# Supplementary material for: The Transcriptome of the Intraerythrocytic Developmental Cycle of Plasmodium falciparum
Source: PLoS Biol. 2003 Aug 18;1(1):e5. doi: 10.1371/journal.pbio.0000005 (PMC176545; doi:10.1371/journal.pbio.0000005)
Supplement: Dataset S1 — (29.5 MB ZIP). [file pbio.0000005.sd001.zip › TP_19.gpr]

ATF	1.0
27	43    
"Type=GenePix Results 1.4"
"DateTime=2002/09/10 15:39:06"
"Settings=C:\Documents and Settings\Manuel\My Documents\Malaria Hybes\HB3 Timecourse\MOS12_121.gps"
"GalFile=C:\Documents and Settings\Manuel\My Documents\Malaria Hybes\mos11galv2"
"Scanner=GenePix 4000B [88593]"
"Comment="
"PixelSize=10"
"ImageName=635	532"
"FileName=C:\Documents and Settings\Manuel\My Documents\Malaria Hybes\HB3 Timecourse\MOS12_121_635.tif	C:\Documents and Settings\Manuel\My Documents\Malaria Hybes\HB3 Timecourse\MOS12_121_532.tif"
"PMTVolts=610	530"
"ScanPower=100	100"
"FocusPosition=0"
"NormalizationFactor:RatioOfMedians=0.870831"
"NormalizationFactor:RatioOfMeans=0.858632"
"NormalizationFactor:MedianOfRatios=0.888776"
"NormalizationFactor:MeanOfRatios=0.872908"
"NormalizationFactor:RegressionRatio=0.845707"
"JpegImage=C:\Documents and Settings\Manuel\My Documents\Malaria Hybes\HB3 Timecourse\MOS12_121.jpg"
"RatioFormulation=W1/W2 (635/532)"
"Barcode="
"ImageOrigin=920, 23010"
"JpegOrigin=930, 23010"
"Creator=GenePix Pro 3.0.6.89"
"Temperature=27.97"
"LaserPower=3.47	3.44"
"LaserOnTime=8682	8682"
"Supplier="
"Block"	"Column"	"Row"	"Name"	"ID"	"X"	"Y"	"Dia."	"F635 Median"	"F635 Mean"	"F635 SD"	"B635 Median"	"B635 Mean"	"B635 SD"	"% > B635+1SD"	"% > B635+2SD"	"F635 % Sat."	"F532 Median"	"F532 Mean"	"F532 SD"	"B532 Median"	"B532 Mean"	"B532 SD"	"% > B532+1SD"	"% > B532+2SD"	"F532 % Sat."	"Ratio of Medians"	"Ratio of Means"	"Median of Ratios"	"Mean of Ratios"	"Ratios SD"	"Rgn Ratio"	"Rgn R�"	"F Pixels"	"B Pixels"	"Sum of Medians"	"Sum of Means"	"Log Ratio"	"F635 Median - B635"	"F532 Median - B532"	"F635 Mean - B635"	"F532 Mean - B532"	"Flags"
1	1	1	"PFE0192"	"E18031_6"	1210	23310	120	3461	3058	1214	103	106	22	100	100	0	2974	2721	921	105	108	19	100	100	0	1.170	1.130	1.146	1.057	1.676	1.175	0.907	120	586	6227	5571	0.227	3358	2869	2955	2616	0
1	2	1	"PFE0272"	"E20827_3"	1400	23310	120	372	375	84	110	113	24	100	100	0	338	343	98	109	113	21	100	99	0	1.144	1.132	1.143	1.196	1.613	1.066	0.726	120	554	491	499	0.194	262	229	265	234	0
1	3	1	"PFE0225"	"E18877_1"	1580	23310	120	498	480	126	112	115	25	100	100	0	390	393	117	114	116	23	98	95	0	1.399	1.319	1.320	1.391	1.912	1.320	0.737	120	552	662	647	0.484	386	276	368	279	0
1	4	1	"PFE0214"	"E18651_4"	1770	23310	120	1164	1071	338	118	122	28	100	100	0	930	856	231	117	120	25	100	100	0	1.287	1.290	1.324	1.261	1.652	1.341	0.838	120	568	1859	1692	0.364	1046	813	953	739	0
1	5	1	"PFE0258"	"E20360_1"	1960	23310	120	8449	8056	2675	125	129	31	100	100	0	3981	3744	1343	120	124	27	100	99	0	2.156	2.188	2.164	2.380	2.106	2.247	0.871	120	554	12185	11555	1.108	8324	3861	7931	3624	0
1	6	1	"PFE0606"	"E714_15"	2140	23310	120	405	415	115	124	129	32	99	99	0	337	363	120	121	126	30	99	98	0	1.301	1.202	1.208	1.249	1.554	1.144	0.720	120	545	497	533	0.380	281	216	291	242	0
1	7	1	"PFF1886"	"F7915_1"	2330	23310	120	472	474	103	122	125	27	100	100	0	599	574	180	120	124	27	99	97	0	0.731	0.775	0.740	0.853	1.847	0.699	0.771	120	583	829	806	-0.453	350	479	352	454	0
1	8	1	"PFF0067"	"F11738_1"	2530	23310	120	514	550	165	118	125	66	100	99	0	617	590	170	114	118	24	97	95	0	0.787	0.908	0.832	0.948	1.746	0.898	0.690	120	580	899	908	-0.345	396	503	432	476	0
1	9	1	"PFF0367"	"F20673_1"	2720	23310	120	905	871	271	118	122	38	100	99	0	1148	1083	380	115	117	23	100	100	0	0.762	0.778	0.765	0.801	1.886	0.742	0.831	120	584	1820	1721	-0.392	787	1033	753	968	0
1	10	1	"PFF1686"	"F66030_3"	2910	23310	110	541	516	140	120	122	25	100	100	0	2398	2129	747	117	131	139	98	93	0	0.185	0.197	0.194	0.211	1.673	0.183	0.805	80	501	2702	2408	-2.438	421	2281	396	2012	0
1	11	1	"PFF1346"	"F54003_1"	3100	23310	120	5581	4976	1953	124	126	34	100	100	0	1974	1680	682	120	132	129	97	92	0	2.943	3.110	3.074	3.239	2.032	3.181	0.868	120	589	7311	6412	1.557	5457	1854	4852	1560	0
1	12	1	"PFF0819"	"F36648_2"	3290	23310	120	820	787	237	125	128	28	100	100	0	563	542	164	119	123	24	99	98	0	1.565	1.565	1.527	1.608	1.688	1.569	0.850	120	577	1139	1085	0.646	695	444	662	423	0
1	13	1	"PFF0467"	"F23644_4"	3480	23310	130	25017	23225	9325	131	145	57	100	100	0	22564	19496	8756	128	144	62	100	99	0	1.109	1.192	1.149	1.390	2.531	1.149	0.879	120	570	47322	42462	0.150	24886	22436	23094	19368	0
1	14	1	"PFF1450"	"F57655_2"	3680	23310	120	303	303	69	131	144	59	96	72	0	271	273	68	133	148	63	85	57	0	1.246	1.229	1.176	1.259	1.828	1.087	0.489	120	597	310	312	0.318	172	138	172	140	0
1	15	1	"PFF0809"	"F36380_1"	3880	23330	100	180	189	80	126	130	31	76	42	0	148	153	33	125	128	29	43	18	0	2.348	2.250	1.600	1.810	3.187	7.617	0.019	80	440	77	91	1.231	54	23	63	28	0
1	16	1	"PFF0511"	"F25016_1"	4060	23310	130	314	324	92	121	124	32	98	95	0	328	336	108	119	121	23	96	93	0	0.923	0.935	0.909	0.932	1.870	0.872	0.654	120	641	402	420	-0.115	193	209	203	217	0
1	17	1	"PFF1712"	"F67192_1"	4250	23310	120	590	585	154	119	120	25	100	100	0	492	479	142	116	118	23	96	96	0	1.253	1.284	1.285	1.308	1.709	1.268	0.776	120	568	847	829	0.325	471	376	466	363	0
1	18	1	"PFF0870"	"F39343_3"	4440	23310	120	799	769	255	114	116	23	100	100	0	362	348	96	112	115	21	98	97	0	2.740	2.775	2.723	2.862	1.738	2.943	0.803	120	588	935	891	1.454	685	250	655	236	0
1	19	1	"PFF1637"	"F64125_2"	4630	23310	120	612	593	166	110	112	23	99	98	0	491	468	124	113	115	20	99	99	0	1.328	1.361	1.344	1.333	1.590	1.368	0.863	120	585	880	838	0.409	502	378	483	355	0
1	20	1	"PFF0483"	"F23940_2"	4820	23320	120	633	622	247	105	108	21	99	96	0	618	591	217	111	113	18	96	95	0	1.041	1.077	1.132	1.099	2.213	1.077	0.792	120	583	1035	997	0.059	528	507	517	480	0
1	21	1	"PFF0101"	"F13309_2"	5020	23320	120	887	807	298	118	123	32	98	96	0	450	428	116	119	120	22	98	97	0	2.323	2.230	2.386	2.102	1.893	2.546	0.769	120	595	1100	998	1.216	769	331	689	309	0
1	22	1	"PFF1826"	"F71130_4"	5210	23320	120	242	245	52	127	131	43	95	70	0	506	498	142	124	127	25	96	95	0	0.301	0.316	0.291	0.306	2.072	0.280	0.423	120	643	497	492	-1.732	115	382	118	374	0
1	1	2	"PFF0961"	"F42117_4"	1220	23500	120	204	220	76	97	99	19	95	90	0	192	196	42	104	105	16	99	95	0	1.216	1.337	1.229	1.198	2.207	1.591	0.531	120	539	195	215	0.282	107	88	123	92	0
1	2	2	"PFF1620"	"F63632_3"	1410	23500	120	170	182	59	105	109	22	87	70	0	317	325	109	107	109	19	99	97	0	0.310	0.353	0.335	0.325	2.331	0.301	0.393	120	496	275	295	-1.692	65	210	77	218	0
1	3	2	"PFM0802"	"M5804_3"	1600	23500	120	291	292	63	113	117	27	100	99	0	374	366	94	112	117	25	100	99	0	0.679	0.705	0.692	0.720	1.717	0.655	0.673	120	508	440	433	-0.558	178	262	179	254	0
1	4	2	"PFM0091"	"M1661_1"	1790	23500	120	794	758	186	122	123	27	100	100	0	620	580	168	117	121	25	100	100	0	1.336	1.374	1.280	1.433	1.511	1.346	0.834	120	511	1175	1099	0.418	672	503	636	463	0
1	5	2	"PFM0462"	"M3816_2"	1990	23500	120	12425	11462	4835	127	131	30	100	100	0	5529	5229	2175	120	124	27	100	100	0	2.274	2.219	2.182	2.196	1.737	2.355	0.858	120	489	17707	16444	1.185	12298	5409	11335	5109	0
1	6	2	"PFM0294"	"M29681_1"	2170	23500	120	501	505	125	126	131	32	99	99	0	720	673	177	118	123	28	100	100	0	0.623	0.683	0.646	0.685	1.534	0.651	0.831	120	472	977	934	-0.683	375	602	379	555	0
1	7	2	"PFM0525"	"M42687_2"	2370	23500	120	358	364	80	118	123	62	100	92	0	934	900	238	113	117	22	100	100	0	0.292	0.313	0.299	0.316	1.614	0.283	0.767	120	484	1061	1033	-1.774	240	821	246	787	0
1	8	2	"PFM0582"	"M45177_10"	2560	23500	120	1413	1287	446	116	121	62	100	98	0	733	706	234	111	115	21	98	97	0	2.085	1.968	1.987	2.051	1.914	2.039	0.855	120	480	1919	1766	1.060	1297	622	1171	595	0
1	9	2	"PFM0415"	"M36754_19"	2740	23500	120	213	225	80	120	123	25	96	82	0	325	334	100	115	118	21	97	96	0	0.443	0.479	0.457	0.454	2.206	0.430	0.373	120	481	303	324	-1.175	93	210	105	219	0
1	10	2	"PFM0252"	"M26245_1"	2940	23500	120	279	278	64	124	126	26	98	95	0	290	290	70	119	132	136	71	7	0	0.906	0.901	0.888	0.873	2.036	0.875	0.602	120	527	326	325	-0.142	155	171	154	171	0
1	11	2	"PFM0169"	"M21665_1"	3140	23500	120	821	770	194	129	131	33	100	100	0	592	573	152	123	126	26	100	99	0	1.475	1.424	1.409	1.454	1.467	1.428	0.857	120	494	1161	1091	0.561	692	469	641	450	0
1	12	2	"PFM0497"	"M40872_1"	3330	23510	120	184	186	38	133	135	29	70	38	0	343	348	91	124	128	25	98	96	0	0.233	0.237	0.229	0.230	3.080	0.158	0.159	120	453	270	277	-2.102	51	219	53	224	0
1	13	2	"PFM0499"	"M40872_5"	3500	23470	150	171	176	45	136	145	43	46	16	0	160	162	40	133	143	47	25	9	0	1.296	1.379	1.429	1.140	3.625	0.919	0.158	156	584	62	69	0.374	35	27	40	29	-50
1	14	2	"PFM0670"	"M49091_1"	3700	23500	130	441	432	103	129	132	28	100	99	0	367	358	100	129	133	30	95	91	0	1.311	1.323	1.283	1.434	1.863	1.257	0.747	120	548	550	532	0.391	312	238	303	229	0
1	15	2	"PFM0324"	"M31208_9"	3900	23510	120	317	320	92	124	126	26	96	93	0	366	372	100	123	125	24	97	97	0	0.794	0.787	0.768	0.769	1.992	0.786	0.676	120	419	436	445	-0.332	193	243	196	249	0
1	16	2	"PFM0024"	"M11377_3"	4080	23500	120	2063	1944	745	124	125	26	100	100	0	1049	1012	365	122	124	23	100	100	0	2.092	2.045	2.110	2.036	1.715	2.121	0.838	120	462	2866	2710	1.065	1939	927	1820	890	0
1	17	2	"PFM0019"	"M11356_1"	4270	23500	120	269	266	62	121	123	27	97	91	0	276	274	68	119	121	23	94	92	0	0.943	0.935	0.953	0.949	1.774	0.924	0.640	120	546	305	300	-0.085	148	157	145	155	0
1	18	2	"PFM0187"	"M22455_1"	4480	23510	120	54729	47534	19033	116	119	23	100	100	12	39522	36847	11942	113	117	20	100	100	0	1.386	1.291	1.347	1.175	1.857	1.364	0.878	120	512	94022	84152	0.471	54613	39409	47418	36734	0
1	19	2	"PFM0042"	"M12812_3"	4670	23510	130	213	209	53	107	109	22	92	88	0	183	188	49	112	115	20	88	79	0	1.493	1.342	1.444	1.412	2.125	1.388	0.440	120	458	177	178	0.578	106	71	102	76	0
1	20	2	"PFM0044"	"M12812_6"	4840	23510	120	1064	998	351	104	107	21	100	100	0	678	658	177	110	112	19	100	100	0	1.690	1.631	1.605	1.534	1.665	1.753	0.844	120	444	1528	1442	0.757	960	568	894	548	0
1	21	2	"PFN0072"	"N128_74"	5040	23510	120	242	245	56	118	120	25	98	92	0	301	304	69	117	118	21	99	96	0	0.674	0.679	0.684	0.649	1.964	0.651	0.546	120	494	308	314	-0.569	124	184	127	187	0
1	22	2	"PFN0081"	"N128_88"	5230	23500	120	331	335	94	120	122	24	97	95	0	199	197	41	118	119	21	90	81	0	2.605	2.722	2.695	2.935	2.180	3.073	0.477	120	578	292	294	1.381	211	81	215	79	0
1	1	3	"PFN0030"	"N128_103"	1240	23690	120	12582	11129	3767	107	110	23	100	100	0	5707	4999	1903	109	111	18	100	100	0	2.228	2.254	2.228	2.534	2.035	2.278	0.903	120	566	18073	15912	1.156	12475	5598	11022	4890	0
1	2	3	"PFN0126"	"N130_31"	1440	23700	140	213	224	65	115	118	27	94	83	0	206	211	51	112	115	22	96	88	0	1.043	1.101	1.077	1.057	1.959	1.220	0.460	156	610	192	208	0.060	98	94	109	99	0
1	3	3	"PFN0135"	"N130_44"	1630	23700	130	254	258	56	119	122	26	99	94	0	248	249	56	114	118	25	100	93	0	1.007	1.030	1.016	1.051	1.893	1.073	0.489	120	508	269	274	0.011	135	134	139	135	0
1	4	3	"PFN0150"	"N131_2"	1810	23690	120	374	376	76	121	123	26	100	100	0	375	377	100	117	120	24	98	95	0	0.981	0.981	1.008	1.062	1.664	0.930	0.792	120	506	511	515	-0.028	253	258	255	260	0
1	5	3	"PFB0094"	"B325"	2000	23690	120	352	353	80	122	124	24	99	99	0	195	195	40	116	119	23	91	76	0	2.911	2.924	3.113	3.143	2.135	3.443	0.439	120	515	309	310	1.542	230	79	231	79	0
1	6	3	"PFB0096"	"B327"	2190	23690	120	194	204	50	121	123	25	92	73	0	806	778	187	114	116	22	100	100	0	0.105	0.125	0.115	0.109	2.267	0.095	0.358	120	413	765	747	-3.245	73	692	83	664	0
1	7	3	"PFB0098"	"B34"	2330	23680	150	134	141	36	121	124	31	28	12	0	128	133	28	114	118	24	35	16	0	0.929	1.053	1.050	0.963	4.554	2.009	0.105	156	553	27	39	-0.107	13	14	20	19	-50
1	8	3	"PFB0100"	"B343"	2570	23690	120	3099	2813	1017	120	124	27	100	100	0	2387	2246	743	115	119	24	100	100	0	1.311	1.264	1.296	1.237	1.481	1.303	0.890	120	529	5251	4824	0.391	2979	2272	2693	2131	0
1	9	3	"PFB0103"	"B347"	2770	23690	140	223	221	48	122	126	29	92	78	0	186	191	40	117	121	26	91	67	0	1.464	1.338	1.365	1.347	2.441	1.454	0.413	156	647	170	173	0.550	101	69	99	74	0
1	10	3	"PFB0106"	"B362"	2980	23680	120	168	172	40	126	128	29	62	36	0	161	162	34	120	125	27	65	38	0	1.024	1.095	1.114	0.942	3.562	1.101	0.132	120	472	83	88	0.035	42	41	46	42	0
1	11	3	"PFB0128"	"B405"	3140	23690	130	318	319	73	125	126	25	99	99	0	213	216	43	122	125	23	94	85	0	2.121	2.064	2.139	2.194	1.939	2.197	0.562	120	501	284	288	1.085	193	91	194	94	0
1	12	3	"PFB0131"	"B415"	3330	23690	120	405	418	110	127	130	27	100	99	0	502	511	139	123	126	24	99	99	0	0.734	0.750	0.773	0.757	1.455	0.736	0.807	120	466	657	679	-0.447	278	379	291	388	0
1	13	3	"PFB0133"	"B418"	3520	23690	130	229	236	56	132	135	29	96	75	0	194	200	51	127	131	28	83	62	0	1.448	1.425	1.400	1.396	2.348	1.563	0.360	120	630	164	177	0.534	97	67	104	73	0
1	14	3	"PFB0135"	"B424"	3730	23690	120	1649	1548	496	126	128	26	100	100	0	726	689	235	123	126	24	98	95	0	2.526	2.512	2.561	2.729	1.879	2.548	0.871	120	496	2126	1988	1.337	1523	603	1422	566	0
1	15	3	"PFB0137"	"B427"	3900	23660	150	165	171	43	128	130	27	58	35	0	136	143	33	124	127	24	34	16	0	3.083	2.263	1.431	1.535	3.352	2.551	0.071	156	594	49	62	1.624	37	12	43	19	-50
1	16	3	"PFB0139"	"B431"	4100	23690	120	840	788	225	130	132	29	98	98	0	983	947	274	124	127	24	100	100	0	0.827	0.800	0.790	0.801	1.432	0.787	0.857	120	520	1569	1481	-0.275	710	859	658	823	0
1	17	3	"PFB0155"	"B464"	4290	23690	110	172	178	48	125	128	27	61	43	0	156	162	37	120	123	24	72	38	0	1.306	1.262	1.351	1.254	3.669	1.680	0.120	80	472	83	95	0.385	47	36	53	42	0
1	18	3	"PFB0158"	"B467"	4480	23690	120	335	325	81	118	120	24	96	96	0	275	274	71	113	116	21	96	94	0	1.340	1.286	1.347	1.301	1.746	1.294	0.665	120	450	379	368	0.422	217	162	207	161	0
1	19	3	"PFB0160"	"B47"	4650	23690	150	135	140	34	114	117	24	45	22	0	123	127	26	112	115	21	31	14	0	1.909	1.733	1.355	1.322	3.691	2.215	0.062	156	496	32	41	0.933	21	11	26	15	-50
1	20	3	"PFB0163"	"B476"	4850	23690	150	136	140	28	116	118	25	42	16	0	125	127	25	111	114	21	37	16	0	1.429	1.500	1.200	1.164	3.518	2.396	0.026	156	562	34	40	0.515	20	14	24	16	-50
1	21	3	"PFB0166"	"B484"	5060	23690	130	534	515	141	119	121	25	100	99	0	336	322	81	113	116	20	99	93	0	1.861	1.895	1.935	1.975	1.691	1.994	0.759	120	522	638	605	0.896	415	223	396	209	0
1	22	3	"PFB0168"	"B489"	5240	23700	120	272	271	59	118	119	22	99	95	0	293	300	66	116	119	21	99	98	0	0.870	0.832	0.859	0.818	1.729	0.815	0.675	120	570	331	337	-0.201	154	177	153	184	0
1	1	4	"PFB0186"	"B513"	1250	23880	120	623	611	170	113	115	25	99	98	0	558	529	144	112	114	19	100	99	0	1.143	1.194	1.184	1.188	1.726	1.207	0.847	120	597	956	915	0.193	510	446	498	417	0
1	2	4	"PFB0188"	"B516"	1440	23890	110	178	181	40	115	118	26	86	61	0	161	161	31	114	116	21	78	53	0	1.340	1.404	1.247	1.309	2.835	1.721	0.147	80	431	110	113	0.423	63	47	66	47	0
1	3	4	"PFB0191"	"B521"	1630	23880	120	210	217	46	118	120	26	95	88	0	1529	1401	499	115	119	25	100	100	0	0.065	0.077	0.072	0.082	2.227	0.057	0.442	120	521	1506	1385	-3.942	92	1414	99	1286	0
1	4	4	"PFB0193"	"B527"	1820	23880	110	473	477	91	118	121	24	100	100	0	335	327	72	113	118	27	98	97	0	1.599	1.678	1.705	1.702	1.455	1.645	0.795	80	483	577	573	0.677	355	222	359	214	0
1	5	4	"PFB0195"	"B530"	2030	23890	130	248	248	53	120	123	25	99	92	0	165	168	32	113	118	26	83	49	0	2.462	2.327	2.356	2.427	2.239	2.715	0.293	120	607	180	183	1.300	128	52	128	55	0
1	6	4	"PFB0198"	"B536"	2200	23880	120	438	420	108	120	122	28	98	97	0	513	488	148	113	117	23	97	95	0	0.795	0.800	0.821	0.847	1.833	0.768	0.795	120	464	718	675	-0.331	318	400	300	375	0
1	7	4	"PFD0038"	"D12635_8"	2410	23850	150	137	154	50	123	126	31	39	20	0	131	137	35	117	121	26	36	14	0	1.000	1.550	1.310	1.369	3.641	1.871	0.201	156	638	28	51	0.000	14	14	31	20	-50
1	8	4	"PFD0046"	"D13568_2"	2580	23880	110	422	434	90	118	122	26	100	100	0	476	473	102	116	118	24	100	98	0	0.844	0.885	0.858	0.898	1.499	0.855	0.828	80	418	664	673	-0.244	304	360	316	357	0
1	9	4	"PFD0050"	"D14936_1"	2770	23890	120	196	204	54	119	122	26	90	70	0	164	166	36	116	119	24	74	50	0	1.604	1.700	1.451	1.637	3.367	1.956	0.218	120	532	125	135	0.682	77	48	85	50	0
1	10	4	"PFD0055"	"D15909_10"	2970	23890	120	232	244	60	125	128	28	97	85	0	1272	1178	369	122	125	26	99	99	0	0.093	0.113	0.105	0.111	1.970	0.093	0.534	120	509	1257	1175	-3.426	107	1150	119	1056	0
1	11	4	"PFD0058"	"D15909_5"	3150	23890	120	182	197	52	123	125	26	86	60	0	334	335	72	122	124	22	100	97	0	0.278	0.347	0.304	0.309	2.556	0.292	0.293	120	421	271	287	-1.845	59	212	74	213	0
1	12	4	"PFD0060"	"D16430_1"	3320	23880	150	141	157	53	128	130	26	37	23	0	128	134	32	124	127	23	30	12	0	3.250	2.900	1.333	1.391	4.369	3.617	0.043	156	598	17	39	1.700	13	4	29	10	-50
1	13	4	"PFD0079"	"D16785_4"	3520	23880	110	271	278	55	130	133	29	100	98	0	2478	2328	563	128	143	161	100	100	0	0.060	0.067	0.061	0.066	1.729	0.053	0.605	80	514	2491	2348	-4.059	141	2350	148	2200	0
1	14	4	"PFD0082"	"D16785_6"	3720	23880	110	221	223	42	115	120	28	100	88	0	377	362	82	116	130	154	88	21	0	0.406	0.439	0.405	0.450	2.161	0.333	0.455	80	517	367	354	-1.300	106	261	108	246	0
1	15	4	"PFD0085"	"D16785_9"	3920	23890	120	304	303	64	119	123	27	100	98	0	386	382	97	117	119	24	99	97	0	0.688	0.694	0.700	0.717	1.652	0.648	0.754	120	568	454	449	-0.540	185	269	184	265	0
1	16	4	"PFD0087"	"D17715_10"	4100	23880	120	291	291	73	125	125	23	98	95	0	240	242	57	117	119	22	95	91	0	1.350	1.328	1.298	1.332	1.979	1.465	0.547	120	534	289	291	0.433	166	123	166	125	0
1	17	4	"PFD0092"	"D17715_109"	4300	23890	120	556	540	174	122	124	24	100	100	0	338	335	74	115	119	22	98	97	0	1.946	1.900	1.950	1.784	1.661	2.129	0.804	120	533	657	638	0.961	434	223	418	220	0
1	18	4	"PFD0094"	"D17715_110"	4490	23880	120	1118	1034	336	121	123	26	98	97	0	582	548	158	114	117	20	99	97	0	2.130	2.104	2.101	2.033	1.879	2.196	0.861	120	545	1465	1347	1.091	997	468	913	434	0
1	19	4	"PFD0112"	"D17715_16"	4700	23890	150	146	152	40	121	123	25	48	24	0	132	134	25	115	118	21	42	17	0	1.471	1.632	1.429	1.405	3.712	2.985	0.071	156	568	42	50	0.556	25	17	31	19	-50
1	20	4	"PFD0115"	"D17715_20"	4870	23890	120	303	300	78	119	122	24	97	93	0	196	198	43	112	115	20	94	89	0	2.190	2.105	2.167	2.015	1.990	2.387	0.528	120	444	268	267	1.131	184	84	181	86	0
1	21	4	"PFD0118"	"D17715_25"	5070	23890	150	168	171	45	121	125	26	62	43	0	146	148	34	116	119	21	57	35	0	1.567	1.563	1.630	1.700	2.882	2.277	0.134	156	562	77	82	0.648	47	30	50	32	-50
1	22	4	"PFD0121"	"D17715_28"	5240	23890	120	424	424	134	122	124	24	99	98	0	309	306	82	118	120	21	96	95	0	1.581	1.606	1.617	1.568	1.720	1.704	0.736	120	507	493	490	0.661	302	191	302	188	0
1	1	5	"PFD0124"	"D17715_32"	1260	24070	120	510	498	161	113	116	25	100	98	0	529	502	190	112	114	19	96	94	0	0.952	0.987	1.000	1.038	1.934	0.951	0.815	120	626	814	775	-0.071	397	417	385	390	0
1	2	5	"PFD0126"	"D17715_37"	1450	24070	120	412	425	120	113	115	24	100	100	0	443	457	143	113	115	21	100	100	0	0.906	0.907	0.890	0.929	1.600	0.814	0.758	120	507	629	656	-0.142	299	330	312	344	0
1	3	5	"PFD0143"	"D17715_67"	1640	24070	120	418	404	103	113	117	24	98	97	0	333	333	82	113	116	22	97	95	0	1.386	1.323	1.308	1.315	1.880	1.346	0.738	120	484	525	511	0.471	305	220	291	220	0
1	4	5	"PFD0145"	"D17715_7"	1820	24070	120	192	196	44	117	121	27	86	71	0	173	178	40	114	118	26	85	55	0	1.271	1.234	1.201	1.159	3.016	1.409	0.276	120	521	134	143	0.346	75	59	79	64	0
1	5	5	"PFD0147"	"D17715_76"	2030	24110	150	148	155	44	118	122	26	51	31	0	127	131	30	116	119	24	36	10	0	2.727	2.467	1.676	1.494	4.261	2.874	0.073	156	617	41	52	1.447	30	11	37	15	-50
1	6	5	"PFD0149"	"D17715_8"	2220	24070	120	234	238	58	116	119	23	96	91	0	240	234	53	111	115	22	99	95	0	0.915	0.992	0.936	0.937	2.028	1.033	0.501	120	489	247	245	-0.129	118	129	122	123	0
1	7	5	"PFD0151"	"D17715_81"	2410	24070	120	259	261	49	118	122	28	99	95	0	326	316	81	113	117	24	99	95	0	0.662	0.704	0.708	0.736	1.942	0.642	0.600	120	528	354	346	-0.595	141	213	143	203	0
1	8	5	"PFD0153"	"D17715_89"	2600	24070	120	2671	2407	950	106	110	32	100	99	0	1900	1753	687	106	108	26	98	97	0	1.430	1.397	1.371	1.373	1.967	1.431	0.850	120	498	4359	3948	0.516	2565	1794	2301	1647	0
1	9	5	"PFE0210"	"E18550_2"	2760	24070	110	191	194	45	91	96	28	98	81	0	599	580	169	95	100	24	100	98	0	0.198	0.212	0.207	0.211	2.243	0.170	0.530	80	443	604	588	-2.333	100	504	103	485	0
1	10	5	"PFE0213"	"E18651_3"	2980	24080	150	172	181	56	108	111	33	75	47	0	153	155	38	107	111	27	67	41	0	1.391	1.521	1.614	1.705	2.947	1.705	0.375	156	632	110	121	0.476	64	46	73	48	-50
1	11	5	"PFE0218"	"E18737_1"	3160	24070	120	205	208	51	123	126	25	89	74	0	549	536	188	120	123	23	100	98	0	0.191	0.204	0.178	0.207	2.675	0.139	0.325	120	425	511	501	-2.387	82	429	85	416	0
1	12	5	"PFE0223"	"E1884_3"	3340	24070	120	2282	2263	874	129	133	31	100	100	0	2422	2343	856	123	126	26	100	100	0	0.936	0.961	0.967	0.944	1.480	0.965	0.826	120	496	4452	4354	-0.095	2153	2299	2134	2220	0
1	13	5	"PFE0226"	"E18877_2"	3550	24080	110	245	251	64	122	127	34	96	82	0	214	218	53	115	126	131	21	1	0	1.242	1.252	1.188	1.192	1.993	1.284	0.497	80	491	222	232	0.313	123	99	129	103	0
1	14	5	"PFE0228"	"E18957_1"	3720	24070	110	303	314	75	101	105	25	100	100	0	303	308	59	94	98	20	100	100	0	0.967	0.995	0.989	0.982	1.482	0.957	0.732	80	509	411	427	-0.049	202	209	213	214	0
1	15	5	"PFE0249"	"E19870_1"	3930	24070	100	213	220	56	109	113	25	95	86	0	172	176	32	104	107	22	97	78	0	1.529	1.542	1.507	1.509	2.164	1.676	0.419	80	447	172	183	0.613	104	68	111	72	0
1	16	5	"PFE0251"	"E20152_1"	4120	24080	100	176	188	52	121	122	23	82	60	0	149	147	30	113	116	19	63	47	0	1.528	1.971	2.208	1.923	3.221	2.543	0.154	80	415	91	101	0.611	55	36	67	34	0
1	17	5	"PFE0257"	"E20313_1"	4300	24070	120	216	219	48	122	123	23	97	85	0	167	167	32	113	116	21	85	65	0	1.741	1.796	1.792	1.717	2.194	2.163	0.309	120	447	148	151	0.800	94	54	97	54	0
1	18	5	"PFE0260"	"E20360_12"	4480	24080	90	176	181	40	123	126	26	75	50	0	127	131	29	115	117	22	44	21	0	4.417	3.625	1.824	2.167	3.385	2.805	0.101	52	361	65	74	2.143	53	12	58	16	0
1	19	5	"PFE0265"	"E20424_1"	4680	24070	120	171	174	35	123	125	25	75	45	0	833	798	286	117	121	22	100	97	0	0.067	0.075	0.072	0.081	2.658	0.054	0.266	120	514	764	732	-3.899	48	716	51	681	0
1	20	5	"PFE0267"	"E20514_1"	4870	24080	120	196	200	48	126	128	27	85	64	0	912	926	322	119	122	23	98	98	0	0.088	0.092	0.094	0.093	2.210	0.078	0.438	120	462	863	881	-3.502	70	793	74	807	0
1	21	5	"PFE0293"	"E22156_1"	5060	24070	120	1453	1316	446	129	132	27	100	99	0	1070	959	339	122	124	22	98	96	0	1.397	1.418	1.380	1.506	1.771	1.414	0.873	120	459	2272	2024	0.482	1324	948	1187	837	0
1	22	5	"PFE0299"	"E22468_1"	5250	24070	120	403	407	122	126	129	26	97	94	0	302	296	84	120	122	21	95	92	0	1.522	1.597	1.522	1.664	1.802	1.632	0.716	120	545	459	457	0.606	277	182	281	176	0
1	1	6	"PFE0302"	"E22504_2"	1260	24270	80	173	182	50	116	118	28	69	50	0	142	147	26	112	115	20	63	34	0	1.900	1.886	2.125	1.836	3.323	3.608	0.077	52	322	87	101	0.926	57	30	66	35	0
1	2	6	"PFE0309"	"E2283_4"	1450	24260	120	243	237	52	113	117	27	95	91	0	162	164	34	111	115	22	81	59	0	2.549	2.340	2.567	2.376	2.397	2.738	0.329	120	555	181	177	1.350	130	51	124	53	0
1	3	6	"PFE0314"	"E22930_2"	1650	24260	120	282	284	68	114	118	29	98	95	0	226	227	61	113	115	21	91	85	0	1.487	1.491	1.511	1.576	1.780	1.514	0.578	120	515	281	284	0.572	168	113	170	114	0
1	4	6	"PFE0318"	"E23098_1"	1830	24260	120	555	540	145	117	121	26	100	99	0	358	346	96	115	118	22	99	97	0	1.802	1.831	1.920	1.909	1.583	1.846	0.785	120	499	681	654	0.850	438	243	423	231	0
1	5	6	"PFE0353"	"E24637_1"	2040	24260	120	1244	1158	421	118	122	24	98	98	0	1878	1700	633	116	118	24	96	96	0	0.639	0.657	0.649	0.690	2.106	0.635	0.868	120	435	2888	2624	-0.646	1126	1762	1040	1584	0
1	6	6	"PFE0361"	"E248_3"	2220	24260	120	2777	2491	822	118	122	25	100	100	0	1485	1309	471	114	116	20	98	98	0	1.939	1.986	1.979	2.135	1.956	2.001	0.890	120	470	4030	3568	0.956	2659	1371	2373	1195	0
1	7	6	"PFE0363"	"E24971_1"	2410	24260	120	265	272	65	117	121	28	99	90	0	200	208	43	113	115	21	98	94	0	1.701	1.632	1.714	1.600	2.087	1.782	0.529	120	521	235	250	0.767	148	87	155	95	0
1	8	6	"PFE0367"	"E25193_1"	2600	24250	100	215	220	51	90	94	29	98	92	0	155	161	41	94	99	22	87	66	0	2.049	1.940	1.839	2.110	2.017	1.836	0.525	80	418	186	197	1.035	125	61	130	67	0
1	9	6	"PFE0373"	"E25749_1"	2780	24260	110	240	254	70	76	77	16	100	100	0	566	547	154	87	93	34	100	100	0	0.342	0.387	0.359	0.386	1.655	0.342	0.682	80	496	643	638	-1.546	164	479	178	460	0
1	10	6	"PFE0375"	"E25972_1"	2980	24260	120	1020	988	276	94	103	32	100	100	0	942	882	272	98	106	36	100	100	0	1.097	1.140	1.132	1.167	1.592	1.121	0.867	120	539	1770	1678	0.134	926	844	894	784	0
1	11	6	"PFF0292"	"F18577_5"	3170	24250	110	274	281	61	126	128	27	100	97	0	280	272	55	119	121	24	97	95	0	0.919	1.013	0.954	1.024	2.208	0.950	0.483	80	444	309	308	-0.121	148	161	155	153	0
1	12	6	"PFF0300"	"F18770_1"	3360	24260	150	156	165	47	127	129	26	53	30	0	131	134	31	119	122	24	30	11	0	2.417	2.533	1.857	1.799	3.473	3.119	0.068	156	626	41	53	1.273	29	12	38	15	-50
1	13	6	"PFF0307"	"F19110_2"	3550	24260	120	389	391	108	121	123	26	98	97	0	364	351	93	113	116	23	99	95	0	1.068	1.134	1.144	1.137	1.745	1.159	0.762	120	495	519	508	0.095	268	251	270	238	0
1	14	6	"PFF0309"	"F19190_1"	3730	24250	110	734	719	182	115	119	37	100	98	0	421	413	106	107	111	35	100	97	0	1.971	1.974	2.035	2.009	1.322	2.108	0.824	80	465	933	910	0.979	619	314	604	306	0
1	15	6	"PFF0313"	"F19243_2"	3920	24260	120	1473	1350	428	118	121	34	100	100	0	900	830	260	111	116	33	99	98	0	1.717	1.713	1.684	1.714	1.565	1.734	0.879	120	589	2144	1951	0.780	1355	789	1232	719	0
1	16	6	"PFF0316"	"F19409_1"	4120	24260	120	240	242	52	121	123	25	96	91	0	296	310	67	114	116	19	99	98	0	0.654	0.617	0.591	0.591	2.176	0.574	0.498	120	506	301	317	-0.613	119	182	121	196	0
1	17	6	"PFF0345"	"F20077_1"	4320	24230	150	148	152	39	120	120	23	54	30	0	137	137	28	113	114	19	55	30	0	1.167	1.333	1.313	1.245	2.927	2.049	0.094	156	613	52	56	0.222	28	24	32	24	-50
1	18	6	"PFF0351"	"F20166_1"	4500	24260	120	205	206	43	119	120	23	93	81	0	173	174	32	112	114	20	88	74	0	1.410	1.403	1.307	1.510	2.705	1.679	0.355	120	506	147	149	0.496	86	61	87	62	0
1	19	6	"PFF0355"	"F20234_1"	4710	24270	150	150	157	39	125	126	24	50	30	0	143	142	29	116	119	23	53	21	0	0.926	1.231	1.283	1.043	3.866	2.089	0.052	156	636	52	58	-0.111	25	27	32	26	-50
1	20	6	"PFF0357"	"F20284_1"	4890	24260	120	255	256	60	129	129	25	95	90	0	295	287	76	117	121	23	94	92	0	0.708	0.747	0.725	0.732	1.874	0.717	0.593	120	447	304	297	-0.498	126	178	127	170	0
1	21	6	"PFF0360"	"F20385_1"	5070	24260	120	658	632	203	129	132	27	98	97	0	380	366	102	120	123	22	97	95	0	2.035	2.045	2.021	2.030	1.804	2.265	0.727	120	487	789	749	1.025	529	260	503	246	0
1	22	6	"PFF0362"	"F20385_3"	5260	24260	120	939	905	234	127	130	26	100	100	0	623	596	152	121	123	22	99	97	0	1.618	1.638	1.621	1.693	1.651	1.672	0.854	120	556	1314	1253	0.694	812	502	778	475	0
1	1	7	"PFF0380"	"F20989_1"	1280	24440	110	1730	1629	389	111	114	24	100	100	0	728	684	179	108	112	22	100	98	0	2.611	2.635	2.654	2.721	1.513	2.641	0.886	80	533	2239	2094	1.385	1619	620	1518	576	0
1	2	7	"PFF0388"	"F21429_3"	1460	24440	110	1889	1750	432	112	115	27	100	100	0	3368	3140	834	108	115	45	100	100	0	0.545	0.540	0.540	0.542	1.309	0.518	0.912	80	495	5037	4670	-0.875	1777	3260	1638	3032	0
1	3	7	"PFF0396"	"F21560_1"	1650	24450	110	486	475	94	113	115	28	100	100	0	1088	1037	280	108	114	45	100	98	0	0.381	0.390	0.389	0.405	1.494	0.349	0.822	80	492	1353	1291	-1.394	373	980	362	929	0
1	4	7	"PFF0401"	"F21821_1"	1840	24450	120	830	772	279	115	118	24	97	96	0	511	473	171	111	113	21	96	95	0	1.788	1.815	1.892	1.873	2.085	1.840	0.815	120	545	1115	1019	0.838	715	400	657	362	0
1	5	7	"PFF0404"	"F21902_1"	2040	24450	120	2330	2080	776	119	121	25	100	100	0	1535	1452	509	115	116	21	100	100	0	1.557	1.467	1.435	1.412	1.725	1.501	0.899	120	541	3631	3298	0.639	2211	1420	1961	1337	0
1	6	7	"PFF0407"	"F21981_2"	2220	24440	110	10359	9540	2795	126	148	282	100	100	0	6941	6258	2107	119	164	527	97	95	0	1.500	1.533	1.466	1.648	1.856	1.505	0.898	80	444	17055	15553	0.585	10233	6822	9414	6139	0
1	7	7	"PFF0440"	"F22946_1"	2410	24450	120	333	342	89	124	142	265	27	0	0	239	253	86	115	155	495	1	0	0	1.685	1.580	1.673	1.685	1.909	1.505	0.646	120	504	333	356	0.753	209	124	218	138	0
1	8	7	"PFF0446"	"F23145_4"	2600	24460	150	144	155	42	106	107	28	62	37	0	128	132	30	103	105	21	55	29	0	1.520	1.690	1.479	1.521	3.170	1.974	0.212	156	566	63	78	0.604	38	25	49	29	-50
1	9	7	"PFF0452"	"F23274_1"	2760	24460	150	133	140	51	94	99	28	58	40	0	116	123	37	97	103	33	34	13	0	2.053	1.769	1.548	1.492	2.856	1.641	0.367	156	657	58	72	1.037	39	19	46	26	-50
1	10	7	"PFF0458"	"F23526_2"	2980	24450	110	1639	1566	434	110	116	48	100	100	0	1152	1086	331	103	112	78	100	100	0	1.458	1.481	1.547	1.504	1.438	1.466	0.889	80	498	2578	2439	0.544	1529	1049	1456	983	0
1	11	7	"PFF0461"	"F23551_1"	3180	24450	120	680	666	176	127	131	43	99	98	0	485	469	118	118	126	72	98	92	0	1.507	1.536	1.534	1.527	1.543	1.595	0.843	120	568	920	890	0.591	553	367	539	351	0
1	12	7	"PFF0463"	"F23564_1"	3360	24450	120	1713	1568	533	121	124	24	100	100	0	1732	1551	590	115	117	21	98	98	0	0.985	1.008	1.007	1.100	2.007	0.984	0.877	120	530	3209	2883	-0.022	1592	1617	1447	1436	0
1	13	7	"PFF1088"	"F45524_1"	3560	24450	120	282	282	73	119	121	23	100	95	0	397	392	101	113	115	20	99	99	0	0.574	0.584	0.578	0.575	1.876	0.566	0.668	120	514	447	442	-0.801	163	284	163	279	0
1	14	7	"PFF1100"	"F45683_2"	3750	24450	120	1857	1742	559	122	124	33	100	99	0	1415	1312	427	113	118	33	98	98	0	1.333	1.351	1.385	1.402	1.916	1.365	0.872	120	566	3037	2819	0.414	1735	1302	1620	1199	0
1	15	7	"PFF1105"	"F45820_1"	3940	24450	80	211	220	60	123	127	26	96	71	0	147	158	63	117	119	24	53	34	0	2.933	2.366	2.574	2.476	2.739	1.814	0.139	52	309	118	138	1.553	88	30	97	41	0
1	16	7	"PFF1110"	"F46067_3"	4120	24440	120	1169	1087	373	121	123	24	100	99	0	560	531	191	115	116	20	95	93	0	2.355	2.322	2.298	2.500	1.715	2.327	0.857	120	542	1493	1382	1.236	1048	445	966	416	0
1	17	7	"PFF1112"	"F46181_1"	4310	24440	110	397	386	92	115	117	24	100	100	0	288	280	70	112	115	27	96	91	0	1.602	1.613	1.720	1.706	1.818	1.573	0.690	80	499	458	439	0.680	282	176	271	168	0
1	18	7	"PFF1114"	"F46183_2"	4510	24450	120	199	199	49	118	120	24	86	75	0	192	192	42	112	116	27	88	70	0	1.013	1.013	0.970	0.965	2.489	1.115	0.407	120	554	161	161	0.018	81	80	81	80	0
1	19	7	"PFF1142"	"F4688_1"	4700	24450	110	841	805	189	122	125	24	100	100	0	1214	1154	290	117	120	22	100	100	0	0.655	0.659	0.656	0.659	1.451	0.609	0.847	80	441	1816	1720	-0.609	719	1097	683	1037	0
1	20	7	"PFF1151"	"F47145_2"	4900	24460	120	571	550	161	128	129	25	98	98	0	331	317	87	120	123	23	94	90	0	2.100	2.142	2.062	2.257	2.159	2.250	0.757	120	519	654	619	1.070	443	211	422	197	0
1	21	7	"PFF1154"	"F47255_1"	5070	24440	100	186	190	36	126	130	27	86	57	0	154	155	33	119	124	24	63	28	0	1.714	1.778	1.553	1.572	2.678	2.464	0.094	80	336	95	100	0.778	60	35	64	36	0
1	22	7	"PFF1156"	"F47255_3"	5240	24460	150	152	159	38	127	128	25	49	27	0	129	133	29	121	124	23	28	12	0	3.125	2.667	1.254	1.428	3.578	3.328	0.031	156	769	33	44	1.644	25	8	32	12	-50
1	1	8	"PFF1158"	"F47327_1"	1290	24640	120	176	180	43	108	110	23	89	68	0	368	353	115	105	108	20	100	96	0	0.259	0.290	0.260	0.289	2.500	0.225	0.386	120	636	331	320	-1.951	68	263	72	248	0
1	2	8	"PFF1160"	"F47350_1"	1470	24630	90	172	183	58	109	110	23	80	61	0	137	136	27	105	109	21	61	26	0	1.969	2.387	1.886	2.226	3.075	3.669	0.135	52	370	95	105	0.977	63	32	74	31	0
1	3	8	"PFF1184"	"F48253_6"	1660	24640	100	173	180	50	112	114	23	82	61	0	136	137	28	106	109	20	61	31	0	2.033	2.194	2.045	1.940	2.862	2.949	0.110	80	483	91	99	1.024	61	30	68	31	0
1	4	8	"PFF1186"	"F48363_2"	1870	24630	100	177	179	44	119	120	24	80	56	0	140	145	35	112	114	22	58	31	0	2.071	1.818	1.619	1.629	3.176	2.404	0.072	80	440	86	93	1.051	58	28	60	33	0
1	5	8	"PFF1188"	"F48395_1"	2040	24640	110	178	183	39	117	117	23	91	66	0	848	794	271	113	116	28	100	98	0	0.083	0.097	0.079	0.100	2.722	0.064	0.309	80	455	796	747	-3.591	61	735	66	681	0
1	6	8	"PFF1190"	"F48424_2"	2230	24640	120	919	863	299	122	137	246	91	80	0	602	551	190	114	151	459	54	0	0	1.633	1.696	1.667	1.734	2.002	1.757	0.815	120	588	1285	1178	0.708	797	488	741	437	0
1	7	8	"PFF1193"	"F48446_1"	2430	24640	120	386	377	86	120	121	24	99	98	0	298	288	74	113	115	22	96	93	0	1.438	1.469	1.529	1.623	1.905	1.493	0.747	120	506	451	432	0.524	266	185	257	175	0
1	8	8	"PFF1195"	"F48446_5"	2620	24640	120	321	324	77	118	119	23	100	96	0	309	302	80	113	114	20	96	93	0	1.036	1.090	1.119	1.162	1.845	1.074	0.728	120	437	399	395	0.051	203	196	206	189	0
1	9	8	"PFF1220"	"F49665_1"	2800	24640	110	459	454	76	119	121	24	100	100	0	437	424	94	111	114	20	100	98	0	1.043	1.070	1.041	1.116	1.499	0.985	0.762	80	434	666	648	0.061	340	326	335	313	0
1	10	8	"PFF1222"	"F49677_3"	3000	24640	120	2066	2007	810	121	126	42	100	100	0	1450	1434	574	113	122	72	98	96	0	1.455	1.428	1.364	1.444	2.017	1.449	0.810	120	568	3282	3207	0.541	1945	1337	1886	1321	0
1	11	8	"PFF1225"	"F49959_1"	3180	24640	110	343	344	68	121	123	25	100	100	0	267	270	48	116	120	23	100	100	0	1.470	1.448	1.460	1.459	1.557	1.491	0.691	80	482	373	377	0.556	222	151	223	154	0
1	12	8	"PFF1234"	"F50107_1"	3410	24680	150	131	149	58	118	120	22	42	25	0	119	124	29	113	116	21	25	14	0	2.167	2.818	1.689	1.755	3.520	2.769	0.187	156	658	19	42	1.115	13	6	31	11	-50
1	13	8	"PFF1237"	"F50551_1"	3560	24640	120	398	393	108	115	117	21	98	98	0	205	206	53	111	113	21	90	85	0	3.011	2.926	3.177	3.285	2.152	3.161	0.590	120	441	377	373	1.590	283	94	278	95	0
1	14	8	"PFF1239"	"F50598_1"	3760	24640	120	382	369	86	113	117	22	99	98	0	293	283	65	112	113	20	97	95	0	1.486	1.497	1.476	1.586	1.998	1.543	0.739	120	514	450	427	0.572	269	181	256	171	0
1	15	8	"PFF1927"	"F960_2"	3950	24640	120	1318	1213	375	118	121	23	100	100	0	1045	985	301	114	115	20	99	99	0	1.289	1.257	1.277	1.264	1.879	1.267	0.869	120	534	2131	1966	0.366	1200	931	1095	871	0
1	16	8	"PFF1931"	"F960_7"	4140	24640	120	363	353	91	120	122	23	98	94	0	234	235	53	113	115	20	97	94	0	2.008	1.910	1.901	1.882	2.102	2.149	0.618	120	516	364	355	1.006	243	121	233	122	0
1	17	8	"PFF1933"	"F9676_1"	4330	24640	120	439	446	123	119	121	25	100	100	0	369	352	100	111	116	27	95	94	0	1.240	1.357	1.349	1.372	1.754	1.393	0.783	120	569	578	568	0.311	320	258	327	241	0
1	18	8	"PFI0003"	"I10209_1"	4520	24640	120	914	849	297	122	123	23	100	99	0	749	701	227	114	117	22	98	97	0	1.247	1.239	1.259	1.227	1.853	1.280	0.859	120	498	1427	1314	0.319	792	635	727	587	0
1	19	8	"PFI0005"	"I1033_3"	4710	24640	120	198	207	50	123	125	23	91	77	0	1538	1419	476	118	121	21	100	100	0	0.053	0.065	0.058	0.064	2.230	0.050	0.423	120	512	1495	1385	-4.243	75	1420	84	1301	0
1	20	8	"PFI0009"	"I10565_1"	4900	24640	120	333	331	83	125	128	26	99	97	0	261	259	76	120	123	22	92	89	0	1.475	1.482	1.491	1.595	1.938	1.479	0.597	120	451	349	345	0.561	208	141	206	139	0
1	21	8	"PFI0038"	"I1136_2"	5080	24630	120	201	207	38	127	129	25	94	80	0	174	174	38	121	125	23	79	58	0	1.396	1.509	1.435	1.473	2.583	1.684	0.249	120	501	127	133	0.482	74	53	80	53	0
1	22	8	"PFI0041"	"I11448_2"	5270	24640	110	331	342	86	127	128	26	100	97	0	7913	7305	2312	126	176	563	100	97	0	0.026	0.030	0.029	0.031	1.601	0.025	0.712	80	460	7991	7394	-5.254	204	7787	215	7179	0
1	1	9	"PFI0043"	"I11495_1"	1290	24830	120	1507	1389	518	108	110	24	100	100	0	3364	3107	1195	107	110	20	100	98	0	0.430	0.427	0.434	0.443	2.198	0.402	0.836	120	614	4656	4281	-1.219	1399	3257	1281	3000	0
1	2	9	"PFI0045"	"I11523_4"	1480	24820	120	741	689	219	109	111	24	99	98	0	778	705	247	107	110	20	95	93	0	0.942	0.970	0.957	1.087	2.050	0.950	0.865	120	552	1303	1178	-0.086	632	671	580	598	0
1	3	9	"PFI0048"	"I1175_1"	1660	24830	120	302	307	69	112	113	21	100	99	0	211	212	46	107	110	19	95	91	0	1.827	1.857	1.790	1.898	1.907	1.995	0.580	120	539	294	300	0.869	190	104	195	105	0
1	4	9	"PFI0053"	"I11857_2"	1860	24830	120	363	372	96	117	117	23	99	98	0	240	246	60	110	113	22	95	91	0	1.892	1.875	1.912	1.894	1.964	2.057	0.644	120	561	376	391	0.920	246	130	255	136	0
1	5	9	"PFI0079"	"I12708_1"	2040	24820	110	258	260	59	114	115	21	100	100	0	245	247	57	109	112	28	98	95	0	1.059	1.058	1.054	1.070	1.747	1.028	0.639	80	505	280	284	0.082	144	136	146	138	0
1	6	9	"PFI0085"	"I12812_3"	2230	24830	110	250	261	52	114	115	21	100	100	0	335	337	74	106	109	22	100	98	0	0.594	0.636	0.604	0.640	1.653	0.579	0.676	80	510	365	378	-0.752	136	229	147	231	0
1	7	9	"PFI0087"	"I12861_2"	2420	24820	110	19695	17768	6479	120	133	187	100	100	0	17104	15319	5833	110	175	824	100	98	0	1.152	1.160	1.123	1.205	1.729	1.185	0.898	80	493	36569	32857	0.204	19575	16994	17648	15209	0
1	8	9	"PFI0089"	"I12932_1"	2620	24830	120	392	396	103	118	131	179	85	21	0	304	297	83	110	169	791	0	0	0	1.412	1.487	1.496	1.548	1.825	1.513	0.723	120	534	468	465	0.498	274	194	278	187	0
1	9	9	"PFI0099"	"I13128_2"	2810	24830	120	7095	6284	2564	118	120	23	100	100	0	3395	3051	1045	111	114	20	100	100	0	2.125	2.097	2.101	1.950	1.850	2.262	0.867	120	542	10261	9106	1.087	6977	3284	6166	2940	0
1	10	9	"PFI0102"	"I13218_1"	3000	24820	110	270	274	56	116	120	23	100	97	0	208	207	50	112	115	19	91	85	0	1.604	1.663	1.622	1.691	1.901	1.756	0.549	80	458	250	253	0.682	154	96	158	95	0
1	11	9	"PFI0124"	"I13978_1"	3190	24830	120	357	355	71	117	119	23	100	99	0	329	313	88	113	115	19	91	90	0	1.111	1.190	1.199	1.422	2.214	1.086	0.712	120	567	456	438	0.152	240	216	238	200	0
1	12	9	"PFI0126"	"I14041_1"	3380	24830	110	218	226	56	117	119	22	95	90	0	246	244	48	112	115	20	98	97	0	0.754	0.826	0.762	0.745	2.466	0.789	0.438	80	384	235	241	-0.408	101	134	109	132	0
1	13	9	"PFI0128"	"I14195_1"	3570	24830	120	3221	2865	960	114	117	22	100	100	0	2518	2195	834	112	114	20	99	99	0	1.291	1.321	1.318	1.350	1.856	1.308	0.855	120	492	5513	4834	0.369	3107	2406	2751	2083	0
1	14	9	"PFI0131"	"I1431_1"	3770	24830	120	288	287	67	113	116	23	99	95	0	281	276	64	112	114	19	96	95	0	1.036	1.061	1.050	1.065	1.768	1.063	0.690	120	531	344	338	0.050	175	169	174	164	0
1	15	9	"PFI0137"	"I14413_3"	3960	24830	120	1449	1259	517	115	118	23	99	99	0	1206	1109	386	112	114	20	100	100	0	1.219	1.147	1.179	1.061	1.773	1.202	0.880	120	482	2428	2141	0.286	1334	1094	1144	997	0
1	16	9	"PFI0141"	"I14670_1"	4140	24830	120	321	319	75	118	121	24	98	95	0	311	313	69	113	116	21	100	98	0	1.025	1.005	0.944	0.979	1.940	1.022	0.638	120	527	401	401	0.036	203	198	201	200	0
1	17	9	"PFJ0122"	"J167_5"	4340	24830	80	186	188	39	123	124	25	84	57	0	142	146	28	113	116	22	61	32	0	2.172	1.970	1.486	1.710	2.990	2.074	0.145	52	293	92	98	1.119	63	29	65	33	0
1	18	9	"PFJ0124"	"J167_7"	4510	24840	150	140	148	40	119	121	23	44	28	0	121	128	53	112	115	20	37	14	0	2.333	1.813	1.393	1.398	4.639	0.460	0.009	156	664	30	45	1.222	21	9	29	16	-50
1	19	9	"PFJ0128"	"J170_18"	4720	24830	120	328	336	97	119	120	21	97	96	0	218	224	59	114	116	18	95	89	0	2.010	1.973	1.942	2.020	2.338	2.165	0.605	120	482	313	327	1.007	209	104	217	110	0
1	20	9	"PFJ0137"	"J171_6"	4880	24830	150	139	142	31	122	129	105	1	0	0	117	119	24	116	119	24	19	1	0	17.000	6.667	1.250	1.225	5.168	7.943	0.277	156	616	18	23	4.087	17	1	20	3	-50
1	21	9	"PFJ0150"	"J181_2"	5090	24830	120	360	356	100	124	126	24	97	96	0	359	347	107	118	121	21	95	95	0	0.979	1.013	1.007	0.988	2.008	0.983	0.675	120	529	477	461	-0.030	236	241	232	229	0
1	22	9	"PFJ0153"	"J181_9"	5280	24830	120	150	160	48	125	127	25	49	30	0	575	546	172	123	163	511	30	0	0	0.055	0.083	0.102	0.113	3.360	0.044	0.057	120	559	477	458	-4.176	25	452	35	423	0
1	1	10	"PFJ0179"	"J198_2"	1290	25030	110	181	191	58	115	117	25	81	61	0	135	140	32	111	113	21	56	31	0	2.750	2.621	2.405	2.145	3.362	3.893	0.108	80	544	90	105	1.459	66	24	76	29	0
1	2	10	"PFJ0184"	"J206_1"	1480	25020	110	545	540	118	111	113	21	100	100	0	325	318	83	109	111	20	100	97	0	2.009	2.053	2.037	2.180	1.579	2.061	0.768	80	512	650	638	1.007	434	216	429	209	0
1	3	10	"PFJ0186"	"J206_6"	1670	25020	100	203	211	53	112	113	21	98	88	0	158	160	37	107	109	17	80	66	0	1.784	1.868	1.692	1.985	2.639	2.113	0.326	80	444	142	152	0.835	91	51	99	53	0
1	4	10	"PFJ0188"	"J212_1"	1860	25010	110	446	474	116	113	115	24	100	100	0	317	322	92	107	109	20	97	95	0	1.586	1.679	1.785	1.836	1.870	1.657	0.767	80	525	543	576	0.665	333	210	361	215	0
1	5	10	"PFJ0190"	"J212_4"	2060	25020	80	177	180	56	110	111	21	73	69	0	124	125	21	104	106	18	51	21	0	3.350	3.333	2.856	3.079	4.469	5.482	0.088	52	334	87	91	1.744	67	20	70	21	0
1	6	10	"PFJ0197"	"J218_1"	2250	25020	110	220	225	55	107	110	21	97	92	0	142	140	23	104	107	19	75	50	0	2.974	3.278	3.345	3.481	2.852	3.681	0.223	80	508	151	154	1.572	113	38	118	36	0
1	7	10	"PFJ0220"	"J222_7"	2430	25010	110	422	440	154	111	124	180	88	37	0	210	220	63	107	157	761	0	0	0	3.019	2.912	3.037	3.217	1.902	2.991	0.683	80	523	414	442	1.594	311	103	329	113	0
1	8	10	"PFJ0228"	"J227_3"	2630	25020	120	311	301	81	113	115	22	98	92	0	356	348	100	106	109	23	99	95	0	0.792	0.777	0.747	0.793	1.783	0.766	0.723	120	534	448	430	-0.336	198	250	188	242	0
1	9	10	"PFJ0231"	"J22_1"	2820	25020	120	219	223	47	112	115	23	98	90	0	201	199	47	108	110	23	90	82	0	1.151	1.220	1.123	1.223	2.131	1.208	0.456	120	465	200	202	0.202	107	93	111	91	0
1	10	10	"PFJ0233"	"J22_3"	3000	25030	150	132	139	37	114	117	23	44	23	0	112	114	24	109	111	18	23	8	0	6.000	5.000	1.541	1.435	3.684	11.582	0.005	156	639	21	30	2.585	18	3	25	5	-50
1	11	10	"PFJ0238"	"J232_6"	3190	25010	110	251	257	62	116	119	24	98	95	0	161	162	38	110	113	20	75	63	0	2.647	2.712	2.586	2.935	2.414	3.072	0.379	80	457	186	193	1.404	135	51	141	52	0
1	12	10	"PFJ0242"	"J236_1"	3390	25020	120	409	402	131	116	118	24	96	93	0	353	335	106	111	114	21	93	90	0	1.211	1.277	1.246	1.242	2.261	1.329	0.720	120	562	535	510	0.276	293	242	286	224	0
1	13	10	"PFJ0262"	"J248_1"	3570	25010	110	265	274	56	114	117	24	100	98	0	199	202	44	112	114	21	93	87	0	1.736	1.778	1.788	1.918	2.095	1.803	0.490	80	401	238	250	0.795	151	87	160	90	0
1	14	10	"PFJ0264"	"J248_11"	3740	25040	150	130	141	49	112	115	23	41	21	0	118	118	22	108	111	20	28	7	0	1.800	2.900	1.647	1.711	3.983	5.112	0.050	156	609	28	39	0.848	18	10	29	10	-50
1	15	10	"PFJ0267"	"J248_5"	3970	25030	150	138	156	68	113	115	22	53	30	0	123	128	28	110	112	19	39	19	0	1.923	2.389	1.900	1.666	3.448	4.378	0.113	156	568	38	61	0.943	25	13	43	18	-50
1	16	10	"PFJ0271"	"J252_2"	4140	25020	120	295	297	77	113	115	22	97	95	0	317	312	90	111	112	20	96	94	0	0.883	0.915	0.930	0.928	1.934	0.868	0.649	120	461	388	385	-0.179	182	206	184	201	0
1	17	10	"PFJ0273"	"J252_4"	4340	25020	120	820	764	259	115	117	24	99	98	0	591	552	173	110	112	19	98	97	0	1.466	1.468	1.485	1.481	1.850	1.514	0.852	120	532	1186	1091	0.552	705	481	649	442	0
1	18	10	"PFJ0275"	"J2541_2"	4530	25020	120	228	228	54	117	120	24	94	85	0	267	259	69	111	113	19	95	90	0	0.712	0.750	0.763	0.739	2.125	0.730	0.596	120	512	267	259	-0.491	111	156	111	148	0
1	19	10	"PFK0357"	"Kn3479_1"	4730	25020	90	211	237	78	123	125	24	94	84	0	183	199	65	117	118	19	92	71	0	1.333	1.390	1.255	1.450	1.887	1.400	0.506	52	364	154	196	0.415	88	66	114	82	0
1	20	10	"PFK0369"	"Kn3690_1"	4900	25020	110	801	786	235	126	133	122	97	93	0	716	675	222	117	121	30	97	95	0	1.127	1.183	1.184	1.257	1.849	1.292	0.733	80	450	1274	1218	0.172	675	599	660	558	0
1	21	10	"PFK0371"	"Kn3698_1"	5090	25020	120	380	374	108	124	130	114	87	58	0	419	390	138	117	120	28	92	87	0	0.848	0.916	0.971	1.057	2.166	0.862	0.738	120	520	558	523	-0.238	256	302	250	273	0
1	22	10	"PFK0373"	"Kn3698_4"	5280	25020	120	1402	1309	578	122	124	24	100	99	0	650	616	249	116	118	21	98	95	0	2.397	2.374	2.407	2.460	1.892	2.450	0.860	120	559	1814	1687	1.261	1280	534	1187	500	0
1	1	11	"PFK0375"	"Kn3744_1"	1290	25210	110	801	795	230	116	119	24	100	100	0	559	530	174	112	115	22	97	95	0	1.532	1.624	1.644	1.825	1.905	1.536	0.814	80	568	1132	1097	0.616	685	447	679	418	0
1	2	11	"PFK0378"	"Kn3773_1"	1490	25200	110	370	363	85	112	114	22	100	100	0	239	246	68	110	113	21	97	91	0	2.000	1.846	1.857	1.935	1.746	1.786	0.640	80	519	387	387	1.000	258	129	251	136	0
1	3	11	"PFK0408"	"Kn4447_1"	1680	25210	120	179	196	60	114	115	22	86	68	0	169	171	40	107	110	18	86	71	0	1.048	1.281	1.158	1.049	3.044	1.795	0.228	120	548	127	146	0.068	65	62	82	64	0
1	4	11	"PFK0410"	"Kn4524_1"	1860	25210	110	275	285	56	113	115	23	100	100	0	273	269	81	107	109	19	96	90	0	0.976	1.062	0.967	1.127	2.164	0.990	0.590	80	517	328	334	-0.035	162	166	172	162	0
1	5	11	"PFK0412"	"Kn459_3"	2050	25200	110	1224	1156	311	111	114	25	100	100	0	1190	1103	345	104	109	50	100	98	0	1.025	1.046	1.078	1.078	1.513	1.001	0.892	80	520	2199	2044	0.035	1113	1086	1045	999	0
1	6	11	"PFK0415"	"Kn4670_1"	2250	25210	120	233	241	67	107	115	78	81	34	0	179	180	40	104	122	322	0	0	0	1.680	1.763	1.561	1.747	2.263	0.244	0.653	120	608	201	210	0.748	126	75	134	76	0
1	7	11	"PFK0423"	"Kn4895_2"	2450	25210	110	214	224	55	110	116	85	70	16	0	178	183	43	102	122	356	0	0	0	1.368	1.407	1.488	1.474	2.294	1.615	0.412	80	489	180	195	0.453	104	76	114	81	0
1	8	11	"PFK0431"	"Kn5081_1"	2620	25210	120	1384	1256	460	110	112	21	99	98	0	503	471	158	104	106	22	96	94	0	3.193	3.123	3.092	3.219	2.074	3.294	0.842	120	527	1673	1513	1.675	1274	399	1146	367	0
1	9	11	"PFK0462"	"Kn585_3"	2820	25210	120	688	660	238	111	113	23	100	99	0	384	348	128	106	107	22	94	89	0	2.076	2.269	2.270	2.553	2.007	2.273	0.809	120	520	855	791	1.053	577	278	549	242	0
1	10	11	"PFK0466"	"Kn588_2"	3010	25210	130	737	671	255	111	114	24	98	95	0	607	570	203	105	107	17	97	95	0	1.247	1.204	1.182	1.234	2.164	1.257	0.808	120	506	1128	1025	0.318	626	502	560	465	0
1	11	11	"PFK0469"	"Kn5905_4"	3200	25210	120	590	558	173	115	117	25	100	99	0	295	279	85	108	110	20	93	89	0	2.540	2.591	2.517	2.743	2.095	2.754	0.709	120	534	662	614	1.345	475	187	443	171	0
1	12	11	"PFK0476"	"Kn603_2"	3390	25210	120	294	288	78	113	115	23	96	91	0	1235	1093	405	107	110	19	100	100	0	0.160	0.177	0.175	0.194	1.875	0.159	0.721	120	521	1309	1161	-2.640	181	1128	175	986	0
1	13	11	"PFK0484"	"Kn656_1"	3580	25210	120	245	245	54	110	112	24	97	93	0	256	250	73	105	109	20	95	89	0	0.894	0.931	0.938	1.006	2.183	0.870	0.578	120	532	286	280	-0.162	135	151	135	145	0
1	14	11	"PFK0486"	"Kn657_2"	3770	25200	120	792	774	289	109	112	22	100	100	0	425	402	143	107	110	18	94	92	0	2.148	2.254	2.339	2.607	2.070	2.252	0.826	120	431	1001	960	1.103	683	318	665	295	0
1	15	11	"PFK0519"	"Kn819_1"	3950	25200	130	900	877	306	112	114	22	100	100	0	3297	2989	1217	110	111	18	100	99	0	0.247	0.266	0.265	0.294	1.977	0.239	0.860	120	500	3975	3644	-2.016	788	3187	765	2879	0
1	16	11	"PFK0523"	"Kn8362_1"	4150	25210	120	617	581	205	115	117	23	97	97	0	423	394	121	111	114	20	97	94	0	1.609	1.647	1.683	1.654	2.073	1.739	0.816	120	506	814	749	0.686	502	312	466	283	0
1	17	11	"PFK0526"	"Kn8409_1"	4340	25210	120	513	481	169	118	119	22	98	95	0	372	355	120	111	114	20	93	89	0	1.513	1.488	1.536	1.523	1.977	1.545	0.761	120	514	656	607	0.598	395	261	363	244	0
1	18	11	"PFK0538"	"Kn906_1"	4540	25210	120	705	640	231	119	121	22	97	95	0	519	478	162	113	115	20	95	94	0	1.443	1.427	1.463	1.446	2.046	1.497	0.810	120	478	992	886	0.529	586	406	521	365	0
1	19	11	"PFK0541"	"Kn918_1"	4730	25210	120	2542	2164	926	124	125	23	100	100	0	2528	2208	856	119	120	21	100	100	0	1.004	0.977	0.987	0.912	2.026	1.006	0.873	120	514	4827	4129	0.005	2418	2409	2040	2089	0
1	20	11	"PFK0549"	"Kn945_1"	4910	25210	120	1847	1708	569	128	131	29	100	100	0	1487	1342	479	119	122	26	99	98	0	1.257	1.292	1.296	1.397	2.268	1.298	0.852	120	526	3087	2803	0.330	1719	1368	1580	1223	0
1	21	11	"PFK1038"	"Ks510_8"	5100	25210	120	192	194	44	124	126	25	82	63	0	533	507	162	116	118	22	97	95	0	0.163	0.179	0.185	0.169	2.527	0.159	0.483	120	574	485	461	-2.616	68	417	70	391	0
1	22	11	"PFK1040"	"Ks51_11"	5290	25210	110	467	456	125	121	123	24	98	98	0	773	727	225	114	117	21	100	98	0	0.525	0.546	0.534	0.574	1.718	0.493	0.761	80	453	1005	948	-0.930	346	659	335	613	0
1	1	12	"PFK1042"	"Ks51_2"	1300	25400	80	214	205	60	116	116	21	84	75	0	139	143	38	108	111	20	59	40	0	3.161	2.543	2.801	3.169	3.398	3.273	0.163	52	335	129	124	1.661	98	31	89	35	0
1	2	12	"PFK1044"	"Ks51_4"	1490	25400	110	176	172	39	113	115	22	78	63	0	317	306	104	108	110	21	92	88	0	0.301	0.298	0.295	0.284	3.136	0.156	0.192	80	518	272	257	-1.730	63	209	59	198	0
1	3	12	"PFK1046"	"Ks51_6"	1680	25400	120	203	202	47	116	118	22	92	80	0	167	167	42	108	111	21	80	65	0	1.475	1.458	1.152	1.365	2.683	1.648	0.278	120	569	146	145	0.560	87	59	86	59	0
1	4	12	"PFK1048"	"Ks532_3"	1880	25400	80	173	197	77	114	115	21	75	65	0	142	143	35	107	110	21	61	44	0	1.686	2.306	1.746	1.936	4.413	5.852	0.068	52	316	94	119	0.753	59	35	83	36	0
1	5	12	"PFK1074"	"Ks56_11"	2050	25400	120	188	193	41	112	114	25	91	79	0	183	184	41	106	110	47	79	31	0	0.987	1.038	0.914	0.985	2.449	1.023	0.332	120	585	153	159	-0.019	76	77	81	78	0
1	6	12	"PFK1076"	"Ks56_16"	2250	25400	100	173	191	58	113	114	24	86	61	0	164	162	45	103	105	18	85	61	0	0.984	1.322	1.043	1.001	2.907	1.907	0.131	80	441	121	137	-0.024	60	61	78	59	0
1	7	12	"PFK1078"	"Ks56_18"	2430	25400	110	344	349	75	109	110	21	100	100	0	192	201	51	103	106	18	95	88	0	2.640	2.449	2.270	2.819	2.039	2.575	0.579	80	504	324	338	1.401	235	89	240	98	0
1	8	12	"PFK1080"	"Ks56_23"	2630	25400	110	220	225	44	109	111	20	98	97	0	211	214	53	104	106	19	97	88	0	1.037	1.055	1.018	1.122	2.032	1.002	0.533	80	487	218	226	0.053	111	107	116	110	0
1	9	12	"PFK1082"	"Ks56_26"	2840	25420	150	136	142	32	111	114	26	46	23	0	116	117	24	105	107	20	33	8	0	2.273	2.583	1.485	1.494	3.725	6.578	0.010	156	619	36	43	1.184	25	11	31	12	-50
1	10	12	"PFK1085"	"Ks56_32"	3010	25400	120	551	517	169	112	115	23	100	97	0	538	499	173	106	107	18	97	95	0	1.016	1.031	1.046	1.125	2.026	1.008	0.820	120	449	871	798	0.023	439	432	405	393	0
1	11	12	"PFK1110"	"Ks624_12"	3200	25400	120	500	485	154	114	117	27	99	96	0	318	312	102	108	110	20	95	91	0	1.838	1.819	1.844	1.857	1.867	1.834	0.766	120	509	596	575	0.878	386	210	371	204	0
1	12	12	"PFK1113"	"Ks624_4"	3380	25400	110	335	329	81	115	119	28	98	95	0	381	363	112	107	112	29	95	93	0	0.803	0.836	0.880	0.841	2.147	0.748	0.686	80	411	494	470	-0.317	220	274	214	256	0
1	13	12	"PFK1115"	"Ks625_10"	3560	25430	150	131	134	31	111	114	24	43	17	0	118	120	23	105	109	25	26	7	0	1.538	1.533	1.500	1.301	3.662	1.204	0.114	156	614	33	38	0.621	20	13	23	15	-50
1	14	12	"PFK1117"	"Ks625_14"	3770	25400	120	567	533	148	111	114	21	100	98	0	862	783	278	107	110	19	97	96	0	0.604	0.624	0.612	0.638	1.906	0.576	0.819	120	491	1211	1098	-0.727	456	755	422	676	0
1	15	12	"PFK1119"	"Ks625_7"	3960	25400	120	383	382	88	117	119	22	99	99	0	298	295	82	111	113	19	98	96	0	1.422	1.440	1.547	1.566	1.821	1.434	0.716	120	491	453	449	0.508	266	187	265	184	0
1	16	12	"PFK1122"	"Ks646_2"	4150	25400	120	178	185	47	120	122	23	79	60	0	310	307	90	114	116	20	96	95	0	0.296	0.337	0.313	0.299	2.872	0.259	0.287	120	458	254	258	-1.757	58	196	65	193	0
1	17	12	"PFK1144"	"Ks66_16"	4340	25400	120	805	732	217	123	125	23	100	100	0	427	412	133	114	116	20	94	94	0	2.179	2.044	2.040	2.132	1.877	2.000	0.832	120	484	995	907	1.124	682	313	609	298	0
1	18	12	"PFK1146"	"Ks66_3"	4540	25390	150	159	163	33	122	125	23	66	36	0	131	135	31	114	117	22	42	19	0	2.176	1.952	1.176	1.128	3.767	2.997	0.022	156	597	54	62	1.122	37	17	41	21	-50
1	19	12	"PFK1149"	"Ks66_7"	4730	25400	120	448	439	128	123	127	25	98	97	0	290	280	87	115	119	22	89	87	0	1.857	1.915	1.920	1.984	1.839	1.939	0.707	120	461	500	481	0.893	325	175	316	165	0
1	20	12	"PFK1151"	"Ks68_13"	4900	25400	110	3918	3882	1028	127	138	109	100	100	0	3354	3126	994	116	141	236	100	97	0	1.171	1.248	1.206	1.297	1.436	1.196	0.900	80	444	7029	6765	0.227	3791	3238	3755	3010	0
1	21	12	"PFK1153"	"Ks692_12"	5100	25450	150	142	147	34	123	132	91	4	0	0	122	124	25	116	132	196	0	0	0	3.167	3.000	1.606	1.484	3.556	0.516	0.880	156	650	25	32	1.663	19	6	24	8	-50
1	22	12	"PFK1155"	"Ks692_6"	5280	25390	110	184	194	50	122	125	25	88	65	0	157	155	39	116	118	22	72	45	0	1.512	1.846	1.321	1.337	2.893	1.835	0.188	80	478	103	111	0.597	62	41	72	39	0
1	1	13	"PFM0107"	"M17691_2"	1280	25580	110	307	309	65	112	114	22	100	100	0	225	230	57	107	109	20	93	90	0	1.653	1.602	1.424	1.631	1.781	1.461	0.578	80	572	313	320	0.725	195	118	197	123	0
1	2	13	"PFM0110"	"M18079_3"	1480	25580	110	463	450	117	113	115	22	100	98	0	525	481	163	107	112	36	95	92	0	0.837	0.901	0.855	1.016	1.789	0.843	0.791	80	511	768	711	-0.256	350	418	337	374	0
1	3	13	"PFM0112"	"M18079_5"	1670	25580	110	835	826	213	113	115	22	100	100	0	553	512	191	106	113	43	96	88	0	1.615	1.756	1.676	2.131	2.163	1.689	0.795	80	412	1169	1119	0.692	722	447	713	406	0
1	4	13	"PFM0116"	"M18377_2"	1820	25620	150	119	135	62	111	114	31	23	10	0	105	109	20	105	109	26	14	2	0	100000.000	6.000	1.219	1.181	4.662	12.972	0.011	156	738	8	28	16.610	8	0	24	4	-50
1	5	13	"PFM0118"	"M1840_2"	2060	25580	110	333	344	69	109	112	30	100	100	0	210	214	47	102	105	20	97	95	0	2.074	2.098	1.994	2.220	1.767	2.289	0.590	80	532	332	347	1.052	224	108	235	112	0
1	6	13	"PFM0121"	"M18869_1"	2250	25590	110	630	620	142	109	112	22	100	100	0	329	320	91	102	103	17	100	96	0	2.295	2.344	2.427	2.575	1.664	2.247	0.795	80	428	748	729	1.199	521	227	511	218	0
1	7	13	"PFM0142"	"M196_6"	2380	25580	120	230	238	66	108	110	21	95	90	0	181	184	48	103	104	17	91	85	0	1.564	1.605	1.553	1.575	2.249	1.827	0.421	120	516	200	211	0.645	122	78	130	81	0
1	8	13	"PFM0144"	"M196_8"	2580	25570	110	867	824	197	108	109	21	100	100	0	565	522	143	105	106	18	100	98	0	1.650	1.717	1.769	1.828	1.538	1.700	0.851	80	489	1219	1133	0.722	759	460	716	417	0
1	9	13	"PFM0148"	"M19895_2"	2750	25570	110	335	332	88	108	111	27	100	98	0	262	256	80	104	106	20	91	90	0	1.437	1.474	1.374	1.501	1.649	1.402	0.748	80	449	385	376	0.523	227	158	224	152	0
1	10	13	"PFM0152"	"M20060_1"	2950	25570	110	245	249	54	111	114	27	98	96	0	221	211	55	106	108	20	93	88	0	1.165	1.314	1.246	1.304	1.785	1.249	0.555	80	463	249	243	0.221	134	115	138	105	0
1	11	13	"PFM0154"	"M20186_2"	3150	25580	90	287	283	69	114	117	22	100	96	0	265	250	93	111	112	18	84	80	0	1.123	1.216	1.182	1.304	2.315	1.079	0.522	52	390	327	308	0.168	173	154	169	139	0
1	12	13	"PFM0156"	"M20989_1"	3330	25570	110	612	585	236	114	117	27	100	96	0	364	356	127	108	111	24	93	91	0	1.945	1.899	1.898	1.859	1.894	1.888	0.792	80	484	754	719	0.960	498	256	471	248	0
1	13	13	"PFM0179"	"M22143_2"	3530	25570	120	259	259	68	113	116	23	95	90	0	192	192	56	106	110	31	84	67	0	1.698	1.698	1.616	1.730	1.885	1.664	0.571	120	463	232	232	0.764	146	86	146	86	0
1	14	13	"PFM0182"	"M22193_2"	3720	25570	120	380	390	107	114	115	20	100	99	0	444	421	126	106	108	18	95	95	0	0.787	0.876	0.852	0.870	1.643	0.847	0.792	120	475	604	591	-0.346	266	338	276	315	0
1	15	13	"PFM0184"	"M22193_8"	3920	25580	120	501	480	159	117	120	23	97	95	0	276	273	79	110	113	19	94	93	0	2.313	2.227	2.342	2.160	2.376	2.494	0.673	120	498	550	526	1.210	384	166	363	163	0
1	16	13	"PFM0186"	"M22451_2"	4120	25590	150	137	142	36	121	123	23	41	19	0	106	109	21	114	115	19	14	3	0	-2.000	-4.200	1.153	1.210	3.902	22.682	0.000	156	584	8	16	Error	16	-8	21	-5	-50
1	17	13	"PFM0193"	"M22678_3"	4290	25580	120	477	452	141	124	125	22	100	97	0	373	347	136	114	116	20	92	89	0	1.363	1.408	1.331	1.509	2.179	1.349	0.736	120	470	612	561	0.447	353	259	328	233	0
1	18	13	"PFM0196"	"M2305_1"	4490	25580	100	151	157	36	122	124	24	53	31	0	158	167	45	112	114	22	76	53	0	0.630	0.636	0.538	0.575	3.485	0.343	0.043	80	446	75	90	-0.666	29	46	35	55	0
1	19	13	"PFM0218"	"M24561_3"	4680	25580	120	926	844	315	121	123	24	99	98	0	535	495	191	112	115	21	94	92	0	1.903	1.888	1.896	2.097	2.010	1.874	0.849	120	578	1228	1106	0.928	805	423	723	383	0
1	20	13	"PFM0224"	"M24933_22"	4880	25570	90	177	184	35	119	123	26	88	57	0	130	134	37	111	115	23	38	21	0	3.053	2.826	1.972	2.138	2.848	2.721	0.066	52	369	77	88	1.610	58	19	65	23	0
1	21	13	"PFM0227"	"M24933_9"	5060	25580	120	205	208	45	119	128	109	27	0	0	186	181	50	111	134	240	0	0	0	1.147	1.271	1.216	1.209	2.372	1.195	0.464	120	427	161	159	0.197	86	75	89	70	0
1	22	13	"PFM0229"	"M25032_3"	5240	25580	120	1148	1027	363	119	123	33	100	100	0	882	771	304	113	116	21	94	93	0	1.338	1.380	1.345	1.573	2.196	1.355	0.861	120	513	1798	1566	0.420	1029	769	908	658	0
1	1	14	"PFM0231"	"M2511_3"	1250	25770	110	189	195	51	110	111	22	90	75	0	155	153	37	105	108	19	77	57	0	1.580	1.771	1.379	1.581	2.876	2.563	0.108	80	561	129	133	0.660	79	50	85	48	0
1	2	14	"PFM0234"	"M25344_2"	1450	25770	120	149	165	51	112	114	26	62	37	0	195	201	53	107	111	34	86	65	0	0.420	0.564	0.562	0.476	3.084	0.627	0.277	120	560	125	147	-1.250	37	88	53	94	0
1	3	14	"PFM0693"	"M50721_5"	1620	25780	120	385	375	113	109	112	23	98	95	0	284	286	79	104	109	36	96	90	0	1.533	1.462	1.451	1.483	2.101	1.567	0.685	120	558	456	448	0.617	276	180	266	182	0
1	4	14	"PFM0695"	"M51089_1"	1810	25780	110	321	329	70	108	110	22	100	100	0	185	182	39	102	105	19	96	90	0	2.566	2.763	2.813	2.806	1.636	3.072	0.514	80	399	296	301	1.360	213	83	221	80	0
1	5	14	"PFM0698"	"M51323_1"	2000	25780	120	567	520	159	108	110	21	95	95	0	722	666	252	102	105	18	100	97	0	0.740	0.730	0.726	0.757	2.095	0.684	0.800	120	558	1079	976	-0.434	459	620	412	564	0
1	6	14	"PFM0702"	"M5172_2"	2190	25770	110	299	306	68	108	109	21	100	100	0	183	187	36	101	103	18	97	93	0	2.329	2.302	2.286	2.436	1.874	2.503	0.589	80	506	273	284	1.220	191	82	198	86	0
1	7	14	"PFM0705"	"M52114_1"	2380	25780	110	1082	1055	221	108	109	21	100	100	0	806	771	178	102	103	19	100	100	0	1.384	1.416	1.367	1.428	1.430	1.357	0.826	80	509	1678	1616	0.468	974	704	947	669	0
1	8	14	"PFM0710"	"M52423_1"	2580	25780	120	711	642	228	109	111	24	98	95	0	533	507	167	104	105	19	97	97	0	1.403	1.323	1.370	1.253	1.965	1.369	0.812	120	583	1031	936	0.489	602	429	533	403	0
1	9	14	"PFM0728"	"M53642_4"	2770	25780	120	588	559	192	112	115	27	98	97	0	410	376	131	104	107	21	95	87	0	1.556	1.643	1.597	1.706	2.063	1.684	0.790	120	547	782	719	0.637	476	306	447	272	0
1	10	14	"PFM0732"	"M53850_1"	2960	25780	120	2799	2498	987	112	114	22	100	100	0	2894	2506	1094	106	108	19	97	97	0	0.964	0.994	0.982	1.080	2.376	0.968	0.860	120	566	5475	4786	-0.053	2687	2788	2386	2400	0
1	11	14	"PFM0734"	"M53930_1"	3150	25780	110	741	711	177	112	115	23	100	100	0	866	832	222	109	111	20	100	100	0	0.831	0.828	0.859	0.837	1.600	0.755	0.849	80	512	1386	1322	-0.267	629	757	599	723	0
1	12	14	"PFM0738"	"M54370_2"	3350	25780	150	126	129	29	113	115	23	30	14	0	106	109	21	106	109	23	17	2	0	100000.000	5.333	1.600	1.504	4.150	0.017	0.000	156	749	13	19	16.610	13	0	16	3	-50
1	13	14	"PFM0742"	"M5455_1"	3540	25780	120	160	163	46	112	114	21	75	55	0	440	424	128	103	107	27	98	97	0	0.142	0.159	0.158	0.170	2.493	0.134	0.286	120	533	385	372	-2.812	48	337	51	321	0
1	14	14	"PFM0744"	"M5455_6"	3730	25770	110	247	250	62	116	118	22	97	91	0	151	153	39	106	110	28	67	40	0	2.911	2.851	2.681	3.096	2.665	2.962	0.220	80	486	176	181	1.542	131	45	134	47	0
1	15	14	"PFM0765"	"M55888_4"	3920	25780	120	268	266	67	118	122	36	94	84	0	215	213	58	109	113	23	89	83	0	1.415	1.423	1.419	1.508	2.272	1.582	0.484	120	501	256	252	0.501	150	106	148	104	0
1	16	14	"PFM0770"	"M55941_1"	4100	25800	150	130	136	35	120	123	34	26	7	0	109	112	22	112	114	22	16	3	0	-3.333	100000.000	1.400	1.683	3.122	90.126	0.000	156	634	7	16	Error	10	-3	16	0	-50
1	17	14	"PFM0772"	"M56059_1"	4300	25770	110	743	698	202	121	124	33	97	97	0	228	228	64	112	115	23	88	85	0	5.362	4.974	4.955	5.505	2.010	4.832	0.726	80	502	738	693	2.423	622	116	577	116	0
1	18	14	"PFM0780"	"M56462_2"	4500	25780	110	238	234	52	119	121	28	97	85	0	982	902	274	111	113	24	98	98	0	0.137	0.145	0.137	0.144	2.122	0.123	0.626	80	566	990	906	-2.872	119	871	115	791	0
1	19	14	"PFM0782"	"M56512_15"	4690	25780	90	179	182	47	116	117	21	78	67	0	129	129	31	110	111	19	50	26	0	3.316	3.474	1.987	2.078	3.278	3.669	0.080	52	380	82	85	1.729	63	19	66	19	0
1	20	14	"PFM0785"	"M56710_1"	4870	25780	110	620	596	146	117	119	23	100	100	0	483	474	119	108	110	19	100	100	0	1.341	1.309	1.308	1.333	1.631	1.280	0.805	80	520	878	845	0.424	503	375	479	366	0
1	21	14	"PFM0809"	"M58416_1"	5070	25790	150	130	133	30	119	122	23	32	13	0	104	108	24	112	114	20	17	5	0	-1.375	-3.500	1.226	0.935	4.161	36.248	0.000	156	710	3	10	Error	11	-8	14	-4	-50
1	22	14	"PFM0815"	"M58784_1"	5270	25780	150	133	141	32	120	124	29	32	14	0	107	110	22	114	116	21	12	3	0	-1.857	-5.250	1.267	1.248	5.042	0.037	0.000	156	852	6	17	Error	13	-7	21	-4	-50
1	1	15	"PFM0817"	"M58847_5"	1270	25970	110	315	325	56	111	115	25	100	100	0	347	341	91	106	108	20	97	95	0	0.846	0.911	0.854	0.981	1.853	0.826	0.730	80	540	445	449	-0.240	204	241	214	235	0
1	2	15	"PFM0820"	"M5894_7"	1460	25970	110	274	277	60	112	115	24	100	100	0	194	196	44	106	109	19	96	86	0	1.841	1.833	1.741	1.994	2.144	1.919	0.465	80	534	250	255	0.880	162	88	165	90	0
1	3	15	"PFM0824"	"M59170_6"	1650	25970	80	180	179	43	113	116	22	82	63	0	122	122	24	105	108	19	40	15	0	3.941	3.882	2.751	2.523	3.189	10.174	0.012	52	331	84	83	1.979	67	17	66	17	0
1	4	15	"PFM0828"	"M59497_4"	1850	25970	120	1093	999	384	111	113	22	99	99	0	623	573	219	103	105	19	98	95	0	1.888	1.889	1.942	1.907	1.925	1.948	0.851	120	540	1502	1358	0.917	982	520	888	470	0
1	5	15	"PFN0330"	"N134_61"	2010	25960	110	228	245	66	109	112	22	100	100	0	172	175	41	103	106	19	95	80	0	1.725	1.889	1.833	1.856	2.048	1.962	0.371	80	431	188	208	0.786	119	69	136	72	0
1	6	15	"PFN0332"	"N134_67"	2210	25970	120	388	380	113	111	112	22	99	95	0	339	328	113	103	105	20	96	90	0	1.174	1.196	1.204	1.295	1.823	1.156	0.781	120	605	513	494	0.231	277	236	269	225	0
1	7	15	"PFN0334"	"N134_74"	2400	25960	110	260	260	52	109	111	21	98	98	0	188	186	42	102	104	19	92	87	0	1.756	1.798	1.813	1.965	2.013	1.748	0.585	80	534	237	235	0.812	151	86	151	84	0
1	8	15	"PFN0336"	"N134_76"	2610	25970	120	202	204	48	109	112	21	95	85	0	280	276	84	103	106	19	96	93	0	0.525	0.549	0.489	0.512	2.195	0.500	0.543	120	543	270	268	-0.928	93	177	95	173	0
1	9	15	"PFN0338"	"N134_78"	2780	25960	110	259	258	68	115	117	24	96	87	0	216	216	65	108	110	24	90	85	0	1.333	1.324	1.205	1.225	2.380	1.277	0.565	80	430	252	251	0.415	144	108	143	108	0
1	10	15	"PFN0342"	"N134_83"	2970	25970	120	1219	1097	400	114	116	24	100	98	0	614	574	192	108	111	22	98	96	0	2.184	2.109	2.133	2.104	1.821	2.212	0.865	120	567	1611	1449	1.127	1105	506	983	466	0
1	11	15	"PFN0360"	"N135_22"	3180	25970	110	224	228	55	114	117	24	98	90	0	206	203	49	109	111	20	91	88	0	1.134	1.213	1.125	1.097	1.840	1.298	0.420	80	509	207	208	0.181	110	97	114	94	0
1	12	15	"PFN0363"	"N135_27"	3360	25960	110	268	266	65	113	116	22	97	95	0	162	156	41	106	109	18	81	65	0	2.768	3.060	2.729	2.834	2.049	3.012	0.406	80	460	211	203	1.469	155	56	153	50	0
1	13	15	"PFN0365"	"N135_7"	3560	25970	120	199	205	48	111	114	21	96	85	0	204	205	63	104	106	18	87	83	0	0.880	0.931	0.839	0.950	2.528	0.818	0.409	120	534	188	195	-0.184	88	100	94	101	0
1	14	15	"PFN0367"	"N135_9"	3740	25970	120	282	288	79	114	118	23	96	93	0	220	223	64	107	109	19	93	87	0	1.487	1.500	1.489	1.536	2.142	1.516	0.635	120	532	281	290	0.572	168	113	174	116	0
1	15	15	"PFN0369"	"N136_13"	3930	25970	120	333	329	101	117	121	36	95	90	0	341	336	113	107	111	23	92	89	0	0.923	0.926	0.943	0.951	2.001	0.931	0.649	120	524	450	441	-0.115	216	234	212	229	0
1	16	15	"PFN0371"	"N136_16"	4130	25970	110	168	168	35	118	121	22	76	53	0	145	143	42	110	113	20	61	46	0	1.429	1.515	1.163	1.303	2.771	1.303	0.130	80	420	85	83	0.515	50	35	50	33	0
1	17	15	"PFN0390"	"N137_31"	4310	25970	120	424	415	125	122	125	36	96	90	0	329	318	95	110	113	21	95	91	0	1.379	1.409	1.444	1.388	2.083	1.464	0.709	120	542	521	501	0.464	302	219	293	208	0
1	18	15	"PFN0393"	"N137_38"	4510	26000	150	130	133	30	120	122	27	25	10	0	111	112	23	108	110	20	22	5	0	3.333	3.250	0.959	1.135	4.072	18.768	0.001	156	643	13	17	1.737	10	3	13	4	-50
1	19	15	"PFN0395"	"N137_4"	4690	25970	120	567	553	178	119	122	23	98	97	0	362	346	126	110	111	19	93	90	0	1.778	1.839	1.836	1.977	2.507	1.874	0.723	120	531	700	670	0.830	448	252	434	236	0
1	20	15	"PFN0398"	"N137_44"	4880	25970	120	582	561	175	121	124	23	98	96	0	303	293	92	113	115	20	90	88	0	2.426	2.444	2.432	2.514	2.268	2.523	0.764	120	557	651	620	1.279	461	190	440	180	0
1	21	15	"PFN0400"	"N137_5"	5070	25970	110	595	573	184	124	127	25	100	96	0	252	248	74	117	119	22	92	90	0	3.489	3.427	3.508	3.316	1.762	3.500	0.684	80	454	606	580	1.803	471	135	449	131	0
1	22	15	"PFN0403"	"N137_53"	5290	26000	150	144	150	35	125	128	34	33	14	0	124	123	24	117	122	65	1	0	0	2.714	4.167	1.220	1.323	4.242	15.634	0.001	156	865	26	31	1.441	19	7	25	6	-50
1	1	16	"PFN0420"	"N138_29"	1290	26160	150	132	139	35	112	115	23	46	19	0	112	115	22	109	111	20	23	6	0	6.667	4.500	1.600	1.664	3.619	7.462	0.008	156	871	23	33	2.737	20	3	27	6	-50
1	2	16	"PFN0422"	"N138_30"	1450	26160	110	212	217	44	112	115	24	97	93	0	164	161	40	106	109	18	83	65	0	1.724	1.909	1.797	1.887	2.246	1.890	0.364	80	474	158	160	0.786	100	58	105	55	0
1	3	16	"PFN0427"	"N138_36"	1670	26170	150	137	144	42	113	115	22	50	28	0	114	117	23	105	107	17	35	16	0	2.667	2.583	1.883	1.792	3.556	4.815	0.039	156	766	33	43	1.415	24	9	31	12	-50
1	4	16	"PFN0429"	"N138_39"	1840	26160	120	654	613	204	112	114	21	98	96	0	368	351	127	106	107	18	96	93	0	2.069	2.045	2.137	2.103	2.077	2.060	0.798	120	474	804	746	1.049	542	262	501	245	0
1	5	16	"PFN0431"	"N138_43"	2030	26150	110	951	891	224	111	113	22	100	100	0	666	607	211	104	108	38	98	96	0	1.495	1.551	1.500	1.677	1.712	1.416	0.815	80	504	1402	1283	0.580	840	562	780	503	0
1	6	16	"PFN0435"	"N138_51"	2230	26180	150	120	129	38	113	114	23	30	15	0	102	105	19	103	107	35	6	0	0	-7.000	8.000	1.677	1.610	4.997	1.256	0.027	156	751	6	18	Error	7	-1	16	2	-50
1	7	16	"PFN0839"	"N163_7"	2410	26170	90	231	255	125	111	113	23	86	71	0	178	180	44	102	106	19	92	76	0	1.579	1.846	1.477	1.405	2.557	2.740	0.470	52	359	196	222	0.659	120	76	144	78	0
1	8	16	"PFN0843"	"N164_7"	2590	26150	110	387	371	81	111	112	19	100	100	0	277	271	66	104	107	20	97	95	0	1.595	1.557	1.534	1.663	1.669	1.645	0.769	80	505	449	427	0.674	276	173	260	167	0
1	9	16	"PFN0846"	"N165_14"	2790	26160	120	546	530	165	111	113	23	100	97	0	576	502	179	105	108	22	96	94	0	0.924	1.055	1.031	1.132	2.032	1.035	0.833	120	589	906	816	-0.115	435	471	419	397	0
1	10	16	"PFN0848"	"N165_16"	2980	26160	120	2694	2419	971	113	114	23	100	100	0	2964	2577	1112	107	109	18	98	98	0	0.903	0.934	0.940	1.030	2.314	0.916	0.893	120	520	5438	4776	-0.147	2581	2857	2306	2470	0
1	11	16	"PFN0852"	"N165_8"	3170	26160	120	181	181	36	114	116	22	90	71	0	164	166	45	109	110	18	81	61	0	1.218	1.175	1.218	1.315	2.517	1.062	0.298	120	503	122	124	0.285	67	55	67	57	0
1	12	16	"PFN0854"	"N166_2"	3350	26170	150	133	139	35	115	117	22	45	23	0	106	111	22	108	110	19	23	6	0	-9.000	8.000	1.268	1.194	4.460	132.133	0.000	156	626	16	27	Error	18	-2	24	3	-50
1	13	16	"PFN0877"	"N168_9"	3540	26180	150	129	134	34	113	114	21	41	21	0	100	103	21	106	108	18	15	4	0	-2.667	-7.000	1.400	1.321	4.775	29.831	0.001	156	558	10	18	Error	16	-6	21	-3	-50
1	14	16	"PFN0881"	"N169_15"	3730	26180	150	114	119	27	113	116	21	20	10	0	97	101	21	107	109	18	9	4	0	-0.100	-1.000	0.841	0.892	3.467	32.854	0.000	156	550	-9	0	Error	1	-10	6	-6	-50
1	15	16	"PFN0884"	"N169_20"	3930	26180	150	132	136	34	117	119	23	37	16	0	108	112	21	107	109	18	23	8	0	15.000	3.800	1.158	1.196	3.781	12.102	0.005	156	731	16	24	3.907	15	1	19	5	-50
1	16	16	"PFN0889"	"N170_4"	4120	26150	110	191	197	34	118	121	23	96	87	0	143	148	34	108	110	18	80	48	0	2.086	1.975	1.529	1.685	1.938	1.881	0.226	80	482	108	119	1.061	73	35	79	40	0
1	17	16	"PFN0891"	"N171_3"	4300	26160	120	207	216	48	118	121	27	94	81	0	181	181	49	110	112	18	84	72	0	1.254	1.380	1.241	1.309	2.366	1.501	0.333	120	521	160	169	0.326	89	71	98	71	0
1	18	16	"PFN0895"	"N173_3"	4490	26170	150	132	139	31	121	124	28	28	12	0	109	112	21	109	112	25	12	2	0	100000.000	6.000	1.284	1.269	3.319	34.575	0.000	156	567	11	21	16.610	11	0	18	3	-50
1	19	16	"PFN0917"	"N177_5"	4700	26190	150	132	137	31	125	129	26	28	12	0	107	110	20	113	115	26	6	1	0	-1.167	-4.000	1.387	1.396	3.984	19.749	0.001	156	591	1	9	Error	7	-6	12	-3	-50
1	20	16	"PFN0923"	"N181_1"	4880	26160	110	475	475	105	125	130	26	100	100	0	296	293	73	114	118	22	96	95	0	1.923	1.955	1.923	2.057	1.806	1.918	0.741	80	448	532	529	0.943	350	182	350	179	0
1	21	16	"PFN0925"	"N181_11"	5070	26160	120	1129	1008	355	125	128	26	100	100	0	552	511	198	117	120	22	92	88	0	2.308	2.241	2.137	2.500	2.177	2.227	0.834	120	580	1439	1277	1.207	1004	435	883	394	0
1	22	16	"PFN0928"	"N181_17"	5260	26160	110	4283	3938	1208	125	128	39	100	100	0	2021	1786	635	119	127	86	100	96	0	2.186	2.287	2.242	2.419	1.603	2.253	0.893	80	476	6060	5480	1.128	4158	1902	3813	1667	0
1	1	17	"PFN0931"	"N181_21"	1270	26360	110	162	179	77	110	113	21	85	56	0	166	168	48	106	108	18	81	71	0	0.867	1.113	0.697	0.822	3.834	1.891	0.103	80	538	112	131	-0.206	52	60	69	62	0
1	2	17	"PFN0933"	"N181_25"	1470	26360	90	172	177	66	112	115	25	59	53	0	124	130	37	106	109	19	48	23	0	3.333	2.708	2.237	2.003	3.586	5.179	0.036	52	410	78	89	1.737	60	18	65	24	0
1	3	17	"PFN0958"	"N187_1"	1670	26400	150	123	135	47	113	116	26	32	13	0	109	112	22	105	107	21	19	7	0	2.500	3.143	1.636	1.514	5.089	7.198	0.035	156	764	14	29	1.322	10	4	22	7	-50
1	4	17	"PFN0960"	"N187_5"	1840	26340	110	651	631	146	113	118	39	100	100	0	304	296	85	107	110	27	96	88	0	2.731	2.741	2.743	3.020	1.676	2.634	0.766	80	411	735	707	1.449	538	197	518	189	0
1	5	17	"PFN0964"	"N189_3"	2020	26370	150	122	134	44	112	117	33	29	15	0	104	109	21	105	109	36	8	0	0	-10.000	5.500	1.333	1.410	4.093	2.281	0.240	156	715	9	26	Error	10	-1	22	4	-50
1	6	17	"PFN0966"	"N189_6"	2220	26350	110	592	567	146	114	118	49	100	100	0	811	748	225	103	111	71	98	95	0	0.675	0.702	0.713	0.733	1.630	0.660	0.834	80	445	1186	1098	-0.567	478	708	453	645	0
1	7	17	"PFN0969"	"N197_2"	2410	26350	110	971	898	264	114	117	47	100	98	0	833	787	242	106	112	69	95	93	0	1.179	1.151	1.150	1.220	1.679	1.136	0.874	80	507	1584	1465	0.237	857	727	784	681	0
1	8	17	"PFN0979"	"N243_1"	2610	26350	110	212	213	50	113	114	21	95	85	0	222	226	66	104	108	28	92	85	0	0.839	0.820	0.783	0.814	2.078	0.822	0.524	80	549	217	222	-0.253	99	118	100	122	0
1	9	17	"PFF1893"	"F8058_1"	2800	26350	110	215	229	77	108	110	22	93	88	0	175	191	81	105	107	22	80	66	0	1.529	1.407	1.460	1.465	2.548	1.184	0.513	80	481	177	207	0.612	107	70	121	86	0
1	10	17	"PFB0086"	"B312"	2980	26350	110	1949	1822	606	113	113	21	100	100	0	1307	1152	437	106	109	26	96	93	0	1.529	1.634	1.677	1.794	1.710	1.570	0.893	80	503	3037	2755	0.612	1836	1201	1709	1046	0
1	11	17	"PFB0247"	"B619"	3200	26370	150	135	141	36	115	117	21	46	23	0	104	108	21	108	111	25	11	3	0	-5.000	100000.000	1.178	1.037	4.536	10.981	0.005	156	577	16	26	Error	20	-4	26	0	-50
1	12	17	"PFB0263"	"B648"	3370	26380	150	135	144	43	117	118	22	44	23	0	108	111	22	108	109	18	21	7	0	100000.000	9.000	1.694	1.679	4.977	48.668	0.000	156	487	18	30	16.610	18	0	27	3	-50
1	13	17	"PFB0272"	"B666"	3590	26360	150	134	139	39	116	117	22	46	21	0	113	115	24	108	110	22	22	8	0	3.600	3.286	1.651	1.634	3.148	3.965	0.041	156	504	23	30	1.848	18	5	23	7	-50
1	14	17	"PFC0108"	"C322"	3740	26340	110	483	457	118	116	119	23	98	96	0	272	265	77	110	113	24	93	86	0	2.265	2.200	2.164	2.356	1.995	2.164	0.689	80	382	529	496	1.180	367	162	341	155	0
1	15	17	"PFA0055"	"A14801_28"	3940	26360	90	216	282	161	121	122	23	86	82	0	174	183	52	113	114	19	82	69	0	1.557	2.300	2.196	2.007	3.170	3.739	0.385	52	372	156	231	0.639	95	61	161	70	0
1	16	17	"PFA0082"	"A18792_10"	4130	26360	80	183	188	43	121	125	25	88	65	0	124	129	29	114	115	20	34	19	0	6.200	4.467	2.404	2.557	2.786	4.402	0.045	52	329	72	82	2.632	62	10	67	15	0
1	17	17	"PFA0091"	"A18792_4"	4310	26360	100	200	211	55	122	125	24	91	73	0	320	306	107	114	116	20	92	90	0	0.379	0.464	0.370	0.461	3.042	0.352	0.349	80	430	284	281	-1.401	78	206	89	192	0
1	18	17	"PFA0097"	"A19747_2"	4510	26370	150	154	162	45	124	126	24	57	37	0	119	123	25	117	121	29	18	3	0	15.000	6.333	1.959	2.219	3.465	3.986	0.017	156	592	32	44	3.907	30	2	38	6	-50
1	19	17	"PFA0173"	"A4732_13"	4700	26370	150	157	164	42	128	131	25	54	28	0	116	118	24	118	121	28	10	1	0	-14.500	100000.000	2.146	2.407	3.531	10.310	0.008	156	625	27	36	Error	29	-2	36	0	-50
1	20	17	"PFA0219"	"A8784_10"	4890	26350	110	425	430	85	125	129	27	100	100	0	503	485	153	114	117	22	98	95	0	0.771	0.822	0.794	0.926	1.852	0.736	0.784	80	517	689	676	-0.375	300	389	305	371	0
1	21	17	"PFM0561"	"M44175_1"	5070	26350	110	892	825	261	125	127	24	100	98	0	799	736	269	115	118	23	97	96	0	1.121	1.127	1.124	1.187	1.712	1.077	0.871	80	524	1451	1321	0.165	767	684	700	621	0
1	22	17	"PFM0639"	"M46861_1"	5280	26350	80	176	175	31	126	126	22	80	53	0	111	115	26	115	117	20	21	11	0	-12.500	100000.000	2.519	2.865	3.111	0.047	0.001	52	320	46	49	Error	50	-4	49	0	0
1	1	18	"PFM0668"	"M48963_5"	1290	26530	110	384	378	73	114	119	40	100	100	0	302	283	77	108	111	21	97	88	0	1.392	1.509	1.423	1.741	1.869	1.475	0.734	80	582	464	439	0.477	270	194	264	175	0
1	2	18	"PFM0751"	"M55156_1"	1490	26550	80	173	217	97	116	124	49	53	42	0	134	135	26	108	111	21	53	26	0	2.192	3.741	3.393	3.139	3.219	6.821	0.155	52	334	83	128	1.132	57	26	101	27	0
1	3	18	"PFM0789"	"M57163_1"	1670	26530	90	158	204	101	113	115	22	69	50	0	153	154	31	106	108	20	86	65	0	0.957	1.896	1.081	1.218	3.515	3.889	0.218	52	311	92	139	-0.063	45	47	91	48	0
1	4	18	"PFM0887"	"M8047_1"	1860	26540	110	470	462	111	112	117	36	100	100	0	407	398	107	106	109	25	100	100	0	1.189	1.199	1.185	1.252	1.673	1.134	0.733	80	541	659	642	0.250	358	301	350	292	0
1	5	18	"PFD0324"	"D37405_1"	2050	26540	90	202	212	61	112	115	23	98	78	0	142	140	29	108	109	19	63	40	0	2.647	3.125	3.118	2.802	2.399	3.527	0.228	52	280	124	132	1.404	90	34	100	32	0
1	6	18	"PFD0374"	"D42243_5"	2200	26560	150	123	133	36	117	136	354	0	0	0	106	109	20	108	127	361	0	0	0	-3.000	16.000	1.273	1.299	4.692	36.637	0.001	156	648	4	17	Error	6	-2	16	1	-50
1	7	18	"PFD0381"	"D42873_1"	2390	26540	150	126	131	29	116	119	42	17	1	0	109	111	22	106	111	58	1	0	0	3.333	3.000	1.518	1.292	3.390	0.180	0.010	156	723	13	20	1.737	10	3	15	5	-50
1	8	18	"PFD0391"	"D42954_8"	2610	26540	100	177	191	55	113	115	22	92	71	0	142	147	37	104	108	23	71	40	0	1.684	1.814	1.566	1.802	2.902	2.192	0.226	80	453	102	121	0.752	64	38	78	43	0
1	9	18	"PFD0408"	"D47995_1"	2800	26540	120	984	936	325	112	113	24	100	100	0	980	874	321	106	109	33	97	95	0	0.998	1.073	1.076	1.136	2.076	1.069	0.839	120	557	1746	1592	-0.003	872	874	824	768	0
1	10	18	"PFD0468"	"D53677_9"	3000	26560	150	131	138	40	116	118	25	33	14	0	108	111	21	108	113	34	6	1	0	100000.000	7.333	1.367	1.419	4.541	7.706	0.015	156	626	15	25	16.610	15	0	22	3	-50
1	11	18	"IMX067I"	"Y_IMX067I"	3190	26570	150	129	139	41	119	121	23	39	19	0	104	108	22	111	113	19	16	7	0	-1.429	-6.667	1.308	1.282	3.896	44.607	0.000	156	484	3	17	Error	10	-7	20	-3	-50
1	12	18	"IOX204I"	"Y_IOX204I"	3350	26570	150	122	134	42	120	122	24	32	14	0	104	105	21	113	116	22	7	1	0	-0.222	-1.750	1.250	1.327	4.464	28.559	0.001	156	440	-7	6	Error	2	-9	14	-8	-50
1	13	18	"IDX437I"	"Y_IDX437I"	3540	26560	150	129	138	38	121	123	25	30	17	0	103	108	21	113	115	21	12	1	0	-0.800	-3.400	1.338	1.425	3.012	9.353	0.005	156	464	-2	12	Error	8	-10	17	-5	-50
1	14	18	"ILX005I"	"Y_ILX005I"	3730	26560	150	128	133	31	124	126	24	24	10	0	110	112	23	114	116	23	13	3	0	-1.000	-4.500	1.032	1.272	4.669	4.659	0.014	156	545	0	7	Error	4	-4	9	-2	-50
1	15	18	"Z_1_10"	"Z_1_10"	3920	26560	150	129	137	54	127	128	24	24	11	0	103	106	23	115	118	24	10	1	0	-0.167	-1.111	1.143	1.365	3.889	12.680	0.004	156	641	-10	1	Error	2	-12	10	-9	-50
1	16	18	"Z_1_30"	"Z_1_30"	4110	26560	150	139	143	36	127	130	24	33	16	0	109	114	25	118	120	23	13	3	0	-1.333	-4.000	1.517	1.334	3.868	11.980	0.001	156	671	3	12	Error	12	-9	16	-4	-50
1	17	18	"Z_2_70"	"Z_2_70"	4330	26540	130	1486	1388	401	127	129	24	100	100	0	5811	5275	1429	118	120	21	100	100	0	0.239	0.245	0.243	0.236	1.474	0.238	0.921	120	598	7052	6418	-2.067	1359	5693	1261	5157	0
1	18	18	"Z_2_90"	"Z_2_90"	4510	26540	110	2650	2436	731	130	132	25	100	100	0	10286	9621	2800	124	140	201	100	100	0	0.248	0.243	0.244	0.238	1.578	0.225	0.892	80	458	12682	11803	-2.012	2520	10162	2306	9497	0
1	19	18	"Z_3_10"	"Z_3_10"	4720	26540	90	157	163	32	130	132	25	55	26	0	179	170	49	123	127	24	71	51	0	0.482	0.702	0.520	0.503	3.970	0.417	0.042	52	335	83	80	-1.052	27	56	33	47	0
1	20	18	"Z_3_30"	"Z_3_30"	4890	26600	150	131	145	56	125	127	24	30	14	0	116	119	26	114	116	21	20	6	0	3.000	4.000	1.500	1.846	3.726	5.510	0.046	156	773	8	25	1.585	6	2	20	5	-50
1	21	18	"Z_3_50"	"Z_3_50"	5080	26540	110	482	464	126	120	122	23	100	100	0	436	406	118	111	115	25	93	91	0	1.114	1.166	1.205	1.294	2.143	1.123	0.790	80	519	687	639	0.156	362	325	344	295	0
1	22	18	"Z_3_70"	"Z_3_70"	5270	26540	110	1985	1791	567	118	120	22	100	100	0	1780	1638	506	109	112	23	100	100	0	1.117	1.094	1.103	1.113	1.577	1.084	0.909	80	580	3538	3202	0.160	1867	1671	1673	1529	0
1	1	19	"Z_5_10"	"Z_5_10"	1300	26740	90	160	194	78	111	113	24	80	50	0	116	121	29	108	110	24	34	9	0	6.125	6.385	3.138	2.427	3.947	4.667	0.086	52	394	57	96	2.615	49	8	83	13	0
1	2	19	"Z_5_30"	"Z_5_30"	1480	26730	100	249	273	144	111	113	23	100	95	0	166	172	46	106	108	18	87	68	0	2.300	2.455	2.318	2.900	2.659	3.517	0.416	80	462	198	228	1.202	138	60	162	66	0
1	3	19	"Z_5_50"	"Z_5_50"	1660	26730	110	4052	3765	1047	114	117	24	100	100	0	2205	2023	598	107	112	39	100	100	0	1.877	1.906	1.890	1.923	1.565	1.880	0.899	80	535	6036	5567	0.908	3938	2098	3651	1916	0
1	4	19	"Z_5_70"	"Z_5_70"	1850	26730	110	14157	12964	3675	118	122	29	100	100	0	6958	6169	1775	108	116	73	100	100	0	2.049	2.119	2.085	2.066	1.435	2.099	0.900	80	480	20889	18907	1.035	14039	6850	12846	6061	0
1	5	19	"Z_5_90"	"Z_5_90"	2040	26720	110	27927	25427	8546	125	237	1472	97	95	0	13235	11356	4484	114	220	1129	93	90	0	2.119	2.251	2.167	2.345	1.686	2.240	0.898	80	540	40923	36544	1.083	27802	13121	25302	11242	0
1	6	19	"Z_6_10"	"Z_6_10"	2250	26730	100	184	192	42	120	149	435	0	0	0	135	137	30	109	143	483	0	0	0	2.462	2.571	2.053	2.268	3.414	3.314	0.096	80	430	90	100	1.300	64	26	72	28	0
1	7	19	"Z_7_50"	"Z_7_50"	2430	26730	110	264	273	52	116	118	23	100	97	0	206	209	49	106	109	20	93	88	0	1.480	1.524	1.516	1.713	2.068	1.566	0.549	80	481	248	260	0.566	148	100	157	103	0
1	8	19	"Z_7_70"	"Z_7_70"	2630	26730	120	404	404	113	116	116	22	98	96	0	419	379	143	107	110	19	94	90	0	0.923	1.059	1.042	1.241	2.172	0.992	0.768	120	566	600	560	-0.115	288	312	288	272	0
1	9	19	"Z_7_90"	"Z_7_90"	2800	26730	110	1066	1045	282	116	119	26	100	100	0	1126	1040	300	109	116	49	97	97	0	0.934	0.998	1.011	1.065	1.751	0.967	0.867	80	451	1967	1860	-0.098	950	1017	929	931	0
1	10	19	"Z_8_10"	"Z_8_10"	2990	26730	150	123	133	39	120	122	25	26	13	0	104	108	21	112	117	41	2	0	0	-0.375	-3.250	1.348	1.376	5.612	1.127	0.012	156	698	-5	9	Error	3	-8	13	-4	-50
1	11	19	"Z_8_30"	"Z_8_30"	3200	26740	90	181	185	44	125	133	81	25	1	0	150	156	38	116	125	85	7	0	0	1.647	1.500	1.365	1.205	3.062	1.116	0.364	52	350	90	100	0.720	56	34	60	40	0
1	12	19	"Z_8_50"	"Z_8_50"	3380	26730	110	9128	8850	1965	124	129	37	100	100	0	14152	13543	3195	121	126	43	100	100	0	0.642	0.650	0.654	0.660	1.316	0.629	0.922	80	424	23035	22148	-0.640	9004	14031	8726	13422	0
1	13	19	"PFA32032"	"oPFA32032"	3580	26740	150	152	158	37	126	130	26	48	25	0	134	137	30	119	123	37	23	3	0	1.733	1.778	1.250	1.383	2.944	0.602	0.057	156	563	41	50	0.794	26	15	32	18	-50
1	14	19	"PFC0775"	"oPFC0775"	3750	26730	110	594	583	105	129	131	25	100	100	0	815	777	188	118	119	20	98	98	0	0.667	0.689	0.689	0.739	1.673	0.634	0.855	80	386	1162	1113	-0.584	465	697	454	659	0
1	15	19	"PFI17647"	"oPFI17647"	3960	26760	150	139	148	39	129	131	24	28	16	0	112	116	25	117	120	24	14	4	0	-2.000	-19.000	1.162	1.131	4.816	9.255	0.002	156	503	5	18	Error	10	-5	19	-1	-50
1	16	19	"PFF72435"	"oPFF72435"	4140	26740	120	234	236	50	129	132	24	95	90	0	192	191	45	118	121	25	84	70	0	1.419	1.466	1.470	1.471	2.496	1.477	0.404	120	423	179	180	0.505	105	74	107	73	0
1	17	19	"PFL0040"	"oPFL0040"	4320	26730	110	1462	1425	304	130	133	28	100	100	0	838	793	183	119	122	24	100	100	0	1.853	1.921	1.924	1.982	1.413	1.887	0.895	80	507	2051	1969	0.890	1332	719	1295	674	0
1	18	19	"PFL0041"	"oPFL0041"	4510	26730	110	255	257	50	129	131	26	100	98	0	889	842	237	120	136	199	93	91	0	0.164	0.177	0.178	0.181	1.995	0.150	0.649	80	474	895	850	-2.610	126	769	128	722	0
1	19	19	"PFI17649"	"oPFI17649"	4680	26750	150	144	150	38	126	129	25	39	19	0	112	117	23	117	131	162	0	0	0	-3.600	100000.000	1.647	1.808	3.676	0.512	0.001	156	719	13	24	Error	18	-5	24	0	-50
1	20	19	"PFJ12790"	"oPFJ12790"	4900	26740	110	178	189	48	121	122	22	85	66	0	238	230	55	110	113	19	95	93	0	0.445	0.567	0.492	0.516	2.693	0.474	0.266	80	389	185	188	-1.167	57	128	68	120	0
1	21	19	"PFJ12792"	"oPFJ12792"	5080	26740	110	346	343	71	119	119	24	100	100	0	283	274	69	108	111	20	98	93	0	1.297	1.349	1.321	1.409	1.763	1.244	0.703	80	506	402	390	0.375	227	175	224	166	0
1	22	19	"PFK12895"	"oPFK12895"	5270	26740	90	196	195	53	117	119	23	76	65	0	130	133	33	104	107	18	55	40	0	3.038	2.690	1.889	2.450	3.765	3.196	0.163	52	396	105	107	1.603	79	26	78	29	0
1	1	20	"PFF72440"	"oPFF72440"	1290	26920	110	1395	1362	270	113	114	21	100	100	0	1557	1457	386	108	111	36	100	100	0	0.885	0.926	0.880	0.964	1.466	0.854	0.883	80	566	2731	2598	-0.177	1282	1449	1249	1349	0
1	2	20	"PFH0004"	"oPFH0004"	1480	26920	110	656	655	126	113	115	23	100	100	0	400	390	96	107	111	38	100	97	0	1.853	1.915	1.834	2.008	1.465	1.830	0.832	80	520	836	825	0.890	543	293	542	283	0
1	3	20	"PFD66983"	"oPFD66983"	1660	26920	110	167	173	45	114	116	24	78	53	0	153	157	32	107	112	41	52	17	0	1.152	1.180	1.061	1.216	3.199	1.496	0.193	80	472	99	109	0.204	53	46	59	50	0
1	4	20	"PFBL B0087"	"oPFBLOB0087"	1850	26910	150	142	156	55	119	122	28	43	26	0	126	136	43	108	114	60	16	6	0	1.278	1.321	1.145	1.252	2.998	0.414	0.201	156	766	41	65	0.354	23	18	37	28	-50
1	5	20	"PFBL B0089"	"oPFBLOB0089"	2050	26920	110	257	259	52	115	153	696	0	0	0	193	196	52	106	155	760	0	0	0	1.632	1.600	1.542	1.776	2.151	6.384	0.328	80	525	229	234	0.707	142	87	144	90	0
1	6	20	"PFL0045"	"oPFL0045"	2240	26920	110	305	311	55	114	116	22	100	98	0	1057	988	291	106	108	19	100	100	0	0.201	0.223	0.213	0.238	1.652	0.186	0.764	80	518	1142	1079	-2.316	191	951	197	882	0
1	7	20	"PFF72441"	"oPFF72441"	2440	26940	150	132	142	38	116	117	23	39	22	0	116	121	29	107	110	24	28	13	0	1.778	1.857	1.376	1.406	3.375	2.525	0.061	156	739	25	40	0.830	16	9	26	14	-50
1	8	20	"PFBL B0090"	"oPFBLOB0090"	2620	26920	110	838	798	191	116	116	21	100	100	0	415	413	108	109	111	21	96	96	0	2.359	2.243	2.373	2.318	1.481	2.282	0.835	80	479	1028	986	1.238	722	306	682	304	0
1	9	20	"PFD66986"	"oPFD66986"	2810	26930	80	187	198	68	118	120	22	75	61	0	125	132	33	111	115	22	38	21	0	4.929	3.810	3.200	2.573	3.905	8.981	0.015	52	329	83	101	2.301	69	14	80	21	0
1	10	20	"PFL0049"	"oPFL0049"	3000	26980	150	121	129	31	120	123	24	25	9	0	110	114	24	113	116	21	12	5	0	-0.333	9.000	1.143	1.142	4.323	4.662	0.016	156	658	-2	10	Error	1	-3	9	1	-50
1	11	20	"PFK12897"	"oPFK12897"	3160	26950	150	135	138	34	126	130	61	7	1	0	110	115	27	115	122	63	3	0	0	-1.800	100000.000	1.094	1.074	3.191	4.688	0.010	156	663	4	12	Error	9	-5	12	0	-50
1	12	20	"PFF72442"	"oPFF72442"	3370	26920	110	1101	1035	301	126	129	36	100	100	0	556	527	152	120	126	51	95	92	0	2.236	2.233	2.290	2.396	1.748	2.131	0.863	80	540	1411	1316	1.161	975	436	909	407	0
1	13	20	"PFF72443"	"oPFF72443"	3570	26920	110	415	414	103	125	130	38	98	96	0	538	516	144	118	124	40	95	95	0	0.690	0.726	0.676	0.685	1.720	0.672	0.769	80	477	710	687	-0.534	290	420	289	398	0
1	14	20	"PFBL B0094"	"oPFBLOB0094"	3760	26930	120	3520	3063	1222	130	133	26	100	99	0	2446	2114	852	122	124	23	100	99	0	1.459	1.472	1.442	1.434	2.159	1.531	0.866	120	463	5714	4925	0.545	3390	2324	2933	1992	0
1	15	20	"PFH0026"	"oPFH0026"	3880	26920	130	228	234	46	132	134	25	99	86	0	161	162	35	120	123	21	70	45	0	2.341	2.429	2.170	2.427	2.307	2.581	0.315	120	450	137	144	1.227	96	41	102	42	0
1	16	20	"PFD67003"	"oPFD67003"	4080	26920	120	549	507	160	128	130	24	98	95	0	556	510	185	119	121	22	95	91	0	0.963	0.969	0.982	1.018	2.256	0.939	0.802	120	387	858	770	-0.054	421	437	379	391	0
1	17	20	"PFM60515"	"oPFM60515"	4250	26960	150	141	146	35	129	134	33	24	8	0	125	126	24	117	120	23	28	6	0	1.500	1.889	1.426	1.294	3.805	0.031	0.001	156	734	20	26	0.585	12	8	17	9	-50
1	18	20	"PFL0099"	"oPFL0099"	4450	26920	110	3921	3543	1081	127	131	34	100	100	0	2719	2459	724	117	123	60	100	100	0	1.458	1.459	1.471	1.440	1.408	1.444	0.878	80	536	6396	5758	0.544	3794	2602	3416	2342	0
1	19	20	"PFJ12808"	"oPFJ12808"	4640	26920	110	439	435	75	124	126	25	100	100	0	271	269	61	115	123	64	92	67	0	2.019	2.019	1.916	2.046	1.428	1.866	0.788	80	467	471	465	1.014	315	156	311	154	0
1	20	20	"PFBL B0145"	"oPFBLOB0145"	4840	26920	120	389	381	104	121	122	22	99	99	0	276	258	82	109	113	21	90	85	0	1.605	1.745	1.625	1.949	2.158	1.738	0.727	120	536	435	409	0.682	268	167	260	149	0
1	21	20	"PFBL B0149"	"oPFBLOB0149"	5030	26920	130	317	323	56	120	122	22	100	100	0	199	199	43	109	111	19	95	90	0	2.189	2.256	2.316	2.407	1.753	2.330	0.591	120	572	287	293	1.130	197	90	203	90	0
1	22	20	"PFI17700"	"oPFI17700"	5230	26930	120	299	298	67	119	121	22	95	95	0	433	416	112	107	110	19	97	97	0	0.552	0.579	0.560	0.585	2.383	0.550	0.769	120	599	506	488	-0.857	180	326	179	309	0
1	1	21	"PFI17702"	"oPFI17702"	1240	27110	110	737	726	126	116	117	21	100	100	0	605	590	158	109	111	19	100	100	0	1.252	1.268	1.243	1.347	1.470	1.179	0.847	80	536	1117	1091	0.324	621	496	610	481	0
1	2	21	"PFG0046"	"oPFG0046"	1430	27110	110	227	252	88	115	117	23	97	87	0	201	205	44	108	110	19	97	93	0	1.204	1.412	1.180	1.231	2.712	1.678	0.348	80	499	205	234	0.268	112	93	137	97	0
1	3	21	"PFBL B0151"	"oPFBLOB0151"	1620	27110	120	901	845	284	111	115	29	99	98	0	384	359	124	105	109	35	93	90	0	2.832	2.890	3.036	3.039	2.013	3.004	0.806	120	634	1069	988	1.502	790	279	734	254	0
1	4	21	"PFG0047"	"oPFG0047"	1810	27110	110	295	297	51	116	119	31	100	100	0	163	159	31	106	110	22	82	57	0	3.140	3.415	3.238	3.555	1.951	3.700	0.361	80	521	236	234	1.651	179	57	181	53	0
1	5	21	"PFD67004"	"oPFD67004"	2010	27110	110	544	550	203	108	113	35	100	100	0	307	303	72	100	104	23	98	96	0	2.106	2.177	2.104	2.215	1.592	2.369	0.732	80	550	643	645	1.075	436	207	442	203	0
1	6	21	"PFL0107"	"oPFL0107"	2190	27110	110	542	543	127	108	110	21	100	100	0	224	223	62	100	103	17	96	91	0	3.500	3.537	3.455	3.862	1.826	3.552	0.709	80	529	558	558	1.807	434	124	435	123	0
1	7	21	"PFM60519"	"oPFM60519"	2380	27110	110	509	498	107	113	114	20	100	100	0	607	570	169	106	108	25	100	100	0	0.790	0.830	0.872	0.878	1.620	0.753	0.839	80	493	897	849	-0.339	396	501	385	464	0
1	8	21	"PFI17707"	"oPFI17707"	2580	27110	110	381	400	94	118	119	23	100	100	0	340	328	101	108	113	26	93	91	0	1.134	1.282	1.263	1.465	2.185	1.216	0.731	80	544	495	502	0.181	263	232	282	220	0
1	9	21	"PFBL B0154"	"oPFBLOB0154"	2770	27110	110	2536	2370	631	120	122	24	100	100	0	3447	3226	817	112	116	23	100	100	0	0.724	0.723	0.726	0.721	1.380	0.708	0.911	80	540	5751	5364	-0.465	2416	3335	2250	3114	0
1	10	21	"PFM60520"	"oPFM60520"	2960	27110	110	340	335	87	121	124	26	100	98	0	253	242	67	114	117	22	92	86	0	1.576	1.672	1.562	1.733	1.929	1.620	0.638	80	436	358	342	0.656	219	139	214	128	0
1	11	21	"PFBL B0158"	"oPFBLOB0158"	3160	27110	110	315	328	63	122	125	24	100	100	0	548	519	120	111	115	20	100	100	0	0.442	0.505	0.466	0.516	1.715	0.432	0.734	80	393	630	614	-1.179	193	437	206	408	0
1	12	21	"PFI17709"	"oPFI17709"	3330	27110	110	2012	1867	517	126	133	83	100	100	0	1170	1091	332	115	127	108	97	95	0	1.788	1.784	1.779	1.870	1.654	1.752	0.893	80	517	2941	2717	0.838	1886	1055	1741	976	0
1	13	21	"PFG0048"	"oPFG0048"	3530	27110	110	8462	7765	2531	127	135	83	100	100	0	3649	3327	1024	118	128	97	100	100	0	2.361	2.380	2.419	2.399	1.433	2.398	0.918	80	535	11866	10847	1.239	8335	3531	7638	3209	0
1	14	21	"PFM60526"	"oPFM60526"	3720	27120	120	919	844	297	130	134	35	100	95	0	731	684	233	119	123	46	93	90	0	1.289	1.264	1.280	1.318	2.014	1.291	0.851	120	567	1401	1279	0.366	789	612	714	565	0
1	15	21	"PFM60528"	"oPFM60528"	3900	27110	110	772	746	176	131	135	34	100	100	0	506	486	119	122	125	30	100	97	0	1.669	1.690	1.644	1.745	1.580	1.641	0.832	80	482	1025	979	0.739	641	384	615	364	0
1	16	21	"PFL0111"	"oPFL0111"	4100	27110	120	206	214	54	129	132	27	89	65	0	193	192	51	119	123	29	79	58	0	1.041	1.164	1.073	1.113	3.013	1.286	0.283	120	553	151	158	0.057	77	74	85	73	0
1	17	21	"E598_1c"	"E598_1c"	4310	27210	150	128	135	40	126	129	32	18	8	0	117	122	26	113	116	21	27	8	0	0.500	1.000	1.276	1.292	4.565	33.440	0.001	156	762	6	18	-1.000	2	4	9	9	-50
1	18	21	"E598_1e"	"E598_1e"	4490	27140	150	139	148	42	126	130	33	27	14	0	109	110	25	112	117	54	1	0	0	-4.333	-11.000	2.000	1.533	5.400	0.060	0.002	156	688	10	20	Error	13	-3	22	-2	-50
1	19	21	"E598_1g"	"E598_1g"	4680	27130	150	129	141	40	123	124	23	33	21	0	99	102	20	110	114	22	7	0	0	-0.545	-2.250	1.020	1.055	3.368	47.225	0.000	156	540	-5	10	Error	6	-11	18	-8	-50
1	20	21	"E598_1i"	"E598_1i"	4850	27120	120	1624	1469	531	121	123	23	100	99	0	2730	2470	962	108	111	19	100	100	0	0.573	0.571	0.575	0.587	2.163	0.544	0.859	120	452	4125	3710	-0.803	1503	2622	1348	2362	0
1	21	21	"F48446_9a"	"F48446_9a"	5100	27120	150	133	142	45	120	123	23	33	18	0	111	113	23	110	112	19	23	6	0	13.000	7.333	1.091	1.184	3.445	70.225	0.000	156	585	14	25	3.700	13	1	22	3	-50
1	22	21	"F48446_9c"	"F48446_9c"	5250	27130	150	133	147	54	124	126	26	30	16	0	106	110	23	112	115	21	16	5	0	-1.500	-11.500	1.213	1.312	3.569	19.138	0.004	156	716	3	21	Error	9	-6	23	-2	-50
1	1	22	"I12861_2g"	"I12861_2g"	1250	27310	100	169	214	112	113	115	22	76	58	0	137	144	29	107	109	19	63	40	0	1.867	2.730	2.607	2.392	2.928	4.779	0.270	80	473	86	138	0.900	56	30	101	37	0
1	2	22	"I12861_2i"	"I12861_2i"	1440	27300	120	191	215	81	111	114	22	91	80	0	152	158	44	107	110	36	58	26	0	1.778	2.039	1.871	1.868	2.574	2.524	0.351	120	593	125	155	0.830	80	45	104	51	0
1	3	22	"J512_2a"	"J512_2a"	1610	27370	150	115	128	62	108	112	27	16	6	0	103	102	18	103	105	29	5	0	0	100000.000	-20.000	1.231	1.391	6.583	6.202	0.009	156	991	7	19	16.610	7	0	20	-1	-50
1	4	22	"J512_2c"	"J512_2c"	1860	27330	150	108	124	52	102	107	31	23	14	0	94	96	15	96	99	18	12	1	0	-3.000	100000.000	2.000	1.969	4.276	4.904	0.149	156	1016	4	22	Error	6	-2	22	0	-50
1	5	22	"J512_2e"	"J512_2e"	2030	27310	90	168	173	46	99	102	29	86	53	0	123	127	31	93	95	15	63	48	0	2.300	2.176	2.094	1.850	3.352	2.628	0.271	52	373	99	108	1.202	69	30	74	34	0
1	6	22	"J512_2g"	"J512_2g"	2280	27310	150	112	117	31	106	108	24	21	11	0	98	99	16	97	100	23	10	0	0	6.000	5.500	2.000	1.815	3.756	2.200	0.092	156	892	7	13	2.585	6	1	11	2	-50
1	7	22	"M40872_8a"	"M40872_8a"	2430	27340	150	122	127	31	113	116	25	28	10	0	103	108	25	103	108	26	13	4	0	100000.000	2.800	1.200	1.120	4.048	3.015	0.069	156	787	9	19	16.610	9	0	14	5	-50
1	8	22	"M40872_8c"	"M40872_8c"	2590	27350	150	119	126	32	118	121	25	23	10	0	105	108	27	107	111	22	20	7	0	-0.500	8.000	1.162	1.245	3.452	1.916	0.021	156	845	-1	9	Error	1	-2	8	1	-50
1	9	22	"M40872_8e"	"M40872_8e"	2780	27330	150	131	137	31	119	122	24	33	16	0	107	110	25	111	113	21	12	4	0	-3.000	-18.000	1.211	1.325	4.368	7.361	0.003	156	872	8	17	Error	12	-4	18	-1	-50
1	10	22	"M40872_8g"	"M40872_8g"	2980	27330	150	133	138	30	121	124	52	14	0	0	108	111	23	111	114	27	10	3	0	-4.000	100000.000	1.304	1.331	4.264	5.600	0.007	156	917	9	17	Error	12	-3	17	0	-50
1	11	22	"M40872_8i"	"M40872_8i"	3160	27300	110	331	335	57	122	124	23	100	100	0	207	202	48	111	114	19	91	88	0	2.177	2.341	2.364	2.499	1.964	2.428	0.553	80	516	305	304	1.122	209	96	213	91	0
1	12	22	"EMPTY"	"EMPTY"	3350	27310	100	251	268	85	121	124	25	96	92	0	202	208	59	110	115	64	68	26	0	1.413	1.500	1.329	1.564	2.487	1.649	0.518	80	504	222	245	0.499	130	92	147	98	0
1	13	22	"EMPTY"	"EMPTY"	3540	27310	100	367	366	134	121	122	24	97	96	0	263	283	108	110	112	21	97	93	0	1.608	1.416	1.383	1.426	1.809	1.454	0.668	80	503	399	418	0.685	246	153	245	173	0
1	14	22	"EMPTY"	"EMPTY"	3720	27310	90	448	463	123	122	123	24	100	100	0	303	324	98	112	115	20	100	100	0	1.707	1.608	1.534	1.661	1.658	1.653	0.662	52	392	517	553	0.771	326	191	341	212	0
1	15	22	"EMPTY"	"EMPTY"	3920	27310	100	362	413	219	122	126	31	98	90	0	252	260	74	112	115	21	96	92	0	1.714	1.966	1.783	1.669	2.589	2.802	0.504	80	520	380	439	0.778	240	140	291	148	0
1	16	22	"EMPTY"	"EMPTY"	4110	27310	100	621	617	201	123	124	22	100	100	0	437	481	198	110	113	20	100	100	0	1.523	1.332	1.277	1.402	1.791	1.300	0.687	80	492	825	865	0.607	498	327	494	371	0
1	17	22	"EMPTY"	"EMPTY"	4300	27300	90	251	413	280	121	123	22	100	100	0	207	222	60	111	113	20	100	88	0	1.354	2.631	1.779	2.042	2.280	3.902	0.455	52	284	226	403	0.437	130	96	292	111	0
1	18	22	"EMPTY"	"EMPTY"	4490	27310	90	274	402	270	120	123	23	96	90	0	200	215	61	109	112	19	98	94	0	1.692	2.660	2.045	1.976	2.392	4.105	0.512	52	350	245	388	0.759	154	91	282	106	0
1	19	22	"EMPTY"	"EMPTY"	4690	27320	150	117	120	22	120	123	25	11	3	0	111	113	18	110	112	19	16	2	0	-3.000	0.000	1.444	1.426	4.548	0.005	0.000	156	744	-2	3	Error	-3	1	0	3	-50
1	20	22	"EMPTY"	"EMPTY"	4860	27280	150	123	125	23	123	129	41	3	1	0	111	113	18	113	115	21	13	2	0	0.000	100000.000	1.250	1.220	3.483	11.990	0.021	156	635	-2	2	Error	0	-2	2	0	-50
1	21	22	"EMPTY"	"EMPTY"	5060	27320	150	127	128	27	124	129	40	7	0	0	118	119	21	113	116	20	17	7	0	0.600	0.667	1.445	1.388	3.864	9.271	0.028	156	769	8	10	-0.737	3	5	4	6	-50
1	22	22	"EMPTY"	"EMPTY"	5250	27320	150	125	126	23	124	126	24	15	3	0	110	111	19	111	114	20	9	3	0	-1.000	100000.000	1.875	1.694	4.101	33.219	0.000	156	875	0	2	Error	1	-1	2	0	-50
2	1	1	"PFA0116"	"A23157_2"	5840	23420	140	833	778	267	128	133	49	100	99	0	427	416	130	126	128	24	99	99	0	2.342	2.241	2.235	2.267	1.575	2.332	0.773	156	642	1006	940	1.228	705	301	650	290	0
2	2	1	"PFA0048"	"A14801_13"	6030	23430	140	2506	2434	664	136	146	101	100	100	0	916	883	245	130	134	32	99	99	0	3.015	3.052	2.981	3.127	1.520	3.162	0.849	156	603	3156	3051	1.592	2370	786	2298	753	0
2	3	1	"PFA0211"	"A8109_3"	6200	23430	140	1384	1228	516	143	153	89	100	99	0	1241	1120	515	135	139	34	99	97	0	1.122	1.102	1.092	1.168	1.745	1.040	0.835	156	669	2347	2070	0.166	1241	1106	1085	985	0
2	4	1	"PFA0021"	"A11962_3"	6430	23450	150	188	195	46	140	144	33	64	36	0	168	173	36	134	137	28	57	27	0	1.412	1.410	1.337	1.449	3.102	1.758	0.204	156	642	82	94	0.497	48	34	55	39	-50
2	5	1	"PFA0164"	"A3310_6"	6570	23440	140	504	503	123	137	140	29	100	100	0	376	378	84	133	135	26	100	99	0	1.510	1.494	1.496	1.503	1.436	1.538	0.785	156	534	610	611	0.595	367	243	366	245	0
2	6	1	"PFA0033"	"A13725_2"	6760	23440	140	276	282	57	142	147	33	99	90	0	521	515	114	137	140	29	100	100	0	0.349	0.370	0.353	0.359	1.671	0.323	0.582	156	610	518	518	-1.519	134	384	140	378	0
2	7	1	"PFB0041"	"B180"	6950	23440	140	841	830	220	144	149	32	100	100	0	523	527	124	137	139	26	100	100	0	1.806	1.759	1.759	1.764	1.468	1.896	0.780	156	563	1083	1076	0.853	697	386	686	390	0
2	8	1	"PFB0043"	"B186"	7140	23440	140	656	642	146	141	148	54	100	100	0	548	548	131	134	137	27	100	100	0	1.244	1.210	1.194	1.228	1.395	1.203	0.841	156	589	929	915	0.315	515	414	501	414	0
2	9	1	"PFB0048"	"B197"	7340	23440	140	458	452	106	146	152	53	100	95	0	891	867	214	139	144	30	100	100	0	0.415	0.420	0.420	0.412	1.449	0.405	0.746	156	632	1064	1034	-1.269	312	752	306	728	0
2	10	1	"PFB0056"	"B218"	7540	23440	140	340	363	101	151	154	31	98	97	0	9113	9094	2943	144	150	35	100	100	0	0.021	0.024	0.023	0.023	1.556	0.022	0.681	156	691	9158	9162	-5.568	189	8969	212	8950	0
2	11	1	"PFB0059"	"B241"	7770	23430	150	179	184	42	150	153	31	44	18	0	189	192	43	145	149	35	55	28	0	0.659	0.723	0.696	0.696	3.692	0.571	0.053	156	738	73	81	-0.601	29	44	34	47	-50
2	12	1	"PFB0069"	"B270"	7920	23440	140	407	406	74	151	155	31	100	99	0	341	350	66	145	148	31	100	100	0	1.306	1.244	1.229	1.253	1.455	1.274	0.723	156	573	452	460	0.385	256	196	255	205	0
2	13	1	"PFB0161"	"B471"	8110	23440	140	825	818	213	149	152	30	100	100	0	580	568	127	138	142	26	100	100	0	1.529	1.556	1.645	1.551	1.513	1.649	0.826	156	621	1118	1099	0.613	676	442	669	430	0
2	14	1	"PFB0183"	"B508"	8320	23440	150	301	306	68	149	152	33	97	90	0	291	292	68	138	142	28	96	93	0	0.993	1.019	1.043	1.029	1.774	1.020	0.579	156	678	305	311	-0.009	152	153	157	154	0
2	15	1	"PFB0185"	"B511"	8500	23440	150	477	476	121	157	160	34	99	99	0	462	470	112	142	147	30	100	99	0	1.000	0.973	0.979	0.936	1.670	0.975	0.802	156	650	640	647	0.000	320	320	319	328	0
2	16	1	"PFB0199"	"B537"	8690	23440	140	643	646	182	157	160	31	100	100	0	705	720	206	144	148	29	100	100	0	0.866	0.849	0.850	0.840	1.448	0.844	0.819	156	588	1047	1065	-0.207	486	561	489	576	0
2	17	1	"PFB0205"	"B549"	8880	23430	150	1253	1222	318	149	153	31	100	100	0	844	798	209	142	145	28	100	100	0	1.573	1.636	1.595	1.667	1.589	1.659	0.828	156	720	1806	1729	0.653	1104	702	1073	656	0
2	18	1	"PFB0211"	"B556"	9080	23430	140	22230	23055	8219	146	149	31	100	100	0	10726	10934	3498	142	146	28	100	100	0	2.087	2.123	2.044	2.082	1.424	2.251	0.854	156	615	32668	33701	1.061	22084	10584	22909	10792	0
2	19	1	"PFC0047"	"C187"	9270	23430	140	4412	4283	1307	147	150	31	100	100	0	1603	1579	477	140	144	27	99	98	0	2.915	2.874	2.796	2.908	1.644	3.051	0.829	156	611	5728	5575	1.544	4265	1463	4136	1439	0
2	20	1	"PFC0049"	"C191"	9460	23430	150	2598	2519	987	149	154	41	100	100	0	974	976	354	144	147	31	100	98	0	2.951	2.849	2.762	2.874	1.692	3.009	0.815	156	712	3279	3202	1.561	2449	830	2370	832	0
2	21	1	"PFC0053"	"C199"	9660	23430	140	359	366	99	154	160	45	96	90	0	366	373	84	148	154	37	100	95	0	0.940	0.942	0.919	0.915	1.763	0.991	0.612	156	723	423	437	-0.089	205	218	212	225	0
2	22	1	"PFC0064"	"C230"	9900	23430	150	191	194	42	161	196	649	0	0	0	160	165	38	155	211	782	0	0	0	6.000	3.300	1.164	1.664	4.279	1.437	0.090	156	999	35	43	2.585	30	5	33	10	-50
2	1	2	"PFC0067"	"C234"	5870	23620	150	2583	2393	610	132	135	28	100	100	0	1303	1255	292	129	131	24	100	100	0	2.088	2.008	2.088	1.992	1.583	2.111	0.877	156	601	3625	3387	1.062	2451	1174	2261	1126	0
2	2	2	"PFC0074"	"C249"	6060	23630	150	218	222	47	141	152	106	26	0	0	219	223	48	135	141	39	85	55	0	0.917	0.920	0.931	0.952	2.470	3.875	0.119	156	445	161	169	-0.126	77	84	81	88	-50
2	3	2	"PFK0421"	"Kn479_3"	6250	23610	130	185	191	38	143	154	107	6	0	0	311	315	73	138	144	41	99	89	0	0.243	0.271	0.263	0.251	2.342	1.456	0.038	120	433	215	225	-2.042	42	173	48	177	0
2	4	2	"PFK0499"	"Kn722_1"	6440	23620	140	345	352	108	141	143	30	97	94	0	420	426	130	135	137	29	98	96	0	0.716	0.725	0.720	0.710	1.793	0.738	0.693	156	396	489	502	-0.482	204	285	211	291	0
2	5	2	"PFK0529"	"Kn862_1"	6630	23620	150	873	825	328	148	150	35	97	97	0	757	713	262	138	140	28	98	97	0	1.171	1.177	1.184	1.177	1.703	1.218	0.844	156	436	1344	1252	0.228	725	619	677	575	0
2	6	2	"PFK0159"	"Kn1106_2"	6860	23620	150	167	166	37	145	149	37	31	7	0	143	146	32	137	140	29	26	8	0	3.667	2.333	1.170	1.092	3.514	2.101	0.070	156	415	28	30	1.874	22	6	21	9	-50
2	7	2	"PFK0179"	"Kn1255_4"	7020	23620	140	1217	1319	577	138	141	32	100	100	0	1055	1084	425	129	133	25	100	100	0	1.165	1.237	1.248	1.225	1.494	1.311	0.819	156	310	2005	2136	0.221	1079	926	1181	955	0
2	8	2	"PFK0266"	"Kn2144_2"	7200	23620	150	314	318	73	145	151	34	98	94	0	481	481	117	139	143	33	100	98	0	0.494	0.506	0.520	0.494	1.602	0.485	0.651	156	425	511	515	-1.017	169	342	173	342	0
2	9	2	"PFK1250"	"Ks8_1"	7390	23610	130	335	342	75	155	159	36	99	95	0	283	287	67	147	151	36	94	84	0	1.324	1.336	1.423	1.411	1.883	1.342	0.528	120	422	316	327	0.404	180	136	187	140	0
2	10	2	"PFK0668"	"Ks13_2"	7590	23620	140	344	345	76	158	161	35	98	94	0	386	392	102	148	153	36	96	95	0	0.782	0.766	0.760	0.761	1.674	0.750	0.682	156	493	424	431	-0.356	186	238	187	244	0
2	11	2	"PFK0833"	"Ks25_5"	7780	23610	130	329	326	79	161	164	36	93	88	0	201	207	50	149	156	38	57	36	0	3.231	2.845	2.692	2.846	2.416	2.807	0.333	120	443	220	223	1.692	168	52	165	58	0
2	12	2	"PFK0849"	"Ks26_17"	7990	23630	150	173	176	38	160	163	35	25	9	0	227	232	60	148	154	33	80	57	0	0.165	0.190	0.333	0.384	3.359	0.276	0.072	156	402	92	100	-2.603	13	79	16	84	-50
2	13	2	"PFK0898"	"Ks31_1"	8160	23620	140	828	834	262	150	153	33	99	98	0	432	432	108	137	141	27	97	97	0	2.298	2.319	2.244	2.330	1.665	2.625	0.754	156	383	973	979	1.201	678	295	684	295	0
2	14	2	"PFK0968"	"Ks42_6"	8350	23620	140	341	334	85	154	157	33	96	89	0	264	272	63	138	143	28	95	90	0	1.484	1.343	1.324	1.334	1.914	1.458	0.576	156	453	313	314	0.570	187	126	180	134	0
2	15	2	"PFK1224"	"Ks83_19"	8570	23620	150	176	179	35	161	161	32	30	8	0	150	153	29	143	147	30	22	4	0	2.143	1.800	1.199	1.283	4.000	4.159	0.005	156	402	22	28	1.100	15	7	18	10	-50
2	16	2	"PFK1246"	"Ks89_2"	8740	23630	150	188	194	42	154	160	34	48	25	0	247	246	54	146	148	29	90	73	0	0.337	0.400	0.426	0.403	3.029	0.447	0.151	156	387	135	140	-1.571	34	101	40	100	-50
2	17	2	"PFK1245"	"Ks89_10"	8950	23620	150	186	188	37	152	158	35	48	17	0	160	160	29	147	149	27	25	6	0	2.615	2.769	1.548	1.603	4.871	2.599	0.061	156	436	47	49	1.387	34	13	36	13	-50
2	18	2	"PFK1268"	"Ks97_1"	9120	23620	140	486	483	122	154	158	32	98	96	0	304	305	74	146	149	27	95	90	0	2.101	2.069	2.067	2.102	1.788	2.189	0.647	156	401	490	488	1.071	332	158	329	159	0
2	19	2	"PFK0567"	"Ks101_10"	9310	23620	140	488	463	142	162	163	31	94	93	0	563	543	179	149	153	28	97	94	0	0.787	0.764	0.719	0.776	1.990	0.736	0.731	156	424	740	695	-0.345	326	414	301	394	0
2	20	2	"PFK0617"	"Ks117_4"	9500	23630	150	243	239	52	163	166	33	79	58	0	219	227	53	152	157	33	79	50	0	1.194	1.013	1.256	1.123	2.769	1.035	0.305	156	423	147	151	0.256	80	67	76	75	-50
2	21	2	"PFK0689"	"Ks157_11"	9690	23620	140	918	905	218	168	172	36	100	100	0	3841	3809	994	161	166	40	100	100	0	0.204	0.202	0.196	0.201	1.441	0.188	0.852	156	446	4430	4385	-2.295	750	3680	737	3648	0
2	22	2	"PFK0731"	"Ks186_10"	9870	23620	150	65535	64920	2950	175	246	968	100	100	94	65535	62963	9416	176	340	1576	99	99	88	1.000	1.031	1.000	1.045	1.289	1.009	0.933	156	666	130719	127532	0.000	65360	65359	64745	62787	0
2	1	3	"PFK0746"	"Ks202_1"	5890	23810	140	1082	1054	271	132	134	27	100	100	0	1877	1809	476	126	127	23	100	100	0	0.543	0.548	0.550	0.547	1.394	0.535	0.895	156	589	2701	2605	-0.882	950	1751	922	1683	0
2	2	3	"PFK0750"	"Ks202_4"	6090	23810	140	260	255	67	136	140	31	92	77	0	251	258	60	127	132	32	95	87	0	1.000	0.908	0.894	0.851	1.955	0.934	0.572	156	416	248	250	0.000	124	124	119	131	0
2	3	3	"PFK0747"	"Ks202_10"	6270	23810	140	250	252	53	136	139	29	96	87	0	563	552	136	131	135	33	99	99	0	0.264	0.276	0.279	0.264	1.775	0.254	0.598	156	433	546	537	-1.922	114	432	116	421	0
2	4	3	"PFK0766"	"Ks212_4"	6460	23810	140	1189	1208	365	139	141	28	100	100	0	804	818	226	132	134	25	100	100	0	1.563	1.558	1.541	1.557	1.373	1.598	0.871	156	445	1722	1755	0.644	1050	672	1069	686	0
2	5	3	"PFA0029"	"A12706_1"	6650	23810	140	5044	5966	3237	144	147	33	100	100	0	15566	16247	8408	135	137	26	100	100	0	0.318	0.361	0.374	0.354	1.444	0.352	0.876	156	456	20331	21934	-1.655	4900	15431	5822	16112	0
2	6	3	"PFA0034"	"A13725_4"	6840	23810	140	1184	1185	332	141	144	33	100	100	0	1942	1947	503	131	135	27	100	100	0	0.576	0.575	0.592	0.563	1.443	0.564	0.863	156	424	2854	2860	-0.796	1043	1811	1044	1816	0
2	7	3	"PFA0036"	"A13725_6"	7030	23810	140	1193	1124	345	140	140	29	100	100	0	765	736	196	129	133	26	100	100	0	1.656	1.621	1.633	1.591	1.560	1.732	0.850	156	390	1689	1591	0.727	1053	636	984	607	0
2	8	3	"PFA0038"	"A13725_9"	7220	23810	150	630	628	149	144	149	35	100	100	0	451	454	98	134	139	32	100	100	0	1.533	1.513	1.537	1.500	1.464	1.610	0.778	156	471	803	804	0.616	486	317	484	320	0
2	9	3	"PFA0041"	"A14195_3"	7430	23810	150	156	157	35	145	150	36	22	5	0	136	138	29	135	140	33	13	3	0	11.000	4.000	1.324	1.587	3.270	2.754	0.056	156	505	12	15	3.459	11	1	12	3	-50
2	10	3	"PFA0043"	"A14263_1"	7610	23810	150	557	562	158	149	153	36	99	99	0	454	461	121	136	142	32	100	100	0	1.283	1.271	1.261	1.251	1.533	1.334	0.789	156	477	726	738	0.360	408	318	413	325	0
2	11	3	"PFA0063"	"A14801_9"	7810	23810	150	161	170	47	154	158	37	28	11	0	150	156	36	141	146	33	25	11	0	0.778	1.067	1.675	1.699	3.987	1.759	0.111	156	473	16	31	-0.363	7	9	16	15	-50
2	12	3	"PFA0065"	"A15774_2"	7990	23820	150	187	194	37	151	153	33	54	23	0	216	218	46	140	143	30	82	60	0	0.474	0.551	0.514	0.552	3.193	0.538	0.218	156	396	112	121	-1.078	36	76	43	78	-50
2	13	3	"PFA0067"	"A16096_5"	8170	23810	140	279	282	55	149	151	32	97	90	0	251	251	44	137	141	27	97	91	0	1.140	1.167	1.148	1.174	1.883	1.279	0.530	156	384	244	247	0.189	130	114	133	114	0
2	14	3	"PFA0071"	"A16972_1"	8380	23810	150	150	155	30	151	155	32	22	3	0	126	131	29	139	143	28	10	3	0	0.077	-0.500	0.756	0.752	3.816	1.301	0.088	156	469	-14	-4	-3.700	-1	-13	4	-8	-50
2	15	3	"PFA0073"	"A1700_2"	8570	23810	150	156	158	34	151	156	36	19	3	0	126	132	29	143	145	29	10	2	0	-0.294	-0.636	0.692	0.795	3.437	1.909	0.028	156	417	-12	-4	Error	5	-17	7	-11	-50
2	16	3	"PFA0076"	"A1700_6"	8750	23810	140	290	294	54	148	154	37	98	91	0	314	316	64	144	144	28	99	98	0	0.835	0.849	0.824	0.843	1.711	0.821	0.598	156	368	312	318	-0.260	142	170	146	172	0
2	17	3	"PFA0109"	"A22053_4"	8930	23810	140	239	245	51	151	155	34	90	66	0	217	226	42	142	143	26	94	76	0	1.173	1.119	1.066	1.118	2.370	1.248	0.351	156	407	163	178	0.231	88	75	94	84	0
2	18	3	"PFA0112"	"A23157_12"	9130	23810	140	793	781	192	158	161	33	100	100	0	629	649	153	144	146	27	100	100	0	1.309	1.234	1.228	1.227	1.403	1.255	0.837	156	431	1120	1128	0.389	635	485	623	505	0
2	19	3	"PFA0114"	"A23157_18"	9330	23810	140	3467	3390	1092	160	163	32	100	100	0	1423	1401	370	145	148	28	100	100	0	2.588	2.572	2.588	2.501	1.422	2.764	0.879	156	435	4585	4486	1.372	3307	1278	3230	1256	0
2	20	3	"PFA0117"	"A23157_8"	9520	23810	150	194	197	38	158	161	32	53	23	0	179	185	39	141	145	28	55	34	0	0.947	0.886	1.052	0.935	4.227	1.008	0.094	156	401	74	83	-0.078	36	38	39	44	-50
2	21	3	"PFA0123"	"A24704_11"	9700	23810	140	676	697	167	160	165	35	100	99	0	371	375	81	148	152	33	100	99	0	2.314	2.366	2.411	2.391	1.503	2.514	0.723	156	388	739	764	1.210	516	223	537	227	0
2	22	3	"PFA0126"	"A24704_6"	9900	23810	150	203	209	42	154	202	771	0	0	0	163	166	32	152	286	1450	0	0	0	4.455	3.929	2.000	2.204	3.611	0.015	0.030	156	712	60	69	2.155	49	11	55	14	-50
2	1	4	"PFA0154"	"A3310_10"	5910	24000	150	156	159	43	128	130	26	51	21	0	135	142	36	121	123	23	39	18	0	2.000	1.476	1.044	1.036	2.988	1.642	0.120	156	660	42	52	1.000	28	14	31	21	-50
2	2	4	"PFA0156"	"A3310_15"	6100	24000	140	319	327	62	134	136	26	100	99	0	375	372	66	122	124	23	100	100	0	0.731	0.772	0.733	0.756	1.569	0.760	0.701	156	408	438	443	-0.452	185	253	193	250	0
2	3	4	"PFA0159"	"A3310_22"	6280	24000	150	459	459	99	134	135	25	99	98	0	359	360	76	125	128	24	99	99	0	1.389	1.383	1.414	1.425	1.578	1.435	0.788	156	413	559	560	0.474	325	234	325	235	0
2	4	4	"PFA0162"	"A3310_32"	6480	24000	140	1030	1002	279	136	139	35	100	100	0	598	591	141	127	131	31	100	100	0	1.898	1.866	1.864	1.844	1.464	1.965	0.864	156	450	1365	1330	0.925	894	471	866	464	0
2	5	4	"PFA0165"	"A3310_7"	6680	24000	140	318	329	83	138	143	37	98	92	0	268	275	68	127	132	32	97	92	0	1.277	1.291	1.283	1.322	1.658	1.344	0.644	156	434	321	339	0.352	180	141	191	148	0
2	6	4	"PFA0168"	"A3920_1"	6860	24000	150	163	166	37	139	142	28	42	16	0	135	139	32	127	131	24	29	14	0	3.000	2.250	1.080	1.286	3.870	2.167	0.061	156	419	32	39	1.585	24	8	27	12	-50
2	7	4	"PFC0075"	"C25"	7050	24000	150	189	194	45	139	140	28	69	41	0	125	131	29	129	132	24	16	7	0	-12.500	27.500	2.680	3.063	4.352	3.042	0.069	156	427	46	57	Error	50	-4	55	2	-50
2	8	4	"PFC0079"	"C258"	7240	24000	150	195	197	39	136	139	32	78	46	0	189	192	41	127	131	25	84	64	0	0.952	0.938	1.035	1.031	2.507	1.039	0.239	156	403	121	126	-0.072	59	62	61	65	-50
2	9	4	"PFC0082"	"C269"	7420	24000	140	274	277	64	137	139	30	98	89	0	280	287	69	125	128	24	99	97	0	0.884	0.864	0.872	0.859	1.797	0.870	0.609	156	429	292	302	-0.178	137	155	140	162	0
2	10	4	"PFC0085"	"C273"	7630	24000	150	151	155	40	142	146	34	24	9	0	131	136	30	127	132	29	22	9	0	2.250	1.444	1.018	1.279	3.420	2.134	0.060	156	435	13	22	1.170	9	4	13	9	-50
2	11	4	"PFC0087"	"C277"	7800	24000	140	745	750	175	146	150	34	100	100	0	442	438	100	131	136	29	99	99	0	1.926	1.967	1.846	1.964	1.483	2.091	0.769	156	397	910	911	0.946	599	311	604	307	0
2	12	4	"PFC0090"	"C285"	8000	24000	140	752	734	226	150	153	34	100	100	0	428	434	109	134	139	28	100	98	0	2.048	1.947	1.916	1.924	1.643	2.159	0.749	156	423	896	884	1.034	602	294	584	300	0
2	13	4	"PFC0107"	"C321"	8200	23990	150	255	260	65	142	143	37	90	78	0	187	192	35	128	133	31	81	46	0	1.915	1.844	1.800	1.839	2.242	2.241	0.379	156	436	172	182	0.938	113	59	118	64	-50
2	14	4	"PFC0110"	"C332"	8370	23990	150	211	218	43	135	136	38	84	49	0	263	257	54	128	129	32	94	87	0	0.563	0.643	0.665	0.627	2.360	0.664	0.487	156	446	211	212	-0.829	76	135	83	129	-50
2	15	4	"PFC0112"	"C337"	8580	24000	150	206	210	42	145	148	43	69	27	0	165	167	30	136	137	37	38	10	0	2.103	2.097	1.966	2.223	4.073	2.621	0.128	156	433	90	96	1.073	61	29	65	31	-50
2	16	4	"PFC0114"	"C344"	8770	24000	150	180	184	35	151	155	38	37	12	0	166	169	38	141	143	35	37	10	0	1.160	1.179	1.021	1.081	3.942	1.308	0.124	156	412	54	61	0.214	29	25	33	28	-50
2	17	4	"PFC0116"	"C35"	8960	24000	150	160	164	39	153	156	33	24	10	0	140	142	29	140	143	29	19	3	0	100000.000	5.500	1.171	1.454	3.845	1.488	0.068	156	429	7	13	16.610	7	0	11	2	-50
2	18	4	"PFC0119"	"C354"	9140	24000	140	633	629	134	154	158	34	100	100	0	270	269	54	140	143	28	96	91	0	3.685	3.682	3.708	4.005	1.744	3.936	0.657	156	430	609	604	1.882	479	130	475	129	0
2	19	4	"PFC0135"	"C394"	9330	24000	140	410	422	107	147	152	32	98	97	0	288	292	66	135	139	26	95	93	0	1.719	1.752	1.750	1.787	1.869	1.901	0.621	156	440	416	432	0.782	263	153	275	157	0
2	20	4	"PFC0138"	"C41"	9530	24000	150	186	189	36	149	152	32	53	21	0	148	151	30	136	139	26	32	12	0	3.083	2.667	1.688	1.612	3.965	2.856	0.051	156	444	49	55	1.624	37	12	40	15	-50
2	21	4	"PFC0140"	"C413"	9720	24000	150	165	168	39	158	158	32	25	9	0	145	150	37	143	144	25	26	15	0	3.500	1.429	1.272	1.213	3.796	1.999	0.054	156	398	9	17	1.807	7	2	10	7	-50
2	22	4	"PFC0142"	"C417"	9890	24000	140	269	265	60	152	154	38	89	71	0	400	400	95	140	141	23	98	96	0	0.450	0.435	0.413	0.404	2.212	0.428	0.509	156	578	377	373	-1.152	117	260	113	260	0
2	1	5	"PFC0144"	"C419"	5910	24190	140	326	325	72	126	130	28	98	97	0	314	315	59	120	123	22	100	100	0	1.031	1.021	1.022	0.966	1.725	1.078	0.692	156	667	394	394	0.044	200	194	199	195	0
2	2	5	"PFC0147"	"C423"	6100	24190	140	557	567	161	129	132	27	99	98	0	432	432	103	122	123	21	100	99	0	1.381	1.413	1.455	1.365	1.581	1.505	0.821	156	445	738	748	0.465	428	310	438	310	0
2	3	5	"PFC0161"	"C449"	6300	24190	150	142	145	34	132	133	27	25	14	0	129	133	29	122	124	22	34	14	0	1.429	1.182	1.161	1.134	3.931	1.580	0.038	156	416	17	24	0.515	10	7	13	11	-50
2	4	5	"PFC0163"	"C453"	6470	24190	140	215	218	45	134	135	34	86	63	0	191	195	39	123	127	30	86	58	0	1.191	1.167	1.122	1.149	2.692	1.236	0.418	156	432	149	156	0.252	81	68	84	72	0
2	5	5	"PFC0165"	"C46"	6670	24190	140	1504	1475	501	138	141	35	100	100	0	791	769	248	124	129	32	100	99	0	2.048	2.073	2.098	2.085	1.769	2.154	0.837	156	488	2033	1982	1.034	1366	667	1337	645	0
2	6	5	"PFC0168"	"C472"	6870	24190	140	279	290	64	140	143	28	98	94	0	370	372	78	127	131	25	100	100	0	0.572	0.612	0.600	0.576	1.705	0.608	0.661	156	446	382	395	-0.806	139	243	150	245	0
2	7	5	"PFC0171"	"C489"	7060	24190	140	316	319	60	134	136	26	100	98	0	238	240	43	124	127	21	99	96	0	1.596	1.595	1.606	1.638	1.709	1.705	0.623	156	414	296	301	0.675	182	114	185	116	0
2	8	5	"PFC0174"	"C492"	7250	24190	150	154	157	33	128	130	26	49	23	0	136	137	27	121	124	21	40	16	0	1.733	1.813	1.231	1.248	3.538	2.499	0.057	156	415	41	45	0.794	26	15	29	16	-50
2	9	5	"PFD0418"	"D49176_20"	7420	24180	150	505	525	129	130	135	29	100	100	0	539	536	117	122	126	23	100	100	0	0.899	0.954	0.909	0.952	1.540	0.970	0.776	156	470	792	809	-0.153	375	417	395	414	0
2	10	5	"PFD0422"	"D49176_29"	7630	24190	150	177	178	35	136	140	29	66	27	0	153	154	33	126	129	25	51	23	0	1.519	1.500	1.500	1.360	3.364	0.435	0.047	156	438	68	70	0.603	41	27	42	28	-50
2	11	5	"PFD0425"	"D49176_32"	7810	24190	140	453	446	125	141	145	30	99	96	0	291	288	63	130	132	26	99	94	0	1.938	1.930	1.974	1.847	1.796	2.123	0.717	156	395	473	463	0.954	312	161	305	158	0
2	12	5	"PFD0428"	"D49176_37"	8010	24190	150	173	175	37	143	148	34	42	18	0	149	154	31	130	134	27	42	16	0	1.579	1.333	1.257	1.273	3.814	1.857	0.096	156	468	49	56	0.659	30	19	32	24	-50
2	13	5	"PFD0431"	"D49176_44"	8180	24190	130	487	484	93	128	131	37	100	100	0	407	418	73	119	121	29	100	100	0	1.247	1.191	1.186	1.185	1.316	1.250	0.789	120	444	647	655	0.318	359	288	356	299	0
2	14	5	"PFD0436"	"D49176_6"	8380	24190	140	254	249	66	110	117	37	91	87	0	2016	2039	393	104	110	26	100	100	0	0.075	0.072	0.072	0.069	1.614	0.076	0.750	156	463	2056	2074	-3.731	144	1912	139	1935	0
2	15	5	"PFD0454"	"D51731_2"	8560	24170	150	259	255	71	133	137	40	83	75	0	201	196	49	124	126	35	75	54	0	1.636	1.694	1.674	1.807	2.478	1.628	0.509	156	489	203	194	0.710	126	77	122	72	-50
2	16	5	"PFD0463"	"D53677_1"	8770	24190	150	185	188	38	150	154	34	50	20	0	167	165	31	135	137	32	44	11	0	1.094	1.267	1.130	1.035	3.695	1.380	0.162	156	467	67	68	0.129	35	32	38	30	-50
2	17	5	"PFD0467"	"D53677_8"	8960	24190	150	181	180	35	153	158	38	32	9	0	158	160	29	137	141	28	39	11	0	1.333	1.174	1.023	1.261	3.444	1.686	0.051	156	426	49	50	0.415	28	21	27	23	-50
2	18	5	"PFD0471"	"D54177_1"	9160	24200	150	199	196	49	147	154	38	63	27	0	169	170	42	137	140	27	55	28	0	1.625	1.485	1.207	1.443	2.942	2.122	0.160	156	405	84	82	0.700	52	32	49	33	-50
2	19	5	"PFD0474"	"D54346_3"	9330	24190	140	403	400	126	142	145	27	92	91	0	304	297	78	134	137	26	92	89	0	1.535	1.583	1.504	1.455	2.070	1.706	0.666	156	404	431	421	0.619	261	170	258	163	0
2	20	5	"PFD0478"	"D56259_1"	9520	24190	140	405	392	108	147	150	29	94	92	0	525	507	153	136	139	26	93	92	0	0.663	0.660	0.648	0.721	2.018	0.629	0.766	156	447	647	616	-0.592	258	389	245	371	0
2	21	5	"PFD0512"	"D6287_18"	9720	24190	150	183	194	112	152	153	30	50	21	0	152	158	40	137	140	25	39	23	0	2.067	2.000	1.200	1.387	3.084	5.629	0.096	156	402	46	63	1.047	31	15	42	21	-50
2	22	5	"PFD0515"	"D6287_22"	9900	24190	150	1424	1352	478	147	150	36	96	96	0	1160	1092	394	138	140	26	95	95	0	1.250	1.263	1.221	1.276	1.797	1.255	0.821	156	644	2299	2159	0.321	1277	1022	1205	954	0
2	1	6	"PFD0519"	"D6287_3"	5930	24390	100	176	179	36	136	139	31	62	28	0	156	154	31	122	126	25	56	26	0	1.176	1.344	1.189	1.226	2.683	1.878	0.054	80	366	74	75	0.234	40	34	43	32	0
2	2	6	"PFD0521"	"D6287_31"	6100	24380	140	388	386	105	125	127	25	98	95	0	361	357	96	115	117	21	100	99	0	1.069	1.079	1.081	1.048	1.805	1.128	0.727	156	432	509	503	0.096	263	246	261	242	0
2	3	6	"PFD0525"	"D6287_49"	6290	24380	140	272	277	75	124	127	25	96	92	0	906	831	264	115	118	22	96	96	0	0.187	0.214	0.213	0.210	2.113	0.187	0.633	156	402	939	869	-2.418	148	791	153	716	0
2	4	6	"PFD0527"	"D6287_53"	6480	24380	140	173	179	39	129	131	26	66	39	0	223	225	50	119	121	22	94	89	0	0.423	0.472	0.400	0.385	2.741	0.416	0.165	156	437	148	156	-1.241	44	104	50	106	0
2	5	6	"PFD0563"	"D65980_2"	6670	24380	130	178	182	43	137	139	31	60	35	0	180	180	43	122	126	27	79	54	0	0.707	0.776	0.762	0.632	3.193	1.008	0.214	120	461	99	103	-0.500	41	58	45	58	0
2	6	6	"PFD0569"	"D6681_10"	6870	24380	150	163	167	37	144	146	31	38	16	0	144	147	32	130	132	27	30	13	0	1.357	1.353	1.161	1.173	3.913	1.353	0.137	156	440	33	40	0.441	19	14	23	17	-50
2	7	6	"PFD0572"	"D6681_3"	7060	24380	150	278	280	65	134	136	27	97	94	0	274	270	56	123	126	22	98	96	0	0.954	0.993	0.942	0.965	1.823	1.047	0.564	156	412	295	293	-0.068	144	151	146	147	0
2	8	6	"PFD0575"	"D66953_1"	7230	24380	130	181	185	41	130	133	26	70	48	0	155	160	35	122	126	24	65	38	0	1.545	1.447	1.381	1.338	3.793	1.467	0.194	120	432	84	93	0.628	51	33	55	38	0
2	9	6	"PFD0579"	"D7726_1"	7440	24380	140	296	291	78	136	140	29	93	87	0	282	281	73	125	129	26	91	91	0	1.019	0.994	0.958	0.988	1.943	1.061	0.597	156	481	317	311	0.027	160	157	155	156	0
2	10	6	"PFD0583"	"D8137_1"	7630	24380	140	1749	1608	531	139	142	29	98	96	0	1094	1035	280	127	131	25	99	99	0	1.665	1.618	1.726	1.524	1.679	1.731	0.871	156	441	2577	2377	0.735	1610	967	1469	908	0
2	11	6	"PFE0587"	"E6125_5"	7820	24370	140	352	345	81	139	141	26	97	94	0	271	267	58	127	129	24	96	92	0	1.479	1.471	1.425	1.508	1.963	1.528	0.648	156	410	357	346	0.565	213	144	206	140	0
2	12	6	"PFE0589"	"E6662_1"	8010	24380	140	449	426	121	139	141	26	94	92	0	325	326	84	126	129	24	96	94	0	1.558	1.435	1.514	1.395	2.074	1.538	0.708	156	432	509	487	0.639	310	199	287	200	0
2	13	6	"PFE0591"	"E679_1"	8210	24380	140	2289	2096	689	132	134	35	99	98	0	1918	1845	486	121	123	26	100	100	0	1.200	1.139	1.153	1.053	1.752	1.186	0.883	156	437	3954	3688	0.263	2157	1797	1964	1724	0
2	14	6	"PFE0593"	"E679_4"	8390	24380	150	175	176	35	126	130	37	62	25	0	155	157	31	118	121	29	58	23	0	1.324	1.282	1.345	1.296	2.995	1.555	0.232	156	439	86	89	0.405	49	37	50	39	-50
2	15	6	"PFE0596"	"E6820_1"	8580	24380	140	463	454	122	140	141	32	98	96	0	458	449	103	129	130	27	100	100	0	0.982	0.981	0.978	0.939	1.631	1.028	0.773	156	475	652	634	-0.027	323	329	314	320	0
2	16	6	"PFE0601"	"E70_3"	8780	24380	150	168	170	38	151	154	32	33	11	0	139	140	28	137	138	24	18	8	0	8.500	6.333	1.882	1.909	3.679	5.564	0.007	156	440	19	22	3.087	17	2	19	3	-50
2	17	6	"PFE0626"	"E8167_12"	8960	24380	150	156	159	32	155	160	37	14	2	0	137	138	25	140	141	25	16	2	0	-0.333	-2.000	1.204	1.278	4.151	5.903	0.019	156	410	-2	2	Error	1	-3	4	-2	-50
2	18	6	"PFE0628"	"E8167_2"	9150	24380	150	163	166	37	156	159	37	18	3	0	137	137	27	139	142	26	12	2	0	-3.500	-5.000	1.297	1.207	3.600	6.728	0.009	156	408	5	8	Error	7	-2	10	-2	-50
2	19	6	"PFE0632"	"E8314_4"	9340	24380	150	168	176	42	151	155	31	37	17	0	145	146	28	140	143	28	18	6	0	3.400	4.167	1.300	1.448	3.420	6.152	0.006	156	440	22	31	1.766	17	5	25	6	-50
2	20	6	"PFE0634"	"E832_1"	9540	24380	140	269	269	61	154	159	36	92	78	0	262	251	65	141	145	29	89	82	0	0.950	1.045	0.994	1.004	1.892	1.036	0.451	156	497	236	225	-0.073	115	121	115	110	0
2	21	6	"PFE0638"	"E84_1"	9720	24380	140	1910	1855	620	151	154	32	100	99	0	1017	984	298	136	140	26	100	100	0	1.997	2.009	2.067	1.975	1.670	2.159	0.829	156	401	2640	2552	0.998	1759	881	1704	848	0
2	22	6	"PFE0645"	"E886_1"	9910	24380	150	173	175	35	145	146	27	50	22	0	156	160	34	132	135	27	44	19	0	1.167	1.071	1.186	1.086	4.084	1.032	0.031	156	668	52	58	0.222	28	24	30	28	-50
2	1	7	"PFF0003"	"F10044_2"	5930	24560	140	426	415	110	122	126	26	100	98	0	382	367	96	115	118	22	96	96	0	1.139	1.163	1.169	1.199	1.834	1.176	0.752	156	629	571	545	0.187	304	267	293	252	0
2	2	7	"PFF0005"	"F10154_1"	6110	24560	130	211	224	55	118	120	21	96	90	0	153	155	31	113	114	19	73	52	0	2.325	2.524	2.297	2.514	2.774	3.041	0.286	120	390	133	148	1.217	93	40	106	42	0
2	3	7	"PFF0010"	"F1021_1"	6300	24560	140	198	196	42	120	122	23	89	75	0	781	735	187	114	116	21	98	96	0	0.117	0.122	0.129	0.128	2.264	0.109	0.512	156	463	745	697	-3.096	78	667	76	621	0
2	4	7	"PFF0012"	"F1021_3"	6490	24560	130	218	219	46	122	124	25	95	82	0	1082	1040	278	115	117	21	100	98	0	0.099	0.105	0.103	0.102	1.809	0.093	0.609	120	454	1063	1022	-3.332	96	967	97	925	0
2	5	7	"PFF0016"	"F10318_1"	6690	24560	150	272	275	58	125	130	30	98	96	0	291	293	71	119	122	26	98	97	0	0.855	0.862	0.870	0.861	1.640	0.840	0.650	156	488	319	324	-0.227	147	172	150	174	0
2	6	7	"PFF0020"	"F10626_1"	6880	24560	140	385	381	92	132	137	30	99	99	0	307	308	84	123	127	26	96	94	0	1.375	1.346	1.415	1.434	1.775	1.313	0.722	156	401	437	434	0.459	253	184	249	185	0
2	7	7	"PFF0043"	"F11007_3"	7060	24570	150	175	178	35	134	137	28	66	26	0	141	143	26	122	124	24	38	17	0	2.158	2.095	1.737	1.737	3.283	2.692	0.087	156	414	60	65	1.110	41	19	44	21	-50
2	8	7	"PFF0046"	"F11089_1"	7260	24570	140	401	395	101	135	138	27	97	95	0	340	346	90	123	126	24	96	95	0	1.226	1.166	1.217	1.165	1.782	1.206	0.707	156	410	483	483	0.294	266	217	260	223	0
2	9	7	"PFF0054"	"F11484_1"	7430	24560	150	553	549	109	146	148	30	99	99	0	397	392	91	130	135	56	96	94	0	1.524	1.538	1.463	1.582	1.615	1.494	0.767	156	462	674	665	0.608	407	267	403	262	0
2	10	7	"PFF0057"	"F1150_5"	7640	24570	140	223	227	42	145	147	31	90	67	0	210	212	36	130	134	54	76	24	0	0.975	1.000	1.000	0.985	2.119	1.115	0.367	156	506	158	164	-0.037	78	80	82	82	0
2	11	7	"PFF0059"	"F11570_1"	7830	24570	140	598	590	154	141	142	27	100	99	0	423	423	94	126	131	25	100	98	0	1.539	1.512	1.497	1.482	1.606	1.598	0.799	156	443	754	746	0.622	457	297	449	297	0
2	12	7	"PFF0063"	"F11624_1"	8010	24570	150	176	182	40	144	145	26	55	34	0	307	309	62	129	133	25	100	98	0	0.180	0.211	0.241	0.222	2.518	0.182	0.167	156	428	210	218	-2.476	32	178	38	180	0
2	13	7	"PFF0697"	"F3247_2"	8200	24570	150	157	164	41	143	145	26	39	19	0	143	150	37	131	134	23	39	19	0	1.167	1.105	1.125	1.264	3.975	1.447	0.109	156	418	26	40	0.222	14	12	21	19	-50
2	14	7	"PFF0700"	"F32494_1"	8390	24570	140	1854	1675	487	139	141	26	100	100	0	1965	1823	550	131	133	25	100	100	0	0.935	0.908	0.907	0.917	1.694	0.888	0.894	156	397	3549	3228	-0.097	1715	1834	1536	1692	0
2	15	7	"PFF0702"	"F3277_1"	8580	24570	140	789	781	260	140	141	26	99	99	0	633	634	191	132	134	26	99	98	0	1.295	1.277	1.263	1.272	1.924	1.342	0.767	156	401	1150	1143	0.373	649	501	641	502	0
2	16	7	"PFF0706"	"F32922_1"	8770	24560	140	744	720	168	148	151	30	100	100	0	370	358	94	136	139	24	96	94	0	2.547	2.577	2.515	2.824	1.844	2.713	0.733	156	422	830	794	1.349	596	234	572	222	0
2	17	7	"PFF0708"	"F33056_1"	8960	24560	130	825	812	162	154	157	32	100	100	0	603	590	136	140	144	32	99	99	0	1.449	1.462	1.457	1.512	1.618	1.463	0.826	120	413	1134	1108	0.535	671	463	658	450	0
2	18	7	"PFF0711"	"F33107_1"	9150	24570	150	164	162	32	158	160	32	19	3	0	138	140	26	139	144	33	11	1	0	-6.000	4.000	1.204	1.421	3.149	1.110	0.056	156	440	5	5	Error	6	-1	4	1	-50
2	19	7	"PFF0740"	"F34425_1"	9350	24560	140	505	508	93	160	164	38	100	100	0	430	424	93	140	146	30	96	96	0	1.190	1.225	1.214	1.292	1.674	1.208	0.776	156	564	635	632	0.251	345	290	348	284	0
2	20	7	"PFF0742"	"F34449_1"	9580	24570	80	220	222	50	163	173	47	63	21	0	163	167	40	148	153	35	30	11	0	3.800	3.105	2.436	2.272	3.472	3.135	0.081	52	260	72	78	1.926	57	15	59	19	0
2	21	7	"PFF0744"	"F34605_1"	9730	24570	140	219	224	43	150	154	34	83	50	0	270	271	58	139	142	28	97	91	0	0.527	0.561	0.575	0.548	1.970	0.555	0.453	156	443	200	206	-0.925	69	131	74	132	0
2	22	7	"PFF0749"	"F34859_1"	9910	24570	150	175	177	35	144	145	26	56	25	0	154	156	29	135	137	26	39	12	0	1.632	1.571	1.357	1.361	3.226	2.018	0.050	156	642	50	54	0.706	31	19	33	21	-50
2	1	8	"PFF0757"	"F35105_1"	5940	24750	140	292	291	65	116	118	22	96	95	0	214	216	47	114	116	20	95	91	0	1.760	1.716	1.739	1.742	2.165	1.832	0.589	156	638	276	277	0.816	176	100	175	102	0
2	2	8	"PFF0759"	"F35197_1"	6120	24750	150	1569	1512	412	116	120	23	100	100	0	1090	1049	258	113	116	21	99	99	0	1.487	1.491	1.473	1.477	1.444	1.500	0.890	156	517	2430	2332	0.573	1453	977	1396	936	0
2	3	8	"PFF0791"	"F35823_1"	6310	24750	130	224	233	46	120	122	24	99	94	0	171	173	31	115	118	22	86	64	0	1.857	1.948	2.132	2.070	1.962	2.145	0.374	120	503	160	171	0.893	104	56	113	58	0
2	4	8	"PFF0796"	"F36083_1"	6510	24750	140	329	336	72	121	124	25	100	99	0	317	313	74	118	119	22	96	95	0	1.045	1.103	1.112	1.164	1.836	1.073	0.731	156	534	407	410	0.064	208	199	215	195	0
2	5	8	"PFF0798"	"F36120_1"	6700	24750	130	316	308	67	122	125	27	98	95	0	235	234	55	118	120	21	93	91	0	1.658	1.603	1.660	1.676	1.798	1.585	0.644	120	449	311	302	0.730	194	117	186	116	0
2	6	8	"PFF0804"	"F36356_4"	6880	24750	140	749	726	156	129	132	27	100	100	0	523	507	120	121	124	23	99	97	0	1.542	1.547	1.533	1.591	1.544	1.543	0.855	156	447	1022	983	0.625	620	402	597	386	0
2	7	8	"PFF0808"	"F36374_1"	7080	24760	140	244	242	46	134	136	25	98	90	0	517	514	130	123	125	24	99	99	0	0.279	0.276	0.278	0.271	1.739	0.242	0.550	156	447	504	499	-1.841	110	394	108	391	0
2	8	8	"PFF0813"	"F36383_1"	7270	24750	140	257	261	54	133	136	26	100	92	0	286	285	67	123	125	23	98	96	0	0.761	0.790	0.780	0.800	1.971	0.725	0.536	156	462	287	290	-0.395	124	163	128	162	0
2	9	8	"PFF0836"	"F37362_1"	7450	24750	130	504	502	122	140	142	30	100	100	0	523	509	125	126	131	55	100	95	0	0.917	0.945	0.949	0.952	1.477	0.913	0.735	120	456	761	745	-0.125	364	397	362	383	0
2	10	8	"PFF0842"	"F37536_1"	7640	24780	150	157	162	33	140	143	31	34	12	0	156	157	31	127	132	53	19	1	0	0.586	0.733	1.034	0.911	3.700	0.278	0.089	156	522	46	52	-0.771	17	29	22	30	-50
2	11	8	"PFF0844"	"F37871_2"	7830	24750	130	381	385	63	140	142	28	100	100	0	343	351	70	128	131	24	100	100	0	1.121	1.099	1.101	1.113	1.505	1.090	0.688	120	460	456	468	0.165	241	215	245	223	0
2	12	8	"PFF0850"	"F38025_1"	8030	24750	140	1054	1034	271	141	144	27	100	100	0	464	459	123	129	133	24	98	96	0	2.725	2.706	2.687	2.802	1.613	2.818	0.815	156	495	1248	1223	1.446	913	335	893	330	0
2	13	8	"PFF0854"	"F38531_3"	8220	24750	120	208	211	36	146	148	27	86	55	0	176	178	33	132	135	25	71	38	0	1.409	1.413	1.448	1.499	2.683	1.673	0.199	120	414	106	111	0.495	62	44	65	46	0
2	14	8	"PFF0857"	"F38658_1"	8410	24750	140	459	458	119	143	146	27	99	98	0	414	406	105	132	135	25	96	94	0	1.121	1.150	1.080	1.167	1.674	1.157	0.752	156	448	598	589	0.164	316	282	315	274	0
2	15	8	"PFF1501"	"F59165_1"	8600	24760	140	159	164	34	138	141	26	44	23	0	254	253	69	132	133	24	92	86	0	0.172	0.215	0.291	0.262	3.118	0.167	0.089	156	428	143	147	-2.538	21	122	26	121	0
2	16	8	"PFF1503"	"F59212_1"	8780	24750	140	609	593	154	145	146	27	100	100	0	406	387	105	134	138	25	96	94	0	1.706	1.771	1.775	1.865	1.689	1.821	0.793	156	472	736	701	0.771	464	272	448	253	0
2	17	8	"PFF1507"	"F59325_1"	8990	24750	140	294	301	74	151	153	30	94	92	0	238	235	55	138	143	33	88	73	0	1.430	1.546	1.506	1.519	1.855	1.659	0.482	156	444	243	247	0.516	143	100	150	97	0
2	18	8	"PFF1515"	"F59681_5"	9150	24760	150	166	169	33	154	157	30	30	6	0	147	149	31	141	146	32	21	2	0	2.000	1.875	1.000	1.001	3.472	2.114	0.019	156	445	18	23	1.000	12	6	15	8	-50
2	19	8	"PFF1523"	"F60089_1"	9340	24760	150	179	179	33	155	157	30	46	15	0	148	153	34	139	143	26	30	11	0	2.667	1.714	1.219	1.416	4.110	2.013	0.033	156	489	33	38	1.415	24	9	24	14	-50
2	20	8	"PFF1525"	"F60196_1"	9530	24760	150	176	174	32	154	158	35	30	5	0	145	147	28	139	144	30	17	3	0	3.667	2.500	1.132	1.182	4.054	1.778	0.042	156	553	28	28	1.874	22	6	20	8	-50
2	21	8	"PFF1565"	"F62141_1"	9740	24760	140	1109	1038	384	150	151	26	97	97	0	1241	1179	382	140	142	27	99	98	0	0.871	0.855	0.856	0.816	1.870	0.881	0.841	156	476	2060	1927	-0.199	959	1101	888	1039	0
2	22	8	"PFF1569"	"F62233_2"	9930	24760	140	234	236	46	146	147	26	89	80	0	189	192	60	137	141	27	71	45	0	1.692	1.636	1.648	1.740	2.818	1.322	0.229	156	664	140	145	0.759	88	52	90	55	0
2	1	9	"PFF1573"	"F62329_1"	5930	24950	150	138	142	30	115	117	22	50	23	0	121	125	26	115	117	21	28	7	0	3.833	2.700	1.354	1.509	4.062	6.152	0.002	156	741	29	37	1.939	23	6	27	10	-50
2	2	9	"PFF1576"	"F62396_2"	6130	24950	130	208	216	56	116	119	23	94	86	0	148	150	34	113	116	20	65	39	0	2.629	2.703	2.192	2.720	2.440	2.861	0.271	120	497	127	137	1.394	92	35	100	37	0
2	3	9	"PFF1579"	"F62610_1"	6310	24940	130	479	461	133	122	124	24	97	96	0	230	241	69	117	119	22	95	91	0	3.159	2.734	2.750	2.869	1.855	2.896	0.631	120	525	470	463	1.660	357	113	339	124	0
2	4	9	"PFF1581"	"F62610_13"	6510	24940	140	346	338	75	125	127	24	100	100	0	256	252	53	119	122	22	97	92	0	1.613	1.602	1.519	1.664	1.862	1.678	0.683	156	532	358	346	0.690	221	137	213	133	0
2	5	9	"PFF1628"	"F63860_1"	6690	24950	150	146	154	38	125	129	27	43	20	0	132	134	26	119	120	20	35	18	0	1.615	1.933	1.197	1.194	3.941	3.971	0.037	156	474	34	44	0.692	21	13	29	15	-50
2	6	9	"PFF1634"	"F64095_1"	6880	24950	150	152	157	36	129	132	27	42	21	0	132	137	32	121	123	21	34	14	0	2.091	1.750	1.348	1.509	4.226	2.368	0.063	156	438	34	44	1.064	23	11	28	16	-50
2	7	9	"PFF1641"	"F64252_1"	7050	24950	140	214	217	41	131	133	24	95	82	0	216	216	53	123	125	21	89	82	0	0.892	0.925	0.937	1.036	2.466	0.865	0.491	156	437	176	179	-0.164	83	93	86	93	0
2	8	9	"PFF1644"	"F64347_2"	7240	24950	130	465	456	119	129	131	25	99	98	0	275	278	64	122	124	22	96	96	0	2.196	2.096	2.164	2.056	1.590	2.403	0.672	120	486	489	483	1.135	336	153	327	156	0
2	9	9	"PFF1647"	"F6440_2"	7430	24950	130	1468	1416	339	131	133	27	100	100	0	877	884	188	122	126	23	100	100	0	1.771	1.686	1.708	1.674	1.325	1.771	0.835	120	505	2092	2047	0.824	1337	755	1285	762	0
2	10	9	"PFF1652"	"F64735_1"	7620	24940	140	1180	1135	315	136	138	28	100	99	0	1167	1078	341	124	127	23	98	96	0	1.001	1.047	1.025	1.128	1.822	1.021	0.883	156	504	2087	1953	0.001	1044	1043	999	954	0
2	11	9	"PFF1680"	"F65658_4"	7820	24950	140	242	246	52	138	140	29	96	85	0	291	284	57	126	129	24	98	98	0	0.630	0.684	0.686	0.652	1.975	0.683	0.565	156	511	269	266	-0.666	104	165	108	158	0
2	12	9	"PFF1682"	"F65704_1"	8010	24950	120	227	223	48	137	139	27	88	70	0	200	205	48	127	131	28	85	60	0	1.233	1.103	1.256	1.231	2.351	1.815	0.109	120	469	163	164	0.302	90	73	86	78	0
2	13	9	"PFF1687"	"F66126_1"	8200	24950	140	250	253	48	142	145	28	97	91	0	254	262	55	132	138	30	98	91	0	0.885	0.854	0.828	0.840	1.885	0.836	0.456	156	545	230	241	-0.176	108	122	111	130	0
2	14	9	"PFF1693"	"F66450_1"	8400	24950	140	202	204	41	150	150	29	69	41	0	316	327	83	137	140	25	98	97	0	0.291	0.284	0.283	0.256	2.581	0.241	0.273	156	444	231	244	-1.783	52	179	54	190	0
2	15	9	"PFF1696"	"F66665_1"	8590	24950	140	1187	1130	313	150	160	52	100	100	0	1699	1623	428	138	144	34	99	98	0	0.664	0.660	0.652	0.660	1.647	0.647	0.872	156	508	2598	2465	-0.590	1037	1561	980	1485	0
2	16	9	"PFF1698"	"F66828_1"	8800	24950	150	184	189	43	147	153	43	43	14	0	167	168	35	135	141	30	53	21	0	1.156	1.273	1.333	1.301	3.132	2.121	0.092	156	483	69	75	0.209	37	32	42	33	-50
2	17	9	"PFI0357"	"I4256_1"	8960	24950	140	230	240	48	147	150	35	92	64	0	189	196	38	135	141	28	80	48	0	1.537	1.525	1.460	1.518	2.263	1.728	0.255	156	422	137	154	0.620	83	54	93	61	0
2	18	9	"PFI0360"	"I4355_3"	9150	24940	130	409	408	90	150	152	29	98	98	0	276	282	67	141	144	28	95	91	0	1.919	1.830	1.835	1.877	1.786	1.883	0.628	120	440	394	399	0.940	259	135	258	141	0
2	19	9	"PFI0362"	"I4394_2"	9350	24950	140	194	197	41	154	157	30	59	28	0	342	340	82	142	146	27	98	95	0	0.200	0.217	0.234	0.219	2.863	0.179	0.176	156	455	240	241	-2.322	40	200	43	198	0
2	20	9	"PFI0367"	"I4500_1"	9530	24950	140	455	458	117	155	157	29	100	98	0	229	237	55	143	147	28	91	70	0	3.488	3.223	3.123	3.511	2.021	3.675	0.476	156	412	386	397	1.803	300	86	303	94	0
2	21	9	"PFI0369"	"I4547_2"	9710	24950	130	391	391	93	155	156	27	99	95	0	425	419	82	143	146	28	99	98	0	0.837	0.855	0.832	0.826	1.569	0.888	0.735	120	431	518	512	-0.257	236	282	236	276	0
2	22	9	"PFI0371"	"I4582_1"	9910	24950	140	364	376	84	149	153	29	98	98	0	315	316	68	141	144	27	99	97	0	1.236	1.297	1.315	1.308	1.847	1.328	0.675	156	645	389	402	0.305	215	174	227	175	0
2	1	10	"PFI0397"	"I5035_1"	5930	25140	150	133	136	29	120	122	23	32	12	0	120	123	24	114	117	21	29	8	0	2.167	1.778	1.000	1.158	3.126	3.302	0.020	156	693	19	25	1.115	13	6	16	9	-50
2	2	10	"PFI0404"	"I5222_1"	6110	25130	130	545	548	114	117	119	21	100	100	0	279	274	52	114	117	20	100	99	0	2.594	2.694	2.550	2.757	1.504	2.847	0.732	120	415	593	591	1.375	428	165	431	160	0
2	3	10	"PFI0407"	"I5252_1"	6300	25140	140	278	286	70	125	126	23	99	98	0	177	183	44	117	119	21	85	69	0	2.550	2.439	2.721	2.684	2.456	2.937	0.348	156	530	213	227	1.350	153	60	161	66	0
2	4	10	"PFI0409"	"I5362_4"	6500	25140	130	183	192	47	124	126	23	84	60	0	195	198	40	116	119	20	94	85	0	0.747	0.829	0.759	0.772	2.708	0.932	0.250	120	488	138	150	-0.421	59	79	68	82	0
2	5	10	"PFI0418"	"I5700_1"	6690	25140	140	214	217	48	125	126	24	92	82	0	165	168	39	115	118	20	76	62	0	1.780	1.736	1.667	1.835	2.666	2.068	0.303	156	482	139	145	0.832	89	50	92	53	0
2	6	10	"PFI0423"	"I5893_2"	6880	25140	140	298	292	63	127	130	25	96	95	0	295	293	57	121	122	22	99	96	0	0.983	0.959	0.951	0.910	1.950	0.938	0.708	156	420	345	337	-0.025	171	174	165	172	0
2	7	10	"PFI0448"	"I6567_2"	7070	25140	140	535	514	143	131	134	25	99	98	0	613	586	177	123	125	23	99	98	0	0.824	0.827	0.846	0.848	1.968	0.787	0.737	156	427	894	846	-0.278	404	490	383	463	0
2	8	10	"PFI0451"	"I6639_1"	7250	25140	130	250	253	52	130	133	25	96	93	0	211	212	51	121	125	22	88	81	0	1.333	1.352	1.332	1.361	2.034	1.414	0.443	120	475	210	214	0.415	120	90	123	91	0
2	9	10	"PFI0457"	"I6658_1"	7450	25140	140	328	335	79	133	136	26	100	98	0	270	279	72	124	127	24	95	93	0	1.336	1.303	1.279	1.318	1.880	1.295	0.593	156	554	341	357	0.418	195	146	202	155	0
2	10	10	"PFI0459"	"I6658_3"	7650	25140	130	169	176	41	136	140	29	55	25	0	213	212	62	123	128	25	90	77	0	0.367	0.449	0.449	0.461	2.918	0.456	0.207	120	453	123	129	-1.447	33	90	40	89	0
2	11	10	"PFI0461"	"I6724_2"	7840	25140	140	617	598	178	136	139	29	98	98	0	365	354	85	125	128	25	97	96	0	2.004	2.017	1.935	1.991	1.661	2.171	0.805	156	423	721	691	1.003	481	240	462	229	0
2	12	10	"PFI0465"	"I6851_2"	8000	25160	150	154	156	33	136	139	27	38	12	0	162	166	43	126	132	31	53	25	0	0.500	0.500	0.565	0.612	4.386	0.242	0.025	156	453	54	60	-1.000	18	36	20	40	-50
2	13	10	"PFI0492"	"I7697_2"	8220	25140	140	260	256	64	140	144	29	89	82	0	256	255	56	132	139	32	94	81	0	0.968	0.943	0.953	0.940	2.309	0.982	0.429	156	524	244	239	-0.047	120	124	116	123	0
2	14	10	"PFI0498"	"I7884_1"	8420	25100	150	164	169	34	149	157	48	20	1	0	173	176	42	140	144	33	49	25	0	0.455	0.556	0.661	0.632	3.697	0.978	0.085	156	541	48	56	-1.138	15	33	20	36	-50
2	15	10	"PFI0501"	"I8013_1"	8630	25180	150	216	228	94	149	162	55	51	39	0	180	185	58	139	146	36	51	29	0	1.634	1.717	1.585	1.534	3.575	2.121	0.349	156	442	108	125	0.709	67	41	79	46	-50
2	16	10	"PFI0504"	"I8083_1"	8800	25140	140	1494	1378	398	145	156	51	99	98	0	1132	1092	246	136	142	31	100	100	0	1.354	1.290	1.328	1.222	1.610	1.353	0.874	156	381	2345	2189	0.438	1349	996	1233	956	0
2	17	10	"PFI0510"	"I8305_1"	8990	25140	140	447	444	103	145	149	35	97	96	0	525	509	98	137	141	26	100	100	0	0.778	0.804	0.827	0.783	1.700	0.818	0.775	156	460	690	671	-0.362	302	388	299	372	0
2	18	10	"PFI0513"	"I8332_1"	9170	25130	130	420	415	106	151	152	29	94	93	0	343	341	96	142	147	30	91	91	0	1.338	1.327	1.367	1.340	1.620	1.260	0.706	120	486	470	463	0.420	269	201	264	199	0
2	19	10	"PFJ0455"	"J53_17"	9370	25140	140	624	600	188	157	160	32	96	96	0	659	630	170	144	150	30	98	97	0	0.907	0.912	0.900	0.923	2.041	0.947	0.784	156	450	982	929	-0.141	467	515	443	486	0
2	20	10	"PFJ0457"	"J53_21"	9560	25140	140	189	186	44	158	162	30	50	19	0	813	751	259	147	151	28	95	92	0	0.047	0.046	0.064	0.069	2.654	0.051	0.078	156	371	697	632	-4.425	31	666	28	604	0
2	21	10	"PFJ0459"	"J53_23"	9730	25140	150	168	170	35	157	158	29	30	10	0	141	141	25	146	149	28	8	1	0	-2.200	-2.600	1.322	1.373	3.887	7.335	0.002	156	451	6	8	Error	11	-5	13	-5	-50
2	22	10	"PFJ0463"	"J53_29"	9940	25140	140	1115	1050	406	154	155	30	96	95	0	1004	892	312	143	145	26	98	97	0	1.116	1.196	1.186	1.156	2.438	1.265	0.799	156	698	1822	1645	0.159	961	861	896	749	0
2	1	11	"PFJ0468"	"J53_37"	5950	25320	140	201	206	44	121	123	23	95	83	0	168	169	38	113	117	21	81	64	0	1.455	1.518	1.542	1.654	2.605	1.619	0.327	156	597	135	141	0.541	80	55	85	56	0
2	2	11	"PFJ0472"	"J53_41"	6140	25320	140	326	328	92	123	124	22	96	94	0	357	346	110	113	117	21	92	91	0	0.832	0.880	0.893	0.872	2.284	0.848	0.712	156	411	447	438	-0.265	203	244	205	233	0
2	3	11	"PFJ0495"	"J564_1"	6330	25330	140	819	776	228	126	129	23	99	98	0	826	806	157	113	116	21	100	100	0	0.972	0.938	0.940	0.868	1.698	0.985	0.849	156	447	1406	1343	-0.041	693	713	650	693	0
2	4	11	"PFJ0497"	"J564_3"	6520	25320	130	186	191	44	125	127	24	85	70	0	479	466	106	114	117	20	98	98	0	0.167	0.188	0.173	0.181	2.521	0.142	0.319	120	496	426	418	-2.581	61	365	66	352	0
2	5	11	"PFJ0500"	"J56_7"	6700	25330	110	165	168	32	128	131	30	57	18	0	140	143	31	116	121	25	45	18	0	1.542	1.481	1.200	1.158	3.359	1.564	0.068	80	399	61	67	0.624	37	24	40	27	0
2	6	11	"PFJ0503"	"J583_1"	6880	25330	150	145	147	33	131	135	29	31	10	0	130	131	25	121	125	26	24	5	0	1.556	1.600	1.467	1.299	3.354	2.473	0.027	156	487	23	26	0.637	14	9	16	10	-50
2	7	11	"PFJ0506"	"J587_3"	7070	25330	150	146	148	32	132	134	25	34	13	0	122	127	23	123	125	23	20	5	0	-14.000	4.000	1.579	1.541	3.496	14.325	0.001	156	461	13	20	Error	14	-1	16	4	-50
2	8	11	"PFJ0508"	"J587_5"	7260	25330	150	139	149	40	128	131	23	38	22	0	117	120	26	122	124	22	16	3	0	-2.200	-10.500	1.108	1.198	4.378	11.708	0.002	156	524	6	19	Error	11	-5	21	-2	-50
2	9	11	"PFJ0527"	"J647_6"	7480	25330	140	562	519	186	132	135	26	92	89	0	586	540	170	124	127	24	94	93	0	0.931	0.930	0.971	0.913	1.726	0.969	0.816	156	484	892	803	-0.104	430	462	387	416	0
2	10	11	"PFJ0531"	"J64_1"	7660	25320	140	472	458	138	137	139	28	96	95	0	320	306	94	122	126	26	90	86	0	1.692	1.745	1.705	1.783	1.784	1.792	0.731	156	467	533	505	0.759	335	198	321	184	0
2	11	11	"PFJ0533"	"J64_3"	7850	25320	130	443	426	121	136	137	26	95	93	0	319	303	92	124	128	24	90	89	0	1.574	1.620	1.573	1.537	2.003	1.619	0.727	120	415	502	469	0.655	307	195	290	179	0
2	12	11	"PFJ0536"	"J65_10"	8040	25320	140	453	440	98	136	138	25	100	98	0	430	419	127	127	130	26	96	93	0	1.046	1.041	1.055	1.143	1.778	0.992	0.774	156	400	620	596	0.065	317	303	304	292	0
2	13	11	"PFJ0538"	"J65_12"	8210	25330	150	164	168	38	139	141	27	48	22	0	136	141	27	130	133	26	26	10	0	4.167	2.636	1.675	1.844	4.210	4.180	0.015	156	494	31	40	2.059	25	6	29	11	-50
2	14	11	"PFJ0540"	"J65_2"	8430	25330	140	590	550	183	143	146	28	93	92	0	385	373	113	133	137	27	93	92	0	1.774	1.696	1.732	1.568	2.064	1.830	0.754	156	543	699	647	0.827	447	252	407	240	0
2	15	11	"PFJ0567"	"J71_12"	8610	25320	140	348	338	80	145	148	29	94	92	0	232	225	50	133	137	26	89	82	0	2.051	2.098	2.103	2.090	1.969	2.136	0.594	156	372	302	285	1.036	203	99	193	92	0
2	16	11	"PFJ0569"	"J71_2"	8780	25330	150	159	160	31	144	147	27	28	11	0	127	133	30	136	139	25	15	8	0	-1.667	-5.333	1.000	0.973	3.988	7.883	0.001	156	374	6	13	Error	15	-9	16	-3	-50
2	17	11	"PFJ0571"	"J71_6"	8970	25330	150	157	159	33	147	150	28	28	8	0	141	143	33	138	141	26	21	7	0	3.333	2.400	1.261	1.307	3.714	1.647	0.018	156	496	13	17	1.737	10	3	12	5	-50
2	18	11	"PFJ0573"	"J71_9"	9190	25330	140	22663	19922	7394	155	157	29	100	100	0	24223	21495	6559	144	149	29	100	100	0	0.935	0.926	0.945	0.844	2.061	0.955	0.872	156	453	46587	41118	-0.097	22508	24079	19767	21351	0
2	19	11	"PFJ0576"	"J73_13"	9350	25330	150	194	191	46	163	165	30	50	21	0	175	171	42	152	154	30	42	14	0	1.348	1.474	1.130	1.165	3.283	1.210	0.062	156	457	54	47	0.431	31	23	28	19	-50
2	20	11	"PFJ0578"	"J73_15"	9560	25320	140	1386	1322	461	163	165	30	100	99	0	1084	992	373	149	153	28	96	95	0	1.308	1.375	1.361	1.467	1.913	1.373	0.857	156	407	2158	2002	0.387	1223	935	1159	843	0
2	21	11	"PFK0742"	"Ks1964_2"	9730	25330	150	189	193	40	155	159	31	50	25	0	157	158	32	146	149	27	26	7	0	3.091	3.167	1.581	1.572	3.977	4.521	0.012	156	455	45	50	1.628	34	11	38	12	-50
2	22	11	"PFK0745"	"Ks1_2"	9940	25330	140	250	245	59	155	158	31	82	69	0	338	326	98	144	147	26	90	85	0	0.490	0.495	0.497	0.479	2.223	0.470	0.510	156	666	289	272	-1.030	95	194	90	182	0
2	1	12	"PFK0752"	"Ks202_6"	5950	25510	140	1031	984	291	122	123	23	100	100	0	740	700	211	112	115	20	98	97	0	1.447	1.466	1.452	1.528	1.746	1.479	0.882	156	644	1537	1450	0.534	909	628	862	588	0
2	2	12	"PFK0755"	"Ks202_9"	6140	25510	140	436	425	105	124	126	22	99	98	0	272	257	71	113	116	20	90	87	0	1.962	2.090	1.955	2.240	1.855	2.090	0.748	156	435	471	445	0.973	312	159	301	144	0
2	3	12	"PFK0757"	"Ks206_2"	6310	25520	150	150	159	46	126	129	25	47	24	0	121	122	24	115	118	21	21	7	0	4.000	4.714	1.800	1.773	3.801	9.015	0.011	156	518	30	40	2.000	24	6	33	7	-50
2	4	12	"PFK0760"	"Ks210_1"	6500	25520	150	129	144	44	127	129	25	32	18	0	130	133	26	119	120	20	35	14	0	0.182	1.214	1.882	1.447	4.884	5.575	0.012	156	614	13	31	-2.459	2	11	17	14	-50
2	5	12	"PFK0786"	"Ks225_7"	6700	25520	120	163	167	39	130	132	29	55	25	0	162	167	38	121	123	25	67	38	0	0.805	0.804	0.762	0.751	3.525	1.233	0.056	120	460	74	83	-0.313	33	41	37	46	0
2	6	12	"PFK0793"	"Ks2300_1"	6880	25520	150	163	167	37	131	135	29	51	22	0	131	136	27	121	125	27	26	10	0	3.200	2.400	1.435	1.471	3.920	3.065	0.048	156	467	42	51	1.678	32	10	36	15	-50
2	7	12	"PFK0795"	"Ks2345_1"	7080	25510	130	1186	1142	270	127	131	25	100	100	0	558	552	146	119	122	23	99	98	0	2.412	2.344	2.354	2.450	1.579	2.331	0.869	120	439	1498	1448	1.270	1059	439	1015	433	0
2	8	12	"PFK0799"	"Ks244_1"	7280	25520	140	329	325	76	126	129	24	98	95	0	319	315	70	119	122	23	98	97	0	1.015	1.015	1.036	1.022	1.752	1.037	0.726	156	495	403	395	0.021	203	200	199	196	0
2	9	12	"PFK0802"	"Ks244_3"	7470	25520	140	345	339	82	128	129	24	96	94	0	332	333	86	121	123	23	96	95	0	1.028	0.995	0.962	0.977	1.938	0.983	0.725	156	477	428	423	0.040	217	211	211	212	0
2	10	12	"PFK0804"	"Ks244_8"	7660	25510	130	218	221	44	129	131	24	95	85	0	132	137	26	122	124	22	29	12	0	8.900	6.133	4.900	5.228	3.268	9.744	0.030	120	459	99	107	3.154	89	10	92	15	0
2	11	12	"PFK0825"	"Ks25_1"	7850	25510	130	239	242	58	132	134	25	90	85	0	202	200	53	123	125	22	85	77	0	1.354	1.429	1.400	1.415	2.451	1.460	0.429	120	505	186	187	0.438	107	79	110	77	0
2	12	12	"PFK0827"	"Ks25_12"	8040	25520	140	252	251	56	133	136	25	94	87	0	189	192	43	126	128	24	85	64	0	1.889	1.788	1.887	1.899	2.650	1.980	0.356	156	455	182	184	0.918	119	63	118	66	0
2	13	12	"PFK0830"	"Ks25_19"	8230	25520	140	251	259	60	139	139	24	96	89	0	382	367	88	128	130	24	98	98	0	0.441	0.502	0.472	0.483	2.093	0.485	0.634	156	445	366	359	-1.181	112	254	120	239	0
2	14	12	"PFK0834"	"Ks25_8"	8410	25510	130	269	269	62	141	142	26	95	90	0	170	175	46	132	133	23	66	44	0	3.368	2.977	2.538	2.625	2.388	3.050	0.234	120	455	166	171	1.752	128	38	128	43	0
2	15	12	"PFK0839"	"Ks266_15"	8610	25520	140	979	919	311	143	146	27	99	96	0	627	578	193	134	136	24	95	92	0	1.696	1.748	1.722	1.719	2.121	1.803	0.831	156	440	1329	1220	0.762	836	493	776	444	0
2	16	12	"PFK0841"	"Ks266_6"	8790	25510	130	821	811	180	146	149	30	100	100	0	662	632	153	136	140	34	100	98	0	1.283	1.341	1.318	1.360	1.579	1.322	0.844	120	456	1201	1161	0.360	675	526	665	496	0
2	17	12	"PFK0858"	"Ks271_1"	9000	25520	140	732	684	238	147	149	30	95	92	0	698	639	191	135	141	36	95	94	0	1.039	1.065	1.073	0.978	2.212	1.119	0.800	156	441	1148	1041	0.055	585	563	537	504	0
2	18	12	"PFK0868"	"Ks2886_1"	9160	25520	150	145	149	32	152	155	28	17	3	0	124	125	31	140	144	27	7	1	0	0.438	0.200	0.960	0.897	3.269	1.098	0.022	156	397	-23	-18	-1.193	-7	-16	-3	-15	-50
2	19	12	"PFK0871"	"Ks291_5"	9350	25520	150	138	141	31	158	160	29	10	1	0	118	123	35	147	149	28	8	2	0	0.690	0.708	0.952	0.851	3.198	0.913	0.084	156	449	-49	-41	-0.536	-20	-29	-17	-24	-50
2	20	12	"PFK0873"	"Ks291_8"	9540	25520	150	163	164	31	159	161	30	18	4	0	134	139	27	146	148	28	12	1	0	-0.333	-0.714	1.105	1.020	3.960	5.572	0.002	156	440	-8	-2	Error	4	-12	5	-7	-50
2	21	12	"PFK0878"	"Ks2_13"	9730	25520	150	178	180	35	155	158	32	39	11	0	146	147	33	147	149	27	19	5	0	-23.000	100000.000	0.864	0.981	4.408	9.708	0.001	156	476	22	25	Error	23	-1	25	0	-50
2	22	12	"PFK0881"	"Ks2_9"	9950	25510	150	227	229	45	155	156	30	84	62	0	226	224	53	146	148	27	83	71	0	0.900	0.949	0.816	0.886	2.718	0.978	0.280	156	770	152	152	-0.152	72	80	74	78	0
2	1	13	"PFL0033"	"L1_66"	5940	25710	150	147	152	41	122	124	23	51	25	0	121	126	24	113	115	20	32	14	0	3.125	2.308	1.699	1.654	4.397	22.101	0.008	156	704	33	43	1.644	25	8	30	13	-50
2	2	13	"PFL0035"	"L1_7"	6130	25710	150	136	147	42	125	127	23	37	23	0	113	114	22	116	119	20	12	4	0	-3.667	-11.000	1.235	1.327	3.859	0.070	0.003	156	495	8	20	Error	11	-3	22	-2	-50
2	3	13	"PFL0037"	"L1_72"	6320	25700	80	204	199	54	126	129	24	78	63	0	144	143	29	121	122	21	51	21	0	3.391	3.318	1.843	2.080	4.131	9.846	0.016	52	298	101	95	1.762	78	23	73	22	0
2	4	13	"PFL0041"	"L1_79"	6520	25700	80	188	200	65	127	128	24	65	53	0	120	126	39	115	120	21	30	5	0	12.200	6.636	3.628	2.533	3.496	7.122	0.034	52	282	66	84	3.609	61	5	73	11	0
2	5	13	"PFL0043"	"L1_81"	6690	25710	150	136	149	56	129	130	23	27	17	0	118	122	24	119	122	22	18	4	0	-7.000	6.667	1.400	1.430	3.605	11.804	0.006	156	597	6	23	Error	7	-1	20	3	-50
2	6	13	"PFL0045"	"L1_83"	6900	25700	140	255	258	52	130	132	25	98	94	0	249	248	57	121	124	23	94	91	0	0.977	1.008	0.950	1.004	1.901	0.977	0.548	156	455	253	255	-0.034	125	128	128	127	0
2	7	13	"PFL0068"	"L2_117"	7050	25690	130	508	505	77	132	133	25	100	100	0	402	406	73	121	123	22	100	100	0	1.338	1.309	1.309	1.325	1.371	1.279	0.795	120	427	657	658	0.420	376	281	373	285	0
2	8	13	"PFL0070"	"L2_12"	7240	25690	130	1659	1606	303	131	134	26	100	100	0	1188	1150	237	121	124	24	100	100	0	1.432	1.433	1.423	1.452	1.382	1.438	0.907	120	532	2595	2504	0.518	1528	1067	1475	1029	0
2	9	13	"PFL0072"	"L2_123"	7440	25690	100	193	197	43	130	135	57	56	8	0	140	141	25	120	124	25	41	10	0	3.150	3.190	2.011	2.375	3.125	10.507	0.040	80	384	83	88	1.655	63	20	67	21	0
2	10	13	"PFL0074"	"L2_127"	7620	25690	130	303	306	54	129	133	50	100	92	0	250	251	50	121	124	23	98	95	0	1.349	1.362	1.340	1.396	1.673	1.371	0.618	120	513	303	307	0.432	174	129	177	130	0
2	11	13	"PFL0077"	"L2_135"	7810	25700	130	173	173	35	130	131	24	65	45	0	318	315	77	120	124	23	97	93	0	0.217	0.221	0.250	0.219	2.913	0.162	0.190	120	518	241	238	-2.203	43	198	43	195	0
2	12	13	"PFL0079"	"L2_139"	8000	25700	130	314	321	68	133	136	25	100	98	0	216	217	48	125	127	24	91	83	0	1.989	2.043	2.051	2.124	1.940	2.203	0.470	120	458	272	280	0.992	181	91	188	92	0
2	13	13	"PFL0101"	"L2_180"	8190	25700	140	334	325	83	139	141	25	96	95	0	251	247	66	126	129	23	91	87	0	1.560	1.537	1.509	1.511	2.115	1.576	0.601	156	485	320	307	0.642	195	125	186	121	0
2	14	13	"PFL0104"	"L2_185"	8400	25710	150	169	171	33	140	141	27	51	25	0	150	152	31	127	131	24	47	24	0	1.261	1.240	1.028	1.112	3.888	1.859	0.024	156	509	52	56	0.334	29	23	31	25	-50
2	15	13	"PFL0109"	"L2_193"	8590	25700	140	699	670	176	143	144	26	100	98	0	482	453	133	133	135	24	95	94	0	1.593	1.647	1.606	1.707	1.771	1.684	0.799	156	468	905	847	0.672	556	349	527	320	0
2	16	13	"PFL0111"	"L2_195"	8770	25700	130	246	250	48	142	144	30	95	83	0	159	164	38	133	135	35	37	13	0	4.000	3.484	3.445	3.552	2.851	3.785	0.142	120	471	130	139	2.000	104	26	108	31	0
2	17	13	"PFL0113"	"L2_198"	8970	25710	150	208	207	44	147	148	32	73	46	0	160	162	29	132	137	36	35	10	0	2.179	2.000	1.764	1.886	2.742	2.716	0.130	156	489	89	90	1.123	61	28	60	30	-50
2	18	13	"PFL0115"	"L2_20"	9150	25700	140	179	179	33	156	159	29	39	16	0	359	356	83	140	144	27	98	94	0	0.105	0.106	0.146	0.150	2.889	0.076	0.058	156	419	242	239	-3.251	23	219	23	216	0
2	19	13	"PFL0135"	"L2_233"	9360	25720	150	188	193	40	157	160	32	47	22	0	135	138	29	145	149	31	10	1	0	-3.100	-5.143	1.260	1.491	3.438	14.650	0.002	156	498	21	29	Error	31	-10	36	-7	-50
2	20	13	"PFL0138"	"L2_238"	9540	25710	150	153	161	33	158	160	33	16	2	0	127	126	27	144	149	33	2	0	0	0.294	-0.167	0.789	0.883	4.207	4.634	0.002	156	478	-22	-15	-1.766	-5	-17	3	-18	-50
2	21	13	"PFL0141"	"L2_248"	9730	25700	140	585	569	134	156	157	31	100	99	0	250	253	65	143	146	27	90	83	0	4.009	3.755	3.694	3.918	1.884	3.993	0.580	156	452	536	523	2.003	429	107	413	110	0
2	22	13	"PFL0145"	"L2_259"	9920	25710	150	155	161	31	153	155	29	23	7	0	136	135	27	142	145	26	10	1	0	-0.333	-1.143	1.063	1.060	4.164	32.297	0.000	156	704	-4	1	Error	2	-6	8	-7	-50
2	1	14	"PFL0149"	"L2_268"	5920	25890	130	184	195	55	126	128	24	80	58	0	150	154	30	114	116	20	75	43	0	1.611	1.725	1.532	1.468	3.683	2.904	0.132	120	569	94	109	0.688	58	36	69	40	0
2	2	14	"PFL0152"	"L2_277"	6120	25890	140	366	363	88	127	129	25	96	94	0	366	364	76	116	119	20	100	99	0	0.956	0.952	1.004	0.932	1.687	0.991	0.792	156	467	489	484	-0.065	239	250	236	248	0
2	3	14	"PFM0408"	"M36520_1"	6290	25890	130	251	252	50	125	128	24	97	95	0	242	245	48	117	120	22	98	96	0	1.008	0.992	0.973	0.980	2.113	0.978	0.539	120	467	251	255	0.011	126	125	127	128	0
2	4	14	"PFM0410"	"M36520_4"	6480	25900	120	182	195	57	127	128	23	81	59	0	164	168	31	117	119	23	80	52	0	1.170	1.333	1.278	1.299	3.055	2.070	0.206	120	496	102	119	0.227	55	47	68	51	0
2	5	14	"PFM0413"	"M36754_16"	6670	25890	130	173	196	66	129	129	24	66	46	0	510	500	151	119	122	23	97	95	0	0.113	0.176	0.122	0.153	3.748	0.101	0.146	120	513	435	448	-3.152	44	391	67	381	0
2	6	14	"PFM0417"	"M36754_20"	6890	25900	150	138	146	42	129	132	25	33	19	0	105	107	23	121	123	23	6	0	0	-0.563	-1.214	0.885	1.032	3.676	18.197	0.001	156	593	-7	3	Error	9	-16	17	-14	-50
2	7	14	"PFM0419"	"M36754_23"	7050	25890	130	520	524	128	132	134	24	100	99	0	417	400	99	122	124	22	99	98	0	1.315	1.410	1.364	1.467	1.548	1.423	0.787	120	446	683	670	0.395	388	295	392	278	0
2	8	14	"PFM0422"	"M3675_2"	7240	25890	130	972	937	239	132	136	25	100	100	0	487	468	117	122	125	23	97	95	0	2.301	2.327	2.232	2.374	1.459	2.346	0.825	120	550	1205	1151	1.202	840	365	805	346	0
2	9	14	"PFM0440"	"M3766_1"	7430	25890	130	699	673	150	134	139	48	100	98	0	547	531	128	122	125	23	98	97	0	1.329	1.318	1.323	1.384	1.733	1.290	0.844	120	584	990	948	0.411	565	425	539	409	0
2	10	14	"PFM0442"	"M37744_2"	7650	25900	150	159	155	31	135	137	47	19	0	0	125	128	28	122	125	25	19	5	0	8.000	3.333	1.600	1.599	4.751	2.675	0.011	156	612	27	26	3.000	24	3	20	6	-50
2	11	14	"PFM0444"	"M37773_2"	7840	25900	150	142	143	29	132	134	24	27	10	0	112	116	25	124	126	24	12	2	0	-0.833	-1.375	0.955	0.950	3.298	4.750	0.002	156	522	-2	3	Error	10	-12	11	-8	-50
2	12	14	"PFM0446"	"M3777_1"	8020	25900	140	246	249	54	136	138	25	94	88	0	224	219	58	126	128	22	87	80	0	1.122	1.215	1.134	1.215	2.288	1.194	0.453	156	496	208	206	0.167	110	98	113	93	0
2	13	14	"PFM0448"	"M37794_11"	8210	25890	120	196	198	50	140	142	26	70	51	0	154	162	69	127	131	23	54	26	0	2.074	1.657	1.479	1.341	3.652	0.899	0.067	120	441	83	93	1.052	56	27	58	35	0
2	14	14	"PFM0450"	"M37794_14"	8400	25900	150	181	184	35	146	148	29	56	27	0	144	145	29	132	135	26	30	9	0	2.917	2.923	1.564	1.449	3.678	2.461	0.052	156	492	47	51	1.544	35	12	38	13	-50
2	15	14	"PFM0469"	"M38740_1"	8590	25900	150	147	150	31	149	151	29	18	6	0	117	119	24	135	138	26	4	0	0	0.111	-0.063	0.908	1.043	3.501	1.738	0.009	156	507	-20	-15	-3.170	-2	-18	1	-16	-50
2	16	14	"PFM0472"	"M38757_4"	8780	25890	130	616	599	164	146	147	29	98	96	0	473	449	126	132	134	27	97	95	0	1.378	1.429	1.408	1.394	1.717	1.442	0.805	120	508	811	770	0.463	470	341	453	317	0
2	17	14	"PFM0476"	"M38913_1"	8970	25900	140	912	834	282	149	152	33	96	94	0	559	519	169	134	136	28	95	93	0	1.795	1.779	1.822	1.622	2.291	1.857	0.798	156	505	1188	1070	0.844	763	425	685	385	0
2	18	14	"PFM0478"	"M38913_6"	9170	25900	140	729	678	235	160	162	30	93	91	0	465	438	135	142	145	28	91	90	0	1.762	1.750	1.699	1.587	1.781	1.880	0.772	156	469	892	814	0.817	569	323	518	296	0
2	19	14	"PFM0481"	"M38941_1"	9350	25890	130	490	476	138	166	168	34	95	90	0	410	397	116	148	154	34	92	90	0	1.237	1.245	1.169	1.185	1.560	1.282	0.714	120	509	586	559	0.306	324	262	310	249	0
2	20	14	"PFM0484"	"M38941_6"	9570	25880	90	211	208	43	170	171	35	55	28	0	202	206	50	151	159	37	59	36	0	0.804	0.691	0.680	0.589	3.187	0.671	0.089	52	322	92	93	-0.315	41	51	38	55	0
2	21	14	"PFM0510"	"M41547_1"	9730	25890	130	2898	2640	856	163	165	32	100	99	0	1027	951	305	145	149	31	98	97	0	3.101	3.073	3.068	3.121	1.890	3.167	0.856	120	503	3617	3283	1.633	2735	882	2477	806	0
2	22	14	"PFM0512"	"M41763_12"	9920	25900	140	1072	963	348	160	164	31	94	92	0	843	783	261	144	147	29	96	94	0	1.305	1.257	1.308	1.073	2.619	1.300	0.832	156	662	1611	1442	0.384	912	699	803	639	0
2	1	15	"PFM0514"	"M41763_4"	5940	26090	150	136	141	35	125	128	25	30	16	0	119	122	28	115	117	20	22	10	0	2.750	2.286	1.471	1.278	3.919	4.502	0.011	156	729	15	23	1.459	11	4	16	7	-50
2	2	15	"PFM0516"	"M41776_1"	6130	26090	150	155	158	35	127	130	24	56	26	0	132	133	25	117	119	20	43	16	0	1.867	1.938	1.625	1.523	3.457	3.695	0.028	156	452	43	47	0.900	28	15	31	16	-50
2	3	15	"PFM0524"	"M42658_1"	6320	26080	140	257	264	57	125	128	23	99	94	0	212	216	53	117	118	20	92	90	0	1.389	1.404	1.417	1.474	2.288	1.417	0.496	156	443	227	238	0.475	132	95	139	99	0
2	4	15	"PFM0531"	"M42966_1"	6510	26080	140	582	555	140	124	125	22	99	99	0	405	377	120	117	119	23	95	91	0	1.590	1.658	1.671	1.881	1.758	1.594	0.807	156	446	746	691	0.669	458	288	431	260	0
2	5	15	"PFN0076"	"N128_81"	6680	26090	150	171	201	89	127	128	25	67	42	0	144	169	87	115	118	25	55	36	0	1.517	1.370	1.246	1.333	3.477	1.243	0.250	156	574	73	128	0.601	44	29	74	54	-50
2	6	15	"PFN0079"	"N128_86"	6880	26080	80	212	207	49	129	131	25	82	73	0	131	131	25	117	119	22	38	11	0	5.929	5.571	3.017	3.356	3.695	15.623	0.006	52	290	97	92	2.568	83	14	78	14	0
2	7	15	"PFN0082"	"N128_90"	7070	26080	140	307	304	63	131	136	28	98	96	0	247	246	61	121	123	22	93	87	0	1.397	1.384	1.366	1.463	1.929	1.369	0.616	156	576	302	298	0.482	176	126	173	125	0
2	8	15	"PFN0084"	"N128_92"	7270	26080	130	281	281	60	135	138	27	95	93	0	275	267	84	121	124	22	89	85	0	0.948	1.000	0.959	1.024	1.848	0.892	0.590	120	495	300	292	-0.077	146	154	146	146	0
2	9	15	"PFN0086"	"N128_95"	7450	26080	140	239	240	50	135	136	24	96	84	0	209	208	51	122	124	23	87	78	0	1.195	1.221	1.025	1.150	2.303	1.232	0.388	156	528	191	191	0.257	104	87	105	86	0
2	10	15	"PFN0090"	"N129_1"	7650	26090	150	133	142	41	136	138	25	21	14	0	102	108	22	124	126	24	5	1	0	0.136	-0.375	0.838	0.846	3.398	4.806	0.006	156	540	-25	-10	-2.874	-3	-22	6	-16	-50
2	11	15	"PFN0105"	"N129_41"	7840	26070	110	215	240	91	137	138	25	85	71	0	192	208	87	125	129	24	70	61	0	1.164	1.241	1.296	1.251	2.553	1.207	0.494	80	398	145	186	0.219	78	67	103	83	0
2	12	15	"PFN0107"	"N129_48"	8030	26090	150	157	159	34	137	140	26	36	19	0	114	119	23	129	132	24	8	1	0	-1.333	-2.200	0.960	0.975	4.189	0.142	0.003	156	540	5	12	Error	20	-15	22	-10	-50
2	13	15	"PFN0109"	"N129_6"	8220	26090	150	154	156	33	142	144	26	32	15	0	115	115	23	132	134	23	5	1	0	-0.706	-0.824	0.900	0.960	3.325	0.336	0.004	156	480	-5	-3	Error	12	-17	14	-17	-50
2	14	15	"PFN0112"	"N130_1"	8410	26090	150	128	137	34	151	153	28	11	3	0	100	105	21	137	139	29	1	0	0	0.622	0.438	0.786	0.834	2.984	1.350	0.063	156	481	-60	-46	-0.686	-23	-37	-14	-32	-50
2	15	15	"PFN0114"	"N130_17"	8600	26080	130	271	274	65	155	158	30	92	83	0	157	155	37	138	141	29	36	11	0	6.105	7.000	3.356	3.602	3.223	8.973	0.031	120	482	135	136	2.610	116	19	119	17	0
2	16	15	"PFN0116"	"N130_19"	8790	26090	120	211	218	42	155	156	30	75	45	0	288	282	79	138	140	24	90	90	0	0.373	0.438	0.357	0.344	2.314	0.349	0.282	120	473	206	207	-1.421	56	150	63	144	0
2	17	15	"PFN0134"	"N130_43"	8980	26090	140	6265	5803	1707	153	156	30	100	100	0	5191	4862	1233	138	141	26	100	100	0	1.210	1.196	1.211	1.123	1.877	1.236	0.875	156	505	11165	10374	0.275	6112	5053	5650	4724	0
2	18	15	"PFN0137"	"N130_46"	9180	26090	140	1646	1510	476	155	157	30	99	98	0	864	824	220	138	142	27	98	96	0	2.054	1.975	2.009	1.831	2.001	2.096	0.861	156	509	2217	2041	1.038	1491	726	1355	686	0
2	19	15	"PFN0139"	"N130_5"	9360	26080	130	2400	2276	559	161	162	30	100	100	0	1880	1743	506	144	147	28	100	98	0	1.290	1.323	1.286	1.399	1.839	1.302	0.867	120	497	3975	3714	0.367	2239	1736	2115	1599	0
2	20	15	"PFN0141"	"N130_52"	9550	26090	140	1883	1705	658	165	167	32	100	99	0	1697	1528	598	148	152	30	94	94	0	1.109	1.116	1.131	1.139	2.292	1.121	0.851	156	636	3267	2920	0.149	1718	1549	1540	1380	0
2	21	15	"PFN0145"	"N130_61"	9740	26090	130	1023	977	294	166	169	32	99	99	0	755	702	209	147	151	31	95	94	0	1.410	1.461	1.461	1.504	1.800	1.505	0.767	120	469	1465	1366	0.495	857	608	811	555	0
2	22	15	"PFN0147"	"N131_12"	9920	26090	150	157	162	34	166	169	33	12	3	0	139	139	31	149	152	30	10	2	0	0.900	0.400	0.920	1.137	4.058	3.214	0.011	156	688	-19	-14	-0.152	-9	-10	-4	-10	-50
2	1	16	"PFN0168"	"N132_106"	5950	26280	120	203	201	39	124	126	24	89	78	0	130	131	26	115	117	20	40	14	0	5.267	4.813	3.273	3.456	3.598	9.560	0.019	120	488	94	93	2.397	79	15	77	16	0
2	2	16	"PFN0170"	"N132_108"	6130	26270	150	230	233	50	125	127	23	97	91	0	172	173	39	115	116	19	84	67	0	1.842	1.862	1.813	1.831	2.476	2.074	0.327	156	465	162	166	0.881	105	57	108	58	0
2	3	16	"PFN0172"	"N132_11"	6320	26270	140	751	722	198	122	123	21	100	99	0	419	407	141	111	115	20	96	96	0	2.042	2.027	2.101	2.221	1.713	2.016	0.784	156	493	937	896	1.030	629	308	600	296	0
2	4	16	"PFN0175"	"N132_116"	6510	26270	130	473	475	87	122	123	22	100	100	0	428	413	108	111	115	24	98	95	0	1.107	1.169	1.148	1.272	1.716	1.118	0.777	120	459	668	655	0.147	351	317	353	302	0
2	5	16	"PFN0177"	"N132_119"	6700	26280	140	294	299	56	125	126	26	100	98	0	229	227	50	113	118	34	92	80	0	1.457	1.526	1.563	1.614	1.925	1.546	0.454	156	494	285	288	0.543	169	116	174	114	0
2	6	16	"PFN0180"	"N132_125"	6890	26280	140	141	148	39	126	129	27	34	18	0	294	294	76	118	120	29	93	89	0	0.085	0.125	0.172	0.203	4.547	0.027	0.005	156	562	191	198	-3.553	15	176	22	176	0
2	7	16	"PFN0582"	"N145_33"	7070	26270	130	1452	1400	363	129	133	29	100	100	0	668	645	156	119	121	21	100	99	0	2.410	2.416	2.424	2.463	1.486	2.441	0.874	120	484	1872	1797	1.269	1323	549	1271	526	0
2	8	16	"PFN0584"	"N145_38"	7270	26280	150	130	135	30	137	138	27	14	6	0	105	107	21	119	122	22	4	1	0	0.500	0.167	1.000	1.064	3.047	6.444	0.004	156	532	-21	-14	-1.000	-7	-14	-2	-12	-50
2	9	16	"PFN0589"	"N145_44"	7460	26280	150	140	161	68	138	139	26	28	17	0	104	109	22	121	125	25	6	0	0	-0.118	-1.917	1.121	1.247	4.497	11.804	0.011	156	495	-15	11	Error	2	-17	23	-12	-50
2	10	16	"PFN0592"	"N145_50"	7650	26280	150	136	144	36	142	143	27	23	9	0	108	112	24	126	129	25	8	1	0	0.333	-0.143	0.917	1.029	4.368	3.180	0.009	156	516	-24	-12	-1.585	-6	-18	2	-14	-50
2	11	16	"PFN0598"	"N145_61"	7840	26280	150	185	184	36	145	146	27	66	33	0	142	143	29	130	133	26	31	8	0	3.333	3.000	1.743	2.009	3.188	3.515	0.019	156	615	52	52	1.737	40	12	39	13	-50
2	12	16	"PFN0600"	"N145_9"	8040	26270	110	172	179	37	146	148	28	48	23	0	211	208	53	134	137	29	81	72	0	0.338	0.446	0.412	0.393	2.808	0.263	0.055	80	411	103	107	-1.566	26	77	33	74	0
2	13	16	"PFN0620"	"N148_2"	8220	26280	150	134	137	25	154	155	29	3	1	0	110	115	26	138	139	28	6	1	0	0.714	0.739	0.700	0.763	2.838	0.702	0.015	156	538	-48	-40	-0.485	-20	-28	-17	-23	-50
2	14	16	"PFN0622"	"N148_6"	8410	26280	150	132	133	28	155	157	29	4	0	0	100	104	23	138	140	25	1	0	0	0.605	0.647	0.841	0.733	2.839	1.178	0.050	156	506	-61	-56	-0.724	-23	-38	-22	-34	-50
2	15	16	"PFN0628"	"N149_12"	8610	26280	140	1703	1482	564	157	159	29	98	96	0	1498	1330	495	138	141	28	97	94	0	1.137	1.112	1.104	1.089	2.549	1.132	0.835	156	516	2906	2517	0.185	1546	1360	1325	1192	0
2	16	16	"PFN0632"	"N149_18"	8790	26270	130	541	529	135	156	157	29	96	95	0	297	290	77	139	141	25	93	87	0	2.437	2.470	2.303	2.546	2.080	2.594	0.657	120	457	543	524	1.285	385	158	373	151	0
2	17	16	"PFN0634"	"N149_2"	8980	26280	150	143	145	28	152	154	27	10	3	0	160	165	40	141	143	26	43	23	0	-0.474	-0.292	0.636	0.588	4.257	5.413	0.002	156	527	10	17	Error	-9	19	-7	24	-50
2	18	16	"PFN0637"	"N149_30"	9180	26280	130	1106	1002	334	155	157	29	98	97	0	753	706	232	141	143	26	94	93	0	1.554	1.499	1.537	1.499	2.297	1.590	0.806	120	506	1563	1412	0.636	951	612	847	565	0
2	19	16	"PFN0655"	"N150_39"	9370	26280	130	157	154	29	162	163	30	6	1	0	438	421	113	143	146	27	94	93	0	-0.017	-0.029	0.055	0.072	3.301	30.977	0.017	120	541	290	270	Error	-5	295	-8	278	0
2	20	16	"PFN0658"	"N150_49"	9560	26280	130	251	251	47	164	166	30	91	74	0	197	197	45	146	148	27	72	45	0	1.706	1.706	1.528	1.569	2.454	1.609	0.250	120	443	138	138	0.771	87	51	87	51	0
2	21	16	"PFN0660"	"N150_51"	9750	26280	140	374	370	100	166	170	31	93	91	0	262	257	74	148	152	29	89	78	0	1.825	1.872	1.732	1.695	2.257	1.929	0.540	156	418	322	313	0.868	208	114	204	109	0
2	22	16	"PFN0662"	"N150_53"	9930	26280	140	1489	1366	473	162	165	31	98	98	0	709	647	237	147	149	27	92	89	0	2.361	2.408	2.335	2.448	1.933	2.437	0.836	156	621	1889	1704	1.240	1327	562	1204	500	0
2	1	17	"PFN0664"	"N150_57"	5940	26460	140	655	638	142	123	123	23	100	100	0	347	340	85	113	114	20	96	96	0	2.274	2.269	2.184	2.365	1.667	2.302	0.786	156	703	766	742	1.185	532	234	515	227	0
2	2	17	"PFN0666"	"N150_6"	6130	26470	130	270	274	54	127	127	22	100	99	0	253	250	59	114	116	19	96	92	0	1.029	1.081	1.050	1.088	1.869	1.078	0.593	120	494	282	283	0.041	143	139	147	136	0
2	3	17	"PFN0680"	"N150_8"	6320	26460	130	456	447	86	121	123	22	100	100	0	349	354	93	111	114	19	98	96	0	1.408	1.342	1.370	1.425	1.712	1.317	0.769	120	538	573	569	0.493	335	238	326	243	0
2	4	17	"PFN0682"	"N150_82"	6520	26460	130	375	368	70	121	124	22	100	100	0	422	407	117	112	115	20	97	95	0	0.819	0.837	0.801	0.911	1.839	0.758	0.747	120	506	564	542	-0.287	254	310	247	295	0
2	5	17	"PFN0685"	"N150_87"	6700	26470	140	632	597	158	125	127	24	99	98	0	349	337	103	116	120	32	93	92	0	2.176	2.136	2.161	2.102	1.943	2.178	0.733	156	478	740	693	1.122	507	233	472	221	0
2	6	17	"PFN0688"	"N150_9"	6900	26470	130	142	145	30	126	127	24	39	16	0	174	176	42	119	120	19	84	66	0	0.291	0.333	0.408	0.433	3.513	0.121	0.007	120	472	71	76	-1.781	16	55	19	57	0
2	7	17	"PFN0694"	"N151_11"	7090	26470	140	307	300	73	133	135	27	96	91	0	251	250	63	121	124	23	93	89	0	1.338	1.295	1.235	1.284	2.038	1.344	0.584	156	579	304	296	0.421	174	130	167	129	0
2	8	17	"PFN0696"	"N151_18"	7280	26470	140	344	342	84	140	142	29	96	94	0	289	280	75	120	124	23	91	89	0	1.207	1.263	1.258	1.358	2.242	1.297	0.644	156	510	373	362	0.272	204	169	202	160	0
2	9	17	"PFN0876"	"N168_6"	7460	26470	130	910	870	206	146	149	29	99	99	0	671	641	179	127	130	25	97	96	0	1.404	1.409	1.386	1.488	1.843	1.391	0.818	120	476	1308	1238	0.490	764	544	724	514	0
2	10	17	"PFN0874"	"N168_34"	7660	26460	130	768	747	170	152	154	28	100	100	0	670	644	149	137	137	27	99	99	0	1.156	1.174	1.135	1.194	1.549	1.158	0.846	120	483	1149	1102	0.209	616	533	595	507	0
2	11	17	"PFN0894"	"N173_1"	7840	26470	130	466	445	103	152	154	29	96	94	0	195	192	47	135	136	27	77	55	0	5.233	5.140	4.716	4.927	2.415	5.444	0.362	120	439	374	350	2.388	314	60	293	57	0
2	12	17	"PFN0907"	"N175_2"	8030	26470	130	1007	967	204	154	157	28	100	100	0	1550	1456	369	136	138	29	100	100	0	0.603	0.616	0.614	0.636	1.567	0.582	0.860	120	536	2267	2133	-0.729	853	1414	813	1320	0
2	13	17	"PFN0906"	"N175_16"	8240	26480	120	207	204	36	160	161	29	70	32	0	197	198	49	139	141	26	83	59	0	0.810	0.746	0.805	0.729	2.802	0.692	0.139	120	444	105	103	-0.303	47	58	44	59	0
2	14	17	"PFN0918"	"N177_6"	8410	26470	130	1249	1215	265	161	163	31	100	99	0	656	633	156	143	144	26	98	97	0	2.121	2.151	2.084	2.181	1.608	2.238	0.809	120	467	1601	1544	1.085	1088	513	1054	490	0
2	15	17	"PFL0005"	"L1_103"	8610	26470	140	234	231	51	161	162	30	83	60	0	200	198	54	142	144	26	76	55	0	1.259	1.250	1.143	1.197	2.563	1.199	0.237	156	478	131	126	0.332	73	58	70	56	0
2	16	17	"PFL0159"	"L2_30"	8800	26470	140	755	720	195	156	158	28	98	98	0	1873	1706	502	141	143	25	99	99	0	0.346	0.360	0.358	0.381	1.988	0.340	0.837	156	461	2331	2129	-1.532	599	1732	564	1565	0
2	17	17	"PFL0171"	"L2_55"	8980	26460	130	2347	2309	495	155	157	27	100	100	0	1393	1300	341	142	144	26	99	99	0	1.752	1.860	1.873	1.906	1.474	1.858	0.887	120	468	3443	3312	0.809	2192	1251	2154	1158	0
2	18	17	"PFL0176"	"L2_62"	9180	26470	140	2036	1862	649	161	162	29	100	99	0	1255	1148	391	143	147	28	95	95	0	1.686	1.693	1.664	1.578	2.225	1.775	0.838	156	521	2987	2706	0.754	1875	1112	1701	1005	0
2	19	17	"PFL0064"	"L2_109"	9380	26480	150	175	178	35	167	168	32	27	6	0	218	224	60	146	149	28	78	58	0	0.111	0.141	0.419	0.370	3.748	0.167	0.023	156	501	80	89	-3.170	8	72	11	78	-50
2	20	17	"PFL0066"	"L2_114"	9560	26460	130	829	804	180	167	169	33	99	98	0	361	363	83	146	149	29	96	95	0	3.079	2.935	2.861	2.962	1.846	3.023	0.739	120	408	877	854	1.622	662	215	637	217	0
2	21	17	"PFL0140"	"L2_247"	9720	26450	150	187	186	35	163	165	31	40	10	0	218	216	62	146	150	31	66	53	0	0.333	0.329	0.494	0.502	4.235	0.188	0.041	156	485	96	93	-1.585	24	72	23	70	-50
2	22	17	"PFL0150"	"L2_270"	9940	26470	140	1703	1519	622	159	160	30	98	97	0	855	773	293	144	147	29	96	93	0	2.172	2.162	2.127	2.017	2.177	2.304	0.862	156	689	2255	1989	1.119	1544	711	1360	629	0
2	1	18	"PFN0982"	"N244_3"	5960	26670	150	149	149	31	119	121	23	55	28	0	121	123	25	110	113	23	25	10	0	2.727	2.308	1.619	1.687	3.296	3.068	0.024	156	685	41	43	1.447	30	11	30	13	-50
2	2	18	"PFJ0260"	"J246_2"	6140	26660	140	1948	1746	634	130	130	23	100	99	0	2290	2019	704	115	118	20	99	99	0	0.836	0.849	0.856	0.820	2.016	0.852	0.881	156	500	3993	3520	-0.259	1818	2175	1616	1904	0
2	3	18	"PFJ0281"	"J269_1"	6330	26650	120	185	189	34	128	128	24	85	60	0	182	184	38	115	117	20	90	77	0	0.851	0.884	0.806	0.854	2.698	0.855	0.294	120	480	124	130	-0.233	57	67	61	69	0
2	4	18	"PFJ0305"	"J27_3"	6530	26660	140	198	202	41	127	137	64	55	10	0	229	231	52	115	128	67	82	36	0	0.623	0.647	0.644	0.570	2.537	0.678	0.437	156	516	185	191	-0.683	71	114	75	116	0
2	5	18	"PFJ0475"	"J53_46"	6720	26660	150	494	489	124	130	141	67	96	92	0	559	528	135	118	132	71	95	94	0	0.825	0.876	0.859	0.884	1.566	0.883	0.822	156	458	805	769	-0.277	364	441	359	410	0
2	6	18	"PFJ0505"	"J583_7"	6900	26660	150	125	149	71	134	135	25	23	18	0	109	112	22	121	123	21	8	2	0	0.750	-1.667	1.087	1.374	3.348	30.960	0.003	156	525	-21	6	-0.415	-9	-12	15	-9	-50
2	7	18	"PFJ0549"	"J697_3"	7080	26660	80	167	176	41	141	142	27	50	28	0	165	167	40	129	132	27	55	30	0	0.722	0.921	0.939	0.695	5.082	0.099	0.000	52	288	62	73	-0.469	26	36	35	38	0
2	8	18	"PFJ0586"	"J753_2"	7290	26680	150	169	174	34	146	149	29	42	21	0	143	146	25	127	131	25	32	8	0	1.438	1.474	1.400	1.565	4.211	6.704	0.006	156	583	39	47	0.524	23	16	28	19	-50
2	9	18	"PFJ0594"	"J82_7"	7470	26650	130	901	875	197	151	153	30	100	100	0	760	744	171	130	132	22	100	100	0	1.190	1.179	1.188	1.182	1.442	1.164	0.872	120	451	1380	1338	0.252	750	630	724	614	0
2	10	18	"PFK0025"	"Km2326_6"	7650	26660	150	190	191	36	155	158	30	57	23	0	124	125	29	138	141	28	8	1	0	-2.500	-2.769	1.312	1.238	4.766	0.160	0.004	156	583	21	23	Error	35	-14	36	-13	-50
2	11	18	"PFJ0390"	"J40_6"	7870	26630	150	153	157	30	157	160	31	17	2	0	189	197	59	141	144	31	62	41	0	-0.083	0.000	0.353	0.436	4.776	25.006	0.002	156	549	44	56	Error	-4	48	0	56	-50
2	12	18	"PFJ0410"	"J43_3"	8040	26650	130	492	482	106	156	158	29	100	98	0	1066	999	238	136	140	27	100	100	0	0.361	0.378	0.367	0.375	1.536	0.349	0.805	120	438	1266	1189	-1.469	336	930	326	863	0
2	13	18	"PFJ0426"	"J461_4"	8220	26660	150	145	148	32	160	162	30	10	2	0	110	114	25	140	143	27	4	0	0	0.500	0.462	0.886	0.720	3.222	1.542	0.008	156	494	-45	-38	-1.000	-15	-30	-12	-26	-50
2	14	18	"PFJ0465"	"J53_31"	8410	26660	150	147	151	33	161	163	30	14	2	0	126	130	31	141	144	26	10	4	0	0.933	0.909	1.152	1.080	3.484	1.438	0.048	156	472	-29	-21	-0.100	-14	-15	-10	-11	-50
2	15	18	"PFJ0557"	"J6_2"	8610	26660	140	348	342	85	160	161	29	93	91	0	296	290	80	144	145	25	91	87	0	1.237	1.247	1.139	1.150	2.171	1.254	0.596	156	443	340	328	0.307	188	152	182	146	0
2	16	18	"PFK0041"	"Km302_3"	8790	26660	150	153	157	30	157	159	28	17	1	0	142	144	30	144	146	25	16	6	0	2.000	0.000	1.071	1.429	4.767	17.534	0.000	156	458	-6	0	1.000	-4	-2	0	0	-50
2	17	18	"PFK0298"	"Kn2549_3"	8990	26660	140	967	893	277	157	160	28	98	98	0	831	781	240	144	147	26	97	96	0	1.179	1.155	1.143	1.121	2.211	1.170	0.841	156	467	1497	1373	0.238	810	687	736	637	0
2	18	18	"PFK0338"	"Kn3092_1"	9170	26660	150	204	209	42	163	165	29	62	34	0	161	166	34	145	148	27	39	17	0	2.563	2.190	1.818	1.720	3.533	2.977	0.037	156	459	57	67	1.358	41	16	46	21	-50
2	19	18	"PFK0404"	"Kn427_6"	9370	26660	140	412	400	102	167	170	31	95	92	0	394	391	110	148	151	28	95	92	0	0.996	0.959	0.931	0.925	2.666	0.952	0.661	156	413	491	476	-0.006	245	246	233	243	0
2	20	18	"PFK0425"	"Kn5026_1"	9550	26660	150	207	211	40	166	167	32	62	26	0	176	179	47	149	150	29	45	25	0	1.519	1.500	1.051	1.036	3.077	1.238	0.066	156	425	68	75	0.603	41	27	45	30	-50
2	21	18	"PFK0442"	"Kn5244_3"	9740	26660	150	142	144	27	161	163	31	4	0	0	105	109	26	149	152	41	1	0	0	0.432	0.425	0.565	0.633	2.847	0.603	0.046	156	520	-63	-57	-1.212	-19	-44	-17	-40	-50
2	22	18	"PFK0457"	"Kn5587_2"	9940	26660	140	212	215	37	156	158	29	78	46	0	2539	2321	739	145	149	36	100	100	0	0.023	0.027	0.031	0.032	1.906	0.024	0.406	156	686	2450	2235	-5.418	56	2394	59	2176	0
2	1	19	"PFK0782"	"Ks2242_1"	5940	26840	130	711	677	157	120	123	23	100	100	0	668	620	179	112	116	25	98	97	0	1.063	1.096	1.088	1.180	1.754	1.032	0.863	120	602	1147	1065	0.088	591	556	557	508	0
2	2	19	"PFK0818"	"Ks2565_1"	6140	26840	130	603	605	124	128	129	23	100	100	0	483	480	104	116	121	26	100	100	0	1.294	1.310	1.302	1.329	1.467	1.297	0.828	120	500	842	841	0.372	475	367	477	364	0
2	3	19	"PFK0876"	"Ks2_11"	6330	26840	130	1286	1212	318	129	131	24	100	100	0	514	496	121	116	119	21	98	98	0	2.907	2.850	2.847	2.876	1.546	2.937	0.857	120	508	1555	1463	1.540	1157	398	1083	380	0
2	4	19	"PFK1002"	"Ks48_16"	6520	26850	150	162	169	48	128	140	64	25	7	0	115	120	24	116	130	68	1	0	0	-34.000	10.250	2.000	2.061	4.622	16.053	0.005	156	511	33	45	Error	34	-1	41	4	-50
2	5	19	"PFK1139"	"Ks667_1"	6710	26840	130	894	859	180	130	142	67	100	100	0	720	685	176	120	134	70	97	96	0	1.273	1.290	1.254	1.360	1.578	1.258	0.845	120	458	1364	1294	0.349	764	600	729	565	0
2	6	19	"PFK1174"	"Ks75_10"	6900	26840	130	14630	13243	3754	133	136	27	100	100	0	8477	7430	2402	123	128	58	99	99	0	1.735	1.794	1.742	1.798	1.609	1.777	0.900	120	469	22851	20417	0.795	14497	8354	13110	7307	0
2	7	19	"PFK0629"	"Ks1228_7"	7090	26850	150	176	179	41	139	142	28	57	33	0	133	138	32	127	133	54	8	1	0	6.167	3.636	1.929	1.848	4.089	0.231	0.048	156	579	43	51	2.624	37	6	40	11	-50
2	8	19	"PFK1093"	"Ks586_7"	7290	26850	130	376	364	77	142	145	27	96	96	0	489	475	142	128	131	22	96	95	0	0.648	0.640	0.624	0.652	1.960	0.582	0.736	120	448	595	569	-0.625	234	361	222	347	0
2	9	19	"pla_LSU"	"PLSU"	7470	26840	130	404	406	80	148	149	28	100	97	0	344	340	84	131	132	20	95	95	0	1.202	1.234	1.189	1.335	1.992	1.206	0.734	120	473	469	467	0.265	256	213	258	209	0
2	10	19	"pla_ORF129"	"PORF129"	7660	26840	130	506	495	115	151	153	28	99	97	0	649	603	175	134	138	24	98	95	0	0.689	0.733	0.718	0.749	2.057	0.674	0.782	120	508	870	813	-0.537	355	515	344	469	0
2	11	19	"pla_ORF79"	"PORF79"	7850	26840	130	273	271	67	157	159	30	90	81	0	274	261	71	142	145	28	88	83	0	0.879	0.958	0.862	0.886	1.956	0.920	0.469	120	558	248	233	-0.186	116	132	114	119	0
2	12	19	"pla_rpl14"	"Prpl14"	8040	26840	130	640	600	163	159	160	29	98	95	0	566	543	155	142	145	27	99	98	0	1.134	1.100	1.113	1.093	1.923	1.070	0.762	120	526	905	842	0.182	481	424	441	401	0
2	13	19	"PFBL B0020"	"oPFBLOB0020"	8230	26840	130	404	398	85	156	159	28	98	97	0	616	586	155	142	145	26	97	97	0	0.523	0.545	0.538	0.543	1.531	0.498	0.789	120	486	722	686	-0.935	248	474	242	444	0
2	14	19	"PFD66970"	"oPFD66970"	8420	26840	130	304	303	59	156	158	27	95	95	0	249	248	60	142	145	25	89	83	0	1.383	1.387	1.266	1.307	1.979	1.425	0.500	120	412	255	253	0.468	148	107	147	106	0
2	15	19	"PFC0765"	"oPFC0765"	8600	26850	150	141	144	29	156	157	27	9	3	0	125	128	27	143	146	25	7	2	0	0.833	0.800	1.100	1.053	3.375	1.414	0.035	156	445	-33	-27	-0.263	-15	-18	-12	-15	-50
2	16	19	"PFN0250"	"oPFN0250"	8800	26840	130	395	388	85	157	158	28	96	95	0	242	238	60	144	148	28	86	77	0	2.429	2.457	2.271	2.431	2.064	2.436	0.548	120	443	336	325	1.280	238	98	231	94	0
2	17	19	"PFL0017"	"oPFL0017"	8990	26850	140	1124	1065	340	159	161	31	97	96	0	1121	1058	326	147	149	30	100	100	0	0.991	0.995	1.015	0.932	2.085	1.010	0.851	156	516	1939	1817	-0.013	965	974	906	911	0
2	18	19	"PFI17637"	"oPFI17637"	9180	26840	130	885	899	161	162	163	29	100	100	0	443	435	112	146	149	29	99	96	0	2.434	2.550	2.452	2.713	1.634	2.641	0.775	120	393	1020	1026	1.284	723	297	737	289	0
2	19	19	"PFM60472"	"oPFM60472"	9360	26850	150	174	177	34	164	166	30	29	7	0	146	149	32	150	153	27	19	5	0	-2.500	-13.000	0.977	0.825	3.500	2.358	0.007	156	436	6	12	Error	10	-4	13	-1	-50
2	20	19	"PFL0020"	"oPFL0020"	9550	26850	150	152	156	37	165	166	31	12	5	0	129	136	34	149	151	28	11	4	0	0.650	0.692	0.932	0.901	3.242	1.468	0.035	156	431	-33	-22	-0.621	-13	-20	-9	-13	-50
2	21	19	"PFI17639"	"oPFI17639"	9740	26850	150	199	199	37	161	163	31	56	23	0	139	140	26	151	153	39	4	1	0	-3.167	-3.455	1.593	1.712	6.098	1.662	0.003	156	498	26	27	Error	38	-12	38	-11	-50
2	22	19	"PFN0252"	"oPFN0252"	9940	26840	130	3767	3521	775	155	157	29	100	100	0	2339	2165	528	147	150	36	100	100	0	1.648	1.668	1.646	1.690	1.510	1.653	0.903	120	623	5804	5384	0.721	3612	2192	3366	2018	0
2	1	20	"PFBL B0027"	"oPFBLOB0027"	5950	27030	110	221	236	61	123	124	22	97	92	0	148	155	30	115	119	23	71	36	0	2.970	2.825	2.559	2.875	2.677	4.074	0.154	80	524	131	153	1.570	98	33	113	40	0
2	2	20	"PFC0768"	"oPFC0768"	6150	27030	120	192	208	57	127	128	24	88	67	0	141	144	29	118	121	21	51	25	0	2.826	3.115	2.158	2.357	3.156	9.242	0.026	120	497	88	107	1.499	65	23	81	26	0
2	3	20	"PFBL B0032"	"oPFBLOB0032"	6330	27040	150	132	148	49	126	128	24	29	19	0	109	112	19	118	120	21	10	1	0	-0.667	-3.667	1.143	1.314	5.520	81.363	0.000	156	541	-3	16	Error	6	-9	22	-6	-50
2	4	20	"PFBL B0033"	"oPFBLOB0033"	6520	27040	150	142	164	71	125	128	23	41	24	0	116	121	26	117	119	20	21	10	0	-17.000	9.750	1.714	1.697	4.076	5.985	0.073	156	495	16	43	Error	17	-1	39	4	-50
2	5	20	"PFB0684"	"oPFB0684"	6710	27040	150	134	152	59	129	131	25	27	18	0	111	116	24	121	154	740	0	0	0	-0.500	-4.600	1.121	1.168	3.982	1787.856	0.000	156	556	-5	18	Error	5	-10	23	-5	-50
2	6	20	"PFF72417"	"oPFF72417"	6900	27040	150	139	155	51	134	137	28	30	18	0	110	114	24	125	164	761	0	0	0	-0.333	-1.909	0.674	0.817	4.522	1073.372	0.000	156	529	-10	10	Error	5	-15	21	-11	-50
2	7	20	"PFG0010"	"oPFG0010"	7090	27040	150	149	159	47	134	138	27	36	15	0	124	132	32	126	133	59	8	0	0	-7.500	4.167	1.221	1.407	3.496	2.132	0.038	156	493	13	31	Error	15	-2	25	6	-50
2	8	20	"PFBL B0035"	"oPFBLOB0035"	7290	27030	130	561	555	109	137	138	24	100	100	0	656	636	154	127	129	22	100	99	0	0.802	0.821	0.801	0.854	1.681	0.793	0.838	120	484	953	927	-0.319	424	529	418	509	0
2	9	20	"PFBL B0038"	"oPFBLOB0038"	7470	27040	150	140	145	37	140	141	24	23	10	0	110	116	28	129	132	31	3	1	0	0.000	-0.385	1.000	0.991	3.171	0.472	0.029	156	531	-19	-8	Error	0	-19	5	-13	-50
2	10	20	"PFG0012"	"oPFG0012"	7660	27040	150	152	157	33	145	146	26	28	10	0	118	124	28	134	137	32	7	0	0	-0.438	-1.200	0.917	0.814	4.265	8.143	0.001	156	532	-9	2	Error	7	-16	12	-10	-50
2	11	20	"PFD66974"	"oPFD66974"	7850	27040	150	169	172	31	149	152	28	39	16	0	132	134	29	139	143	25	14	5	0	-2.857	-4.600	1.303	1.005	4.640	10.132	0.001	156	605	13	18	Error	20	-7	23	-5	-50
2	12	20	"PFL0029"	"oPFL0029"	8050	27030	130	311	303	68	151	154	27	93	90	0	267	266	68	145	148	27	90	85	0	1.311	1.256	1.186	1.268	2.205	1.212	0.462	120	507	282	273	0.391	160	122	152	121	0
2	13	20	"PFD66975"	"oPFD66975"	8240	27040	140	1041	966	301	153	156	26	99	97	0	857	800	215	148	150	26	100	98	0	1.252	1.247	1.255	1.179	2.063	1.306	0.837	156	502	1597	1465	0.325	888	709	813	652	0
2	14	20	"PFM60473"	"oPFM60473"	8420	27040	150	183	261	159	157	158	28	48	39	0	148	182	90	147	151	26	35	30	0	26.000	2.971	1.379	1.187	3.248	2.056	0.455	156	485	27	139	4.700	26	1	104	35	-50
2	15	20	"PFM60503"	"oPFM60503"	8540	27030	140	482	458	128	156	158	29	96	94	0	325	314	86	150	152	26	93	87	0	1.863	1.841	1.882	1.727	2.127	1.921	0.673	156	432	501	466	0.898	326	175	302	164	0
2	16	20	"PFL0061"	"oPFL0061"	8730	27030	130	531	512	109	158	161	28	97	97	0	330	321	87	146	149	28	92	86	0	2.027	2.023	1.973	2.096	1.808	2.012	0.676	120	449	557	529	1.019	373	184	354	175	0
2	17	20	"PFG0034"	"oPFG0034"	8920	27030	130	1031	952	284	159	162	32	97	95	0	724	655	229	145	146	34	94	90	0	1.506	1.555	1.474	1.557	1.930	1.506	0.847	120	572	1451	1303	0.591	872	579	793	510	0
2	18	20	"PFF72455"	"oPFF72455"	9170	27040	150	158	166	39	158	160	32	21	10	0	129	133	34	147	149	33	7	3	0	0.000	-0.571	0.761	0.707	4.037	0.909	0.090	156	568	-18	-6	Error	0	-18	8	-14	-50
2	19	20	"PFM60505"	"oPFM60505"	9290	27030	130	238	236	45	157	159	30	85	66	0	159	159	31	146	148	24	32	10	0	6.231	6.077	2.833	2.814	2.642	5.544	0.046	120	389	94	92	2.639	81	13	79	13	0
2	20	20	"PFL0063"	"oPFL0063"	9490	27030	130	227	231	47	164	165	31	78	50	0	177	181	42	148	151	28	50	27	0	2.172	2.030	1.547	1.541	2.881	2.397	0.101	120	499	92	100	1.119	63	29	67	33	0
2	21	20	"PFJ12800"	"oPFJ12800"	9680	27010	110	211	209	40	167	170	32	57	27	0	194	194	52	149	155	32	61	37	0	0.978	0.933	0.846	0.824	3.609	0.782	0.203	80	390	89	87	-0.032	44	45	42	45	0
2	22	20	"PFF72460"	"oPFF72460"	9870	27030	120	196	200	36	157	159	30	61	28	0	209	206	50	145	148	27	79	58	0	0.609	0.705	0.639	0.672	3.167	0.574	0.108	120	558	103	104	-0.715	39	64	43	61	0
2	1	21	"PFK12904"	"oPFK12904"	5880	27220	130	625	610	130	123	124	22	100	99	0	428	408	109	115	119	22	97	95	0	1.604	1.662	1.657	1.733	1.541	1.614	0.819	120	509	815	780	0.682	502	313	487	293	0
2	2	21	"PFM60507"	"oPFM60507"	6080	27220	130	562	559	117	125	127	24	100	100	0	430	424	122	119	121	21	97	97	0	1.405	1.423	1.377	1.488	1.549	1.385	0.806	120	554	748	739	0.491	437	311	434	305	0
2	3	21	"PFK12905"	"oPFK12905"	6270	27230	130	181	201	75	124	126	24	74	55	0	383	373	88	117	119	20	100	98	0	0.214	0.301	0.247	0.265	3.320	0.221	0.184	120	489	323	333	-2.222	57	266	77	256	0
2	4	21	"PFF72461"	"oPFF72461"	6460	27230	130	1404	1321	304	127	128	22	100	100	0	6443	5925	1445	116	118	20	100	100	0	0.202	0.206	0.208	0.206	1.404	0.201	0.911	120	471	7604	7003	-2.309	1277	6327	1194	5809	0
2	5	21	"PFN0268"	"oPFN0268"	6650	27220	130	447	454	77	130	133	26	100	100	0	302	297	71	119	122	23	98	94	0	1.732	1.820	1.821	2.011	1.738	1.810	0.749	120	538	500	502	0.793	317	183	324	178	0
2	6	21	"PFL0071"	"oPFL0071"	6900	27230	150	151	163	51	135	138	28	37	20	0	135	143	50	123	158	736	0	0	0	1.333	1.400	1.257	1.184	4.151	1.406	0.165	156	563	28	48	0.415	16	12	28	20	-50
2	7	21	"PFG0037"	"oPFG0037"	7090	27230	150	150	165	52	136	139	28	41	23	0	137	141	31	124	127	28	29	10	0	1.077	1.706	1.500	1.377	4.094	3.646	0.065	156	497	27	46	0.107	14	13	29	17	-50
2	8	21	"PFJ12801"	"oPFJ12801"	7220	27230	120	163	167	37	136	138	27	47	21	0	206	206	39	125	127	23	94	84	0	0.333	0.383	0.390	0.439	3.331	0.292	0.050	120	404	108	112	-1.585	27	81	31	81	0
2	9	21	"PFBL B0124"	"oPFBLOB0124"	7420	27220	130	326	335	65	135	136	24	100	100	0	177	180	40	126	129	32	69	37	0	3.745	3.704	3.800	3.966	2.347	4.157	0.320	120	497	242	254	1.905	191	51	200	54	0
2	10	21	"PFI17675"	"oPFI17675"	7620	27220	130	524	515	111	138	139	25	100	100	0	2961	2626	812	130	133	32	100	100	0	0.136	0.151	0.147	0.160	1.643	0.135	0.837	120	483	3217	2873	-2.875	386	2831	377	2496	0
2	11	21	"PFI17677"	"oPFI17677"	7810	27220	130	598	582	118	144	147	26	100	100	0	324	319	71	136	137	23	96	95	0	2.415	2.393	2.384	2.484	1.603	2.418	0.780	120	519	642	621	1.272	454	188	438	183	0
2	12	21	"PFBL B0128"	"oPFBLOB0128"	8040	27230	150	155	163	36	149	152	30	29	9	0	134	140	26	143	146	29	12	1	0	-0.667	-4.667	1.165	1.278	4.013	3.610	0.009	156	626	-3	11	Error	6	-9	14	-3	-50
2	13	21	"PFG0038"	"oPFG0038"	8190	27220	100	242	248	57	155	158	32	86	68	0	163	166	38	147	152	30	37	10	0	5.438	4.895	2.733	3.162	3.002	6.121	0.069	80	304	103	112	2.443	87	16	93	19	0
2	14	21	"PFF72465"	"oPFF72465"	8370	27230	140	811	774	230	160	161	28	97	95	0	897	836	254	149	151	27	97	96	0	0.870	0.894	0.899	0.845	2.143	0.882	0.840	156	493	1399	1301	-0.200	651	748	614	687	0
2	15	21	"PFI17678"	"oPFI17678"	8610	27230	150	160	162	35	158	160	28	23	7	0	155	156	29	147	151	28	24	6	0	0.250	0.444	1.222	1.209	4.249	1.746	0.012	156	546	10	13	-2.000	2	8	4	9	-50
2	16	21	"PFD66997"	"oPFD66997"	8750	27220	130	277	279	50	158	161	30	95	88	0	307	303	75	142	145	28	94	89	0	0.721	0.752	0.694	0.752	2.168	0.711	0.562	120	511	284	282	-0.472	119	165	121	161	0
2	17	21	"PFM60539"	"oPFM60539"	8990	27230	150	152	157	38	159	162	31	16	5	0	122	126	32	142	145	31	7	1	0	0.350	0.125	1.000	0.873	2.933	1.052	0.081	156	676	-27	-18	-1.515	-7	-20	-2	-16	-50
2	18	21	"PFBL B0176"	"oPFBLOB0176"	9130	27220	130	1063	1062	229	154	157	29	100	100	0	704	686	146	145	147	27	100	100	0	1.626	1.678	1.687	1.705	1.413	1.690	0.863	120	412	1468	1449	0.701	909	559	908	541	0
2	19	21	"PFI17723"	"oPFI17723"	9320	27230	140	253	251	53	153	156	30	90	76	0	728	689	222	143	145	25	96	96	0	0.171	0.179	0.160	0.175	2.185	0.146	0.487	156	491	685	644	-2.548	100	585	98	546	0
2	20	21	"PFG0055"	"oPFG0055"	9510	27220	130	1881	1842	393	159	163	35	100	100	0	1008	968	229	145	148	27	100	100	0	1.995	2.045	2.042	2.088	1.499	2.091	0.873	120	505	2585	2506	0.997	1722	863	1683	823	0
2	21	21	"PFF72499"	"oPFF72499"	9710	27220	150	226	228	42	167	170	35	70	40	0	181	184	41	147	152	32	51	25	0	1.735	1.649	1.350	1.335	3.167	1.729	0.125	156	592	93	98	0.795	59	34	61	37	-50
2	22	21	"PFF72501"	"oPFF72501"	9890	27230	140	258	260	51	152	153	27	95	85	0	220	223	48	138	140	25	91	75	0	1.293	1.271	1.143	1.290	2.584	1.305	0.350	156	641	188	193	0.370	106	82	108	85	0
2	1	22	"PFI17727"	"oPFI17727"	5900	27410	140	352	349	75	119	121	21	99	98	0	208	206	49	111	114	20	92	84	0	2.402	2.421	2.380	2.587	1.927	2.660	0.548	156	735	330	325	1.264	233	97	230	95	0
2	2	22	"PFF72502"	"oPFF72502"	6090	27410	130	290	297	71	120	121	21	100	99	0	161	163	31	111	114	19	87	61	0	3.400	3.404	3.450	3.686	2.363	4.374	0.334	120	618	220	229	1.766	170	50	177	52	0
2	3	22	"PFA32037"	"oPFA32037"	6280	27410	130	317	330	56	123	124	23	100	100	0	183	184	30	112	114	20	96	85	0	2.732	2.875	2.855	3.124	1.788	3.027	0.562	120	622	265	279	1.450	194	71	207	72	0
2	4	22	"PFM60541"	"oPFM60541"	6470	27410	130	404	404	67	126	129	23	100	100	0	224	224	38	115	117	21	99	95	0	2.550	2.550	2.589	2.673	1.644	2.679	0.631	120	644	387	387	1.351	278	109	278	109	0
2	5	22	"PFL0145"	"oPFL0145"	6670	27410	130	382	396	59	127	129	23	100	100	0	252	248	56	117	119	20	94	91	0	1.889	2.053	1.897	2.236	1.854	2.027	0.668	120	648	390	400	0.918	255	135	269	131	0
2	6	22	"PFL0147"	"oPFL0147"	6850	27410	130	422	423	80	127	130	26	100	100	0	332	317	87	119	121	22	95	92	0	1.385	1.495	1.426	1.668	1.901	1.417	0.746	120	603	508	494	0.470	295	213	296	198	0
2	7	22	"PFF72508"	"oPFF72508"	7050	27420	140	217	221	47	132	135	26	92	79	0	189	190	39	120	123	22	89	73	0	1.232	1.271	1.321	1.352	2.204	1.467	0.341	156	713	154	159	0.301	85	69	89	70	0
2	8	22	"PFF72510"	"oPFF72510"	7280	27420	150	137	140	29	134	135	26	23	7	0	112	115	26	120	122	23	12	3	0	-0.375	-1.200	1.000	1.098	3.659	0.054	0.000	156	785	-5	1	Error	3	-8	6	-5	-50
2	9	22	"PFM60545"	"oPFM60545"	7470	27420	150	152	157	36	134	136	26	41	16	0	119	122	26	124	126	23	18	4	0	-3.600	-11.500	1.114	1.223	3.797	5.243	0.008	156	746	13	21	Error	18	-5	23	-2	-50
2	10	22	"PFM60547"	"oPFM60547"	7630	27420	120	224	234	53	140	142	26	96	76	0	167	174	39	128	131	23	70	47	0	2.154	2.043	1.693	1.890	2.611	2.292	0.254	120	513	123	140	1.107	84	39	94	46	0
2	11	22	"PFL0150"	"oPFL0150"	7810	27410	130	452	449	85	143	145	27	100	99	0	270	275	64	132	135	24	96	93	0	2.239	2.140	2.133	2.199	1.630	2.177	0.668	120	677	447	449	1.163	309	138	306	143	0
2	12	22	"PFL0152"	"oPFL0152"	8040	27420	150	159	162	33	146	149	29	26	9	0	136	140	34	135	138	28	22	7	0	13.000	3.200	0.906	0.943	4.317	1.593	0.004	156	816	14	21	3.700	13	1	16	5	-50
2	13	22	"PFL0154"	"oPFL0154"	8230	27420	150	154	157	32	148	150	29	28	7	0	121	129	34	137	141	29	16	3	0	-0.375	-1.125	0.882	0.851	2.675	0.794	0.046	156	661	-10	1	Error	6	-16	9	-8	-50
2	14	22	"PFL0156"	"oPFL0156"	8380	27420	140	505	496	123	152	154	28	98	96	0	604	577	143	140	144	27	100	97	0	0.761	0.787	0.781	0.771	1.915	0.775	0.794	156	654	817	781	-0.394	353	464	344	437	0
2	15	22	"PFBL B0186"	"oPFBLOB0186"	8570	27420	130	311	314	46	153	155	27	100	100	0	231	237	62	141	144	25	90	84	0	1.756	1.677	1.679	1.882	2.138	1.612	0.436	120	593	248	257	0.812	158	90	161	96	0
2	16	22	"PFH0037"	"oPFH0037"	8760	27420	140	393	391	111	153	155	28	98	95	0	458	452	138	139	141	24	94	94	0	0.752	0.760	0.769	0.746	1.877	0.739	0.722	156	714	559	551	-0.411	240	319	238	313	0
2	17	22	"PFF72513"	"oPFF72513"	8950	27420	130	282	289	49	155	157	28	100	95	0	183	182	35	138	140	26	67	36	0	2.822	3.045	2.721	3.160	2.218	3.194	0.246	120	659	172	178	1.497	127	45	134	44	0
2	18	22	"PFM60550"	"oPFM60550"	9180	27420	150	164	165	35	152	153	29	27	10	0	128	133	31	138	140	26	14	4	0	-1.200	-2.600	1.067	1.047	3.676	5.601	0.001	156	778	2	8	Error	12	-10	13	-5	-50
2	19	22	"EMPTY"	"EMPTY"	9370	27420	150	142	146	27	146	149	26	16	3	0	139	140	24	135	137	24	22	4	0	-1.000	0.000	1.089	1.036	3.818	0.169	0.001	156	709	0	5	Error	-4	4	0	5	-75
2	20	22	"EMPTY"	"EMPTY"	9560	27420	150	150	153	30	148	152	31	18	3	0	134	136	25	135	138	26	12	2	0	-2.000	5.000	1.141	1.264	3.329	0.030	0.000	156	741	1	6	Error	2	-1	5	1	-75
2	21	22	"EMPTY"	"EMPTY"	9750	27420	150	154	159	30	153	154	31	17	5	0	137	141	26	135	138	26	19	5	0	0.500	1.000	1.000	0.928	5.688	3.437	0.003	156	691	3	12	-1.000	1	2	6	6	-75
2	22	22	"EMPTY"	"EMPTY"	9940	27420	150	175	180	39	152	155	31	39	16	0	144	150	29	137	141	27	29	8	0	3.286	2.154	1.333	1.449	4.945	3.664	0.013	156	938	30	41	1.716	23	7	28	13	-75
3	1	1	"PFE0652"	"E9164_1"	10200	23320	120	614	604	169	153	156	31	100	100	0	394	399	115	141	147	29	98	95	0	1.822	1.748	1.778	1.850	1.735	1.796	0.733	120	544	714	709	0.866	461	253	451	258	0
3	2	1	"PFE0127"	"E15452_2"	10400	23320	120	3472	3183	1261	149	152	30	100	100	0	1820	1603	667	141	146	28	99	97	0	1.979	2.075	1.996	2.182	2.170	2.125	0.827	120	539	5002	4496	0.985	3323	1679	3034	1462	0
3	3	1	"PFE0630"	"E8314_1"	10570	23330	120	1075	1021	378	153	156	32	100	99	0	924	848	270	147	150	29	100	100	0	1.187	1.238	1.237	1.179	1.687	1.303	0.802	120	536	1699	1569	0.247	922	777	868	701	0
3	4	1	"PFE0335"	"E23986_4"	10760	23330	120	6572	5980	2273	149	153	33	100	100	0	10876	10315	3078	143	147	30	100	100	0	0.598	0.573	0.582	0.516	1.900	0.575	0.872	120	555	17156	16003	-0.741	6423	10733	5831	10172	0
3	5	1	"PFE0497"	"E3038_1"	10950	23330	120	994	988	306	153	158	33	100	99	0	1733	1722	531	146	151	31	100	100	0	0.530	0.530	0.538	0.518	1.536	0.517	0.838	120	562	2428	2411	-0.916	841	1587	835	1576	0
3	6	1	"PFE0489"	"E29931_1"	11140	23330	120	1299	1265	392	152	157	33	100	100	0	889	875	272	146	150	29	100	100	0	1.544	1.527	1.492	1.550	1.644	1.564	0.839	120	567	1890	1842	0.626	1147	743	1113	729	0
3	7	1	"PFE0152"	"E16122_8"	11320	23330	110	308	320	67	156	161	34	98	95	0	1502	1524	689	147	157	106	100	100	0	0.112	0.119	0.112	0.126	1.829	0.097	0.633	80	507	1507	1541	-3.156	152	1355	164	1377	0
3	8	1	"PFE0560"	"E5006_15"	11520	23330	120	368	357	92	158	161	33	96	92	0	497	493	161	153	162	98	91	82	0	0.610	0.585	0.546	0.624	2.030	0.517	0.641	120	595	554	539	-0.712	210	344	199	340	0
3	9	1	"PFE0506"	"E3215_1"	11710	23330	120	20866	19830	9227	166	170	37	100	100	0	9257	8933	4584	158	160	34	98	98	0	2.275	2.241	2.134	2.400	2.285	2.304	0.816	120	580	29799	28439	1.186	20700	9099	19664	8775	0
3	10	1	"PFF0276"	"F18248_2"	11910	23330	120	1264	1231	386	170	173	39	100	98	0	1083	1032	381	158	161	35	97	94	0	1.183	1.214	1.138	1.336	2.035	1.152	0.778	120	584	2019	1935	0.242	1094	925	1061	874	0
3	11	1	"PFF1508"	"F59453_1"	12100	23330	120	569	565	170	161	167	35	99	97	0	791	760	246	154	158	32	99	96	0	0.641	0.667	0.647	0.679	1.758	0.617	0.752	120	569	1045	1010	-0.643	408	637	404	606	0
3	12	1	"PFF1029"	"F4425_1"	12290	23330	120	3663	3563	1441	159	164	37	100	100	0	3268	3238	1443	150	154	31	100	99	0	1.124	1.102	1.062	1.186	2.062	1.090	0.794	120	555	6622	6492	0.168	3504	3118	3404	3088	0
3	13	1	"PFF0774"	"F35531_1"	12480	23330	120	3527	3128	1128	158	161	33	100	99	0	1991	1755	684	147	151	31	96	96	0	1.827	1.847	1.779	1.920	2.225	1.908	0.790	120	566	5213	4578	0.869	3369	1844	2970	1608	0
3	14	1	"PFF0382"	"F21003_1"	12690	23330	120	311	300	83	155	158	33	86	83	0	234	241	69	148	151	31	85	74	0	1.814	1.559	1.686	1.416	2.752	1.586	0.335	120	582	242	238	0.859	156	86	145	93	0
3	15	1	"PFF0437"	"F22770_1"	12870	23330	120	11119	11331	5100	156	158	32	100	100	0	8755	8450	3839	145	149	31	100	100	0	1.273	1.346	1.303	1.424	2.144	1.374	0.811	120	554	19573	19480	0.349	10963	8610	11175	8305	0
3	16	1	"PFF0027"	"F10724_1"	13060	23320	120	236	236	59	149	154	32	83	65	0	217	217	54	143	148	29	84	60	0	1.176	1.176	1.032	1.133	2.422	1.322	0.294	120	570	161	161	0.233	87	74	87	74	0
3	17	1	"PFF0760"	"F35197_2"	13250	23330	120	5235	5041	1968	158	162	38	100	100	0	4697	4440	1709	149	151	29	100	99	0	1.116	1.138	1.130	1.211	2.324	1.155	0.803	120	552	9625	9174	0.159	5077	4548	4883	4291	0
3	18	1	"PFF0169"	"F15775_1"	13430	23330	120	578	605	196	158	163	57	99	98	0	409	423	140	144	149	30	100	97	0	1.585	1.602	1.616	1.642	1.635	1.609	0.591	120	553	685	726	0.664	420	265	447	279	0
3	19	1	"PFF1930"	"F960_5"	13620	23330	120	3726	3660	1322	150	154	51	100	100	0	2914	2721	1200	141	143	31	99	98	0	1.290	1.360	1.335	1.520	2.217	1.330	0.822	120	564	6349	6090	0.367	3576	2773	3510	2580	0
3	20	1	"PFF0151"	"F15196_1"	13810	23330	120	10536	9762	3782	149	153	32	100	100	0	3736	3393	1508	140	142	28	99	97	0	2.888	2.955	2.731	3.154	2.168	3.073	0.797	120	635	13983	12866	1.530	10387	3596	9613	3253	0
3	21	1	"PFF1609"	"F63380_2"	14070	23340	150	180	182	44	147	151	34	48	21	0	147	152	34	138	141	28	30	10	0	3.667	2.500	1.400	1.379	3.845	2.605	0.063	156	805	42	49	1.874	33	9	35	14	-50
3	22	1	"PFF1869"	"F7374_2"	14200	23330	140	202	208	49	145	150	34	71	40	0	183	196	63	139	143	31	59	37	0	1.295	1.105	1.240	1.209	3.328	0.988	0.107	156	784	101	120	0.373	57	44	63	57	0
3	1	2	"PFF1444"	"F5729_1"	10250	23520	150	169	172	34	160	163	32	26	8	0	150	152	32	157	159	31	12	0	0	-1.286	-2.400	1.163	1.123	5.081	1.335	0.017	156	732	2	7	Error	9	-7	12	-5	-50
3	2	2	"PFF0230"	"F17039_3"	10400	23520	120	324	326	76	152	155	31	98	96	0	290	284	70	144	146	28	95	86	0	1.178	1.243	1.258	1.309	2.287	1.230	0.502	120	429	318	314	0.236	172	146	174	140	0
3	3	2	"PFM0480"	"M38913_8"	10590	23520	120	1998	1878	596	149	152	29	100	100	0	1317	1262	366	144	145	26	100	98	0	1.576	1.547	1.555	1.588	1.905	1.601	0.828	120	494	3022	2847	0.657	1849	1173	1729	1118	0
3	4	2	"PFM0579"	"M446_3"	10790	23510	130	777	731	246	149	151	30	96	95	0	813	757	302	142	143	26	95	93	0	0.936	0.946	0.908	1.034	2.571	0.894	0.815	120	548	1299	1197	-0.096	628	671	582	615	0
3	5	2	"PFM0717"	"M5299_3"	10990	23520	130	324	328	90	153	156	32	94	91	0	208	209	51	144	148	29	75	53	0	2.672	2.692	2.755	2.723	2.329	2.890	0.373	120	532	235	240	1.418	171	64	175	65	0
3	6	2	"PFM0868"	"M724_5"	11170	23520	120	594	602	178	154	158	31	100	98	0	369	365	86	148	150	30	99	96	0	1.991	2.065	2.082	2.061	1.907	2.300	0.689	120	496	661	665	0.993	440	221	448	217	0
3	7	2	"PFM0875"	"M783_4"	11370	23520	120	1785	1646	651	152	155	30	100	100	0	1006	949	286	146	155	106	97	95	0	1.899	1.861	1.856	1.739	2.213	2.073	0.784	120	500	2493	2297	0.925	1633	860	1494	803	0
3	8	2	"PFM0093"	"M16622_6"	11550	23520	120	314	319	78	153	154	29	96	93	0	1181	1185	353	149	151	28	99	99	0	0.156	0.160	0.149	0.159	2.068	0.135	0.615	120	473	1193	1202	-2.680	161	1032	166	1036	0
3	9	2	"PFM0612"	"M45542_7"	11740	23520	120	3089	2920	1073	160	162	32	100	100	0	1548	1529	486	155	157	31	100	100	0	2.103	2.009	1.970	1.944	1.864	2.145	0.808	120	499	4322	4134	1.072	2929	1393	2760	1374	0
3	10	2	"PFM0634"	"M46791_1"	11940	23520	120	4185	3712	1443	171	175	36	100	100	0	2392	2222	611	162	163	32	100	100	0	1.800	1.719	1.823	1.507	2.155	1.914	0.817	120	510	6244	5601	0.848	4014	2230	3541	2060	0
3	11	2	"PFM0704"	"M52103_1"	12140	23520	130	280	295	82	177	179	37	92	70	0	463	468	144	161	165	33	98	97	0	0.341	0.384	0.371	0.352	2.048	0.396	0.449	120	560	405	425	-1.552	103	302	118	307	0
3	12	2	"PFM0190"	"M22662_1"	12350	23520	150	182	189	52	174	177	36	30	16	0	163	170	53	157	163	33	28	12	0	1.333	1.154	1.275	1.080	3.589	1.876	0.096	156	563	14	28	0.415	8	6	15	13	-50
3	13	2	"PFM0225"	"M24933_4"	12510	23520	120	3332	3361	1395	167	169	32	100	100	0	2232	2191	866	154	157	30	100	99	0	1.523	1.568	1.472	1.605	2.011	1.654	0.760	120	434	5243	5231	0.607	3165	2078	3194	2037	0
3	14	2	"PFM0412"	"M36754_1"	12700	23520	120	3200	2973	1137	167	168	32	100	100	0	3161	3041	1007	152	156	30	100	99	0	1.008	0.971	0.960	0.970	2.170	0.985	0.798	120	514	6042	5695	0.011	3033	3009	2806	2889	0
3	15	2	"PFM0630"	"M46462_5"	12900	23520	120	3127	2952	1000	164	166	32	100	100	0	1521	1499	502	152	156	31	100	100	0	2.164	2.070	2.048	2.134	1.818	2.177	0.835	120	497	4332	4135	1.114	2963	1369	2788	1347	0
3	16	2	"PFM0465"	"M38247_1"	13080	23520	120	1113	1096	290	165	167	33	100	100	0	955	904	293	151	155	31	99	97	0	1.179	1.236	1.194	1.307	1.838	1.205	0.804	120	491	1752	1684	0.238	948	804	931	753	0
3	17	2	"PFM0026"	"M11919_1"	13270	23520	120	30817	28741	9333	167	171	38	100	100	0	17173	16325	6173	151	155	31	100	99	0	1.801	1.767	1.693	1.849	1.908	1.762	0.853	120	493	47672	44748	0.848	30650	17022	28574	16174	0
3	18	2	"PFM0819"	"M5894_4"	13470	23520	120	399	398	94	163	166	37	97	96	0	772	740	250	148	153	33	100	97	0	0.378	0.397	0.376	0.428	1.959	0.342	0.679	120	493	860	827	-1.403	236	624	235	592	0
3	19	2	"PFM0473"	"M38757_6"	13660	23520	120	400	389	108	157	159	31	95	91	0	356	343	105	143	147	32	90	87	0	1.141	1.160	1.229	1.246	2.049	1.112	0.616	120	479	456	432	0.190	243	213	232	200	0
3	20	2	"PFM0062"	"M14235_3"	13840	23520	120	10636	10267	3479	158	161	33	100	100	0	5291	5122	1985	144	147	27	100	99	0	2.036	2.031	1.911	2.311	2.325	2.053	0.832	120	497	15625	15087	1.026	10478	5147	10109	4978	0
3	21	2	"PFM0821"	"M59170_2"	14040	23520	120	15541	14773	5441	157	161	33	100	100	0	5132	4668	1941	143	146	29	100	99	0	3.084	3.230	2.972	3.285	1.866	3.423	0.789	120	477	20373	19141	1.625	15384	4989	14616	4525	0
3	22	2	"PFN0022"	"N127_5"	14220	23520	110	222	220	41	158	161	33	71	47	0	411	400	97	143	149	39	96	96	0	0.239	0.241	0.236	0.212	2.317	0.184	0.247	80	475	332	319	-2.066	64	268	62	257	0
3	1	3	"PFN0013"	"N127_32"	10240	23710	120	279	279	59	153	155	28	95	88	0	379	381	79	154	154	29	100	98	0	0.560	0.555	0.574	0.554	1.839	0.525	0.513	120	532	351	353	-0.837	126	225	126	227	0
3	2	3	"PFN0021"	"N127_48"	10430	23710	120	948	894	264	152	155	29	100	99	0	525	519	140	146	147	29	99	98	0	2.100	1.989	2.014	1.969	1.891	2.119	0.770	120	488	1175	1115	1.071	796	379	742	373	0
3	3	3	"PFN0027"	"N128_1"	10630	23710	150	188	194	46	150	152	29	57	35	0	158	162	37	144	145	27	37	16	0	2.714	2.444	1.425	1.376	3.856	1.873	0.078	156	588	52	62	1.441	38	14	44	18	-50
3	4	3	"PFN0057"	"N128_56"	10810	23710	120	1254	1189	446	144	147	30	100	98	0	599	583	170	139	141	24	98	97	0	2.413	2.354	2.383	2.253	2.332	2.689	0.721	120	460	1570	1489	1.271	1110	460	1045	444	0
3	5	3	"PFB0078"	"B297"	11000	23710	120	553	528	156	147	150	29	99	97	0	420	423	95	138	142	27	100	99	0	1.440	1.337	1.349	1.224	1.967	1.454	0.761	120	491	688	666	0.526	406	282	381	285	0
3	6	3	"PFB0080"	"B3"	11190	23710	120	658	599	170	153	155	29	100	97	0	710	660	167	143	146	28	100	99	0	0.891	0.863	0.864	0.830	1.664	0.890	0.830	120	495	1072	963	-0.167	505	567	446	517	0
3	7	3	"PFB0083"	"B306"	11380	23700	130	239	243	51	155	157	30	87	70	0	204	210	44	146	149	28	79	50	0	1.448	1.375	1.383	1.398	2.698	1.268	0.355	120	534	142	152	0.534	84	58	88	64	0
3	8	3	"PFB0085"	"B310"	11570	23710	120	979	932	310	158	160	32	100	97	0	912	886	220	149	153	30	100	100	0	1.076	1.050	1.067	0.949	1.915	1.120	0.815	120	510	1584	1511	0.106	821	763	774	737	0
3	9	3	"PFB0090"	"B32"	11780	23710	150	199	207	46	164	167	33	51	27	0	170	180	50	155	157	30	32	21	0	2.333	1.720	1.382	1.382	3.960	1.341	0.116	156	604	50	68	1.222	35	15	43	25	-50
3	10	3	"PFB0092"	"B322"	11960	23710	120	443	425	122	165	167	31	95	95	0	372	369	94	156	157	28	97	94	0	1.287	1.221	1.176	1.220	1.938	1.343	0.642	120	449	494	473	0.364	278	216	260	213	0
3	11	3	"PFB0109"	"B366"	12140	23710	120	617	609	174	167	167	31	98	96	0	608	601	150	157	158	30	99	99	0	0.998	0.995	0.992	0.947	1.773	1.019	0.743	120	495	901	886	-0.003	450	451	442	444	0
3	12	3	"PFB0111"	"B370"	12340	23710	120	317	318	80	166	168	33	95	85	0	354	365	94	156	158	31	98	95	0	0.763	0.727	0.735	0.698	2.027	0.737	0.559	120	477	349	361	-0.391	151	198	152	209	0
3	13	3	"PFB0114"	"B374"	12520	23710	120	931	878	262	162	165	33	100	100	0	475	481	115	150	153	30	100	100	0	2.366	2.163	2.127	2.110	1.675	2.353	0.770	120	501	1094	1047	1.243	769	325	716	331	0
3	14	3	"PFB0120"	"B388"	12730	23710	120	485	479	138	159	160	32	97	95	0	285	289	63	147	150	29	95	89	0	2.362	2.254	2.337	2.228	1.979	2.571	0.615	120	528	464	462	1.240	326	138	320	142	0
3	15	3	"PFB0122"	"B391"	12920	23710	120	339	335	85	156	158	31	95	91	0	978	929	262	146	150	30	100	100	0	0.220	0.229	0.226	0.213	1.913	0.208	0.643	120	478	1015	962	-2.185	183	832	179	783	0
3	16	3	"PFB0125"	"B397"	13100	23710	120	701	682	219	155	157	32	98	97	0	467	470	107	143	148	31	99	99	0	1.685	1.612	1.588	1.492	2.103	1.852	0.706	120	496	870	854	0.753	546	324	527	327	0
3	17	3	"PFB0143"	"B440"	13310	23710	150	168	171	37	158	161	36	24	5	0	163	164	37	144	149	30	33	11	0	0.526	0.650	0.950	0.957	4.138	1.829	0.024	156	563	29	33	-0.926	10	19	13	20	-50
3	18	3	"PFB0145"	"B444"	13480	23710	120	171	173	35	152	154	30	35	9	0	588	580	154	141	144	27	100	99	0	0.043	0.048	0.082	0.081	2.195	0.013	0.006	120	451	466	460	-4.556	19	447	21	439	0
3	19	3	"PFB0147"	"B449"	13680	23710	120	171	177	42	149	151	32	42	17	0	480	488	140	137	141	29	98	97	0	0.064	0.080	0.127	0.122	2.726	0.046	0.032	120	508	365	379	-3.963	22	343	28	351	0
3	20	3	"PFB0149"	"B453"	13870	23710	120	1310	1273	401	151	154	31	100	100	0	917	893	260	138	143	28	100	100	0	1.488	1.486	1.504	1.462	1.706	1.590	0.807	120	500	1938	1877	0.573	1159	779	1122	755	0
3	21	3	"PFB0151"	"B456"	14060	23710	120	179	181	39	149	150	30	49	16	0	1029	1014	307	136	140	26	100	100	0	0.034	0.036	0.050	0.051	2.402	0.025	0.084	120	501	923	910	-4.896	30	893	32	878	0
3	22	3	"PFB0153"	"B458"	14250	23710	120	275	280	52	141	144	29	98	95	0	294	299	59	133	137	33	98	96	0	0.832	0.837	0.813	0.836	1.817	0.869	0.556	120	604	295	305	-0.265	134	161	139	166	0
3	1	4	"PFB0170"	"B491"	10260	23900	120	1193	1150	428	149	152	30	100	100	0	1555	1512	461	141	144	27	100	99	0	0.738	0.730	0.753	0.686	2.055	0.750	0.816	120	578	2458	2372	-0.438	1044	1414	1001	1371	0
3	2	4	"PFB0172"	"B496"	10450	23900	120	201	206	38	152	153	29	71	42	0	237	233	52	141	144	27	90	75	0	0.510	0.587	0.603	0.605	2.638	0.612	0.227	120	497	145	146	-0.970	49	96	54	92	0
3	3	4	"PFB0174"	"B498"	10640	23900	120	149	153	31	146	148	29	20	5	0	259	254	57	140	142	26	91	86	0	0.025	0.061	0.205	0.206	3.428	94.287	0.000	120	478	122	121	-5.310	3	119	7	114	0
3	4	4	"PFB0177"	"B50"	10830	23900	150	170	171	38	149	152	30	42	11	0	149	152	33	141	145	27	28	12	0	2.625	2.000	1.119	1.256	3.554	2.696	0.016	156	584	29	33	1.392	21	8	22	11	-50
3	5	4	"PFB0179"	"B504"	11030	23900	120	591	552	184	155	157	30	95	92	0	486	468	135	146	148	26	95	95	0	1.282	1.233	1.289	1.140	2.139	1.312	0.724	120	478	776	719	0.359	436	340	397	322	0
3	6	4	"PFB0181"	"B506"	11210	23900	120	250	253	61	162	164	31	83	69	0	183	183	38	151	153	28	52	22	0	2.750	2.844	1.974	2.082	3.295	4.665	0.054	120	491	120	123	1.459	88	32	91	32	0
3	7	4	"PFD0024"	"D12635_25"	11400	23900	120	219	218	40	166	169	33	69	30	0	838	806	213	152	154	30	99	99	0	0.077	0.080	0.084	0.084	2.153	0.068	0.210	120	513	739	706	-3.694	53	686	52	654	0
3	8	4	"PFD0027"	"D12635_33"	11590	23900	130	326	326	70	168	170	32	98	90	0	285	287	57	151	155	29	97	90	0	1.179	1.162	1.098	1.170	2.043	1.265	0.487	120	519	292	294	0.238	158	134	158	136	0
3	9	4	"PFD0029"	"D12635_37"	11770	23900	120	193	205	48	165	166	31	46	29	0	447	452	102	153	156	29	100	98	0	0.095	0.134	0.135	0.132	2.968	0.107	0.114	120	461	322	339	-3.392	28	294	40	299	0
3	10	4	"PFD0031"	"D12635_39"	11970	23900	120	1191	1119	374	165	167	31	100	100	0	1275	1238	398	155	156	28	97	96	0	0.916	0.881	0.866	0.936	2.364	0.871	0.795	120	471	2146	2037	-0.126	1026	1120	954	1083	0
3	11	4	"PFD0034"	"D12635_48"	12150	23900	120	1467	1363	437	165	168	33	100	100	0	1028	1006	290	155	156	28	100	99	0	1.491	1.408	1.438	1.374	1.827	1.466	0.832	120	479	2175	2049	0.577	1302	873	1198	851	0
3	12	4	"PFD0036"	"D12635_51"	12350	23900	120	3090	2908	953	165	167	33	100	100	0	3714	3523	1013	149	154	29	100	100	0	0.820	0.813	0.813	0.798	2.060	0.810	0.811	120	465	6490	6117	-0.285	2925	3565	2743	3374	0
3	13	4	"PFD0064"	"D16785_11"	12540	23900	120	231	231	40	156	158	32	85	58	0	277	280	67	146	148	27	94	90	0	0.573	0.560	0.570	0.561	2.704	0.489	0.273	120	455	206	209	-0.805	75	131	75	134	0
3	14	4	"PFD0066"	"D16785_17"	12720	23900	120	226	234	47	151	154	31	90	65	0	288	292	67	141	145	27	98	93	0	0.510	0.550	0.518	0.510	2.277	0.507	0.317	120	481	222	234	-0.971	75	147	83	151	0
3	15	4	"PFD0069"	"D16785_21"	12920	23900	120	726	712	177	146	150	32	100	100	0	520	502	142	142	144	26	98	97	0	1.534	1.572	1.493	1.622	1.842	1.598	0.747	120	494	958	926	0.618	580	378	566	360	0
3	16	4	"PFD0073"	"D16785_3"	13110	23900	120	412	419	113	143	147	32	96	95	0	5490	5377	1354	138	141	26	100	100	0	0.050	0.053	0.053	0.051	1.602	0.049	0.763	120	502	5621	5515	-4.314	269	5352	276	5239	0
3	17	4	"PFD0075"	"D16785_33"	13310	23900	150	172	177	35	147	150	30	44	16	0	167	172	35	139	142	28	49	25	0	0.893	0.909	0.844	0.876	3.835	1.070	0.093	156	581	53	63	-0.163	25	28	30	33	-50
3	18	4	"PFD0077"	"D16785_36"	13490	23900	120	1555	1493	493	143	148	30	100	100	0	1294	1216	399	134	137	27	100	100	0	1.217	1.248	1.244	1.283	2.093	1.268	0.758	120	480	2572	2432	0.284	1412	1160	1350	1082	0
3	19	4	"PFD0096"	"D17715_112"	13680	23900	120	1361	1271	350	136	139	27	100	100	0	898	848	233	126	129	26	98	98	0	1.587	1.572	1.550	1.559	1.805	1.603	0.826	120	515	1997	1857	0.666	1225	772	1135	722	0
3	20	4	"PFD0098"	"D17715_12"	13880	23900	120	404	403	97	138	142	28	100	99	0	387	390	103	130	133	26	99	97	0	1.035	1.019	1.004	1.045	1.790	0.997	0.693	120	495	523	525	0.050	266	257	265	260	0
3	21	4	"PFD0102"	"D17715_13"	14060	23900	120	493	465	124	139	141	27	98	97	0	694	663	183	133	135	25	97	97	0	0.631	0.615	0.634	0.623	2.067	0.577	0.732	120	484	915	856	-0.664	354	561	326	530	0
3	22	4	"PFD0104"	"D17715_134"	14250	23900	120	195	198	37	138	141	27	80	52	0	320	319	61	131	134	26	100	96	0	0.302	0.319	0.337	0.296	2.427	0.279	0.268	120	563	246	248	-1.729	57	189	60	188	0
3	1	5	"PFD0106"	"D17715_138"	10270	24090	130	204	206	42	157	164	96	9	0	0	291	302	75	144	156	175	36	0	0	0.320	0.310	0.330	0.340	2.544	0.509	0.815	120	617	194	207	-1.645	47	147	49	158	0
3	2	5	"PFD0108"	"D17715_140"	10460	24090	120	250	254	52	159	166	107	39	1	0	491	483	128	141	157	196	84	31	0	0.260	0.278	0.280	0.272	1.876	0.424	0.778	120	487	441	437	-1.943	91	350	95	342	0
3	3	5	"PFD0130"	"D17715_44"	10640	24090	110	224	230	54	150	153	29	86	62	0	218	222	49	139	142	25	87	77	0	0.937	0.964	1.029	0.996	2.293	1.202	0.299	80	415	153	163	-0.094	74	79	80	83	0
3	4	5	"PFD0132"	"D17715_47"	10820	24080	120	273	275	52	153	157	31	95	89	0	266	262	65	143	146	27	90	82	0	0.976	1.025	0.969	1.086	2.168	0.948	0.499	120	482	243	241	-0.036	120	123	122	119	0
3	5	5	"PFD0134"	"D17715_5"	11030	24090	120	199	205	43	158	163	31	60	29	0	207	210	47	148	149	26	76	56	0	0.695	0.758	0.690	0.757	3.005	0.822	0.125	120	498	100	109	-0.525	41	59	47	62	0
3	6	5	"PFD0136"	"D17715_51"	11210	24080	110	335	327	73	167	172	36	92	83	0	242	232	46	152	156	30	86	66	0	1.867	2.000	1.984	2.140	2.500	2.293	0.404	80	429	258	240	0.900	168	90	160	80	0
3	7	5	"PFD0138"	"D17715_56"	11410	24090	120	1915	1904	642	170	175	35	100	99	0	1416	1408	371	154	158	32	100	100	0	1.383	1.383	1.405	1.314	1.814	1.484	0.833	120	490	3007	2988	0.468	1745	1262	1734	1254	0
3	8	5	"PFD0141"	"D17715_61"	11600	24090	130	197	201	39	170	172	32	42	18	0	314	315	70	154	156	29	96	93	0	0.169	0.193	0.237	0.211	2.835	0.179	0.104	120	467	187	192	-2.567	27	160	31	161	0
3	9	5	"PFE0196"	"E18169_1"	11770	24080	120	1221	1208	371	164	166	31	100	100	0	867	839	272	152	156	30	100	100	0	1.478	1.520	1.482	1.588	1.644	1.544	0.789	120	457	1772	1731	0.564	1057	715	1044	687	0
3	10	5	"PFE0199"	"E18440_1"	11960	24080	120	879	839	254	163	164	31	99	99	0	608	600	225	148	152	29	95	95	0	1.557	1.496	1.485	1.681	1.927	1.447	0.806	120	471	1176	1128	0.638	716	460	676	452	0
3	11	5	"PFE0201"	"E18440_5"	12140	24080	120	352	355	77	160	163	31	98	95	0	278	268	60	146	150	28	91	82	0	1.455	1.598	1.534	1.601	2.127	1.657	0.559	120	461	324	317	0.541	192	132	195	122	0
3	12	5	"PFE0203"	"E18445_1"	12340	24070	120	1236	1193	365	155	159	31	100	99	0	618	592	191	144	148	28	96	95	0	2.281	2.317	2.345	2.293	1.640	2.388	0.809	120	484	1555	1486	1.189	1081	474	1038	448	0
3	13	5	"PFE0206"	"E18512_1"	12520	24070	120	679	683	217	155	158	30	100	100	0	402	397	127	146	148	27	95	90	0	2.047	2.104	2.040	2.294	2.324	2.268	0.639	120	487	780	779	1.033	524	256	528	251	0
3	14	5	"PFE0208"	"E18512_4"	12740	24090	150	177	183	36	154	156	29	44	21	0	162	163	31	143	145	27	36	13	0	1.211	1.450	1.088	1.182	3.649	1.667	0.061	156	558	42	49	0.276	23	19	29	20	-50
3	15	5	"PFE0230"	"E19008_1"	12910	24080	120	3228	2998	1076	146	148	29	100	100	0	1289	1229	423	139	142	26	99	99	0	2.680	2.617	2.595	2.556	2.036	2.865	0.774	120	451	4232	3942	1.422	3082	1150	2852	1090	0
3	16	5	"PFE0234"	"E19248_7"	13100	24080	110	177	181	34	144	147	29	53	28	0	896	962	368	139	142	31	100	100	0	0.044	0.045	0.048	0.049	2.397	0.036	0.157	80	445	790	860	-4.520	33	757	37	823	0
3	17	5	"PFE0237"	"E19278_2"	13290	24080	120	663	667	227	147	150	29	100	100	0	377	396	137	139	142	31	98	92	0	2.168	2.023	1.910	2.141	1.858	2.073	0.726	120	523	754	777	1.116	516	238	520	257	0
3	18	5	"PFE0239"	"E19278_6"	13530	24110	150	168	173	40	149	157	73	12	0	0	142	147	36	137	148	126	0	0	0	3.800	2.400	1.128	1.203	4.152	1.801	0.069	156	597	24	34	1.926	19	5	24	10	-50
3	19	5	"PFE0243"	"E19631_3"	13670	24080	110	2577	2402	712	141	151	88	98	97	0	1657	1502	488	133	150	158	98	95	0	1.598	1.652	1.622	1.652	2.015	1.691	0.830	80	376	3960	3630	0.677	2436	1524	2261	1369	0
3	20	5	"PFE0246"	"E19695_2"	13870	24090	120	610	585	201	146	154	78	93	88	0	575	588	187	136	149	138	92	85	0	1.057	0.971	0.963	0.897	2.157	1.001	0.763	120	495	903	891	0.080	464	439	439	452	0
3	21	5	"PFE0270"	"E20800_3"	14050	24090	120	178	178	39	142	143	28	57	27	0	413	395	122	133	135	23	96	92	0	0.129	0.137	0.170	0.159	2.403	0.117	0.178	120	481	316	298	-2.959	36	280	36	262	0
3	22	5	"PFE0275"	"E21089_1"	14270	24090	150	156	157	35	139	143	29	33	10	0	127	135	37	132	136	27	22	8	0	-3.400	6.000	0.836	0.802	4.047	1.160	0.061	156	820	12	21	Error	17	-5	18	3	-50
3	1	6	"PFE0277"	"E21208_2"	10250	24280	150	176	178	32	153	160	86	4	0	0	160	162	36	139	149	154	0	0	0	1.095	1.087	0.958	0.946	4.084	1.544	0.047	156	798	44	48	0.131	23	21	25	23	-50
3	2	6	"PFE0279"	"E21208_4"	10450	24270	120	279	286	64	158	169	108	57	12	0	324	317	90	143	157	198	40	0	0	0.669	0.736	0.688	0.771	2.621	0.680	0.556	120	479	302	302	-0.581	121	181	128	174	0
3	3	6	"PFE0282"	"E21586_1"	10640	24270	120	881	849	253	157	161	35	99	97	0	646	585	221	143	146	25	90	90	0	1.439	1.566	1.482	1.768	2.261	1.511	0.745	120	487	1227	1134	0.525	724	503	692	442	0
3	4	6	"PFE0285"	"E21786_1"	10830	24260	120	1949	1743	584	161	162	29	100	100	0	1186	1087	363	148	149	25	95	95	0	1.723	1.685	1.718	1.656	1.834	1.746	0.819	120	466	2826	2521	0.785	1788	1038	1582	939	0
3	5	6	"PFE0322"	"E23195_1"	11010	24260	130	280	282	65	166	168	30	92	85	0	254	253	66	147	150	26	87	83	0	1.065	1.094	1.058	1.114	2.239	1.098	0.412	120	523	221	222	0.091	114	107	116	106	0
3	6	6	"PFE0330"	"E23784_1"	11210	24260	120	364	346	93	167	171	36	88	83	0	773	727	219	150	155	30	99	97	0	0.316	0.310	0.330	0.301	2.314	0.288	0.642	120	530	820	756	-1.661	197	623	179	577	0
3	7	6	"PFE0333"	"E23986_1"	11410	24270	150	179	182	37	164	167	36	32	7	0	168	169	38	152	156	30	32	12	0	0.938	1.059	1.056	1.016	3.551	2.637	0.013	156	553	31	35	-0.093	15	16	18	17	-50
3	8	6	"PFE0342"	"E24470_2"	11590	24260	120	1023	942	297	162	165	32	99	99	0	1145	1055	363	152	155	31	96	92	0	0.867	0.864	0.861	0.950	2.605	0.824	0.747	120	484	1854	1683	-0.206	861	993	780	903	0
3	9	6	"PFE0347"	"E24550_1"	11800	24260	110	212	214	37	162	164	30	73	37	0	180	183	47	148	152	30	53	31	0	1.563	1.486	1.166	1.297	2.573	1.153	0.157	80	479	82	87	0.644	50	32	52	35	0
3	10	6	"PFE0349"	"E24569_3"	11970	24260	110	382	374	89	157	159	29	98	93	0	480	480	147	146	148	28	98	95	0	0.674	0.650	0.644	0.657	1.707	0.634	0.741	80	465	559	551	-0.570	225	334	217	334	0
3	11	6	"PFF0266"	"F17836_2"	12160	24260	120	615	599	143	153	157	30	100	100	0	742	687	199	142	147	30	100	96	0	0.770	0.818	0.814	0.871	2.009	0.777	0.766	120	538	1062	991	-0.377	462	600	446	545	0
3	12	6	"PFF0268"	"F17989_2"	12340	24260	110	1044	981	274	151	158	45	100	98	0	622	599	177	140	149	56	98	95	0	1.853	1.808	1.719	1.842	1.671	1.833	0.846	80	481	1375	1289	0.890	893	482	830	459	0
3	13	6	"PFF0274"	"F18154_3"	12550	24280	150	170	174	39	153	158	40	26	8	0	148	151	31	143	149	49	12	0	0	3.400	2.625	1.417	1.459	3.188	0.865	0.137	156	699	22	29	1.766	17	5	21	8	-50
3	14	6	"PFF0278"	"F18417_1"	12730	24270	120	2212	1997	680	155	161	82	98	96	0	1809	1708	512	144	147	40	100	98	0	1.235	1.178	1.174	1.113	2.135	1.220	0.834	120	450	3722	3406	0.305	2057	1665	1842	1564	0
3	15	6	"PFF0285"	"F18525_1"	12920	24270	120	1649	1554	531	150	156	76	100	95	0	706	673	187	140	144	36	99	98	0	2.648	2.634	2.615	2.527	2.254	2.972	0.758	120	509	2065	1937	1.405	1499	566	1404	533	0
3	16	6	"PFF0289"	"F18567_3"	13120	24280	150	160	167	43	147	150	29	34	14	0	133	137	30	139	142	29	16	3	0	-2.167	-10.000	1.333	1.225	3.486	3.658	0.019	156	693	7	18	Error	13	-6	20	-2	-50
3	17	6	"PFF0323"	"F19549_1"	13310	24260	120	1485	1403	396	149	152	31	100	100	0	2180	2059	656	137	139	25	97	97	0	0.654	0.652	0.630	0.685	2.153	0.612	0.800	120	502	3379	3176	-0.613	1336	2043	1254	1922	0
3	18	6	"PFF0329"	"F19626_1"	13510	24280	150	164	166	37	157	160	34	21	5	0	144	148	32	139	143	26	24	9	0	1.400	1.000	1.051	1.192	4.518	2.868	0.038	156	543	12	18	0.485	7	5	9	9	-50
3	19	6	"PFF0332"	"F19746_5"	13700	24280	150	171	176	45	158	167	76	7	1	0	161	166	34	144	156	132	0	0	0	0.765	0.818	1.100	1.216	3.280	0.294	0.177	156	540	30	40	-0.387	13	17	18	22	-50
3	20	6	"PFF0334"	"F19787_2"	13890	24270	120	23800	20662	8038	159	163	34	100	100	0	12770	11227	4108	144	145	26	100	100	0	1.872	1.850	1.890	1.960	2.661	1.997	0.775	120	438	36267	31586	0.905	23641	12626	20503	11083	0
3	21	6	"PFF0336"	"F19828_2"	14070	24270	130	249	245	52	153	155	31	90	71	0	265	254	54	139	140	24	94	87	0	0.762	0.800	0.814	0.771	2.231	0.806	0.364	120	509	222	207	-0.392	96	126	92	115	0
3	22	6	"PFF0338"	"F19846_4"	14270	24280	150	163	162	32	141	143	31	37	10	0	148	149	30	130	133	24	39	14	0	1.222	1.105	1.077	1.141	4.223	1.851	0.063	156	777	40	40	0.290	22	18	21	19	-50
3	1	7	"PFF0364"	"F20448_4"	10260	24460	120	1293	1173	416	152	155	30	100	99	0	968	917	277	139	140	26	100	100	0	1.376	1.312	1.281	1.223	1.851	1.360	0.858	120	550	1970	1799	0.461	1141	829	1021	778	0
3	2	7	"PFF0366"	"F20625_1"	10460	24460	120	1310	1249	374	160	164	34	100	100	0	866	827	220	144	146	27	100	98	0	1.593	1.594	1.589	1.610	1.916	1.683	0.816	120	498	1872	1772	0.672	1150	722	1089	683	0
3	3	7	"PFF0369"	"F20760_1"	10640	24450	130	973	925	231	161	163	34	99	99	0	741	711	161	145	149	27	99	98	0	1.362	1.350	1.368	1.323	1.449	1.379	0.862	120	529	1408	1330	0.446	812	596	764	566	0
3	4	7	"PFF0372"	"F20855_1"	10840	24460	140	234	234	56	162	164	29	75	57	0	210	209	49	149	151	26	71	57	0	1.180	1.200	1.290	1.207	2.918	1.342	0.210	156	599	133	132	0.239	72	61	72	60	0
3	5	7	"PFF0375"	"F20870_2"	11030	24460	120	455	435	133	167	169	32	93	90	0	337	330	98	151	154	28	92	87	0	1.548	1.497	1.502	1.464	2.551	1.592	0.577	120	527	474	447	0.631	288	186	268	179	0
3	6	7	"PFF0378"	"F20896_3"	11250	24470	150	174	179	45	166	168	33	27	12	0	171	169	40	152	156	29	37	17	0	0.421	0.765	1.122	1.005	4.221	2.164	0.033	156	569	27	30	-1.248	8	19	13	17	-50
3	7	7	"PFF0409"	"F22107_2"	11410	24470	150	193	193	41	157	160	31	56	21	0	161	167	40	148	150	28	33	13	0	2.769	1.895	1.434	1.562	3.564	2.007	0.023	156	528	49	55	1.469	36	13	36	19	-50
3	8	7	"PFF0415"	"F22233_2"	11610	24460	120	610	574	169	156	157	28	98	96	0	698	644	206	145	147	27	96	94	0	0.821	0.838	0.822	0.888	2.477	0.809	0.700	120	464	1007	917	-0.285	454	553	418	499	0
3	9	7	"PFF0417"	"F2227_1"	11780	24460	120	1514	1370	441	160	162	29	100	100	0	1422	1284	482	146	149	27	99	95	0	1.061	1.063	1.098	1.200	2.209	1.027	0.838	120	532	2630	2348	0.086	1354	1276	1210	1138	0
3	10	7	"PFF0420"	"F22395_1"	12010	24480	150	178	179	39	157	159	29	41	14	0	157	159	35	145	148	31	30	10	0	1.750	1.571	1.280	1.221	3.683	1.177	0.041	156	671	33	36	0.807	21	12	22	14	-50
3	11	7	"PFF0431"	"F22631_1"	12220	24470	150	178	183	40	157	161	33	39	16	0	154	153	33	143	149	42	14	3	0	1.909	2.600	1.278	1.331	3.818	2.455	0.025	156	617	32	36	0.933	21	11	26	10	-50
3	12	7	"PFF0435"	"F22741_2"	12350	24460	110	713	680	175	158	163	37	100	100	0	773	758	204	145	152	56	98	97	0	0.884	0.852	0.871	0.857	1.607	0.834	0.837	80	418	1183	1135	-0.178	555	628	522	613	0
3	13	7	"PFF1070"	"F45236_1"	12550	24460	110	834	792	191	156	161	35	100	100	0	1589	1455	385	146	150	40	100	100	0	0.470	0.486	0.490	0.496	1.559	0.467	0.810	80	462	2121	1945	-1.090	678	1443	636	1309	0
3	14	7	"PFF1072"	"F4524_3"	12730	24460	110	734	722	173	158	165	49	100	100	0	532	506	121	145	154	52	97	95	0	1.488	1.562	1.586	1.649	1.673	1.568	0.819	80	483	963	925	0.574	576	387	564	361	0
3	15	7	"PFF1075"	"F45282_1"	12920	24460	110	370	386	95	156	167	86	92	75	0	392	385	90	147	156	58	95	91	0	0.873	0.966	0.991	0.955	2.194	0.963	0.692	80	512	459	468	-0.195	214	245	230	238	0
3	16	7	"PFF1077"	"F45296_2"	13110	24460	110	374	362	88	149	154	31	96	92	0	460	437	119	139	145	39	95	90	0	0.701	0.715	0.752	0.730	2.286	0.715	0.688	80	492	546	511	-0.513	225	321	213	298	0
3	17	7	"PFF1080"	"F45354_1"	13310	24460	110	1006	949	289	152	155	32	100	100	0	952	893	277	138	143	36	97	97	0	1.049	1.056	1.074	1.085	1.794	1.047	0.816	80	515	1668	1552	0.069	854	814	797	755	0
3	18	7	"PFF1082"	"F4541_1"	13510	24460	120	8318	7554	2494	157	161	34	100	100	0	2321	2082	737	140	144	34	95	94	0	3.742	3.809	3.815	3.786	1.746	3.969	0.859	120	498	10342	9339	1.904	8161	2181	7397	1942	0
3	19	7	"PFF1120"	"F46301_17"	13690	24460	110	2383	2216	543	158	163	33	100	100	0	1161	1119	261	142	146	40	100	100	0	2.184	2.106	2.123	2.125	1.399	2.147	0.868	80	428	3244	3035	1.127	2225	1019	2058	977	0
3	20	7	"PFF1128"	"F46381_1"	13890	24460	120	4705	4238	1403	161	163	32	100	100	0	2766	2463	938	143	148	39	98	94	0	1.732	1.757	1.722	2.020	2.263	1.756	0.874	120	498	7167	6397	0.793	4544	2623	4077	2320	0
3	21	7	"PFF1133"	"F46513_1"	14070	24460	120	15066	13734	5072	158	161	33	100	100	0	5397	4944	1876	139	140	26	100	99	0	2.835	2.825	2.808	3.105	2.561	3.019	0.815	120	493	20166	18381	1.504	14908	5258	13576	4805	0
3	22	7	"PFF1136"	"F46584_1"	14270	24460	120	30093	26592	9523	150	153	33	100	100	0	9892	8806	3199	131	135	24	99	95	0	3.068	3.048	3.027	3.012	1.807	3.224	0.858	120	542	39704	35117	1.617	29943	9761	26442	8675	0
3	1	8	"PFF1138"	"F46705_1"	10280	24650	120	6862	6055	2071	158	161	32	100	100	0	2771	2513	885	145	147	29	99	99	0	2.553	2.490	2.492	2.543	2.468	2.678	0.787	120	559	9330	8265	1.352	6704	2626	5897	2368	0
3	2	8	"PFF1140"	"F46816_1"	10460	24650	120	1034	955	332	165	167	31	100	99	0	614	558	186	148	150	27	96	94	0	1.865	1.927	1.932	2.046	2.424	2.055	0.755	120	491	1335	1200	0.899	869	466	790	410	0
3	3	8	"PFF1163"	"F47563_1"	10650	24650	120	198	200	41	159	161	30	55	28	0	256	259	63	148	149	28	87	77	0	0.361	0.369	0.389	0.416	2.922	0.274	0.090	120	511	147	152	-1.469	39	108	41	111	0
3	4	8	"PFF1165"	"F47822_1"	10850	24650	120	301	293	75	156	158	29	88	81	0	395	377	114	147	147	26	92	89	0	0.585	0.596	0.564	0.578	2.388	0.539	0.564	120	480	393	367	-0.774	145	248	137	230	0
3	5	8	"PFF1167"	"F47864_3"	11040	24650	120	717	672	224	160	163	30	97	95	0	423	398	101	145	149	28	95	93	0	2.004	2.024	1.991	1.751	2.177	2.218	0.724	120	473	835	765	1.003	557	278	512	253	0
3	6	8	"PFF1175"	"F48138_1"	11220	24650	120	410	397	90	159	161	29	100	99	0	241	240	55	146	150	29	85	76	0	2.642	2.532	2.523	2.648	2.090	2.816	0.450	120	446	346	332	1.402	251	95	238	94	0
3	7	8	"PFF1179"	"F48181_2"	11420	24650	120	2619	2352	833	155	157	30	100	100	0	1313	1195	418	142	145	28	97	96	0	2.104	2.086	2.086	2.069	2.208	2.208	0.784	120	491	3635	3250	1.073	2464	1171	2197	1053	0
3	8	8	"PFF1182"	"F48253_3"	11620	24650	150	190	192	40	155	157	30	55	25	0	170	166	32	143	146	26	50	19	0	1.296	1.609	1.309	1.325	3.196	2.235	0.071	156	554	62	60	0.374	35	27	37	23	-50
3	9	8	"PFF1197"	"F48515_1"	11800	24650	120	1154	1095	374	156	157	29	100	99	0	839	780	247	145	146	28	96	95	0	1.438	1.479	1.460	1.535	2.424	1.561	0.747	120	463	1692	1574	0.524	998	694	939	635	0
3	10	8	"PFF1204"	"F48839_1"	12000	24650	120	640	605	221	152	154	29	95	91	0	528	508	152	139	144	29	95	92	0	1.254	1.228	1.243	1.167	2.424	1.326	0.690	120	413	877	822	0.327	488	389	453	369	0
3	11	8	"PFF1208"	"F49178_1"	12170	24640	120	208	209	44	158	160	30	65	40	0	176	180	32	143	146	29	54	21	0	1.515	1.378	1.478	1.371	3.375	1.820	0.100	120	416	83	88	0.599	50	33	51	37	0
3	12	8	"PFF1210"	"F4934_1"	12380	24650	120	357	351	96	158	163	34	90	88	0	590	550	184	145	151	43	91	90	0	0.447	0.477	0.478	0.507	2.449	0.431	0.663	120	500	644	598	-1.161	199	445	193	405	0
3	13	8	"PFF1215"	"F49538_1"	12570	24650	120	4729	4101	1514	158	162	31	100	100	0	3730	3367	1169	143	147	32	97	96	0	1.274	1.223	1.226	1.219	2.471	1.267	0.785	120	503	8158	7167	0.350	4571	3587	3943	3224	0
3	14	8	"PFF1218"	"F49644_4"	12760	24650	120	405	396	115	158	162	42	95	89	0	854	778	268	143	150	43	95	91	0	0.347	0.375	0.372	0.395	2.405	0.337	0.681	120	542	958	873	-1.525	247	711	238	635	0
3	15	8	"PFF1901"	"F8433_1"	12950	24650	110	270	263	59	151	154	33	91	77	0	1495	1370	462	140	144	34	98	97	0	0.088	0.091	0.092	0.099	2.190	0.076	0.516	80	495	1474	1342	-3.509	119	1355	112	1230	0
3	16	8	"PFF1905"	"F8612_1"	13140	24650	110	552	528	148	153	160	49	97	92	0	2059	1872	653	140	177	248	93	91	0	0.208	0.217	0.219	0.218	1.957	0.190	0.747	80	494	2318	2107	-2.266	399	1919	375	1732	0
3	17	8	"PFF1913"	"F8921_1"	13340	24650	120	7511	6655	2362	157	163	48	100	100	0	3422	3057	1203	141	176	237	95	94	0	2.241	2.228	2.196	2.444	2.195	2.267	0.868	120	546	10635	9414	1.164	7354	3281	6498	2916	0
3	18	8	"PFF1915"	"F8939_2"	13530	24650	120	769	708	218	155	157	30	97	97	0	560	515	153	136	141	30	94	92	0	1.448	1.459	1.441	1.544	2.384	1.528	0.764	120	484	1038	932	0.534	614	424	553	379	0
3	19	8	"PFF1919"	"F9091_1"	13710	24650	120	345	335	91	151	153	29	94	87	0	477	458	134	135	140	40	96	93	0	0.567	0.570	0.567	0.581	2.000	0.522	0.617	120	474	536	507	-0.818	194	342	184	323	0
3	20	8	"PFF1921"	"F9247_1"	13890	24640	120	662	653	149	150	152	29	100	100	0	461	441	117	135	138	27	96	93	0	1.571	1.644	1.576	1.766	2.035	1.690	0.743	120	462	838	809	0.651	512	326	503	306	0
3	21	8	"PFI0014"	"I10798_1"	14080	24660	150	145	146	27	147	150	31	11	1	0	122	126	24	131	134	25	12	2	0	0.222	0.200	1.315	1.049	3.827	3.521	0.009	156	584	-11	-6	-2.170	-2	-9	-1	-5	-50
3	22	8	"PFI0017"	"I10882_1"	14260	24640	120	1210	1134	328	140	143	30	100	98	0	884	836	229	127	131	24	99	99	0	1.413	1.402	1.390	1.351	2.180	1.462	0.787	120	546	1827	1703	0.499	1070	757	994	709	0
3	1	9	"PFI0023"	"I11056_2"	10260	24820	110	297	293	65	157	160	34	95	86	0	150	158	32	144	146	29	31	12	0	23.333	9.714	4.000	5.236	3.171	10.137	0.028	80	536	146	150	4.544	140	6	136	14	0
3	2	9	"PFI0029"	"I11211_1"	10470	24830	110	202	206	41	160	162	33	60	33	0	270	271	48	145	147	26	98	93	0	0.336	0.365	0.478	0.355	2.822	0.414	0.235	80	456	167	172	-1.573	42	125	46	126	0
3	3	9	"PFI0033"	"I11281_1"	10650	24840	150	159	158	31	154	157	33	16	2	0	136	138	29	145	146	27	10	2	0	-0.556	-0.571	1.205	1.135	3.981	4.538	0.004	156	577	-4	-3	Error	5	-9	4	-7	-50
3	4	9	"PFI0035"	"I11342_1"	10840	24830	120	1395	1360	365	150	152	31	99	97	0	985	985	192	139	144	28	100	100	0	1.472	1.430	1.451	1.308	1.860	1.512	0.863	120	498	2091	2056	0.557	1245	846	1210	846	0
3	5	9	"PFI0056"	"I12038_2"	11040	24820	110	243	240	44	154	158	31	91	71	0	215	219	47	142	147	30	85	53	0	1.219	1.117	1.236	1.145	2.320	1.199	0.219	80	429	162	163	0.286	89	73	86	77	0
3	6	9	"PFI0058"	"I12132_1"	11220	24830	120	2376	2182	761	154	157	28	99	99	0	1113	1056	285	143	146	28	100	100	0	2.291	2.221	2.210	1.971	2.242	2.471	0.810	120	496	3192	2941	1.196	2222	970	2028	913	0
3	7	9	"PFI0060"	"I12159_3"	11410	24870	150	176	180	46	154	156	30	39	19	0	155	161	38	139	143	30	38	17	0	1.375	1.182	1.130	1.311	3.412	1.307	0.173	156	594	38	48	0.459	22	16	26	22	-50
3	8	9	"PFI0063"	"I12192_2"	11600	24850	150	155	155	31	151	152	31	17	3	0	127	131	31	139	142	27	14	3	0	-0.333	-0.500	0.873	0.987	3.753	2.118	0.017	156	493	-8	-4	Error	4	-12	4	-8	-50
3	9	9	"PFI0069"	"I12412_1"	11800	24830	120	556	534	153	146	149	30	98	95	0	438	433	107	139	142	27	99	97	0	1.371	1.320	1.356	1.236	2.271	1.398	0.743	120	475	709	682	0.455	410	299	388	294	0
3	10	9	"PFI0072"	"I12552_2"	11990	24830	120	4139	3778	1314	146	149	30	100	100	0	6980	6525	1886	139	142	27	100	100	0	0.584	0.569	0.573	0.534	2.230	0.555	0.823	120	498	10834	10018	-0.777	3993	6841	3632	6386	0
3	11	9	"PFI0105"	"I13369_2"	12190	24830	120	404	400	84	154	157	32	99	97	0	284	278	72	143	147	27	89	86	0	1.773	1.822	1.795	1.853	2.257	1.836	0.591	120	529	391	381	0.826	250	141	246	135	0
3	12	9	"PFI0107"	"I13466_1"	12380	24820	120	428	413	100	149	152	29	99	95	0	551	530	165	141	144	26	92	91	0	0.680	0.679	0.664	0.741	2.312	0.625	0.739	120	479	689	653	-0.555	279	410	264	389	0
3	13	9	"PFI0111"	"I13569_2"	12570	24830	120	1255	1200	353	151	155	34	100	99	0	970	904	284	139	141	27	97	96	0	1.329	1.371	1.370	1.465	2.236	1.397	0.795	120	470	1935	1814	0.410	1104	831	1049	765	0
3	14	9	"PFI0113"	"I13674_4"	12750	24850	150	165	166	37	154	158	37	19	4	0	160	162	37	140	143	27	43	20	0	0.550	0.545	0.739	0.697	3.857	1.458	0.058	156	601	31	34	-0.862	11	20	12	22	-50
3	15	9	"PFI0118"	"I13901_1"	12960	24840	130	257	257	53	149	159	110	45	1	0	232	233	44	137	142	44	88	55	0	1.137	1.125	1.194	1.163	2.252	1.321	0.353	120	563	203	204	0.185	108	95	108	96	0
3	16	9	"PFI0122"	"I13918_1"	13140	24830	120	2086	1991	469	149	159	122	99	99	0	1698	1556	504	134	167	224	94	90	0	1.238	1.295	1.257	1.373	1.712	1.259	0.860	120	477	3501	3264	0.309	1937	1564	1842	1422	0
3	17	9	"PFJ0094"	"J1546_3"	13320	24850	150	150	158	42	149	152	43	14	1	0	152	156	34	135	162	211	0	0	0	0.059	0.429	0.933	0.771	4.060	1.807	0.014	156	625	18	30	-4.087	1	17	9	21	-50
3	18	9	"PFJ0104"	"J157_2"	13500	24810	90	194	201	46	150	153	33	59	34	0	150	152	27	135	139	30	25	7	0	2.933	3.000	1.912	2.360	3.343	5.573	0.034	52	345	59	68	1.553	44	15	51	17	0
3	19	9	"PFJ0107"	"J1588_1"	13710	24830	120	791	778	313	142	145	31	95	93	0	623	602	205	131	134	26	96	94	0	1.319	1.350	1.300	1.307	2.687	1.523	0.638	120	551	1141	1107	0.400	649	492	636	471	0
3	20	9	"PFJ0110"	"J1616_1"	13890	24850	150	155	156	29	138	139	26	34	10	0	136	138	26	127	130	23	25	8	0	1.889	1.636	1.108	1.096	3.700	2.498	0.007	156	595	26	29	0.918	17	9	18	11	-50
3	21	9	"PFJ0116"	"J163_7"	14100	24840	120	352	352	84	135	138	25	98	97	0	255	254	59	125	127	22	94	93	0	1.669	1.682	1.651	1.687	1.772	1.844	0.589	120	479	347	346	0.739	217	130	217	129	0
3	22	9	"PFJ0119"	"J167_13"	14290	24840	120	558	551	126	135	137	26	99	99	0	537	520	153	124	128	24	96	94	0	1.024	1.051	1.004	1.101	2.128	1.019	0.712	120	644	836	812	0.035	423	413	416	396	0
3	1	10	"PFJ0157"	"J183_4"	10290	25030	130	291	285	61	158	160	33	93	85	0	313	312	81	145	147	29	93	89	0	0.792	0.760	0.785	0.763	2.174	0.738	0.497	120	659	301	294	-0.337	133	168	127	167	0
3	2	10	"PFJ0159"	"J183_6"	10460	25010	110	213	216	46	163	165	36	70	31	0	186	187	49	146	151	30	55	27	0	1.250	1.293	1.265	1.432	2.939	1.845	0.099	80	477	90	94	0.322	50	40	53	41	0
3	3	10	"PFJ0161"	"J183_8"	10660	25020	120	365	355	97	151	157	36	91	86	0	254	261	73	141	145	27	87	85	0	1.894	1.700	1.724	1.612	2.400	1.807	0.569	120	479	327	324	0.921	214	113	204	120	0
3	4	10	"PFJ0165"	"J1901_2"	10840	25030	150	163	169	40	145	149	29	38	20	0	142	147	36	138	142	26	29	10	0	4.500	2.667	1.080	1.154	3.285	3.415	0.015	156	614	22	33	2.170	18	4	24	9	-50
3	5	10	"PFJ0168"	"J191_1"	11040	25010	120	482	484	112	146	150	28	100	99	0	256	261	53	140	145	28	97	92	0	2.897	2.793	2.824	2.916	1.879	3.081	0.622	120	454	452	459	1.534	336	116	338	121	0
3	6	10	"PFJ0170"	"J191_6"	11170	25040	150	154	157	31	149	152	28	23	8	0	146	148	31	140	143	28	21	5	0	0.833	1.000	1.267	1.239	4.548	1.902	0.013	156	683	11	16	-0.263	5	6	8	8	-50
3	7	10	"PFJ0203"	"J21_13"	11450	25030	150	165	175	70	150	151	28	33	18	0	146	147	28	135	139	27	28	6	0	1.364	2.083	1.464	1.244	4.019	10.456	0.009	156	560	26	37	0.447	15	11	25	12	-50
3	8	10	"PFJ0207"	"J21_24"	11610	25020	120	220	220	57	142	143	26	84	62	0	345	334	95	131	135	25	94	90	0	0.364	0.384	0.374	0.382	2.196	0.347	0.425	120	384	292	281	-1.456	78	214	78	203	0
3	9	10	"PFJ0209"	"J21_26"	11800	25020	120	256	249	66	136	138	25	89	84	0	447	415	148	135	137	25	90	90	0	0.385	0.404	0.395	0.407	2.436	0.366	0.596	120	527	432	393	-1.379	120	312	113	280	0
3	10	10	"PFJ0212"	"J21_31"	12000	25020	120	6258	5584	2251	141	144	28	100	100	0	5053	4647	1554	137	140	25	100	100	0	1.244	1.207	1.201	1.075	2.570	1.280	0.794	120	495	11033	9953	0.315	6117	4916	5443	4510	0
3	11	10	"PFJ0216"	"J21_9"	12180	25040	150	164	169	37	148	153	31	32	12	0	127	133	32	140	144	27	14	5	0	-1.231	-3.000	0.932	0.924	4.651	2.495	0.023	156	625	3	14	Error	16	-13	21	-7	-50
3	12	10	"PFJ0218"	"J222_2"	12380	25020	120	433	415	107	148	153	31	98	93	0	427	412	105	143	144	26	97	95	0	1.004	0.993	0.970	0.984	2.018	0.991	0.701	120	549	569	536	0.005	285	284	267	269	0
3	13	10	"PFJ0247"	"J242_2"	12570	25020	110	201	205	43	147	150	33	67	38	0	164	167	36	138	141	26	50	22	0	2.077	2.000	1.556	1.554	3.712	3.149	0.083	80	470	80	87	1.054	54	26	58	29	0
3	14	10	"PFJ0250"	"J245_1"	12760	25020	120	357	350	93	148	153	35	94	90	0	250	246	66	138	142	28	89	81	0	1.866	1.870	1.769	1.877	1.980	2.056	0.481	120	522	321	310	0.900	209	112	202	108	0
3	15	10	"PFJ0252"	"J245_13"	12950	25010	110	352	333	93	149	154	33	88	88	0	260	256	74	135	140	27	87	85	0	1.624	1.521	1.360	1.409	2.401	1.712	0.469	80	461	328	305	0.700	203	125	184	121	0
3	16	10	"PFJ0254"	"J245_5"	13130	25020	110	418	417	94	146	157	119	93	65	0	285	278	64	135	142	49	91	78	0	1.813	1.895	1.886	2.030	1.777	2.549	0.602	80	478	422	414	0.859	272	150	271	143	0
3	17	10	"PFJ0257"	"J245_9"	13320	25040	150	157	157	30	141	144	27	36	8	0	136	139	29	133	136	28	18	5	0	5.333	2.667	1.200	1.302	4.137	2.972	0.003	156	595	19	22	2.415	16	3	16	6	-50
3	18	10	"PFJ0259"	"J2465_2"	13510	25040	150	150	152	30	137	140	29	28	6	0	132	136	27	131	133	26	17	5	0	13.000	3.000	1.248	1.106	3.188	0.223	0.001	156	717	14	20	3.700	13	1	15	5	-50
3	19	10	"PFK0310"	"Kn2750_3"	13720	25030	80	187	196	46	135	137	26	78	50	0	174	177	37	127	129	22	69	51	0	1.106	1.220	1.333	1.300	3.282	1.473	0.175	52	328	99	111	0.146	52	47	61	50	0
3	20	10	"PFK0321"	"Kn2865_1"	13920	25040	150	155	167	51	132	135	33	41	21	0	142	146	41	127	129	24	37	16	0	1.533	1.842	1.405	1.199	3.783	2.472	0.066	156	599	38	54	0.617	23	15	35	19	-50
3	21	10	"PFK0331"	"Kn3020_1"	14080	25030	120	1763	1645	527	135	139	56	99	98	0	1064	1013	250	126	128	22	100	99	0	1.736	1.702	1.769	1.616	1.932	1.812	0.858	120	498	2566	2397	0.795	1628	938	1510	887	0
3	22	10	"PFK0339"	"Kn3094_1"	14300	25040	80	183	187	37	136	139	27	73	42	0	154	153	28	125	128	24	59	25	0	1.621	1.821	1.321	1.231	3.480	2.065	0.119	52	318	76	79	0.697	47	29	51	28	0
3	1	11	"PFK0353"	"Kn3360_3"	10280	25210	140	283	286	80	156	157	29	87	80	0	172	176	43	145	148	26	50	26	0	4.704	4.194	3.455	3.434	2.934	4.166	0.200	156	773	154	161	2.234	127	27	130	31	0
3	2	11	"PFK0355"	"Kn3360_5"	10470	25210	110	268	264	63	159	161	30	90	83	0	453	440	149	146	152	37	90	87	0	0.355	0.357	0.360	0.384	1.689	0.327	0.583	80	498	416	399	-1.494	109	307	105	294	0
3	3	11	"PFK0384"	"Kn386_1"	10670	25220	120	228	226	44	151	154	31	83	63	0	190	187	36	141	145	35	65	25	0	1.571	1.630	1.519	1.551	3.046	2.006	0.198	120	561	126	121	0.652	77	49	75	46	0
3	4	11	"PFK0387"	"Kn400_3"	10860	25220	120	302	306	82	146	149	28	94	89	0	1189	1119	362	140	143	26	100	100	0	0.149	0.163	0.164	0.163	2.063	0.144	0.628	120	504	1205	1139	-2.749	156	1049	160	979	0
3	5	11	"PFK0390"	"Kn4028_2"	11050	25220	120	3277	3029	1042	147	150	27	100	100	0	2227	2012	699	138	142	26	98	98	0	1.498	1.538	1.499	1.514	2.223	1.607	0.762	120	479	5219	4756	0.583	3130	2089	2882	1874	0
3	6	11	"PFK0393"	"Kn4044_1"	11240	25220	130	163	164	32	146	148	26	38	14	0	225	221	64	134	136	25	85	70	0	0.187	0.207	0.329	0.361	3.749	0.139	0.033	120	575	108	105	-2.420	17	91	18	87	0
3	7	11	"PFK0400"	"Kn4252_3"	11440	25220	120	873	832	268	144	146	25	97	95	0	2792	2595	795	135	136	24	100	100	0	0.274	0.280	0.277	0.286	2.333	0.255	0.766	120	480	3386	3148	-1.866	729	2657	688	2460	0
3	8	11	"PFK0406"	"Kn434_1"	11620	25220	120	256	252	57	141	142	26	91	83	0	475	455	134	132	135	23	98	97	0	0.335	0.344	0.340	0.328	2.026	0.309	0.585	120	524	458	434	-1.577	115	343	111	323	0
3	9	11	"PFK0434"	"Kn5123_1"	11820	25220	120	627	582	177	134	137	27	96	95	0	458	445	125	131	132	24	97	96	0	1.508	1.427	1.475	1.354	1.982	1.488	0.742	120	530	820	762	0.592	493	327	448	314	0
3	10	11	"PFK0438"	"Kn5186_3"	12010	25220	120	824	785	274	138	140	27	98	95	0	1308	1202	381	131	133	23	100	99	0	0.583	0.604	0.606	0.552	2.166	0.598	0.838	120	510	1863	1718	-0.779	686	1177	647	1071	0
3	11	11	"PFK0449"	"Kn5414_1"	12200	25220	120	554	535	179	145	148	28	95	91	0	231	230	62	133	136	24	88	78	0	4.173	4.021	3.912	3.728	2.643	4.797	0.490	120	466	507	487	2.061	409	98	390	97	0
3	12	11	"PFK0454"	"Kn5561_2"	12390	25220	120	278	282	55	146	148	28	98	93	0	685	660	178	138	140	25	99	98	0	0.241	0.261	0.235	0.260	2.113	0.218	0.590	120	515	679	658	-2.051	132	547	136	522	0
3	13	11	"PFK0456"	"Kn5587_1"	12580	25220	120	738	693	199	144	146	26	99	98	0	9972	9427	3103	137	141	26	100	99	0	0.060	0.059	0.061	0.064	2.313	0.052	0.779	120	561	10429	9839	-4.049	594	9835	549	9290	0
3	14	11	"PFK0460"	"Kn569_3"	12760	25220	110	170	174	44	143	148	33	42	17	0	352	327	103	139	147	45	90	83	0	0.127	0.165	0.183	0.184	2.649	0.121	0.076	80	457	240	219	-2.980	27	213	31	188	0
3	15	11	"PFK0488"	"Kn67_1"	12950	25220	120	164	169	36	146	151	35	34	9	0	362	355	100	136	144	42	93	90	0	0.080	0.105	0.148	0.144	2.817	0.018	0.066	120	607	244	242	-3.650	18	226	23	219	0
3	16	11	"PFK0491"	"Kn6869_1"	13140	25220	110	210	212	47	146	150	30	85	51	0	1066	1019	265	135	141	43	100	100	0	0.069	0.075	0.074	0.082	2.072	0.063	0.288	80	512	995	950	-3.863	64	931	66	884	0
3	17	11	"PFK0496"	"Kn707_1"	13340	25220	120	3556	3268	984	145	146	27	100	100	0	2807	2538	780	138	142	43	98	95	0	1.278	1.301	1.286	1.359	2.231	1.321	0.830	120	498	6080	5523	0.354	3411	2669	3123	2400	0
3	18	11	"PFK0507"	"Kn768_1"	13540	25220	130	438	433	120	139	141	27	97	95	0	465	430	135	133	134	23	92	90	0	0.901	0.990	0.924	0.957	1.701	0.947	0.734	120	555	631	591	-0.151	299	332	294	297	0
3	19	11	"PFK0510"	"Kn7854_1"	13730	25220	120	929	852	309	136	138	32	99	98	0	738	698	235	132	135	27	93	93	0	1.309	1.265	1.239	1.296	2.388	1.327	0.766	120	554	1399	1282	0.388	793	606	716	566	0
3	20	11	"PFK0516"	"Kn8017_1"	13910	25220	110	809	740	243	135	138	35	100	98	0	4842	4603	1460	134	139	40	100	100	0	0.143	0.135	0.149	0.133	2.014	0.129	0.711	80	413	5382	5074	-2.804	674	4708	605	4469	0
3	21	11	"PFK1023"	"Ks506_1"	14100	25220	120	2699	2419	853	135	143	94	100	99	0	2489	2368	625	132	136	44	100	99	0	1.088	1.021	1.057	0.976	2.055	1.072	0.822	120	510	4921	4520	0.121	2564	2357	2284	2236	0
3	22	11	"PFK1025"	"Ks506_6"	14290	25220	120	2723	2438	811	134	138	74	100	100	0	1464	1350	467	126	130	33	98	97	0	1.935	1.882	1.888	1.916	2.279	1.985	0.774	120	622	3927	3528	0.952	2589	1338	2304	1224	0
3	1	12	"PFK1027"	"Ks509_1"	10300	25410	120	330	322	78	155	156	29	95	87	0	317	309	78	143	145	24	96	91	0	1.006	1.006	0.982	0.985	1.989	1.035	0.643	120	564	349	333	0.008	175	174	167	166	0
3	2	12	"PFK1030"	"Ks509_6"	10480	25410	120	301	294	77	153	156	28	91	87	0	590	563	189	141	146	34	93	91	0	0.330	0.334	0.325	0.337	2.006	0.298	0.622	120	524	597	563	-1.601	148	449	141	422	0
3	3	12	"PFK1033"	"Ks510_10"	10660	25410	110	211	207	53	158	161	30	62	42	0	456	438	142	145	149	30	91	91	0	0.170	0.167	0.204	0.199	3.036	0.151	0.241	80	462	364	342	-2.553	53	311	49	293	0
3	4	12	"PFK1036"	"Ks510_3"	10850	25410	110	183	189	34	156	158	30	47	22	0	464	461	117	146	152	37	97	97	0	0.085	0.105	0.102	0.111	2.238	0.101	0.165	80	496	345	348	-3.558	27	318	33	315	0
3	5	12	"PFK1051"	"Ks539_1"	11050	25410	120	2253	2086	744	146	149	27	99	98	0	2479	2240	792	138	142	32	100	99	0	0.900	0.923	0.876	0.855	2.093	0.914	0.871	120	536	4448	4042	-0.152	2107	2341	1940	2102	0
3	6	12	"PFK1053"	"Ks545_4"	11240	25410	110	215	220	34	145	147	26	95	66	0	550	521	137	133	140	42	96	92	0	0.168	0.193	0.184	0.201	2.320	0.144	0.423	80	453	487	463	-2.575	70	417	75	388	0
3	7	12	"PFK1057"	"Ks54_4"	11430	25410	120	2006	1781	596	143	146	28	100	100	0	1010	919	327	135	140	40	94	91	0	2.129	2.089	2.097	2.346	2.087	2.144	0.832	120	504	2738	2422	1.090	1863	875	1638	784	0
3	8	12	"PFK1062"	"Ks5580_5"	11620	25410	110	671	649	190	139	143	28	100	98	0	961	921	255	132	137	45	100	100	0	0.642	0.646	0.664	0.643	1.590	0.617	0.825	80	464	1361	1299	-0.640	532	829	510	789	0
3	9	12	"PFK1065"	"Ks565_1"	11810	25410	120	314	315	76	132	137	42	97	89	0	546	541	127	125	130	45	99	98	0	0.432	0.440	0.446	0.428	1.778	0.412	0.695	120	546	603	599	-1.210	182	421	183	416	0
3	10	12	"PFK1067"	"Ks565_2"	12010	25420	120	1024	951	293	130	133	24	98	97	0	774	737	218	125	127	22	100	100	0	1.378	1.342	1.337	1.290	1.812	1.386	0.866	120	438	1543	1433	0.462	894	649	821	612	0
3	11	12	"PFK1087"	"Ks56_4"	12180	25420	150	167	169	37	140	142	28	49	22	0	161	163	33	131	134	26	53	28	0	0.900	0.906	1.000	0.868	3.635	1.485	0.046	156	591	57	61	-0.152	27	30	29	32	-50
3	12	12	"PFK1089"	"Ks56_9"	12390	25410	120	338	334	79	143	144	28	95	93	0	404	388	119	133	135	25	92	91	0	0.720	0.749	0.758	0.791	2.236	0.693	0.662	120	535	466	446	-0.475	195	271	191	255	0
3	13	12	"PFK1091"	"Ks586_5"	12570	25410	110	617	609	148	147	150	31	98	98	0	451	427	117	137	142	33	95	92	0	1.497	1.593	1.599	1.684	1.799	1.503	0.785	80	472	784	752	0.582	470	314	462	290	0
3	14	12	"PFK1096"	"Ks592_4"	12770	25410	120	2358	2121	672	149	151	30	100	100	0	2247	1995	684	137	144	40	95	95	0	1.047	1.061	1.050	1.096	1.856	1.050	0.884	120	586	4319	3830	0.066	2209	2110	1972	1858	0
3	15	12	"PFK1098"	"Ks595_2"	12960	25410	110	191	189	38	148	150	27	63	32	0	448	428	116	135	139	26	97	92	0	0.137	0.140	0.151	0.134	2.663	0.121	0.216	80	460	356	334	-2.864	43	313	41	293	0
3	16	12	"PFK1103"	"Ks5_1"	13150	25420	120	194	198	37	146	147	27	75	45	0	1131	1076	274	137	142	43	100	98	0	0.048	0.055	0.053	0.053	2.047	0.047	0.296	120	533	1042	991	-4.372	48	994	52	939	0
3	17	12	"PFK1124"	"Ks646_6"	13340	25410	120	1313	1212	406	146	165	283	93	86	0	810	722	286	137	141	38	90	86	0	1.734	1.822	1.830	2.123	2.602	2.249	0.636	120	531	1840	1651	0.794	1167	673	1066	585	0
3	18	12	"PFK1126"	"Ks64_1"	13530	25410	110	247	253	51	146	165	299	0	0	0	314	306	72	136	139	39	93	91	0	0.567	0.629	0.612	0.620	1.925	0.533	0.547	80	476	279	277	-0.818	101	178	107	170	0
3	19	12	"PFK1135"	"Ks664_1"	13720	25410	110	568	539	156	141	143	28	95	93	0	623	588	181	136	140	39	93	93	0	0.877	0.881	0.879	0.875	1.573	0.848	0.814	80	463	914	850	-0.190	427	487	398	452	0
3	20	12	"PFK1137"	"Ks664_35"	13900	25410	120	5485	5310	1408	141	144	29	100	100	0	3747	3411	1247	135	141	47	98	95	0	1.480	1.578	1.524	1.844	2.309	1.546	0.869	120	504	8956	8445	0.565	5344	3612	5169	3276	0
3	21	12	"PFK1140"	"Ks667_3"	14090	25420	150	165	166	35	139	146	75	9	0	0	145	147	30	134	138	42	14	1	0	2.364	2.077	1.357	1.362	3.844	2.185	0.018	156	624	37	40	1.241	26	11	27	13	-50
3	22	12	"PFK1142"	"Ks66_1"	14290	25410	110	1597	1502	436	137	143	81	100	100	0	2469	2264	680	130	139	83	100	98	0	0.624	0.640	0.654	0.663	1.732	0.611	0.853	80	515	3799	3499	-0.680	1460	2339	1365	2134	0
3	1	13	"PFM0090"	"M16407_5"	10300	25600	120	1346	1264	436	155	156	29	100	98	0	892	859	268	141	145	32	96	95	0	1.586	1.545	1.526	1.468	2.219	1.666	0.772	120	588	1942	1827	0.665	1191	751	1109	718	0
3	2	13	"PFM0095"	"M16853_1"	10490	25600	120	342	336	85	154	155	29	95	93	0	308	303	78	139	143	34	94	85	0	1.112	1.110	1.057	1.107	2.162	1.119	0.530	120	458	357	346	0.154	188	169	182	164	0
3	3	13	"PFM0099"	"M17049_2"	10670	25600	120	1549	1430	543	158	160	31	99	99	0	1091	1013	367	144	147	28	99	97	0	1.469	1.464	1.442	1.485	2.602	1.523	0.796	120	510	2338	2141	0.555	1391	947	1272	869	0
3	4	13	"PFM0101"	"M17181_1"	10870	25590	110	379	368	110	155	156	31	92	87	0	231	236	67	141	145	36	82	60	0	2.489	2.242	2.286	1.991	2.476	2.824	0.429	80	440	314	308	1.316	224	90	213	95	0
3	5	13	"PFM0103"	"M17230_2"	11040	25600	150	144	146	32	145	148	27	19	5	0	115	117	24	136	140	34	3	0	0	0.048	-0.053	0.876	0.817	3.381	2.543	0.004	156	635	-22	-18	-4.392	-1	-21	1	-19	-50
3	6	13	"PFM0105"	"M17327_1"	11250	25600	120	464	440	128	143	145	26	97	95	0	483	468	132	133	140	42	95	93	0	0.917	0.887	0.869	0.831	2.026	0.884	0.742	120	455	671	632	-0.125	321	350	297	335	0
3	7	13	"PFM0123"	"M18924_1"	11400	25590	150	174	189	66	139	142	27	56	37	0	176	217	113	134	138	38	53	35	0	0.833	0.602	0.692	0.697	3.790	0.470	0.341	156	600	77	133	-0.263	35	42	50	83	-50
3	8	13	"PFM0125"	"M18924_16"	11590	25590	110	1752	1564	556	139	142	29	100	98	0	2045	1812	663	131	139	62	96	95	0	0.843	0.848	0.876	0.922	1.844	0.808	0.835	80	456	3527	3106	-0.247	1613	1914	1425	1681	0
3	9	13	"PFM0128"	"M18924_2"	11770	25590	110	6070	5641	2048	138	156	178	100	98	0	2517	2339	904	128	154	201	95	92	0	2.483	2.489	2.497	2.606	1.725	2.510	0.856	80	472	8321	7714	1.312	5932	2389	5503	2211	0
3	10	13	"PFM0134"	"M19188_5"	11980	25610	150	140	142	29	136	156	208	0	0	0	154	154	35	128	150	189	0	0	0	0.154	0.231	0.813	0.845	4.405	1.403	0.717	156	559	30	32	-2.700	4	26	6	26	-50
3	11	13	"PFM0138"	"M19559_4"	12150	25590	110	388	389	89	137	138	25	98	97	0	270	269	79	129	132	26	92	87	0	1.780	1.800	1.708	1.820	1.891	1.687	0.604	80	375	392	392	0.832	251	141	252	140	0
3	12	13	"PFM0140"	"M196_2"	12340	25590	110	757	3579	9657	134	137	29	100	98	0	562	4002	11834	127	132	40	95	93	0	1.432	0.889	1.430	1.399	2.540	0.915	0.684	80	494	1058	7320	0.518	623	435	3445	3875	0
3	13	13	"PFM0160"	"M21368_2"	12550	25620	150	174	178	50	152	156	43	23	7	0	176	175	42	138	147	60	24	3	0	0.579	0.703	0.782	0.859	3.664	0.857	0.046	156	718	60	63	-0.788	22	38	26	37	-50
3	14	13	"PFM0162"	"M21439_1"	12730	25590	110	309	308	84	153	154	26	90	86	0	335	326	87	141	144	30	93	91	0	0.804	0.838	0.866	0.754	2.601	0.907	0.602	80	451	350	340	-0.315	156	194	155	185	0
3	15	13	"PFM0165"	"M21508_2"	12940	25600	120	1479	1336	481	151	153	28	100	99	0	1164	1071	356	139	142	27	100	98	0	1.296	1.271	1.283	1.254	2.298	1.327	0.814	120	529	2353	2117	0.374	1328	1025	1185	932	0
3	16	13	"PFM0167"	"M2157_1"	13120	25600	120	463	440	125	148	152	39	95	90	0	328	318	88	135	138	29	94	90	0	1.632	1.596	1.480	1.539	2.100	1.663	0.710	120	497	508	475	0.707	315	193	292	183	0
3	17	13	"PFM0171"	"M21780_2"	13310	25590	110	986	908	287	148	168	304	88	77	0	1242	1175	347	136	142	40	100	98	0	0.758	0.731	0.738	0.729	1.776	0.735	0.823	80	461	1944	1799	-0.400	838	1106	760	1039	0
3	18	13	"PFM0173"	"M21780_4"	13520	25610	150	147	148	28	148	164	267	0	0	0	127	129	27	136	141	38	7	0	0	0.111	0.000	0.963	0.970	3.904	0.076	0.000	156	600	-10	-7	-3.170	-1	-9	0	-7	-50
3	19	13	"PFM0202"	"M23550_4"	13700	25600	120	2192	1938	657	141	145	28	100	100	0	1922	1726	632	134	138	38	93	92	0	1.147	1.129	1.134	1.295	2.670	1.112	0.838	120	465	3839	3389	0.198	2051	1788	1797	1592	0
3	20	13	"PFM0204"	"M23550_7"	13900	25610	150	157	167	48	142	146	30	30	13	0	141	145	34	135	139	36	16	5	0	2.500	2.500	1.611	1.454	4.099	2.369	0.166	156	552	21	35	1.322	15	6	25	10	-50
3	21	13	"PFM0209"	"M24104_1"	14080	25600	120	1374	1251	436	139	145	45	99	98	0	792	735	242	131	140	120	90	89	0	1.868	1.841	1.834	1.819	2.629	1.950	0.801	120	443	1896	1716	0.902	1235	661	1112	604	0
3	22	13	"PFM0211"	"M24315_1"	14260	25590	110	815	788	212	134	136	26	98	98	0	793	738	210	131	138	79	98	96	0	1.029	1.077	1.090	1.081	1.654	1.017	0.811	80	512	1343	1261	0.041	681	662	654	607	0
3	1	14	"PFM0214"	"M24561_16"	10270	25780	110	481	475	149	156	156	29	96	95	0	305	297	100	142	145	27	86	82	0	1.994	2.058	1.860	2.055	2.064	2.169	0.620	80	502	488	474	0.996	325	163	319	155	0
3	2	14	"PFM0216"	"M24561_22"	10470	25790	120	303	300	79	154	153	28	90	88	0	652	584	213	139	142	26	91	89	0	0.290	0.328	0.312	0.359	2.904	0.291	0.620	120	468	662	591	-1.784	149	513	146	445	0
3	3	14	"PFM0675"	"M49210_1"	10630	25780	120	344	330	86	147	149	28	92	90	0	269	268	71	138	141	25	91	85	0	1.504	1.408	1.325	1.295	2.297	1.475	0.520	120	415	328	313	0.589	197	131	183	130	0
3	4	14	"PFM0678"	"M49439_1"	10820	25780	120	183	185	38	147	151	29	55	31	0	240	235	55	137	141	29	89	72	0	0.350	0.388	0.434	0.412	2.880	0.285	0.094	120	522	139	136	-1.517	36	103	38	98	0
3	5	14	"PFM0682"	"M49680_3"	11020	25780	120	351	346	82	147	148	26	96	93	0	405	391	110	136	139	29	92	90	0	0.758	0.780	0.773	0.756	2.403	0.734	0.649	120	476	473	454	-0.399	204	269	199	255	0
3	6	14	"PFM0685"	"M50030_1"	11210	25790	120	1644	1490	489	145	145	25	99	98	0	929	870	261	133	135	24	100	100	0	1.883	1.825	1.768	1.710	2.347	1.942	0.818	120	504	2295	2082	0.913	1499	796	1345	737	0
3	7	14	"PFM0689"	"M50253_2"	11400	25780	110	266	268	60	136	140	26	93	87	0	536	506	136	131	134	25	95	93	0	0.321	0.352	0.347	0.356	1.937	0.318	0.661	80	446	535	507	-1.639	130	405	132	375	0
3	8	14	"PFM0691"	"M50721_1"	11590	25780	120	263	263	58	135	138	27	95	88	0	236	231	63	132	135	47	82	55	0	1.231	1.293	1.138	1.163	1.933	1.243	0.457	120	555	232	227	0.300	128	104	128	99	0
3	9	14	"PFM0712"	"M52704_3"	11800	25790	150	155	156	30	141	154	155	0	0	0	130	134	30	132	152	177	0	0	0	-7.000	7.500	0.923	0.983	3.964	0.247	0.283	156	612	12	17	Error	14	-2	15	2	-50
3	10	14	"PFM0715"	"M5299_1"	11980	25780	120	838	775	292	143	152	152	90	83	0	832	763	252	132	139	69	94	90	0	0.993	1.002	1.009	0.974	2.571	1.137	0.726	120	411	1395	1263	-0.010	695	700	632	631	0
3	11	14	"PFM0718"	"M53027_1"	12170	25780	120	847	768	274	144	151	135	92	84	0	391	372	111	134	139	62	91	81	0	2.735	2.622	2.635	2.348	2.534	2.935	0.714	120	530	960	862	1.452	703	257	624	238	0
3	12	14	"PFM0720"	"M53181_3"	12360	25780	110	2595	2361	822	152	159	76	100	100	0	1229	1159	335	137	150	100	97	93	0	2.237	2.161	2.236	2.158	1.689	2.341	0.831	80	482	3535	3231	1.162	2443	1092	2209	1022	0
3	13	14	"PFM0722"	"M53240_1"	12540	25770	110	1391	1334	439	159	169	86	100	96	0	873	778	259	141	161	117	93	85	0	1.683	1.845	1.825	1.930	1.849	1.858	0.839	80	399	1964	1812	0.751	1232	732	1175	637	0
3	14	14	"PFM0726"	"M53565_1"	12760	25790	150	147	152	30	152	155	39	9	1	0	125	131	29	141	146	51	3	0	0	0.313	0.000	0.846	0.764	3.281	1.168	0.022	156	615	-21	-10	-1.678	-5	-16	0	-10	-50
3	15	14	"PFM0746"	"M54626_1"	12940	25780	120	2846	2553	1008	149	149	28	100	99	0	2917	2673	866	139	141	25	99	99	0	0.971	0.949	0.973	0.876	2.354	0.978	0.803	120	438	5475	4938	-0.043	2697	2778	2404	2534	0
3	16	14	"PFM0749"	"M5464_1"	13110	25780	110	864	821	270	150	161	67	97	97	0	534	521	163	138	148	59	95	91	0	1.803	1.752	1.778	1.768	1.960	1.864	0.786	80	443	1110	1054	0.850	714	396	671	383	0
3	17	14	"PFM0753"	"M55240_4"	13330	25790	150	151	152	30	154	162	58	3	0	0	126	128	27	138	146	51	2	0	0	0.250	0.200	0.789	0.918	3.618	1.041	0.241	156	657	-15	-12	-2.000	-3	-12	-2	-10	-50
3	18	14	"PFM0758"	"M55479_1"	13520	25790	150	147	151	30	146	150	29	21	3	0	126	129	30	136	139	27	10	4	0	-0.100	-0.714	0.785	0.982	4.065	4.181	0.002	156	496	-9	-2	Error	1	-10	5	-7	-50
3	19	14	"PFM0761"	"M55746_2"	13700	25780	120	307	302	75	140	143	27	93	90	0	244	238	53	133	135	25	91	83	0	1.505	1.543	1.531	1.624	2.605	1.771	0.494	120	450	278	267	0.589	167	111	162	105	0
3	20	14	"PFM0763"	"M55888_10"	13890	25780	120	1842	1596	596	138	140	27	99	99	0	2261	2063	698	135	137	25	98	98	0	0.802	0.756	0.782	0.744	2.534	0.758	0.822	120	487	3830	3386	-0.319	1704	2126	1458	1928	0
3	21	14	"PFM0787"	"M57062_3"	14080	25780	110	177	179	31	136	140	43	46	8	0	248	245	47	131	139	120	47	0	0	0.350	0.377	0.361	0.374	2.296	0.093	0.056	80	445	158	157	-1.513	41	117	43	114	0
3	22	14	"PFM0790"	"M57295_1"	14280	25800	150	149	153	33	131	135	35	30	8	0	124	127	24	128	136	101	0	0	0	-4.500	-22.000	1.818	1.539	3.639	0.044	0.012	156	852	14	21	Error	18	-4	22	-1	-50
3	1	15	"PFM0798"	"M57785_5"	10270	25980	150	171	172	30	158	159	30	25	6	0	131	134	28	143	146	28	10	1	0	-1.083	-1.556	1.000	1.019	3.459	4.568	0.001	156	829	1	5	Error	13	-12	14	-9	-50
3	2	15	"PFM0800"	"M58024_1"	10460	25970	120	348	343	88	152	153	29	95	92	0	285	280	76	141	142	24	89	85	0	1.361	1.374	1.351	1.338	2.187	1.372	0.581	120	462	340	330	0.445	196	144	191	139	0
3	3	15	"PFM0804"	"M58298_1"	10660	25980	150	149	151	29	149	150	27	17	4	0	118	123	29	139	142	34	4	1	0	0.000	-0.125	0.789	0.683	3.115	4.399	0.000	156	579	-21	-14	Error	0	-21	2	-16	-50
3	4	15	"PFM0807"	"M58361_1"	10860	25970	120	474	454	152	147	148	26	92	90	0	2071	1894	630	136	139	25	99	99	0	0.169	0.175	0.170	0.176	2.398	0.165	0.779	120	483	2262	2065	-2.565	327	1935	307	1758	0
3	5	15	"PFN0316"	"N134_30"	11020	25960	110	520	494	121	146	147	28	98	95	0	335	320	99	135	138	28	90	86	0	1.870	1.881	1.898	1.929	1.751	1.823	0.710	80	440	574	533	0.903	374	200	348	185	0
3	6	15	"PFN0318"	"N134_34"	11230	25970	120	881	803	272	143	144	27	100	97	0	477	453	140	133	136	27	93	91	0	2.145	2.063	2.083	1.888	2.203	2.190	0.778	120	539	1082	980	1.101	738	344	660	320	0
3	7	15	"PFN0320"	"N134_41"	11410	25960	110	321	317	81	140	142	28	92	92	0	405	372	126	133	136	28	87	85	0	0.665	0.741	0.698	0.791	2.014	0.621	0.680	80	491	453	416	-0.588	181	272	177	239	0
3	8	15	"PFN0324"	"N134_45"	11610	25970	120	5596	5032	1775	135	136	28	100	100	0	3293	2895	1070	128	130	29	99	99	0	1.725	1.770	1.696	1.731	2.235	1.803	0.841	120	529	8626	7664	0.787	5461	3165	4897	2767	0
3	9	15	"PFN0326"	"N134_5"	11800	25970	120	490	467	149	140	141	29	95	94	0	435	403	130	129	131	26	90	89	0	1.144	1.193	1.125	1.171	1.892	1.223	0.756	120	460	656	601	0.194	350	306	327	274	0
3	10	15	"PFN0328"	"N134_57"	12000	25980	150	158	158	29	146	150	30	25	6	0	127	131	26	134	137	25	14	4	0	-1.714	-4.000	1.213	1.218	3.441	4.794	0.002	156	533	5	9	Error	12	-7	12	-3	-50
3	11	15	"PFN0346"	"N134_93"	12190	25980	150	156	159	31	157	162	45	7	0	0	130	131	31	138	143	34	8	1	0	0.125	-0.286	0.901	0.888	2.681	6.583	0.003	156	564	-9	-5	-3.000	-1	-8	2	-7	-50
3	12	15	"PFN0348"	"N134_96"	12380	25980	150	160	158	29	161	168	69	0	0	0	136	140	33	140	151	89	0	0	0	0.250	100000.000	0.773	0.850	3.285	0.317	0.049	156	568	-5	-3	-2.000	-1	-4	-3	0	-50
3	13	15	"PFN0350"	"N135_1"	12560	25960	150	162	164	32	153	161	72	3	0	0	150	154	32	139	152	97	1	0	0	0.818	0.733	1.167	1.362	3.651	0.648	0.244	156	594	20	26	-0.290	9	11	11	15	-50
3	14	15	"PFN0353"	"N135_14"	12750	25970	120	1325	1210	423	145	147	27	100	100	0	884	809	285	137	138	23	95	91	0	1.580	1.585	1.626	1.725	2.259	1.617	0.835	120	447	1927	1737	0.660	1180	747	1065	672	0
3	15	15	"PFN0355"	"N135_17"	12940	25970	120	1051	949	373	143	144	26	98	97	0	495	464	150	135	137	23	95	93	0	2.522	2.450	2.534	2.233	2.436	2.768	0.720	120	491	1268	1135	1.335	908	360	806	329	0
3	16	15	"PFN0357"	"N135_2"	13130	25970	120	478	465	135	145	151	51	95	93	0	362	346	105	136	141	47	88	86	0	1.473	1.524	1.560	1.534	1.975	1.527	0.692	120	537	559	530	0.559	333	226	320	210	0
3	17	15	"PFN0375"	"N136_7"	13330	25980	120	1084	982	360	154	156	31	96	95	0	1255	1160	397	139	141	26	98	97	0	0.833	0.811	0.814	0.746	2.173	0.830	0.848	120	479	2046	1849	-0.263	930	1116	828	1021	0
3	18	15	"PFN0377"	"N137_11"	13520	25970	120	2168	1943	771	151	153	31	100	100	0	1478	1304	464	139	140	26	97	96	0	1.506	1.538	1.600	1.553	2.286	1.632	0.814	120	466	3356	2957	0.591	2017	1339	1792	1165	0
3	19	15	"PFN0379"	"N137_15"	13700	25970	110	309	304	87	142	145	27	91	90	0	201	202	54	135	137	25	78	65	0	2.530	2.418	2.036	2.081	2.455	2.792	0.329	80	478	233	229	1.339	167	66	162	67	0
3	20	15	"PFN0383"	"N137_20"	13890	25970	110	265	263	62	141	145	30	91	82	0	228	217	49	136	137	24	87	76	0	1.348	1.506	1.367	1.434	2.210	1.684	0.373	80	489	216	203	0.431	124	92	122	81	0
3	21	15	"PFN0385"	"N137_22"	14090	25970	120	8952	7957	2929	138	141	28	100	100	0	2891	2536	967	133	138	65	95	95	0	3.196	3.254	3.214	3.111	1.738	3.468	0.821	120	544	11572	10222	1.676	8814	2758	7819	2403	0
3	22	15	"PFN0387"	"N137_25"	14280	25970	120	171	174	32	134	136	25	65	32	0	201	199	47	130	135	65	54	10	0	0.521	0.580	0.529	0.602	2.903	0.079	0.025	120	540	108	109	-0.940	37	71	40	69	0
3	1	16	"PFN0405"	"N137_9"	10290	26160	120	453	430	131	157	159	30	94	91	0	328	321	88	143	146	26	94	90	0	1.600	1.534	1.538	1.360	2.690	1.689	0.582	120	578	481	451	0.678	296	185	273	178	0
3	2	16	"PFN0407"	"N138_101"	10500	26170	150	157	163	34	153	157	34	19	5	0	134	135	29	144	152	93	0	0	0	-0.400	-1.111	1.115	1.026	3.968	5.975	0.003	156	636	-6	1	Error	4	-10	10	-9	-50
3	3	16	"PFN0410"	"N138_105"	10660	26150	110	2220	2121	702	151	154	34	100	100	0	2175	1927	649	141	153	120	100	98	0	1.017	1.103	1.068	1.118	1.585	1.087	0.888	80	394	4103	3756	0.025	2069	2034	1970	1786	0
3	4	16	"PFN0413"	"N138_15"	10850	26150	110	298	297	77	151	153	32	91	86	0	222	208	61	139	149	107	25	1	0	1.771	2.116	1.760	1.951	1.895	1.948	0.445	80	503	230	215	0.825	147	83	146	69	0
3	5	16	"PFN0416"	"N138_21"	11050	26160	120	157	158	34	144	147	28	30	10	0	220	216	56	134	138	28	86	71	0	0.151	0.171	0.340	0.343	3.169	0.105	0.015	120	569	99	96	-2.726	13	86	14	82	0
3	6	16	"PFN0418"	"N138_26"	11240	26160	120	846	806	236	143	144	25	100	99	0	542	523	165	135	136	24	95	95	0	1.727	1.709	1.712	1.686	2.226	1.763	0.744	120	513	1110	1051	0.788	703	407	663	388	0
3	7	16	"PFN0821"	"N159_40"	11410	26160	110	281	277	70	146	147	28	92	83	0	1990	1878	519	135	149	115	100	95	0	0.073	0.075	0.081	0.072	1.740	0.070	0.622	80	488	1990	1874	-3.780	135	1855	131	1743	0
3	8	16	"PFN0823"	"N159_45"	11620	26170	150	154	156	29	141	142	28	32	8	0	131	132	27	131	140	99	0	0	0	100000.000	15.000	1.379	1.349	3.581	0.089	0.025	156	674	13	16	16.610	13	0	15	1	-50
3	9	16	"PFN0826"	"N159_51"	11810	26170	150	155	157	30	139	141	27	36	10	0	134	135	30	130	132	27	17	3	0	4.000	3.600	1.091	1.116	4.037	3.866	0.003	156	544	20	23	2.000	16	4	18	5	-50
3	10	16	"PFN0828"	"N159_7"	11990	26160	120	930	877	304	142	146	29	100	98	0	649	639	225	134	136	26	97	94	0	1.530	1.455	1.473	1.465	2.162	1.494	0.748	120	457	1303	1240	0.614	788	515	735	505	0
3	11	16	"PFN0830"	"N161_2"	12170	26150	110	678	644	188	155	163	50	95	93	0	379	348	111	139	145	42	86	83	0	2.179	2.340	2.084	2.241	1.686	2.393	0.728	80	437	763	698	1.124	523	240	489	209	0
3	12	16	"PFN0833"	"N162_3"	12370	26160	120	387	381	84	161	166	48	96	91	0	329	330	72	141	147	40	96	91	0	1.202	1.164	1.164	1.112	1.805	1.211	0.642	120	488	414	409	0.266	226	188	220	189	0
3	13	16	"PFN0859"	"N168_1"	12560	26160	120	291	292	68	144	146	27	96	89	0	394	382	107	135	137	23	95	94	0	0.568	0.599	0.586	0.619	2.296	0.548	0.587	120	510	406	395	-0.817	147	259	148	247	0
3	14	16	"PFN0861"	"N168_12"	12750	26160	120	261	263	60	138	140	27	96	86	0	1495	1329	440	132	133	21	99	99	0	0.090	0.104	0.102	0.109	2.151	0.093	0.630	120	514	1486	1322	-3.470	123	1363	125	1197	0
3	15	16	"PFN0863"	"N168_17"	12950	26160	120	543	506	164	136	139	30	95	92	0	347	336	90	128	131	22	95	95	0	1.858	1.779	1.761	1.743	2.120	1.952	0.724	120	500	626	578	0.894	407	219	370	208	0
3	16	16	"PFN0866"	"N168_23"	13130	26160	120	201	201	45	139	141	30	74	51	0	226	228	56	129	133	23	91	82	0	0.639	0.626	0.612	0.595	2.539	0.622	0.288	120	491	159	161	-0.646	62	97	62	99	0
3	17	16	"PFN0870"	"N168_29"	13330	26170	150	150	1552	6550	146	148	29	28	14	0	132	1094	4925	136	138	27	16	8	0	-1.000	1.468	1.061	1.127	3.916	1.083	0.682	156	630	0	2364	Error	4	-4	1406	958	-50
3	18	16	"PFN0873"	"N168_32"	13520	26160	120	453	449	126	151	152	31	98	96	0	295	293	79	138	140	26	93	90	0	1.924	1.923	1.945	2.017	2.233	2.090	0.589	120	485	459	453	0.944	302	157	298	155	0
3	19	16	"PFN0901"	"N175_10"	13700	26160	110	236	237	59	148	151	30	85	62	0	1863	1749	515	137	142	60	98	98	0	0.051	0.055	0.053	0.057	2.276	0.052	0.487	80	490	1814	1701	-4.294	88	1726	89	1612	0
3	20	16	"PFN0903"	"N175_12"	13900	26170	150	145	147	30	146	149	31	13	4	0	131	131	30	137	141	53	3	0	0	0.167	-0.167	0.852	0.708	4.064	0.090	0.008	156	651	-7	-5	-2.585	-1	-6	1	-6	-50
3	21	16	"PFN0908"	"N175_3"	14090	26170	150	137	140	26	142	146	30	12	1	0	113	116	26	132	135	25	7	1	0	0.263	0.125	0.777	0.783	3.132	1.294	0.012	156	537	-24	-18	-1.926	-5	-19	-2	-16	-50
3	22	16	"PFN0910"	"N175_8"	14280	26170	120	540	531	144	140	142	26	99	98	0	903	843	265	130	133	24	98	97	0	0.517	0.548	0.523	0.570	2.284	0.516	0.816	120	556	1173	1104	-0.950	400	773	391	713	0
3	1	17	"PFN0912"	"N176_2"	10280	26350	110	712	683	199	149	151	28	98	96	0	379	374	104	138	141	29	95	93	0	2.336	2.263	2.316	2.192	1.885	2.306	0.716	80	535	804	770	1.224	563	241	534	236	0
3	2	17	"PFN0914"	"N176_4"	10470	26350	110	393	385	90	147	150	34	95	93	0	313	305	103	138	143	34	87	81	0	1.406	1.425	1.323	1.563	2.658	1.265	0.608	80	472	421	405	0.491	246	175	238	167	0
3	3	17	"PFN0936"	"N181_8"	10660	26350	110	588	548	177	151	154	32	93	90	0	491	467	134	144	150	71	96	87	0	1.259	1.229	1.311	1.091	2.102	1.193	0.739	80	517	784	720	0.333	437	347	397	323	0
3	4	17	"PFN0938"	"N182_2"	10850	26350	110	455	440	108	150	154	32	96	93	0	290	275	72	142	147	35	87	85	0	2.061	2.180	2.066	2.039	2.195	2.111	0.623	80	505	453	423	1.043	305	148	290	133	0
3	5	17	"PFN0940"	"N182_5"	11050	26360	150	155	157	27	146	149	30	21	3	0	120	123	26	137	141	30	7	0	0	-0.529	-0.786	0.983	1.014	3.728	1.046	0.076	156	647	-8	-3	Error	9	-17	11	-14	-50
3	6	17	"PFN0947"	"N185_15"	11230	26350	110	512	506	130	145	148	27	96	96	0	390	364	120	137	141	35	90	87	0	1.451	1.590	1.415	1.527	2.557	1.530	0.617	80	451	620	588	0.537	367	253	361	227	0
3	7	17	"PFN0951"	"N185_4"	11420	26350	110	330	308	106	146	147	29	86	83	0	433	409	124	137	147	96	90	78	0	0.622	0.596	0.605	0.576	1.889	0.556	0.623	80	516	480	434	-0.686	184	296	162	272	0
3	8	17	"PFN0953"	"N185_6"	11610	26350	110	309	304	79	141	143	29	92	91	0	241	230	67	133	137	32	83	72	0	1.556	1.680	1.482	1.541	2.763	1.778	0.456	80	463	276	260	0.637	168	108	163	97	0
3	9	17	"PFF1635"	"F64095_4"	11810	26360	150	156	170	49	140	142	29	42	23	0	149	155	44	133	136	28	35	17	0	1.000	1.364	1.051	1.112	3.339	1.203	0.140	156	586	32	52	0.000	16	16	30	22	-50
3	10	17	"PFF1651"	"F64732_1"	11990	26350	110	1606	1492	472	139	142	26	100	100	0	1966	1786	502	133	141	78	100	98	0	0.800	0.819	0.834	0.800	1.798	0.799	0.816	80	455	3300	3006	-0.321	1467	1833	1353	1653	0
3	11	17	"PFF1691"	"F66430_1"	12190	26350	110	216	220	45	149	152	40	77	32	0	185	187	53	135	143	68	36	6	0	1.340	1.365	0.946	1.101	2.997	1.357	0.096	80	499	117	123	0.422	67	50	71	52	0
3	12	17	"PFF1706"	"F67045_1"	12380	26360	150	147	147	29	146	150	29	17	4	0	118	123	30	135	138	27	10	1	0	-0.059	-0.083	0.902	0.915	3.208	2.027	0.009	156	635	-16	-11	Error	1	-17	1	-12	-50
3	13	17	"PFF1770"	"F69174_1"	12570	26350	110	872	859	187	136	139	27	100	100	0	627	579	181	130	134	28	96	96	0	1.481	1.610	1.507	1.816	2.046	1.521	0.825	80	443	1233	1172	0.566	736	497	723	449	0
3	14	17	"PFF1856"	"F72113_1"	12760	26350	120	4358	3679	1557	126	129	27	100	100	0	4246	3685	1490	122	125	25	96	95	0	1.026	0.997	1.021	1.063	2.570	1.003	0.823	120	547	8356	7116	0.037	4232	4124	3553	3563	0
3	15	17	"PFC0253"	"C664"	12980	26360	150	152	172	69	125	129	30	48	31	0	137	153	65	121	125	22	42	27	0	1.688	1.469	1.319	1.403	3.720	1.393	0.317	156	617	43	79	0.755	27	16	47	32	-50
3	16	17	"PFC0263"	"C68"	13150	26350	110	197	198	45	138	139	25	72	60	0	160	157	31	131	134	25	53	22	0	2.034	2.308	1.537	1.497	3.450	2.760	0.083	80	440	88	86	1.025	59	29	60	26	0
3	17	17	"PFC0294"	"C735"	13370	26380	150	158	157	35	145	148	41	17	3	0	141	142	27	133	138	39	14	0	0	1.625	1.333	1.154	1.151	3.645	0.005	0.000	156	553	21	21	0.700	13	8	12	9	-50
3	18	17	"PFC0298"	"C739"	13520	26360	150	154	158	35	156	173	273	0	0	0	154	154	32	139	148	82	2	0	0	-0.133	0.133	1.091	1.216	4.263	2.185	0.035	156	576	13	17	Error	-2	15	2	15	-50
3	19	17	"PFC0301"	"C741"	13720	26360	110	146	149	31	151	153	35	7	2	0	273	269	68	137	142	59	88	63	0	-0.037	-0.015	0.139	0.164	2.520	0.019	0.002	80	464	131	130	Error	-5	136	-2	132	0
3	20	17	"PFL0015"	"L1_3"	13910	26360	150	149	153	27	147	150	29	17	5	0	154	152	37	135	140	57	10	1	0	0.105	0.353	0.944	0.780	4.142	0.431	0.006	156	532	21	23	-3.248	2	19	6	17	-50
3	21	17	"PFM0073"	"M15459_3"	14100	26360	150	162	164	34	149	153	30	27	8	0	152	153	35	135	137	25	35	19	0	0.765	0.833	1.182	1.216	3.783	1.694	0.019	156	447	30	33	-0.387	13	17	15	18	-50
3	22	17	"PFM0096"	"M16857_1"	14270	26350	120	1561	1487	557	147	149	30	100	99	0	1612	1482	468	135	137	26	97	95	0	0.957	0.995	0.965	0.947	2.198	1.014	0.810	120	520	2891	2687	-0.063	1414	1477	1340	1347	0
3	1	18	"PFM0259"	"M26257_1"	10290	26540	110	382	379	111	137	140	27	92	91	0	569	539	178	127	131	28	97	95	0	0.554	0.587	0.549	0.577	2.151	0.535	0.681	80	517	687	654	-0.851	245	442	242	412	0
3	2	18	"PFM0321"	"M31208_3"	10460	26530	110	403	407	80	126	129	29	100	100	0	322	326	76	118	121	29	100	98	0	1.358	1.351	1.398	1.398	1.575	1.330	0.752	80	485	481	489	0.441	277	204	281	208	0
3	3	18	"PFM0389"	"M3590_2"	10670	26550	150	138	141	28	138	142	31	17	0	0	113	115	27	132	137	34	4	1	0	0.000	-0.176	0.769	0.782	3.587	0.777	0.031	156	698	-19	-14	Error	0	-19	3	-17	-50
3	4	18	"PFM0523"	"M42640_1"	10870	26540	120	145	149	26	145	147	30	19	0	0	286	283	78	140	143	30	91	86	0	0.000	0.028	0.174	0.161	2.409	0.032	0.007	120	483	146	147	Error	0	146	4	143	0
3	5	18	"PFD0044"	"D13561_3"	11050	26550	150	145	147	28	146	149	30	14	3	0	119	122	29	138	141	29	5	1	0	0.053	-0.063	0.667	0.713	3.623	0.979	0.006	156	597	-20	-15	-4.248	-1	-19	1	-16	-50
3	6	18	"PFD0057"	"D15909_4"	11240	26530	110	180	180	39	148	150	28	52	25	0	372	336	117	139	143	35	82	81	0	0.137	0.162	0.199	0.182	2.729	0.135	0.146	80	483	265	229	-2.864	32	233	32	197	0
3	7	18	"PFD0156"	"D17715_93"	11420	26530	110	378	377	79	146	148	27	97	97	0	357	351	84	135	142	33	95	93	0	1.045	1.069	1.093	1.110	1.787	0.991	0.723	80	500	454	447	0.064	232	222	231	216	0
3	8	18	"PFD0171"	"D21102_1"	11600	26530	90	1882	1791	442	146	152	57	100	100	0	1061	980	308	133	145	79	96	94	0	1.871	1.942	1.860	2.079	1.620	1.925	0.870	52	383	2664	2492	0.904	1736	928	1645	847	0
3	9	18	"PFD0194"	"D23657_11"	11810	26550	150	163	170	56	140	145	48	25	3	0	139	143	30	132	140	65	4	0	0	3.286	2.727	1.525	1.668	3.355	1.226	0.259	156	605	30	41	1.716	23	7	30	11	-50
3	10	18	"PFD0273"	"D33539_50"	12000	26550	150	154	155	28	142	144	27	30	7	0	131	132	26	133	140	72	0	0	0	-6.000	-13.000	1.000	1.051	3.831	0.059	0.004	156	549	10	12	Error	12	-2	13	-1	-50
3	11	18	"IAX099I"	"Y_IAX099I"	12190	26550	150	152	157	36	149	151	28	27	10	0	121	125	29	135	141	72	0	0	0	-0.214	-0.800	1.040	1.065	3.544	2.715	0.010	156	538	-11	-2	Error	3	-14	8	-10	-50
3	12	18	"ICX188I"	"Y_ICX188I"	12380	26550	150	153	156	30	145	149	29	21	8	0	127	130	27	130	134	24	19	5	0	-2.667	100000.000	1.270	1.216	4.104	8.321	0.002	156	475	5	11	Error	8	-3	11	0	-50
3	13	18	"IEX355I"	"Y_IEX355I"	12570	26550	150	143	146	28	134	137	27	23	8	0	115	119	26	124	129	28	10	2	0	-1.000	-2.400	1.040	0.891	4.312	0.081	0.000	156	508	0	7	Error	9	-9	12	-5	-50
3	14	18	"IGX361I"	"Y_IGX361I"	12760	26550	150	134	137	28	122	125	26	30	8	0	118	119	22	118	121	25	10	3	0	100000.000	15.000	1.679	1.452	4.178	4.856	0.017	156	541	12	16	16.610	12	0	15	1	-50
3	15	18	"IIX063I"	"Y_IIX063I"	12950	26550	150	126	129	27	120	122	24	26	8	0	106	107	18	119	121	20	3	1	0	-0.462	-0.750	0.826	0.825	4.106	0.058	0.001	156	519	-7	-3	Error	6	-13	9	-12	-50
3	16	18	"IKX121I"	"Y_IKX121I"	13150	26550	150	138	139	26	134	136	28	19	4	0	117	120	27	127	129	23	12	3	0	-0.400	-0.714	1.000	1.097	4.044	4.241	0.003	156	553	-6	-2	Error	4	-10	5	-7	-50
3	17	18	"Z_1_50"	"Z_1_50"	13330	26530	110	2697	2419	801	144	149	46	100	100	0	824	750	234	131	136	43	95	95	0	3.684	3.675	3.712	3.796	1.806	3.913	0.832	80	378	3246	2894	1.881	2553	693	2275	619	0
3	18	18	"Z_1_70"	"Z_1_70"	13510	26530	110	7161	6570	2086	155	200	382	100	97	0	1723	1553	558	139	160	134	93	90	0	4.423	4.537	4.457	5.020	1.981	4.729	0.863	80	422	8590	7829	2.145	7006	1584	6415	1414	0
3	19	18	"Z_1_90"	"Z_1_90"	13710	26530	110	17952	16583	6021	153	198	370	100	100	0	3429	3146	1098	137	164	205	98	95	0	5.407	5.460	5.486	5.379	1.739	5.859	0.827	80	497	21091	19439	2.435	17799	3292	16430	3009	0
3	20	18	"Z_2_10"	"Z_2_10"	13910	26550	150	147	149	30	146	161	180	0	0	0	110	116	30	133	147	171	0	0	0	-0.043	-0.176	0.750	0.869	3.597	1.290	0.899	156	540	-22	-14	Error	1	-23	3	-17	-50
3	21	18	"Z_2_30"	"Z_2_30"	14100	26550	150	143	149	35	150	153	29	16	5	0	148	151	32	135	137	25	39	15	0	-0.538	-0.063	0.857	1.100	4.923	2.035	0.016	156	489	6	15	Error	-7	13	-1	16	-50
3	22	18	"Z_2_50"	"Z_2_50"	14280	26540	110	2583	2322	769	154	155	34	100	100	0	11677	10592	2987	137	140	29	100	100	0	0.210	0.207	0.214	0.194	1.947	0.194	0.841	80	478	13969	12623	-2.248	2429	11540	2168	10455	0
3	1	19	"Z_3_90"	"Z_3_90"	10290	26730	120	15400	13040	5338	146	149	30	100	100	0	10166	8841	3389	138	141	27	100	100	0	1.521	1.482	1.505	1.426	2.242	1.533	0.874	120	589	25282	21597	0.605	15254	10028	12894	8703	0
3	2	19	"Z_4_10"	"Z_4_10"	10480	26740	150	153	157	31	137	142	31	30	10	0	135	137	33	129	134	30	20	7	0	2.667	2.500	0.913	0.906	4.279	1.159	0.066	156	576	22	28	1.415	16	6	20	8	-50
3	3	19	"Z_4_30"	"Z_4_30"	10670	26740	150	142	144	29	145	146	28	15	4	0	111	119	31	135	140	29	10	2	0	0.125	0.063	0.779	0.816	3.925	0.007	0.000	156	566	-27	-17	-3.000	-3	-24	-1	-16	-50
3	4	19	"Z_4_50"	"Z_4_50"	10860	26720	110	191	192	36	148	149	26	70	40	0	1818	1673	497	140	144	50	100	98	0	0.026	0.029	0.032	0.036	2.208	0.019	0.158	80	458	1721	1577	-5.286	43	1678	44	1533	0
3	5	19	"Z_4_70"	"Z_4_70"	11060	26730	120	227	224	56	147	151	28	80	65	0	3354	2913	1094	139	143	48	100	99	0	0.025	0.028	0.029	0.034	2.037	0.025	0.476	120	503	3295	2851	-5.329	80	3215	77	2774	0
3	6	19	"Z_4_90"	"Z_4_90"	11240	26730	110	305	311	85	149	151	30	95	91	0	6767	6239	1785	140	161	236	100	97	0	0.024	0.027	0.025	0.027	1.671	0.024	0.651	80	457	6783	6261	-5.409	156	6627	162	6099	0
3	7	19	"Z_6_30"	"Z_6_30"	11430	26740	150	144	146	30	148	151	29	12	3	0	128	130	29	138	154	199	0	0	0	0.400	0.250	0.901	0.836	3.069	0.022	0.024	156	645	-14	-10	-1.322	-4	-10	-2	-8	-50
3	8	19	"Z_6_50"	"Z_6_50"	11620	26740	150	151	154	32	148	153	48	10	1	0	123	129	31	133	143	67	2	0	0	-0.300	-1.500	0.913	0.877	4.053	2.306	0.012	156	584	-7	2	Error	3	-10	6	-4	-50
3	9	19	"Z_6_70"	"Z_6_70"	11810	26740	150	181	186	39	147	149	29	57	32	0	157	158	37	134	140	71	10	0	0	1.478	1.625	1.222	1.115	3.328	0.028	0.002	156	537	57	63	0.564	34	23	39	24	-50
3	10	19	"Z_6_90"	"Z_6_90"	12010	26730	120	334	330	77	147	151	30	97	93	0	287	282	69	136	142	77	83	45	0	1.238	1.253	1.279	1.225	1.925	1.281	0.567	120	436	338	329	0.308	187	151	183	146	0
3	11	19	"Z_7_10"	"Z_7_10"	12200	26740	150	155	158	29	157	160	30	15	3	0	132	130	27	139	141	25	10	1	0	0.286	-0.111	0.969	1.033	3.736	3.073	0.008	156	464	-9	-8	-1.807	-2	-7	1	-9	-50
3	12	19	"Z_7_30"	"Z_7_30"	12390	26740	150	168	172	33	150	153	28	39	14	0	136	138	30	133	137	24	19	8	0	6.000	4.400	1.061	1.139	3.593	2.834	0.028	156	444	21	27	2.585	18	3	22	5	-50
3	13	19	"PFI17646"	"oPFI17646"	12570	26720	120	470	463	116	139	141	25	100	98	0	296	286	81	127	130	23	92	90	0	1.959	2.038	1.872	2.083	1.871	2.095	0.687	120	408	500	483	0.970	331	169	324	159	0
3	14	19	"PFN0256"	"oPFN0256"	12760	26730	120	726	689	194	130	132	25	100	99	0	416	393	111	121	124	21	94	94	0	2.020	2.055	1.983	1.969	1.937	2.162	0.769	120	435	891	831	1.015	596	295	559	272	0
3	15	19	"PFG0021"	"oPFG0021"	12960	26740	150	153	156	33	129	131	26	48	19	0	121	123	24	123	127	27	15	1	0	-12.000	100000.000	1.776	1.796	4.699	0.048	0.001	156	503	22	27	Error	24	-2	27	0	-50
3	16	19	"PFF72433"	"oPFF72433"	13150	26740	150	160	161	31	139	140	27	42	12	0	127	131	28	128	131	24	21	5	0	-21.000	7.333	1.641	1.676	3.754	11.603	0.000	156	502	20	25	Error	21	-1	22	3	-50
3	17	19	"PFJ12787"	"oPFJ12787"	13340	26740	150	134	137	28	142	146	40	7	0	0	129	131	31	130	135	39	10	0	0	8.000	-5.000	1.000	0.918	3.582	2.911	0.002	156	568	-9	-4	3.000	-8	-1	-5	1	-50
3	18	19	"PFG0023"	"oPFG0023"	13530	26730	120	16363	14701	5528	146	172	318	100	99	0	8257	7789	2551	135	146	110	98	98	0	1.997	1.902	1.904	1.842	2.094	2.047	0.839	120	547	24339	22209	0.998	16217	8122	14555	7654	0
3	19	19	"PFJ12789"	"oPFJ12789"	13730	26720	110	265	258	55	146	167	204	2	0	0	168	166	38	135	151	179	0	0	0	3.606	3.613	2.885	3.185	2.790	5.032	0.175	80	516	152	143	1.850	119	33	112	31	0
3	20	19	"PFBL B0077"	"oPFBLOB0077"	13910	26730	120	528	509	135	140	146	58	98	92	0	363	348	89	131	133	26	96	91	0	1.672	1.700	1.662	1.751	2.061	1.759	0.743	120	481	620	586	0.742	388	232	369	217	0
3	21	19	"PFF72437"	"oPFF72437"	14100	26730	120	1189	1119	289	145	146	27	100	99	0	730	681	203	130	132	24	95	95	0	1.740	1.768	1.745	1.850	1.804	1.776	0.846	120	430	1644	1525	0.799	1044	600	974	551	0
3	22	19	"PFL0043"	"oPFL0043"	14290	26740	150	180	186	44	147	150	32	50	25	0	137	140	29	132	136	28	19	5	0	6.600	4.875	2.330	2.561	4.220	4.902	0.015	156	842	38	47	2.722	33	5	39	8	-50
3	1	20	"PFBL B0079"	"oPFBLOB0079"	10330	26900	90	199	206	39	156	161	34	67	30	0	176	174	32	149	149	26	50	17	0	1.593	2.000	1.655	1.434	2.733	1.849	0.122	52	343	70	75	0.671	43	27	50	25	0
3	2	20	"PFF72438"	"oPFF72438"	10490	26920	120	3117	2733	1061	150	153	28	99	98	0	2677	2442	888	146	148	28	100	99	0	1.172	1.125	1.121	1.033	2.027	1.141	0.893	120	468	5498	4879	0.229	2967	2531	2583	2296	0
3	3	20	"PFH0006"	"oPFH0006"	10680	26920	120	1728	1571	484	151	153	31	100	99	0	990	914	255	142	145	29	98	97	0	1.860	1.839	1.835	1.794	2.081	1.938	0.850	120	462	2425	2192	0.895	1577	848	1420	772	0
3	4	20	"PFBL B0083"	"oPFBLOB0083"	10870	26930	150	169	174	41	153	154	31	30	10	0	147	146	31	139	144	45	11	0	0	2.000	3.000	1.188	1.236	3.603	4.026	0.008	156	605	24	28	1.000	16	8	21	7	-50
3	5	20	"PFBL B0084"	"oPFBLOB0084"	11060	26930	150	165	167	32	150	152	29	31	12	0	139	138	27	140	144	45	3	0	0	-15.000	-8.500	1.500	1.297	4.452	0.116	0.001	156	607	14	15	Error	15	-1	17	-2	-50
3	6	20	"PFM60485"	"oPFM60485"	11250	26920	120	973	906	289	147	150	28	100	99	0	515	490	152	139	157	231	84	22	0	2.197	2.162	2.113	2.193	1.979	2.286	0.763	120	468	1202	1110	1.135	826	376	759	351	0
3	7	20	"PFN0258"	"oPFN0258"	11440	26930	150	151	151	28	149	152	28	12	3	0	127	130	29	138	155	219	0	0	0	-0.182	-0.250	1.000	0.939	3.582	1.022	0.018	156	524	-9	-6	Error	2	-11	2	-8	-50
3	8	20	"PFM60486"	"oPFM60486"	11630	26920	120	370	366	84	153	155	27	99	96	0	311	295	78	137	141	27	90	86	0	1.247	1.348	1.365	1.489	2.209	1.376	0.611	120	430	391	371	0.319	217	174	213	158	0
3	9	20	"PFK12896"	"oPFK12896"	11820	26920	120	190	195	39	156	159	28	54	30	0	322	314	80	143	148	75	88	64	0	0.190	0.228	0.225	0.239	3.129	0.096	0.075	120	477	213	210	-2.396	34	179	39	171	0
3	10	20	"PFN0259"	"oPFN0259"	12020	26920	120	540	489	167	161	164	32	94	91	0	827	754	251	145	149	74	90	89	0	0.556	0.539	0.555	0.543	2.619	0.519	0.721	120	497	1061	937	-0.848	379	682	328	609	0
3	11	20	"PFL0046"	"oPFL0046"	12210	26920	120	533	515	150	154	156	30	97	95	0	490	464	137	137	141	25	96	92	0	1.074	1.104	1.085	1.109	2.249	1.131	0.695	120	450	732	688	0.103	379	353	361	327	0
3	12	20	"PFD66984"	"oPFD66984"	12390	26920	120	768	730	251	146	148	25	99	97	0	665	626	207	133	136	24	95	93	0	1.169	1.185	1.148	1.213	2.344	1.215	0.763	120	424	1154	1077	0.225	622	532	584	493	0
3	13	20	"PFD66985"	"oPFD66985"	12580	26930	150	141	144	32	141	143	26	23	7	0	115	118	28	131	133	24	10	2	0	0.000	-0.231	0.769	0.867	2.905	0.391	0.023	156	554	-16	-10	Error	0	-16	3	-13	-50
3	14	20	"PFL0047"	"oPFL0047"	12770	26920	120	365	367	116	137	140	28	96	91	0	261	254	73	128	131	28	86	82	0	1.714	1.825	1.703	1.765	2.288	1.982	0.538	120	422	361	356	0.778	228	133	230	126	0
3	15	20	"PFF72478"	"oPFF72478"	12880	26910	110	663	716	286	137	139	27	98	96	0	426	438	137	130	132	29	95	93	0	1.777	1.880	1.814	1.862	1.838	2.014	0.737	80	378	822	887	0.829	526	296	579	308	0
3	16	20	"PFL0097"	"oPFL0097"	13080	26910	110	403	410	103	140	142	27	98	98	0	360	347	90	133	135	28	96	93	0	1.159	1.262	1.251	1.295	1.706	1.283	0.725	80	464	490	484	0.212	263	227	270	214	0
3	17	20	"PFBL B0142"	"oPFBLOB0142"	13280	26920	120	189	188	34	140	143	56	39	0	0	410	387	110	129	132	24	95	93	0	0.174	0.186	0.204	0.195	2.427	0.174	0.086	120	463	330	306	-2.520	49	281	48	258	0
3	18	20	"PFI17693"	"oPFI17693"	13460	26920	120	2488	2232	815	140	140	25	100	99	0	1647	1532	492	129	131	25	98	98	0	1.547	1.491	1.480	1.325	2.123	1.580	0.846	120	436	3866	3495	0.629	2348	1518	2092	1403	0
3	19	20	"PFI17695"	"oPFI17695"	13640	26920	110	1090	994	278	142	144	29	100	100	0	6861	6759	1695	134	144	125	100	100	0	0.141	0.129	0.130	0.123	1.417	0.118	0.800	80	504	7675	7477	-2.827	948	6727	852	6625	0
3	20	20	"PFH0024"	"oPFH0024"	13850	26920	120	569	540	174	143	151	61	94	91	0	337	329	103	137	146	117	77	40	0	2.130	2.068	1.965	1.971	2.378	2.138	0.693	120	602	626	589	1.091	426	200	397	192	0
3	21	20	"PFBL B0147"	"oPFBLOB0147"	14100	26930	150	159	159	31	145	147	30	26	9	0	133	133	27	132	135	29	14	1	0	14.000	14.000	1.014	1.015	4.208	2.418	0.013	156	646	15	15	3.807	14	1	14	1	-50
3	22	20	"PFF72481"	"oPFF72481"	14230	26920	110	301	297	70	145	148	30	93	91	0	355	345	104	132	136	30	91	87	0	0.700	0.714	0.697	0.747	2.000	0.683	0.554	80	394	379	365	-0.515	156	223	152	213	0
3	1	21	"PFJ12809"	"oPFJ12809"	10300	27120	150	154	159	31	152	154	28	24	7	0	135	138	33	140	142	26	19	5	0	-0.400	-3.500	0.833	0.986	4.479	7.145	0.000	156	776	-3	5	Error	2	-5	7	-2	-50
3	2	21	"PFH0027"	"oPFH0027"	10440	27120	120	860	800	222	147	149	27	99	97	0	929	882	288	140	143	26	96	95	0	0.904	0.880	0.871	0.877	2.141	0.833	0.818	120	402	1502	1395	-0.146	713	789	653	742	0
3	3	21	"PFF72482"	"oPFF72482"	10620	27110	110	1757	1626	437	150	157	72	97	97	0	785	722	244	140	149	60	95	93	0	2.491	2.536	2.517	2.562	1.754	2.497	0.847	80	465	2252	2058	1.317	1607	645	1476	582	0
3	4	21	"PFG0045"	"oPFG0045"	10820	27110	120	272	276	67	149	158	69	76	42	0	246	247	61	139	146	57	80	45	0	1.150	1.176	1.169	1.141	2.032	1.212	0.461	120	520	230	235	0.201	123	107	127	108	0
3	5	21	"PFF72484"	"oPFF72484"	11010	27110	100	145	150	32	151	154	30	18	5	0	251	242	83	140	142	25	81	77	0	-0.054	-0.010	0.269	0.231	3.650	36.325	0.003	80	399	105	101	Error	-6	111	-1	102	0
3	6	21	"PFI17704"	"oPFI17704"	11200	27110	120	242	243	48	147	151	30	90	75	0	1000	925	284	138	140	27	99	99	0	0.110	0.122	0.122	0.126	2.349	0.102	0.495	120	480	957	883	-3.182	95	862	96	787	0
3	7	21	"PFH0030"	"oPFH0030"	11390	27110	120	556	539	136	146	149	28	99	99	0	309	302	63	137	141	26	95	92	0	2.384	2.382	2.475	2.408	1.907	2.550	0.737	120	447	582	558	1.253	410	172	393	165	0
3	8	21	"PFM60518"	"oPFM60518"	11580	27110	120	490	490	114	147	150	28	100	100	0	412	409	111	136	140	26	97	95	0	1.243	1.256	1.277	1.385	2.060	1.252	0.752	120	460	619	616	0.314	343	276	343	273	0
3	9	21	"PFL0104"	"oPFL0104"	11770	27110	120	398	400	95	153	155	29	99	97	0	283	287	73	143	144	27	93	88	0	1.750	1.715	1.725	1.881	2.360	1.743	0.616	120	495	385	391	0.807	245	140	247	144	0
3	10	21	"PFI17705"	"oPFI17705"	11970	27110	120	1271	1172	379	160	163	31	100	99	0	970	892	309	146	148	28	97	96	0	1.348	1.357	1.329	1.357	1.974	1.347	0.810	120	503	1935	1758	0.431	1111	824	1012	746	0
3	11	21	"PFBL B0155"	"oPFBLOB0155"	12160	27110	120	293	295	58	152	155	31	97	92	0	192	194	44	135	139	27	80	52	0	2.474	2.424	2.077	2.515	2.382	2.551	0.361	120	525	198	202	1.307	141	57	143	59	0
3	12	21	"PFBL B0157"	"oPFBLOB0157"	12390	27120	150	151	150	30	145	148	28	21	3	0	117	120	27	131	135	53	3	0	0	-0.429	-0.455	1.023	0.991	3.272	1.411	0.008	156	633	-8	-6	Error	6	-14	5	-11	-50
3	13	21	"PFD67005"	"oPFD67005"	12580	27120	150	147	147	31	142	144	27	22	7	0	120	122	28	128	131	25	15	4	0	-0.625	-0.833	0.912	0.941	4.039	1.059	0.026	156	507	-3	-1	Error	5	-8	5	-6	-50
3	14	21	"PFD67007"	"oPFD67007"	12770	27120	150	144	147	25	141	143	28	18	3	0	123	126	29	129	132	26	13	4	0	-0.500	-2.000	0.859	0.937	4.076	0.740	0.006	156	504	-3	3	Error	3	-6	6	-3	-50
3	15	21	"PFM60523"	"oPFM60523"	12910	27110	110	413	406	82	139	141	26	100	98	0	328	334	68	132	134	29	100	97	0	1.398	1.322	1.365	1.329	1.573	1.358	0.706	80	421	470	469	0.483	274	196	267	202	0
3	16	21	"PFL0108"	"oPFL0108"	13100	27110	110	328	327	80	138	141	27	96	95	0	247	245	66	129	132	27	90	78	0	1.610	1.629	1.481	1.619	2.018	1.829	0.541	80	553	308	305	0.687	190	118	189	116	0
3	17	21	"A10325_30a"	"A10325_30a"	13340	27120	150	137	138	26	136	141	52	3	0	0	116	120	29	124	128	25	17	5	0	-0.125	-0.500	0.806	0.763	3.776	16.529	0.008	156	614	-7	-2	Error	1	-8	2	-4	-50
3	18	21	"A10325_30c"	"A10325_30c"	13530	27120	150	139	139	26	134	137	27	20	1	0	117	119	28	124	128	28	12	3	0	-0.714	-1.000	1.023	1.039	3.958	1.221	0.017	156	507	-2	0	Error	5	-7	5	-5	-50
3	19	21	"A10325_30e"	"A10325_30e"	13720	27120	150	134	136	29	141	145	40	5	0	0	111	114	30	128	142	124	0	0	0	0.412	0.357	0.960	0.990	3.003	1.026	0.246	156	532	-24	-19	-1.280	-7	-17	-5	-14	-50
3	20	21	"A10325_30g"	"A10325_30g"	13910	27120	150	144	147	26	144	148	40	7	0	0	129	130	24	131	136	34	8	0	0	0.000	-3.000	1.046	1.002	3.705	1.373	0.221	156	525	-2	2	Error	0	-2	3	-1	-50
3	21	21	"A10325_30i"	"A10325_30i"	14100	27120	150	153	157	39	144	146	27	26	8	0	140	145	32	131	133	25	27	16	0	1.000	0.929	1.000	1.011	3.738	2.416	0.006	156	470	18	27	0.000	9	9	13	14	-50
3	22	21	"E598_1a"	"E598_1a"	14290	27120	150	145	145	24	142	144	28	16	1	0	120	122	26	127	130	25	13	3	0	-0.429	-0.600	0.931	1.146	3.463	1.125	0.001	156	768	-4	-2	Error	3	-7	3	-5	-50
3	1	22	"F48446_9e"	"F48446_9e"	10300	27310	150	155	161	45	146	147	25	31	11	0	137	141	26	132	135	24	21	10	0	1.800	1.667	1.217	1.195	4.342	0.021	0.000	156	829	14	24	0.848	9	5	15	9	-50
3	2	22	"F48446_9g"	"F48446_9g"	10450	27310	150	182	183	32	145	145	25	64	32	0	148	152	29	133	135	24	35	14	0	2.467	2.000	1.546	1.540	3.587	5.285	0.014	156	666	52	57	1.303	37	15	38	19	-50
3	3	22	"F48446_9i"	"F48446_9i"	10630	27300	120	310	316	76	148	152	63	95	72	0	263	270	59	138	143	53	92	65	0	1.296	1.273	1.301	1.281	1.838	1.308	0.559	120	620	287	300	0.374	162	125	168	132	0
3	4	22	"I12861_2a"	"I12861_2a"	10870	27310	150	141	144	30	145	148	28	17	2	0	119	124	35	135	137	26	16	5	0	0.250	0.091	0.651	0.719	3.110	0.706	0.051	156	873	-20	-12	-2.000	-4	-16	-1	-11	-50
3	5	22	"I12861_2c"	"I12861_2c"	11060	27310	150	139	145	33	144	147	28	22	6	0	119	123	34	133	136	26	15	5	0	0.357	-0.100	0.857	0.969	3.779	0.880	0.047	156	776	-19	-9	-1.485	-5	-14	1	-10	-50
3	6	22	"I12861_2e"	"I12861_2e"	11250	27310	150	151	152	26	143	146	28	25	3	0	134	134	29	134	137	25	17	5	0	100000.000	100000.000	0.875	0.949	3.604	1.067	0.008	156	750	8	9	16.610	8	0	9	0	-50
3	7	22	"J512_2i"	"J512_2i"	11440	27310	150	149	151	27	142	145	26	25	5	0	128	129	27	134	137	24	14	1	0	-1.167	-1.800	0.861	1.075	3.756	0.054	0.000	156	750	1	4	Error	7	-6	9	-5	-50
3	8	22	"Ks592_1a"	"Ks592_1a"	11630	27310	150	162	177	157	142	144	26	39	16	0	140	159	222	133	135	25	30	7	0	2.857	1.346	1.303	1.479	3.405	0.708	0.818	156	750	27	61	1.515	20	7	35	26	-50
3	9	22	"Ks592_1c"	"Ks592_1c"	11820	27310	150	153	157	31	151	152	28	20	7	0	125	125	27	135	137	26	7	1	0	-0.200	-0.600	0.823	0.896	3.312	2.446	0.019	156	758	-8	-4	Error	2	-10	6	-10	-50
3	10	22	"Ks592_1e"	"Ks592_1e"	12010	27310	150	153	155	30	151	153	29	19	4	0	130	140	53	137	139	25	20	10	0	-0.286	1.333	0.725	0.658	3.621	0.221	0.009	156	754	-5	7	Error	2	-7	4	3	-50
3	11	22	"Ks592_1g"	"Ks592_1g"	12200	27310	150	149	154	38	146	150	44	8	1	0	132	145	78	132	142	128	3	1	0	100000.000	0.615	1.000	0.991	3.415	0.228	0.050	156	794	3	21	16.610	3	0	8	13	-50
3	12	22	"Ks592_1i"	"Ks592_1i"	12340	27300	110	2476	2471	382	145	150	54	100	100	0	2937	2735	584	132	148	170	100	100	0	0.831	0.894	0.871	0.917	1.356	0.851	0.909	80	443	5136	4929	-0.267	2331	2805	2326	2603	0
3	13	22	"EMPTY"	"EMPTY"	12580	27310	150	179	211	83	140	144	44	46	34	0	162	193	82	127	138	128	19	1	0	1.114	1.076	1.125	1.035	2.967	1.110	0.546	156	804	74	137	0.156	39	35	71	66	-75
3	14	22	"EMPTY"	"EMPTY"	12770	27310	150	172	196	79	139	141	27	54	40	0	152	177	72	126	129	24	50	35	0	1.269	1.118	1.164	1.250	2.873	1.122	0.496	156	683	59	108	0.344	33	26	57	51	-75
3	15	22	"EMPTY"	"EMPTY"	12960	27310	150	161	188	72	137	140	26	47	38	0	153	173	60	126	128	23	51	42	0	0.889	1.085	1.100	1.178	3.356	1.250	0.345	156	759	51	98	-0.170	24	27	51	47	-75
3	16	22	"EMPTY"	"EMPTY"	13150	27310	150	165	171	50	137	140	27	50	29	0	149	153	38	125	127	23	50	29	0	1.167	1.214	1.358	1.324	2.869	1.823	0.105	156	796	52	62	0.222	28	24	34	28	-75
3	17	22	"EMPTY"	"EMPTY"	13340	27310	150	161	175	60	136	138	27	48	30	0	146	154	49	122	125	22	51	29	0	1.042	1.219	1.152	1.273	3.423	1.534	0.201	156	717	49	71	0.059	25	24	39	32	-75
3	18	22	"EMPTY"	"EMPTY"	13530	27310	150	162	178	62	136	139	43	40	25	0	149	155	47	123	126	23	53	28	0	1.000	1.313	1.400	1.350	3.235	1.570	0.247	156	678	52	74	0.000	26	26	42	32	-75
3	19	22	"EMPTY"	"EMPTY"	13720	27310	150	136	138	25	140	145	45	3	0	0	122	125	23	125	128	23	16	2	0	1.333	100000.000	1.117	1.188	3.537	4.503	0.005	156	678	-7	-2	0.415	-4	-3	-2	0	-75
3	20	22	"EMPTY"	"EMPTY"	13910	27310	150	138	140	32	144	148	32	11	2	0	126	129	22	127	131	26	14	2	0	6.000	-2.000	1.429	1.180	4.613	4.363	0.027	156	678	-7	-2	2.585	-6	-1	-4	2	-75
3	21	22	"EMPTY"	"EMPTY"	14100	27310	150	135	142	46	144	144	26	16	4	0	118	122	25	127	130	25	14	2	0	1.000	0.400	1.343	1.173	3.966	2.700	0.020	156	678	-18	-7	0.000	-9	-9	-2	-5	-75
3	22	22	"EMPTY"	"EMPTY"	14290	27310	150	139	143	28	141	143	26	17	3	0	121	124	25	125	128	23	15	5	0	0.500	-2.000	1.143	1.208	3.539	11.282	0.001	156	889	-6	1	-1.000	-2	-4	2	-1	-75
4	1	1	"PFA0039"	"A1411_1"	14740	23310	130	24383	23671	6204	144	149	34	100	100	0	13348	12872	3199	138	142	30	100	100	0	1.835	1.848	1.870	1.830	1.547	1.970	0.870	120	699	37449	36261	0.876	24239	13210	23527	12734	0
4	2	1	"PFA0101"	"A21885_1"	14930	23310	130	15932	13513	6034	141	146	33	100	100	0	11702	10868	4482	139	144	31	100	100	0	1.366	1.246	1.182	1.224	1.877	1.246	0.837	120	644	27354	24101	0.450	15791	11563	13372	10729	0
4	3	1	"PFA0019"	"A11546_1"	15110	23310	120	1152	1145	230	143	147	34	100	100	0	802	805	166	141	145	31	100	99	0	1.526	1.509	1.501	1.535	1.415	1.520	0.895	120	580	1670	1666	0.610	1009	661	1002	664	0
4	4	1	"PFA0144"	"A31870_1"	15300	23310	130	36646	35128	8987	140	144	34	100	100	0	15258	14232	4074	136	141	31	100	100	0	2.414	2.482	2.381	2.459	1.636	2.544	0.855	120	663	51628	49084	1.271	36506	15122	34988	14096	0
4	5	1	"PFA0009"	"A10325_29"	15490	23320	130	4868	4566	1672	136	139	32	100	100	0	16957	16430	4722	135	140	32	100	100	0	0.281	0.272	0.287	0.248	1.818	0.272	0.765	120	616	21554	20725	-1.830	4732	16822	4430	16295	0
4	6	1	"PFA0012"	"A10325_32"	15680	23320	130	4355	4125	1386	133	134	28	100	100	0	19758	18973	5025	130	135	30	100	100	0	0.215	0.212	0.217	0.200	1.589	0.209	0.828	120	606	23850	22835	-2.217	4222	19628	3992	18843	0
4	7	1	"PFA0030"	"A12797_1"	15860	23320	130	1045	980	268	126	129	25	100	100	0	2298	2248	514	124	128	26	100	100	0	0.423	0.402	0.412	0.386	1.590	0.392	0.824	120	623	3093	2978	-1.242	919	2174	854	2124	0
4	8	1	"PFB0005"	"B11"	16050	23310	130	270	278	64	124	126	24	97	95	0	219	225	56	122	126	24	97	88	0	1.505	1.495	1.438	1.483	2.006	1.512	0.451	120	650	243	257	0.590	146	97	154	103	0
4	9	1	"PFB0219"	"B57"	16250	23310	150	166	168	32	125	127	25	67	36	0	142	146	34	122	125	25	42	19	0	2.050	1.792	1.700	1.381	3.738	1.349	0.086	156	849	61	67	1.036	41	20	43	24	-50
4	10	1	"PFB0285"	"B92"	16450	23320	120	349	359	131	124	127	26	95	94	0	459	515	196	122	124	25	100	99	0	0.668	0.598	0.570	0.556	2.368	0.523	0.517	120	579	562	628	-0.583	225	337	235	393	0
4	11	1	"PFB0008"	"B114"	16640	23320	120	355	358	90	125	127	25	99	97	0	1672	1588	492	119	122	23	100	100	0	0.148	0.159	0.162	0.158	1.676	0.143	0.714	120	578	1783	1702	-2.755	230	1553	233	1469	0
4	12	1	"PFB0034"	"B165"	16830	23320	130	2537	2460	1065	123	127	25	100	100	0	2371	2282	810	119	122	22	100	100	0	1.072	1.080	1.144	1.018	1.837	1.151	0.838	120	641	4666	4500	0.100	2414	2252	2337	2163	0
4	13	1	"PFB0089"	"B319"	17020	23320	130	10190	9886	2510	123	127	25	100	100	0	5811	5566	1506	119	122	23	100	100	0	1.769	1.792	1.807	1.812	1.451	1.863	0.887	120	665	15759	15210	0.823	10067	5692	9763	5447	0
4	14	1	"PFB0104"	"B351"	17230	23320	120	203	203	42	124	128	26	85	73	0	180	184	36	118	121	22	90	75	0	1.274	1.197	1.258	1.147	2.230	1.302	0.311	120	606	141	145	0.350	79	62	79	66	0
4	15	1	"PFB0113"	"B372"	17410	23320	130	1530	1464	391	122	124	25	100	100	0	1335	1324	297	114	117	20	100	100	0	1.153	1.109	1.133	1.078	1.484	1.163	0.867	120	633	2629	2552	0.206	1408	1221	1342	1210	0
4	16	1	"PFB0116"	"B380"	17590	23310	120	190	198	45	113	117	25	93	80	0	176	177	42	113	115	21	90	66	0	1.222	1.328	1.314	1.320	2.339	1.334	0.348	120	580	140	149	0.290	77	63	85	64	0
4	17	1	"PFB0118"	"B383"	17780	23320	120	3101	2986	642	116	117	24	100	100	0	2047	1974	411	109	112	21	100	100	0	1.540	1.539	1.520	1.537	1.362	1.564	0.890	120	580	4923	4735	0.623	2985	1938	2870	1865	0
4	18	1	"PFB0140"	"B432"	17970	23320	130	3553	3549	845	112	114	24	100	100	0	1678	1677	337	107	108	19	100	100	0	2.190	2.189	2.204	2.157	1.338	2.312	0.878	120	638	5012	5007	1.131	3441	1571	3437	1570	0
4	19	1	"PFC0315"	"C9"	18160	23320	130	242	243	46	109	111	21	100	97	0	205	204	39	105	107	19	98	92	0	1.330	1.354	1.242	1.391	1.764	1.450	0.560	120	631	233	233	0.411	133	100	134	99	0
4	20	1	"PFC0207"	"C56"	18350	23320	120	866	863	181	109	111	22	100	100	0	667	657	147	104	106	18	100	100	0	1.345	1.363	1.372	1.376	1.357	1.391	0.854	120	585	1320	1307	0.427	757	563	754	553	0
4	21	1	"PFC0316"	"C96"	18550	23320	130	354	356	64	110	111	22	100	100	0	377	368	86	105	107	18	99	99	0	0.897	0.935	0.955	0.978	1.645	0.192	0.153	120	657	516	509	-0.157	244	272	246	263	0
4	22	1	"PFC0007"	"C114"	18740	23320	120	645	637	123	106	125	334	95	10	0	655	638	128	102	107	38	100	99	0	0.975	0.991	0.972	1.003	1.527	0.976	0.818	120	654	1092	1067	-0.037	539	553	531	536	0
4	1	2	"PFC0021"	"C134"	14750	23500	130	821	803	202	144	148	32	100	99	0	416	412	98	136	140	27	99	96	0	2.418	2.388	2.396	2.457	1.870	3.535	0.808	120	638	957	935	1.274	677	280	659	276	0
4	2	2	"PFC0034"	"C161"	14940	23510	130	2491	2449	574	143	147	31	100	100	0	2345	2318	438	139	142	29	100	100	0	1.064	1.058	1.053	1.039	1.416	1.098	0.882	120	589	4554	4485	0.090	2348	2206	2306	2179	0
4	3	2	"PFJ0545"	"J687_3"	15130	23510	130	836	835	343	148	150	30	99	99	0	591	573	180	143	146	28	100	100	0	1.536	1.598	1.553	1.505	1.528	1.759	0.798	120	546	1136	1117	0.619	688	448	687	430	0
4	4	2	"PFK0100"	"Km695_2"	15330	23510	130	469	461	89	146	148	30	100	100	0	235	235	38	140	143	30	97	79	0	3.400	3.316	3.289	3.468	1.805	3.815	0.461	120	522	418	410	1.766	323	95	315	95	0
4	5	2	"PFK0134"	"Km993_1"	15520	23510	140	1028	1014	378	139	141	28	98	96	0	617	583	190	134	137	27	96	95	0	1.841	1.949	1.941	1.848	2.295	2.066	0.830	156	529	1372	1324	0.880	889	483	875	449	0
4	6	2	"PFK0052"	"Km3535_1"	15700	23510	120	421	419	91	137	138	25	99	99	0	451	453	102	129	133	26	100	99	0	0.882	0.870	0.867	0.863	1.611	0.863	0.741	120	463	606	606	-0.181	284	322	282	324	0
4	7	2	"PFK0059"	"Km3703_4"	15900	23510	120	403	406	82	136	137	25	100	100	0	471	475	92	127	131	25	100	100	0	0.776	0.776	0.783	0.765	1.422	0.777	0.786	120	497	611	618	-0.366	267	344	270	348	0
4	8	2	"PFK0303"	"Kn267_1"	16080	23510	120	446	462	104	134	135	23	100	100	0	542	535	140	129	131	25	100	100	0	0.755	0.808	0.776	0.817	1.471	0.774	0.777	120	510	725	734	-0.405	312	413	328	406	0
4	9	2	"PFK0297"	"Kn2497_2"	16270	23510	130	1070	1064	189	136	138	27	100	100	0	780	795	164	129	132	26	100	100	0	1.435	1.393	1.420	1.407	1.317	1.411	0.845	120	598	1585	1594	0.521	934	651	928	666	0
4	10	2	"PFK0436"	"Kn5150_1"	16470	23510	130	18631	17630	5361	134	136	28	100	100	0	12930	12797	3830	127	130	26	100	100	0	1.445	1.381	1.391	1.362	1.424	1.413	0.881	120	571	31300	30166	0.531	18497	12803	17496	12670	0
4	11	2	"PFK0536"	"Kn8928_1"	16660	23510	130	892	920	288	132	134	28	100	100	0	746	763	240	126	129	27	100	100	0	1.226	1.237	1.211	1.249	1.549	1.225	0.813	120	571	1380	1425	0.294	760	620	788	637	0
4	12	2	"PFK0544"	"Kn9335_1"	16860	23510	120	332	332	61	129	132	27	100	99	0	460	452	77	124	126	25	100	100	0	0.604	0.619	0.618	0.610	1.557	0.586	0.711	120	509	539	531	-0.727	203	336	203	328	0
4	13	2	"PFK0875"	"Ks2_1"	17040	23510	130	153	155	30	126	129	25	52	21	0	356	354	68	118	122	22	99	98	0	0.113	0.123	0.148	0.142	2.269	0.101	0.138	120	535	265	265	-3.140	27	238	29	236	0
4	14	2	"PFK0879"	"Ks2_14"	17230	23520	130	2479	2340	667	128	131	25	100	100	0	4476	4515	823	118	122	21	100	100	0	0.539	0.503	0.528	0.472	1.560	0.503	0.832	120	492	6709	6609	-0.890	2351	4358	2212	4397	0
4	15	2	"PFK1056"	"Ks54_1"	17430	23520	130	454	452	106	127	129	24	99	99	0	758	754	114	118	121	22	100	100	0	0.511	0.511	0.521	0.496	1.423	0.505	0.764	120	466	967	961	-0.969	327	640	325	636	0
4	16	2	"PFK1101"	"Ks59_1"	17610	23510	130	1304	1291	354	125	127	24	100	100	0	897	913	281	118	120	22	99	98	0	1.513	1.467	1.424	1.539	1.952	1.446	0.827	120	481	1958	1961	0.598	1179	779	1166	795	0
4	17	2	"PFK1165"	"Ks72_6"	17810	23510	130	698	695	141	122	124	24	100	100	0	732	716	177	114	117	22	99	99	0	0.932	0.952	0.928	0.990	1.671	0.891	0.797	120	493	1194	1175	-0.102	576	618	573	602	0
4	18	2	"PFK1183"	"Ks75_9"	18010	23510	130	449	451	100	115	118	23	100	98	0	346	348	82	110	113	20	100	99	0	1.415	1.412	1.384	1.417	1.704	1.427	0.730	120	463	570	574	0.501	334	236	336	238	0
4	19	2	"PFK1209"	"Ks82_1"	18200	23510	130	2903	2839	807	114	117	22	100	100	0	1634	1595	485	109	111	20	100	100	0	1.829	1.834	1.812	1.860	1.677	1.860	0.849	120	509	4314	4211	0.871	2789	1525	2725	1486	0
4	20	2	"PFK1228"	"Ks83_8"	18380	23510	120	5433	5289	1328	116	119	24	100	100	0	2721	2718	760	109	111	19	100	100	0	2.036	1.983	1.993	2.009	1.327	2.042	0.868	120	492	7929	7782	1.025	5317	2612	5173	2609	0
4	21	2	"PFK0643"	"Ks127_5"	18580	23510	120	144	146	31	115	116	25	52	20	0	506	490	100	107	109	19	100	100	0	0.073	0.081	0.088	0.084	2.388	0.059	0.131	120	494	428	414	-3.782	29	399	31	383	0
4	22	2	"PFK0638"	"Ks127_16"	18760	23510	130	386	1941	7371	99	121	342	38	11	0	591	1698	5056	100	105	40	99	97	0	0.585	1.153	0.584	0.672	1.988	1.764	0.593	120	625	778	3440	-0.775	287	491	1842	1598	0
4	1	3	"PFK0659"	"Ks133_2"	14780	23700	120	199	201	41	135	137	26	85	64	0	389	392	94	131	132	24	98	97	0	0.248	0.253	0.243	0.238	2.269	0.244	0.420	120	613	322	327	-2.011	64	258	66	261	0
4	2	3	"PFK0667"	"Ks139_1"	14970	23710	100	175	182	44	129	133	25	68	45	0	156	158	31	129	130	23	52	30	0	1.704	1.828	1.763	1.840	3.215	2.245	0.062	80	405	73	82	0.769	46	27	53	29	0
4	3	3	"PFK0682"	"Ks152_11"	15160	23690	150	165	169	34	138	141	28	45	17	0	171	172	36	130	133	26	64	33	0	0.659	0.738	0.874	0.869	3.669	0.709	0.087	156	522	68	73	-0.603	27	41	31	42	-50
4	4	3	"PFK0686"	"Ks155_1"	15340	23700	130	1888	1806	405	138	141	27	100	100	0	1184	1132	328	131	133	25	98	97	0	1.662	1.666	1.602	1.834	1.941	1.621	0.825	120	495	2803	2669	0.733	1750	1053	1668	1001	0
4	5	3	"PFA0001"	"A10325_1"	15560	23700	150	152	156	32	133	137	27	39	17	0	140	145	31	129	132	23	32	14	0	1.727	1.438	1.176	1.351	3.864	2.122	0.030	156	541	30	39	0.788	19	11	23	16	-50
4	6	3	"PFA0004"	"A10325_16"	15740	23720	150	152	153	37	134	137	26	39	17	0	130	135	32	128	130	23	26	12	0	9.000	2.714	1.162	1.232	3.725	1.977	0.060	156	539	20	26	3.170	18	2	19	7	-50
4	7	3	"PFA0008"	"A10325_26"	15920	23700	130	271	275	54	138	138	24	99	97	0	220	222	43	125	130	23	95	86	0	1.400	1.412	1.390	1.474	1.956	1.512	0.496	120	517	228	234	0.485	133	95	137	97	0
4	8	3	"PFA0016"	"A10935_1"	16110	23710	130	3810	3576	1076	134	136	27	100	100	0	5244	5156	891	126	130	26	100	100	0	0.718	0.684	0.732	0.631	1.679	0.712	0.859	120	593	8794	8472	-0.477	3676	5118	3442	5030	0
4	9	3	"PFA0020"	"A11962_1"	16320	23710	110	189	195	40	131	134	28	80	51	0	203	205	43	125	128	25	92	73	0	0.744	0.800	0.704	0.740	2.708	0.941	0.227	80	447	136	144	-0.427	58	78	64	80	0
4	10	3	"PFA0023"	"A12312_15"	16490	23710	130	500	477	134	128	130	26	100	96	0	644	629	144	122	124	23	100	100	0	0.713	0.688	0.714	0.649	1.625	0.711	0.767	120	517	894	856	-0.489	372	522	349	507	0
4	11	3	"PFA0047"	"A14801_11"	16670	23710	120	445	446	95	127	128	24	100	99	0	569	564	105	122	125	25	100	100	0	0.711	0.722	0.708	0.706	1.470	0.713	0.800	120	491	765	761	-0.491	318	447	319	442	0
4	12	3	"PFA0051"	"A14801_2"	16870	23710	130	552	537	142	125	128	55	99	97	0	384	383	80	119	123	22	100	100	0	1.611	1.561	1.627	1.511	1.520	1.825	0.715	120	554	692	676	0.688	427	265	412	264	0
4	13	3	"PFA0053"	"A14801_24"	17060	23710	130	430	422	89	124	126	24	99	99	0	679	684	121	117	120	21	100	100	0	0.544	0.526	0.533	0.512	1.447	0.531	0.773	120	504	868	865	-0.877	306	562	298	567	0
4	14	3	"PFA0056"	"A14801_31"	17240	23670	150	138	153	75	126	127	24	28	14	0	132	140	35	119	122	23	35	18	0	0.923	1.286	1.478	1.146	4.919	3.574	0.141	156	580	25	48	-0.115	12	13	27	21	-50
4	15	3	"PFA0058"	"A14801_37"	17450	23700	150	134	135	26	126	128	31	17	3	0	130	130	25	119	122	24	25	6	0	0.727	0.818	0.902	1.020	4.090	0.887	0.013	156	505	19	20	-0.459	8	11	9	11	-50
4	16	3	"PFA0060"	"A14801_6"	17610	23680	150	131	138	33	124	127	24	31	12	0	123	126	27	118	119	22	24	10	0	1.400	1.750	1.286	1.088	3.999	2.094	0.035	156	522	12	22	0.485	7	5	14	8	-50
4	17	3	"PFA0083"	"A18792_11"	17840	23680	150	136	139	30	120	125	23	38	11	0	122	128	29	116	118	22	26	11	0	2.667	1.583	1.158	1.257	3.777	1.826	0.028	156	591	22	31	1.415	16	6	19	12	-50
4	18	3	"PFA0087"	"A18792_19"	18000	23680	150	134	137	29	117	120	22	42	16	0	127	131	28	113	115	21	37	14	0	1.214	1.111	0.865	0.987	4.410	1.532	0.029	156	558	31	38	0.280	17	14	20	18	-50
4	19	3	"PFA0098"	"A20643_1"	18220	23700	120	161	164	33	117	119	22	78	50	0	192	196	41	110	113	21	97	86	0	0.537	0.547	0.582	0.568	2.299	0.517	0.214	120	493	126	133	-0.898	44	82	47	86	0
4	20	3	"PFA0103"	"A21885_19"	18400	23700	130	1767	1634	492	119	120	23	100	100	0	1455	1380	366	109	112	20	100	100	0	1.224	1.192	1.201	1.153	1.685	1.226	0.847	120	503	2994	2786	0.292	1648	1346	1515	1271	0
4	21	3	"PFA0105"	"A21885_20"	18590	23700	130	1010	992	265	113	116	24	100	100	0	833	794	252	107	109	19	98	98	0	1.236	1.279	1.276	1.322	1.704	1.236	0.828	120	492	1623	1566	0.305	897	726	879	687	0
4	22	3	"PFA0107"	"A21885_9"	18780	23700	120	295	293	60	106	109	22	100	100	0	335	337	77	104	106	18	99	99	0	0.818	0.803	0.827	0.818	1.680	0.756	0.714	120	571	420	420	-0.290	189	231	187	233	0
4	1	4	"PFA0130"	"A2546_1"	14800	23890	130	6082	5724	1761	132	135	30	100	100	0	4500	4418	840	126	128	22	100	100	0	1.360	1.303	1.369	1.220	1.597	1.411	0.889	120	640	10324	9884	0.444	5950	4374	5592	4292	0
4	2	4	"PFA0132"	"A26463_1"	14990	23890	130	351	348	83	128	130	24	100	100	0	214	219	41	123	125	22	99	90	0	2.451	2.292	2.307	2.323	1.698	2.585	0.592	120	487	314	316	1.293	223	91	220	96	0
4	3	4	"PFA0137"	"A29544_1"	15160	23850	150	146	153	36	129	132	25	40	16	0	135	138	25	125	127	23	28	12	0	1.700	1.846	1.170	1.278	3.425	2.573	0.048	156	559	27	37	0.766	17	10	24	13	-50
4	4	4	"PFA0145"	"A31914_2"	15370	23890	120	352	345	82	129	131	26	97	95	0	4877	4725	1287	124	128	24	100	100	0	0.047	0.047	0.048	0.046	1.518	0.044	0.748	120	507	4976	4817	-4.414	223	4753	216	4601	0
4	5	4	"PFA0147"	"A31914_5"	15560	23890	120	241	243	59	128	129	25	97	89	0	524	522	102	125	128	24	100	100	0	0.283	0.290	0.297	0.267	1.777	0.273	0.585	120	450	512	512	-1.820	113	399	115	397	0
4	6	4	"PFA0149"	"A31914_8"	15740	23890	130	725	724	148	132	134	26	100	100	0	524	525	103	125	130	24	100	100	0	1.486	1.480	1.502	1.480	1.358	1.590	0.822	120	493	992	992	0.572	593	399	592	400	0
4	7	4	"PFC0052"	"C198"	15960	23910	150	159	160	33	136	138	26	45	17	0	146	151	36	125	129	24	42	21	0	1.095	0.923	1.000	1.129	3.953	1.111	0.043	156	542	44	50	0.131	23	21	24	26	-50
4	8	4	"PFC0057"	"C216"	16120	23920	150	148	154	38	133	136	27	39	14	0	159	162	37	124	127	23	60	38	0	0.429	0.553	0.674	0.785	3.314	0.715	0.066	156	453	50	59	-1.222	15	35	21	38	-50
4	9	4	"PFC0059"	"C222"	16300	23890	150	166	175	49	133	135	29	53	27	0	154	159	38	122	125	24	57	30	0	1.031	1.135	1.000	1.012	4.097	1.512	0.200	156	533	65	79	0.044	33	32	42	37	-50
4	10	4	"PFC0062"	"C228"	16500	23890	120	306	307	58	125	127	23	100	98	0	192	201	42	120	122	22	93	80	0	2.514	2.247	2.549	2.510	2.044	2.361	0.494	120	471	253	263	1.330	181	72	182	81	0
4	11	4	"PFC0068"	"C237"	16690	23890	130	196	201	42	124	127	57	65	19	0	1018	1014	265	119	123	23	100	100	0	0.080	0.086	0.088	0.079	1.959	0.073	0.474	120	487	971	972	-3.642	72	899	77	895	0
4	12	4	"PFC0072"	"C244"	16880	23890	120	1172	1123	298	121	125	58	100	98	0	887	848	213	117	121	22	100	100	0	1.365	1.371	1.369	1.357	1.519	1.418	0.829	120	479	1821	1733	0.449	1051	770	1002	731	0
4	13	4	"PFC0092"	"C291"	17070	23890	130	538	538	103	120	122	23	100	100	0	676	668	163	117	119	21	99	99	0	0.748	0.759	0.752	0.788	1.608	0.711	0.818	120	530	977	969	-0.419	418	559	418	551	0
4	14	4	"PFC0094"	"C296"	17260	23890	130	654	660	152	122	124	30	100	100	0	540	534	139	116	119	22	100	100	0	1.255	1.287	1.232	1.339	1.567	1.277	0.806	120	607	956	956	0.327	532	424	538	418	0
4	15	4	"PFC0096"	"C299"	17480	23900	150	159	160	36	122	124	30	55	21	0	145	149	33	114	118	23	61	34	0	1.194	1.086	1.124	1.033	3.499	2.522	0.062	156	545	68	73	0.255	37	31	38	35	-50
4	16	4	"PFC0099"	"C302"	17640	23890	130	394	397	89	122	124	23	99	99	0	307	315	61	115	118	22	100	100	0	1.417	1.375	1.367	1.349	1.688	1.485	0.685	120	506	464	475	0.503	272	192	275	200	0
4	17	4	"PFC0101"	"C307"	17840	23890	130	223	226	46	119	121	22	97	90	0	312	305	59	114	117	22	99	97	0	0.525	0.560	0.560	0.536	1.921	0.539	0.639	120	601	302	298	-0.929	104	198	107	191	0
4	18	4	"PFC0103"	"C311"	18060	23890	150	127	131	28	118	120	22	28	10	0	116	122	26	115	117	22	25	7	0	9.000	1.857	0.885	0.924	3.439	1.428	0.010	156	629	10	20	3.170	9	1	13	7	-50
4	19	4	"PFC0123"	"C370"	18220	23890	130	910	896	266	120	121	22	100	100	0	571	571	133	113	116	22	100	100	0	1.725	1.694	1.706	1.616	1.626	1.898	0.793	120	524	1248	1234	0.787	790	458	776	458	0
4	20	4	"PFC0125"	"C374"	18450	23880	150	129	133	29	116	119	23	33	17	0	114	119	23	110	114	24	25	7	0	3.250	1.889	1.576	1.788	4.144	1.234	0.075	156	640	17	26	1.700	13	4	17	9	-50
4	21	4	"PFC0127"	"C38"	18600	23890	120	189	194	47	114	118	25	91	75	0	315	319	71	108	111	25	99	99	0	0.362	0.379	0.365	0.344	2.178	0.356	0.500	120	453	282	291	-1.465	75	207	80	211	0
4	22	4	"PFC0129"	"C382"	18780	23890	130	267	263	45	114	116	24	99	98	0	236	231	48	107	109	20	96	94	0	1.186	1.202	1.176	1.240	1.765	1.164	0.649	120	647	282	273	0.246	153	129	149	124	0
4	1	5	"PFC0131"	"C385"	14800	24080	130	329	327	69	131	134	30	100	95	0	295	299	54	123	125	23	100	100	0	1.151	1.114	1.142	1.079	1.691	1.289	0.614	120	623	370	372	0.203	198	172	196	176	0
4	2	5	"PFC0133"	"C387"	14990	24070	130	501	505	163	126	130	24	100	99	0	487	482	148	122	124	21	100	98	0	1.027	1.053	0.991	1.062	1.706	1.026	0.736	120	532	740	739	0.039	375	365	379	360	0
4	3	5	"PFC0149"	"C427"	15180	24080	130	165	164	27	126	128	24	70	34	0	324	318	70	125	127	22	100	99	0	0.196	0.197	0.228	0.186	2.590	0.157	0.174	120	581	238	231	-2.351	39	199	38	193	0
4	4	5	"PFC0151"	"C43"	15360	24070	130	533	536	143	128	130	27	100	100	0	469	458	105	124	128	23	100	98	0	1.174	1.222	1.138	1.229	1.654	1.239	0.726	120	588	750	742	0.231	405	345	408	334	0
4	5	5	"PFC0153"	"C436"	15560	24080	120	203	206	43	129	129	24	90	76	0	174	178	34	123	126	23	83	53	0	1.451	1.400	1.324	1.536	3.182	1.652	0.239	120	529	125	132	0.537	74	51	77	55	0
4	6	5	"PFC0155"	"C441"	15760	24080	130	1439	1334	421	131	133	26	100	100	0	1409	1373	365	128	130	24	100	100	0	1.021	0.966	1.018	0.916	1.765	1.011	0.817	120	531	2589	2448	0.030	1308	1281	1203	1245	0
4	7	5	"PFC0157"	"C445"	15930	24100	150	151	156	33	132	135	26	41	18	0	142	142	32	125	128	22	37	20	0	1.118	1.412	1.227	1.083	4.053	1.872	0.023	156	522	36	41	0.160	19	17	24	17	-50
4	8	5	"PFC0159"	"C447"	16140	24080	130	753	745	198	137	143	32	100	99	0	641	633	159	130	132	24	100	100	0	1.205	1.209	1.216	1.195	1.560	1.238	0.798	120	401	1127	1111	0.270	616	511	608	503	0
4	9	5	"PFD0373"	"D42243_45"	16300	24070	120	53103	49615	13445	145	148	33	100	100	4	16053	14822	5104	131	135	27	100	99	0	3.326	3.367	3.156	3.404	1.605	3.424	0.843	120	437	68880	64161	1.734	52958	15922	49470	14691	0
4	10	5	"PFD0380"	"D42715_1"	16500	24070	110	262	261	43	133	136	29	98	96	0	172	173	34	125	128	25	76	47	0	2.745	2.667	2.330	3.010	2.352	3.132	0.298	80	440	176	176	1.457	129	47	128	48	0
4	11	5	"PFD0387"	"D42954_2"	16680	24070	150	151	156	36	125	126	23	51	28	0	134	136	28	122	124	24	32	12	0	2.167	2.214	1.655	1.443	3.202	2.058	0.058	156	592	38	45	1.115	26	12	31	14	-50
4	12	5	"PFD0397"	"D45582_1"	16890	24090	150	140	147	37	123	125	23	42	22	0	127	134	31	120	123	23	30	13	0	2.429	1.714	1.114	1.070	3.894	2.016	0.052	156	573	24	38	1.280	17	7	24	14	-50
4	13	5	"PFD0405"	"D4722_1"	17060	24080	120	245	246	51	118	120	22	97	95	0	350	348	70	117	120	22	99	98	0	0.545	0.554	0.544	0.535	1.674	0.528	0.638	120	461	360	359	-0.876	127	233	128	231	0
4	14	5	"PFD0416"	"D49176_11"	17260	24080	120	215	219	39	116	118	22	99	95	0	1128	1127	174	113	116	21	100	100	0	0.098	0.102	0.104	0.096	1.667	0.096	0.683	120	477	1114	1117	-3.358	99	1015	103	1014	0
4	15	5	"PFD0438"	"D49176_65"	17450	24090	150	138	141	32	118	121	23	46	19	0	143	148	35	114	118	22	58	38	0	0.690	0.676	0.696	0.811	3.632	0.732	0.092	156	546	49	57	-0.536	20	29	23	34	-50
4	16	5	"PFD0441"	"D49176_7"	17640	24080	120	189	193	45	121	122	22	87	70	0	2257	2149	495	116	121	26	99	99	0	0.032	0.035	0.037	0.038	2.131	0.032	0.474	120	443	2209	2105	-4.977	68	2141	72	2033	0
4	17	5	"PFD0444"	"D49942_10"	17820	24080	120	827	819	151	120	120	21	100	100	0	11988	11315	2770	116	121	25	100	100	0	0.060	0.062	0.061	0.067	1.864	0.057	0.863	120	515	12579	11898	-4.070	707	11872	699	11199	0
4	18	5	"PFD0446"	"D49942_3"	18020	24090	120	296	288	71	117	120	23	94	93	0	2701	2485	755	115	118	22	100	99	0	0.069	0.072	0.073	0.075	1.614	0.069	0.764	120	500	2765	2541	-3.853	179	2586	171	2370	0
4	19	5	"PFD0448"	"D49942_6"	18210	24080	130	421	417	87	114	117	22	99	98	0	3699	3464	1001	114	116	21	99	98	0	0.086	0.090	0.091	0.099	2.143	0.081	0.818	120	517	3892	3653	-3.546	307	3585	303	3350	0
4	20	5	"PFD0450"	"D49942_9"	18400	24090	130	713	724	276	113	116	23	97	96	0	9515	9872	3690	112	114	24	100	100	0	0.064	0.063	0.064	0.063	1.393	0.061	0.781	120	614	10003	10371	-3.970	600	9403	611	9760	0
4	21	5	"PFD0482"	"D56400_4"	18590	24090	90	140	139	29	115	118	25	48	15	0	163	166	44	110	115	28	75	46	0	0.472	0.429	0.545	0.504	3.671	0.260	0.041	52	370	78	80	-1.084	25	53	24	56	0
4	22	5	"PFD0484"	"D56470_2"	18790	24090	120	151	157	37	122	127	31	49	25	0	237	237	52	115	118	25	96	91	0	0.238	0.287	0.327	0.285	2.725	0.262	0.166	120	615	151	157	-2.073	29	122	35	122	0
4	1	6	"PFD0487"	"D56950_2"	14790	24260	130	3004	2799	791	130	131	25	100	100	0	2032	1851	572	125	126	21	98	97	0	1.507	1.546	1.499	1.575	1.803	1.525	0.854	120	632	4781	4395	0.592	2874	1907	2669	1726	0
4	2	6	"PFD0490"	"D5782_1"	14980	24260	130	1779	1737	453	126	128	23	100	100	0	997	952	278	123	125	23	97	96	0	1.891	1.943	1.903	2.033	1.752	1.941	0.845	120	571	2527	2440	0.919	1653	874	1611	829	0
4	3	6	"PFD0508"	"D6287_1"	15180	24270	120	199	198	43	128	131	26	85	67	0	192	191	34	126	128	25	87	66	0	1.076	1.077	1.026	0.932	3.026	1.127	0.297	120	567	137	135	0.105	71	66	70	65	0
4	4	6	"PFD0510"	"D6287_13"	15380	24270	80	177	173	35	135	137	28	59	25	0	152	155	26	131	134	26	42	13	0	2.000	1.583	1.284	1.208	3.614	1.573	0.077	52	312	63	62	1.000	42	21	38	24	0
4	5	6	"PFD0529"	"D6287_55"	15560	24270	120	180	179	39	134	134	25	65	43	0	590	575	135	130	132	24	97	96	0	0.100	0.101	0.107	0.102	2.357	0.092	0.237	120	588	506	490	-3.322	46	460	45	445	0
4	6	6	"PFD0532"	"D6287_61"	15780	24260	80	166	175	46	138	140	27	50	28	0	175	174	32	135	138	28	57	30	0	0.700	0.949	0.894	1.021	3.882	1.523	0.046	52	305	68	76	-0.515	28	40	37	39	0
4	7	6	"PFD0536"	"D6287_69"	15940	24270	110	154	163	40	130	133	25	46	31	0	196	195	40	127	131	24	85	68	0	0.348	0.485	0.500	0.462	3.561	0.354	0.047	80	390	93	101	-1.524	24	69	33	68	0
4	8	6	"PFD0538"	"D6287_70"	16120	24270	120	390	384	80	134	140	34	99	96	0	250	259	46	131	135	28	99	97	0	2.151	1.953	2.053	1.955	1.785	2.113	0.616	120	513	375	378	1.105	256	119	250	128	0
4	9	6	"PFD0549"	"D64289_1"	16320	24270	120	65535	58075	15891	145	151	36	100	100	67	41850	39132	8302	138	142	29	100	100	0	1.568	1.486	1.520	1.411	1.685	1.575	0.878	120	530	107102	96924	0.649	65390	41712	57930	38994	0
4	10	6	"PFD0558"	"D65681_2"	16510	24270	120	1010	958	281	134	139	29	100	100	0	786	768	185	130	134	25	100	100	0	1.335	1.292	1.330	1.226	1.601	1.384	0.816	120	515	1532	1462	0.417	876	656	824	638	0
4	11	6	"PFE0558"	"E49_1"	16690	24260	130	554	550	116	129	130	25	100	99	0	367	358	93	128	130	24	95	94	0	1.778	1.830	1.882	1.970	1.689	1.797	0.770	120	535	664	651	0.830	425	239	421	230	0
4	12	6	"PFE0562"	"E5006_5"	16890	24270	120	3409	3941	2635	129	129	25	100	100	0	1946	2531	2543	126	128	24	100	100	0	1.802	1.585	1.769	1.694	1.508	1.330	0.773	120	490	5100	6217	0.850	3280	1820	3812	2405	0
4	13	6	"PFE0565"	"E5141_1"	17090	24270	120	797	762	223	122	125	24	100	98	0	824	814	179	119	123	24	100	100	0	0.957	0.921	0.949	0.866	1.685	0.962	0.832	120	503	1380	1335	-0.063	675	705	640	695	0
4	14	6	"PFE0569"	"E517_1"	17260	24260	120	620	604	120	118	120	23	100	100	0	674	672	150	116	119	21	100	100	0	0.900	0.874	0.866	0.881	1.407	0.851	0.857	120	458	1060	1042	-0.153	502	558	486	556	0
4	15	6	"PFE0579"	"E5479_3"	17450	24270	120	1502	1537	435	123	124	23	100	100	0	1375	1360	349	121	123	22	100	100	0	1.100	1.141	1.152	1.123	1.458	1.161	0.865	120	478	2633	2653	0.137	1379	1254	1414	1239	0
4	16	6	"PFE0585"	"E598_1"	17650	24270	130	18835	18032	5621	125	127	25	100	100	0	29689	28475	7016	123	126	25	100	100	0	0.633	0.632	0.659	0.606	1.450	0.644	0.875	120	569	48276	46259	-0.660	18710	29566	17907	28352	0
4	17	6	"PFE0608"	"E714_7"	17850	24280	120	175	179	45	122	125	26	74	50	0	188	191	40	120	123	25	88	65	0	0.779	0.803	0.874	0.849	2.590	0.893	0.226	120	498	121	128	-0.360	53	68	57	71	0
4	18	6	"PFE0610"	"E7279_2"	18030	24270	120	643	642	124	119	120	22	100	100	0	678	656	149	116	117	20	99	99	0	0.932	0.969	0.960	0.995	1.670	0.940	0.833	120	468	1086	1063	-0.101	524	562	523	540	0
4	19	6	"PFE0613"	"E7418_1"	18220	24270	120	244	246	50	112	114	22	98	97	0	267	271	50	113	114	19	100	100	0	0.857	0.848	0.842	0.820	1.704	0.845	0.667	120	543	286	292	-0.222	132	154	134	158	0
4	20	6	"PFE0616"	"E7745_1"	18430	24270	100	155	156	29	109	111	20	77	60	0	137	144	32	110	111	19	62	46	0	1.704	1.382	1.227	1.401	3.740	1.261	0.123	80	386	73	81	0.769	46	27	47	34	0
4	21	6	"PFE0619"	"E7861_3"	18590	24270	120	525	518	115	110	112	21	100	100	0	454	437	108	107	110	20	98	96	0	1.196	1.236	1.232	1.311	1.839	1.246	0.810	120	498	762	738	0.258	415	347	408	330	0
4	22	6	"PFE0623"	"E8100_2"	18780	24270	120	2109	2062	428	115	118	25	100	100	0	2426	2310	581	111	113	21	99	99	0	0.861	0.885	0.849	0.902	1.635	0.850	0.867	120	562	4309	4146	-0.215	1994	2315	1947	2199	0
4	1	7	"PFE0649"	"E8914_2"	14800	24450	130	788	752	190	128	131	36	100	99	0	556	534	154	125	127	23	99	97	0	1.531	1.526	1.499	1.583	1.773	1.512	0.801	120	646	1091	1033	0.615	660	431	624	409	0
4	2	7	"PFE0654"	"E9225_1"	14990	24460	120	187	190	45	127	127	23	75	60	0	1071	1072	183	123	126	22	100	100	0	0.063	0.066	0.066	0.061	2.117	0.058	0.347	120	517	1008	1012	-3.982	60	948	63	949	0
4	3	7	"PFE0657"	"E9299_3"	15180	24450	100	187	190	35	127	130	28	86	52	0	166	172	43	127	129	23	63	40	0	1.538	1.400	1.583	1.556	3.269	1.240	0.156	80	402	99	108	0.621	60	39	63	45	0
4	4	7	"PFE0659"	"E9299_6"	15370	24450	130	1305	1296	305	133	134	25	100	100	0	1669	1621	493	131	134	26	98	97	0	0.762	0.781	0.761	0.854	1.967	0.741	0.879	120	588	2710	2653	-0.392	1172	1538	1163	1490	0
4	5	7	"PFE0663"	"E9475_1"	15570	24460	120	301	298	67	134	135	24	95	95	0	1724	1650	362	131	133	25	100	100	0	0.105	0.108	0.107	0.102	1.692	0.099	0.675	120	460	1760	1683	-3.254	167	1593	164	1519	0
4	6	7	"PFE0668"	"E9987_1"	15750	24460	120	223	228	52	131	133	25	93	80	0	668	670	173	130	133	26	100	99	0	0.171	0.180	0.170	0.169	2.025	0.151	0.501	120	501	630	637	-2.548	92	538	97	540	0
4	7	7	"PFF0025"	"F10660_2"	15940	24460	130	425	413	94	128	130	23	99	98	0	560	546	100	128	130	23	100	100	0	0.688	0.682	0.696	0.654	1.527	0.690	0.815	120	561	729	703	-0.541	297	432	285	418	0
4	8	7	"PFF0029"	"F10730_3"	16140	24460	120	1008	944	302	129	132	26	100	98	0	958	953	246	129	131	24	100	100	0	1.060	0.989	0.989	0.914	1.717	1.015	0.829	120	483	1708	1639	0.084	879	829	815	824	0
4	9	7	"PFF0032"	"F10872_1"	16320	24460	120	394	384	87	132	134	27	97	96	0	729	724	116	130	133	25	100	100	0	0.437	0.424	0.437	0.387	1.795	0.424	0.806	120	474	861	846	-1.193	262	599	252	594	0
4	10	7	"PFF0035"	"F10935_2"	16520	24460	120	4735	4446	1345	130	131	25	100	100	0	4963	4920	930	128	130	22	100	100	0	0.952	0.901	0.940	0.833	1.614	0.947	0.890	120	498	9440	9108	-0.070	4605	4835	4316	4792	0
4	11	7	"PFF0038"	"F10949_3"	16710	24460	120	848	840	183	127	129	24	100	100	0	967	942	226	127	130	22	98	98	0	0.858	0.875	0.895	0.868	1.545	0.859	0.852	120	518	1561	1528	-0.220	721	840	713	815	0
4	12	7	"PFF0040"	"F10953_1"	16890	24460	120	7267	7343	2222	125	128	26	100	100	0	12724	12237	3311	126	129	24	100	100	0	0.567	0.596	0.597	0.586	1.555	0.581	0.880	120	537	19740	19329	-0.819	7142	12598	7218	12111	0
4	13	7	"PFF0668"	"F310_1"	17100	24460	110	170	169	36	123	126	26	72	41	0	203	206	46	122	125	24	87	75	0	0.580	0.548	0.646	0.620	2.704	0.416	0.154	80	442	128	130	-0.785	47	81	46	84	0
4	14	7	"PFF0671"	"F31319_2"	17270	24460	120	7415	7083	2042	121	124	23	100	100	0	1966	1885	405	120	123	23	100	100	0	3.951	3.944	3.992	3.806	1.585	4.335	0.851	120	505	9140	8727	1.982	7294	1846	6962	1765	0
4	15	7	"PFF0680"	"F31855_1"	17460	24460	120	218	225	43	126	127	28	97	84	0	261	266	56	121	124	26	99	96	0	0.657	0.683	0.672	0.679	1.926	0.639	0.492	120	483	232	244	-0.606	92	140	99	145	0
4	16	7	"PFF0682"	"F32050_1"	17650	24460	120	635	629	132	126	127	29	100	100	0	474	474	84	121	123	25	99	99	0	1.442	1.425	1.407	1.382	1.496	1.485	0.799	120	513	862	856	0.528	509	353	503	353	0
4	17	7	"PFF0686"	"F32122_1"	17850	24460	130	2214	1984	754	119	122	25	99	99	0	2312	2175	595	118	120	22	100	100	0	0.955	0.907	0.948	0.792	1.973	0.961	0.852	120	530	4289	3922	-0.067	2095	2194	1865	2057	0
4	18	7	"PFF0693"	"F32325_1"	18040	24460	120	212	211	48	116	117	22	95	88	0	1184	1156	249	115	117	20	100	100	0	0.090	0.091	0.085	0.084	1.862	0.083	0.568	120	481	1165	1136	-3.477	96	1069	95	1041	0
4	19	7	"PFF0715"	"F33346_1"	18230	24460	120	341	347	76	111	114	23	100	100	0	630	629	135	114	116	20	100	100	0	0.446	0.458	0.477	0.449	1.634	0.430	0.775	120	497	746	751	-1.166	230	516	236	515	0
4	20	7	"PFF0719"	"F33441_1"	18420	24460	120	2084	1914	629	108	112	23	99	98	0	3385	3256	709	113	114	20	100	99	0	0.604	0.575	0.593	0.522	1.775	0.580	0.878	120	518	5248	4949	-0.728	1976	3272	1806	3143	0
4	21	7	"PFF0722"	"F33612_1"	18610	24460	120	760	740	178	110	113	22	100	99	0	470	469	95	108	110	19	100	100	0	1.796	1.745	1.824	1.681	1.685	1.884	0.809	120	482	1012	991	0.844	650	362	630	361	0
4	22	7	"PFF0725"	"F33675_1"	18800	24460	120	249	245	57	111	113	23	99	94	0	234	237	45	107	109	19	99	97	0	1.087	1.031	1.025	0.995	1.937	1.113	0.544	120	571	265	264	0.120	138	127	134	130	0
4	1	8	"PFF0728"	"F33814_1"	14810	24640	120	211	214	38	128	133	26	96	75	0	179	178	33	124	126	22	80	60	0	1.509	1.593	1.632	1.603	2.265	1.689	0.266	120	597	138	140	0.594	83	55	86	54	0
4	2	8	"PFF0734"	"F34109_1"	15000	24640	120	229	231	40	127	129	25	98	93	0	208	214	50	124	126	22	91	83	0	1.214	1.156	1.048	1.239	2.159	1.059	0.420	120	500	186	194	0.280	102	84	104	90	0
4	3	8	"PFF0764"	"F35293_1"	15190	24640	120	311	308	58	128	131	28	100	99	0	348	344	76	128	131	24	96	95	0	0.832	0.833	0.786	0.821	1.689	0.778	0.654	120	502	403	396	-0.266	183	220	180	216	0
4	4	8	"PFF0773"	"F35453_1"	15380	24640	150	171	176	40	136	137	26	57	34	0	162	163	36	132	135	25	52	25	0	1.167	1.290	1.228	1.217	3.492	1.462	0.107	156	580	65	71	0.222	35	30	40	31	-50
4	5	8	"PFF0777"	"F35590_1"	15580	24640	150	178	184	40	139	140	26	66	35	0	161	165	35	134	136	24	52	28	0	1.444	1.452	1.372	1.467	3.511	1.751	0.122	156	549	66	76	0.531	39	27	45	31	-50
4	6	8	"PFF0781"	"F35756_2"	15760	24640	120	3281	3198	691	136	138	26	100	100	0	2262	2141	586	133	135	25	98	96	0	1.477	1.525	1.484	1.643	1.947	1.523	0.872	120	445	5274	5070	0.563	3145	2129	3062	2008	0
4	7	8	"PFF0784"	"F35756_5"	15950	24640	130	1487	1455	405	129	132	24	100	100	0	1083	1028	324	131	133	24	95	95	0	1.426	1.478	1.393	1.534	1.796	1.458	0.838	120	544	2310	2223	0.512	1358	952	1326	897	0
4	8	8	"PFF0788"	"F35774_1"	16150	24640	130	7950	7691	1739	130	132	28	100	100	0	4766	4486	1325	130	131	23	99	95	0	1.687	1.736	1.696	1.804	1.679	1.708	0.877	120	555	12456	11917	0.754	7820	4636	7561	4356	0
4	9	8	"PFF0818"	"F36648_1"	16330	24640	130	966	958	223	129	130	25	100	100	0	1114	1069	305	126	127	21	97	96	0	0.847	0.879	0.860	1.002	2.242	0.840	0.860	120	528	1825	1772	-0.239	837	988	829	943	0
4	10	8	"PFF0821"	"F3666_3"	16530	24640	120	217	216	45	127	128	24	92	85	0	214	214	43	125	127	22	92	84	0	1.011	1.000	0.896	0.939	2.235	1.013	0.422	120	531	179	178	0.016	90	89	89	89	0
4	11	8	"PFF0823"	"F36721_3"	16720	24650	100	183	187	37	126	128	24	88	58	0	169	174	29	125	128	22	82	50	0	1.295	1.245	1.105	1.205	3.121	1.637	0.169	80	406	101	110	0.373	57	44	61	49	0
4	12	8	"PFF0825"	"F36734_1"	16900	24640	110	498	492	98	127	130	32	100	100	0	260	258	49	125	130	27	97	96	0	2.748	2.744	2.695	2.838	1.591	3.045	0.644	80	451	506	498	1.458	371	135	365	133	0
4	13	8	"PFF0827"	"F36803_1"	17090	24640	120	448	442	106	124	128	31	100	98	0	496	478	146	122	126	27	95	93	0	0.866	0.893	0.897	0.980	2.035	0.829	0.748	120	585	698	674	-0.207	324	374	318	356	0
4	14	8	"PFF0831"	"F37098_2"	17290	24650	120	248	249	52	120	122	22	97	93	0	1972	1880	480	119	122	23	99	99	0	0.069	0.073	0.072	0.075	1.874	0.069	0.736	120	497	1981	1890	-3.856	128	1853	129	1761	0
4	15	8	"PFF1472"	"F58335_1"	17480	24640	130	442	441	119	123	124	27	98	98	0	583	579	189	117	121	26	97	95	0	0.685	0.688	0.645	0.707	2.079	0.629	0.743	120	543	785	780	-0.547	319	466	318	462	0
4	16	8	"PFF1476"	"F58487_1"	17660	24640	100	165	167	31	120	121	27	71	33	0	163	162	34	115	117	25	71	47	0	0.938	1.000	1.000	1.039	3.849	1.007	0.179	80	403	93	94	-0.093	45	48	47	47	0
4	17	8	"PFF1492"	"F58910_1"	17860	24640	120	561	548	122	114	115	21	100	100	0	396	383	105	112	115	19	96	95	0	1.574	1.601	1.575	1.638	1.712	1.579	0.783	120	513	731	705	0.654	447	284	434	271	0
4	18	8	"PFF1495"	"F59075_2"	18050	24640	120	253	259	48	111	113	21	100	99	0	260	254	54	114	115	20	95	93	0	0.973	1.057	0.989	1.087	1.911	1.006	0.633	120	479	288	288	-0.040	142	146	148	140	0
4	19	8	"PFF1497"	"F5910_2"	18240	24650	120	508	493	132	112	115	23	99	98	0	12448	12173	2381	115	116	20	100	100	0	0.032	0.032	0.031	0.031	1.360	0.031	0.818	120	478	12729	12439	-4.961	396	12333	381	12058	0
4	20	8	"PFF1499"	"F59139_2"	18430	24650	130	11640	10660	3561	112	115	22	100	100	0	6091	5991	1091	114	115	21	100	100	0	1.929	1.795	1.846	1.631	1.720	2.012	0.830	120	464	17505	16425	0.948	11528	5977	10548	5877	0
4	21	8	"PFF1536"	"F6061_1"	18610	24640	120	175	179	35	110	113	22	90	73	0	353	345	75	110	111	20	100	99	0	0.267	0.294	0.284	0.263	2.156	0.248	0.455	120	438	308	304	-1.902	65	243	69	235	0
4	22	8	"PFF1543"	"F607_1"	18800	24670	150	123	123	29	111	114	22	35	12	0	113	117	24	106	108	21	27	9	0	1.714	1.091	1.500	1.405	3.308	3.000	0.012	156	745	19	23	0.778	12	7	12	11	-50
4	1	9	"PFF1546"	"F61052_1"	14810	24830	100	176	187	51	138	140	28	58	33	0	160	168	43	124	127	24	61	40	0	1.056	1.114	1.048	0.971	4.362	1.618	0.120	80	446	74	93	0.078	38	36	49	44	0
4	2	9	"PFF1550"	"F61158_1"	15020	24840	130	1475	1406	347	134	137	38	100	100	0	731	717	145	124	127	23	100	100	0	2.209	2.145	2.211	2.108	1.380	2.376	0.842	120	518	1948	1865	1.144	1341	607	1272	593	0
4	3	9	"PFF1556"	"F61469_1"	15190	24840	120	173	177	34	131	132	25	72	42	0	362	362	72	125	129	23	99	99	0	0.177	0.194	0.221	0.201	2.048	0.143	0.182	120	373	279	283	-2.496	42	237	46	237	0
4	4	9	"PFF1560"	"F61859_2"	15350	24830	150	152	157	42	136	138	26	37	17	0	138	141	28	130	134	25	25	10	0	2.000	1.909	1.261	1.281	3.423	2.699	0.036	156	551	24	32	1.000	16	8	21	11	-50
4	5	9	"PFF1588"	"F6265_1"	15580	24830	120	2542	2346	633	140	142	28	100	100	0	1696	1603	375	132	135	25	100	100	0	1.536	1.500	1.518	1.475	1.609	1.562	0.860	120	508	3966	3677	0.619	2402	1564	2206	1471	0
4	6	9	"PFF1595"	"F62846_1"	15770	24830	130	1607	1555	349	136	138	27	100	100	0	786	776	213	131	133	25	99	98	0	2.246	2.200	2.199	2.297	1.670	2.242	0.800	120	507	2126	2064	1.167	1471	655	1419	645	0
4	7	9	"PFF1604"	"F63188_2"	15960	24830	130	5047	4816	1357	132	134	25	100	100	0	4125	3732	1220	132	133	25	99	99	0	1.231	1.301	1.254	1.350	1.962	1.293	0.839	120	478	8908	8284	0.300	4915	3993	4684	3600	0
4	8	9	"PFF1607"	"F63326_1"	16140	24840	110	200	197	34	131	135	30	83	58	0	179	179	33	127	130	23	77	51	0	1.327	1.269	1.318	1.417	2.523	1.604	0.210	80	426	121	118	0.408	69	52	66	52	0
4	9	9	"PFF1610"	"F63399_1"	16340	24830	130	12145	11573	2758	130	132	27	100	100	0	6545	6125	1857	124	127	22	98	97	0	1.871	1.907	1.852	1.970	1.821	1.904	0.867	120	585	18436	17444	0.904	12015	6421	11443	6001	0
4	10	9	"PFF1614"	"F63448_3"	16550	24850	150	146	153	38	125	127	24	47	26	0	144	148	36	123	125	21	49	29	0	1.000	1.120	1.000	0.967	3.634	1.385	0.136	156	521	42	53	0.000	21	21	28	25	-50
4	11	9	"PFF1654"	"F64738_1"	16720	24830	130	885	893	197	124	126	23	100	100	0	760	730	203	121	125	24	98	97	0	1.191	1.263	1.181	1.417	2.163	1.230	0.766	120	448	1400	1378	0.252	761	639	769	609	0
4	12	9	"PFF1656"	"F64738_5"	16920	24830	130	380	374	53	127	131	30	100	99	0	414	408	93	120	125	27	99	97	0	0.861	0.858	0.871	0.894	1.641	0.803	0.753	120	551	547	535	-0.217	253	294	247	288	0
4	13	9	"PFF1659"	"F64888_1"	17120	24840	80	174	175	43	125	128	24	73	53	0	147	151	31	116	119	21	67	36	0	1.581	1.429	1.715	1.273	3.788	2.016	0.094	52	247	80	85	0.661	49	31	50	35	0
4	14	9	"PFF1666"	"F65043_1"	17300	24830	120	400	409	98	120	121	22	99	99	0	1347	1278	343	115	117	20	99	99	0	0.227	0.248	0.244	0.261	1.948	0.227	0.797	120	473	1512	1452	-2.138	280	1232	289	1163	0
4	15	9	"PFF1668"	"F65043_4"	17490	24840	130	288	287	71	119	120	23	99	96	0	527	518	111	115	121	56	98	97	0	0.410	0.417	0.406	0.392	1.655	0.411	0.723	120	558	581	571	-1.286	169	412	168	403	0
4	16	9	"PFF1673"	"F65467_1"	17690	24840	150	135	140	32	117	118	22	43	23	0	121	126	27	114	118	37	13	1	0	2.571	1.917	1.231	1.172	3.469	2.998	0.019	156	676	25	35	1.363	18	7	23	12	-50
4	17	9	"PFI0337"	"I3634_1"	17880	24830	120	1187	1083	366	114	114	22	99	99	0	1316	1182	385	110	114	20	100	100	0	0.890	0.904	0.904	0.906	1.989	0.918	0.826	120	477	2279	2041	-0.169	1073	1206	969	1072	0
4	18	9	"PFI0339"	"I3665_1"	18070	24830	120	587	563	158	112	112	22	99	98	0	419	411	110	108	111	21	99	96	0	1.527	1.488	1.507	1.501	1.802	1.530	0.810	120	467	786	754	0.611	475	311	451	303	0
4	19	9	"PFI0341"	"I3767_1"	18260	24830	120	536	513	135	112	113	21	99	98	0	586	556	159	107	109	19	96	96	0	0.885	0.893	0.873	0.962	2.156	0.870	0.822	120	450	903	850	-0.176	424	479	401	449	0
4	20	9	"PFI0347"	"I398_3"	18460	24820	150	135	138	36	111	113	20	52	30	0	117	120	26	106	108	19	33	19	0	2.182	1.929	1.528	1.685	3.532	3.499	0.031	156	513	35	41	1.126	24	11	27	14	-50
4	21	9	"PFI0352"	"I4167_1"	18630	24840	120	964	919	240	109	110	19	100	98	0	925	927	158	105	107	21	100	100	0	1.043	0.985	1.017	0.893	1.915	1.027	0.844	120	393	1675	1632	0.060	855	820	810	822	0
4	22	9	"PFI0354"	"I4179_1"	18800	24830	120	708	699	151	109	110	19	99	99	0	991	952	221	105	108	24	99	99	0	0.676	0.697	0.696	0.700	1.466	0.673	0.860	120	445	1485	1437	-0.565	599	886	590	847	0
4	1	10	"PFI0375"	"I4688_1"	14820	25010	140	232	236	51	138	140	36	89	69	0	229	229	48	125	128	25	93	85	0	0.904	0.942	0.933	0.941	2.038	0.957	0.448	156	694	198	202	-0.146	94	104	98	104	0
4	2	10	"PFI0378"	"I4719_5"	15010	25010	120	210	215	50	136	138	39	80	44	0	759	726	182	123	127	23	100	98	0	0.116	0.131	0.122	0.119	2.306	0.115	0.320	120	430	710	682	-3.103	74	636	79	603	0
4	3	10	"PFI0380"	"I4730_1"	15190	25010	120	848	833	218	134	134	23	99	99	0	829	826	143	123	127	23	100	99	0	1.011	0.994	0.990	0.936	1.845	1.060	0.839	120	416	1420	1402	0.016	714	706	699	703	0
4	4	10	"PFI0383"	"I4780_1"	15380	25010	120	596	583	159	133	135	25	96	95	0	412	414	88	124	128	25	100	99	0	1.608	1.552	1.604	1.410	2.047	1.732	0.755	120	479	751	740	0.685	463	288	450	290	0
4	5	10	"PFI0386"	"I4862_1"	15580	25010	120	615	602	172	133	133	25	98	95	0	580	563	103	124	127	22	100	99	0	1.057	1.068	1.069	0.981	1.789	1.143	0.840	120	498	938	908	0.080	482	456	469	439	0
4	6	10	"PFI0393"	"I4989_1"	15770	25010	120	2126	1975	608	131	133	25	100	100	0	1925	1852	406	124	126	22	99	99	0	1.108	1.067	1.128	0.959	1.960	1.129	0.865	120	484	3796	3572	0.148	1995	1801	1844	1728	0
4	7	10	"PFI0428"	"I601_1"	15970	24990	150	154	157	36	128	129	24	52	25	0	131	136	30	125	126	22	30	16	0	4.333	2.636	1.481	1.384	3.564	2.495	0.029	156	541	32	40	2.115	26	6	29	11	-50
4	8	10	"PFI0430"	"I6032_2"	16140	25010	120	3465	3318	1016	124	126	24	100	100	0	2412	2347	590	120	122	21	100	100	0	1.458	1.434	1.463	1.376	1.859	1.484	0.862	120	435	5633	5421	0.544	3341	2292	3194	2227	0
4	9	10	"PFI0434"	"I607_1"	16330	25010	120	1355	1286	370	123	126	23	100	99	0	780	756	192	118	121	21	99	99	0	1.861	1.823	1.780	1.760	1.789	1.900	0.850	120	498	1894	1801	0.896	1232	662	1163	638	0
4	10	10	"PFI0439"	"I6174_2"	16530	25010	120	1031	975	252	124	124	22	100	98	0	740	713	146	119	121	22	100	100	0	1.461	1.433	1.463	1.371	1.751	1.503	0.837	120	402	1528	1445	0.547	907	621	851	594	0
4	11	10	"PFI0441"	"I6204_2"	16690	25010	150	126	127	23	124	125	24	17	3	0	114	118	25	118	121	23	12	3	0	-0.500	100000.000	0.830	0.902	3.507	0.578	0.015	156	447	-2	3	Error	2	-4	3	0	-50
4	12	10	"PFI0443"	"I6356_1"	16880	25010	150	125	131	32	124	126	24	23	10	0	120	124	24	116	119	22	24	7	0	0.250	0.875	1.329	1.296	3.519	1.837	0.019	156	539	5	15	-2.000	1	4	7	8	-50
4	13	10	"PFI0469"	"I7030_1"	17100	24970	150	134	138	29	124	126	23	30	13	0	121	125	23	116	118	21	26	10	0	2.000	1.556	1.426	1.619	3.942	5.331	0.003	156	659	15	23	1.000	10	5	14	9	-50
4	14	10	"PFI0471"	"I7085_1"	17290	25010	120	2543	2442	575	122	123	23	100	100	0	2038	1933	494	116	118	21	99	98	0	1.260	1.277	1.249	1.278	1.840	1.299	0.856	120	499	4343	4137	0.333	2421	1922	2320	1817	0
4	15	10	"PFI0473"	"I7097_2"	17470	25010	110	491	478	107	119	123	26	96	96	0	1761	1683	476	118	137	150	97	97	0	0.226	0.229	0.228	0.237	1.899	0.210	0.822	80	475	2015	1924	-2.143	372	1643	359	1565	0
4	16	10	"PFI0475"	"I7106_1"	17680	25000	80	142	151	37	118	121	22	51	36	0	148	149	27	116	119	23	65	26	0	0.750	1.000	0.685	0.870	3.133	0.968	0.021	52	279	56	66	-0.415	24	32	33	33	0
4	17	10	"PFI0481"	"I7243_1"	17850	25010	110	249	246	54	116	119	23	97	96	0	165	165	33	112	115	21	86	68	0	2.509	2.453	2.420	2.555	1.944	2.598	0.372	80	458	186	183	1.327	133	53	130	53	0
4	18	10	"PFI0484"	"I7365_3"	18040	25010	120	1395	1334	319	114	118	30	98	98	0	769	713	237	111	114	23	94	94	0	1.947	2.027	1.875	2.030	2.029	2.008	0.848	120	533	1939	1822	0.961	1281	658	1220	602	0
4	19	10	"PFJ0441"	"J490_1"	18230	25010	120	262	268	50	114	115	21	100	99	0	986	943	245	107	110	20	98	98	0	0.168	0.184	0.172	0.189	1.877	0.166	0.742	120	511	1027	990	-2.570	148	879	154	836	0
4	20	10	"PFJ0443"	"J504_1"	18420	25010	120	982	948	240	113	114	20	100	99	0	578	546	158	105	108	27	97	95	0	1.837	1.893	1.859	2.000	1.687	1.907	0.855	120	517	1342	1276	0.878	869	473	835	441	0
4	21	10	"PFJ0445"	"J504_5"	18600	25010	110	291	298	53	111	114	30	100	97	0	556	572	114	104	112	51	100	100	0	0.398	0.400	0.414	0.393	1.520	0.366	0.696	80	437	632	655	-1.328	180	452	187	468	0
4	22	10	"PFJ0448"	"J50_1"	18800	25010	120	26148	24548	6931	110	112	22	100	100	0	13649	12450	4335	106	111	44	96	95	0	1.923	1.980	1.903	2.041	1.961	1.973	0.879	120	611	39581	36782	0.943	26038	13543	24438	12344	0
4	1	11	"PFJ0450"	"J512_2"	14810	25200	120	8326	8033	2187	137	138	26	100	100	0	5195	4820	1454	126	128	27	99	98	0	1.616	1.682	1.612	1.769	2.127	1.717	0.839	120	518	13258	12590	0.692	8189	5069	7896	4694	0
4	2	11	"PFJ0452"	"J53_1"	14970	25210	150	156	162	36	138	140	27	35	17	0	143	147	32	128	130	24	41	15	0	1.200	1.263	1.030	0.993	4.116	2.000	0.055	156	634	33	43	0.263	18	15	24	19	-50
4	3	11	"PFJ0477"	"J53_50"	15190	25200	130	226	233	46	134	135	24	98	86	0	519	512	102	124	127	23	98	98	0	0.233	0.255	0.242	0.243	1.951	0.228	0.540	120	594	487	487	-2.102	92	395	99	388	0
4	4	11	"PFJ0479"	"J53_52"	15380	25200	120	1185	1178	304	134	135	24	100	100	0	768	751	207	122	127	23	100	97	0	1.627	1.660	1.555	1.702	1.804	1.718	0.801	120	522	1697	1673	0.702	1051	646	1044	629	0
4	5	11	"PFJ0483"	"J53_56"	15570	25200	120	12555	12060	3227	131	133	24	100	100	0	3813	3494	1071	123	126	21	99	99	0	3.367	3.539	3.449	3.573	1.824	3.640	0.878	120	482	16114	15300	1.751	12424	3690	11929	3371	0
4	6	11	"PFJ0485"	"J53_60"	15760	25200	120	425	418	100	129	130	23	99	97	0	967	959	210	121	123	20	100	99	0	0.350	0.345	0.348	0.343	1.795	0.331	0.815	120	532	1142	1127	-1.515	296	846	289	838	0
4	7	11	"PFJ0488"	"J541_1"	15960	25200	120	208	212	41	125	127	34	90	66	0	689	679	148	120	122	21	100	99	0	0.146	0.156	0.149	0.147	2.118	0.141	0.581	120	508	652	646	-2.777	83	569	87	559	0
4	8	11	"PFJ0490"	"J541_4"	16150	25210	150	123	127	23	122	124	23	18	4	0	119	120	23	118	120	21	17	5	0	1.000	2.500	0.857	1.064	4.479	0.472	0.001	156	580	2	7	0.000	1	1	5	2	-50
4	9	11	"PFJ0511"	"J58_3"	16340	25200	120	1601	1568	357	120	123	22	100	100	0	1636	1580	398	116	119	21	99	97	0	0.974	0.989	0.972	1.025	1.796	0.983	0.888	120	518	3001	2912	-0.037	1481	1520	1448	1464	0
4	10	11	"PFJ0515"	"J6186_1"	16530	25200	100	156	159	30	123	124	22	66	36	0	142	144	29	121	123	22	47	25	0	1.571	1.565	1.235	1.184	2.907	2.853	0.011	80	442	54	59	0.652	33	21	36	23	0
4	11	11	"PFJ0518"	"J634_1"	16720	25200	120	20062	19272	4539	124	124	23	100	100	0	12100	11104	3178	117	119	21	100	100	0	1.664	1.743	1.689	1.847	1.851	1.754	0.889	120	525	31921	30135	0.735	19938	11983	19148	10987	0
4	12	11	"PFJ0520"	"J63_1"	16920	25210	150	125	127	24	126	130	32	10	0	0	118	122	25	117	122	30	17	2	0	-1.000	0.200	1.095	1.098	3.510	1.764	0.034	156	583	0	6	Error	-1	1	1	5	-50
4	13	11	"PFJ0522"	"J63_4"	17070	25200	150	127	127	22	125	127	26	10	3	0	116	126	42	118	120	24	22	8	0	-1.000	0.250	0.923	0.913	4.850	0.272	0.016	156	605	0	10	Error	2	-2	2	8	-50
4	14	11	"PFJ0525"	"J647_1"	17250	25200	110	831	748	258	124	126	23	95	93	0	577	487	219	116	120	27	88	83	0	1.534	1.682	1.551	1.782	2.990	1.590	0.706	80	461	1168	995	0.617	707	461	624	371	0
4	15	11	"PFJ0544"	"J687_1"	17440	25210	120	554	523	151	125	130	63	95	91	0	379	354	114	118	127	94	85	77	0	1.644	1.686	1.557	1.647	1.992	1.715	0.733	120	586	690	634	0.717	429	261	398	236	0
4	16	11	"PFJ0548"	"J697_2"	17640	25210	120	318	302	100	123	124	24	88	87	0	458	410	170	115	118	22	86	85	0	0.569	0.607	0.565	0.642	2.909	0.564	0.659	120	579	538	474	-0.815	195	343	179	295	0
4	17	11	"PFJ0552"	"J69_1"	17820	25210	120	1167	1050	384	119	122	23	97	96	0	861	751	305	114	116	21	92	90	0	1.403	1.462	1.359	1.470	2.567	1.468	0.778	120	528	1795	1568	0.488	1048	747	931	637	0
4	18	11	"PFJ0555"	"J6_12"	18000	25210	110	597	554	192	116	126	59	92	87	0	605	537	209	113	121	54	90	83	0	0.978	1.033	1.008	0.998	2.675	0.994	0.718	80	506	973	862	-0.033	481	492	438	424	0
4	19	11	"PFJ0559"	"J6_6"	18200	25210	110	525	514	123	119	125	44	97	97	0	1329	1221	373	111	119	51	97	97	0	0.333	0.356	0.353	0.355	2.143	0.310	0.784	80	536	1624	1505	-1.585	406	1218	395	1110	0
4	20	11	"PFJ0565"	"J71_1"	18390	25210	110	202	203	45	116	118	23	92	85	0	226	226	64	108	113	29	88	88	0	0.729	0.737	0.760	0.734	2.445	0.480	0.305	80	474	204	205	-0.456	86	118	87	118	0
4	21	11	"PFK0726"	"Ks17_16"	18590	25210	120	1103	992	372	113	115	28	99	97	0	785	694	276	105	110	37	93	91	0	1.456	1.492	1.469	1.477	2.504	1.525	0.810	120	591	1670	1468	0.542	990	680	879	589	0
4	22	11	"PFK0728"	"Ks1832_1"	18770	25210	100	266	263	67	110	112	29	95	88	0	218	218	68	106	106	17	87	87	0	1.393	1.366	1.288	1.211	2.236	1.300	0.531	80	466	268	265	0.478	156	112	153	112	0
4	1	12	"PFK0730"	"Ks186_1"	14790	25390	110	1207	1146	340	136	138	26	100	100	0	1536	1356	535	125	128	25	100	98	0	0.759	0.820	0.781	0.936	2.338	0.751	0.804	80	532	2482	2241	-0.398	1071	1411	1010	1231	0
4	2	12	"PFK0733"	"Ks186_9"	14970	25400	100	220	222	42	137	140	27	90	77	0	219	214	48	128	129	22	88	80	0	0.912	0.988	1.000	0.942	2.505	0.931	0.367	80	433	174	171	-0.133	83	91	85	86	0
4	3	12	"PFK0735"	"Ks187_4"	15170	25400	120	370	371	161	135	136	24	94	90	0	441	465	567	128	130	22	93	89	0	0.751	0.700	0.772	0.797	2.310	0.208	0.196	120	519	548	573	-0.414	235	313	236	337	0
4	4	12	"PFK0737"	"Ks187_7"	15360	25390	110	248	244	53	138	140	26	93	85	0	216	204	58	128	131	24	80	66	0	1.250	1.395	1.250	1.471	2.560	1.347	0.385	80	501	198	182	0.322	110	88	106	76	0
4	5	12	"PFK0762"	"Ks210_15"	15580	25390	150	143	144	26	136	139	27	22	3	0	150	157	41	127	131	26	46	29	0	0.304	0.267	0.494	0.564	4.199	0.320	0.022	156	685	30	38	-1.716	7	23	8	30	-50
4	6	12	"PFK0765"	"Ks210_4"	15740	25390	100	156	195	184	130	132	37	42	11	0	169	210	272	121	125	22	75	55	0	0.542	0.730	0.571	0.644	4.139	0.245	0.040	80	393	74	154	-0.885	26	48	65	89	0
4	7	12	"PFK0768"	"Ks220_1"	15960	25400	150	125	126	23	126	129	32	6	0	0	119	119	24	120	123	27	12	1	0	1.000	0.000	0.833	0.998	4.198	13.541	0.004	156	654	-2	-1	0.000	-1	-1	0	-1	-50
4	8	12	"PFK0770"	"Ks220_7"	16130	25400	130	605	591	127	125	127	25	99	99	0	238	235	45	120	123	28	95	90	0	4.068	4.052	3.955	4.072	1.735	4.499	0.615	120	481	598	581	2.024	480	118	466	115	0
4	9	12	"PFK0781"	"Ks222_1"	16320	25400	120	2028	1767	675	122	124	25	100	99	0	1918	1725	706	119	121	22	96	96	0	1.059	1.024	1.035	1.154	2.950	1.003	0.837	120	520	3705	3251	0.083	1906	1799	1645	1606	0
4	10	12	"PFK0784"	"Ks225_10"	16490	25400	110	919	844	296	124	133	68	95	90	0	501	468	164	121	128	46	93	93	0	2.092	2.075	2.056	1.925	2.004	2.148	0.796	80	506	1175	1067	1.065	795	380	720	347	0
4	11	12	"PFK0806"	"Ks245_1"	16690	25400	100	185	182	40	127	139	71	35	0	0	140	140	33	119	127	46	23	2	0	2.762	2.619	1.783	1.613	4.351	2.869	0.075	80	482	79	76	1.466	58	21	55	21	0
4	12	12	"PFK0808"	"Ks245_4"	16910	25400	120	331	334	80	127	131	36	96	93	0	333	332	88	118	125	34	95	92	0	0.949	0.967	0.890	0.948	1.894	0.928	0.673	120	537	419	421	-0.076	204	215	207	214	0
4	13	12	"PFK0810"	"Ks248_3"	17090	25400	130	500	477	149	126	128	28	92	91	0	404	382	123	120	124	29	93	89	0	1.317	1.340	1.302	1.423	2.179	1.430	0.687	120	533	658	613	0.397	374	284	351	262	0
4	14	12	"PFK0813"	"Ks249_3"	17260	25400	110	538	516	136	125	126	24	98	96	0	566	539	148	121	125	30	98	97	0	0.928	0.935	0.903	0.927	1.759	0.900	0.769	80	411	858	809	-0.108	413	445	391	418	0
4	15	12	"PFK0819"	"Ks259_1"	17440	25400	110	3210	2765	1040	126	157	219	95	92	0	2662	2365	938	118	163	287	92	88	0	1.212	1.174	1.174	1.254	2.636	1.150	0.827	80	452	5628	4886	0.278	3084	2544	2639	2247	0
4	16	12	"PFK0823"	"Ks259_6"	17640	25400	110	1382	1272	373	120	149	207	95	91	0	1472	1333	405	116	152	258	95	90	0	0.931	0.947	0.932	0.941	1.722	0.936	0.820	80	516	2618	2369	-0.104	1262	1356	1152	1217	0
4	17	12	"PFK0843"	"Ks26_1"	17840	25400	120	646	610	169	121	124	41	99	96	0	469	438	136	115	117	27	91	90	0	1.483	1.514	1.462	1.619	2.113	1.516	0.806	120	575	879	812	0.569	525	354	489	323	0
4	18	12	"PFK0845"	"Ks26_11"	18020	25400	110	1553	1363	487	120	124	48	98	97	0	1475	1356	482	113	123	81	96	95	0	1.052	1.000	0.986	0.991	1.958	1.000	0.812	80	496	2795	2486	0.073	1433	1362	1243	1243	0
4	19	12	"PFK0847"	"Ks26_15"	18210	25400	110	915	863	249	117	121	31	100	98	0	742	682	191	111	122	79	96	95	0	1.265	1.306	1.346	1.321	1.648	1.327	0.823	80	481	1429	1317	0.339	798	631	746	571	0
4	20	12	"PFK0850"	"Ks26_2"	18400	25390	150	132	135	28	115	117	22	44	17	0	130	133	31	111	113	22	44	25	0	0.895	0.909	0.931	0.932	3.408	0.617	0.025	156	732	36	42	-0.160	17	19	20	22	-50
4	21	12	"PFK0853"	"Ks26_24"	18600	25400	110	1886	1723	561	114	115	21	100	100	0	1075	971	340	108	111	21	97	97	0	1.832	1.864	1.854	1.942	1.859	1.896	0.810	80	482	2739	2472	0.874	1772	967	1609	863	0
4	22	12	"PFK0856"	"Ks26_5"	18780	25400	110	1423	1233	479	113	118	45	95	93	0	969	841	338	106	114	55	95	91	0	1.518	1.524	1.482	1.505	2.445	1.570	0.793	80	548	2173	1855	0.602	1310	863	1120	735	0
4	1	13	"PFL0017"	"L1_32"	14800	25580	110	837	797	242	134	136	25	97	97	0	455	437	142	126	129	25	93	92	0	2.137	2.132	1.945	2.073	2.162	2.169	0.744	80	560	1032	974	1.095	703	329	663	311	0
4	2	13	"PFL0021"	"L1_42"	14990	25590	100	497	476	118	137	140	28	98	97	0	1528	1374	449	128	131	25	100	100	0	0.257	0.272	0.265	0.279	1.641	0.248	0.808	80	461	1760	1585	-1.959	360	1400	339	1246	0
4	3	13	"PFL0023"	"L1_45"	15190	25570	150	166	167	37	129	128	34	51	19	0	141	144	31	121	121	28	36	15	0	1.850	1.652	1.417	1.553	3.691	1.658	0.187	156	695	57	61	0.888	37	20	38	23	-50
4	4	13	"PFL0026"	"L1_48"	15390	25600	150	171	181	48	131	130	32	56	32	0	176	181	58	123	125	29	64	42	0	0.755	0.862	0.762	0.789	2.620	0.798	0.298	156	709	93	108	-0.406	40	53	50	58	-50
4	5	13	"PFL0028"	"L1_52"	15560	25580	110	301	290	88	134	135	26	88	87	0	379	334	129	127	132	30	83	81	0	0.663	0.754	0.662	0.759	2.252	0.671	0.562	80	444	419	363	-0.594	167	252	156	207	0
4	6	13	"PFL0030"	"L1_56"	15750	25580	110	708	687	216	131	133	26	95	95	0	479	431	158	122	130	35	90	87	0	1.616	1.799	1.639	1.703	2.852	1.767	0.734	80	507	934	865	0.693	577	357	556	309	0
4	7	13	"PFL0048"	"L1_89"	15930	25590	120	232	231	67	127	130	25	90	84	0	204	208	59	122	126	30	85	65	0	1.280	1.209	1.264	1.340	2.178	1.216	0.407	120	547	187	190	0.357	105	82	104	86	0
4	8	13	"PFL0052"	"L1_94"	16130	25580	110	1791	1745	556	127	129	24	100	100	0	1238	1126	400	122	126	31	96	93	0	1.491	1.612	1.565	1.716	2.620	1.554	0.816	80	490	2780	2622	0.576	1664	1116	1618	1004	0
4	9	13	"PFL0055"	"L1_97"	16310	25590	110	1601	1500	355	125	127	24	100	100	0	1303	1216	319	122	126	39	98	98	0	1.250	1.257	1.250	1.269	1.631	1.212	0.826	80	499	2657	2469	0.322	1476	1181	1375	1094	0
4	10	13	"PFL0057"	"L1_99"	16500	25590	110	503	478	122	124	126	26	100	98	0	432	420	130	122	126	42	90	90	0	1.223	1.188	1.169	1.202	2.373	1.104	0.683	80	524	689	652	0.290	379	310	354	298	0
4	11	13	"PFL0059"	"L2_10"	16700	25590	120	1300	1118	451	125	127	23	95	95	0	886	804	291	120	122	22	95	95	0	1.534	1.452	1.431	1.263	2.680	1.518	0.851	120	596	1941	1677	0.617	1175	766	993	684	0
4	12	13	"PFL0061"	"L2_104"	16890	25590	110	2345	2205	588	123	125	22	100	100	0	1528	1454	360	117	120	21	100	100	0	1.575	1.557	1.551	1.559	1.781	1.614	0.821	80	494	3633	3419	0.655	2222	1411	2082	1337	0
4	13	13	"PFL0082"	"L2_146"	17080	25590	110	1282	1227	332	124	126	32	100	98	0	1397	1299	332	118	120	22	98	97	0	0.905	0.934	0.931	0.946	2.130	0.913	0.821	80	531	2437	2284	-0.143	1158	1279	1103	1181	0
4	14	13	"PFL0084"	"L2_148"	17310	25560	150	134	136	24	124	128	64	2	0	0	115	116	20	120	129	124	0	0	0	-2.000	-3.000	1.424	1.250	5.027	6.995	0.002	156	639	5	8	Error	10	-5	12	-4	-50
4	15	13	"PFL0086"	"L2_15"	17470	25590	130	1204	1134	279	120	135	154	97	95	0	1005	933	284	114	143	236	90	86	0	1.217	1.238	1.223	1.303	1.980	1.220	0.827	120	553	1975	1833	0.283	1084	891	1014	819	0
4	16	13	"PFL0089"	"L2_154"	17660	25590	110	292	296	57	118	119	28	98	97	0	238	231	54	114	115	22	92	90	0	1.403	1.521	1.481	1.540	1.719	1.538	0.609	80	510	298	295	0.489	174	124	178	117	0
4	17	13	"PFL0091"	"L2_158"	17850	25600	110	194	198	45	119	122	23	87	76	0	240	234	56	113	114	20	93	92	0	0.591	0.653	0.584	0.599	1.974	0.617	0.417	80	512	202	200	-0.760	75	127	79	121	0
4	18	13	"PFL0098"	"L2_172"	18040	25590	110	344	348	66	119	122	31	100	97	0	346	337	69	112	118	60	95	92	0	0.962	1.018	1.015	1.017	1.794	1.014	0.649	80	524	459	454	-0.057	225	234	229	225	0
4	19	13	"PFL0119"	"L2_203"	18240	25590	120	4033	3728	1042	116	117	21	100	100	0	4200	3685	1371	111	113	21	95	94	0	0.958	1.011	0.980	1.112	2.170	0.962	0.858	120	577	8006	7186	-0.062	3917	4089	3612	3574	0
4	20	13	"PFL0123"	"L2_210"	18420	25590	110	227	233	44	113	117	22	98	95	0	216	215	51	108	110	19	93	93	0	1.056	1.121	1.068	1.034	1.650	1.047	0.511	80	480	222	227	0.078	114	108	120	107	0
4	21	13	"PFL0127"	"L2_216"	18610	25590	110	4387	4310	1318	114	119	33	100	100	0	3328	3074	976	108	116	74	98	95	0	1.327	1.415	1.352	1.573	2.105	1.407	0.796	80	528	7493	7162	0.408	4273	3220	4196	2966	0
4	22	13	"PFL0129"	"L2_220"	18800	25590	110	587	574	130	112	115	25	100	100	0	1083	1028	240	106	115	76	97	96	0	0.486	0.501	0.480	0.503	1.771	0.464	0.820	80	560	1452	1384	-1.040	475	977	462	922	0
4	1	14	"PFL0131"	"L2_226"	14810	25770	110	559	532	135	133	136	24	98	96	0	322	302	98	128	129	24	87	83	0	2.196	2.293	2.175	2.494	2.072	2.261	0.681	80	567	620	573	1.135	426	194	399	174	0
4	2	14	"PFL0133"	"L2_23"	15010	25780	110	238	243	61	129	131	28	95	78	0	368	358	93	123	125	27	93	92	0	0.445	0.485	0.471	0.435	1.852	0.440	0.583	80	498	354	349	-1.168	109	245	114	235	0
4	3	14	"PFM0391"	"M35930_11"	15170	25780	110	642	628	175	105	110	31	100	98	0	845	833	222	96	109	56	100	97	0	0.717	0.710	0.681	0.707	1.787	0.691	0.808	80	458	1286	1260	-0.480	537	749	523	737	0
4	4	14	"PFM0393"	"M35930_13"	15360	25780	110	358	356	72	124	123	32	98	98	0	444	433	91	115	119	53	98	97	0	0.711	0.730	0.736	0.728	1.606	0.730	0.762	80	495	563	550	-0.492	234	329	232	318	0
4	5	14	"PFM0395"	"M35930_4"	15560	25780	110	1021	976	223	130	131	23	100	100	0	1292	1233	280	123	125	25	100	100	0	0.762	0.762	0.757	0.759	1.570	0.739	0.847	80	516	2060	1956	-0.392	891	1169	846	1110	0
4	6	14	"PFM0398"	"M35930_8"	15750	25780	110	228	229	47	130	131	25	96	85	0	901	865	182	121	127	46	98	98	0	0.126	0.133	0.136	0.127	2.050	0.116	0.528	80	492	878	843	-2.993	98	780	99	744	0
4	7	14	"PFM0400"	"M35935_1"	15940	25780	110	379	366	81	129	130	23	100	98	0	257	251	47	119	124	42	97	81	0	1.812	1.795	1.758	1.824	1.891	1.768	0.466	80	495	388	369	0.857	250	138	237	132	0
4	8	14	"PFM0406"	"M364_1"	16130	25780	110	522	535	156	128	129	24	100	97	0	378	377	100	121	123	23	97	95	0	1.533	1.590	1.590	1.541	1.974	1.738	0.711	80	540	651	663	0.616	394	257	407	256	0
4	9	14	"PFM0424"	"M36950_1"	16320	25780	110	991	978	243	129	131	24	100	100	0	613	597	139	121	125	31	98	97	0	1.752	1.784	1.804	1.801	1.621	1.834	0.818	80	540	1354	1325	0.809	862	492	849	476	0
4	10	14	"PFM0426"	"M3696_3"	16520	25780	110	890	858	215	127	129	25	100	100	0	700	691	167	120	123	25	100	98	0	1.316	1.280	1.296	1.286	1.797	1.303	0.792	80	538	1343	1302	0.396	763	580	731	571	0
4	11	14	"PFM0431"	"M37116_3"	16710	25780	110	26017	24457	5737	128	131	26	100	100	0	18706	17078	4572	124	129	60	100	100	0	1.393	1.435	1.398	1.474	1.698	1.421	0.841	80	464	44471	41283	0.478	25889	18582	24329	16954	0
4	12	14	"PFM0433"	"M37145_2"	16910	25780	110	1158	1094	245	125	128	23	100	100	0	2148	2009	538	121	128	67	100	100	0	0.510	0.513	0.508	0.534	1.772	0.470	0.831	80	516	3060	2857	-0.973	1033	2027	969	1888	0
4	13	14	"PFM0435"	"M37197_1"	17090	25780	110	2625	2466	688	126	130	33	100	100	0	589	561	161	120	124	42	95	93	0	5.328	5.306	5.350	5.223	1.772	5.646	0.803	80	492	2968	2781	2.414	2499	469	2340	441	0
4	14	14	"PFM0438"	"M37465_1"	17270	25770	150	148	154	40	126	129	30	41	15	0	121	127	25	118	121	23	26	9	0	7.333	3.111	1.564	1.721	5.177	83.839	0.000	156	753	25	37	2.874	22	3	28	9	-50
4	15	14	"PFM0452"	"M37794_2"	17480	25780	110	946	928	245	123	124	21	100	100	0	1368	1288	337	117	120	24	100	100	0	0.658	0.687	0.670	0.697	1.791	0.659	0.831	80	505	2074	1976	-0.604	823	1251	805	1171	0
4	16	14	"PFM0454"	"M37794_6"	17660	25780	110	235	237	43	121	122	22	98	97	0	179	180	38	115	118	23	86	70	0	1.781	1.785	1.902	1.743	1.927	1.824	0.361	80	529	178	181	0.833	114	64	116	65	0
4	17	14	"PFM0457"	"M37914_2"	17860	25780	110	1938	1819	496	121	121	22	100	100	0	1047	996	290	112	114	20	98	98	0	1.943	1.921	1.919	1.938	1.675	1.974	0.812	80	536	2752	2582	0.959	1817	935	1698	884	0
4	18	14	"PFM0459"	"M38113_2"	18060	25780	110	441	445	100	119	121	30	100	100	0	1223	1133	292	110	112	21	98	97	0	0.289	0.319	0.310	0.325	1.663	0.285	0.779	80	522	1435	1349	-1.789	322	1113	326	1023	0
4	19	14	"PFM0461"	"M38127_1"	18230	25780	110	1000	938	229	116	118	21	100	100	0	477	467	117	110	112	18	98	96	0	2.409	2.303	2.341	2.424	2.030	2.379	0.807	80	495	1251	1179	1.268	884	367	822	357	0
4	20	14	"PFM0464"	"M38218_2"	18430	25780	110	7122	6829	1546	114	116	21	100	100	0	6165	5700	1344	111	113	26	100	100	0	1.158	1.201	1.171	1.212	1.506	1.188	0.862	80	526	13062	12304	0.211	7008	6054	6715	5589	0
4	21	14	"PFM0486"	"M38941_8"	18610	25780	110	654	625	139	115	124	53	100	97	0	496	475	134	107	120	79	93	90	0	1.386	1.386	1.381	1.494	1.832	1.348	0.832	80	526	928	878	0.471	539	389	510	368	0
4	22	14	"PFM0489"	"M39036_2"	18810	25780	110	170	174	33	111	118	48	65	11	0	212	205	47	105	113	50	87	52	0	0.551	0.630	0.588	0.621	2.286	0.574	0.364	80	562	166	163	-0.859	59	107	63	100	0
4	1	15	"PFM0494"	"M39668_5"	14830	25970	120	616	599	232	134	137	26	97	94	0	497	459	162	126	128	23	95	91	0	1.299	1.396	1.317	1.336	2.291	1.471	0.754	120	656	853	798	0.378	482	371	465	333	0
4	2	15	"PFM0503"	"M40983_1"	15020	25970	110	471	473	114	134	137	27	97	97	0	225	225	54	124	127	23	93	82	0	3.337	3.356	3.489	3.294	2.164	3.908	0.538	80	478	438	440	1.738	337	101	339	101	0
4	3	15	"PFM0505"	"M40983_3"	15210	25970	150	176	178	44	127	129	31	60	40	0	149	155	40	118	122	47	35	7	0	1.581	1.378	1.250	1.258	3.134	0.760	0.109	156	659	80	88	0.661	49	31	51	37	-50
4	4	15	"PFM0508"	"M41041_1"	15400	25970	110	1757	1651	419	132	132	25	100	100	0	1284	1196	322	123	124	23	100	100	0	1.400	1.416	1.361	1.444	1.681	1.440	0.840	80	386	2786	2592	0.485	1625	1161	1519	1073	0
4	5	15	"PFN0062"	"N128_62"	15560	25970	150	143	150	35	130	131	24	39	17	0	139	146	38	122	125	24	40	16	0	0.765	0.833	1.016	0.962	3.594	0.914	0.079	156	663	30	44	-0.387	13	17	20	24	-50
4	6	15	"PFN0064"	"N128_64"	15770	25960	150	146	148	27	130	131	25	36	13	0	126	126	24	120	125	38	10	0	0	2.667	3.000	1.063	1.256	2.957	15.384	0.000	156	701	22	24	1.415	16	6	18	6	-50
4	7	15	"PFN0066"	"N128_68"	15960	25970	120	485	450	144	127	129	23	95	92	0	496	450	164	118	122	22	92	89	0	0.947	0.973	0.961	0.950	2.373	0.952	0.782	120	523	736	655	-0.078	358	378	323	332	0
4	8	15	"PFN0069"	"N128_71"	16160	25970	110	205	208	47	125	127	22	90	82	0	408	404	101	120	123	23	97	97	0	0.278	0.292	0.299	0.287	2.092	0.253	0.480	80	509	368	367	-1.848	80	288	83	284	0
4	9	15	"PFN0071"	"N128_73"	16350	25970	110	186	189	39	126	128	22	86	70	0	184	187	40	121	126	28	82	53	0	0.952	0.955	0.826	0.880	2.401	0.954	0.199	80	470	123	129	-0.070	60	63	63	66	0
4	10	15	"PFN0074"	"N128_76"	16530	25970	110	565	559	119	122	125	22	100	100	0	369	364	88	120	123	21	97	96	0	1.779	1.791	1.782	1.858	1.778	1.836	0.765	80	524	692	681	0.831	443	249	437	244	0
4	11	15	"PFN0092"	"N129_12"	16750	25950	150	156	177	81	127	130	25	52	33	0	139	155	60	123	128	49	25	11	0	1.813	1.563	1.333	1.453	3.387	0.648	0.206	156	761	45	82	0.858	29	16	50	32	-50
4	12	15	"PFN0094"	"N129_14"	16920	25970	110	406	410	100	127	130	25	100	98	0	767	726	208	123	127	41	96	95	0	0.433	0.469	0.448	0.478	1.708	0.417	0.769	80	497	923	886	-1.207	279	644	283	603	0
4	13	15	"PFN0096"	"N129_17"	17140	25980	90	148	151	28	132	134	26	34	13	0	168	175	54	125	128	25	71	46	0	0.372	0.380	0.416	0.407	2.920	0.182	0.019	52	377	59	69	-1.426	16	43	19	50	0
4	14	15	"PFN0098"	"N129_22"	17300	25970	110	1234	1204	301	128	130	24	100	100	0	1973	1847	541	119	122	22	100	100	0	0.597	0.623	0.608	0.650	1.586	0.580	0.835	80	489	2960	2804	-0.745	1106	1854	1076	1728	0
4	15	15	"PFN0100"	"N129_33"	17490	25980	110	160	163	32	126	127	22	60	40	0	1018	971	255	116	118	20	98	98	0	0.038	0.043	0.050	0.049	2.296	0.042	0.287	80	534	936	892	-4.730	34	902	37	855	0
4	16	15	"PFN0102"	"N129_38"	17710	25990	150	137	139	30	123	124	22	43	14	0	117	120	22	114	116	22	21	4	0	4.667	2.667	1.500	1.617	3.409	3.364	0.009	156	732	17	22	2.222	14	3	16	6	-50
4	17	15	"PFN0119"	"N130_21"	17870	25970	110	412	398	91	122	123	22	100	98	0	243	239	57	114	117	22	93	92	0	2.248	2.208	2.100	2.233	1.800	2.304	0.675	80	458	419	401	1.169	290	129	276	125	0
4	18	15	"PFN0121"	"N130_25"	18070	25980	110	307	306	64	121	123	23	100	97	0	317	306	70	111	114	20	97	95	0	0.903	0.949	0.952	0.936	1.630	0.942	0.721	80	519	392	380	-0.147	186	206	185	195	0
4	19	15	"PFN0124"	"N130_29"	18250	25970	110	516	507	108	117	119	22	100	100	0	738	684	191	110	113	20	100	100	0	0.635	0.679	0.643	0.719	1.637	0.621	0.824	80	526	1027	964	-0.654	399	628	390	574	0
4	20	15	"PFN0127"	"N130_35"	18440	25970	110	795	765	168	111	114	21	100	100	0	416	391	112	110	111	26	96	95	0	2.235	2.327	2.192	2.471	1.831	2.320	0.796	80	528	990	935	1.160	684	306	654	281	0
4	21	15	"PFN0130"	"N130_4"	18630	25970	110	3596	3394	809	111	114	30	100	100	0	2804	2578	952	107	112	47	98	97	0	1.292	1.329	1.235	1.523	2.047	1.237	0.881	80	538	6182	5754	0.370	3485	2697	3283	2471	0
4	22	15	"PFN0132"	"N130_41"	18830	25970	110	215	220	46	110	111	21	98	96	0	216	206	50	104	107	34	88	75	0	0.938	1.078	1.096	1.181	2.263	0.985	0.544	80	526	217	212	-0.093	105	112	110	102	0
4	1	16	"PFN0149"	"N131_17"	14840	26160	110	225	229	52	139	139	24	92	76	0	471	467	113	126	130	24	96	96	0	0.249	0.264	0.271	0.233	1.966	0.226	0.438	80	517	431	431	-2.004	86	345	90	341	0
4	2	16	"PFN0153"	"N131_27"	15010	26160	110	1350	1271	377	139	141	27	100	100	0	1216	1149	333	126	128	24	98	97	0	1.111	1.107	1.074	1.094	1.807	1.102	0.816	80	484	2301	2155	0.152	1211	1090	1132	1023	0
4	3	16	"PFN0155"	"N131_4"	15210	26160	150	137	137	26	135	139	29	12	2	0	114	119	27	125	128	24	14	3	0	-0.182	-0.333	0.860	0.817	4.020	3.340	0.008	156	638	-9	-4	Error	2	-11	2	-6	-50
4	4	16	"PFN0157"	"N131_5"	15400	26160	150	139	140	25	133	137	28	20	2	0	118	120	25	124	127	23	15	2	0	-1.000	-1.750	1.167	1.073	3.227	3.367	0.003	156	563	0	3	Error	6	-6	7	-4	-50
4	5	16	"PFN0159"	"N131_52"	15580	26160	110	3660	3378	858	134	137	25	100	100	0	3810	3477	1012	123	133	94	100	96	0	0.956	0.967	0.951	1.029	1.953	0.927	0.850	80	469	7213	6598	-0.064	3526	3687	3244	3354	0
4	6	16	"PFN0164"	"N132_101"	15780	26160	110	2821	2623	698	137	139	26	100	100	0	2310	2144	594	124	135	93	98	95	0	1.228	1.231	1.258	1.292	1.767	1.216	0.867	80	527	4870	4506	0.296	2684	2186	2486	2020	0
4	7	16	"PFN0559"	"N143_59"	15990	26160	150	135	135	25	132	134	25	17	3	0	118	120	23	123	128	37	7	0	0	-0.600	-1.000	1.101	1.162	4.742	0.455	0.010	156	649	-2	0	Error	3	-5	3	-3	-50
4	8	16	"PFN0564"	"N143_71"	16150	26160	120	1318	1171	414	128	130	23	99	99	0	1033	932	344	122	124	22	95	93	0	1.306	1.288	1.240	1.236	2.341	1.304	0.811	120	451	2101	1853	0.385	1190	911	1043	810	0
4	9	16	"PFN0566"	"N143_9"	16340	26150	150	151	152	27	129	130	23	46	16	0	125	127	27	121	124	23	21	10	0	5.500	3.833	1.657	1.355	4.541	193.771	0.000	156	723	26	29	2.459	22	4	23	6	-50
4	10	16	"PFN0576"	"N145_12"	16530	26160	110	2371	2187	559	129	130	23	100	100	0	2524	2375	593	124	127	24	100	100	0	0.934	0.914	0.923	0.912	1.679	0.900	0.845	80	502	4642	4309	-0.098	2242	2400	2058	2251	0
4	11	16	"PFN0578"	"N145_20"	16730	26160	110	803	762	178	130	131	25	98	98	0	3166	2998	751	127	130	25	100	100	0	0.221	0.220	0.221	0.219	1.612	0.203	0.852	80	523	3712	3503	-2.175	673	3039	632	2871	0
4	12	16	"PFN0580"	"N145_23"	16910	26160	110	37034	34603	8138	136	141	53	100	100	0	54309	48988	14831	132	223	1189	100	100	0	0.681	0.705	0.686	0.752	1.829	0.645	0.869	80	526	91075	83323	-0.554	36898	54177	34467	48856	0
4	13	16	"PFN0603"	"N147_10"	17110	26160	110	251	256	49	134	141	51	95	61	0	315	308	62	128	205	1141	0	0	0	0.626	0.678	0.620	0.654	1.567	0.643	0.600	80	540	304	302	-0.677	117	187	122	180	0
4	14	16	"PFN0605"	"N147_13"	17300	26160	110	703	692	144	128	130	24	100	100	0	926	869	230	122	124	23	100	98	0	0.715	0.755	0.731	0.794	1.620	0.707	0.846	80	538	1379	1311	-0.484	575	804	564	747	0
4	15	16	"PFN0610"	"N147_2"	17500	26160	110	677	638	136	124	129	39	98	97	0	598	543	168	118	121	24	96	95	0	1.152	1.209	1.135	1.313	1.921	1.141	0.775	80	454	1033	939	0.204	553	480	514	425	0
4	16	16	"PFN0612"	"N147_24"	17670	26160	110	286	285	53	120	125	41	98	93	0	198	195	52	113	116	22	87	81	0	1.953	2.012	1.739	1.960	2.055	1.882	0.526	80	436	251	247	0.966	166	85	165	82	0
4	17	16	"PFN0615"	"N147_4"	17860	26160	110	243	251	49	121	123	24	98	93	0	249	249	57	112	115	21	98	92	0	0.891	0.949	0.959	0.951	1.830	0.979	0.637	80	507	259	267	-0.167	122	137	130	137	0
4	18	16	"PFN0617"	"N148_1"	18060	26170	130	486	497	134	122	125	24	98	98	0	370	368	82	115	117	21	98	98	0	1.427	1.482	1.519	1.435	1.652	1.564	0.795	120	658	619	628	0.513	364	255	375	253	0
4	19	16	"PFN0640"	"N149_7"	18260	26170	110	201	205	39	117	120	22	93	86	0	172	171	29	113	115	21	87	67	0	1.424	1.517	1.547	1.510	2.292	1.628	0.317	80	522	143	146	0.510	84	59	88	58	0
4	20	16	"PFN0642"	"N150_10"	18440	26160	110	1586	1537	366	115	117	22	100	100	0	1113	992	346	109	112	26	96	95	0	1.465	1.610	1.522	1.753	2.157	1.575	0.849	80	513	2475	2305	0.551	1471	1004	1422	883	0
4	21	16	"PFN0645"	"N150_15"	18630	26160	110	1329	1297	268	113	115	23	100	100	0	750	699	209	109	116	51	97	95	0	1.897	2.007	1.895	2.178	1.733	1.945	0.818	80	511	1857	1774	0.924	1216	641	1184	590	0
4	22	16	"PFN0647"	"N150_19"	18820	26170	120	799	718	279	111	112	23	98	95	0	499	469	184	107	109	31	93	87	0	1.755	1.677	1.625	1.582	2.141	1.728	0.784	120	618	1080	969	0.812	688	392	607	362	0
4	1	17	"PFN0649"	"N150_27"	14830	26350	110	2853	2803	729	146	148	29	100	100	0	2784	2631	648	134	137	26	100	100	0	1.022	1.064	1.058	1.066	1.593	1.044	0.868	80	560	5357	5154	0.031	2707	2650	2657	2497	0
4	2	17	"PFN0652"	"N150_32"	15020	26350	110	564	571	140	138	142	26	100	100	0	618	611	150	129	132	25	98	98	0	0.871	0.898	0.893	0.888	1.467	0.881	0.805	80	528	915	915	-0.199	426	489	433	482	0
4	3	17	"PFN0668"	"N150_62"	15210	26350	110	385	384	76	138	142	28	100	100	0	231	238	61	129	132	24	95	81	0	2.422	2.257	2.327	2.359	1.915	2.388	0.492	80	464	349	355	1.276	247	102	246	109	0
4	4	17	"PFN0670"	"N150_65"	15400	26360	150	158	160	31	138	142	27	39	14	0	135	137	26	128	131	24	26	8	0	2.857	2.444	1.500	1.319	4.087	3.926	0.012	156	649	27	31	1.515	20	7	22	9	-50
4	5	17	"PFN0672"	"N150_68"	15580	26360	100	659	649	167	138	140	26	100	100	0	3351	3119	755	128	131	24	100	100	0	0.162	0.171	0.167	0.168	1.419	0.160	0.833	80	436	3744	3502	-2.629	521	3223	511	2991	0
4	6	17	"PFN0674"	"N150_71"	15780	26360	100	406	398	82	136	138	27	100	96	0	1187	1130	282	129	131	22	98	98	0	0.255	0.262	0.264	0.270	1.893	0.243	0.778	80	486	1328	1263	-1.970	270	1058	262	1001	0
4	7	17	"PFN0676"	"N150_75"	15990	26350	120	407	398	84	140	141	27	98	97	0	655	634	164	127	130	23	97	97	0	0.506	0.509	0.508	0.480	1.681	0.495	0.817	120	528	795	765	-0.984	267	528	258	507	0
4	8	17	"PFN0678"	"N150_78"	16160	26350	110	1016	997	204	135	136	25	100	100	0	609	595	200	124	126	26	97	95	0	1.816	1.830	1.808	1.996	1.811	1.757	0.813	80	465	1366	1333	0.861	881	485	862	471	0
4	9	17	"PFN0783"	"N157_18"	16350	26360	110	353	352	58	133	135	25	100	100	0	308	312	59	123	126	25	98	98	0	1.189	1.159	1.237	1.160	1.544	1.161	0.675	80	494	405	408	0.250	220	185	219	189	0
4	10	17	"PFN0789"	"N157_41"	16540	26360	120	839	796	254	133	134	24	98	96	0	855	794	231	123	125	22	99	98	0	0.964	0.988	0.988	0.959	2.016	1.001	0.854	120	581	1438	1334	-0.052	706	732	663	671	0
4	11	17	"PFN0807"	"N159_20"	16730	26350	110	2658	2617	680	131	133	24	100	100	0	3031	2679	929	122	128	38	98	98	0	0.869	0.972	0.932	1.079	1.970	0.893	0.870	80	479	5436	5043	-0.203	2527	2909	2486	2557	0
4	12	17	"PFN0836"	"N163_1"	16920	26350	110	886	854	165	135	138	46	100	100	0	1483	1366	390	124	184	1029	78	0	0	0.553	0.579	0.582	0.611	1.627	0.530	0.874	80	528	2110	1961	-0.856	751	1359	719	1242	0
4	13	17	"PFN0840"	"N164_1"	17110	26350	110	11673	11319	2654	141	144	30	100	100	0	5345	4707	1534	125	134	86	98	98	0	2.209	2.440	2.229	2.599	1.762	2.404	0.871	80	528	16752	15760	1.144	11532	5220	11178	4582	0
4	14	17	"PFN0849"	"N165_2"	17300	26350	110	3685	3594	740	135	139	29	100	100	0	1998	1834	572	125	135	86	97	97	0	1.895	2.024	1.940	2.249	1.932	1.978	0.889	80	536	5423	5168	0.922	3550	1873	3459	1709	0
4	15	17	"PFN0935"	"N181_4"	17520	26340	150	164	169	45	127	132	35	51	23	0	136	136	28	121	125	35	21	3	0	2.467	2.800	1.647	1.908	3.418	5.192	0.050	156	738	52	57	1.303	37	15	42	15	-50
4	16	17	"PFN0929"	"N181_18"	17680	26350	110	4747	4440	1017	120	125	34	100	100	0	2434	2169	752	115	123	76	97	97	0	1.995	2.103	1.995	2.210	1.640	2.049	0.857	80	435	6946	6374	0.997	4627	2319	4320	2054	0
4	17	17	"PFN0946"	"N185_14"	17860	26350	110	2976	2812	689	124	129	30	100	100	0	2477	2150	751	116	130	112	96	95	0	1.208	1.322	1.234	1.499	2.000	1.257	0.867	80	477	5213	4722	0.273	2852	2361	2688	2034	0
4	18	17	"PFN0382"	"N137_2"	18070	26350	110	7363	6734	1962	125	128	25	100	100	0	4106	3518	1315	116	124	73	100	98	0	1.814	1.943	1.832	2.085	1.922	1.917	0.843	80	511	11228	10011	0.859	7238	3990	6609	3402	0
4	19	17	"PFL0032"	"L1_63"	18260	26360	110	367	358	90	116	119	23	98	98	0	868	840	247	112	119	64	98	98	0	0.332	0.332	0.313	0.336	1.906	0.307	0.752	80	502	1007	970	-1.591	251	756	242	728	0
4	20	17	"PFL0051"	"L1_92"	18460	26360	120	1825	1580	617	115	117	22	98	96	0	1837	1524	686	110	113	25	95	91	0	0.990	1.036	0.977	1.130	2.778	1.000	0.848	120	513	3437	2879	-0.014	1710	1727	1465	1414	0
4	21	17	"PFL0093"	"L2_163"	18630	26350	110	187	185	36	117	119	25	85	67	0	166	164	36	111	115	35	70	30	0	1.273	1.283	1.293	1.299	2.627	1.211	0.329	80	466	125	121	0.348	70	55	68	53	0
4	22	17	"PFL0100"	"L2_176"	18810	26350	110	6408	6283	1308	116	119	29	100	100	0	4734	4380	1350	111	127	181	97	97	0	1.361	1.445	1.350	1.617	2.086	1.412	0.855	80	462	10915	10436	0.445	6292	4623	6167	4269	0
4	1	18	"PFL0105"	"L2_187"	14840	26540	110	31173	29296	10021	146	150	31	100	100	0	31222	28284	8599	136	150	184	100	100	0	0.998	1.036	0.999	1.007	1.774	1.018	0.849	80	580	62113	57298	-0.003	31027	31086	29150	28148	0
4	2	18	"PFL0107"	"L2_190"	15040	26540	110	777	759	157	145	149	32	98	98	0	634	596	163	136	150	193	92	77	0	1.269	1.335	1.269	1.364	1.593	1.282	0.842	80	525	1130	1074	0.344	632	498	614	460	0
4	3	18	"PFL0118"	"L2_202"	15230	26540	110	476	467	102	143	144	27	97	97	0	730	692	185	133	135	25	98	98	0	0.558	0.580	0.546	0.591	1.797	0.529	0.783	80	528	930	883	-0.842	333	597	324	559	0
4	4	18	"PFL0126"	"L2_215"	15420	26540	110	2978	2904	747	143	146	28	100	100	0	1530	1341	483	131	135	25	97	96	0	2.026	2.282	2.175	2.540	2.010	2.241	0.856	80	452	4234	3971	1.019	2835	1399	2761	1210	0
4	5	18	"PFJ0334"	"J326_1"	15600	26540	110	14468	14168	4398	145	156	83	100	100	0	12481	11633	3258	134	181	466	98	98	0	1.160	1.219	1.203	1.234	1.837	1.265	0.860	80	478	26670	25522	0.214	14323	12347	14023	11499	0
4	6	18	"PFJ0360"	"J352_5"	15780	26540	110	1607	1539	421	146	158	84	100	98	0	2140	2030	526	134	182	471	96	90	0	0.728	0.735	0.716	0.729	1.646	0.698	0.856	80	469	3467	3289	-0.457	1461	2006	1393	1896	0
4	7	18	"PFJ0381"	"J38_18"	15980	26550	120	202	203	37	144	149	29	75	49	0	183	183	36	132	135	31	69	32	0	1.137	1.157	1.031	1.079	3.073	1.282	0.174	120	515	109	110	0.186	58	51	59	51	0
4	8	18	"PFJ0399"	"J43_10"	16160	26540	110	344	340	60	141	144	36	98	97	0	373	371	75	128	131	25	98	98	0	0.829	0.819	0.813	0.843	1.738	0.809	0.675	80	480	448	442	-0.271	203	245	199	243	0
4	9	18	"PFJ0409"	"J43_23"	16350	26540	110	1571	1523	303	138	142	34	100	100	0	1184	1134	251	128	130	24	100	100	0	1.357	1.377	1.342	1.400	1.504	1.369	0.869	80	512	2489	2391	0.440	1433	1056	1385	1006	0
4	10	18	"PFJ0430"	"J478_10"	16540	26540	110	5879	5475	1296	137	141	29	100	100	0	5997	5480	1420	127	147	183	100	100	0	0.978	0.997	0.980	1.010	1.570	0.967	0.885	80	430	11612	10691	-0.032	5742	5870	5338	5353	0
4	11	18	"PFJ0226"	"J227_1"	16740	26540	150	148	152	36	132	135	28	34	12	0	132	131	23	124	140	151	0	0	0	2.000	2.857	1.500	1.304	3.930	0.123	0.091	156	652	24	27	1.000	16	8	20	7	-50
4	12	18	"PFJ0237"	"J232_2"	16920	26540	110	532	519	112	132	134	23	100	100	0	333	327	75	123	127	23	96	95	0	1.905	1.897	1.899	2.038	1.894	1.969	0.737	80	480	610	591	0.930	400	210	387	204	0
4	13	18	"PFJ0256"	"J245_7"	17110	26540	110	209	213	45	144	147	30	85	56	0	223	221	50	132	140	85	52	6	0	0.714	0.775	0.806	0.719	2.510	0.683	0.300	80	528	156	158	-0.485	65	91	69	89	0
4	14	18	"PFJ0284"	"J269_5"	17300	26540	110	1753	1642	448	146	149	36	100	100	0	1805	1677	446	135	137	28	100	100	0	0.962	0.970	0.985	0.975	1.675	0.942	0.864	80	528	3277	3038	-0.055	1607	1670	1496	1542	0
4	15	18	"PFJ0315"	"J2975_2"	17490	26540	110	1389	1369	406	137	139	26	100	100	0	1287	1229	363	127	130	25	100	100	0	1.079	1.118	1.099	1.136	1.619	1.108	0.846	80	513	2412	2334	0.110	1252	1160	1232	1102	0
4	16	18	"PFJ0365"	"J378_1"	17680	26540	110	2575	2535	539	130	133	27	100	100	0	2332	2157	581	122	128	71	100	98	0	1.106	1.182	1.130	1.253	1.680	1.152	0.878	80	536	4655	4440	0.146	2445	2210	2405	2035	0
4	17	18	"PFK0117"	"Km799_7"	17900	26520	150	140	145	30	126	129	28	34	14	0	126	129	25	119	130	99	0	0	0	2.000	1.900	1.179	1.238	4.272	0.137	0.123	156	666	21	29	1.000	14	7	19	10	-50
4	18	18	"PFK0142"	"Kn10286_1"	18060	26540	110	1128	1110	281	123	125	24	100	100	0	1346	1244	363	116	122	66	98	98	0	0.817	0.875	0.820	0.927	1.815	0.815	0.800	80	444	2235	2115	-0.291	1005	1230	987	1128	0
4	19	18	"PFK0175"	"Kn1239_1"	18250	26540	110	377	377	78	118	121	24	100	100	0	169	165	42	115	117	23	72	53	0	4.796	5.180	4.326	4.903	2.125	5.308	0.185	80	448	313	309	2.262	259	54	259	50	0
4	20	18	"PFK0203"	"Kn1453_6"	18420	26530	150	135	134	26	119	122	23	40	9	0	114	116	20	116	118	23	14	0	0	-8.000	100000.000	1.206	1.177	3.857	2110.723	0.000	156	653	14	15	Error	16	-2	15	0	-50
4	21	18	"PFK0250"	"Kn2004_3"	18630	26550	120	499	478	153	121	124	25	96	92	0	378	358	116	116	118	21	90	89	0	1.443	1.475	1.378	1.404	2.147	1.514	0.727	120	500	640	599	0.529	378	262	357	242	0
4	22	18	"PFK0277"	"Kn2223_1"	18800	26530	150	126	130	28	121	125	29	17	6	0	111	114	24	115	126	137	0	0	0	-1.250	-9.000	1.000	0.865	3.585	0.101	0.241	156	809	1	8	Error	5	-4	9	-1	-50
4	1	19	"PFK0478"	"Kn610_1"	14840	26740	110	313	318	70	143	147	29	97	95	0	902	865	211	129	134	29	98	97	0	0.220	0.238	0.233	0.243	2.224	0.225	0.723	80	476	943	911	-2.185	170	773	175	736	0
4	2	19	"PFK0517"	"Kn8027_1"	15000	26740	150	148	170	112	144	149	34	21	7	0	135	137	30	135	148	169	0	0	0	100000.000	13.000	0.969	0.947	4.436	1.890	0.070	156	738	4	28	16.610	4	0	26	2	-50
4	3	19	"PFK0524"	"Kn836_1"	15210	26730	110	612	596	146	144	146	32	100	100	0	346	346	93	136	139	57	93	86	0	2.229	2.152	2.057	2.189	1.779	2.158	0.705	80	520	678	662	1.156	468	210	452	210	0
4	4	19	"PFK0554"	"Kn962_1"	15420	26740	150	166	171	37	144	146	27	43	17	0	147	153	37	138	141	28	28	15	0	2.444	1.800	1.169	1.187	3.437	1.642	0.036	156	640	31	42	1.290	22	9	27	15	-50
4	5	19	"PFK0701"	"Ks15_2"	15570	26740	150	146	148	29	152	158	67	1	0	0	124	127	25	140	177	439	0	0	0	0.375	0.308	1.094	0.939	3.107	2.352	0.006	156	506	-22	-17	-1.415	-6	-16	-4	-13	-50
4	6	19	"PFK0743"	"Ks196_1"	15760	26730	150	162	164	30	156	165	75	1	0	0	139	142	27	144	184	427	0	0	0	-1.200	-4.000	0.841	0.836	3.399	2.116	0.022	156	569	1	6	Error	6	-5	8	-2	-50
4	7	19	"PFK1214"	"Ks82_7"	15950	26730	150	168	170	36	164	171	44	13	3	0	141	148	32	153	161	45	8	0	0	-0.333	-1.200	1.294	1.216	4.328	1.067	0.115	156	609	-8	1	Error	4	-12	6	-5	-50
4	8	19	"PFK1273"	"Ks97_17"	16150	26740	150	218	222	69	167	191	86	28	4	0	184	191	60	156	177	80	18	3	0	1.821	1.571	1.257	1.266	2.945	1.324	0.311	156	644	79	90	0.865	51	28	55	35	-50
4	9	19	"PFK0237"	"Kn1802_2"	16360	26750	150	156	159	33	155	197	120	0	0	0	139	141	30	148	192	125	0	0	0	-0.111	-0.571	1.000	0.856	4.112	1.136	0.768	156	604	-8	-3	Error	1	-9	4	-7	-50
4	10	19	"PFK0352"	"Kn3360_1"	16540	26720	150	156	155	28	143	146	31	18	4	0	134	140	29	136	154	164	0	0	0	-6.500	3.000	0.746	0.910	3.399	0.058	0.071	156	539	11	16	Error	13	-2	12	4	-50
4	11	19	"PFK0401"	"Kn4252_4"	16730	26730	150	150	151	32	137	141	30	23	7	0	139	142	28	132	149	154	0	0	0	1.857	1.400	0.912	1.014	3.259	1.145	0.014	156	612	20	24	0.893	13	7	14	10	-50
4	12	19	"PFK0571"	"Ks101_8"	16930	26730	110	177	178	31	138	140	27	62	27	0	523	509	127	130	133	24	97	97	0	0.099	0.106	0.115	0.106	2.337	0.077	0.172	80	450	432	419	-3.333	39	393	40	379	0
4	13	19	"PFBL B0018"	"oPFBLOB0018"	17110	26730	110	222	221	42	144	146	27	88	75	0	1386	1296	363	139	143	30	100	96	0	0.063	0.067	0.068	0.067	1.954	0.056	0.448	80	504	1325	1234	-3.999	78	1247	77	1157	0
4	14	19	"PFM60469"	"oPFM60469"	17290	26730	110	50939	47172	12383	149	160	80	100	100	0	38932	35008	10313	144	200	618	100	100	0	1.309	1.349	1.321	1.394	1.735	1.305	0.863	80	525	89578	81887	0.389	50790	38788	47023	34864	0
4	15	19	"PFB0683"	"oPFB0683"	17500	26730	110	503	511	156	140	149	71	100	96	0	388	399	125	136	171	410	13	0	0	1.440	1.411	1.382	1.407	1.478	1.357	0.800	80	490	615	634	0.527	363	252	371	263	0
4	16	19	"PFG0004"	"oPFG0004"	17680	26730	110	572	567	128	136	138	25	100	100	0	744	702	175	129	131	38	98	97	0	0.709	0.752	0.749	0.779	1.725	0.706	0.812	80	512	1051	1004	-0.496	436	615	431	573	0
4	17	19	"PFC0763"	"oPFC0763"	17890	26710	150	141	144	30	132	134	25	26	10	0	127	128	24	122	126	35	10	1	0	1.800	2.000	1.270	1.193	4.573	3.180	0.007	156	649	14	18	0.848	9	5	12	6	-50
4	18	19	"PFL0014"	"oPFL0014"	18050	26730	110	2019	1966	541	130	130	24	100	100	0	2342	2246	655	122	127	39	100	100	0	0.851	0.864	0.852	0.885	1.663	0.817	0.848	80	445	4109	3960	-0.233	1889	2220	1836	2124	0
4	19	19	"PFM60471"	"oPFM60471"	18260	26740	120	15632	14156	5379	126	128	24	100	100	0	24657	22983	6270	122	129	37	100	100	0	0.632	0.614	0.628	0.546	1.866	0.630	0.902	120	563	40041	36891	-0.662	15506	24535	14030	22861	0
4	20	19	"PFL0019"	"oPFL0019"	18440	26730	110	3296	3194	860	126	126	24	100	100	0	2591	2446	600	122	126	24	100	100	0	1.284	1.320	1.334	1.321	1.465	1.328	0.856	80	491	5639	5392	0.361	3170	2469	3068	2324	0
4	21	19	"PFG0007"	"oPFG0007"	18630	26730	110	670	655	167	127	130	27	100	100	0	1145	1080	322	122	125	23	98	98	0	0.531	0.551	0.529	0.557	1.609	0.494	0.817	80	506	1566	1486	-0.914	543	1023	528	958	0
4	22	19	"PFI17638"	"oPFI17638"	18820	26730	110	5057	4632	1404	124	128	28	100	100	0	8720	8031	2309	120	123	25	100	100	0	0.574	0.570	0.552	0.565	1.580	0.547	0.858	80	548	13533	12419	-0.802	4933	8600	4508	7911	0
4	1	20	"PFBL B0024"	"oPFBLOB0024"	14830	26920	110	994	949	238	141	144	28	100	98	0	1176	1098	309	130	134	27	100	100	0	0.815	0.835	0.849	0.839	1.590	0.794	0.838	80	518	1899	1776	-0.294	853	1046	808	968	0
4	2	20	"PFBL B0025"	"oPFBLOB0025"	15020	26920	110	366	368	77	149	152	34	98	95	0	339	338	84	136	141	59	95	85	0	1.069	1.084	1.058	1.086	2.142	1.035	0.631	80	492	420	421	0.096	217	203	219	202	0
4	3	20	"PFN0253"	"oPFN0253"	15210	26920	110	432	423	85	151	153	33	100	98	0	436	430	106	140	145	56	97	91	0	0.949	0.938	0.945	0.954	1.652	0.888	0.716	80	538	577	562	-0.075	281	296	272	290	0
4	4	20	"PFL0021"	"oPFL0021"	15400	26920	110	1393	1304	372	148	150	28	100	100	0	1640	1502	403	145	148	26	100	98	0	0.833	0.852	0.846	0.867	1.806	0.828	0.829	80	477	2740	2513	-0.264	1245	1495	1156	1357	0
4	5	20	"PFF72416"	"oPFF72416"	15600	26910	150	154	159	33	151	153	29	22	8	0	140	147	31	144	148	26	20	7	0	-0.750	2.667	1.087	1.156	3.743	2.082	0.011	156	559	-1	11	Error	3	-4	8	3	-50
4	6	20	"PFI17640"	"oPFI17640"	15780	26920	110	199	206	43	158	159	31	63	31	0	321	318	80	148	153	30	93	93	0	0.237	0.282	0.273	0.293	2.273	0.231	0.164	80	455	214	218	-2.077	41	173	48	170	0
4	7	20	"PFK12891"	"oPFK12891"	15970	26920	110	488	473	105	168	179	52	98	95	0	815	783	215	164	173	45	97	95	0	0.492	0.493	0.492	0.522	1.814	0.442	0.742	80	488	971	924	-1.025	320	651	305	619	0
4	8	20	"PFJ12782"	"oPFJ12782"	16170	26920	120	65535	61517	11789	194	228	102	100	100	81	65535	52941	21912	186	222	109	99	97	64	1.000	1.162	1.000	1.395	2.496	1.073	0.794	120	575	130690	114078	-0.000	65341	65349	61323	52755	0
4	9	20	"PFL0025"	"oPFL0025"	16420	26920	150	243	523	506	169	208	117	38	31	0	242	496	440	168	213	121	38	32	0	1.000	1.079	1.121	0.934	2.730	1.145	0.892	156	642	148	682	0.000	74	74	354	328	-50
4	10	20	"PFF72418"	"oPFF72418"	16550	26920	110	3380	3212	861	153	155	30	100	100	0	2788	2538	834	151	155	31	100	98	0	1.224	1.282	1.307	1.369	1.717	1.232	0.837	80	404	5864	5446	0.291	3227	2637	3059	2387	0
4	11	20	"PFC0772"	"oPFC0772"	16740	26920	110	738	712	162	151	151	29	100	100	0	593	556	163	148	152	32	98	95	0	1.319	1.375	1.307	1.441	1.648	1.330	0.795	80	417	1032	969	0.400	587	445	561	408	0
4	12	20	"PFA32028"	"oPFA32028"	16920	26910	150	166	169	37	146	147	28	42	16	0	154	157	26	146	150	30	21	3	0	2.500	2.091	1.482	1.462	3.057	1.500	0.045	156	675	28	34	1.322	20	8	23	11	-50
4	13	20	"PFI17641"	"oPFI17641"	17110	26920	110	6599	6311	1744	147	150	32	100	100	0	5015	4736	1302	155	163	72	100	100	0	1.328	1.346	1.336	1.367	1.558	1.343	0.888	80	505	11312	10745	0.409	6452	4860	6164	4581	0
4	14	20	"PFL0027"	"oPFL0027"	17300	26920	110	949	918	284	146	151	47	98	97	0	764	731	224	153	189	531	66	0	0	1.314	1.336	1.265	1.405	1.961	1.368	0.755	80	429	1414	1350	0.394	803	611	772	578	0
4	15	20	"PFK12903"	"oPFK12903"	17440	26910	150	171	174	36	145	153	67	14	0	0	149	152	32	142	184	537	0	0	0	3.714	2.900	1.246	1.352	4.238	2.539	0.015	156	698	33	39	1.893	26	7	29	10	-50
4	16	20	"PFI17664"	"oPFI17664"	17610	26910	110	1917	1809	520	138	140	27	98	98	0	918	851	320	129	133	25	97	96	0	2.255	2.314	2.309	2.464	2.002	2.334	0.806	80	476	2568	2393	1.173	1779	789	1671	722	0
4	17	20	"PFH0013"	"oPFH0013"	17810	26910	110	1845	1697	514	137	139	27	98	98	0	1234	1059	409	126	128	24	100	93	0	1.542	1.672	1.551	1.842	2.668	1.628	0.813	80	516	2816	2493	0.624	1708	1108	1560	933	0
4	18	20	"PFD66991"	"oPFD66991"	17990	26920	120	320	311	95	133	135	25	90	88	0	305	287	96	122	124	23	88	83	0	1.022	1.079	1.126	1.045	2.483	1.077	0.582	120	527	370	343	0.031	187	183	178	165	0
4	19	20	"PFM60502"	"oPFM60502"	18180	26920	120	2921	2510	1139	129	131	24	99	99	0	1942	1708	766	121	125	36	94	93	0	1.533	1.500	1.478	1.366	2.767	1.557	0.821	120	541	4613	3968	0.617	2792	1821	2381	1587	0
4	20	20	"PFI17667"	"oPFI17667"	18370	26920	110	515	512	165	125	127	24	97	96	0	1020	1000	299	119	122	22	98	98	0	0.433	0.439	0.422	0.433	2.423	0.406	0.744	80	499	1291	1268	-1.208	390	901	387	881	0
4	21	20	"PFF72456"	"oPFF72456"	18560	26920	110	1397	1282	367	124	125	23	100	98	0	840	794	224	119	121	21	97	97	0	1.766	1.716	1.649	1.728	1.972	1.811	0.801	80	478	1994	1833	0.820	1273	721	1158	675	0
4	22	20	"PFI17668"	"oPFI17668"	18750	26920	110	817	759	239	121	124	23	100	98	0	809	754	268	115	118	25	95	92	0	1.003	0.998	0.940	0.983	1.891	0.944	0.806	80	560	1390	1277	0.004	696	694	638	639	0
4	1	21	"PFJ12799"	"oPFJ12799"	14760	27100	150	155	157	39	142	143	27	32	16	0	116	119	28	128	131	25	14	3	0	-1.083	-1.667	1.129	1.168	3.085	2.680	0.032	156	848	1	6	Error	13	-12	15	-9	-50
4	2	21	"PFF72457"	"oPFF72457"	14950	27110	110	10297	9366	3229	150	154	33	100	100	0	5772	4975	1818	135	146	89	98	98	0	1.800	1.904	1.865	1.944	2.278	1.901	0.865	80	506	15784	14056	0.848	10147	5637	9216	4840	0
4	3	21	"PFF72459"	"oPFF72459"	15140	27110	100	578	559	179	155	159	34	92	92	0	271	262	74	140	148	90	67	21	0	3.229	3.311	2.893	2.980	2.332	3.679	0.585	80	485	554	526	1.691	423	131	404	122	0
4	4	21	"PFM60506"	"oPFM60506"	15330	27110	110	857	789	259	150	152	29	97	93	0	1137	1010	357	136	141	32	93	92	0	0.706	0.731	0.725	0.717	2.540	0.702	0.842	80	550	1708	1513	-0.502	707	1001	639	874	0
4	5	21	"PFL0067"	"oPFL0067"	15530	27110	110	1002	987	329	147	150	29	98	98	0	599	557	170	138	142	32	96	96	0	1.855	2.005	1.914	1.866	2.069	2.082	0.785	80	524	1316	1259	0.891	855	461	840	419	0
4	6	21	"PFI17670"	"oPFI17670"	15710	27110	110	1623	1480	498	146	148	28	97	96	0	1157	1047	397	136	140	31	92	92	0	1.447	1.464	1.417	1.408	2.375	1.420	0.810	80	509	2498	2245	0.533	1477	1021	1334	911	0
4	7	21	"PFI17672"	"oPFI17672"	15910	27110	120	700	640	225	142	145	28	93	91	0	386	360	120	135	139	31	89	85	0	2.223	2.213	2.219	2.033	2.470	2.304	0.749	120	609	809	723	1.153	558	251	498	225	0
4	8	21	"PFL0068"	"oPFL0068"	16100	27110	110	1218	1098	347	144	149	32	100	97	0	659	630	195	134	139	30	96	95	0	2.046	1.923	1.871	1.849	1.970	1.942	0.810	80	509	1599	1450	1.033	1074	525	954	496	0
4	9	21	"PFL0070"	"oPFL0070"	16290	27110	110	2220	2059	645	151	162	52	98	98	0	1231	1135	404	143	160	64	92	92	0	1.902	1.923	1.819	1.910	1.992	1.976	0.829	80	547	3157	2900	0.927	2069	1088	1908	992	0
4	10	21	"PFF72463"	"oPFF72463"	16490	27110	110	1464	1384	450	143	146	29	97	97	0	1061	999	363	140	144	37	97	92	0	1.434	1.445	1.416	1.389	2.491	1.429	0.823	80	510	2242	2100	0.520	1321	921	1241	859	0
4	11	21	"PFD66995"	"oPFD66995"	16710	27110	150	142	149	32	145	149	29	21	5	0	122	124	29	139	147	65	0	0	0	0.176	-0.267	0.837	0.943	4.053	1.291	0.037	156	739	-20	-11	-2.503	-3	-17	4	-15	-50
4	12	21	"PFL0074"	"oPFL0074"	16860	27110	110	2217	2106	740	142	144	26	98	98	0	2755	2432	880	140	147	78	97	95	0	0.793	0.857	0.867	0.904	2.378	0.803	0.834	80	426	4690	4256	-0.334	2075	2615	1964	2292	0
4	13	21	"PFJ12802"	"oPFJ12802"	17050	27110	110	634	625	203	148	150	33	95	93	0	1060	959	336	143	151	76	93	92	0	0.530	0.585	0.553	0.611	2.093	0.544	0.801	80	541	1403	1293	-0.916	486	917	477	816	0
4	14	21	"PFBL B0125"	"oPFBLOB0125"	17250	27110	110	591	555	158	141	144	33	96	93	0	537	513	151	139	142	40	93	92	0	1.131	1.107	1.118	1.009	2.237	1.090	0.791	80	542	848	788	0.177	450	398	414	374	0
4	15	21	"PFN0269"	"oPFN0269"	17430	27110	110	11052	9932	3408	138	142	29	100	100	0	7256	6440	2331	130	139	84	98	96	0	1.532	1.552	1.530	1.637	2.522	1.537	0.853	80	509	18040	16104	0.615	10914	7126	9794	6310	0
4	16	21	"PFD66996"	"oPFD66996"	17630	27110	110	1197	1091	365	137	141	30	96	96	0	1101	1014	302	127	136	82	95	93	0	1.088	1.076	1.094	0.997	1.814	1.074	0.825	80	533	2034	1841	0.122	1060	974	954	887	0
4	17	21	"PFF72496"	"oPFF72496"	17800	27110	110	362	353	92	135	137	27	92	92	0	633	580	190	124	128	31	93	92	0	0.446	0.478	0.462	0.476	1.658	0.449	0.737	80	522	736	674	-1.165	227	509	218	456	0
4	18	21	"PFH0035"	"oPFH0035"	18000	27110	110	1878	1788	604	134	137	28	100	98	0	604	571	173	125	129	31	96	96	0	3.641	3.709	3.607	3.281	1.804	3.988	0.836	80	531	2223	2100	1.864	1744	479	1654	446	0
4	19	21	"PFL0139"	"oPFL0139"	18200	27110	110	1951	1799	538	130	132	28	100	100	0	1131	1053	294	119	123	25	98	98	0	1.799	1.787	1.759	1.700	1.737	1.888	0.832	80	466	2833	2603	0.848	1821	1012	1669	934	0
4	20	21	"PFBL B0173"	"oPFBLOB0173"	18380	27110	110	493	487	132	126	128	25	98	98	0	342	336	89	118	120	22	95	95	0	1.638	1.656	1.664	1.589	1.481	1.667	0.764	80	463	591	579	0.712	367	224	361	218	0
4	21	21	"PFI17720"	"oPFI17720"	18590	27090	150	141	142	27	125	127	23	37	11	0	118	122	26	115	118	22	23	7	0	5.333	2.429	1.053	0.959	3.464	5.011	0.003	156	631	19	24	2.415	16	3	17	7	-50
4	22	21	"PFG0054"	"oPFG0054"	18760	27110	110	5986	5367	1724	123	125	24	100	100	0	2988	2686	961	114	123	90	97	93	0	2.040	2.039	1.973	2.142	2.235	2.063	0.825	80	447	8737	7816	1.029	5863	2874	5244	2572	0
4	1	22	"PFN0287"	"oPFN0287"	14780	27300	100	540	513	137	145	146	30	97	95	0	298	284	83	127	130	24	87	87	0	2.310	2.344	2.240	2.177	2.000	2.490	0.665	80	445	566	525	1.208	395	171	368	157	0
4	2	22	"PFL0140"	"oPFL0140"	14970	27300	110	432	420	115	150	152	32	95	91	0	638	595	199	132	137	63	95	88	0	0.557	0.583	0.562	0.552	2.067	0.519	0.718	80	560	788	733	-0.843	282	506	270	463	0
4	3	22	"PFL0142"	"oPFL0142"	15160	27300	110	1057	1017	295	146	150	29	100	97	0	544	513	151	133	135	25	96	92	0	2.217	2.292	2.209	2.252	1.678	2.426	0.785	80	570	1322	1251	1.148	911	411	871	380	0
4	4	22	"PFL0144"	"oPFL0144"	15360	27300	110	510	497	121	142	147	28	96	96	0	334	324	83	127	133	31	92	91	0	1.778	1.802	1.768	1.862	1.781	1.914	0.748	80	560	575	552	0.830	368	207	355	197	0
4	5	22	"PFJ12815"	"oPFJ12815"	15540	27300	110	1529	1516	385	147	150	28	100	100	0	1061	999	313	133	137	25	100	100	0	1.489	1.581	1.517	1.662	1.775	1.583	0.798	80	548	2310	2235	0.575	1382	928	1369	866	0
4	6	22	"PFI17725"	"oPFI17725"	15730	27300	110	4004	3676	1209	142	143	27	100	100	0	2118	1924	651	128	131	27	97	97	0	1.941	1.968	2.041	1.974	2.034	2.026	0.829	80	570	5852	5330	0.957	3862	1990	3534	1796	0
4	7	22	"PFL0149"	"oPFL0149"	15920	27300	90	176	177	35	140	141	27	61	25	0	145	145	32	126	129	25	44	19	0	1.895	1.947	1.109	1.150	2.254	3.264	0.019	52	400	55	56	0.922	36	19	37	19	0
4	8	22	"PFG0057"	"oPFG0057"	16120	27300	110	343	347	91	135	139	26	96	93	0	262	251	75	125	127	23	88	85	0	1.518	1.683	1.686	1.583	2.114	1.660	0.607	80	578	345	338	0.602	208	137	212	126	0
4	9	22	"PFF72505"	"oPFF72505"	16310	27300	110	135	140	31	139	142	30	12	5	0	326	303	84	127	129	22	91	87	0	-0.020	0.006	0.129	0.132	3.680	0.024	0.003	80	560	195	177	Error	-4	199	1	176	0
4	10	22	"PFM60543"	"oPFM60543"	16500	27300	110	1359	1272	434	137	140	29	98	98	0	869	826	271	128	133	40	95	95	0	1.649	1.626	1.647	1.587	2.209	1.642	0.826	80	560	1963	1833	0.722	1222	741	1135	698	0
4	11	22	"PFBL B0178"	"oPFBLOB0178"	16690	27300	110	475	451	110	138	140	26	97	96	0	4611	4244	1286	125	129	36	100	100	0	0.075	0.076	0.075	0.079	1.683	0.067	0.806	80	529	4823	4432	-3.735	337	4486	313	4119	0
4	12	22	"PFG0058"	"oPFG0058"	16880	27300	110	238	230	56	135	136	24	88	81	0	210	203	58	125	130	59	71	20	0	1.212	1.218	1.074	1.106	2.110	1.107	0.417	80	560	188	173	0.277	103	85	95	78	0
4	13	22	"PFBL B0180"	"oPFBLOB0180"	17070	27300	110	211	212	43	134	136	25	92	72	0	243	231	56	123	125	31	91	82	0	0.642	0.722	0.675	0.655	1.978	0.652	0.397	80	560	197	186	-0.640	77	120	78	108	0
4	14	22	"PFBL B0182"	"oPFBLOB0182"	17260	27310	110	173	180	44	133	135	25	68	33	0	929	871	268	124	126	24	96	93	0	0.050	0.063	0.063	0.066	2.484	0.058	0.277	80	570	845	794	-4.331	40	805	47	747	0
4	15	22	"PFBL B0184"	"oPFBLOB0184"	17450	27300	110	630	616	210	133	135	25	98	97	0	549	508	171	122	127	67	90	87	0	1.164	1.251	1.206	1.284	2.656	1.299	0.773	80	548	924	869	0.219	497	427	483	386	0
4	16	22	"PFI17729"	"oPFI17729"	17630	27310	110	169	177	36	133	135	24	68	37	0	139	141	33	122	124	23	42	23	0	2.118	2.316	1.024	1.153	4.152	2.317	0.055	80	558	53	63	1.082	36	17	44	19	0
4	17	22	"PFH0036"	"oPFH0036"	17820	27300	110	4432	3976	1413	132	135	26	100	100	0	2820	2500	931	120	127	75	96	95	0	1.593	1.615	1.598	1.725	2.383	1.649	0.811	80	570	7000	6224	0.671	4300	2700	3844	2380	0
4	18	22	"PFA32038"	"oPFA32038"	18020	27300	110	2959	2783	866	127	131	27	100	100	0	3838	3687	1101	119	126	70	100	98	0	0.761	0.744	0.745	0.750	1.926	0.718	0.846	80	566	6551	6224	-0.393	2832	3719	2656	3568	0
4	19	22	"EMPTY"	"EMPTY"	18230	27290	150	124	127	25	123	125	26	12	3	0	114	117	21	116	118	22	12	2	0	-0.500	4.000	1.136	1.054	3.511	2.577	0.003	156	832	-1	5	Error	1	-2	4	1	-50
4	20	22	"EMPTY"	"EMPTY"	18420	27290	150	117	119	23	122	125	25	9	1	0	110	112	19	113	115	21	12	3	0	1.667	3.000	1.067	1.109	3.471	0.005	0.000	156	755	-8	-4	0.737	-5	-3	-3	-1	-50
4	21	22	"EMPTY"	"EMPTY"	18610	27290	150	121	122	21	123	125	25	10	0	0	107	109	19	111	114	21	10	1	0	0.500	0.500	1.269	1.292	3.497	1.154	0.005	156	722	-6	-3	-1.000	-2	-4	-1	-2	-50
4	22	22	"EMPTY"	"EMPTY"	18800	27290	150	115	123	55	121	124	30	8	1	0	110	110	21	110	116	63	1	0	0	100000.000	100000.000	1.550	1.566	3.855	0.121	0.042	156	963	-6	2	16.610	-6	0	2	0	-50
5	1	1	"PFI0414"	"I5572_1"	1180	27820	140	196	212	71	114	115	23	92	82	0	189	192	37	107	110	20	97	87	0	1.000	1.153	1.083	1.047	2.219	1.579	0.364	156	723	164	183	0.000	82	82	98	85	0
5	2	1	"PFI0486"	"I7438_2"	1360	27830	120	209	216	58	113	114	22	95	87	0	970	946	275	107	109	20	100	100	0	0.111	0.123	0.109	0.117	2.074	0.094	0.434	120	516	959	942	-3.168	96	863	103	839	0
5	3	1	"PFI0416"	"I5607_1"	1540	27820	130	213	222	74	112	114	22	95	85	0	152	162	47	106	109	20	82	57	0	2.196	1.964	2.186	2.159	2.467	2.106	0.428	120	605	147	166	1.135	101	46	110	56	0
5	4	1	"PFI0237"	"I16933_1"	1720	27830	130	363	388	99	118	121	26	100	100	0	289	296	87	107	111	25	98	94	0	1.346	1.429	1.461	1.531	1.640	1.374	0.749	120	613	427	459	0.429	245	182	270	189	0
5	5	1	"PFI0401"	"I5180_2"	1910	27830	120	619	642	172	119	124	37	100	99	0	414	415	108	109	115	33	98	96	0	1.639	1.709	1.708	1.756	1.399	1.766	0.861	120	576	805	829	0.713	500	305	523	306	0
5	6	1	"PFI0236"	"I1689_2"	2100	27830	120	6693	6287	1898	120	133	171	100	99	0	3337	3103	945	110	120	83	99	96	0	2.037	2.060	2.024	2.139	1.463	2.068	0.921	120	571	9800	9160	1.026	6573	3227	6167	2993	0
5	7	1	"PFJ0542"	"J667_1"	2290	27830	130	465	464	112	125	136	156	94	65	0	519	488	141	114	123	78	95	90	0	0.840	0.906	0.873	0.941	1.530	1.170	0.673	120	679	745	713	-0.252	340	405	339	374	0
5	8	1	"PFJ0005"	"J1011_3"	2500	27830	130	215	215	46	126	130	30	93	75	0	337	332	92	115	119	33	94	93	0	0.401	0.410	0.405	0.404	1.962	0.339	0.426	120	662	311	306	-1.319	89	222	89	217	0
5	9	1	"PFJ0310"	"J2896_1"	2680	27830	130	3462	3386	996	129	132	29	98	98	0	2105	1923	625	116	119	24	98	98	0	1.676	1.802	1.709	1.891	1.674	1.778	0.891	120	647	5322	5064	0.745	3333	1989	3257	1807	0
5	10	1	"PFJ0140"	"J17_1"	2880	27830	130	1971	1913	531	130	135	33	100	99	0	2062	1923	593	116	120	25	99	99	0	0.946	0.987	0.944	1.032	1.818	0.961	0.900	120	667	3787	3590	-0.080	1841	1946	1783	1807	0
5	11	1	"PFJ0200"	"J21_1"	3070	27830	130	1034	1025	219	129	133	32	100	100	0	941	927	229	115	118	22	100	100	0	1.096	1.103	1.083	1.129	1.499	1.098	0.861	120	651	1731	1708	0.132	905	826	896	812	0
5	12	1	"PFJ0215"	"J21_7"	3260	27830	130	1793	1739	352	127	131	29	100	100	0	1015	958	255	114	117	23	100	100	0	1.849	1.910	1.862	1.997	1.480	1.856	0.878	120	634	2567	2456	0.887	1666	901	1612	844	0
5	13	1	"PFJ0476"	"J53_48"	3440	27830	130	12974	12645	3663	131	140	80	100	100	0	5630	5375	1741	118	127	86	99	99	0	2.330	2.380	2.255	2.436	1.531	2.370	0.896	120	630	18355	17771	1.220	12843	5512	12514	5257	0
5	14	1	"PFJ0510"	"J58_2"	3650	27830	130	2822	2736	576	129	137	77	100	100	0	1128	1133	229	117	125	83	100	99	0	2.664	2.566	2.506	2.585	1.323	2.607	0.895	120	686	3704	3623	1.413	2693	1011	2607	1016	0
5	15	1	"PFJ0563"	"J70_2"	3840	27830	130	640	640	114	129	132	31	100	100	0	355	364	75	115	118	23	100	100	0	2.129	2.052	2.031	2.097	1.360	2.133	0.817	120	648	751	760	1.090	511	240	511	249	0
5	16	1	"PFJ0575"	"J73_12"	4020	27830	130	1168	1151	239	127	130	30	100	99	0	1289	1203	317	117	119	23	100	99	0	0.888	0.943	0.917	0.972	1.636	0.896	0.853	120	628	2213	2110	-0.171	1041	1172	1024	1086	0
5	17	1	"PFJ0599"	"J85_3"	4200	27830	130	505	494	84	126	129	24	100	100	0	474	463	106	114	117	22	100	98	0	1.053	1.054	1.045	1.101	1.482	1.002	0.824	120	617	739	717	0.074	379	360	368	349	0
5	18	1	"PFJ0018"	"J109_5"	4400	27830	140	230	234	49	125	137	105	49	3	0	159	163	34	113	117	29	69	39	0	2.283	2.180	2.196	2.311	2.435	3.699	0.452	156	724	151	159	1.191	105	46	109	50	0
5	19	1	"PFJ0181"	"J198_5"	4600	27830	130	6936	6624	2178	129	142	112	100	100	0	3752	3482	1327	115	123	46	100	100	0	1.872	1.929	1.838	2.045	1.849	1.909	0.872	120	631	10444	9862	0.904	6807	3637	6495	3367	0
5	20	1	"PFJ0227"	"J227_2"	4790	27830	130	318	318	59	133	136	29	100	99	0	219	223	40	119	123	41	93	68	0	1.850	1.779	1.755	1.828	1.679	1.809	0.570	120	682	285	289	0.888	185	100	185	104	0
5	21	1	"PFJ0246"	"J242_1"	4990	27830	80	196	199	38	139	143	30	78	42	0	151	151	29	124	130	49	23	1	0	2.111	2.222	1.685	1.898	3.834	2.904	0.028	52	318	84	87	1.078	57	27	60	27	0
5	22	1	"PFJ0280"	"J268_1"	5170	27830	130	1013	1023	227	127	130	26	100	100	0	816	806	173	115	119	34	100	100	0	1.264	1.297	1.263	1.314	1.434	1.297	0.871	120	783	1587	1587	0.338	886	701	896	691	0
5	1	2	"PFJ0322"	"J309_17"	1190	28020	130	358	369	79	113	115	23	100	100	0	292	295	55	107	109	20	100	100	0	1.324	1.362	1.329	1.359	1.542	1.412	0.737	120	567	430	444	0.405	245	185	256	188	0
5	2	2	"PFJ0363"	"J373_1"	1370	28020	120	588	584	105	112	113	22	100	100	0	358	364	72	107	109	20	100	99	0	1.896	1.837	1.858	1.878	1.369	1.874	0.854	120	502	727	729	0.923	476	251	472	257	0
5	3	2	"PFN0173"	"N132_113"	1560	28020	120	527	540	119	113	115	23	100	100	0	667	637	136	107	110	19	100	99	0	0.739	0.806	0.757	0.817	1.513	0.786	0.836	120	537	974	957	-0.436	414	560	427	530	0
5	4	2	"PFN0184"	"N132_132"	1760	28020	120	315	316	67	115	116	22	99	98	0	412	409	84	108	111	21	100	99	0	0.658	0.668	0.647	0.660	1.599	0.644	0.749	120	492	504	502	-0.604	200	304	201	301	0
5	5	2	"PFN0186"	"N132_136"	1940	28030	120	3069	3029	735	116	118	23	100	100	0	1254	1263	264	107	110	20	100	100	0	2.575	2.520	2.518	2.492	1.381	2.596	0.895	120	478	4100	4069	1.364	2953	1147	2913	1156	0
5	6	2	"PFN0203"	"N132_171"	2130	28020	130	948	965	204	121	123	24	100	100	0	410	414	85	111	114	23	100	99	0	2.766	2.785	2.816	2.847	1.411	2.871	0.821	120	562	1126	1147	1.468	827	299	844	303	0
5	7	2	"PFN0208"	"N132_178"	2340	28030	120	1710	1665	301	125	128	27	100	100	0	841	847	149	112	115	27	100	100	0	2.174	2.095	2.074	2.105	1.317	2.145	0.880	120	519	2314	2275	1.120	1585	729	1540	735	0
5	8	2	"PFN0211"	"N132_181"	2520	28030	130	426	424	78	129	133	39	100	100	0	240	246	48	113	118	26	100	95	0	2.339	2.218	2.182	2.289	1.590	2.396	0.672	120	525	424	428	1.226	297	127	295	133	0
5	9	2	"PFN0362"	"N135_24"	2710	28030	120	1069	1060	207	126	131	26	100	100	0	917	915	144	116	120	23	100	100	0	1.177	1.169	1.167	1.165	1.297	1.156	0.895	120	494	1744	1733	0.235	943	801	934	799	0
5	10	2	"PFN0373"	"N136_4"	2900	28030	120	368	362	61	127	131	26	100	99	0	535	532	109	116	120	24	100	100	0	0.575	0.565	0.574	0.565	1.421	0.514	0.785	120	521	660	651	-0.798	241	419	235	416	0
5	11	2	"PFN0401"	"N137_50"	3090	28030	130	765	747	153	127	132	31	100	100	0	537	541	100	116	120	25	100	100	0	1.515	1.459	1.475	1.443	1.426	1.494	0.850	120	563	1059	1045	0.600	638	421	620	425	0
5	12	2	"PFN0423"	"N138_31"	3310	28030	150	172	180	40	132	135	33	58	31	0	145	151	31	119	123	27	49	23	0	1.538	1.500	1.364	1.302	3.023	1.667	0.208	156	533	66	80	0.621	40	26	48	32	-50
5	13	2	"PFN0433"	"N138_45"	3480	28020	130	206	215	52	133	136	33	88	56	0	215	221	46	118	127	97	49	3	0	0.753	0.796	0.742	0.746	2.117	0.877	0.375	120	458	170	185	-0.410	73	97	82	103	0
5	14	2	"PFN0409"	"N138_104"	3660	28030	130	277	283	55	132	133	25	99	98	0	291	303	68	114	117	22	100	100	0	0.819	0.799	0.799	0.805	1.552	0.806	0.681	120	537	322	340	-0.288	145	177	151	189	0
5	15	2	"PFN0534"	"N143_18"	3860	28030	130	353	360	62	131	133	32	99	99	0	272	280	59	115	119	23	100	99	0	1.414	1.388	1.391	1.438	1.586	1.477	0.665	120	547	379	394	0.500	222	157	229	165	0
5	16	2	"PFN0540"	"N143_29"	4060	28030	130	634	629	123	131	134	31	100	100	0	353	359	70	115	119	23	100	100	0	2.113	2.041	1.996	2.067	1.407	2.135	0.780	120	560	741	742	1.080	503	238	498	244	0
5	17	2	"PFN0556"	"N143_56"	4280	28020	150	143	157	50	131	134	26	38	23	0	124	126	27	115	120	24	25	7	0	1.333	2.364	1.413	1.618	4.157	2.618	0.131	156	618	21	37	0.415	12	9	26	11	-50
5	18	2	"PFN0562"	"N143_66"	4430	28040	130	398	401	91	131	139	82	97	90	0	464	462	105	117	123	31	100	99	0	0.769	0.783	0.813	0.773	1.610	0.778	0.727	120	539	614	615	-0.378	267	347	270	345	0
5	19	2	"PFN0608"	"N147_16"	4640	28020	150	176	187	57	133	145	117	12	1	0	152	161	44	119	125	34	48	21	0	1.303	1.286	1.248	1.313	3.257	7.152	0.055	156	565	76	96	0.382	43	33	54	42	-50
5	20	2	"PFN0623"	"N148_7"	4810	28030	120	240	247	54	133	137	28	98	90	0	183	186	36	118	120	21	90	80	0	1.646	1.676	1.540	1.683	2.258	1.947	0.385	120	415	172	182	0.719	107	65	114	68	0
5	21	2	"PFN0714"	"N151_50"	5010	28030	130	16666	16054	3430	138	142	29	100	100	0	7357	7024	1792	120	127	50	99	99	0	2.284	2.305	2.245	2.411	1.716	2.340	0.881	120	530	23765	22820	1.191	16528	7237	15916	6904	0
5	22	2	"PFN0723"	"N152_1"	5200	28030	130	566	572	95	129	132	27	100	100	0	579	582	98	115	119	37	100	100	0	0.942	0.949	0.966	0.948	1.352	0.935	0.819	120	597	901	910	-0.086	437	464	443	467	0
5	1	3	"PFN0727"	"N152_17"	1190	28220	120	327	331	93	114	116	23	99	99	0	267	271	62	107	108	18	99	99	0	1.331	1.323	1.288	1.251	1.862	1.441	0.600	120	520	373	381	0.413	213	160	217	164	0
5	2	3	"PFN0735"	"N153_15"	1400	28220	130	318	321	76	115	118	23	100	100	0	322	321	61	107	109	19	100	100	0	0.944	0.963	1.018	0.933	1.694	0.996	0.666	120	553	418	420	-0.083	203	215	206	214	0
5	3	3	"PFN0750"	"N155_14"	1580	28220	130	2218	2163	466	113	115	23	100	100	0	1208	1207	156	109	111	19	100	100	0	1.915	1.867	1.946	1.799	1.452	1.953	0.899	120	527	3204	3148	0.938	2105	1099	2050	1098	0
5	4	3	"PFN0757"	"N155_25"	1770	28210	120	473	476	71	114	115	22	100	100	0	470	463	83	108	111	20	100	100	0	0.992	1.020	1.027	1.034	1.368	0.986	0.839	120	508	721	717	-0.012	359	362	362	355	0
5	5	3	"PFB0217"	"B567"	1960	28210	130	236	238	43	116	116	22	99	95	0	257	265	56	108	110	19	99	99	0	0.805	0.777	0.778	0.769	1.772	0.730	0.591	120	513	269	279	-0.312	120	149	122	157	0
5	6	3	"PFB0221"	"B573"	2140	28210	130	759	766	170	116	118	23	100	100	0	515	506	122	108	111	20	99	99	0	1.580	1.633	1.608	1.693	1.505	1.590	0.821	120	508	1050	1048	0.660	643	407	650	398	0
5	7	3	"PFB0223"	"B577"	2330	28210	130	835	841	210	120	126	39	100	100	0	350	344	73	110	114	24	100	100	0	2.979	3.081	3.154	3.113	1.343	3.183	0.821	120	549	955	955	1.575	715	240	721	234	0
5	8	3	"PFB0225"	"B583"	2540	28210	130	1303	1294	354	124	129	38	100	99	0	862	876	233	111	116	23	100	100	0	1.570	1.529	1.592	1.493	1.492	1.663	0.841	120	535	1930	1935	0.651	1179	751	1170	765	0
5	9	3	"PFB0227"	"B587"	2720	28210	120	487	508	144	124	126	25	100	100	0	270	294	240	111	115	21	99	98	0	2.283	2.098	2.316	2.371	1.674	1.462	0.345	120	537	522	567	1.191	363	159	384	183	0
5	10	3	"PFB0229"	"B590"	2980	28220	150	135	141	35	126	129	27	32	10	0	125	125	26	113	117	23	31	12	0	0.750	1.250	1.444	1.358	4.504	4.082	0.014	156	583	21	27	-0.415	9	12	15	12	-50
5	11	3	"PFB0246"	"B618"	3140	28250	150	130	138	41	126	129	29	23	10	0	116	121	25	114	118	25	18	5	0	2.000	1.714	1.378	1.431	3.888	2.812	0.036	156	398	6	19	1.000	4	2	12	7	-50
5	12	3	"PFB0256"	"B634"	3300	28200	150	164	207	220	130	133	30	51	34	0	126	142	84	118	122	26	25	9	0	4.250	3.208	2.030	1.882	4.249	3.054	0.506	156	387	42	101	2.087	34	8	77	24	-50
5	13	3	"PFB0259"	"B64"	3480	28210	130	364	372	80	130	132	23	100	99	0	715	694	151	116	118	21	99	99	0	0.391	0.419	0.407	0.425	1.800	0.382	0.762	120	365	833	820	-1.356	234	599	242	578	0
5	14	3	"PFB0262"	"B645"	3670	28220	150	151	154	36	127	129	25	48	21	0	124	127	25	114	116	21	29	12	0	2.400	2.077	1.947	1.950	3.368	2.704	0.036	156	577	34	40	1.263	24	10	27	13	-50
5	15	3	"PFB0270"	"B664"	3880	28210	150	165	168	40	127	129	25	62	32	0	151	154	32	114	117	21	72	39	0	1.027	1.025	1.172	0.927	3.597	1.429	0.141	156	560	75	81	0.038	38	37	41	40	-50
5	16	3	"PFB0273"	"B667"	4050	28210	130	459	466	79	129	132	26	100	100	0	477	466	99	115	118	21	100	98	0	0.912	0.960	0.933	0.996	1.491	0.906	0.795	120	468	692	688	-0.134	330	362	337	351	0
5	17	3	"PFC0002"	"C101"	4240	28220	130	252	259	59	131	133	26	99	95	0	325	327	62	116	120	23	100	99	0	0.579	0.607	0.610	0.577	1.793	0.628	0.597	120	542	330	339	-0.788	121	209	128	211	0
5	18	3	"PFC0006"	"C113"	4430	28240	100	160	171	48	131	134	27	52	30	0	170	172	34	117	121	26	82	50	0	0.547	0.727	0.805	0.725	3.324	1.044	0.121	80	425	82	95	-0.870	29	53	40	55	0
5	19	3	"PFC0009"	"C116"	4640	28210	130	409	407	72	127	130	26	100	100	0	258	259	49	115	121	46	97	85	0	1.972	1.944	1.871	2.029	1.590	1.961	0.696	120	511	425	424	0.980	282	143	280	144	0
5	20	3	"PFC0011"	"C118"	4810	28200	150	156	178	183	130	134	28	46	19	0	136	140	36	116	120	42	23	4	0	1.300	2.000	0.923	1.061	3.562	13.292	0.017	156	566	46	72	0.379	26	20	48	24	-50
5	21	3	"PFC0013"	"C122"	5040	28190	150	144	152	42	137	141	29	25	13	0	116	120	28	120	122	23	14	7	0	-1.750	100000.000	1.435	1.385	3.700	3.301	0.044	156	437	3	15	Error	7	-4	15	0	-50
5	22	3	"PFC0015"	"C125"	5200	28210	130	442	459	88	132	134	29	100	100	0	403	406	91	118	120	24	100	100	0	1.088	1.135	1.128	1.144	1.380	1.059	0.767	120	481	595	615	0.121	310	285	327	288	0
5	1	4	"PFC0035"	"C162"	1210	28400	120	1381	1399	239	111	114	23	100	100	0	1348	1361	262	107	109	18	100	100	0	1.023	1.027	1.037	1.040	1.356	1.017	0.900	120	524	2511	2542	0.033	1270	1241	1288	1254	0
5	2	4	"PFC0037"	"C164"	1400	28400	120	225	241	71	116	118	25	98	95	0	237	242	44	108	110	22	100	98	0	0.845	0.933	0.899	0.858	1.806	1.039	0.561	120	508	238	259	-0.243	109	129	125	134	0
5	3	4	"PFC0039"	"C171"	1590	28400	130	402	403	74	111	115	26	99	99	0	264	266	51	108	109	19	100	99	0	1.865	1.848	1.898	1.869	1.697	1.902	0.745	120	519	447	450	0.899	291	156	292	158	0
5	4	4	"PFC0042"	"C179"	1790	28410	120	213	226	64	110	113	23	95	94	0	277	279	54	106	108	19	100	100	0	0.602	0.671	0.608	0.616	1.836	0.700	0.582	120	525	274	289	-0.731	103	171	116	173	0
5	5	4	"PFC0044"	"C180"	2000	28400	130	223	230	48	113	115	24	100	95	0	226	226	43	106	109	19	99	96	0	0.917	0.975	0.909	0.964	1.966	1.012	0.539	120	571	230	237	-0.126	110	120	117	120	0
5	6	4	"PFC0046"	"C184"	2170	28400	120	346	351	72	111	114	22	100	100	0	175	178	37	105	108	19	98	85	0	3.357	3.288	3.141	3.498	1.837	3.734	0.493	120	412	305	313	1.747	235	70	240	73	0
5	7	4	"PFD0183"	"D23156_27"	2350	28400	130	438	441	83	117	119	23	100	99	0	405	407	67	108	111	21	100	100	0	1.081	1.084	1.057	1.069	1.437	1.106	0.824	120	532	618	623	0.112	321	297	324	299	0
5	8	4	"PFD0186"	"D23156_40"	2550	28400	120	528	538	93	122	124	24	100	100	0	438	442	82	111	113	19	100	100	0	1.242	1.257	1.253	1.265	1.461	1.281	0.804	120	511	733	747	0.312	406	327	416	331	0
5	9	4	"PFD0190"	"D2337_1"	2740	28400	120	180	189	51	122	123	23	83	60	0	193	202	46	111	113	20	99	89	0	0.707	0.736	0.680	0.626	3.032	0.807	0.315	120	496	140	158	-0.500	58	82	67	91	0
5	10	4	"PFD0198"	"D23657_2"	2940	28400	150	142	145	36	121	124	24	44	17	0	118	119	25	109	113	21	31	11	0	2.333	2.400	1.294	1.244	3.288	1.997	0.088	156	548	30	34	1.222	21	9	24	10	-50
5	11	4	"PFD0208"	"D25498_1"	3150	28420	150	137	143	35	124	125	25	32	16	0	114	117	22	111	113	20	17	5	0	4.333	3.167	2.000	1.780	4.366	4.236	0.036	156	448	16	25	2.115	13	3	19	6	-50
5	12	4	"PFD0213"	"D2660_1"	3350	28370	150	137	136	27	127	128	24	24	7	0	114	117	21	114	116	21	17	5	0	100000.000	3.000	1.281	1.224	4.132	3.113	0.029	156	429	10	12	16.610	10	0	9	3	-50
5	13	4	"PFD0248"	"D33539_109"	3490	28400	140	428	433	137	126	128	24	98	94	0	316	306	89	114	116	22	92	91	0	1.495	1.599	1.673	1.722	1.650	1.703	0.764	156	456	504	499	0.580	302	202	307	192	0
5	14	4	"PFD0250"	"D33539_15"	3680	28410	130	221	237	58	122	123	24	98	89	0	362	367	75	111	113	20	100	100	0	0.394	0.449	0.429	0.407	1.855	0.434	0.613	120	477	350	371	-1.342	99	251	115	256	0
5	15	4	"PFD0252"	"D33539_17"	3880	28400	130	166	173	45	123	124	24	71	41	0	289	284	57	112	113	20	100	98	0	0.243	0.291	0.294	0.290	2.339	0.247	0.215	120	528	220	222	-2.041	43	177	50	172	0
5	16	4	"PFD0256"	"D33539_23"	4070	28400	120	408	412	74	126	128	24	100	100	0	312	316	56	113	115	21	99	99	0	1.417	1.409	1.418	1.424	1.503	1.448	0.773	120	494	481	489	0.503	282	199	286	203	0
5	17	4	"PFD0259"	"D33539_28"	4260	28400	130	603	627	149	127	128	25	100	100	0	712	724	191	112	113	20	100	100	0	0.793	0.817	0.793	0.844	1.577	0.790	0.822	120	497	1076	1112	-0.334	476	600	500	612	0
5	18	4	"PFD0261"	"D33539_3"	4440	28420	150	146	152	45	127	129	25	42	19	0	118	123	27	112	115	21	24	12	0	3.167	2.273	1.824	1.892	3.759	3.051	0.075	156	633	25	36	1.663	19	6	25	11	-50
5	19	4	"PFD0277"	"D33539_63"	4650	28400	120	475	490	105	125	129	25	100	100	0	397	403	70	112	115	20	100	100	0	1.228	1.254	1.250	1.236	1.418	1.311	0.819	120	573	635	656	0.296	350	285	365	291	0
5	20	4	"PFD0281"	"D33539_69"	4900	28420	150	144	152	45	129	132	26	32	19	0	121	126	30	116	119	40	14	2	0	3.000	2.300	1.168	1.244	4.074	3.200	0.072	156	649	20	33	1.585	15	5	23	10	-50
5	21	4	"PFD0283"	"D33539_74"	5050	28350	150	153	159	44	137	139	26	36	19	0	128	131	25	120	122	22	28	10	0	2.000	2.000	2.000	1.808	4.385	6.994	0.020	156	449	24	33	1.000	16	8	22	11	-50
5	22	4	"PFD0286"	"D33539_85"	5210	28400	130	675	681	110	133	133	24	100	100	0	456	464	86	115	118	21	100	99	0	1.589	1.570	1.646	1.601	1.415	1.616	0.813	120	555	883	897	0.669	542	341	548	349	0
5	1	5	"PFD0288"	"D33539_87"	1220	28590	130	325	333	79	113	116	25	100	100	0	266	271	51	106	109	22	100	100	0	1.325	1.333	1.301	1.313	1.621	1.417	0.690	120	686	372	385	0.406	212	160	220	165	0
5	2	5	"PFD0292"	"D33539_97"	1440	28590	100	178	189	65	118	122	29	72	50	0	140	150	37	107	111	24	61	42	0	1.818	1.651	1.590	1.659	3.656	2.829	0.121	80	411	93	114	0.862	60	33	71	43	0
5	3	5	"PFD0343"	"D40381_1"	1600	28580	120	176	195	61	111	116	26	97	67	0	173	174	35	105	106	18	94	76	0	0.956	1.217	1.234	1.211	2.137	1.589	0.400	120	474	133	153	-0.065	65	68	84	69	0
5	4	5	"PFD0345"	"D4043_2"	1790	28580	120	382	390	91	110	113	22	100	100	0	380	377	84	103	105	17	99	99	0	0.982	1.022	1.027	1.047	1.639	1.007	0.780	120	500	549	554	-0.026	272	277	280	274	0
5	5	5	"PFD0355"	"D42243_17"	1990	28650	150	131	145	50	113	117	25	41	19	0	113	117	25	106	110	21	30	9	0	2.571	2.909	1.394	1.470	3.957	3.982	0.122	156	679	25	43	1.363	18	7	32	11	-50
5	6	5	"PFD0362"	"D42243_29"	2170	28580	150	138	152	55	120	123	26	39	17	0	115	121	29	108	112	21	30	14	0	2.571	2.462	1.632	1.410	3.534	3.045	0.152	156	579	25	45	1.363	18	7	32	13	-50
5	7	5	"PFD0367"	"D42243_37"	2360	28590	120	3921	3818	803	121	123	24	100	100	0	1384	1347	290	109	111	18	100	99	0	2.980	2.986	2.976	3.085	1.498	3.065	0.916	120	481	5075	4935	1.576	3800	1275	3697	1238	0
5	8	5	"PFD0369"	"D42243_39"	2550	28590	120	1021	1018	158	125	127	25	100	100	0	360	354	77	112	114	18	99	99	0	3.613	3.690	3.781	3.823	1.423	3.868	0.821	120	484	1144	1135	1.853	896	248	893	242	0
5	9	5	"PFE0400"	"E2667_1"	2730	28590	120	193	196	41	124	127	32	85	55	0	182	184	37	111	112	18	95	89	0	0.972	0.986	1.013	0.919	2.505	1.066	0.381	120	484	140	145	-0.041	69	71	72	73	0
5	10	5	"PFE0403"	"E26771_1"	2920	28580	130	1293	1305	312	121	123	31	100	100	0	831	801	220	107	110	18	98	98	0	1.619	1.706	1.638	1.851	1.786	1.667	0.885	120	522	1896	1878	0.695	1172	724	1184	694	0
5	11	5	"PFE0405"	"E26771_4"	3110	28590	120	320	325	66	124	125	25	100	99	0	263	270	55	111	111	18	100	100	0	1.289	1.264	1.378	1.268	1.656	1.299	0.665	120	506	348	360	0.367	196	152	201	159	0
5	12	5	"PFE0408"	"E26934_1"	3300	28590	120	799	803	192	126	127	25	99	99	0	422	416	89	111	114	22	100	100	0	2.164	2.220	2.202	2.194	1.621	2.355	0.819	120	538	984	982	1.114	673	311	677	305	0
5	13	5	"PFE0411"	"E27042_1"	3530	28600	150	137	145	41	125	127	25	35	17	0	119	123	26	111	115	22	29	14	0	1.500	1.667	1.286	1.102	3.340	3.071	0.056	156	525	20	32	0.585	12	8	20	12	-50
5	14	5	"PFE0415"	"E27173_1"	3680	28590	130	222	226	45	122	123	22	98	92	0	187	193	41	110	112	20	96	86	0	1.299	1.253	1.184	1.302	2.223	1.225	0.444	120	417	177	187	0.377	100	77	104	83	0
5	15	5	"PFE0439"	"E27723_18"	3870	28590	120	1180	1173	260	124	125	25	100	99	0	749	727	172	110	111	19	99	99	0	1.653	1.700	1.711	1.738	1.456	1.730	0.885	120	467	1695	1666	0.725	1056	639	1049	617	0
5	16	5	"PFE0443"	"E27723_9"	4050	28590	130	215	225	48	126	128	25	97	87	0	168	170	34	111	112	19	91	68	0	1.561	1.678	1.604	1.757	2.316	1.787	0.355	120	518	146	158	0.643	89	57	99	59	0
5	17	5	"PFE0446"	"E27742_6"	4250	28600	130	186	188	43	127	129	24	79	57	0	180	182	34	112	113	19	94	79	0	0.868	0.871	0.785	0.793	2.967	1.074	0.332	120	579	127	131	-0.205	59	68	61	70	0
5	18	5	"PFE0452"	"E28056_1"	4470	28620	150	141	145	38	129	130	24	28	12	0	121	125	24	113	114	20	33	13	0	1.500	1.333	1.400	1.586	4.231	4.719	0.022	156	562	20	28	0.585	12	8	16	12	-50
5	19	5	"PFE0454"	"E28350_1"	4640	28590	130	208	217	46	127	128	22	97	83	0	173	173	37	110	113	21	89	69	0	1.286	1.429	1.435	1.507	2.505	1.515	0.363	120	485	144	153	0.363	81	63	90	63	0
5	20	5	"PFE0458"	"E28462_2"	4840	28610	150	151	155	43	130	133	27	42	21	0	123	127	29	114	116	22	32	17	0	2.333	1.923	1.649	1.753	3.240	2.541	0.123	156	587	30	38	1.222	21	9	25	13	-50
5	21	5	"PFE0487"	"E29895_1"	5060	28590	150	155	160	48	134	137	28	37	17	0	124	129	28	117	120	22	28	10	0	3.000	2.167	1.467	1.545	3.518	3.109	0.073	156	532	28	38	1.585	21	7	26	12	-50
5	22	5	"PFE0491"	"E29931_3"	5210	28590	120	238	240	54	127	130	24	98	90	0	246	253	52	112	114	20	99	98	0	0.828	0.801	0.787	0.753	2.119	0.797	0.451	120	502	245	254	-0.272	111	134	113	141	0
5	1	6	"PFE0494"	"E30210_1"	1210	28780	120	406	407	88	114	117	25	99	97	0	290	291	60	105	108	20	100	99	0	1.578	1.575	1.638	1.537	1.852	1.770	0.698	120	557	477	479	0.658	292	185	293	186	0
5	2	6	"PFE0498"	"E3038_3"	1410	28780	130	209	223	62	112	115	24	98	90	0	174	181	34	104	107	21	98	86	0	1.386	1.442	1.322	1.385	1.973	1.748	0.452	120	557	167	188	0.471	97	70	111	77	0
5	3	6	"PFE0502"	"E3185_4"	1600	28780	120	295	308	116	111	113	22	100	100	0	390	386	76	103	105	18	98	98	0	0.641	0.696	0.653	0.698	2.003	0.738	0.555	120	479	471	480	-0.641	184	287	197	283	0
5	4	6	"PFE0504"	"E3185_6"	1780	28780	120	175	200	74	113	115	21	91	66	0	713	711	136	102	105	17	100	100	0	0.101	0.143	0.111	0.114	2.405	0.111	0.299	120	476	673	696	-3.301	62	611	87	609	0
5	5	6	"PFE0525"	"E3552_1"	1980	28780	120	536	538	105	115	119	26	100	100	0	556	556	105	108	111	22	100	100	0	0.940	0.944	0.880	0.943	1.427	0.923	0.846	120	493	869	871	-0.090	421	448	423	448	0
5	6	6	"PFE0531"	"E3831_2"	2210	28810	150	144	158	56	123	125	25	45	23	0	119	125	29	110	114	21	32	18	0	2.333	2.333	1.909	1.755	2.742	2.838	0.181	156	514	30	50	1.222	21	9	35	15	-50
5	7	6	"PFE0534"	"E390_1"	2360	28780	120	156	166	48	123	125	23	60	38	0	218	228	49	110	113	19	99	97	0	0.306	0.364	0.390	0.325	2.780	0.408	0.246	120	423	141	161	-1.710	33	108	43	118	0
5	8	6	"PFE0539"	"E4159_1"	2550	28780	120	382	380	80	123	124	23	100	99	0	261	269	62	110	112	18	99	99	0	1.715	1.616	1.680	1.634	1.653	1.652	0.687	120	500	410	416	0.778	259	151	257	159	0
5	9	6	"PFE0542"	"E4247_1"	2740	28780	120	935	937	244	122	125	31	100	99	0	983	970	204	109	111	18	100	100	0	0.930	0.947	0.961	0.927	1.490	0.965	0.867	120	500	1687	1676	-0.104	813	874	815	861	0
5	10	6	"PFE0547"	"E4295_1"	2930	28780	120	333	334	64	123	125	31	98	97	0	240	240	45	109	111	19	100	100	0	1.603	1.611	1.660	1.621	1.632	1.787	0.683	120	565	341	342	0.681	210	131	211	131	0
5	11	6	"PFF0499"	"F2457_1"	3160	28830	150	135	141	41	126	128	26	27	12	0	115	119	24	113	115	23	17	6	0	4.500	2.500	1.128	1.255	4.125	4.105	0.035	156	606	11	21	2.170	9	2	15	6	-50
5	12	6	"PFF0505"	"F24631_2"	3310	28780	120	371	375	68	127	129	25	99	98	0	570	581	106	114	117	24	100	100	0	0.535	0.531	0.526	0.518	1.524	0.500	0.780	120	457	700	715	-0.902	244	456	248	467	0
5	13	6	"PFF0507"	"F246_1"	3530	28780	150	163	172	47	128	130	25	58	34	0	127	132	29	114	117	23	33	14	0	2.692	2.444	1.727	1.719	3.093	2.797	0.101	156	538	48	62	1.429	35	13	44	18	-50
5	14	6	"PFF0509"	"F24843_2"	3690	28780	120	505	494	113	125	127	23	100	99	0	395	403	86	110	112	19	100	100	0	1.333	1.259	1.308	1.230	1.602	1.294	0.775	120	410	665	662	0.415	380	285	369	293	0
5	15	6	"PFF0513"	"F25069_1"	3890	28780	150	147	151	38	126	128	25	42	21	0	115	118	26	111	112	18	26	12	0	5.250	3.571	1.667	1.452	4.773	3.813	0.062	156	579	25	32	2.392	21	4	25	7	-50
5	16	6	"PFF0515"	"F25114_1"	4070	28780	130	709	691	159	127	128	25	100	99	0	422	430	88	112	113	18	100	100	0	1.877	1.774	1.807	1.736	1.702	1.854	0.804	120	501	892	882	0.909	582	310	564	318	0
5	17	6	"PFF0554"	"F26408_1"	4260	28780	120	910	901	194	128	130	27	100	100	0	879	877	189	116	117	18	100	100	0	1.025	1.016	1.016	1.017	1.457	1.016	0.863	120	496	1545	1534	0.035	782	763	773	761	0
5	18	6	"PFF0556"	"F26422_2"	4460	28780	120	257	265	61	130	131	24	100	99	0	582	579	114	117	119	21	100	100	0	0.273	0.292	0.279	0.275	1.647	0.272	0.650	120	448	592	597	-1.872	127	465	135	462	0
5	19	6	"PFF0558"	"F26666_3"	4650	28780	120	413	401	77	133	133	24	99	99	0	1419	1413	288	115	117	22	100	100	0	0.215	0.206	0.203	0.207	1.511	0.192	0.795	120	468	1584	1566	-2.219	280	1304	268	1298	0
5	20	6	"PFF0560"	"F26774_1"	4840	28780	120	514	523	97	133	135	25	100	100	0	341	341	55	114	116	20	100	100	0	1.678	1.718	1.741	1.706	1.425	1.826	0.780	120	430	608	617	0.747	381	227	390	227	0
5	21	6	"PFF0563"	"F27064_1"	5020	28780	120	359	355	77	133	136	28	98	98	0	428	435	79	115	118	20	100	100	0	0.722	0.694	0.702	0.675	1.539	0.695	0.743	120	470	539	542	-0.470	226	313	222	320	0
5	22	6	"PFF0568"	"F27351_1"	5220	28780	120	163	169	42	128	130	24	64	33	0	306	307	63	112	114	19	98	97	0	0.180	0.210	0.216	0.211	2.281	0.172	0.179	120	579	229	236	-2.471	35	194	41	195	0
5	1	7	"PFF0597"	"F28584_1"	1270	28990	150	136	143	48	113	116	25	45	23	0	122	124	28	108	110	19	41	17	0	1.643	1.875	1.524	1.553	3.205	2.938	0.139	156	671	37	46	0.716	23	14	30	16	-50
5	2	7	"PFF0599"	"F28782_1"	1420	28960	130	517	514	102	108	110	22	100	99	0	380	374	82	105	108	20	99	97	0	1.487	1.509	1.497	1.559	1.454	1.502	0.826	120	463	684	675	0.573	409	275	406	269	0
5	3	7	"PFF0601"	"F28897_1"	1610	28960	130	648	645	147	111	113	21	100	100	0	522	517	128	105	107	20	98	98	0	1.288	1.296	1.284	1.363	1.592	1.290	0.847	120	518	954	946	0.365	537	417	534	412	0
5	4	7	"PFF0611"	"F29309_1"	1790	28960	120	346	346	75	118	121	24	100	100	0	196	198	49	108	109	19	94	87	0	2.591	2.533	2.613	2.814	2.035	2.585	0.549	120	536	316	318	1.373	228	88	228	90	0
5	5	7	"PFF0617"	"F29473_1"	2040	28990	150	135	145	46	123	125	25	35	16	0	120	124	24	110	112	20	33	13	0	1.200	1.571	1.100	1.220	3.688	3.100	0.115	156	583	22	36	0.263	12	10	22	14	-50
5	6	7	"PFF0622"	"F29632_5"	2180	28960	130	555	540	104	123	125	24	99	99	0	351	348	81	112	113	19	97	97	0	1.808	1.767	1.783	1.861	1.633	1.751	0.750	120	363	671	653	0.854	432	239	417	236	0
5	7	7	"PFF0646"	"F30537_4"	2360	28970	130	647	641	144	123	125	25	100	99	0	703	689	108	111	114	20	100	100	0	0.885	0.896	0.923	0.857	1.541	0.924	0.847	120	480	1116	1096	-0.176	524	592	518	578	0
5	8	7	"PFF0652"	"F30663_2"	2560	28970	120	169	176	45	123	127	26	70	42	0	502	514	99	110	114	20	100	100	0	0.117	0.131	0.116	0.115	2.286	0.112	0.293	120	498	438	457	-3.091	46	392	53	404	0
5	9	7	"PFF0656"	"F30728_1"	2750	28970	120	324	327	75	124	127	25	99	98	0	248	246	56	111	114	19	100	97	0	1.460	1.504	1.519	1.564	1.629	1.562	0.657	120	481	337	338	0.546	200	137	203	135	0
5	10	7	"PFF0659"	"F30796_1"	2940	28970	120	460	454	90	125	125	24	100	100	0	294	297	60	112	115	22	99	99	0	1.841	1.778	1.707	1.826	1.648	1.851	0.743	120	491	517	514	0.880	335	182	329	185	0
5	11	7	"PFF0661"	"F3084_1"	3140	28970	120	1168	1156	236	126	128	25	100	100	0	829	814	148	113	116	23	100	100	0	1.455	1.469	1.457	1.459	1.450	1.531	0.881	120	410	1758	1731	0.541	1042	716	1030	701	0
5	12	7	"PFF0665"	"F31008_1"	3320	28970	120	1827	1842	411	125	128	23	100	100	0	1282	1283	264	114	116	21	99	99	0	1.457	1.469	1.467	1.503	1.517	1.478	0.905	120	434	2870	2886	0.543	1702	1168	1717	1169	0
5	13	7	"PFF1271"	"F51945_3"	3510	28970	120	1964	1966	409	125	128	24	100	100	0	1706	1694	279	114	116	21	100	100	0	1.155	1.165	1.158	1.146	1.366	1.173	0.905	120	467	3431	3421	0.208	1839	1592	1841	1580	0
5	14	7	"PFF1274"	"F5206_2"	3690	28970	120	431	440	119	127	128	24	100	99	0	349	350	92	112	114	20	97	97	0	1.283	1.315	1.270	1.333	1.542	1.356	0.803	120	481	541	551	0.359	304	237	313	238	0
5	15	7	"PFF1276"	"F5206_7"	3890	28970	120	239	239	49	126	127	23	98	91	0	224	221	46	111	113	19	98	96	0	1.000	1.027	1.000	1.046	2.007	1.082	0.522	120	496	226	223	0.000	113	113	113	110	0
5	16	7	"PFF1278"	"F52084_1"	4080	28970	120	381	391	78	127	129	38	99	98	0	246	247	57	111	112	17	100	96	0	1.881	1.941	1.888	2.022	1.892	2.113	0.632	120	500	389	400	0.912	254	135	264	136	0
5	17	7	"PFF1290"	"F52397_2"	4270	28970	120	17591	16508	4770	132	136	41	100	100	0	12817	12094	2729	116	119	22	100	100	0	1.375	1.367	1.385	1.329	1.561	1.413	0.910	120	515	30160	28354	0.459	17459	12701	16376	11978	0
5	18	7	"PFF1292"	"F52444_1"	4470	28970	120	280	280	60	131	134	28	99	96	0	321	318	64	118	120	23	99	98	0	0.734	0.745	0.706	0.721	1.568	0.730	0.672	120	498	352	349	-0.446	149	203	149	200	0
5	19	7	"PFF1323"	"F53383_7"	4650	28970	120	896	906	195	130	131	23	100	100	0	1208	1185	269	117	119	21	100	100	0	0.702	0.727	0.732	0.733	1.501	0.709	0.886	120	468	1857	1844	-0.510	766	1091	776	1068	0
5	20	7	"PFF1327"	"F53446_1"	4840	28970	120	374	370	69	132	134	25	99	98	0	269	268	61	115	119	22	97	95	0	1.571	1.556	1.652	1.621	1.961	1.622	0.699	120	497	396	391	0.652	242	154	238	153	0
5	21	7	"PFF1329"	"F53449_1"	5030	28970	120	578	568	135	129	133	34	98	97	0	353	354	80	113	117	25	98	98	0	1.871	1.822	1.794	1.827	1.511	1.914	0.787	120	545	689	680	0.904	449	240	439	241	0
5	22	7	"PFF1335"	"F53749_1"	5230	28970	120	179	184	49	127	131	33	66	36	0	278	280	50	114	117	24	99	99	0	0.317	0.343	0.329	0.318	2.296	0.364	0.196	120	601	216	223	-1.657	52	164	57	166	0
5	1	8	"PFF1338"	"F53871_1"	1230	29150	130	182	190	50	112	113	21	94	80	0	174	177	40	108	110	18	90	78	0	1.061	1.130	1.024	1.142	2.732	1.267	0.303	120	591	136	147	0.085	70	66	78	69	0
5	2	8	"PFF1343"	"F53897_2"	1420	29160	120	204	215	55	111	113	22	96	89	0	1506	1432	351	107	110	20	100	100	0	0.066	0.078	0.070	0.071	2.114	0.067	0.538	120	490	1492	1429	-3.911	93	1399	104	1325	0
5	3	8	"PFF1370"	"F54899_1"	1620	29160	120	259	259	60	112	115	22	98	96	0	349	348	80	109	110	20	100	98	0	0.613	0.615	0.616	0.604	1.774	0.581	0.672	120	529	387	386	-0.707	147	240	147	239	0
5	4	8	"PFF1379"	"F55001_1"	1810	29150	130	566	559	117	117	118	22	99	99	0	704	660	185	110	111	18	99	98	0	0.756	0.804	0.782	0.866	1.590	0.753	0.889	120	589	1043	992	-0.404	449	594	442	550	0
5	5	8	"PFF1381"	"F55001_6"	2000	29150	120	348	349	64	121	123	23	100	99	0	314	316	69	112	113	19	100	98	0	1.124	1.118	1.121	1.147	1.627	1.070	0.709	120	454	429	432	0.168	227	202	228	204	0
5	6	8	"PFF1388"	"F5510_1"	2190	29150	120	289	293	66	123	125	24	100	99	0	168	170	39	112	113	20	80	70	0	2.964	2.931	2.758	2.977	2.214	3.279	0.363	120	462	222	228	1.568	166	56	170	58	0
5	7	8	"PFF1391"	"F55150_2"	2380	29160	120	179	187	46	123	126	26	82	55	0	157	157	34	111	113	21	74	55	0	1.217	1.391	1.438	1.505	3.214	1.733	0.168	120	501	102	110	0.284	56	46	64	46	0
5	8	8	"PFF1406"	"F55492_1"	2570	29150	130	47727	45215	14812	135	139	34	100	100	1	19027	17392	6663	119	122	26	100	99	0	2.517	2.610	2.462	2.779	1.861	2.553	0.899	120	526	66500	62353	1.332	47592	18908	45080	17273	0
5	9	8	"PFF1434"	"F57034_1"	2760	29150	130	532	537	104	135	139	31	100	100	0	336	335	73	119	123	24	97	96	0	1.829	1.861	1.811	1.988	1.741	1.892	0.768	120	537	614	618	0.871	397	217	402	216	0
5	10	8	"PFF1437"	"F57064_2"	2950	29150	130	711	693	135	128	129	23	99	99	0	448	435	107	116	118	22	97	95	0	1.756	1.771	1.753	1.848	1.528	1.724	0.842	120	544	915	884	0.812	583	332	565	319	0
5	11	8	"PFF1447"	"F57388_2"	3140	29160	120	419	422	115	124	127	23	100	100	0	419	416	82	114	117	22	100	100	0	0.967	0.987	0.956	0.947	1.632	1.009	0.739	120	471	600	600	-0.048	295	305	298	302	0
5	12	8	"PFF1456"	"F5774_1"	3330	29160	120	212	212	49	122	125	23	90	80	0	289	291	60	112	114	18	100	99	0	0.508	0.503	0.476	0.460	2.231	0.455	0.456	120	484	267	269	-0.976	90	177	90	179	0
5	13	8	"PFF1458"	"F57777_2"	3520	29160	120	272	272	59	120	123	25	97	95	0	234	236	53	110	113	19	97	95	0	1.226	1.206	1.250	1.218	1.808	1.211	0.578	120	494	276	278	0.294	152	124	152	126	0
5	14	8	"PFF1464"	"F57982_1"	3710	29160	130	211	214	52	124	125	25	90	76	0	254	255	54	112	115	20	98	96	0	0.613	0.629	0.550	0.570	2.263	0.580	0.371	120	529	229	233	-0.707	87	142	90	143	0
5	15	8	"PFI0170"	"I15363_1"	3900	29160	130	559	554	144	124	124	23	99	99	0	392	384	96	111	113	20	99	97	0	1.548	1.575	1.576	1.568	1.775	1.705	0.768	120	548	716	703	0.630	435	281	430	273	0
5	16	8	"PFI0172"	"I15423_1"	4090	29160	130	372	375	88	124	128	31	97	97	0	258	262	56	112	114	20	98	97	0	1.699	1.673	1.635	1.683	1.851	1.837	0.631	120	557	394	401	0.764	248	146	251	150	0
5	17	8	"PFI0174"	"I15461_2"	4290	29160	130	241	245	62	130	133	26	93	87	0	220	223	59	116	119	22	95	86	0	1.067	1.075	1.062	1.099	2.341	1.130	0.437	120	534	215	222	0.094	111	104	115	107	0
5	18	8	"PFI0180"	"I15544_1"	4470	29160	130	289	298	71	131	133	24	100	97	0	397	400	73	115	118	21	100	100	0	0.560	0.586	0.565	0.548	1.692	0.557	0.631	120	493	440	452	-0.836	158	282	167	285	0
5	19	8	"PFI0185"	"I1568_2"	4660	29150	130	304	299	55	132	133	24	99	99	0	229	234	56	116	119	22	95	91	0	1.522	1.415	1.460	1.517	1.996	1.365	0.594	120	540	285	285	0.606	172	113	167	118	0
5	20	8	"PFI0189"	"I15719_2"	4850	29160	130	452	455	110	131	133	26	100	99	0	243	249	58	117	119	22	98	95	0	2.548	2.455	2.548	2.515	1.753	2.708	0.643	120	566	447	456	1.349	321	126	324	132	0
5	21	8	"PFI0204"	"I16009_1"	5060	29190	150	146	151	34	130	136	36	26	8	0	119	124	27	117	121	26	19	6	0	8.000	3.000	1.167	1.253	4.370	2.808	0.039	156	591	18	28	3.000	16	2	21	7	-50
5	22	8	"PFI0212"	"I16172_1"	5240	29150	110	200	204	51	131	134	34	76	50	0	146	144	29	117	120	21	60	25	0	2.379	2.704	2.346	2.649	4.170	3.921	0.105	80	470	98	100	1.251	69	29	73	27	0
5	1	9	"PFI0215"	"I16356_1"	1240	29350	120	436	437	102	113	113	22	99	99	0	279	290	65	109	111	19	99	99	0	1.900	1.790	1.897	1.776	1.711	1.883	0.766	120	583	493	505	0.926	323	170	324	181	0
5	2	9	"PFI0220"	"I16487_2"	1440	29350	120	540	539	135	112	114	21	100	98	0	393	399	82	108	110	18	100	100	0	1.502	1.467	1.452	1.406	1.596	1.548	0.804	120	475	713	718	0.587	428	285	427	291	0
5	3	9	"PFI0224"	"I16629_1"	1610	29350	130	698	694	200	112	115	22	99	98	0	403	401	97	107	109	18	99	99	0	1.980	1.980	2.020	1.921	1.923	2.067	0.808	120	544	882	876	0.985	586	296	582	294	0
5	4	9	"PFI0228"	"I16684_1"	1820	29350	110	196	208	64	113	115	20	93	81	0	146	151	41	108	110	18	67	51	0	2.184	2.209	2.262	2.119	2.496	2.466	0.310	80	482	121	138	1.127	83	38	95	43	0
5	5	9	"PFI0262"	"I17505_1"	2010	29350	120	179	192	48	116	118	22	90	75	0	158	163	32	111	113	19	87	64	0	1.340	1.462	1.311	1.387	2.768	1.836	0.268	120	519	110	128	0.423	63	47	76	52	0
5	6	9	"PFI0266"	"I17587_1"	2200	29350	120	195	207	59	122	122	22	89	74	0	165	164	31	111	113	20	86	68	0	1.352	1.604	1.558	1.478	2.729	3.288	0.196	120	499	127	138	0.435	73	54	85	53	0
5	7	9	"PFI0268"	"I1781_2"	2390	29350	130	288	290	72	123	126	24	99	96	0	337	335	60	112	113	20	100	99	0	0.733	0.749	0.746	0.712	1.671	0.783	0.669	120	528	390	390	-0.447	165	225	167	223	0
5	8	9	"PFI0273"	"I1897_2"	2580	29340	130	588	577	154	129	133	31	98	98	0	566	543	174	117	121	25	95	95	0	1.022	1.052	1.040	1.109	2.001	1.027	0.807	120	532	908	874	0.032	459	449	448	426	0
5	9	9	"PFI0275"	"I1904_2"	2760	29350	120	319	319	67	129	131	26	100	97	0	388	379	80	119	121	21	99	97	0	0.706	0.731	0.712	0.715	1.764	0.706	0.664	120	596	459	450	-0.502	190	269	190	260	0
5	10	9	"PFI0286"	"I2458_1"	3010	29350	150	142	153	59	128	130	33	28	12	0	128	132	31	116	118	21	37	16	0	1.167	1.563	1.513	1.501	3.769	3.268	0.054	156	668	26	41	0.222	14	12	25	16	-50
5	11	9	"PFI0317"	"I3248_1"	3140	29350	130	722	717	164	129	135	43	99	98	0	432	430	99	116	119	23	97	97	0	1.877	1.873	1.831	1.854	1.692	1.946	0.793	120	468	909	902	0.908	593	316	588	314	0
5	12	9	"PFI0323"	"I3340_2"	3340	29340	130	151	164	50	126	132	33	38	18	0	237	240	48	114	117	23	100	98	0	0.203	0.302	0.284	0.266	2.764	0.324	0.098	120	542	148	164	-2.299	25	123	38	126	0
5	13	9	"PFI0325"	"I3340_6"	3530	29350	120	383	384	92	122	123	23	97	96	0	231	237	48	112	114	19	99	99	0	2.193	2.096	2.134	2.031	1.832	2.355	0.663	120	500	380	387	1.133	261	119	262	125	0
[truncated: 1,052,703 more chars]
