# Supplementary material for: The Transcriptome of the Intraerythrocytic Developmental Cycle of Plasmodium falciparum
Source: PLoS Biol. 2003 Aug 18;1(1):e5. doi: 10.1371/journal.pbio.0000005 (PMC176545; doi:10.1371/journal.pbio.0000005)
Supplement: Dataset S1 — (29.5 MB ZIP). [file pbio.0000005.sd001.zip › TP_20a.gpr]

ATF	1.0
27	43    
"Type=GenePix Results 1.4"
"DateTime=2002/09/10 15:44:15"
"Settings=C:\Documents and Settings\Manuel\My Documents\Malaria Hybes\HB3 Timecourse\MOS12_122.gps"
"GalFile=C:\Documents and Settings\Manuel\My Documents\Malaria Hybes\mos11galv2"
"Scanner=GenePix 4000B [88593]"
"Comment="
"PixelSize=10"
"ImageName=635	532"
"FileName=C:\Documents and Settings\Manuel\My Documents\Malaria Hybes\HB3 Timecourse\MOS12_122_635.tif	C:\Documents and Settings\Manuel\My Documents\Malaria Hybes\HB3 Timecourse\MOS12_122_532.tif"
"PMTVolts=640	530"
"ScanPower=100	100"
"FocusPosition=0"
"NormalizationFactor:RatioOfMedians=0.961497"
"NormalizationFactor:RatioOfMeans=0.955619"
"NormalizationFactor:MedianOfRatios=0.990877"
"NormalizationFactor:MeanOfRatios=0.999948"
"NormalizationFactor:RegressionRatio=0.946436"
"JpegImage=C:\Documents and Settings\Manuel\My Documents\Malaria Hybes\HB3 Timecourse\MOS12_122.jpg"
"RatioFormulation=W1/W2 (635/532)"
"Barcode="
"ImageOrigin=920, 22940"
"JpegOrigin=990, 22940"
"Creator=GenePix Pro 3.0.6.89"
"Temperature=28.04"
"LaserPower=3.47	3.44"
"LaserOnTime=8687	8687"
"Supplier="
"Block"	"Column"	"Row"	"Name"	"ID"	"X"	"Y"	"Dia."	"F635 Median"	"F635 Mean"	"F635 SD"	"B635 Median"	"B635 Mean"	"B635 SD"	"% > B635+1SD"	"% > B635+2SD"	"F635 % Sat."	"F532 Median"	"F532 Mean"	"F532 SD"	"B532 Median"	"B532 Mean"	"B532 SD"	"% > B532+1SD"	"% > B532+2SD"	"F532 % Sat."	"Ratio of Medians"	"Ratio of Means"	"Median of Ratios"	"Mean of Ratios"	"Ratios SD"	"Rgn Ratio"	"Rgn R�"	"F Pixels"	"B Pixels"	"Sum of Medians"	"Sum of Means"	"Log Ratio"	"F635 Median - B635"	"F532 Median - B532"	"F635 Mean - B635"	"F532 Mean - B532"	"Flags"
1	1	1	"PFE0192"	"E18031_6"	1270	23210	120	3965	3449	1491	88	90	22	100	100	0	3946	3696	1257	101	105	24	100	100	0	1.008	0.935	0.990	0.852	1.879	0.991	0.878	120	589	7722	6956	0.012	3877	3845	3361	3595	0
1	2	1	"PFE0272"	"E20827_3"	1460	23210	120	417	410	130	88	90	20	100	98	0	509	512	166	101	104	19	100	100	0	0.806	0.783	0.739	0.768	1.627	0.765	0.746	120	550	737	733	-0.310	329	408	322	411	0
1	3	1	"PFE0225"	"E18877_1"	1640	23210	120	490	477	149	91	94	24	98	97	0	550	529	167	106	108	21	100	98	0	0.899	0.913	0.912	0.929	1.786	0.880	0.775	120	545	843	809	-0.154	399	444	386	423	0
1	4	1	"PFE0214"	"E18651_4"	1830	23210	120	1461	1290	515	92	95	27	100	99	0	1164	1092	325	105	109	28	100	99	0	1.293	1.214	1.257	1.117	1.809	1.297	0.867	120	566	2428	2185	0.370	1369	1059	1198	987	0
1	5	1	"PFE0258"	"E20360_1"	2020	23210	120	12223	12172	4464	94	97	26	100	100	0	4717	4571	1554	106	110	26	100	100	0	2.630	2.705	2.633	2.639	1.844	2.900	0.858	120	569	16740	16543	1.395	12129	4611	12078	4465	0
1	6	1	"PFE0606"	"E714_15"	2210	23210	120	680	859	595	95	99	25	99	98	0	588	751	485	106	109	20	100	100	0	1.214	1.184	1.114	1.119	1.980	1.263	0.570	120	561	1067	1409	0.279	585	482	764	645	0
1	7	1	"PFF1886"	"F7915_1"	2400	23220	130	458	433	165	93	96	24	96	95	0	693	683	251	106	109	22	100	98	0	0.622	0.589	0.609	0.558	1.877	0.590	0.804	120	613	952	917	-0.685	365	587	340	577	0
1	8	1	"PFF0067"	"F11738_1"	2590	23210	130	674	674	211	92	95	24	100	98	0	813	764	254	108	111	21	97	97	0	0.826	0.887	0.858	0.983	2.295	0.837	0.810	120	626	1287	1238	-0.277	582	705	582	656	0
1	9	1	"PFF0367"	"F20673_1"	2780	23210	120	1227	1154	404	89	91	20	100	100	0	1405	1236	488	106	108	20	98	97	0	0.876	0.942	0.975	1.039	2.104	0.903	0.864	120	599	2437	2195	-0.191	1138	1299	1065	1130	0
1	10	1	"PFF1686"	"F66030_3"	2980	23220	120	618	570	230	89	91	20	97	95	0	2874	2633	971	105	107	20	100	100	0	0.191	0.190	0.198	0.179	1.748	0.183	0.818	120	576	3298	3009	-2.388	529	2769	481	2528	0
1	11	1	"PFF1346"	"F54003_1"	3170	23210	120	4046	3685	1426	95	98	24	100	100	0	2451	2170	786	112	114	21	100	100	0	1.689	1.744	1.729	1.688	1.914	1.842	0.848	120	584	6290	5648	0.756	3951	2339	3590	2058	0
1	12	1	"PFF0819"	"F36648_2"	3360	23210	120	1196	1153	443	102	105	27	98	98	0	814	772	233	120	123	24	100	100	0	1.576	1.612	1.638	1.498	1.659	1.730	0.845	120	566	1788	1703	0.657	1094	694	1051	652	0
1	13	1	"PFF0467"	"F23644_4"	3540	23210	120	26776	24827	10255	108	119	49	100	100	0	26644	23873	9573	132	143	56	100	100	0	1.006	1.041	1.013	1.032	1.891	1.027	0.869	120	565	53180	48460	0.008	26668	26512	24719	23741	0
1	14	1	"PFF1450"	"F57655_2"	3730	23210	130	433	420	153	112	120	47	96	90	0	382	392	139	136	146	53	94	87	0	1.305	1.203	1.217	1.199	1.753	1.141	0.667	120	636	567	564	0.384	321	246	308	256	0
1	15	1	"PFF0809"	"F36380_1"	3930	23200	130	173	196	113	103	107	28	82	58	0	183	226	126	126	130	29	74	49	0	1.228	0.930	1.135	1.025	3.448	0.844	0.332	120	652	127	193	0.296	70	57	93	100	0
1	16	1	"PFF0511"	"F25016_1"	4120	23210	130	416	425	172	104	109	28	95	93	0	526	501	166	126	130	32	96	94	0	0.780	0.856	0.846	0.804	1.684	0.904	0.723	120	619	712	696	-0.358	312	400	321	375	0
1	17	1	"PFF1712"	"F67192_1"	4310	23210	130	780	757	235	106	110	28	100	99	0	569	535	174	129	134	86	90	88	0	1.532	1.603	1.648	1.803	2.066	1.497	0.674	120	625	1114	1057	0.615	674	440	651	406	0
1	18	1	"PFF0870"	"F39343_3"	4500	23210	120	859	775	274	108	113	29	99	97	0	447	445	129	126	132	89	94	85	0	2.340	2.091	2.067	2.047	1.730	2.225	0.791	120	581	1072	986	1.226	751	321	667	319	0
1	19	1	"PFF1637"	"F64125_2"	4690	23210	120	707	677	213	110	114	28	99	97	0	646	605	181	126	129	27	97	95	0	1.148	1.184	1.184	1.207	1.900	1.196	0.813	120	586	1117	1046	0.199	597	520	567	479	0
1	20	1	"PFF0483"	"F23940_2"	4890	23220	130	960	891	357	106	112	72	94	90	0	597	574	175	125	131	40	96	95	0	1.809	1.748	1.783	1.583	2.153	1.951	0.794	120	634	1326	1234	0.855	854	472	785	449	0
1	21	1	"PFF0101"	"F13309_2"	5070	23210	120	745	701	248	103	105	25	98	97	0	429	416	132	122	125	25	96	95	0	2.091	2.034	2.008	2.095	2.161	2.153	0.737	120	584	949	892	1.064	642	307	598	294	0
1	22	1	"PFF1826"	"F71130_4"	5270	23210	120	267	260	71	98	102	26	93	92	0	597	557	186	117	120	23	96	95	0	0.352	0.368	0.385	0.393	1.871	0.320	0.709	120	665	649	602	-1.506	169	480	162	440	0
1	1	2	"PFF0961"	"F42117_4"	1300	23400	120	160	164	43	90	91	21	91	76	0	204	209	61	101	104	19	94	90	0	0.680	0.685	0.686	0.666	2.478	0.638	0.381	120	567	173	182	-0.557	70	103	74	108	0
1	2	2	"PFF1620"	"F63632_3"	1490	23400	120	134	138	39	91	95	23	70	42	0	317	309	87	102	105	20	98	95	0	0.200	0.227	0.228	0.208	3.041	0.180	0.217	120	474	258	254	-2.322	43	215	47	207	0
1	3	2	"PFM0802"	"M5804_3"	1670	23400	120	366	357	113	92	94	23	100	98	0	549	536	161	101	104	18	100	99	0	0.612	0.609	0.589	0.600	1.700	0.592	0.771	120	470	722	700	-0.709	274	448	265	435	0
1	4	2	"PFM0091"	"M1661_1"	1860	23400	120	769	736	238	91	93	21	100	100	0	827	780	270	102	106	21	98	97	0	0.935	0.951	0.914	0.989	1.856	0.918	0.817	120	506	1403	1323	-0.097	678	725	645	678	0
1	5	2	"PFM0462"	"M3816_2"	2060	23400	120	13055	12525	6058	94	97	23	100	100	0	7546	7239	3083	104	109	23	100	100	0	1.742	1.742	1.734	1.673	1.670	1.876	0.852	120	490	20403	19566	0.800	12961	7442	12431	7135	0
1	6	2	"PFM0294"	"M29681_1"	2240	23400	120	503	504	152	94	98	24	96	96	0	906	846	269	107	110	20	100	99	0	0.512	0.555	0.537	0.543	1.944	0.520	0.810	120	443	1208	1149	-0.966	409	799	410	739	0
1	7	2	"PFM0525"	"M42687_2"	2430	23400	120	393	390	129	92	95	24	98	96	0	1157	1093	321	106	109	21	100	98	0	0.286	0.302	0.309	0.297	1.572	0.287	0.798	120	451	1352	1285	-1.804	301	1051	298	987	0
1	8	2	"PFM0582"	"M45177_10"	2620	23400	120	1224	1148	379	90	92	21	100	98	0	926	880	303	103	106	18	99	99	0	1.378	1.362	1.350	1.409	1.681	1.360	0.862	120	512	1957	1835	0.462	1134	823	1058	777	0
1	9	2	"PFM0415"	"M36754_19"	2820	23410	130	190	186	52	92	93	20	91	84	0	406	391	109	103	104	18	97	96	0	0.323	0.326	0.350	0.306	2.078	0.309	0.582	120	550	401	382	-1.628	98	303	94	288	0
1	10	2	"PFM0252"	"M26245_1"	3010	23400	120	193	198	48	90	92	22	97	92	0	311	310	82	104	107	20	99	97	0	0.498	0.524	0.517	0.520	2.073	0.449	0.548	120	493	310	314	-1.007	103	207	108	206	0
1	11	2	"PFM0169"	"M21665_1"	3210	23410	130	845	759	292	91	94	22	99	99	0	743	698	208	110	112	21	100	100	0	1.191	1.136	1.205	1.056	1.694	1.213	0.836	120	531	1387	1256	0.252	754	633	668	588	0
1	12	2	"PFM0497"	"M40872_1"	3390	23410	120	216	220	70	95	101	29	95	87	0	485	464	129	112	117	26	100	98	0	0.324	0.355	0.340	0.337	1.802	0.345	0.591	120	509	494	477	-1.624	121	373	125	352	0
1	13	2	"PFM0499"	"M40872_5"	3590	23390	110	161	168	47	102	107	31	72	47	0	186	187	43	119	126	31	83	56	0	0.881	0.971	1.011	0.872	2.575	1.229	0.266	80	461	126	134	-0.183	59	67	66	68	0
1	14	2	"PFM0670"	"M49091_1"	3770	23400	120	462	462	148	103	107	27	96	95	0	419	408	111	122	126	26	99	97	0	1.209	1.255	1.243	1.162	1.800	1.287	0.771	120	508	656	645	0.274	359	297	359	286	0
1	15	2	"PFM0324"	"M31208_9"	3970	23400	130	397	386	124	104	108	27	96	93	0	526	502	163	126	130	30	95	92	0	0.733	0.750	0.789	0.784	2.310	0.709	0.701	120	476	693	658	-0.449	293	400	282	376	0
1	16	2	"PFM0024"	"M11377_3"	4150	23400	120	2703	2535	906	107	109	26	100	100	0	1681	1541	627	129	130	26	100	97	0	1.673	1.720	1.674	1.883	2.167	1.719	0.805	120	466	4148	3840	0.742	2596	1552	2428	1412	0
1	17	2	"PFM0019"	"M11356_1"	4340	23400	120	355	362	86	106	111	27	100	98	0	356	355	85	129	130	27	98	95	0	1.097	1.133	1.096	1.182	1.953	1.116	0.656	120	494	476	482	0.133	249	227	256	226	0
1	18	2	"PFM0187"	"M22455_1"	4530	23410	120	65519	54479	19157	107	114	30	100	100	50	37971	35078	11856	126	129	27	100	100	0	1.728	1.556	1.641	1.515	1.932	1.633	0.850	120	483	103257	89324	0.789	65412	37845	54372	34952	0
1	19	2	"PFM0042"	"M12812_3"	4720	23400	130	249	246	73	108	113	29	93	88	0	192	195	48	127	131	26	85	60	0	2.169	2.029	2.143	1.960	2.367	2.231	0.261	120	511	206	206	1.117	141	65	138	68	0
1	20	2	"PFM0044"	"M12812_6"	4910	23410	130	1255	1107	429	105	108	27	100	99	0	738	705	190	125	129	31	98	97	0	1.876	1.728	1.821	1.537	1.860	2.016	0.797	120	501	1763	1582	0.908	1150	613	1002	580	0
1	21	2	"PFN0072"	"N128_74"	5100	23410	120	219	221	59	103	105	24	95	86	0	333	323	75	122	124	29	97	95	0	0.550	0.587	0.568	0.548	2.195	0.567	0.542	120	500	327	319	-0.863	116	211	118	201	0
1	22	2	"PFN0081"	"N128_88"	5290	23400	120	335	336	87	101	103	26	99	98	0	211	214	44	117	120	22	96	85	0	2.489	2.423	2.463	2.470	2.087	2.815	0.470	120	594	328	332	1.316	234	94	235	97	0
1	1	3	"PFN0030"	"N128_103"	1320	23590	120	15814	14401	4938	95	99	26	100	100	0	8574	7814	2853	106	109	23	100	100	0	1.856	1.856	1.853	2.015	2.140	1.890	0.889	120	576	24187	22014	0.892	15719	8468	14306	7708	0
1	2	3	"PFN0126"	"N130_31"	1520	23600	140	182	186	56	93	98	26	88	74	0	260	254	73	104	107	20	96	89	0	0.571	0.620	0.608	0.571	2.401	0.609	0.486	156	543	245	243	-0.810	89	156	93	150	0
1	3	3	"PFN0135"	"N130_44"	1700	23590	130	259	262	72	87	90	22	99	97	0	323	316	76	100	103	17	100	100	0	0.771	0.810	0.776	0.786	1.985	0.806	0.632	120	497	395	391	-0.375	172	223	175	216	0
1	4	3	"PFN0150"	"N131_2"	1890	23590	120	492	466	141	88	91	20	98	98	0	519	510	146	99	102	21	99	98	0	0.962	0.920	0.933	0.895	1.804	0.920	0.814	120	500	824	789	-0.056	404	420	378	411	0
1	5	3	"PFB0094"	"B325"	2080	23590	120	386	378	121	90	93	22	97	97	0	218	220	53	99	102	17	97	95	0	2.487	2.380	2.557	2.400	1.751	2.783	0.640	120	478	415	409	1.315	296	119	288	121	0
1	6	3	"PFB0096"	"B327"	2260	23590	120	150	153	40	90	92	22	85	60	0	1023	999	320	102	104	18	99	99	0	0.065	0.070	0.071	0.066	1.979	0.063	0.439	120	384	981	960	-3.940	60	921	63	897	0
1	7	3	"PFB0098"	"B34"	2390	23580	150	100	101	25	92	94	23	25	8	0	111	128	99	103	108	22	26	10	0	1.000	0.360	0.785	0.881	3.899	0.772	0.008	156	559	16	34	0.000	8	8	9	25	-50
1	8	3	"PFB0100"	"B343"	2640	23590	120	5155	4706	1543	92	94	21	100	100	0	3614	3466	1195	104	107	20	100	100	0	1.442	1.372	1.352	1.383	1.739	1.368	0.893	120	545	8573	7976	0.529	5063	3510	4614	3362	0
1	9	3	"PFB0103"	"B347"	2840	23590	120	236	241	65	91	93	22	96	94	0	250	248	63	103	105	18	99	98	0	0.986	1.034	1.056	1.007	1.852	1.032	0.641	120	479	292	295	-0.020	145	147	150	145	0
1	10	3	"PFB0106"	"B362"	3030	23600	140	135	143	40	89	91	22	77	51	0	177	182	47	105	108	21	91	75	0	0.639	0.701	0.732	0.681	3.076	0.717	0.273	156	574	118	131	-0.646	46	72	54	77	0
1	11	3	"PFB0128"	"B405"	3220	23590	120	306	301	96	88	90	21	96	95	0	224	229	66	107	108	19	92	90	0	1.863	1.746	1.733	1.751	2.045	1.740	0.535	120	443	335	335	0.898	218	117	213	122	0
1	12	3	"PFB0131"	"B415"	3410	23590	130	529	511	164	90	93	23	100	99	0	594	602	203	106	110	22	99	98	0	0.900	0.849	0.814	0.861	1.811	0.794	0.783	120	518	927	917	-0.153	439	488	421	496	0
1	13	3	"PFB0133"	"B418"	3600	23590	120	269	279	115	93	97	25	93	89	0	253	259	87	109	114	26	93	85	0	1.222	1.240	1.149	1.146	1.941	1.350	0.636	120	531	320	336	0.290	176	144	186	150	0
1	14	3	"PFB0135"	"B424"	3790	23590	120	1665	1532	568	94	101	48	100	98	0	811	761	239	112	122	115	95	92	0	2.247	2.216	2.202	2.227	1.821	2.357	0.869	120	452	2270	2087	1.168	1571	699	1438	649	0
1	15	3	"PFB0137"	"B427"	3960	23560	150	138	142	43	98	103	45	42	16	0	135	145	43	116	125	101	7	0	0	2.105	1.517	1.522	1.513	2.844	0.487	0.578	156	600	59	73	1.074	40	19	44	29	-50
1	16	3	"PFB0139"	"B431"	4170	23590	120	865	846	265	100	103	26	99	98	0	1350	1317	387	119	123	24	100	99	0	0.621	0.623	0.612	0.614	1.743	0.598	0.826	120	515	1996	1944	-0.686	765	1231	746	1198	0
1	17	3	"PFB0155"	"B464"	4360	23590	120	165	169	47	102	105	24	83	61	0	174	182	40	120	123	22	85	64	0	1.167	1.081	1.007	1.052	2.851	1.294	0.223	120	477	117	129	0.222	63	54	67	62	0
1	18	3	"PFB0158"	"B467"	4540	23590	120	451	427	129	103	106	26	98	95	0	330	324	94	120	123	22	95	94	0	1.657	1.588	1.573	1.560	1.945	1.658	0.697	120	414	558	528	0.729	348	210	324	204	0
1	19	3	"PFB0160"	"B47"	4710	23590	150	116	122	31	107	111	29	28	6	0	128	133	28	124	128	25	24	10	0	2.250	1.667	1.172	0.820	4.210	2.336	0.028	156	472	13	24	1.170	9	4	15	9	-50
1	20	3	"PFB0163"	"B476"	4910	23590	150	114	119	33	104	109	28	28	12	0	139	142	32	123	125	29	33	12	0	0.625	0.789	1.037	1.072	4.169	1.059	0.010	156	511	26	34	-0.678	10	16	15	19	-50
1	21	3	"PFB0166"	"B484"	5120	23590	120	518	489	154	101	104	26	98	96	0	374	371	92	117	119	28	96	95	0	1.623	1.528	1.525	1.470	1.909	1.599	0.760	120	535	674	642	0.698	417	257	388	254	0
1	22	3	"PFB0168"	"B489"	5310	23600	130	254	251	69	96	99	24	98	91	0	317	311	70	111	114	21	98	96	0	0.767	0.775	0.779	0.750	1.725	0.790	0.641	120	646	364	355	-0.383	158	206	155	200	0
1	1	4	"PFB0186"	"B513"	1330	23780	120	879	790	318	90	93	23	99	95	0	820	750	236	102	104	20	100	98	0	1.099	1.080	1.076	0.960	1.896	1.148	0.859	120	576	1507	1348	0.136	789	718	700	648	0
1	2	4	"PFB0188"	"B516"	1520	23780	120	134	137	36	88	91	24	74	45	0	160	168	47	102	105	19	86	73	0	0.793	0.742	0.742	0.748	2.961	0.678	0.206	120	464	104	115	-0.334	46	58	49	66	0
1	3	4	"PFB0191"	"B521"	1710	23780	120	166	172	46	87	89	20	95	81	0	2658	2413	803	101	103	18	100	100	0	0.031	0.037	0.037	0.039	1.966	0.029	0.473	120	496	2636	2397	-5.016	79	2557	85	2312	0
1	4	4	"PFB0193"	"B527"	1900	23780	120	392	384	103	88	89	19	99	98	0	380	363	105	100	102	18	96	94	0	1.086	1.125	1.148	1.199	1.872	1.115	0.806	120	500	584	559	0.119	304	280	296	263	0
1	5	4	"PFB0195"	"B530"	2090	23780	130	228	224	59	88	91	22	99	94	0	182	183	45	100	103	19	95	85	0	1.707	1.639	1.609	1.624	2.064	1.748	0.484	120	570	222	219	0.772	140	82	136	83	0
1	6	4	"PFB0198"	"B536"	2270	23780	120	624	589	178	90	91	21	99	99	0	717	691	217	101	103	18	99	99	0	0.867	0.846	0.873	0.844	2.063	0.827	0.815	120	464	1150	1089	-0.206	534	616	499	590	0
1	7	4	"PFD0038"	"D12635_8"	2470	23750	150	111	114	31	93	95	21	43	20	0	122	129	35	106	109	21	44	20	0	1.125	0.913	1.000	1.081	3.604	0.751	0.083	156	602	34	44	0.170	18	16	21	23	-50
1	8	4	"PFD0046"	"D13568_2"	2650	23780	120	557	537	175	92	93	20	99	98	0	664	614	204	105	108	20	99	99	0	0.832	0.874	0.881	0.915	2.024	0.851	0.826	120	475	1024	954	-0.266	465	559	445	509	0
1	9	4	"PFD0050"	"D14936_1"	2850	23780	130	164	168	44	92	94	22	87	75	0	189	201	62	105	108	20	95	81	0	0.857	0.792	0.789	0.782	2.469	0.723	0.395	120	566	156	172	-0.222	72	84	76	96	0
1	10	4	"PFD0055"	"D15909_10"	3030	23780	110	217	220	68	93	95	22	92	88	0	1880	1734	551	109	114	34	100	100	0	0.070	0.078	0.078	0.077	1.755	0.078	0.658	80	413	1895	1752	-3.836	124	1771	127	1625	0
1	11	4	"PFD0058"	"D15909_5"	3220	23780	120	127	128	32	93	94	23	57	33	0	338	331	107	109	113	33	90	88	0	0.148	0.158	0.167	0.156	3.074	0.123	0.206	120	450	263	257	-2.752	34	229	35	222	0
1	12	4	"PFD0060"	"D16430_1"	3380	23780	150	98	101	23	93	95	24	25	4	0	111	119	33	110	113	22	25	12	0	5.000	0.889	0.875	0.984	4.641	0.619	0.018	156	609	6	17	2.322	5	1	8	9	-50
1	13	4	"PFD0079"	"D16785_4"	3610	23780	120	274	273	81	89	97	138	78	12	0	3241	2997	922	106	112	60	100	98	0	0.059	0.064	0.062	0.063	1.560	0.061	0.226	120	542	3320	3075	-4.083	185	3135	184	2891	0
1	14	4	"PFD0082"	"D16785_6"	3800	23780	120	174	169	39	85	95	145	6	0	0	430	419	115	102	109	68	93	90	0	0.271	0.265	0.269	0.262	2.006	0.232	0.547	120	515	417	401	-1.882	89	328	84	317	0
1	15	4	"PFD0085"	"D16785_9"	4000	23790	130	307	299	97	93	98	46	93	87	0	445	440	121	109	118	106	92	87	0	0.637	0.622	0.651	0.595	1.974	0.635	0.675	120	543	550	537	-0.651	214	336	206	331	0
1	16	4	"PFD0087"	"D17715_10"	4170	23780	120	305	295	89	98	100	25	95	95	0	291	285	72	117	121	24	95	92	0	1.190	1.173	1.194	1.181	2.074	1.252	0.650	120	510	381	365	0.251	207	174	197	168	0
1	17	4	"PFD0092"	"D17715_109"	4360	23780	120	940	864	304	100	102	23	100	100	0	450	425	139	119	122	21	95	92	0	2.538	2.497	2.531	2.617	1.985	2.601	0.798	120	500	1171	1070	1.344	840	331	764	306	0
1	18	4	"PFD0094"	"D17715_110"	4550	23780	120	1179	1088	338	103	106	25	100	98	0	795	737	245	120	123	23	97	95	0	1.594	1.596	1.604	1.748	2.342	1.612	0.826	120	514	1751	1602	0.673	1076	675	985	617	0
1	19	4	"PFD0112"	"D17715_16"	4770	23750	150	122	126	32	106	110	27	33	13	0	138	141	37	124	128	39	17	5	0	1.143	1.176	1.158	1.141	4.811	0.147	0.009	156	580	30	37	0.193	16	14	20	17	-50
1	20	4	"PFD0115"	"D17715_20"	4940	23780	120	309	314	94	106	110	30	98	93	0	209	212	52	124	128	42	80	50	0	2.388	2.364	2.517	2.398	1.952	2.425	0.326	120	506	288	296	1.256	203	85	208	88	0
1	21	4	"PFD0118"	"D17715_25"	5150	23780	90	145	151	47	105	108	33	53	26	0	157	159	41	121	125	29	55	26	0	1.111	1.211	1.268	1.187	3.500	1.103	0.099	52	359	76	84	0.152	40	36	46	38	0
1	22	4	"PFD0121"	"D17715_28"	5320	23780	120	431	412	139	92	95	24	96	95	0	307	305	98	110	113	20	96	94	0	1.721	1.641	1.602	1.634	2.183	1.713	0.713	120	550	536	515	0.783	339	197	320	195	0
1	1	5	"PFD0124"	"D17715_32"	1340	23970	120	357	358	123	87	90	22	98	97	0	560	563	192	99	102	18	99	99	0	0.586	0.584	0.554	0.571	1.710	0.555	0.758	120	595	731	735	-0.772	270	461	271	464	0
1	2	5	"PFD0126"	"D17715_37"	1530	23970	120	431	422	140	87	90	20	99	99	0	589	608	244	102	104	19	100	99	0	0.706	0.662	0.650	0.671	1.748	0.610	0.807	120	484	831	841	-0.502	344	487	335	506	0
1	3	5	"PFD0143"	"D17715_67"	1710	23970	120	549	510	165	88	89	19	98	96	0	483	460	123	101	104	19	98	97	0	1.207	1.175	1.162	1.134	1.773	1.227	0.831	120	481	843	781	0.271	461	382	422	359	0
1	4	5	"PFD0145"	"D17715_7"	1900	23970	130	145	147	34	88	89	19	88	73	0	177	181	40	100	102	18	95	87	0	0.740	0.728	0.721	0.667	2.586	1.260	0.351	120	533	134	140	-0.434	57	77	59	81	0
1	5	5	"PFD0147"	"D17715_76"	2090	24010	150	96	102	28	88	90	21	31	11	0	111	118	34	101	103	19	36	16	0	0.800	0.824	1.087	0.929	3.778	0.765	0.118	156	625	18	31	-0.322	8	10	14	17	-50
1	6	5	"PFD0149"	"D17715_8"	2300	23970	120	251	253	75	88	92	22	97	92	0	278	280	78	102	104	19	99	98	0	0.926	0.927	0.968	0.888	1.846	0.914	0.628	120	523	339	343	-0.111	163	176	165	178	0
1	7	5	"PFD0151"	"D17715_81"	2490	23970	120	272	273	99	93	96	23	96	90	0	420	413	134	107	110	20	97	95	0	0.572	0.588	0.597	0.565	2.104	0.576	0.705	120	491	492	486	-0.806	179	313	180	306	0
1	8	5	"PFD0153"	"D17715_89"	2660	23970	120	2888	2683	974	92	95	23	100	100	0	2192	2025	757	104	108	20	100	100	0	1.339	1.349	1.376	1.337	1.879	1.350	0.887	120	497	4884	4512	0.421	2796	2088	2591	1921	0
1	9	5	"PFE0210"	"E18550_2"	2840	23960	110	133	139	38	85	88	21	82	60	0	755	731	208	99	102	21	97	97	0	0.073	0.085	0.083	0.081	2.106	0.072	0.400	80	447	704	686	-3.773	48	656	54	632	0
1	10	5	"PFE0213"	"E18651_3"	3040	23980	150	137	141	44	89	90	22	73	51	0	156	157	39	102	106	32	68	39	0	0.889	0.945	1.000	0.965	3.284	1.017	0.327	156	632	102	107	-0.170	48	54	52	55	-50
1	11	5	"PFE0218"	"E18737_1"	3220	23970	120	137	143	37	95	97	24	72	41	0	885	898	366	110	113	22	99	98	0	0.054	0.061	0.068	0.065	2.305	0.047	0.267	120	448	817	836	-4.206	42	775	48	788	0
1	12	5	"PFE0223"	"E1884_3"	3410	23970	120	2719	2621	1085	94	96	24	100	99	0	2998	2903	1069	111	114	21	100	100	0	0.909	0.905	0.923	0.838	1.733	0.929	0.857	120	478	5512	5319	-0.137	2625	2887	2527	2792	0
1	13	5	"PFE0226"	"E18877_2"	3610	23970	120	202	208	66	87	96	144	35	1	0	223	222	64	101	107	62	80	47	0	0.943	1.000	0.975	0.986	2.373	1.008	0.533	120	498	237	242	-0.085	115	122	121	121	0
1	14	5	"PFE0228"	"E18957_1"	3790	23970	120	294	296	104	78	87	145	75	25	0	359	363	92	89	95	62	98	94	0	0.800	0.796	0.790	0.768	1.866	0.835	0.754	120	489	486	492	-0.322	216	270	218	274	0
1	15	5	"PFE0249"	"E19870_1"	3990	23970	150	146	151	50	89	94	26	76	54	0	164	164	42	104	107	26	77	57	0	0.950	1.033	0.975	0.917	2.714	1.139	0.311	156	596	117	122	-0.074	57	60	62	60	-50
1	16	5	"PFE0251"	"E20152_1"	4170	23990	110	142	140	40	99	103	26	60	35	0	150	154	36	114	119	25	61	38	0	1.194	1.025	0.745	1.124	3.631	1.121	0.125	80	444	79	81	0.256	43	36	41	40	0
1	17	5	"PFE0257"	"E20313_1"	4370	23970	120	234	229	61	98	100	25	94	86	0	185	187	43	114	119	23	89	75	0	1.915	1.795	1.812	1.717	2.646	2.084	0.380	120	413	207	204	0.938	136	71	131	73	0
1	18	5	"PFE0260"	"E20360_12"	4540	23980	150	130	132	36	102	106	25	52	25	0	136	138	28	119	122	24	37	19	0	1.647	1.579	1.556	1.641	3.573	2.497	0.048	156	564	45	49	0.720	28	17	30	19	-50
1	19	5	"PFE0265"	"E20424_1"	4740	23970	110	127	129	30	105	108	26	40	15	0	1145	1101	319	122	126	34	100	96	0	0.022	0.025	0.032	0.035	2.227	0.026	0.193	80	502	1045	1003	-5.539	22	1023	24	979	0
1	20	5	"PFE0267"	"E20514_1"	4940	23980	120	156	164	45	101	103	24	80	57	0	1082	1069	367	122	127	45	99	96	0	0.057	0.067	0.063	0.065	2.107	0.057	0.372	120	523	1015	1010	-4.126	55	960	63	947	0
1	21	5	"PFE0293"	"E22156_1"	5130	23970	120	1422	1326	524	101	104	29	100	99	0	1233	1137	419	119	122	25	98	94	0	1.186	1.203	1.181	1.245	2.270	1.222	0.847	120	521	2435	2243	0.246	1321	1114	1225	1018	0
1	22	5	"PFE0299"	"E22468_1"	5310	23970	120	408	400	133	95	97	25	95	93	0	348	334	106	110	112	20	92	89	0	1.315	1.362	1.357	1.414	2.088	1.361	0.771	120	533	551	529	0.395	313	238	305	224	0
1	1	6	"PFE0302"	"E22504_2"	1330	24170	120	112	123	39	89	91	23	47	32	0	131	139	38	102	104	18	64	40	0	0.793	0.919	0.903	0.917	3.486	1.010	0.133	120	618	52	71	-0.334	23	29	34	37	0
1	2	6	"PFE0309"	"E2283_4"	1540	24160	120	220	229	81	88	91	21	95	90	0	194	197	50	100	103	17	95	91	0	1.404	1.454	1.361	1.367	2.225	1.730	0.530	120	516	226	238	0.490	132	94	141	97	0
1	3	6	"PFE0314"	"E22930_2"	1720	24160	120	465	449	156	86	88	19	99	98	0	340	327	103	99	101	17	95	93	0	1.573	1.592	1.517	1.711	2.225	1.664	0.745	120	491	620	591	0.653	379	241	363	228	0
1	4	6	"PFE0318"	"E23098_1"	1910	24160	120	624	603	227	87	89	19	99	97	0	516	516	170	100	102	18	100	100	0	1.291	1.240	1.216	1.176	1.722	1.287	0.825	120	492	953	932	0.368	537	416	516	416	0
1	5	6	"PFE0353"	"E24637_1"	2110	24160	120	1408	1311	467	90	92	21	98	98	0	2142	1934	664	101	104	18	100	100	0	0.646	0.666	0.653	0.646	1.887	0.651	0.867	120	428	3359	3054	-0.631	1318	2041	1221	1833	0
1	6	6	"PFE0361"	"E248_3"	2290	24160	120	2420	2160	743	97	101	30	100	100	0	1996	1827	530	107	111	23	100	99	0	1.230	1.199	1.199	1.165	1.505	1.242	0.870	120	493	4212	3783	0.298	2323	1889	2063	1720	0
1	7	6	"PFE0363"	"E24971_1"	2480	24160	130	249	251	80	99	103	27	95	86	0	244	239	61	112	114	22	94	90	0	1.136	1.197	1.154	1.204	1.987	1.239	0.557	120	578	282	279	0.184	150	132	152	127	0
1	8	6	"PFE0367"	"E25193_1"	2680	24160	100	174	190	61	90	92	22	93	85	0	153	152	35	99	103	21	82	63	0	1.556	1.887	1.769	1.784	2.377	2.094	0.389	80	416	138	153	0.637	84	54	100	53	0
1	9	6	"PFE0373"	"E25749_1"	2860	24160	120	268	272	91	79	81	19	98	94	0	955	927	269	86	89	16	100	100	0	0.217	0.229	0.230	0.220	1.771	0.222	0.745	120	536	1058	1034	-2.201	189	869	193	841	0
1	10	6	"PFE0375"	"E25972_1"	3050	24160	120	1399	1329	425	81	84	19	100	100	0	1438	1332	422	93	96	21	100	99	0	0.980	1.007	1.008	1.022	1.668	1.004	0.885	120	463	2663	2487	-0.029	1318	1345	1248	1239	0
1	11	6	"PFF0292"	"F18577_5"	3240	24160	120	166	168	43	93	95	23	87	74	0	285	278	68	107	111	22	96	94	0	0.410	0.439	0.427	0.426	2.253	0.411	0.452	120	459	251	246	-1.286	73	178	75	171	0
1	12	6	"PFF0300"	"F18770_1"	3420	24160	150	117	122	31	97	98	23	46	19	0	124	126	25	109	112	21	39	15	0	1.333	1.471	1.143	1.137	3.920	3.749	0.018	156	573	35	42	0.415	20	15	25	17	-50
1	13	6	"PFF0307"	"F19110_2"	3610	24160	120	419	411	149	92	94	22	94	94	0	443	427	121	106	108	22	99	96	0	0.970	0.994	1.019	0.938	1.984	1.043	0.816	120	501	664	640	-0.043	327	337	319	321	0
1	14	6	"PFF0309"	"F19190_1"	3800	24150	110	781	784	241	90	93	23	100	100	0	536	518	152	102	107	30	98	96	0	1.592	1.668	1.727	1.792	1.772	1.704	0.823	80	458	1125	1110	0.671	691	434	694	416	0
1	15	6	"PFF0313"	"F19243_2"	3990	24150	130	1522	1391	497	94	97	26	100	99	0	1068	987	378	108	112	27	100	96	0	1.487	1.476	1.493	1.568	2.173	1.461	0.829	120	580	2388	2176	0.573	1428	960	1297	879	0
1	16	6	"PFF0316"	"F19409_1"	4200	24160	130	251	245	76	100	104	26	94	87	0	332	323	86	113	116	20	95	93	0	0.689	0.690	0.691	0.636	2.040	0.779	0.518	120	513	370	355	-0.536	151	219	145	210	0
1	17	6	"PFF0345"	"F20077_1"	4380	24130	150	118	119	31	101	103	24	37	17	0	137	140	32	114	118	21	50	29	0	0.739	0.692	0.947	0.847	3.368	0.888	0.096	156	525	40	44	-0.436	17	23	18	26	-50
1	18	6	"PFF0351"	"F20166_1"	4580	24160	130	187	189	60	101	104	24	84	70	0	190	197	49	115	118	23	90	80	0	1.147	1.073	1.112	0.973	2.665	1.178	0.323	120	491	161	170	0.197	86	75	88	82	0
1	19	6	"PFF0355"	"F20234_1"	4770	24170	150	133	136	41	102	105	25	54	29	0	142	143	33	119	124	33	37	8	0	1.348	1.417	1.111	1.079	3.866	1.541	0.045	156	578	54	58	0.431	31	23	34	24	-50
1	20	6	"PFF0357"	"F20284_1"	4950	24160	120	218	222	63	101	104	26	91	86	0	321	312	85	119	122	25	95	93	0	0.579	0.627	0.606	0.576	1.878	0.606	0.565	120	475	319	314	-0.788	117	202	121	193	0
1	21	6	"PFF0360"	"F20385_1"	5150	24160	120	567	520	184	102	107	29	95	92	0	428	420	130	119	123	24	95	95	0	1.505	1.389	1.402	1.334	1.958	1.459	0.769	120	525	774	719	0.590	465	309	418	301	0
1	22	6	"PFF0362"	"F20385_3"	5330	24150	120	658	662	225	99	103	27	100	98	0	603	563	195	115	118	23	96	93	0	1.145	1.257	1.302	1.398	1.907	1.248	0.804	120	525	1047	1011	0.196	559	488	563	448	0
1	1	7	"PFF0380"	"F20989_1"	1350	24340	110	2880	2565	887	89	100	122	98	96	0	1139	1044	344	103	113	84	97	93	0	2.694	2.631	2.687	2.628	1.474	2.686	0.884	80	511	3827	3417	1.430	2791	1036	2476	941	0
1	2	7	"PFF0388"	"F21429_3"	1540	24340	110	2252	2160	619	90	102	123	100	100	0	3999	3790	1096	101	112	87	100	100	0	0.555	0.561	0.553	0.566	1.337	0.545	0.902	80	507	6060	5759	-0.850	2162	3898	2070	3689	0
1	3	7	"PFF0396"	"F21560_1"	1730	24340	110	442	432	123	88	90	20	100	98	0	1651	1580	445	98	102	32	100	98	0	0.228	0.232	0.229	0.231	1.451	0.218	0.845	80	507	1907	1826	-2.133	354	1553	344	1482	0
1	4	7	"PFF0401"	"F21821_1"	1920	24340	110	1064	979	347	88	91	28	100	100	0	803	747	234	99	106	53	97	93	0	1.386	1.375	1.412	1.381	1.826	1.468	0.868	80	485	1680	1539	0.471	976	704	891	648	0
1	5	7	"PFF0404"	"F21902_1"	2110	24340	110	3278	3042	985	93	96	29	100	100	0	2585	2473	772	101	109	59	100	100	0	1.282	1.243	1.246	1.244	1.407	1.260	0.894	80	492	5669	5321	0.359	3185	2484	2949	2372	0
1	6	7	"PFF0407"	"F21981_2"	2300	24350	110	22428	21023	6014	102	106	32	100	100	0	11435	10563	2781	108	114	40	100	100	0	1.971	2.001	1.966	1.970	1.382	2.071	0.867	80	461	33653	31376	0.979	22326	11327	20921	10455	0
1	7	7	"PFF0440"	"F22946_1"	2490	24350	120	342	340	131	99	105	32	95	94	0	310	349	174	108	111	25	97	95	0	1.203	1.000	1.068	1.091	1.724	0.892	0.708	120	467	445	482	0.267	243	202	241	241	0
1	8	7	"PFF0446"	"F23145_4"	2660	24360	150	105	108	26	90	92	22	38	14	0	121	124	30	100	102	19	51	25	0	0.714	0.750	1.019	0.939	3.470	0.979	0.051	156	513	36	42	-0.485	15	21	18	24	-50
1	9	7	"PFF0452"	"F23274_1"	2820	24360	150	103	104	27	86	90	23	38	13	0	110	114	25	96	99	21	38	16	0	1.214	1.000	1.354	1.296	3.457	1.317	0.085	156	605	31	36	0.280	17	14	18	18	-50
1	10	7	"PFF0458"	"F23526_2"	3070	24350	120	1927	1801	689	92	94	23	100	100	0	1346	1227	398	104	106	22	99	99	0	1.477	1.522	1.502	1.436	1.818	1.605	0.849	120	547	3077	2832	0.563	1835	1242	1709	1123	0
1	11	7	"PFF0461"	"F23551_1"	3250	24350	120	637	593	202	97	99	23	97	96	0	640	634	178	108	111	21	100	100	0	1.015	0.943	0.950	0.853	1.994	0.980	0.828	120	472	1072	1022	0.022	540	532	496	526	0
1	12	7	"PFF0463"	"F23564_1"	3440	24350	120	2109	1964	661	95	98	24	100	100	0	2186	2014	547	107	110	20	100	100	0	0.969	0.980	0.972	0.937	1.645	1.002	0.876	120	525	4093	3776	-0.046	2014	2079	1869	1907	0
1	13	7	"PFF1088"	"F45524_1"	3630	24350	120	258	250	73	95	97	23	95	91	0	504	492	159	108	113	44	96	92	0	0.412	0.404	0.412	0.411	2.007	0.382	0.749	120	485	559	539	-1.281	163	396	155	384	0
1	14	7	"PFF1100"	"F45683_2"	3810	24350	120	2035	1923	725	95	98	24	100	100	0	1516	1377	470	111	117	45	98	98	0	1.381	1.444	1.431	1.395	1.854	1.485	0.858	120	535	3345	3094	0.465	1940	1405	1828	1266	0
1	15	7	"PFF1105"	"F45820_1"	4010	24340	110	138	142	43	96	98	23	63	45	0	144	152	42	110	113	21	61	37	0	1.235	1.095	1.318	1.180	4.387	1.117	0.069	80	472	76	88	0.305	42	34	46	42	0
1	16	7	"PFF1110"	"F46067_3"	4190	24340	120	993	956	328	100	102	25	99	99	0	708	654	247	111	115	22	98	95	0	1.496	1.576	1.560	1.752	2.297	1.594	0.786	120	490	1490	1399	0.581	893	597	856	543	0
1	17	7	"PFF1112"	"F46181_1"	4380	24340	120	415	405	130	101	104	25	96	96	0	369	353	108	114	117	20	96	93	0	1.231	1.272	1.248	1.351	1.868	1.293	0.744	120	526	569	543	0.300	314	255	304	239	0
1	18	7	"PFF1114"	"F46183_2"	4580	24350	120	173	174	53	100	105	24	83	65	0	206	206	47	115	119	22	92	88	0	0.802	0.813	0.805	0.713	2.602	0.918	0.359	120	495	164	165	-0.318	73	91	74	91	0
1	19	7	"PFF1142"	"F4688_1"	4770	24340	120	690	656	234	99	103	25	97	96	0	1347	1166	501	118	121	25	93	92	0	0.481	0.531	0.515	0.650	2.734	0.471	0.786	120	465	1820	1605	-1.056	591	1229	557	1048	0
1	20	7	"PFF1151"	"F47145_2"	4960	24360	120	460	451	153	101	105	27	96	95	0	367	362	113	117	121	25	96	93	0	1.436	1.429	1.355	1.340	2.210	1.530	0.643	120	499	609	595	0.522	359	250	350	245	0
1	21	7	"PFF1154"	"F47255_1"	5140	24370	100	145	150	39	106	110	29	61	32	0	167	169	48	120	124	26	67	41	0	0.830	0.898	1.003	0.958	3.749	0.821	0.095	80	324	86	93	-0.269	39	47	44	49	0
1	22	7	"PFF1156"	"F47255_3"	5300	24360	150	119	122	33	101	106	29	34	12	0	130	134	31	121	127	44	14	2	0	2.000	1.615	1.200	1.102	3.944	1.526	0.071	156	736	27	34	1.000	18	9	21	13	-50
1	1	8	"PFF1158"	"F47327_1"	1360	24540	120	138	142	39	86	98	113	6	0	0	600	564	185	99	108	75	95	90	0	0.104	0.120	0.117	0.113	2.674	0.096	0.351	120	657	553	521	-3.268	52	501	56	465	0
1	2	8	"PFF1160"	"F47350_1"	1560	24530	80	120	125	29	91	94	22	63	36	0	135	135	29	102	104	20	63	34	0	0.879	1.030	1.064	0.890	3.268	0.643	0.056	52	329	62	67	-0.186	29	33	34	33	0
1	3	8	"PFF1184"	"F48253_6"	1740	24540	100	115	122	33	88	90	19	65	35	0	139	145	28	100	101	20	83	48	0	0.692	0.756	0.605	0.727	2.949	0.987	0.201	80	468	66	79	-0.531	27	39	34	45	0
1	4	8	"PFF1186"	"F48363_2"	1930	24520	110	133	129	31	87	90	27	65	41	0	134	136	35	98	105	50	30	5	0	1.278	1.105	1.153	1.175	3.199	1.070	0.156	80	508	82	80	0.354	46	36	42	38	0
1	5	8	"PFF1188"	"F48395_1"	2120	24540	120	129	133	37	86	88	20	75	53	0	1498	1354	477	97	101	34	100	95	0	0.031	0.037	0.046	0.045	2.159	0.032	0.359	120	524	1444	1304	-5.026	43	1401	47	1257	0
1	6	8	"PFF1190"	"F48424_2"	2300	24530	120	915	867	361	87	90	23	99	98	0	854	771	308	100	102	21	96	93	0	1.098	1.162	1.170	1.227	2.205	1.173	0.853	120	520	1582	1451	0.135	828	754	780	671	0
1	7	8	"PFF1193"	"F48446_1"	2500	24540	120	416	397	132	88	90	21	98	95	0	399	375	117	100	102	18	97	95	0	1.097	1.124	1.112	1.139	2.234	1.132	0.781	120	473	627	584	0.134	328	299	309	275	0
1	8	8	"PFF1195"	"F48446_5"	2690	24540	120	311	296	102	87	89	20	93	91	0	365	357	110	101	102	17	99	96	0	0.848	0.816	0.793	0.727	2.113	0.819	0.733	120	409	488	465	-0.237	224	264	209	256	0
1	9	8	"PFF1220"	"F49665_1"	2880	24540	120	488	449	147	91	93	22	99	95	0	590	545	171	103	106	19	98	96	0	0.815	0.810	0.826	0.779	1.827	0.796	0.825	120	495	884	800	-0.295	397	487	358	442	0
1	10	8	"PFF1222"	"F49677_3"	3080	24540	120	2358	2080	1002	94	97	22	99	97	0	2078	1930	802	106	108	19	100	99	0	1.148	1.089	1.148	1.001	2.103	1.126	0.834	120	479	4236	3810	0.199	2264	1972	1986	1824	0
1	11	8	"PFF1225"	"F49959_1"	3260	24540	120	382	360	117	96	99	23	95	91	0	299	296	85	107	109	20	95	94	0	1.490	1.397	1.355	1.269	2.252	1.445	0.703	120	508	478	453	0.575	286	192	264	189	0
1	12	8	"PFF1234"	"F50107_1"	3470	24580	150	102	106	25	96	99	24	25	8	0	119	124	30	107	109	20	36	18	0	0.500	0.588	0.815	0.887	3.604	0.983	0.054	156	609	18	27	-1.000	6	12	10	17	-50
1	13	8	"PFF1237"	"F50551_1"	3640	24540	120	354	337	121	96	99	27	97	88	0	263	258	71	109	113	45	92	79	0	1.675	1.617	1.669	1.458	2.120	1.884	0.629	120	435	412	390	0.744	258	154	241	149	0
1	14	8	"PFF1239"	"F50598_1"	3830	24530	120	414	407	152	97	99	26	96	92	0	373	348	118	112	116	43	89	82	0	1.215	1.314	1.241	1.330	1.980	1.303	0.688	120	490	578	546	0.280	317	261	310	236	0
1	15	8	"PFF1927"	"F960_2"	4010	24540	120	1350	1224	451	97	100	23	99	98	0	1244	1127	362	113	115	22	100	98	0	1.108	1.111	1.151	1.055	2.048	1.143	0.871	120	504	2384	2141	0.148	1253	1131	1127	1014	0
1	16	8	"PFF1931"	"F960_7"	4200	24530	120	310	312	95	98	102	24	97	95	0	270	264	78	113	115	21	94	90	0	1.350	1.417	1.446	1.499	2.105	1.456	0.615	120	497	369	365	0.433	212	157	214	151	0
1	17	8	"PFF1933"	"F9676_1"	4390	24530	120	526	482	176	100	103	23	96	94	0	478	431	165	115	117	19	92	90	0	1.174	1.209	1.200	1.262	2.336	1.165	0.778	120	506	789	698	0.231	426	363	382	316	0
1	18	8	"PFI0003"	"I10209_1"	4590	24530	120	959	888	361	100	104	24	98	96	0	808	758	265	116	119	21	97	95	0	1.241	1.227	1.256	1.194	2.113	1.300	0.835	120	505	1551	1430	0.312	859	692	788	642	0
1	19	8	"PFI0005"	"I1033_3"	4760	24530	110	139	141	45	101	104	25	58	35	0	1699	1551	544	117	129	121	96	92	0	0.024	0.028	0.036	0.035	1.961	0.029	0.300	80	445	1620	1474	-5.380	38	1582	40	1434	0
1	20	8	"PFI0009"	"I10565_1"	4960	24540	120	276	276	96	100	103	30	92	85	0	259	257	77	116	127	117	67	8	0	1.231	1.248	1.169	1.180	2.226	1.337	0.575	120	482	319	317	0.300	176	143	176	141	0
1	21	8	"PFI0038"	"I1136_2"	5140	24530	130	157	160	47	102	105	26	73	50	0	198	191	44	120	125	49	69	26	0	0.705	0.817	0.869	0.837	2.689	0.369	0.112	120	486	133	129	-0.504	55	78	58	71	0
1	22	8	"PFI0041"	"I11448_2"	5350	24540	120	234	237	75	100	103	27	94	84	0	7835	7168	2721	123	129	48	100	100	0	0.017	0.019	0.020	0.022	1.859	0.017	0.625	120	521	7846	7182	-5.847	134	7712	137	7045	0
1	1	9	"PFI0043"	"I11495_1"	1370	24730	120	1752	1586	697	83	85	21	100	99	0	4594	4285	1736	97	99	17	100	100	0	0.371	0.359	0.361	0.335	1.770	0.351	0.871	120	529	6166	5691	-1.430	1669	4497	1503	4188	0
1	2	9	"PFI0045"	"I11523_4"	1540	24720	120	1266	1137	452	87	90	20	100	99	0	1068	959	367	100	103	20	99	99	0	1.218	1.222	1.268	1.229	2.098	1.241	0.819	120	516	2147	1909	0.284	1179	968	1050	859	0
1	3	9	"PFI0048"	"I1175_1"	1740	24730	120	322	303	106	85	87	18	97	93	0	273	262	88	98	100	16	90	89	0	1.354	1.329	1.244	1.291	2.322	1.340	0.688	120	525	412	382	0.438	237	175	218	164	0
1	4	9	"PFI0053"	"I11857_2"	1920	24730	120	373	363	120	85	87	17	99	96	0	330	318	82	97	100	17	98	97	0	1.236	1.258	1.261	1.164	1.915	1.319	0.801	120	531	521	499	0.306	288	233	278	221	0
1	5	9	"PFI0079"	"I12708_1"	2110	24720	120	266	262	83	82	83	17	96	94	0	301	288	95	94	95	14	95	95	0	0.889	0.928	0.928	0.947	2.424	0.890	0.716	120	497	391	374	-0.170	184	207	180	194	0
1	6	9	"PFI0085"	"I12812_3"	2310	24730	120	280	275	92	83	84	18	97	93	0	451	435	131	97	98	19	97	97	0	0.556	0.568	0.564	0.546	2.176	0.553	0.763	120	516	551	530	-0.846	197	354	192	338	0
1	7	9	"PFI0087"	"I12861_2"	2500	24720	120	19475	17723	9025	85	87	19	100	100	0	26054	23070	10449	98	100	21	100	100	0	0.747	0.768	0.787	0.706	2.163	0.777	0.867	120	486	45346	40610	-0.421	19390	25956	17638	22972	0
1	8	9	"PFI0089"	"I12932_1"	2680	24720	120	437	410	155	84	87	19	96	95	0	360	343	124	99	102	18	93	90	0	1.352	1.336	1.329	1.381	2.401	1.354	0.749	120	496	614	570	0.436	353	261	326	244	0
1	9	9	"PFI0099"	"I13128_2"	2880	24730	120	8362	7415	3142	90	92	20	100	100	0	5120	4708	1579	102	105	18	100	100	0	1.648	1.590	1.603	1.418	1.925	1.706	0.882	120	536	13290	11931	0.721	8272	5018	7325	4606	0
1	10	9	"PFI0102"	"I13218_1"	3080	24720	120	270	264	89	93	96	22	92	89	0	246	234	75	105	106	18	86	84	0	1.255	1.326	1.270	1.251	2.375	1.300	0.582	120	503	318	300	0.328	177	141	171	129	0
1	11	9	"PFI0124"	"I13978_1"	3250	24720	110	254	260	79	92	97	27	96	93	0	269	264	67	105	109	27	92	92	0	0.988	1.057	1.097	0.994	1.692	1.043	0.632	80	431	326	327	-0.018	162	164	168	159	0
1	12	9	"PFI0126"	"I14041_1"	3450	24720	120	186	190	57	94	98	27	90	73	0	289	279	80	106	110	27	95	89	0	0.503	0.555	0.529	0.540	2.201	0.497	0.564	120	482	275	269	-0.992	92	183	96	173	0
1	13	9	"PFI0128"	"I14195_1"	3650	24720	120	4058	3626	1394	98	100	26	100	100	0	3470	2972	1313	110	113	21	95	95	0	1.179	1.233	1.228	1.417	2.251	1.190	0.873	120	468	7320	6390	0.237	3960	3360	3528	2862	0
1	14	9	"PFI0131"	"I1431_1"	3830	24720	110	222	214	64	98	101	30	85	76	0	340	315	91	112	117	25	92	90	0	0.544	0.571	0.557	0.548	2.212	0.567	0.658	80	484	352	319	-0.879	124	228	116	203	0
1	15	9	"PFI0137"	"I14413_3"	4030	24720	120	1688	1498	649	97	102	28	99	97	0	1374	1247	439	114	118	28	99	96	0	1.263	1.237	1.309	1.183	2.003	1.306	0.846	120	515	2851	2534	0.337	1591	1260	1401	1133	0
1	16	9	"PFI0141"	"I14670_1"	4210	24720	120	332	318	96	98	101	24	96	93	0	349	340	84	114	117	21	98	96	0	0.996	0.973	1.047	0.966	1.772	0.990	0.715	120	512	469	446	-0.006	234	235	220	226	0
1	17	9	"PFJ0122"	"J167_5"	4390	24700	100	129	132	30	101	104	25	56	22	0	144	148	34	115	118	23	57	32	0	0.966	0.939	0.909	0.928	3.442	0.894	0.076	80	385	57	64	-0.051	28	29	31	33	0
1	18	9	"PFJ0124"	"J167_7"	4570	24740	150	106	111	32	98	101	25	29	12	0	124	129	29	114	117	22	36	18	0	0.800	0.867	1.147	1.233	3.766	1.351	0.031	156	675	18	28	-0.322	8	10	13	15	-50
1	19	9	"PFJ0128"	"J170_18"	4780	24720	120	306	309	100	99	102	24	97	95	0	249	245	68	116	126	115	60	5	0	1.556	1.628	1.681	1.760	2.339	1.728	0.606	120	502	340	339	0.638	207	133	210	129	0
1	20	9	"PFJ0137"	"J171_6"	4940	24730	150	101	104	29	99	102	29	17	6	0	109	114	25	114	125	103	0	0	0	-0.400	100000.000	1.186	1.378	3.284	19.180	0.001	156	625	-3	5	Error	2	-5	5	0	-50
1	21	9	"PFJ0150"	"J181_2"	5150	24720	120	315	312	111	101	103	30	94	90	0	342	327	113	118	120	20	91	89	0	0.955	1.010	1.021	1.037	1.932	1.018	0.682	120	534	438	420	-0.066	214	224	211	209	0
1	22	9	"PFJ0153"	"J181_9"	5340	24720	110	103	104	24	97	98	23	22	6	0	562	537	159	115	119	33	96	95	0	0.013	0.017	0.043	0.050	2.726	0.009	0.005	80	471	453	429	-6.219	6	447	7	422	0
1	1	10	"PFJ0179"	"J198_2"	1360	24910	130	117	119	30	82	84	18	69	47	0	124	126	25	94	96	16	72	45	0	1.167	1.156	1.109	1.199	3.291	1.936	0.084	120	652	65	69	0.222	35	30	37	32	0
1	2	10	"PFJ0184"	"J206_1"	1550	24910	120	681	656	261	84	86	19	98	97	0	485	458	166	95	97	17	95	94	0	1.531	1.576	1.576	1.490	1.960	1.646	0.805	120	517	987	935	0.614	597	390	572	363	0
1	3	10	"PFJ0186"	"J206_6"	1740	24910	110	151	158	45	84	87	19	92	77	0	198	202	57	97	99	18	92	90	0	0.663	0.705	0.651	0.701	2.165	0.661	0.459	80	474	168	179	-0.592	67	101	74	105	0
1	4	10	"PFJ0188"	"J212_1"	1940	24920	120	536	497	202	83	86	18	97	97	0	502	475	194	96	99	23	95	93	0	1.116	1.092	1.062	1.105	1.807	1.102	0.816	120	480	859	793	0.158	453	406	414	379	0
1	5	10	"PFJ0190"	"J212_4"	2120	24920	150	100	101	24	83	85	18	48	21	0	109	116	27	95	97	20	42	22	0	1.214	0.857	1.000	1.126	3.701	0.931	0.044	156	611	31	39	0.280	17	14	18	21	-50
1	6	10	"PFJ0197"	"J218_1"	2330	24910	120	160	167	59	85	87	19	87	72	0	140	143	37	97	99	20	75	51	0	1.744	1.783	1.586	1.642	2.681	2.235	0.288	120	524	118	128	0.803	75	43	82	46	0
1	7	10	"PFJ0220"	"J222_7"	2510	24910	110	425	407	121	86	88	21	100	98	0	285	320	285	97	100	21	98	98	0	1.803	1.439	1.709	1.621	1.892	0.901	0.389	80	462	527	544	0.851	339	188	321	223	0
1	8	10	"PFJ0228"	"J227_3"	2700	24920	120	352	335	123	85	87	20	98	93	0	598	552	191	99	101	18	97	95	0	0.535	0.552	0.561	0.571	2.109	0.544	0.797	120	525	766	703	-0.902	267	499	250	453	0
1	9	10	"PFJ0231"	"J22_1"	2880	24910	110	208	205	62	86	88	19	93	87	0	263	253	66	99	102	18	93	92	0	0.744	0.773	0.822	0.749	1.881	0.762	0.623	80	401	286	273	-0.427	122	164	119	154	0
1	10	10	"PFJ0233"	"J22_3"	3060	24930	150	96	98	23	91	93	26	19	3	0	105	108	23	103	106	22	19	7	0	2.500	1.400	0.870	0.858	3.791	1.304	0.016	156	671	7	12	1.322	5	2	7	5	-50
1	11	10	"PFJ0238"	"J232_6"	3270	24910	120	291	289	91	92	96	27	93	90	0	186	182	49	104	111	40	80	50	0	2.427	2.526	2.493	2.565	2.140	2.354	0.406	120	543	281	275	1.279	199	82	197	78	0
1	12	10	"PFJ0242"	"J236_1"	3450	24910	110	536	527	178	93	97	28	98	96	0	502	481	166	107	112	47	96	90	0	1.122	1.160	1.162	1.149	1.802	1.151	0.801	80	460	838	808	0.165	443	395	434	374	0
1	13	10	"PFJ0262"	"J248_1"	3640	24910	120	222	224	64	96	105	132	46	0	0	199	199	54	112	141	386	0	0	0	1.448	1.471	1.369	1.453	2.550	0.325	0.636	120	476	213	215	0.534	126	87	128	87	0
1	14	10	"PFJ0264"	"J248_11"	3800	24940	150	96	100	24	96	103	115	0	0	0	115	119	28	115	137	334	0	0	0	0.000	1.000	0.970	0.969	3.903	1.539	0.016	156	636	0	8	Error	0	0	4	4	-50
1	15	10	"PFJ0267"	"J248_5"	4030	24930	150	105	111	32	96	100	28	23	13	0	120	123	26	112	118	63	3	0	0	1.125	1.364	1.444	1.212	4.428	7.845	0.001	156	692	17	26	0.170	9	8	15	11	-50
1	16	10	"PFJ0271"	"J252_2"	4210	24910	110	333	324	96	93	96	22	97	95	0	361	345	100	112	114	21	95	92	0	0.964	0.991	0.990	1.013	1.771	0.925	0.762	80	457	489	464	-0.053	240	249	231	233	0
1	17	10	"PFJ0273"	"J252_4"	4410	24910	110	532	491	170	93	97	26	100	97	0	550	501	161	111	117	37	92	91	0	1.000	1.021	1.044	1.015	1.736	1.045	0.820	80	513	878	788	0.000	439	439	398	390	0
1	18	10	"PFJ0275"	"J2541_2"	4600	24910	120	232	222	70	94	98	26	88	80	0	290	275	94	110	115	35	86	80	0	0.767	0.776	0.756	0.755	2.102	0.728	0.622	120	505	318	293	-0.383	138	180	128	165	0
1	19	10	"PFK0357"	"Kn3479_1"	4790	24910	90	169	189	86	95	99	24	82	59	0	190	209	79	114	117	22	84	69	0	0.974	0.989	0.963	0.858	2.530	1.007	0.272	52	356	150	189	-0.038	74	76	94	95	0
1	20	10	"PFK0369"	"Kn3690_1"	4960	24910	110	951	836	348	97	102	45	95	91	0	811	747	286	114	124	69	91	88	0	1.225	1.167	1.192	1.173	1.871	1.169	0.842	80	449	1551	1372	0.293	854	697	739	633	0
1	21	10	"PFK0371"	"Kn3698_1"	5160	24910	120	314	298	113	98	102	42	86	79	0	409	376	150	113	122	61	82	76	0	0.730	0.760	0.710	0.795	2.165	0.729	0.695	120	560	512	463	-0.455	216	296	200	263	0
1	22	10	"PFK0373"	"Kn3698_4"	5340	24910	110	2038	1884	783	94	100	73	96	95	0	879	830	331	111	118	53	97	92	0	2.531	2.490	2.467	2.417	2.164	2.583	0.843	80	488	2712	2509	1.340	1944	768	1790	719	0
1	1	11	"PFK0375"	"Kn3744_1"	1360	25100	110	1453	1312	552	83	84	18	100	100	0	1169	1103	458	94	97	17	100	97	0	1.274	1.218	1.174	1.216	1.738	1.192	0.848	80	506	2445	2238	0.350	1370	1075	1229	1009	0
1	2	11	"PFK0378"	"Kn3773_1"	1550	25100	120	410	405	144	83	85	19	100	99	0	374	352	131	95	97	17	94	90	0	1.172	1.253	1.217	1.278	2.032	1.240	0.732	120	561	606	579	0.229	327	279	322	257	0
1	3	11	"PFK0408"	"Kn4447_1"	1740	25100	110	171	173	46	85	88	20	93	81	0	196	193	55	98	101	19	92	83	0	0.878	0.926	0.867	0.853	1.965	0.833	0.511	80	492	184	183	-0.188	86	98	88	95	0
1	4	11	"PFK0410"	"Kn4524_1"	1930	25100	120	334	324	116	84	85	20	95	94	0	357	344	120	96	100	24	95	94	0	0.958	0.968	0.994	0.939	2.112	0.962	0.735	120	522	511	488	-0.062	250	261	240	248	0
1	5	11	"PFK0412"	"Kn459_3"	2120	25100	120	1143	1042	407	86	87	19	100	100	0	1339	1172	490	97	99	18	98	95	0	0.851	0.889	0.910	0.988	2.151	0.866	0.874	120	509	2299	2031	-0.233	1057	1242	956	1075	0
1	6	11	"PFK0415"	"Kn4670_1"	2320	25100	110	195	191	56	87	91	41	87	62	0	182	186	47	99	100	17	92	87	0	1.301	1.195	1.200	1.186	2.392	1.802	0.308	80	517	191	191	0.380	108	83	104	87	0
1	7	11	"PFK0423"	"Kn4895_2"	2510	25100	110	206	202	62	90	93	22	92	87	0	186	188	49	101	104	19	92	87	0	1.365	1.287	1.224	1.191	2.056	1.383	0.436	80	506	201	199	0.449	116	85	112	87	0
1	8	11	"PFK0431"	"Kn5081_1"	2700	25100	120	2326	2102	831	87	89	21	100	100	0	776	705	289	99	102	18	94	90	0	3.307	3.325	3.300	3.417	1.808	3.455	0.832	120	502	2916	2621	1.726	2239	677	2015	606	0
1	9	11	"PFK0462"	"Kn585_3"	2880	25100	120	898	839	328	87	88	19	100	100	0	497	446	178	99	101	17	90	88	0	2.038	2.167	2.207	2.263	1.805	2.190	0.832	120	535	1209	1099	1.027	811	398	752	347	0
1	10	11	"PFK0466"	"Kn588_2"	3070	25100	110	1012	915	343	89	94	42	98	95	0	698	652	214	104	110	52	96	93	0	1.554	1.507	1.499	1.455	1.504	1.546	0.844	80	439	1517	1374	0.636	923	594	826	548	0
1	11	11	"PFK0469"	"Kn5905_4"	3270	25100	120	621	579	237	91	96	39	95	92	0	338	322	119	106	112	48	85	80	0	2.284	2.259	2.187	2.227	1.851	2.372	0.748	120	540	762	704	1.192	530	232	488	216	0
1	12	11	"PFK0476"	"Kn603_2"	3440	25100	110	304	295	101	93	97	26	93	91	0	2269	2107	801	109	128	183	92	91	0	0.098	0.101	0.101	0.103	1.796	0.086	0.733	80	489	2371	2200	-3.356	211	2160	202	1998	0
1	13	11	"PFK0484"	"Kn656_1"	3640	25100	110	205	214	62	96	106	129	42	3	0	303	289	85	114	151	409	0	0	0	0.577	0.674	0.673	0.666	1.911	0.323	0.757	80	504	298	293	-0.794	109	189	118	175	0
1	14	11	"PFK0486"	"Kn657_2"	3830	25100	120	715	676	288	97	100	23	96	95	0	534	481	207	113	116	22	90	86	0	1.468	1.573	1.543	1.625	2.330	1.561	0.774	120	507	1039	947	0.554	618	421	579	368	0
1	15	11	"PFK0519"	"Kn819_1"	4030	25100	110	1310	1194	545	97	101	32	97	95	0	4175	3635	1622	112	133	251	92	90	0	0.299	0.311	0.326	0.305	2.079	0.290	0.815	80	425	5276	4620	-1.744	1213	4063	1097	3523	0
1	16	11	"PFK0523"	"Kn8362_1"	4220	25100	120	577	524	202	97	99	30	94	90	0	454	413	154	111	129	224	74	15	0	1.399	1.414	1.399	1.467	2.146	1.438	0.768	120	537	823	729	0.485	480	343	427	302	0
1	17	11	"PFK0526"	"Kn8409_1"	4400	25100	120	535	500	197	96	99	24	96	90	0	426	392	134	111	114	34	91	90	0	1.394	1.438	1.413	1.372	2.242	1.508	0.759	120	520	754	685	0.479	439	315	404	281	0
1	18	11	"PFK0538"	"Kn906_1"	4590	25100	120	710	618	246	95	97	23	99	96	0	556	487	192	110	113	21	93	90	0	1.379	1.387	1.373	1.507	2.568	1.385	0.789	120	482	1061	900	0.464	615	446	523	377	0
1	19	11	"PFK0541"	"Kn918_1"	4780	25100	120	3141	2737	1213	95	98	23	100	100	0	2829	2454	1177	114	116	25	96	93	0	1.122	1.129	1.092	1.235	2.267	1.097	0.860	120	546	5761	4982	0.166	3046	2715	2642	2340	0
1	20	11	"PFK0549"	"Kn945_1"	4970	25100	120	1535	1371	502	97	101	42	99	99	0	1511	1356	495	114	121	63	97	94	0	1.029	1.026	1.028	1.024	2.103	1.019	0.851	120	556	2835	2516	0.042	1438	1397	1274	1242	0
1	21	11	"PFK1038"	"Ks510_8"	5160	25100	110	149	154	43	101	103	25	71	46	0	623	607	185	116	118	20	96	95	0	0.095	0.108	0.116	0.109	2.315	0.093	0.313	80	524	555	544	-3.401	48	507	53	491	0
1	22	11	"PFK1040"	"Ks51_11"	5350	25100	110	458	446	133	99	104	67	98	87	0	743	704	214	114	120	47	98	98	0	0.571	0.588	0.607	0.596	1.801	0.530	0.774	80	488	988	937	-0.809	359	629	347	590	0
1	1	12	"PFK1042"	"Ks51_2"	1360	25300	150	90	95	24	82	85	19	31	16	0	110	113	24	96	98	17	44	23	0	0.571	0.765	0.949	0.934	4.158	1.205	0.015	156	874	22	30	-0.807	8	14	13	17	-50
1	2	12	"PFK1044"	"Ks51_4"	1560	25290	110	124	128	36	83	84	19	77	53	0	493	484	160	96	98	18	98	97	0	0.103	0.116	0.114	0.108	2.131	0.098	0.367	80	482	438	433	-3.275	41	397	45	388	0
1	3	12	"PFK1046"	"Ks51_6"	1740	25290	110	197	191	57	84	86	19	91	87	0	196	189	53	99	102	21	87	83	0	1.165	1.189	1.106	1.152	2.194	1.133	0.547	80	534	210	197	0.220	113	97	107	90	0
1	4	12	"PFK1048"	"Ks532_3"	1950	25290	100	103	106	24	82	84	19	53	23	0	136	136	31	96	99	19	68	52	0	0.525	0.600	0.597	0.616	3.059	0.560	0.078	80	456	61	64	-0.930	21	40	24	40	0
1	5	12	"PFK1074"	"Ks56_11"	2120	25300	130	161	162	42	86	88	21	92	75	0	240	235	69	97	100	22	91	91	0	0.524	0.551	0.510	0.494	2.018	0.518	0.500	120	622	218	214	-0.931	75	143	76	138	0
1	6	12	"PFK1076"	"Ks56_16"	2330	25300	100	118	122	25	88	92	43	33	5	0	144	147	38	99	101	18	82	56	0	0.667	0.708	0.615	0.675	2.723	0.577	0.157	80	456	75	82	-0.585	30	45	34	48	0
1	7	12	"PFK1078"	"Ks56_18"	2520	25300	120	340	327	128	88	91	23	94	89	0	238	238	78	101	103	17	94	87	0	1.839	1.745	1.798	1.686	2.195	1.870	0.667	120	507	389	376	0.879	252	137	239	137	0
1	8	12	"PFK1080"	"Ks56_23"	2700	25300	120	201	202	67	87	89	22	90	83	0	275	267	86	99	101	17	94	91	0	0.648	0.685	0.732	0.686	1.998	0.686	0.585	120	470	290	283	-0.627	114	176	115	168	0
1	9	12	"PFK1082"	"Ks56_26"	2900	25320	150	95	97	23	86	87	19	35	14	0	103	106	22	99	100	17	25	11	0	2.250	1.571	1.261	1.263	4.356	3.765	0.006	156	610	13	18	1.170	9	4	11	7	-50
1	10	12	"PFK1085"	"Ks56_32"	3090	25300	120	580	525	196	89	93	40	95	94	0	725	667	234	100	106	49	95	90	0	0.786	0.769	0.785	0.796	2.265	0.760	0.830	120	486	1116	1003	-0.348	491	625	436	567	0
1	11	12	"PFK1110"	"Ks624_12"	3270	25300	120	579	532	191	90	92	20	98	93	0	424	397	135	103	107	19	97	95	0	1.523	1.503	1.551	1.498	2.281	1.565	0.763	120	486	810	736	0.607	489	321	442	294	0
1	12	12	"PFK1113"	"Ks624_4"	3460	25300	120	391	385	138	92	95	24	95	90	0	497	460	165	108	127	195	80	50	0	0.769	0.832	0.813	0.873	2.090	0.796	0.735	120	424	688	645	-0.380	299	389	293	352	0
1	13	12	"PFK1115"	"Ks625_10"	3620	25330	150	105	109	28	97	101	25	30	10	0	120	120	24	111	115	33	14	1	0	0.889	1.333	1.364	1.248	3.482	0.561	0.034	156	628	17	21	-0.170	8	9	12	9	-50
1	14	12	"PFK1117"	"Ks625_14"	3830	25290	110	903	826	320	98	102	35	97	93	0	1065	961	360	112	122	89	96	88	0	0.845	0.857	0.823	0.849	1.897	0.824	0.863	80	490	1758	1577	-0.243	805	953	728	849	0
1	15	12	"PFK1119"	"Ks625_7"	4040	25290	120	378	354	129	98	102	38	89	87	0	323	302	109	111	134	239	38	0	0	1.321	1.340	1.264	1.274	2.212	1.343	0.688	120	535	492	447	0.401	280	212	256	191	0
1	16	12	"PFK1122"	"Ks646_2"	4210	25290	110	158	155	47	101	103	24	71	53	0	377	364	121	112	116	28	91	87	0	0.215	0.214	0.247	0.232	2.373	0.195	0.347	80	446	322	306	-2.217	57	265	54	252	0
1	17	12	"PFK1144"	"Ks66_16"	4410	25300	120	642	585	247	99	102	25	93	92	0	518	484	171	113	117	30	94	90	0	1.341	1.310	1.326	1.160	2.235	1.412	0.766	120	488	948	857	0.423	543	405	486	371	0
1	18	12	"PFK1146"	"Ks66_3"	4600	25290	150	112	119	28	98	101	25	36	14	0	124	127	30	114	116	23	30	12	0	1.400	1.615	0.900	0.881	4.507	7.344	0.026	156	594	24	34	0.485	14	10	21	13	-50
1	19	12	"PFK1149"	"Ks66_7"	4800	25300	120	351	347	97	100	102	23	97	95	0	315	300	89	115	117	22	95	87	0	1.255	1.335	1.321	1.404	2.334	1.326	0.660	120	428	451	432	0.328	251	200	247	185	0
1	20	12	"PFK1151"	"Ks68_13"	4980	25300	120	3917	3694	1105	102	105	24	100	100	0	3605	3233	1131	114	116	21	98	97	0	1.093	1.152	1.121	1.288	2.238	1.127	0.871	120	410	7306	6711	0.128	3815	3491	3592	3119	0
1	21	12	"PFK1153"	"Ks692_12"	5160	25350	150	114	116	31	108	110	27	22	9	0	124	125	28	119	122	23	27	7	0	1.200	1.333	1.069	0.986	2.942	3.616	0.006	156	625	11	14	0.263	6	5	8	6	-50
1	22	12	"PFK1155"	"Ks692_6"	5350	25280	100	162	166	51	110	114	28	70	48	0	160	160	37	124	128	28	56	30	0	1.444	1.556	1.449	1.381	2.875	1.552	0.196	80	403	88	92	0.531	52	36	56	36	0
1	1	13	"PFM0107"	"M17691_2"	1370	25480	120	308	302	99	83	85	19	95	93	0	304	306	92	97	99	16	99	97	0	1.087	1.048	1.007	0.949	2.547	1.066	0.713	120	562	432	428	0.120	225	207	219	209	0
1	2	13	"PFM0110"	"M18079_3"	1560	25480	110	480	431	162	86	89	25	95	90	0	581	538	185	98	105	41	93	91	0	0.816	0.784	0.790	0.760	2.201	0.765	0.820	80	490	877	785	-0.294	394	483	345	440	0
1	3	13	"PFM0112"	"M18079_5"	1740	25480	110	1557	1367	560	88	91	31	100	100	0	1018	951	371	100	107	43	96	93	0	1.600	1.503	1.460	1.563	2.006	1.461	0.867	80	422	2387	2130	0.678	1469	918	1279	851	0
1	4	13	"PFM0116"	"M18377_2"	1880	25520	150	85	86	19	84	87	24	10	1	0	97	100	20	99	102	21	15	3	0	-0.500	2.000	1.029	1.047	4.199	0.345	0.079	156	771	-1	3	Error	1	-2	2	1	-50
1	5	13	"PFM0118"	"M1840_2"	2130	25480	110	413	391	150	85	88	22	97	92	0	306	304	107	99	102	24	91	90	0	1.585	1.493	1.371	1.557	2.157	1.501	0.745	80	535	535	511	0.664	328	207	306	205	0
1	6	13	"PFM0121"	"M18869_1"	2320	25480	110	741	667	281	86	91	43	95	87	0	495	450	166	99	104	40	93	90	0	1.654	1.655	1.679	1.562	1.936	1.734	0.816	80	427	1051	932	0.726	655	396	581	351	0
1	7	13	"PFM0142"	"M196_6"	2450	25480	120	236	229	83	87	90	40	84	75	0	232	218	72	99	103	35	82	70	0	1.120	1.193	1.144	1.105	2.290	1.223	0.640	120	465	282	261	0.164	149	133	142	119	0
1	8	13	"PFM0144"	"M196_8"	2640	25470	110	1247	1104	429	86	88	22	98	98	0	905	849	288	100	101	16	96	95	0	1.442	1.359	1.410	1.304	2.277	1.382	0.852	80	458	1966	1767	0.528	1161	805	1018	749	0
1	9	13	"PFM0148"	"M19895_2"	2840	25470	120	272	261	106	86	87	19	92	90	0	233	231	84	101	103	18	88	82	0	1.409	1.346	1.341	1.274	1.688	1.355	0.752	120	481	318	305	0.495	186	132	175	130	0
1	10	13	"PFM0152"	"M20060_1"	3030	25470	110	231	213	74	86	88	19	91	86	0	273	261	88	101	103	18	90	83	0	0.843	0.794	0.794	0.796	1.849	0.794	0.611	80	438	317	287	-0.246	145	172	127	160	0
1	11	13	"PFM0154"	"M20186_2"	3210	25470	90	190	188	83	89	90	18	75	67	0	312	296	146	104	106	20	80	80	0	0.486	0.516	0.492	0.448	3.350	0.493	0.580	52	371	309	291	-1.042	101	208	99	192	0
1	12	13	"PFM0156"	"M20989_1"	3410	25470	120	632	584	281	89	91	20	94	91	0	517	455	208	106	109	21	91	86	0	1.321	1.418	1.359	1.385	2.373	1.441	0.801	120	494	954	844	0.402	543	411	495	349	0
1	13	13	"PFM0179"	"M22143_2"	3600	25470	120	264	252	86	93	96	20	91	88	0	250	241	74	106	110	28	90	85	0	1.188	1.178	1.124	1.085	2.600	1.156	0.545	120	425	315	294	0.248	171	144	159	135	0
1	14	13	"PFM0182"	"M22193_2"	3800	25470	120	357	348	108	95	98	32	93	92	0	508	470	151	109	118	89	91	88	0	0.657	0.701	0.688	0.702	2.215	0.662	0.762	120	505	661	614	-0.607	262	399	253	361	0
1	15	13	"PFM0184"	"M22193_8"	3990	25470	120	463	413	161	95	98	33	90	88	0	326	302	113	112	120	89	80	64	0	1.720	1.674	1.590	1.544	2.539	1.692	0.692	120	488	582	508	0.782	368	214	318	190	0
1	16	13	"PFM0186"	"M22451_2"	4180	25490	150	93	97	24	97	100	23	14	3	0	105	110	24	112	116	26	13	2	0	0.571	0.000	1.000	0.934	2.831	3.135	0.004	156	629	-11	-2	-0.807	-4	-7	0	-2	-50
1	17	13	"PFM0193"	"M22678_3"	4370	25480	120	423	391	185	98	100	24	88	84	0	421	385	150	114	117	27	90	86	0	1.059	1.081	0.991	0.984	2.609	1.171	0.733	120	441	632	564	0.082	325	307	293	271	0
1	18	13	"PFM0196"	"M2305_1"	4540	25480	120	105	108	27	99	101	25	25	10	0	180	176	47	115	116	24	79	62	0	0.092	0.148	0.296	0.264	3.839	0.163	0.023	120	454	71	70	-3.437	6	65	9	61	0
1	19	13	"PFM0218"	"M24561_3"	4750	25470	120	739	662	251	98	101	23	96	95	0	522	486	181	114	116	22	94	92	0	1.571	1.516	1.532	1.500	1.860	1.523	0.793	120	474	1049	936	0.652	641	408	564	372	0
1	20	13	"PFM0224"	"M24933_22"	4940	25470	150	118	125	37	100	103	24	43	19	0	139	140	36	112	116	23	53	26	0	0.667	0.893	0.942	0.868	3.511	1.195	0.064	156	509	45	53	-0.585	18	27	25	28	-50
1	21	13	"PFM0227"	"M24933_9"	5130	25470	120	150	158	50	101	104	24	71	53	0	172	169	42	113	116	21	80	66	0	0.831	1.018	1.000	0.966	2.944	1.340	0.170	120	385	108	113	-0.268	49	59	57	56	0
1	22	13	"PFM0229"	"M25032_3"	5320	25470	120	757	695	264	105	109	27	95	94	0	848	755	272	120	123	22	95	94	0	0.896	0.929	0.910	0.924	1.930	0.915	0.852	120	544	1380	1225	-0.159	652	728	590	635	0
1	1	14	"PFM0231"	"M2511_3"	1330	25670	120	185	188	58	87	89	19	94	84	0	165	166	50	105	106	18	77	67	0	1.633	1.656	1.462	1.637	2.681	1.636	0.371	120	608	158	162	0.708	98	60	101	61	0
1	2	14	"PFM0234"	"M25344_2"	1520	25660	110	163	169	51	88	90	19	91	77	0	338	337	105	103	107	28	93	92	0	0.319	0.346	0.333	0.325	2.275	0.290	0.454	80	473	310	315	-1.648	75	235	81	234	0
1	3	14	"PFM0693"	"M50721_5"	1690	25670	110	448	444	150	90	93	25	100	98	0	516	481	140	102	107	35	98	95	0	0.865	0.934	0.997	0.932	1.772	0.917	0.763	80	512	772	733	-0.210	358	414	354	379	0
1	4	14	"PFM0695"	"M51089_1"	1890	25680	120	342	329	125	89	91	25	92	88	0	242	239	76	101	105	26	93	89	0	1.794	1.739	1.772	1.575	2.523	1.909	0.656	120	477	394	378	0.843	253	141	240	138	0
1	5	14	"PFM0698"	"M51323_1"	2080	25670	110	1010	937	283	88	90	21	100	100	0	1364	1274	377	101	104	19	100	98	0	0.730	0.724	0.728	0.759	1.694	0.711	0.870	80	489	2185	2022	-0.454	922	1263	849	1173	0
1	6	14	"PFM0702"	"M5172_2"	2260	25670	110	404	393	115	88	92	22	97	96	0	243	238	65	101	104	21	92	90	0	2.225	2.226	2.316	2.307	1.893	2.366	0.720	80	521	458	442	1.154	316	142	305	137	0
1	7	14	"PFM0705"	"M52114_1"	2460	25680	120	1359	1234	471	86	91	39	100	98	0	1296	1177	470	99	104	34	98	96	0	1.063	1.065	1.042	1.119	2.264	1.055	0.837	120	533	2470	2226	0.089	1273	1197	1148	1078	0
1	8	14	"PFM0710"	"M52423_1"	2650	25680	120	784	719	284	86	88	18	98	96	0	830	750	284	99	101	16	100	97	0	0.955	0.972	0.960	0.953	2.028	0.977	0.842	120	526	1429	1284	-0.067	698	731	633	651	0
1	9	14	"PFM0728"	"M53642_4"	2840	25680	120	891	809	318	88	90	20	99	98	0	609	554	213	102	105	19	97	92	0	1.584	1.595	1.603	1.742	2.486	1.658	0.794	120	543	1310	1173	0.663	803	507	721	452	0
1	10	14	"PFM0732"	"M53850_1"	3030	25670	110	2401	2207	712	90	92	25	100	100	0	4074	3824	1446	106	121	216	100	97	0	0.582	0.569	0.559	0.580	1.466	0.525	0.869	80	526	6279	5835	-0.780	2311	3968	2117	3718	0
1	11	14	"PFM0734"	"M53930_1"	3240	25670	120	818	737	299	89	92	24	98	96	0	1237	1074	448	105	121	210	91	81	0	0.644	0.669	0.651	0.711	2.193	0.640	0.851	120	556	1861	1617	-0.635	729	1132	648	969	0
1	12	14	"PFM0738"	"M54370_2"	3410	25680	150	91	97	27	91	93	21	23	8	0	114	111	25	106	108	20	23	6	0	0.000	1.200	0.871	0.918	4.373	2.219	0.002	156	637	8	11	Error	0	8	6	5	-50
1	13	14	"PFM0742"	"M5455_1"	3620	25680	120	159	161	56	96	98	22	77	62	0	669	607	230	109	111	20	92	90	0	0.112	0.131	0.143	0.141	2.374	0.124	0.453	120	525	623	563	-3.152	63	560	65	498	0
1	14	14	"PFM0744"	"M5455_6"	3810	25670	120	270	258	88	97	99	22	92	85	0	177	175	50	110	113	20	81	66	0	2.582	2.477	2.094	2.398	2.351	2.648	0.451	120	514	240	226	1.369	173	67	161	65	0
1	15	14	"PFM0765"	"M55888_4"	3990	25670	120	246	244	82	94	96	22	91	88	0	256	247	76	112	114	20	91	85	0	1.056	1.111	1.104	1.086	2.436	1.101	0.548	120	460	296	285	0.078	152	144	150	135	0
1	16	14	"PFM0770"	"M55941_1"	4160	25700	150	99	100	24	97	100	23	17	4	0	107	108	21	111	114	21	12	1	0	-0.500	-1.000	1.202	1.112	4.207	6.893	0.001	156	617	-2	0	Error	2	-4	3	-3	-50
1	17	14	"PFM0772"	"M56059_1"	4380	25670	120	693	605	252	98	100	24	96	94	0	274	259	88	113	115	20	88	85	0	3.696	3.473	3.351	3.364	2.271	3.727	0.699	120	523	756	653	1.886	595	161	507	146	0
1	18	14	"PFM0780"	"M56462_2"	4560	25670	120	182	183	53	99	101	24	85	71	0	1049	945	364	115	116	21	99	96	0	0.089	0.101	0.097	0.105	2.345	0.087	0.521	120	509	1017	914	-3.492	83	934	84	830	0
1	19	14	"PFM0782"	"M56512_15"	4750	25680	150	112	114	30	97	100	23	37	13	0	119	125	36	114	116	21	30	12	0	3.000	1.545	1.209	1.201	4.688	0.754	0.014	156	672	20	28	1.585	15	5	17	11	-50
1	20	14	"PFM0785"	"M56710_1"	4950	25670	120	472	449	143	97	100	22	98	95	0	491	458	165	113	115	20	93	90	0	0.992	1.020	1.037	1.098	2.190	0.968	0.755	120	476	753	697	-0.011	375	378	352	345	0
1	21	14	"PFM0809"	"M58416_1"	5130	25690	150	93	98	25	100	103	23	17	5	0	102	107	23	116	119	22	10	2	0	0.500	0.222	1.000	0.951	3.078	1.405	0.015	156	634	-21	-11	-1.000	-7	-14	-2	-9	-50
1	22	14	"PFM0815"	"M58784_1"	5330	25680	150	106	110	34	102	106	26	26	10	0	119	120	28	118	122	36	11	0	0	4.000	4.000	1.421	1.238	4.067	2.938	0.017	156	838	5	10	2.000	4	1	8	2	-50
1	1	15	"PFM0817"	"M58847_5"	1350	25860	120	448	432	173	89	90	20	98	93	0	590	539	208	105	107	19	94	92	0	0.740	0.790	0.790	0.806	1.987	0.772	0.835	120	593	844	777	-0.434	359	485	343	434	0
1	2	15	"PFM0820"	"M5894_7"	1550	25860	120	430	404	155	91	92	20	95	93	0	253	248	85	104	106	20	90	88	0	2.275	2.174	2.055	2.002	2.199	2.295	0.698	120	588	488	457	1.186	339	149	313	144	0
1	3	15	"PFM0824"	"M59170_6"	1720	25860	80	121	123	26	93	96	21	59	28	0	129	131	34	101	105	22	61	25	0	1.000	1.000	0.846	0.948	3.100	0.635	0.026	52	316	56	60	0.000	28	28	30	30	0
1	4	15	"PFM0828"	"M59497_4"	1920	25860	120	1175	1076	421	92	94	22	99	98	0	1018	899	359	104	107	20	97	94	0	1.185	1.238	1.201	1.294	2.183	1.236	0.850	120	539	1997	1779	0.245	1083	914	984	795	0
1	5	15	"PFN0330"	"N134_61"	2100	25860	120	221	225	77	92	94	23	95	87	0	227	233	66	106	107	19	95	90	0	1.066	1.047	1.021	0.997	2.173	1.096	0.523	120	527	250	260	0.092	129	121	133	127	0
1	6	15	"PFN0332"	"N134_67"	2280	25860	110	624	585	188	91	94	23	97	96	0	559	530	175	103	107	28	93	93	0	1.169	1.157	1.180	1.227	2.083	1.175	0.825	80	500	989	921	0.225	533	456	494	427	0
1	7	15	"PFN0334"	"N134_74"	2480	25860	120	261	255	87	87	90	20	93	90	0	241	235	78	101	104	25	89	82	0	1.243	1.254	1.283	1.236	2.074	1.227	0.700	120	540	314	302	0.314	174	140	168	134	0
1	8	15	"PFN0336"	"N134_76"	2680	25860	120	208	209	75	87	89	20	90	84	0	434	410	159	101	103	17	91	88	0	0.363	0.395	0.396	0.412	2.383	0.355	0.618	120	516	454	431	-1.461	121	333	122	309	0
1	9	15	"PFN0338"	"N134_78"	2860	25860	110	383	370	127	89	92	21	96	95	0	309	296	93	103	105	20	95	93	0	1.427	1.456	1.414	1.358	1.836	1.510	0.679	80	445	500	474	0.513	294	206	281	193	0
1	10	15	"PFN0342"	"N134_83"	3050	25870	120	1263	1112	451	92	94	25	99	97	0	959	873	307	103	119	210	92	85	0	1.368	1.325	1.357	1.251	1.883	1.399	0.865	120	556	2027	1790	0.452	1171	856	1020	770	0
1	11	15	"PFN0360"	"N135_22"	3240	25870	120	179	179	61	90	92	21	82	77	0	225	220	67	104	107	19	90	84	0	0.736	0.767	0.755	0.732	2.768	0.776	0.498	120	501	210	205	-0.443	89	121	89	116	0
1	12	15	"PFN0363"	"N135_27"	3440	25860	120	216	217	80	94	96	21	90	82	0	194	195	63	107	109	20	87	79	0	1.402	1.398	1.229	1.184	2.556	1.496	0.461	120	481	209	211	0.488	122	87	123	88	0
1	13	15	"PFN0365"	"N135_7"	3620	25860	120	224	219	71	97	99	24	90	82	0	281	264	87	110	112	21	91	83	0	0.743	0.792	0.755	0.726	2.737	0.747	0.571	120	482	298	276	-0.429	127	171	122	154	0
1	14	15	"PFN0367"	"N135_9"	3800	25870	120	314	301	113	95	98	24	93	90	0	235	243	73	110	112	20	93	90	0	1.752	1.549	1.489	1.411	2.407	1.691	0.591	120	527	344	339	0.809	219	125	206	133	0
1	15	15	"PFN0369"	"N136_13"	4000	25870	120	360	349	116	95	98	24	96	94	0	413	391	145	110	112	21	95	89	0	0.875	0.904	0.913	0.949	2.504	0.850	0.710	120	545	568	535	-0.193	265	303	254	281	0
1	16	15	"PFN0371"	"N136_16"	4200	25860	110	129	133	38	100	101	24	53	27	0	156	151	45	110	111	21	67	51	0	0.630	0.805	0.622	0.624	3.542	0.600	0.136	80	388	75	74	-0.666	29	46	33	41	0
1	17	15	"PFN0390"	"N137_31"	4370	25870	120	470	446	161	99	102	23	96	95	0	402	385	131	112	114	20	96	91	0	1.279	1.271	1.284	1.297	2.113	1.304	0.773	120	517	661	620	0.355	371	290	347	273	0
1	18	15	"PFN0393"	"N137_38"	4570	25900	150	100	104	26	101	103	25	19	5	0	112	113	25	116	118	22	14	3	0	0.250	-1.000	0.858	0.950	4.122	1.239	0.010	156	611	-5	0	-2.000	-1	-4	3	-3	-50
1	19	15	"PFN0395"	"N137_4"	4750	25870	120	507	475	180	98	102	24	95	94	0	387	365	136	117	119	22	93	88	0	1.515	1.520	1.444	1.487	2.474	1.541	0.744	120	493	679	625	0.599	409	270	377	248	0
1	20	15	"PFN0398"	"N137_44"	4950	25870	120	583	540	204	104	106	24	98	94	0	336	320	111	118	121	22	92	88	0	2.197	2.158	2.117	2.176	2.259	2.322	0.699	120	533	697	638	1.136	479	218	436	202	0
1	21	15	"PFN0400"	"N137_5"	5150	25870	120	373	358	144	104	107	24	92	88	0	248	246	89	121	123	23	88	84	0	2.118	2.032	1.920	1.761	2.465	2.149	0.549	120	478	396	379	1.083	269	127	254	125	0
1	22	15	"PFN0403"	"N137_53"	5350	25900	150	117	120	30	104	114	131	0	0	0	122	123	28	121	133	141	0	0	0	13.000	8.000	1.178	1.288	3.806	2.526	0.019	156	801	14	18	3.700	13	1	16	2	-50
1	1	16	"PFN0420"	"N138_29"	1350	26060	150	97	100	28	86	88	20	35	15	0	113	117	30	99	101	17	45	26	0	0.786	0.778	0.974	0.843	3.332	1.070	0.024	156	829	25	32	-0.348	11	14	14	18	-50
1	2	16	"PFN0422"	"N138_30"	1540	26060	110	245	239	70	89	91	22	92	91	0	213	202	62	100	103	19	86	83	0	1.381	1.471	1.349	1.474	2.271	1.439	0.623	80	443	269	252	0.465	156	113	150	102	0
1	3	16	"PFN0427"	"N138_36"	1730	26070	150	105	106	26	91	94	22	30	10	0	117	118	29	105	107	20	34	17	0	1.167	1.154	1.083	1.056	3.316	1.231	0.010	156	763	26	28	0.222	14	12	15	13	-50
1	4	16	"PFN0429"	"N138_39"	1910	26050	110	813	757	257	94	97	26	96	95	0	608	565	194	107	113	40	95	93	0	1.435	1.448	1.446	1.454	1.773	1.461	0.811	80	457	1220	1121	0.521	719	501	663	458	0
1	5	16	"PFN0431"	"N138_43"	2110	26060	120	1173	1069	452	93	96	25	97	95	0	904	807	339	107	111	38	95	95	0	1.355	1.394	1.415	1.385	2.344	1.412	0.863	120	532	1877	1676	0.438	1080	797	976	700	0
1	6	16	"PFN0435"	"N138_51"	2290	26080	150	96	98	23	93	95	22	21	4	0	101	104	26	105	108	26	12	2	0	-0.750	-5.000	1.000	1.078	4.428	0.188	0.000	156	614	-1	4	Error	3	-4	5	-1	-50
1	7	16	"PFN0839"	"N163_7"	2470	26070	150	102	109	36	90	93	21	37	16	0	112	124	41	103	106	25	39	17	0	1.333	0.905	1.029	0.976	4.007	0.906	0.117	156	629	21	40	0.415	12	9	19	21	-50
1	8	16	"PFN0843"	"N164_7"	2660	26050	110	350	331	107	89	92	22	98	93	0	316	300	94	104	106	21	92	88	0	1.231	1.235	1.250	1.174	1.915	1.180	0.673	80	488	473	438	0.300	261	212	242	196	0
1	9	16	"PFN0846"	"N165_14"	2860	26060	120	511	471	191	91	92	21	95	92	0	773	689	243	103	106	21	96	95	0	0.627	0.648	0.655	0.634	2.050	0.655	0.820	120	589	1090	966	-0.674	420	670	380	586	0
1	10	16	"PFN0848"	"N165_16"	3050	26060	120	2493	2076	1011	91	93	21	100	97	0	5205	4517	1888	104	107	20	100	100	0	0.471	0.450	0.477	0.391	2.181	0.444	0.848	120	515	7503	6398	-1.087	2402	5101	1985	4413	0
1	11	16	"PFN0852"	"N165_8"	3250	26050	120	166	171	52	92	95	22	85	76	0	202	197	61	103	107	19	85	83	0	0.747	0.840	0.803	0.806	2.169	0.828	0.460	120	462	173	173	-0.420	74	99	79	94	0
1	12	16	"PFN0854"	"N166_2"	3410	26070	150	97	101	28	94	97	23	21	7	0	111	115	27	106	109	19	28	12	0	0.600	0.778	0.913	0.929	4.601	83.676	0.000	156	570	8	16	-0.737	3	5	7	9	-50
1	13	16	"PFN0877"	"N168_9"	3600	26080	150	89	93	21	95	98	23	15	1	0	104	106	24	108	110	19	16	6	0	1.500	1.000	0.842	0.857	3.344	24.275	0.000	156	559	-10	-4	0.585	-6	-4	-2	-2	-50
1	14	16	"PFN0881"	"N169_15"	3790	26080	150	88	90	20	94	97	24	8	1	0	103	104	23	108	110	19	14	4	0	1.200	1.000	0.912	0.868	3.253	2.275	0.014	156	560	-11	-8	0.263	-6	-5	-4	-4	-50
1	15	16	"PFN0884"	"N169_20"	3990	26080	150	93	96	25	93	95	22	17	6	0	105	110	24	109	110	18	21	8	0	0.000	3.000	1.000	1.006	3.404	3.608	0.002	156	698	-4	4	Error	0	-4	3	1	-50
1	16	16	"PFN0889"	"N170_4"	4210	26050	120	140	147	40	96	97	22	73	50	0	175	171	46	109	110	20	83	69	0	0.667	0.823	0.767	0.734	2.680	0.821	0.314	120	495	110	113	-0.585	44	66	51	62	0
1	17	16	"PFN0891"	"N171_3"	4380	26060	110	209	204	65	97	100	23	92	76	0	201	197	49	111	111	19	90	85	0	1.244	1.244	1.231	1.160	2.210	1.220	0.454	80	397	202	193	0.316	112	90	107	86	0
1	18	16	"PFN0895"	"N173_3"	4550	26070	150	97	105	29	100	102	22	25	10	0	111	113	25	114	116	22	12	3	0	1.000	-5.000	1.233	1.178	3.369	4.290	0.001	156	555	-6	4	0.000	-3	-3	5	-1	-50
1	19	16	"PFN0917"	"N177_5"	4760	26090	150	93	97	25	100	103	24	10	3	0	106	109	21	118	120	23	7	1	0	0.583	0.333	1.000	0.916	3.245	3.299	0.005	156	565	-19	-12	-0.778	-7	-12	-3	-9	-50
1	20	16	"PFN0923"	"N181_1"	4940	26060	120	338	332	119	102	104	24	94	91	0	316	305	98	118	119	22	90	87	0	1.192	1.230	1.164	1.291	2.382	1.282	0.660	120	503	434	417	0.253	236	198	230	187	0
1	21	16	"PFN0925"	"N181_11"	5140	26060	120	785	708	285	104	106	25	97	96	0	603	541	210	120	121	23	93	92	0	1.410	1.435	1.456	1.468	2.318	1.444	0.787	120	518	1164	1025	0.496	681	483	604	421	0
1	22	16	"PFN0928"	"N181_17"	5320	26060	110	4739	4212	1555	107	124	179	100	97	0	1971	1749	630	123	144	193	92	92	0	2.506	2.525	2.541	2.629	1.832	2.578	0.856	80	420	6480	5731	1.326	4632	1848	4105	1626	0
1	1	17	"PFN0931"	"N181_21"	1350	26250	120	115	119	30	85	86	19	62	41	0	194	204	68	95	97	17	92	85	0	0.303	0.312	0.319	0.309	3.192	0.252	0.263	120	533	129	143	-1.722	30	99	34	109	0
1	2	17	"PFN0933"	"N181_25"	1530	26260	150	98	101	25	87	90	21	30	12	0	115	118	30	100	103	17	48	24	0	0.733	0.778	0.792	0.788	3.169	0.771	0.014	156	585	26	32	-0.447	11	15	14	18	-50
1	3	17	"PFN0958"	"N187_1"	1730	26300	150	89	92	20	88	90	21	17	5	0	100	103	20	105	106	19	14	1	0	-0.200	-2.000	0.972	1.021	3.160	2.389	0.006	156	639	-4	2	Error	1	-5	4	-2	-50
1	4	17	"PFN0960"	"N187_5"	1920	26250	120	802	718	314	90	93	25	97	95	0	464	446	166	106	111	39	92	89	0	1.989	1.847	1.979	1.696	2.311	1.979	0.813	120	463	1070	968	0.992	712	358	628	340	0
1	5	17	"PFN0964"	"N189_3"	2080	26270	150	90	92	25	92	96	25	10	2	0	107	108	22	107	111	37	4	0	0	100000.000	0.000	0.833	1.018	3.295	0.047	0.000	156	545	-2	1	16.610	-2	0	0	1	-50
1	6	17	"PFN0966"	"N189_6"	2300	26250	120	721	690	277	92	95	23	96	95	0	953	857	344	107	110	38	95	95	0	0.743	0.797	0.774	0.825	2.133	0.773	0.845	120	473	1475	1348	-0.428	629	846	598	750	0
1	7	17	"PFN0969"	"N197_2"	2500	26250	120	1255	1093	454	91	94	22	99	95	0	1274	1166	449	107	108	19	100	100	0	0.997	0.946	0.943	0.882	2.204	0.956	0.861	120	480	2331	2061	-0.004	1164	1167	1002	1059	0
1	8	17	"PFN0979"	"N243_1"	2680	26250	110	181	186	59	94	96	22	86	80	0	243	230	78	104	108	21	91	85	0	0.626	0.730	0.711	0.654	2.215	0.660	0.482	80	507	226	218	-0.676	87	139	92	126	0
1	9	17	"PFF1893"	"F8058_1"	2870	26250	110	157	192	109	90	93	22	80	63	0	166	199	105	104	107	18	85	72	0	1.081	1.074	1.000	0.978	2.778	1.055	0.568	80	467	129	197	0.112	67	62	102	95	0
1	10	17	"PFB0086"	"B312"	3050	26250	120	3299	2998	1280	91	94	22	100	100	0	2241	1945	881	106	108	18	97	95	0	1.503	1.581	1.571	1.661	2.210	1.591	0.867	120	535	5343	4746	0.587	3208	2135	2907	1839	0
1	11	17	"PFB0247"	"B619"	3260	26270	150	95	98	21	94	97	24	15	4	0	104	107	22	106	109	19	16	5	0	-0.500	4.000	0.881	0.937	3.479	0.042	0.000	156	550	-1	5	Error	1	-2	4	1	-50
1	12	17	"PFB0263"	"B648"	3430	26280	150	91	94	21	94	98	24	12	2	0	108	107	22	106	109	20	17	3	0	-1.500	0.000	0.962	1.161	3.798	2.509	0.005	156	484	-1	1	Error	-3	2	0	1	-50
1	13	17	"PFB0272"	"B666"	3650	26260	150	94	96	21	95	106	201	0	0	0	111	113	24	109	112	34	11	0	0	-0.500	0.250	0.857	1.027	2.982	159.797	0.003	156	507	1	5	Error	-1	2	1	4	-50
1	14	17	"PFC0108"	"C322"	3810	26240	110	488	466	156	93	95	21	98	98	0	296	294	92	109	111	19	93	92	0	2.112	2.016	2.081	2.071	1.849	2.116	0.693	80	398	582	558	1.079	395	187	373	185	0
1	15	17	"PFA0055"	"A14801_28"	4020	26250	80	139	142	35	91	92	19	78	61	0	148	152	44	109	109	17	75	53	0	1.231	1.186	0.930	0.968	2.693	0.879	0.250	52	295	87	94	0.300	48	39	51	43	0
1	16	17	"PFA0082"	"A18792_10"	4210	26230	150	103	108	32	93	93	20	36	20	0	118	121	30	109	110	19	35	15	0	1.111	1.250	1.106	1.187	4.188	1.068	0.018	156	675	19	27	0.152	10	9	15	12	-50
1	17	17	"PFA0091"	"A18792_4"	4380	26250	100	152	157	45	96	97	22	81	60	0	292	273	89	110	112	20	86	85	0	0.308	0.374	0.356	0.365	2.271	0.359	0.473	80	377	238	224	-1.700	56	182	61	163	0
1	18	17	"PFA0097"	"A19747_2"	4570	26270	150	103	108	26	98	101	24	21	8	0	120	120	23	115	118	22	16	5	0	1.000	2.000	0.810	0.852	4.101	3.985	0.002	156	516	10	15	0.000	5	5	10	5	-50
1	19	17	"PFA0173"	"A4732_13"	4760	26270	150	101	102	25	97	101	24	18	2	0	115	117	21	116	119	22	13	3	0	-4.000	5.000	1.633	1.354	3.389	0.026	0.000	156	501	3	6	Error	4	-1	5	1	-50
1	20	17	"PFA0219"	"A8784_10"	4950	26250	110	716	683	274	98	101	25	97	96	0	751	687	276	113	117	22	97	97	0	0.969	1.019	0.993	1.056	1.906	0.988	0.826	80	494	1256	1159	-0.046	618	638	585	574	0
1	21	17	"PFM0561"	"M44175_1"	5140	26250	120	653	604	297	100	103	26	95	91	0	714	633	305	118	120	22	93	89	0	0.928	0.979	0.989	1.052	2.766	0.972	0.785	120	519	1149	1019	-0.108	553	596	504	515	0
1	22	17	"PFM0639"	"M46861_1"	5340	26250	150	109	111	29	100	109	129	0	0	0	118	122	30	115	127	139	0	0	0	3.000	1.571	1.192	1.009	3.718	0.941	0.725	156	831	12	18	1.585	9	3	11	7	-50
1	1	18	"PFM0668"	"M48963_5"	1350	26430	110	535	491	163	84	87	28	97	93	0	443	415	131	96	102	49	93	91	0	1.300	1.276	1.257	1.317	1.821	1.281	0.774	80	508	798	726	0.378	451	347	407	319	0
1	2	18	"PFM0751"	"M55156_1"	1550	26450	150	98	114	74	86	90	28	30	12	0	109	134	241	103	108	45	5	1	0	2.000	0.903	1.133	1.180	4.223	0.267	0.476	156	608	18	59	1.000	12	6	28	31	-50
1	3	18	"PFM0789"	"M57163_1"	1750	26430	90	87	90	20	87	90	20	19	5	0	183	181	57	104	107	20	84	71	0	0.000	0.039	0.182	0.186	3.327	0.074	0.020	52	290	79	80	Error	0	79	3	77	0
1	4	18	"PFM0887"	"M8047_1"	1930	26430	110	472	438	168	91	93	24	97	93	0	592	556	190	106	111	39	93	93	0	0.784	0.771	0.804	0.736	1.633	0.772	0.814	80	418	867	797	-0.351	381	486	347	450	0
1	5	18	"PFD0324"	"D37405_1"	2110	26440	150	123	124	31	98	102	29	45	14	0	132	132	35	112	116	38	28	5	0	1.250	1.300	0.885	0.866	3.486	0.508	0.202	156	495	45	46	0.322	25	20	26	20	-50
1	6	18	"PFD0374"	"D42243_5"	2260	26460	150	91	93	21	98	103	29	3	0	0	106	108	18	113	118	59	0	0	0	1.000	1.000	1.191	1.214	3.470	0.192	0.042	156	453	-14	-10	0.000	-7	-7	-5	-5	-50
1	7	18	"PFD0381"	"D42873_1"	2450	26440	150	98	103	31	95	97	24	23	6	0	110	110	28	110	112	34	4	1	0	100000.000	100000.000	0.890	0.886	3.860	8.641	0.001	156	635	3	8	16.610	3	0	8	0	-50
1	8	18	"PFD0391"	"D42954_8"	2690	26440	110	138	143	43	95	97	23	71	45	0	153	158	45	106	108	19	78	60	0	0.915	0.923	0.865	0.860	3.074	0.939	0.240	80	524	90	100	-0.128	43	47	48	52	0
1	9	18	"PFD0408"	"D47995_1"	2870	26430	110	1061	999	324	92	95	23	97	97	0	1302	1167	409	105	110	43	95	95	0	0.810	0.854	0.845	0.861	1.592	0.835	0.882	80	475	2166	1969	-0.305	969	1197	907	1062	0
1	10	18	"PFD0468"	"D53677_9"	3060	26460	150	87	90	24	92	95	22	12	4	0	104	105	23	107	111	39	5	0	0	1.667	1.000	1.211	1.031	4.279	0.069	0.008	156	573	-8	-4	0.737	-5	-3	-2	-2	-50
1	11	18	"IMX067I"	"Y_IMX067I"	3250	26470	150	88	91	24	93	95	20	13	5	0	100	101	20	108	110	18	9	2	0	0.625	0.286	1.000	1.012	3.156	1.968	0.033	156	442	-13	-9	-0.678	-5	-8	-2	-7	-50
1	12	18	"IOX204I"	"Y_IOX204I"	3410	26470	150	87	93	23	94	96	23	13	3	0	103	104	23	112	113	21	10	3	0	0.778	0.125	0.733	0.837	3.769	1.307	0.022	156	388	-16	-9	-0.363	-7	-9	-1	-8	-50
1	13	18	"IDX437I"	"Y_IDX437I"	3600	26460	150	91	92	22	94	106	206	0	0	0	103	103	20	112	115	35	1	0	0	0.333	0.222	0.869	0.991	3.813	99.617	0.003	156	483	-12	-11	-1.585	-3	-9	-2	-9	-50
1	14	18	"ILX005I"	"Y_ILX005I"	3790	26460	150	92	93	21	94	105	190	0	0	0	101	102	20	109	113	34	2	1	0	0.250	0.143	1.000	1.084	3.330	97.384	0.003	156	573	-10	-8	-2.000	-2	-8	-1	-7	-50
1	15	18	"Z_1_10"	"Z_1_10"	3980	26460	150	89	91	23	92	95	22	14	5	0	94	99	24	109	111	22	7	3	0	0.200	0.100	0.833	0.813	3.265	0.974	0.003	156	628	-18	-11	-2.322	-3	-15	-1	-10	-50
1	16	18	"Z_1_30"	"Z_1_30"	4170	26460	150	100	102	24	93	94	21	22	9	0	110	110	22	109	111	20	17	4	0	7.000	9.000	1.000	1.053	3.196	3.024	0.008	156	638	8	10	2.807	7	1	9	1	-50
1	17	18	"Z_2_70"	"Z_2_70"	4390	26440	130	1616	1472	535	96	99	24	100	99	0	6993	6459	1812	116	118	22	100	100	0	0.221	0.217	0.226	0.202	1.622	0.219	0.885	120	577	8397	7719	-2.178	1520	6877	1376	6343	0
1	18	18	"Z_2_90"	"Z_2_90"	4580	26440	120	2781	2517	1105	99	103	26	100	99	0	11634	10308	4104	120	125	23	100	100	0	0.233	0.237	0.242	0.222	2.008	0.229	0.878	120	427	14196	12606	-2.102	2682	11514	2418	10188	0
1	19	18	"Z_3_10"	"Z_3_10"	4780	26440	150	108	111	30	101	104	26	23	8	0	159	158	45	117	121	22	67	44	0	0.167	0.244	0.649	0.603	3.934	0.281	0.025	156	534	49	51	-2.585	7	42	10	41	-50
1	20	18	"Z_3_30"	"Z_3_30"	4950	26500	150	103	106	26	102	105	26	21	3	0	120	125	28	115	118	22	31	10	0	0.200	0.400	1.275	1.181	3.718	1.513	0.015	156	696	6	14	-2.322	1	5	4	10	-50
1	21	18	"Z_3_50"	"Z_3_50"	5160	26440	120	349	335	121	96	99	22	94	90	0	385	360	123	113	116	21	95	87	0	0.930	0.968	0.951	0.994	2.239	0.974	0.731	120	527	525	486	-0.104	253	272	239	247	0
1	22	18	"Z_3_70"	"Z_3_70"	5330	26440	110	1907	1741	723	95	97	21	100	100	0	2003	1787	684	110	116	63	98	98	0	0.957	0.982	1.016	0.949	1.719	0.950	0.885	80	456	3705	3323	-0.063	1812	1893	1646	1677	0
1	1	19	"Z_5_10"	"Z_5_10"	1360	26640	150	88	94	38	84	88	38	10	1	0	103	108	23	98	104	40	9	0	0	0.800	1.000	1.268	1.032	4.945	16.911	0.010	156	834	9	20	-0.322	4	5	10	10	-50
1	2	19	"Z_5_30"	"Z_5_30"	1550	26620	110	235	235	87	87	90	20	91	88	0	206	202	57	104	106	20	88	85	0	1.451	1.510	1.422	1.387	2.272	1.582	0.550	80	412	250	246	0.537	148	102	148	98	0
1	3	19	"Z_5_50"	"Z_5_50"	1740	26630	120	6558	5629	2418	91	95	23	100	100	0	4164	3453	1515	108	111	20	99	99	0	1.594	1.656	1.624	1.636	2.046	1.682	0.896	120	537	10523	8883	0.673	6467	4056	5538	3345	0
1	4	19	"Z_5_70"	"Z_5_70"	1920	26620	110	24398	21972	7660	101	129	362	100	97	0	13756	11993	4255	113	170	727	100	95	0	1.781	1.841	1.813	1.814	1.550	1.846	0.906	80	475	37940	33751	0.833	24297	13643	21871	11880	0
1	5	19	"Z_5_90"	"Z_5_90"	2120	26620	110	44066	39356	13496	108	154	473	100	100	0	22888	19801	7327	118	231	1210	98	93	0	1.931	1.994	1.958	2.034	1.723	1.993	0.892	80	429	66728	58931	0.949	43958	22770	39248	19683	0
1	6	19	"Z_6_10"	"Z_6_10"	2310	26630	150	147	152	49	95	121	298	0	0	0	140	143	42	110	178	976	0	0	0	1.733	1.727	1.360	1.473	2.784	0.397	0.978	156	534	82	90	0.794	52	30	57	33	-50
1	7	19	"Z_7_50"	"Z_7_50"	2500	26630	120	338	325	104	91	95	24	97	96	0	272	276	94	106	110	23	97	90	0	1.488	1.376	1.482	1.447	2.008	1.361	0.680	120	494	413	404	0.573	247	166	234	170	0
1	8	19	"Z_7_70"	"Z_7_70"	2690	26630	120	522	477	197	90	93	21	94	91	0	516	467	170	104	106	18	95	92	0	1.049	1.066	1.085	0.979	2.193	1.090	0.802	120	548	844	750	0.068	432	412	387	363	0
1	9	19	"Z_7_90"	"Z_7_90"	2880	26620	110	1452	1331	532	90	99	84	97	92	0	1364	1208	444	104	120	122	93	91	0	1.081	1.124	1.176	1.116	1.648	1.133	0.852	80	439	2622	2345	0.112	1362	1260	1241	1104	0
1	10	19	"Z_8_10"	"Z_8_10"	3050	26630	150	90	92	22	90	97	71	0	0	0	108	109	23	107	118	102	0	0	0	0.000	1.000	0.866	0.798	3.690	0.712	0.786	156	636	1	4	Error	0	1	2	2	-50
1	11	19	"Z_8_30"	"Z_8_30"	3260	26630	100	105	109	28	91	94	21	40	21	0	151	153	40	110	112	18	70	51	0	0.341	0.419	0.699	0.647	4.256	0.315	0.050	80	381	55	61	-1.550	14	41	18	43	0
1	12	19	"Z_8_50"	"Z_8_50"	3450	26630	120	8240	7027	3172	91	93	21	100	100	0	15041	12760	5142	110	113	20	100	100	0	0.546	0.548	0.551	0.531	2.223	0.542	0.875	120	417	23080	19586	-0.874	8149	14931	6936	12650	0
1	13	19	"PFA32032"	"oPFA32032"	3630	26630	100	111	114	27	93	96	23	42	20	0	153	153	40	111	114	21	71	48	0	0.429	0.500	0.645	0.636	2.983	0.521	0.100	80	375	60	63	-1.222	18	42	21	42	0
1	14	19	"PFC0775"	"oPFC0775"	3820	26620	110	651	628	204	95	100	25	96	96	0	961	895	275	111	118	61	96	95	0	0.654	0.680	0.686	0.686	1.429	0.655	0.866	80	421	1406	1317	-0.612	556	850	533	784	0
1	15	19	"PFI17647"	"oPFI17647"	4020	26660	150	100	102	22	96	100	25	20	3	0	108	111	22	114	120	58	1	0	0	-0.667	-2.000	1.133	0.907	3.146	0.148	0.036	156	480	-2	3	Error	4	-6	6	-3	-50
1	16	19	"PFF72435"	"oPFF72435"	4200	26630	120	218	209	71	96	98	23	89	79	0	225	228	71	115	116	21	91	81	0	1.109	1.000	0.990	0.952	2.112	1.003	0.486	120	435	232	226	0.149	122	110	113	113	0
1	17	19	"PFL0040"	"oPFL0040"	4390	26630	120	1416	1275	549	96	98	23	100	98	0	826	773	288	117	119	22	96	95	0	1.862	1.797	1.860	1.829	1.972	1.910	0.817	120	533	2029	1835	0.897	1320	709	1179	656	0
1	18	19	"PFL0041"	"oPFL0041"	4580	26630	120	189	188	51	100	104	24	89	81	0	921	826	286	121	124	23	98	97	0	0.111	0.125	0.124	0.124	1.922	0.109	0.567	120	435	889	793	-3.168	89	800	88	705	0
1	19	19	"PFI17649"	"oPFI17649"	4740	26650	150	100	102	24	105	109	26	8	1	0	118	120	24	121	124	24	14	3	0	1.667	3.000	1.043	0.940	3.416	2.997	0.011	156	564	-8	-4	0.737	-5	-3	-3	-1	-50
1	20	19	"PFJ12790"	"oPFJ12790"	4970	26640	110	103	111	27	105	108	26	22	7	0	220	217	51	117	120	23	93	86	0	-0.019	0.060	0.218	0.252	3.087	0.048	0.006	80	399	101	106	Error	-2	103	6	100	0
1	21	19	"PFJ12792"	"oPFJ12792"	5160	26640	120	216	221	68	97	99	23	93	85	0	233	234	58	113	116	21	92	90	0	0.992	1.025	1.022	1.055	2.580	1.116	0.567	120	450	239	245	-0.012	119	120	124	121	0
1	22	19	"PFK12895"	"oPFK12895"	5330	26640	150	113	115	28	94	97	22	45	16	0	125	129	30	113	118	49	14	1	0	1.583	1.313	1.070	0.982	2.815	1.641	0.024	156	822	31	37	0.663	19	12	21	16	-50
1	1	20	"PFF72440"	"oPFF72440"	1370	26820	120	2168	1891	778	87	90	19	100	100	0	2826	2392	1093	103	105	18	97	96	0	0.764	0.788	0.795	0.839	2.137	0.744	0.862	120	532	4804	4093	-0.388	2081	2723	1804	2289	0
1	2	20	"PFH0004"	"oPFH0004"	1550	26820	120	989	917	367	87	177	1285	9	0	0	665	628	250	102	122	324	82	35	0	1.602	1.578	1.604	1.576	1.976	1.618	0.820	120	446	1465	1356	0.680	902	563	830	526	0
1	3	20	"PFD66983"	"oPFD66983"	1720	26820	150	106	109	29	88	214	1504	0	0	0	125	129	34	104	174	1063	0	0	0	0.857	0.840	0.798	0.830	3.714	1.562	0.590	156	541	39	46	-0.222	18	21	21	25	-50
1	4	20	"PFBL B0087"	"oPFBLOB0087"	1910	26810	150	97	103	31	94	117	309	0	0	0	119	120	29	106	148	618	0	0	0	0.231	0.643	0.958	0.882	4.018	0.318	0.968	156	659	16	23	-2.115	3	13	9	14	-50
1	5	20	"PFBL B0089"	"oPFBLOB0089"	2110	26810	110	232	237	88	92	118	305	3	0	0	236	234	67	104	174	993	0	0	0	1.061	1.115	0.980	0.933	2.012	1.256	0.585	80	515	272	275	0.085	140	132	145	130	0
1	6	20	"PFL0045"	"oPFL0045"	2320	26820	120	203	199	57	87	90	21	92	85	0	1253	1152	435	102	106	24	100	98	0	0.101	0.107	0.115	0.105	1.967	0.097	0.718	120	522	1267	1162	-3.311	116	1151	112	1050	0
1	7	20	"PFF72441"	"oPFF72441"	2500	26820	100	92	98	30	86	88	19	30	18	0	124	128	39	103	104	17	53	36	0	0.286	0.480	0.823	0.727	3.601	0.615	0.053	80	411	27	37	-1.807	6	21	12	25	0
1	8	20	"PFBL B0090"	"oPFBLOB0090"	2680	26810	110	921	841	305	86	103	118	95	88	0	515	484	169	103	117	81	90	85	0	2.027	1.982	1.925	2.013	1.784	2.036	0.813	80	451	1247	1136	1.019	835	412	755	381	0
1	9	20	"PFD66986"	"oPFD66986"	2870	26830	150	90	95	24	87	104	119	0	0	0	116	122	30	106	127	157	0	0	0	0.300	0.500	1.141	1.072	4.148	1.546	0.756	156	653	13	24	-1.737	3	10	8	16	-50
1	10	20	"PFL0049"	"oPFL0049"	3060	26880	150	88	91	21	87	90	21	19	3	0	107	110	23	106	107	17	21	10	0	1.000	1.000	1.091	1.170	3.794	1.706	0.004	156	527	2	8	0.000	1	1	4	4	-50
1	11	20	"PFK12897"	"oPFK12897"	3220	26850	150	91	93	24	89	91	21	25	5	0	106	107	21	107	110	19	17	4	0	-2.000	100000.000	0.929	1.093	3.523	53.451	0.000	156	605	1	4	Error	2	-1	4	0	-50
1	12	20	"PFF72442"	"oPFF72442"	3440	26820	120	1055	910	414	89	91	20	98	94	0	683	611	255	106	109	19	95	91	0	1.674	1.626	1.614	1.522	2.046	1.705	0.811	120	555	1543	1326	0.743	966	577	821	505	0
1	13	20	"PFF72443"	"oPFF72443"	3650	26820	120	382	360	140	92	94	21	95	91	0	609	550	223	110	112	19	94	90	0	0.581	0.609	0.577	0.637	2.655	0.573	0.758	120	534	789	708	-0.783	290	499	268	440	0
1	14	20	"PFBL B0094"	"oPFBLOB0094"	3820	26820	110	3006	3239	1905	97	100	27	100	100	0	3017	3076	1851	112	130	244	93	87	0	1.001	1.060	1.055	1.145	2.229	0.995	0.842	80	353	5814	6106	0.002	2909	2905	3142	2964	0
1	15	20	"PFH0026"	"oPFH0026"	3940	26820	150	171	298	437	97	101	26	82	67	0	147	291	457	114	126	194	13	9	0	2.242	1.136	1.582	1.729	3.049	0.726	0.483	156	582	107	378	1.165	74	33	201	177	-50
1	16	20	"PFD67003"	"oPFD67003"	4130	26810	110	765	734	274	99	104	41	98	97	0	565	533	173	116	123	56	92	92	0	1.483	1.523	1.490	1.535	2.197	1.512	0.787	80	388	1115	1052	0.569	666	449	635	417	0
1	17	20	"PFM60515"	"oPFM60515"	4310	26860	150	93	96	23	97	101	33	8	0	0	116	121	29	113	119	42	9	1	0	-1.333	-0.125	0.832	0.909	4.383	0.597	0.293	156	800	-1	7	Error	-4	3	-1	8	-50
1	18	20	"PFL0099"	"oPFL0099"	4510	26810	110	3947	3568	1285	101	116	179	100	97	0	2679	2359	835	117	141	235	97	93	0	1.501	1.546	1.550	1.556	1.685	1.560	0.849	80	505	6408	5709	0.586	3846	2562	3467	2242	0
1	19	20	"PFJ12808"	"oPFJ12808"	4710	26820	120	303	291	87	102	119	184	53	0	0	278	267	71	117	145	242	5	0	0	1.248	1.260	1.241	1.253	2.672	1.318	0.622	120	479	362	339	0.320	201	161	189	150	0
1	20	20	"PFBL B0145"	"oPFBLOB0145"	4900	26820	120	233	231	69	104	106	25	92	83	0	282	270	91	117	120	23	85	84	0	0.782	0.830	0.769	0.759	2.629	0.761	0.546	120	526	294	280	-0.355	129	165	127	153	0
1	21	20	"PFBL B0149"	"oPFBLOB0149"	5100	26820	130	225	221	55	99	102	24	96	93	0	179	179	38	112	116	31	82	55	0	1.881	1.821	1.769	1.846	2.173	2.068	0.403	120	571	193	189	0.911	126	67	122	67	0
1	22	20	"PFI17700"	"oPFI17700"	5290	26820	110	228	225	66	100	104	25	91	86	0	387	374	111	118	121	26	97	91	0	0.476	0.488	0.476	0.493	2.367	0.422	0.551	80	480	397	381	-1.071	128	269	125	256	0
1	1	21	"PFI17702"	"oPFI17702"	1310	27000	110	1452	1356	445	87	93	75	100	97	0	1085	1011	364	100	111	96	97	92	0	1.386	1.393	1.384	1.461	1.630	1.345	0.879	80	527	2350	2180	0.471	1365	985	1269	911	0
1	2	21	"PFG0046"	"oPFG0046"	1510	27010	120	241	233	87	88	95	75	75	50	0	303	289	107	101	114	102	77	48	0	0.757	0.771	0.768	0.757	3.093	0.765	0.609	120	523	355	333	-0.401	153	202	145	188	0
1	3	21	"PFBL B0151"	"oPFBLOB0151"	1700	27000	130	1127	1080	651	84	202	1462	7	0	0	619	940	2201	99	164	1033	4	3	0	2.006	1.184	2.063	2.040	2.258	1.126	0.683	120	573	1563	1837	1.004	1043	520	996	841	0
1	4	21	"PFG0047"	"oPFG0047"	1890	27010	120	310	304	118	87	89	20	92	91	0	183	179	55	98	101	22	84	72	0	2.624	2.679	2.574	2.527	2.607	3.042	0.535	120	536	308	298	1.392	223	85	217	81	0
1	5	21	"PFD67004"	"oPFD67004"	2090	27010	120	648	604	237	88	90	20	98	96	0	396	367	145	102	106	22	92	89	0	1.905	1.947	1.973	2.087	2.184	1.971	0.767	120	547	854	781	0.930	560	294	516	265	0
1	6	21	"PFL0107"	"oPFL0107"	2280	27010	120	584	545	210	87	89	21	99	96	0	281	273	91	103	105	21	90	89	0	2.792	2.694	2.635	2.505	1.889	2.942	0.698	120	502	675	628	1.481	497	178	458	170	0
1	7	21	"PFM60519"	"oPFM60519"	2460	27010	120	410	401	158	84	87	19	98	94	0	699	640	269	101	102	16	95	94	0	0.545	0.588	0.595	0.606	2.463	0.539	0.759	120	520	924	856	-0.875	326	598	317	539	0
1	8	21	"PFI17707"	"oPFI17707"	2660	27010	120	399	376	141	85	94	88	87	78	0	394	381	148	101	108	58	90	85	0	1.072	1.039	1.059	1.052	2.236	1.012	0.720	120	609	607	571	0.100	314	293	291	280	0
1	9	21	"PFBL B0154"	"oPFBLOB0154"	2840	27010	110	2401	2120	756	88	91	24	100	100	0	4400	4087	1477	105	120	195	100	98	0	0.539	0.510	0.520	0.504	1.724	0.470	0.845	80	442	6608	6014	-0.893	2313	4295	2032	3982	0
1	10	21	"PFM60520"	"oPFM60520"	3030	27010	120	422	395	160	87	90	23	92	88	0	299	278	98	105	121	196	47	0	0	1.727	1.780	1.735	1.591	2.666	1.828	0.741	120	438	529	481	0.788	335	194	308	173	0
1	11	21	"PFBL B0158"	"oPFBLOB0158"	3230	27010	120	198	193	64	90	91	20	86	81	0	602	573	221	105	105	17	95	93	0	0.217	0.220	0.222	0.227	1.964	0.202	0.668	120	408	605	571	-2.202	108	497	103	468	0
1	12	21	"PFI17709"	"oPFI17709"	3410	27010	120	2282	2003	856	91	93	21	100	100	0	1498	1267	598	105	107	18	95	93	0	1.573	1.645	1.641	1.653	1.885	1.624	0.848	120	507	3584	3074	0.653	2191	1393	1912	1162	0
1	13	21	"PFG0048"	"oPFG0048"	3600	27010	120	5738	4900	2199	92	94	22	100	100	0	4002	3469	1623	107	109	19	98	96	0	1.450	1.430	1.454	1.506	2.551	1.456	0.836	120	537	9541	8170	0.536	5646	3895	4808	3362	0
1	14	21	"PFM60526"	"oPFM60526"	3790	27010	120	804	722	300	95	97	25	97	95	0	854	748	336	112	123	198	83	70	0	0.956	0.986	1.027	0.981	2.641	0.946	0.788	120	522	1451	1263	-0.066	709	742	627	636	0
1	15	21	"PFM60528"	"oPFM60528"	3980	27010	120	518	476	183	95	97	24	97	92	0	479	439	151	112	122	194	80	40	0	1.153	1.165	1.234	1.152	2.841	1.205	0.742	120	542	790	708	0.205	423	367	381	327	0
1	16	21	"PFL0111"	"oPFL0111"	4170	27010	110	152	156	39	93	95	26	82	55	0	207	201	62	109	114	41	80	60	0	0.602	0.685	0.633	0.679	2.439	0.605	0.351	80	493	157	155	-0.732	59	98	63	92	0
1	17	21	"E598_1c"	"E598_1c"	4370	27110	150	97	105	39	89	93	22	28	12	0	108	118	38	109	111	21	18	12	0	-8.000	1.778	1.143	1.189	3.031	1.435	0.008	156	697	7	25	Error	8	-1	16	9	-50
1	18	21	"E598_1e"	"E598_1e"	4550	27040	150	91	92	22	98	109	157	0	0	0	101	105	21	111	131	206	0	0	0	0.700	1.000	1.217	1.032	3.517	1.080	0.013	156	662	-17	-12	-0.515	-7	-10	-6	-6	-50
1	19	21	"E598_1g"	"E598_1g"	4740	27030	150	89	94	26	98	100	21	16	8	0	95	99	22	113	116	47	1	0	0	0.500	0.286	1.167	1.029	3.232	1.285	0.028	156	534	-27	-18	-1.000	-9	-18	-4	-14	-50
1	20	21	"E598_1i"	"E598_1i"	4910	27010	110	1400	1350	445	99	102	30	100	100	0	2968	2800	965	113	130	185	97	97	0	0.456	0.466	0.483	0.475	1.781	0.428	0.839	80	416	4156	3938	-1.134	1301	2855	1251	2687	0
1	21	21	"F48446_9a"	"F48446_9a"	5160	27020	150	94	97	22	93	98	29	16	1	0	106	111	37	107	120	151	0	0	0	-1.000	1.000	1.000	1.009	3.936	0.146	0.017	156	629	0	8	Error	1	-1	4	4	-50
1	22	21	"F48446_9c"	"F48446_9c"	5310	27030	150	90	94	25	98	102	28	8	3	0	99	104	26	116	118	25	8	1	0	0.471	0.333	0.756	0.839	3.851	3.310	0.030	156	754	-25	-16	-1.087	-8	-17	-4	-12	-50
1	1	22	"I12861_2g"	"I12861_2g"	1330	27200	110	118	121	59	82	88	70	8	1	0	147	146	50	97	107	89	12	1	0	0.720	0.796	0.807	0.768	2.836	0.160	0.134	80	599	86	88	-0.474	36	50	39	49	0
1	2	22	"I12861_2i"	"I12861_2i"	1530	27200	120	184	190	65	85	88	24	93	78	0	221	213	63	99	105	46	81	65	0	0.811	0.921	0.861	0.861	2.249	0.946	0.520	120	544	221	219	-0.301	99	122	105	114	0
1	3	22	"J512_2a"	"J512_2a"	1670	27270	150	85	86	17	84	86	19	17	3	0	95	97	19	99	102	22	11	1	0	-0.250	-1.000	1.000	0.897	4.101	0.005	0.000	156	974	-3	0	Error	1	-4	2	-2	-50
1	4	22	"J512_2c"	"J512_2c"	1920	27230	150	87	89	21	85	88	20	20	5	0	97	97	22	100	103	19	11	5	0	-0.667	-1.333	0.841	0.938	3.487	1.484	0.013	156	898	-1	1	Error	2	-3	4	-3	-50
1	5	22	"J512_2e"	"J512_2e"	2090	27210	150	89	91	24	86	88	20	17	5	0	100	101	21	100	103	20	16	5	0	100000.000	5.000	0.837	0.913	3.839	5.357	0.003	156	842	3	6	16.610	3	0	5	1	-50
1	6	22	"J512_2g"	"J512_2g"	2340	27210	150	90	92	21	85	87	19	26	7	0	93	97	18	101	103	17	10	5	0	-0.625	-1.750	0.895	1.053	3.898	11.186	0.000	156	800	-3	3	Error	5	-8	7	-4	-50
1	7	22	"M40872_8a"	"M40872_8a"	2490	27240	150	84	86	19	85	86	18	16	5	0	93	99	29	101	102	16	16	8	0	0.125	-0.500	0.833	0.879	2.912	0.247	0.002	156	759	-9	-1	-3.000	-1	-8	1	-2	-50
1	8	22	"M40872_8c"	"M40872_8c"	2650	27250	150	85	86	21	86	144	1020	0	0	0	95	96	19	102	135	651	0	0	0	0.143	0.000	1.400	1.173	4.073	0.693	0.009	156	825	-8	-6	-2.807	-1	-7	0	-6	-50
1	9	22	"M40872_8e"	"M40872_8e"	2840	27230	150	88	89	21	88	480	2859	0	0	0	96	99	19	103	491	2797	0	0	0	0.000	-0.250	0.981	1.108	3.080	1.026	0.822	156	857	-7	-3	Error	0	-7	1	-4	-50
1	10	22	"M40872_8g"	"M40872_8g"	3040	27230	150	90	91	20	87	416	2625	0	0	0	96	100	22	102	434	2656	0	0	0	-0.500	-2.000	1.002	1.039	3.280	11.401	0.001	156	902	-3	2	Error	3	-6	4	-2	-50
1	11	22	"M40872_8i"	"M40872_8i"	3230	27200	110	250	246	71	88	91	21	92	88	0	220	218	56	102	104	19	96	92	0	1.373	1.362	1.286	1.262	2.234	1.426	0.580	80	523	280	274	0.457	162	118	158	116	0
1	12	22	"EMPTY"	"EMPTY"	3430	27210	110	151	155	58	88	90	21	82	60	0	182	192	71	102	104	19	85	78	0	0.788	0.744	0.649	0.717	3.205	0.757	0.374	80	555	143	157	-0.345	63	80	67	90	0
1	13	22	"EMPTY"	"EMPTY"	3610	27210	100	230	251	126	88	91	21	90	76	0	258	280	149	103	105	18	87	82	0	0.916	0.921	0.936	0.869	2.953	0.862	0.604	80	482	297	340	-0.126	142	155	163	177	0
1	14	22	"EMPTY"	"EMPTY"	3800	27210	100	186	211	101	88	91	20	82	72	0	219	229	97	105	107	18	88	77	0	0.860	0.992	0.843	0.893	2.752	1.014	0.559	80	492	212	247	-0.218	98	114	123	124	0
1	15	22	"EMPTY"	"EMPTY"	3990	27210	100	199	211	88	88	90	19	91	83	0	208	205	68	106	109	19	83	78	0	1.088	1.242	1.030	1.147	2.589	1.402	0.427	80	492	213	222	0.122	111	102	123	99	0
1	16	22	"EMPTY"	"EMPTY"	4180	27200	110	409	432	253	87	89	19	98	93	0	392	456	260	106	108	21	93	90	0	1.126	0.986	0.982	0.884	2.250	0.973	0.809	80	521	608	695	0.171	322	286	345	350	0
1	17	22	"EMPTY"	"EMPTY"	4360	27210	100	187	193	59	85	87	18	93	88	0	202	208	52	105	106	17	96	92	0	1.052	1.049	0.993	0.990	2.410	1.020	0.483	80	355	199	211	0.073	102	97	108	103	0
1	18	22	"EMPTY"	"EMPTY"	4550	27210	110	156	159	41	86	90	20	86	78	0	172	177	50	105	107	19	88	73	0	1.045	1.014	0.945	0.891	2.446	0.883	0.352	80	445	137	145	0.063	70	67	73	72	0
1	19	22	"EMPTY"	"EMPTY"	4750	27220	150	89	91	21	88	90	20	18	5	0	108	108	19	102	105	18	26	7	0	0.167	0.500	1.477	1.326	3.911	2.225	0.009	156	743	7	9	-2.585	1	6	3	6	-50
1	20	22	"EMPTY"	"EMPTY"	4920	27180	150	90	93	20	90	92	27	12	1	0	106	109	20	103	114	144	0	0	0	0.000	0.500	1.000	0.996	4.145	0.112	0.408	156	679	3	9	Error	0	3	3	6	-50
1	21	22	"EMPTY"	"EMPTY"	5120	27220	150	86	89	22	87	90	20	17	4	0	105	111	30	104	108	28	16	4	0	-1.000	0.286	0.750	0.934	3.970	0.233	0.018	156	775	0	9	Error	-1	1	2	7	-50
1	22	22	"EMPTY"	"EMPTY"	5310	27220	150	86	88	20	93	95	23	8	0	0	103	103	16	110	114	27	4	0	0	1.000	0.714	1.293	1.215	3.365	0.109	0.003	156	875	-14	-12	0.000	-7	-7	-5	-7	-50
2	1	1	"PFA0116"	"A23157_2"	5900	23320	140	702	687	226	103	106	25	100	100	0	432	424	138	124	127	27	98	96	0	1.945	1.947	1.918	2.050	1.760	2.004	0.745	156	627	907	884	0.960	599	308	584	300	0
2	2	1	"PFA0048"	"A14801_13"	6090	23330	140	3409	3139	1074	104	108	28	100	100	0	1078	1028	322	122	126	25	100	99	0	3.457	3.350	3.276	3.335	1.617	3.595	0.855	156	542	4261	3941	1.790	3305	956	3035	906	0
2	3	1	"PFA0211"	"A8109_3"	6260	23330	150	1097	1048	447	104	116	42	100	98	0	1137	1065	469	122	131	37	98	96	0	0.978	1.001	0.943	1.035	2.055	0.972	0.799	156	683	2008	1887	-0.032	993	1015	944	943	0
2	4	1	"PFA0021"	"A11962_3"	6490	23350	150	162	177	60	105	117	44	57	37	0	186	192	56	122	134	55	56	24	0	0.891	1.029	1.040	0.968	2.268	0.859	0.343	156	652	121	142	-0.167	57	64	72	70	-50
2	5	1	"PFA0164"	"A3310_6"	6630	23340	140	511	512	139	103	108	34	100	100	0	376	388	88	122	128	46	100	100	0	1.606	1.538	1.529	1.527	1.424	1.596	0.717	156	547	662	675	0.684	408	254	409	266	0
2	6	1	"PFA0033"	"A13725_2"	6830	23340	150	226	239	66	116	121	33	94	82	0	504	508	110	135	141	35	100	100	0	0.298	0.330	0.297	0.301	1.809	0.316	0.439	156	680	479	496	-1.746	110	369	123	373	0
2	7	1	"PFB0041"	"B180"	7020	23340	150	584	632	252	113	117	28	99	99	0	512	537	174	131	136	34	100	99	0	1.236	1.278	1.223	1.228	1.560	1.378	0.819	156	607	852	925	0.306	471	381	519	406	0
2	8	1	"PFB0043"	"B186"	7200	23340	140	513	510	141	110	113	28	100	100	0	496	491	127	126	131	26	100	99	0	1.089	1.096	1.114	1.083	1.563	1.120	0.774	156	577	773	765	0.123	403	370	400	365	0
2	9	1	"PFB0048"	"B197"	7400	23340	140	478	467	125	109	113	29	100	100	0	849	825	180	132	135	27	100	100	0	0.515	0.517	0.513	0.501	1.370	0.510	0.817	156	631	1086	1051	-0.958	369	717	358	693	0
2	10	1	"PFB0056"	"B218"	7620	23340	140	336	338	91	114	119	31	98	94	0	7715	7385	2374	137	141	41	100	100	0	0.029	0.031	0.029	0.030	1.445	0.028	0.738	156	683	7800	7472	-5.093	222	7578	224	7248	0
2	11	1	"PFB0059"	"B241"	7830	23330	150	131	140	38	114	121	43	24	5	0	163	172	39	132	139	42	41	12	0	0.548	0.650	0.738	0.772	3.353	0.666	0.065	156	671	48	66	-0.867	17	31	26	40	-50
2	12	1	"PFB0069"	"B270"	7990	23340	140	330	329	86	115	122	46	98	93	0	309	320	69	130	135	28	99	99	0	1.201	1.126	1.154	1.104	1.639	1.252	0.625	156	533	394	404	0.264	215	179	214	190	0
2	13	1	"PFB0161"	"B471"	8170	23340	140	637	609	161	110	115	42	99	98	0	507	501	113	129	133	26	100	100	0	1.394	1.341	1.341	1.314	1.639	1.404	0.786	156	603	905	871	0.479	527	378	499	372	0
2	14	1	"PFB0183"	"B508"	8380	23330	140	239	242	66	105	107	26	96	92	0	245	254	60	121	124	23	97	94	0	1.081	1.030	0.930	0.986	1.931	1.067	0.529	156	654	258	270	0.112	134	124	137	133	0
2	15	1	"PFB0185"	"B511"	8570	23330	150	287	288	90	101	103	25	97	93	0	347	352	89	117	120	23	100	100	0	0.809	0.796	0.784	0.741	1.732	0.817	0.711	156	697	416	422	-0.306	186	230	187	235	0
2	16	1	"PFB0199"	"B537"	8760	23340	150	605	617	230	102	104	25	100	100	0	590	594	171	116	119	22	100	100	0	1.061	1.077	1.096	1.017	1.663	1.161	0.786	156	638	977	993	0.086	503	474	515	478	0
2	17	1	"PFB0205"	"B549"	8950	23330	150	1101	1062	211	105	107	24	100	100	0	857	842	166	121	125	23	100	100	0	1.353	1.327	1.315	1.338	1.422	1.317	0.847	156	687	1732	1678	0.436	996	736	957	721	0
2	18	1	"PFB0211"	"B556"	9140	23330	140	13627	13207	4969	107	109	23	100	100	0	7534	7219	2505	123	127	23	100	100	0	1.824	1.846	1.837	1.821	1.412	1.932	0.895	156	597	20931	20196	0.867	13520	7411	13100	7096	0
2	19	1	"PFC0047"	"C187"	9330	23330	140	2404	2287	699	108	111	25	100	100	0	1125	1105	286	126	129	24	100	100	0	2.298	2.226	2.213	2.172	1.491	2.362	0.868	156	629	3295	3158	1.201	2296	999	2179	979	0
2	20	1	"PFC0049"	"C191"	9530	23330	140	1032	995	353	107	111	27	100	100	0	663	666	197	128	132	26	100	100	0	1.729	1.651	1.644	1.616	1.465	1.764	0.847	156	643	1460	1426	0.790	925	535	888	538	0
2	21	1	"PFC0053"	"C199"	9720	23330	150	257	259	70	108	154	1097	0	0	0	286	295	67	132	154	485	0	0	0	0.968	0.926	0.892	0.873	1.920	0.933	0.574	156	691	303	314	-0.048	149	154	151	163	0
2	22	1	"PFC0064"	"C230"	9920	23320	140	161	164	47	108	147	1013	0	0	0	165	166	41	138	159	448	0	0	0	1.963	2.000	1.599	1.497	3.977	2.212	0.052	156	810	80	84	0.973	53	27	56	28	0
2	1	2	"PFC0067"	"C234"	5940	23510	150	2162	1973	666	100	104	27	99	98	0	1142	1040	342	116	121	26	98	98	0	2.010	2.027	2.018	2.011	2.072	2.092	0.832	156	615	3088	2797	1.007	2062	1026	1873	924	0
2	2	2	"PFC0074"	"C249"	6130	23520	140	253	262	98	112	115	29	90	79	0	276	282	83	125	129	35	91	85	0	0.934	0.955	0.979	0.897	2.152	1.073	0.587	156	357	292	307	-0.099	141	151	150	157	0
2	3	2	"PFK0421"	"Kn479_3"	6290	23500	150	163	168	42	118	126	41	53	21	0	281	274	80	130	144	56	82	64	0	0.298	0.347	0.361	0.339	3.602	0.331	0.275	156	441	196	194	-1.747	45	151	50	144	-50
2	4	2	"PFK0499"	"Kn722_1"	6510	23520	140	418	413	132	110	117	39	98	92	0	486	480	143	125	141	66	98	94	0	0.853	0.854	0.852	0.833	1.672	0.929	0.613	156	406	669	658	-0.229	308	361	303	355	0
2	5	2	"PFK0529"	"Kn862_1"	6700	23520	140	578	555	231	113	118	38	96	92	0	714	683	230	130	138	52	98	96	0	0.796	0.799	0.787	0.724	1.918	0.845	0.698	156	412	1049	995	-0.329	465	584	442	553	0
2	6	2	"PFK0159"	"Kn1106_2"	6920	23520	150	132	137	38	116	121	37	29	8	0	140	145	39	131	137	42	23	5	0	1.778	1.500	0.976	0.955	3.289	0.698	0.110	156	376	25	35	0.830	16	9	21	14	-50
2	7	2	"PFK0179"	"Kn1255_4"	7080	23520	140	638	662	266	106	109	26	99	98	0	713	743	284	122	128	40	99	98	0	0.900	0.895	0.934	0.874	1.889	0.919	0.766	156	298	1123	1177	-0.152	532	591	556	621	0
2	8	2	"PFK0266"	"Kn2144_2"	7270	23520	140	190	191	57	108	112	30	83	66	0	389	377	99	124	130	28	96	95	0	0.309	0.328	0.319	0.308	2.238	0.320	0.435	156	341	347	336	-1.692	82	265	83	253	0
2	9	2	"PFK1250"	"Ks8_1"	7450	23510	150	268	263	74	115	121	32	92	85	0	262	268	67	134	138	30	95	87	0	1.195	1.104	1.073	1.070	2.198	1.094	0.502	156	443	281	282	0.257	153	128	148	134	0
2	10	2	"PFK0668"	"Ks13_2"	7660	23520	150	284	283	82	122	125	32	91	87	0	378	374	93	139	142	34	97	95	0	0.678	0.685	0.679	0.619	2.159	0.702	0.606	156	471	401	396	-0.561	162	239	161	235	0
2	11	2	"PFK0833"	"Ks25_5"	7850	23510	140	257	260	74	123	127	34	92	81	0	203	202	47	137	144	43	69	29	0	2.030	2.108	2.192	2.203	2.876	2.262	0.376	156	421	200	202	1.022	134	66	137	65	0
2	12	2	"PFK0849"	"Ks26_17"	8050	23530	150	131	134	34	117	125	39	24	3	0	208	210	54	135	140	41	72	41	0	0.192	0.227	0.436	0.463	3.428	0.164	0.032	156	376	87	92	-2.382	14	73	17	75	-50
2	13	2	"PFK0898"	"Ks31_1"	8220	23520	150	451	435	157	113	118	33	92	91	0	311	304	103	128	133	27	89	86	0	1.847	1.830	1.750	1.692	1.927	1.886	0.643	156	410	521	498	0.885	338	183	322	176	0
2	14	2	"PFK0968"	"Ks42_6"	8410	23520	140	231	241	74	109	112	27	92	86	0	233	233	63	124	127	26	91	84	0	1.119	1.211	1.227	1.168	2.024	1.214	0.562	156	474	231	241	0.163	122	109	132	109	0
2	15	2	"PFK1224"	"Ks83_19"	8630	23520	150	143	150	42	105	108	24	64	39	0	152	154	35	122	125	24	56	30	0	1.267	1.406	1.200	1.058	3.274	1.592	0.159	156	433	68	77	0.341	38	30	45	32	-50
2	16	2	"PFK1246"	"Ks89_2"	8800	23520	140	205	209	62	105	109	25	92	81	0	294	289	71	120	123	23	100	98	0	0.575	0.615	0.617	0.571	1.881	0.626	0.520	156	397	274	273	-0.799	100	174	104	169	0
2	17	2	"PFK1245"	"Ks89_10"	9010	23520	150	112	116	28	106	108	26	26	7	0	129	131	34	121	127	30	26	4	0	0.750	1.000	0.789	0.756	4.051	0.693	0.061	156	436	14	20	-0.415	6	8	10	10	-50
2	18	2	"PFK1268"	"Ks97_1"	9180	23520	140	413	406	115	106	108	25	100	98	0	266	266	60	120	126	28	96	94	0	2.103	2.055	2.173	2.064	1.807	2.277	0.664	156	399	453	446	1.072	307	146	300	146	0
2	19	2	"PFK0567"	"Ks101_10"	9370	23520	150	395	401	112	107	113	31	99	98	0	445	454	106	127	131	28	99	99	0	0.906	0.899	0.915	0.882	1.658	0.909	0.758	156	480	606	621	-0.143	288	318	294	327	0
2	20	2	"PFK0617"	"Ks117_4"	9570	23510	130	192	194	55	106	112	32	84	62	0	177	188	61	129	135	27	67	43	0	1.792	1.492	1.566	1.672	3.137	1.259	0.285	120	421	134	147	0.841	86	48	88	59	0
2	21	2	"PFK0689"	"Ks157_11"	9750	23520	150	307	309	85	114	184	1371	0	0	0	2043	2013	497	136	172	606	97	91	0	0.101	0.104	0.104	0.098	1.548	1.394	0.320	156	442	2100	2072	-3.305	193	1907	195	1877	0
2	22	2	"PFK0731"	"Ks186_10"	9940	23520	150	65535	61758	9584	124	169	1094	100	100	78	65535	63327	6676	160	186	484	100	100	85	1.001	0.976	1.001	0.959	1.332	0.994	0.927	156	694	130786	124801	0.001	65411	65375	61634	63167	0
2	1	3	"PFK0746"	"Ks202_1"	5970	23710	140	1163	1117	407	94	98	25	98	98	0	2195	2122	694	110	114	23	100	100	0	0.513	0.508	0.522	0.492	1.812	0.499	0.843	156	618	3154	3035	-0.964	1069	2085	1023	2012	0
2	2	3	"PFK0750"	"Ks202_4"	6160	23710	150	223	229	60	104	107	29	96	87	0	284	290	74	117	122	33	98	92	0	0.713	0.723	0.728	0.695	1.814	0.742	0.596	156	422	286	298	-0.489	119	167	125	173	0
2	3	3	"PFK0747"	"Ks202_10"	6340	23710	150	200	205	54	103	107	31	91	79	0	488	506	127	119	130	52	100	99	0	0.263	0.264	0.264	0.239	2.034	0.264	0.522	156	439	466	489	-1.928	97	369	102	387	0
2	4	3	"PFK0766"	"Ks212_4"	6530	23700	150	514	524	180	101	104	29	100	99	0	678	696	212	119	126	42	100	99	0	0.739	0.733	0.701	0.716	1.658	0.690	0.738	156	462	972	1000	-0.437	413	559	423	577	0
2	5	3	"PFA0029"	"A12706_1"	6730	23710	150	2506	3427	2221	103	109	33	100	100	0	9077	11170	6314	120	125	28	100	100	0	0.268	0.301	0.305	0.267	1.833	0.310	0.832	156	448	11360	14374	-1.898	2403	8957	3324	11050	0
2	6	3	"PFA0034"	"A13725_4"	6910	23710	140	871	812	320	100	107	32	97	95	0	1546	1488	486	117	122	28	99	99	0	0.540	0.519	0.544	0.481	2.006	0.515	0.777	156	396	2200	2083	-0.890	771	1429	712	1371	0
2	7	3	"PFA0036"	"A13725_6"	7100	23700	140	911	868	269	97	101	24	100	100	0	606	598	180	114	118	25	99	98	0	1.654	1.593	1.542	1.644	1.698	1.620	0.790	156	396	1306	1255	0.726	814	492	771	484	0
2	8	3	"PFA0038"	"A13725_9"	7290	23700	140	571	556	179	105	109	28	99	96	0	386	372	103	120	126	27	98	95	0	1.752	1.790	1.736	1.763	1.846	1.929	0.718	156	443	732	703	0.809	466	266	451	252	0
2	9	3	"PFA0041"	"A14195_3"	7490	23710	150	108	114	37	111	117	33	14	4	0	116	123	30	129	133	29	14	3	0	0.231	-0.500	0.918	0.990	3.695	0.105	0.004	156	468	-16	-3	-2.115	-3	-13	3	-6	-50
2	10	3	"PFA0043"	"A14263_1"	7670	23710	150	502	493	183	113	118	31	98	93	0	449	455	152	129	133	28	97	94	0	1.216	1.166	1.169	1.141	1.885	1.225	0.715	156	442	709	706	0.282	389	320	380	326	0
2	11	3	"PFA0063"	"A14801_9"	7870	23710	150	115	120	31	115	119	33	17	5	0	142	141	32	130	134	38	17	3	0	0.000	0.455	0.922	0.752	3.613	0.361	0.014	156	426	12	16	Error	0	12	5	11	-50
2	12	3	"PFA0065"	"A15774_2"	8050	23720	150	145	145	39	112	117	38	42	14	0	181	179	48	127	133	40	60	22	0	0.611	0.635	0.730	0.733	3.365	0.507	0.061	156	390	87	85	-0.710	33	54	33	52	-50
2	13	3	"PFA0067"	"A16096_5"	8250	23710	150	168	167	45	108	112	33	71	41	0	200	204	46	121	126	26	90	75	0	0.759	0.711	0.741	0.708	2.765	0.901	0.252	156	373	139	142	-0.397	60	79	59	83	0
2	14	3	"PFA0071"	"A16972_1"	8440	23710	150	101	105	26	104	106	25	15	3	0	108	109	19	119	124	25	6	0	0	0.273	-0.100	1.104	1.207	4.127	2.140	0.030	156	439	-14	-9	-1.874	-3	-11	1	-10	-50
2	15	3	"PFA0073"	"A1700_2"	8630	23710	150	96	97	25	104	107	34	5	1	0	99	102	20	117	122	24	3	0	0	0.444	0.467	0.862	0.839	3.480	2.235	0.040	156	447	-26	-22	-1.170	-8	-18	-7	-15	-50
2	16	3	"PFA0076"	"A1700_6"	8820	23710	140	244	252	79	105	107	34	94	83	0	262	269	74	117	119	22	96	94	0	0.959	0.967	0.968	0.972	1.821	1.078	0.536	156	415	284	299	-0.061	139	145	147	152	0
2	17	3	"PFA0109"	"A22053_4"	8990	23710	130	164	169	45	101	106	27	80	59	0	188	193	50	118	125	33	79	51	0	0.900	0.907	0.893	0.933	2.860	0.851	0.336	120	422	133	143	-0.152	63	70	68	75	0
2	18	3	"PFA0112"	"A23157_12"	9190	23700	140	602	583	190	101	106	26	98	97	0	555	540	189	118	125	31	94	94	0	1.146	1.142	1.097	1.195	2.190	1.101	0.756	156	459	938	904	0.197	501	437	482	422	0
2	19	3	"PFA0114"	"A23157_18"	9400	23710	140	1325	1316	374	104	108	28	100	100	0	799	796	175	122	125	25	100	100	0	1.804	1.798	1.815	1.736	1.511	1.924	0.844	156	468	1898	1886	0.851	1221	677	1212	674	0
2	20	3	"PFA0117"	"A23157_8"	9580	23710	150	120	125	31	108	111	28	28	12	0	137	139	32	124	128	26	35	12	0	0.923	1.133	1.000	1.040	4.131	0.989	0.025	156	450	25	32	-0.115	12	13	17	15	-50
2	21	3	"PFA0123"	"A24704_11"	9770	23700	150	441	447	118	111	117	30	100	99	0	240	243	60	131	137	33	92	75	0	3.028	3.000	3.132	3.187	1.865	3.165	0.585	156	435	439	448	1.598	330	109	336	112	0
2	22	3	"PFA0126"	"A24704_6"	9960	23710	150	130	138	36	116	121	33	32	9	0	129	134	42	141	150	40	2	1	0	-1.167	-3.143	1.066	0.990	4.813	0.748	0.078	156	688	2	15	Error	14	-12	22	-7	-50
2	1	4	"PFA0154"	"A3310_10"	5970	23900	150	116	121	32	91	93	22	51	29	0	129	135	32	108	111	24	42	21	0	1.190	1.111	0.890	0.952	4.017	1.335	0.081	156	680	46	57	0.252	25	21	30	27	-50
2	2	4	"PFA0156"	"A3310_15"	6170	23900	150	461	467	127	94	97	24	99	98	0	447	450	95	113	114	20	100	100	0	1.099	1.107	1.137	1.091	1.554	1.171	0.749	156	396	701	710	0.136	367	334	373	337	0
2	3	4	"PFA0159"	"A3310_22"	6360	23890	140	359	352	96	94	97	24	100	100	0	320	312	73	113	115	22	99	97	0	1.280	1.296	1.290	1.295	1.657	1.330	0.693	156	395	472	457	0.356	265	207	258	199	0
2	4	4	"PFA0162"	"A3310_32"	6550	23900	140	881	882	294	97	100	24	99	99	0	510	527	139	114	118	22	100	100	0	1.980	1.901	2.027	1.806	1.780	2.201	0.744	156	420	1180	1198	0.985	784	396	785	413	0
2	5	4	"PFA0165"	"A3310_7"	6740	23900	140	378	390	142	97	101	26	98	96	0	356	369	115	115	118	22	100	98	0	1.166	1.154	1.092	1.090	1.776	1.206	0.740	156	388	522	547	0.222	281	241	293	254	0
2	6	4	"PFA0168"	"A3920_1"	6920	23900	150	123	128	34	93	99	26	55	30	0	130	130	27	111	115	23	41	12	0	1.579	1.842	1.178	1.342	3.428	2.692	0.049	156	394	49	54	0.659	30	19	35	19	-50
2	7	4	"PFC0075"	"C25"	7110	23900	150	124	129	33	93	97	24	61	28	0	129	131	26	111	115	23	42	14	0	1.722	1.800	1.500	1.431	3.340	1.644	0.093	156	410	49	56	0.784	31	18	36	20	-50
2	8	4	"PFC0079"	"C258"	7300	23900	140	174	183	47	98	103	27	89	76	0	183	184	35	117	120	25	87	69	0	1.152	1.269	1.302	1.318	2.951	1.421	0.304	156	426	142	152	0.204	76	66	85	67	0
2	9	4	"PFC0082"	"C269"	7500	23900	140	232	233	75	102	106	29	91	85	0	276	271	67	119	121	25	94	91	0	0.828	0.862	0.848	0.813	1.843	0.927	0.554	156	424	287	283	-0.272	130	157	131	152	0
2	10	4	"PFC0085"	"C273"	7690	23900	150	116	121	30	103	106	27	32	12	0	131	135	29	120	122	24	31	11	0	1.182	1.200	1.424	1.235	3.767	2.017	0.010	156	390	24	33	0.241	13	11	18	15	-50
2	11	4	"PFC0087"	"C277"	7870	23890	150	458	447	134	106	109	27	99	98	0	363	362	91	123	126	24	98	96	0	1.467	1.427	1.454	1.400	1.888	1.482	0.697	156	395	592	580	0.553	352	240	341	239	0
2	12	4	"PFC0090"	"C285"	8070	23900	140	520	519	158	107	109	28	98	98	0	380	385	90	121	123	24	100	100	0	1.595	1.561	1.594	1.495	1.668	1.703	0.783	156	394	672	676	0.673	413	259	412	264	0
2	13	4	"PFC0107"	"C321"	8250	23890	150	226	230	75	101	102	26	91	83	0	194	198	55	114	117	23	87	71	0	1.563	1.536	1.590	1.563	2.298	1.561	0.496	156	355	205	213	0.644	125	80	129	84	0
2	14	4	"PFC0110"	"C332"	8430	23890	150	161	166	47	92	97	25	85	69	0	200	198	50	110	115	27	88	73	0	0.767	0.841	0.840	0.825	2.773	0.775	0.318	156	407	159	162	-0.383	69	90	74	88	-50
2	15	4	"PFC0112"	"C337"	8640	23900	150	136	136	30	97	101	35	53	14	0	128	129	23	110	114	26	35	9	0	2.167	2.053	1.756	1.631	3.225	3.869	0.039	156	422	57	58	1.115	39	18	39	19	-50
2	16	4	"PFC0114"	"C344"	8830	23900	150	115	120	32	102	107	36	23	7	0	142	145	31	112	115	21	62	30	0	0.433	0.545	0.756	0.748	3.664	2.384	0.057	156	408	43	51	-1.206	13	30	18	33	-50
2	17	4	"PFC0116"	"C35"	9020	23900	150	98	103	27	101	105	27	16	3	0	111	116	25	114	118	28	12	2	0	1.000	1.000	1.000	1.116	3.721	1.148	0.069	156	453	-6	4	0.000	-3	-3	2	2	-50
2	18	4	"PFC0119"	"C354"	9200	23890	140	305	313	87	101	105	26	98	96	0	198	203	45	118	122	27	91	71	0	2.550	2.494	2.555	2.562	2.152	2.867	0.493	156	464	284	297	1.350	204	80	212	85	0
2	19	4	"PFC0135"	"C394"	9400	23900	140	257	259	75	101	104	24	96	92	0	215	217	50	119	122	24	92	86	0	1.625	1.612	1.532	1.580	2.068	1.793	0.494	156	442	252	256	0.700	156	96	158	98	0
2	20	4	"PFC0138"	"C41"	9590	23900	150	115	119	31	103	105	24	32	15	0	117	116	23	116	120	24	17	1	0	12.000	100000.000	1.602	1.579	4.559	4.887	0.008	156	437	13	16	3.585	12	1	16	0	-50
2	21	4	"PFC0140"	"C413"	9780	23900	150	112	116	33	103	105	24	31	12	0	127	130	30	119	122	24	25	10	0	1.125	1.182	0.773	0.891	3.035	1.243	0.033	156	444	17	24	0.170	9	8	13	11	-50
2	22	4	"PFC0142"	"C417"	9970	23900	140	199	200	55	102	106	25	91	83	0	327	325	80	121	124	23	97	95	0	0.471	0.480	0.458	0.447	2.085	0.446	0.469	156	641	303	302	-1.087	97	206	98	204	0
2	1	5	"PFC0144"	"C419"	5990	24080	150	309	324	100	92	94	22	100	99	0	284	293	78	110	112	24	98	97	0	1.247	1.268	1.239	1.270	1.649	1.311	0.692	156	650	391	415	0.319	217	174	232	183	0
2	2	5	"PFC0147"	"C423"	6180	24080	140	716	720	287	94	97	23	99	99	0	453	452	184	112	113	20	96	95	0	1.824	1.841	1.824	1.956	2.138	1.839	0.769	156	393	963	966	0.867	622	341	626	340	0
2	3	5	"PFC0161"	"C449"	6360	24090	150	98	103	32	95	97	23	21	11	0	115	117	23	110	113	20	26	9	0	0.600	1.143	1.352	1.349	4.810	2.303	0.046	156	431	8	15	-0.737	3	5	8	7	-50
2	4	5	"PFC0163"	"C453"	6550	24080	140	159	161	36	96	98	21	91	67	0	172	176	37	110	113	20	87	72	0	1.016	0.985	1.105	0.996	2.859	0.978	0.259	156	448	125	131	0.023	63	62	65	66	0
2	5	5	"PFC0165"	"C46"	6740	24080	150	955	958	346	97	100	25	100	100	0	593	591	195	111	115	22	98	98	0	1.780	1.794	1.700	1.811	1.755	1.859	0.778	156	450	1340	1341	0.832	858	482	861	480	0
2	6	5	"PFC0168"	"C472"	6950	24080	140	342	337	98	98	140	321	18	0	0	386	383	100	111	157	333	29	0	0	0.887	0.879	0.865	0.848	1.769	0.870	0.762	156	431	519	511	-0.173	244	275	239	272	0
2	7	5	"PFC0171"	"C489"	7140	24080	140	241	247	64	91	121	210	21	0	0	245	247	50	108	137	244	3	0	0	1.095	1.122	1.117	1.095	1.794	1.163	0.607	156	355	287	295	0.131	150	137	156	139	0
2	8	5	"PFC0174"	"C492"	7310	24090	150	120	121	34	89	96	32	48	17	0	122	125	24	106	111	26	37	10	0	1.938	1.684	1.557	1.518	3.981	2.245	0.122	156	378	47	51	0.954	31	16	32	19	-50
2	9	5	"PFD0418"	"D49176_20"	7490	24080	140	390	391	119	88	94	29	97	96	0	450	453	111	105	110	25	99	98	0	0.875	0.871	0.867	0.838	1.763	0.903	0.736	156	426	647	651	-0.192	302	345	303	348	0
2	10	5	"PFD0422"	"D49176_29"	7690	24090	150	141	145	41	94	96	24	73	47	0	145	148	31	113	116	21	61	38	0	1.469	1.457	1.368	1.536	3.081	1.842	0.191	156	389	79	86	0.555	47	32	51	35	-50
2	11	5	"PFD0425"	"D49176_32"	7870	24080	140	304	300	91	103	105	25	96	93	0	267	265	73	122	124	22	96	88	0	1.386	1.378	1.308	1.434	1.930	1.418	0.615	156	393	346	340	0.471	201	145	197	143	0
2	12	5	"PFD0428"	"D49176_37"	8070	24090	150	137	140	35	105	107	25	58	31	0	147	151	33	118	121	23	56	28	0	1.103	1.061	1.000	1.052	3.445	0.849	0.112	156	414	61	68	0.142	32	29	35	33	-50
2	13	5	"PFD0431"	"D49176_44"	8260	24080	140	380	372	104	100	100	24	97	94	0	361	353	98	110	114	24	97	95	0	1.116	1.119	1.098	1.153	2.017	1.144	0.714	156	383	531	515	0.158	280	251	272	243	0
2	14	5	"PFD0436"	"D49176_6"	8440	24080	140	194	196	52	88	92	23	95	89	0	1644	1603	394	103	108	27	99	99	0	0.069	0.072	0.068	0.068	1.914	0.068	0.660	156	451	1647	1608	-3.862	106	1541	108	1500	0
2	15	5	"PFD0454"	"D51731_2"	8630	24080	130	235	234	63	94	97	24	95	94	0	190	193	48	108	111	26	89	76	0	1.720	1.647	1.681	1.767	2.024	1.692	0.486	120	408	223	225	0.782	141	82	140	85	0
2	16	5	"PFD0463"	"D53677_1"	8800	24070	150	125	125	30	101	106	34	36	6	0	146	151	42	114	118	24	58	35	0	0.750	0.649	0.865	0.975	3.625	0.661	0.130	156	460	56	61	-0.415	24	32	24	37	-50
2	17	5	"PFD0467"	"D53677_8"	9020	24090	150	114	119	33	100	105	30	35	12	0	124	126	28	113	118	26	29	7	0	1.273	1.462	1.251	1.259	3.793	1.471	0.069	156	474	25	32	0.348	14	11	19	13	-50
2	18	5	"PFD0471"	"D54177_1"	9210	24090	140	153	157	41	100	104	30	74	41	0	152	154	40	114	119	26	66	38	0	1.395	1.425	1.366	1.348	2.719	1.469	0.189	156	420	91	97	0.480	53	38	57	40	0
2	19	5	"PFD0474"	"D54346_3"	9390	24090	140	283	278	88	100	103	24	95	89	0	239	239	66	114	119	24	92	89	0	1.464	1.424	1.500	1.384	2.430	1.524	0.578	156	418	308	303	0.550	183	125	178	125	0
2	20	5	"PFD0478"	"D56259_1"	9580	24090	140	267	261	87	99	100	22	92	89	0	313	307	96	112	116	21	93	92	0	0.836	0.831	0.777	0.763	2.136	0.827	0.646	156	421	369	357	-0.259	168	201	162	195	0
2	21	5	"PFD0512"	"D6287_18"	9780	24090	150	117	120	33	98	99	22	41	23	0	129	132	33	114	117	20	42	21	0	1.267	1.222	1.182	1.136	3.572	1.703	0.037	156	389	34	40	0.341	19	15	22	18	-50
2	22	5	"PFD0515"	"D6287_22"	9960	24090	150	1399	1334	526	96	99	22	98	97	0	916	862	279	114	117	20	98	98	0	1.625	1.655	1.684	1.523	1.975	1.836	0.797	156	618	2105	1986	0.700	1303	802	1238	748	0
2	1	6	"PFD0519"	"D6287_3"	6000	24270	150	160	168	53	93	96	22	89	71	0	163	172	55	110	112	20	78	59	0	1.264	1.210	1.178	1.263	3.034	1.154	0.276	156	654	120	137	0.338	67	53	75	62	0
2	2	6	"PFD0521"	"D6287_31"	6180	24280	150	303	306	112	96	97	21	94	91	0	313	300	84	110	111	20	98	95	0	1.020	1.105	1.087	1.021	2.100	1.149	0.632	156	373	410	400	0.028	207	203	210	190	0
2	3	6	"PFD0525"	"D6287_49"	6360	24280	140	200	197	61	94	96	22	88	80	0	725	681	240	109	110	19	97	97	0	0.172	0.180	0.174	0.179	1.995	0.166	0.639	156	420	722	675	-2.539	106	616	103	572	0
2	4	6	"PFD0527"	"D6287_53"	6560	24270	130	152	154	44	95	97	22	79	63	0	209	205	56	110	112	21	90	86	0	0.576	0.621	0.605	0.559	2.570	0.577	0.344	120	478	156	154	-0.796	57	99	59	95	0
2	5	6	"PFD0563"	"D65980_2"	6760	24280	140	188	188	54	100	102	26	90	73	0	231	229	60	113	117	24	94	87	0	0.746	0.759	0.770	0.719	2.139	0.785	0.506	156	445	206	204	-0.423	88	118	88	116	0
2	6	6	"PFD0569"	"D6681_10"	6930	24280	150	125	130	38	108	158	340	0	0	0	128	130	32	119	199	573	0	0	0	1.889	2.000	0.984	0.818	4.637	0.534	0.552	156	425	26	33	0.918	17	9	22	11	-50
2	7	6	"PFD0572"	"D6681_3"	7130	24270	150	244	250	74	107	160	350	0	0	0	263	255	70	117	201	590	0	0	0	0.938	1.036	0.990	1.013	1.892	0.513	0.544	156	400	283	281	-0.092	137	146	143	138	0
2	8	6	"PFD0575"	"D66953_1"	7290	24280	150	143	146	44	96	103	35	59	29	0	148	152	39	109	115	29	60	33	0	1.205	1.163	0.952	0.940	2.820	1.329	0.301	156	427	86	93	0.269	47	39	50	43	-50
2	9	6	"PFD0579"	"D7726_1"	7510	24270	140	250	252	87	88	95	31	91	87	0	241	242	74	105	110	26	92	87	0	1.191	1.197	1.135	1.103	2.329	1.218	0.573	156	470	298	301	0.252	162	136	164	137	0
2	10	6	"PFD0583"	"D8137_1"	7700	24270	140	1012	944	340	93	95	22	98	97	0	702	639	215	110	113	19	96	96	0	1.552	1.609	1.613	1.572	1.702	1.653	0.818	156	421	1511	1380	0.634	919	592	851	529	0
2	11	6	"PFE0587"	"E6125_5"	7890	24270	140	228	223	66	99	102	23	92	85	0	230	233	58	117	119	20	94	92	0	1.142	1.069	1.047	0.961	2.115	1.122	0.544	156	387	242	240	0.191	129	113	124	116	0
2	12	6	"PFE0589"	"E6662_1"	8070	24270	140	277	279	105	104	111	86	82	50	0	256	254	77	117	123	41	89	81	0	1.245	1.277	1.206	1.203	2.239	0.060	0.109	156	394	312	312	0.316	173	139	175	137	0
2	13	6	"PFE0591"	"E679_1"	8260	24270	140	1326	1215	417	106	111	84	98	96	0	1455	1325	465	117	122	42	98	98	0	0.912	0.918	0.928	0.963	1.951	0.901	0.799	156	412	2558	2317	-0.133	1220	1338	1109	1208	0
2	14	6	"PFE0593"	"E679_4"	8450	24280	150	132	135	35	99	103	26	55	30	0	133	140	35	114	116	25	42	19	0	1.737	1.385	1.384	1.230	3.971	1.137	0.095	156	468	52	62	0.796	33	19	36	26	-50
2	15	6	"PFE0596"	"E6820_1"	8650	24270	140	453	445	152	99	103	26	98	96	0	462	450	127	115	118	28	98	97	0	1.020	1.033	1.028	1.009	1.708	1.070	0.754	156	454	701	681	0.029	354	347	346	335	0
2	16	6	"PFE0601"	"E70_3"	8840	24280	150	136	138	36	101	105	25	57	37	0	135	136	29	117	121	29	31	10	0	1.944	1.947	1.404	1.245	4.038	1.398	0.058	156	438	53	56	0.959	35	18	37	19	-50
2	17	6	"PFE0626"	"E8167_12"	9020	24280	150	119	122	29	99	104	29	37	13	0	127	128	28	116	120	26	25	6	0	1.818	1.917	1.100	1.165	4.131	1.488	0.101	156	407	31	35	0.862	20	11	23	12	-50
2	18	6	"PFE0628"	"E8167_2"	9210	24280	150	99	104	26	99	102	29	18	3	0	111	115	27	114	118	25	15	3	0	0.000	5.000	1.000	0.929	3.775	1.460	0.078	156	407	-3	6	Error	0	-3	5	1	-50
2	19	6	"PFE0632"	"E8314_4"	9400	24280	150	107	111	29	102	104	24	23	10	0	114	116	25	116	120	22	20	3	0	-2.500	100000.000	0.903	0.941	3.658	4.205	0.004	156	430	3	9	Error	5	-2	9	0	-50
2	20	6	"PFE0634"	"E832_1"	9600	24270	140	202	204	56	103	105	23	90	82	0	202	202	48	119	121	20	91	80	0	1.193	1.217	1.140	1.154	2.449	1.297	0.425	156	413	182	184	0.254	99	83	101	83	0
2	21	6	"PFE0638"	"E84_1"	9790	24270	140	1436	1343	562	103	106	24	98	96	0	798	744	292	120	121	20	97	94	0	1.966	1.987	1.956	2.013	2.230	2.114	0.763	156	379	2011	1864	0.975	1333	678	1240	624	0
2	22	6	"PFE0645"	"E886_1"	9970	24280	150	109	113	28	98	100	23	30	12	0	119	119	21	114	118	21	19	5	0	2.200	3.000	1.286	1.179	5.049	3.531	0.016	156	655	16	20	1.138	11	5	15	5	-50
2	1	7	"PFF0003"	"F10044_2"	6010	24460	140	333	319	103	93	95	22	94	92	0	354	336	101	110	113	22	94	91	0	0.984	1.000	0.994	0.954	1.860	0.997	0.707	156	597	484	452	-0.024	240	244	226	226	0
2	2	7	"PFF0005"	"F10154_1"	6190	24450	130	169	171	46	95	97	21	93	76	0	150	153	32	109	111	21	78	48	0	1.805	1.727	1.717	1.851	2.600	2.015	0.268	120	381	115	120	0.852	74	41	76	44	0
2	3	7	"PFF0010"	"F1021_1"	6380	24460	140	162	160	42	94	106	90	26	1	0	745	710	197	107	126	173	92	89	0	0.107	0.109	0.112	0.106	2.208	0.101	0.491	156	432	706	669	-3.230	68	638	66	603	0
2	4	7	"PFF0012"	"F1021_3"	6570	24460	140	183	187	56	97	109	88	48	7	0	784	750	258	111	130	169	91	86	0	0.128	0.141	0.140	0.138	2.107	0.121	0.261	156	453	759	729	-2.968	86	673	90	639	0
2	5	7	"PFF0016"	"F10318_1"	6760	24460	150	232	240	73	107	109	28	92	82	0	282	281	65	120	122	24	96	95	0	0.772	0.826	0.807	0.755	1.970	0.866	0.517	156	403	287	294	-0.374	125	162	133	161	0
2	6	7	"PFF0020"	"F10626_1"	6950	24460	140	365	364	119	114	145	296	35	0	0	325	321	79	124	186	564	0	0	0	1.249	1.269	1.248	1.196	1.980	1.402	0.699	156	357	452	447	0.320	251	201	250	197	0
2	7	7	"PFF0043"	"F11007_3"	7120	24470	150	136	140	33	111	136	267	0	0	0	138	145	34	125	172	508	0	0	0	1.923	1.450	1.343	1.283	3.852	1.536	0.038	156	412	38	49	0.943	25	13	29	20	-50
2	8	7	"PFF0046"	"F11089_1"	7330	24460	140	284	273	94	106	109	30	89	84	0	284	276	78	119	123	27	92	89	0	1.079	1.064	1.086	0.986	2.158	1.142	0.570	156	429	343	324	0.109	178	165	167	157	0
2	9	7	"PFF0054"	"F11484_1"	7510	24460	140	495	478	130	98	100	24	99	99	0	317	314	71	115	117	24	98	97	0	1.965	1.910	1.889	1.832	1.748	2.016	0.744	156	461	599	579	0.975	397	202	380	199	0
2	10	7	"PFF0057"	"F1150_5"	7720	24470	140	210	210	69	100	103	25	89	81	0	272	275	62	116	119	23	100	96	0	0.705	0.692	0.691	0.650	1.904	0.796	0.569	156	488	266	269	-0.504	110	156	110	159	0
2	11	7	"PFF0059"	"F11570_1"	7890	24460	140	299	298	89	103	107	26	98	94	0	299	301	79	117	119	21	96	95	0	1.077	1.060	1.026	1.064	1.960	1.093	0.664	156	440	378	379	0.107	196	182	195	184	0
2	12	7	"PFF0063"	"F11624_1"	8090	24460	140	124	129	37	103	110	87	5	0	0	241	242	56	116	120	42	93	78	0	0.168	0.206	0.252	0.230	3.417	0.181	0.118	156	381	146	152	-2.573	21	125	26	126	0
2	13	7	"PFF0697"	"F3247_2"	8260	24470	150	116	121	42	103	111	85	4	0	0	136	143	35	116	121	42	28	6	0	0.650	0.667	0.913	0.995	4.135	3.705	0.085	156	403	33	45	-0.621	13	20	18	27	-50
2	14	7	"PFF0700"	"F32494_1"	8460	24460	140	1989	1782	545	100	105	25	100	100	0	2005	1854	530	117	119	22	99	99	0	1.001	0.968	0.972	0.951	1.743	0.963	0.839	156	418	3777	3419	0.001	1889	1888	1682	1737	0
2	15	7	"PFF0702"	"F3277_1"	8650	24460	140	461	485	191	99	103	26	99	98	0	438	453	172	116	118	27	95	93	0	1.124	1.145	1.117	1.174	2.079	1.135	0.746	156	413	684	723	0.169	362	322	386	337	0
2	16	7	"PFF0706"	"F32922_1"	8840	24460	140	411	401	135	102	104	24	97	95	0	250	244	60	116	119	27	94	87	0	2.306	2.336	2.250	2.182	2.136	2.641	0.621	156	410	443	427	1.205	309	134	299	128	0
2	17	7	"PFF0708"	"F33056_1"	9030	24460	140	457	446	119	104	106	23	100	100	0	385	381	87	117	120	20	98	98	0	1.317	1.295	1.288	1.284	1.753	1.346	0.810	156	353	621	606	0.397	353	268	342	264	0
2	18	7	"PFF0711"	"F33107_1"	9210	24470	150	102	106	30	103	105	24	17	6	0	115	119	23	117	120	22	16	5	0	0.500	1.500	0.949	0.939	3.051	3.557	0.007	156	413	-3	5	-1.000	-1	-2	3	2	-50
2	19	7	"PFF0740"	"F34425_1"	9420	24460	140	433	422	137	104	106	24	96	94	0	396	385	102	119	122	23	95	94	0	1.188	1.195	1.187	1.148	1.989	1.253	0.711	156	474	606	584	0.248	329	277	318	266	0
2	20	7	"PFF0742"	"F34449_1"	9610	24460	150	193	197	50	109	110	25	91	76	0	178	181	40	125	126	23	78	56	0	1.585	1.571	1.595	1.509	2.661	1.549	0.228	156	483	137	144	0.664	84	53	88	56	0
2	21	7	"PFF0744"	"F34605_1"	9790	24460	130	129	131	30	109	111	25	44	22	0	199	197	38	122	124	21	91	83	0	0.260	0.293	0.417	0.358	2.953	0.282	0.080	120	409	97	97	-1.945	20	77	22	75	0
2	22	7	"PFF0749"	"F34859_1"	9970	24470	150	111	113	28	101	103	25	30	8	0	127	127	22	116	119	21	27	7	0	0.909	1.091	1.142	1.317	4.754	3.699	0.011	156	703	21	23	-0.138	10	11	12	11	-50
2	1	8	"PFF0757"	"F35105_1"	6010	24650	140	202	201	51	92	93	22	95	88	0	179	181	37	108	111	20	94	76	0	1.549	1.493	1.481	1.573	2.207	1.694	0.422	156	661	181	182	0.632	110	71	109	73	0
2	2	8	"PFF0759"	"F35197_1"	6190	24650	150	883	861	204	97	99	25	100	100	0	798	797	158	110	113	21	100	100	0	1.142	1.112	1.121	1.096	1.348	1.125	0.834	156	522	1474	1451	0.192	786	688	764	687	0
2	3	8	"PFF0791"	"F35823_1"	6380	24650	140	165	175	55	94	107	88	34	3	0	158	157	31	110	128	169	0	0	0	1.479	1.723	1.653	1.554	2.716	0.243	0.093	156	454	119	128	0.565	71	48	81	47	0
2	4	8	"PFF0796"	"F36083_1"	6570	24650	140	239	241	72	98	111	90	76	32	0	259	261	61	113	132	173	32	0	0	0.966	0.966	0.958	0.894	2.017	2.547	0.094	156	429	287	291	-0.050	141	146	143	148	0
2	5	8	"PFF0798"	"F36120_1"	6770	24650	140	272	271	77	108	111	26	95	92	0	264	265	62	120	123	23	98	93	0	1.139	1.124	1.111	1.091	1.955	1.235	0.596	156	439	308	308	0.188	164	144	163	145	0
2	6	8	"PFF0804"	"F36356_4"	6950	24650	140	767	729	209	107	111	25	99	98	0	502	492	97	121	124	23	100	100	0	1.732	1.677	1.681	1.618	1.688	1.820	0.821	156	431	1041	993	0.793	660	381	622	371	0
2	7	8	"PFF0808"	"F36374_1"	7150	24650	140	206	210	59	104	107	25	94	83	0	465	467	120	119	123	25	99	98	0	0.295	0.305	0.293	0.279	2.014	0.282	0.548	156	463	448	454	-1.762	102	346	106	348	0
2	8	8	"PFF0813"	"F36383_1"	7340	24650	140	201	202	55	108	109	26	90	75	0	265	267	62	121	126	26	96	94	0	0.646	0.644	0.632	0.631	1.978	0.648	0.436	156	436	237	240	-0.631	93	144	94	146	0
2	9	8	"PFF0836"	"F37362_1"	7530	24650	140	339	324	98	106	108	26	97	94	0	454	429	132	121	125	24	98	94	0	0.700	0.708	0.721	0.729	2.035	0.664	0.683	156	445	566	526	-0.515	233	333	218	308	0
2	10	8	"PFF0842"	"F37536_1"	7700	24680	150	112	116	29	107	110	27	23	6	0	133	135	29	121	125	23	33	12	0	0.417	0.643	1.200	0.991	4.428	1.368	0.038	156	501	17	23	-1.263	5	12	9	14	-50
2	11	8	"PFF0844"	"F37871_2"	7920	24650	140	273	270	95	108	111	28	88	82	0	306	293	85	121	124	22	92	90	0	0.892	0.942	1.016	0.890	2.114	0.995	0.569	156	508	350	334	-0.165	165	185	162	172	0
2	12	8	"PFF0850"	"F38025_1"	8100	24650	140	465	447	137	104	108	27	98	94	0	320	315	79	116	120	24	98	97	0	1.770	1.724	1.822	1.670	1.911	1.928	0.707	156	426	565	542	0.823	361	204	343	199	0
2	13	8	"PFF0854"	"F38531_3"	8280	24650	140	159	168	42	99	101	22	89	67	0	167	172	35	111	116	24	85	58	0	1.071	1.131	1.097	1.208	2.616	1.710	0.250	156	416	116	130	0.100	60	56	69	61	0
2	14	8	"PFF0857"	"F38658_1"	8480	24650	140	243	242	72	98	100	22	94	92	0	282	283	61	111	115	21	98	98	0	0.848	0.837	0.814	0.756	2.134	0.894	0.612	156	456	316	316	-0.238	145	171	144	172	0
2	15	8	"PFF1501"	"F59165_1"	8640	24640	120	96	102	29	98	100	23	18	10	0	162	163	42	114	117	23	71	50	0	-0.042	0.082	0.408	0.426	4.841	0.021	0.000	120	421	46	53	Error	-2	48	4	49	0
2	16	8	"PFF1503"	"F59212_1"	8850	24650	140	282	283	81	101	105	26	95	94	0	297	295	66	117	121	25	98	96	0	1.006	1.022	1.020	0.998	1.949	1.078	0.652	156	532	361	360	0.008	181	180	182	178	0
2	17	8	"PFF1507"	"F59325_1"	9050	24650	140	235	233	60	103	107	25	97	91	0	190	195	47	119	121	22	92	79	0	1.859	1.711	1.796	1.747	2.611	2.001	0.344	156	317	203	206	0.895	132	71	130	76	0
2	18	8	"PFF1515"	"F59681_5"	9210	24660	150	109	112	28	106	108	25	23	5	0	123	123	26	122	123	23	17	5	0	3.000	6.000	1.135	1.121	4.536	2.815	0.009	156	339	4	7	1.585	3	1	6	1	-50
2	19	8	"PFF1523"	"F60089_1"	9400	24660	150	120	123	29	104	107	24	40	14	0	130	130	26	118	121	22	30	9	0	1.333	1.583	1.438	1.048	3.614	16.580	0.000	156	463	28	31	0.415	16	12	19	12	-50
2	20	8	"PFF1525"	"F60196_1"	9590	24660	150	113	118	34	106	109	25	26	9	0	118	122	25	122	125	22	17	4	0	-1.750	100000.000	1.083	1.026	3.870	5.105	0.009	156	469	3	12	Error	7	-4	12	0	-50
2	21	8	"PFF1565"	"F62141_1"	9800	24650	140	413	403	135	108	111	26	96	94	0	661	637	168	122	125	21	100	100	0	0.566	0.573	0.572	0.544	1.735	0.581	0.755	156	499	844	810	-0.821	305	539	295	515	0
2	22	8	"PFF1569"	"F62233_2"	10000	24670	120	132	136	33	103	106	25	58	29	0	141	144	32	118	121	21	50	28	0	1.261	1.269	1.237	1.240	4.147	1.658	0.081	120	542	52	59	0.334	29	23	33	26	0
2	1	9	"PFF1573"	"F62329_1"	5990	24850	150	91	97	24	93	95	23	20	5	0	107	111	24	107	110	18	22	6	0	100000.000	1.000	1.071	1.004	3.453	2.991	0.009	156	718	-2	8	16.610	-2	0	4	4	-50
2	2	9	"PFF1576"	"F62396_2"	6200	24870	150	119	123	33	97	99	24	44	23	0	129	133	30	111	114	20	46	26	0	1.222	1.182	1.125	1.084	4.560	2.166	0.043	156	440	40	48	0.290	22	18	26	22	-50
2	3	9	"PFF1579"	"F62610_1"	6390	24840	140	270	277	90	96	99	24	96	92	0	195	199	53	112	115	21	91	76	0	2.096	2.080	2.280	2.150	2.682	2.455	0.425	156	436	257	268	1.068	174	83	181	87	0
2	4	9	"PFF1581"	"F62610_13"	6570	24840	140	255	257	75	99	101	23	97	93	0	239	239	47	113	115	21	99	96	0	1.238	1.254	1.222	1.172	2.215	1.431	0.574	156	424	282	284	0.308	156	126	158	126	0
2	5	9	"PFF1628"	"F63860_1"	6750	24850	150	109	111	22	102	106	25	20	5	0	119	122	23	116	119	23	19	5	0	2.333	1.500	1.000	1.009	4.562	0.937	0.011	156	445	10	15	1.222	7	3	9	6	-50
2	6	9	"PFF1634"	"F64095_1"	6940	24850	150	115	117	32	101	104	25	29	12	0	114	118	26	115	119	23	19	5	0	-14.000	5.333	1.086	1.085	3.701	2.442	0.018	156	476	13	19	Error	14	-1	16	3	-50
2	7	9	"PFF1641"	"F64252_1"	7120	24850	130	151	152	39	99	102	25	70	51	0	187	191	43	114	118	21	94	80	0	0.712	0.688	0.652	0.612	2.773	0.800	0.267	120	444	125	130	-0.489	52	73	53	77	0
2	8	9	"PFF1644"	"F64347_2"	7310	24840	140	330	324	106	107	110	27	96	92	0	232	228	57	120	125	27	89	80	0	1.991	2.009	1.873	1.951	2.286	2.343	0.534	156	472	335	325	0.994	223	112	217	108	0
2	9	9	"PFF1647"	"F6440_2"	7500	24840	130	1182	1116	342	109	113	27	100	100	0	744	719	191	122	128	28	100	100	0	1.725	1.687	1.754	1.689	1.464	1.755	0.829	120	446	1695	1604	0.787	1073	622	1007	597	0
2	10	9	"PFF1652"	"F64735_1"	7710	24850	140	794	776	228	109	112	26	100	98	0	868	848	208	123	125	23	100	100	0	0.919	0.920	0.898	0.874	1.655	0.936	0.843	156	468	1430	1392	-0.121	685	745	667	725	0
2	11	9	"PFF1680"	"F65658_4"	7890	24840	130	187	190	48	109	114	30	85	65	0	258	257	50	124	126	23	99	94	0	0.582	0.609	0.640	0.597	2.100	0.622	0.432	120	485	212	214	-0.781	78	134	81	133	0
2	12	9	"PFF1682"	"F65704_1"	8100	24820	90	153	154	39	110	116	35	55	21	0	169	171	47	124	128	29	57	36	0	0.956	0.936	1.021	1.018	3.349	1.070	0.240	52	338	88	91	-0.066	43	45	44	47	0
2	13	9	"PFF1687"	"F66126_1"	8280	24840	140	239	243	68	101	104	26	96	92	0	357	350	98	115	119	25	96	95	0	0.570	0.604	0.587	0.592	2.196	0.558	0.622	156	499	380	377	-0.810	138	242	142	235	0
2	14	9	"PFF1693"	"F66450_1"	8470	24850	140	127	134	48	101	102	22	56	30	0	229	235	78	112	115	21	96	92	0	0.222	0.268	0.265	0.246	2.641	0.341	0.363	156	436	143	156	-2.170	26	117	33	123	0
2	15	9	"PFF1696"	"F66665_1"	8670	24850	140	446	436	148	103	110	32	97	95	0	899	875	332	118	124	28	100	99	0	0.439	0.440	0.465	0.415	1.778	0.393	0.716	156	583	1124	1090	-1.187	343	781	333	757	0
2	16	9	"PFF1698"	"F66828_1"	8880	24870	150	123	124	35	107	113	33	28	8	0	137	140	37	123	128	31	28	10	0	1.143	1.000	1.029	1.032	2.953	1.116	0.174	156	522	30	34	0.193	16	14	17	17	-50
2	17	9	"PFI0357"	"I4256_1"	9050	24790	150	131	136	41	107	112	30	42	16	0	137	147	41	122	127	31	36	17	0	1.600	1.160	0.939	0.979	3.783	1.255	0.135	156	396	39	54	0.678	24	15	29	25	-50
2	18	9	"PFI0360"	"I4355_3"	9220	24840	140	221	222	54	103	109	28	94	88	0	185	183	43	123	127	28	76	51	0	1.903	1.983	1.854	1.922	2.177	2.040	0.321	156	383	180	179	0.928	118	62	119	60	0
2	19	9	"PFI0362"	"I4394_2"	9410	24840	130	102	105	26	100	104	23	20	6	0	182	189	48	117	120	21	85	70	0	0.031	0.069	0.233	0.249	3.574	0.032	0.001	120	403	67	77	-5.022	2	65	5	72	0
2	20	9	"PFI0367"	"I4500_1"	9600	24840	140	186	192	57	103	107	25	87	76	0	158	163	38	120	122	21	71	46	0	2.184	2.070	1.835	1.862	3.025	2.733	0.167	156	432	121	132	1.127	83	38	89	43	0
2	21	9	"PFI0369"	"I4547_2"	9780	24840	140	382	374	105	106	108	25	99	98	0	318	312	71	121	124	21	96	94	0	1.401	1.403	1.442	1.414	2.058	1.505	0.668	156	465	473	459	0.486	276	197	268	191	0
2	22	9	"PFI0371"	"I4582_1"	9970	24840	130	222	223	58	103	104	27	93	85	0	209	215	47	120	122	20	96	90	0	1.337	1.263	1.198	1.225	2.170	1.334	0.476	120	560	208	215	0.419	119	89	120	95	0
2	1	10	"PFI0397"	"I5035_1"	6030	24990	150	104	106	27	97	100	24	24	8	0	115	120	25	112	115	20	27	10	0	2.333	1.125	1.086	1.232	3.084	2.915	0.012	156	622	10	17	1.222	7	3	9	8	-50
2	2	10	"PFI0404"	"I5222_1"	6170	25030	130	291	286	74	103	104	22	100	97	0	237	236	49	117	120	21	98	94	0	1.567	1.538	1.573	1.559	1.834	1.684	0.588	120	353	308	302	0.648	188	120	183	119	0
2	3	10	"PFI0407"	"I5252_1"	6370	25030	140	183	184	46	104	106	24	89	72	0	184	183	41	117	121	23	82	69	0	1.179	1.212	1.131	1.235	2.495	1.350	0.346	156	453	146	146	0.238	79	67	80	66	0
2	4	10	"PFI0409"	"I5362_4"	6570	25030	120	151	152	43	105	108	24	69	46	0	182	189	45	118	121	24	87	66	0	0.719	0.662	0.772	0.732	2.378	0.667	0.140	120	422	110	118	-0.476	46	64	47	71	0
2	5	10	"PFI0418"	"I5700_1"	6760	25030	140	190	192	55	104	108	25	83	73	0	158	161	35	117	121	28	60	32	0	2.098	2.000	1.760	1.812	2.810	2.178	0.189	156	456	127	132	1.069	86	41	88	44	0
2	6	10	"PFI0423"	"I5893_2"	6960	25030	130	255	257	66	101	105	25	95	93	0	385	380	83	115	118	21	98	98	0	0.570	0.589	0.601	0.535	1.818	0.589	0.729	120	460	424	421	-0.810	154	270	156	265	0
2	7	10	"PFI0448"	"I6567_2"	7140	25030	130	420	404	129	104	106	25	98	95	0	538	521	140	117	120	21	99	99	0	0.751	0.743	0.695	0.705	1.903	0.722	0.762	120	470	737	704	-0.414	316	421	300	404	0
2	8	10	"PFI0451"	"I6639_1"	7330	25030	140	213	211	57	106	110	26	91	82	0	183	185	40	122	125	25	82	59	0	1.754	1.667	1.698	1.859	2.608	1.850	0.327	156	490	168	168	0.811	107	61	105	63	0
2	9	10	"PFI0457"	"I6658_1"	7510	25030	140	230	233	60	108	111	27	96	88	0	240	240	67	122	125	26	93	85	0	1.034	1.059	1.145	1.092	2.495	0.994	0.451	156	539	240	243	0.048	122	118	125	118	0
2	10	10	"PFI0459"	"I6658_3"	7740	25030	150	121	122	29	110	113	27	26	6	0	164	173	39	123	125	23	75	47	0	0.268	0.240	0.503	0.531	3.347	0.222	0.017	156	471	52	62	-1.898	11	41	12	50	-50
2	11	10	"PFI0461"	"I6724_2"	7910	25030	140	461	445	155	108	113	29	96	94	0	334	330	93	126	129	27	96	91	0	1.697	1.652	1.600	1.592	2.050	1.780	0.703	156	393	561	541	0.763	353	208	337	204	0
2	12	10	"PFI0465"	"I6851_2"	8060	25060	150	108	110	24	105	110	31	12	1	0	127	132	27	122	126	28	20	6	0	0.600	0.500	0.936	0.846	4.410	11.205	0.109	156	543	8	15	-0.737	3	5	5	10	-50
2	13	10	"PFI0492"	"I7697_2"	8290	25030	140	183	194	58	101	104	26	91	73	0	190	195	49	117	120	23	87	75	0	1.123	1.192	1.149	1.159	2.558	1.271	0.388	156	544	155	171	0.168	82	73	93	78	0
2	14	10	"PFI0498"	"I7884_1"	8480	25000	150	112	136	161	104	110	33	21	6	0	133	142	60	117	122	27	37	14	0	0.500	1.280	0.837	0.779	4.697	12.425	0.017	156	517	24	57	-1.000	8	16	32	25	-50
2	15	10	"PFI0501"	"I8013_1"	8690	25080	150	130	140	45	105	112	34	42	25	0	139	143	34	119	125	28	41	14	0	1.250	1.458	1.128	1.160	3.119	1.874	0.176	156	443	45	59	0.322	25	20	35	24	-50
2	16	10	"PFI0504"	"I8083_1"	8860	25030	140	799	749	246	107	113	31	100	98	0	638	613	176	122	126	28	98	98	0	1.341	1.308	1.324	1.303	1.711	1.318	0.781	156	416	1208	1133	0.423	692	516	642	491	0
2	17	10	"PFI0510"	"I8305_1"	9060	25030	140	231	232	76	107	111	29	87	80	0	328	310	105	121	126	29	87	84	0	0.599	0.661	0.643	0.638	2.329	0.630	0.577	156	503	331	314	-0.739	124	207	125	189	0
2	18	10	"PFI0513"	"I8332_1"	9250	25030	140	307	287	106	100	104	22	90	88	0	270	263	89	118	121	22	87	84	0	1.362	1.290	1.213	1.183	2.378	1.319	0.598	156	431	359	332	0.446	207	152	187	145	0
2	19	10	"PFJ0455"	"J53_17"	9430	25030	140	980	895	306	99	104	26	98	98	0	959	906	258	118	120	21	99	99	0	1.048	1.010	1.031	0.989	1.806	1.037	0.835	156	471	1722	1584	0.067	881	841	796	788	0
2	20	10	"PFJ0457"	"J53_21"	9620	25030	130	108	112	30	100	104	26	25	10	0	481	464	158	116	120	23	92	91	0	0.022	0.034	0.065	0.076	3.100	0.035	0.055	120	398	373	360	-5.512	8	365	12	348	0
2	21	10	"PFJ0459"	"J53_23"	9790	25040	150	103	107	37	104	107	26	16	7	0	110	112	31	118	121	22	8	2	0	0.125	-0.500	1.032	1.085	4.404	3.371	0.011	156	491	-9	-3	-3.000	-1	-8	3	-6	-50
2	22	10	"PFJ0463"	"J53_29"	10000	25030	140	575	542	178	102	103	23	98	96	0	569	542	136	116	118	20	98	98	0	1.044	1.033	1.043	0.985	2.095	1.080	0.819	156	724	926	866	0.062	473	453	440	426	0
2	1	11	"PFJ0468"	"J53_37"	6010	25210	130	161	173	47	101	104	26	85	56	0	155	159	38	117	119	23	61	42	0	1.579	1.714	1.672	1.761	3.182	1.755	0.191	120	655	98	114	0.659	60	38	72	42	0
2	2	11	"PFJ0472"	"J53_41"	6210	25220	140	320	308	111	109	111	25	92	89	0	363	355	105	122	125	23	96	94	0	0.876	0.854	0.866	0.812	1.693	0.895	0.700	156	485	452	432	-0.192	211	241	199	233	0
2	3	11	"PFJ0495"	"J564_1"	6400	25220	140	801	753	245	112	116	27	97	96	0	865	813	232	126	128	24	97	96	0	0.932	0.933	0.924	0.915	2.062	0.945	0.832	156	436	1428	1328	-0.101	689	739	641	687	0
2	4	11	"PFJ0497"	"J564_3"	6580	25220	140	123	128	33	112	115	26	32	12	0	411	408	103	126	129	24	97	97	0	0.039	0.057	0.106	0.106	2.337	0.051	0.061	156	441	296	298	-4.695	11	285	16	282	0
2	5	11	"PFJ0500"	"J56_7"	6760	25230	150	132	137	38	112	116	29	40	19	0	142	147	33	124	130	31	33	12	0	1.111	1.087	1.024	1.055	3.947	1.174	0.033	156	458	38	48	0.152	20	18	25	23	-50
2	6	11	"PFJ0503"	"J583_1"	6940	25230	150	111	114	27	112	118	30	14	1	0	125	126	27	124	129	30	14	2	0	-1.000	1.000	1.034	1.014	3.956	1.717	0.005	156	517	0	4	Error	-1	1	2	2	-50
2	7	11	"PFJ0506"	"J587_3"	7130	25230	150	109	115	27	110	115	29	19	5	0	126	128	25	125	128	24	21	3	0	-1.000	1.667	0.800	0.842	4.121	19.429	0.000	156	502	0	8	Error	-1	1	5	3	-50
2	8	11	"PFJ0508"	"J587_5"	7320	25230	150	106	111	28	108	111	26	21	3	0	117	121	39	124	127	23	17	3	0	0.286	-1.000	0.911	0.891	3.445	0.768	0.022	156	473	-9	0	-1.807	-2	-7	3	-3	-50
2	9	11	"PFJ0527"	"J647_6"	7540	25220	140	482	444	142	107	110	25	96	94	0	474	449	141	120	122	23	93	93	0	1.059	1.024	0.997	1.050	2.173	1.034	0.789	156	493	729	666	0.083	375	354	337	329	0
2	10	11	"PFJ0531"	"J64_1"	7730	25220	140	378	363	121	110	112	26	95	93	0	292	282	79	122	124	23	92	89	0	1.576	1.581	1.466	1.418	2.114	1.693	0.671	156	436	438	413	0.657	268	170	253	160	0
2	11	11	"PFJ0533"	"J64_3"	7920	25220	140	334	309	116	107	109	24	92	84	0	282	268	91	123	126	25	87	84	0	1.428	1.393	1.310	1.301	2.276	1.430	0.629	156	358	386	347	0.514	227	159	202	145	0
2	12	11	"PFJ0536"	"J65_10"	8100	25220	140	224	221	63	103	103	24	92	84	0	292	289	70	118	121	23	95	92	0	0.695	0.690	0.730	0.654	2.273	0.699	0.550	156	377	295	289	-0.524	121	174	118	171	0
2	13	11	"PFJ0538"	"J65_12"	8270	25230	150	111	115	27	103	105	26	28	7	0	128	130	25	118	120	21	29	8	0	0.800	1.000	1.357	1.265	3.685	8.559	0.002	156	502	18	24	-0.322	8	10	12	12	-50
2	14	11	"PFJ0540"	"J65_2"	8490	25220	140	358	350	124	104	107	28	95	91	0	293	286	74	119	121	25	94	92	0	1.460	1.473	1.470	1.360	2.207	1.662	0.672	156	542	428	413	0.546	254	174	246	167	0
2	15	11	"PFJ0567"	"J71_12"	8680	25220	140	221	221	69	104	108	26	91	82	0	186	183	50	119	122	25	84	66	0	1.746	1.828	1.640	1.646	2.416	1.920	0.398	156	349	184	181	0.804	117	67	117	64	0
2	16	11	"PFJ0569"	"J71_2"	8840	25230	150	97	102	27	103	107	24	16	3	0	115	115	23	119	123	28	6	0	0	1.500	0.250	1.000	1.068	3.593	0.098	0.000	156	336	-10	-5	0.585	-6	-4	-1	-4	-50
2	17	11	"PFJ0571"	"J71_6"	9030	25230	150	104	108	27	104	108	25	17	6	0	119	121	25	119	122	26	17	3	0	0.000	2.000	1.063	1.347	3.361	0.642	0.011	156	470	0	6	Error	0	0	4	2	-50
2	18	11	"PFJ0573"	"J71_9"	9240	25220	140	10853	9264	3849	105	108	24	100	100	0	14183	12227	4685	122	123	21	100	100	0	0.764	0.757	0.772	0.762	2.301	0.749	0.858	156	423	24809	21264	-0.388	10748	14061	9159	12105	0
2	19	11	"PFJ0576"	"J73_13"	9410	25230	150	114	115	25	103	107	26	25	6	0	136	136	31	122	124	23	35	12	0	0.786	0.857	0.856	0.824	4.394	1.111	0.029	156	468	25	26	-0.348	11	14	12	14	-50
2	20	11	"PFJ0578"	"J73_15"	9620	25220	140	656	618	235	102	107	27	98	94	0	595	565	187	118	122	24	98	96	0	1.161	1.154	1.155	1.104	2.196	1.203	0.810	156	454	1031	963	0.216	554	477	516	447	0
2	21	11	"PFK0742"	"Ks1964_2"	9790	25230	150	115	121	32	102	106	26	38	14	0	121	123	26	118	121	21	26	8	0	4.333	3.800	1.000	1.168	3.304	6.370	0.027	156	510	16	24	2.115	13	3	19	5	-50
2	22	11	"PFK0745"	"Ks1_2"	10010	25220	140	195	193	53	102	103	24	87	75	0	294	286	68	118	119	20	96	95	0	0.528	0.542	0.556	0.505	2.014	0.546	0.538	156	721	269	259	-0.920	93	176	91	168	0
2	1	12	"PFK0752"	"Ks202_6"	6020	25400	130	664	619	202	101	105	26	97	95	0	638	601	193	118	120	22	97	97	0	1.083	1.072	1.008	1.075	1.775	1.065	0.832	120	648	1083	1001	0.115	563	520	518	483	0
2	2	12	"PFK0755"	"Ks202_9"	6210	25400	130	232	234	68	110	113	28	91	87	0	246	239	59	125	126	23	90	86	0	1.008	1.088	1.019	1.014	2.000	1.161	0.469	120	437	243	238	0.012	122	121	124	114	0
2	3	12	"PFK0757"	"Ks206_2"	6370	25420	150	118	121	30	113	117	29	19	5	0	129	132	29	128	130	23	22	9	0	5.000	2.000	0.846	0.918	4.595	22.474	0.000	156	426	6	12	2.322	5	1	8	4	-50
2	4	12	"PFK0760"	"Ks210_1"	6560	25420	150	103	107	32	114	117	27	13	5	0	133	134	30	128	130	24	21	5	0	-2.200	-1.167	1.204	1.343	3.760	7.504	0.001	156	386	-6	-1	Error	-11	5	-7	6	-50
2	5	12	"PFK0786"	"Ks225_7"	6740	25420	150	127	131	33	118	121	29	29	12	0	149	151	38	132	135	27	37	17	0	0.529	0.684	0.917	0.879	3.717	0.840	0.027	156	409	26	32	-0.918	9	17	13	19	-50
2	6	12	"PFK0793"	"Ks2300_1"	6940	25420	150	130	130	34	120	125	31	24	7	0	130	130	29	134	138	27	15	1	0	-2.500	-2.500	1.037	1.189	4.060	2.345	0.027	156	488	6	6	Error	10	-4	10	-4	-50
2	7	12	"PFK0795"	"Ks2345_1"	7170	25410	140	570	530	173	115	121	30	95	92	0	467	442	134	132	135	26	93	93	0	1.358	1.339	1.287	1.206	2.137	1.354	0.788	156	400	790	725	0.442	455	335	415	310	0
2	8	12	"PFK0799"	"Ks244_1"	7350	25410	140	254	250	67	111	114	26	95	88	0	281	282	67	126	130	25	96	92	0	0.923	0.891	0.952	0.880	2.197	0.900	0.537	156	370	298	295	-0.116	143	155	139	156	0
2	9	12	"PFK0802"	"Ks244_3"	7540	25410	140	262	256	75	109	111	25	93	90	0	283	273	76	122	124	23	91	90	0	0.950	0.974	0.963	0.975	2.016	0.983	0.560	156	409	314	298	-0.074	153	161	147	151	0
2	10	12	"PFK0804"	"Ks244_8"	7720	25410	150	142	145	40	108	109	24	58	37	0	129	131	30	121	123	22	28	15	0	4.250	3.700	1.500	1.672	3.555	3.404	0.045	156	451	42	47	2.087	34	8	37	10	-50
2	11	12	"PFK0825"	"Ks25_1"	7920	25410	140	188	189	63	105	106	24	83	73	0	175	175	47	123	124	22	75	56	0	1.596	1.615	1.296	1.373	2.744	1.792	0.275	156	477	135	136	0.675	83	52	84	52	0
2	12	12	"PFK0827"	"Ks25_12"	8120	25410	120	173	176	48	104	106	24	83	70	0	152	155	36	120	122	21	63	32	0	2.156	2.057	1.917	1.752	2.741	2.530	0.142	120	408	101	107	1.109	69	32	72	35	0
2	13	12	"PFK0830"	"Ks25_19"	8310	25410	140	337	322	99	104	106	24	96	93	0	426	406	129	119	120	22	92	92	0	0.759	0.760	0.732	0.762	2.020	0.727	0.721	156	464	540	505	-0.398	233	307	218	287	0
2	14	12	"PFK0834"	"Ks25_8"	8490	25410	130	199	204	59	106	108	24	89	83	0	153	156	37	117	120	22	63	40	0	2.583	2.513	2.667	2.717	3.144	3.405	0.184	120	467	129	137	1.369	93	36	98	39	0
2	15	12	"PFK0839"	"Ks266_15"	8690	25410	140	609	583	210	108	110	24	95	94	0	555	510	190	121	122	23	93	90	0	1.154	1.221	1.160	1.219	2.403	1.220	0.764	156	405	935	864	0.207	501	434	475	389	0
2	16	12	"PFK0841"	"Ks266_6"	8860	25410	140	489	466	158	105	109	24	98	95	0	493	468	139	120	122	28	98	94	0	1.029	1.037	1.064	1.046	1.904	1.057	0.781	156	386	757	709	0.042	384	373	361	348	0
2	17	12	"PFK0858"	"Ks271_1"	9060	25410	140	532	512	156	106	110	25	98	96	0	696	657	199	118	121	27	97	96	0	0.737	0.753	0.752	0.735	1.826	0.732	0.813	156	411	1004	945	-0.440	426	578	406	539	0
2	18	12	"PFK0868"	"Ks2886_1"	9220	25420	150	100	103	25	107	110	25	11	1	0	107	112	24	122	125	22	10	1	0	0.467	0.400	0.971	1.030	3.227	2.238	0.012	156	410	-22	-14	-1.100	-7	-15	-4	-10	-50
2	19	12	"PFK0871"	"Ks291_5"	9410	25420	150	91	98	27	106	110	26	9	2	0	108	110	28	124	127	22	10	2	0	0.938	0.571	0.888	0.859	3.158	1.417	0.045	156	455	-31	-22	-0.093	-15	-16	-8	-14	-50
2	20	12	"PFK0873"	"Ks291_8"	9600	25420	150	104	105	24	108	111	27	9	1	0	117	118	24	121	125	23	11	3	0	1.000	1.000	0.938	0.958	4.252	3.844	0.006	156	444	-8	-6	0.000	-4	-4	-3	-3	-50
2	21	12	"PFK0878"	"Ks2_13"	9790	25420	150	113	118	29	108	111	26	26	9	0	124	124	29	122	124	21	24	8	0	2.500	5.000	0.857	0.904	4.011	2.880	0.008	156	499	7	12	1.322	5	2	10	2	-50
2	22	12	"PFK0881"	"Ks2_9"	10010	25410	130	144	144	36	106	108	24	64	40	0	172	172	46	123	125	22	78	59	0	0.776	0.776	0.759	0.779	3.114	0.645	0.103	120	647	87	87	-0.367	38	49	38	49	0
2	1	13	"PFL0033"	"L1_66"	6000	25610	150	108	111	31	95	98	23	37	13	0	113	117	24	111	115	21	25	8	0	6.500	2.667	1.276	1.379	4.038	2.719	0.025	156	774	15	22	2.700	13	2	16	6	-50
2	2	13	"PFL0035"	"L1_7"	6190	25610	150	105	104	27	106	109	28	8	3	0	114	116	25	124	124	23	8	3	0	0.100	0.250	1.106	0.908	3.600	2.981	0.016	156	459	-11	-10	-3.322	-1	-10	-2	-8	-50
2	3	13	"PFL0037"	"L1_72"	6380	25600	150	124	129	36	112	115	29	35	10	0	135	137	26	128	129	23	23	9	0	1.714	1.889	1.238	1.307	4.123	4.331	0.015	156	400	19	26	0.778	12	7	17	9	-50
2	4	13	"PFL0041"	"L1_79"	6580	25600	150	115	117	28	113	116	28	20	3	0	122	124	29	126	129	24	16	5	0	-0.500	-2.000	0.957	0.900	4.489	0.042	0.000	156	391	-2	2	Error	2	-4	4	-2	-50
2	5	13	"PFL0043"	"L1_81"	6750	25610	150	103	105	26	117	120	27	7	1	0	118	119	26	131	134	26	7	1	0	1.077	1.000	1.026	1.088	3.663	1.818	0.012	156	461	-27	-24	0.107	-14	-13	-12	-12	-50
2	6	13	"PFL0045"	"L1_83"	6970	25600	140	201	197	54	118	122	28	80	65	0	205	210	52	133	137	26	87	69	0	1.153	1.026	1.033	0.980	2.874	1.025	0.301	156	457	155	156	0.205	83	72	79	77	0
2	7	13	"PFL0068"	"L2_117"	7120	25600	140	274	275	85	115	120	28	91	87	0	331	323	88	131	134	25	95	91	0	0.795	0.833	0.889	0.775	2.238	0.841	0.598	156	391	359	352	-0.331	159	200	160	192	0
2	8	13	"PFL0070"	"L2_12"	7310	25590	140	1529	1433	401	111	114	27	100	100	0	1042	976	287	128	128	23	98	98	0	1.551	1.559	1.504	1.631	1.752	1.561	0.880	156	405	2332	2170	0.634	1418	914	1322	848	0
2	9	13	"PFL0072"	"L2_123"	7500	25590	150	126	127	30	106	109	26	38	12	0	128	132	28	123	124	22	31	10	0	4.000	2.333	1.063	1.104	3.620	149.175	0.000	156	460	25	30	2.000	20	5	21	9	-50
2	10	13	"PFL0074"	"L2_127"	7690	25600	130	243	241	63	103	105	24	95	91	0	220	222	58	119	122	22	90	83	0	1.386	1.340	1.274	1.376	2.282	1.393	0.437	120	467	241	241	0.471	140	101	138	103	0
2	11	13	"PFL0077"	"L2_135"	7880	25590	130	130	134	38	101	102	24	55	30	0	254	253	49	120	122	22	100	98	0	0.216	0.248	0.285	0.267	2.477	0.237	0.179	120	495	163	166	-2.208	29	134	33	133	0
2	12	13	"PFL0079"	"L2_139"	8070	25590	130	226	229	70	102	105	26	90	85	0	171	172	41	120	122	29	68	41	0	2.431	2.442	2.220	2.424	2.492	2.505	0.269	120	512	175	179	1.282	124	51	127	52	0
2	13	13	"PFL0101"	"L2_180"	8270	25590	130	234	236	70	103	107	28	91	84	0	208	206	53	118	120	29	90	77	0	1.456	1.511	1.393	1.371	2.364	1.598	0.411	120	473	221	221	0.542	131	90	133	88	0
2	14	13	"PFL0104"	"L2_185"	8460	25610	150	114	118	31	105	107	25	27	10	0	122	126	27	118	120	21	30	12	0	2.250	1.625	0.775	0.974	4.024	2.572	0.014	156	519	13	21	1.170	9	4	13	8	-50
2	15	13	"PFL0109"	"L2_193"	8660	25600	140	567	527	188	107	109	24	94	94	0	405	380	121	119	122	23	91	89	0	1.608	1.609	1.587	1.588	1.945	1.699	0.778	156	488	746	681	0.686	460	286	420	261	0
2	16	13	"PFL0111"	"L2_195"	8840	25600	120	170	169	44	104	107	25	81	59	0	139	141	31	119	120	22	45	24	0	3.300	2.955	2.301	2.214	3.601	4.166	0.051	120	390	86	87	1.722	66	20	65	22	0
2	17	13	"PFL0113"	"L2_198"	9030	25610	150	121	124	33	105	107	24	40	17	0	119	122	27	118	119	21	23	7	0	16.000	4.750	1.167	1.154	5.009	5.034	0.007	156	434	17	23	4.000	16	1	19	4	-50
2	18	13	"PFL0115"	"L2_20"	9220	25600	140	113	119	31	106	108	25	31	12	0	273	270	70	122	125	24	94	91	0	0.046	0.088	0.163	0.157	3.115	0.071	0.037	156	385	158	161	-4.431	7	151	13	148	0
2	19	13	"PFL0135"	"L2_233"	9420	25620	150	116	119	26	107	109	26	28	7	0	121	122	25	123	126	25	11	2	0	-4.500	-12.000	1.171	1.064	3.630	0.161	0.001	156	420	7	11	Error	9	-2	12	-1	-50
2	20	13	"PFL0138"	"L2_238"	9600	25610	150	108	110	25	111	112	27	13	2	0	113	111	21	120	124	24	5	1	0	0.429	0.111	0.891	0.908	3.928	5.749	0.003	156	438	-10	-10	-1.222	-3	-7	-1	-9	-50
2	21	13	"PFL0141"	"L2_248"	9800	25590	140	336	325	99	111	114	26	96	94	0	215	211	53	121	124	22	89	77	0	2.394	2.378	2.446	2.633	2.432	2.753	0.490	156	447	319	304	1.259	225	94	214	90	0
2	22	13	"PFL0145"	"L2_259"	9980	25610	150	115	117	32	106	109	26	26	10	0	128	132	31	124	126	22	28	10	0	2.250	1.375	1.067	1.067	3.745	2.414	0.004	156	674	13	19	1.170	9	4	11	8	-50
2	1	14	"PFL0149"	"L2_268"	6000	25790	120	115	121	34	94	95	21	50	26	0	124	128	25	109	112	19	42	22	0	1.400	1.421	1.111	1.192	3.759	2.522	0.044	120	513	36	46	0.485	21	15	27	19	0
2	2	14	"PFL0152"	"L2_277"	6190	25790	140	196	196	57	99	103	26	91	77	0	292	287	71	117	119	23	95	90	0	0.554	0.571	0.581	0.564	2.199	0.569	0.533	156	433	272	267	-0.851	97	175	97	170	0
2	3	14	"PFM0408"	"M36520_1"	6370	25790	140	193	191	52	107	110	28	87	66	0	205	202	51	121	124	23	88	80	0	1.024	1.037	0.988	0.970	2.622	1.134	0.350	156	386	170	165	0.034	86	84	84	81	0
2	4	14	"PFM0410"	"M36520_4"	6540	25800	150	111	115	29	111	114	28	17	5	0	146	145	36	122	125	24	48	19	0	0.000	0.174	0.739	0.737	4.127	0.523	0.005	156	423	24	27	Error	0	24	4	23	-50
2	5	14	"PFM0413"	"M36754_16"	6750	25790	140	130	132	33	114	116	27	33	11	0	386	379	104	124	128	25	94	94	0	0.061	0.071	0.130	0.119	2.829	0.064	0.071	156	470	278	273	-4.033	16	262	18	255	0
2	6	14	"PFM0417"	"M36754_20"	6950	25800	150	93	95	24	113	116	26	5	1	0	94	99	23	128	130	25	2	0	0	0.588	0.621	0.692	0.702	2.718	0.777	0.087	156	444	-54	-47	-0.766	-20	-34	-18	-29	-50
2	7	14	"PFM0419"	"M36754_23"	7130	25790	140	351	350	114	113	114	25	96	93	0	328	320	92	128	130	24	94	92	0	1.190	1.234	1.165	1.129	2.141	1.290	0.622	156	404	438	429	0.251	238	200	237	192	0
2	8	14	"PFM0422"	"M3675_2"	7320	25790	140	403	392	130	109	113	27	94	93	0	316	303	90	127	129	25	91	89	0	1.556	1.608	1.554	1.623	2.313	1.706	0.638	156	448	483	459	0.637	294	189	283	176	0
2	9	14	"PFM0440"	"M3766_1"	7510	25790	140	400	379	129	105	109	27	97	94	0	407	390	122	123	126	24	94	91	0	1.039	1.026	0.996	1.018	2.055	1.037	0.663	156	481	579	541	0.055	295	284	274	267	0
2	10	14	"PFM0442"	"M37744_2"	7710	25800	150	106	110	26	103	105	24	25	7	0	111	114	27	119	121	22	17	5	0	-0.375	-1.400	0.667	0.775	2.977	6.494	0.002	156	548	-5	2	Error	3	-8	7	-5	-50
2	11	14	"PFM0444"	"M37773_2"	7900	25800	150	92	94	20	102	103	23	7	0	0	102	103	21	118	120	21	5	1	0	0.625	0.533	0.828	0.853	2.985	0.101	0.000	156	619	-26	-23	-0.678	-10	-16	-8	-15	-50
2	12	14	"PFM0446"	"M3777_1"	8100	25790	140	154	162	45	102	104	25	77	51	0	188	186	46	118	121	29	77	61	0	0.743	0.882	0.821	0.786	2.842	0.782	0.244	156	526	122	128	-0.429	52	70	60	68	0
2	13	14	"PFM0448"	"M37794_11"	8270	25790	150	126	132	55	101	104	26	46	19	0	136	137	38	116	120	29	33	8	0	1.250	1.476	1.423	1.217	3.890	2.333	0.105	156	492	45	52	0.322	25	20	31	21	-50
2	14	14	"PFM0450"	"M37794_14"	8460	25800	150	119	121	30	103	104	26	34	13	0	126	126	26	116	119	22	30	9	0	1.600	1.800	1.032	1.170	3.781	2.893	0.028	156	475	26	28	0.678	16	10	18	10	-50
2	15	14	"PFM0469"	"M38740_1"	8650	25800	150	96	99	23	104	106	25	11	1	0	105	106	20	118	120	22	6	0	0	0.615	0.417	0.862	0.813	3.616	3.364	0.010	156	512	-21	-17	-0.700	-8	-13	-5	-12	-50
2	16	14	"PFM0472"	"M38757_4"	8850	25790	140	398	373	129	100	103	23	93	92	0	363	347	91	119	121	21	96	94	0	1.221	1.197	1.237	1.151	1.989	1.295	0.691	156	495	542	501	0.288	298	244	273	228	0
2	17	14	"PFM0476"	"M38913_1"	9040	25790	140	438	423	160	101	103	23	93	92	0	361	338	113	117	120	22	91	89	0	1.381	1.457	1.451	1.447	2.287	1.576	0.641	156	438	581	543	0.466	337	244	322	221	0
2	18	14	"PFM0478"	"M38913_6"	9230	25790	140	385	373	105	105	111	59	93	91	0	315	296	89	119	125	41	90	86	0	1.429	1.514	1.422	1.520	2.160	1.513	0.679	156	412	476	445	0.515	280	196	268	177	0
2	19	14	"PFM0481"	"M38941_1"	9410	25790	140	511	481	188	104	109	58	94	89	0	533	497	161	119	125	40	94	92	0	0.983	0.997	1.006	0.990	2.181	3.420	0.157	156	436	821	755	-0.025	407	414	377	378	0
2	20	14	"PFM0484"	"M38941_6"	9620	25790	130	134	140	45	106	106	24	51	28	0	154	153	38	119	122	22	65	34	0	0.800	1.000	0.875	1.058	3.222	1.529	0.089	120	474	63	68	-0.322	28	35	34	34	0
2	21	14	"PFM0510"	"M41547_1"	9800	25790	140	1554	1412	463	108	110	25	99	99	0	560	529	174	120	124	22	94	94	0	3.286	3.188	3.179	3.068	2.045	3.404	0.797	156	476	1886	1713	1.716	1446	440	1304	409	0
2	22	14	"PFM0512"	"M41763_12"	10000	25790	140	709	660	212	104	107	26	97	96	0	745	674	245	120	123	21	94	92	0	0.968	1.004	0.989	1.014	2.078	0.965	0.814	156	657	1230	1110	-0.047	605	625	556	554	0
2	1	15	"PFM0514"	"M41763_4"	6000	25990	150	100	104	25	95	98	23	22	8	0	107	109	25	109	113	19	16	7	0	-2.500	100000.000	0.903	0.931	3.445	0.017	0.000	156	729	3	9	Error	5	-2	9	0	-50
2	2	15	"PFM0516"	"M41776_1"	6190	25990	150	108	109	25	96	101	26	25	7	0	123	128	30	112	116	22	32	17	0	1.091	0.813	0.953	0.901	3.347	1.104	0.013	156	458	23	29	0.126	12	11	13	16	-50
2	3	15	"PFM0524"	"M42658_1"	6390	25980	140	204	201	59	100	104	25	87	78	0	212	210	56	114	117	22	89	85	0	1.061	1.052	1.083	0.993	2.099	1.063	0.468	156	403	202	197	0.086	104	98	101	96	0
2	4	15	"PFM0531"	"M42966_1"	6580	25980	140	424	400	127	105	107	24	96	93	0	299	292	88	117	120	21	94	91	0	1.753	1.686	1.689	1.654	1.974	1.784	0.671	156	448	501	470	0.810	319	182	295	175	0
2	5	15	"PFN0076"	"N128_81"	6760	25980	120	153	164	58	109	110	25	64	44	0	167	182	70	118	121	22	74	56	0	0.898	0.859	0.721	0.754	3.422	0.821	0.324	120	389	93	119	-0.155	44	49	55	64	0
2	6	15	"PFN0079"	"N128_86"	6940	25980	150	129	136	37	111	113	26	42	16	0	120	122	27	123	125	23	16	4	0	-6.000	-25.000	1.288	1.363	4.928	46.554	0.000	156	453	15	24	Error	18	-3	25	-1	-50
2	7	15	"PFN0082"	"N128_90"	7150	25980	140	217	217	63	112	115	26	89	81	0	215	208	52	128	131	25	86	73	0	1.207	1.313	1.300	1.292	2.681	1.419	0.321	156	430	192	185	0.271	105	87	105	80	0
2	8	15	"PFN0084"	"N128_92"	7340	25980	140	217	215	59	111	114	27	89	82	0	237	229	64	128	131	26	86	80	0	0.972	1.030	1.029	1.028	2.338	0.987	0.418	156	466	215	205	-0.040	106	109	104	101	0
2	9	15	"PFN0086"	"N128_95"	7530	25970	120	166	166	46	108	110	26	75	55	0	172	166	38	121	124	24	70	52	0	1.137	1.289	1.349	1.321	2.589	1.555	0.208	120	412	109	103	0.186	58	51	58	45	0
2	10	15	"PFN0090"	"N129_1"	7710	25990	150	89	91	21	105	109	36	1	0	0	100	103	22	118	131	153	0	0	0	0.889	0.933	1.000	1.039	3.426	1.131	0.028	156	535	-34	-29	-0.170	-16	-18	-14	-15	-50
2	11	15	"PFN0105"	"N129_41"	7900	25980	90	161	167	66	105	107	23	71	57	0	159	177	72	120	121	23	67	40	0	1.436	1.088	0.887	0.916	2.438	0.975	0.254	52	312	95	119	0.522	56	39	62	57	0
2	12	15	"PFN0107"	"N129_48"	8090	25990	150	100	102	26	105	107	24	9	3	0	112	114	25	119	122	26	8	0	0	0.714	0.600	0.868	0.924	3.587	0.401	0.000	156	517	-12	-8	-0.485	-5	-7	-3	-5	-50
2	13	15	"PFN0109"	"N129_6"	8280	25990	150	96	100	25	102	104	22	16	3	0	105	108	20	116	120	26	5	0	0	0.545	0.250	1.200	1.219	3.478	0.883	0.039	156	434	-17	-10	-0.874	-6	-11	-2	-8	-50
2	14	15	"PFN0112"	"N130_1"	8470	25990	150	84	89	24	104	105	24	6	2	0	97	100	20	116	118	21	3	1	0	1.053	0.938	1.029	0.885	2.750	1.537	0.053	156	475	-39	-31	0.074	-20	-19	-15	-16	-50
2	15	15	"PFN0114"	"N130_17"	8660	25980	120	151	162	50	105	106	24	71	49	0	118	121	27	117	120	20	22	10	0	46.000	14.250	3.000	2.589	4.541	19.690	0.005	120	462	47	61	5.524	46	1	57	4	0
2	16	15	"PFN0116"	"N130_19"	8860	25990	130	148	151	41	100	103	24	71	50	0	214	217	52	119	122	22	92	88	0	0.505	0.520	0.516	0.489	2.593	0.504	0.251	120	470	143	149	-0.985	48	95	51	98	0
2	17	15	"PFN0134"	"N130_43"	9040	25980	140	8503	7837	2076	102	103	23	100	100	0	7517	6726	2224	119	122	23	99	99	0	1.136	1.171	1.131	1.371	2.424	1.144	0.892	156	481	15799	14342	0.183	8401	7398	7735	6607	0
2	18	15	"PFN0137"	"N130_46"	9240	25980	130	900	842	287	102	113	86	93	91	0	577	535	165	118	127	56	94	91	0	1.739	1.775	1.786	1.756	2.301	1.820	0.814	120	471	1257	1157	0.798	798	459	740	417	0
2	19	15	"PFN0139"	"N130_5"	9420	25980	140	1236	1109	385	100	110	80	98	96	0	1212	1065	398	118	126	52	92	92	0	1.038	1.065	1.061	1.155	2.171	1.054	0.855	156	554	2230	1956	0.054	1136	1094	1009	947	0
2	20	15	"PFN0141"	"N130_52"	9620	25980	130	782	737	238	103	105	24	99	96	0	830	786	263	120	122	21	100	98	0	0.956	0.952	0.910	0.936	1.959	0.910	0.824	120	551	1389	1300	-0.064	679	710	634	666	0
2	21	15	"PFN0145"	"N130_61"	9820	25980	130	499	465	157	105	107	24	93	92	0	459	423	145	121	124	22	93	91	0	1.166	1.192	1.172	1.225	2.188	1.188	0.742	120	435	732	662	0.221	394	338	360	302	0
2	22	15	"PFN0147"	"N131_12"	9980	25990	150	100	103	26	101	104	24	17	5	0	115	116	24	117	119	20	19	4	0	0.500	-2.000	1.278	1.111	4.102	5.023	0.007	156	626	-3	1	-1.000	-1	-2	2	-1	-50
2	1	16	"PFN0168"	"N132_106"	6010	26180	150	122	125	31	98	101	25	49	16	0	113	116	24	111	114	20	26	8	0	12.000	5.400	1.419	1.406	3.876	12.937	0.003	156	672	26	32	3.585	24	2	27	5	-50
2	2	16	"PFN0170"	"N132_108"	6210	26170	140	170	170	46	101	104	25	82	67	0	158	155	37	111	114	22	75	52	0	1.468	1.568	1.333	1.434	2.681	1.889	0.219	156	447	116	113	0.554	69	47	69	44	0
2	3	16	"PFN0172"	"N132_11"	6390	26170	140	401	405	114	99	102	22	99	99	0	331	370	174	113	115	21	98	97	0	1.385	1.191	1.310	1.341	1.952	1.012	0.590	156	471	520	563	0.470	302	218	306	257	0
2	4	16	"PFN0175"	"N132_116"	6580	26170	130	300	297	94	99	101	22	98	95	0	309	298	84	116	117	20	95	94	0	1.041	1.088	1.121	1.135	2.006	1.105	0.616	120	496	394	380	0.059	201	193	198	182	0
2	5	16	"PFN0177"	"N132_119"	6780	26170	150	187	193	56	103	106	25	88	77	0	170	170	41	116	120	21	82	64	0	1.556	1.667	1.525	1.573	3.015	2.140	0.252	156	540	138	144	0.637	84	54	90	54	0
2	6	16	"PFN0180"	"N132_125"	6980	26170	150	97	99	23	113	115	28	5	0	0	237	236	63	125	128	23	91	87	0	-0.143	-0.126	0.219	0.200	3.015	9.955	0.032	156	514	96	97	Error	-16	112	-14	111	0
2	7	16	"PFN0582"	"N145_33"	7150	26160	130	1356	1258	336	114	118	28	99	99	0	560	517	150	129	133	23	95	94	0	2.882	2.948	2.930	3.233	2.095	3.147	0.776	120	425	1673	1532	1.527	1242	431	1144	388	0
2	8	16	"PFN0584"	"N145_38"	7330	26180	150	98	99	23	112	115	27	4	1	0	102	107	25	128	131	23	5	1	0	0.538	0.619	0.684	0.742	3.251	1.941	0.016	156	507	-40	-34	-0.893	-14	-26	-13	-21	-50
2	9	16	"PFN0589"	"N145_44"	7520	26180	150	97	98	23	109	113	37	3	0	0	98	102	22	122	127	46	0	0	0	0.500	0.550	0.747	0.849	3.055	0.687	0.389	156	503	-36	-31	-1.000	-12	-24	-11	-20	-50
2	10	16	"PFN0592"	"N145_50"	7710	26180	150	101	103	24	105	113	46	5	0	0	101	104	22	117	134	163	0	0	0	0.250	0.154	1.000	0.810	2.482	0.166	0.304	156	495	-20	-15	-2.000	-4	-16	-2	-13	-50
2	11	16	"PFN0598"	"N145_61"	7910	26170	150	174	169	43	103	110	36	73	46	0	149	150	38	119	133	150	0	0	0	2.367	2.129	1.725	1.687	3.747	0.145	0.155	156	557	101	97	1.243	71	30	66	31	0
2	12	16	"PFN0600"	"N145_9"	8100	26170	130	118	122	31	104	108	25	35	14	0	192	184	51	120	124	28	79	59	0	0.194	0.281	0.391	0.333	3.319	0.229	0.068	120	433	86	82	-2.363	14	72	18	64	0
2	13	16	"PFN0620"	"N148_2"	8280	26180	150	91	95	23	106	108	24	8	1	0	100	102	22	116	120	26	6	1	0	0.938	0.786	0.918	0.931	3.493	0.447	0.040	156	459	-31	-25	-0.093	-15	-16	-11	-14	-50
2	14	16	"PFN0622"	"N148_6"	8470	26180	150	89	92	25	105	107	24	10	1	0	94	99	23	116	118	21	7	1	0	0.727	0.765	1.073	0.949	3.340	1.572	0.033	156	497	-38	-30	-0.459	-16	-22	-13	-17	-50
2	15	16	"PFN0628"	"N149_12"	8670	26170	130	946	891	236	104	105	24	99	97	0	998	965	245	117	119	20	99	99	0	0.956	0.928	0.956	0.897	1.619	0.909	0.861	120	518	1723	1635	-0.065	842	881	787	848	0
2	16	16	"PFN0632"	"N149_18"	8870	26170	140	365	356	124	101	104	24	94	94	0	247	244	72	117	120	21	92	86	0	2.031	2.008	2.079	2.013	2.177	2.227	0.594	156	459	394	382	1.022	264	130	255	127	0
2	17	16	"PFN0634"	"N149_2"	9040	26180	150	93	100	28	103	105	24	15	6	0	123	127	30	119	122	22	29	10	0	-2.500	-0.375	1.259	1.119	4.820	3.013	0.002	156	441	-6	5	Error	-10	4	-3	8	-50
2	18	16	"PFN0637"	"N149_30"	9230	26170	130	428	417	121	103	107	38	97	95	0	444	424	127	120	124	32	95	93	0	1.003	1.033	1.001	1.056	1.736	0.988	0.744	120	524	649	618	0.004	325	324	314	304	0
2	19	16	"PFN0655"	"N150_39"	9440	26180	120	94	95	19	100	104	24	6	0	0	290	283	79	116	118	20	93	90	0	-0.034	-0.030	0.101	0.115	3.628	20.036	0.036	120	503	168	162	Error	-6	174	-5	167	0
2	20	16	"PFN0658"	"N150_49"	9620	26170	120	147	148	33	102	104	23	70	49	0	140	142	27	116	118	21	52	22	0	1.875	1.769	1.622	1.747	2.909	2.388	0.079	120	464	69	72	0.907	45	24	46	26	0
2	21	16	"PFN0660"	"N150_51"	9820	26170	150	200	195	63	105	107	24	80	72	0	187	182	46	117	120	21	82	68	0	1.357	1.385	1.281	1.230	2.919	1.629	0.353	156	469	165	155	0.441	95	70	90	65	0
2	22	16	"PFN0662"	"N150_53"	10000	26170	140	867	798	270	100	102	23	98	98	0	429	392	133	114	116	20	91	91	0	2.435	2.511	2.469	2.518	1.596	2.586	0.794	156	599	1082	976	1.284	767	315	698	278	0
2	1	17	"PFN0664"	"N150_57"	6010	26360	140	339	337	92	105	111	62	94	88	0	249	251	65	119	127	116	60	4	0	1.800	1.758	1.692	1.678	1.685	0.884	0.394	156	698	364	364	0.848	234	130	232	132	0
2	2	17	"PFN0666"	"N150_6"	6200	26360	130	273	268	77	111	112	25	94	88	0	285	270	74	120	123	25	91	90	0	0.982	1.047	1.088	0.983	2.008	1.112	0.622	120	489	327	307	-0.026	162	165	157	150	0
2	3	17	"PFN0680"	"N150_8"	6400	26360	130	281	288	95	105	107	24	92	90	0	284	275	79	117	120	24	93	90	0	1.054	1.158	1.076	1.110	1.807	1.213	0.633	120	485	343	341	0.076	176	167	183	158	0
2	4	17	"PFN0682"	"N150_82"	6580	26360	130	260	258	71	101	105	26	95	91	0	357	350	98	116	119	22	96	94	0	0.660	0.671	0.654	0.679	1.977	0.611	0.646	120	550	400	391	-0.600	159	241	157	234	0
2	5	17	"PFN0685"	"N150_87"	6780	26360	130	364	355	114	103	106	26	95	91	0	242	245	65	117	120	21	93	90	0	2.088	1.969	2.064	2.010	1.882	2.098	0.582	120	500	386	380	1.062	261	125	252	128	0
2	6	17	"PFN0688"	"N150_9"	6960	26370	150	94	97	25	112	115	29	8	1	0	149	149	35	125	127	23	50	28	0	-0.750	-0.625	1.000	0.977	4.696	4.337	0.000	156	525	6	9	Error	-18	24	-15	24	-50
2	7	17	"PFN0694"	"N151_11"	7170	26360	130	207	205	63	116	119	28	85	71	0	204	200	53	130	133	24	81	71	0	1.230	1.271	1.225	1.248	2.614	1.436	0.348	120	527	165	159	0.298	91	74	89	70	0
2	8	17	"PFN0696"	"N151_18"	7350	26370	130	277	273	79	114	117	28	93	89	0	262	257	64	128	130	22	94	92	0	1.216	1.233	1.197	1.162	2.067	1.283	0.579	120	485	297	288	0.283	163	134	159	129	0
2	9	17	"PFN0876"	"N168_6"	7530	26360	130	609	590	171	110	114	38	96	95	0	535	514	136	122	128	49	97	95	0	1.208	1.224	1.201	1.183	1.529	1.224	0.856	120	446	912	872	0.273	499	413	480	392	0
2	10	17	"PFN0874"	"N168_34"	7730	26360	140	430	410	109	110	115	39	98	95	0	506	497	122	119	125	49	96	94	0	0.827	0.794	0.803	0.786	1.916	0.802	0.764	156	465	707	678	-0.274	320	387	300	378	0
2	11	17	"PFN0894"	"N173_1"	7910	26360	130	287	286	86	106	111	27	93	90	0	162	161	37	122	124	24	70	41	0	4.525	4.615	3.688	3.938	2.567	5.102	0.285	120	432	221	219	2.178	181	40	180	39	0
2	12	17	"PFN0907"	"N175_2"	8100	26360	130	620	588	163	106	109	25	99	97	0	995	960	234	121	124	23	99	99	0	0.588	0.574	0.572	0.548	1.543	0.560	0.854	120	503	1388	1321	-0.766	514	874	482	839	0
2	13	17	"PFN0906"	"N175_16"	8300	26360	120	155	157	41	105	107	25	72	49	0	174	172	43	118	121	21	78	63	0	0.893	0.963	0.902	0.967	3.036	0.942	0.188	120	445	106	106	-0.163	50	56	52	54	0
2	14	17	"PFN0918"	"N177_6"	8480	26360	130	660	633	168	105	109	26	98	97	0	457	445	112	117	119	22	97	95	0	1.632	1.610	1.573	1.570	1.789	1.657	0.796	120	486	895	856	0.707	555	340	528	328	0
2	15	17	"PFL0005"	"L1_103"	8680	26360	140	174	174	44	104	107	25	85	69	0	152	154	38	117	120	21	67	35	0	2.000	1.892	1.659	1.665	2.863	2.048	0.192	156	573	105	107	1.000	70	35	70	37	0
2	16	17	"PFL0159"	"L2_30"	8880	26360	130	365	348	112	102	105	23	93	93	0	1228	1134	354	119	121	21	100	100	0	0.237	0.242	0.240	0.235	1.745	0.223	0.766	120	428	1372	1261	-2.076	263	1109	246	1015	0
2	17	17	"PFL0171"	"L2_55"	9050	26360	140	1166	1058	359	107	108	24	98	98	0	853	782	254	119	122	22	97	94	0	1.443	1.434	1.445	1.483	2.082	1.471	0.842	156	448	1793	1614	0.529	1059	734	951	663	0
2	18	17	"PFL0176"	"L2_62"	9250	26360	140	984	912	304	107	108	24	100	98	0	761	703	233	119	122	20	96	94	0	1.366	1.378	1.376	1.393	2.008	1.403	0.824	156	532	1519	1389	0.450	877	642	805	584	0
2	19	17	"PFL0064"	"L2_109"	9440	26380	150	100	107	28	103	105	23	23	8	0	151	153	36	116	118	20	67	39	0	-0.086	0.108	0.753	0.717	2.989	0.237	0.015	156	510	32	41	Error	-3	35	4	37	-50
2	20	17	"PFL0066"	"L2_114"	9630	26360	140	441	429	114	102	103	22	99	97	0	239	235	57	113	115	19	94	92	0	2.690	2.680	2.603	2.609	1.671	2.817	0.692	156	448	465	449	1.428	339	126	327	122	0
2	21	17	"PFL0140"	"L2_247"	9810	26360	140	118	120	27	103	106	24	35	14	0	179	183	36	116	117	19	92	80	0	0.238	0.254	0.400	0.321	3.248	0.176	0.021	156	491	78	84	-2.070	15	63	17	67	0
2	22	17	"PFL0150"	"L2_270"	10020	26360	140	690	662	223	101	109	140	94	87	0	420	409	132	115	117	20	96	94	0	1.931	1.908	1.921	1.873	1.890	1.932	0.782	156	698	894	855	0.949	589	305	561	294	0
2	1	18	"PFN0982"	"N244_3"	6020	26570	150	112	117	32	102	108	60	8	0	0	127	141	53	121	127	112	5	0	0	1.667	0.750	0.778	0.796	3.573	0.496	0.454	156	738	16	35	0.737	10	6	15	20	-50
2	2	18	"PFJ0260"	"J246_2"	6230	26550	140	1963	1749	615	113	114	25	99	99	0	3289	2868	1039	127	130	24	98	98	0	0.585	0.597	0.609	0.617	2.061	0.572	0.855	156	498	5012	4377	-0.773	1850	3162	1636	2741	0
2	3	18	"PFJ0281"	"J269_1"	6390	26550	150	138	142	36	110	113	27	51	25	0	170	169	39	125	127	26	63	41	0	0.622	0.727	0.844	0.864	3.238	0.729	0.100	156	549	73	76	-0.684	28	45	32	44	-50
2	4	18	"PFJ0305"	"J27_3"	6590	26540	110	141	147	39	115	121	40	38	11	0	200	202	55	125	132	39	78	46	0	0.347	0.416	0.385	0.374	3.764	0.356	0.083	80	445	101	109	-1.528	26	75	32	77	0
2	5	18	"PFJ0475"	"J53_46"	6780	26560	140	422	413	96	119	128	57	96	94	0	496	488	102	127	139	59	100	96	0	0.821	0.814	0.809	0.786	1.617	0.839	0.756	156	499	672	655	-0.284	303	369	294	361	0
2	6	18	"PFJ0505"	"J583_7"	6960	26560	150	92	98	28	115	119	30	6	3	0	106	110	24	129	132	26	5	0	0	1.000	0.895	1.116	1.032	2.825	1.597	0.066	156	393	-46	-36	0.000	-23	-23	-17	-19	-50
2	7	18	"PFJ0549"	"J697_3"	7140	26560	150	124	129	35	118	121	30	23	10	0	160	162	46	131	133	25	52	30	0	0.207	0.355	0.759	0.719	3.571	0.487	0.022	156	501	35	42	-2.273	6	29	11	31	-50
2	8	18	"PFJ0586"	"J753_2"	7350	26580	150	128	132	36	117	119	28	29	11	0	134	135	27	128	131	25	22	6	0	1.833	2.143	1.318	1.356	4.152	7.165	0.007	156	559	17	22	0.874	11	6	15	7	-50
2	9	18	"PFJ0594"	"J82_7"	7540	26550	140	484	456	126	112	114	27	99	98	0	528	509	126	120	125	27	98	98	0	0.912	0.884	0.906	0.897	1.914	0.907	0.817	156	459	780	733	-0.133	372	408	344	389	0
2	10	18	"PFK0025"	"Km2326_6"	7710	26560	150	121	126	32	111	113	28	30	11	0	115	118	28	120	124	25	17	3	0	-2.000	-7.500	1.138	1.096	4.627	58.422	0.000	156	505	5	13	Error	10	-5	15	-2	-50
2	11	18	"PFJ0390"	"J40_6"	7930	26530	150	100	104	26	111	114	27	10	1	0	163	164	43	121	123	23	66	44	0	-0.262	-0.163	0.556	0.563	4.583	5.449	0.015	156	562	31	36	Error	-11	42	-7	43	-50
2	12	18	"PFJ0410"	"J43_3"	8120	26550	130	388	386	103	106	108	25	100	98	0	703	671	165	119	122	23	99	99	0	0.483	0.507	0.507	0.506	1.757	0.505	0.798	120	429	866	832	-1.050	282	584	280	552	0
2	13	18	"PFJ0426"	"J461_4"	8280	26560	150	91	94	25	103	105	24	9	1	0	100	101	22	120	123	22	4	1	0	0.600	0.474	0.893	0.836	3.286	1.552	0.011	156	461	-32	-28	-0.737	-12	-20	-9	-19	-50
2	14	18	"PFJ0465"	"J53_31"	8470	26560	150	99	101	22	105	109	26	9	2	0	108	112	25	119	123	23	10	2	0	0.545	0.571	0.833	0.739	4.190	1.450	0.013	156	499	-17	-11	-0.874	-6	-11	-4	-7	-50
2	15	18	"PFJ0557"	"J6_2"	8670	26550	130	256	258	59	105	109	27	99	95	0	229	231	46	118	121	21	97	94	0	1.360	1.354	1.331	1.383	1.841	1.446	0.575	120	475	262	266	0.444	151	111	153	113	0
2	16	18	"PFK0041"	"Km302_3"	8850	26560	150	114	119	30	105	106	24	32	14	0	134	139	29	120	124	22	40	19	0	0.643	0.737	1.143	0.959	4.122	2.031	0.016	156	530	23	33	-0.637	9	14	14	19	-50
2	17	18	"PFK0298"	"Kn2549_3"	9050	26550	130	1014	999	217	108	107	24	100	100	0	923	901	205	121	126	24	100	100	0	1.130	1.142	1.147	1.153	1.457	1.127	0.863	120	448	1708	1671	0.176	906	802	891	780	0
2	18	18	"PFK0338"	"Kn3092_1"	9230	26560	150	138	138	37	107	108	23	58	33	0	143	145	32	120	123	24	48	18	0	1.348	1.240	1.225	1.249	3.522	1.982	0.038	156	515	54	56	0.431	31	23	31	25	-50
2	19	18	"PFK0404"	"Kn427_6"	9450	26550	130	272	261	82	104	107	23	91	91	0	282	276	74	118	121	23	95	92	0	1.024	0.994	1.055	1.031	1.895	0.996	0.551	120	408	332	315	0.035	168	164	157	158	0
2	20	18	"PFK0425"	"Kn5026_1"	9610	26560	150	124	124	30	101	102	22	50	19	0	118	124	28	113	115	19	32	17	0	4.600	2.091	1.253	1.235	4.117	4.949	0.009	156	387	28	34	2.202	23	5	23	11	-50
2	21	18	"PFK0442"	"Kn5244_3"	9800	26560	150	87	94	33	103	105	24	8	1	0	98	103	27	117	118	21	5	2	0	0.842	0.643	1.030	1.063	3.359	1.564	0.121	156	522	-35	-23	-0.248	-16	-19	-9	-14	-50
2	22	18	"PFK0457"	"Kn5587_2"	10000	26550	130	117	117	26	102	103	24	32	8	0	1413	1362	255	117	118	21	100	100	0	0.012	0.012	0.024	0.024	1.640	0.012	0.060	120	602	1311	1260	-6.433	15	1296	15	1245	0
2	1	19	"PFK0782"	"Ks2242_1"	6020	26740	140	490	466	139	100	103	25	100	98	0	542	506	152	119	122	22	98	94	0	0.922	0.946	0.915	0.988	1.839	0.924	0.810	156	645	813	753	-0.117	390	423	366	387	0
2	2	19	"PFK0818"	"Ks2565_1"	6210	26740	130	334	333	87	106	107	24	100	96	0	408	401	82	122	125	23	99	99	0	0.797	0.814	0.811	0.784	1.570	0.795	0.740	120	450	514	506	-0.327	228	286	227	279	0
2	3	19	"PFK0876"	"Ks2_11"	6400	26740	130	611	583	167	106	109	25	99	98	0	372	366	99	123	125	23	97	95	0	2.028	1.963	1.987	2.025	1.673	2.094	0.719	120	464	754	720	1.020	505	249	477	243	0
2	4	19	"PFK1002"	"Ks48_16"	6580	26750	150	116	119	29	112	122	54	7	0	0	113	117	26	126	138	55	3	0	0	-0.308	-0.778	0.833	0.961	4.135	1.719	0.017	156	577	-9	-2	Error	4	-13	7	-9	-50
2	5	19	"PFK1139"	"Ks667_1"	6790	26740	140	575	528	168	119	128	57	96	91	0	521	497	130	133	144	58	97	93	0	1.175	1.124	1.114	1.052	2.083	1.172	0.786	156	469	844	773	0.233	456	388	409	364	0
2	6	19	"PFK1174"	"Ks75_10"	6980	26740	140	10005	8895	3355	120	123	28	100	100	0	6017	5089	2156	135	139	24	98	96	0	1.681	1.771	1.748	1.954	2.109	1.769	0.890	156	367	15767	13729	0.749	9885	5882	8775	4954	0
2	7	19	"PFK0629"	"Ks1228_7"	7150	26750	150	129	131	37	119	122	29	24	10	0	128	133	31	134	138	26	17	5	0	-1.667	-12.000	1.250	1.260	3.921	2.220	0.011	156	471	4	11	Error	10	-6	12	-1	-50
2	8	19	"PFK1093"	"Ks586_7"	7360	26740	130	192	190	56	115	117	28	78	64	0	392	372	119	127	130	26	92	90	0	0.291	0.306	0.337	0.286	2.346	0.269	0.376	120	473	342	320	-1.783	77	265	75	245	0
2	9	19	"pla_LSU"	"PLSU"	7550	26740	130	164	166	44	106	108	25	80	60	0	281	278	82	120	125	24	90	89	0	0.360	0.380	0.431	0.395	2.320	0.340	0.329	120	447	219	218	-1.473	58	161	60	158	0
2	10	19	"pla_ORF129"	"PORF129"	7740	26740	140	294	299	84	105	108	25	96	93	0	540	510	142	122	124	22	98	98	0	0.452	0.500	0.506	0.481	1.752	0.477	0.740	156	514	607	582	-1.145	189	418	194	388	0
2	11	19	"pla_ORF79"	"PORF79"	7930	26740	130	155	159	41	105	109	25	73	49	0	238	242	57	124	125	22	92	92	0	0.439	0.458	0.462	0.450	2.679	0.390	0.256	120	492	164	172	-1.189	50	114	54	118	0
2	12	19	"pla_rpl14"	"Prpl14"	8110	26740	140	209	211	62	105	107	24	91	81	0	303	306	95	124	127	23	93	90	0	0.581	0.582	0.543	0.558	2.623	0.499	0.435	156	459	283	288	-0.783	104	179	106	182	0
2	13	19	"PFBL B0020"	"oPFBLOB0020"	8300	26740	140	287	282	80	102	105	23	97	93	0	621	567	174	125	128	23	98	96	0	0.373	0.407	0.418	0.414	2.153	0.373	0.705	156	382	681	622	-1.423	185	496	180	442	0
2	14	19	"PFD66970"	"oPFD66970"	8490	26740	140	204	208	52	103	107	25	94	85	0	177	179	39	122	126	22	82	63	0	1.836	1.842	1.777	1.981	2.530	2.116	0.343	156	342	156	162	0.877	101	55	105	57	0
2	15	19	"PFC0765"	"oPFC0765"	8660	26750	150	96	97	21	106	110	26	5	1	0	106	111	23	119	122	20	16	2	0	0.769	1.125	0.800	0.851	3.060	2.900	0.014	156	423	-23	-17	-0.379	-10	-13	-9	-8	-50
2	16	19	"PFN0250"	"oPFN0250"	8870	26740	140	309	304	86	108	108	24	96	92	0	251	250	65	120	123	21	92	89	0	1.534	1.508	1.491	1.518	2.202	1.614	0.659	156	447	332	326	0.618	201	131	196	130	0
2	17	19	"PFL0017"	"oPFL0017"	9060	26740	140	750	702	223	104	105	23	98	97	0	683	653	195	120	124	25	98	96	0	1.147	1.122	1.129	1.075	1.935	1.155	0.796	156	473	1209	1131	0.198	646	563	598	533	0
2	18	19	"PFI17637"	"oPFI17637"	9250	26740	140	376	376	91	105	107	24	98	98	0	269	276	70	119	123	26	96	94	0	1.807	1.726	1.747	1.725	1.776	1.815	0.640	156	466	421	428	0.853	271	150	271	157	0
2	19	19	"PFM60472"	"oPFM60472"	9450	26740	150	127	133	34	104	107	25	48	24	0	137	140	30	118	121	23	45	17	0	1.211	1.318	1.296	1.243	4.263	1.452	0.047	156	450	42	51	0.276	23	19	29	22	-50
2	20	19	"PFL0020"	"oPFL0020"	9610	26750	150	91	94	23	96	100	23	13	3	0	118	120	22	113	116	20	26	8	0	-1.000	-0.286	1.000	1.182	4.016	0.170	0.000	156	412	0	5	Error	-5	5	-2	7	-50
2	21	19	"PFI17639"	"oPFI17639"	9800	26750	150	120	125	29	94	97	24	52	24	0	126	128	25	110	112	21	37	17	0	1.625	1.722	1.500	1.276	3.800	1.756	0.087	156	499	42	49	0.700	26	16	31	18	-50
2	22	19	"PFN0252"	"oPFN0252"	10010	26740	140	1938	1709	674	94	97	26	98	98	0	1217	1080	413	111	114	24	96	94	0	1.667	1.667	1.695	1.715	2.446	1.730	0.833	156	742	2950	2584	0.737	1844	1106	1615	969	0
2	1	20	"PFBL B0027"	"oPFBLOB0027"	6030	26920	130	178	184	53	97	100	24	89	72	0	164	163	36	116	119	23	74	52	0	1.688	1.851	1.429	1.836	3.465	2.470	0.201	120	563	129	134	0.755	81	48	87	47	0
2	2	20	"PFC0768"	"oPFC0768"	6210	26930	150	134	137	34	102	103	23	56	39	0	134	138	29	118	122	23	42	14	0	2.000	1.750	1.485	1.622	3.802	2.621	0.021	156	508	48	55	1.000	32	16	35	20	-50
2	3	20	"PFBL B0032"	"oPFBLOB0032"	6390	26940	150	98	97	24	102	105	25	10	1	0	108	113	20	121	121	21	7	1	0	0.308	0.625	1.092	1.044	3.207	2.136	0.004	156	478	-17	-13	-1.700	-4	-13	-5	-8	-50
2	4	20	"PFBL B0033"	"oPFBLOB0033"	6580	26940	150	96	98	22	102	106	25	10	1	0	114	116	22	122	124	22	11	3	0	0.750	0.667	0.968	1.144	3.970	2.848	0.008	156	497	-14	-10	-0.415	-6	-8	-4	-6	-50
2	5	20	"PFB0684"	"oPFB0684"	6770	26940	150	87	91	24	106	110	26	6	1	0	108	112	22	126	129	31	3	0	0	1.056	1.071	1.131	0.970	3.226	0.288	0.022	156	527	-37	-29	0.078	-19	-18	-15	-14	-50
2	6	20	"PFF72417"	"oPFF72417"	6960	26940	150	102	104	28	113	116	28	8	3	0	112	117	25	133	136	33	3	0	0	0.524	0.563	0.814	0.787	2.916	1.395	0.035	156	469	-32	-25	-0.933	-11	-21	-9	-16	-50
2	7	20	"PFG0010"	"oPFG0010"	7150	26940	150	94	98	24	115	119	29	5	0	0	122	126	32	136	138	24	7	4	0	1.500	1.700	0.892	1.090	3.289	1.693	0.035	156	508	-35	-27	0.585	-21	-14	-17	-10	-50
2	8	20	"PFBL B0035"	"oPFBLOB0035"	7360	26930	130	544	517	142	113	115	28	96	95	0	984	932	244	130	133	27	98	98	0	0.505	0.504	0.505	0.506	1.862	0.477	0.804	120	528	1285	1206	-0.987	431	854	404	802	0
2	9	20	"PFBL B0038"	"oPFBLOB0038"	7530	26940	150	84	88	23	106	108	25	7	0	0	100	103	21	123	127	29	3	0	0	0.957	0.900	0.925	0.900	3.101	1.064	0.075	156	520	-45	-38	-0.064	-22	-23	-18	-20	-50
2	10	20	"PFG0012"	"oPFG0012"	7720	26940	150	97	102	25	102	103	24	14	5	0	119	124	29	124	125	22	14	7	0	1.000	0.000	0.932	0.913	3.910	0.281	0.001	156	495	-10	0	0.000	-5	-5	0	0	-50
2	11	20	"PFD66974"	"oPFD66974"	7910	26940	150	116	119	29	105	107	27	30	10	0	122	125	24	126	128	21	19	4	0	-2.750	-14.000	1.000	1.027	3.523	197.741	0.000	156	518	7	13	Error	11	-4	14	-1	-50
2	12	20	"PFL0029"	"oPFL0029"	8110	26930	140	197	201	62	105	108	27	89	73	0	210	217	45	128	130	21	95	85	0	1.122	1.079	1.045	0.998	2.589	1.333	0.349	156	497	174	185	0.166	92	82	96	89	0
2	13	20	"PFD66975"	"oPFD66975"	8310	26930	140	640	610	192	105	107	26	98	97	0	716	655	219	128	130	23	94	92	0	0.910	0.958	0.964	1.049	2.174	0.937	0.805	156	469	1123	1032	-0.136	535	588	505	527	0
2	14	20	"PFM60473"	"oPFM60473"	8480	26940	150	130	175	112	104	106	23	51	34	0	142	164	66	124	127	22	45	30	0	1.444	1.775	1.463	1.361	3.085	2.017	0.438	156	418	44	111	0.531	26	18	71	40	-50
2	15	20	"PFM60503"	"oPFM60503"	8590	26920	140	342	337	118	106	108	24	93	89	0	245	244	74	123	127	23	88	82	0	1.934	1.909	1.970	1.838	2.408	2.083	0.608	156	402	358	352	0.952	236	122	231	121	0
2	16	20	"PFL0061"	"oPFL0061"	8790	26920	130	382	369	127	109	109	24	91	90	0	232	231	81	122	124	22	84	79	0	2.482	2.385	2.215	2.279	1.939	2.319	0.616	120	431	383	369	1.311	273	110	260	109	0
2	17	20	"PFG0034"	"oPFG0034"	8980	26930	140	711	647	244	104	106	26	95	93	0	528	492	157	119	121	23	93	92	0	1.484	1.456	1.492	1.375	2.494	1.551	0.758	156	574	1016	916	0.570	607	409	543	373	0
2	18	20	"PFF72455"	"oPFF72455"	9230	26940	150	102	104	29	101	106	27	19	5	0	108	111	26	116	118	22	14	4	0	-0.125	-0.600	1.000	0.986	3.463	1.030	0.030	156	538	-7	-2	Error	1	-8	3	-5	-50
2	19	20	"PFM60505"	"oPFM60505"	9350	26930	120	145	147	39	102	106	26	65	43	0	138	139	36	114	117	21	52	30	0	1.792	1.800	1.537	1.395	3.160	2.091	0.115	120	350	67	70	0.841	43	24	45	25	0
2	20	20	"PFL0063"	"oPFL0063"	9550	26930	130	136	138	39	97	102	26	62	33	0	148	150	37	112	115	21	65	44	0	1.083	1.079	1.000	1.031	3.051	1.147	0.146	120	457	75	79	0.115	39	36	41	38	0
2	21	20	"PFJ12800"	"oPFJ12800"	9740	26920	100	125	129	34	88	90	21	70	46	0	158	157	41	104	108	22	76	62	0	0.685	0.774	0.764	0.782	3.306	0.702	0.163	80	370	91	94	-0.545	37	54	41	53	0
2	22	20	"PFF72460"	"oPFF72460"	9930	26930	150	81	85	28	83	86	23	9	5	0	103	108	23	100	104	23	19	5	0	-0.667	0.250	0.971	0.886	3.848	0.787	0.104	156	702	1	10	Error	-2	3	2	8	-50
2	1	21	"PFK12904"	"oPFK12904"	5960	27120	130	493	444	168	96	99	23	95	91	0	426	408	121	115	117	21	93	93	0	1.277	1.188	1.255	1.100	1.882	1.237	0.706	120	545	708	641	0.352	397	311	348	293	0
2	2	21	"PFM60507"	"oPFM60507"	6150	27120	130	338	322	110	102	104	24	90	89	0	351	332	109	118	121	22	91	89	0	1.013	1.028	1.030	1.019	2.236	1.038	0.653	120	498	469	434	0.018	236	233	220	214	0
2	3	21	"PFK12905"	"oPFK12905"	6350	27120	130	201	199	65	102	105	25	85	76	0	368	349	115	118	120	22	90	90	0	0.396	0.420	0.464	0.425	2.196	0.383	0.568	120	446	349	328	-1.336	99	250	97	231	0
2	4	21	"PFF72461"	"oPFF72461"	6530	27120	130	775	724	225	102	109	77	95	92	0	4310	3892	1337	122	125	24	100	100	0	0.161	0.165	0.167	0.168	1.805	0.147	0.783	120	466	4861	4392	-2.638	673	4188	622	3770	0
2	5	21	"PFN0268"	"oPFN0268"	6740	27120	130	296	289	95	107	113	73	86	68	0	229	222	63	127	130	32	86	72	0	1.853	1.916	1.870	1.927	2.474	1.881	0.368	120	519	291	277	0.890	189	102	182	95	0
2	6	21	"PFL0071"	"oPFL0071"	6960	27130	150	128	132	32	109	114	28	44	16	0	134	133	28	129	133	33	14	1	0	3.800	5.750	1.355	1.177	4.565	4.799	0.006	156	472	24	27	1.926	19	5	23	4	-50
2	7	21	"PFG0037"	"oPFG0037"	7150	27130	150	117	120	31	109	112	30	23	5	0	141	139	34	130	135	28	28	9	0	0.727	1.222	0.713	0.681	3.341	0.726	0.025	156	522	19	20	-0.459	8	11	11	9	-50
2	8	21	"PFJ12801"	"oPFJ12801"	7280	27130	100	106	107	23	107	110	28	13	1	0	183	189	52	127	134	31	66	43	0	-0.018	0.000	0.382	0.354	3.376	305.545	0.000	80	367	55	62	Error	-1	56	0	62	0
2	9	21	"PFBL B0124"	"oPFBLOB0124"	7490	27120	130	194	191	57	105	108	27	85	70	0	144	144	39	124	130	33	27	7	0	4.450	4.300	3.035	2.813	3.102	3.220	0.091	120	514	109	106	2.154	89	20	86	20	0
2	10	21	"PFI17675"	"oPFI17675"	7680	27120	130	404	386	99	103	105	25	99	97	0	1967	1839	441	124	126	27	100	100	0	0.163	0.165	0.167	0.159	1.640	0.151	0.788	120	465	2144	1998	-2.614	301	1843	283	1715	0
2	11	21	"PFI17677"	"oPFI17677"	7880	27120	140	301	296	86	104	107	28	95	93	0	255	246	70	126	128	26	86	82	0	1.527	1.600	1.588	1.622	1.979	1.622	0.621	156	529	326	312	0.611	197	129	192	120	0
2	12	21	"PFBL B0128"	"oPFBLOB0128"	8100	27130	150	111	170	552	108	111	30	17	5	0	136	173	421	125	128	27	26	7	0	0.273	1.292	1.083	1.238	3.485	6.172	0.034	156	580	14	110	-1.874	3	11	62	48	-50
2	13	21	"PFG0038"	"oPFG0038"	8230	27130	100	138	144	42	108	110	28	53	28	0	137	140	36	124	128	24	37	17	0	2.308	2.250	1.093	1.052	3.458	3.260	0.030	80	355	43	52	1.206	30	13	36	16	0
2	14	21	"PFF72465"	"oPFF72465"	8450	27120	140	425	420	133	105	108	27	95	94	0	532	491	162	125	127	24	92	91	0	0.786	0.861	0.824	0.816	2.330	0.825	0.711	156	508	727	681	-0.347	320	407	315	366	0
2	15	21	"PFI17678"	"oPFI17678"	8670	27130	150	95	97	22	107	109	25	6	1	0	127	126	27	123	126	22	19	3	0	-3.000	-3.333	1.154	1.143	3.563	0.389	0.001	156	512	-8	-7	Error	-12	4	-10	3	-50
2	16	21	"PFD66997"	"oPFD66997"	8820	27120	130	237	232	66	105	108	25	89	85	0	407	381	111	122	124	23	94	90	0	0.463	0.490	0.506	0.516	1.886	0.441	0.617	120	504	417	386	-1.110	132	285	127	259	0
2	17	21	"PFM60539"	"oPFM60539"	9050	27130	150	93	93	22	101	105	25	8	0	0	101	104	25	118	121	24	6	1	0	0.471	0.571	0.846	0.771	3.461	1.330	0.031	156	595	-25	-22	-1.087	-8	-17	-8	-14	-50
2	18	21	"PFBL B0176"	"oPFBLOB0176"	9190	27120	140	462	443	138	100	103	25	98	97	0	415	395	125	115	117	22	94	92	0	1.207	1.225	1.224	1.208	1.987	1.233	0.680	156	456	662	623	0.271	362	300	343	280	0
2	19	21	"PFI17723"	"oPFI17723"	9390	27120	140	159	159	50	99	103	25	73	56	0	483	433	163	113	116	20	91	91	0	0.162	0.188	0.189	0.191	2.503	0.164	0.399	156	446	430	380	-2.624	60	370	60	320	0
2	20	21	"PFG0055"	"oPFG0055"	9570	27120	140	788	713	265	96	99	23	98	97	0	558	513	198	109	112	19	94	92	0	1.541	1.527	1.525	1.600	2.185	1.549	0.789	156	531	1141	1021	0.624	692	449	617	404	0
2	21	21	"PFF72499"	"oPFF72499"	9770	27120	130	148	146	42	90	92	21	75	58	0	174	166	44	104	108	21	83	75	0	0.829	0.903	0.765	0.743	2.937	0.953	0.357	120	525	128	118	-0.271	58	70	56	62	0
2	22	21	"PFF72501"	"oPFF72501"	9950	27120	130	174	178	57	85	87	19	87	82	0	198	191	59	102	104	18	87	83	0	0.927	1.045	0.978	0.801	2.929	1.046	0.432	120	589	185	182	-0.109	89	96	93	89	0
2	1	22	"PFI17727"	"oPFI17727"	5980	27310	140	269	269	87	101	103	23	94	92	0	191	188	55	116	119	21	81	73	0	2.240	2.333	2.043	2.212	2.522	2.477	0.450	156	798	243	240	1.163	168	75	168	72	0
2	2	22	"PFF72502"	"oPFF72502"	6180	27300	130	188	188	49	104	106	24	90	76	0	137	136	33	120	124	24	35	15	0	4.941	5.250	2.633	3.098	3.268	4.609	0.077	120	616	101	100	2.305	84	17	84	16	0
2	3	22	"PFA32037"	"oPFA32037"	6370	27300	130	204	200	50	103	105	25	89	82	0	151	151	34	120	123	24	57	30	0	3.258	3.129	2.400	2.906	3.069	3.390	0.168	120	610	132	128	1.704	101	31	97	31	0
2	4	22	"PFM60541"	"oPFM60541"	6560	27310	130	262	257	78	105	110	68	85	60	0	185	180	48	122	125	24	76	60	0	2.492	2.621	2.560	2.574	2.818	5.157	0.213	120	628	220	210	1.317	157	63	152	58	0
2	5	22	"PFL0145"	"oPFL0145"	6750	27310	140	248	237	74	107	111	64	77	53	0	226	221	59	126	128	25	89	82	0	1.410	1.368	1.377	1.193	2.461	1.434	0.472	156	710	241	225	0.496	141	100	130	95	0
2	6	22	"PFL0147"	"oPFL0147"	6940	27310	140	308	294	96	105	108	26	92	88	0	287	276	75	125	128	25	92	84	0	1.253	1.252	1.277	1.231	2.182	1.331	0.599	156	644	365	340	0.325	203	162	189	151	0
2	7	22	"PFF72508"	"oPFF72508"	7120	27310	130	150	149	40	104	106	26	69	45	0	185	178	48	123	126	23	80	65	0	0.742	0.818	0.824	0.818	2.520	0.817	0.130	120	563	108	100	-0.431	46	62	45	55	0
2	8	22	"PFF72510"	"oPFF72510"	7340	27320	150	87	91	22	102	105	26	6	0	0	102	107	29	118	123	25	11	3	0	0.938	1.000	0.897	0.914	2.691	0.971	0.045	156	819	-31	-22	-0.093	-15	-16	-11	-11	-50
2	9	22	"PFM60545"	"oPFM60545"	7530	27320	150	95	100	27	101	104	25	14	6	0	107	112	26	119	121	25	14	2	0	0.500	0.143	0.750	0.816	3.532	1.796	0.044	156	742	-18	-8	-1.000	-6	-12	-1	-7	-50
2	10	22	"PFM60547"	"oPFM60547"	7690	27320	120	137	137	37	101	103	23	57	39	0	160	159	40	120	121	21	70	47	0	0.900	0.923	0.914	0.737	3.550	1.023	0.093	120	511	76	75	-0.152	36	40	36	39	0
2	11	22	"PFL0150"	"oPFL0150"	7880	27310	140	237	237	74	101	105	25	93	87	0	197	204	66	120	123	31	87	67	0	1.766	1.619	1.577	1.542	1.868	1.530	0.501	156	739	213	220	0.821	136	77	136	84	0
2	12	22	"PFL0152"	"oPFL0152"	8100	27320	150	103	107	30	102	105	25	20	5	0	114	118	30	118	122	25	19	5	0	-0.250	100000.000	0.648	0.728	3.516	0.431	0.005	156	758	-3	5	Error	1	-4	5	0	-50
2	13	22	"PFL0154"	"oPFL0154"	8290	27320	150	94	99	25	105	108	24	15	1	0	108	110	26	120	123	22	9	4	0	0.917	0.600	0.910	0.950	3.619	0.833	0.018	156	707	-23	-16	-0.126	-11	-12	-6	-10	-50
2	14	22	"PFL0156"	"oPFL0156"	8460	27310	140	213	221	70	103	107	25	89	82	0	416	393	125	122	123	22	96	93	0	0.374	0.435	0.428	0.413	2.175	0.390	0.527	156	638	404	389	-1.418	110	294	118	271	0
2	15	22	"PFBL B0186"	"oPFBLOB0186"	8640	27310	130	168	168	44	104	106	24	85	65	0	172	169	42	122	124	21	75	55	0	1.280	1.362	1.393	1.406	2.606	1.340	0.225	120	552	114	111	0.356	64	50	64	47	0
2	16	22	"PFH0037"	"oPFH0037"	8820	27310	130	183	189	57	103	105	23	87	77	0	301	289	90	120	125	26	90	88	0	0.442	0.509	0.463	0.477	1.993	0.417	0.459	120	590	261	255	-1.178	80	181	86	169	0
2	17	22	"PFF72513"	"oPFF72513"	9010	27310	130	151	155	40	101	104	23	77	54	0	144	146	36	118	121	25	50	23	0	1.923	1.929	1.796	1.626	3.547	1.661	0.080	120	656	76	82	0.943	50	26	54	28	0
2	18	22	"PFM60550"	"oPFM60550"	9240	27320	150	98	100	23	98	100	23	20	3	0	112	114	26	114	117	21	15	5	0	0.000	100000.000	1.095	1.190	3.467	1.749	0.000	156	782	-2	2	Error	0	-2	2	0	-50
2	19	22	"EMPTY"	"EMPTY"	9430	27320	150	91	95	20	95	97	21	14	2	0	112	112	20	110	113	20	17	5	0	-2.000	0.000	1.000	0.982	3.570	0.267	0.001	156	705	-2	2	Error	-4	2	0	2	-75
2	20	22	"EMPTY"	"EMPTY"	9620	27320	150	90	92	23	91	94	20	17	3	0	107	109	16	107	109	18	17	1	0	100000.000	0.500	1.199	1.219	3.505	5.825	0.009	156	733	-1	3	16.610	-1	0	1	2	-75
2	21	22	"EMPTY"	"EMPTY"	9810	27320	150	87	90	18	92	94	24	8	0	0	104	106	15	105	113	119	0	0	0	5.000	-2.000	1.214	1.187	3.721	0.061	0.103	156	746	-6	-1	2.322	-5	-1	-2	1	-75
2	22	22	"EMPTY"	"EMPTY"	10000	27320	150	87	90	18	91	93	23	8	2	0	106	108	17	107	114	104	0	0	0	4.000	-1.000	1.167	1.152	4.035	0.061	0.089	156	981	-5	0	2.000	-4	-1	-1	1	-75
3	1	1	"PFE0652"	"E9164_1"	10260	23220	130	367	373	134	105	106	25	95	93	0	309	309	84	129	131	23	96	96	0	1.456	1.489	1.555	1.389	2.251	1.669	0.662	120	634	442	448	0.542	262	180	268	180	0
3	2	1	"PFE0127"	"E15452_2"	10450	23220	120	4581	4207	1346	105	108	26	100	100	0	1337	1268	427	124	127	24	100	100	0	3.690	3.586	3.643	3.673	1.695	3.791	0.830	120	540	5689	5246	1.884	4476	1213	4102	1144	0
3	3	1	"PFE0630"	"E8314_1"	10640	23220	120	760	728	254	106	108	25	100	100	0	632	586	209	122	124	22	100	97	0	1.282	1.341	1.346	1.405	1.668	1.383	0.802	120	542	1164	1086	0.359	654	510	622	464	0
3	4	1	"PFE0335"	"E23986_4"	10810	23220	110	2860	2721	960	108	117	83	100	100	0	5979	6012	2050	125	176	483	100	98	0	0.470	0.444	0.440	0.439	1.501	0.422	0.837	80	478	8606	8500	-1.089	2752	5854	2613	5887	0
3	5	1	"PFE0497"	"E3038_1"	11010	23220	130	665	669	220	105	114	73	99	96	0	1034	1020	375	125	163	411	88	59	0	0.616	0.630	0.608	0.671	2.182	0.553	0.764	120	661	1469	1459	-0.699	560	909	564	895	0
3	6	1	"PFE0489"	"E29931_1"	11200	23230	130	958	897	340	104	107	26	100	98	0	665	653	167	124	129	31	100	100	0	1.579	1.499	1.478	1.351	1.879	1.655	0.790	120	615	1395	1322	0.659	854	541	793	529	0
3	7	1	"PFE0152"	"E16122_8"	11390	23230	120	372	380	145	105	109	27	97	94	0	1315	1380	611	123	129	33	100	99	0	0.224	0.219	0.216	0.215	2.183	0.184	0.625	120	583	1459	1532	-2.158	267	1192	275	1257	0
3	8	1	"PFE0560"	"E5006_15"	11590	23230	130	245	238	80	104	106	25	89	85	0	342	339	117	119	122	21	94	94	0	0.632	0.609	0.669	0.562	2.022	0.581	0.541	120	660	364	354	-0.661	141	223	134	220	0
3	9	1	"PFE0506"	"E3215_1"	11780	23230	120	8089	7582	4048	103	106	26	100	100	0	5527	5235	2183	116	120	22	100	100	0	1.476	1.461	1.486	1.307	2.645	1.675	0.781	120	568	13397	12598	0.562	7986	5411	7479	5119	0
3	10	1	"PFF0276"	"F18248_2"	11980	23230	130	1589	1508	684	100	104	43	96	94	0	1383	1383	597	114	118	23	98	97	0	1.173	1.110	1.121	1.059	3.094	1.189	0.793	120	608	2758	2677	0.231	1489	1269	1408	1269	0
3	11	1	"PFF1508"	"F59453_1"	12160	23230	130	321	301	100	99	103	42	88	85	0	409	407	124	113	116	22	98	97	0	0.750	0.687	0.718	0.634	2.012	0.702	0.711	120	601	518	496	-0.415	222	296	202	294	0
3	12	1	"PFF1029"	"F4425_1"	12360	23230	120	1470	1358	657	101	105	24	100	97	0	1689	1613	661	115	120	23	100	100	0	0.870	0.839	0.860	0.744	2.655	0.899	0.749	120	540	2943	2755	-0.201	1369	1574	1257	1498	0
3	13	1	"PFF0774"	"F35531_1"	12540	23230	120	1541	1381	576	103	106	24	100	97	0	999	922	291	117	120	21	97	96	0	1.630	1.588	1.638	1.329	2.603	1.749	0.789	120	508	2320	2083	0.705	1438	882	1278	805	0
3	14	1	"PFF0382"	"F21003_1"	12730	23230	120	162	168	52	105	108	27	75	51	0	156	160	39	120	122	21	69	43	0	1.583	1.575	1.474	1.509	2.912	1.910	0.166	120	555	93	103	0.663	57	36	63	40	0
3	15	1	"PFF0437"	"F22770_1"	12930	23230	130	7077	6665	3312	106	109	25	100	100	0	6695	6488	2609	123	125	22	100	100	0	1.061	1.030	1.044	0.876	2.339	1.117	0.820	120	627	13543	12924	0.085	6971	6572	6559	6365	0
3	16	1	"PFF0027"	"F10724_1"	13110	23230	110	144	149	42	110	113	29	55	35	0	174	174	42	122	127	29	73	43	0	0.654	0.750	0.882	0.826	2.991	0.771	0.170	80	504	86	91	-0.613	34	52	39	52	0
3	17	1	"PFF0760"	"F35197_2"	13310	23230	120	3072	2773	1312	103	107	27	100	98	0	2807	2543	930	117	122	28	99	99	0	1.104	1.101	1.166	0.933	2.599	1.207	0.813	120	593	5659	5096	0.142	2969	2690	2670	2426	0
3	18	1	"PFF0169"	"F15775_1"	13500	23230	130	466	482	217	98	101	22	96	91	0	440	482	215	112	115	21	100	98	0	1.122	1.038	1.089	0.987	2.210	1.108	0.610	120	599	696	754	0.166	368	328	384	370	0
3	19	1	"PFF1930"	"F960_5"	13680	23230	120	1750	1652	643	97	99	23	99	99	0	1578	1533	451	110	113	18	100	100	0	1.126	1.093	1.101	0.982	2.267	1.154	0.784	120	554	3121	2978	0.171	1653	1468	1555	1423	0
3	20	1	"PFF0151"	"F15196_1"	13880	23230	120	5490	4924	2034	100	103	25	100	100	0	2190	2122	649	112	115	21	100	100	0	2.594	2.400	2.502	2.097	2.383	2.761	0.773	120	643	7468	6834	1.375	5390	2078	4824	2010	0
3	21	1	"PFF1609"	"F63380_2"	14130	23240	150	108	112	29	99	102	24	31	8	0	122	124	24	112	114	21	33	8	0	0.900	1.083	1.023	1.093	3.845	4.038	0.008	156	782	19	25	-0.152	9	10	13	12	-50
3	22	1	"PFF1869"	"F7374_2"	14270	23230	130	130	136	38	94	97	21	65	38	0	161	165	40	109	111	20	84	65	0	0.692	0.750	0.740	0.744	2.960	0.806	0.136	120	631	88	98	-0.531	36	52	42	56	0
3	1	2	"PFF1444"	"F5729_1"	10310	23420	150	121	120	31	107	109	26	28	10	0	131	135	37	137	139	26	15	7	0	-2.333	-6.500	0.919	0.882	3.322	0.856	0.100	156	731	8	11	Error	14	-6	13	-2	-50
3	2	2	"PFF0230"	"F17039_3"	10480	23410	120	300	298	105	106	108	25	94	89	0	290	284	86	126	129	24	90	86	0	1.183	1.215	1.143	1.199	2.093	1.266	0.592	120	423	358	350	0.242	194	164	192	158	0
3	3	2	"PFM0480"	"M38913_8"	10660	23410	130	1072	960	333	109	315	1517	0	0	0	757	684	264	126	426	2191	0	0	0	1.526	1.525	1.482	1.682	2.414	1.482	0.809	120	501	1594	1409	0.610	963	631	851	558	0
3	4	2	"PFM0579"	"M446_3"	10860	23420	140	419	900	2612	110	282	1371	5	5	0	553	814	1519	128	432	2082	5	3	0	0.727	1.152	0.792	0.789	2.416	0.702	0.410	156	617	734	1476	-0.460	309	425	790	686	0
3	5	2	"PFM0717"	"M5299_3"	11060	23420	130	201	211	67	108	112	27	89	78	0	188	209	85	127	130	25	80	61	0	1.525	1.256	1.468	1.314	3.146	1.070	0.331	120	509	154	185	0.608	93	61	103	82	0
3	6	2	"PFM0868"	"M724_5"	11240	23420	130	338	334	113	111	115	28	94	90	0	265	264	68	130	137	38	91	81	0	1.681	1.664	1.697	1.577	2.489	1.875	0.523	120	497	362	357	0.750	227	135	223	134	0
3	7	2	"PFM0875"	"M783_4"	11420	23410	110	846	795	285	114	123	50	98	97	0	545	537	140	134	147	63	97	96	0	1.781	1.690	1.809	1.632	1.804	1.814	0.772	80	464	1143	1084	0.833	732	411	681	403	0
3	8	2	"PFM0093"	"M16622_6"	11620	23410	110	195	191	54	110	120	50	65	43	0	742	692	242	132	142	55	93	93	0	0.139	0.145	0.161	0.134	2.060	0.133	0.515	80	476	695	641	-2.843	85	610	81	560	0
3	9	2	"PFM0612"	"M45542_7"	11810	23410	130	1208	1102	419	106	110	26	96	95	0	807	721	301	123	125	24	97	95	0	1.611	1.666	1.599	1.683	2.694	1.625	0.811	120	555	1786	1594	0.688	1102	684	996	598	0
3	10	2	"PFM0634"	"M46791_1"	12010	23410	120	1341	1245	430	100	103	23	99	98	0	1055	935	357	117	121	22	96	94	0	1.323	1.400	1.313	1.556	2.393	1.383	0.765	120	494	2179	1963	0.404	1241	938	1145	818	0
3	11	2	"PFM0704"	"M52103_1"	12210	23410	130	231	244	98	98	101	24	89	84	0	347	372	160	115	118	23	91	90	0	0.573	0.568	0.523	0.538	2.403	0.520	0.576	120	524	365	403	-0.803	133	232	146	257	0
3	12	2	"PFM0190"	"M22662_1"	12410	23420	150	112	117	33	98	102	23	40	18	0	133	137	36	112	117	23	47	24	0	0.667	0.760	0.857	0.807	4.065	0.819	0.073	156	520	35	44	-0.585	14	21	19	25	-50
3	13	2	"PFM0225"	"M24933_4"	12580	23410	130	1034	1008	396	96	100	23	97	97	0	948	854	374	112	116	22	95	93	0	1.122	1.229	1.172	1.346	2.337	1.202	0.745	120	445	1774	1654	0.166	938	836	912	742	0
3	14	2	"PFM0412"	"M36754_1"	12770	23410	130	1041	1018	351	98	102	24	97	97	0	1069	958	395	117	119	21	96	95	0	0.991	1.094	1.051	1.211	2.523	1.035	0.768	120	516	1895	1761	-0.014	943	952	920	841	0
3	15	2	"PFM0630"	"M46462_5"	12960	23410	120	1545	1445	474	107	108	25	99	99	0	727	676	266	120	122	21	95	91	0	2.369	2.406	2.352	2.625	2.438	2.414	0.789	120	492	2045	1894	1.244	1438	607	1338	556	0
3	16	2	"PFM0465"	"M38247_1"	13160	23420	130	406	391	144	107	109	27	92	90	0	468	460	142	121	125	28	96	93	0	0.862	0.838	0.812	0.828	2.105	0.884	0.676	120	519	646	623	-0.215	299	347	284	339	0
3	17	2	"PFM0026"	"M11919_1"	13330	23420	120	14521	13203	5676	104	108	26	100	100	0	9541	8767	2785	119	122	23	100	100	0	1.530	1.515	1.568	1.307	2.376	1.657	0.798	120	461	23839	21747	0.614	14417	9422	13099	8648	0
3	18	2	"PFM0819"	"M5894_4"	13530	23410	120	330	323	106	102	104	24	97	94	0	521	495	162	115	117	21	97	95	0	0.562	0.582	0.590	0.579	2.421	0.562	0.721	120	490	634	601	-0.832	228	406	221	380	0
3	19	2	"PFM0473"	"M38757_6"	13720	23420	130	226	234	83	101	103	24	90	84	0	243	244	71	112	115	26	94	88	0	0.954	1.008	0.978	0.909	2.665	1.080	0.413	120	526	256	265	-0.068	125	131	133	132	0
3	20	2	"PFM0062"	"M14235_3"	13900	23420	120	8251	7937	3062	103	105	24	100	100	0	3259	3222	1077	114	116	21	100	100	0	2.591	2.521	2.554	2.348	2.021	2.786	0.782	120	489	11293	10942	1.373	8148	3145	7834	3108	0
3	21	2	"PFM0821"	"M59170_2"	14100	23410	130	5590	5486	2102	104	105	24	100	100	0	2692	2467	1113	115	117	22	99	97	0	2.129	2.288	2.130	2.451	2.731	2.319	0.803	120	513	8063	7734	1.090	5486	2577	5382	2352	0
3	22	2	"PFN0022"	"N127_5"	14280	23420	130	124	139	127	93	96	22	65	30	0	247	255	60	105	108	20	98	96	0	0.218	0.307	0.229	0.235	2.826	0.523	0.023	120	578	173	196	-2.196	31	142	46	150	0
3	1	3	"PFN0013"	"N127_32"	10320	23600	120	197	204	51	109	113	26	90	81	0	286	277	73	138	140	25	93	89	0	0.595	0.683	0.632	0.659	2.491	0.594	0.425	120	553	236	234	-0.750	88	148	95	139	0
3	2	3	"PFN0021"	"N127_48"	10510	23600	130	547	543	180	104	108	24	95	95	0	335	322	103	129	132	25	92	88	0	2.150	2.275	2.057	2.200	2.208	2.345	0.648	120	500	649	632	1.105	443	206	439	193	0
3	3	3	"PFN0027"	"N128_1"	10690	23610	150	127	132	36	105	273	1360	0	0	0	133	141	42	127	391	2029	0	0	0	3.667	1.929	0.960	0.899	4.148	0.244	0.446	156	626	28	41	1.874	22	6	27	14	-50
3	4	3	"PFN0057"	"N128_56"	10880	23610	120	578	546	191	107	331	1579	0	0	0	379	373	98	124	479	2356	0	0	0	1.847	1.763	1.768	1.680	2.189	0.418	0.049	120	462	726	688	0.885	471	255	439	249	0
3	5	3	"PFB0078"	"B297"	11070	23600	120	285	282	83	104	107	27	96	94	0	265	267	79	122	125	24	90	88	0	1.266	1.228	1.171	1.273	2.107	1.204	0.575	120	453	324	323	0.340	181	143	178	145	0
3	6	3	"PFB0080"	"B3"	11260	23600	120	327	328	82	104	109	29	95	94	0	520	479	147	124	129	30	93	90	0	0.563	0.631	0.587	0.705	2.370	0.578	0.738	120	498	619	579	-0.828	223	396	224	355	0
3	7	3	"PFB0083"	"B306"	11450	23600	120	179	179	47	109	120	50	66	23	0	190	200	59	130	143	59	50	15	0	1.167	1.000	1.012	0.992	3.057	0.758	0.257	120	540	130	140	0.222	70	60	70	70	0
3	8	3	"PFB0085"	"B310"	11640	23600	120	610	590	171	109	117	43	99	99	0	639	611	188	128	137	43	95	93	0	0.980	0.996	1.002	1.072	2.264	0.960	0.767	120	533	1012	964	-0.029	501	511	481	483	0
3	9	3	"PFB0090"	"B32"	11840	23600	130	161	165	48	104	108	30	68	48	0	212	209	65	123	125	23	85	70	0	0.640	0.709	0.674	0.665	3.261	0.705	0.312	120	576	146	147	-0.643	57	89	61	86	0
3	10	3	"PFB0092"	"B322"	12030	23600	130	191	192	59	100	102	24	87	75	0	193	196	50	120	123	24	87	72	0	1.247	1.211	1.089	1.135	2.477	1.326	0.333	120	555	164	168	0.318	91	73	92	76	0
3	11	3	"PFB0109"	"B366"	12210	23600	130	330	335	121	97	98	22	95	93	0	333	325	119	116	119	24	93	89	0	1.074	1.139	1.056	1.087	2.261	1.110	0.652	120	545	450	447	0.103	233	217	238	209	0
3	12	3	"PFB0111"	"B370"	12410	23600	130	178	176	54	97	98	21	84	74	0	196	192	51	111	114	20	87	79	0	0.953	0.975	1.000	0.903	2.630	1.018	0.453	120	502	166	160	-0.070	81	85	79	81	0
3	13	3	"PFB0114"	"B374"	12590	23600	120	423	417	100	94	96	21	100	100	0	238	240	60	110	112	19	95	93	0	2.570	2.485	2.609	2.734	1.887	2.618	0.673	120	484	457	453	1.362	329	128	323	130	0
3	14	3	"PFB0120"	"B388"	12790	23600	120	225	229	65	94	97	23	96	92	0	163	163	44	112	114	19	77	60	0	2.569	2.647	2.559	2.670	3.018	2.863	0.284	120	527	182	186	1.361	131	51	135	51	0
3	15	3	"PFB0122"	"B391"	12980	23600	120	254	254	86	99	101	24	95	90	0	598	556	203	114	117	20	99	96	0	0.320	0.351	0.336	0.342	2.222	0.307	0.616	120	483	639	597	-1.643	155	484	155	442	0
3	16	3	"PFB0125"	"B397"	13160	23600	120	429	430	139	100	103	23	99	98	0	310	295	89	115	119	22	91	87	0	1.687	1.833	1.738	1.986	2.409	1.881	0.701	120	488	524	510	0.755	329	195	330	180	0
3	17	3	"PFB0143"	"B440"	13370	23610	150	103	106	25	103	106	25	21	4	0	114	118	22	118	121	24	16	2	0	0.000	100000.000	1.233	1.137	3.426	2.708	0.020	156	560	-4	3	Error	0	-4	3	0	-50
3	18	3	"PFB0145"	"B444"	13540	23610	120	103	105	24	100	103	26	20	1	0	374	371	94	112	116	28	98	98	0	0.011	0.019	0.095	0.088	2.531	0.011	0.003	120	464	265	264	-6.448	3	262	5	259	0
3	19	3	"PFB0147"	"B449"	13750	23610	120	112	114	30	100	103	27	29	8	0	318	322	86	110	114	28	100	97	0	0.058	0.066	0.127	0.114	2.684	0.038	0.014	120	471	220	226	-4.115	12	208	14	212	0
3	20	3	"PFB0149"	"B453"	13920	23610	130	518	497	179	102	103	24	99	97	0	570	575	150	112	114	21	99	99	0	0.908	0.853	0.850	0.784	1.819	0.908	0.730	120	514	874	858	-0.139	416	458	395	463	0
3	21	3	"PFB0151"	"B456"	14110	23600	110	112	111	25	100	102	25	26	5	0	526	544	173	112	121	59	98	96	0	0.029	0.025	0.058	0.059	2.279	0.011	0.010	80	474	426	443	-5.109	12	414	11	432	0
3	22	3	"PFB0153"	"B458"	14310	23600	130	187	189	57	92	95	23	90	80	0	207	208	51	107	114	51	79	46	0	0.950	0.960	1.006	0.949	2.489	0.915	0.369	120	693	195	198	-0.074	95	100	97	101	0
3	1	4	"PFB0170"	"B491"	10330	23800	120	598	571	204	107	109	24	98	95	0	974	956	283	129	132	24	100	100	0	0.581	0.561	0.555	0.515	1.896	0.565	0.797	120	563	1336	1291	-0.783	491	845	464	827	0
3	2	4	"PFB0172"	"B496"	10510	23800	130	142	143	41	101	104	23	64	45	0	177	176	48	122	125	24	71	55	0	0.745	0.778	0.769	0.700	3.086	0.725	0.179	120	537	96	96	-0.424	41	55	42	54	0
3	3	4	"PFB0174"	"B498"	10670	23780	90	106	108	23	103	106	26	15	3	0	176	179	41	130	134	31	63	36	0	0.065	0.102	0.451	0.438	4.482	0.081	0.007	52	326	49	54	-3.939	3	46	5	49	0
3	4	4	"PFB0177"	"B50"	10940	23800	150	117	117	31	104	107	26	30	9	0	130	133	33	123	127	27	23	8	0	1.857	1.300	0.826	0.940	3.825	0.794	0.043	156	672	20	23	0.893	13	7	13	10	-50
3	5	4	"PFB0179"	"B504"	11090	23790	130	466	450	151	102	104	24	95	94	0	401	376	133	116	120	22	92	87	0	1.277	1.338	1.249	1.441	2.050	1.322	0.695	120	407	649	608	0.353	364	285	348	260	0
3	6	4	"PFB0181"	"B506"	11240	23810	150	127	134	39	102	105	25	50	26	0	132	135	31	118	122	23	39	16	0	1.786	1.882	1.431	1.357	3.417	2.333	0.063	156	638	39	49	0.837	25	14	32	17	-50
3	7	4	"PFD0024"	"D12635_25"	11470	23800	130	187	195	74	100	105	25	84	69	0	557	534	175	120	124	23	96	95	0	0.199	0.229	0.219	0.205	1.980	0.243	0.526	120	564	524	509	-2.329	87	437	95	414	0
3	8	4	"PFD0027"	"D12635_33"	11650	23790	130	174	176	48	102	104	22	86	75	0	197	193	47	121	123	22	83	75	0	0.947	1.028	0.962	0.878	2.570	1.000	0.264	120	538	148	146	-0.078	72	76	74	72	0
3	9	4	"PFD0029"	"D12635_37"	11850	23800	120	122	127	37	103	106	24	43	23	0	328	319	89	121	124	22	95	93	0	0.092	0.121	0.175	0.159	2.521	0.125	0.122	120	515	226	222	-3.446	19	207	24	198	0
3	10	4	"PFD0031"	"D12635_39"	12030	23790	110	523	510	153	102	116	181	90	73	0	682	663	187	121	141	243	91	65	0	0.750	0.753	0.740	0.704	2.036	0.730	0.756	80	443	982	950	-0.414	421	561	408	542	0
3	11	4	"PFD0034"	"D12635_48"	12220	23790	120	762	722	237	99	110	166	95	85	0	533	491	174	116	132	223	79	42	0	1.590	1.661	1.643	1.929	2.282	1.686	0.738	120	531	1080	998	0.669	663	417	623	375	0
3	12	4	"PFD0036"	"D12635_51"	12420	23790	120	1275	1195	357	98	99	22	100	100	0	1833	1634	610	112	115	21	99	98	0	0.684	0.721	0.698	0.798	2.252	0.658	0.791	120	457	2898	2619	-0.548	1177	1721	1097	1522	0
3	13	4	"PFD0064"	"D16785_11"	12600	23800	140	157	161	45	96	99	27	79	54	0	195	194	52	111	113	24	83	68	0	0.726	0.783	0.754	0.762	2.830	0.761	0.380	156	498	145	148	-0.462	61	84	65	83	0
3	14	4	"PFD0066"	"D16785_17"	12800	23800	120	110	114	41	93	95	20	45	20	0	164	165	42	111	112	18	85	67	0	0.321	0.389	0.626	0.475	2.814	0.406	0.043	120	482	70	75	-1.640	17	53	21	54	0
3	15	4	"PFD0069"	"D16785_21"	13000	23790	120	379	358	104	98	99	23	98	95	0	297	290	83	114	115	20	95	90	0	1.536	1.477	1.437	1.492	2.382	1.507	0.646	120	512	464	436	0.619	281	183	260	176	0
3	16	4	"PFD0073"	"D16785_3"	13170	23790	110	244	248	64	100	103	24	96	93	0	3077	2992	961	115	122	46	100	100	0	0.049	0.051	0.051	0.053	1.784	0.048	0.652	80	448	3106	3025	-4.362	144	2962	148	2877	0
3	17	4	"PFD0075"	"D16785_33"	13370	23800	150	111	114	30	103	106	25	23	8	0	133	138	29	117	123	42	22	1	0	0.500	0.524	0.833	0.873	3.564	0.089	0.007	156	636	24	32	-1.000	8	16	11	21	-50
3	18	4	"PFD0077"	"D16785_36"	13550	23790	120	884	866	277	100	103	25	99	99	0	780	731	274	112	115	22	95	95	0	1.174	1.237	1.148	1.240	1.959	1.210	0.795	120	488	1452	1385	0.231	784	668	766	619	0
3	19	4	"PFD0096"	"D17715_112"	13750	23790	130	637	639	273	95	99	24	98	98	0	560	523	193	105	109	20	95	92	0	1.191	1.301	1.168	1.416	2.623	1.350	0.665	120	546	997	962	0.252	542	455	544	418	0
3	20	4	"PFD0098"	"D17715_12"	13950	23790	120	219	220	62	98	99	23	95	87	0	248	245	79	107	112	21	90	85	0	0.858	0.884	0.879	0.816	2.472	0.810	0.446	120	486	262	260	-0.221	121	141	122	138	0
3	21	4	"PFD0102"	"D17715_13"	14130	23790	120	340	339	99	96	99	23	100	96	0	471	444	157	111	118	55	91	85	0	0.678	0.730	0.687	0.869	3.001	0.646	0.655	120	512	604	576	-0.561	244	360	243	333	0
3	22	4	"PFD0104"	"D17715_134"	14310	23790	110	139	141	36	95	98	23	71	48	0	230	234	53	110	113	25	96	93	0	0.367	0.371	0.365	0.348	2.515	0.358	0.282	80	494	164	170	-1.447	44	120	46	124	0
3	1	5	"PFD0106"	"D17715_138"	10340	23980	120	143	149	39	97	100	23	76	49	0	229	224	67	116	117	20	87	85	0	0.407	0.481	0.431	0.402	2.635	0.370	0.253	120	576	159	160	-1.297	46	113	52	108	0
3	2	5	"PFD0108"	"D17715_140"	10530	23980	110	177	181	59	98	100	24	85	73	0	366	341	110	114	117	24	91	88	0	0.313	0.366	0.331	0.353	2.017	0.338	0.514	80	450	331	310	-1.673	79	252	83	227	0
3	3	5	"PFD0130"	"D17715_44"	10710	23980	110	192	189	57	100	103	23	83	76	0	183	184	53	119	123	26	77	63	0	1.438	1.369	1.134	1.087	2.873	1.157	0.285	80	503	156	154	0.524	92	64	89	65	0
3	4	5	"PFD0132"	"D17715_47"	10900	23980	120	203	206	52	100	103	23	95	87	0	221	220	72	119	122	22	85	80	0	1.010	1.050	1.007	1.008	2.812	0.884	0.381	120	500	205	207	0.014	103	102	106	101	0
3	5	5	"PFD0134"	"D17715_5"	11090	23980	110	141	144	36	98	102	23	71	45	0	165	162	43	116	119	20	77	60	0	0.878	1.000	0.814	0.804	2.527	1.010	0.139	80	444	92	92	-0.188	43	49	46	46	0
3	6	5	"PFD0136"	"D17715_51"	11300	23980	120	273	272	85	101	104	37	92	88	0	184	181	47	116	119	22	83	71	0	2.529	2.631	2.368	2.479	2.176	3.347	0.312	120	492	240	236	1.339	172	68	171	65	0
3	7	5	"PFD0138"	"D17715_56"	11490	23980	120	1095	1047	350	101	105	38	98	97	0	908	835	314	119	121	22	97	94	0	1.260	1.321	1.271	1.458	2.413	1.272	0.755	120	444	1783	1662	0.333	994	789	946	716	0
3	8	5	"PFD0141"	"D17715_61"	11670	23980	120	119	122	28	101	104	23	35	18	0	200	197	56	120	121	22	83	74	0	0.225	0.273	0.313	0.342	3.871	0.184	0.059	120	440	98	98	-2.152	18	80	21	77	0
3	9	5	"PFE0196"	"E18169_1"	11840	23980	130	459	445	158	102	104	24	98	97	0	463	479	152	120	122	23	99	98	0	1.041	0.955	1.014	0.899	1.992	0.997	0.719	120	481	700	702	0.058	357	343	343	359	0
3	10	5	"PFE0199"	"E18440_1"	12030	23980	120	437	420	158	100	113	173	80	46	0	393	397	121	119	136	233	68	6	0	1.230	1.151	1.081	0.982	2.554	0.651	0.091	120	484	611	598	0.299	337	274	320	278	0
3	11	5	"PFE0201"	"E18440_5"	12210	23980	130	179	182	54	97	108	169	5	0	0	195	192	44	114	128	225	0	0	0	1.012	1.090	1.134	1.009	2.792	0.124	0.011	120	507	163	163	0.018	82	81	85	78	0
3	12	5	"PFE0203"	"E18445_1"	12400	23970	120	566	531	178	98	99	21	97	96	0	363	364	87	110	112	19	100	100	0	1.850	1.705	1.708	1.528	2.160	1.961	0.708	120	502	721	687	0.887	468	253	433	254	0
3	13	5	"PFE0206"	"E18512_1"	12590	23960	110	336	337	116	97	100	28	95	92	0	255	247	68	110	113	30	92	88	0	1.648	1.752	1.681	1.703	2.179	1.912	0.611	80	357	384	377	0.721	239	145	240	137	0
3	14	5	"PFE0208"	"E18512_4"	12750	23970	150	110	114	28	95	98	26	36	12	0	122	125	30	110	114	29	26	8	0	1.250	1.267	0.941	0.843	4.218	0.764	0.207	156	579	27	34	0.322	15	12	19	15	-50
3	15	5	"PFE0230"	"E19008_1"	12970	23970	110	1624	1563	567	97	102	48	100	100	0	797	774	248	112	119	58	100	98	0	2.229	2.215	2.259	2.180	1.785	2.382	0.807	80	508	2212	2128	1.157	1527	685	1466	662	0
3	16	5	"PFE0234"	"E19248_7"	13160	23980	110	108	108	25	99	106	48	6	1	0	530	527	190	117	127	70	96	92	0	0.022	0.022	0.057	0.057	2.559	0.007	0.003	80	512	422	419	-5.520	9	413	9	410	0
3	17	5	"PFE0237"	"E19278_2"	13350	23970	110	264	258	95	104	108	26	92	82	0	228	243	81	119	124	29	90	80	0	1.468	1.242	1.442	1.367	2.271	1.439	0.441	80	482	269	278	0.554	160	109	154	124	0
3	18	5	"PFE0239"	"E19278_6"	13590	24010	150	104	109	28	103	107	29	19	5	0	121	125	25	116	121	42	12	0	0	0.200	0.667	1.111	1.252	3.642	1.691	0.021	156	628	6	15	-2.322	1	5	6	9	-50
3	19	5	"PFE0243"	"E19631_3"	13740	23980	120	1361	1262	448	97	99	22	100	100	0	876	838	249	108	111	19	99	99	0	1.646	1.596	1.632	1.530	2.357	1.743	0.754	120	436	2032	1895	0.719	1264	768	1165	730	0
3	20	5	"PFE0246"	"E19695_2"	13940	23980	120	242	237	63	100	102	23	95	91	0	345	332	96	112	114	22	94	93	0	0.609	0.623	0.609	0.612	2.194	0.565	0.528	120	498	375	357	-0.714	142	233	137	220	0
3	21	5	"PFE0270"	"E20800_3"	14130	23980	120	120	124	36	100	103	24	44	16	0	276	271	71	114	116	23	94	90	0	0.123	0.153	0.167	0.191	3.312	0.143	0.115	120	495	182	181	-3.018	20	162	24	157	0
3	22	5	"PFE0275"	"E21089_1"	14330	23990	150	101	105	30	96	98	23	25	12	0	112	116	39	110	113	23	16	4	0	2.500	1.500	1.167	1.217	3.897	0.531	0.016	156	823	7	15	1.322	5	2	9	6	-50
3	1	6	"PFE0277"	"E21208_2"	10330	24170	120	132	136	38	94	97	22	65	41	0	161	165	43	109	113	20	80	62	0	0.731	0.750	0.828	0.836	2.733	0.704	0.228	120	578	90	98	-0.453	38	52	42	56	0
3	2	6	"PFE0279"	"E21208_4"	10530	24170	120	322	350	206	95	102	55	80	76	0	396	430	237	109	112	24	91	90	0	0.791	0.794	0.724	0.771	2.543	0.799	0.627	120	540	514	576	-0.338	227	287	255	321	0
3	3	6	"PFE0282"	"E21586_1"	10720	24170	120	370	343	140	98	107	65	85	79	0	340	326	126	115	118	31	87	83	0	1.209	1.161	1.114	1.123	2.320	1.204	0.665	120	513	497	456	0.274	272	225	245	211	0
3	4	6	"PFE0285"	"E21786_1"	10900	24150	110	958	896	373	99	103	28	95	91	0	613	552	230	117	122	38	91	90	0	1.732	1.832	1.804	1.952	2.097	1.884	0.788	80	417	1355	1232	0.792	859	496	797	435	0
3	5	6	"PFE0322"	"E23195_1"	11080	24160	120	269	258	103	97	101	27	82	78	0	259	252	90	113	119	35	87	81	0	1.178	1.158	1.099	1.003	2.662	1.187	0.584	120	543	318	300	0.236	172	146	161	139	0
3	6	6	"PFE0330"	"E23784_1"	11270	24150	110	211	214	70	98	100	24	87	83	0	492	446	159	113	117	28	88	88	0	0.298	0.348	0.325	0.307	2.368	0.309	0.586	80	400	492	449	-1.746	113	379	116	333	0
3	7	6	"PFE0333"	"E23986_1"	11470	24160	120	119	124	35	98	102	35	30	11	0	156	157	40	115	119	27	64	34	0	0.512	0.619	0.715	0.655	3.455	0.502	0.058	120	521	62	68	-0.965	21	41	26	42	0
3	8	6	"PFE0342"	"E24470_2"	11660	24150	110	763	713	234	99	103	24	98	96	0	715	668	203	116	120	29	100	98	0	1.109	1.112	1.093	1.051	2.053	1.126	0.784	80	445	1263	1166	0.149	664	599	614	552	0
3	9	6	"PFE0347"	"E24550_1"	11850	24160	120	155	159	55	97	101	23	74	56	0	168	170	48	117	120	27	68	46	0	1.137	1.170	1.186	1.126	3.308	1.306	0.231	120	525	109	115	0.186	58	51	62	53	0
3	10	6	"PFE0349"	"E24569_3"	12050	24160	120	360	336	129	97	98	22	90	87	0	412	392	141	114	116	21	92	90	0	0.883	0.860	0.828	0.812	2.779	0.847	0.639	120	509	561	517	-0.180	263	298	239	278	0
3	11	6	"PFF0266"	"F17836_2"	12220	24150	110	552	531	156	99	101	26	100	98	0	504	493	135	113	119	36	97	96	0	1.159	1.137	1.072	1.128	1.965	1.165	0.775	80	448	844	812	0.212	453	391	432	380	0
3	12	6	"PFF0268"	"F17989_2"	12420	24160	120	494	477	145	98	101	26	99	99	0	386	376	99	108	114	33	94	93	0	1.424	1.414	1.377	1.409	2.095	1.524	0.711	120	528	674	647	0.510	396	278	379	268	0
3	13	6	"PFF0274"	"F18154_3"	12610	24180	150	112	113	28	98	104	64	3	0	0	119	120	25	108	118	96	0	0	0	1.273	1.250	1.072	1.066	4.077	0.174	0.021	156	621	25	27	0.348	14	11	15	12	-50
3	14	6	"PFF0278"	"F18417_1"	12800	24160	120	1139	1058	364	97	104	70	100	97	0	949	883	297	110	119	105	95	90	0	1.242	1.243	1.232	1.315	2.406	1.220	0.671	120	496	1881	1734	0.313	1042	839	961	773	0
3	15	6	"PFF0285"	"F18525_1"	12980	24160	110	685	673	219	97	102	50	97	96	0	342	335	91	110	119	61	92	87	0	2.534	2.560	2.678	2.644	1.928	2.784	0.742	80	477	820	801	1.342	588	232	576	225	0
3	16	6	"PFF0289"	"F18567_3"	13180	24180	150	104	105	25	98	101	28	17	1	0	110	113	29	115	120	34	8	3	0	-1.200	-3.500	0.971	1.029	3.508	0.876	0.130	156	706	1	5	Error	6	-5	7	-2	-50
3	17	6	"PFF0323"	"F19549_1"	13360	24150	110	604	580	200	106	111	39	97	93	0	1115	1065	357	120	135	104	97	92	0	0.501	0.502	0.489	0.488	1.814	0.463	0.795	80	481	1493	1419	-0.999	498	995	474	945	0
3	18	6	"PFF0329"	"F19626_1"	13570	24180	150	109	109	25	107	116	73	2	0	0	117	121	26	119	134	99	0	0	0	-1.000	1.000	1.105	1.101	3.716	0.669	0.065	156	589	0	4	Error	2	-2	2	2	-50
3	19	6	"PFF0332"	"F19746_5"	13760	24180	150	121	127	35	107	112	62	10	0	0	124	132	30	118	121	26	30	12	0	2.333	1.429	1.546	1.641	4.199	0.357	0.026	156	533	20	34	1.222	14	6	20	14	-50
3	20	6	"PFF0334"	"F19787_2"	13950	24160	120	13583	12663	4253	108	110	25	100	100	0	7659	6679	2686	115	119	23	98	96	0	1.786	1.913	1.851	1.938	1.841	1.915	0.856	120	484	21019	19119	0.837	13475	7544	12555	6564	0
3	21	6	"PFF0336"	"F19828_2"	14140	24170	120	134	142	40	104	107	24	58	29	0	185	181	49	114	117	23	81	70	0	0.423	0.567	0.483	0.470	3.049	0.523	0.121	120	462	101	105	-1.243	30	71	38	67	0
3	22	6	"PFF0338"	"F19846_4"	14330	24180	150	105	109	27	99	103	25	25	7	0	116	119	28	112	115	36	9	2	0	1.500	1.429	1.111	1.168	4.447	6.720	0.001	156	757	10	17	0.585	6	4	10	7	-50
3	1	7	"PFF0364"	"F20448_4"	10340	24350	120	770	729	265	95	98	22	99	99	0	645	590	212	110	113	20	93	92	0	1.262	1.321	1.347	1.406	2.563	1.342	0.713	120	605	1210	1114	0.335	675	535	634	480	0
3	2	7	"PFF0366"	"F20625_1"	10530	24350	110	785	735	266	97	105	69	96	90	0	558	532	163	110	115	34	100	98	0	1.536	1.512	1.452	1.419	1.886	1.587	0.772	80	460	1136	1060	0.619	688	448	638	422	0
3	3	7	"PFF0369"	"F20760_1"	10720	24350	130	728	697	217	95	104	63	100	95	0	515	491	127	110	114	31	96	95	0	1.563	1.580	1.644	1.635	2.067	1.717	0.764	120	569	1038	983	0.644	633	405	602	381	0
3	4	7	"PFF0372"	"F20855_1"	10910	24350	120	219	228	82	96	100	26	90	85	0	200	202	63	111	116	34	84	63	0	1.382	1.451	1.342	1.334	2.226	1.560	0.477	120	571	212	223	0.467	123	89	132	91	0
3	5	7	"PFF0375"	"F20870_2"	11100	24350	110	266	268	82	97	100	30	93	90	0	233	230	65	112	116	22	93	86	0	1.397	1.449	1.353	1.529	2.099	1.681	0.451	80	434	290	289	0.482	169	121	171	118	0
3	6	7	"PFF0378"	"F20896_3"	11280	24320	150	111	118	35	95	100	28	37	16	0	121	125	29	114	118	26	26	9	0	2.286	2.091	1.500	1.341	3.946	0.762	0.029	156	697	23	34	1.193	16	7	23	11	-50
3	7	7	"PFF0409"	"F22107_2"	11500	24350	120	111	116	31	94	97	22	42	19	0	126	134	37	113	116	21	43	22	0	1.308	1.048	1.044	1.070	3.833	0.637	0.027	120	539	30	43	0.387	17	13	22	21	0
3	8	7	"PFF0415"	"F22233_2"	11680	24350	120	371	355	123	96	100	23	93	92	0	394	364	127	114	117	27	89	86	0	0.982	1.036	1.005	1.137	2.092	1.005	0.707	120	521	555	509	-0.026	275	280	259	250	0
3	9	7	"PFF0417"	"F2227_1"	11860	24360	120	1508	1359	496	96	99	21	97	97	0	2128	1976	646	115	116	21	100	99	0	0.701	0.679	0.667	0.615	2.323	0.664	0.814	120	500	3425	3124	-0.512	1412	2013	1263	1861	0
3	10	7	"PFF0420"	"F22395_1"	12070	24380	150	107	110	26	99	100	22	30	11	0	126	125	28	112	116	21	37	11	0	0.571	0.846	1.069	1.001	3.368	1.400	0.031	156	649	22	24	-0.807	8	14	11	13	-50
3	11	7	"PFF0431"	"F22631_1"	12280	24370	150	113	118	33	100	104	27	32	12	0	122	124	25	116	122	39	11	1	0	2.167	2.250	1.286	1.442	4.143	4.112	0.015	156	686	19	26	1.115	13	6	18	8	-50
3	12	7	"PFF0435"	"F22741_2"	12430	24350	110	394	383	117	100	101	23	96	95	0	481	452	142	109	114	37	98	97	0	0.790	0.825	0.788	0.776	2.175	0.771	0.733	80	401	666	626	-0.339	294	372	283	343	0
3	13	7	"PFF1070"	"F45236_1"	12620	24360	120	450	425	145	97	102	68	89	86	0	834	756	250	105	115	54	97	95	0	0.484	0.504	0.497	0.498	2.358	0.474	0.716	120	493	1082	979	-1.046	353	729	328	651	0
3	14	7	"PFF1072"	"F4524_3"	12810	24360	120	429	413	148	95	102	68	90	86	0	341	330	89	110	120	105	86	62	0	1.446	1.445	1.383	1.349	2.590	1.591	0.717	120	522	565	538	0.532	334	231	318	220	0
3	15	7	"PFF1075"	"F45282_1"	13000	24360	120	687	649	242	96	99	28	97	95	0	540	505	168	109	113	31	98	95	0	1.371	1.396	1.303	1.272	2.353	1.481	0.750	120	533	1022	949	0.455	591	431	553	396	0
3	16	7	"PFF1077"	"F45296_2"	13190	24360	120	232	231	65	98	98	21	95	90	0	250	252	62	110	112	20	97	95	0	0.957	0.937	0.956	0.957	2.219	1.006	0.524	120	494	274	275	-0.063	134	140	133	142	0
3	17	7	"PFF1080"	"F45354_1"	13380	24350	110	332	321	94	103	106	31	95	90	0	452	412	119	117	124	73	95	83	0	0.684	0.739	0.683	0.741	2.295	0.735	0.719	80	522	564	513	-0.549	229	335	218	295	0
3	18	7	"PFF1082"	"F4541_1"	13570	24350	110	2779	2641	918	106	117	97	98	95	0	1151	1072	371	117	128	80	97	93	0	2.585	2.654	2.509	2.517	2.251	2.850	0.794	80	464	3707	3490	1.370	2673	1034	2535	955	0
3	19	7	"PFF1120"	"F46301_17"	13760	24350	110	1444	1346	403	107	120	100	100	93	0	741	693	218	117	130	91	96	90	0	2.143	2.151	2.142	2.167	1.968	2.155	0.823	80	447	1961	1815	1.099	1337	624	1239	576	0
3	20	7	"PFF1128"	"F46381_1"	13950	24350	110	2044	1933	596	106	112	38	100	100	0	1339	1262	346	117	128	84	100	100	0	1.586	1.596	1.517	1.548	1.586	1.620	0.832	80	461	3160	2972	0.665	1938	1222	1827	1145	0
3	21	7	"PFF1133"	"F46513_1"	14140	24350	120	5646	5166	2088	106	110	31	100	100	0	2656	2313	1012	118	125	69	95	94	0	2.183	2.305	2.276	2.414	1.991	2.385	0.828	120	526	8078	7255	1.126	5540	2538	5060	2195	0
3	22	7	"PFF1136"	"F46584_1"	14330	24350	110	12555	11632	3428	106	111	37	100	100	0	5573	5047	1487	119	134	176	100	100	0	2.283	2.339	2.248	2.276	1.585	2.358	0.853	80	446	17903	16454	1.191	12449	5454	11526	4928	0
3	1	8	"PFF1138"	"F46705_1"	10350	24540	110	1817	1662	542	99	103	26	100	100	0	1092	1015	325	115	121	55	100	97	0	1.758	1.737	1.692	1.725	1.746	1.759	0.830	80	531	2695	2463	0.814	1718	977	1563	900	0
3	2	8	"PFF1140"	"F46816_1"	10540	24540	110	479	466	158	96	99	24	97	95	0	323	334	121	111	120	58	90	82	0	1.807	1.659	1.736	1.759	3.011	1.770	0.697	80	486	595	593	0.853	383	212	370	223	0
3	3	8	"PFF1163"	"F47563_1"	10720	24550	120	119	121	28	93	95	21	57	27	0	190	187	40	108	111	21	92	84	0	0.317	0.354	0.402	0.366	2.355	0.348	0.106	120	521	108	107	-1.657	26	82	28	79	0
3	4	8	"PFF1165"	"F47822_1"	10910	24540	110	211	204	53	93	95	21	96	85	0	358	360	153	110	112	23	98	97	0	0.476	0.444	0.452	0.436	1.829	0.365	0.560	80	469	366	361	-1.072	118	248	111	250	0
3	5	8	"PFF1167"	"F47864_3"	11120	24540	120	311	300	92	94	98	28	95	92	0	241	240	63	113	116	24	93	85	0	1.695	1.622	1.568	1.660	1.851	1.718	0.631	120	537	345	333	0.762	217	128	206	127	0
3	6	8	"PFF1175"	"F48138_1"	11300	24540	120	225	224	62	97	100	22	95	89	0	211	209	51	114	115	19	92	85	0	1.320	1.337	1.275	1.353	2.291	1.384	0.499	120	518	225	222	0.400	128	97	127	95	0
3	7	8	"PFF1179"	"F48181_2"	11490	24540	110	1105	991	334	96	98	23	98	97	0	746	690	219	114	119	35	96	96	0	1.597	1.554	1.592	1.465	2.693	1.569	0.770	80	463	1641	1471	0.675	1009	632	895	576	0
3	8	8	"PFF1182"	"F48253_3"	11670	24540	100	131	142	80	98	100	25	58	27	0	150	150	31	115	120	36	45	10	0	0.943	1.257	0.986	0.946	3.829	6.532	0.031	80	454	68	79	-0.085	33	35	44	35	0
3	9	8	"PFF1197"	"F48515_1"	11880	24540	120	620	588	202	99	101	24	96	95	0	509	466	172	113	114	20	94	91	0	1.316	1.385	1.272	1.414	2.351	1.391	0.722	120	515	917	842	0.396	521	396	489	353	0
3	10	8	"PFF1204"	"F48839_1"	12080	24540	120	317	297	117	97	100	29	88	85	0	327	311	111	111	115	29	88	86	0	1.019	1.000	0.966	0.966	2.347	0.991	0.578	120	450	436	400	0.026	220	216	200	200	0
3	11	8	"PFF1208"	"F49178_1"	12240	24550	90	128	130	33	98	102	25	53	28	0	160	155	39	116	120	24	65	46	0	0.682	0.821	0.515	0.582	2.961	0.928	0.058	52	320	74	71	-0.553	30	44	32	39	0
3	12	8	"PFF1210"	"F4934_1"	12440	24540	110	199	193	58	98	101	24	81	80	0	316	289	103	112	119	39	82	80	0	0.495	0.537	0.498	0.528	2.638	0.461	0.552	80	506	305	272	-1.014	101	204	95	177	0
3	13	8	"PFF1215"	"F49538_1"	12630	24540	110	2020	1854	680	96	99	29	100	98	0	1739	1593	543	107	122	108	100	97	0	1.179	1.183	1.141	1.121	1.933	1.169	0.837	80	467	3556	3244	0.237	1924	1632	1758	1486	0
3	14	8	"PFF1218"	"F49644_4"	12820	24540	110	287	282	97	96	101	30	91	87	0	527	503	177	110	125	106	90	81	0	0.458	0.473	0.437	0.456	2.351	0.425	0.635	80	493	608	579	-1.126	191	417	186	393	0
3	15	8	"PFF1901"	"F8433_1"	13010	24540	110	202	202	55	98	101	23	93	85	0	835	794	226	112	117	40	100	100	0	0.144	0.152	0.142	0.141	1.957	0.151	0.595	80	491	827	786	-2.797	104	723	104	682	0
3	16	8	"PFF1905"	"F8612_1"	13210	24540	110	561	553	179	98	103	42	98	97	0	1377	1256	411	112	136	147	98	93	0	0.366	0.398	0.379	0.394	1.759	0.375	0.766	80	478	1728	1599	-1.450	463	1265	455	1144	0
3	17	8	"PFF1913"	"F8921_1"	13390	24540	110	3207	2880	1114	102	110	69	100	98	0	1643	1507	553	114	145	172	96	95	0	2.031	1.994	1.923	1.926	2.232	2.122	0.803	80	508	4634	4171	1.022	3105	1529	2778	1393	0
3	18	8	"PFF1915"	"F8939_2"	13580	24540	110	495	473	150	106	118	94	93	86	0	336	318	97	118	138	130	78	26	0	1.784	1.835	1.717	1.722	2.312	1.865	0.713	80	447	607	567	0.835	389	218	367	200	0
3	19	8	"PFF1919"	"F9091_1"	13770	24540	120	216	214	54	101	110	44	89	62	0	301	288	92	115	123	52	87	78	0	0.618	0.653	0.644	0.633	2.068	0.545	0.460	120	525	301	286	-0.694	115	186	113	173	0
3	20	8	"PFF1921"	"F9247_1"	13960	24530	120	333	328	97	99	104	31	95	93	0	288	277	81	113	120	71	86	64	0	1.337	1.396	1.379	1.419	2.140	1.464	0.602	120	501	409	393	0.419	234	175	229	164	0
3	21	8	"PFI0014"	"I10798_1"	14140	24560	150	107	111	28	101	104	30	21	4	0	118	122	24	113	120	64	2	0	0	1.200	1.111	0.893	0.909	3.719	3.449	0.005	156	614	11	19	0.263	6	5	10	9	-50
3	22	8	"PFI0017"	"I10882_1"	14330	24530	120	903	877	217	101	105	34	100	100	0	606	573	157	114	126	154	92	89	0	1.630	1.691	1.681	1.683	1.563	1.695	0.854	120	587	1294	1235	0.705	802	492	776	459	0
3	1	9	"PFI0023"	"I11056_2"	10340	24720	110	170	186	76	102	107	40	77	43	0	130	145	101	117	125	58	11	1	0	5.231	3.000	2.708	3.138	3.098	0.937	0.309	80	521	81	112	2.387	68	13	84	28	0
3	2	9	"PFI0029"	"I11211_1"	10520	24720	100	108	115	28	96	99	24	33	13	0	166	170	34	112	115	25	86	52	0	0.222	0.328	0.347	0.347	3.518	0.257	0.042	80	438	66	77	-2.170	12	54	19	58	0
3	3	9	"PFI0033"	"I11281_1"	10710	24740	150	92	93	25	94	96	22	14	4	0	103	104	19	108	112	23	8	1	0	0.400	0.250	1.020	1.067	4.026	2.966	0.014	156	593	-7	-5	-1.322	-2	-5	-1	-4	-50
3	4	9	"PFI0035"	"I11342_1"	10910	24720	120	601	579	152	93	94	20	99	97	0	528	496	140	108	111	24	96	93	0	1.210	1.253	1.205	1.266	2.173	1.255	0.745	120	501	928	874	0.274	508	420	486	388	0
3	5	9	"PFI0056"	"I12038_2"	11090	24720	120	130	135	35	93	96	20	70	45	0	163	165	40	110	112	20	80	61	0	0.698	0.764	0.904	0.801	3.238	0.729	0.190	120	503	90	97	-0.518	37	53	42	55	0
3	6	9	"PFI0058"	"I12132_1"	11300	24720	120	1196	1122	350	96	98	22	100	100	0	628	583	201	113	115	20	93	91	0	2.136	2.183	2.125	2.347	2.320	1.967	0.460	120	553	1615	1496	1.095	1100	515	1026	470	0
3	7	9	"PFI0060"	"I12159_3"	11490	24730	120	127	133	41	96	97	22	55	43	0	141	150	47	112	116	34	45	22	0	1.069	0.974	1.043	1.030	4.100	0.910	0.174	120	468	60	75	0.096	31	29	37	38	0
3	8	9	"PFI0063"	"I12192_2"	11660	24750	150	95	98	27	96	98	23	16	6	0	105	108	22	111	115	33	5	0	0	0.167	-0.667	1.000	1.116	3.656	3.300	0.009	156	587	-7	-1	-2.585	-1	-6	2	-3	-50
3	9	9	"PFI0069"	"I12412_1"	11870	24720	120	484	456	152	95	98	22	99	97	0	385	360	113	110	114	33	91	88	0	1.415	1.444	1.461	1.448	2.215	1.505	0.728	120	535	664	611	0.500	389	275	361	250	0
3	10	9	"PFI0072"	"I12552_2"	12070	24720	110	1278	1166	425	97	104	44	98	97	0	3924	3570	1231	115	154	302	95	91	0	0.310	0.309	0.314	0.342	2.993	0.285	0.801	80	463	4990	4524	-1.689	1181	3809	1069	3455	0
3	11	9	"PFI0105"	"I13369_2"	12250	24720	110	240	230	74	98	105	43	88	73	0	179	178	47	114	149	288	0	0	0	2.185	2.063	1.772	1.743	2.159	0.318	0.121	80	508	207	196	1.127	142	65	132	64	0
3	12	9	"PFI0107"	"I13466_1"	12450	24720	120	275	263	93	95	98	21	91	90	0	348	336	100	110	116	31	95	92	0	0.756	0.743	0.731	0.695	2.130	0.747	0.633	120	575	418	394	-0.403	180	238	168	226	0
3	13	9	"PFI0111"	"I13569_2"	12650	24720	120	944	883	315	95	100	29	97	95	0	664	616	234	109	122	104	88	85	0	1.530	1.554	1.531	1.502	2.063	1.547	0.807	120	458	1404	1295	0.613	849	555	788	507	0
3	14	9	"PFI0113"	"I13674_4"	12810	24750	150	101	105	30	96	101	29	21	3	0	114	121	32	112	122	93	1	0	0	2.500	1.000	1.103	1.049	3.465	1.044	0.023	156	610	7	18	1.322	5	2	9	9	-50
3	15	9	"PFI0118"	"I13901_1"	13030	24730	130	201	198	55	97	104	61	80	33	0	205	198	41	111	123	181	0	0	0	1.106	1.161	1.278	1.114	2.226	2.279	0.227	120	569	198	188	0.146	104	94	101	87	0
3	16	9	"PFI0122"	"I13918_1"	13210	24730	120	2940	2643	931	98	107	73	99	96	0	2208	2056	537	109	139	235	99	97	0	1.354	1.307	1.297	1.138	2.387	1.403	0.810	120	459	4941	4492	0.437	2842	2099	2545	1947	0
3	17	9	"PFJ0094"	"J1546_3"	13380	24750	150	104	108	27	96	104	65	4	0	0	112	116	19	111	138	163	0	0	0	8.000	2.400	1.212	1.235	3.104	18.451	0.001	156	557	9	17	3.000	8	1	12	5	-50
3	18	9	"PFJ0104"	"J157_2"	13560	24710	150	121	122	31	98	106	61	11	0	0	114	119	26	111	123	93	0	0	0	7.667	3.000	1.400	1.410	3.947	1.793	0.091	156	654	26	32	2.939	23	3	24	8	-50
3	19	9	"PFJ0107"	"J1588_1"	13770	24720	120	734	702	271	95	97	23	100	99	0	591	562	213	110	112	19	98	96	0	1.328	1.343	1.341	1.415	2.380	1.374	0.730	120	512	1120	1059	0.410	639	481	607	452	0
3	20	9	"PFJ0110"	"J1616_1"	13950	24750	150	105	108	25	95	98	22	28	12	0	111	114	26	111	113	19	17	8	0	100000.000	4.333	0.971	0.878	3.622	0.026	0.000	156	610	10	16	16.610	10	0	13	3	-50
3	21	9	"PFJ0116"	"J163_7"	14160	24730	120	283	275	78	96	98	22	96	96	0	178	178	41	112	114	20	88	71	0	2.833	2.712	2.707	2.768	2.511	3.196	0.404	120	463	253	245	1.503	187	66	179	66	0
3	22	9	"PFJ0119"	"J167_13"	14350	24730	120	353	346	100	97	99	22	99	97	0	334	323	102	112	113	19	94	90	0	1.153	1.180	1.118	1.249	2.121	1.144	0.677	120	610	478	460	0.206	256	222	249	211	0
3	1	10	"PFJ0157"	"J183_4"	10370	24920	140	196	194	55	100	103	34	86	64	0	238	231	73	115	119	30	87	82	0	0.780	0.810	0.848	0.775	2.367	0.772	0.432	156	786	219	210	-0.358	96	123	94	116	0
3	2	10	"PFJ0159"	"J183_6"	10560	24920	110	181	186	66	98	100	24	83	72	0	154	155	37	113	116	23	72	40	0	2.024	2.095	1.827	1.701	2.492	2.220	0.264	80	455	124	130	1.017	83	41	88	42	0
3	3	10	"PFJ0161"	"J183_8"	10730	24910	130	190	185	53	96	98	23	86	79	0	170	165	45	109	112	21	75	67	0	1.541	1.589	1.455	1.451	2.560	1.762	0.357	120	466	155	145	0.624	94	61	89	56	0
3	4	10	"PFJ0165"	"J1901_2"	10900	24930	150	102	108	33	96	96	21	28	11	0	115	119	23	110	113	21	23	10	0	1.200	1.333	1.231	1.315	3.990	3.417	0.021	156	633	11	21	0.263	6	5	12	9	-50
3	5	10	"PFJ0168"	"J191_1"	11100	24900	110	296	293	69	93	95	20	100	100	0	206	209	52	113	114	19	92	86	0	2.183	2.083	2.074	2.253	1.981	2.021	0.585	80	380	296	296	1.126	203	93	200	96	0
3	6	10	"PFJ0170"	"J191_6"	11230	24940	150	104	106	31	96	98	23	21	9	0	118	123	28	112	115	21	27	9	0	1.333	0.909	1.054	0.986	3.766	0.739	0.008	156	757	14	21	0.415	8	6	10	11	-50
3	7	10	"PFJ0203"	"J21_13"	11510	24930	150	100	99	21	94	96	22	19	3	0	109	112	22	110	112	21	14	4	0	-6.000	2.500	1.000	0.952	3.456	2.289	0.003	156	658	5	7	Error	6	-1	5	2	-50
3	8	10	"PFJ0207"	"J21_24"	11690	24910	130	139	142	40	92	94	20	74	56	0	225	220	59	106	109	21	94	88	0	0.395	0.439	0.423	0.420	2.923	0.396	0.308	120	481	166	164	-1.340	47	119	50	114	0
3	9	10	"PFJ0209"	"J21_26"	11880	24910	120	155	163	50	94	96	20	85	65	0	300	280	87	109	113	33	91	85	0	0.319	0.404	0.416	0.378	2.656	0.350	0.400	120	514	252	240	-1.647	61	191	69	171	0
3	10	10	"PFJ0212"	"J21_31"	12070	24910	120	7401	7002	2271	97	100	36	100	100	0	5729	5300	2224	114	141	276	92	90	0	1.301	1.331	1.294	1.466	2.563	1.302	0.809	120	486	12919	12091	0.379	7304	5615	6905	5186	0
3	11	10	"PFJ0216"	"J21_9"	12240	24940	150	91	93	23	95	100	33	5	0	0	112	113	25	111	132	237	0	0	0	-4.000	-1.000	0.955	1.100	4.125	4.543	0.001	156	665	-3	0	Error	-4	1	-2	2	-50
3	12	10	"PFJ0218"	"J222_2"	12450	24910	110	294	286	83	93	96	22	100	95	0	271	261	78	110	113	20	91	86	0	1.248	1.278	1.195	1.241	1.783	1.300	0.641	80	470	362	344	0.320	201	161	193	151	0
3	13	10	"PFJ0247"	"J242_2"	12630	24920	150	117	119	32	96	100	24	46	22	0	121	126	26	111	114	23	32	15	0	2.100	1.533	1.149	1.298	4.151	3.928	0.018	156	651	31	38	1.070	21	10	23	15	-50
3	14	10	"PFJ0250"	"J245_1"	12830	24910	120	197	196	65	96	99	24	85	79	0	181	175	43	111	114	22	83	75	0	1.443	1.563	1.412	1.460	2.194	1.778	0.417	120	479	171	164	0.529	101	70	100	64	0
3	15	10	"PFJ0252"	"J245_13"	13020	24910	120	210	215	72	98	103	63	75	40	0	174	169	39	111	122	189	0	0	0	1.778	2.017	2.152	1.899	2.792	3.647	0.236	120	517	175	175	0.830	112	63	117	58	0
3	16	10	"PFJ0254"	"J245_5"	13200	24910	110	267	270	70	96	103	69	91	71	0	196	196	41	109	124	208	0	0	0	1.966	2.000	2.000	1.978	2.342	2.209	0.502	80	427	258	261	0.975	171	87	174	87	0
3	17	10	"PFJ0257"	"J245_9"	13380	24940	150	105	107	29	97	100	25	23	8	0	112	113	19	111	116	47	2	0	0	8.000	5.000	1.600	1.424	3.663	7.370	0.003	156	560	9	12	3.000	8	1	10	2	-50
3	18	10	"PFJ0259"	"J2465_2"	13570	24940	150	100	103	25	95	96	22	27	9	0	108	110	22	109	110	19	16	6	0	-5.000	8.000	1.143	1.256	3.681	2.824	0.013	156	661	4	9	Error	5	-1	8	1	-50
3	19	10	"PFK0310"	"Kn2750_3"	13780	24930	100	126	134	38	92	93	20	71	43	0	150	160	42	107	109	17	77	66	0	0.791	0.792	0.768	0.848	3.303	0.858	0.161	80	454	77	95	-0.339	34	43	42	53	0
3	20	10	"PFK0321"	"Kn2865_1"	13980	24940	150	113	129	59	94	97	22	44	25	0	127	139	46	112	116	36	32	13	0	1.267	1.296	1.043	0.906	3.986	1.458	0.285	156	594	34	62	0.341	19	15	35	27	-50
3	21	10	"PFK0331"	"Kn3020_1"	14150	24920	120	905	856	260	96	98	24	100	100	0	677	647	173	112	115	21	100	99	0	1.432	1.421	1.414	1.424	2.038	1.502	0.761	120	460	1374	1295	0.518	809	565	760	535	0
3	22	10	"PFK0339"	"Kn3094_1"	14360	24940	150	110	111	28	95	98	23	40	15	0	114	121	25	111	113	20	30	14	0	5.000	1.600	1.375	1.364	3.877	6.935	0.004	156	821	18	26	2.322	15	3	16	10	-50
3	1	11	"PFK0353"	"Kn3360_3"	10350	25110	120	232	231	83	97	100	22	87	82	0	150	152	34	115	117	21	65	40	0	3.857	3.622	3.127	3.422	3.107	4.761	0.221	120	584	170	171	1.948	135	35	134	37	0
3	2	11	"PFK0355"	"Kn3360_5"	10540	25110	110	193	190	57	100	101	24	83	77	0	304	294	78	116	118	23	95	92	0	0.495	0.506	0.538	0.526	2.088	0.519	0.505	80	518	281	268	-1.015	93	188	90	178	0
3	3	11	"PFK0384"	"Kn386_1"	10750	25120	120	138	139	32	98	100	23	67	41	0	168	168	37	115	117	20	83	68	0	0.755	0.774	0.701	0.718	2.780	0.754	0.151	120	547	93	94	-0.406	40	53	41	53	0
3	4	11	"PFK0387"	"Kn400_3"	10920	25110	110	208	210	62	96	97	22	92	86	0	855	830	264	113	116	27	100	100	0	0.151	0.159	0.153	0.152	1.914	0.141	0.587	80	432	854	831	-2.728	112	742	114	717	0
3	5	11	"PFK0390"	"Kn4028_2"	11120	25110	120	1748	1629	519	96	97	21	100	100	0	1373	1210	461	114	117	27	96	95	0	1.312	1.399	1.386	1.624	2.108	1.360	0.872	120	527	2911	2629	0.392	1652	1259	1533	1096	0
3	6	11	"PFK0393"	"Kn4044_1"	11310	25120	110	94	100	27	98	100	22	20	7	0	154	159	46	112	115	21	68	48	0	-0.095	0.043	0.400	0.405	2.411	0.122	0.015	80	468	38	49	Error	-4	42	2	47	0
3	7	11	"PFK0400"	"Kn4252_3"	11510	25110	120	878	808	310	95	97	21	99	98	0	2220	2021	726	107	111	20	95	95	0	0.371	0.373	0.395	0.411	3.193	0.339	0.757	120	490	2896	2627	-1.432	783	2113	713	1914	0
3	8	11	"PFK0406"	"Kn434_1"	11680	25110	110	150	156	47	94	97	25	76	52	0	338	316	99	108	115	36	92	90	0	0.243	0.298	0.309	0.285	2.223	0.276	0.398	80	471	286	270	-2.038	56	230	62	208	0
3	9	11	"PFK0434"	"Kn5123_1"	11880	25110	120	406	399	143	96	98	24	96	93	0	296	285	92	109	116	34	89	85	0	1.658	1.722	1.712	1.673	2.356	1.816	0.687	120	577	497	479	0.729	310	187	303	176	0
3	10	11	"PFK0438"	"Kn5186_3"	12080	25110	120	423	385	138	96	98	22	95	90	0	691	627	230	110	112	19	89	89	0	0.563	0.559	0.552	0.555	2.774	0.518	0.708	120	494	908	806	-0.829	327	581	289	517	0
3	11	11	"PFK0449"	"Kn5414_1"	12260	25110	130	272	266	101	96	99	23	85	82	0	158	162	50	109	110	18	80	63	0	3.592	3.208	3.114	2.917	2.746	3.616	0.357	120	501	225	223	1.845	176	49	170	53	0
3	12	11	"PFK0454"	"Kn5561_2"	12440	25110	110	168	173	57	94	98	22	82	71	0	405	400	125	110	115	24	95	92	0	0.251	0.272	0.296	0.274	1.908	0.264	0.478	80	500	369	369	-1.995	74	295	79	290	0
3	13	11	"PFK0456"	"Kn5587_1"	12640	25120	120	643	604	197	99	101	24	97	95	0	7228	6942	2069	114	118	24	100	100	0	0.076	0.074	0.075	0.074	1.536	0.070	0.837	120	576	7658	7333	-3.709	544	7114	505	6828	0
3	14	11	"PFK0460"	"Kn569_3"	12850	25120	110	109	111	26	99	100	22	32	13	0	209	200	57	115	118	21	86	77	0	0.106	0.141	0.235	0.227	3.512	0.177	0.068	80	495	104	97	-3.233	10	94	12	85	0
3	15	11	"PFK0488"	"Kn67_1"	13030	25120	120	102	106	25	99	101	22	25	8	0	237	229	80	114	115	19	86	83	0	0.024	0.061	0.223	0.221	3.399	0.039	0.010	120	542	126	122	-5.358	3	123	7	115	0
3	16	11	"PFK0491"	"Kn6869_1"	13210	25110	110	117	124	35	98	100	21	47	30	0	470	457	164	112	119	49	93	91	0	0.053	0.075	0.107	0.097	2.537	0.076	0.219	80	487	377	371	-4.236	19	358	26	345	0
3	17	11	"PFK0496"	"Kn707_1"	13390	25110	110	1766	1613	517	99	102	32	100	100	0	1650	1481	504	113	132	129	95	92	0	1.085	1.107	1.161	1.189	1.667	1.044	0.820	80	445	3204	2882	0.117	1667	1537	1514	1368	0
3	18	11	"PFK0507"	"Kn768_1"	13590	25120	120	318	317	89	95	99	31	96	92	0	307	291	84	110	121	112	80	30	0	1.132	1.227	1.216	1.191	2.058	1.214	0.659	120	527	420	403	0.179	223	197	222	181	0
3	19	11	"PFK0510"	"Kn7854_1"	13780	25110	110	677	638	227	96	98	23	96	96	0	485	458	141	110	115	37	96	93	0	1.549	1.557	1.559	1.505	1.671	1.560	0.737	80	495	956	890	0.632	581	375	542	348	0
3	20	11	"PFK0516"	"Kn8017_1"	13970	25110	110	461	450	139	97	100	25	98	98	0	2824	2613	928	115	124	62	100	100	0	0.134	0.141	0.138	0.142	1.776	0.128	0.657	80	428	3073	2851	-2.896	364	2709	353	2498	0
3	21	11	"PFK1023"	"Ks506_1"	14160	25110	120	1364	1295	426	94	97	24	100	100	0	1363	1265	415	113	118	48	96	95	0	1.016	1.043	1.038	1.086	2.248	1.036	0.795	120	543	2520	2353	0.023	1270	1250	1201	1152	0
3	22	11	"PFK1025"	"Ks506_6"	14350	25110	120	1080	1002	343	95	98	23	100	99	0	704	640	249	109	112	20	94	93	0	1.655	1.708	1.688	1.839	1.824	1.695	0.817	120	542	1580	1438	0.727	985	595	907	531	0
3	1	12	"PFK1027"	"Ks509_1"	10370	25300	130	183	182	48	103	105	25	85	71	0	203	199	52	120	122	21	85	79	0	0.964	1.000	0.936	0.925	2.540	1.098	0.285	120	682	163	158	-0.053	80	83	79	79	0
3	2	12	"PFK1030"	"Ks509_6"	10550	25300	110	141	147	49	101	104	24	62	43	0	390	370	131	118	123	29	90	87	0	0.147	0.183	0.207	0.209	2.662	0.198	0.389	80	463	312	298	-2.766	40	272	46	252	0
3	3	12	"PFK1033"	"Ks510_10"	10740	25310	120	113	117	26	100	103	24	35	10	0	317	311	102	117	120	27	91	88	0	0.065	0.088	0.123	0.122	3.061	0.066	0.065	120	518	213	211	-3.943	13	200	17	194	0
3	4	12	"PFK1036"	"Ks510_3"	10930	25300	110	126	126	34	98	100	24	56	27	0	293	291	71	115	116	24	93	91	0	0.157	0.159	0.221	0.201	2.718	0.139	0.151	80	490	206	204	-2.668	28	178	28	176	0
3	5	12	"PFK1051"	"Ks539_1"	11130	25300	120	2413	2190	760	99	101	23	100	99	0	2334	2171	626	115	117	20	100	99	0	1.043	1.017	1.039	1.012	2.451	1.044	0.797	120	536	4533	4147	0.060	2314	2219	2091	2056	0
3	6	12	"PFK1053"	"Ks545_4"	11320	25310	120	147	150	38	99	100	22	75	55	0	404	393	123	112	116	21	95	91	0	0.164	0.181	0.179	0.176	2.798	0.158	0.358	120	533	340	332	-2.605	48	292	51	281	0
3	7	12	"PFK1057"	"Ks54_4"	11520	25300	120	717	684	234	94	96	21	97	96	0	524	484	191	109	112	19	90	88	0	1.501	1.573	1.549	1.763	2.332	1.550	0.775	120	511	1038	965	0.586	623	415	590	375	0
3	8	12	"PFK1062"	"Ks5580_5"	11700	25310	120	530	503	182	97	100	24	96	94	0	779	724	221	109	114	28	100	100	0	0.646	0.660	0.651	0.618	2.134	0.663	0.766	120	496	1103	1021	-0.630	433	670	406	615	0
3	9	12	"PFK1065"	"Ks565_1"	11890	25310	120	179	180	49	101	106	73	54	10	0	351	342	107	111	118	98	86	67	0	0.325	0.342	0.345	0.327	2.171	0.309	0.508	120	504	318	310	-1.621	78	240	79	231	0
3	10	12	"PFK1067"	"Ks565_2"	12090	25310	120	452	410	150	99	102	22	92	89	0	417	395	130	112	112	19	90	90	0	1.157	1.099	1.013	0.976	1.975	1.150	0.765	120	440	658	594	0.211	353	305	311	283	0
3	11	12	"PFK1087"	"Ks56_4"	12240	25320	150	99	103	24	97	101	23	21	5	0	119	121	26	112	114	20	26	8	0	0.286	0.667	0.940	0.968	3.095	1.169	0.024	156	634	9	15	-1.807	2	7	6	9	-50
3	12	12	"PFK1089"	"Ks56_9"	12470	25310	120	244	236	69	96	99	22	92	90	0	285	276	77	114	117	22	91	90	0	0.865	0.864	0.889	0.813	1.941	0.865	0.667	120	547	319	302	-0.208	148	171	140	162	0
3	13	12	"PFK1091"	"Ks586_5"	12660	25310	120	309	303	100	101	103	23	90	89	0	320	313	90	117	121	22	93	91	0	1.025	1.031	1.041	0.927	1.962	1.087	0.604	120	499	411	398	0.035	208	203	202	196	0
3	14	12	"PFK1096"	"Ks592_4"	12840	25310	120	2800	2417	970	100	103	24	100	99	0	3960	3506	1140	118	121	21	100	100	0	0.703	0.684	0.701	0.593	2.561	0.687	0.811	120	525	6542	5705	-0.509	2700	3842	2317	3388	0
3	15	12	"PFK1098"	"Ks595_2"	13040	25310	120	125	126	33	98	101	22	53	24	0	277	267	79	116	118	20	90	89	0	0.168	0.185	0.213	0.179	2.710	0.142	0.147	120	456	188	179	-2.576	27	161	28	151	0
3	16	12	"PFK1103"	"Ks5_1"	13210	25310	120	116	120	28	99	102	22	41	19	0	657	619	197	114	120	45	96	95	0	0.031	0.042	0.054	0.061	2.341	0.034	0.108	120	524	560	526	-4.997	17	543	21	505	0
3	17	12	"PFK1124"	"Ks646_6"	13410	25310	120	995	916	333	99	102	31	97	94	0	559	512	156	115	125	110	90	87	0	2.018	2.058	1.946	1.863	2.173	2.247	0.772	120	539	1340	1214	1.013	896	444	817	397	0
3	18	12	"PFK1126"	"Ks64_1"	13590	25300	110	172	174	38	96	99	21	96	77	0	218	210	47	111	114	22	92	87	0	0.710	0.788	0.720	0.740	2.413	0.729	0.416	80	457	183	177	-0.494	76	107	78	99	0
3	19	12	"PFK1135"	"Ks664_1"	13790	25310	120	410	400	142	96	98	22	94	91	0	422	385	124	110	114	36	92	89	0	1.006	1.105	1.041	0.999	2.280	1.106	0.773	120	550	626	579	0.009	314	312	304	275	0
3	20	12	"PFK1137"	"Ks664_35"	13970	25300	120	2640	2609	823	97	100	24	100	100	0	1909	1718	661	111	117	50	95	93	0	1.414	1.563	1.499	1.797	2.199	1.531	0.833	120	506	4341	4119	0.500	2543	1798	2512	1607	0
3	21	12	"PFK1140"	"Ks667_3"	14160	25340	150	106	109	28	96	103	54	7	0	0	112	118	26	110	117	40	9	1	0	5.000	1.625	0.857	0.970	4.358	2.172	0.038	156	670	12	21	2.322	10	2	13	8	-50
3	22	12	"PFK1142"	"Ks66_1"	14360	25310	120	1162	1065	361	95	98	22	98	95	0	2166	1912	615	109	113	19	100	100	0	0.519	0.538	0.518	0.519	2.139	0.518	0.826	120	595	3124	2773	-0.947	1067	2057	970	1803	0
3	1	13	"PFM0090"	"M16407_5"	10360	25490	110	810	808	240	105	108	29	100	100	0	590	565	163	121	126	40	97	96	0	1.503	1.583	1.616	1.626	1.780	1.544	0.782	80	535	1174	1147	0.588	705	469	703	444	0
3	2	13	"PFM0095"	"M16853_1"	10570	25490	120	233	230	76	102	106	29	86	80	0	226	215	60	119	125	43	83	65	0	1.224	1.333	1.329	1.188	2.820	1.408	0.473	120	551	238	224	0.292	131	107	128	96	0
3	3	13	"PFM0099"	"M17049_2"	10750	25490	120	758	702	251	99	102	24	100	99	0	570	526	183	116	118	21	95	92	0	1.452	1.471	1.531	1.526	2.111	1.518	0.754	120	476	1113	1013	0.538	659	454	603	410	0
3	4	13	"PFM0101"	"M17181_1"	10940	25490	120	172	172	59	96	99	23	77	64	0	165	164	52	116	118	20	72	56	0	1.551	1.583	1.408	1.241	3.350	1.723	0.159	120	457	125	124	0.633	76	49	76	48	0
3	5	13	"PFM0103"	"M17230_2"	11100	25500	150	88	89	19	97	100	24	4	1	0	104	105	20	114	116	20	8	1	0	0.900	0.889	1.000	0.913	3.027	1.401	0.026	156	636	-19	-17	-0.152	-9	-10	-8	-9	-50
3	6	13	"PFM0105"	"M17327_1"	11320	25490	110	316	311	104	95	98	23	92	90	0	417	395	137	112	114	21	93	91	0	0.725	0.763	0.772	0.719	2.109	0.712	0.637	80	438	526	499	-0.465	221	305	216	283	0
3	7	13	"PFM0123"	"M18924_1"	11470	25490	110	137	146	50	95	98	23	68	47	0	203	229	93	111	114	21	88	81	0	0.457	0.432	0.522	0.469	2.935	0.381	0.305	80	432	134	169	-1.131	42	92	51	118	0
3	8	13	"PFM0125"	"M18924_16"	11660	25490	120	1308	1126	508	96	99	23	100	97	0	1327	1179	421	111	114	20	100	99	0	0.997	0.964	0.996	0.867	2.648	1.016	0.762	120	491	2428	2098	-0.005	1212	1216	1030	1068	0
3	9	13	"PFM0128"	"M18924_2"	11860	25490	120	2798	2457	1077	102	107	77	95	94	0	1362	1223	463	112	128	190	90	89	0	2.157	2.120	2.107	1.789	3.192	2.303	0.716	120	449	3946	3466	1.109	2696	1250	2355	1111	0
3	10	13	"PFM0134"	"M19188_5"	12040	25510	150	92	96	23	100	106	72	0	0	0	122	124	24	114	128	177	0	0	0	-1.000	-0.400	1.346	1.181	4.124	0.224	0.257	156	519	0	6	Error	-8	8	-4	10	-50
3	11	13	"PFM0138"	"M19559_4"	12220	25490	100	266	264	90	98	101	22	93	88	0	225	216	64	113	115	20	87	86	0	1.500	1.612	1.573	1.472	2.242	1.896	0.482	80	358	280	269	0.585	168	112	166	103	0
3	12	13	"PFM0140"	"M196_2"	12420	25490	120	361	350	124	98	101	23	94	90	0	304	299	103	116	118	20	92	88	0	1.399	1.377	1.239	1.318	2.766	1.420	0.590	120	521	451	435	0.484	263	188	252	183	0
3	13	13	"PFM0160"	"M21368_2"	12590	25480	90	121	125	40	103	105	25	36	25	0	150	156	36	118	123	24	59	28	0	0.563	0.579	1.040	0.935	3.615	0.873	0.048	52	352	50	60	-0.830	18	32	22	38	0
3	14	13	"PFM0162"	"M21439_1"	12800	25490	110	234	228	74	103	105	25	90	83	0	276	264	81	115	120	29	88	87	0	0.814	0.839	0.820	0.722	2.364	0.756	0.455	80	513	292	274	-0.297	131	161	125	149	0
3	15	13	"PFM0165"	"M21508_2"	13010	25490	120	1032	940	357	97	100	24	99	97	0	833	729	305	112	115	25	90	85	0	1.297	1.366	1.378	1.382	2.768	1.340	0.739	120	515	1656	1460	0.375	935	721	843	617	0
3	16	13	"PFM0167"	"M2157_1"	13180	25490	110	185	194	65	97	101	24	91	76	0	223	219	68	114	116	20	88	87	0	0.807	0.924	0.934	0.822	2.301	0.883	0.482	80	424	197	202	-0.309	88	109	97	105	0
3	17	13	"PFM0171"	"M21780_2"	13390	25490	120	458	443	175	97	101	24	92	90	0	641	600	222	114	115	20	94	92	0	0.685	0.712	0.663	0.565	2.918	0.686	0.716	120	510	888	832	-0.546	361	527	346	486	0
3	18	13	"PFM0173"	"M21780_4"	13580	25510	150	97	98	23	98	99	22	14	4	0	101	103	19	112	114	21	7	1	0	0.091	0.000	1.095	1.041	3.538	2.445	0.003	156	570	-12	-9	-3.459	-1	-11	0	-9	-50
3	19	13	"PFM0202"	"M23550_4"	13770	25500	120	782	692	281	94	97	23	93	92	0	851	763	287	107	110	19	95	92	0	0.925	0.912	0.905	0.868	2.362	0.929	0.765	120	458	1432	1254	-0.113	688	744	598	656	0
3	20	13	"PFM0204"	"M23550_7"	13960	25510	150	96	99	24	94	97	24	19	6	0	111	113	21	107	112	27	15	1	0	0.500	0.833	1.121	1.089	4.655	7.802	0.003	156	593	6	11	-1.000	2	4	5	6	-50
3	21	13	"PFM0209"	"M24104_1"	14140	25490	110	655	624	230	94	105	68	96	93	0	383	366	139	107	116	49	88	83	0	2.033	2.046	2.117	2.310	2.366	2.040	0.733	80	399	837	789	1.023	561	276	530	259	0
3	22	13	"PFM0211"	"M24315_1"	14340	25490	110	707	637	232	95	104	59	100	90	0	436	416	136	108	116	44	92	91	0	1.866	1.760	1.788	1.738	2.033	1.866	0.740	80	527	940	850	0.900	612	328	542	308	0
3	1	14	"PFM0214"	"M24561_16"	10340	25680	120	266	269	79	103	105	27	95	93	0	229	221	64	118	122	37	81	71	0	1.468	1.612	1.520	1.777	2.535	1.642	0.503	120	614	274	269	0.554	163	111	166	103	0
3	2	14	"PFM0216"	"M24561_22"	10530	25680	110	228	222	70	102	105	24	88	85	0	383	370	136	117	120	22	92	86	0	0.474	0.474	0.512	0.520	2.236	0.421	0.525	80	443	392	373	-1.078	126	266	120	253	0
3	3	14	"PFM0675"	"M49210_1"	10700	25670	110	180	183	48	101	104	26	87	71	0	170	170	47	117	120	23	73	56	0	1.491	1.547	1.500	1.390	2.878	1.620	0.309	80	476	132	135	0.576	79	53	82	53	0
3	4	14	"PFM0678"	"M49439_1"	10900	25670	100	108	111	30	97	101	26	33	11	0	168	170	46	116	117	20	82	61	0	0.212	0.259	0.499	0.486	2.712	0.168	0.018	80	447	63	68	-2.241	11	52	14	54	0
3	5	14	"PFM0682"	"M49680_3"	11090	25680	120	291	279	78	97	99	22	95	94	0	251	240	73	113	115	19	88	85	0	1.406	1.433	1.357	1.410	2.230	1.439	0.525	120	448	332	309	0.491	194	138	182	127	0
3	6	14	"PFM0685"	"M50030_1"	11280	25680	120	828	767	246	97	98	23	98	97	0	527	496	184	110	112	20	92	89	0	1.753	1.736	1.705	1.756	1.949	1.719	0.797	120	539	1148	1056	0.810	731	417	670	386	0
3	7	14	"PFM0689"	"M50253_2"	11470	25670	110	173	172	43	97	99	22	87	78	0	330	312	87	111	114	21	93	92	0	0.347	0.373	0.360	0.349	1.955	0.351	0.518	80	481	295	276	-1.527	76	219	75	201	0
3	8	14	"PFM0691"	"M50721_1"	11660	25670	120	255	247	77	95	98	23	91	88	0	240	233	57	111	114	22	93	90	0	1.240	1.246	1.277	1.320	2.103	1.365	0.566	120	522	289	274	0.311	160	129	152	122	0
3	9	14	"PFM0712"	"M52704_3"	11860	25690	150	101	103	24	96	99	22	24	6	0	105	108	21	108	112	21	16	4	0	-1.667	100000.000	1.227	1.260	3.980	5.340	0.001	156	527	2	7	Error	5	-3	7	0	-50
3	10	14	"PFM0715"	"M5299_1"	12040	25670	120	373	351	114	97	99	22	96	94	0	458	415	156	111	113	20	90	88	0	0.795	0.836	0.802	0.884	2.548	0.767	0.641	120	438	623	558	-0.330	276	347	254	304	0
3	11	14	"PFM0718"	"M53027_1"	12250	25680	120	346	327	114	98	99	22	92	90	0	227	226	68	113	115	19	92	83	0	2.175	2.027	2.115	2.297	2.789	2.303	0.531	120	548	362	342	1.121	248	114	229	113	0
3	12	14	"PFM0720"	"M53181_3"	12440	25680	120	922	842	314	100	102	22	100	98	0	635	595	198	115	118	20	92	92	0	1.581	1.546	1.528	1.438	2.742	1.654	0.740	120	474	1342	1222	0.661	822	520	742	480	0
3	13	14	"PFM0722"	"M53240_1"	12620	25670	120	975	910	346	99	103	24	99	98	0	592	552	191	115	118	21	91	90	0	1.836	1.856	1.947	1.908	2.747	2.008	0.725	120	504	1353	1248	0.877	876	477	811	437	0
3	14	14	"PFM0726"	"M53565_1"	12820	25690	150	100	103	27	100	111	113	0	0	0	112	113	21	111	138	297	0	0	0	0.000	1.500	1.000	1.092	3.722	0.088	0.012	156	656	1	5	Error	0	1	3	2	-50
3	15	14	"PFM0746"	"M54626_1"	13010	25680	120	1473	1852	4670	96	109	131	94	92	0	1481	1945	4468	110	141	350	90	85	0	1.004	0.957	1.011	0.915	2.832	0.822	0.137	120	466	2748	3591	0.006	1377	1371	1756	1835	0
3	16	14	"PFM0749"	"M5464_1"	13190	25670	120	352	353	116	94	98	23	96	95	0	303	286	100	110	113	21	88	85	0	1.337	1.472	1.362	1.559	2.191	1.444	0.663	120	503	451	435	0.419	258	193	259	176	0
3	17	14	"PFM0753"	"M55240_4"	13390	25690	150	93	95	22	94	97	22	19	3	0	98	105	43	111	115	34	6	0	0	0.077	-0.167	0.747	0.752	3.678	0.141	0.005	156	591	-14	-5	-3.700	-1	-13	1	-6	-50
3	18	14	"PFM0758"	"M55479_1"	13580	25690	150	95	97	24	96	98	22	16	4	0	106	109	25	111	113	19	18	7	0	0.200	-0.500	0.826	0.915	3.491	0.982	0.021	156	509	-6	-1	-2.322	-1	-5	1	-2	-50
3	19	14	"PFM0761"	"M55746_2"	13760	25670	110	178	175	48	95	97	23	85	73	0	166	164	38	111	116	64	38	2	0	1.509	1.509	1.547	1.413	3.434	0.250	0.058	80	442	138	133	0.594	83	55	80	53	0
3	20	14	"PFM0763"	"M55888_10"	13960	25670	110	574	568	174	94	171	712	8	0	0	1023	1000	276	110	179	1058	31	0	0	0.526	0.533	0.546	0.529	1.555	0.542	0.529	80	412	1393	1364	-0.928	480	913	474	890	0
3	21	14	"PFM0787"	"M57062_3"	14140	25680	110	102	106	25	95	111	236	0	0	0	165	167	35	108	120	118	6	0	0	0.123	0.186	0.392	0.335	3.714	0.138	0.012	80	484	64	70	-3.026	7	57	11	59	0
3	22	14	"PFM0790"	"M57295_1"	14340	25700	150	92	96	22	96	100	30	12	1	0	96	99	21	110	114	32	3	0	0	0.286	0.000	0.782	0.781	2.806	1.377	0.005	156	833	-18	-11	-1.807	-4	-14	0	-11	-50
3	1	15	"PFM0798"	"M57785_5"	10330	25880	150	106	108	27	102	105	25	21	5	0	117	117	24	119	120	20	13	5	0	-2.000	-3.000	1.448	1.257	3.133	9.497	0.003	156	873	2	4	Error	4	-2	6	-2	-50
3	2	15	"PFM0800"	"M58024_1"	10550	25860	120	232	233	70	104	109	28	88	85	0	239	222	68	119	121	22	85	80	0	1.067	1.252	1.096	1.151	2.425	1.209	0.486	120	497	248	232	0.093	128	120	129	103	0
3	3	15	"PFM0804"	"M58298_1"	10720	25880	150	95	98	28	104	107	26	12	5	0	109	112	24	120	122	23	12	1	0	0.818	0.750	1.074	0.989	3.235	2.157	0.017	156	626	-20	-14	-0.290	-9	-11	-6	-8	-50
3	4	15	"PFM0807"	"M58361_1"	10940	25870	120	267	264	90	102	104	24	90	88	0	1140	1041	356	119	120	20	100	99	0	0.162	0.176	0.184	0.178	2.091	0.161	0.670	120	499	1186	1084	-2.629	165	1021	162	922	0
3	5	15	"PFN0316"	"N134_30"	11110	25860	120	292	282	88	101	103	24	92	89	0	222	219	54	115	117	29	90	85	0	1.785	1.740	1.659	1.648	2.939	1.947	0.548	120	464	298	285	0.836	191	107	181	104	0
3	6	15	"PFN0318"	"N134_34"	11300	25860	110	507	484	145	101	103	25	96	96	0	308	295	88	113	116	30	92	88	0	2.082	2.104	2.029	2.161	2.148	2.156	0.677	80	477	601	565	1.058	406	195	383	182	0
3	7	15	"PFN0320"	"N134_41"	11490	25860	110	209	204	64	97	100	24	88	80	0	253	245	67	111	115	22	88	88	0	0.789	0.799	0.821	0.769	2.207	0.824	0.460	80	524	254	241	-0.342	112	142	107	134	0
3	8	15	"PFN0324"	"N134_45"	11690	25870	120	2138	1901	727	94	98	23	96	94	0	1842	1692	527	108	111	22	100	98	0	1.179	1.141	1.145	1.018	2.158	1.207	0.849	120	518	3778	3391	0.237	2044	1734	1807	1584	0
3	9	15	"PFN0326"	"N134_5"	11870	25860	120	324	308	101	95	98	23	93	89	0	369	353	96	107	111	21	96	95	0	0.874	0.866	0.897	0.842	2.278	0.896	0.669	120	425	491	459	-0.194	229	262	213	246	0
3	10	15	"PFN0328"	"N134_57"	12060	25880	150	111	114	29	98	100	23	35	12	0	118	121	25	111	113	19	33	12	0	1.857	1.600	1.176	1.128	4.022	8.283	0.004	156	536	20	26	0.893	13	7	16	10	-50
3	11	15	"PFN0346"	"N134_93"	12250	25880	150	95	99	26	99	101	23	16	5	0	105	107	24	112	114	18	14	4	0	0.571	0.000	0.909	0.910	3.857	3.502	0.019	156	502	-11	-5	-0.807	-4	-7	0	-5	-50
3	12	15	"PFN0348"	"N134_96"	12440	25880	150	91	93	22	99	101	23	9	1	0	106	111	24	111	115	20	19	7	0	1.600	100000.000	1.167	1.141	3.693	1.942	0.004	156	488	-13	-6	0.678	-8	-5	-6	0	-50
3	13	15	"PFN0350"	"N135_1"	12620	25860	150	98	100	26	99	101	24	15	5	0	123	126	26	113	116	20	32	12	0	-0.100	0.077	0.978	0.875	4.618	2.398	0.007	156	559	9	14	Error	-1	10	1	13	-50
3	14	15	"PFN0353"	"N135_14"	12800	25860	110	573	547	174	101	107	37	97	95	0	469	450	156	116	123	47	93	90	0	1.337	1.335	1.265	1.333	2.110	1.286	0.731	80	425	825	780	0.419	472	353	446	334	0
3	15	15	"PFN0355"	"N135_17"	13010	25870	120	318	343	248	100	105	34	89	85	0	277	314	442	116	122	43	86	78	0	1.354	1.227	1.399	1.397	2.365	0.502	0.355	120	548	379	441	0.437	218	161	243	198	0
3	16	15	"PFN0357"	"N135_2"	13200	25870	120	229	228	69	95	98	22	92	87	0	220	210	65	114	116	21	85	81	0	1.264	1.385	1.291	1.425	2.244	1.302	0.506	120	533	240	229	0.338	134	106	133	96	0
3	17	15	"PFN0375"	"N136_7"	13380	25860	110	349	348	115	97	99	22	96	92	0	672	614	225	113	118	41	96	92	0	0.451	0.501	0.497	0.532	2.250	0.461	0.683	80	437	811	752	-1.149	252	559	251	501	0
3	18	15	"PFN0377"	"N137_11"	13590	25870	120	1239	1103	434	98	100	23	98	98	0	816	727	272	113	117	39	94	91	0	1.623	1.637	1.573	1.575	3.175	1.723	0.749	120	498	1844	1619	0.699	1141	703	1005	614	0
3	19	15	"PFN0379"	"N137_15"	13750	25860	110	187	192	55	97	100	24	86	78	0	148	150	47	113	115	20	63	42	0	2.571	2.568	1.923	2.131	3.845	2.863	0.180	80	469	125	132	1.363	90	35	95	37	0
3	20	15	"PFN0383"	"N137_20"	13960	25860	150	170	169	53	98	141	533	0	0	0	152	156	53	113	153	792	0	0	0	1.846	1.651	1.570	1.500	2.698	0.397	0.300	156	737	111	114	0.885	72	39	71	43	0
3	21	15	"PFN0385"	"N137_22"	14160	25870	120	7440	6641	2326	102	154	617	95	92	0	2255	2013	748	114	175	1026	85	60	0	3.427	3.443	3.369	3.196	2.664	3.840	0.740	120	437	9479	8438	1.777	7338	2141	6539	1899	0
3	22	15	"PFN0387"	"N137_25"	14320	25870	150	109	111	27	101	105	36	16	1	0	131	133	33	112	119	37	30	6	0	0.421	0.476	0.800	0.828	3.285	0.890	0.016	156	703	27	31	-1.248	8	19	10	21	-50
3	1	16	"PFN0405"	"N137_9"	10370	26060	120	246	240	84	101	104	27	86	82	0	231	219	73	117	119	20	82	77	0	1.272	1.363	1.270	1.402	3.017	1.422	0.414	120	540	259	241	0.347	145	114	139	102	0
3	2	16	"PFN0407"	"N138_101"	10560	26070	150	99	102	25	104	109	29	12	1	0	107	109	23	119	120	21	6	2	0	0.417	0.200	1.059	1.102	3.066	3.874	0.003	156	546	-17	-12	-1.263	-5	-12	-2	-10	-50
3	3	16	"PFN0410"	"N138_105"	10730	26050	120	1315	1167	451	107	111	27	100	98	0	1195	1065	405	123	124	22	97	96	0	1.127	1.125	1.118	1.202	2.802	1.137	0.742	120	425	2280	2002	0.172	1208	1072	1060	942	0
3	4	16	"PFN0413"	"N138_15"	10930	26050	120	189	190	58	106	108	25	83	71	0	154	155	40	120	123	21	65	42	0	2.441	2.400	1.641	1.734	2.865	2.839	0.170	120	477	117	119	1.288	83	34	84	35	0
3	5	16	"PFN0416"	"N138_21"	11110	26060	150	97	100	24	103	105	25	11	3	0	145	146	34	117	120	28	48	17	0	-0.214	-0.103	0.877	0.878	4.505	4.342	0.008	156	614	22	26	Error	-6	28	-3	29	-50
3	6	16	"PFN0418"	"N138_26"	11320	26060	120	443	407	137	99	103	23	95	92	0	357	339	100	115	119	30	95	90	0	1.421	1.375	1.368	1.260	2.567	1.457	0.711	120	542	586	532	0.507	344	242	308	224	0
3	7	16	"PFN0821"	"N159_40"	11490	26050	110	152	151	40	99	102	22	75	55	0	1198	1134	365	115	118	25	98	98	0	0.049	0.051	0.051	0.052	1.979	0.049	0.439	80	448	1136	1071	-4.353	53	1083	52	1019	0
3	8	16	"PFN0823"	"N159_45"	11680	26070	150	101	104	25	95	99	23	24	8	0	111	116	24	113	116	24	15	5	0	-3.000	3.000	0.938	0.801	3.554	1.092	0.004	156	612	4	12	Error	6	-2	9	3	-50
3	9	16	"PFN0826"	"N159_51"	11870	26070	150	102	104	25	96	99	24	19	7	0	114	114	27	112	115	21	23	8	0	3.000	4.000	0.942	0.965	3.880	3.994	0.001	156	568	8	10	1.585	6	2	8	2	-50
3	10	16	"PFN0828"	"N159_7"	12060	26050	120	458	476	225	96	100	24	97	96	0	412	495	336	112	114	19	94	94	0	1.207	0.992	1.052	1.027	2.389	0.782	0.515	120	434	662	763	0.271	362	300	380	383	0
3	11	16	"PFN0830"	"N161_2"	12250	26050	120	349	325	116	96	100	22	92	88	0	236	231	65	113	115	19	91	89	0	2.057	1.941	1.921	1.709	2.471	2.214	0.569	120	433	376	347	1.040	253	123	229	118	0
3	12	16	"PFN0833"	"N162_3"	12430	26050	130	181	184	54	99	101	23	90	77	0	207	208	54	113	115	20	90	86	0	0.872	0.895	0.974	0.933	2.509	0.874	0.335	120	484	176	180	-0.197	82	94	85	95	0
3	13	16	"PFN0859"	"N168_1"	12620	26050	110	187	188	55	98	99	23	90	78	0	243	233	58	112	114	21	92	90	0	0.679	0.744	0.767	0.816	2.535	0.675	0.381	80	478	220	211	-0.558	89	131	90	121	0
3	14	16	"PFN0861"	"N168_12"	12810	26050	110	123	128	39	98	103	28	45	22	0	744	682	208	115	121	46	96	93	0	0.040	0.053	0.072	0.069	2.230	0.044	0.159	80	538	654	597	-4.653	25	629	30	567	0
3	15	16	"PFN0863"	"N168_17"	13010	26050	110	343	350	99	100	104	26	96	95	0	214	203	58	115	119	35	78	66	0	2.455	2.841	2.453	2.966	2.503	2.808	0.521	80	523	342	338	1.295	243	99	250	88	0
3	16	16	"PFN0866"	"N168_23"	13210	26070	120	118	123	33	99	103	27	34	16	0	194	192	55	115	118	22	82	75	0	0.241	0.312	0.319	0.324	3.941	0.196	0.050	120	478	98	101	-2.056	19	79	24	77	0
3	17	16	"PFN0870"	"N168_29"	13390	26070	150	99	100	23	99	102	23	13	3	0	102	106	21	117	120	36	3	0	0	0.000	-0.091	0.929	0.810	3.558	2.054	0.009	156	656	-15	-10	Error	0	-15	1	-11	-50
3	18	16	"PFN0873"	"N168_32"	13570	26050	110	235	236	63	99	102	23	98	92	0	199	189	50	115	117	22	85	76	0	1.619	1.851	1.809	1.763	2.093	1.829	0.454	80	480	220	211	0.695	136	84	137	74	0
3	19	16	"PFN0901"	"N175_10"	13770	26060	110	116	122	36	98	102	25	40	20	0	780	738	196	115	121	40	100	97	0	0.027	0.039	0.045	0.055	2.225	0.030	0.078	80	501	683	647	-5.207	18	665	24	623	0
3	20	16	"PFN0903"	"N175_12"	13960	26070	150	94	95	21	99	102	24	9	0	0	106	111	23	115	121	38	5	0	0	0.556	1.000	0.831	0.900	3.863	0.115	0.010	156	580	-14	-8	-0.848	-5	-9	-4	-4	-50
3	21	16	"PFN0908"	"N175_3"	14150	26070	150	103	105	24	103	106	32	9	1	0	119	122	27	117	121	31	12	3	0	0.000	0.400	1.250	0.974	3.869	1.020	0.019	156	534	2	7	Error	0	2	2	5	-50
3	22	16	"PFN0910"	"N175_8"	14340	26060	110	249	250	66	98	104	39	93	83	0	475	455	131	112	124	51	96	93	0	0.416	0.443	0.454	0.455	2.184	0.388	0.500	80	466	514	495	-1.265	151	363	152	343	0
3	1	17	"PFN0912"	"N176_2"	10360	26240	110	442	411	144	100	103	24	97	95	0	314	301	99	115	118	23	91	87	0	1.719	1.672	1.597	1.925	2.722	1.785	0.693	80	494	541	497	0.781	342	199	311	186	0
3	2	17	"PFN0914"	"N176_4"	10550	26250	120	218	219	67	102	106	25	92	80	0	238	240	61	119	121	23	93	88	0	0.975	0.967	0.920	0.952	2.356	1.006	0.473	120	492	235	238	-0.037	116	119	117	121	0
3	3	17	"PFN0936"	"N181_8"	10750	26250	120	345	326	119	104	109	25	93	87	0	318	309	93	124	125	22	91	87	0	1.242	1.200	1.158	1.140	2.278	1.266	0.605	120	510	435	407	0.313	241	194	222	185	0
3	4	17	"PFN0938"	"N182_2"	10930	26250	120	252	243	71	105	107	23	91	85	0	205	204	55	121	123	21	89	80	0	1.750	1.663	1.727	1.611	2.377	1.733	0.518	120	459	231	221	0.807	147	84	138	83	0
3	5	17	"PFN0940"	"N182_5"	11110	26260	150	98	102	27	103	106	26	14	3	0	111	113	25	117	120	21	16	1	0	0.833	0.250	0.921	0.890	3.399	3.530	0.016	156	569	-11	-5	-0.263	-5	-6	-1	-4	-50
3	6	17	"PFN0947"	"N185_15"	11320	26250	120	261	247	86	103	106	28	85	82	0	234	229	70	117	120	21	91	84	0	1.350	1.286	1.193	1.200	2.675	1.393	0.497	120	498	275	256	0.433	158	117	144	112	0
3	7	17	"PFN0951"	"N185_4"	11510	26250	120	159	159	45	102	103	22	76	60	0	281	270	96	116	118	23	87	85	0	0.345	0.370	0.381	0.366	2.896	0.291	0.310	120	510	222	211	-1.533	57	165	57	154	0
3	8	17	"PFN0953"	"N185_6"	11690	26250	120	169	167	50	98	101	22	81	70	0	169	173	46	116	118	20	78	62	0	1.340	1.211	1.145	1.230	3.481	1.209	0.236	120	466	124	126	0.422	71	53	69	57	0
3	9	17	"PFF1635"	"F64095_4"	11880	26250	100	128	133	42	98	100	23	55	32	0	145	151	38	117	119	21	62	36	0	1.071	1.029	1.000	1.160	3.468	1.448	0.063	80	378	58	69	0.100	30	28	35	34	0
3	10	17	"PFF1651"	"F64732_1"	12060	26250	120	618	574	208	100	103	24	97	96	0	921	839	302	114	117	21	99	97	0	0.642	0.654	0.611	0.628	2.227	0.630	0.818	120	548	1325	1199	-0.640	518	807	474	725	0
3	11	17	"PFF1691"	"F66430_1"	12260	26240	110	124	136	57	100	103	23	50	28	0	165	159	53	116	118	21	68	53	0	0.490	0.837	0.612	0.570	2.976	1.065	0.071	80	457	73	79	-1.030	24	49	36	43	0
3	12	17	"PFF1706"	"F67045_1"	12440	26260	150	89	93	25	101	103	23	8	3	0	98	104	28	116	118	20	7	5	0	0.667	0.667	0.721	0.807	3.378	1.614	0.038	156	660	-30	-20	-0.585	-12	-18	-8	-12	-50
3	13	17	"PFF1770"	"F69174_1"	12640	26240	110	673	627	235	99	101	22	96	93	0	540	507	180	114	119	35	96	92	0	1.347	1.344	1.316	1.381	2.399	1.343	0.749	80	496	1000	921	0.430	574	426	528	393	0
3	14	17	"PFF1856"	"F72113_1"	12820	26240	110	2590	2276	805	97	101	25	100	100	0	2296	1990	858	113	121	61	98	98	0	1.142	1.161	1.127	1.295	2.079	1.120	0.782	80	538	4676	4056	0.192	2493	2183	2179	1877	0
3	15	17	"PFC0253"	"C664"	13030	26250	90	150	161	44	97	99	24	86	51	0	187	196	57	112	113	18	92	86	0	0.707	0.762	0.769	0.808	2.535	0.717	0.285	52	371	128	148	-0.501	53	75	64	84	0
3	16	17	"PFC0263"	"C68"	13210	26250	150	114	119	30	96	100	26	41	18	0	126	129	29	114	116	21	38	22	0	1.500	1.533	1.227	1.067	3.281	1.576	0.019	156	609	30	38	0.585	18	12	23	15	-50
3	17	17	"PFC0294"	"C735"	13430	26280	150	102	103	25	99	103	25	18	3	0	119	120	26	119	120	22	20	6	0	100000.000	4.000	0.978	1.057	3.607	0.150	0.001	156	576	3	5	16.610	3	0	4	1	-50
3	18	17	"PFC0298"	"C739"	13570	26250	90	107	110	26	104	107	28	21	3	0	141	144	35	122	125	26	40	17	0	0.158	0.273	0.652	0.514	4.641	0.577	0.025	52	310	22	28	-2.663	3	19	6	22	0
3	19	17	"PFC0301"	"C741"	13790	26250	120	143	145	36	102	105	27	64	34	0	232	230	63	118	123	38	85	74	0	0.360	0.384	0.416	0.368	3.062	0.347	0.238	120	544	155	155	-1.475	41	114	43	112	0
3	20	17	"PFL0015"	"L1_3"	13970	26260	150	97	98	22	101	107	39	2	0	0	126	131	27	115	122	46	14	0	0	-0.364	-0.188	0.733	0.751	4.077	0.754	0.006	156	476	7	13	Error	-4	11	-3	16	-50
3	21	17	"PFM0073"	"M15459_3"	14160	26260	150	99	103	22	99	103	24	17	6	0	124	122	23	114	117	21	27	8	0	0.000	0.500	0.927	0.898	3.733	0.598	0.000	156	501	10	12	Error	0	10	4	8	-50
3	22	17	"PFM0096"	"M16857_1"	14350	26240	120	918	828	279	94	96	22	100	98	0	876	796	262	109	113	33	98	94	0	1.074	1.068	1.090	1.098	2.341	1.057	0.770	120	587	1591	1421	0.103	824	767	734	687	0
3	1	18	"PFM0259"	"M26257_1"	10360	26430	120	368	354	118	101	104	22	95	93	0	435	401	142	116	118	22	90	90	0	0.837	0.888	0.892	0.921	2.600	0.861	0.733	120	621	586	538	-0.257	267	319	253	285	0
3	2	18	"PFM0321"	"M31208_3"	10550	26420	110	216	216	59	98	102	24	93	91	0	198	193	47	119	121	21	88	72	0	1.494	1.595	1.511	1.589	2.564	1.864	0.465	80	429	197	192	0.579	118	79	118	74	0
3	3	18	"PFM0389"	"M3590_2"	10730	26450	150	91	96	24	100	103	25	12	3	0	108	110	23	120	122	22	9	1	0	0.750	0.400	0.950	1.040	3.611	1.202	0.025	156	636	-21	-14	-0.415	-9	-12	-4	-10	-50
3	4	18	"PFM0523"	"M42640_1"	10940	26440	120	91	95	23	101	103	24	11	1	0	239	239	73	117	120	20	91	86	0	-0.082	-0.049	0.217	0.189	3.902	21.522	0.014	120	452	112	116	Error	-10	122	-6	122	0
3	5	18	"PFD0044"	"D13561_3"	11110	26450	150	97	99	24	102	105	26	9	3	0	108	109	20	116	119	21	7	1	0	0.625	0.429	0.851	0.959	3.359	4.700	0.003	156	597	-13	-10	-0.678	-5	-8	-3	-7	-50
3	6	18	"PFD0057"	"D15909_4"	11320	26430	120	109	113	25	102	105	26	29	4	0	254	250	69	116	120	23	92	89	0	0.051	0.082	0.191	0.143	2.807	0.074	0.031	120	526	145	145	-4.301	7	138	11	134	0
3	7	18	"PFD0156"	"D17715_93"	11500	26430	110	202	200	54	102	103	23	90	87	0	297	278	83	116	119	29	87	85	0	0.552	0.605	0.604	0.627	2.416	0.537	0.521	80	461	281	260	-0.856	100	181	98	162	0
3	8	18	"PFD0171"	"D21102_1"	11690	26430	100	977	916	312	101	102	23	98	96	0	677	627	234	116	119	19	96	93	0	1.561	1.595	1.562	1.669	2.333	1.617	0.776	80	420	1437	1326	0.643	876	561	815	511	0
3	9	18	"PFD0194"	"D23657_11"	11860	26430	100	118	121	28	101	104	23	41	18	0	158	158	35	117	119	21	73	47	0	0.415	0.488	0.519	0.535	3.470	0.400	0.063	80	408	58	61	-1.270	17	41	20	41	0
3	10	18	"PFD0273"	"D33539_50"	12060	26450	150	107	110	25	105	107	24	19	3	0	127	128	28	118	121	22	30	9	0	0.222	0.500	1.000	0.926	3.299	2.390	0.003	156	627	11	15	-2.170	2	9	5	10	-50
3	11	18	"IAX099I"	"Y_IAX099I"	12250	26450	150	98	99	23	105	107	25	7	1	0	108	111	23	118	121	21	11	1	0	0.700	0.857	0.923	0.919	3.111	1.758	0.003	156	543	-17	-13	-0.515	-7	-10	-6	-7	-50
3	12	18	"ICX188I"	"Y_ICX188I"	12440	26450	150	101	104	24	104	106	25	14	3	0	112	112	23	118	120	21	11	4	0	0.500	0.000	1.000	0.995	3.889	2.240	0.008	156	493	-9	-6	-1.000	-3	-6	0	-6	-50
3	13	18	"IEX355I"	"Y_IEX355I"	12630	26450	150	100	104	28	103	106	25	16	3	0	106	110	23	119	122	34	6	0	0	0.231	-0.111	0.864	0.872	3.488	4.268	0.006	156	529	-16	-8	-2.115	-3	-13	1	-9	-50
3	14	18	"IGX361I"	"Y_IGX361I"	12820	26450	150	94	97	23	100	105	27	11	1	0	104	107	23	117	123	53	1	0	0	0.462	0.300	1.026	1.088	3.225	0.909	0.011	156	572	-19	-13	-1.115	-6	-13	-3	-10	-50
3	15	18	"IIX063I"	"Y_IIX063I"	13010	26450	150	89	94	24	99	103	25	13	1	0	93	99	21	115	119	46	1	0	0	0.455	0.313	0.714	0.789	3.222	1.523	0.039	156	594	-32	-21	-1.138	-10	-22	-5	-16	-50
3	16	18	"IKX121I"	"Y_IKX121I"	13210	26450	150	91	94	23	98	100	22	11	1	0	96	100	21	115	116	20	5	1	0	0.368	0.267	0.767	0.863	3.006	1.347	0.016	156	524	-26	-19	-1.441	-7	-19	-4	-15	-50
3	17	18	"Z_1_50"	"Z_1_50"	13390	26430	120	576	523	198	97	100	23	96	95	0	279	269	96	115	116	19	90	82	0	2.921	2.766	2.881	3.194	2.698	3.086	0.555	120	398	643	580	1.546	479	164	426	154	0
3	18	18	"Z_1_70"	"Z_1_70"	13580	26430	120	1438	1316	520	99	104	25	100	100	0	524	502	174	117	119	22	98	95	0	3.290	3.161	3.171	3.208	2.340	3.463	0.748	120	499	1746	1602	1.718	1339	407	1217	385	0
3	19	18	"Z_1_90"	"Z_1_90"	13780	26430	110	4373	4070	1420	102	118	155	100	97	0	1383	1255	457	115	131	124	96	95	0	3.368	3.481	3.396	3.543	2.134	3.592	0.799	80	430	5539	5108	1.752	4271	1268	3968	1140	0
3	20	18	"Z_2_10"	"Z_2_10"	13970	26450	150	89	93	27	102	117	149	0	0	0	100	100	20	112	127	120	0	0	0	1.083	0.750	0.978	0.980	3.260	1.302	0.678	156	467	-25	-21	0.115	-13	-12	-9	-12	-50
3	21	18	"Z_2_30"	"Z_2_30"	14160	26450	150	98	98	23	99	102	24	12	1	0	120	123	25	111	114	20	33	11	0	-0.111	-0.083	1.111	1.085	4.002	7.531	0.001	156	503	8	11	Error	-1	9	-1	12	-50
3	22	18	"Z_2_50"	"Z_2_50"	14350	26430	110	2224	1996	665	95	98	22	100	100	0	9135	8016	2465	111	114	20	100	100	0	0.236	0.240	0.240	0.235	1.807	0.217	0.828	80	507	11153	9806	-2.084	2129	9024	1901	7905	0
3	1	19	"Z_3_90"	"Z_3_90"	10370	26620	120	4598	4161	1463	102	104	23	100	100	0	4479	3984	1421	119	122	22	97	97	0	1.031	1.050	1.060	1.075	2.190	1.047	0.842	120	543	8856	7924	0.044	4496	4360	4059	3865	0
3	2	19	"Z_4_10"	"Z_4_10"	10540	26640	150	98	101	24	98	100	24	16	4	0	117	116	22	117	120	36	3	0	0	0.000	-3.000	0.764	0.837	3.005	2.185	0.019	156	564	0	2	Error	0	0	3	-1	-50
3	3	19	"Z_4_30"	"Z_4_30"	10730	26640	150	87	91	24	96	99	23	10	3	0	99	102	22	115	117	20	8	3	0	0.563	0.385	0.795	0.785	3.489	1.379	0.026	156	577	-25	-18	-0.830	-9	-16	-5	-13	-50
3	4	19	"Z_4_50"	"Z_4_50"	10930	26620	110	92	94	24	96	100	23	16	3	0	643	599	177	114	116	20	98	97	0	-0.008	-0.004	0.047	0.049	2.736	167.596	0.003	80	487	525	483	Error	-4	529	-2	485	0
3	5	19	"Z_4_70"	"Z_4_70"	11130	26620	110	108	115	38	99	102	23	36	18	0	1380	1284	424	113	118	32	100	100	0	0.007	0.014	0.027	0.035	2.227	0.013	0.069	80	481	1276	1187	-7.137	9	1267	16	1171	0
3	6	19	"Z_4_90"	"Z_4_90"	11330	26620	110	166	170	50	101	104	24	80	57	0	3642	3253	1130	116	122	41	100	98	0	0.018	0.022	0.024	0.027	2.212	0.020	0.448	80	441	3591	3206	-5.761	65	3526	69	3137	0
3	7	19	"Z_6_30"	"Z_6_30"	11490	26640	150	91	93	23	102	104	24	9	3	0	105	106	20	116	121	40	1	0	0	1.000	0.900	0.968	0.904	3.249	0.045	0.001	156	599	-22	-19	0.000	-11	-11	-9	-10	-50
3	8	19	"Z_6_50"	"Z_6_50"	11680	26640	150	97	98	26	102	105	25	13	3	0	105	108	24	117	120	21	10	4	0	0.417	0.444	0.778	0.896	3.778	3.646	0.004	156	715	-17	-13	-1.263	-5	-12	-4	-9	-50
3	9	19	"Z_6_70"	"Z_6_70"	11890	26590	90	117	123	37	104	108	26	32	17	0	140	137	33	118	122	23	42	15	0	0.591	1.000	2.012	1.331	4.922	1.174	0.071	52	378	35	38	-0.759	13	22	19	19	0
3	10	19	"Z_6_90"	"Z_6_90"	12070	26620	110	185	182	46	102	106	25	88	76	0	210	209	47	117	120	23	95	85	0	0.892	0.870	0.878	0.852	1.933	0.904	0.423	80	435	176	172	-0.164	83	93	80	92	0
3	11	19	"Z_7_10"	"Z_7_10"	12260	26640	150	101	105	29	104	112	88	0	0	0	110	110	21	119	123	29	3	0	0	0.333	-0.111	0.983	1.128	4.136	5.774	0.252	156	467	-12	-8	-1.585	-3	-9	1	-9	-50
3	12	19	"Z_7_30"	"Z_7_30"	12450	26640	150	108	111	27	102	105	24	26	10	0	114	116	25	118	121	23	14	5	0	-1.500	-4.500	1.011	1.149	3.628	3.237	0.011	156	452	2	7	Error	6	-4	9	-2	-50
3	13	19	"PFI17646"	"oPFI17646"	12640	26620	120	178	185	53	104	106	26	87	67	0	201	200	48	120	122	22	88	77	0	0.914	1.013	0.980	0.930	2.363	1.130	0.287	120	409	155	161	-0.130	74	81	81	80	0
3	14	19	"PFN0256"	"oPFN0256"	12820	26620	120	348	348	108	105	108	25	96	95	0	241	239	69	122	123	21	90	85	0	2.042	2.077	1.893	2.105	2.276	2.258	0.554	120	400	362	360	1.030	243	119	243	117	0
3	15	19	"PFG0021"	"oPFG0021"	13020	26640	150	103	106	24	104	107	29	12	1	0	108	110	21	121	125	29	3	1	0	0.077	-0.182	0.750	0.778	3.702	1.719	0.015	156	473	-14	-9	-3.700	-1	-13	2	-11	-50
3	16	19	"PFF72433"	"oPFF72433"	13210	26640	150	112	115	27	104	105	23	32	10	0	112	118	29	120	123	24	21	4	0	-1.000	-5.500	0.737	0.813	4.592	1.295	0.004	156	484	0	9	Error	8	-8	11	-2	-50
3	17	19	"PFJ12787"	"oPFJ12787"	13400	26640	150	88	93	29	101	103	23	11	5	0	128	134	34	117	119	22	37	17	0	-1.182	-0.471	1.667	1.192	4.326	6.216	0.000	156	548	-2	9	Error	-13	11	-8	17	-50
3	18	19	"PFG0023"	"oPFG0023"	13590	26620	120	7384	6521	2453	98	101	23	100	100	0	4261	3735	1492	114	117	21	96	96	0	1.757	1.774	1.732	1.873	2.488	1.846	0.795	120	483	11433	10044	0.813	7286	4147	6423	3621	0
3	19	19	"PFJ12789"	"oPFJ12789"	13790	26620	150	131	132	33	99	111	130	1	0	0	117	119	25	112	125	105	0	0	0	6.400	4.714	2.179	2.141	3.126	0.140	0.043	156	614	37	40	2.678	32	5	33	7	-50
3	20	19	"PFBL B0077"	"oPFBLOB0077"	13970	26620	120	258	254	73	96	98	22	96	93	0	203	206	53	110	111	18	94	88	0	1.742	1.646	1.607	1.673	2.205	1.719	0.565	120	452	255	254	0.801	162	93	158	96	0
3	21	19	"PFF72437"	"oPFF72437"	14170	26620	120	613	575	195	96	98	24	100	99	0	471	428	140	110	112	20	95	92	0	1.432	1.506	1.436	1.543	2.176	1.562	0.766	120	424	878	797	0.518	517	361	479	318	0
3	22	19	"PFL0043"	"oPFL0043"	14350	26640	150	96	97	19	94	97	22	16	3	0	102	107	23	109	113	21	13	3	0	-0.286	-1.500	0.909	0.823	3.344	0.794	0.000	156	807	-5	1	Error	2	-7	3	-2	-50
3	1	20	"PFBL B0079"	"oPFBLOB0079"	10380	26820	120	153	157	38	98	101	22	88	65	0	235	229	49	113	116	21	95	94	0	0.451	0.509	0.488	0.497	1.890	0.467	0.359	120	549	177	175	-1.149	55	122	59	116	0
3	2	20	"PFF72438"	"oPFF72438"	10550	26810	110	963	912	293	94	97	28	98	98	0	1185	1098	353	112	122	95	98	96	0	0.810	0.830	0.811	0.832	1.756	0.773	0.786	80	430	1942	1804	-0.304	869	1073	818	986	0
3	3	20	"PFH0006"	"oPFH0006"	10750	26810	120	729	686	207	95	97	27	99	99	0	496	456	144	113	122	92	90	83	0	1.655	1.723	1.658	1.826	2.047	1.753	0.771	120	464	1017	934	0.727	634	383	591	343	0
3	4	20	"PFBL B0083"	"oPFBLOB0083"	10930	26830	150	103	104	26	95	98	22	25	9	0	111	112	22	113	116	20	16	5	0	-4.000	-9.000	1.097	1.193	3.928	12.977	0.001	156	609	6	8	Error	8	-2	9	-1	-50
3	5	20	"PFBL B0084"	"oPFBLOB0084"	11120	26830	150	100	102	27	98	100	23	21	5	0	105	110	24	114	119	26	11	1	0	-0.222	-1.000	0.880	0.914	3.584	1.435	0.004	156	729	-7	0	Error	2	-9	4	-4	-50
3	6	20	"PFM60485"	"oPFM60485"	11330	26810	110	390	391	126	101	102	23	95	93	0	288	283	79	114	119	40	91	90	0	1.661	1.716	1.656	1.622	1.837	1.864	0.644	80	460	463	459	0.732	289	174	290	169	0
3	7	20	"PFN0258"	"oPFN0258"	11500	26830	150	96	98	22	102	104	23	10	1	0	111	112	21	114	119	27	8	0	0	2.000	2.000	1.121	1.012	3.921	1.160	0.008	156	566	-9	-6	1.000	-6	-3	-4	-2	-50
3	8	20	"PFM60486"	"oPFM60486"	11710	26820	120	230	229	71	103	105	24	89	85	0	250	239	64	117	118	20	90	87	0	0.955	1.033	1.092	1.045	2.254	1.053	0.488	120	472	260	248	-0.067	127	133	126	122	0
3	9	20	"PFK12896"	"oPFK12896"	11890	26810	110	107	110	33	102	105	25	15	7	0	211	203	58	118	120	21	83	73	0	0.054	0.094	0.221	0.237	3.528	0.076	0.013	80	505	98	93	-4.217	5	93	8	85	0
3	10	20	"PFN0259"	"oPFN0259"	12070	26810	110	420	389	115	102	111	86	91	80	0	512	467	149	119	125	48	97	87	0	0.809	0.825	0.793	0.838	2.258	0.748	0.757	80	503	711	635	-0.306	318	393	287	348	0
3	11	20	"PFL0046"	"oPFL0046"	12270	26800	140	332	305	152	102	110	83	67	58	0	305	330	418	119	126	47	74	67	0	1.237	0.962	1.205	1.170	2.696	0.719	0.538	156	567	416	414	0.306	230	186	203	211	0
3	12	20	"PFD66984"	"oPFD66984"	12450	26810	110	416	393	127	100	102	26	96	95	0	415	398	112	118	123	33	95	93	0	1.064	1.046	1.009	0.947	2.180	1.041	0.707	80	381	613	573	0.089	316	297	293	280	0
3	13	20	"PFD66985"	"oPFD66985"	12640	26830	150	90	93	25	105	107	25	5	2	0	98	103	23	121	125	30	4	0	0	0.652	0.667	0.903	0.800	3.037	0.390	0.033	156	600	-38	-30	-0.617	-15	-23	-12	-18	-50
3	14	20	"PFL0047"	"oPFL0047"	12850	26820	150	196	221	113	106	110	29	80	66	0	195	197	66	120	124	29	75	57	0	1.200	1.494	1.333	1.325	2.437	1.325	0.322	156	606	165	192	0.263	90	75	115	77	-50
3	15	20	"PFF72478"	"oPFF72478"	12940	26800	110	452	437	145	104	109	32	96	93	0	290	286	90	120	124	32	91	83	0	2.047	2.006	1.960	1.928	2.405	2.144	0.570	80	344	518	499	1.034	348	170	333	166	0
3	16	20	"PFL0097"	"oPFL0097"	13140	26800	110	263	273	73	104	107	29	97	93	0	264	257	63	120	125	32	95	88	0	1.104	1.234	1.172	1.236	2.002	1.226	0.594	80	443	303	306	0.143	159	144	169	137	0
3	17	20	"PFBL B0142"	"oPFBLOB0142"	13330	26810	110	120	124	30	107	109	25	40	11	0	296	289	70	122	125	27	95	91	0	0.075	0.102	0.182	0.153	2.764	0.100	0.083	80	438	187	184	-3.743	13	174	17	167	0
3	18	20	"PFI17693"	"oPFI17693"	13520	26810	120	962	909	331	103	105	24	99	97	0	1006	962	307	116	120	23	99	97	0	0.965	0.953	0.972	0.922	2.555	0.969	0.777	120	499	1749	1652	-0.051	859	890	806	846	0
3	19	20	"PFI17695"	"oPFI17695"	13710	26810	110	458	449	136	101	103	23	98	97	0	3075	2815	791	113	118	24	100	100	0	0.121	0.129	0.128	0.126	1.592	0.110	0.713	80	496	3319	3050	-3.053	357	2962	348	2702	0
3	20	20	"PFH0024"	"oPFH0024"	13900	26810	110	290	283	87	99	101	25	91	91	0	207	203	55	111	115	24	88	78	0	1.990	2.000	2.011	1.894	2.313	2.116	0.566	80	540	287	276	0.992	191	96	184	92	0
3	21	20	"PFBL B0147"	"oPFBLOB0147"	14160	26830	150	102	105	26	100	103	27	20	3	0	114	117	23	113	116	24	21	3	0	2.000	1.250	1.236	1.070	4.134	3.726	0.010	156	614	3	9	1.000	2	1	5	4	-50
3	22	20	"PFF72481"	"oPFF72481"	14300	26820	120	183	188	64	98	100	24	85	73	0	214	215	67	111	115	22	89	82	0	0.825	0.865	0.746	0.741	2.338	0.899	0.387	120	438	188	194	-0.277	85	103	90	104	0
3	1	21	"PFJ12809"	"oPFJ12809"	10360	27020	150	101	103	23	93	101	61	2	0	0	112	112	21	110	120	86	0	0	0	4.000	5.000	1.121	1.150	3.984	2.486	0.014	156	726	10	12	2.000	8	2	10	2	-50
3	2	21	"PFH0027"	"oPFH0027"	10500	27010	110	1019	938	306	96	107	80	93	92	0	939	876	300	110	128	115	93	92	0	1.113	1.099	1.049	0.992	2.188	1.070	0.815	80	394	1752	1608	0.155	923	829	842	766	0
3	3	21	"PFF72482"	"oPFF72482"	10710	27010	120	882	765	342	95	103	68	89	85	0	489	444	168	112	125	97	89	79	0	2.088	2.018	1.992	1.743	3.241	2.257	0.688	120	566	1164	1002	1.062	787	377	670	332	0
3	4	21	"PFG0045"	"oPFG0045"	10880	27010	110	122	128	37	95	97	21	56	32	0	169	163	43	110	113	21	81	68	0	0.458	0.623	0.650	0.560	2.933	0.737	0.198	80	421	86	86	-1.128	27	59	33	53	0
3	5	21	"PFF72484"	"oPFF72484"	11060	27000	110	85	88	22	97	100	23	7	2	0	175	168	50	113	120	31	76	50	0	-0.194	-0.164	0.264	0.332	3.661	14.216	0.009	80	460	50	46	Error	-12	62	-9	55	0
3	6	21	"PFI17704"	"oPFI17704"	11270	27000	110	140	141	38	98	102	23	68	43	0	518	478	154	116	125	42	93	91	0	0.104	0.119	0.115	0.129	3.279	0.098	0.269	80	521	444	405	-3.259	42	402	43	362	0
3	7	21	"PFH0030"	"oPFH0030"	11460	27010	120	269	259	87	100	102	23	90	88	0	193	188	58	116	121	39	73	49	0	2.195	2.208	1.913	2.007	2.378	2.288	0.443	120	492	246	231	1.134	169	77	159	72	0
3	8	21	"PFM60518"	"oPFM60518"	11660	27010	120	223	233	84	101	103	23	88	85	0	286	281	84	116	118	21	94	90	0	0.718	0.800	0.694	0.717	2.251	0.817	0.453	120	495	292	297	-0.479	122	170	132	165	0
3	9	21	"PFL0104"	"oPFL0104"	11850	27000	120	273	267	87	101	104	24	94	88	0	185	182	54	117	119	21	81	68	0	2.529	2.554	2.327	2.311	2.671	2.748	0.383	120	521	240	231	1.339	172	68	166	65	0
3	10	21	"PFI17705"	"oPFI17705"	12030	27000	110	829	791	244	102	105	28	100	98	0	614	565	178	119	123	45	98	97	0	1.469	1.545	1.502	1.590	2.038	1.625	0.774	80	508	1222	1135	0.555	727	495	689	446	0
3	11	21	"PFBL B0155"	"oPFBLOB0155"	12240	27010	120	218	210	63	102	105	28	85	78	0	150	147	36	118	123	39	39	7	0	3.625	3.724	2.904	2.654	2.946	4.031	0.151	120	574	148	137	1.858	116	32	108	29	0
3	12	21	"PFBL B0157"	"oPFBLOB0157"	12450	27020	150	92	94	22	101	104	25	8	0	0	106	106	24	119	124	30	5	0	0	0.692	0.538	0.845	0.969	3.127	1.166	0.015	156	602	-22	-20	-0.531	-9	-13	-7	-13	-50
3	13	21	"PFD67005"	"oPFD67005"	12640	27020	150	91	96	26	102	105	23	14	3	0	107	114	26	120	125	31	8	1	0	0.846	1.000	1.000	0.985	3.087	0.902	0.013	156	510	-24	-12	-0.241	-11	-13	-6	-6	-50
3	14	21	"PFD67007"	"oPFD67007"	12830	27020	150	93	97	26	103	105	25	11	3	0	104	107	27	119	123	25	9	3	0	0.667	0.500	0.960	0.893	3.253	0.814	0.037	156	495	-25	-18	-0.585	-10	-15	-6	-12	-50
3	15	21	"PFM60523"	"oPFM60523"	12980	27000	110	215	208	75	102	106	31	82	72	0	217	209	66	118	122	30	85	72	0	1.141	1.165	1.138	1.021	2.150	1.199	0.381	80	428	212	197	0.191	113	99	106	91	0
3	16	21	"PFL0108"	"oPFL0108"	13180	27010	120	216	215	69	103	106	25	86	80	0	199	189	50	120	123	26	81	65	0	1.430	1.623	1.647	1.555	2.317	1.785	0.359	120	608	192	181	0.516	113	79	112	69	0
3	17	21	"A10325_30a"	"A10325_30a"	13400	27020	150	87	93	26	101	105	25	10	3	0	104	105	25	119	122	24	8	0	0	0.933	0.571	0.822	0.811	3.285	1.238	0.080	156	619	-29	-22	-0.100	-14	-15	-8	-14	-50
3	18	21	"A10325_30c"	"A10325_30c"	13590	27020	150	92	97	25	100	103	25	12	1	0	104	108	28	115	119	24	13	3	0	0.727	0.429	1.000	0.984	3.208	0.866	0.024	156	540	-19	-10	-0.459	-8	-11	-3	-7	-50
3	19	21	"A10325_30e"	"A10325_30e"	13780	27020	150	90	96	28	98	101	24	16	5	0	102	107	29	113	117	25	14	2	0	0.727	0.333	0.905	1.014	3.684	0.863	0.074	156	563	-19	-8	-0.459	-8	-11	-2	-6	-50
3	20	21	"A10325_30g"	"A10325_30g"	13970	27020	150	98	99	23	98	100	25	15	1	0	105	110	28	112	115	24	14	5	0	0.000	-0.500	0.790	0.831	3.062	0.880	0.035	156	548	-7	-1	Error	0	-7	1	-2	-50
3	21	21	"A10325_30i"	"A10325_30i"	14140	26990	150	96	98	23	99	101	24	13	4	0	130	134	33	112	115	21	44	30	0	-0.167	-0.045	0.692	0.742	4.187	0.106	0.001	156	529	15	21	Error	-3	18	-1	22	-50
3	22	21	"E598_1a"	"E598_1a"	14350	27020	150	93	97	24	94	97	23	16	5	0	106	107	21	110	113	20	15	2	0	0.250	-1.000	1.143	1.030	3.891	1.868	0.023	156	783	-5	0	-2.000	-1	-4	3	-3	-50
3	1	22	"F48446_9e"	"F48446_9e"	10360	27190	150	100	104	27	92	95	20	35	14	0	109	113	24	109	111	21	20	7	0	100000.000	3.000	1.057	1.044	3.723	2.654	0.005	156	835	8	16	16.610	8	0	12	4	-50
3	2	22	"F48446_9g"	"F48446_9g"	10520	27190	120	159	160	44	93	101	68	48	5	0	176	172	47	108	122	100	25	0	0	0.971	1.047	1.081	1.067	3.127	0.932	0.264	120	502	134	131	-0.043	66	68	67	64	0
3	3	22	"F48446_9i"	"F48446_9i"	10700	27190	110	408	411	97	95	98	25	100	100	0	423	428	100	109	114	37	100	98	0	0.997	0.991	0.997	0.990	1.575	0.961	0.765	80	516	627	635	-0.005	313	314	316	319	0
3	4	22	"I12861_2a"	"I12861_2a"	10930	27210	150	85	89	22	94	97	25	7	2	0	95	97	21	107	111	30	3	1	0	0.750	0.500	0.757	0.873	3.077	4.557	0.004	156	908	-21	-15	-0.415	-9	-12	-5	-10	-50
3	5	22	"I12861_2c"	"I12861_2c"	11120	27210	150	87	90	24	95	97	23	10	2	0	98	99	26	110	114	23	7	3	0	0.667	0.455	0.873	0.876	3.237	1.792	0.020	156	828	-20	-16	-0.585	-8	-12	-5	-11	-50
3	6	22	"I12861_2e"	"I12861_2e"	11310	27210	150	95	96	22	97	100	22	13	3	0	99	101	22	114	118	33	1	0	0	0.133	0.077	0.941	0.870	3.383	1.871	0.005	156	795	-17	-14	-2.907	-2	-15	-1	-13	-50
3	7	22	"J512_2i"	"J512_2i"	11500	27210	150	96	100	33	97	100	22	17	4	0	108	128	192	114	116	20	13	3	0	0.167	0.214	0.981	0.806	4.090	0.064	0.055	156	763	-7	17	-2.585	-1	-6	3	14	-50
3	8	22	"Ks592_1a"	"Ks592_1a"	11690	27210	150	94	97	23	97	98	22	16	5	0	108	114	26	114	116	20	14	5	0	0.500	0.000	1.048	1.051	3.070	0.179	0.004	156	770	-9	0	-1.000	-3	-6	0	0	-50
3	9	22	"Ks592_1c"	"Ks592_1c"	11880	27210	150	95	99	24	98	100	23	17	4	0	112	113	27	114	116	20	18	8	0	1.500	-1.000	0.719	0.804	3.495	2.155	0.003	156	791	-5	0	0.585	-3	-2	1	-1	-50
3	10	22	"Ks592_1e"	"Ks592_1e"	12070	27210	150	101	103	25	100	102	27	12	4	0	112	116	26	114	118	39	8	0	0	-0.500	1.500	0.846	0.965	4.899	0.353	0.041	156	812	-1	5	Error	1	-2	3	2	-50
3	11	22	"Ks592_1g"	"Ks592_1g"	12260	27210	150	97	98	22	99	118	307	0	0	0	107	111	30	114	149	848	0	0	0	0.286	0.333	0.790	0.748	4.256	0.435	0.078	156	757	-9	-4	-1.807	-2	-7	-1	-3	-50
3	12	22	"Ks592_1i"	"Ks592_1i"	12430	27200	120	2916	2566	1038	99	102	23	100	100	0	4396	3885	1415	115	118	21	98	97	0	0.658	0.654	0.673	0.650	2.622	0.641	0.821	120	507	7098	6237	-0.604	2817	4281	2467	3770	0
3	13	22	"EMPTY"	"EMPTY"	12640	27210	150	141	173	91	98	100	22	59	48	0	170	218	120	114	118	21	62	51	0	0.768	0.721	0.667	0.740	2.758	0.733	0.586	156	737	99	179	-0.381	43	56	75	104	-75
3	14	22	"EMPTY"	"EMPTY"	12830	27210	150	132	149	64	98	100	22	57	44	0	162	191	86	116	118	21	62	52	0	0.739	0.680	0.771	0.822	3.123	0.689	0.476	156	694	80	126	-0.436	34	46	51	75	-75
3	15	22	"EMPTY"	"EMPTY"	13020	27210	150	126	146	63	100	102	24	52	39	0	150	182	85	118	120	22	54	44	0	0.813	0.719	0.736	0.733	3.103	0.660	0.338	156	766	58	110	-0.300	26	32	46	64	-75
3	16	22	"EMPTY"	"EMPTY"	13210	27210	150	123	127	38	103	105	23	49	25	0	140	151	51	120	121	21	48	33	0	1.000	0.774	0.892	0.886	3.302	0.634	0.136	156	763	40	55	0.000	20	20	24	31	-75
3	17	22	"EMPTY"	"EMPTY"	13400	27210	150	127	134	47	101	103	24	50	26	0	144	158	55	117	119	21	58	38	0	0.963	0.805	0.702	0.730	2.903	0.782	0.211	156	715	53	74	-0.054	26	27	33	41	-75
3	18	22	"EMPTY"	"EMPTY"	13590	27210	150	114	139	62	97	101	24	46	35	0	145	173	74	111	114	22	59	46	0	0.500	0.677	0.857	0.847	3.500	0.725	0.340	156	678	51	104	-1.000	17	34	42	62	-75
3	19	22	"EMPTY"	"EMPTY"	13780	27210	150	95	98	22	97	100	22	14	3	0	117	115	21	112	115	21	17	3	0	-0.400	0.333	1.000	0.945	3.715	0.616	0.009	156	678	3	4	Error	-2	5	1	3	-75
3	20	22	"EMPTY"	"EMPTY"	13970	27210	150	91	94	22	95	97	20	13	6	0	113	113	19	110	114	23	13	3	0	-1.333	-0.333	1.306	1.051	4.206	1.586	0.012	156	691	-1	2	Error	-4	3	-1	3	-75
3	21	22	"EMPTY"	"EMPTY"	14160	27210	150	99	100	21	95	97	21	19	3	0	120	119	22	109	111	21	28	7	0	0.364	0.500	0.781	0.766	4.422	0.510	0.002	156	734	15	15	-1.459	4	11	5	10	-75
3	22	22	"EMPTY"	"EMPTY"	14350	27210	150	94	94	19	93	96	21	14	3	0	110	113	20	108	111	20	21	5	0	0.500	0.200	0.818	0.951	4.355	1.073	0.004	156	925	3	6	-1.000	1	2	1	5	-75
4	1	1	"PFA0039"	"A1411_1"	14790	23200	130	14258	13195	3646	100	104	27	100	100	0	8275	7885	2343	114	119	27	100	100	0	1.735	1.685	1.633	1.682	1.626	1.706	0.866	120	715	22319	20866	0.795	14158	8161	13095	7771	0
4	2	1	"PFA0101"	"A21885_1"	14990	23210	130	8572	7326	2983	99	103	27	100	100	0	10965	9539	3176	117	120	26	100	100	0	0.781	0.767	0.771	0.729	1.481	0.802	0.841	120	636	19321	16649	-0.356	8473	10848	7227	9422	0
4	3	1	"PFA0019"	"A11546_1"	15170	23210	120	971	966	217	96	100	23	100	100	0	739	727	156	112	115	22	100	100	0	1.396	1.415	1.404	1.423	1.452	1.436	0.863	120	555	1502	1485	0.481	875	627	870	615	0
4	4	1	"PFA0144"	"A31870_1"	15360	23210	130	22032	20383	6331	96	99	23	100	100	0	11242	10750	2499	115	117	21	100	100	0	1.971	1.908	1.963	1.808	1.910	2.098	0.834	120	635	33063	30922	0.979	21936	11127	20287	10635	0
4	5	1	"PFA0009"	"A10325_29"	15550	23210	120	2225	2064	697	94	97	33	100	98	0	10590	10267	3244	116	120	25	100	100	0	0.203	0.194	0.198	0.188	1.803	0.181	0.787	120	576	12605	12121	-2.297	2131	10474	1970	10151	0
4	6	1	"PFA0012"	"A10325_32"	15740	23210	130	1628	1525	421	91	94	37	100	100	0	13983	12892	3985	114	118	26	100	100	0	0.111	0.112	0.109	0.115	1.513	0.103	0.857	120	635	15406	14212	-3.174	1537	13869	1434	12778	0
4	7	1	"PFA0030"	"A12797_1"	15930	23210	130	986	974	242	90	93	27	100	99	0	1705	1668	455	110	113	24	100	100	0	0.562	0.567	0.550	0.580	1.694	0.524	0.812	120	635	2491	2442	-0.832	896	1595	884	1558	0
4	8	1	"PFB0005"	"B11"	16120	23210	130	180	184	49	90	92	20	95	86	0	198	202	70	106	110	27	93	73	0	0.978	0.979	1.039	1.025	2.481	0.728	0.318	120	615	182	190	-0.032	90	92	94	96	0
4	9	1	"PFB0219"	"B57"	16310	23210	140	136	142	40	92	95	25	74	44	0	145	152	41	108	113	63	25	5	0	1.189	1.136	1.120	1.184	3.376	1.106	0.128	156	732	81	94	0.250	44	37	50	44	0
4	10	1	"PFB0285"	"B92"	16510	23220	120	292	305	116	90	94	21	95	93	0	419	461	171	106	108	18	100	99	0	0.645	0.606	0.612	0.569	2.011	0.556	0.603	120	558	515	570	-0.632	202	313	215	355	0
4	11	1	"PFB0008"	"B114"	16700	23210	120	267	265	83	88	91	20	99	95	0	1209	1166	339	103	104	18	100	100	0	0.162	0.167	0.162	0.157	1.791	0.152	0.660	120	579	1285	1240	-2.627	179	1106	177	1063	0
4	12	1	"PFB0034"	"B165"	16890	23210	120	1976	1793	646	90	92	26	100	99	0	1938	1804	678	103	106	35	100	99	0	1.028	1.001	0.999	1.026	1.932	0.966	0.832	120	555	3721	3404	0.040	1886	1835	1703	1701	0
4	13	1	"PFB0089"	"B319"	17070	23210	120	6478	6316	1819	91	94	22	100	100	0	4202	4044	1252	106	108	19	100	100	0	1.559	1.581	1.531	1.623	1.775	1.608	0.853	120	573	10483	10163	0.641	6387	4096	6225	3938	0
4	14	1	"PFB0104"	"B351"	17260	23210	130	160	165	46	90	93	21	95	79	0	174	178	44	105	107	20	91	79	0	1.014	1.027	0.953	1.043	2.362	0.813	0.241	120	670	139	148	0.021	70	69	75	73	0
4	15	1	"PFB0113"	"B372"	17460	23210	130	926	894	243	90	92	19	100	99	0	1041	987	267	104	106	18	100	100	0	0.892	0.911	0.912	0.904	1.877	0.879	0.792	120	673	1773	1687	-0.165	836	937	804	883	0
4	16	1	"PFB0116"	"B380"	17650	23210	130	162	166	46	91	92	20	90	77	0	151	155	37	101	103	20	85	61	0	1.420	1.389	1.598	1.417	2.579	1.728	0.274	120	660	121	129	0.506	71	50	75	54	0
4	17	1	"PFB0118"	"B383"	17840	23210	130	2164	2037	482	88	90	21	100	100	0	1675	1575	486	100	102	17	99	99	0	1.318	1.321	1.284	1.416	2.022	1.275	0.816	120	654	3651	3424	0.398	2076	1575	1949	1475	0
4	18	1	"PFB0140"	"B432"	18030	23210	120	2654	2525	703	88	90	20	100	99	0	1321	1273	370	99	101	17	100	99	0	2.100	2.076	2.022	2.039	1.712	2.146	0.849	120	561	3788	3611	1.070	2566	1222	2437	1174	0
4	19	1	"PFC0315"	"C9"	18210	23210	130	282	291	92	87	89	19	100	99	0	272	293	105	98	100	16	99	99	0	1.121	1.046	1.081	1.053	1.839	0.978	0.663	120	631	369	399	0.164	195	174	204	195	0
4	20	1	"PFC0207"	"C56"	18410	23210	130	687	676	192	85	88	20	100	100	0	534	509	174	98	100	18	97	95	0	1.381	1.438	1.378	1.545	2.092	1.434	0.767	120	668	1038	1002	0.465	602	436	591	411	0
4	21	1	"PFC0316"	"C96"	18610	23220	130	281	269	90	87	88	20	91	90	0	347	343	88	96	99	21	97	96	0	0.773	0.737	0.764	0.658	2.156	0.784	0.641	120	652	445	429	-0.372	194	251	182	247	0
4	22	1	"PFC0007"	"C114"	18800	23210	130	674	642	201	86	87	18	97	96	0	691	637	204	95	97	18	97	95	0	0.987	1.026	1.012	1.031	1.992	1.002	0.772	120	739	1184	1098	-0.019	588	596	556	542	0
4	1	2	"PFC0021"	"C134"	14830	23400	130	581	561	176	92	96	26	98	98	0	291	294	78	107	111	25	95	93	0	2.658	2.508	2.601	2.454	1.598	2.728	0.598	120	655	673	656	1.410	489	184	469	187	0
4	2	2	"PFC0034"	"C161"	15020	23400	130	1455	1380	489	93	97	22	98	97	0	1433	1383	415	111	113	21	99	99	0	1.030	1.012	1.040	0.984	1.936	1.081	0.799	120	520	2684	2559	0.043	1362	1322	1287	1272	0
4	3	2	"PFJ0545"	"J687_3"	15200	23400	130	562	550	228	95	97	23	99	98	0	479	459	179	110	113	21	98	97	0	1.266	1.304	1.264	1.313	1.736	1.311	0.741	120	557	836	804	0.340	467	369	455	349	0
4	4	2	"PFK0100"	"Km695_2"	15390	23400	120	264	261	69	93	95	21	98	97	0	171	169	37	109	112	22	85	64	0	2.758	2.800	2.571	2.899	2.406	3.106	0.365	120	503	233	228	1.464	171	62	168	60	0
4	5	2	"PFK0134"	"Km993_1"	15580	23400	130	703	693	246	90	97	84	96	94	0	465	481	167	111	117	53	95	94	0	1.732	1.630	1.605	1.702	1.838	1.660	0.766	120	533	967	973	0.792	613	354	603	370	0
4	6	2	"PFK0052"	"Km3535_1"	15770	23400	130	264	269	71	91	98	86	89	50	0	331	332	93	112	119	52	96	89	0	0.790	0.809	0.781	0.819	2.081	0.986	0.518	120	546	392	398	-0.340	173	219	178	220	0
4	7	2	"PFK0059"	"Km3703_4"	15960	23400	130	276	274	74	91	94	28	98	93	0	337	340	95	109	111	22	97	95	0	0.811	0.792	0.726	0.800	1.894	0.724	0.634	120	553	413	414	-0.302	185	228	183	231	0
4	8	2	"PFK0303"	"Kn267_1"	16150	23400	130	258	259	74	89	90	19	97	95	0	366	358	112	102	107	27	95	94	0	0.640	0.664	0.624	0.706	2.135	0.570	0.612	120	536	433	426	-0.644	169	264	170	256	0
4	9	2	"PFK0297"	"Kn2497_2"	16340	23400	130	912	902	272	90	93	21	100	99	0	590	567	178	104	108	26	96	95	0	1.691	1.754	1.702	1.690	1.798	1.747	0.756	120	547	1308	1275	0.758	822	486	812	463	0
4	10	2	"PFK0436"	"Kn5150_1"	16540	23400	130	9325	9345	3188	94	96	22	100	100	0	7737	7415	2724	107	109	19	100	98	0	1.210	1.266	1.199	1.269	2.021	1.225	0.785	120	571	16861	16559	0.275	9231	7630	9251	7308	0
4	11	2	"PFK0536"	"Kn8928_1"	16740	23400	130	594	590	215	92	94	22	100	98	0	497	531	197	105	108	20	98	97	0	1.281	1.169	1.110	1.173	1.870	1.143	0.739	120	550	894	924	0.357	502	392	498	426	0
4	12	2	"PFK0544"	"Kn9335_1"	16920	23400	130	260	262	61	91	93	21	99	99	0	340	327	72	103	105	18	99	99	0	0.713	0.763	0.804	0.769	1.726	0.735	0.720	120	530	406	395	-0.488	169	237	171	224	0
4	13	2	"PFK0875"	"Ks2_1"	17110	23410	130	101	106	24	89	91	20	35	15	0	232	234	51	103	105	17	99	96	0	0.093	0.130	0.164	0.151	3.063	0.078	0.035	120	526	141	148	-3.426	12	129	17	131	0
4	14	2	"PFK0879"	"Ks2_14"	17300	23410	120	1583	1519	383	88	90	18	100	100	0	3264	3188	663	101	104	20	100	100	0	0.473	0.464	0.468	0.454	1.515	0.451	0.826	120	450	4658	4518	-1.081	1495	3163	1431	3087	0
4	15	2	"PFK1056"	"Ks54_1"	17490	23410	130	516	511	154	90	91	17	100	100	0	906	902	217	101	104	20	100	100	0	0.529	0.526	0.517	0.508	1.497	0.517	0.774	120	509	1231	1222	-0.918	426	805	421	801	0
4	16	2	"PFK1101"	"Ks59_1"	17690	23410	130	555	581	178	88	90	19	99	99	0	649	651	151	101	103	17	100	100	0	0.852	0.896	0.906	0.848	1.744	0.971	0.722	120	506	1015	1043	-0.231	467	548	493	550	0
4	17	2	"PFK1165"	"Ks72_6"	17880	23410	130	388	372	123	89	92	20	95	93	0	629	614	188	101	103	17	97	96	0	0.566	0.552	0.559	0.526	2.143	0.554	0.691	120	461	827	796	-0.820	299	528	283	513	0
4	18	2	"PFK1183"	"Ks75_9"	18060	23400	130	365	360	91	90	92	19	100	98	0	289	285	74	102	103	18	99	95	0	1.471	1.475	1.398	1.527	1.817	1.469	0.681	120	446	462	453	0.556	275	187	270	183	0
4	19	2	"PFK1209"	"Ks82_1"	18250	23400	130	2833	2800	971	89	91	21	100	100	0	1540	1430	582	101	102	23	93	92	0	1.907	2.040	1.944	2.010	2.101	2.045	0.790	120	551	4183	4040	0.931	2744	1439	2711	1329	0
4	20	2	"PFK1228"	"Ks83_8"	18440	23400	130	3285	3147	1148	89	91	21	100	99	0	2105	1949	784	100	104	30	98	96	0	1.594	1.654	1.545	1.790	2.475	1.685	0.781	120	541	5201	4907	0.673	3196	2005	3058	1849	0
4	21	2	"PFK0643"	"Ks127_5"	18640	23410	120	101	102	22	89	90	19	34	13	0	461	454	94	98	101	25	100	99	0	0.033	0.037	0.062	0.059	2.161	0.028	0.029	120	498	375	369	-4.919	12	363	13	356	0
4	22	2	"PFK0638"	"Ks127_16"	18820	23400	130	316	315	86	87	89	20	99	98	0	512	505	161	95	97	16	99	96	0	0.549	0.556	0.517	0.564	1.947	0.508	0.739	120	629	646	638	-0.865	229	417	228	410	0
4	1	3	"PFK0659"	"Ks133_2"	14850	23590	120	163	167	41	88	90	19	97	85	0	294	290	71	102	105	18	96	95	0	0.391	0.420	0.419	0.414	2.047	0.376	0.501	120	545	267	267	-1.356	75	192	79	188	0
4	2	3	"PFK0667"	"Ks139_1"	15030	23610	150	100	105	27	93	95	23	27	9	0	111	119	36	109	111	20	24	10	0	3.500	1.200	1.000	0.844	4.007	0.684	0.016	156	591	9	22	1.807	7	2	12	10	-50
4	3	3	"PFK0682"	"Ks152_11"	15260	23580	90	114	124	42	93	96	24	48	19	0	137	144	41	109	113	23	55	23	0	0.750	0.886	0.634	0.836	3.570	0.522	0.086	52	316	49	66	-0.415	21	28	31	35	0
4	4	3	"PFK0686"	"Ks155_1"	15420	23600	120	1275	1233	312	89	92	22	100	100	0	771	755	166	106	110	26	100	100	0	1.783	1.763	1.750	1.751	1.538	1.881	0.850	120	487	1851	1793	0.835	1186	665	1144	649	0
4	5	3	"PFA0001"	"A10325_1"	15620	23600	150	106	280	1265	89	95	80	7	6	0	118	258	1149	107	118	91	5	3	0	1.545	1.265	1.125	1.195	5.587	1.327	0.076	156	559	28	342	0.628	17	11	191	151	-50
4	6	3	"PFA0004"	"A10325_16"	15800	23620	150	101	131	248	90	96	80	3	1	0	116	154	411	106	112	50	8	2	0	1.100	0.854	1.095	1.045	4.251	0.056	0.003	156	560	21	89	0.138	11	10	41	48	-50
4	7	3	"PFA0008"	"A10325_26"	15990	23600	120	455	437	99	90	92	21	99	99	0	226	229	43	103	107	19	100	98	0	2.967	2.754	2.909	2.737	1.858	3.207	0.640	120	497	488	473	1.569	365	123	347	126	0
4	8	3	"PFA0016"	"A10935_1"	16170	23600	120	2721	2594	759	91	93	21	100	100	0	4020	3859	1105	103	107	21	100	100	0	0.671	0.666	0.667	0.666	1.668	0.643	0.851	120	523	6547	6259	-0.575	2630	3917	2503	3756	0
4	9	3	"PFA0020"	"A11962_1"	16360	23600	120	147	152	44	92	92	20	86	65	0	158	178	93	102	105	19	90	75	0	0.982	0.789	0.884	0.902	2.608	0.401	0.166	120	512	111	136	-0.026	55	56	60	76	0
4	10	3	"PFA0023"	"A12312_15"	16560	23600	120	408	402	127	92	94	21	95	95	0	471	455	131	104	106	18	95	95	0	0.861	0.883	0.888	0.860	1.681	0.879	0.789	120	514	683	661	-0.216	316	367	310	351	0
4	11	3	"PFA0047"	"A14801_11"	16750	23600	120	718	710	208	91	94	22	97	95	0	489	475	133	105	108	19	95	95	0	1.633	1.673	1.605	1.685	2.096	1.755	0.762	120	496	1011	989	0.707	627	384	619	370	0
4	12	3	"PFA0051"	"A14801_2"	16940	23600	120	324	317	90	91	93	20	96	95	0	241	244	63	106	107	18	96	95	0	1.726	1.638	1.656	1.719	1.835	1.649	0.699	120	494	368	364	0.787	233	135	226	138	0
4	13	3	"PFA0053"	"A14801_24"	17130	23600	120	280	282	76	88	92	25	96	95	0	542	522	136	103	105	17	99	98	0	0.437	0.463	0.447	0.458	1.720	0.432	0.727	120	432	631	613	-1.193	192	439	194	419	0
4	14	3	"PFA0056"	"A14801_31"	17300	23570	150	96	112	89	90	92	24	26	16	0	117	145	275	102	106	24	34	12	0	0.400	0.512	1.000	1.017	4.483	0.075	0.037	156	531	21	65	-1.322	6	15	22	43	-50
4	15	3	"PFA0058"	"A14801_37"	17510	23600	150	105	106	28	91	92	20	37	16	0	115	115	24	103	106	21	32	11	0	1.167	1.250	1.133	1.291	3.605	1.600	0.018	156	516	26	27	0.222	14	12	15	12	-50
4	16	3	"PFA0060"	"A14801_6"	17670	23580	150	99	99	22	88	90	19	30	10	0	109	111	25	103	105	19	26	10	0	1.833	1.375	0.857	0.785	3.770	1.321	0.004	156	537	17	19	0.874	11	6	11	8	-50
4	17	3	"PFA0083"	"A18792_11"	17900	23580	150	110	113	28	88	90	20	51	23	0	115	122	31	104	106	18	40	25	0	2.000	1.389	1.026	1.117	3.814	1.227	0.005	156	544	33	43	1.000	22	11	25	18	-50
4	18	3	"PFA0087"	"A18792_19"	18060	23580	150	105	108	28	90	104	141	0	0	0	114	116	26	102	118	170	0	0	0	1.250	1.286	1.052	1.058	3.626	0.739	0.367	156	567	27	32	0.322	15	12	18	14	-50
4	19	3	"PFA0098"	"A20643_1"	18290	23600	130	123	124	31	89	105	145	0	0	0	185	182	40	100	118	175	0	0	0	0.400	0.427	0.426	0.401	2.769	0.416	0.168	120	538	119	117	-1.322	34	85	35	82	0
4	20	3	"PFA0103"	"A21885_19"	18460	23590	130	1391	1308	372	89	92	21	100	100	0	1312	1215	413	101	105	27	98	96	0	1.075	1.094	1.029	1.178	2.086	1.036	0.803	120	510	2513	2333	0.105	1302	1211	1219	1114	0
4	21	3	"PFA0105"	"A21885_20"	18660	23600	130	919	846	309	89	91	19	98	98	0	858	856	307	99	101	18	99	99	0	1.094	1.000	1.050	0.930	2.175	1.033	0.729	120	518	1589	1514	0.129	830	759	757	757	0
4	22	3	"PFA0107"	"A21885_9"	18850	23590	130	254	251	64	89	91	20	99	95	0	293	289	72	99	101	17	98	97	0	0.851	0.853	0.842	0.840	1.950	0.811	0.655	120	642	359	352	-0.234	165	194	162	190	0
4	1	4	"PFA0130"	"A2546_1"	14870	23780	120	7090	6514	1886	93	94	21	100	100	0	4716	4361	1191	105	108	17	100	100	0	1.517	1.509	1.518	1.511	1.604	1.566	0.877	120	549	11608	10677	0.602	6997	4611	6421	4256	0
4	2	4	"PFA0132"	"A26463_1"	15060	23780	130	175	177	42	95	96	21	94	81	0	163	166	35	108	111	18	86	73	0	1.455	1.414	1.481	1.386	2.599	1.760	0.288	120	430	135	140	0.541	80	55	82	58	0
4	3	4	"PFA0137"	"A29544_1"	15220	23750	150	104	104	24	95	97	22	29	5	0	107	111	25	109	113	22	15	4	0	-4.500	4.500	1.146	1.143	3.100	0.616	0.009	156	613	7	11	Error	9	-2	9	2	-50
4	4	4	"PFA0145"	"A31914_2"	15440	23780	130	181	181	45	91	93	24	91	77	0	3088	2951	790	105	112	78	100	100	0	0.030	0.032	0.032	0.032	1.628	0.030	0.602	120	549	3073	2936	-5.051	90	2983	90	2846	0
4	5	4	"PFA0147"	"A31914_5"	15630	23790	130	213	218	65	88	90	23	95	91	0	516	543	154	103	111	85	99	95	0	0.303	0.295	0.295	0.278	1.623	0.269	0.609	120	461	538	570	-1.724	125	413	130	440	0
4	6	4	"PFA0149"	"A31914_8"	15810	23780	120	494	488	129	90	91	20	100	99	0	384	379	92	103	106	18	100	100	0	1.438	1.442	1.411	1.441	1.546	1.542	0.757	120	429	685	674	0.524	404	281	398	276	0
4	7	4	"PFC0052"	"C198"	16020	23810	150	105	107	31	95	99	25	32	7	0	112	116	26	106	110	22	26	8	0	1.667	1.200	1.000	1.134	3.523	3.179	0.012	156	517	16	22	0.737	10	6	12	10	-50
4	8	4	"PFC0057"	"C216"	16180	23820	150	103	110	34	100	105	27	25	8	0	126	129	34	109	114	24	37	12	0	0.176	0.500	0.821	0.855	4.031	1.303	0.032	156	453	20	30	-2.503	3	17	10	20	-50
4	9	4	"PFC0059"	"C222"	16360	23790	150	121	125	33	100	103	27	44	14	0	137	137	33	106	111	25	55	23	0	0.677	0.806	1.042	0.888	3.633	0.923	0.084	156	512	52	56	-0.562	21	31	25	31	-50
4	10	4	"PFC0062"	"C228"	16570	23780	130	249	253	73	96	98	23	98	97	0	151	159	39	105	109	22	79	52	0	3.326	2.907	3.075	3.030	2.490	3.236	0.310	120	501	199	211	1.734	153	46	157	54	0
4	11	4	"PFC0068"	"C237"	16760	23780	130	127	131	32	94	96	22	68	34	0	658	666	176	108	110	18	99	99	0	0.060	0.066	0.072	0.071	1.969	0.055	0.221	120	506	583	595	-4.059	33	550	37	558	0
4	12	4	"PFC0072"	"C244"	16950	23780	130	784	765	207	91	94	21	100	100	0	592	574	170	107	109	19	98	95	0	1.429	1.443	1.385	1.551	2.149	1.440	0.736	120	554	1178	1141	0.515	693	485	674	467	0
4	13	4	"PFC0092"	"C291"	17150	23780	130	399	391	124	91	94	25	98	97	0	532	511	140	104	107	23	99	98	0	0.720	0.737	0.729	0.743	1.928	0.706	0.696	120	527	736	707	-0.475	308	428	300	407	0
4	14	4	"PFC0094"	"C296"	17340	23780	120	663	641	225	93	95	25	100	98	0	470	466	152	104	107	23	96	96	0	1.557	1.514	1.551	1.499	1.958	1.615	0.735	120	505	936	910	0.639	570	366	548	362	0
4	15	4	"PFC0096"	"C299"	17530	23790	120	126	131	34	92	93	21	67	39	0	149	155	35	105	108	19	82	58	0	0.773	0.780	0.705	0.733	2.813	0.876	0.149	120	454	78	89	-0.372	34	44	39	50	0
4	16	4	"PFC0099"	"C302"	17710	23780	130	269	270	77	90	91	21	98	95	0	230	236	65	107	109	20	100	93	0	1.455	1.395	1.449	1.436	1.890	1.475	0.549	120	550	302	309	0.541	179	123	180	129	0
4	17	4	"PFC0101"	"C307"	17900	23780	130	167	168	46	88	90	20	92	83	0	279	273	60	107	108	18	97	95	0	0.459	0.482	0.460	0.450	2.086	0.459	0.500	120	578	251	246	-1.122	79	172	80	166	0
4	18	4	"PFC0103"	"C311"	18120	23790	150	95	98	21	87	102	135	0	0	0	106	109	21	104	118	162	0	0	0	4.000	2.200	1.333	1.177	3.576	0.744	0.372	156	627	10	16	2.000	8	2	11	5	-50
4	19	4	"PFC0123"	"C370"	18290	23780	120	689	690	211	86	88	19	99	99	0	501	486	151	100	104	21	97	96	0	1.504	1.565	1.498	1.581	1.879	1.590	0.768	120	472	1004	990	0.589	603	401	604	386	0
4	20	4	"PFC0125"	"C374"	18510	23780	150	98	100	22	88	90	19	33	10	0	105	107	19	99	102	19	23	5	0	1.667	1.500	1.250	1.173	3.755	44.886	0.000	156	597	16	20	0.737	10	6	12	8	-50
4	21	4	"PFC0127"	"C38"	18670	23790	120	118	126	37	87	89	19	67	44	0	306	290	71	99	102	26	96	94	0	0.150	0.204	0.203	0.198	2.906	0.188	0.277	120	458	238	230	-2.739	31	207	39	191	0
4	22	4	"PFC0129"	"C382"	18860	23780	130	259	264	72	88	89	19	99	96	0	253	259	76	98	100	22	96	93	0	1.103	1.093	1.048	1.124	1.813	1.069	0.664	120	647	326	337	0.142	171	155	176	161	0
4	1	5	"PFC0131"	"C385"	14880	23970	120	200	203	53	91	94	21	99	91	0	196	203	42	106	108	17	97	96	0	1.211	1.155	1.120	1.123	2.049	1.274	0.462	120	595	199	209	0.276	109	90	112	97	0
4	2	5	"PFC0133"	"C387"	15080	23970	130	331	321	100	93	94	21	99	96	0	312	323	99	106	109	18	97	95	0	1.155	1.051	1.034	1.060	1.714	1.062	0.707	120	522	444	445	0.208	238	206	228	217	0
4	3	5	"PFC0149"	"C427"	15250	23970	120	109	111	29	94	96	21	41	18	0	230	233	49	107	109	19	100	97	0	0.122	0.135	0.255	0.211	2.762	0.092	0.040	120	520	138	143	-3.036	15	123	17	126	0
4	4	5	"PFC0151"	"C43"	15440	23970	130	317	328	96	91	93	21	97	97	0	356	356	80	105	106	17	100	100	0	0.900	0.944	0.980	0.926	1.711	1.055	0.608	120	543	477	488	-0.151	226	251	237	251	0
4	5	5	"PFC0153"	"C436"	15630	23970	120	148	153	36	90	92	21	90	68	0	138	140	29	102	105	19	74	46	0	1.611	1.658	1.637	1.686	3.372	1.861	0.159	120	498	94	101	0.688	58	36	63	38	0
4	6	5	"PFC0155"	"C441"	15830	23970	120	755	727	213	93	94	19	100	100	0	822	768	248	104	108	20	98	98	0	0.922	0.955	0.924	1.010	2.005	0.925	0.777	120	415	1380	1298	-0.117	662	718	634	664	0
4	7	5	"PFC0157"	"C445"	15990	24000	150	104	110	29	101	104	24	25	9	0	118	124	30	108	113	22	33	15	0	0.300	0.563	0.949	1.070	4.069	0.951	0.046	156	422	13	25	-1.737	3	10	9	16	-50
4	8	5	"PFC0159"	"C447"	16200	23970	130	504	500	139	113	116	28	96	95	0	446	442	109	114	119	24	98	96	0	1.178	1.180	1.162	1.141	1.815	1.222	0.739	120	393	723	715	0.236	391	332	387	328	0
4	9	5	"PFD0373"	"D42243_45"	16370	23960	120	56320	51536	14782	121	123	31	100	100	2	13810	12148	4728	116	120	25	98	98	0	4.104	4.273	3.999	4.114	1.596	4.376	0.800	120	388	69893	63447	2.037	56199	13694	51415	12032	0
4	10	5	"PFD0380"	"D42715_1"	16560	23970	150	166	171	43	105	112	31	81	48	0	132	134	26	114	118	25	42	12	0	3.389	3.300	2.170	2.465	3.153	5.050	0.054	156	527	79	86	1.761	61	18	66	20	-50
4	11	5	"PFD0387"	"D42954_2"	16740	23970	150	102	106	24	95	98	22	29	10	0	106	111	23	108	110	19	21	7	0	-3.500	3.667	0.963	0.897	3.353	2.068	0.013	156	539	5	14	Error	7	-2	11	3	-50
4	12	5	"PFD0397"	"D45582_1"	16950	23990	150	99	101	22	92	94	21	26	6	0	107	109	21	105	108	19	20	7	0	3.500	2.250	1.167	1.053	3.537	1.671	0.026	156	598	9	13	1.807	7	2	9	4	-50
4	13	5	"PFD0405"	"D4722_1"	17140	23970	120	200	201	49	89	92	21	97	91	0	276	270	59	102	105	17	99	97	0	0.638	0.667	0.654	0.641	2.408	0.608	0.551	120	467	285	280	-0.649	111	174	112	168	0
4	14	5	"PFD0416"	"D49176_11"	17320	23970	120	169	173	36	91	93	21	94	88	0	1028	1001	231	101	104	17	99	99	0	0.084	0.091	0.091	0.087	1.931	0.079	0.495	120	449	1005	982	-3.571	78	927	82	900	0
4	15	5	"PFD0438"	"D49176_65"	17510	23990	150	108	111	29	91	93	21	44	17	0	126	133	47	107	110	21	46	24	0	0.895	0.769	0.684	0.778	3.744	0.324	0.023	156	567	36	46	-0.160	17	19	20	26	-50
4	16	5	"PFD0441"	"D49176_7"	17700	23980	120	130	136	36	89	91	20	71	50	0	1837	1733	461	110	112	21	99	99	0	0.024	0.029	0.034	0.034	2.147	0.026	0.330	120	479	1768	1670	-5.397	41	1727	47	1623	0
4	17	5	"PFD0444"	"D49942_10"	17890	23980	120	575	537	194	90	93	22	95	93	0	9595	8912	2794	108	111	23	99	99	0	0.051	0.051	0.052	0.051	1.574	0.050	0.804	120	550	9972	9251	-4.290	485	9487	447	8804	0
4	18	5	"PFD0446"	"D49942_3"	18090	23980	120	222	226	71	88	90	20	95	92	0	2228	2134	444	106	108	19	100	100	0	0.063	0.068	0.067	0.064	1.615	0.065	0.654	120	469	2256	2166	-3.985	134	2122	138	2028	0
4	19	5	"PFD0448"	"D49942_6"	18270	23980	120	262	258	80	88	88	18	94	93	0	2896	2778	618	101	103	19	99	99	0	0.062	0.064	0.067	0.065	1.869	0.062	0.727	120	466	2969	2847	-4.006	174	2795	170	2677	0
4	20	5	"PFD0450"	"D49942_9"	18470	23980	120	591	581	233	87	88	18	99	98	0	8357	8545	3221	100	103	19	100	100	0	0.061	0.058	0.060	0.060	1.789	0.056	0.775	120	486	8761	8939	-4.034	504	8257	494	8445	0
4	21	5	"PFD0482"	"D56400_4"	18640	23980	100	100	103	21	85	88	19	45	13	0	142	140	31	99	103	22	68	41	0	0.349	0.439	0.543	0.451	3.444	0.309	0.069	80	406	58	59	-1.519	15	43	18	41	0
4	22	5	"PFD0484"	"D56470_2"	18840	23970	110	104	106	24	86	88	19	48	23	0	234	236	46	101	104	28	98	98	0	0.135	0.148	0.221	0.171	2.586	0.176	0.173	80	538	151	155	-2.885	18	133	20	135	0
4	1	6	"PFD0487"	"D56950_2"	14860	24160	120	2114	2008	514	93	95	21	100	100	0	1471	1358	418	107	110	18	99	98	0	1.482	1.531	1.507	1.683	2.060	1.514	0.865	120	612	3385	3166	0.567	2021	1364	1915	1251	0
4	2	6	"PFD0490"	"D5782_1"	15070	24160	120	984	955	238	90	93	21	100	100	0	617	610	153	106	109	20	100	98	0	1.750	1.716	1.696	1.774	1.658	1.804	0.821	120	548	1405	1369	0.807	894	511	865	504	0
4	3	6	"PFD0508"	"D6287_1"	15260	24160	110	129	137	38	93	95	21	71	40	0	148	149	31	106	109	20	73	51	0	0.857	1.023	0.999	0.943	2.915	1.382	0.121	80	434	78	87	-0.222	36	42	44	43	0
4	4	6	"PFD0510"	"D6287_13"	15440	24170	150	105	107	28	92	95	22	38	14	0	116	125	84	106	109	19	31	14	0	1.300	0.789	1.188	1.188	3.798	0.077	0.011	156	641	23	34	0.379	13	10	15	19	-50
4	5	6	"PFD0529"	"D6287_55"	15640	24160	120	111	115	29	91	93	20	49	25	0	441	404	128	103	105	17	95	94	0	0.059	0.080	0.099	0.100	2.995	0.056	0.110	120	496	358	325	-4.079	20	338	24	301	0
4	6	6	"PFD0532"	"D6287_61"	15840	24160	150	103	106	26	93	95	20	33	12	0	119	123	26	104	107	18	44	22	0	0.667	0.684	0.809	0.882	3.835	1.120	0.016	156	464	25	32	-0.585	10	15	13	19	-50
4	7	6	"PFD0536"	"D6287_69"	16000	24170	150	104	103	24	99	101	23	19	4	0	132	134	26	110	113	22	49	23	0	0.227	0.167	0.844	1.041	4.425	0.320	0.003	156	462	27	28	-2.138	5	22	4	24	-50
4	8	6	"PFD0538"	"D6287_70"	16200	24160	120	271	259	64	111	117	33	93	87	0	192	191	46	117	121	27	88	66	0	2.133	2.000	2.000	1.811	2.380	2.149	0.406	120	497	235	222	1.093	160	75	148	74	0
4	9	6	"PFD0549"	"D64289_1"	16390	24160	120	65535	58779	15075	125	129	35	100	100	71	38720	35928	9559	125	130	29	100	100	0	1.695	1.638	1.652	1.647	1.920	1.710	0.861	120	504	104005	94457	0.761	65410	38595	58654	35803	0
4	10	6	"PFD0558"	"D65681_2"	16580	24160	120	1055	999	292	105	111	31	99	99	0	691	638	209	119	123	27	95	95	0	1.661	1.723	1.719	1.841	2.226	1.728	0.777	120	453	1522	1413	0.732	950	572	894	519	0
4	11	6	"PFE0558"	"E49_1"	16760	24160	120	455	433	140	94	97	21	98	93	0	269	266	55	108	111	20	99	97	0	2.242	2.146	2.172	1.955	2.120	2.531	0.668	120	451	522	497	1.165	361	161	339	158	0
4	12	6	"PFE0562"	"E5006_5"	16950	24160	120	1852	1924	796	92	94	20	100	100	0	1388	1529	825	107	108	18	100	100	0	1.374	1.288	1.375	1.332	1.706	1.194	0.792	120	447	3041	3254	0.458	1760	1281	1832	1422	0
4	13	6	"PFE0565"	"E5141_1"	17140	24160	120	626	612	159	92	94	20	100	100	0	629	592	167	106	108	19	99	96	0	1.021	1.070	1.066	1.115	1.881	1.048	0.780	120	509	1057	1006	0.030	534	523	520	486	0
4	14	6	"PFE0569"	"E517_1"	17330	24150	130	497	487	141	92	94	21	97	96	0	526	511	155	104	106	17	96	95	0	0.960	0.971	0.929	0.976	1.872	0.949	0.784	120	513	827	802	-0.059	405	422	395	407	0
4	15	6	"PFE0579"	"E5479_3"	17520	24160	120	958	940	287	90	92	20	99	98	0	1031	1001	300	107	111	21	100	100	0	0.939	0.951	0.952	0.939	1.885	0.938	0.794	120	472	1792	1744	-0.090	868	924	850	894	0
4	16	6	"PFE0585"	"E598_1"	17730	24160	130	9670	9301	2853	91	92	21	100	100	0	19917	18331	6087	109	113	26	100	100	0	0.484	0.505	0.506	0.534	1.839	0.470	0.834	120	554	29387	27432	-1.048	9579	19808	9210	18222	0
4	17	6	"PFE0608"	"E714_7"	17910	24180	110	127	134	35	92	94	22	67	42	0	155	157	34	108	111	24	72	48	0	0.745	0.857	1.007	0.982	3.185	0.769	0.135	80	446	82	91	-0.425	35	47	42	49	0
4	18	6	"PFE0610"	"E7279_2"	18110	24160	120	446	430	117	88	90	19	99	98	0	531	488	151	106	107	18	97	95	0	0.842	0.895	0.858	0.945	1.952	0.847	0.779	120	507	783	724	-0.248	358	425	342	382	0
4	19	6	"PFE0613"	"E7418_1"	18300	24160	130	214	219	51	86	88	19	100	98	0	235	234	55	103	105	18	97	92	0	0.970	1.015	1.051	1.047	1.975	0.964	0.574	120	504	260	264	-0.044	128	132	133	131	0
4	20	6	"PFE0616"	"E7745_1"	18480	24160	120	157	161	42	87	89	21	93	73	0	143	145	29	102	104	18	80	53	0	1.707	1.721	1.600	1.718	2.936	2.234	0.179	120	478	111	117	0.772	70	41	74	43	0
4	21	6	"PFE0619"	"E7861_3"	18680	24160	120	352	350	91	86	88	20	99	99	0	401	395	96	99	101	17	100	99	0	0.881	0.892	0.878	0.896	1.845	0.912	0.738	120	512	568	560	-0.183	266	302	264	296	0
4	22	6	"PFE0623"	"E8100_2"	18860	24160	120	1588	1501	450	86	88	19	100	100	0	2182	2063	556	98	102	20	100	100	0	0.721	0.720	0.718	0.706	1.911	0.700	0.821	120	562	3586	3380	-0.472	1502	2084	1415	1965	0
4	1	7	"PFE0649"	"E8914_2"	14890	24350	120	492	480	148	92	95	22	98	98	0	403	388	102	107	110	19	97	95	0	1.351	1.381	1.430	1.437	1.852	1.495	0.739	120	548	696	669	0.434	400	296	388	281	0
4	2	7	"PFE0654"	"E9225_1"	15070	24350	120	112	116	35	90	92	20	51	22	0	649	627	163	106	108	19	98	97	0	0.041	0.050	0.053	0.066	3.180	0.034	0.095	120	480	565	547	-4.625	22	543	26	521	0
4	3	7	"PFE0657"	"E9299_3"	15240	24330	90	135	139	42	93	96	24	61	42	0	161	165	49	107	112	23	71	55	0	0.778	0.793	0.706	0.675	3.480	0.948	0.267	52	365	96	104	-0.363	42	54	46	58	0
4	4	7	"PFE0659"	"E9299_6"	15450	24350	120	1789	1633	584	92	96	24	99	99	0	1790	1662	490	112	116	22	100	100	0	1.011	0.994	0.992	0.954	2.010	1.020	0.825	120	570	3375	3091	0.016	1697	1678	1541	1550	0
4	5	7	"PFE0663"	"E9475_1"	15640	24350	120	222	219	67	91	93	20	91	87	0	1262	1166	303	108	111	19	100	99	0	0.114	0.121	0.125	0.117	1.991	0.130	0.107	120	482	1285	1186	-3.139	131	1154	128	1058	0
4	6	7	"PFE0668"	"E9987_1"	15830	24350	120	141	146	42	93	95	21	77	53	0	444	432	122	108	111	19	96	95	0	0.143	0.164	0.165	0.159	2.803	0.145	0.348	120	467	384	377	-2.807	48	336	53	324	0
4	7	7	"PFF0025"	"F10660_2"	16020	24350	120	392	376	102	93	96	22	98	96	0	357	340	94	108	111	20	95	93	0	1.201	1.220	1.205	1.191	2.067	1.221	0.746	120	476	548	515	0.264	299	249	283	232	0
4	8	7	"PFF0029"	"F10730_3"	16220	24350	120	989	965	322	100	105	29	98	97	0	1056	1012	295	112	116	24	99	99	0	0.942	0.961	0.943	0.937	2.359	0.990	0.790	120	496	1833	1765	-0.087	889	944	865	900	0
4	9	7	"PFF0032"	"F10872_1"	16400	24350	120	258	246	76	103	108	31	90	83	0	486	463	123	119	121	26	96	95	0	0.422	0.416	0.430	0.419	1.971	0.404	0.641	120	498	522	487	-1.244	155	367	143	344	0
4	10	7	"PFF0035"	"F10935_2"	16600	24350	120	2979	2655	1069	96	99	23	100	99	0	3367	3119	994	112	116	22	100	100	0	0.886	0.851	0.854	0.772	2.413	0.884	0.794	120	476	6138	5566	-0.175	2883	3255	2559	3007	0
4	11	7	"PFF0038"	"F10949_3"	16770	24350	120	742	718	210	92	95	20	99	97	0	684	665	187	109	111	19	99	98	0	1.130	1.126	1.086	1.186	2.200	1.143	0.759	120	483	1225	1182	0.177	650	575	626	556	0
4	12	7	"PFF0040"	"F10953_1"	16970	24350	120	4481	4284	1546	91	93	20	100	100	0	9700	8931	3403	110	112	19	100	99	0	0.458	0.475	0.465	0.492	2.639	0.440	0.802	120	524	13980	13014	-1.127	4390	9590	4193	8821	0
4	13	7	"PFF0668"	"F310_1"	17150	24350	110	110	114	33	92	92	20	45	21	0	163	158	41	108	110	20	72	63	0	0.327	0.440	0.536	0.501	3.470	0.369	0.081	80	430	73	72	-1.611	18	55	22	50	0
4	14	7	"PFF0671"	"F31319_2"	17340	24350	120	5099	4558	1570	92	93	20	100	100	0	1541	1411	437	107	109	19	99	99	0	3.492	3.425	3.382	3.277	1.929	3.846	0.801	120	533	6441	5770	1.804	5007	1434	4466	1304	0
4	15	7	"PFF0680"	"F31855_1"	17530	24350	120	175	178	48	90	92	20	94	81	0	212	210	59	106	110	20	93	88	0	0.802	0.846	0.780	0.769	2.288	0.791	0.421	120	497	191	192	-0.319	85	106	88	104	0
4	16	7	"PFF0682"	"F32050_1"	17720	24350	120	476	450	148	91	93	20	100	99	0	377	359	84	109	112	20	97	96	0	1.437	1.436	1.485	1.367	1.907	1.605	0.708	120	510	653	609	0.523	385	268	359	250	0
4	17	7	"PFF0686"	"F32122_1"	17910	24350	120	1508	1423	496	93	93	20	99	97	0	1839	1710	556	109	112	19	100	97	0	0.818	0.831	0.842	0.838	2.470	0.832	0.770	120	490	3145	2931	-0.290	1415	1730	1330	1601	0
4	18	7	"PFF0693"	"F32325_1"	18110	24350	120	140	143	41	88	89	19	78	63	0	864	806	246	106	109	20	95	95	0	0.069	0.079	0.076	0.084	3.039	0.065	0.363	120	498	810	755	-3.866	52	758	55	700	0
4	19	7	"PFF0715"	"F33346_1"	18300	24350	120	302	303	100	87	88	20	95	92	0	497	484	138	107	109	19	96	95	0	0.551	0.573	0.566	0.559	1.943	0.569	0.706	120	497	605	593	-0.859	215	390	216	377	0
4	20	7	"PFF0719"	"F33441_1"	18490	24350	120	1476	1387	426	88	89	21	100	100	0	2683	2526	620	106	107	18	100	100	0	0.539	0.537	0.541	0.519	1.836	0.532	0.848	120	497	3965	3719	-0.893	1388	2577	1299	2420	0
4	21	7	"PFF0722"	"F33612_1"	18680	24350	120	554	549	158	88	90	20	99	98	0	402	390	98	101	103	17	98	96	0	1.548	1.595	1.628	1.591	2.094	1.726	0.749	120	484	767	750	0.631	466	301	461	289	0
4	22	7	"PFF0725"	"F33675_1"	18870	24350	120	252	249	82	89	90	19	93	89	0	202	201	59	100	102	18	91	90	0	1.598	1.584	1.514	1.382	2.744	1.797	0.511	120	567	265	261	0.676	163	102	160	101	0
4	1	8	"PFF0728"	"F33814_1"	14880	24530	130	137	143	41	95	96	21	75	47	0	144	147	26	108	111	19	77	47	0	1.167	1.231	1.075	1.089	3.130	2.257	0.098	120	626	78	87	0.222	42	36	48	39	0
4	2	8	"PFF0734"	"F34109_1"	15070	24530	120	178	186	47	95	96	21	96	88	0	203	204	49	110	112	19	93	89	0	0.892	0.968	0.940	0.959	2.406	0.956	0.392	120	496	176	185	-0.164	83	93	91	94	0
4	3	8	"PFF0764"	"F35293_1"	15260	24540	120	258	258	70	93	95	21	98	94	0	363	367	72	113	116	22	100	99	0	0.660	0.650	0.620	0.600	1.673	0.675	0.695	120	596	415	419	-0.599	165	250	165	254	0
4	4	8	"PFF0773"	"F35453_1"	15470	24550	80	123	125	36	93	96	22	57	30	0	139	141	26	118	121	21	50	26	0	1.429	1.391	0.925	1.246	3.553	2.642	0.045	52	292	51	55	0.515	30	21	32	23	0
4	5	8	"PFF0777"	"F35590_1"	15640	24540	150	109	113	27	93	96	21	40	19	0	130	132	24	113	116	20	42	21	0	0.941	1.053	1.077	0.890	4.152	1.427	0.024	156	632	33	39	-0.087	16	17	20	19	-50
4	6	8	"PFF0781"	"F35756_2"	15830	24540	120	1515	1428	399	94	95	21	100	100	0	1415	1399	227	114	116	20	100	100	0	1.092	1.038	1.072	0.948	1.877	1.094	0.844	120	480	2722	2619	0.127	1421	1301	1334	1285	0
4	7	8	"PFF0784"	"F35756_5"	16020	24540	130	1245	1154	385	92	95	21	100	100	0	929	888	203	110	113	21	100	100	0	1.408	1.365	1.348	1.257	1.808	1.474	0.826	120	557	1972	1840	0.493	1153	819	1062	778	0
4	8	8	"PFF0788"	"F35774_1"	16220	24540	130	3301	3089	1004	94	96	21	100	99	0	3137	3125	517	112	114	19	100	100	0	1.060	0.994	1.074	0.864	2.006	1.080	0.850	120	558	6232	6008	0.084	3207	3025	2995	3013	0
4	9	8	"PFF0818"	"F36648_1"	16410	24540	120	628	590	212	93	95	21	98	95	0	767	741	198	112	113	18	100	99	0	0.817	0.790	0.816	0.713	1.965	0.816	0.795	120	514	1190	1126	-0.292	535	655	497	629	0
4	10	8	"PFF0821"	"F3666_3"	16610	24540	120	147	153	42	92	95	20	84	65	0	170	170	33	109	112	19	92	74	0	0.902	1.000	0.924	0.977	2.657	1.257	0.286	120	528	116	122	-0.149	55	61	61	61	0
4	11	8	"PFF0823"	"F36721_3"	16790	24530	110	145	148	33	94	95	21	85	60	0	178	178	31	110	111	19	97	81	0	0.750	0.794	0.846	0.784	2.395	0.957	0.284	80	451	119	122	-0.415	51	68	54	68	0
4	12	8	"PFF0825"	"F36734_1"	16970	24530	110	356	342	106	91	94	21	96	93	0	186	195	52	109	112	22	91	81	0	3.442	2.919	3.125	3.010	2.213	3.190	0.519	80	463	342	337	1.783	265	77	251	86	0
4	13	8	"PFF0827"	"F36803_1"	17160	24530	130	370	369	114	90	92	20	96	94	0	379	375	129	109	112	22	94	91	0	1.037	1.049	0.991	1.116	2.283	0.991	0.703	120	589	550	545	0.052	280	270	279	266	0
4	14	8	"PFF0831"	"F37098_2"	17360	24540	120	208	212	59	92	94	20	96	95	0	1426	1378	294	107	109	19	100	100	0	0.088	0.094	0.093	0.092	1.672	0.089	0.667	120	494	1435	1391	-3.507	116	1319	120	1271	0
4	15	8	"PFF1472"	"F58335_1"	17540	24540	120	411	408	127	90	93	21	98	98	0	503	506	129	107	110	18	100	100	0	0.811	0.797	0.801	0.747	1.804	0.815	0.752	120	520	717	717	-0.303	321	396	318	399	0
4	16	8	"PFF1476"	"F58487_1"	17730	24520	80	135	141	38	93	97	23	73	42	0	137	143	30	110	115	21	65	28	0	1.556	1.455	1.500	1.114	3.452	3.688	0.018	52	305	69	81	0.637	42	27	48	33	0
4	17	8	"PFF1492"	"F58910_1"	17920	24530	130	415	399	108	92	94	22	100	99	0	352	336	105	109	112	21	94	91	0	1.329	1.352	1.251	1.425	2.209	1.322	0.722	120	584	566	534	0.411	323	243	307	227	0
4	18	8	"PFF1495"	"F59075_2"	18120	24530	120	216	221	49	91	91	19	97	96	0	206	210	57	108	111	21	95	93	0	1.276	1.275	1.301	1.287	1.976	1.204	0.474	120	480	223	232	0.351	125	98	130	102	0
4	19	8	"PFF1497"	"F5910_2"	18300	24540	120	285	286	73	89	91	20	100	98	0	9964	9813	1511	108	110	20	100	100	0	0.020	0.020	0.021	0.021	1.339	0.019	0.775	120	470	10052	9902	-5.652	196	9856	197	9705	0
4	20	8	"PFF1499"	"F59139_2"	18500	24540	120	6464	5959	2005	90	92	21	100	100	0	4734	4544	1035	108	110	20	100	100	0	1.378	1.323	1.348	1.230	1.842	1.430	0.845	120	445	11000	10305	0.462	6374	4626	5869	4436	0
4	21	8	"PFF1536"	"F6061_1"	18670	24530	120	135	143	40	90	92	21	77	51	0	346	332	70	104	107	19	100	99	0	0.186	0.232	0.196	0.199	2.215	0.202	0.323	120	431	287	281	-2.427	45	242	53	228	0
4	22	8	"PFF1543"	"F607_1"	18860	24570	150	96	98	22	89	91	20	25	9	0	105	107	21	100	102	18	27	9	0	1.400	1.286	1.000	1.054	3.370	4.514	0.004	156	751	12	16	0.485	7	5	9	7	-50
4	1	9	"PFF1546"	"F61052_1"	14870	24730	150	115	119	33	98	100	23	42	20	0	129	132	28	113	115	20	42	19	0	1.063	1.105	1.529	1.421	4.169	1.886	0.040	156	795	33	40	0.087	17	16	21	19	-50
4	2	9	"PFF1550"	"F61158_1"	15080	24730	130	916	905	232	97	99	22	100	100	0	456	455	93	111	113	20	100	100	0	2.374	2.349	2.365	2.317	1.469	2.560	0.789	120	525	1164	1152	1.247	819	345	808	344	0
4	3	9	"PFF1556"	"F61469_1"	15270	24730	120	113	119	32	97	99	20	42	24	0	237	243	51	111	113	20	99	96	0	0.127	0.167	0.226	0.213	2.802	0.123	0.073	120	374	142	154	-2.977	16	126	22	132	0
4	4	9	"PFF1560"	"F61859_2"	15410	24730	150	98	102	26	96	99	22	23	8	0	110	116	22	113	115	20	14	5	0	-0.667	2.000	1.436	1.354	3.369	4.570	0.007	156	583	-1	9	Error	2	-3	6	3	-50
4	5	9	"PFF1588"	"F6265_1"	15650	24720	120	2273	2059	718	96	98	22	99	99	0	1482	1300	486	111	114	20	98	97	0	1.588	1.651	1.591	1.693	2.418	1.690	0.812	120	515	3548	3152	0.667	2177	1371	1963	1189	0
4	6	9	"PFF1595"	"F62846_1"	15850	24730	130	742	716	281	94	95	21	97	95	0	469	457	145	110	112	20	96	95	0	1.805	1.793	1.899	1.738	2.097	2.073	0.690	120	493	1007	969	0.852	648	359	622	347	0
4	7	9	"PFF1604"	"F63188_2"	16040	24730	120	4288	4045	1240	94	96	22	100	100	0	2584	2435	658	108	111	18	100	100	0	1.694	1.698	1.707	1.661	1.748	1.805	0.849	120	405	6670	6278	0.760	4194	2476	3951	2327	0
4	8	9	"PFF1607"	"F63326_1"	16220	24730	120	157	162	43	96	98	21	86	68	0	165	171	37	111	112	19	90	70	0	1.130	1.100	1.047	1.069	2.814	1.840	0.193	120	429	115	126	0.176	61	54	66	60	0
4	9	9	"PFF1610"	"F63399_1"	16410	24730	120	5704	5426	1626	96	97	20	100	100	0	3892	3771	708	111	112	18	100	100	0	1.483	1.456	1.515	1.367	1.728	1.566	0.843	120	465	9389	8990	0.569	5608	3781	5330	3660	0
4	10	9	"PFF1614"	"F63448_3"	16610	24750	150	107	111	26	94	95	20	38	18	0	128	130	29	111	112	18	44	21	0	0.765	0.895	0.830	0.849	3.521	1.175	0.035	156	514	30	36	-0.387	13	17	17	19	-50
4	11	9	"PFF1654"	"F64738_1"	16790	24730	120	594	563	196	93	94	21	99	95	0	611	585	171	109	110	20	98	98	0	0.998	0.987	0.942	0.895	2.074	1.010	0.737	120	451	1003	946	-0.003	501	502	470	476	0
4	12	9	"PFF1656"	"F64738_5"	16990	24730	120	320	306	99	92	95	23	95	90	0	322	321	72	108	111	23	99	96	0	1.065	1.005	1.018	0.883	2.310	1.152	0.662	120	515	442	427	0.091	228	214	214	213	0
4	13	9	"PFF1659"	"F64888_1"	17180	24690	80	142	142	47	94	100	30	59	36	0	172	183	71	116	123	35	59	38	0	0.857	0.716	0.775	0.929	5.054	0.561	0.253	52	277	104	115	-0.222	48	56	48	67	0
4	14	9	"PFF1666"	"F65043_1"	17370	24730	120	207	213	57	96	99	25	95	88	0	942	916	222	111	116	28	99	98	0	0.134	0.145	0.142	0.141	1.796	0.139	0.646	120	500	942	922	-2.904	111	831	117	805	0
4	15	9	"PFF1668"	"F65043_4"	17570	24730	120	273	271	86	92	95	21	97	93	0	561	539	128	106	108	17	100	100	0	0.398	0.413	0.402	0.400	1.705	0.410	0.729	120	470	636	612	-1.330	181	455	179	433	0
4	16	9	"PFF1673"	"F65467_1"	17750	24740	150	108	109	27	93	96	23	38	16	0	117	122	26	106	110	21	35	13	0	1.364	1.000	1.395	1.329	3.560	1.661	0.008	156	694	26	32	0.447	15	11	16	16	-50
4	17	9	"PFI0337"	"I3634_1"	17940	24720	120	1027	989	258	93	96	22	100	100	0	981	928	289	106	108	19	97	97	0	1.067	1.090	1.062	1.148	2.102	1.063	0.813	120	492	1809	1718	0.094	934	875	896	822	0
4	18	9	"PFI0339"	"I3665_1"	18140	24720	120	469	453	119	94	96	21	100	97	0	361	351	102	105	106	17	96	95	0	1.465	1.459	1.387	1.484	1.874	1.505	0.724	120	467	631	605	0.551	375	256	359	246	0
4	19	9	"PFI0341"	"I3767_1"	18320	24720	120	602	588	191	91	94	21	100	97	0	570	527	154	105	107	20	98	96	0	1.099	1.178	1.138	1.193	1.971	1.197	0.774	120	473	976	919	0.136	511	465	497	422	0
4	20	9	"PFI0347"	"I398_3"	18520	24720	150	113	117	32	90	94	22	51	21	0	116	121	25	105	108	20	41	14	0	2.091	1.688	1.365	1.406	4.305	0.564	0.033	156	517	34	43	1.064	23	11	27	16	-50
4	21	9	"PFI0352"	"I4167_1"	18690	24730	120	982	943	263	92	94	21	99	99	0	1001	962	206	105	107	19	100	99	0	0.993	0.993	1.014	0.963	1.850	1.015	0.826	120	380	1786	1708	-0.010	890	896	851	857	0
4	22	9	"PFI0354"	"I4179_1"	18870	24720	120	516	513	94	90	92	20	100	100	0	786	778	164	101	104	19	99	99	0	0.622	0.625	0.609	0.618	1.445	0.590	0.818	120	433	1111	1100	-0.685	426	685	423	677	0
4	1	10	"PFI0375"	"I4688_1"	14890	24910	140	192	194	48	101	105	24	96	82	0	196	199	52	116	119	22	87	77	0	1.138	1.120	1.115	1.188	2.572	1.083	0.331	156	605	171	176	0.186	91	80	93	83	0
4	2	10	"PFI0378"	"I4719_5"	15070	24900	120	159	164	44	97	100	23	88	65	0	496	480	118	111	115	21	97	96	0	0.161	0.182	0.166	0.171	2.326	0.156	0.399	120	464	447	436	-2.635	62	385	67	369	0
4	3	10	"PFI0380"	"I4730_1"	15270	24900	120	406	399	110	97	100	23	98	97	0	511	498	131	110	113	19	99	97	0	0.771	0.778	0.759	0.767	2.153	0.767	0.744	120	438	710	690	-0.376	309	401	302	388	0
4	4	10	"PFI0383"	"I4780_1"	15450	24900	120	290	304	88	98	101	23	97	95	0	309	299	71	111	113	19	99	97	0	0.970	1.096	1.100	1.104	1.955	1.144	0.624	120	433	390	394	-0.044	192	198	206	188	0
4	5	10	"PFI0386"	"I4862_1"	15640	24900	120	456	442	117	96	97	21	97	97	0	505	501	87	108	111	19	100	100	0	0.907	0.880	0.886	0.851	1.746	0.907	0.786	120	498	757	739	-0.141	360	397	346	393	0
4	6	10	"PFI0393"	"I4989_1"	15840	24900	120	1305	1259	292	91	93	20	100	98	0	1947	1899	313	106	109	20	100	100	0	0.659	0.651	0.661	0.621	1.891	0.648	0.872	120	464	3055	2961	-0.601	1214	1841	1168	1793	0
4	7	10	"PFI0428"	"I601_1"	16030	24890	150	110	112	28	90	93	21	48	20	0	118	123	27	106	110	32	21	6	0	1.667	1.294	1.362	1.434	4.303	1.552	0.019	156	531	32	39	0.737	20	12	22	17	-50
4	8	10	"PFI0430"	"I6032_2"	16210	24900	120	1380	1348	422	92	94	21	100	100	0	1193	1169	368	106	108	19	100	99	0	1.185	1.182	1.157	1.214	2.071	1.188	0.798	120	433	2375	2319	0.245	1288	1087	1256	1063	0
4	9	10	"PFI0434"	"I607_1"	16400	24900	120	625	619	166	93	95	21	99	99	0	497	475	123	107	108	19	96	95	0	1.364	1.429	1.454	1.423	2.122	1.475	0.779	120	468	922	894	0.448	532	390	526	368	0
4	10	10	"PFI0439"	"I6174_2"	16600	24900	120	672	660	137	95	97	23	100	100	0	506	489	114	109	111	20	99	97	0	1.453	1.487	1.460	1.506	1.692	1.531	0.753	120	412	974	945	0.539	577	397	565	380	0
4	11	10	"PFI0441"	"I6204_2"	16750	24910	150	95	97	22	96	98	24	12	3	0	105	108	19	108	110	20	14	1	0	0.333	100000.000	1.077	1.041	3.834	9.306	0.000	156	467	-4	1	-1.585	-1	-3	1	0	-50
4	12	10	"PFI0443"	"I6356_1"	16940	24910	150	93	94	21	92	96	23	13	3	0	104	109	21	105	108	22	14	4	0	-1.000	0.500	0.967	1.129	3.507	5.028	0.002	156	522	0	6	Error	1	-1	2	4	-50
4	13	10	"PFI0469"	"I7030_1"	17160	24870	150	98	102	25	97	101	27	16	5	0	113	119	27	112	116	29	17	5	0	1.000	0.714	0.857	0.793	5.017	0.873	0.039	156	670	2	12	0.000	1	1	5	7	-50
4	14	10	"PFI0471"	"I7085_1"	17360	24900	120	2089	1987	551	96	99	23	100	100	0	1951	1797	558	110	113	24	99	96	0	1.083	1.121	1.072	1.217	2.250	1.120	0.835	120	469	3834	3578	0.114	1993	1841	1891	1687	0
4	15	10	"PFI0473"	"I7097_2"	17540	24910	120	334	323	100	95	98	22	95	92	0	1289	1248	360	108	110	18	99	99	0	0.202	0.200	0.196	0.195	1.724	0.188	0.766	120	498	1420	1368	-2.305	239	1181	228	1140	0
4	16	10	"PFI0475"	"I7106_1"	17730	24920	90	110	111	26	95	98	23	32	11	0	131	135	36	109	110	20	51	32	0	0.682	0.615	0.852	0.790	5.924	0.397	0.019	52	358	37	42	-0.553	15	22	16	26	0
4	17	10	"PFI0481"	"I7243_1"	17920	24900	110	169	172	37	95	98	22	93	83	0	158	159	36	107	109	20	80	60	0	1.451	1.481	1.539	1.530	2.727	1.672	0.300	80	465	125	129	0.537	74	51	77	52	0
4	18	10	"PFI0484"	"I7365_3"	18100	24900	120	806	816	200	95	99	22	100	100	0	569	542	173	105	107	19	93	92	0	1.532	1.650	1.592	1.842	2.160	1.603	0.839	120	540	1175	1158	0.616	711	464	721	437	0
4	19	10	"PFJ0441"	"J490_1"	18290	24900	110	173	176	36	93	96	22	97	87	0	815	796	146	104	108	35	100	100	0	0.113	0.120	0.116	0.110	1.657	0.107	0.560	80	486	791	775	-3.152	80	711	83	692	0
4	20	10	"PFJ0443"	"J504_1"	18490	24910	120	705	719	239	90	94	22	98	96	0	567	558	135	104	108	35	99	98	0	1.328	1.385	1.416	1.266	1.864	1.491	0.829	120	498	1078	1083	0.410	615	463	629	454	0
4	21	10	"PFJ0445"	"J504_5"	18670	24900	120	245	252	68	93	96	22	98	95	0	426	426	122	104	106	18	95	94	0	0.472	0.494	0.475	0.519	2.276	0.438	0.675	120	452	474	481	-1.083	152	322	159	322	0
4	22	10	"PFJ0448"	"J50_1"	18870	24900	120	16469	15596	5012	93	96	22	100	100	0	10924	9667	3711	104	106	19	96	95	0	1.513	1.621	1.588	1.820	2.355	1.606	0.879	120	585	27196	25066	0.598	16376	10820	15503	9563	0
4	1	11	"PFJ0450"	"J512_2"	14880	25090	120	3880	3669	981	100	103	23	100	100	0	2644	2412	845	116	118	22	97	94	0	1.495	1.554	1.487	1.686	2.091	1.555	0.824	120	484	6308	5865	0.580	3780	2528	3569	2296	0
4	2	11	"PFJ0452"	"J53_1"	15030	25110	150	109	116	33	101	102	23	32	14	0	123	127	27	116	118	21	26	12	0	1.143	1.364	1.010	1.149	3.378	1.914	0.034	156	614	15	26	0.193	8	7	15	11	-50
4	3	11	"PFJ0477"	"J53_50"	15260	25100	120	159	165	40	99	101	25	86	61	0	337	333	72	113	116	22	99	99	0	0.268	0.300	0.280	0.289	2.279	0.267	0.376	120	581	284	286	-1.900	60	224	66	220	0
4	4	11	"PFJ0479"	"J53_52"	15450	25090	120	745	727	199	96	99	24	98	98	0	514	490	157	111	114	21	92	91	0	1.610	1.665	1.579	1.633	2.125	1.674	0.763	120	534	1052	1010	0.687	649	403	631	379	0
4	5	11	"PFJ0483"	"J53_56"	15640	25090	120	4544	4268	1158	96	98	21	100	100	0	1934	1797	612	111	113	20	95	93	0	2.440	2.474	2.441	2.434	1.824	2.520	0.850	120	490	6271	5858	1.287	4448	1823	4172	1686	0
4	6	11	"PFJ0485"	"J53_60"	15830	25090	120	244	241	58	93	95	20	96	95	0	614	588	154	109	111	19	97	96	0	0.299	0.309	0.292	0.297	1.984	0.270	0.671	120	508	656	627	-1.742	151	505	148	479	0
4	7	11	"PFJ0488"	"J541_1"	16010	25090	110	173	172	40	94	98	23	88	73	0	487	485	89	109	118	50	100	98	0	0.209	0.207	0.225	0.188	1.883	0.185	0.516	80	460	457	454	-2.258	79	378	78	376	0
4	8	11	"PFJ0490"	"J541_4"	16210	25110	150	87	92	22	92	95	22	14	4	0	101	103	15	107	114	45	0	0	0	0.833	0.000	1.250	1.350	3.108	0.192	0.081	156	636	-11	-4	-0.263	-5	-6	0	-4	-50
4	9	11	"PFJ0511"	"J58_3"	16400	25090	120	1220	1199	246	92	95	22	100	100	0	1085	1028	285	105	107	19	96	95	0	1.151	1.199	1.158	1.365	2.425	1.178	0.853	120	522	2108	2030	0.203	1128	980	1107	923	0
4	10	11	"PFJ0515"	"J6186_1"	16580	25110	80	120	124	28	98	102	25	48	23	0	126	128	27	109	111	20	44	17	0	1.294	1.368	1.813	1.456	3.651	2.182	0.010	52	322	39	45	0.372	22	17	26	19	0
4	11	11	"PFJ0518"	"J634_1"	16780	25090	120	12981	12806	2778	98	101	24	100	100	0	9196	8376	2647	111	113	21	95	95	0	1.418	1.538	1.444	1.615	1.945	1.515	0.875	120	460	21968	20973	0.504	12883	9085	12708	8265	0
4	12	11	"PFJ0520"	"J63_1"	16980	25110	150	99	101	19	100	110	50	1	0	0	108	110	20	111	119	39	1	0	0	0.333	-1.000	1.000	1.134	4.582	0.320	0.002	156	562	-4	0	-1.585	-1	-3	1	-1	-50
4	13	11	"PFJ0522"	"J63_4"	17130	25100	150	98	101	22	98	108	52	1	0	0	124	134	37	111	119	42	20	6	0	0.000	0.130	1.000	0.923	3.802	0.141	0.007	156	550	13	26	Error	0	13	3	23	-50
4	14	11	"PFJ0525"	"J647_1"	17320	25100	120	542	492	202	97	99	23	91	89	0	410	376	154	112	115	21	87	85	0	1.493	1.496	1.335	1.421	2.675	1.546	0.676	120	506	743	659	0.578	445	298	395	264	0
4	15	11	"PFJ0544"	"J687_1"	17510	25100	120	407	380	127	98	100	23	92	91	0	278	268	90	111	113	20	87	84	0	1.850	1.796	1.695	1.721	2.528	1.856	0.636	120	524	476	439	0.888	309	167	282	157	0
4	16	11	"PFJ0548"	"J697_2"	17690	25100	110	269	257	77	97	100	23	91	90	0	397	368	114	111	112	20	95	95	0	0.601	0.623	0.635	0.608	2.273	0.547	0.618	80	496	458	417	-0.734	172	286	160	257	0
4	17	11	"PFJ0552"	"J69_1"	17890	25100	120	682	629	231	93	96	21	97	93	0	663	601	228	108	111	20	92	90	0	1.061	1.087	1.088	1.030	3.093	1.080	0.745	120	578	1144	1029	0.086	589	555	536	493	0
4	18	11	"PFJ0555"	"J6_12"	18070	25100	110	408	391	127	96	100	23	95	92	0	482	440	167	107	111	26	95	91	0	0.832	0.886	0.846	0.850	2.247	0.838	0.694	80	504	687	628	-0.265	312	375	295	333	0
4	19	11	"PFJ0559"	"J6_6"	18270	25100	110	388	374	101	97	100	24	98	97	0	1028	948	303	107	111	27	97	96	0	0.316	0.329	0.334	0.341	2.358	0.287	0.732	80	545	1212	1118	-1.662	291	921	277	841	0
4	20	11	"PFJ0565"	"J71_1"	18470	25100	120	144	152	40	93	95	21	80	64	0	179	179	46	105	106	19	90	75	0	0.689	0.797	0.725	0.730	2.578	0.755	0.284	120	517	125	133	-0.537	51	74	59	74	0
4	21	11	"PFK0726"	"Ks17_16"	18660	25100	120	1160	1021	435	93	96	21	97	97	0	791	700	286	103	104	17	94	91	0	1.551	1.554	1.562	1.454	2.763	1.613	0.799	120	525	1755	1525	0.633	1067	688	928	597	0
4	22	11	"PFK0728"	"Ks1832_1"	18830	25100	110	258	254	72	93	97	22	97	92	0	215	216	72	105	107	21	93	91	0	1.500	1.450	1.500	1.417	2.102	1.376	0.437	80	514	275	272	0.585	165	110	161	111	0
4	1	12	"PFK0730"	"Ks186_1"	14870	25290	120	441	422	158	95	98	23	96	95	0	767	709	273	113	114	20	95	94	0	0.529	0.549	0.552	0.549	2.580	0.508	0.721	120	579	1000	923	-0.919	346	654	327	596	0
4	2	12	"PFK0733"	"Ks186_9"	15050	25290	110	139	148	33	98	100	23	81	40	0	166	169	33	113	116	22	86	60	0	0.774	0.893	0.852	0.789	2.920	0.974	0.207	80	438	94	106	-0.370	41	53	50	56	0
4	3	12	"PFK0735"	"Ks187_4"	15230	25290	110	286	280	84	98	102	24	95	91	0	316	309	99	114	119	30	91	86	0	0.931	0.933	0.953	1.034	2.489	0.889	0.578	80	473	390	377	-0.104	188	202	182	195	0
4	4	12	"PFK0737"	"Ks187_7"	15440	25290	110	228	219	63	98	103	26	90	87	0	283	277	84	116	121	28	90	87	0	0.778	0.752	0.823	0.789	1.894	0.716	0.560	80	512	297	282	-0.361	130	167	121	161	0
4	5	12	"PFK0762"	"Ks210_15"	15640	25290	150	108	111	27	100	103	25	27	7	0	138	140	33	115	119	22	51	21	0	0.348	0.440	0.628	0.641	3.725	0.653	0.016	156	626	31	36	-1.524	8	23	11	25	-50
4	6	12	"PFK0765"	"Ks210_4"	15800	25290	150	101	106	25	100	102	22	27	6	0	130	135	34	112	115	20	45	27	0	0.056	0.261	0.764	0.789	3.921	0.166	0.001	156	598	19	29	-4.170	1	18	6	23	-50
4	7	12	"PFK0768"	"Ks220_1"	16020	25300	150	104	109	26	98	101	22	33	12	0	116	119	23	111	117	40	8	0	0	1.200	1.375	1.059	1.041	4.101	0.021	0.000	156	636	11	19	0.263	6	5	11	8	-50
4	8	12	"PFK0770"	"Ks220_7"	16210	25290	130	340	339	84	96	98	21	99	99	0	190	190	36	107	110	20	95	89	0	2.940	2.928	2.963	3.007	1.852	3.519	0.549	120	499	327	326	1.556	244	83	243	83	0
4	9	12	"PFK0781"	"Ks222_1"	16390	25290	120	1857	1637	751	96	98	22	100	97	0	1147	1054	389	107	110	20	95	94	0	1.693	1.627	1.697	1.591	3.018	1.809	0.769	120	502	2801	2488	0.760	1761	1040	1541	947	0
4	10	12	"PFK0784"	"Ks225_10"	16560	25290	110	530	492	176	98	104	35	93	91	0	339	317	115	112	117	32	90	87	0	1.903	1.922	1.862	1.834	3.038	2.008	0.669	80	451	659	599	0.928	432	227	394	205	0
4	11	12	"PFK0806"	"Ks245_1"	16750	25270	150	117	119	38	102	108	37	23	8	0	123	124	25	115	122	33	14	2	0	1.875	1.889	1.455	1.436	3.280	1.758	0.144	156	783	23	26	0.907	15	8	17	9	-50
4	12	12	"PFK0808"	"Ks245_4"	17000	25290	120	220	227	63	105	121	63	85	42	0	253	251	70	119	132	52	85	69	0	0.858	0.924	0.849	0.951	2.441	1.094	0.480	120	510	249	254	-0.221	115	134	122	132	0
4	13	12	"PFK0810"	"Ks248_3"	17180	25290	130	317	313	99	100	114	62	91	87	0	286	283	84	115	127	50	92	83	0	1.269	1.268	1.195	1.147	1.980	1.302	0.622	120	468	388	381	0.344	217	171	213	168	0
4	14	12	"PFK0813"	"Ks249_3"	17330	25290	110	324	310	83	97	100	24	97	93	0	377	356	104	113	116	26	93	90	0	0.860	0.877	0.871	0.869	2.064	0.820	0.671	80	376	491	456	-0.218	227	264	213	243	0
4	15	12	"PFK0819"	"Ks259_1"	17520	25290	110	1491	1347	458	99	102	24	98	98	0	1873	1655	632	112	121	82	96	92	0	0.790	0.809	0.803	0.857	2.294	0.740	0.783	80	492	3153	2791	-0.339	1392	1761	1248	1543	0
4	16	12	"PFK0823"	"Ks259_6"	17710	25290	110	914	836	280	96	98	22	97	96	0	1063	939	331	113	123	85	95	91	0	0.861	0.896	0.894	0.915	2.436	0.848	0.760	80	535	1768	1566	-0.216	818	950	740	826	0
4	17	12	"PFK0843"	"Ks26_1"	17910	25290	120	530	493	168	95	98	23	97	95	0	373	351	117	108	115	42	89	87	0	1.642	1.638	1.644	1.665	1.912	1.738	0.701	120	563	700	641	0.715	435	265	398	243	0
4	18	12	"PFK0845"	"Ks26_11"	18090	25290	110	1331	1201	412	96	99	24	100	100	0	1131	1015	343	108	113	41	97	97	0	1.207	1.218	1.281	1.218	1.995	1.238	0.768	80	496	2258	2012	0.272	1235	1023	1105	907	0
4	19	12	"PFK0847"	"Ks26_15"	18280	25290	110	641	593	206	96	100	24	97	95	0	565	524	162	109	118	48	96	93	0	1.195	1.198	1.186	1.163	2.316	1.271	0.720	80	480	1001	912	0.257	545	456	497	415	0
4	20	12	"PFK0850"	"Ks26_2"	18460	25290	150	100	104	25	97	100	22	26	10	0	119	125	32	107	111	28	30	10	0	0.250	0.389	0.730	0.825	3.821	0.185	0.017	156	721	15	25	-2.000	3	12	7	18	-50
4	21	12	"PFK0853"	"Ks26_24"	18670	25290	110	1228	1147	394	97	99	22	98	98	0	757	714	225	105	109	28	97	97	0	1.735	1.724	1.732	1.645	1.954	1.812	0.782	80	495	1783	1659	0.795	1131	652	1050	609	0
4	22	12	"PFK0856"	"Ks26_5"	18850	25290	110	1199	1098	397	94	99	33	100	98	0	844	792	293	107	113	42	95	93	0	1.499	1.466	1.432	1.510	2.331	1.498	0.751	80	550	1842	1689	0.584	1105	737	1004	685	0
4	1	13	"PFL0017"	"L1_32"	14880	25480	120	389	365	132	95	97	22	94	90	0	320	304	103	111	113	21	92	86	0	1.407	1.399	1.421	1.567	2.696	1.458	0.689	120	620	503	463	0.492	294	209	270	193	0
4	2	13	"PFL0021"	"L1_42"	15070	25480	110	231	228	65	96	99	23	93	88	0	916	817	299	110	112	20	95	93	0	0.167	0.187	0.174	0.197	2.066	0.152	0.569	80	462	941	839	-2.578	135	806	132	707	0
4	3	13	"PFL0023"	"L1_45"	15250	25470	150	112	120	35	97	100	23	39	16	0	130	132	30	112	117	27	33	15	0	0.833	1.150	0.932	0.827	4.335	1.260	0.027	156	736	33	43	-0.263	15	18	23	20	-50
4	4	13	"PFL0026"	"L1_48"	15450	25470	100	135	143	37	98	101	24	65	43	0	169	171	50	117	121	21	77	58	0	0.712	0.833	0.789	0.725	3.254	0.621	0.161	80	447	89	99	-0.491	37	52	45	54	0
4	5	13	"PFL0028"	"L1_52"	15630	25480	110	225	223	76	99	100	23	86	85	0	264	258	91	115	117	20	87	87	0	0.846	0.867	0.810	0.870	2.748	0.862	0.448	80	480	275	267	-0.242	126	149	124	143	0
4	6	13	"PFL0030"	"L1_56"	15830	25480	120	459	428	168	101	106	60	85	82	0	373	336	124	115	119	52	86	79	0	1.388	1.480	1.375	1.377	2.962	1.568	0.542	120	549	616	548	0.473	358	258	327	221	0
4	7	13	"PFL0048"	"L1_89"	16020	25480	130	164	163	47	99	104	61	52	12	0	194	193	57	112	117	53	71	28	0	0.793	0.790	0.805	0.732	3.195	1.093	0.210	120	530	147	145	-0.335	65	82	64	81	0
4	8	13	"PFL0052"	"L1_94"	16190	25480	110	1082	1032	268	94	97	21	100	100	0	766	713	238	107	113	23	93	93	0	1.499	1.548	1.497	1.646	2.229	1.534	0.744	80	476	1647	1544	0.584	988	659	938	606	0
4	9	13	"PFL0055"	"L1_97"	16390	25480	110	1193	1119	308	96	98	23	100	97	0	988	885	289	110	114	25	98	97	0	1.249	1.320	1.269	1.426	1.845	1.279	0.812	80	516	1975	1798	0.321	1097	878	1023	775	0
4	10	13	"PFL0057"	"L1_99"	16580	25480	110	323	319	104	99	102	26	95	92	0	313	301	98	113	117	28	92	91	0	1.120	1.170	1.196	1.174	2.175	1.112	0.612	80	528	424	408	0.163	224	200	220	188	0
4	11	13	"PFL0059"	"L2_10"	16770	25480	110	892	860	241	98	101	23	100	100	0	622	599	170	114	117	21	95	95	0	1.563	1.571	1.563	1.552	1.873	1.625	0.769	80	527	1302	1247	0.644	794	508	762	485	0
4	12	13	"PFL0061"	"L2_104"	16960	25480	110	1489	1407	413	98	103	26	100	100	0	1028	984	304	114	118	25	98	97	0	1.522	1.505	1.468	1.595	2.083	1.542	0.782	80	516	2305	2179	0.606	1391	914	1309	870	0
4	13	13	"PFL0082"	"L2_146"	17150	25480	110	1035	958	305	95	100	28	100	97	0	1018	924	328	112	117	29	96	96	0	1.038	1.063	1.009	1.047	1.921	1.018	0.784	80	521	1846	1675	0.053	940	906	863	812	0
4	14	13	"PFL0084"	"L2_148"	17370	25460	150	98	100	21	93	97	22	22	4	0	107	109	24	108	112	22	14	3	0	-5.000	7.000	1.059	1.114	3.829	0.652	0.028	156	661	4	8	Error	5	-1	7	1	-50
4	15	13	"PFL0086"	"L2_15"	17550	25490	130	1046	1002	364	98	99	22	99	96	0	863	808	232	110	117	75	96	94	0	1.259	1.295	1.314	1.259	1.948	1.378	0.794	120	576	1701	1602	0.332	948	753	904	698	0
4	16	13	"PFL0089"	"L2_154"	17730	25490	110	215	217	58	97	99	22	96	91	0	188	185	44	111	115	36	82	55	0	1.532	1.622	1.384	1.591	2.323	1.726	0.413	80	505	195	194	0.616	118	77	120	74	0
4	17	13	"PFL0091"	"L2_158"	17930	25480	110	161	164	46	94	97	23	88	67	0	178	181	45	107	110	23	82	72	0	0.944	0.946	1.050	0.941	2.719	0.910	0.344	80	496	138	144	-0.084	67	71	70	74	0
4	18	13	"PFL0098"	"L2_172"	18100	25480	110	259	259	62	95	98	25	97	96	0	308	295	78	107	111	34	91	91	0	0.816	0.872	0.841	0.844	1.973	0.835	0.551	80	531	365	352	-0.293	164	201	164	188	0
4	19	13	"PFL0119"	"L2_203"	18320	25490	120	2937	2606	1174	95	98	28	100	99	0	3415	3071	1182	105	110	30	100	100	0	0.859	0.847	0.843	0.764	2.557	0.858	0.709	120	591	6152	5477	-0.220	2842	3310	2511	2966	0
4	20	13	"PFL0123"	"L2_210"	18500	25490	110	196	196	53	97	100	23	93	83	0	217	214	61	107	109	19	91	87	0	0.900	0.925	0.928	0.884	2.492	0.930	0.468	80	471	209	206	-0.152	99	110	99	107	0
4	21	13	"PFL0127"	"L2_216"	18690	25480	110	2700	2457	895	97	100	23	100	100	0	2794	2456	942	107	109	24	97	96	0	0.969	1.005	0.965	1.052	2.093	0.942	0.763	80	528	5290	4709	-0.046	2603	2687	2360	2349	0
4	22	13	"PFL0129"	"L2_220"	18880	25480	110	559	538	144	94	96	21	100	100	0	1014	923	276	105	108	33	97	97	0	0.512	0.543	0.533	0.558	2.327	0.478	0.729	80	551	1374	1262	-0.967	465	909	444	818	0
4	1	14	"PFL0131"	"L2_226"	14880	25670	110	337	333	98	98	103	33	97	92	0	212	207	50	112	115	20	88	85	0	2.390	2.474	2.266	2.258	2.272	2.886	0.490	80	550	339	330	1.257	239	100	235	95	0
4	2	14	"PFL0133"	"L2_23"	15080	25670	110	153	156	41	94	97	24	80	62	0	240	233	59	109	111	21	95	88	0	0.450	0.500	0.493	0.447	2.422	0.413	0.260	80	507	190	186	-1.151	59	131	62	124	0
4	3	14	"PFM0391"	"M35930_11"	15260	25680	120	383	360	135	94	96	21	90	90	0	500	471	153	109	112	20	94	93	0	0.739	0.735	0.755	0.745	2.139	0.760	0.728	120	558	680	628	-0.436	289	391	266	362	0
4	4	14	"PFM0393"	"M35930_13"	15440	25670	110	287	285	74	96	97	20	97	96	0	307	298	92	113	116	20	95	86	0	0.985	1.022	0.996	1.121	1.965	0.939	0.676	80	519	385	374	-0.022	191	194	189	185	0
4	5	14	"PFM0395"	"M35930_4"	15640	25670	110	800	778	227	95	97	21	98	98	0	823	746	277	112	113	19	96	93	0	0.992	1.077	0.999	1.239	2.243	1.012	0.795	80	510	1416	1317	-0.012	705	711	683	634	0
4	6	14	"PFM0398"	"M35930_8"	15820	25680	100	134	136	32	99	99	23	63	38	0	584	556	158	111	115	22	96	96	0	0.074	0.083	0.096	0.093	2.429	0.072	0.255	80	418	508	482	-3.756	35	473	37	445	0
4	7	14	"PFM0400"	"M35935_1"	16010	25670	110	275	311	169	98	100	23	100	97	0	264	332	354	111	115	22	95	91	0	1.157	0.964	1.188	1.255	2.275	0.582	0.598	80	511	330	434	0.210	177	153	213	221	0
4	8	14	"PFM0406"	"M364_1"	16200	25670	110	357	362	99	95	97	22	97	97	0	216	219	73	109	114	23	90	80	0	2.449	2.427	2.487	2.811	2.149	2.242	0.597	80	528	369	377	1.292	262	107	267	110	0
4	9	14	"PFM0424"	"M36950_1"	16400	25680	120	678	651	226	96	99	23	97	97	0	402	385	111	111	115	24	97	95	0	2.000	2.026	2.027	1.897	2.404	2.231	0.751	120	593	873	829	1.000	582	291	555	274	0
4	10	14	"PFM0426"	"M3696_3"	16590	25670	110	676	655	177	99	101	23	98	98	0	503	454	158	114	116	21	93	91	0	1.483	1.635	1.588	1.851	2.326	1.581	0.752	80	529	966	896	0.569	577	389	556	340	0
4	11	14	"PFM0431"	"M37116_3"	16800	25670	110	17598	16475	4171	98	103	25	100	100	0	13358	11249	4469	115	119	25	98	98	0	1.321	1.471	1.333	1.603	2.261	1.396	0.833	80	488	30743	27511	0.402	17500	13243	16377	11134	0
4	12	14	"PFM0433"	"M37145_2"	16980	25670	110	737	701	197	98	101	25	97	96	0	1316	1171	453	114	120	41	96	95	0	0.532	0.570	0.545	0.619	2.247	0.498	0.795	80	527	1841	1660	-0.912	639	1202	603	1057	0
4	13	14	"PFM0435"	"M37197_1"	17170	25670	110	1178	1130	353	93	96	24	100	100	0	361	351	118	113	116	40	88	83	0	4.375	4.357	4.011	4.516	1.905	4.501	0.745	80	456	1333	1275	2.129	1085	248	1037	238	0
4	14	14	"PFM0438"	"M37465_1"	17330	25670	150	94	96	23	92	94	21	18	5	0	106	106	21	108	110	20	12	3	0	-1.000	-2.000	1.000	1.064	4.061	1.641	0.004	156	750	0	2	Error	2	-2	4	-2	-50
4	15	14	"PFM0452"	"M37794_2"	17550	25670	110	718	693	189	92	96	23	100	100	0	1006	904	309	107	109	19	97	97	0	0.696	0.754	0.719	0.816	2.087	0.678	0.777	80	502	1525	1398	-0.522	626	899	601	797	0
4	16	14	"PFM0454"	"M37794_6"	17730	25670	110	186	190	55	95	97	21	91	82	0	137	142	35	106	109	19	65	41	0	2.935	2.639	2.349	2.486	3.016	3.584	0.174	80	526	122	131	1.554	91	31	95	36	0
4	17	14	"PFM0457"	"M37914_2"	17930	25670	110	1101	1086	332	92	94	20	100	100	0	689	638	241	104	107	21	93	93	0	1.725	1.861	1.746	1.945	1.931	1.784	0.754	80	538	1594	1528	0.786	1009	585	994	534	0
4	18	14	"PFM0459"	"M38113_2"	18120	25680	100	304	302	90	94	96	21	98	97	0	915	862	240	102	107	21	98	98	0	0.258	0.274	0.276	0.266	1.714	0.249	0.680	80	473	1023	968	-1.953	210	813	208	760	0
4	19	14	"PFM0461"	"M38127_1"	18300	25670	110	606	579	147	93	95	28	98	97	0	394	363	111	101	105	21	95	92	0	1.751	1.855	1.837	1.944	2.120	1.927	0.747	80	515	806	748	0.808	513	293	486	262	0
4	20	14	"PFM0464"	"M38218_2"	18510	25670	110	4014	3770	947	95	98	27	100	100	0	4897	4303	1430	105	106	21	100	100	0	0.818	0.875	0.845	0.953	1.930	0.808	0.820	80	518	8711	7873	-0.290	3919	4792	3675	4198	0
4	21	14	"PFM0486"	"M38941_8"	18680	25670	110	618	593	164	95	101	45	100	98	0	417	397	106	105	113	51	93	92	0	1.676	1.705	1.628	1.694	1.863	1.798	0.741	80	530	835	790	0.745	523	312	498	292	0
4	22	14	"PFM0489"	"M39036_2"	18900	25680	110	164	164	37	92	98	42	73	32	0	245	244	49	102	110	47	98	85	0	0.503	0.507	0.514	0.439	1.928	0.530	0.293	80	525	215	214	-0.990	72	143	72	142	0
4	1	15	"PFM0494"	"M39668_5"	14910	25870	120	444	1253	4350	110	205	1129	6	5	0	329	847	3656	114	278	1779	2	2	0	1.553	1.559	1.595	1.731	2.067	0.873	0.793	120	644	549	1876	0.636	334	215	1143	733	0
4	2	15	"PFM0503"	"M40983_1"	15100	25860	110	222	219	60	95	98	25	92	86	0	154	155	37	108	110	20	77	57	0	2.761	2.638	2.457	2.546	2.656	3.139	0.286	80	499	173	171	1.465	127	46	124	47	0
4	3	15	"PFM0505"	"M40983_3"	15270	25870	80	111	116	27	95	98	23	38	15	0	116	121	33	106	109	20	40	13	0	1.600	1.400	1.091	0.971	2.989	1.335	0.056	52	307	26	36	0.678	16	10	21	15	0
4	4	15	"PFM0508"	"M41041_1"	15470	25860	110	793	771	249	95	97	23	100	100	0	702	664	214	111	112	21	98	97	0	1.181	1.222	1.191	1.282	1.905	1.197	0.781	80	438	1289	1229	0.240	698	591	676	553	0
4	5	15	"PFN0062"	"N128_62"	15620	25870	150	103	108	29	95	96	21	32	14	0	120	126	36	110	112	20	36	18	0	0.800	0.813	1.019	1.072	3.638	0.663	0.053	156	672	18	29	-0.322	8	10	13	16	-50
4	6	15	"PFN0064"	"N128_64"	15830	25860	150	94	99	24	96	98	25	19	5	0	108	111	24	110	114	23	15	6	0	1.000	3.000	0.838	1.049	4.265	1.230	0.032	156	713	-4	4	0.000	-2	-2	3	1	-50
4	7	15	"PFN0066"	"N128_68"	16030	25860	100	259	256	80	94	97	25	93	90	0	337	331	94	112	117	26	95	92	0	0.733	0.740	0.726	0.709	2.028	0.656	0.535	80	462	390	381	-0.447	165	225	162	219	0
4	8	15	"PFN0069"	"N128_71"	16240	25860	110	125	132	40	97	98	22	56	33	0	301	294	82	112	116	24	95	92	0	0.148	0.192	0.197	0.190	2.524	0.162	0.183	80	538	217	217	-2.755	28	189	35	182	0
4	9	15	"PFN0071"	"N128_73"	16420	25860	100	137	145	41	100	100	23	68	41	0	160	161	40	116	118	31	72	31	0	0.841	1.000	0.721	0.786	4.299	0.803	0.086	80	410	81	90	-0.250	37	44	45	45	0
4	10	15	"PFN0074"	"N128_76"	16610	25860	110	382	366	97	98	101	23	97	97	0	292	291	84	115	118	33	93	87	0	1.605	1.523	1.539	1.550	1.886	1.453	0.618	80	511	461	444	0.682	284	177	268	176	0
4	11	15	"PFN0092"	"N129_12"	16810	25850	150	114	131	67	99	102	24	38	23	0	132	147	52	116	119	27	35	23	0	0.938	1.032	1.228	1.139	3.507	1.285	0.312	156	778	31	63	-0.093	15	16	32	31	-50
4	12	15	"PFN0094"	"N129_14"	17000	25870	110	263	258	79	95	97	21	98	93	0	559	544	157	115	117	38	95	93	0	0.378	0.380	0.362	0.352	1.800	0.349	0.661	80	485	612	592	-1.402	168	444	163	429	0
4	13	15	"PFN0096"	"N129_17"	17170	25860	90	95	98	25	93	96	21	17	9	0	192	186	54	112	114	22	78	73	0	0.025	0.068	0.372	0.310	3.624	81.580	0.000	52	386	82	79	-5.322	2	80	5	74	0
4	14	15	"PFN0098"	"N129_22"	17360	25860	110	679	644	185	94	96	22	100	100	0	1256	1177	418	110	112	22	100	97	0	0.510	0.515	0.511	0.564	2.227	0.447	0.768	80	529	1731	1617	-0.970	585	1146	550	1067	0
4	15	15	"PFN0100"	"N129_33"	17560	25870	110	112	120	33	93	96	22	46	25	0	837	778	211	106	109	19	98	98	0	0.026	0.040	0.052	0.051	2.430	0.034	0.130	80	533	750	699	-5.266	19	731	27	672	0
4	16	15	"PFN0102"	"N129_38"	17770	25890	150	104	106	24	93	95	22	32	10	0	115	118	22	106	108	18	35	10	0	1.222	1.083	1.071	1.076	3.300	1.713	0.026	156	743	20	25	0.290	11	9	13	12	-50
4	17	15	"PFN0119"	"N130_21"	17930	25860	110	335	336	87	91	93	21	100	98	0	196	195	51	102	105	22	90	83	0	2.596	2.634	2.691	2.758	1.925	2.858	0.580	80	470	338	338	1.376	244	94	245	93	0
4	18	15	"PFN0121"	"N130_25"	18140	25870	110	211	214	54	91	93	20	97	95	0	279	272	58	101	104	19	98	98	0	0.674	0.719	0.718	0.677	1.657	0.711	0.632	80	518	298	294	-0.569	120	178	123	171	0
4	19	15	"PFN0124"	"N130_29"	18320	25870	110	365	357	108	90	92	19	100	97	0	581	541	149	103	104	19	100	97	0	0.575	0.610	0.632	0.613	1.725	0.587	0.747	80	527	753	705	-0.798	275	478	267	438	0
4	20	15	"PFN0127"	"N130_35"	18510	25870	110	582	573	154	90	93	21	100	100	0	353	346	92	105	105	18	98	98	0	1.984	2.004	2.004	2.015	1.578	2.194	0.726	80	531	740	724	0.988	492	248	483	241	0
4	21	15	"PFN0130"	"N130_4"	18710	25860	110	2392	2326	707	90	93	27	100	100	0	2147	1976	780	103	107	34	95	95	0	1.126	1.194	1.163	1.217	2.130	1.126	0.827	80	540	4346	4109	0.171	2302	2044	2236	1873	0
4	22	15	"PFN0132"	"N130_41"	18900	25860	110	206	208	48	89	92	20	100	97	0	210	209	56	100	103	18	95	88	0	1.064	1.092	1.130	1.093	2.039	1.046	0.502	80	484	227	228	0.089	117	110	119	109	0
4	1	16	"PFN0149"	"N131_17"	14910	26050	110	176	188	61	104	217	1251	0	0	0	359	353	103	109	312	1971	0	0	0	0.288	0.344	0.284	0.282	2.279	0.569	0.618	80	524	322	328	-1.796	72	250	84	244	0
4	2	16	"PFN0153"	"N131_27"	15100	26050	110	790	751	194	94	99	27	100	98	0	832	758	237	105	109	22	98	96	0	0.957	1.006	0.969	1.050	1.711	0.958	0.781	80	460	1423	1310	-0.063	696	727	657	653	0
4	3	16	"PFN0155"	"N131_4"	15270	26060	150	87	87	21	93	98	32	5	0	0	95	96	16	106	108	22	5	0	0	0.545	0.600	1.058	0.977	3.253	3.995	0.022	156	633	-17	-16	-0.874	-6	-11	-6	-10	-50
4	4	16	"PFN0157"	"N131_5"	15460	26060	150	91	93	22	92	95	29	10	1	0	100	103	20	108	110	23	7	1	0	0.125	-0.200	1.000	1.057	3.445	3.639	0.004	156	636	-9	-4	-3.000	-1	-8	1	-5	-50
4	5	16	"PFN0159"	"N131_52"	15670	26050	110	1776	1663	442	96	97	23	100	100	0	2268	2054	676	109	111	20	98	98	0	0.778	0.806	0.778	0.856	1.687	0.755	0.838	80	496	3839	3512	-0.362	1680	2159	1567	1945	0
4	6	16	"PFN0164"	"N132_101"	15860	26050	110	1877	1735	455	99	101	24	100	100	0	1474	1335	431	112	115	25	97	96	0	1.305	1.338	1.313	1.387	1.620	1.321	0.821	80	477	3140	2859	0.385	1778	1362	1636	1223	0
4	7	16	"PFN0559"	"N143_59"	16050	26060	150	94	99	25	97	101	25	12	4	0	102	108	39	115	119	28	7	1	0	0.231	-0.286	0.633	0.743	3.964	0.137	0.003	156	721	-16	-5	-2.115	-3	-13	2	-7	-50
4	8	16	"PFN0564"	"N143_71"	16220	26050	110	792	774	202	96	99	23	100	100	0	666	636	167	116	118	24	98	97	0	1.265	1.304	1.285	1.311	1.697	1.298	0.785	80	414	1246	1198	0.340	696	550	678	520	0
4	9	16	"PFN0566"	"N143_9"	16400	26050	150	107	114	33	98	100	23	32	12	0	121	129	33	116	119	30	25	7	0	1.800	1.231	1.024	1.068	4.596	0.430	0.012	156	703	14	29	0.848	9	5	16	13	-50
4	10	16	"PFN0576"	"N145_12"	16600	26050	110	1403	1331	402	101	102	24	100	100	0	1520	1409	468	118	121	34	100	100	0	0.929	0.953	0.890	0.989	1.739	0.905	0.795	80	516	2704	2521	-0.107	1302	1402	1230	1291	0
4	11	16	"PFN0578"	"N145_20"	16800	26060	100	385	384	111	97	101	25	97	96	0	2026	1861	611	121	122	24	98	98	0	0.151	0.165	0.166	0.170	1.861	0.143	0.740	80	455	2193	2027	-2.726	288	1905	287	1740	0
4	12	16	"PFN0580"	"N145_23"	16980	26050	110	13057	12198	2984	98	101	22	100	100	0	40578	35691	12794	122	127	55	100	100	0	0.320	0.340	0.323	0.377	1.996	0.286	0.805	80	525	53415	47669	-1.642	12959	40456	12100	35569	0
4	13	16	"PFN0603"	"N147_10"	17180	26060	110	171	174	45	95	97	21	88	77	0	236	240	54	116	121	51	93	65	0	0.633	0.637	0.581	0.596	2.125	0.651	0.461	80	528	196	203	-0.659	76	120	79	124	0
4	14	16	"PFN0605"	"N147_13"	17360	26060	100	726	715	175	94	94	20	100	100	0	1597	1513	376	109	112	20	100	100	0	0.425	0.442	0.423	0.441	1.589	0.419	0.833	80	469	2120	2025	-1.235	632	1488	621	1404	0
4	15	16	"PFN0610"	"N147_2"	17560	26050	110	534	519	146	93	95	20	100	100	0	449	411	133	108	110	20	95	93	0	1.293	1.406	1.364	1.565	2.212	1.334	0.783	80	505	782	729	0.371	441	341	426	303	0
4	16	16	"PFN0612"	"N147_24"	17760	26050	110	246	245	65	94	96	21	98	97	0	163	164	41	104	108	19	86	67	0	2.576	2.517	2.589	2.742	2.157	2.694	0.448	80	467	211	211	1.365	152	59	151	60	0
4	17	16	"PFN0615"	"N147_4"	17950	26050	110	311	303	72	91	93	20	98	98	0	327	306	85	103	105	18	93	91	0	0.982	1.044	1.036	1.111	2.123	0.988	0.713	80	493	444	415	-0.026	220	224	212	203	0
4	18	16	"PFN0617"	"N148_1"	18130	26060	120	328	326	80	90	92	19	98	97	0	289	290	66	102	104	17	99	97	0	1.273	1.255	1.274	1.320	1.778	1.330	0.743	120	569	425	424	0.348	238	187	236	188	0
4	19	16	"PFN0640"	"N149_7"	18330	26060	110	160	160	39	89	90	19	93	78	0	177	172	35	103	104	18	92	85	0	0.959	1.029	0.956	0.973	2.293	1.038	0.383	80	478	145	140	-0.060	71	74	71	69	0
4	20	16	"PFN0642"	"N150_10"	18500	26060	120	909	821	318	89	91	20	97	97	0	842	748	308	102	104	18	95	94	0	1.108	1.133	1.092	1.174	2.659	1.124	0.819	120	537	1560	1378	0.148	820	740	732	646	0
4	21	16	"PFN0645"	"N150_15"	18690	26050	110	930	894	286	90	95	36	100	100	0	640	597	212	102	110	51	92	92	0	1.561	1.624	1.520	1.677	1.904	1.628	0.798	80	517	1378	1299	0.643	840	538	804	495	0
4	22	16	"PFN0647"	"N150_19"	18890	26060	120	604	560	224	89	93	34	92	90	0	442	408	157	100	107	47	89	84	0	1.506	1.529	1.538	1.447	2.950	1.587	0.757	120	613	857	779	0.591	515	342	471	308	0
4	1	17	"PFN0649"	"N150_27"	14910	26250	120	1273	1136	486	97	106	37	95	90	0	1481	1268	523	111	114	23	94	92	0	0.858	0.898	0.878	0.968	3.757	0.895	0.814	120	605	2546	2196	-0.220	1176	1370	1039	1157	0
4	2	17	"PFN0652"	"N150_32"	15090	26250	120	249	263	89	94	98	24	96	93	0	327	313	93	107	109	20	94	90	0	0.705	0.820	0.776	0.821	2.457	0.817	0.600	120	531	375	375	-0.505	155	220	169	206	0
4	3	17	"PFN0668"	"N150_62"	15290	26250	120	226	222	73	93	97	32	88	81	0	157	163	51	106	109	23	72	55	0	2.608	2.263	2.158	2.542	3.332	3.177	0.180	120	440	184	186	1.383	133	51	129	57	0
4	4	17	"PFN0670"	"N150_65"	15460	26260	150	98	104	30	94	97	29	21	8	0	113	115	24	109	112	23	19	5	0	1.000	1.667	1.429	1.272	3.595	10.511	0.001	156	589	8	16	0.000	4	4	10	6	-50
4	5	17	"PFN0672"	"N150_68"	15670	26250	110	261	266	77	96	98	22	97	95	0	1520	1475	430	111	112	20	100	98	0	0.117	0.125	0.119	0.123	1.893	0.115	0.713	80	522	1574	1534	-3.094	165	1409	170	1364	0
4	6	17	"PFN0674"	"N150_71"	15860	26250	110	285	285	78	100	103	22	97	93	0	692	659	176	112	115	21	97	97	0	0.319	0.338	0.326	0.331	1.896	0.302	0.663	80	522	765	732	-1.649	185	580	185	547	0
4	7	17	"PFN0676"	"N150_75"	16060	26250	130	343	333	98	102	103	23	95	95	0	446	419	107	114	117	21	95	95	0	0.726	0.757	0.788	0.728	1.978	0.757	0.718	120	565	573	536	-0.462	241	332	231	305	0
4	8	17	"PFN0678"	"N150_78"	16250	26250	120	656	619	263	103	106	26	95	92	0	405	386	141	116	119	27	91	88	0	1.913	1.911	1.941	1.794	2.474	2.085	0.726	120	528	842	786	0.936	553	289	516	270	0
4	9	17	"PFN0783"	"N157_18"	16430	26250	120	322	313	111	100	102	22	93	90	0	291	279	78	115	118	26	92	88	0	1.261	1.299	1.249	1.150	2.181	1.444	0.629	120	477	398	377	0.335	222	176	213	164	0
4	10	17	"PFN0789"	"N157_41"	16610	26250	120	570	539	171	102	104	23	99	96	0	552	514	168	116	117	21	95	93	0	1.073	1.098	1.076	1.128	2.270	1.080	0.767	120	540	904	835	0.102	468	436	437	398	0
4	11	17	"PFN0807"	"N159_20"	16810	26250	120	1885	1636	759	99	103	24	96	96	0	1865	1603	696	115	117	21	95	94	0	1.021	1.033	1.016	1.112	2.947	1.052	0.817	120	523	3536	3025	0.029	1786	1750	1537	1488	0
4	12	17	"PFN0836"	"N163_1"	16990	26250	110	568	566	156	99	102	23	98	98	0	1111	1039	268	116	120	30	100	98	0	0.471	0.506	0.462	0.503	1.884	0.465	0.743	80	490	1464	1390	-1.085	469	995	467	923	0
4	13	17	"PFN0840"	"N164_1"	17190	26250	120	6358	5361	2375	97	101	26	100	99	0	3586	3104	1259	115	118	31	94	94	0	1.804	1.761	1.777	1.551	2.572	1.878	0.830	120	584	9732	8253	0.851	6261	3471	5264	2989	0
4	14	17	"PFN0849"	"N165_2"	17370	26240	110	2962	2747	703	97	99	26	100	100	0	1431	1264	470	111	116	36	96	93	0	2.170	2.298	2.138	2.697	2.440	2.241	0.833	80	481	4185	3803	1.118	2865	1320	2650	1153	0
4	15	17	"PFN0935"	"N181_4"	17580	26240	150	125	129	34	95	96	20	62	41	0	123	124	29	109	113	24	34	11	0	2.143	2.267	1.798	1.548	3.912	2.570	0.024	156	767	44	49	1.100	30	14	34	15	-50
4	16	17	"PFN0929"	"N181_18"	17770	26250	110	3503	3329	815	96	97	22	100	100	0	1696	1582	453	108	112	22	100	100	0	2.145	2.193	2.139	2.312	1.752	2.311	0.807	80	471	4995	4707	1.101	3407	1588	3233	1474	0
4	17	17	"PFN0946"	"N185_14"	17940	26240	110	1402	1342	343	98	98	22	100	100	0	1707	1451	572	106	110	28	97	96	0	0.814	0.925	0.844	0.995	2.075	0.840	0.790	80	467	2905	2589	-0.296	1304	1601	1244	1345	0
4	18	17	"PFN0382"	"N137_2"	18140	26240	110	4511	4360	1237	93	96	22	100	100	0	2980	2557	1054	105	112	57	95	93	0	1.537	1.740	1.598	1.771	1.888	1.662	0.828	80	507	7293	6719	0.620	4418	2875	4267	2452	0
4	19	17	"PFL0032"	"L1_63"	18330	26250	110	330	315	101	92	93	20	97	93	0	694	642	197	105	110	54	97	95	0	0.404	0.415	0.406	0.381	1.964	0.363	0.686	80	515	827	760	-1.307	238	589	223	537	0
4	20	17	"PFL0051"	"L1_92"	18530	26250	120	976	891	348	90	92	19	99	98	0	1361	1188	480	104	105	17	94	93	0	0.705	0.739	0.710	0.678	2.433	0.707	0.789	120	505	2143	1885	-0.505	886	1257	801	1084	0
4	21	17	"PFL0093"	"L2_163"	18700	26250	110	147	159	43	90	92	19	92	73	0	152	156	36	103	105	31	73	33	0	1.163	1.302	1.337	1.246	2.758	1.361	0.277	80	486	106	122	0.218	57	49	69	53	0
4	22	17	"PFL0100"	"L2_176"	18900	26240	110	4437	4252	1160	89	91	18	100	100	0	3829	3413	1256	100	103	18	100	100	0	1.166	1.257	1.181	1.431	2.329	1.210	0.808	80	458	8077	7476	0.222	4348	3729	4163	3313	0
4	1	18	"PFL0105"	"L2_187"	14920	26430	110	16784	15298	4373	96	99	31	100	100	0	23502	20193	7486	114	157	907	100	96	0	0.714	0.757	0.710	0.806	2.112	0.682	0.795	80	535	40076	35281	-0.487	16688	23388	15202	20079	0
4	2	18	"PFL0107"	"L2_190"	15120	26440	120	396	374	132	95	101	32	93	91	0	384	350	119	112	153	881	0	0	0	1.107	1.172	1.148	1.255	2.338	1.176	0.747	120	567	573	517	0.146	301	272	279	238	0
4	3	18	"PFL0118"	"L2_202"	15310	26430	110	318	312	94	94	99	51	92	85	0	465	427	151	110	116	46	88	85	0	0.631	0.688	0.666	0.746	2.404	0.608	0.512	80	444	579	535	-0.664	224	355	218	317	0
4	4	18	"PFL0126"	"L2_215"	15490	26440	120	1352	1218	478	99	104	51	98	94	0	892	815	303	111	116	45	93	90	0	1.604	1.589	1.557	1.576	2.672	1.674	0.801	120	463	2034	1823	0.682	1253	781	1119	704	0
4	5	18	"PFJ0334"	"J326_1"	15670	26430	110	5717	5154	1555	102	105	23	100	100	0	7524	6781	1982	115	120	58	100	100	0	0.758	0.758	0.777	0.753	1.847	0.731	0.836	80	485	13024	11718	-0.400	5615	7409	5052	6666	0
4	6	18	"PFJ0360"	"J352_5"	15860	26430	110	879	843	217	104	106	23	98	98	0	1234	1098	400	117	123	63	96	92	0	0.694	0.753	0.718	0.902	2.645	0.670	0.772	80	457	1892	1720	-0.527	775	1117	739	981	0
4	7	18	"PFJ0381"	"J38_18"	16040	26450	150	108	109	26	106	108	26	19	3	0	123	125	25	117	121	28	23	3	0	0.333	0.375	0.944	1.097	3.588	0.299	0.012	156	643	8	11	-1.585	2	6	3	8	-50
4	8	18	"PFJ0399"	"J43_10"	16250	26440	110	210	209	54	108	110	27	90	80	0	245	245	62	119	123	28	92	87	0	0.810	0.802	0.818	0.818	2.205	0.829	0.467	80	468	228	227	-0.305	102	126	101	126	0
4	9	18	"PFJ0409"	"J43_23"	16420	26430	110	1038	971	283	106	108	26	100	97	0	791	742	249	119	123	28	96	95	0	1.387	1.388	1.328	1.472	2.534	1.360	0.759	80	498	1604	1488	0.472	932	672	865	623	0
4	10	18	"PFJ0430"	"J478_10"	16630	26430	110	4263	3991	1100	103	106	26	100	100	0	3962	3403	1255	117	121	43	100	100	0	1.082	1.183	1.113	1.296	1.997	1.131	0.824	80	423	8005	7174	0.114	4160	3845	3888	3286	0
4	11	18	"PFJ0226"	"J227_1"	16800	26440	150	98	101	24	101	103	23	16	5	0	111	113	24	113	117	38	6	1	0	1.500	0.000	1.190	1.225	4.013	0.052	0.003	156	610	-5	0	0.585	-3	-2	0	0	-50
4	12	18	"PFJ0237"	"J232_2"	16990	26430	110	340	333	98	99	102	23	97	96	0	234	231	66	114	116	22	91	86	0	2.008	2.000	1.968	1.988	2.297	1.980	0.596	80	520	361	351	1.006	241	120	234	117	0
4	13	18	"PFJ0256"	"J245_7"	17200	26430	90	117	126	30	99	102	23	44	23	0	164	162	38	111	115	38	65	25	0	0.340	0.529	0.675	0.498	3.302	0.196	0.057	52	385	71	78	-1.558	18	53	27	51	0
4	14	18	"PFJ0284"	"J269_5"	17390	26430	110	1065	1023	313	98	101	26	100	100	0	1605	1435	481	116	123	46	96	96	0	0.649	0.701	0.708	0.706	1.885	0.629	0.801	80	498	2456	2244	-0.623	967	1489	925	1319	0
4	15	18	"PFJ0315"	"J2975_2"	17550	26430	110	837	799	251	98	100	22	98	98	0	883	840	280	115	119	32	97	93	0	0.962	0.967	0.949	0.985	2.236	0.920	0.753	80	459	1507	1426	-0.056	739	768	701	725	0
4	16	18	"PFJ0365"	"J378_1"	17740	26430	110	2418	2280	580	95	97	24	100	100	0	1925	1705	572	109	119	76	96	95	0	1.279	1.369	1.306	1.570	2.344	1.319	0.832	80	526	4139	3781	0.355	2323	1816	2185	1596	0
4	17	18	"PFK0117"	"Km799_7"	17960	26420	150	110	112	26	96	99	24	35	10	0	109	113	22	109	116	67	0	0	0	100000.000	4.000	1.034	1.087	3.408	0.336	0.009	156	673	14	20	16.610	14	0	16	4	-50
4	18	18	"PFK0142"	"Kn10286_1"	18130	26430	110	794	770	180	93	95	21	100	100	0	1078	971	346	108	112	56	95	92	0	0.723	0.784	0.745	0.863	2.072	0.710	0.813	80	483	1671	1540	-0.469	701	970	677	863	0
4	19	18	"PFK0175"	"Kn1239_1"	18340	26440	100	295	295	80	93	95	23	97	95	0	139	149	33	108	110	21	68	42	0	6.516	4.927	4.609	4.919	2.424	5.289	0.336	80	384	233	243	2.704	202	31	202	41	0
4	20	18	"PFK0203"	"Kn1453_6"	18480	26430	150	95	97	23	93	97	46	3	0	0	110	110	23	109	126	283	0	0	0	2.000	4.000	0.714	0.857	3.836	0.854	0.004	156	707	3	5	1.000	2	1	4	1	-50
4	21	18	"PFK0250"	"Kn2004_3"	18700	26430	110	672	660	199	90	92	21	100	100	0	501	464	161	106	108	22	93	91	0	1.473	1.592	1.440	1.741	2.358	1.541	0.733	80	452	977	928	0.559	582	395	570	358	0
4	22	18	"PFK0277"	"Kn2223_1"	18860	26430	150	87	91	23	90	92	20	13	6	0	100	102	20	104	106	20	10	4	0	0.750	-0.500	1.045	1.338	4.235	0.463	0.002	156	819	-7	-1	-0.415	-3	-4	1	-2	-50
4	1	19	"PFK0478"	"Kn610_1"	14910	26630	100	441	432	126	94	96	33	96	96	0	926	871	240	110	164	1038	5	0	0	0.425	0.444	0.411	0.430	1.590	0.413	0.746	80	408	1163	1099	-1.234	347	816	338	761	0
4	2	19	"PFK0517"	"Kn8027_1"	15060	26640	150	97	100	25	98	102	31	14	1	0	110	114	30	116	150	794	0	0	0	0.167	-1.000	1.018	1.050	3.523	0.009	0.082	156	698	-7	0	-2.585	-1	-6	2	-2	-50
4	3	19	"PFK0524"	"Kn836_1"	15290	26630	110	276	263	80	98	102	24	92	90	0	205	204	56	113	119	43	82	58	0	1.935	1.813	1.790	1.688	2.009	2.038	0.484	80	513	270	256	0.952	178	92	165	91	0
4	4	19	"PFK0554"	"Kn962_1"	15480	26640	150	124	131	38	102	106	47	28	7	0	141	147	39	119	123	42	28	8	0	1.000	1.036	1.087	1.076	3.888	1.067	0.063	156	565	44	57	0.000	22	22	29	28	-50
4	5	19	"PFK0701"	"Ks15_2"	15630	26640	150	97	101	26	107	110	26	10	3	0	113	116	25	122	128	59	0	0	0	1.111	1.000	1.065	1.190	3.718	9.719	0.000	156	475	-19	-12	0.152	-10	-9	-6	-6	-50
4	6	19	"PFK0743"	"Ks196_1"	15820	26630	150	110	113	29	112	117	32	12	1	0	120	121	22	125	132	59	0	0	0	0.400	-0.250	1.563	1.446	4.119	4.356	0.003	156	549	-7	-3	-1.322	-2	-5	1	-4	-50
4	7	19	"PFK1214"	"Ks82_7"	16010	26630	150	108	111	27	122	136	53	0	0	0	120	121	27	134	143	45	1	0	0	1.000	0.846	0.896	0.942	3.546	1.636	0.099	156	535	-28	-24	0.000	-14	-14	-11	-13	-50
4	8	19	"PFK1273"	"Ks97_17"	16210	26640	150	133	142	44	122	143	74	8	1	0	138	141	30	136	153	62	3	0	0	5.500	4.000	1.364	1.375	3.275	1.648	0.207	156	580	13	25	2.459	11	2	20	5	-50
4	9	19	"PFK0237"	"Kn1802_2"	16420	26650	150	117	165	188	113	125	48	16	7	0	131	167	141	131	141	46	12	7	0	100000.000	1.444	1.191	1.006	3.457	1.355	0.749	156	541	4	88	16.610	4	0	52	36	-50
4	10	19	"PFK0352"	"Kn3360_1"	16600	26620	150	110	110	25	109	113	28	13	0	0	115	121	29	125	130	41	7	0	0	-0.100	-0.250	0.755	0.865	3.415	2.658	0.003	156	572	-9	-3	Error	1	-10	1	-4	-50
4	11	19	"PFK0401"	"Kn4252_4"	16790	26630	150	106	109	26	107	108	25	16	5	0	122	125	24	118	122	39	8	0	0	-0.250	0.286	0.774	1.029	4.626	3.381	0.001	156	604	3	9	Error	-1	4	2	7	-50
4	12	19	"PFK0571"	"Ks101_8"	17000	26630	110	116	119	34	102	104	23	40	16	0	344	327	89	115	117	21	93	93	0	0.061	0.080	0.141	0.136	3.322	0.066	0.059	80	476	243	229	-4.032	14	229	17	212	0
4	13	19	"PFBL B0018"	"oPFBLOB0018"	17180	26620	110	126	143	143	99	101	21	52	26	0	870	796	255	118	120	24	96	96	0	0.036	0.065	0.046	0.055	2.687	0.059	0.070	80	527	779	722	-4.800	27	752	44	678	0
4	14	19	"PFM60469"	"oPFM60469"	17370	26620	110	30349	26902	8286	101	104	25	100	100	0	31936	28889	8403	125	128	30	100	100	0	0.951	0.932	0.935	0.945	1.900	0.914	0.823	80	526	62059	55565	-0.073	30248	31811	26801	28764	0
4	15	19	"PFB0683"	"oPFB0683"	17570	26620	110	317	322	104	100	103	25	98	96	0	327	322	93	119	123	34	93	90	0	1.043	1.094	1.109	1.064	1.908	1.071	0.743	80	504	425	425	0.061	217	208	222	203	0
4	16	19	"PFG0004"	"oPFG0004"	17750	26620	110	453	435	122	97	99	26	96	96	0	543	517	140	111	117	68	96	95	0	0.824	0.833	0.817	0.755	1.807	0.774	0.774	80	507	788	744	-0.279	356	432	338	406	0
4	17	19	"PFC0763"	"oPFC0763"	17950	26610	150	94	99	26	95	98	24	22	7	0	108	112	24	111	117	66	1	0	0	0.333	4.000	0.923	1.251	3.583	0.016	0.005	156	678	-4	5	-1.585	-1	-3	4	1	-50
4	18	19	"PFL0014"	"oPFL0014"	18120	26620	110	1518	1456	435	94	96	21	100	100	0	1830	1759	564	111	113	23	100	100	0	0.828	0.826	0.846	0.817	1.858	0.779	0.777	80	475	3143	3010	-0.272	1424	1719	1362	1648	0
4	19	19	"PFM60471"	"oPFM60471"	18310	26620	110	5975	5529	1436	94	105	74	100	100	0	17212	16012	4563	117	230	1053	98	97	0	0.344	0.342	0.339	0.353	1.765	0.313	0.854	80	542	22976	21330	-1.539	5881	17095	5435	15895	0
4	20	19	"PFL0019"	"oPFL0019"	18510	26620	110	2221	2073	659	93	103	74	100	100	0	1991	1813	599	115	213	976	87	37	0	1.134	1.166	1.133	1.204	1.894	1.145	0.797	80	530	4004	3678	0.182	2128	1876	1980	1698	0
4	21	19	"PFG0007"	"oPFG0007"	18710	26630	110	367	351	111	92	94	21	98	96	0	966	920	241	109	111	21	100	98	0	0.321	0.319	0.339	0.313	2.014	0.304	0.709	80	536	1132	1070	-1.640	275	857	259	811	0
4	22	19	"PFI17638"	"oPFI17638"	18890	26620	110	2647	2448	728	92	93	19	100	100	0	6870	6304	2055	107	112	43	100	100	0	0.378	0.380	0.364	0.397	1.834	0.324	0.785	80	509	9318	8553	-1.404	2555	6763	2356	6197	0
4	1	20	"PFBL B0024"	"oPFBLOB0024"	14920	26810	110	481	457	146	94	94	21	96	95	0	830	767	227	113	115	19	97	96	0	0.540	0.555	0.551	0.531	1.995	0.516	0.748	80	495	1104	1017	-0.890	387	717	363	654	0
4	2	20	"PFBL B0025"	"oPFBLOB0025"	15090	26810	110	264	264	73	95	98	22	97	93	0	276	282	78	115	122	110	81	22	0	1.050	1.012	0.941	0.947	1.774	0.994	0.572	80	451	330	336	0.070	169	161	169	167	0
4	3	20	"PFN0253"	"oPFN0253"	15280	26810	110	474	454	118	96	99	23	98	97	0	564	530	151	118	125	101	92	90	0	0.848	0.869	0.839	0.904	2.368	0.657	0.531	80	542	824	770	-0.239	378	446	358	412	0
4	4	20	"PFL0021"	"oPFL0021"	15480	26810	110	916	878	294	101	104	24	100	100	0	981	926	291	122	125	26	97	97	0	0.949	0.966	1.000	0.944	1.811	0.958	0.762	80	430	1674	1581	-0.076	815	859	777	804	0
4	5	20	"PFF72416"	"oPFF72416"	15660	26810	150	103	107	29	110	114	28	12	3	0	132	140	33	127	130	24	28	16	0	-1.400	-0.231	1.059	1.135	3.655	2.790	0.003	156	542	-2	10	Error	-7	5	-3	13	-50
4	6	20	"PFI17640"	"oPFI17640"	15870	26810	120	158	160	42	122	129	37	45	20	0	255	254	64	138	142	32	91	78	0	0.308	0.328	0.443	0.413	2.880	0.283	0.092	120	488	153	154	-1.700	36	117	38	116	0
4	7	20	"PFK12891"	"oPFK12891"	16060	26820	110	228	224	59	147	164	74	57	10	0	560	533	139	153	170	63	93	90	0	0.199	0.203	0.220	0.218	1.841	0.261	0.221	80	457	488	457	-2.329	81	407	77	380	0
4	8	20	"PFJ12782"	"oPFJ12782"	16250	26810	120	65535	59416	14243	161	183	85	100	100	73	65535	51669	22828	172	191	73	99	97	54	1.000	1.151	1.000	1.386	2.655	1.061	0.769	120	430	130737	110752	0.000	65374	65363	59255	51497	0
4	9	20	"PFL0025"	"oPFL0025"	16430	26810	150	410	677	543	135	148	58	85	78	0	457	609	381	154	164	53	88	82	0	0.908	1.191	1.172	1.007	2.321	1.358	0.839	156	520	578	997	-0.140	275	303	542	455	-50
4	10	20	"PFF72418"	"oPFF72418"	16610	26810	110	3673	3364	1041	116	120	29	100	100	0	2312	2054	743	131	142	88	97	95	0	1.631	1.689	1.645	1.845	2.216	1.656	0.782	80	464	5738	5171	0.706	3557	2181	3248	1923	0
4	11	20	"PFC0772"	"oPFC0772"	16810	26810	110	791	736	233	106	108	25	98	97	0	544	510	174	122	129	85	90	82	0	1.623	1.624	1.540	1.727	2.178	1.658	0.722	80	415	1107	1018	0.699	685	422	630	388	0
4	12	20	"PFA32028"	"oPFA32028"	16980	26810	150	114	118	33	99	102	22	41	14	0	138	141	29	119	121	22	43	14	0	0.789	0.864	1.059	1.235	3.763	1.329	0.039	156	689	34	41	-0.341	15	19	19	22	-50
4	13	20	"PFI17641"	"oPFI17641"	17190	26810	110	4114	3818	1360	94	95	19	100	100	0	3063	2761	943	126	133	67	98	97	0	1.369	1.413	1.418	1.432	2.058	1.396	0.801	80	533	6957	6359	0.453	4020	2937	3724	2635	0
4	14	20	"PFL0027"	"oPFL0027"	17380	26810	110	667	584	207	92	95	21	98	96	0	596	535	196	127	135	77	92	85	0	1.226	1.206	1.164	1.257	2.149	1.185	0.739	80	410	1044	900	0.294	575	469	492	408	0
4	15	20	"PFK12903"	"oPFK12903"	17500	26810	150	121	129	52	95	98	24	51	27	0	140	155	57	119	121	26	41	25	0	1.238	0.944	1.016	1.003	3.092	0.653	0.099	156	694	47	70	0.308	26	21	34	36	-50
4	16	20	"PFI17664"	"oPFI17664"	17670	26810	110	816	769	252	94	97	23	96	95	0	664	621	218	109	112	27	95	95	0	1.301	1.318	1.227	1.108	2.437	1.354	0.700	80	462	1277	1187	0.380	722	555	675	512	0
4	17	20	"PFH0013"	"oPFH0013"	17850	26810	110	832	781	235	95	98	25	100	97	0	818	753	271	111	116	36	96	93	0	1.042	1.069	1.051	1.075	2.179	0.990	0.753	80	524	1444	1328	0.060	737	707	686	642	0
4	18	20	"PFD66991"	"oPFD66991"	18040	26810	110	384	366	104	95	98	22	95	92	0	414	390	133	110	114	27	92	87	0	0.951	0.968	0.897	0.861	2.305	0.893	0.689	80	521	593	551	-0.073	289	304	271	280	0
4	19	20	"PFM60502"	"oPFM60502"	18230	26810	110	1620	1468	517	97	99	24	100	97	0	1403	1330	558	111	118	44	92	90	0	1.179	1.125	1.106	1.075	2.617	1.049	0.743	80	551	2815	2590	0.237	1523	1292	1371	1219	0
4	20	20	"PFI17667"	"oPFI17667"	18430	26810	110	412	389	116	96	100	40	97	95	0	764	732	224	113	168	807	18	0	0	0.485	0.473	0.450	0.459	1.809	0.414	0.717	80	552	967	912	-1.043	316	651	293	619	0
4	21	20	"PFF72456"	"oPFF72456"	18620	26810	110	882	801	297	98	99	22	96	96	0	643	584	224	108	112	30	93	92	0	1.465	1.477	1.438	1.416	2.191	1.466	0.725	80	500	1319	1179	0.551	784	535	703	476	0
4	22	20	"PFI17668"	"oPFI17668"	18820	26810	110	628	577	185	94	96	33	98	96	0	688	644	250	105	109	22	96	92	0	0.916	0.896	0.848	1.039	2.605	0.832	0.709	80	571	1117	1022	-0.127	534	583	483	539	0
4	1	21	"PFJ12799"	"oPFJ12799"	14820	27000	150	101	107	29	93	95	21	37	17	0	114	113	25	111	113	19	21	7	0	2.667	7.000	1.040	1.073	5.202	87.830	0.000	156	897	11	16	1.415	8	3	14	2	-50
4	2	21	"PFF72457"	"oPFF72457"	15030	27000	110	4699	4214	1632	95	97	22	100	100	0	2805	2441	1019	112	115	26	98	97	0	1.710	1.769	1.737	1.982	2.642	1.817	0.792	80	540	7297	6448	0.774	4604	2693	4119	2329	0
4	3	21	"PFF72459"	"oPFF72459"	15230	27010	110	290	277	92	93	96	21	95	87	0	181	184	54	110	118	102	30	0	0	2.775	2.486	2.369	2.165	2.467	2.911	0.387	80	542	268	258	1.472	197	71	184	74	0
4	4	21	"PFM60506"	"oPFM60506"	15420	27010	110	429	408	144	95	98	23	95	92	0	629	607	223	113	116	24	92	91	0	0.647	0.634	0.606	0.653	2.325	0.590	0.686	80	534	850	807	-0.628	334	516	313	494	0
4	5	21	"PFL0067"	"oPFL0067"	15610	27000	110	775	716	257	104	107	24	98	97	0	379	352	119	123	126	30	91	86	0	2.621	2.672	2.553	2.654	2.095	2.747	0.685	80	515	927	841	1.390	671	256	612	229	0
4	6	21	"PFI17670"	"oPFI17670"	15810	27000	110	594	553	203	109	111	26	95	95	0	656	581	233	126	129	31	87	86	0	0.915	0.976	0.907	0.971	2.927	0.926	0.720	80	518	1015	899	-0.128	485	530	444	455	0
4	7	21	"PFI17672"	"oPFI17672"	15990	27000	110	484	453	151	110	115	28	95	93	0	312	289	89	128	132	26	91	86	0	2.033	2.130	2.019	1.958	2.102	2.147	0.664	80	491	558	504	1.023	374	184	343	161	0
4	8	21	"PFL0068"	"oPFL0068"	16180	27000	110	516	496	159	118	126	43	93	92	0	431	409	123	129	140	45	93	91	0	1.318	1.350	1.308	1.227	2.759	1.351	0.710	80	520	700	658	0.398	398	302	378	280	0
4	9	21	"PFL0070"	"oPFL0070"	16370	27000	110	1092	998	358	115	127	53	96	93	0	699	659	233	132	143	49	95	92	0	1.723	1.676	1.584	1.558	2.608	1.729	0.682	80	510	1544	1410	0.785	977	567	883	527	0
4	10	21	"PFF72463"	"oPFF72463"	16560	27000	110	547	515	155	112	115	30	97	95	0	621	591	197	126	130	30	95	93	0	0.879	0.867	0.835	0.907	2.483	0.801	0.668	80	517	930	868	-0.186	435	495	403	465	0
4	11	21	"PFD66995"	"oPFD66995"	16770	27010	150	98	103	29	104	106	25	17	5	0	105	110	27	120	126	71	1	0	0	0.400	0.100	0.902	1.044	3.958	1.265	0.012	156	768	-21	-11	-1.322	-6	-15	-1	-10	-50
4	12	21	"PFL0074"	"oPFL0074"	16940	27000	110	1070	998	383	98	101	23	100	100	0	1636	1450	615	114	119	29	96	93	0	0.639	0.674	0.661	0.689	2.575	0.601	0.744	80	449	2494	2236	-0.647	972	1522	900	1336	0
4	13	21	"PFJ12802"	"oPFJ12802"	17130	27000	110	295	274	86	95	98	21	91	91	0	605	578	202	117	120	27	93	93	0	0.410	0.388	0.390	0.420	1.636	0.337	0.645	80	540	688	640	-1.287	200	488	179	461	0
4	14	21	"PFBL B0125"	"oPFBLOB0125"	17330	27000	110	397	384	119	93	95	21	98	96	0	391	361	122	116	117	21	91	90	0	1.105	1.188	1.130	1.291	2.503	1.167	0.671	80	542	579	536	0.145	304	275	291	245	0
4	15	21	"PFN0269"	"oPFN0269"	17510	27000	110	6441	5647	2357	94	96	21	100	100	0	4435	3988	1674	109	113	39	98	98	0	1.467	1.432	1.424	1.520	2.235	1.444	0.766	80	481	10673	9432	0.553	6347	4326	5553	3879	0
4	16	21	"PFD66996"	"oPFD66996"	17700	27000	110	781	698	226	95	98	30	98	97	0	806	716	266	107	113	46	91	90	0	0.981	0.990	0.967	1.084	2.801	0.934	0.733	80	515	1385	1212	-0.027	686	699	603	609	0
4	17	21	"PFF72496"	"oPFF72496"	17890	27000	110	232	231	70	94	98	30	92	88	0	448	423	127	110	114	32	95	93	0	0.408	0.438	0.457	0.430	1.969	0.394	0.528	80	520	476	450	-1.292	138	338	137	313	0
4	18	21	"PFH0035"	"oPFH0035"	18070	27000	110	946	895	353	94	96	22	97	96	0	399	383	146	110	114	21	91	87	0	2.948	2.934	2.878	3.012	2.452	3.139	0.707	80	515	1141	1074	1.560	852	289	801	273	0
4	19	21	"PFL0139"	"oPFL0139"	18260	27000	110	981	907	334	96	98	21	100	100	0	854	785	271	112	117	41	96	95	0	1.193	1.205	1.214	1.142	2.185	1.238	0.703	80	489	1627	1484	0.254	885	742	811	673	0
4	20	21	"PFBL B0173"	"oPFBLOB0173"	18440	27000	110	434	422	158	99	100	22	93	90	0	261	255	84	113	115	23	88	86	0	2.264	2.275	2.048	2.090	2.629	2.290	0.604	80	482	483	465	1.179	335	148	323	142	0
4	21	21	"PFI17720"	"oPFI17720"	18650	26990	150	106	109	25	98	99	22	29	10	0	109	115	27	109	112	24	22	6	0	100000.000	1.833	1.211	1.163	3.966	0.672	0.023	156	675	8	17	16.610	8	0	11	6	-50
4	22	21	"PFG0054"	"oPFG0054"	18830	27000	110	3248	3084	1100	94	97	35	100	100	0	2163	1975	873	107	111	33	97	95	0	1.534	1.601	1.505	1.815	2.370	1.540	0.763	80	483	5210	4858	0.617	3154	2056	2990	1868	0
4	1	22	"PFN0287"	"oPFN0287"	14860	27190	110	329	311	104	96	98	22	95	90	0	233	227	67	112	114	19	91	88	0	1.926	1.870	1.777	1.703	2.255	1.949	0.598	80	567	354	330	0.945	233	121	215	115	0
4	2	22	"PFL0140"	"oPFL0140"	15060	27190	110	309	301	99	94	97	22	93	90	0	430	411	132	109	112	25	92	91	0	0.670	0.685	0.677	0.697	2.596	0.630	0.663	80	560	536	509	-0.578	215	321	207	302	0
4	3	22	"PFL0142"	"oPFL0142"	15240	27190	110	455	442	140	93	95	21	96	96	0	326	312	99	108	111	18	93	91	0	1.661	1.711	1.680	1.575	2.437	1.734	0.677	80	536	580	553	0.732	362	218	349	204	0
4	4	22	"PFL0144"	"oPFL0144"	15430	27190	110	336	324	109	96	97	22	92	92	0	239	238	69	111	113	20	92	87	0	1.875	1.795	1.852	1.930	2.642	1.999	0.522	80	558	368	355	0.907	240	128	228	127	0
4	5	22	"PFJ12815"	"oPFJ12815"	15630	27190	110	758	713	263	102	105	23	97	95	0	622	561	187	117	122	29	96	92	0	1.299	1.376	1.381	1.292	2.195	1.417	0.731	80	570	1161	1055	0.377	656	505	611	444	0
4	6	22	"PFI17725"	"oPFI17725"	15820	27190	110	1610	1429	543	104	106	24	100	100	0	1861	1745	633	118	124	48	97	95	0	0.864	0.814	0.828	0.820	2.499	0.777	0.768	80	479	3249	2952	-0.211	1506	1743	1325	1627	0
4	7	22	"PFL0149"	"oPFL0149"	15980	27200	150	113	117	31	101	104	24	33	15	0	128	129	29	119	123	38	16	1	0	1.333	1.600	1.059	0.969	4.059	0.085	0.008	156	923	21	26	0.415	12	9	16	10	-50
4	8	22	"PFG0057"	"oPFG0057"	16200	27190	110	212	212	66	99	102	23	91	86	0	194	198	57	117	119	21	91	83	0	1.468	1.395	1.375	1.374	2.162	1.427	0.371	80	568	190	194	0.553	113	77	113	81	0
4	9	22	"PFF72505"	"oPFF72505"	16390	27200	110	95	98	22	98	100	21	13	5	0	247	235	58	116	119	24	92	90	0	-0.023	0.000	0.147	0.123	3.309	32.405	0.005	80	559	128	119	Error	-3	131	0	119	0
4	10	22	"PFM60543"	"oPFM60543"	16570	27190	110	669	623	211	100	101	22	98	98	0	519	491	163	112	115	22	93	92	0	1.398	1.380	1.355	1.298	2.315	1.397	0.739	80	548	976	902	0.483	569	407	523	379	0
4	11	22	"PFBL B0178"	"oPFBLOB0178"	16760	27200	110	242	245	81	100	102	23	88	86	0	2774	2524	917	112	116	24	97	96	0	0.053	0.060	0.061	0.063	1.814	0.055	0.644	80	546	2804	2557	-4.229	142	2662	145	2412	0
4	12	22	"PFG0058"	"oPFG0058"	16970	27200	100	146	147	40	100	102	23	68	48	0	156	159	41	112	116	25	73	40	0	1.045	1.000	1.149	1.085	3.106	1.175	0.133	80	479	90	94	0.064	46	44	47	47	0
4	13	22	"PFBL B0180"	"oPFBLOB0180"	17140	27200	120	151	149	43	95	99	23	73	59	0	176	172	42	109	115	101	15	0	0	0.836	0.857	0.903	0.790	2.898	0.066	0.038	120	626	123	117	-0.259	56	67	54	63	0
4	14	22	"PFBL B0182"	"oPFBLOB0182"	17330	27200	100	122	126	34	96	99	22	55	30	0	602	555	190	109	116	114	91	83	0	0.053	0.067	0.077	0.083	2.668	0.042	0.136	80	486	519	476	-4.245	26	493	30	446	0
4	15	22	"PFBL B0184"	"oPFBLOB0184"	17530	27200	120	379	343	142	92	94	20	94	89	0	345	322	126	105	109	37	86	80	0	1.196	1.157	1.093	1.160	2.514	1.196	0.662	120	563	527	468	0.258	287	240	251	217	0
4	16	22	"PFI17729"	"oPFI17729"	17670	27200	150	101	104	30	93	95	26	25	10	0	110	114	25	105	109	35	17	1	0	1.600	1.222	1.176	1.151	3.761	2.745	0.007	156	886	13	20	0.678	8	5	11	9	-50
4	17	22	"PFH0036"	"oPFH0036"	17890	27190	110	2536	2353	852	96	98	22	100	100	0	1666	1550	686	112	116	40	95	92	0	1.570	1.570	1.586	1.814	2.572	1.504	0.799	80	564	3994	3695	0.651	2440	1554	2257	1438	0
4	18	22	"PFA32038"	"oPFA32038"	18090	27200	120	1878	1644	752	96	97	21	99	98	0	2983	2578	1217	110	114	40	95	91	0	0.620	0.627	0.613	0.649	3.125	0.598	0.832	120	647	4655	4016	-0.689	1782	2873	1548	2468	0
4	19	22	"EMPTY"	"EMPTY"	18290	27190	150	92	96	22	95	97	21	17	4	0	108	109	20	107	110	20	15	5	0	-3.000	0.500	1.442	1.330	3.742	0.029	0.000	156	814	-2	3	Error	-3	1	1	2	-50
4	20	22	"EMPTY"	"EMPTY"	18480	27190	150	95	100	31	96	97	21	19	6	0	109	113	28	107	110	23	14	4	0	-0.500	0.667	1.357	1.555	4.493	2.083	0.010	156	770	1	10	Error	-1	2	4	6	-50
4	21	22	"EMPTY"	"EMPTY"	18670	27190	150	93	95	19	96	97	26	5	0	0	105	106	20	106	110	26	10	0	0	3.000	100000.000	1.096	1.016	3.728	0.111	0.000	156	740	-4	-1	1.585	-3	-1	-1	0	-50
4	22	22	"EMPTY"	"EMPTY"	18860	27190	150	93	94	20	93	95	24	12	0	0	105	107	21	102	106	29	12	2	0	0.000	0.200	1.145	0.949	3.576	0.151	0.014	156	973	3	6	Error	0	3	1	5	-50
5	1	1	"PFI0414"	"I5572_1"	1240	27720	150	164	183	66	84	252	1214	0	0	0	246	254	76	99	350	2000	0	0	0	0.544	0.639	0.596	0.599	2.106	0.580	0.840	156	839	227	254	-0.878	80	147	99	155	0
5	2	1	"PFI0486"	"I7438_2"	1410	27730	120	162	164	49	84	85	19	90	75	0	1314	1294	498	97	100	18	99	99	0	0.064	0.067	0.068	0.063	1.787	0.061	0.561	120	516	1295	1277	-3.964	78	1217	80	1197	0
5	3	1	"PFI0416"	"I5607_1"	1600	27720	130	130	135	42	86	86	19	76	55	0	151	159	57	100	102	16	83	65	0	0.863	0.831	0.822	0.832	3.106	0.717	0.173	120	611	95	108	-0.213	44	51	49	59	0
5	4	1	"PFI0237"	"I16933_1"	1780	27730	130	383	384	165	89	94	34	93	88	0	343	336	114	105	110	31	93	91	0	1.235	1.277	1.217	1.222	1.818	1.330	0.761	120	622	532	526	0.305	294	238	295	231	0
5	5	1	"PFI0401"	"I5180_2"	1980	27730	130	663	645	254	91	96	36	96	93	0	513	501	161	109	113	31	95	95	0	1.416	1.413	1.414	1.353	1.481	1.481	0.850	120	640	976	946	0.502	572	404	554	392	0
5	6	1	"PFI0236"	"I1689_2"	2160	27730	130	8105	7373	2716	92	150	568	97	96	0	4385	4116	1348	110	160	451	95	95	0	1.874	1.818	1.835	1.766	1.679	1.891	0.895	120	629	12288	11287	0.906	8013	4275	7281	4006	0
5	7	1	"PFJ0542"	"J667_1"	2360	27730	130	445	438	144	96	150	553	7	0	0	635	617	193	112	160	439	76	0	0	0.667	0.677	0.668	0.674	1.944	1.172	0.807	120	664	872	847	-0.584	349	523	342	505	0
5	8	1	"PFJ0005"	"J1011_3"	2550	27740	130	188	185	54	99	102	26	87	75	0	433	407	125	114	118	27	94	91	0	0.279	0.294	0.317	0.283	2.033	0.271	0.584	120	626	408	379	-1.842	89	319	86	293	0
5	9	1	"PFJ0310"	"J2896_1"	2740	27730	130	3919	3738	1055	97	103	33	100	100	0	2669	2463	821	113	118	33	100	98	0	1.495	1.549	1.507	1.631	1.910	1.492	0.865	120	658	6378	5991	0.580	3822	2556	3641	2350	0
5	10	1	"PFJ0140"	"J17_1"	2940	27730	130	2630	2561	571	96	100	30	100	100	0	2433	2369	548	111	115	27	100	100	0	1.091	1.092	1.095	1.107	1.451	1.062	0.887	120	636	4856	4723	0.126	2534	2322	2465	2258	0
5	11	1	"PFJ0200"	"J21_1"	3110	27730	130	1419	1414	340	95	101	53	100	98	0	1234	1218	308	108	119	75	99	99	0	1.176	1.188	1.180	1.196	1.589	1.175	0.863	120	646	2450	2429	0.234	1324	1126	1319	1110	0
5	12	1	"PFJ0215"	"J21_7"	3320	27730	130	2394	2283	589	94	99	52	100	98	0	1332	1239	352	107	118	74	98	97	0	1.878	1.934	1.903	1.983	1.678	1.952	0.857	120	666	3525	3321	0.909	2300	1225	2189	1132	0
5	13	1	"PFJ0476"	"J53_48"	3500	27730	130	14459	13660	4979	94	128	365	97	97	0	7014	6515	2518	107	155	449	96	93	0	2.080	2.117	2.001	2.186	1.991	2.124	0.856	120	603	21272	19974	1.056	14365	6907	13566	6408	0
5	14	1	"PFJ0510"	"J58_2"	3690	27730	130	2307	2206	520	93	135	364	100	98	0	1229	1163	298	109	162	444	95	80	0	1.977	2.005	1.936	2.034	1.477	1.670	0.642	120	634	3334	3167	0.983	2214	1120	2113	1054	0
5	15	1	"PFJ0563"	"J70_2"	3880	27730	130	483	474	121	94	104	81	98	92	0	316	325	78	109	121	78	95	80	0	1.879	1.759	1.705	1.761	1.641	1.615	0.712	120	670	596	596	0.910	389	207	380	216	0
5	16	1	"PFJ0575"	"J73_12"	4080	27730	130	923	892	232	93	96	26	100	99	0	1179	1142	310	111	114	24	100	100	0	0.777	0.775	0.779	0.775	1.579	0.739	0.851	120	657	1898	1830	-0.364	830	1068	799	1031	0
5	17	1	"PFJ0599"	"J85_3"	4260	27730	130	313	324	81	93	96	24	99	98	0	405	391	96	111	115	25	98	96	0	0.748	0.825	0.797	0.832	1.573	0.799	0.730	120	671	514	511	-0.418	220	294	231	280	0
5	18	1	"PFJ0018"	"J109_5"	4480	27730	130	158	160	48	88	92	24	85	65	0	154	156	38	107	111	26	76	41	0	1.489	1.469	1.332	1.419	2.460	1.341	0.244	120	638	117	121	0.575	70	47	72	49	0
5	19	1	"PFJ0181"	"J198_5"	4650	27730	130	3208	3106	1223	88	91	22	100	100	0	2346	2263	861	105	108	25	99	98	0	1.392	1.399	1.344	1.442	1.934	1.384	0.809	120	624	5361	5176	0.477	3120	2241	3018	2158	0
5	20	1	"PFJ0227"	"J227_2"	4840	27730	130	230	227	77	93	97	25	87	83	0	190	189	59	110	114	26	82	70	0	1.712	1.696	1.620	1.624	2.572	1.633	0.418	120	726	217	213	0.776	137	80	134	79	0
5	21	1	"PFJ0246"	"J242_1"	5070	27720	150	123	125	32	96	99	26	51	21	0	136	139	35	116	119	24	42	22	0	1.350	1.261	0.909	0.984	3.453	0.950	0.059	156	861	47	52	0.433	27	20	29	23	-50
5	22	1	"PFJ0280"	"J268_1"	5220	27730	130	669	679	187	97	100	24	100	99	0	706	704	174	117	121	26	100	99	0	0.971	0.991	0.989	0.989	1.521	0.959	0.849	120	678	1161	1169	-0.042	572	589	582	587	0
5	1	2	"PFJ0322"	"J309_17"	1250	27920	130	381	376	90	85	88	21	100	100	0	329	328	68	101	103	20	99	99	0	1.298	1.282	1.302	1.288	1.584	1.315	0.782	120	594	524	518	0.377	296	228	291	227	0
5	2	2	"PFJ0363"	"J373_1"	1450	27920	120	747	712	195	87	89	20	100	100	0	504	502	106	103	104	19	100	100	0	1.646	1.566	1.572	1.523	1.433	1.673	0.853	120	514	1061	1024	0.719	660	401	625	399	0
5	3	2	"PFN0173"	"N132_113"	1630	27920	120	726	707	187	88	90	21	100	99	0	955	939	216	103	106	20	100	100	0	0.749	0.740	0.742	0.731	1.460	0.729	0.864	120	504	1490	1455	-0.417	638	852	619	836	0
5	4	2	"PFN0184"	"N132_132"	1820	27920	130	382	372	95	90	94	24	100	100	0	534	531	119	109	113	25	99	99	0	0.687	0.668	0.693	0.658	1.545	0.652	0.763	120	542	717	704	-0.541	292	425	282	422	0
5	5	2	"PFN0186"	"N132_136"	2010	27930	120	2986	2852	761	92	96	24	100	100	0	1704	1707	390	112	114	20	100	100	0	1.818	1.730	1.755	1.707	1.429	1.759	0.906	120	486	4486	4355	0.862	2894	1592	2760	1595	0
5	6	2	"PFN0203"	"N132_171"	2200	27920	130	885	875	254	94	110	189	96	91	0	521	514	123	112	135	271	87	10	0	1.934	1.943	1.971	1.946	1.670	2.021	0.825	120	560	1200	1183	0.952	791	409	781	402	0
5	7	2	"PFN0208"	"N132_178"	2410	27930	130	2046	2022	450	95	98	22	100	100	0	981	980	191	110	115	25	100	100	0	2.240	2.215	2.225	2.202	1.321	2.245	0.862	120	509	2822	2797	1.163	1951	871	1927	870	0
5	8	2	"PFN0211"	"N132_181"	2590	27930	120	421	422	128	97	101	26	99	98	0	295	299	63	113	119	31	99	98	0	1.780	1.747	1.769	1.707	1.631	1.820	0.620	120	424	506	511	0.832	324	182	325	186	0
5	9	2	"PFN0362"	"N135_24"	2770	27930	120	980	934	240	96	100	28	100	99	0	1064	1043	226	115	119	33	100	100	0	0.932	0.903	0.915	0.878	1.535	0.891	0.858	120	486	1833	1766	-0.102	884	949	838	928	0
5	10	2	"PFN0373"	"N136_4"	2970	27930	130	345	324	90	95	97	25	97	95	0	580	569	143	109	113	23	100	98	0	0.531	0.498	0.493	0.492	1.601	0.476	0.791	120	573	721	689	-0.914	250	471	229	460	0
5	11	2	"PFN0401"	"N137_50"	3170	27930	130	585	572	153	94	97	25	100	99	0	579	578	108	106	113	43	100	100	0	1.038	1.013	1.058	0.961	1.509	1.064	0.854	120	530	964	950	0.054	491	473	478	472	0
5	12	2	"PFN0423"	"N138_31"	3350	27930	120	144	152	44	89	91	21	85	69	0	142	147	31	105	108	20	80	46	0	1.486	1.500	1.778	1.473	3.254	1.915	0.175	120	424	92	105	0.572	55	37	63	42	0
5	13	2	"PFN0433"	"N138_45"	3540	27920	140	155	156	40	90	115	257	0	0	0	201	203	58	105	153	467	0	0	0	0.677	0.673	0.723	0.624	2.590	0.587	0.365	156	520	161	164	-0.563	65	96	66	98	0
5	14	2	"PFN0409"	"N138_104"	3730	27930	130	177	184	49	90	95	44	87	47	0	269	268	59	108	114	63	97	68	0	0.540	0.587	0.527	0.557	1.799	0.574	0.524	120	500	248	254	-0.888	87	161	94	160	0
5	15	2	"PFN0534"	"N143_18"	3920	27930	130	257	261	67	92	95	22	99	98	0	258	263	56	108	112	23	100	99	0	1.100	1.090	1.168	1.080	1.724	1.148	0.651	120	511	315	324	0.138	165	150	169	155	0
5	16	2	"PFN0540"	"N143_29"	4110	27930	130	443	452	99	92	97	24	100	100	0	323	321	73	107	112	22	99	98	0	1.625	1.682	1.689	1.753	1.595	1.710	0.753	120	510	567	574	0.700	351	216	360	214	0
5	17	2	"PFN0556"	"N143_56"	4340	27920	150	120	119	30	93	97	25	51	20	0	123	127	25	110	114	26	31	7	0	2.077	1.529	1.267	1.310	3.404	1.761	0.075	156	604	40	43	1.054	27	13	26	17	-50
5	18	2	"PFN0562"	"N143_66"	4490	27930	130	285	279	75	93	94	22	100	96	0	345	347	88	106	109	22	99	99	0	0.803	0.772	0.770	0.754	1.724	0.695	0.621	120	459	431	427	-0.316	192	239	186	241	0
5	19	2	"PFN0608"	"N147_16"	4670	27930	130	173	180	48	93	96	24	93	78	0	201	204	50	108	111	25	93	83	0	0.860	0.906	0.865	0.884	2.094	0.882	0.504	120	571	173	183	-0.217	80	93	87	96	0
5	20	2	"PFN0623"	"N148_7"	4880	27940	130	169	177	51	94	98	26	88	70	0	154	157	33	112	116	24	70	44	0	1.786	1.844	1.824	1.804	3.041	2.093	0.253	120	538	117	128	0.837	75	42	83	45	0
5	21	2	"PFN0714"	"N151_50"	5060	27930	120	9947	9435	1718	101	106	30	100	100	0	5885	5598	1070	121	123	26	100	100	0	1.708	1.704	1.684	1.725	1.386	1.741	0.908	120	446	15610	14811	0.772	9846	5764	9334	5477	0
5	22	2	"PFN0723"	"N152_1"	5260	27930	130	422	423	108	103	107	28	99	99	0	503	498	97	120	124	26	100	100	0	0.833	0.847	0.815	0.828	1.538	0.840	0.762	120	615	702	698	-0.264	319	383	320	378	0
5	1	3	"PFN0727"	"N152_17"	1260	28120	130	249	253	67	85	88	22	100	99	0	293	294	68	97	100	18	100	99	0	0.837	0.853	0.824	0.840	1.685	0.863	0.690	120	635	360	365	-0.257	164	196	168	197	0
5	2	3	"PFN0735"	"N153_15"	1470	28120	130	421	411	129	88	92	27	97	96	0	408	407	90	102	104	19	100	100	0	1.088	1.059	1.048	0.969	1.798	1.134	0.739	120	553	639	628	0.122	333	306	323	305	0
5	3	3	"PFN0750"	"N155_14"	1650	28120	130	2578	2474	541	91	94	23	100	100	0	1640	1628	289	103	107	20	100	100	0	1.618	1.563	1.558	1.531	1.332	1.617	0.884	120	533	4024	3908	0.694	2487	1537	2383	1525	0
5	4	3	"PFN0757"	"N155_25"	1850	28110	130	566	561	149	92	96	25	100	99	0	618	596	141	104	107	19	100	99	0	0.922	0.953	0.957	0.958	1.538	0.952	0.821	120	562	988	961	-0.117	474	514	469	492	0
5	5	3	"PFB0217"	"B567"	2040	28110	130	197	198	50	90	93	20	96	93	0	307	319	78	105	108	20	100	98	0	0.530	0.505	0.497	0.494	1.798	0.475	0.603	120	507	309	322	-0.917	107	202	108	214	0
5	6	3	"PFB0221"	"B573"	2220	28110	130	683	695	230	90	92	20	99	99	0	627	630	172	106	109	21	100	100	0	1.138	1.155	1.173	1.148	1.382	1.130	0.851	120	497	1114	1129	0.187	593	521	605	524	0
5	7	3	"PFB0223"	"B577"	2410	28110	140	743	708	245	91	94	23	99	98	0	417	415	118	103	107	20	98	98	0	2.076	1.978	2.007	1.913	1.618	2.095	0.857	156	508	966	929	1.054	652	314	617	312	0
5	8	3	"PFB0225"	"B583"	2600	28110	140	1422	1348	514	91	96	23	99	99	0	1005	988	345	108	110	21	98	96	0	1.484	1.428	1.455	1.411	2.037	1.480	0.862	156	461	2228	2137	0.569	1331	897	1257	880	0
5	9	3	"PFB0227"	"B587"	2790	28110	120	349	358	103	92	96	23	99	97	0	261	259	59	110	113	20	99	96	0	1.702	1.785	1.846	1.780	1.716	1.879	0.706	120	510	408	415	0.767	257	151	266	149	0
5	10	3	"PFB0229"	"B590"	3040	28120	150	100	105	27	92	96	24	26	10	0	116	120	27	108	112	22	29	12	0	1.000	1.083	1.410	1.240	4.002	1.780	0.013	156	569	16	25	0.000	8	8	13	12	-50
5	11	3	"PFB0246"	"B618"	3200	28150	150	97	101	26	91	96	26	21	7	0	112	113	27	107	111	23	21	8	0	1.200	1.667	0.772	0.826	4.009	1.672	0.007	156	386	11	16	0.263	6	5	10	6	-50
5	12	3	"PFB0256"	"B634"	3360	28100	150	103	106	25	89	93	23	34	12	0	109	114	28	106	109	21	23	8	0	4.667	2.125	1.000	1.293	3.706	1.774	0.007	156	421	17	25	2.222	14	3	17	8	-50
5	13	3	"PFB0259"	"B64"	3560	28110	130	210	208	51	88	90	21	99	95	0	645	646	136	105	107	19	100	100	0	0.226	0.222	0.222	0.213	1.608	0.208	0.716	120	392	662	661	-2.146	122	540	120	541	0
5	14	3	"PFB0262"	"B645"	3730	28120	150	96	100	25	92	94	22	25	7	0	116	120	28	108	111	20	32	14	0	0.500	0.667	0.916	0.866	3.715	2.438	0.014	156	575	12	20	-1.000	4	8	8	12	-50
5	15	3	"PFB0270"	"B664"	3960	28100	150	108	111	28	93	95	21	42	21	0	125	132	30	108	112	21	46	23	0	0.882	0.750	1.140	1.075	3.710	0.641	0.043	156	542	32	42	-0.181	15	17	18	24	-50
5	16	3	"PFB0273"	"B667"	4130	28110	140	280	272	74	93	96	24	98	94	0	420	401	114	108	112	23	97	96	0	0.599	0.611	0.616	0.626	1.823	0.581	0.761	156	501	499	472	-0.739	187	312	179	293	0
5	17	3	"PFC0002"	"C101"	4320	28110	130	161	162	39	94	96	24	85	69	0	285	287	71	108	112	23	98	97	0	0.379	0.380	0.385	0.355	2.056	0.346	0.479	120	446	244	247	-1.402	67	177	68	179	0
5	18	3	"PFC0006"	"C113"	4490	28140	150	97	99	25	92	94	22	23	8	0	128	132	29	105	108	21	50	27	0	0.217	0.259	0.781	0.615	3.833	0.184	0.061	156	546	28	34	-2.202	5	23	7	27	-50
5	19	3	"PFC0009"	"C116"	4710	28110	130	216	222	54	91	94	23	100	96	0	214	212	43	106	110	22	99	92	0	1.157	1.236	1.203	1.232	1.814	1.219	0.502	120	518	233	237	0.211	125	108	131	106	0
5	20	3	"PFC0011"	"C118"	4880	28110	130	124	130	35	94	97	23	59	32	0	174	180	43	109	112	22	91	73	0	0.462	0.507	0.543	0.516	2.853	0.574	0.279	120	524	95	107	-1.115	30	65	36	71	0
5	21	3	"PFC0013"	"C122"	5100	28090	150	104	106	27	100	104	27	22	4	0	114	116	24	115	119	24	17	3	0	-4.000	6.000	1.068	1.118	3.113	1.917	0.015	156	433	3	7	Error	4	-1	6	1	-50
5	22	3	"PFC0015"	"C125"	5260	28110	130	229	236	54	103	108	30	99	93	0	304	305	61	119	126	75	98	70	0	0.681	0.715	0.710	0.693	1.825	0.711	0.644	120	484	311	319	-0.554	126	185	133	186	0
5	1	4	"PFC0035"	"C162"	1280	28300	120	2242	2205	497	86	90	23	100	100	0	2097	2063	471	100	102	18	100	100	0	1.080	1.079	1.055	1.099	1.571	1.072	0.867	120	539	4153	4082	0.111	2156	1997	2119	1963	0
5	2	4	"PFC0037"	"C164"	1480	28300	120	210	214	57	90	94	28	95	90	0	301	305	64	105	106	18	100	100	0	0.612	0.620	0.626	0.575	1.784	0.624	0.618	120	458	316	324	-0.708	120	196	124	200	0
5	3	4	"PFC0039"	"C171"	1660	28300	130	506	497	138	90	91	20	100	100	0	327	325	77	104	106	18	100	99	0	1.865	1.842	1.840	1.847	1.670	2.003	0.756	120	472	639	628	0.900	416	223	407	221	0
5	4	4	"PFC0042"	"C179"	1850	28310	130	230	229	60	91	94	26	96	92	0	332	333	75	101	105	20	100	99	0	0.602	0.595	0.600	0.553	1.874	0.589	0.623	120	537	370	370	-0.733	139	231	138	232	0
5	5	4	"PFC0044"	"C180"	2060	28300	130	242	245	59	91	94	25	100	98	0	271	272	61	103	107	19	100	97	0	0.899	0.911	0.947	0.909	1.726	0.909	0.672	120	571	319	323	-0.154	151	168	154	169	0
5	6	4	"PFC0046"	"C184"	2230	28300	130	270	272	65	90	93	24	100	96	0	185	190	38	104	108	20	98	91	0	2.222	2.116	2.103	2.144	1.829	2.567	0.528	120	500	261	268	1.152	180	81	182	86	0
5	7	4	"PFD0183"	"D23156_27"	2440	28290	130	528	534	143	88	93	25	100	99	0	468	457	113	104	106	19	100	98	0	1.209	1.263	1.182	1.288	1.641	1.285	0.805	120	512	804	799	0.274	440	364	446	353	0
5	8	4	"PFD0186"	"D23156_40"	2620	28300	120	555	549	146	89	91	22	100	100	0	520	511	114	105	106	18	100	100	0	1.123	1.133	1.161	1.105	1.638	1.155	0.777	120	446	881	866	0.167	466	415	460	406	0
5	9	4	"PFD0190"	"D2337_1"	2810	28300	140	149	155	42	91	94	22	85	62	0	179	184	51	106	109	18	91	78	0	0.795	0.821	0.804	0.757	2.635	0.800	0.324	156	539	131	142	-0.332	58	73	64	78	0
5	10	4	"PFD0198"	"D23657_2"	3000	28300	150	108	110	24	91	94	23	37	12	0	118	122	28	107	110	19	35	16	0	1.545	1.267	1.214	1.239	4.005	1.180	0.027	156	501	28	34	0.628	17	11	19	15	-50
5	11	4	"PFD0208"	"D25498_1"	3210	28320	150	105	107	28	94	97	25	30	9	0	110	112	26	108	111	23	17	5	0	5.500	3.250	1.587	1.253	4.107	3.225	0.014	156	446	13	17	2.459	11	2	13	4	-50
5	12	4	"PFD0213"	"D2660_1"	3410	28270	150	95	98	24	95	98	24	18	5	0	112	116	28	107	111	21	24	11	0	0.000	0.333	1.143	0.973	3.999	0.971	0.016	156	483	5	12	Error	0	5	3	9	-50
5	13	4	"PFD0248"	"D33539_109"	3570	28300	130	333	341	85	95	97	22	100	98	0	311	302	64	108	112	21	99	99	0	1.172	1.268	1.234	1.274	1.831	1.259	0.639	120	421	441	440	0.229	238	203	246	194	0
5	14	4	"PFD0250"	"D33539_15"	3750	28310	130	189	192	49	94	96	21	95	88	0	377	375	81	109	112	20	100	99	0	0.354	0.368	0.376	0.337	1.896	0.352	0.567	120	469	363	364	-1.496	95	268	98	266	0
5	15	4	"PFD0252"	"D33539_17"	3950	28300	130	128	129	31	94	96	21	68	37	0	268	271	58	109	112	21	99	98	0	0.214	0.216	0.262	0.221	2.743	0.201	0.236	120	534	193	197	-2.225	34	159	35	162	0
5	16	4	"PFD0256"	"D33539_23"	4130	28300	130	238	249	70	91	94	22	98	96	0	249	254	82	106	110	20	97	95	0	1.028	1.068	1.108	1.081	2.095	1.000	0.518	120	518	290	306	0.040	147	143	158	148	0
5	17	4	"PFD0259"	"D33539_28"	4330	28300	130	392	396	120	88	91	21	99	99	0	501	509	142	103	106	20	100	99	0	0.764	0.759	0.766	0.758	1.551	0.728	0.763	120	455	702	714	-0.389	304	398	308	406	0
5	18	4	"PFD0261"	"D33539_3"	4500	28320	150	99	103	26	86	89	20	39	15	0	108	111	24	101	104	18	30	13	0	1.857	1.700	1.225	1.138	4.702	2.235	0.016	156	526	20	27	0.893	13	7	17	10	-50
5	19	4	"PFD0277"	"D33539_63"	4720	28300	120	407	408	108	90	93	23	100	99	0	376	384	91	105	108	21	100	100	0	1.170	1.140	1.202	1.115	1.568	1.125	0.783	120	596	588	597	0.226	317	271	318	279	0
5	20	4	"PFD0281"	"D33539_69"	4960	28320	150	108	112	27	93	97	26	37	11	0	119	124	26	108	112	24	30	10	0	1.364	1.188	1.193	1.175	3.570	1.205	0.068	156	643	26	35	0.447	15	11	19	16	-50
5	21	4	"PFD0283"	"D33539_74"	5110	28250	150	104	108	28	95	100	25	30	9	0	120	122	30	112	117	24	27	9	0	1.125	1.300	0.964	0.895	3.177	1.172	0.027	156	457	17	23	0.170	9	8	13	10	-50
5	22	4	"PFD0286"	"D33539_85"	5280	28300	130	466	455	111	96	100	25	100	99	0	377	374	78	117	119	23	99	97	0	1.423	1.397	1.439	1.375	1.615	1.400	0.763	120	584	630	616	0.509	370	260	359	257	0
5	1	5	"PFD0288"	"D33539_87"	1300	28490	140	212	216	76	87	89	22	95	91	0	217	227	72	101	103	18	94	92	0	1.078	1.024	1.041	1.010	2.335	1.065	0.508	156	730	241	255	0.108	125	116	129	126	0
5	2	5	"PFD0292"	"D33539_97"	1510	28480	130	134	139	36	88	90	22	81	50	0	137	142	32	102	104	18	71	46	0	1.314	1.275	1.298	1.393	3.128	1.453	0.158	120	515	81	91	0.394	46	35	51	40	0
5	3	5	"PFD0343"	"D40381_1"	1690	28480	130	130	137	43	88	90	22	74	46	0	190	198	47	105	107	20	98	90	0	0.494	0.527	0.583	0.482	2.346	0.610	0.363	120	503	127	142	-1.017	42	85	49	93	0
5	4	5	"PFD0345"	"D4043_2"	1880	28480	130	484	469	147	90	92	24	100	99	0	509	500	144	106	108	21	100	100	0	0.978	0.962	0.931	0.946	1.730	0.973	0.762	120	500	797	773	-0.033	394	403	379	394	0
5	5	5	"PFD0355"	"D42243_17"	2050	28550	150	99	121	106	91	95	23	34	16	0	111	118	47	105	108	19	27	9	0	1.333	2.308	1.636	1.484	4.045	2.979	0.025	156	608	14	43	0.415	8	6	30	13	-50
5	6	5	"PFD0362"	"D42243_29"	2230	28480	150	100	102	24	93	96	24	26	6	0	105	107	20	106	109	20	16	5	0	-7.000	9.000	1.167	1.168	4.030	3.375	0.012	156	636	6	10	Error	7	-1	9	1	-50
5	7	5	"PFD0367"	"D42243_37"	2440	28490	120	3563	3480	860	90	92	21	100	100	0	1649	1600	306	106	108	20	100	99	0	2.251	2.269	2.303	2.287	1.491	2.342	0.906	120	494	5016	4884	1.170	3473	1543	3390	1494	0
5	8	5	"PFD0369"	"D42243_39"	2620	28490	120	1224	1173	321	93	96	52	100	100	0	398	391	85	105	108	19	99	98	0	3.860	3.776	3.670	3.790	1.484	4.043	0.813	120	464	1424	1366	1.949	1131	293	1080	286	0
5	9	5	"PFE0400"	"E2667_1"	2800	28490	130	157	154	34	93	97	50	62	10	0	185	187	40	103	107	18	99	86	0	0.780	0.726	0.764	0.706	2.285	1.937	0.148	120	502	146	145	-0.358	64	82	61	84	0
5	10	5	"PFE0403"	"E26771_1"	2990	28480	130	1518	1495	407	91	94	21	100	100	0	834	817	232	105	107	18	99	99	0	1.957	1.972	1.905	2.029	1.551	1.954	0.837	120	508	2156	2116	0.969	1427	729	1404	712	0
5	11	5	"PFE0405"	"E26771_4"	3180	28490	120	337	336	96	95	97	23	97	95	0	272	268	63	107	110	19	97	96	0	1.467	1.497	1.506	1.430	1.740	1.597	0.716	120	503	407	402	0.553	242	165	241	161	0
5	12	5	"PFE0408"	"E26934_1"	3370	28490	120	685	652	199	95	98	24	100	100	0	401	400	97	110	113	21	100	99	0	2.027	1.921	2.000	1.873	1.692	2.067	0.785	120	531	881	847	1.020	590	291	557	290	0
5	13	5	"PFE0411"	"E27042_1"	3590	28500	150	103	108	29	95	98	23	32	13	0	122	124	28	112	115	22	30	12	0	0.800	1.083	1.061	0.964	3.373	1.616	0.008	156	509	18	25	-0.322	8	10	13	12	-50
5	14	5	"PFE0415"	"E27173_1"	3750	28490	140	172	175	43	94	97	21	94	84	0	193	193	42	111	115	21	92	82	0	0.951	0.988	0.914	1.025	2.062	1.059	0.425	156	436	160	163	-0.072	78	82	81	82	0
5	15	5	"PFE0439"	"E27723_18"	3940	28490	130	888	864	208	93	95	21	99	99	0	657	646	153	111	114	20	99	98	0	1.456	1.441	1.454	1.421	1.742	1.464	0.838	120	503	1341	1306	0.542	795	546	771	535	0
5	16	5	"PFE0443"	"E27723_9"	4130	28490	130	186	192	56	92	95	22	95	84	0	163	161	32	109	111	20	85	65	0	1.741	1.923	2.000	1.819	2.377	2.073	0.364	120	520	148	152	0.800	94	54	100	52	0
5	17	5	"PFE0446"	"E27742_6"	4320	28490	120	135	135	36	89	91	20	75	57	0	154	156	33	103	105	18	87	69	0	0.902	0.868	0.870	0.847	2.356	0.948	0.232	120	490	97	99	-0.149	46	51	46	53	0
5	18	5	"PFE0452"	"E28056_1"	4520	28490	120	122	123	38	84	86	18	65	50	0	125	129	31	99	102	16	66	44	0	1.462	1.300	1.104	0.990	3.558	1.669	0.138	120	430	64	69	0.547	38	26	39	30	0
5	19	5	"PFE0454"	"E28350_1"	4690	28500	120	160	165	43	81	83	18	95	84	0	174	173	35	97	99	16	94	89	0	1.026	1.105	0.986	1.046	2.332	1.280	0.403	120	484	156	160	0.037	79	77	84	76	0
5	20	5	"PFE0458"	"E28462_2"	4900	28500	120	138	140	39	85	88	21	83	60	0	142	146	33	98	103	21	76	51	0	1.205	1.146	1.194	1.240	2.757	1.299	0.300	120	503	97	103	0.268	53	44	55	48	0
5	21	5	"PFE0487"	"E29895_1"	5120	28490	150	108	111	28	90	94	24	39	15	0	117	120	25	108	111	24	25	6	0	2.000	1.750	1.286	1.310	3.925	1.175	0.051	156	554	27	33	1.000	18	9	21	12	-50
5	22	5	"PFE0491"	"E29931_3"	5270	28490	120	172	175	45	89	90	20	94	87	0	225	227	43	107	109	20	100	98	0	0.703	0.717	0.709	0.676	2.117	0.723	0.445	120	503	201	206	-0.508	83	118	86	120	0
5	1	6	"PFE0494"	"E30210_1"	1290	28680	120	419	419	116	85	86	19	100	99	0	348	358	81	99	104	30	100	98	0	1.341	1.290	1.260	1.262	1.645	1.339	0.741	120	510	583	593	0.424	334	249	334	259	0
5	2	6	"PFE0498"	"E3038_3"	1480	28680	130	163	162	36	84	85	19	95	87	0	168	172	35	98	101	24	94	73	0	1.129	1.054	1.089	1.079	2.172	0.985	0.375	120	525	149	152	0.174	79	70	78	74	0
5	3	6	"PFE0502"	"E3185_4"	1670	28680	120	304	303	71	85	86	18	99	98	0	464	453	92	98	99	16	100	100	0	0.598	0.614	0.627	0.597	1.502	0.607	0.805	120	500	585	573	-0.741	219	366	218	355	0
5	4	6	"PFE0504"	"E3185_6"	1860	28680	120	140	143	34	86	89	20	85	64	0	872	877	174	103	105	17	100	100	0	0.070	0.074	0.074	0.068	1.763	0.067	0.411	120	478	823	831	-3.832	54	769	57	774	0
5	5	6	"PFE0525"	"E3552_1"	2060	28680	130	582	572	149	90	92	21	100	100	0	969	942	192	106	108	18	100	100	0	0.570	0.577	0.573	0.560	1.384	0.581	0.872	120	490	1355	1318	-0.811	492	863	482	836	0
5	6	6	"PFE0531"	"E3831_2"	2270	28710	150	101	103	26	93	95	22	29	11	0	115	116	25	107	109	19	30	12	0	1.000	1.111	1.000	0.959	3.587	1.581	0.022	156	509	16	19	0.000	8	8	10	9	-50
5	7	6	"PFE0534"	"E390_1"	2440	28680	140	120	121	34	93	95	21	55	30	0	222	222	52	107	109	20	96	91	0	0.235	0.243	0.281	0.289	3.019	0.185	0.101	156	512	142	143	-2.091	27	115	28	115	0
5	8	6	"PFE0539"	"E4159_1"	2630	28680	120	314	315	87	92	97	51	97	90	0	256	263	65	104	107	19	99	99	0	1.461	1.403	1.406	1.366	1.780	1.427	0.624	120	463	374	382	0.546	222	152	223	159	0
5	9	6	"PFE0542"	"E4247_1"	2810	28680	120	1264	1239	333	92	96	50	100	99	0	1270	1247	260	101	104	19	100	100	0	1.003	1.001	0.978	0.976	1.403	1.019	0.886	120	496	2341	2293	0.004	1172	1169	1147	1146	0
5	10	6	"PFE0547"	"E4295_1"	3010	28680	130	283	284	75	92	95	21	100	97	0	242	245	56	104	107	19	97	95	0	1.384	1.362	1.476	1.384	1.999	1.510	0.594	120	595	329	333	0.469	191	138	192	141	0
5	11	6	"PFF0499"	"F2457_1"	3220	28730	150	106	107	27	95	98	23	30	5	0	112	115	20	111	113	21	21	5	0	11.000	3.000	1.211	1.086	3.793	5.825	0.005	156	576	12	16	3.459	11	1	12	4	-50
5	12	6	"PFF0505"	"F24631_2"	3380	28680	120	313	320	91	95	97	23	99	99	0	619	605	131	111	114	21	100	100	0	0.429	0.455	0.446	0.431	1.554	0.453	0.753	120	457	726	719	-1.221	218	508	225	494	0
5	13	6	"PFF0507"	"F246_1"	3590	28680	150	111	116	33	97	100	25	35	14	0	124	127	26	110	113	21	35	14	0	1.000	1.118	1.341	1.354	4.079	3.421	0.010	156	527	28	36	0.000	14	14	19	17	-50
5	14	6	"PFF0509"	"F24843_2"	3760	28680	130	381	368	97	98	101	23	99	98	0	370	373	83	111	115	21	100	100	0	1.093	1.031	1.051	0.973	1.874	1.075	0.720	120	423	542	532	0.128	283	259	270	262	0
5	15	6	"PFF0513"	"F25069_1"	3950	28680	150	98	101	25	99	100	22	16	5	0	107	112	26	114	116	22	19	5	0	0.143	-1.000	0.931	0.817	3.724	0.959	0.012	156	581	-8	0	-2.807	-1	-7	2	-2	-50
5	16	6	"PFF0515"	"F25114_1"	4150	28670	130	466	465	110	98	100	22	100	100	0	367	361	92	112	114	21	100	97	0	1.443	1.474	1.489	1.536	1.673	1.509	0.720	120	501	623	616	0.529	368	255	367	249	0
5	17	6	"PFF0554"	"F26408_1"	4330	28680	130	757	722	247	94	97	23	100	99	0	881	865	195	109	112	21	100	100	0	0.859	0.831	0.831	0.777	1.521	0.880	0.832	120	542	1435	1384	-0.220	663	772	628	756	0
5	18	6	"PFF0556"	"F26422_2"	4530	28680	120	208	210	52	88	91	22	97	91	0	490	496	103	105	107	19	99	99	0	0.312	0.312	0.310	0.293	1.681	0.300	0.679	120	500	505	513	-1.682	120	385	122	391	0
5	19	6	"PFF0558"	"F26666_3"	4720	28680	120	250	239	68	82	85	19	97	91	0	959	939	201	98	101	17	100	100	0	0.195	0.187	0.194	0.174	1.714	0.183	0.752	120	485	1029	998	-2.358	168	861	157	841	0
5	20	6	"PFF0560"	"F26774_1"	4910	28670	130	376	377	93	85	88	20	100	99	0	287	281	69	100	103	21	99	97	0	1.556	1.613	1.607	1.670	1.675	1.623	0.722	120	519	478	473	0.638	291	187	292	181	0
5	21	6	"PFF0563"	"F27064_1"	5090	28680	120	266	262	73	88	91	20	97	96	0	339	340	83	104	107	22	100	99	0	0.757	0.737	0.728	0.705	1.908	0.678	0.630	120	469	413	410	-0.401	178	235	174	236	0
5	22	6	"PFF0568"	"F27351_1"	5290	28680	120	120	124	32	88	89	19	64	38	0	252	246	59	105	109	25	96	91	0	0.218	0.255	0.299	0.257	2.679	6.594	0.258	120	583	179	177	-2.200	32	147	36	141	0
5	1	7	"PFF0597"	"F28584_1"	1320	28850	130	111	115	33	86	87	19	57	37	0	120	124	30	100	104	28	36	11	0	1.250	1.208	1.245	1.264	3.543	0.721	0.047	120	572	45	53	0.322	25	20	29	24	0
5	2	7	"PFF0599"	"F28782_1"	1490	28870	130	637	619	205	83	84	19	100	98	0	516	520	132	98	101	24	99	99	0	1.325	1.270	1.296	1.206	1.628	1.337	0.785	120	518	972	958	0.406	554	418	536	422	0
5	3	7	"PFF0601"	"F28897_1"	1690	28860	130	707	711	213	84	85	19	100	100	0	677	649	154	98	100	18	100	99	0	1.076	1.138	1.089	1.132	1.719	1.179	0.806	120	535	1202	1178	0.106	623	579	627	551	0
5	4	7	"PFF0611"	"F29309_1"	1880	28860	120	316	325	108	87	89	20	97	96	0	221	220	53	104	106	19	97	92	0	1.957	2.052	2.093	1.969	1.982	2.469	0.546	120	514	346	354	0.969	229	117	238	116	0
5	5	7	"PFF0617"	"F29473_1"	2100	28890	150	97	101	23	91	95	46	8	0	0	114	114	20	106	108	18	26	4	0	0.750	1.250	1.192	1.049	3.263	3.542	0.007	156	519	14	18	-0.415	6	8	10	8	-50
5	6	7	"PFF0622"	"F29632_5"	2260	28870	130	555	533	148	93	95	22	100	99	0	447	445	96	109	111	19	100	100	0	1.367	1.310	1.384	1.260	1.647	1.392	0.738	120	377	800	776	0.451	462	338	440	336	0
5	7	7	"PFF0646"	"F30537_4"	2450	28870	130	496	483	124	95	97	23	100	97	0	740	730	126	111	113	20	100	100	0	0.638	0.627	0.611	0.592	1.526	0.639	0.847	120	474	1030	1007	-0.649	401	629	388	619	0
5	8	7	"PFF0652"	"F30663_2"	2640	28870	130	133	134	33	95	99	26	60	25	0	594	576	138	109	113	23	100	99	0	0.078	0.084	0.081	0.078	2.228	0.082	0.316	120	513	523	506	-3.674	38	485	39	467	0
5	9	7	"PFF0656"	"F30728_1"	2830	28870	130	289	284	76	95	99	27	98	95	0	256	258	60	108	112	24	98	96	0	1.311	1.260	1.381	1.253	2.158	1.378	0.596	120	522	342	339	0.390	194	148	189	150	0
5	10	7	"PFF0659"	"F30796_1"	3020	28870	130	366	376	108	97	100	24	99	99	0	297	302	67	109	112	21	100	99	0	1.431	1.446	1.427	1.406	1.765	1.589	0.660	120	491	457	472	0.517	269	188	279	193	0
5	11	7	"PFF0661"	"F3084_1"	3200	28870	120	966	947	245	100	102	25	100	100	0	893	877	172	111	115	23	100	100	0	1.107	1.106	1.090	1.081	1.411	1.133	0.849	120	376	1648	1613	0.147	866	782	847	766	0
5	12	7	"PFF0665"	"F31008_1"	3390	28870	120	1025	987	315	100	102	25	100	100	0	1255	1181	308	113	117	24	100	100	0	0.810	0.831	0.818	0.816	1.487	0.839	0.863	120	449	2067	1955	-0.304	925	1142	887	1068	0
5	13	7	"PFF1271"	"F51945_3"	3580	28870	130	1895	1827	462	100	103	24	100	100	0	1855	1826	352	111	114	21	100	100	0	1.029	1.007	1.016	0.978	1.473	1.032	0.876	120	518	3539	3442	0.042	1795	1744	1727	1715	0
5	14	7	"PFF1274"	"F5206_2"	3770	28870	120	342	345	89	100	102	23	99	99	0	341	334	75	112	115	21	98	98	0	1.057	1.104	1.151	1.087	1.854	1.145	0.677	120	475	471	467	0.080	242	229	245	222	0
5	15	7	"PFF1276"	"F5206_7"	3960	28870	120	196	197	52	100	102	23	96	82	0	216	216	49	113	115	21	97	88	0	0.932	0.942	0.951	0.905	2.058	0.994	0.431	120	458	199	200	-0.102	96	103	97	103	0
5	16	7	"PFF1278"	"F52084_1"	4150	28860	130	284	278	77	99	102	23	97	95	0	216	218	53	113	116	22	97	87	0	1.796	1.705	1.796	1.729	1.973	1.749	0.549	120	535	288	284	0.845	185	103	179	105	0
5	17	7	"PFF1290"	"F52397_2"	4340	28870	130	19252	18606	5423	97	101	27	100	100	0	11353	11085	2046	111	115	25	100	100	0	1.704	1.687	1.754	1.578	1.570	1.800	0.893	120	551	30397	29483	0.769	19155	11242	18509	10974	0
5	18	7	"PFF1292"	"F52444_1"	4530	28870	130	223	229	59	94	96	25	95	92	0	300	296	59	108	110	19	100	99	0	0.672	0.718	0.747	0.678	1.988	0.705	0.591	120	550	321	323	-0.574	129	192	135	188	0
5	19	7	"PFF1323"	"F53383_7"	4730	28870	130	1315	1295	331	90	91	21	99	98	0	1430	1397	251	104	106	17	100	100	0	0.924	0.932	0.955	0.898	1.503	0.976	0.866	120	524	2551	2498	-0.114	1225	1326	1205	1293	0
5	20	7	"PFF1327"	"F53446_1"	4910	28870	130	270	269	69	90	91	19	97	97	0	283	277	62	104	107	20	98	98	0	1.006	1.035	1.109	0.983	2.073	1.124	0.617	120	533	359	352	0.008	180	179	179	173	0
5	21	7	"PFF1329"	"F53449_1"	5110	28860	130	429	422	98	89	94	39	99	99	0	324	322	78	106	109	21	98	97	0	1.560	1.542	1.514	1.578	1.830	1.585	0.741	120	576	558	549	0.641	340	218	333	216	0
5	22	7	"PFF1335"	"F53749_1"	5300	28870	130	134	139	36	91	94	37	54	24	0	253	255	53	109	113	26	98	96	0	0.299	0.329	0.363	0.269	2.719	0.295	0.275	120	633	187	194	-1.744	43	144	48	146	0
5	1	8	"PFF1338"	"F53871_1"	1320	29050	130	128	138	41	86	88	19	78	54	0	189	197	59	100	102	17	92	85	0	0.472	0.536	0.589	0.564	2.830	0.522	0.367	120	631	131	149	-1.083	42	89	52	97	0
5	2	8	"PFF1343"	"F53897_2"	1500	29060	120	174	179	50	84	86	19	96	88	0	2209	2125	496	98	100	17	100	100	0	0.043	0.047	0.044	0.044	1.667	0.043	0.632	120	465	2201	2122	-4.552	90	2111	95	2027	0
5	3	8	"PFF1370"	"F54899_1"	1690	29050	130	198	201	53	86	87	19	96	92	0	404	392	91	100	102	19	100	100	0	0.368	0.394	0.393	0.367	1.925	0.373	0.694	120	563	416	407	-1.441	112	304	115	292	0
5	4	8	"PFF1379"	"F55001_1"	1890	29050	130	774	755	222	90	92	20	99	98	0	929	900	225	103	105	19	100	100	0	0.828	0.834	0.836	0.811	1.712	0.846	0.863	120	554	1510	1462	-0.272	684	826	665	797	0
5	5	8	"PFF1381"	"F55001_6"	2080	29050	130	402	409	112	94	97	48	97	96	0	383	372	91	105	108	19	98	96	0	1.108	1.180	1.148	1.151	1.867	1.303	0.693	120	473	586	582	0.148	308	278	315	267	0
5	6	8	"PFF1388"	"F5510_1"	2260	29050	120	331	331	86	95	99	49	98	95	0	169	172	36	109	112	21	89	69	0	3.933	3.746	3.857	3.934	2.044	5.328	0.313	120	458	296	299	1.976	236	60	236	63	0
5	7	8	"PFF1391"	"F55150_2"	2460	29050	130	136	140	35	99	101	24	66	40	0	154	157	30	113	116	21	75	46	0	0.902	0.932	1.082	1.056	3.343	1.233	0.065	120	540	78	85	-0.148	37	41	41	44	0
5	8	8	"PFF1406"	"F55492_1"	2650	29050	130	31553	31924	10431	102	106	29	100	100	0	21168	20864	7267	116	120	25	100	100	0	1.494	1.534	1.460	1.583	1.701	1.563	0.862	120	508	52503	52570	0.579	31451	21052	31822	20748	0
5	9	8	"PFF1434"	"F57034_1"	2830	29050	130	382	387	96	102	107	29	100	100	0	342	340	71	116	119	26	99	99	0	1.239	1.272	1.262	1.273	1.567	1.273	0.720	120	524	506	509	0.309	280	226	285	224	0
5	10	8	"PFF1437"	"F57064_2"	3030	29050	120	760	754	164	102	104	24	100	100	0	499	493	84	111	114	21	100	99	0	1.696	1.707	1.614	1.706	1.438	1.804	0.828	120	494	1046	1034	0.762	658	388	652	382	0
5	11	8	"PFF1447"	"F57388_2"	3220	29050	130	374	388	109	101	103	25	99	99	0	441	444	89	111	114	22	100	99	0	0.827	0.862	0.895	0.829	1.771	0.916	0.726	120	498	603	620	-0.274	273	330	287	333	0
5	12	8	"PFF1456"	"F5774_1"	3410	29060	130	151	157	51	100	102	25	68	50	0	299	300	70	112	116	23	100	97	0	0.273	0.303	0.322	0.262	2.562	0.288	0.310	120	523	238	245	-1.874	51	187	57	188	0
5	13	8	"PFF1458"	"F57777_2"	3600	29060	130	199	206	66	97	99	23	90	81	0	233	235	52	110	113	21	98	93	0	0.829	0.872	0.808	0.723	2.641	0.971	0.449	120	515	225	234	-0.270	102	123	109	125	0
5	14	8	"PFF1464"	"F57982_1"	3790	29050	130	174	171	43	96	98	23	86	70	0	250	253	56	108	111	20	98	97	0	0.549	0.517	0.505	0.469	2.540	0.478	0.426	120	501	220	220	-0.864	78	142	75	145	0
5	15	8	"PFI0170"	"I15363_1"	3970	29050	130	394	399	133	92	96	23	98	96	0	358	353	96	109	111	19	98	97	0	1.213	1.258	1.213	1.219	1.763	1.285	0.704	120	515	551	551	0.278	302	249	307	244	0
5	16	8	"PFI0172"	"I15423_1"	4160	29050	120	262	270	85	94	97	23	96	94	0	244	242	55	110	113	20	95	95	0	1.254	1.333	1.438	1.270	1.952	1.512	0.586	120	503	302	308	0.326	168	134	176	132	0
5	17	8	"PFI0174"	"I15461_2"	4340	29050	110	174	185	49	93	98	28	91	82	0	206	207	54	109	114	29	91	82	0	0.835	0.939	0.880	0.886	1.986	0.912	0.386	80	462	178	190	-0.260	81	97	92	98	0
5	18	8	"PFI0180"	"I15544_1"	4550	29050	130	208	220	71	90	94	26	97	85	0	337	334	79	105	110	27	99	98	0	0.509	0.568	0.558	0.508	1.969	0.561	0.606	120	545	350	359	-0.975	118	232	130	229	0
5	19	8	"PFI0185"	"I1568_2"	4730	29050	130	245	243	72	89	91	21	96	94	0	238	242	66	105	107	19	96	93	0	1.173	1.124	1.176	1.115	1.996	1.150	0.594	120	547	289	291	0.230	156	133	154	137	0
5	20	8	"PFI0189"	"I15719_2"	4930	29050	130	315	327	106	89	91	19	99	97	0	227	230	61	105	108	19	96	90	0	1.852	1.904	1.834	1.918	2.110	2.124	0.524	120	478	348	363	0.889	226	122	238	125	0
5	21	8	"PFI0204"	"I16009_1"	5070	29080	150	101	105	27	92	98	40	16	1	0	115	119	24	110	114	24	25	8	0	1.800	1.444	1.259	1.164	4.112	1.710	0.055	156	616	14	22	0.848	9	5	13	9	-50
5	22	8	"PFI0212"	"I16172_1"	5310	29050	130	144	144	39	95	100	39	57	19	0	144	149	30	114	117	23	60	33	0	1.633	1.400	1.103	1.260	4.087	1.740	0.098	120	670	79	84	0.708	49	30	49	35	0
5	1	9	"PFI0215"	"I16356_1"	1320	29240	130	397	389	100	85	86	19	100	99	0	311	310	82	100	102	18	95	94	0	1.479	1.448	1.452	1.509	1.723	1.433	0.795	120	637	523	514	0.564	312	211	304	210	0
5	2	9	"PFI0220"	"I16487_2"	1510	29240	120	598	598	177	83	84	18	100	100	0	518	502	121	99	100	16	99	99	0	1.229	1.278	1.264	1.252	1.525	1.335	0.837	120	484	934	918	0.298	515	419	515	403	0
5	3	9	"PFI0224"	"I16629_1"	1700	29240	130	841	797	241	84	85	19	100	100	0	505	496	148	97	100	18	98	96	0	1.855	1.787	1.815	1.878	1.898	1.819	0.801	120	511	1165	1112	0.892	757	408	713	399	0
5	4	9	"PFI0228"	"I16684_1"	1880	29250	150	104	107	27	89	90	20	41	19	0	114	118	27	100	103	18	44	24	0	1.071	1.000	0.940	1.009	4.236	1.027	0.024	156	574	29	36	0.100	15	14	18	18	-50
5	5	9	"PFI0262"	"I17505_1"	2070	29250	130	133	138	37	93	95	21	72	49	0	154	155	36	105	107	19	82	60	0	0.816	0.900	0.900	0.869	3.175	1.018	0.265	120	537	89	95	-0.293	40	49	45	50	0
5	6	9	"PFI0266"	"I17587_1"	2270	29250	130	164	170	43	92	95	22	92	75	0	180	181	42	110	112	20	90	74	0	1.029	1.099	1.117	1.144	2.459	1.198	0.306	120	564	142	149	0.041	72	70	78	71	0
5	7	9	"PFI0268"	"I1781_2"	2460	29240	120	306	315	77	94	98	22	100	99	0	394	398	85	112	114	20	100	99	0	0.752	0.773	0.764	0.767	1.565	0.762	0.743	120	500	494	507	-0.412	212	282	221	286	0
5	8	9	"PFI0273"	"I1897_2"	2650	29240	130	722	697	253	98	101	24	100	100	0	652	628	228	114	117	22	97	96	0	1.160	1.165	1.119	1.185	1.691	1.171	0.797	120	543	1162	1113	0.214	624	538	599	514	0
5	9	9	"PFI0275"	"I1904_2"	2840	29240	130	316	324	95	98	102	24	100	98	0	367	368	107	112	115	21	95	95	0	0.855	0.883	0.898	0.894	1.970	0.822	0.650	120	640	473	482	-0.226	218	255	226	256	0
5	10	9	"PFI0286"	"I2458_1"	3070	29250	150	97	100	29	97	99	22	17	6	0	112	117	28	110	112	21	23	8	0	0.000	0.429	0.923	0.977	3.215	1.737	0.030	156	616	2	10	Error	0	2	3	7	-50
5	11	9	"PFI0317"	"I3248_1"	3220	29240	130	653	623	166	95	97	22	100	99	0	422	410	104	107	108	18	99	97	0	1.771	1.743	1.684	1.802	1.758	1.785	0.759	120	455	873	831	0.825	558	315	528	303	0
5	12	9	"PFI0323"	"I3340_2"	3410	29240	120	109	110	27	94	96	21	41	16	0	223	221	50	106	108	18	95	91	0	0.128	0.139	0.252	0.231	2.800	0.118	0.078	120	498	132	131	-2.963	15	117	16	115	0
5	13	9	"PFI0325"	"I3340_6"	3610	29240	130	248	249	60	93	95	22	100	95	0	209	215	42	106	108	18	98	96	0	1.505	1.431	1.411	1.391	1.682	1.555	0.580	120	515	258	265	0.590	155	103	156	109	0
5	14	9	"PFI0329"	"I3489_1"	3780	29240	120	286	281	79	94	96	25	99	96	0	252	258	68	105	107	19	99	96	0	1.306	1.222	1.232	1.189	1.823	1.250	0.617	120	537	339	340	0.385	192	147	187	153	0
5	15	9	"PFI0332"	"I3519_2"	3980	29240	120	124	128	31	89	91	21	67	41	0	148	150	33	106	108	19	73	52	0	0.833	0.886	0.969	1.004	3.433	0.824	0.107	120	514	77	83	-0.263	35	42	39	44	0
5	16	9	"PFI0334"	"I3555_1"	4170	29240	130	162	166	40	93	97	24	90	70	0	456	453	80	111	114	22	100	100	0	0.200	0.213	0.216	0.200	1.855	0.192	0.469	120	596	414	415	-2.322	69	345	73	342	0
5	17	9	"PFJ0294"	"J26_9"	4390	29250	150	100	100	23	95	99	26	15	2	0	122	124	26	114	117	28	19	4	0	0.625	0.500	1.042	1.034	4.063	0.208	0.000	156	625	13	15	-0.678	5	8	5	10	-50
5	18	9	"PFJ0296"	"J2708_2"	4550	29240	120	135	137	35	91	94	22	72	48	0	263	267	60	108	111	20	100	100	0	0.284	0.289	0.300	0.274	2.358	0.236	0.246	120	480	199	205	-1.817	44	155	46	159	0
5	19	9	"PFJ0298"	"J276_1"	4760	29240	110	137	140	28	89	93	22	86	56	0	149	149	32	105	109	20	73	55	0	1.091	1.159	1.025	1.093	2.727	1.099	0.185	80	487	92	95	0.126	48	44	51	44	0
5	20	9	"PFJ0300"	"J276_4"	4950	29260	150	104	107	26	93	97	26	30	7	0	115	119	23	110	114	25	25	4	0	2.200	1.556	1.050	1.119	3.396	1.129	0.048	156	588	16	23	1.138	11	5	14	9	-50
5	21	9	"PFJ0307"	"J2870_1"	5160	29260	150	126	129	39	100	105	29	42	19	0	141	145	31	120	123	29	37	16	0	1.238	1.160	1.229	1.453	4.048	1.267	0.120	156	522	47	54	0.308	26	21	29	25	-50
5	22	9	"PFJ0312"	"J293_4"	5310	29240	120	286	281	71	98	99	22	99	96	0	354	359	94	117	120	22	97	96	0	0.793	0.756	0.751	0.766	1.873	0.723	0.648	120	492	425	425	-0.334	188	237	183	242	0
5	1	10	"PFJ0332"	"J322_6"	1320	29430	130	122	124	32	84	85	18	69	53	0	124	130	29	97	99	16	68	40	0	1.407	1.212	1.364	1.240	3.313	1.514	0.134	120	662	65	73	0.493	38	27	40	33	0
5	2	10	"PFJ0335"	"J33_1"	1510	29430	130	128	132	43	84	85	17	80	60	0	118	119	23	96	97	15	60	32	0	2.000	2.087	1.661	1.980	3.840	4.420	0.061	120	549	66	71	1.000	44	22	48	23	0
5	3	10	"PFJ0337"	"J33_11"	1700	29430	120	283	286	72	83	85	18	100	98	0	762	743	160	98	100	19	99	99	0	0.301	0.315	0.296	0.310	1.684	0.294	0.801	120	491	864	848	-1.731	200	664	203	645	0
5	4	10	"PFJ0339"	"J33_15"	1890	29430	120	606	594	163	86	88	19	99	99	0	1799	1723	440	101	102	18	99	98	0	0.306	0.313	0.316	0.306	1.499	0.293	0.855	120	462	2218	2130	-1.707	520	1698	508	1622	0
5	5	10	"PFJ0342"	"J33_2"	2080	29430	120	1053	1071	270	89	91	20	100	100	0	733	733	160	102	105	19	100	99	0	1.528	1.556	1.588	1.560	1.528	1.612	0.855	120	498	1595	1613	0.611	964	631	982	631	0
5	6	10	"PFJ0346"	"J33_27"	2280	29430	120	3112	3073	810	88	92	21	100	100	0	1119	1101	213	105	109	19	100	99	0	2.982	2.997	2.965	2.974	1.527	3.190	0.890	120	518	4038	3981	1.576	3024	1014	2985	996	0
5	7	10	"PFJ0372"	"J382_13"	2470	29430	130	388	400	107	90	94	21	100	100	0	225	226	58	110	111	19	95	90	0	2.591	2.672	2.716	2.887	1.956	2.747	0.625	120	543	413	426	1.374	298	115	310	116	0
5	8	10	"PFJ0374"	"J383_1"	2660	29430	130	226	232	62	95	98	23	98	93	0	225	225	58	113	114	20	94	90	0	1.170	1.223	1.245	1.240	2.128	1.198	0.474	120	564	243	249	0.226	131	112	137	112	0
5	9	10	"PFJ0385"	"J38_7"	2870	29470	150	105	109	30	96	99	23	28	9	0	115	120	27	112	115	23	24	9	0	3.000	1.625	1.282	1.100	4.212	0.932	0.028	156	669	12	21	1.585	9	3	13	8	-50
5	10	10	"PFJ0389"	"J40_2"	3060	29420	110	106	107	27	94	97	22	36	11	0	174	174	41	109	114	24	80	66	0	0.185	0.200	0.337	0.358	4.222	0.087	0.009	80	392	77	78	-2.437	12	65	13	65	0
5	11	10	"PFJ0394"	"J425_3"	3230	29430	120	780	769	189	94	97	24	100	100	0	923	920	197	104	107	18	100	100	0	0.838	0.827	0.842	0.817	1.475	0.835	0.890	120	545	1505	1491	-0.256	686	819	675	816	0
5	12	10	"PFJ0402"	"J43_15"	3420	29430	130	345	342	80	92	93	21	99	99	0	277	275	67	104	105	17	96	95	0	1.462	1.462	1.404	1.471	1.815	1.474	0.699	120	534	426	421	0.548	253	173	250	171	0
5	13	10	"PFJ0422"	"J45_11"	3600	29430	130	171	177	46	92	94	22	93	77	0	166	167	37	104	107	18	90	72	0	1.274	1.349	1.342	1.265	2.604	1.623	0.330	120	599	141	148	0.350	79	62	85	63	0
5	14	10	"PFJ0424"	"J45_5"	3800	29450	90	127	129	30	92	95	25	63	30	0	125	131	28	105	107	20	50	30	0	1.750	1.423	1.033	1.273	4.652	3.280	0.032	52	356	55	63	0.807	35	20	37	26	0
5	15	10	"PFJ0429"	"J4689_1"	3980	29430	130	329	341	76	89	93	35	100	100	0	339	346	75	106	109	20	99	98	0	1.030	1.050	1.024	1.072	1.706	1.015	0.723	120	579	473	492	0.043	240	233	252	240	0
5	16	10	"PFJ0432"	"J478_5"	4170	29440	130	339	348	90	95	97	23	99	99	0	366	375	74	111	113	21	100	100	0	0.957	0.958	0.957	0.936	1.531	0.979	0.752	120	532	499	517	-0.064	244	255	253	264	0
5	17	10	"PFJ0434"	"J478_7"	4370	29430	130	213	223	59	97	100	33	95	85	0	189	196	46	115	118	22	90	80	0	1.568	1.556	1.614	1.594	2.065	1.853	0.395	120	511	190	207	0.649	116	74	126	81	0
5	18	10	"PFJ0438"	"J4848_1"	4550	29430	130	124	131	36	94	97	33	46	19	0	279	282	67	113	114	20	99	99	0	0.181	0.219	0.223	0.218	2.447	0.170	0.087	120	515	196	206	-2.468	30	166	37	169	0
5	19	10	"PFK0575"	"Ks1030_1"	4740	29440	120	117	121	31	93	96	23	51	25	0	517	517	99	112	115	21	99	99	0	0.059	0.069	0.083	0.078	2.556	0.064	0.187	120	569	429	433	-4.077	24	405	28	405	0
5	20	10	"PFK0577"	"Ks1030_4"	4940	29440	110	145	152	40	92	96	23	82	58	0	158	156	32	113	116	21	78	53	0	1.178	1.395	1.277	1.131	2.852	1.465	0.229	80	401	98	103	0.236	53	45	60	43	0
5	21	10	"PFK0580"	"Ks1032_5"	5110	29440	120	3385	3122	1079	97	101	28	100	100	0	5675	5234	1448	124	244	1477	96	91	0	0.592	0.592	0.601	0.566	1.742	0.584	0.853	120	432	8839	8135	-0.756	3288	5551	3025	5110	0
5	22	10	"PFK0584"	"Ks103_2"	5320	29440	150	124	125	29	99	102	26	48	16	0	147	156	41	128	248	1374	0	0	0	1.316	0.929	0.872	0.898	3.754	0.511	0.081	156	782	44	54	0.396	25	19	26	28	-50
[truncated: 1,038,177 more chars]
