# Supplementary material for: The Transcriptome of the Intraerythrocytic Developmental Cycle of Plasmodium falciparum
Source: PLoS Biol. 2003 Aug 18;1(1):e5. doi: 10.1371/journal.pbio.0000005 (PMC176545; doi:10.1371/journal.pbio.0000005)
Supplement: Dataset S1 — (29.5 MB ZIP). [file pbio.0000005.sd001.zip › TP_20b.gpr]

ATF	1.0
27	43    
"Type=GenePix Results 1.4"
"DateTime=2002/09/18 16:20:17"
"Settings=C:\Documents and Settings\Manuel\My Documents\Malaria Hybes\HB3 Timecourse\MOS12_132.gps"
"GalFile=C:\Documents and Settings\Manuel\My Documents\Malaria Hybes\mos11galv2"
"Scanner=GenePix 4000B [88593]"
"Comment="
"PixelSize=10"
"ImageName=635	532"
"FileName=C:\Documents and Settings\Manuel\My Documents\Malaria Hybes\HB3 Timecourse\MOS12_132_635.tif	C:\Documents and Settings\Manuel\My Documents\Malaria Hybes\HB3 Timecourse\MOS12_132_532.tif"
"PMTVolts=550	540"
"ScanPower=100	100"
"FocusPosition=0"
"NormalizationFactor:RatioOfMedians=0.907973"
"NormalizationFactor:RatioOfMeans=0.912258"
"NormalizationFactor:MedianOfRatios=0.922494"
"NormalizationFactor:MeanOfRatios=0.912426"
"NormalizationFactor:RegressionRatio=0.955246"
"JpegImage=C:\Documents and Settings\Manuel\My Documents\Malaria Hybes\HB3 Timecourse\MOS12_132.jpg"
"RatioFormulation=W1/W2 (635/532)"
"Barcode="
"ImageOrigin=770, 24150"
"JpegOrigin=820, 24150"
"Creator=GenePix Pro 3.0.6.89"
"Temperature=27.88"
"LaserPower=3.48	3.47"
"LaserOnTime=9105	9105"
"Supplier="
"Block"	"Column"	"Row"	"Name"	"ID"	"X"	"Y"	"Dia."	"F635 Median"	"F635 Mean"	"F635 SD"	"B635 Median"	"B635 Mean"	"B635 SD"	"% > B635+1SD"	"% > B635+2SD"	"F635 % Sat."	"F532 Median"	"F532 Mean"	"F532 SD"	"B532 Median"	"B532 Mean"	"B532 SD"	"% > B532+1SD"	"% > B532+2SD"	"F532 % Sat."	"Ratio of Medians"	"Ratio of Means"	"Median of Ratios"	"Mean of Ratios"	"Ratios SD"	"Rgn Ratio"	"Rgn R�"	"F Pixels"	"B Pixels"	"Sum of Medians"	"Sum of Means"	"Log Ratio"	"F635 Median - B635"	"F532 Median - B532"	"F635 Mean - B635"	"F532 Mean - B532"	"Flags"
1	1	1	"PFE0192"	"E18031_6"	1110	24430	90	12727	12033	3662	59	67	39	100	100	0	9757	8841	2717	123	134	106	100	100	0	1.315	1.373	1.410	1.430	1.491	1.332	0.922	52	380	22302	20692	0.395	12668	9634	11974	8718	0
1	2	1	"PFE0272"	"E20827_3"	1320	24450	100	1259	1224	422	59	63	20	100	100	0	1202	1177	431	123	124	16	97	97	0	1.112	1.105	1.078	1.128	1.527	1.087	0.900	80	516	2279	2219	0.153	1200	1079	1165	1054	0
1	3	1	"PFE0225"	"E18877_1"	1510	24460	100	760	801	279	60	62	17	100	100	0	705	761	231	127	128	19	100	100	0	1.211	1.169	1.148	1.153	1.347	1.189	0.894	80	462	1278	1375	0.276	700	578	741	634	0
1	4	1	"PFE0214"	"E18651_4"	1680	24450	100	1824	1701	503	65	66	12	100	100	0	1314	1317	327	137	139	19	100	100	0	1.494	1.386	1.380	1.366	1.226	1.405	0.924	80	474	2936	2816	0.580	1759	1177	1636	1180	0
1	5	1	"PFE0258"	"E20360_1"	1880	24460	120	4565	4382	1580	73	80	24	100	100	0	2955	2778	867	150	154	29	100	100	0	1.601	1.640	1.635	1.587	1.515	1.708	0.915	120	589	7297	6937	0.679	4492	2805	4309	2628	0
1	6	1	"PFE0606"	"E714_15"	2060	24450	110	510	542	172	79	90	47	100	100	0	591	662	214	148	160	66	100	100	0	0.973	0.901	0.899	0.914	1.228	0.869	0.897	80	484	874	977	-0.040	431	443	463	514	0
1	7	1	"PFF1886"	"F7915_1"	2240	24460	120	650	621	162	69	78	44	100	100	0	1008	995	224	133	145	62	100	100	0	0.664	0.640	0.638	0.630	1.329	0.639	0.916	120	585	1456	1414	-0.591	581	875	552	862	0
1	8	1	"PFF0067"	"F11738_1"	2450	24460	130	702	651	170	68	70	17	100	99	0	878	848	173	128	129	19	100	100	0	0.845	0.810	0.837	0.775	1.481	0.830	0.904	120	618	1384	1303	-0.242	634	750	583	720	0
1	9	1	"PFF0367"	"F20673_1"	2630	24460	120	332	332	68	72	75	20	100	100	0	1279	1259	293	127	129	18	100	100	0	0.226	0.230	0.226	0.229	1.321	0.215	0.886	120	530	1412	1392	-2.148	260	1152	260	1132	0
1	10	1	"PFF1686"	"F66030_3"	2820	24460	120	411	398	91	72	75	18	100	100	0	2878	2717	680	129	131	19	100	100	0	0.123	0.126	0.122	0.125	1.370	0.119	0.889	120	563	3088	2914	-3.020	339	2749	326	2588	0
1	11	1	"PFF1346"	"F54003_1"	3010	24460	120	6671	5927	1856	70	72	15	100	100	0	2897	2673	664	124	127	19	100	100	0	2.380	2.298	2.331	2.210	1.382	2.413	0.930	120	555	9374	8406	1.251	6601	2773	5857	2549	0
1	12	1	"PFF0819"	"F36648_2"	3210	24450	130	650	613	176	67	69	16	100	100	0	569	567	166	121	122	16	100	100	0	1.301	1.224	1.282	1.238	1.338	1.165	0.865	120	618	1031	992	0.380	583	448	546	446	0
1	13	1	"PFF0467"	"F23644_4"	3390	24450	130	33822	30853	8823	71	77	24	100	100	0	22950	21738	6189	124	127	24	100	100	0	1.479	1.424	1.427	1.426	1.279	1.407	0.939	120	642	56577	52396	0.564	33751	22826	30782	21614	0
1	14	1	"PFF1450"	"F57655_2"	3590	24450	120	272	279	75	84	88	24	100	97	0	337	350	93	136	141	38	99	95	0	0.935	0.911	0.936	0.936	1.521	0.862	0.784	120	569	389	409	-0.096	188	201	195	214	0
1	15	1	"PFF0809"	"F36380_1"	3770	24460	120	161	160	31	78	81	19	99	91	0	213	217	39	136	138	23	93	83	0	1.078	1.012	1.026	1.042	1.768	0.902	0.527	120	545	160	163	0.108	83	77	82	81	0
1	16	1	"PFF0511"	"F25016_1"	3970	24450	130	282	319	141	66	69	16	100	100	0	475	542	292	122	124	18	100	100	0	0.612	0.602	0.621	0.649	1.427	0.535	0.809	120	629	569	673	-0.709	216	353	253	420	0
1	17	1	"PFF1712"	"F67192_1"	4140	24450	130	517	488	134	69	72	16	100	100	0	564	547	158	124	126	19	99	99	0	1.018	0.991	1.003	1.034	1.469	0.929	0.877	120	635	888	842	0.026	448	440	419	423	0
1	18	1	"PFF0870"	"F39343_3"	4350	24460	130	1002	985	293	72	75	17	100	100	0	559	559	156	128	131	21	100	100	0	2.158	2.118	2.173	2.144	1.302	2.126	0.884	120	655	1361	1344	1.110	930	431	913	431	0
1	19	1	"PFF1637"	"F64125_2"	4540	24450	130	681	628	173	66	69	14	100	100	0	727	690	181	124	125	17	100	100	0	1.020	0.993	1.030	0.999	1.359	0.969	0.881	120	646	1218	1128	0.028	615	603	562	566	0
1	20	1	"PFF0483"	"F23940_2"	4730	24460	130	288	279	82	69	72	16	100	100	0	462	458	128	128	130	26	99	97	0	0.656	0.636	0.651	0.645	1.463	0.628	0.870	120	624	553	540	-0.609	219	334	210	330	0
1	21	1	"PFF0101"	"F13309_2"	4920	24450	120	694	719	240	70	74	19	100	100	0	524	520	126	128	134	46	100	100	0	1.576	1.656	1.711	1.645	1.395	1.769	0.828	120	581	1020	1041	0.656	624	396	649	392	0
1	22	1	"PFF1826"	"F71130_4"	5110	24470	120	330	318	78	72	74	18	100	100	0	795	783	174	130	133	36	100	100	0	0.388	0.377	0.372	0.371	1.376	0.362	0.856	120	623	923	899	-1.366	258	665	246	653	0
1	1	2	"PFF0961"	"F42117_4"	1080	24630	150	68	119	94	61	73	49	33	28	0	136	199	128	129	138	76	28	24	0	1.000	0.829	0.738	0.762	2.709	0.826	0.561	156	943	14	128	0.000	7	7	58	70	-50
1	2	2	"PFF1620"	"F63632_3"	1320	24630	90	114	149	74	60	65	21	92	65	0	401	392	94	120	124	28	100	100	0	0.192	0.327	0.212	0.249	2.656	0.357	0.345	52	400	335	361	-2.380	54	281	89	272	0
1	3	2	"PFM0802"	"M5804_3"	1510	24630	90	856	825	263	59	66	36	100	100	0	1237	1194	360	120	127	42	100	100	0	0.714	0.713	0.718	0.718	1.456	0.697	0.877	52	392	1914	1840	-0.487	797	1117	766	1074	0
1	4	2	"PFM0091"	"M1661_1"	1720	24640	100	1963	1848	537	64	76	83	100	100	0	1444	1432	380	130	146	99	100	100	0	1.445	1.370	1.430	1.367	1.316	1.398	0.910	80	474	3213	3086	0.531	1899	1314	1784	1302	0
1	5	2	"PFM0462"	"M3816_2"	1910	24630	120	12676	12575	6159	69	82	80	100	100	0	5752	5547	2777	141	153	93	99	94	0	2.247	2.313	2.271	2.540	1.822	2.333	0.929	120	483	18218	17912	1.168	12607	5611	12506	5406	0
1	6	2	"PFM0294"	"M29681_1"	2080	24630	110	776	769	127	77	85	37	100	100	0	1194	1134	198	149	159	67	100	100	0	0.669	0.703	0.698	0.707	1.173	0.666	0.922	80	464	1744	1677	-0.580	699	1045	692	985	0
1	7	2	"PFM0525"	"M42687_2"	2290	24630	130	501	489	94	72	76	19	100	100	0	1148	1076	258	143	148	48	100	100	0	0.427	0.447	0.448	0.456	1.297	0.410	0.899	120	575	1434	1350	-1.228	429	1005	417	933	0
1	8	2	"PFM0582"	"M45177_10"	2480	24640	120	1225	1148	345	75	82	57	100	100	0	818	766	195	138	146	60	100	100	0	1.691	1.709	1.749	1.690	1.323	1.776	0.898	120	404	1830	1701	0.758	1150	680	1073	628	0
1	9	2	"PFM0415"	"M36754_19"	2650	24640	120	266	259	47	71	79	55	98	91	0	559	560	109	126	133	57	100	100	0	0.450	0.433	0.456	0.431	1.382	0.442	0.757	120	441	628	622	-1.151	195	433	188	434	0
1	10	2	"PFM0252"	"M26245_1"	2860	24640	130	264	254	67	68	70	15	100	100	0	432	422	124	122	126	29	98	97	0	0.632	0.620	0.631	0.639	1.539	0.556	0.800	120	534	506	486	-0.661	196	310	186	300	0
1	11	2	"PFM0169"	"M21665_1"	3060	24630	130	1582	1486	568	66	69	16	100	100	0	1056	1019	370	118	123	32	100	100	0	1.616	1.576	1.576	1.609	1.400	1.565	0.918	120	480	2454	2321	0.693	1516	938	1420	901	0
1	12	2	"PFM0497"	"M40872_1"	3230	24640	130	139	141	25	66	68	14	100	96	0	645	644	140	115	119	20	100	100	0	0.138	0.142	0.143	0.138	1.594	0.129	0.672	120	484	603	604	-2.860	73	530	75	529	0
1	13	2	"PFM0499"	"M40872_5"	3440	24640	130	163	159	33	68	72	19	96	91	0	193	187	44	117	121	23	84	73	0	1.250	1.300	1.242	1.426	2.035	1.045	0.630	120	528	171	161	0.322	95	76	91	70	0
1	14	2	"PFM0670"	"M49091_1"	3620	24640	120	596	597	202	72	76	26	100	99	0	488	485	145	125	130	38	99	97	0	1.444	1.458	1.474	1.466	1.422	1.445	0.887	120	416	887	885	0.530	524	363	525	360	0
1	15	2	"PFM0324"	"M31208_9"	3790	24640	130	500	498	124	70	75	25	100	100	0	653	660	149	126	131	37	100	100	0	0.816	0.801	0.831	0.799	1.319	0.787	0.873	120	475	957	962	-0.293	430	527	428	534	0
1	16	2	"PFM0024"	"M11377_3"	3980	24640	120	3333	3227	933	65	66	12	100	100	0	1629	1633	449	119	121	18	100	100	0	2.164	2.089	2.056	2.092	1.306	2.137	0.907	120	474	4778	4676	1.114	3268	1510	3162	1514	0
1	17	2	"PFM0019"	"M11356_1"	4170	24640	130	444	436	85	65	68	15	100	100	0	403	402	76	117	119	15	100	100	0	1.325	1.302	1.326	1.317	1.281	1.292	0.889	120	534	665	656	0.406	379	286	371	285	0
1	18	2	"PFM0187"	"M22455_1"	4360	24640	120	47164	43507	11885	68	72	32	100	100	0	40356	37464	8828	120	122	17	100	100	0	1.170	1.163	1.196	1.144	1.295	1.187	0.909	120	459	87332	80783	0.227	47096	40236	43439	37344	0
1	19	2	"PFM0042"	"M12812_3"	4550	24640	130	157	158	31	66	71	31	99	85	0	231	233	46	119	121	18	99	95	0	0.813	0.807	0.794	0.860	1.923	0.841	0.428	120	493	203	206	-0.300	91	112	92	114	0
1	20	2	"PFM0044"	"M12812_6"	4740	24640	120	1794	1715	395	67	69	14	100	100	0	915	885	212	123	124	18	100	100	0	2.181	2.163	2.241	2.197	1.325	2.182	0.898	120	452	2519	2410	1.125	1727	792	1648	762	0
1	21	2	"PFN0072"	"N128_74"	4930	24640	130	242	245	45	70	72	17	100	100	0	380	387	93	126	130	44	98	98	0	0.677	0.670	0.679	0.699	1.486	0.558	0.701	120	501	426	436	-0.562	172	254	175	261	0
1	22	2	"PFN0081"	"N128_88"	5130	24640	130	573	548	140	67	72	47	100	100	0	304	298	62	126	128	19	98	97	0	2.843	2.797	2.775	2.955	1.643	2.922	0.808	120	600	684	653	1.507	506	178	481	172	0
1	1	3	"PFN0030"	"N128_103"	1130	24810	100	21802	20904	6619	62	67	34	100	100	0	9171	8324	3045	123	126	23	100	100	0	2.403	2.541	2.496	2.664	1.498	2.537	0.906	80	444	30788	29043	1.265	21740	9048	20842	8201	0
1	2	3	"PFN0126"	"N130_31"	1320	24820	110	241	246	58	60	66	38	98	98	0	321	319	58	114	117	23	100	100	0	0.874	0.907	0.871	0.896	1.455	0.828	0.775	80	490	388	391	-0.194	181	207	186	205	0
1	3	3	"PFN0135"	"N130_44"	1510	24820	100	381	371	105	54	61	37	98	97	0	425	414	101	113	116	20	98	97	0	1.048	1.053	1.035	1.058	1.639	1.053	0.862	80	470	639	618	0.068	327	312	317	301	0
1	4	3	"PFN0150"	"N131_2"	1700	24820	110	824	759	266	54	59	46	98	97	0	863	784	234	114	118	46	98	98	0	1.028	1.052	1.046	1.011	1.738	1.082	0.868	80	527	1519	1375	0.040	770	749	705	670	0
1	5	3	"PFB0094"	"B325"	1900	24810	100	694	671	157	55	57	20	100	100	0	297	299	71	117	119	16	98	96	0	3.550	3.385	3.560	3.546	1.450	3.400	0.831	80	454	819	798	1.828	639	180	616	182	0
1	6	3	"PFB0096"	"B327"	2090	24810	110	178	181	41	58	61	18	100	100	0	1418	1356	343	121	127	53	100	100	0	0.093	0.100	0.092	0.100	1.594	0.075	0.658	80	542	1417	1358	-3.434	120	1297	123	1235	0
1	7	3	"PFB0098"	"B34"	2310	24820	110	160	166	40	64	67	16	98	98	0	247	246	51	126	128	23	98	93	0	0.793	0.850	0.832	0.881	1.677	0.755	0.696	80	490	217	222	-0.334	96	121	102	120	0
1	8	3	"PFB0100"	"B343"	2490	24810	130	5206	4774	1520	67	73	52	100	100	0	3323	3133	1035	125	132	55	100	100	0	1.607	1.565	1.573	1.594	1.334	1.519	0.923	120	515	8337	7715	0.684	5139	3198	4707	3008	0
1	9	3	"PFB0103"	"B347"	2680	24820	130	298	291	80	66	69	20	100	100	0	298	299	82	119	123	28	95	91	0	1.296	1.250	1.345	1.351	1.637	1.160	0.790	120	529	411	405	0.374	232	179	225	180	0
1	10	3	"PFB0106"	"B362"	2870	24820	130	118	120	20	66	67	13	100	93	0	219	215	51	120	123	28	87	75	0	0.525	0.568	0.566	0.673	2.355	0.448	0.557	120	530	151	149	-0.929	52	99	54	95	0
1	11	3	"PFB0128"	"B405"	3060	24820	120	378	361	102	63	65	14	97	97	0	280	282	75	117	119	20	95	95	0	1.933	1.806	1.803	1.838	1.524	1.757	0.800	120	466	478	463	0.950	315	163	298	165	0
1	12	3	"PFB0131"	"B415"	3250	24820	140	373	382	131	60	62	11	100	99	0	575	589	214	113	115	18	97	97	0	0.677	0.676	0.659	0.707	1.916	0.633	0.872	156	498	775	798	-0.562	313	462	322	476	0
1	13	3	"PFB0133"	"B418"	3420	24830	120	169	170	40	60	62	11	100	98	0	233	240	63	112	114	15	100	97	0	0.901	0.859	0.881	0.913	1.691	0.778	0.704	120	434	230	238	-0.151	109	121	110	128	0
1	14	3	"PFB0135"	"B424"	3610	24820	130	2480	2190	711	62	65	20	100	100	0	1022	939	291	117	119	33	100	100	0	2.672	2.589	2.636	2.630	1.423	2.619	0.912	120	504	3323	2950	1.418	2418	905	2128	822	0
1	15	3	"PFB0137"	"B427"	3800	24820	120	121	125	27	62	64	19	100	85	0	159	162	27	117	120	33	62	20	0	1.405	1.400	1.518	1.630	2.357	1.199	0.400	120	471	101	108	0.490	59	42	63	45	0
1	16	3	"PFB0139"	"B431"	3990	24820	130	1336	1312	326	60	62	12	100	100	0	1876	1874	486	114	116	16	100	100	0	0.724	0.711	0.730	0.712	1.273	0.686	0.896	120	509	3038	3012	-0.466	1276	1762	1252	1760	0
1	17	3	"PFB0155"	"B464"	4170	24830	130	141	142	24	61	62	12	100	99	0	176	179	31	115	116	15	96	86	0	1.311	1.266	1.207	1.348	1.893	1.132	0.572	120	526	141	145	0.391	80	61	81	64	0
1	18	3	"PFB0158"	"B467"	4370	24820	120	553	559	152	63	66	32	100	100	0	392	400	111	115	117	15	100	99	0	1.769	1.740	1.749	1.804	1.427	1.682	0.854	120	445	767	781	0.823	490	277	496	285	0
1	19	3	"PFB0160"	"B47"	4540	24820	150	72	74	18	65	69	30	10	1	0	119	123	25	117	119	19	22	9	0	3.500	1.500	0.900	0.832	4.529	2.832	0.018	156	555	9	15	1.807	7	2	9	6	-50
1	20	3	"PFB0163"	"B476"	4770	24820	150	78	83	25	64	66	14	49	26	0	134	136	24	117	119	19	46	19	0	0.824	1.000	0.723	0.719	3.462	1.000	0.121	156	626	31	38	-0.280	14	17	19	19	-50
1	21	3	"PFB0166"	"B484"	4960	24820	130	776	722	243	63	65	13	100	100	0	466	450	142	116	119	22	99	97	0	2.037	1.973	1.988	2.049	1.411	1.947	0.874	120	482	1063	993	1.027	713	350	659	334	0
1	22	3	"PFB0168"	"B489"	5130	24820	120	358	361	91	62	67	43	100	99	0	439	427	93	118	125	65	99	97	0	0.922	0.968	0.969	0.971	1.366	0.951	0.840	120	530	617	608	-0.117	296	321	299	309	0
1	1	4	"PFB0186"	"B513"	1140	24990	100	1406	1334	381	68	80	46	100	100	0	976	917	251	137	157	389	92	57	0	1.595	1.623	1.606	1.662	1.430	1.617	0.902	80	428	2177	2046	0.673	1338	839	1266	780	0
1	2	4	"PFB0188"	"B516"	1320	25000	150	72	90	52	61	69	37	32	10	0	136	152	45	125	130	43	33	10	0	1.000	1.074	0.809	0.781	3.323	2.030	0.184	156	718	22	56	0.000	11	11	29	27	-50
1	3	4	"PFB0191"	"B521"	1520	24990	90	184	185	38	54	62	40	100	88	0	3872	3698	1107	115	128	90	100	100	0	0.035	0.037	0.035	0.037	1.379	0.031	0.785	52	384	3887	3714	-4.853	130	3757	131	3583	0
1	4	4	"PFB0193"	"B527"	1720	25000	80	712	672	169	52	53	10	100	100	0	590	576	121	111	112	14	100	100	0	1.378	1.333	1.338	1.334	1.376	1.336	0.873	52	315	1139	1085	0.462	660	479	620	465	0
1	5	4	"PFB0195"	"B530"	1900	25000	100	256	244	57	51	53	9	100	100	0	227	228	47	113	114	14	97	97	0	1.798	1.678	1.758	1.727	1.600	1.626	0.765	80	488	319	308	0.847	205	114	193	115	0
1	6	4	"PFB0198"	"B536"	2090	25000	100	1134	1102	295	54	55	10	100	100	0	1139	1067	280	114	117	26	100	100	0	1.054	1.100	1.113	1.113	1.293	1.070	0.915	80	482	2105	2001	0.075	1080	1025	1048	953	0
1	7	4	"PFD0038"	"D12635_8"	2300	25010	130	87	90	19	57	59	12	87	66	0	130	132	26	113	115	16	52	27	0	1.765	1.737	1.129	1.276	2.887	0.874	0.126	120	563	47	52	0.819	30	17	33	19	0
1	8	4	"PFD0046"	"D13568_2"	2460	25010	120	821	789	220	59	60	11	100	100	0	829	808	215	112	114	16	100	100	0	1.063	1.049	1.044	1.063	1.454	1.040	0.901	120	488	1479	1426	0.088	762	717	730	696	0
1	9	4	"PFD0050"	"D14936_1"	2690	25010	130	135	138	29	59	61	12	99	98	0	199	202	48	113	115	15	95	91	0	0.884	0.888	0.848	0.928	1.882	0.815	0.601	120	582	162	168	-0.178	76	86	79	89	0
1	10	4	"PFD0055"	"D15909_10"	2870	25010	120	189	182	43	60	64	22	98	95	0	1709	1697	528	115	118	27	100	100	0	0.081	0.077	0.080	0.077	1.434	0.067	0.731	120	499	1723	1704	-3.627	129	1594	122	1582	0
1	11	4	"PFD0058"	"D15909_5"	3070	25010	120	117	116	22	61	63	22	92	67	0	379	372	112	114	117	29	95	95	0	0.211	0.213	0.214	0.217	2.018	0.170	0.402	120	448	321	313	-2.242	56	265	55	258	0
1	12	4	"PFD0060"	"D16430_1"	3220	25020	150	66	69	16	59	61	15	25	11	0	111	113	15	112	113	15	14	5	0	-7.000	10.000	0.786	0.959	3.231	0.308	0.011	156	581	6	11	Error	7	-1	10	1	-50
1	13	4	"PFD0079"	"D16785_4"	3440	25010	120	259	256	67	59	61	15	100	99	0	2832	2651	863	112	115	53	100	100	0	0.074	0.078	0.077	0.077	1.353	0.072	0.876	120	523	2920	2736	-3.766	200	2720	197	2539	0
1	14	4	"PFD0082"	"D16785_6"	3640	25010	130	312	307	93	60	61	12	100	100	0	661	632	184	114	117	54	100	99	0	0.461	0.477	0.495	0.470	1.466	0.443	0.796	120	509	799	765	-1.118	252	547	247	518	0
1	15	4	"PFD0085"	"D16785_9"	3800	25010	130	482	446	109	60	62	17	100	100	0	628	584	165	114	116	19	99	97	0	0.821	0.821	0.829	0.877	1.565	0.775	0.871	120	524	936	856	-0.285	422	514	386	470	0
1	16	4	"PFD0087"	"D17715_10"	3990	25010	120	366	355	87	60	61	11	100	100	0	319	305	68	113	114	15	100	96	0	1.485	1.536	1.508	1.602	1.505	1.536	0.862	120	497	512	487	0.571	306	206	295	192	0
1	17	4	"PFD0092"	"D17715_109"	4180	25010	120	1180	1111	323	59	61	12	100	100	0	477	470	128	114	115	14	99	99	0	3.088	2.955	3.005	3.053	1.524	3.006	0.857	120	526	1484	1408	1.627	1121	363	1052	356	0
1	18	4	"PFD0094"	"D17715_110"	4400	25010	130	1450	1345	418	61	63	14	100	100	0	841	776	229	115	116	15	100	100	0	1.913	1.943	2.021	1.983	1.392	1.950	0.905	120	583	2115	1945	0.936	1389	726	1284	661	0
1	19	4	"PFD0112"	"D17715_16"	4580	25010	120	87	89	19	62	66	21	62	15	0	144	142	27	115	118	18	65	39	0	0.862	1.000	0.744	0.828	2.293	1.133	0.135	120	487	54	54	-0.214	25	29	27	27	0
1	20	4	"PFD0115"	"D17715_20"	4780	25020	130	240	238	78	61	63	13	100	99	0	235	229	57	116	117	17	93	90	0	1.504	1.566	1.468	1.511	1.937	1.549	0.685	120	539	298	290	0.589	179	119	177	113	0
1	21	4	"PFD0118"	"D17715_25"	4970	25020	120	142	138	35	63	68	24	92	75	0	187	185	45	118	121	23	83	67	0	1.145	1.119	1.068	1.177	2.432	1.041	0.516	120	455	148	142	0.195	79	69	75	67	0
1	22	4	"PFD0121"	"D17715_28"	5140	25010	120	583	558	182	63	66	21	99	99	0	478	464	155	120	123	20	96	95	0	1.453	1.439	1.475	1.532	1.614	1.411	0.855	120	538	878	839	0.539	520	358	495	344	0
1	1	5	"PFD0124"	"D17715_32"	1150	25190	150	99	164	130	77	127	375	3	0	0	178	266	172	155	185	241	24	1	0	0.957	0.784	0.672	0.712	2.495	0.757	0.568	156	784	45	198	-0.064	22	23	87	111	-50
1	2	5	"PFD0126"	"D17715_37"	1330	25190	100	743	735	247	65	77	49	100	98	0	844	823	207	134	138	28	100	100	0	0.955	0.972	0.977	0.949	1.350	0.934	0.877	80	420	1388	1359	-0.067	678	710	670	689	0
1	3	5	"PFD0143"	"D17715_67"	1530	25180	80	908	853	221	55	59	18	100	100	0	651	637	176	117	119	20	100	100	0	1.597	1.535	1.479	1.585	1.414	1.474	0.883	52	316	1387	1318	0.676	853	534	798	520	0
1	4	5	"PFD0145"	"D17715_7"	1710	25190	150	67	99	60	52	54	11	53	44	0	132	155	54	110	114	49	34	23	0	0.682	1.044	0.964	0.878	2.486	1.065	0.695	156	831	37	92	-0.553	15	22	47	45	-50
1	5	5	"PFD0147"	"D17715_76"	1900	25200	90	98	116	50	51	53	9	92	82	0	168	178	41	113	115	14	92	80	0	0.855	1.000	0.978	0.872	2.592	1.062	0.491	52	382	102	130	-0.227	47	55	65	65	0
1	6	5	"PFD0149"	"D17715_8"	2120	25190	110	349	339	65	55	58	14	100	100	0	384	359	88	115	118	21	100	98	0	1.093	1.164	1.142	1.240	1.459	1.114	0.873	80	546	563	528	0.128	294	269	284	244	0
1	7	5	"PFD0151"	"D17715_81"	2320	25200	120	301	285	78	58	61	18	100	99	0	507	501	152	113	116	24	100	98	0	0.617	0.585	0.586	0.601	1.407	0.555	0.874	120	439	637	615	-0.697	243	394	227	388	0
1	8	5	"PFD0153"	"D17715_89"	2470	25190	120	2163	2072	691	58	60	15	100	100	0	1838	1737	670	108	109	15	99	99	0	1.217	1.236	1.227	1.315	1.525	1.197	0.906	120	397	3835	3643	0.283	2105	1730	2014	1629	0
1	9	5	"PFE0210"	"E18550_2"	2650	25200	120	122	123	27	56	57	10	98	93	0	849	837	202	106	107	14	100	100	0	0.089	0.092	0.089	0.087	1.671	0.082	0.706	120	468	809	798	-3.493	66	743	67	731	0
1	10	5	"PFE0213"	"E18651_3"	2850	25200	120	110	108	24	55	57	10	94	89	0	156	159	29	108	109	15	87	75	0	1.146	1.039	1.056	1.065	2.413	0.896	0.492	120	498	103	104	0.196	55	48	53	51	0
1	11	5	"PFE0218"	"E18737_1"	3030	25200	110	116	117	20	57	58	10	100	100	0	1458	1405	498	110	111	14	100	100	0	0.044	0.046	0.047	0.049	1.617	0.037	0.669	80	435	1407	1355	-4.514	59	1348	60	1295	0
1	12	5	"PFE0223"	"E1884_3"	3220	25200	120	2295	2127	694	57	60	17	100	100	0	3360	3052	1035	112	113	14	100	100	0	0.689	0.704	0.694	0.741	1.659	0.690	0.928	120	459	5486	5010	-0.537	2238	3248	2070	2940	0
1	13	5	"PFE0226"	"E18877_2"	3440	25200	120	241	239	65	58	60	17	100	97	0	258	254	67	110	113	54	90	70	0	1.236	1.257	1.248	1.354	1.786	1.183	0.805	120	501	331	325	0.306	183	148	181	144	0
1	14	5	"PFE0228"	"E18957_1"	3610	25200	120	417	396	103	57	59	12	100	100	0	467	456	107	108	110	15	100	100	0	1.003	0.974	0.989	0.977	1.386	0.971	0.885	120	495	719	687	0.004	360	359	339	348	0
1	15	5	"PFE0249"	"E19870_1"	3810	25200	110	135	131	25	60	66	23	97	81	0	192	190	39	114	120	28	87	73	0	0.962	0.934	0.922	0.958	1.732	0.798	0.615	80	443	153	147	-0.057	75	78	71	76	0
1	16	5	"PFE0251"	"E20152_1"	3990	25200	120	134	136	24	61	66	21	99	94	0	181	185	33	118	122	26	90	63	0	1.159	1.119	1.103	1.209	2.044	0.922	0.553	120	489	136	142	0.213	73	63	75	67	0
1	17	5	"PFE0257"	"E20313_1"	4180	25200	120	325	333	91	60	62	11	100	100	0	257	250	51	116	117	16	97	96	0	1.879	2.037	1.978	2.078	1.573	2.066	0.811	120	483	406	407	0.910	265	141	273	134	0
1	18	5	"PFE0260"	"E20360_12"	4360	25210	110	129	131	29	60	63	11	100	98	0	157	160	33	118	119	17	77	55	0	1.769	1.690	1.459	1.847	2.345	1.365	0.304	80	477	108	113	0.823	69	39	71	42	0
1	19	5	"PFE0265"	"E20424_1"	4590	25200	130	101	104	22	63	66	20	85	41	0	1084	1038	366	117	118	17	100	100	0	0.039	0.045	0.043	0.046	1.863	0.033	0.151	120	552	1005	962	-4.669	38	967	41	921	0
1	20	5	"PFE0267"	"E20514_1"	4760	25210	120	173	173	55	65	68	15	96	91	0	1501	1440	410	120	121	16	100	100	0	0.078	0.082	0.079	0.077	1.671	0.076	0.707	120	417	1489	1428	-3.677	108	1381	108	1320	0
1	21	5	"PFE0293"	"E22156_1"	4940	25200	120	1301	1228	281	68	70	17	100	100	0	1269	1244	311	124	126	16	100	100	0	1.077	1.036	1.063	1.052	1.331	1.021	0.911	120	434	2378	2280	0.107	1233	1145	1160	1120	0
1	22	5	"PFE0299"	"E22468_1"	5130	25200	120	697	681	206	65	69	22	100	100	0	562	537	151	123	126	21	100	99	0	1.440	1.488	1.492	1.522	1.517	1.493	0.857	120	552	1071	1030	0.526	632	439	616	414	0
1	1	6	"PFE0302"	"E22504_2"	1150	25370	150	101	131	105	82	162	358	1	0	0	166	178	46	171	212	232	0	0	0	-3.800	7.000	1.068	1.147	4.292	1.761	0.689	156	835	14	56	Error	19	-5	49	7	-50
1	2	6	"PFE0309"	"E2283_4"	1350	25370	90	586	587	164	76	100	198	98	73	0	334	333	91	145	151	38	94	82	0	2.698	2.718	2.825	3.073	1.600	2.584	0.833	52	389	699	699	1.432	510	189	511	188	0
1	3	6	"PFE0314"	"E22930_2"	1540	25370	90	1133	1053	337	61	67	23	100	100	0	669	626	192	129	131	27	100	100	0	1.985	1.996	2.023	2.066	1.310	2.003	0.900	52	408	1612	1489	0.989	1072	540	992	497	0
1	4	6	"PFE0318"	"E23098_1"	1720	25380	90	1548	1484	592	52	54	11	100	100	0	1070	1041	305	110	111	15	100	100	0	1.558	1.538	1.587	1.474	1.350	1.624	0.920	52	372	2456	2363	0.640	1496	960	1432	931	0
1	5	6	"PFE0353"	"E24637_1"	1900	25370	90	1305	1225	237	52	53	9	100	100	0	2406	2318	515	114	117	38	100	100	0	0.547	0.532	0.532	0.537	1.200	0.501	0.925	52	400	3545	3377	-0.871	1253	2292	1173	2204	0
1	6	6	"PFE0361"	"E248_3"	2120	25370	110	3407	3304	1136	58	64	70	100	100	0	2339	2210	807	117	128	110	100	100	0	1.507	1.551	1.531	1.589	1.500	1.558	0.875	80	514	5571	5339	0.592	3349	2222	3246	2093	0
1	7	6	"PFE0363"	"E24971_1"	2310	25380	120	344	332	107	65	70	72	96	85	0	257	257	60	117	127	111	72	6	0	1.993	1.907	1.888	1.882	1.441	1.981	0.779	120	494	419	407	0.995	279	140	267	140	0
1	8	6	"PFE0367"	"E25193_1"	2500	25380	120	155	159	41	59	61	16	100	96	0	160	163	33	106	108	17	91	75	0	1.778	1.754	1.766	1.910	1.915	1.715	0.600	120	397	150	157	0.830	96	54	100	57	0
1	9	6	"PFE0373"	"E25749_1"	2660	25380	120	238	241	54	54	56	12	100	100	0	938	958	306	100	100	12	100	100	0	0.220	0.218	0.225	0.226	1.549	0.189	0.782	120	423	1022	1045	-2.187	184	838	187	858	0
1	10	6	"PFE0375"	"E25972_1"	2850	25380	120	1354	1274	371	55	56	9	100	100	0	1498	1373	407	103	105	14	100	100	0	0.931	0.960	0.957	0.968	1.383	0.942	0.905	120	480	2694	2489	-0.103	1299	1395	1219	1270	0
1	11	6	"PFF0292"	"F18577_5"	3040	25380	120	157	157	39	56	57	10	100	97	0	312	308	68	109	110	15	100	100	0	0.498	0.508	0.511	0.490	1.564	0.473	0.787	120	479	304	300	-1.007	101	203	101	199	0
1	12	6	"PFF0300"	"F18770_1"	3230	25370	150	61	63	15	56	57	10	36	16	0	102	97	31	110	111	14	18	7	0	-0.625	-0.538	0.523	0.477	4.151	0.128	0.027	156	601	-3	-6	Error	5	-8	7	-13	-50
1	13	6	"PFF0307"	"F19110_2"	3420	25390	120	341	315	95	58	60	17	98	98	0	366	368	83	108	110	19	100	99	0	1.097	0.988	1.006	0.923	1.666	1.004	0.837	120	489	541	517	0.133	283	258	257	260	0
1	14	6	"PFF0309"	"F19190_1"	3600	25370	110	964	935	226	58	67	58	100	100	0	578	552	157	107	116	58	97	96	0	1.924	1.971	1.956	2.165	1.730	1.904	0.890	80	453	1377	1322	0.944	906	471	877	445	0
1	15	6	"PFF0313"	"F19243_2"	3810	25380	120	1883	1699	531	58	65	45	100	100	0	1149	1049	338	111	116	42	97	96	0	1.758	1.749	1.767	1.869	1.709	1.756	0.902	120	583	2863	2579	0.814	1825	1038	1641	938	0
1	16	6	"PFF0316"	"F19409_1"	4010	25380	120	175	177	45	61	63	13	100	96	0	310	311	79	115	117	21	97	95	0	0.585	0.592	0.564	0.585	1.622	0.536	0.767	120	468	309	312	-0.774	114	195	116	196	0
1	17	6	"PFF0345"	"F20077_1"	4180	25380	120	104	106	22	64	65	12	94	78	0	161	162	27	117	119	22	82	47	0	0.909	0.933	0.929	0.970	2.372	0.659	0.349	120	458	84	87	-0.138	40	44	42	45	0
1	18	6	"PFF0351"	"F20166_1"	4370	25380	130	199	203	54	67	68	13	99	97	0	288	292	93	120	121	17	99	95	0	0.786	0.791	0.781	0.850	1.784	0.689	0.731	120	575	300	308	-0.348	132	168	136	172	0
1	19	6	"PFF0355"	"F20234_1"	4590	25380	140	132	135	29	67	69	18	96	87	0	173	172	38	120	123	36	64	30	0	1.226	1.308	1.246	1.398	2.192	0.994	0.441	156	603	118	120	0.294	65	53	68	52	0
1	20	6	"PFF0357"	"F20284_1"	4790	25390	130	220	211	64	67	71	21	95	90	0	349	334	92	119	123	39	95	90	0	0.665	0.670	0.684	0.636	1.856	0.624	0.731	120	476	383	359	-0.588	153	230	144	215	0
1	21	6	"PFF0360"	"F20385_1"	4970	25380	130	683	629	176	70	73	16	100	100	0	470	458	146	125	127	19	97	96	0	1.777	1.679	1.721	1.833	1.769	1.645	0.784	120	450	958	892	0.829	613	345	559	333	0
1	22	6	"PFF0362"	"F20385_3"	5130	25390	120	1060	972	269	67	69	13	100	100	0	668	658	165	125	128	23	100	100	0	1.829	1.698	1.732	1.682	1.409	1.742	0.883	120	517	1536	1438	0.871	993	543	905	533	0
1	1	7	"PFF0380"	"F20989_1"	1170	25560	110	3028	3002	1361	87	184	398	98	96	0	1117	1234	600	175	242	303	96	81	0	3.122	2.753	2.902	2.874	1.411	2.765	0.749	80	472	3883	3974	1.643	2941	942	2915	1059	0
1	2	7	"PFF0388"	"F21429_3"	1330	25560	110	1783	1717	492	79	115	252	100	98	0	3462	3391	928	154	163	51	100	100	0	0.515	0.506	0.503	0.504	1.288	0.492	0.785	80	445	5012	4875	-0.957	1704	3308	1638	3237	0
1	3	7	"PFF0396"	"F21560_1"	1530	25560	100	413	501	447	69	80	47	100	100	0	1707	1596	366	144	150	49	100	100	0	0.220	0.298	0.229	0.255	1.591	0.384	0.326	80	481	1907	1884	-2.184	344	1563	432	1452	0
1	4	7	"PFF0401"	"F21821_1"	1740	25560	100	932	919	296	56	62	28	100	100	0	790	745	242	115	122	45	100	100	0	1.298	1.370	1.407	1.402	1.400	1.431	0.739	80	425	1551	1493	0.376	876	675	863	630	0
1	5	7	"PFF0404"	"F21902_1"	1910	25570	100	4545	4319	1921	56	61	25	100	100	0	3442	3139	1174	115	121	45	100	100	0	1.349	1.410	1.431	1.239	1.917	1.471	0.929	80	482	7816	7287	0.432	4489	3327	4263	3024	0
1	6	7	"PFF0407"	"F21981_2"	2130	25560	120	6740	6816	3348	64	70	68	98	97	0	5962	5929	2896	123	135	106	95	93	0	1.143	1.163	1.132	1.224	2.423	1.176	0.900	120	577	12515	12558	0.193	6676	5839	6752	5806	0
1	7	7	"PFF0440"	"F22946_1"	2290	25560	110	570	617	215	67	70	15	100	100	0	647	669	190	126	128	20	100	100	0	0.965	1.013	1.060	1.003	1.385	1.024	0.830	80	418	1024	1093	-0.051	503	521	550	543	0
1	8	7	"PFF0446"	"F23145_4"	2490	25560	150	86	86	20	61	63	13	69	47	0	137	140	28	113	115	18	58	33	0	1.042	0.926	0.909	0.848	2.727	0.529	0.242	156	598	49	52	0.059	25	24	25	27	-50
1	9	7	"PFF0452"	"F23274_1"	2690	25570	130	100	102	21	57	59	13	92	81	0	148	146	28	103	103	13	88	71	0	0.956	1.047	0.980	1.094	1.995	0.817	0.448	120	528	88	88	-0.066	43	45	45	43	0
1	10	7	"PFF0458"	"F23526_2"	2880	25570	120	1376	1286	471	58	61	29	100	100	0	1126	1101	385	106	111	57	100	100	0	1.292	1.234	1.238	1.221	1.355	1.217	0.913	120	448	2338	2223	0.370	1318	1020	1228	995	0
1	11	7	"PFF0461"	"F23551_1"	3050	25570	120	650	613	185	56	59	29	99	98	0	574	544	135	108	113	57	99	99	0	1.275	1.278	1.305	1.229	1.473	1.269	0.881	120	442	1060	993	0.350	594	466	557	436	0
1	12	7	"PFF0463"	"F23564_1"	3240	25570	120	1391	1282	401	56	59	10	100	100	0	2484	2285	765	108	110	16	100	100	0	0.562	0.563	0.542	0.591	1.537	0.546	0.934	120	468	3711	3403	-0.832	1335	2376	1226	2177	0
1	13	7	"PFF1088"	"F45524_1"	3430	25580	120	270	254	85	59	60	10	97	95	0	592	580	172	108	109	13	100	100	0	0.436	0.413	0.419	0.376	1.856	0.404	0.848	120	403	695	667	-1.198	211	484	195	472	0
1	14	7	"PFF1100"	"F45683_2"	3610	25570	120	1746	1716	499	59	67	54	100	100	0	1557	1573	498	111	118	54	99	99	0	1.167	1.133	1.171	1.193	1.610	1.115	0.924	120	533	3133	3119	0.222	1687	1446	1657	1462	0
1	15	7	"PFF1105"	"F45820_1"	3810	25570	110	139	138	24	62	63	14	100	100	0	192	190	36	114	115	15	98	86	0	0.987	1.000	0.965	1.059	1.829	0.799	0.521	80	477	155	152	-0.019	77	78	76	76	0
1	16	7	"PFF1110"	"F46067_3"	3990	25560	110	1500	1394	363	66	69	18	100	100	0	873	824	215	118	123	38	100	100	0	1.899	1.881	1.808	1.905	1.315	1.845	0.897	80	482	2189	2034	0.925	1434	755	1328	706	0
1	17	7	"PFF1112"	"F46181_1"	4180	25560	110	504	474	111	66	69	18	100	100	0	449	430	114	120	125	38	100	96	0	1.331	1.316	1.288	1.374	1.404	1.258	0.864	80	524	767	718	0.413	438	329	408	310	0
1	18	7	"PFF1114"	"F46183_2"	4400	25570	130	217	209	60	67	69	13	97	96	0	279	260	68	121	123	20	94	90	0	0.949	1.022	0.964	0.983	1.695	0.959	0.767	120	588	308	281	-0.075	150	158	142	139	0
1	19	7	"PFF1142"	"F4688_1"	4590	25570	120	452	414	132	64	67	20	100	100	0	1079	1012	330	119	123	38	99	98	0	0.404	0.392	0.395	0.393	1.447	0.368	0.885	120	509	1348	1243	-1.307	388	960	350	893	0
1	20	7	"PFF1151"	"F47145_2"	4800	25580	130	535	493	198	60	62	20	97	96	0	400	387	140	116	119	39	94	90	0	1.673	1.598	1.628	1.611	2.301	1.619	0.728	120	481	759	704	0.742	475	284	433	271	0
1	21	7	"PFF1154"	"F47255_1"	4950	25570	120	217	215	53	62	65	14	100	100	0	251	252	64	120	122	17	97	94	0	1.183	1.159	1.190	1.212	1.648	1.085	0.741	120	467	286	285	0.243	155	131	153	132	0
1	22	7	"PFF1156"	"F47255_3"	5160	25570	130	124	124	28	63	65	12	96	90	0	181	175	44	125	127	20	78	64	0	1.089	1.220	1.047	1.115	2.131	0.541	0.351	120	640	117	111	0.123	61	56	61	50	0
1	1	8	"PFF1158"	"F47327_1"	1150	25750	100	204	226	132	68	85	107	73	15	0	782	795	239	146	162	150	100	90	0	0.214	0.243	0.207	0.202	1.995	0.245	0.514	80	440	772	807	-2.225	136	636	158	649	0
1	2	8	"PFF1160"	"F47350_1"	1320	25730	150	141	220	308	70	86	63	53	28	0	194	265	275	139	150	75	33	15	0	1.291	1.190	1.295	1.116	2.830	1.172	0.415	156	737	126	276	0.368	71	55	150	126	-50
1	3	8	"PFF1184"	"F48253_6"	1560	25750	150	132	347	1187	74	91	64	45	23	0	188	260	411	150	164	93	13	5	0	1.526	2.482	1.485	1.259	3.256	3.049	0.703	156	720	96	383	0.610	58	38	273	110	-50
1	4	8	"PFF1186"	"F48363_2"	1740	25740	150	84	102	55	62	69	33	46	25	0	136	153	47	125	134	46	32	11	0	2.000	1.429	0.995	1.062	2.682	1.242	0.420	156	678	33	68	1.000	22	11	40	28	-50
1	5	8	"PFF1188"	"F48395_1"	1900	25750	90	197	209	71	57	59	18	100	98	0	2812	2729	840	113	115	21	100	100	0	0.052	0.058	0.053	0.056	1.675	0.051	0.671	52	339	2839	2768	-4.269	140	2699	152	2616	0
1	6	8	"PFF1190"	"F48424_2"	2100	25750	100	1494	1452	455	59	60	11	100	100	0	1040	980	286	117	120	15	100	100	0	1.555	1.614	1.642	1.637	1.357	1.636	0.919	80	485	2358	2256	0.637	1435	923	1393	863	0
1	7	8	"PFF1193"	"F48446_1"	2300	25750	100	669	649	152	61	63	11	100	100	0	579	563	122	125	126	17	100	100	0	1.339	1.342	1.339	1.363	1.290	1.325	0.909	80	488	1062	1026	0.421	608	454	588	438	0
1	8	8	"PFF1195"	"F48446_5"	2510	25750	120	423	410	130	59	60	10	100	100	0	419	402	133	114	116	17	99	97	0	1.193	1.219	1.243	1.289	1.621	1.165	0.806	120	478	669	639	0.255	364	305	351	288	0
1	9	8	"PFF1220"	"F49665_1"	2670	25760	120	473	433	155	59	60	13	99	98	0	495	483	129	107	108	13	100	99	0	1.067	0.995	1.024	0.896	1.926	1.032	0.849	120	475	802	750	0.094	414	388	374	376	0
1	10	8	"PFF1222"	"F49677_3"	2890	25750	130	2693	2657	1014	60	64	27	100	100	0	2350	2185	906	109	113	50	99	99	0	1.175	1.251	1.228	1.347	1.827	1.214	0.863	120	583	4874	4673	0.233	2633	2241	2597	2076	0
1	11	8	"PFF1225"	"F49959_1"	3080	25750	130	488	453	149	59	61	12	100	100	0	330	323	118	109	111	20	92	92	0	1.941	1.841	1.763	1.934	1.695	1.741	0.780	120	556	650	608	0.957	429	221	394	214	0
1	12	8	"PFF1234"	"F50107_1"	3310	25750	150	73	92	81	58	61	11	58	37	0	119	125	35	109	110	15	42	25	0	1.500	2.125	1.014	0.913	2.840	0.829	0.188	156	536	25	50	0.585	15	10	34	16	-50
1	13	8	"PFF1237"	"F50551_1"	3430	25750	120	463	422	146	58	60	10	100	99	0	249	246	76	109	110	14	92	90	0	2.893	2.657	2.566	2.734	1.692	2.608	0.775	120	353	545	501	1.532	405	140	364	137	0
1	14	8	"PFF1239"	"F50598_1"	3620	25750	120	347	350	108	60	62	18	100	100	0	357	360	113	111	112	14	98	97	0	1.167	1.165	1.174	1.246	1.626	1.116	0.832	120	468	533	539	0.222	287	246	290	249	0
1	15	8	"PFF1927"	"F960_2"	3800	25760	120	1285	1199	421	66	76	51	99	98	0	980	937	309	119	132	67	98	97	0	1.416	1.385	1.414	1.441	1.766	1.397	0.911	120	490	2080	1951	0.502	1219	861	1133	818	0
1	16	8	"PFF1931"	"F960_7"	4000	25760	120	478	445	163	68	71	19	98	97	0	339	334	95	124	128	36	94	89	0	1.907	1.795	1.844	1.754	1.836	1.862	0.820	120	524	625	587	0.931	410	215	377	210	0
1	17	8	"PFF1933"	"F9676_1"	4180	25760	110	725	669	178	67	69	16	100	100	0	720	691	175	123	126	22	100	100	0	1.102	1.060	1.059	1.063	1.386	1.035	0.894	80	487	1255	1170	0.140	658	597	602	568	0
1	18	8	"PFI0003"	"I10209_1"	4410	25750	120	1436	1327	479	65	67	16	100	100	0	1098	1006	347	122	123	18	100	100	0	1.405	1.428	1.464	1.426	1.465	1.445	0.881	120	442	2347	2146	0.490	1371	976	1262	884	0
1	19	8	"PFI0005"	"I1033_3"	4570	25760	120	177	173	50	61	63	17	95	90	0	2922	2782	931	119	120	16	100	100	0	0.041	0.042	0.045	0.041	1.589	0.038	0.764	120	421	2919	2775	-4.595	116	2803	112	2663	0
1	20	8	"PFI0009"	"I10565_1"	4790	25760	130	300	287	113	56	58	13	95	94	0	295	283	85	117	118	16	95	91	0	1.371	1.392	1.461	1.445	2.057	1.403	0.704	120	495	422	397	0.455	244	178	231	166	0
1	21	8	"PFI0038"	"I1136_2"	4940	25760	110	170	169	35	57	59	12	100	100	0	227	224	43	121	121	16	98	97	0	1.066	1.087	1.080	1.140	1.591	1.006	0.680	80	432	219	215	0.092	113	106	112	103	0
1	22	8	"PFI0041"	"I11448_2"	5160	25760	120	256	253	83	60	62	11	100	99	0	7286	7093	2729	134	138	69	100	100	0	0.027	0.028	0.027	0.028	1.503	0.025	0.833	120	592	7348	7152	-5.189	196	7152	193	6959	0
1	1	9	"PFI0043"	"I11495_1"	1150	25930	90	1951	1916	385	68	95	149	100	100	0	4316	4226	981	144	176	205	100	100	0	0.451	0.453	0.461	0.458	1.194	0.424	0.913	52	377	6055	5930	-1.148	1883	4172	1848	4082	0
1	2	9	"PFI0045"	"I11523_4"	1330	25930	90	2121	2061	466	63	71	45	100	100	0	1475	1393	302	122	128	32	100	100	0	1.521	1.572	1.541	1.573	1.228	1.570	0.912	52	400	3411	3269	0.605	2058	1353	1998	1271	0
1	3	9	"PFI0048"	"I1175_1"	1540	25940	100	486	479	133	79	95	59	100	100	0	364	371	95	160	173	96	90	53	0	1.995	1.896	1.886	2.003	1.557	1.640	0.403	80	416	611	611	0.996	407	204	400	211	0
1	4	9	"PFI0053"	"I11857_2"	1710	25940	90	584	572	160	64	70	27	100	100	0	486	491	136	133	137	25	100	100	0	1.473	1.419	1.468	1.453	1.342	1.423	0.886	52	375	873	866	0.559	520	353	508	358	0
1	5	9	"PFI0079"	"I12708_1"	1910	25930	90	687	661	141	56	58	12	100	100	0	640	632	138	116	118	24	100	100	0	1.204	1.172	1.148	1.182	1.275	1.143	0.864	52	412	1155	1121	0.268	631	524	605	516	0
1	6	9	"PFI0085"	"I12812_3"	2120	25940	100	263	263	46	57	58	12	100	100	0	553	553	131	118	121	34	100	100	0	0.474	0.474	0.468	0.485	1.380	0.413	0.840	80	475	641	641	-1.078	206	435	206	435	0
1	7	9	"PFI0087"	"I12861_2"	2290	25930	90	28203	28451	14194	61	64	15	100	100	0	26382	26900	12891	118	123	37	100	100	0	1.072	1.060	1.108	1.117	1.652	1.068	0.905	52	385	54406	55172	0.100	28142	26264	28390	26782	0
1	8	9	"PFI0089"	"I12932_1"	2500	25940	120	356	348	127	60	62	14	100	97	0	352	353	108	112	114	18	97	97	0	1.233	1.195	1.197	1.156	1.816	1.217	0.807	120	585	536	529	0.303	296	240	288	241	0
1	9	9	"PFI0099"	"I13128_2"	2700	25940	120	6441	6139	2406	61	63	18	100	100	0	3573	3559	1312	112	115	55	100	100	0	1.843	1.763	1.761	1.725	1.393	1.815	0.911	120	486	9841	9525	0.882	6380	3461	6078	3447	0
1	10	9	"PFI0102"	"I13218_1"	2860	25940	110	305	299	58	63	66	17	100	100	0	279	280	58	115	119	55	97	81	0	1.476	1.430	1.444	1.488	1.424	1.099	0.597	80	467	406	401	0.561	242	164	236	165	0
1	11	9	"PFI0124"	"I13978_1"	3080	25940	130	293	285	86	60	62	13	100	100	0	341	328	89	113	113	15	98	97	0	1.022	1.047	1.080	1.064	1.543	1.045	0.853	120	623	461	440	0.031	233	228	225	215	0
1	12	9	"PFI0126"	"I14041_1"	3270	25930	130	191	186	45	58	60	11	100	100	0	275	273	73	109	110	13	97	96	0	0.801	0.780	0.795	0.828	1.864	0.706	0.779	120	490	299	292	-0.320	133	166	128	164	0
1	13	9	"PFI0128"	"I14195_1"	3440	25940	120	4802	4342	1625	60	61	11	100	100	0	3415	3156	1149	110	111	14	100	100	0	1.435	1.406	1.412	1.419	1.469	1.418	0.928	120	468	8047	7328	0.521	4742	3305	4282	3046	0
1	14	9	"PFI0131"	"I1431_1"	3650	25940	120	238	232	66	62	71	48	95	84	0	399	393	104	112	125	65	97	92	0	0.613	0.605	0.568	0.592	1.607	0.565	0.804	120	541	463	451	-0.705	176	287	170	281	0
1	15	9	"PFI0137"	"I14413_3"	3840	25940	130	2623	2394	929	65	75	51	100	100	0	1535	1526	523	117	131	67	100	100	0	1.804	1.653	1.658	1.599	1.522	1.717	0.889	120	485	3976	3738	0.851	2558	1418	2329	1409	0
1	16	9	"PFI0141"	"I14670_1"	4000	25940	120	418	400	125	65	67	13	100	100	0	402	402	110	122	122	17	100	98	0	1.261	1.196	1.197	1.217	1.563	1.178	0.873	120	457	633	615	0.334	353	280	335	280	0
1	17	9	"PFJ0122"	"J167_5"	4200	25930	130	127	130	37	66	68	15	90	80	0	179	180	45	122	124	20	77	62	0	1.070	1.103	1.016	1.110	2.120	0.865	0.483	120	592	118	122	0.098	61	57	64	58	0
1	18	9	"PFJ0124"	"J167_7"	4410	25920	150	78	79	16	63	66	17	42	12	0	126	127	27	119	122	21	31	10	0	2.143	2.000	0.750	0.809	3.694	0.360	0.067	156	610	22	24	1.100	15	7	16	8	-50
1	19	9	"PFJ0128"	"J170_18"	4590	25930	130	570	519	187	59	62	14	100	100	0	304	296	97	116	117	16	91	91	0	2.718	2.556	2.604	2.600	1.767	2.492	0.793	120	487	699	640	1.443	511	188	460	180	0
1	20	9	"PFJ0137"	"J171_6"	4770	25950	150	66	65	11	57	60	17	17	0	0	108	108	16	116	118	17	6	1	0	-1.125	-1.000	0.652	0.672	3.221	0.174	0.011	156	581	1	0	Error	9	-8	8	-8	-50
1	21	9	"PFJ0150"	"J181_2"	4940	25940	110	633	611	186	59	63	21	100	97	0	653	624	181	119	121	17	100	100	0	1.075	1.093	1.056	1.103	1.576	1.047	0.864	80	486	1108	1057	0.104	574	534	552	505	0
1	22	9	"PFJ0153"	"J181_9"	5170	25940	120	95	95	21	61	63	27	64	14	0	828	806	248	126	132	70	99	98	0	0.048	0.050	0.050	0.049	1.748	0.049	0.581	120	588	736	714	-4.368	34	702	34	680	0
1	1	10	"PFJ0179"	"J198_2"	1170	26120	150	121	188	225	75	175	416	5	1	0	181	220	193	162	242	351	2	1	0	2.421	1.948	2.000	1.785	3.439	0.610	0.127	156	946	65	171	1.276	46	19	113	58	-50
1	2	10	"PFJ0184"	"J206_1"	1360	26120	80	1615	1551	772	74	107	130	100	98	0	967	912	382	155	168	92	96	92	0	1.898	1.951	1.966	1.938	1.712	2.053	0.836	52	306	2353	2234	0.924	1541	812	1477	757	0
1	3	10	"PFJ0186"	"J206_6"	1550	26120	150	99	181	162	71	93	103	32	25	0	169	253	168	148	158	71	33	27	0	1.333	1.048	0.883	1.045	2.842	0.975	0.633	156	762	49	215	0.415	28	21	110	105	-50
1	4	10	"PFJ0188"	"J212_1"	1740	26120	110	735	1002	713	58	65	34	100	100	0	633	730	435	124	129	34	98	97	0	1.330	1.558	1.609	1.602	1.783	1.653	0.835	80	518	1186	1550	0.411	677	509	944	606	0
1	5	10	"PFJ0190"	"J212_4"	1960	26140	150	64	100	83	56	62	31	30	23	0	128	145	42	118	123	36	26	16	0	0.800	1.630	0.937	0.901	2.778	1.640	0.521	156	828	18	71	-0.322	8	10	44	27	-50
1	6	10	"PFJ0197"	"J218_1"	2140	26120	100	415	410	98	56	57	10	100	100	0	271	256	60	118	120	24	92	91	0	2.346	2.565	2.474	2.687	1.871	2.540	0.772	80	406	512	492	1.230	359	153	354	138	0
1	7	10	"PFJ0220"	"J222_7"	2300	26130	110	905	887	232	58	59	11	100	100	0	473	457	97	115	116	15	100	100	0	2.366	2.424	2.436	2.414	1.334	2.573	0.862	80	485	1205	1171	1.242	847	358	829	342	0
1	8	10	"PFJ0228"	"J227_3"	2480	26130	110	652	655	168	58	60	10	100	100	0	1010	1015	254	114	114	14	100	100	0	0.663	0.663	0.670	0.665	1.320	0.634	0.887	80	494	1490	1498	-0.593	594	896	597	901	0
1	9	10	"PFJ0231"	"J22_1"	2700	26120	110	260	250	78	61	65	22	100	97	0	270	265	75	115	118	27	92	91	0	1.284	1.260	1.237	1.315	1.927	1.248	0.754	80	489	354	339	0.361	199	155	189	150	0
1	10	10	"PFJ0233"	"J22_3"	2890	26150	150	75	76	15	63	67	22	23	2	0	123	129	35	119	123	52	1	1	0	3.000	1.300	1.263	1.207	2.912	0.522	0.252	156	622	16	23	1.585	12	4	13	10	-50
1	11	10	"PFJ0238"	"J232_6"	3070	26120	110	537	516	155	61	66	30	100	100	0	255	241	72	116	118	17	91	87	0	3.424	3.640	3.702	3.929	1.779	3.619	0.765	80	433	615	580	1.776	476	139	455	125	0
1	12	10	"PFJ0242"	"J236_1"	3270	26130	120	438	447	173	59	65	32	96	96	0	557	547	175	112	114	17	100	100	0	0.852	0.892	0.861	0.836	1.904	0.893	0.830	120	565	824	823	-0.232	379	445	388	435	0
1	13	10	"PFJ0262"	"J248_1"	3460	26130	120	217	210	60	60	64	25	97	92	0	221	220	51	111	113	18	97	92	0	1.427	1.376	1.346	1.385	1.872	1.339	0.696	120	460	267	259	0.513	157	110	150	109	0
1	14	10	"PFJ0264"	"J248_11"	3630	26160	150	70	77	25	61	65	29	18	5	0	115	119	23	113	117	29	14	3	0	4.500	2.667	0.923	1.033	3.123	1.216	0.186	156	612	11	22	2.170	9	2	16	6	-50
1	15	10	"PFJ0267"	"J248_5"	3810	26130	100	125	124	24	60	61	11	100	97	0	152	154	33	113	115	15	81	62	0	1.667	1.561	1.537	1.706	2.380	1.203	0.422	80	430	104	105	0.737	65	39	64	41	0
1	16	10	"PFJ0271"	"J252_2"	4000	26120	110	335	321	80	60	63	17	100	98	0	399	385	103	115	119	26	98	96	0	0.968	0.967	0.969	1.016	1.627	0.906	0.851	80	524	559	531	-0.046	275	284	261	270	0
1	17	10	"PFJ0273"	"J252_4"	4220	26130	130	584	576	236	62	64	17	100	100	0	466	494	184	118	121	26	98	95	0	1.500	1.367	1.392	1.428	1.819	1.372	0.851	120	571	870	890	0.585	522	348	514	376	0
1	18	10	"PFJ0275"	"J2541_2"	4380	26130	120	174	178	49	58	60	11	99	98	0	325	310	92	114	116	15	95	95	0	0.550	0.612	0.590	0.626	1.846	0.549	0.784	120	548	327	316	-0.863	116	211	120	196	0
1	19	10	"PFK0357"	"Kn3479_1"	4620	26130	90	117	149	77	57	59	16	94	82	0	136	194	130	114	114	14	59	46	0	2.727	1.150	1.191	1.554	3.173	0.724	0.599	52	358	82	172	1.447	60	22	92	80	-100
1	20	10	"PFK0369"	"Kn3690_1"	4780	26140	120	660	629	301	58	61	17	99	98	0	835	830	370	115	116	21	97	96	0	0.836	0.799	0.812	0.790	2.070	0.794	0.734	120	462	1322	1286	-0.258	602	720	571	715	0
1	21	10	"PFK0371"	"Kn3698_1"	4960	26140	110	455	462	202	59	71	77	97	88	0	679	686	278	116	121	33	98	97	0	0.703	0.707	0.692	0.717	1.718	0.699	0.875	80	494	959	973	-0.508	396	563	403	570	0
1	22	10	"PFK0373"	"Kn3698_4"	5180	26130	130	1169	1254	795	57	67	69	93	92	0	632	669	413	119	122	37	88	86	0	2.168	2.176	2.078	2.234	2.014	2.246	0.859	120	645	1625	1747	1.116	1112	513	1197	550	0
1	1	11	"PFK0375"	"Kn3744_1"	1160	26310	90	1676	2170	1447	76	108	101	100	98	0	1750	1899	784	163	207	218	100	96	0	1.008	1.206	0.982	1.050	1.670	1.409	0.722	52	363	3187	3830	0.012	1600	1587	2094	1736	0
1	2	11	"PFK0378"	"Kn3773_1"	1360	26300	110	636	613	181	82	120	139	100	90	0	512	504	142	157	193	184	87	43	0	1.561	1.530	1.443	1.617	1.644	1.593	0.725	80	545	909	878	0.642	554	355	531	347	0
1	3	11	"PFK0408"	"Kn4447_1"	1530	26310	90	219	221	34	66	97	135	71	0	0	286	288	51	137	151	68	94	65	0	1.027	1.026	1.031	1.081	1.676	1.456	0.599	52	363	302	306	0.038	153	149	155	151	0
1	4	11	"PFK0410"	"Kn4524_1"	1710	26310	90	589	558	147	54	59	30	100	100	0	765	710	204	117	119	31	100	100	0	0.826	0.850	0.827	0.897	1.405	0.818	0.907	52	410	1183	1097	-0.276	535	648	504	593	0
1	5	11	"PFK0412"	"Kn459_3"	1910	26310	90	1338	1253	298	56	60	27	100	100	0	1768	1683	448	119	124	42	100	100	0	0.777	0.765	0.764	0.774	1.263	0.722	0.915	52	381	2931	2761	-0.363	1282	1649	1197	1564	0
1	6	11	"PFK0415"	"Kn4670_1"	2100	26320	90	225	230	42	57	59	11	100	100	0	237	230	45	118	118	14	96	94	0	1.412	1.545	1.459	1.672	2.196	1.495	0.667	52	408	287	285	0.497	168	119	173	112	0
1	7	11	"PFK0423"	"Kn4895_2"	2320	26310	110	217	220	53	57	61	17	100	100	0	209	204	42	116	118	20	91	87	0	1.720	1.852	1.864	2.107	1.882	1.635	0.675	80	487	253	251	0.783	160	93	163	88	0
1	8	11	"PFK0431"	"Kn5081_1"	2480	26310	120	3452	3151	1193	62	65	16	100	100	0	964	896	341	117	119	17	98	97	0	4.002	3.965	3.990	4.234	1.626	4.026	0.905	120	546	4237	3868	2.001	3390	847	3089	779	0
1	9	11	"PFK0462"	"Kn585_3"	2700	26320	120	1139	1135	566	63	65	16	100	100	0	586	572	268	118	119	18	97	93	0	2.299	2.361	2.391	2.591	2.129	2.425	0.827	120	440	1544	1526	1.201	1076	468	1072	454	0
1	10	11	"PFK0466"	"Kn588_2"	2860	26320	120	773	708	257	65	67	15	100	99	0	695	659	216	119	119	16	100	99	0	1.229	1.191	1.197	1.158	1.547	1.193	0.915	120	350	1284	1183	0.298	708	576	643	540	0
1	11	11	"PFK0469"	"Kn5905_4"	3050	26310	120	944	885	292	63	67	26	100	99	0	392	381	113	119	120	17	98	97	0	3.227	3.137	3.130	3.272	1.598	3.179	0.851	120	517	1154	1084	1.690	881	273	822	262	0
1	12	11	"PFK0476"	"Kn603_2"	3240	26320	110	571	559	137	62	65	21	100	100	0	4189	3989	1158	117	119	21	100	100	0	0.125	0.128	0.129	0.129	1.340	0.115	0.855	80	484	4581	4369	-3.000	509	4072	497	3872	0
1	13	11	"PFK0484"	"Kn656_1"	3430	26310	110	298	290	76	65	68	24	100	100	0	376	364	93	119	122	24	100	96	0	0.907	0.918	0.910	0.952	1.494	0.875	0.849	80	508	490	470	-0.141	233	257	225	245	0
1	14	11	"PFK0486"	"Kn657_2"	3640	26310	120	921	934	404	64	69	33	100	100	0	626	577	250	117	123	33	91	90	0	1.684	1.891	1.834	2.220	2.264	1.859	0.844	120	460	1366	1330	0.752	857	509	870	460	0
1	15	11	"PFK0519"	"Kn819_1"	3810	26330	110	950	903	282	61	65	31	100	100	0	4218	4050	1329	117	122	39	100	100	0	0.217	0.214	0.218	0.213	1.311	0.196	0.867	80	478	4990	4775	-2.206	889	4101	842	3933	0
1	16	11	"PFK0523"	"Kn8362_1"	4000	26320	110	843	755	236	60	62	17	100	100	0	589	540	168	115	120	38	98	93	0	1.652	1.635	1.627	1.757	1.710	1.623	0.872	80	556	1257	1120	0.724	783	474	695	425	0
1	17	11	"PFK0526"	"Kn8409_1"	4220	26320	120	650	606	204	59	65	67	99	97	0	454	446	137	115	116	25	100	98	0	1.743	1.653	1.635	1.692	1.537	1.722	0.813	120	529	930	878	0.802	591	339	547	331	0
1	18	11	"PFK0538"	"Kn906_1"	4380	26310	110	877	801	243	59	68	80	100	97	0	609	565	162	113	117	38	97	97	0	1.649	1.642	1.644	1.651	1.457	1.669	0.854	80	424	1314	1194	0.722	818	496	742	452	0
1	19	11	"PFK0541"	"Kn918_1"	4580	26320	120	2223	1962	774	57	61	27	99	99	0	3364	2965	1066	112	116	34	100	99	0	0.666	0.668	0.679	0.636	1.565	0.661	0.897	120	567	5418	4758	-0.586	2166	3252	1905	2853	0
1	20	11	"PFK0549"	"Kn945_1"	4770	26320	120	1903	1673	660	59	60	11	100	99	0	1572	1416	540	114	117	23	99	98	0	1.265	1.240	1.213	1.272	1.889	1.248	0.903	120	469	3302	2916	0.339	1844	1458	1614	1302	0
1	21	11	"PFK1038"	"Ks510_8"	4950	26320	120	111	111	26	59	62	15	91	76	0	664	608	201	114	118	22	100	100	0	0.095	0.105	0.102	0.101	1.983	0.094	0.671	120	572	602	546	-3.403	52	550	52	494	0
1	22	11	"PFK1040"	"Ks51_11"	5160	26320	120	390	361	132	55	60	45	96	90	0	664	639	230	115	124	66	95	92	0	0.610	0.584	0.575	0.600	1.877	0.544	0.796	120	585	884	830	-0.713	335	549	306	524	0
1	1	12	"PFK1042"	"Ks51_2"	1190	26490	150	128	151	113	77	103	121	16	3	0	177	195	129	158	170	74	8	3	0	2.684	2.000	1.653	1.781	3.494	0.677	0.194	156	902	70	111	1.424	51	19	74	37	-50
1	2	12	"PFK1044"	"Ks51_4"	1350	26490	80	205	265	187	71	84	45	100	88	0	746	734	161	139	145	32	100	100	0	0.221	0.326	0.216	0.266	1.954	0.315	0.312	52	286	741	789	-2.179	134	607	194	595	0
1	3	12	"PFK1046"	"Ks51_6"	1520	26490	90	307	327	102	59	62	17	100	100	0	272	267	51	122	124	22	98	98	0	1.653	1.848	1.846	1.931	1.630	1.809	0.824	52	396	398	413	0.725	248	150	268	145	0
1	4	12	"PFK1048"	"Ks532_3"	1720	26500	80	115	220	378	53	55	11	100	92	0	196	283	257	111	112	13	100	98	0	0.729	0.971	0.727	0.683	2.104	1.380	0.858	52	340	147	339	-0.455	62	85	167	172	0
1	5	12	"PFK1074"	"Ks56_11"	1950	26510	80	147	159	50	55	57	10	98	96	0	272	280	76	112	114	14	100	98	0	0.575	0.619	0.561	0.595	2.006	0.540	0.538	52	327	252	272	-0.798	92	160	104	168	0
1	6	12	"PFK1076"	"Ks56_16"	2120	26500	100	123	132	45	57	60	13	98	90	0	186	186	38	114	116	19	95	82	0	0.917	1.042	0.885	0.976	2.240	0.920	0.516	80	463	138	147	-0.126	66	72	75	72	0
1	7	12	"PFK1078"	"Ks56_18"	2310	26500	110	501	466	172	62	72	49	100	97	0	266	258	70	117	124	35	93	78	0	2.946	2.865	2.791	3.063	1.783	2.720	0.797	80	500	588	545	1.559	439	149	404	141	0
1	8	12	"PFK1080"	"Ks56_23"	2480	26500	110	277	277	59	66	74	48	100	98	0	319	319	70	116	122	32	100	95	0	1.039	1.039	1.077	1.082	1.548	1.029	0.769	80	514	414	414	0.056	211	203	211	203	0
1	9	12	"PFK1082"	"Ks56_26"	2720	26470	150	70	73	17	64	67	22	17	2	0	123	123	16	117	121	35	5	0	0	1.000	1.500	0.934	0.917	3.629	0.722	0.049	156	679	12	15	0.000	6	6	9	6	-50
1	10	12	"PFK1085"	"Ks56_32"	2860	26500	110	868	812	222	63	66	25	100	100	0	764	724	192	119	122	43	100	100	0	1.248	1.238	1.239	1.251	1.309	1.191	0.891	80	404	1450	1354	0.320	805	645	749	605	0
1	11	12	"PFK1110"	"Ks624_12"	3060	26510	120	797	738	226	62	65	21	100	100	0	451	427	115	118	121	36	98	95	0	2.207	2.188	2.186	2.268	1.620	2.232	0.884	120	607	1068	985	1.142	735	333	676	309	0
1	12	12	"PFK1113"	"Ks624_4"	3240	26500	110	529	521	112	63	65	12	100	100	0	531	541	143	118	121	21	100	98	0	1.128	1.083	1.096	1.129	1.408	1.040	0.863	80	533	879	881	0.174	466	413	458	423	0
1	13	12	"PFK1115"	"Ks625_10"	3470	26510	120	110	114	26	65	67	13	95	85	0	152	154	33	120	122	17	69	48	0	1.406	1.441	1.128	1.455	3.094	1.117	0.151	120	585	77	83	0.492	45	32	49	34	0
1	14	12	"PFK1117"	"Ks625_14"	3650	26500	120	763	766	294	66	71	39	100	100	0	1054	981	404	119	129	91	95	91	0	0.745	0.812	0.797	0.874	1.800	0.754	0.865	120	468	1632	1562	-0.424	697	935	700	862	0
1	15	12	"PFK1119"	"Ks625_7"	3810	26510	110	474	448	121	66	69	29	100	100	0	421	401	90	122	131	93	97	82	0	1.365	1.369	1.380	1.360	1.328	1.131	0.689	80	437	707	661	0.448	408	299	382	279	0
1	16	12	"PFK1122"	"Ks646_2"	4000	26510	110	178	176	39	64	67	15	98	97	0	462	461	103	120	124	30	100	100	0	0.333	0.328	0.334	0.320	1.532	0.304	0.777	80	507	456	453	-1.585	114	342	112	341	0
1	17	12	"PFK1144"	"Ks66_16"	4200	26510	120	1214	1176	447	62	64	13	100	100	0	667	668	206	117	118	16	100	100	0	2.095	2.022	2.087	1.944	1.664	2.120	0.882	120	590	1702	1665	1.067	1152	550	1114	551	0
1	18	12	"PFK1146"	"Ks66_3"	4440	26510	150	75	78	17	60	66	63	1	0	0	122	124	28	113	117	34	18	2	0	1.667	1.636	0.808	0.837	2.879	0.713	0.463	156	681	24	29	0.737	15	9	18	11	-50
1	19	12	"PFK1149"	"Ks66_7"	4580	26510	110	515	499	117	57	59	13	100	100	0	363	355	75	111	116	24	100	100	0	1.817	1.811	1.789	1.850	1.375	1.748	0.853	80	400	710	686	0.862	458	252	442	244	0
1	20	12	"PFK1151"	"Ks68_13"	4790	26510	120	3359	3176	1247	61	67	34	100	100	0	3066	3025	1285	117	127	118	100	99	0	1.118	1.071	1.045	1.112	1.598	1.041	0.900	120	570	6247	6023	0.161	3298	2949	3115	2908	0
1	21	12	"PFK1153"	"Ks692_12"	4990	26570	150	64	66	15	59	65	37	2	0	0	113	116	18	113	122	109	0	0	0	100000.000	2.333	0.862	0.802	3.234	0.267	0.587	156	660	5	10	16.610	5	0	7	3	-50
1	22	12	"PFK1155"	"Ks692_6"	5170	26510	120	107	110	30	56	58	19	90	72	0	155	152	38	111	116	54	35	5	0	1.159	1.317	1.106	1.293	2.523	0.944	0.363	120	537	95	95	0.213	51	44	54	41	0
1	1	13	"PFM0107"	"M17691_2"	1160	26680	100	553	534	237	74	84	35	98	95	0	442	431	176	155	155	31	97	87	0	1.669	1.667	1.660	1.827	1.596	1.701	0.814	80	479	766	736	0.739	479	287	460	276	0
1	2	13	"PFM0110"	"M18079_3"	1370	26690	80	316	317	99	60	64	26	100	98	0	370	382	134	128	129	17	100	100	0	1.058	1.012	1.054	1.095	1.449	0.923	0.817	52	334	498	511	0.081	256	242	257	254	0
1	3	13	"PFM0112"	"M18079_5"	1550	26680	110	1120	1768	1603	55	65	56	100	100	0	891	1458	1234	118	131	74	98	96	0	1.378	1.278	1.258	1.327	1.812	1.303	0.883	80	570	1838	3053	0.462	1065	773	1713	1340	0
1	4	13	"PFM0116"	"M18377_2"	1770	26690	80	153	189	140	51	53	9	92	88	0	141	147	39	112	114	17	69	40	0	3.517	3.943	3.349	2.960	2.446	4.435	0.500	52	318	131	173	1.814	102	29	138	35	0
1	5	13	"PFM0118"	"M1840_2"	1920	26690	80	693	683	206	53	54	8	100	100	0	428	450	116	112	113	13	100	100	0	2.025	1.864	2.008	1.863	1.369	1.906	0.860	52	318	956	968	1.018	640	316	630	338	0
1	6	13	"PFM0121"	"M18869_1"	2120	26690	100	1662	1534	465	56	58	11	100	100	0	817	781	228	115	116	14	100	100	0	2.288	2.219	2.222	2.250	1.366	2.222	0.899	80	416	2308	2144	1.194	1606	702	1478	666	0
1	7	13	"PFM0142"	"M196_6"	2250	26680	110	326	316	93	61	63	13	100	100	0	296	296	80	118	120	19	97	95	0	1.489	1.433	1.360	1.524	1.687	1.345	0.811	80	476	443	433	0.574	265	178	255	178	0
1	8	13	"PFM0144"	"M196_8"	2450	26690	110	2571	2512	882	61	64	14	100	100	0	1655	1492	482	117	119	18	100	100	0	1.632	1.783	1.827	1.778	1.482	1.810	0.895	80	536	4048	3826	0.707	2510	1538	2451	1375	0
1	9	13	"PFM0148"	"M19895_2"	2640	26690	110	261	267	90	64	66	18	100	98	0	290	287	97	117	119	17	95	91	0	1.139	1.194	1.191	1.244	1.713	1.155	0.748	80	548	370	373	0.187	197	173	203	170	0
1	10	13	"PFM0152"	"M20060_1"	2820	26700	100	270	267	87	63	66	17	100	98	0	327	317	97	117	118	16	96	96	0	0.986	1.020	0.990	1.107	2.050	0.972	0.823	80	483	417	404	-0.021	207	210	204	200	0
1	11	13	"PFM0154"	"M20186_2"	3010	26710	80	278	310	146	59	61	10	98	98	0	503	532	206	118	119	15	96	94	0	0.569	0.606	0.576	0.700	2.882	0.602	0.802	52	328	604	665	-0.814	219	385	251	414	0
1	12	13	"PFM0156"	"M20989_1"	3200	26700	90	2243	2083	1004	58	61	14	100	100	0	1204	1223	555	115	122	70	100	92	0	2.006	1.828	1.900	1.951	1.703	1.844	0.878	52	416	3274	3133	1.005	2185	1089	2025	1108	0
1	13	13	"PFM0179"	"M22143_2"	3410	26700	120	329	309	116	58	60	12	99	95	0	280	278	83	117	121	59	88	69	0	1.663	1.559	1.623	1.616	2.236	1.576	0.745	120	599	434	412	0.733	271	163	251	161	0
1	14	13	"PFM0182"	"M22193_2"	3610	26700	130	431	405	146	63	64	12	100	99	0	566	556	184	116	119	35	99	97	0	0.818	0.777	0.773	0.765	1.745	0.775	0.839	120	558	818	782	-0.290	368	450	342	440	0
1	15	13	"PFM0184"	"M22193_8"	3800	26700	130	758	713	266	66	68	25	100	100	0	443	424	133	121	127	79	94	81	0	2.149	2.135	2.072	2.187	1.626	2.204	0.856	120	576	1014	950	1.104	692	322	647	303	0
1	16	13	"PFM0186"	"M22451_2"	3990	26710	150	76	76	18	65	66	12	44	23	0	126	125	23	121	123	17	24	9	0	2.200	2.750	1.024	1.012	3.515	0.340	0.024	156	710	16	15	1.138	11	5	11	4	-50
1	17	13	"PFM0193"	"M22678_3"	4180	26700	120	953	1030	560	63	64	13	100	99	0	841	811	421	119	121	16	95	94	0	1.233	1.397	1.389	1.530	2.266	1.403	0.862	120	504	1612	1659	0.302	890	722	967	692	0
1	18	13	"PFM0196"	"M2305_1"	4370	26710	120	90	91	19	60	62	13	77	55	0	210	208	58	116	117	15	86	80	0	0.319	0.337	0.315	0.324	2.441	0.246	0.393	120	507	124	123	-1.648	30	94	31	92	0
1	19	13	"PFM0218"	"M24561_3"	4540	26700	120	1368	1220	453	57	58	11	100	100	0	770	699	285	113	115	19	96	95	0	1.995	1.985	1.971	2.239	1.853	1.894	0.866	120	471	1968	1749	0.997	1311	657	1163	586	0
1	20	13	"PFM0224"	"M24933_22"	4730	26700	110	83	86	17	58	60	12	87	50	0	154	153	38	112	116	21	71	46	0	0.595	0.683	0.500	0.562	2.473	0.338	0.222	80	473	67	69	-0.748	25	42	28	41	0
1	21	13	"PFM0227"	"M24933_9"	4920	26710	120	177	168	52	58	64	41	89	70	0	208	209	51	112	123	130	25	0	0	1.240	1.134	1.075	1.130	2.135	1.089	0.648	120	467	215	207	0.310	119	96	110	97	0
1	22	13	"PFM0229"	"M25032_3"	5140	26710	130	866	816	340	56	59	23	100	100	0	797	810	340	111	113	14	97	97	0	1.181	1.087	1.058	1.158	2.128	1.053	0.835	120	601	1496	1459	0.240	810	686	760	699	0
1	1	14	"PFM0231"	"M2511_3"	1140	26880	150	118	128	65	71	84	69	38	11	0	179	186	53	155	161	93	16	0	0	1.958	1.839	1.164	1.136	3.062	1.684	0.304	156	892	71	88	0.970	47	24	57	31	-50
1	2	14	"PFM0234"	"M25344_2"	1310	26880	90	205	205	55	58	60	13	96	94	0	500	481	163	132	136	23	100	98	0	0.399	0.421	0.408	0.448	1.758	0.341	0.705	52	318	515	496	-1.324	147	368	147	349	0
1	3	14	"PFM0693"	"M50721_5"	1480	26880	150	108	292	339	55	67	133	36	31	0	166	340	330	121	138	185	31	23	0	1.178	1.082	0.959	0.965	3.048	1.157	0.538	156	790	98	456	0.236	53	45	237	219	-50
1	4	14	"PFM0695"	"M51089_1"	1680	26880	90	480	498	144	52	54	11	100	100	0	409	392	102	111	113	15	100	100	0	1.436	1.587	1.601	1.628	1.320	1.538	0.901	52	404	726	727	0.522	428	298	446	281	0
1	5	14	"PFM0698"	"M51323_1"	1900	26890	110	696	691	240	54	56	14	100	100	0	1482	1565	644	116	121	66	100	100	0	0.470	0.440	0.436	0.457	1.371	0.409	0.923	80	532	2008	2086	-1.089	642	1366	637	1449	0
1	6	14	"PFM0702"	"M5172_2"	2090	26890	120	453	460	154	58	60	15	99	99	0	249	253	66	116	122	68	84	49	0	2.970	2.934	2.914	3.193	1.763	2.919	0.845	120	497	528	539	1.570	395	133	402	137	0
1	7	14	"PFM0705"	"M52114_1"	2240	26890	110	2169	1922	629	61	64	19	100	100	0	1294	1238	394	116	121	45	100	100	0	1.789	1.659	1.572	1.649	1.298	1.647	0.894	80	448	3286	2983	0.840	2108	1178	1861	1122	0
1	8	14	"PFM0710"	"M52423_1"	2440	26890	120	1082	995	370	61	64	18	100	100	0	827	759	304	117	120	39	95	95	0	1.438	1.455	1.471	1.571	1.744	1.424	0.906	120	616	1731	1576	0.524	1021	710	934	642	0
1	9	14	"PFM0728"	"M53642_4"	2640	26890	110	958	902	225	66	68	15	100	100	0	647	622	157	120	121	18	100	100	0	1.693	1.665	1.680	1.697	1.295	1.600	0.898	80	480	1419	1338	0.759	892	527	836	502	0
1	10	14	"PFM0732"	"M53850_1"	2810	26890	110	2912	2781	833	69	74	45	100	100	0	3497	3422	1121	123	137	170	100	100	0	0.843	0.822	0.802	0.826	1.337	0.773	0.912	80	516	6217	6011	-0.247	2843	3374	2712	3299	0
1	11	14	"PFM0734"	"M53930_1"	3040	26890	120	1027	952	304	63	66	27	100	100	0	1348	1257	422	120	127	113	99	96	0	0.785	0.782	0.786	0.804	1.342	0.759	0.918	120	576	2192	2026	-0.349	964	1228	889	1137	0
1	12	14	"PFM0738"	"M54370_2"	3230	26910	150	67	71	19	58	61	14	35	16	0	130	131	24	117	122	57	5	0	0	0.692	0.929	0.667	0.627	3.125	0.031	0.017	156	651	22	27	-0.531	9	13	13	14	-50
1	13	14	"PFM0742"	"M5455_1"	3420	26900	120	173	180	60	57	58	10	95	95	0	739	724	268	117	121	64	98	96	0	0.186	0.203	0.198	0.195	1.719	0.186	0.798	120	508	738	730	-2.423	116	622	123	607	0
1	14	14	"PFM0744"	"M5455_6"	3620	26890	120	318	316	96	62	64	12	100	100	0	194	199	50	117	118	15	92	85	0	3.325	3.098	2.939	3.288	1.784	2.985	0.681	120	481	333	336	1.733	256	77	254	82	0
1	15	14	"PFM0765"	"M55888_4"	3770	26900	110	385	367	91	67	68	13	100	100	0	322	332	84	120	121	17	100	98	0	1.574	1.415	1.376	1.457	1.535	1.361	0.816	80	416	520	512	0.655	318	202	300	212	0
1	16	14	"PFM0770"	"M55941_1"	3990	26920	150	67	69	14	65	69	19	10	2	0	112	112	18	121	123	21	7	0	0	-0.222	-0.444	0.667	0.696	3.343	4.758	0.011	156	664	-7	-5	Error	2	-9	4	-9	-50
1	17	14	"PFM0772"	"M56059_1"	4190	26890	110	1506	1321	473	64	71	52	100	100	0	399	388	99	120	124	26	100	98	0	5.168	4.690	4.730	4.668	1.354	4.697	0.896	80	441	1721	1525	2.370	1442	279	1257	268	0
1	18	14	"PFM0780"	"M56462_2"	4350	26900	110	294	282	74	61	66	48	100	91	0	1697	1608	439	117	120	24	100	100	0	0.147	0.148	0.149	0.147	1.315	0.141	0.724	80	514	1813	1712	-2.762	233	1580	221	1491	0
1	19	14	"PFM0782"	"M56512_15"	4570	26880	110	95	93	20	57	59	12	87	70	0	125	123	26	112	115	15	46	26	0	2.923	3.273	1.429	1.418	2.815	1.315	0.102	80	507	51	47	1.547	38	13	36	11	0
1	20	14	"PFM0785"	"M56710_1"	4760	26890	120	638	606	204	57	59	13	100	100	0	534	525	183	110	112	16	99	98	0	1.370	1.323	1.308	1.421	1.722	1.282	0.868	120	531	1005	964	0.454	581	424	549	415	0
1	21	14	"PFM0809"	"M58416_1"	4960	26910	150	65	90	113	57	60	13	35	23	0	112	122	63	111	112	15	25	9	0	8.000	3.000	1.125	1.201	3.721	2.102	0.516	156	596	9	44	3.000	8	1	33	11	-50
1	22	14	"PFM0815"	"M58784_1"	5160	26900	150	65	70	23	57	61	17	30	13	0	115	117	23	114	116	16	22	8	0	8.000	4.333	0.903	0.850	3.250	1.148	0.072	156	847	9	16	3.000	8	1	13	3	-50
1	1	15	"PFM0817"	"M58847_5"	1140	27060	100	607	659	325	58	72	54	100	97	0	727	718	306	142	149	42	97	93	0	0.938	1.043	1.016	1.098	1.634	1.054	0.862	80	406	1134	1177	-0.092	549	585	601	576	0
1	2	15	"PFM0820"	"M5894_7"	1310	27060	90	520	528	201	57	119	430	57	1	0	424	385	123	130	155	131	80	53	0	1.575	1.847	1.767	1.930	1.585	2.394	0.557	52	392	757	726	0.655	463	294	471	255	0
1	3	15	"PFM0824"	"M59170_6"	1530	27060	100	110	131	78	53	65	162	6	1	0	155	154	28	115	131	227	0	0	0	1.425	2.000	1.785	1.945	2.555	0.723	0.259	80	480	97	117	0.511	57	40	78	39	0
1	4	15	"PFM0828"	"M59497_4"	1730	27070	110	1929	1917	951	54	58	46	100	100	0	1137	1147	534	114	121	76	98	96	0	1.833	1.803	1.756	1.848	1.763	1.849	0.884	80	538	2898	2896	0.874	1875	1023	1863	1033	0
1	5	15	"PFN0330"	"N134_61"	1920	27070	120	241	224	65	60	65	47	92	81	0	269	269	67	117	128	100	80	21	0	1.191	1.079	1.118	1.119	1.598	1.030	0.804	120	528	333	316	0.252	181	152	164	152	0
1	6	15	"PFN0332"	"N134_67"	2100	27070	120	308	293	91	64	66	13	100	100	0	437	435	165	115	117	17	96	95	0	0.758	0.716	0.705	0.826	2.055	0.648	0.845	120	485	566	549	-0.400	244	322	229	320	0
1	7	15	"PFN0334"	"N134_74"	2270	27070	110	392	379	120	60	63	18	100	100	0	323	308	77	115	120	46	95	85	0	1.596	1.653	1.705	1.698	1.470	1.696	0.847	80	444	540	512	0.675	332	208	319	193	0
1	8	15	"PFN0336"	"N134_76"	2480	27070	110	253	245	71	60	61	17	100	100	0	500	472	139	116	121	39	98	96	0	0.503	0.520	0.505	0.546	1.662	0.496	0.867	80	491	577	541	-0.993	193	384	185	356	0
1	9	15	"PFN0338"	"N134_78"	2670	27070	120	374	359	128	66	68	19	100	98	0	273	275	90	122	126	39	91	78	0	2.040	1.915	1.986	1.986	1.731	1.808	0.774	120	557	459	446	1.028	308	151	293	153	0
1	10	15	"PFN0342"	"N134_83"	2860	27070	110	2406	2415	1024	68	75	63	100	100	0	1243	1240	536	123	146	193	95	86	0	2.088	2.101	2.109	2.141	1.465	2.113	0.896	80	445	3458	3464	1.062	2338	1120	2347	1117	0
1	11	15	"PFN0360"	"N135_22"	3020	27080	120	201	189	56	65	71	41	90	77	0	234	234	54	120	128	63	80	41	0	1.193	1.088	1.085	1.034	2.321	0.927	0.724	120	510	250	238	0.255	136	114	124	114	0
1	12	15	"PFN0363"	"N135_27"	3240	27070	120	265	257	82	63	66	14	100	100	0	207	202	48	119	121	18	88	82	0	2.295	2.337	2.273	2.353	2.015	2.204	0.663	120	489	290	277	1.199	202	88	194	83	0
1	13	15	"PFN0365"	"N135_7"	3410	27080	110	462	451	100	60	63	13	100	100	0	411	406	89	117	119	17	100	100	0	1.367	1.353	1.347	1.368	1.343	1.354	0.861	80	441	696	680	0.451	402	294	391	289	0
1	14	15	"PFN0367"	"N135_9"	3600	27080	120	393	375	137	60	62	13	100	99	0	294	288	74	117	117	15	97	95	0	1.881	1.842	1.772	1.791	1.689	1.906	0.830	120	577	510	486	0.912	333	177	315	171	0
1	15	15	"PFN0369"	"N136_13"	3810	27070	120	534	527	199	62	64	13	100	100	0	485	492	194	117	119	21	95	93	0	1.283	1.240	1.236	1.337	1.751	1.171	0.840	120	472	840	840	0.359	472	368	465	375	0
1	16	15	"PFN0371"	"N136_16"	3990	27070	110	175	170	53	63	67	23	95	88	0	176	176	45	119	124	29	76	50	0	1.965	1.877	1.687	1.963	2.235	1.668	0.444	80	377	169	164	0.974	112	57	107	57	0
1	17	15	"PFN0390"	"N137_31"	4170	27080	120	555	516	175	67	74	48	98	97	0	500	492	128	123	127	26	100	99	0	1.294	1.217	1.210	1.172	1.524	1.258	0.878	120	578	865	818	0.372	488	377	449	369	0
1	18	15	"PFN0393"	"N137_38"	4400	27120	150	67	70	17	62	64	13	32	14	0	114	118	19	120	121	16	17	5	0	-0.833	-4.000	0.708	0.790	4.062	0.235	0.008	156	670	-1	6	Error	5	-6	8	-2	-50
1	19	15	"PFN0395"	"N137_4"	4550	27080	120	787	742	285	58	61	14	98	98	0	496	471	160	114	116	15	96	95	0	1.908	1.916	1.907	1.957	1.732	1.947	0.884	120	551	1111	1041	0.932	729	382	684	357	0
1	20	15	"PFN0398"	"N137_44"	4770	27080	120	628	570	206	57	60	14	100	100	0	363	359	129	114	116	14	95	92	0	2.293	2.094	2.082	2.304	1.632	2.000	0.858	120	570	820	758	1.197	571	249	513	245	0
1	21	15	"PFN0400"	"N137_5"	4960	27080	120	665	637	264	61	64	15	100	100	0	309	303	114	117	118	16	91	86	0	3.146	3.097	3.040	3.398	1.908	3.000	0.791	120	478	796	762	1.653	604	192	576	186	0
1	22	15	"PFN0403"	"N137_53"	5130	27090	90	120	118	32	66	70	20	84	67	0	139	135	26	120	122	20	48	13	0	2.842	3.467	2.341	1.869	2.994	1.865	0.228	52	350	73	67	1.507	54	19	52	15	0
1	1	16	"PFN0420"	"N138_29"	1130	27260	150	66	81	36	56	89	299	0	0	0	132	142	35	129	146	149	0	0	0	3.333	1.923	0.797	0.822	3.125	1.052	0.784	156	928	13	38	1.737	10	3	25	13	-50
1	2	16	"PFN0422"	"N138_30"	1320	27250	90	319	320	65	53	110	427	0	0	0	305	304	71	114	135	129	82	17	0	1.393	1.405	1.454	1.501	1.465	6.587	0.248	52	396	457	457	0.478	266	191	267	190	0
1	3	16	"PFN0427"	"N138_36"	1550	27280	150	58	81	48	53	57	32	25	17	0	116	133	43	112	118	56	18	6	0	1.250	1.333	0.915	0.780	3.039	1.072	0.430	156	876	9	49	0.322	5	4	28	21	-50
1	4	16	"PFN0429"	"N138_39"	1700	27250	90	1169	1096	351	54	59	48	100	100	0	1051	979	325	115	126	88	98	98	0	1.191	1.206	1.133	1.288	1.737	1.142	0.859	52	330	2051	1906	0.252	1115	936	1042	864	0
1	5	16	"PFN0431"	"N138_43"	1890	27260	110	856	857	200	59	62	32	100	100	0	933	915	260	117	122	60	100	98	0	0.977	1.000	0.996	1.048	1.423	0.934	0.900	80	563	1613	1596	-0.034	797	816	798	798	0
1	6	16	"PFN0435"	"N138_51"	2120	27300	150	76	80	21	64	65	12	47	25	0	119	122	24	118	120	18	25	7	0	12.000	4.000	0.750	0.813	4.526	0.406	0.021	156	698	13	20	3.585	12	1	16	4	-50
1	7	16	"PFN0839"	"N163_7"	2290	27250	150	70	129	120	61	63	12	47	38	0	122	146	54	116	118	16	37	32	0	1.500	2.267	1.453	1.432	3.460	2.540	0.563	156	604	15	98	0.585	9	6	68	30	-50
1	8	16	"PFN0843"	"N164_7"	2460	27250	110	598	551	164	61	63	17	100	100	0	674	617	181	116	121	39	100	100	0	0.962	0.978	0.995	0.991	1.354	0.914	0.875	80	482	1095	991	-0.055	537	558	490	501	0
1	9	16	"PFN0846"	"N165_14"	2670	27260	110	411	399	131	63	66	17	100	100	0	765	730	233	121	126	40	100	100	0	0.540	0.552	0.567	0.552	1.514	0.531	0.867	80	515	992	945	-0.888	348	644	336	609	0
1	10	16	"PFN0848"	"N165_16"	2830	27260	110	5090	5051	2458	66	73	59	100	100	0	8068	8110	4056	126	145	169	100	100	0	0.633	0.624	0.655	0.652	1.604	0.581	0.867	80	518	12966	12969	-0.661	5024	7942	4985	7984	0
1	11	16	"PFN0852"	"N165_8"	3050	27260	120	200	191	52	65	69	49	90	67	0	235	235	66	120	128	87	66	19	0	1.174	1.096	1.075	1.159	1.805	1.002	0.776	120	576	250	241	0.231	135	115	126	115	0
1	12	16	"PFN0854"	"N166_2"	3240	27290	150	77	79	19	64	67	14	47	21	0	120	121	22	118	120	18	20	8	0	6.500	5.000	1.026	1.033	4.181	0.247	0.007	156	648	15	18	2.700	13	2	15	3	-50
1	13	16	"PFN0877"	"N168_9"	3430	27300	150	71	73	15	62	65	14	36	10	0	113	113	19	119	120	18	10	1	0	-1.500	-1.833	0.462	0.671	4.781	64.341	0.000	156	565	3	5	Error	9	-6	11	-6	-50
1	14	16	"PFN0881"	"N169_15"	3620	27300	150	61	62	11	60	62	12	14	2	0	111	110	18	116	117	15	11	2	0	-0.200	-0.333	0.708	0.644	3.825	28.459	0.001	156	609	-4	-4	Error	1	-5	2	-6	-50
1	15	16	"PFN0884"	"N169_20"	3830	27250	150	66	69	17	61	63	12	34	16	0	117	121	22	118	120	22	18	5	0	-5.000	2.667	0.865	0.754	3.569	0.215	0.039	156	691	4	11	Error	5	-1	8	3	-50
1	16	16	"PFN0889"	"N170_4"	3980	27260	90	115	117	22	62	64	11	98	94	0	220	217	56	119	122	23	90	82	0	0.525	0.561	0.558	0.560	1.743	0.401	0.452	52	316	154	153	-0.930	53	101	55	98	0
1	17	16	"PFN0891"	"N171_3"	4200	27270	100	271	268	87	65	66	14	98	98	0	314	309	72	123	124	16	100	97	0	1.079	1.091	1.091	1.066	1.711	1.127	0.748	80	429	397	389	0.109	206	191	203	186	0
1	18	16	"PFN0895"	"N173_3"	4380	27290	150	76	82	38	65	66	13	44	22	0	115	118	22	122	123	16	14	6	0	-1.571	-4.250	0.948	0.948	3.728	7.692	0.009	156	480	4	13	Error	11	-7	17	-4	-50
1	19	16	"PFN0917"	"N177_5"	4590	27310	150	70	71	13	63	65	15	25	5	0	118	118	21	121	122	16	17	3	0	-2.333	-2.667	0.600	0.694	3.909	0.102	0.003	156	546	4	5	Error	7	-3	8	-3	-50
1	20	16	"PFN0923"	"N181_1"	4740	27280	100	588	570	193	64	67	15	100	100	0	669	646	186	121	123	17	100	100	0	0.956	0.964	0.962	0.940	1.548	0.967	0.876	80	398	1072	1031	-0.065	524	548	506	525	0
1	21	16	"PFN0925"	"N181_11"	4930	27270	110	2568	2291	703	67	69	14	100	100	0	1423	1327	356	124	124	16	100	100	0	1.925	1.849	1.871	1.830	1.419	1.874	0.882	80	506	3800	3427	0.945	2501	1299	2224	1203	0
1	22	16	"PFN0928"	"N181_17"	5120	27280	120	5304	4676	1925	68	70	15	100	100	0	2314	2120	770	124	126	17	99	99	0	2.391	2.309	2.411	2.258	1.785	2.431	0.889	120	592	7426	6604	1.258	5236	2190	4608	1996	0
1	1	17	"PFN0931"	"N181_21"	1150	27450	100	135	159	85	55	69	147	17	5	0	279	285	79	120	136	174	45	0	0	0.503	0.630	0.530	0.556	2.192	0.693	0.487	80	458	239	269	-0.991	80	159	104	165	0
1	2	17	"PFN0933"	"N181_25"	1350	27450	100	102	115	45	53	54	11	96	87	0	156	160	32	111	114	16	83	67	0	1.089	1.265	1.199	1.234	2.423	1.454	0.403	80	508	94	111	0.123	49	45	62	49	0
1	3	17	"PFN0958"	"N187_1"	1560	27520	150	57	78	63	54	59	40	15	10	0	116	124	44	115	119	37	7	1	0	3.000	2.667	0.833	0.972	4.482	2.521	0.139	156	781	4	33	1.585	3	1	24	9	-50
1	4	17	"PFN0960"	"N187_5"	1700	27450	90	1391	1286	319	55	61	53	100	100	0	671	654	134	113	120	50	100	100	0	2.394	2.275	2.256	2.254	1.326	2.425	0.894	52	346	1894	1772	1.260	1336	558	1231	541	0
1	5	17	"PFN0964"	"N189_3"	1910	27490	150	66	72	21	61	64	37	14	0	0	119	120	18	118	122	36	3	0	0	5.000	5.500	1.053	0.965	4.387	0.661	0.007	156	745	6	13	2.322	5	1	11	2	-50
1	6	17	"PFN0966"	"N189_6"	2070	27460	110	756	714	198	63	65	12	100	100	0	1008	945	231	122	124	17	100	100	0	0.782	0.791	0.790	0.784	1.311	0.770	0.912	80	416	1579	1474	-0.354	693	886	651	823	0
1	7	17	"PFN0969"	"N197_2"	2300	27450	120	1735	1680	670	64	66	13	100	100	0	1321	1229	512	120	121	16	97	96	0	1.391	1.457	1.452	1.654	1.926	1.439	0.926	120	528	2872	2725	0.476	1671	1201	1616	1109	0
1	8	17	"PFN0979"	"N243_1"	2460	27450	110	199	193	38	64	66	13	100	100	0	300	299	67	118	121	20	98	97	0	0.742	0.713	0.713	0.730	1.437	0.639	0.810	80	483	317	310	-0.431	135	182	129	181	0
1	9	17	"PFF1893"	"F8058_1"	2660	27470	80	187	196	73	66	68	12	100	96	0	205	239	102	118	122	32	92	63	0	1.391	1.074	1.152	1.253	2.110	0.885	0.580	52	311	208	251	0.476	121	87	130	121	0
1	10	17	"PFB0086"	"B312"	2840	27460	100	8435	8951	4579	70	75	30	100	100	0	5640	5631	2362	124	133	135	100	100	0	1.516	1.613	1.730	1.541	1.661	1.735	0.879	80	516	13881	14388	0.601	8365	5516	8881	5507	0
1	11	17	"PFB0247"	"B619"	3090	27490	150	85	95	37	69	71	17	46	30	0	125	128	20	121	123	17	30	10	0	4.000	3.714	1.302	1.393	3.536	3.939	0.038	156	652	20	33	2.000	16	4	26	7	-50
1	12	17	"PFB0263"	"B648"	3260	27500	150	72	76	23	67	70	15	26	10	0	123	129	43	121	122	16	21	7	0	2.500	1.125	0.760	0.857	3.112	0.377	0.144	156	489	7	17	1.322	5	2	9	8	-50
1	13	17	"PFB0272"	"B666"	3480	27480	150	74	81	54	65	67	13	34	15	0	130	131	25	121	122	16	33	16	0	1.000	1.600	0.667	0.742	3.802	0.069	0.002	156	499	18	26	0.000	9	9	16	10	-50
1	14	17	"PFC0108"	"C322"	3600	27450	120	645	612	211	63	65	13	100	100	0	361	340	103	120	120	16	98	95	0	2.415	2.495	2.488	2.563	1.678	2.471	0.780	120	403	823	769	1.272	582	241	549	220	0
1	15	17	"PFA0055"	"A14801_28"	3830	27450	80	210	215	91	67	69	17	94	88	0	183	188	48	123	131	87	23	5	0	2.383	2.277	2.119	2.212	2.727	2.807	0.371	52	304	203	213	1.253	143	60	148	65	0
1	16	17	"PFA0082"	"A18792_10"	4010	27450	150	79	83	17	67	70	15	44	19	0	134	137	27	125	130	61	3	0	0	1.333	1.333	0.682	0.842	3.928	0.332	0.053	156	655	21	28	0.415	12	9	16	12	-50
1	17	17	"PFA0091"	"A18792_4"	4220	27470	150	94	118	59	67	68	14	60	47	0	152	221	139	124	127	18	57	44	0	0.964	0.526	0.571	0.624	2.899	0.413	0.698	156	456	55	148	-0.052	27	28	51	97	-50
1	18	17	"PFA0097"	"A19747_2"	4400	27450	150	69	74	20	67	70	15	26	12	0	123	124	20	126	127	19	11	3	0	-0.667	-3.500	0.952	0.938	3.654	0.282	0.009	156	434	-1	5	Error	2	-3	7	-2	-50
1	19	17	"PFA0173"	"A4732_13"	4590	27490	150	72	74	17	71	74	32	5	0	0	125	128	23	129	135	81	0	0	0	-0.250	-3.000	0.929	0.804	3.313	0.145	0.007	156	522	-3	2	Error	1	-4	3	-1	-50
1	20	17	"PFA0219"	"A8784_10"	4750	27470	80	228	233	92	71	76	40	88	76	0	568	560	202	127	137	107	94	86	0	0.356	0.374	0.376	0.369	1.934	0.359	0.818	52	294	598	595	-1.490	157	441	162	433	0
1	21	17	"PFM0561"	"M44175_1"	4930	27460	90	1672	1704	749	69	71	14	100	100	0	1745	1659	713	126	129	40	100	100	0	0.990	1.067	1.076	1.056	1.557	1.039	0.897	52	402	3222	3168	-0.014	1603	1619	1635	1533	0
1	22	17	"PFM0639"	"M46861_1"	5170	27450	150	78	82	21	66	71	52	6	0	0	124	123	18	125	130	55	0	0	0	-12.000	-8.000	1.422	1.445	4.171	1.433	0.005	156	958	11	14	Error	12	-1	16	-2	-50
1	1	18	"PFM0668"	"M48963_5"	1130	27630	100	865	833	435	54	56	13	100	100	0	606	618	325	116	118	19	97	95	0	1.655	1.552	1.533	1.648	1.656	1.492	0.916	80	430	1301	1281	0.727	811	490	779	502	0
1	2	18	"PFM0751"	"M55156_1"	1360	27630	80	159	169	74	51	53	9	100	98	0	165	173	44	111	111	14	84	76	0	2.000	1.903	2.313	2.088	2.119	1.829	0.677	52	334	162	180	1.000	108	54	118	62	-100
1	3	18	"PFM0789"	"M57163_1"	1540	27630	90	127	140	62	54	59	26	82	65	0	290	284	66	117	120	23	100	96	0	0.422	0.515	0.450	0.380	2.938	0.589	0.394	52	294	246	253	-1.245	73	173	86	167	0
1	4	18	"PFM0887"	"M8047_1"	1740	27640	110	635	630	176	60	67	50	100	100	0	707	675	194	120	124	46	100	100	0	0.980	1.027	1.034	1.048	1.342	0.985	0.887	80	481	1162	1125	-0.030	575	587	570	555	0
1	5	18	"PFD0324"	"D37405_1"	1900	27640	90	171	172	31	67	69	16	100	100	0	180	175	31	120	122	23	78	65	0	1.733	1.909	1.785	2.241	2.287	1.783	0.556	52	280	164	160	0.794	104	60	105	55	0
1	6	18	"PFD0374"	"D42243_5"	2090	27680	150	80	96	56	72	84	36	21	13	0	122	134	36	129	132	24	24	17	0	-1.143	4.800	0.637	0.779	3.473	2.148	0.253	156	637	1	29	Error	8	-7	24	5	-50
1	7	18	"PFD0381"	"D42873_1"	2330	27660	150	89	100	81	72	75	16	51	23	0	126	128	26	124	125	17	27	10	0	8.500	7.000	1.000	1.016	3.784	22.706	0.005	156	626	19	32	3.087	17	2	28	4	-50
1	8	18	"PFD0391"	"D42954_8"	2500	27640	120	164	164	42	70	72	15	97	92	0	193	197	54	121	123	20	84	72	0	1.306	1.237	1.195	1.324	2.033	1.036	0.621	120	490	166	170	0.385	94	72	94	76	0
1	9	18	"PFD0408"	"D47995_1"	2680	27640	120	1167	1111	445	72	75	16	100	100	0	1121	1081	369	124	129	38	100	100	0	1.098	1.086	1.133	1.052	1.498	1.110	0.897	120	528	2092	1996	0.135	1095	997	1039	957	0
1	10	18	"PFD0468"	"D53677_9"	2890	27680	150	83	86	19	74	76	16	32	13	0	122	122	20	126	129	31	2	0	0	-2.250	-3.000	0.958	0.923	2.988	0.232	0.083	156	651	5	8	Error	9	-4	12	-4	-50
1	11	18	"IMX067I"	"Y_IMX067I"	3080	27690	150	78	80	15	75	109	288	0	0	0	116	118	19	125	159	267	0	0	0	-0.333	-0.714	0.705	0.653	3.948	0.321	0.036	156	392	-6	-2	Error	3	-9	5	-7	-50
1	12	18	"IOX204I"	"Y_IOX204I"	3240	27690	150	68	71	14	72	118	325	0	0	0	117	115	19	123	170	305	0	0	0	0.667	0.125	0.682	0.637	3.268	1.095	0.970	156	307	-10	-9	-0.585	-4	-6	-1	-8	-50
1	13	18	"IDX437I"	"Y_IDX437I"	3430	27680	150	70	71	12	68	71	17	10	1	0	115	115	18	124	126	18	5	0	0	-0.222	-0.333	0.425	0.575	4.025	0.199	0.003	156	402	-7	-6	Error	2	-9	3	-9	-50
1	14	18	"ILX005I"	"Y_ILX005I"	3620	27680	150	67	69	12	66	69	14	18	5	0	112	113	21	123	124	18	10	1	0	-0.091	-0.300	0.417	0.455	3.515	18.548	0.002	156	545	-10	-7	Error	1	-11	3	-10	-50
1	15	18	"Z_1_10"	"Z_1_10"	3830	27650	150	67	70	16	70	72	16	12	2	0	117	118	27	125	130	62	0	0	0	0.375	0.000	0.432	0.513	3.399	0.026	0.009	156	640	-11	-7	-1.415	-3	-8	0	-7	-50
1	16	18	"Z_1_30"	"Z_1_30"	4040	27640	150	76	77	16	75	77	17	14	5	0	122	124	21	129	130	18	12	1	0	-0.143	-0.400	0.618	0.616	3.192	0.217	0.009	156	529	-6	-3	Error	1	-7	2	-5	-50
1	17	18	"Z_2_70"	"Z_2_70"	4210	27640	130	1941	1808	665	74	77	16	100	100	0	5666	5341	2047	128	131	22	100	100	0	0.337	0.333	0.333	0.333	1.303	0.318	0.926	120	401	7405	6947	-1.569	1867	5538	1734	5213	0
1	18	18	"Z_2_90"	"Z_2_90"	4370	27650	120	3229	2952	1136	72	74	16	100	100	0	9736	9017	3136	131	135	22	100	100	0	0.329	0.324	0.326	0.312	1.447	0.317	0.916	120	478	12762	11766	-1.605	3157	9605	2880	8886	0
1	19	18	"Z_3_10"	"Z_3_10"	4600	27650	150	77	80	22	71	74	19	20	4	0	147	149	31	129	132	21	44	16	0	0.333	0.450	0.607	0.570	3.348	3.651	0.025	156	578	24	29	-1.585	6	18	9	20	-50
1	20	18	"Z_3_30"	"Z_3_30"	4780	27720	150	72	75	16	71	75	33	4	1	0	127	128	20	127	134	79	0	0	0	100000.000	4.000	1.000	0.786	4.194	0.816	0.011	156	571	1	5	16.610	1	0	4	1	-50
1	21	18	"Z_3_50"	"Z_3_50"	4930	27650	110	460	447	111	69	71	18	100	100	0	641	617	151	126	131	41	100	100	0	0.759	0.770	0.776	0.773	1.299	0.713	0.845	80	473	906	869	-0.397	391	515	378	491	0
1	22	18	"Z_3_70"	"Z_3_70"	5130	27640	90	1638	1546	641	66	68	13	100	100	0	2248	2180	924	125	129	39	100	100	0	0.740	0.720	0.730	0.737	1.463	0.664	0.869	52	399	3695	3535	-0.434	1572	2123	1480	2055	0
1	1	19	"Z_5_10"	"Z_5_10"	1180	27820	150	68	94	56	53	56	19	45	33	0	125	132	31	112	115	25	33	17	0	1.154	2.050	1.278	1.221	3.279	2.223	0.315	156	909	28	61	0.206	15	13	41	20	-50
1	2	19	"Z_5_30"	"Z_5_30"	1320	27840	80	193	208	72	55	55	9	100	100	0	222	223	36	113	115	15	100	98	0	1.266	1.391	1.390	1.340	1.568	1.763	0.587	52	259	247	263	0.340	138	109	153	110	0
1	3	19	"Z_5_50"	"Z_5_50"	1550	27820	110	7176	6884	2821	58	94	449	100	100	0	3070	3148	1397	117	142	237	95	95	0	2.410	2.252	2.222	2.464	1.894	2.254	0.922	80	577	10071	9857	1.269	7118	2953	6826	3031	0
1	4	19	"Z_5_70"	"Z_5_70"	1730	27820	110	26175	23018	9077	69	376	2177	100	96	0	8262	7959	3186	121	278	880	100	97	0	3.207	2.928	2.926	2.917	1.351	2.968	0.926	80	521	34247	30787	1.681	26106	8141	22949	7838	0
1	5	19	"Z_5_90"	"Z_5_90"	1930	27830	120	31645	31402	11986	78	336	2052	100	100	0	10740	10572	3863	127	252	817	100	99	0	2.974	2.999	3.071	2.987	1.478	3.088	0.923	120	561	42180	41769	1.573	31567	10613	31324	10445	0
1	6	19	"Z_6_10"	"Z_6_10"	2140	27830	150	137	138	31	77	87	36	78	33	0	142	140	24	128	132	24	27	8	0	4.286	5.083	2.662	3.035	3.032	2.488	0.236	156	615	74	73	2.100	60	14	61	12	-50
1	7	19	"Z_7_50"	"Z_7_50"	2280	27830	100	319	311	86	76	78	17	100	100	0	268	265	50	127	127	16	100	97	0	1.723	1.703	1.665	1.732	1.574	1.786	0.713	80	333	384	373	0.785	243	141	235	138	0
1	8	19	"Z_7_70"	"Z_7_70"	2470	27840	100	663	645	158	72	74	13	100	100	0	576	575	131	124	125	16	100	100	0	1.308	1.271	1.276	1.277	1.293	1.267	0.883	80	427	1043	1024	0.387	591	452	573	451	0
1	9	19	"Z_7_90"	"Z_7_90"	2660	27840	120	1313	1180	434	76	78	17	100	99	0	1081	1010	384	127	129	21	99	99	0	1.297	1.250	1.283	1.271	1.462	1.230	0.903	120	563	2191	1987	0.375	1237	954	1104	883	0
1	10	19	"Z_8_10"	"Z_8_10"	2880	27850	150	78	81	18	72	74	17	25	7	0	114	115	21	127	130	31	1	0	0	-0.462	-0.750	0.683	0.651	3.947	0.059	0.000	156	594	-7	-3	Error	6	-13	9	-12	-50
1	11	19	"Z_8_30"	"Z_8_30"	3100	27850	150	84	93	63	73	104	270	1	0	0	142	143	29	127	159	254	0	0	0	0.733	1.250	0.667	0.737	3.485	1.075	0.927	156	447	26	36	-0.447	11	15	20	16	-50
1	12	19	"Z_8_50"	"Z_8_50"	3280	27840	100	4464	4889	2405	70	131	376	100	95	0	12280	13163	6097	126	187	352	100	100	0	0.362	0.370	0.379	0.360	1.514	0.364	0.889	80	229	16548	17856	-1.468	4394	12154	4819	13037	0
1	13	19	"PFA32032"	"oPFA32032"	3420	27820	150	92	94	20	71	101	256	0	0	0	148	148	30	129	158	240	0	0	0	1.105	1.211	0.818	0.866	3.417	0.843	0.137	156	499	40	42	0.144	21	19	23	19	-50
1	14	19	"PFC0775"	"oPFC0775"	3640	27840	120	1261	1155	445	73	75	15	100	100	0	1286	1229	413	131	132	19	100	100	0	1.029	0.985	1.006	0.931	1.617	0.982	0.892	120	454	2343	2180	0.041	1188	1155	1082	1098	0
1	15	19	"PFI17647"	"oPFI17647"	3840	27830	150	78	82	22	73	75	15	26	10	0	124	124	20	128	130	18	10	3	0	-1.250	-2.250	0.949	0.852	4.229	2.464	0.004	156	558	1	5	Error	5	-4	9	-4	-50
1	16	19	"PFF72435"	"oPFF72435"	4020	27840	120	198	199	68	72	74	15	95	93	0	257	261	79	127	128	16	94	89	0	0.969	0.948	0.929	0.966	2.391	0.863	0.682	120	460	256	261	-0.045	126	130	127	134	0
1	17	19	"PFL0040"	"oPFL0040"	4210	27840	120	2651	2519	995	72	74	15	100	100	0	1233	1211	436	127	129	20	100	100	0	2.332	2.257	2.294	2.179	1.726	2.315	0.893	120	489	3685	3531	1.221	2579	1106	2447	1084	0
1	18	19	"PFL0041"	"oPFL0041"	4370	27840	100	371	366	107	68	70	14	100	100	0	1988	1887	495	125	127	19	100	100	0	0.163	0.169	0.168	0.163	1.408	0.161	0.862	80	435	2166	2060	-2.620	303	1863	298	1762	0
1	19	19	"PFI17649"	"oPFI17649"	4610	27840	150	70	73	15	68	72	17	16	5	0	117	118	25	128	130	20	9	2	0	-0.182	-0.500	0.385	0.550	3.425	0.296	0.016	156	716	-9	-5	Error	2	-11	5	-10	-50
1	20	19	"PFJ12790"	"oPFJ12790"	4800	27850	110	97	99	22	68	70	16	68	45	0	313	288	92	125	126	20	91	86	0	0.154	0.190	0.186	0.172	2.245	0.186	0.597	80	334	217	194	-2.697	29	188	31	163	0
1	21	19	"PFJ12792"	"oPFJ12792"	4970	27840	120	336	338	118	67	69	15	100	99	0	350	333	118	123	126	22	90	88	0	1.185	1.290	1.265	1.380	1.819	1.210	0.797	120	547	496	481	0.245	269	227	271	210	0
1	22	19	"PFK12895"	"oPFK12895"	5210	27840	150	78	81	21	64	67	14	48	30	0	130	129	22	124	127	28	14	1	0	2.333	3.400	1.111	1.061	3.721	0.951	0.032	156	948	20	22	1.222	14	6	17	5	-50
1	1	20	"PFF72440"	"oPFF72440"	1180	28020	100	2852	2875	923	52	57	27	100	100	0	3212	3169	938	118	121	32	100	100	0	0.905	0.925	0.922	0.921	1.205	0.940	0.943	80	474	5894	5874	-0.144	2800	3094	2823	3051	0
1	2	20	"PFH0004"	"oPFH0004"	1360	28020	120	1458	1353	690	55	57	14	97	95	0	866	816	370	115	117	23	91	90	0	1.868	1.852	1.874	1.809	2.095	1.909	0.888	120	628	2154	1999	0.902	1403	751	1298	701	0
1	3	20	"PFD66983"	"oPFD66983"	1560	28020	90	174	176	54	59	60	11	100	98	0	185	183	26	115	116	18	94	88	0	1.643	1.721	1.828	1.692	1.851	1.751	0.573	52	414	185	185	0.716	115	70	117	68	0
1	4	20	"PFBL B0087"	"oPFBLOB0087"	1760	28020	80	115	122	28	63	65	13	100	90	0	151	153	26	117	118	15	75	57	0	1.529	1.639	1.544	1.820	2.521	1.572	0.244	52	296	86	95	0.613	52	34	59	36	0
1	5	20	"PFBL B0089"	"oPFBLOB0089"	1900	28020	100	252	244	59	63	65	12	98	98	0	247	250	54	118	119	15	96	96	0	1.465	1.371	1.381	1.429	1.592	1.345	0.794	80	422	318	313	0.551	189	129	181	132	0
1	6	20	"PFL0045"	"oPFL0045"	2090	28020	100	320	316	74	63	65	15	100	100	0	2224	2089	557	119	121	17	100	100	0	0.122	0.128	0.126	0.128	1.312	0.121	0.892	80	483	2362	2223	-3.034	257	2105	253	1970	0
1	7	20	"PFF72441"	"oPFF72441"	2330	28040	150	76	78	18	65	67	14	43	20	0	128	130	25	121	122	16	35	15	0	1.571	1.444	0.947	0.696	3.662	0.248	0.011	156	704	18	22	0.652	11	7	13	9	-50
1	8	20	"PFBL B0090"	"oPFBLOB0090"	2500	28020	120	2155	2183	859	71	75	18	100	100	0	712	702	271	125	127	18	98	98	0	3.550	3.660	3.656	3.876	1.640	3.739	0.867	120	561	2671	2689	1.828	2084	587	2112	577	0
1	9	20	"PFD66986"	"oPFD66986"	2750	28030	150	83	89	31	74	76	17	32	16	0	127	132	27	129	130	19	20	8	0	-4.500	5.000	0.933	0.931	2.928	1.301	0.047	156	619	7	18	Error	9	-2	15	3	-50
1	10	20	"PFL0049"	"oPFL0049"	2890	28100	150	69	72	17	70	71	13	17	10	0	125	128	20	126	128	18	14	8	0	1.000	1.000	0.781	0.770	4.139	0.396	0.080	156	466	-2	4	0.000	-1	-1	2	2	-50
1	11	20	"PFK12897"	"oPFK12897"	3050	28070	150	77	78	17	69	71	14	34	14	0	121	123	20	126	129	20	12	1	0	-1.600	-3.000	0.711	0.808	3.923	0.329	0.016	156	543	3	6	Error	8	-5	9	-3	-50
1	12	20	"PFF72442"	"oPFF72442"	3230	28020	120	1872	1682	623	69	73	30	100	100	0	845	768	279	127	134	65	94	92	0	2.511	2.516	2.514	2.613	1.645	2.549	0.887	120	504	2521	2254	1.328	1803	718	1613	641	0
1	13	20	"PFF72443"	"oPFF72443"	3450	28030	130	533	513	210	76	78	18	98	97	0	736	723	257	133	134	19	95	95	0	0.758	0.741	0.760	0.690	1.939	0.741	0.875	120	642	1060	1027	-0.400	457	603	437	590	0
1	14	20	"PFBL B0094"	"oPFBLOB0094"	3640	28030	120	3439	3168	1298	77	79	14	100	100	0	2504	2565	961	133	135	19	100	100	0	1.418	1.271	1.289	1.227	1.450	1.282	0.901	120	457	5733	5523	0.504	3362	2371	3091	2432	0
1	15	20	"PFH0026"	"oPFH0026"	3790	28040	120	332	318	92	74	77	15	100	100	0	216	215	44	133	135	19	95	86	0	3.108	2.976	2.949	2.928	1.785	3.106	0.447	120	456	341	326	1.636	258	83	244	82	0
1	16	20	"PFD67003"	"oPFD67003"	3980	28040	130	492	486	181	71	73	17	100	100	0	584	592	218	127	130	32	99	97	0	0.921	0.892	0.917	0.907	1.794	0.855	0.853	120	508	878	880	-0.118	421	457	415	465	0
1	17	20	"PFM60515"	"oPFM60515"	4150	28040	150	79	82	16	72	77	41	6	0	0	133	136	29	126	136	89	0	0	0	1.000	1.000	0.650	0.650	3.553	0.209	0.187	156	628	14	20	0.000	7	7	10	10	-50
1	18	20	"PFL0099"	"oPFL0099"	4340	28040	110	10792	10073	3377	74	79	44	100	100	0	5384	4948	1651	127	139	95	100	100	0	2.039	2.074	2.069	2.076	1.440	2.051	0.905	80	507	15975	14820	1.028	10718	5257	9999	4821	0
1	19	20	"PFJ12808"	"oPFJ12808"	4520	28050	110	437	434	80	70	73	15	100	100	0	372	379	79	126	130	27	100	100	0	1.492	1.439	1.456	1.475	1.344	1.375	0.832	80	555	613	617	0.577	367	246	364	253	0
1	20	20	"PFBL B0145"	"oPFBLOB0145"	4760	28050	120	310	303	111	67	69	13	96	94	0	414	389	139	124	125	16	93	90	0	0.838	0.891	0.904	0.941	2.528	0.849	0.783	120	582	533	501	-0.255	243	290	236	265	0
1	21	20	"PFBL B0149"	"oPFBLOB0149"	4940	28050	140	427	395	151	67	69	13	98	97	0	238	239	73	121	123	17	89	86	0	3.077	2.780	2.758	2.717	1.972	2.786	0.736	156	551	477	446	1.621	360	117	328	118	0
1	22	20	"PFI17700"	"oPFI17700"	5100	28050	120	474	448	142	65	67	11	100	99	0	790	742	242	123	124	16	100	98	0	0.613	0.619	0.658	0.620	1.639	0.585	0.876	120	516	1076	1002	-0.706	409	667	383	619	0
1	1	21	"PFI17702"	"oPFI17702"	1100	28220	90	2695	2672	677	52	55	18	100	100	0	2579	2423	797	114	121	98	100	100	0	1.072	1.135	1.094	1.204	1.414	1.081	0.921	52	324	5108	4929	0.101	2643	2465	2620	2309	0
1	2	21	"PFG0046"	"oPFG0046"	1340	28230	100	371	362	77	54	56	18	100	100	0	495	485	123	115	117	17	100	100	0	0.834	0.832	0.787	0.854	1.640	0.754	0.737	80	483	697	678	-0.262	317	380	308	370	0
1	3	21	"PFBL B0151"	"oPFBLOB0151"	1520	28220	110	1813	1857	719	57	60	20	100	100	0	722	728	281	114	117	25	100	100	0	2.888	2.932	2.969	3.019	1.537	2.909	0.869	80	545	2364	2414	1.530	1756	608	1800	614	0
1	4	21	"PFG0047"	"oPFG0047"	1690	28230	110	557	541	143	61	62	14	100	100	0	261	258	56	116	119	23	98	93	0	3.421	3.380	3.278	3.632	1.746	3.358	0.796	80	553	641	622	1.774	496	145	480	142	0
1	5	21	"PFD67004"	"oPFD67004"	1910	28230	120	563	535	205	62	63	11	100	99	0	424	424	154	117	119	22	95	92	0	1.632	1.541	1.532	1.617	1.992	1.529	0.851	120	600	808	780	0.707	501	307	473	307	0
1	6	21	"PFL0107"	"oPFL0107"	2100	28230	130	778	732	264	61	63	12	100	100	0	315	309	92	116	118	23	95	90	0	3.603	3.477	3.553	3.734	1.886	3.627	0.813	120	614	916	864	1.849	717	199	671	193	0
1	7	21	"PFM60519"	"oPFM60519"	2290	28230	120	500	478	203	62	64	12	100	99	0	1020	979	428	117	118	16	100	100	0	0.485	0.483	0.485	0.488	1.984	0.455	0.855	120	479	1341	1278	-1.044	438	903	416	862	0
1	8	21	"PFI17707"	"oPFI17707"	2450	28230	110	832	794	186	66	68	20	100	100	0	761	715	198	120	122	26	100	100	0	1.195	1.224	1.195	1.257	1.402	1.149	0.873	80	490	1407	1323	0.257	766	641	728	595	0
1	9	21	"PFBL B0154"	"oPFBLOB0154"	2640	28220	110	4735	4180	1456	73	79	41	100	100	0	6211	5614	2088	127	160	277	100	100	0	0.766	0.748	0.734	0.753	1.421	0.712	0.914	80	539	10746	9594	-0.384	4662	6084	4107	5487	0
1	10	21	"PFM60520"	"oPFM60520"	2830	28230	120	715	700	207	74	75	18	100	100	0	394	398	104	124	137	133	89	50	0	2.374	2.285	2.360	2.355	1.469	2.345	0.858	120	444	911	900	1.247	641	270	626	274	0
1	11	21	"PFBL B0158"	"oPFBLOB0158"	3020	28230	110	412	391	118	67	69	12	100	100	0	1240	1173	388	123	124	19	100	100	0	0.309	0.309	0.304	0.308	1.464	0.276	0.858	80	367	1462	1374	-1.695	345	1117	324	1050	0
1	12	21	"PFI17709"	"oPFI17709"	3220	28230	120	4982	4757	1749	67	71	17	100	100	0	2104	2064	705	125	128	21	100	100	0	2.484	2.419	2.444	2.434	1.465	2.492	0.928	120	584	6894	6629	1.312	4915	1979	4690	1939	0
1	13	21	"PFG0048"	"oPFG0048"	3400	28220	110	9319	8314	2277	77	92	138	100	100	0	4611	4243	1181	132	168	295	100	100	0	2.063	2.004	1.983	2.017	1.289	1.964	0.917	80	516	13721	12348	1.045	9242	4479	8237	4111	0
1	14	21	"PFM60526"	"oPFM60526"	3620	28230	120	1387	1312	503	75	85	124	100	95	0	1145	1062	366	133	150	207	95	92	0	1.296	1.332	1.341	1.326	1.587	1.355	0.889	120	591	2324	2166	0.375	1312	1012	1237	929	0
1	15	21	"PFM60528"	"oPFM60528"	3810	28230	120	784	732	274	71	74	17	100	100	0	645	607	197	133	135	24	100	100	0	1.393	1.395	1.424	1.358	1.610	1.410	0.878	120	510	1225	1135	0.478	713	512	661	474	0
1	16	21	"PFL0111"	"oPFL0111"	3970	28230	110	179	176	38	69	69	14	98	98	0	279	279	51	127	127	18	98	97	0	0.724	0.704	0.709	0.704	1.759	0.629	0.668	80	449	262	259	-0.467	110	152	107	152	0
1	17	21	"E598_1c"	"E598_1c"	4180	28240	150	86	86	21	70	74	39	11	1	0	131	129	29	124	133	85	1	0	0	2.286	3.200	0.942	1.049	3.876	0.159	0.034	156	700	23	21	1.193	16	7	16	5	-50
1	18	21	"E598_1e"	"E598_1e"	4380	28260	150	70	72	16	68	73	39	3	0	0	109	110	21	122	132	83	0	0	0	-0.154	-0.333	0.572	0.552	3.523	0.144	0.200	156	690	-11	-8	Error	2	-13	4	-12	-50
1	19	21	"E598_1g"	"E598_1g"	4570	28250	150	64	69	29	66	67	12	17	7	0	99	101	19	123	125	17	3	0	0	0.083	-0.136	0.389	0.415	3.386	4.648	0.000	156	574	-26	-19	-3.585	-2	-24	3	-22	-50
1	20	21	"E598_1i"	"E598_1i"	4730	28230	110	377	362	85	64	66	13	100	100	0	715	737	209	122	123	17	100	100	0	0.528	0.485	0.499	0.494	1.342	0.430	0.858	80	389	906	913	-0.922	313	593	298	615	0
1	21	21	"F48446_9a"	"F48446_9a"	4990	28240	150	69	72	16	63	64	13	28	7	0	112	114	24	119	121	16	16	6	0	-0.857	-1.800	0.550	0.646	3.657	92.253	0.000	156	550	-1	4	Error	6	-7	9	-5	-50
1	22	21	"F48446_9c"	"F48446_9c"	5140	28250	150	65	69	18	62	63	11	27	10	0	109	109	17	120	121	15	5	1	0	-0.273	-0.636	0.500	0.429	4.033	4.665	0.009	156	701	-8	-4	Error	3	-11	7	-11	-50
1	1	22	"I12861_2g"	"I12861_2g"	1170	28420	90	208	223	109	53	55	14	100	98	0	217	224	53	114	115	14	100	98	0	1.505	1.545	1.485	1.393	1.720	1.722	0.731	52	407	258	280	0.590	155	103	170	110	0
1	2	22	"I12861_2i"	"I12861_2i"	1350	28410	100	277	272	54	54	56	12	100	100	0	277	276	47	112	113	13	100	100	0	1.352	1.329	1.309	1.347	1.479	1.284	0.753	80	426	388	382	0.435	223	165	218	164	0
1	3	22	"J512_2a"	"J512_2a"	1500	28490	150	56	66	39	54	57	17	15	9	0	110	112	17	112	114	21	8	3	0	-1.000	100000.000	1.000	1.060	3.658	2.450	0.140	156	1023	0	12	Error	2	-2	12	0	-50
1	4	22	"J512_2c"	"J512_2c"	1710	28420	100	103	102	24	58	59	10	91	83	0	130	136	30	114	116	24	35	17	0	2.813	2.000	2.054	1.963	2.900	1.220	0.155	80	503	61	66	1.492	45	16	44	22	0
1	5	22	"J512_2e"	"J512_2e"	1920	28430	150	70	74	22	58	60	14	42	19	0	112	114	21	114	115	20	17	6	0	-6.000	100000.000	1.009	1.108	4.049	0.222	0.031	156	961	10	16	Error	12	-2	16	0	-50
1	6	22	"J512_2g"	"J512_2g"	2170	28430	150	64	66	16	58	61	13	25	8	0	112	110	15	113	115	21	5	0	0	-6.000	-2.667	0.817	0.933	4.931	76.883	0.000	156	805	5	5	Error	6	-1	8	-3	-50
1	7	22	"M40872_8a"	"M40872_8a"	2320	28460	150	61	65	22	59	61	12	19	8	0	106	106	15	115	116	16	5	0	0	-0.222	-0.667	0.513	0.594	3.691	1.197	0.006	156	750	-7	-3	Error	2	-9	6	-9	-50
1	8	22	"M40872_8c"	"M40872_8c"	2480	28470	150	66	68	14	61	64	13	28	10	0	113	112	17	117	119	16	8	1	0	-1.250	-1.400	1.300	1.045	4.129	0.109	0.002	156	847	1	2	Error	5	-4	7	-5	-50
1	9	22	"M40872_8e"	"M40872_8e"	2670	28450	150	74	76	15	66	71	33	7	0	0	113	114	20	122	143	219	0	0	0	-0.889	-1.250	0.667	0.592	3.744	0.192	0.005	156	868	-1	2	Error	8	-9	10	-8	-50
1	10	22	"M40872_8g"	"M40872_8g"	2870	28450	150	75	76	16	66	68	13	38	14	0	122	126	22	121	122	17	23	7	0	9.000	2.000	0.824	0.920	3.597	0.317	0.018	156	863	10	15	3.170	9	1	10	5	-50
1	11	22	"M40872_8i"	"M40872_8i"	3030	28420	110	139	142	25	65	66	12	100	98	0	149	149	24	119	122	25	57	18	0	2.467	2.567	2.180	2.412	2.005	2.060	0.216	80	502	104	107	1.303	74	30	77	30	0
1	12	22	"EMPTY"	"EMPTY"	3230	28430	90	212	206	65	64	65	12	94	94	0	218	227	58	120	122	24	96	88	0	1.510	1.327	1.325	1.241	2.126	1.215	0.558	52	409	246	249	0.595	148	98	142	107	0
1	13	22	"EMPTY"	"EMPTY"	3410	28410	90	435	439	124	64	72	49	100	100	0	333	351	128	121	146	223	44	7	0	1.750	1.630	1.824	1.861	1.689	1.488	0.749	52	409	583	605	0.807	371	212	375	230	0
1	14	22	"EMPTY"	"EMPTY"	3630	28420	110	449	472	237	62	63	11	100	100	0	318	389	203	120	121	17	100	98	0	1.955	1.524	1.581	1.615	1.611	1.421	0.841	80	563	585	679	0.967	387	198	410	269	0
1	15	22	"EMPTY"	"EMPTY"	3800	28420	90	365	348	151	63	67	21	100	100	0	233	285	118	123	126	24	100	94	0	2.745	1.759	1.812	1.887	1.603	1.592	0.778	52	384	412	447	1.457	302	110	285	162	0
1	16	22	"EMPTY"	"EMPTY"	4010	28420	100	240	350	274	64	67	18	100	98	0	289	373	265	123	124	20	93	88	0	1.060	1.144	1.104	1.239	2.340	1.084	0.822	80	498	342	536	0.084	176	166	286	250	0
1	17	22	"EMPTY"	"EMPTY"	4170	28430	90	235	239	46	62	63	12	100	100	0	254	266	59	118	120	16	100	100	0	1.272	1.196	1.231	1.238	1.447	1.104	0.753	52	364	309	325	0.347	173	136	177	148	0
1	18	22	"EMPTY"	"EMPTY"	4360	28430	90	199	195	45	58	61	12	100	100	0	234	234	57	120	121	17	100	96	0	1.237	1.202	1.253	1.275	1.773	1.129	0.570	52	373	255	251	0.307	141	114	137	114	0
1	19	22	"EMPTY"	"EMPTY"	4580	28440	150	57	59	10	59	60	11	10	3	0	118	118	15	119	120	16	12	3	0	2.000	0.000	0.586	0.713	3.863	0.134	0.009	156	781	-3	-1	1.000	-2	-1	0	-1	-50
1	20	22	"EMPTY"	"EMPTY"	4750	28400	150	59	63	26	60	61	10	16	6	0	118	118	15	119	120	17	7	1	0	1.000	-3.000	0.625	0.577	3.621	2.146	0.003	156	680	-2	2	0.000	-1	-1	3	-1	-50
1	21	22	"EMPTY"	"EMPTY"	4950	28440	150	62	64	13	60	60	10	21	8	0	112	114	14	116	118	15	10	1	0	-0.500	-2.000	0.667	0.719	3.693	36.207	0.000	156	775	-2	2	Error	2	-4	4	-2	-50
1	22	22	"EMPTY"	"EMPTY"	5140	28440	150	57	58	9	61	62	13	4	0	0	117	119	15	118	119	15	16	3	0	4.000	-3.000	0.733	0.929	3.524	0.087	0.004	156	875	-5	-2	2.000	-4	-1	-3	1	-50
2	1	1	"PFA0116"	"A23157_2"	5750	24570	150	1862	1777	641	73	75	16	100	100	0	796	766	245	131	132	18	100	100	0	2.690	2.683	2.639	2.672	1.317	2.664	0.908	156	846	2454	2339	1.428	1789	665	1704	635	0
2	2	1	"PFA0048"	"A14801_13"	5950	24580	150	2244	2239	695	69	72	15	100	100	0	1206	1196	387	125	126	17	100	100	0	2.012	2.026	2.030	2.080	1.349	1.982	0.930	156	623	3256	3241	1.009	2175	1081	2170	1071	0
2	3	1	"PFA0211"	"A8109_3"	6130	24600	140	1760	1634	639	70	73	16	100	100	0	1720	1585	551	123	124	17	100	100	0	1.058	1.070	1.088	1.052	1.246	1.088	0.903	156	504	3287	3026	0.082	1690	1597	1564	1462	0
2	4	1	"PFA0021"	"A11962_3"	6310	24600	140	182	183	33	71	74	33	99	92	0	258	257	42	126	129	37	98	91	0	0.841	0.855	0.834	0.848	1.508	0.785	0.702	156	532	243	243	-0.250	111	132	112	131	0
2	5	1	"PFA0164"	"A3310_6"	6500	24590	150	807	787	187	70	75	36	100	100	0	549	537	120	126	129	35	100	100	0	1.742	1.745	1.723	1.767	1.258	1.714	0.905	156	627	1160	1128	0.801	737	423	717	411	0
2	6	1	"PFA0033"	"A13725_2"	6700	24600	140	297	306	61	67	70	18	100	100	0	643	627	110	121	124	27	100	100	0	0.441	0.472	0.463	0.470	1.266	0.460	0.875	156	514	752	745	-1.182	230	522	239	506	0
2	7	1	"PFB0041"	"B180"	6870	24590	150	895	894	282	64	68	24	100	100	0	743	734	217	121	123	26	100	98	0	1.336	1.354	1.367	1.387	1.390	1.313	0.903	156	607	1453	1443	0.418	831	622	830	613	0
2	8	1	"PFB0043"	"B186"	7070	24590	150	1076	1060	291	67	78	49	100	100	0	962	979	251	123	140	104	100	99	0	1.203	1.160	1.193	1.161	1.267	1.135	0.921	156	678	1848	1849	0.266	1009	839	993	856	0
2	9	1	"PFB0048"	"B197"	7270	24600	150	469	464	126	63	76	56	99	98	0	1061	1061	263	118	141	126	100	100	0	0.431	0.425	0.429	0.416	1.359	0.423	0.896	156	669	1349	1344	-1.216	406	943	401	943	0
2	10	1	"PFB0056"	"B218"	7460	24590	150	376	373	78	60	61	11	100	100	0	11057	11252	3259	115	117	18	100	100	0	0.029	0.028	0.028	0.028	1.263	0.025	0.865	156	653	11258	11450	-5.114	316	10942	313	11137	0
2	11	1	"PFB0059"	"B241"	7650	24590	140	153	154	23	62	66	19	100	100	0	249	250	42	117	120	20	100	100	0	0.689	0.692	0.680	0.704	1.469	0.604	0.722	156	560	223	225	-0.537	91	132	92	133	0
2	12	1	"PFB0069"	"B270"	7860	24590	160	423	403	138	60	64	18	100	98	0	363	355	98	116	118	17	98	97	0	1.470	1.435	1.460	1.423	1.659	1.452	0.868	208	724	610	582	0.555	363	247	343	239	0
2	13	1	"PFB0161"	"B471"	8040	24590	140	1197	1154	280	59	62	13	100	100	0	843	845	173	113	114	15	100	100	0	1.559	1.496	1.517	1.480	1.307	1.534	0.886	156	539	1868	1827	0.641	1138	730	1095	732	0
2	14	1	"PFB0183"	"B508"	8230	24580	150	344	348	65	58	59	12	100	100	0	368	376	73	109	110	13	100	100	0	1.104	1.086	1.089	1.102	1.302	1.032	0.861	156	618	545	557	0.143	286	259	290	267	0
2	15	1	"PFB0185"	"B511"	8420	24590	150	357	346	75	61	66	42	99	98	0	435	441	77	115	118	36	100	100	0	0.925	0.874	0.901	0.858	1.382	0.887	0.807	156	609	616	611	-0.112	296	320	285	326	0
2	16	1	"PFB0199"	"B537"	8620	24580	140	839	822	185	65	70	42	100	100	0	764	752	177	121	124	39	100	100	0	1.204	1.200	1.167	1.218	1.296	1.166	0.905	156	605	1417	1388	0.268	774	643	757	631	0
2	17	1	"PFB0205"	"B549"	8790	24580	150	1222	1215	267	64	67	19	100	100	0	1009	992	219	120	122	22	100	100	0	1.303	1.320	1.291	1.334	1.257	1.295	0.926	156	683	2047	2023	0.381	1158	889	1151	872	0
2	18	1	"PFB0211"	"B556"	9000	24580	150	18925	18345	6289	63	67	19	100	100	0	8953	8456	2939	116	119	23	100	100	0	2.134	2.192	2.143	2.177	1.318	2.170	0.914	156	695	27699	26622	1.094	18862	8837	18282	8340	0
2	19	1	"PFC0047"	"C187"	9180	24580	150	3354	3227	832	61	87	513	100	99	0	1587	1521	440	116	118	17	100	100	0	2.239	2.253	2.288	2.338	1.406	2.240	0.892	156	655	4764	4571	1.163	3293	1471	3166	1405	0
2	20	1	"PFC0049"	"C191"	9370	24580	150	1479	1535	450	60	83	494	98	85	0	870	883	287	111	113	15	100	100	0	1.870	1.911	1.931	1.979	1.355	2.670	0.571	156	705	2178	2247	0.903	1419	759	1475	772	0
2	21	1	"PFC0053"	"C199"	9570	24580	150	366	379	97	58	60	12	100	100	0	459	470	117	109	110	13	100	100	0	0.880	0.889	0.869	0.898	1.400	0.866	0.853	156	679	658	682	-0.184	308	350	321	361	0
2	22	1	"PFC0064"	"C230"	9750	24590	150	137	140	26	57	58	10	100	100	0	160	164	28	110	112	15	94	82	0	1.600	1.537	1.660	1.682	2.052	1.437	0.490	156	793	130	137	0.678	80	50	83	54	0
2	1	2	"PFC0067"	"C234"	5790	24760	160	2801	2590	1077	70	74	17	100	99	0	1501	1401	543	129	131	29	98	97	0	1.991	1.981	2.022	2.028	2.028	2.038	0.905	208	659	4103	3792	0.993	2731	1372	2520	1272	0
2	2	2	"PFC0074"	"C249"	5980	24760	150	218	218	68	69	72	18	97	94	0	302	300	94	117	121	38	91	86	0	0.805	0.814	0.802	0.879	1.664	0.720	0.743	156	306	334	332	-0.312	149	185	149	183	0
2	3	2	"PFK0421"	"Kn479_3"	6170	24760	140	216	215	50	67	70	15	99	96	0	483	466	122	116	116	14	99	98	0	0.406	0.423	0.432	0.437	1.492	0.379	0.796	156	306	516	498	-1.300	149	367	148	350	0
2	4	2	"PFK0499"	"Kn722_1"	6370	24770	150	273	254	81	71	77	41	91	85	0	392	381	121	122	128	48	92	87	0	0.748	0.707	0.715	0.684	1.637	0.639	0.737	156	307	472	442	-0.419	202	270	183	259	0
2	5	2	"PFK0529"	"Kn862_1"	6550	24760	150	1338	1303	583	71	77	41	100	97	0	1451	1417	567	124	131	49	98	98	0	0.955	0.953	0.970	0.920	1.417	0.959	0.835	156	314	2594	2525	-0.067	1267	1327	1232	1293	0
2	6	2	"PFK0159"	"Kn1106_2"	6740	24750	150	155	155	39	65	69	27	94	82	0	181	182	41	116	119	20	89	75	0	1.385	1.364	1.368	1.398	1.949	1.288	0.505	156	343	155	156	0.469	90	65	90	66	-50
2	7	2	"PFK0179"	"Kn1255_4"	6940	24760	150	2104	2050	824	63	69	33	100	100	0	1646	1609	604	116	119	34	100	100	0	1.334	1.331	1.308	1.314	1.404	1.310	0.863	156	338	3571	3480	0.416	2041	1530	1987	1493	0
2	8	2	"PFK0266"	"Kn2144_2"	7110	24780	130	313	302	113	65	96	87	87	71	0	713	689	281	115	186	216	88	68	0	0.415	0.413	0.432	0.400	1.666	0.371	0.794	120	265	846	811	-1.270	248	598	237	574	0
2	9	2	"PFK1250"	"Ks8_1"	7290	24770	150	500	509	137	65	87	74	100	98	0	474	486	120	113	165	183	95	47	0	1.205	1.190	1.216	1.201	1.318	0.899	0.608	156	384	796	817	0.269	435	361	444	373	0
2	10	2	"PFK0668"	"Ks13_2"	7520	24770	160	375	346	136	65	69	17	95	93	0	539	530	195	116	120	23	98	96	0	0.733	0.679	0.692	0.644	1.916	0.656	0.834	208	372	733	695	-0.448	310	423	281	414	0
2	11	2	"PFK0833"	"Ks25_5"	7700	24770	150	467	453	155	72	76	21	100	96	0	327	317	93	124	128	23	94	92	0	1.946	1.974	1.961	2.008	1.535	2.010	0.791	156	294	598	574	0.960	395	203	381	193	0
2	12	2	"PFK0849"	"Ks26_17"	7870	24770	140	146	145	26	68	74	22	99	89	0	405	401	83	123	127	22	100	100	0	0.277	0.277	0.275	0.272	1.645	0.237	0.563	156	341	360	355	-1.854	78	282	77	278	0
2	13	2	"PFK0898"	"Ks31_1"	8080	24770	160	897	871	405	62	66	16	99	98	0	508	491	191	112	116	21	96	92	0	2.109	2.135	2.256	2.149	2.181	2.246	0.813	208	332	1231	1188	1.076	835	396	809	379	0
2	14	2	"PFK0968"	"Ks42_6"	8280	24770	160	394	395	171	62	65	23	96	93	0	367	362	127	107	111	30	95	90	0	1.277	1.306	1.307	1.270	2.125	1.359	0.737	208	289	592	588	0.353	332	260	333	255	0
2	15	2	"PFK1224"	"Ks83_19"	8440	24760	150	153	157	29	65	68	25	98	94	0	204	208	36	116	119	30	97	82	0	1.000	1.000	0.994	1.036	1.783	1.053	0.373	156	285	176	184	0.000	88	88	92	92	0
2	16	2	"PFK1246"	"Ks89_2"	8630	24770	150	169	170	28	67	71	24	100	98	0	353	353	60	123	123	16	100	100	0	0.443	0.448	0.438	0.448	1.400	0.394	0.704	156	342	332	333	-1.173	102	230	103	230	0
2	17	2	"PFK1245"	"Ks89_10"	8820	24770	150	126	130	38	66	70	19	96	76	0	164	169	33	117	118	17	87	66	0	1.277	1.231	1.179	1.264	2.176	1.180	0.477	156	400	107	116	0.352	60	47	64	52	-50
2	18	2	"PFK1268"	"Ks97_1"	9010	24770	150	756	740	175	65	69	19	100	100	0	507	516	109	112	115	19	100	100	0	1.749	1.671	1.717	1.662	1.332	1.714	0.859	156	425	1086	1079	0.807	691	395	675	404	0
2	19	2	"PFK0567"	"Ks101_10"	9200	24770	140	455	437	96	64	106	663	0	0	0	749	723	125	111	113	19	100	100	0	0.613	0.609	0.611	0.598	1.293	0.606	0.882	156	391	1029	985	-0.706	391	638	373	612	0
2	20	2	"PFK0617"	"Ks117_4"	9380	24760	130	179	182	36	63	102	652	0	0	0	246	242	43	108	110	15	100	100	0	0.841	0.888	0.855	0.910	1.494	14.201	0.260	120	405	254	253	-0.251	116	138	119	134	0
2	21	2	"PFK0689"	"Ks157_11"	9580	24770	150	435	435	86	63	65	13	100	100	0	3157	3114	772	109	110	14	100	100	0	0.122	0.124	0.125	0.125	1.294	0.112	0.878	156	374	3420	3377	-3.034	372	3048	372	3005	0
2	22	2	"PFK0731"	"Ks186_10"	9770	24770	160	65535	53419	17212	64	67	16	100	100	52	65535	55499	16930	126	130	25	99	99	60	1.001	0.964	1.001	0.925	1.733	0.971	0.914	208	676	130880	108728	0.001	65471	65409	53355	55373	0
2	1	3	"PFK0746"	"Ks202_1"	5780	24940	150	1363	1311	256	71	75	26	100	100	0	2019	1890	398	128	135	86	100	100	0	0.683	0.704	0.695	0.714	1.270	0.679	0.933	156	621	3183	3002	-0.550	1292	1891	1240	1762	0
2	2	3	"PFK0750"	"Ks202_4"	5970	24940	140	342	346	80	67	72	32	100	100	0	368	380	74	116	127	110	98	71	0	1.091	1.057	1.081	1.056	1.336	0.850	0.624	156	376	527	543	0.126	275	252	279	264	0
2	3	3	"PFK0747"	"Ks202_10"	6160	24940	150	277	284	63	64	67	13	100	100	0	894	906	241	114	116	17	100	100	0	0.273	0.278	0.280	0.280	1.300	0.254	0.878	156	420	993	1012	-1.873	213	780	220	792	0
2	4	3	"PFK0766"	"Ks212_4"	6360	24940	150	646	672	163	68	71	15	100	100	0	944	955	223	120	123	21	100	100	0	0.701	0.723	0.732	0.723	1.238	0.689	0.884	156	396	1402	1439	-0.512	578	824	604	835	0
2	5	3	"PFA0029"	"A12706_1"	6550	24940	150	3592	3789	2220	67	71	32	100	100	0	13504	14113	8307	119	122	21	100	100	0	0.263	0.266	0.259	0.262	1.380	0.247	0.857	156	418	16910	17716	-1.925	3525	13385	3722	13994	0
2	6	3	"PFA0034"	"A13725_4"	6740	24940	150	1071	1050	190	61	66	34	100	100	0	2185	2150	413	114	116	17	100	100	0	0.488	0.486	0.497	0.486	1.217	0.465	0.901	156	516	3081	3025	-1.036	1010	2071	989	2036	0
2	7	3	"PFA0036"	"A13725_6"	6950	24950	160	1395	1267	554	60	63	24	99	99	0	821	748	302	113	115	15	99	98	0	1.886	1.901	1.936	1.935	2.124	1.971	0.854	208	426	2043	1842	0.915	1335	708	1207	635	0
2	8	3	"PFA0038"	"A13725_9"	7130	24940	150	1127	1027	343	63	77	62	100	97	0	607	555	170	114	156	174	91	72	0	2.158	2.186	2.254	2.305	1.638	2.161	0.794	156	342	1557	1405	1.110	1064	493	964	441	0
2	9	3	"PFA0041"	"A14195_3"	7310	24940	150	84	89	30	65	74	45	9	1	0	125	129	38	117	141	130	1	0	0	2.375	2.000	1.038	1.096	3.972	0.532	0.146	156	439	27	36	1.248	19	8	24	12	-50
2	10	3	"PFA0043"	"A14263_1"	7510	24950	150	813	772	281	71	74	19	100	98	0	632	621	192	122	127	23	98	97	0	1.455	1.405	1.403	1.381	1.462	1.440	0.848	156	389	1252	1200	0.541	742	510	701	499	0
2	11	3	"PFA0063"	"A14801_9"	7690	24940	150	103	105	23	71	73	17	77	42	0	160	157	36	124	128	23	62	37	0	0.889	1.030	0.873	0.907	2.828	0.623	0.304	156	368	68	67	-0.170	32	36	34	33	-50
2	12	3	"PFA0065"	"A15774_2"	7890	24970	150	124	123	39	63	69	18	83	73	0	199	201	60	118	123	26	81	73	0	0.753	0.723	0.722	0.734	2.221	0.598	0.540	156	332	142	143	-0.409	61	81	60	83	-50
2	13	3	"PFA0067"	"A16096_5"	8070	24960	160	139	140	43	62	65	15	90	86	0	211	214	68	109	113	20	90	88	0	0.755	0.743	0.744	0.737	1.883	0.567	0.576	208	336	179	183	-0.406	77	102	78	105	0
2	14	3	"PFA0071"	"A16972_1"	8260	24940	150	83	82	16	61	61	10	69	51	0	120	123	20	106	110	29	25	2	0	1.571	1.235	1.011	1.104	3.646	0.187	0.045	156	317	36	38	0.652	22	14	21	17	-50
2	15	3	"PFA0073"	"A1700_2"	8450	24940	150	75	78	19	61	63	14	48	23	0	119	120	23	110	113	28	11	1	0	1.556	1.700	1.000	1.024	3.485	1.057	0.066	156	343	23	27	0.637	14	9	17	10	-50
2	16	3	"PFA0076"	"A1700_6"	8630	24940	150	286	284	55	63	67	29	100	100	0	335	333	67	112	113	15	100	100	0	1.000	1.000	0.984	1.021	1.376	0.920	0.801	156	407	446	442	0.000	223	223	221	221	0
2	17	3	"PFA0109"	"A22053_4"	8820	24950	150	175	181	49	63	66	26	100	98	0	241	247	54	110	111	14	100	98	0	0.855	0.861	0.861	0.876	1.596	0.878	0.588	156	504	243	255	-0.226	112	131	118	137	0
2	18	3	"PFA0112"	"A23157_12"	9020	24950	150	711	707	205	62	63	12	100	100	0	747	729	156	110	111	13	100	100	0	1.019	1.042	1.049	1.027	1.345	1.074	0.859	156	504	1286	1264	0.027	649	637	645	619	0
2	19	3	"PFA0114"	"A23157_18"	9230	24950	150	3239	2969	1288	61	72	121	100	96	0	1334	1198	455	109	123	137	92	91	0	2.594	2.670	2.750	2.647	1.617	2.696	0.872	156	424	4403	3997	1.375	3178	1225	2908	1089	0
2	20	3	"PFA0117"	"A23157_8"	9400	24950	150	192	190	39	61	71	115	64	0	0	257	252	59	106	120	130	62	3	0	0.868	0.884	0.882	0.933	1.674	0.856	0.797	156	473	282	275	-0.205	131	151	129	146	0
2	21	3	"PFA0123"	"A24704_11"	9610	24950	160	764	698	274	61	64	14	100	99	0	342	327	110	106	109	16	93	90	0	2.979	2.882	2.958	2.966	1.873	2.974	0.835	208	445	939	858	1.575	703	236	637	221	0
2	22	3	"PFA0126"	"A24704_6"	9780	24950	150	113	115	25	61	64	14	97	86	0	150	148	23	120	125	24	57	17	0	1.733	1.929	1.700	1.957	2.566	1.400	0.363	156	565	82	82	0.794	52	30	54	28	-50
2	1	4	"PFA0154"	"A3310_10"	5790	25120	150	145	145	26	67	71	28	98	80	0	181	184	28	126	133	83	20	0	0	1.418	1.345	1.419	1.432	1.873	0.263	0.206	156	650	133	136	0.504	78	55	78	58	0
2	2	4	"PFA0156"	"A3310_15"	5980	25140	140	375	368	76	65	69	30	99	99	0	586	580	99	116	124	99	100	100	0	0.660	0.653	0.648	0.641	1.360	0.594	0.764	156	441	780	767	-0.600	310	470	303	464	0
2	3	4	"PFA0159"	"A3310_22"	6170	25130	140	491	482	91	64	66	15	100	100	0	453	455	85	114	116	17	100	100	0	1.260	1.226	1.215	1.237	1.281	1.220	0.884	156	508	766	759	0.333	427	339	418	341	0
2	4	4	"PFA0162"	"A3310_32"	6360	25130	140	1611	1585	388	64	66	15	100	100	0	794	793	180	116	119	18	100	100	0	2.282	2.247	2.231	2.268	1.342	2.317	0.893	156	472	2225	2198	1.190	1547	678	1521	677	0
2	5	4	"PFA0165"	"A3310_7"	6550	25130	140	385	387	99	62	66	29	100	100	0	434	428	113	114	116	16	100	100	0	1.009	1.035	1.053	1.059	1.435	0.990	0.811	156	520	643	639	0.013	323	320	325	314	0
2	6	4	"PFA0168"	"A3920_1"	6750	25140	100	104	105	18	60	61	10	97	88	0	144	149	25	111	113	14	83	55	0	1.333	1.184	1.200	1.214	2.576	0.896	0.261	80	404	77	83	0.415	44	33	45	38	0
2	7	4	"PFC0075"	"C25"	6950	25130	150	109	109	24	60	63	12	92	83	0	130	130	26	113	113	14	57	29	0	2.882	2.882	2.219	2.288	2.584	1.445	0.262	156	437	66	66	1.527	49	17	49	17	-50
2	8	4	"PFC0079"	"C258"	7100	25140	140	158	161	34	63	66	17	100	97	0	224	230	42	114	116	21	100	98	0	0.864	0.845	0.866	0.841	1.635	0.762	0.627	156	397	205	214	-0.212	95	110	98	116	0
2	9	4	"PFC0082"	"C269"	7340	25140	150	251	240	76	64	68	19	93	92	0	334	314	110	118	122	23	89	88	0	0.866	0.898	0.852	0.933	1.686	0.810	0.770	156	474	403	372	-0.208	187	216	176	196	0
2	10	4	"PFC0085"	"C273"	7500	25130	150	98	98	26	71	74	18	58	35	0	146	144	31	125	129	22	47	18	0	1.286	1.421	1.000	0.979	3.172	0.681	0.225	156	443	48	46	0.363	27	21	27	19	-50
2	11	4	"PFC0087"	"C277"	7720	25140	150	827	776	328	69	71	16	98	95	0	612	554	199	123	126	23	93	92	0	1.550	1.640	1.658	1.620	1.600	1.717	0.831	156	436	1247	1138	0.632	758	489	707	431	0
2	12	4	"PFC0090"	"C285"	7910	25140	160	821	738	334	61	64	14	99	98	0	454	437	172	113	116	21	93	92	0	2.229	2.090	2.135	2.102	2.393	2.163	0.818	208	409	1101	1001	1.156	760	341	677	324	0
2	13	4	"PFC0107"	"C321"	8090	25140	140	313	294	101	61	62	11	97	94	0	234	221	69	106	108	13	91	84	0	1.969	2.026	1.981	2.144	1.883	1.891	0.697	156	343	380	348	0.977	252	128	233	115	0
2	14	4	"PFC0110"	"C332"	8290	25140	150	233	224	66	59	60	11	99	96	0	309	295	98	105	106	14	92	92	0	0.853	0.868	0.881	0.932	1.837	0.781	0.750	156	404	378	355	-0.229	174	204	165	190	0
2	15	4	"PFC0112"	"C337"	8450	25140	140	175	180	38	59	60	13	100	100	0	165	164	24	107	108	14	96	87	0	2.000	2.123	2.000	2.290	1.827	2.202	0.594	156	407	174	178	1.000	116	58	121	57	0
2	16	4	"PFC0114"	"C344"	8640	25140	140	113	115	24	61	65	27	88	46	0	176	180	35	109	110	14	97	92	0	0.776	0.761	0.829	0.769	2.166	0.854	0.341	156	495	119	125	-0.366	52	67	54	71	0
2	17	4	"PFC0116"	"C35"	8830	25150	110	108	107	19	62	65	27	81	33	0	137	143	21	110	112	14	81	48	0	1.704	1.364	1.512	1.547	2.258	1.176	0.209	80	439	73	78	0.769	46	27	45	33	0
2	18	4	"PFC0119"	"C354"	9050	25140	150	467	458	137	63	65	16	100	100	0	245	249	60	112	114	15	97	94	0	3.038	2.883	2.997	2.990	1.548	2.908	0.780	156	575	537	532	1.603	404	133	395	137	0
2	19	4	"PFC0135"	"C394"	9240	25140	150	403	377	123	63	75	116	91	76	0	295	283	85	113	127	130	71	11	0	1.868	1.847	1.802	1.885	1.587	1.427	0.655	156	470	522	484	0.902	340	182	314	170	0
2	20	4	"PFC0138"	"C41"	9410	25140	110	111	111	25	61	65	13	88	81	0	135	138	35	108	110	15	65	47	0	1.852	1.667	1.537	1.576	2.419	1.128	0.291	80	408	77	80	0.889	50	27	50	30	0
2	21	4	"PFC0140"	"C413"	9620	25140	130	101	107	35	60	64	14	85	65	0	142	145	41	108	110	14	66	55	0	1.206	1.270	1.091	1.103	2.589	0.946	0.314	120	422	75	84	0.270	41	34	47	37	0
2	22	4	"PFC0142"	"C417"	9780	25140	140	248	249	50	59	61	12	100	100	0	477	489	122	115	116	16	100	99	0	0.522	0.508	0.507	0.521	1.377	0.454	0.854	156	581	551	564	-0.938	189	362	190	374	0
2	1	5	"PFC0144"	"C419"	5790	25310	140	490	481	112	64	67	19	100	100	0	419	421	87	122	125	23	100	100	0	1.434	1.395	1.424	1.405	1.372	1.390	0.841	156	614	723	716	0.520	426	297	417	299	0
2	2	5	"PFC0147"	"C423"	5980	25320	140	661	646	164	63	65	15	100	100	0	604	627	125	115	118	19	100	100	0	1.223	1.139	1.160	1.111	1.394	1.170	0.887	156	466	1087	1095	0.290	598	489	583	512	0
2	3	5	"PFC0161"	"C449"	6170	25320	80	103	103	17	63	65	13	98	76	0	151	152	19	116	118	18	82	48	0	1.143	1.111	1.193	1.224	1.896	0.626	0.187	52	275	75	76	0.193	40	35	40	36	0
2	4	5	"PFC0163"	"C453"	6360	25330	140	166	169	42	62	64	13	96	94	0	214	222	46	114	117	16	99	98	0	1.040	0.991	1.074	1.033	1.804	0.960	0.660	156	476	204	215	0.057	104	100	107	108	0
2	5	5	"PFC0165"	"C46"	6550	25320	140	1990	2064	708	61	62	12	100	100	0	1281	1290	364	113	113	13	100	100	0	1.652	1.702	1.690	1.662	1.333	1.773	0.906	156	478	3097	3180	0.724	1929	1168	2003	1177	0
2	6	5	"PFC0168"	"C472"	6770	25330	150	350	321	101	62	69	23	98	95	0	528	491	160	115	121	29	94	92	0	0.697	0.689	0.674	0.717	1.991	0.649	0.834	156	545	701	635	-0.520	288	413	259	376	0
2	7	5	"PFC0171"	"C489"	6960	25330	150	396	374	107	65	72	25	99	97	0	346	325	81	117	123	27	94	94	0	1.445	1.486	1.445	1.499	1.576	1.486	0.813	156	402	560	517	0.531	331	229	309	208	0
2	8	5	"PFC0174"	"C492"	7140	25320	150	106	105	28	65	68	18	75	55	0	147	148	28	117	119	21	62	36	0	1.367	1.290	1.174	1.229	2.508	1.028	0.267	156	341	71	71	0.451	41	30	40	31	-50
2	9	5	"PFD0418"	"D49176_20"	7290	25320	150	670	643	154	63	66	16	100	100	0	681	677	172	118	120	20	100	100	0	1.078	1.038	1.051	1.053	1.332	0.989	0.845	156	434	1170	1139	0.109	607	563	580	559	0
2	10	5	"PFD0422"	"D49176_29"	7500	25310	130	141	144	28	63	66	16	100	98	0	171	174	32	116	118	18	90	76	0	1.418	1.397	1.412	1.521	1.980	1.283	0.476	120	441	133	139	0.504	78	55	81	58	0
2	11	5	"PFD0425"	"D49176_32"	7680	25320	140	448	434	111	62	66	18	100	100	0	325	330	69	114	117	18	100	100	0	1.829	1.722	1.693	1.725	1.393	1.744	0.844	156	423	597	588	0.871	386	211	372	216	0
2	12	5	"PFD0428"	"D49176_37"	7860	25330	130	127	128	26	60	61	14	100	95	0	169	169	27	112	112	12	94	87	0	1.175	1.193	1.123	1.267	2.033	1.218	0.456	120	420	124	125	0.233	67	57	68	57	0
2	13	5	"PFD0431"	"D49176_44"	8090	25330	150	566	517	171	60	64	16	100	98	0	484	461	156	110	112	17	96	94	0	1.353	1.302	1.301	1.341	1.668	1.249	0.828	156	511	880	808	0.436	506	374	457	351	0
2	14	5	"PFD0436"	"D49176_6"	8260	25320	150	160	160	30	59	65	23	100	96	0	1899	1889	383	106	110	21	100	100	0	0.056	0.057	0.056	0.056	1.420	0.050	0.726	156	518	1894	1884	-4.150	101	1793	101	1783	0
2	15	5	"PFD0454"	"D51731_2"	8470	25330	140	317	298	92	58	60	18	98	94	0	245	234	58	106	107	16	94	92	0	1.863	1.875	1.811	1.853	1.706	1.915	0.722	156	436	398	368	0.898	259	139	240	128	0
2	16	5	"PFD0463"	"D53677_1"	8640	25330	130	136	140	29	60	61	11	100	100	0	185	184	29	109	109	13	99	97	0	1.000	1.067	1.046	1.106	1.671	1.006	0.594	120	396	152	155	0.000	76	76	80	75	0
2	17	5	"PFD0467"	"D53677_8"	8830	25330	140	108	111	21	59	61	12	98	89	0	150	153	25	110	110	13	92	73	0	1.225	1.209	1.278	1.294	2.275	1.092	0.362	156	475	89	95	0.293	49	40	52	43	0
2	18	5	"PFD0471"	"D54177_1"	9010	25330	140	150	151	27	62	64	14	100	99	0	191	193	36	114	115	15	97	92	0	1.143	1.127	1.122	1.201	1.758	0.974	0.616	156	510	165	168	0.193	88	77	89	79	0
2	19	5	"PFD0474"	"D54346_3"	9230	25330	150	531	483	184	66	70	20	97	96	0	380	358	114	118	120	17	92	92	0	1.775	1.737	1.778	1.655	1.608	1.753	0.805	156	473	727	657	0.828	465	262	417	240	0
2	20	5	"PFD0478"	"D56259_1"	9410	25330	140	506	491	112	65	68	18	100	99	0	575	567	111	115	118	18	100	100	0	0.959	0.942	0.962	0.929	1.399	0.939	0.861	156	423	901	878	-0.061	441	460	426	452	0
2	21	5	"PFD0512"	"D6287_18"	9590	25330	140	152	152	31	61	64	15	99	96	0	204	205	34	113	114	16	100	97	0	1.000	0.989	1.010	0.984	1.749	1.000	0.610	156	417	182	183	0.000	91	91	91	92	0
2	22	5	"PFD0515"	"D6287_22"	9780	25330	140	415	427	103	62	64	11	100	100	0	660	680	158	120	120	15	100	100	0	0.654	0.652	0.661	0.651	1.262	0.618	0.854	156	604	893	925	-0.613	353	540	365	560	0
2	1	6	"PFD0519"	"D6287_3"	5790	25500	150	137	143	31	66	69	18	100	92	0	188	191	32	124	126	22	94	73	0	1.109	1.149	1.174	1.204	1.831	1.073	0.528	156	710	135	144	0.150	71	64	77	67	0
2	2	6	"PFD0521"	"D6287_31"	6000	25500	150	631	576	201	64	65	13	100	100	0	599	573	194	120	122	18	99	96	0	1.184	1.130	1.136	1.139	1.479	1.093	0.813	156	476	1046	965	0.243	567	479	512	453	0
2	3	6	"PFD0525"	"D6287_49"	6190	25500	150	233	220	64	64	66	14	98	94	0	1165	1079	384	121	124	19	100	98	0	0.162	0.163	0.164	0.167	1.583	0.150	0.848	156	493	1213	1114	-2.627	169	1044	156	958	0
2	4	6	"PFD0527"	"D6287_53"	6360	25510	130	174	180	32	63	65	15	100	100	0	322	330	57	117	119	16	100	100	0	0.541	0.549	0.527	0.551	1.432	0.508	0.741	120	374	316	330	-0.885	111	205	117	213	0
2	5	6	"PFD0563"	"D65980_2"	6550	25500	140	134	136	30	60	62	12	100	98	0	256	257	44	112	113	13	100	100	0	0.514	0.524	0.502	0.513	1.578	0.482	0.659	156	418	218	221	-0.960	74	144	76	145	0
2	6	6	"PFD0569"	"D6681_10"	6740	25500	150	138	143	50	63	72	27	89	71	0	193	186	55	115	125	36	73	55	0	0.962	1.127	1.000	1.136	2.264	0.849	0.563	156	462	153	151	-0.057	75	78	80	71	-50
2	7	6	"PFD0572"	"D6681_3"	6960	25510	140	242	231	72	65	75	30	92	88	0	324	302	86	115	127	39	92	87	0	0.847	0.888	0.889	0.867	1.611	0.828	0.776	156	369	386	353	-0.240	177	209	166	187	0
2	8	6	"PFD0575"	"D66953_1"	7140	25510	140	183	176	56	64	67	18	91	87	0	222	225	75	114	117	22	87	83	0	1.102	1.009	1.000	1.012	1.879	0.855	0.683	156	310	227	223	0.140	119	108	112	111	0
2	9	6	"PFD0579"	"D7726_1"	7310	25510	150	402	384	99	64	66	15	100	99	0	352	360	72	116	118	20	100	99	0	1.432	1.311	1.340	1.285	1.483	1.339	0.827	156	426	574	564	0.518	338	236	320	244	0
2	10	6	"PFD0583"	"D8137_1"	7500	25510	140	2145	2039	449	60	63	14	100	100	0	1122	1066	230	112	112	14	100	100	0	2.064	2.074	2.090	2.098	1.271	2.095	0.917	156	445	3095	2933	1.046	2085	1010	1979	954	0
2	11	6	"PFE0587"	"E6125_5"	7680	25510	140	203	200	48	59	62	16	99	98	0	254	252	47	110	110	13	99	99	0	1.000	0.993	0.981	0.982	1.547	0.982	0.779	156	391	288	283	0.000	144	144	141	142	0
2	12	6	"PFE0589"	"E6662_1"	7870	25510	140	427	417	123	59	61	14	99	98	0	388	379	83	112	112	14	100	100	0	1.333	1.341	1.451	1.284	1.672	1.385	0.830	156	465	644	625	0.415	368	276	358	267	0
2	13	6	"PFE0591"	"E679_1"	8060	25510	140	1089	1088	292	60	64	16	100	100	0	1441	1417	433	112	115	18	99	99	0	0.774	0.788	0.776	0.803	1.350	0.746	0.880	156	547	2358	2333	-0.369	1029	1329	1028	1305	0
2	14	6	"PFE0593"	"E679_4"	8260	25540	90	112	115	22	64	70	21	94	63	0	158	159	30	117	121	20	75	51	0	1.171	1.214	1.295	1.351	2.496	1.146	0.167	52	334	89	93	0.227	48	41	51	42	0
2	15	6	"PFE0596"	"E6820_1"	8460	25510	140	491	486	135	59	64	24	100	99	0	601	605	138	113	114	18	100	100	0	0.885	0.868	0.865	0.845	1.384	0.867	0.886	156	549	920	919	-0.176	432	488	427	492	0
2	16	6	"PFE0601"	"E70_3"	8670	25510	140	149	145	34	59	62	19	95	87	0	170	166	37	110	110	13	87	83	0	1.500	1.536	1.444	1.456	1.848	1.317	0.590	156	430	150	142	0.585	90	60	86	56	0
2	17	6	"PFE0626"	"E8167_12"	8830	25510	100	85	92	23	58	61	13	83	51	0	141	145	21	108	108	14	85	61	0	0.818	0.919	0.830	0.834	2.382	0.682	0.183	80	286	60	71	-0.290	27	33	34	37	0
2	18	6	"PFE0628"	"E8167_2"	9020	25510	150	72	75	17	63	65	16	31	10	0	114	115	18	112	112	15	23	8	0	4.500	4.000	0.900	1.012	3.082	0.861	0.021	156	536	11	15	2.170	9	2	12	3	-50
2	19	6	"PFE0632"	"E8314_4"	9240	25510	140	117	119	32	66	70	16	87	76	0	164	163	45	116	117	16	81	63	0	1.063	1.128	0.981	0.962	2.656	0.856	0.392	156	472	99	100	0.087	51	48	53	47	0
2	20	6	"PFE0634"	"E832_1"	9430	25520	150	238	222	71	66	69	18	94	92	0	271	263	88	117	119	18	87	86	0	1.117	1.068	1.058	1.059	2.021	0.978	0.749	156	365	326	302	0.159	172	154	156	146	0
2	21	6	"PFE0638"	"E84_1"	9620	25510	140	2271	2051	922	61	64	16	100	100	0	1112	1046	426	117	118	16	99	99	0	2.221	2.142	2.140	2.071	1.661	2.230	0.847	156	356	3205	2919	1.151	2210	995	1990	929	0
2	22	6	"PFE0645"	"E886_1"	9780	25520	130	122	121	19	63	66	18	99	85	0	172	171	28	121	123	18	87	65	0	1.157	1.160	1.192	1.267	2.012	0.972	0.390	120	506	110	108	0.210	59	51	58	50	0
2	1	7	"PFF0003"	"F10044_2"	5820	25690	140	606	580	220	75	79	23	100	98	0	592	580	179	133	134	19	99	97	0	1.157	1.130	1.156	1.094	1.549	1.154	0.847	156	583	990	952	0.210	531	459	505	447	0
2	2	7	"PFF0005"	"F10154_1"	5970	25690	140	231	228	48	71	74	19	99	98	0	228	226	44	128	131	19	96	90	0	1.600	1.602	1.593	1.706	1.731	1.532	0.681	156	441	260	255	0.678	160	100	157	98	0
2	3	7	"PFF0010"	"F1021_1"	6180	25690	140	180	185	43	69	71	16	100	98	0	1007	978	207	128	130	18	100	100	0	0.126	0.136	0.129	0.132	1.429	0.130	0.814	156	478	990	966	-2.985	111	879	116	850	0
2	4	7	"PFF0012"	"F1021_3"	6390	25690	150	240	227	71	64	72	60	89	74	0	1438	1304	459	120	122	20	100	100	0	0.134	0.138	0.140	0.135	1.499	0.122	0.573	156	425	1494	1347	-2.905	176	1318	163	1184	0
2	5	7	"PFF0016"	"F10318_1"	6560	25690	140	314	311	60	59	65	58	100	98	0	389	388	70	111	113	17	100	100	0	0.917	0.910	0.902	0.913	1.342	0.876	0.839	156	444	533	529	-0.125	255	278	252	277	0
2	6	7	"PFF0020"	"F10626_1"	6770	25690	150	479	451	183	59	65	22	98	94	0	451	405	153	112	119	32	91	87	0	1.239	1.338	1.325	1.415	1.908	1.289	0.806	156	469	759	685	0.309	420	339	392	293	0
2	7	7	"PFF0043"	"F11007_3"	6940	25690	140	153	154	34	60	66	22	99	96	0	178	179	32	112	119	32	86	51	0	1.409	1.403	1.405	1.475	1.816	1.331	0.564	156	398	159	161	0.495	93	66	94	67	0
2	8	7	"PFF0046"	"F11089_1"	7130	25690	150	425	424	112	61	64	14	99	98	0	394	393	90	112	114	15	98	98	0	1.291	1.292	1.351	1.262	1.488	1.294	0.849	156	385	646	644	0.368	364	282	363	281	0
2	9	7	"PFF0054"	"F11484_1"	7330	25700	150	377	354	132	63	65	13	98	95	0	363	348	106	114	115	15	94	94	0	1.261	1.244	1.203	1.164	1.646	1.247	0.808	156	443	563	525	0.335	314	249	291	234	0
2	10	7	"PFF0057"	"F1150_5"	7540	25700	140	201	192	64	62	64	13	92	91	0	300	279	79	114	116	15	93	92	0	0.747	0.788	0.746	0.682	1.974	0.726	0.739	156	384	325	295	-0.420	139	186	130	165	0
2	11	7	"PFF0059"	"F11570_1"	7690	25700	150	777	745	229	60	62	12	100	99	0	547	540	114	111	113	15	100	100	0	1.644	1.597	1.627	1.518	1.557	1.694	0.853	156	347	1153	1114	0.718	717	436	685	429	0
2	12	7	"PFF0063"	"F11624_1"	7890	25700	140	107	108	23	60	62	12	93	85	0	333	332	64	112	113	15	99	99	0	0.213	0.218	0.214	0.207	1.882	0.198	0.611	156	449	268	268	-2.233	47	221	48	220	0
2	13	7	"PFF0697"	"F3247_2"	8100	25710	120	92	92	19	61	63	11	87	67	0	158	162	29	114	116	16	90	66	0	0.705	0.646	0.632	0.640	2.297	0.502	0.310	120	409	75	79	-0.505	31	44	31	48	0
2	14	7	"PFF0700"	"F32494_1"	8250	25690	130	1574	1495	292	61	63	17	100	100	0	1993	1885	384	116	119	26	100	100	0	0.806	0.811	0.795	0.818	1.268	0.762	0.893	120	483	3390	3203	-0.311	1513	1877	1434	1769	0
2	15	7	"PFF0702"	"F3277_1"	8460	25690	130	776	751	171	59	62	22	100	100	0	709	716	198	113	116	25	100	99	0	1.203	1.148	1.166	1.207	1.505	1.094	0.869	120	520	1313	1295	0.267	717	596	692	603	0
2	16	7	"PFF0706"	"F32922_1"	8640	25690	130	668	657	150	58	61	19	100	100	0	356	360	67	109	110	14	100	100	0	2.470	2.386	2.432	2.387	1.374	2.358	0.828	120	461	857	850	1.304	610	247	599	251	0
2	17	7	"PFF0708"	"F33056_1"	8830	25690	140	829	786	203	59	61	13	100	100	0	543	523	135	108	109	15	99	99	0	1.770	1.752	1.702	1.806	1.433	1.745	0.861	156	462	1205	1142	0.824	770	435	727	415	0
2	18	7	"PFF0711"	"F33107_1"	9020	25700	150	67	71	17	61	65	30	11	1	0	104	106	20	109	110	16	12	6	0	-1.200	-3.333	0.955	0.934	4.457	4.702	0.114	156	523	1	7	Error	6	-5	10	-3	-50
2	19	7	"PFF0740"	"F34425_1"	9240	25700	140	482	442	153	63	66	16	98	96	0	460	444	145	111	112	14	94	94	0	1.201	1.138	1.149	1.108	1.716	1.104	0.832	156	485	768	712	0.264	419	349	379	333	0
2	20	7	"PFF0742"	"F34449_1"	9430	25700	140	120	120	32	62	65	15	90	82	0	192	185	45	112	113	15	88	82	0	0.725	0.795	0.755	0.765	2.210	0.676	0.480	156	392	138	131	-0.464	58	80	58	73	0
2	21	7	"PFF0744"	"F34605_1"	9600	25700	130	118	119	21	59	63	16	97	91	0	268	270	40	116	116	15	100	100	0	0.388	0.390	0.403	0.374	1.622	0.346	0.628	120	380	211	214	-1.365	59	152	60	154	0
2	22	7	"PFF0749"	"F34859_1"	9780	25700	150	117	114	36	63	68	21	71	58	0	159	159	42	121	125	24	58	40	0	1.421	1.342	1.212	1.141	2.311	1.012	0.518	156	679	92	89	0.507	54	38	51	38	-50
2	1	8	"PFF0757"	"F35105_1"	5790	25880	130	342	346	63	78	86	38	100	100	0	311	309	40	135	138	26	100	100	0	1.500	1.540	1.556	1.542	1.358	1.648	0.751	120	641	440	442	0.585	264	176	268	174	0
2	2	8	"PFF0759"	"F35197_1"	5990	25880	150	2208	2137	530	76	79	20	100	100	0	1653	1616	295	128	131	19	100	100	0	1.398	1.385	1.406	1.355	1.264	1.439	0.930	156	485	3657	3549	0.483	2132	1525	2061	1488	0
2	3	8	"PFF0791"	"F35823_1"	6170	25870	130	281	284	56	68	72	20	100	100	0	222	226	38	125	126	20	99	95	0	2.196	2.139	2.200	2.223	1.552	2.160	0.693	120	454	310	317	1.135	213	97	216	101	0
2	4	8	"PFF0796"	"F36083_1"	6370	25870	140	399	399	93	62	69	56	100	99	0	428	424	103	115	117	21	99	98	0	1.077	1.091	1.107	1.114	1.447	1.092	0.744	156	489	650	646	0.107	337	313	337	309	0
2	5	8	"PFF0798"	"F36120_1"	6550	25880	130	322	324	54	59	64	57	100	100	0	321	319	42	110	111	18	100	100	0	1.246	1.268	1.254	1.267	1.346	1.262	0.844	120	468	474	474	0.318	263	211	265	209	0
2	6	8	"PFF0804"	"F36356_4"	6750	25880	140	1054	1056	295	58	60	13	100	100	0	692	710	170	109	110	13	100	100	0	1.708	1.661	1.663	1.649	1.333	1.693	0.909	156	449	1579	1599	0.773	996	583	998	601	0
2	7	8	"PFF0808"	"F36374_1"	6940	25880	140	188	189	43	59	62	14	99	99	0	618	613	151	110	113	21	99	99	0	0.254	0.258	0.254	0.263	1.556	0.235	0.776	156	461	637	633	-1.977	129	508	130	503	0
2	8	8	"PFF0813"	"F36383_1"	7150	25880	150	217	210	71	60	62	13	96	91	0	333	325	115	112	114	22	92	91	0	0.710	0.704	0.705	0.698	1.635	0.618	0.758	156	464	378	363	-0.493	157	221	150	213	0
2	9	8	"PFF0836"	"F37362_1"	7320	25880	140	468	441	133	61	63	13	100	98	0	627	600	145	113	114	15	100	100	0	0.792	0.780	0.791	0.742	1.566	0.780	0.857	156	427	921	867	-0.337	407	514	380	487	0
2	10	8	"PFF0842"	"F37536_1"	7540	25880	140	89	92	22	60	62	12	82	60	0	175	170	41	115	116	15	84	76	0	0.483	0.582	0.526	0.498	2.656	0.419	0.321	156	449	89	87	-1.049	29	60	32	55	0
2	11	8	"PFF0844"	"F37871_2"	7730	25880	140	467	429	162	60	61	10	98	96	0	406	373	137	114	115	14	94	90	0	1.394	1.425	1.393	1.541	1.925	1.362	0.803	156	375	699	628	0.479	407	292	369	259	0
2	12	8	"PFF0850"	"F38025_1"	7910	25880	150	1112	994	398	62	64	12	100	100	0	466	439	147	116	118	15	94	94	0	3.000	2.885	2.955	2.890	1.728	2.971	0.810	156	421	1400	1255	1.585	1050	350	932	323	0
2	13	8	"PFF0854"	"F38531_3"	8080	25890	130	169	171	30	63	65	13	100	100	0	201	204	30	118	119	16	99	95	0	1.277	1.256	1.338	1.311	1.633	1.230	0.587	120	422	189	194	0.353	106	83	108	86	0
2	14	8	"PFF0857"	"F38658_1"	8270	25880	140	355	345	82	59	61	17	100	100	0	420	412	94	113	116	25	99	99	0	0.964	0.957	0.995	0.978	1.568	0.935	0.828	156	494	603	585	-0.053	296	307	286	299	0
2	15	8	"PFF1501"	"F59165_1"	8450	25890	140	68	70	15	58	60	17	30	4	0	253	263	103	108	112	26	97	96	0	0.069	0.077	0.100	0.091	2.351	0.054	0.068	156	516	155	167	-3.858	10	145	12	155	0
2	16	8	"PFF1503"	"F59212_1"	8650	25880	130	528	529	113	58	60	14	100	100	0	401	409	88	107	110	16	100	100	0	1.599	1.560	1.619	1.575	1.300	1.477	0.835	120	530	764	773	0.677	470	294	471	302	0
2	17	8	"PFF1507"	"F59325_1"	8840	25890	150	241	243	53	58	61	29	99	99	0	197	196	35	107	110	17	98	96	0	2.033	2.079	2.134	2.170	1.765	2.098	0.681	156	501	273	274	1.024	183	90	185	89	0
2	18	8	"PFF1515"	"F59681_5"	9020	25890	150	68	70	17	60	66	32	8	1	0	106	107	19	109	111	18	13	2	0	-2.667	-5.000	0.800	0.765	3.563	2.665	0.195	156	454	5	8	Error	8	-3	10	-2	-50
2	19	8	"PFF1523"	"F60089_1"	9210	25890	150	83	90	33	61	66	31	30	10	0	126	131	26	110	112	18	46	23	0	1.375	1.381	0.985	1.032	3.316	1.481	0.164	156	465	38	50	0.459	22	16	29	21	-50
2	20	8	"PFF1525"	"F60196_1"	9400	25890	150	71	73	20	59	61	11	50	23	0	110	112	21	109	110	14	30	11	0	12.000	4.667	0.952	0.978	3.426	0.601	0.039	156	433	13	17	3.585	12	1	14	3	-50
2	21	8	"PFF1565"	"F62141_1"	9590	25890	140	589	575	165	59	61	14	100	100	0	1042	1009	310	113	114	15	100	100	0	0.571	0.576	0.570	0.585	1.469	0.543	0.861	156	529	1459	1412	-0.810	530	929	516	896	0
2	22	8	"PFF1569"	"F62233_2"	9820	25890	140	144	143	38	62	66	18	91	85	0	164	165	38	118	122	21	77	55	0	1.783	1.723	1.623	1.658	2.316	1.512	0.470	156	709	128	128	0.834	82	46	81	47	0
2	1	9	"PFF1573"	"F62329_1"	5810	26070	110	111	115	20	74	78	20	88	45	0	162	165	28	131	134	19	65	36	0	1.194	1.206	1.067	1.286	2.786	1.193	0.138	80	517	68	75	0.255	37	31	41	34	0
2	2	9	"PFF1576"	"F62396_2"	5990	26060	140	271	265	57	70	73	17	99	99	0	221	221	46	126	128	17	95	89	0	2.116	2.053	2.120	2.271	1.846	2.066	0.644	156	496	296	290	1.081	201	95	195	95	0
2	3	9	"PFF1579"	"F62610_1"	6190	26070	150	416	390	167	63	67	18	98	93	0	286	274	92	117	119	19	90	88	0	2.089	2.083	2.027	1.920	1.797	2.180	0.746	156	516	522	484	1.063	353	169	327	157	0
2	4	9	"PFF1581"	"F62610_13"	6360	26060	130	342	338	73	61	63	15	100	100	0	301	301	61	111	113	17	100	100	0	1.479	1.458	1.422	1.475	1.336	1.385	0.827	120	539	471	467	0.565	281	190	277	190	0
2	5	9	"PFF1628"	"F63860_1"	6570	26060	110	78	81	18	61	62	11	68	37	0	128	132	25	109	112	25	37	17	0	0.895	0.870	0.700	0.724	3.054	0.353	0.124	80	439	36	43	-0.160	17	19	20	23	0
2	6	9	"PFF1634"	"F64095_1"	6740	26070	150	72	74	14	60	63	14	44	16	0	117	116	23	111	112	23	18	3	0	2.000	2.800	0.750	0.735	3.261	0.258	0.020	156	515	18	19	1.000	12	6	14	5	-50
2	7	9	"PFF1641"	"F64252_1"	6910	26060	130	163	180	106	61	64	15	100	100	0	254	263	110	112	113	15	100	100	0	0.718	0.788	0.760	0.788	1.482	1.009	0.810	120	443	244	270	-0.477	102	142	119	151	0
2	8	9	"PFF1644"	"F64347_2"	7130	26070	140	529	492	200	60	62	12	98	98	0	314	290	103	112	114	20	87	85	0	2.322	2.427	2.454	2.516	1.780	2.402	0.804	156	566	671	610	1.215	469	202	432	178	0
2	9	9	"PFF1647"	"F6440_2"	7330	26070	150	1180	1100	438	60	61	11	100	100	0	955	879	394	111	112	13	98	95	0	1.327	1.354	1.327	1.547	1.951	1.286	0.864	156	442	1964	1808	0.408	1120	844	1040	768	0
2	10	9	"PFF1652"	"F64735_1"	7480	26070	150	797	759	204	60	61	10	100	100	0	1074	1015	309	112	114	13	97	96	0	0.766	0.774	0.791	0.826	1.539	0.737	0.911	156	502	1699	1602	-0.384	737	962	699	903	0
2	11	9	"PFF1680"	"F65658_4"	7710	26070	140	180	173	46	61	62	11	96	94	0	372	353	97	115	116	14	96	96	0	0.463	0.471	0.467	0.485	2.166	0.427	0.765	156	519	376	350	-1.111	119	257	112	238	0
2	12	9	"PFF1682"	"F65704_1"	7900	26070	120	187	184	56	63	65	12	95	93	0	229	232	63	120	121	16	92	89	0	1.138	1.080	1.015	1.066	2.029	0.979	0.645	120	372	233	233	0.186	124	109	121	112	0
2	13	9	"PFF1687"	"F66126_1"	8070	26080	140	245	239	58	63	68	40	97	93	0	386	388	84	120	121	26	100	100	0	0.684	0.657	0.658	0.633	1.495	0.686	0.638	156	470	448	444	-0.547	182	266	176	268	0
2	14	9	"PFF1693"	"F66450_1"	8290	26080	140	113	112	27	61	66	40	67	9	0	339	329	111	117	118	26	91	90	0	0.234	0.241	0.219	0.234	1.841	0.199	0.616	156	465	274	263	-2.094	52	222	51	212	0
2	15	9	"PFF1696"	"F66665_1"	8470	26070	130	761	716	212	59	61	12	100	100	0	1671	1504	472	110	113	23	100	100	0	0.450	0.471	0.467	0.473	1.398	0.417	0.870	120	420	2263	2051	-1.153	702	1561	657	1394	0
2	16	9	"PFF1698"	"F66828_1"	8640	26080	130	107	112	31	58	60	13	94	88	0	151	149	25	107	110	22	76	48	0	1.114	1.286	1.148	1.260	2.705	0.997	0.232	120	499	93	96	0.155	49	44	54	42	0
2	17	9	"PFI0357"	"I4256_1"	8850	26080	150	198	199	69	58	61	18	94	90	0	217	217	65	108	110	14	92	88	0	1.284	1.294	1.276	1.290	2.017	1.258	0.667	156	466	249	250	0.361	140	109	141	109	0
2	18	9	"PFI0360"	"I4355_3"	9040	26080	140	496	475	195	61	67	23	99	95	0	360	338	112	110	112	16	93	93	0	1.740	1.816	1.836	1.817	2.066	1.882	0.815	156	429	685	642	0.799	435	250	414	228	0
2	19	9	"PFI0362"	"I4394_2"	9230	26080	130	108	112	27	62	66	19	90	60	0	352	340	97	111	112	17	96	95	0	0.191	0.218	0.189	0.209	2.289	0.167	0.424	120	398	287	279	-2.389	46	241	50	229	0
2	20	9	"PFI0367"	"I4500_1"	9380	26080	130	325	333	65	59	61	11	100	100	0	257	258	52	108	109	15	100	100	0	1.785	1.827	1.878	1.901	1.532	1.830	0.739	120	408	415	424	0.836	266	149	274	150	0
2	21	9	"PFI0369"	"I4547_2"	9570	26070	130	347	345	57	57	58	9	100	100	0	414	408	73	109	110	13	100	100	0	0.951	0.963	0.961	0.976	1.298	0.895	0.852	120	508	595	587	-0.073	290	305	288	299	0
2	22	9	"PFI0371"	"I4582_1"	9800	26070	140	282	276	70	58	60	12	100	100	0	286	278	73	114	115	14	97	96	0	1.302	1.329	1.330	1.386	1.549	1.240	0.809	156	740	396	382	0.381	224	172	218	164	0
2	1	10	"PFI0397"	"I5035_1"	5780	26280	100	108	107	17	67	71	18	91	61	0	158	159	26	130	131	18	61	38	0	1.464	1.379	1.169	1.360	2.522	0.784	0.188	80	446	69	69	0.550	41	28	40	29	0
2	2	10	"PFI0404"	"I5222_1"	6000	26250	140	806	744	234	69	72	16	100	100	0	401	392	142	127	128	17	94	91	0	2.690	2.547	2.617	2.894	1.772	2.411	0.829	156	518	1011	940	1.427	737	274	675	265	0
2	3	10	"PFI0407"	"I5252_1"	6160	26250	130	362	356	83	63	64	13	100	100	0	242	248	50	114	116	16	100	99	0	2.336	2.187	2.261	2.242	1.419	2.212	0.791	120	425	427	427	1.224	299	128	293	134	0
2	4	10	"PFI0409"	"I5362_4"	6380	26260	120	123	131	44	60	61	12	92	83	0	270	265	88	110	111	15	90	90	0	0.394	0.458	0.464	0.435	2.023	0.394	0.611	120	510	223	226	-1.345	63	160	71	155	0
2	5	10	"PFI0418"	"I5700_1"	6550	26260	130	194	208	68	60	62	12	100	100	0	198	201	33	111	113	22	99	95	0	1.540	1.644	1.610	1.663	1.610	1.754	0.576	120	570	221	238	0.623	134	87	148	90	0
2	6	10	"PFI0423"	"I5893_2"	6770	26250	130	246	224	74	61	64	13	95	92	0	392	353	122	114	116	23	89	89	0	0.665	0.682	0.682	0.682	1.671	0.634	0.849	120	486	463	402	-0.588	185	278	163	239	0
2	7	10	"PFI0448"	"I6567_2"	6930	26260	130	580	571	120	64	67	15	100	100	0	895	890	199	116	117	16	100	100	0	0.662	0.655	0.669	0.655	1.283	0.611	0.880	120	519	1295	1281	-0.594	516	779	507	774	0
2	8	10	"PFI0451"	"I6639_1"	7110	26260	130	204	205	39	63	65	14	100	100	0	254	253	41	113	115	15	100	100	0	1.000	1.014	0.982	1.026	1.529	1.001	0.745	120	571	282	282	0.000	141	141	142	140	0
2	9	10	"PFI0457"	"I6658_1"	7330	26260	140	367	351	151	61	62	10	99	96	0	349	336	113	112	112	13	92	92	0	1.291	1.295	1.285	1.179	1.980	1.335	0.795	156	495	543	514	0.369	306	237	290	224	0
2	10	10	"PFI0459"	"I6658_3"	7500	26260	130	200	201	40	62	63	12	100	100	0	372	372	77	114	116	15	100	100	0	0.535	0.539	0.544	0.539	1.481	0.487	0.757	120	460	396	397	-0.903	138	258	139	258	0
2	11	10	"PFI0461"	"I6724_2"	7720	26250	150	616	569	243	64	65	13	97	94	0	481	435	176	120	121	16	92	88	0	1.529	1.603	1.535	1.606	1.865	1.564	0.866	156	575	913	820	0.613	552	361	505	315	0
2	12	10	"PFI0465"	"I6851_2"	7910	26260	140	87	88	22	63	64	12	72	48	0	206	205	60	117	119	16	87	84	0	0.270	0.284	0.296	0.291	2.785	0.208	0.296	156	457	113	113	-1.891	24	89	25	88	0
2	13	10	"PFI0492"	"I7697_2"	8100	26250	130	166	160	45	61	65	39	85	70	0	234	224	67	113	117	29	86	75	0	0.868	0.892	0.877	0.892	1.879	0.754	0.454	120	482	226	210	-0.205	105	121	99	111	0
2	14	10	"PFI0498"	"I7884_1"	8300	26260	140	117	116	29	60	64	24	85	61	0	206	201	62	114	119	41	81	55	0	0.620	0.644	0.604	0.580	1.992	0.471	0.543	156	461	149	143	-0.691	57	92	56	87	0
2	15	10	"PFI0501"	"I8013_1"	8460	26260	130	294	294	53	59	61	13	100	100	0	225	232	42	109	114	37	98	90	0	2.026	1.911	1.960	1.980	1.592	1.980	0.650	120	415	351	358	1.019	235	116	235	123	0
2	16	10	"PFI0504"	"I8083_1"	8660	26260	140	1443	1410	451	58	60	14	100	100	0	1238	1252	391	108	110	20	100	100	0	1.226	1.182	1.185	1.191	1.464	1.182	0.911	156	515	2515	2496	0.294	1385	1130	1352	1144	0
2	17	10	"PFI0510"	"I8305_1"	8870	26260	150	274	260	95	60	63	20	93	93	0	466	441	187	110	111	14	89	89	0	0.601	0.604	0.582	0.609	1.877	0.514	0.754	156	453	570	531	-0.734	214	356	200	331	0
2	18	10	"PFI0513"	"I8332_1"	9030	26260	130	337	332	68	64	71	27	100	99	0	423	416	88	113	115	17	100	100	0	0.881	0.884	0.890	0.898	1.374	0.840	0.818	120	434	583	571	-0.183	273	310	268	303	0
2	19	10	"PFJ0455"	"J53_17"	9250	26260	140	481	443	182	65	71	23	96	92	0	803	766	371	115	116	18	93	90	0	0.605	0.581	0.544	0.683	2.511	0.520	0.833	156	529	1104	1029	-0.726	416	688	378	651	0
2	20	10	"PFJ0457"	"J53_21"	9440	26270	130	70	73	15	59	62	13	43	18	0	750	668	298	110	111	16	93	92	0	0.017	0.025	0.029	0.038	3.206	0.021	0.191	120	426	651	572	-5.862	11	640	14	558	0
2	21	10	"PFJ0459"	"J53_23"	9600	26270	150	68	70	14	58	60	11	45	19	0	112	116	20	111	112	14	28	10	0	10.000	2.400	0.860	0.842	3.597	0.368	0.057	156	571	11	17	3.322	10	1	12	5	-50
2	22	10	"PFJ0463"	"J53_29"	9810	26270	140	1425	1287	583	59	61	11	100	100	0	1137	1086	449	116	118	15	98	96	0	1.338	1.266	1.308	1.255	2.073	1.245	0.830	156	693	2387	2198	0.420	1366	1021	1228	970	0
2	1	11	"PFJ0468"	"J53_37"	5800	26440	130	286	281	56	62	64	15	100	100	0	241	244	41	120	121	17	100	99	0	1.851	1.766	1.678	1.810	1.558	1.834	0.694	120	631	345	343	0.888	224	121	219	124	0
2	2	11	"PFJ0472"	"J53_41"	6010	26440	140	576	511	214	64	67	15	99	95	0	507	477	182	119	120	17	93	92	0	1.320	1.249	1.259	1.244	1.837	1.225	0.844	156	453	900	805	0.400	512	388	447	358	0
2	3	11	"PFJ0495"	"J564_1"	6180	26440	140	1097	1048	190	62	64	12	100	100	0	1033	1007	195	112	113	14	100	100	0	1.124	1.102	1.122	1.115	1.290	1.090	0.920	156	510	1956	1881	0.168	1035	921	986	895	0
2	4	11	"PFJ0497"	"J564_3"	6370	26440	130	133	134	25	60	62	16	99	94	0	675	685	125	111	112	13	100	100	0	0.129	0.129	0.128	0.124	1.503	0.119	0.676	120	521	637	648	-2.950	73	564	74	574	0
2	5	11	"PFJ0500"	"J56_7"	6570	26440	130	107	111	32	59	62	17	92	75	0	169	172	31	111	112	14	95	87	0	0.828	0.852	0.841	0.809	2.415	0.877	0.342	120	492	106	113	-0.273	48	58	52	61	0
2	6	11	"PFJ0503"	"J583_1"	6740	26450	150	73	75	16	62	64	13	41	19	0	125	128	26	114	116	15	42	26	0	1.000	0.929	0.667	0.636	3.094	0.418	0.105	156	563	22	27	0.000	11	11	13	14	-50
2	7	11	"PFJ0506"	"J587_3"	6930	26450	110	98	100	29	65	70	18	73	43	0	134	138	35	117	119	20	47	30	0	1.941	1.667	1.037	1.042	3.085	0.961	0.177	80	453	50	56	0.957	33	17	35	21	0
2	8	11	"PFJ0508"	"J587_5"	7140	26450	100	93	96	21	63	67	16	82	45	0	140	150	42	113	115	18	63	41	0	1.111	0.892	0.887	1.047	2.957	0.503	0.310	80	432	57	70	0.152	30	27	33	37	0
2	9	11	"PFJ0527"	"J647_6"	7350	26450	140	721	648	277	62	64	11	100	98	0	702	637	239	114	115	15	95	94	0	1.121	1.120	1.108	1.100	1.885	1.126	0.851	156	489	1247	1109	0.164	659	588	586	523	0
2	10	11	"PFJ0531"	"J64_1"	7510	26450	130	600	597	132	64	65	13	100	100	0	475	481	86	118	119	16	100	100	0	1.501	1.468	1.467	1.464	1.264	1.512	0.868	120	452	893	896	0.586	536	357	533	363	0
2	11	11	"PFJ0533"	"J64_3"	7700	26440	120	324	330	82	64	65	13	100	100	0	300	302	63	120	121	16	98	98	0	1.444	1.462	1.481	1.507	1.568	1.480	0.830	120	496	440	448	0.531	260	180	266	182	0
2	12	11	"PFJ0536"	"J65_10"	7900	26450	140	447	435	138	61	62	11	99	98	0	466	481	126	116	117	16	100	100	0	1.103	1.025	1.071	0.974	1.723	1.037	0.843	156	557	736	739	0.141	386	350	374	365	0
2	13	11	"PFJ0538"	"J65_12"	8080	26440	110	107	111	23	59	60	10	98	95	0	146	150	24	110	112	16	88	57	0	1.333	1.300	1.265	1.335	2.014	1.059	0.378	80	457	84	92	0.415	48	36	52	40	0
2	14	11	"PFJ0540"	"J65_2"	8300	26450	140	608	562	239	59	61	14	98	96	0	396	381	135	109	114	33	93	91	0	1.913	1.849	1.915	1.894	1.981	1.915	0.788	156	516	836	775	0.936	549	287	503	272	0
2	15	11	"PFJ0567"	"J71_12"	8460	26450	130	323	329	65	58	60	13	100	100	0	246	248	45	108	111	33	100	95	0	1.920	1.936	1.938	1.995	1.394	1.862	0.692	120	397	403	411	0.941	265	138	271	140	0
2	16	11	"PFJ0569"	"J71_2"	8650	26450	150	74	79	21	59	61	13	55	30	0	110	113	21	109	110	13	32	12	0	15.000	5.000	1.029	0.998	3.058	1.944	0.032	156	519	16	24	3.907	15	1	20	4	-50
2	17	11	"PFJ0571"	"J71_6"	8840	26450	150	69	71	13	62	65	17	24	5	0	108	109	21	111	112	16	17	4	0	-2.333	-4.500	0.667	0.764	4.458	0.327	0.010	156	495	4	7	Error	7	-3	9	-2	-50
2	18	11	"PFJ0573"	"J71_9"	9040	26440	130	22211	20627	4992	67	73	24	100	100	0	19100	18003	4508	115	117	20	100	100	0	1.166	1.149	1.139	1.162	1.346	1.110	0.908	120	501	41129	38448	0.222	22144	18985	20560	17888	0
2	19	11	"PFJ0576"	"J73_13"	9230	26450	120	108	109	24	66	72	38	56	8	0	161	163	26	114	117	29	77	35	0	0.894	0.878	0.833	0.815	2.156	0.923	0.312	120	461	89	92	-0.162	42	47	43	49	0
2	20	11	"PFJ0578"	"J73_15"	9420	26450	130	1816	1774	415	61	66	36	100	100	0	1468	1406	352	113	116	29	100	100	0	1.295	1.325	1.305	1.347	1.327	1.303	0.897	120	450	3110	3006	0.373	1755	1355	1713	1293	0
2	21	11	"PFK0742"	"Ks1964_2"	9610	26470	150	86	89	23	63	64	11	74	51	0	125	130	29	118	120	19	33	16	0	3.286	2.167	0.943	1.137	4.208	0.706	0.090	156	482	30	38	1.716	23	7	26	12	-50
2	22	11	"PFK0745"	"Ks1_2"	9810	26450	140	177	177	55	65	66	13	97	91	0	334	314	104	124	126	20	91	90	0	0.533	0.589	0.549	0.590	1.948	0.496	0.774	156	643	322	302	-0.907	112	210	112	190	0
2	1	12	"PFK0752"	"Ks202_6"	5830	26620	130	1599	1485	688	61	65	17	100	100	0	1026	1039	463	114	118	30	100	99	0	1.686	1.539	1.547	1.544	1.745	1.506	0.873	120	584	2450	2349	0.754	1538	912	1424	925	0
2	2	12	"PFK0755"	"Ks202_9"	6000	26620	130	500	507	134	63	66	15	100	100	0	368	379	87	114	117	35	99	99	0	1.720	1.675	1.701	1.715	1.409	1.604	0.829	120	392	691	709	0.783	437	254	444	265	0
2	3	12	"PFK0757"	"Ks206_2"	6160	26630	100	87	91	22	63	65	14	67	40	0	134	134	20	113	114	15	57	30	0	1.143	1.333	1.000	1.236	3.403	1.186	0.123	80	364	45	49	0.193	24	21	28	21	0
2	4	12	"PFK0760"	"Ks210_1"	6380	26630	120	81	84	19	61	63	14	65	28	0	160	162	28	113	114	14	88	80	0	0.426	0.469	0.476	0.458	2.609	0.399	0.183	120	554	67	72	-1.233	20	47	23	49	0
2	5	12	"PFK0786"	"Ks225_7"	6600	26640	140	115	118	29	59	62	14	96	83	0	214	208	52	112	113	13	91	89	0	0.549	0.615	0.579	0.603	2.613	0.503	0.526	156	573	158	155	-0.865	56	102	59	96	0
2	6	12	"PFK0793"	"Ks2300_1"	6790	26640	130	106	109	30	63	66	13	85	68	0	140	141	32	116	117	16	60	40	0	1.792	1.840	1.394	1.338	2.580	1.251	0.304	120	375	67	71	0.841	43	24	46	25	0
2	7	12	"PFK0795"	"Ks2345_1"	6970	26630	150	1129	1011	394	66	70	17	100	100	0	637	600	239	120	122	19	94	92	0	2.056	1.969	1.952	2.156	1.927	1.919	0.834	156	496	1580	1425	1.040	1063	517	945	480	0
2	8	12	"PFK0799"	"Ks244_1"	7140	26630	140	330	328	87	62	66	18	100	99	0	360	357	81	114	117	17	98	98	0	1.089	1.095	1.068	1.100	1.550	1.084	0.828	156	507	514	509	0.124	268	246	266	243	0
2	9	12	"PFK0802"	"Ks244_3"	7320	26640	140	360	352	110	62	65	14	96	95	0	405	398	93	115	117	16	98	98	0	1.028	1.025	1.045	0.976	2.119	1.046	0.854	156	481	588	573	0.039	298	290	290	283	0
2	10	12	"PFK0804"	"Ks244_8"	7520	26630	130	249	253	74	63	66	23	100	100	0	167	166	30	117	118	16	85	70	0	3.720	3.878	3.491	4.019	2.137	4.281	0.443	120	493	236	239	1.895	186	50	190	49	0
2	11	12	"PFK0825"	"Ks25_1"	7710	26640	130	311	302	59	60	63	22	100	100	0	243	247	45	113	114	13	100	100	0	1.931	1.806	1.795	1.852	1.458	1.810	0.777	120	520	381	376	0.949	251	130	242	134	0
2	12	12	"PFK0827"	"Ks25_12"	7890	26630	130	358	364	68	60	61	11	100	100	0	206	211	45	117	117	15	100	95	0	3.348	3.234	3.289	3.567	1.662	3.132	0.673	120	544	387	398	1.743	298	89	304	94	0
2	13	12	"PFK0830"	"Ks25_19"	8110	26640	150	205	202	64	61	63	14	97	94	0	543	523	168	116	117	16	98	96	0	0.337	0.346	0.362	0.340	1.690	0.322	0.761	156	645	571	548	-1.568	144	427	141	407	0
2	14	12	"PFK0834"	"Ks25_8"	8310	26640	130	221	217	71	65	67	16	97	92	0	173	171	47	117	119	17	80	68	0	2.786	2.815	2.675	2.666	2.525	2.992	0.449	120	438	212	206	1.478	156	56	152	54	0
2	15	12	"PFK0839"	"Ks266_15"	8460	26630	130	1629	1619	400	63	65	13	100	100	0	924	883	214	116	119	27	99	99	0	1.938	2.029	2.037	2.068	1.409	1.958	0.875	120	425	2374	2323	0.955	1566	808	1556	767	0
2	16	12	"PFK0841"	"Ks266_6"	8650	26630	130	684	672	164	60	65	43	100	100	0	713	692	171	115	118	28	100	100	0	1.043	1.061	1.050	1.070	1.315	0.975	0.856	120	530	1222	1189	0.061	624	598	612	577	0
2	17	12	"PFK0858"	"Ks271_1"	8850	26630	130	532	525	75	61	63	14	100	100	0	1082	1052	162	113	113	15	100	100	0	0.486	0.494	0.493	0.495	1.259	0.470	0.892	120	500	1440	1403	-1.041	471	969	464	939	0
2	18	12	"PFK0868"	"Ks2886_1"	9030	26640	150	63	65	16	62	66	18	9	3	0	101	101	18	111	113	18	6	0	0	-0.100	-0.300	0.553	0.547	3.156	0.537	0.041	156	537	-9	-7	Error	1	-10	3	-10	-50
2	19	12	"PFK0871"	"Ks291_5"	9220	26640	150	67	70	26	62	67	35	5	1	0	113	114	21	111	115	27	12	3	0	2.500	2.667	0.800	0.790	3.464	0.152	0.004	156	531	7	11	1.322	5	2	8	3	-50
2	20	12	"PFK0873"	"Ks291_8"	9410	26640	150	65	70	21	61	65	35	7	1	0	107	108	21	112	116	28	4	1	0	-0.800	-2.250	0.625	0.710	4.243	1.510	0.200	156	475	-1	5	Error	4	-5	9	-4	-50
2	21	12	"PFK0878"	"Ks2_13"	9600	26640	150	92	95	27	67	69	15	68	35	0	137	140	30	122	123	19	45	23	0	1.667	1.556	1.049	1.125	3.433	0.839	0.164	156	502	40	46	0.737	25	15	28	18	-50
2	22	12	"PFK0881"	"Ks2_9"	9820	26640	140	144	140	35	69	71	14	93	84	0	194	189	47	126	128	20	81	71	0	1.103	1.127	1.034	1.023	2.348	0.838	0.470	156	686	143	134	0.141	75	68	71	63	0
2	1	13	"PFL0033"	"L1_66"	5810	26800	110	91	92	21	63	69	25	56	12	0	131	127	29	116	120	28	30	6	0	1.867	2.636	1.028	1.019	3.242	1.547	0.075	80	522	43	40	0.900	28	15	29	11	0
2	2	13	"PFL0035"	"L1_7"	6030	26790	150	78	77	15	64	69	27	14	0	0	121	125	21	115	119	31	17	1	0	2.333	1.300	0.857	0.915	3.240	1.962	0.119	156	645	20	23	1.222	14	6	13	10	-50
2	3	13	"PFL0037"	"L1_72"	6220	26810	130	96	96	23	63	65	16	78	50	0	143	137	34	112	114	16	61	46	0	1.065	1.320	0.809	0.901	3.210	0.680	0.208	120	483	64	58	0.090	33	31	33	25	0
2	4	13	"PFL0041"	"L1_79"	6370	26820	150	72	72	15	61	63	15	31	9	0	105	107	19	111	112	15	11	4	0	-1.833	-2.750	0.667	0.842	3.682	0.061	0.000	156	660	5	7	Error	11	-6	11	-4	-50
2	5	13	"PFL0043"	"L1_81"	6560	26820	100	87	87	14	61	64	16	70	28	0	141	143	25	111	112	14	75	51	0	0.867	0.813	0.909	0.809	3.123	0.472	0.105	80	404	56	58	-0.206	26	30	26	32	0
2	6	13	"PFL0045"	"L1_83"	6760	26810	130	300	296	58	65	68	18	100	100	0	297	291	59	115	117	14	100	100	0	1.291	1.313	1.273	1.356	1.466	1.266	0.782	120	427	417	407	0.369	235	182	231	176	0
2	7	13	"PFL0068"	"L2_117"	6910	26820	140	608	585	209	67	70	16	97	96	0	572	560	165	124	125	17	98	98	0	1.208	1.188	1.253	1.116	2.057	1.224	0.818	156	455	989	954	0.272	541	448	518	436	0
2	8	13	"PFL0070"	"L2_12"	7110	26820	130	1697	1610	288	64	67	18	100	100	0	1212	1179	190	121	122	17	100	100	0	1.497	1.461	1.458	1.456	1.212	1.453	0.921	120	537	2724	2604	0.582	1633	1091	1546	1058	0
2	9	13	"PFL0072"	"L2_123"	7330	26830	140	150	147	47	63	66	19	86	80	0	161	155	42	117	118	15	72	63	0	1.977	2.211	1.727	1.796	2.647	1.877	0.389	156	508	131	122	0.984	87	44	84	38	0
2	10	13	"PFL0074"	"L2_127"	7490	26820	120	212	212	51	61	64	24	100	97	0	240	239	43	117	117	15	100	97	0	1.228	1.238	1.283	1.263	1.609	1.226	0.765	120	401	274	273	0.296	151	123	151	122	0
2	11	13	"PFL0077"	"L2_135"	7680	26820	120	172	171	44	59	62	22	98	95	0	419	408	101	115	115	14	99	99	0	0.372	0.382	0.373	0.372	1.522	0.356	0.698	120	472	417	405	-1.428	113	304	112	293	0
2	12	13	"PFL0079"	"L2_139"	7870	26830	130	434	442	136	60	62	12	100	100	0	290	296	66	115	115	14	100	99	0	2.137	2.110	2.221	2.117	1.625	2.244	0.811	120	582	549	563	1.096	374	175	382	181	0
2	13	13	"PFL0101"	"L2_180"	8090	26830	140	383	359	133	64	65	13	99	96	0	300	287	96	119	120	15	92	89	0	1.762	1.756	1.791	1.786	2.040	1.765	0.704	156	556	500	463	0.818	319	181	295	168	0
2	14	13	"PFL0104"	"L2_185"	8230	26840	150	89	90	21	69	70	15	57	30	0	132	137	29	122	123	17	41	20	0	2.000	1.400	0.969	1.012	3.293	0.810	0.118	156	506	30	36	1.000	20	10	21	15	-50
2	15	13	"PFL0109"	"L2_193"	8460	26830	140	662	600	220	71	73	16	98	97	0	423	403	134	124	127	25	93	92	0	1.977	1.896	1.878	1.867	1.735	1.891	0.840	156	524	890	808	0.983	591	299	529	279	0
2	16	13	"PFL0111"	"L2_195"	8630	26830	120	297	295	65	65	71	47	100	99	0	208	211	41	119	123	26	95	83	0	2.607	2.500	2.566	2.659	1.621	2.633	0.636	120	480	321	322	1.382	232	89	230	92	0
2	17	13	"PFL0113"	"L2_198"	8850	26830	130	214	205	64	59	64	43	91	82	0	146	147	34	113	115	21	61	40	0	4.697	4.294	3.937	4.430	2.537	3.825	0.385	120	567	188	180	2.232	155	33	146	34	0
2	18	13	"PFL0115"	"L2_20"	9040	26840	140	109	117	35	60	63	14	91	82	0	433	415	165	111	113	15	94	92	0	0.152	0.188	0.191	0.194	2.181	0.148	0.513	156	483	371	361	-2.716	49	322	57	304	0
2	19	13	"PFL0135"	"L2_233"	9210	26840	120	148	153	34	62	65	13	100	99	0	141	143	19	115	116	15	72	40	0	3.308	3.250	3.085	3.621	2.409	3.335	0.313	120	410	112	119	1.726	86	26	91	28	0
2	20	13	"PFL0138"	"L2_238"	9410	26830	150	103	104	29	64	67	15	76	57	0	118	117	24	115	117	15	28	10	0	13.000	20.000	2.593	2.380	3.596	3.608	0.070	156	470	42	42	3.700	39	3	40	2	-50
2	21	13	"PFL0141"	"L2_248"	9580	26830	130	618	625	134	69	72	17	100	100	0	341	349	72	121	122	17	100	100	0	2.495	2.439	2.483	2.484	1.386	2.444	0.821	120	433	769	784	1.319	549	220	556	228	0
2	22	13	"PFL0145"	"L2_259"	9790	26830	150	80	81	17	71	74	15	31	7	0	130	133	36	126	128	25	26	11	0	2.250	1.429	0.542	0.476	3.419	0.194	0.066	156	753	13	17	1.170	9	4	10	7	-50
2	1	14	"PFL0149"	"L2_268"	5790	27000	140	148	151	34	61	65	19	98	94	0	170	172	32	119	121	17	88	69	0	1.706	1.698	1.777	1.857	2.100	1.571	0.522	156	730	138	143	0.771	87	51	90	53	0
2	2	14	"PFL0152"	"L2_277"	5960	27010	130	334	336	65	61	66	26	100	100	0	418	419	88	117	119	17	100	100	0	0.907	0.911	0.892	0.924	1.323	0.847	0.852	120	555	574	577	-0.141	273	301	275	302	0
2	3	14	"PFM0408"	"M36520_1"	6160	27020	130	264	260	50	60	62	15	100	100	0	337	341	55	113	115	15	100	100	0	0.911	0.877	0.883	0.873	1.375	0.893	0.817	120	603	428	428	-0.135	204	224	200	228	0
2	4	14	"PFM0410"	"M36520_4"	6360	27020	120	149	151	35	59	63	18	99	95	0	205	205	42	112	112	15	98	95	0	0.968	0.989	0.973	1.042	2.071	0.935	0.582	120	511	183	185	-0.047	90	93	92	93	0
2	5	14	"PFM0413"	"M36754_16"	6570	27020	130	128	125	33	61	63	17	90	81	0	701	674	272	112	113	15	96	94	0	0.114	0.114	0.119	0.125	2.020	0.094	0.657	120	616	656	626	-3.136	67	589	64	562	0
2	6	14	"PFM0417"	"M36754_20"	6750	27010	150	74	77	25	64	67	18	26	7	0	110	107	25	116	117	16	14	1	0	-1.667	-1.444	0.684	0.731	4.143	1.226	0.008	156	541	4	4	Error	10	-6	13	-9	-50
2	7	14	"PFM0419"	"M36754_23"	6920	27020	130	463	465	88	65	69	17	100	100	0	584	591	125	125	125	16	100	100	0	0.867	0.858	0.871	0.872	1.269	0.803	0.891	120	418	857	866	-0.206	398	459	400	466	0
2	8	14	"PFM0422"	"M3675_2"	7110	27020	130	939	937	192	63	67	17	100	100	0	563	549	123	121	122	16	100	100	0	1.982	2.042	2.028	2.102	1.338	2.035	0.899	120	561	1318	1302	0.987	876	442	874	428	0
2	9	14	"PFM0440"	"M3766_1"	7320	27020	140	669	632	182	63	65	16	100	100	0	632	620	168	116	117	15	100	99	0	1.174	1.129	1.170	1.132	1.459	1.121	0.887	156	503	1122	1073	0.232	606	516	569	504	0
2	10	14	"PFM0442"	"M37744_2"	7510	27010	150	85	87	22	63	65	14	67	34	0	123	125	17	118	119	17	24	7	0	4.400	3.429	1.500	1.619	3.458	1.901	0.013	156	465	27	31	2.138	22	5	24	7	-50
2	11	14	"PFM0444"	"M37773_2"	7700	27020	150	68	69	14	63	65	14	17	5	0	112	113	20	119	120	17	14	2	0	-0.714	-1.000	0.448	0.512	3.412	0.148	0.010	156	574	-2	0	Error	5	-7	6	-6	-50
2	12	14	"PFM0446"	"M3777_1"	7890	27030	130	251	245	49	61	62	11	100	99	0	300	295	47	115	116	14	100	100	0	1.027	1.022	1.025	1.006	1.525	1.025	0.809	120	511	375	364	0.038	190	185	184	180	0
2	13	14	"PFM0448"	"M37794_11"	8100	27020	130	113	117	33	60	61	11	92	85	0	151	148	40	115	116	14	69	57	0	1.472	1.727	1.343	1.435	2.790	1.215	0.374	120	476	89	90	0.558	53	36	57	33	0
2	14	14	"PFM0450"	"M37794_14"	8290	27020	120	113	113	30	61	64	14	86	76	0	138	137	28	115	117	16	65	33	0	2.261	2.364	1.714	1.784	2.739	1.650	0.262	120	401	75	74	1.177	52	23	52	22	0
2	15	14	"PFM0469"	"M38740_1"	8460	27020	150	72	76	20	63	67	21	25	8	0	111	113	20	115	118	25	7	2	0	-2.250	-6.500	0.765	0.725	3.506	0.946	0.029	156	524	5	11	Error	9	-4	13	-2	-50
2	16	14	"PFM0472"	"M38757_4"	8660	27020	140	721	646	248	62	66	23	99	96	0	531	506	183	114	116	23	94	92	0	1.580	1.490	1.504	1.520	2.053	1.485	0.859	156	563	1076	976	0.660	659	417	584	392	0
2	17	14	"PFM0476"	"M38913_1"	8860	27020	130	1196	1071	452	62	64	19	100	100	0	663	626	259	113	114	14	96	95	0	2.062	1.967	1.924	2.066	1.896	1.912	0.869	120	468	1684	1522	1.044	1134	550	1009	513	0
2	18	14	"PFM0478"	"M38913_6"	9020	27020	130	966	963	207	63	66	14	100	100	0	513	526	106	115	117	15	100	100	0	2.269	2.190	2.185	2.200	1.247	2.167	0.909	120	461	1301	1311	1.182	903	398	900	411	0
2	19	14	"PFM0481"	"M38941_1"	9240	27020	140	670	612	217	68	70	15	100	100	0	537	507	173	120	121	16	97	95	0	1.444	1.406	1.421	1.446	1.736	1.396	0.850	156	561	1019	931	0.530	602	417	544	387	0
2	20	14	"PFM0484"	"M38941_6"	9430	27020	130	184	181	54	67	69	17	95	91	0	205	203	59	119	120	16	85	80	0	1.360	1.357	1.185	1.394	2.530	1.183	0.561	120	442	203	198	0.444	117	86	114	84	0
2	21	14	"PFM0510"	"M41547_1"	9590	27010	130	3801	3627	839	69	73	18	100	100	0	1002	967	229	122	125	28	99	99	0	4.241	4.211	4.116	4.247	1.292	4.135	0.916	120	451	4612	4403	2.084	3732	880	3558	845	0
2	22	14	"PFM0512"	"M41763_12"	9780	27020	140	1077	974	287	70	72	14	100	100	0	1014	933	253	127	130	32	99	98	0	1.135	1.122	1.123	1.128	1.589	1.121	0.929	156	650	1894	1710	0.183	1007	887	904	806	0
2	1	15	"PFM0514"	"M41763_4"	5800	27200	150	82	83	17	65	67	15	51	21	0	129	130	27	122	125	22	29	8	0	2.429	2.250	0.907	1.014	3.625	0.321	0.065	156	746	24	26	1.280	17	7	18	8	-50
2	2	15	"PFM0516"	"M41776_1"	5980	27200	110	100	102	18	63	66	17	91	53	0	163	168	34	119	122	24	80	42	0	0.841	0.796	0.800	0.882	2.623	0.474	0.223	80	455	81	88	-0.250	37	44	39	49	0
2	3	15	"PFM0524"	"M42658_1"	6190	27200	130	218	207	65	62	65	17	96	91	0	286	275	90	118	120	21	89	85	0	0.929	0.924	0.896	0.953	2.127	0.803	0.749	120	534	324	302	-0.107	156	168	145	157	0
2	4	15	"PFM0531"	"M42966_1"	6380	27210	140	515	477	208	62	66	18	96	95	0	458	438	171	115	118	22	92	91	0	1.321	1.285	1.354	1.341	2.273	1.256	0.807	156	585	796	738	0.401	453	343	415	323	0
2	5	15	"PFN0076"	"N128_81"	6580	27210	90	170	169	70	62	65	18	90	78	0	151	177	78	111	113	20	69	50	0	2.700	1.621	1.570	1.516	3.482	1.398	0.441	52	352	148	173	1.433	108	40	107	66	0
2	6	15	"PFN0079"	"N128_86"	6780	27200	120	114	114	30	62	66	17	86	72	0	148	148	41	115	118	21	65	36	0	1.576	1.576	1.292	1.252	2.893	0.815	0.236	120	444	85	85	0.656	52	33	52	33	0
2	7	15	"PFN0082"	"N128_90"	6940	27190	120	431	422	92	63	65	13	100	100	0	352	353	77	117	120	20	100	98	0	1.566	1.521	1.595	1.576	1.397	1.456	0.838	120	449	603	595	0.647	368	235	359	236	0
2	8	15	"PFN0084"	"N128_92"	7150	27210	130	427	389	149	61	62	10	98	97	0	380	365	134	115	117	15	91	90	0	1.381	1.312	1.305	1.344	1.766	1.281	0.834	120	492	631	578	0.466	366	265	328	250	0
2	9	15	"PFN0086"	"N128_95"	7330	27200	130	306	302	129	61	62	12	97	93	0	277	272	100	112	114	16	89	86	0	1.485	1.506	1.538	1.472	2.316	1.444	0.776	120	415	410	401	0.570	245	165	241	160	0
2	10	15	"PFN0090"	"N129_1"	7510	27200	150	66	69	15	65	68	15	18	5	0	107	107	20	119	121	18	5	1	0	-0.083	-0.333	0.527	0.497	3.735	0.176	0.018	156	502	-11	-8	Error	1	-12	4	-12	-50
2	11	15	"PFN0105"	"N129_41"	7690	27200	80	131	168	92	68	70	14	84	75	0	170	218	107	122	124	16	75	61	0	1.313	1.042	1.167	1.134	2.695	0.906	0.739	52	274	111	196	0.392	63	48	100	96	0
2	12	15	"PFN0107"	"N129_48"	7890	27200	150	84	84	21	67	68	13	55	33	0	121	121	31	122	123	18	23	10	0	-17.000	-17.000	1.083	0.911	4.026	0.355	0.034	156	551	16	16	Error	17	-1	17	-1	-50
2	13	15	"PFN0109"	"N129_6"	8080	27210	150	83	86	21	62	64	14	64	40	0	117	119	19	117	119	18	17	5	0	100000.000	12.000	1.625	1.763	3.041	1.326	0.059	156	479	21	26	16.610	21	0	24	2	-50
2	14	15	"PFN0112"	"N130_1"	8270	27210	150	61	61	13	56	58	12	24	7	0	105	106	14	112	113	14	8	1	0	-0.714	-0.833	0.958	0.820	3.935	55.313	0.000	156	477	-2	-1	Error	5	-7	5	-6	-50
2	15	15	"PFN0114"	"N130_17"	8470	27210	120	255	252	95	55	61	36	92	88	0	133	140	46	110	113	31	44	18	0	8.696	6.567	5.250	6.077	2.566	4.988	0.195	120	508	223	227	3.120	200	23	197	30	0
2	16	15	"PFN0116"	"N130_19"	8680	27210	120	279	268	111	59	65	38	92	85	0	465	438	197	112	114	31	88	85	0	0.623	0.641	0.622	0.723	2.619	0.569	0.659	120	490	573	535	-0.682	220	353	209	326	0
2	17	15	"PFN0134"	"N130_43"	8840	27210	130	8568	8227	1706	61	63	16	100	100	0	8364	8157	1296	114	114	14	100	100	0	1.031	1.015	1.039	1.002	1.234	1.038	0.908	120	488	16757	16209	0.044	8507	8250	8166	8043	0
2	18	15	"PFN0137"	"N130_46"	9040	27210	140	2089	2144	575	64	67	14	100	100	0	1180	1163	365	117	119	16	98	98	0	1.905	1.989	1.959	2.096	1.545	1.969	0.890	156	560	3088	3126	0.930	2025	1063	2080	1046	0
2	19	15	"PFN0139"	"N130_5"	9220	27210	120	3385	3267	1014	67	69	15	100	100	0	2375	2339	663	120	122	17	100	100	0	1.471	1.442	1.490	1.403	1.572	1.475	0.891	120	500	5573	5419	0.557	3318	2255	3200	2219	0
2	20	15	"PFN0141"	"N130_52"	9440	27210	130	3295	3084	1538	64	69	19	100	100	0	2599	2550	1460	116	119	18	98	96	0	1.301	1.241	1.254	1.323	2.578	1.166	0.786	120	570	5714	5454	0.380	3231	2483	3020	2434	0
2	21	15	"PFN0145"	"N130_61"	9630	27210	130	1581	1551	772	66	71	23	100	99	0	1061	1041	560	117	125	53	93	89	0	1.605	1.607	1.645	1.695	2.576	1.526	0.732	120	457	2459	2409	0.682	1515	944	1485	924	0
2	22	15	"PFN0147"	"N131_12"	9790	27210	150	79	80	16	65	68	18	37	9	0	122	122	26	121	126	43	4	0	0	14.000	15.000	0.750	0.755	3.957	0.174	0.119	156	731	15	16	3.807	14	1	15	1	-50
2	1	16	"PFN0168"	"N132_106"	5800	27380	120	273	271	57	69	72	23	100	100	0	169	176	33	125	127	16	87	69	0	4.636	3.961	3.765	4.252	1.903	4.102	0.465	120	534	248	253	2.213	204	44	202	51	0
2	2	16	"PFN0170"	"N132_108"	5990	27390	130	369	382	92	68	70	18	100	100	0	273	280	52	123	126	17	100	100	0	2.007	2.000	2.003	2.009	1.461	2.086	0.758	120	554	451	471	1.005	301	150	314	157	0
2	3	16	"PFN0172"	"N132_11"	6180	27380	130	1086	1041	270	67	71	19	100	100	0	481	480	132	124	127	20	99	99	0	2.854	2.736	2.855	2.791	1.435	2.731	0.845	120	540	1376	1330	1.513	1019	357	974	356	0
2	4	16	"PFN0175"	"N132_116"	6370	27390	120	991	950	275	66	67	14	100	100	0	865	818	263	123	124	20	100	100	0	1.247	1.272	1.291	1.318	1.430	1.247	0.877	120	436	1667	1579	0.318	925	742	884	695	0
2	5	16	"PFN0177"	"N132_119"	6560	27390	140	559	545	142	62	64	15	100	99	0	329	331	74	116	118	18	100	99	0	2.333	2.247	2.405	2.250	1.599	2.322	0.813	156	566	710	698	1.222	497	213	483	215	0
2	6	16	"PFN0180"	"N132_125"	6760	27400	150	96	99	23	63	66	15	77	55	0	570	551	228	118	121	21	94	92	0	0.073	0.083	0.087	0.083	2.179	0.069	0.475	156	588	485	469	-3.776	33	452	36	433	0
2	7	16	"PFN0582"	"N145_33"	6930	27390	120	2870	2912	734	65	67	14	100	100	0	1098	1090	272	119	122	21	100	100	0	2.865	2.932	2.923	2.955	1.250	3.026	0.898	120	451	3784	3818	1.519	2805	979	2847	971	0
2	8	16	"PFN0584"	"N145_38"	7130	27390	150	72	74	17	64	66	13	33	14	0	111	114	16	117	119	16	13	1	0	-1.333	-3.333	0.783	0.621	3.870	0.566	0.009	156	526	2	7	Error	8	-6	10	-3	-50
2	9	16	"PFN0589"	"N145_44"	7320	27390	150	76	79	18	64	68	16	42	14	0	107	106	21	116	121	40	1	0	0	-1.333	-1.500	0.900	0.850	4.919	17.466	0.000	156	467	3	5	Error	12	-9	15	-10	-50
2	10	16	"PFN0592"	"N145_50"	7510	27390	150	67	69	15	66	69	16	13	5	0	100	100	14	116	119	38	0	0	0	-0.063	-0.188	0.417	0.433	3.269	0.036	0.008	156	531	-15	-13	Error	1	-16	3	-16	-50
2	11	16	"PFN0598"	"N145_61"	7720	27390	140	116	120	34	69	70	14	84	75	0	162	160	40	120	121	16	71	60	0	1.119	1.275	1.095	1.203	2.667	0.998	0.396	156	547	89	91	0.162	47	42	51	40	0
2	12	16	"PFN0600"	"N145_9"	7880	27400	130	114	115	21	74	75	14	90	70	0	255	258	41	126	128	18	100	99	0	0.310	0.311	0.315	0.288	1.898	0.261	0.413	120	438	169	173	-1.689	40	129	41	132	0
2	13	16	"PFN0620"	"N148_2"	8080	27390	150	68	72	17	70	73	16	14	8	0	112	117	27	124	126	18	13	7	0	0.167	-0.286	0.536	0.515	3.652	0.554	0.123	156	505	-14	-5	-2.585	-2	-12	2	-7	-50
2	14	16	"PFN0622"	"N148_6"	8270	27390	150	64	65	12	60	63	14	21	3	0	104	105	15	119	120	16	3	0	0	-0.267	-0.357	0.391	0.456	4.400	0.249	0.024	156	495	-11	-9	Error	4	-15	5	-14	-50
2	15	16	"PFN0628"	"N149_12"	8460	27400	130	1220	1184	393	56	61	33	100	100	0	2076	2031	758	115	118	18	100	100	0	0.594	0.589	0.594	0.627	1.522	0.558	0.903	120	516	3125	3044	-0.752	1164	1961	1128	1916	0
2	16	16	"PFN0632"	"N149_18"	8640	27400	110	899	874	220	57	61	34	100	100	0	531	533	105	112	115	22	100	100	0	2.010	1.941	1.982	1.919	1.384	1.939	0.830	80	487	1261	1238	1.007	842	419	817	421	0
2	17	16	"PFN0634"	"N149_2"	8860	27400	130	83	86	19	61	64	17	60	27	0	189	191	53	113	114	19	85	79	0	0.289	0.321	0.289	0.290	2.483	0.242	0.229	120	598	98	103	-1.788	22	76	25	78	0
2	18	16	"PFN0637"	"N149_30"	9060	27400	130	1846	1778	951	63	66	15	100	100	0	1359	1375	643	114	115	15	100	100	0	1.432	1.360	1.478	1.209	2.254	1.460	0.801	120	505	3028	2976	0.518	1783	1245	1715	1261	0
2	19	16	"PFN0655"	"N150_39"	9250	27410	120	97	100	37	64	67	13	75	60	0	509	475	182	113	114	15	95	93	0	0.083	0.099	0.100	0.105	2.936	0.065	0.206	120	444	429	398	-3.585	33	396	36	362	0
2	20	16	"PFN0658"	"N150_49"	9410	27400	120	196	196	43	64	67	14	99	98	0	198	199	40	115	117	16	94	89	0	1.590	1.571	1.559	1.641	1.716	1.482	0.680	120	439	215	216	0.669	132	83	132	84	0
2	21	16	"PFN0660"	"N150_51"	9600	27400	130	301	298	63	64	68	21	100	100	0	303	302	66	116	121	46	98	90	0	1.267	1.258	1.225	1.306	1.477	1.120	0.711	120	501	424	420	0.342	237	187	234	186	0
2	22	16	"PFN0662"	"N150_53"	9790	27400	130	1309	1268	259	59	62	16	100	100	0	710	698	181	112	115	42	100	99	0	2.090	2.063	2.113	2.144	1.389	2.009	0.876	120	585	1848	1795	1.064	1250	598	1209	586	0
2	1	17	"PFN0664"	"N150_57"	5820	27580	150	616	567	206	73	78	24	96	95	0	371	365	133	130	132	19	92	90	0	2.253	2.102	2.112	2.167	1.927	1.967	0.825	156	800	784	729	1.172	543	241	494	235	0
2	2	17	"PFN0666"	"N150_6"	6010	27580	130	246	230	79	77	81	22	90	87	0	271	256	85	131	132	19	86	81	0	1.207	1.224	1.173	1.090	2.308	1.055	0.708	120	487	309	278	0.272	169	140	153	125	0
2	3	17	"PFN0680"	"N150_8"	6210	27590	150	631	593	258	76	79	21	98	93	0	519	507	200	129	131	20	93	92	0	1.423	1.368	1.436	1.370	2.143	1.390	0.791	156	517	945	895	0.509	555	390	517	378	0
2	4	17	"PFN0682"	"N150_82"	6370	27580	130	751	717	192	70	72	15	100	100	0	941	909	266	124	126	26	100	100	0	0.834	0.824	0.804	0.836	1.389	0.783	0.878	120	418	1498	1432	-0.263	681	817	647	785	0
2	5	17	"PFN0685"	"N150_87"	6550	27570	130	1049	1015	308	69	72	19	100	100	0	505	474	145	124	129	36	96	95	0	2.572	2.703	2.685	2.935	1.653	2.538	0.859	120	476	1361	1296	1.363	980	381	946	350	0
2	6	17	"PFN0688"	"N150_9"	6750	27590	120	76	78	15	69	72	18	21	6	0	209	207	35	126	130	26	95	78	0	0.084	0.111	0.174	0.148	3.119	0.081	0.045	120	482	90	90	-3.568	7	83	9	81	0
2	7	17	"PFN0694"	"N151_11"	6960	27580	130	407	372	138	66	68	16	95	94	0	358	336	127	122	125	26	90	87	0	1.445	1.430	1.320	1.415	1.888	1.280	0.762	120	506	577	520	0.531	341	236	306	214	0
2	8	17	"PFN0696"	"N151_18"	7130	27580	140	551	548	184	67	70	18	100	99	0	478	463	160	122	125	27	97	95	0	1.360	1.411	1.405	1.481	1.640	1.372	0.803	156	488	840	822	0.443	484	356	481	341	0
2	9	17	"PFN0876"	"N168_6"	7320	27590	140	714	678	243	73	76	18	99	98	0	731	709	210	124	128	41	99	99	0	1.056	1.034	1.051	0.963	1.762	1.056	0.880	156	450	1248	1190	0.079	641	607	605	585	0
2	10	17	"PFN0874"	"N168_34"	7520	27580	150	810	753	226	67	72	22	100	100	0	720	695	178	114	118	38	100	100	0	1.226	1.181	1.211	1.154	1.445	1.195	0.865	156	527	1349	1267	0.294	743	606	686	581	0
2	11	17	"PFN0894"	"N173_1"	7720	27580	130	586	534	206	63	67	16	100	99	0	207	199	59	111	112	15	90	82	0	5.448	5.352	5.243	5.484	2.130	5.035	0.667	120	490	619	559	2.446	523	96	471	88	0
2	12	17	"PFN0907"	"N175_2"	7900	27580	130	1442	1284	458	67	70	16	100	100	0	1894	1819	581	117	119	18	100	100	0	0.774	0.715	0.733	0.688	1.456	0.713	0.890	120	506	3152	2919	-0.370	1375	1777	1217	1702	0
2	13	17	"PFN0906"	"N175_16"	8110	27590	130	215	201	66	63	66	16	95	89	0	261	252	79	116	118	16	87	86	0	1.048	1.015	1.005	1.020	1.968	0.939	0.744	120	481	297	274	0.068	152	145	138	136	0
2	14	17	"PFN0918"	"N177_6"	8270	27580	120	622	605	136	62	65	13	100	100	0	647	604	154	116	117	17	100	99	0	1.055	1.113	1.127	1.149	1.397	1.048	0.856	120	529	1091	1031	0.077	560	531	543	488	0
2	15	17	"PFL0005"	"L1_103"	8490	27590	140	246	233	77	60	62	12	97	94	0	213	219	60	115	117	18	92	89	0	1.898	1.663	1.678	1.740	2.184	1.621	0.706	156	594	284	277	0.924	186	98	173	104	0
2	16	17	"PFL0159"	"L2_30"	8680	27590	130	679	632	255	61	62	13	100	99	0	2552	2304	890	112	114	20	100	100	0	0.253	0.260	0.264	0.247	1.600	0.241	0.837	120	574	3058	2763	-1.981	618	2440	571	2192	0
2	17	17	"PFL0171"	"L2_55"	8870	27590	130	3623	3283	1650	62	65	15	100	100	0	1817	1811	897	113	115	16	97	97	0	2.090	1.897	1.916	1.934	2.161	1.959	0.825	120	460	5265	4919	1.063	3561	1704	3221	1698	0
2	18	17	"PFL0176"	"L2_62"	9030	27580	130	2999	2891	876	63	66	15	100	100	0	1654	1545	538	112	114	19	100	100	0	1.904	1.973	1.963	2.077	1.403	1.877	0.885	120	458	4478	4261	0.929	2936	1542	2828	1433	0
2	19	17	"PFL0064"	"L2_109"	9220	27590	120	112	116	27	66	69	16	95	68	0	252	257	54	113	115	19	100	99	0	0.331	0.347	0.318	0.317	2.050	0.282	0.403	120	502	185	194	-1.595	46	139	50	144	0
2	20	17	"PFL0066"	"L2_114"	9420	27580	130	1016	970	216	71	74	17	100	100	0	385	371	77	121	123	18	99	99	0	3.580	3.596	3.581	3.753	1.421	3.552	0.842	120	515	1209	1149	1.840	945	264	899	250	0
2	21	17	"PFL0140"	"L2_247"	9610	27590	140	150	153	32	72	74	17	98	96	0	259	256	51	123	125	18	99	96	0	0.574	0.609	0.575	0.607	1.868	0.535	0.600	156	485	214	214	-0.802	78	136	81	133	0
2	22	17	"PFL0150"	"L2_270"	9790	27580	130	1549	1578	437	61	64	14	100	100	0	661	690	201	114	116	18	100	100	0	2.720	2.634	2.610	2.689	1.264	2.498	0.855	120	583	2035	2093	1.444	1488	547	1517	576	0
2	1	18	"PFN0982"	"N244_3"	5810	27760	90	122	121	22	81	87	25	73	36	0	160	166	30	134	136	20	59	40	0	1.577	1.250	1.401	1.168	3.689	1.103	0.101	52	348	67	72	0.657	41	26	40	32	0
2	2	18	"PFJ0260"	"J246_2"	6010	27760	150	3456	3011	1193	82	86	21	100	100	0	4722	4031	1594	136	141	61	100	100	0	0.736	0.752	0.752	0.763	1.566	0.738	0.907	156	573	7960	6824	-0.443	3374	4586	2929	3895	0
2	3	18	"PFJ0281"	"J269_1"	6210	27770	140	175	168	44	81	84	21	91	85	0	232	230	55	134	141	71	69	19	0	0.959	0.906	0.927	0.891	2.340	0.430	0.366	156	417	192	183	-0.060	94	98	87	96	0
2	4	18	"PFJ0305"	"J27_3"	6400	27770	140	247	247	87	83	131	213	32	0	0	333	321	98	132	176	187	52	1	0	0.816	0.868	0.880	0.839	2.222	1.060	0.820	156	396	365	353	-0.293	164	201	164	189	0
2	5	18	"PFJ0475"	"J53_46"	6570	27770	150	993	957	218	81	123	199	99	96	0	876	828	178	135	174	174	98	95	0	1.231	1.264	1.274	1.267	1.352	1.247	0.895	156	462	1653	1569	0.300	912	741	876	693	0
2	6	18	"PFJ0505"	"J583_7"	6750	27770	150	73	75	15	73	78	27	6	0	0	121	121	26	130	135	37	3	0	0	0.000	-0.222	0.545	0.551	3.206	0.164	0.022	156	519	-9	-7	Error	0	-9	2	-9	-50
2	7	18	"PFJ0549"	"J697_3"	6960	27770	120	94	98	26	67	71	28	45	17	0	196	199	59	121	125	27	83	68	0	0.360	0.397	0.390	0.383	2.348	0.305	0.343	120	485	102	109	-1.474	27	75	31	78	0
2	8	18	"PFJ0586"	"J753_2"	7150	27780	120	127	125	42	68	71	18	79	65	0	171	168	53	120	125	20	71	55	0	1.157	1.188	1.000	0.978	2.885	0.971	0.446	120	465	110	105	0.210	59	51	57	48	0
2	9	18	"PFJ0594"	"J82_7"	7350	27770	140	746	652	276	75	77	19	97	96	0	778	739	322	125	128	20	95	94	0	1.028	0.940	0.914	0.984	2.385	0.891	0.830	156	451	1324	1191	0.039	671	653	577	614	0
2	10	18	"PFK0025"	"Km2326_6"	7510	27770	150	113	115	33	67	74	29	71	39	0	123	122	27	114	120	31	17	1	0	5.111	6.000	2.556	2.081	3.955	3.977	0.075	156	547	55	56	2.354	46	9	48	8	-50
2	11	18	"PFJ0390"	"J40_6"	7740	27770	130	85	86	18	63	67	22	49	10	0	243	234	60	111	113	16	94	92	0	0.167	0.187	0.185	0.176	2.227	0.159	0.268	120	561	154	146	-2.585	22	132	23	123	0
2	12	18	"PFJ0410"	"J43_3"	7920	27770	130	747	760	330	61	63	13	100	100	0	1271	1265	525	113	114	15	100	100	0	0.592	0.607	0.612	0.593	1.974	0.573	0.816	120	440	1844	1851	-0.755	686	1158	699	1152	0
2	13	18	"PFJ0426"	"J461_4"	8080	27770	150	67	70	17	61	63	14	28	10	0	107	108	15	114	115	15	9	1	0	-0.857	-1.500	0.600	0.686	3.582	1.239	0.001	156	558	-1	3	Error	6	-7	9	-6	-50
2	14	18	"PFJ0465"	"J53_31"	8270	27800	80	79	83	21	63	67	18	46	21	0	134	132	33	111	112	19	57	28	0	0.696	0.952	0.630	0.651	3.142	0.391	0.112	52	299	39	41	-0.524	16	23	20	21	0
2	15	18	"PFJ0557"	"J6_2"	8490	27780	140	163	158	52	61	63	13	89	87	0	256	258	84	111	112	21	91	87	0	0.703	0.660	0.673	0.626	2.231	0.579	0.692	156	567	247	244	-0.507	102	145	97	147	0
2	16	18	"PFK0041"	"Km302_3"	8650	27780	100	100	103	26	61	62	10	93	82	0	149	151	24	110	111	14	86	63	0	1.000	1.024	1.000	1.020	3.339	0.817	0.220	80	370	78	83	0.000	39	39	42	41	0
2	17	18	"PFK0298"	"Kn2549_3"	8870	27780	140	884	821	396	63	64	12	99	97	0	1209	1115	523	113	114	17	96	94	0	0.749	0.756	0.750	0.774	2.686	0.734	0.821	156	508	1917	1760	-0.417	821	1096	758	1002	0
2	18	18	"PFK0338"	"Kn3092_1"	9030	27770	120	156	156	27	62	65	16	100	97	0	175	179	32	114	116	20	91	80	0	1.541	1.446	1.492	1.570	1.798	1.249	0.501	120	440	155	159	0.624	94	61	94	65	0
2	19	18	"PFK0404"	"Kn427_6"	9220	27770	110	434	428	122	64	68	18	100	100	0	534	520	143	118	122	34	100	100	0	0.889	0.905	0.877	0.911	1.405	0.848	0.850	80	496	786	766	-0.169	370	416	364	402	0
2	20	18	"PFK0425"	"Kn5026_1"	9440	27780	120	187	180	51	74	77	19	94	87	0	170	168	45	126	129	25	65	41	0	2.568	2.524	2.146	2.267	2.339	2.145	0.357	120	476	157	148	1.361	113	44	106	42	0
2	21	18	"PFK0442"	"Kn5244_3"	9610	27780	150	76	77	14	79	81	19	8	0	0	115	124	39	130	131	19	12	5	0	0.200	0.333	0.479	0.506	2.912	0.261	0.039	156	472	-18	-8	-2.322	-3	-15	-2	-6	-50
2	22	18	"PFK0457"	"Kn5587_2"	9790	27780	140	108	110	27	64	69	29	71	27	0	2215	2116	701	119	123	29	100	100	0	0.021	0.023	0.024	0.026	1.738	0.019	0.423	156	627	2140	2043	-5.574	44	2096	46	1997	0
2	1	19	"PFK0782"	"Ks2242_1"	5830	27950	150	894	818	284	74	78	21	100	100	0	974	881	275	133	136	20	100	99	0	0.975	0.995	0.992	0.984	1.643	0.994	0.863	156	769	1661	1492	-0.036	820	841	744	748	0
2	2	19	"PFK0818"	"Ks2565_1"	5990	27960	120	377	365	94	75	78	19	100	99	0	567	560	120	134	137	31	100	100	0	0.697	0.681	0.663	0.665	1.385	0.671	0.851	120	415	735	716	-0.520	302	433	290	426	0
2	3	19	"PFK0876"	"Ks2_11"	6200	27960	140	1836	1682	750	76	80	20	100	100	0	757	705	288	131	138	71	94	92	0	2.812	2.798	2.831	2.750	1.755	2.854	0.873	156	413	2386	2180	1.491	1760	626	1606	574	0
2	4	19	"PFK1002"	"Ks48_16"	6370	27950	150	106	106	26	86	133	212	0	0	0	127	129	32	135	177	184	0	0	0	-2.500	-3.333	0.829	0.814	3.675	0.822	0.026	156	399	12	14	Error	20	-8	20	-6	-50
2	5	19	"PFK1139"	"Ks667_1"	6590	27960	140	1522	1326	581	84	131	209	90	87	0	1060	943	377	137	181	182	91	85	0	1.558	1.541	1.568	1.488	2.127	1.554	0.852	156	438	2361	2048	0.640	1438	923	1242	806	0
2	6	19	"PFK1174"	"Ks75_10"	6780	27950	130	16867	14901	6537	78	92	94	100	100	0	9208	8196	3465	136	168	305	100	100	0	1.851	1.839	1.901	1.799	1.720	1.868	0.885	120	375	25861	22883	0.888	16789	9072	14823	8060	0
2	7	19	"PFK0629"	"Ks1228_7"	6940	27960	150	141	142	32	74	85	82	30	0	0	169	167	34	128	154	264	0	0	0	1.634	1.744	1.628	1.801	2.513	0.508	0.829	156	504	108	107	0.709	67	41	68	39	-50
2	8	19	"PFK1093"	"Ks586_7"	7140	27960	130	401	393	92	72	74	16	100	100	0	799	770	167	126	127	18	100	100	0	0.489	0.498	0.512	0.495	1.264	0.484	0.880	120	480	1002	965	-1.033	329	673	321	644	0
2	9	19	"pla_LSU"	"PLSU"	7320	27960	130	255	248	57	70	72	16	100	100	0	377	369	78	125	127	18	99	98	0	0.734	0.730	0.730	0.746	1.526	0.664	0.753	120	463	437	422	-0.446	185	252	178	244	0
2	10	19	"pla_ORF129"	"PORF129"	7530	27960	140	485	470	198	63	70	35	96	92	0	641	609	262	119	127	59	91	86	0	0.808	0.831	0.799	0.836	2.052	0.787	0.817	156	588	944	897	-0.307	422	522	407	490	0
2	11	19	"pla_ORF79"	"PORF79"	7740	27960	130	284	281	122	62	67	34	90	83	0	336	332	127	117	126	61	86	79	0	1.014	1.019	0.939	0.936	2.169	0.921	0.705	120	535	441	434	0.020	222	219	219	215	0
2	12	19	"pla_rpl14"	"Prpl14"	7930	27960	140	575	556	263	62	65	21	96	93	0	672	681	368	120	122	17	96	95	0	0.929	0.881	0.943	0.832	2.360	0.779	0.646	156	526	1065	1055	-0.106	513	552	494	561	0
2	13	19	"PFBL B0020"	"oPFBLOB0020"	8120	27960	130	333	324	133	62	65	22	95	89	0	955	915	409	118	120	17	100	99	0	0.324	0.329	0.341	0.325	2.078	0.304	0.811	120	466	1108	1059	-1.627	271	837	262	797	0
2	14	19	"PFD66970"	"oPFD66970"	8310	27960	130	418	409	163	61	69	47	95	90	0	316	319	125	117	120	23	88	84	0	1.794	1.723	1.589	1.735	2.163	1.647	0.751	120	416	556	550	0.843	357	199	348	202	0
2	15	19	"PFC0765"	"oPFC0765"	8460	27960	150	76	80	21	61	70	66	3	0	0	129	131	23	115	119	36	17	1	0	1.071	1.188	1.000	0.847	3.674	0.314	0.081	156	514	29	35	0.100	15	14	19	16	-50
2	16	19	"PFN0250"	"oPFN0250"	8680	27960	130	465	435	188	61	63	13	99	96	0	349	343	140	113	114	18	94	90	0	1.712	1.626	1.643	1.632	1.802	1.542	0.827	120	580	640	604	0.776	404	236	374	230	0
2	17	19	"PFL0017"	"oPFL0017"	8870	27960	150	1888	1756	767	62	64	15	100	100	0	1375	1380	701	114	115	16	100	98	0	1.448	1.338	1.352	1.452	1.835	1.249	0.861	156	562	3087	2960	0.534	1826	1261	1694	1266	0
2	18	19	"PFI17637"	"oPFI17637"	9040	27970	120	1057	1085	258	62	69	48	100	100	0	599	606	142	116	117	15	100	100	0	2.060	2.088	2.119	2.110	1.398	2.161	0.858	120	455	1478	1513	1.043	995	483	1023	490	0
2	19	19	"PFM60472"	"oPFM60472"	9260	27970	120	117	115	31	64	68	15	84	72	0	164	162	45	119	123	31	62	35	0	1.178	1.186	1.038	1.038	2.745	0.880	0.371	120	570	98	94	0.236	53	45	51	43	0
2	20	19	"PFL0020"	"oPFL0020"	9420	27960	150	71	74	16	70	74	24	9	0	0	128	127	24	125	128	26	16	0	0	0.333	2.000	0.625	0.620	3.314	0.416	0.050	156	651	4	6	-1.585	1	3	4	2	-50
2	21	19	"PFI17639"	"oPFI17639"	9640	27970	120	153	152	49	76	80	26	82	69	0	164	159	36	133	134	21	61	29	0	2.484	2.923	2.190	1.992	2.855	2.500	0.230	120	461	108	102	1.313	77	31	76	26	0
2	22	19	"PFN0252"	"oPFN0252"	9810	27960	130	6583	6705	3205	66	77	110	100	100	0	3156	2923	1373	122	135	130	99	95	0	2.148	2.370	2.452	2.414	1.891	2.428	0.868	120	555	9551	9440	1.103	6517	3034	6639	2801	0
2	1	20	"PFBL B0027"	"oPFBLOB0027"	5830	28140	130	274	262	76	70	73	17	97	96	0	232	231	54	131	132	17	94	90	0	2.020	1.920	2.001	1.881	1.885	1.961	0.629	120	630	305	292	1.014	204	101	192	100	0
2	2	20	"PFC0768"	"oPFC0768"	6020	28150	140	305	270	99	70	74	19	94	90	0	212	206	60	130	130	16	81	76	0	2.866	2.632	2.458	2.320	2.460	2.508	0.608	156	504	317	276	1.519	235	82	200	76	0
2	3	20	"PFBL B0032"	"oPFBLOB0032"	6180	28140	150	78	82	20	72	74	15	32	9	0	121	121	22	129	130	16	13	2	0	-0.750	-1.250	0.748	0.766	4.968	0.460	0.019	156	495	-2	2	Error	6	-8	10	-8	-50
2	4	20	"PFBL B0033"	"oPFBLOB0033"	6370	28140	150	79	80	20	75	78	17	21	5	0	121	122	21	132	135	19	7	1	0	-0.364	-0.500	0.586	0.719	3.910	45.878	0.000	156	539	-7	-5	Error	4	-11	5	-10	-50
2	5	20	"PFB0684"	"oPFB0684"	6560	28140	150	69	71	12	74	79	48	0	0	0	125	127	19	133	138	38	2	0	0	0.625	0.500	0.615	0.598	3.187	0.083	0.000	156	578	-13	-9	-0.678	-5	-8	-3	-6	-50
2	6	20	"PFF72417"	"oPFF72417"	6750	28140	150	105	106	21	72	81	77	1	0	0	138	141	25	134	157	254	0	0	0	8.250	4.857	1.667	1.496	2.956	0.942	0.384	156	543	37	41	3.044	33	4	34	7	-50
2	7	20	"PFG0010"	"oPFG0010"	6940	28140	150	75	77	18	70	76	59	1	0	0	123	121	24	128	148	240	0	0	0	-1.000	-1.000	0.680	0.650	3.658	0.283	0.014	156	600	0	0	Error	5	-5	7	-7	-50
2	8	20	"PFBL B0035"	"oPFBLOB0035"	7160	28150	140	621	564	229	66	68	14	99	98	0	1419	1228	419	125	125	16	100	100	0	0.429	0.451	0.469	0.417	1.721	0.450	0.864	156	552	1849	1601	-1.221	555	1294	498	1103	0
2	9	20	"PFBL B0038"	"oPFBLOB0038"	7320	28150	150	64	69	24	62	65	12	24	11	0	117	115	21	123	123	16	11	1	0	-0.333	-0.875	0.556	0.558	4.162	9.964	0.000	156	518	-4	-1	Error	2	-6	7	-8	-50
2	10	20	"PFG0012"	"oPFG0012"	7510	28150	150	77	78	16	60	64	28	22	1	0	130	134	35	122	128	52	5	1	0	2.125	1.500	0.901	0.863	3.495	0.350	0.102	156	629	25	30	1.087	17	8	18	12	-50
2	11	20	"PFD66974"	"oPFD66974"	7720	28160	120	109	113	35	61	63	12	90	80	0	138	148	46	124	125	16	47	34	0	3.429	2.167	2.025	2.166	3.277	1.145	0.202	120	522	62	76	1.778	48	14	52	24	0
2	12	20	"PFL0029"	"oPFL0029"	7890	28150	120	613	582	156	61	65	22	100	100	0	464	466	123	124	127	19	100	100	0	1.624	1.523	1.510	1.556	1.406	1.501	0.839	120	540	892	863	0.699	552	340	521	342	0
2	13	20	"PFD66975"	"oPFD66975"	8110	28160	150	943	855	385	60	63	19	98	94	0	1148	1071	445	122	124	18	98	98	0	0.861	0.838	0.855	0.816	2.433	0.831	0.855	156	628	1909	1744	-0.217	883	1026	795	949	0
2	14	20	"PFM60473"	"oPFM60473"	8280	28150	150	83	173	277	62	85	113	12	11	0	137	166	106	124	135	58	13	7	0	1.615	2.643	1.556	1.325	3.604	2.461	0.855	156	513	34	153	0.692	21	13	111	42	-50
2	15	20	"PFM60503"	"oPFM60503"	8470	28150	150	346	411	346	62	84	111	56	51	0	252	293	178	120	131	57	56	52	0	2.152	2.017	1.850	1.687	2.095	2.127	0.875	156	531	416	522	1.105	284	132	349	173	-50
2	16	20	"PFL0061"	"oPFL0061"	8640	28170	120	1093	1103	593	63	65	15	100	98	0	560	574	297	117	119	16	95	92	0	2.325	2.276	2.342	2.289	2.564	2.363	0.767	120	465	1473	1497	1.217	1030	443	1040	457	0
2	17	20	"PFG0034"	"oPFG0034"	8820	28180	130	2557	2343	1118	64	66	16	100	100	0	1366	1339	596	117	119	17	100	99	0	1.996	1.865	1.892	1.862	1.889	1.963	0.825	120	530	3742	3501	0.997	2493	1249	2279	1222	0
2	18	20	"PFF72455"	"oPFF72455"	9040	28150	150	66	69	15	64	69	41	1	1	0	116	116	19	116	118	16	17	5	0	100000.000	100000.000	0.584	0.619	3.817	17.692	0.013	156	640	2	5	16.610	2	0	5	0	-50
2	19	20	"PFM60505"	"oPFM60505"	9170	28170	110	291	291	77	66	72	48	100	91	0	220	223	49	120	122	17	97	93	0	2.250	2.184	2.200	2.283	1.606	2.017	0.689	80	443	325	328	1.170	225	100	225	103	0
2	20	20	"PFL0063"	"oPFL0063"	9410	28180	130	228	227	105	64	68	21	88	79	0	271	271	109	118	121	18	85	85	0	1.072	1.065	0.912	0.816	2.504	1.056	0.668	120	591	317	316	0.100	164	153	163	153	0
2	21	20	"PFJ12800"	"oPFJ12800"	9590	28170	130	215	197	70	70	84	51	81	71	0	250	239	83	121	141	70	70	43	0	1.124	1.076	1.011	0.972	2.387	0.855	0.673	120	535	274	245	0.169	145	129	127	118	0
2	22	20	"PFF72460"	"oPFF72460"	9800	28150	150	64	98	65	64	79	97	19	3	0	125	172	99	119	139	119	22	9	0	0.000	0.642	0.680	0.786	2.597	0.671	0.738	156	821	6	87	Error	0	6	34	53	-50
2	1	21	"PFK12904"	"oPFK12904"	5750	28350	130	1164	1212	466	68	70	14	100	100	0	914	892	262	129	131	18	100	100	0	1.396	1.499	1.474	1.503	1.547	1.547	0.883	120	664	1881	1907	0.481	1096	785	1144	763	0
2	2	21	"PFM60507"	"oPFM60507"	5980	28350	130	714	708	344	69	72	17	98	97	0	672	660	324	128	130	17	93	92	0	1.186	1.201	1.276	1.226	2.077	1.155	0.819	120	556	1189	1171	0.246	645	544	639	532	0
2	3	21	"PFK12905"	"oPFK12905"	6170	28360	120	202	193	69	72	85	94	64	16	0	420	413	180	129	172	366	35	0	0	0.447	0.426	0.424	0.443	1.902	0.378	0.779	120	431	421	405	-1.163	130	291	121	284	0
2	4	21	"PFF72461"	"oPFF72461"	6340	28350	130	2662	2589	1335	74	91	115	97	95	0	9057	8515	4618	133	218	575	97	95	0	0.290	0.300	0.314	0.302	1.743	0.276	0.895	120	517	11512	10897	-1.786	2588	8924	2515	8382	0
2	5	21	"PFN0268"	"oPFN0268"	6550	28350	130	807	801	349	72	75	28	100	98	0	524	500	189	134	143	89	90	82	0	1.885	1.992	2.091	2.168	1.762	1.926	0.844	120	584	1125	1095	0.914	735	390	729	366	0
2	6	21	"PFL0071"	"oPFL0071"	6750	28360	130	245	231	85	68	70	14	93	90	0	237	225	74	129	130	16	84	79	0	1.639	1.698	1.560	1.457	2.169	1.562	0.671	120	540	285	259	0.713	177	108	163	96	0
2	7	21	"PFG0037"	"oPFG0037"	6930	28360	120	212	207	79	64	67	14	95	91	0	287	284	101	124	124	15	90	87	0	0.908	0.894	0.916	0.904	2.283	0.812	0.654	120	463	311	303	-0.139	148	163	143	160	0
2	8	21	"PFJ12801"	"oPFJ12801"	7100	28370	120	104	108	25	62	65	16	91	66	0	331	312	86	120	121	18	97	95	0	0.199	0.240	0.256	0.244	1.919	0.200	0.576	120	422	253	238	-2.329	42	211	46	192	0
2	9	21	"PFBL B0124"	"oPFBLOB0124"	7290	28350	130	335	304	113	64	69	26	95	92	0	237	228	70	122	128	64	72	40	0	2.357	2.264	2.120	2.236	2.220	2.093	0.744	120	416	386	346	1.237	271	115	240	106	0
2	10	21	"PFI17675"	"oPFI17675"	7480	28350	120	925	915	206	65	67	15	100	100	0	4348	4105	1116	125	138	114	100	100	0	0.204	0.214	0.210	0.217	1.262	0.193	0.913	120	454	5083	4830	-2.296	860	4223	850	3980	0
2	11	21	"PFI17677"	"oPFI17677"	7670	28360	130	1066	998	421	64	67	14	100	100	0	646	599	235	128	132	36	95	92	0	1.934	1.983	1.924	2.028	1.667	2.012	0.856	120	581	1520	1405	0.952	1002	518	934	471	0
2	12	21	"PFBL B0128"	"oPFBLOB0128"	7870	28380	110	109	110	26	63	66	17	88	65	0	179	170	46	124	127	21	73	56	0	0.836	1.022	0.754	0.876	2.859	0.685	0.374	80	492	101	93	-0.258	46	55	47	46	0
2	13	21	"PFG0038"	"oPFG0038"	8060	28350	110	396	373	127	58	61	15	100	100	0	277	272	74	119	121	22	95	90	0	2.139	2.059	2.000	2.130	1.741	1.889	0.776	80	459	496	468	1.097	338	158	315	153	0
2	14	21	"PFF72465"	"oPFF72465"	8270	28360	150	975	896	366	60	74	85	94	92	0	1070	1004	412	120	128	47	96	94	0	0.963	0.946	0.944	0.984	2.068	0.903	0.848	156	567	1865	1720	-0.054	915	950	836	884	0
2	15	21	"PFI17678"	"oPFI17678"	8470	28360	130	79	79	16	62	71	56	0	0	0	159	157	50	117	123	35	50	29	0	0.405	0.425	0.324	0.325	3.233	0.252	0.140	120	465	59	57	-1.305	17	42	17	40	0
2	16	21	"PFD66997"	"oPFD66997"	8620	28360	130	271	269	64	65	67	15	100	100	0	461	438	103	119	121	18	100	98	0	0.602	0.639	0.650	0.654	1.451	0.611	0.856	120	485	548	523	-0.731	206	342	204	319	0
2	17	21	"PFM60539"	"oPFM60539"	8850	28340	150	65	67	14	64	66	15	14	4	0	103	102	25	117	121	21	3	1	0	-0.071	-0.200	0.309	0.395	4.481	0.135	0.022	156	592	-13	-12	Error	1	-14	3	-15	-50
2	18	21	"PFBL B0176"	"oPFBLOB0176"	9010	28360	130	1053	944	372	62	65	17	100	100	0	820	758	286	113	116	20	98	97	0	1.402	1.367	1.379	1.423	1.702	1.322	0.887	120	470	1698	1527	0.487	991	707	882	645	0
2	19	21	"PFI17723"	"oPFI17723"	9230	28360	140	270	247	102	63	69	36	89	82	0	975	902	422	116	122	38	94	91	0	0.241	0.234	0.237	0.242	2.286	0.210	0.788	156	489	1066	970	-2.053	207	859	184	786	0
2	20	21	"PFG0055"	"oPFG0055"	9390	28360	130	2482	2258	1012	62	68	41	100	100	0	1253	1250	526	112	118	41	98	96	0	2.121	1.930	1.954	1.919	1.612	1.906	0.895	120	371	3561	3334	1.085	2420	1141	2196	1138	0
2	21	21	"PFF72499"	"oPFF72499"	9590	28360	150	154	152	40	63	78	49	83	40	0	175	174	46	113	134	74	41	1	0	1.468	1.459	1.366	1.404	2.020	1.105	0.594	156	448	153	150	0.554	91	62	89	61	0
2	22	21	"PFF72501"	"oPFF72501"	9760	28350	130	269	260	68	64	77	45	95	92	0	263	256	70	118	137	69	81	58	0	1.414	1.420	1.396	1.561	1.727	1.128	0.699	120	506	350	334	0.500	205	145	196	138	0
2	1	22	"PFI17727"	"oPFI17727"	5810	28540	140	483	441	158	65	67	14	98	97	0	256	246	68	127	128	17	89	85	0	3.240	3.160	3.200	3.205	1.705	3.159	0.761	156	831	547	495	1.696	418	129	376	119	0
2	2	22	"PFF72502"	"oPFF72502"	6000	28540	140	423	398	167	65	68	14	98	94	0	216	207	69	125	126	18	82	79	0	3.934	4.061	3.727	3.898	1.985	3.782	0.681	156	630	449	415	1.976	358	91	333	82	0
2	3	22	"PFA32037"	"oPFA32037"	6150	28530	120	503	481	122	66	72	42	100	99	0	250	246	53	126	136	125	45	1	0	3.524	3.458	3.563	3.699	1.504	3.298	0.771	120	463	561	535	1.817	437	124	415	120	0
2	4	22	"PFM60541"	"oPFM60541"	6350	28530	140	549	496	200	69	85	103	92	82	0	267	266	97	129	196	498	0	0	0	3.478	3.117	2.975	3.248	1.985	0.224	0.180	156	696	618	564	1.798	480	138	427	137	0
2	5	22	"PFL0145"	"oPFL0145"	6540	28530	130	460	421	145	69	76	46	94	90	0	342	329	106	129	141	62	89	76	0	1.836	1.760	1.754	1.701	1.922	1.602	0.836	120	611	604	552	0.876	391	213	352	200	0
2	6	22	"PFL0147"	"oPFL0147"	6730	28530	130	541	476	177	63	71	42	94	90	0	454	415	146	124	131	48	89	84	0	1.448	1.419	1.419	1.439	1.674	1.360	0.875	120	621	808	704	0.535	478	330	413	291	0
2	7	22	"PFF72508"	"oPFF72508"	6930	28540	120	231	212	82	60	63	28	90	80	0	264	244	84	118	120	26	85	79	0	1.171	1.206	1.121	1.087	2.096	1.648	0.435	120	567	317	278	0.228	171	146	152	126	0
2	8	22	"PFF72510"	"oPFF72510"	7140	28520	150	72	76	22	59	65	31	14	3	0	119	118	23	117	119	24	11	1	0	6.500	17.000	1.222	0.923	3.666	1.476	0.239	156	684	15	18	2.700	13	2	17	1	-50
2	9	22	"PFM60545"	"oPFM60545"	7330	28520	150	75	76	16	64	69	27	17	0	0	115	115	21	122	136	105	0	0	0	-1.571	-1.714	1.000	0.861	3.528	0.153	0.083	156	645	4	5	Error	11	-7	12	-7	-50
2	10	22	"PFM60547"	"oPFM60547"	7490	28540	120	327	299	113	66	70	20	95	91	0	271	264	83	126	143	117	65	11	0	1.800	1.688	1.730	1.645	1.790	1.051	0.298	120	501	406	371	0.848	261	145	233	138	0
2	11	22	"PFL0150"	"oPFL0150"	7680	28540	130	461	424	144	62	64	13	99	98	0	359	349	105	122	125	25	93	91	0	1.684	1.595	1.542	1.692	1.759	1.532	0.841	120	626	636	589	0.752	399	237	362	227	0
2	12	22	"PFL0152"	"oPFL0152"	7870	28540	120	120	117	32	59	61	12	87	85	0	161	156	37	115	117	18	75	58	0	1.326	1.415	1.276	1.254	2.616	1.011	0.481	120	587	107	99	0.407	61	46	58	41	0
2	13	22	"PFL0154"	"oPFL0154"	8090	28530	150	69	81	70	57	60	14	45	17	0	108	119	74	115	117	17	10	5	0	-1.714	6.000	1.166	1.062	3.971	0.944	0.669	156	792	5	28	Error	12	-7	24	4	-50
2	14	22	"PFL0156"	"oPFL0156"	8280	28550	140	416	402	187	58	60	13	97	94	0	846	767	350	118	119	15	94	92	0	0.492	0.530	0.529	0.544	2.185	0.500	0.818	156	636	1086	993	-1.024	358	728	344	649	0
2	15	22	"PFBL B0186"	"oPFBLOB0186"	8460	28550	150	307	289	104	61	63	13	96	94	0	269	259	83	119	121	17	91	87	0	1.640	1.629	1.675	1.673	2.192	1.570	0.759	156	685	396	368	0.714	246	150	228	140	0
2	16	22	"PFH0037"	"oPFH0037"	8660	28550	150	240	238	108	61	63	13	93	89	0	407	408	189	119	120	16	88	87	0	0.622	0.612	0.578	0.624	2.011	0.550	0.829	156	740	467	466	-0.686	179	288	177	289	0
2	17	22	"PFF72513"	"oPFF72513"	8820	28550	130	284	284	80	59	62	13	100	100	0	204	197	44	115	117	15	91	88	0	2.528	2.744	2.652	2.726	1.618	2.566	0.670	120	618	314	307	1.338	225	89	225	82	0
2	18	22	"PFM60550"	"oPFM60550"	9040	28530	150	72	77	24	59	62	15	42	20	0	116	119	24	114	116	20	20	6	0	6.500	3.600	1.080	1.173	3.661	0.733	0.062	156	741	15	23	2.700	13	2	18	5	-50
2	19	22	"EMPTY"	"EMPTY"	9230	28530	150	58	60	15	60	65	33	2	1	0	116	117	17	118	122	34	3	0	0	1.000	0.000	0.609	0.677	3.445	0.614	0.035	156	640	-4	-1	0.000	-2	-2	0	-1	-50
2	20	22	"EMPTY"	"EMPTY"	9420	28530	150	62	63	12	61	66	33	1	0	0	117	119	15	118	123	40	1	0	0	-1.000	2.000	0.759	0.791	3.623	0.917	0.621	156	627	0	3	Error	1	-1	2	1	-50
2	21	22	"EMPTY"	"EMPTY"	9610	28530	150	57	57	9	58	60	15	3	1	0	111	111	13	113	116	23	3	0	0	0.500	0.500	0.675	0.721	3.220	0.152	0.015	156	636	-3	-3	-1.000	-1	-2	-1	-2	-50
2	22	22	"EMPTY"	"EMPTY"	9800	28530	150	57	57	9	58	60	14	6	0	0	112	113	13	114	116	21	7	0	0	0.500	1.000	0.719	0.754	3.715	0.446	0.243	156	911	-3	-2	-1.000	-1	-2	-1	-1	-50
3	1	1	"PFE0652"	"E9164_1"	10100	24470	130	649	638	153	57	75	277	100	55	0	446	429	102	113	144	457	5	0	0	1.778	1.839	1.843	1.912	1.501	0.838	0.204	120	675	925	897	0.830	592	333	581	316	0
3	2	1	"PFE0127"	"E15452_2"	10310	24480	130	1339	1417	569	59	78	281	99	91	0	1171	1187	514	112	148	466	88	56	0	1.209	1.263	1.214	1.336	1.743	0.986	0.562	120	656	2339	2433	0.273	1280	1059	1358	1075	0
3	3	1	"PFE0630"	"E8314_1"	10500	24490	130	982	990	376	58	61	18	100	100	0	859	888	321	109	114	58	100	100	0	1.232	1.196	1.189	1.199	1.352	1.186	0.820	120	562	1674	1711	0.301	924	750	932	779	0
3	4	1	"PFE0335"	"E23986_4"	10670	24490	130	3728	3611	981	59	61	12	100	100	0	7317	7159	2074	110	111	18	100	100	0	0.509	0.504	0.509	0.508	1.320	0.472	0.881	120	583	10876	10601	-0.974	3669	7207	3552	7049	0
3	5	1	"PFE0497"	"E3038_1"	10880	24490	140	928	854	316	62	67	36	98	96	0	1339	1310	480	113	118	47	100	99	0	0.706	0.662	0.675	0.639	1.955	0.640	0.855	156	667	2092	1989	-0.502	866	1226	792	1197	0
3	6	1	"PFE0489"	"E29931_1"	11060	24490	130	923	888	298	62	82	132	99	95	0	771	736	228	113	133	128	100	91	0	1.309	1.326	1.293	1.318	1.447	1.310	0.843	120	521	1519	1449	0.388	861	658	826	623	0
3	7	1	"PFE0152"	"E16122_8"	11230	24500	130	256	271	93	60	77	125	80	29	0	1589	1608	649	110	127	121	100	100	0	0.133	0.141	0.140	0.142	1.489	0.148	0.398	120	590	1675	1709	-2.916	196	1479	211	1498	0
3	8	1	"PFE0560"	"E5006_15"	11440	24490	140	361	361	123	59	60	10	100	98	0	484	482	168	106	108	13	98	96	0	0.799	0.803	0.807	0.825	1.983	0.767	0.841	156	702	680	678	-0.324	302	378	302	376	0
3	9	1	"PFE0506"	"E3215_1"	11620	24490	120	12736	11703	3903	60	61	11	100	100	0	6280	5740	1987	108	109	14	100	100	0	2.054	2.067	2.052	2.116	1.573	2.109	0.864	120	508	18848	17275	1.038	12676	6172	11643	5632	0
3	10	1	"PFF0276"	"F18248_2"	11810	24490	130	818	807	215	60	61	11	100	100	0	1009	1002	301	108	109	15	100	99	0	0.841	0.836	0.807	0.872	1.605	0.787	0.879	120	604	1659	1641	-0.249	758	901	747	894	0
3	11	1	"PFF1508"	"F59453_1"	12000	24490	130	564	542	138	60	61	12	100	100	0	743	698	226	108	116	113	95	93	0	0.794	0.817	0.780	0.891	1.702	0.666	0.741	120	596	1139	1072	-0.333	504	635	482	590	0
3	12	1	"PFF1029"	"F4425_1"	12210	24490	130	2542	2405	1044	58	60	13	100	100	0	2191	2148	884	108	116	114	100	100	0	1.193	1.150	1.078	1.145	1.612	1.161	0.820	120	603	4567	4387	0.254	2484	2083	2347	2040	0
3	13	1	"PFF0774"	"F35531_1"	12390	24490	130	2524	2423	662	60	65	54	100	100	0	1440	1394	407	108	111	38	100	100	0	1.850	1.837	1.851	1.859	1.393	1.825	0.859	120	615	3796	3649	0.887	2464	1332	2363	1286	0
3	14	1	"PFF0382"	"F21003_1"	12590	24490	120	200	200	40	61	68	70	97	49	0	209	208	36	107	110	38	93	72	0	1.363	1.376	1.355	1.449	1.669	1.359	0.711	120	536	241	240	0.447	139	102	139	101	0
3	15	1	"PFF0437"	"F22770_1"	12760	24490	130	8165	8367	2729	60	67	73	100	100	0	6332	6380	2405	107	112	62	99	99	0	1.302	1.324	1.310	1.410	1.760	1.264	0.853	120	611	14330	14580	0.381	8105	6225	8307	6273	0
3	16	1	"PFF0027"	"F10724_1"	12970	24490	130	191	204	54	61	63	13	100	100	0	243	255	61	108	109	13	100	100	0	0.963	0.973	1.000	0.997	1.557	0.935	0.734	120	641	265	290	-0.054	130	135	143	147	0
3	17	1	"PFF0760"	"F35197_2"	13140	24490	130	5426	5167	1660	63	65	14	100	100	0	3466	3263	1001	109	110	14	100	100	0	1.598	1.618	1.592	1.609	1.439	1.636	0.869	120	601	8720	8258	0.676	5363	3357	5104	3154	0
3	18	1	"PFF0169"	"F15775_1"	13340	24490	130	655	644	230	63	65	13	100	100	0	515	541	188	110	110	14	100	99	0	1.462	1.348	1.385	1.368	1.572	1.234	0.723	120	655	997	1012	0.548	592	405	581	431	0
3	19	1	"PFF1930"	"F960_5"	13530	24490	130	3031	2927	761	62	64	13	100	100	0	2300	2267	607	111	113	15	100	100	0	1.356	1.329	1.310	1.337	1.320	1.328	0.881	120	639	5158	5021	0.440	2969	2189	2865	2156	0
3	20	1	"PFF0151"	"F15196_1"	13720	24490	130	7085	6818	1746	61	62	11	100	100	0	2727	2602	841	108	109	15	100	99	0	2.682	2.709	2.624	2.815	1.480	2.680	0.877	120	654	9643	9251	1.423	7024	2619	6757	2494	0
3	21	1	"PFF1609"	"F63380_2"	13920	24490	120	115	120	27	59	60	11	99	95	0	136	140	26	106	107	13	78	55	0	1.867	1.794	1.756	1.906	2.223	1.519	0.370	120	559	86	95	0.900	56	30	61	34	0
3	22	1	"PFF1869"	"F7374_2"	14100	24500	150	191	188	41	56	58	22	99	98	0	252	261	67	105	106	13	98	97	0	0.918	0.846	0.879	0.928	1.859	0.819	0.683	156	900	282	288	-0.123	135	147	132	156	0
3	1	2	"PFF1444"	"F5729_1"	10130	24650	150	85	90	26	61	76	255	0	0	0	125	129	26	119	146	420	0	0	0	4.000	2.900	1.320	1.407	2.949	1.060	0.092	156	799	30	39	2.000	24	6	29	10	-50
3	2	2	"PFF0230"	"F17039_3"	10340	24670	130	252	255	94	61	64	20	97	93	0	313	313	97	110	116	60	93	80	0	0.941	0.956	1.006	0.969	2.138	0.969	0.727	120	509	394	397	-0.088	191	203	194	203	0
3	3	2	"PFM0480"	"M38913_8"	10520	24660	130	1787	1666	601	60	63	21	100	100	0	1099	1056	377	109	115	56	99	99	0	1.744	1.696	1.730	1.706	1.758	1.704	0.822	120	493	2717	2553	0.803	1727	990	1606	947	0
3	4	2	"PFM0579"	"M446_3"	10720	24670	130	633	637	213	62	70	56	100	97	0	743	747	244	112	127	101	100	97	0	0.905	0.906	0.910	0.898	1.513	0.863	0.810	120	496	1202	1210	-0.144	571	631	575	635	0
3	5	2	"PFM0717"	"M5299_3"	10910	24660	130	325	328	111	68	77	58	95	88	0	241	233	61	118	134	96	62	7	0	2.089	2.261	2.196	2.282	1.869	1.430	0.481	120	403	380	375	1.063	257	123	260	115	0
3	6	2	"PFM0868"	"M724_5"	11070	24670	130	550	551	146	66	82	127	100	93	0	375	380	90	116	135	127	93	51	0	1.869	1.837	1.876	1.859	1.442	1.820	0.783	120	479	743	749	0.902	484	259	485	264	0
3	7	2	"PFM0875"	"M783_4"	11300	24670	130	1376	1380	489	64	67	15	100	100	0	698	699	254	111	112	15	100	99	0	2.235	2.238	2.207	2.341	1.573	2.292	0.840	120	498	1899	1904	1.160	1312	587	1316	588	0
3	8	2	"PFM0093"	"M16622_6"	11490	24680	130	199	196	57	64	68	16	95	92	0	827	816	285	106	110	22	100	100	0	0.187	0.186	0.182	0.181	1.769	0.167	0.772	120	375	856	842	-2.417	135	721	132	710	0
3	9	2	"PFM0612"	"M45542_7"	11650	24670	130	2092	2080	565	62	63	12	100	100	0	1379	1354	369	107	109	20	100	100	0	1.596	1.618	1.614	1.630	1.333	1.627	0.859	120	448	3302	3265	0.674	2030	1272	2018	1247	0
3	10	2	"PFM0634"	"M46791_1"	11870	24670	140	2577	2450	1026	62	63	10	100	100	0	1616	1549	633	105	107	15	97	96	0	1.664	1.654	1.643	1.577	2.216	1.666	0.853	156	505	4026	3832	0.735	2515	1511	2388	1444	0
3	11	2	"PFM0704"	"M52103_1"	12060	24670	140	184	189	72	61	63	12	95	93	0	399	392	164	105	106	15	95	92	0	0.418	0.446	0.443	0.492	2.440	0.390	0.694	156	443	417	415	-1.257	123	294	128	287	0
3	12	2	"PFM0190"	"M22662_1"	12230	24670	130	95	102	31	60	63	16	90	60	0	143	148	29	106	107	26	68	31	0	0.946	1.000	0.897	0.958	2.473	0.969	0.328	120	441	72	84	-0.080	35	37	42	42	0
3	13	2	"PFM0225"	"M24933_4"	12430	24670	130	1543	1556	586	61	88	188	100	97	0	1272	1269	457	108	138	212	100	96	0	1.273	1.288	1.288	1.273	1.457	1.294	0.822	120	516	2646	2656	0.348	1482	1164	1495	1161	0
3	14	2	"PFM0412"	"M36754_1"	12620	24670	130	2374	2230	850	63	120	304	98	92	0	1676	1609	583	108	180	347	98	89	0	1.474	1.444	1.442	1.445	1.899	1.453	0.801	120	465	3879	3668	0.560	2311	1568	2167	1501	0
3	15	2	"PFM0630"	"M46462_5"	12790	24680	130	2878	2771	748	63	91	226	100	99	0	1374	1358	303	107	144	262	100	100	0	2.222	2.165	2.191	2.119	1.406	2.242	0.793	120	500	4082	3959	1.152	2815	1267	2708	1251	0
3	16	2	"PFM0465"	"M38247_1"	12980	24680	130	929	918	253	62	64	12	100	100	0	861	861	217	106	107	14	100	100	0	1.148	1.134	1.135	1.130	1.383	1.115	0.842	120	495	1622	1611	0.200	867	755	856	755	0
3	17	2	"PFM0026"	"M11919_1"	13160	24670	130	21927	20432	5664	64	67	15	100	100	0	11014	10486	3310	108	112	34	100	100	0	2.005	1.963	1.960	1.998	1.428	1.935	0.885	120	525	32769	30746	1.003	21863	10906	20368	10378	0
3	18	2	"PFM0819"	"M5894_4"	13360	24680	130	299	294	64	66	69	15	100	100	0	705	700	140	111	115	34	100	100	0	0.392	0.387	0.394	0.380	1.391	0.371	0.848	120	543	827	817	-1.350	233	594	228	589	0
3	19	2	"PFM0473"	"M38757_6"	13550	24680	130	356	353	75	67	68	12	100	100	0	394	408	91	115	116	16	100	100	0	1.036	0.976	0.971	0.991	1.431	0.948	0.833	120	508	568	579	0.051	289	279	286	293	0
3	20	2	"PFM0062"	"M14235_3"	13730	24680	130	2468	2381	659	64	66	12	100	100	0	2714	2738	650	112	113	15	100	100	0	0.924	0.882	0.881	0.861	1.387	0.876	0.883	120	496	5006	4943	-0.114	2404	2602	2317	2626	0
3	21	2	"PFM0821"	"M59170_2"	13930	24680	130	4729	4749	1300	58	59	9	100	100	0	2152	2088	614	106	107	14	100	100	0	2.283	2.367	2.333	2.420	1.453	2.392	0.894	120	533	6717	6673	1.191	4671	2046	4691	1982	0
3	22	2	"PFN0022"	"N127_5"	14130	24680	120	110	114	35	54	57	27	88	52	0	350	345	67	103	105	15	100	100	0	0.227	0.248	0.219	0.227	1.746	0.224	0.302	120	538	303	302	-2.141	56	247	60	242	0
3	1	3	"PFN0013"	"N127_32"	10130	24860	130	207	196	46	62	65	14	99	97	0	310	320	70	122	125	20	100	100	0	0.771	0.677	0.734	0.657	1.768	0.634	0.757	120	620	333	332	-0.375	145	188	134	198	0
3	2	3	"PFN0021"	"N127_48"	10310	24850	130	643	637	155	61	63	13	100	100	0	523	520	132	114	115	16	100	100	0	1.423	1.419	1.425	1.453	1.402	1.361	0.846	120	527	991	982	0.509	582	409	576	406	0
3	3	3	"PFN0027"	"N128_1"	10510	24860	130	133	131	26	60	62	20	95	90	0	154	159	28	111	115	52	35	0	0	1.698	1.479	1.411	1.535	2.365	1.392	0.446	120	550	116	119	0.764	73	43	71	48	0
3	4	3	"PFN0057"	"N128_56"	10700	24850	120	956	931	258	60	63	31	100	100	0	610	580	149	110	118	64	99	98	0	1.792	1.853	1.866	1.859	1.401	1.857	0.853	120	487	1396	1341	0.842	896	500	871	470	0
3	5	3	"PFB0078"	"B297"	10890	24850	120	359	357	82	63	67	35	100	100	0	340	332	73	113	122	71	96	82	0	1.304	1.342	1.356	1.377	1.458	1.293	0.807	120	487	523	513	0.383	296	227	294	219	0
3	6	3	"PFB0080"	"B3"	11080	24850	130	411	391	91	63	65	13	100	100	0	651	613	130	112	115	19	100	100	0	0.646	0.655	0.646	0.652	1.383	0.632	0.863	120	552	887	829	-0.631	348	539	328	501	0
3	7	3	"PFB0083"	"B306"	11300	24850	140	186	189	57	64	67	16	100	98	0	232	253	83	110	113	15	98	97	0	1.000	0.874	0.905	0.915	1.679	0.735	0.674	156	537	244	268	0.000	122	122	125	143	0
3	8	3	"PFB0085"	"B310"	11490	24850	140	434	429	158	63	66	16	98	96	0	702	715	288	109	111	21	98	97	0	0.626	0.604	0.628	0.589	2.234	0.546	0.792	156	457	964	972	-0.677	371	593	366	606	0
3	9	3	"PFB0090"	"B32"	11680	24850	130	140	149	52	60	62	11	97	91	0	244	271	117	104	107	21	93	89	0	0.571	0.533	0.548	0.580	1.910	0.491	0.691	120	497	220	256	-0.807	80	140	89	167	0
3	10	3	"PFB0092"	"B322"	11870	24850	130	312	305	94	60	61	10	100	100	0	254	255	73	104	107	19	97	95	0	1.680	1.623	1.599	1.735	1.721	1.555	0.710	120	497	402	396	0.748	252	150	245	151	0
3	11	3	"PFB0109"	"B366"	12060	24850	130	444	441	157	60	62	19	99	99	0	422	425	135	104	109	36	99	98	0	1.208	1.187	1.187	1.164	1.845	1.172	0.763	120	481	702	702	0.272	384	318	381	321	0
3	12	3	"PFB0111"	"B370"	12250	24850	130	291	296	105	59	63	24	100	98	0	268	276	85	104	108	35	95	88	0	1.415	1.378	1.344	1.413	1.595	1.306	0.699	120	498	396	409	0.500	232	164	237	172	0
3	13	3	"PFB0114"	"B374"	12420	24860	130	796	764	198	60	69	100	100	99	0	410	412	92	107	122	140	96	56	0	2.429	2.308	2.304	2.315	1.397	2.425	0.849	120	484	1039	1009	1.280	736	303	704	305	0
3	14	3	"PFB0120"	"B388"	12600	24860	120	373	368	92	60	65	49	100	100	0	234	233	46	108	126	163	20	0	0	2.484	2.464	2.465	2.565	1.677	2.539	0.746	120	490	439	433	1.313	313	126	308	125	0
3	15	3	"PFB0122"	"B391"	12800	24860	120	399	381	100	62	65	46	97	95	0	832	820	213	107	119	143	100	100	0	0.465	0.447	0.476	0.428	1.685	0.427	0.829	120	488	1062	1032	-1.105	337	725	319	713	0
3	16	3	"PFB0125"	"B397"	12990	24860	130	593	581	136	60	61	11	100	100	0	352	353	65	106	107	13	100	100	0	2.167	2.109	2.177	2.085	1.442	2.250	0.836	120	534	779	768	1.115	533	246	521	247	0
3	17	3	"PFB0143"	"B440"	13170	24850	110	186	187	40	60	63	14	100	98	0	241	236	55	108	113	38	92	83	0	0.947	0.992	1.026	1.059	1.642	0.862	0.737	80	458	259	255	-0.078	126	133	127	128	0
3	18	3	"PFB0145"	"B444"	13370	24860	120	99	101	27	61	63	14	80	61	0	528	523	119	109	111	19	100	100	0	0.091	0.097	0.095	0.086	2.209	0.079	0.371	120	541	457	454	-3.463	38	419	40	414	0
3	19	3	"PFB0147"	"B449"	13590	24860	130	79	81	17	61	70	61	2	0	0	373	383	139	110	117	53	92	89	0	0.068	0.073	0.071	0.075	2.406	0.056	0.278	120	459	281	293	-3.869	18	263	20	273	0
3	20	3	"PFB0149"	"B453"	13750	24860	130	1278	1293	384	61	68	53	100	100	0	1027	1044	281	108	114	41	100	100	0	1.324	1.316	1.337	1.311	1.303	1.324	0.873	120	497	2136	2168	0.405	1217	919	1232	936	0
3	21	3	"PFB0151"	"B456"	13960	24860	120	82	85	16	56	58	12	80	54	0	745	716	247	105	110	42	97	95	0	0.041	0.047	0.044	0.048	2.290	0.038	0.484	120	477	666	640	-4.621	26	640	29	611	0
3	22	3	"PFB0153"	"B458"	14130	24860	120	201	201	56	53	54	8	99	98	0	278	283	63	101	106	41	100	95	0	0.836	0.813	0.863	0.772	1.885	0.696	0.560	120	520	325	330	-0.258	148	177	148	182	0
3	1	4	"PFB0170"	"B491"	10140	25040	120	1022	984	341	60	61	11	99	98	0	1438	1443	385	115	116	15	100	100	0	0.727	0.696	0.707	0.636	1.904	0.707	0.842	120	535	2285	2252	-0.460	962	1323	924	1328	0
3	2	4	"PFB0172"	"B496"	10330	25040	130	146	145	26	60	62	11	100	100	0	208	212	46	114	115	15	96	92	0	0.915	0.867	0.885	0.960	1.995	0.721	0.637	120	538	180	183	-0.128	86	94	85	98	0
3	3	4	"PFB0174"	"B498"	10520	25040	120	81	80	13	59	61	10	78	53	0	231	230	52	111	112	13	97	95	0	0.183	0.176	0.167	0.173	3.065	0.115	0.233	120	519	142	140	-2.447	22	120	21	119	0
3	4	4	"PFB0177"	"B50"	10720	25040	120	85	88	19	60	62	10	83	66	0	161	165	33	110	111	13	92	79	0	0.490	0.509	0.463	0.493	2.692	0.367	0.288	120	496	76	83	-1.029	25	51	28	55	0
3	5	4	"PFB0179"	"B504"	10900	25040	130	608	570	124	61	62	10	100	100	0	555	536	113	110	112	13	100	100	0	1.229	1.195	1.200	1.201	1.343	1.188	0.874	120	527	992	935	0.298	547	445	509	426	0
3	6	4	"PFB0181"	"B506"	11090	25040	120	178	176	38	61	62	12	100	100	0	175	174	33	110	111	13	95	84	0	1.800	1.797	1.855	1.995	1.855	1.754	0.632	120	552	182	179	0.848	117	65	115	64	0
3	7	4	"PFD0024"	"D12635_25"	11310	25040	140	184	186	64	61	63	14	98	94	0	711	717	291	109	110	14	100	100	0	0.204	0.206	0.201	0.209	1.651	0.198	0.738	156	525	725	733	-2.291	123	602	125	608	0
3	8	4	"PFD0027"	"D12635_33"	11460	25040	130	223	224	46	58	61	13	100	100	0	239	256	67	107	107	14	100	100	0	1.250	1.114	1.246	1.171	1.540	1.001	0.716	120	466	297	315	0.322	165	132	166	149	0
3	9	4	"PFD0029"	"D12635_37"	11690	25040	130	107	110	21	59	61	15	96	85	0	442	431	135	106	109	30	99	97	0	0.143	0.157	0.164	0.160	1.774	0.117	0.504	120	598	384	376	-2.807	48	336	51	325	0
3	10	4	"PFD0031"	"D12635_39"	11880	25040	130	730	723	228	58	62	19	100	100	0	833	814	258	105	109	32	100	100	0	0.923	0.938	0.906	0.945	1.423	0.913	0.860	120	514	1400	1374	-0.115	672	728	665	709	0
3	11	4	"PFD0034"	"D12635_48"	12070	25040	130	739	702	236	58	62	24	100	100	0	591	596	206	106	110	38	100	95	0	1.404	1.314	1.315	1.391	1.569	1.293	0.836	120	540	1166	1134	0.490	681	485	644	490	0
3	12	4	"PFD0036"	"D12635_51"	12270	25050	130	1908	1737	689	60	62	18	100	99	0	2568	2421	723	107	108	25	100	100	0	0.751	0.725	0.770	0.647	2.119	0.737	0.796	120	507	4309	3991	-0.413	1848	2461	1677	2314	0
3	13	4	"PFD0064"	"D16785_11"	12450	25050	120	170	167	47	59	60	10	96	95	0	225	228	48	106	107	14	98	97	0	0.933	0.885	0.835	0.857	2.150	0.836	0.667	120	433	230	230	-0.100	111	119	108	122	0
3	14	4	"PFD0066"	"D16785_17"	12640	25050	120	111	110	23	59	60	11	95	90	0	190	185	48	105	106	13	89	86	0	0.612	0.637	0.579	0.629	1.981	0.491	0.493	120	440	137	131	-0.709	52	85	51	80	0
3	15	4	"PFD0069"	"D16785_21"	12800	25050	120	577	546	140	59	60	9	100	100	0	382	392	95	106	107	13	100	100	0	1.877	1.703	1.743	1.691	1.548	1.733	0.812	120	422	794	773	0.908	518	276	487	286	0
3	16	4	"PFD0073"	"D16785_3"	12990	25050	130	338	309	99	59	60	10	95	95	0	4006	3811	1132	108	109	14	100	100	0	0.072	0.068	0.069	0.066	1.479	0.067	0.870	120	531	4177	3953	-3.804	279	3898	250	3703	0
3	17	4	"PFD0075"	"D16785_33"	13180	25050	120	93	96	24	58	60	12	90	70	0	136	142	28	108	110	18	70	39	0	1.250	1.118	1.094	1.174	2.492	0.909	0.292	120	560	63	72	0.322	35	28	38	34	0
3	18	4	"PFD0077"	"D16785_36"	13400	25040	130	1366	1264	440	58	60	12	100	100	0	1006	949	337	107	108	14	99	98	0	1.455	1.432	1.366	1.457	1.869	1.406	0.803	120	541	2207	2048	0.541	1308	899	1206	842	0
3	19	4	"PFD0096"	"D17715_112"	13560	25040	150	440	426	290	61	147	237	63	40	0	434	432	277	108	186	208	61	41	0	1.163	1.127	1.073	1.202	2.865	1.124	0.846	156	558	705	689	0.217	379	326	365	324	-50
3	20	4	"PFD0098"	"D17715_12"	13770	25060	150	350	340	182	62	144	232	64	14	0	332	336	145	109	184	204	56	8	0	1.291	1.225	1.303	1.122	2.342	1.197	0.863	156	584	511	505	0.369	288	223	278	227	-50
3	21	4	"PFD0102"	"D17715_13"	13980	25050	130	290	278	101	58	60	13	97	96	0	486	475	166	106	110	41	94	94	0	0.611	0.596	0.572	0.516	1.981	0.561	0.748	120	457	612	589	-0.712	232	380	220	369	0
3	22	4	"PFD0104"	"D17715_134"	14140	25050	120	126	123	26	54	55	9	100	99	0	251	245	49	102	104	18	98	97	0	0.483	0.483	0.476	0.465	1.638	0.423	0.694	120	497	221	212	-1.049	72	149	69	143	0
3	1	5	"PFD0106"	"D17715_138"	10140	25220	120	140	140	26	62	63	11	100	99	0	286	287	60	117	118	14	99	97	0	0.462	0.459	0.445	0.481	2.027	0.384	0.664	120	554	247	248	-1.115	78	169	78	170	0
3	2	5	"PFD0108"	"D17715_140"	10330	25230	120	198	194	44	61	63	14	99	96	0	436	428	91	114	114	12	100	100	0	0.425	0.424	0.423	0.410	1.602	0.398	0.783	120	522	459	447	-1.233	137	322	133	314	0
3	3	5	"PFD0130"	"D17715_44"	10530	25230	100	173	170	34	61	63	15	100	100	0	230	231	40	113	113	13	100	98	0	0.957	0.924	0.889	0.932	1.511	0.858	0.750	80	403	229	227	-0.063	112	117	109	118	0
3	4	5	"PFD0132"	"D17715_47"	10720	25230	120	263	258	82	61	63	12	96	95	0	331	327	81	112	113	13	100	100	0	0.922	0.916	0.886	0.849	2.240	0.926	0.764	120	437	421	412	-0.117	202	219	197	215	0
3	5	5	"PFD0134"	"D17715_5"	10900	25230	120	154	156	51	60	62	11	96	92	0	215	217	51	111	112	13	99	95	0	0.904	0.906	0.894	0.866	2.448	0.899	0.624	120	507	198	202	-0.146	94	104	96	106	0
3	6	5	"PFD0136"	"D17715_51"	11120	25230	100	160	160	51	60	61	11	98	97	0	203	195	44	110	112	16	92	90	0	1.075	1.176	1.052	1.104	2.013	1.086	0.522	80	423	193	185	0.105	100	93	100	85	0
3	7	5	"PFD0138"	"D17715_56"	11310	25230	130	1794	1662	573	62	65	25	100	100	0	1207	1106	400	110	117	61	100	98	0	1.579	1.606	1.603	1.643	1.480	1.575	0.830	120	481	2829	2596	0.659	1732	1097	1600	996	0
3	8	5	"PFD0141"	"D17715_61"	11480	25230	120	126	128	46	58	63	26	93	73	0	269	264	76	107	113	65	86	61	0	0.420	0.446	0.425	0.447	2.304	0.356	0.398	120	391	230	227	-1.252	68	162	70	157	0
3	9	5	"PFE0196"	"E18169_1"	11650	25230	130	761	794	249	57	59	14	100	100	0	762	760	230	105	106	14	100	100	0	1.072	1.125	1.124	1.138	1.353	1.103	0.856	120	503	1361	1392	0.100	704	657	737	655	0
3	10	5	"PFE0199"	"E18440_1"	11850	25230	120	605	577	166	58	59	14	100	100	0	563	541	159	106	108	26	100	98	0	1.197	1.193	1.217	1.229	1.723	1.178	0.843	120	446	1004	954	0.259	547	457	519	435	0
3	11	5	"PFE0201"	"E18440_5"	12010	25230	120	234	231	59	58	62	22	100	96	0	221	222	53	108	109	14	98	95	0	1.558	1.518	1.574	1.585	1.775	1.475	0.705	120	431	289	287	0.639	176	113	173	114	0
3	12	5	"PFE0203"	"E18445_1"	12210	25220	120	817	799	208	62	65	17	100	100	0	509	488	154	113	115	25	94	93	0	1.907	1.965	1.851	2.020	1.671	1.931	0.835	120	508	1151	1112	0.931	755	396	737	375	0
3	13	5	"PFE0206"	"E18512_1"	12440	25220	120	874	809	257	61	63	13	100	100	0	382	370	117	111	112	15	95	95	0	3.000	2.888	2.682	2.990	1.768	2.910	0.766	120	496	1084	1007	1.585	813	271	748	259	0
3	14	5	"PFE0208"	"E18512_4"	12610	25220	110	175	177	35	58	60	11	100	100	0	211	214	46	105	106	13	100	98	0	1.104	1.092	1.193	1.144	1.519	1.011	0.717	80	427	223	228	0.142	117	106	119	109	0
3	15	5	"PFE0230"	"E19008_1"	12820	25220	130	2341	2217	812	58	60	22	100	100	0	933	855	352	106	109	34	94	93	0	2.761	2.883	2.760	3.095	2.326	2.989	0.765	120	496	3110	2908	1.465	2283	827	2159	749	0
3	16	5	"PFE0234"	"E19248_7"	12980	25230	110	108	112	25	59	63	24	90	51	0	887	936	219	111	116	43	100	100	0	0.063	0.064	0.060	0.058	1.822	0.048	0.305	80	383	825	878	-3.985	49	776	53	825	0
3	17	5	"PFE0237"	"E19278_2"	13180	25230	120	549	521	167	60	63	14	99	99	0	391	382	103	109	112	25	98	95	0	1.734	1.689	1.645	1.625	1.968	1.782	0.781	120	501	771	734	0.794	489	282	461	273	0
3	18	5	"PFE0239"	"E19278_6"	13360	25230	110	95	97	17	59	60	12	95	80	0	137	140	25	106	107	16	80	47	0	1.161	1.118	1.138	1.181	2.647	0.721	0.249	80	478	67	72	0.216	36	31	38	34	0
3	19	5	"PFE0243"	"E19631_3"	13590	25230	130	1735	1641	655	61	142	235	96	93	0	993	949	319	108	182	208	95	92	0	1.892	1.879	1.932	1.813	2.052	1.990	0.761	120	514	2559	2421	0.920	1674	885	1580	841	0
3	20	5	"PFE0246"	"E19695_2"	13750	25240	120	410	376	116	62	155	256	76	0	0	554	531	126	110	196	222	92	50	0	0.784	0.746	0.753	0.741	1.580	0.840	0.810	120	362	792	735	-0.351	348	444	314	421	0
3	21	5	"PFE0270"	"E20800_3"	13940	25240	120	122	119	31	60	62	12	92	85	0	399	386	85	104	107	18	100	100	0	0.210	0.209	0.216	0.196	1.868	0.205	0.671	120	416	357	341	-2.250	62	295	59	282	0
3	22	5	"PFE0275"	"E21089_1"	14130	25230	150	63	66	15	55	56	9	45	18	0	103	105	15	102	103	13	25	7	0	8.000	3.667	0.750	0.913	3.395	0.304	0.009	156	693	9	14	3.000	8	1	11	3	-50
3	1	6	"PFE0277"	"E21208_2"	10140	25410	120	110	113	23	65	67	14	95	82	0	172	175	39	120	122	15	84	77	0	0.865	0.873	0.865	0.894	2.348	0.616	0.366	120	598	97	103	-0.209	45	52	48	55	0
3	2	6	"PFE0279"	"E21208_4"	10360	25410	120	231	228	76	66	76	60	88	73	0	367	377	145	118	122	33	99	92	0	0.663	0.625	0.605	0.625	1.920	0.625	0.725	120	519	414	421	-0.594	165	249	162	259	0
3	3	6	"PFE0282"	"E21586_1"	10550	25400	120	729	668	252	65	74	57	99	96	0	626	597	231	118	124	47	98	93	0	1.307	1.259	1.230	1.335	1.771	1.219	0.788	120	435	1172	1082	0.386	664	508	603	479	0
3	4	6	"PFE0285"	"E21786_1"	10710	25400	120	2118	1967	612	65	67	18	100	100	0	1168	1105	291	118	122	41	100	99	0	1.955	1.927	1.968	1.887	1.651	2.019	0.884	120	386	3103	2889	0.967	2053	1050	1902	987	0
3	5	6	"PFE0322"	"E23195_1"	10880	25400	120	377	365	79	61	64	17	100	99	0	435	434	99	114	116	15	100	100	0	0.984	0.950	0.961	0.958	1.510	0.926	0.863	120	448	637	624	-0.023	316	321	304	320	0
3	6	6	"PFE0330"	"E23784_1"	11100	25400	120	254	246	66	61	66	22	97	94	0	580	575	164	115	119	20	99	99	0	0.415	0.402	0.388	0.393	1.746	0.368	0.788	120	571	658	645	-1.269	193	465	185	460	0
3	7	6	"PFE0333"	"E23986_1"	11300	25400	110	218	212	55	65	74	36	100	86	0	272	268	71	118	131	70	83	61	0	0.994	0.980	0.894	1.063	1.974	0.861	0.644	80	456	307	297	-0.009	153	154	147	150	0
3	8	6	"PFE0342"	"E24470_2"	11490	25400	120	762	699	219	59	65	30	100	99	0	844	785	231	109	120	70	98	97	0	0.956	0.947	0.934	0.956	1.858	0.933	0.828	120	453	1438	1316	-0.064	703	735	640	676	0
3	9	6	"PFE0347"	"E24550_1"	11650	25400	110	133	132	24	58	61	19	100	93	0	197	195	36	107	108	17	97	92	0	0.833	0.841	0.765	0.865	1.911	0.655	0.494	80	413	165	162	-0.263	75	90	74	88	0
3	10	6	"PFE0349"	"E24569_3"	11850	25410	120	452	436	143	59	61	29	95	95	0	537	524	140	106	106	13	100	100	0	0.912	0.902	0.912	0.824	1.963	0.910	0.831	120	515	824	795	-0.133	393	431	377	418	0
3	11	6	"PFF0266"	"F17836_2"	12040	25410	130	556	500	187	60	62	18	95	94	0	714	673	188	110	113	33	100	100	0	0.821	0.782	0.793	0.687	2.150	0.803	0.815	120	499	1100	1003	-0.284	496	604	440	563	0
3	12	6	"PFF0268"	"F17989_2"	12220	25400	120	786	797	192	65	67	18	100	100	0	611	597	169	120	123	33	98	96	0	1.468	1.535	1.537	1.676	1.617	1.500	0.873	120	484	1212	1209	0.554	721	491	732	477	0
3	13	6	"PFF0274"	"F18154_3"	12410	25410	120	161	160	29	63	64	14	100	99	0	217	216	39	113	116	17	97	95	0	0.942	0.942	0.957	0.995	1.690	0.889	0.650	120	516	202	200	-0.086	98	104	97	103	0
3	14	6	"PFF0278"	"F18417_1"	12600	25410	120	2200	2001	537	57	59	11	100	100	0	1501	1433	413	107	108	14	100	100	0	1.537	1.466	1.492	1.531	1.681	1.472	0.876	120	528	3537	3270	0.620	2143	1394	1944	1326	0
3	15	6	"PFF0285"	"F18525_1"	12800	25410	120	1128	1049	254	57	58	9	100	100	0	608	562	157	107	108	16	99	98	0	2.138	2.180	2.119	2.299	1.533	2.181	0.882	120	497	1572	1447	1.096	1071	501	992	455	0
3	16	6	"PFF0289"	"F18567_3"	12990	25410	150	67	69	21	58	61	21	16	1	0	108	109	16	108	111	35	3	0	0	100000.000	11.000	1.000	0.926	3.776	0.067	0.002	156	622	9	12	16.610	9	0	11	1	-50
3	17	6	"PFF0323"	"F19549_1"	13190	25410	120	823	760	287	59	61	13	98	94	0	1542	1560	442	106	108	16	100	100	0	0.532	0.482	0.500	0.424	2.118	0.478	0.829	120	471	2200	2155	-0.910	764	1436	701	1454	0
3	18	6	"PFF0329"	"F19626_1"	13360	25410	120	163	163	33	59	61	11	98	97	0	212	210	36	105	106	15	98	96	0	0.972	0.990	0.950	0.966	1.933	0.946	0.691	120	541	211	209	-0.041	104	107	104	105	0
3	19	6	"PFF0332"	"F19746_5"	13600	25410	120	89	92	20	61	63	11	84	61	0	128	128	27	105	105	12	61	47	0	1.217	1.348	0.945	1.003	2.898	0.624	0.112	120	488	51	54	0.284	28	23	31	23	0
3	20	6	"PFF0334"	"F19787_2"	13780	25410	120	16350	14959	5153	64	69	27	100	100	0	6982	6411	2288	106	117	129	100	100	0	2.369	2.362	2.334	2.370	1.416	2.401	0.879	120	428	23162	21200	1.244	16286	6876	14895	6305	0
3	21	6	"PFF0336"	"F19828_2"	13970	25410	120	217	215	52	66	71	28	99	96	0	260	250	69	105	117	136	58	0	0	0.974	1.028	0.994	1.057	1.724	0.413	0.442	120	384	306	294	-0.038	151	155	149	145	0
3	22	6	"PFF0338"	"F19846_4"	14110	25420	120	214	207	50	61	63	14	98	96	0	274	280	51	103	104	12	100	100	0	0.895	0.825	0.824	0.777	1.825	0.816	0.736	120	459	324	323	-0.160	153	171	146	177	0
3	1	7	"PFF0364"	"F20448_4"	10160	25590	130	1031	930	330	70	72	15	100	100	0	841	819	218	124	125	16	100	100	0	1.340	1.237	1.292	1.139	1.772	1.299	0.824	120	593	1678	1555	0.423	961	717	860	695	0
3	2	7	"PFF0366"	"F20625_1"	10330	25600	130	765	709	234	73	82	60	98	94	0	740	744	172	122	127	36	100	100	0	1.120	1.023	1.038	0.931	1.721	1.073	0.857	120	494	1310	1258	0.163	692	618	636	622	0
3	3	7	"PFF0369"	"F20760_1"	10520	25590	130	837	810	175	68	76	57	100	100	0	655	653	115	119	126	46	100	100	0	1.435	1.390	1.456	1.377	1.324	1.421	0.894	120	562	1305	1276	0.521	769	536	742	534	0
3	4	7	"PFF0372"	"F20855_1"	10730	25590	120	197	193	50	64	67	18	100	99	0	259	256	73	117	121	24	93	87	0	0.937	0.928	0.893	0.992	1.794	0.859	0.688	120	485	275	268	-0.094	133	142	129	139	0
3	5	7	"PFF0375"	"F20870_2"	10900	25590	120	428	417	94	60	62	17	100	100	0	353	347	90	111	115	22	95	94	0	1.521	1.513	1.507	1.643	1.695	1.479	0.818	120	511	610	593	0.605	368	242	357	236	0
3	6	7	"PFF0378"	"F20896_3"	11120	25590	120	133	135	38	60	64	20	96	81	0	178	174	43	112	115	21	81	66	0	1.106	1.210	1.107	1.182	2.407	0.971	0.484	120	512	139	137	0.145	73	66	75	62	0
3	7	7	"PFF0409"	"F22107_2"	11290	25600	130	151	147	34	62	68	26	95	80	0	188	194	39	115	120	32	90	60	0	1.219	1.076	1.227	1.071	2.103	0.992	0.610	120	536	162	164	0.286	89	73	85	79	0
3	8	7	"PFF0415"	"F22233_2"	11470	25600	120	530	525	136	60	63	12	100	100	0	548	544	144	112	113	15	99	99	0	1.078	1.076	1.088	1.080	1.590	1.049	0.853	120	505	906	897	0.108	470	436	465	432	0
3	9	7	"PFF0417"	"F2227_1"	11670	25600	120	1466	1479	582	61	91	217	99	91	0	2152	2100	742	109	165	382	97	93	0	0.688	0.712	0.700	0.693	1.845	0.692	0.825	120	581	3448	3409	-0.540	1405	2043	1418	1991	0
3	10	7	"PFF0420"	"F22395_1"	11880	25590	110	98	101	19	59	98	247	0	0	0	131	133	27	107	180	437	0	0	0	1.625	1.615	1.392	1.651	2.694	1.049	0.365	80	444	63	68	0.700	39	24	42	26	0
3	11	7	"PFF0431"	"F22631_1"	12050	25600	120	193	194	52	59	61	14	99	97	0	224	230	50	108	112	34	98	86	0	1.155	1.107	1.115	1.111	1.909	1.104	0.671	120	473	250	257	0.208	134	116	135	122	0
3	12	7	"PFF0435"	"F22741_2"	12240	25600	120	541	537	119	60	61	11	100	100	0	641	614	155	110	114	33	100	99	0	0.906	0.946	0.958	0.980	1.500	0.914	0.863	120	487	1012	981	-0.143	481	531	477	504	0
3	13	7	"PFF1070"	"F45236_1"	12430	25610	120	318	300	110	56	58	10	95	95	0	1024	946	275	107	108	14	100	100	0	0.286	0.291	0.298	0.252	1.910	0.288	0.837	120	463	1179	1083	-1.807	262	917	244	839	0
3	14	7	"PFF1072"	"F4524_3"	12610	25600	120	658	625	166	56	57	9	100	100	0	445	431	108	105	106	13	99	99	0	1.771	1.745	1.784	1.753	1.474	1.764	0.876	120	499	942	895	0.824	602	340	569	326	0
3	15	7	"PFF1075"	"F45282_1"	12810	25600	120	387	381	95	56	57	9	100	100	0	572	570	167	106	106	13	98	98	0	0.710	0.700	0.674	0.750	1.868	0.649	0.840	120	516	797	789	-0.493	331	466	325	464	0
3	16	7	"PFF1077"	"F45296_2"	12990	25600	110	264	263	54	55	57	12	100	100	0	301	305	57	103	105	14	100	100	0	1.056	1.030	1.021	1.035	1.311	0.969	0.807	80	464	407	410	0.078	209	198	208	202	0
3	17	7	"PFF1080"	"F45354_1"	13180	25600	110	476	459	93	57	58	11	100	100	0	541	549	113	104	106	22	100	100	0	0.959	0.903	0.890	0.907	1.316	0.856	0.836	80	512	856	847	-0.061	419	437	402	445	0
3	18	7	"PFF1082"	"F4541_1"	13400	25600	120	4260	4190	1534	60	63	24	100	100	0	1150	1124	416	105	119	164	95	93	0	4.019	4.053	4.124	4.248	1.965	4.338	0.717	120	586	5245	5149	2.007	4200	1045	4130	1019	0
3	19	7	"PFF1120"	"F46301_17"	13590	25590	130	1262	1203	433	61	63	12	100	100	0	667	623	234	104	106	22	95	95	0	2.133	2.200	2.168	2.237	1.815	2.205	0.797	120	547	1764	1661	1.093	1201	563	1142	519	0
3	20	7	"PFF1128"	"F46381_1"	13780	25600	120	2402	2428	970	64	67	28	100	100	0	1436	1397	489	105	118	134	98	96	0	1.757	1.830	1.895	1.804	1.988	1.953	0.779	120	411	3669	3656	0.813	2338	1331	2364	1292	0
3	21	7	"PFF1133"	"F46513_1"	13940	25600	120	6768	6589	1682	67	71	27	100	100	0	2894	2880	875	106	117	128	99	99	0	2.404	2.351	2.350	2.490	1.609	2.368	0.875	120	450	9489	9296	1.265	6701	2788	6522	2774	0
3	22	7	"PFF1136"	"F46584_1"	14160	25590	130	11924	11845	4857	66	85	282	100	100	0	4760	4521	2060	109	136	345	93	92	0	2.550	2.670	2.676	2.707	2.028	2.765	0.793	120	671	16509	16191	1.350	11858	4651	11779	4412	0
3	1	8	"PFF1138"	"F46705_1"	10150	25780	120	5511	4933	1360	66	67	13	100	100	0	2684	2529	722	122	124	15	100	100	0	2.125	2.022	2.039	2.097	1.613	2.072	0.886	120	529	8007	7274	1.088	5445	2562	4867	2407	0
3	2	8	"PFF1140"	"F46816_1"	10330	25780	120	813	752	226	66	69	13	100	100	0	593	566	160	120	123	21	100	99	0	1.579	1.538	1.557	1.545	1.646	1.555	0.842	120	441	1220	1132	0.659	747	473	686	446	0
3	3	8	"PFF1163"	"F47563_1"	10520	25780	120	121	124	28	61	63	12	97	92	0	259	253	57	116	118	20	97	94	0	0.420	0.460	0.425	0.463	1.968	0.381	0.595	120	493	203	200	-1.253	60	143	63	137	0
3	4	8	"PFF1165"	"F47822_1"	10720	25780	120	144	150	55	58	60	11	99	97	0	335	332	79	111	112	15	99	99	0	0.384	0.416	0.379	0.398	1.597	0.401	0.637	120	498	310	313	-1.381	86	224	92	221	0
3	5	8	"PFF1167"	"F47864_3"	10910	25780	120	603	562	165	60	61	9	100	100	0	386	383	110	108	109	13	97	96	0	1.953	1.825	1.887	1.940	1.704	1.822	0.852	120	521	821	777	0.966	543	278	502	275	0
3	6	8	"PFF1175"	"F48138_1"	11100	25780	120	334	322	90	60	64	32	100	99	0	283	287	69	108	109	16	98	97	0	1.566	1.464	1.457	1.476	1.535	1.464	0.822	120	466	449	441	0.647	274	175	262	179	0
3	7	8	"PFF1179"	"F48181_2"	11290	25790	120	1791	1655	592	62	67	31	99	96	0	1066	1000	306	112	114	18	100	100	0	1.812	1.794	1.853	1.689	1.974	1.893	0.840	120	503	2683	2481	0.858	1729	954	1593	888	0
3	8	8	"PFF1182"	"F48253_3"	11510	25780	130	131	134	32	64	66	12	98	92	0	199	194	56	116	117	16	85	80	0	0.807	0.897	0.782	0.914	2.377	0.687	0.490	120	456	150	148	-0.309	67	83	70	78	0
3	9	8	"PFF1197"	"F48515_1"	11660	25790	120	630	599	204	60	68	82	95	93	0	637	597	166	110	127	185	97	73	0	1.082	1.107	1.139	0.998	2.129	1.132	0.850	120	400	1097	1026	0.113	570	527	539	487	0
3	10	8	"PFF1204"	"F48839_1"	11880	25780	120	348	354	125	60	63	23	99	98	0	352	342	113	111	117	42	95	90	0	1.195	1.273	1.260	1.243	1.869	1.211	0.755	120	568	529	525	0.257	288	241	294	231	0
3	11	8	"PFF1208"	"F49178_1"	12080	25780	120	144	143	32	60	64	25	97	80	0	188	187	45	111	117	46	74	36	0	1.091	1.092	1.050	1.155	2.037	0.833	0.610	120	466	161	159	0.126	84	77	83	76	0
3	12	8	"PFF1210"	"F4934_1"	12270	25780	120	198	195	54	58	59	10	100	99	0	391	379	127	107	108	15	95	95	0	0.493	0.504	0.466	0.541	2.367	0.414	0.707	120	384	424	409	-1.020	140	284	137	272	0
3	13	8	"PFF1215"	"F49538_1"	12430	25790	120	2635	2453	767	56	58	11	100	100	0	2071	1988	590	106	107	15	100	100	0	1.312	1.274	1.308	1.241	1.836	1.292	0.879	120	413	4544	4279	0.392	2579	1965	2397	1882	0
3	14	8	"PFF1218"	"F49644_4"	12630	25790	120	364	337	128	56	58	11	94	92	0	682	648	195	104	106	14	100	100	0	0.533	0.517	0.513	0.472	2.094	0.509	0.810	120	521	886	825	-0.908	308	578	281	544	0
3	15	8	"PFF1901"	"F8433_1"	12810	25790	120	170	162	45	55	57	11	95	95	0	952	963	293	102	103	13	100	100	0	0.135	0.124	0.134	0.125	1.743	0.112	0.747	120	490	965	968	-2.886	115	850	107	861	0
3	16	8	"PFF1905"	"F8612_1"	13000	25790	100	398	391	100	54	55	10	100	100	0	1829	1778	451	102	102	13	100	100	0	0.199	0.201	0.201	0.197	1.512	0.186	0.817	80	417	2071	2013	-2.328	344	1727	337	1676	0
3	17	8	"PFF1913"	"F8921_1"	13190	25790	120	4742	4350	1459	55	59	26	100	100	0	2253	2029	847	103	113	113	93	92	0	2.180	2.230	2.234	2.472	1.907	2.215	0.869	120	582	6837	6221	1.124	4687	2150	4295	1926	0
3	18	8	"PFF1915"	"F8939_2"	13430	25790	110	782	762	278	58	63	30	100	98	0	492	501	137	106	121	182	95	52	0	1.876	1.782	1.853	1.663	1.907	1.958	0.757	80	469	1110	1099	0.907	724	386	704	395	0
3	19	8	"PFF1919"	"F9091_1"	13580	25780	110	323	320	71	61	62	11	100	100	0	424	426	89	106	109	19	100	100	0	0.824	0.809	0.826	0.811	1.357	0.762	0.813	80	430	580	579	-0.279	262	318	259	320	0
3	20	8	"PFF1921"	"F9247_1"	13770	25770	130	454	453	133	61	64	22	100	100	0	321	322	103	106	112	34	95	90	0	1.828	1.815	1.814	1.890	1.859	1.796	0.722	120	524	608	608	0.870	393	215	392	216	0
3	21	8	"PFI0014"	"I10798_1"	13950	25790	150	64	67	15	59	62	20	17	3	0	108	110	18	103	107	29	10	1	0	1.000	1.143	0.833	0.865	3.457	0.898	0.357	156	645	10	15	0.000	5	5	8	7	-50
3	22	8	"PFI0017"	"I10882_1"	14140	25770	110	1151	1103	215	59	63	31	100	100	0	671	656	120	105	119	178	100	92	0	1.929	1.895	1.893	1.900	1.284	1.863	0.842	80	509	1658	1595	0.948	1092	566	1044	551	0
3	1	9	"PFI0023"	"I11056_2"	10150	25950	120	254	254	60	61	63	12	100	100	0	165	167	33	119	120	16	81	70	0	4.196	4.021	4.048	4.296	2.042	3.966	0.485	120	569	239	241	2.069	193	46	193	48	0
3	2	9	"PFI0029"	"I11211_1"	10340	25960	120	130	129	30	61	61	10	95	91	0	231	228	40	117	118	15	98	95	0	0.605	0.613	0.598	0.583	1.950	0.589	0.670	120	446	183	179	-0.724	69	114	68	111	0
3	3	9	"PFI0033"	"I11281_1"	10520	25970	150	63	66	15	58	60	15	23	3	0	106	106	15	110	113	21	5	0	0	-1.250	-2.000	0.909	0.880	3.539	1625.907	0.000	156	531	1	4	Error	5	-4	8	-4	-50
3	4	9	"PFI0035"	"I11342_1"	10720	25960	120	1180	1118	402	57	59	11	100	99	0	867	861	215	106	108	12	100	100	0	1.476	1.405	1.470	1.241	2.007	1.504	0.853	120	490	1884	1816	0.561	1123	761	1061	755	0
3	5	9	"PFI0056"	"I12038_2"	10890	25960	80	152	150	24	61	63	15	100	100	0	183	188	35	108	109	14	100	96	0	1.213	1.112	1.108	1.174	1.685	0.938	0.559	52	291	166	169	0.279	91	75	89	80	0
3	6	9	"PFI0058"	"I12132_1"	11100	25950	120	1940	1791	584	63	80	142	100	99	0	702	664	234	109	120	79	95	90	0	3.165	3.114	3.167	3.470	1.906	3.140	0.832	120	523	2470	2283	1.662	1877	593	1728	555	0
3	7	9	"PFI0060"	"I12159_3"	11280	25960	120	115	116	24	61	80	142	0	0	0	169	173	32	110	121	79	28	1	0	0.915	0.873	0.926	0.908	1.887	1.905	0.838	120	526	113	118	-0.128	54	59	55	63	0
3	8	9	"PFI0063"	"I12192_2"	11530	25960	150	77	80	21	60	62	11	61	37	0	113	117	24	112	114	16	27	7	0	17.000	4.000	0.908	0.887	3.073	0.690	0.039	156	619	18	25	4.087	17	1	20	5	-50
3	9	9	"PFI0069"	"I12412_1"	11680	25960	120	452	433	142	61	70	47	100	97	0	434	418	129	111	121	53	97	95	0	1.211	1.212	1.254	1.230	1.561	1.200	0.771	120	374	714	679	0.276	391	323	372	307	0
3	10	9	"PFI0072"	"I12552_2"	11850	25970	120	1930	1757	584	62	69	42	97	95	0	4909	4633	1345	117	124	47	100	100	0	0.390	0.375	0.386	0.339	1.998	0.364	0.880	120	484	6660	6211	-1.359	1868	4792	1695	4516	0
3	11	9	"PFI0105"	"I13369_2"	12060	25960	120	242	240	71	63	65	18	100	97	0	204	200	40	120	122	36	85	59	0	2.131	2.213	2.304	2.324	2.059	2.236	0.657	120	525	263	257	1.091	179	84	177	80	0
3	12	9	"PFI0107"	"I13466_1"	12260	25950	120	275	281	89	61	62	12	99	99	0	361	355	103	112	115	22	99	97	0	0.859	0.905	0.880	0.919	1.874	0.852	0.775	120	455	463	463	-0.219	214	249	220	243	0
3	13	9	"PFI0111"	"I13569_2"	12440	25970	120	850	768	269	57	60	13	99	98	0	753	717	176	106	108	20	100	100	0	1.226	1.164	1.195	1.049	1.832	1.222	0.864	120	495	1440	1322	0.294	793	647	711	611	0
3	14	9	"PFI0113"	"I13674_4"	12620	25970	90	77	80	23	59	61	13	57	25	0	127	125	19	103	105	16	61	34	0	0.750	0.955	0.704	0.640	2.859	0.457	0.077	52	348	42	43	-0.415	18	24	21	22	0
3	15	9	"PFI0118"	"I13901_1"	12830	25970	120	256	244	64	57	59	14	99	95	0	261	264	71	103	104	16	100	99	0	1.259	1.161	1.184	1.155	1.698	1.112	0.739	120	544	357	348	0.333	199	158	187	161	0
3	16	9	"PFI0122"	"I13918_1"	13010	25970	120	2669	2599	701	55	56	10	100	100	0	2393	2319	605	101	102	14	100	100	0	1.140	1.147	1.148	1.147	1.379	1.151	0.919	120	511	4906	4762	0.190	2614	2292	2544	2218	0
3	17	9	"PFJ0094"	"J1546_3"	13210	25960	120	86	89	17	55	55	9	91	80	0	132	135	26	102	103	14	75	55	0	1.033	1.030	0.967	1.001	2.445	0.611	0.273	120	526	61	67	0.047	31	30	34	33	0
3	18	9	"PFJ0104"	"J157_2"	13400	25960	110	131	133	30	56	58	10	100	97	0	129	131	26	105	106	14	71	40	0	3.125	2.962	2.800	2.686	2.203	2.595	0.309	80	481	99	103	1.644	75	24	77	26	0
3	19	9	"PFJ0107"	"J1588_1"	13600	25960	100	958	957	393	62	63	13	100	100	0	725	741	252	110	112	18	100	100	0	1.457	1.418	1.457	1.318	1.863	1.514	0.785	80	449	1511	1526	0.543	896	615	895	631	0
3	20	9	"PFJ0110"	"J1616_1"	13770	25980	100	90	87	14	58	60	12	85	62	0	117	118	24	107	109	15	42	20	0	3.200	2.636	1.444	1.476	3.150	0.438	0.043	80	411	42	40	1.678	32	10	29	11	0
3	21	9	"PFJ0116"	"J163_7"	13950	25970	110	362	354	80	55	56	9	100	100	0	207	209	42	101	102	13	100	97	0	2.896	2.769	2.859	2.927	1.504	2.652	0.733	80	466	413	407	1.534	307	106	299	108	0
3	22	9	"PFJ0119"	"J167_13"	14170	25980	120	376	372	132	55	56	15	95	95	0	387	384	119	101	103	28	96	95	0	1.122	1.120	1.117	1.122	2.200	1.113	0.763	120	678	607	600	0.167	321	286	317	283	0
3	1	10	"PFJ0157"	"J183_4"	10160	26160	130	247	251	55	58	60	12	100	100	0	338	348	79	112	114	14	100	100	0	0.836	0.818	0.837	0.830	1.442	0.757	0.804	120	755	415	429	-0.258	189	226	193	236	0
3	2	10	"PFJ0159"	"J183_6"	10380	26130	100	129	128	32	58	59	10	100	97	0	163	157	42	112	112	14	76	62	0	1.392	1.556	1.342	1.544	2.386	1.177	0.416	80	380	122	115	0.477	71	51	70	45	0
3	3	10	"PFJ0161"	"J183_8"	10510	26140	110	486	475	118	58	60	20	100	100	0	297	286	71	111	114	27	96	92	0	2.301	2.383	2.317	2.475	1.555	2.335	0.779	80	369	614	592	1.202	428	186	417	175	0
3	4	10	"PFJ0165"	"J1901_2"	10710	26160	150	65	76	30	56	58	16	38	26	0	115	121	25	109	111	21	25	14	0	1.500	1.667	1.146	1.064	3.778	0.873	0.398	156	684	15	32	0.585	9	6	20	12	-50
3	5	10	"PFJ0168"	"J191_1"	10920	26140	120	226	229	64	57	60	14	100	98	0	245	250	51	110	111	15	100	100	0	1.252	1.229	1.248	1.198	1.648	1.241	0.763	120	602	304	312	0.324	169	135	172	140	0
3	6	10	"PFJ0170"	"J191_6"	11130	26140	110	100	101	17	58	64	43	47	0	0	131	132	25	108	112	42	25	1	0	1.826	1.792	1.536	1.717	2.834	0.984	0.212	80	513	65	67	0.869	42	23	43	24	0
3	7	10	"PFJ0203"	"J21_13"	11300	26150	110	85	95	40	58	59	9	83	68	0	134	138	23	107	107	13	75	50	0	1.000	1.194	1.176	1.092	3.573	1.556	0.139	80	472	54	68	0.000	27	27	37	31	0
3	8	10	"PFJ0207"	"J21_24"	11480	26150	110	216	222	45	58	58	10	100	100	0	370	374	71	109	110	15	100	100	0	0.605	0.619	0.626	0.620	1.347	0.574	0.827	80	508	419	429	-0.724	158	261	164	265	0
3	9	10	"PFJ0209"	"J21_26"	11680	26140	90	294	302	85	61	68	33	100	98	0	610	589	200	112	123	55	98	98	0	0.468	0.505	0.495	0.526	1.689	0.452	0.659	52	372	731	718	-1.096	233	498	241	477	0
3	10	10	"PFJ0212"	"J21_31"	11860	26150	120	4538	4041	1767	61	66	29	100	100	0	5002	4546	1962	113	122	48	95	94	0	0.916	0.898	0.891	0.966	3.348	0.890	0.859	120	522	9366	8413	-0.127	4477	4889	3980	4433	0
3	11	10	"PFJ0216"	"J21_9"	12050	26160	150	69	71	15	60	63	11	37	19	0	117	118	21	116	118	15	23	8	0	9.000	5.500	0.818	0.772	3.861	0.139	0.006	156	696	10	13	3.170	9	1	11	2	-50
3	12	10	"PFJ0218"	"J222_2"	12250	26150	120	268	256	87	60	63	12	96	95	0	300	302	94	114	115	15	97	95	0	1.118	1.043	1.059	0.990	2.369	1.012	0.740	120	567	394	384	0.161	208	186	196	188	0
3	13	10	"PFJ0247"	"J242_2"	12440	26150	110	130	131	31	59	61	12	97	97	0	160	161	35	109	110	15	87	76	0	1.392	1.385	1.269	1.406	2.010	1.145	0.487	80	456	122	124	0.477	71	51	72	52	0
3	14	10	"PFJ0250"	"J245_1"	12630	26150	120	234	232	73	56	61	28	96	91	0	191	188	53	105	108	21	85	78	0	2.070	2.120	1.981	2.118	2.229	2.078	0.602	120	584	264	259	1.049	178	86	176	83	0
3	15	10	"PFJ0252"	"J245_13"	12810	26160	100	338	317	99	55	61	32	93	92	0	293	291	65	103	106	21	98	97	0	1.489	1.394	1.419	1.270	2.061	1.485	0.795	80	430	473	450	0.575	283	190	262	188	0
3	16	10	"PFJ0254"	"J245_5"	12990	26150	110	283	289	44	55	56	12	100	100	0	221	221	38	102	104	14	98	98	0	1.916	1.966	2.021	2.086	1.532	1.920	0.803	80	526	347	353	0.938	228	119	234	119	0
3	17	10	"PFJ0257"	"J245_9"	13240	26150	100	80	88	24	56	58	11	90	58	0	120	121	24	103	103	13	52	31	0	1.412	1.778	1.278	1.735	3.705	1.080	0.087	80	386	41	50	0.497	24	17	32	18	0
3	18	10	"PFJ0259"	"J2465_2"	13380	26160	150	65	71	17	56	58	9	49	32	0	104	110	23	104	105	13	29	15	0	100000.000	2.500	0.636	0.719	3.517	0.576	0.076	156	640	9	21	16.610	9	0	15	6	-50
3	19	10	"PFK0310"	"Kn2750_3"	13570	26170	150	62	95	73	56	57	10	37	33	0	110	133	77	105	106	13	32	21	0	1.200	1.393	1.174	1.124	3.131	0.989	0.505	156	721	11	67	0.263	6	5	39	28	-50
3	20	10	"PFK0321"	"Kn2865_1"	13800	26160	150	64	121	97	56	57	10	48	42	0	113	127	49	105	107	14	41	28	0	1.000	2.955	2.141	1.665	4.079	2.719	0.401	156	652	16	87	0.000	8	8	65	22	-50
3	21	10	"PFK0331"	"Kn3020_1"	13940	26160	120	1377	1261	366	56	58	11	100	100	0	920	814	279	105	107	16	96	96	0	1.621	1.700	1.708	1.766	1.629	1.661	0.862	120	509	2136	1914	0.697	1321	815	1205	709	0
3	22	10	"PFK0339"	"Kn3094_1"	14170	26170	90	92	96	25	55	57	10	94	84	0	132	129	29	101	102	12	69	61	0	1.194	1.464	1.315	1.388	2.708	1.131	0.236	52	362	68	69	0.255	37	31	41	28	0
3	1	11	"PFK0353"	"Kn3360_3"	10140	26340	100	298	300	82	58	59	11	100	100	0	175	182	53	111	112	13	87	81	0	3.750	3.408	3.364	3.757	2.063	3.178	0.585	80	464	304	313	1.907	240	64	242	71	0
3	2	11	"PFK0355"	"Kn3360_5"	10350	26340	110	290	277	80	59	63	24	100	98	0	492	464	124	111	117	41	100	100	0	0.606	0.618	0.607	0.612	1.553	0.582	0.770	80	489	612	571	-0.722	231	381	218	353	0
3	3	11	"PFK0384"	"Kn386_1"	10530	26340	120	124	122	25	59	64	27	92	63	0	158	162	30	111	118	43	55	10	0	1.383	1.235	1.155	1.266	1.944	0.739	0.591	120	545	112	114	0.468	65	47	63	51	0
3	4	11	"PFK0387"	"Kn400_3"	10720	26340	110	328	328	68	58	59	10	100	100	0	1283	1289	383	112	112	13	100	100	0	0.231	0.229	0.231	0.236	1.459	0.196	0.794	80	440	1441	1447	-2.117	270	1171	270	1177	0
3	5	11	"PFK0390"	"Kn4028_2"	10910	26340	120	2394	2133	727	57	58	10	100	100	0	1693	1521	548	111	111	13	99	97	0	1.477	1.472	1.467	1.573	1.928	1.476	0.866	120	572	3919	3486	0.563	2337	1582	2076	1410	0
3	6	11	"PFK0393"	"Kn4044_1"	11110	26350	100	153	163	79	56	60	23	95	90	0	342	337	88	110	111	14	100	100	0	0.418	0.471	0.435	0.431	1.978	0.441	0.461	80	482	329	334	-1.258	97	232	107	227	0
3	7	11	"PFK0400"	"Kn4252_3"	11320	26350	120	623	627	256	56	59	21	99	97	0	2487	2341	794	107	108	13	100	100	0	0.238	0.256	0.262	0.234	1.928	0.247	0.854	120	530	2947	2805	-2.070	567	2380	571	2234	0
3	8	11	"PFK0406"	"Kn434_1"	11490	26350	120	138	140	31	58	61	12	100	97	0	422	434	114	109	111	16	100	100	0	0.256	0.252	0.249	0.252	1.738	0.221	0.719	120	499	393	407	-1.968	80	313	82	325	0
3	9	11	"PFK0434"	"Kn5123_1"	11680	26350	120	519	514	161	62	72	63	100	96	0	331	316	97	113	122	52	92	82	0	2.096	2.227	2.175	2.319	1.830	2.160	0.740	120	576	675	655	1.068	457	218	452	203	0
3	10	11	"PFK0438"	"Kn5186_3"	11870	26350	100	1165	1138	414	60	72	72	100	96	0	1748	1674	493	112	121	56	100	100	0	0.675	0.690	0.700	0.643	1.818	0.685	0.824	80	432	2741	2640	-0.566	1105	1636	1078	1562	0
3	11	11	"PFK0449"	"Kn5414_1"	12050	26350	110	799	812	269	62	64	13	100	100	0	289	287	86	115	117	15	96	93	0	4.236	4.360	4.181	4.915	2.098	4.513	0.728	80	486	911	922	2.083	737	174	750	172	0
3	12	11	"PFK0454"	"Kn5561_2"	12240	26350	110	250	246	48	61	64	13	100	100	0	638	618	142	115	117	18	100	100	0	0.361	0.368	0.374	0.373	1.440	0.332	0.809	80	488	712	688	-1.468	189	523	185	503	0
3	13	11	"PFK0456"	"Kn5587_1"	12430	26350	120	838	773	304	58	60	11	100	99	0	7487	7545	2922	109	111	15	100	100	0	0.106	0.096	0.109	0.101	1.728	0.087	0.791	120	616	8158	8151	-3.242	780	7378	715	7436	0
3	14	11	"PFK0460"	"Kn569_3"	12650	26350	100	108	108	23	56	58	10	96	88	0	374	386	132	106	107	13	98	97	0	0.194	0.186	0.180	0.191	2.332	0.136	0.533	80	437	320	332	-2.366	52	268	52	280	0
3	15	11	"PFK0488"	"Kn67_1"	12810	26360	110	94	102	40	56	58	10	95	83	0	336	338	108	105	106	13	100	98	0	0.165	0.197	0.190	0.180	2.281	0.160	0.458	80	478	269	279	-2.604	38	231	46	233	0
3	16	11	"PFK0491"	"Kn6869_1"	13010	26360	120	101	102	34	55	57	10	91	85	0	720	704	217	105	106	14	100	100	0	0.075	0.078	0.079	0.076	1.793	0.067	0.473	120	580	661	646	-3.741	46	615	47	599	0
3	17	11	"PFK0496"	"Kn707_1"	13210	26350	120	2245	2107	853	57	59	11	100	100	0	2029	1941	890	103	105	16	95	95	0	1.136	1.115	1.077	1.240	2.301	1.081	0.837	120	527	4114	3888	0.184	2188	1926	2050	1838	0
3	18	11	"PFK0507"	"Kn768_1"	13390	26360	120	376	359	118	57	58	9	100	99	0	401	396	102	103	104	16	100	99	0	1.070	1.031	1.048	0.977	1.707	1.053	0.831	120	485	617	595	0.098	319	298	302	293	0
3	19	11	"PFK0510"	"Kn7854_1"	13580	26350	110	948	867	240	57	57	9	100	100	0	592	570	162	103	105	13	98	98	0	1.822	1.734	1.814	1.824	1.684	1.678	0.825	80	459	1380	1277	0.866	891	489	810	467	0
3	20	11	"PFK0516"	"Kn8017_1"	13770	26360	110	756	731	222	58	60	20	100	100	0	4321	4341	1129	108	110	16	100	100	0	0.166	0.159	0.164	0.152	1.571	0.149	0.781	80	451	4911	4906	-2.594	698	4213	673	4233	0
3	21	11	"PFK1023"	"Ks506_1"	13950	26350	120	1889	1749	526	60	64	33	100	100	0	1759	1624	591	108	109	16	99	99	0	1.108	1.114	1.122	1.210	1.771	1.064	0.860	120	560	3480	3205	0.148	1829	1651	1689	1516	0
3	22	11	"PFK1025"	"Ks506_6"	14160	26350	120	1351	1310	510	57	59	17	100	100	0	782	760	333	104	106	17	95	92	0	1.909	1.910	1.771	2.030	2.318	1.917	0.773	120	606	1972	1909	0.932	1294	678	1253	656	0
3	1	12	"PFK1027"	"Ks509_1"	10170	26530	120	219	219	92	60	63	18	97	91	0	232	234	68	115	118	24	90	85	0	1.359	1.336	1.282	1.259	2.048	1.394	0.552	120	602	276	278	0.443	159	117	159	119	0
3	2	12	"PFK1030"	"Ks509_6"	10370	26520	150	149	169	88	62	66	26	91	75	0	429	442	160	111	119	44	94	92	0	0.274	0.323	0.276	0.295	2.307	0.313	0.583	156	650	405	438	-1.870	87	318	107	331	0
3	3	12	"PFK1033"	"Ks510_10"	10520	26540	120	97	110	59	62	64	14	85	63	0	453	444	145	112	114	14	99	97	0	0.103	0.145	0.107	0.127	2.715	0.133	0.281	120	441	376	380	-3.284	35	341	48	332	0
3	4	12	"PFK1036"	"Ks510_3"	10720	26540	120	120	122	24	62	64	13	98	93	0	402	403	89	115	116	16	100	100	0	0.202	0.208	0.203	0.201	1.743	0.183	0.654	120	583	345	348	-2.307	58	287	60	288	0
3	5	12	"PFK1051"	"Ks539_1"	10940	26530	120	1955	1808	493	58	60	10	100	100	0	2520	2291	853	110	111	15	99	99	0	0.787	0.802	0.776	0.868	1.757	0.725	0.842	120	530	4307	3931	-0.345	1897	2410	1750	2181	0
3	6	12	"PFK1053"	"Ks545_4"	11130	26540	120	149	146	38	58	60	13	95	90	0	465	453	122	107	108	14	100	100	0	0.254	0.254	0.256	0.249	1.556	0.226	0.718	120	505	449	434	-1.976	91	358	88	346	0
3	7	12	"PFK1057"	"Ks54_4"	11310	26530	130	1173	1092	379	58	61	29	100	100	0	568	555	208	106	109	30	95	94	0	2.413	2.303	2.322	2.433	1.722	2.268	0.807	120	472	1577	1483	1.271	1115	462	1034	449	0
3	8	12	"PFK1062"	"Ks5580_5"	11490	26540	120	475	444	130	61	65	30	99	97	0	918	872	219	109	115	50	100	99	0	0.512	0.502	0.516	0.474	1.628	0.495	0.878	120	489	1223	1146	-0.967	414	809	383	763	0
3	9	12	"PFK1065"	"Ks565_1"	11670	26540	120	252	254	56	63	70	36	100	97	0	420	421	105	112	118	47	100	97	0	0.614	0.618	0.634	0.629	1.518	0.554	0.766	120	518	497	500	-0.705	189	308	191	309	0
3	10	12	"PFK1067"	"Ks565_2"	11870	26540	120	447	444	124	60	62	13	100	100	0	436	435	118	110	111	15	99	98	0	1.187	1.182	1.186	1.228	1.555	1.157	0.881	120	545	713	709	0.247	387	326	384	325	0
3	11	12	"PFK1087"	"Ks56_4"	12080	26540	110	95	100	22	62	64	12	93	71	0	157	159	30	112	114	16	88	67	0	0.733	0.809	0.818	0.744	2.379	0.548	0.293	80	492	78	85	-0.447	33	45	38	47	0
3	12	12	"PFK1089"	"Ks56_9"	12240	26540	120	309	301	68	60	62	12	100	100	0	375	365	88	112	114	17	100	99	0	0.947	0.953	0.944	0.982	1.524	0.912	0.847	120	587	512	494	-0.079	249	263	241	253	0
3	13	12	"PFK1091"	"Ks586_5"	12470	26540	130	410	378	138	57	58	9	100	97	0	335	336	100	106	108	12	97	96	0	1.541	1.396	1.416	1.254	2.382	1.427	0.713	120	630	582	551	0.624	353	229	321	230	0
3	14	12	"PFK1096"	"Ks592_4"	12650	26540	120	4616	4156	1609	59	63	33	100	100	0	5301	4544	1502	106	117	122	100	100	0	0.877	0.923	0.958	0.859	1.908	0.936	0.847	120	490	9752	8535	-0.189	4557	5195	4097	4438	0
3	15	12	"PFK1098"	"Ks595_2"	12820	26550	120	91	93	20	59	63	34	45	5	0	303	303	65	107	116	124	87	21	0	0.163	0.173	0.182	0.159	2.030	0.175	0.479	120	473	228	230	-2.615	32	196	34	196	0
3	16	12	"PFK1103"	"Ks5_1"	13000	26540	120	96	96	19	57	58	9	93	85	0	702	686	213	104	105	13	99	99	0	0.065	0.067	0.069	0.064	2.037	0.056	0.568	120	517	637	621	-3.939	39	598	39	582	0
3	17	12	"PFK1124"	"Ks646_6"	13200	26540	120	1696	1548	437	56	58	14	100	100	0	694	651	193	103	104	15	99	98	0	2.775	2.723	2.671	2.921	1.647	2.737	0.910	120	552	2231	2040	1.472	1640	591	1492	548	0
3	18	12	"PFK1126"	"Ks64_1"	13410	26540	120	126	127	29	56	58	14	96	94	0	203	198	47	102	104	18	93	85	0	0.693	0.740	0.711	0.753	2.001	0.627	0.596	120	460	171	167	-0.529	70	101	71	96	0
3	19	12	"PFK1135"	"Ks664_1"	13580	26550	120	362	355	118	55	56	9	96	95	0	477	471	114	102	104	18	100	100	0	0.819	0.813	0.824	0.771	1.714	0.828	0.833	120	519	682	669	-0.289	307	375	300	369	0
3	20	12	"PFK1137"	"Ks664_35"	13780	26540	120	2485	2434	931	60	104	325	97	95	0	1631	1537	602	107	144	254	95	91	0	1.591	1.660	1.622	1.698	1.873	1.707	0.825	120	530	3949	3804	0.670	2425	1524	2374	1430	0
3	21	12	"PFK1140"	"Ks667_3"	13970	26550	90	95	98	18	60	123	381	0	0	0	151	154	33	105	153	297	0	0	0	0.761	0.776	0.788	0.789	1.981	2.756	0.155	52	385	81	87	-0.394	35	46	38	49	0
3	22	12	"PFK1142"	"Ks66_1"	14170	26540	120	1451	1362	533	56	62	44	99	98	0	2451	2216	792	102	118	149	100	95	0	0.594	0.618	0.626	0.590	2.154	0.593	0.815	120	617	3744	3420	-0.752	1395	2349	1306	2114	0
3	1	13	"PFM0090"	"M16407_5"	10170	26720	120	1731	1750	797	66	68	15	100	100	0	1163	1116	439	120	123	19	100	98	0	1.596	1.691	1.703	1.624	2.304	1.834	0.778	120	638	2708	2680	0.675	1665	1043	1684	996	0
3	2	13	"PFM0095"	"M16853_1"	10370	26720	90	396	385	163	66	69	20	100	98	0	393	412	147	117	124	37	96	92	0	1.196	1.081	1.107	1.111	2.526	1.070	0.700	52	384	606	614	0.258	330	276	319	295	0
3	3	13	"PFM0099"	"M17049_2"	10560	26720	120	2067	1923	962	67	70	18	100	100	0	1230	1177	534	120	125	33	99	98	0	1.802	1.756	1.779	1.715	2.479	1.871	0.756	120	545	3110	2913	0.849	2000	1110	1856	1057	0
3	4	13	"PFM0101"	"M17181_1"	10750	26720	110	473	459	152	68	70	15	100	100	0	311	308	96	124	127	21	93	90	0	2.166	2.125	2.136	2.162	1.848	1.952	0.684	80	418	592	575	1.115	405	187	391	184	0
3	5	13	"PFM0103"	"M17230_2"	10910	26720	150	70	73	17	60	66	28	14	2	0	107	110	17	113	119	32	3	0	0	-1.667	-4.333	0.800	0.870	3.653	0.460	0.033	156	718	4	10	Error	10	-6	13	-3	-50
3	6	13	"PFM0105"	"M17327_1"	11110	26730	110	424	414	148	57	59	12	100	100	0	563	551	151	108	109	13	100	100	0	0.807	0.806	0.779	0.751	1.754	0.817	0.820	80	443	822	800	-0.310	367	455	357	443	0
3	7	13	"PFM0123"	"M18924_1"	11290	26720	150	70	116	100	61	63	27	33	26	0	126	176	120	110	114	28	40	31	0	0.563	0.833	0.638	0.691	3.129	0.801	0.706	156	603	25	121	-0.830	9	16	55	66	-50
3	8	13	"PFM0125"	"M18924_16"	11460	26730	110	1786	1671	333	62	67	27	100	100	0	1804	1724	425	112	122	89	100	100	0	1.019	0.998	0.977	1.012	1.392	0.942	0.832	80	464	3416	3221	0.027	1724	1692	1609	1612	0
3	9	13	"PFM0128"	"M18924_2"	11700	26730	110	7193	6707	3623	62	74	54	100	100	0	2770	2914	1519	112	120	48	97	96	0	2.683	2.372	2.396	2.420	2.500	2.583	0.776	80	414	9789	9447	1.424	7131	2658	6645	2802	0
3	10	13	"PFM0134"	"M19188_5"	11860	26720	150	76	78	19	64	66	14	42	18	0	152	173	65	114	116	16	62	51	0	0.316	0.237	0.286	0.335	3.531	0.183	0.236	156	613	50	73	-1.663	12	38	14	59	-100
3	11	13	"PFM0138"	"M19559_4"	12030	26740	110	493	471	119	64	66	13	100	100	0	344	347	88	115	116	15	100	100	0	1.873	1.754	1.750	1.824	1.584	1.815	0.776	80	470	658	639	0.906	429	229	407	232	0
3	12	13	"PFM0140"	"M196_2"	12220	26740	110	1085	1031	346	60	64	30	100	100	0	827	786	214	114	117	31	100	100	0	1.438	1.445	1.474	1.399	1.616	1.515	0.801	80	531	1738	1643	0.524	1025	713	971	672	0
3	13	13	"PFM0160"	"M21368_2"	12450	26730	90	127	125	30	56	57	8	98	96	0	258	252	80	106	108	14	94	88	0	0.467	0.473	0.461	0.460	2.109	0.356	0.566	52	380	223	215	-1.098	71	152	69	146	0
3	14	13	"PFM0162"	"M21439_1"	12620	26730	110	242	231	59	58	60	12	100	97	0	335	334	109	104	107	15	96	96	0	0.797	0.752	0.752	0.776	1.847	0.651	0.732	80	471	415	403	-0.328	184	231	173	230	0
3	15	13	"PFM0165"	"M21508_2"	12810	26740	120	804	748	265	59	61	12	100	100	0	812	747	269	105	108	23	100	99	0	1.054	1.073	1.055	1.105	2.120	1.058	0.801	120	481	1452	1331	0.076	745	707	689	642	0
3	16	13	"PFM0167"	"M2157_1"	12980	26740	110	336	339	81	59	61	14	100	100	0	358	351	98	108	109	13	100	98	0	1.108	1.152	1.222	1.233	1.636	1.077	0.800	80	492	527	523	0.148	277	250	280	243	0
3	17	13	"PFM0171"	"M21780_2"	13200	26740	120	689	661	278	57	58	9	99	99	0	870	819	364	106	106	13	95	93	0	0.827	0.847	0.829	0.908	2.772	0.801	0.745	120	500	1396	1317	-0.274	632	764	604	713	0
3	18	13	"PFM0173"	"M21780_4"	13380	26730	150	64	66	13	55	57	13	37	12	0	102	105	20	102	104	25	10	1	0	100000.000	3.667	1.000	0.939	3.439	2.020	0.057	156	617	9	14	16.610	9	0	11	3	-50
3	19	13	"PFM0202"	"M23550_4"	13550	26730	110	1453	1398	359	55	58	25	100	100	0	1194	1114	333	101	109	75	98	96	0	1.279	1.326	1.286	1.421	1.709	1.231	0.860	80	432	2491	2356	0.355	1398	1093	1343	1013	0
3	20	13	"PFM0204"	"M23550_7"	13760	26730	150	65	67	13	57	82	249	0	0	0	111	110	22	103	131	218	0	0	0	1.000	1.429	0.750	0.667	3.112	0.582	0.062	156	625	16	17	0.000	8	8	10	7	-50
3	21	13	"PFM0209"	"M24104_1"	13930	26740	120	904	869	384	57	61	39	97	94	0	619	602	239	105	113	107	91	85	0	1.648	1.634	1.725	1.648	2.559	1.709	0.806	120	509	1361	1309	0.721	847	514	812	497	0
3	22	13	"PFM0211"	"M24315_1"	14150	26740	120	447	449	165	54	55	10	100	100	0	485	469	212	102	103	14	91	88	0	1.026	1.076	1.025	1.148	2.467	0.966	0.699	120	603	776	762	0.037	393	383	395	367	0
3	1	14	"PFM0214"	"M24561_16"	10140	26920	120	645	599	219	69	70	11	99	98	0	400	397	101	126	126	15	100	100	0	2.102	1.956	1.939	1.806	1.984	2.101	0.818	120	505	850	801	1.072	576	274	530	271	0
3	2	14	"PFM0216"	"M24561_22"	10320	26920	120	418	415	151	69	71	13	100	99	0	737	718	236	124	125	16	100	99	0	0.569	0.582	0.575	0.565	2.038	0.553	0.787	120	467	962	940	-0.813	349	613	346	594	0
3	3	14	"PFM0675"	"M49210_1"	10490	26910	120	265	272	68	69	70	14	100	100	0	236	239	55	123	126	25	94	89	0	1.735	1.750	1.758	1.897	1.847	1.722	0.673	120	500	309	319	0.795	196	113	203	116	0
3	4	14	"PFM0678"	"M49439_1"	10690	26920	110	105	108	24	63	65	13	93	81	0	243	243	48	118	121	17	100	96	0	0.336	0.360	0.362	0.341	2.305	0.278	0.442	80	550	167	170	-1.573	42	125	45	125	0
3	5	14	"PFM0682"	"M49680_3"	10900	26920	110	223	227	60	59	69	39	98	91	0	282	298	83	111	121	45	96	91	0	0.959	0.898	0.827	0.917	1.745	0.833	0.772	80	514	335	355	-0.060	164	171	168	187	0
3	6	14	"PFM0685"	"M50030_1"	11100	26930	120	574	555	213	59	71	46	95	95	0	583	578	203	110	119	46	99	98	0	1.089	1.060	1.104	0.991	2.651	1.047	0.804	120	505	988	964	0.123	515	473	496	468	0
3	7	14	"PFM0689"	"M50253_2"	11260	26930	120	231	229	63	65	70	27	97	91	0	454	439	117	116	119	19	96	96	0	0.491	0.508	0.498	0.517	1.824	0.474	0.811	120	423	504	487	-1.026	166	338	164	323	0
3	8	14	"PFM0691"	"M50721_1"	11450	26920	120	198	204	44	68	70	17	100	100	0	277	271	57	120	125	56	92	75	0	0.828	0.901	0.866	0.946	1.752	0.859	0.738	120	525	287	287	-0.272	130	157	136	151	0
3	9	14	"PFM0712"	"M52704_3"	11670	26910	150	89	91	22	68	81	62	3	0	0	126	128	22	120	133	84	0	0	0	3.500	2.875	1.240	1.263	3.146	1.620	0.106	156	597	27	31	1.807	21	6	23	8	-50
3	10	14	"PFM0715"	"M5299_1"	11830	26920	120	625	613	171	72	78	36	100	99	0	719	683	210	126	129	30	99	98	0	0.933	0.971	0.991	1.036	1.877	0.932	0.820	120	434	1146	1098	-0.101	553	593	541	557	0
3	11	14	"PFM0718"	"M53027_1"	12050	26920	110	673	635	184	72	78	41	100	100	0	353	355	84	125	131	44	98	95	0	2.636	2.448	2.381	2.506	1.445	2.429	0.787	80	462	829	793	1.398	601	228	563	230	0
3	12	14	"PFM0720"	"M53181_3"	12220	26910	110	1604	1555	424	62	70	42	100	100	0	960	909	307	115	122	47	97	95	0	1.825	1.880	1.812	2.091	1.734	1.704	0.706	80	465	2387	2287	0.868	1542	845	1493	794	0
3	13	14	"PFM0722"	"M53240_1"	12430	26920	110	686	671	164	57	66	49	100	100	0	649	624	188	109	119	66	100	96	0	1.165	1.192	1.170	1.265	1.533	1.082	0.832	80	558	1169	1129	0.220	629	540	614	515	0
3	14	14	"PFM0726"	"M53565_1"	12660	26930	150	70	90	116	58	65	45	3	3	0	115	121	38	106	116	61	5	1	0	1.333	2.133	0.750	0.644	3.480	0.378	0.119	156	662	21	47	0.415	12	9	32	15	-50
3	15	14	"PFM0746"	"M54626_1"	12790	26920	120	2636	2457	859	57	59	15	100	100	0	2020	1985	789	105	107	13	98	98	0	1.347	1.277	1.268	1.321	1.640	1.258	0.864	120	478	4494	4280	0.429	2579	1915	2400	1880	0
3	16	14	"PFM0749"	"M5464_1"	13030	26920	100	1221	1214	488	58	61	16	100	100	0	688	717	266	109	111	15	100	100	0	2.009	1.901	1.843	1.861	2.090	2.020	0.787	80	404	1742	1764	1.006	1163	579	1156	608	0
3	17	14	"PFM0753"	"M55240_4"	13190	26920	150	65	67	15	58	60	12	33	16	0	100	101	14	105	106	14	10	2	0	-1.400	-2.250	1.293	1.119	3.518	3.948	0.002	156	590	2	5	Error	7	-5	9	-4	-50
3	18	14	"PFM0758"	"M55479_1"	13370	26930	100	80	84	26	57	58	9	75	58	0	123	129	28	102	102	12	70	46	0	1.095	1.000	0.875	0.812	3.033	0.682	0.126	80	422	44	54	0.131	23	21	27	27	0
3	19	14	"PFM0761"	"M55746_2"	13580	26920	110	150	148	37	56	59	24	97	88	0	158	159	35	101	108	67	35	1	0	1.649	1.586	1.621	1.679	1.835	1.420	0.545	80	547	151	150	0.722	94	57	92	58	0
3	20	14	"PFM0763"	"M55888_10"	13780	26920	120	803	785	285	56	59	16	100	99	0	1379	1300	535	102	104	16	97	96	0	0.585	0.609	0.604	0.663	2.602	0.554	0.796	120	482	2024	1927	-0.774	747	1277	729	1198	0
3	21	14	"PFM0787"	"M57062_3"	13930	26920	110	79	81	17	55	57	11	86	53	0	188	190	30	101	102	12	100	98	0	0.276	0.292	0.280	0.271	2.246	0.209	0.276	80	399	111	115	-1.858	24	87	26	89	0
3	22	14	"PFM0790"	"M57295_1"	14140	26920	150	64	66	14	55	204	1763	0	0	0	97	101	18	105	142	424	0	0	0	-1.125	-2.750	0.778	0.714	3.235	0.130	0.003	156	854	1	7	Error	9	-8	11	-4	-50
3	1	15	"PFM0798"	"M57785_5"	10150	27090	150	89	89	18	70	71	12	62	35	0	122	123	23	128	128	16	17	2	0	-3.167	-3.800	1.092	0.936	3.680	0.271	0.009	156	704	13	14	Error	19	-6	19	-5	-50
3	2	15	"PFM0800"	"M58024_1"	10320	27090	110	473	462	124	72	74	13	100	100	0	378	372	100	125	126	20	98	98	0	1.585	1.579	1.584	1.660	1.414	1.502	0.814	80	383	654	637	0.664	401	253	390	247	0
3	3	15	"PFM0804"	"M58298_1"	10530	27100	150	76	79	16	67	68	13	42	19	0	118	118	21	121	123	19	16	3	0	-3.000	-4.000	0.721	0.831	4.189	0.228	0.009	156	655	6	9	Error	9	-3	12	-3	-50
3	4	15	"PFM0807"	"M58361_1"	10740	27100	110	542	540	191	59	61	14	100	100	0	2261	2083	871	111	122	80	100	98	0	0.225	0.244	0.231	0.258	2.125	0.198	0.726	80	479	2633	2453	-2.154	483	2150	481	1972	0
3	5	15	"PFN0316"	"N134_30"	10920	27100	110	498	500	158	59	67	38	100	97	0	302	308	98	109	124	85	87	61	0	2.275	2.216	2.156	2.245	1.822	2.212	0.622	80	505	632	640	1.186	439	193	441	199	0
3	6	15	"PFN0318"	"N134_34"	11110	27100	110	1005	979	345	61	72	50	100	100	0	497	484	165	109	116	36	96	95	0	2.433	2.448	2.438	2.475	1.911	2.550	0.752	80	410	1332	1293	1.283	944	388	918	375	0
3	7	15	"PFN0320"	"N134_41"	11280	27100	120	352	337	104	63	74	53	96	90	0	384	384	100	112	117	28	100	98	0	1.063	1.007	0.997	0.958	1.984	1.005	0.779	120	471	561	546	0.087	289	272	274	272	0
3	8	15	"PFN0324"	"N134_45"	11490	27100	130	2756	2665	948	67	73	51	100	100	0	2033	1914	770	118	125	83	99	98	0	1.404	1.447	1.380	1.558	1.833	1.413	0.821	120	514	4604	4394	0.490	2689	1915	2598	1796	0
3	9	15	"PFN0326"	"N134_5"	11670	27100	120	467	453	154	78	91	72	95	90	0	441	426	129	127	145	108	94	71	0	1.239	1.254	1.223	1.234	2.167	1.089	0.679	120	416	703	674	0.309	389	314	375	299	0
3	10	15	"PFN0328"	"N134_57"	11860	27100	150	88	91	19	78	87	54	3	0	0	138	137	29	132	141	55	2	0	0	1.667	2.600	0.674	0.684	3.826	0.981	0.658	156	529	16	18	0.737	10	6	13	5	-50
3	11	15	"PFN0346"	"N134_93"	12050	27100	150	91	96	25	69	74	29	40	8	0	141	143	27	123	128	35	29	3	0	1.222	1.350	0.891	0.896	3.883	0.706	0.221	156	527	40	47	0.290	22	18	27	20	-50
3	12	15	"PFN0348"	"N134_96"	12240	27100	150	64	69	27	58	63	28	8	2	0	106	107	17	110	115	34	1	0	0	-1.500	-3.667	0.683	0.705	3.223	0.334	0.005	156	582	2	8	Error	6	-4	11	-3	-50
3	13	15	"PFN0350"	"N135_1"	12430	27110	120	97	101	36	56	61	33	62	16	0	162	172	39	109	115	53	49	12	0	0.774	0.714	0.646	0.651	2.526	0.706	0.373	120	494	94	108	-0.370	41	53	45	63	0
3	14	15	"PFN0353"	"N135_14"	12610	27100	120	574	556	162	56	59	12	100	100	0	546	523	133	107	110	29	100	98	0	1.180	1.202	1.252	1.216	1.603	1.205	0.864	120	532	957	916	0.239	518	439	500	416	0
3	15	15	"PFN0355"	"N135_17"	12830	27100	110	741	718	222	55	56	9	100	100	0	403	396	148	105	106	14	93	90	0	2.302	2.278	2.301	2.481	2.109	2.184	0.722	80	488	984	954	1.203	686	298	663	291	0
3	16	15	"PFN0357"	"N135_2"	13010	27110	120	232	229	82	55	56	10	98	96	0	241	249	78	106	107	14	93	91	0	1.311	1.217	1.280	1.284	2.476	1.186	0.624	120	520	312	317	0.391	177	135	174	143	0
3	17	15	"PFN0375"	"N136_7"	13180	27110	120	663	617	241	57	59	10	100	99	0	959	899	333	103	104	12	99	98	0	0.708	0.704	0.748	0.681	2.075	0.680	0.811	120	446	1462	1356	-0.498	606	856	560	796	0
3	18	15	"PFN0377"	"N137_11"	13380	27110	110	2515	2431	587	58	59	13	100	100	0	1487	1439	348	102	102	12	100	100	0	1.774	1.775	1.807	1.784	1.393	1.822	0.835	80	474	3842	3710	0.827	2457	1385	2373	1337	0
3	19	15	"PFN0379"	"N137_15"	13550	27110	110	228	234	64	57	57	8	100	100	0	175	178	42	101	102	12	95	93	0	2.311	2.299	2.235	2.272	1.835	2.491	0.585	80	518	245	254	1.208	171	74	177	77	0
3	20	15	"PFN0383"	"N137_20"	13770	27110	110	206	199	60	57	61	22	98	96	0	163	165	38	102	104	17	91	80	0	2.443	2.254	2.091	2.192	1.763	2.198	0.601	80	503	210	205	1.288	149	61	142	63	0
3	21	15	"PFN0385"	"N137_22"	13960	27110	120	4432	4425	1655	58	366	2475	87	40	0	1682	1571	715	103	198	675	85	60	0	2.770	2.975	2.864	3.434	1.995	3.594	0.826	120	598	5953	5835	1.470	4374	1579	4367	1468	0
3	22	15	"PFN0387"	"N137_25"	14150	27110	110	104	103	28	59	419	2677	0	0	0	164	162	37	108	218	730	0	0	0	0.804	0.815	0.781	0.682	2.696	3.788	0.931	80	510	101	98	-0.316	45	56	44	54	0
3	1	16	"PFN0405"	"N137_9"	10150	27280	120	472	460	156	66	68	13	100	99	0	398	380	121	124	125	17	95	94	0	1.482	1.539	1.543	1.607	1.811	1.515	0.813	120	569	680	650	0.567	406	274	394	256	0
3	2	16	"PFN0407"	"N138_101"	10340	27280	150	93	94	16	71	73	17	59	23	0	130	135	24	124	127	22	26	12	0	3.667	2.091	1.227	1.174	3.548	0.338	0.040	156	610	28	34	1.874	22	6	23	11	-50
3	3	16	"PFN0410"	"N138_105"	10520	27290	120	2446	2268	925	67	71	27	100	98	0	2016	1957	568	122	124	21	100	100	0	1.256	1.199	1.235	1.029	2.104	1.280	0.861	120	466	4273	4036	0.329	2379	1894	2201	1835	0
3	4	16	"PFN0413"	"N138_15"	10710	27280	120	268	259	67	59	61	10	100	100	0	192	191	43	111	117	68	62	7	0	2.580	2.500	2.521	2.682	1.747	2.478	0.671	120	557	290	280	1.368	209	81	200	80	0
3	5	16	"PFN0416"	"N138_21"	10900	27290	110	74	81	30	57	59	12	67	32	0	215	217	44	106	107	13	98	97	0	0.156	0.216	0.182	0.179	2.541	0.186	0.267	80	529	126	135	-2.681	17	109	24	111	0
3	6	16	"PFN0418"	"N138_26"	11110	27290	120	490	460	169	59	67	50	94	91	0	383	371	127	106	114	47	92	88	0	1.556	1.513	1.544	1.582	2.374	1.561	0.731	120	553	708	666	0.638	431	277	401	265	0
3	7	16	"PFN0821"	"N159_40"	11280	27290	120	176	172	50	58	67	52	86	65	0	1544	1470	472	106	114	48	100	100	0	0.082	0.084	0.084	0.083	1.692	0.075	0.419	120	493	1556	1478	-3.607	118	1438	114	1364	0
3	8	16	"PFN0823"	"N159_45"	11480	27290	150	78	78	18	60	66	48	5	0	0	114	116	19	109	116	78	0	0	0	3.600	2.571	1.273	1.143	3.398	7.060	0.013	156	595	23	25	1.848	18	5	18	7	-50
3	9	16	"PFN0826"	"N159_51"	11670	27290	150	74	76	17	63	73	53	1	0	0	119	123	24	113	125	87	0	0	0	1.833	1.300	0.743	0.690	3.015	1.530	0.079	156	619	17	23	0.874	11	6	13	10	-50
3	10	16	"PFN0828"	"N159_7"	11860	27290	120	449	452	203	64	68	17	98	98	0	502	537	245	116	120	22	100	100	0	0.997	0.922	0.885	0.896	1.708	0.883	0.849	120	499	771	809	-0.004	385	386	388	421	0
3	11	16	"PFN0830"	"N161_2"	12060	27280	120	671	662	236	61	65	28	100	98	0	375	385	139	110	116	34	92	90	0	2.302	2.185	2.238	2.395	1.915	2.198	0.781	120	469	875	876	1.203	610	265	601	275	0
3	12	16	"PFN0833"	"N162_3"	12220	27290	130	250	248	52	58	62	28	100	100	0	297	297	67	104	108	30	99	98	0	0.995	0.984	0.982	1.014	1.595	0.897	0.741	120	467	385	383	-0.007	192	193	190	193	0
3	13	16	"PFN0859"	"N168_1"	12410	27290	110	189	190	37	55	57	11	100	100	0	339	337	61	105	106	13	100	100	0	0.573	0.582	0.584	0.578	1.500	0.513	0.747	80	496	368	367	-0.804	134	234	135	232	0
3	14	16	"PFN0861"	"N168_12"	12600	27290	90	184	173	43	55	56	11	100	98	0	2046	1858	623	106	134	202	96	96	0	0.066	0.067	0.067	0.069	1.836	0.060	0.753	52	394	2069	1870	-3.911	129	1940	118	1752	0
3	15	16	"PFN0863"	"N168_17"	12800	27290	110	573	557	138	54	56	11	100	100	0	343	327	99	106	122	161	80	10	0	2.190	2.276	2.144	2.651	2.037	2.114	0.844	80	574	756	724	1.131	519	237	503	221	0
3	16	16	"PFN0866"	"N168_23"	12990	27300	90	120	121	22	54	56	8	100	100	0	221	228	54	107	107	13	98	98	0	0.579	0.554	0.577	0.575	1.890	0.426	0.533	52	387	180	188	-0.788	66	114	67	121	0
3	17	16	"PFN0870"	"N168_29"	13190	27290	150	62	64	11	56	57	9	33	14	0	103	105	15	105	106	13	16	4	0	-3.000	100000.000	0.795	0.819	3.332	0.076	0.002	156	759	4	8	Error	6	-2	8	0	-50
3	18	16	"PFN0873"	"N168_32"	13390	27290	110	306	302	84	58	65	41	97	96	0	220	222	63	103	107	26	91	82	0	2.120	2.050	2.025	2.222	2.007	1.955	0.709	80	504	365	363	1.084	248	117	244	119	0
3	19	16	"PFN0901"	"N175_10"	13590	27300	120	160	168	47	57	65	42	93	74	0	1305	1247	460	102	106	26	100	100	0	0.086	0.097	0.092	0.100	1.962	0.081	0.699	120	496	1306	1256	-3.546	103	1203	111	1145	0
3	20	16	"PFN0903"	"N175_12"	13750	27310	150	74	75	18	56	58	16	52	20	0	118	121	25	104	105	15	46	28	0	1.286	1.118	0.704	0.796	3.072	0.563	0.115	156	711	32	36	0.363	18	14	19	17	-50
3	21	16	"PFN0908"	"N175_3"	13930	27300	90	78	79	13	56	58	11	86	46	0	131	133	21	105	106	13	71	48	0	0.846	0.821	0.677	0.777	2.439	0.420	0.098	52	373	48	51	-0.241	22	26	23	28	0
3	22	16	"PFN0910"	"N175_8"	14130	27300	110	415	426	78	56	58	11	100	100	0	710	721	154	104	106	22	100	100	0	0.592	0.600	0.593	0.605	1.290	0.563	0.879	80	566	965	987	-0.755	359	606	370	617	0
3	1	17	"PFN0912"	"N176_2"	10170	27480	100	1096	1060	384	59	61	11	100	100	0	502	522	192	112	113	14	100	97	0	2.659	2.441	2.453	2.665	2.153	2.518	0.758	80	458	1427	1411	1.411	1037	390	1001	410	0
3	2	17	"PFN0914"	"N176_4"	10350	27480	120	279	274	94	65	68	21	97	92	0	298	302	110	117	122	30	87	84	0	1.182	1.130	1.083	1.196	2.551	1.060	0.679	120	510	395	394	0.242	214	181	209	185	0
3	3	17	"PFN0936"	"N181_8"	10540	27480	110	484	433	144	64	86	88	93	86	0	409	396	131	116	136	81	93	83	0	1.433	1.318	1.254	1.263	1.766	1.215	0.760	80	434	713	649	0.519	420	293	369	280	0
3	4	17	"PFN0938"	"N182_2"	10720	27480	110	210	214	40	60	77	83	97	30	0	259	264	50	109	124	74	95	51	0	1.000	0.994	0.926	1.023	1.467	1.057	0.807	80	489	300	309	0.000	150	150	154	155	0
3	5	17	"PFN0940"	"N182_5"	10890	27480	80	87	92	29	57	59	12	86	59	0	129	129	24	104	106	13	69	42	0	1.200	1.400	0.979	1.254	3.311	1.023	0.097	52	303	55	60	0.263	30	25	35	25	0
3	6	17	"PFN0947"	"N185_15"	11090	27480	110	506	505	114	57	59	14	100	100	0	382	374	89	106	107	13	100	100	0	1.627	1.672	1.679	1.729	1.471	1.585	0.818	80	532	725	716	0.702	449	276	448	268	0
3	7	17	"PFN0951"	"N185_4"	11320	27480	110	287	284	85	58	60	13	100	98	0	498	481	164	107	110	22	98	96	0	0.586	0.604	0.649	0.650	2.164	0.520	0.705	80	440	620	600	-0.772	229	391	226	374	0
3	8	17	"PFN0953"	"N185_6"	11470	27480	120	380	368	120	58	59	10	100	98	0	323	318	99	107	109	14	97	96	0	1.491	1.469	1.595	1.513	1.997	1.480	0.759	120	491	538	521	0.576	322	216	310	211	0
3	9	17	"PFF1635"	"F64095_4"	11670	27490	80	172	177	92	55	57	9	92	82	0	180	191	70	106	106	13	82	75	0	1.581	1.435	1.498	1.482	3.064	1.523	0.529	52	328	191	207	0.661	117	74	122	85	0
3	10	17	"PFF1651"	"F64732_1"	11860	27480	100	1405	1397	330	56	57	9	100	100	0	2132	2013	522	107	107	14	100	100	0	0.666	0.704	0.721	0.715	1.368	0.681	0.882	80	479	3374	3247	-0.586	1349	2025	1341	1906	0
3	11	17	"PFF1691"	"F66430_1"	12070	27480	90	152	160	40	59	60	10	100	100	0	197	201	44	106	108	15	100	94	0	1.022	1.063	1.029	1.113	1.717	0.863	0.596	52	332	184	196	0.031	93	91	101	95	0
3	12	17	"PFF1706"	"F67045_1"	12240	27480	150	66	70	18	60	62	25	11	4	0	106	108	19	105	109	28	8	0	0	6.000	3.333	0.728	0.707	3.551	0.971	0.022	156	587	7	13	2.585	6	1	10	3	-50
3	13	17	"PFF1770"	"F69174_1"	12460	27480	100	356	375	183	56	58	10	100	98	0	522	497	245	105	107	13	92	90	0	0.719	0.814	0.831	0.852	2.138	0.742	0.767	80	400	717	711	-0.475	300	417	319	392	0
3	14	17	"PFF1856"	"F72113_1"	12610	27480	110	5619	5589	1421	54	57	25	100	100	0	4053	3993	1196	107	112	58	100	100	0	1.410	1.424	1.476	1.465	1.415	1.390	0.852	80	484	9511	9421	0.496	5565	3946	5535	3886	0
3	15	17	"PFC0253"	"C664"	12850	27480	80	223	225	99	55	58	11	98	96	0	174	189	62	104	105	13	96	78	0	2.400	2.000	2.018	2.248	2.759	1.980	0.624	52	325	238	255	1.263	168	70	170	85	0
3	16	17	"PFC0263"	"C68"	13030	27500	110	139	142	39	56	58	12	98	92	0	184	195	55	105	108	29	91	67	0	1.051	0.956	0.960	0.989	2.015	0.715	0.523	80	490	162	176	0.071	83	79	86	90	0
3	17	17	"PFC0294"	"C735"	13210	27490	90	135	5167	10430	57	58	12	98	94	0	188	1777	3378	104	107	33	94	71	0	0.929	3.054	0.952	1.063	4.107	3.367	0.807	52	367	162	6783	-0.107	78	84	5110	1673	0
3	18	17	"PFC0298"	"C739"	13390	27490	110	97	105	78	58	59	9	93	87	0	165	165	37	104	106	19	87	70	0	0.639	0.770	0.594	0.618	2.206	0.567	0.745	80	495	100	108	-0.645	39	61	47	61	0
3	19	17	"PFC0301"	"C741"	13570	27490	120	150	148	32	58	61	15	98	95	0	307	294	72	105	107	17	98	97	0	0.455	0.476	0.478	0.490	1.717	0.420	0.742	120	552	294	279	-1.135	92	202	90	189	0
3	20	17	"PFL0015"	"L1_3"	13770	27500	110	77	82	28	55	56	10	78	51	0	146	144	30	105	105	12	81	71	0	0.537	0.692	0.529	0.552	2.631	0.548	0.196	80	439	63	66	-0.898	22	41	27	39	0
3	21	17	"PFM0073"	"M15459_3"	13960	27490	90	104	107	20	54	55	11	98	96	0	180	180	35	103	104	12	100	94	0	0.649	0.688	0.723	0.722	1.745	0.550	0.576	52	356	127	130	-0.623	50	77	53	77	0
3	22	17	"PFM0096"	"M16857_1"	14130	27480	100	1607	1504	452	56	57	10	100	100	0	1618	1532	426	105	107	23	100	100	0	1.025	1.015	1.027	0.989	1.558	1.003	0.856	80	474	3064	2875	0.036	1551	1513	1448	1427	0
3	1	18	"PFM0259"	"M26257_1"	10130	27650	90	320	327	80	57	58	10	100	100	0	769	705	199	109	112	21	100	100	0	0.398	0.453	0.456	0.465	1.365	0.409	0.853	52	381	923	866	-1.327	263	660	270	596	0
3	2	18	"PFM0321"	"M31208_3"	10340	27640	90	597	602	135	58	59	10	100	100	0	466	431	140	111	112	15	92	92	0	1.518	1.700	1.660	1.938	2.254	1.626	0.800	52	347	894	864	0.602	539	355	544	320	0
3	3	18	"PFM0389"	"M3590_2"	10530	27660	150	63	63	11	60	70	61	0	0	0	108	109	16	111	123	62	0	0	0	-1.000	-1.500	0.800	0.827	3.582	0.429	0.292	156	723	0	1	Error	3	-3	3	-2	-50
3	4	18	"PFM0523"	"M42640_1"	10740	27660	110	84	86	17	59	62	14	77	41	0	371	363	104	109	111	15	98	98	0	0.095	0.106	0.117	0.108	2.369	0.084	0.374	80	459	287	281	-3.390	25	262	27	254	0
3	5	18	"PFD0044"	"D13561_3"	10910	27660	150	71	72	17	59	61	12	46	22	0	115	117	20	109	112	20	25	5	0	2.000	1.625	0.952	0.872	3.673	0.243	0.046	156	720	18	21	1.000	12	6	13	8	-50
3	6	18	"PFD0057"	"D15909_4"	11110	27660	120	91	92	21	58	60	13	83	65	0	304	289	99	109	125	154	63	8	0	0.169	0.189	0.181	0.181	2.116	0.152	0.473	120	538	228	214	-2.563	33	195	34	180	0
3	7	18	"PFD0156"	"D17715_93"	11300	27660	120	193	182	57	58	60	14	97	93	0	297	284	75	109	114	33	95	86	0	0.718	0.709	0.718	0.689	2.180	0.644	0.686	120	484	323	299	-0.478	135	188	124	175	0
3	8	18	"PFD0171"	"D21102_1"	11480	27660	100	1100	1007	446	58	59	11	98	96	0	1088	969	442	108	109	14	97	95	0	1.063	1.102	1.073	1.136	2.798	1.083	0.863	80	389	2022	1810	0.089	1042	980	949	861	0
3	9	18	"PFD0194"	"D23657_11"	11670	27670	100	113	115	29	56	58	13	97	93	0	180	183	25	106	106	14	100	97	0	0.770	0.766	0.739	0.737	1.645	0.767	0.534	80	488	131	136	-0.377	57	74	59	77	0
3	10	18	"PFD0273"	"D33539_50"	11880	27660	110	99	99	17	56	58	11	92	86	0	142	141	26	106	107	13	81	63	0	1.194	1.229	1.116	1.327	3.353	0.888	0.225	80	468	79	78	0.256	43	36	43	35	0
3	11	18	"IAX099I"	"Y_IAX099I"	12050	27660	150	62	66	16	58	60	11	30	14	0	99	102	19	106	108	16	10	5	0	-0.571	-2.000	0.700	0.752	3.683	0.158	0.003	156	539	-3	4	Error	4	-7	8	-4	-50
3	12	18	"ICX188I"	"Y_ICX188I"	12240	27660	150	60	64	17	59	61	12	19	7	0	97	99	16	106	107	15	8	3	0	-0.111	-0.714	0.561	0.581	3.891	0.380	0.014	156	470	-8	-2	Error	1	-9	5	-7	-50
3	13	18	"IEX355I"	"Y_IEX355I"	12420	27660	150	68	70	15	59	61	12	44	16	0	111	114	21	104	106	13	41	20	0	1.286	1.100	1.000	0.847	3.383	0.380	0.057	156	530	16	21	0.363	9	7	11	10	-50
3	14	18	"IGX361I"	"Y_IGX361I"	12620	27670	150	64	67	14	58	67	64	0	0	0	99	102	18	107	111	36	1	0	0	-0.750	-1.800	0.555	0.644	3.932	0.251	0.006	156	571	-2	4	Error	6	-8	9	-5	-50
3	15	18	"IIX063I"	"Y_IIX063I"	12810	27670	150	60	61	10	58	67	61	0	0	0	101	101	15	108	112	34	0	0	0	-0.286	-0.429	0.438	0.543	3.629	0.036	0.000	156	593	-5	-4	Error	2	-7	3	-7	-50
3	16	18	"IKX121I"	"Y_IKX121I"	13000	27670	150	65	68	17	60	62	14	23	9	0	103	105	16	107	109	26	3	0	0	-1.250	-4.000	0.620	0.729	4.186	3.995	0.003	156	655	1	6	Error	5	-4	8	-2	-50
3	17	18	"Z_1_50"	"Z_1_50"	13220	27670	100	335	339	138	58	61	13	98	98	0	241	240	62	107	107	13	98	92	0	2.067	2.113	2.051	1.990	2.195	2.414	0.658	80	430	411	414	1.048	277	134	281	133	0
3	18	18	"Z_1_70"	"Z_1_70"	13370	27670	110	2424	2286	707	59	61	12	100	100	0	727	694	223	108	109	18	100	98	0	3.821	3.800	3.950	4.030	1.809	3.980	0.806	80	473	2984	2813	1.934	2365	619	2227	586	0
3	19	18	"Z_1_90"	"Z_1_90"	13570	27680	100	8321	7977	2061	59	62	16	100	100	0	1927	1876	438	108	108	14	100	100	0	4.542	4.479	4.532	4.443	1.367	4.832	0.863	80	445	10081	9686	2.183	8262	1819	7918	1768	0
3	20	18	"Z_2_10"	"Z_2_10"	13770	27670	150	65	67	13	58	59	12	30	10	0	103	105	15	105	106	13	18	5	0	-3.500	100000.000	0.833	0.948	3.570	0.296	0.011	156	642	5	9	Error	7	-2	9	0	-50
3	21	18	"Z_2_30"	"Z_2_30"	13960	27670	150	65	69	17	58	60	12	36	16	0	118	121	22	105	107	17	40	19	0	0.538	0.688	0.625	0.667	3.732	0.458	0.135	156	601	20	27	-0.893	7	13	11	16	-50
3	22	18	"Z_2_50"	"Z_2_50"	14130	27670	110	3119	2827	660	62	63	12	100	100	0	13951	12188	3205	113	119	60	100	100	0	0.221	0.229	0.220	0.231	1.371	0.208	0.876	80	518	16895	14840	-2.178	3057	13838	2765	12075	0
3	1	19	"Z_3_90"	"Z_3_90"	10180	27840	110	12571	12055	4923	60	69	71	100	100	0	8101	7858	3682	113	125	103	100	100	0	1.566	1.549	1.590	1.740	2.072	1.526	0.858	80	456	20499	19740	0.647	12511	7988	11995	7745	0
3	2	19	"Z_4_10"	"Z_4_10"	10290	27850	150	90	727	2434	60	68	68	19	9	0	132	692	2004	113	121	93	12	11	0	1.579	1.152	1.007	1.119	3.309	0.191	0.138	156	807	49	1246	0.659	30	19	667	579	-50
3	3	19	"Z_4_30"	"Z_4_30"	10530	27850	150	64	65	11	62	68	48	0	0	0	106	106	20	113	120	71	0	0	0	-0.286	-0.429	0.500	0.461	3.536	0.033	0.004	156	765	-5	-4	Error	2	-7	3	-7	-50
3	4	19	"Z_4_50"	"Z_4_50"	10750	27860	100	107	110	30	65	67	15	81	62	0	1637	1742	828	116	120	32	100	100	0	0.028	0.028	0.031	0.034	2.028	0.022	0.436	80	451	1563	1671	-5.178	42	1521	45	1626	0
3	5	19	"Z_4_70"	"Z_4_70"	10940	27860	100	176	184	67	62	64	12	96	92	0	3848	3803	1737	117	125	38	100	100	0	0.031	0.033	0.035	0.037	1.958	0.030	0.719	80	431	3845	3808	-5.032	114	3731	122	3686	0
3	6	19	"Z_4_90"	"Z_4_90"	11130	27850	90	294	286	111	62	64	14	100	96	0	6731	7560	3273	118	198	414	100	98	0	0.035	0.030	0.032	0.035	1.888	0.026	0.703	52	335	6845	7666	-4.833	232	6613	224	7442	0
3	7	19	"Z_6_30"	"Z_6_30"	11290	27850	150	65	70	24	61	64	15	21	9	0	117	118	19	117	163	312	0	0	0	100000.000	9.000	0.704	0.698	3.720	0.017	0.095	156	600	4	10	16.610	4	0	9	1	-50
3	8	19	"Z_6_50"	"Z_6_50"	11480	27850	150	63	66	14	60	63	16	19	5	0	104	109	21	114	117	19	12	4	0	-0.300	-1.200	0.581	0.577	3.569	0.151	0.014	156	674	-7	1	Error	3	-10	6	-5	-50
3	9	19	"Z_6_70"	"Z_6_70"	11680	27860	110	104	105	18	57	58	12	100	90	0	142	143	28	109	111	14	73	55	0	1.424	1.412	1.360	1.458	2.483	1.033	0.252	80	507	80	82	0.510	47	33	48	34	0
3	10	19	"Z_6_90"	"Z_6_90"	11880	27860	120	166	167	54	56	59	13	95	92	0	193	190	50	107	108	14	90	87	0	1.279	1.337	1.342	1.331	2.126	1.249	0.571	120	520	196	194	0.355	110	86	111	83	0
3	11	19	"Z_7_10"	"Z_7_10"	12050	27850	150	75	80	24	58	59	12	55	38	0	104	106	19	107	108	15	16	7	0	-5.667	-22.000	1.783	1.718	4.752	1.403	0.070	156	529	14	21	Error	17	-3	22	-1	-50
3	12	19	"Z_7_30"	"Z_7_30"	12240	27850	150	72	74	20	58	60	12	51	30	0	103	105	20	107	108	13	20	7	0	-3.500	-8.000	1.063	0.895	4.664	0.628	0.005	156	533	10	14	Error	14	-4	16	-2	-50
3	13	19	"PFI17646"	"oPFI17646"	12450	27850	130	334	314	107	58	62	18	99	95	0	245	243	72	106	107	13	96	91	0	1.986	1.869	1.884	1.974	1.907	1.867	0.753	120	509	415	393	0.990	276	139	256	137	0
3	14	19	"PFN0256"	"oPFN0256"	12630	27850	110	741	711	273	61	74	75	96	93	0	432	406	132	108	116	48	95	90	0	2.099	2.181	2.021	2.055	1.732	2.255	0.772	80	413	1004	948	1.070	680	324	650	298	0
3	15	19	"PFG0021"	"oPFG0021"	12820	27850	150	90	89	20	62	71	61	5	0	0	110	113	17	111	117	43	3	0	0	-28.000	13.500	1.931	1.908	3.729	1.631	0.533	156	617	27	29	Error	28	-1	27	2	-50
3	16	19	"PFF72433"	"oPFF72433"	13020	27840	110	95	95	24	62	65	16	75	50	0	130	129	25	111	111	15	57	26	0	1.737	1.833	1.381	1.538	3.357	1.710	0.133	80	496	52	51	0.796	33	19	33	18	0
3	17	19	"PFJ12787"	"oPFJ12787"	13230	27860	100	67	69	15	61	64	13	23	10	0	156	155	36	109	109	14	77	70	0	0.128	0.174	0.222	0.234	3.486	0.129	0.047	80	451	53	54	-2.970	6	47	8	46	0
3	18	19	"PFG0023"	"oPFG0023"	13380	27860	110	15813	16013	4163	60	62	16	100	100	0	7485	7006	2563	111	113	22	100	100	0	2.136	2.314	2.244	2.568	1.618	2.248	0.872	80	514	23127	22848	1.095	15753	7374	15953	6895	0
3	19	19	"PFJ12789"	"oPFJ12789"	13600	27860	100	210	216	79	61	62	15	95	93	0	176	176	41	108	109	16	88	76	0	2.191	2.279	2.217	2.231	2.211	2.368	0.613	80	506	217	223	1.132	149	68	155	68	0
3	20	19	"PFBL B0077"	"oPFBLOB0077"	13800	27860	120	506	493	222	62	66	25	96	91	0	330	323	116	107	108	15	91	90	0	1.991	1.995	2.020	1.951	2.789	2.119	0.757	120	532	667	647	0.994	444	223	431	216	0
3	21	19	"PFF72437"	"oPFF72437"	13990	27860	120	901	841	357	66	67	13	100	98	0	705	681	237	110	112	17	100	98	0	1.403	1.357	1.426	1.264	2.278	1.438	0.811	120	462	1430	1346	0.489	835	595	775	571	0
3	22	19	"PFL0043"	"oPFL0043"	14180	27880	100	94	99	25	64	66	12	85	63	0	141	142	31	111	114	20	60	31	0	1.000	1.129	0.993	1.043	2.956	0.629	0.182	80	478	60	66	0.000	30	30	35	31	0
3	1	20	"PFBL B0079"	"oPFBLOB0079"	10200	28040	110	139	137	31	61	63	21	97	83	0	228	219	58	112	117	63	77	35	0	0.672	0.710	0.626	0.713	2.643	0.589	0.562	80	460	194	183	-0.573	78	116	76	107	0
3	2	20	"PFF72438"	"oPFF72438"	10360	28040	110	2633	2804	1193	62	71	59	100	100	0	2776	2634	1198	113	129	116	100	97	0	0.965	1.088	1.106	1.126	2.370	1.038	0.716	80	518	5234	5263	-0.051	2571	2663	2742	2521	0
3	3	20	"PFH0006"	"oPFH0006"	10570	28040	100	1700	1859	789	63	73	59	100	97	0	1069	1031	427	114	133	119	95	91	0	1.714	1.959	1.946	2.008	2.684	2.093	0.711	80	401	2592	2713	0.777	1637	955	1796	917	0
3	4	20	"PFBL B0083"	"oPFBLOB0083"	10720	28040	150	75	82	28	65	68	20	31	10	0	119	119	19	117	119	25	8	1	0	5.000	8.500	1.316	1.124	3.669	0.436	0.038	156	687	12	19	2.322	10	2	17	2	-50
3	5	20	"PFBL B0084"	"oPFBLOB0084"	10910	28040	150	75	76	17	64	66	13	41	17	0	116	119	20	118	121	18	17	7	0	-5.500	12.000	0.875	0.889	3.568	0.658	0.056	156	714	9	13	Error	11	-2	12	1	-50
3	6	20	"PFM60485"	"oPFM60485"	11100	28040	100	1555	1489	399	64	67	18	100	100	0	776	757	263	118	122	26	98	98	0	2.266	2.230	2.294	2.361	1.524	2.207	0.813	80	443	2149	2064	1.180	1491	658	1425	639	0
3	7	20	"PFN0258"	"oPFN0258"	11290	28040	150	80	81	17	76	91	53	0	0	0	125	127	26	136	166	214	0	0	0	-0.364	-0.556	0.560	0.641	3.187	1.149	0.294	156	702	-7	-4	Error	4	-11	5	-9	-50
3	8	20	"PFM60486"	"oPFM60486"	11510	28040	110	414	388	119	69	83	43	98	96	0	374	376	121	131	137	36	92	91	0	1.420	1.302	1.319	1.436	1.893	1.140	0.770	80	532	588	564	0.506	345	243	319	245	0
3	9	20	"PFK12896"	"oPFK12896"	11700	28050	100	133	132	30	60	61	12	98	93	0	336	322	117	114	115	22	91	90	0	0.329	0.346	0.299	0.334	2.006	0.265	0.636	80	445	295	280	-1.605	73	222	72	208	0
3	10	20	"PFN0259"	"oPFN0259"	11860	28040	110	756	744	220	57	59	12	100	100	0	955	922	274	108	109	13	100	100	0	0.825	0.844	0.855	0.838	1.402	0.773	0.872	80	506	1546	1501	-0.277	699	847	687	814	0
3	11	20	"PFL0046"	"oPFL0046"	12090	28050	120	694	626	279	56	58	9	98	98	0	562	554	176	108	109	14	100	97	0	1.405	1.278	1.243	1.178	2.016	1.396	0.810	120	535	1092	1016	0.491	638	454	570	446	0
3	12	20	"PFD66984"	"oPFD66984"	12230	28040	110	588	600	172	57	59	11	100	100	0	594	580	142	108	111	22	100	100	0	1.093	1.150	1.136	1.164	1.459	1.107	0.828	80	372	1017	1015	0.128	531	486	543	472	0
3	13	20	"PFD66985"	"oPFD66985"	12440	28040	150	64	67	18	57	60	17	17	2	0	103	104	14	107	109	19	7	0	0	-1.750	-3.333	0.800	0.865	2.921	7.570	0.004	156	632	3	7	Error	7	-4	10	-3	-50
3	14	20	"PFL0047"	"oPFL0047"	12650	28050	120	381	371	149	57	61	24	96	93	0	312	318	104	108	111	27	95	92	0	1.588	1.495	1.431	1.408	2.354	1.558	0.698	120	476	528	524	0.667	324	204	314	210	0
3	15	20	"PFF72478"	"oPFF72478"	12800	28050	100	1008	1028	468	59	63	16	100	100	0	502	505	242	110	114	26	95	91	0	2.421	2.453	2.208	2.958	2.387	2.513	0.723	80	396	1341	1364	1.276	949	392	969	395	0
3	16	20	"PFL0097"	"oPFL0097"	12990	28060	110	413	390	167	63	66	15	100	98	0	392	377	134	113	115	21	95	91	0	1.254	1.239	1.187	1.156	2.208	1.238	0.703	80	549	629	591	0.327	350	279	327	264	0
3	17	20	"PFBL B0142"	"oPFBLOB0142"	13190	28060	110	145	136	39	62	64	14	90	85	0	404	377	143	112	115	19	92	91	0	0.284	0.279	0.274	0.301	2.534	0.222	0.645	80	434	375	339	-1.815	83	292	74	265	0
3	18	20	"PFI17693"	"oPFI17693"	13340	28060	110	2657	2558	982	60	62	12	100	100	0	1943	1842	659	108	112	24	100	100	0	1.415	1.441	1.401	1.441	1.856	1.387	0.786	80	398	4432	4232	0.501	2597	1835	2498	1734	0
3	19	20	"PFI17695"	"oPFI17695"	13520	28070	110	1097	1097	317	60	62	12	100	100	0	5786	5933	1740	109	112	23	100	100	0	0.183	0.178	0.179	0.176	1.422	0.160	0.832	80	474	6714	6861	-2.453	1037	5677	1037	5824	0
3	20	20	"PFH0024"	"oPFH0024"	13760	28070	100	580	580	328	65	71	34	91	90	0	350	338	162	114	117	26	87	81	0	2.182	2.299	2.135	2.041	1.959	2.319	0.793	80	420	751	739	1.126	515	236	515	224	0
3	21	20	"PFBL B0147"	"oPFBLOB0147"	13960	28040	150	91	103	40	65	71	31	46	25	0	124	138	45	110	115	28	41	25	0	1.857	1.357	0.927	0.961	2.991	1.188	0.416	156	544	40	66	0.893	26	14	38	28	-50
3	22	20	"PFF72481"	"oPFF72481"	14100	28070	110	303	297	92	62	64	12	100	100	0	316	316	73	108	111	23	98	98	0	1.159	1.130	1.121	1.128	1.977	1.073	0.732	80	370	449	443	0.212	241	208	235	208	0
3	1	21	"PFJ12809"	"oPFJ12809"	10150	28220	150	68	72	19	61	63	13	33	17	0	114	118	23	113	114	16	23	10	0	7.000	2.200	0.848	0.820	3.448	0.534	0.079	156	890	8	16	2.807	7	1	11	5	-50
3	2	21	"PFH0027"	"oPFH0027"	10360	28260	100	452	420	207	62	67	26	95	91	0	658	635	309	112	113	15	93	92	0	0.714	0.685	0.667	0.704	2.507	0.647	0.777	80	458	936	881	-0.485	390	546	358	523	0
3	3	21	"PFF72482"	"oPFF72482"	10530	28250	110	1885	1862	1234	64	68	27	100	100	0	870	899	563	114	116	21	91	91	0	2.409	2.290	2.478	2.125	2.938	2.483	0.738	80	471	2577	2583	1.268	1821	756	1798	785	0
3	4	21	"PFG0045"	"oPFG0045"	10700	28250	110	253	254	89	64	66	16	97	95	0	347	321	122	116	119	27	90	85	0	0.818	0.927	0.901	0.920	1.750	0.817	0.732	80	430	420	395	-0.290	189	231	190	205	0
3	5	21	"PFF72484"	"oPFF72484"	10910	28260	130	87	91	24	63	65	12	66	48	0	280	290	123	116	119	21	90	86	0	0.146	0.161	0.165	0.171	2.395	0.125	0.393	120	519	188	202	-2.773	24	164	28	174	0
3	6	21	"PFI17704"	"oPFI17704"	11110	28250	110	252	248	91	70	85	48	90	77	0	885	896	430	123	131	34	91	91	0	0.239	0.230	0.230	0.286	3.075	0.182	0.674	80	429	944	951	-2.066	182	762	178	773	0
3	7	21	"PFH0030"	"oPFH0030"	11290	28250	130	617	615	223	103	125	74	100	100	0	400	440	192	151	169	67	95	83	0	2.064	1.772	2.025	1.984	1.774	1.697	0.590	120	406	763	801	1.046	514	249	512	289	0
3	8	21	"PFM60518"	"oPFM60518"	11450	28260	120	653	608	203	86	107	68	99	92	0	528	501	152	146	162	65	96	87	0	1.484	1.470	1.491	1.504	1.706	1.477	0.752	120	386	949	877	0.570	567	382	522	355	0
3	9	21	"PFL0104"	"oPFL0104"	11640	28250	120	507	501	214	65	68	17	100	100	0	291	281	88	122	124	21	93	88	0	2.615	2.742	2.704	2.911	1.838	2.784	0.768	120	454	611	595	1.387	442	169	436	159	0
3	10	21	"PFI17705"	"oPFI17705"	11830	28250	110	1037	1042	302	59	62	15	100	100	0	924	883	305	111	114	17	100	100	0	1.203	1.273	1.285	1.372	1.671	1.176	0.838	80	443	1791	1755	0.267	978	813	983	772	0
3	11	21	"PFBL B0155"	"oPFBLOB0155"	12030	28250	110	322	325	103	57	58	9	100	100	0	224	225	59	107	108	13	93	93	0	2.265	2.271	2.186	2.338	1.773	2.226	0.694	80	458	382	386	1.179	265	117	268	118	0
3	12	21	"PFBL B0157"	"oPFBLOB0157"	12250	28230	150	62	63	10	58	59	11	26	5	0	102	103	15	107	109	20	4	0	0	-0.800	-1.250	0.714	0.600	3.532	0.072	0.006	156	631	-1	1	Error	4	-5	5	-4	-50
3	13	21	"PFD67005"	"oPFD67005"	12440	28230	150	62	66	23	58	60	12	26	10	0	107	108	15	109	111	21	7	0	0	-2.000	-8.000	0.722	0.708	3.519	7.729	0.001	156	524	2	7	Error	4	-2	8	-1	-50
3	14	21	"PFD67007"	"oPFD67007"	12630	28230	150	67	69	14	59	61	12	35	14	0	103	105	21	113	114	16	12	2	0	-0.800	-1.250	0.853	0.869	4.373	0.148	0.011	156	475	-2	2	Error	8	-10	10	-8	-50
3	15	21	"PFM60523"	"oPFM60523"	12820	28260	120	337	342	173	61	63	13	98	91	0	273	275	118	113	115	16	85	83	0	1.725	1.735	1.576	1.472	2.593	1.723	0.678	120	388	436	443	0.787	276	160	281	162	0
3	16	21	"PFL0108"	"oPFL0108"	12980	28250	120	294	308	79	61	63	13	100	100	0	236	237	59	110	113	17	100	95	0	1.849	1.945	2.029	2.081	1.616	1.897	0.753	120	425	359	374	0.887	233	126	247	127	0
3	17	21	"A10325_30a"	"A10325_30a"	13200	28230	150	68	71	20	61	63	13	34	10	0	109	107	23	109	114	25	8	1	0	100000.000	-5.000	0.685	0.673	4.424	0.206	0.014	156	527	7	8	16.610	7	0	10	-2	-50
3	18	21	"A10325_30c"	"A10325_30c"	13390	28230	150	65	76	78	61	63	13	21	7	0	107	121	82	108	111	24	14	4	0	-4.000	1.154	0.615	0.575	4.287	0.598	0.048	156	434	3	28	Error	4	-1	15	13	-50
3	19	21	"A10325_30e"	"A10325_30e"	13580	28230	150	63	65	14	60	62	12	24	7	0	98	97	19	110	111	17	3	0	0	-0.250	-0.385	0.500	0.623	4.054	178.009	0.000	156	493	-9	-8	Error	3	-12	5	-13	-50
3	20	21	"A10325_30g"	"A10325_30g"	13770	28230	150	60	62	14	60	65	32	3	1	0	101	101	16	110	114	25	1	0	0	0.000	-0.222	0.528	0.575	3.448	0.312	0.049	156	489	-9	-7	Error	0	-9	2	-9	-50
3	21	21	"A10325_30i"	"A10325_30i"	13960	28230	150	67	69	15	59	63	25	13	1	0	107	107	21	104	110	31	7	0	0	2.667	3.333	0.750	0.765	4.548	0.248	0.030	156	404	11	13	1.415	8	3	10	3	-50
3	22	21	"E598_1a"	"E598_1a"	14150	28230	150	65	68	14	57	59	12	39	13	0	99	100	16	106	107	18	5	1	0	-1.143	-1.833	0.737	0.897	4.722	0.188	0.033	156	715	1	5	Error	8	-7	11	-6	-50
3	1	22	"F48446_9e"	"F48446_9e"	10150	28410	150	75	79	19	64	66	14	40	16	0	113	113	22	119	121	16	12	6	0	-1.833	-2.500	1.286	1.161	4.304	0.454	0.011	156	962	5	9	Error	11	-6	15	-6	-50
3	2	22	"F48446_9g"	"F48446_9g"	10340	28440	110	109	109	35	63	66	16	78	60	0	159	151	51	116	119	17	63	53	0	1.070	1.314	0.800	0.929	3.255	0.801	0.258	80	450	89	81	0.097	46	43	46	35	0
3	3	22	"F48446_9i"	"F48446_9i"	10500	28430	120	355	344	104	60	64	19	100	99	0	456	439	135	115	116	19	96	95	0	0.865	0.877	0.851	0.962	1.844	0.835	0.832	120	581	636	608	-0.209	295	341	284	324	0
3	4	22	"I12861_2a"	"I12861_2a"	10730	28410	150	65	68	15	62	63	11	21	8	0	112	113	19	114	115	17	10	3	0	-1.500	-6.000	0.643	0.677	4.360	0.269	0.028	156	781	1	5	Error	3	-2	6	-1	-50
3	5	22	"I12861_2c"	"I12861_2c"	10920	28410	150	68	69	12	64	67	17	14	1	0	109	108	16	119	121	25	1	0	0	-0.400	-0.455	0.636	0.555	4.725	0.534	0.087	156	692	-6	-6	Error	4	-10	5	-11	-50
3	6	22	"I12861_2e"	"I12861_2e"	11110	28410	150	77	85	39	76	86	42	6	1	0	119	122	35	136	140	31	4	1	0	-0.059	-0.643	0.363	0.391	4.088	1.607	0.195	156	675	-16	-5	Error	1	-17	9	-14	-50
3	7	22	"J512_2i"	"J512_2i"	11300	28410	150	93	108	81	76	91	50	12	4	0	141	145	26	137	144	33	14	4	0	4.250	4.000	0.923	0.959	3.353	4.082	0.133	156	606	21	40	2.087	17	4	32	8	-50
3	8	22	"Ks592_1a"	"Ks592_1a"	11490	28410	150	71	80	33	68	76	31	13	7	0	123	136	54	129	133	27	12	8	0	-0.500	1.714	0.724	0.738	3.465	0.597	0.318	156	607	-3	19	Error	3	-6	12	7	-50
3	9	22	"Ks592_1c"	"Ks592_1c"	11680	28410	150	70	72	10	63	65	15	25	1	0	111	112	19	118	119	16	11	2	0	-1.000	-1.500	0.710	0.650	4.181	0.089	0.006	156	655	0	3	Error	7	-7	9	-6	-50
3	10	22	"Ks592_1e"	"Ks592_1e"	11870	28410	150	62	63	12	59	67	123	0	0	0	104	104	17	109	111	16	10	2	0	-0.600	-0.800	0.619	0.653	3.115	42.542	0.032	156	703	-2	-1	Error	3	-5	4	-5	-50
3	11	22	"Ks592_1g"	"Ks592_1g"	12060	28410	150	60	61	10	57	65	121	0	0	0	98	99	14	107	108	15	5	0	0	-0.333	-0.500	0.462	0.441	3.955	40.799	0.045	156	718	-6	-4	Error	3	-9	4	-8	-50
3	12	22	"Ks592_1i"	"Ks592_1i"	12220	28450	120	1917	1707	663	58	60	12	100	100	0	4243	3696	1362	108	110	16	100	100	0	0.450	0.460	0.454	0.452	1.689	0.446	0.882	120	554	5994	5237	-1.153	1859	4135	1649	3588	0
3	13	22	"EMPTY"	"EMPTY"	12440	28420	150	82	140	100	58	61	15	57	46	0	141	198	112	110	113	26	53	42	0	0.774	0.932	0.913	0.859	2.218	0.879	0.732	156	756	55	170	-0.369	24	31	82	88	-75
3	14	22	"EMPTY"	"EMPTY"	12630	28420	150	91	154	116	58	60	13	67	55	0	147	192	103	109	112	27	57	39	0	0.868	1.157	1.086	1.032	2.648	1.078	0.698	156	668	71	179	-0.204	33	38	96	83	-75
3	15	22	"EMPTY"	"EMPTY"	12820	28420	150	98	139	88	56	59	12	71	62	0	139	173	84	107	108	15	66	51	0	1.313	1.258	1.153	1.250	2.854	1.123	0.670	156	630	74	149	0.392	42	32	83	66	-75
3	16	22	"EMPTY"	"EMPTY"	13010	28420	150	88	124	93	55	56	11	65	55	0	128	144	51	104	105	13	57	48	0	1.375	1.725	1.149	1.202	2.657	2.006	0.558	156	668	57	109	0.459	33	24	69	40	-75
3	17	22	"EMPTY"	"EMPTY"	13200	28420	150	68	101	77	55	57	10	51	41	0	116	143	59	102	104	14	49	39	0	0.929	1.122	0.931	0.812	2.930	1.258	0.706	156	700	27	87	-0.107	13	14	46	41	-75
3	18	22	"EMPTY"	"EMPTY"	13390	28420	150	74	100	59	55	57	14	52	41	0	116	141	49	105	106	14	46	37	0	1.727	1.250	1.036	1.097	2.691	1.189	0.527	156	678	30	81	0.788	19	11	45	36	-75
3	19	22	"EMPTY"	"EMPTY"	13580	28420	150	54	56	9	56	58	14	5	2	0	110	110	15	106	107	13	25	5	0	-0.500	0.000	0.600	0.611	3.305	1.374	0.000	156	678	2	4	Error	-2	4	0	4	-75
3	20	22	"EMPTY"	"EMPTY"	13770	28420	150	57	58	10	58	59	12	8	2	0	108	108	13	109	109	14	9	1	0	1.000	0.000	0.800	0.786	3.316	0.245	0.007	156	678	-2	-1	0.000	-1	-1	0	-1	-75
3	21	22	"EMPTY"	"EMPTY"	13960	28420	150	59	60	11	57	59	12	12	4	0	108	109	14	106	107	14	22	4	0	1.000	1.000	0.778	0.802	3.463	0.137	0.006	156	678	4	6	0.000	2	2	3	3	-75
3	22	22	"EMPTY"	"EMPTY"	14150	28420	150	52	53	7	55	57	10	8	0	0	101	101	12	104	105	13	7	1	0	1.000	0.667	0.667	0.710	3.135	622.131	0.000	156	889	-6	-5	0.000	-3	-3	-2	-3	-75
4	1	1	"PFA0039"	"A1411_1"	14640	24480	140	19883	18275	7006	60	63	14	100	100	0	8686	8413	2773	107	108	14	100	100	0	2.311	2.193	2.294	2.041	1.801	2.339	0.883	156	787	28402	26521	1.208	19823	8579	18215	8306	0
4	2	1	"PFA0101"	"A21885_1"	14850	24490	140	9873	9679	4603	62	64	16	100	100	0	9442	9135	3565	108	110	19	100	100	0	1.051	1.065	1.066	0.954	1.902	1.111	0.870	156	640	19145	18644	0.072	9811	9334	9617	9027	0
4	3	1	"PFA0019"	"A11546_1"	15040	24490	140	794	734	267	60	62	14	100	100	0	814	768	291	105	108	20	98	96	0	1.035	1.017	1.023	1.101	2.117	0.990	0.873	156	595	1443	1337	0.050	734	709	674	663	0
4	4	1	"PFA0144"	"A31870_1"	15210	24490	140	21119	17723	6953	60	62	17	100	100	0	10089	8880	3231	105	107	16	100	100	0	2.109	2.013	2.053	1.910	2.138	2.127	0.868	156	640	31043	26438	1.077	21059	9984	17663	8775	0
4	5	1	"PFA0009"	"A10325_29"	15420	24490	140	2971	2711	1086	60	63	25	100	100	0	10325	10018	3595	105	108	19	100	100	0	0.285	0.267	0.268	0.248	2.092	0.251	0.836	156	659	13131	12564	-1.812	2911	10220	2651	9913	0
4	6	1	"PFA0012"	"A10325_32"	15610	24490	130	1129	1058	342	59	63	40	100	98	0	8816	8418	3149	105	179	821	98	95	0	0.123	0.120	0.116	0.122	1.679	0.105	0.843	120	532	9781	9312	-3.025	1070	8711	999	8313	0
4	7	1	"PFA0030"	"A12797_1"	15770	24490	130	962	913	241	58	62	38	100	100	0	1624	1547	415	105	175	799	90	35	0	0.595	0.593	0.596	0.591	1.422	0.203	0.321	120	561	2423	2297	-0.749	904	1519	855	1442	0
4	8	1	"PFB0005"	"B11"	15970	24490	140	249	245	61	57	58	10	100	100	0	249	246	65	103	105	17	93	91	0	1.315	1.315	1.314	1.439	1.944	1.242	0.749	156	642	338	331	0.395	192	146	188	143	0
4	9	1	"PFB0219"	"B57"	16160	24500	140	175	168	46	57	61	18	96	92	0	220	225	49	103	104	13	98	96	0	1.009	0.910	0.921	0.869	1.639	0.893	0.715	156	607	235	233	0.012	118	117	111	122	0
4	10	1	"PFB0285"	"B92"	16350	24500	120	155	199	123	60	65	20	93	86	0	304	317	118	107	108	15	99	98	0	0.482	0.662	0.515	0.549	2.561	0.732	0.522	120	493	292	349	-1.052	95	197	139	210	0
4	11	1	"PFB0008"	"B114"	16540	24500	140	336	324	94	62	65	19	98	98	0	1135	1164	369	110	111	16	100	100	0	0.267	0.249	0.248	0.240	1.718	0.224	0.820	156	625	1299	1316	-1.903	274	1025	262	1054	0
4	12	1	"PFB0034"	"B165"	16750	24490	140	1149	1158	613	58	61	18	100	100	0	1305	1285	596	106	107	14	97	96	0	0.910	0.933	0.940	0.959	2.107	0.946	0.833	156	649	2290	2279	-0.136	1091	1199	1100	1179	0
4	13	1	"PFB0089"	"B319"	16920	24490	140	4637	4376	1494	57	62	26	100	100	0	2697	2476	986	102	106	48	96	95	0	1.765	1.819	1.780	2.074	2.409	1.805	0.872	156	689	7175	6693	0.820	4580	2595	4319	2374	0
4	14	1	"PFB0104"	"B351"	17120	24490	130	226	224	41	59	65	30	100	97	0	282	280	70	101	106	52	96	86	0	0.923	0.922	0.925	0.981	1.593	0.679	0.509	120	569	348	344	-0.116	167	181	165	179	0
4	15	1	"PFB0113"	"B372"	17300	24500	140	1051	932	334	60	63	19	100	99	0	1067	1002	310	104	105	15	100	99	0	1.029	0.971	1.009	0.917	1.757	0.977	0.884	156	627	1954	1770	0.041	991	963	872	898	0
4	16	1	"PFB0116"	"B380"	17500	24490	140	215	214	48	56	59	12	100	99	0	240	232	52	103	104	13	98	94	0	1.161	1.225	1.236	1.303	1.566	1.143	0.780	156	677	296	287	0.215	159	137	158	129	0
4	17	1	"PFB0118"	"B383"	17680	24490	140	2293	2032	716	54	56	10	100	100	0	1789	1567	581	102	102	14	98	97	0	1.327	1.350	1.376	1.439	2.295	1.351	0.872	156	673	3926	3443	0.408	2239	1687	1978	1465	0
4	18	1	"PFB0140"	"B432"	17880	24490	130	2660	2483	649	55	57	11	100	100	0	1307	1227	371	102	103	13	100	100	0	2.162	2.158	2.119	2.249	1.611	2.100	0.859	120	612	3810	3553	1.112	2605	1205	2428	1125	0
4	19	1	"PFC0315"	"C9"	18060	24490	130	238	238	58	54	56	12	100	100	0	336	332	93	101	103	19	98	97	0	0.783	0.797	0.805	0.812	1.424	0.708	0.778	120	597	419	415	-0.353	184	235	184	231	0
4	20	1	"PFC0207"	"C56"	18260	24500	140	937	880	304	53	55	13	100	99	0	686	655	213	100	101	18	98	98	0	1.509	1.490	1.489	1.448	1.913	1.520	0.844	156	640	1470	1382	0.593	884	586	827	555	0
4	21	1	"PFC0316"	"C96"	18450	24490	140	372	357	97	55	56	12	99	99	0	448	420	133	102	103	13	97	96	0	0.916	0.950	0.946	1.004	1.739	0.887	0.843	156	685	663	620	-0.126	317	346	302	318	0
4	22	1	"PFC0007"	"C114"	18640	24500	130	597	584	96	56	57	10	100	100	0	743	716	162	104	105	14	100	100	0	0.847	0.863	0.856	0.893	1.406	0.802	0.871	120	692	1180	1140	-0.240	541	639	528	612	0
4	1	2	"PFC0021"	"C134"	14680	24660	130	786	754	222	58	60	13	100	100	0	413	398	110	103	104	14	97	97	0	2.348	2.359	2.412	2.448	1.561	2.348	0.853	120	558	1038	991	1.232	728	310	696	295	0
4	2	2	"PFC0034"	"C161"	14870	24670	140	1513	1483	657	63	65	17	98	96	0	1354	1299	503	102	104	21	99	98	0	1.158	1.186	1.200	1.095	2.134	1.220	0.858	156	482	2702	2617	0.212	1450	1252	1420	1197	0
4	3	2	"PFJ0545"	"J687_3"	15060	24670	120	306	291	78	62	63	15	100	99	0	412	398	108	99	101	14	100	99	0	0.780	0.766	0.780	0.784	1.523	0.729	0.810	120	413	557	528	-0.359	244	313	229	299	0
4	4	2	"PFK0100"	"Km695_2"	15250	24670	130	355	334	95	62	70	44	99	92	0	238	235	57	103	110	33	94	85	0	2.170	2.061	2.005	2.164	1.723	2.095	0.720	120	469	428	404	1.118	293	135	272	132	0
4	5	2	"PFK0134"	"Km993_1"	15450	24670	140	852	827	312	62	71	45	98	96	0	578	566	183	104	111	34	97	96	0	1.667	1.656	1.699	1.567	1.896	1.767	0.797	156	454	1264	1227	0.737	790	474	765	462	0
4	6	2	"PFK0052"	"Km3535_1"	15600	24670	130	414	403	90	59	64	40	100	99	0	456	439	103	104	193	907	0	0	0	1.009	1.027	1.031	1.054	1.507	0.991	0.823	120	435	707	679	0.012	355	352	344	335	0
4	7	2	"PFK0059"	"Km3703_4"	15830	24670	140	279	264	70	59	62	36	98	94	0	389	381	108	104	177	820	0	0	0	0.772	0.740	0.749	0.816	2.136	0.674	0.802	156	532	505	482	-0.373	220	285	205	277	0
4	8	2	"PFK0303"	"Kn267_1"	16030	24680	140	354	336	112	59	61	10	99	98	0	449	439	154	104	105	14	97	95	0	0.855	0.827	0.809	0.842	1.861	0.786	0.755	156	330	640	612	-0.226	295	345	277	335	0
4	9	2	"PFK0297"	"Kn2497_2"	16180	24680	140	1049	935	313	65	70	23	99	99	0	709	695	195	109	111	19	99	99	0	1.640	1.485	1.556	1.401	1.806	1.537	0.857	156	414	1584	1456	0.714	984	600	870	586	0
4	10	2	"PFK0436"	"Kn5150_1"	16410	24670	140	11084	10074	3769	73	77	21	100	100	0	8301	7517	3182	116	117	18	98	96	0	1.345	1.351	1.343	1.395	1.741	1.336	0.875	156	469	19196	17402	0.428	11011	8185	10001	7401	0
4	11	2	"PFK0536"	"Kn8928_1"	16600	24680	150	822	798	323	71	75	21	98	96	0	709	703	257	114	117	21	97	96	0	1.262	1.234	1.267	1.183	2.051	1.280	0.814	156	409	1346	1316	0.336	751	595	727	589	0
4	12	2	"PFK0544"	"Kn9335_1"	16760	24680	130	397	387	79	61	67	24	100	100	0	471	463	98	108	110	23	99	99	0	0.926	0.918	0.925	0.946	1.483	0.892	0.825	120	445	699	681	-0.112	336	363	326	355	0
4	13	2	"PFK0875"	"Ks2_1"	16980	24680	130	143	151	41	61	66	29	97	78	0	311	307	76	104	107	22	97	96	0	0.396	0.443	0.433	0.436	1.715	0.714	0.172	120	489	289	293	-1.336	82	207	90	203	0
4	14	2	"PFK0879"	"Ks2_14"	17170	24680	140	2296	2091	865	64	71	27	100	99	0	3697	3406	1356	103	107	19	98	98	0	0.621	0.614	0.630	0.602	2.292	0.599	0.828	156	376	5826	5330	-0.687	2232	3594	2027	3303	0
4	15	2	"PFK1056"	"Ks54_1"	17310	24680	130	609	639	261	61	67	27	100	100	0	1181	1232	476	105	108	21	100	100	0	0.509	0.513	0.496	0.514	1.639	0.465	0.831	120	376	1624	1705	-0.973	548	1076	578	1127	0
4	16	2	"PFK1101"	"Ks59_1"	17510	24680	130	608	601	150	59	61	15	100	100	0	649	646	176	105	107	19	100	100	0	1.009	1.002	1.016	1.020	1.434	0.934	0.861	120	470	1093	1083	0.013	549	544	542	541	0
4	17	2	"PFK1165"	"Ks72_6"	17710	24680	140	298	286	87	56	58	11	98	97	0	581	574	178	100	102	14	100	100	0	0.503	0.485	0.494	0.466	1.856	0.455	0.839	156	505	723	704	-0.991	242	481	230	474	0
4	18	2	"PFK1183"	"Ks75_9"	17900	24680	130	344	346	77	53	54	9	100	100	0	354	352	78	99	99	12	100	100	0	1.141	1.158	1.170	1.191	1.556	1.140	0.777	120	454	546	546	0.191	291	255	293	253	0
4	19	2	"PFK1209"	"Ks82_1"	18090	24680	140	2976	2703	868	53	55	11	100	100	0	1785	1657	580	97	100	16	98	97	0	1.732	1.699	1.697	1.762	1.942	1.711	0.867	156	486	4611	4210	0.792	2923	1688	2650	1560	0
4	20	2	"PFK1228"	"Ks83_8"	18280	24680	140	3956	3841	1486	53	54	11	100	100	0	1866	1807	590	96	99	15	100	100	0	2.205	2.214	2.259	2.089	1.652	2.365	0.857	156	415	5673	5499	1.141	3903	1770	3788	1711	0
4	21	2	"PFK0643"	"Ks127_5"	18470	24680	130	190	186	38	54	58	31	98	96	0	511	489	104	98	102	26	99	99	0	0.329	0.338	0.336	0.339	1.500	0.307	0.814	120	459	549	523	-1.603	136	413	132	391	0
4	22	2	"PFK0638"	"Ks127_16"	18670	24690	140	446	394	147	53	61	60	92	85	0	772	703	221	101	108	77	96	94	0	0.586	0.566	0.585	0.536	2.153	0.564	0.873	156	689	1064	943	-0.772	393	671	341	602	0
4	1	3	"PFK0659"	"Ks133_2"	14670	24860	140	230	215	62	56	58	10	99	98	0	439	403	133	102	103	13	97	94	0	0.516	0.528	0.531	0.567	2.137	0.470	0.785	156	682	511	460	-0.954	174	337	159	301	0
4	2	3	"PFK0667"	"Ks139_1"	14870	24860	130	176	175	43	58	60	11	100	97	0	217	219	53	100	101	13	95	95	0	1.009	0.983	0.945	1.006	1.742	0.926	0.729	120	458	235	236	0.012	118	117	117	119	0
4	3	3	"PFK0682"	"Ks152_11"	15050	24870	150	121	121	28	58	60	12	96	90	0	182	178	41	99	100	13	92	88	0	0.759	0.797	0.722	0.791	1.895	0.697	0.550	156	504	146	142	-0.398	63	83	63	79	0
4	4	3	"PFK0686"	"Ks155_1"	15240	24860	150	1125	1036	340	58	65	41	100	98	0	754	701	246	101	106	31	98	95	0	1.634	1.630	1.636	1.711	1.780	1.595	0.848	156	505	1720	1578	0.708	1067	653	978	600	0
4	5	3	"PFA0001"	"A10325_1"	15440	24870	150	161	156	42	58	65	37	91	72	0	203	201	48	101	106	30	92	81	0	1.010	0.980	0.981	0.946	1.949	0.908	0.658	156	450	205	198	0.014	103	102	98	100	0
4	6	3	"PFA0004"	"A10325_16"	15630	24850	130	98	98	18	58	59	11	96	83	0	130	129	25	102	103	14	73	48	0	1.429	1.481	1.270	1.296	2.699	0.984	0.241	120	489	68	67	0.515	40	28	40	27	0
4	7	3	"PFA0008"	"A10325_26"	15840	24860	140	407	394	126	58	60	11	100	99	0	256	255	73	103	104	13	95	94	0	2.281	2.211	2.256	2.241	1.670	2.189	0.801	156	493	502	488	1.190	349	153	336	152	0
4	8	3	"PFA0016"	"A10935_1"	16030	24860	140	2821	2510	928	62	64	12	100	100	0	4203	3831	1492	109	110	17	99	99	0	0.674	0.658	0.664	0.669	2.015	0.623	0.833	156	410	6853	6170	-0.569	2759	4094	2448	3722	0
4	9	3	"PFA0020"	"A11962_1"	16210	24860	130	245	230	69	68	74	29	95	88	0	278	266	74	115	122	37	89	84	0	1.086	1.073	1.043	1.084	1.974	1.040	0.742	120	445	340	313	0.119	177	163	162	151	0
4	10	3	"PFA0023"	"A12312_15"	16410	24860	140	480	447	150	71	77	29	98	95	0	498	471	165	116	121	36	93	89	0	1.071	1.059	1.053	1.044	1.976	0.999	0.819	156	515	791	731	0.099	409	382	376	355	0
4	11	3	"PFA0047"	"A14801_11"	16600	24860	130	413	397	128	67	72	21	99	96	0	928	901	336	110	116	36	96	95	0	0.423	0.417	0.419	0.410	1.864	0.372	0.812	120	446	1164	1121	-1.241	346	818	330	791	0
4	12	3	"PFA0051"	"A14801_2"	16780	24860	130	427	397	138	63	76	59	94	88	0	318	304	91	108	121	55	91	82	0	1.733	1.704	1.721	1.603	1.788	1.681	0.748	120	442	574	530	0.794	364	210	334	196	0
4	13	3	"PFA0053"	"A14801_24"	16960	24870	140	354	328	97	64	75	58	94	90	0	595	568	173	109	119	48	96	95	0	0.597	0.575	0.607	0.588	1.892	0.557	0.773	156	483	776	723	-0.745	290	486	264	459	0
4	14	3	"PFA0056"	"A14801_31"	17150	24850	150	85	127	103	67	73	29	37	23	0	128	146	56	111	115	27	33	19	0	1.059	1.714	1.127	1.006	3.007	2.168	0.510	156	436	35	95	0.082	18	17	60	35	-50
4	15	3	"PFA0058"	"A14801_37"	17340	24870	150	163	159	35	66	71	24	97	87	0	198	199	46	114	116	21	92	86	0	1.155	1.094	1.088	1.112	2.016	1.044	0.491	156	460	181	178	0.208	97	84	93	85	0
4	16	3	"PFA0060"	"A14801_6"	17530	24860	140	142	144	33	62	64	16	97	93	0	193	191	42	108	111	21	93	85	0	0.941	0.988	0.923	0.949	1.899	0.916	0.478	156	508	165	165	-0.087	80	85	82	83	0
4	17	3	"PFA0083"	"A18792_11"	17720	24870	130	135	135	29	56	58	11	98	95	0	189	188	37	104	105	15	95	91	0	0.929	0.940	0.905	0.916	1.798	0.857	0.621	120	466	164	163	-0.106	79	85	79	84	0
4	18	3	"PFA0087"	"A18792_19"	17910	24860	140	181	178	40	55	58	14	98	97	0	229	225	59	103	104	18	95	91	0	1.000	1.008	0.993	1.011	1.651	0.892	0.724	156	618	252	245	0.000	126	126	123	122	0
4	19	3	"PFA0098"	"A20643_1"	18140	24870	130	163	161	45	53	56	15	99	96	0	239	233	61	98	101	18	95	94	0	0.780	0.800	0.766	0.806	1.709	0.730	0.678	120	423	251	243	-0.358	110	141	108	135	0
4	20	3	"PFA0103"	"A21885_19"	18290	24860	140	1107	1003	370	52	54	10	100	100	0	1204	1057	446	97	98	12	97	96	0	0.953	0.991	0.966	1.170	2.267	0.936	0.861	156	439	2162	1911	-0.069	1055	1107	951	960	0
4	21	3	"PFA0105"	"A21885_20"	18490	24860	130	748	665	225	53	66	86	95	95	0	888	798	274	98	120	132	94	90	0	0.880	0.874	0.880	0.898	2.011	0.821	0.815	120	453	1485	1312	-0.185	695	790	612	700	0
4	22	3	"PFA0107"	"A21885_9"	18670	24870	140	291	274	95	52	63	74	89	78	0	354	334	102	98	114	112	86	62	0	0.934	0.941	0.963	0.906	1.877	0.781	0.769	156	629	495	458	-0.099	239	256	222	236	0
4	1	4	"PFA0130"	"A2546_1"	14680	25040	140	5431	4739	1918	56	58	9	100	99	0	5079	4417	1743	104	105	13	100	99	0	1.080	1.086	1.103	1.052	1.906	1.085	0.883	156	625	10350	8996	0.112	5375	4975	4683	4313	0
4	2	4	"PFA0132"	"A26463_1"	14870	25040	130	296	282	67	58	59	10	100	99	0	311	304	74	102	103	14	96	95	0	1.139	1.109	1.120	1.138	1.509	1.045	0.815	120	457	447	426	0.187	238	209	224	202	0
4	3	4	"PFA0137"	"A29544_1"	15060	25040	130	163	160	37	58	59	10	98	96	0	195	197	43	104	104	14	95	91	0	1.154	1.097	1.158	1.137	1.700	1.012	0.667	120	483	196	195	0.206	105	91	102	93	0
4	4	4	"PFA0145"	"A31914_2"	15260	25040	130	230	221	46	58	60	12	99	99	0	3260	3072	852	106	107	14	100	100	0	0.055	0.055	0.054	0.057	1.382	0.049	0.831	120	452	3326	3129	-4.197	172	3154	163	2966	0
4	5	4	"PFA0147"	"A31914_5"	15440	25040	140	329	342	114	59	62	13	99	98	0	679	693	275	106	108	15	98	96	0	0.471	0.482	0.446	0.515	2.091	0.427	0.799	156	441	843	870	-1.086	270	573	283	587	0
4	6	4	"PFA0149"	"A31914_8"	15630	25040	140	452	421	121	60	62	12	100	100	0	428	411	128	105	107	15	98	95	0	1.214	1.180	1.172	1.277	1.958	1.144	0.823	156	543	715	667	0.279	392	323	361	306	0
4	7	4	"PFC0052"	"C198"	15850	25040	130	155	154	34	63	64	12	97	96	0	193	186	42	107	109	16	92	87	0	1.070	1.152	1.082	1.180	1.845	1.000	0.609	120	450	178	170	0.097	92	86	91	79	0
4	8	4	"PFC0057"	"C216"	16000	25040	130	133	135	33	67	68	15	94	87	0	209	212	55	115	117	17	93	90	0	0.702	0.701	0.639	0.665	2.393	0.556	0.509	120	461	160	165	-0.510	66	94	68	97	0
4	9	4	"PFC0059"	"C222"	16240	25050	140	153	151	37	70	77	28	91	74	0	208	207	50	119	124	34	83	71	0	0.933	0.920	0.858	0.928	2.345	0.797	0.567	156	565	172	169	-0.101	83	89	81	88	0
4	10	4	"PFC0062"	"C228"	16420	25050	130	294	287	78	64	67	16	100	98	0	208	208	47	108	111	17	96	92	0	2.300	2.230	2.294	2.286	1.588	2.297	0.720	120	437	330	323	1.202	230	100	223	100	0
4	11	4	"PFC0068"	"C237"	16600	25050	130	113	119	32	60	63	15	98	86	0	698	668	223	105	119	94	93	92	0	0.089	0.105	0.098	0.108	2.146	0.078	0.503	120	505	646	622	-3.484	53	593	59	563	0
4	12	4	"PFC0072"	"C244"	16800	25050	140	1129	985	364	60	69	49	98	94	0	735	668	243	108	127	98	91	87	0	1.705	1.652	1.650	1.709	2.455	1.670	0.755	156	535	1696	1485	0.770	1069	627	925	560	0
4	13	4	"PFC0092"	"C291"	16980	25050	130	409	385	106	66	71	27	99	97	0	550	514	143	113	121	46	97	95	0	0.785	0.796	0.781	0.830	1.692	0.758	0.839	120	465	780	720	-0.349	343	437	319	401	0
4	14	4	"PFC0094"	"C296"	17180	25050	130	374	362	108	67	72	26	99	95	0	487	478	130	113	119	42	96	96	0	0.821	0.808	0.789	0.783	1.640	0.790	0.841	120	518	681	660	-0.285	307	374	295	365	0
4	15	4	"PFC0096"	"C299"	17340	25040	110	170	164	35	63	67	20	98	93	0	215	215	44	111	114	20	95	91	0	1.029	0.971	0.982	0.995	1.635	0.824	0.625	80	385	211	205	0.041	107	104	101	104	0
4	16	4	"PFC0099"	"C302"	17530	25050	130	335	322	85	58	61	17	100	96	0	274	264	63	106	109	19	95	93	0	1.649	1.671	1.644	1.716	1.785	1.742	0.757	120	530	445	422	0.721	277	168	264	158	0
4	17	4	"PFC0101"	"C307"	17720	25050	120	182	178	37	55	58	11	100	100	0	278	272	52	106	107	15	98	98	0	0.738	0.741	0.753	0.755	1.606	0.694	0.783	120	550	299	289	-0.438	127	172	123	166	0
4	18	4	"PFC0103"	"C311"	17940	25040	80	157	150	39	59	62	12	98	96	0	194	194	54	111	112	15	90	82	0	1.181	1.096	1.182	1.182	2.052	0.873	0.531	52	305	181	174	0.240	98	83	91	83	0
4	19	4	"PFC0123"	"C370"	18130	25050	140	757	705	278	54	57	13	100	98	0	463	448	141	101	104	18	98	96	0	1.942	1.876	1.879	1.750	1.963	1.961	0.838	156	583	1065	998	0.958	703	362	651	347	0
4	20	4	"PFC0125"	"C374"	18330	25050	130	92	94	28	52	53	10	90	80	0	139	138	28	97	99	13	83	70	0	0.952	1.024	0.920	1.043	2.444	1.009	0.282	120	495	82	83	-0.070	40	42	42	41	0
4	21	4	"PFC0127"	"C38"	18500	25050	130	115	115	23	52	58	60	54	0	0	304	294	84	98	112	103	87	49	0	0.306	0.321	0.306	0.316	2.145	0.259	0.644	120	489	269	259	-1.709	63	206	63	196	0
4	22	4	"PFC0129"	"C382"	18680	25050	130	180	186	83	51	53	16	100	98	0	263	258	66	98	104	62	91	77	0	0.782	0.844	0.762	0.836	1.725	0.868	0.605	120	609	294	295	-0.355	129	165	135	160	0
4	1	5	"PFC0131"	"C385"	14680	25230	140	337	307	105	57	58	9	98	96	0	300	291	91	107	108	14	94	93	0	1.451	1.359	1.332	1.297	2.059	1.345	0.755	156	653	473	434	0.537	280	193	250	184	0
4	2	5	"PFC0133"	"C387"	14870	25230	140	407	399	151	58	58	9	96	96	0	432	417	146	105	105	14	96	95	0	1.067	1.093	1.116	1.010	2.445	1.078	0.829	156	533	676	653	0.094	349	327	341	312	0
4	3	5	"PFC0149"	"C427"	15070	25230	130	187	192	66	59	60	10	98	96	0	365	350	89	105	106	13	96	95	0	0.492	0.543	0.491	0.512	1.667	0.511	0.681	120	514	388	378	-1.022	128	260	133	245	0
4	4	5	"PFC0151"	"C43"	15260	25230	130	545	505	164	61	63	17	100	100	0	544	525	146	108	109	13	98	98	0	1.110	1.065	1.073	1.027	1.582	1.094	0.845	120	506	920	861	0.151	484	436	444	417	0
4	5	5	"PFC0153"	"C436"	15440	25220	130	214	206	57	63	65	16	97	95	0	226	217	57	113	114	16	90	86	0	1.336	1.375	1.362	1.399	1.654	1.270	0.730	120	523	264	247	0.418	151	113	143	104	0
4	6	5	"PFC0155"	"C441"	15660	25230	140	1342	1185	491	66	68	14	99	98	0	1067	952	331	116	117	18	99	96	0	1.342	1.339	1.396	1.271	2.261	1.397	0.862	156	591	2227	1955	0.424	1276	951	1119	836	0
4	7	5	"PFC0157"	"C445"	15850	25230	120	140	144	37	71	72	14	95	90	0	176	172	37	118	119	18	86	70	0	1.190	1.352	1.222	1.291	2.055	1.154	0.433	120	438	127	127	0.251	69	58	73	54	0
4	8	5	"PFC0159"	"C447"	16020	25230	130	664	625	173	74	78	17	100	97	0	636	599	156	122	124	18	98	98	0	1.148	1.155	1.167	1.156	1.625	1.155	0.805	120	467	1104	1028	0.199	590	514	551	477	0
4	9	5	"PFD0373"	"D42243_45"	16190	25230	130	34721	31903	8358	82	86	23	100	100	0	11898	10866	3094	128	130	22	100	100	0	2.943	2.963	2.927	3.014	1.480	3.066	0.862	120	492	46409	42559	1.557	34639	11770	31821	10738	0
4	10	5	"PFD0380"	"D42715_1"	16390	25230	120	260	259	45	77	81	22	100	100	0	214	223	38	120	123	23	100	95	0	1.947	1.767	1.741	1.821	1.570	1.734	0.615	120	455	277	285	0.961	183	94	182	103	0
4	11	5	"PFD0387"	"D42954_2"	16570	25240	120	165	168	27	65	68	15	100	100	0	201	202	37	114	115	29	97	77	0	1.149	1.170	1.176	1.257	1.721	1.013	0.604	120	440	187	191	0.201	100	87	103	88	0
4	12	5	"PFD0397"	"D45582_1"	16750	25240	120	186	185	33	60	62	12	100	100	0	226	227	44	111	116	59	90	47	0	1.096	1.078	1.086	1.128	1.650	0.989	0.683	120	501	241	241	0.132	126	115	125	116	0
4	13	5	"PFD0405"	"D4722_1"	16980	25240	120	317	301	76	61	63	14	99	99	0	435	424	110	108	110	23	97	96	0	0.783	0.759	0.755	0.767	1.694	0.704	0.808	120	484	583	556	-0.353	256	327	240	316	0
4	14	5	"PFD0416"	"D49176_11"	17140	25240	130	310	303	59	63	67	21	100	100	0	1456	1382	313	108	112	30	100	100	0	0.183	0.188	0.190	0.188	1.411	0.172	0.833	120	528	1595	1514	-2.448	247	1348	240	1274	0
4	15	5	"PFD0438"	"D49176_65"	17380	25240	130	208	207	57	60	65	20	96	95	0	272	266	71	107	110	17	96	95	0	0.897	0.925	0.920	0.933	1.660	0.874	0.740	120	537	313	306	-0.157	148	165	147	159	0
4	16	5	"PFD0441"	"D49176_7"	17530	25250	130	204	194	53	57	61	19	95	92	0	1788	1727	456	105	107	16	100	100	0	0.087	0.084	0.088	0.084	1.579	0.082	0.823	120	434	1830	1759	-3.517	147	1683	137	1622	0
4	17	5	"PFD0444"	"D49942_10"	17710	25240	130	510	488	107	56	60	20	100	100	0	8151	7578	1974	105	107	16	100	100	0	0.056	0.058	0.056	0.058	1.436	0.052	0.843	120	510	8500	7905	-4.148	454	8046	432	7473	0
4	18	5	"PFD0446"	"D49942_3"	17910	25250	130	282	277	72	57	60	14	98	97	0	1931	1883	382	109	110	15	100	100	0	0.123	0.124	0.127	0.117	1.516	0.121	0.860	120	622	2047	1994	-3.018	225	1822	220	1774	0
4	19	5	"PFD0448"	"D49942_6"	18120	25240	120	347	323	98	54	55	10	100	100	0	2428	2212	741	105	106	15	100	100	0	0.126	0.128	0.127	0.129	1.553	0.114	0.795	120	464	2616	2376	-2.987	293	2323	269	2107	0
4	20	5	"PFD0450"	"D49942_9"	18280	25250	120	429	403	136	52	53	10	100	98	0	6791	6963	2497	102	103	16	100	100	0	0.056	0.051	0.052	0.053	1.574	0.045	0.777	120	426	7066	7212	-4.149	377	6689	351	6861	0
4	21	5	"PFD0482"	"D56400_4"	18480	25250	130	174	174	37	52	53	10	100	100	0	255	259	46	102	103	15	100	100	0	0.797	0.777	0.767	0.772	1.460	0.764	0.781	120	497	275	279	-0.327	122	153	122	157	0
4	22	5	"PFD0484"	"D56470_2"	18670	25250	130	201	197	47	52	53	9	99	98	0	398	391	76	100	101	13	100	100	0	0.500	0.498	0.505	0.477	1.711	0.484	0.832	120	621	447	436	-1.000	149	298	145	291	0
4	1	6	"PFD0487"	"D56950_2"	14670	25410	130	3275	2890	885	59	61	11	100	100	0	2014	1750	630	109	111	16	99	99	0	1.688	1.725	1.688	1.787	1.698	1.668	0.893	120	628	5121	4472	0.755	3216	1905	2831	1641	0
4	2	6	"PFD0490"	"D5782_1"	14890	25410	130	1092	1052	363	58	59	11	100	100	0	639	631	215	107	108	15	99	98	0	1.944	1.897	1.931	1.987	1.828	1.879	0.827	120	545	1566	1518	0.959	1034	532	994	524	0
4	3	6	"PFD0508"	"D6287_1"	15080	25410	130	231	229	78	58	60	11	100	97	0	287	280	84	107	108	14	93	92	0	0.961	0.988	0.898	0.923	1.687	0.878	0.643	120	495	353	344	-0.057	173	180	171	173	0
4	4	6	"PFD0510"	"D6287_13"	15240	25420	120	201	200	47	63	67	30	96	91	0	242	236	47	111	115	26	95	91	0	1.053	1.096	1.038	1.101	1.699	1.067	0.688	120	438	269	262	0.075	138	131	137	125	0
4	5	6	"PFD0529"	"D6287_55"	15430	25420	130	190	191	39	70	75	52	97	63	0	549	533	110	120	126	68	98	98	0	0.280	0.293	0.284	0.291	1.518	0.280	0.750	120	564	549	534	-1.838	120	429	121	413	0
4	6	6	"PFD0532"	"D6287_61"	15650	25410	130	160	159	41	74	75	15	94	89	0	215	212	55	124	126	19	90	83	0	0.945	0.966	0.877	0.888	1.804	0.831	0.565	120	555	177	173	-0.082	86	91	85	88	0
4	7	6	"PFD0536"	"D6287_69"	15840	25420	130	157	153	37	77	80	16	91	87	0	213	216	53	124	127	19	91	85	0	0.899	0.826	0.790	0.754	2.046	0.743	0.566	120	520	169	168	-0.154	80	89	76	92	0
4	8	6	"PFD0538"	"D6287_70"	16030	25420	130	366	346	108	81	83	18	95	95	0	263	257	67	126	129	19	90	90	0	2.080	2.023	1.994	1.906	2.285	2.122	0.685	120	485	422	396	1.057	285	137	265	131	0
4	9	6	"PFD0549"	"D64289_1"	16190	25420	130	65535	56893	13730	87	93	23	100	100	51	33210	30180	7284	132	137	24	100	100	0	1.979	1.891	1.872	1.882	1.374	1.938	0.894	120	508	98526	86854	0.984	65448	33078	56806	30048	0
4	10	6	"PFD0558"	"D65681_2"	16390	25420	120	989	902	252	85	90	24	100	100	0	825	792	194	129	133	24	100	100	0	1.299	1.232	1.247	1.206	1.458	1.260	0.875	120	495	1600	1480	0.377	904	696	817	663	0
4	11	6	"PFE0558"	"E49_1"	16570	25420	130	678	635	174	75	77	16	100	99	0	386	371	86	122	124	17	98	98	0	2.284	2.249	2.342	2.218	1.683	2.321	0.814	120	499	867	809	1.192	603	264	560	249	0
4	12	6	"PFE0562"	"E5006_5"	16770	25420	130	2355	2242	510	67	69	14	100	100	0	1591	1520	373	118	119	17	100	100	0	1.553	1.551	1.582	1.597	1.461	1.564	0.870	120	535	3761	3577	0.635	2288	1473	2175	1402	0
4	13	6	"PFE0565"	"E5141_1"	16950	25430	130	774	714	217	62	64	13	100	100	0	665	652	155	112	113	17	100	100	0	1.288	1.207	1.291	1.132	1.642	1.227	0.863	120	506	1265	1192	0.365	712	553	652	540	0
4	14	6	"PFE0569"	"E517_1"	17140	25410	130	775	708	189	61	64	15	100	100	0	661	619	175	109	110	17	98	97	0	1.293	1.269	1.291	1.316	1.666	1.248	0.842	120	484	1266	1157	0.371	714	552	647	510	0
4	15	6	"PFE0579"	"E5479_3"	17340	25420	140	1136	1020	423	65	69	20	100	98	0	1212	1088	445	113	115	17	96	96	0	0.975	0.979	0.992	0.950	2.336	0.969	0.854	156	586	2170	1930	-0.037	1071	1099	955	975	0
4	16	6	"PFE0585"	"E598_1"	17550	25420	130	14449	13588	5082	61	65	20	100	100	0	22583	20825	7659	111	123	202	100	100	0	0.640	0.653	0.646	0.641	1.682	0.617	0.842	120	456	36860	34241	-0.643	14388	22472	13527	20714	0
4	17	6	"PFE0608"	"E714_7"	17720	25420	130	168	171	31	59	61	19	100	100	0	221	218	39	108	119	197	0	0	0	0.965	1.018	0.985	1.064	1.577	0.067	0.062	120	483	222	222	-0.052	109	113	112	110	0
4	18	6	"PFE0610"	"E7279_2"	17910	25420	130	496	471	119	56	57	11	100	100	0	512	492	138	109	110	14	98	97	0	1.092	1.084	1.111	1.181	1.893	1.032	0.844	120	578	843	798	0.127	440	403	415	383	0
4	19	6	"PFE0613"	"E7418_1"	18140	25430	130	268	251	81	55	57	11	99	98	0	307	298	81	110	112	16	95	95	0	1.081	1.043	1.040	1.014	2.159	1.044	0.767	120	517	410	384	0.113	213	197	196	188	0
4	20	6	"PFE0616"	"E7745_1"	18320	25420	130	233	220	63	53	54	10	99	98	0	230	222	60	109	111	15	92	91	0	1.488	1.478	1.428	1.460	1.739	1.378	0.677	120	431	301	280	0.573	180	121	167	113	0
4	21	6	"PFE0619"	"E7861_3"	18500	25420	130	345	332	100	53	54	11	100	100	0	357	346	101	107	108	14	96	95	0	1.168	1.167	1.182	1.222	2.043	1.131	0.752	120	430	542	518	0.224	292	250	279	239	0
4	22	6	"PFE0623"	"E8100_2"	18660	25430	130	1801	1649	553	52	54	10	100	100	0	2006	1894	594	104	105	13	100	100	0	0.920	0.892	0.867	0.873	1.588	0.874	0.865	120	562	3651	3387	-0.121	1749	1902	1597	1790	0
4	1	7	"PFE0649"	"E8914_2"	14700	25590	130	767	700	214	60	63	14	100	100	0	653	597	197	112	114	19	96	95	0	1.307	1.320	1.280	1.367	1.785	1.261	0.825	120	599	1248	1125	0.386	707	541	640	485	0
4	2	7	"PFE0654"	"E9225_1"	14870	25600	130	99	107	40	58	60	11	96	90	0	774	766	188	109	110	18	100	100	0	0.062	0.075	0.066	0.068	1.840	0.062	0.384	120	517	706	706	-4.020	41	665	49	657	0
4	3	7	"PFE0657"	"E9299_3"	15060	25610	130	162	166	51	61	64	14	94	90	0	241	250	68	114	117	19	97	96	0	0.795	0.772	0.784	0.708	2.274	0.696	0.597	120	571	228	241	-0.330	101	127	105	136	0
4	4	7	"PFE0659"	"E9299_6"	15270	25600	130	1084	1001	342	70	80	77	98	95	0	1709	1529	554	124	146	161	95	94	0	0.640	0.663	0.648	0.681	2.070	0.632	0.826	120	506	2599	2336	-0.644	1014	1585	931	1405	0
4	5	7	"PFE0663"	"E9475_1"	15440	25600	130	295	283	72	72	82	74	95	79	0	1271	1171	331	126	146	155	97	96	0	0.195	0.202	0.203	0.203	1.537	0.204	0.700	120	547	1368	1256	-2.360	223	1145	211	1045	0
4	6	7	"PFE0668"	"E9987_1"	15660	25600	120	218	213	54	74	76	13	96	95	0	585	547	168	128	129	17	97	96	0	0.315	0.332	0.326	0.332	1.754	0.295	0.738	120	487	601	558	-1.666	144	457	139	419	0
4	7	7	"PFF0025"	"F10660_2"	15820	25610	130	576	525	171	76	78	15	99	99	0	524	513	119	129	130	18	99	99	0	1.266	1.169	1.205	1.062	1.831	1.241	0.828	120	481	895	833	0.340	500	395	449	384	0
4	8	7	"PFF0029"	"F10730_3"	16010	25610	130	929	906	229	79	81	18	100	100	0	1098	1086	232	129	131	18	100	100	0	0.877	0.864	0.828	0.851	1.361	0.858	0.858	120	555	1819	1784	-0.189	850	969	827	957	0
4	9	7	"PFF0032"	"F10872_1"	16220	25610	120	341	318	93	80	84	22	95	94	0	529	496	138	130	134	20	96	95	0	0.654	0.650	0.660	0.620	1.788	0.628	0.799	120	540	660	604	-0.612	261	399	238	366	0
4	10	7	"PFF0035"	"F10935_2"	16420	25610	130	2789	2535	969	77	80	20	100	100	0	2880	2703	942	130	131	19	100	100	0	0.986	0.955	0.984	0.916	1.678	0.954	0.844	120	482	5462	5031	-0.020	2712	2750	2458	2573	0
4	11	7	"PFF0038"	"F10949_3"	16580	25610	130	882	790	248	76	79	17	100	100	0	874	818	219	128	129	18	100	100	0	1.080	1.035	1.039	0.992	1.613	1.049	0.861	120	470	1552	1404	0.112	806	746	714	690	0
4	12	7	"PFF0040"	"F10953_1"	16770	25610	130	4568	4670	1300	73	76	17	100	100	0	8746	8695	3034	126	129	18	100	100	0	0.521	0.536	0.535	0.560	1.564	0.478	0.846	120	491	13115	13166	-0.939	4495	8620	4597	8569	0
4	13	7	"PFF0668"	"F310_1"	16960	25610	120	162	166	30	67	68	14	100	99	0	247	244	44	122	123	18	98	96	0	0.760	0.811	0.786	0.846	1.669	0.742	0.681	120	444	220	221	-0.396	95	125	99	122	0
4	14	7	"PFF0671"	"F31319_2"	17140	25600	120	7420	6645	1866	66	67	14	100	100	0	2097	1867	687	118	119	16	98	97	0	3.716	3.762	3.672	4.007	1.610	3.735	0.865	120	512	9333	8328	1.894	7354	1979	6579	1749	0
4	15	7	"PFF0680"	"F31855_1"	17340	25610	130	271	265	63	67	71	18	99	97	0	359	350	81	118	120	16	99	98	0	0.846	0.853	0.822	0.869	1.455	0.806	0.819	120	543	445	430	-0.240	204	241	198	232	0
4	16	7	"PFF0682"	"F32050_1"	17530	25610	130	641	610	183	63	66	18	100	98	0	479	464	124	115	124	182	89	50	0	1.588	1.567	1.567	1.590	1.837	1.597	0.832	120	564	942	896	0.667	578	364	547	349	0
4	17	7	"PFF0686"	"F32122_1"	17720	25610	130	1337	1266	365	58	61	15	100	100	0	1690	1611	471	114	123	183	100	96	0	0.812	0.807	0.800	0.810	1.530	0.788	0.870	120	555	2855	2705	-0.301	1279	1576	1208	1497	0
4	18	7	"PFF0693"	"F32325_1"	17930	25610	120	233	224	63	59	60	11	100	98	0	897	842	274	115	117	17	98	98	0	0.223	0.227	0.225	0.241	1.936	0.201	0.802	120	526	956	892	-2.168	174	782	165	727	0
4	19	7	"PFF0715"	"F33346_1"	18130	25610	120	273	263	76	61	63	12	99	98	0	579	559	148	120	121	16	99	98	0	0.462	0.460	0.468	0.442	1.747	0.438	0.782	120	462	671	641	-1.114	212	459	202	439	0
4	20	7	"PFF0719"	"F33441_1"	18310	25600	130	2155	1951	669	60	90	326	96	95	0	2939	2724	1000	120	133	153	99	95	0	0.743	0.726	0.738	0.753	1.970	0.665	0.825	120	451	4914	4495	-0.428	2095	2819	1891	2604	0
4	21	7	"PFF0722"	"F33612_1"	18480	25610	120	665	626	166	56	84	314	92	44	0	469	454	129	114	126	147	90	73	0	1.715	1.676	1.738	1.815	1.768	1.651	0.796	120	489	964	910	0.779	609	355	570	340	0
4	22	7	"PFF0725"	"F33675_1"	18710	25610	120	199	194	49	54	56	11	99	98	0	261	249	67	109	109	14	94	93	0	0.954	1.000	0.965	1.002	1.872	0.921	0.718	120	594	297	280	-0.068	145	152	140	140	0
4	1	8	"PFF0728"	"F33814_1"	14680	25780	120	134	138	32	58	59	10	99	96	0	171	165	34	109	110	13	89	81	0	1.226	1.429	1.372	1.422	2.005	1.335	0.531	120	605	138	136	0.294	76	62	80	56	0
4	2	8	"PFF0734"	"F34109_1"	14870	25790	130	281	274	62	58	60	11	100	100	0	350	347	61	111	112	17	100	100	0	0.933	0.915	0.914	0.892	1.459	0.902	0.815	120	544	462	452	-0.100	223	239	216	236	0
4	3	8	"PFF0764"	"F35293_1"	15060	25790	120	382	358	103	63	65	14	98	97	0	524	499	119	119	121	19	97	97	0	0.788	0.776	0.790	0.754	1.684	0.751	0.780	120	485	724	675	-0.344	319	405	295	380	0
4	4	8	"PFF0773"	"F35453_1"	15250	25790	120	193	191	39	68	69	17	98	97	0	260	256	52	127	131	42	95	81	0	0.940	0.953	0.922	0.967	1.980	0.920	0.628	120	480	258	252	-0.089	125	133	123	129	0
4	5	8	"PFF0777"	"F35590_1"	15440	25790	120	136	132	25	63	66	16	97	93	0	205	204	39	121	126	47	84	40	0	0.869	0.831	0.827	0.864	2.049	0.732	0.522	120	481	157	152	-0.202	73	84	69	83	0
4	6	8	"PFF0781"	"F35756_2"	15630	25790	130	2076	1926	530	67	68	13	100	100	0	1623	1525	445	124	124	16	100	100	0	1.340	1.327	1.334	1.358	1.692	1.295	0.850	120	534	3508	3260	0.422	2009	1499	1859	1401	0
4	7	8	"PFF0784"	"F35756_5"	15820	25790	130	1072	987	266	74	75	15	100	100	0	952	891	257	131	131	17	100	99	0	1.216	1.201	1.211	1.252	1.700	1.157	0.841	120	538	1819	1673	0.282	998	821	913	760	0
4	8	8	"PFF0788"	"F35774_1"	16040	25790	130	4521	4066	1450	77	79	17	100	100	0	3099	2891	881	133	134	19	100	100	0	1.498	1.446	1.505	1.397	1.593	1.523	0.861	120	517	7410	6747	0.583	4444	2966	3989	2758	0
4	9	8	"PFF0818"	"F36648_1"	16200	25800	130	632	606	207	76	85	104	92	88	0	785	794	218	133	138	55	99	97	0	0.853	0.802	0.840	0.739	2.075	0.803	0.818	120	496	1208	1191	-0.230	556	652	530	661	0
4	10	8	"PFF0821"	"F3666_3"	16420	25790	120	199	199	51	72	74	15	98	95	0	238	237	50	131	132	18	95	90	0	1.187	1.198	1.160	1.209	1.948	1.168	0.620	120	527	234	233	0.247	127	107	127	106	0
4	11	8	"PFF0823"	"F36721_3"	16620	25790	120	219	208	57	73	75	18	95	91	0	256	257	56	128	130	17	96	95	0	1.141	1.047	1.147	1.021	2.002	1.091	0.621	120	437	274	264	0.190	146	128	135	129	0
4	12	8	"PFF0825"	"F36734_1"	16790	25790	120	441	405	125	73	76	19	97	95	0	285	275	77	128	130	18	94	92	0	2.344	2.259	2.235	2.174	2.342	2.237	0.668	120	397	525	479	1.229	368	157	332	147	0
4	13	8	"PFF0827"	"F36803_1"	16960	25790	130	484	477	127	66	69	17	100	99	0	506	488	135	122	125	19	98	98	0	1.089	1.123	1.110	1.183	1.773	1.045	0.792	120	481	802	777	0.122	418	384	411	366	0
4	14	8	"PFF0831"	"F37098_2"	17160	25800	120	226	218	57	61	63	14	97	96	0	1402	1388	307	116	117	16	100	100	0	0.128	0.123	0.127	0.118	1.636	0.116	0.783	120	519	1451	1429	-2.962	165	1286	157	1272	0
4	15	8	"PFF1472"	"F58335_1"	17350	25800	130	300	295	94	63	66	16	96	95	0	472	486	124	114	116	17	100	99	0	0.662	0.624	0.628	0.597	2.015	0.614	0.779	120	519	595	604	-0.595	237	358	232	372	0
4	16	8	"PFF1476"	"F58487_1"	17530	25800	110	109	114	26	61	66	18	96	70	0	158	157	24	110	112	17	88	70	0	1.000	1.128	1.019	1.077	2.131	1.033	0.343	80	431	96	100	0.000	48	48	53	47	0
4	17	8	"PFF1492"	"F58910_1"	17720	25790	120	580	568	198	58	61	15	100	100	0	428	407	139	109	111	16	95	94	0	1.636	1.711	1.749	1.857	1.984	1.720	0.830	120	562	841	808	0.710	522	319	510	298	0
4	18	8	"PFF1495"	"F59075_2"	17950	25790	120	307	289	71	61	63	14	100	99	0	291	286	68	114	116	17	96	95	0	1.390	1.326	1.336	1.351	1.702	1.319	0.766	120	469	423	400	0.475	246	177	228	172	0
4	19	8	"PFF1497"	"F5910_2"	18110	25790	130	371	361	84	66	68	15	100	100	0	9626	9155	2460	120	122	17	100	100	0	0.032	0.033	0.032	0.033	1.486	0.029	0.826	120	444	9811	9330	-4.962	305	9506	295	9035	0
4	20	8	"PFF1499"	"F59139_2"	18310	25790	130	5920	5492	2250	67	160	666	95	91	0	3472	3067	1348	121	199	516	93	85	0	1.747	1.841	1.814	1.906	2.284	1.845	0.827	120	501	9204	8371	0.805	5853	3351	5425	2946	0
4	21	8	"PFF1536"	"F6061_1"	18480	25790	120	163	168	34	62	152	653	0	0	0	351	351	63	116	189	506	0	0	0	0.430	0.451	0.451	0.444	1.472	1.321	0.810	120	523	336	341	-1.218	101	235	106	235	0
4	22	8	"PFF1543"	"F607_1"	18720	25790	110	95	100	24	59	61	13	90	70	0	143	144	29	111	114	15	71	51	0	1.125	1.242	1.050	1.063	2.665	0.896	0.214	80	477	68	74	0.170	36	32	41	33	0
4	1	9	"PFF1546"	"F61052_1"	14690	25980	110	117	117	20	57	57	9	100	100	0	174	175	29	108	108	13	97	92	0	0.909	0.896	0.901	0.943	1.906	0.812	0.438	80	490	126	127	-0.138	60	66	60	67	0
4	2	9	"PFF1550"	"F61158_1"	14880	25980	130	1442	1407	283	59	60	11	100	100	0	635	617	128	110	111	15	100	100	0	2.634	2.659	2.695	2.688	1.294	2.735	0.875	120	518	1908	1855	1.397	1383	525	1348	507	0
4	3	9	"PFF1556"	"F61469_1"	15080	25980	120	158	152	42	62	63	12	97	92	0	354	344	103	115	117	17	96	95	0	0.402	0.393	0.391	0.371	1.843	0.331	0.656	120	418	335	319	-1.316	96	239	90	229	0
4	4	9	"PFF1560"	"F61859_2"	15250	25980	150	78	80	18	60	62	11	65	39	0	122	127	27	115	118	18	28	15	0	2.571	1.667	1.063	1.110	2.927	0.590	0.109	156	497	25	32	1.363	18	7	20	12	-50
4	5	9	"PFF1588"	"F6265_1"	15440	25970	130	3001	2662	853	59	61	13	100	100	0	1992	1731	630	112	113	15	99	99	0	1.565	1.608	1.616	1.685	1.561	1.560	0.896	120	528	4822	4222	0.646	2942	1880	2603	1619	0
4	6	9	"PFF1595"	"F62846_1"	15660	25970	130	1052	948	359	63	65	15	100	100	0	553	529	186	116	118	17	98	97	0	2.263	2.143	2.261	2.134	2.074	2.155	0.777	120	490	1426	1298	1.178	989	437	885	413	0
4	7	9	"PFF1604"	"F63188_2"	15830	25980	120	1458	1349	387	70	72	22	100	100	0	2191	2139	472	123	126	27	100	100	0	0.671	0.634	0.651	0.600	1.563	0.635	0.879	120	438	3456	3295	-0.575	1388	2068	1279	2016	0
4	8	9	"PFF1607"	"F63326_1"	16040	25980	120	171	169	53	73	75	23	88	79	0	237	223	66	125	128	28	82	72	0	0.875	0.980	0.943	0.941	2.112	0.856	0.554	120	431	210	194	-0.193	98	112	96	98	0
4	9	9	"PFF1610"	"F63399_1"	16220	25970	130	7564	6467	2873	76	135	421	99	92	0	4193	3499	1590	130	195	429	90	87	0	1.843	1.897	1.973	1.926	2.187	1.966	0.821	120	429	11551	9760	0.882	7488	4063	6391	3369	0
4	10	9	"PFF1614"	"F63448_3"	16400	25980	120	230	229	47	74	130	409	0	0	0	277	281	52	128	189	417	0	0	0	1.047	1.013	1.000	1.024	1.573	1.046	0.903	120	455	305	308	0.066	156	149	155	153	0
4	11	9	"PFF1654"	"F64738_1"	16610	25970	130	631	589	186	69	71	15	98	97	0	704	674	234	122	124	18	97	97	0	0.966	0.942	0.937	0.929	2.170	0.875	0.798	120	553	1144	1072	-0.050	562	582	520	552	0
4	12	9	"PFF1656"	"F64738_5"	16810	25970	130	267	256	75	69	71	16	95	93	0	339	318	98	121	122	20	91	90	0	0.908	0.949	0.947	0.886	1.989	0.824	0.667	120	456	416	384	-0.139	198	218	187	197	0
4	13	9	"PFF1659"	"F64888_1"	16970	25980	120	174	177	33	61	64	15	100	99	0	230	232	38	111	114	19	99	97	0	0.950	0.959	0.934	0.954	1.468	0.926	0.698	120	487	232	237	-0.075	113	119	116	121	0
4	14	9	"PFF1666"	"F65043_1"	17190	25980	130	213	209	62	56	59	13	98	95	0	882	789	292	106	106	14	100	99	0	0.202	0.224	0.220	0.237	1.699	0.195	0.812	120	500	933	836	-2.305	157	776	153	683	0
4	15	9	"PFF1668"	"F65043_4"	17370	25980	120	278	267	85	58	63	17	99	95	0	571	544	160	104	106	15	98	97	0	0.471	0.475	0.481	0.461	1.822	0.435	0.777	120	428	687	649	-1.086	220	467	209	440	0
4	16	9	"PFF1673"	"F65467_1"	17550	25980	120	196	194	47	60	66	19	100	96	0	249	250	60	105	106	15	97	95	0	0.944	0.924	0.888	0.984	1.977	0.876	0.704	120	511	280	279	-0.082	136	144	134	145	0
4	17	9	"PFI0337"	"I3634_1"	17760	25980	130	885	762	303	60	65	18	99	97	0	862	825	292	107	109	15	96	96	0	1.093	0.978	1.003	0.850	2.278	0.990	0.789	120	530	1580	1420	0.128	825	755	702	718	0
4	18	9	"PFI0339"	"I3665_1"	17940	25970	130	545	492	182	65	69	31	97	95	0	344	327	100	112	117	33	90	89	0	2.069	1.986	1.931	1.909	2.275	2.071	0.746	120	479	712	642	1.049	480	232	427	215	0
4	19	9	"PFI0341"	"I3767_1"	18140	25970	140	582	560	231	68	72	30	94	93	0	547	535	213	118	122	33	92	91	0	1.198	1.180	1.133	1.198	2.615	1.162	0.819	156	506	943	909	0.261	514	429	492	417	0
4	20	9	"PFI0347"	"I398_3"	18310	25980	100	119	122	27	65	67	17	93	81	0	160	161	28	114	123	123	0	0	0	1.174	1.213	1.129	1.225	2.026	1.209	0.327	80	334	100	104	0.231	54	46	57	47	0
4	21	9	"PFI0352"	"I4167_1"	18490	25980	120	960	879	270	64	68	37	100	100	0	986	891	300	113	127	169	94	88	0	1.026	1.048	1.077	1.073	1.632	1.003	0.848	120	488	1769	1593	0.038	896	873	815	778	0
4	22	9	"PFI0354"	"I4179_1"	18690	25970	140	567	533	179	62	64	14	100	100	0	661	621	197	113	114	17	98	97	0	0.922	0.927	0.932	0.935	2.022	0.894	0.824	156	764	1053	979	-0.118	505	548	471	508	0
4	1	10	"PFI0375"	"I4688_1"	14680	26160	140	226	217	62	55	69	99	84	32	0	269	262	67	108	116	63	91	67	0	1.062	1.052	1.020	1.054	1.807	1.452	0.596	156	714	332	316	0.087	171	161	162	154	0
4	2	10	"PFI0378"	"I4719_5"	14880	26140	120	100	98	17	57	77	121	0	0	0	474	455	95	108	119	76	97	96	0	0.117	0.118	0.122	0.116	1.870	0.109	0.666	120	468	409	388	-3.089	43	366	41	347	0
4	3	10	"PFI0380"	"I4730_1"	15060	26150	120	576	560	117	57	59	11	100	100	0	657	640	129	110	111	14	100	100	0	0.949	0.949	0.954	0.951	1.324	0.940	0.899	120	435	1066	1033	-0.076	519	547	503	530	0
4	4	10	"PFI0383"	"I4780_1"	15260	26150	120	563	523	205	57	59	12	97	97	0	362	356	122	108	109	14	96	94	0	1.992	1.879	1.922	1.742	2.442	1.903	0.792	120	434	760	714	0.994	506	254	466	248	0
4	5	10	"PFI0386"	"I4862_1"	15450	26150	120	417	375	119	61	63	14	97	95	0	580	531	151	109	111	15	99	98	0	0.756	0.744	0.747	0.705	1.776	0.734	0.883	120	485	827	736	-0.404	356	471	314	422	0
4	6	10	"PFI0393"	"I4989_1"	15640	26150	120	1600	1436	424	63	65	14	100	99	0	1903	1780	342	113	114	16	100	100	0	0.859	0.824	0.862	0.735	1.866	0.846	0.892	120	467	3327	3040	-0.220	1537	1790	1373	1667	0
4	7	10	"PFI0428"	"I601_1"	15830	26140	120	213	210	41	63	65	12	100	100	0	263	261	55	114	116	24	96	94	0	1.007	1.000	1.040	1.061	1.592	0.903	0.737	120	452	299	294	0.010	150	149	147	147	0
4	8	10	"PFI0430"	"I6032_2"	16020	26140	130	1979	1973	505	66	77	93	100	100	0	1424	1372	405	118	123	46	98	97	0	1.465	1.521	1.524	1.603	1.510	1.502	0.896	120	485	3219	3161	0.551	1913	1306	1907	1254	0
4	9	10	"PFI0434"	"I607_1"	16210	26140	120	667	647	169	68	97	317	90	38	0	504	492	149	119	159	350	67	0	0	1.556	1.552	1.552	1.667	1.697	1.515	0.854	120	454	984	952	0.638	599	385	579	373	0
4	10	10	"PFI0439"	"I6174_2"	16400	26140	120	932	880	189	71	102	332	97	78	0	597	577	142	121	165	367	82	0	0	1.809	1.774	1.857	1.834	1.473	1.780	0.853	120	412	1337	1265	0.855	861	476	809	456	0
4	11	10	"PFI0441"	"I6204_2"	16580	26170	150	65	74	30	68	70	13	21	13	0	116	120	22	118	120	16	19	6	0	1.500	3.000	1.000	1.162	3.318	1.440	0.107	156	525	-5	8	0.585	-3	-2	6	2	-50
4	12	10	"PFI0443"	"I6356_1"	16770	26170	150	60	69	30	63	65	14	17	12	0	109	113	19	112	114	17	19	6	0	1.000	6.000	1.000	0.969	3.534	1.659	0.058	156	581	-6	7	0.000	-3	-3	6	1	-50
4	13	10	"PFI0469"	"I7030_1"	16960	26150	110	93	96	22	57	60	14	86	68	0	146	150	31	105	107	16	86	67	0	0.878	0.867	0.817	0.864	2.547	0.733	0.274	80	440	77	84	-0.188	36	41	39	45	0
4	14	10	"PFI0471"	"I7085_1"	17160	26160	120	2007	1782	645	54	57	13	97	97	0	2269	2110	562	102	103	13	100	100	0	0.901	0.861	0.890	0.714	2.252	0.887	0.904	120	540	4120	3736	-0.150	1953	2167	1728	2008	0
4	15	10	"PFI0473"	"I7097_2"	17340	26160	120	298	275	92	56	59	13	92	91	0	1201	1112	321	101	102	13	100	99	0	0.220	0.217	0.221	0.208	1.799	0.210	0.852	120	487	1342	1230	-2.184	242	1100	219	1011	0
4	16	10	"PFI0475"	"I7106_1"	17530	26150	100	77	83	21	57	61	17	57	27	0	144	149	26	101	103	14	93	73	0	0.465	0.542	0.436	0.479	2.535	0.466	0.144	80	443	63	74	-1.104	20	43	26	48	0
4	17	10	"PFI0481"	"I7243_1"	17730	26150	110	170	173	34	58	62	17	100	100	0	156	162	36	103	104	14	93	82	0	2.113	1.949	2.146	2.235	2.043	1.877	0.453	80	482	165	174	1.079	112	53	115	59	0
4	18	10	"PFI0484"	"I7365_3"	17910	26150	120	852	824	216	61	64	18	100	100	0	584	557	130	110	113	24	100	99	0	1.669	1.707	1.709	1.706	1.596	1.752	0.890	120	523	1265	1210	0.739	791	474	763	447	0
4	19	10	"PFJ0441"	"J490_1"	18110	26160	120	164	158	37	61	64	14	94	92	0	534	532	103	113	115	21	100	100	0	0.245	0.232	0.235	0.217	1.617	0.221	0.778	120	510	524	516	-2.031	103	421	97	419	0
4	20	10	"PFJ0443"	"J504_1"	18290	26150	130	725	704	199	58	60	11	100	100	0	525	477	151	109	112	16	94	93	0	1.603	1.755	1.715	1.946	1.803	1.700	0.850	120	547	1083	1014	0.681	667	416	646	368	0
4	21	10	"PFJ0445"	"J504_5"	18480	26160	120	281	272	57	59	62	18	100	98	0	412	422	89	111	112	15	100	100	0	0.738	0.685	0.691	0.680	1.482	0.650	0.794	120	527	523	524	-0.439	222	301	213	311	0
4	22	10	"PFJ0448"	"J50_1"	18680	26160	120	19048	17460	5249	60	63	17	100	100	0	9985	9498	2461	111	112	16	100	100	0	1.923	1.854	1.913	1.800	1.736	1.928	0.913	120	605	28862	26787	0.943	18988	9874	17400	9387	0
4	1	11	"PFJ0450"	"J512_2"	14680	26330	120	6848	5778	2654	53	70	110	100	99	0	4460	3729	1732	106	115	69	97	93	0	1.561	1.580	1.612	1.813	2.337	1.601	0.914	120	580	11149	9348	0.642	6795	4354	5725	3623	0
4	2	11	"PFJ0452"	"J53_1"	14870	26340	110	81	88	29	54	73	118	2	0	0	138	141	26	106	117	74	7	0	0	0.844	0.971	0.961	1.005	3.033	0.883	0.235	80	498	59	69	-0.245	27	32	34	35	0
4	3	11	"PFJ0477"	"J53_50"	15060	26330	130	137	140	28	53	54	9	100	100	0	332	332	56	106	107	13	100	100	0	0.372	0.385	0.381	0.374	1.529	0.347	0.743	120	599	310	313	-1.428	84	226	87	226	0
4	4	11	"PFJ0479"	"J53_52"	15250	26330	120	1178	1088	316	55	56	12	100	100	0	665	624	180	106	106	13	99	97	0	2.009	1.994	2.089	2.088	1.788	2.028	0.880	120	546	1682	1551	1.006	1123	559	1033	518	0
4	5	11	"PFJ0483"	"J53_56"	15440	26330	110	7686	7724	769	61	64	15	100	100	0	2810	2725	477	110	114	27	100	100	0	2.824	2.930	2.930	2.978	1.213	2.882	0.903	80	479	10325	10278	1.498	7625	2700	7663	2615	0
4	6	11	"PFJ0485"	"J53_60"	15630	26330	120	347	338	81	65	68	17	100	100	0	768	717	188	116	119	23	99	98	0	0.433	0.454	0.452	0.473	1.630	0.429	0.880	120	584	934	874	-1.209	282	652	273	601	0
4	7	11	"PFJ0488"	"J541_1"	15830	26340	120	148	149	32	63	66	16	99	95	0	549	534	123	114	117	27	100	99	0	0.195	0.205	0.199	0.200	1.568	0.189	0.740	120	559	520	506	-2.355	85	435	86	420	0
4	8	11	"PFJ0490"	"J541_4"	16010	26330	120	1199	1118	280	63	73	89	100	99	0	592	546	178	114	119	47	92	91	0	2.377	2.442	2.404	2.817	2.048	2.415	0.759	120	513	1614	1487	1.249	1136	478	1055	432	0
4	9	11	"PFJ0511"	"J58_3"	16210	26340	120	1537	1459	378	66	70	59	100	100	0	1335	1269	331	116	120	40	100	99	0	1.207	1.208	1.228	1.242	1.505	1.208	0.905	120	542	2690	2546	0.271	1471	1219	1393	1153	0
4	10	11	"PFJ0515"	"J6186_1"	16390	26330	120	143	144	29	69	71	14	97	92	0	196	192	35	119	121	17	93	84	0	0.961	1.027	0.982	1.073	1.966	0.911	0.543	120	483	151	148	-0.057	74	77	75	73	0
4	11	11	"PFJ0518"	"J634_1"	16580	26330	120	15238	13614	3627	69	70	13	100	100	0	8847	7881	2415	119	119	16	100	100	0	1.738	1.745	1.758	1.868	1.737	1.748	0.915	120	468	23897	21307	0.797	15169	8728	13545	7762	0
4	12	11	"PFJ0520"	"J63_1"	16780	26340	110	398	389	61	62	65	15	100	100	0	225	227	36	112	113	16	100	100	0	2.973	2.843	2.964	2.907	1.464	2.836	0.757	80	425	449	442	1.572	336	113	327	115	0
4	13	11	"PFJ0522"	"J63_4"	16970	26360	150	57	66	27	56	60	17	17	12	0	107	111	24	104	106	15	29	12	0	0.333	1.429	0.550	0.646	3.798	0.434	0.027	156	646	4	17	-1.585	1	3	10	7	-50
4	14	11	"PFJ0525"	"J647_1"	17160	26360	110	664	601	194	56	58	13	100	98	0	477	454	147	105	106	14	97	96	0	1.634	1.562	1.489	1.515	1.757	1.521	0.830	80	456	980	894	0.709	608	372	545	349	0
4	15	11	"PFJ0544"	"J687_1"	17340	26360	130	440	411	142	61	63	14	98	98	0	301	287	91	106	109	18	95	91	0	1.944	1.934	1.901	1.990	1.734	1.919	0.794	120	591	574	531	0.959	379	195	350	181	0
4	16	11	"PFJ0548"	"J697_2"	17540	26370	120	223	210	75	60	63	16	94	90	0	341	327	100	105	107	18	98	97	0	0.691	0.676	0.679	0.653	2.237	0.652	0.742	120	524	399	372	-0.534	163	236	150	222	0
4	17	11	"PFJ0552"	"J69_1"	17710	26370	130	679	614	242	59	62	15	99	96	0	491	476	151	103	105	14	99	98	0	1.598	1.488	1.569	1.354	2.065	1.561	0.783	120	595	1008	928	0.676	620	388	555	373	0
4	18	11	"PFJ0555"	"J6_12"	17910	26370	120	311	294	109	64	67	15	98	95	0	398	377	137	112	112	17	93	93	0	0.864	0.868	0.852	0.890	2.250	0.828	0.799	120	561	533	495	-0.212	247	286	230	265	0
4	19	11	"PFJ0559"	"J6_6"	18120	26370	120	430	410	132	64	66	13	98	97	0	1000	907	343	114	116	17	98	97	0	0.413	0.436	0.424	0.437	1.894	0.392	0.809	120	554	1252	1139	-1.275	366	886	346	793	0
4	20	11	"PFJ0565"	"J71_1"	18300	26370	110	134	135	29	56	58	13	97	95	0	196	190	41	107	109	16	92	90	0	0.876	0.952	0.926	0.957	1.679	0.732	0.589	80	448	167	162	-0.190	78	89	79	83	0
4	21	11	"PFK0726"	"Ks17_16"	18490	26370	120	1346	1257	495	54	56	13	100	100	0	816	757	329	104	105	15	97	96	0	1.815	1.842	1.852	1.984	1.912	1.830	0.840	120	529	2004	1856	0.860	1292	712	1203	653	0
4	22	11	"PFK0728"	"Ks1832_1"	18670	26370	120	209	210	65	53	55	10	98	97	0	190	187	47	105	106	14	92	85	0	1.835	1.915	1.838	1.945	2.060	1.929	0.684	120	593	241	239	0.876	156	85	157	82	0
4	1	12	"PFK0730"	"Ks186_1"	14700	26550	120	511	470	230	52	53	9	96	93	0	789	772	314	102	103	16	97	96	0	0.668	0.624	0.644	0.534	2.205	0.630	0.839	120	629	1146	1088	-0.582	459	687	418	670	0
4	2	12	"PFK0733"	"Ks186_9"	14890	26550	120	124	121	37	52	53	10	92	85	0	173	172	51	103	104	13	83	77	0	1.029	1.000	0.970	1.020	2.672	0.833	0.519	120	521	142	138	0.041	72	70	69	69	0
4	3	12	"PFK0735"	"Ks187_4"	15060	26550	120	245	230	79	53	54	9	97	96	0	290	286	80	105	105	13	95	95	0	1.038	0.978	0.944	0.907	1.722	1.000	0.789	120	532	377	358	0.054	192	185	177	181	0
4	4	12	"PFK0737"	"Ks187_7"	15260	26550	120	249	224	83	55	57	15	94	90	0	345	318	106	105	105	12	95	94	0	0.808	0.793	0.810	0.766	2.225	0.765	0.787	120	577	434	382	-0.307	194	240	169	213	0
4	5	12	"PFK0762"	"Ks210_15"	15450	26550	120	81	82	17	61	64	17	57	19	0	147	143	33	110	114	26	58	26	0	0.541	0.636	0.583	0.579	2.813	0.308	0.123	120	587	57	54	-0.888	20	37	21	33	0
4	6	12	"PFK0765"	"Ks210_4"	15660	26560	100	83	86	18	65	68	16	53	18	0	154	154	32	117	119	19	67	48	0	0.486	0.568	0.482	0.553	2.921	0.328	0.086	80	466	55	58	-1.040	18	37	21	37	0
4	7	12	"PFK0768"	"Ks220_1"	15830	26540	90	110	108	25	66	69	15	84	71	0	168	174	39	115	117	17	90	76	0	0.830	0.712	0.762	0.681	2.691	0.541	0.251	52	352	97	101	-0.268	44	53	42	59	0
4	8	12	"PFK0770"	"Ks220_7"	16010	26540	140	470	441	134	64	68	21	100	96	0	201	202	50	112	115	27	90	77	0	4.562	4.189	4.222	4.377	1.846	4.367	0.683	156	685	495	467	2.190	406	89	377	90	0
4	9	12	"PFK0781"	"Ks222_1"	16200	26550	120	2844	2725	1174	66	68	14	100	100	0	1276	1166	478	115	118	18	99	99	0	2.393	2.530	2.628	2.543	1.772	2.623	0.852	120	494	3939	3710	1.259	2778	1161	2659	1051	0
4	10	12	"PFK0784"	"Ks225_10"	16390	26540	150	365	345	104	70	74	20	95	94	0	265	259	66	118	120	19	93	91	0	2.007	1.950	1.943	1.896	2.040	1.938	0.766	156	684	442	416	1.005	295	147	275	141	0
4	11	12	"PFK0806"	"Ks245_1"	16590	26530	130	156	159	45	70	74	21	96	92	0	196	195	38	119	124	49	81	22	0	1.117	1.171	1.175	1.157	2.132	0.838	0.268	120	595	163	165	0.159	86	77	89	76	0
4	12	12	"PFK0808"	"Ks245_4"	16790	26550	140	266	247	88	67	69	16	95	92	0	300	293	90	116	120	47	89	80	0	1.082	1.017	1.009	0.954	2.011	0.873	0.611	156	650	383	357	0.113	199	184	180	177	0
4	13	12	"PFK0810"	"Ks248_3"	16980	26540	140	382	344	139	60	64	17	97	92	0	300	280	97	107	109	16	92	90	0	1.668	1.642	1.600	1.595	1.940	1.630	0.779	156	512	515	457	0.738	322	193	284	173	0
4	14	12	"PFK0813"	"Ks249_3"	17160	26560	130	248	239	82	58	61	16	96	93	0	327	322	102	106	107	15	95	95	0	0.860	0.838	0.839	0.775	2.119	0.843	0.762	120	488	411	397	-0.218	190	221	181	216	0
4	15	12	"PFK0819"	"Ks259_1"	17340	26550	130	1506	1417	639	62	64	14	100	100	0	1741	1626	692	109	110	18	100	100	0	0.885	0.893	0.911	0.880	1.807	0.890	0.885	120	524	3076	2872	-0.177	1444	1632	1355	1517	0
4	16	12	"PFK0823"	"Ks259_6"	17530	26550	120	878	793	256	61	63	15	100	100	0	918	794	317	104	105	15	96	95	0	1.004	1.061	1.017	1.180	1.969	0.996	0.837	120	540	1631	1422	0.005	817	814	732	690	0
4	17	12	"PFK0843"	"Ks26_1"	17750	26560	120	484	447	157	64	68	18	99	97	0	314	315	82	106	108	16	100	99	0	2.019	1.833	1.835	1.729	1.980	1.960	0.798	120	509	628	592	1.014	420	208	383	209	0
4	18	12	"PFK0845"	"Ks26_11"	17920	26550	130	1280	1174	404	71	75	28	100	100	0	882	821	303	117	119	26	97	96	0	1.580	1.567	1.578	1.716	1.816	1.525	0.866	120	524	1974	1807	0.660	1209	765	1103	704	0
4	19	12	"PFK0847"	"Ks26_15"	18110	26560	130	377	345	117	67	69	16	98	98	0	362	354	99	115	117	17	97	96	0	1.255	1.163	1.219	1.069	1.915	1.207	0.783	120	531	557	517	0.328	310	247	278	239	0
4	20	12	"PFK0850"	"Ks26_2"	18300	26550	150	70	74	21	58	60	13	45	17	0	117	119	28	107	108	17	40	20	0	1.200	1.333	0.625	0.630	3.331	0.486	0.102	156	620	22	28	0.263	12	10	16	12	-50
4	21	12	"PFK0853"	"Ks26_24"	18490	26560	130	1051	972	380	55	57	14	100	100	0	632	579	215	104	104	15	99	97	0	1.886	1.931	2.018	2.024	1.995	1.985	0.816	120	521	1524	1392	0.916	996	528	917	475	0
4	22	12	"PFK0856"	"Ks26_5"	18680	26560	130	851	760	313	55	57	12	100	100	0	552	512	181	106	107	14	94	94	0	1.785	1.736	1.763	1.774	1.948	1.837	0.845	120	649	1242	1111	0.836	796	446	705	406	0
4	1	13	"PFL0017"	"L1_32"	14700	26730	110	429	411	103	53	53	8	100	100	0	374	363	111	101	101	11	96	95	0	1.377	1.366	1.381	1.540	2.030	1.251	0.800	80	528	649	620	0.462	376	273	358	262	0
4	2	13	"PFL0021"	"L1_42"	14890	26730	110	285	272	80	54	56	15	100	96	0	1177	1058	323	103	104	20	100	100	0	0.215	0.228	0.226	0.227	1.655	0.206	0.831	80	498	1305	1173	-2.217	231	1074	218	955	0
4	3	13	"PFL0023"	"L1_45"	15080	26730	100	97	98	20	55	56	9	100	92	0	141	144	31	103	103	12	85	67	0	1.105	1.049	0.949	1.157	2.821	0.728	0.372	80	446	80	84	0.144	42	38	43	41	0
4	4	13	"PFL0026"	"L1_48"	15270	26740	110	119	121	24	57	60	17	98	93	0	178	179	35	106	108	19	92	82	0	0.861	0.877	0.941	0.980	2.122	0.721	0.407	80	482	134	137	-0.216	62	72	64	73	0
4	5	13	"PFL0028"	"L1_52"	15450	26730	130	193	184	67	58	61	15	91	90	0	242	232	79	106	107	14	88	85	0	0.993	1.000	0.958	1.041	2.328	0.920	0.710	120	558	271	252	-0.011	135	136	126	126	0
4	6	13	"PFL0030"	"L1_56"	15640	26740	120	393	369	144	58	60	11	98	97	0	344	324	92	105	107	14	99	96	0	1.402	1.420	1.437	1.362	1.967	1.505	0.787	120	494	574	530	0.487	335	239	311	219	0
4	7	13	"PFL0048"	"L1_89"	15810	26740	120	212	208	53	63	69	27	95	93	0	268	262	62	112	116	27	97	94	0	0.955	0.967	0.951	0.956	2.014	0.912	0.740	120	526	305	295	-0.066	149	156	145	150	0
4	8	13	"PFL0052"	"L1_94"	16000	26740	120	1369	1322	582	60	66	26	100	98	0	772	720	291	111	115	26	95	95	0	1.980	2.072	2.089	2.054	2.367	2.181	0.831	120	561	1970	1871	0.986	1309	661	1262	609	0
4	9	13	"PFL0055"	"L1_97"	16220	26740	120	1052	959	352	58	60	14	100	98	0	861	778	236	107	109	17	100	99	0	1.318	1.343	1.375	1.256	2.057	1.378	0.839	120	519	1748	1572	0.399	994	754	901	671	0
4	10	13	"PFL0057"	"L1_99"	16380	26740	110	312	313	84	62	65	15	100	100	0	314	311	84	110	111	17	97	97	0	1.225	1.249	1.152	1.273	1.706	1.142	0.718	80	431	454	452	0.293	250	204	251	201	0
4	11	13	"PFL0059"	"L2_10"	16570	26740	120	898	812	277	68	71	22	99	99	0	573	529	193	115	120	49	91	90	0	1.812	1.797	1.844	1.947	1.949	1.791	0.826	120	594	1288	1158	0.858	830	458	744	414	0
4	12	13	"PFL0061"	"L2_104"	16760	26740	110	2001	1830	543	67	70	17	100	100	0	1078	1001	312	116	121	53	100	98	0	2.010	1.992	1.906	2.062	1.497	1.950	0.849	80	499	2896	2648	1.007	1934	962	1763	885	0
4	13	13	"PFL0082"	"L2_146"	16980	26740	120	984	922	324	61	63	16	100	98	0	1037	961	327	108	110	17	97	97	0	0.994	1.009	1.030	0.984	2.182	0.993	0.824	120	532	1852	1714	-0.009	923	929	861	853	0
4	14	13	"PFL0084"	"L2_148"	17160	26740	150	63	67	14	56	59	13	31	10	0	100	104	26	104	104	13	14	5	0	-1.750	100000.000	0.750	0.878	3.294	0.368	0.011	156	516	3	11	Error	7	-4	11	0	-50
4	15	13	"PFL0086"	"L2_15"	17360	26740	130	1686	1525	362	57	59	13	100	100	0	1286	1157	339	101	102	19	100	100	0	1.375	1.390	1.374	1.462	1.463	1.345	0.888	120	562	2814	2524	0.459	1629	1185	1468	1056	0
4	16	13	"PFL0089"	"L2_154"	17530	26740	110	226	227	52	59	63	18	100	98	0	165	167	31	101	104	20	93	82	0	2.609	2.545	2.659	2.697	1.978	2.589	0.523	80	484	231	234	1.384	167	64	168	66	0
4	17	13	"PFL0091"	"L2_158"	17750	26750	120	158	157	43	61	65	18	93	91	0	188	188	40	104	107	19	92	85	0	1.155	1.143	1.150	1.156	2.206	1.185	0.619	120	534	181	180	0.208	97	84	96	84	0
4	18	13	"PFL0098"	"L2_172"	17920	26740	110	378	379	71	66	76	48	100	100	0	383	389	86	111	123	58	100	98	0	1.147	1.126	1.171	1.154	1.326	1.085	0.834	80	433	584	591	0.198	312	272	313	278	0
4	19	13	"PFL0119"	"L2_203"	18100	26750	130	2702	2461	817	61	70	41	100	99	0	2758	2631	847	110	118	48	100	100	0	0.997	0.952	0.955	0.923	1.531	0.944	0.881	120	625	5289	4921	-0.004	2641	2648	2400	2521	0
4	20	13	"PFL0123"	"L2_210"	18320	26740	110	195	199	47	57	59	15	100	100	0	244	244	62	106	108	17	97	93	0	1.000	1.029	0.990	1.123	1.842	0.821	0.659	80	436	276	280	0.000	138	138	142	138	0
4	21	13	"PFL0127"	"L2_216"	18480	26750	120	1917	1739	695	60	63	14	100	100	0	2089	1852	695	111	113	18	100	100	0	0.939	0.964	1.005	0.945	2.102	0.964	0.836	120	485	3835	3420	-0.091	1857	1978	1679	1741	0
4	22	13	"PFL0129"	"L2_220"	18700	26750	120	528	491	162	58	61	14	99	98	0	880	802	235	111	112	17	100	100	0	0.611	0.627	0.642	0.594	1.865	0.603	0.840	120	607	1239	1124	-0.710	470	769	433	691	0
4	1	14	"PFL0131"	"L2_226"	14680	26920	110	463	445	134	55	55	9	100	100	0	227	222	61	102	103	12	95	91	0	3.264	3.250	3.221	3.450	1.625	3.054	0.753	80	530	533	510	1.707	408	125	390	120	0
4	2	14	"PFL0133"	"L2_23"	14860	26920	110	186	186	41	55	58	15	100	100	0	279	284	56	102	104	22	100	98	0	0.740	0.720	0.746	0.725	1.574	0.633	0.674	80	501	308	313	-0.434	131	177	131	182	0
4	3	14	"PFM0391"	"M35930_11"	15050	26930	120	347	333	126	56	58	10	96	95	0	599	593	282	103	105	15	100	99	0	0.587	0.565	0.603	0.526	2.045	0.480	0.697	120	592	787	767	-0.769	291	496	277	490	0
4	4	14	"PFM0393"	"M35930_13"	15240	26930	110	165	161	37	57	58	13	98	97	0	311	311	82	104	106	18	97	96	0	0.522	0.502	0.507	0.510	1.472	0.447	0.727	80	516	315	311	-0.939	108	207	104	207	0
4	5	14	"PFM0395"	"M35930_4"	15470	26930	120	880	793	296	56	58	13	100	99	0	784	757	259	104	105	13	99	99	0	1.212	1.129	1.136	1.066	1.888	1.138	0.852	120	532	1504	1390	0.277	824	680	737	653	0
4	6	14	"PFM0398"	"M35930_8"	15650	26930	110	145	143	29	59	62	15	98	93	0	589	592	171	106	110	27	100	100	0	0.178	0.173	0.171	0.171	1.636	0.139	0.661	80	391	569	570	-2.490	86	483	84	486	0
4	7	14	"PFM0400"	"M35935_1"	15810	26930	110	365	359	81	66	68	14	100	100	0	270	267	68	114	118	26	97	93	0	1.917	1.915	1.896	2.134	1.687	1.761	0.736	80	447	455	446	0.939	299	156	293	153	0
4	8	14	"PFM0406"	"M364_1"	15990	26930	110	456	438	121	63	64	11	100	100	0	291	286	75	112	114	16	97	97	0	2.196	2.155	2.134	2.251	1.710	2.107	0.758	80	489	572	549	1.135	393	179	375	174	0
4	9	14	"PFM0424"	"M36950_1"	16200	26930	120	755	714	207	59	61	15	100	100	0	409	384	121	106	107	16	97	94	0	2.297	2.356	2.312	2.603	1.725	2.325	0.847	120	547	999	933	1.200	696	303	655	278	0
4	10	14	"PFM0426"	"M3696_3"	16380	26930	110	683	673	134	57	59	14	100	100	0	457	443	101	103	106	23	100	100	0	1.768	1.812	1.795	1.878	1.376	1.721	0.859	80	514	980	956	0.822	626	354	616	340	0
4	11	14	"PFM0431"	"M37116_3"	16600	26930	110	19792	18527	6029	63	97	273	100	100	0	12263	11399	4113	108	199	789	100	97	0	1.623	1.635	1.604	1.687	1.664	1.603	0.856	80	465	31884	29755	0.699	19729	12155	18464	11291	0
4	12	14	"PFM0433"	"M37145_2"	16770	26930	110	1044	1010	195	64	96	256	100	95	0	1552	1487	403	108	189	739	90	42	0	0.679	0.686	0.689	0.705	1.277	0.494	0.774	80	530	2424	2325	-0.559	980	1444	946	1379	0
4	13	14	"PFM0435"	"M37197_1"	16990	26930	110	1545	1509	469	58	63	20	100	100	0	359	355	95	103	105	16	97	96	0	5.809	5.758	5.476	5.647	1.579	5.819	0.805	80	473	1743	1703	2.538	1487	256	1451	252	0
4	14	14	"PFM0438"	"M37465_1"	17160	26930	150	71	74	19	58	61	15	44	17	0	99	101	17	102	103	13	20	4	0	-4.333	-16.000	1.125	1.208	4.310	22.856	0.000	156	647	10	15	Error	13	-3	16	-1	-50
4	15	14	"PFM0452"	"M37794_2"	17330	26930	110	591	558	124	57	59	12	100	100	0	783	733	201	100	102	20	100	100	0	0.782	0.791	0.808	0.820	1.432	0.714	0.872	80	487	1217	1134	-0.355	534	683	501	633	0
4	16	14	"PFM0454"	"M37794_6"	17560	26930	110	163	163	34	57	60	15	100	100	0	142	143	27	101	103	18	78	53	0	2.585	2.524	2.563	2.920	2.288	2.378	0.284	80	558	147	148	1.370	106	41	106	42	0
4	17	14	"PFM0457"	"M37914_2"	17760	26930	120	1259	1190	487	58	61	15	100	100	0	706	662	262	102	104	18	95	93	0	1.988	2.021	2.055	2.097	2.169	2.091	0.829	120	507	1805	1692	0.992	1201	604	1132	560	0
4	18	14	"PFM0459"	"M38113_2"	17920	26930	110	356	349	83	57	60	14	100	100	0	857	827	235	101	104	25	100	100	0	0.396	0.402	0.402	0.410	1.350	0.360	0.854	80	492	1055	1018	-1.338	299	756	292	726	0
4	19	14	"PFM0461"	"M38127_1"	18140	26920	110	608	568	145	57	59	13	100	100	0	296	290	78	103	105	15	100	97	0	2.855	2.733	2.648	2.929	1.612	2.581	0.771	80	495	744	698	1.513	551	193	511	187	0
4	20	14	"PFM0464"	"M38218_2"	18330	26930	120	4014	3721	1444	56	59	15	100	100	0	3789	3391	1298	104	106	17	100	99	0	1.074	1.115	1.128	1.116	2.283	1.120	0.848	120	474	7643	6952	0.103	3958	3685	3665	3287	0
4	21	14	"PFM0486"	"M38941_8"	18490	26930	120	609	566	181	61	64	13	100	100	0	385	374	107	111	112	15	99	96	0	2.000	1.920	1.987	1.991	1.756	1.995	0.807	120	473	822	768	1.000	548	274	505	263	0
4	22	14	"PFM0489"	"M39036_2"	18680	26930	110	192	195	56	61	64	15	100	100	0	295	286	49	111	113	17	100	100	0	0.712	0.766	0.711	0.772	1.488	0.737	0.678	80	497	315	309	-0.490	131	184	134	175	0
4	1	15	"PFM0494"	"M39668_5"	14710	27100	110	436	419	118	56	58	11	100	100	0	333	317	101	105	106	15	97	95	0	1.667	1.712	1.805	1.912	1.679	1.556	0.808	80	536	608	575	0.737	380	228	363	212	0
4	2	15	"PFM0503"	"M40983_1"	14880	27110	100	304	311	74	57	59	11	100	100	0	170	174	36	102	104	15	98	86	0	3.632	3.528	3.780	3.853	1.722	3.646	0.622	80	467	315	326	1.861	247	68	254	72	0
4	3	15	"PFM0505"	"M40983_3"	15090	27110	110	115	122	37	58	60	11	98	93	0	136	138	27	105	110	52	18	1	0	1.839	1.939	1.990	1.922	2.164	0.196	0.067	80	485	88	97	0.879	57	31	64	33	0
4	4	15	"PFM0508"	"M41041_1"	15290	27110	120	1105	1061	408	56	58	11	100	99	0	662	650	218	104	109	53	98	97	0	1.880	1.841	1.989	1.726	2.232	1.922	0.801	120	467	1607	1551	0.911	1049	558	1005	546	0
4	5	15	"PFN0062"	"N128_62"	15450	27110	150	64	77	34	56	58	20	32	22	0	109	118	33	105	105	12	32	23	0	2.000	1.615	0.981	0.970	3.642	1.096	0.275	156	578	12	34	1.000	8	4	21	13	-50
4	6	15	"PFN0064"	"N128_64"	15640	27110	150	72	74	18	60	63	22	32	5	0	109	111	21	107	110	23	11	2	0	6.000	3.500	1.333	1.302	3.413	0.239	0.023	156	577	14	18	2.585	12	2	14	4	-50
4	7	15	"PFN0066"	"N128_68"	15830	27110	110	237	236	58	62	65	14	98	98	0	328	325	86	110	112	16	100	100	0	0.803	0.809	0.835	0.828	1.489	0.742	0.756	80	471	393	389	-0.317	175	218	174	215	0
4	8	15	"PFN0069"	"N128_71"	16050	27110	120	124	125	31	59	61	13	94	90	0	297	297	89	108	110	16	96	95	0	0.344	0.349	0.345	0.347	1.963	0.295	0.610	120	601	254	255	-1.540	65	189	66	189	0
4	9	15	"PFN0071"	"N128_73"	16240	27110	110	121	122	26	56	59	14	98	95	0	157	155	31	104	106	14	86	75	0	1.226	1.294	1.133	1.360	2.177	1.152	0.416	80	472	118	117	0.294	65	53	66	51	0
4	10	15	"PFN0074"	"N128_76"	16420	27110	100	438	449	159	55	58	17	100	100	0	295	303	102	101	106	28	92	92	0	1.974	1.950	2.023	2.117	2.146	1.991	0.741	80	408	577	596	0.981	383	194	394	202	0
4	11	15	"PFN0092"	"N129_12"	16590	27110	150	85	150	128	57	79	215	15	1	0	120	161	90	103	163	625	0	0	0	1.647	1.603	1.500	1.471	3.116	0.260	0.657	156	746	45	151	0.720	28	17	93	58	-50
4	12	15	"PFN0094"	"N129_14"	16800	27120	100	242	233	66	58	62	17	100	97	0	553	567	191	105	106	15	98	98	0	0.411	0.379	0.375	0.404	2.247	0.326	0.711	80	452	632	637	-1.284	184	448	175	462	0
4	13	15	"PFN0096"	"N129_17"	16980	27120	100	86	115	113	58	62	19	67	32	0	229	255	111	104	105	16	100	100	0	0.224	0.377	0.241	0.234	2.651	0.654	0.563	80	452	153	208	-2.158	28	125	57	151	0
4	14	15	"PFN0098"	"N129_22"	17150	27120	90	1365	1311	415	58	61	17	100	100	0	2195	2172	733	103	104	13	100	100	0	0.625	0.606	0.620	0.609	1.449	0.532	0.771	52	368	3399	3322	-0.679	1307	2092	1253	2069	0
4	15	15	"PFN0100"	"N129_33"	17380	27120	100	96	96	21	55	56	10	92	82	0	764	719	196	101	102	20	100	100	0	0.062	0.066	0.067	0.067	1.907	0.057	0.562	80	501	704	659	-4.015	41	663	41	618	0
4	16	15	"PFN0102"	"N129_38"	17570	27120	100	108	109	27	55	58	12	93	88	0	142	154	94	99	100	12	85	75	0	1.233	0.982	1.246	1.264	2.721	0.344	0.195	80	438	96	109	0.302	53	43	54	55	0
4	17	15	"PFN0119"	"N130_21"	17730	27110	110	339	324	87	57	61	17	100	98	0	208	208	48	100	101	14	97	96	0	2.611	2.472	2.598	2.677	1.769	2.371	0.737	80	475	390	375	1.385	282	108	267	108	0
4	18	15	"PFN0121"	"N130_25"	17930	27120	110	222	217	49	56	59	13	100	100	0	253	248	61	100	101	14	100	97	0	1.085	1.088	1.191	1.156	1.569	0.974	0.745	80	476	319	309	0.118	166	153	161	148	0
4	19	15	"PFN0124"	"N130_29"	18110	27120	120	405	383	146	55	58	12	100	98	0	499	463	200	100	102	14	95	94	0	0.877	0.904	0.870	0.997	2.055	0.837	0.836	120	593	749	691	-0.189	350	399	328	363	0
4	20	15	"PFN0127"	"N130_35"	18330	27120	120	660	635	231	55	57	10	100	100	0	293	288	87	103	104	14	94	93	0	3.184	3.135	2.915	3.139	2.234	3.333	0.749	120	579	795	765	1.671	605	190	580	185	0
4	21	15	"PFN0130"	"N130_4"	18520	27120	110	3600	3439	1276	59	61	13	100	100	0	2110	1973	757	110	112	18	100	100	0	1.770	1.814	1.830	1.841	1.817	1.805	0.806	80	479	5541	5243	0.824	3541	2000	3380	1863	0
4	22	15	"PFN0132"	"N130_41"	18710	27120	120	169	167	41	58	60	12	99	98	0	246	239	55	111	113	17	99	95	0	0.822	0.852	0.847	0.858	1.847	0.780	0.669	120	620	246	237	-0.282	111	135	109	128	0
4	1	16	"PFN0149"	"N131_17"	14690	27300	110	145	142	32	58	60	12	96	96	0	414	392	95	108	111	31	98	98	0	0.284	0.296	0.286	0.287	1.616	0.260	0.746	80	553	393	368	-1.814	87	306	84	284	0
4	2	16	"PFN0153"	"N131_27"	14880	27300	110	1291	1222	336	64	66	14	100	100	0	1140	1059	274	112	116	31	100	100	0	1.194	1.223	1.190	1.220	1.440	1.225	0.829	80	481	2255	2105	0.255	1227	1028	1158	947	0
4	3	16	"PFN0155"	"N131_4"	15070	27300	150	72	74	14	63	66	16	32	7	0	113	112	17	112	114	17	14	2	0	9.000	100000.000	1.129	1.050	3.992	0.084	0.001	156	650	10	11	3.170	9	1	11	0	-50
4	4	16	"PFN0157"	"N131_5"	15260	27300	150	70	71	15	58	60	10	53	30	0	111	112	19	109	109	14	26	10	0	6.000	4.333	0.950	0.945	3.600	0.458	0.041	156	558	14	16	2.585	12	2	13	3	-50
4	5	16	"PFN0159"	"N131_52"	15450	27300	110	3002	2778	854	57	60	21	100	100	0	2992	2660	891	105	107	23	100	100	0	1.020	1.065	1.043	1.092	1.535	1.006	0.867	80	500	5832	5276	0.029	2945	2887	2721	2555	0
4	6	16	"PFN0164"	"N132_101"	15680	27300	130	1866	1720	686	58	61	24	99	96	0	1305	1254	428	103	106	20	100	100	0	1.504	1.444	1.503	1.253	2.495	1.523	0.844	120	549	3010	2813	0.589	1808	1202	1662	1151	0
4	7	16	"PFN0559"	"N143_59"	15830	27300	150	65	71	25	58	60	17	28	10	0	102	103	14	102	104	15	13	3	0	100000.000	13.000	1.000	0.902	3.655	0.841	0.028	156	628	7	14	16.610	7	0	13	1	-50
4	8	16	"PFN0564"	"N143_71"	16020	27300	110	981	961	312	56	58	13	100	100	0	858	827	219	102	103	12	100	100	0	1.224	1.248	1.322	1.217	1.614	1.294	0.856	80	489	1681	1630	0.291	925	756	905	725	0
4	9	16	"PFN0566"	"N143_9"	16240	27300	100	94	95	23	56	58	12	83	71	0	132	134	28	101	103	13	81	61	0	1.226	1.182	1.065	1.126	2.951	0.859	0.214	80	460	69	72	0.294	38	31	39	33	0
4	10	16	"PFN0576"	"N145_12"	16400	27310	110	2230	2007	781	55	58	14	100	100	0	2046	1976	740	101	101	13	100	100	0	1.118	1.041	1.056	1.035	1.823	1.054	0.826	80	508	4120	3827	0.161	2175	1945	1952	1875	0
4	11	16	"PFN0578"	"N145_20"	16620	27300	110	397	385	128	57	60	16	100	98	0	2007	1841	696	102	105	28	100	100	0	0.178	0.189	0.186	0.194	1.725	0.163	0.775	80	499	2245	2067	-2.486	340	1905	328	1739	0
4	12	16	"PFN0580"	"N145_23"	16790	27300	110	18482	15832	5991	60	63	15	100	100	0	43480	37405	13246	108	111	21	100	100	0	0.425	0.423	0.431	0.408	1.864	0.404	0.848	80	478	61794	53069	-1.235	18422	43372	15772	37297	0
4	13	16	"PFN0603"	"N147_10"	16970	27310	100	151	150	45	59	61	16	95	90	0	307	296	93	110	113	19	92	90	0	0.467	0.489	0.517	0.457	2.117	0.440	0.674	80	438	289	277	-1.098	92	197	91	186	0
4	14	16	"PFN0605"	"N147_13"	17160	27310	110	1227	1143	389	58	61	13	100	100	0	1946	1742	645	104	106	14	100	100	0	0.635	0.662	0.671	0.683	1.806	0.175	0.241	80	530	3011	2723	-0.656	1169	1842	1085	1638	0
4	15	16	"PFN0610"	"N147_2"	17360	27310	100	704	672	276	56	57	11	100	100	0	516	502	187	104	105	14	95	93	0	1.573	1.548	1.579	1.642	2.336	1.604	0.794	80	471	1060	1014	0.653	648	412	616	398	0
4	16	16	"PFN0612"	"N147_24"	17550	27310	100	258	253	76	55	58	17	97	97	0	200	201	62	102	103	15	93	82	0	2.071	2.000	2.001	2.130	2.137	1.917	0.657	80	485	301	297	1.051	203	98	198	99	0
4	17	16	"PFN0615"	"N147_4"	17770	27300	110	170	173	39	57	61	19	100	98	0	307	297	70	100	103	15	98	98	0	0.546	0.589	0.561	0.605	1.627	0.531	0.728	80	509	320	313	-0.873	113	207	116	197	0
4	18	16	"PFN0617"	"N148_1"	17950	27300	120	172	174	40	57	60	12	99	99	0	220	214	51	100	102	14	96	95	0	0.958	1.026	0.956	1.055	1.694	0.936	0.680	120	523	235	231	-0.061	115	120	117	114	0
4	19	16	"PFN0640"	"N149_7"	18130	27310	110	211	206	43	61	63	14	100	100	0	234	238	54	107	109	17	100	98	0	1.181	1.107	1.114	1.148	1.513	1.039	0.723	80	438	277	276	0.240	150	127	145	131	0
4	20	16	"PFN0642"	"N150_10"	18300	27310	110	1485	1409	408	58	61	14	100	100	0	916	871	276	111	113	28	98	98	0	1.773	1.778	1.733	1.845	1.774	1.775	0.855	80	471	2232	2111	0.826	1427	805	1351	760	0
4	21	16	"PFN0645"	"N150_15"	18490	27310	110	1113	1054	288	56	58	13	100	100	0	580	573	166	107	108	15	100	100	0	2.235	2.142	2.092	2.195	1.556	2.174	0.798	80	540	1530	1464	1.160	1057	473	998	466	0
4	22	16	"PFN0647"	"N150_19"	18680	27310	90	968	961	261	56	65	77	100	100	0	577	566	158	109	116	67	100	98	0	1.949	1.980	2.096	2.015	1.470	1.966	0.799	52	389	1380	1362	0.963	912	468	905	457	0
4	1	17	"PFN0649"	"N150_27"	14720	27480	110	1864	1702	474	60	63	14	100	100	0	1898	1793	700	109	114	31	100	97	0	1.008	0.975	0.963	1.116	1.936	0.850	0.830	80	533	3593	3326	0.012	1804	1789	1642	1684	0
4	2	17	"PFN0652"	"N150_32"	14910	27490	120	400	395	148	69	73	18	100	96	0	437	418	129	119	122	31	97	95	0	1.041	1.090	1.073	1.030	1.931	1.098	0.794	120	548	649	625	0.058	331	318	326	299	0
4	3	17	"PFN0668"	"N150_62"	15110	27490	110	337	328	86	72	75	18	100	100	0	196	194	42	120	122	17	95	81	0	3.487	3.459	3.506	3.717	1.747	3.463	0.531	80	382	341	330	1.802	265	76	256	74	0
4	4	17	"PFN0670"	"N150_65"	15260	27490	150	83	85	22	66	69	15	51	25	0	117	122	23	115	117	18	28	8	0	8.500	2.714	1.028	0.952	3.119	0.725	0.062	156	561	19	26	3.087	17	2	19	7	-50
4	5	17	"PFN0672"	"N150_68"	15450	27500	100	569	535	243	61	62	12	100	100	0	2602	2630	1163	110	111	15	100	100	0	0.204	0.188	0.189	0.179	1.808	0.180	0.817	80	426	3000	2994	-2.294	508	2492	474	2520	0
4	6	17	"PFN0674"	"N150_71"	15640	27490	110	343	338	76	60	63	19	100	100	0	949	910	255	107	110	17	100	100	0	0.336	0.346	0.355	0.353	1.435	0.309	0.839	80	514	1125	1081	-1.573	283	842	278	803	0
4	7	17	"PFN0676"	"N150_75"	15870	27490	130	344	334	105	60	64	20	98	95	0	429	435	127	107	109	16	99	98	0	0.882	0.835	0.844	0.809	2.213	0.805	0.798	120	565	606	602	-0.181	284	322	274	328	0
4	8	17	"PFN0678"	"N150_78"	16020	27490	120	886	819	302	60	63	14	100	99	0	431	409	148	107	108	17	97	95	0	2.549	2.513	2.500	2.700	1.649	2.460	0.851	120	504	1150	1061	1.350	826	324	759	302	0
4	9	17	"PFN0783"	"N157_18"	16220	27490	110	249	252	52	57	59	10	100	100	0	305	303	61	102	104	15	100	100	0	0.946	0.970	0.972	0.978	1.519	0.927	0.785	80	477	395	396	-0.080	192	203	195	201	0
4	10	17	"PFN0789"	"N157_41"	16400	27500	130	633	558	229	56	59	13	99	97	0	528	490	182	101	102	14	98	98	0	1.351	1.290	1.280	1.287	1.950	1.285	0.850	120	601	1004	891	0.434	577	427	502	389	0
4	11	17	"PFN0807"	"N159_20"	16620	27490	110	2585	2429	673	58	59	11	100	100	0	1812	1694	518	102	104	17	100	100	0	1.478	1.489	1.445	1.500	1.584	1.417	0.846	80	477	4237	3963	0.563	2527	1710	2371	1592	0
4	12	17	"PFN0836"	"N163_1"	16780	27490	110	728	658	196	59	60	11	100	100	0	1132	1013	344	104	108	32	100	100	0	0.651	0.659	0.657	0.676	1.642	0.595	0.856	80	496	1697	1508	-0.620	669	1028	599	909	0
4	13	17	"PFN0840"	"N164_1"	17000	27490	120	3232	2926	1082	59	61	15	100	100	0	2326	2094	872	105	110	51	100	99	0	1.429	1.441	1.381	1.518	1.982	1.423	0.860	120	553	5394	4856	0.515	3173	2221	2867	1989	0
4	14	17	"PFN0849"	"N165_2"	17160	27500	120	2955	2662	1090	61	64	15	100	100	0	1214	1168	467	104	108	50	98	97	0	2.607	2.445	2.381	2.427	1.765	2.528	0.878	120	517	4004	3665	1.383	2894	1110	2601	1064	0
4	15	17	"PFN0935"	"N181_4"	17380	27490	110	126	125	27	58	61	13	98	92	0	129	128	21	104	104	14	70	40	0	2.720	2.792	2.472	3.022	2.822	2.427	0.250	80	535	93	91	1.444	68	25	67	24	0
4	16	17	"PFN0929"	"N181_18"	17570	27490	110	4301	4095	1034	57	59	14	100	100	0	1779	1706	530	105	105	13	100	100	0	2.535	2.522	2.495	2.619	1.552	2.491	0.871	80	484	5918	5639	1.342	4244	1674	4038	1601	0
4	17	17	"PFN0946"	"N185_14"	17760	27490	120	1182	1132	454	57	61	15	100	100	0	1277	1240	579	103	104	14	97	95	0	0.958	0.945	0.940	1.089	2.644	0.893	0.820	120	494	2299	2212	-0.062	1125	1174	1075	1137	0
4	18	17	"PFN0382"	"N137_2"	17930	27500	120	2721	2773	1488	63	71	27	97	96	0	1885	1765	916	107	115	38	96	95	0	1.495	1.634	1.678	1.665	2.048	1.695	0.837	120	491	4436	4368	0.580	2658	1778	2710	1658	0
4	19	17	"PFL0032"	"L1_63"	18120	27500	120	357	347	110	75	80	27	99	98	0	620	589	221	122	129	39	98	97	0	0.566	0.582	0.576	0.624	1.874	0.513	0.780	120	526	780	739	-0.820	282	498	272	467	0
4	20	17	"PFL0051"	"L1_92"	18320	27500	120	1181	1050	484	70	71	15	100	100	0	1099	1063	464	120	123	28	100	100	0	1.135	1.039	1.062	1.007	1.731	1.034	0.832	120	494	2090	1923	0.182	1111	979	980	943	0
4	21	17	"PFL0093"	"L2_163"	18490	27500	110	176	174	44	62	66	16	98	96	0	216	213	36	113	115	16	98	97	0	1.107	1.120	1.200	1.101	1.766	1.062	0.621	80	480	217	212	0.146	114	103	112	100	0
4	22	17	"PFL0100"	"L2_176"	18690	27490	100	5205	4887	1371	57	62	61	100	100	0	3105	2876	970	111	117	60	100	100	0	1.719	1.747	1.712	1.813	1.513	1.669	0.848	80	481	8142	7595	0.782	5148	2994	4830	2765	0
4	1	18	"PFL0105"	"L2_187"	14710	27670	100	18650	18074	6528	58	60	13	100	100	0	23325	21823	6273	106	108	14	100	100	0	0.801	0.830	0.877	0.786	1.659	0.849	0.844	80	502	41811	39733	-0.321	18592	23219	18016	21717	0
4	2	18	"PFL0107"	"L2_190"	14920	27670	120	371	351	167	63	66	15	96	93	0	396	373	138	110	112	15	95	93	0	1.077	1.095	1.084	1.026	2.515	1.138	0.739	120	518	594	551	0.107	308	286	288	263	0
4	3	18	"PFL0118"	"L2_202"	15110	27680	120	340	327	107	73	75	18	100	98	0	506	488	142	120	122	19	99	99	0	0.692	0.690	0.701	0.682	1.917	0.671	0.806	120	507	653	622	-0.532	267	386	254	368	0
4	4	18	"PFL0126"	"L2_215"	15300	27680	120	2080	1795	746	75	78	17	100	100	0	1014	920	304	124	126	20	100	100	0	2.253	2.161	2.267	2.006	2.043	2.338	0.856	120	421	2895	2516	1.172	2005	890	1720	796	0
4	5	18	"PFJ0334"	"J326_1"	15460	27680	120	7337	6616	2743	72	74	14	100	100	0	8002	7365	2708	122	124	19	100	100	0	0.922	0.903	0.946	0.850	1.925	0.915	0.872	120	444	15145	13787	-0.117	7265	7880	6544	7243	0
4	6	18	"PFJ0360"	"J352_5"	15670	27670	130	1164	1088	401	70	72	17	100	100	0	1119	1042	421	121	124	20	99	97	0	1.096	1.105	1.090	1.199	2.095	1.058	0.850	120	589	2092	1939	0.133	1094	998	1018	921	0
4	7	18	"PFJ0381"	"J38_18"	15870	27680	100	118	122	44	63	66	14	97	80	0	159	157	27	113	116	20	83	61	0	1.196	1.341	1.188	1.171	1.965	1.521	0.389	80	410	101	103	0.258	55	46	59	44	0
4	8	18	"PFJ0399"	"J43_10"	16050	27670	110	249	237	58	60	62	11	98	98	0	255	252	67	109	111	14	95	93	0	1.295	1.238	1.189	1.255	2.280	1.062	0.705	80	456	335	320	0.372	189	146	177	143	0
4	9	18	"PFJ0409"	"J43_23"	16240	27680	120	1141	1047	390	59	61	11	100	99	0	752	744	260	107	109	16	100	100	0	1.678	1.551	1.609	1.495	2.004	1.575	0.831	120	499	1727	1625	0.746	1082	645	988	637	0
4	10	18	"PFJ0430"	"J478_10"	16430	27680	120	3238	2795	1157	57	60	12	100	100	0	3068	2692	1037	104	106	17	100	100	0	1.073	1.058	1.066	1.024	1.967	1.066	0.851	120	392	6145	5326	0.102	3181	2964	2738	2588	0
4	11	18	"PFJ0226"	"J227_1"	16590	27680	150	68	72	17	56	58	11	51	30	0	105	107	18	103	105	16	22	5	0	6.000	4.000	1.057	1.041	3.318	0.631	0.049	156	635	14	20	2.585	12	2	16	4	-50
4	12	18	"PFJ0237"	"J232_2"	16810	27670	110	405	387	117	57	59	10	100	100	0	239	234	73	103	106	31	87	80	0	2.559	2.519	2.580	2.822	1.911	2.314	0.718	80	498	484	461	1.355	348	136	330	131	0
4	13	18	"PFJ0256"	"J245_7"	16970	27680	90	137	137	29	58	61	13	100	98	0	225	232	68	105	106	13	96	96	0	0.658	0.622	0.595	0.643	1.727	0.481	0.539	52	355	199	206	-0.603	79	120	79	127	0
4	14	18	"PFJ0284"	"J269_5"	17190	27680	120	1419	1232	467	61	65	17	99	99	0	1648	1413	512	108	114	53	99	98	0	0.882	0.897	0.907	0.899	2.094	0.885	0.858	120	567	2898	2476	-0.181	1358	1540	1171	1305	0
4	15	18	"PFJ0315"	"J2975_2"	17380	27680	110	1432	1362	398	60	64	17	100	100	0	1196	1099	363	107	110	29	100	100	0	1.260	1.313	1.310	1.359	1.666	1.311	0.824	80	433	2461	2294	0.333	1372	1089	1302	992	0
4	16	18	"PFJ0365"	"J378_1"	17540	27680	120	3191	2810	977	58	60	12	100	100	0	1843	1648	565	106	107	15	99	99	0	1.804	1.785	1.783	1.778	1.766	1.826	0.889	120	495	4870	4294	0.851	3133	1737	2752	1542	0
4	17	18	"PFK0117"	"Km799_7"	17730	27680	150	73	76	20	59	63	16	44	21	0	107	109	17	106	110	42	1	0	0	14.000	5.667	1.169	1.172	3.567	1.610	0.052	156	574	15	20	3.807	14	1	17	3	-50
4	18	18	"PFK0142"	"Kn10286_1"	17920	27680	110	766	713	246	68	73	29	98	97	0	908	819	311	115	127	77	95	92	0	0.880	0.916	0.906	0.975	1.587	0.812	0.854	80	448	1491	1349	-0.184	698	793	645	704	0
4	19	18	"PFK0175"	"Kn1239_1"	18110	27690	130	243	236	57	80	87	31	97	95	0	171	173	34	129	143	67	18	0	0	3.881	3.545	3.328	3.619	2.123	2.912	0.163	120	538	205	200	1.956	163	42	156	44	0
4	20	18	"PFK0203"	"Kn1453_6"	18300	27680	150	94	107	42	72	76	20	53	33	0	131	144	47	123	128	24	33	16	0	2.750	1.667	1.205	1.244	3.452	0.835	0.187	156	621	30	56	1.459	22	8	35	21	-50
4	21	18	"PFK0250"	"Kn2004_3"	18500	27680	110	445	432	119	68	71	16	100	100	0	439	420	119	120	122	19	98	97	0	1.182	1.213	1.211	1.242	1.484	1.125	0.819	80	452	696	664	0.241	377	319	364	300	0
4	22	18	"PFK0277"	"Kn2223_1"	18680	27690	150	75	76	14	61	63	14	48	13	0	121	120	20	117	120	17	23	4	0	3.500	5.000	1.043	0.989	3.707	0.288	0.024	156	815	18	18	1.807	14	4	15	3	-50
4	1	19	"PFK0478"	"Kn610_1"	14720	27860	100	308	307	115	58	59	10	100	98	0	1212	1168	456	106	107	13	100	100	0	0.226	0.234	0.249	0.229	1.879	0.210	0.769	80	420	1356	1311	-2.145	250	1106	249	1062	0
4	2	19	"PFK0517"	"Kn8027_1"	14880	27860	150	65	68	18	60	61	10	35	12	0	105	106	16	110	112	14	13	3	0	-1.000	-2.000	0.625	0.822	3.906	0.158	0.002	156	716	0	4	Error	5	-5	8	-4	-50
4	3	19	"PFK0524"	"Kn836_1"	15090	27860	110	491	454	187	63	65	12	98	96	0	250	250	86	116	118	17	92	91	0	3.194	2.918	2.817	2.845	2.147	2.766	0.738	80	504	562	525	1.675	428	134	391	134	0
4	4	19	"PFK0554"	"Kn962_1"	15290	27870	110	103	109	24	72	74	15	78	50	0	198	200	51	128	128	19	88	77	0	0.443	0.514	0.466	0.481	2.185	0.398	0.316	80	424	101	109	-1.175	31	70	37	72	0
4	5	19	"PFK0701"	"Ks15_2"	15450	27860	150	73	75	14	77	79	15	9	1	0	122	121	19	130	133	20	5	0	0	0.500	0.222	0.568	0.728	3.583	0.095	0.003	156	493	-12	-11	-1.000	-4	-8	-2	-9	-50
4	6	19	"PFK0743"	"Ks196_1"	15640	27860	150	97	100	23	82	84	18	44	18	0	138	140	24	136	138	23	21	4	0	7.500	4.500	0.911	0.990	4.041	1.070	0.035	156	587	17	22	2.907	15	2	18	4	-50
4	7	19	"PFK1214"	"Ks82_7"	15830	27860	150	98	100	25	80	84	26	35	7	0	132	138	31	134	139	35	16	3	0	-9.000	5.000	0.743	0.876	3.555	0.369	0.096	156	602	16	24	Error	18	-2	20	4	-50
4	8	19	"PFK1273"	"Ks97_17"	16020	27870	150	138	137	55	70	104	158	3	0	0	150	152	35	127	151	113	0	0	0	2.957	2.680	2.062	2.093	2.505	1.668	0.342	156	555	91	92	1.564	68	23	67	25	-50
4	9	19	"PFK0237"	"Kn1802_2"	16210	27870	150	96	96	20	67	109	186	0	0	0	144	142	28	125	155	133	0	0	0	1.526	1.706	1.065	1.220	2.786	1.514	0.841	156	517	48	46	0.610	29	19	29	17	-50
4	10	19	"PFK0352"	"Kn3360_1"	16400	27870	150	78	81	19	65	78	131	0	0	0	122	129	44	120	128	81	2	1	0	6.500	1.778	0.930	0.862	3.446	0.317	0.168	156	506	15	25	2.700	13	2	16	9	-50
4	11	19	"PFK0401"	"Kn4252_4"	16590	27870	150	69	70	18	59	63	16	28	5	0	112	115	23	112	114	19	26	6	0	100000.000	3.667	0.677	0.717	3.895	0.430	0.064	156	619	10	14	16.610	10	0	11	3	-50
4	12	19	"PFK0571"	"Ks101_8"	16810	27870	120	85	86	16	57	59	12	83	60	0	299	279	97	110	111	16	90	88	0	0.148	0.172	0.158	0.176	2.463	0.120	0.384	120	584	217	198	-2.755	28	189	29	169	0
4	13	19	"PFBL B0018"	"oPFBLOB0018"	17000	27870	140	106	106	28	58	61	13	91	79	0	583	549	215	113	115	18	94	94	0	0.102	0.110	0.118	0.116	2.342	0.093	0.573	156	639	518	484	-3.292	48	470	48	436	0
4	14	19	"PFM60469"	"oPFM60469"	17190	27870	130	26812	21822	10074	62	66	18	100	100	0	23200	21128	8160	117	119	28	100	100	0	1.159	1.036	1.076	0.917	1.946	1.077	0.861	120	472	49833	42771	0.213	26750	23083	21760	21011	0
4	15	19	"PFB0683"	"oPFB0683"	17350	27870	120	261	283	112	63	66	16	99	96	0	320	330	126	114	116	27	95	90	0	0.961	1.019	1.000	1.112	1.680	0.922	0.812	120	554	404	436	-0.057	198	206	220	216	0
4	16	19	"PFG0004"	"oPFG0004"	17570	27860	110	621	598	241	61	63	12	100	100	0	670	620	261	108	109	15	100	98	0	0.996	1.049	1.054	1.108	1.853	0.962	0.789	80	463	1122	1049	-0.005	560	562	537	512	0
4	17	19	"PFC0763"	"oPFC0763"	17730	27870	150	70	74	16	64	67	16	28	7	0	116	116	19	110	113	28	11	0	0	1.000	1.667	0.750	0.789	3.487	0.827	0.060	156	649	12	16	0.000	6	6	10	6	-50
4	18	19	"PFL0014"	"oPFL0014"	17920	27870	110	2195	2098	818	69	73	23	100	100	0	2131	2057	841	120	131	70	100	98	0	1.057	1.047	1.049	1.056	1.500	0.979	0.869	80	538	4137	3966	0.080	2126	2011	2029	1937	0
4	19	19	"PFM60471"	"oPFM60471"	18140	27870	120	6877	6299	2434	67	72	21	100	100	0	14768	13273	4588	122	126	25	100	100	0	0.465	0.474	0.493	0.444	2.007	0.455	0.861	120	612	21456	19383	-1.105	6810	14646	6232	13151	0
4	20	19	"PFL0019"	"oPFL0019"	18330	27860	110	2531	2379	1048	63	66	16	100	100	0	2003	1714	850	116	121	24	100	100	0	1.308	1.449	1.392	1.578	2.109	1.423	0.803	80	506	4355	3914	0.387	2468	1887	2316	1598	0
4	21	19	"PFG0007"	"oPFG0007"	18530	27870	110	355	322	123	61	63	13	98	96	0	1011	934	392	116	117	19	97	96	0	0.328	0.319	0.340	0.327	2.076	0.292	0.787	80	522	1189	1079	-1.606	294	895	261	818	0
4	22	19	"PFI17638"	"oPFI17638"	18710	27870	120	2557	2262	963	58	60	13	100	99	0	5305	4792	1973	114	116	18	99	99	0	0.481	0.471	0.495	0.461	2.365	0.449	0.856	120	568	7690	6882	-1.055	2499	5191	2204	4678	0
4	1	20	"PFBL B0024"	"oPFBLOB0024"	14720	28050	110	1090	1009	376	57	59	10	100	100	0	1137	1100	437	111	111	14	100	100	0	1.007	0.963	1.018	0.992	1.665	0.912	0.835	80	602	2059	1941	0.010	1033	1026	952	989	0
4	2	20	"PFBL B0025"	"oPFBLOB0025"	14920	28050	100	243	236	87	64	66	13	97	95	0	373	357	130	119	121	16	95	90	0	0.705	0.723	0.772	0.712	2.646	0.679	0.716	80	459	433	410	-0.505	179	254	172	238	0
4	3	20	"PFN0253"	"oPFN0253"	15100	28050	110	359	320	109	66	68	13	98	97	0	521	484	171	125	126	17	93	91	0	0.740	0.708	0.712	0.737	1.774	0.636	0.798	80	538	689	613	-0.435	293	396	254	359	0
4	4	20	"PFL0021"	"oPFL0021"	15290	28050	110	1851	1751	741	65	66	12	100	100	0	1748	1544	684	126	128	19	100	97	0	1.101	1.189	1.239	1.250	1.947	1.118	0.812	80	461	3408	3104	0.139	1786	1622	1686	1418	0
4	5	20	"PFF72416"	"oPFF72416"	15450	28050	150	80	82	16	68	70	15	44	16	0	146	146	27	127	129	20	45	17	0	0.632	0.737	0.644	0.586	3.879	0.312	0.055	156	669	31	33	-0.663	12	19	14	19	-50
4	6	20	"PFI17640"	"oPFI17640"	15650	28050	110	138	135	34	78	81	18	83	75	0	338	330	91	136	139	23	96	92	0	0.297	0.294	0.306	0.286	1.866	0.249	0.508	80	514	262	251	-1.751	60	202	57	194	0
4	7	20	"PFK12891"	"oPFK12891"	15870	28060	120	262	249	96	81	87	29	88	81	0	695	650	236	139	144	35	95	95	0	0.326	0.329	0.332	0.300	1.900	0.304	0.699	120	562	737	679	-1.619	181	556	168	511	0
4	8	20	"PFJ12782"	"oPFJ12782"	16050	28050	130	65535	55810	13158	89	130	180	100	100	53	35306	33548	16542	149	179	131	100	99	0	1.862	1.668	1.493	2.006	2.034	1.582	0.782	120	547	100603	89120	0.896	65446	35157	55721	33399	0
4	9	20	"PFL0025"	"oPFL0025"	16250	28050	120	1569	1634	1010	91	134	190	95	88	0	1254	1452	731	163	192	135	96	94	0	1.355	1.197	1.162	1.069	2.011	1.297	0.841	120	480	2569	2832	0.438	1478	1091	1543	1289	0
4	10	20	"PFF72418"	"oPFF72418"	16390	28060	110	3219	2969	1496	81	85	23	100	100	0	2462	2287	1162	143	148	36	100	98	0	1.353	1.347	1.361	1.368	1.856	1.327	0.863	80	454	5457	5032	0.436	3138	2319	2888	2144	0
4	11	20	"PFC0772"	"oPFC0772"	16620	28060	120	718	664	323	67	72	20	100	97	0	635	605	280	124	128	29	89	87	0	1.274	1.241	1.232	1.367	2.698	1.241	0.805	120	504	1162	1078	0.349	651	511	597	481	0
4	12	20	"PFA32028"	"oPFA32028"	16770	28060	90	110	114	30	62	64	14	88	76	0	174	169	43	124	125	18	78	65	0	0.960	1.156	0.949	0.955	2.329	0.876	0.336	52	348	98	97	-0.059	48	50	52	45	0
4	13	20	"PFI17641"	"oPFI17641"	17000	28060	120	5600	4994	2140	61	64	14	100	100	0	3451	3060	1204	129	129	19	100	100	0	1.667	1.683	1.761	1.581	2.134	1.766	0.866	120	610	8861	7864	0.738	5539	3322	4933	2931	0
4	14	20	"PFL0027"	"oPFL0027"	17190	28060	120	707	622	258	61	64	14	100	97	0	573	558	214	126	127	18	94	94	0	1.445	1.299	1.404	1.302	2.268	1.329	0.803	120	467	1093	993	0.531	646	447	561	432	0
4	15	20	"PFK12903"	"oPFK12903"	17330	28070	110	147	147	47	62	68	40	83	58	0	173	166	46	117	120	21	76	62	0	1.518	1.735	1.347	1.522	2.553	1.458	0.455	80	436	141	134	0.602	85	56	85	49	0
4	16	20	"PFI17664"	"oPFI17664"	17520	28080	110	1003	973	504	62	66	19	100	96	0	594	590	294	110	112	16	92	92	0	1.944	1.898	1.864	2.040	2.305	1.902	0.737	80	515	1425	1391	0.959	941	484	911	480	0
4	17	20	"PFH0013"	"oPFH0013"	17710	28080	130	752	717	341	64	68	19	100	99	0	633	591	266	109	111	17	94	93	0	1.313	1.355	1.421	1.398	1.960	1.333	0.823	120	578	1212	1135	0.393	688	524	653	482	0
4	18	20	"PFD66991"	"oPFD66991"	17870	28080	110	332	316	157	64	66	15	95	88	0	537	504	255	108	112	29	92	85	0	0.625	0.636	0.632	0.620	2.063	0.581	0.816	80	475	697	648	-0.679	268	429	252	396	0
4	19	20	"PFM60502"	"oPFM60502"	18060	28080	110	2194	2049	1045	61	65	15	100	100	0	1644	1631	869	107	111	28	97	96	0	1.388	1.304	1.350	1.392	1.815	1.278	0.845	80	567	3670	3512	0.473	2133	1537	1988	1524	0
4	20	20	"PFI17667"	"oPFI17667"	18290	28090	120	386	361	174	61	64	15	98	94	0	588	587	272	107	110	18	97	95	0	0.676	0.625	0.617	0.629	2.058	0.593	0.804	120	618	806	780	-0.566	325	481	300	480	0
4	21	20	"PFF72456"	"oPFF72456"	18480	28090	120	857	772	325	57	59	11	99	98	0	522	481	196	104	105	15	94	92	0	1.914	1.897	1.996	1.979	2.017	1.932	0.782	120	503	1218	1092	0.936	800	418	715	377	0
4	22	20	"PFI17668"	"oPFI17668"	18640	28090	120	472	482	273	55	56	11	100	97	0	501	475	249	103	104	16	93	88	0	1.048	1.148	1.152	1.244	2.093	1.129	0.832	120	564	815	799	0.067	417	398	427	372	0
4	1	21	"PFJ12799"	"oPFJ12799"	14640	28270	100	100	103	26	57	58	9	91	85	0	134	133	32	105	107	13	70	57	0	1.483	1.643	1.333	1.401	1.917	1.092	0.369	80	420	72	74	0.568	43	29	46	28	0
4	2	21	"PFF72457"	"oPFF72457"	14880	28260	130	7289	7385	4792	64	67	18	100	100	0	3217	3107	2003	114	117	20	100	100	0	2.328	2.446	2.559	2.414	1.954	2.491	0.875	120	672	10328	10314	1.219	7225	3103	7321	2993	0
4	3	21	"PFF72459"	"oPFF72459"	15060	28260	100	585	569	290	72	75	15	96	93	0	307	279	109	125	127	18	82	81	0	2.819	3.227	3.029	3.268	2.474	3.426	0.677	80	381	695	651	1.495	513	182	497	154	0
4	4	21	"PFM60506"	"oPFM60506"	15220	28270	120	772	748	401	65	68	15	95	92	0	832	821	429	121	122	17	93	92	0	0.994	0.976	0.955	1.023	1.985	0.948	0.863	120	589	1418	1383	-0.008	707	711	683	700	0
4	5	21	"PFL0067"	"oPFL0067"	15440	28260	110	1211	1103	527	63	65	12	100	100	0	576	519	236	117	119	16	91	88	0	2.501	2.587	2.668	2.688	1.985	2.510	0.800	80	521	1607	1442	1.323	1148	459	1040	402	0
4	6	21	"PFI17670"	"oPFI17670"	15640	28270	120	998	945	541	69	70	14	97	95	0	894	875	397	122	124	17	96	93	0	1.203	1.163	1.184	1.014	2.239	1.247	0.820	120	581	1701	1629	0.267	929	772	876	753	0
4	7	21	"PFI17672"	"oPFI17672"	15820	28260	110	633	561	233	65	67	13	97	95	0	400	385	150	119	120	19	91	90	0	2.021	1.865	1.835	1.811	1.832	1.795	0.802	80	471	849	762	1.015	568	281	496	266	0
4	8	21	"PFL0068"	"oPFL0068"	15990	28270	100	624	595	261	62	66	16	96	93	0	579	577	256	114	116	17	91	88	0	1.209	1.151	1.173	1.163	1.711	1.100	0.775	80	451	1027	996	0.273	562	465	533	463	0
4	9	21	"PFL0070"	"oPFL0070"	16170	28270	100	1803	1753	953	67	72	22	100	100	0	1078	1053	590	119	128	31	95	92	0	1.810	1.805	1.786	1.905	2.059	1.749	0.860	80	478	2695	2620	0.856	1736	959	1686	934	0
4	10	21	"PFF72463"	"oPFF72463"	16360	28270	100	965	882	417	68	72	20	100	96	0	822	789	377	119	128	31	96	95	0	1.276	1.215	1.177	1.263	1.895	1.141	0.826	80	498	1600	1484	0.352	897	703	814	670	0
4	11	21	"PFD66995"	"oPFD66995"	16590	28240	150	74	79	40	65	70	20	19	3	0	115	217	923	117	122	33	2	1	0	-4.500	0.140	0.750	0.815	4.130	0.025	0.198	156	788	7	114	Error	9	-2	14	100	-50
4	12	21	"PFL0074"	"oPFL0074"	16750	28270	110	2080	1959	967	63	65	15	100	100	0	2373	2177	957	114	117	21	100	100	0	0.893	0.919	0.926	0.873	1.796	0.940	0.852	80	461	4276	3959	-0.163	2017	2259	1896	2063	0
4	13	21	"PFJ12802"	"oPFJ12802"	16940	28270	100	516	480	203	65	68	16	97	95	0	895	830	381	117	120	20	97	95	0	0.580	0.582	0.578	0.610	1.711	0.521	0.835	80	476	1229	1128	-0.787	451	778	415	713	0
4	14	21	"PFBL B0125"	"oPFBLOB0125"	17160	28260	120	394	348	120	64	66	14	94	94	0	314	291	107	117	119	20	87	84	0	1.675	1.632	1.621	1.696	2.009	1.496	0.762	120	613	527	458	0.744	330	197	284	174	0
4	15	21	"PFN0269"	"oPFN0269"	17340	28260	110	8393	8352	4407	65	76	63	100	100	0	4925	4570	2651	113	124	62	100	100	0	1.731	1.859	1.810	1.964	2.106	1.843	0.821	80	454	13140	12744	0.791	8328	4812	8287	4457	0
4	16	21	"PFD66996"	"oPFD66996"	17510	28250	110	933	831	339	66	81	73	92	90	0	753	670	311	111	127	90	83	80	0	1.350	1.369	1.374	1.514	2.061	1.227	0.854	80	531	1509	1324	0.433	867	642	765	559	0
4	17	21	"PFF72496"	"oPFF72496"	17740	28260	100	211	202	71	67	70	17	91	87	0	363	346	135	110	115	32	88	87	0	0.569	0.572	0.582	0.631	2.173	0.471	0.732	80	406	397	371	-0.813	144	253	135	236	0
4	18	21	"PFH0035"	"oPFH0035"	17880	28260	110	1429	1366	717	64	68	20	97	96	0	434	432	228	105	111	31	86	80	0	4.149	3.982	4.157	4.539	2.547	4.002	0.770	80	471	1694	1629	2.053	1365	329	1302	327	0
4	19	21	"PFL0139"	"oPFL0139"	18110	28270	130	934	854	360	64	68	20	100	97	0	628	565	232	105	107	17	92	91	0	1.663	1.717	1.695	1.779	1.722	1.723	0.833	120	525	1393	1250	0.734	870	523	790	460	0
4	20	21	"PFBL B0173"	"oPFBLOB0173"	18270	28270	120	330	316	126	61	63	17	95	92	0	249	231	79	102	103	14	87	86	0	1.830	1.977	1.959	1.864	1.919	1.850	0.771	120	414	416	384	0.872	269	147	255	129	0
4	21	21	"PFI17720"	"oPFI17720"	18490	28260	100	105	101	24	56	58	11	91	77	0	125	125	30	100	100	13	67	46	0	1.960	1.800	1.440	1.774	2.755	1.163	0.264	80	367	74	70	0.971	49	25	45	25	0
4	22	21	"PFG0054"	"oPFG0054"	18650	28260	110	3513	3195	1688	55	59	22	100	100	0	1812	1656	977	99	105	34	100	98	0	2.019	2.017	1.926	2.072	1.983	1.923	0.832	80	426	5171	4697	1.013	3458	1713	3140	1557	0
4	1	22	"PFN0287"	"oPFN0287"	14700	28450	120	315	318	173	59	61	15	93	86	0	232	225	92	108	109	15	84	78	0	2.065	2.214	2.155	1.906	2.688	2.232	0.761	120	655	380	376	1.046	256	124	259	117	0
4	2	22	"PFL0140"	"oPFL0140"	14880	28450	130	409	374	153	63	66	18	94	91	0	600	555	231	114	115	18	92	88	0	0.712	0.705	0.713	0.661	1.994	0.642	0.760	120	583	832	752	-0.490	346	486	311	441	0
4	3	22	"PFL0142"	"oPFL0142"	15040	28440	120	777	725	309	68	72	16	100	98	0	423	398	170	122	123	17	90	89	0	2.355	2.380	2.249	2.652	1.890	2.265	0.862	120	538	1010	933	1.236	709	301	657	276	0
4	4	22	"PFL0144"	"oPFL0144"	15230	28440	110	546	503	201	70	77	38	93	90	0	306	284	107	123	128	29	87	83	0	2.601	2.689	2.458	2.295	2.349	2.366	0.787	80	492	659	594	1.379	476	183	433	161	0
4	5	22	"PFJ12815"	"oPFJ12815"	15430	28450	120	1042	941	388	66	70	24	98	97	0	678	610	222	116	119	20	95	95	0	1.737	1.771	1.753	1.704	1.525	1.789	0.859	120	625	1538	1369	0.796	976	562	875	494	0
4	6	22	"PFI17725"	"oPFI17725"	15620	28450	120	2597	2373	1084	67	70	15	100	100	0	3090	2795	1211	118	119	16	100	100	0	0.851	0.861	0.842	0.836	1.773	0.844	0.871	120	556	5502	4983	-0.232	2530	2972	2306	2677	0
4	7	22	"PFL0149"	"oPFL0149"	15810	28460	130	115	115	25	65	67	13	95	80	0	157	156	36	115	116	16	75	63	0	1.190	1.220	1.119	1.165	2.541	0.866	0.330	120	690	92	91	0.252	50	42	50	41	0
4	8	22	"PFG0057"	"oPFG0057"	16000	28450	110	353	315	117	64	66	12	97	93	0	247	239	74	115	116	16	88	86	0	2.189	2.024	2.000	2.052	1.789	1.867	0.792	80	549	421	375	1.131	289	132	251	124	0
4	9	22	"PFF72505"	"oPFF72505"	16210	28450	110	82	85	21	64	66	17	52	22	0	282	261	79	114	117	19	90	88	0	0.107	0.143	0.174	0.141	2.645	0.096	0.157	80	530	186	168	-3.222	18	168	21	147	0
4	10	22	"PFM60543"	"oPFM60543"	16370	28450	110	803	713	313	59	62	16	100	95	0	558	527	239	109	114	38	88	85	0	1.657	1.565	1.526	1.629	1.703	1.431	0.843	80	518	1193	1072	0.729	744	449	654	418	0
4	11	22	"PFBL B0178"	"oPFBLOB0178"	16570	28460	110	218	215	75	56	59	16	95	90	0	2798	2595	1084	104	106	18	100	100	0	0.060	0.064	0.060	0.062	1.597	0.056	0.765	80	552	2856	2650	-4.056	162	2694	159	2491	0
4	12	22	"PFG0058"	"oPFG0058"	16760	28460	120	112	110	24	57	60	17	90	79	0	138	140	31	105	107	16	75	50	0	1.667	1.514	1.424	1.444	2.519	1.198	0.289	120	611	88	88	0.737	55	33	53	35	0
4	13	22	"PFBL B0180"	"oPFBLOB0180"	16950	28450	130	147	141	38	61	64	15	93	89	0	168	166	44	108	110	15	86	80	0	1.433	1.379	1.151	1.182	2.355	1.072	0.513	120	709	146	138	0.519	86	60	80	58	0
4	14	22	"PFBL B0182"	"oPFBLOB0182"	17160	28460	110	122	123	36	59	61	12	91	83	0	683	616	274	106	107	15	92	92	0	0.109	0.125	0.129	0.137	2.255	0.115	0.689	80	539	640	574	-3.195	63	577	64	510	0
4	15	22	"PFBL B0184"	"oPFBLOB0184"	17350	28450	130	481	456	183	62	65	20	98	94	0	313	321	124	107	112	35	89	82	0	2.034	1.841	1.903	1.976	1.819	1.771	0.774	120	712	625	608	1.024	419	206	394	214	0
4	16	22	"PFI17729"	"oPFI17729"	17550	28470	120	116	117	35	69	76	46	50	10	0	131	133	34	113	123	71	7	0	0	2.611	2.400	1.500	1.370	2.883	1.703	0.206	120	585	65	68	1.385	47	18	48	20	0
4	17	22	"PFH0036"	"oPFH0036"	17710	28460	120	2970	2715	1346	71	73	17	99	99	0	1822	1710	732	116	119	29	100	97	0	1.699	1.659	1.683	1.539	1.681	1.773	0.860	120	559	4605	4238	0.765	2899	1706	2644	1594	0
4	18	22	"PFA32038"	"oPFA32038"	17900	28460	120	2031	1736	723	63	67	20	100	100	0	3049	2665	1149	108	110	18	100	100	0	0.669	0.654	0.656	0.652	1.550	0.627	0.890	120	620	4909	4230	-0.580	1968	2941	1673	2557	0
4	19	22	"EMPTY"	"EMPTY"	18110	28440	150	59	61	14	60	74	116	0	0	0	102	104	15	103	116	135	0	0	0	1.000	1.000	1.000	0.943	3.595	0.260	0.009	156	737	-2	2	0.000	-1	-1	1	1	-50
4	20	22	"EMPTY"	"EMPTY"	18300	28440	150	56	58	10	56	60	17	7	1	0	101	103	15	100	103	32	4	0	0	0.000	0.667	0.538	0.583	4.201	3.414	0.004	156	691	1	5	Error	0	1	2	3	-50
4	21	22	"EMPTY"	"EMPTY"	18490	28440	150	55	56	11	55	58	14	8	3	0	99	101	15	99	101	20	9	2	0	0.000	0.500	0.618	0.704	3.713	0.691	0.006	156	735	0	3	Error	0	0	1	2	-50
4	22	22	"EMPTY"	"EMPTY"	18680	28440	150	56	56	9	52	55	17	6	0	0	100	103	14	97	100	25	8	1	0	1.333	0.667	0.789	0.766	3.597	0.554	0.501	156	953	7	10	0.415	4	3	4	6	-50
5	1	1	"PFI0414"	"I5572_1"	1070	28960	100	174	198	101	52	53	9	96	95	0	417	409	108	119	120	13	100	100	0	0.409	0.503	0.462	0.403	2.137	0.533	0.672	80	422	420	436	-1.288	122	298	146	290	0
5	2	1	"PFI0486"	"I7438_2"	1260	28970	110	317	324	69	54	56	11	100	100	0	4590	4352	1217	118	119	14	100	100	0	0.059	0.064	0.063	0.065	1.492	0.056	0.814	80	536	4735	4504	-4.088	263	4472	270	4234	0
5	3	1	"PFI0416"	"I5607_1"	1440	28970	110	196	208	54	56	72	211	11	0	0	241	249	51	114	123	109	66	5	0	1.102	1.126	1.177	1.148	1.550	1.072	0.751	80	501	267	287	0.141	140	127	152	135	0
5	4	1	"PFI0237"	"I16933_1"	1630	28970	140	606	581	174	55	57	12	99	99	0	585	567	163	109	109	14	98	98	0	1.158	1.148	1.157	1.174	1.754	1.136	0.898	156	733	1027	984	0.211	551	476	526	458	0
5	5	1	"PFI0401"	"I5180_2"	1820	28970	130	1528	1433	385	56	59	13	100	100	0	868	859	209	110	111	14	100	100	0	1.942	1.838	1.823	1.830	1.219	1.826	0.932	120	573	2230	2126	0.958	1472	758	1377	749	0
5	6	1	"PFI0236"	"I1689_2"	2010	28980	140	13552	12695	4217	59	62	18	100	100	0	6030	5851	1781	111	113	18	100	100	0	2.280	2.201	2.309	2.158	1.724	2.279	0.925	156	646	19412	18376	1.189	13493	5919	12636	5740	0
5	7	1	"PFJ0542"	"J667_1"	2200	28980	140	717	692	176	61	63	18	100	100	0	960	966	302	114	115	21	99	99	0	0.775	0.741	0.767	0.760	1.430	0.696	0.894	156	655	1502	1483	-0.367	656	846	631	852	0
5	8	1	"PFJ0005"	"J1011_3"	2400	28980	140	305	394	409	66	68	15	100	98	0	929	1020	539	119	123	21	100	100	0	0.295	0.364	0.292	0.305	1.616	0.485	0.732	156	636	1049	1229	-1.761	239	810	328	901	0
5	9	1	"PFJ0310"	"J2896_1"	2580	28980	140	8679	8332	2505	70	74	18	100	100	0	5121	5013	1215	126	129	21	100	100	0	1.724	1.691	1.764	1.549	1.659	1.749	0.948	156	613	13604	13149	0.785	8609	4995	8262	4887	0
5	10	1	"PFJ0140"	"J17_1"	2770	28970	140	3338	3350	897	69	71	16	100	100	0	3841	3754	1181	123	125	17	100	100	0	0.879	0.904	0.899	0.965	1.472	0.877	0.944	156	651	6987	6912	-0.186	3269	3718	3281	3631	0
5	11	1	"PFJ0200"	"J21_1"	2960	28980	140	1276	1198	334	69	72	17	98	98	0	1453	1452	302	124	126	18	100	100	0	0.908	0.850	0.888	0.791	1.642	0.863	0.918	156	643	2536	2457	-0.139	1207	1329	1129	1328	0
5	12	1	"PFJ0215"	"J21_7"	3150	28970	130	4996	4869	975	73	78	25	100	100	0	2302	2212	459	129	134	40	100	100	0	2.266	2.302	2.281	2.337	1.249	2.263	0.939	120	620	7096	6879	1.180	4923	2173	4796	2083	0
5	13	1	"PFJ0476"	"J53_48"	3360	28970	140	45349	42785	12802	75	78	24	100	100	0	15798	15129	3761	129	134	38	100	100	0	2.889	2.847	2.909	2.764	1.391	2.970	0.942	156	731	60943	57710	1.531	45274	15669	42710	15000	0
5	14	1	"PFJ0510"	"J58_2"	3540	28970	140	5080	4971	1136	72	75	19	100	100	0	2216	2188	554	128	130	18	100	100	0	2.398	2.378	2.405	2.447	1.367	2.384	0.937	156	657	7096	6959	1.262	5008	2088	4899	2060	0
5	15	1	"PFJ0563"	"J70_2"	3730	28970	140	1250	1173	328	73	76	17	100	100	0	700	688	189	129	131	19	98	97	0	2.061	1.968	2.007	2.021	1.570	1.975	0.902	156	664	1748	1659	1.044	1177	571	1100	559	0
5	16	1	"PFJ0575"	"J73_12"	3920	28980	140	1801	1655	462	73	76	17	100	98	0	2024	1956	414	129	130	16	100	100	0	0.912	0.866	0.883	0.796	1.706	0.882	0.925	156	631	3623	3409	-0.133	1728	1895	1582	1827	0
5	17	1	"PFJ0599"	"J85_3"	4110	28980	140	864	805	256	71	74	16	99	99	0	828	793	208	126	128	17	100	100	0	1.130	1.100	1.118	1.027	1.791	1.118	0.895	156	670	1495	1401	0.176	793	702	734	667	0
5	18	1	"PFJ0018"	"J109_5"	4310	28970	130	241	237	52	70	74	20	100	99	0	225	223	42	124	126	20	95	91	0	1.693	1.687	1.709	1.813	1.768	1.581	0.686	120	644	272	266	0.760	171	101	167	99	0
5	19	1	"PFJ0181"	"J198_5"	4510	28980	140	15464	13961	4792	69	75	46	100	100	0	7677	7029	2311	123	128	30	100	100	0	2.038	2.012	2.046	1.990	1.780	2.067	0.921	156	688	22949	20798	1.027	15395	7554	13892	6906	0
5	20	1	"PFJ0227"	"J227_2"	4690	28970	130	541	522	101	66	69	16	100	100	0	382	373	65	122	124	16	100	100	0	1.827	1.817	1.804	1.835	1.286	1.789	0.863	120	637	735	707	0.869	475	260	456	251	0
5	21	1	"PFJ0246"	"J242_1"	4900	28980	140	131	131	33	62	65	31	89	60	0	189	189	39	122	122	14	92	84	0	1.030	1.030	1.071	1.029	2.259	0.908	0.539	156	710	136	136	0.042	69	67	69	67	0
5	22	1	"PFJ0280"	"J268_1"	5070	28990	130	1442	1771	1295	60	62	15	100	100	0	1709	4252	7621	122	123	16	100	100	0	0.871	0.414	0.849	0.701	1.851	0.200	0.718	120	636	2969	5841	-0.200	1382	1587	1711	4130	0
5	1	2	"PFJ0322"	"J309_17"	1090	29160	100	829	857	169	55	58	20	100	100	0	693	694	137	119	120	14	100	100	0	1.348	1.395	1.388	1.407	1.237	1.391	0.920	80	426	1348	1377	0.431	774	574	802	575	0
5	2	2	"PFJ0363"	"J373_1"	1270	29150	110	1491	1426	324	60	79	215	100	100	0	949	914	222	121	138	171	98	95	0	1.728	1.723	1.697	1.774	1.333	1.703	0.748	80	483	2259	2159	0.789	1431	828	1366	793	0
5	3	2	"PFN0173"	"N132_113"	1470	29160	130	1629	1614	349	60	79	204	100	100	0	1772	1755	435	115	132	163	100	100	0	0.947	0.948	0.932	0.960	1.250	0.939	0.851	120	541	3226	3194	-0.079	1569	1657	1554	1640	0
5	4	2	"PFN0184"	"N132_132"	1660	29170	140	249	242	60	57	59	12	100	98	0	637	611	159	105	106	13	99	99	0	0.361	0.366	0.371	0.365	1.650	0.340	0.854	156	455	724	691	-1.470	192	532	185	506	0
5	5	2	"PFN0186"	"N132_136"	1850	29160	140	6361	5959	2079	58	61	14	100	100	0	2347	2172	841	106	106	13	98	97	0	2.813	2.856	2.828	3.209	1.853	2.848	0.930	156	451	8544	7967	1.492	6303	2241	5901	2066	0
5	6	2	"PFN0203"	"N132_171"	2040	29160	130	975	954	185	60	63	22	100	100	0	570	555	103	107	111	28	100	100	0	1.976	1.996	2.005	2.014	1.268	1.902	0.911	120	418	1378	1342	0.983	915	463	894	448	0
5	7	2	"PFN0208"	"N132_178"	2230	29160	130	2836	2787	713	63	66	22	100	100	0	1438	1397	347	111	115	29	100	100	0	2.090	2.118	2.125	2.125	1.238	2.076	0.933	120	454	4100	4010	1.063	2773	1327	2724	1286	0
5	8	2	"PFN0211"	"N132_181"	2420	29170	140	623	597	174	65	67	13	100	100	0	377	376	101	116	118	20	99	96	0	2.138	2.046	2.068	2.135	1.562	2.067	0.847	156	418	819	792	1.096	558	261	532	260	0
5	9	2	"PFN0362"	"N135_24"	2620	29170	140	1707	1602	502	67	69	15	100	99	0	1659	1567	465	119	120	18	99	99	0	1.065	1.060	1.072	1.024	1.584	1.066	0.932	156	444	3180	2983	0.091	1640	1540	1535	1448	0
5	10	2	"PFN0373"	"N136_4"	2810	29170	140	534	508	183	66	69	15	98	95	0	905	899	281	116	118	18	99	99	0	0.593	0.564	0.573	0.497	1.932	0.565	0.907	156	446	1257	1225	-0.754	468	789	442	783	0
5	11	2	"PFN0401"	"N137_50"	3000	29170	140	687	641	203	66	69	17	99	98	0	584	594	161	116	118	18	100	100	0	1.327	1.203	1.249	1.151	1.600	1.218	0.898	156	435	1089	1053	0.408	621	468	575	478	0
5	12	2	"PFN0423"	"N138_31"	3180	29160	130	204	205	38	69	74	25	100	100	0	228	235	40	123	128	46	94	63	0	1.286	1.214	1.243	1.271	1.561	1.131	0.681	120	444	240	248	0.363	135	105	136	112	0
5	13	2	"PFN0433"	"N138_45"	3370	29170	130	293	291	48	72	74	23	100	100	0	408	415	68	124	126	18	100	100	0	0.778	0.753	0.780	0.753	1.307	0.744	0.859	120	439	505	510	-0.362	221	284	219	291	0
5	14	2	"PFN0409"	"N138_104"	3570	29160	130	327	322	64	68	72	17	100	100	0	512	508	95	123	125	17	100	100	0	0.666	0.660	0.662	0.657	1.366	0.629	0.842	120	401	648	639	-0.587	259	389	254	385	0
5	15	2	"PFN0534"	"N143_18"	3740	29160	130	518	504	85	70	73	17	100	100	0	416	417	68	125	127	18	100	100	0	1.540	1.486	1.473	1.497	1.264	1.443	0.875	120	416	739	726	0.622	448	291	434	292	0
5	16	2	"PFN0540"	"N143_29"	3940	29170	130	1179	1169	172	73	76	22	100	100	0	655	658	109	126	127	18	100	100	0	2.091	2.060	2.104	2.078	1.234	2.108	0.894	120	377	1635	1628	1.064	1106	529	1096	532	0
5	17	2	"PFN0556"	"N143_56"	4100	29160	150	105	106	23	74	79	25	60	23	0	140	143	22	127	130	21	35	13	0	2.385	2.000	1.757	1.666	3.399	1.687	0.179	156	510	44	48	1.254	31	13	32	16	-50
5	18	2	"PFN0562"	"N143_66"	4330	29160	130	789	775	132	73	78	23	100	100	0	1015	986	184	126	129	22	100	100	0	0.805	0.816	0.827	0.821	1.259	0.800	0.916	120	535	1605	1562	-0.312	716	889	702	860	0
5	19	2	"PFN0608"	"N147_16"	4510	29170	140	163	166	42	70	74	20	96	91	0	241	251	63	122	125	18	98	95	0	0.782	0.744	0.765	0.787	1.876	0.701	0.700	156	472	212	225	-0.356	93	119	96	129	0
5	20	2	"PFN0623"	"N148_7"	4710	29170	130	317	309	63	68	73	36	100	99	0	267	276	62	122	124	16	100	98	0	1.717	1.565	1.660	1.615	1.454	1.627	0.692	120	483	394	395	0.780	249	145	241	154	0
5	21	2	"PFN0714"	"N151_50"	4900	29170	130	20061	18716	3890	66	71	40	100	100	0	9484	9194	1600	123	124	15	100	100	0	2.136	2.056	2.077	2.028	1.245	2.121	0.937	120	377	29356	27721	1.095	19995	9361	18650	9071	0
5	22	2	"PFN0723"	"N152_1"	5090	29170	140	786	713	265	66	67	14	99	98	0	926	842	263	123	125	15	99	98	0	0.897	0.900	0.897	0.811	1.797	0.907	0.896	156	569	1523	1366	-0.157	720	803	647	719	0
5	1	3	"PFN0727"	"N152_17"	1090	29340	100	367	382	113	55	58	19	100	100	0	513	520	116	117	118	14	100	100	0	0.788	0.811	0.743	0.809	1.423	0.808	0.859	80	402	708	730	-0.344	312	396	327	403	0
5	2	3	"PFN0735"	"N153_15"	1280	29340	120	746	677	223	59	65	21	100	99	0	773	716	246	120	123	24	96	95	0	1.052	1.037	1.083	1.138	2.025	1.012	0.882	120	562	1340	1214	0.073	687	653	618	596	0
5	3	3	"PFN0750"	"N155_14"	1480	29340	130	2345	2266	481	60	67	22	100	100	0	1483	1460	307	111	118	27	100	100	0	1.665	1.635	1.670	1.639	1.195	1.633	0.941	120	471	3657	3555	0.736	2285	1372	2206	1349	0
5	4	3	"PFN0757"	"N155_25"	1660	29330	130	690	720	224	57	59	11	100	100	0	799	812	219	104	106	14	100	100	0	0.911	0.936	0.948	0.922	1.245	0.895	0.901	120	446	1328	1371	-0.135	633	695	663	708	0
5	5	3	"PFB0217"	"B567"	1850	29340	130	282	287	57	58	61	14	100	100	0	459	473	98	108	109	15	100	100	0	0.638	0.627	0.636	0.633	1.293	0.578	0.838	120	442	575	594	-0.648	224	351	229	365	0
5	6	3	"PFB0221"	"B573"	2040	29340	140	676	676	199	60	63	16	100	99	0	791	806	250	112	114	25	100	99	0	0.907	0.888	0.922	0.888	1.526	0.861	0.897	156	487	1295	1310	-0.140	616	679	616	694	0
5	7	3	"PFB0223"	"B577"	2240	29350	130	1630	1604	349	60	62	12	100	100	0	814	826	154	114	116	18	100	100	0	2.243	2.169	2.210	2.161	1.207	2.238	0.924	120	439	2270	2256	1.165	1570	700	1544	712	0
5	8	3	"PFB0225"	"B583"	2430	29340	140	1213	1236	425	61	63	12	100	99	0	1271	1325	426	113	115	18	100	100	0	0.995	0.969	1.022	0.932	1.541	0.970	0.898	156	422	2310	2387	-0.007	1152	1158	1175	1212	0
5	9	3	"PFB0227"	"B587"	2610	29340	130	911	967	233	61	64	14	100	100	0	525	529	106	111	112	16	100	100	0	2.053	2.167	2.180	2.195	1.286	2.180	0.917	120	495	1264	1324	1.038	850	414	906	418	0
5	10	3	"PFB0229"	"B590"	2870	29340	150	75	76	16	64	67	17	32	10	0	119	122	22	113	114	16	33	14	0	1.833	1.333	0.639	0.730	3.478	0.632	0.082	156	659	17	21	0.874	11	6	12	9	-50
5	11	3	"PFB0246"	"B618"	2990	29370	80	88	88	15	65	67	15	75	30	0	134	137	22	112	114	16	59	34	0	1.045	0.920	0.871	0.849	2.312	0.652	0.210	52	245	45	48	0.064	23	22	23	25	0
5	12	3	"PFB0256"	"B634"	3190	29330	150	88	88	14	63	65	13	80	46	0	128	130	22	114	115	16	45	21	0	1.786	1.563	1.143	1.263	2.784	0.684	0.091	156	519	39	41	0.837	25	14	25	16	-50
5	13	3	"PFB0259"	"B64"	3380	29340	140	389	383	88	66	71	19	100	100	0	1132	1122	265	122	125	21	99	99	0	0.320	0.317	0.324	0.322	1.531	0.300	0.897	156	440	1333	1317	-1.645	323	1010	317	1000	0
5	14	3	"PFB0262"	"B645"	3570	29320	150	98	100	18	69	73	20	73	32	0	150	152	31	124	127	20	55	32	0	1.115	1.107	1.094	1.107	2.965	0.691	0.208	156	496	55	59	0.158	29	26	31	28	-50
5	15	3	"PFB0270"	"B664"	3760	29340	140	121	121	20	69	71	16	95	84	0	189	193	36	123	125	17	94	85	0	0.788	0.743	0.764	0.767	2.062	0.611	0.467	156	458	118	122	-0.344	52	66	52	70	0
5	16	3	"PFB0273"	"B667"	3950	29340	140	360	346	80	68	71	20	100	100	0	532	512	99	123	123	17	100	100	0	0.714	0.715	0.694	0.703	1.403	0.699	0.883	156	414	701	667	-0.486	292	409	278	389	0
5	17	3	"PFC0002"	"C101"	4140	29350	130	260	260	53	69	73	21	99	99	0	539	548	86	124	127	20	100	100	0	0.460	0.450	0.448	0.436	1.407	0.446	0.852	120	466	606	615	-1.120	191	415	191	424	0
5	18	3	"PFC0006"	"C113"	4330	29350	130	119	119	21	68	72	20	92	66	0	296	295	50	124	126	21	100	100	0	0.297	0.298	0.298	0.280	1.750	0.267	0.356	120	478	223	222	-1.754	51	172	51	171	0
5	19	3	"PFC0009"	"C116"	4520	29350	140	563	536	149	68	71	18	100	100	0	418	403	94	121	123	16	100	99	0	1.667	1.660	1.682	1.668	1.524	1.686	0.872	156	430	792	750	0.737	495	297	468	282	0
5	20	3	"PFC0011"	"C118"	4710	29340	140	150	157	46	68	72	19	98	87	0	240	245	75	121	124	17	97	93	0	0.689	0.718	0.729	0.746	1.738	0.637	0.679	156	479	201	213	-0.537	82	119	89	124	0
5	21	3	"PFC0013"	"C122"	4930	29310	150	78	82	26	68	74	36	13	2	0	124	128	21	123	125	18	23	7	0	10.000	2.800	0.826	1.022	4.276	2.729	0.024	156	526	11	19	3.322	10	1	14	5	-50
5	22	3	"PFC0015"	"C125"	5090	29340	140	695	676	192	65	67	14	100	98	0	877	859	218	121	123	17	99	99	0	0.833	0.828	0.853	0.799	1.591	0.826	0.898	156	590	1386	1349	-0.263	630	756	611	738	0
5	1	4	"PFC0035"	"C162"	1100	29520	100	1526	1466	389	55	55	12	100	100	0	2213	2190	414	113	114	14	100	100	0	0.700	0.679	0.674	0.647	1.405	0.692	0.918	80	436	3571	3488	-0.514	1471	2100	1411	2077	0
5	2	4	"PFC0037"	"C164"	1290	29520	110	383	379	58	56	57	10	100	100	0	489	484	72	112	113	15	100	100	0	0.867	0.868	0.872	0.872	1.226	0.834	0.917	80	454	704	695	-0.205	327	377	323	372	0
5	3	4	"PFC0039"	"C171"	1480	29520	140	681	624	212	57	58	11	99	99	0	399	389	118	107	109	15	96	95	0	2.137	2.011	2.039	1.983	1.743	2.036	0.872	156	549	916	849	1.096	624	292	567	282	0
5	4	4	"PFC0042"	"C179"	1680	29530	130	297	300	61	57	59	11	100	99	0	474	481	77	107	108	15	100	100	0	0.654	0.650	0.648	0.633	1.465	0.633	0.862	120	436	607	617	-0.613	240	367	243	374	0
5	5	4	"PFC0044"	"C180"	1860	29530	140	312	308	75	60	62	14	100	100	0	371	366	91	112	113	15	99	98	0	0.973	0.976	0.975	1.023	1.700	0.942	0.847	156	394	511	502	-0.040	252	259	248	254	0
5	6	4	"PFC0046"	"C184"	2050	29530	140	271	263	61	64	66	15	99	97	0	226	224	38	117	118	16	99	98	0	1.899	1.860	1.882	1.823	1.700	1.941	0.738	156	439	316	306	0.925	207	109	199	107	0
5	7	4	"PFD0183"	"D23156_27"	2250	29520	140	827	795	230	64	66	14	100	100	0	646	644	215	118	118	16	98	96	0	1.445	1.390	1.383	1.571	1.822	1.343	0.906	156	505	1291	1257	0.531	763	528	731	526	0
5	8	4	"PFD0186"	"D23156_40"	2440	29520	130	877	858	149	60	62	11	100	100	0	646	641	120	113	114	14	100	100	0	1.533	1.511	1.551	1.528	1.240	1.493	0.910	120	464	1350	1326	0.616	817	533	798	528	0
5	9	4	"PFD0190"	"D2337_1"	2630	29530	130	162	164	30	59	61	12	99	99	0	255	259	51	110	110	14	100	100	0	0.710	0.705	0.738	0.713	1.579	0.639	0.724	120	528	248	254	-0.493	103	145	105	149	0
5	10	4	"PFD0198"	"D23657_2"	2820	29530	120	104	109	23	59	63	16	96	76	0	151	153	27	111	111	15	84	60	0	1.125	1.190	1.265	1.278	2.217	0.483	0.250	120	496	85	92	0.170	45	40	50	42	0
5	11	4	"PFD0208"	"D25498_1"	3000	29560	80	87	91	19	61	65	17	78	32	0	129	130	19	109	112	16	55	23	0	1.300	1.429	1.360	1.319	3.150	1.745	0.130	52	293	46	51	0.379	26	20	30	21	0
5	12	4	"PFD0213"	"D2660_1"	3210	29520	150	81	82	17	60	64	18	57	20	0	116	120	18	112	113	16	28	7	0	5.250	2.750	1.429	1.635	3.919	2.058	0.028	156	552	25	30	2.392	21	4	22	8	-50
5	13	4	"PFD0248"	"D33539_109"	3370	29530	130	480	473	93	66	71	23	100	100	0	456	445	97	122	125	23	100	100	0	1.240	1.260	1.272	1.294	1.332	1.072	0.797	120	415	748	730	0.310	414	334	407	323	0
5	14	4	"PFD0250"	"D33539_15"	3570	29530	130	260	258	58	70	74	20	100	100	0	622	619	146	127	130	23	100	100	0	0.384	0.382	0.374	0.380	1.337	0.370	0.814	120	582	685	680	-1.381	190	495	188	492	0
5	15	4	"PFD0252"	"D33539_17"	3770	29530	130	132	134	26	67	69	13	99	96	0	428	435	72	124	124	18	100	100	0	0.214	0.215	0.206	0.210	1.591	0.202	0.667	120	493	369	378	-2.226	65	304	67	311	0
5	16	4	"PFD0256"	"D33539_23"	3950	29530	140	473	448	127	66	68	13	100	99	0	436	419	92	122	122	17	99	98	0	1.296	1.286	1.306	1.268	1.742	1.311	0.855	156	465	721	679	0.374	407	314	382	297	0
5	17	4	"PFD0259"	"D33539_28"	4140	29530	140	899	825	297	67	70	14	98	98	0	1301	1206	394	121	122	16	99	98	0	0.705	0.699	0.720	0.671	2.067	0.693	0.904	156	476	2012	1843	-0.504	832	1180	758	1085	0
5	18	4	"PFD0261"	"D33539_3"	4340	29540	150	102	103	20	69	72	16	78	51	0	146	145	27	120	122	17	57	35	0	1.269	1.360	1.033	1.235	3.291	0.912	0.154	156	564	59	59	0.344	33	26	34	25	0
5	19	4	"PFD0277"	"D33539_63"	4550	29530	130	731	726	134	68	71	18	100	100	0	616	611	130	120	122	17	100	100	0	1.337	1.340	1.334	1.371	1.236	1.294	0.917	120	420	1159	1149	0.419	663	496	658	491	0
5	20	4	"PFD0281"	"D33539_69"	4700	29530	150	103	104	22	67	71	18	82	47	0	146	147	25	121	123	19	58	28	0	1.440	1.423	1.260	1.466	2.965	1.303	0.195	156	580	61	63	0.526	36	25	37	26	-50
5	21	4	"PFD0283"	"D33539_74"	4910	29550	110	108	111	19	67	71	18	92	66	0	142	146	22	120	122	19	58	21	0	1.864	1.692	1.591	1.558	2.423	1.284	0.192	80	475	63	70	0.898	41	22	44	26	0
5	22	4	"PFD0286"	"D33539_85"	5100	29530	140	673	625	180	63	65	13	99	98	0	560	548	156	120	122	16	98	97	0	1.386	1.313	1.323	1.322	1.894	1.306	0.876	156	734	1050	990	0.471	610	440	562	428	0
5	1	5	"PFD0288"	"D33539_87"	1110	29700	110	322	314	67	51	52	8	100	100	0	389	391	81	109	109	13	100	100	0	0.968	0.933	0.944	0.960	1.436	0.897	0.874	80	551	551	545	-0.047	271	280	263	282	0
5	2	5	"PFD0292"	"D33539_97"	1310	29700	110	141	146	36	53	54	11	100	100	0	196	192	33	107	108	13	100	97	0	0.989	1.094	1.105	1.116	1.698	0.995	0.637	80	520	177	178	-0.016	88	89	93	85	0
5	3	5	"PFD0343"	"D40381_1"	1500	29700	130	155	166	83	54	56	13	100	98	0	232	238	47	106	107	14	100	100	0	0.802	0.848	0.795	0.788	1.656	1.016	0.585	120	479	227	244	-0.319	101	126	112	132	0
5	4	5	"PFD0345"	"D4043_2"	1670	29700	130	508	495	107	54	57	13	100	100	0	666	670	152	107	110	16	100	100	0	0.812	0.783	0.800	0.794	1.319	0.741	0.885	120	410	1013	1004	-0.300	454	559	441	563	0
5	5	5	"PFD0355"	"D42243_17"	1850	29700	150	97	94	23	59	61	13	80	67	0	138	140	26	113	116	17	62	39	0	1.520	1.296	1.186	1.288	2.796	1.005	0.261	156	370	63	62	0.604	38	25	35	27	-50
5	6	5	"PFD0362"	"D42243_29"	2030	29700	150	94	96	26	67	69	14	69	46	0	139	140	24	120	123	19	48	20	0	1.421	1.450	1.240	1.183	3.196	0.996	0.237	156	481	46	49	0.507	27	19	29	20	-50
5	7	5	"PFD0367"	"D42243_37"	2250	29720	130	5342	5183	905	69	71	14	100	100	0	1936	1881	322	122	123	17	100	100	0	2.907	2.907	2.923	2.910	1.182	2.946	0.929	120	538	7087	6873	1.539	5273	1814	5114	1759	0
5	8	5	"PFD0369"	"D42243_39"	2430	29710	130	2236	2160	373	64	66	13	100	100	0	567	559	112	117	117	15	100	100	0	4.827	4.742	4.684	4.843	1.308	4.788	0.899	120	504	2622	2538	2.271	2172	450	2096	442	0
5	9	5	"PFE0400"	"E2667_1"	2610	29710	130	149	149	23	58	61	11	100	100	0	213	213	31	112	112	14	100	99	0	0.901	0.901	0.918	0.919	1.533	0.812	0.718	120	523	192	192	-0.150	91	101	91	101	0
5	10	5	"PFE0403"	"E26771_1"	2810	29710	130	2565	2464	466	57	59	10	100	100	0	1315	1336	214	110	110	13	100	100	0	2.081	1.963	2.013	1.949	1.227	2.026	0.922	120	519	3713	3633	1.058	2508	1205	2407	1226	0
5	11	5	"PFE0405"	"E26771_4"	2990	29720	130	676	669	144	58	59	10	100	100	0	425	430	89	110	111	14	100	100	0	1.962	1.909	1.928	1.934	1.335	1.933	0.864	120	481	933	931	0.972	618	315	611	320	0
5	12	5	"PFE0408"	"E26934_1"	3180	29720	130	1505	1500	289	58	60	16	100	100	0	691	707	163	112	113	15	100	100	0	2.499	2.424	2.453	2.466	1.244	2.423	0.917	120	478	2026	2037	1.321	1447	579	1442	595	0
5	13	5	"PFE0411"	"E27042_1"	3360	29700	150	90	92	26	62	67	22	55	26	0	133	135	27	118	121	22	39	16	0	1.867	1.765	1.300	1.252	3.067	1.395	0.164	156	543	43	47	0.900	28	15	30	17	-50
5	14	5	"PFE0415"	"E27173_1"	3570	29720	130	205	208	43	66	69	16	100	98	0	265	278	61	122	124	18	100	100	0	0.972	0.910	0.972	0.926	1.505	0.857	0.762	120	527	282	298	-0.041	139	143	142	156	0
5	15	5	"PFE0439"	"E27723_18"	3760	29720	130	2195	2176	344	66	68	13	100	100	0	1370	1351	225	122	123	18	100	100	0	1.706	1.717	1.718	1.725	1.214	1.719	0.932	120	483	3377	3339	0.771	2129	1248	2110	1229	0
5	16	5	"PFE0443"	"E27723_9"	3950	29720	130	197	195	29	67	69	13	100	100	0	224	225	35	121	122	16	100	100	0	1.262	1.231	1.214	1.275	1.522	1.168	0.722	120	464	233	232	0.336	130	103	128	104	0
5	17	5	"PFE0446"	"E27742_6"	4140	29720	140	132	132	28	69	72	17	93	83	0	206	204	34	120	120	14	95	94	0	0.733	0.750	0.773	0.762	1.993	0.725	0.617	156	483	149	147	-0.449	63	86	63	84	0
5	18	5	"PFE0452"	"E28056_1"	4330	29730	130	115	123	38	71	74	18	96	68	0	167	168	25	119	120	16	90	74	0	0.917	1.061	0.917	1.059	2.383	1.230	0.199	120	465	92	101	-0.126	44	48	52	49	0
5	19	5	"PFE0454"	"E28350_1"	4520	29720	130	166	164	32	69	71	15	98	96	0	265	258	53	119	121	17	97	97	0	0.664	0.683	0.656	0.685	1.596	0.607	0.666	120	507	243	234	-0.590	97	146	95	139	0
5	20	5	"PFE0458"	"E28462_2"	4710	29730	120	124	130	35	66	67	13	98	91	0	178	177	27	118	120	17	95	79	0	0.967	1.085	1.036	1.105	2.045	1.089	0.440	120	456	118	123	-0.049	58	60	64	59	0
5	21	5	"PFE0487"	"E29895_1"	4900	29720	120	108	114	27	62	65	12	98	92	0	158	157	22	116	118	16	85	68	0	1.095	1.268	1.060	1.252	2.065	1.199	0.302	120	474	88	93	0.131	46	42	52	41	0
5	22	5	"PFE0491"	"E29931_3"	5090	29720	130	259	255	45	61	62	11	99	99	0	353	350	57	118	120	18	100	100	0	0.843	0.836	0.850	0.843	1.339	0.812	0.844	120	597	433	426	-0.247	198	235	194	232	0
5	1	6	"PFE0494"	"E30210_1"	1100	29900	100	693	679	191	50	52	9	98	98	0	560	545	101	108	108	13	100	100	0	1.423	1.439	1.406	1.323	1.722	1.504	0.895	80	387	1095	1066	0.508	643	452	629	437	0
5	2	6	"PFE0498"	"E3038_3"	1290	29900	110	238	234	49	52	53	10	100	100	0	298	297	51	108	108	13	100	100	0	0.979	0.963	0.980	0.950	1.432	0.944	0.839	80	510	376	371	-0.031	186	190	182	189	0
5	3	6	"PFE0502"	"E3185_4"	1490	29890	120	266	265	49	53	55	13	100	100	0	522	517	89	107	109	13	100	100	0	0.513	0.517	0.518	0.514	1.371	0.497	0.881	120	483	628	622	-0.962	213	415	212	410	0
5	4	6	"PFE0504"	"E3185_6"	1670	29900	140	131	132	32	55	56	11	97	93	0	969	975	271	109	110	15	99	99	0	0.088	0.089	0.087	0.085	1.583	0.082	0.766	156	470	936	943	-3.500	76	860	77	866	0
5	5	6	"PFE0525"	"E3552_1"	1860	29890	140	756	701	226	57	59	11	99	99	0	1144	1058	299	111	113	17	99	99	0	0.677	0.680	0.667	0.644	1.600	0.678	0.915	156	457	1732	1591	-0.563	699	1033	644	947	0
5	6	6	"PFE0531"	"E3831_2"	2040	29890	120	104	105	19	65	67	13	92	75	0	153	155	26	118	121	20	70	37	0	1.114	1.081	1.090	1.095	2.365	0.799	0.292	120	475	74	77	0.156	39	35	40	37	0
5	7	6	"PFE0534"	"E390_1"	2250	29900	130	105	105	19	69	71	12	94	72	0	275	281	60	121	123	17	99	96	0	0.234	0.225	0.222	0.222	1.905	0.171	0.363	120	526	190	196	-2.097	36	154	36	160	0
5	8	6	"PFE0539"	"E4159_1"	2430	29900	130	490	483	71	66	67	13	100	100	0	333	339	53	118	119	16	100	100	0	1.972	1.887	1.889	1.916	1.320	1.908	0.851	120	496	639	638	0.980	424	215	417	221	0
5	9	6	"PFE0542"	"E4247_1"	2620	29900	130	1178	1140	230	60	61	11	100	100	0	1856	1819	301	112	113	15	100	100	0	0.641	0.633	0.635	0.624	1.220	0.626	0.943	120	556	2862	2787	-0.641	1118	1744	1080	1707	0
5	10	6	"PFE0547"	"E4295_1"	2820	29900	130	356	352	56	58	60	11	100	100	0	324	322	50	109	110	14	100	100	0	1.386	1.380	1.417	1.392	1.369	1.370	0.834	120	532	513	507	0.471	298	215	294	213	0
5	11	6	"PFF0499"	"F2457_1"	3000	29890	120	113	113	20	61	62	12	97	93	0	144	149	26	113	114	15	79	50	0	1.677	1.444	1.590	1.632	2.700	1.049	0.323	120	458	83	88	0.746	52	31	52	36	0
5	12	6	"PFF0505"	"F24631_2"	3190	29900	130	386	379	89	62	64	15	100	99	0	750	756	156	116	118	16	100	100	0	0.511	0.495	0.496	0.484	1.360	0.482	0.898	120	509	958	957	-0.968	324	634	317	640	0
5	13	6	"PFF0507"	"F246_1"	3380	29900	120	111	112	18	64	68	16	99	79	0	169	173	26	116	119	18	95	74	0	0.887	0.842	0.832	0.877	1.933	0.679	0.459	120	497	100	105	-0.173	47	53	48	57	0
5	14	6	"PFF0509"	"F24843_2"	3570	29900	130	816	782	171	67	69	13	100	100	0	590	584	93	119	121	17	100	100	0	1.590	1.538	1.506	1.517	1.286	1.566	0.904	120	491	1220	1180	0.669	749	471	715	465	0
5	15	6	"PFF0513"	"F25069_1"	3760	29890	150	86	87	16	67	68	12	63	34	0	132	132	21	120	122	17	37	15	0	1.583	1.667	1.006	1.067	3.282	0.566	0.054	156	519	31	32	0.663	19	12	20	12	-50
5	16	6	"PFF0515"	"F25114_1"	3950	29900	120	1084	1033	194	68	70	12	100	100	0	691	666	140	120	121	16	100	100	0	1.779	1.767	1.771	1.811	1.348	1.761	0.892	120	443	1587	1511	0.831	1016	571	965	546	0
5	17	6	"PFF0554"	"F26408_1"	4140	29900	130	1449	1461	310	70	72	16	100	100	0	1679	1685	369	121	123	16	100	100	0	0.885	0.889	0.891	0.895	1.253	0.861	0.919	120	474	2937	2955	-0.176	1379	1558	1391	1564	0
5	18	6	"PFF0556"	"F26422_2"	4330	29900	120	257	255	52	72	74	18	100	100	0	775	756	139	122	124	17	100	100	0	0.283	0.289	0.286	0.283	1.337	0.267	0.827	120	475	838	817	-1.820	185	653	183	634	0
5	19	6	"PFF0558"	"F26666_3"	4530	29900	130	423	416	95	70	72	15	100	100	0	2164	2227	581	121	122	16	100	100	0	0.173	0.164	0.165	0.165	1.325	0.153	0.897	120	530	2396	2452	-2.533	353	2043	346	2106	0
5	20	6	"PFF0560"	"F26774_1"	4720	29900	130	1040	1036	228	68	69	13	100	100	0	679	686	149	119	120	17	100	100	0	1.736	1.707	1.704	1.727	1.268	1.692	0.911	120	499	1532	1535	0.796	972	560	968	567	0
5	21	6	"PFF0563"	"F27064_1"	4910	29900	130	393	393	74	66	68	13	100	100	0	657	642	121	118	121	18	100	100	0	0.607	0.624	0.624	0.628	1.299	0.602	0.897	120	506	866	851	-0.721	327	539	327	524	0
5	22	6	"PFF0568"	"F27351_1"	5100	29900	130	122	127	31	64	66	13	100	95	0	399	410	105	120	122	17	100	100	0	0.208	0.217	0.201	0.211	1.633	0.188	0.621	120	631	337	353	-2.266	58	279	63	290	0
5	1	7	"PFF0597"	"F28584_1"	1100	30070	150	61	71	32	50	52	10	52	31	0	115	125	31	111	111	13	40	28	0	2.750	1.500	0.865	0.890	3.275	0.946	0.371	156	852	15	35	1.459	11	4	21	14	-50
5	2	7	"PFF0599"	"F28782_1"	1300	30070	110	1075	1062	200	51	52	8	100	100	0	979	956	211	110	110	13	100	100	0	1.178	1.195	1.186	1.223	1.254	1.184	0.926	80	467	1893	1857	0.237	1024	869	1011	846	0
5	3	7	"PFF0601"	"F28897_1"	1490	30070	120	1095	1065	288	55	57	13	100	100	0	999	946	277	114	115	20	98	98	0	1.175	1.214	1.232	1.263	1.433	1.194	0.907	120	488	1925	1842	0.233	1040	885	1010	832	0
5	4	7	"PFF0611"	"F29309_1"	1680	30080	120	579	562	115	58	59	12	100	100	0	302	307	59	113	115	20	100	100	0	2.757	2.598	2.702	2.640	1.376	2.669	0.818	120	453	710	698	1.463	521	189	504	194	0
5	5	7	"PFF0617"	"F29473_1"	1860	30060	100	91	92	19	56	58	12	91	71	0	134	136	21	109	111	15	71	42	0	1.400	1.333	1.131	1.222	2.451	1.089	0.284	80	383	60	63	0.485	35	25	36	27	0
5	6	7	"PFF0622"	"F29632_5"	2050	30080	120	1029	1034	230	60	61	12	100	100	0	720	718	162	113	114	16	100	100	0	1.596	1.610	1.630	1.635	1.318	1.598	0.893	120	520	1576	1579	0.675	969	607	974	605	0
5	7	7	"PFF0646"	"F30537_4"	2250	30080	120	556	541	95	66	67	12	100	100	0	892	877	142	118	119	16	100	100	0	0.633	0.626	0.630	0.621	1.280	0.613	0.908	120	495	1264	1234	-0.660	490	774	475	759	0
5	8	7	"PFF0652"	"F30663_2"	2440	30080	130	142	141	25	66	68	13	100	96	0	806	819	176	120	122	17	100	100	0	0.111	0.107	0.114	0.104	1.555	0.097	0.715	120	506	762	774	-3.174	76	686	75	699	0
5	9	7	"PFF0656"	"F30728_1"	2620	30090	130	619	618	123	62	65	13	100	100	0	428	429	83	114	116	17	100	100	0	1.774	1.765	1.793	1.786	1.352	1.781	0.870	120	509	871	871	0.827	557	314	556	315	0
5	10	7	"PFF0659"	"F30796_1"	2810	30090	130	680	670	129	62	64	12	100	100	0	471	470	102	111	113	18	100	99	0	1.717	1.694	1.729	1.745	1.345	1.669	0.895	120	525	978	967	0.780	618	360	608	359	0
5	11	7	"PFF0661"	"F3084_1"	3000	30090	130	1865	1796	446	67	69	14	100	100	0	1464	1415	323	119	121	20	100	100	0	1.337	1.334	1.332	1.329	1.272	1.329	0.937	120	554	3143	3025	0.419	1798	1345	1729	1296	0
5	12	7	"PFF0665"	"F31008_1"	3200	30080	130	3194	2980	752	71	74	16	100	100	0	2497	2362	548	124	127	19	100	100	0	1.316	1.300	1.317	1.298	1.261	1.308	0.941	120	543	5496	5147	0.396	3123	2373	2909	2238	0
5	13	7	"PFF1271"	"F51945_3"	3390	30090	130	2462	2488	540	74	77	16	100	100	0	2673	2641	437	126	128	18	100	100	0	0.938	0.960	0.971	0.940	1.267	0.980	0.944	120	523	4935	4929	-0.093	2388	2547	2414	2515	0
5	14	7	"PFF1274"	"F5206_2"	3580	30080	130	795	784	152	72	73	15	100	100	0	555	556	105	125	127	18	100	100	0	1.681	1.652	1.663	1.667	1.312	1.672	0.878	120	524	1153	1143	0.750	723	430	712	431	0
5	15	7	"PFF1276"	"F5206_7"	3770	30080	130	260	268	53	67	69	13	100	100	0	293	297	47	122	124	18	100	100	0	1.129	1.149	1.167	1.154	1.384	1.158	0.767	120	516	364	376	0.175	193	171	201	175	0
5	16	7	"PFF1278"	"F52084_1"	3960	30080	130	615	598	123	64	65	12	100	100	0	399	405	93	119	121	26	100	100	0	1.968	1.867	1.855	1.915	1.358	1.856	0.832	120	524	831	820	0.977	551	280	534	286	0
5	17	7	"PFF1290"	"F52397_2"	4150	30080	130	21274	20502	3556	65	67	14	100	100	0	15172	14792	2499	119	122	17	100	100	0	1.409	1.393	1.421	1.396	1.202	1.397	0.940	120	525	36262	35110	0.495	21209	15053	20437	14673	0
5	18	7	"PFF1292"	"F52444_1"	4340	30090	130	267	262	48	70	73	17	100	100	0	446	449	75	124	126	18	100	100	0	0.612	0.591	0.588	0.586	1.371	0.554	0.802	120	529	519	517	-0.709	197	322	192	325	0
5	19	7	"PFF1323"	"F53383_7"	4530	30090	130	1189	1177	259	68	71	16	100	100	0	2150	2103	363	122	124	17	100	100	0	0.553	0.560	0.559	0.547	1.273	0.561	0.936	120	520	3149	3090	-0.855	1121	2028	1109	1981	0
5	20	7	"PFF1327"	"F53446_1"	4720	30090	130	402	387	74	66	69	14	100	100	0	378	377	47	122	124	17	100	100	0	1.313	1.259	1.262	1.235	1.301	1.267	0.884	120	514	592	576	0.392	336	256	321	255	0
5	21	7	"PFF1329"	"F53449_1"	4900	30080	130	773	757	138	70	72	14	100	100	0	526	525	109	126	127	19	100	99	0	1.758	1.722	1.753	1.790	1.427	1.706	0.908	120	548	1103	1086	0.814	703	400	687	399	0
5	22	7	"PFF1335"	"F53749_1"	5100	30090	130	153	153	28	68	70	13	99	97	0	399	399	67	130	130	18	100	100	0	0.316	0.316	0.302	0.309	1.522	0.274	0.724	120	663	354	354	-1.662	85	269	85	269	0
5	1	8	"PFF1338"	"F53871_1"	1100	30260	90	129	137	39	51	52	9	100	100	0	232	238	44	115	117	20	100	100	0	0.667	0.699	0.707	0.689	1.597	0.683	0.707	52	360	195	209	-0.585	78	117	86	123	0
5	2	8	"PFF1343"	"F53897_2"	1300	30260	110	201	221	89	53	54	10	100	100	0	3912	3864	743	116	116	14	100	100	0	0.039	0.045	0.040	0.042	1.514	0.041	0.692	80	528	3944	3916	-4.681	148	3796	168	3748	0
5	3	8	"PFF1370"	"F54899_1"	1490	30260	120	167	167	37	58	60	20	100	98	0	440	417	89	120	122	20	99	99	0	0.341	0.367	0.354	0.364	1.465	0.344	0.790	120	533	429	406	-1.554	109	320	109	297	0
5	4	8	"PFF1379"	"F55001_1"	1680	30260	130	981	986	201	60	62	17	100	100	0	1164	1153	232	120	126	64	100	100	0	0.882	0.896	0.899	0.903	1.225	0.886	0.925	120	534	1965	1959	-0.181	921	1044	926	1033	0
5	5	8	"PFF1381"	"F55001_6"	1870	30270	130	354	350	74	57	60	14	100	100	0	432	434	81	114	119	59	100	100	0	0.934	0.916	0.920	0.908	1.356	0.910	0.876	120	609	615	613	-0.099	297	318	293	320	0
5	6	8	"PFF1388"	"F5510_1"	2060	30260	130	436	449	106	58	61	16	100	100	0	215	214	45	111	112	14	97	93	0	3.635	3.796	3.828	4.138	1.775	3.721	0.755	120	570	482	494	1.862	378	104	391	103	0
5	7	8	"PFF1391"	"F55150_2"	2250	30270	120	134	134	21	62	63	12	100	98	0	197	198	32	116	117	16	98	91	0	0.889	0.878	0.891	0.918	1.770	0.754	0.544	120	500	153	154	-0.170	72	81	72	82	0
5	8	8	"PFF1406"	"F55492_1"	2440	30270	130	19940	19695	5703	64	69	19	100	100	0	18331	18264	4970	122	131	85	100	100	0	1.092	1.082	1.087	1.070	1.226	1.083	0.933	120	539	38085	37773	0.126	19876	18209	19631	18142	0
5	9	8	"PFF1434"	"F57034_1"	2630	30270	120	345	341	55	65	69	19	100	100	0	381	383	65	120	130	90	99	90	0	1.073	1.049	1.085	1.057	1.300	1.024	0.861	120	481	541	539	0.101	280	261	276	263	0
5	10	8	"PFF1437"	"F57064_2"	2820	30270	130	965	945	151	66	69	14	100	100	0	689	672	133	120	122	20	100	100	0	1.580	1.592	1.573	1.635	1.340	1.569	0.904	120	576	1468	1431	0.660	899	569	879	552	0
5	11	8	"PFF1447"	"F57388_2"	3010	30270	120	595	576	121	73	75	15	100	100	0	663	655	129	127	130	22	100	100	0	0.974	0.953	0.954	0.956	1.313	0.940	0.893	120	498	1058	1031	-0.038	522	536	503	528	0
5	12	8	"PFF1456"	"F5774_1"	3210	30270	130	157	159	31	75	77	17	99	97	0	468	471	77	132	132	20	100	100	0	0.244	0.248	0.249	0.240	1.440	0.231	0.696	120	515	418	423	-2.035	82	336	84	339	0
5	13	8	"PFF1458"	"F57777_2"	3390	30270	120	388	398	81	71	74	16	100	100	0	405	412	81	125	127	17	100	100	0	1.132	1.139	1.167	1.149	1.408	1.103	0.816	120	463	597	614	0.179	317	280	327	287	0
5	14	8	"PFF1464"	"F57982_1"	3590	30270	120	185	184	33	66	68	15	99	99	0	366	364	60	121	123	18	100	100	0	0.486	0.486	0.497	0.474	1.545	0.460	0.772	120	498	364	361	-1.042	119	245	118	243	0
5	15	8	"PFI0170"	"I15363_1"	3770	30270	130	778	773	152	62	63	12	100	100	0	666	669	129	119	122	25	100	100	0	1.309	1.293	1.299	1.307	1.315	1.292	0.890	120	533	1263	1261	0.388	716	547	711	550	0
5	16	8	"PFI0172"	"I15423_1"	3960	30270	130	523	521	99	59	60	10	100	100	0	435	438	84	116	119	25	100	100	0	1.455	1.435	1.403	1.460	1.344	1.415	0.847	120	545	783	784	0.541	464	319	462	322	0
5	17	8	"PFI0174"	"I15461_2"	4150	30270	130	321	327	79	59	61	12	100	100	0	378	376	72	117	119	16	100	100	0	1.004	1.035	1.040	1.045	1.384	1.024	0.841	120	599	523	527	0.006	262	261	268	259	0
5	18	8	"PFI0180"	"I15544_1"	4350	30270	130	414	408	81	62	64	13	100	100	0	785	782	170	122	123	17	100	100	0	0.531	0.524	0.539	0.530	1.331	0.500	0.872	120	524	1015	1006	-0.913	352	663	346	660	0
5	19	8	"PFI0185"	"I1568_2"	4530	30270	120	165	170	43	62	65	17	99	98	0	300	300	58	125	126	17	100	99	0	0.589	0.617	0.607	0.606	1.667	0.571	0.701	120	468	278	283	-0.765	103	175	108	175	0
5	20	8	"PFI0189"	"I15719_2"	4720	30270	120	680	662	135	63	66	17	100	100	0	468	460	110	126	126	17	100	100	0	1.804	1.793	1.859	1.850	1.404	1.762	0.851	120	518	959	933	0.851	617	342	599	334	0
5	21	8	"PFI0204"	"I16009_1"	4920	30270	100	118	117	23	64	67	14	98	85	0	169	167	31	127	128	18	72	58	0	1.286	1.325	1.168	1.464	2.849	0.880	0.210	80	403	96	93	0.363	54	42	53	40	0
5	22	8	"PFI0212"	"I16172_1"	5100	30280	120	130	134	35	67	69	13	98	95	0	184	184	30	130	132	17	90	75	0	1.167	1.241	1.133	1.227	1.898	1.192	0.385	120	568	117	121	0.222	63	54	67	54	0
5	1	9	"PFI0215"	"I16356_1"	1110	30450	90	705	730	143	52	53	8	100	100	0	570	562	117	121	123	19	100	100	0	1.454	1.537	1.554	1.555	1.317	1.476	0.838	52	400	1102	1119	0.540	653	449	678	441	0
5	2	9	"PFI0220"	"I16487_2"	1310	30450	100	1580	1464	400	57	59	11	100	100	0	1162	1063	302	124	125	15	100	100	0	1.467	1.498	1.464	1.551	1.518	1.497	0.919	80	456	2561	2346	0.553	1523	1038	1407	939	0
5	3	9	"PFI0224"	"I16629_1"	1480	30450	110	2616	2524	505	63	68	28	100	100	0	1348	1303	341	133	137	43	100	100	0	2.101	2.103	2.069	2.183	1.298	2.080	0.914	80	404	3768	3631	1.071	2553	1215	2461	1170	0
5	4	9	"PFI0228"	"I16684_1"	1650	30460	150	111	111	30	67	72	26	71	39	0	172	179	45	132	139	65	28	6	0	1.100	0.936	0.868	0.920	2.833	0.209	0.130	156	643	84	91	0.138	44	40	44	47	-50
5	5	9	"PFI0262"	"I17505_1"	1860	30450	110	166	168	29	63	69	25	100	98	0	207	211	33	123	130	65	76	11	0	1.226	1.193	1.205	1.249	1.633	1.097	0.636	80	496	187	193	0.294	103	84	105	88	0
5	6	9	"PFI0266"	"I17587_1"	2070	30460	110	261	267	54	63	68	24	100	100	0	230	238	45	122	124	21	100	96	0	1.833	1.759	1.899	1.839	1.585	1.730	0.716	80	479	306	320	0.874	198	108	204	116	0
5	7	9	"PFI0268"	"I1781_2"	2250	30460	130	472	466	102	65	68	14	100	100	0	571	580	98	125	127	20	100	100	0	0.913	0.881	0.878	0.857	1.377	0.889	0.900	120	534	853	856	-0.132	407	446	401	455	0
5	8	9	"PFI0273"	"I1897_2"	2440	30460	120	1060	987	314	67	71	19	99	99	0	977	966	238	128	142	110	100	99	0	1.170	1.098	1.112	1.037	1.515	1.128	0.917	120	481	1842	1758	0.226	993	849	920	838	0
5	9	9	"PFI0275"	"I1904_2"	2630	30460	120	706	695	157	70	73	19	100	100	0	791	761	176	130	143	108	100	98	0	0.962	0.990	0.983	0.996	1.356	0.984	0.896	120	496	1297	1256	-0.056	636	661	625	631	0
5	10	9	"PFI0286"	"I2458_1"	2820	30470	80	140	146	30	74	76	15	100	92	0	204	201	35	133	134	18	92	76	0	0.930	1.059	1.115	1.232	2.352	0.940	0.361	52	305	137	140	-0.105	66	71	72	68	0
5	11	9	"PFI0317"	"I3248_1"	3010	30460	130	1501	1448	291	78	79	18	100	100	0	782	797	151	134	136	20	100	100	0	2.196	2.066	2.067	2.060	1.302	2.083	0.910	120	574	2071	2033	1.135	1423	648	1370	663	0
5	12	9	"PFI0323"	"I3340_2"	3210	30450	130	118	119	22	77	78	19	86	52	0	342	339	53	134	135	20	99	99	0	0.197	0.205	0.191	0.183	1.922	0.198	0.442	120	541	249	247	-2.343	41	208	42	205	0
5	13	9	"PFI0325"	"I3340_6"	3390	30450	130	467	452	83	68	70	15	100	100	0	318	316	65	127	128	19	98	97	0	2.089	2.032	2.059	2.140	1.468	1.982	0.850	120	525	590	573	1.063	399	191	384	189	0
5	14	9	"PFI0329"	"I3489_1"	3580	30460	120	389	388	75	62	66	16	100	99	0	389	394	72	124	126	19	100	100	0	1.234	1.207	1.191	1.209	1.443	1.190	0.855	120	561	592	596	0.303	327	265	326	270	0
5	15	9	"PFI0332"	"I3519_2"	3780	30460	120	108	108	20	60	62	12	97	88	0	175	177	27	121	123	16	95	80	0	0.889	0.857	0.904	0.873	2.283	0.715	0.459	120	482	102	104	-0.170	48	54	48	56	0
5	16	9	"PFI0334"	"I3555_1"	3960	30460	130	329	320	61	60	62	12	100	100	0	971	969	179	118	120	15	100	100	0	0.315	0.306	0.310	0.307	1.323	0.292	0.895	120	548	1122	1111	-1.665	269	853	260	851	0
5	17	9	"PFJ0294"	"J26_9"	4150	30470	110	84	103	106	59	60	12	71	52	0	163	167	24	115	117	15	95	80	0	0.521	0.846	0.456	0.497	3.525	5.096	0.067	80	471	73	96	-0.941	25	48	44	52	0
5	18	9	"PFJ0296"	"J2708_2"	4350	30460	130	109	110	22	59	61	12	97	90	0	434	433	93	116	117	15	100	100	0	0.157	0.161	0.166	0.158	1.665	0.144	0.616	120	580	368	368	-2.669	50	318	51	317	0
5	19	9	"PFJ0298"	"J276_1"	4540	30460	120	186	190	43	60	62	15	100	98	0	209	214	33	120	121	16	99	99	0	1.416	1.383	1.424	1.401	1.841	1.399	0.640	120	484	215	224	0.502	126	89	130	94	0
5	20	9	"PFJ0300"	"J276_4"	4720	30460	120	118	122	27	64	66	16	100	87	0	161	166	29	124	124	16	83	57	0	1.459	1.381	1.465	1.530	2.423	1.179	0.273	120	498	91	100	0.545	54	37	58	42	0
5	21	9	"PFJ0307"	"J2870_1"	4910	30450	120	108	109	16	64	66	13	98	88	0	187	191	34	122	123	16	96	88	0	0.677	0.652	0.661	0.679	2.004	0.482	0.409	120	533	109	114	-0.563	44	65	45	69	0
5	22	9	"PFJ0312"	"J293_4"	5110	30460	120	613	602	106	66	68	13	100	100	0	769	751	129	128	129	17	100	100	0	0.853	0.860	0.886	0.861	1.292	0.847	0.900	120	593	1188	1159	-0.229	547	641	536	623	0
5	1	10	"PFJ0332"	"J322_6"	1120	30640	90	127	132	36	56	57	9	98	98	0	193	191	33	125	127	15	96	86	0	1.044	1.152	1.181	1.217	1.899	1.060	0.516	52	388	139	142	0.062	71	68	76	66	0
5	2	10	"PFJ0335"	"J33_1"	1310	30630	100	253	253	50	61	63	12	100	100	0	216	214	39	130	132	18	95	88	0	2.233	2.286	2.342	2.521	1.847	2.268	0.625	80	453	278	276	1.159	192	86	192	84	0
5	3	10	"PFJ0337"	"J33_11"	1490	30640	120	408	396	109	73	76	22	99	98	0	1049	1006	275	141	145	39	100	99	0	0.369	0.373	0.382	0.363	1.593	0.357	0.884	120	512	1243	1188	-1.439	335	908	323	865	0
5	4	10	"PFJ0339"	"J33_15"	1680	30640	120	1123	1077	272	78	80	16	100	100	0	2723	2725	691	142	144	20	100	100	0	0.405	0.387	0.385	0.385	1.298	0.370	0.925	120	466	3626	3582	-1.304	1045	2581	999	2583	0
5	5	10	"PFJ0342"	"J33_2"	1880	30640	130	1559	1526	355	74	75	16	100	100	0	1011	1017	190	137	139	22	100	100	0	1.699	1.650	1.716	1.621	1.326	1.703	0.925	120	586	2359	2332	0.765	1485	874	1452	880	0
[truncated: 1,048,180 more chars]
