# Supplementary material for: The Transcriptome of the Intraerythrocytic Developmental Cycle of Plasmodium falciparum
Source: PLoS Biol. 2003 Aug 18;1(1):e5. doi: 10.1371/journal.pbio.0000005 (PMC176545; doi:10.1371/journal.pbio.0000005)
Supplement: Dataset S1 — (29.5 MB ZIP). [file pbio.0000005.sd001.zip › TP_21.gpr]

ATF	1.0
27	43    
"Type=GenePix Results 1.4"
"DateTime=2002/08/29 16:09:01"
"Settings=C:\Documents and Settings\Manuel\My Documents\Malaria Hybes\HB3 Timecourse\MOS12_027.gps"
"GalFile=C:\Documents and Settings\Manuel\My Documents\Malaria Hybes\mos11galv2"
"Scanner=GenePix 4000B [88593]"
"Comment="
"PixelSize=10"
"ImageName=635	532"
"FileName=C:\Documents and Settings\Manuel\My Documents\Malaria Hybes\HB3 Timecourse\MOS12_027_635.tif	C:\Documents and Settings\Manuel\My Documents\Malaria Hybes\HB3 Timecourse\MOS12_027_532.tif"
"PMTVolts=650	530"
"ScanPower=100	100"
"FocusPosition=0"
"NormalizationFactor:RatioOfMedians=1.05989"
"NormalizationFactor:RatioOfMeans=1.07932"
"NormalizationFactor:MedianOfRatios=1.06875"
"NormalizationFactor:MeanOfRatios=1.10542"
"NormalizationFactor:RegressionRatio=1.02442"
"JpegImage=C:\Documents and Settings\Manuel\My Documents\Malaria Hybes\HB3 Timecourse\MOS12_027.jpg"
"RatioFormulation=W1/W2 (635/532)"
"Barcode="
"ImageOrigin=1320, 20170"
"JpegOrigin=1320, 20170"
"Creator=GenePix Pro 3.0.6.73"
"Temperature=29.04"
"LaserPower=3.47	3.44"
"LaserOnTime=7780	7780"
"Supplier="
"Block"	"Column"	"Row"	"Name"	"ID"	"X"	"Y"	"Dia."	"F635 Median"	"F635 Mean"	"F635 SD"	"B635 Median"	"B635 Mean"	"B635 SD"	"% > B635+1SD"	"% > B635+2SD"	"F635 % Sat."	"F532 Median"	"F532 Mean"	"F532 SD"	"B532 Median"	"B532 Mean"	"B532 SD"	"% > B532+1SD"	"% > B532+2SD"	"F532 % Sat."	"Ratio of Medians"	"Ratio of Means"	"Median of Ratios"	"Mean of Ratios"	"Ratios SD"	"Rgn Ratio"	"Rgn R�"	"F Pixels"	"B Pixels"	"Sum of Medians"	"Sum of Means"	"Log Ratio"	"F635 Median - B635"	"F532 Median - B532"	"F635 Mean - B635"	"F532 Mean - B532"	"Flags"
1	1	1	"PFE0192"	"E18031_6"	1690	20430	150	5624	5127	2754	77	79	20	100	100	0	4234	4233	2997	88	92	27	100	100	0	1.338	1.218	1.387	1.202	1.980	1.141	0.633	156	986	9693	9195	0.420	5547	4146	5050	4145	0
1	2	1	"PFE0272"	"E20827_3"	1890	20430	130	638	666	217	76	79	19	100	99	0	730	743	187	86	88	16	100	100	0	0.873	0.898	0.925	0.864	1.512	0.959	0.828	120	610	1206	1247	-0.196	562	644	590	657	0
1	3	1	"PFE0225"	"E18877_1"	2070	20430	120	535	555	160	76	79	19	100	100	0	580	575	125	86	89	16	100	100	0	0.929	0.980	0.937	0.964	1.510	0.995	0.792	120	526	953	968	-0.106	459	494	479	489	0
1	4	1	"PFE0214"	"E18651_4"	2260	20430	130	1366	1308	351	79	81	20	100	100	0	1134	1119	189	89	90	15	100	100	0	1.232	1.193	1.215	1.151	1.411	1.252	0.882	120	588	2332	2259	0.301	1287	1045	1229	1030	0
1	5	1	"PFE0258"	"E20360_1"	2450	20430	120	7218	7194	1918	81	84	22	100	100	0	5010	4879	1123	91	95	26	100	100	0	1.451	1.486	1.503	1.478	1.326	1.502	0.897	120	522	12056	11901	0.537	7137	4919	7113	4788	0
1	6	1	"PFE0606"	"E714_15"	2640	20430	140	188	202	103	78	83	23	80	72	0	229	243	128	88	92	25	81	71	0	0.780	0.800	0.760	0.802	2.689	0.753	0.577	156	682	251	279	-0.358	110	141	124	155	0
1	7	1	"PFF1886"	"F7915_1"	2840	20430	120	509	500	207	77	80	20	100	99	0	768	758	229	88	90	18	100	100	0	0.635	0.631	0.618	0.563	1.698	0.655	0.781	120	538	1112	1093	-0.655	432	680	423	670	0
1	8	1	"PFF0067"	"F11738_1"	3030	20430	120	736	703	249	78	80	20	100	100	0	884	873	196	89	91	17	100	100	0	0.828	0.797	0.779	0.742	1.531	0.850	0.830	120	540	1453	1409	-0.273	658	795	625	784	0
1	9	1	"PFF0367"	"F20673_1"	3210	20430	130	964	954	253	78	82	20	100	100	0	1539	1495	309	89	91	18	100	100	0	0.611	0.623	0.660	0.609	1.457	0.615	0.856	120	616	2336	2282	-0.711	886	1450	876	1406	0
1	10	1	"PFF1686"	"F66030_3"	3410	20430	130	554	538	147	81	84	25	100	100	0	3037	2996	580	90	93	17	100	100	0	0.161	0.157	0.159	0.149	1.512	0.153	0.822	120	620	3420	3363	-2.639	473	2947	457	2906	0
1	11	1	"PFF1346"	"F54003_1"	3600	20420	130	6675	6310	1453	81	85	21	100	100	0	3220	3061	764	91	93	18	100	100	0	2.107	2.097	2.063	2.154	1.503	2.132	0.882	120	608	9723	9199	1.075	6594	3129	6229	2970	0
1	12	1	"PFF0819"	"F36648_2"	3780	20410	130	1203	1160	334	83	88	23	100	100	0	790	803	196	95	98	22	100	100	0	1.612	1.521	1.480	1.512	1.395	1.535	0.846	120	658	1815	1785	0.688	1120	695	1077	708	0
1	13	1	"PFF0467"	"F23644_4"	3980	20420	120	40626	38678	9913	94	106	69	100	100	0	27229	26715	5826	101	149	277	100	100	0	1.494	1.450	1.437	1.442	1.388	1.502	0.897	120	576	67660	65198	0.579	40532	27128	38584	26614	0
1	14	1	"PFF1450"	"F57655_2"	4170	20420	130	229	231	47	89	101	68	97	54	0	235	240	48	97	140	267	0	0	0	1.014	0.993	0.958	0.995	1.572	0.266	0.595	120	621	278	285	0.021	140	138	142	143	0
1	15	1	"PFF0809"	"F36380_1"	4360	20420	130	147	149	35	82	87	51	68	12	0	151	158	39	93	94	16	96	82	0	1.121	1.031	1.075	1.024	2.682	1.028	0.290	120	628	123	132	0.164	65	58	67	65	0
1	16	1	"PFF0511"	"F25016_1"	4550	20420	130	240	249	70	82	86	21	100	100	0	406	417	106	92	93	17	100	100	0	0.503	0.514	0.493	0.497	1.526	0.509	0.716	120	623	472	492	-0.991	158	314	167	325	0
1	17	1	"PFF1712"	"F67192_1"	4740	20410	130	605	606	179	82	85	21	100	100	0	587	567	160	91	93	17	100	100	0	1.054	1.101	1.134	1.114	1.537	1.089	0.808	120	663	1019	1000	0.076	523	496	524	476	0
1	18	1	"PFF0870"	"F39343_3"	4940	20420	130	1349	1333	426	83	86	22	100	100	0	645	646	128	91	92	17	100	100	0	2.285	2.252	2.352	2.164	1.447	2.543	0.845	120	604	1820	1805	1.192	1266	554	1250	555	0
1	19	1	"PFF1637"	"F64125_2"	5120	20410	130	740	734	183	83	87	22	100	100	0	781	760	200	91	93	17	100	100	0	0.952	0.973	0.952	1.001	1.496	0.958	0.860	120	623	1347	1320	-0.071	657	690	651	669	0
1	20	1	"PFF0483"	"F23940_2"	5310	20410	130	662	644	204	81	84	22	100	100	0	648	659	177	90	92	16	100	100	0	1.041	0.989	0.933	0.976	1.479	0.986	0.837	120	644	1139	1132	0.058	581	558	563	569	0
1	21	1	"PFF0101"	"F13309_2"	5510	20410	120	823	837	291	80	83	22	100	100	0	543	526	148	89	90	15	100	99	0	1.637	1.732	1.639	1.723	1.685	1.836	0.803	120	594	1197	1194	0.711	743	454	757	437	0
1	22	1	"PFF1826"	"F71130_4"	5700	20410	120	355	366	79	79	86	55	100	98	0	951	931	212	88	90	19	100	100	0	0.320	0.340	0.346	0.339	1.424	0.313	0.681	120	634	1139	1130	-1.645	276	863	287	843	0
1	1	2	"PFF0961"	"F42117_4"	1710	20610	100	145	153	50	79	90	86	36	5	0	157	194	116	94	102	48	62	28	0	1.048	0.740	0.787	0.893	2.969	0.391	0.231	80	398	129	174	0.067	66	63	74	100	0
1	2	2	"PFF1620"	"F63632_3"	1900	20610	120	112	120	40	78	81	20	71	42	0	515	551	196	89	91	15	100	100	0	0.080	0.091	0.090	0.090	1.911	0.086	0.359	120	476	460	504	-3.647	34	426	42	462	0
1	3	2	"PFM0802"	"M5804_3"	2090	20600	130	384	392	102	78	81	20	100	100	0	583	607	161	87	90	15	100	100	0	0.617	0.604	0.609	0.605	1.482	0.552	0.795	120	473	802	834	-0.697	306	496	314	520	0
1	4	2	"PFM0091"	"M1661_1"	2270	20600	120	908	884	239	80	81	20	100	100	0	1021	1040	236	89	91	16	100	100	0	0.888	0.845	0.834	0.835	1.357	0.847	0.868	120	389	1760	1755	-0.171	828	932	804	951	0
1	5	2	"PFM0462"	"M3816_2"	2460	20600	120	15265	15276	5011	84	93	50	100	100	0	7017	6922	2139	93	100	34	100	100	0	2.193	2.225	2.140	2.225	1.501	2.321	0.866	120	384	22105	22021	1.133	15181	6924	15192	6829	0
1	6	2	"PFM0294"	"M29681_1"	2660	20600	120	659	677	160	81	84	21	100	100	0	878	879	190	91	92	18	100	100	0	0.734	0.756	0.762	0.754	1.395	0.752	0.881	120	445	1365	1384	-0.445	578	787	596	788	0
1	7	2	"PFM0525"	"M42687_2"	2850	20600	120	421	416	111	79	82	21	99	99	0	1061	1076	210	90	91	17	100	100	0	0.352	0.342	0.345	0.321	1.593	0.340	0.850	120	425	1313	1323	-1.505	342	971	337	986	0
1	8	2	"PFM0582"	"M45177_10"	3040	20610	130	1363	1296	493	79	82	20	100	99	0	991	942	280	89	91	16	100	100	0	1.424	1.427	1.482	1.326	1.531	1.559	0.869	120	493	2186	2070	0.509	1284	902	1217	853	0
1	9	2	"PFM0415"	"M36754_19"	3230	20610	130	172	175	66	80	81	20	88	77	0	439	435	141	89	92	17	100	100	0	0.263	0.275	0.267	0.240	2.005	0.280	0.615	120	492	442	441	-1.928	92	350	95	346	0
1	10	2	"PFM0252"	"M26245_1"	3420	20600	120	260	252	90	79	81	20	95	90	0	452	427	145	89	93	18	100	100	0	0.499	0.512	0.499	0.466	2.003	0.467	0.656	120	430	544	511	-1.004	181	363	173	338	0
1	11	2	"PFM0169"	"M21665_1"	3610	20600	120	1396	1386	465	79	84	22	100	100	0	1205	1201	328	93	97	23	100	100	0	1.184	1.180	1.223	1.125	1.480	1.231	0.822	120	471	2429	2415	0.244	1317	1112	1307	1108	0
1	12	2	"PFM0497"	"M40872_1"	3810	20610	130	147	152	39	85	89	23	89	62	0	650	669	153	97	102	27	100	100	0	0.112	0.117	0.119	0.107	1.842	0.104	0.425	120	492	615	639	-3.157	62	553	67	572	0
1	13	2	"PFM0499"	"M40872_5"	3990	20600	120	273	271	64	94	106	72	94	69	0	229	249	88	104	157	314	7	0	0	1.432	1.221	1.423	1.278	2.108	0.719	0.280	120	356	304	322	0.518	179	125	177	145	0
1	14	2	"PFM0670"	"M49091_1"	4170	20600	120	1052	1034	228	94	101	37	100	100	0	727	700	185	101	126	172	96	90	0	1.530	1.569	1.578	1.632	1.513	1.564	0.838	120	422	1584	1539	0.614	958	626	940	599	0
1	15	2	"PFM0324"	"M31208_9"	4370	20600	120	624	625	165	85	88	24	100	100	0	794	791	142	95	96	17	100	100	0	0.771	0.776	0.776	0.748	1.427	0.792	0.841	120	458	1238	1236	-0.375	539	699	540	696	0
1	16	2	"PFM0024"	"M11377_3"	4560	20600	130	4191	4031	1073	84	87	21	100	100	0	2265	2192	541	95	96	17	100	100	0	1.893	1.882	1.897	1.883	1.374	1.916	0.873	120	504	6277	6044	0.920	4107	2170	3947	2097	0
1	17	2	"PFM0019"	"M11356_1"	4760	20600	120	415	411	86	86	90	23	100	99	0	431	445	104	95	98	32	100	100	0	0.979	0.929	0.955	0.924	1.569	0.914	0.756	120	480	665	675	-0.030	329	336	325	350	0
1	18	2	"PFM0187"	"M22455_1"	4940	20590	130	65535	61264	8597	91	95	25	100	100	64	41449	40356	12115	96	112	101	100	100	0	1.583	1.519	1.491	1.641	1.586	1.455	0.868	120	492	106797	101433	0.662	65444	41353	61173	40260	0
1	19	2	"PFM0042"	"M12812_3"	5130	20600	120	180	185	47	88	92	24	95	85	0	168	173	39	94	109	100	23	1	0	1.243	1.228	1.229	1.185	1.994	0.439	0.149	120	446	166	176	0.314	92	74	97	79	0
1	20	2	"PFM0044"	"M12812_6"	5320	20590	130	1794	1724	445	84	88	23	100	100	0	1046	995	255	93	95	16	100	100	0	1.794	1.818	1.755	1.846	1.479	1.846	0.880	120	544	2663	2542	0.843	1710	953	1640	902	0
1	21	2	"PFN0072"	"N128_74"	5520	20600	120	221	229	59	84	88	23	98	97	0	390	393	71	91	93	16	100	100	0	0.458	0.480	0.455	0.445	1.641	0.470	0.663	120	483	436	447	-1.126	137	299	145	302	0
1	22	2	"PFN0081"	"N128_88"	5700	20590	120	590	593	164	83	93	83	99	98	0	275	270	60	89	97	84	92	66	0	2.726	2.818	2.884	2.954	1.785	3.060	0.712	120	536	693	691	1.447	507	186	510	181	0
1	1	3	"PFN0030"	"N128_103"	1710	20790	140	11668	10518	4680	81	88	66	100	100	0	5586	5484	3409	91	98	40	100	100	0	2.109	1.935	2.101	1.964	1.647	1.863	0.814	156	716	17082	15830	1.076	11587	5495	10437	5393	0
1	2	3	"PFN0126"	"N130_31"	1910	20790	120	165	175	61	80	83	21	93	83	0	251	279	91	88	91	16	100	100	0	0.521	0.497	0.488	0.439	2.010	0.494	0.588	120	430	248	286	-0.939	85	163	95	191	0
1	3	3	"PFN0135"	"N130_44"	2090	20790	130	316	323	70	78	81	20	100	99	0	324	336	74	88	90	16	100	100	0	1.008	0.988	1.030	0.986	1.545	0.988	0.728	120	509	474	493	0.012	238	236	245	248	0
1	4	3	"PFN0150"	"N131_2"	2290	20790	130	473	468	94	79	88	57	100	99	0	579	591	105	88	93	26	100	100	0	0.802	0.773	0.799	0.762	1.369	0.781	0.844	120	451	885	892	-0.318	394	491	389	503	0
1	5	3	"PFB0094"	"B325"	2420	20740	150	114	208	163	83	109	92	37	34	0	112	143	69	92	103	39	39	30	0	1.550	2.451	2.117	1.908	2.615	2.792	0.670	156	614	51	176	0.632	31	20	125	51	-50
1	6	3	"PFB0096"	"B327"	2670	20790	130	152	152	36	83	105	86	28	0	0	1185	1202	270	91	100	36	100	100	0	0.063	0.062	0.064	0.060	1.659	0.060	0.558	120	543	1163	1180	-3.987	69	1094	69	1111	0
1	7	3	"PFB0098"	"B34"	2840	20780	150	97	105	33	80	83	20	42	22	0	105	111	31	90	91	15	49	25	0	1.133	1.190	1.226	1.150	3.572	1.718	0.076	156	512	32	46	0.181	17	15	25	21	-50
1	8	3	"PFB0100"	"B343"	3050	20790	130	5473	5215	1507	79	81	19	100	100	0	4111	4064	777	88	90	14	100	100	0	1.341	1.292	1.361	1.227	1.530	1.399	0.857	120	477	9417	9112	0.423	5394	4023	5136	3976	0
1	9	3	"PFB0103"	"B347"	3240	20790	130	335	333	78	79	80	18	100	100	0	298	302	60	86	87	14	100	100	0	1.208	1.176	1.188	1.151	1.555	1.254	0.757	120	491	468	470	0.272	256	212	254	216	0
1	10	3	"PFB0106"	"B362"	3430	20780	140	113	119	32	78	78	18	73	46	0	163	171	45	87	89	16	98	92	0	0.461	0.488	0.501	0.461	2.441	0.494	0.364	156	545	111	125	-1.119	35	76	41	84	0
1	11	3	"PFB0128"	"B405"	3620	20780	120	347	352	87	76	79	19	100	99	0	245	261	90	88	91	19	99	98	0	1.726	1.595	1.773	1.716	1.656	1.595	0.670	120	463	428	449	0.788	271	157	276	173	0
1	12	3	"PFB0131"	"B415"	3810	20790	130	327	333	149	80	85	28	97	90	0	509	508	176	91	95	24	100	100	0	0.591	0.607	0.573	0.525	1.808	0.640	0.737	120	503	665	670	-0.759	247	418	253	417	0
1	13	3	"PFB0133"	"B418"	4000	20730	150	101	108	45	87	94	38	21	7	0	101	116	51	94	99	26	32	18	0	2.000	0.955	0.988	1.107	3.639	1.210	0.199	156	563	21	43	1.000	14	7	21	22	-50
1	14	3	"PFB0135"	"B424"	4190	20780	120	1607	1389	863	82	87	33	92	85	0	730	694	412	92	94	17	85	84	0	2.390	2.171	2.290	2.098	2.263	2.309	0.808	120	457	2163	1909	1.257	1525	638	1307	602	0
1	15	3	"PFB0137"	"B427"	4390	20780	150	128	127	38	84	90	45	44	6	0	119	127	43	92	96	34	35	13	0	1.630	1.229	1.253	1.331	2.949	0.953	0.239	156	572	71	78	0.705	44	27	43	35	-50
1	16	3	"PFB0139"	"B431"	4570	20780	130	1703	1583	489	83	92	58	100	100	0	2122	2073	472	89	94	34	100	100	0	0.797	0.756	0.749	0.733	1.473	0.760	0.850	120	553	3653	3484	-0.328	1620	2033	1500	1984	0
1	17	3	"PFB0155"	"B464"	4760	20780	120	145	150	44	85	99	123	9	0	0	149	166	59	93	100	89	19	7	0	1.071	0.890	0.981	0.914	2.259	0.863	0.381	120	498	116	138	0.100	60	56	65	73	0
1	18	3	"PFB0158"	"B467"	4960	20780	120	589	600	162	88	100	116	100	98	0	521	531	122	92	114	133	100	92	0	1.168	1.166	1.211	1.155	1.490	1.215	0.739	120	481	930	951	0.224	501	429	512	439	0
1	19	3	"PFB0160"	"B47"	5170	20770	150	100	105	32	86	90	23	37	17	0	103	113	42	92	104	83	8	1	0	1.273	0.905	1.000	1.053	3.839	0.732	0.105	156	562	25	40	0.348	14	11	19	21	-50
1	20	3	"PFB0163"	"B476"	5340	20780	90	115	119	39	84	88	23	51	32	0	135	149	49	93	96	19	82	61	0	0.738	0.625	0.751	0.599	3.456	0.780	0.159	52	321	73	91	-0.438	31	42	35	56	0
1	21	3	"PFB0166"	"B484"	5530	20780	130	718	714	208	83	85	21	100	100	0	580	575	110	90	92	16	100	100	0	1.296	1.301	1.304	1.242	1.463	1.441	0.839	120	586	1125	1116	0.374	635	490	631	485	0
1	22	3	"PFB0168"	"B489"	5720	20780	120	540	524	148	80	88	64	99	97	0	556	550	113	89	95	85	100	99	0	0.985	0.963	0.963	0.927	1.519	1.001	0.835	120	523	927	905	-0.022	460	467	444	461	0
1	1	4	"PFB0186"	"B513"	1720	20970	120	782	789	171	77	81	20	100	100	0	667	711	234	88	91	18	100	100	0	1.218	1.143	1.191	1.176	1.509	1.096	0.791	120	527	1284	1335	0.284	705	579	712	623	0
1	2	4	"PFB0188"	"B516"	1910	20970	150	94	101	34	79	82	20	38	24	0	122	134	47	89	92	18	76	44	0	0.455	0.489	0.602	0.582	4.388	0.542	0.201	156	545	48	67	-1.138	15	33	22	45	-50
1	3	4	"PFB0191"	"B521"	2110	20970	120	171	176	42	76	78	19	98	92	0	2465	2491	838	88	90	17	100	100	0	0.040	0.042	0.041	0.042	1.777	0.035	0.622	120	465	2472	2503	-4.645	95	2377	100	2403	0
1	4	4	"PFB0193"	"B527"	2300	20970	120	387	386	89	74	77	19	100	100	0	362	365	73	86	87	14	100	100	0	1.134	1.118	1.090	1.118	1.560	1.147	0.755	120	476	589	591	0.181	313	276	312	279	0
1	5	4	"PFB0195"	"B530"	2490	20970	130	183	184	43	78	101	90	58	4	0	168	169	36	88	98	38	91	53	0	1.313	1.309	1.316	1.350	2.087	1.415	0.494	120	542	185	187	0.392	105	80	106	81	0
1	6	4	"PFB0198"	"B536"	2670	20970	120	830	832	237	77	80	21	100	100	0	882	833	225	88	91	16	100	100	0	0.948	1.013	1.025	1.033	1.632	1.011	0.818	120	463	1547	1500	-0.076	753	794	755	745	0
1	7	4	"PFD0038"	"D12635_8"	2890	20960	150	95	103	36	80	82	21	41	21	0	109	117	36	90	92	16	52	31	0	0.789	0.852	1.110	1.042	3.764	1.344	0.214	156	555	34	50	-0.341	15	19	23	27	-50
1	8	4	"PFD0046"	"D13568_2"	3050	20970	130	700	713	201	78	79	19	100	100	0	854	835	281	88	90	15	100	100	0	0.812	0.850	0.828	0.897	1.647	0.806	0.834	120	459	1388	1382	-0.300	622	766	635	747	0
1	9	4	"PFD0050"	"D14936_1"	3240	20970	130	131	138	35	77	79	18	91	76	0	142	149	38	86	87	14	93	87	0	0.964	0.968	1.042	0.975	2.808	1.038	0.327	120	519	110	124	-0.052	54	56	61	63	0
1	10	4	"PFD0055"	"D15909_10"	3440	20980	130	210	210	54	76	78	18	97	95	0	2193	2208	502	87	88	14	100	100	0	0.064	0.063	0.063	0.059	1.529	0.061	0.739	120	544	2240	2255	-3.974	134	2106	134	2121	0
1	11	4	"PFD0058"	"D15909_5"	3630	20970	130	126	134	43	79	80	18	85	62	0	486	504	154	87	90	16	100	100	0	0.118	0.132	0.119	0.117	2.199	0.116	0.375	120	563	446	472	-3.086	47	399	55	417	0
1	12	4	"PFD0060"	"D16430_1"	3840	20980	150	88	95	29	81	85	28	26	12	0	97	108	38	88	93	23	27	13	0	0.778	0.700	1.524	1.401	3.451	1.020	0.115	156	579	16	34	-0.363	7	9	14	20	-50
1	13	4	"PFD0079"	"D16785_4"	4010	20970	120	343	348	102	80	85	30	98	95	0	4153	4068	720	89	93	25	100	100	0	0.065	0.067	0.069	0.065	1.473	0.065	0.783	120	485	4327	4247	-3.950	263	4064	268	3979	0
1	14	4	"PFD0082"	"D16785_6"	4200	20960	120	182	179	45	77	79	19	98	94	0	273	288	92	86	89	17	100	99	0	0.561	0.505	0.473	0.494	1.829	0.434	0.611	120	480	292	304	-0.833	105	187	102	202	0
1	15	4	"PFD0085"	"D16785_9"	4390	20970	120	461	458	115	80	86	45	100	96	0	640	666	189	86	92	34	100	100	0	0.688	0.652	0.710	0.643	1.578	0.627	0.760	120	513	935	958	-0.540	381	554	378	580	0
1	16	4	"PFD0087"	"D17715_10"	4570	20990	90	427	417	120	85	93	55	98	94	0	343	355	71	85	94	41	100	100	0	1.326	1.230	1.212	1.163	1.603	1.453	0.695	52	344	600	602	0.407	342	258	332	270	0
1	17	4	"PFD0092"	"D17715_109"	4770	20970	130	166	436	454	82	95	119	46	37	0	137	267	211	90	98	86	46	41	0	1.787	2.000	2.096	1.907	3.657	2.704	0.522	120	563	131	531	0.838	84	47	354	177	0
1	18	4	"PFD0094"	"D17715_110"	4960	20960	150	672	858	653	82	92	105	87	70	0	577	588	337	90	97	80	90	81	0	1.211	1.558	1.400	1.352	2.471	1.839	0.723	156	616	1077	1274	0.277	590	487	776	498	0
1	19	4	"PFD0112"	"D17715_16"	5150	20960	150	96	102	35	81	84	22	39	19	0	103	108	45	89	93	20	42	21	0	1.071	1.105	1.009	0.977	3.605	0.547	0.123	156	595	29	40	0.100	15	14	21	19	-50
1	20	4	"PFD0115"	"D17715_20"	5340	20960	130	397	400	93	82	89	62	100	99	0	266	262	63	90	95	35	98	94	0	1.790	1.849	1.793	1.944	1.695	1.864	0.692	120	603	491	490	0.840	315	176	318	172	0
1	21	4	"PFD0118"	"D17715_25"	5540	20960	90	167	168	37	83	86	24	96	86	0	152	163	43	92	95	22	92	75	0	1.400	1.197	1.112	1.266	1.863	1.399	0.357	52	352	144	156	0.485	84	60	85	71	0
1	22	4	"PFD0121"	"D17715_28"	5720	20960	120	594	579	193	78	84	45	98	98	0	442	427	132	89	92	36	98	95	0	1.462	1.482	1.470	1.525	2.008	1.550	0.728	120	544	869	839	0.548	516	353	501	338	0
1	1	5	"PFD0124"	"D17715_32"	1730	21160	120	252	242	71	75	78	18	96	95	0	345	340	103	85	86	13	100	100	0	0.681	0.655	0.700	0.642	1.830	0.621	0.714	120	582	437	422	-0.555	177	260	167	255	0
1	2	5	"PFD0126"	"D17715_37"	1920	21160	130	388	387	104	77	78	17	100	99	0	504	537	153	86	88	15	100	100	0	0.744	0.687	0.750	0.675	1.637	0.663	0.752	120	536	729	761	-0.427	311	418	310	451	0
1	3	5	"PFD0143"	"D17715_67"	2110	21150	130	471	476	98	74	76	18	100	100	0	404	406	118	86	89	16	100	100	0	1.248	1.256	1.304	1.335	1.561	1.223	0.793	120	527	715	722	0.320	397	318	402	320	0
1	4	5	"PFD0145"	"D17715_7"	2300	21160	120	140	146	37	74	76	18	95	85	0	151	161	41	86	86	13	98	93	0	1.015	0.960	1.027	0.952	2.254	0.964	0.473	120	466	131	147	0.022	66	65	72	75	0
1	5	5	"PFD0147"	"D17715_76"	2490	21150	150	86	91	31	75	77	18	35	16	0	102	109	35	87	88	14	50	26	0	0.733	0.727	1.000	0.893	4.024	0.883	0.106	156	532	26	38	-0.447	11	15	16	22	-50
1	6	5	"PFD0149"	"D17715_8"	2680	21150	130	267	273	58	77	79	20	100	100	0	290	292	65	89	90	15	100	99	0	0.945	0.966	1.001	0.988	1.644	0.940	0.693	120	512	391	399	-0.081	190	201	196	203	0
1	7	5	"PFD0151"	"D17715_81"	2870	21160	130	297	300	93	78	79	20	98	97	0	483	502	120	88	90	15	100	100	0	0.554	0.536	0.528	0.498	1.629	0.548	0.796	120	545	614	636	-0.851	219	395	222	414	0
1	8	5	"PFD0153"	"D17715_89"	3070	21160	130	2029	2015	791	76	78	18	100	99	0	1931	1957	446	83	85	14	100	100	0	1.057	1.035	1.106	0.914	1.818	1.150	0.839	120	549	3801	3813	0.080	1953	1848	1939	1874	0
1	9	5	"PFE0210"	"E18550_2"	3260	21150	120	136	140	35	76	78	17	95	83	0	967	969	203	81	82	12	100	100	0	0.068	0.072	0.070	0.067	1.777	0.068	0.588	120	485	946	952	-3.884	60	886	64	888	0
1	10	5	"PFE0213"	"E18651_3"	3440	21150	110	158	159	37	74	77	16	97	90	0	171	178	51	84	85	13	97	93	0	0.966	0.904	0.912	0.995	2.121	0.980	0.501	80	432	171	179	-0.051	84	87	85	94	0
1	11	5	"PFE0218"	"E18737_1"	3630	21150	110	159	158	38	75	77	17	96	88	0	1329	1316	389	88	92	21	100	100	0	0.068	0.068	0.068	0.067	1.719	0.054	0.587	80	442	1325	1311	-3.885	84	1241	83	1228	0
1	12	5	"PFE0223"	"E1884_3"	3820	21150	120	2433	2474	848	79	80	19	100	100	0	3563	3700	1092	90	92	22	100	100	0	0.678	0.663	0.648	0.658	1.622	0.640	0.790	120	416	5827	6005	-0.561	2354	3473	2395	3610	0
1	13	5	"PFE0226"	"E18877_2"	4010	21150	120	291	299	84	76	79	19	100	100	0	284	276	64	86	88	16	99	99	0	1.086	1.174	1.178	1.184	1.724	1.212	0.727	120	444	413	413	0.119	215	198	223	190	0
1	14	5	"PFE0228"	"E18957_1"	4200	21150	120	410	418	97	75	77	17	100	100	0	434	469	136	83	84	14	100	100	0	0.954	0.889	0.867	0.903	1.552	0.841	0.769	120	490	686	729	-0.067	335	351	343	386	0
1	15	5	"PFE0249"	"E19870_1"	4380	21150	110	141	145	37	78	80	19	92	75	0	148	176	72	87	88	14	98	93	0	1.033	0.753	0.981	0.800	2.323	0.651	0.450	80	444	124	156	0.047	63	61	67	89	0
1	16	5	"PFE0251"	"E20152_1"	4580	21150	120	126	129	38	81	83	21	75	53	0	128	146	58	90	92	18	76	50	0	1.184	0.857	0.982	1.019	2.560	0.670	0.339	120	516	83	104	0.244	45	38	48	56	0
1	17	5	"PFE0257"	"E20313_1"	4770	21150	120	342	346	97	79	82	21	100	99	0	241	244	56	90	91	15	99	99	0	1.742	1.734	1.747	1.744	1.826	1.875	0.701	120	537	414	421	0.801	263	151	267	154	0
1	18	5	"PFE0260"	"E20360_12"	4970	21160	90	128	136	44	80	83	22	76	59	0	136	156	77	89	91	15	71	53	0	1.021	0.836	0.781	0.911	2.785	0.612	0.258	52	342	95	123	0.030	48	47	56	67	0
1	19	5	"PFE0265"	"E20424_1"	5140	21150	110	115	119	31	77	80	20	71	47	0	1575	1603	292	88	94	46	100	100	0	0.026	0.028	0.032	0.032	1.714	0.022	0.309	80	449	1525	1557	-5.290	38	1487	42	1515	0
1	20	5	"PFE0267"	"E20514_1"	5340	21160	120	198	219	118	79	88	78	78	27	0	1852	1904	652	89	98	64	100	100	0	0.067	0.077	0.069	0.069	1.640	0.080	0.346	120	534	1882	1955	-3.889	119	1763	140	1815	0
1	21	5	"PFE0293"	"E22156_1"	5530	21150	120	2246	2025	1019	81	94	91	100	98	0	1553	1400	662	91	98	61	95	95	0	1.481	1.485	1.474	1.553	2.077	1.569	0.803	120	502	3627	3253	0.566	2165	1462	1944	1309	0
1	22	5	"PFE0299"	"E22468_1"	5710	21150	120	382	411	280	80	86	47	79	70	0	295	333	215	90	94	39	80	70	0	1.473	1.362	1.118	1.205	3.198	1.418	0.537	120	521	507	574	0.559	302	205	331	243	0
1	1	6	"PFE0302"	"E22504_2"	1730	21340	100	95	106	39	76	77	18	50	31	0	109	123	52	84	85	14	62	46	0	0.760	0.769	0.940	1.042	4.947	0.515	0.064	80	442	44	69	-0.396	19	25	30	39	0
1	2	6	"PFE0309"	"E2283_4"	1910	21340	110	281	282	64	78	79	18	100	100	0	200	221	79	86	88	16	100	98	0	1.781	1.511	1.653	1.657	1.880	1.626	0.548	80	464	317	339	0.832	203	114	204	135	0
1	3	6	"PFE0314"	"E22930_2"	2110	21340	120	482	497	140	77	78	18	100	99	0	354	368	136	87	88	14	100	100	0	1.517	1.495	1.606	1.576	1.708	1.468	0.744	120	534	672	701	0.601	405	267	420	281	0
1	4	6	"PFE0318"	"E23098_1"	2300	21340	120	719	721	197	78	79	18	100	100	0	584	570	185	88	89	14	100	100	0	1.292	1.334	1.444	1.411	1.622	1.332	0.796	120	484	1137	1125	0.370	641	496	643	482	0
1	5	6	"PFE0353"	"E24637_1"	2490	21340	120	1241	1241	327	78	80	19	100	100	0	2481	2543	732	88	90	15	100	100	0	0.486	0.474	0.501	0.476	1.465	0.448	0.840	120	466	3556	3618	-1.041	1163	2393	1163	2455	0
1	6	6	"PFE0361"	"E248_3"	2670	21340	120	3179	3027	804	78	80	19	100	100	0	1978	1949	437	89	91	15	100	100	0	1.642	1.585	1.653	1.554	1.544	1.674	0.860	120	475	4990	4809	0.715	3101	1889	2949	1860	0
1	7	6	"PFE0363"	"E24971_1"	2870	21340	120	258	269	76	77	79	19	100	100	0	259	259	67	89	90	13	99	98	0	1.065	1.129	1.135	1.153	1.852	1.157	0.692	120	488	351	362	0.090	181	170	192	170	0
1	8	6	"PFE0367"	"E25193_1"	3050	21340	100	202	206	50	77	78	18	100	100	0	142	156	48	81	82	13	100	97	0	2.049	1.720	1.866	1.852	1.892	1.756	0.461	80	378	186	204	1.035	125	61	129	75	0
1	9	6	"PFE0373"	"E25749_1"	3240	21340	120	339	336	90	79	80	17	100	99	0	962	969	238	79	80	13	100	100	0	0.294	0.289	0.284	0.279	1.608	0.264	0.776	120	525	1143	1147	-1.764	260	883	257	890	0
1	10	6	"PFE0375"	"E25972_1"	3440	21340	120	1801	1784	381	78	80	18	100	100	0	1520	1679	794	84	86	16	100	100	0	1.200	1.070	1.184	1.162	1.647	0.956	0.742	120	534	3159	3301	0.263	1723	1436	1706	1595	0
1	11	6	"PFF0292"	"F18577_5"	3630	21330	120	149	157	41	76	78	18	97	90	0	287	280	68	88	91	20	99	97	0	0.367	0.422	0.388	0.397	1.977	0.381	0.568	120	467	272	273	-1.447	73	199	81	192	0
1	12	6	"PFF0300"	"F18770_1"	3800	21320	150	95	96	25	79	81	19	44	17	0	100	106	28	90	92	20	30	12	0	1.600	1.063	1.170	1.228	3.189	1.044	0.091	156	594	26	33	0.678	16	10	17	16	-50
1	13	6	"PFF0307"	"F19110_2"	4010	21330	120	378	385	81	78	80	18	100	100	0	444	443	111	87	89	15	100	99	0	0.840	0.862	0.860	0.894	1.516	0.833	0.813	120	498	657	663	-0.251	300	357	307	356	0
1	14	6	"PFF0309"	"F19190_1"	4200	21330	130	659	682	126	78	80	18	100	100	0	517	528	181	87	89	15	100	100	0	1.351	1.370	1.422	1.474	1.649	1.311	0.742	120	530	1011	1045	0.434	581	430	604	441	0
1	15	6	"PFF0313"	"F19243_2"	4390	21340	120	1691	1588	483	82	84	21	100	100	0	1352	1402	354	91	92	16	100	100	0	1.276	1.149	1.263	1.091	1.639	1.215	0.793	120	529	2870	2817	0.352	1609	1261	1506	1311	0
1	16	6	"PFF0316"	"F19409_1"	4580	21330	120	205	210	46	82	84	21	100	99	0	313	313	76	90	91	15	100	100	0	0.552	0.574	0.594	0.572	1.655	0.522	0.653	120	502	346	351	-0.858	123	223	128	223	0
1	17	6	"PFF0345"	"F20077_1"	4780	21330	110	118	126	39	80	82	19	72	48	0	133	142	42	88	90	15	91	73	0	0.844	0.852	0.716	0.726	3.355	0.938	0.229	80	457	83	100	-0.244	38	45	46	54	0
1	18	6	"PFF0351"	"F20166_1"	4970	21330	120	178	183	46	79	81	18	100	93	0	192	203	48	88	90	14	100	99	0	0.952	0.904	0.860	0.894	1.891	0.949	0.538	120	514	203	219	-0.071	99	104	104	115	0
1	19	6	"PFF0355"	"F20234_1"	5150	21330	120	124	133	39	79	82	19	81	60	0	142	150	46	90	95	43	62	15	0	0.865	0.900	0.889	0.838	2.961	0.890	0.309	120	508	97	114	-0.209	45	52	54	60	0
1	20	6	"PFF0357"	"F20284_1"	5340	21330	110	208	211	69	80	82	20	98	96	0	335	345	49	89	92	16	100	100	0	0.520	0.512	0.508	0.483	1.538	0.534	0.665	80	429	374	387	-0.943	128	246	131	256	0
1	21	6	"PFF0360"	"F20385_1"	5530	21330	120	721	717	163	80	81	18	100	100	0	632	615	154	90	92	16	100	100	0	1.183	1.213	1.149	1.251	1.567	1.211	0.843	120	532	1183	1162	0.242	641	542	637	525	0
1	22	6	"PFF0362"	"F20385_3"	5720	21330	120	684	681	171	81	83	18	100	100	0	700	696	147	91	91	14	100	100	0	0.990	0.992	0.982	0.985	1.548	1.003	0.841	120	522	1212	1205	-0.014	603	609	600	605	0
1	1	7	"PFF0380"	"F20989_1"	1730	21530	120	1905	1784	417	77	78	18	100	100	0	913	955	319	85	87	14	100	100	0	2.208	1.962	2.165	1.986	1.607	2.000	0.806	120	602	2656	2577	1.143	1828	828	1707	870	0
1	2	7	"PFF0388"	"F21429_3"	1920	21530	130	1597	1541	435	80	81	19	100	100	0	3232	3443	1470	89	92	17	100	100	0	0.483	0.436	0.483	0.437	1.546	0.384	0.812	120	534	4660	4815	-1.051	1517	3143	1461	3354	0
1	3	7	"PFF0396"	"F21560_1"	2110	21530	120	380	381	104	79	81	20	99	99	0	1376	1584	859	89	92	16	100	100	0	0.234	0.202	0.225	0.208	1.600	0.144	0.585	120	518	1588	1797	-2.096	301	1287	302	1495	0
1	4	7	"PFF0401"	"F21821_1"	2300	21530	120	668	647	185	77	79	18	100	100	0	662	668	199	89	90	14	100	100	0	1.031	0.984	1.060	0.955	1.616	0.985	0.779	120	521	1164	1149	0.045	591	573	570	579	0
1	5	7	"PFF0404"	"F21902_1"	2500	21530	130	2158	2153	768	80	82	19	100	100	0	2193	2197	613	90	92	15	100	100	0	0.988	0.984	1.027	0.907	1.571	1.049	0.841	120	533	4181	4180	-0.017	2078	2103	2073	2107	0
1	6	7	"PFF0407"	"F21981_2"	2680	21520	120	9718	9554	2155	85	86	22	100	100	0	7353	7034	2265	93	98	35	100	100	0	1.327	1.364	1.414	1.460	1.584	1.342	0.864	120	468	16893	16410	0.408	9633	7260	9469	6941	0
1	7	7	"PFF0440"	"F22946_1"	2870	21520	120	274	279	65	82	84	21	100	98	0	250	253	69	91	96	35	96	93	0	1.208	1.216	1.278	1.274	1.687	1.192	0.655	120	482	351	359	0.272	192	159	197	162	0
1	8	7	"PFF0446"	"F23145_4"	3070	21530	150	98	104	32	78	80	19	51	27	0	111	118	36	85	87	18	62	34	0	0.769	0.788	0.984	0.903	3.775	0.891	0.168	156	635	46	59	-0.379	20	26	26	33	-50
1	9	7	"PFF0452"	"F23274_1"	3250	21520	100	112	117	34	79	80	17	68	48	0	121	133	43	83	84	15	83	57	0	0.868	0.760	0.904	0.852	3.234	0.936	0.283	80	362	71	88	-0.204	33	38	38	50	0
1	10	7	"PFF0458"	"F23526_2"	3430	21530	120	1785	1722	517	81	83	19	100	100	0	1223	1435	893	87	90	17	100	100	0	1.500	1.217	1.470	1.268	1.722	1.040	0.656	120	499	2840	2989	0.585	1704	1136	1641	1348	0
1	11	7	"PFF0461"	"F23551_1"	3630	21530	120	525	506	144	82	83	20	100	98	0	600	597	172	90	92	16	100	100	0	0.869	0.836	0.870	0.814	1.677	0.826	0.803	120	505	953	931	-0.203	443	510	424	507	0
1	12	7	"PFF0463"	"F23564_1"	3820	21530	120	1141	1078	315	80	82	21	100	100	0	1609	1603	439	89	92	16	100	100	0	0.698	0.659	0.696	0.637	1.611	0.640	0.824	120	497	2581	2512	-0.519	1061	1520	998	1514	0
1	13	7	"PFF1088"	"F45524_1"	4010	21520	120	243	253	60	79	81	19	100	99	0	586	605	172	89	91	15	100	100	0	0.330	0.337	0.325	0.337	1.759	0.289	0.669	120	500	661	690	-1.600	164	497	174	516	0
1	14	7	"PFF1100"	"F45683_2"	4200	21520	120	1680	1684	351	83	85	20	100	100	0	1497	1529	569	91	93	16	100	100	0	1.136	1.113	1.210	1.185	1.537	1.047	0.811	120	546	3003	3039	0.184	1597	1406	1601	1438	0
1	15	7	"PFF1105"	"F45820_1"	4410	21520	100	121	129	38	82	83	20	75	45	0	139	156	54	90	92	15	86	72	0	0.796	0.712	0.750	0.715	4.017	0.692	0.273	80	413	88	113	-0.329	39	49	47	66	0
1	16	7	"PFF1110"	"F46067_3"	4590	21510	120	1360	1326	423	81	83	19	100	100	0	866	822	256	90	91	15	99	99	0	1.648	1.701	1.739	1.803	1.714	1.754	0.843	120	506	2055	1977	0.721	1279	776	1245	732	0
1	17	7	"PFF1112"	"F46181_1"	4780	21520	120	433	419	127	80	82	19	99	97	0	488	489	111	89	91	15	100	100	0	0.885	0.848	0.874	0.782	1.759	0.884	0.810	120	520	752	739	-0.177	353	399	339	400	0
1	18	7	"PFF1114"	"F46183_2"	4970	21520	120	168	167	42	79	81	18	96	90	0	203	209	49	88	89	13	100	100	0	0.774	0.727	0.675	0.701	1.784	0.733	0.616	120	468	204	209	-0.370	89	115	88	121	0
1	19	7	"PFF1142"	"F4688_1"	5150	21520	120	777	738	190	79	82	20	100	100	0	1512	1452	340	89	91	14	100	100	0	0.491	0.483	0.498	0.476	1.613	0.467	0.866	120	495	2121	2022	-1.028	698	1423	659	1363	0
1	20	7	"PFF1151"	"F47145_2"	5350	21520	120	554	555	157	79	81	19	100	100	0	575	542	155	89	91	16	98	98	0	0.977	1.051	1.036	1.141	1.982	1.040	0.824	120	526	961	929	-0.033	475	486	476	453	0
1	21	7	"PFF1154"	"F47255_1"	5530	21530	110	132	138	34	77	79	18	92	73	0	140	150	40	89	89	12	97	90	0	1.078	1.000	0.933	1.064	2.303	1.181	0.351	80	450	106	122	0.109	55	51	61	61	0
1	22	7	"PFF1156"	"F47255_3"	5720	21520	130	127	134	38	77	80	18	89	70	0	140	147	34	89	91	14	96	81	0	0.980	0.983	1.000	1.036	2.305	1.387	0.271	120	629	101	115	-0.029	50	51	57	58	0
1	1	8	"PFF1158"	"F47327_1"	1730	21710	110	135	142	39	78	80	19	90	70	0	605	703	301	87	94	36	100	100	0	0.110	0.104	0.101	0.091	2.026	0.086	0.477	80	464	575	680	-3.184	57	518	64	616	0
1	2	8	"PFF1160"	"F47350_1"	1920	21710	150	99	101	30	80	83	21	43	18	0	107	122	48	92	106	56	15	8	0	1.267	0.700	1.137	0.939	3.839	0.369	0.099	156	629	34	51	0.341	19	15	21	30	-50
1	3	8	"PFF1184"	"F48253_6"	2120	21710	80	109	119	40	77	80	20	59	42	0	132	168	78	89	91	14	86	59	0	0.744	0.532	0.723	0.751	4.000	0.451	0.355	52	314	75	121	-0.426	32	43	42	79	0
1	4	8	"PFF1186"	"F48363_2"	2310	21710	110	113	118	33	79	80	18	67	48	0	128	137	44	88	89	14	78	61	0	0.850	0.796	1.072	0.899	3.317	0.751	0.217	80	458	74	88	-0.234	34	40	39	49	0
1	5	8	"PFF1188"	"F48395_1"	2490	21720	120	117	124	31	80	81	20	76	47	0	1493	1519	363	90	91	14	100	100	0	0.026	0.031	0.034	0.032	1.652	0.029	0.369	120	488	1440	1473	-5.245	37	1403	44	1429	0
1	6	8	"PFF1190"	"F48424_2"	2680	21710	130	740	736	215	82	85	23	99	98	0	799	802	191	93	98	33	100	100	0	0.932	0.922	0.994	0.862	1.669	0.952	0.806	120	557	1364	1363	-0.102	658	706	654	709	0
1	7	8	"PFF1193"	"F48446_1"	2880	21710	120	417	429	112	82	84	20	100	98	0	460	456	136	90	93	19	100	99	0	0.905	0.948	0.973	0.975	1.719	0.930	0.776	120	523	705	713	-0.143	335	370	347	366	0
1	8	8	"PFF1195"	"F48446_5"	3060	21710	110	289	300	80	79	82	21	100	100	0	412	433	104	90	95	33	100	100	0	0.652	0.644	0.672	0.631	1.667	0.612	0.691	80	426	532	564	-0.617	210	322	221	343	0
1	9	8	"PFF1220"	"F49665_1"	3260	21710	120	608	607	138	81	85	24	100	100	0	587	602	179	92	97	31	100	98	0	1.065	1.031	1.099	1.072	1.660	1.000	0.776	120	543	1022	1036	0.090	527	495	526	510	0
1	10	8	"PFF1222"	"F49677_3"	3450	21710	120	2899	2827	694	84	86	23	100	100	0	2926	3062	1320	92	95	18	100	100	0	0.993	0.924	1.008	0.992	1.694	0.839	0.790	120	474	5649	5713	-0.010	2815	2834	2743	2970	0
1	11	8	"PFF1225"	"F49959_1"	3630	21710	120	488	480	97	81	88	84	100	98	0	388	395	125	92	94	27	98	96	0	1.375	1.317	1.384	1.446	1.932	1.270	0.716	120	440	703	702	0.459	407	296	399	303	0
1	12	8	"PFF1234"	"F50107_1"	3810	21720	150	97	105	35	79	85	75	11	0	0	110	124	46	91	94	24	41	19	0	0.947	0.788	0.917	1.001	3.865	11.285	0.022	156	560	37	59	-0.078	18	19	26	33	-50
1	13	8	"PFF1237"	"F50551_1"	4020	21710	120	542	534	128	80	83	20	100	100	0	330	360	166	91	93	16	100	96	0	1.933	1.688	1.979	1.940	1.919	1.569	0.622	120	482	701	723	0.951	462	239	454	269	0
1	14	8	"PFF1239"	"F50598_1"	4200	21710	120	561	562	153	82	85	29	100	99	0	449	508	221	91	93	16	100	100	0	1.338	1.151	1.341	1.200	1.705	1.061	0.696	120	495	837	897	0.420	479	358	480	417	0
1	15	8	"PFF1927"	"F960_2"	4400	21710	130	1311	1236	410	80	82	20	100	99	0	1260	1279	368	89	91	14	100	100	0	1.051	0.971	1.076	0.877	1.803	1.013	0.822	120	553	2402	2346	0.072	1231	1171	1156	1190	0
1	16	8	"PFF1931"	"F960_7"	4580	21710	130	424	408	124	79	81	19	97	95	0	340	337	93	89	90	15	98	98	0	1.375	1.327	1.402	1.307	1.772	1.375	0.786	120	541	596	577	0.459	345	251	329	248	0
1	17	8	"PFF1933"	"F9676_1"	4780	21710	120	696	658	205	78	80	19	98	97	0	720	690	151	88	90	15	100	100	0	0.978	0.963	1.017	0.896	1.825	1.007	0.830	120	520	1250	1182	-0.032	618	632	580	602	0
1	18	8	"PFI0003"	"I10209_1"	4970	21700	130	1344	1318	302	79	81	18	100	100	0	1365	1315	415	89	90	14	100	99	0	0.991	1.011	1.086	1.101	1.780	0.968	0.805	120	562	2541	2465	-0.012	1265	1276	1239	1226	0
1	19	8	"PFI0005"	"I1033_3"	5160	21710	120	207	208	60	77	80	19	94	92	0	3735	3779	1133	89	91	14	100	100	0	0.036	0.036	0.036	0.035	1.476	0.034	0.741	120	482	3776	3821	-4.810	130	3646	131	3690	0
1	20	8	"PFI0009"	"I10565_1"	5350	21700	120	431	440	112	79	81	18	100	100	0	402	386	92	88	90	13	100	99	0	1.121	1.211	1.161	1.239	1.822	1.254	0.770	120	521	666	659	0.165	352	314	361	298	0
1	21	8	"PFI0038"	"I1136_2"	5530	21700	110	194	199	48	79	81	19	100	100	0	210	215	44	89	91	15	100	100	0	0.950	0.952	0.934	0.932	1.799	0.998	0.569	80	454	236	246	-0.073	115	121	120	126	0
1	22	8	"PFI0041"	"I11448_2"	5730	21700	120	322	317	94	79	80	18	99	95	0	13207	13069	3227	93	96	18	100	100	0	0.019	0.018	0.019	0.019	1.318	0.018	0.779	120	534	13357	13214	-5.754	243	13114	238	12976	0
1	1	9	"PFI0043"	"I11495_1"	1740	21900	150	1261	1138	654	78	81	21	98	94	0	3023	2822	1928	89	108	65	100	97	0	0.403	0.388	0.389	0.378	1.985	0.340	0.797	156	768	4117	3793	-1.310	1183	2934	1060	2733	-50
1	2	9	"PFI0045"	"I11523_4"	1930	21900	120	1027	1002	401	81	84	22	100	100	0	864	994	528	95	115	69	100	99	0	1.230	1.024	1.182	1.057	1.840	0.944	0.602	120	466	1715	1820	0.299	946	769	921	899	0
1	3	9	"PFI0048"	"I1175_1"	2120	21900	120	387	386	105	77	79	18	99	99	0	310	339	169	89	91	14	98	95	0	1.403	1.236	1.392	1.422	1.967	1.059	0.616	120	555	531	559	0.488	310	221	309	250	0
1	4	9	"PFI0053"	"I11857_2"	2310	21900	120	396	398	97	77	78	17	100	100	0	295	320	114	87	88	13	100	100	0	1.534	1.378	1.476	1.463	1.777	1.342	0.681	120	507	527	554	0.617	319	208	321	233	0
1	5	9	"PFI0079"	"I12708_1"	2490	21900	120	344	324	96	77	78	19	96	93	0	376	389	135	88	89	13	100	100	0	0.927	0.821	0.858	0.791	1.963	0.757	0.683	120	518	555	548	-0.109	267	288	247	301	0
1	6	9	"PFI0085"	"I12812_3"	2690	21900	120	276	276	63	79	81	22	99	99	0	493	509	153	89	95	41	100	98	0	0.488	0.469	0.479	0.475	1.760	0.424	0.730	120	528	601	617	-1.036	197	404	197	420	0
1	7	9	"PFI0087"	"I12861_2"	2870	21890	110	22976	21515	6376	83	87	26	100	100	0	23880	22479	6989	92	120	154	100	100	0	0.962	0.957	0.956	1.013	1.645	0.916	0.856	80	449	46681	43819	-0.055	22893	23788	21432	22387	0
1	8	9	"PFI0089"	"I12932_1"	3060	21900	120	432	419	125	81	94	56	93	93	0	385	430	202	93	126	150	92	45	0	1.202	1.003	1.136	1.026	1.830	0.848	0.589	120	562	643	675	0.266	351	292	338	337	0
1	9	9	"PFI0099"	"I13128_2"	3260	21900	130	7733	7770	2467	85	99	69	100	100	0	4616	5348	2948	96	119	103	100	100	0	1.692	1.463	1.689	1.521	1.648	1.373	0.731	120	584	12168	12937	0.759	7648	4520	7685	5252	0
1	10	9	"PFI0102"	"I13218_1"	3440	21890	110	310	309	66	85	93	56	100	96	0	283	320	115	96	110	87	97	56	0	1.203	1.000	1.098	1.072	1.734	0.800	0.598	80	484	412	448	0.267	225	187	224	224	0
1	11	9	"PFI0124"	"I13978_1"	3640	21890	110	253	261	53	80	88	83	98	57	0	261	299	122	93	97	29	100	100	0	1.030	0.879	0.969	0.954	1.700	0.725	0.588	80	467	341	387	0.042	173	168	181	206	0
1	12	9	"PFI0126"	"I14041_1"	3830	21890	120	195	195	42	81	87	81	77	13	0	296	329	150	91	94	26	99	97	0	0.556	0.479	0.554	0.512	2.007	0.344	0.546	120	468	319	352	-0.847	114	205	114	238	0
1	13	9	"PFI0128"	"I14195_1"	4020	21890	120	4517	4472	1029	82	85	21	100	100	0	3723	3598	1299	93	96	24	100	100	0	1.222	1.252	1.318	1.366	1.695	1.207	0.817	120	481	8065	7895	0.289	4435	3630	4390	3505	0
1	14	9	"PFI0131"	"I1431_1"	4210	21900	120	273	266	73	82	86	30	95	94	0	267	302	122	92	95	23	99	97	0	1.091	0.876	1.008	0.891	2.043	0.782	0.579	120	531	366	394	0.126	191	175	184	210	0
1	15	9	"PFI0137"	"I14413_3"	4400	21890	120	2634	2496	717	81	85	30	100	100	0	2148	2199	698	90	91	13	100	100	0	1.241	1.145	1.238	1.139	1.645	1.158	0.784	120	501	4611	4524	0.311	2553	2058	2415	2109	0
1	16	9	"PFI0141"	"I14670_1"	4590	21890	120	444	446	110	81	83	20	100	100	0	478	464	135	90	92	14	100	99	0	0.936	0.976	0.990	1.046	1.786	0.940	0.775	120	504	751	739	-0.096	363	388	365	374	0
1	17	9	"PFJ0122"	"J167_5"	4780	21890	110	113	123	32	80	83	19	76	46	0	143	149	38	89	90	15	88	78	0	0.611	0.717	0.636	0.701	2.569	0.804	0.234	80	496	87	103	-0.710	33	54	43	60	0
1	18	9	"PFJ0124"	"J167_7"	4980	21890	90	117	123	34	80	83	19	75	48	0	143	143	38	88	90	15	80	67	0	0.673	0.782	0.765	0.813	3.958	0.891	0.250	52	376	92	98	-0.572	37	55	43	55	0
1	19	9	"PFJ0128"	"J170_18"	5160	21890	120	545	547	140	78	81	21	100	100	0	411	400	120	88	91	14	100	99	0	1.446	1.503	1.585	1.585	1.819	1.542	0.744	120	476	790	781	0.532	467	323	469	312	0
1	20	9	"PFJ0137"	"J171_6"	5320	21920	150	83	86	24	79	82	21	21	7	0	90	97	29	89	92	15	21	12	0	4.000	0.875	1.333	1.326	3.532	1.175	0.067	156	662	5	15	2.000	4	1	7	8	-50
1	21	9	"PFJ0150"	"J181_2"	5530	21880	110	650	646	164	79	81	20	100	100	0	757	766	135	90	93	23	100	100	0	0.856	0.839	0.822	0.817	1.380	0.849	0.834	80	520	1238	1243	-0.224	571	667	567	676	0
1	22	9	"PFJ0153"	"J181_9"	5740	21890	120	117	124	37	78	81	18	75	53	0	1297	1296	381	92	95	23	100	100	0	0.032	0.038	0.041	0.039	1.927	0.034	0.367	120	538	1244	1250	-4.949	39	1205	46	1204	0
1	1	10	"PFJ0179"	"J198_2"	1750	22090	150	107	117	40	76	79	22	60	34	0	133	169	89	89	99	45	49	30	0	0.705	0.512	0.645	0.639	3.594	0.252	0.312	156	775	75	121	-0.505	31	44	41	80	-50
1	2	10	"PFJ0184"	"J206_1"	1930	22080	110	1031	1079	318	81	84	24	100	100	0	611	759	447	97	103	34	100	100	0	1.848	1.508	1.763	1.689	1.764	1.419	0.590	80	440	1464	1660	0.886	950	514	998	662	0
1	3	10	"PFJ0186"	"J206_6"	2130	22090	100	230	231	75	79	81	21	96	92	0	324	357	141	91	94	27	100	98	0	0.648	0.571	0.594	0.530	2.104	0.497	0.591	80	430	384	418	-0.626	151	233	152	266	0
1	4	10	"PFJ0188"	"J212_1"	2310	22080	110	1050	1053	200	75	77	17	100	100	0	613	696	273	87	89	20	100	100	0	1.854	1.606	1.925	1.692	1.531	1.583	0.704	80	503	1501	1587	0.890	975	526	978	609	0
1	5	10	"PFJ0190"	"J212_4"	2510	22090	80	99	105	28	77	78	17	55	32	0	129	138	39	87	88	13	82	63	0	0.524	0.549	0.797	0.693	3.014	0.623	0.235	52	308	64	79	-0.933	22	42	28	51	0
1	6	10	"PFJ0197"	"J218_1"	2680	22080	110	258	264	71	76	79	20	100	100	0	187	200	67	87	89	14	98	96	0	1.820	1.664	1.902	1.852	1.908	1.705	0.593	80	485	282	301	0.864	182	100	188	113	0
1	7	10	"PFJ0220"	"J222_7"	2870	22080	110	603	607	133	81	86	30	100	100	0	399	427	134	90	110	130	98	75	0	1.689	1.561	1.729	1.624	1.591	1.612	0.719	80	538	831	863	0.756	522	309	526	337	0
1	8	10	"PFJ0228"	"J227_3"	3070	22080	100	554	563	128	80	84	25	100	100	0	1103	1222	471	91	97	31	100	100	0	0.468	0.427	0.491	0.446	1.664	0.356	0.672	80	429	1486	1614	-1.094	474	1012	483	1131	0
1	9	10	"PFJ0231"	"J22_1"	3250	22080	110	220	222	63	85	95	54	92	65	0	255	298	127	95	112	75	98	58	0	0.844	0.675	0.744	0.718	1.967	0.558	0.448	80	456	295	340	-0.245	135	160	137	203	0
1	10	10	"PFJ0233"	"J22_3"	3440	22110	150	92	94	27	84	88	26	24	7	0	106	121	52	94	100	35	22	13	0	0.667	0.370	1.000	1.086	3.955	0.329	0.066	156	669	20	37	-0.585	8	12	10	27	-50
1	11	10	"PFJ0238"	"J232_6"	3640	22080	120	491	497	146	81	83	21	99	99	0	221	236	82	92	94	16	97	93	0	3.178	2.889	3.281	3.240	1.880	3.053	0.644	120	522	539	560	1.668	410	129	416	144	0
1	12	10	"PFJ0242"	"J236_1"	3830	22080	120	637	638	180	81	83	20	100	100	0	651	687	319	91	95	32	99	95	0	0.993	0.935	1.075	1.048	1.867	0.816	0.694	120	521	1116	1153	-0.010	556	560	557	596	0
1	13	10	"PFJ0262"	"J248_1"	4020	22080	120	283	276	64	82	84	20	98	97	0	246	284	132	93	96	24	98	97	0	1.314	1.016	1.182	1.117	2.181	0.803	0.559	120	439	354	385	0.394	201	153	194	191	0
1	14	10	"PFJ0264"	"J248_11"	4180	22120	150	85	87	24	81	92	86	0	0	0	95	105	60	93	106	80	4	0	0	2.000	0.500	1.278	1.208	4.976	0.102	0.014	156	631	6	18	1.000	4	2	6	12	-50
1	15	10	"PFJ0267"	"J248_5"	4400	22080	110	152	152	33	80	82	19	97	78	0	148	162	49	91	92	16	95	78	0	1.263	1.014	1.223	1.112	2.479	0.910	0.346	80	486	129	143	0.337	72	57	72	71	0
1	16	10	"PFJ0271"	"J252_2"	4590	22080	120	417	411	129	81	84	49	94	92	0	420	420	104	91	92	14	100	98	0	1.021	1.003	1.034	0.916	2.064	1.097	0.724	120	546	665	659	0.030	336	329	330	329	0
1	17	10	"PFJ0273"	"J252_4"	4780	22080	110	474	469	102	79	83	52	100	100	0	478	474	62	91	92	16	100	100	0	1.021	1.018	1.008	0.994	1.389	1.034	0.817	80	476	782	773	0.030	395	387	390	383	0
1	18	10	"PFJ0275"	"J2541_2"	4970	22090	120	320	312	104	79	82	22	98	94	0	416	407	115	89	91	16	99	98	0	0.737	0.733	0.703	0.715	1.622	0.746	0.807	120	582	568	551	-0.440	241	327	233	318	0
1	19	10	"PFK0357"	"Kn3479_1"	5160	22080	90	133	161	75	79	83	22	82	59	0	155	178	75	88	91	15	94	90	0	0.806	0.911	0.842	0.802	2.424	1.000	0.530	52	378	121	172	-0.311	54	67	82	90	0
1	20	10	"PFK0369"	"Kn3690_1"	5360	22080	100	1197	1165	329	80	81	17	100	100	0	1645	1619	346	89	92	17	100	100	0	0.718	0.709	0.750	0.693	1.407	0.721	0.849	80	380	2673	2615	-0.478	1117	1556	1085	1530	0
1	21	10	"PFK0371"	"Kn3698_1"	5540	22080	120	377	366	121	81	84	22	98	95	0	601	573	152	89	94	24	100	100	0	0.578	0.589	0.580	0.568	1.679	0.594	0.821	120	540	808	769	-0.791	296	512	285	484	0
1	22	10	"PFK0373"	"Kn3698_4"	5730	22080	120	1514	1416	628	79	82	22	100	99	0	856	824	411	90	93	18	100	99	0	1.873	1.822	1.978	1.874	1.670	1.846	0.809	120	516	2201	2071	0.906	1435	766	1337	734	0
1	1	11	"PFK0375"	"Kn3744_1"	1750	22280	100	1948	1938	791	74	76	19	100	100	0	2011	1831	599	86	88	14	100	100	0	0.974	1.068	1.011	0.998	1.707	1.130	0.831	80	449	3799	3609	-0.039	1874	1925	1864	1745	0
1	2	11	"PFK0378"	"Kn3773_1"	1930	22270	120	402	389	110	78	81	21	100	99	0	347	372	161	93	97	27	99	98	0	1.276	1.115	1.254	1.207	2.016	0.992	0.620	120	538	578	590	0.351	324	254	311	279	0
1	3	11	"PFK0408"	"Kn4447_1"	2120	22270	120	182	186	46	76	78	18	98	96	0	205	229	93	89	91	14	97	94	0	0.914	0.786	0.908	0.910	2.154	0.628	0.562	120	527	222	250	-0.130	106	116	110	140	0
1	4	11	"PFK0410"	"Kn4524_1"	2310	22270	110	520	529	115	75	77	18	100	100	0	541	563	129	87	90	20	100	100	0	0.980	0.954	0.982	0.958	1.463	0.946	0.762	80	502	899	930	-0.029	445	454	454	476	0
1	5	11	"PFK0412"	"Kn459_3"	2500	22270	120	953	898	248	75	79	18	100	100	0	1451	1438	613	87	88	13	100	100	0	0.644	0.609	0.679	0.662	1.676	0.539	0.802	120	560	2242	2174	-0.636	878	1364	823	1351	0
1	6	11	"PFK0415"	"Kn4670_1"	2690	22270	110	150	151	36	76	78	18	96	86	0	168	182	53	87	88	13	100	97	0	0.914	0.789	0.768	0.790	2.305	0.734	0.363	80	508	155	170	-0.130	74	81	75	95	0
1	7	11	"PFK0423"	"Kn4895_2"	2870	22270	110	165	171	42	78	81	24	95	90	0	174	187	61	89	93	26	93	82	0	1.024	0.949	0.990	1.030	2.611	0.900	0.389	80	496	172	191	0.034	87	85	93	98	0
1	8	11	"PFK0431"	"Kn5081_1"	3070	22270	120	2105	2082	608	79	81	19	100	100	0	975	965	334	91	93	16	100	100	0	2.292	2.292	2.480	2.442	1.719	2.371	0.818	120	594	2910	2877	1.197	2026	884	2003	874	0
1	9	11	"PFK0462"	"Kn585_3"	3260	22270	110	1562	1480	417	80	82	20	100	100	0	781	748	190	92	94	22	100	100	0	2.151	2.134	2.259	2.205	1.540	2.239	0.855	80	484	2171	2056	1.105	1482	689	1400	656	0
1	10	11	"PFK0466"	"Kn588_2"	3460	22270	120	808	771	229	82	82	19	100	100	0	743	756	287	91	93	19	100	99	0	1.113	1.036	1.141	1.109	1.744	1.000	0.770	120	473	1378	1354	0.155	726	652	689	665	0
1	11	11	"PFK0469"	"Kn5905_4"	3640	22270	120	781	753	251	82	83	21	100	100	0	419	435	188	93	94	15	99	96	0	2.144	1.962	2.315	2.195	1.966	2.002	0.674	120	482	1025	1013	1.100	699	326	671	342	0
1	12	11	"PFK0476"	"Kn603_2"	3820	22270	110	576	573	134	79	83	27	100	100	0	4588	5135	1716	97	150	375	100	100	0	0.111	0.098	0.106	0.099	1.457	0.083	0.720	80	471	4988	5532	-3.176	497	4491	494	5038	0
1	13	11	"PFK0484"	"Kn656_1"	4030	22270	120	257	261	87	78	83	26	97	94	0	376	382	105	96	143	358	19	0	0	0.639	0.640	0.613	0.595	1.940	0.625	0.672	120	518	459	469	-0.645	179	280	183	286	0
1	14	11	"PFK0486"	"Kn657_2"	4200	22260	110	1302	1280	330	79	96	110	100	100	0	912	921	249	94	112	100	100	96	0	1.495	1.452	1.515	1.493	1.622	1.498	0.787	80	371	2041	2028	0.580	1223	818	1201	827	0
1	15	11	"PFK0519"	"Kn819_1"	4400	22270	120	1231	1252	478	81	92	90	97	96	0	5022	5029	1754	93	105	82	100	100	0	0.233	0.237	0.240	0.227	1.881	0.219	0.794	120	574	6079	6107	-2.100	1150	4929	1171	4936	0
1	16	11	"PFK0523"	"Kn8362_1"	4590	22260	110	656	640	147	82	86	54	100	100	0	469	494	149	93	95	26	100	100	0	1.527	1.392	1.515	1.422	1.622	1.466	0.710	80	471	950	959	0.610	574	376	558	401	0
1	17	11	"PFK0526"	"Kn8409_1"	4790	22270	130	804	762	274	80	84	49	98	96	0	549	545	95	92	95	24	100	100	0	1.584	1.506	1.545	1.344	1.759	1.729	0.806	120	601	1181	1135	0.664	724	457	682	453	0
1	18	11	"PFK0538"	"Kn906_1"	4980	22270	120	597	566	181	81	83	21	99	97	0	548	534	101	90	92	14	100	100	0	1.127	1.092	1.128	0.986	1.843	1.177	0.808	120	505	974	929	0.172	516	458	485	444	0
1	19	11	"PFK0541"	"Kn918_1"	5170	22270	120	2546	2322	785	82	84	20	100	100	0	3283	3150	978	91	93	16	100	100	0	0.772	0.732	0.772	0.682	1.741	0.728	0.866	120	534	5656	5299	-0.373	2464	3192	2240	3059	0
1	20	11	"PFK0549"	"Kn945_1"	5360	22270	120	2304	2229	689	81	84	21	100	100	0	1692	1783	562	92	94	17	100	100	0	1.389	1.270	1.454	1.196	1.629	1.322	0.794	120	515	3823	3839	0.474	2223	1600	2148	1691	0
1	21	11	"PFK1038"	"Ks510_8"	5540	22270	120	158	166	61	84	88	26	92	72	0	885	898	220	93	96	18	100	100	0	0.093	0.102	0.096	0.088	1.830	0.087	0.392	120	532	866	887	-3.420	74	792	82	805	0
1	22	11	"PFK1040"	"Ks51_11"	5740	22270	120	626	607	188	81	84	23	100	98	0	1099	1156	414	93	96	18	100	100	0	0.542	0.495	0.537	0.472	1.785	0.449	0.760	120	490	1551	1589	-0.884	545	1006	526	1063	0
1	1	12	"PFK1042"	"Ks51_2"	1730	22470	80	92	95	21	75	77	17	48	26	0	116	128	37	87	88	13	75	53	0	0.586	0.488	0.645	0.612	4.624	0.277	0.036	52	327	46	61	-0.771	17	29	20	41	0
1	2	12	"PFK1044"	"Ks51_4"	1930	22460	110	148	155	47	76	78	18	95	80	0	525	604	230	91	93	17	100	100	0	0.166	0.154	0.167	0.147	2.039	0.109	0.386	80	499	506	592	-2.592	72	434	79	513	0
1	3	12	"PFK1046"	"Ks51_6"	2120	22460	120	222	220	67	76	78	17	100	95	0	197	208	71	89	90	16	95	91	0	1.352	1.210	1.294	1.304	2.154	1.181	0.529	120	554	254	263	0.435	146	108	144	119	0
1	4	12	"PFK1048"	"Ks532_3"	2320	22470	110	103	109	28	76	80	48	26	2	0	135	143	40	85	87	16	83	70	0	0.540	0.569	0.549	0.626	3.072	0.577	0.249	80	494	77	91	-0.889	27	50	33	58	0
1	5	12	"PFK1074"	"Ks56_11"	2500	22470	140	141	143	36	76	80	42	76	30	0	204	213	66	86	88	16	98	96	0	0.551	0.528	0.558	0.508	2.177	0.457	0.486	156	648	183	194	-0.860	65	118	67	127	0
1	6	12	"PFK1076"	"Ks56_16"	2700	22470	110	106	115	34	76	77	18	71	43	0	153	164	53	88	89	12	95	91	0	0.462	0.513	0.500	0.565	2.564	0.503	0.312	80	471	95	115	-1.115	30	65	39	76	0
1	7	12	"PFK1078"	"Ks56_18"	2890	22460	120	342	348	101	77	79	18	99	99	0	263	279	108	90	93	18	97	91	0	1.532	1.434	1.586	1.592	1.963	1.382	0.644	120	574	438	460	0.615	265	173	271	189	0
1	8	12	"PFK1080"	"Ks56_23"	3070	22460	110	273	280	61	80	82	19	100	100	0	320	360	132	93	98	22	100	100	0	0.850	0.749	0.830	0.788	1.873	0.654	0.550	80	450	420	467	-0.234	193	227	200	267	0
1	9	12	"PFK1082"	"Ks56_26"	3260	22470	150	87	89	22	80	81	19	26	8	0	98	104	29	91	94	20	25	9	0	1.000	0.692	1.014	0.877	3.597	0.660	0.059	156	730	14	22	0.000	7	7	9	13	-50
1	10	12	"PFK1085"	"Ks56_32"	3450	22460	110	905	909	156	78	80	19	100	100	0	997	1074	352	91	94	24	100	100	0	0.913	0.845	0.949	0.871	1.451	0.817	0.755	80	465	1733	1814	-0.132	827	906	831	983	0
1	11	12	"PFK1110"	"Ks624_12"	3640	22460	120	587	602	174	79	82	21	100	100	0	509	500	171	91	95	23	99	96	0	1.215	1.279	1.340	1.382	1.781	1.265	0.757	120	517	926	932	0.281	508	418	523	409	0
1	12	12	"PFK1113"	"Ks624_4"	3840	22460	120	499	496	147	81	84	26	98	98	0	552	597	246	95	127	314	85	15	0	0.915	0.827	0.910	0.845	1.909	0.739	0.689	120	602	875	917	-0.129	418	457	415	502	0
1	13	12	"PFK1115"	"Ks625_10"	4040	22460	80	112	111	22	80	83	21	65	28	0	132	142	33	95	97	16	84	55	0	0.865	0.660	0.771	0.695	3.677	0.706	0.069	52	320	69	78	-0.209	32	37	31	47	0
1	14	12	"PFK1117"	"Ks625_14"	4220	22460	120	876	864	309	79	88	84	98	96	0	1340	1291	378	92	102	75	100	97	0	0.639	0.655	0.662	0.637	1.742	0.654	0.834	120	560	2045	1984	-0.647	797	1248	785	1199	0
1	15	12	"PFK1119"	"Ks625_7"	4410	22460	120	618	623	197	81	81	19	100	100	0	486	481	122	92	93	14	100	100	0	1.363	1.393	1.487	1.377	1.730	1.495	0.781	120	523	931	931	0.447	537	394	542	389	0
1	16	12	"PFK1122"	"Ks646_2"	4600	22460	120	233	225	57	81	83	23	100	96	0	498	507	177	94	96	25	100	100	0	0.376	0.349	0.365	0.351	1.854	0.289	0.624	120	557	556	557	-1.410	152	404	144	413	0
1	17	12	"PFK1144"	"Ks66_16"	4790	22460	120	1152	1126	365	80	82	22	100	100	0	795	836	326	94	94	15	100	100	0	1.529	1.410	1.575	1.423	1.805	1.435	0.710	120	529	1773	1788	0.613	1072	701	1046	742	0
1	18	12	"PFK1146"	"Ks66_3"	4970	22460	100	115	118	33	82	84	21	61	40	0	132	131	27	93	94	15	81	60	0	0.846	0.947	1.076	1.009	3.560	1.431	0.135	80	432	72	74	-0.241	33	39	36	38	0
1	19	12	"PFK1149"	"Ks66_7"	5170	22460	120	498	509	130	83	86	21	100	100	0	406	442	188	95	97	21	99	98	0	1.334	1.228	1.302	1.348	1.806	1.124	0.659	120	552	726	773	0.416	415	311	426	347	0
1	20	12	"PFK1151"	"Ks68_13"	5370	22470	130	3885	3841	1290	83	87	24	100	100	0	4885	5132	1985	96	98	22	100	100	0	0.794	0.746	0.866	0.703	1.666	0.705	0.760	120	474	8591	8794	-0.333	3802	4789	3758	5036	0
1	21	12	"PFK1153"	"Ks692_12"	5500	22490	150	102	107	31	84	88	24	39	21	0	110	126	75	94	97	17	45	25	0	1.125	0.719	0.943	0.940	4.109	1.317	0.117	156	667	34	55	0.170	18	16	23	32	-50
1	22	12	"PFK1155"	"Ks692_6"	5740	22450	120	172	177	51	83	86	23	92	82	0	165	170	36	94	96	17	95	87	0	1.254	1.237	1.191	1.176	2.582	1.467	0.419	120	556	160	170	0.326	89	71	94	76	0
1	1	13	"PFM0107"	"M17691_2"	1750	22650	120	327	318	113	73	76	18	99	95	0	331	331	122	87	88	13	99	97	0	1.041	1.004	1.034	1.016	1.956	0.985	0.733	120	658	498	489	0.058	254	244	245	244	0
1	2	13	"PFM0110"	"M18079_3"	1940	22640	110	392	391	86	76	77	17	100	100	0	508	526	168	88	90	17	100	100	0	0.752	0.719	0.781	0.761	1.837	0.663	0.689	80	494	736	753	-0.410	316	420	315	438	0
1	3	13	"PFM0112"	"M18079_5"	2130	22650	120	1468	1417	590	74	75	17	100	100	0	1362	1336	444	87	88	13	100	100	0	1.093	1.075	1.117	1.025	1.748	1.131	0.838	120	539	2669	2592	0.129	1394	1275	1343	1249	0
1	4	13	"PFM0116"	"M18377_2"	2330	22690	150	75	79	20	73	77	42	5	0	0	91	94	18	85	86	14	30	14	0	0.333	0.667	1.333	1.282	3.586	5.579	0.198	156	669	8	15	-1.585	2	6	6	9	-50
1	5	13	"PFM0118"	"M1840_2"	2520	22650	120	426	410	137	75	77	18	97	95	0	290	286	68	85	86	12	100	99	0	1.712	1.667	1.715	1.607	1.979	1.864	0.757	120	475	556	536	0.776	351	205	335	201	0
1	6	13	"PFM0121"	"M18869_1"	2700	22650	120	936	902	318	73	75	18	100	100	0	733	705	217	88	88	13	100	99	0	1.338	1.344	1.405	1.377	1.899	1.412	0.785	120	505	1508	1446	0.420	863	645	829	617	0
1	7	13	"PFM0142"	"M196_6"	2840	22640	90	400	408	82	73	76	19	100	100	0	386	382	76	88	90	19	100	100	0	1.097	1.139	1.184	1.145	1.453	1.108	0.785	52	321	625	629	0.134	327	298	335	294	0
1	8	13	"PFM0144"	"M196_8"	3030	22650	100	2363	2320	689	79	81	19	100	100	0	1498	1696	803	91	95	22	100	100	0	1.623	1.396	1.653	1.422	1.715	1.349	0.723	80	493	3691	3846	0.699	2284	1407	2241	1605	0
1	9	13	"PFM0148"	"M19895_2"	3220	22650	100	312	307	78	80	82	19	100	100	0	260	284	102	91	92	15	100	100	0	1.373	1.176	1.288	1.242	1.668	1.082	0.635	80	445	401	420	0.457	232	169	227	193	0
1	10	13	"PFM0152"	"M20060_1"	3410	22650	100	273	276	79	79	81	19	100	97	0	302	304	73	90	91	14	100	98	0	0.915	0.921	0.945	0.898	1.699	0.926	0.705	80	481	406	411	-0.128	194	212	197	214	0
1	11	13	"PFM0154"	"M20186_2"	3620	22650	150	101	173	138	79	82	20	51	36	0	124	280	255	91	94	21	56	44	0	0.667	0.497	0.557	0.668	3.005	0.502	0.816	156	762	55	283	-0.585	22	33	94	189	-50
1	12	13	"PFM0156"	"M20989_1"	3800	22650	100	1857	1830	543	80	82	20	100	100	0	1111	1161	614	90	92	14	100	100	0	1.740	1.634	1.891	1.792	1.849	1.559	0.664	80	419	2798	2821	0.799	1777	1021	1750	1071	0
1	13	13	"PFM0179"	"M22143_2"	3980	22650	110	406	407	96	79	80	19	100	100	0	375	381	83	91	93	15	100	100	0	1.151	1.131	1.139	1.123	1.604	1.174	0.727	80	524	611	618	0.203	327	284	328	290	0
1	14	13	"PFM0182"	"M22193_2"	4170	22650	130	520	510	96	78	80	19	100	100	0	664	662	183	91	92	14	100	100	0	0.771	0.757	0.796	0.792	1.622	0.697	0.791	120	618	1015	1003	-0.374	442	573	432	571	0
1	15	13	"PFM0184"	"M22193_8"	4360	22650	110	936	906	197	78	80	18	100	100	0	574	630	268	90	91	13	100	100	0	1.773	1.533	1.773	1.606	1.656	1.531	0.629	80	499	1342	1368	0.826	858	484	828	540	0
1	16	13	"PFM0186"	"M22451_2"	4550	22650	100	97	101	26	80	81	18	46	28	0	127	134	40	91	93	15	73	58	0	0.472	0.488	0.675	0.599	3.228	0.559	0.135	80	474	53	64	-1.082	17	36	21	43	0
1	17	13	"PFM0193"	"M22678_3"	4740	22650	100	1565	1484	410	80	82	22	100	100	0	1610	1630	460	92	94	15	100	100	0	0.978	0.913	0.997	0.915	1.531	0.893	0.804	80	466	3003	2942	-0.032	1485	1518	1404	1538	0
1	18	13	"PFM0196"	"M2305_1"	4930	22650	100	119	117	27	78	81	19	73	51	0	282	290	47	92	93	15	100	100	0	0.216	0.197	0.207	0.171	2.178	0.170	0.287	80	483	231	237	-2.212	41	190	39	198	0
1	19	13	"PFM0218"	"M24561_3"	5130	22650	120	1591	1464	548	79	82	20	100	99	0	1007	1000	437	93	94	15	100	99	0	1.654	1.527	1.748	1.542	2.027	1.545	0.772	120	594	2426	2292	0.726	1512	914	1385	907	0
1	20	13	"PFM0224"	"M24933_22"	5320	22650	110	115	117	32	82	84	21	61	41	0	143	162	51	94	95	15	97	77	0	0.673	0.515	0.651	0.627	2.792	0.455	0.146	80	472	82	103	-0.570	33	49	35	68	0
1	21	13	"PFM0227"	"M24933_9"	5500	22650	110	155	155	33	82	85	21	93	78	0	183	184	32	93	94	14	100	96	0	0.811	0.802	0.849	0.751	2.026	0.852	0.411	80	391	163	164	-0.302	73	90	73	91	0
1	22	13	"PFM0229"	"M25032_3"	5700	22650	120	1392	1261	466	81	85	21	100	100	0	1655	1487	520	93	94	15	100	99	0	0.839	0.846	0.850	0.894	2.121	0.841	0.847	120	599	2873	2574	-0.253	1311	1562	1180	1394	0
1	1	14	"PFM0231"	"M2511_3"	1710	22850	110	123	126	32	71	73	16	90	81	0	164	170	43	84	85	12	98	95	0	0.650	0.640	0.656	0.669	2.107	0.677	0.440	80	524	132	141	-0.621	52	80	55	86	0
1	2	14	"PFM0234"	"M25344_2"	1900	22850	120	150	151	44	75	76	16	91	80	0	318	335	125	87	88	13	100	99	0	0.325	0.306	0.318	0.278	1.982	0.272	0.602	120	571	306	324	-1.623	75	231	76	248	0
1	3	14	"PFM0693"	"M50721_5"	2090	22850	120	489	466	143	75	75	17	99	97	0	487	500	128	86	86	12	100	100	0	1.032	0.944	0.991	0.875	1.671	0.975	0.801	120	549	815	805	0.046	414	401	391	414	0
1	4	14	"PFM0695"	"M51089_1"	2270	22840	110	485	483	118	72	73	16	100	100	0	335	335	77	85	86	12	100	100	0	1.652	1.644	1.600	1.659	1.556	1.775	0.746	80	426	663	661	0.724	413	250	411	250	0
1	5	14	"PFM0698"	"M51323_1"	2470	22850	100	1030	991	237	74	75	16	100	100	0	1803	1796	306	85	86	12	100	100	0	0.556	0.536	0.543	0.524	1.386	0.528	0.848	80	440	2674	2628	-0.846	956	1718	917	1711	0
1	6	14	"PFM0702"	"M5172_2"	2650	22850	110	425	439	107	74	77	17	100	100	0	282	273	60	86	88	15	100	98	0	1.791	1.952	1.943	2.014	1.587	2.038	0.774	80	507	547	552	0.841	351	196	365	187	0
1	7	14	"PFM0705"	"M52114_1"	2840	22850	110	1579	1561	386	75	78	20	100	100	0	1496	1525	398	88	95	48	100	100	0	1.068	1.034	1.071	1.058	1.487	1.004	0.841	80	543	2912	2923	0.095	1504	1408	1486	1437	0
1	8	14	"PFM0710"	"M52423_1"	3030	22850	110	934	945	181	78	80	20	100	100	0	935	1005	363	92	100	54	100	100	0	1.015	0.950	1.029	1.002	1.564	0.889	0.774	80	548	1699	1780	0.022	856	843	867	913	0
1	9	14	"PFM0728"	"M53642_4"	3230	22850	110	842	867	155	79	81	18	100	100	0	686	759	273	91	96	32	100	100	0	1.282	1.180	1.343	1.235	1.502	1.156	0.748	80	536	1358	1456	0.359	763	595	788	668	0
1	10	14	"PFM0732"	"M53850_1"	3420	22850	110	4003	4146	798	80	83	21	100	100	0	5103	5644	1939	92	101	45	100	100	0	0.783	0.732	0.824	0.754	1.429	0.664	0.764	80	500	8934	9618	-0.353	3923	5011	4066	5552	0
1	11	14	"PFM0734"	"M53930_1"	3590	22850	110	1103	1112	181	80	82	21	100	100	0	1770	1861	457	93	102	49	100	100	0	0.610	0.584	0.598	0.590	1.343	0.537	0.833	80	495	2700	2800	-0.713	1023	1677	1032	1768	0
1	12	14	"PFM0738"	"M54370_2"	3810	22860	120	96	96	21	77	80	19	47	10	0	123	129	28	88	92	25	68	35	0	0.543	0.463	0.539	0.520	3.953	0.435	0.060	120	602	54	60	-0.881	19	35	19	41	0
1	13	14	"PFM0742"	"M5455_1"	3990	22850	110	212	220	61	76	79	19	100	100	0	1094	1115	176	87	90	15	100	100	0	0.135	0.140	0.141	0.131	1.501	0.128	0.684	80	495	1143	1172	-2.888	136	1007	144	1028	0
1	14	14	"PFM0744"	"M5455_6"	4180	22840	110	432	425	88	78	81	20	100	100	0	273	273	55	91	92	17	100	98	0	1.945	1.907	1.931	1.966	1.627	2.011	0.766	80	511	536	529	0.960	354	182	347	182	0
1	15	14	"PFM0765"	"M55888_4"	4370	22840	110	469	487	120	81	81	18	100	100	0	427	450	177	89	92	18	100	100	0	1.148	1.125	1.274	1.228	1.833	1.065	0.672	80	484	726	767	0.199	388	338	406	361	0
1	16	14	"PFM0770"	"M55941_1"	4550	22870	150	82	83	21	80	81	19	17	4	0	89	95	25	90	92	15	21	10	0	-2.000	0.600	1.304	1.196	3.660	2.289	0.016	156	752	1	8	Error	2	-1	3	5	-50
1	17	14	"PFM0772"	"M56059_1"	4750	22840	110	1627	1596	382	82	82	19	100	100	0	537	532	118	90	92	15	100	100	0	3.456	3.425	3.586	3.443	1.532	3.659	0.808	80	513	1992	1956	1.789	1545	447	1514	442	0
1	18	14	"PFM0780"	"M56462_2"	4940	22850	110	302	295	77	79	82	20	100	100	0	2060	2054	363	91	93	16	100	100	0	0.113	0.110	0.112	0.103	1.486	0.108	0.810	80	523	2192	2179	-3.142	223	1969	216	1963	0
1	19	14	"PFM0782"	"M56512_15"	5130	22850	110	127	129	32	80	82	20	82	56	0	133	140	32	92	94	17	87	62	0	1.146	1.021	1.104	1.024	2.888	1.354	0.181	80	512	88	97	0.197	47	41	49	48	0
1	20	14	"PFM0785"	"M56710_1"	5320	22840	110	987	980	228	83	86	21	100	100	0	880	887	234	92	96	27	100	100	0	1.147	1.128	1.225	1.142	1.551	1.156	0.786	80	464	1692	1692	0.198	904	788	897	795	0
1	21	14	"PFM0809"	"M58416_1"	5490	22840	150	86	88	22	85	87	21	21	4	0	100	106	25	92	95	24	27	7	0	0.125	0.214	1.087	1.011	4.019	0.278	0.018	156	669	9	17	-3.000	1	8	3	14	-50
1	22	14	"PFM0815"	"M58784_1"	5690	22840	150	89	91	25	83	85	20	28	7	0	99	105	22	92	94	15	38	15	0	0.857	0.615	1.370	1.449	3.825	3.207	0.016	156	823	13	21	-0.222	6	7	8	13	-50
1	1	15	"PFM0817"	"M58847_5"	1710	23040	120	549	517	177	73	75	17	99	97	0	609	609	198	85	86	12	100	100	0	0.908	0.847	0.907	0.796	2.014	0.841	0.767	120	643	1000	968	-0.139	476	524	444	524	0
1	2	15	"PFM0820"	"M5894_7"	1900	23030	110	448	448	94	75	77	17	100	100	0	307	318	81	87	89	15	100	100	0	1.695	1.615	1.745	1.657	1.612	1.668	0.723	80	499	593	604	0.762	373	220	373	231	0
1	3	15	"PFM0824"	"M59170_6"	2100	23040	100	100	101	30	76	77	18	60	31	0	119	124	26	86	88	16	77	50	0	0.727	0.658	0.881	1.010	3.047	1.212	0.109	80	457	57	63	-0.459	24	33	25	38	0
1	4	15	"PFM0828"	"M59497_4"	2280	23030	110	1040	1001	232	74	76	17	100	100	0	1139	1130	209	86	87	15	100	100	0	0.917	0.888	0.858	0.879	1.430	0.897	0.854	80	509	2019	1971	-0.124	966	1053	927	1044	0
1	5	15	"PFN0330"	"N134_61"	2480	23040	120	226	228	67	73	76	17	98	96	0	245	250	52	86	87	14	100	100	0	0.962	0.945	0.951	0.873	1.820	0.998	0.702	120	582	312	319	-0.055	153	159	155	164	0
1	6	15	"PFN0332"	"N134_67"	2670	23030	110	634	639	169	75	79	19	100	100	0	697	691	98	86	88	16	100	100	0	0.915	0.932	0.936	0.899	1.324	0.959	0.851	80	483	1170	1169	-0.128	559	611	564	605	0
1	7	15	"PFN0334"	"N134_74"	2860	23030	110	442	442	130	75	77	19	100	100	0	339	340	67	87	93	46	100	97	0	1.456	1.451	1.336	1.415	1.612	1.525	0.774	80	528	619	620	0.542	367	252	367	253	0
1	8	15	"PFN0336"	"N134_76"	3050	23040	100	292	296	69	77	78	18	100	100	0	639	646	99	90	94	33	100	100	0	0.392	0.394	0.388	0.379	1.499	0.390	0.745	80	446	764	775	-1.352	215	549	219	556	0
1	9	15	"PFN0338"	"N134_78"	3240	23030	110	476	481	99	79	81	20	100	100	0	415	429	111	93	96	21	100	100	0	1.233	1.196	1.264	1.226	1.523	1.191	0.768	80	516	719	738	0.302	397	322	402	336	0
1	10	15	"PFN0342"	"N134_83"	3430	23030	100	2513	2383	556	81	83	22	100	100	0	1731	1695	426	95	100	44	100	100	0	1.487	1.439	1.509	1.479	1.493	1.472	0.856	80	462	4068	3902	0.572	2432	1636	2302	1600	0
1	11	15	"PFN0360"	"N135_22"	3620	23030	110	189	195	57	79	82	19	98	95	0	265	267	50	92	95	27	100	98	0	0.636	0.663	0.653	0.624	1.759	0.632	0.577	80	518	283	291	-0.653	110	173	116	175	0
1	12	15	"PFN0363"	"N135_27"	3810	23030	110	310	312	93	78	80	19	100	98	0	275	285	60	89	91	16	100	100	0	1.247	1.194	1.175	1.142	1.630	1.271	0.705	80	501	418	430	0.319	232	186	234	196	0
1	13	15	"PFN0365"	"N135_7"	4000	23030	110	409	412	108	77	79	19	100	100	0	450	447	106	88	91	18	100	98	0	0.917	0.933	0.881	0.943	1.677	0.909	0.766	80	526	694	694	-0.125	332	362	335	359	0
1	14	15	"PFN0367"	"N135_9"	4190	23030	110	484	474	127	78	80	18	100	100	0	443	449	75	90	93	19	100	100	0	1.150	1.103	1.141	1.066	1.424	1.152	0.825	80	499	759	755	0.202	406	353	396	359	0
1	15	15	"PFN0369"	"N136_13"	4360	23030	110	800	764	233	79	80	18	100	100	0	846	834	174	91	94	20	100	100	0	0.955	0.922	0.966	0.890	1.535	0.925	0.811	80	522	1476	1428	-0.066	721	755	685	743	0
1	16	15	"PFN0371"	"N136_16"	4570	23030	110	133	141	38	77	79	18	91	77	0	202	204	38	91	92	14	100	98	0	0.505	0.566	0.540	0.504	2.259	0.579	0.378	80	428	167	177	-0.987	56	111	64	113	0
1	17	15	"PFN0390"	"N137_31"	4740	23030	110	545	549	125	79	81	19	100	100	0	543	557	113	91	93	15	100	100	0	1.031	1.009	1.043	0.999	1.473	1.023	0.802	80	521	918	936	0.044	466	452	470	466	0
1	18	15	"PFN0393"	"N137_38"	4970	23050	150	94	95	22	80	83	21	38	11	0	99	107	25	91	94	16	37	22	0	1.750	0.938	1.208	1.236	3.232	2.427	0.036	156	755	22	31	0.807	14	8	15	16	-50
1	19	15	"PFN0395"	"N137_4"	5140	23030	110	887	874	228	82	85	21	100	100	0	693	707	136	91	95	18	100	100	0	1.337	1.286	1.333	1.257	1.479	1.373	0.809	80	449	1407	1408	0.419	805	602	792	616	0
1	20	15	"PFN0398"	"N137_44"	5330	23030	110	1046	1048	215	84	87	22	100	100	0	507	533	163	91	97	27	100	100	0	2.313	2.181	2.362	2.251	1.519	2.287	0.760	80	516	1378	1406	1.209	962	416	964	442	0
1	21	15	"PFN0400"	"N137_5"	5510	23030	110	1035	1055	229	85	88	25	100	100	0	553	594	212	94	97	21	100	100	0	2.070	1.940	2.284	2.048	1.669	2.000	0.704	80	495	1409	1470	1.049	950	459	970	500	0
1	22	15	"PFN0403"	"N137_53"	5710	23030	110	148	150	36	86	88	23	88	68	0	142	146	28	93	96	20	88	62	0	1.265	1.208	1.217	1.186	2.905	1.851	0.220	80	531	111	117	0.339	62	49	64	53	0
1	1	16	"PFN0420"	"N138_29"	1730	23230	110	99	101	25	74	76	18	60	27	0	128	129	30	87	89	17	77	51	0	0.610	0.643	0.692	0.665	3.563	0.813	0.149	80	518	66	69	-0.714	25	41	27	42	0
1	2	16	"PFN0422"	"N138_30"	1900	23230	110	252	261	56	78	78	19	100	100	0	241	257	57	91	92	15	100	100	0	1.160	1.102	1.142	1.117	1.662	1.187	0.635	80	512	324	349	0.214	174	150	183	166	0
1	3	16	"PFN0427"	"N138_36"	2090	23230	100	99	101	23	77	77	18	56	22	0	118	126	29	89	90	14	83	50	0	0.759	0.649	0.750	0.715	3.384	0.596	0.074	80	468	51	61	-0.399	22	29	24	37	0
1	4	16	"PFN0429"	"N138_39"	2300	23230	120	719	678	263	76	78	19	97	96	0	702	691	172	87	90	16	100	100	0	1.046	0.997	1.015	0.857	2.042	1.075	0.849	120	592	1258	1206	0.064	643	615	602	604	0
1	5	16	"PFN0431"	"N138_43"	2480	23220	110	993	962	330	75	79	23	100	100	0	848	856	224	87	95	66	100	100	0	1.206	1.153	1.148	1.117	1.487	1.198	0.849	80	430	1679	1656	0.271	918	761	887	769	0
1	6	16	"PFN0435"	"N138_51"	2680	23230	150	82	83	18	76	78	20	18	5	0	93	95	19	87	92	50	1	0	0	1.000	0.875	1.167	1.019	3.646	0.241	0.192	156	786	12	15	0.000	6	6	7	8	-50
1	7	16	"PFN0839"	"N163_7"	2880	23220	90	130	131	39	75	77	17	84	69	0	156	158	33	87	89	15	98	90	0	0.797	0.789	0.720	0.691	2.369	0.841	0.333	52	377	124	127	-0.327	55	69	56	71	0
1	8	16	"PFN0843"	"N164_7"	3060	23220	120	849	800	302	77	78	18	99	97	0	794	774	293	88	90	15	100	100	0	1.093	1.054	1.148	1.059	2.028	1.056	0.802	120	583	1478	1409	0.129	772	706	723	686	0
1	9	16	"PFN0846"	"N165_14"	3250	23220	110	618	603	115	77	78	18	100	100	0	677	687	110	90	93	22	100	100	0	0.922	0.881	0.933	0.871	1.370	0.888	0.845	80	520	1128	1123	-0.118	541	587	526	597	0
1	10	16	"PFN0848"	"N165_16"	3440	23220	110	4304	4229	1093	79	82	22	100	100	0	10702	10350	2406	94	102	52	100	100	0	0.398	0.405	0.413	0.405	1.470	0.379	0.857	80	538	14833	14406	-1.328	4225	10608	4150	10256	0
1	11	16	"PFN0852"	"N165_8"	3630	23220	110	218	221	56	80	83	22	100	100	0	277	279	52	94	98	49	100	96	0	0.754	0.762	0.761	0.731	1.559	0.780	0.652	80	538	321	326	-0.407	138	183	141	185	0
1	12	16	"PFN0854"	"N166_2"	3820	23230	90	88	92	27	78	80	20	42	15	0	111	116	24	92	94	16	55	26	0	0.526	0.583	1.000	0.959	4.306	4.267	0.004	52	314	29	38	-0.926	10	19	14	24	0
1	13	16	"PFN0877"	"N168_9"	3970	23250	150	77	79	19	77	79	19	15	2	0	93	95	15	90	92	17	17	4	0	0.000	0.400	1.333	1.459	3.453	12.067	0.001	156	683	3	7	Error	0	3	2	5	-50
1	14	16	"PFN0881"	"N169_15"	4170	23240	150	77	79	17	77	78	18	17	3	0	89	91	13	90	92	17	9	1	0	0.000	2.000	1.400	1.436	3.808	0.067	0.001	156	762	-1	3	Error	0	-1	2	1	-50
1	15	16	"PFN0884"	"N169_20"	4390	23210	80	95	96	26	77	79	18	50	19	0	120	123	22	91	92	15	69	48	0	0.621	0.594	0.754	0.738	3.919	0.863	0.050	52	336	47	51	-0.688	18	29	19	32	0
1	16	16	"PFN0889"	"N170_4"	4580	23210	100	131	132	32	76	78	18	90	68	0	185	189	35	90	92	16	98	96	0	0.579	0.566	0.552	0.521	2.395	0.550	0.381	80	482	150	155	-0.788	55	95	56	99	0
1	17	16	"PFN0891"	"N171_3"	4760	23220	110	316	317	75	78	80	20	100	100	0	354	352	76	91	94	17	100	100	0	0.905	0.916	0.892	0.907	1.576	0.911	0.757	80	546	501	500	-0.144	238	263	239	261	0
1	18	16	"PFN0895"	"N173_3"	4960	23230	100	115	115	28	79	83	23	62	36	0	119	127	34	91	93	15	73	47	0	1.286	1.000	1.100	1.123	3.406	1.168	0.174	80	430	64	72	0.363	36	28	36	36	0
1	19	16	"PFN0917"	"N177_5"	5150	23240	150	91	96	24	82	86	21	39	14	0	103	112	39	92	95	17	39	16	0	0.818	0.700	0.983	0.901	3.974	0.696	0.060	156	681	20	34	-0.290	9	11	14	20	-50
1	20	16	"PFN0923"	"N181_1"	5330	23220	110	958	934	216	85	87	20	100	100	0	860	874	230	94	96	21	100	100	0	1.140	1.088	1.167	1.115	1.669	1.069	0.768	80	511	1639	1629	0.189	873	766	849	780	0
1	21	16	"PFN0925"	"N181_11"	5530	23220	110	2352	2217	735	87	89	24	100	100	0	1642	1564	410	96	99	25	100	100	0	1.465	1.451	1.462	1.424	1.541	1.512	0.861	80	536	3811	3598	0.551	2265	1546	2130	1468	0
1	22	16	"PFN0928"	"N181_17"	5710	23220	110	7947	7207	2138	85	88	22	100	100	0	3387	3310	543	95	100	41	100	100	0	2.388	2.215	2.290	2.118	1.364	2.390	0.860	80	523	11154	10337	1.256	7862	3292	7122	3215	0
1	1	17	"PFN0931"	"N181_21"	1720	23420	110	127	129	33	78	79	19	85	61	0	243	271	102	91	95	20	100	100	0	0.322	0.283	0.355	0.287	2.421	0.213	0.288	80	560	201	231	-1.633	49	152	51	180	0
1	2	17	"PFN0933"	"N181_25"	1910	23420	110	101	107	29	80	82	21	48	28	0	147	169	69	93	96	18	87	72	0	0.389	0.355	0.396	0.374	3.106	0.296	0.134	80	524	75	103	-1.363	21	54	27	76	0
1	3	17	"PFN0958"	"N187_1"	2120	23430	150	81	84	18	79	81	29	8	1	0	93	96	20	90	93	34	7	1	0	0.667	0.833	1.077	1.238	4.454	11.986	0.001	156	763	5	11	-0.585	2	3	5	6	-50
1	4	17	"PFN0960"	"N187_5"	2280	23410	110	869	858	221	77	79	18	100	100	0	568	533	144	87	90	22	98	98	0	1.647	1.751	1.671	1.845	1.796	1.756	0.828	80	403	1273	1227	0.719	792	481	781	446	0
1	5	17	"PFN0964"	"N189_3"	2480	23420	150	80	83	21	77	80	21	18	7	0	92	94	18	87	93	53	2	0	0	0.600	0.857	1.200	1.320	4.374	4.109	0.003	156	725	8	13	-0.737	3	5	6	7	-50
1	6	17	"PFN0966"	"N189_6"	2670	23420	110	736	713	162	78	79	18	100	100	0	1173	1131	197	87	89	20	100	100	0	0.606	0.608	0.601	0.599	1.339	0.587	0.836	80	460	1744	1679	-0.723	658	1086	635	1044	0
1	7	17	"PFN0969"	"N197_2"	2860	23420	110	1829	1715	475	78	79	17	100	100	0	1997	1942	398	89	91	22	100	100	0	0.918	0.883	0.884	0.860	1.393	0.904	0.874	80	532	3659	3490	-0.124	1751	1908	1637	1853	0
1	8	17	"PFN0979"	"N243_1"	3050	23420	110	229	238	59	78	79	18	100	100	0	347	351	57	89	91	16	100	100	0	0.585	0.611	0.608	0.584	1.518	0.608	0.728	80	545	409	422	-0.773	151	258	160	262	0
1	9	17	"PFF1893"	"F8058_1"	3250	23420	110	141	172	96	77	80	20	82	71	0	169	190	89	88	90	13	91	81	0	0.790	0.931	0.915	0.810	2.777	1.030	0.657	80	516	145	197	-0.340	64	81	95	102	0
1	10	17	"PFB0086"	"B312"	3440	23420	110	10076	9502	3061	81	85	23	100	100	0	7258	7260	1160	94	101	44	100	100	0	1.395	1.315	1.410	1.244	1.461	1.434	0.872	80	534	17159	16587	0.480	9995	7164	9421	7166	0
1	11	17	"PFB0247"	"B619"	3620	23400	80	108	110	25	83	87	26	46	17	0	131	137	38	96	98	18	63	50	0	0.714	0.659	0.499	0.598	3.413	0.713	0.062	52	316	60	68	-0.485	25	35	27	41	0
1	12	17	"PFB0263"	"B648"	3810	23420	150	85	88	24	79	82	20	24	4	0	95	97	18	92	94	19	16	4	0	2.000	1.800	0.969	0.941	3.868	8.819	0.003	156	626	9	14	1.000	6	3	9	5	-50
1	13	17	"PFB0272"	"B666"	4010	23420	110	86	87	18	76	78	18	33	5	0	130	133	24	89	91	14	88	72	0	0.244	0.250	0.409	0.359	3.183	0.232	0.034	80	434	51	55	-2.036	10	41	11	44	0
1	14	17	"PFC0108"	"C322"	4200	23410	110	846	832	263	77	78	18	100	100	0	488	485	114	91	92	15	100	100	0	1.937	1.916	1.891	1.845	1.385	2.037	0.842	80	451	1166	1149	0.954	769	397	755	394	0
1	15	17	"PFA0055"	"A14801_28"	4380	23440	150	91	116	72	77	79	18	46	35	0	102	128	59	90	92	15	46	35	0	1.167	1.026	0.982	1.029	3.012	1.282	0.491	156	780	26	77	0.222	14	12	39	38	-50
1	16	17	"PFA0082"	"A18792_10"	4590	23420	90	97	99	25	77	79	19	50	26	0	128	135	48	92	94	15	82	53	0	0.556	0.512	0.666	0.572	4.123	0.501	0.100	52	409	56	65	-0.848	20	36	22	43	0
1	17	17	"PFA0091"	"A18792_4"	4780	23420	80	192	197	62	79	81	19	96	88	0	523	491	153	95	106	39	96	96	0	0.264	0.298	0.300	0.279	1.730	0.283	0.736	52	271	541	514	-1.921	113	428	118	396	0
1	18	17	"PFA0097"	"A19747_2"	4930	23460	150	85	88	21	83	88	32	9	1	0	123	140	55	102	147	373	0	0	0	0.095	0.132	0.371	0.498	4.482	0.096	0.030	156	723	23	43	-3.392	2	21	5	38	-50
1	19	17	"PFA0173"	"A4732_13"	5150	23420	150	93	98	28	84	89	30	21	5	0	115	120	32	98	107	56	10	1	0	0.529	0.636	0.895	0.852	4.170	0.130	0.034	156	697	26	36	-0.918	9	17	14	22	-50
1	20	17	"PFA0219"	"A8784_10"	5340	23420	90	251	261	97	83	86	21	94	92	0	433	432	104	93	95	15	100	100	0	0.494	0.525	0.502	0.466	1.736	0.545	0.705	52	396	508	517	-1.017	168	340	178	339	0
1	21	17	"PFM0561"	"M44175_1"	5530	23410	90	1801	1645	509	79	83	22	100	100	0	1946	1815	501	92	97	45	100	100	0	0.929	0.909	0.887	0.905	1.664	0.874	0.835	52	384	3576	3289	-0.107	1722	1854	1566	1723	0
1	22	17	"PFM0639"	"M46861_1"	5720	23420	150	97	98	27	80	83	21	44	17	0	105	109	22	91	97	44	13	0	0	1.214	1.000	1.357	1.241	4.086	0.216	0.079	156	907	31	36	0.280	17	14	18	18	-50
1	1	18	"PFM0668"	"M48963_5"	1730	23610	110	722	741	207	80	83	23	100	100	0	533	689	498	92	96	20	100	98	0	1.456	1.107	1.417	1.295	1.613	0.851	0.612	80	578	1083	1258	0.542	642	441	661	597	0
1	2	18	"PFM0751"	"M55156_1"	1920	23610	110	129	142	60	84	91	37	61	25	0	157	179	85	97	101	38	65	41	0	0.750	0.707	0.739	0.727	2.812	0.785	0.334	80	538	105	140	-0.415	45	60	58	82	0
1	3	18	"PFM0789"	"M57163_1"	2110	23610	90	93	98	26	80	85	35	26	1	0	255	268	52	90	94	43	100	100	0	0.079	0.101	0.148	0.116	2.624	0.095	0.079	52	365	178	196	-3.666	13	165	18	178	0
1	4	18	"PFM0887"	"M8047_1"	2310	23600	110	623	608	181	80	82	20	100	100	0	740	718	174	88	92	21	100	100	0	0.833	0.838	0.812	0.831	1.669	0.787	0.775	80	559	1195	1158	-0.264	543	652	528	630	0
1	5	18	"PFD0324"	"D37405_1"	2500	23600	90	167	167	48	80	83	21	94	80	0	156	153	25	89	91	14	96	90	0	1.299	1.359	1.176	1.329	2.267	1.669	0.450	52	329	154	151	0.377	87	67	87	64	0
1	6	18	"PFD0374"	"D42243_5"	2670	23630	150	85	88	24	83	87	25	14	3	0	100	106	24	91	94	20	35	16	0	0.222	0.333	0.867	0.916	3.811	3.886	0.009	156	727	11	20	-2.170	2	9	5	15	-50
1	7	18	"PFD0381"	"D42873_1"	2880	23620	150	81	83	21	78	80	19	25	7	0	104	105	19	90	92	23	25	5	0	0.214	0.333	0.959	0.968	3.172	8.406	0.002	156	741	17	20	-2.222	3	14	5	15	-50
1	8	18	"PFD0391"	"D42954_8"	3070	23610	90	153	155	46	78	80	19	92	82	0	209	217	44	91	91	14	100	100	0	0.636	0.611	0.565	0.530	2.137	0.664	0.464	52	361	193	203	-0.654	75	118	77	126	0
1	9	18	"PFD0408"	"D47995_1"	3250	23600	120	1536	1389	520	78	80	18	100	100	0	1476	1400	523	90	92	13	100	100	0	1.052	1.001	1.098	0.997	1.896	1.001	0.825	120	496	2844	2621	0.073	1458	1386	1311	1310	0
1	10	18	"PFD0468"	"D53677_9"	3430	23630	150	86	87	22	81	85	21	23	5	0	98	106	29	93	96	21	28	12	0	1.000	0.462	1.071	1.016	4.337	0.632	0.041	156	524	10	19	0.000	5	5	6	13	-50
1	11	18	"IMX067I"	"Y_IMX067I"	3600	23620	150	86	87	21	85	88	22	14	3	0	96	104	29	97	100	29	14	7	0	-1.000	0.286	0.800	0.839	4.028	0.155	0.012	156	636	0	9	Error	1	-1	2	7	-50
1	12	18	"IOX204I"	"Y_IOX204I"	3810	23600	150	76	78	19	82	83	21	7	1	0	92	96	21	94	98	27	10	1	0	3.000	-2.000	0.941	1.045	3.082	0.124	0.007	156	603	-8	-2	1.585	-6	-2	-4	2	-50
1	13	18	"IDX437I"	"Y_IDX437I"	3980	23620	150	77	80	20	79	81	19	16	3	0	91	93	16	92	94	16	15	2	0	2.000	1.000	1.167	1.141	3.382	37.071	0.000	156	580	-3	2	1.000	-2	-1	1	1	-50
1	14	18	"ILX005I"	"Y_ILX005I"	4180	23650	150	79	82	20	79	81	19	19	5	0	99	99	17	92	93	16	27	8	0	0.000	0.429	1.385	1.262	3.506	6.947	0.003	156	606	7	10	Error	0	7	3	7	-50
1	15	18	"Z_1_10"	"Z_1_10"	4390	23610	150	76	79	19	79	81	19	12	4	0	94	96	17	93	94	16	18	4	0	-3.000	0.000	1.077	1.204	4.205	7.760	0.003	156	537	-2	3	Error	-3	1	0	3	-50
1	16	18	"Z_1_30"	"Z_1_30"	4590	23630	150	84	88	23	81	88	32	14	1	0	96	100	21	95	131	154	0	0	0	3.000	1.400	1.250	1.198	3.832	0.145	0.336	156	572	4	12	1.585	3	1	7	5	-50
1	17	18	"Z_2_70"	"Z_2_70"	4770	23600	130	3564	3496	782	83	92	35	100	100	0	12154	12807	4156	114	181	193	100	100	0	0.289	0.269	0.297	0.274	1.423	0.240	0.807	120	456	15521	16106	-1.790	3481	12040	3413	12693	0
1	18	18	"Z_2_90"	"Z_2_90"	4960	23600	110	5299	5384	1103	86	92	34	100	100	0	16001	17540	5429	119	189	482	100	100	0	0.328	0.304	0.348	0.308	1.407	0.266	0.792	80	426	21095	22719	-1.607	5213	15882	5298	17421	0
1	19	18	"Z_3_10"	"Z_3_10"	5160	23600	90	144	152	52	88	95	30	73	44	0	290	340	131	112	127	80	98	61	0	0.315	0.281	0.344	0.268	2.382	0.174	0.308	52	329	234	292	-1.668	56	178	64	228	0
1	20	18	"Z_3_30"	"Z_3_30"	5320	23640	150	82	85	19	84	90	29	7	0	0	98	104	22	99	107	58	5	0	0	2.000	0.200	1.052	0.978	3.282	0.860	0.054	156	812	-3	6	1.000	-2	-1	1	5	-50
1	21	18	"Z_3_50"	"Z_3_50"	5540	23600	110	866	850	278	78	80	19	100	100	0	1061	1030	231	91	95	38	100	100	0	0.812	0.822	0.846	0.775	1.439	0.845	0.854	80	550	1758	1711	-0.300	788	970	772	939	0
1	22	18	"Z_3_70"	"Z_3_70"	5720	23600	90	2125	1969	674	78	82	35	100	100	0	2344	2226	720	91	102	88	100	100	0	0.909	0.886	0.889	0.883	1.664	0.862	0.862	52	350	4300	4026	-0.138	2047	2253	1891	2135	0
1	1	19	"Z_5_10"	"Z_5_10"	1740	23840	150	84	204	412	77	82	32	17	12	0	99	267	550	88	98	117	11	11	0	0.636	0.709	0.691	0.795	4.233	0.723	0.804	156	909	18	306	-0.652	7	11	127	179	-50
1	2	19	"Z_5_30"	"Z_5_30"	1920	23790	90	179	176	49	83	87	28	92	73	0	163	167	43	95	99	19	92	78	0	1.412	1.292	1.364	1.361	2.794	1.230	0.357	52	367	164	165	0.497	96	68	93	72	0
1	3	19	"Z_5_50"	"Z_5_50"	2110	23790	110	15228	14116	3792	86	93	80	100	100	0	7001	6921	1588	96	115	190	100	100	0	2.193	2.056	2.238	2.053	1.579	2.190	0.853	80	558	22047	20855	1.133	15142	6905	14030	6825	0
1	4	19	"Z_5_70"	"Z_5_70"	2310	23790	110	34899	31493	9390	92	105	113	100	100	0	15060	14692	3043	98	137	318	100	100	0	2.326	2.152	2.230	2.099	1.556	2.292	0.868	80	522	49769	45995	1.218	34807	14962	31401	14594	0
1	5	19	"Z_5_90"	"Z_5_90"	2490	23790	110	56766	51996	13067	99	111	88	100	100	8	23562	22234	5192	100	134	295	100	100	0	2.415	2.345	2.389	2.359	1.525	2.433	0.883	80	558	80129	74031	1.272	56667	23462	51897	22134	0
1	6	19	"Z_6_10"	"Z_6_10"	2700	23800	90	159	163	51	86	88	25	82	67	0	147	152	39	94	94	15	90	71	0	1.377	1.328	1.268	1.303	3.263	1.931	0.245	52	347	126	135	0.462	73	53	77	58	0
1	7	19	"Z_7_50"	"Z_7_50"	2870	23790	110	475	473	92	78	80	19	100	100	0	567	613	218	90	93	21	100	100	0	0.832	0.755	0.820	0.799	1.648	0.664	0.710	80	414	874	918	-0.265	397	477	395	523	0
1	8	19	"Z_7_70"	"Z_7_70"	3070	23800	100	962	942	300	78	81	20	100	100	0	1310	1343	246	89	92	21	100	100	0	0.724	0.689	0.765	0.648	1.582	0.733	0.765	80	447	2105	2118	-0.466	884	1221	864	1254	0
1	9	19	"Z_7_90"	"Z_7_90"	3260	23790	120	1883	1779	532	79	81	20	100	100	0	2101	2098	921	91	93	14	100	100	0	0.898	0.847	0.954	0.922	1.809	0.769	0.758	120	469	3814	3707	-0.156	1804	2010	1700	2007	0
1	10	19	"Z_8_10"	"Z_8_10"	3450	23800	150	86	91	25	80	83	20	29	12	0	105	121	59	93	94	15	40	25	0	0.500	0.393	0.871	0.882	4.116	0.253	0.064	156	552	18	39	-1.000	6	12	11	28	-50
1	11	19	"Z_8_30"	"Z_8_30"	3630	23790	80	105	107	26	84	86	21	48	23	0	137	138	26	94	95	15	88	69	0	0.488	0.523	0.743	0.559	3.025	1.274	0.061	52	284	64	67	-1.034	21	43	23	44	0
1	12	19	"Z_8_50"	"Z_8_50"	3830	23790	110	12424	12269	1934	84	86	21	100	100	0	16311	17598	7907	97	103	54	100	100	0	0.761	0.696	0.770	0.747	1.536	0.592	0.750	80	480	28554	29686	-0.394	12340	16214	12185	17501	0
1	13	19	"PFA32032"	"oPFA32032"	4020	23800	100	110	113	26	81	84	21	58	33	0	136	144	33	95	99	47	35	10	0	0.707	0.653	0.786	0.660	2.803	0.684	0.167	80	399	70	81	-0.500	29	41	32	49	0
1	14	19	"PFC0775"	"oPFC0775"	4210	23790	120	1508	1518	551	82	84	25	100	99	0	1755	1745	745	95	98	40	100	99	0	0.859	0.870	0.965	0.899	1.972	0.820	0.765	120	412	3086	3086	-0.219	1426	1660	1436	1650	0
1	15	19	"PFI17647"	"oPFI17647"	4390	23790	150	89	93	24	81	84	23	25	11	0	105	108	19	95	98	36	10	1	0	0.800	0.923	1.394	1.420	4.296	0.059	0.002	156	541	18	25	-0.322	8	10	12	13	-50
1	16	19	"PFF72435"	"oPFF72435"	4590	23790	110	210	211	49	82	86	24	100	96	0	244	261	98	94	111	100	82	23	0	0.853	0.772	0.834	0.805	1.960	0.626	0.436	80	392	278	296	-0.229	128	150	129	167	0
1	17	19	"PFL0040"	"oPFL0040"	4770	23780	140	2033	1990	1464	86	95	34	94	91	0	1629	1532	860	107	162	167	89	84	0	1.279	1.336	1.385	1.024	2.744	1.587	0.710	156	641	3469	3329	0.355	1947	1522	1904	1425	0
1	18	19	"PFL0041"	"oPFL0041"	4970	23790	110	469	466	122	87	96	33	100	100	0	2353	2517	896	121	172	446	100	98	0	0.171	0.158	0.164	0.158	1.541	0.138	0.710	80	435	2614	2775	-2.547	382	2232	379	2396	0
1	19	19	"PFI17649"	"oPFI17649"	5120	23840	150	94	105	43	87	94	32	24	9	0	117	137	79	110	125	102	7	3	0	1.000	0.667	1.000	0.951	4.248	0.361	0.257	156	761	14	45	0.000	7	7	18	27	-50
1	20	19	"PFJ12790"	"oPFJ12790"	5370	23800	110	129	136	33	80	84	24	87	50	0	456	467	95	96	100	20	100	100	0	0.136	0.151	0.145	0.134	1.814	0.160	0.574	80	466	409	427	-2.877	49	360	56	371	0
1	21	19	"PFJ12792"	"oPFJ12792"	5530	23790	110	621	618	184	78	79	19	100	100	0	599	574	139	91	95	29	100	98	0	1.069	1.118	1.105	1.114	1.553	1.132	0.850	80	515	1051	1023	0.096	543	508	540	483	0
1	22	19	"PFK12895"	"oPFK12895"	5730	23790	80	105	106	27	74	77	19	65	36	0	122	125	28	91	92	17	71	42	0	1.000	0.941	1.255	1.188	3.965	1.109	0.040	52	288	62	66	0.000	31	31	32	34	0
1	1	20	"PFF72440"	"oPFF72440"	1740	23980	110	3165	3037	813	78	81	34	100	100	0	3643	3581	962	86	103	162	100	98	0	0.868	0.847	0.817	0.875	1.774	0.826	0.838	80	465	6644	6454	-0.204	3087	3557	2959	3495	0
1	2	20	"PFH0004"	"oPFH0004"	1930	23990	120	1367	1296	489	79	82	32	100	100	0	956	957	464	91	104	143	91	86	0	1.489	1.405	1.557	1.523	2.006	1.364	0.782	120	599	2153	2083	0.574	1288	865	1217	866	0
1	3	20	"PFD66983"	"oPFD66983"	2110	23990	100	99	101	24	81	83	21	40	16	0	140	146	26	91	95	31	82	31	0	0.367	0.364	0.495	0.404	3.156	0.403	0.050	80	441	67	75	-1.445	18	49	20	55	0
1	4	20	"PFBL B0087"	"oPFBLOB0087"	2300	24000	150	88	91	26	83	95	92	0	0	0	107	108	22	92	120	265	0	0	0	0.333	0.500	0.989	0.945	3.160	1.197	0.051	156	830	20	24	-1.585	5	15	8	16	-50
1	5	20	"PFBL B0089"	"oPFBLOB0089"	2500	23990	110	158	161	40	86	93	33	88	58	0	183	186	27	93	99	64	83	11	0	0.800	0.806	0.775	0.721	2.040	1.059	0.388	80	539	162	168	-0.322	72	90	75	93	0
1	6	20	"PFL0045"	"oPFL0045"	2700	23990	110	464	451	132	81	83	20	100	100	0	3150	3239	596	90	91	14	100	100	0	0.125	0.117	0.118	0.111	1.382	0.119	0.832	80	512	3443	3519	-2.998	383	3060	370	3149	0
1	7	20	"PFF72441"	"oPFF72441"	2880	23970	150	82	83	19	76	79	18	21	8	0	99	99	17	88	90	18	33	6	0	0.545	0.636	1.000	1.046	3.481	0.903	0.017	156	758	17	18	-0.874	6	11	7	11	-50
1	8	20	"PFBL B0090"	"oPFBLOB0090"	3070	23980	120	1327	1197	510	76	79	21	99	99	0	939	869	318	88	90	14	99	98	0	1.470	1.435	1.467	1.473	1.948	1.510	0.863	120	528	2102	1902	0.556	1251	851	1121	781	0
1	9	20	"PFD66986"	"oPFD66986"	3260	23990	150	88	90	24	79	81	20	26	9	0	106	108	20	91	93	15	49	22	0	0.600	0.647	1.000	1.026	3.353	2.547	0.027	156	622	24	28	-0.737	9	15	11	17	-50
1	10	20	"PFL0049"	"oPFL0049"	3430	24020	150	79	81	18	79	80	19	14	2	0	98	101	19	92	94	16	24	12	0	0.000	0.222	1.208	1.245	3.539	2.113	0.019	156	630	6	11	Error	0	6	2	9	-50
1	11	20	"PFK12897"	"oPFK12897"	3650	24010	150	87	90	23	80	82	20	21	10	0	98	101	18	93	95	18	26	8	0	1.400	1.250	0.849	1.056	3.179	3.807	0.020	156	748	12	18	0.485	7	5	10	8	-50
1	12	20	"PFF72442"	"oPFF72442"	3830	23980	120	1709	1572	528	83	86	22	100	100	0	1064	1018	321	96	101	51	99	95	0	1.680	1.615	1.668	1.702	1.786	1.675	0.847	120	555	2594	2411	0.748	1626	968	1489	922	0
1	13	20	"PFF72443"	"oPFF72443"	4020	23980	110	552	544	145	83	86	23	100	100	0	1016	1050	177	97	99	19	100	100	0	0.510	0.484	0.488	0.464	1.354	0.470	0.843	80	506	1388	1414	-0.970	469	919	461	953	0
1	14	20	"PFBL B0094"	"oPFBLOB0094"	4210	23980	110	6746	6959	1338	86	90	28	100	100	0	4592	4983	1663	100	108	59	100	100	0	1.483	1.408	1.562	1.445	1.484	1.464	0.759	80	483	11152	11756	0.568	6660	4492	6873	4883	0
1	15	20	"PFH0026"	"oPFH0026"	4380	23990	120	312	301	81	84	88	27	97	95	0	231	240	62	97	103	56	95	70	0	1.701	1.517	1.669	1.510	1.795	1.477	0.509	120	531	362	360	0.767	228	134	217	143	0
1	16	20	"PFD67003"	"oPFD67003"	4560	23990	110	968	994	156	80	84	20	100	100	0	853	934	374	93	96	20	100	100	0	1.168	1.087	1.169	1.177	1.614	1.001	0.746	80	527	1648	1755	0.225	888	760	914	841	0
1	17	20	"PFM60515"	"oPFM60515"	4750	24000	110	107	110	26	81	83	20	60	31	0	152	155	40	93	96	21	91	60	0	0.441	0.468	0.488	0.440	3.075	0.546	0.146	80	553	85	91	-1.182	26	59	29	62	0
1	18	20	"PFL0099"	"oPFL0099"	4950	24000	120	8833	8397	3001	85	90	28	100	100	0	6454	5975	2230	100	114	45	100	100	0	1.377	1.415	1.541	1.502	2.025	1.458	0.812	120	544	15102	14187	0.461	8748	6354	8312	5875	0
1	19	20	"PFJ12808"	"oPFJ12808"	5140	24000	120	836	829	292	84	87	26	99	99	0	628	597	221	99	102	23	98	92	0	1.422	1.496	1.588	1.607	1.836	1.524	0.788	120	454	1281	1243	0.507	752	529	745	498	0
1	20	20	"PFBL B0145"	"oPFBLOB0145"	5330	24000	110	655	651	191	79	81	20	100	100	0	717	716	141	94	97	21	100	100	0	0.925	0.920	0.908	0.896	1.571	0.950	0.828	80	506	1199	1194	-0.113	576	623	572	622	0
1	21	20	"PFBL B0149"	"oPFBLOB0149"	5520	24000	130	477	492	115	78	82	21	100	100	0	379	380	80	92	96	28	99	99	0	1.390	1.438	1.404	1.457	1.527	1.427	0.807	120	728	686	702	0.475	399	287	414	288	0
1	22	20	"PFI17700"	"oPFI17700"	5700	24000	110	728	739	234	77	80	20	100	100	0	1134	1136	239	89	92	16	100	100	0	0.623	0.632	0.623	0.604	1.442	0.614	0.834	80	564	1696	1709	-0.683	651	1045	662	1047	0
1	1	21	"PFI17702"	"oPFI17702"	1710	24200	110	2063	2104	668	75	77	18	100	100	0	1870	1955	470	86	89	17	100	100	0	1.114	1.086	1.059	1.052	1.296	1.117	0.839	80	598	3772	3898	0.156	1988	1784	2029	1869	0
1	2	21	"PFG0046"	"oPFG0046"	1910	24200	110	450	457	99	77	79	19	100	100	0	518	552	149	88	91	17	100	100	0	0.867	0.819	0.860	0.833	1.528	0.794	0.768	80	542	803	844	-0.205	373	430	380	464	0
1	3	21	"PFBL B0151"	"oPFBLOB0151"	2100	24200	110	1535	1508	453	78	78	18	100	100	0	933	919	218	88	90	17	100	100	0	1.724	1.721	1.692	1.690	1.485	1.795	0.820	80	491	2302	2261	0.786	1457	845	1430	831	0
1	4	21	"PFG0047"	"oPFG0047"	2280	24200	110	511	497	141	77	78	19	100	100	0	303	306	67	87	88	14	100	100	0	2.009	1.918	1.962	1.879	1.517	2.063	0.797	80	508	650	639	1.007	434	216	420	219	0
1	5	21	"PFD67004"	"oPFD67004"	2480	24200	120	906	858	357	78	80	23	98	97	0	628	588	225	87	89	14	98	98	0	1.530	1.557	1.542	1.585	2.357	1.635	0.823	120	547	1369	1281	0.614	828	541	780	501	0
1	6	21	"PFL0107"	"oPFL0107"	2670	24200	120	929	840	347	78	80	20	98	97	0	399	369	129	87	89	14	96	91	0	2.728	2.702	2.615	2.675	2.126	2.901	0.822	120	522	1163	1044	1.448	851	312	762	282	0
1	7	21	"PFM60519"	"oPFM60519"	2850	24200	100	779	747	208	76	78	18	100	100	0	1630	1615	346	88	88	13	100	100	0	0.456	0.439	0.425	0.428	1.342	0.420	0.845	80	448	2245	2198	-1.133	703	1542	671	1527	0
1	8	21	"PFI17707"	"oPFI17707"	3050	24200	110	832	801	279	75	78	19	100	100	0	905	905	217	88	90	14	100	100	0	0.927	0.889	0.891	0.842	1.406	0.934	0.815	80	550	1574	1543	-0.110	757	817	726	817	0
1	9	21	"PFBL B0154"	"oPFBLOB0154"	3250	24190	110	5813	5264	1605	79	81	20	100	100	0	10005	9494	2699	92	97	37	100	100	0	0.578	0.551	0.542	0.547	1.541	0.525	0.861	80	505	15647	14587	-0.790	5734	9913	5185	9402	0
1	10	21	"PFM60520"	"oPFM60520"	3430	24190	110	610	596	164	79	80	19	100	100	0	515	499	128	92	96	39	100	100	0	1.255	1.270	1.290	1.268	1.470	1.316	0.842	80	480	954	924	0.328	531	423	517	407	0
1	11	21	"PFBL B0158"	"oPFBLOB0158"	3630	24190	110	500	493	152	79	80	19	100	100	0	1779	1750	427	92	98	65	100	100	0	0.250	0.250	0.244	0.239	1.464	0.239	0.828	80	480	2108	2072	-2.003	421	1687	414	1658	0
1	12	21	"PFI17709"	"oPFI17709"	3810	24190	110	4959	4703	1562	82	86	24	100	100	0	3097	2993	696	96	106	111	100	100	0	1.625	1.595	1.562	1.536	1.458	1.662	0.882	80	527	7878	7518	0.701	4877	3001	4621	2897	0
1	13	21	"PFG0048"	"oPFG0048"	4010	24190	120	10045	9061	3430	86	89	26	100	100	0	7025	6304	2382	97	106	101	100	98	0	1.438	1.446	1.473	1.547	2.045	1.479	0.879	120	634	16887	15182	0.524	9959	6928	8975	6207	0
1	14	21	"PFM60526"	"oPFM60526"	4200	24190	110	2207	2137	639	86	89	23	100	100	0	1932	1903	377	99	102	21	100	100	0	1.157	1.137	1.130	1.093	1.363	1.155	0.851	80	539	3954	3855	0.211	2121	1833	2051	1804	0
1	15	21	"PFM60528"	"oPFM60528"	4390	24190	110	1099	1006	265	82	85	22	100	100	0	1035	1011	151	97	98	19	100	100	0	1.084	1.011	1.015	0.970	1.335	1.049	0.845	80	522	1955	1838	0.117	1017	938	924	914	0
1	16	21	"PFL0111"	"oPFL0111"	4570	24200	110	163	165	46	78	81	21	95	78	0	351	362	84	93	95	22	100	100	0	0.329	0.323	0.327	0.311	1.773	0.316	0.538	80	550	343	356	-1.602	85	258	87	269	0
1	17	21	"E598_1c"	"E598_1c"	4780	24200	80	89	91	19	77	80	20	32	5	0	113	118	21	92	95	21	46	23	0	0.571	0.538	0.875	0.813	2.760	0.341	0.033	52	316	33	40	-0.807	12	21	14	26	0
1	18	21	"E598_1e"	"E598_1e"	4960	24200	150	83	86	20	77	81	21	26	7	0	100	101	17	93	94	18	25	7	0	0.857	1.125	1.321	1.164	3.078	4.404	0.015	156	606	13	17	-0.222	6	7	9	8	-50
1	19	21	"E598_1g"	"E598_1g"	5120	24200	150	86	89	24	79	82	21	29	10	0	94	105	37	94	95	17	22	15	0	100000.000	0.909	0.789	0.799	4.148	0.420	0.036	156	573	7	21	16.610	7	0	10	11	-50
1	20	21	"E598_1i"	"E598_1i"	5340	24190	110	1500	1544	398	79	82	22	100	100	0	4814	4800	1224	93	96	21	100	100	0	0.301	0.311	0.332	0.312	1.559	0.277	0.776	80	537	6142	6172	-1.732	1421	4721	1465	4707	0
1	21	21	"F48446_9a"	"F48446_9a"	5520	24270	80	98	106	37	82	86	26	38	21	0	105	105	20	96	100	21	26	5	0	1.778	2.667	1.538	1.640	5.377	4.214	0.043	52	251	25	33	0.830	16	9	24	9	0
1	22	21	"F48446_9c"	"F48446_9c"	5720	24220	150	77	82	24	78	80	20	16	6	0	98	100	16	91	93	17	25	7	0	-0.143	0.444	1.000	1.007	4.256	13.524	0.003	156	876	6	13	Error	-1	7	4	9	-50
1	1	22	"I12861_2g"	"I12861_2g"	1730	24390	110	112	117	29	73	75	18	82	53	0	122	130	29	85	87	15	91	65	0	1.054	0.978	1.000	0.980	2.569	0.968	0.090	80	592	76	89	0.076	39	37	44	45	0
1	2	22	"I12861_2i"	"I12861_2i"	1920	24390	100	150	160	47	73	75	17	95	88	0	174	181	35	85	87	14	100	98	0	0.865	0.906	0.881	0.817	2.112	0.970	0.445	80	409	166	183	-0.209	77	89	87	96	0
1	3	22	"J512_2a"	"J512_2a"	2070	24380	150	77	78	18	73	77	61	1	0	0	86	87	14	84	86	14	17	4	0	2.000	1.667	1.000	1.063	3.378	105.655	0.002	156	879	6	8	1.000	4	2	5	3	-50
1	4	22	"J512_2c"	"J512_2c"	2320	24420	150	72	75	17	73	75	19	13	1	0	87	89	14	84	86	13	21	7	0	-0.333	0.400	1.236	1.291	3.381	15.389	0.002	156	911	2	7	Error	-1	3	2	5	-50
1	5	22	"J512_2e"	"J512_2e"	2500	24380	150	79	80	18	74	76	20	20	3	0	90	92	17	85	87	19	21	4	0	1.000	0.857	1.031	1.229	3.730	0.292	0.005	156	702	10	13	0.000	5	5	6	7	-50
1	6	22	"J512_2g"	"J512_2g"	2690	24390	150	76	78	19	74	76	17	18	7	0	88	91	17	85	87	19	17	4	0	0.667	0.667	0.817	0.840	4.410	0.048	0.000	156	754	5	10	-0.585	2	3	4	6	-50
1	7	22	"M40872_8a"	"M40872_8a"	2890	24390	150	77	79	20	73	75	18	23	6	0	86	88	15	85	87	13	21	7	0	4.000	2.000	1.384	1.508	3.745	11.795	0.003	156	749	5	9	2.000	4	1	6	3	-50
1	8	22	"M40872_8c"	"M40872_8c"	3040	24400	150	76	81	20	73	77	42	5	0	0	89	91	14	85	87	15	20	7	0	0.750	1.333	1.429	1.474	3.541	0.014	0.000	156	791	7	14	-0.415	3	4	8	6	-50
1	9	22	"M40872_8e"	"M40872_8e"	3240	24400	150	76	79	20	76	78	19	18	5	0	92	92	14	88	92	31	4	0	0	0.000	0.750	1.300	1.282	4.464	9.926	0.002	156	849	4	7	Error	0	4	3	4	-50
1	10	22	"M40872_8g"	"M40872_8g"	3430	24420	150	80	81	20	76	78	19	17	7	0	93	95	16	89	92	18	19	5	0	1.000	0.833	1.053	1.174	3.148	3.513	0.022	156	920	8	11	0.000	4	4	5	6	-50
1	11	22	"M40872_8i"	"M40872_8i"	3630	24380	110	147	155	41	76	79	20	96	83	0	131	135	27	90	96	59	22	1	0	1.732	1.756	1.960	1.812	2.633	0.158	0.034	80	565	112	124	0.792	71	41	79	45	0
1	12	22	"EMPTY"	"EMPTY"	3830	24380	90	202	220	96	80	81	20	94	86	0	220	226	72	90	93	17	100	96	0	0.938	1.029	1.021	0.921	2.174	1.136	0.659	52	409	252	276	-0.092	122	130	140	136	0
1	13	22	"EMPTY"	"EMPTY"	4010	24380	90	296	313	142	80	85	22	98	98	0	282	319	147	91	95	17	100	98	0	1.131	1.022	1.042	1.025	2.099	0.956	0.682	52	400	407	461	0.177	216	191	233	228	0
1	14	22	"EMPTY"	"EMPTY"	4200	24380	90	227	269	123	80	84	22	94	88	0	234	249	77	93	95	18	100	100	0	1.043	1.212	1.088	1.022	2.052	1.280	0.645	52	414	288	345	0.060	147	141	189	156	0
1	15	22	"EMPTY"	"EMPTY"	4390	24380	90	329	364	158	81	82	20	100	100	0	369	359	126	92	94	16	100	100	0	0.895	1.060	1.049	1.006	1.648	1.089	0.762	52	414	525	550	-0.160	248	277	283	267	0
1	16	22	"EMPTY"	"EMPTY"	4590	24380	100	318	405	258	75	77	19	98	95	0	354	401	223	89	91	21	95	92	0	0.917	1.058	1.134	1.078	2.162	1.107	0.762	80	500	508	642	-0.125	243	265	330	312	0
1	17	22	"EMPTY"	"EMPTY"	4770	24380	90	236	250	97	75	77	19	100	100	0	257	263	85	88	90	19	100	100	0	0.953	1.000	0.986	0.976	1.711	1.005	0.670	52	400	330	350	-0.070	161	169	175	175	0
1	18	22	"EMPTY"	"EMPTY"	4970	24390	100	182	190	75	76	77	17	92	85	0	211	212	59	88	89	14	96	92	0	0.862	0.919	0.888	0.779	2.148	1.035	0.574	80	399	229	238	-0.215	106	123	114	124	0
1	19	22	"EMPTY"	"EMPTY"	5120	24390	150	78	80	20	77	80	19	18	5	0	87	90	14	91	93	16	12	2	0	-0.250	-3.000	1.000	1.221	3.987	7.244	0.005	156	717	-3	2	Error	1	-4	3	-1	-50
1	20	22	"EMPTY"	"EMPTY"	5310	24390	150	76	79	22	79	82	24	13	1	0	91	94	19	93	96	18	8	4	0	1.500	0.000	1.264	1.429	4.286	40.486	0.000	156	770	-5	1	0.585	-3	-2	0	1	-50
1	21	22	"EMPTY"	"EMPTY"	5500	24390	150	80	85	25	80	82	22	16	5	0	94	97	19	93	97	20	14	5	0	0.000	1.250	1.000	1.154	4.120	6.136	0.011	156	774	1	9	Error	0	1	5	4	-50
1	22	22	"EMPTY"	"EMPTY"	5690	24390	150	79	81	21	80	82	20	17	5	0	92	93	14	91	93	17	12	1	0	-1.000	0.500	1.333	1.560	3.199	7.316	0.008	156	845	0	3	Error	-1	1	1	2	-50
2	1	1	"PFA0116"	"A23157_2"	6340	20530	170	1915	1754	843	83	96	76	99	97	0	958	934	426	91	102	64	99	97	0	2.113	1.982	2.089	1.882	1.728	2.156	0.775	208	1083	2699	2514	1.079	1832	867	1671	843	0
2	2	1	"PFA0048"	"A14801_13"	6530	20540	160	3404	3409	1522	85	99	88	99	97	0	1776	1866	829	96	110	76	100	100	0	1.976	1.878	2.042	1.749	1.715	2.008	0.790	208	665	4999	5094	0.982	3319	1680	3324	1770	0
2	3	1	"PFA0211"	"A8109_3"	6720	20540	150	1918	1801	778	83	85	23	100	100	0	1738	1684	657	92	95	20	100	100	0	1.115	1.079	1.087	1.054	1.423	1.143	0.799	156	575	3481	3310	0.157	1835	1646	1718	1592	0
2	4	1	"PFA0021"	"A11962_3"	6900	20540	160	257	256	85	82	87	26	98	93	0	265	283	98	90	95	25	99	98	0	1.000	0.902	0.902	0.865	1.877	0.869	0.647	208	695	350	367	0.000	175	175	174	193	0
2	5	1	"PFA0164"	"A3310_6"	7090	20550	160	703	675	198	85	88	26	100	99	0	529	523	133	91	96	27	100	100	0	1.411	1.366	1.399	1.332	1.562	1.426	0.857	208	716	1056	1022	0.497	618	438	590	432	0
2	6	1	"PFA0033"	"A13725_2"	7290	20540	150	323	334	81	83	86	22	100	99	0	580	593	155	93	95	19	100	100	0	0.493	0.502	0.510	0.498	1.498	0.456	0.788	156	633	727	751	-1.021	240	487	251	500	0
2	7	1	"PFB0041"	"B180"	7480	20540	150	1071	1182	414	83	86	22	100	100	0	1048	1051	358	91	94	18	100	100	0	1.032	1.145	1.207	1.156	1.487	1.175	0.809	156	619	1945	2059	0.046	988	957	1099	960	0
2	8	1	"PFB0043"	"B186"	7670	20540	150	1150	1231	387	83	87	23	100	100	0	1047	1107	285	90	93	18	100	100	0	1.115	1.129	1.123	1.110	1.281	1.161	0.872	156	607	2024	2165	0.157	1067	957	1148	1017	0
2	9	1	"PFB0048"	"B197"	7840	20550	150	682	676	153	81	85	21	100	100	0	1275	1260	272	90	93	19	100	100	0	0.507	0.509	0.503	0.505	1.244	0.490	0.882	156	591	1786	1765	-0.979	601	1185	595	1170	0
2	10	1	"PFB0056"	"B218"	8050	20540	150	837	835	254	82	85	21	100	100	0	16675	16647	5295	92	98	27	100	100	0	0.046	0.045	0.045	0.045	1.261	0.041	0.840	156	656	17338	17308	-4.457	755	16583	753	16555	0
2	11	1	"PFB0059"	"B241"	8240	20550	150	130	132	34	85	88	21	75	55	0	384	384	93	97	100	27	100	100	0	0.157	0.164	0.167	0.147	2.385	0.123	0.242	156	566	332	334	-2.673	45	287	47	287	0
2	12	1	"PFB0069"	"B270"	8420	20530	150	590	609	170	85	87	22	100	100	0	544	538	150	92	94	18	100	100	0	1.117	1.175	1.153	1.195	1.482	1.148	0.833	156	660	957	970	0.160	505	452	524	446	0
2	13	1	"PFB0161"	"B471"	8630	20530	150	1381	1425	408	86	88	22	100	100	0	1034	1024	268	93	95	16	100	100	0	1.376	1.438	1.421	1.449	1.457	1.456	0.831	156	652	2236	2270	0.461	1295	941	1339	931	0
2	14	1	"PFB0183"	"B508"	8810	20540	150	544	539	131	86	89	22	100	100	0	597	593	116	93	96	18	100	100	0	0.909	0.906	0.954	0.885	1.447	0.948	0.775	156	584	962	953	-0.138	458	504	453	500	0
2	15	1	"PFB0185"	"B511"	9000	20530	150	559	587	229	88	93	44	100	100	0	616	680	304	97	101	24	100	100	0	0.908	0.856	0.892	0.875	1.438	0.808	0.704	156	624	990	1082	-0.140	471	519	499	583	0
2	16	1	"PFB0199"	"B537"	9180	20530	150	838	836	226	89	94	44	100	100	0	723	742	311	97	103	25	100	99	0	1.196	1.158	1.242	1.207	1.587	1.060	0.682	156	627	1375	1392	0.259	749	626	747	645	0
2	17	1	"PFB0205"	"B549"	9370	20520	150	1248	1277	304	88	90	22	100	100	0	1166	1150	342	95	98	19	100	100	0	1.083	1.127	1.139	1.155	1.403	1.097	0.826	156	663	2231	2244	0.115	1160	1071	1189	1055	0
2	18	1	"PFB0211"	"B556"	9570	20530	160	20937	19132	9084	87	90	23	100	100	0	11070	10065	4402	95	97	17	100	100	0	1.900	1.910	1.997	1.918	1.962	2.059	0.837	208	709	31825	29015	0.926	20850	10975	19045	9970	0
2	19	1	"PFC0047"	"C187"	9760	20530	150	6536	6341	1377	89	92	25	100	100	0	2793	2931	810	96	98	18	100	100	0	2.390	2.205	2.433	2.202	1.416	2.383	0.782	156	592	9144	9087	1.257	6447	2697	6252	2835	0
2	20	1	"PFC0049"	"C191"	9940	20520	150	2282	2463	909	88	93	26	100	100	0	1550	1555	493	99	103	28	100	100	0	1.512	1.631	1.581	1.620	1.427	1.651	0.812	156	706	3645	3831	0.597	2194	1451	2375	1456	0
2	21	1	"PFC0053"	"C199"	10140	20520	150	663	674	148	87	91	24	100	100	0	609	597	125	97	103	30	100	100	0	1.125	1.174	1.163	1.182	1.400	1.158	0.799	156	680	1088	1087	0.170	576	512	587	500	0
2	22	1	"PFC0064"	"C230"	10330	20520	150	206	208	51	88	521	3484	0	0	0	171	181	46	95	467	3190	0	0	0	1.553	1.395	1.408	1.442	1.950	3.550	0.596	156	860	194	206	0.635	118	76	120	86	0
2	1	2	"PFC0067"	"C234"	6350	20720	150	4501	4543	1174	84	106	105	100	100	0	2035	2202	810	93	114	88	100	100	0	2.274	2.114	2.331	2.163	1.355	2.182	0.793	156	564	6359	6568	1.186	4417	1942	4459	2109	0
2	2	2	"PFC0074"	"C249"	6520	20710	150	314	331	113	88	114	125	88	41	0	346	368	190	101	130	106	89	61	0	0.922	0.910	0.968	0.926	1.994	0.874	0.492	156	323	471	510	-0.116	226	245	243	267	-50
2	3	2	"PFK0421"	"Kn479_3"	6720	20720	150	287	290	79	87	89	24	100	100	0	546	568	189	97	105	39	100	100	0	0.445	0.431	0.443	0.424	1.522	0.392	0.692	156	343	649	674	-1.167	200	449	203	471	0
2	4	2	"PFK0499"	"Kn722_1"	6900	20720	120	285	294	81	90	94	30	100	100	0	440	466	118	97	103	31	100	100	0	0.569	0.553	0.542	0.539	1.477	0.513	0.641	120	310	538	573	-0.815	195	343	204	369	0
2	5	2	"PFK0529"	"Kn862_1"	7090	20710	150	1725	1711	654	88	92	27	100	100	0	2120	2100	714	97	106	35	100	100	0	0.809	0.810	0.780	0.793	1.358	0.778	0.866	156	388	3660	3626	-0.305	1637	2023	1623	2003	0
2	6	2	"PFK0159"	"Kn1106_2"	7310	20710	150	199	203	60	85	88	22	96	89	0	190	192	49	96	103	29	95	73	0	1.213	1.229	1.317	1.190	2.018	1.335	0.516	156	358	208	214	0.278	114	94	118	96	-50
2	7	2	"PFK0179"	"Kn1255_4"	7480	20720	150	2536	2737	1157	85	89	23	100	100	0	2685	2921	986	94	98	21	100	100	0	0.946	0.938	0.948	0.894	1.450	1.002	0.818	156	314	5042	5479	-0.080	2451	2591	2652	2827	0
2	8	2	"PFK0266"	"Kn2144_2"	7680	20710	150	463	462	119	88	92	23	100	100	0	1209	1189	284	93	98	19	100	100	0	0.336	0.341	0.340	0.335	1.281	0.324	0.840	156	319	1491	1470	-1.573	375	1116	374	1096	0
2	9	2	"PFK1250"	"Ks8_1"	7870	20710	150	584	593	133	86	90	23	100	100	0	611	611	128	94	99	21	100	100	0	0.963	0.981	0.945	0.979	1.297	0.985	0.830	156	324	1015	1024	-0.054	498	517	507	517	0
2	10	2	"PFK0668"	"Ks13_2"	8060	20710	150	574	576	148	86	89	21	100	100	0	850	849	197	97	103	32	100	100	0	0.648	0.652	0.641	0.643	1.305	0.643	0.850	156	355	1241	1242	-0.626	488	753	490	752	0
2	11	2	"PFK0833"	"Ks25_5"	8250	20710	140	564	578	141	89	91	22	100	100	0	374	375	72	98	103	31	100	100	0	1.721	1.765	1.847	1.751	1.404	1.980	0.792	156	326	751	766	0.783	475	276	489	277	0
2	12	2	"PFK0849"	"Ks26_17"	8440	20710	140	198	205	51	89	91	22	99	97	0	481	476	118	95	99	18	100	100	0	0.282	0.304	0.298	0.290	1.608	0.272	0.630	156	330	495	497	-1.824	109	386	116	381	0
2	13	2	"PFK0898"	"Ks31_1"	8620	20710	150	1239	1279	368	88	90	21	100	100	0	919	915	208	98	100	18	100	100	0	1.402	1.458	1.507	1.431	1.314	1.551	0.844	156	337	1972	2008	0.487	1151	821	1191	817	0
2	14	2	"PFK0968"	"Ks42_6"	8810	20710	150	872	892	204	87	90	22	100	100	0	547	554	106	98	101	20	100	100	0	1.748	1.765	1.829	1.750	1.360	1.897	0.822	156	317	1234	1261	0.806	785	449	805	456	0
2	15	2	"PFK1224"	"Ks83_19"	9000	20700	150	114	122	35	89	96	57	20	1	0	120	132	45	97	104	30	41	12	0	1.087	0.943	1.150	1.132	3.220	2.380	0.097	156	327	48	68	0.120	25	23	33	35	-50
2	16	2	"PFK1246"	"Ks89_2"	9200	20710	140	189	191	43	91	96	54	87	39	0	364	407	161	99	105	29	100	100	0	0.370	0.325	0.343	0.315	1.853	0.256	0.313	156	363	363	408	-1.435	98	265	100	308	0
2	17	2	"PFK1245"	"Ks89_10"	9390	20710	150	144	150	44	91	93	21	80	60	0	147	168	70	99	103	21	80	55	0	1.104	0.855	0.900	0.950	2.715	0.686	0.416	156	381	101	128	0.143	53	48	59	69	-50
2	18	2	"PFK1268"	"Ks97_1"	9580	20700	150	840	849	219	89	92	21	100	100	0	649	652	198	96	101	19	100	100	0	1.358	1.367	1.434	1.406	1.582	1.395	0.740	156	331	1304	1316	0.442	751	553	760	556	0
2	19	2	"PFK0567"	"Ks101_10"	9760	20710	140	651	664	175	89	92	22	100	100	0	799	850	322	97	100	17	100	100	0	0.801	0.764	0.841	0.778	1.473	0.698	0.693	156	351	1264	1328	-0.321	562	702	575	753	0
2	20	2	"PFK0617"	"Ks117_4"	9960	20700	130	241	250	60	90	96	27	100	99	0	229	253	92	101	108	34	99	91	0	1.180	1.053	1.164	1.123	1.666	1.086	0.478	120	412	279	312	0.238	151	128	160	152	0
2	21	2	"PFK0689"	"Ks157_11"	10160	20710	150	622	610	139	94	102	34	100	100	0	4894	4970	980	108	115	36	100	100	0	0.110	0.106	0.111	0.104	1.361	0.101	0.821	156	366	5314	5378	-3.180	528	4786	516	4862	0
2	22	2	"PFK0731"	"Ks186_10"	10320	20700	150	65535	63878	6451	105	1254	5822	100	100	91	65535	62152	10513	121	1360	6654	99	98	85	1.000	1.028	1.000	1.054	1.296	1.001	0.959	156	523	130844	125804	0.000	65430	65414	63773	62031	0
2	1	3	"PFK0746"	"Ks202_1"	6340	20900	150	3033	3078	720	83	87	35	100	100	0	4055	4393	1495	92	97	35	100	100	0	0.744	0.696	0.765	0.707	1.381	0.642	0.783	156	653	6913	7296	-0.426	2950	3963	2995	4301	0
2	2	3	"PFK0750"	"Ks202_4"	6540	20900	150	403	407	101	85	90	40	100	99	0	453	493	179	94	105	52	100	100	0	0.886	0.807	0.904	0.819	1.489	0.745	0.648	156	402	677	721	-0.175	318	359	322	399	0
2	3	3	"PFK0747"	"Ks202_10"	6730	20900	140	555	557	116	84	86	21	100	100	0	1442	1472	333	93	98	36	100	100	0	0.349	0.343	0.365	0.341	1.414	0.314	0.786	156	379	1820	1852	-1.518	471	1349	473	1379	0
2	4	3	"PFK0766"	"Ks212_4"	6920	20900	150	970	994	227	86	88	21	100	100	0	1582	1568	329	96	105	52	100	100	0	0.595	0.617	0.650	0.611	1.321	0.620	0.835	156	382	2370	2380	-0.749	884	1486	908	1472	0
2	5	3	"PFA0029"	"A12706_1"	7110	20890	150	4597	4795	2668	85	87	21	100	100	0	16445	18513	9453	99	120	95	100	100	0	0.276	0.256	0.246	0.244	1.350	0.232	0.847	156	429	20858	23124	-1.857	4512	16346	4710	18414	0
2	6	3	"PFA0034"	"A13725_4"	7310	20900	150	1012	1004	219	83	87	21	100	100	0	2005	2039	405	96	116	95	100	100	0	0.487	0.474	0.489	0.464	1.408	0.467	0.860	156	336	2838	2864	-1.039	929	1909	921	1943	0
2	7	3	"PFA0036"	"A13725_6"	7490	20890	150	1699	1656	328	85	91	27	100	100	0	1271	1242	218	92	97	21	100	100	0	1.369	1.366	1.342	1.362	1.238	1.389	0.913	156	331	2793	2721	0.453	1614	1179	1571	1150	0
2	8	3	"PFA0038"	"A13725_9"	7680	20890	150	1322	1311	309	86	89	22	100	100	0	741	740	129	93	97	19	100	100	0	1.907	1.893	1.883	1.874	1.295	1.959	0.868	156	396	1884	1872	0.932	1236	648	1225	647	0
2	9	3	"PFA0041"	"A14195_3"	7870	20890	150	131	134	36	85	87	21	75	53	0	142	146	33	92	96	18	85	69	0	0.920	0.907	0.948	0.863	3.260	1.091	0.253	156	365	96	103	-0.120	46	50	49	54	-50
2	10	3	"PFA0043"	"A14263_1"	8060	20890	150	777	790	178	84	87	21	100	100	0	759	768	164	94	97	17	100	100	0	1.042	1.047	1.028	1.049	1.348	1.032	0.844	156	412	1358	1380	0.060	693	665	706	674	0
2	11	3	"PFA0063"	"A14801_9"	8260	20900	140	132	137	37	86	89	22	77	51	0	178	181	40	95	97	18	97	88	0	0.554	0.593	0.609	0.555	2.348	0.622	0.344	156	418	129	137	-0.851	46	83	51	86	0
2	12	3	"PFA0065"	"A15774_2"	8440	20890	150	234	234	55	87	90	22	100	98	0	293	298	66	95	98	18	100	100	0	0.742	0.724	0.710	0.709	1.565	0.699	0.677	156	353	345	350	-0.430	147	198	147	203	0
2	13	3	"PFA0067"	"A16096_5"	8630	20890	140	256	258	46	86	89	22	100	99	0	249	254	43	97	98	17	100	100	0	1.118	1.096	1.068	1.093	1.437	1.084	0.709	156	354	322	329	0.161	170	152	172	157	0
2	14	3	"PFA0071"	"A16972_1"	8820	20890	150	111	119	35	86	88	21	55	32	0	108	116	35	96	99	19	36	16	0	2.083	1.650	1.464	1.626	3.743	1.532	0.171	156	396	37	53	1.059	25	12	33	20	-50
2	15	3	"PFA0073"	"A1700_2"	9010	20870	150	108	117	42	88	91	24	44	22	0	109	129	62	96	100	22	37	19	0	1.538	0.879	1.172	1.279	3.253	0.658	0.210	156	399	33	62	0.621	20	13	29	33	-50
2	16	3	"PFA0076"	"A1700_6"	9200	20890	140	422	437	126	91	98	33	100	100	0	389	413	159	99	105	28	100	100	0	1.141	1.102	1.197	1.134	1.532	1.009	0.671	156	397	621	660	0.191	331	290	346	314	0
2	17	3	"PFA0109"	"A22053_4"	9400	20890	150	186	189	45	91	98	32	94	78	0	239	253	75	99	105	28	100	96	0	0.679	0.636	0.639	0.644	1.670	0.581	0.595	156	472	235	252	-0.559	95	140	98	154	0
2	18	3	"PFA0112"	"A23157_12"	9590	20890	150	836	849	196	86	90	22	100	100	0	863	870	225	94	99	23	100	100	0	0.975	0.983	1.040	0.989	1.412	0.964	0.777	156	447	1519	1539	-0.036	750	769	763	776	0
2	19	3	"PFA0114"	"A23157_18"	9790	20880	150	4862	4795	1056	85	89	22	100	100	0	2070	2103	524	94	98	20	100	100	0	2.418	2.344	2.420	2.380	1.409	2.451	0.817	156	456	6753	6719	1.274	4777	1976	4710	2009	0
2	20	3	"PFA0117"	"A23157_8"	9980	20880	150	126	129	30	88	93	26	64	33	0	136	141	33	95	98	18	80	54	0	0.927	0.891	0.951	0.926	3.158	1.049	0.204	156	462	79	87	-0.110	38	41	41	46	-50
2	21	3	"PFA0123"	"A24704_11"	10160	20880	150	890	946	298	93	106	43	100	100	0	434	452	118	102	108	26	100	100	0	2.401	2.437	2.471	2.428	1.378	2.564	0.819	156	447	1129	1203	1.263	797	332	853	350	0
2	22	3	"PFA0126"	"A24704_6"	10370	20850	150	207	219	89	100	922	4941	0	0	0	157	255	699	112	998	5644	0	0	0	2.378	0.832	2.307	2.127	3.250	0.647	0.845	156	734	152	262	1.250	107	45	119	143	-50
2	1	4	"PFA0154"	"A3310_10"	6350	21040	150	115	129	51	83	88	52	33	12	0	118	169	190	92	97	36	39	19	0	1.231	0.597	1.225	1.137	3.831	0.628	0.316	156	741	58	123	0.300	32	26	46	77	-50
2	2	4	"PFA0156"	"A3310_15"	6560	21090	150	334	337	79	86	93	64	100	94	0	492	511	156	92	97	36	100	100	0	0.620	0.599	0.636	0.599	1.516	0.552	0.694	156	469	648	670	-0.690	248	400	251	419	0
2	3	4	"PFA0159"	"A3310_22"	6750	21080	140	568	574	114	84	86	21	100	100	0	536	562	131	92	93	15	100	100	0	1.090	1.043	1.072	1.053	1.378	1.042	0.811	156	370	928	960	0.124	484	444	490	470	0
2	4	4	"PFA0162"	"A3310_32"	6940	21080	140	2048	2135	615	83	85	19	100	100	0	1003	1020	244	92	101	54	100	100	0	2.157	2.211	2.297	2.193	1.351	2.378	0.850	156	348	2876	2980	1.109	1965	911	2052	928	0
2	5	4	"PFA0165"	"A3310_7"	7130	21080	140	524	549	150	82	85	20	100	100	0	423	416	94	94	115	101	100	89	0	1.343	1.450	1.445	1.439	1.408	1.503	0.643	156	370	771	789	0.426	442	329	467	322	0
2	6	4	"PFA0168"	"A3920_1"	7300	21080	150	117	129	42	86	94	38	43	16	0	125	135	41	98	115	90	11	1	0	1.148	1.162	1.110	1.131	3.122	1.212	0.328	156	403	58	80	0.199	31	27	43	37	-50
2	7	4	"PFC0075"	"C25"	7480	21020	150	122	197	330	88	96	40	46	25	0	118	201	284	94	101	29	39	22	0	1.417	1.019	1.401	1.332	3.402	1.412	0.367	156	461	58	216	0.503	34	24	109	107	-50
2	8	4	"PFC0079"	"C258"	7700	21080	140	256	259	59	86	90	27	100	99	0	285	286	49	93	98	23	100	100	0	0.885	0.896	0.867	0.867	1.547	0.956	0.715	156	477	362	366	-0.176	170	192	173	193	0
2	9	4	"PFC0082"	"C269"	7890	21080	140	412	425	114	84	86	21	100	100	0	376	377	83	90	93	16	100	100	0	1.147	1.188	1.153	1.164	1.431	1.265	0.787	156	335	614	628	0.198	328	286	341	287	0
2	10	4	"PFC0085"	"C273"	8040	21080	150	105	112	35	84	88	22	47	28	0	109	118	37	93	96	18	46	22	0	1.313	1.120	1.078	1.121	2.960	1.104	0.173	156	413	37	53	0.392	21	16	28	25	-50
2	11	4	"PFC0087"	"C277"	8260	21080	150	937	953	275	84	89	23	100	100	0	720	736	194	94	97	19	100	100	0	1.363	1.354	1.369	1.341	1.307	1.391	0.844	156	441	1479	1511	0.446	853	626	869	642	0
2	12	4	"PFC0090"	"C285"	8460	21080	150	1204	1164	326	85	91	24	100	100	0	804	811	198	93	96	18	100	100	0	1.574	1.503	1.517	1.473	1.374	1.610	0.855	156	419	1830	1797	0.654	1119	711	1079	718	0
2	13	4	"PFC0107"	"C321"	8640	21070	150	440	442	117	84	88	23	100	100	0	268	272	55	91	94	18	100	100	0	2.011	1.978	1.959	1.977	1.502	2.057	0.762	156	413	533	539	1.008	356	177	358	181	0
2	14	4	"PFC0110"	"C332"	8840	21080	140	298	300	85	81	83	21	100	99	0	385	389	77	87	91	20	100	100	0	0.728	0.725	0.687	0.691	1.555	0.747	0.711	156	402	515	521	-0.458	217	298	219	302	0
2	15	4	"PFC0112"	"C337"	9030	21070	150	342	344	69	84	91	31	100	100	0	219	238	78	92	98	27	99	96	0	2.031	1.781	1.986	1.928	1.743	1.745	0.581	156	383	385	406	1.023	258	127	260	146	0
2	16	4	"PFC0114"	"C344"	9180	21100	150	158	156	62	89	97	35	65	50	0	185	192	93	96	103	30	69	62	0	0.775	0.698	0.810	0.775	2.626	0.624	0.419	156	330	158	163	-0.367	69	89	67	96	-50
2	17	4	"PFC0116"	"C35"	9340	21080	150	101	110	40	92	101	42	17	7	0	110	124	44	100	106	29	28	17	0	0.900	0.750	1.131	1.108	3.587	0.930	0.362	156	504	19	42	-0.152	9	10	18	24	-50
2	18	4	"PFC0119"	"C354"	9600	21070	150	748	766	214	87	94	36	100	100	0	302	309	81	97	106	110	91	41	0	3.224	3.203	3.258	3.341	1.765	3.469	0.711	156	584	866	891	1.689	661	205	679	212	0
2	19	4	"PFC0135"	"C394"	9790	21080	150	517	526	133	84	88	23	100	100	0	433	434	89	93	102	121	98	89	0	1.274	1.296	1.306	1.276	1.454	1.169	0.556	156	474	773	783	0.349	433	340	442	341	0
2	20	4	"PFC0138"	"C41"	10000	21080	150	130	132	34	86	89	23	73	47	0	122	128	33	93	96	16	66	43	0	1.517	1.314	1.401	1.382	3.476	1.686	0.173	156	428	73	81	0.601	44	29	46	35	-50
2	21	4	"PFC0140"	"C413"	10180	21090	150	113	116	32	90	99	37	30	5	0	121	127	31	98	104	24	46	18	0	1.000	0.897	1.055	1.089	3.405	1.244	0.213	156	461	46	55	0.000	23	23	26	29	-50
2	22	4	"PFC0142"	"C417"	10370	21070	150	285	288	63	87	95	35	100	99	0	535	558	127	96	101	22	100	100	0	0.451	0.435	0.427	0.429	1.394	0.412	0.761	156	769	637	663	-1.149	198	439	201	462	0
2	1	5	"PFC0144"	"C419"	6370	21270	150	445	441	314	82	89	53	69	63	0	344	335	237	91	98	40	66	63	0	1.435	1.471	1.382	1.290	2.874	1.515	0.647	156	722	616	603	0.521	363	253	359	244	0
2	2	5	"PFC0147"	"C423"	6570	21270	150	574	615	469	84	92	67	73	70	0	433	424	285	92	101	54	74	69	0	1.437	1.599	1.423	1.080	2.953	2.112	0.508	156	433	831	863	0.523	490	341	531	332	0
2	3	5	"PFC0161"	"C449"	6770	21270	150	93	107	58	84	91	42	16	6	0	110	124	56	93	135	224	1	0	0	0.529	0.742	0.729	0.742	3.576	0.458	0.133	156	360	26	54	-0.918	9	17	23	31	-50
2	4	5	"PFC0163"	"C453"	6940	21260	150	238	238	104	84	102	118	65	19	0	220	215	87	93	123	182	20	1	0	1.213	1.262	1.251	1.194	2.481	0.725	0.463	156	371	281	276	0.278	154	127	154	122	0
2	5	5	"PFC0165"	"C46"	7120	21250	130	1910	1907	660	81	104	116	100	100	0	1404	1367	436	92	129	195	99	96	0	1.394	1.432	1.416	1.450	1.673	1.518	0.746	120	415	3141	3101	0.479	1829	1312	1826	1275	0
2	6	5	"PFC0168"	"C472"	7330	21250	130	478	484	97	81	89	45	100	100	0	549	567	170	89	102	94	100	97	0	0.863	0.843	0.880	0.869	1.492	0.795	0.747	120	516	857	881	-0.212	397	460	403	478	0
2	7	5	"PFC0171"	"C489"	7520	21260	140	366	372	75	85	93	41	100	100	0	274	282	61	91	101	80	99	63	0	1.536	1.503	1.531	1.525	1.472	1.240	0.542	156	697	464	478	0.619	281	183	287	191	0
2	8	5	"PFC0174"	"C492"	7740	21270	150	116	120	39	81	86	32	55	24	0	120	126	36	88	96	83	10	0	0	1.094	1.026	1.125	1.107	2.944	0.366	0.430	156	516	67	77	0.129	35	32	39	38	-50
2	9	5	"PFD0418"	"D49176_20"	7900	21250	140	760	780	209	83	93	95	100	100	0	879	870	237	89	94	40	100	99	0	0.857	0.892	0.866	0.908	1.462	0.864	0.806	156	351	1467	1478	-0.223	677	790	697	781	0
2	10	5	"PFD0422"	"D49176_29"	8110	21270	150	123	129	39	84	131	230	0	0	0	125	132	37	94	133	179	0	0	0	1.258	1.184	1.302	1.262	2.748	1.144	0.696	156	475	70	83	0.331	39	31	45	38	-50
2	11	5	"PFD0425"	"D49176_32"	8270	21250	140	582	577	141	84	89	26	100	100	0	360	362	80	94	97	25	99	99	0	1.872	1.840	1.803	1.863	1.507	1.884	0.810	156	422	764	761	0.905	498	266	493	268	0
2	12	5	"PFD0428"	"D49176_37"	8460	21270	120	157	160	38	87	91	24	92	75	0	150	153	31	91	93	16	94	85	0	1.186	1.177	1.139	1.198	2.432	1.343	0.350	120	399	129	135	0.247	70	59	73	62	0
2	13	5	"PFD0431"	"D49176_44"	8660	21260	140	757	743	178	84	88	26	100	99	0	649	664	131	86	89	17	100	100	0	1.195	1.140	1.164	1.107	1.519	1.180	0.835	156	440	1236	1237	0.257	673	563	659	578	0
2	14	5	"PFD0436"	"D49176_6"	8840	21260	140	172	173	45	79	86	31	94	78	0	2319	2451	800	83	97	50	100	100	0	0.042	0.040	0.039	0.040	1.769	0.033	0.378	156	428	2329	2462	-4.588	93	2236	94	2368	0
2	15	5	"PFD0454"	"D51731_2"	9020	21260	140	236	240	59	79	86	28	99	98	0	198	214	71	86	99	53	95	55	0	1.402	1.258	1.386	1.339	1.757	1.057	0.401	156	354	269	289	0.487	157	112	161	128	0
2	16	5	"PFD0463"	"D53677_1"	9210	21260	140	133	139	39	86	88	21	76	53	0	135	150	49	91	93	16	91	72	0	1.068	0.898	1.021	0.939	2.759	0.803	0.292	156	310	91	112	0.095	47	44	53	59	0
2	17	5	"PFD0467"	"D53677_8"	9370	21270	150	105	112	34	88	94	36	30	7	0	115	122	35	97	100	22	44	21	0	0.944	0.960	1.039	0.993	3.700	2.847	0.078	156	541	35	49	-0.082	17	18	24	25	-50
2	18	5	"PFD0471"	"D54177_1"	9590	21260	130	148	146	35	84	91	42	70	22	0	146	150	36	93	102	119	8	0	0	1.208	1.088	1.125	1.127	2.691	1.607	0.210	120	497	117	119	0.272	64	53	62	57	0
2	19	5	"PFD0474"	"D54346_3"	9780	21260	140	599	609	131	85	90	33	100	100	0	410	414	74	93	101	120	99	87	0	1.621	1.632	1.614	1.636	1.398	1.458	0.530	156	485	831	845	0.697	514	317	524	321	0
2	20	5	"PFD0478"	"D56259_1"	9970	21260	140	562	581	151	84	87	22	100	100	0	601	591	130	93	95	16	100	100	0	0.941	0.998	1.009	0.986	1.362	1.006	0.834	156	354	986	995	-0.088	478	508	497	498	0
2	21	5	"PFD0512"	"D6287_18"	10130	21270	150	111	127	108	88	91	23	50	27	0	119	129	36	97	100	17	55	34	0	1.045	1.219	1.038	1.156	3.293	5.460	0.142	156	327	45	71	0.064	23	22	39	32	-50
2	22	5	"PFD0515"	"D6287_22"	10340	21260	150	821	835	271	85	88	21	100	100	0	863	874	229	96	97	16	100	100	0	0.960	0.964	0.935	0.945	1.254	0.966	0.836	156	617	1503	1528	-0.060	736	767	750	778	0
2	1	6	"PFD0519"	"D6287_3"	6350	21450	150	144	157	50	78	81	19	94	82	0	150	173	70	88	91	15	96	87	0	1.065	0.929	0.976	0.995	2.326	0.798	0.501	156	716	128	164	0.090	66	62	79	85	0
2	2	6	"PFD0521"	"D6287_31"	6550	21450	150	882	887	179	83	98	60	100	100	0	727	721	185	92	198	386	92	17	0	1.258	1.278	1.338	1.334	1.590	1.148	0.656	156	466	1434	1433	0.331	799	635	804	629	0
2	3	6	"PFD0525"	"D6287_49"	6750	21400	150	230	213	118	84	104	72	59	50	0	1060	897	790	94	251	460	55	51	0	0.151	0.161	0.194	0.263	2.882	0.133	0.737	156	482	1112	932	-2.726	146	966	129	803	-50
2	4	6	"PFD0527"	"D6287_53"	6930	21450	130	160	167	38	84	101	72	54	6	0	294	320	100	95	187	334	13	0	0	0.382	0.369	0.369	0.354	1.932	0.210	0.357	120	449	275	308	-1.389	76	199	83	225	0
2	5	6	"PFD0563"	"D65980_2"	7130	21440	150	132	137	54	84	103	108	12	1	0	161	174	91	92	123	180	10	2	0	0.696	0.646	0.593	0.596	2.165	0.410	0.540	156	491	117	135	-0.524	48	69	53	82	-50
2	6	6	"PFD0569"	"D6681_10"	7300	21460	150	107	114	32	82	90	40	35	6	0	118	123	32	88	101	92	6	0	0	0.833	0.914	1.010	1.051	2.794	0.591	0.215	156	528	55	67	-0.263	25	30	32	35	-50
2	7	6	"PFD0572"	"D6681_3"	7510	21470	130	167	168	53	85	91	30	82	64	0	187	191	49	91	94	31	93	78	0	0.854	0.830	0.853	0.814	2.203	0.865	0.426	120	511	178	183	-0.227	82	96	83	100	0
2	8	6	"PFD0575"	"D66953_1"	7680	21510	150	108	148	175	83	88	27	43	17	0	102	121	85	91	95	30	21	8	0	2.273	2.167	1.800	1.734	3.096	0.617	0.122	156	522	36	95	1.184	25	11	65	30	-50
2	9	6	"PFD0579"	"D7726_1"	7880	21440	140	215	202	96	85	127	203	16	0	0	224	215	106	93	123	152	42	3	0	0.992	0.959	0.920	0.934	2.697	1.379	0.656	156	496	261	239	-0.011	130	131	117	122	0
2	10	6	"PFD0583"	"D8137_1"	8070	21410	90	1564	1527	412	86	182	315	100	96	0	1311	1277	420	94	173	248	92	92	0	1.214	1.218	1.169	1.326	1.836	1.256	0.764	52	310	2695	2624	0.280	1478	1217	1441	1183	0
2	11	6	"PFE0587"	"E6125_5"	8260	21420	110	312	320	86	83	111	168	78	12	0	295	297	79	93	123	148	80	10	0	1.134	1.162	1.168	1.275	1.984	1.198	0.682	80	447	431	441	0.181	229	202	237	204	0
2	12	6	"PFE0589"	"E6662_1"	8460	21430	120	551	554	150	82	88	33	95	95	0	475	474	152	89	96	35	99	97	0	1.215	1.226	1.372	1.280	2.143	1.230	0.706	120	501	855	857	0.281	469	386	472	385	0
2	13	6	"PFE0591"	"E679_1"	8640	21440	140	2452	2488	616	82	87	27	100	100	0	2547	2589	798	87	92	24	100	100	0	0.963	0.962	0.944	0.997	1.587	0.924	0.809	156	541	4830	4908	-0.054	2370	2460	2406	2502	0
2	14	6	"PFE0593"	"E679_4"	8870	21470	120	141	160	147	85	94	42	57	24	0	138	169	97	93	111	56	40	20	0	1.244	0.987	1.035	1.147	3.046	0.533	0.115	120	433	101	151	0.316	56	45	75	76	0
2	15	6	"PFE0596"	"E6820_1"	9020	21450	150	723	738	231	85	94	40	99	99	0	684	714	259	94	110	56	100	100	0	1.081	1.053	1.169	1.037	1.763	1.036	0.652	156	414	1228	1273	0.113	638	590	653	620	0
2	16	6	"PFE0601"	"E70_3"	9220	21450	140	169	178	44	85	88	22	98	85	0	149	166	59	92	95	16	96	82	0	1.474	1.257	1.375	1.432	2.325	1.181	0.349	156	421	141	167	0.559	84	57	93	74	0
2	17	6	"PFE0626"	"E8167_12"	9400	21460	80	124	127	32	91	93	24	63	34	0	135	141	39	96	99	17	69	55	0	0.846	0.800	0.795	0.916	3.427	0.939	0.117	52	259	72	81	-0.241	33	39	36	45	0
2	18	6	"PFE0628"	"E8167_2"	9590	21440	150	105	111	32	88	94	54	17	0	0	110	117	31	94	100	41	21	7	0	1.063	1.000	1.200	1.313	3.322	1.362	0.127	156	646	33	46	0.087	17	16	23	23	-50
2	19	6	"PFE0632"	"E8314_4"	9780	21440	90	125	129	32	90	94	29	61	21	0	136	141	33	97	100	21	67	48	0	0.897	0.886	0.916	0.967	2.980	1.331	0.199	52	322	74	83	-0.156	35	39	39	44	0
2	20	6	"PFE0634"	"E832_1"	9980	21440	140	297	303	78	87	92	25	100	98	0	292	292	59	97	100	19	99	99	0	1.077	1.108	1.086	1.080	1.655	1.151	0.709	156	468	405	411	0.107	210	195	216	195	0
2	21	6	"PFE0638"	"E84_1"	10170	21440	140	1629	1560	564	87	91	23	100	100	0	1093	1042	278	97	100	17	100	100	0	1.548	1.559	1.609	1.495	1.465	1.686	0.855	156	398	2538	2418	0.631	1542	996	1473	945	0
2	22	6	"PFE0645"	"E886_1"	10360	21440	140	149	152	39	84	88	23	89	66	0	145	149	33	94	98	27	78	43	0	1.275	1.236	1.268	1.232	2.765	1.577	0.255	156	652	116	123	0.350	65	51	68	55	0
2	1	7	"PFF0003"	"F10044_2"	6380	21640	150	676	713	211	76	79	19	100	100	0	778	809	210	87	89	14	100	100	0	0.868	0.882	0.942	0.863	1.484	0.899	0.797	156	600	1291	1359	-0.204	600	691	637	722	0
2	2	7	"PFF0005"	"F10154_1"	6550	21630	130	266	270	54	81	83	19	100	100	0	193	212	66	90	94	16	100	100	0	1.796	1.549	1.774	1.680	1.723	1.541	0.588	120	388	288	311	0.845	185	103	189	122	0
2	3	7	"PFF0010"	"F1021_1"	6750	21640	140	242	239	66	83	103	70	91	56	0	1007	1048	341	93	239	449	97	52	0	0.174	0.163	0.166	0.156	1.712	0.140	0.679	156	510	1073	1111	-2.523	159	914	156	955	0
2	4	7	"PFF0012"	"F1021_3"	6940	21640	140	380	380	107	82	88	34	98	96	0	1964	2087	802	91	121	194	100	99	0	0.159	0.149	0.160	0.147	1.569	0.127	0.713	156	470	2171	2294	-2.652	298	1873	298	1996	0
2	5	7	"PFF0016"	"F10318_1"	7140	21630	150	410	415	87	87	89	22	100	100	0	413	451	148	93	95	16	100	100	0	1.009	0.916	1.019	0.946	1.634	0.851	0.645	156	411	643	686	0.013	323	320	328	358	0
2	6	7	"PFF0020"	"F10626_1"	7320	21630	150	595	599	144	90	95	29	100	100	0	539	540	187	96	99	19	100	100	0	1.140	1.146	1.247	1.208	1.625	1.081	0.724	156	460	948	953	0.189	505	443	509	444	0
2	7	7	"PFF0043"	"F11007_3"	7520	21640	90	177	178	41	90	96	32	92	69	0	165	182	61	93	99	22	94	75	0	1.208	0.989	1.140	1.153	2.508	0.942	0.327	52	294	159	177	0.273	87	72	88	89	0
2	8	7	"PFF0046"	"F11089_1"	7700	21630	140	618	623	120	84	88	26	100	100	0	564	570	146	92	94	20	100	100	0	1.131	1.128	1.164	1.170	1.510	1.061	0.815	156	400	1006	1017	0.178	534	472	539	478	0
2	9	7	"PFF0054"	"F11484_1"	7880	21630	140	710	709	158	85	103	116	99	98	0	524	521	148	93	109	99	96	92	0	1.450	1.458	1.489	1.550	1.616	1.437	0.790	156	410	1056	1052	0.536	625	431	624	428	0
2	10	7	"PFF0057"	"F1150_5"	8070	21630	140	198	203	43	86	130	212	3	0	0	196	205	46	92	132	177	7	0	0	1.077	1.035	1.124	1.053	1.745	1.019	0.413	156	554	216	230	0.107	112	104	117	113	0
2	11	7	"PFF0059"	"F11570_1"	8260	21640	140	667	656	196	83	89	30	97	96	0	652	673	220	91	99	38	99	99	0	1.041	0.985	1.063	0.927	1.948	0.981	0.766	156	582	1145	1155	0.058	584	561	573	582	0
2	12	7	"PFF0063"	"F11624_1"	8450	21650	110	137	136	36	82	84	19	83	66	0	390	425	153	91	99	49	100	100	0	0.184	0.162	0.159	0.163	2.055	0.131	0.366	80	431	354	388	-2.443	55	299	54	334	0
2	13	7	"PFF0697"	"F3247_2"	8650	21630	150	89	93	28	83	85	23	23	9	0	98	108	40	92	100	47	15	5	0	1.000	0.625	0.917	0.846	3.957	0.240	0.153	156	535	12	26	0.000	6	6	10	16	-50
2	14	7	"PFF0700"	"F32494_1"	8840	21660	150	125	429	519	87	93	37	50	41	0	165	621	779	95	106	37	58	48	0	0.543	0.650	0.701	0.650	3.063	0.625	0.733	156	429	108	868	-0.881	38	70	342	526	-50
2	15	7	"PFF0702"	"F3277_1"	9040	21630	140	366	448	333	86	92	37	86	69	0	382	436	256	97	106	37	96	80	0	0.982	1.068	1.017	0.850	2.857	1.287	0.538	156	365	565	701	-0.026	280	285	362	339	0
2	16	7	"PFF0706"	"F32922_1"	9220	21630	140	509	539	268	84	104	109	88	76	0	339	332	110	95	113	85	91	71	0	1.742	1.920	1.904	1.716	2.198	2.506	0.506	156	415	669	692	0.801	425	244	455	237	0
2	17	7	"PFF0708"	"F33056_1"	9400	21610	110	1060	1036	240	89	130	162	100	98	0	736	707	173	101	138	130	97	96	0	1.529	1.563	1.618	1.590	1.578	1.728	0.700	80	382	1606	1553	0.613	971	635	947	606	0
2	18	7	"PFF0711"	"F33107_1"	9570	21650	150	92	98	31	88	110	116	1	0	0	101	112	39	97	118	95	6	0	0	1.000	0.667	0.931	0.932	3.102	1.216	0.735	156	584	8	25	0.000	4	4	10	15	-50
2	19	7	"PFF0740"	"F34425_1"	9780	21630	150	564	547	157	88	92	26	100	98	0	600	590	137	98	101	28	100	99	0	0.948	0.933	0.984	0.903	1.669	0.955	0.805	156	742	978	951	-0.077	476	502	459	492	0
2	20	7	"PFF0742"	"F34449_1"	9980	21630	130	158	159	42	88	91	26	86	68	0	145	157	43	98	100	25	82	45	0	1.489	1.203	1.357	1.403	2.682	1.340	0.311	120	537	117	130	0.575	70	47	71	59	0
2	21	7	"PFF0744"	"F34605_1"	10170	21630	140	170	169	42	88	90	23	92	79	0	323	319	52	98	100	17	100	100	0	0.364	0.367	0.365	0.330	1.918	0.355	0.541	156	477	307	302	-1.456	82	225	81	221	0
2	22	7	"PFF0749"	"F34859_1"	10360	21640	120	137	138	34	86	90	22	80	57	0	140	146	39	95	97	16	83	62	0	1.133	1.020	1.083	1.046	2.570	1.033	0.224	120	488	96	103	0.181	51	45	52	51	0
2	1	8	"PFF0757"	"F35105_1"	6370	21820	140	430	423	94	77	81	20	100	100	0	275	313	127	88	90	15	100	99	0	1.888	1.538	1.795	1.648	1.665	1.417	0.639	156	641	540	571	0.917	353	187	346	225	0
2	2	8	"PFF0759"	"F35197_1"	6560	21820	160	2107	2058	543	83	85	20	100	100	0	1891	1889	654	91	92	14	100	100	0	1.124	1.098	1.157	1.146	1.681	1.064	0.792	208	418	3824	3773	0.169	2024	1800	1975	1798	0
2	3	8	"PFF0791"	"F35823_1"	6740	21820	140	448	450	100	83	85	20	100	100	0	348	368	136	90	91	14	100	99	0	1.415	1.320	1.419	1.391	1.475	1.220	0.708	156	386	623	645	0.501	365	258	367	278	0
2	4	8	"PFF0796"	"F36083_1"	6940	21820	140	507	511	105	82	85	20	100	100	0	590	633	220	89	92	15	100	100	0	0.848	0.789	0.875	0.818	1.568	0.695	0.709	156	407	926	973	-0.237	425	501	429	544	0
2	5	8	"PFF0798"	"F36120_1"	7130	21820	140	370	373	85	83	86	20	100	100	0	280	295	86	92	94	16	100	100	0	1.527	1.429	1.503	1.476	1.654	1.449	0.676	156	452	475	493	0.610	287	188	290	203	0
2	6	8	"PFF0804"	"F36356_4"	7330	21820	140	1462	1429	390	85	88	23	100	100	0	1047	1081	311	92	95	16	100	100	0	1.442	1.359	1.448	1.359	1.518	1.395	0.791	156	468	2332	2333	0.528	1377	955	1344	989	0
2	7	8	"PFF0808"	"F36374_1"	7510	21820	150	269	277	61	86	89	24	100	100	0	806	839	202	93	96	18	100	100	0	0.257	0.256	0.251	0.251	1.482	0.231	0.719	156	484	896	937	-1.962	183	713	191	746	0
2	8	8	"PFF0813"	"F36383_1"	7710	21820	150	382	395	94	85	87	22	100	100	0	470	479	116	92	94	17	100	100	0	0.786	0.801	0.828	0.800	1.485	0.778	0.748	156	455	675	697	-0.348	297	378	310	387	0
2	9	8	"PFF0836"	"F37362_1"	7900	21820	140	578	583	188	83	86	23	100	99	0	884	878	169	91	93	16	100	100	0	0.624	0.635	0.644	0.591	1.596	0.652	0.803	156	418	1288	1287	-0.680	495	793	500	787	0
2	10	8	"PFF0842"	"F37536_1"	8090	21820	140	141	142	34	84	87	24	80	58	0	205	203	42	90	93	16	98	98	0	0.496	0.513	0.505	0.469	2.342	0.517	0.400	156	422	172	171	-1.013	57	115	58	113	0
2	11	8	"PFF0844"	"F37871_2"	8280	21820	140	540	530	164	88	89	21	100	98	0	526	526	102	92	94	17	100	100	0	1.041	1.018	1.038	0.956	1.589	1.092	0.812	156	470	886	876	0.059	452	434	442	434	0
2	12	8	"PFF0850"	"F38025_1"	8470	21820	140	956	922	296	87	89	21	99	99	0	649	647	119	93	100	42	100	100	0	1.563	1.507	1.552	1.377	1.726	1.689	0.826	156	524	1425	1389	0.644	869	556	835	554	0
2	13	8	"PFF0854"	"F38531_3"	8660	21820	140	179	182	41	86	89	21	97	89	0	177	185	33	94	97	27	100	89	0	1.120	1.055	1.070	1.033	1.843	1.166	0.509	156	430	176	187	0.164	93	83	96	91	0
2	14	8	"PFF0857"	"F38658_1"	8840	21820	140	550	568	175	87	91	23	100	98	0	643	647	151	94	99	22	100	100	0	0.843	0.870	0.907	0.813	1.645	0.901	0.767	156	405	1012	1034	-0.246	463	549	481	553	0
2	15	8	"PFF1501"	"F59165_1"	9040	21820	140	114	121	37	87	91	23	53	30	0	363	367	63	97	100	22	100	100	0	0.102	0.126	0.129	0.128	2.277	0.113	0.202	156	445	293	304	-3.300	27	266	34	270	0
2	16	8	"PFF1503"	"F59212_1"	9230	21810	140	627	626	153	88	105	101	100	99	0	586	567	126	98	112	80	99	98	0	1.105	1.147	1.157	1.154	1.487	1.159	0.829	156	464	1027	1007	0.143	539	488	538	469	0
2	17	8	"PFF1507"	"F59325_1"	9420	21820	140	341	330	88	88	126	154	82	23	0	234	234	48	102	135	123	57	0	0	1.917	1.833	1.937	1.824	1.811	1.815	0.563	156	407	385	374	0.939	253	132	242	132	0
2	18	8	"PFF1515"	"F59681_5"	9580	21840	150	105	108	31	87	98	70	4	1	0	110	116	29	100	111	66	5	0	0	1.800	1.313	1.019	1.121	3.902	1.029	0.082	156	440	28	37	0.848	18	10	21	16	-50
2	19	8	"PFF1523"	"F60089_1"	9800	21870	150	97	101	27	87	90	25	30	8	0	108	114	32	98	101	30	28	8	0	1.000	0.875	0.802	0.905	3.525	0.659	0.090	156	522	20	30	0.000	10	10	14	16	-50
2	20	8	"PFF1525"	"F60196_1"	9970	21860	150	95	101	32	89	92	26	26	11	0	104	109	32	99	102	28	23	6	0	1.200	1.200	1.000	1.117	4.346	0.720	0.041	156	486	11	22	0.263	6	5	12	10	-50
2	21	8	"PFF1565"	"F62141_1"	10170	21810	140	705	707	296	86	89	24	100	100	0	1300	1264	470	98	100	20	100	99	0	0.515	0.533	0.525	0.519	1.810	0.510	0.772	156	455	1821	1787	-0.957	619	1202	621	1166	0
2	22	8	"PFF1569"	"F62233_2"	10370	21810	140	196	196	50	83	86	19	96	91	0	172	178	45	94	96	18	95	85	0	1.449	1.345	1.344	1.379	2.049	1.387	0.510	156	627	191	197	0.535	113	78	113	84	0
2	1	9	"PFF1573"	"F62329_1"	6380	22010	100	108	118	47	81	84	21	56	38	0	129	146	57	90	92	16	75	57	0	0.692	0.661	0.816	0.901	3.592	0.703	0.200	80	415	66	93	-0.531	27	39	37	56	0
2	2	9	"PFF1576"	"F62396_2"	6570	22010	140	254	253	68	80	82	19	98	96	0	187	209	80	89	91	15	98	96	0	1.776	1.442	1.741	1.563	1.986	1.352	0.531	156	416	272	293	0.828	174	98	173	120	0
2	3	9	"PFF1579"	"F62610_1"	6760	22010	150	398	407	119	82	84	20	99	99	0	322	360	140	91	93	15	100	100	0	1.368	1.208	1.369	1.217	1.813	1.197	0.561	156	434	547	594	0.452	316	231	325	269	0
2	4	9	"PFF1581"	"F62610_13"	6950	22010	140	497	509	123	82	84	19	100	100	0	400	422	136	90	91	14	100	100	0	1.339	1.286	1.448	1.306	1.565	1.262	0.704	156	414	725	759	0.421	415	310	427	332	0
2	5	9	"PFF1628"	"F63860_1"	7110	22020	150	104	114	45	82	85	20	53	30	0	113	124	44	90	92	15	62	37	0	0.957	0.941	1.163	1.222	3.519	1.130	0.307	156	464	45	66	-0.064	22	23	32	34	-50
2	6	9	"PFF1634"	"F64095_1"	7320	22020	150	108	116	36	83	85	20	55	35	0	115	130	52	91	92	15	64	44	0	1.042	0.846	1.219	1.088	3.303	0.740	0.204	156	467	49	72	0.059	25	24	33	39	-50
2	7	9	"PFF1641"	"F64252_1"	7500	22010	140	169	170	36	83	85	19	99	92	0	213	219	50	91	93	16	99	99	0	0.705	0.680	0.713	0.662	1.783	0.639	0.551	156	385	208	215	-0.504	86	122	87	128	0
2	8	9	"PFF1644"	"F64347_2"	7680	22010	140	632	639	138	85	87	21	100	100	0	436	453	136	93	96	18	99	99	0	1.595	1.539	1.647	1.628	1.786	1.548	0.738	156	428	890	914	0.673	547	343	554	360	0
2	9	9	"PFF1647"	"F6440_2"	7880	22010	140	1890	1954	479	85	88	23	100	100	0	1563	1602	425	93	95	17	100	100	0	1.228	1.239	1.287	1.240	1.422	1.254	0.835	156	432	3275	3378	0.296	1805	1470	1869	1509	0
2	10	9	"PFF1652"	"F64735_1"	8070	22010	140	1202	1185	287	85	87	22	100	100	0	1685	1673	344	92	94	16	100	100	0	0.701	0.696	0.726	0.680	1.567	0.685	0.818	156	409	2710	2681	-0.512	1117	1593	1100	1581	0
2	11	9	"PFF1680"	"F65658_4"	8260	22010	130	224	228	54	86	90	30	99	95	0	347	359	81	93	98	52	100	99	0	0.543	0.534	0.552	0.516	1.663	0.484	0.616	120	465	392	408	-0.880	138	254	142	266	0
2	12	9	"PFF1682"	"F65704_1"	8460	22010	110	147	152	36	86	89	24	92	67	0	152	155	29	93	97	22	92	73	0	1.034	1.065	1.083	1.081	2.286	1.194	0.303	80	457	120	128	0.048	61	59	66	62	0
2	13	9	"PFF1687"	"F66126_1"	8650	22010	130	243	248	46	86	93	33	100	99	0	242	249	44	95	102	45	100	96	0	1.068	1.052	1.099	1.050	1.491	1.119	0.669	120	481	304	316	0.095	157	147	162	154	0
2	14	9	"PFF1693"	"F66450_1"	8830	22000	130	142	149	40	88	95	34	72	37	0	430	464	131	95	105	47	100	100	0	0.161	0.165	0.162	0.148	2.128	0.149	0.316	120	432	389	430	-2.633	54	335	61	369	0
2	15	9	"PFF1696"	"F66665_1"	9030	22010	140	950	923	274	88	92	22	99	98	0	2396	2446	746	97	99	18	100	100	0	0.375	0.355	0.383	0.332	1.763	0.324	0.758	156	480	3161	3184	-1.415	862	2299	835	2349	0
2	16	9	"PFF1698"	"F66828_1"	9230	22010	120	138	144	37	90	92	22	82	55	0	171	176	35	98	100	18	99	90	0	0.658	0.692	0.733	0.698	2.207	0.819	0.230	120	416	121	132	-0.605	48	73	54	78	0
2	17	9	"PFI0357"	"I4256_1"	9410	22010	140	296	305	102	89	93	25	98	95	0	282	294	88	99	102	27	100	98	0	1.131	1.108	1.179	1.065	1.988	1.189	0.586	156	377	390	411	0.178	207	183	216	195	0
2	18	9	"PFI0360"	"I4355_3"	9600	22000	140	625	612	169	87	91	25	100	99	0	453	450	102	96	100	27	99	98	0	1.507	1.483	1.435	1.494	1.802	1.562	0.780	156	359	895	879	0.592	538	357	525	354	0
2	19	9	"PFI0362"	"I4394_2"	9780	22010	130	154	156	40	87	90	23	89	71	0	497	493	89	95	98	17	100	100	0	0.167	0.173	0.191	0.165	1.884	0.159	0.472	120	314	469	467	-2.585	67	402	69	398	0
2	20	9	"PFI0367"	"I4500_1"	9980	22000	140	426	437	121	86	90	22	100	100	0	300	299	69	97	100	19	98	96	0	1.675	1.738	1.760	1.845	2.017	1.862	0.735	156	368	543	553	0.744	340	203	351	202	0
2	21	9	"PFI0369"	"I4547_2"	10160	22000	140	440	433	109	85	89	22	99	99	0	429	428	73	96	99	20	100	100	0	1.066	1.048	1.029	1.029	1.516	1.096	0.798	156	480	688	680	0.092	355	333	348	332	0
2	22	9	"PFI0371"	"I4582_1"	10360	22000	140	426	424	132	82	85	21	99	97	0	377	369	100	94	96	19	98	96	0	1.216	1.244	1.176	1.226	1.869	1.294	0.775	156	644	627	617	0.282	344	283	342	275	0
2	1	10	"PFI0397"	"I5035_1"	6410	22200	150	93	98	26	78	82	19	42	21	0	109	124	51	91	93	16	51	30	0	0.833	0.606	0.962	0.830	4.087	0.353	0.107	156	654	33	53	-0.263	15	18	20	33	-50
2	2	10	"PFI0404"	"I5222_1"	6560	22190	130	959	954	196	78	82	19	100	100	0	554	611	232	90	92	15	100	100	0	1.899	1.681	1.899	1.759	1.547	1.657	0.696	120	372	1345	1397	0.925	881	464	876	521	0
2	3	10	"PFI0407"	"I5252_1"	6750	22200	140	440	445	117	82	85	19	100	99	0	267	279	83	93	95	16	100	100	0	2.057	1.952	2.214	1.993	1.787	2.120	0.624	156	436	532	549	1.041	358	174	363	186	0
2	4	10	"PFI0409"	"I5362_4"	6940	22200	130	155	159	43	82	85	20	89	77	0	342	372	123	91	92	14	100	100	0	0.291	0.274	0.268	0.241	2.111	0.215	0.440	120	406	324	358	-1.782	73	251	77	281	0
2	5	10	"PFI0418"	"I5700_1"	7120	22200	130	287	293	68	81	83	20	100	99	0	212	236	77	90	92	14	100	100	0	1.689	1.452	1.635	1.546	1.827	1.497	0.566	120	427	328	358	0.756	206	122	212	146	0
2	6	10	"PFI0423"	"I5893_2"	7310	22200	140	359	356	93	82	84	20	99	97	0	301	315	99	91	93	15	99	99	0	1.319	1.223	1.341	1.212	1.806	1.226	0.660	156	493	487	498	0.399	277	210	274	224	0
2	7	10	"PFI0448"	"I6567_2"	7510	22200	140	876	894	270	83	85	19	100	100	0	1141	1195	382	91	93	16	100	100	0	0.755	0.735	0.793	0.716	1.749	0.697	0.735	156	452	1843	1915	-0.405	793	1050	811	1104	0
2	8	10	"PFI0451"	"I6639_1"	7690	22190	130	224	229	49	83	85	20	100	100	0	225	242	74	93	95	17	100	100	0	1.068	0.980	1.038	1.032	1.726	0.951	0.575	120	469	273	295	0.095	141	132	146	149	0
2	9	10	"PFI0457"	"I6658_1"	7890	22190	140	449	451	113	84	86	20	100	100	0	498	493	152	94	97	17	98	96	0	0.903	0.920	0.953	0.999	1.850	0.872	0.743	156	459	769	766	-0.146	365	404	367	399	0
2	10	10	"PFI0459"	"I6658_3"	8090	22190	140	314	313	83	85	86	19	100	99	0	498	494	129	94	96	16	98	98	0	0.567	0.570	0.558	0.588	1.960	0.541	0.767	156	428	633	628	-0.819	229	404	228	400	0
2	11	10	"PFI0461"	"I6724_2"	8270	22190	140	1069	1018	338	85	89	29	100	99	0	685	667	226	94	98	50	94	93	0	1.665	1.628	1.659	1.797	1.925	1.628	0.835	156	506	1575	1506	0.736	984	591	933	573	0
2	12	10	"PFI0465"	"I6851_2"	8470	22200	130	99	105	30	85	88	29	34	10	0	247	251	46	94	98	51	99	89	0	0.092	0.127	0.172	0.159	2.546	0.109	0.088	120	475	167	177	-3.450	14	153	20	157	0
2	13	10	"PFI0492"	"I7697_2"	8660	22190	140	370	382	90	86	92	33	100	100	0	351	353	83	97	106	46	98	98	0	1.118	1.156	1.181	1.194	1.710	1.154	0.741	156	472	538	552	0.161	284	254	296	256	0
2	14	10	"PFI0498"	"I7884_1"	8860	22190	140	181	185	55	88	94	34	87	66	0	254	257	70	98	107	47	97	84	0	0.596	0.610	0.579	0.559	2.040	0.589	0.571	156	454	249	256	-0.746	93	156	97	159	0
2	15	10	"PFI0501"	"I8013_1"	9050	22190	140	416	415	119	89	91	22	97	96	0	294	309	96	96	99	18	99	99	0	1.652	1.531	1.629	1.517	1.947	1.646	0.603	156	414	525	539	0.724	327	198	326	213	0
2	16	10	"PFI0504"	"I8083_1"	9240	22190	140	2714	2619	868	91	93	31	99	99	0	2040	2059	507	99	102	19	100	100	0	1.351	1.290	1.353	1.191	1.917	1.367	0.861	156	478	4564	4488	0.434	2623	1941	2528	1960	0
2	17	10	"PFI0510"	"I8305_1"	9430	22190	140	537	539	177	88	92	33	98	97	0	859	854	221	99	102	24	100	99	0	0.591	0.597	0.616	0.558	1.776	0.590	0.777	156	494	1209	1206	-0.759	449	760	451	755	0
2	18	10	"PFI0513"	"I8332_1"	9620	22190	130	326	327	73	86	90	24	99	99	0	315	318	55	97	101	24	100	100	0	1.101	1.090	1.073	1.062	1.581	1.129	0.721	120	434	458	462	0.139	240	218	241	221	0
2	19	10	"PFJ0455"	"J53_17"	9800	22180	140	442	433	107	87	91	23	100	100	0	556	542	122	97	100	18	98	97	0	0.773	0.778	0.756	0.815	1.973	0.753	0.792	156	521	814	791	-0.371	355	459	346	445	0
2	20	10	"PFJ0457"	"J53_21"	10010	22190	130	117	120	30	88	92	23	55	28	0	1291	1279	225	97	100	18	100	100	0	0.024	0.027	0.034	0.034	1.814	0.022	0.179	120	411	1223	1214	-5.364	29	1194	32	1182	0
2	21	10	"PFJ0459"	"J53_23"	10150	22230	150	90	91	21	91	95	25	10	0	0	103	107	21	100	104	21	19	8	0	-0.333	0.000	1.000	1.055	3.912	1.313	0.020	156	612	2	7	Error	-1	3	0	7	-50
2	22	10	"PFJ0463"	"J53_29"	10380	22180	140	1461	1471	439	86	89	23	100	100	0	1591	1543	510	97	99	17	100	100	0	0.920	0.958	0.934	1.016	1.767	0.931	0.855	156	683	2869	2831	-0.120	1375	1494	1385	1446	0
2	1	11	"PFJ0468"	"J53_37"	6390	22370	130	267	274	58	79	83	21	100	100	0	261	279	79	91	94	16	100	100	0	1.106	1.037	1.145	1.075	1.700	1.045	0.598	120	540	358	383	0.145	188	170	195	188	0
2	2	11	"PFJ0472"	"J53_41"	6580	22380	140	602	603	165	82	85	20	99	98	0	692	686	170	94	95	16	100	100	0	0.870	0.880	0.889	0.861	1.679	0.880	0.781	156	458	1118	1113	-0.202	520	598	521	592	0
2	3	11	"PFJ0495"	"J564_1"	6780	22380	150	994	960	184	84	87	21	100	100	0	1108	1136	214	94	96	17	100	100	0	0.897	0.841	0.884	0.830	1.379	0.857	0.842	156	550	1924	1918	-0.156	910	1014	876	1042	0
2	4	11	"PFJ0497"	"J564_3"	6950	22380	130	195	200	50	85	88	21	98	95	0	994	1045	272	93	96	17	100	100	0	0.122	0.121	0.116	0.114	1.682	0.108	0.652	120	497	1011	1067	-3.034	110	901	115	952	0
2	5	11	"PFJ0500"	"J56_7"	7150	22380	120	120	122	29	82	85	22	70	42	0	135	149	46	92	94	15	87	63	0	0.884	0.702	0.786	0.762	2.964	0.641	0.183	120	507	81	97	-0.178	38	43	40	57	0
2	6	11	"PFJ0503"	"J583_1"	7350	22370	80	100	108	36	81	86	24	34	17	0	119	143	54	93	97	18	63	40	0	0.731	0.540	0.714	0.787	3.598	0.439	0.087	52	287	45	77	-0.453	19	26	27	50	0
2	7	11	"PFJ0506"	"J587_3"	7520	22380	120	134	137	37	82	85	22	82	57	0	137	144	41	92	94	16	81	63	0	1.156	1.058	1.178	1.226	2.728	1.067	0.266	120	504	97	107	0.209	52	45	55	52	0
2	8	11	"PFJ0508"	"J587_5"	7730	22380	100	121	127	28	82	84	21	78	45	0	133	146	48	93	95	16	78	55	0	0.975	0.849	1.000	1.039	3.191	0.741	0.181	80	401	79	98	-0.037	39	40	45	53	0
2	9	11	"PFJ0527"	"J647_6"	7910	22370	140	776	769	176	83	85	21	100	100	0	805	781	186	94	97	17	100	100	0	0.975	0.999	1.016	1.033	1.625	0.982	0.828	156	505	1404	1373	-0.037	693	711	686	687	0
2	10	11	"PFJ0531"	"J64_1"	8100	22380	130	866	841	207	84	86	19	100	100	0	583	595	99	94	96	16	100	100	0	1.599	1.511	1.509	1.484	1.379	1.624	0.807	120	487	1271	1258	0.677	782	489	757	501	0
2	11	11	"PFJ0533"	"J64_3"	8300	22380	130	398	389	110	84	87	20	100	99	0	319	326	57	95	96	16	100	100	0	1.402	1.320	1.292	1.245	1.561	1.453	0.798	120	492	538	536	0.487	314	224	305	231	0
2	12	11	"PFJ0536"	"J65_10"	8480	22380	140	747	712	251	85	87	21	96	94	0	874	855	205	95	96	16	100	99	0	0.850	0.825	0.830	0.748	1.729	0.864	0.863	156	460	1441	1387	-0.235	662	779	627	760	0
2	13	11	"PFJ0538"	"J65_12"	8660	22370	150	123	125	36	85	88	21	62	44	0	132	137	36	96	99	19	73	47	0	1.056	0.976	0.960	0.916	2.913	1.176	0.187	156	471	74	81	0.078	38	36	40	41	-50
2	14	11	"PFJ0540"	"J65_2"	8860	22370	130	795	786	155	87	90	22	100	100	0	593	625	180	96	100	21	100	100	0	1.425	1.321	1.442	1.361	1.604	1.316	0.726	120	463	1205	1228	0.511	708	497	699	529	0
2	15	11	"PFJ0567"	"J71_12"	9050	22370	140	448	459	111	89	91	22	100	99	0	314	302	76	97	100	19	97	94	0	1.654	1.805	1.816	1.891	1.676	1.860	0.731	156	405	576	575	0.726	359	217	370	205	0
2	16	11	"PFJ0569"	"J71_2"	9200	22410	150	94	97	24	91	93	32	11	2	0	101	107	26	99	101	21	20	8	0	1.500	0.750	1.000	1.046	3.440	5.997	0.008	156	471	5	14	0.585	3	2	6	8	-50
2	17	11	"PFJ0571"	"J71_6"	9430	22400	150	99	102	30	88	92	31	23	7	0	108	112	25	100	104	29	17	6	0	1.375	1.167	1.333	1.512	4.233	4.407	0.031	156	576	19	26	0.459	11	8	14	12	-50
2	18	11	"PFJ0573"	"J71_9"	9630	22370	130	20091	19119	4039	90	94	24	100	100	0	23719	23264	3214	102	108	37	100	100	0	0.847	0.822	0.850	0.810	1.293	0.822	0.886	120	577	43618	42191	-0.240	20001	23617	19029	23162	0
2	19	11	"PFJ0576"	"J73_13"	9820	22380	130	207	215	51	92	94	24	99	95	0	274	280	57	101	107	31	100	100	0	0.665	0.687	0.691	0.661	1.502	0.719	0.680	120	565	288	302	-0.589	115	173	123	179	0
2	20	11	"PFJ0578"	"J73_15"	10010	22370	130	1753	1676	483	92	95	24	100	100	0	1832	1770	467	101	104	21	100	100	0	0.960	0.949	0.940	0.945	1.471	0.912	0.858	120	521	3392	3253	-0.060	1661	1731	1584	1669	0
2	21	11	"PFK0742"	"Ks1964_2"	10180	22350	80	120	125	28	96	101	29	40	19	0	127	129	31	107	109	24	36	21	0	1.200	1.318	1.462	1.402	3.455	3.779	0.020	52	231	44	51	0.263	24	20	29	22	0
2	22	11	"PFK0745"	"Ks1_2"	10390	22370	140	263	261	73	89	93	25	98	95	0	494	493	129	99	102	19	100	99	0	0.441	0.437	0.437	0.421	1.855	0.413	0.699	156	692	569	566	-1.183	174	395	172	394	0
2	1	12	"PFK0752"	"Ks202_6"	6380	22560	140	2005	1936	646	81	85	22	100	100	0	1788	1739	561	92	95	16	100	99	0	1.134	1.126	1.143	1.177	1.712	1.130	0.869	156	755	3620	3502	0.182	1924	1696	1855	1647	0
2	2	12	"PFK0755"	"Ks202_9"	6580	22570	140	615	606	183	84	87	22	100	98	0	601	616	147	94	97	18	100	100	0	1.047	1.000	1.072	0.945	1.532	1.044	0.834	156	526	1038	1044	0.067	531	507	522	522	0
2	3	12	"PFK0757"	"Ks206_2"	6740	22620	150	92	94	23	85	87	21	23	7	0	101	105	26	93	96	17	26	11	0	0.875	0.750	0.845	1.018	3.483	0.853	0.052	156	591	15	21	-0.193	7	8	9	12	-50
2	4	12	"PFK0760"	"Ks210_1"	6950	22570	110	104	108	30	87	90	24	40	20	0	163	179	57	95	100	23	93	71	0	0.250	0.250	0.362	0.296	3.182	0.225	0.111	80	505	85	105	-2.000	17	68	21	84	0
2	5	12	"PFK0786"	"Ks225_7"	7150	22570	140	166	169	42	85	89	24	94	78	0	254	265	77	93	97	21	100	98	0	0.503	0.488	0.495	0.468	1.971	0.438	0.488	156	603	242	256	-0.991	81	161	84	172	0
2	6	12	"PFK0793"	"Ks2300_1"	7340	22570	130	131	141	43	82	85	23	82	52	0	153	157	34	93	95	17	95	81	0	0.817	0.922	0.871	0.873	2.358	1.154	0.292	120	529	109	123	-0.292	49	60	59	64	0
2	7	12	"PFK0795"	"Ks2345_1"	7540	22560	130	1218	1216	250	82	85	22	100	100	0	926	967	261	92	95	17	100	100	0	1.362	1.296	1.397	1.318	1.439	1.316	0.804	120	477	1970	2009	0.446	1136	834	1134	875	0
2	8	12	"PFK0799"	"Ks244_1"	7730	22570	140	404	393	108	85	87	21	99	97	0	485	492	142	94	96	17	100	100	0	0.816	0.774	0.807	0.765	1.779	0.738	0.694	156	512	710	706	-0.294	319	391	308	398	0
2	9	12	"PFK0802"	"Ks244_3"	7910	22560	130	386	389	89	84	86	22	100	100	0	560	559	84	94	97	17	100	100	0	0.648	0.656	0.658	0.639	1.457	0.653	0.799	120	480	768	770	-0.626	302	466	305	465	0
2	10	12	"PFK0804"	"Ks244_8"	8100	22560	130	299	303	73	84	85	20	100	100	0	168	171	37	94	96	17	95	86	0	2.905	2.844	2.803	2.941	1.974	3.171	0.532	120	531	289	296	1.539	215	74	219	77	0
2	11	12	"PFK0825"	"Ks25_1"	8290	22570	130	342	339	85	84	86	20	100	100	0	324	327	50	94	96	16	100	100	0	1.122	1.094	1.087	1.048	1.465	1.173	0.756	120	541	488	488	0.166	258	230	255	233	0
2	12	12	"PFK0827"	"Ks25_12"	8480	22570	130	278	289	72	84	88	22	100	100	0	272	271	42	95	98	17	100	100	0	1.096	1.165	1.168	1.117	1.570	1.304	0.700	120	478	371	381	0.132	194	177	205	176	0
2	13	12	"PFK0830"	"Ks25_19"	8680	22560	140	256	259	69	86	89	22	98	97	0	620	619	184	96	99	18	99	99	0	0.324	0.331	0.339	0.326	1.916	0.291	0.682	156	538	694	696	-1.624	170	524	173	523	0
2	14	12	"PFK0834"	"Ks25_8"	8870	22560	130	377	384	86	86	90	23	100	100	0	235	246	64	96	99	19	100	100	0	2.094	1.987	2.239	2.077	1.727	2.144	0.613	120	523	430	448	1.066	291	139	298	150	0
2	15	12	"PFK0839"	"Ks266_15"	9050	22560	130	1351	1322	354	87	90	23	100	100	0	1088	1085	256	97	100	19	100	100	0	1.275	1.250	1.240	1.258	1.579	1.249	0.810	120	422	2255	2223	0.351	1264	991	1235	988	0
2	16	12	"PFK0841"	"Ks266_6"	9250	22560	140	1497	1448	395	88	91	27	100	100	0	1012	1002	305	98	103	34	98	98	0	1.542	1.504	1.602	1.575	1.726	1.530	0.801	156	472	2323	2264	0.624	1409	914	1360	904	0
2	17	12	"PFK0858"	"Ks271_1"	9440	22560	130	952	928	177	85	89	27	100	100	0	1127	1190	422	98	104	35	100	100	0	0.843	0.772	0.861	0.802	1.472	0.691	0.766	120	394	1896	1935	-0.247	867	1029	843	1092	0
2	18	12	"PFK0868"	"Ks2886_1"	9590	22610	150	86	90	23	89	92	24	12	5	0	99	103	24	100	106	38	6	1	0	3.000	0.333	1.462	1.315	3.835	3.108	0.014	156	507	-4	4	1.585	-3	-1	1	3	-50
2	19	12	"PFK0871"	"Ks291_5"	9780	22610	150	85	89	23	92	95	24	12	1	0	99	101	17	101	107	33	5	0	0	3.500	100000.000	1.571	1.635	2.998	9.736	0.002	156	509	-9	-3	1.807	-7	-2	-3	0	-50
2	20	12	"PFK0873"	"Ks291_8"	9940	22590	150	86	92	25	91	93	24	14	5	0	100	104	19	100	103	19	16	5	0	100000.000	0.250	1.400	1.316	3.677	1.827	0.018	156	568	-5	5	16.610	-5	0	1	4	-50
2	21	12	"PFK0878"	"Ks2_13"	10160	22610	150	95	101	29	93	97	27	19	8	0	106	110	27	102	106	23	17	7	0	0.500	1.000	1.286	1.245	4.467	1.719	0.033	156	726	6	16	-1.000	2	4	8	8	-50
2	22	12	"PFK0881"	"Ks2_9"	10390	22560	140	210	213	60	87	91	24	97	93	0	250	250	47	98	101	19	99	99	0	0.809	0.829	0.782	0.771	1.865	7.021	0.690	156	707	275	278	-0.305	123	152	126	152	0
2	1	13	"PFL0033"	"L1_66"	6390	22740	90	106	108	27	85	88	22	46	26	0	130	131	29	97	99	18	67	40	0	0.636	0.676	1.100	1.209	3.037	1.350	0.080	52	363	54	57	-0.652	21	33	23	34	0
2	2	13	"PFL0035"	"L1_7"	6580	22790	150	88	92	23	85	88	22	22	7	0	102	110	33	94	96	18	30	14	0	0.375	0.438	1.000	1.026	3.803	0.697	0.044	156	545	11	23	-1.415	3	8	7	16	-50
2	3	13	"PFL0037"	"L1_72"	6780	22760	110	121	123	32	85	87	22	68	38	0	141	154	44	92	94	16	91	71	0	0.735	0.613	0.840	0.759	2.767	0.581	0.184	80	280	85	100	-0.445	36	49	38	62	0
2	4	13	"PFL0041"	"L1_79"	6920	22790	150	93	95	25	85	89	23	25	7	0	97	102	26	93	96	20	19	7	0	2.000	1.111	1.225	1.240	3.378	1.625	0.073	156	580	12	19	1.000	8	4	10	9	-50
2	5	13	"PFL0043"	"L1_81"	7150	22760	150	94	96	25	85	88	22	26	8	0	127	135	39	93	97	20	69	39	0	0.265	0.262	0.461	0.473	4.453	0.363	0.070	156	612	43	53	-1.918	9	34	11	42	-50
2	6	13	"PFL0045"	"L1_83"	7350	22750	140	336	329	94	86	88	22	97	96	0	324	337	107	93	95	16	99	99	0	1.082	0.996	1.029	0.964	2.010	0.976	0.609	156	521	481	487	0.114	250	231	243	244	0
2	7	13	"PFL0068"	"L2_117"	7510	22750	140	727	729	208	86	89	23	100	100	0	809	813	255	93	96	18	100	100	0	0.895	0.893	0.933	0.889	1.820	0.862	0.722	156	480	1357	1363	-0.160	641	716	643	720	0
2	8	13	"PFL0070"	"L2_12"	7690	22750	140	1875	1791	433	84	86	21	100	100	0	1292	1303	405	94	96	17	100	100	0	1.495	1.412	1.524	1.419	1.697	1.419	0.795	156	529	2989	2916	0.580	1791	1198	1707	1209	0
2	9	13	"PFL0072"	"L2_123"	7890	22750	130	213	222	56	83	85	21	99	98	0	189	191	38	94	96	16	100	97	0	1.368	1.433	1.473	1.416	1.893	1.588	0.560	120	527	225	236	0.453	130	95	139	97	0
2	10	13	"PFL0074"	"L2_127"	8080	22750	120	253	259	57	84	86	21	100	100	0	241	239	47	95	97	18	100	99	0	1.158	1.215	1.203	1.209	1.572	1.261	0.705	120	564	315	319	0.211	169	146	175	144	0
2	11	13	"PFL0077"	"L2_135"	8270	22750	110	135	135	34	85	87	21	76	58	0	553	545	74	94	96	16	100	100	0	0.109	0.111	0.125	0.106	1.993	0.101	0.380	80	489	509	501	-3.198	50	459	50	451	0
2	12	13	"PFL0079"	"L2_139"	8460	22750	130	661	658	175	84	87	22	100	100	0	412	405	97	94	97	17	99	99	0	1.814	1.846	1.818	1.877	1.571	1.844	0.799	120	539	895	885	0.860	577	318	574	311	0
2	13	13	"PFL0101"	"L2_180"	8650	22750	140	511	504	162	88	97	44	97	96	0	355	352	126	99	110	44	94	92	0	1.652	1.644	1.717	1.682	1.967	1.901	0.598	156	635	679	669	0.725	423	256	416	253	0
2	14	13	"PFL0104"	"L2_185"	8840	22760	90	147	146	31	88	93	25	84	51	0	155	164	55	99	104	30	73	42	0	1.054	0.892	1.190	0.968	2.616	0.693	0.187	52	357	115	123	0.075	59	56	58	65	0
2	15	13	"PFL0109"	"L2_193"	9020	22750	140	793	781	169	86	89	22	100	100	0	471	467	95	97	100	19	100	99	0	1.890	1.878	1.810	1.917	1.515	1.947	0.835	156	656	1081	1065	0.919	707	374	695	370	0
2	16	13	"PFL0111"	"L2_195"	9220	22750	130	348	351	89	86	89	25	100	100	0	238	237	43	97	102	32	100	98	0	1.858	1.893	1.809	1.896	1.540	2.099	0.645	120	520	403	405	0.894	262	141	265	140	0
2	17	13	"PFL0113"	"L2_198"	9410	22760	120	246	240	82	85	89	27	93	86	0	191	195	49	97	101	33	92	76	0	1.713	1.582	1.602	1.521	2.033	1.741	0.460	120	447	255	253	0.776	161	94	155	98	0
2	18	13	"PFL0115"	"L2_20"	9590	22750	130	174	181	45	86	90	24	95	85	0	681	695	126	96	98	18	100	100	0	0.150	0.159	0.158	0.142	1.730	0.142	0.562	120	397	673	694	-2.733	88	585	95	599	0
2	19	13	"PFL0135"	"L2_233"	9790	22750	130	186	187	43	88	92	24	99	90	0	147	149	27	94	98	18	92	71	0	1.849	1.800	1.766	1.893	2.081	2.184	0.375	120	416	151	154	0.887	98	53	99	55	0
2	20	13	"PFL0138"	"L2_238"	9970	22750	100	132	133	31	88	92	25	75	42	0	129	129	21	97	101	19	75	33	0	1.375	1.406	1.207	1.316	2.509	1.869	0.142	80	369	76	77	0.459	44	32	45	32	0
2	21	13	"PFL0141"	"L2_248"	10170	22750	130	817	834	233	88	92	26	100	100	0	472	486	121	99	103	22	99	99	0	1.954	1.928	1.991	1.902	1.420	2.051	0.777	120	476	1102	1133	0.967	729	373	746	387	0
2	22	13	"PFL0145"	"L2_259"	10360	22750	150	103	107	27	88	93	39	19	4	0	120	123	24	99	105	36	25	5	0	0.714	0.792	1.000	1.020	3.749	1.292	0.089	156	714	36	43	-0.485	15	21	19	24	-50
2	1	14	"PFL0149"	"L2_268"	6370	22950	140	230	222	59	83	85	21	95	94	0	218	221	51	93	96	17	98	96	0	1.176	1.086	1.152	1.078	1.721	1.165	0.642	156	810	272	267	0.234	147	125	139	128	0
2	2	14	"PFL0152"	"L2_277"	6560	22950	140	640	630	170	86	88	22	99	98	0	666	687	211	94	96	17	100	100	0	0.969	0.917	1.001	0.876	1.853	0.896	0.754	156	498	1126	1137	-0.046	554	572	544	593	0
2	3	14	"PFM0408"	"M36520_1"	6760	22950	140	384	380	104	86	88	22	98	96	0	399	404	111	95	97	19	100	99	0	0.980	0.951	0.998	0.920	2.115	0.937	0.703	156	422	602	603	-0.029	298	304	294	309	0
2	4	14	"PFM0410"	"M36520_4"	6940	22950	130	259	261	52	85	87	21	100	100	0	290	299	67	93	96	20	100	100	0	0.883	0.854	0.859	0.860	1.477	0.847	0.675	120	424	371	382	-0.179	174	197	176	206	0
2	5	14	"PFM0413"	"M36754_16"	7140	22950	130	177	183	43	82	85	20	99	94	0	1057	1063	175	93	95	17	100	100	0	0.099	0.104	0.098	0.097	1.614	0.093	0.636	120	495	1059	1071	-3.343	95	964	101	970	0
2	6	14	"PFM0417"	"M36754_20"	7290	22980	150	89	92	23	86	89	22	21	7	0	100	109	32	95	97	17	33	20	0	0.600	0.429	1.000	1.181	3.978	0.985	0.041	156	569	8	20	-0.737	3	5	6	14	-50
2	7	14	"PFM0419"	"M36754_23"	7510	22950	130	817	842	190	86	89	24	100	100	0	752	765	256	95	99	25	99	99	0	1.113	1.128	1.171	1.213	1.768	1.069	0.785	120	533	1388	1426	0.154	731	657	756	670	0
2	8	14	"PFM0422"	"M3675_2"	7700	22960	130	1958	1837	434	83	86	22	100	100	0	990	983	168	95	98	24	100	100	0	2.095	1.975	2.076	1.932	1.475	2.114	0.864	120	521	2770	2642	1.067	1875	895	1754	888	0
2	9	14	"PFM0440"	"M3766_1"	7900	22960	140	825	833	248	83	85	20	99	99	0	984	972	200	94	96	16	100	100	0	0.834	0.854	0.867	0.799	1.671	0.887	0.858	156	628	1632	1628	-0.262	742	890	750	878	0
2	10	14	"PFM0442"	"M37744_2"	8090	22960	100	104	111	30	84	87	22	42	23	0	130	133	25	94	95	16	81	62	0	0.556	0.692	0.609	0.743	4.397	1.066	0.033	80	392	56	66	-0.848	20	36	27	39	0
2	11	14	"PFM0444"	"M37773_2"	8250	22990	150	85	88	22	85	88	22	17	7	0	106	109	21	94	96	16	40	17	0	0.000	0.200	0.800	0.708	3.746	5.738	0.006	156	693	12	18	Error	0	12	3	15	-50
2	12	14	"PFM0446"	"M3777_1"	8470	22950	130	358	359	81	85	88	23	100	100	0	371	365	71	95	98	18	100	100	0	0.989	1.015	1.026	1.013	1.480	1.016	0.757	120	606	549	544	-0.016	273	276	274	270	0
2	13	14	"PFM0448"	"M37794_11"	8650	22950	110	124	125	32	89	100	48	32	2	0	148	156	43	100	111	43	55	17	0	0.729	0.643	0.691	0.674	2.878	0.786	0.369	80	526	83	92	-0.456	35	48	36	56	0
2	14	14	"PFM0450"	"M37794_14"	8870	22960	100	134	135	36	91	95	26	67	41	0	131	139	32	98	102	23	68	28	0	1.303	1.073	1.327	1.271	2.806	1.663	0.158	80	437	76	85	0.382	43	33	44	41	0
2	15	14	"PFM0469"	"M38740_1"	9020	22980	150	87	90	21	86	89	22	16	3	0	99	104	23	97	100	18	25	9	0	0.500	0.571	1.000	1.119	3.680	2.692	0.013	156	641	3	11	-1.000	1	2	4	7	-50
2	16	14	"PFM0472"	"M38757_4"	9230	22950	140	832	804	251	85	88	21	99	98	0	780	733	218	96	99	18	98	97	0	1.092	1.129	1.097	1.194	2.105	1.145	0.831	156	563	1431	1356	0.127	747	684	719	637	0
2	17	14	"PFM0476"	"M38913_1"	9420	22950	140	1477	1379	432	87	90	24	100	100	0	999	987	306	98	100	18	98	96	0	1.543	1.453	1.523	1.520	2.038	1.493	0.836	156	484	2291	2181	0.625	1390	901	1292	889	0
2	18	14	"PFM0478"	"M38913_6"	9610	22950	140	1195	1151	361	87	92	26	100	99	0	760	706	197	98	101	20	99	98	0	1.674	1.750	1.774	1.776	1.951	1.845	0.842	156	542	1770	1672	0.743	1108	662	1064	608	0
2	19	14	"PFM0481"	"M38941_1"	9800	22950	130	342	346	81	88	92	25	100	100	0	373	378	63	98	100	20	100	100	0	0.924	0.921	0.907	0.901	1.483	0.908	0.748	120	542	529	538	-0.115	254	275	258	280	0
2	20	14	"PFM0484"	"M38941_6"	9990	22950	130	242	250	68	89	92	25	99	96	0	276	285	53	99	102	19	100	100	0	0.864	0.866	0.853	0.814	1.731	0.871	0.587	120	565	330	347	-0.210	153	177	161	186	0
2	21	14	"PFM0510"	"M41547_1"	10180	22950	140	4190	3893	1039	92	95	25	100	100	0	1403	1375	288	101	104	20	100	100	0	3.147	2.984	3.101	2.894	1.535	3.186	0.879	156	597	5400	5075	1.654	4098	1302	3801	1274	0
2	22	14	"PFM0512"	"M41763_12"	10380	22940	130	692	673	143	91	98	48	100	100	0	692	674	143	102	107	36	99	99	0	1.019	1.017	1.014	1.038	1.601	1.005	0.783	120	663	1191	1154	0.027	601	590	582	572	0
2	1	15	"PFM0514"	"M41763_4"	6410	23130	90	92	101	30	84	88	20	40	17	0	102	113	38	95	98	18	32	19	0	1.143	0.944	0.565	0.715	4.033	0.649	0.052	52	339	15	35	0.193	8	7	17	18	0
2	2	15	"PFM0516"	"M41776_1"	6570	23150	120	128	128	28	87	89	22	73	45	0	142	150	39	96	97	17	86	65	0	0.891	0.759	0.837	0.802	3.106	0.678	0.140	120	444	87	95	-0.166	41	46	41	54	0
2	3	15	"PFM0524"	"M42658_1"	6760	23140	140	382	384	95	88	91	22	100	100	0	365	361	86	96	98	18	100	100	0	1.093	1.117	1.134	1.130	1.630	1.115	0.727	156	480	563	561	0.128	294	269	296	265	0
2	4	15	"PFM0531"	"M42966_1"	6940	23140	140	963	972	285	88	99	93	99	98	0	884	851	277	96	106	64	95	94	0	1.110	1.171	1.178	1.268	1.834	1.155	0.850	156	511	1663	1639	0.151	875	788	884	755	0
2	5	15	"PFN0076"	"N128_81"	7150	23170	150	118	150	129	89	101	95	16	8	0	124	138	56	95	106	65	22	7	0	1.000	1.419	1.191	1.165	3.496	2.039	0.293	156	495	58	104	0.000	29	29	61	43	-50
2	6	15	"PFN0079"	"N128_86"	7340	23140	120	219	220	55	88	92	24	97	95	0	187	194	54	95	97	17	98	96	0	1.424	1.333	1.464	1.350	2.095	1.356	0.464	120	389	223	231	0.510	131	92	132	99	0
2	7	15	"PFN0082"	"N128_90"	7530	23140	140	470	452	130	87	90	24	100	99	0	407	415	135	97	101	25	99	98	0	1.235	1.148	1.226	1.168	1.819	1.135	0.719	156	510	693	683	0.305	383	310	365	318	0
2	8	15	"PFN0084"	"N128_92"	7720	23140	130	470	477	113	84	88	22	100	100	0	560	562	95	96	99	16	100	100	0	0.832	0.843	0.846	0.826	1.371	0.831	0.800	120	524	850	859	-0.266	386	464	393	466	0
2	9	15	"PFN0086"	"N128_95"	7910	23140	130	533	549	148	84	88	22	100	100	0	469	487	114	95	97	16	100	100	0	1.201	1.186	1.164	1.169	1.369	1.191	0.805	120	485	823	857	0.264	449	374	465	392	0
2	10	15	"PFN0090"	"N129_1"	8070	23180	150	84	85	23	86	90	25	8	3	0	94	96	16	95	98	19	11	2	0	2.000	-1.000	1.613	1.444	3.959	7.505	0.006	156	613	-3	0	1.000	-2	-1	-1	1	-50
2	11	15	"PFN0105"	"N129_41"	8300	23130	150	104	117	53	88	91	25	33	18	0	111	126	49	97	100	20	40	26	0	1.143	1.000	1.101	1.120	3.502	1.248	0.365	156	608	30	58	0.193	16	14	29	29	-50
2	12	15	"PFN0107"	"N129_48"	8460	23140	100	112	113	26	85	88	22	53	31	0	132	139	35	99	100	17	73	48	0	0.818	0.700	0.800	0.751	3.750	0.586	0.020	80	392	60	68	-0.290	27	33	28	40	0
2	13	15	"PFN0109"	"N129_6"	8690	23150	80	128	125	29	87	90	23	69	38	0	122	132	34	101	103	18	51	34	0	1.952	1.226	1.375	1.490	3.462	0.642	0.191	52	282	62	69	0.965	41	21	38	31	0
2	14	15	"PFN0112"	"N130_1"	8840	23180	150	92	95	27	89	93	24	19	4	0	103	109	31	98	101	18	26	12	0	0.600	0.545	1.143	1.041	3.857	1.761	0.017	156	647	8	17	-0.737	3	5	6	11	-50
2	15	15	"PFN0114"	"N130_17"	9030	23140	130	368	363	78	88	91	23	100	100	0	184	186	32	98	101	17	100	97	0	3.256	3.125	3.209	3.195	1.639	3.650	0.603	120	491	366	363	1.703	280	86	275	88	0
2	16	15	"PFN0116"	"N130_19"	9240	23140	120	397	383	122	87	91	24	96	94	0	643	658	295	98	101	22	100	99	0	0.569	0.529	0.573	0.533	2.091	0.431	0.647	120	474	855	856	-0.814	310	545	296	560	0
2	17	15	"PFN0134"	"N130_43"	9410	23130	130	7733	7538	1027	91	95	27	100	100	0	7419	7782	2572	100	114	101	100	100	0	1.044	0.969	1.051	1.026	1.567	0.900	0.790	120	472	14961	15129	0.062	7642	7319	7447	7682	0
2	18	15	"PFN0137"	"N130_46"	9610	23140	140	3536	3507	1121	92	97	28	100	100	0	1859	1802	622	100	112	92	97	94	0	1.958	2.006	1.991	2.185	1.892	2.035	0.872	156	563	5203	5117	0.969	3444	1759	3415	1702	0
2	19	15	"PFN0139"	"N130_5"	9810	23140	120	4543	4298	1028	91	95	26	100	100	0	3375	3195	860	100	103	22	100	100	0	1.359	1.359	1.310	1.412	1.671	1.366	0.876	120	498	7727	7302	0.443	4452	3275	4207	3095	0
2	20	15	"PFN0141"	"N130_52"	10000	23140	130	4205	4024	1111	89	94	26	100	100	0	4153	4091	858	101	104	22	100	100	0	1.016	0.986	1.000	0.961	1.362	1.015	0.871	120	536	8168	7925	0.023	4116	4052	3935	3990	0
2	21	15	"PFN0145"	"N130_61"	10190	23140	120	2639	2543	645	91	94	26	100	100	0	1892	1791	413	103	103	19	100	100	0	1.424	1.453	1.477	1.439	1.549	1.493	0.863	120	415	4337	4140	0.510	2548	1789	2452	1688	0
2	22	15	"PFN0147"	"N131_12"	10360	23170	150	95	103	31	92	97	38	17	3	0	120	123	27	101	104	22	44	17	0	0.158	0.500	0.953	0.893	3.978	2.216	0.017	156	684	22	33	-2.663	3	19	11	22	-50
2	1	16	"PFN0168"	"N132_106"	6380	23330	130	304	310	76	81	85	21	100	100	0	186	184	34	91	93	16	98	95	0	2.347	2.462	2.447	2.450	1.760	2.815	0.588	120	658	318	322	1.231	223	95	229	93	0
2	2	16	"PFN0170"	"N132_108"	6570	23330	150	407	426	105	86	89	22	100	100	0	312	323	83	94	95	16	100	99	0	1.472	1.485	1.522	1.519	1.558	1.460	0.719	156	565	539	569	0.558	321	218	340	229	0
2	3	16	"PFN0172"	"N132_11"	6770	23330	120	1418	1403	273	88	92	24	100	100	0	588	623	204	95	99	18	100	100	0	2.698	2.491	2.749	2.604	1.495	2.565	0.770	120	471	1823	1843	1.432	1330	493	1315	528	0
2	4	16	"PFN0175"	"N132_116"	6960	23330	130	1131	1134	245	93	104	95	100	100	0	1034	1061	221	100	109	65	100	100	0	1.111	1.083	1.073	1.084	1.397	1.055	0.814	120	488	1972	2002	0.152	1038	934	1041	961	0
2	5	16	"PFN0177"	"N132_119"	7150	23330	150	619	619	123	92	103	93	100	100	0	459	467	96	99	107	63	99	98	0	1.464	1.432	1.473	1.449	1.453	1.463	0.653	156	520	887	895	0.550	527	360	527	368	0
2	6	16	"PFN0180"	"N132_125"	7350	23330	150	153	156	40	90	93	24	85	66	0	810	857	224	95	98	17	100	100	0	0.088	0.087	0.088	0.083	1.921	0.071	0.389	156	499	778	828	-3.505	63	715	66	762	0
2	7	16	"PFN0582"	"N145_33"	7530	23320	130	3730	3781	1018	89	93	25	100	100	0	1539	1536	440	96	101	36	100	100	0	2.523	2.564	2.639	2.622	1.543	2.698	0.815	120	417	5084	5132	1.335	3641	1443	3692	1440	0
2	8	16	"PFN0584"	"N145_38"	7700	23360	150	92	94	24	88	92	25	20	4	0	102	106	18	99	104	33	10	0	0	1.333	0.857	1.012	1.300	3.988	0.413	0.084	156	512	7	13	0.415	4	3	6	7	-50
2	9	16	"PFN0589"	"N145_44"	7900	23370	150	94	96	26	88	91	23	22	6	0	101	102	17	98	100	18	21	2	0	2.000	2.000	1.375	1.283	3.995	11.403	0.003	156	416	9	12	1.000	6	3	8	4	-50
2	10	16	"PFN0592"	"N145_50"	8060	23360	150	82	84	20	93	96	26	4	1	0	94	98	19	100	104	22	10	3	0	1.833	4.500	1.170	1.077	3.093	0.078	0.001	156	518	-17	-11	0.874	-11	-6	-9	-2	-50
2	11	16	"PFN0598"	"N145_61"	8320	23290	90	125	130	37	96	101	29	50	21	0	141	146	28	105	113	30	59	23	0	0.806	0.829	0.990	0.794	3.583	0.981	0.139	52	329	65	75	-0.312	29	36	34	41	0
2	12	16	"PFN0600"	"N145_9"	8490	23330	130	173	178	43	88	92	24	92	84	0	350	354	54	101	105	22	100	100	0	0.341	0.356	0.376	0.318	1.881	0.330	0.533	120	500	334	343	-1.551	85	249	90	253	0
2	13	16	"PFN0620"	"N148_2"	8640	23370	150	95	97	25	88	92	23	22	7	0	110	117	38	103	104	19	31	16	0	1.000	0.643	1.150	1.090	4.284	0.436	0.034	156	504	14	23	0.000	7	7	9	14	-50
2	14	16	"PFN0622"	"N148_6"	8830	23360	150	95	101	28	90	94	25	23	12	0	107	110	24	102	103	18	28	11	0	1.000	1.375	0.883	0.927	4.285	2.975	0.009	156	507	10	19	0.000	5	5	11	8	-50
2	15	16	"PFN0628"	"N149_12"	9050	23330	120	2956	2903	660	93	95	25	100	100	0	3677	3612	624	100	103	18	100	100	0	0.800	0.800	0.810	0.787	1.301	0.811	0.893	120	507	6440	6322	-0.321	2863	3577	2810	3512	0
2	16	16	"PFN0632"	"N149_18"	9230	23330	130	1331	1313	320	94	101	36	100	100	0	696	771	282	101	124	112	100	99	0	2.079	1.819	2.019	1.879	1.555	1.914	0.627	120	564	1832	1889	1.056	1237	595	1219	670	0
2	17	16	"PFN0634"	"N149_2"	9430	23330	120	127	129	30	94	97	27	57	23	0	276	280	48	101	117	105	95	21	0	0.189	0.196	0.223	0.201	2.030	0.183	0.221	120	540	208	214	-2.407	33	175	35	179	0
2	18	16	"PFN0637"	"N149_30"	9630	23330	120	2570	2407	758	94	97	25	100	100	0	2200	2140	512	101	104	19	100	100	0	1.180	1.134	1.162	1.086	1.617	1.189	0.860	120	481	4575	4352	0.238	2476	2099	2313	2039	0
2	19	16	"PFN0655"	"N150_39"	9820	23330	130	136	137	32	93	98	25	65	41	0	697	691	124	102	106	23	100	100	0	0.072	0.075	0.083	0.070	1.962	0.067	0.298	120	530	638	633	-3.790	43	595	44	589	0
2	20	16	"PFN0658"	"N150_49"	10010	23330	120	263	264	58	93	101	37	99	94	0	265	275	49	101	106	23	100	100	0	1.037	0.983	1.052	0.950	1.618	1.026	0.680	120	468	334	345	0.052	170	164	171	174	0
2	21	16	"PFN0660"	"N150_51"	10200	23330	140	434	416	132	93	104	41	98	96	0	410	415	101	105	108	24	98	98	0	1.118	1.042	1.069	0.987	1.937	1.089	0.711	156	449	646	633	0.161	341	305	323	310	0
2	22	16	"PFN0662"	"N150_53"	10380	23330	140	2055	1893	639	92	100	38	99	99	0	1067	978	321	102	106	22	97	96	0	2.034	2.056	2.038	2.158	2.376	2.149	0.843	156	545	2928	2677	1.024	1963	965	1801	876	0
2	1	17	"PFN0664"	"N150_57"	6390	23520	150	826	820	197	81	84	22	100	100	0	572	575	116	90	91	16	100	100	0	1.546	1.524	1.517	1.510	1.398	1.560	0.868	156	682	1227	1224	0.628	745	482	739	485	0
2	2	17	"PFN0666"	"N150_6"	6580	23520	130	332	330	73	85	88	23	100	100	0	332	343	85	94	96	17	100	100	0	1.038	0.984	1.064	0.987	1.617	0.963	0.687	120	452	485	494	0.054	247	238	245	249	0
2	3	17	"PFN0680"	"N150_8"	6770	23520	130	1007	997	206	86	91	26	100	100	0	737	798	292	97	100	21	100	100	0	1.439	1.300	1.449	1.357	1.446	1.249	0.763	120	508	1561	1612	0.525	921	640	911	701	0
2	4	17	"PFN0682"	"N150_82"	6950	23520	130	851	875	191	90	94	28	100	100	0	1222	1232	358	100	103	21	100	100	0	0.678	0.693	0.703	0.712	1.505	0.630	0.786	120	537	1883	1917	-0.560	761	1122	785	1132	0
2	5	17	"PFN0685"	"N150_87"	7150	23520	130	1722	1666	291	90	93	24	100	100	0	827	820	156	100	102	18	100	100	0	2.245	2.189	2.122	2.233	1.503	2.225	0.843	120	539	2359	2296	1.167	1632	727	1576	720	0
2	6	17	"PFN0688"	"N150_9"	7340	23520	130	95	100	28	90	94	24	24	8	0	278	295	72	99	101	18	100	100	0	0.028	0.051	0.098	0.090	2.671	0.049	0.031	120	514	184	206	-5.162	5	179	10	196	0
2	7	17	"PFN0694"	"N151_11"	7530	23520	140	561	560	129	89	93	26	100	100	0	496	497	153	98	103	34	98	95	0	1.186	1.180	1.200	1.223	1.594	1.140	0.781	156	499	870	870	0.246	472	398	471	399	0
2	8	17	"PFN0696"	"N151_18"	7720	23520	130	967	972	228	89	92	24	100	100	0	825	837	183	100	103	19	100	100	0	1.211	1.198	1.158	1.203	1.434	1.194	0.840	120	374	1603	1620	0.276	878	725	883	737	0
2	9	17	"PFN0876"	"N168_6"	7910	23520	140	1036	1046	299	92	95	26	100	100	0	914	901	221	100	103	19	100	100	0	1.160	1.191	1.201	1.196	1.564	1.209	0.873	156	334	1758	1755	0.214	944	814	954	801	0
2	10	17	"PFN0874"	"N168_34"	8100	23520	140	1078	1012	311	96	102	30	100	99	0	1184	1117	317	104	107	22	99	99	0	0.909	0.904	0.895	0.897	1.781	0.904	0.851	156	515	2062	1929	-0.137	982	1080	916	1013	0
2	11	17	"PFN0894"	"N173_1"	8290	23520	130	579	568	138	95	98	27	100	100	0	291	293	51	104	107	24	100	100	0	2.588	2.503	2.524	2.471	1.431	2.949	0.720	120	595	671	662	1.372	484	187	473	189	0
2	12	17	"PFN0907"	"N175_2"	8480	23520	140	2127	2073	804	90	93	23	100	100	0	2557	2633	1026	101	103	19	100	99	0	0.829	0.783	0.800	0.814	2.046	0.762	0.839	156	479	4493	4515	-0.270	2037	2456	1983	2532	0
2	13	17	"PFN0906"	"N175_16"	8670	23520	130	367	381	90	91	95	24	100	100	0	353	369	82	101	103	20	100	100	0	1.095	1.082	1.140	1.078	1.559	1.079	0.665	120	436	528	558	0.131	276	252	290	268	0
2	14	17	"PFN0918"	"N177_6"	8870	23510	130	1647	1605	336	93	96	26	100	100	0	1109	1075	240	103	106	19	100	100	0	1.545	1.556	1.507	1.607	1.566	1.580	0.854	120	496	2560	2484	0.627	1554	1006	1512	972	0
2	15	17	"PFL0005"	"L1_103"	9050	23520	130	327	328	86	94	97	26	100	99	0	277	284	52	104	108	29	100	100	0	1.347	1.300	1.288	1.264	1.687	1.461	0.632	120	528	406	414	0.430	233	173	234	180	0
2	16	17	"PFL0159"	"L2_30"	9250	23530	130	1052	996	340	97	104	35	97	96	0	3701	3584	1200	106	129	112	100	100	0	0.266	0.258	0.286	0.243	1.854	0.240	0.794	120	569	4550	4377	-1.912	955	3595	899	3478	0
2	17	17	"PFL0171"	"L2_55"	9440	23520	130	3790	3705	889	98	101	26	100	100	0	2840	2783	515	106	113	40	100	100	0	1.350	1.347	1.381	1.327	1.321	1.383	0.892	120	510	6426	6284	0.433	3692	2734	3607	2677	0
2	18	17	"PFL0176"	"L2_62"	9620	23510	130	3605	3536	928	97	100	26	100	100	0	2765	2676	590	106	110	21	100	100	0	1.319	1.338	1.326	1.335	1.453	1.325	0.888	120	552	6167	6009	0.400	3508	2659	3439	2570	0
2	19	17	"PFL0064"	"L2_109"	9820	23520	120	149	148	34	95	100	27	70	49	0	371	382	77	104	108	22	100	100	0	0.202	0.191	0.190	0.158	2.303	0.161	0.325	120	483	321	331	-2.306	54	267	53	278	0
2	20	17	"PFL0066"	"L2_114"	9990	23510	130	1070	1070	203	96	104	43	100	100	0	460	452	94	101	108	42	99	96	0	2.713	2.775	2.761	2.822	1.416	2.761	0.841	120	503	1333	1325	1.440	974	359	974	351	0
2	21	17	"PFL0140"	"L2_247"	10190	23520	130	205	213	51	96	105	45	96	67	0	396	400	75	105	110	40	100	100	0	0.375	0.397	0.378	0.372	1.563	0.384	0.509	120	559	400	412	-1.417	109	291	117	295	0
2	22	17	"PFL0150"	"L2_270"	10390	23510	140	2225	2140	711	91	98	35	100	100	0	1246	1254	415	102	106	23	98	98	0	1.865	1.779	1.771	1.819	1.846	1.821	0.849	156	661	3278	3201	0.899	2134	1144	2049	1152	0
2	1	18	"PFN0982"	"N244_3"	6400	23680	150	98	102	27	80	83	21	46	19	0	107	111	26	91	92	16	49	26	0	1.125	1.100	1.130	1.207	3.875	1.828	0.048	156	707	34	42	0.170	18	16	22	20	-50
2	2	18	"PFJ0260"	"J246_2"	6580	23710	140	2900	2656	831	84	87	21	100	100	0	3298	3072	1044	93	95	16	100	100	0	0.879	0.863	0.912	0.868	2.030	0.841	0.829	156	483	6021	5551	-0.187	2816	3205	2572	2979	0
2	3	18	"PFJ0281"	"J269_1"	6770	23710	140	269	265	75	85	89	25	94	92	0	355	344	95	96	98	19	98	97	0	0.710	0.726	0.755	0.757	1.938	0.696	0.691	156	546	443	428	-0.493	184	259	180	248	0
2	4	18	"PFJ0305"	"J27_3"	6970	23710	130	274	279	65	90	111	138	75	11	0	505	515	106	99	123	160	100	80	0	0.453	0.454	0.444	0.440	1.501	0.427	0.680	120	553	590	605	-1.142	184	406	189	416	0
2	5	18	"PFJ0475"	"J53_46"	7160	23720	150	894	855	228	93	114	136	97	96	0	1053	1064	199	105	127	159	99	99	0	0.845	0.795	0.841	0.753	1.586	0.840	0.838	156	557	1749	1721	-0.243	801	948	762	959	0
2	6	18	"PFJ0505"	"J583_7"	7340	23730	150	92	91	23	92	95	25	10	2	0	125	132	29	101	104	21	58	26	0	0.000	-0.032	0.508	0.581	3.484	0.350	0.006	156	529	24	30	Error	0	24	-1	31	-50
2	7	18	"PFJ0549"	"J697_3"	7530	23710	120	110	112	29	89	93	24	45	19	0	205	207	46	99	102	18	98	95	0	0.198	0.213	0.312	0.250	2.949	0.217	0.133	120	447	127	131	-2.336	21	106	23	108	0
2	8	18	"PFJ0586"	"J753_2"	7730	23710	140	215	219	62	90	93	23	96	94	0	215	220	44	100	103	19	99	98	0	1.087	1.075	1.091	0.999	2.135	1.227	0.577	156	514	240	249	0.120	125	115	129	120	0
2	9	18	"PFJ0594"	"J82_7"	7900	23700	130	981	993	203	91	94	24	100	100	0	1395	1390	237	102	104	19	100	100	0	0.688	0.700	0.707	0.697	1.336	0.667	0.855	120	393	2183	2190	-0.539	890	1293	902	1288	0
2	10	18	"PFK0025"	"Km2326_6"	8060	23740	150	124	129	42	94	99	29	51	28	0	122	123	24	103	107	21	46	14	0	1.579	1.750	1.750	1.674	2.931	3.142	0.100	156	566	49	55	0.659	30	19	35	20	-50
2	11	18	"PFJ0390"	"J40_6"	8300	23710	130	105	105	23	94	99	29	20	3	0	295	300	50	102	105	20	100	100	0	0.057	0.056	0.116	0.096	2.357	0.054	0.035	120	575	204	209	-4.133	11	193	11	198	0
2	12	18	"PFJ0410"	"J43_3"	8490	23700	130	973	960	202	91	93	24	100	100	0	1649	1596	331	99	100	15	100	100	0	0.569	0.580	0.565	0.587	1.419	0.545	0.843	120	408	2432	2366	-0.813	882	1550	869	1497	0
2	13	18	"PFJ0426"	"J461_4"	8640	23740	150	93	93	22	91	93	23	15	1	0	100	106	34	99	100	17	23	11	0	2.000	0.286	0.802	0.750	3.592	0.341	0.006	156	547	3	9	1.000	2	1	2	7	-50
2	14	18	"PFJ0465"	"J53_31"	8860	23710	100	105	106	25	89	93	24	33	10	0	151	156	31	100	103	19	91	65	0	0.314	0.304	0.533	0.439	3.356	0.263	0.021	80	439	67	73	-1.672	16	51	17	56	0
2	15	18	"PFJ0557"	"J6_2"	9050	23700	130	458	454	103	92	96	25	100	100	0	403	442	133	102	106	19	100	99	0	1.216	1.065	1.086	1.105	1.682	1.035	0.701	120	545	667	702	0.282	366	301	362	340	0
2	16	18	"PFK0041"	"Km302_3"	9230	23730	150	102	108	31	96	100	27	25	10	0	128	134	31	104	108	21	52	26	0	0.250	0.400	0.792	0.849	3.800	0.814	0.021	156	543	30	42	-2.000	6	24	12	30	-50
2	17	18	"PFK0298"	"Kn2549_3"	9440	23710	140	1283	1175	400	97	101	27	97	97	0	1365	1310	382	109	112	23	100	100	0	0.944	0.898	0.934	0.855	1.857	0.913	0.834	156	522	2442	2279	-0.083	1186	1256	1078	1201	0
2	18	18	"PFK0338"	"Kn3092_1"	9610	23700	110	183	183	52	98	100	28	88	63	0	209	209	49	109	113	23	95	83	0	0.850	0.850	0.822	0.786	2.477	0.945	0.441	80	453	185	185	-0.234	85	100	85	100	0
2	19	18	"PFK0404"	"Kn427_6"	9820	23710	120	534	517	140	98	102	28	99	99	0	637	622	118	103	108	22	100	100	0	0.816	0.807	0.836	0.766	1.585	0.844	0.793	120	528	970	938	-0.293	436	534	419	519	0
2	20	18	"PFK0425"	"Kn5026_1"	10010	23700	120	258	334	601	95	101	40	94	86	0	211	278	194	104	111	45	92	62	0	1.523	1.374	1.312	1.338	2.636	4.560	0.171	120	517	270	413	0.607	163	107	239	174	0
2	21	18	"PFK0442"	"Kn5244_3"	10170	23740	150	87	89	23	93	98	36	4	0	0	101	103	18	106	111	38	2	0	0	1.200	1.333	1.167	1.174	4.030	0.503	0.111	156	662	-11	-7	0.263	-6	-5	-4	-3	-50
2	22	18	"PFK0457"	"Kn5587_2"	10380	23710	130	152	156	44	91	94	25	82	56	0	3731	3604	598	101	105	21	100	100	0	0.017	0.019	0.020	0.021	1.509	0.017	0.377	120	660	3691	3568	-5.895	61	3630	65	3503	0
2	1	19	"PFK0782"	"Ks2242_1"	6400	23900	130	1263	1194	294	79	82	20	100	100	0	1503	1446	328	89	91	15	100	100	0	0.837	0.822	0.783	0.822	1.442	0.778	0.852	120	666	2598	2472	-0.256	1184	1414	1115	1357	0
2	2	19	"PFK0818"	"Ks2565_1"	6590	23900	120	568	548	146	81	84	20	100	100	0	784	770	192	92	93	15	100	100	0	0.704	0.689	0.694	0.689	1.489	0.673	0.848	120	462	1179	1145	-0.507	487	692	467	678	0
2	3	19	"PFK0876"	"Ks2_11"	6770	23900	130	2539	2419	508	82	86	21	100	100	0	1323	1319	274	92	94	15	100	100	0	1.996	1.905	1.907	1.925	1.450	1.931	0.855	120	529	3688	3564	0.997	2457	1231	2337	1227	0
2	4	19	"PFK1002"	"Ks48_16"	6960	23930	150	104	114	82	87	106	132	1	0	0	107	113	30	95	118	154	0	0	0	1.417	1.500	1.165	1.269	4.011	6.722	0.068	156	599	29	45	0.503	17	12	27	18	-50
2	5	19	"PFK1139"	"Ks667_1"	7150	23900	130	1863	1761	408	89	111	144	100	100	0	1459	1456	237	99	125	167	100	100	0	1.304	1.232	1.279	1.206	1.326	1.267	0.856	120	503	3134	3029	0.383	1774	1360	1672	1357	0
2	6	19	"PFK1174"	"Ks75_10"	7340	23900	130	22550	21645	4137	91	94	25	100	100	0	14442	14255	1902	99	103	25	100	100	0	1.566	1.523	1.559	1.507	1.291	1.561	0.894	120	505	36802	35710	0.647	22459	14343	21554	14156	0
2	7	19	"PFK0629"	"Ks1228_7"	7540	23890	130	629	650	170	91	95	25	100	100	0	528	530	128	100	103	23	100	100	0	1.257	1.300	1.298	1.313	1.475	1.312	0.865	120	569	966	989	0.330	538	428	559	430	0
2	8	19	"PFK1093"	"Ks586_7"	7730	23900	130	448	445	112	87	91	22	100	100	0	1271	1241	214	99	101	18	100	100	0	0.308	0.313	0.315	0.302	1.390	0.304	0.828	120	524	1533	1500	-1.699	361	1172	358	1142	0
2	9	19	"pla_LSU"	"PLSU"	7920	23900	120	317	319	73	85	89	21	100	100	0	568	555	112	98	101	19	100	100	0	0.494	0.512	0.482	0.506	1.582	0.484	0.759	120	477	702	691	-1.019	232	470	234	457	0
2	10	19	"pla_ORF129"	"PORF129"	8110	23900	130	579	572	119	88	91	22	100	100	0	867	846	131	100	103	19	100	100	0	0.640	0.649	0.626	0.637	1.320	0.644	0.821	120	387	1258	1230	-0.644	491	767	484	746	0
2	11	19	"pla_ORF79"	"PORF79"	8290	23890	130	279	284	76	90	92	23	100	98	0	335	335	62	98	102	20	100	100	0	0.797	0.819	0.777	0.777	1.715	0.836	0.680	120	496	426	431	-0.327	189	237	194	237	0
2	12	19	"pla_rpl14"	"Prpl14"	8490	23890	140	720	729	188	89	92	24	100	100	0	925	899	229	99	102	22	99	99	0	0.764	0.800	0.779	0.834	1.751	0.774	0.830	156	488	1457	1440	-0.389	631	826	640	800	0
2	13	19	"PFBL B0020"	"oPFBLOB0020"	8680	23890	130	519	513	127	89	92	23	100	100	0	1245	1256	236	100	102	19	100	100	0	0.376	0.367	0.374	0.356	1.341	0.335	0.790	120	452	1575	1580	-1.413	430	1145	424	1156	0
2	14	19	"PFD66970"	"oPFD66970"	8870	23890	130	636	648	143	89	92	25	100	100	0	583	582	91	101	104	19	100	100	0	1.135	1.162	1.151	1.148	1.342	1.182	0.838	120	532	1029	1040	0.183	547	482	559	481	0
2	15	19	"PFC0765"	"oPFC0765"	9060	23920	150	96	100	25	92	96	34	15	1	0	139	141	36	100	103	20	69	48	0	0.103	0.195	0.609	0.655	3.605	2.967	0.007	156	519	43	49	-3.285	4	39	8	41	-50
2	16	19	"PFN0250"	"oPFN0250"	9250	23890	130	676	691	188	94	96	25	100	100	0	418	429	92	101	104	19	100	100	0	1.836	1.820	1.871	1.800	1.476	1.920	0.766	120	453	899	925	0.877	582	317	597	328	0
2	17	19	"PFL0017"	"oPFL0017"	9440	23890	140	2547	2648	1024	93	96	25	100	100	0	2491	2622	1037	104	107	23	99	98	0	1.028	1.015	1.010	1.081	1.884	0.990	0.849	156	573	4841	5073	0.040	2454	2387	2555	2518	0
2	18	19	"PFI17637"	"oPFI17637"	9640	23900	130	1701	1730	331	96	100	28	100	100	0	950	973	196	105	109	24	100	100	0	1.899	1.882	1.853	1.908	1.407	1.914	0.851	120	594	2450	2502	0.926	1605	845	1634	868	0
2	19	19	"PFM60472"	"oPFM60472"	9820	23900	150	104	107	29	96	101	33	19	5	0	128	131	23	106	111	29	36	8	0	0.364	0.440	0.914	0.859	4.192	3.904	0.006	156	634	30	36	-1.459	8	22	11	25	-50
2	20	19	"PFL0020"	"oPFL0020"	9990	23970	150	96	99	24	95	99	31	13	2	0	114	118	28	106	111	28	19	6	0	0.125	0.333	0.789	0.822	4.122	0.483	0.033	156	615	9	16	-3.000	1	8	4	12	-50
2	21	19	"PFI17639"	"oPFI17639"	10200	23900	130	233	247	75	92	97	29	98	91	0	193	193	34	106	110	23	99	90	0	1.621	1.782	1.791	1.703	1.916	2.185	0.529	120	540	228	242	0.697	141	87	155	87	0
2	22	19	"PFN0252"	"oPFN0252"	10390	23900	130	8234	7765	2488	93	97	35	100	100	0	5092	4974	1084	104	114	148	100	100	0	1.632	1.575	1.657	1.497	1.448	1.711	0.869	120	674	13129	12542	0.707	8141	4988	7672	4870	0
2	1	20	"PFBL B0027"	"oPFBLOB0027"	6410	24090	130	299	299	87	77	94	218	51	2	0	261	263	51	89	116	512	0	0	0	1.291	1.276	1.246	1.224	1.577	1.402	0.735	120	669	394	396	0.368	222	172	222	174	0
2	2	20	"PFC0768"	"oPFC0768"	6590	24090	130	420	411	92	79	97	228	85	7	0	269	276	43	90	119	534	0	0	0	1.905	1.785	1.799	1.754	1.371	1.896	0.807	120	613	520	518	0.930	341	179	332	186	0
2	3	20	"PFBL B0032"	"oPFBLOB0032"	6770	24090	90	106	108	32	78	80	20	59	30	0	131	132	28	89	91	14	84	61	0	0.667	0.698	0.836	0.749	2.501	1.579	0.152	52	358	70	73	-0.585	28	42	30	43	0
2	4	20	"PFBL B0033"	"oPFBLOB0033"	6960	24100	150	89	93	26	79	80	20	39	14	0	104	111	29	90	91	15	46	26	0	0.714	0.667	1.151	1.039	3.718	0.996	0.121	156	607	24	35	-0.485	10	14	14	21	-50
2	5	20	"PFB0684"	"oPFB0684"	7150	24120	150	84	88	23	85	88	37	8	0	0	100	104	23	95	97	32	14	3	0	-0.200	0.333	1.129	1.206	3.718	1.262	0.113	156	600	4	12	Error	-1	5	3	9	-50
2	6	20	"PFF72417"	"oPFF72417"	7350	24110	150	106	108	34	88	92	37	23	9	0	105	110	23	97	102	36	15	1	0	2.250	1.538	2.111	1.703	3.893	0.918	0.090	156	628	26	33	1.170	18	8	20	13	-50
2	7	20	"PFG0010"	"oPFG0010"	7530	24120	150	91	93	24	86	90	23	21	6	0	101	105	19	98	101	22	19	6	0	1.667	1.000	1.545	1.299	4.328	1.535	0.029	156	674	8	14	0.737	5	3	7	7	-50
2	8	20	"PFBL B0035"	"oPFBLOB0035"	7730	24090	130	440	429	100	83	87	23	100	100	0	751	730	111	96	98	18	100	100	0	0.545	0.546	0.551	0.527	1.366	0.550	0.851	120	505	1012	980	-0.876	357	655	346	634	0
2	9	20	"PFBL B0038"	"oPFBLOB0038"	7880	24130	150	85	86	21	84	87	22	15	4	0	94	97	17	96	99	18	13	3	0	-0.500	2.000	1.043	1.073	3.611	6.254	0.005	156	653	-1	3	Error	1	-2	2	1	-50
2	10	20	"PFG0012"	"oPFG0012"	8110	24040	150	90	93	24	85	88	21	20	8	0	104	108	24	98	101	17	26	12	0	0.833	0.800	0.926	1.140	4.117	1.793	0.022	156	700	11	18	-0.263	5	6	8	10	-50
2	11	20	"PFD66974"	"oPFD66974"	8300	24090	130	132	138	33	84	87	22	83	53	0	126	131	28	97	100	18	67	39	0	1.655	1.588	1.467	1.531	3.202	2.552	0.109	120	589	77	88	0.727	48	29	54	34	0
2	12	20	"PFL0029"	"oPFL0029"	8490	24080	130	809	787	221	84	87	24	100	100	0	549	555	136	97	100	21	100	99	0	1.604	1.535	1.433	1.540	1.490	1.537	0.847	120	558	1177	1161	0.682	725	452	703	458	0
2	13	20	"PFD66975"	"oPFD66975"	8680	24090	140	1128	1115	391	88	91	25	98	97	0	1550	1602	444	101	104	21	100	100	0	0.718	0.684	0.740	0.624	1.867	0.689	0.831	156	695	2489	2528	-0.478	1040	1449	1027	1501	0
2	14	20	"PFM60473"	"oPFM60473"	8930	24080	150	129	363	489	92	100	68	33	24	0	135	251	253	102	106	24	61	37	0	1.121	1.819	1.615	1.364	3.292	0.194	0.579	156	655	70	420	0.165	37	33	271	149	-50
2	15	20	"PFM60503"	"oPFM60503"	9020	24090	120	1139	1108	338	92	95	36	100	100	0	711	701	149	100	102	20	100	100	0	1.714	1.691	1.699	1.623	1.563	1.799	0.767	120	371	1658	1617	0.777	1047	611	1016	601	0
2	16	20	"PFL0061"	"oPFL0061"	9210	24100	120	1836	1710	456	87	92	33	100	100	0	904	901	208	97	100	20	100	100	0	2.167	2.019	1.960	2.015	1.509	2.140	0.852	120	451	2556	2427	1.116	1749	807	1623	804	0
2	17	20	"PFG0034"	"oPFG0034"	9380	24100	130	2342	2298	663	87	91	23	100	100	0	1781	1765	468	98	102	22	100	100	0	1.340	1.326	1.315	1.335	1.471	1.291	0.865	120	503	3938	3878	0.422	2255	1683	2211	1667	0
2	18	20	"PFF72455"	"oPFF72455"	9570	24130	150	104	109	29	90	95	26	33	11	0	119	125	26	101	104	22	41	21	0	0.778	0.792	1.022	0.958	3.630	1.919	0.062	156	605	32	43	-0.363	14	18	19	24	-50
2	19	20	"PFM60505"	"oPFM60505"	9780	24110	130	403	396	129	92	96	25	98	96	0	298	314	69	104	107	21	100	100	0	1.603	1.448	1.480	1.353	1.871	1.718	0.650	120	537	505	514	0.681	311	194	304	210	0
2	20	20	"PFL0063"	"oPFL0063"	9980	24110	130	382	376	129	88	92	25	98	97	0	396	407	92	107	109	21	100	100	0	1.017	0.960	1.017	0.901	1.723	1.052	0.710	120	401	583	588	0.025	294	289	288	300	0
2	21	20	"PFJ12800"	"oPFJ12800"	10150	24110	130	279	282	64	91	95	26	100	99	0	336	346	65	106	110	21	100	100	0	0.817	0.796	0.800	0.774	1.535	0.804	0.685	120	431	418	431	-0.291	188	230	191	240	0
2	22	20	"PFF72460"	"oPFF72460"	10340	24110	120	337	337	101	88	94	37	99	95	0	474	470	120	103	115	161	96	65	0	0.671	0.678	0.684	0.661	1.546	0.676	0.745	120	566	620	616	-0.575	249	371	249	367	0
2	1	21	"PFK12904"	"oPFK12904"	6350	24300	130	1614	1589	474	78	94	209	100	100	0	1346	1328	364	90	116	489	96	78	0	1.223	1.221	1.218	1.226	1.440	1.230	0.889	120	732	2792	2749	0.290	1536	1256	1511	1238	0
2	2	21	"PFM60507"	"oPFM60507"	6550	24300	110	898	888	214	80	101	248	100	88	0	990	1008	226	92	128	583	93	13	0	0.911	0.882	0.848	0.876	1.393	0.479	0.488	80	515	1716	1724	-0.135	818	898	808	916	0
2	3	21	"PFK12905"	"oPFK12905"	6750	24310	120	194	200	80	76	79	20	92	83	0	585	583	201	90	92	19	99	98	0	0.238	0.252	0.248	0.222	1.890	0.249	0.696	120	537	613	617	-2.069	118	495	124	493	0
2	4	21	"PFF72461"	"oPFF72461"	6920	24310	130	3154	2935	915	78	80	21	100	100	0	13406	13071	2751	90	92	17	100	100	0	0.231	0.220	0.227	0.209	1.323	0.225	0.913	120	472	16392	15838	-2.114	3076	13316	2857	12981	0
2	5	21	"PFN0268"	"oPFN0268"	7110	24300	130	1112	1113	257	82	85	21	100	100	0	859	861	240	94	96	17	100	100	0	1.346	1.344	1.363	1.375	1.488	1.328	0.818	120	468	1795	1798	0.429	1030	765	1031	767	0
2	6	21	"PFL0071"	"oPFL0071"	7310	24310	130	313	299	85	84	87	24	98	94	0	309	313	61	96	98	17	100	99	0	1.075	0.991	1.011	0.896	1.899	1.078	0.751	120	501	442	432	0.104	229	213	215	217	0
2	7	21	"PFG0037"	"oPFG0037"	7490	24300	110	173	181	53	84	87	23	96	82	0	251	265	54	97	98	16	100	100	0	0.578	0.577	0.528	0.503	2.010	0.599	0.566	80	427	243	265	-0.791	89	154	97	168	0
2	8	21	"PFJ12801"	"oPFJ12801"	7690	24300	130	150	160	45	82	85	22	91	78	0	503	514	109	92	95	16	100	100	0	0.165	0.185	0.173	0.166	1.793	0.173	0.552	120	533	479	500	-2.596	68	411	78	422	0
2	9	21	"PFBL B0124"	"oPFBLOB0124"	7880	24300	130	581	587	197	79	84	22	100	100	0	384	400	97	93	96	17	100	100	0	1.725	1.655	1.603	1.586	1.471	1.808	0.809	120	453	793	815	0.787	502	291	508	307	0
2	10	21	"PFI17675"	"oPFI17675"	8070	24300	130	1719	1694	466	84	88	22	100	100	0	7793	7763	1477	98	100	18	100	100	0	0.212	0.210	0.211	0.204	1.288	0.206	0.892	120	618	9330	9275	-2.235	1635	7695	1610	7665	0
2	11	21	"PFI17677"	"oPFI17677"	8270	24300	130	1587	1483	419	84	87	22	100	100	0	1329	1288	273	98	100	18	100	100	0	1.221	1.176	1.202	1.140	1.338	1.232	0.888	120	570	2734	2589	0.288	1503	1231	1399	1190	0
2	12	21	"PFBL B0128"	"oPFBLOB0128"	8460	24300	130	128	127	27	84	86	20	78	57	0	148	151	27	97	98	16	90	78	0	0.863	0.796	0.902	0.883	2.836	1.000	0.196	120	575	95	97	-0.213	44	51	43	54	0
2	13	21	"PFG0038"	"oPFG0038"	8650	24300	130	481	455	140	87	90	23	99	99	0	394	397	81	100	102	20	100	100	0	1.340	1.239	1.266	1.174	1.533	1.376	0.783	120	621	688	665	0.422	394	294	368	297	0
2	14	21	"PFF72465"	"oPFF72465"	8840	24290	130	1586	1560	301	89	93	24	100	100	0	1832	1855	422	102	105	26	100	100	0	0.865	0.839	0.843	0.853	1.398	0.822	0.873	120	592	3227	3224	-0.209	1497	1730	1471	1753	0
2	15	21	"PFI17678"	"oPFI17678"	9040	24290	130	108	109	24	89	91	23	40	15	0	214	225	41	99	102	25	100	100	0	0.165	0.159	0.183	0.158	2.684	0.124	0.087	120	513	134	146	-2.598	19	115	20	126	0
2	16	21	"PFD66997"	"oPFD66997"	9220	24290	140	382	376	85	85	88	23	100	99	0	406	394	89	96	100	18	98	96	0	0.958	0.977	0.937	0.993	1.679	0.977	0.819	156	477	607	589	-0.062	297	310	291	298	0
2	17	21	"PFM60539"	"oPFM60539"	9410	24310	150	84	86	21	85	89	24	10	1	0	95	98	19	96	100	19	17	3	0	1.000	0.500	1.031	0.908	3.946	8.619	0.002	156	444	-2	3	0.000	-1	-1	1	2	-50
2	18	21	"PFBL B0176"	"oPFBLOB0176"	9600	24290	140	1591	1504	477	86	90	23	100	99	0	1357	1344	383	97	100	17	100	100	0	1.194	1.137	1.152	1.134	1.919	1.166	0.832	156	472	2765	2665	0.256	1505	1260	1418	1247	0
2	19	21	"PFI17723"	"oPFI17723"	9790	24290	130	559	557	136	85	88	22	100	100	0	1748	1693	357	102	104	19	100	100	0	0.288	0.297	0.292	0.291	1.323	0.266	0.805	120	510	2120	2063	-1.796	474	1646	472	1591	0
2	20	21	"PFG0055"	"oPFG0055"	9990	24300	140	3068	3947	3691	85	89	24	99	98	0	2054	4747	9523	107	122	279	96	94	0	1.532	0.832	1.450	1.289	1.728	0.378	0.691	156	511	4930	8502	0.616	2983	1947	3862	4640	0
2	21	21	"PFF72499"	"oPFF72499"	10170	24290	150	330	326	73	88	92	25	100	98	0	319	327	70	106	123	278	21	0	0	1.136	1.077	1.107	1.069	1.625	1.354	0.547	156	515	455	459	0.184	242	213	238	221	0
2	22	21	"PFF72501"	"oPFF72501"	10370	24290	140	432	438	144	84	88	22	100	99	0	372	369	115	101	103	21	96	94	0	1.284	1.321	1.293	1.392	1.923	1.352	0.754	156	755	619	622	0.361	348	271	354	268	0
2	1	22	"PFI17727"	"oPFI17727"	6380	24490	130	597	600	129	80	83	22	100	100	0	400	417	91	93	96	19	100	100	0	1.684	1.605	1.572	1.615	1.373	1.719	0.815	120	732	824	844	0.752	517	307	520	324	0
2	2	22	"PFF72502"	"oPFF72502"	6560	24490	130	569	563	141	80	83	21	100	100	0	309	315	58	92	96	21	100	100	0	2.253	2.166	2.226	2.132	1.412	2.438	0.795	120	668	706	706	1.172	489	217	483	223	0
2	3	22	"PFA32037"	"oPFA32037"	6760	24480	130	380	393	91	79	415	2778	0	0	0	335	329	63	91	311	1814	0	0	0	1.234	1.319	1.290	1.323	1.510	1.359	0.789	120	580	545	552	0.303	301	244	314	238	0
2	4	22	"PFM60541"	"oPFM60541"	6950	24490	140	706	692	255	81	83	22	98	97	0	445	468	151	92	95	17	100	98	0	1.771	1.625	1.790	1.492	2.086	1.798	0.718	156	643	978	987	0.824	625	353	611	376	0
2	5	22	"PFL0145"	"oPFL0145"	7130	24490	140	648	633	226	82	85	22	99	97	0	508	501	159	95	99	18	100	99	0	1.370	1.357	1.381	1.307	1.854	1.432	0.746	156	688	979	957	0.455	566	413	551	406	0
2	6	22	"PFL0147"	"oPFL0147"	7330	24480	130	693	688	176	82	86	23	100	100	0	657	643	129	95	98	18	100	99	0	1.087	1.106	1.099	1.108	1.502	1.118	0.859	120	572	1173	1154	0.121	611	562	606	548	0
2	7	22	"PFF72508"	"oPFF72508"	7500	24490	130	263	267	71	84	87	22	100	99	0	353	356	60	96	98	18	100	100	0	0.696	0.704	0.683	0.663	1.510	0.726	0.724	120	667	436	443	-0.522	179	257	183	260	0
2	8	22	"PFF72510"	"oPFF72510"	7720	24480	150	88	89	21	82	84	20	22	8	0	115	119	26	93	96	16	58	36	0	0.273	0.269	0.690	0.713	3.276	0.468	0.016	156	738	28	33	-1.874	6	22	7	26	-50
2	9	22	"PFM60545"	"oPFM60545"	7870	24500	150	80	84	22	81	85	21	19	5	0	96	100	21	95	96	17	23	7	0	-1.000	0.600	1.167	1.011	3.732	2.356	0.022	156	793	0	8	Error	-1	1	3	5	-50
2	10	22	"PFM60547"	"oPFM60547"	8090	24480	130	421	428	127	82	86	23	100	100	0	418	428	108	98	100	19	100	100	0	1.059	1.048	1.018	1.022	1.438	1.062	0.740	120	639	659	676	0.083	339	320	346	330	0
2	11	22	"PFL0150"	"oPFL0150"	8270	24480	130	714	717	204	84	89	32	100	100	0	615	620	138	98	100	17	100	100	0	1.219	1.213	1.183	1.186	1.421	1.209	0.845	120	611	1147	1155	0.285	630	517	633	522	0
2	12	22	"PFL0152"	"oPFL0152"	8460	24480	130	160	163	47	88	90	31	84	55	0	207	209	43	97	99	18	100	98	0	0.655	0.670	0.609	0.629	2.224	0.862	0.313	120	637	182	187	-0.611	72	110	75	112	0
2	13	22	"PFL0154"	"oPFL0154"	8660	24540	150	89	92	24	86	88	21	25	7	0	103	105	19	96	99	19	26	7	0	0.429	0.667	1.110	1.137	3.821	3.213	0.016	156	921	10	15	-1.222	3	7	6	9	-50
2	14	22	"PFL0156"	"oPFL0156"	8840	24480	130	933	925	277	86	89	23	100	100	0	1584	1638	396	99	102	24	100	100	0	0.570	0.545	0.534	0.537	1.487	0.515	0.823	120	624	2332	2378	-0.810	847	1485	839	1539	0
2	15	22	"PFBL B0186"	"oPFBLOB0186"	9030	24480	130	501	504	133	84	87	22	100	100	0	448	455	95	97	100	19	100	99	0	1.188	1.173	1.180	1.155	1.512	1.170	0.822	120	641	768	778	0.249	417	351	420	358	0
2	16	22	"PFH0037"	"oPFH0037"	9230	24480	140	814	839	325	83	84	20	100	99	0	1099	1122	439	95	97	18	98	98	0	0.728	0.736	0.757	0.792	2.070	0.704	0.825	156	633	1735	1783	-0.458	731	1004	756	1027	0
2	17	22	"PFF72513"	"oPFF72513"	9410	24480	140	441	433	118	83	86	20	100	100	0	317	309	73	94	98	20	96	95	0	1.605	1.628	1.615	1.662	1.756	1.723	0.782	156	634	581	565	0.683	358	223	350	215	0
2	18	22	"PFM60550"	"oPFM60550"	9620	24480	130	174	179	45	83	85	21	95	89	0	231	229	39	94	97	17	100	99	0	0.664	0.711	0.696	0.653	1.872	0.736	0.562	120	575	228	231	-0.590	91	137	96	135	0
2	19	22	"EMPTY"	"EMPTY"	9790	24500	150	82	85	19	81	83	19	17	5	0	95	96	15	94	97	17	12	3	0	1.000	2.000	1.714	1.652	3.356	13.819	0.001	156	768	2	6	0.000	1	1	4	2	-50
2	20	22	"EMPTY"	"EMPTY"	9980	24500	150	81	82	19	80	83	20	16	1	0	97	98	17	96	109	233	0	0	0	1.000	1.000	1.348	1.052	3.680	0.005	0.005	156	741	2	4	0.000	1	1	2	2	-50
2	21	22	"EMPTY"	"EMPTY"	10170	24500	150	77	82	21	81	85	21	15	3	0	92	95	14	96	108	230	0	0	0	1.000	-1.000	1.337	1.340	3.679	7.327	0.001	156	757	-8	0	0.000	-4	-4	1	-1	-50
2	22	22	"EMPTY"	"EMPTY"	10370	24510	150	82	85	22	82	84	20	17	6	0	90	93	15	93	97	19	10	1	0	0.000	100000.000	1.143	1.234	3.690	7.417	0.002	156	993	-3	3	Error	0	-3	3	0	-50
3	1	1	"PFE0652"	"E9164_1"	10690	20420	150	590	548	220	85	89	22	100	99	0	433	464	261	92	94	15	100	99	0	1.481	1.245	1.455	1.260	1.877	1.134	0.543	156	888	846	835	0.567	505	341	463	372	0
3	2	1	"PFE0127"	"E15452_2"	10880	20420	120	5622	5543	1862	89	94	39	100	100	0	2431	2438	726	93	96	24	100	100	0	2.367	2.326	2.261	2.330	1.564	2.521	0.827	120	519	7871	7799	1.243	5533	2338	5454	2345	0
3	3	1	"PFE0630"	"E8314_1"	11070	20430	140	1984	2051	1026	88	93	36	99	98	0	1366	1356	603	94	98	22	100	100	0	1.491	1.555	1.737	1.426	2.017	1.729	0.727	156	660	3168	3225	0.576	1896	1272	1963	1262	0
3	4	1	"PFE0335"	"E23986_4"	11260	20420	120	6997	7253	2180	88	91	24	100	100	0	9529	9352	3811	95	98	25	100	100	0	0.732	0.774	0.828	0.817	1.799	0.706	0.763	120	520	16343	16422	-0.449	6909	9434	7165	9257	0
3	5	1	"PFE0497"	"E3038_1"	11450	20430	140	1395	1340	561	87	90	24	98	98	0	1830	1770	668	94	98	24	100	100	0	0.753	0.748	0.727	0.690	2.069	0.751	0.836	156	682	3044	2929	-0.408	1308	1736	1253	1676	0
3	6	1	"PFE0489"	"E29931_1"	11650	20430	130	1389	1446	588	87	90	22	100	100	0	1075	1117	294	93	95	22	100	100	0	1.326	1.327	1.342	1.214	1.751	1.544	0.782	120	595	2284	2383	0.407	1302	982	1359	1024	0
3	7	1	"PFE0152"	"E16122_8"	11840	20430	120	295	296	83	86	89	22	99	97	0	1695	1784	659	93	94	21	100	100	0	0.130	0.124	0.133	0.124	1.695	0.109	0.679	120	540	1811	1901	-2.938	209	1602	210	1691	0
3	8	1	"PFE0560"	"E5006_15"	12030	20420	130	403	405	105	86	89	22	100	100	0	616	612	159	92	94	15	100	100	0	0.605	0.613	0.590	0.629	1.755	0.568	0.772	120	629	841	839	-0.725	317	524	319	520	0
3	9	1	"PFE0506"	"E3215_1"	12220	20420	130	12522	11924	4889	86	89	24	100	100	0	7079	6791	2842	93	94	17	100	100	0	1.780	1.767	1.695	1.927	2.047	1.797	0.851	120	622	19422	18536	0.832	12436	6986	11838	6698	0
3	10	1	"PFF0276"	"F18248_2"	12410	20420	120	1022	1043	312	90	97	45	100	100	0	994	968	293	92	95	19	99	99	0	1.033	1.088	1.024	1.126	1.839	1.072	0.793	120	547	1834	1829	0.047	932	902	953	876	0
3	11	1	"PFF1508"	"F59453_1"	12590	20420	120	891	902	369	88	95	42	100	99	0	961	953	335	93	97	22	100	99	0	0.925	0.947	0.960	0.918	1.862	0.958	0.782	120	536	1671	1674	-0.112	803	868	814	860	0
3	12	1	"PFF1029"	"F4425_1"	12780	20420	120	3599	3566	1779	87	90	24	100	100	0	2983	3129	1355	93	98	28	100	100	0	1.215	1.146	1.145	1.095	2.049	1.192	0.735	120	596	6402	6515	0.281	3512	2890	3479	3036	0
3	13	1	"PFF0774"	"F35531_1"	12990	20420	130	3065	2856	1168	86	88	23	100	100	0	2110	1972	594	93	97	25	100	100	0	1.477	1.474	1.483	1.323	2.023	1.622	0.805	120	637	4996	4649	0.563	2979	2017	2770	1879	0
3	14	1	"PFF0382"	"F21003_1"	13170	20420	120	183	188	43	84	88	23	100	90	0	172	174	34	92	94	17	97	94	0	1.237	1.268	1.155	1.267	1.898	1.391	0.447	120	535	179	186	0.307	99	80	104	82	0
3	15	1	"PFF0437"	"F22770_1"	13360	20420	120	8867	8441	3442	85	88	23	100	100	0	7376	7368	2028	93	95	17	100	100	0	1.206	1.149	1.205	1.031	1.880	1.239	0.806	120	556	16065	15631	0.270	8782	7283	8356	7275	0
3	16	1	"PFF0027"	"F10724_1"	13550	20420	130	139	145	39	86	89	24	85	52	0	160	174	44	94	96	18	99	93	0	0.803	0.738	0.794	0.719	2.378	0.809	0.257	120	584	119	139	-0.316	53	66	59	80	0
3	17	1	"PFF0760"	"F35197_2"	13730	20410	130	4733	4374	1578	86	90	32	100	100	0	4273	4035	1630	92	95	19	99	98	0	1.111	1.087	1.019	1.273	2.483	1.049	0.837	120	624	8828	8231	0.152	4647	4181	4288	3943	0
3	18	1	"PFF0169"	"F15775_1"	13930	20420	130	698	691	274	86	91	33	100	98	0	518	530	157	92	95	19	100	100	0	1.437	1.381	1.395	1.275	1.749	1.594	0.769	120	653	1038	1043	0.523	612	426	605	438	0
3	19	1	"PFF1930"	"F960_5"	14130	20410	130	3916	3796	1399	85	88	27	100	100	0	2909	2872	1018	91	94	16	100	100	0	1.359	1.334	1.262	1.415	1.928	1.370	0.827	120	605	6649	6492	0.443	3831	2818	3711	2781	0
3	20	1	"PFF0151"	"F15196_1"	14300	20410	120	8828	8032	2801	88	93	28	100	100	0	3477	3410	1229	96	98	22	100	99	0	2.585	2.397	2.263	2.571	2.055	2.525	0.809	120	560	12121	11258	1.370	8740	3381	7944	3314	0
3	21	1	"PFF1609"	"F63380_2"	14510	20410	90	147	154	54	91	95	27	78	51	0	137	152	47	98	101	18	80	51	0	1.436	1.167	1.194	1.177	3.427	1.282	0.173	52	374	95	117	0.522	56	39	63	54	0
3	22	1	"PFF1869"	"F7374_2"	14700	20410	120	170	180	42	85	89	24	98	88	0	208	211	45	93	96	17	99	98	0	0.739	0.805	0.811	0.785	1.938	0.830	0.411	120	651	200	213	-0.436	85	115	95	118	0
3	1	2	"PFF1444"	"F5729_1"	10690	20590	150	119	125	41	90	93	23	53	30	0	117	132	51	100	104	23	42	20	0	1.706	1.094	1.420	1.310	3.546	0.266	0.893	156	752	46	67	0.771	29	17	35	32	-50
3	2	2	"PFF0230"	"F17039_3"	10890	20600	120	213	221	55	89	94	39	97	86	0	236	236	55	97	99	22	99	96	0	0.892	0.950	0.942	0.969	1.818	1.091	0.499	120	466	263	271	-0.165	124	139	132	139	0
3	3	2	"PFM0480"	"M38913_8"	11090	20600	120	2060	2083	482	90	92	21	100	100	0	1441	1576	662	95	97	15	100	100	0	1.464	1.346	1.519	1.413	1.538	1.299	0.690	120	419	3316	3474	0.550	1970	1346	1993	1481	0
3	4	2	"PFM0579"	"M446_3"	11270	20600	120	1397	1491	479	91	94	22	100	100	0	1457	1558	554	97	100	25	100	100	0	0.960	0.958	1.067	0.956	1.611	0.957	0.686	120	432	2666	2861	-0.058	1306	1360	1400	1461	0
3	5	2	"PFM0717"	"M5299_3"	11460	20600	120	292	300	81	91	92	22	100	99	0	263	263	61	95	98	17	100	100	0	1.196	1.244	1.243	1.241	1.723	1.387	0.633	120	434	369	377	0.259	201	168	209	168	0
3	6	2	"PFM0868"	"M724_5"	11660	20600	120	658	727	244	88	90	22	100	100	0	461	474	121	95	97	16	100	100	0	1.557	1.686	1.838	1.648	1.516	1.875	0.768	120	439	936	1018	0.639	570	366	639	379	0
3	7	2	"PFM0875"	"M783_4"	11840	20600	120	1674	1605	605	88	90	21	100	100	0	1100	1107	264	94	96	17	100	100	0	1.577	1.498	1.485	1.395	1.660	1.691	0.803	120	423	2592	2530	0.657	1586	1006	1517	1013	0
3	8	2	"PFM0093"	"M16622_6"	12040	20600	120	310	316	74	89	92	24	100	99	0	1186	1226	253	95	98	22	100	100	0	0.203	0.201	0.210	0.193	1.541	0.182	0.742	120	476	1312	1358	-2.304	221	1091	227	1131	0
3	9	2	"PFM0612"	"M45542_7"	12230	20600	130	3145	3062	839	89	92	26	100	100	0	1857	1997	551	96	101	36	100	100	0	1.735	1.564	1.746	1.544	1.537	1.685	0.754	120	493	4817	4874	0.795	3056	1761	2973	1901	0
3	10	2	"PFM0634"	"M46791_1"	12430	20600	130	3906	3867	1211	92	102	47	100	100	0	2629	2822	797	97	101	33	100	100	0	1.506	1.385	1.574	1.320	1.713	1.535	0.736	120	484	6346	6500	0.591	3814	2532	3775	2725	0
3	11	2	"PFM0704"	"M52103_1"	12610	20600	120	242	256	73	93	99	34	98	92	0	457	477	120	96	100	23	100	100	0	0.413	0.428	0.423	0.399	1.739	0.393	0.643	120	437	510	544	-1.277	149	361	163	381	0
3	12	2	"PFM0190"	"M22662_1"	12780	20600	100	126	127	38	94	97	27	52	23	0	141	146	38	97	100	19	78	55	0	0.727	0.673	0.714	0.635	3.706	1.044	0.141	80	386	76	82	-0.459	32	44	33	49	0
3	13	2	"PFM0225"	"M24933_4"	12990	20600	120	3253	3158	1095	91	95	29	100	100	0	2501	2568	699	97	99	18	100	100	0	1.315	1.241	1.250	1.194	1.699	1.290	0.812	120	492	5566	5538	0.395	3162	2404	3067	2471	0
3	14	2	"PFM0412"	"M36754_1"	13170	20600	130	3438	3428	1456	89	93	25	100	100	0	2959	3022	855	97	99	18	100	100	0	1.170	1.142	1.172	1.025	1.748	1.245	0.804	120	513	6211	6264	0.227	3349	2862	3339	2925	0
3	15	2	"PFM0630"	"M46462_5"	13380	20600	130	3500	3585	1591	91	94	24	100	100	0	1966	2033	598	97	99	18	100	100	0	1.824	1.805	1.911	1.590	1.951	2.098	0.818	120	514	5278	5430	0.867	3409	1869	3494	1936	0
3	16	2	"PFM0465"	"M38247_1"	13560	20590	130	1462	1466	490	93	96	24	100	100	0	1313	1266	482	97	100	20	99	99	0	1.126	1.175	1.145	1.280	2.057	1.133	0.786	120	465	2585	2542	0.171	1369	1216	1373	1169	0
3	17	2	"PFM0026"	"M11919_1"	13750	20600	120	28074	24266	10288	97	104	38	100	100	0	15255	14510	4658	102	106	26	100	100	0	1.846	1.677	1.772	1.509	2.004	1.848	0.788	120	460	43130	38577	0.885	27977	15153	24169	14408	0
3	18	2	"PFM0819"	"M5894_4"	13940	20600	120	416	396	132	94	102	38	96	90	0	776	766	240	101	105	23	100	100	0	0.477	0.454	0.460	0.413	1.915	0.434	0.729	120	470	997	967	-1.068	322	675	302	665	0
3	19	2	"PFM0473"	"M38757_6"	14130	20590	120	381	392	125	93	97	24	99	99	0	374	379	101	99	101	18	100	99	0	1.047	1.068	1.035	1.049	1.839	1.066	0.687	120	488	563	579	0.067	288	275	299	280	0
3	20	2	"PFM0062"	"M14235_3"	14330	20590	130	9220	9254	2705	94	97	24	100	100	0	4759	4545	1624	98	102	21	100	100	0	1.958	2.060	1.915	2.300	2.133	2.056	0.826	120	531	13787	13607	0.969	9126	4661	9160	4447	0
3	21	2	"PFM0821"	"M59170_2"	14520	20590	120	7282	7048	2000	94	98	26	100	100	0	3930	3846	1141	100	103	19	100	100	0	1.877	1.856	1.949	1.904	1.724	1.979	0.765	120	484	11018	10700	0.908	7188	3830	6954	3746	0
3	22	2	"PFN0022"	"N127_5"	14700	20590	120	144	143	32	92	97	40	60	16	0	376	394	115	97	102	49	99	98	0	0.186	0.172	0.182	0.169	2.121	0.116	0.113	120	531	331	348	-2.424	52	279	51	297	0
3	1	3	"PFN0013"	"N127_32"	10700	20790	120	307	309	74	92	95	22	99	99	0	459	467	102	105	108	18	100	100	0	0.607	0.599	0.639	0.579	1.673	0.569	0.682	120	583	569	579	-0.719	215	354	217	362	0
3	2	3	"PFN0021"	"N127_48"	10910	20780	130	1221	1205	326	91	93	22	100	100	0	720	692	187	100	102	17	100	99	0	1.823	1.882	1.917	1.999	1.757	1.966	0.796	120	542	1750	1706	0.866	1130	620	1114	592	0
3	3	3	"PFN0027"	"N128_1"	11090	20780	130	190	191	41	91	92	21	97	93	0	160	184	72	98	100	16	91	79	0	1.597	1.163	1.425	1.425	2.713	0.953	0.344	120	516	161	186	0.675	99	62	100	86	0
3	4	3	"PFN0057"	"N128_56"	11290	20780	120	1492	1524	376	89	91	21	100	100	0	790	837	343	96	98	16	100	100	0	2.022	1.937	2.195	2.095	1.741	1.972	0.668	120	459	2097	2176	1.016	1403	694	1435	741	0
3	5	3	"PFB0078"	"B297"	11470	20780	120	479	490	142	87	89	21	100	99	0	436	434	83	94	96	15	100	100	0	1.146	1.185	1.214	1.140	1.711	1.261	0.769	120	453	734	743	0.197	392	342	403	340	0
3	6	3	"PFB0080"	"B3"	11670	20780	120	791	728	213	85	88	22	100	100	0	600	586	99	94	96	16	100	100	0	1.395	1.307	1.331	1.240	1.553	1.432	0.836	120	455	1212	1135	0.481	706	506	643	492	0
3	7	3	"PFB0083"	"B306"	11850	20770	130	147	147	37	85	87	22	85	70	0	164	170	40	93	95	17	96	86	0	0.873	0.805	0.756	0.772	2.454	0.890	0.362	120	510	133	139	-0.196	62	71	62	77	0
3	8	3	"PFB0085"	"B310"	12050	20780	120	955	967	238	85	87	21	100	100	0	1038	1027	239	94	96	21	100	100	0	0.922	0.945	0.939	0.954	1.530	0.931	0.834	120	462	1814	1815	-0.118	870	944	882	933	0
3	9	3	"PFB0090"	"B32"	12240	20780	140	159	172	66	87	89	24	85	67	0	176	207	97	94	98	35	85	59	0	0.878	0.752	0.754	0.804	2.491	0.629	0.481	156	522	154	198	-0.188	72	82	85	113	0
3	10	3	"PFB0092"	"B322"	12430	20780	120	627	627	186	88	90	20	100	100	0	440	470	153	92	93	14	100	100	0	1.549	1.426	1.642	1.426	1.706	1.537	0.634	120	461	887	917	0.631	539	348	539	378	0
3	11	3	"PFB0109"	"B366"	12630	20780	120	699	720	233	88	90	21	100	100	0	683	694	162	93	96	16	100	100	0	1.036	1.052	1.046	1.010	1.649	1.139	0.752	120	459	1201	1233	0.050	611	590	632	601	0
3	12	3	"PFB0111"	"B370"	12810	20780	120	473	497	185	87	91	27	100	100	0	452	458	130	95	98	18	100	100	0	1.081	1.129	1.052	1.084	1.677	1.174	0.746	120	460	743	773	0.113	386	357	410	363	0
3	13	3	"PFB0114"	"B374"	12990	20780	120	1099	1041	323	86	89	25	100	100	0	569	559	121	94	94	16	100	99	0	2.133	2.054	2.086	1.979	1.719	2.233	0.807	120	457	1488	1420	1.093	1013	475	955	465	0
3	14	3	"PFB0120"	"B388"	13190	20780	120	482	476	152	84	87	22	100	100	0	277	275	61	93	94	16	100	100	0	2.163	2.154	2.187	2.097	1.767	2.456	0.698	120	497	582	574	1.113	398	184	392	182	0
3	15	3	"PFB0122"	"B391"	13390	20780	120	417	422	160	85	88	23	98	96	0	909	872	294	92	94	16	100	100	0	0.406	0.432	0.448	0.398	2.010	0.412	0.732	120	460	1149	1117	-1.299	332	817	337	780	0
3	16	3	"PFB0125"	"B397"	13570	20780	130	754	683	258	88	91	24	100	98	0	415	422	100	94	99	44	99	98	0	2.075	1.814	1.874	1.617	1.930	2.117	0.760	120	466	987	923	1.053	666	321	595	328	0
3	17	3	"PFB0143"	"B440"	13740	20780	150	104	107	28	88	94	29	30	12	0	105	107	22	96	108	109	0	0	0	1.778	1.727	1.609	1.541	4.063	2.957	0.054	156	586	25	30	0.830	16	9	19	11	-50
3	18	3	"PFB0145"	"B444"	13960	20780	120	110	117	33	84	89	24	53	28	0	612	620	164	95	97	18	100	100	0	0.050	0.063	0.069	0.063	2.384	0.045	0.146	120	495	543	558	-4.314	26	517	33	525	0
3	19	3	"PFB0147"	"B449"	14150	20780	120	113	114	28	87	89	23	51	25	0	570	598	199	94	96	18	100	100	0	0.055	0.054	0.065	0.063	2.159	0.045	0.153	120	485	502	531	-4.194	26	476	27	504	0
3	20	3	"PFB0149"	"B453"	14340	20770	130	1325	1293	439	88	91	22	100	100	0	1281	1198	461	94	96	17	100	98	0	1.042	1.091	1.056	1.186	2.115	1.030	0.794	120	510	2424	2309	0.060	1237	1187	1205	1104	0
3	21	3	"PFB0151"	"B456"	14520	20770	120	114	121	32	87	92	22	57	31	0	1162	1135	301	95	99	21	100	100	0	0.025	0.033	0.034	0.036	2.170	0.030	0.252	120	477	1094	1074	-5.304	27	1067	34	1040	0
3	22	3	"PFB0153"	"B458"	14720	20770	130	296	311	91	86	90	23	100	100	0	325	325	76	94	98	20	98	98	0	0.909	0.974	0.893	0.982	1.938	0.964	0.635	120	636	441	456	-0.138	210	231	225	231	0
3	1	4	"PFB0170"	"B491"	10720	20970	130	1308	1260	418	86	88	22	100	99	0	1771	1902	613	95	99	24	100	100	0	0.729	0.650	0.721	0.604	1.843	0.637	0.710	120	634	2898	2981	-0.456	1222	1676	1174	1807	0
3	2	4	"PFB0172"	"B496"	10920	20970	120	147	147	33	87	89	21	85	72	0	242	247	52	97	100	25	100	98	0	0.414	0.400	0.425	0.350	2.289	0.371	0.458	120	492	205	210	-1.273	60	145	60	150	0
3	3	4	"PFB0174"	"B498"	11110	20970	120	115	118	31	86	90	21	60	30	0	294	312	106	97	99	16	100	100	0	0.147	0.149	0.168	0.160	2.367	0.111	0.154	120	502	226	247	-2.764	29	197	32	215	0
3	4	4	"PFB0177"	"B50"	11310	20970	150	108	110	32	85	88	22	50	21	0	124	132	38	94	97	16	72	45	0	0.767	0.658	0.811	0.766	3.187	0.832	0.150	156	549	53	63	-0.383	23	30	25	38	-50
3	5	4	"PFB0179"	"B504"	11490	20960	130	388	381	100	85	87	21	100	100	0	361	351	85	94	95	15	99	99	0	1.135	1.152	1.131	1.161	1.672	1.143	0.768	120	488	570	553	0.182	303	267	296	257	0
3	6	4	"PFB0181"	"B506"	11680	20960	120	187	191	47	84	86	20	97	94	0	156	156	32	93	95	15	94	82	0	1.635	1.698	1.745	1.735	2.206	1.940	0.435	120	481	166	170	0.709	103	63	107	63	0
3	7	4	"PFD0024"	"D12635_25"	11870	20970	120	201	201	55	83	86	20	97	91	0	943	939	199	91	94	15	100	100	0	0.138	0.139	0.140	0.124	1.865	0.124	0.586	120	497	970	966	-2.852	118	852	118	848	0
3	8	4	"PFD0027"	"D12635_33"	12060	20960	120	243	250	59	84	86	20	100	100	0	274	273	61	92	94	15	98	97	0	0.874	0.917	0.868	0.923	1.786	0.905	0.679	120	475	341	347	-0.195	159	182	166	181	0
3	9	4	"PFD0029"	"D12635_37"	12250	20970	120	141	148	39	85	87	21	88	70	0	726	727	152	91	93	16	100	100	0	0.088	0.099	0.091	0.087	1.987	0.089	0.439	120	447	691	699	-3.503	56	635	63	636	0
3	10	4	"PFD0031"	"D12635_39"	12440	20960	130	880	875	227	87	89	22	100	100	0	1279	1321	476	92	94	16	100	100	0	0.668	0.641	0.672	0.693	1.896	0.561	0.712	120	494	1980	2017	-0.582	793	1187	788	1229	0
3	11	4	"PFD0034"	"D12635_48"	12620	20960	130	1124	1125	327	87	90	21	100	100	0	939	915	270	92	94	16	100	100	0	1.224	1.261	1.212	1.333	1.858	1.278	0.770	120	499	1884	1861	0.292	1037	847	1038	823	0
3	12	4	"PFD0036"	"D12635_51"	12820	20960	120	2133	2120	689	86	88	21	100	100	0	3646	3786	968	93	96	17	100	100	0	0.576	0.551	0.539	0.543	1.656	0.530	0.777	120	450	5600	5727	-0.796	2047	3553	2034	3693	0
3	13	4	"PFD0064"	"D16785_11"	13010	20960	120	239	245	69	84	86	20	100	98	0	293	294	77	91	93	15	100	98	0	0.767	0.793	0.727	0.783	1.969	0.779	0.597	120	462	357	364	-0.382	155	202	161	203	0
3	14	4	"PFD0066"	"D16785_17"	13210	20960	130	216	222	55	81	85	22	99	99	0	287	279	67	91	92	15	97	97	0	0.689	0.750	0.742	0.778	1.888	0.712	0.683	120	519	331	329	-0.538	135	196	141	188	0
3	15	4	"PFD0069"	"D16785_21"	13390	20960	120	807	786	239	79	84	22	100	100	0	479	466	141	91	94	17	100	99	0	1.876	1.885	1.847	1.937	1.802	1.929	0.753	120	455	1116	1082	0.908	728	388	707	375	0
3	16	4	"PFD0073"	"D16785_3"	13570	20960	110	417	423	139	83	86	24	100	100	0	4905	4636	1535	94	155	499	100	100	0	0.069	0.075	0.072	0.073	1.458	0.063	0.685	80	448	5145	4882	-3.848	334	4811	340	4542	0
3	17	4	"PFD0075"	"D16785_33"	13770	20970	130	124	124	30	83	86	24	70	42	0	179	177	36	92	143	456	0	0	0	0.471	0.482	0.519	0.484	2.564	0.057	0.064	120	539	128	126	-1.085	41	87	41	85	0
3	18	4	"PFD0077"	"D16785_36"	13960	20960	120	1597	1532	462	80	84	20	100	100	0	1365	1248	481	90	91	15	99	99	0	1.190	1.254	1.159	1.389	2.251	1.211	0.764	120	487	2792	2610	0.251	1517	1275	1452	1158	0
3	19	4	"PFD0096"	"D17715_112"	14150	20960	120	1076	1036	305	80	83	20	100	100	0	724	702	227	87	89	15	99	99	0	1.564	1.554	1.526	1.589	1.749	1.572	0.803	120	482	1633	1571	0.645	996	637	956	615	0
3	20	4	"PFD0098"	"D17715_12"	14350	20960	120	433	421	162	84	86	23	98	96	0	474	484	114	89	92	18	100	100	0	0.906	0.853	0.800	0.766	2.010	0.932	0.681	120	519	734	732	-0.142	349	385	337	395	0
3	21	4	"PFD0102"	"D17715_13"	14540	20960	120	750	706	228	85	87	20	100	100	0	730	743	210	92	95	20	100	100	0	1.042	0.954	0.960	0.925	1.841	0.963	0.734	120	501	1303	1272	0.060	665	638	621	651	0
3	22	4	"PFD0104"	"D17715_134"	14730	20960	120	157	160	45	80	83	22	89	76	0	275	291	84	90	90	24	100	99	0	0.416	0.398	0.406	0.365	2.213	0.349	0.473	120	536	262	281	-1.265	77	185	80	201	0
3	1	5	"PFD0106"	"D17715_138"	10740	21150	120	194	195	43	85	87	21	99	96	0	316	335	95	92	94	23	100	100	0	0.487	0.453	0.464	0.452	1.796	0.380	0.552	120	590	333	353	-1.039	109	224	110	243	0
3	2	5	"PFD0108"	"D17715_140"	10930	21150	120	244	243	49	84	86	22	100	97	0	452	452	105	92	95	24	100	99	0	0.444	0.442	0.429	0.446	1.835	0.402	0.689	120	487	520	519	-1.170	160	360	159	360	0
3	3	5	"PFD0130"	"D17715_44"	11110	21150	110	164	166	37	81	85	20	97	90	0	177	179	36	92	94	15	98	95	0	0.976	0.977	0.988	0.972	2.009	1.039	0.446	80	429	168	172	-0.034	83	85	85	87	0
3	4	5	"PFD0132"	"D17715_47"	11300	21150	120	242	244	62	81	85	20	100	98	0	261	271	86	91	93	15	99	98	0	0.947	0.906	0.910	0.935	1.959	0.828	0.574	120	448	331	343	-0.078	161	170	163	180	0
3	5	5	"PFD0134"	"D17715_5"	11480	21150	120	189	185	47	81	83	20	98	90	0	229	231	44	91	92	14	100	100	0	0.783	0.743	0.753	0.719	1.767	0.765	0.593	120	472	246	244	-0.354	108	138	104	140	0
3	6	5	"PFD0136"	"D17715_51"	11690	21150	120	299	302	97	83	84	20	97	95	0	210	213	45	91	93	15	100	99	0	1.815	1.795	1.747	1.746	1.990	2.121	0.615	120	471	335	341	0.860	216	119	219	122	0
3	7	5	"PFD0138"	"D17715_56"	11870	21150	120	1939	1833	628	83	85	19	100	100	0	1475	1376	367	92	94	16	100	100	0	1.342	1.363	1.299	1.328	1.855	1.436	0.781	120	442	3239	3034	0.424	1856	1383	1750	1284	0
3	8	5	"PFD0141"	"D17715_61"	12070	21150	120	155	160	43	84	86	21	95	80	0	328	330	73	94	95	16	100	100	0	0.303	0.322	0.317	0.300	1.902	0.298	0.506	120	467	305	312	-1.721	71	234	76	236	0
3	9	5	"PFE0196"	"E18169_1"	12260	21140	130	1057	1060	346	85	87	22	100	100	0	897	900	253	93	95	16	100	100	0	1.209	1.208	1.173	1.196	1.486	1.174	0.770	120	480	1776	1782	0.274	972	804	975	807	0
3	10	5	"PFE0199"	"E18440_1"	12450	21150	120	792	825	313	86	89	22	99	99	0	662	657	154	94	96	17	100	100	0	1.243	1.313	1.327	1.206	1.857	1.482	0.758	120	421	1274	1302	0.314	706	568	739	563	0
3	11	5	"PFE0201"	"E18440_5"	12620	21140	120	329	339	106	87	89	21	98	98	0	292	299	70	93	95	17	100	99	0	1.216	1.223	1.320	1.159	2.049	1.406	0.596	120	448	441	458	0.282	242	199	252	206	0
3	12	5	"PFE0203"	"E18445_1"	12820	21130	120	919	923	276	86	88	21	100	100	0	608	615	225	91	93	15	100	98	0	1.611	1.597	1.746	1.714	2.003	1.680	0.640	120	464	1350	1361	0.688	833	517	837	524	0
3	13	5	"PFE0206"	"E18512_1"	13000	21130	120	712	689	213	82	85	20	100	100	0	445	428	116	90	92	14	99	99	0	1.775	1.796	1.777	1.848	1.959	1.916	0.772	120	446	985	945	0.828	630	355	607	338	0
3	14	5	"PFE0208"	"E18512_4"	13200	21140	100	106	111	25	79	83	20	60	32	0	124	126	24	90	92	13	81	67	0	0.794	0.889	0.882	0.754	3.563	1.537	0.096	80	388	61	68	-0.333	27	34	32	36	0
3	15	5	"PFE0230"	"E19008_1"	13380	21140	120	2606	2508	1039	81	83	20	100	100	0	1262	1194	359	92	94	16	100	100	0	2.158	2.202	2.213	2.047	2.104	2.541	0.782	120	457	3695	3529	1.110	2525	1170	2427	1102	0
3	16	5	"PFE0234"	"E19248_7"	13560	21140	110	135	136	38	82	85	20	80	60	0	1051	1106	371	93	143	407	100	62	0	0.055	0.053	0.058	0.055	2.103	0.035	0.296	80	461	1011	1067	-4.176	53	958	54	1013	0
3	17	5	"PFE0237"	"E19278_2"	13770	21140	120	686	670	282	84	86	21	100	97	0	412	436	159	93	111	133	93	64	0	1.887	1.708	1.717	1.675	2.366	1.925	0.667	120	518	921	929	0.916	602	319	586	343	0
3	18	5	"PFE0239"	"E19278_6"	13960	21140	100	140	138	32	84	87	21	82	66	0	136	135	29	92	94	15	81	63	0	1.273	1.256	1.179	1.330	2.578	1.583	0.233	80	411	100	97	0.348	56	44	54	43	0
3	19	5	"PFE0243"	"E19631_3"	14140	21140	120	2216	2057	633	82	85	21	100	100	0	1592	1454	499	89	91	15	99	97	0	1.420	1.447	1.391	1.570	2.123	1.441	0.811	120	527	3637	3340	0.506	2134	1503	1975	1365	0
3	20	5	"PFE0246"	"E19695_2"	14330	21140	110	467	485	130	84	88	31	100	100	0	660	669	132	91	101	67	100	100	0	0.673	0.694	0.668	0.674	1.416	0.680	0.764	80	464	952	979	-0.571	383	569	401	578	0
3	21	5	"PFE0270"	"E20800_3"	14530	21150	120	117	121	34	85	91	60	22	1	0	408	408	90	93	101	65	98	97	0	0.102	0.114	0.113	0.112	2.324	0.100	0.233	120	500	347	351	-3.299	32	315	36	315	0
3	22	5	"PFE0275"	"E21089_1"	14720	21160	150	82	88	29	77	84	52	8	0	0	101	110	54	89	91	43	25	12	0	0.417	0.524	0.720	0.684	3.335	0.335	0.133	156	716	17	32	-1.263	5	12	11	21	-50
3	1	6	"PFE0277"	"E21208_2"	10700	21340	110	120	124	32	86	88	20	65	43	0	142	146	30	93	95	16	92	75	0	0.694	0.717	0.884	0.781	2.616	0.885	0.217	80	536	83	91	-0.527	34	49	38	53	0
3	2	6	"PFE0279"	"E21208_4"	10920	21340	120	268	290	107	86	89	23	100	98	0	345	362	121	94	96	16	99	99	0	0.725	0.761	0.737	0.723	1.784	0.797	0.694	120	540	433	472	-0.464	182	251	204	268	0
3	3	6	"PFE0282"	"E21586_1"	11120	21340	120	1109	1163	422	81	85	22	100	99	0	1065	1095	317	92	94	15	100	100	0	1.057	1.079	1.149	1.025	1.930	1.150	0.741	120	488	2001	2085	0.079	1028	973	1082	1003	0
3	4	6	"PFE0285"	"E21786_1"	11300	21330	120	2118	2106	712	81	85	19	100	100	0	1339	1326	359	91	93	15	100	100	0	1.632	1.640	1.673	1.571	2.028	1.794	0.774	120	458	3285	3260	0.707	2037	1248	2025	1235	0
3	5	6	"PFE0322"	"E23195_1"	11470	21320	110	233	233	45	82	85	21	100	100	0	238	249	64	91	93	16	100	100	0	1.027	0.956	1.015	0.986	1.733	0.930	0.584	80	401	298	309	0.039	151	147	151	158	0
3	6	6	"PFE0330"	"E23784_1"	11650	21320	120	336	336	87	82	86	22	100	100	0	777	784	239	92	94	18	100	99	0	0.371	0.367	0.363	0.379	1.770	0.331	0.759	120	540	939	946	-1.431	254	685	254	692	0
3	7	6	"PFE0333"	"E23986_1"	11860	21320	120	220	221	66	84	87	22	99	95	0	249	253	66	93	95	16	98	96	0	0.872	0.856	0.890	0.876	2.017	0.860	0.594	120	531	292	297	-0.198	136	156	137	160	0
3	8	6	"PFE0342"	"E24470_2"	12050	21320	120	738	715	255	85	86	21	99	95	0	975	972	210	92	93	14	100	100	0	0.740	0.716	0.715	0.623	1.913	0.765	0.839	120	477	1536	1510	-0.435	653	883	630	880	0
3	9	6	"PFE0347"	"E24550_1"	12240	21320	120	143	140	34	87	88	21	80	63	0	145	156	43	92	94	15	95	83	0	1.057	0.828	0.917	0.849	2.788	0.846	0.253	120	486	109	117	0.079	56	53	53	64	0
3	10	6	"PFE0349"	"E24569_3"	12430	21320	120	338	337	87	85	87	20	100	100	0	435	442	146	93	95	16	100	99	0	0.740	0.722	0.740	0.773	1.946	0.659	0.690	120	496	595	601	-0.435	253	342	252	349	0
3	11	6	"PFF0266"	"F17836_2"	12620	21320	120	583	587	217	86	88	21	96	95	0	680	707	213	92	95	16	100	100	0	0.845	0.815	0.833	0.767	1.736	0.851	0.805	120	536	1085	1116	-0.243	497	588	501	615	0
3	12	6	"PFF0268"	"F17989_2"	12810	21320	120	790	782	202	85	88	20	100	100	0	515	534	149	92	94	16	100	99	0	1.667	1.577	1.686	1.607	1.694	1.642	0.740	120	544	1128	1139	0.737	705	423	697	442	0
3	13	6	"PFF0274"	"F18154_3"	13030	21310	150	99	105	33	82	85	21	43	25	0	107	115	35	91	93	18	46	24	0	1.063	0.958	1.167	1.161	3.850	1.227	0.107	156	640	33	47	0.087	17	16	23	24	-50
3	14	6	"PFF0278"	"F18417_1"	13190	21320	120	2344	2130	735	81	84	22	100	100	0	1793	1620	622	92	92	14	98	98	0	1.330	1.341	1.316	1.469	2.059	1.328	0.839	120	461	3964	3577	0.412	2263	1701	2049	1528	0
3	15	6	"PFF0285"	"F18525_1"	13380	21320	120	1253	1155	414	83	85	20	100	100	0	659	609	195	91	93	16	98	96	0	2.060	2.069	1.983	2.150	2.024	2.190	0.789	120	419	1738	1590	1.043	1170	568	1072	518	0
3	16	6	"PFF0289"	"F18567_3"	13540	21330	150	96	102	30	84	86	22	39	17	0	101	103	18	91	108	123	0	0	0	1.200	1.500	1.829	1.722	3.712	0.021	0.000	156	601	22	30	0.263	12	10	18	12	-50
3	17	6	"PFF0323"	"F19549_1"	13770	21320	120	939	906	316	84	88	25	99	98	0	2304	2241	533	93	96	19	100	100	0	0.387	0.383	0.383	0.348	1.949	0.376	0.818	120	501	3066	2970	-1.371	855	2211	822	2148	0
3	18	6	"PFF0329"	"F19626_1"	13940	21360	150	94	98	29	85	91	34	19	5	0	103	109	26	94	101	55	7	0	0	1.000	0.867	1.134	1.210	4.298	2.047	0.046	156	619	18	28	0.000	9	9	13	15	-50
3	19	6	"PFF0332"	"F19746_5"	14140	21330	100	130	132	35	86	91	24	70	43	0	136	140	27	95	98	17	88	58	0	1.073	1.022	1.015	0.984	3.129	1.312	0.189	80	418	85	91	0.102	44	41	46	45	0
3	20	6	"PFF0334"	"F19787_2"	14330	21320	110	18573	17487	5304	91	112	200	100	100	0	9590	8995	2434	100	174	738	100	100	0	1.948	1.956	1.903	1.910	1.388	2.035	0.847	80	496	27972	26291	0.962	18482	9490	17396	8895	0
3	21	6	"PFF0336"	"F19828_2"	14530	21330	130	156	159	54	94	140	240	0	0	0	223	215	62	100	190	725	0	0	0	0.504	0.565	0.585	0.484	2.805	1.210	0.487	120	523	185	180	-0.988	62	123	65	115	0
3	22	6	"PFF0338"	"F19846_4"	14730	21330	150	108	109	33	87	111	128	0	0	0	117	127	44	94	116	109	7	0	0	0.913	0.667	1.000	0.862	3.507	1.613	0.058	156	709	44	55	-0.131	21	23	22	33	-50
3	1	7	"PFF0364"	"F20448_4"	10720	21520	120	1624	1491	538	88	90	22	99	98	0	1115	1096	267	98	101	29	100	100	0	1.510	1.406	1.406	1.256	1.932	1.522	0.849	120	574	2553	2401	0.595	1536	1017	1403	998	0
3	2	7	"PFF0366"	"F20625_1"	10910	21520	120	1161	1068	367	91	94	26	99	99	0	844	825	203	97	99	18	100	100	0	1.432	1.342	1.348	1.239	1.918	1.426	0.814	120	444	1817	1705	0.518	1070	747	977	728	0
3	3	7	"PFF0369"	"F20760_1"	11090	21510	120	1022	980	237	86	91	25	100	100	0	694	676	130	94	97	18	99	99	0	1.560	1.536	1.540	1.556	1.512	1.618	0.869	120	493	1536	1476	0.642	936	600	894	582	0
3	4	7	"PFF0372"	"F20855_1"	11300	21520	130	157	160	38	86	89	22	93	77	0	182	200	63	95	97	16	99	95	0	0.816	0.705	0.754	0.720	2.228	0.626	0.405	120	568	158	179	-0.293	71	87	74	105	0
3	5	7	"PFF0375"	"F20870_2"	11490	21520	120	476	466	122	86	88	22	98	97	0	323	337	112	95	96	17	100	98	0	1.711	1.570	1.739	1.575	2.195	1.642	0.599	120	527	618	622	0.774	390	228	380	242	0
3	6	7	"PFF0378"	"F20896_3"	11660	21520	90	127	127	28	87	91	26	63	36	0	126	149	56	96	98	19	71	40	0	1.333	0.755	0.870	1.077	3.590	0.660	0.218	52	355	70	93	0.415	40	30	40	53	0
3	7	7	"PFF0409"	"F22107_2"	11890	21520	90	130	134	35	88	92	24	67	46	0	129	146	50	94	98	18	69	48	0	1.200	0.885	1.081	1.104	4.358	0.651	0.107	52	357	77	98	0.263	42	35	46	52	0
3	8	7	"PFF0415"	"F22233_2"	12060	21520	120	629	611	175	87	89	23	98	98	0	651	648	159	93	94	16	100	100	0	0.971	0.944	0.954	0.895	1.734	0.963	0.791	120	491	1100	1079	-0.042	542	558	524	555	0
3	9	7	"PFF0417"	"F2227_1"	12240	21520	120	1406	1345	383	88	90	24	100	100	0	1643	1615	492	93	95	15	100	100	0	0.850	0.826	0.836	0.857	2.050	0.798	0.785	120	484	2868	2779	-0.234	1318	1550	1257	1522	0
3	10	7	"PFF0420"	"F22395_1"	12420	21520	100	137	138	33	85	87	21	82	57	0	139	145	26	93	95	16	95	76	0	1.130	1.019	1.179	0.949	2.799	1.292	0.224	80	440	98	105	0.177	52	46	53	52	0
3	11	7	"PFF0431"	"F22631_1"	12630	21540	90	128	134	40	87	90	24	71	38	0	129	140	44	93	96	18	67	50	0	1.139	1.000	1.095	0.975	3.962	1.329	0.196	52	385	77	94	0.188	41	36	47	47	0
3	12	7	"PFF0435"	"F22741_2"	12820	21520	120	650	613	198	84	87	21	98	96	0	692	698	220	93	96	17	100	100	0	0.945	0.874	0.934	0.836	2.020	0.856	0.712	120	542	1165	1134	-0.082	566	599	529	605	0
3	13	7	"PFF1070"	"F45236_1"	13000	21510	110	469	471	118	83	86	21	100	100	0	1194	1279	316	93	103	86	100	100	0	0.351	0.327	0.352	0.319	1.582	0.302	0.708	80	466	1487	1574	-1.512	386	1101	388	1186	0
3	14	7	"PFF1072"	"F4524_3"	13190	21510	110	775	722	200	82	88	38	100	100	0	480	474	113	90	104	91	96	95	0	1.777	1.667	1.550	1.678	1.667	1.696	0.815	80	501	1083	1024	0.829	693	390	640	384	0
3	15	7	"PFF1075"	"F45282_1"	13400	21510	120	418	428	129	83	88	37	100	98	0	377	380	119	91	97	39	95	93	0	1.171	1.194	1.162	1.186	1.740	1.234	0.732	120	530	621	634	0.228	335	286	345	289	0
3	16	7	"PFF1077"	"F45296_2"	13590	21510	120	346	344	104	85	88	24	99	97	0	406	384	112	92	95	18	94	93	0	0.831	0.887	0.858	0.883	2.067	0.870	0.719	120	468	575	551	-0.267	261	314	259	292	0
3	17	7	"PFF1080"	"F45354_1"	13760	21510	110	780	751	254	85	92	42	100	100	0	879	850	253	93	110	96	100	98	0	0.884	0.880	0.856	0.854	1.578	0.844	0.791	80	437	1481	1423	-0.178	695	786	666	757	0
3	18	7	"PFF1082"	"F4541_1"	13960	21510	120	5874	5261	1746	86	93	42	100	100	0	2159	1880	734	94	109	95	93	92	0	2.803	2.898	2.746	3.060	2.010	2.970	0.821	120	440	7853	6961	1.487	5788	2065	5175	1786	0
3	19	7	"PFF1120"	"F46301_17"	14140	21510	120	1807	1645	465	88	91	23	100	100	0	1038	954	309	96	98	16	97	95	0	1.825	1.815	1.772	1.980	2.047	1.831	0.843	120	502	2661	2415	0.868	1719	942	1557	858	0
3	20	7	"PFF1128"	"F46381_1"	14350	21510	120	4396	3741	1664	91	111	200	100	98	0	2544	2321	976	99	166	739	90	77	0	1.761	1.643	1.625	1.657	2.304	1.729	0.796	120	490	6750	5872	0.816	4305	2445	3650	2222	0
3	21	7	"PFF1133"	"F46513_1"	14520	21510	130	6033	7409	6081	95	124	135	100	99	0	2338	2596	1675	101	126	117	100	100	0	2.654	2.931	2.767	2.260	2.488	3.601	0.688	120	534	8175	9809	1.408	5938	2237	7314	2495	0
3	22	7	"PFF1136"	"F46584_1"	14720	21510	120	16875	14450	5389	97	117	108	100	100	0	6891	6697	2232	100	120	108	100	99	0	2.471	2.176	2.404	2.120	2.388	2.465	0.724	120	529	23569	20950	1.305	16778	6791	14353	6597	0
3	1	8	"PFF1138"	"F46705_1"	10740	21700	120	4764	4493	1575	87	90	24	100	100	0	3417	3076	1035	97	99	17	100	100	0	1.409	1.479	1.490	1.624	1.954	1.517	0.878	120	523	7997	7385	0.494	4677	3320	4406	2979	0
3	2	8	"PFF1140"	"F46816_1"	10910	21700	120	983	949	335	92	95	25	100	100	0	686	628	213	98	100	20	96	95	0	1.515	1.617	1.584	1.702	1.875	1.650	0.805	120	490	1479	1387	0.600	891	588	857	530	0
3	3	8	"PFF1163"	"F47563_1"	11110	21700	110	143	151	47	88	92	22	88	62	0	260	265	43	97	100	19	100	100	0	0.337	0.375	0.322	0.316	2.043	0.363	0.370	80	491	218	231	-1.567	55	163	63	168	0
3	4	8	"PFF1165"	"F47822_1"	11300	21710	120	177	177	42	87	90	22	95	87	0	313	332	106	96	97	15	100	100	0	0.415	0.381	0.392	0.361	1.986	0.322	0.533	120	481	307	326	-1.270	90	217	90	236	0
3	5	8	"PFF1167"	"F47864_3"	11490	21700	120	821	804	194	88	92	23	100	100	0	553	569	191	97	98	15	100	97	0	1.607	1.517	1.643	1.686	1.946	1.523	0.710	120	465	1189	1188	0.685	733	456	716	472	0
3	6	8	"PFF1175"	"F48138_1"	11680	21700	120	462	456	119	89	92	24	100	100	0	251	269	91	97	99	16	96	94	0	2.422	2.134	2.400	2.355	2.054	2.305	0.606	120	508	527	539	1.276	373	154	367	172	0
3	7	8	"PFF1179"	"F48181_2"	11870	21700	120	1897	1807	395	88	91	23	100	100	0	1277	1279	447	97	99	17	99	99	0	1.533	1.454	1.551	1.654	1.977	1.418	0.779	120	490	2989	2901	0.616	1809	1180	1719	1182	0
3	8	8	"PFF1182"	"F48253_3"	12060	21710	150	116	121	34	89	93	24	53	26	0	130	136	35	96	98	17	70	49	0	0.794	0.800	0.828	0.759	3.191	1.024	0.164	156	505	61	72	-0.333	27	34	32	40	-50
3	9	8	"PFF1197"	"F48515_1"	12250	21700	120	1031	965	295	89	92	24	100	100	0	828	796	219	95	97	16	99	99	0	1.285	1.250	1.284	1.307	2.147	1.298	0.764	120	441	1675	1577	0.362	942	733	876	701	0
3	10	8	"PFF1204"	"F48839_1"	12450	21700	120	610	600	180	87	101	236	92	61	0	639	612	170	96	97	22	97	97	0	0.963	0.994	1.006	1.040	2.039	1.742	0.375	120	530	1066	1029	-0.054	523	543	513	516	0
3	11	8	"PFF1208"	"F49178_1"	12640	21710	100	141	140	33	86	105	274	0	0	0	155	168	51	93	96	24	92	70	0	0.887	0.720	0.714	0.691	2.665	29.751	0.046	80	392	117	129	-0.173	55	62	54	75	0
3	12	8	"PFF1210"	"F4934_1"	12830	21700	120	387	395	122	82	86	21	99	97	0	665	661	190	92	94	16	99	99	0	0.532	0.550	0.571	0.556	2.353	0.508	0.687	120	473	878	882	-0.910	305	573	313	569	0
3	13	8	"PFF1215"	"F49538_1"	13020	21700	120	3127	2711	1132	83	86	22	100	100	0	3049	2848	903	93	103	84	100	98	0	1.030	0.954	0.961	0.888	2.580	0.978	0.776	120	480	6000	5383	0.042	3044	2956	2628	2755	0
3	14	8	"PFF1218"	"F49644_4"	13200	21700	120	363	352	122	83	88	35	95	92	0	798	734	240	92	99	38	96	95	0	0.397	0.419	0.408	0.427	2.381	0.386	0.701	120	517	986	911	-1.334	280	706	269	642	0
3	15	8	"PFF1901"	"F8433_1"	13390	21700	110	183	187	55	85	87	22	93	82	0	1370	1379	374	93	97	28	100	100	0	0.077	0.079	0.071	0.073	1.787	0.072	0.588	80	489	1375	1388	-3.704	98	1277	102	1286	0
3	16	8	"PFF1905"	"F8612_1"	13600	21700	120	768	706	301	86	88	21	100	99	0	2050	1905	732	93	97	28	99	99	0	0.348	0.342	0.333	0.327	2.535	0.314	0.717	120	521	2639	2432	-1.521	682	1957	620	1812	0
3	17	8	"PFF1913"	"F8921_1"	13790	21700	120	8439	7537	2727	85	91	38	100	100	0	3746	3347	1212	93	106	87	98	96	0	2.287	2.290	2.298	2.314	2.169	2.471	0.782	120	486	12007	10706	1.193	8354	3653	7452	3254	0
3	18	8	"PFF1915"	"F8939_2"	13980	21700	120	838	738	284	85	88	23	100	99	0	575	527	169	93	94	17	98	98	0	1.562	1.505	1.520	1.427	2.421	1.638	0.707	120	482	1235	1087	0.644	753	482	653	434	0
3	19	8	"PFF1919"	"F9091_1"	14170	21700	120	304	310	112	86	89	24	98	95	0	528	526	133	94	97	29	99	98	0	0.502	0.519	0.500	0.480	2.028	0.526	0.718	120	483	652	656	-0.993	218	434	224	432	0
3	20	8	"PFF1921"	"F9247_1"	14340	21670	110	599	529	323	88	95	43	83	68	0	471	386	216	99	104	43	80	67	0	1.374	1.537	1.439	1.411	3.811	1.507	0.649	80	372	883	728	0.458	511	372	441	287	0
3	21	8	"PFI0014"	"I10798_1"	14490	21730	150	93	98	29	87	93	36	15	2	0	100	106	26	98	102	34	11	2	0	3.000	1.375	1.167	1.194	4.603	1.160	0.461	156	670	8	19	1.585	6	2	11	8	-50
3	22	8	"PFI0017"	"I10882_1"	14700	21680	110	1071	1090	245	90	98	60	100	100	0	735	743	238	96	107	78	98	97	0	1.535	1.546	1.611	1.618	1.607	1.550	0.759	80	521	1620	1647	0.618	981	639	1000	647	0
3	1	9	"PFI0023"	"I11056_2"	10710	21870	110	376	381	93	84	87	21	100	100	0	173	182	54	95	98	18	96	91	0	3.744	3.414	3.928	3.741	2.012	4.049	0.450	80	527	370	384	1.904	292	78	297	87	0
3	2	9	"PFI0029"	"I11211_1"	10910	21880	110	147	149	33	87	91	23	90	67	0	224	234	69	97	100	20	100	100	0	0.472	0.453	0.444	0.428	1.862	0.371	0.348	80	450	187	199	-1.082	60	127	62	137	0
3	3	9	"PFI0033"	"I11281_1"	11070	21910	150	101	106	31	87	91	24	33	15	0	100	106	24	97	100	21	23	8	0	4.667	2.111	1.629	1.472	3.518	2.518	0.049	156	621	17	28	2.222	14	3	19	9	-50
3	4	9	"PFI0035"	"I11342_1"	11290	21880	120	2045	2001	577	87	91	23	100	100	0	1164	1225	454	96	98	17	100	100	0	1.833	1.695	1.850	1.623	1.869	1.731	0.771	120	494	3026	3043	0.874	1958	1068	1914	1129	0
3	5	9	"PFI0056"	"I12038_2"	11480	21880	120	308	311	98	89	92	23	99	96	0	257	262	79	97	99	17	97	97	0	1.369	1.345	1.480	1.396	2.346	1.444	0.545	120	460	379	387	0.453	219	160	222	165	0
3	6	9	"PFI0058"	"I12132_1"	11670	21880	120	2221	2055	622	94	95	25	100	100	0	1051	1076	350	99	102	19	100	100	0	2.234	2.007	2.216	1.969	1.883	2.206	0.698	120	526	3079	2938	1.160	2127	952	1961	977	0
3	7	9	"PFI0060"	"I12159_3"	11870	21880	120	178	181	45	93	95	25	94	82	0	166	173	35	100	102	19	96	88	0	1.288	1.205	1.323	1.242	2.111	1.478	0.347	120	562	151	161	0.365	85	66	88	73	0
3	8	9	"PFI0063"	"I12192_2"	12090	21880	150	97	101	27	89	93	24	25	9	0	108	114	27	98	100	17	39	20	0	0.800	0.750	0.861	0.990	3.785	2.597	0.022	156	513	18	28	-0.322	8	10	12	16	-50
3	9	9	"PFI0069"	"I12412_1"	12260	21880	120	301	297	91	86	89	22	97	93	0	364	368	75	95	97	16	100	100	0	0.799	0.773	0.820	0.704	1.761	0.814	0.727	120	418	484	484	-0.323	215	269	211	273	0
3	10	9	"PFI0072"	"I12552_2"	12440	21880	120	1743	1577	523	86	91	64	99	98	0	6596	6064	1694	96	99	22	100	100	0	0.255	0.250	0.252	0.235	2.068	0.231	0.802	120	484	8157	7459	-1.972	1657	6500	1491	5968	0
3	11	9	"PFI0105"	"I13369_2"	12640	21880	120	535	502	177	81	97	233	82	47	0	565	525	153	94	97	23	100	96	0	0.964	0.977	1.026	0.917	2.367	1.011	0.759	120	546	925	852	-0.053	454	471	421	431	0
3	12	9	"PFI0107"	"I13466_1"	12830	21870	120	408	412	134	80	84	21	100	99	0	587	558	159	92	94	16	95	95	0	0.663	0.712	0.679	0.709	2.174	0.698	0.737	120	501	823	798	-0.594	328	495	332	466	0
3	13	9	"PFI0111"	"I13569_2"	13030	21880	120	1300	1161	455	83	86	21	100	97	0	1037	968	289	92	95	16	100	100	0	1.288	1.231	1.200	1.080	2.177	1.344	0.781	120	415	2162	1954	0.365	1217	945	1078	876	0
3	14	9	"PFI0113"	"I13674_4"	13180	21900	150	99	101	27	84	87	21	38	17	0	116	122	32	93	96	21	53	27	0	0.652	0.586	0.885	0.860	3.266	0.879	0.095	156	584	38	46	-0.617	15	23	17	29	-50
3	15	9	"PFI0118"	"I13901_1"	13390	21880	110	137	144	38	85	88	22	85	66	0	146	148	31	95	99	29	75	37	0	1.020	1.113	1.199	1.060	3.069	1.189	0.231	80	509	103	112	0.028	52	51	59	53	0
3	16	9	"PFI0122"	"I13918_1"	13600	21880	120	2661	2484	756	83	87	21	100	100	0	2525	2348	679	94	97	18	99	99	0	1.060	1.065	1.035	1.042	2.129	1.085	0.785	120	498	5009	4655	0.085	2578	2431	2401	2254	0
3	17	9	"PFJ0094"	"J1546_3"	13780	21880	150	98	99	23	83	87	23	35	13	0	123	126	28	92	96	18	68	41	0	0.484	0.471	0.673	0.613	3.573	0.467	0.019	156	555	46	50	-1.047	15	31	16	34	-50
3	18	9	"PFJ0104"	"J157_2"	13970	21870	110	153	153	43	82	86	22	85	71	0	130	133	25	91	93	19	82	50	0	1.821	1.690	1.798	1.581	3.008	2.539	0.258	80	466	110	113	0.864	71	39	71	42	0
3	19	9	"PFJ0107"	"J1588_1"	14150	21870	110	932	894	341	80	84	24	100	100	0	741	676	225	91	94	35	100	100	0	1.311	1.391	1.367	1.380	1.907	1.479	0.662	80	406	1502	1399	0.390	852	650	814	585	0
3	20	9	"PFJ0110"	"J1616_1"	14310	21910	150	93	99	27	84	88	36	21	3	0	108	112	28	94	99	42	17	2	0	0.643	0.833	1.000	1.138	3.769	0.368	0.093	156	609	23	33	-0.637	9	14	15	18	-50
3	21	9	"PFJ0116"	"J163_7"	14550	21880	120	321	311	137	84	86	23	97	92	0	236	230	78	94	97	17	97	87	0	1.669	1.669	1.719	1.541	2.348	1.993	0.543	120	464	379	363	0.739	237	142	227	136	0
3	22	9	"PFJ0119"	"J167_13"	14750	21880	120	627	610	221	84	91	59	96	94	0	592	571	145	93	104	77	97	95	0	1.088	1.100	1.073	0.996	2.221	1.202	0.744	120	513	1042	1004	0.122	543	499	526	478	0
3	1	10	"PFJ0157"	"J183_4"	10750	22080	140	379	367	178	84	87	22	96	87	0	395	378	152	96	99	19	99	97	0	0.987	1.004	1.014	0.892	2.019	1.066	0.757	156	784	594	565	-0.019	295	299	283	282	0
3	2	10	"PFJ0159"	"J183_6"	10940	22090	100	108	114	38	84	88	23	50	35	0	126	127	46	96	98	22	56	36	0	0.800	0.968	0.877	0.869	3.025	0.954	0.193	80	393	54	61	-0.322	24	30	30	31	0
3	3	10	"PFJ0161"	"J183_8"	11110	22060	120	458	471	188	86	90	24	100	100	0	322	323	77	95	97	25	99	99	0	1.639	1.689	1.692	1.562	2.042	2.024	0.640	120	415	599	613	0.713	372	227	385	228	0
3	4	10	"PFJ0165"	"J1901_2"	11280	22080	150	87	98	37	86	100	107	2	0	0	101	111	33	97	109	104	3	0	0	0.250	0.857	1.500	1.349	3.999	0.892	0.144	156	623	5	26	-2.000	1	4	12	14	-50
3	5	10	"PFJ0168"	"J191_1"	11490	22060	120	576	576	186	85	89	28	100	100	0	337	343	97	98	100	20	98	97	0	2.054	2.004	2.139	2.002	1.915	2.321	0.626	120	534	730	736	1.039	491	239	491	245	0
3	6	10	"PFJ0170"	"J191_6"	11660	22070	80	128	134	37	93	96	26	61	34	0	147	148	26	98	103	22	84	55	0	0.714	0.820	0.762	0.845	3.547	1.496	0.087	52	310	84	91	-0.485	35	49	41	50	0
3	7	10	"PFJ0203"	"J21_13"	11900	22110	150	101	106	33	92	95	26	28	12	0	110	120	33	100	104	20	35	25	0	0.900	0.700	1.000	0.997	4.709	1.851	0.025	156	705	19	34	-0.152	9	10	14	20	-50
3	8	10	"PFJ0207"	"J21_24"	12060	22060	120	303	299	91	90	92	22	99	95	0	452	431	129	98	101	18	100	98	0	0.602	0.628	0.651	0.622	1.974	0.587	0.702	120	461	567	542	-0.733	213	354	209	333	0
3	9	10	"PFJ0209"	"J21_26"	12250	22060	110	407	383	135	84	87	22	100	97	0	590	578	183	95	100	33	100	100	0	0.653	0.619	0.583	0.568	1.796	0.579	0.720	80	485	818	782	-0.616	323	495	299	483	0
3	10	10	"PFJ0212"	"J21_31"	12440	22060	110	6996	6355	2102	81	87	28	100	100	0	6843	6043	1850	94	116	333	100	100	0	1.025	1.055	1.020	1.017	1.438	1.030	0.845	80	406	13664	12223	0.035	6915	6749	6274	5949	0
3	11	10	"PFJ0216"	"J21_9"	12580	22100	150	80	86	48	78	82	25	13	3	0	94	123	221	90	105	256	1	1	0	0.500	0.242	1.125	1.152	4.101	0.290	0.693	156	745	6	41	-1.000	2	4	8	33	-50
3	12	10	"PFJ0218"	"J222_2"	12820	22060	110	709	702	265	77	80	20	100	100	0	479	457	154	90	92	23	98	98	0	1.625	1.703	1.582	1.655	1.810	1.738	0.732	80	546	1021	992	0.700	632	389	625	367	0
3	13	10	"PFJ0247"	"J242_2"	13020	22070	120	156	164	52	81	84	22	85	71	0	153	157	34	91	94	22	91	66	0	1.210	1.258	1.229	1.124	2.660	1.665	0.363	120	526	137	149	0.275	75	62	83	66	0
3	14	10	"PFJ0250"	"J245_1"	13200	22060	110	321	312	100	83	85	21	97	91	0	228	222	60	91	95	23	93	86	0	1.737	1.748	1.714	1.812	2.074	1.882	0.583	80	427	375	360	0.797	238	137	229	131	0
3	15	10	"PFJ0252"	"J245_13"	13390	22060	110	466	442	156	82	86	23	98	97	0	323	315	96	93	98	29	98	95	0	1.670	1.622	1.650	1.568	1.957	1.695	0.646	80	527	614	582	0.739	384	230	360	222	0
3	16	10	"PFJ0254"	"J245_5"	13580	22060	110	420	407	117	81	85	22	100	98	0	268	249	59	93	98	28	98	93	0	1.937	2.090	1.974	2.114	1.628	2.222	0.734	80	489	514	482	0.954	339	175	326	156	0
3	17	10	"PFJ0257"	"J245_9"	13780	22070	150	94	98	29	82	86	23	32	13	0	103	104	20	95	99	33	11	0	0	1.500	1.778	1.511	1.452	4.337	8.512	0.004	156	606	20	25	0.585	12	8	16	9	-50
3	18	10	"PFJ0259"	"J2465_2"	13940	22110	150	90	91	22	82	87	30	17	1	0	101	103	22	93	100	60	1	0	0	1.000	0.900	1.029	1.076	3.881	0.495	0.077	156	646	16	19	0.000	8	8	9	10	-50
3	19	10	"PFK0310"	"Kn2750_3"	14160	22090	150	94	98	29	83	87	32	20	4	0	102	108	28	92	97	42	16	3	0	1.100	0.938	1.044	1.004	3.782	0.453	0.142	156	637	21	31	0.138	11	10	15	16	-50
3	20	10	"PFK0321"	"Kn2865_1"	14360	22080	150	90	96	35	85	87	24	23	10	0	102	116	47	94	97	35	21	9	0	0.625	0.500	1.025	0.882	3.986	0.633	0.083	156	578	13	33	-0.678	5	8	11	22	-50
3	21	10	"PFK0331"	"Kn3020_1"	14530	22060	110	1691	1564	459	85	89	30	100	100	0	1043	1066	214	94	103	64	100	100	0	1.692	1.522	1.755	1.457	1.560	1.700	0.748	80	350	2555	2451	0.759	1606	949	1479	972	0
3	22	10	"PFK0339"	"Kn3094_1"	14690	22050	150	95	97	26	85	91	31	21	4	0	101	106	23	95	100	46	6	1	0	1.667	1.091	1.383	1.391	3.324	0.357	0.270	156	723	16	23	0.737	10	6	12	11	-50
3	1	11	"PFK0353"	"Kn3360_3"	10740	22260	120	188	192	55	86	89	22	95	86	0	161	161	34	96	99	18	90	80	0	1.569	1.631	1.541	1.650	2.509	1.970	0.416	120	572	167	171	0.650	102	65	106	65	0
3	2	11	"PFK0355"	"Kn3360_5"	10920	22260	110	456	451	129	89	92	24	100	100	0	693	705	135	97	104	49	100	100	0	0.616	0.595	0.577	0.565	1.521	0.562	0.758	80	482	963	970	-0.700	367	596	362	608	0
3	3	11	"PFK0384"	"Kn386_1"	11120	22270	100	149	153	33	88	91	24	91	63	0	163	168	26	98	105	48	80	17	0	0.938	0.929	0.892	0.923	1.920	1.177	0.305	80	461	126	135	-0.092	61	65	65	70	0
3	4	11	"PFK0387"	"Kn400_3"	11310	22270	120	334	325	119	87	103	120	85	51	0	1029	967	278	98	112	117	97	96	0	0.265	0.274	0.256	0.247	2.000	0.303	0.416	120	489	1178	1107	-1.914	247	931	238	869	0
3	5	11	"PFK0390"	"Kn4028_2"	11490	22270	120	1696	1549	1009	86	104	118	98	88	0	1228	1273	637	101	117	116	100	96	0	1.429	1.248	1.193	1.013	2.387	1.438	0.670	120	508	2737	2635	0.515	1610	1127	1463	1172	0
3	6	11	"PFK0393"	"Kn4044_1"	11690	22280	120	110	121	45	90	102	77	15	0	0	274	290	99	102	116	60	91	71	0	0.116	0.165	0.158	0.189	3.597	0.199	0.228	120	555	192	219	-3.104	20	172	31	188	0
3	7	11	"PFK0400"	"Kn4252_3"	11880	22270	130	580	639	293	91	107	91	95	94	0	2181	2136	477	102	115	60	100	100	0	0.235	0.269	0.254	0.233	1.964	0.267	0.662	120	495	2568	2582	-2.088	489	2079	548	2034	0
3	8	11	"PFK0406"	"Kn434_1"	12080	22270	120	194	198	54	89	90	22	95	89	0	618	650	206	99	102	18	100	100	0	0.202	0.198	0.211	0.185	1.975	0.175	0.557	120	514	624	660	-2.305	105	519	109	551	0
3	9	11	"PFK0434"	"Kn5123_1"	12250	22260	110	878	843	255	87	94	62	100	100	0	521	522	100	95	104	55	100	98	0	1.857	1.770	1.773	1.705	1.568	1.877	0.775	80	502	1217	1183	0.893	791	426	756	427	0
3	10	11	"PFK0438"	"Kn5186_3"	12450	22260	110	1814	1652	630	83	92	62	100	100	0	2030	1900	737	93	121	311	98	87	0	0.894	0.868	0.874	0.869	1.605	0.788	0.778	80	517	3668	3376	-0.162	1731	1937	1569	1807	0
3	11	11	"PFK0449"	"Kn5414_1"	12650	22270	110	1054	957	346	76	79	19	100	100	0	363	350	111	88	95	95	86	76	0	3.556	3.363	3.341	3.358	1.704	3.854	0.732	80	452	1253	1143	1.830	978	275	881	262	0
3	12	11	"PFK0454"	"Kn5561_2"	12830	22260	110	294	294	98	78	81	22	98	93	0	786	745	237	89	93	38	100	100	0	0.310	0.329	0.318	0.307	1.665	0.282	0.667	80	522	913	872	-1.690	216	697	216	656	0
3	13	11	"PFK0456"	"Kn5587_1"	13030	22270	120	573	521	199	80	83	23	96	95	0	10322	9867	2763	92	97	38	100	100	0	0.048	0.045	0.046	0.043	1.577	0.043	0.777	120	540	10723	10216	-4.375	493	10230	441	9775	0
3	14	11	"PFK0460"	"Kn569_3"	13210	22260	110	142	149	51	83	85	21	82	60	0	511	511	141	93	100	43	100	100	0	0.141	0.158	0.150	0.135	2.262	0.131	0.411	80	517	477	484	-2.825	59	418	66	418	0
3	15	11	"PFK0488"	"Kn67_1"	13410	22260	110	111	119	39	83	87	22	58	37	0	401	394	122	95	102	43	100	95	0	0.092	0.120	0.147	0.121	2.465	0.115	0.290	80	528	334	335	-3.450	28	306	36	299	0
3	16	11	"PFK0491"	"Kn6869_1"	13600	22270	120	141	145	45	82	84	21	81	60	0	1179	1109	362	95	99	19	100	100	0	0.054	0.062	0.062	0.060	2.083	0.053	0.403	120	575	1143	1077	-4.200	59	1084	63	1014	0
3	17	11	"PFK0496"	"Kn707_1"	13780	22260	110	2572	2282	820	84	88	28	100	100	0	2324	2352	559	97	114	125	100	100	0	1.117	0.975	1.002	0.919	1.541	1.014	0.816	80	442	4715	4453	0.160	2488	2227	2198	2255	0
3	18	11	"PFK0507"	"Kn768_1"	13990	22270	110	371	380	239	83	89	36	73	70	0	356	309	189	93	108	114	61	53	0	1.095	1.375	1.313	1.252	3.102	1.269	0.639	80	422	551	513	0.131	288	263	297	216	0
3	19	11	"PFK0510"	"Kn7854_1"	14160	22260	110	971	926	317	86	89	30	100	100	0	714	689	163	98	108	51	98	98	0	1.437	1.421	1.404	1.386	1.742	1.502	0.737	80	432	1501	1431	0.523	885	616	840	591	0
3	20	11	"PFK0516"	"Kn8017_1"	14360	22260	110	912	910	257	87	90	31	100	100	0	3875	4114	1418	98	107	62	100	100	0	0.218	0.205	0.211	0.203	1.539	0.186	0.677	80	440	4602	4839	-2.195	825	3777	823	4016	0
3	21	11	"PFK1023"	"Ks506_1"	14540	22260	120	2266	2110	865	86	89	27	100	100	0	2052	1938	726	97	106	63	96	93	0	1.115	1.099	1.169	1.212	2.428	1.122	0.762	120	593	4135	3865	0.157	2180	1955	2024	1841	0
3	22	11	"PFK1025"	"Ks506_6"	14740	22260	120	2120	1891	712	83	86	21	100	100	0	1465	1403	429	96	99	17	98	97	0	1.488	1.383	1.454	1.345	2.451	1.507	0.744	120	553	3406	3115	0.573	2037	1369	1808	1307	0
3	1	12	"PFK1027"	"Ks509_1"	10730	22450	110	372	380	92	86	90	23	100	100	0	393	409	126	98	102	22	100	100	0	0.969	0.945	1.032	0.961	1.726	0.945	0.649	80	553	581	605	-0.045	286	295	294	311	0
3	2	12	"PFK1030"	"Ks509_6"	10930	22450	110	240	235	70	89	91	23	97	92	0	809	834	181	99	107	45	100	100	0	0.213	0.199	0.182	0.176	1.718	0.187	0.716	80	521	861	881	-2.233	151	710	146	735	0
3	3	12	"PFK1033"	"Ks510_10"	11120	22460	120	135	137	37	89	92	24	70	46	0	676	631	200	99	104	32	100	100	0	0.080	0.090	0.095	0.083	2.306	0.076	0.314	120	539	623	580	-3.649	46	577	48	532	0
3	4	12	"PFK1036"	"Ks510_3"	11320	22460	120	136	144	42	88	92	23	75	50	0	588	553	157	99	102	19	99	99	0	0.098	0.123	0.117	0.115	2.784	0.104	0.332	120	501	537	510	-3.349	48	489	56	454	0
3	5	12	"PFK1051"	"Ks539_1"	11500	22450	120	2126	1953	600	90	94	24	100	100	0	2897	2661	871	101	106	27	98	98	0	0.728	0.728	0.729	0.794	2.232	0.694	0.834	120	535	4832	4423	-0.458	2036	2796	1863	2560	0
3	6	12	"PFK1053"	"Ks545_4"	11700	22460	120	171	174	43	91	105	81	48	2	0	677	644	183	103	117	60	98	95	0	0.139	0.153	0.148	0.148	2.152	0.133	0.133	120	502	654	624	-2.843	80	574	83	541	0
3	7	12	"PFK1057"	"Ks54_4"	11890	22460	120	1574	1379	830	92	109	92	90	80	0	925	845	407	106	120	64	97	89	0	1.810	1.742	1.698	1.471	2.123	1.943	0.826	120	490	2301	2026	0.856	1482	819	1287	739	0
3	8	12	"PFK1062"	"Ks5580_5"	12080	22460	120	485	494	322	93	101	52	86	71	0	710	646	369	107	118	44	96	85	0	0.650	0.744	0.704	0.682	2.454	0.741	0.610	120	504	995	940	-0.621	392	603	401	539	0
3	9	12	"PFK1065"	"Ks565_1"	12260	22450	110	235	236	81	92	100	47	87	71	0	524	551	137	104	123	62	100	100	0	0.340	0.322	0.322	0.295	1.794	0.326	0.639	80	496	563	591	-1.554	143	420	144	447	0
3	10	12	"PFK1067"	"Ks565_2"	12440	22450	110	955	885	347	84	92	59	100	91	0	718	645	254	96	115	118	92	81	0	1.400	1.459	1.264	1.454	2.021	1.480	0.754	80	499	1493	1350	0.486	871	622	801	549	0
3	11	12	"PFK1087"	"Ks56_4"	12640	22460	150	86	92	22	81	87	49	3	0	0	116	119	28	91	104	99	1	0	0	0.200	0.393	0.750	0.697	3.339	0.752	0.694	156	759	30	39	-2.322	5	25	11	28	-50
3	12	12	"PFK1089"	"Ks56_9"	12830	22450	110	353	343	112	80	83	23	97	95	0	402	380	116	92	98	43	100	93	0	0.881	0.913	0.910	0.886	1.750	0.904	0.725	80	492	583	551	-0.183	273	310	263	288	0
3	13	12	"PFK1091"	"Ks586_5"	13030	22450	120	635	589	220	81	84	21	100	99	0	457	448	144	94	97	27	95	95	0	1.526	1.435	1.410	1.377	1.864	1.504	0.759	120	559	917	862	0.610	554	363	508	354	0
3	14	12	"PFK1096"	"Ks592_4"	13220	22450	110	4781	4463	1442	86	89	29	100	100	0	3415	3320	645	96	110	133	100	100	0	1.415	1.358	1.376	1.282	1.438	1.463	0.855	80	495	8014	7601	0.500	4695	3319	4377	3224	0
3	15	12	"PFK1098"	"Ks595_2"	13410	22460	120	116	119	33	85	90	29	53	21	0	402	404	93	96	107	124	95	73	0	0.101	0.110	0.126	0.110	2.345	0.087	0.158	120	539	337	342	-3.303	31	306	34	308	0
3	16	12	"PFK1103"	"Ks5_1"	13600	22460	130	116	123	36	83	95	109	5	0	0	1086	1077	285	96	107	69	99	99	0	0.033	0.041	0.047	0.046	2.027	0.055	0.018	120	557	1023	1021	-4.907	33	990	40	981	0
3	17	12	"PFK1124"	"Ks646_6"	13790	22450	130	664	700	505	84	95	106	74	65	0	462	469	285	96	115	123	67	56	0	1.585	1.651	1.447	1.494	2.760	2.000	0.616	120	587	946	989	0.664	580	366	616	373	0
3	18	12	"PFK1126"	"Ks64_1"	13980	22450	120	235	233	58	83	85	22	98	96	0	300	292	74	92	98	29	95	93	0	0.731	0.750	0.753	0.769	2.028	0.726	0.672	120	541	360	350	-0.453	152	208	150	200	0
3	19	12	"PFK1135"	"Ks664_1"	14170	22450	120	663	638	223	83	87	25	99	98	0	577	567	201	96	103	42	95	93	0	1.206	1.178	1.173	1.220	1.859	1.172	0.782	120	531	1061	1026	0.270	580	481	555	471	0
3	20	12	"PFK1137"	"Ks664_35"	14360	22450	120	4654	4492	1722	85	87	22	100	100	0	3362	3216	1099	98	103	45	98	95	0	1.400	1.413	1.470	1.530	2.371	1.478	0.795	120	553	7833	7525	0.485	4569	3264	4407	3118	0
3	21	12	"PFK1140"	"Ks667_3"	14550	22500	150	94	102	30	85	90	42	19	1	0	115	118	27	96	105	74	3	0	0	0.474	0.773	0.920	1.028	3.731	1.391	0.063	156	724	28	39	-1.078	9	19	17	22	-50
3	22	12	"PFK1142"	"Ks66_1"	14740	22450	120	1111	1024	321	84	87	22	100	99	0	2167	1995	647	95	99	20	99	99	0	0.496	0.495	0.493	0.537	2.543	0.454	0.781	120	544	3099	2840	-1.013	1027	2072	940	1900	0
3	1	13	"PFM0090"	"M16407_5"	10740	22640	110	2333	2234	654	86	92	30	100	100	0	1755	1767	416	100	111	90	100	100	0	1.358	1.289	1.311	1.270	1.546	1.319	0.792	80	570	3902	3815	0.441	2247	1655	2148	1667	0
3	2	13	"PFM0095"	"M16853_1"	10940	22640	100	786	730	268	89	93	29	100	100	0	600	586	164	100	109	67	100	98	0	1.394	1.319	1.324	1.248	1.728	1.421	0.774	80	467	1197	1127	0.479	697	500	641	486	0
3	3	13	"PFM0099"	"M17049_2"	11130	22640	120	3121	2915	1229	90	94	24	100	100	0	2146	2059	887	101	103	19	99	97	0	1.482	1.443	1.467	1.609	2.513	1.456	0.788	120	524	5076	4783	0.568	3031	2045	2825	1958	0
3	4	13	"PFM0101"	"M17181_1"	11320	22640	110	668	617	231	90	93	25	100	100	0	493	471	157	100	103	20	100	100	0	1.471	1.420	1.473	1.376	1.837	1.477	0.695	80	413	971	898	0.557	578	393	527	371	0
3	5	13	"PFM0103"	"M17230_2"	11480	22690	150	91	94	24	90	95	27	14	4	0	103	105	21	102	107	34	9	0	0	1.000	1.333	1.020	0.985	3.755	6.488	0.003	156	747	2	7	0.000	1	1	4	3	-50
3	6	13	"PFM0105"	"M17327_1"	11700	22640	110	755	706	255	90	94	25	100	100	0	715	703	218	101	104	19	100	100	0	1.083	1.023	1.039	0.992	1.750	1.059	0.790	80	449	1279	1218	0.115	665	614	616	602	0
3	7	13	"PFM0123"	"M18924_1"	11870	22660	150	98	110	46	90	93	26	32	14	0	126	145	67	101	104	23	50	32	0	0.320	0.455	0.581	0.663	3.004	0.546	0.190	156	627	33	64	-1.644	8	25	20	44	-50
3	8	13	"PFM0125"	"M18924_16"	12050	22630	110	1907	1828	525	91	96	30	100	100	0	1989	1921	555	102	110	44	100	98	0	0.962	0.955	0.985	1.027	1.953	0.915	0.805	80	456	3703	3556	-0.055	1816	1887	1737	1819	0
3	9	13	"PFM0128"	"M18924_2"	12240	22650	110	8240	7302	4072	93	101	33	100	100	0	4516	4025	1925	107	126	58	100	98	0	1.848	1.840	1.990	1.689	1.900	2.064	0.781	80	479	12556	11127	0.886	8147	4409	7209	3918	0
3	10	13	"PFM0134"	"M19188_5"	12440	22630	90	86	87	25	83	86	23	23	7	0	224	217	76	97	106	44	84	76	0	0.024	0.033	0.172	0.129	3.508	0.108	0.115	52	400	130	124	-5.404	3	127	4	120	0
3	11	13	"PFM0138"	"M19559_4"	12630	22640	100	485	464	217	84	87	24	100	98	0	346	362	125	95	99	26	100	97	0	1.598	1.423	1.368	1.299	2.051	1.629	0.667	80	458	652	647	0.676	401	251	380	267	0
3	12	13	"PFM0140"	"M196_2"	12830	22640	100	1201	1212	634	82	84	20	100	100	0	1086	1018	427	91	94	18	100	100	0	1.125	1.219	1.232	1.151	2.096	1.341	0.736	80	466	2114	2057	0.169	1119	995	1130	927	0
3	13	13	"PFM0160"	"M21368_2"	13020	22640	100	132	136	46	81	83	20	73	62	0	269	262	76	91	93	15	98	97	0	0.287	0.322	0.309	0.282	2.762	0.315	0.406	80	437	229	226	-1.803	51	178	55	171	0
3	14	13	"PFM0162"	"M21439_1"	13190	22640	110	230	237	82	81	84	21	96	93	0	303	306	73	93	98	75	97	82	0	0.710	0.732	0.671	0.658	1.834	0.763	0.670	80	494	359	369	-0.495	149	210	156	213	0
3	15	13	"PFM0165"	"M21508_2"	13380	22640	120	802	772	227	83	100	238	95	83	0	753	695	225	94	108	131	93	90	0	1.091	1.146	1.124	1.181	1.989	1.125	0.809	120	528	1378	1290	0.126	719	659	689	601	0
3	16	13	"PFM0167"	"M2157_1"	13570	22640	110	408	344	217	81	93	115	60	56	0	293	331	198	96	106	68	70	58	0	1.660	1.119	1.041	1.011	2.524	1.152	0.637	80	492	524	498	0.731	327	197	263	235	0
3	17	13	"PFM0171"	"M21780_2"	13770	22640	100	1147	1099	362	82	87	30	100	100	0	1529	1460	398	94	99	30	100	100	0	0.742	0.745	0.739	0.749	1.850	0.736	0.772	80	436	2500	2383	-0.430	1065	1435	1017	1366	0
3	18	13	"PFM0173"	"M21780_4"	13940	22670	150	83	88	25	83	86	22	23	8	0	98	101	19	94	96	19	21	7	0	0.000	0.714	1.348	1.198	4.076	2.079	0.023	156	712	4	12	Error	0	4	5	7	-50
3	19	13	"PFM0202"	"M23550_4"	14160	22640	110	1770	1644	547	83	86	22	100	100	0	1922	1835	507	93	97	20	100	100	0	0.922	0.896	0.905	0.868	1.575	0.918	0.818	80	409	3516	3303	-0.117	1687	1829	1561	1742	0
3	20	13	"PFM0204"	"M23550_7"	14290	22670	150	85	88	23	84	88	23	14	3	0	103	106	20	95	97	18	30	10	0	0.125	0.364	1.259	0.969	3.997	1.723	0.035	156	687	9	15	-3.000	1	8	4	11	-50
3	21	13	"PFM0209"	"M24104_1"	14520	22630	110	1592	1472	546	85	91	51	100	100	0	882	874	312	95	107	92	96	93	0	1.915	1.780	1.700	1.887	2.196	1.717	0.774	80	457	2294	2166	0.937	1507	787	1387	779	0
3	22	13	"PFM0211"	"M24315_1"	14720	22640	110	1114	1006	391	84	90	46	100	100	0	1086	985	386	96	105	77	98	92	0	1.040	1.037	1.068	1.095	1.994	0.984	0.747	80	557	2020	1811	0.057	1030	990	922	889	0
3	1	14	"PFM0214"	"M24561_16"	10720	22830	110	666	658	181	88	94	38	100	100	0	458	474	154	101	111	56	97	95	0	1.619	1.528	1.763	1.613	1.977	1.579	0.624	80	538	935	943	0.695	578	357	570	373	0
3	2	14	"PFM0216"	"M24561_22"	10920	22830	110	707	683	190	90	93	24	100	100	0	1146	1179	343	101	104	25	100	100	0	0.590	0.550	0.561	0.547	1.740	0.485	0.679	80	506	1662	1671	-0.760	617	1045	593	1078	0
3	3	14	"PFM0675"	"M49210_1"	11100	22830	120	401	390	127	92	96	26	100	94	0	299	295	76	101	104	21	100	97	0	1.561	1.536	1.551	1.471	2.072	1.693	0.663	120	545	507	492	0.642	309	198	298	194	0
3	4	14	"PFM0678"	"M49439_1"	11280	22830	100	146	149	41	91	96	27	78	50	0	279	279	66	100	104	21	100	100	0	0.307	0.324	0.325	0.304	2.163	0.259	0.274	80	456	234	237	-1.702	55	179	58	179	0
3	5	14	"PFM0682"	"M49680_3"	11480	22830	110	454	444	138	93	96	27	100	100	0	480	464	106	103	110	42	100	98	0	0.958	0.972	0.987	0.934	1.618	1.015	0.749	80	415	738	712	-0.063	361	377	351	361	0
3	6	14	"PFM0685"	"M50030_1"	11670	22830	110	1919	1753	605	92	96	28	100	100	0	1320	1264	358	103	111	59	100	100	0	1.501	1.431	1.412	1.384	1.485	1.447	0.803	80	507	3044	2822	0.586	1827	1217	1661	1161	0
3	7	14	"PFM0689"	"M50253_2"	11870	22840	120	282	267	87	94	95	25	91	89	0	601	551	175	101	106	50	97	95	0	0.376	0.384	0.360	0.387	2.593	0.349	0.620	120	488	688	623	-1.411	188	500	173	450	0
3	8	14	"PFM0691"	"M50721_1"	12050	22840	110	196	198	49	87	90	24	96	88	0	222	218	50	98	99	19	98	93	0	0.879	0.925	0.847	0.943	1.995	0.966	0.531	80	481	233	231	-0.186	109	124	111	120	0
3	9	14	"PFM0712"	"M52704_3"	12260	22810	150	103	105	29	88	91	24	37	19	0	110	111	24	99	106	40	14	0	0	1.364	1.417	1.131	1.280	2.904	1.840	0.036	156	743	26	29	0.447	15	11	17	12	-50
3	10	14	"PFM0715"	"M5299_1"	12430	22830	110	943	855	303	88	95	49	100	100	0	1033	1013	241	98	108	58	100	100	0	0.914	0.838	0.835	0.780	1.637	0.824	0.766	80	428	1790	1682	-0.129	855	935	767	915	0
3	11	14	"PFM0718"	"M53027_1"	12600	22840	110	955	859	384	89	104	68	95	93	0	478	447	165	103	126	115	86	85	0	2.309	2.238	2.334	2.083	2.051	2.389	0.499	80	532	1241	1114	1.207	866	375	770	344	0
3	12	14	"PFM0720"	"M53181_3"	12820	22830	120	1305	1605	1136	87	96	53	98	95	0	1010	990	466	100	117	99	93	87	0	1.338	1.706	1.705	1.491	2.382	2.142	0.720	120	622	2128	2408	0.421	1218	910	1518	890	0
3	13	14	"PFM0722"	"M53240_1"	13000	22830	110	1375	1260	425	82	85	20	100	100	0	820	809	198	94	96	23	100	100	0	1.781	1.648	1.630	1.582	1.574	1.775	0.785	80	435	2019	1893	0.833	1293	726	1178	715	0
3	14	14	"PFM0726"	"M53565_1"	13190	22860	150	84	88	24	81	92	98	0	0	0	104	105	21	96	112	73	2	0	0	0.375	0.778	1.231	0.982	3.972	0.116	0.000	156	706	11	16	-1.415	3	8	7	9	-50
3	15	14	"PFM0746"	"M54626_1"	13390	22830	120	3036	2871	2035	84	101	238	90	79	0	2663	2336	1339	98	109	72	95	95	0	1.151	1.245	1.213	1.135	2.954	1.409	0.713	120	528	5517	5025	0.203	2952	2565	2787	2238	0
3	16	14	"PFM0749"	"M5464_1"	13570	22830	110	1693	1593	590	87	110	269	100	96	0	1061	1006	282	100	121	111	100	97	0	1.671	1.662	1.701	1.626	1.621	1.748	0.779	80	415	2567	2412	0.741	1606	961	1506	906	0
3	17	14	"PFM0753"	"M55240_4"	13720	22910	150	93	132	160	89	92	28	18	8	0	102	136	196	97	104	65	5	5	0	0.800	1.103	1.750	1.656	3.850	0.537	0.363	156	688	9	82	-0.322	4	5	43	39	-50
3	18	14	"PFM0758"	"M55479_1"	13950	22830	150	88	91	23	84	86	21	25	7	0	102	104	18	95	96	16	30	8	0	0.571	0.778	1.233	1.248	4.704	0.022	0.000	156	712	11	16	-0.807	4	7	7	9	-50
3	19	14	"PFM0761"	"M55746_2"	14150	22830	110	335	326	118	81	84	21	96	95	0	218	220	62	95	96	15	91	91	0	2.065	1.960	2.029	1.877	2.402	2.208	0.614	80	460	377	370	1.046	254	123	245	125	0
3	20	14	"PFM0763"	"M55888_10"	14340	22830	120	1134	1053	423	82	85	22	100	100	0	2377	2174	805	94	96	16	96	95	0	0.461	0.467	0.464	0.466	2.566	0.431	0.762	120	483	3335	3051	-1.118	1052	2283	971	2080	0
3	21	14	"PFM0787"	"M57062_3"	14530	22830	110	112	115	32	85	87	22	57	25	0	237	235	41	95	99	41	100	93	0	0.190	0.214	0.261	0.211	2.445	0.205	0.197	80	450	169	170	-2.395	27	142	30	140	0
3	22	14	"PFM0790"	"M57295_1"	14700	22880	150	88	90	22	84	86	21	21	5	0	99	101	18	94	96	17	26	5	0	0.800	0.857	1.403	1.265	3.096	11.428	0.002	156	839	9	13	-0.322	4	5	6	7	-50
3	1	15	"PFM0798"	"M57785_5"	10730	23020	150	111	115	31	89	96	39	30	4	0	111	114	22	101	110	49	7	0	0	2.200	2.000	1.573	1.539	3.154	0.702	0.308	156	874	32	39	1.138	22	10	26	13	-50
3	2	15	"PFM0800"	"M58024_1"	10910	23020	110	587	539	177	93	97	33	100	95	0	461	457	101	103	109	33	100	100	0	1.380	1.260	1.289	1.141	1.718	1.353	0.799	80	462	852	800	0.465	494	358	446	354	0
3	3	15	"PFM0804"	"M58298_1"	11120	23050	150	95	98	24	96	106	55	3	0	0	104	105	19	106	128	154	0	0	0	0.500	-2.000	0.850	1.045	4.126	0.976	0.255	156	680	-3	1	-1.000	-1	-2	2	-1	-50
3	4	15	"PFM0807"	"M58361_1"	11290	23020	110	1237	1236	355	94	103	44	100	100	0	3328	3548	872	106	119	103	100	100	0	0.355	0.332	0.361	0.325	1.520	0.294	0.752	80	448	4365	4584	-1.495	1143	3222	1142	3442	0
3	5	15	"PFN0316"	"N134_30"	11490	23020	120	497	473	188	93	98	28	96	95	0	453	423	141	107	116	80	91	82	0	1.168	1.203	1.239	1.177	2.727	1.275	0.712	120	610	750	696	0.224	404	346	380	316	0
3	6	15	"PFN0318"	"N134_34"	11690	23010	110	1248	1132	382	94	98	26	100	100	0	702	660	237	103	111	51	97	95	0	1.927	1.864	1.741	1.918	2.596	1.911	0.745	80	492	1753	1595	0.946	1154	599	1038	557	0
3	7	15	"PFN0320"	"N134_41"	11880	23020	120	479	442	168	91	94	26	97	96	0	548	500	164	99	102	22	97	96	0	0.864	0.875	0.902	0.873	2.426	0.894	0.731	120	489	837	752	-0.211	388	449	351	401	0
3	8	15	"PFN0324"	"N134_45"	12060	23020	120	4744	4475	1235	87	90	25	100	100	0	3660	3381	1174	95	98	21	99	99	0	1.306	1.335	1.302	1.430	2.139	1.303	0.817	120	577	8222	7674	0.385	4657	3565	4388	3286	0
3	9	15	"PFN0326"	"N134_5"	12260	23010	110	321	314	90	89	93	24	95	92	0	332	321	94	101	104	25	97	92	0	1.004	1.023	0.994	1.123	2.177	0.988	0.675	80	500	463	445	0.006	232	231	225	220	0
3	10	15	"PFN0328"	"N134_57"	12450	23020	150	95	99	27	93	101	36	12	2	0	111	113	24	105	115	51	5	0	0	0.333	0.750	0.965	0.993	3.051	0.190	0.035	156	590	8	14	-1.585	2	6	6	8	-50
3	11	15	"PFN0346"	"N134_93"	12610	23060	150	90	92	25	93	103	39	6	0	0	99	103	19	104	119	84	0	0	0	0.600	1.000	1.444	1.252	3.862	1.687	0.230	156	512	-8	-2	-0.737	-3	-5	-1	-1	-50
3	12	15	"PFN0348"	"N134_96"	12810	23060	150	89	92	26	91	97	31	9	2	0	99	102	17	102	108	34	4	0	0	0.667	100000.000	1.293	1.285	4.673	1.558	0.051	156	571	-5	1	-0.585	-2	-3	1	0	-50
3	13	15	"PFN0350"	"N135_1"	13000	23020	150	89	96	38	83	96	105	1	0	0	104	112	54	103	123	82	8	1	0	6.000	1.444	0.738	0.776	2.834	1.604	0.322	156	617	7	22	2.585	6	1	13	9	-50
3	14	15	"PFN0353"	"N135_14"	13200	23000	100	846	761	475	80	98	133	78	72	0	718	644	340	114	146	100	83	75	0	1.268	1.285	1.222	1.122	3.344	1.572	0.593	80	373	1370	1211	0.343	766	604	681	530	0
3	15	15	"PFN0355"	"N135_17"	13390	23020	100	862	833	289	82	86	31	100	100	0	549	574	113	99	107	32	100	100	0	1.733	1.581	1.524	1.492	1.587	1.886	0.688	80	458	1230	1226	0.794	780	450	751	475	0
3	16	15	"PFN0357"	"N135_2"	13590	23020	120	361	403	266	85	90	29	87	77	0	315	339	156	99	107	76	83	61	0	1.278	1.325	1.099	0.966	2.729	1.683	0.576	120	457	492	558	0.354	276	216	318	240	0
3	17	15	"PFN0375"	"N136_7"	13770	23020	120	682	637	245	87	90	22	99	97	0	1432	1335	422	98	100	19	100	100	0	0.446	0.445	0.450	0.403	2.249	0.414	0.771	120	448	1929	1787	-1.165	595	1334	550	1237	0
3	18	15	"PFN0377"	"N137_11"	13960	23020	110	2459	2276	946	85	88	20	100	100	0	1777	1708	503	95	98	26	100	100	0	1.411	1.358	1.343	1.275	1.774	1.455	0.756	80	471	4056	3804	0.497	2374	1682	2191	1613	0
3	19	15	"PFN0379"	"N137_15"	14160	23020	110	239	243	85	82	84	20	96	92	0	190	194	50	94	96	23	96	87	0	1.635	1.610	1.412	1.495	2.461	1.815	0.476	80	520	253	261	0.710	157	96	161	100	0
3	20	15	"PFN0383"	"N137_20"	14350	23020	120	246	244	83	80	83	21	94	90	0	221	227	69	93	95	16	98	95	0	1.297	1.224	1.273	1.204	2.239	1.303	0.560	120	541	294	298	0.375	166	128	164	134	0
3	21	15	"PFN0385"	"N137_22"	14540	23020	120	8330	7458	3248	83	86	22	100	100	0	3604	3203	1273	93	95	16	100	99	0	2.349	2.371	2.386	2.259	2.974	2.615	0.798	120	528	11758	10485	1.232	8247	3511	7375	3110	0
3	22	15	"PFN0387"	"N137_25"	14730	23020	110	129	133	36	83	86	23	77	46	0	210	210	49	94	96	18	98	96	0	0.397	0.431	0.440	0.426	2.586	0.364	0.249	80	414	162	166	-1.334	46	116	50	116	0
3	1	16	"PFN0405"	"N137_9"	10730	23210	110	660	604	217	89	94	32	98	97	0	483	466	151	99	104	31	100	98	0	1.487	1.403	1.269	1.344	1.835	1.438	0.698	80	521	955	882	0.572	571	384	515	367	0
3	2	16	"PFN0407"	"N138_101"	10930	23220	150	105	109	25	92	97	33	25	3	0	111	114	23	102	110	36	13	1	0	1.444	1.417	1.261	1.194	3.699	0.955	0.074	156	693	22	29	0.531	13	9	17	12	-50
3	3	16	"PFN0410"	"N138_105"	11110	23210	110	3015	2692	946	94	116	88	100	100	0	2917	2870	752	108	149	212	100	100	0	1.040	0.941	0.954	0.892	1.513	0.930	0.807	80	388	5730	5360	0.056	2921	2809	2598	2762	0
3	4	16	"PFN0413"	"N138_15"	11310	23210	120	330	320	76	97	116	82	94	78	0	224	229	55	109	148	207	8	0	0	2.026	1.858	1.972	1.903	2.208	1.504	0.296	120	504	348	343	1.019	233	115	223	120	0
3	5	16	"PFN0416"	"N138_21"	11500	23210	110	104	113	38	93	97	25	31	16	0	256	266	63	106	109	20	100	97	0	0.073	0.125	0.200	0.173	2.702	0.117	0.063	80	458	161	180	-3.769	11	150	20	160	0
3	6	16	"PFN0418"	"N138_26"	11690	23210	120	849	804	290	94	99	27	100	100	0	648	616	172	106	109	22	100	100	0	1.393	1.392	1.368	1.321	1.948	1.497	0.765	120	589	1297	1220	0.478	755	542	710	510	0
3	7	16	"PFN0821"	"N159_40"	11890	23210	120	292	270	93	93	96	27	90	85	0	2782	2508	888	101	105	23	100	100	0	0.074	0.074	0.075	0.073	1.894	0.068	0.696	120	463	2880	2584	-3.752	199	2681	177	2407	0
3	8	16	"PFN0823"	"N159_45"	12040	23260	150	95	103	31	90	95	29	21	8	0	109	111	23	100	104	23	30	6	0	0.556	1.182	0.833	0.793	3.853	4.492	0.008	156	582	14	24	-0.848	5	9	13	11	-50
3	9	16	"PFN0826"	"N159_51"	12250	23250	150	95	98	25	93	99	30	13	3	0	111	112	19	104	109	27	14	1	0	0.286	0.625	1.235	1.258	3.757	4.789	0.011	156	673	9	13	-1.807	2	7	5	8	-50
3	10	16	"PFN0828"	"N159_7"	12460	23210	120	1317	1860	1523	100	109	39	98	97	0	1026	1512	1091	112	121	33	100	100	0	1.332	1.257	1.264	1.141	2.061	1.369	0.837	120	449	2131	3160	0.413	1217	914	1760	1400	0
3	11	16	"PFN0830"	"N161_2"	12640	23200	120	1272	1175	402	100	107	39	100	100	0	623	588	220	110	118	34	95	90	0	2.285	2.249	2.264	2.378	2.090	2.410	0.704	120	351	1685	1553	1.192	1172	513	1075	478	0
3	12	16	"PFN0833"	"N162_3"	12830	23200	130	388	378	102	95	99	26	100	98	0	405	395	102	104	108	22	100	99	0	0.973	0.973	0.964	0.966	1.649	0.942	0.720	120	522	594	574	-0.039	293	301	283	291	0
3	13	16	"PFN0859"	"N168_1"	13020	23200	110	372	363	116	85	90	27	97	95	0	458	462	146	106	114	38	100	98	0	0.815	0.781	0.820	0.776	1.754	0.785	0.658	80	470	639	634	-0.295	287	352	278	356	0
3	14	16	"PFN0861"	"N168_12"	13220	23210	120	111	153	94	83	99	100	33	16	0	586	1133	1120	113	135	84	77	63	0	0.059	0.069	0.087	0.090	2.505	0.065	0.228	120	621	501	1090	-4.078	28	473	70	1020	0
3	15	16	"PFN0863"	"N168_17"	13410	23210	110	204	333	270	83	101	109	52	40	0	204	253	137	103	117	71	56	43	0	1.198	1.667	1.588	1.396	3.130	2.530	0.416	80	516	222	400	0.261	121	101	250	150	0
3	16	16	"PFN0866"	"N168_23"	13590	23210	100	124	122	35	83	87	23	58	37	0	191	188	35	98	99	16	100	96	0	0.441	0.433	0.439	0.363	3.091	0.413	0.176	80	376	134	129	-1.182	41	93	39	90	0
3	17	16	"PFN0870"	"N168_29"	13740	23250	150	86	88	21	84	88	23	17	3	0	101	103	20	97	100	19	21	6	0	0.500	0.667	1.333	1.219	3.650	7.113	0.003	156	651	6	10	-1.000	2	4	4	6	-50
3	18	16	"PFN0873"	"N168_32"	13970	23210	120	491	469	159	84	88	23	98	97	0	328	316	87	96	99	24	95	92	0	1.754	1.750	1.737	1.689	2.359	1.926	0.681	120	605	639	605	0.811	407	232	385	220	0
3	19	16	"PFN0901"	"N175_10"	14160	23210	110	265	254	75	80	84	21	100	96	0	2433	2395	594	93	97	27	100	100	0	0.079	0.076	0.074	0.070	1.587	0.065	0.668	80	520	2525	2476	-3.661	185	2340	174	2302	0
3	20	16	"PFN0903"	"N175_12"	14360	23210	100	94	99	28	80	83	21	37	16	0	159	159	24	93	95	18	95	91	0	0.212	0.288	0.293	0.258	2.972	0.395	0.088	80	408	80	85	-2.237	14	66	19	66	0
3	21	16	"PFN0908"	"N175_3"	14510	23250	150	81	83	21	81	84	21	14	3	0	101	102	18	92	95	17	29	10	0	0.000	0.200	1.000	0.912	3.377	13.821	0.001	156	726	9	12	Error	0	9	2	10	-50
3	22	16	"PFN0910"	"N175_8"	14730	23210	120	462	444	150	84	87	23	100	98	0	996	975	267	93	97	18	99	99	0	0.419	0.408	0.404	0.404	2.281	0.381	0.723	120	594	1281	1242	-1.256	378	903	360	882	0
3	1	17	"PFN0912"	"N176_2"	10740	23410	100	1615	1386	624	89	92	23	100	100	0	846	768	292	99	102	22	100	100	0	2.043	1.939	1.945	1.808	2.099	2.219	0.707	80	493	2273	1966	1.031	1526	747	1297	669	0
3	2	17	"PFN0914"	"N176_4"	10920	23400	110	447	442	149	91	94	25	100	100	0	538	510	129	101	108	40	100	100	0	0.815	0.858	0.827	0.815	1.757	0.895	0.733	80	466	793	760	-0.296	356	437	351	409	0
3	3	17	"PFN0936"	"N181_8"	11120	23400	110	617	592	208	93	105	71	98	92	0	663	639	194	106	131	165	96	80	0	0.941	0.936	0.889	0.906	1.896	0.933	0.751	80	445	1081	1032	-0.088	524	557	499	533	0
3	4	17	"PFN0938"	"N182_2"	11280	23390	160	257	274	169	93	108	73	59	51	0	239	233	141	106	130	159	42	3	0	1.233	1.425	1.563	1.399	2.466	1.068	0.451	208	722	297	308	0.302	164	133	181	127	0
3	5	17	"PFN0940"	"N182_5"	11490	23410	150	113	116	29	92	96	26	43	16	0	124	125	23	104	107	21	45	15	0	1.050	1.143	1.425	1.339	3.519	2.461	0.042	156	639	41	45	0.070	21	20	24	21	-50
3	6	17	"PFN0947"	"N185_15"	11680	23400	110	709	658	211	92	97	29	100	98	0	525	507	148	103	109	34	100	98	0	1.462	1.401	1.349	1.367	1.896	1.387	0.690	80	477	1039	970	0.548	617	422	566	404	0
3	7	17	"PFN0951"	"N185_4"	11880	23400	110	343	313	114	90	93	27	93	91	0	646	627	191	103	107	33	100	100	0	0.466	0.426	0.447	0.387	2.139	0.363	0.613	80	462	796	747	-1.102	253	543	223	524	0
3	8	17	"PFN0953"	"N185_6"	12070	23400	120	484	463	178	87	93	29	100	95	0	412	397	145	103	106	21	96	90	0	1.285	1.279	1.330	1.431	2.516	1.306	0.712	120	427	706	670	0.362	397	309	376	294	0
3	9	17	"PFF1635"	"F64095_4"	12270	23420	150	103	111	40	91	96	28	31	16	0	108	124	55	102	106	23	32	19	0	2.000	0.909	1.083	1.286	3.237	0.865	0.204	156	571	18	42	1.000	12	6	20	22	-50
3	10	17	"PFF1651"	"F64732_1"	12440	23400	110	1921	1686	696	96	102	33	100	100	0	3390	2961	1109	107	127	146	100	100	0	0.556	0.557	0.554	0.519	2.046	0.525	0.783	80	382	5108	4444	-0.847	1825	3283	1590	2854	0
3	11	17	"PFF1691"	"F66430_1"	12630	23400	150	122	131	44	98	105	34	42	18	0	129	133	33	109	126	123	0	0	0	1.200	1.375	1.135	1.149	3.094	0.106	0.097	156	551	44	57	0.263	24	20	33	24	-50
3	12	17	"PFF1706"	"F67045_1"	12800	23450	150	91	96	29	93	97	25	16	5	0	105	108	21	105	108	22	14	5	0	100000.000	1.000	1.519	1.223	3.941	3.367	0.008	156	628	-2	6	16.610	-2	0	3	3	-50
3	13	17	"PFF1770"	"F69174_1"	13020	23400	100	622	582	244	90	92	23	100	100	0	567	560	185	102	105	22	97	96	0	1.144	1.074	1.121	1.056	2.252	1.131	0.724	80	520	997	950	0.194	532	465	492	458	0
3	14	17	"PFF1856"	"F72113_1"	13220	23400	110	3846	3973	1749	87	91	24	100	100	0	4547	4544	1475	101	108	27	100	100	0	0.845	0.875	0.858	0.818	1.695	0.927	0.755	80	559	8205	8329	-0.242	3759	4446	3886	4443	0
3	15	17	"PFC0253"	"C664"	13410	23410	80	187	225	168	84	86	23	88	71	0	236	252	141	95	101	31	88	73	0	0.730	0.898	0.957	0.835	2.625	1.050	0.613	52	334	244	298	-0.453	103	141	141	157	0
3	16	17	"PFC0263"	"C68"	13590	23410	100	104	130	72	82	85	25	47	37	0	129	171	119	95	98	31	51	46	0	0.647	0.632	0.660	0.616	2.780	0.497	0.362	80	459	56	124	-0.628	22	34	48	76	0
3	17	17	"PFC0294"	"C735"	13780	23390	150	92	96	25	83	86	24	30	10	0	120	128	36	95	98	23	52	28	0	0.360	0.394	0.643	0.631	3.310	0.458	0.061	156	660	34	46	-1.474	9	25	13	33	-50
3	18	17	"PFC0298"	"C739"	13980	23400	100	107	108	28	83	85	23	50	12	0	184	186	41	95	97	17	97	93	0	0.270	0.275	0.306	0.320	2.713	0.240	0.097	80	434	113	116	-1.891	24	89	25	91	0
3	19	17	"PFC0301"	"C741"	14170	23400	110	134	141	41	85	88	23	77	53	0	327	325	73	97	100	27	100	98	0	0.213	0.246	0.247	0.224	1.946	0.249	0.403	80	516	279	284	-2.231	49	230	56	228	0
3	20	17	"PFL0015"	"L1_3"	14350	23420	90	93	99	30	85	88	23	36	17	0	140	143	27	98	100	19	88	61	0	0.190	0.311	0.641	0.560	2.788	0.339	0.017	52	408	50	59	-2.392	8	42	14	45	0
3	21	17	"PFM0073"	"M15459_3"	14560	23410	110	119	126	39	84	88	21	68	42	0	185	184	44	95	98	18	97	85	0	0.389	0.472	0.504	0.455	2.854	0.538	0.199	80	428	125	131	-1.363	35	90	42	89	0
3	22	17	"PFM0096"	"M16857_1"	14740	23390	120	1676	1465	688	83	87	25	99	98	0	1904	1719	689	95	98	20	97	95	0	0.881	0.851	0.875	0.774	3.162	0.870	0.806	120	564	3402	3006	-0.183	1593	1809	1382	1624	0
3	1	18	"PFM0259"	"M26257_1"	10750	23590	90	430	432	222	89	91	23	100	86	0	609	566	249	99	103	21	100	100	0	0.669	0.734	0.746	0.651	2.562	0.783	0.659	52	361	851	810	-0.581	341	510	343	467	0
3	2	18	"PFM0321"	"M31208_3"	10910	23580	100	640	627	183	93	95	25	100	98	0	514	489	111	101	106	36	97	96	0	1.324	1.376	1.406	1.389	1.925	1.473	0.789	80	440	960	922	0.405	547	413	534	388	0
3	3	18	"PFM0389"	"M3590_2"	11100	23620	150	88	91	21	91	97	37	5	0	0	104	106	18	104	109	37	5	0	0	100000.000	0.000	1.600	1.221	3.761	1.362	0.243	156	839	-3	2	16.610	-3	0	0	2	-50
3	4	18	"PFM0523"	"M42640_1"	11320	23590	100	94	95	28	91	97	40	6	1	0	318	334	68	101	105	28	100	100	0	0.014	0.017	0.063	0.069	2.430	0.009	0.001	80	373	220	237	-6.177	3	217	4	233	0
3	5	18	"PFD0044"	"D13561_3"	11470	23610	150	93	97	29	91	94	25	24	10	0	106	111	24	104	106	21	24	8	0	1.000	0.857	1.333	1.212	3.230	2.028	0.028	156	654	4	13	0.000	2	2	6	7	-50
3	6	18	"PFD0057"	"D15909_4"	11680	23580	110	105	106	25	89	93	26	28	11	0	426	409	105	105	111	39	97	95	0	0.050	0.056	0.078	0.075	2.155	0.036	0.033	80	513	337	321	-4.326	16	321	17	304	0
3	7	18	"PFD0156"	"D17715_93"	11860	23580	100	398	388	94	90	93	25	98	98	0	358	344	78	104	109	31	96	96	0	1.213	1.242	1.212	1.276	1.963	1.280	0.767	80	454	562	538	0.278	308	254	298	240	0
3	8	18	"PFD0171"	"D21102_1"	12060	23580	80	2333	2256	835	90	94	28	100	100	0	1659	1607	573	100	103	19	100	100	0	1.439	1.437	1.445	1.409	2.251	1.553	0.705	52	326	3802	3673	0.525	2243	1559	2166	1507	0
3	9	18	"PFD0194"	"D23657_11"	12250	23580	80	131	135	33	89	93	25	69	44	0	137	141	25	99	102	19	80	50	0	1.105	1.095	1.221	1.144	2.754	1.639	0.110	52	288	80	88	0.144	42	38	46	42	0
3	10	18	"PFD0273"	"D33539_50"	12450	23590	150	115	116	34	92	97	27	42	18	0	113	115	24	104	117	118	0	0	0	2.556	2.182	1.636	1.344	3.971	3.194	0.021	156	594	32	35	1.354	23	9	24	11	-50
3	11	18	"IAX099I"	"Y_IAX099I"	12620	23590	150	84	89	26	94	98	27	12	1	0	102	104	26	106	122	133	0	0	0	2.500	2.500	1.000	1.073	2.979	1.380	0.023	156	431	-14	-7	1.322	-10	-4	-5	-2	-50
3	12	18	"ICX188I"	"Y_ICX188I"	12800	23640	150	90	95	27	92	97	28	14	5	0	98	103	24	104	108	22	10	3	0	0.333	-3.000	1.395	1.187	3.212	2.044	0.021	156	412	-8	2	-1.585	-2	-6	3	-1	-50
3	13	18	"IEX355I"	"Y_IEX355I"	12980	23630	150	92	95	29	92	96	27	16	4	0	103	104	25	103	107	28	8	3	0	0.000	3.000	1.084	1.146	3.830	2.926	0.035	156	606	0	4	Error	0	0	3	1	-50
3	14	18	"IGX361I"	"Y_IGX361I"	13180	23640	150	90	93	25	90	94	27	19	3	0	101	103	20	102	108	44	3	0	0	0.000	3.000	1.313	1.391	3.159	3.087	0.035	156	648	-1	4	Error	0	-1	3	1	-50
3	15	18	"IIX063I"	"Y_IIX063I"	13370	23640	150	85	88	22	87	92	26	13	2	0	94	97	18	98	104	40	4	0	0	0.500	-1.000	1.192	1.270	3.038	2.677	0.053	156	616	-6	0	-1.000	-2	-4	1	-1	-50
3	16	18	"IKX121I"	"Y_IKX121I"	13560	23640	150	90	92	21	87	90	24	16	3	0	96	100	16	97	101	27	8	0	0	-3.000	1.667	1.050	1.260	3.336	0.789	0.045	156	683	2	8	Error	3	-1	5	3	-50
3	17	18	"Z_1_50"	"Z_1_50"	13790	23580	100	833	852	567	86	89	26	95	91	0	317	351	195	97	99	24	87	85	0	3.395	3.016	2.958	3.110	2.482	3.476	0.672	80	439	967	1020	1.764	747	220	766	254	0
3	18	18	"Z_1_70"	"Z_1_70"	13980	23580	110	3213	2849	1085	89	95	50	100	100	0	934	890	256	99	101	20	100	100	0	3.741	3.489	3.437	3.286	1.558	3.935	0.802	80	498	3959	3551	1.904	3124	835	2760	791	0
3	19	18	"Z_1_90"	"Z_1_90"	14170	23580	110	8371	7015	2936	89	93	25	100	100	0	2125	1982	611	100	103	19	100	100	0	4.090	3.680	3.684	3.385	1.647	4.258	0.779	80	405	10307	8808	2.032	8282	2025	6926	1882	0
3	20	18	"Z_2_10"	"Z_2_10"	14320	23640	150	90	92	23	90	93	25	14	3	0	104	104	19	100	102	19	17	5	0	0.000	0.500	1.417	1.383	3.329	2.311	0.017	156	545	4	6	Error	0	4	2	4	-50
3	21	18	"Z_2_30"	"Z_2_30"	14520	23600	150	92	95	27	91	93	24	17	3	0	111	120	66	99	101	18	35	14	0	0.083	0.190	1.028	1.083	3.628	0.003	0.000	156	658	13	25	-3.585	1	12	4	21	-50
3	22	18	"Z_2_50"	"Z_2_50"	14730	23590	100	3408	2933	1229	92	95	28	100	100	0	12495	10819	3513	100	103	23	100	100	0	0.268	0.265	0.283	0.240	2.102	0.241	0.694	80	476	15711	13560	-1.902	3316	12395	2841	10719	0
3	1	19	"Z_3_90"	"Z_3_90"	10750	23780	120	10029	8319	4282	90	92	23	100	100	0	8250	7724	3193	101	103	19	100	99	0	1.220	1.079	1.126	1.037	2.860	1.152	0.824	120	519	18088	15852	0.286	9939	8149	8229	7623	0
3	2	19	"Z_4_10"	"Z_4_10"	10890	23830	150	99	102	28	94	98	25	26	7	0	116	121	26	107	109	20	34	11	0	0.556	0.571	1.111	1.167	3.511	2.205	0.029	156	553	14	22	-0.848	5	9	8	14	-50
3	3	19	"Z_4_30"	"Z_4_30"	11100	23830	150	90	94	28	95	104	91	0	0	0	101	104	19	108	119	103	0	0	0	0.714	0.250	1.275	1.307	3.219	3.168	0.034	156	653	-12	-5	-0.485	-5	-7	-1	-4	-50
3	4	19	"Z_4_50"	"Z_4_50"	11320	23780	100	191	197	59	92	94	24	91	86	0	3246	2992	729	104	106	20	100	100	0	0.032	0.036	0.037	0.036	1.689	0.033	0.584	80	486	3241	2993	-4.988	99	3142	105	2888	0
3	5	19	"Z_4_70"	"Z_4_70"	11500	23780	100	333	325	126	89	92	23	96	91	0	6516	5775	1938	105	108	21	100	100	0	0.038	0.042	0.040	0.040	1.703	0.040	0.743	80	436	6655	5906	-4.716	244	6411	236	5670	0
3	6	19	"Z_4_90"	"Z_4_90"	11700	23780	100	495	467	187	87	93	27	100	98	0	10912	9730	3262	107	110	26	100	100	0	0.038	0.039	0.042	0.041	1.800	0.035	0.665	80	422	11213	10003	-4.727	408	10805	380	9623	0
3	7	19	"Z_6_30"	"Z_6_30"	11870	23780	150	82	86	24	90	94	28	9	3	0	108	112	23	104	109	28	16	3	0	-2.000	-0.500	1.375	1.077	3.894	3.225	0.003	156	673	-4	4	Error	-8	4	-4	8	-50
3	8	19	"Z_6_50"	"Z_6_50"	12040	23830	150	90	89	22	90	95	35	4	0	0	101	105	21	103	107	24	14	2	0	0.000	-0.500	1.143	1.350	3.646	5.559	0.050	156	802	-2	1	Error	0	-2	-1	2	-50
3	9	19	"Z_6_70"	"Z_6_70"	12260	23770	110	165	169	41	90	93	27	87	68	0	183	182	33	104	105	20	98	86	0	0.949	1.013	0.926	0.969	2.073	1.180	0.359	80	565	154	157	-0.075	75	79	79	78	0
3	10	19	"Z_6_90"	"Z_6_90"	12450	23770	110	433	418	123	89	91	24	100	100	0	387	393	67	104	107	24	100	100	0	1.216	1.138	1.226	1.067	1.593	1.269	0.705	80	463	627	618	0.282	344	283	329	289	0
3	11	19	"Z_7_10"	"Z_7_10"	12650	23810	150	92	96	26	90	94	26	19	5	0	104	104	20	104	108	25	10	1	0	100000.000	100000.000	1.000	1.186	3.745	1.718	0.034	156	451	2	6	16.610	2	0	6	0	-50
3	12	19	"Z_7_30"	"Z_7_30"	12800	23810	150	95	98	27	92	98	38	10	1	0	103	107	35	105	114	70	1	1	0	-1.500	3.000	1.211	1.256	3.912	0.984	0.013	156	441	1	8	Error	3	-2	6	2	-50
3	13	19	"PFI17646"	"oPFI17646"	13020	23760	110	352	348	97	93	96	26	100	98	0	349	351	101	107	111	31	100	97	0	1.070	1.045	1.005	1.037	1.724	1.004	0.696	80	418	501	499	0.098	259	242	255	244	0
3	14	19	"PFN0256"	"oPFN0256"	13210	23760	110	931	907	300	95	99	30	100	100	0	647	642	138	105	117	59	100	100	0	1.542	1.512	1.496	1.435	1.560	1.592	0.800	80	310	1378	1349	0.625	836	542	812	537	0
3	15	19	"PFG0021"	"oPFG0021"	13370	23830	150	94	96	25	91	97	32	13	3	0	102	103	17	101	110	47	0	0	0	3.000	2.500	1.388	1.499	3.949	0.418	0.149	156	587	4	7	1.585	3	1	5	2	-50
3	16	19	"PFF72433"	"oPFF72433"	13610	23770	150	104	110	28	90	94	26	37	10	0	117	119	22	99	102	21	39	15	0	0.778	1.000	1.125	1.161	3.571	2.965	0.035	156	596	32	40	-0.363	14	18	20	20	-50
3	17	19	"PFJ12787"	"oPFJ12787"	13780	23770	150	89	93	26	90	132	510	0	0	0	120	123	25	100	118	236	0	0	0	-0.050	0.130	0.807	0.725	4.548	4.762	0.283	156	650	19	26	Error	-1	20	3	23	-50
3	18	19	"PFG0023"	"oPFG0023"	13980	23780	140	3827	6984	7802	91	142	525	67	59	0	2125	3805	3806	106	144	332	83	57	0	1.850	1.863	1.271	1.501	3.059	2.277	0.641	156	638	5755	10592	0.888	3736	2019	6893	3699	0
3	19	19	"PFJ12789"	"oPFJ12789"	14170	23770	150	144	162	67	91	105	113	26	1	0	139	139	42	107	133	238	0	0	0	1.656	2.219	1.727	1.640	2.634	2.357	0.207	156	624	85	103	0.728	53	32	71	32	-50
3	20	19	"PFBL B0077"	"oPFBLOB0077"	14370	23770	120	625	586	214	93	96	25	99	97	0	484	474	119	102	104	20	99	95	0	1.393	1.325	1.413	1.281	2.655	1.463	0.704	120	403	914	865	0.478	532	382	493	372	0
3	21	19	"PFF72437"	"oPFF72437"	14550	23770	120	1482	1355	553	93	96	25	100	99	0	923	859	291	103	104	18	98	98	0	1.694	1.669	1.691	1.567	2.325	1.834	0.723	120	513	2209	2018	0.760	1389	820	1262	756	0
3	22	19	"PFL0043"	"oPFL0043"	14730	23780	90	151	150	43	98	102	29	67	40	0	125	129	25	103	106	21	50	13	0	2.409	2.000	1.909	1.621	4.330	5.708	0.031	52	382	75	78	1.268	53	22	52	26	0
3	1	20	"PFBL B0079"	"oPFBLOB0079"	10750	23960	120	150	154	42	87	90	23	82	67	0	165	160	41	99	102	19	81	69	0	0.955	1.098	1.072	1.093	2.970	1.200	0.291	120	499	129	128	-0.067	63	66	67	61	0
3	2	20	"PFF72438"	"oPFF72438"	10940	23970	120	5258	4804	2028	91	95	24	100	99	0	4884	4642	1708	104	108	21	100	100	0	1.081	1.039	1.039	0.974	2.352	1.075	0.821	120	421	9947	9251	0.112	5167	4780	4713	4538	0
3	3	20	"PFH0006"	"oPFH0006"	11110	23960	110	3011	2914	805	96	110	121	100	100	0	1535	1594	437	105	126	138	100	100	0	2.038	1.893	2.106	1.881	1.615	2.083	0.761	80	355	4345	4307	1.027	2915	1430	2818	1489	0
3	4	20	"PFBL B0083"	"oPFBLOB0083"	11290	24010	150	89	93	24	93	101	92	0	0	0	101	105	20	103	115	104	0	0	0	2.000	0.000	1.737	1.464	3.696	0.857	0.710	156	641	-6	2	1.000	-4	-2	0	2	-50
3	5	20	"PFBL B0084"	"oPFBLOB0084"	11460	24010	150	92	95	27	89	92	22	21	10	0	106	107	19	101	105	21	22	5	0	0.600	1.000	1.235	1.231	3.951	7.298	0.003	156	769	8	12	-0.737	3	5	6	6	-50
3	6	20	"PFM60485"	"oPFM60485"	11710	23960	110	1652	1512	585	89	92	25	100	100	0	1047	917	371	101	107	26	100	100	0	1.652	1.744	1.689	1.804	2.103	1.744	0.819	80	469	2509	2239	0.724	1563	946	1423	816	0
3	7	20	"PFN0258"	"oPFN0258"	11850	24010	150	93	97	26	89	92	26	17	5	0	106	112	53	101	106	25	18	1	0	0.800	0.727	1.048	0.971	4.178	0.185	0.008	156	683	9	19	-0.322	4	5	8	11	-50
3	8	20	"PFM60486"	"oPFM60486"	12070	23960	110	467	456	161	91	95	39	96	95	0	485	459	129	102	106	26	100	98	0	0.982	1.022	1.055	0.936	2.072	1.030	0.759	80	467	759	722	-0.027	376	383	365	357	0
3	9	20	"PFK12896"	"oPFK12896"	12280	23970	110	134	135	42	89	91	24	68	42	0	446	423	125	101	104	23	100	98	0	0.130	0.143	0.151	0.144	2.141	0.144	0.348	80	538	390	368	-2.939	45	345	46	322	0
3	10	20	"PFN0259"	"oPFN0259"	12460	23970	120	795	778	324	86	90	25	98	98	0	1165	1123	327	99	103	22	100	100	0	0.665	0.676	0.662	0.618	2.208	0.690	0.763	120	560	1775	1716	-0.588	709	1066	692	1024	0
3	11	20	"PFL0046"	"oPFL0046"	12650	23970	120	1126	1068	419	86	90	24	99	99	0	780	777	214	99	101	18	100	99	0	1.527	1.448	1.542	1.351	2.165	1.628	0.719	120	438	1721	1660	0.611	1040	681	982	678	0
3	12	20	"PFD66984"	"oPFD66984"	12830	23960	110	1068	1080	375	91	96	39	100	100	0	902	874	254	103	112	78	100	100	0	1.223	1.283	1.263	1.247	1.650	1.272	0.786	80	353	1776	1760	0.290	977	799	989	771	0
3	13	20	"PFD66985"	"oPFD66985"	12980	24020	150	93	93	23	90	94	31	9	1	0	98	102	20	103	109	56	2	0	0	-0.600	-3.000	1.200	1.134	3.919	0.358	0.413	156	743	-2	2	Error	3	-5	3	-1	-50
3	14	20	"PFL0047"	"oPFL0047"	13210	23960	110	639	630	248	90	93	23	100	100	0	499	515	108	102	108	33	100	100	0	1.383	1.308	1.352	1.175	1.630	1.468	0.791	80	521	946	953	0.468	549	397	540	413	0
3	15	20	"PFF72478"	"oPFF72478"	13380	23960	90	1282	1257	621	87	94	34	100	100	0	682	668	293	97	106	38	100	98	0	2.043	2.049	2.138	1.969	2.225	2.463	0.520	52	287	1780	1741	1.031	1195	585	1170	571	0
3	16	20	"PFL0097"	"oPFL0097"	13560	23970	110	494	505	183	87	93	31	100	98	0	509	505	105	98	106	42	100	100	0	0.990	1.027	0.978	0.945	1.762	1.109	0.744	80	494	818	825	-0.014	407	411	418	407	0
3	17	20	"PFBL B0142"	"oPFBLOB0142"	13740	23980	100	146	147	36	87	91	24	83	57	0	669	655	117	99	103	34	100	100	0	0.104	0.108	0.103	0.094	1.882	0.098	0.391	80	488	629	616	-3.272	59	570	60	556	0
3	18	20	"PFI17693"	"oPFI17693"	13950	23980	120	2271	2109	957	90	101	112	98	96	0	2474	2449	920	102	125	242	95	93	0	0.919	0.860	0.905	0.877	3.012	0.860	0.718	120	597	4553	4366	-0.121	2181	2372	2019	2347	0
3	19	20	"PFI17695"	"oPFI17695"	14130	23990	100	1934	1667	1108	90	106	128	86	81	0	8866	7344	4640	115	150	270	88	88	0	0.211	0.218	0.216	0.209	2.459	0.197	0.741	80	480	10595	8806	-2.247	1844	8751	1577	7229	0
3	20	20	"PFH0024"	"oPFH0024"	14340	23980	110	548	523	325	90	94	28	90	77	0	377	385	199	112	124	42	87	75	0	1.728	1.586	1.599	1.299	2.208	1.731	0.668	80	576	723	706	0.789	458	265	433	273	0
3	21	20	"PFBL B0147"	"oPFBLOB0147"	14530	23990	110	135	137	34	87	91	25	76	48	0	147	154	34	99	103	24	83	50	0	1.000	0.909	0.978	0.881	2.839	1.197	0.224	80	474	96	105	0.000	48	48	50	55	0
3	22	20	"PFF72481"	"oPFF72481"	14700	23980	110	408	424	124	89	93	26	100	100	0	509	517	123	99	103	22	100	100	0	0.778	0.801	0.764	0.784	1.683	0.802	0.689	80	588	729	753	-0.362	319	410	335	418	0
3	1	21	"PFJ12809"	"oPFJ12809"	10750	24170	150	94	98	28	85	88	22	27	11	0	112	112	22	98	101	19	39	14	0	0.643	0.929	1.182	1.187	3.955	3.505	0.011	156	923	23	27	-0.637	9	14	13	14	-50
3	2	21	"PFH0027"	"oPFH0027"	10920	24190	110	707	681	218	88	92	23	100	98	0	1179	1234	267	101	106	39	100	100	0	0.574	0.523	0.517	0.489	1.568	0.513	0.793	80	468	1697	1726	-0.800	619	1078	593	1133	0
3	3	21	"PFF72482"	"oPFF72482"	11120	24180	110	2446	2244	722	89	94	25	100	100	0	1491	1423	414	101	105	37	100	100	0	1.696	1.630	1.594	1.612	1.651	1.694	0.799	80	523	3747	3477	0.762	2357	1390	2155	1322	0
3	4	21	"PFG0045"	"oPFG0045"	11290	24180	100	392	382	122	89	93	25	100	100	0	440	438	100	100	102	16	100	100	0	0.891	0.867	0.837	0.811	1.652	0.891	0.681	80	401	643	631	-0.166	303	340	293	338	0
3	5	21	"PFF72484"	"oPFF72484"	11480	24180	110	100	99	19	87	90	22	30	3	0	435	415	134	100	103	18	100	100	0	0.039	0.038	0.070	0.064	2.298	0.029	0.042	80	473	348	327	-4.688	13	335	12	315	0
3	6	21	"PFI17704"	"oPFI17704"	11670	24170	110	303	296	89	89	92	23	98	95	0	1493	1420	352	100	105	32	100	100	0	0.154	0.157	0.154	0.143	1.784	0.141	0.713	80	552	1607	1527	-2.703	214	1393	207	1320	0
3	7	21	"PFH0030"	"oPFH0030"	11850	24170	110	831	824	194	88	90	22	100	100	0	529	513	121	99	104	34	98	97	0	1.728	1.778	1.695	1.855	1.678	1.838	0.810	80	460	1173	1150	0.789	743	430	736	414	0
3	8	21	"PFM60518"	"oPFM60518"	12060	24180	120	640	630	254	87	89	22	97	95	0	634	611	215	99	102	22	99	96	0	1.034	1.061	1.048	1.083	2.249	1.109	0.770	120	622	1088	1055	0.048	553	535	543	512	0
3	9	21	"PFL0104"	"oPFL0104"	12250	24170	110	476	449	120	86	89	23	100	100	0	362	361	82	99	102	21	98	97	0	1.483	1.385	1.451	1.417	1.814	1.453	0.740	80	508	653	625	0.568	390	263	363	262	0
3	10	21	"PFI17705"	"oPFI17705"	12440	24170	110	1624	1563	493	86	90	25	100	100	0	1379	1323	376	98	103	31	100	100	0	1.201	1.206	1.158	1.195	1.677	1.242	0.783	80	544	2819	2702	0.264	1538	1281	1477	1225	0
3	11	21	"PFBL B0155"	"oPFBLOB0155"	12630	24170	110	436	431	129	86	90	22	100	100	0	259	260	69	99	102	32	96	92	0	2.188	2.143	2.019	2.227	1.816	2.204	0.710	80	452	510	506	1.129	350	160	345	161	0
3	12	21	"PFBL B0157"	"oPFBLOB0157"	12800	24210	150	85	88	24	88	91	25	14	2	0	96	98	17	98	109	98	0	0	0	1.500	0.000	1.333	1.458	3.905	3.478	0.013	156	602	-5	0	0.585	-3	-2	0	0	-50
3	13	21	"PFD67005"	"oPFD67005"	13000	24190	150	83	88	22	88	92	32	6	2	0	97	101	19	99	106	60	0	0	0	2.500	0.000	1.222	1.222	3.482	7.019	0.010	156	622	-7	2	1.322	-5	-2	0	2	-50
3	14	21	"PFD67007"	"oPFD67007"	13200	24180	150	93	95	23	86	90	26	17	5	0	105	108	23	99	102	23	23	6	0	1.167	1.000	0.809	0.847	3.831	5.122	0.003	156	787	13	18	0.222	7	6	9	9	-50
3	15	21	"PFM60523"	"oPFM60523"	13390	24170	110	570	562	193	85	88	21	100	100	0	493	489	110	96	100	25	100	100	0	1.222	1.214	1.173	1.130	1.698	1.281	0.758	80	508	882	870	0.289	485	397	477	393	0
3	16	21	"PFL0108"	"oPFL0108"	13570	24170	120	334	336	104	84	87	22	98	96	0	293	289	74	96	102	38	95	91	0	1.269	1.306	1.231	1.254	1.859	1.365	0.704	120	547	447	445	0.344	250	197	252	193	0
3	17	21	"A10325_30a"	"A10325_30a"	13750	24210	150	77	80	17	81	84	21	11	1	0	90	93	16	94	98	19	8	1	0	1.000	1.000	0.944	1.047	3.223	11.656	0.001	156	693	-8	-2	0.000	-4	-4	-1	-1	-50
3	18	21	"A10325_30c"	"A10325_30c"	13940	24210	150	81	83	19	83	86	23	12	2	0	94	96	18	96	99	18	12	5	0	1.000	0.000	1.182	1.343	3.461	5.469	0.006	156	648	-4	0	0.000	-2	-2	0	0	-50
3	19	21	"A10325_30e"	"A10325_30e"	14130	24210	150	79	83	21	88	91	25	10	1	0	99	101	19	101	111	35	4	0	0	4.500	100000.000	1.571	1.246	3.846	2.809	0.014	156	598	-11	-5	2.170	-9	-2	-5	0	-50
3	20	21	"A10325_30g"	"A10325_30g"	14320	24210	150	89	94	25	83	88	25	26	5	0	101	108	26	104	115	38	10	3	0	-2.000	2.750	1.026	0.869	3.802	0.255	0.026	156	678	3	15	Error	6	-3	11	4	-50
3	21	21	"A10325_30i"	"A10325_30i"	14540	24170	150	82	85	22	80	84	21	21	4	0	110	111	30	99	103	27	21	8	0	0.182	0.417	0.842	0.770	4.064	0.193	0.006	156	686	13	17	-2.459	2	11	5	12	-50
3	22	21	"E598_1a"	"E598_1a"	14700	24250	150	84	86	22	81	84	21	19	7	0	96	98	20	96	98	22	12	4	0	100000.000	2.500	1.098	1.017	3.669	0.780	0.029	156	756	3	7	16.610	3	0	5	2	-50
3	1	22	"F48446_9e"	"F48446_9e"	10710	24430	150	83	87	21	83	87	23	16	4	0	94	96	19	95	97	18	13	3	0	0.000	4.000	1.000	0.994	4.460	7.486	0.003	156	1127	-1	5	Error	0	-1	4	1	-50
3	2	22	"F48446_9g"	"F48446_9g"	10920	24360	100	129	135	42	85	89	23	71	46	0	136	139	32	98	103	39	45	12	0	1.158	1.220	1.013	1.043	2.740	1.519	0.231	80	472	82	91	0.212	44	38	50	41	0
3	3	22	"F48446_9i"	"F48446_9i"	11100	24360	110	227	240	64	87	91	24	100	98	0	297	293	67	99	102	21	100	98	0	0.707	0.789	0.751	0.776	1.875	0.797	0.592	80	480	338	347	-0.500	140	198	153	194	0
3	4	22	"I12861_2a"	"I12861_2a"	11270	24400	150	84	89	23	88	91	25	13	3	0	102	106	27	97	100	22	23	6	0	-0.800	0.111	1.000	0.874	4.301	0.830	0.068	156	894	1	10	Error	-4	5	1	9	-50
3	5	22	"I12861_2c"	"I12861_2c"	11470	24400	150	80	84	21	87	90	24	8	3	0	94	96	19	95	99	22	13	3	0	7.000	-3.000	1.055	1.020	3.397	1.036	0.020	156	870	-8	-2	2.807	-7	-1	-3	1	-50
3	6	22	"I12861_2e"	"I12861_2e"	11660	24400	150	85	88	21	85	89	23	17	2	0	96	100	21	97	100	28	10	2	0	0.000	1.000	1.148	1.112	3.711	2.612	0.016	156	866	-1	6	Error	0	-1	3	3	-50
3	7	22	"J512_2i"	"J512_2i"	11850	24400	150	82	85	21	86	89	24	8	1	0	96	98	19	97	100	22	12	3	0	4.000	-1.000	1.222	1.099	3.295	3.357	0.010	156	888	-5	0	2.000	-4	-1	-1	1	-50
3	8	22	"Ks592_1a"	"Ks592_1a"	12050	24380	150	83	89	23	85	88	24	17	5	0	101	104	20	97	99	20	17	4	0	-0.500	0.571	1.388	1.306	3.389	3.889	0.015	156	891	2	11	Error	-2	4	4	7	-50
3	9	22	"Ks592_1c"	"Ks592_1c"	12280	24370	150	88	90	22	85	101	279	0	0	0	98	100	19	98	113	342	0	0	0	100000.000	2.500	1.194	1.216	4.341	20.008	0.001	156	822	3	7	16.610	3	0	5	2	-50
3	10	22	"Ks592_1e"	"Ks592_1e"	12420	24400	150	86	88	22	84	99	267	0	0	0	95	98	16	95	111	328	0	0	0	100000.000	1.333	1.567	1.460	3.801	0.119	0.002	156	897	2	7	16.610	2	0	4	3	-50
3	11	22	"Ks592_1g"	"Ks592_1g"	12650	24370	150	83	87	24	82	85	23	17	7	0	90	95	21	94	101	77	0	0	0	-0.250	5.000	1.050	1.095	3.277	1.818	0.024	156	810	-3	6	Error	1	-4	5	1	-50
3	12	22	"Ks592_1i"	"Ks592_1i"	12810	24360	110	3209	2942	894	82	85	23	100	100	0	3705	3234	1077	94	105	114	100	100	0	0.866	0.911	0.915	0.936	1.812	0.845	0.787	80	395	6738	6000	-0.208	3127	3611	2860	3140	0
3	13	22	"EMPTY"	"EMPTY"	13000	24360	90	227	256	97	84	86	21	100	98	0	273	288	92	95	99	51	92	84	0	0.803	0.891	0.893	0.902	1.920	0.912	0.655	52	366	321	365	-0.316	143	178	172	193	0
3	14	22	"EMPTY"	"EMPTY"	13210	24370	90	269	270	92	84	88	29	96	92	0	319	323	81	97	101	23	100	100	0	0.833	0.823	0.813	0.765	1.734	0.934	0.727	52	390	407	412	-0.263	185	222	186	226	0
3	15	22	"EMPTY"	"EMPTY"	13390	24370	90	245	250	78	80	83	20	100	96	0	265	261	65	91	94	16	100	100	0	0.948	1.000	0.939	0.949	1.837	1.112	0.594	52	414	339	340	-0.077	165	174	170	170	0
3	16	22	"EMPTY"	"EMPTY"	13590	24360	90	160	166	52	81	82	20	90	78	0	187	186	48	91	93	15	94	92	0	0.823	0.895	0.956	0.853	2.578	0.931	0.482	52	401	175	180	-0.281	79	96	85	95	0
3	17	22	"EMPTY"	"EMPTY"	13770	24360	90	183	197	54	77	79	18	100	100	0	223	221	56	89	92	15	100	98	0	0.791	0.909	0.816	0.903	1.773	0.861	0.546	52	338	240	252	-0.338	106	134	120	132	0
3	18	22	"EMPTY"	"EMPTY"	13960	24360	90	177	182	52	78	81	20	98	90	0	192	202	46	90	93	16	100	98	0	0.971	0.929	0.876	0.879	1.985	1.120	0.473	52	314	201	216	-0.043	99	102	104	112	0
3	19	22	"EMPTY"	"EMPTY"	14140	24400	150	77	79	19	78	81	20	12	3	0	90	92	16	90	92	16	16	4	0	100000.000	0.500	1.667	1.360	4.342	3.124	0.024	156	749	-1	3	16.610	-1	0	1	2	-50
3	20	22	"EMPTY"	"EMPTY"	14330	24400	150	77	79	19	79	82	19	12	5	0	88	90	16	90	92	17	14	2	0	1.000	0.000	1.045	1.102	3.753	3.277	0.008	156	726	-4	0	0.000	-2	-2	0	0	-50
3	21	22	"EMPTY"	"EMPTY"	14520	24400	150	77	80	20	78	81	19	18	6	0	89	91	15	91	94	19	9	1	0	0.500	100000.000	1.185	1.315	4.680	0.945	0.041	156	723	-3	2	-1.000	-1	-2	2	0	-50
3	22	22	"EMPTY"	"EMPTY"	14710	24400	150	74	76	19	77	80	21	12	2	0	87	83	31	90	91	23	15	5	0	1.000	0.143	0.601	0.673	3.476	0.415	0.133	156	865	-6	-8	0.000	-3	-3	-1	-7	-50
4	1	1	"PFA0039"	"A1411_1"	15220	20390	130	12633	11975	8336	89	107	105	89	87	0	7209	6195	4195	95	115	119	90	89	0	1.763	1.949	1.968	1.683	2.986	2.125	0.766	120	775	19658	17986	0.818	12544	7114	11886	6100	0
4	2	1	"PFA0101"	"A21885_1"	15440	20410	120	6958	6856	4693	86	91	26	100	99	0	7101	7429	4738	98	106	58	96	92	0	0.981	0.923	0.985	0.922	3.099	0.944	0.770	120	506	13875	14101	-0.027	6872	7003	6770	7331	0
4	3	1	"PFA0019"	"A11546_1"	15610	20410	130	943	906	325	81	86	26	99	99	0	716	724	180	96	104	53	100	99	0	1.390	1.314	1.353	1.239	1.687	1.450	0.762	120	528	1482	1453	0.475	862	620	825	628	0
4	4	1	"PFA0144"	"A31870_1"	15770	20410	100	1733	8015	10746	78	86	42	72	70	0	850	3771	4700	84	91	37	70	62	0	2.161	2.153	1.667	1.682	3.956	2.618	0.628	80	437	2421	11624	1.111	1655	766	7937	3687	0
4	5	1	"PFA0009"	"A10325_29"	16000	20410	130	2399	2232	1141	79	82	42	100	98	0	10312	10376	4461	84	95	112	100	100	0	0.227	0.209	0.220	0.192	1.925	0.199	0.793	120	647	12548	12445	-2.140	2320	10228	2153	10292	0
4	6	1	"PFA0012"	"A10325_32"	16180	20410	140	897	980	466	78	81	20	98	98	0	10311	10277	3025	93	107	126	100	100	0	0.080	0.089	0.086	0.082	1.581	0.086	0.783	156	625	11037	11086	-3.641	819	10218	902	10184	0
4	7	1	"PFA0030"	"A12797_1"	16370	20400	130	1411	1424	314	82	86	22	100	100	0	1844	1813	501	97	112	129	100	98	0	0.761	0.782	0.762	0.817	1.644	0.706	0.774	120	592	3076	3058	-0.395	1329	1747	1342	1716	0
4	8	1	"PFB0005"	"B11"	16570	20400	130	203	207	56	83	86	22	97	95	0	348	352	76	93	96	21	99	99	0	0.471	0.479	0.446	0.446	1.996	0.431	0.604	120	575	375	383	-1.087	120	255	124	259	0
4	9	1	"PFB0219"	"B57"	16750	20400	130	135	140	36	79	81	21	88	66	0	138	147	39	85	88	16	96	80	0	1.057	0.984	0.981	0.970	2.615	1.068	0.288	120	579	109	123	0.079	56	53	61	62	0
4	10	1	"PFB0285"	"B92"	16950	20410	110	223	235	72	78	80	20	100	98	0	422	421	120	84	87	17	100	100	0	0.429	0.466	0.446	0.446	1.754	0.432	0.576	80	453	483	494	-1.221	145	338	157	337	0
4	11	1	"PFB0008"	"B114"	17130	20400	120	316	338	111	76	78	19	100	100	0	1498	1575	445	84	87	24	100	100	0	0.170	0.176	0.179	0.168	1.538	0.156	0.683	120	497	1654	1753	-2.559	240	1414	262	1491	0
4	12	1	"PFB0034"	"B165"	17320	20400	130	2532	2269	1123	75	76	17	100	100	0	2496	2196	1009	82	84	14	100	100	0	1.018	1.038	0.999	1.000	1.744	1.036	0.792	120	566	4871	4308	0.025	2457	2414	2194	2114	0
4	13	1	"PFB0089"	"B319"	17530	20400	140	6092	5837	2486	76	79	21	100	100	0	4211	3991	1466	82	84	15	98	97	0	1.457	1.474	1.434	1.344	2.431	1.567	0.843	156	642	10145	9670	0.543	6016	4129	5761	3909	0
4	14	1	"PFB0104"	"B351"	17710	20400	120	219	225	59	76	80	23	100	98	0	220	226	49	84	85	16	99	99	0	1.051	1.049	1.071	1.045	1.751	1.093	0.600	120	464	279	291	0.072	143	136	149	142	0
4	15	1	"PFB0113"	"B372"	17900	20400	130	1075	1000	298	76	78	19	100	100	0	1333	1301	283	83	85	14	100	100	0	0.799	0.759	0.779	0.722	1.531	0.771	0.804	120	593	2249	2142	-0.323	999	1250	924	1218	0
4	16	1	"PFB0116"	"B380"	18100	20400	130	188	188	47	75	77	17	100	96	0	178	185	44	82	84	14	100	98	0	1.177	1.097	1.113	1.095	1.957	1.230	0.508	120	544	209	216	0.235	113	96	113	103	0
4	17	1	"PFB0118"	"B383"	18270	20390	130	2437	2361	494	74	77	18	100	100	0	2019	1845	522	83	84	14	100	100	0	1.221	1.298	1.245	1.417	1.928	1.231	0.817	120	547	4299	4049	0.288	2363	1936	2287	1762	0
4	18	1	"PFB0140"	"B432"	18470	20390	130	3433	3242	762	75	78	19	100	100	0	1644	1571	473	83	85	15	100	100	0	2.151	2.128	2.032	2.305	1.887	2.146	0.802	120	589	4919	4655	1.105	3358	1561	3167	1488	0
4	19	1	"PFC0315"	"C9"	18670	20390	130	683	682	143	78	81	39	100	100	0	566	543	123	81	83	15	100	98	0	1.247	1.307	1.259	1.359	1.758	1.316	0.797	120	565	1090	1066	0.319	605	485	604	462	0
4	20	1	"PFC0207"	"C56"	18850	20390	130	859	848	242	76	77	19	100	100	0	739	739	192	80	81	13	100	99	0	1.188	1.171	1.188	1.197	1.713	1.153	0.765	120	554	1442	1431	0.249	783	659	772	659	0
4	21	1	"PFC0316"	"C96"	19050	20390	130	398	388	98	73	76	18	100	100	0	446	434	113	81	82	12	100	98	0	0.890	0.892	0.833	0.915	1.855	0.825	0.693	120	592	690	668	-0.167	325	365	315	353	0
4	22	1	"PFC0007"	"C114"	19240	20390	130	597	597	163	72	74	20	100	100	0	706	701	161	79	81	13	100	100	0	0.837	0.844	0.819	0.827	1.481	0.834	0.763	120	674	1152	1147	-0.256	525	627	525	622	0
4	1	2	"PFC0021"	"C134"	15260	20600	110	515	504	287	92	96	30	95	90	0	336	345	126	103	108	33	96	88	0	1.815	1.702	1.617	1.477	2.625	2.317	0.569	80	464	656	654	0.860	423	233	412	242	0
4	2	2	"PFC0034"	"C161"	15430	20580	140	1292	1392	816	87	91	29	99	99	0	1406	1413	643	97	104	54	96	96	0	0.921	0.992	0.995	0.933	2.368	1.083	0.728	156	523	2514	2621	-0.119	1205	1309	1305	1316	0
4	3	2	"PFJ0545"	"J687_3"	15620	20580	130	691	644	193	86	89	25	100	100	0	579	554	134	97	107	57	99	99	0	1.255	1.221	1.129	1.217	1.579	1.219	0.804	120	483	1087	1015	0.328	605	482	558	457	0
4	4	2	"PFK0100"	"Km695_2"	15790	20590	90	338	686	1410	84	92	45	90	86	0	212	398	872	98	108	38	90	76	0	2.228	2.007	1.619	1.557	3.293	2.421	0.272	52	343	368	902	1.156	254	114	602	300	0
4	5	2	"PFK0134"	"Km993_1"	16000	20590	130	854	842	479	81	86	51	99	94	0	571	539	253	89	100	121	87	75	0	1.604	1.691	1.689	1.577	1.856	1.763	0.582	120	532	1255	1211	0.681	773	482	761	450	0
4	6	2	"PFK0052"	"Km3535_1"	16190	20580	130	259	268	80	82	86	21	100	98	0	359	379	123	94	112	144	96	39	0	0.668	0.653	0.653	0.643	1.826	0.359	0.320	120	473	442	471	-0.582	177	265	186	285	0
4	7	2	"PFK0059"	"Km3703_4"	16380	20580	130	468	470	116	85	88	22	100	100	0	520	521	125	97	116	141	96	87	0	0.905	0.908	0.896	0.924	1.684	0.856	0.748	120	496	806	809	-0.143	383	423	385	424	0
4	8	2	"PFK0303"	"Kn267_1"	16580	20580	140	406	421	174	86	88	22	99	95	0	554	564	206	95	99	24	97	95	0	0.697	0.714	0.732	0.705	2.308	0.710	0.712	156	506	779	804	-0.520	320	459	335	469	0
4	9	2	"PFK0297"	"Kn2497_2"	16770	20580	140	1217	1188	343	82	85	22	100	100	0	746	769	367	90	93	18	100	99	0	1.730	1.629	1.692	1.726	2.025	1.595	0.610	156	487	1791	1785	0.791	1135	656	1106	679	0
4	10	2	"PFK0436"	"Kn5150_1"	16960	20580	140	10369	10108	4409	80	84	23	100	100	0	9826	9362	3834	87	96	48	100	100	0	1.056	1.081	1.123	1.075	2.274	1.103	0.815	156	517	20028	19303	0.079	10289	9739	10028	9275	0
4	11	2	"PFK0536"	"Kn8928_1"	17160	20580	140	1238	1240	587	79	82	21	100	100	0	1006	972	353	87	95	48	97	97	0	1.261	1.312	1.385	1.285	2.325	1.465	0.747	156	502	2078	2046	0.335	1159	919	1161	885	0
4	12	2	"PFK0544"	"Kn9335_1"	17340	20580	130	406	390	108	78	80	18	100	100	0	437	440	108	85	87	14	100	100	0	0.932	0.879	0.905	0.842	1.735	0.880	0.749	120	478	680	667	-0.102	328	352	312	355	0
4	13	2	"PFK0875"	"Ks2_1"	17530	20590	130	133	134	34	81	83	23	82	55	0	365	368	80	86	88	17	100	100	0	0.186	0.188	0.184	0.154	2.326	0.177	0.374	120	487	331	335	-2.424	52	279	53	282	0
4	14	2	"PFK0879"	"Ks2_14"	17710	20580	130	2917	2782	630	81	87	37	100	100	0	4282	4302	862	86	104	115	100	100	0	0.676	0.641	0.663	0.633	1.420	0.611	0.811	120	541	7032	6917	-0.565	2836	4196	2701	4216	0
4	15	2	"PFK1056"	"Ks54_1"	17900	20580	130	718	884	495	79	85	35	100	100	0	941	1060	486	85	104	119	99	98	0	0.746	0.826	0.753	0.799	1.915	0.833	0.649	120	507	1495	1780	-0.422	639	856	805	975	0
4	16	2	"PFK1101"	"Ks59_1"	18100	20580	140	987	969	348	78	81	20	99	99	0	916	882	331	85	87	18	98	97	0	1.094	1.118	1.167	1.142	2.257	1.115	0.717	156	493	1740	1688	0.129	909	831	891	797	0
4	17	2	"PFK1165"	"Ks72_6"	18290	20580	130	468	459	115	77	80	19	100	100	0	776	754	198	85	87	29	100	99	0	0.566	0.571	0.562	0.577	1.811	0.520	0.730	120	465	1082	1051	-0.822	391	691	382	669	0
4	18	2	"PFK1183"	"Ks75_9"	18490	20580	140	487	475	176	78	82	39	95	94	0	378	361	108	84	87	28	95	93	0	1.391	1.433	1.428	1.370	1.927	1.583	0.703	156	552	703	674	0.476	409	294	397	277	0
4	19	2	"PFK1209"	"Ks82_1"	18680	20580	130	2769	2645	874	78	82	41	100	100	0	2009	2010	413	81	83	13	100	100	0	1.396	1.331	1.411	1.248	1.614	1.512	0.750	120	474	4619	4496	0.481	2691	1928	2567	1929	0
4	20	2	"PFK1228"	"Ks83_8"	18860	20570	130	2834	2796	974	76	78	20	100	100	0	2635	2501	848	81	88	97	99	98	0	1.080	1.124	1.039	1.163	2.082	1.085	0.776	120	522	5312	5140	0.111	2758	2554	2720	2420	0
4	21	2	"PFK0643"	"Ks127_5"	19060	20580	120	105	112	57	75	79	22	63	26	0	569	553	115	82	90	100	100	98	0	0.062	0.079	0.075	0.070	2.262	0.070	0.148	120	496	517	508	-4.021	30	487	37	471	0
4	22	2	"PFK0638"	"Ks127_16"	19250	20580	130	374	355	129	74	77	20	97	94	0	665	644	168	78	81	14	100	100	0	0.511	0.496	0.501	0.439	2.014	0.493	0.681	120	614	887	847	-0.968	300	587	281	566	0
4	1	3	"PFK0659"	"Ks133_2"	15240	20770	120	151	148	51	84	91	91	28	0	0	346	328	102	93	99	49	95	88	0	0.265	0.272	0.287	0.253	2.275	0.289	0.497	120	566	320	299	-1.917	67	253	64	235	0
4	2	3	"PFK0667"	"Ks139_1"	15440	20770	120	117	121	31	82	85	22	67	36	0	129	142	47	92	94	21	76	40	0	0.946	0.780	0.737	0.863	3.213	0.506	0.097	120	440	72	89	-0.080	35	37	39	50	0
4	3	3	"PFK0682"	"Ks152_11"	15620	20790	150	105	110	34	87	102	110	0	0	0	138	140	37	98	116	83	15	0	0	0.450	0.548	0.725	0.756	3.505	1.822	0.464	156	513	58	65	-1.152	18	40	23	42	-50
4	4	3	"PFK0686"	"Ks155_1"	15830	20770	150	79	135	235	84	101	105	7	7	0	99	134	136	102	167	345	3	1	0	1.667	1.594	0.908	0.758	4.161	2.087	0.229	156	598	-8	83	0.737	-5	-3	51	32	-50
4	5	3	"PFA0001"	"A10325_1"	16000	20780	150	93	98	28	80	86	32	25	8	0	103	110	30	93	149	343	0	0	0	1.300	1.059	0.815	0.960	4.251	0.192	0.026	156	544	23	35	0.379	13	10	18	17	-50
4	6	3	"PFA0004"	"A10325_16"	16200	20780	150	86	86	21	83	86	21	17	5	0	92	98	26	93	97	21	21	6	0	-3.000	0.600	1.088	1.031	3.974	0.321	0.012	156	500	2	8	Error	3	-1	3	5	-50
4	7	3	"PFA0008"	"A10325_26"	16400	20770	140	186	189	53	86	89	23	96	87	0	144	152	39	95	100	24	82	50	0	2.041	1.807	2.158	2.033	2.792	2.263	0.238	156	547	149	160	1.029	100	49	103	57	0
4	8	3	"PFA0016"	"A10935_1"	16590	20770	130	3283	3136	1096	83	86	21	100	100	0	4954	4483	1616	93	98	27	100	100	0	0.658	0.695	0.649	0.699	1.946	0.620	0.768	120	537	8061	7443	-0.603	3200	4861	3053	4390	0
4	9	3	"PFA0020"	"A11962_1"	16780	20770	130	136	138	31	79	83	21	89	70	0	158	160	30	90	94	26	93	74	0	0.838	0.843	0.788	0.791	2.286	0.739	0.267	120	541	125	129	-0.255	57	68	59	70	0
4	10	3	"PFA0023"	"A12312_15"	16970	20770	130	620	590	151	79	83	20	100	100	0	577	589	112	89	91	20	100	100	0	1.109	1.022	1.077	0.998	1.550	1.020	0.760	120	525	1029	1011	0.149	541	488	511	500	0
4	11	3	"PFA0047"	"A14801_11"	17170	20770	130	970	1097	557	80	83	20	100	100	0	1030	1105	445	88	91	18	100	100	0	0.945	1.000	0.920	0.931	1.563	1.026	0.782	120	505	1832	2034	-0.082	890	942	1017	1017	0
4	12	3	"PFA0051"	"A14801_2"	17350	20770	130	548	532	160	79	82	20	100	100	0	357	363	80	86	87	15	100	100	0	1.731	1.635	1.749	1.576	1.709	1.798	0.711	120	479	740	730	0.791	469	271	453	277	0
4	13	3	"PFA0053"	"A14801_24"	17540	20770	130	352	345	93	80	82	19	99	99	0	742	703	176	86	88	15	100	100	0	0.415	0.429	0.419	0.413	1.543	0.415	0.757	120	542	928	882	-1.270	272	656	265	617	0
4	14	3	"PFA0056"	"A14801_31"	17740	20780	90	120	123	46	80	83	20	65	50	0	138	149	48	86	91	61	48	13	0	0.769	0.683	0.839	0.887	2.400	0.869	0.290	52	327	92	106	-0.379	40	52	43	63	0
4	15	3	"PFA0058"	"A14801_37"	17910	20770	150	96	101	23	79	84	30	29	5	0	104	109	26	86	100	106	1	0	0	0.944	0.957	1.022	0.920	3.668	1.048	0.125	156	595	35	45	-0.082	17	18	22	23	-50
4	16	3	"PFA0060"	"A14801_6"	18130	20770	150	103	106	29	78	80	20	56	31	0	108	113	26	85	87	17	59	33	0	1.087	1.000	1.115	1.121	3.512	1.341	0.142	156	484	48	56	0.120	25	23	28	28	-50
4	17	3	"PFA0083"	"A18792_11"	18280	20760	150	102	105	27	76	78	19	60	30	0	107	112	36	84	87	28	37	12	0	1.130	1.036	1.149	1.149	3.566	0.851	0.096	156	500	49	57	0.177	26	23	29	28	-50
4	18	3	"PFA0087"	"A18792_19"	18500	20750	130	116	123	31	76	79	18	80	56	0	116	121	28	82	84	14	85	63	0	1.176	1.205	1.258	1.110	2.954	1.511	0.193	120	506	74	86	0.234	40	34	47	39	0
4	19	3	"PFA0098"	"A20643_1"	18690	20760	120	118	120	32	76	78	18	76	53	0	193	193	39	81	83	14	99	98	0	0.375	0.393	0.393	0.344	2.481	0.390	0.314	120	465	154	156	-1.415	42	112	44	112	0
4	20	3	"PFA0103"	"A21885_19"	18880	20760	130	1422	1317	426	75	78	20	100	100	0	1367	1299	336	82	89	95	100	99	0	1.048	1.021	1.016	0.976	1.603	1.052	0.799	120	553	2632	2459	0.068	1347	1285	1242	1217	0
4	21	3	"PFA0105"	"A21885_20"	19070	20760	130	859	804	323	75	78	18	100	99	0	825	808	200	81	82	14	100	100	0	1.054	1.003	1.055	0.871	2.065	1.087	0.740	120	538	1528	1456	0.076	784	744	729	727	0
4	22	3	"PFA0107"	"A21885_9"	19270	20760	130	290	289	111	76	77	18	96	92	0	354	350	86	79	81	14	100	100	0	0.778	0.786	0.826	0.721	1.955	0.855	0.634	120	587	489	484	-0.362	214	275	213	271	0
4	1	4	"PFA0130"	"A2546_1"	15270	20950	130	6405	6064	1977	83	90	88	100	100	0	4321	4431	1128	93	98	47	100	100	0	1.495	1.379	1.498	1.319	1.612	1.500	0.788	120	599	10550	10319	0.580	6322	4228	5981	4338	0
4	2	4	"PFA0132"	"A26463_1"	15460	20950	130	166	166	47	84	86	20	89	81	0	176	174	37	92	95	19	95	86	0	0.976	1.000	1.000	0.964	2.297	1.063	0.418	120	436	166	164	-0.035	82	84	82	82	0
4	3	4	"PFA0137"	"A29544_1"	15650	20940	150	99	105	28	83	103	123	0	0	0	108	114	29	94	114	91	3	0	0	1.143	1.100	0.882	0.983	4.319	1.504	0.333	156	407	30	42	0.193	16	14	22	20	-50
4	4	4	"PFA0145"	"A31914_2"	15810	20960	80	186	189	92	80	95	51	73	53	0	3019	2715	1440	111	317	663	84	76	0	0.036	0.042	0.050	0.060	3.465	0.040	0.543	52	211	3014	2713	-4.778	106	2908	109	2604	0
4	5	4	"PFA0147"	"A31914_5"	16040	20950	130	260	252	76	82	91	40	95	88	0	463	459	110	95	186	440	24	0	0	0.484	0.467	0.466	0.441	1.851	0.418	0.574	120	509	546	534	-1.048	178	368	170	364	0
4	6	4	"PFA0149"	"A31914_8"	16220	20950	140	580	555	235	86	92	39	98	95	0	373	363	109	95	105	56	94	91	0	1.777	1.750	1.768	1.571	2.021	2.091	0.684	156	444	772	737	0.829	494	278	469	268	0
4	7	4	"PFC0052"	"C198"	16410	20980	150	108	115	37	90	96	44	26	7	0	119	138	65	97	108	62	19	9	0	0.818	0.610	0.967	0.992	3.737	0.430	0.140	156	611	40	66	-0.290	18	22	25	41	-50
4	8	4	"PFC0057"	"C216"	16600	20960	80	106	111	38	84	87	21	50	19	0	151	159	37	92	99	25	90	67	0	0.373	0.403	0.434	0.430	3.439	0.267	0.028	52	297	81	94	-1.423	22	59	27	67	0
4	9	4	"PFC0059"	"C222"	16790	20960	100	159	154	39	82	86	21	88	73	0	151	166	53	90	93	18	97	82	0	1.262	0.947	1.081	0.919	2.626	0.759	0.255	80	411	138	148	0.336	77	61	72	76	0
4	10	4	"PFC0062"	"C228"	16980	20950	130	292	301	75	84	88	23	100	100	0	195	200	44	91	94	20	100	95	0	2.000	1.991	2.281	2.045	1.772	2.286	0.566	120	561	312	326	1.000	208	104	217	109	0
4	11	4	"PFC0068"	"C237"	17170	20960	130	142	146	37	83	85	19	91	73	0	1107	1057	267	89	91	16	100	100	0	0.058	0.065	0.062	0.060	1.910	0.055	0.427	120	502	1077	1031	-4.109	59	1018	63	968	0
4	12	4	"PFC0072"	"C244"	17360	20950	140	1037	930	352	80	82	20	99	97	0	816	772	236	87	88	15	98	97	0	1.313	1.241	1.250	1.185	2.445	1.328	0.757	156	512	1686	1535	0.393	957	729	850	685	0
4	13	4	"PFC0092"	"C291"	17550	20950	130	625	588	179	78	80	19	100	100	0	678	656	168	86	87	14	100	100	0	0.924	0.895	0.953	0.853	1.719	0.925	0.724	120	525	1139	1080	-0.114	547	592	510	570	0
4	14	4	"PFC0094"	"C296"	17750	20950	130	591	557	166	77	79	19	100	100	0	493	487	108	86	87	14	100	100	0	1.263	1.197	1.208	1.140	1.693	1.340	0.760	120	529	921	881	0.337	514	407	480	401	0
4	15	4	"PFC0096"	"C299"	17930	20950	120	149	152	38	76	79	19	94	85	0	160	162	34	86	88	17	99	90	0	0.986	1.000	0.959	0.957	2.142	1.045	0.386	120	493	147	152	-0.020	73	74	76	76	0
4	16	4	"PFC0099"	"C302"	18120	20950	130	320	316	117	74	77	20	98	97	0	273	281	66	84	85	14	100	100	0	1.302	1.228	1.226	1.102	2.013	1.495	0.602	120	492	435	439	0.380	246	189	242	197	0
4	17	4	"PFC0101"	"C307"	18310	20950	130	190	189	40	74	75	17	99	96	0	271	275	50	82	83	13	100	100	0	0.614	0.596	0.612	0.569	1.597	0.605	0.613	120	497	305	308	-0.704	116	189	115	193	0
4	18	4	"PFC0103"	"C311"	18500	20950	150	97	99	26	76	78	18	57	29	0	105	110	26	82	84	14	67	35	0	0.913	0.821	1.175	1.176	3.639	1.184	0.093	156	603	44	51	-0.131	21	23	23	28	-50
4	19	4	"PFC0123"	"C370"	18690	20940	130	736	706	261	76	78	18	100	100	0	525	527	182	81	83	14	99	96	0	1.486	1.413	1.355	1.475	2.456	1.420	0.708	120	527	1104	1076	0.572	660	444	630	446	0
4	20	4	"PFC0125"	"C374"	18890	20970	150	88	91	26	75	77	18	40	17	0	96	100	21	81	83	14	51	30	0	0.867	0.842	1.074	1.124	3.206	1.928	0.075	156	636	28	35	-0.206	13	15	16	19	-50
4	21	4	"PFC0127"	"C38"	19080	20950	120	115	123	44	74	76	17	77	59	0	340	335	74	80	81	12	100	100	0	0.158	0.192	0.186	0.166	2.205	0.193	0.380	120	484	301	304	-2.665	41	260	49	255	0
4	22	4	"PFC0129"	"C382"	19260	20940	130	217	227	64	73	75	17	99	95	0	240	235	54	80	82	14	99	96	0	0.900	0.994	0.968	0.952	1.994	1.003	0.620	120	604	304	309	-0.152	144	160	154	155	0
4	1	5	"PFC0131"	"C385"	15270	21130	130	275	284	86	81	83	21	100	98	0	275	274	60	92	95	18	100	99	0	1.060	1.115	1.098	1.075	1.731	1.210	0.650	120	645	377	385	0.084	194	183	203	182	0
4	2	5	"PFC0133"	"C387"	15460	21130	130	517	543	198	83	86	25	100	100	0	463	470	145	93	99	36	98	97	0	1.173	1.220	1.163	1.231	2.019	1.242	0.736	120	522	804	837	0.230	434	370	460	377	0
4	3	5	"PFC0149"	"C427"	15650	21130	140	115	120	33	86	105	72	8	1	0	257	254	81	95	118	73	87	60	0	0.179	0.214	0.202	0.208	3.389	0.481	0.316	156	455	191	193	-2.482	29	162	34	159	0
4	4	5	"PFC0151"	"C43"	15810	21100	150	78	111	90	83	105	70	14	9	0	124	314	738	103	188	391	8	6	0	-0.238	0.133	0.562	0.488	3.763	0.066	0.105	156	660	16	239	Error	-5	21	28	211	-50
4	5	5	"PFC0153"	"C436"	16040	21140	110	151	156	47	83	92	38	76	45	0	149	147	46	94	105	54	50	7	0	1.236	1.377	1.416	1.282	2.712	1.343	0.306	80	469	123	126	0.306	68	55	73	53	0
4	6	5	"PFC0155"	"C441"	16210	21130	130	994	986	434	86	95	72	100	100	0	950	952	280	96	114	101	98	96	0	1.063	1.051	1.018	1.000	2.069	1.134	0.650	120	539	1762	1756	0.088	908	854	900	856	0
4	7	5	"PFC0157"	"C445"	16430	21140	80	135	148	49	95	96	26	73	44	0	168	191	74	99	102	21	80	65	0	0.580	0.576	0.640	0.680	3.308	0.527	0.144	52	270	109	145	-0.787	40	69	53	92	0
4	8	5	"PFC0159"	"C447"	16600	21130	130	712	670	249	89	92	25	100	100	0	634	597	189	97	103	39	98	96	0	1.160	1.162	1.064	1.109	1.887	1.153	0.730	120	554	1160	1081	0.214	623	537	581	500	0
4	9	5	"PFD0373"	"D42243_45"	16800	21130	130	44765	42002	14131	95	101	33	100	100	0	15080	13719	5231	98	106	41	100	100	0	2.982	3.077	2.834	3.048	1.778	3.253	0.757	120	530	59652	55528	1.576	44670	14982	41907	13621	0
4	10	5	"PFD0380"	"D42715_1"	16990	21160	150	158	159	54	97	103	34	67	44	0	142	144	33	98	105	32	67	26	0	1.386	1.348	1.589	1.361	2.914	2.338	0.249	156	516	105	108	0.471	61	44	62	46	-50
4	11	5	"PFD0387"	"D42954_2"	17170	21150	150	109	110	31	85	87	22	51	22	0	117	122	32	92	94	18	57	34	0	0.960	0.833	0.872	0.928	3.990	1.129	0.058	156	470	49	55	-0.059	24	25	25	30	-50
4	12	5	"PFD0397"	"D45582_1"	17370	21150	150	104	108	32	82	84	22	49	23	0	116	122	34	89	92	17	65	37	0	0.815	0.788	1.000	0.970	3.146	1.149	0.137	156	466	49	59	-0.295	22	27	26	33	-50
4	13	5	"PFD0405"	"D4722_1"	17550	21140	120	226	222	58	79	81	20	95	93	0	311	311	58	88	89	15	100	100	0	0.659	0.641	0.636	0.590	1.982	0.653	0.654	120	445	370	366	-0.601	147	223	143	223	0
4	14	5	"PFD0416"	"D49176_11"	17740	21140	120	184	183	49	76	80	20	96	90	0	1010	995	144	87	89	15	100	100	0	0.117	0.118	0.117	0.108	1.704	0.110	0.637	120	438	1031	1015	-3.095	108	923	107	908	0
4	15	5	"PFD0438"	"D49176_65"	17910	21180	150	93	96	30	78	82	21	39	17	0	117	127	45	88	91	18	62	41	0	0.517	0.462	0.733	0.633	3.587	0.518	0.158	156	554	44	57	-0.951	15	29	18	39	-50
4	16	5	"PFD0441"	"D49176_7"	18110	21140	120	143	139	30	77	80	22	88	74	0	2085	2041	376	87	89	18	100	100	0	0.033	0.032	0.034	0.033	1.525	0.028	0.472	120	499	2064	2016	-4.920	66	1998	62	1954	0
4	17	5	"PFD0444"	"D49942_10"	18310	21140	120	533	512	161	77	80	21	99	96	0	9759	9606	1633	87	88	16	100	100	0	0.047	0.046	0.047	0.046	1.336	0.045	0.750	120	498	10128	9954	-4.407	456	9672	435	9519	0
4	18	5	"PFD0446"	"D49942_3"	18500	21140	120	186	187	54	76	78	18	95	91	0	2419	2407	436	87	88	15	100	100	0	0.047	0.048	0.048	0.045	1.618	0.046	0.626	120	450	2442	2431	-4.406	110	2332	111	2320	0
4	19	5	"PFD0448"	"D49942_6"	18680	21140	120	268	260	87	73	76	17	95	94	0	3322	3290	690	84	86	14	100	100	0	0.060	0.058	0.058	0.056	1.500	0.055	0.684	120	485	3433	3393	-4.054	195	3238	187	3206	0
4	20	5	"PFD0450"	"D49942_9"	18880	21140	120	678	659	283	73	76	18	99	99	0	10058	9708	3470	83	85	14	100	100	0	0.061	0.061	0.064	0.062	1.607	0.056	0.692	120	488	10580	10211	-4.043	605	9975	586	9625	0
4	21	5	"PFD0482"	"D56400_4"	19080	21140	100	102	105	33	75	76	17	60	38	0	154	154	32	83	84	14	97	92	0	0.380	0.423	0.496	0.441	2.900	0.474	0.157	80	387	98	101	-1.395	27	71	30	71	0
4	22	5	"PFD0484"	"D56470_2"	19250	21140	120	113	116	34	73	75	17	75	55	0	241	244	43	80	82	12	100	100	0	0.248	0.262	0.258	0.224	2.465	0.254	0.348	120	543	201	207	-2.009	40	161	43	164	0
4	1	6	"PFD0487"	"D56950_2"	15250	21330	120	2267	2089	733	82	84	21	100	100	0	1701	1659	384	91	93	17	100	100	0	1.357	1.280	1.300	1.206	1.579	1.392	0.840	120	594	3795	3575	0.441	2185	1610	2007	1568	0
4	2	6	"PFD0490"	"D5782_1"	15450	21330	130	1334	1285	422	83	86	27	100	100	0	930	928	151	91	95	32	100	100	0	1.491	1.436	1.505	1.316	1.717	1.664	0.780	120	578	2090	2039	0.576	1251	839	1202	837	0
4	3	6	"PFD0508"	"D6287_1"	15660	21320	150	131	131	40	86	102	68	26	2	0	150	153	44	95	114	67	37	5	0	0.818	0.776	0.813	0.744	2.707	1.006	0.497	156	562	100	103	-0.290	45	55	45	58	-50
4	4	6	"PFD0510"	"D6287_13"	15840	21350	150	79	90	32	83	100	67	7	0	0	111	124	50	99	125	102	7	0	0	-0.333	0.280	0.950	1.007	4.261	0.735	0.416	156	603	8	32	Error	-4	12	7	25	-50
4	5	6	"PFD0529"	"D6287_55"	16020	21330	130	121	126	44	79	83	25	63	40	0	458	417	165	93	99	29	96	90	0	0.115	0.145	0.155	0.138	2.391	0.119	0.289	120	519	407	371	-3.119	42	365	47	324	0
4	6	6	"PFD0532"	"D6287_61"	16210	21330	150	87	90	27	82	89	64	3	0	0	117	114	36	95	107	90	3	0	0	0.227	0.421	0.566	0.597	2.892	0.362	0.122	156	649	27	27	-2.138	5	22	8	19	-50
4	7	6	"PFD0536"	"D6287_69"	16420	21330	100	131	134	37	86	89	22	75	50	0	174	179	45	96	98	21	95	85	0	0.577	0.578	0.669	0.578	2.533	0.600	0.268	80	411	123	131	-0.794	45	78	48	83	0
4	8	6	"PFD0538"	"D6287_70"	16590	21320	120	344	333	85	90	94	27	96	95	0	258	258	69	100	105	38	99	91	0	1.608	1.538	1.593	1.536	1.883	1.674	0.575	120	477	412	401	0.685	254	158	243	158	0
4	9	6	"PFD0549"	"D64289_1"	16770	21320	130	59702	52765	15740	98	106	37	100	100	2	39993	34733	10926	109	121	81	100	100	0	1.494	1.521	1.509	1.549	1.850	1.539	0.836	120	532	99488	87291	0.580	59604	39884	52667	34624	0
4	10	6	"PFD0558"	"D65681_2"	16970	21320	130	513	506	153	98	105	36	100	99	0	441	438	129	105	117	79	95	89	0	1.235	1.225	1.253	1.274	1.900	1.161	0.589	120	478	751	741	0.305	415	336	408	333	0
4	11	6	"PFE0558"	"E49_1"	17160	21320	120	595	580	118	87	90	24	100	100	0	320	327	75	94	98	20	99	99	0	2.248	2.116	2.132	2.116	1.539	2.297	0.722	120	413	734	726	1.169	508	226	493	233	0
4	12	6	"PFE0562"	"E5006_5"	17360	21320	140	1866	1669	746	86	88	23	97	96	0	1675	1611	588	92	95	20	99	95	0	1.124	1.042	1.123	1.016	2.758	1.103	0.772	156	472	3363	3102	0.169	1780	1583	1583	1519	0
4	13	6	"PFE0565"	"E5141_1"	17540	21320	130	605	580	172	83	85	22	100	99	0	732	752	124	92	94	18	100	100	0	0.816	0.753	0.799	0.694	1.686	0.790	0.744	120	487	1162	1157	-0.294	522	640	497	660	0
4	14	6	"PFE0569"	"E517_1"	17740	21320	130	487	486	108	79	83	21	100	100	0	624	627	130	92	93	17	100	100	0	0.767	0.761	0.777	0.764	1.569	0.732	0.790	120	489	940	942	-0.383	408	532	407	535	0
4	15	6	"PFE0579"	"E5479_3"	17930	21320	130	1277	1261	420	81	84	22	100	100	0	1454	1464	361	92	93	16	100	100	0	0.878	0.860	0.889	0.827	1.657	0.912	0.806	120	446	2558	2552	-0.188	1196	1362	1180	1372	0
4	16	6	"PFE0585"	"E598_1"	18120	21320	130	8634	8708	3498	81	83	20	100	100	0	23295	24116	6750	92	93	15	100	100	0	0.369	0.359	0.371	0.336	1.619	0.346	0.742	120	497	31756	32651	-1.440	8553	23203	8627	24024	0
4	17	6	"PFE0608"	"E714_7"	18310	21320	120	152	155	35	80	83	21	94	83	0	198	201	46	90	93	23	98	95	0	0.667	0.676	0.683	0.651	2.349	0.613	0.417	120	498	180	186	-0.585	72	108	75	111	0
4	18	6	"PFE0610"	"E7279_2"	18510	21320	130	627	592	176	78	81	20	99	99	0	664	665	107	88	92	24	100	100	0	0.953	0.891	0.955	0.836	1.831	0.952	0.755	120	502	1125	1091	-0.069	549	576	514	577	0
4	19	6	"PFE0613"	"E7418_1"	18690	21320	120	258	259	67	76	79	19	99	99	0	281	282	56	86	88	14	100	100	0	0.933	0.934	0.970	0.910	1.673	0.985	0.703	120	459	377	379	-0.100	182	195	183	196	0
4	20	6	"PFE0616"	"E7745_1"	18870	21310	100	116	124	34	74	77	21	77	48	0	127	134	30	85	88	16	92	65	0	1.000	1.020	0.875	0.950	3.338	1.202	0.195	80	389	84	99	0.000	42	42	50	49	0
4	21	6	"PFE0619"	"E7861_3"	19070	21320	130	406	395	132	76	78	21	98	98	0	459	471	112	84	86	15	100	100	0	0.880	0.824	0.873	0.738	2.090	0.861	0.708	120	572	705	706	-0.184	330	375	319	387	0
4	22	6	"PFE0623"	"E8100_2"	19270	21320	130	1779	1617	657	75	76	18	99	99	0	2359	2378	561	82	83	13	100	100	0	0.748	0.672	0.721	0.591	2.236	0.707	0.733	120	587	3981	3838	-0.418	1704	2277	1542	2296	0
4	1	7	"PFE0649"	"E8914_2"	15260	21510	120	707	698	156	85	91	28	100	100	0	504	514	139	93	97	21	100	99	0	1.513	1.456	1.469	1.490	1.640	1.459	0.766	120	595	1033	1034	0.598	622	411	613	421	0
4	2	7	"PFE0654"	"E9225_1"	15460	21510	120	123	130	36	83	87	26	70	40	0	1110	1137	229	92	94	16	100	100	0	0.039	0.045	0.046	0.046	1.966	0.036	0.253	120	485	1058	1092	-4.670	40	1018	47	1045	0
4	3	7	"PFE0657"	"E9299_3"	15640	21510	110	142	152	43	84	88	27	82	53	0	167	185	58	91	95	21	97	83	0	0.763	0.723	0.645	0.707	2.050	0.745	0.449	80	401	134	162	-0.390	58	76	68	94	0
4	4	7	"PFE0659"	"E9299_6"	15820	21510	130	1286	1051	745	80	83	25	85	80	0	1802	1608	1073	91	107	105	80	80	0	0.705	0.640	0.592	0.597	2.862	0.626	0.736	120	529	2917	2488	-0.505	1206	1711	971	1517	0
4	5	7	"PFE0663"	"E9475_1"	16040	21520	120	180	180	85	78	81	24	75	68	0	807	726	438	94	108	111	75	72	0	0.143	0.161	0.178	0.194	3.032	0.141	0.629	120	466	815	734	-2.805	102	713	102	632	0
4	6	7	"PFE0668"	"E9987_1"	16220	21510	120	152	155	51	80	81	20	86	69	0	528	544	146	93	96	23	100	100	0	0.166	0.166	0.160	0.136	2.292	0.152	0.490	120	424	507	526	-2.595	72	435	75	451	0
4	7	7	"PFF0025"	"F10660_2"	16410	21510	120	569	569	134	82	85	21	100	100	0	525	512	115	95	98	22	99	98	0	1.133	1.168	1.156	1.205	1.862	1.193	0.774	120	491	917	904	0.180	487	430	487	417	0
4	8	7	"PFF0029"	"F10730_3"	16600	21510	130	755	727	215	87	91	24	99	98	0	954	941	161	96	100	19	100	100	0	0.779	0.757	0.801	0.706	1.640	0.794	0.817	120	502	1526	1485	-0.361	668	858	640	845	0
4	9	7	"PFF0032"	"F10872_1"	16780	21510	120	281	274	79	89	94	27	96	92	0	576	553	112	98	107	76	100	98	0	0.402	0.407	0.403	0.381	1.649	0.404	0.734	120	449	670	640	-1.316	192	478	185	455	0
4	10	7	"PFF0035"	"F10935_2"	16960	21510	130	3937	3572	1344	89	94	26	100	100	0	4471	4197	1118	97	102	25	100	100	0	0.880	0.850	0.879	0.755	2.053	0.889	0.779	120	535	8222	7583	-0.185	3848	4374	3483	4100	0
4	11	7	"PFF0038"	"F10949_3"	17170	21510	120	633	622	165	85	89	23	100	100	0	866	861	175	94	96	19	100	99	0	0.710	0.700	0.698	0.683	1.692	0.704	0.810	120	520	1320	1304	-0.494	548	772	537	767	0
4	12	7	"PFF0040"	"F10953_1"	17350	21510	120	4003	4084	1461	84	87	21	100	100	0	9935	10025	2631	92	95	19	100	100	0	0.398	0.403	0.411	0.381	1.737	0.380	0.787	120	482	13762	13933	-1.329	3919	9843	4000	9933	0
4	13	7	"PFF0668"	"F310_1"	17550	21500	100	115	123	33	85	86	22	63	30	0	189	191	46	93	96	20	100	92	0	0.313	0.388	0.371	0.323	2.677	0.428	0.263	80	415	126	136	-1.678	30	96	38	98	0
4	14	7	"PFF0671"	"F31319_2"	17740	21510	130	4830	4272	1455	81	83	21	100	100	0	1808	1756	296	92	94	18	100	100	0	2.767	2.519	2.702	2.252	1.872	3.039	0.777	120	544	6465	5855	1.469	4749	1716	4191	1664	0
4	15	7	"PFF0680"	"F31855_1"	17930	21510	130	208	206	57	80	83	21	92	92	0	273	277	59	90	91	16	100	99	0	0.699	0.674	0.670	0.647	1.904	0.684	0.578	120	530	311	313	-0.516	128	183	126	187	0
4	16	7	"PFF0682"	"F32050_1"	18120	21500	130	499	496	117	81	84	21	100	100	0	435	423	115	90	91	15	98	96	0	1.212	1.246	1.172	1.326	2.072	1.228	0.708	120	529	763	748	0.277	418	345	415	333	0
4	17	7	"PFF0686"	"F32122_1"	18310	21510	130	1414	1355	487	79	81	21	99	98	0	2039	1993	363	88	91	24	100	100	0	0.684	0.670	0.709	0.571	2.074	0.702	0.795	120	525	3286	3181	-0.547	1335	1951	1276	1905	0
4	18	7	"PFF0693"	"F32325_1"	18500	21510	120	185	190	61	78	80	20	91	85	0	1152	1124	278	86	90	24	99	99	0	0.100	0.108	0.104	0.096	1.788	0.103	0.606	120	467	1173	1150	-3.317	107	1066	112	1038	0
4	19	7	"PFF0715"	"F33346_1"	18680	21500	120	347	352	101	77	80	20	99	99	0	614	594	132	87	89	16	100	100	0	0.512	0.542	0.535	0.522	1.871	0.519	0.731	120	482	797	782	-0.965	270	527	275	507	0
4	20	7	"PFF0719"	"F33441_1"	18890	21500	120	1823	1647	584	77	80	19	100	100	0	3110	2986	595	86	88	16	100	100	0	0.577	0.541	0.561	0.497	1.928	0.555	0.767	120	528	4770	4470	-0.792	1746	3024	1570	2900	0
4	21	7	"PFF0722"	"F33612_1"	19070	21500	120	559	549	132	78	80	20	100	100	0	449	451	103	83	85	14	100	98	0	1.314	1.280	1.310	1.311	1.914	1.341	0.705	120	452	847	839	0.394	481	366	471	368	0
4	22	7	"PFF0725"	"F33675_1"	19260	21500	120	180	183	51	76	77	18	98	92	0	205	206	48	81	83	13	98	97	0	0.839	0.856	0.841	0.834	2.205	0.873	0.499	120	543	228	232	-0.254	104	124	107	125	0
4	1	8	"PFF0728"	"F33814_1"	15190	21710	150	104	113	43	85	92	30	37	21	0	102	112	34	94	100	25	34	17	0	2.375	1.556	1.333	1.404	3.206	1.785	0.255	156	880	27	46	1.248	19	8	28	18	-50
4	2	8	"PFF0734"	"F34109_1"	15450	21690	130	159	163	44	86	94	31	85	57	0	188	196	58	94	101	26	96	85	0	0.777	0.755	0.717	0.735	2.215	0.725	0.379	120	613	167	179	-0.365	73	94	77	102	0
4	3	8	"PFF0764"	"F35293_1"	15640	21690	120	329	333	67	83	86	20	100	100	0	416	409	101	90	93	17	99	96	0	0.755	0.784	0.746	0.835	1.945	0.724	0.707	120	535	572	569	-0.406	246	326	250	319	0
4	4	8	"PFF0773"	"F35453_1"	15820	21690	80	136	141	48	76	85	37	67	38	0	149	158	55	88	98	47	65	17	0	0.984	0.929	0.938	0.924	2.655	0.754	0.344	52	312	121	135	-0.024	60	61	65	70	0
4	5	8	"PFF0777"	"F35590_1"	16050	21700	150	78	86	31	72	77	28	21	7	0	94	101	39	83	97	97	4	0	0	0.545	0.778	0.684	0.688	3.407	0.456	0.067	156	677	17	32	-0.874	6	11	14	18	-50
4	6	8	"PFF0781"	"F35756_2"	16210	21690	130	1416	1405	609	79	86	48	100	100	0	1355	1297	362	94	116	126	99	97	0	1.060	1.102	1.107	1.034	2.012	1.153	0.744	120	449	2598	2529	0.084	1337	1261	1326	1203	0
4	7	8	"PFF0784"	"F35756_5"	16410	21690	120	1836	1785	407	81	90	46	100	100	0	1112	1102	289	97	117	119	98	97	0	1.729	1.696	1.630	1.723	1.561	1.752	0.798	120	498	2770	2709	0.790	1755	1015	1704	1005	0
4	8	8	"PFF0788"	"F35774_1"	16600	21690	120	5778	5221	1635	86	89	23	100	100	0	3928	3784	1032	94	97	17	100	100	0	1.485	1.392	1.394	1.379	1.906	1.466	0.780	120	481	9526	8825	0.570	5692	3834	5135	3690	0
4	9	8	"PFF0818"	"F36648_1"	16790	21690	130	1000	976	275	85	89	22	100	100	0	1044	1008	296	95	96	16	99	98	0	0.964	0.976	0.926	1.013	2.013	0.940	0.787	120	515	1864	1804	-0.053	915	949	891	913	0
4	10	8	"PFF0821"	"F3666_3"	16980	21690	120	209	214	48	85	89	24	99	96	0	199	209	63	94	97	18	98	95	0	1.181	1.122	1.186	1.174	2.073	1.081	0.457	120	579	229	244	0.240	124	105	129	115	0
4	11	8	"PFF0823"	"F36721_3"	17190	21690	100	127	134	35	83	88	23	77	45	0	143	155	44	93	96	18	83	68	0	0.880	0.823	0.821	0.816	2.936	0.876	0.200	80	412	94	113	-0.184	44	50	51	62	0
4	12	8	"PFF0825"	"F36734_1"	17370	21690	120	414	416	94	81	84	21	100	100	0	217	219	48	93	94	17	98	97	0	2.685	2.659	2.801	2.772	1.823	3.136	0.564	120	492	457	461	1.425	333	124	335	126	0
4	13	8	"PFF0827"	"F36803_1"	17560	21690	130	419	413	168	79	82	21	95	94	0	461	469	104	89	92	17	100	100	0	0.914	0.879	0.868	0.757	2.180	0.992	0.708	120	548	712	714	-0.130	340	372	334	380	0
4	14	8	"PFF0831"	"F37098_2"	17740	21690	120	268	271	79	78	81	21	99	97	0	1761	1718	403	88	89	15	100	100	0	0.114	0.118	0.115	0.115	1.731	0.109	0.727	120	465	1863	1823	-3.138	190	1673	193	1630	0
4	15	8	"PFF1472"	"F58335_1"	17930	21690	130	489	510	157	79	81	21	99	99	0	611	614	142	87	89	15	100	100	0	0.782	0.818	0.871	0.797	1.583	0.847	0.722	120	526	934	958	-0.354	410	524	431	527	0
4	16	8	"PFF1476"	"F58487_1"	18130	21690	120	135	135	31	80	83	21	85	65	0	149	161	48	86	88	14	98	90	0	0.873	0.733	0.821	0.779	2.421	0.746	0.271	120	493	118	130	-0.196	55	63	55	75	0
4	17	8	"PFF1492"	"F58910_1"	18320	21690	130	441	430	119	76	79	20	99	98	0	412	417	84	84	87	15	100	100	0	1.113	1.063	1.093	1.009	1.769	1.135	0.738	120	521	693	687	0.154	365	328	354	333	0
4	18	8	"PFF1495"	"F59075_2"	18520	21690	120	245	239	62	77	79	20	98	95	0	231	233	47	85	87	15	100	99	0	1.151	1.095	1.158	1.062	1.909	1.190	0.617	120	461	314	310	0.202	168	146	162	148	0
4	19	8	"PFF1497"	"F5910_2"	18700	21690	120	434	408	130	77	80	21	99	97	0	11790	11570	1811	87	90	18	100	100	0	0.031	0.029	0.031	0.029	1.419	0.027	0.712	120	466	12060	11814	-5.035	357	11703	331	11483	0
4	20	8	"PFF1499"	"F59139_2"	18890	21690	130	7857	6787	2819	79	82	21	100	100	0	5510	5172	1046	87	90	19	100	100	0	1.434	1.319	1.426	1.117	2.051	1.572	0.760	120	551	13201	11793	0.520	7778	5423	6708	5085	0
4	21	8	"PFF1536"	"F6061_1"	19070	21680	120	141	145	39	77	80	19	93	76	0	322	324	60	84	86	15	100	100	0	0.269	0.283	0.256	0.256	1.888	0.246	0.427	120	499	302	308	-1.895	64	238	68	240	0
4	22	8	"PFF1543"	"F607_1"	19270	21690	100	97	101	24	75	77	18	56	22	0	126	129	28	81	83	12	90	81	0	0.489	0.542	0.533	0.603	2.651	0.550	0.135	80	392	67	74	-1.032	22	45	26	48	0
4	1	9	"PFF1546"	"F61052_1"	15270	21880	120	126	127	31	82	86	25	69	38	0	149	153	32	91	96	23	90	65	0	0.759	0.726	0.691	0.702	2.785	0.743	0.178	120	534	102	107	-0.399	44	58	45	62	0
4	2	9	"PFF1550"	"F61158_1"	15470	21880	130	1348	1233	418	82	85	21	100	100	0	644	617	197	91	94	18	98	97	0	2.289	2.188	2.092	2.160	1.851	2.261	0.784	120	507	1819	1677	1.195	1266	553	1151	526	0
4	3	9	"PFF1556"	"F61469_1"	15660	21890	120	130	133	35	82	85	20	81	58	0	389	389	80	90	93	19	99	98	0	0.161	0.171	0.167	0.159	2.048	0.157	0.396	120	397	347	350	-2.639	48	299	51	299	0
4	4	9	"PFF1560"	"F61859_2"	15810	21920	150	91	96	28	77	102	132	1	0	0	97	108	33	88	108	100	5	0	0	1.556	0.950	1.000	1.074	4.225	1.642	0.573	156	644	23	39	0.637	14	9	19	20	-50
4	5	9	"PFF1588"	"F6265_1"	16060	21870	80	655	765	686	68	86	113	63	55	0	574	638	527	81	97	100	61	57	0	1.191	1.251	1.226	1.117	4.182	1.306	0.659	52	252	1080	1254	0.252	587	493	697	557	0
4	6	9	"PFF1595"	"F62846_1"	16230	21880	120	851	837	328	78	84	41	100	99	0	704	714	222	93	113	118	95	95	0	1.265	1.222	1.206	1.261	2.083	1.308	0.727	120	438	1384	1380	0.339	773	611	759	621	0
4	7	9	"PFF1604"	"F63188_2"	16420	21880	130	4706	4279	1773	81	85	22	100	100	0	2858	2759	742	95	97	17	100	100	0	1.674	1.576	1.607	1.447	1.735	1.754	0.777	120	430	7388	6862	0.743	4625	2763	4198	2664	0
4	8	9	"PFF1607"	"F63326_1"	16600	21880	120	176	182	53	84	88	24	96	86	0	181	196	54	93	96	20	100	97	0	1.045	0.951	0.937	0.883	2.173	0.707	0.303	120	452	180	201	0.064	92	88	98	103	0
4	9	9	"PFF1610"	"F63399_1"	16800	21880	120	9745	9002	2420	85	89	25	100	100	0	5601	5419	1386	95	99	23	100	100	0	1.754	1.675	1.773	1.676	1.893	1.768	0.775	120	516	15166	14241	0.811	9660	5506	8917	5324	0
4	10	9	"PFF1614"	"F63448_3"	17000	21890	90	140	140	35	86	90	25	80	53	0	167	175	54	96	100	21	92	73	0	0.761	0.684	0.707	0.787	2.544	0.688	0.214	52	340	125	133	-0.395	54	71	54	79	0
4	11	9	"PFF1654"	"F64738_1"	17180	21880	130	748	727	246	81	85	22	100	99	0	757	767	155	91	93	16	100	100	0	1.002	0.956	0.993	0.877	1.937	1.014	0.712	120	665	1333	1322	0.002	667	666	646	676	0
4	12	9	"PFF1656"	"F64738_5"	17370	21880	130	296	304	91	79	82	20	95	94	0	382	394	68	90	92	16	100	100	0	0.743	0.740	0.745	0.682	1.916	0.773	0.707	120	630	509	529	-0.428	217	292	225	304	0
4	13	9	"PFF1659"	"F64888_1"	17570	21880	120	139	141	36	78	81	19	90	73	0	168	176	41	87	89	15	99	95	0	0.753	0.708	0.684	0.646	2.493	0.716	0.363	120	560	142	152	-0.409	61	81	63	89	0
4	14	9	"PFF1666"	"F65043_1"	17750	21880	120	230	235	74	75	78	20	94	91	0	1229	1207	224	87	88	15	100	99	0	0.136	0.143	0.149	0.138	1.649	0.137	0.674	120	506	1297	1280	-2.881	155	1142	160	1120	0
4	15	9	"PFF1668"	"F65043_4"	17930	21870	120	296	304	73	76	80	22	99	99	0	531	517	133	87	89	15	99	96	0	0.495	0.530	0.492	0.541	1.978	0.480	0.744	120	446	664	658	-1.013	220	444	228	430	0
4	16	9	"PFF1673"	"F65467_1"	18130	21880	150	101	105	29	78	80	21	51	26	0	119	121	27	86	88	15	73	53	0	0.697	0.771	0.913	0.944	3.077	1.291	0.110	156	571	56	62	-0.521	23	33	27	35	-50
4	17	9	"PFI0337"	"I3634_1"	18330	21870	120	1177	1082	389	76	78	20	100	100	0	1128	1075	337	85	87	15	99	99	0	1.056	1.016	1.026	0.973	2.045	1.031	0.725	120	465	2144	1996	0.078	1101	1043	1006	990	0
4	18	9	"PFI0339"	"I3665_1"	18520	21870	120	535	502	173	79	82	33	97	95	0	430	428	95	86	88	16	100	100	0	1.326	1.237	1.267	1.113	2.033	1.412	0.698	120	449	800	765	0.407	456	344	423	342	0
4	19	9	"PFI0341"	"I3767_1"	18710	21870	120	581	533	191	80	83	34	99	99	0	487	473	117	87	90	17	100	99	0	1.253	1.174	1.169	1.115	1.820	1.365	0.668	120	391	901	839	0.325	501	400	453	386	0
4	20	9	"PFI0347"	"I398_3"	18860	21910	150	84	89	27	78	82	22	28	11	0	91	94	22	85	88	18	28	11	0	1.000	1.222	1.183	1.063	3.832	1.981	0.049	156	560	12	20	0.000	6	6	11	9	-50
4	21	9	"PFI0352"	"I4167_1"	19080	21870	120	829	778	279	76	80	20	100	100	0	828	781	245	85	87	16	98	98	0	1.013	1.009	1.007	0.984	2.259	1.020	0.679	120	512	1496	1398	0.019	753	743	702	696	0
4	22	9	"PFI0354"	"I4179_1"	19270	21870	130	780	734	235	74	76	18	100	100	0	935	876	268	83	85	14	98	98	0	0.829	0.832	0.818	0.889	2.538	0.784	0.725	120	596	1558	1453	-0.271	706	852	660	793	0
4	1	10	"PFI0375"	"I4688_1"	15280	22060	140	184	190	54	81	84	21	97	92	0	218	222	45	91	94	18	100	99	0	0.811	0.832	0.787	0.788	1.869	0.892	0.518	156	629	230	240	-0.302	103	127	109	131	0
4	2	10	"PFI0378"	"I4719_5"	15460	22050	120	144	150	41	79	84	21	94	74	0	645	620	133	92	94	19	100	100	0	0.118	0.134	0.125	0.123	2.187	0.109	0.410	120	428	618	599	-3.089	65	553	71	528	0
4	3	10	"PFI0380"	"I4730_1"	15650	22060	120	630	606	200	80	84	20	99	97	0	756	744	158	89	92	18	100	100	0	0.825	0.803	0.817	0.745	1.844	0.823	0.753	120	383	1217	1181	-0.278	550	667	526	655	0
4	4	10	"PFI0383"	"I4780_1"	15830	22050	120	444	453	144	85	121	174	95	55	0	445	447	106	93	127	134	98	82	0	1.020	1.040	1.058	0.985	2.074	1.227	0.613	120	358	711	722	0.028	359	352	368	354	0
4	5	10	"PFI0386"	"I4862_1"	16020	22040	150	76	116	122	75	105	149	9	5	0	84	134	127	86	115	122	13	8	0	-0.500	0.854	0.833	0.653	3.276	1.260	0.490	156	653	-1	89	Error	1	-2	41	48	-50
4	6	10	"PFI0393"	"I4989_1"	16210	22050	120	1500	1252	670	74	77	22	90	88	0	1436	1206	588	88	93	44	90	89	0	1.058	1.054	1.050	0.896	2.438	1.110	0.739	120	396	2774	2296	0.081	1426	1348	1178	1118	0
4	7	10	"PFI0428"	"I601_1"	16400	22040	150	94	97	31	75	78	21	44	24	0	103	104	35	86	83	28	35	12	0	1.118	1.222	0.933	0.958	3.478	0.652	0.258	156	606	36	40	0.160	19	17	22	18	-50
4	8	10	"PFI0430"	"I6032_2"	16580	22050	120	2899	2644	930	77	80	21	99	98	0	2136	2006	670	89	89	19	100	100	0	1.379	1.339	1.368	1.257	2.575	1.387	0.801	120	494	4869	4484	0.463	2822	2047	2567	1917	0
4	9	10	"PFI0434"	"I607_1"	16780	22050	120	991	978	309	81	84	22	98	96	0	706	701	161	89	92	20	100	99	0	1.475	1.466	1.531	1.365	2.248	1.602	0.792	120	440	1527	1509	0.561	910	617	897	612	0
4	10	10	"PFI0439"	"I6174_2"	16970	22050	120	1054	1004	320	83	85	22	95	95	0	670	632	184	90	93	18	97	96	0	1.674	1.699	1.693	1.605	3.056	1.823	0.763	120	473	1551	1463	0.743	971	580	921	542	0
4	11	10	"PFI0441"	"I6204_2"	17130	22120	150	79	498	2549	79	81	21	21	12	0	90	187	819	88	97	124	3	2	0	0.000	4.232	1.867	1.709	4.698	0.006	0.000	156	624	2	518	Error	0	2	419	99	-50
4	12	10	"PFI0443"	"I6356_1"	17320	22120	150	76	80	21	76	78	19	20	7	0	85	87	15	86	94	121	0	0	0	0.000	4.000	1.750	1.737	4.091	186.281	0.000	156	656	-1	5	Error	0	-1	4	1	-50
4	13	10	"PFI0469"	"I7030_1"	17560	22130	150	72	74	18	75	78	18	11	3	0	87	88	15	85	87	14	21	7	0	-1.500	-0.333	1.333	1.169	3.440	643.083	0.000	156	673	-1	2	Error	-3	2	-1	3	-50
4	14	10	"PFI0471"	"I7085_1"	17700	22120	150	77	78	17	77	79	18	15	4	0	84	86	15	85	87	15	17	3	0	0.000	1.000	1.300	1.177	3.346	0.007	0.000	156	649	-1	2	Error	0	-1	1	1	-50
4	15	10	"PFI0473"	"I7097_2"	17910	22060	150	74	75	16	76	78	20	8	1	0	85	87	13	87	89	15	9	1	0	1.000	100000.000	1.256	1.206	3.616	6.638	0.009	156	643	-4	-1	0.000	-2	-2	-1	0	-50
4	16	10	"PFI0475"	"I7106_1"	18110	22050	120	100	102	29	76	79	21	54	19	0	148	149	28	86	88	15	98	86	0	0.387	0.413	0.444	0.433	2.556	0.463	0.149	120	510	86	89	-1.369	24	62	26	63	0
4	17	10	"PFI0481"	"I7243_1"	18300	22040	110	225	236	55	76	78	18	100	100	0	155	155	32	86	87	15	93	90	0	2.159	2.319	2.202	2.479	1.956	2.765	0.498	80	459	218	229	1.111	149	69	160	69	0
4	18	10	"PFI0484"	"I7365_3"	18490	22050	120	979	936	301	76	79	19	97	97	0	780	746	188	86	88	16	98	98	0	1.301	1.303	1.308	1.243	2.322	1.402	0.757	120	525	1597	1520	0.380	903	694	860	660	0
4	19	10	"PFJ0441"	"J490_1"	18670	22050	120	182	182	49	78	81	30	89	85	0	794	803	192	85	87	15	100	100	0	0.147	0.145	0.140	0.131	2.072	0.127	0.604	120	492	813	822	-2.769	104	709	104	718	0
4	20	10	"PFJ0443"	"J504_1"	18870	22050	120	641	637	207	74	77	18	97	96	0	540	534	108	84	86	15	100	100	0	1.243	1.251	1.271	1.138	2.178	1.344	0.778	120	463	1023	1013	0.314	567	456	563	450	0
4	21	10	"PFJ0445"	"J504_5"	19060	22050	120	355	339	118	74	77	17	95	94	0	525	517	130	83	85	14	99	98	0	0.636	0.611	0.636	0.563	1.991	0.615	0.753	120	503	723	699	-0.653	281	442	265	434	0
4	22	10	"PFJ0448"	"J50_1"	19250	22050	120	19910	17828	6130	74	76	17	100	100	0	12039	11519	2653	84	85	14	100	100	0	1.659	1.553	1.633	1.308	2.760	1.715	0.815	120	580	31791	29189	0.731	19836	11955	17754	11435	0
4	1	11	"PFJ0450"	"J512_2"	15260	22240	120	6930	6434	2289	82	85	22	100	100	0	4260	4088	1230	92	95	19	100	100	0	1.643	1.590	1.629	1.468	2.511	1.684	0.857	120	557	11016	10348	0.716	6848	4168	6352	3996	0
4	2	11	"PFJ0452"	"J53_1"	15440	22250	150	107	128	101	82	85	22	52	31	0	126	146	96	92	95	18	69	46	0	0.735	0.852	0.832	0.803	3.920	1.069	0.205	156	653	59	100	-0.444	25	34	46	54	-50
4	3	11	"PFJ0477"	"J53_50"	15640	22240	130	169	177	50	80	83	20	98	91	0	436	445	87	89	92	17	100	100	0	0.256	0.272	0.252	0.245	1.846	0.248	0.537	120	564	436	453	-1.963	89	347	97	356	0
4	4	11	"PFJ0479"	"J53_52"	15820	22240	120	1108	1061	315	81	86	41	99	99	0	821	780	209	89	97	44	97	96	0	1.403	1.418	1.388	1.418	2.338	1.493	0.777	120	526	1759	1671	0.489	1027	732	980	691	0
4	5	11	"PFJ0483"	"J53_56"	16030	22280	120	104	216	325	79	85	43	32	18	0	155	246	290	88	97	60	50	31	0	0.373	0.867	0.588	0.582	3.814	1.080	0.506	120	537	92	295	-1.422	25	67	137	158	0
4	6	11	"PFJ0485"	"J53_60"	16200	22230	150	76	116	103	73	77	25	24	20	0	74	188	243	79	87	42	23	22	0	-0.600	0.394	0.638	0.596	4.507	0.297	0.417	156	604	-2	152	Error	3	-5	43	109	-50
4	7	11	"PFJ0488"	"J541_1"	16350	22290	100	191	202	74	70	76	26	96	86	0	480	517	201	54	82	51	97	97	0	0.284	0.285	0.281	0.264	1.793	0.285	0.651	80	366	547	595	-1.816	121	426	132	463	0
4	8	11	"PFJ0490"	"J541_4"	16560	22300	150	73	75	19	73	77	29	6	1	0	78	73	26	82	83	35	4	0	0	0.000	-0.222	0.550	0.641	3.942	0.391	0.206	156	661	-4	-7	Error	0	-4	2	-9	-50
4	9	11	"PFJ0511"	"J58_3"	16780	22230	150	75	77	18	79	81	18	8	2	0	85	87	14	89	90	14	13	2	0	1.000	1.000	1.143	1.060	3.260	20.427	0.000	156	708	-8	-4	0.000	-4	-4	-2	-2	-50
4	10	11	"PFJ0515"	"J6186_1"	16970	22240	90	98	118	71	80	81	19	46	19	0	130	135	40	88	90	14	80	61	0	0.429	0.809	0.691	0.653	4.208	1.842	0.181	52	357	60	85	-1.222	18	42	38	47	0
4	11	11	"PFJ0518"	"J634_1"	17160	22230	110	16741	16872	1671	79	81	19	100	100	0	11588	11406	1253	86	104	173	100	100	0	1.449	1.483	1.450	1.488	1.189	1.449	0.905	80	319	28164	28113	0.535	16662	11502	16793	11320	0
4	12	11	"PFJ0520"	"J63_1"	17320	22310	150	75	78	21	76	79	20	12	4	0	86	87	14	87	98	144	0	0	0	1.000	100000.000	1.455	1.444	3.355	0.017	0.020	156	463	-2	2	0.000	-1	-1	2	0	-50
4	13	11	"PFJ0522"	"J63_4"	17510	22310	150	75	77	19	75	78	22	11	1	0	84	86	13	84	83	19	9	1	0	0.000	1.000	1.212	1.192	3.830	3.818	0.042	156	496	0	4	Error	0	0	2	2	-50
4	14	11	"PFJ0525"	"J647_1"	17740	22250	110	705	660	199	78	80	19	100	100	0	610	570	174	87	88	17	100	100	0	1.199	1.205	1.132	1.228	2.007	1.189	0.685	80	386	1150	1065	0.262	627	523	582	483	0
4	15	11	"PFJ0544"	"J687_1"	17930	22260	120	508	481	160	77	96	166	91	72	0	366	371	80	88	99	105	98	81	0	1.550	1.428	1.473	1.332	1.904	1.570	0.748	120	561	709	687	0.633	431	278	404	283	0
4	16	11	"PFJ0548"	"J697_2"	18120	22260	100	344	348	92	76	78	18	100	100	0	473	463	103	87	88	14	100	100	0	0.694	0.723	0.703	0.705	1.534	0.700	0.718	80	452	654	648	-0.526	268	386	272	376	0
4	17	11	"PFJ0552"	"J69_1"	18310	22260	120	1024	881	370	78	79	19	97	94	0	809	730	256	86	89	20	97	95	0	1.308	1.247	1.262	1.121	3.052	1.320	0.804	120	583	1669	1447	0.388	946	723	803	644	0
4	18	11	"PFJ0555"	"J6_12"	18490	22260	110	513	524	153	76	79	20	100	100	0	535	526	129	87	90	21	100	98	0	0.975	1.021	1.003	1.019	1.585	1.018	0.726	80	502	885	887	-0.036	437	448	448	439	0
4	19	11	"PFJ0559"	"J6_6"	18690	22260	110	354	363	90	76	78	19	100	100	0	1247	1213	268	85	87	15	100	100	0	0.239	0.254	0.252	0.249	1.478	0.222	0.725	80	522	1440	1415	-2.063	278	1162	287	1128	0
4	20	11	"PFJ0565"	"J71_1"	18870	22260	110	116	120	31	75	77	18	76	56	0	159	162	35	84	86	15	98	95	0	0.547	0.577	0.608	0.514	2.629	0.640	0.278	80	534	116	123	-0.871	41	75	45	78	0
4	21	11	"PFK0726"	"Ks17_16"	19060	22250	110	899	832	275	73	76	17	100	100	0	774	715	254	84	88	29	98	95	0	1.197	1.203	1.172	1.226	2.213	1.132	0.727	80	534	1516	1390	0.260	826	690	759	631	0
4	22	11	"PFK0728"	"Ks1832_1"	19260	22260	110	265	258	75	74	76	17	100	97	0	249	246	53	84	86	26	100	98	0	1.158	1.136	1.113	1.085	1.758	1.235	0.640	80	538	356	346	0.211	191	165	184	162	0
4	1	12	"PFK0730"	"Ks186_1"	15260	22450	110	1141	1091	308	84	86	22	100	100	0	1503	1517	559	95	98	23	100	100	0	0.751	0.708	0.724	0.718	1.684	0.621	0.677	80	568	2465	2429	-0.414	1057	1408	1007	1422	0
4	2	12	"PFK0733"	"Ks186_9"	15450	22450	110	193	199	53	82	86	23	97	91	0	206	210	50	94	96	19	96	93	0	0.991	1.009	0.921	1.010	2.247	1.005	0.565	80	511	223	233	-0.013	111	112	117	116	0
4	3	12	"PFK0735"	"Ks187_4"	15640	22450	110	288	277	79	81	83	20	98	97	0	435	418	102	92	94	17	100	98	0	0.603	0.601	0.596	0.593	1.913	0.556	0.656	80	529	550	522	-0.729	207	343	196	326	0
4	4	12	"PFK0737"	"Ks187_7"	15830	22440	130	235	238	55	80	82	21	100	100	0	277	282	55	92	94	16	100	100	0	0.838	0.832	0.821	0.821	1.517	0.848	0.682	120	629	340	348	-0.255	155	185	158	190	0
4	5	12	"PFK0762"	"Ks210_15"	16010	22450	110	107	112	34	83	85	23	52	31	0	161	166	36	93	97	24	95	73	0	0.353	0.397	0.496	0.411	3.192	0.440	0.129	80	460	92	102	-1.503	24	68	29	73	0
4	6	12	"PFK0765"	"Ks210_4"	16230	22450	150	92	98	42	77	82	25	37	19	0	116	118	68	88	94	42	46	24	0	0.536	0.700	0.479	0.455	2.790	0.461	0.394	156	651	43	51	-0.900	15	28	21	30	-50
4	7	12	"PFK0768"	"Ks220_1"	16430	22470	150	80	110	93	70	85	66	19	7	0	88	109	76	55	83	54	39	19	0	0.303	0.741	0.692	0.791	2.658	1.218	0.360	156	517	43	94	-1.722	10	33	40	54	-50
4	8	12	"PFK0770"	"Ks220_7"	16590	22430	150	73	132	132	73	86	66	24	18	0	53	82	62	82	86	45	17	10	0	0.000	100000.000	0.645	0.763	4.373	2.694	0.623	156	492	-29	59	Error	0	-29	59	0	-50
4	9	12	"PFK0781"	"Ks222_1"	16780	22440	120	2309	2294	471	76	79	19	100	100	0	1361	1391	314	90	90	19	100	100	0	1.757	1.705	1.749	1.708	1.289	1.781	0.783	120	469	3504	3519	0.813	2233	1271	2218	1301	0
4	10	12	"PFK0784"	"Ks225_10"	16970	22440	130	603	616	139	78	81	20	100	100	0	440	443	75	89	91	15	100	100	0	1.496	1.520	1.512	1.498	1.384	1.596	0.793	120	636	876	892	0.581	525	351	538	354	0
4	11	12	"PFK0806"	"Ks245_1"	17160	22450	120	163	168	51	78	81	20	92	81	0	159	161	39	88	93	74	46	4	0	1.197	1.233	1.308	1.211	2.632	1.525	0.336	120	536	156	163	0.260	85	71	90	73	0
4	12	12	"PFK0808"	"Ks245_4"	17370	22440	130	280	276	84	77	85	44	95	91	0	345	352	76	90	94	30	100	100	0	0.796	0.760	0.784	0.692	1.881	0.766	0.628	120	388	458	461	-0.329	203	255	199	262	0
4	13	12	"PFK0810"	"Ks248_3"	17550	22430	120	376	338	176	72	76	23	84	81	0	326	300	134	71	76	26	86	80	0	1.192	1.162	1.254	1.184	2.231	1.238	0.718	120	419	559	495	0.254	304	255	266	229	0
4	14	12	"PFK0813"	"Ks249_3"	17740	22410	80	347	342	155	71	77	29	90	88	0	375	348	133	67	77	33	92	88	0	0.896	0.964	0.870	0.903	1.818	1.041	0.636	52	313	584	552	-0.158	276	308	271	281	0
4	15	12	"PFK0819"	"Ks259_1"	17930	22450	110	1555	1367	1018	70	92	178	75	72	0	1696	1614	1245	76	87	115	81	72	0	0.917	0.843	0.800	0.890	3.593	0.872	0.573	80	494	3105	2835	-0.126	1485	1620	1297	1538	0
4	16	12	"PFK0823"	"Ks259_6"	18120	22450	100	893	768	397	72	76	22	88	86	0	1170	994	497	80	78	24	88	88	0	0.753	0.761	0.788	0.705	2.024	0.767	0.778	80	402	1911	1610	-0.409	821	1090	696	914	0
4	17	12	"PFK0843"	"Ks26_1"	18300	22450	120	519	504	157	77	80	20	99	99	0	406	400	118	86	88	22	96	94	0	1.381	1.360	1.318	1.422	2.271	1.409	0.751	120	540	762	741	0.466	442	320	427	314	0
4	18	12	"PFK0845"	"Ks26_11"	18490	22440	110	1639	1511	417	77	80	20	100	100	0	1207	1098	342	87	90	23	98	97	0	1.395	1.418	1.356	1.585	2.400	1.421	0.784	80	499	2682	2445	0.480	1562	1120	1434	1011	0
4	19	12	"PFK0847"	"Ks26_15"	18680	22440	110	815	810	218	77	79	20	100	100	0	653	636	202	86	89	26	93	93	0	1.302	1.333	1.229	1.274	1.762	1.327	0.759	80	523	1305	1283	0.380	738	567	733	550	0
4	20	12	"PFK0850"	"Ks26_2"	18870	22450	90	104	113	34	77	81	21	61	32	0	146	151	39	84	87	16	92	84	0	0.435	0.537	0.474	0.516	2.779	0.593	0.091	52	396	89	103	-1.199	27	62	36	67	0
4	21	12	"PFK0853"	"Ks26_24"	19070	22440	110	1206	1137	354	74	77	19	100	100	0	954	891	318	84	87	28	95	93	0	1.301	1.317	1.266	1.398	2.414	1.285	0.726	80	530	2002	1870	0.380	1132	870	1063	807	0
4	22	12	"PFK0856"	"Ks26_5"	19260	22450	120	881	813	340	74	76	18	96	95	0	776	693	259	83	85	14	95	93	0	1.165	1.211	1.160	1.068	2.701	1.274	0.759	120	586	1500	1349	0.220	807	693	739	610	0
4	1	13	"PFL0017"	"L1_32"	15260	22640	110	534	531	129	87	89	22	100	100	0	506	522	156	97	100	18	100	100	0	1.093	1.045	1.054	1.045	1.529	1.006	0.712	80	570	856	869	0.128	447	409	444	425	0
4	2	13	"PFL0021"	"L1_42"	15460	22640	100	308	300	85	84	86	23	100	97	0	1660	1516	441	94	96	17	100	100	0	0.143	0.152	0.151	0.146	1.702	0.136	0.735	80	488	1790	1638	-2.806	224	1566	216	1422	0
4	3	13	"PFL0023"	"L1_45"	15650	22640	90	113	119	34	81	84	24	57	38	0	138	144	29	95	96	17	94	67	0	0.744	0.776	0.888	0.895	2.392	0.912	0.096	52	389	75	87	-0.426	32	43	38	49	0
4	4	13	"PFL0026"	"L1_48"	15840	22640	100	154	160	41	79	81	20	96	83	0	224	220	41	93	95	18	100	100	0	0.573	0.638	0.619	0.598	1.868	0.616	0.418	80	458	206	208	-0.805	75	131	81	127	0
4	5	13	"PFL0028"	"L1_52"	16020	22640	100	367	357	109	79	82	20	100	98	0	389	373	102	91	94	17	100	100	0	0.966	0.986	0.933	0.952	1.729	1.001	0.705	80	458	586	560	-0.049	288	298	278	282	0
4	6	13	"PFL0030"	"L1_56"	16220	22640	110	677	640	187	78	81	19	100	100	0	505	496	118	90	92	20	100	100	0	1.443	1.384	1.377	1.345	1.592	1.517	0.750	80	481	1014	968	0.529	599	415	562	406	0
4	7	13	"PFL0048"	"L1_89"	16390	22650	110	184	188	51	74	78	25	97	90	0	218	220	47	83	83	36	97	92	0	0.815	0.832	0.825	0.800	1.783	0.743	0.540	80	484	245	251	-0.295	110	135	114	137	0
4	8	13	"PFL0052"	"L1_94"	16640	22610	150	76	204	329	73	94	124	15	14	0	64	174	233	78	89	87	27	19	0	-0.214	1.365	0.648	0.699	3.353	1.543	0.612	156	711	-11	227	Error	3	-14	131	96	-50
4	9	13	"PFL0055"	"L1_97"	16810	22620	90	717	729	477	72	97	161	71	67	0	634	674	465	81	96	114	73	67	0	1.166	1.108	1.010	0.931	4.506	1.140	0.575	52	339	1198	1250	0.222	645	553	657	593	0
4	10	13	"PFL0057"	"L1_99"	16990	22640	110	422	410	142	75	78	19	100	98	0	412	422	92	79	82	26	100	100	0	1.042	0.977	0.990	0.878	1.874	1.097	0.695	80	523	680	678	0.059	347	333	335	343	0
4	11	13	"PFL0059"	"L2_10"	17170	22630	110	1332	1183	553	75	77	19	100	98	0	718	639	298	80	83	26	96	92	0	1.970	1.982	1.758	1.966	2.610	2.100	0.706	80	454	1895	1667	0.978	1257	638	1108	559	0
4	12	13	"PFL0061"	"L2_104"	17360	22620	110	928	1037	950	76	89	95	68	63	0	491	757	668	80	100	128	62	55	0	2.073	1.419	1.281	1.259	3.309	1.544	0.603	80	448	1263	1638	1.052	852	411	961	677	0
4	13	13	"PFL0082"	"L2_146"	17550	22630	150	67	69	14	71	82	88	0	0	0	56	56	9	58	85	123	0	0	0	2.000	1.000	1.600	1.538	3.158	0.541	0.215	156	574	-6	-4	1.000	-4	-2	-2	-2	-50
4	14	13	"PFL0084"	"L2_148"	17720	22680	150	63	64	12	67	78	78	0	0	0	52	53	8	57	80	149	0	0	0	0.800	0.750	1.500	1.530	2.974	0.300	0.211	156	620	-9	-7	-0.322	-4	-5	-3	-4	-50
4	15	13	"PFL0086"	"L2_15"	17910	22630	120	523	664	638	67	79	82	62	56	0	383	484	417	54	80	158	56	50	0	1.386	1.388	1.270	1.153	4.257	1.394	0.548	120	553	785	1027	0.471	456	329	597	430	0
4	16	13	"PFL0089"	"L2_154"	18120	22630	150	76	145	139	69	72	21	37	30	0	57	123	126	71	73	32	31	28	0	-0.500	1.462	0.722	0.717	3.595	1.132	0.405	156	645	-7	128	Error	7	-14	76	52	-50
4	17	13	"PFL0091"	"L2_158"	18320	22640	100	187	186	50	77	78	18	97	91	0	242	242	48	88	91	21	100	98	0	0.714	0.708	0.648	0.647	2.058	0.733	0.543	80	425	264	263	-0.485	110	154	109	154	0
4	18	13	"PFL0098"	"L2_172"	18500	22630	110	262	268	67	78	80	19	100	100	0	321	312	81	88	92	23	95	93	0	0.790	0.848	0.760	0.882	2.290	0.787	0.586	80	523	417	414	-0.341	184	233	190	224	0
4	19	13	"PFL0119"	"L2_203"	18700	22640	120	3370	3052	1191	78	79	20	99	98	0	3521	3420	828	87	89	18	100	100	0	0.959	0.892	0.921	0.761	2.612	0.946	0.768	120	597	6726	6307	-0.061	3292	3434	2974	3333	0
4	20	13	"PFL0123"	"L2_210"	18890	22630	110	173	183	47	75	79	21	100	95	0	201	206	38	86	89	16	100	98	0	0.852	0.900	0.858	0.858	1.728	0.849	0.483	80	499	213	228	-0.231	98	115	108	120	0
4	21	13	"PFL0127"	"L2_216"	19070	22630	110	2925	2746	956	74	77	19	100	100	0	2838	2588	912	87	96	90	97	97	0	1.036	1.068	1.023	1.058	2.043	1.023	0.705	80	523	5602	5173	0.052	2851	2751	2672	2501	0
4	22	13	"PFL0129"	"L2_220"	19270	22630	110	540	518	143	75	78	19	100	100	0	956	891	241	85	94	92	97	93	0	0.534	0.550	0.542	0.568	2.098	0.491	0.694	80	499	1336	1249	-0.905	465	871	443	806	0
4	1	14	"PFL0131"	"L2_226"	15280	22830	110	603	580	158	84	87	25	100	100	0	335	343	80	96	100	57	100	98	0	2.172	2.008	1.881	1.985	1.594	2.227	0.725	80	560	758	743	1.119	519	239	496	247	0
4	2	14	"PFL0133"	"L2_23"	15470	22830	110	229	239	73	84	86	20	98	95	0	393	381	99	91	94	17	100	100	0	0.480	0.534	0.501	0.488	2.015	0.539	0.617	80	512	447	445	-1.058	145	302	155	290	0
4	3	14	"PFM0391"	"M35930_11"	15670	22830	120	608	579	234	81	84	22	95	94	0	796	752	226	92	95	18	100	99	0	0.749	0.755	0.781	0.728	2.023	0.802	0.759	120	583	1231	1158	-0.418	527	704	498	660	0
4	4	14	"PFM0393"	"M35930_13"	15840	22820	110	445	444	104	79	82	19	100	100	0	556	508	160	93	95	18	96	95	0	0.790	0.880	0.837	0.928	2.079	0.808	0.714	80	478	829	780	-0.339	366	463	365	415	0
4	5	14	"PFM0395"	"M35930_4"	16050	22830	120	1233	1069	499	78	81	19	97	95	0	1229	1051	435	92	95	20	92	91	0	1.016	1.033	1.076	1.036	3.262	1.065	0.807	120	639	2292	1950	0.023	1155	1137	991	959	0
4	6	14	"PFM0398"	"M35930_8"	16230	22830	110	171	181	51	79	81	19	97	92	0	964	959	224	90	92	16	100	100	0	0.105	0.117	0.109	0.110	1.740	0.101	0.547	80	478	966	971	-3.248	92	874	102	869	0
4	7	14	"PFM0400"	"M35935_1"	16420	22830	110	472	469	145	79	82	19	100	100	0	334	331	105	90	93	17	100	100	0	1.611	1.618	1.635	1.620	1.636	1.709	0.704	80	506	637	631	0.688	393	244	390	241	0
4	8	14	"PFM0406"	"M364_1"	16610	22830	110	602	598	169	79	83	22	100	100	0	400	385	88	88	89	26	100	100	0	1.676	1.747	1.731	1.708	1.548	1.938	0.704	80	526	835	816	0.745	523	312	519	297	0
4	9	14	"PFM0424"	"M36950_1"	16790	22830	110	956	910	241	75	89	80	100	100	0	505	478	136	81	92	75	96	95	0	2.078	2.103	1.981	2.114	1.773	2.176	0.737	80	553	1305	1232	1.055	881	424	835	397	0
4	10	14	"PFM0426"	"M3696_3"	16990	22840	100	819	760	320	76	94	91	91	87	0	628	570	208	78	97	80	91	90	0	1.351	1.390	1.392	1.168	2.366	1.555	0.672	80	435	1293	1176	0.434	743	550	684	492	0
4	11	14	"PFM0431"	"M37116_3"	17190	22820	150	85	3923	8991	74	81	33	38	33	0	75	2328	5458	69	83	46	26	23	0	1.833	1.704	1.939	1.856	5.046	1.763	0.591	156	738	17	6108	0.874	11	6	3849	2259	-50
4	12	14	"PFM0433"	"M37145_2"	17370	22820	150	75	81	36	71	82	79	4	1	0	64	96	153	63	85	120	5	3	0	4.000	0.303	1.586	1.306	3.962	0.310	0.165	156	662	5	43	2.000	4	1	10	33	-50
4	13	14	"PFM0435"	"M37197_1"	17570	22820	150	68	140	330	71	80	72	7	7	0	58	79	93	61	81	90	5	5	0	1.000	3.833	1.667	1.737	3.669	4.773	0.240	156	427	-6	87	0.000	-3	-3	69	18	-50
4	14	14	"PFM0438"	"M37465_1"	17730	22870	150	83	84	26	75	80	50	5	1	0	87	94	40	85	87	38	10	3	0	4.000	1.000	0.800	0.874	3.371	0.442	0.129	156	540	10	18	2.000	8	2	9	9	-50
4	15	14	"PFM0452"	"M37794_2"	17950	22830	110	952	884	325	76	82	31	98	98	0	815	795	316	87	91	47	97	97	0	1.203	1.141	1.250	1.147	1.983	1.133	0.631	80	509	1604	1516	0.267	876	728	808	708	0
4	16	14	"PFM0454"	"M37794_6"	18140	22810	150	78	112	72	76	81	29	36	30	0	79	94	56	86	88	39	30	12	0	-0.286	4.500	0.635	0.718	3.200	1.093	0.394	156	713	-5	44	Error	2	-7	36	8	-50
4	17	14	"PFM0457"	"M37914_2"	18320	22820	110	1396	1303	415	79	81	20	100	100	0	1017	970	292	88	92	28	100	98	0	1.418	1.388	1.330	1.402	1.997	1.385	0.696	80	478	2246	2106	0.504	1317	929	1224	882	0
4	18	14	"PFM0459"	"M38113_2"	18520	22830	100	336	336	84	80	82	20	100	100	0	1193	1144	207	89	92	26	100	100	0	0.232	0.243	0.237	0.233	1.454	0.229	0.700	80	481	1360	1311	-2.109	256	1104	256	1055	0
4	19	14	"PFM0461"	"M38127_1"	18710	22820	110	797	738	207	78	80	18	100	100	0	430	410	100	90	91	17	100	98	0	2.115	2.063	2.018	2.057	1.862	2.191	0.685	80	497	1059	980	1.080	719	340	660	320	0
4	20	14	"PFM0464"	"M38218_2"	18900	22820	110	5160	4753	1332	78	80	19	100	100	0	5335	4801	1329	89	90	16	100	100	0	0.969	0.992	0.969	1.002	1.861	0.947	0.741	80	511	10328	9387	-0.046	5082	5246	4675	4712	0
4	21	14	"PFM0486"	"M38941_8"	19090	22830	120	541	517	169	77	79	19	97	95	0	395	399	90	86	93	82	98	94	0	1.502	1.406	1.452	1.260	2.191	1.596	0.738	120	583	773	753	0.587	464	309	440	313	0
4	22	14	"PFM0489"	"M39036_2"	19280	22820	110	172	173	38	76	77	18	100	97	0	233	234	44	84	86	15	100	100	0	0.644	0.647	0.571	0.629	1.795	0.611	0.516	80	483	245	247	-0.634	96	149	97	150	0
4	1	15	"PFM0494"	"M39668_5"	15280	23020	100	600	577	158	82	86	24	100	100	0	510	497	104	94	99	61	100	100	0	1.245	1.228	1.211	1.195	1.460	1.226	0.681	80	480	934	898	0.316	518	416	495	403	0
4	2	15	"PFM0503"	"M40983_1"	15470	23010	110	374	356	120	82	85	20	97	96	0	210	210	57	94	97	21	93	87	0	2.517	2.362	2.694	2.432	2.611	2.701	0.523	80	526	408	390	1.332	292	116	274	116	0
4	3	15	"PFM0505"	"M40983_3"	15670	23020	100	139	141	44	79	83	21	80	61	0	157	158	36	93	97	21	90	70	0	0.938	0.954	0.980	0.873	2.655	0.985	0.276	80	479	124	127	-0.093	60	64	62	65	0
4	4	15	"PFM0508"	"M41041_1"	15850	23010	110	1135	1095	327	80	83	20	100	100	0	1168	1088	424	94	97	19	98	95	0	0.982	1.021	0.926	1.156	2.405	0.920	0.781	80	456	2129	2009	-0.026	1055	1074	1015	994	0
4	5	15	"PFN0062"	"N128_62"	15990	23070	150	81	84	22	82	85	22	10	3	0	94	96	20	95	98	21	14	3	0	1.000	2.000	0.933	0.926	3.864	0.860	0.095	156	745	-2	3	0.000	-1	-1	2	1	-50
4	6	15	"PFN0064"	"N128_64"	16230	23030	150	96	104	35	80	84	22	42	22	0	107	110	24	93	95	19	44	16	0	1.143	1.412	1.268	1.206	3.269	2.174	0.078	156	721	30	41	0.193	16	14	24	17	-50
4	7	15	"PFN0066"	"N128_68"	16430	23010	110	614	607	174	81	83	19	100	100	0	554	538	152	92	93	16	100	100	0	1.154	1.179	1.140	1.181	1.837	1.156	0.714	80	542	995	972	0.206	533	462	526	446	0
4	8	15	"PFN0069"	"N128_71"	16630	23020	110	143	154	46	81	84	23	87	67	0	394	395	91	92	93	16	100	100	0	0.205	0.241	0.219	0.216	2.198	0.214	0.402	80	514	364	376	-2.284	62	302	73	303	0
4	9	15	"PFN0071"	"N128_73"	16800	23010	90	170	173	49	80	84	24	90	78	0	169	169	40	92	97	29	88	65	0	1.169	1.208	1.045	1.060	2.555	1.211	0.463	52	355	167	170	0.225	90	77	93	77	0
4	10	15	"PFN0074"	"N128_76"	17000	23010	120	429	408	200	81	87	33	90	85	0	352	344	141	94	100	42	88	83	0	1.349	1.308	1.291	1.267	2.547	1.424	0.650	120	502	606	577	0.432	348	258	327	250	0
4	11	15	"PFN0092"	"N129_12"	17180	23070	150	79	100	65	77	90	60	16	7	0	81	110	78	87	112	157	5	2	0	-0.333	1.000	0.767	0.761	2.942	0.322	0.364	156	708	-4	46	Error	2	-6	23	23	-50
4	12	15	"PFN0094"	"N129_14"	17410	23020	80	263	243	141	73	85	49	63	61	0	497	482	312	72	106	141	71	61	0	0.447	0.415	0.438	0.366	3.471	0.296	0.441	52	270	615	580	-1.161	190	425	170	410	0
4	13	15	"PFN0096"	"N129_17"	17560	23020	150	91	97	30	77	80	19	36	23	0	128	143	57	88	90	30	57	36	0	0.350	0.364	0.468	0.490	3.514	0.317	0.201	156	622	54	75	-1.515	14	40	20	55	-50
4	14	15	"PFN0098"	"N129_22"	17770	23020	100	944	922	499	82	82	19	96	93	0	2242	2181	766	90	92	16	100	100	0	0.401	0.402	0.399	0.332	2.081	0.419	0.727	80	358	3014	2931	-1.320	862	2152	840	2091	0
4	15	15	"PFN0100"	"N129_33"	17940	23020	100	112	117	24	80	81	20	71	40	0	1070	1054	187	92	94	19	100	100	0	0.033	0.038	0.043	0.038	1.767	0.035	0.302	80	456	1010	999	-4.934	32	978	37	962	0
4	16	15	"PFN0102"	"N129_38"	18140	23020	80	128	135	39	80	81	19	78	63	0	156	163	29	89	91	15	100	94	0	0.716	0.743	0.741	0.619	2.828	0.954	0.246	52	328	115	129	-0.481	48	67	55	74	0
4	17	15	"PFN0119"	"N130_21"	18320	23010	110	392	401	93	81	83	21	100	100	0	237	233	66	91	93	26	97	92	0	2.130	2.254	2.323	2.449	1.958	2.410	0.568	80	538	457	462	1.091	311	146	320	142	0
4	18	15	"PFN0121"	"N130_25"	18520	23010	110	266	266	75	81	83	20	98	98	0	317	314	80	88	91	16	97	93	0	0.808	0.819	0.762	0.819	2.368	0.759	0.583	80	522	414	411	-0.308	185	229	185	226	0
4	19	15	"PFN0124"	"N130_29"	18710	23010	110	603	593	168	78	79	18	100	100	0	669	665	198	88	90	18	100	100	0	0.904	0.893	0.856	0.921	1.827	0.831	0.719	80	538	1106	1092	-0.146	525	581	515	577	0
4	20	15	"PFN0127"	"N130_35"	18910	23010	110	688	745	317	77	78	18	100	100	0	415	589	1192	87	89	17	98	98	0	1.863	1.331	1.886	1.910	2.202	0.238	0.111	80	526	939	1170	0.897	611	328	668	502	0
4	21	15	"PFN0130"	"N130_4"	19090	23010	100	4594	4203	1669	77	79	19	100	100	0	3209	2975	1023	86	88	15	100	100	0	1.446	1.428	1.368	1.381	2.045	1.516	0.713	80	442	7640	7015	0.532	4517	3123	4126	2889	0
4	22	15	"PFN0132"	"N130_41"	19290	23010	100	201	210	58	77	79	19	98	97	0	247	252	47	85	88	16	100	100	0	0.765	0.796	0.790	0.767	1.686	0.853	0.589	80	398	286	300	-0.386	124	162	133	167	0
4	1	16	"PFN0149"	"N131_17"	15290	23210	120	180	177	53	81	85	21	90	85	0	435	424	128	94	96	18	98	97	0	0.290	0.291	0.312	0.294	2.235	0.260	0.560	120	629	440	426	-1.784	99	341	96	330	0
4	2	16	"PFN0153"	"N131_27"	15470	23200	110	1243	1141	369	82	85	21	100	100	0	1300	1136	421	94	99	41	97	97	0	0.963	1.016	0.982	1.037	2.120	0.941	0.724	80	431	2367	2101	-0.055	1161	1206	1059	1042	0
4	3	16	"PFN0155"	"N131_4"	15630	23260	150	80	85	23	81	84	21	19	5	0	96	98	17	94	99	35	7	0	0	-0.500	1.000	1.062	1.210	3.409	0.043	0.002	156	613	1	8	Error	-1	2	4	4	-50
4	4	16	"PFN0157"	"N131_5"	15810	23260	150	81	85	24	83	84	21	15	3	0	95	98	22	95	98	19	17	8	0	100000.000	0.667	0.944	0.930	3.687	6.728	0.002	156	728	-2	5	16.610	-2	0	2	3	-50
4	5	16	"PFN0159"	"N131_52"	16060	23200	120	2717	2325	994	84	87	24	99	99	0	3731	3204	1304	94	97	18	94	94	0	0.724	0.721	0.729	0.660	2.745	0.695	0.731	120	502	6270	5351	-0.466	2633	3637	2241	3110	0
4	6	16	"PFN0164"	"N132_101"	16250	23200	120	2138	1929	714	85	87	23	100	100	0	2193	1915	697	94	96	18	98	95	0	0.978	1.013	1.001	1.022	2.974	1.017	0.731	120	469	4152	3665	-0.032	2053	2099	1844	1821	0
4	7	16	"PFN0559"	"N143_59"	16430	23270	150	83	91	46	81	85	21	18	3	0	93	96	17	94	96	19	17	1	0	-2.000	5.000	1.091	1.278	4.147	11.019	0.000	156	744	1	12	Error	2	-1	10	2	-50
4	8	16	"PFN0564"	"N143_71"	16640	23200	110	1258	1244	414	80	84	23	100	100	0	964	952	255	93	95	23	100	100	0	1.352	1.355	1.345	1.306	1.575	1.435	0.774	80	461	2049	2023	0.436	1178	871	1164	859	0
4	9	16	"PFN0566"	"N143_9"	16810	23200	150	92	102	72	76	79	23	38	17	0	109	131	141	86	88	34	40	19	0	0.696	0.578	0.788	0.738	3.340	0.124	0.029	156	729	39	71	-0.524	16	23	26	45	-50
4	10	16	"PFN0576"	"N145_12"	17010	23200	150	74	312	624	79	85	52	25	20	0	71	271	548	90	101	137	16	13	0	0.263	1.287	0.612	0.665	3.707	1.205	0.121	156	612	-24	414	-1.926	-5	-19	233	181	-50
4	11	16	"PFN0578"	"N145_20"	17210	23210	110	434	392	171	82	90	62	86	83	0	2601	2288	983	95	110	169	95	95	0	0.140	0.141	0.134	0.127	2.267	0.122	0.635	80	386	2858	2503	-2.832	352	2506	310	2193	0
4	12	16	"PFN0580"	"N145_23"	17390	23200	110	14784	13604	5208	83	86	27	100	100	0	40229	38665	10415	103	114	84	100	100	0	0.366	0.351	0.343	0.322	1.652	0.321	0.755	80	515	54827	52083	-1.449	14701	40126	13521	38562	0
4	13	16	"PFN0603"	"N147_10"	17580	23210	100	195	198	77	85	86	21	88	75	0	414	404	137	103	113	81	93	81	0	0.354	0.375	0.344	0.311	2.653	0.345	0.471	80	418	421	414	-1.499	110	311	113	301	0
4	14	16	"PFN0605"	"N147_13"	17770	23200	110	474	469	120	82	84	21	100	98	0	925	887	187	97	99	18	100	100	0	0.473	0.490	0.471	0.469	1.622	0.460	0.792	80	486	1220	1177	-1.079	392	828	387	790	0
4	15	16	"PFN0610"	"N147_2"	17950	23200	110	990	924	273	82	85	23	100	100	0	1299	1240	343	94	97	19	100	100	0	0.754	0.735	0.704	0.724	1.899	0.686	0.755	80	506	2113	1988	-0.408	908	1205	842	1146	0
4	16	16	"PFN0612"	"N147_24"	18140	23200	100	282	278	88	81	84	22	98	96	0	225	224	51	93	95	17	98	97	0	1.523	1.504	1.485	1.484	2.336	1.755	0.533	80	480	333	328	0.607	201	132	197	131	0
4	17	16	"PFN0615"	"N147_4"	18340	23200	100	215	218	53	82	85	22	97	97	0	290	301	85	93	96	18	100	100	0	0.675	0.654	0.678	0.662	1.691	0.608	0.557	80	453	330	344	-0.567	133	197	136	208	0
4	18	16	"PFN0617"	"N148_1"	18530	23210	130	297	289	93	81	84	22	98	95	0	296	304	58	90	93	16	100	100	0	1.049	0.972	1.043	0.912	1.783	1.112	0.626	120	627	422	422	0.068	216	206	208	214	0
4	19	16	"PFN0640"	"N149_7"	18720	23200	110	148	163	57	77	80	20	93	85	0	177	179	38	89	91	17	100	97	0	0.807	0.956	0.884	0.875	2.081	1.071	0.315	80	499	159	176	-0.310	71	88	86	90	0
4	20	16	"PFN0642"	"N150_10"	18900	23200	110	1176	1135	335	74	77	19	100	100	0	1101	1071	288	88	91	24	98	98	0	1.088	1.079	1.059	1.100	2.025	1.080	0.749	80	516	2115	2044	0.121	1102	1013	1061	983	0
4	21	16	"PFN0645"	"N150_15"	19090	23200	110	970	907	255	77	80	20	100	100	0	802	772	200	87	91	30	98	97	0	1.249	1.212	1.220	1.231	1.957	1.228	0.718	80	538	1608	1515	0.321	893	715	830	685	0
4	22	16	"PFN0647"	"N150_19"	19290	23200	100	838	794	293	77	79	21	100	100	0	655	603	206	87	89	18	100	100	0	1.340	1.390	1.404	1.412	2.170	1.469	0.679	80	398	1329	1233	0.422	761	568	717	516	0
4	1	17	"PFN0649"	"N150_27"	15300	23400	110	2315	2055	732	82	86	23	100	100	0	3267	2981	879	97	99	19	100	100	0	0.704	0.684	0.708	0.658	1.750	0.688	0.751	80	513	5403	4857	-0.505	2233	3170	1973	2884	0
4	2	17	"PFN0652"	"N150_32"	15490	23400	120	416	401	153	83	87	22	95	94	0	563	531	169	96	101	38	98	96	0	0.713	0.731	0.721	0.684	2.208	0.744	0.707	120	503	800	753	-0.488	333	467	318	435	0
4	3	17	"PFN0668"	"N150_62"	15680	23390	110	410	415	114	83	86	23	100	100	0	263	275	87	97	97	17	96	93	0	1.970	1.865	1.735	2.119	2.301	1.920	0.622	80	318	493	510	0.978	327	166	332	178	0
4	4	17	"PFN0670"	"N150_65"	15850	23400	90	127	135	43	82	84	20	80	61	0	146	147	31	93	96	18	86	71	0	0.849	0.981	1.010	1.022	2.498	1.304	0.182	52	303	98	107	-0.236	45	53	53	54	0
4	5	17	"PFN0672"	"N150_68"	16060	23400	100	863	791	246	82	84	21	100	100	0	3915	3670	825	95	98	18	100	100	0	0.204	0.198	0.204	0.186	1.649	0.192	0.807	80	454	4601	4284	-2.290	781	3820	709	3575	0
4	6	17	"PFN0674"	"N150_71"	16240	23400	100	446	439	133	82	85	22	100	100	0	1193	1235	254	96	98	19	100	100	0	0.332	0.313	0.322	0.295	1.523	0.293	0.724	80	436	1461	1496	-1.592	364	1097	357	1139	0
4	7	17	"PFN0676"	"N150_75"	16450	23390	120	402	387	122	78	81	21	98	96	0	599	572	180	93	96	29	95	95	0	0.640	0.645	0.626	0.678	2.723	0.601	0.775	120	440	830	788	-0.643	324	506	309	479	0
4	8	17	"PFN0678"	"N150_78"	16620	23390	110	549	552	307	76	81	27	98	95	0	405	406	185	87	91	44	97	87	0	1.487	1.492	1.365	1.374	2.467	1.681	0.593	80	497	791	795	0.573	473	318	476	319	0
4	9	17	"PFN0783"	"N157_18"	16830	23410	80	200	205	107	72	75	20	78	73	0	249	220	113	77	81	35	73	63	0	0.744	0.930	0.829	0.734	3.519	0.868	0.575	52	305	300	276	-0.426	128	172	133	143	0
4	10	17	"PFN0789"	"N157_41"	17000	23390	110	643	616	261	80	87	53	98	92	0	723	679	235	93	102	71	100	100	0	0.894	0.915	0.925	0.845	1.852	0.927	0.745	80	467	1193	1122	-0.162	563	630	536	586	0
4	11	17	"PFN0807"	"N159_20"	17190	23390	110	2756	2579	1003	86	92	51	100	100	0	2124	2110	554	97	109	71	100	100	0	1.317	1.238	1.186	1.153	1.604	1.301	0.741	80	524	4697	4506	0.397	2670	2027	2493	2013	0
4	12	17	"PFN0836"	"N163_1"	17390	23390	110	719	704	193	86	90	28	100	100	0	1292	1253	293	101	110	76	100	100	0	0.531	0.536	0.564	0.528	1.603	0.491	0.769	80	508	1824	1770	-0.912	633	1191	618	1152	0
4	13	17	"PFN0840"	"N164_1"	17580	23390	120	6991	5867	2779	85	89	26	100	100	0	4040	3487	1426	101	103	24	96	95	0	1.753	1.708	1.753	1.566	3.143	1.860	0.807	120	560	10845	9168	0.810	6906	3939	5782	3386	0
4	14	17	"PFN0849"	"N165_2"	17770	23390	120	3332	2844	1183	87	92	26	100	99	0	1731	1511	609	101	103	20	95	93	0	1.991	1.955	1.951	1.863	2.636	2.081	0.814	120	583	4875	4167	0.993	3245	1630	2757	1410	0
4	15	17	"PFN0935"	"N181_4"	17980	23380	80	161	173	93	89	95	32	84	57	0	163	185	94	98	103	21	92	71	0	1.108	0.966	0.962	0.948	3.505	1.296	0.115	52	323	137	171	0.148	72	65	84	87	0
4	16	17	"PFN0929"	"N181_18"	18150	23390	110	4091	3788	1025	81	84	20	100	100	0	2397	2238	553	93	95	16	100	100	0	1.740	1.728	1.732	1.709	1.628	1.850	0.790	80	486	6314	5852	0.799	4010	2304	3707	2145	0
4	17	17	"PFN0946"	"N185_14"	18340	23390	120	1961	1723	729	81	84	21	99	99	0	2057	1819	764	95	97	18	95	93	0	0.958	0.952	0.977	0.988	2.971	0.942	0.774	120	629	3842	3366	-0.062	1880	1962	1642	1724	0
4	18	17	"PFN0382"	"N137_2"	18530	23380	110	4782	4337	1413	82	85	21	100	100	0	3467	3000	1108	94	103	101	93	93	0	1.393	1.464	1.376	1.389	1.958	1.443	0.770	80	461	8073	7161	0.479	4700	3373	4255	2906	0
4	19	17	"PFL0032"	"L1_63"	18720	23390	110	499	468	160	80	82	20	100	100	0	882	846	228	91	100	97	100	100	0	0.530	0.514	0.523	0.482	1.565	0.478	0.690	80	516	1210	1143	-0.917	419	791	388	755	0
4	20	17	"PFL0051"	"L1_92"	18900	23390	110	1068	973	313	77	80	26	100	100	0	1781	1681	488	89	95	38	98	97	0	0.586	0.563	0.577	0.570	2.234	0.510	0.718	80	524	2683	2488	-0.772	991	1692	896	1592	0
4	21	17	"PFL0093"	"L2_163"	19100	23390	110	137	140	40	77	87	81	31	0	0	175	174	45	90	95	37	81	60	0	0.706	0.750	0.825	0.779	2.660	0.950	0.234	80	548	145	147	-0.503	60	85	63	84	0
4	22	17	"PFL0100"	"L2_176"	19300	23390	110	4596	4066	1443	76	85	88	100	98	0	4257	3993	1058	88	90	17	100	100	0	1.084	1.022	1.082	0.945	1.934	1.122	0.766	80	448	8689	7895	0.117	4520	4169	3990	3905	0
4	1	18	"PFL0105"	"L2_187"	15300	23580	100	27059	24629	8918	88	91	26	100	100	0	31269	26471	9968	100	114	128	100	100	0	0.865	0.931	0.890	0.920	1.829	0.906	0.790	80	482	58140	50912	-0.209	26971	31169	24541	26371	0
4	2	18	"PFL0107"	"L2_190"	15480	23580	110	825	759	232	90	93	26	98	98	0	789	709	205	102	115	124	96	91	0	1.070	1.102	1.115	1.077	1.981	1.085	0.751	80	516	1422	1276	0.097	735	687	669	607	0
4	3	18	"PFL0118"	"L2_202"	15670	23580	110	544	508	164	87	89	25	98	96	0	744	683	245	100	102	21	100	100	0	0.710	0.722	0.709	0.740	2.309	0.640	0.665	80	538	1101	1004	-0.495	457	644	421	583	0
4	4	18	"PFL0126"	"L2_215"	15870	23580	110	2668	2386	829	88	91	27	100	100	0	1495	1282	528	99	107	76	97	93	0	1.848	1.943	1.921	2.045	2.223	1.933	0.732	80	488	3976	3481	0.886	2580	1396	2298	1183	0
4	5	18	"PFJ0334"	"J326_1"	16060	23580	120	8428	7391	2750	88	90	25	100	100	0	10606	9314	3549	98	106	71	97	95	0	0.794	0.792	0.783	0.790	2.668	0.769	0.792	120	556	18848	16519	-0.333	8340	10508	7303	9216	0
4	6	18	"PFJ0360"	"J352_5"	16250	23580	120	1238	1191	650	81	84	25	98	97	0	1570	1458	655	97	97	26	98	95	0	0.785	0.816	0.807	0.814	3.041	0.839	0.710	120	546	2630	2471	-0.348	1157	1473	1110	1361	0
4	7	18	"PFJ0381"	"J38_18"	16430	23590	150	80	92	39	82	85	25	24	15	0	98	109	59	96	97	30	37	21	0	-1.000	0.769	0.474	0.492	3.000	0.393	0.128	156	752	0	23	Error	-2	2	10	13	-50
4	8	18	"PFJ0399"	"J43_10"	16630	23580	110	320	329	88	83	87	29	100	97	0	360	358	78	92	97	40	98	98	0	0.884	0.925	0.994	0.917	1.568	0.925	0.715	80	487	505	512	-0.177	237	268	246	266	0
4	9	18	"PFJ0409"	"J43_23"	16810	23580	120	1117	1018	467	83	87	24	96	95	0	933	857	327	97	101	28	95	95	0	1.237	1.230	1.239	1.125	2.743	1.316	0.768	120	577	1870	1695	0.307	1034	836	935	760	0
4	10	18	"PFJ0430"	"J478_10"	17000	23580	120	3823	3399	1660	85	98	121	98	96	0	4036	3630	1669	101	110	61	96	95	0	0.950	0.939	0.969	0.969	3.650	0.943	0.713	120	602	7673	6843	-0.074	3738	3935	3314	3529	0
4	11	18	"PFJ0226"	"J227_1"	17210	23600	150	107	111	34	88	95	101	3	0	0	114	119	28	98	103	37	26	3	0	1.188	1.095	1.186	1.130	3.423	1.953	0.038	156	770	35	44	0.248	19	16	23	21	-50
4	12	18	"PFJ0237"	"J232_2"	17390	23570	110	522	507	132	88	90	22	100	100	0	336	323	92	97	100	19	96	95	0	1.816	1.854	1.777	1.983	2.150	1.932	0.676	80	492	673	645	0.861	434	239	419	226	0
4	13	18	"PFJ0256"	"J245_7"	17580	23580	80	193	189	53	83	87	20	94	90	0	289	290	54	97	99	17	100	100	0	0.573	0.549	0.571	0.469	2.276	0.536	0.474	52	334	302	299	-0.804	110	192	106	193	0
4	14	18	"PFJ0284"	"J269_5"	17770	23570	110	1695	1563	514	86	89	22	100	100	0	1653	1466	479	100	103	19	100	100	0	1.036	1.081	1.015	1.100	2.141	1.046	0.751	80	488	3162	2843	0.051	1609	1553	1477	1366	0
4	15	18	"PFJ0315"	"J2975_2"	17960	23580	110	1266	1157	390	85	88	25	100	100	0	1412	1335	326	96	100	22	100	100	0	0.897	0.865	0.909	0.817	1.521	0.931	0.741	80	536	2497	2311	-0.156	1181	1316	1072	1239	0
4	16	18	"PFJ0365"	"J378_1"	18150	23570	110	2228	2041	567	83	84	20	100	100	0	2304	2013	708	92	95	19	98	96	0	0.970	1.019	0.984	1.139	2.662	0.968	0.722	80	444	4357	3879	-0.044	2145	2212	1958	1921	0
4	17	18	"PFK0117"	"Km799_7"	18300	23640	150	84	87	23	84	87	23	16	5	0	101	105	23	96	100	21	24	10	0	0.000	0.333	1.000	0.898	3.706	3.408	0.026	156	707	5	12	Error	0	5	3	9	-50
4	18	18	"PFK0142"	"Kn10286_1"	18530	23580	120	978	858	384	82	84	20	95	93	0	1198	1088	444	94	103	89	90	90	0	0.812	0.781	0.782	0.709	2.668	0.775	0.785	120	613	2000	1770	-0.301	896	1104	776	994	0
4	19	18	"PFK0175"	"Kn1239_1"	18720	23580	100	299	302	80	78	82	19	100	100	0	161	164	33	91	93	17	97	90	0	3.157	3.068	3.028	3.213	1.871	3.622	0.508	80	359	291	297	1.659	221	70	224	73	0
4	20	18	"PFK0203"	"Kn1453_6"	18870	23600	150	80	83	22	79	83	24	16	1	0	93	96	20	91	95	32	8	0	0	0.500	0.800	1.148	1.278	3.696	3.490	0.005	156	733	3	9	-1.000	1	2	4	5	-50
4	21	18	"PFK0250"	"Kn2004_3"	19110	23580	110	480	466	149	79	82	28	100	98	0	509	505	123	90	92	16	100	98	0	0.957	0.933	0.935	0.900	1.907	1.042	0.663	80	491	820	802	-0.063	401	419	387	415	0
4	22	18	"PFK0277"	"Kn2223_1"	19280	23590	150	78	80	19	76	78	21	15	5	0	97	100	21	88	91	17	33	14	0	0.222	0.333	1.296	1.040	4.496	1.121	0.001	156	768	11	16	-2.170	2	9	4	12	-50
4	1	19	"PFK0478"	"Kn610_1"	15300	23780	100	239	240	72	88	94	28	98	91	0	1001	986	161	96	100	20	100	100	0	0.167	0.171	0.170	0.152	1.795	0.156	0.590	80	382	1056	1042	-2.583	151	905	152	890	0
4	2	19	"PFK0517"	"Kn8027_1"	15420	23820	150	92	94	24	91	95	27	16	3	0	105	109	34	101	110	100	0	0	0	0.250	0.375	1.216	1.202	3.830	13.380	0.001	156	778	5	11	-2.000	1	4	3	8	-50
4	3	19	"PFK0524"	"Kn836_1"	15670	23770	110	638	612	192	90	93	25	100	97	0	387	369	127	101	104	22	100	97	0	1.916	1.948	2.040	2.058	2.185	1.956	0.687	80	542	834	790	0.938	548	286	522	268	0
4	4	19	"PFK0554"	"Kn962_1"	15870	23770	150	124	128	43	93	97	29	50	25	0	138	152	48	102	111	67	35	6	0	0.861	0.700	0.811	0.827	3.108	0.653	0.094	156	657	67	85	-0.216	31	36	35	50	-50
4	5	19	"PFK0701"	"Ks15_2"	16040	23800	150	93	97	29	90	94	27	18	5	0	107	112	34	100	110	78	5	0	0	0.429	0.583	0.865	0.958	3.744	1.027	0.019	156	472	10	19	-1.222	3	7	7	12	-50
4	6	19	"PFK0743"	"Ks196_1"	16180	23830	150	89	93	33	89	93	30	19	5	0	97	104	48	99	101	29	29	11	0	0.000	0.800	0.618	0.621	3.356	0.633	0.165	156	516	-2	9	Error	0	-2	4	5	-50
4	7	19	"PFK1214"	"Ks82_7"	16390	23830	150	96	99	26	93	103	43	8	0	0	105	108	23	107	111	37	6	0	0	-1.500	6.000	1.408	1.509	4.336	1.564	0.059	156	643	1	7	Error	3	-2	6	1	-50
4	8	19	"PFK1273"	"Ks97_17"	16610	23800	150	128	138	48	96	127	92	17	0	0	134	147	50	105	126	67	28	3	0	1.103	1.000	0.961	0.979	2.937	1.297	0.291	156	602	61	84	0.142	32	29	42	42	-50
4	9	19	"PFK0237"	"Kn1802_2"	16770	23820	150	114	429	803	101	139	104	19	16	0	122	308	493	109	136	76	19	16	0	1.000	1.648	1.429	1.553	3.577	1.688	0.799	156	535	26	527	0.000	13	13	328	199	-50
4	10	19	"PFK0352"	"Kn3360_1"	16970	23830	150	100	107	32	104	117	114	0	0	0	113	119	28	114	122	34	14	3	0	4.000	0.600	1.400	1.391	3.891	14.092	0.069	156	639	-5	8	2.000	-4	-1	3	5	-50
4	11	19	"PFK0401"	"Kn4252_4"	17180	23810	150	104	119	109	96	106	108	1	1	0	122	155	281	104	110	30	39	13	0	0.444	0.451	0.727	0.673	3.469	0.108	0.046	156	680	26	74	-1.170	8	18	23	51	-50
4	12	19	"PFK0571"	"Ks101_8"	17390	23770	100	124	130	28	89	92	23	68	38	0	537	531	90	101	101	18	100	100	0	0.080	0.095	0.093	0.087	2.052	0.073	0.210	80	472	471	471	-3.639	35	436	41	430	0
4	13	19	"PFBL B0018"	"oPFBLOB0018"	17580	23770	110	135	136	31	89	92	24	78	46	0	1314	1264	196	101	102	19	100	100	0	0.038	0.040	0.044	0.043	1.673	0.038	0.311	80	521	1259	1210	-4.721	46	1213	47	1163	0
4	14	19	"PFM60469"	"oPFM60469"	17770	23760	120	35220	29918	14101	89	92	24	100	100	0	33478	28007	12142	101	104	20	100	98	0	1.053	1.069	1.082	0.985	3.282	1.098	0.815	120	582	68508	57735	0.074	35131	33377	29829	27906	0
4	15	19	"PFB0683"	"oPFB0683"	17960	23760	110	1117	1053	269	87	90	22	100	100	0	1073	1034	211	99	101	19	100	100	0	1.057	1.033	1.049	1.008	1.529	1.014	0.767	80	510	2004	1901	0.081	1030	974	966	935	0
4	16	19	"PFG0004"	"oPFG0004"	18150	23760	110	771	753	230	85	88	21	100	100	0	905	875	229	94	97	20	100	100	0	0.846	0.855	0.837	0.823	1.691	0.834	0.724	80	401	1497	1449	-0.241	686	811	668	781	0
4	17	19	"PFC0763"	"oPFC0763"	18290	23830	150	86	89	26	85	88	30	13	3	0	100	104	26	95	99	22	26	8	0	0.200	0.444	0.800	0.828	3.728	1.042	0.081	156	673	6	13	-2.322	1	5	4	9	-50
4	18	19	"PFL0014"	"oPFL0014"	18530	23760	110	2201	2084	575	82	86	31	100	100	0	2459	2445	832	95	98	22	98	98	0	0.896	0.852	0.822	0.959	2.369	0.776	0.752	80	540	4483	4352	-0.158	2119	2364	2002	2350	0
4	19	19	"PFM60471"	"oPFM60471"	18720	23770	120	6328	5582	2202	79	82	20	100	100	0	17754	16884	4107	93	95	17	100	100	0	0.354	0.328	0.347	0.273	2.300	0.324	0.822	120	571	23910	22294	-1.499	6249	17661	5503	16791	0
4	20	19	"PFL0019"	"oPFL0019"	18910	23760	110	2165	2032	618	79	81	22	100	100	0	2557	2320	746	91	93	16	100	100	0	0.846	0.876	0.868	0.945	2.398	0.812	0.727	80	469	4552	4182	-0.241	2086	2466	1953	2229	0
4	21	19	"PFG0007"	"oPFG0007"	19110	23770	110	356	345	127	77	80	22	96	93	0	1222	1237	293	91	92	17	100	100	0	0.247	0.234	0.252	0.207	2.006	0.227	0.655	80	540	1410	1414	-2.019	279	1131	268	1146	0
4	22	19	"PFI17638"	"oPFI17638"	19290	23760	110	2131	1895	620	76	78	19	100	100	0	7970	7101	2053	89	91	26	100	100	0	0.261	0.259	0.257	0.252	1.764	0.219	0.712	80	432	9936	8831	-1.939	2055	7881	1819	7012	0
4	1	20	"PFBL B0024"	"oPFBLOB0024"	15310	23960	110	1080	1004	327	86	90	27	100	100	0	1521	1476	357	98	101	19	100	100	0	0.699	0.666	0.666	0.635	1.484	0.672	0.810	80	486	2417	2296	-0.518	994	1423	918	1378	0
4	2	20	"PFBL B0025"	"oPFBLOB0025"	15490	23960	100	479	456	145	87	91	25	100	98	0	464	451	149	99	102	20	100	100	0	1.074	1.048	0.983	1.063	2.068	1.043	0.678	80	392	757	721	0.103	392	365	369	352	0
4	3	20	"PFN0253"	"oPFN0253"	15670	23960	110	414	405	112	88	92	26	98	96	0	508	486	103	100	104	22	100	100	0	0.799	0.821	0.810	0.776	1.579	0.847	0.752	80	555	734	703	-0.324	326	408	317	386	0
4	4	20	"PFL0021"	"oPFL0021"	15870	23950	110	1248	1155	491	87	93	29	100	100	0	1436	1470	500	103	109	38	100	100	0	0.871	0.781	0.728	0.737	2.015	0.761	0.733	80	488	2494	2435	-0.199	1161	1333	1068	1367	0
4	5	20	"PFF72416"	"oPFF72416"	16070	23960	150	91	98	35	89	94	27	30	13	0	109	110	57	103	109	36	21	6	0	0.333	1.286	0.795	0.767	2.963	0.405	0.101	156	533	8	16	-1.585	2	6	9	7	-50
4	6	20	"PFI17640"	"oPFI17640"	16260	23960	100	168	181	60	99	104	32	78	51	0	323	319	86	107	111	24	100	100	0	0.319	0.387	0.316	0.296	2.791	0.339	0.296	80	305	285	294	-1.646	69	216	82	212	0
4	7	20	"PFK12891"	"oPFK12891"	16430	23960	100	296	291	106	112	123	50	91	68	0	793	789	220	121	128	36	100	100	0	0.274	0.268	0.257	0.232	1.888	0.242	0.550	80	354	856	847	-1.869	184	672	179	668	0
4	8	20	"PFJ12782"	"oPFJ12782"	16620	23960	120	65535	60773	14483	140	171	103	100	100	82	65535	54606	20343	135	159	76	100	100	61	1.000	1.113	1.000	1.179	2.227	1.059	0.828	120	471	130795	115104	-0.000	65395	65400	60633	54471	0
4	9	20	"PFL0025"	"oPFL0025"	16830	23950	120	2140	2272	1210	140	175	106	96	95	0	1619	1592	798	145	165	77	93	92	0	1.357	1.473	1.488	1.494	1.735	1.520	0.836	120	417	3474	3579	0.440	2000	1474	2132	1447	0
4	10	20	"PFF72418"	"oPFF72418"	17010	23960	110	3885	3747	992	122	127	42	100	100	0	2629	2592	434	131	135	32	100	100	0	1.506	1.473	1.496	1.423	1.318	1.549	0.855	80	392	6261	6086	0.591	3763	2498	3625	2461	0
4	11	20	"PFC0772"	"oPFC0772"	17200	23960	110	610	598	149	104	109	31	100	100	0	479	484	82	116	120	27	100	100	0	1.394	1.342	1.355	1.305	1.442	1.439	0.748	80	431	869	862	0.479	506	363	494	368	0
4	12	20	"PFA32028"	"oPFA32028"	17390	23950	100	171	171	46	93	97	26	86	67	0	161	163	33	106	108	22	85	61	0	1.418	1.368	1.266	1.274	2.671	1.916	0.151	80	474	133	135	0.504	78	55	78	57	0
4	13	20	"PFI17641"	"oPFI17641"	17570	23960	110	5978	5480	1717	92	94	23	100	100	0	4847	4567	917	103	106	21	100	100	0	1.241	1.207	1.239	1.142	1.466	1.294	0.814	80	537	10630	9852	0.311	5886	4744	5388	4464	0
4	14	20	"PFL0027"	"oPFL0027"	17760	23950	110	722	712	212	90	91	22	100	100	0	774	703	224	100	103	21	96	95	0	0.938	1.032	1.010	1.100	2.456	0.964	0.718	80	513	1306	1225	-0.093	632	674	622	603	0
4	15	20	"PFK12903"	"oPFK12903"	17930	23960	100	138	136	35	87	89	22	75	52	0	156	158	32	97	100	19	90	73	0	0.864	0.803	0.776	0.766	2.997	1.000	0.216	80	467	110	110	-0.210	51	59	49	61	0
4	16	20	"PFI17664"	"oPFI17664"	18110	23970	110	1312	1215	349	85	87	22	100	100	0	992	937	254	94	97	19	100	100	0	1.366	1.340	1.316	1.309	1.758	1.370	0.760	80	498	2125	1973	0.450	1227	898	1130	843	0
4	17	20	"PFH0013"	"oPFH0013"	18280	23970	110	1195	1135	325	85	86	20	100	100	0	1216	1182	329	91	95	20	100	98	0	0.987	0.962	0.947	1.014	2.191	0.902	0.715	80	418	2235	2141	-0.019	1110	1125	1050	1091	0
4	18	20	"PFD66991"	"oPFD66991"	18490	23980	100	175	184	52	83	85	31	92	78	0	294	296	49	92	95	20	100	100	0	0.455	0.495	0.488	0.448	1.885	0.494	0.533	80	508	294	305	-1.135	92	202	101	204	0
4	19	20	"PFM60502"	"oPFM60502"	18690	23980	110	2472	2212	792	81	83	21	100	100	0	2381	2212	577	90	92	15	100	100	0	1.044	1.004	1.059	0.934	1.758	1.088	0.787	80	536	4682	4253	0.062	2391	2291	2131	2122	0
4	20	20	"PFI17667"	"oPFI17667"	18880	23970	110	523	490	137	79	80	20	100	100	0	1042	971	343	89	91	17	98	97	0	0.466	0.466	0.451	0.491	2.407	0.421	0.402	80	518	1397	1293	-1.102	444	953	411	882	0
4	21	20	"PFF72456"	"oPFF72456"	19060	23980	120	979	939	362	77	79	20	100	99	0	787	721	268	87	89	17	94	94	0	1.289	1.360	1.308	1.229	2.484	1.431	0.712	120	588	1602	1496	0.366	902	700	862	634	0
4	22	20	"PFI17668"	"oPFI17668"	19240	23980	110	878	829	251	75	77	18	100	100	0	985	956	222	85	87	16	100	100	0	0.892	0.866	0.904	0.830	1.527	0.908	0.730	80	547	1703	1625	-0.165	803	900	754	871	0
4	1	21	"PFJ12799"	"oPFJ12799"	15250	24170	100	113	120	36	82	84	21	66	42	0	135	140	28	93	96	17	87	65	0	0.738	0.809	0.778	0.759	3.029	1.227	0.217	80	523	73	85	-0.438	31	42	38	47	0
4	2	21	"PFF72457"	"oPFF72457"	15450	24170	110	13356	12127	3190	82	86	22	100	100	0	6655	5782	2027	95	97	16	100	100	0	2.023	2.118	1.957	2.272	1.959	2.105	0.802	80	560	19834	17732	1.017	13274	6560	12045	5687	0
4	3	21	"PFF72459"	"oPFF72459"	15630	24170	90	446	506	265	85	91	38	100	98	0	327	328	103	97	102	28	98	98	0	1.570	1.823	1.913	1.643	2.056	2.167	0.638	52	387	591	652	0.650	361	230	421	231	0
4	4	21	"PFM60506"	"oPFM60506"	15810	24180	110	543	592	451	84	89	34	77	71	0	592	631	412	99	104	30	96	85	0	0.931	0.955	0.755	0.727	3.439	0.936	0.601	80	560	952	1040	-0.103	459	493	508	532	0
4	5	21	"PFL0067"	"oPFL0067"	16010	24170	110	1585	1499	531	87	90	24	100	100	0	653	608	208	99	103	27	100	98	0	2.704	2.774	2.784	2.856	2.125	3.042	0.683	80	544	2052	1921	1.435	1498	554	1412	509	0
4	6	21	"PFI17670"	"oPFI17670"	16200	24170	110	1640	1590	523	90	94	24	100	100	0	1453	1405	448	100	104	33	98	97	0	1.146	1.149	1.104	1.210	2.200	1.090	0.744	80	525	2903	2805	0.196	1550	1353	1500	1305	0
4	7	21	"PFI17672"	"oPFI17672"	16380	24170	110	757	763	206	90	95	27	100	100	0	438	441	97	103	107	32	100	98	0	1.991	1.991	1.981	1.989	1.575	2.110	0.759	80	558	1002	1011	0.994	667	335	673	338	0
4	8	21	"PFL0068"	"oPFL0068"	16590	24170	110	1375	1293	391	96	104	37	100	100	0	844	828	252	105	110	25	100	98	0	1.731	1.656	1.626	1.726	2.010	1.695	0.699	80	544	2018	1920	0.791	1279	739	1197	723	0
4	9	21	"PFL0070"	"oPFL0070"	16780	24170	110	2264	2144	760	96	104	39	100	100	0	1686	1510	609	107	114	33	100	100	0	1.373	1.460	1.451	1.499	2.038	1.427	0.769	80	551	3747	3451	0.457	2168	1579	2048	1403	0
4	10	21	"PFF72463"	"oPFF72463"	16970	24170	110	1414	1297	427	92	99	35	100	100	0	1392	1301	429	106	111	30	100	100	0	1.028	1.008	0.979	0.972	1.717	1.005	0.758	80	546	2608	2400	0.040	1322	1286	1205	1195	0
4	11	21	"PFD66995"	"oPFD66995"	17190	24170	150	110	124	46	92	98	29	39	25	0	124	129	32	106	112	37	29	5	0	1.000	1.391	1.200	1.203	3.904	1.904	0.143	156	786	36	55	0.000	18	18	32	23	-50
4	12	21	"PFL0074"	"oPFL0074"	17360	24170	110	2104	1958	639	88	92	25	100	100	0	2947	2813	642	101	105	20	100	100	0	0.708	0.690	0.710	0.653	1.520	0.717	0.819	80	463	4862	4582	-0.497	2016	2846	1870	2712	0
4	13	21	"PFJ12802"	"oPFJ12802"	17540	24170	110	567	523	148	90	92	23	100	100	0	1113	1082	221	100	103	19	100	100	0	0.471	0.441	0.443	0.413	1.637	0.406	0.764	80	530	1490	1415	-1.087	477	1013	433	982	0
4	14	21	"PFBL B0125"	"oPFBLOB0125"	17740	24170	110	520	507	143	88	91	24	100	100	0	527	521	93	97	101	19	100	100	0	1.005	0.988	1.012	0.938	1.550	1.075	0.731	80	565	862	843	0.007	432	430	419	424	0
4	15	21	"PFN0269"	"oPFN0269"	17930	24170	110	12118	10596	4072	92	95	24	100	100	0	7726	7033	1942	97	100	19	100	100	0	1.576	1.514	1.615	1.405	1.714	1.714	0.761	80	516	19655	17440	0.657	12026	7629	10504	6936	0
4	16	21	"PFD66996"	"oPFD66996"	18110	24160	110	1161	1110	298	89	91	23	100	100	0	1083	1014	330	95	99	19	100	97	0	1.085	1.111	1.085	1.243	2.369	1.097	0.765	80	536	2060	1940	0.118	1072	988	1021	919	0
4	17	21	"PFF72496"	"oPFF72496"	18310	24160	110	309	302	84	86	88	21	98	96	0	540	526	126	93	96	19	100	100	0	0.499	0.499	0.496	0.472	1.903	0.437	0.647	80	528	670	649	-1.003	223	447	216	433	0
4	18	21	"PFH0035"	"oPFH0035"	18490	24160	110	1537	1455	539	84	85	21	100	100	0	601	558	177	93	96	20	97	95	0	2.860	2.948	2.747	2.856	2.154	3.281	0.697	80	504	1961	1836	1.516	1453	508	1371	465	0
4	19	21	"PFL0139"	"oPFL0139"	18680	24160	110	1326	1252	339	82	83	20	100	100	0	1021	991	251	91	93	19	100	100	0	1.338	1.300	1.259	1.314	1.696	1.329	0.717	80	548	2174	2070	0.420	1244	930	1170	900	0
4	20	21	"PFBL B0173"	"oPFBLOB0173"	18870	24160	110	502	485	173	76	79	21	100	100	0	331	334	103	86	89	21	96	93	0	1.739	1.649	1.597	1.579	2.248	1.713	0.665	80	579	671	657	0.798	426	245	409	248	0
4	21	21	"PFI17720"	"oPFI17720"	19080	24170	110	101	107	29	76	78	20	60	37	0	127	129	26	84	87	20	82	51	0	0.581	0.689	0.849	0.863	3.465	1.370	0.074	80	551	68	76	-0.782	25	43	31	45	0
4	22	21	"PFG0054"	"oPFG0054"	19260	24160	110	4402	4104	1316	74	76	20	100	100	0	2925	2595	985	82	86	18	98	95	0	1.522	1.604	1.546	1.509	2.101	1.592	0.709	80	547	7171	6543	0.606	4328	2843	4030	2513	0
4	1	22	"PFN0287"	"oPFN0287"	15260	24360	110	728	670	197	81	83	20	100	100	0	375	358	107	93	94	16	100	98	0	2.294	2.223	2.177	2.260	1.881	2.287	0.750	80	592	929	854	1.198	647	282	589	265	0
4	2	22	"PFL0140"	"oPFL0140"	15450	24360	110	634	586	221	82	84	22	98	98	0	972	978	359	95	98	32	100	100	0	0.629	0.571	0.572	0.552	1.678	0.516	0.732	80	560	1429	1387	-0.668	552	877	504	883	0
4	3	22	"PFL0142"	"oPFL0142"	15640	24360	110	709	697	384	79	82	22	98	96	0	480	478	178	95	97	34	100	98	0	1.636	1.614	1.560	1.382	2.024	1.901	0.692	80	580	1015	1001	0.710	630	385	618	383	0
4	4	22	"PFL0144"	"oPFL0144"	15840	24360	100	709	672	187	81	84	21	100	100	0	476	463	112	95	98	21	100	100	0	1.648	1.606	1.597	1.582	1.506	1.715	0.742	80	484	1009	959	0.721	628	381	591	368	0
4	5	22	"PFJ12815"	"oPFJ12815"	16020	24360	110	1149	1106	352	83	85	22	100	100	0	972	966	209	96	98	21	100	100	0	1.217	1.176	1.164	1.121	1.453	1.209	0.786	80	544	1942	1893	0.283	1066	876	1023	870	0
4	6	22	"PFI17725"	"oPFI17725"	16220	24360	120	2827	2589	1183	84	87	22	99	98	0	4840	4467	1891	94	99	30	98	96	0	0.578	0.573	0.593	0.585	3.328	0.550	0.798	120	642	7489	6878	-0.791	2743	4746	2505	4373	0
4	7	22	"PFL0149"	"oPFL0149"	16400	24360	110	133	137	35	82	85	22	82	58	0	187	195	51	95	97	18	98	95	0	0.554	0.550	0.577	0.528	2.090	0.547	0.374	80	538	143	155	-0.851	51	92	55	100	0
4	8	22	"PFG0057"	"oPFG0057"	16600	24350	110	341	331	92	81	84	22	100	95	0	267	266	73	94	97	21	97	95	0	1.503	1.453	1.582	1.472	2.254	1.512	0.637	80	558	433	422	0.588	260	173	250	172	0
4	9	22	"PFF72505"	"oPFF72505"	16790	24360	100	93	99	28	80	82	20	38	20	0	352	338	72	94	96	21	100	100	0	0.050	0.078	0.092	0.094	2.498	0.057	0.062	80	494	271	263	-4.311	13	258	19	244	0
4	10	22	"PFM60543"	"oPFM60543"	16980	24350	110	1176	1089	365	79	81	20	100	100	0	924	849	298	93	95	18	100	100	0	1.320	1.336	1.341	1.428	2.333	1.303	0.769	80	536	1928	1766	0.401	1097	831	1010	756	0
4	11	22	"PFBL B0178"	"oPFBLOB0178"	17160	24360	110	277	276	104	79	82	20	96	91	0	4473	4211	1373	94	99	41	100	100	0	0.045	0.048	0.047	0.046	1.688	0.043	0.683	80	501	4577	4314	-4.467	198	4379	197	4117	0
4	12	22	"PFG0058"	"oPFG0058"	17350	24360	120	216	212	67	80	83	20	95	90	0	273	266	91	93	97	37	86	80	0	0.756	0.763	0.767	0.837	2.339	0.651	0.555	120	620	316	305	-0.404	136	180	132	173	0
4	13	22	"PFBL B0180"	"oPFBLOB0180"	17550	24360	120	221	211	71	80	83	20	90	86	0	262	255	73	92	94	16	95	93	0	0.829	0.804	0.806	0.740	2.154	0.811	0.614	120	635	311	294	-0.270	141	170	131	163	0
4	14	22	"PFBL B0182"	"oPFBLOB0182"	17740	24360	100	143	144	40	82	84	19	87	67	0	935	914	206	91	94	17	100	100	0	0.072	0.075	0.070	0.066	1.857	0.069	0.453	80	466	905	885	-3.790	61	844	62	823	0
4	15	22	"PFBL B0184"	"oPFBLOB0184"	17930	24360	120	559	517	234	83	84	21	95	93	0	543	523	192	90	93	18	97	95	0	1.051	1.002	0.990	0.905	2.758	1.064	0.730	120	640	929	867	0.071	476	453	434	433	0
4	16	22	"PFI17729"	"oPFI17729"	18120	24360	110	124	125	31	82	84	21	67	50	0	133	140	35	90	93	18	83	61	0	0.977	0.860	1.039	0.842	3.793	0.980	0.167	80	540	85	93	-0.034	42	43	43	50	0
4	17	22	"PFH0036"	"oPFH0036"	18300	24350	110	3170	2826	1161	81	84	22	100	100	0	2593	2455	922	91	107	161	95	93	0	1.235	1.161	1.142	1.115	2.411	1.152	0.740	80	558	5591	5109	0.304	3089	2502	2745	2364	0
4	18	22	"PFA32038"	"oPFA32038"	18500	24350	110	2308	2191	697	80	83	22	100	100	0	4375	3943	1229	91	107	157	98	97	0	0.520	0.548	0.557	0.559	2.013	0.472	0.727	80	498	6512	5963	-0.943	2228	4284	2111	3852	0
4	19	22	"EMPTY"	"EMPTY"	18650	24420	150	74	76	19	74	77	19	16	4	0	85	88	15	85	88	33	4	0	0	0.000	0.667	1.160	1.078	4.064	0.041	0.004	156	935	0	5	Error	0	0	2	3	-50
4	20	22	"EMPTY"	"EMPTY"	18840	24420	150	72	75	17	71	74	17	20	5	0	83	85	15	82	84	16	18	4	0	1.000	1.333	1.261	1.307	3.651	10.147	0.000	156	907	2	7	0.000	1	1	4	3	-50
4	21	22	"EMPTY"	"EMPTY"	19030	24430	150	72	74	18	72	74	18	14	3	0	79	80	13	82	84	16	6	1	0	0.000	-1.000	1.455	1.601	3.534	3.963	0.004	156	910	-3	0	Error	0	-3	2	-2	-50
4	22	22	"EMPTY"	"EMPTY"	19220	24430	150	71	74	17	72	74	18	16	4	0	78	80	13	81	84	18	7	0	0	0.333	-2.000	1.333	1.198	3.759	2.554	0.011	156	1089	-4	1	-1.585	-1	-3	2	-1	-50
5	1	1	"PFI0414"	"I5572_1"	1670	24930	130	173	176	44	73	74	16	100	98	0	282	298	74	84	85	16	100	100	0	0.505	0.481	0.470	0.462	1.684	0.449	0.678	120	730	298	317	-0.986	100	198	103	214	0
5	2	1	"PFI0486"	"I7438_2"	1850	24940	130	226	233	65	71	74	16	100	100	0	2951	2866	807	85	90	30	100	100	0	0.054	0.058	0.056	0.056	1.486	0.053	0.754	120	580	3021	2943	-4.209	155	2866	162	2781	0
5	3	1	"PFI0416"	"I5607_1"	2040	24940	150	116	119	33	73	75	17	79	57	0	136	143	39	85	89	28	79	39	0	0.843	0.793	0.802	0.784	2.710	0.518	0.196	156	704	94	104	-0.246	43	51	46	58	0
5	4	1	"PFI0237"	"I16933_1"	2230	24940	140	629	642	225	74	76	18	100	100	0	627	646	217	85	87	15	99	99	0	1.024	1.012	1.062	1.030	1.741	1.015	0.779	156	635	1097	1129	0.034	555	542	568	561	0
5	5	1	"PFI0401"	"I5180_2"	2420	24940	130	1233	1221	279	75	79	22	100	100	0	886	884	200	88	92	24	100	100	0	1.451	1.440	1.424	1.447	1.387	1.478	0.840	120	579	1956	1942	0.537	1158	798	1146	796	0
5	6	1	"PFI0236"	"I1689_2"	2610	24940	130	15965	15268	4137	77	83	31	100	100	0	7681	7420	1563	91	103	76	100	100	0	2.093	2.073	2.035	2.058	1.393	2.180	0.854	120	616	23478	22520	1.066	15888	7590	15191	7329	0
5	7	1	"PFJ0542"	"J667_1"	2810	24940	130	734	775	164	78	82	29	100	100	0	1228	1255	309	89	101	76	100	99	0	0.576	0.598	0.614	0.606	1.403	0.549	0.811	120	612	1795	1863	-0.796	656	1139	697	1166	0
5	8	1	"PFJ0005"	"J1011_3"	3000	24940	130	324	335	80	79	80	21	100	100	0	1119	1127	235	90	95	24	100	100	0	0.238	0.247	0.245	0.242	1.306	0.230	0.783	120	576	1274	1293	-2.070	245	1029	256	1037	0
5	9	1	"PFJ0310"	"J2896_1"	3190	24940	140	10224	9612	2944	79	82	23	100	100	0	6954	6449	2013	91	95	21	100	100	0	1.478	1.499	1.520	1.562	1.805	1.532	0.876	156	633	17008	15891	0.564	10145	6863	9533	6358	0
5	10	1	"PFJ0140"	"J17_1"	3380	24940	140	4291	4250	1402	81	86	26	100	100	0	6002	5750	1842	93	98	21	100	100	0	0.712	0.737	0.722	0.713	1.771	0.725	0.870	156	658	10119	9826	-0.489	4210	5909	4169	5657	0
5	11	1	"PFJ0200"	"J21_1"	3580	24930	130	1278	1264	184	82	87	26	100	100	0	1283	1306	326	95	99	21	100	100	0	1.007	0.976	1.004	1.004	1.409	0.951	0.836	120	585	2384	2393	0.010	1196	1188	1182	1211	0
5	12	1	"PFJ0215"	"J21_7"	3760	24940	140	4789	4458	1482	84	89	39	100	98	0	2454	2426	739	96	105	66	100	100	0	1.995	1.877	2.034	1.725	1.793	2.034	0.817	156	634	7063	6704	0.997	4705	2358	4374	2330	0
5	13	1	"PFJ0476"	"J53_48"	3960	24930	140	57429	53799	13460	88	94	40	100	100	22	20339	19849	7014	99	111	80	100	100	0	2.833	2.720	2.800	2.912	1.473	2.725	0.881	156	659	77581	73461	1.502	57341	20240	53711	19750	0
5	14	1	"PFJ0510"	"J58_2"	4150	24940	140	6703	6452	1845	86	90	25	100	100	0	3532	3611	1434	97	106	53	100	100	0	1.926	1.812	1.957	1.789	1.828	1.858	0.769	156	580	10052	9880	0.946	6617	3435	6366	3514	0
5	15	1	"PFJ0563"	"J70_2"	4330	24940	140	1539	1482	409	81	85	23	100	100	0	967	975	343	94	98	32	100	99	0	1.670	1.590	1.698	1.586	1.788	1.619	0.769	156	581	2331	2282	0.740	1458	873	1401	881	0
5	16	1	"PFJ0575"	"J73_12"	4520	24930	130	1808	1930	573	81	86	26	100	100	0	2546	2869	1342	94	103	49	100	100	0	0.704	0.666	0.704	0.701	1.569	0.556	0.656	120	544	4179	4624	-0.506	1727	2452	1849	2775	0
5	17	1	"PFJ0599"	"J85_3"	4700	24930	130	948	947	191	84	89	30	100	100	0	1028	1129	474	94	105	46	100	100	0	0.925	0.834	0.928	0.865	1.399	0.753	0.754	120	670	1798	1898	-0.112	864	934	863	1035	0
5	18	1	"PFJ0018"	"J109_5"	4910	24930	140	284	291	80	81	85	24	99	99	0	255	273	91	92	99	36	99	96	0	1.245	1.160	1.190	1.184	1.771	1.128	0.569	156	715	366	391	0.317	203	163	210	181	0
5	19	1	"PFJ0181"	"J198_5"	5090	24930	130	14470	14016	3617	84	88	30	100	100	0	10151	10020	2707	95	109	73	100	100	0	1.431	1.404	1.444	1.408	1.386	1.449	0.824	120	580	24442	23857	0.517	14386	10056	13932	9925	0
5	20	1	"PFJ0227"	"J227_2"	5280	24920	130	489	499	102	84	89	30	100	100	0	385	435	181	94	104	65	100	97	0	1.392	1.217	1.333	1.295	1.606	1.131	0.597	120	661	696	756	0.477	405	291	415	341	0
5	21	1	"PFJ0246"	"J242_1"	5490	24930	130	132	139	43	86	92	51	43	8	0	144	165	79	96	105	68	30	10	0	0.958	0.768	0.857	0.876	2.532	0.621	0.373	120	598	94	122	-0.061	46	48	53	69	0
5	22	1	"PFJ0280"	"J268_1"	5670	24930	140	1760	1715	493	80	85	44	100	98	0	2070	2077	569	91	99	59	100	100	0	0.849	0.823	0.870	0.782	1.633	0.822	0.868	156	816	3659	3621	-0.236	1680	1979	1635	1986	0
5	1	2	"PFJ0322"	"J309_17"	1680	25120	130	784	797	121	74	75	18	100	100	0	764	801	225	87	88	15	100	100	0	1.049	1.013	1.066	1.040	1.399	0.981	0.790	120	592	1387	1437	0.069	710	677	723	714	0
5	2	2	"PFJ0363"	"J373_1"	1860	25120	130	749	787	194	75	78	17	100	100	0	626	662	189	87	91	25	100	100	0	1.250	1.238	1.270	1.257	1.475	1.250	0.784	120	474	1213	1287	0.322	674	539	712	575	0
5	3	2	"PFN0173"	"N132_113"	2060	25120	140	1234	1221	470	77	82	40	100	97	0	1570	1616	692	89	98	51	100	100	0	0.781	0.749	0.801	0.720	1.766	0.711	0.785	156	472	2638	2671	-0.356	1157	1481	1144	1527	0
5	4	2	"PFN0184"	"N132_132"	2250	25120	130	223	221	53	80	83	24	100	98	0	661	726	284	92	98	30	100	100	0	0.251	0.222	0.254	0.219	1.691	0.178	0.583	120	442	712	775	-1.992	143	569	141	634	0
5	5	2	"PFN0186"	"N132_136"	2430	25110	130	4139	4142	723	81	85	24	100	100	0	2341	2486	925	94	102	35	100	100	0	1.806	1.698	1.825	1.776	1.501	1.703	0.759	120	490	6305	6453	0.853	4058	2247	4061	2392	0
5	6	2	"PFN0203"	"N132_171"	2630	25110	130	1375	1414	336	82	86	28	100	100	0	625	683	252	94	110	83	100	99	0	2.435	2.261	2.493	2.349	1.547	2.538	0.684	120	499	1824	1921	1.284	1293	531	1332	589	0
5	7	2	"PFN0208"	"N132_178"	2820	25110	130	3073	3127	601	81	85	25	100	100	0	1714	1755	524	94	104	43	100	100	0	1.847	1.834	1.935	1.919	1.525	1.901	0.828	120	482	4612	4707	0.885	2992	1620	3046	1661	0
5	8	2	"PFN0211"	"N132_181"	3010	25110	130	613	608	132	81	84	25	100	100	0	401	411	107	93	100	29	100	99	0	1.727	1.657	1.682	1.709	1.592	1.775	0.737	120	469	840	845	0.788	532	308	527	318	0
5	9	2	"PFN0362"	"N135_24"	3200	25110	130	2123	2077	389	82	84	21	100	100	0	1969	2008	444	93	100	27	100	100	0	1.088	1.042	1.081	1.053	1.366	1.038	0.839	120	428	3917	3910	0.122	2041	1876	1995	1915	0
5	10	2	"PFN0373"	"N136_4"	3390	25110	130	597	615	148	86	95	57	100	100	0	1134	1146	307	97	110	56	100	100	0	0.493	0.504	0.513	0.503	1.439	0.466	0.759	120	413	1548	1578	-1.021	511	1037	529	1049	0
5	11	2	"PFN0401"	"N137_50"	3590	25110	130	1201	1191	230	86	95	57	100	100	0	907	927	305	98	109	54	100	100	0	1.378	1.333	1.398	1.399	1.517	1.365	0.803	120	404	1924	1934	0.463	1115	809	1105	829	0
5	12	2	"PFN0423"	"N138_31"	3770	25110	130	210	212	46	84	90	44	96	80	0	210	229	83	97	109	80	80	21	0	1.115	0.970	1.074	1.042	1.912	0.858	0.530	120	438	239	260	0.157	126	113	128	132	0
5	13	2	"PFN0433"	"N138_45"	3970	25110	130	330	342	69	89	95	46	100	100	0	417	455	155	102	121	96	100	95	0	0.765	0.717	0.760	0.738	1.453	0.633	0.671	120	444	556	606	-0.386	241	315	253	353	0
5	14	2	"PFN0409"	"N138_104"	4150	25110	130	476	484	103	87	91	26	100	100	0	651	698	235	100	111	62	100	100	0	0.706	0.664	0.719	0.680	1.536	0.595	0.709	120	389	940	995	-0.502	389	551	397	598	0
5	15	2	"PFN0534"	"N143_18"	4350	25110	140	447	444	116	84	88	26	99	99	0	447	455	165	97	103	36	100	99	0	1.037	1.006	1.064	1.029	1.564	0.936	0.703	156	418	713	718	0.053	363	350	360	358	0
5	16	2	"PFN0540"	"N143_29"	4530	25110	140	1450	1407	376	86	92	31	100	100	0	823	850	320	98	113	55	100	98	0	1.881	1.757	1.953	1.830	1.651	1.743	0.764	156	380	2089	2073	0.912	1364	725	1321	752	0
5	17	2	"PFN0556"	"N143_56"	4660	25160	150	95	115	119	88	94	30	27	10	0	110	128	94	100	110	46	14	5	0	0.700	0.964	0.956	1.113	3.252	0.872	0.229	156	556	17	55	-0.515	7	10	27	28	-50
5	18	2	"PFN0562"	"N143_66"	4910	25110	130	962	994	212	90	95	29	100	100	0	1231	1336	496	101	113	57	100	100	0	0.772	0.732	0.791	0.755	1.440	0.654	0.734	120	539	2002	2139	-0.374	872	1130	904	1235	0
5	19	2	"PFN0608"	"N147_16"	5090	25120	150	140	142	36	89	93	27	74	42	0	177	191	64	99	118	84	42	8	0	0.654	0.576	0.637	0.576	2.509	0.331	0.264	156	464	129	145	-0.613	51	78	53	92	-50
5	20	2	"PFN0623"	"N148_7"	5300	25110	140	381	380	100	88	92	26	99	98	0	298	307	98	98	109	65	98	85	0	1.465	1.397	1.540	1.430	1.629	1.400	0.680	156	450	493	501	0.551	293	200	292	209	0
5	21	2	"PFN0714"	"N151_50"	5480	25110	130	21001	20926	3459	89	98	63	100	100	0	11650	11724	2677	98	131	186	100	100	0	1.810	1.792	1.858	1.819	1.338	1.841	0.855	120	419	32464	32463	0.856	20912	11552	20837	11626	0
5	22	2	"PFN0723"	"N152_1"	5660	25110	130	854	868	181	86	93	56	100	100	0	1210	1227	249	96	122	164	100	99	0	0.689	0.691	0.700	0.693	1.359	0.657	0.808	120	551	1882	1913	-0.537	768	1114	782	1131	0
5	1	3	"PFN0727"	"N152_17"	1670	25310	140	369	367	118	73	75	18	99	98	0	398	402	130	85	88	15	99	99	0	0.946	0.927	0.946	0.923	1.782	0.915	0.781	156	705	609	611	-0.081	296	313	294	317	0
5	2	3	"PFN0735"	"N153_15"	1870	25300	130	621	642	128	75	78	18	100	100	0	573	604	179	88	89	15	100	100	0	1.126	1.099	1.141	1.125	1.468	1.036	0.734	120	478	1031	1083	0.171	546	485	567	516	0
5	3	3	"PFN0750"	"N155_14"	2050	25300	130	2711	2835	741	78	83	42	100	100	0	1923	2034	661	90	101	73	100	100	0	1.436	1.418	1.433	1.447	1.416	1.406	0.810	120	470	4466	4701	0.523	2633	1833	2757	1944	0
5	4	3	"PFN0757"	"N155_25"	2250	25300	130	779	802	186	79	84	42	100	100	0	917	971	264	91	105	73	100	100	0	0.847	0.822	0.826	0.832	1.320	0.777	0.836	120	510	1526	1603	-0.239	700	826	723	880	0
5	5	3	"PFB0217"	"B567"	2440	25300	130	249	256	57	77	80	22	100	100	0	503	542	166	91	98	31	100	100	0	0.417	0.397	0.416	0.395	1.587	0.354	0.655	120	524	584	630	-1.260	172	412	179	451	0
5	6	3	"PFB0221"	"B573"	2630	25290	130	1004	1045	309	77	81	22	100	100	0	1132	1297	597	90	99	48	100	100	0	0.890	0.802	0.888	0.834	1.521	0.748	0.705	120	522	1969	2175	-0.169	927	1042	968	1207	0
5	7	3	"PFB0223"	"B577"	2820	25290	130	1143	1191	338	78	83	27	100	100	0	868	937	313	91	105	58	100	99	0	1.371	1.316	1.432	1.347	1.564	1.368	0.769	120	540	1842	1959	0.455	1065	777	1113	846	0
5	8	3	"PFB0225"	"B583"	3020	25290	130	1419	1457	410	78	121	618	100	57	0	1737	1775	445	91	123	452	99	97	0	0.815	0.819	0.834	0.816	1.404	0.859	0.758	120	520	2987	3063	-0.296	1341	1646	1379	1684	0
5	9	3	"PFB0227"	"B587"	3210	25290	130	998	1021	233	78	121	635	90	8	0	687	701	156	91	119	464	87	3	0	1.544	1.546	1.597	1.556	1.379	1.591	0.833	120	491	1516	1553	0.626	920	596	943	610	0
5	10	3	"PFB0229"	"B590"	3400	25280	150	96	98	25	79	90	64	3	0	0	111	118	36	93	106	62	10	2	0	0.944	0.760	0.946	0.773	3.606	1.205	0.012	156	473	35	44	-0.082	17	18	19	25	-50
5	11	3	"PFB0246"	"B618"	3570	25290	150	89	94	25	82	93	69	1	0	0	100	105	29	94	106	64	6	1	0	1.167	1.091	1.176	1.024	3.792	0.920	0.142	156	402	13	23	0.222	7	6	12	11	-50
5	12	3	"PFB0256"	"B634"	3750	25290	150	97	102	29	82	85	22	39	17	0	107	116	40	96	100	29	23	9	0	1.364	1.000	1.458	1.408	3.697	0.677	0.081	156	484	26	40	0.447	15	11	20	20	-50
5	13	3	"PFB0259"	"B64"	3970	25290	130	484	495	100	82	86	24	100	100	0	1799	1855	443	96	103	34	100	100	0	0.236	0.235	0.235	0.235	1.384	0.216	0.829	120	495	2105	2172	-2.083	402	1703	413	1759	0
5	14	3	"PFB0262"	"B645"	4150	25290	150	111	113	28	83	87	24	54	23	0	127	132	33	96	101	25	59	22	0	0.903	0.833	0.943	0.839	3.813	0.702	0.094	156	514	59	66	-0.147	28	31	30	36	-50
5	15	3	"PFB0270"	"B664"	4340	25300	130	135	133	33	84	88	26	72	48	0	185	197	53	96	101	25	99	93	0	0.573	0.485	0.545	0.455	2.529	0.480	0.319	120	495	140	150	-0.803	51	89	49	101	0
5	16	3	"PFB0273"	"B667"	4540	25290	130	600	604	94	83	88	28	100	100	0	550	568	157	96	101	26	100	100	0	1.139	1.104	1.173	1.143	1.496	1.098	0.756	120	409	971	993	0.187	517	454	521	472	0
5	17	3	"PFC0002"	"C101"	4730	25300	130	350	357	92	84	88	24	100	99	0	715	769	235	96	101	33	100	100	0	0.430	0.406	0.435	0.401	1.538	0.382	0.732	120	460	885	946	-1.219	266	619	273	673	0
5	18	3	"PFC0006"	"C113"	4920	25300	130	138	142	34	83	85	22	87	65	0	318	365	158	94	102	48	100	99	0	0.246	0.218	0.235	0.212	2.081	0.168	0.377	120	493	279	330	-2.026	55	224	59	271	0
5	19	3	"PFC0009"	"C116"	5120	25290	140	711	713	194	83	86	23	100	100	0	533	556	198	92	100	44	100	98	0	1.424	1.358	1.494	1.371	1.658	1.351	0.713	156	420	1069	1094	0.510	628	441	630	464	0
5	20	3	"PFC0011"	"C118"	5290	25290	150	132	135	35	83	87	23	78	52	0	153	162	47	92	98	22	92	69	0	0.803	0.743	0.868	0.764	2.348	0.710	0.333	156	367	110	122	-0.316	49	61	52	70	-50
5	21	3	"PFC0013"	"C122"	5470	25290	150	95	102	31	86	92	38	17	3	0	107	115	32	95	121	165	0	0	0	0.750	0.800	1.000	0.930	3.491	0.127	0.059	156	497	21	36	-0.415	9	12	16	20	-50
5	22	3	"PFC0015"	"C125"	5680	25290	130	1106	1089	266	82	85	22	100	100	0	1282	1288	257	94	102	59	100	100	0	0.862	0.843	0.869	0.834	1.387	0.824	0.831	120	621	2212	2201	-0.214	1024	1188	1007	1194	0
5	1	4	"PFC0035"	"C162"	1690	25480	130	840	845	163	74	78	19	100	100	0	1232	1258	300	86	88	16	100	100	0	0.668	0.658	0.677	0.660	1.346	0.623	0.828	120	599	1912	1943	-0.581	766	1146	771	1172	0
5	2	4	"PFC0037"	"C164"	1890	25480	130	321	328	71	75	78	20	100	100	0	381	399	110	89	90	15	100	100	0	0.842	0.816	0.846	0.834	1.548	0.768	0.732	120	492	538	563	-0.247	246	292	253	310	0
5	3	4	"PFC0039"	"C171"	2070	25480	130	564	568	136	74	78	24	100	100	0	449	459	111	89	96	63	100	99	0	1.361	1.335	1.368	1.335	1.371	1.371	0.791	120	485	850	864	0.445	490	360	494	370	0
5	4	4	"PFC0042"	"C179"	2260	25480	130	341	361	223	74	77	17	100	100	0	484	508	159	88	91	17	100	100	0	0.674	0.683	0.670	0.657	1.475	0.764	0.537	120	531	663	707	-0.569	267	396	287	420	0
5	5	4	"PFC0044"	"C180"	2460	25480	130	325	337	80	75	78	18	100	100	0	367	383	122	89	90	16	100	100	0	0.899	0.891	0.989	0.914	1.535	0.839	0.715	120	541	528	556	-0.153	250	278	262	294	0
5	6	4	"PFC0046"	"C184"	2640	25480	130	285	284	52	75	78	18	100	100	0	209	226	81	89	94	42	97	80	0	1.750	1.526	1.727	1.686	1.788	1.493	0.552	120	528	330	346	0.807	210	120	209	137	0
5	7	4	"PFD0183"	"D23156_27"	2830	25480	130	784	827	223	76	80	26	100	100	0	819	843	268	88	96	42	100	99	0	0.969	0.995	1.028	1.021	1.463	0.933	0.780	120	510	1439	1506	-0.046	708	731	751	755	0
5	8	4	"PFD0186"	"D23156_40"	3020	25480	140	668	647	185	77	115	589	50	0	0	683	691	247	91	118	431	87	4	0	0.998	0.950	1.038	0.959	1.585	1.510	0.295	156	572	1183	1170	-0.002	591	592	570	600	0
5	9	4	"PFD0190"	"D2337_1"	3220	25480	130	207	212	50	75	120	647	0	0	0	313	321	74	90	115	472	1	0	0	0.592	0.593	0.595	0.577	1.619	0.530	0.664	120	474	355	368	-0.757	132	223	137	231	0
5	10	4	"PFD0198"	"D23657_2"	3380	25490	150	96	98	26	77	82	40	19	1	0	107	114	34	90	93	35	21	9	0	1.118	0.875	1.144	1.272	3.758	0.328	0.021	156	506	36	45	0.160	19	17	21	24	-50
5	11	4	"PFD0208"	"D25498_1"	3590	25470	150	86	90	24	78	83	43	10	1	0	101	107	25	91	94	37	15	2	0	0.800	0.750	1.167	1.043	3.222	3.465	0.004	156	434	18	28	-0.322	8	10	12	16	-50
5	12	4	"PFD0213"	"D2660_1"	3770	25480	150	90	94	23	80	83	22	32	11	0	104	108	23	93	98	41	12	1	0	0.909	0.933	1.200	1.163	4.075	2.186	0.021	156	466	21	29	-0.138	10	11	14	15	-50
5	13	4	"PFD0248"	"D33539_109"	3970	25480	140	549	534	173	80	84	23	99	98	0	544	537	153	94	98	40	100	99	0	1.042	1.025	1.037	0.979	1.771	1.033	0.786	156	493	919	897	0.060	469	450	454	443	0
5	14	4	"PFD0250"	"D33539_15"	4160	25480	130	326	349	88	81	84	22	100	100	0	680	702	196	94	96	16	100	100	0	0.418	0.441	0.440	0.439	1.411	0.407	0.790	120	497	831	876	-1.258	245	586	268	608	0
5	15	4	"PFD0252"	"D33539_17"	4360	25480	130	151	154	28	81	84	24	95	83	0	475	499	156	94	99	23	100	100	0	0.184	0.180	0.181	0.177	1.652	0.145	0.472	120	505	451	478	-2.444	70	381	73	405	0
5	16	4	"PFD0256"	"D33539_23"	4530	25480	130	520	529	112	82	86	26	100	100	0	520	536	147	95	101	29	100	100	0	1.031	1.014	1.080	1.034	1.466	0.959	0.763	120	523	863	888	0.043	438	425	447	441	0
5	17	4	"PFD0259"	"D33539_28"	4740	25480	130	1158	1217	313	82	86	24	100	100	0	1681	1769	595	95	99	23	100	100	0	0.678	0.678	0.733	0.689	1.439	0.615	0.765	120	555	2662	2809	-0.560	1076	1586	1135	1674	0
5	18	4	"PFD0261"	"D33539_3"	4940	25490	150	105	108	28	83	88	26	44	17	0	120	130	41	94	98	19	56	32	0	0.846	0.694	0.929	0.977	4.005	0.771	0.129	156	637	48	61	-0.241	22	26	25	36	-50
5	19	4	"PFD0277"	"D33539_63"	5130	25480	130	909	906	198	77	80	21	100	100	0	749	816	299	89	90	16	100	100	0	1.261	1.140	1.287	1.184	1.529	1.095	0.701	120	399	1492	1556	0.334	832	660	829	727	0
5	20	4	"PFD0281"	"D33539_69"	5290	25490	150	110	115	35	78	81	22	64	41	0	118	130	56	87	90	19	69	41	0	1.032	0.860	0.986	1.010	2.674	0.609	0.232	156	399	63	80	0.046	32	31	37	43	-50
5	21	4	"PFD0283"	"D33539_74"	5470	25490	150	101	107	30	80	84	24	45	22	0	109	120	46	90	94	18	52	26	0	1.105	0.900	1.008	0.978	3.476	0.787	0.183	156	538	40	57	0.144	21	19	27	30	-50
5	22	4	"PFD0286"	"D33539_85"	5690	25470	130	794	814	189	80	83	23	100	100	0	823	825	168	92	94	17	100	100	0	0.977	1.001	1.017	0.998	1.316	1.004	0.852	120	654	1445	1467	-0.034	714	731	734	733	0
5	1	5	"PFD0288"	"D33539_87"	1690	25670	130	309	308	52	74	76	19	100	100	0	378	385	94	86	88	18	100	100	0	0.805	0.783	0.799	0.799	1.484	0.740	0.764	120	660	527	533	-0.313	235	292	234	299	0
5	2	5	"PFD0292"	"D33539_97"	1890	25660	130	116	117	28	74	77	19	76	53	0	121	132	36	88	90	16	82	51	0	1.273	0.977	0.959	1.082	2.842	0.909	0.250	120	538	75	87	0.348	42	33	43	44	0
5	3	5	"PFD0343"	"D40381_1"	2080	25660	130	154	155	32	72	75	18	97	91	0	187	191	46	88	89	14	98	97	0	0.828	0.806	0.769	0.788	1.825	0.767	0.538	120	523	181	186	-0.272	82	99	83	103	0
5	4	5	"PFD0345"	"D4043_2"	2260	25670	130	430	432	118	74	76	18	100	100	0	541	549	112	87	88	13	100	100	0	0.784	0.775	0.825	0.749	1.503	0.795	0.757	120	495	810	820	-0.351	356	454	358	462	0
5	5	5	"PFD0355"	"D42243_17"	2440	25690	150	94	96	26	75	78	19	47	19	0	103	116	42	88	90	15	49	32	0	1.267	0.750	0.947	1.051	3.773	0.677	0.148	156	576	34	49	0.341	19	15	21	28	-50
5	6	5	"PFD0362"	"D42243_29"	2650	25680	150	100	108	34	76	81	30	44	16	0	106	118	46	89	93	23	37	13	0	1.412	1.103	1.348	1.387	4.359	1.243	0.238	156	626	41	61	0.497	24	17	32	29	-50
5	7	5	"PFD0367"	"D42243_37"	2840	25660	130	5043	5042	1005	75	81	32	100	100	0	2187	2232	711	88	94	34	100	100	0	2.367	2.317	2.434	2.428	1.520	2.372	0.823	120	511	7067	7111	1.243	4968	2099	4967	2144	0
5	8	5	"PFD0369"	"D42243_39"	3030	25670	130	1706	1715	316	75	77	18	100	100	0	775	785	152	87	89	13	100	100	0	2.371	2.350	2.487	2.351	1.343	2.520	0.851	120	505	2319	2338	1.245	1631	688	1640	698	0
5	9	5	"PFE0400"	"E2667_1"	3220	25670	130	145	146	32	77	79	18	93	84	0	189	197	44	90	90	13	100	100	0	0.687	0.645	0.694	0.617	1.974	0.622	0.444	120	507	167	176	-0.542	68	99	69	107	0
5	10	5	"PFE0403"	"E26771_1"	3420	25660	130	1894	1971	574	78	80	19	100	100	0	1581	1593	379	91	91	15	100	100	0	1.219	1.260	1.312	1.250	1.391	1.316	0.855	120	460	3306	3395	0.285	1816	1490	1893	1502	0
5	11	5	"PFE0405"	"E26771_4"	3600	25660	130	574	582	152	77	79	19	100	100	0	497	501	122	90	91	15	100	100	0	1.221	1.229	1.264	1.236	1.400	1.249	0.821	120	467	904	916	0.288	497	407	505	411	0
5	12	5	"PFE0408"	"E26934_1"	3790	25660	130	1502	1492	358	77	79	20	100	100	0	906	881	204	92	95	36	99	99	0	1.751	1.793	1.758	1.857	1.645	1.844	0.850	120	469	2239	2204	0.808	1425	814	1415	789	0
5	13	5	"PFE0411"	"E27042_1"	3980	25660	150	99	102	29	82	85	24	37	14	0	107	114	32	94	99	37	25	6	0	1.308	1.000	0.866	0.969	3.879	0.422	0.117	156	562	30	40	0.387	17	13	20	20	-50
5	14	5	"PFE0415"	"E27173_1"	4170	25670	130	317	314	62	81	83	22	100	100	0	287	304	80	93	95	21	100	100	0	1.216	1.104	1.205	1.124	1.559	1.120	0.687	120	479	430	444	0.283	236	194	233	211	0
5	15	5	"PFE0439"	"E27723_18"	4350	25670	120	2163	2245	557	79	81	19	100	100	0	1436	1540	491	92	94	15	100	100	0	1.551	1.496	1.578	1.526	1.409	1.516	0.811	120	445	3428	3614	0.633	2084	1344	2166	1448	0
5	16	5	"PFE0443"	"E27723_9"	4540	25670	140	217	223	61	80	83	22	98	96	0	189	195	61	95	98	22	96	87	0	1.457	1.430	1.395	1.527	2.173	1.406	0.500	156	541	231	243	0.543	137	94	143	100	0
5	17	5	"PFE0446"	"E27742_6"	4730	25670	120	188	193	45	83	88	26	99	92	0	230	245	77	97	101	24	99	98	0	0.789	0.743	0.810	0.769	1.887	0.628	0.533	120	529	238	258	-0.341	105	133	110	148	0
5	18	5	"PFE0452"	"E28056_1"	4950	25680	80	138	135	30	89	94	30	71	28	0	142	162	58	96	102	24	76	44	0	1.065	0.697	0.994	0.976	3.130	0.698	0.140	52	268	95	112	0.091	49	46	46	66	0
5	19	5	"PFE0454"	"E28350_1"	5110	25670	130	215	219	52	76	80	22	100	100	0	251	259	53	89	92	30	100	100	0	0.858	0.841	0.799	0.819	1.613	0.829	0.650	120	461	301	313	-0.221	139	162	143	170	0
5	20	5	"PFE0458"	"E28462_2"	5300	25670	140	146	146	39	72	75	18	94	84	0	153	153	37	84	88	31	86	58	0	1.072	1.072	1.085	1.076	2.118	1.054	0.487	156	433	143	143	0.101	74	69	74	69	0
5	21	5	"PFE0487"	"E29895_1"	5490	25670	130	129	132	28	76	78	18	93	73	0	137	146	36	87	89	16	93	80	0	1.060	0.949	1.011	1.057	2.329	0.911	0.327	120	466	103	115	0.084	53	50	56	59	0
5	22	5	"PFE0491"	"E29931_3"	5680	25670	130	249	254	72	77	79	20	99	99	0	395	399	77	89	91	15	100	100	0	0.562	0.571	0.572	0.551	1.568	0.585	0.686	120	634	478	487	-0.831	172	306	177	310	0
5	1	6	"PFE0494"	"E30210_1"	1680	25860	130	473	477	138	72	74	18	100	100	0	380	392	82	85	87	18	100	100	0	1.359	1.319	1.296	1.279	1.453	1.394	0.813	120	631	696	712	0.443	401	295	405	307	0
5	2	6	"PFE0498"	"E3038_3"	1880	25860	140	119	125	38	72	75	18	83	59	0	140	144	37	86	87	14	91	80	0	0.870	0.914	0.948	0.917	2.727	0.966	0.295	156	564	101	111	-0.200	47	54	53	58	0
5	3	6	"PFE0502"	"E3185_4"	2070	25860	120	334	354	94	71	74	18	100	100	0	461	474	94	87	88	13	100	100	0	0.703	0.731	0.723	0.716	1.476	0.733	0.771	120	495	637	670	-0.508	263	374	283	387	0
5	4	6	"PFE0504"	"E3185_6"	2270	25860	130	149	151	43	72	74	17	94	84	0	1289	1321	223	87	88	14	100	100	0	0.064	0.064	0.065	0.058	1.764	0.057	0.580	120	501	1279	1313	-3.964	77	1202	79	1234	0
5	5	6	"PFE0525"	"E3552_1"	2450	25850	130	613	617	140	74	76	18	100	100	0	873	882	234	87	89	13	100	100	0	0.686	0.683	0.693	0.707	1.550	0.637	0.819	120	460	1325	1338	-0.544	539	786	543	795	0
5	6	6	"PFE0531"	"E3831_2"	2640	25870	100	99	101	28	76	79	19	55	26	0	113	129	49	88	90	14	60	45	0	0.920	0.610	0.851	0.933	3.654	0.435	0.118	80	374	48	66	-0.120	23	25	25	41	0
5	7	6	"PFE0534"	"E390_1"	2830	25860	130	105	110	34	74	80	30	50	16	0	262	289	101	88	91	24	100	100	0	0.178	0.179	0.184	0.162	2.422	0.144	0.193	120	546	205	237	-2.489	31	174	36	201	0
5	8	6	"PFE0539"	"E4159_1"	3020	25850	130	415	428	105	74	77	22	100	100	0	364	361	76	88	89	15	100	99	0	1.236	1.297	1.282	1.300	1.571	1.379	0.732	120	532	617	627	0.305	341	276	354	273	0
5	9	6	"PFE0542"	"E4247_1"	3210	25850	130	810	814	177	77	79	18	100	100	0	1134	1104	185	88	89	13	100	100	0	0.701	0.725	0.720	0.720	1.378	0.719	0.861	120	518	1779	1753	-0.513	733	1046	737	1016	0
5	10	6	"PFE0547"	"E4295_1"	3400	25850	130	302	311	83	77	80	19	100	100	0	335	329	71	90	91	14	100	99	0	0.918	0.979	1.007	0.971	1.623	1.019	0.705	120	504	470	473	-0.123	225	245	234	239	0
5	11	6	"PFF0499"	"F2457_1"	3580	25850	150	98	104	31	76	79	19	54	32	0	111	114	28	91	92	15	56	27	0	1.100	1.217	1.333	1.298	3.196	1.657	0.088	156	597	42	51	0.138	22	20	28	23	-50
5	12	6	"PFF0505"	"F24631_2"	3790	25850	130	461	465	116	78	80	19	100	100	0	997	995	171	92	95	17	100	100	0	0.423	0.429	0.435	0.414	1.426	0.437	0.792	120	560	1288	1290	-1.241	383	905	387	903	0
5	13	6	"PFF0507"	"F246_1"	3950	25840	90	111	117	38	84	88	25	50	15	0	140	147	37	98	102	22	76	46	0	0.643	0.673	0.789	0.769	4.023	0.657	0.203	52	334	69	82	-0.637	27	42	33	49	0
5	14	6	"PFF0509"	"F24843_2"	4170	25850	130	606	590	151	84	87	23	100	100	0	659	681	180	95	100	25	100	100	0	0.926	0.863	0.926	0.850	1.515	0.874	0.758	120	522	1086	1092	-0.112	522	564	506	586	0
5	15	6	"PFF0513"	"F25069_1"	4340	25860	150	93	99	32	81	83	19	36	17	0	105	116	42	95	98	19	39	13	0	1.200	0.857	1.250	1.127	3.922	0.602	0.068	156	522	22	39	0.263	12	10	18	21	-50
5	16	6	"PFF0515"	"F25114_1"	4550	25850	130	1401	1418	343	81	84	22	100	100	0	793	903	469	97	99	17	100	100	0	1.897	1.659	1.891	1.745	1.479	1.553	0.734	120	498	2016	2143	0.923	1320	696	1337	806	0
5	17	6	"PFF0554"	"F26408_1"	4740	25850	130	1799	1795	407	84	99	154	100	100	0	1881	1957	708	97	110	147	100	99	0	0.961	0.920	0.982	0.956	1.493	0.863	0.792	120	521	3499	3571	-0.057	1715	1784	1711	1860	0
5	18	6	"PFF0556"	"F26422_2"	4930	25850	120	334	332	71	82	85	22	100	99	0	841	920	298	94	97	17	100	100	0	0.337	0.303	0.325	0.302	1.548	0.263	0.684	120	493	999	1076	-1.568	252	747	250	826	0
5	19	6	"PFF0558"	"F26666_3"	5110	25850	120	723	742	194	78	80	19	100	100	0	3813	3757	894	90	95	33	100	100	0	0.173	0.181	0.180	0.179	1.477	0.169	0.818	120	444	4368	4331	-2.529	645	3723	664	3667	0
5	20	6	"PFF0560"	"F26774_1"	5300	25850	130	1354	1366	322	74	76	18	100	100	0	961	983	243	88	92	32	100	100	0	1.466	1.444	1.596	1.440	1.479	1.564	0.755	120	481	2153	2187	0.552	1280	873	1292	895	0
5	21	6	"PFF0563"	"F27064_1"	5490	25850	130	548	568	139	77	78	18	100	100	0	856	954	376	89	91	16	100	100	0	0.614	0.568	0.627	0.581	1.559	0.492	0.651	120	487	1238	1356	-0.703	471	767	491	865	0
5	22	6	"PFF0568"	"F27351_1"	5680	25850	120	142	148	34	77	80	21	95	80	0	573	582	133	90	92	16	100	100	0	0.135	0.144	0.142	0.136	1.669	0.124	0.491	120	523	548	563	-2.894	65	483	71	492	0
5	1	7	"PFF0597"	"F28584_1"	1700	26040	120	96	99	27	70	73	18	60	38	0	116	117	24	84	86	14	74	51	0	0.813	0.879	0.953	1.024	3.358	1.399	0.086	120	525	58	62	-0.300	26	32	29	33	0
5	2	7	"PFF0599"	"F28782_1"	1880	26040	120	901	935	242	74	75	18	100	100	0	894	890	188	87	89	15	100	100	0	1.025	1.072	1.084	1.070	1.376	1.101	0.883	120	445	1634	1664	0.035	827	807	861	803	0
5	3	7	"PFF0601"	"F28897_1"	2070	26040	120	910	901	224	73	74	16	100	100	0	1052	1040	149	88	88	13	100	100	0	0.868	0.870	0.897	0.843	1.381	0.907	0.856	120	464	1801	1780	-0.204	837	964	828	952	0
5	4	7	"PFF0611"	"F29309_1"	2260	26040	130	370	380	112	72	74	16	100	100	0	288	301	61	87	88	13	100	100	0	1.483	1.439	1.459	1.400	1.633	1.572	0.715	120	536	499	522	0.568	298	201	308	214	0
5	5	7	"PFF0617"	"F29473_1"	2480	26040	150	90	91	24	76	77	17	43	18	0	105	109	26	88	89	13	57	29	0	0.824	0.714	0.885	0.979	3.314	1.162	0.073	156	550	31	36	-0.280	14	17	15	21	-50
5	6	7	"PFF0622"	"F29632_5"	2650	26040	130	1117	1081	269	76	78	19	100	100	0	786	837	273	88	89	13	100	100	0	1.491	1.342	1.452	1.356	1.520	1.380	0.743	120	441	1739	1754	0.577	1041	698	1005	749	0
5	7	7	"PFF0646"	"F30537_4"	2830	26040	130	506	499	106	75	78	21	100	100	0	740	757	234	90	91	15	100	100	0	0.663	0.636	0.647	0.649	1.431	0.576	0.779	120	508	1081	1091	-0.593	431	650	424	667	0
5	8	7	"PFF0652"	"F30663_2"	3030	26040	120	151	153	38	76	79	22	90	82	0	977	990	169	90	92	16	100	100	0	0.085	0.086	0.086	0.079	1.740	0.080	0.585	120	482	962	977	-3.564	75	887	77	900	0
5	9	7	"PFF0656"	"F30728_1"	3210	26040	120	512	510	131	76	79	19	100	100	0	417	421	87	89	91	14	100	100	0	1.329	1.307	1.373	1.290	1.528	1.379	0.782	120	449	764	766	0.411	436	328	434	332	0
5	10	7	"PFF0659"	"F30796_1"	3390	26040	120	729	723	169	77	79	19	100	100	0	537	536	107	90	92	15	100	100	0	1.459	1.448	1.429	1.445	1.442	1.497	0.854	120	492	1099	1092	0.545	652	447	646	446	0
5	11	7	"PFF0661"	"F3084_1"	3600	26040	130	1583	1587	293	76	79	18	100	100	0	1597	1577	263	90	92	16	100	100	0	1.000	1.016	1.009	1.017	1.296	1.029	0.903	120	518	3014	2998	0.000	1507	1507	1511	1487	0
5	12	7	"PFF0665"	"F31008_1"	3780	26040	120	2297	2221	582	78	80	18	100	100	0	3055	3020	598	91	93	16	100	100	0	0.749	0.732	0.727	0.720	1.390	0.737	0.881	120	465	5183	5072	-0.418	2219	2964	2143	2929	0
5	13	7	"PFF1271"	"F51945_3"	3970	26040	130	2614	2531	552	81	86	22	100	100	0	2500	2769	923	95	99	21	100	100	0	1.053	0.916	1.065	0.925	1.534	0.881	0.752	120	592	4938	5124	0.075	2533	2405	2450	2674	0
5	14	7	"PFF1274"	"F5206_2"	4170	26030	130	566	557	115	80	85	21	100	100	0	615	621	193	95	97	19	100	100	0	0.935	0.907	0.930	0.957	1.600	0.841	0.760	120	511	1006	1003	-0.098	486	520	477	526	0
5	15	7	"PFF1276"	"F5206_7"	4360	26040	130	229	230	61	80	83	20	97	95	0	269	287	87	96	98	18	100	100	0	0.861	0.785	0.859	0.760	1.861	0.740	0.563	120	508	322	341	-0.215	149	173	150	191	0
5	16	7	"PFF1278"	"F52084_1"	4560	26030	130	614	617	157	84	86	21	100	100	0	417	480	242	98	104	25	100	100	0	1.661	1.395	1.619	1.546	1.779	1.284	0.611	120	511	849	915	0.732	530	319	533	382	0
5	17	7	"PFF1290"	"F52397_2"	4730	26040	130	27450	26108	5364	87	103	156	100	100	0	18229	18322	4799	99	122	162	100	100	0	1.509	1.428	1.546	1.421	1.413	1.468	0.846	120	508	45493	44244	0.594	27363	18130	26021	18223	0
5	18	7	"PFF1292"	"F52444_1"	4930	26040	130	278	283	75	83	99	153	75	9	0	448	474	132	95	114	157	99	63	0	0.552	0.528	0.544	0.504	1.703	0.683	0.734	120	534	548	579	-0.856	195	353	200	379	0
5	19	7	"PFF1323"	"F53383_7"	5120	26030	130	1192	1187	185	79	81	20	100	100	0	2123	2240	761	92	94	20	100	100	0	0.548	0.516	0.534	0.552	1.551	0.459	0.834	120	538	3144	3256	-0.868	1113	2031	1108	2148	0
5	20	7	"PFF1327"	"F53446_1"	5320	26030	130	482	496	99	76	80	19	100	100	0	435	444	104	90	91	14	100	100	0	1.177	1.186	1.253	1.205	1.551	1.222	0.746	120	510	751	774	0.235	406	345	420	354	0
5	21	7	"PFF1329"	"F53449_1"	5500	26030	130	680	668	115	78	81	20	100	100	0	594	625	156	92	94	18	100	100	0	1.199	1.107	1.159	1.132	1.455	1.090	0.803	120	525	1104	1123	0.262	602	502	590	533	0
5	22	7	"PFF1335"	"F53749_1"	5700	26030	130	163	171	45	78	80	21	94	88	0	446	474	135	91	94	19	100	100	0	0.239	0.243	0.249	0.222	1.934	0.207	0.553	120	603	440	476	-2.062	85	355	93	383	0
5	1	8	"PFF1338"	"F53871_1"	1700	26220	130	126	127	31	72	74	16	89	78	0	159	165	44	85	86	13	96	93	0	0.730	0.688	0.643	0.657	2.458	0.649	0.367	120	606	128	135	-0.455	54	74	55	80	0
5	2	8	"PFF1343"	"F53897_2"	1880	26230	130	166	167	40	73	75	17	97	95	0	3157	3201	553	86	88	15	100	100	0	0.030	0.030	0.030	0.030	1.450	0.028	0.664	120	539	3164	3209	-5.045	93	3071	94	3115	0
5	3	8	"PFF1370"	"F54899_1"	2080	26220	130	196	205	49	72	74	17	100	100	0	535	543	105	87	89	14	100	100	0	0.277	0.292	0.286	0.282	1.538	0.271	0.711	120	542	572	589	-1.853	124	448	133	456	0
5	4	8	"PFF1379"	"F55001_1"	2270	26220	130	1121	1105	221	74	75	16	100	100	0	1450	1404	295	86	87	13	100	100	0	0.768	0.782	0.780	0.799	1.409	0.753	0.864	120	530	2411	2349	-0.382	1047	1364	1031	1318	0
5	5	8	"PFF1381"	"F55001_6"	2460	26220	130	445	452	99	77	77	17	100	100	0	419	424	78	87	88	13	100	100	0	1.108	1.113	1.103	1.109	1.448	1.150	0.833	120	509	700	712	0.149	368	332	375	337	0
5	6	8	"PFF1388"	"F5510_1"	2650	26220	130	351	348	77	77	79	19	100	100	0	186	189	44	89	90	14	100	97	0	2.825	2.710	3.010	2.876	1.791	3.070	0.607	120	496	371	371	1.498	274	97	271	100	0
5	7	8	"PFF1391"	"F55150_2"	2840	26220	130	123	125	35	77	80	20	77	53	0	149	158	46	92	95	28	88	50	0	0.807	0.727	0.637	0.693	2.773	0.587	0.235	120	528	103	114	-0.309	46	57	48	66	0
5	8	8	"PFF1406"	"F55492_1"	3030	26220	130	20188	20959	7172	82	84	22	100	100	0	20034	20265	5386	93	98	30	100	100	0	1.008	1.035	0.985	1.015	1.387	1.066	0.848	120	520	40047	41049	0.012	20106	19941	20877	20172	0
5	9	8	"PFF1434"	"F57034_1"	3220	26220	120	480	491	117	80	84	21	100	100	0	489	482	91	93	95	19	100	99	0	1.010	1.057	1.040	1.048	1.508	1.110	0.781	120	490	796	800	0.014	400	396	411	389	0
5	10	8	"PFF1437"	"F57064_2"	3420	26220	130	865	871	188	77	80	19	100	100	0	735	717	129	90	92	15	100	100	0	1.222	1.266	1.242	1.262	1.508	1.344	0.845	120	548	1433	1421	0.289	788	645	794	627	0
5	11	8	"PFF1447"	"F57388_2"	3600	26220	130	529	543	109	78	80	18	100	100	0	656	668	124	90	92	15	100	100	0	0.797	0.804	0.821	0.809	1.436	0.783	0.831	120	507	1017	1043	-0.328	451	566	465	578	0
5	12	8	"PFF1456"	"F5774_1"	3790	26220	130	166	167	50	79	81	19	91	85	0	504	503	110	92	94	18	100	100	0	0.211	0.214	0.210	0.191	1.893	0.199	0.596	120	538	499	499	-2.244	87	412	88	411	0
5	13	8	"PFF1458"	"F57777_2"	3990	26220	120	376	379	102	80	85	23	100	98	0	463	464	124	95	97	18	100	100	0	0.804	0.810	0.835	0.788	1.750	0.792	0.715	120	484	664	668	-0.314	296	368	299	369	0
5	14	8	"PFF1464"	"F57982_1"	4170	26220	120	235	241	51	80	84	21	100	100	0	431	446	115	94	96	16	100	100	0	0.460	0.457	0.479	0.456	1.511	0.418	0.727	120	484	492	513	-1.120	155	337	161	352	0
5	15	8	"PFI0170"	"I15363_1"	4360	26220	120	930	946	189	80	83	20	100	100	0	731	773	244	95	97	18	100	100	0	1.336	1.277	1.336	1.327	1.455	1.230	0.801	120	504	1486	1544	0.418	850	636	866	678	0
5	16	8	"PFI0172"	"I15423_1"	4550	26220	120	691	683	184	81	85	24	100	100	0	525	591	281	98	104	27	100	100	0	1.429	1.221	1.345	1.275	1.534	1.122	0.676	120	511	1037	1095	0.515	610	427	602	493	0
5	17	8	"PFI0174"	"I15461_2"	4750	26220	120	509	507	109	83	88	25	100	100	0	504	546	193	97	108	50	100	100	0	1.047	0.944	1.011	0.967	1.604	0.866	0.697	120	537	833	873	0.066	426	407	424	449	0
5	18	8	"PFI0180"	"I15544_1"	4930	26220	120	619	630	129	78	82	22	100	100	0	1088	1100	244	92	94	16	100	100	0	0.543	0.548	0.574	0.549	1.415	0.522	0.828	120	452	1537	1560	-0.881	541	996	552	1008	0
5	19	8	"PFI0185"	"I1568_2"	5120	26220	120	199	193	45	76	80	20	98	95	0	304	308	58	89	91	15	100	100	0	0.572	0.534	0.531	0.503	1.777	0.513	0.633	120	481	338	336	-0.806	123	215	117	219	0
5	20	8	"PFI0189"	"I15719_2"	5310	26220	130	1191	1198	327	77	80	20	100	100	0	582	584	106	90	92	15	100	100	0	2.264	2.269	2.349	2.203	1.504	2.565	0.802	120	567	1606	1615	1.179	1114	492	1121	494	0
5	21	8	"PFI0204"	"I16009_1"	5490	26220	120	157	158	42	78	83	23	93	75	0	161	170	43	92	94	18	96	83	0	1.145	1.026	1.044	1.026	2.406	1.051	0.416	120	570	148	158	0.195	79	69	80	78	0
5	22	8	"PFI0212"	"I16172_1"	5710	26220	130	139	142	37	77	80	20	90	73	0	143	158	45	92	94	18	95	76	0	1.216	0.985	1.134	0.949	2.642	0.954	0.296	120	609	113	131	0.282	62	51	65	66	0
5	1	9	"PFI0215"	"I16356_1"	1700	26410	120	472	481	116	72	75	17	100	100	0	365	364	82	85	85	13	100	99	0	1.429	1.466	1.448	1.518	1.540	1.530	0.836	120	577	680	688	0.515	400	280	409	279	0
5	2	9	"PFI0220"	"I16487_2"	1890	26420	130	801	766	188	72	75	18	99	99	0	897	912	178	86	87	13	100	100	0	0.899	0.840	0.892	0.791	1.644	0.858	0.842	120	549	1540	1520	-0.154	729	811	694	826	0
5	3	9	"PFI0224"	"I16629_1"	2090	26410	130	1660	1617	369	73	75	18	100	100	0	1232	1236	289	87	88	14	100	100	0	1.386	1.344	1.408	1.363	1.458	1.395	0.853	120	538	2732	2693	0.471	1587	1145	1544	1149	0
5	4	9	"PFI0228"	"I16684_1"	2270	26410	120	136	141	37	73	75	17	95	84	0	153	164	56	87	88	15	95	88	0	0.955	0.883	0.884	0.959	2.262	0.727	0.385	120	468	129	145	-0.067	63	66	68	77	0
5	5	9	"PFI0262"	"I17505_1"	2460	26410	120	162	166	43	75	77	18	99	95	0	190	194	42	88	90	17	100	98	0	0.853	0.858	0.853	0.827	1.941	0.889	0.505	120	500	189	197	-0.229	87	102	91	106	0
5	6	9	"PFI0266"	"I17587_1"	2650	26410	130	270	271	65	78	80	19	100	100	0	223	231	69	90	93	20	98	98	0	1.444	1.369	1.437	1.412	1.762	1.346	0.679	120	564	325	334	0.530	192	133	193	141	0
5	7	9	"PFI0268"	"I1781_2"	2850	26410	130	517	529	121	77	80	20	100	100	0	682	695	150	90	93	27	100	99	0	0.743	0.747	0.791	0.749	1.510	0.755	0.806	120	544	1032	1057	-0.428	440	592	452	605	0
5	8	9	"PFI0273"	"I1897_2"	3030	26410	120	885	874	241	77	81	21	100	100	0	1021	998	202	90	95	30	100	100	0	0.868	0.878	0.856	0.859	1.461	0.893	0.846	120	498	1739	1705	-0.204	808	931	797	908	0
5	9	9	"PFI0275"	"I1904_2"	3230	26410	120	560	578	145	78	80	21	100	99	0	812	821	146	90	94	31	100	100	0	0.668	0.684	0.710	0.660	1.429	0.713	0.849	120	541	1204	1231	-0.583	482	722	500	731	0
5	10	9	"PFI0286"	"I2458_1"	3410	26410	100	113	115	34	77	79	20	67	42	0	139	147	38	87	92	34	75	30	0	0.692	0.633	0.727	0.666	3.040	0.750	0.166	80	402	88	98	-0.531	36	52	38	60	0
5	11	9	"PFI0317"	"I3248_1"	3600	26410	130	1255	1287	327	78	80	19	100	100	0	935	923	168	89	92	16	100	100	0	1.391	1.450	1.506	1.429	1.413	1.530	0.862	120	582	2023	2043	0.476	1177	846	1209	834	0
5	12	9	"PFI0323"	"I3340_2"	3800	26410	130	102	106	27	79	81	19	58	28	0	324	336	65	92	93	15	100	100	0	0.099	0.111	0.124	0.120	2.018	0.090	0.191	120	546	255	271	-3.334	23	232	27	244	0
5	13	9	"PFI0325"	"I3340_6"	3990	26410	120	464	451	115	79	82	20	100	99	0	313	332	122	94	98	21	100	100	0	1.758	1.563	1.730	1.590	1.750	1.566	0.647	120	500	604	610	0.814	385	219	372	238	0
5	14	9	"PFI0329"	"I3489_1"	4180	26410	120	531	527	112	79	82	20	100	100	0	465	494	144	94	98	20	100	100	0	1.218	1.120	1.288	1.130	1.550	1.097	0.739	120	490	823	848	0.285	452	371	448	400	0
5	15	9	"PFI0332"	"I3519_2"	4360	26410	100	116	115	30	81	84	23	60	32	0	150	157	42	94	98	20	87	65	0	0.625	0.540	0.658	0.678	3.396	0.565	0.150	80	414	91	97	-0.678	35	56	34	63	0
5	16	9	"PFI0334"	"I3555_1"	4560	26410	120	310	318	81	82	85	24	100	100	0	1231	1375	612	100	111	42	100	100	0	0.202	0.185	0.201	0.187	1.486	0.150	0.684	120	554	1359	1511	-2.310	228	1131	236	1275	0
5	17	9	"PFJ0294"	"J26_9"	4750	26430	90	102	106	34	82	86	24	40	21	0	190	245	131	103	120	50	73	46	0	0.230	0.169	0.193	0.250	2.916	0.142	0.112	52	347	107	166	-2.121	20	87	24	142	0
5	18	9	"PFJ0296"	"J2708_2"	4940	26400	130	131	135	35	79	82	23	83	56	0	519	542	162	94	98	21	100	99	0	0.122	0.125	0.124	0.116	2.057	0.110	0.433	120	580	477	504	-3.031	52	425	56	448	0
5	19	9	"PFJ0298"	"J276_1"	5130	26400	130	177	179	40	76	79	21	99	95	0	220	222	50	90	93	16	100	99	0	0.777	0.780	0.794	0.760	1.803	0.753	0.579	120	605	231	235	-0.364	101	130	103	132	0
5	20	9	"PFJ0300"	"J276_4"	5340	26410	80	108	109	27	80	85	25	51	17	0	131	139	34	94	97	19	78	50	0	0.757	0.644	0.857	0.730	2.987	0.804	0.130	52	317	65	74	-0.402	28	37	29	45	0
5	21	9	"PFJ0307"	"J2870_1"	5510	26420	90	107	108	21	79	84	24	53	21	0	139	148	49	95	98	18	73	57	0	0.636	0.547	0.641	0.662	3.373	0.511	0.043	52	361	72	82	-0.652	28	44	29	53	0
5	22	9	"PFJ0312"	"J293_4"	5710	26400	130	691	689	118	77	80	19	100	100	0	903	933	281	93	95	16	100	100	0	0.758	0.729	0.766	0.750	1.457	0.687	0.792	120	616	1424	1452	-0.400	614	810	612	840	0
5	1	10	"PFJ0332"	"J322_6"	1700	26600	130	113	113	28	70	73	18	79	62	0	119	123	26	84	85	12	88	70	0	1.229	1.103	1.145	1.083	2.889	1.380	0.163	120	660	78	82	0.297	43	35	43	39	0
5	2	10	"PFJ0335"	"J33_1"	1900	26600	130	130	137	38	72	74	18	93	74	0	135	137	32	86	87	12	93	76	0	1.184	1.275	1.260	1.333	2.495	1.487	0.354	120	533	107	116	0.243	58	49	65	51	0
5	3	10	"PFJ0337"	"J33_11"	2090	26600	120	381	385	93	73	76	18	100	99	0	1149	1154	223	87	88	15	100	100	0	0.290	0.292	0.303	0.284	1.477	0.279	0.784	120	484	1370	1379	-1.786	308	1062	312	1067	0
5	4	10	"PFJ0339"	"J33_15"	2270	26590	130	1355	1347	279	74	76	18	100	100	0	2906	2923	972	89	92	20	100	100	0	0.455	0.449	0.469	0.476	1.511	0.401	0.834	120	522	4098	4107	-1.137	1281	2817	1273	2834	0
5	5	10	"PFJ0342"	"J33_2"	2460	26600	130	1495	1477	419	76	79	20	100	100	0	1023	1114	467	90	96	28	100	100	0	1.521	1.368	1.531	1.369	1.567	1.368	0.740	120	549	2352	2425	0.605	1419	933	1401	1024	0
5	6	10	"PFJ0346"	"J33_27"	2650	26600	130	4551	4384	1172	79	81	19	100	100	0	1848	1885	394	91	95	24	100	100	0	2.545	2.400	2.563	2.307	1.553	2.638	0.835	120	558	6229	6099	1.348	4472	1757	4305	1794	0
5	7	10	"PFJ0372"	"J382_13"	2840	26600	120	409	421	117	77	78	18	100	98	0	293	299	59	90	91	15	100	100	0	1.635	1.646	1.678	1.580	1.691	1.841	0.708	120	500	535	553	0.710	332	203	344	209	0
5	8	10	"PFJ0374"	"J383_1"	3030	26600	130	278	277	76	74	76	18	99	96	0	364	363	74	88	89	14	100	100	0	0.739	0.738	0.738	0.693	1.673	0.750	0.759	120	567	480	478	-0.436	204	276	203	275	0
5	9	10	"PFJ0385"	"J38_7"	3220	26600	110	99	104	27	75	77	20	58	25	0	128	130	24	90	94	33	55	12	0	0.632	0.725	0.751	0.764	3.196	0.932	0.157	80	458	62	69	-0.663	24	38	29	40	0
5	10	10	"PFJ0389"	"J40_2"	3420	26600	120	108	110	28	75	78	20	66	39	0	282	285	58	89	93	31	100	100	0	0.171	0.179	0.185	0.171	2.143	0.149	0.248	120	539	226	231	-2.548	33	193	35	196	0
5	11	10	"PFJ0394"	"J425_3"	3600	26600	130	1730	1701	498	77	80	19	100	100	0	1901	1898	359	90	93	17	100	100	0	0.913	0.898	0.970	0.845	1.636	0.940	0.817	120	531	3464	3432	-0.132	1653	1811	1624	1808	0
5	12	10	"PFJ0402"	"J43_15"	3800	26590	130	682	703	175	81	83	19	100	100	0	457	464	150	93	95	17	98	97	0	1.651	1.677	1.789	1.831	1.798	1.701	0.736	120	531	965	993	0.723	601	364	622	371	0
5	13	10	"PFJ0422"	"J45_11"	3980	26600	130	400	392	112	79	83	20	100	98	0	351	359	121	94	98	22	100	99	0	1.249	1.181	1.242	1.172	1.747	1.158	0.683	120	525	578	578	0.321	321	257	313	265	0
5	14	10	"PFJ0424"	"J45_5"	4180	26590	120	128	128	36	78	82	21	80	55	0	151	161	60	95	99	22	81	60	0	0.893	0.758	0.886	0.828	2.989	0.533	0.219	120	483	106	116	-0.163	50	56	50	66	0
[truncated: 1,043,675 more chars]
