# Supplementary material for: The Transcriptome of the Intraerythrocytic Developmental Cycle of Plasmodium falciparum
Source: PLoS Biol. 2003 Aug 18;1(1):e5. doi: 10.1371/journal.pbio.0000005 (PMC176545; doi:10.1371/journal.pbio.0000005)
Supplement: Dataset S1 — (29.5 MB ZIP). [file pbio.0000005.sd001.zip › TP_22.gpr]

ATF	1.0
27	43    
"Type=GenePix Results 1.4"
"DateTime=2002/08/29 16:14:04"
"Settings=C:\Documents and Settings\Manuel\My Documents\Malaria Hybes\HB3 Timecourse\MOS12_026.gps"
"GalFile=C:\Documents and Settings\Manuel\My Documents\Malaria Hybes\mos11galv2"
"Scanner=GenePix 4000B [88593]"
"Comment="
"PixelSize=10"
"ImageName=635	532"
"FileName=C:\Documents and Settings\Manuel\My Documents\Malaria Hybes\HB3 Timecourse\MOS12_026_635.tif	C:\Documents and Settings\Manuel\My Documents\Malaria Hybes\HB3 Timecourse\MOS12_026_532.tif"
"PMTVolts=690	530"
"ScanPower=100	100"
"FocusPosition=0"
"NormalizationFactor:RatioOfMedians=1.05133"
"NormalizationFactor:RatioOfMeans=1.03883"
"NormalizationFactor:MedianOfRatios=1.03683"
"NormalizationFactor:MeanOfRatios=1.06518"
"NormalizationFactor:RegressionRatio=0.950397"
"JpegImage=C:\Documents and Settings\Manuel\My Documents\Malaria Hybes\HB3 Timecourse\MOS12_026.jpg"
"RatioFormulation=W1/W2 (635/532)"
"Barcode="
"ImageOrigin=1360, 20320"
"JpegOrigin=1360, 20320"
"Creator=GenePix Pro 3.0.6.73"
"Temperature=29.04"
"LaserPower=3.48	3.44"
"LaserOnTime=7785	7785"
"Supplier="
"Block"	"Column"	"Row"	"Name"	"ID"	"X"	"Y"	"Dia."	"F635 Median"	"F635 Mean"	"F635 SD"	"B635 Median"	"B635 Mean"	"B635 SD"	"% > B635+1SD"	"% > B635+2SD"	"F635 % Sat."	"F532 Median"	"F532 Mean"	"F532 SD"	"B532 Median"	"B532 Mean"	"B532 SD"	"% > B532+1SD"	"% > B532+2SD"	"F532 % Sat."	"Ratio of Medians"	"Ratio of Means"	"Median of Ratios"	"Mean of Ratios"	"Ratios SD"	"Rgn Ratio"	"Rgn R�"	"F Pixels"	"B Pixels"	"Sum of Medians"	"Sum of Means"	"Log Ratio"	"F635 Median - B635"	"F532 Median - B532"	"F635 Mean - B635"	"F532 Mean - B532"	"Flags"
1	1	1	"PFE0192"	"E18031_6"	1750	20610	130	7867	7745	2774	91	93	29	100	100	0	6750	6515	2746	79	84	34	100	100	0	1.166	1.189	1.227	1.264	1.953	1.153	0.822	120	739	14447	14090	0.221	7776	6671	7654	6436	0
1	2	1	"PFE0272"	"E20827_3"	1950	20620	130	939	930	402	91	93	25	100	99	0	930	1000	350	80	84	35	100	100	0	0.998	0.912	0.969	0.812	1.835	0.976	0.784	120	622	1698	1759	-0.003	848	850	839	920	0
1	3	1	"PFE0225"	"E18877_1"	2140	20620	120	928	865	299	91	92	21	99	99	0	767	732	176	80	82	14	100	100	0	1.218	1.187	1.250	1.126	1.729	1.293	0.809	120	524	1524	1426	0.285	837	687	774	652	0
1	4	1	"PFE0214"	"E18651_4"	2320	20620	120	2074	1921	623	95	97	24	100	100	0	1452	1405	326	82	85	16	100	100	0	1.445	1.380	1.411	1.284	1.774	1.493	0.836	120	522	3349	3149	0.531	1979	1370	1826	1323	0
1	5	1	"PFE0258"	"E20360_1"	2510	20620	120	19849	18740	5495	97	99	27	100	100	0	4795	4601	1303	84	87	16	100	100	0	4.193	4.127	4.231	4.129	1.684	4.380	0.864	120	531	24463	23160	2.068	19752	4711	18643	4517	0
1	6	1	"PFE0606"	"E714_15"	2700	20620	120	558	560	229	94	96	26	100	99	0	425	450	186	84	87	16	100	100	0	1.361	1.273	1.204	1.225	1.963	1.298	0.745	120	545	805	832	0.444	464	341	466	366	0
1	7	1	"PFF1886"	"F7915_1"	2900	20620	130	1134	1062	333	92	95	26	100	100	0	1326	1268	405	84	86	14	100	100	0	0.839	0.819	0.791	0.809	1.843	0.790	0.809	120	609	2284	2154	-0.253	1042	1242	970	1184	0
1	8	1	"PFF0067"	"F11738_1"	3090	20610	130	1341	1270	376	93	96	26	100	100	0	1276	1195	369	82	84	13	100	100	0	1.045	1.058	1.050	1.111	1.853	1.036	0.835	120	618	2442	2290	0.064	1248	1194	1177	1113	0
1	9	1	"PFF0367"	"F20673_1"	3280	20620	120	1877	1790	669	95	98	25	100	100	0	1711	1823	738	84	87	15	100	100	0	1.095	0.975	1.012	0.949	1.764	0.945	0.804	120	538	3409	3434	0.131	1782	1627	1695	1739	0
1	10	1	"PFF1686"	"F66030_3"	3470	20620	120	931	855	270	96	98	26	100	100	0	4568	4458	945	86	89	15	100	100	0	0.186	0.174	0.180	0.160	1.829	0.165	0.805	120	531	5317	5131	-2.424	835	4482	759	4372	0
1	11	1	"PFF1346"	"F54003_1"	3660	20610	120	8164	7627	2197	96	98	27	100	100	0	4749	4344	1516	86	88	15	100	100	0	1.730	1.769	1.714	1.941	2.111	1.774	0.845	120	569	12731	11789	0.791	8068	4663	7531	4258	0
1	12	1	"PFF0819"	"F36648_2"	3850	20610	120	1287	1229	378	101	103	31	100	100	0	944	919	257	90	94	19	100	100	0	1.389	1.361	1.377	1.314	1.762	1.425	0.799	120	561	2040	1957	0.474	1186	854	1128	829	0
1	13	1	"PFF0467"	"F23644_4"	4040	20610	130	43717	42181	14469	106	111	33	100	100	1	36500	33587	12904	97	101	28	100	100	0	1.198	1.256	1.239	1.419	2.417	1.219	0.821	120	609	80014	75565	0.261	43611	36403	42075	33490	0
1	14	1	"PFF1450"	"F57655_2"	4230	20610	120	302	309	96	105	111	32	96	92	0	302	306	72	98	104	28	100	100	0	0.966	0.981	0.962	0.915	1.965	1.050	0.622	120	558	401	412	-0.050	197	204	204	208	0
1	15	1	"PFF0809"	"F36380_1"	4420	20610	130	184	191	60	105	110	33	83	58	0	202	211	53	94	101	36	96	79	0	0.731	0.735	0.750	0.709	2.496	0.903	0.367	120	632	187	203	-0.451	79	108	86	117	0
1	16	1	"PFF0511"	"F25016_1"	4620	20610	120	309	308	88	100	104	28	98	97	0	462	470	113	89	93	23	100	100	0	0.560	0.546	0.518	0.511	1.781	0.530	0.688	120	561	582	589	-0.836	209	373	208	381	0
1	17	1	"PFF1712"	"F67192_1"	4800	20600	130	989	991	394	98	99	28	98	97	0	632	603	222	87	89	18	100	100	0	1.635	1.731	1.778	1.670	2.052	1.757	0.751	120	635	1436	1409	0.709	891	545	893	516	0
1	18	1	"PFF0870"	"F39343_3"	5000	20610	120	2054	2034	759	100	129	611	95	84	0	876	899	277	85	89	43	100	100	0	2.470	2.376	2.491	2.260	1.809	2.693	0.770	120	576	2745	2748	1.305	1954	791	1934	814	0
1	19	1	"PFF1637"	"F64125_2"	5190	20610	120	1209	1139	371	97	130	631	85	33	0	1039	1069	251	84	95	137	100	100	0	1.164	1.058	1.126	0.986	1.692	1.126	0.794	120	543	2067	2027	0.220	1112	955	1042	985	0
1	20	1	"PFF0483"	"F23940_2"	5380	20610	130	1170	1208	485	94	96	25	100	100	0	677	656	237	85	86	15	99	99	0	1.818	1.951	1.773	1.856	2.185	2.066	0.725	120	603	1668	1685	0.862	1076	592	1114	571	0
1	21	1	"PFF0101"	"F13309_2"	5570	20610	120	1130	1090	498	94	97	26	98	96	0	654	665	186	84	86	15	100	100	0	1.818	1.714	1.789	1.454	2.310	2.089	0.722	120	566	1606	1577	0.862	1036	570	996	581	0
1	22	1	"PFF1826"	"F71130_4"	5760	20610	130	764	713	245	93	96	25	99	99	0	1291	1263	344	84	86	14	100	100	0	0.556	0.526	0.554	0.483	1.967	0.509	0.754	120	713	1878	1799	-0.847	671	1207	620	1179	0
1	1	2	"PFF0961"	"F42117_4"	1780	20790	120	186	192	59	93	97	44	80	55	0	192	194	48	80	83	21	100	97	0	0.830	0.868	0.852	0.802	2.161	1.022	0.424	120	554	205	213	-0.268	93	112	99	114	0
1	2	2	"PFF1620"	"F63632_3"	1970	20800	120	152	159	63	91	92	24	81	65	0	484	480	129	80	82	13	100	100	0	0.151	0.170	0.156	0.154	2.172	0.148	0.298	120	427	465	468	-2.727	61	404	68	400	0
1	3	2	"PFM0802"	"M5804_3"	2150	20790	130	733	726	232	91	92	22	100	100	0	849	837	199	80	81	13	100	100	0	0.835	0.839	0.884	0.795	1.617	0.864	0.785	120	468	1411	1392	-0.260	642	769	635	757	0
1	4	2	"PFM0091"	"M1661_1"	2350	20790	120	1479	1523	548	93	95	24	100	100	0	1362	1397	456	80	81	13	100	100	0	1.081	1.086	1.089	1.040	1.767	1.095	0.821	120	463	2668	2747	0.113	1386	1282	1430	1317	0
1	5	2	"PFM0462"	"M3816_2"	2540	20790	130	23981	23567	11100	99	101	26	100	100	0	9670	9408	3523	84	87	17	100	100	0	2.491	2.517	2.417	2.459	2.070	2.758	0.815	120	464	33468	32792	1.317	23882	9586	23468	9324	0
1	6	2	"PFM0294"	"M29681_1"	2730	20790	130	1000	978	324	99	102	27	100	99	0	1258	1203	415	89	93	20	98	98	0	0.771	0.789	0.793	0.852	2.050	0.752	0.830	120	489	2070	1993	-0.376	901	1169	879	1114	0
1	7	2	"PFM0525"	"M42687_2"	2920	20790	120	747	703	223	96	100	29	100	98	0	1663	1513	496	88	91	19	100	100	0	0.413	0.426	0.416	0.431	2.061	0.390	0.798	120	488	2226	2032	-1.275	651	1575	607	1425	0
1	8	2	"PFM0582"	"M45177_10"	3110	20790	120	1878	1780	571	95	97	26	100	100	0	1445	1351	486	82	84	13	100	100	0	1.308	1.328	1.339	1.437	2.059	1.319	0.832	120	469	3146	2954	0.388	1783	1363	1685	1269	0
1	9	2	"PFM0415"	"M36754_19"	3310	20790	120	368	368	107	94	96	25	99	96	0	819	807	228	82	85	14	100	100	0	0.372	0.378	0.374	0.359	1.864	0.354	0.760	120	446	1011	999	-1.427	274	737	274	725	0
1	10	2	"PFM0252"	"M26245_1"	3500	20790	120	565	558	177	96	100	26	100	100	0	832	818	283	84	86	15	100	100	0	0.627	0.629	0.643	0.645	1.923	0.569	0.717	120	439	1217	1196	-0.673	469	748	462	734	0
1	11	2	"PFM0169"	"M21665_1"	3690	20800	130	2678	2469	1031	98	100	26	100	99	0	2384	2301	606	86	88	15	100	100	0	1.123	1.070	1.152	0.896	2.135	1.187	0.821	120	492	4878	4586	0.167	2580	2298	2371	2215	0
1	12	2	"PFM0497"	"M40872_1"	3880	20790	120	249	250	82	101	102	26	93	87	0	1077	1037	317	89	92	17	100	100	0	0.150	0.157	0.150	0.150	2.020	0.137	0.570	120	419	1136	1097	-2.739	148	988	149	948	0
1	13	2	"PFM0499"	"M40872_5"	4060	20790	120	437	443	118	101	105	28	99	99	0	304	324	113	93	97	24	100	100	0	1.592	1.481	1.540	1.464	1.838	1.514	0.645	120	365	547	573	0.671	336	211	342	231	0
1	14	2	"PFM0670"	"M49091_1"	4250	20790	120	1292	1203	455	100	102	25	98	98	0	921	872	316	89	92	18	100	99	0	1.433	1.409	1.367	1.328	2.523	1.419	0.782	120	435	2024	1886	0.519	1192	832	1103	783	0
1	15	2	"PFM0324"	"M31208_9"	4440	20790	120	1105	1112	395	99	102	26	100	100	0	1041	1081	333	89	92	18	100	100	0	1.057	1.021	1.054	0.959	1.845	1.042	0.745	120	475	1958	2005	0.080	1006	952	1013	992	0
1	16	2	"PFM0024"	"M11377_3"	4640	20790	120	5571	5398	2068	98	102	27	100	100	0	3438	3286	1044	88	91	16	100	100	0	1.634	1.657	1.651	1.622	1.842	1.723	0.779	120	474	8823	8498	0.708	5473	3350	5300	3198	0
1	17	2	"PFM0019"	"M11356_1"	4820	20790	120	611	599	188	99	102	27	100	99	0	573	548	155	88	89	16	100	100	0	1.056	1.087	1.054	1.070	2.062	1.110	0.715	120	463	997	960	0.078	512	485	500	460	0
1	18	2	"PFM0187"	"M22455_1"	5010	20790	130	65535	60569	11982	104	279	1815	100	100	79	36273	32666	13221	87	102	162	99	99	0	1.808	1.856	1.758	2.083	2.191	1.794	0.788	120	515	101617	93044	0.855	65431	36186	60465	32579	0
1	19	2	"PFM0042"	"M12812_3"	5210	20790	150	223	222	71	101	284	1852	0	0	0	168	172	43	87	103	165	2	0	0	1.506	1.424	1.568	1.338	2.613	29.422	0.134	156	495	203	206	0.591	122	81	121	85	0
1	20	2	"PFM0044"	"M12812_6"	5380	20790	120	2069	1967	692	97	101	26	100	100	0	1327	1291	368	85	88	15	100	100	0	1.588	1.551	1.624	1.455	1.951	1.697	0.756	120	442	3214	3076	0.667	1972	1242	1870	1206	0
1	21	2	"PFN0072"	"N128_74"	5590	20790	130	407	401	120	97	112	212	84	12	0	516	500	138	85	86	14	100	100	0	0.719	0.733	0.705	0.702	2.157	1.812	0.181	120	510	741	719	-0.475	310	431	304	415	0
1	22	2	"PFN0081"	"N128_88"	5770	20790	120	688	663	235	96	98	25	95	95	0	324	320	99	85	87	15	99	98	0	2.477	2.413	2.291	2.324	2.401	2.658	0.711	120	517	831	802	1.309	592	239	567	235	0
1	1	3	"PFN0030"	"N128_103"	1790	20980	130	16755	15280	6420	95	98	42	100	100	0	9156	8930	2288	80	82	15	100	100	0	1.836	1.716	1.894	1.458	2.058	2.010	0.815	120	608	25736	24035	0.876	16660	9076	15185	8850	0
1	2	3	"PFN0126"	"N130_31"	1970	20970	120	355	351	94	94	95	26	100	96	0	337	335	82	80	82	16	100	99	0	1.016	1.008	0.996	0.987	1.682	1.019	0.765	120	477	518	512	0.022	261	257	257	255	0
1	3	3	"PFN0135"	"N130_44"	2170	20970	130	428	428	136	90	92	23	99	97	0	392	393	102	80	81	13	100	100	0	1.083	1.080	1.086	1.021	1.805	1.036	0.711	120	540	650	651	0.115	338	312	338	313	0
1	4	3	"PFN0150"	"N131_2"	2370	20980	130	849	811	308	92	93	24	100	99	0	798	806	181	81	82	13	100	100	0	1.056	0.992	1.040	0.865	1.887	1.114	0.781	120	519	1474	1444	0.078	757	717	719	725	0
1	5	3	"PFB0094"	"B325"	2550	20970	120	638	615	198	96	97	25	100	99	0	258	260	74	83	84	15	99	96	0	3.097	2.932	2.891	2.979	2.045	3.196	0.755	120	478	717	696	1.631	542	175	519	177	0
1	6	3	"PFB0096"	"B327"	2750	20980	120	214	217	73	97	99	27	90	82	0	1814	1814	535	86	90	20	100	100	0	0.068	0.069	0.069	0.067	1.731	0.067	0.576	120	551	1845	1848	-3.885	117	1728	120	1728	0
1	7	3	"PFB0098"	"B34"	2960	20970	80	143	146	39	97	101	28	71	36	0	144	145	29	89	91	19	90	69	0	0.836	0.875	0.875	0.999	2.311	1.514	0.196	52	306	101	105	-0.258	46	55	49	56	0
1	8	3	"PFB0100"	"B343"	3130	20970	120	8691	8406	3047	94	95	24	100	100	0	5908	5553	1919	82	83	13	100	100	0	1.476	1.519	1.510	1.530	2.078	1.588	0.779	120	491	14423	13783	0.561	8597	5826	8312	5471	0
1	9	3	"PFB0103"	"B347"	3320	20970	120	515	499	142	93	95	24	100	97	0	410	412	132	82	84	14	99	98	0	1.287	1.230	1.259	1.248	1.931	1.229	0.742	120	481	750	736	0.364	422	328	406	330	0
1	10	3	"PFB0106"	"B362"	3510	20970	130	160	159	39	95	97	25	86	65	0	222	218	50	84	86	15	98	97	0	0.471	0.478	0.484	0.500	2.499	0.454	0.300	120	538	203	198	-1.086	65	138	64	134	0
1	11	3	"PFB0128"	"B405"	3700	20970	120	635	625	183	95	98	25	99	99	0	375	364	97	85	88	20	100	100	0	1.862	1.900	1.882	1.866	1.743	2.036	0.767	120	485	830	809	0.897	540	290	530	279	0
1	12	3	"PFB0131"	"B415"	3890	20980	130	470	469	177	94	100	38	95	90	0	720	728	196	86	91	30	100	100	0	0.593	0.584	0.629	0.503	2.199	0.606	0.683	120	489	1010	1017	-0.754	376	634	375	642	0
1	13	3	"PFB0133"	"B418"	4060	20920	150	120	153	84	99	112	55	33	23	0	109	127	53	88	98	39	41	23	0	1.000	1.385	1.490	1.447	3.055	1.686	0.501	156	589	42	93	0.000	21	21	54	39	-50
1	14	3	"PFB0135"	"B424"	4270	20970	120	2040	1991	688	96	107	49	100	100	0	1224	1176	381	86	93	32	100	99	0	1.708	1.739	1.705	1.755	1.906	1.843	0.785	120	501	3082	2985	0.773	1944	1138	1895	1090	0
1	15	3	"PFB0137"	"B427"	4460	20970	120	157	163	49	95	98	25	80	58	0	126	129	28	85	86	14	86	66	0	1.512	1.545	1.617	1.521	3.059	2.225	0.302	120	483	103	112	0.597	62	41	68	44	0
1	16	3	"PFB0139"	"B431"	4650	20980	130	2386	2277	919	95	98	25	99	99	0	3506	3481	859	84	86	14	100	100	0	0.669	0.642	0.691	0.558	2.099	0.670	0.763	120	504	5713	5579	-0.579	2291	3422	2182	3397	0
1	17	3	"PFB0155"	"B464"	4830	20970	130	177	179	45	98	100	26	90	71	0	166	166	35	85	86	15	97	94	0	0.975	1.000	1.000	0.955	2.190	1.163	0.400	120	521	160	162	-0.036	79	81	81	81	0
1	18	3	"PFB0158"	"B467"	5030	20980	130	907	856	386	100	190	1470	4	0	0	686	679	214	86	93	83	100	96	0	1.345	1.275	1.382	1.120	2.219	1.514	0.667	120	510	1407	1349	0.428	807	600	756	593	0
1	19	3	"PFB0160"	"B47"	5230	20960	150	109	113	29	99	225	1645	0	0	0	101	104	23	86	94	85	1	0	0	0.667	0.778	1.333	1.097	3.464	2.824	0.067	156	480	25	32	-0.585	10	15	14	18	-50
1	20	3	"PFB0163"	"B476"	5430	21000	150	123	127	41	96	112	209	0	0	0	119	125	38	84	87	18	63	48	0	0.771	0.756	1.047	1.068	3.141	1.255	0.175	156	524	62	72	-0.374	27	35	31	41	-50
1	21	3	"PFB0166"	"B484"	5600	20970	130	971	930	295	96	112	221	92	89	0	739	699	216	84	86	17	98	97	0	1.336	1.356	1.317	1.369	2.149	1.406	0.362	120	468	1530	1449	0.418	875	655	834	615	0
1	22	3	"PFB0168"	"B489"	5790	20980	120	814	735	290	92	95	24	99	95	0	791	767	207	83	85	13	100	100	0	1.020	0.940	0.985	0.821	2.167	1.015	0.751	120	498	1430	1327	0.028	722	708	643	684	0
1	1	4	"PFB0186"	"B513"	1800	21160	130	1159	1066	451	92	96	28	100	99	0	882	860	274	81	84	18	100	100	0	1.332	1.250	1.334	1.067	2.031	1.362	0.790	120	693	1868	1753	0.414	1067	801	974	779	0
1	2	4	"PFB0188"	"B516"	2020	21150	110	114	123	42	89	94	26	46	26	0	135	135	35	81	84	21	80	60	0	0.463	0.630	0.694	0.587	3.312	5.243	0.043	80	460	79	88	-1.111	25	54	34	54	0
1	3	4	"PFB0191"	"B521"	2190	21160	120	234	239	87	88	91	24	90	86	0	3393	3268	1064	80	81	13	100	100	0	0.044	0.047	0.049	0.046	1.655	0.043	0.613	120	472	3459	3339	-4.504	146	3313	151	3188	0
1	4	4	"PFB0193"	"B527"	2380	21160	120	527	510	145	89	91	22	99	98	0	454	446	98	79	80	12	100	99	0	1.168	1.147	1.156	1.102	1.987	1.210	0.794	120	465	813	788	0.224	438	375	421	367	0
1	5	4	"PFB0195"	"B530"	2570	21160	120	298	290	91	91	94	25	96	94	0	203	204	44	81	83	14	100	100	0	1.697	1.618	1.658	1.483	1.932	1.952	0.638	120	510	329	322	0.763	207	122	199	123	0
1	6	4	"PFB0198"	"B536"	2760	21160	120	1583	1460	544	91	94	28	100	100	0	1286	1253	353	82	85	17	100	100	0	1.239	1.169	1.185	1.061	2.023	1.251	0.793	120	480	2696	2540	0.309	1492	1204	1369	1171	0
1	7	4	"PFD0038"	"D12635_8"	2970	21180	150	112	114	33	93	96	27	38	17	0	103	108	28	83	85	18	54	25	0	0.950	0.840	1.488	1.170	3.876	1.816	0.102	156	582	39	46	-0.074	19	20	21	25	-50
1	8	4	"PFD0046"	"D13568_2"	3130	21160	120	1117	1030	357	92	94	24	99	99	0	1243	1165	352	81	82	14	100	100	0	0.882	0.865	0.889	0.811	2.042	0.859	0.777	120	432	2187	2022	-0.181	1025	1162	938	1084	0
1	9	4	"PFD0050"	"D14936_1"	3330	21160	130	159	157	44	90	94	24	80	67	0	156	154	30	82	84	13	96	92	0	0.932	0.931	0.976	0.868	2.376	1.101	0.282	120	554	143	139	-0.101	69	74	67	72	0
1	10	4	"PFD0055"	"D15909_10"	3510	21160	110	347	368	169	93	96	25	97	96	0	3404	3211	838	85	119	338	100	100	0	0.077	0.088	0.077	0.081	1.666	0.075	0.595	80	453	3573	3401	-3.708	254	3319	275	3126	0
1	11	4	"PFD0058"	"D15909_5"	3700	21160	110	146	149	43	95	98	25	75	50	0	638	624	175	85	124	332	85	22	0	0.092	0.100	0.100	0.096	2.176	0.091	0.391	80	481	604	593	-3.439	51	553	54	539	0
1	12	4	"PFD0060"	"D16430_1"	3900	21170	150	101	103	26	94	98	34	16	3	0	104	108	24	85	94	55	11	0	0	0.368	0.391	0.906	0.805	3.829	0.129	0.035	156	613	26	32	-1.441	7	19	9	23	-50
1	13	4	"PFD0079"	"D16785_4"	4090	21160	120	543	521	189	97	110	57	96	91	0	6074	5778	1690	85	97	41	100	100	0	0.074	0.074	0.078	0.074	1.697	0.068	0.735	120	507	6435	6117	-3.747	446	5989	424	5693	0
1	14	4	"PFD0082"	"D16785_6"	4270	21160	120	190	188	56	91	94	23	86	81	0	354	338	83	81	82	14	99	98	0	0.363	0.377	0.390	0.367	2.650	0.355	0.550	120	481	372	354	-1.463	99	273	97	257	0
1	15	4	"PFD0085"	"D16785_9"	4460	21160	120	628	609	230	91	93	23	98	96	0	949	904	304	82	83	13	100	100	0	0.619	0.630	0.663	0.576	2.313	0.591	0.726	120	484	1404	1340	-0.691	537	867	518	822	0
1	16	4	"PFD0087"	"D17715_10"	4650	21160	120	578	549	200	93	95	22	98	93	0	432	420	125	83	84	13	100	99	0	1.390	1.353	1.313	1.195	2.266	1.482	0.691	120	481	834	793	0.475	485	349	456	337	0
1	17	4	"PFD0092"	"D17715_109"	4840	21160	120	1691	1599	618	94	96	24	100	100	0	732	705	220	83	84	14	100	99	0	2.461	2.420	2.507	2.264	2.078	2.706	0.754	120	498	2246	2127	1.299	1597	649	1505	622	0
1	18	4	"PFD0094"	"D17715_110"	5040	21160	120	1804	1684	655	96	99	27	100	100	0	1225	1179	382	85	88	18	100	100	0	1.498	1.452	1.562	1.347	2.061	1.602	0.746	120	427	2848	2682	0.583	1708	1140	1588	1094	0
1	19	4	"PFD0112"	"D17715_16"	5210	21150	150	114	121	34	94	98	25	43	21	0	101	106	25	84	87	17	45	22	0	1.176	1.227	1.340	1.460	3.563	3.023	0.058	156	526	37	49	0.234	20	17	27	22	-50
1	20	4	"PFD0115"	"D17715_20"	5410	21160	120	736	696	254	91	96	25	100	100	0	324	338	103	84	85	14	100	99	0	2.688	2.382	2.537	2.241	2.034	2.715	0.686	120	467	885	859	1.426	645	240	605	254	0
1	21	4	"PFD0118"	"D17715_25"	5610	21160	120	168	173	53	92	95	24	85	69	0	149	149	37	83	85	17	91	79	0	1.152	1.227	1.165	1.194	2.403	1.583	0.359	120	488	142	147	0.204	76	66	81	66	0
1	22	4	"PFD0121"	"D17715_28"	5800	21160	120	592	572	233	93	94	25	95	91	0	546	515	187	83	86	36	95	95	0	1.078	1.109	1.092	0.988	2.987	1.168	0.693	120	484	962	911	0.108	499	463	479	432	0
1	1	5	"PFD0124"	"D17715_32"	1800	21340	110	274	264	79	90	92	24	95	91	0	378	373	84	79	80	13	100	100	0	0.615	0.592	0.566	0.534	1.755	0.613	0.709	80	510	483	468	-0.700	184	299	174	294	0
1	2	5	"PFD0126"	"D17715_37"	1990	21340	120	583	563	195	88	92	24	98	98	0	690	671	217	80	83	18	100	99	0	0.811	0.804	0.781	0.765	2.057	0.798	0.786	120	579	1105	1066	-0.301	495	610	475	591	0
1	3	5	"PFD0143"	"D17715_67"	2190	21340	120	925	852	325	88	91	23	100	100	0	543	513	169	79	81	12	99	98	0	1.804	1.760	1.741	1.689	2.167	1.907	0.744	120	482	1301	1198	0.851	837	464	764	434	0
1	4	5	"PFD0145"	"D17715_7"	2370	21340	120	181	178	54	90	92	23	85	77	0	187	181	49	78	80	13	99	94	0	0.835	0.854	0.874	0.827	2.354	0.933	0.470	120	494	200	191	-0.260	91	109	88	103	0
1	5	5	"PFD0147"	"D17715_76"	2550	21330	90	113	117	35	91	95	26	40	19	0	94	96	20	81	86	20	28	11	0	1.692	1.733	1.556	1.786	3.327	2.356	0.043	52	348	35	41	0.759	22	13	26	15	0
1	6	5	"PFD0149"	"D17715_8"	2760	21340	120	434	434	162	91	93	25	95	95	0	389	373	121	81	84	16	99	98	0	1.114	1.175	1.124	1.146	2.214	1.245	0.713	120	523	651	635	0.155	343	308	343	292	0
1	7	5	"PFD0151"	"D17715_81"	2940	21340	120	526	504	184	90	92	23	99	96	0	645	618	236	81	82	14	100	99	0	0.773	0.771	0.762	0.787	2.173	0.730	0.769	120	431	1000	951	-0.371	436	564	414	537	0
1	8	5	"PFD0153"	"D17715_89"	3140	21340	130	2692	2593	1058	91	94	24	100	100	0	2252	2112	921	79	80	12	100	98	0	1.197	1.231	1.203	1.287	2.293	1.208	0.799	120	526	4774	4535	0.259	2601	2173	2502	2033	0
1	9	5	"PFE0210"	"E18550_2"	3340	21340	120	175	178	53	91	94	23	87	75	0	1393	1305	413	78	79	12	100	100	0	0.064	0.071	0.074	0.070	2.063	0.061	0.481	120	498	1399	1314	-3.969	84	1315	87	1227	0
1	10	5	"PFE0213"	"E18651_3"	3520	21330	110	245	242	86	94	95	23	91	83	0	198	202	70	81	114	336	0	0	0	1.291	1.223	1.301	1.347	2.825	1.395	0.507	80	455	268	269	0.368	151	117	148	121	0
1	11	5	"PFE0218"	"E18737_1"	3710	21340	110	197	193	56	93	96	24	92	83	0	1848	1890	709	83	90	57	100	100	0	0.059	0.055	0.051	0.053	1.728	0.044	0.549	80	469	1869	1907	-4.085	104	1765	100	1807	0
1	12	5	"PFE0223"	"E1884_3"	3900	21340	120	2775	2640	1052	95	96	24	100	100	0	3854	3545	1351	83	85	15	98	98	0	0.711	0.735	0.733	0.762	2.493	0.693	0.756	120	417	6451	6007	-0.493	2680	3771	2545	3462	0
1	13	5	"PFE0226"	"E18877_2"	4090	21340	120	467	468	186	93	95	23	96	94	0	365	351	133	80	81	14	93	93	0	1.312	1.384	1.296	1.326	2.838	1.418	0.704	120	453	659	646	0.392	374	285	375	271	0
1	14	5	"PFE0228"	"E18957_1"	4280	21350	130	973	913	419	90	91	22	97	95	0	653	664	205	77	78	12	100	100	0	1.533	1.402	1.492	1.177	2.298	1.594	0.787	120	482	1459	1410	0.616	883	576	823	587	0
1	15	5	"PFE0249"	"E19870_1"	4460	21340	120	162	164	46	90	91	22	87	75	0	148	150	46	80	81	13	91	85	0	1.059	1.057	1.080	1.049	2.513	1.130	0.319	120	436	140	144	0.082	72	68	74	70	0
1	16	5	"PFE0251"	"E20152_1"	4640	21350	120	138	141	42	91	92	22	75	52	0	130	135	37	85	86	14	85	73	0	1.044	1.000	1.326	1.192	2.920	1.368	0.137	120	462	92	100	0.063	47	45	50	50	0
1	17	5	"PFE0257"	"E20313_1"	4830	21340	120	379	384	161	91	93	23	95	90	0	266	260	98	85	87	14	90	89	0	1.591	1.674	1.726	1.702	2.532	1.790	0.653	120	477	469	468	0.670	288	181	293	175	0
1	18	5	"PFE0260"	"E20360_12"	5030	21350	150	117	127	55	93	96	24	49	26	0	108	112	39	85	87	17	60	32	0	1.043	1.259	1.222	1.091	3.761	20.677	0.029	156	554	47	61	0.061	24	23	34	27	-50
1	19	5	"PFE0265"	"E20424_1"	5220	21350	120	152	156	46	94	97	24	80	56	0	2104	2053	764	84	86	16	100	100	0	0.029	0.031	0.036	0.037	2.052	0.025	0.368	120	470	2078	2031	-5.122	58	2020	62	1969	0
1	20	5	"PFE0267"	"E20514_1"	5400	21350	110	298	436	524	95	97	23	100	98	0	2720	2879	1018	84	95	128	100	100	0	0.077	0.122	0.079	0.084	2.001	0.125	0.340	80	444	2839	3136	-3.699	203	2636	341	2795	0
1	21	5	"PFE0293"	"E22156_1"	5600	21350	120	3856	3511	1523	95	97	26	99	98	0	2565	2449	744	84	94	119	100	98	0	1.516	1.444	1.543	1.184	2.965	1.630	0.768	120	509	6242	5781	0.600	3761	2481	3416	2365	0
1	22	5	"PFE0299"	"E22468_1"	5780	21340	110	1002	934	387	95	99	42	98	93	0	761	712	238	84	97	87	100	96	0	1.340	1.336	1.310	1.179	2.188	1.368	0.747	80	460	1584	1467	0.422	907	677	839	628	0
1	1	6	"PFE0302"	"E22504_2"	1790	21530	110	113	120	36	89	90	21	55	36	0	105	113	28	79	80	12	81	55	0	0.923	0.912	1.343	1.269	3.823	2.098	0.138	80	529	50	65	-0.115	24	26	31	34	0
1	2	6	"PFE0309"	"E2283_4"	1980	21530	100	530	497	200	90	93	26	96	92	0	244	248	75	79	83	24	98	98	0	2.667	2.408	2.427	2.140	2.321	2.810	0.653	80	429	605	576	1.415	440	165	407	169	0
1	3	6	"PFE0314"	"E22930_2"	2180	21530	120	1012	939	413	89	91	25	98	97	0	513	482	197	81	83	21	93	90	0	2.137	2.120	2.078	2.072	2.497	2.286	0.770	120	547	1355	1251	1.095	923	432	850	401	0
1	4	6	"PFE0318"	"E23098_1"	2360	21520	110	999	973	312	91	93	23	100	100	0	891	830	221	78	83	41	100	100	0	1.117	1.173	1.142	1.131	1.689	1.187	0.794	80	446	1721	1634	0.159	908	813	882	752	0
1	5	6	"PFE0353"	"E24637_1"	2560	21520	120	2258	2123	738	91	95	32	100	99	0	2850	2710	977	80	86	38	98	98	0	0.782	0.773	0.781	0.834	2.162	0.750	0.834	120	568	4937	4662	-0.354	2167	2770	2032	2630	0
1	6	6	"PFE0361"	"E248_3"	2750	21530	120	3148	2728	1272	94	97	32	99	99	0	2382	2218	763	83	86	17	100	100	0	1.328	1.234	1.264	1.021	2.316	1.331	0.795	120	495	5353	4769	0.410	3054	2299	2634	2135	0
1	7	6	"PFE0363"	"E24971_1"	2950	21530	120	517	487	192	94	97	25	97	96	0	357	354	102	84	86	17	100	99	0	1.549	1.456	1.514	1.321	2.174	1.690	0.691	120	512	696	663	0.632	423	273	393	270	0
1	8	6	"PFE0367"	"E25193_1"	3130	21520	110	296	290	92	94	97	22	97	92	0	173	170	29	82	83	15	98	96	0	2.220	2.227	2.238	1.986	2.176	2.890	0.580	80	439	293	284	1.150	202	91	196	88	0
1	9	6	"PFE0373"	"E25749_1"	3320	21530	130	988	953	412	97	99	25	98	97	0	1549	1473	459	78	80	14	100	100	0	0.606	0.614	0.592	0.535	1.982	0.639	0.780	120	594	2362	2251	-0.723	891	1471	856	1395	0
1	10	6	"PFE0375"	"E25972_1"	3510	21520	130	4129	3838	1397	95	97	24	100	100	0	2630	2362	922	83	86	18	95	95	0	1.584	1.642	1.587	1.772	2.290	1.649	0.818	120	581	6581	6022	0.663	4034	2547	3743	2279	0
1	11	6	"PFF0292"	"F18577_5"	3700	21520	110	172	180	59	97	98	26	83	67	0	331	320	75	88	93	21	100	100	0	0.309	0.358	0.320	0.314	2.035	0.341	0.464	80	399	318	315	-1.696	75	243	83	232	0
1	12	6	"PFF0300"	"F18770_1"	3860	21510	150	105	108	27	96	97	26	28	7	0	92	97	23	86	89	19	32	11	0	1.500	1.091	1.333	1.217	4.377	5.352	0.009	156	614	15	23	0.585	9	6	12	11	-50
1	13	6	"PFF0307"	"F19110_2"	4080	21520	130	847	830	281	93	96	25	100	100	0	589	550	183	84	86	15	97	95	0	1.493	1.582	1.557	1.651	2.137	1.605	0.793	120	576	1259	1203	0.578	754	505	737	466	0
1	14	6	"PFF0309"	"F19190_1"	4270	21520	120	1065	992	300	90	92	30	100	100	0	699	653	230	81	83	14	98	98	0	1.578	1.577	1.536	1.647	2.136	1.583	0.782	120	465	1593	1474	0.658	975	618	902	572	0
1	15	6	"PFF0313"	"F19243_2"	4460	21520	120	2959	2697	851	89	91	23	100	100	0	2012	1844	668	82	84	14	98	98	0	1.487	1.480	1.467	1.538	2.173	1.490	0.776	120	483	4800	4370	0.572	2870	1930	2608	1762	0
1	16	6	"PFF0316"	"F19409_1"	4660	21530	120	290	295	99	90	92	24	97	93	0	363	355	90	85	87	18	100	99	0	0.719	0.759	0.738	0.699	1.977	0.805	0.642	120	492	478	475	-0.475	200	278	205	270	0
1	17	6	"PFF0345"	"F20077_1"	4850	21530	120	136	139	42	89	92	23	71	51	0	140	153	64	84	86	13	91	85	0	0.839	0.725	0.820	0.846	2.385	0.591	0.206	120	469	103	119	-0.253	47	56	50	69	0
1	18	6	"PFF0351"	"F20166_1"	5030	21530	130	253	245	84	92	94	22	93	87	0	234	241	60	84	85	13	100	100	0	1.073	0.975	1.020	0.865	2.097	1.097	0.551	120	489	311	310	0.102	161	150	153	157	0
1	19	6	"PFF0355"	"F20234_1"	5230	21530	130	160	159	45	95	99	75	40	3	0	158	161	37	84	87	36	89	52	0	0.878	0.831	0.895	0.845	2.287	5.457	0.039	120	501	139	141	-0.187	65	74	64	77	0
1	20	6	"PFF0357"	"F20284_1"	5410	21530	120	258	258	74	95	100	76	88	55	0	395	388	104	85	97	125	94	70	0	0.526	0.538	0.555	0.507	1.971	0.590	0.313	120	498	473	466	-0.927	163	310	163	303	0
1	21	6	"PFF0360"	"F20385_1"	5600	21520	130	1273	1157	411	95	98	49	100	99	0	827	776	298	85	89	64	94	93	0	1.588	1.537	1.543	1.584	2.351	1.542	0.797	120	542	1920	1753	0.667	1178	742	1062	691	0
1	22	6	"PFF0362"	"F20385_3"	5790	21530	120	1002	909	345	94	99	57	98	92	0	867	828	241	85	97	97	99	97	0	1.161	1.097	1.157	0.989	2.200	1.154	0.740	120	537	1690	1558	0.216	908	782	815	743	0
1	1	7	"PFF0380"	"F20989_1"	1800	21710	120	2670	2359	883	89	92	39	100	100	0	1151	1103	387	78	80	12	100	100	0	2.405	2.215	2.316	2.191	1.954	2.390	0.801	120	587	3654	3295	1.266	2581	1073	2270	1025	0
1	2	7	"PFF0388"	"F21429_3"	1990	21710	120	2953	2767	966	89	92	26	100	100	0	4116	3802	1275	79	82	21	100	100	0	0.709	0.719	0.730	0.720	2.382	0.702	0.829	120	565	6901	6401	-0.495	2864	4037	2678	3723	0
1	3	7	"PFF0396"	"F21560_1"	2180	21710	110	513	471	145	90	91	25	97	96	0	2119	2003	523	82	101	169	100	100	0	0.208	0.198	0.198	0.184	1.608	0.185	0.762	80	474	2460	2302	-2.268	423	2037	381	1921	0
1	4	7	"PFF0401"	"F21821_1"	2380	21710	120	1471	1326	472	90	92	26	100	100	0	975	901	335	81	101	160	95	89	0	1.545	1.507	1.532	1.545	2.277	1.555	0.763	120	556	2275	2056	0.627	1381	894	1236	820	0
1	5	7	"PFF0404"	"F21902_1"	2570	21710	120	4635	4134	1646	94	97	32	100	100	0	3495	3279	985	83	85	16	100	100	0	1.331	1.264	1.290	1.121	2.232	1.339	0.824	120	516	7953	7236	0.412	4541	3412	4040	3196	0
1	6	7	"PFF0407"	"F21981_2"	2760	21710	120	18335	16074	5895	98	102	34	100	100	0	10521	9682	3152	87	90	20	100	100	0	1.748	1.665	1.727	1.640	2.531	1.795	0.783	120	474	28671	25571	0.806	18237	10434	15976	9595	0
1	7	7	"PFF0440"	"F22946_1"	2940	21710	110	429	437	137	95	99	28	98	95	0	343	353	94	88	93	31	100	98	0	1.310	1.291	1.343	1.211	1.657	1.364	0.729	80	409	589	607	0.389	334	255	342	265	0
1	8	7	"PFF0446"	"F23145_4"	3100	21700	100	135	136	34	94	97	26	68	33	0	127	135	41	88	94	32	58	27	0	1.051	0.894	0.915	0.971	3.332	1.081	0.125	80	451	80	89	0.072	41	39	42	47	0
1	9	7	"PFF0452"	"F23274_1"	3340	21720	100	138	144	45	95	99	28	63	35	0	151	157	40	86	90	19	95	80	0	0.662	0.690	0.717	0.633	2.490	1.026	0.189	80	413	108	120	-0.596	43	65	49	71	0
1	10	7	"PFF0458"	"F23526_2"	3510	21710	120	2407	2137	810	95	97	24	100	100	0	1659	1545	647	85	91	48	94	92	0	1.469	1.399	1.482	1.576	2.753	1.424	0.782	120	493	3886	3502	0.555	2312	1574	2042	1460	0
1	11	7	"PFF0461"	"F23551_1"	3700	21710	120	809	769	243	95	97	26	100	99	0	771	737	268	89	95	48	94	94	0	1.047	1.040	1.038	1.155	2.347	0.998	0.769	120	509	1396	1322	0.066	714	682	674	648	0
1	12	7	"PFF0463"	"F23564_1"	3890	21710	120	2244	2035	725	97	98	27	100	100	0	2354	2149	885	87	89	17	98	98	0	0.947	0.940	0.977	1.037	2.402	0.897	0.804	120	522	4414	4000	-0.078	2147	2267	1938	2062	0
1	13	7	"PFF1088"	"F45524_1"	4080	21710	110	288	283	96	94	96	25	96	92	0	875	890	333	87	92	49	100	100	0	0.246	0.235	0.246	0.220	1.849	0.197	0.575	80	457	982	992	-2.022	194	788	189	803	0
1	14	7	"PFF1100"	"F45683_2"	4270	21710	120	2208	2079	709	91	93	29	100	100	0	1810	1721	718	87	92	47	99	99	0	1.229	1.217	1.219	1.312	2.124	1.183	0.782	120	534	3840	3622	0.297	2117	1723	1988	1634	0
1	15	7	"PFF1105"	"F45820_1"	4470	21710	120	166	166	51	90	93	31	81	57	0	136	144	41	85	87	17	87	73	0	1.490	1.288	1.545	1.428	2.372	1.526	0.298	120	507	127	135	0.576	76	51	76	59	0
1	16	7	"PFF1110"	"F46067_3"	4640	21700	110	1837	1748	583	93	105	104	98	97	0	1244	1221	441	85	104	144	97	97	0	1.505	1.457	1.490	1.414	2.055	1.446	0.791	80	444	2903	2791	0.590	1744	1159	1655	1136	0
1	17	7	"PFF1112"	"F46181_1"	4840	21700	110	695	683	235	93	103	100	92	88	0	650	634	205	83	104	135	97	85	0	1.062	1.071	1.059	1.003	2.231	1.083	0.720	80	484	1169	1141	0.086	602	567	590	551	0
1	18	7	"PFF1114"	"F46183_2"	5040	21710	120	243	242	82	92	95	24	90	85	0	243	243	63	84	90	54	92	81	0	0.950	0.943	0.963	0.877	2.369	1.046	0.631	120	502	310	309	-0.074	151	159	150	159	0
1	19	7	"PFF1142"	"F4688_1"	5220	21710	120	1227	1141	436	92	95	22	100	100	0	1920	1736	753	84	87	16	98	96	0	0.618	0.635	0.653	0.731	3.115	0.563	0.724	120	494	2971	2701	-0.694	1135	1836	1049	1652	0
1	20	7	"PFF1151"	"F47145_2"	5400	21710	110	942	917	358	91	105	101	95	90	0	695	684	271	87	103	99	97	95	0	1.400	1.384	1.373	1.375	2.385	1.418	0.704	80	459	1459	1423	0.485	851	608	826	597	0
1	21	7	"PFF1154"	"F47255_1"	5600	21710	110	166	166	52	94	106	108	17	1	0	149	148	35	87	103	108	7	0	0	1.161	1.180	1.199	1.195	2.782	1.473	0.301	80	491	134	133	0.216	72	62	72	61	0
1	22	7	"PFF1156"	"F47255_3"	5790	21720	120	150	168	148	92	97	50	57	22	0	148	147	36	86	92	66	42	3	0	0.935	1.246	1.118	1.085	2.828	2.812	0.037	120	529	120	137	-0.096	58	62	76	61	0
1	1	8	"PFF1158"	"F47327_1"	1810	21900	120	173	176	57	88	90	24	85	73	0	898	825	302	79	81	14	100	100	0	0.104	0.118	0.125	0.114	2.128	0.109	0.556	120	636	904	834	-3.268	85	819	88	746	0
1	2	8	"PFF1160"	"F47350_1"	2020	21900	90	128	135	45	90	91	26	55	36	0	116	116	28	80	82	14	75	59	0	1.056	1.250	1.217	1.051	5.222	2.837	0.129	52	364	74	81	0.078	38	36	45	36	0
1	3	8	"PFF1184"	"F48253_6"	2180	21900	110	118	119	37	89	89	22	56	30	0	117	117	27	80	89	121	1	0	0	0.784	0.811	1.175	1.062	3.018	1.945	0.130	80	488	66	67	-0.351	29	37	30	37	0
1	4	8	"PFF1186"	"F48363_2"	2380	21900	120	158	164	58	90	91	24	84	60	0	128	130	27	81	83	13	90	80	0	1.447	1.510	1.522	1.466	2.692	2.612	0.296	120	534	115	123	0.533	68	47	74	49	0
1	5	8	"PFF1188"	"F48395_1"	2550	21900	110	180	183	57	92	94	24	88	76	0	2650	2470	635	83	107	211	100	100	0	0.034	0.038	0.036	0.036	1.715	0.036	0.524	80	451	2655	2478	-4.866	88	2567	91	2387	0
1	6	8	"PFF1190"	"F48424_2"	2750	21890	120	1751	1609	598	92	96	26	100	100	0	1276	1151	469	85	106	191	91	90	0	1.393	1.423	1.408	1.545	2.505	1.424	0.792	120	550	2850	2583	0.478	1659	1191	1517	1066	0
1	7	8	"PFF1193"	"F48446_1"	2950	21900	120	888	817	324	92	96	27	99	97	0	621	589	173	86	91	28	100	99	0	1.488	1.441	1.533	1.272	2.371	1.612	0.735	120	542	1331	1228	0.573	796	535	725	503	0
1	8	8	"PFF1195"	"F48446_5"	3140	21900	120	526	497	202	95	98	26	95	90	0	492	492	199	92	95	18	97	96	0	1.077	1.005	1.012	1.011	2.665	1.000	0.644	120	545	831	802	0.108	431	400	402	400	0
1	9	8	"PFF1220"	"F49665_1"	3330	21900	120	1045	986	403	97	101	27	99	97	0	864	831	276	93	95	18	99	98	0	1.230	1.205	1.205	1.149	2.642	1.304	0.705	120	507	1719	1627	0.298	948	771	889	738	0
1	10	8	"PFF1222"	"F49677_3"	3520	21900	120	3603	3212	1418	95	98	24	100	100	0	4340	3926	1570	88	92	47	99	98	0	0.825	0.812	0.827	0.756	2.916	0.801	0.753	120	490	7760	6955	-0.277	3508	4252	3117	3838	0
1	11	8	"PFF1225"	"F49959_1"	3700	21900	120	848	788	303	95	97	24	99	99	0	550	527	185	85	87	16	97	95	0	1.619	1.568	1.579	1.501	2.515	1.698	0.694	120	437	1218	1135	0.695	753	465	693	442	0
1	12	8	"PFF1234"	"F50107_1"	3870	21910	150	113	116	39	95	97	25	42	16	0	107	110	27	85	87	17	55	39	0	0.818	0.840	1.230	1.177	2.990	3.627	0.052	156	602	40	46	-0.290	18	22	21	25	-50
1	13	8	"PFF1237"	"F50551_1"	4090	21900	120	882	850	362	93	95	24	99	98	0	463	444	154	85	89	46	96	95	0	2.087	2.109	2.163	1.948	2.771	2.378	0.719	120	534	1167	1116	1.062	789	378	757	359	0
1	14	8	"PFF1239"	"F50598_1"	4280	21900	120	1052	963	432	93	94	23	99	95	0	648	632	223	87	88	16	100	100	0	1.709	1.596	1.636	1.378	2.671	1.822	0.715	120	491	1520	1415	0.774	959	561	870	545	0
1	15	8	"PFF1927"	"F960_2"	4460	21900	120	1945	1789	742	93	94	23	99	97	0	1414	1353	422	85	88	14	100	100	0	1.394	1.338	1.403	1.129	2.578	1.448	0.770	120	482	3181	2964	0.479	1852	1329	1696	1268	0
1	16	8	"PFF1931"	"F960_7"	4660	21900	120	713	662	269	94	102	91	90	86	0	503	472	158	85	99	122	92	80	0	1.481	1.468	1.520	1.302	2.380	1.618	0.749	120	533	1037	955	0.566	619	418	568	387	0
1	17	8	"PFF1933"	"F9676_1"	4850	21900	120	1241	1059	452	95	98	26	99	96	0	1041	923	369	85	91	54	93	93	0	1.199	1.150	1.157	1.037	3.009	1.201	0.735	120	518	2102	1802	0.262	1146	956	964	838	0
1	18	8	"PFI0003"	"I10209_1"	5040	21900	120	2544	2172	933	94	98	26	100	100	0	2137	1962	705	85	88	17	98	98	0	1.194	1.107	1.148	0.947	2.573	1.183	0.725	120	552	4502	3955	0.256	2450	2052	2078	1877	0
1	19	8	"PFI0005"	"I1033_3"	5220	21900	110	377	378	143	92	96	25	97	93	0	5724	5391	1708	88	136	430	100	100	0	0.051	0.054	0.052	0.050	1.711	0.047	0.660	80	443	5921	5589	-4.306	285	5636	286	5303	0
1	20	8	"PFI0009"	"I10565_1"	5420	21900	120	690	626	259	93	102	83	94	84	0	520	496	170	88	134	383	65	0	0	1.382	1.306	1.349	1.266	2.444	1.446	0.678	120	583	1029	941	0.467	597	432	533	408	0
1	21	8	"PFI0038"	"I1136_2"	5600	21890	110	204	206	51	91	94	23	97	92	0	212	226	70	89	92	20	98	96	0	0.919	0.839	0.893	0.845	2.257	0.739	0.440	80	469	236	252	-0.122	113	123	115	137	0
1	22	8	"PFI0041"	"I11448_2"	5790	21890	110	607	600	200	92	96	40	98	97	0	17980	17241	5405	94	128	457	100	100	0	0.029	0.030	0.031	0.031	1.454	0.025	0.703	80	474	18401	17655	-5.118	515	17886	508	17147	0
1	1	9	"PFI0043"	"I11495_1"	1810	22090	120	2561	2469	1205	87	89	21	99	95	0	4401	4305	1857	79	81	14	100	100	0	0.572	0.564	0.588	0.472	2.011	0.565	0.844	120	548	6796	6608	-0.805	2474	4322	2382	4226	0
1	2	9	"PFI0045"	"I11523_4"	1990	22090	120	1764	1605	753	90	91	23	99	98	0	1308	1211	420	80	82	13	100	100	0	1.363	1.340	1.322	1.135	2.170	1.470	0.837	120	533	2902	2646	0.447	1674	1228	1515	1131	0
1	3	9	"PFI0048"	"I1175_1"	2180	22080	110	494	497	138	88	89	25	100	100	0	405	379	109	81	84	30	96	93	0	1.253	1.372	1.364	1.404	1.967	1.391	0.733	80	487	730	707	0.325	406	324	409	298	0
1	4	9	"PFI0053"	"I11857_2"	2360	22080	110	580	537	186	90	98	58	93	91	0	375	348	129	81	91	53	90	82	0	1.667	1.674	1.579	1.683	2.108	1.651	0.767	80	506	784	714	0.737	490	294	447	267	0
1	5	9	"PFI0079"	"I12708_1"	2570	22080	110	616	580	200	89	95	45	96	93	0	583	562	167	83	106	199	92	72	0	1.054	1.025	1.016	0.933	1.950	1.002	0.752	80	505	1027	970	0.076	527	500	491	479	0
1	6	9	"PFI0085"	"I12812_3"	2750	22080	110	440	434	151	92	96	31	98	97	0	637	623	179	84	93	63	100	100	0	0.629	0.635	0.634	0.583	1.592	0.618	0.802	80	508	901	881	-0.668	348	553	342	539	0
1	7	9	"PFI0087"	"I12861_2"	2950	22080	100	22136	21491	12443	95	97	28	100	100	0	28328	26651	12229	85	91	47	100	100	0	0.780	0.805	0.761	0.661	2.999	0.849	0.779	80	438	50284	47962	-0.358	22041	28243	21396	26566	0
1	8	9	"PFI0089"	"I12932_1"	3140	22080	110	931	861	278	95	97	26	98	98	0	554	560	161	86	89	26	100	100	0	1.786	1.616	1.534	1.496	1.853	1.701	0.776	80	479	1304	1240	0.837	836	468	766	474	0
1	9	9	"PFI0099"	"I13128_2"	3330	22090	120	16184	14044	6871	97	100	27	100	99	0	9224	8611	2952	89	92	26	100	100	0	1.761	1.637	1.757	1.310	2.505	1.868	0.817	120	548	25222	22469	0.816	16087	9135	13947	8522	0
1	10	9	"PFI0102"	"I13218_1"	3520	22080	110	597	588	177	96	98	24	98	97	0	390	369	95	86	90	19	100	100	0	1.648	1.739	1.673	1.709	1.633	1.877	0.795	80	475	805	775	0.721	501	304	492	283	0
1	11	9	"PFI0124"	"I13978_1"	3700	22080	110	266	276	94	97	113	251	22	0	0	272	270	76	84	91	42	98	87	0	0.899	0.962	0.996	0.869	2.217	1.001	0.586	80	476	357	365	-0.154	169	188	179	186	0
1	12	9	"PFI0126"	"I14041_1"	3900	22080	120	370	352	117	94	112	249	60	0	0	427	396	132	85	91	40	94	93	0	0.807	0.830	0.841	0.818	2.364	0.809	0.701	120	485	618	569	-0.309	276	342	258	311	0
1	13	9	"PFI0128"	"I14195_1"	4090	22080	120	6753	6012	2391	94	96	25	100	100	0	6338	5568	2359	86	89	26	100	97	0	1.065	1.080	1.099	1.204	2.824	1.060	0.793	120	490	12911	11400	0.091	6659	6252	5918	5482	0
1	14	9	"PFI0131"	"I1431_1"	4270	22080	110	386	381	115	94	97	26	97	95	0	380	368	111	87	91	28	100	96	0	0.997	1.021	1.005	0.999	2.047	1.021	0.774	80	481	585	568	-0.005	292	293	287	281	0
1	15	9	"PFI0137"	"I14413_3"	4470	22080	120	4275	3694	1579	95	97	24	100	100	0	3551	3171	1218	87	91	26	99	98	0	1.207	1.167	1.212	1.132	2.928	1.214	0.776	120	538	7644	6683	0.271	4180	3464	3599	3084	0
1	16	9	"PFI0141"	"I14670_1"	4660	22080	120	824	765	304	95	97	26	99	98	0	726	649	268	86	88	15	94	92	0	1.139	1.190	1.209	1.139	2.281	1.208	0.721	120	484	1369	1233	0.188	729	640	670	563	0
1	17	9	"PFJ0122"	"J167_5"	4850	22080	120	153	156	41	95	99	28	77	54	0	153	158	40	87	89	16	93	80	0	0.879	0.859	0.842	0.847	2.577	0.996	0.338	120	529	124	132	-0.186	58	66	61	71	0
1	18	9	"PFJ0124"	"J167_7"	5030	22100	90	126	124	34	95	99	28	53	13	0	122	125	28	88	91	19	75	42	0	0.912	0.784	0.977	0.820	4.279	1.605	0.124	52	350	65	66	-0.133	31	34	29	37	0
1	19	9	"PFJ0128"	"J170_18"	5230	22080	120	805	740	285	93	97	27	99	97	0	574	519	200	89	128	405	67	0	0	1.468	1.505	1.498	1.466	2.365	1.543	0.737	120	461	1197	1077	0.554	712	485	647	430	0
1	20	9	"PFJ0137"	"J171_6"	5380	22110	150	100	101	25	95	97	26	19	4	0	94	95	18	87	115	344	0	0	0	0.714	0.750	1.154	1.269	3.967	25.481	0.003	156	642	12	14	-0.485	5	7	6	8	-50
1	21	9	"PFJ0150"	"J181_2"	5620	22080	120	1032	956	494	94	97	31	96	93	0	1157	1069	482	87	89	17	96	92	0	0.877	0.878	0.919	0.835	3.147	0.892	0.666	120	619	2008	1844	-0.190	938	1070	862	982	0
1	22	9	"PFJ0153"	"J181_9"	5800	22080	110	170	173	50	93	95	23	87	71	0	1895	1827	456	91	123	459	100	92	0	0.043	0.046	0.046	0.044	1.760	0.036	0.437	80	468	1881	1816	-4.550	77	1804	80	1736	0
1	1	10	"PFJ0179"	"J198_2"	1810	22270	120	139	142	42	86	90	22	80	63	0	129	128	30	79	81	16	84	70	0	1.060	1.143	1.032	1.077	2.749	1.603	0.248	120	603	103	105	0.084	53	50	56	49	0
1	2	10	"PFJ0184"	"J206_1"	2000	22260	110	1481	1433	476	89	90	22	100	100	0	918	882	262	80	82	21	100	100	0	1.661	1.676	1.687	1.616	1.623	1.695	0.805	80	465	2230	2146	0.732	1392	838	1344	802	0
1	3	10	"PFJ0186"	"J206_6"	2190	22270	100	323	309	130	85	89	29	90	86	0	389	357	153	79	83	27	95	91	0	0.768	0.806	0.820	0.792	2.743	0.809	0.612	80	466	548	502	-0.381	238	310	224	278	0
1	4	10	"PFJ0188"	"J212_1"	2390	22270	110	1537	1415	634	88	94	50	100	100	0	908	851	321	80	85	35	100	100	0	1.750	1.721	1.681	1.622	1.846	1.924	0.767	80	492	2277	2098	0.807	1449	828	1327	771	0
1	5	10	"PFJ0190"	"J212_4"	2570	22280	150	98	110	37	88	91	40	26	8	0	102	110	33	81	85	34	41	14	0	0.476	0.759	1.000	0.903	4.761	1.552	0.115	156	727	31	51	-1.070	10	21	22	29	-50
1	6	10	"PFJ0197"	"J218_1"	2770	22270	110	304	295	104	90	92	26	95	91	0	208	214	49	83	88	53	97	71	0	1.712	1.565	1.531	1.450	1.835	1.815	0.616	80	479	339	336	0.776	214	125	205	131	0
1	7	10	"PFJ0220"	"J222_7"	2950	22270	120	893	806	338	91	94	23	100	98	0	551	504	198	84	85	14	98	97	0	1.717	1.702	1.722	1.667	2.477	1.796	0.736	120	580	1269	1135	0.780	802	467	715	420	0
1	8	10	"PFJ0228"	"J227_3"	3150	22270	110	888	815	312	92	95	23	98	98	0	1638	1530	459	83	86	25	100	100	0	0.512	0.500	0.484	0.464	1.768	0.484	0.760	80	500	2351	2170	-0.966	796	1555	723	1447	0
1	9	10	"PFJ0231"	"J22_1"	3330	22270	110	378	378	143	94	96	25	95	92	0	377	368	115	84	87	18	100	100	0	0.969	1.000	0.918	0.952	1.963	0.992	0.584	80	424	577	568	-0.045	284	293	284	284	0
1	10	10	"PFJ0233"	"J22_3"	3500	22300	150	98	103	28	93	97	26	24	7	0	97	101	35	85	90	36	16	3	0	0.417	0.625	1.300	0.931	4.480	1.621	0.004	156	710	17	26	-1.263	5	12	10	16	-50
1	11	10	"PFJ0238"	"J232_6"	3700	22270	110	900	842	332	95	114	244	88	77	0	316	315	109	83	92	46	97	87	0	3.455	3.220	3.088	3.125	1.800	3.505	0.693	80	509	1038	979	1.789	805	233	747	232	0
1	12	10	"PFJ0242"	"J236_1"	3900	22270	120	1504	1365	611	93	110	234	89	84	0	1002	911	364	84	90	42	96	95	0	1.537	1.538	1.570	1.440	2.775	1.667	0.713	120	554	2329	2099	0.620	1411	918	1272	827	0
1	13	10	"PFJ0262"	"J248_1"	4090	22270	120	329	332	125	91	94	25	95	94	0	318	303	107	85	89	27	92	89	0	1.021	1.106	1.060	1.195	2.619	1.130	0.674	120	427	471	459	0.031	238	233	241	218	0
1	14	10	"PFJ0264"	"J248_11"	4240	22310	150	94	98	26	94	97	26	17	3	0	90	95	22	86	91	31	15	3	0	0.000	0.444	1.375	1.382	3.572	16.469	0.002	156	636	4	13	Error	0	4	4	9	-50
1	15	10	"PFJ0267"	"J248_5"	4470	22270	100	216	215	69	95	97	24	91	82	0	177	178	49	85	87	14	91	88	0	1.315	1.290	1.315	1.409	2.862	1.590	0.389	80	449	213	213	0.395	121	92	120	93	0
1	16	10	"PFJ0271"	"J252_2"	4660	22270	120	633	582	238	93	96	26	96	95	0	564	512	196	85	87	15	96	95	0	1.127	1.145	1.182	1.167	2.820	1.177	0.716	120	526	1019	916	0.173	540	479	489	427	0
1	17	10	"PFJ0273"	"J252_4"	4840	22270	110	510	470	171	94	97	25	96	95	0	446	414	124	86	88	19	100	100	0	1.156	1.146	1.171	1.045	2.074	1.214	0.718	80	444	776	704	0.209	416	360	376	328	0
1	18	10	"PFJ0275"	"J2541_2"	5030	22270	120	700	652	266	94	97	25	98	97	0	596	535	235	87	90	19	92	90	0	1.191	1.246	1.234	1.320	2.617	1.223	0.741	120	513	1115	1006	0.252	606	509	558	448	0
1	19	10	"PFK0357"	"Kn3479_1"	5220	22270	150	119	134	73	94	98	26	48	21	0	111	124	62	87	89	17	54	35	0	1.042	1.081	1.062	1.118	3.639	1.563	0.175	156	557	49	77	0.059	25	24	40	37	-50
1	20	10	"PFK0369"	"Kn3690_1"	5420	22270	110	1850	1662	645	96	100	33	100	100	0	1702	1447	611	86	88	16	98	97	0	1.085	1.151	1.092	1.215	2.796	1.116	0.702	80	429	3370	2927	0.118	1754	1616	1566	1361	0
1	21	10	"PFK0371"	"Kn3698_1"	5620	22280	110	415	412	208	91	96	33	92	85	0	806	737	275	85	87	15	100	100	0	0.449	0.492	0.459	0.431	2.269	0.511	0.654	80	505	1045	973	-1.154	324	721	321	652	0
1	22	10	"PFK0373"	"Kn3698_4"	5800	22270	110	1576	1560	681	92	94	23	100	100	0	1123	1063	477	86	89	34	100	97	0	1.431	1.503	1.477	1.513	2.277	1.553	0.730	80	470	2521	2445	0.517	1484	1037	1468	977	0
1	1	11	"PFK0375"	"Kn3744_1"	1820	22460	100	2329	2172	1175	88	91	24	100	100	0	2559	2275	1049	84	88	19	100	98	0	0.905	0.951	0.930	0.859	2.483	1.011	0.732	80	449	4716	4275	-0.143	2241	2475	2084	2191	0
1	2	11	"PFK0378"	"Kn3773_1"	2000	22450	110	713	705	222	88	92	24	100	100	0	495	471	137	82	86	24	96	96	0	1.513	1.586	1.466	1.613	2.243	1.664	0.756	80	512	1038	1006	0.598	625	413	617	389	0
1	3	11	"PFK0408"	"Kn4447_1"	2200	22460	120	229	230	91	87	90	23	90	81	0	260	249	89	79	82	14	94	90	0	0.785	0.841	0.821	0.896	2.645	0.903	0.607	120	568	323	313	-0.350	142	181	143	170	0
1	4	11	"PFK0410"	"Kn4524_1"	2380	22460	100	1099	992	404	87	88	22	97	95	0	776	708	266	80	83	17	100	100	0	1.454	1.441	1.468	1.304	2.300	1.498	0.760	80	420	1708	1533	0.540	1012	696	905	628	0
1	5	11	"PFK0412"	"Kn459_3"	2570	22460	120	1235	1074	435	88	90	22	98	96	0	1797	1583	573	82	83	15	100	100	0	0.669	0.657	0.650	0.585	2.257	0.643	0.833	120	532	2862	2487	-0.580	1147	1715	986	1501	0
1	6	11	"PFK0415"	"Kn4670_1"	2770	22460	100	200	196	58	87	89	21	90	86	0	169	171	46	82	83	13	95	95	0	1.299	1.225	1.247	1.171	2.565	1.384	0.506	80	460	200	198	0.377	113	87	109	89	0
1	7	11	"PFK0423"	"Kn4895_2"	2950	22460	110	222	221	70	89	92	23	88	86	0	181	187	52	82	84	14	100	96	0	1.343	1.257	1.383	1.165	2.597	1.458	0.443	80	491	232	237	0.426	133	99	132	105	0
1	8	11	"PFK0431"	"Kn5081_1"	3150	22450	110	2897	2642	915	91	94	28	100	100	0	1433	1236	485	84	91	83	97	95	0	2.080	2.214	2.158	2.243	2.241	2.313	0.797	80	524	4155	3703	1.057	2806	1349	2551	1152	0
1	9	11	"PFK0462"	"Kn585_3"	3330	22460	100	2565	2130	910	93	97	38	100	100	0	1033	926	383	85	93	89	97	95	0	2.608	2.422	2.444	2.418	2.106	2.555	0.787	80	454	3420	2878	1.383	2472	948	2037	841	0
1	10	11	"PFK0466"	"Kn588_2"	3530	22450	110	1334	1221	437	92	95	26	100	100	0	939	859	335	84	89	43	98	96	0	1.453	1.457	1.440	1.474	2.421	1.488	0.766	80	445	2097	1904	0.539	1242	855	1129	775	0
1	11	11	"PFK0469"	"Kn5905_4"	3710	22460	110	1725	1527	594	93	98	31	100	100	0	663	638	200	85	94	58	100	98	0	2.824	2.593	2.622	2.417	1.841	2.781	0.765	80	499	2210	1987	1.497	1632	578	1434	553	0
1	12	11	"PFK0476"	"Kn603_2"	3900	22460	110	1667	1474	598	91	96	51	100	100	0	9237	8601	2564	85	106	223	100	100	0	0.172	0.162	0.163	0.144	1.704	0.146	0.744	80	489	10728	9899	-2.538	1576	9152	1383	8516	0
1	13	11	"PFK0484"	"Kn656_1"	4100	22460	120	389	380	152	93	98	50	90	85	0	520	485	188	87	104	220	79	47	0	0.684	0.721	0.698	0.692	2.664	0.709	0.728	120	488	729	685	-0.549	296	433	287	398	0
1	14	11	"PFK0486"	"Kn657_2"	4290	22460	120	1609	1407	730	94	96	24	97	96	0	1353	1220	575	86	88	14	98	96	0	1.196	1.158	1.186	1.116	3.060	1.219	0.770	120	431	2782	2447	0.258	1515	1267	1313	1134	0
1	15	11	"PFK0519"	"Kn819_1"	4480	22460	120	3361	3166	1822	93	96	24	98	95	0	7019	6511	3480	85	88	15	99	99	0	0.471	0.478	0.483	0.435	3.579	0.458	0.768	120	505	10202	9499	-1.085	3268	6934	3073	6426	0
1	16	11	"PFK0523"	"Kn8362_1"	4660	22460	120	792	717	323	93	96	25	95	90	0	573	497	227	87	90	17	93	90	0	1.438	1.522	1.521	1.628	3.440	1.568	0.744	120	484	1185	1034	0.524	699	486	624	410	0
1	17	11	"PFK0526"	"Kn8409_1"	4850	22460	120	1383	1237	481	95	98	25	99	97	0	770	681	269	86	89	19	98	95	0	1.883	1.919	2.036	2.008	2.920	2.033	0.764	120	535	1972	1737	0.913	1288	684	1142	595	0
1	18	11	"PFK0538"	"Kn906_1"	5050	22460	120	668	616	263	96	99	25	94	94	0	558	500	180	87	90	17	98	97	0	1.214	1.259	1.208	1.128	2.882	1.381	0.689	120	526	1043	933	0.280	572	471	520	413	0
1	19	11	"PFK0541"	"Kn918_1"	5240	22460	120	3437	3002	1313	94	98	25	99	99	0	3983	3446	1351	87	89	16	100	99	0	0.858	0.866	0.896	0.821	3.080	0.871	0.751	120	467	7239	6267	-0.221	3343	3896	2908	3359	0
1	20	11	"PFK0549"	"Kn945_1"	5420	22460	120	2448	2078	870	98	100	26	100	100	0	2201	1856	743	89	91	17	97	96	0	1.113	1.121	1.146	1.205	3.279	1.138	0.761	120	517	4462	3747	0.154	2350	2112	1980	1767	0
1	21	11	"PFK1038"	"Ks510_8"	5610	22470	120	239	234	77	97	100	27	90	83	0	1367	1296	397	89	92	18	100	100	0	0.111	0.114	0.119	0.108	1.847	0.105	0.585	120	534	1420	1344	-3.170	142	1278	137	1207	0
1	22	11	"PFK1040"	"Ks51_11"	5800	22460	120	1108	1026	423	92	95	23	96	96	0	1766	1563	643	87	90	18	98	96	0	0.605	0.633	0.632	0.698	3.250	0.595	0.746	120	496	2695	2410	-0.725	1016	1679	934	1476	0
1	1	12	"PFK1042"	"Ks51_2"	1800	22630	100	103	110	31	87	88	22	45	25	0	109	109	24	86	89	20	56	25	0	0.696	1.000	1.071	0.988	3.907	3.450	0.024	80	491	39	46	-0.524	16	23	23	23	0
1	2	12	"PFK1044"	"Ks51_4"	2000	22640	110	370	361	141	89	93	29	96	92	0	731	746	251	86	97	87	100	100	0	0.436	0.412	0.414	0.357	2.043	0.354	0.657	80	538	926	932	-1.199	281	645	272	660	0
1	3	12	"PFK1046"	"Ks51_6"	2190	22640	110	337	321	98	89	93	30	95	95	0	239	232	60	80	91	89	83	32	0	1.560	1.526	1.540	1.427	1.985	1.671	0.695	80	507	407	384	0.641	248	159	232	152	0
1	4	12	"PFK1048"	"Ks532_3"	2390	22640	110	134	138	41	89	91	23	75	47	0	153	153	39	79	81	13	97	86	0	0.608	0.662	0.643	0.654	2.780	0.777	0.201	80	522	119	123	-0.718	45	74	49	74	0
1	5	12	"PFK1074"	"Ks56_11"	2570	22660	120	199	205	61	91	93	25	95	85	0	308	317	57	81	85	30	100	100	0	0.476	0.483	0.514	0.416	2.184	0.481	0.538	120	526	335	350	-1.072	108	227	114	236	0
1	6	12	"PFK1076"	"Ks56_16"	2770	22650	110	153	150	41	91	93	25	80	60	0	175	181	35	83	86	22	98	96	0	0.674	0.602	0.668	0.580	2.187	0.842	0.329	80	494	154	157	-0.569	62	92	59	98	0
1	7	12	"PFK1078"	"Ks56_18"	2960	22650	120	480	463	195	90	93	24	97	94	0	361	344	129	81	83	14	94	91	0	1.393	1.418	1.383	1.331	2.271	1.523	0.756	120	570	670	636	0.478	390	280	373	263	0
1	8	12	"PFK1080"	"Ks56_23"	3140	22650	110	513	503	194	91	94	24	98	96	0	508	482	146	83	89	58	98	96	0	0.993	1.033	0.987	0.941	1.988	0.979	0.655	80	448	847	811	-0.010	422	425	412	399	0
1	9	12	"PFK1082"	"Ks56_26"	3320	22660	150	101	103	26	91	95	33	18	2	0	91	95	20	84	91	71	0	0	0	1.429	1.091	1.323	1.207	3.790	10.572	0.002	156	773	17	23	0.515	10	7	12	11	-50
1	10	12	"PFK1085"	"Ks56_32"	3520	22650	110	1372	1253	457	93	95	34	98	97	0	1589	1428	467	84	93	81	100	100	0	0.850	0.863	0.843	0.799	1.921	0.805	0.735	80	519	2784	2504	-0.235	1279	1505	1160	1344	0
1	11	12	"PFK1110"	"Ks624_12"	3720	22650	120	981	862	375	92	95	27	98	97	0	758	698	269	85	94	75	92	90	0	1.321	1.256	1.311	1.235	2.646	1.329	0.762	120	534	1562	1383	0.402	889	673	770	613	0
1	12	12	"PFK1113"	"Ks624_4"	3910	22650	120	1042	934	405	92	97	49	98	91	0	874	807	294	86	103	207	91	83	0	1.206	1.168	1.227	1.098	2.871	1.246	0.757	120	552	1738	1563	0.270	950	788	842	721	0
1	13	12	"PFK1115"	"Ks625_10"	4100	22650	110	151	158	47	95	97	25	80	56	0	154	157	40	87	89	15	91	81	0	0.836	0.900	0.859	0.997	2.891	1.134	0.267	80	478	123	133	-0.259	56	67	63	70	0
1	14	12	"PFK1117"	"Ks625_14"	4290	22650	120	1816	1677	835	93	96	25	98	97	0	1979	1747	782	86	87	14	98	95	0	0.910	0.954	0.992	0.985	3.565	0.980	0.789	120	510	3616	3245	-0.136	1723	1893	1584	1661	0
1	15	12	"PFK1119"	"Ks625_7"	4470	22650	120	947	902	389	93	96	25	99	95	0	771	678	278	86	87	14	96	94	0	1.247	1.367	1.392	1.293	2.876	1.432	0.759	120	535	1539	1401	0.318	854	685	809	592	0
1	16	12	"PFK1122"	"Ks646_2"	4670	22650	120	365	352	140	95	97	25	93	85	0	792	710	272	87	90	17	97	96	0	0.383	0.413	0.405	0.397	2.740	0.379	0.666	120	550	975	880	-1.385	270	705	257	623	0
1	17	12	"PFK1144"	"Ks66_16"	4860	22650	120	1406	1292	632	96	99	26	99	95	0	1117	1038	457	88	91	18	97	96	0	1.273	1.259	1.261	1.134	2.893	1.346	0.706	120	547	2339	2146	0.348	1310	1029	1196	950	0
1	18	12	"PFK1146"	"Ks66_3"	5050	22650	100	135	138	42	94	98	28	57	32	0	131	137	34	89	93	23	72	43	0	0.976	0.917	0.897	1.039	3.514	1.247	0.168	80	428	83	92	-0.035	41	42	44	48	0
1	19	12	"PFK1149"	"Ks66_7"	5230	22650	120	576	544	203	96	98	26	97	93	0	582	546	193	90	93	21	97	95	0	0.976	0.982	1.023	0.945	2.697	0.972	0.693	120	559	972	904	-0.036	480	492	448	456	0
1	20	12	"PFK1151"	"Ks68_13"	5440	22660	120	8878	7268	3872	96	99	25	100	98	0	8119	7031	3092	91	92	17	100	100	0	1.094	1.033	1.069	0.810	3.092	1.152	0.710	120	438	16810	14112	0.130	8782	8028	7172	6940	0
1	21	12	"PFK1153"	"Ks692_12"	5560	22680	150	112	192	519	97	102	27	37	20	0	110	265	918	92	95	19	48	25	0	0.833	0.549	1.438	1.462	4.485	3.662	0.061	156	618	33	268	-0.263	15	18	95	173	-50
1	22	12	"PFK1155"	"Ks692_6"	5790	22640	120	231	220	68	96	100	28	90	80	0	177	181	56	91	94	19	88	85	0	1.570	1.378	1.254	1.318	2.229	1.469	0.486	120	555	221	214	0.651	135	86	124	90	0
1	1	13	"PFM0107"	"M17691_2"	1810	22830	100	674	654	279	85	88	24	100	98	0	445	424	124	81	85	22	100	96	0	1.618	1.659	1.627	1.556	2.019	1.866	0.757	80	522	953	912	0.694	589	364	569	343	0
1	2	13	"PFM0110"	"M18079_3"	2010	22830	110	465	439	224	89	91	25	92	90	0	520	490	182	85	93	76	98	80	0	0.864	0.864	0.870	0.682	2.374	0.967	0.685	80	554	811	755	-0.210	376	435	350	405	0
1	3	13	"PFM0112"	"M18079_5"	2200	22830	110	3606	3423	1261	87	90	23	100	100	0	2396	2211	710	82	83	14	100	100	0	1.521	1.567	1.546	1.464	1.857	1.603	0.792	80	519	5833	5465	0.605	3519	2314	3336	2129	0
1	4	13	"PFM0116"	"M18377_2"	2390	22880	150	90	93	24	87	89	23	24	4	0	84	85	15	80	81	13	25	10	0	0.750	1.200	1.200	1.521	3.253	13.977	0.005	156	764	7	11	-0.415	3	4	6	5	-50
1	5	13	"PFM0118"	"M1840_2"	2590	22830	120	591	591	263	88	90	25	96	94	0	357	352	135	80	85	29	93	91	0	1.816	1.849	1.844	1.656	2.702	2.061	0.703	120	535	780	775	0.861	503	277	503	272	0
1	6	13	"PFM0121"	"M18869_1"	2770	22830	110	1514	1364	537	89	91	23	100	100	0	1061	979	344	81	89	57	100	97	0	1.454	1.420	1.368	1.340	2.142	1.435	0.759	80	458	2405	2173	0.540	1425	980	1275	898	0
1	7	13	"PFM0142"	"M196_6"	2910	22830	90	638	644	221	89	92	29	100	98	0	505	470	160	84	92	66	100	88	0	1.304	1.438	1.337	1.429	1.744	1.429	0.716	52	347	970	941	0.383	549	421	555	386	0
1	8	13	"PFM0144"	"M196_8"	3110	22830	100	3027	2560	1379	89	93	26	100	100	0	2393	2056	1116	82	87	34	100	97	0	1.271	1.252	1.200	1.245	2.955	1.247	0.725	80	496	5249	4445	0.346	2938	2311	2471	1974	0
1	9	13	"PFM0148"	"M19895_2"	3290	22840	90	314	309	130	91	93	24	88	88	0	263	259	86	82	86	25	94	92	0	1.232	1.232	1.217	1.097	2.955	1.508	0.557	52	374	404	395	0.301	223	181	218	177	0
1	10	13	"PFM0152"	"M20060_1"	3490	22840	100	455	434	207	91	95	36	91	82	0	415	377	185	84	88	43	90	80	0	1.100	1.171	1.123	1.169	2.973	1.194	0.657	80	470	695	636	0.137	364	331	343	293	0
1	11	13	"PFM0154"	"M20186_2"	3680	22840	150	110	201	180	93	96	32	41	30	0	112	336	390	86	92	66	36	31	0	0.654	0.432	0.610	0.847	4.477	0.413	0.714	156	719	43	358	-0.613	17	26	108	250	-50
1	12	13	"PFM0156"	"M20989_1"	3870	22830	110	1926	1827	814	92	94	24	100	100	0	1547	1406	608	85	89	23	98	97	0	1.254	1.313	1.323	1.439	2.341	1.335	0.771	80	493	3296	3056	0.327	1834	1462	1735	1321	0
1	13	13	"PFM0179"	"M22143_2"	4060	22840	110	769	764	226	94	95	24	100	100	0	557	542	124	85	89	23	100	100	0	1.430	1.466	1.499	1.394	1.650	1.527	0.765	80	524	1147	1127	0.516	675	472	670	457	0
1	14	13	"PFM0182"	"M22193_2"	4250	22840	120	659	627	225	93	96	29	99	96	0	854	802	262	85	88	15	99	99	0	0.736	0.745	0.777	0.720	2.161	0.731	0.760	120	578	1335	1251	-0.442	566	769	534	717	0
1	15	13	"PFM0184"	"M22193_8"	4440	22850	100	1394	1218	525	92	96	31	100	98	0	881	842	196	86	86	15	100	100	0	1.638	1.489	1.576	1.242	2.133	1.743	0.789	80	458	2097	1882	0.712	1302	795	1126	756	0
1	16	13	"PFM0186"	"M22451_2"	4630	22850	100	128	131	36	95	96	25	58	35	0	142	144	34	85	87	14	90	86	0	0.579	0.610	0.848	0.748	3.554	1.797	0.080	80	472	90	95	-0.788	33	57	36	59	0
1	17	13	"PFM0193"	"M22678_3"	4820	22840	110	3274	3052	978	95	96	24	100	100	0	2588	2443	697	85	87	15	100	100	0	1.270	1.254	1.256	1.203	1.632	1.276	0.802	80	526	5682	5315	0.345	3179	2503	2957	2358	0
1	18	13	"PFM0196"	"M2305_1"	5010	22850	100	134	142	43	93	95	25	65	46	0	405	383	135	89	90	16	97	96	0	0.130	0.167	0.186	0.172	2.965	0.140	0.281	80	484	357	343	-2.946	41	316	49	294	0
1	19	13	"PFM0218"	"M24561_3"	5200	22840	110	2046	1897	633	92	94	25	100	100	0	1730	1566	518	90	92	18	100	100	0	1.191	1.223	1.188	1.197	1.932	1.191	0.745	80	523	3594	3281	0.253	1954	1640	1805	1476	0
1	20	13	"PFM0224"	"M24933_22"	5390	22840	110	150	160	53	92	94	22	80	63	0	168	166	47	88	90	18	88	81	0	0.725	0.872	0.767	0.730	2.832	0.925	0.246	80	481	138	146	-0.464	58	80	68	78	0
1	21	13	"PFM0227"	"M24933_9"	5580	22840	120	185	186	53	94	96	24	87	78	0	163	166	50	87	90	18	85	80	0	1.197	1.165	1.063	1.133	2.940	1.293	0.339	120	418	167	171	0.260	91	76	92	79	0
1	22	13	"PFM0229"	"M25032_3"	5770	22840	120	2598	2212	1005	96	98	26	100	100	0	2252	2015	864	88	91	26	98	98	0	1.156	1.098	1.087	0.978	2.589	1.132	0.714	120	553	4666	4043	0.209	2502	2164	2116	1927	0
1	1	14	"PFM0231"	"M2511_3"	1780	23030	100	188	191	63	85	87	21	91	83	0	168	171	51	78	80	13	91	87	0	1.144	1.140	1.148	1.070	2.306	1.265	0.514	80	495	193	199	0.195	103	90	106	93	0
1	2	14	"PFM0234"	"M25344_2"	1960	23030	100	236	236	67	88	90	21	97	92	0	493	489	113	82	83	16	100	100	0	0.360	0.364	0.351	0.331	1.698	0.343	0.635	80	484	559	555	-1.474	148	411	148	407	0
1	3	14	"PFM0693"	"M50721_5"	2160	23030	110	916	853	262	87	90	23	100	100	0	765	722	219	82	85	37	98	98	0	1.214	1.197	1.198	1.186	1.892	1.162	0.807	80	588	1512	1406	0.279	829	683	766	640	0
1	4	14	"PFM0695"	"M51089_1"	2360	23030	110	856	799	297	87	90	22	97	95	0	439	427	145	81	85	37	97	95	0	2.148	2.058	2.058	1.996	1.855	2.166	0.766	80	447	1127	1058	1.103	769	358	712	346	0
1	5	14	"PFM0698"	"M51323_1"	2550	23040	110	2425	2083	1149	85	88	24	100	100	0	2725	2398	1037	79	82	14	100	100	0	0.884	0.862	0.860	0.741	2.131	0.966	0.780	80	479	4986	4317	-0.177	2340	2646	1998	2319	0
1	6	14	"PFM0702"	"M5172_2"	2730	23040	100	765	736	264	87	89	23	97	96	0	402	378	117	81	84	14	97	97	0	2.112	2.185	2.169	2.128	2.174	2.313	0.800	80	471	999	946	1.079	678	321	649	297	0
1	7	14	"PFM0705"	"M52114_1"	2920	23040	110	2643	2500	988	90	92	24	100	100	0	2320	2070	740	83	87	38	100	100	0	1.141	1.213	1.164	1.158	1.629	1.238	0.823	80	543	4790	4397	0.191	2553	2237	2410	1987	0
1	8	14	"PFM0710"	"M52423_1"	3110	23040	110	2098	1938	649	91	93	22	100	100	0	1312	1257	336	83	88	42	100	100	0	1.633	1.573	1.515	1.487	1.710	1.639	0.801	80	556	3236	3021	0.708	2007	1229	1847	1174	0
1	9	14	"PFM0728"	"M53642_4"	3310	23040	110	1559	1412	500	88	92	24	100	100	0	1106	1043	328	86	89	24	100	100	0	1.442	1.383	1.374	1.335	1.616	1.389	0.781	80	534	2491	2281	0.528	1471	1020	1324	957	0
1	10	14	"PFM0732"	"M53850_1"	3490	23040	110	4342	4191	1582	92	96	27	100	100	0	8222	7742	2565	88	93	55	100	100	0	0.522	0.536	0.535	0.501	1.663	0.507	0.817	80	511	12384	11753	-0.937	4250	8134	4099	7654	0
1	11	14	"PFM0734"	"M53930_1"	3690	23040	120	1828	1603	699	94	97	24	99	97	0	2692	2292	942	88	92	53	96	95	0	0.666	0.685	0.684	0.678	2.922	0.670	0.820	120	546	4338	3713	-0.587	1734	2604	1509	2204	0
1	12	14	"PFM0738"	"M54370_2"	3860	23050	110	121	129	40	92	94	23	60	35	0	157	157	31	86	88	15	97	91	0	0.408	0.521	0.466	0.488	2.909	0.733	0.126	80	494	100	108	-1.292	29	71	37	71	0
1	13	14	"PFM0742"	"M5455_1"	4060	23040	110	627	621	207	93	95	24	98	98	0	1912	1788	481	86	88	17	100	100	0	0.292	0.310	0.303	0.284	1.752	0.278	0.746	80	548	2360	2230	-1.774	534	1826	528	1702	0
1	14	14	"PFM0744"	"M5455_6"	4250	23040	110	947	940	311	93	96	23	100	98	0	389	378	105	85	89	19	100	100	0	2.809	2.891	2.935	2.808	1.717	3.043	0.746	80	522	1158	1140	1.490	854	304	847	293	0
1	15	14	"PFM0765"	"M55888_4"	4450	23040	100	835	787	249	96	98	31	100	98	0	692	670	191	87	88	16	100	100	0	1.221	1.185	1.224	1.142	1.580	1.221	0.773	80	408	1344	1274	0.289	739	605	691	583	0
1	16	14	"PFM0770"	"M55941_1"	4610	23060	150	100	102	25	95	97	25	16	4	0	89	91	16	87	87	14	20	5	0	2.500	1.750	1.545	1.608	3.709	18.619	0.003	156	731	7	11	1.322	5	2	7	4	-50
1	17	14	"PFM0772"	"M56059_1"	4820	23040	100	2115	1975	736	94	96	25	100	100	0	763	701	270	87	88	17	100	100	0	2.990	3.064	3.008	2.996	1.913	3.232	0.767	80	476	2697	2495	1.580	2021	676	1881	614	0
1	18	14	"PFM0780"	"M56462_2"	5020	23040	100	435	428	143	94	97	26	96	93	0	3221	2925	921	87	89	15	100	100	0	0.109	0.118	0.121	0.113	1.599	0.107	0.756	80	466	3475	3172	-3.200	341	3134	334	2838	0
1	19	14	"PFM0782"	"M56512_15"	5210	23040	110	166	175	66	94	96	25	86	65	0	145	144	43	86	90	18	85	68	0	1.220	1.397	1.394	1.360	2.146	2.000	0.308	80	520	131	139	0.287	72	59	81	58	0
1	20	14	"PFM0785"	"M56710_1"	5400	23030	110	1062	1012	359	96	98	24	100	97	0	1213	1079	397	86	92	42	100	100	0	0.857	0.922	0.887	0.901	2.087	0.866	0.742	80	444	2093	1909	-0.222	966	1127	916	993	0
1	21	14	"PFM0809"	"M58416_1"	5550	23030	150	106	109	31	96	100	60	7	0	0	94	97	20	87	94	47	3	0	0	1.429	1.300	1.063	1.203	4.388	0.100	0.005	156	654	17	23	0.515	10	7	13	10	-50
1	22	14	"PFM0815"	"M58784_1"	5750	23030	150	107	111	33	95	98	56	13	0	0	95	99	22	90	94	36	12	1	0	2.400	1.778	1.458	1.409	4.787	18.541	0.003	156	804	17	25	1.263	12	5	16	9	-50
1	1	15	"PFM0817"	"M58847_5"	1780	23220	110	901	842	350	87	88	23	97	93	0	964	827	335	78	81	28	100	98	0	0.919	1.008	0.985	0.975	2.147	0.990	0.748	80	570	1700	1504	-0.122	814	886	755	749	0
1	2	15	"PFM0820"	"M5894_7"	1970	23220	110	901	821	282	86	89	24	100	98	0	384	370	120	78	82	31	100	93	0	2.663	2.517	2.551	2.431	2.078	2.532	0.787	80	539	1121	1027	1.413	815	306	735	292	0
1	3	15	"PFM0824"	"M59170_6"	2160	23240	80	111	117	33	86	91	25	48	26	0	107	108	23	80	83	15	75	40	0	0.926	1.107	1.162	0.920	4.818	2.282	0.124	52	327	52	59	-0.111	25	27	31	28	0
1	4	15	"PFM0828"	"M59497_4"	2360	23220	110	1980	1868	700	89	92	24	100	100	0	1679	1499	538	81	84	27	100	100	0	1.183	1.255	1.217	1.187	1.944	1.225	0.778	80	530	3489	3197	0.243	1891	1598	1779	1418	0
1	5	15	"PFN0330"	"N134_61"	2550	23220	120	378	370	128	88	90	24	96	95	0	319	307	105	80	83	27	96	88	0	1.213	1.242	1.273	1.215	2.432	1.296	0.691	120	566	529	509	0.279	290	239	282	227	0
1	6	15	"PFN0332"	"N134_67"	2740	23220	110	1308	1250	415	86	89	24	100	100	0	1118	1022	307	81	84	15	100	100	0	1.178	1.237	1.202	1.173	1.750	1.285	0.791	80	490	2259	2105	0.237	1222	1037	1164	941	0
1	7	15	"PFN0334"	"N134_74"	2940	23220	100	521	510	163	90	92	24	98	96	0	471	432	168	84	87	39	91	87	0	1.114	1.207	1.164	1.302	2.522	1.148	0.703	80	470	818	768	0.155	431	387	420	348	0
1	8	15	"PFN0336"	"N134_76"	3120	23230	110	462	446	150	88	91	23	100	100	0	855	830	184	84	87	23	100	100	0	0.485	0.480	0.487	0.434	1.712	0.478	0.738	80	504	1145	1104	-1.044	374	771	358	746	0
1	9	15	"PFN0338"	"N134_78"	3310	23220	110	1087	1038	356	86	90	24	100	100	0	665	646	226	83	86	17	96	93	0	1.720	1.691	1.656	1.624	2.092	1.724	0.765	80	526	1583	1515	0.782	1001	582	952	563	0
1	10	15	"PFN0342"	"N134_83"	3510	23220	100	4214	3696	1403	90	94	26	100	100	0	2778	2480	941	86	90	57	95	93	0	1.532	1.506	1.567	1.654	2.650	1.561	0.780	80	470	6816	6000	0.615	4124	2692	3606	2394	0
1	11	15	"PFN0360"	"N135_22"	3700	23230	100	291	284	98	91	94	25	96	88	0	382	375	87	87	89	15	100	100	0	0.678	0.670	0.701	0.603	1.904	0.700	0.684	80	438	495	481	-0.561	200	295	193	288	0
1	12	15	"PFN0363"	"N135_27"	3880	23220	110	704	666	242	94	96	24	98	98	0	385	371	126	86	88	15	98	98	0	2.040	2.007	2.069	1.961	2.252	2.085	0.681	80	502	909	857	1.029	610	299	572	285	0
1	13	15	"PFN0365"	"N135_7"	4080	23230	110	679	610	255	93	96	24	96	95	0	722	683	206	86	89	19	100	100	0	0.921	0.866	0.917	0.731	2.403	0.976	0.717	80	529	1222	1114	-0.118	586	636	517	597	0
1	14	15	"PFN0367"	"N135_9"	4260	23220	110	767	711	237	93	96	24	98	97	0	561	541	139	86	90	22	100	100	0	1.419	1.358	1.378	1.298	1.714	1.399	0.755	80	502	1149	1073	0.505	674	475	618	455	0
1	15	15	"PFN0369"	"N136_13"	4450	23230	110	1612	1530	558	95	97	25	100	100	0	1666	1544	451	87	89	21	100	100	0	0.961	0.985	1.014	0.917	1.744	1.028	0.737	80	454	3096	2892	-0.058	1517	1579	1435	1457	0
1	16	15	"PFN0371"	"N136_16"	4640	23230	110	268	278	80	94	97	25	97	96	0	227	234	50	87	88	14	100	100	0	1.243	1.252	1.248	1.194	1.773	1.407	0.556	80	468	314	331	0.314	174	140	184	147	0
1	17	15	"PFN0390"	"N137_31"	4830	23220	110	863	803	302	93	95	26	100	96	0	755	710	234	87	91	30	100	97	0	1.153	1.140	1.099	1.055	2.161	1.141	0.755	80	500	1438	1333	0.205	770	668	710	623	0
1	18	15	"PFN0393"	"N137_38"	5030	23240	150	105	110	32	92	95	25	35	12	0	101	104	22	87	90	27	28	7	0	0.929	1.059	1.500	1.379	3.931	0.612	0.006	156	695	27	35	-0.107	13	14	18	17	-50
1	19	15	"PFN0395"	"N137_4"	5210	23230	120	1280	1132	553	92	94	24	95	93	0	984	836	392	87	89	16	98	95	0	1.324	1.389	1.415	1.328	3.572	1.449	0.797	120	503	2085	1789	0.405	1188	897	1040	749	0
1	20	15	"PFN0398"	"N137_44"	5400	23230	100	1681	1487	602	95	97	24	100	100	0	728	713	186	88	91	15	100	100	0	2.478	2.227	2.482	1.981	1.952	2.722	0.695	80	466	2226	2017	1.309	1586	640	1392	625	0
1	21	15	"PFN0400"	"N137_5"	5590	23230	110	1531	1449	500	96	101	67	100	100	0	920	847	234	91	96	38	100	100	0	1.731	1.790	1.752	1.719	1.662	2.071	0.709	80	515	2264	2109	0.792	1435	829	1353	756	0
1	22	15	"PFN0403"	"N137_53"	5780	23230	110	175	191	68	99	103	68	58	26	0	153	158	33	94	98	39	77	32	0	1.288	1.438	1.438	1.379	2.292	2.111	0.277	80	523	135	156	0.365	76	59	92	64	0
1	1	16	"PFN0420"	"N138_29"	1790	23420	110	116	123	38	85	87	22	63	36	0	129	129	37	78	80	13	86	80	0	0.608	0.745	0.723	0.605	3.490	1.042	0.156	80	570	82	89	-0.718	31	51	38	51	0
1	2	16	"PFN0422"	"N138_30"	1980	23410	110	408	406	147	85	88	24	100	98	0	291	297	81	80	81	16	100	98	0	1.531	1.479	1.372	1.405	1.895	1.601	0.721	80	538	534	538	0.614	323	211	321	217	0
1	3	16	"PFN0427"	"N138_36"	2170	23410	110	133	132	40	88	92	26	66	42	0	130	131	38	81	82	13	86	73	0	0.918	0.880	0.968	0.959	3.016	1.152	0.213	80	512	94	94	-0.123	45	49	44	50	0
1	4	16	"PFN0429"	"N138_39"	2360	23410	110	1223	1171	392	89	91	24	98	98	0	1082	1028	337	80	84	31	100	100	0	1.132	1.141	1.134	1.069	1.968	1.098	0.817	80	528	2136	2030	0.179	1134	1002	1082	948	0
1	5	16	"PFN0431"	"N138_43"	2550	23410	110	2154	2132	834	88	91	24	100	100	0	1232	1146	454	80	85	49	100	98	0	1.793	1.917	1.824	1.945	2.019	1.955	0.763	80	461	3218	3110	0.843	2066	1152	2044	1066	0
1	6	16	"PFN0435"	"N138_51"	2740	23420	150	103	104	25	89	91	23	30	11	0	85	86	16	81	85	36	3	0	0	3.500	3.000	1.382	1.563	3.965	0.068	0.005	156	825	18	20	1.807	14	4	15	5	-50
1	7	16	"PFN0839"	"N163_7"	2960	23410	90	142	160	76	89	92	23	69	55	0	145	158	69	81	83	14	86	75	0	0.828	0.922	0.860	0.937	2.801	1.201	0.296	52	393	117	148	-0.272	53	64	71	77	0
1	8	16	"PFN0843"	"N164_7"	3130	23410	110	1719	1638	505	89	92	23	100	100	0	1316	1281	281	84	86	14	100	100	0	1.323	1.294	1.314	1.216	1.544	1.375	0.805	80	514	2862	2746	0.404	1630	1232	1549	1197	0
1	9	16	"PFN0846"	"N165_14"	3320	23410	110	752	739	215	89	92	25	100	100	0	962	882	249	83	86	16	100	100	0	0.754	0.814	0.795	0.802	1.647	0.785	0.824	80	538	1542	1449	-0.407	663	879	650	799	0
1	10	16	"PFN0848"	"N165_16"	3520	23410	100	5228	4749	1880	90	93	24	100	100	0	18027	15461	6211	88	91	17	100	100	0	0.286	0.303	0.304	0.294	1.973	0.269	0.790	80	478	23077	20032	-1.804	5138	17939	4659	15373	0
1	11	16	"PFN0852"	"N165_8"	3700	23410	110	438	445	159	89	92	24	98	96	0	375	349	111	87	90	17	98	96	0	1.212	1.359	1.238	1.367	2.199	1.391	0.683	80	514	637	618	0.277	349	288	356	262	0
1	12	16	"PFN0854"	"N166_2"	3890	23410	100	117	120	32	91	94	23	52	25	0	114	118	32	84	87	18	63	37	0	0.867	0.853	1.096	0.985	3.200	1.404	0.048	80	365	56	63	-0.206	26	30	29	34	0
1	13	16	"PFN0877"	"N168_9"	4030	23440	150	96	99	28	93	95	22	26	8	0	89	93	22	86	89	17	22	8	0	1.000	0.857	1.807	1.890	3.633	9.898	0.003	156	662	6	13	0.000	3	3	6	7	-50
1	14	16	"PFN0881"	"N169_15"	4230	23430	150	90	92	24	92	95	24	12	5	0	89	91	16	87	91	22	10	2	0	-1.000	0.000	1.746	1.788	4.062	1107.377	0.000	156	692	0	4	Error	-2	2	0	4	-50
1	15	16	"PFN0884"	"N169_20"	4450	23400	150	100	105	27	92	96	26	27	8	0	99	108	32	86	89	24	35	19	0	0.615	0.591	0.921	0.938	3.108	1.012	0.104	156	783	21	35	-0.700	8	13	13	22	-50
1	16	16	"PFN0889"	"N170_4"	4660	23410	90	157	155	45	93	97	27	75	59	0	252	243	68	85	87	19	98	94	0	0.383	0.392	0.383	0.327	3.591	0.361	0.293	52	380	231	220	-1.384	64	167	62	158	0
1	17	16	"PFN0891"	"N171_3"	4830	23410	110	558	552	192	92	94	24	100	97	0	497	456	149	86	91	30	98	93	0	1.134	1.243	1.214	1.271	2.486	1.220	0.700	80	499	877	830	0.181	466	411	460	370	0
1	18	16	"PFN0895"	"N173_3"	5020	23420	100	122	129	38	90	94	24	56	36	0	122	125	30	87	89	15	81	58	0	0.914	1.026	1.129	0.936	4.245	1.976	0.074	80	421	67	77	-0.129	32	35	39	38	0
1	19	16	"PFN0917"	"N177_5"	5210	23430	150	106	107	28	91	93	23	33	12	0	96	99	21	88	90	15	33	17	0	1.875	1.455	1.244	1.239	3.529	13.060	0.004	156	718	23	27	0.907	15	8	16	11	-50
1	20	16	"PFN0923"	"N181_1"	5400	23420	100	1664	1402	715	94	95	24	100	100	0	1231	1121	437	88	90	15	100	100	0	1.374	1.266	1.248	1.107	1.743	1.448	0.700	80	454	2713	2341	0.458	1570	1143	1308	1033	0
1	21	16	"PFN0925"	"N181_11"	5590	23420	110	2518	2405	780	97	99	25	100	100	0	2409	2199	708	92	95	18	100	100	0	1.045	1.095	1.059	1.098	1.930	1.068	0.772	80	528	4738	4415	0.063	2421	2317	2308	2107	0
1	22	16	"PFN0928"	"N181_17"	5780	23420	110	12576	11845	4123	101	102	27	100	100	0	4318	4055	1043	94	99	27	100	100	0	2.953	2.965	3.072	2.799	1.630	3.411	0.735	80	548	16699	15705	1.562	12475	4224	11744	3961	0
1	1	17	"PFN0931"	"N181_21"	1790	23610	100	177	184	55	84	86	22	91	87	0	323	320	78	79	80	12	100	100	0	0.381	0.415	0.385	0.368	2.395	0.361	0.472	80	474	337	341	-1.392	93	244	100	241	0
1	2	17	"PFN0933"	"N181_25"	1970	23610	100	124	127	38	85	88	24	62	43	0	154	156	32	80	82	12	100	97	0	0.527	0.553	0.622	0.448	3.032	0.767	0.256	80	479	113	118	-0.924	39	74	42	76	0
1	3	17	"PFN0958"	"N187_1"	2180	23620	150	90	93	24	87	90	25	19	5	0	86	90	17	81	82	14	33	14	0	0.600	0.667	1.424	1.418	4.148	192.595	0.000	156	836	8	15	-0.737	3	5	6	9	-50
1	4	17	"PFN0960"	"N187_5"	2370	23600	110	1242	1136	400	89	91	23	100	98	0	792	754	256	81	84	21	100	100	0	1.622	1.556	1.557	1.499	2.112	1.566	0.761	80	433	1864	1720	0.697	1153	711	1047	673	0
1	5	17	"PFN0964"	"N189_3"	2540	23610	150	98	98	27	89	91	22	28	10	0	90	90	16	81	85	41	3	0	0	1.000	1.000	1.364	1.458	3.764	13.396	0.006	156	690	18	18	0.000	9	9	9	9	-50
1	6	17	"PFN0966"	"N189_6"	2740	23610	110	1131	1096	387	90	91	21	100	100	0	1639	1542	426	82	83	13	100	100	0	0.669	0.689	0.673	0.647	1.648	0.680	0.779	80	492	2598	2466	-0.581	1041	1557	1006	1460	0
1	7	17	"PFN0969"	"N197_2"	2950	23610	100	2967	2574	1060	92	92	23	100	100	0	3371	3132	906	82	85	14	100	100	0	0.874	0.814	0.856	0.727	1.908	0.858	0.784	80	468	6164	5532	-0.194	2875	3289	2482	3050	0
1	8	17	"PFN0979"	"N243_1"	3120	23610	100	319	325	122	89	91	23	98	92	0	422	419	101	83	85	15	100	100	0	0.678	0.702	0.683	0.628	1.851	0.755	0.636	80	478	569	572	-0.560	230	339	236	336	0
1	9	17	"PFF1893"	"F8058_1"	3320	23600	100	164	212	167	90	93	25	77	62	0	158	204	155	83	85	15	82	76	0	0.987	1.008	1.219	1.009	4.056	1.121	0.335	80	490	149	243	-0.019	74	75	122	121	0
1	10	17	"PFB0086"	"B312"	3520	23610	100	15105	12842	5804	94	95	23	100	100	0	12335	11151	2885	87	89	17	100	100	0	1.226	1.152	1.246	0.981	2.144	1.304	0.765	80	479	27259	23812	0.293	15011	12248	12748	11064	0
1	11	17	"PFB0247"	"B619"	3700	23610	100	134	137	42	90	93	24	65	48	0	143	148	41	86	89	16	87	77	0	0.772	0.758	0.745	0.732	4.006	0.966	0.134	80	403	101	109	-0.373	44	57	47	62	0
1	12	17	"PFB0263"	"B648"	3870	23610	150	97	101	27	91	94	22	30	12	0	91	95	21	86	88	17	26	12	0	1.200	1.111	1.500	1.415	3.979	13.804	0.002	156	585	11	19	0.263	6	5	10	9	-50
1	13	17	"PFB0272"	"B666"	4080	23620	110	109	109	26	92	94	23	38	15	0	140	142	41	87	89	16	85	75	0	0.321	0.309	0.595	0.552	3.724	0.254	0.025	80	456	70	72	-1.640	17	53	17	55	0
1	14	17	"PFC0108"	"C322"	4270	23600	100	1154	1140	453	92	94	24	98	98	0	724	672	228	88	91	18	100	100	0	1.670	1.795	1.771	1.719	1.982	1.967	0.721	80	392	1698	1632	0.740	1062	636	1048	584	0
1	15	17	"PFA0055"	"A14801_28"	4440	23630	150	110	134	75	93	96	26	43	24	0	103	128	68	88	91	22	41	31	0	1.133	1.025	1.115	1.241	3.368	1.214	0.402	156	728	32	81	0.181	17	15	41	40	-50
1	16	17	"PFA0082"	"A18792_10"	4660	23600	80	135	132	39	92	94	23	63	48	0	148	145	35	87	89	15	82	76	0	0.705	0.690	0.885	0.842	4.811	1.166	0.048	52	316	104	98	-0.504	43	61	40	58	0
1	17	17	"PFA0091"	"A18792_4"	4840	23610	150	112	140	82	93	95	25	40	31	0	110	276	266	88	91	17	53	43	0	0.864	0.250	0.476	0.574	4.676	0.198	0.345	156	646	41	235	-0.212	19	22	47	188	-50
1	18	17	"PFA0097"	"A19747_2"	4990	23650	150	96	103	32	94	98	26	21	8	0	96	102	27	93	124	548	0	0	0	0.667	1.000	1.732	1.601	4.566	2.925	0.021	156	697	5	18	-0.585	2	3	9	9	-50
1	19	17	"PFA0173"	"A4732_13"	5230	23610	100	109	113	32	94	97	24	37	16	0	132	136	43	89	92	17	73	57	0	0.349	0.404	0.590	0.575	4.584	0.286	0.022	80	454	58	66	-1.519	15	43	19	47	0
1	20	17	"PFA0219"	"A8784_10"	5410	23610	90	445	432	178	97	97	24	96	90	0	739	699	214	88	89	14	100	100	0	0.535	0.548	0.521	0.459	2.277	0.540	0.577	52	394	999	946	-0.904	348	651	335	611	0
1	21	17	"PFM0561"	"M44175_1"	5600	23610	100	2065	1733	807	97	97	25	100	98	0	2415	2141	847	90	96	67	100	100	0	0.846	0.798	0.797	0.681	2.610	0.806	0.708	80	480	4293	3687	-0.241	1968	2325	1636	2051	0
1	22	17	"PFM0639"	"M46861_1"	5780	23610	80	114	112	24	95	97	25	44	5	0	125	130	42	91	101	85	11	1	0	0.559	0.436	0.569	0.643	3.992	0.367	0.044	52	294	53	56	-0.840	19	34	17	39	0
1	1	18	"PFM0668"	"M48963_5"	1800	23790	110	1118	1108	400	84	88	23	98	98	0	890	789	282	80	82	14	100	100	0	1.277	1.444	1.282	1.409	2.237	1.473	0.722	80	584	1844	1733	0.352	1034	810	1024	709	0
1	2	18	"PFM0751"	"M55156_1"	1990	23800	80	121	136	56	84	87	23	63	46	0	121	119	38	81	82	13	75	65	0	0.925	1.368	1.139	1.099	3.487	2.401	0.136	52	334	77	90	-0.112	37	40	52	38	0
1	3	18	"PFM0789"	"M57163_1"	2190	23800	80	118	116	39	88	92	24	51	28	0	276	284	93	81	83	16	98	96	0	0.154	0.138	0.225	0.196	2.572	0.110	0.129	52	310	225	231	-2.700	30	195	28	203	0
1	4	18	"PFM0887"	"M8047_1"	2380	23790	110	983	974	293	88	93	27	100	100	0	1090	987	305	82	85	16	100	100	0	0.888	0.979	0.955	0.993	1.699	0.944	0.806	80	534	1903	1791	-0.172	895	1008	886	905	0
1	5	18	"PFD0324"	"D37405_1"	2570	23790	100	174	181	58	93	97	28	81	71	0	166	162	42	84	86	15	92	87	0	0.988	1.128	1.016	0.925	2.664	1.367	0.470	80	365	163	166	-0.018	81	82	88	78	0
1	6	18	"PFD0374"	"D42243_5"	2730	23820	150	93	96	29	96	100	30	12	2	0	93	97	27	87	89	17	32	15	0	-0.500	0.000	1.625	1.345	4.426	7.195	0.009	156	674	3	10	Error	-3	6	0	10	-50
1	7	18	"PFD0381"	"D42873_1"	2940	23810	150	96	97	24	94	95	24	16	1	0	93	95	18	85	87	14	32	14	0	0.250	0.300	1.000	0.982	3.826	38.519	0.001	156	745	10	13	-2.000	2	8	3	10	-50
1	8	18	"PFD0391"	"D42954_8"	3140	23800	90	195	194	68	93	93	24	88	76	0	210	209	61	86	87	14	96	92	0	0.823	0.821	0.745	0.699	2.429	0.922	0.361	52	374	226	224	-0.282	102	124	101	123	0
1	9	18	"PFD0408"	"D47995_1"	3320	23790	110	1758	1655	571	91	92	24	100	100	0	2369	2097	663	87	88	20	100	100	0	0.730	0.778	0.762	0.736	1.557	0.744	0.823	80	468	3949	3574	-0.453	1667	2282	1564	2010	0
1	10	18	"PFD0468"	"D53677_9"	3490	23820	150	94	97	27	95	96	25	16	5	0	89	92	18	87	89	19	17	5	0	-0.500	0.400	1.890	1.656	3.904	0.097	0.000	156	575	1	7	Error	-1	2	2	5	-50
1	11	18	"IMX067I"	"Y_IMX067I"	3660	23810	150	91	96	29	97	98	25	17	6	0	87	88	15	88	90	16	13	3	0	6.000	100000.000	2.143	2.183	3.946	22.602	0.003	156	605	-7	-1	2.585	-6	-1	-1	0	-50
1	12	18	"IOX204I"	"Y_IOX204I"	3870	23790	150	91	93	24	96	99	26	12	2	0	88	90	18	88	91	17	15	4	0	100000.000	-1.500	1.408	1.310	4.144	27.082	0.001	156	552	-5	-1	16.610	-5	0	-3	2	-50
1	13	18	"IDX437I"	"Y_IDX437I"	4040	23810	150	96	97	25	95	98	26	14	3	0	93	95	19	90	93	18	19	4	0	0.333	0.400	1.545	1.183	4.106	6.280	0.015	156	563	4	7	-1.585	1	3	2	5	-50
1	14	18	"ILX005I"	"Y_ILX005I"	4240	23840	150	100	102	24	95	98	26	23	2	0	94	97	22	90	93	18	21	8	0	1.250	1.000	1.500	1.388	3.308	4.634	0.014	156	712	9	14	0.322	5	4	7	7	-50
1	15	18	"Z_1_10"	"Z_1_10"	4450	23800	150	93	97	26	94	99	26	16	4	0	92	92	15	91	93	17	13	2	0	-1.000	3.000	1.521	1.530	4.094	17.123	0.003	156	667	0	4	Error	-1	1	3	1	-50
1	16	18	"Z_1_30"	"Z_1_30"	4650	23820	150	100	104	26	94	98	26	24	7	0	95	100	24	90	92	16	29	12	0	1.200	1.000	1.536	1.632	4.091	7.005	0.010	156	675	11	20	0.263	6	5	10	10	-50
1	17	18	"Z_2_70"	"Z_2_70"	4840	23800	120	5278	5067	1616	98	101	26	100	100	0	16146	15720	3958	92	95	20	100	100	0	0.323	0.318	0.320	0.302	1.606	0.305	0.842	120	450	21234	20597	-1.632	5180	16054	4969	15628	0
1	18	18	"Z_2_90"	"Z_2_90"	5040	23790	110	6067	5374	1974	99	101	28	100	100	0	20187	17697	5768	101	147	692	100	100	0	0.297	0.300	0.301	0.277	1.871	0.256	0.745	80	437	26054	22871	-1.751	5968	20086	5275	17596	0
1	19	18	"Z_3_10"	"Z_3_10"	5230	23800	100	145	148	47	98	100	27	67	43	0	280	278	55	97	145	713	0	0	0	0.257	0.276	0.318	0.279	2.585	0.272	0.210	80	409	230	231	-1.961	47	183	50	181	0
1	20	18	"Z_3_30"	"Z_3_30"	5380	23830	150	97	102	25	96	98	25	20	5	0	98	101	18	91	94	17	32	11	0	0.143	0.600	1.296	1.264	4.085	18.140	0.001	156	794	8	16	-2.807	1	7	6	10	-50
1	21	18	"Z_3_50"	"Z_3_50"	5600	23800	110	762	712	261	95	96	25	98	97	0	1047	1007	286	91	93	16	100	100	0	0.698	0.674	0.675	0.644	1.752	0.670	0.730	80	526	1623	1533	-0.519	667	956	617	916	0
1	22	18	"Z_3_70"	"Z_3_70"	5790	23790	100	1889	1797	955	92	94	24	100	97	0	2730	2254	1146	89	92	16	98	97	0	0.680	0.788	0.670	0.814	3.377	0.729	0.587	80	408	4438	3870	-0.555	1797	2641	1705	2165	0
1	1	19	"Z_5_10"	"Z_5_10"	1800	24030	150	94	98	29	89	91	24	23	6	0	87	94	25	82	86	21	30	10	0	1.000	0.750	0.912	1.062	4.194	4.001	0.017	156	947	10	21	0.000	5	5	9	12	-50
1	2	19	"Z_5_30"	"Z_5_30"	2000	23980	100	176	181	74	88	90	24	87	73	0	151	148	43	82	84	13	85	78	0	1.275	1.409	1.131	1.384	2.864	2.086	0.305	80	456	157	159	0.351	88	69	93	66	0
1	3	19	"Z_5_50"	"Z_5_50"	2180	23980	110	16686	15006	5296	93	96	25	100	100	0	8750	7520	2571	84	87	35	100	100	0	1.915	2.006	1.964	1.919	1.915	2.069	0.806	80	526	25259	22349	0.937	16593	8666	14913	7436	0
1	4	19	"Z_5_70"	"Z_5_70"	2380	23980	110	36646	33578	9735	97	102	29	100	100	0	18330	15656	5800	89	93	36	100	100	0	2.004	2.151	1.992	2.249	2.245	2.173	0.811	80	523	54790	49048	1.003	36549	18241	33481	15567	0
1	5	19	"Z_5_90"	"Z_5_90"	2560	23980	110	59493	50830	18431	105	109	33	100	100	13	27249	21594	9735	92	99	54	100	100	0	2.187	2.359	2.207	2.563	2.239	2.323	0.815	80	516	86545	72227	1.129	59388	27157	50725	21502	0
1	6	19	"Z_6_10"	"Z_6_10"	2760	23990	100	161	164	50	99	104	32	73	45	0	139	142	39	90	95	51	45	10	0	1.265	1.250	1.139	1.155	2.699	1.810	0.267	80	428	111	117	0.339	62	49	65	52	0
1	7	19	"Z_7_50"	"Z_7_50"	2950	23980	110	820	789	230	93	97	26	100	100	0	852	807	229	86	87	13	100	100	0	0.949	0.965	0.943	0.949	1.766	0.953	0.783	80	416	1493	1417	-0.075	727	766	696	721	0
1	8	19	"Z_7_70"	"Z_7_70"	3140	23980	110	1642	1557	534	92	95	24	100	100	0	1576	1476	449	87	88	15	100	100	0	1.041	1.055	1.080	1.022	1.764	1.048	0.771	80	528	3039	2854	0.058	1550	1489	1465	1389	0
1	9	19	"Z_7_90"	"Z_7_90"	3330	23980	110	3142	2942	922	92	95	26	100	100	0	2750	2612	520	87	90	20	100	100	0	1.145	1.129	1.153	1.052	1.514	1.141	0.809	80	463	5713	5375	0.196	3050	2663	2850	2525	0
1	10	19	"Z_8_10"	"Z_8_10"	3510	23990	150	100	103	29	96	99	26	23	7	0	99	100	20	88	90	19	28	10	0	0.364	0.583	1.570	1.518	4.055	51.074	0.000	156	628	15	19	-1.459	4	11	7	12	-50
1	11	19	"Z_8_30"	"Z_8_30"	3730	23990	90	107	114	33	98	99	27	26	11	0	121	123	25	88	91	15	80	53	0	0.273	0.457	0.613	0.779	3.762	2.127	0.013	52	373	42	51	-1.874	9	33	16	35	0
1	12	19	"Z_8_50"	"Z_8_50"	3900	23980	100	12420	10954	3580	98	100	26	100	100	0	19082	16865	5098	94	97	22	100	100	0	0.649	0.647	0.636	0.627	1.802	0.618	0.817	80	403	31310	27627	-0.624	12322	18988	10856	16771	0
1	13	19	"PFA32032"	"oPFA32032"	4070	23990	110	140	144	38	98	100	27	70	36	0	161	161	28	93	97	22	95	81	0	0.618	0.676	0.765	0.706	2.342	0.995	0.210	80	441	110	114	-0.695	42	68	46	68	0
1	14	19	"PFC0775"	"oPFC0775"	4270	23980	110	2772	2610	776	98	101	26	100	100	0	3004	3003	961	91	94	18	100	100	0	0.918	0.863	0.929	0.843	1.587	0.804	0.715	80	463	5587	5424	-0.124	2674	2913	2512	2912	0
1	15	19	"PFI17647"	"oPFI17647"	4480	24000	90	134	138	39	93	98	24	69	42	0	122	127	27	91	93	17	71	46	0	1.323	1.250	1.387	1.360	2.958	2.267	0.122	52	376	72	81	0.403	41	31	45	36	0
1	16	19	"PFF72435"	"oPFF72435"	4660	23990	110	222	226	74	95	99	24	93	86	0	256	259	56	89	91	15	100	100	0	0.760	0.771	0.765	0.766	1.817	0.867	0.517	80	466	294	301	-0.395	127	167	131	170	0
1	17	19	"PFL0040"	"oPFL0040"	4840	23980	110	5797	5623	1932	97	100	25	100	100	0	3355	3060	1129	90	100	109	98	97	0	1.746	1.861	1.795	1.910	2.091	1.830	0.765	80	504	8965	8496	0.804	5700	3265	5526	2970	0
1	18	19	"PFL0041"	"oPFL0041"	5030	23990	110	925	858	288	97	99	25	98	98	0	3943	3708	1033	93	105	124	100	100	0	0.215	0.211	0.223	0.205	1.646	0.188	0.746	80	461	4678	4376	-2.217	828	3850	761	3615	0
1	19	19	"PFI17649"	"oPFI17649"	5180	24030	150	97	103	37	98	100	26	18	5	0	96	102	36	93	119	515	0	0	0	-0.333	0.556	1.286	1.218	3.776	5.280	0.004	156	789	2	14	Error	-1	3	5	9	-50
1	20	19	"PFJ12790"	"oPFJ12790"	5420	23990	110	273	283	98	95	97	23	96	95	0	626	627	150	91	92	16	100	100	0	0.333	0.351	0.351	0.321	1.614	0.304	0.600	80	493	713	724	-1.588	178	535	188	536	0
1	21	19	"PFJ12792"	"oPFJ12792"	5600	23980	110	1209	1163	331	95	96	24	100	100	0	830	794	254	89	92	19	97	97	0	1.503	1.515	1.484	1.557	2.162	1.502	0.768	80	490	1855	1773	0.588	1114	741	1068	705	0
1	22	19	"PFK12895"	"oPFK12895"	5790	23980	150	105	110	31	93	95	23	33	16	0	104	107	24	88	91	18	44	17	0	0.750	0.895	1.166	1.184	3.707	4.087	0.023	156	874	28	36	-0.415	12	16	17	19	-50
1	1	20	"PFF72440"	"oPFF72440"	1810	24170	110	5701	5243	1865	90	92	23	100	100	0	5594	5422	1052	84	88	25	100	100	0	1.018	0.965	1.008	0.878	1.559	1.007	0.834	80	475	11121	10491	0.026	5611	5510	5153	5338	0
1	2	20	"PFH0004"	"oPFH0004"	2000	24170	110	2495	2299	776	90	92	23	100	100	0	1596	1506	395	84	86	16	100	100	0	1.591	1.553	1.583	1.464	1.696	1.606	0.794	80	563	3917	3631	0.670	2405	1512	2209	1422	0
1	3	20	"PFD66983"	"oPFD66983"	2200	24170	100	120	122	42	93	93	24	51	27	0	138	137	36	85	88	38	63	26	0	0.509	0.558	0.659	0.621	2.848	1.100	0.103	80	427	80	81	-0.973	27	53	29	52	0
1	4	20	"PFBL B0087"	"oPFBLOB0087"	2360	24190	150	98	103	34	93	96	26	28	10	0	98	102	25	86	90	34	23	2	0	0.417	0.625	1.414	1.401	3.367	2.080	0.011	156	808	17	26	-1.263	5	12	10	16	-50
1	5	20	"PFBL B0089"	"oPFBLOB0089"	2570	24170	100	211	204	64	95	97	27	87	77	0	194	207	64	88	92	32	91	81	0	1.094	0.916	0.941	0.839	2.860	0.984	0.389	80	492	222	228	0.130	116	106	109	119	0
1	6	20	"PFL0045"	"oPFL0045"	2760	24180	110	629	603	211	92	94	25	100	98	0	4805	4587	1069	84	87	16	100	100	0	0.114	0.113	0.116	0.102	1.803	0.109	0.757	80	493	5258	5014	-3.136	537	4721	511	4503	0
1	7	20	"PFF72441"	"oPFF72441"	2940	24160	150	98	99	27	90	93	25	21	7	0	92	96	20	86	87	15	32	16	0	1.333	0.900	1.370	1.347	4.033	7.771	0.007	156	801	14	19	0.415	8	6	9	10	-50
1	8	20	"PFBL B0090"	"oPFBLOB0090"	3140	24170	110	2565	2345	943	90	94	25	100	100	0	1560	1414	469	88	90	23	100	100	0	1.681	1.701	1.686	1.534	1.937	1.800	0.759	80	537	3947	3581	0.750	2475	1472	2255	1326	0
1	9	20	"PFD66986"	"oPFD66986"	3330	24170	110	136	135	43	93	95	24	63	38	0	114	116	28	88	91	22	52	25	0	1.654	1.500	1.643	1.600	3.801	2.868	0.087	80	474	69	70	0.726	43	26	42	28	0
1	10	20	"PFL0049"	"oPFL0049"	3490	24210	150	94	97	26	95	98	29	15	2	0	92	95	18	90	93	19	17	5	0	-0.500	0.400	1.908	1.558	3.951	15.710	0.002	156	700	1	7	Error	-1	2	2	5	-50
1	11	20	"PFK12897"	"oPFK12897"	3710	24200	150	104	102	26	93	97	29	20	3	0	94	96	17	89	91	16	28	7	0	2.200	1.286	1.375	1.494	3.896	25.184	0.002	156	778	16	16	1.138	11	5	9	7	-50
1	12	20	"PFF72442"	"oPFF72442"	3890	24170	110	2754	2548	867	93	96	25	100	100	0	1834	1657	499	91	95	26	100	100	0	1.527	1.568	1.527	1.487	1.950	1.614	0.808	80	513	4404	4021	0.610	2661	1743	2455	1566	0
1	13	20	"PFF72443"	"oPFF72443"	4090	24170	110	1175	1108	343	96	98	26	100	100	0	1837	1687	552	92	96	25	100	100	0	0.618	0.634	0.609	0.645	2.041	0.575	0.763	80	547	2824	2607	-0.694	1079	1745	1012	1595	0
1	14	20	"PFBL B0094"	"oPFBLOB0094"	4280	24170	110	9641	9225	2644	97	99	27	100	100	0	7196	6716	1976	93	98	45	100	100	0	1.344	1.378	1.331	1.401	1.901	1.376	0.794	80	485	16647	15751	0.426	9544	7103	9128	6623	0
1	15	20	"PFH0026"	"oPFH0026"	4440	24180	120	445	436	169	94	97	25	95	95	0	342	320	112	90	95	41	93	84	0	1.393	1.487	1.573	1.577	2.377	1.587	0.599	120	549	603	572	0.478	351	252	342	230	0
1	16	20	"PFD67003"	"oPFD67003"	4620	24190	110	1840	1752	550	96	99	25	100	100	0	1300	1226	384	90	93	18	100	100	0	1.441	1.458	1.452	1.458	2.061	1.456	0.778	80	533	2954	2792	0.527	1744	1210	1656	1136	0
1	17	20	"PFM60515"	"oPFM60515"	4820	24190	110	126	129	40	97	99	26	52	26	0	142	144	30	90	92	17	88	77	0	0.558	0.593	0.776	0.662	3.379	1.133	0.090	80	558	81	86	-0.842	29	52	32	54	0
1	18	20	"PFL0099"	"oPFL0099"	5010	24190	110	13268	12452	3533	98	102	28	100	100	0	9585	8604	3086	91	106	202	97	96	0	1.387	1.451	1.386	1.560	2.292	1.406	0.782	80	500	22664	20867	0.472	13170	9494	12354	8513	0
1	19	20	"PFJ12808"	"oPFJ12808"	5190	24200	110	1295	1282	395	100	103	27	100	100	0	835	821	187	92	110	218	100	92	0	1.608	1.621	1.610	1.555	1.570	1.886	0.670	80	430	1938	1911	0.686	1195	743	1182	729	0
1	20	20	"PFBL B0145"	"oPFBLOB0145"	5390	24200	110	1094	1043	339	98	100	25	100	100	0	1021	979	272	91	94	20	100	100	0	1.071	1.064	1.073	0.998	1.754	1.020	0.685	80	544	1926	1833	0.099	996	930	945	888	0
1	21	20	"PFBL B0149"	"oPFBLOB0149"	5590	24200	130	848	845	268	96	98	26	99	99	0	538	531	139	89	93	20	100	99	0	1.675	1.695	1.729	1.680	1.691	1.824	0.784	120	733	1201	1191	0.744	752	449	749	442	0
1	22	20	"PFI17700"	"oPFI17700"	5780	24200	120	1024	933	412	92	95	23	97	96	0	1831	1647	764	87	90	18	95	92	0	0.534	0.539	0.545	0.538	3.393	0.490	0.720	120	581	2676	2401	-0.904	932	1744	841	1560	0
1	1	21	"PFI17702"	"oPFI17702"	1790	24380	110	3661	3599	1677	90	92	23	100	100	0	2998	2745	1078	82	85	23	100	100	0	1.225	1.318	1.213	1.238	2.044	1.344	0.782	80	563	6487	6172	0.292	3571	2916	3509	2663	0
1	2	21	"PFG0046"	"oPFG0046"	1980	24390	100	895	896	283	90	92	23	100	100	0	801	764	216	82	84	13	100	100	0	1.120	1.182	1.221	1.151	1.681	1.217	0.811	80	482	1524	1488	0.163	805	719	806	682	0
1	3	21	"PFBL B0151"	"oPFBLOB0151"	2170	24380	110	2950	2742	869	88	89	22	100	100	0	1391	1278	430	83	84	15	100	100	0	2.188	2.221	2.172	2.293	2.030	2.235	0.785	80	522	4170	3849	1.130	2862	1308	2654	1195	0
1	4	21	"PFG0047"	"oPFG0047"	2360	24380	110	798	744	301	89	90	23	97	96	0	393	370	139	82	85	25	95	88	0	2.280	2.274	2.443	2.482	2.121	2.377	0.778	80	525	1020	943	1.189	709	311	655	288	0
1	5	21	"PFD67004"	"oPFD67004"	2560	24390	110	2058	1912	747	86	89	23	100	100	0	1035	1004	303	83	85	14	100	100	0	2.071	1.983	2.118	1.861	1.676	2.274	0.794	80	504	2924	2747	1.051	1972	952	1826	921	0
1	6	21	"PFL0107"	"oPFL0107"	2740	24380	110	1375	1322	448	88	91	25	98	98	0	567	541	168	84	86	20	100	98	0	2.665	2.700	2.650	2.698	1.922	2.839	0.824	80	520	1770	1691	1.414	1287	483	1234	457	0
1	7	21	"PFM60519"	"oPFM60519"	2940	24390	110	1354	1228	672	89	92	24	97	96	0	2653	2317	895	85	87	20	100	100	0	0.493	0.510	0.508	0.429	2.381	0.530	0.760	80	524	3833	3371	-1.022	1265	2568	1139	2232	0
1	8	21	"PFI17707"	"oPFI17707"	3130	24390	110	1498	1305	560	87	91	25	100	100	0	1626	1534	523	87	89	17	100	100	0	0.917	0.842	0.906	0.756	2.157	0.880	0.763	80	539	2950	2665	-0.125	1411	1539	1218	1447	0
1	9	21	"PFBL B0154"	"oPFBLOB0154"	3320	24380	110	8378	7767	2917	90	93	24	100	100	0	17459	15403	6130	89	99	149	100	100	0	0.477	0.501	0.476	0.482	2.344	0.436	0.764	80	540	25658	22991	-1.068	8288	17370	7677	15314	0
1	10	21	"PFM60520"	"oPFM60520"	3510	24380	110	1407	1353	512	94	98	29	97	97	0	898	836	268	91	102	155	91	88	0	1.627	1.690	1.673	1.525	2.330	1.781	0.749	80	494	2120	2004	0.702	1313	807	1259	745	0
1	11	21	"PFBL B0158"	"oPFBLOB0158"	3710	24390	110	680	637	248	93	97	29	96	92	0	3192	2982	901	88	91	17	100	100	0	0.189	0.188	0.198	0.181	1.866	0.180	0.765	80	469	3691	3438	-2.403	587	3104	544	2894	0
1	12	21	"PFI17709"	"oPFI17709"	3880	24380	110	6705	6336	2304	92	99	71	100	100	0	4824	4456	1580	88	117	331	100	97	0	1.396	1.429	1.395	1.382	2.194	1.408	0.801	80	534	11349	10612	0.482	6613	4736	6244	4368	0
1	13	21	"PFG0048"	"oPFG0048"	4070	24380	110	12697	11456	4253	95	103	70	100	100	0	12572	11257	3778	91	142	505	100	98	0	1.010	1.017	1.010	0.964	2.180	0.988	0.797	80	558	25083	22527	0.014	12602	12481	11361	11166	0
1	14	21	"PFM60526"	"oPFM60526"	4270	24380	110	3256	3051	1019	95	99	27	100	100	0	3411	3135	981	90	113	378	100	92	0	0.952	0.971	0.936	0.919	2.058	0.927	0.767	80	563	6482	6001	-0.071	3161	3321	2956	3045	0
1	15	21	"PFM60528"	"oPFM60528"	4450	24380	110	1175	1107	414	93	96	24	96	93	0	1326	1137	434	89	94	31	100	100	0	0.875	0.968	0.908	0.973	2.215	0.896	0.749	80	532	2319	2062	-0.193	1082	1237	1014	1048	0
1	16	21	"PFL0111"	"oPFL0111"	4650	24390	110	248	242	84	94	94	23	88	85	0	558	537	181	90	94	28	97	92	0	0.329	0.331	0.338	0.344	2.379	0.315	0.564	80	550	622	595	-1.604	154	468	148	447	0
1	17	21	"E598_1c"	"E598_1c"	4840	24380	100	119	122	35	94	96	25	47	23	0	131	130	27	89	91	17	85	67	0	0.595	0.683	0.756	0.654	3.105	1.733	0.062	80	439	67	69	-0.748	25	42	28	41	0
1	18	21	"E598_1e"	"E598_1e"	5020	24390	150	101	104	25	95	98	27	19	5	0	100	100	18	89	102	182	0	0	0	0.545	0.818	1.174	1.230	3.486	0.001	0.000	156	618	17	20	-0.874	6	11	9	11	-50
1	19	21	"E598_1g"	"E598_1g"	5180	24390	150	99	101	26	96	98	25	18	5	0	95	110	49	89	103	182	0	0	0	0.500	0.238	0.778	0.775	5.713	0.067	0.002	156	616	9	26	-1.000	3	6	5	21	-50
1	20	21	"E598_1i"	"E598_1i"	5410	24380	110	538	524	198	95	98	24	96	95	0	1518	1448	571	92	95	34	100	98	0	0.311	0.316	0.313	0.325	2.258	0.266	0.689	80	486	1869	1785	-1.687	443	1426	429	1356	0
1	21	21	"F48446_9a"	"F48446_9a"	5580	24460	150	93	95	24	94	97	25	13	2	0	90	94	18	89	93	31	9	0	0	-1.000	0.200	1.357	1.264	4.393	0.114	0.003	156	555	0	6	Error	-1	1	1	5	-50
1	22	21	"F48446_9c"	"F48446_9c"	5780	24410	150	99	104	29	93	95	25	27	10	0	90	91	17	87	89	15	25	9	0	2.000	2.750	1.556	1.568	3.124	12.647	0.006	156	765	9	15	1.000	6	3	11	4	-50
1	1	22	"I12861_2g"	"I12861_2g"	1800	24570	120	131	130	36	87	89	22	75	48	0	146	143	48	81	82	14	78	73	0	0.677	0.694	0.750	0.759	3.079	0.740	0.271	120	687	109	105	-0.563	44	65	43	62	0
1	2	22	"I12861_2i"	"I12861_2i"	1980	24570	110	219	211	66	88	90	22	90	87	0	233	225	61	81	83	16	96	92	0	0.862	0.854	0.852	0.869	2.303	0.864	0.554	80	422	283	267	-0.215	131	152	123	144	0
1	3	22	"J512_2a"	"J512_2a"	2130	24570	150	90	93	27	86	88	22	23	5	0	83	85	25	81	83	15	14	1	0	2.000	1.750	1.600	1.648	3.618	3.688	0.019	156	896	6	11	1.000	4	2	7	4	-50
1	4	22	"J512_2c"	"J512_2c"	2380	24610	150	90	98	47	86	88	24	25	8	0	83	85	16	80	82	15	23	7	0	1.333	2.400	1.250	1.404	4.491	48.807	0.001	156	941	7	17	0.415	4	3	12	5	-50
1	5	22	"J512_2e"	"J512_2e"	2560	24570	150	92	96	26	86	88	25	23	5	0	87	88	16	81	83	14	27	8	0	1.000	1.429	1.758	1.585	4.379	18.938	0.004	156	759	12	17	0.000	6	6	10	7	-50
1	6	22	"J512_2g"	"J512_2g"	2750	24580	150	88	94	28	86	89	23	25	9	0	85	88	18	82	84	17	19	7	0	0.667	1.333	1.225	1.347	4.685	10.680	0.008	156	816	5	14	-0.585	2	3	8	6	-50
1	7	22	"M40872_8a"	"M40872_8a"	2950	24580	150	91	92	22	87	89	22	19	1	0	87	89	16	82	84	18	21	4	0	0.800	0.714	1.357	1.389	4.210	9.308	0.007	156	764	9	12	-0.322	4	5	5	7	-50
1	8	22	"M40872_8c"	"M40872_8c"	3100	24590	150	90	94	24	86	89	23	26	6	0	87	89	16	83	85	19	18	3	0	1.000	1.333	1.435	1.581	4.067	141.095	0.000	156	775	8	14	0.000	4	4	8	6	-50
1	9	22	"M40872_8e"	"M40872_8e"	3300	24590	150	92	95	25	86	90	24	21	5	0	86	90	18	83	91	119	0	0	0	2.000	1.286	1.550	1.236	4.787	12.952	0.004	156	841	9	16	1.000	6	3	9	7	-50
1	10	22	"M40872_8g"	"M40872_8g"	3490	24610	150	96	98	25	89	92	24	21	8	0	87	91	20	84	90	113	0	0	0	2.333	1.286	1.667	1.321	3.450	29.874	0.001	156	934	10	16	1.222	7	3	9	7	-50
1	11	22	"M40872_8i"	"M40872_8i"	3700	24570	110	146	144	39	87	89	23	76	60	0	115	119	30	84	86	15	75	51	0	1.903	1.629	1.301	1.499	2.571	2.029	0.261	80	574	90	92	0.928	59	31	57	35	0
1	12	22	"EMPTY"	"EMPTY"	3910	24570	90	188	217	159	90	90	22	80	71	0	203	218	103	83	85	13	98	88	0	0.817	0.941	0.905	0.865	3.018	1.653	0.388	52	402	218	262	-0.292	98	120	127	135	0
1	13	22	"EMPTY"	"EMPTY"	4090	24570	100	261	292	158	91	93	25	85	81	0	276	282	149	84	107	406	6	0	0	0.885	1.015	0.991	1.023	3.777	1.061	0.523	80	495	362	399	-0.176	170	192	201	198	0
1	14	22	"EMPTY"	"EMPTY"	4270	24580	90	269	284	136	90	92	23	90	86	0	283	286	117	84	85	13	92	90	0	0.899	0.960	0.845	0.989	3.241	1.064	0.485	52	407	378	396	-0.153	179	199	194	202	0
1	15	22	"EMPTY"	"EMPTY"	4460	24570	90	433	407	185	90	91	23	92	92	0	360	370	181	84	86	15	100	98	0	1.243	1.108	1.057	1.080	2.464	1.034	0.660	52	408	619	603	0.314	343	276	317	286	0
1	16	22	"EMPTY"	"EMPTY"	4650	24580	100	367	414	276	91	92	24	91	80	0	359	440	283	85	87	15	93	91	0	1.007	0.910	0.812	0.942	2.919	0.921	0.563	80	503	550	678	0.010	276	274	323	355	0
1	17	22	"EMPTY"	"EMPTY"	4840	24580	100	223	252	153	91	92	23	77	73	0	231	274	149	86	88	15	97	95	0	0.910	0.856	0.795	0.701	2.870	0.927	0.414	80	518	277	349	-0.136	132	145	161	188	0
1	18	22	"EMPTY"	"EMPTY"	5040	24580	90	210	219	73	92	94	23	92	84	0	242	247	73	86	88	15	96	96	0	0.756	0.789	0.780	0.748	2.781	0.848	0.568	52	309	274	288	-0.403	118	156	127	161	0
1	19	22	"EMPTY"	"EMPTY"	5180	24580	150	90	95	28	93	95	23	14	2	0	89	97	36	90	95	22	16	7	0	3.000	0.286	1.571	1.382	3.171	0.121	0.002	156	753	-4	9	1.585	-3	-1	2	7	-50
1	20	22	"EMPTY"	"EMPTY"	5370	24580	150	91	92	21	92	95	23	13	3	0	90	92	16	88	92	29	7	0	0	-0.500	0.000	1.500	1.526	4.004	26.068	0.001	156	746	1	4	Error	-1	2	0	4	-50
1	21	22	"EMPTY"	"EMPTY"	5560	24580	150	89	89	20	89	93	23	12	0	0	83	83	13	87	89	29	1	0	0	0.000	0.000	1.615	1.412	3.177	23.948	0.002	156	666	-4	-4	Error	0	-4	0	-4	-50
1	22	22	"EMPTY"	"EMPTY"	5750	24580	150	86	90	22	90	92	23	15	0	0	87	88	16	84	86	14	19	5	0	-1.333	0.000	2.050	1.957	4.418	28.259	0.001	156	805	-1	4	Error	-4	3	0	4	-50
2	1	1	"PFA0116"	"A23157_2"	6390	20730	150	2422	2369	1014	94	97	27	100	100	0	1400	1334	484	84	88	57	100	100	0	1.769	1.820	1.854	1.744	1.458	1.945	0.839	156	900	3644	3525	0.823	2328	1316	2275	1250	0
2	2	1	"PFA0048"	"A14801_13"	6580	20730	150	7534	8303	2929	94	97	25	100	100	0	2666	2763	943	85	91	72	100	99	0	2.883	3.065	2.933	3.159	1.536	3.168	0.810	156	644	10021	10887	1.527	7440	2581	8209	2678	0
2	3	1	"PFA0211"	"A8109_3"	6760	20740	140	2469	2402	1003	98	100	27	100	100	0	2039	1979	889	84	86	32	99	99	0	1.213	1.216	1.163	1.246	1.830	1.217	0.710	156	539	4326	4199	0.278	2371	1955	2304	1895	0
2	4	1	"PFA0021"	"A11962_3"	6940	20740	150	423	447	153	99	104	39	100	99	0	336	348	85	85	88	26	100	100	0	1.291	1.323	1.260	1.267	1.535	1.403	0.709	156	653	575	611	0.368	324	251	348	263	0
2	5	1	"PFA0164"	"A3310_6"	7140	20750	160	789	758	258	96	102	45	98	95	0	597	591	188	84	88	21	99	98	0	1.351	1.306	1.291	1.296	2.142	1.365	0.801	208	722	1206	1169	0.434	693	513	662	507	0
2	6	1	"PFA0033"	"A13725_2"	7340	20750	150	407	418	137	95	99	39	100	98	0	684	676	163	83	86	17	100	100	0	0.519	0.545	0.542	0.516	1.470	0.559	0.733	156	566	913	916	-0.946	312	601	323	593	0
2	7	1	"PFB0041"	"B180"	7520	20750	150	1456	1530	474	94	97	25	100	100	0	1263	1310	344	83	85	16	100	100	0	1.154	1.170	1.163	1.154	1.471	1.220	0.809	156	600	2542	2663	0.207	1362	1180	1436	1227	0
2	8	1	"PFB0043"	"B186"	7720	20750	150	1061	1086	444	93	101	120	98	96	0	1199	1201	371	85	88	17	100	100	0	0.869	0.890	0.928	0.824	1.729	0.959	0.731	156	610	2082	2109	-0.203	968	1114	993	1116	0
2	9	1	"PFB0048"	"B197"	7900	20750	150	768	785	189	95	102	120	100	98	0	1311	1296	322	85	87	15	100	100	0	0.549	0.570	0.569	0.568	1.397	0.551	0.726	156	606	1899	1901	-0.865	673	1226	690	1211	0
2	10	1	"PFB0056"	"B218"	8100	20750	140	1545	1549	569	97	99	25	100	100	0	18477	19367	6104	86	88	16	100	100	0	0.079	0.075	0.079	0.075	1.411	0.067	0.733	156	562	19839	20733	-3.667	1448	18391	1452	19281	0
2	11	1	"PFB0059"	"B241"	8290	20750	140	172	174	43	97	101	26	87	68	0	553	550	135	86	89	17	100	100	0	0.161	0.166	0.163	0.147	2.089	0.132	0.355	156	543	542	541	-2.638	75	467	77	464	0
2	12	1	"PFB0069"	"B270"	8480	20740	150	747	747	215	97	101	26	100	100	0	606	589	146	87	90	18	100	99	0	1.252	1.295	1.275	1.294	1.579	1.335	0.739	156	640	1169	1152	0.325	650	519	650	502	0
2	13	1	"PFB0161"	"B471"	8680	20740	150	1268	1263	403	98	100	25	100	100	0	1173	1173	300	88	92	20	100	100	0	1.078	1.074	1.078	1.038	1.488	1.124	0.813	156	638	2255	2250	0.109	1170	1085	1165	1085	0
2	14	1	"PFB0183"	"B508"	8870	20740	150	543	556	188	99	100	24	99	99	0	617	624	157	85	88	18	100	100	0	0.835	0.848	0.835	0.817	1.525	0.875	0.750	156	600	976	996	-0.261	444	532	457	539	0
2	15	1	"PFB0185"	"B511"	9060	20740	140	474	490	165	95	97	24	100	99	0	669	690	166	82	84	14	100	100	0	0.646	0.650	0.648	0.614	1.560	0.697	0.714	156	556	966	1003	-0.631	379	587	395	608	0
2	16	1	"PFB0199"	"B537"	9250	20740	140	851	870	287	94	111	259	95	80	0	783	798	235	84	88	45	98	96	0	1.083	1.087	1.119	1.086	2.121	1.487	0.493	156	562	1456	1490	0.115	757	699	776	714	0
2	17	1	"PFB0205"	"B549"	9440	20730	150	1045	1071	281	96	113	246	100	96	0	1024	1032	253	86	91	44	100	99	0	1.012	1.031	1.024	1.041	1.495	1.003	0.801	156	625	1887	1921	0.017	949	938	975	946	0
2	18	1	"PFB0211"	"B556"	9630	20740	150	14393	14432	6043	99	101	25	100	100	0	10666	10472	3595	88	90	16	100	100	0	1.351	1.380	1.437	1.312	1.604	1.498	0.765	156	615	24872	24717	0.434	14294	10578	14333	10384	0
2	19	1	"PFC0047"	"C187"	9820	20740	140	4954	4856	1634	100	103	26	100	100	0	2946	3053	702	90	92	17	100	100	0	1.700	1.605	1.681	1.454	2.015	1.825	0.744	156	581	7710	7719	0.765	4854	2856	4756	2963	0
2	20	1	"PFC0049"	"C191"	10020	20730	150	2418	2578	1048	101	106	63	100	100	0	1455	1581	534	92	96	26	100	100	0	1.700	1.664	1.569	1.631	1.556	1.755	0.736	156	688	3680	3966	0.765	2317	1363	2477	1489	0
2	21	1	"PFC0053"	"C199"	10200	20730	150	611	619	174	103	110	70	100	99	0	581	596	163	94	98	28	99	98	0	1.043	1.028	1.007	1.050	1.804	0.961	0.700	156	684	995	1018	0.061	508	487	516	502	0
2	22	1	"PFC0064"	"C230"	10400	20730	150	255	263	71	102	106	29	98	94	0	182	186	48	93	97	20	94	85	0	1.719	1.731	1.782	1.816	2.260	1.952	0.441	156	841	242	254	0.782	153	89	161	93	0
2	1	2	"PFC0067"	"C234"	6410	20920	150	4505	4481	1510	94	97	28	100	100	0	2812	2827	699	83	88	68	100	100	0	1.616	1.599	1.705	1.501	1.707	1.742	0.802	156	629	7140	7131	0.693	4411	2729	4387	2744	0
2	2	2	"PFC0074"	"C249"	6610	20910	140	508	522	160	94	97	27	100	100	0	446	446	124	86	98	101	96	92	0	1.150	1.189	1.120	1.198	1.790	1.098	0.565	156	326	774	788	0.202	414	360	428	360	0
2	3	2	"PFK0421"	"Kn479_3"	6790	20920	140	450	444	137	101	110	47	100	98	0	667	679	169	92	101	49	100	100	0	0.607	0.584	0.595	0.558	1.458	0.570	0.736	156	371	924	930	-0.720	349	575	343	587	0
2	4	2	"PFK0499"	"Kn722_1"	7000	20920	130	314	322	96	105	117	61	94	88	0	440	442	117	93	100	34	100	100	0	0.602	0.622	0.637	0.601	1.752	0.600	0.569	120	377	556	566	-0.731	209	347	217	349	0
2	5	2	"PFK0529"	"Kn862_1"	7180	20910	150	1857	1954	898	98	107	62	100	100	0	2741	2721	1056	89	94	23	100	100	0	0.663	0.705	0.675	0.691	1.744	0.634	0.682	156	355	4411	4488	-0.592	1759	2652	1856	2632	0
2	6	2	"PFK0159"	"Kn1106_2"	7370	20900	150	240	247	85	93	98	47	91	75	0	199	196	56	84	87	17	92	89	0	1.278	1.375	1.325	1.383	2.292	1.655	0.424	156	319	262	266	0.354	147	115	154	112	-50
2	7	2	"PFK0179"	"Kn1255_4"	7560	20920	140	2363	2675	1388	95	98	25	100	99	0	3278	3574	1347	83	86	16	100	100	0	0.710	0.739	0.749	0.649	2.158	0.780	0.640	156	306	5463	6071	-0.494	2268	3195	2580	3491	0
2	8	2	"PFK0266"	"Kn2144_2"	7750	20920	140	426	451	179	97	111	180	85	43	0	1417	1480	454	83	86	18	100	100	0	0.247	0.253	0.255	0.226	1.834	0.239	0.446	156	264	1663	1751	-2.020	329	1334	354	1397	0
2	9	2	"PFK1250"	"Ks8_1"	7940	20920	150	648	661	204	100	112	170	98	86	0	688	711	183	86	88	18	100	100	0	0.910	0.898	0.893	0.865	1.497	0.989	0.565	156	299	1150	1186	-0.136	548	602	561	625	0
2	10	2	"PFK0668"	"Ks13_2"	8130	20910	150	575	601	190	97	100	25	100	100	0	909	935	290	86	88	16	100	100	0	0.581	0.594	0.578	0.603	1.818	0.518	0.669	156	318	1301	1353	-0.784	478	823	504	849	0
2	11	2	"PFK0833"	"Ks25_5"	8320	20910	140	655	664	206	97	100	25	100	100	0	400	411	111	85	88	17	100	99	0	1.771	1.739	1.768	1.725	1.633	1.906	0.668	156	301	873	893	0.825	558	315	567	326	0
2	12	2	"PFK0849"	"Ks26_17"	8510	20920	140	208	216	52	98	101	24	97	91	0	537	542	156	86	90	19	100	100	0	0.244	0.259	0.263	0.244	1.821	0.219	0.548	156	336	561	574	-2.036	110	451	118	456	0
2	13	2	"PFK0898"	"Ks31_1"	8690	20910	150	1271	1318	448	98	99	23	100	100	0	920	933	271	87	90	20	100	99	0	1.408	1.442	1.367	1.445	1.622	1.483	0.697	156	339	2006	2066	0.494	1173	833	1220	846	0
2	14	2	"PFK0968"	"Ks42_6"	8890	20910	150	694	736	240	98	100	26	100	100	0	556	572	135	86	88	17	100	100	0	1.268	1.313	1.334	1.267	1.549	1.415	0.698	156	278	1066	1124	0.343	596	470	638	486	0
2	15	2	"PFK1224"	"Ks83_19"	9060	20890	150	128	133	40	99	101	27	51	23	0	114	116	23	84	86	16	75	46	0	0.967	1.063	1.200	1.029	4.037	2.710	0.113	156	336	59	66	-0.049	29	30	34	32	-50
2	16	2	"PFK1246"	"Ks89_2"	9280	20910	140	256	271	81	98	101	26	98	95	0	386	385	98	83	86	16	100	99	0	0.521	0.573	0.559	0.542	1.903	0.531	0.588	156	362	461	475	-0.939	158	303	173	302	0
2	17	2	"PFK1245"	"Ks89_10"	9450	20900	150	163	166	50	98	99	25	77	59	0	144	143	36	86	88	18	82	67	0	1.121	1.193	1.364	1.264	2.617	1.471	0.304	156	345	123	125	0.164	65	58	68	57	-50
2	18	2	"PFK1268"	"Ks97_1"	9650	20910	150	784	806	219	100	106	82	100	100	0	674	665	206	89	93	37	99	98	0	1.169	1.226	1.155	1.292	1.790	1.209	0.651	156	389	1269	1282	0.226	684	585	706	576	0
2	19	2	"PFK0567"	"Ks101_10"	9840	20910	140	632	655	169	101	109	85	100	100	0	867	862	258	90	95	37	98	96	0	0.683	0.718	0.664	0.775	2.118	0.659	0.612	156	372	1308	1326	-0.549	531	777	554	772	0
2	20	2	"PFK0617"	"Ks117_4"	10020	20910	130	255	263	69	106	113	78	91	45	0	249	245	55	93	97	21	100	100	0	0.955	1.033	0.971	1.011	1.771	1.039	0.359	120	421	305	309	-0.066	149	156	157	152	0
2	21	2	"PFK0689"	"Ks157_11"	10230	20920	140	458	455	146	110	118	81	94	89	0	4829	4818	1104	101	104	23	100	100	0	0.074	0.073	0.079	0.072	1.547	0.066	0.648	156	390	5076	5062	-3.764	348	4728	345	4717	0
2	22	2	"PFK0731"	"Ks186_10"	10420	20910	160	65535	57459	16814	111	117	34	100	100	71	65535	57914	17416	103	109	25	100	100	76	1.000	0.992	1.000	1.008	2.550	0.990	0.867	208	720	130856	115159	-0.000	65424	65432	57348	57811	0
2	1	3	"PFK0746"	"Ks202_1"	6420	21100	150	2785	2652	830	93	98	30	100	100	0	4099	4032	1019	82	86	18	100	100	0	0.670	0.648	0.674	0.614	1.776	0.649	0.803	156	595	6709	6509	-0.577	2692	4017	2559	3950	0
2	2	3	"PFK0750"	"Ks202_4"	6600	21090	160	387	378	161	96	102	29	90	87	0	440	413	169	85	90	25	89	88	0	0.820	0.860	0.858	0.815	2.320	0.914	0.629	208	397	646	610	-0.287	291	355	282	328	0
2	3	3	"PFK0747"	"Ks202_10"	6810	21100	140	839	844	348	100	103	30	100	99	0	1751	1855	667	89	94	25	100	100	0	0.445	0.421	0.435	0.391	1.824	0.390	0.708	156	390	2401	2510	-1.169	739	1662	744	1766	0
2	4	3	"PFK0766"	"Ks212_4"	7000	21100	140	1083	1191	465	101	107	48	99	98	0	1834	1966	575	92	96	28	100	100	0	0.564	0.582	0.614	0.555	1.615	0.570	0.736	156	410	2724	2964	-0.827	982	1742	1090	1874	0
2	5	3	"PFA0029"	"A12706_1"	7200	21100	150	3173	4394	3118	99	105	48	100	99	0	18886	21269	13094	87	93	28	100	100	0	0.164	0.203	0.229	0.196	1.764	0.188	0.699	156	362	21873	25477	-2.612	3074	18799	4295	21182	0
2	6	3	"PFA0034"	"A13725_4"	7380	21100	150	1053	1004	275	97	99	27	100	99	0	2296	2315	487	85	88	18	100	100	0	0.432	0.407	0.417	0.382	1.774	0.380	0.762	156	297	3167	3137	-1.210	956	2211	907	2230	0
2	7	3	"PFA0036"	"A13725_6"	7570	21090	140	1764	1821	476	99	104	30	100	100	0	1389	1386	346	85	91	21	100	99	0	1.277	1.324	1.271	1.345	1.673	1.387	0.762	156	340	2969	3023	0.353	1665	1304	1722	1301	0
2	8	3	"PFA0038"	"A13725_9"	7760	21090	150	1535	1573	383	96	100	27	100	100	0	863	841	211	83	87	20	99	99	0	1.845	1.949	1.870	1.984	1.635	2.048	0.727	156	361	2219	2235	0.884	1439	780	1477	758	0
2	9	3	"PFA0041"	"A14195_3"	7930	21080	150	144	147	46	97	103	39	55	26	0	138	136	32	85	89	21	80	62	0	0.887	0.980	1.069	0.927	2.880	1.384	0.280	156	354	100	101	-0.173	47	53	50	51	-50
2	10	3	"PFA0043"	"A14263_1"	8140	21090	150	849	860	247	98	104	39	100	100	0	840	832	233	87	92	22	100	100	0	0.997	1.023	0.988	1.051	1.727	0.977	0.709	156	407	1504	1507	-0.004	751	753	762	745	0
2	11	3	"PFA0063"	"A14801_9"	8320	21090	150	145	152	37	97	100	27	77	42	0	180	184	42	86	88	16	99	94	0	0.511	0.561	0.551	0.524	2.607	0.583	0.289	156	422	142	153	-0.970	48	94	55	98	-50
2	12	3	"PFA0065"	"A15774_2"	8520	21090	140	318	322	104	99	100	25	99	95	0	295	305	81	85	87	16	100	99	0	1.043	1.014	1.006	0.958	1.870	1.044	0.598	156	403	429	443	0.061	219	210	223	220	0
2	13	3	"PFA0067"	"A16096_5"	8720	21100	140	217	222	61	98	99	22	96	91	0	228	232	40	85	87	16	100	100	0	0.832	0.844	0.864	0.767	1.904	0.967	0.520	156	372	262	271	-0.265	119	143	124	147	0
2	14	3	"PFA0071"	"A16972_1"	8880	21080	150	110	116	30	98	100	24	37	16	0	100	101	21	86	89	18	40	16	0	0.857	1.200	1.337	1.320	4.161	3.598	0.045	156	368	26	33	-0.222	12	14	18	15	-50
2	15	3	"PFA0073"	"A1700_2"	9070	21060	150	108	109	28	97	100	25	22	10	0	97	98	19	85	89	20	30	8	0	0.917	0.923	1.146	1.242	3.354	4.563	0.015	156	476	23	25	-0.126	11	12	12	13	-50
2	16	3	"PFA0076"	"A1700_6"	9290	21090	140	462	484	142	98	101	29	100	100	0	412	412	115	84	89	25	98	97	0	1.110	1.177	1.110	1.193	1.652	1.149	0.678	156	400	692	714	0.150	364	328	386	328	0
2	17	3	"PFA0109"	"A22053_4"	9470	21100	140	177	180	48	102	126	384	0	0	0	253	254	56	88	104	151	58	2	0	0.455	0.470	0.494	0.434	2.200	0.495	0.401	156	439	240	244	-1.138	75	165	78	166	0
2	18	3	"PFA0112"	"A23157_12"	9660	21100	140	908	931	324	99	124	378	92	55	0	868	901	227	88	100	148	100	100	0	1.037	1.023	1.056	0.948	1.841	1.627	0.338	156	470	1589	1645	0.053	809	780	832	813	0
2	19	3	"PFA0114"	"A23157_18"	9860	21090	150	3242	3308	1100	99	107	80	100	100	0	2125	2111	582	87	92	35	100	99	0	1.542	1.585	1.567	1.599	1.735	1.655	0.700	156	428	5181	5233	0.625	3143	2038	3209	2024	0
2	20	3	"PFA0117"	"A23157_8"	10040	21110	150	144	148	42	105	109	32	56	27	0	142	143	34	89	93	19	84	69	0	0.736	0.796	0.826	0.789	3.120	1.286	0.204	156	497	92	97	-0.443	39	53	43	54	-50
2	21	3	"PFA0123"	"A24704_11"	10230	21090	150	898	899	250	105	109	30	100	100	0	440	452	108	89	93	19	100	99	0	2.259	2.187	2.202	2.188	1.613	2.530	0.653	156	401	1144	1157	1.176	793	351	794	363	0
2	22	3	"PFA0126"	"A24704_6"	10400	21090	150	229	225	69	106	113	36	85	75	0	161	160	41	95	102	26	81	60	0	1.864	1.831	1.794	1.831	2.382	2.395	0.403	156	540	189	184	0.898	123	66	119	65	-50
2	1	4	"PFA0154"	"A3310_10"	6410	21230	150	122	138	81	96	109	120	7	2	0	107	252	774	85	92	71	13	5	0	1.182	0.251	1.132	1.101	4.181	2.291	0.118	156	763	48	209	0.241	26	22	42	167	-50
2	2	4	"PFA0156"	"A3310_15"	6640	21280	150	466	470	116	101	122	195	94	40	0	562	584	131	86	101	132	98	98	0	0.767	0.741	0.754	0.727	1.582	0.787	0.442	156	451	841	867	-0.383	365	476	369	498	0
2	3	4	"PFA0159"	"A3310_22"	6830	21280	140	772	768	258	97	107	158	94	91	0	635	630	191	82	90	112	97	97	0	1.221	1.224	1.247	1.181	1.977	1.284	0.718	156	368	1228	1219	0.288	675	553	671	548	0
2	4	4	"PFA0162"	"A3310_32"	7020	21280	140	2311	2318	837	97	98	26	99	99	0	1223	1220	326	83	86	23	100	100	0	1.942	1.953	2.052	1.879	1.735	2.269	0.731	156	358	3354	3358	0.958	2214	1140	2221	1137	0
2	5	4	"PFA0165"	"A3310_7"	7210	21280	140	697	686	205	97	100	29	98	98	0	528	525	103	84	88	25	100	100	0	1.351	1.336	1.362	1.263	1.768	1.533	0.658	156	302	1044	1030	0.434	600	444	589	441	0
2	6	4	"PFA0168"	"A3920_1"	7360	21270	150	123	126	38	99	105	31	39	16	0	113	114	29	89	94	23	50	26	0	1.000	1.080	1.125	1.192	3.478	2.153	0.098	156	331	48	52	0.000	24	24	27	25	-50
2	7	4	"PFC0075"	"C25"	7540	21210	150	112	248	536	104	109	34	27	12	0	97	246	460	90	98	28	32	17	0	1.143	0.923	1.143	1.076	4.397	1.574	0.197	156	525	15	300	0.193	8	7	144	156	-50
2	8	4	"PFC0079"	"C258"	7770	21280	150	354	360	113	98	103	32	98	97	0	298	306	82	85	93	26	98	98	0	1.202	1.186	1.168	1.188	1.926	1.304	0.671	156	524	469	483	0.265	256	213	262	221	0
2	9	4	"PFC0082"	"C269"	7970	21280	140	411	417	115	97	103	39	98	97	0	394	389	95	85	89	21	99	99	0	1.016	1.053	1.051	1.027	1.847	1.087	0.635	156	384	623	624	0.023	314	309	320	304	0
2	10	4	"PFC0085"	"C273"	8100	21270	150	113	129	67	100	106	38	25	9	0	99	119	100	88	94	23	35	16	0	1.182	0.935	1.204	1.344	4.526	3.387	0.063	156	486	24	60	0.241	13	11	29	31	-50
2	11	4	"PFC0087"	"C277"	8340	21280	150	1139	1183	426	99	103	29	100	100	0	802	826	249	88	92	19	100	100	0	1.457	1.469	1.513	1.424	1.788	1.588	0.725	156	470	1754	1822	0.543	1040	714	1084	738	0
2	12	4	"PFC0090"	"C285"	8530	21280	150	1414	1453	456	96	100	28	100	100	0	871	866	245	86	89	18	99	99	0	1.679	1.740	1.713	1.717	1.535	1.820	0.744	156	452	2103	2137	0.748	1318	785	1357	780	0
2	13	4	"PFC0107"	"C321"	8730	21280	150	458	462	155	96	99	25	99	98	0	301	303	70	84	87	19	100	100	0	1.668	1.671	1.593	1.572	1.795	1.981	0.656	156	430	579	585	0.738	362	217	366	219	0
2	14	4	"PFC0110"	"C332"	8920	21280	140	358	345	102	96	98	23	99	98	0	373	376	96	81	85	18	98	97	0	0.897	0.844	0.826	0.810	1.840	0.829	0.541	156	399	554	544	-0.156	262	292	249	295	0
2	15	4	"PFC0112"	"C337"	9100	21280	140	315	320	79	96	99	26	100	100	0	235	232	55	83	88	26	96	92	0	1.441	1.503	1.461	1.555	1.948	1.706	0.566	156	423	371	373	0.527	219	152	224	149	0
2	16	4	"PFC0114"	"C344"	9240	21290	150	145	161	74	96	102	30	62	45	0	148	156	72	85	94	38	57	44	0	0.778	0.915	0.942	0.958	2.390	1.154	0.195	156	376	112	136	-0.363	49	63	65	71	-50
2	17	4	"PFC0116"	"C35"	9400	21270	150	121	137	59	105	129	365	0	0	0	106	126	56	92	108	145	7	0	0	1.143	0.941	1.110	1.003	3.467	0.975	0.241	156	485	30	66	0.193	16	14	32	34	-50
2	18	4	"PFC0119"	"C354"	9680	21280	140	565	563	174	103	123	324	78	13	0	310	310	74	89	101	127	92	29	0	2.090	2.081	2.061	2.113	1.850	7.607	0.070	156	617	683	681	1.064	462	221	460	221	0
2	19	4	"PFC0135"	"C394"	9870	21280	150	745	748	210	102	107	32	100	100	0	432	437	102	88	91	18	100	98	0	1.869	1.851	1.819	1.845	1.717	2.039	0.698	156	509	987	995	0.902	643	344	646	349	0
2	20	4	"PFC0138"	"C41"	10080	21290	90	170	169	35	107	111	35	76	46	0	142	140	25	91	95	19	92	61	0	1.235	1.265	1.270	1.233	2.127	2.935	0.119	52	281	114	111	0.305	63	51	62	49	0
2	21	4	"PFC0140"	"C413"	10240	21280	150	121	127	35	103	107	30	35	15	0	113	118	31	91	95	20	52	20	0	0.818	0.889	1.044	1.150	3.251	1.824	0.105	156	466	40	51	-0.290	18	22	24	27	-50
2	22	4	"PFC0142"	"C417"	10440	21280	140	310	324	98	99	104	29	98	96	0	527	549	160	89	92	20	100	100	0	0.482	0.489	0.491	0.471	1.813	0.436	0.591	156	606	649	685	-1.054	211	438	225	460	0
2	1	5	"PFC0144"	"C419"	6440	21460	140	953	975	282	97	110	124	99	98	0	601	575	176	86	96	91	93	91	0	1.662	1.796	1.677	1.892	1.933	1.932	0.619	156	700	1371	1367	0.733	856	515	878	489	0
2	2	5	"PFC0147"	"C423"	6630	21460	140	1145	1154	315	97	119	207	98	97	0	932	901	290	85	100	140	94	91	0	1.237	1.295	1.270	1.419	2.179	1.345	0.578	156	401	1895	1873	0.307	1048	847	1057	816	0
2	3	5	"PFC0161"	"C449"	6830	21460	150	119	125	38	97	118	177	0	0	0	134	135	30	83	155	378	0	0	0	0.431	0.538	0.609	0.617	3.359	23.073	0.001	156	355	73	80	-1.213	22	51	28	52	-50
2	4	5	"PFC0163"	"C453"	7020	21460	140	396	406	163	97	97	24	95	93	0	295	293	96	82	83	13	98	94	0	1.404	1.464	1.440	1.337	2.118	1.582	0.621	156	359	512	520	0.489	299	213	309	211	0
2	5	5	"PFC0165"	"C46"	7210	21460	140	2022	1961	757	95	99	27	100	100	0	1959	1885	769	84	85	14	98	96	0	1.028	1.036	0.984	1.038	2.105	0.957	0.703	156	353	3802	3667	0.039	1927	1875	1866	1801	0
2	6	5	"PFC0168"	"C472"	7400	21460	140	754	741	235	100	107	32	100	99	0	683	673	235	89	95	24	99	98	0	1.101	1.098	1.093	1.131	1.986	1.069	0.694	156	468	1248	1225	0.139	654	594	641	584	0
2	7	5	"PFC0171"	"C489"	7590	21470	140	335	321	105	101	108	34	94	89	0	315	314	66	89	97	27	100	98	0	1.035	0.978	1.033	0.884	2.044	1.134	0.655	156	626	460	445	0.050	234	226	220	225	0
2	8	5	"PFC0174"	"C492"	7800	21460	150	118	124	38	98	103	32	39	17	0	113	118	30	85	91	22	59	32	0	0.714	0.788	1.174	1.066	3.370	1.825	0.169	156	528	48	59	-0.485	20	28	26	33	-50
2	9	5	"PFD0418"	"D49176_20"	7980	21460	140	856	844	289	96	100	28	100	97	0	1054	1069	243	84	86	16	100	100	0	0.784	0.759	0.775	0.684	1.960	0.796	0.711	156	404	1730	1733	-0.352	760	970	748	985	0
2	10	5	"PFD0422"	"D49176_29"	8190	21470	150	137	141	45	96	102	29	61	33	0	127	131	34	87	91	20	74	48	0	1.025	1.023	1.140	1.036	2.783	3.855	0.082	156	438	81	89	0.036	41	40	45	44	-50
2	11	5	"PFD0425"	"D49176_32"	8350	21450	140	609	605	174	96	100	27	100	100	0	384	377	109	87	90	18	97	94	0	1.727	1.755	1.682	1.910	2.194	1.813	0.659	156	390	810	799	0.788	513	297	509	290	0
2	12	5	"PFD0428"	"D49176_37"	8530	21470	130	187	191	54	95	100	27	90	73	0	149	152	30	86	89	18	95	83	0	1.460	1.455	1.535	1.366	2.446	2.308	0.304	120	426	155	162	0.546	92	63	96	66	0
2	13	5	"PFD0431"	"D49176_44"	8730	21460	150	747	754	222	93	97	25	100	100	0	710	669	217	82	86	19	96	95	0	1.041	1.126	1.063	1.134	1.954	1.084	0.702	156	464	1282	1248	0.059	654	628	661	587	0
2	14	5	"PFD0436"	"D49176_6"	8920	21470	140	218	217	68	91	93	20	91	89	0	2501	2585	628	76	78	12	100	100	0	0.052	0.050	0.053	0.052	1.604	0.043	0.483	156	382	2552	2635	-4.255	127	2425	126	2509	0
2	15	5	"PFD0454"	"D51731_2"	9100	21460	140	241	247	66	92	96	26	97	95	0	221	227	55	80	84	24	98	95	0	1.057	1.054	0.997	0.987	1.949	1.082	0.530	156	377	290	302	0.080	149	141	155	147	0
2	16	5	"PFD0463"	"D53677_1"	9300	21470	130	143	149	39	94	99	28	71	41	0	159	162	33	85	92	35	90	54	0	0.662	0.714	0.735	0.643	2.685	0.749	0.179	120	326	123	132	-0.595	49	74	55	77	0
2	17	5	"PFD0467"	"D53677_8"	9430	21460	150	117	121	33	104	111	53	12	0	0	106	109	24	91	100	43	16	0	0	0.867	0.944	1.086	1.172	3.329	5.536	0.010	156	545	28	35	-0.206	13	15	17	18	-50
2	18	5	"PFD0471"	"D54177_1"	9670	21490	130	159	164	46	102	108	55	54	14	0	145	148	31	88	94	39	70	25	0	1.000	1.033	1.259	1.049	2.572	2.876	0.050	120	451	114	122	0.000	57	57	62	60	0
2	19	5	"PFD0474"	"D54346_3"	9860	21470	140	692	685	206	101	105	33	98	98	0	414	423	95	88	91	18	100	100	0	1.813	1.743	1.720	1.637	1.977	2.035	0.677	156	399	917	919	0.858	591	326	584	335	0
2	20	5	"PFD0478"	"D56259_1"	10040	21470	140	631	624	194	101	105	33	98	98	0	569	578	139	89	93	19	100	100	0	1.104	1.070	1.070	1.044	1.813	1.139	0.662	156	390	1010	1012	0.143	530	480	523	489	0
2	21	5	"PFD0512"	"D6287_18"	10190	21460	150	115	122	32	102	106	30	35	10	0	105	108	24	92	97	22	37	12	0	1.000	1.250	1.399	1.364	3.389	2.239	0.081	156	470	26	36	0.000	13	13	20	16	-50
2	22	5	"PFD0515"	"D6287_22"	10430	21460	150	1064	1127	461	103	106	28	100	100	0	687	677	252	89	93	20	98	96	0	1.607	1.741	1.671	1.807	1.968	1.763	0.664	156	729	1559	1612	0.684	961	598	1024	588	0
2	1	6	"PFD0519"	"D6287_3"	6440	21650	140	213	219	68	93	95	33	94	78	0	171	177	44	84	88	38	92	58	0	1.379	1.355	1.319	1.303	1.996	1.099	0.258	156	611	207	219	0.464	120	87	126	93	0
2	2	6	"PFD0521"	"D6287_31"	6630	21650	140	1129	1144	298	94	117	102	100	100	0	953	950	271	84	242	585	88	12	0	1.191	1.212	1.191	1.257	1.744	1.116	0.676	156	437	1904	1916	0.252	1035	869	1050	866	0
2	3	6	"PFD0525"	"D6287_49"	6810	21590	150	227	256	166	96	140	186	43	11	0	166	896	879	85	351	729	46	38	0	1.617	0.197	0.202	0.339	4.022	0.160	0.718	156	463	212	971	0.694	131	81	160	811	-50
2	4	6	"PFD0527"	"D6287_53"	7000	21650	140	216	218	64	97	128	118	50	4	0	367	361	93	85	289	637	0	0	0	0.422	0.438	0.440	0.403	2.026	0.216	0.560	156	443	401	397	-1.245	119	282	121	276	0
2	5	6	"PFD0563"	"D65980_2"	7190	21650	140	179	182	47	93	98	42	82	50	0	209	216	44	84	88	45	100	82	0	0.688	0.674	0.667	0.586	2.194	0.741	0.484	156	369	211	221	-0.540	86	125	89	132	0
2	6	6	"PFD0569"	"D6681_10"	7360	21650	150	135	135	38	100	106	32	53	17	0	119	122	26	89	94	25	57	26	0	1.167	1.061	1.303	1.295	3.184	1.676	0.191	156	437	65	68	0.222	35	30	35	33	-50
2	7	6	"PFD0572"	"D6681_3"	7590	21650	140	213	217	56	101	108	34	94	82	0	216	219	43	90	95	24	100	99	0	0.889	0.899	0.829	0.846	1.868	1.011	0.492	156	569	238	245	-0.170	112	126	116	129	0
2	8	6	"PFD0575"	"D66953_1"	7790	21670	80	165	160	42	105	113	36	67	36	0	157	160	40	92	98	25	90	61	0	0.923	0.809	0.935	0.795	2.987	1.445	0.126	52	255	125	123	-0.115	60	65	55	68	0
2	9	6	"PFD0579"	"D7726_1"	7960	21650	150	396	383	119	98	101	28	98	95	0	366	364	80	88	91	21	100	100	0	1.072	1.033	1.084	0.985	1.654	1.158	0.680	156	466	576	561	0.100	298	278	285	276	0
2	10	6	"PFD0583"	"D8137_1"	8150	21650	140	1697	1636	415	95	98	25	100	100	0	1415	1406	287	87	89	18	100	100	0	1.206	1.168	1.189	1.127	1.907	1.232	0.754	156	384	2930	2860	0.271	1602	1328	1541	1319	0
2	11	6	"PFE0587"	"E6125_5"	8340	21650	140	358	361	115	98	100	26	96	95	0	342	344	76	87	89	17	100	99	0	1.020	1.023	1.124	0.992	1.804	3.616	0.164	156	403	515	520	0.028	260	255	263	257	0
2	12	6	"PFE0589"	"E6662_1"	8530	21650	140	854	835	272	97	99	25	98	96	0	572	576	140	87	89	17	100	100	0	1.561	1.509	1.543	1.434	1.996	1.718	0.714	156	442	1242	1227	0.642	757	485	738	489	0
2	13	6	"PFE0591"	"E679_1"	8720	21650	140	3113	3169	1287	95	100	52	99	98	0	2665	2797	884	85	89	18	100	100	0	1.170	1.133	1.180	1.029	2.250	1.230	0.698	156	433	5598	5786	0.226	3018	2580	3074	2712	0
2	14	6	"PFE0593"	"E679_4"	8920	21650	120	166	172	44	94	100	55	67	20	0	152	154	29	82	86	19	97	90	0	1.029	1.083	1.037	1.061	2.260	3.759	0.102	120	383	142	150	0.041	72	70	78	72	0
2	15	6	"PFE0596"	"E6820_1"	9100	21650	140	835	847	333	95	97	27	96	96	0	718	740	207	84	86	17	100	100	0	1.167	1.146	1.169	1.029	2.505	1.274	0.674	156	424	1374	1408	0.223	740	634	752	656	0
2	16	6	"PFE0601"	"E70_3"	9300	21650	130	167	169	45	92	97	28	87	65	0	143	146	29	86	87	17	92	81	0	1.316	1.283	1.204	1.177	2.487	1.762	0.268	120	358	132	137	0.396	75	57	77	60	0
2	17	6	"PFE0626"	"E8167_12"	9460	21650	150	115	115	30	97	102	57	7	1	0	101	104	22	86	92	42	14	0	0	1.200	1.000	1.445	1.527	4.183	2.583	0.003	156	379	33	36	0.263	18	15	18	18	-50
2	18	6	"PFE0628"	"E8167_2"	9650	21630	150	109	111	29	100	105	52	10	0	0	95	100	26	88	94	38	11	3	0	1.286	0.917	1.500	1.605	3.776	3.246	0.045	156	495	16	23	0.363	9	7	11	12	-50
2	19	6	"PFE0632"	"E8314_4"	9840	21630	150	122	129	36	99	103	30	40	18	0	105	108	27	89	93	18	45	23	0	1.438	1.579	1.207	1.539	3.089	2.390	0.154	156	456	39	49	0.524	23	16	30	19	-50
2	20	6	"PFE0634"	"E832_1"	10050	21650	140	337	327	94	97	103	32	98	96	0	259	263	68	90	93	18	98	96	0	1.420	1.329	1.277	1.332	2.117	1.440	0.591	156	419	409	403	0.506	240	169	230	173	0
2	21	6	"PFE0638"	"E84_1"	10250	21650	140	1279	1176	441	102	106	30	96	96	0	1081	1022	286	89	94	20	100	100	0	1.186	1.151	1.186	1.050	2.280	1.255	0.750	156	545	2169	2007	0.247	1177	992	1074	933	0
2	22	6	"PFE0645"	"E886_1"	10440	21650	130	149	162	50	101	103	27	68	46	0	152	156	34	87	90	17	96	88	0	0.738	0.884	0.828	0.805	2.935	1.377	0.179	120	597	113	130	-0.437	48	65	61	69	0
2	1	7	"PFF0003"	"F10044_2"	6440	21830	140	974	979	321	93	97	44	100	99	0	936	943	345	86	89	38	98	96	0	1.036	1.034	1.050	1.073	2.108	0.991	0.710	156	600	1731	1743	0.052	881	850	886	857	0
2	2	7	"PFF0005"	"F10154_1"	6630	21830	130	371	370	105	92	98	51	99	96	0	224	229	44	85	87	24	100	99	0	2.007	1.931	1.967	1.865	1.791	2.471	0.558	120	410	418	422	1.005	279	139	278	144	0
2	3	7	"PFF0010"	"F1021_1"	6830	21830	140	393	385	118	94	128	118	91	68	0	1278	1249	406	86	311	678	90	31	0	0.251	0.250	0.240	0.248	2.502	0.175	0.582	156	537	1491	1454	-1.995	299	1192	291	1163	0
2	4	7	"PFF0012"	"F1021_3"	7020	21830	130	709	695	236	94	106	178	92	85	0	2682	2554	714	84	89	47	100	100	0	0.237	0.243	0.242	0.223	1.762	0.205	0.510	120	422	3213	3071	-2.079	615	2598	601	2470	0
2	5	7	"PFF0016"	"F10318_1"	7210	21830	150	598	614	173	96	107	177	98	83	0	485	496	109	86	91	47	99	99	0	1.258	1.263	1.235	1.242	1.482	1.287	0.674	156	427	901	928	0.331	502	399	518	410	0
2	6	7	"PFF0020"	"F10626_1"	7400	21830	140	742	746	250	98	102	29	100	100	0	600	599	208	88	92	22	98	98	0	1.258	1.268	1.270	1.264	1.898	1.262	0.670	156	453	1156	1159	0.331	644	512	648	511	0
2	7	7	"PFF0043"	"F11007_3"	7590	21840	130	177	180	52	94	97	26	89	72	0	158	163	35	85	87	15	100	92	0	1.137	1.103	1.074	0.971	2.572	1.420	0.392	120	410	156	164	0.185	83	73	86	78	0
2	8	7	"PFF0046"	"F11089_1"	7770	21830	140	710	726	207	96	100	29	100	100	0	662	639	194	85	89	18	98	96	0	1.064	1.137	1.077	1.208	2.102	1.132	0.747	156	459	1191	1184	0.090	614	577	630	554	0
2	9	7	"PFF0054"	"F11484_1"	7970	21830	140	1135	1077	330	97	99	24	100	99	0	535	529	153	85	88	18	97	96	0	2.307	2.207	2.180	2.097	1.908	2.412	0.725	156	416	1488	1424	1.206	1038	450	980	444	0
2	10	7	"PFF0057"	"F1150_5"	8160	21840	140	207	208	60	98	102	31	90	80	0	256	252	47	87	91	23	99	99	0	0.645	0.667	0.683	0.606	1.956	0.790	0.493	156	379	278	275	-0.633	109	169	110	165	0
2	11	7	"PFF0059"	"F11570_1"	8330	21840	140	920	877	312	101	103	31	96	95	0	783	768	200	88	91	22	98	98	0	1.178	1.141	1.183	1.071	1.948	1.235	0.742	156	408	1514	1456	0.237	819	695	776	680	0
2	12	7	"PFF0063"	"F11624_1"	8530	21840	130	172	174	44	99	101	24	85	73	0	407	414	79	87	89	17	100	100	0	0.228	0.229	0.211	0.206	1.982	0.198	0.403	120	425	393	402	-2.132	73	320	75	327	0
2	13	7	"PFF0697"	"F3247_2"	8710	21820	150	118	122	31	99	104	50	16	1	0	112	117	32	88	91	18	60	31	0	0.792	0.793	1.077	1.140	3.688	1.630	0.042	156	470	43	52	-0.337	19	24	23	29	-50
2	14	7	"PFF0700"	"F32494_1"	8910	21830	140	1269	1239	343	97	103	51	99	99	0	1820	1748	528	88	90	19	98	98	0	0.677	0.688	0.680	0.710	1.916	0.643	0.768	156	460	2904	2802	-0.563	1172	1732	1142	1660	0
2	15	7	"PFF0702"	"F3277_1"	9110	21830	140	899	900	407	96	99	26	97	94	0	841	813	336	85	87	16	96	96	0	1.062	1.104	1.070	0.959	2.758	1.160	0.618	156	399	1559	1532	0.087	803	756	804	728	0
2	16	7	"PFF0706"	"F32922_1"	9290	21830	140	873	875	231	96	99	27	100	100	0	450	435	129	86	87	14	95	94	0	2.135	2.232	2.165	2.239	1.856	2.377	0.667	156	358	1141	1128	1.094	777	364	779	349	0
2	17	7	"PFF0708"	"F33056_1"	9480	21830	140	1066	1034	277	97	100	27	100	100	0	755	707	218	86	89	16	95	94	0	1.448	1.509	1.467	1.455	1.825	1.556	0.724	156	320	1638	1558	0.534	969	669	937	621	0
2	18	7	"PFF0711"	"F33107_1"	9630	21840	150	102	107	30	99	101	25	24	10	0	97	99	21	89	92	18	27	12	0	0.375	0.800	1.958	1.837	3.878	4.171	0.029	156	514	11	18	-1.415	3	8	8	10	-50
2	19	7	"PFF0740"	"F34425_1"	9870	21830	140	623	620	218	100	104	27	98	96	0	579	566	156	91	95	19	98	98	0	1.072	1.095	1.112	1.051	2.118	1.158	0.708	156	645	1011	995	0.100	523	488	520	475	0
2	20	7	"PFF0742"	"F34449_1"	10050	21830	130	166	177	49	100	105	29	87	60	0	160	163	55	90	93	18	95	81	0	0.943	1.055	1.049	1.044	2.529	1.202	0.193	120	497	136	150	-0.085	66	70	77	73	0
2	21	7	"PFF0744"	"F34605_1"	10240	21840	130	146	149	42	101	104	27	65	39	0	318	317	60	89	93	18	100	100	0	0.197	0.211	0.228	0.195	2.305	0.207	0.281	120	528	274	276	-2.347	45	229	48	228	0
2	22	7	"PFF0749"	"F34859_1"	10450	21840	110	144	143	36	101	103	27	68	33	0	129	136	29	89	93	19	87	55	0	1.075	0.894	1.189	1.134	2.655	1.741	0.106	80	465	83	89	0.104	43	40	42	47	0
2	1	8	"PFF0757"	"F35105_1"	6450	22010	140	457	453	124	95	99	38	98	96	0	324	313	82	87	89	17	95	94	0	1.527	1.584	1.561	1.571	1.850	1.622	0.721	156	671	599	584	0.611	362	237	358	226	0
2	2	8	"PFF0759"	"F35197_1"	6640	22020	160	2545	2411	941	95	100	41	97	95	0	2546	2447	836	87	89	17	99	97	0	0.996	0.981	0.987	0.894	2.903	1.005	0.815	208	513	4909	4676	-0.005	2450	2459	2316	2360	0
2	3	8	"PFF0791"	"F35823_1"	6820	22010	130	629	614	161	93	97	27	100	100	0	470	469	114	85	87	17	99	99	0	1.392	1.357	1.331	1.336	1.533	1.373	0.757	120	420	921	905	0.477	536	385	521	384	0
2	4	8	"PFF0796"	"F36083_1"	7020	22020	140	927	913	296	94	104	171	94	92	0	811	790	222	85	89	26	98	98	0	1.147	1.162	1.162	1.130	2.400	1.321	0.650	156	442	1559	1524	0.198	833	726	819	705	0
2	5	8	"PFF0798"	"F36120_1"	7200	22020	130	497	514	134	98	106	169	96	75	0	369	376	65	85	90	29	100	100	0	1.405	1.430	1.401	1.383	1.468	1.618	0.695	120	454	683	707	0.490	399	284	416	291	0
2	6	8	"PFF0804"	"F36356_4"	7400	22020	140	1927	1934	823	98	100	26	99	97	0	1227	1259	401	85	88	20	100	100	0	1.602	1.564	1.647	1.416	2.396	1.758	0.758	156	507	2971	3010	0.679	1829	1142	1836	1174	0
2	7	8	"PFF0808"	"F36374_1"	7590	22020	150	396	396	104	95	97	26	98	98	0	947	974	227	85	87	15	100	100	0	0.349	0.339	0.344	0.331	1.567	0.308	0.729	156	450	1163	1190	-1.518	301	862	301	889	0
2	8	8	"PFF0813"	"F36383_1"	7780	22020	150	516	526	166	95	97	25	97	96	0	566	571	159	84	87	15	100	99	0	0.873	0.885	0.887	0.863	1.893	0.912	0.696	156	447	903	918	-0.195	421	482	431	487	0
2	9	8	"PFF0836"	"F37362_1"	7970	22020	140	770	740	277	98	100	24	96	94	0	992	976	283	84	87	14	100	100	0	0.740	0.720	0.752	0.674	2.235	0.731	0.745	156	452	1580	1534	-0.434	672	908	642	892	0
2	10	8	"PFF0842"	"F37536_1"	8160	22020	130	163	167	44	97	100	30	80	55	0	212	216	42	86	88	21	100	100	0	0.524	0.538	0.518	0.458	2.394	0.522	0.343	120	405	192	200	-0.933	66	126	70	130	0
2	11	8	"PFF0844"	"F37871_2"	8350	22020	140	802	771	270	98	100	30	97	95	0	560	565	151	87	90	22	98	98	0	1.488	1.408	1.497	1.313	2.223	1.586	0.666	156	444	1177	1151	0.574	704	473	673	478	0
2	12	8	"PFF0850"	"F38025_1"	8540	22020	140	1166	1119	395	99	101	25	98	96	0	662	664	158	86	90	17	100	100	0	1.852	1.765	1.870	1.575	2.276	2.035	0.752	156	509	1643	1598	0.889	1067	576	1020	578	0
2	13	8	"PFF0854"	"F38531_3"	8730	22020	130	246	247	66	99	103	35	96	90	0	189	190	31	88	91	17	100	100	0	1.455	1.451	1.460	1.338	1.755	1.957	0.456	120	473	248	250	0.541	147	101	148	102	0
2	14	8	"PFF0857"	"F38658_1"	8920	22020	140	636	615	235	97	101	35	96	92	0	672	654	183	87	89	17	99	99	0	0.921	0.914	0.943	0.819	2.281	0.979	0.737	156	496	1124	1085	-0.118	539	585	518	567	0
2	15	8	"PFF1501"	"F59165_1"	9110	22020	140	130	137	37	97	99	24	64	36	0	383	389	95	86	88	15	100	100	0	0.111	0.132	0.149	0.126	2.450	0.113	0.219	156	455	330	343	-3.170	33	297	40	303	0
2	16	8	"PFF1503"	"F59212_1"	9300	22010	140	601	594	169	98	100	24	99	99	0	562	553	169	87	90	22	96	94	0	1.059	1.064	1.021	1.120	2.190	1.025	0.705	156	429	978	962	0.083	503	475	496	466	0
2	17	8	"PFF1507"	"F59325_1"	9490	22020	140	423	419	125	98	101	24	99	99	0	244	243	58	88	92	24	98	96	0	2.083	2.071	2.015	2.030	2.071	2.545	0.529	156	320	481	476	1.059	325	156	321	155	0
2	18	8	"PFF1515"	"F59681_5"	9640	22030	150	107	108	23	99	102	24	23	3	0	99	102	22	91	95	29	17	3	0	1.000	0.818	1.296	1.281	3.052	2.373	0.076	156	436	16	20	0.000	8	8	9	11	-50
2	19	8	"PFF1523"	"F60089_1"	9860	22060	150	111	114	31	99	102	26	30	12	0	103	107	24	90	95	28	25	5	0	0.923	0.882	1.293	1.235	4.464	0.420	0.002	156	535	25	32	-0.115	12	13	15	17	-50
2	20	8	"PFF1525"	"F60196_1"	10030	22050	150	120	124	33	101	105	29	35	14	0	107	112	29	91	94	21	40	20	0	1.188	1.095	1.116	1.116	3.479	1.680	0.100	156	507	35	44	0.248	19	16	23	21	-50
2	21	8	"PFF1565"	"F62141_1"	10240	22020	140	916	918	347	101	105	29	97	96	0	1636	1670	434	92	95	22	100	100	0	0.528	0.518	0.557	0.485	1.954	0.508	0.721	156	479	2359	2395	-0.922	815	1544	817	1578	0
2	22	8	"PFF1569"	"F62233_2"	10430	22020	140	188	194	56	99	101	25	92	78	0	163	165	42	89	92	18	89	82	0	1.203	1.250	1.264	1.210	2.291	1.509	0.363	156	615	163	171	0.266	89	74	95	76	0
2	1	9	"PFF1573"	"F62329_1"	6450	22230	100	125	129	40	95	97	28	53	22	0	123	125	22	87	89	18	81	47	0	0.833	0.895	1.214	0.976	3.721	4.183	0.033	80	406	66	72	-0.263	30	36	34	38	0
2	2	9	"PFF1576"	"F62396_2"	6630	22200	130	260	274	79	94	97	24	98	98	0	234	240	62	86	88	16	100	100	0	1.122	1.169	1.158	1.135	1.871	1.254	0.491	120	458	314	334	0.166	166	148	180	154	0
2	3	9	"PFF1579"	"F62610_1"	6830	22200	140	555	541	173	94	97	25	98	98	0	421	414	122	86	89	17	97	96	0	1.376	1.363	1.339	1.368	2.295	1.419	0.701	156	511	796	775	0.461	461	335	447	328	0
2	4	9	"PFF1581"	"F62610_13"	7020	22200	140	731	745	257	94	96	25	100	100	0	486	488	148	87	89	17	97	96	0	1.596	1.623	1.623	1.656	2.202	1.747	0.712	156	433	1036	1052	0.675	637	399	651	401	0
2	5	9	"PFF1628"	"F63860_1"	7170	22210	150	110	116	35	97	99	27	30	14	0	103	105	25	86	89	21	41	14	0	0.765	1.000	1.100	1.090	4.309	3.022	0.068	156	495	30	38	-0.387	13	17	19	19	-50
2	6	9	"PFF1634"	"F64095_1"	7390	22230	150	117	122	40	97	99	28	38	19	0	106	111	26	85	89	21	49	23	0	0.952	0.962	1.519	1.278	3.816	2.605	0.068	156	526	41	51	-0.070	20	21	25	26	-50
2	7	9	"PFF1641"	"F64252_1"	7570	22210	140	191	192	56	95	96	24	90	81	0	237	238	63	84	86	13	100	96	0	0.627	0.630	0.608	0.605	2.312	0.646	0.521	156	427	249	251	-0.672	96	153	97	154	0
2	8	9	"PFF1644"	"F64347_2"	7760	22210	130	1072	1061	294	94	96	24	100	100	0	533	543	130	84	86	13	100	100	0	2.178	2.107	2.125	2.062	1.430	2.308	0.728	120	400	1427	1426	1.123	978	449	967	459	0
2	9	9	"PFF1647"	"F6440_2"	7940	22210	140	2884	2932	1155	98	100	25	100	97	0	1810	1865	545	85	87	14	100	100	0	1.615	1.592	1.714	1.394	2.514	1.790	0.763	156	452	4511	4614	0.692	2786	1725	2834	1780	0
2	10	9	"PFF1652"	"F64735_1"	8140	22210	140	2057	1954	761	97	99	25	97	96	0	1815	1751	512	85	88	15	100	100	0	1.133	1.115	1.199	1.038	2.261	1.195	0.794	156	478	3690	3523	0.180	1960	1730	1857	1666	0
2	11	9	"PFF1680"	"F65658_4"	8330	22210	140	281	281	95	96	98	24	94	91	0	401	396	116	87	89	17	99	98	0	0.589	0.599	0.597	0.557	1.976	0.591	0.646	156	503	499	494	-0.763	185	314	185	309	0
2	12	9	"PFF1682"	"F65704_1"	8520	22210	110	174	180	46	98	100	26	88	70	0	173	181	46	87	91	17	100	93	0	0.884	0.872	0.926	0.812	2.364	0.945	0.351	80	432	162	176	-0.178	76	86	82	94	0
2	13	9	"PFF1687"	"F66126_1"	8710	22200	130	234	233	58	99	103	35	95	86	0	285	285	54	89	92	18	100	99	0	0.689	0.684	0.700	0.636	1.905	0.718	0.465	120	511	331	330	-0.538	135	196	134	196	0
2	14	9	"PFF1693"	"F66450_1"	8900	22210	130	171	168	46	99	102	35	74	50	0	488	507	107	89	92	24	100	100	0	0.180	0.165	0.170	0.151	1.982	0.145	0.378	120	460	471	487	-2.470	72	399	69	418	0
2	15	9	"PFF1696"	"F66665_1"	9090	22200	130	1250	1221	311	98	100	25	100	100	0	2473	2405	555	89	94	40	99	99	0	0.483	0.485	0.477	0.473	1.471	0.435	0.772	120	467	3536	3439	-1.049	1152	2384	1123	2316	0
2	16	9	"PFF1698"	"F66828_1"	9290	22210	130	154	157	38	98	101	26	81	53	0	170	171	36	89	94	38	90	55	0	0.691	0.720	0.764	0.680	2.316	0.890	0.235	120	495	137	141	-0.532	56	81	59	82	0
2	17	9	"PFI0357"	"I4256_1"	9480	22200	140	392	401	134	97	101	25	100	99	0	264	268	81	89	91	22	96	94	0	1.686	1.698	1.602	1.736	2.065	1.748	0.518	156	419	470	483	0.753	295	175	304	179	0
2	18	9	"PFI0360"	"I4355_3"	9660	22200	130	536	528	158	97	100	24	98	97	0	467	464	96	90	94	30	100	99	0	1.164	1.152	1.140	1.068	1.846	1.209	0.694	120	396	816	805	0.220	439	377	431	374	0
2	19	9	"PFI0362"	"I4394_2"	9850	22210	130	150	157	47	95	98	23	77	60	0	519	517	110	88	92	23	100	100	0	0.128	0.145	0.145	0.128	2.260	0.131	0.364	120	390	486	491	-2.970	55	431	62	429	0
2	20	9	"PFI0367"	"I4500_1"	10040	22200	130	533	545	172	94	98	24	100	100	0	292	304	87	87	90	19	100	98	0	2.141	2.078	1.931	2.130	1.822	2.306	0.663	120	405	644	668	1.099	439	205	451	217	0
2	21	9	"PFI0369"	"I4547_2"	10240	22200	140	503	491	125	99	101	26	99	99	0	412	392	123	89	92	20	94	92	0	1.251	1.294	1.280	1.406	1.945	1.265	0.754	156	470	727	695	0.323	404	323	392	303	0
2	22	9	"PFI0371"	"I4582_1"	10420	22200	140	415	421	114	98	102	50	100	96	0	380	375	117	89	91	16	95	94	0	1.089	1.129	1.064	1.140	2.056	1.108	0.661	156	589	608	609	0.123	317	291	323	286	0
2	1	10	"PFI0397"	"I5035_1"	6470	22390	150	109	110	26	95	98	26	33	7	0	111	113	27	86	89	16	61	37	0	0.560	0.556	1.013	1.059	3.553	1.225	0.027	156	665	39	42	-0.837	14	25	15	27	-50
2	2	10	"PFI0404"	"I5222_1"	6620	22390	130	1395	1354	426	93	97	24	100	100	0	729	762	224	86	88	15	100	100	0	2.025	1.865	1.853	1.816	1.574	1.955	0.765	120	414	1945	1937	1.018	1302	643	1261	676	0
2	3	10	"PFI0407"	"I5252_1"	6810	22390	130	535	547	156	94	97	25	100	99	0	312	323	93	86	88	14	100	99	0	1.951	1.911	1.884	1.927	1.804	2.009	0.672	120	495	667	690	0.964	441	226	453	237	0
2	4	10	"PFI0409"	"I5362_4"	7010	22400	120	156	163	56	95	97	24	74	60	0	440	439	104	86	89	15	100	100	0	0.172	0.193	0.215	0.183	2.278	0.167	0.304	120	461	415	421	-2.537	61	354	68	353	0
2	5	10	"PFI0418"	"I5700_1"	7200	22390	130	462	463	149	95	96	25	99	97	0	252	251	73	87	89	16	95	94	0	2.224	2.244	2.153	2.227	2.088	2.411	0.660	120	488	532	532	1.153	367	165	368	164	0
2	6	10	"PFI0423"	"I5893_2"	7400	22390	130	421	411	109	95	96	25	99	99	0	457	447	75	85	87	14	100	100	0	0.876	0.873	0.898	0.819	1.651	0.909	0.714	120	409	698	678	-0.190	326	372	316	362	0
2	7	10	"PFI0448"	"I6567_2"	7590	22390	130	1826	1802	589	94	96	25	100	100	0	1609	1499	473	84	86	12	100	100	0	1.136	1.207	1.198	1.225	1.965	1.181	0.740	120	416	3257	3123	0.184	1732	1525	1708	1415	0
2	8	10	"PFI0451"	"I6639_1"	7770	22390	140	258	255	83	95	98	27	93	87	0	239	239	71	85	87	14	96	95	0	1.058	1.039	1.029	0.978	2.292	1.130	0.554	156	505	317	314	0.082	163	154	160	154	0
2	9	10	"PFI0457"	"I6658_1"	7960	22390	130	589	574	178	95	97	26	99	99	0	619	607	151	85	88	15	100	100	0	0.925	0.918	0.924	0.872	1.709	0.888	0.678	120	453	1028	1001	-0.112	494	534	479	522	0
2	10	10	"PFI0459"	"I6658_3"	8160	22390	130	388	392	128	95	98	26	100	99	0	594	583	150	86	88	16	100	100	0	0.577	0.598	0.573	0.560	1.627	0.553	0.676	120	451	801	794	-0.794	293	508	297	497	0
2	11	10	"PFI0461"	"I6724_2"	8340	22390	130	1355	1364	467	96	99	26	100	100	0	880	864	244	87	88	17	100	100	0	1.588	1.632	1.612	1.557	1.467	1.722	0.759	120	495	2052	2045	0.667	1259	793	1268	777	0
2	12	10	"PFI0465"	"I6851_2"	8540	22400	120	125	125	32	97	99	24	53	20	0	278	274	66	88	90	17	100	100	0	0.147	0.151	0.183	0.170	2.378	0.131	0.153	120	479	218	214	-2.763	28	190	28	186	0
2	13	10	"PFI0492"	"I7697_2"	8730	22390	140	524	509	181	101	104	28	97	96	0	364	359	100	89	92	19	97	96	0	1.538	1.511	1.544	1.469	2.159	1.711	0.663	156	575	698	678	0.621	423	275	408	270	0
2	14	10	"PFI0498"	"I7884_1"	8920	22390	140	205	213	63	99	102	26	95	83	0	293	299	79	90	93	24	98	97	0	0.522	0.545	0.506	0.479	2.106	0.529	0.538	156	507	309	323	-0.937	106	203	114	209	0
2	15	10	"PFI0501"	"I8013_1"	9110	22390	140	447	446	159	99	101	26	96	95	0	302	306	94	90	96	39	94	91	0	1.642	1.606	1.691	1.690	2.023	1.782	0.602	156	485	560	563	0.715	348	212	347	216	0
2	16	10	"PFI0504"	"I8083_1"	9300	22390	130	2657	2648	857	102	104	28	100	100	0	2153	2146	587	90	94	21	100	100	0	1.238	1.238	1.287	1.193	1.434	1.290	0.729	120	514	4618	4602	0.309	2555	2063	2546	2056	0
2	17	10	"PFI0510"	"I8305_1"	9490	22380	130	574	561	185	99	102	26	98	98	0	880	836	286	91	95	32	98	96	0	0.602	0.620	0.583	0.610	2.272	0.545	0.674	120	507	1264	1207	-0.732	475	789	462	745	0
2	18	10	"PFI0513"	"I8332_1"	9680	22390	120	390	379	116	100	103	26	97	95	0	323	322	81	92	95	32	97	94	0	1.255	1.213	1.184	1.146	2.268	1.309	0.600	120	475	521	509	0.328	290	231	279	230	0
2	19	10	"PFJ0455"	"J53_17"	9870	22390	140	734	707	265	97	100	25	98	96	0	823	770	217	90	92	17	100	99	0	0.869	0.897	0.867	0.830	2.176	0.949	0.702	156	551	1370	1290	-0.203	637	733	610	680	0
2	20	10	"PFJ0457"	"J53_21"	10070	22390	130	136	143	38	96	98	23	70	40	0	1075	1057	205	87	90	16	100	100	0	0.040	0.048	0.049	0.049	1.940	0.041	0.284	120	409	1028	1017	-4.626	40	988	47	970	0
2	21	10	"PFJ0459"	"J53_23"	10210	22420	150	97	101	25	97	100	26	16	3	0	96	97	21	88	91	18	26	5	0	0.000	0.444	1.500	1.370	3.978	4.640	0.012	156	515	8	13	Error	0	8	4	9	-50
2	22	10	"PFJ0463"	"J53_29"	10440	22390	140	1595	1563	602	97	100	47	98	95	0	1612	1555	571	89	91	17	98	96	0	0.984	1.000	1.010	1.031	3.032	1.001	0.731	156	675	3021	2932	-0.024	1498	1523	1466	1466	0
2	1	11	"PFJ0468"	"J53_37"	6460	22570	130	433	420	119	93	96	24	100	98	0	329	324	82	88	90	16	100	100	0	1.411	1.386	1.468	1.358	1.622	1.415	0.674	120	549	581	563	0.497	340	241	327	236	0
2	2	11	"PFJ0472"	"J53_41"	6640	22570	130	1044	1061	286	95	99	27	100	100	0	915	914	211	88	90	16	100	100	0	1.148	1.169	1.166	1.161	1.528	1.160	0.794	120	446	1776	1792	0.199	949	827	966	826	0
2	3	11	"PFJ0495"	"J564_1"	6840	22570	140	1123	1092	247	97	101	37	100	100	0	1147	1088	256	89	93	22	99	99	0	0.970	0.996	1.004	0.990	1.538	0.986	0.832	156	611	2084	1994	-0.044	1026	1058	995	999	0
2	4	11	"PFJ0497"	"J564_3"	7030	22580	120	225	225	79	95	97	25	91	85	0	1328	1302	326	86	90	16	100	100	0	0.105	0.107	0.105	0.100	1.923	0.097	0.539	120	465	1372	1346	-3.256	130	1242	130	1216	0
2	5	11	"PFJ0500"	"J56_7"	7220	22580	120	144	148	37	95	96	24	79	50	0	150	154	37	85	88	15	96	86	0	0.754	0.768	0.843	0.717	2.717	1.024	0.242	120	466	114	122	-0.408	49	65	53	69	0
2	6	11	"PFJ0503"	"J583_1"	7410	22560	150	107	109	26	95	96	24	33	11	0	113	113	24	86	88	14	68	46	0	0.444	0.519	0.750	0.840	3.981	2.285	0.017	156	575	39	41	-1.170	12	27	14	27	-50
2	7	11	"PFJ0506"	"J587_3"	7600	22580	130	171	174	48	94	96	25	87	70	0	144	149	31	87	88	14	95	88	0	1.351	1.290	1.260	1.195	2.267	2.266	0.295	120	535	134	142	0.434	77	57	80	62	0
2	8	11	"PFJ0508"	"J587_5"	7800	22590	100	152	150	45	94	98	27	68	51	0	131	131	29	87	88	14	81	68	0	1.318	1.273	1.276	1.127	3.432	2.628	0.136	80	391	102	100	0.399	58	44	56	44	0
2	9	11	"PFJ0527"	"J647_6"	7980	22570	140	938	909	301	95	98	36	99	98	0	949	870	315	87	91	27	96	95	0	0.978	1.040	0.982	1.081	2.247	0.998	0.747	156	564	1705	1597	-0.032	843	862	814	783	0
2	10	11	"PFJ0531"	"J64_1"	8170	22570	130	945	941	311	92	97	36	100	99	0	566	543	178	88	91	29	97	95	0	1.785	1.866	1.878	1.946	2.214	1.882	0.691	120	514	1331	1304	0.836	853	478	849	455	0
2	11	11	"PFJ0533"	"J64_3"	8370	22580	120	368	351	117	92	97	25	96	93	0	306	296	80	88	90	16	98	96	0	1.266	1.245	1.248	1.175	2.421	1.353	0.669	120	494	494	467	0.340	276	218	259	208	0
2	12	11	"PFJ0536"	"J65_10"	8550	22570	130	819	810	260	96	99	27	100	100	0	971	913	289	87	89	17	100	99	0	0.818	0.864	0.846	0.857	1.991	0.822	0.749	120	526	1607	1540	-0.290	723	884	714	826	0
2	13	11	"PFJ0538"	"J65_12"	8740	22600	110	140	143	40	99	103	28	65	36	0	134	134	26	88	91	19	83	62	0	0.891	0.957	1.145	1.080	2.798	2.361	0.133	80	431	87	90	-0.166	41	46	44	46	0
2	14	11	"PFJ0540"	"J65_2"	8930	22580	130	895	892	283	98	102	26	99	99	0	643	631	142	89	92	18	100	100	0	1.439	1.465	1.523	1.363	1.891	1.627	0.687	120	494	1351	1336	0.525	797	554	794	542	0
2	15	11	"PFJ0567"	"J71_12"	9120	22580	140	389	394	147	99	102	25	95	93	0	298	295	83	89	91	15	99	98	0	1.388	1.432	1.502	1.364	2.179	1.664	0.618	156	412	499	501	0.473	290	209	295	206	0
2	16	11	"PFJ0569"	"J71_2"	9260	22600	150	103	107	30	102	104	28	19	6	0	101	105	22	92	96	22	27	8	0	0.111	0.385	1.273	1.111	3.516	3.020	0.037	156	491	10	18	-3.170	1	9	5	13	-50
2	17	11	"PFJ0571"	"J71_6"	9490	22590	150	111	115	31	102	105	27	28	10	0	111	112	24	93	98	32	23	5	0	0.500	0.684	1.071	1.077	3.836	2.519	0.044	156	628	27	32	-1.000	9	18	13	19	-50
2	18	11	"PFJ0573"	"J71_9"	9690	22580	130	17087	16259	5146	102	106	27	100	100	0	21501	20649	4830	93	94	17	100	100	0	0.793	0.786	0.798	0.749	1.526	0.779	0.773	120	561	38393	36713	-0.334	16985	21408	16157	20556	0
2	19	11	"PFJ0576"	"J73_13"	9880	22580	130	257	248	71	101	104	26	95	88	0	280	286	59	92	94	16	100	100	0	0.830	0.758	0.840	0.690	1.927	0.807	0.589	120	520	344	341	-0.269	156	188	147	194	0
2	20	11	"PFJ0578"	"J73_15"	10070	22570	130	2000	2005	642	99	102	25	100	100	0	2022	1808	668	91	94	18	99	99	0	0.984	1.110	1.063	1.214	2.192	0.996	0.713	120	465	3832	3623	-0.023	1901	1931	1906	1717	0
2	21	11	"PFK0742"	"Ks1964_2"	10240	22540	150	123	125	35	99	102	25	46	21	0	101	105	23	92	96	20	31	11	0	2.667	2.000	1.829	1.652	3.066	2.980	0.109	156	587	33	39	1.415	24	9	26	13	-50
2	22	11	"PFK0745"	"Ks1_2"	10440	22580	130	374	373	107	97	98	23	99	98	0	482	489	114	89	92	17	100	100	0	0.705	0.690	0.727	0.645	1.703	0.693	0.695	120	588	670	676	-0.505	277	393	276	400	0
2	1	12	"PFK0752"	"Ks202_6"	6460	22760	140	2423	2254	1026	92	96	28	100	98	0	2412	2171	937	87	89	21	97	95	0	1.003	1.037	1.078	1.027	2.976	1.049	0.791	156	750	4656	4246	0.004	2331	2325	2162	2084	0
2	2	12	"PFK0755"	"Ks202_9"	6650	22760	140	681	672	284	94	99	28	97	94	0	803	754	312	88	90	20	94	93	0	0.821	0.868	0.890	0.897	2.955	0.841	0.675	156	514	1302	1244	-0.285	587	715	578	666	0
2	3	12	"PFK0757"	"Ks206_2"	6800	22810	150	103	106	28	96	100	37	17	1	0	94	99	23	89	93	24	21	4	0	1.400	1.000	1.682	1.528	3.922	1.607	0.013	156	587	12	20	0.485	7	5	10	10	-50
2	4	12	"PFK0760"	"Ks210_1"	7040	22770	120	128	132	37	95	99	38	45	11	0	185	192	42	89	93	23	100	91	0	0.344	0.359	0.350	0.332	2.856	0.498	0.072	120	550	129	140	-1.541	33	96	37	103	0
2	5	12	"PFK0786"	"Ks225_7"	7220	22770	140	220	226	78	95	98	24	91	85	0	313	308	94	86	90	17	97	95	0	0.551	0.590	0.582	0.578	2.597	0.595	0.564	156	570	352	353	-0.861	125	227	131	222	0
2	6	12	"PFK0793"	"Ks2300_1"	7410	22770	130	165	166	43	94	97	24	85	70	0	162	167	39	86	89	16	95	91	0	0.934	0.889	0.950	0.921	2.536	1.039	0.288	120	488	147	153	-0.098	71	76	72	81	0
2	7	12	"PFK0795"	"Ks2345_1"	7600	22760	130	1564	1615	449	92	95	25	100	100	0	1163	1114	342	87	89	15	99	99	0	1.368	1.483	1.440	1.517	1.701	1.427	0.749	120	502	2548	2550	0.452	1472	1076	1523	1027	0
2	8	12	"PFK0799"	"Ks244_1"	7790	22770	130	534	1039	2447	92	245	1237	5	4	0	583	708	1080	89	208	864	2	1	0	0.895	1.530	0.865	0.946	1.894	1.994	0.708	120	534	936	1566	-0.160	442	494	947	619	0
2	9	12	"PFK0802"	"Ks244_3"	7980	22770	130	540	530	150	96	146	484	31	0	0	676	663	145	89	135	366	92	10	0	0.756	0.756	0.771	0.727	1.708	0.739	0.701	120	535	1031	1008	-0.403	444	587	434	574	0
2	10	12	"PFK0804"	"Ks244_8"	8170	22760	130	371	375	95	94	98	34	100	100	0	186	188	48	88	91	29	92	82	0	2.827	2.810	2.750	2.883	1.846	3.142	0.436	120	547	375	381	1.499	277	98	281	100	0
2	11	12	"PFK0825"	"Ks25_1"	8360	22770	130	646	654	228	93	96	23	99	97	0	380	372	97	88	90	16	100	98	0	1.894	1.975	1.933	1.915	2.167	2.356	0.642	120	558	845	845	0.921	553	292	561	284	0
2	12	12	"PFK0827"	"Ks25_12"	8550	22770	130	435	441	127	96	98	25	99	98	0	275	284	63	88	90	16	100	100	0	1.813	1.760	1.799	1.692	1.838	2.017	0.631	120	532	526	541	0.858	339	187	345	196	0
2	13	12	"PFK0830"	"Ks25_19"	8740	22760	130	452	464	117	98	101	26	100	100	0	788	776	182	87	89	17	100	99	0	0.505	0.531	0.525	0.531	1.702	0.462	0.664	120	530	1055	1055	-0.986	354	701	366	689	0
2	14	12	"PFK0834"	"Ks25_8"	8930	22760	130	508	505	144	98	101	25	100	99	0	244	241	68	87	90	18	94	93	0	2.611	2.643	2.441	2.711	2.082	2.744	0.610	120	521	567	561	1.385	410	157	407	154	0
2	15	12	"PFK0839"	"Ks266_15"	9110	22760	130	1647	1649	417	98	101	23	100	100	0	1240	1186	374	88	90	16	99	98	0	1.345	1.413	1.338	1.550	2.087	1.337	0.671	120	412	2701	2649	0.427	1549	1152	1551	1098	0
2	16	12	"PFK0841"	"Ks266_6"	9310	22760	140	1240	1195	409	99	102	25	99	99	0	1003	962	385	91	93	17	93	92	0	1.251	1.258	1.264	1.359	2.277	1.230	0.787	156	482	2053	1967	0.323	1141	912	1096	871	0
2	17	12	"PFK0858"	"Ks271_1"	9510	22770	130	765	720	230	98	101	26	99	99	0	1319	1337	220	88	91	16	100	100	0	0.542	0.498	0.525	0.452	1.768	0.505	0.693	120	397	1898	1871	-0.884	667	1231	622	1249	0
2	18	12	"PFK0868"	"Ks2886_1"	9650	22800	150	96	100	27	98	101	26	18	5	0	89	91	16	89	91	16	16	7	0	100000.000	1.000	1.631	1.439	3.897	82.729	0.000	156	476	-2	4	16.610	-2	0	2	2	-50
2	19	12	"PFK0871"	"Ks291_5"	9840	22800	150	100	103	23	98	102	25	17	5	0	93	94	16	88	91	16	23	5	0	0.400	0.833	1.444	1.392	4.177	18.481	0.002	156	503	7	11	-1.322	2	5	5	6	-50
2	20	12	"PFK0873"	"Ks291_8"	10000	22780	150	101	105	27	99	102	23	22	8	0	94	96	19	90	93	16	23	9	0	0.500	1.000	1.314	1.336	4.187	4.336	0.022	156	577	6	12	-1.000	2	4	6	6	-50
2	21	12	"PFK0878"	"Ks2_13"	10220	22800	150	103	107	28	98	103	27	24	6	0	97	99	19	93	96	19	23	5	0	1.250	1.500	1.611	1.370	3.555	4.972	0.028	156	741	9	15	0.322	5	4	9	6	-50
2	22	12	"PFK0881"	"Ks2_9"	10440	22760	130	167	175	41	97	101	25	93	70	0	158	158	24	90	93	17	97	92	0	1.029	1.147	1.074	1.049	1.953	1.435	0.331	120	705	138	146	0.042	70	68	78	68	0
2	1	13	"PFL0033"	"L1_66"	6460	22970	110	124	133	37	96	100	32	46	20	0	116	114	30	87	89	24	56	22	0	0.966	1.370	1.207	1.194	3.257	1.469	0.071	80	458	57	64	-0.051	28	29	37	27	0
2	2	13	"PFL0035"	"L1_7"	6640	22980	150	100	101	24	95	100	30	13	2	0	93	95	34	86	89	23	26	10	0	0.714	0.667	0.765	0.906	3.930	0.971	0.006	156	505	12	15	-0.485	5	7	6	9	-50
2	3	13	"PFL0037"	"L1_72"	6850	22950	130	129	134	61	94	97	26	52	31	0	139	133	53	88	90	21	71	58	0	0.686	0.889	0.730	0.676	3.409	1.037	0.164	120	393	86	85	-0.543	35	51	40	45	0
2	4	13	"PFL0041"	"L1_79"	6980	22980	150	100	105	35	96	98	26	21	7	0	93	96	36	90	92	20	21	8	0	1.333	1.500	1.349	1.372	4.120	4.919	0.005	156	620	7	15	0.415	4	3	9	6	-50
2	5	13	"PFL0043"	"L1_81"	7220	22950	110	123	131	50	95	98	26	51	32	0	133	127	52	89	92	23	58	43	0	0.636	0.947	0.747	0.734	3.512	0.886	0.072	80	500	72	74	-0.652	28	44	36	38	0
2	6	13	"PFL0045"	"L1_83"	7420	22940	130	361	352	168	95	98	26	89	84	0	334	312	144	89	93	22	83	82	0	1.086	1.152	0.981	0.941	3.217	1.156	0.437	120	548	511	480	0.119	266	245	257	223	0
2	7	13	"PFL0068"	"L2_117"	7580	22940	130	823	838	398	94	97	25	96	92	0	904	846	401	88	91	18	94	93	0	0.893	0.982	0.841	0.925	2.356	0.894	0.460	120	495	1545	1502	-0.163	729	816	744	758	0
2	8	13	"PFL0070"	"L2_12"	7770	22950	130	1757	1651	770	96	235	1185	79	5	0	1320	1213	459	90	200	828	79	6	0	1.350	1.385	1.338	1.344	2.653	1.527	0.711	120	582	2891	2678	0.433	1661	1230	1555	1123	0
2	9	13	"PFL0072"	"L2_123"	7960	22940	110	259	259	80	98	147	510	0	0	0	205	198	52	90	130	345	0	0	0	1.400	1.491	1.504	1.489	2.580	1.673	0.465	80	470	276	269	0.485	161	115	161	108	0
2	10	13	"PFL0074"	"L2_127"	8160	22950	120	223	224	66	98	100	31	93	84	0	212	217	53	87	91	25	96	92	0	1.000	0.969	0.940	0.981	2.197	1.099	0.603	120	609	250	256	0.000	125	125	126	130	0
2	11	13	"PFL0077"	"L2_135"	8350	22960	110	158	164	51	95	98	25	83	60	0	645	646	97	89	90	17	100	100	0	0.113	0.124	0.113	0.113	2.004	0.111	0.368	80	475	619	626	-3.142	63	556	69	557	0
2	12	13	"PFL0079"	"L2_139"	8530	22950	130	771	795	241	94	96	24	100	100	0	424	435	161	87	89	16	95	95	0	2.009	2.014	1.959	2.174	2.007	2.021	0.707	120	544	1014	1049	1.006	677	337	701	348	0
2	13	13	"PFL0101"	"L2_180"	8720	22950	130	640	610	166	95	100	43	100	100	0	425	414	121	87	93	103	93	86	0	1.612	1.575	1.504	1.706	1.961	1.353	0.465	120	590	883	842	0.689	545	338	515	327	0
2	14	13	"PFL0104"	"L2_185"	8910	22960	110	143	141	39	96	101	47	48	8	0	133	135	32	88	96	117	3	0	0	1.044	0.957	1.078	1.216	3.449	0.009	0.000	80	459	92	92	0.063	47	45	45	47	0
2	15	13	"PFL0109"	"L2_193"	9100	22950	140	824	811	224	98	99	24	100	99	0	463	444	123	88	91	18	96	94	0	1.936	2.003	1.937	2.078	1.916	2.087	0.767	156	621	1101	1069	0.953	726	375	713	356	0
2	16	13	"PFL0111"	"L2_195"	9290	22950	130	449	448	119	99	100	24	100	98	0	237	230	61	89	92	16	93	91	0	2.365	2.475	2.467	2.608	2.163	2.702	0.623	120	524	498	490	1.242	350	148	349	141	0
2	17	13	"PFL0113"	"L2_198"	9480	22950	130	308	316	90	97	99	25	99	97	0	197	198	47	89	91	17	95	94	0	1.954	2.009	1.840	1.926	1.945	2.374	0.546	120	492	319	328	0.966	211	108	219	109	0
2	18	13	"PFL0115"	"L2_20"	9670	22960	120	200	203	57	98	100	25	94	81	0	687	685	176	90	92	17	100	100	0	0.171	0.176	0.180	0.160	1.977	0.157	0.519	120	398	699	700	-2.549	102	597	105	595	0
2	19	13	"PFL0135"	"L2_233"	9860	22960	130	168	178	54	96	99	24	89	71	0	141	144	28	88	91	16	94	80	0	1.358	1.464	1.500	1.361	2.930	2.414	0.262	120	477	125	138	0.442	72	53	82	56	0
2	20	13	"PFL0138"	"L2_238"	10060	22960	110	157	163	46	93	96	24	90	67	0	126	126	22	87	88	14	91	65	0	1.641	1.795	1.821	1.752	2.403	2.713	0.259	80	426	103	109	0.715	64	39	70	39	0
2	21	13	"PFL0141"	"L2_248"	10240	22950	120	1101	1099	324	96	101	29	100	100	0	488	478	152	90	92	19	95	94	0	2.525	2.585	2.508	2.607	1.903	2.761	0.692	120	495	1403	1391	1.336	1005	398	1003	388	0
2	22	13	"PFL0145"	"L2_259"	10460	22960	80	125	130	35	101	106	31	40	11	0	120	125	24	90	94	21	69	34	0	0.800	0.829	0.898	0.890	3.119	1.684	0.073	52	283	54	64	-0.322	24	30	29	35	0
2	1	14	"PFL0149"	"L2_268"	6440	23150	140	299	302	93	114	125	46	94	83	0	251	247	53	102	116	41	97	90	0	1.242	1.297	1.262	1.188	2.011	1.547	0.491	156	639	334	333	0.312	185	149	188	145	0
2	2	14	"PFL0152"	"L2_277"	6630	23140	140	672	644	235	94	98	25	98	98	0	842	805	279	87	90	16	96	96	0	0.766	0.766	0.785	0.732	2.108	0.739	0.707	156	441	1333	1268	-0.385	578	755	550	718	0
2	3	14	"PFM0408"	"M36520_1"	6830	23140	130	569	573	159	93	96	25	100	100	0	472	465	125	88	90	17	99	98	0	1.240	1.273	1.259	1.329	1.764	1.263	0.763	120	485	860	857	0.310	476	384	480	377	0
2	4	14	"PFM0410"	"M36520_4"	7030	23150	130	417	405	143	95	97	24	98	95	0	369	361	93	90	92	16	100	100	0	1.154	1.144	1.143	1.067	1.833	1.273	0.652	120	508	601	581	0.207	322	279	310	271	0
2	5	14	"PFM0413"	"M36754_16"	7210	23150	130	212	222	64	96	97	25	97	89	0	1227	1202	224	88	91	19	100	100	0	0.102	0.113	0.101	0.102	1.734	0.097	0.527	120	497	1255	1240	-3.296	116	1139	126	1114	0
2	6	14	"PFM0417"	"M36754_20"	7350	23170	150	105	106	28	97	98	25	25	7	0	99	101	23	88	91	20	31	10	0	0.727	0.692	1.433	1.189	4.295	4.132	0.024	156	701	19	22	-0.459	8	11	9	13	-50
2	7	14	"PFM0419"	"M36754_23"	7590	23150	130	1392	1418	362	97	98	25	100	100	0	1108	1077	318	89	91	17	100	99	0	1.271	1.337	1.315	1.418	1.801	1.270	0.763	120	621	2314	2309	0.346	1295	1019	1321	988	0
2	8	14	"PFM0422"	"M3675_2"	7780	23160	120	1818	1668	529	96	98	25	99	98	0	1220	1183	214	88	89	16	100	100	0	1.521	1.436	1.523	1.254	2.338	1.601	0.773	120	486	2854	2667	0.605	1722	1132	1572	1095	0
2	9	14	"PFM0440"	"M3766_1"	7970	23160	140	1243	1213	470	98	99	25	96	95	0	1163	1108	346	88	91	20	99	97	0	1.065	1.093	1.067	1.012	2.670	1.152	0.794	156	658	2220	2135	0.091	1145	1075	1115	1020	0
2	10	14	"PFM0442"	"M37744_2"	8150	23160	90	149	151	36	98	102	38	65	26	0	128	132	28	89	94	28	61	34	0	1.308	1.233	1.200	1.322	2.612	2.255	0.097	52	318	90	96	0.387	51	39	53	43	0
2	11	14	"PFM0444"	"M37773_2"	8310	23180	150	98	102	28	95	99	31	20	2	0	98	103	25	88	91	22	35	14	0	0.300	0.467	1.300	1.059	3.931	4.263	0.018	156	797	13	22	-1.737	3	10	7	15	-50
2	12	14	"PFM0446"	"M3777_1"	8530	23150	130	505	502	131	94	95	23	100	100	0	381	379	115	87	89	16	96	95	0	1.398	1.397	1.344	1.498	2.014	1.361	0.679	120	638	705	700	0.483	411	294	408	292	0
2	13	14	"PFM0448"	"M37794_11"	8730	23160	120	140	142	35	94	97	43	53	14	0	134	138	27	85	91	105	4	0	0	0.939	0.906	0.961	0.955	2.636	1.366	0.222	120	565	95	101	-0.091	46	49	48	53	0
2	14	14	"PFM0450"	"M37794_14"	8920	23150	120	138	140	40	95	99	45	48	10	0	132	135	30	85	93	113	3	0	0	0.915	0.900	1.065	0.965	3.514	1.423	0.154	120	485	90	95	-0.128	43	47	45	50	0
2	15	14	"PFM0469"	"M38740_1"	9080	23170	150	98	102	28	97	98	24	20	9	0	92	95	16	86	88	15	30	9	0	0.167	0.556	1.815	1.490	3.452	13.215	0.004	156	661	7	14	-2.585	1	6	5	9	-50
2	16	14	"PFM0472"	"M38757_4"	9300	23150	130	872	882	195	98	100	28	100	100	0	824	785	183	88	91	16	100	100	0	1.052	1.125	1.089	1.159	1.704	1.074	0.741	120	621	1510	1481	0.073	774	736	784	697	0
2	17	14	"PFM0476"	"M38913_1"	9490	23150	130	1272	1212	334	100	102	28	100	100	0	1094	1046	316	91	93	17	97	97	0	1.168	1.164	1.121	1.192	2.027	1.116	0.746	120	562	2175	2067	0.225	1172	1003	1112	955	0
2	18	14	"PFM0478"	"M38913_6"	9680	23150	130	841	842	237	100	102	26	100	99	0	715	703	197	91	93	17	100	100	0	1.188	1.212	1.180	1.228	1.883	1.188	0.694	120	545	1365	1354	0.248	741	624	742	612	0
2	19	14	"PFM0481"	"M38941_1"	9870	23160	130	427	423	133	96	99	25	99	96	0	478	479	85	91	93	16	100	100	0	0.855	0.843	0.861	0.787	1.757	0.914	0.672	120	544	718	715	-0.226	331	387	327	388	0
2	20	14	"PFM0484"	"M38941_6"	10060	23150	130	351	357	93	95	97	25	100	99	0	288	286	79	88	89	15	96	95	0	1.280	1.323	1.291	1.372	1.988	1.304	0.626	120	535	456	460	0.356	256	200	262	198	0
2	21	14	"PFM0510"	"M41547_1"	10240	23150	140	3275	3246	838	96	98	25	100	100	0	1320	1267	387	87	88	14	98	96	0	2.578	2.669	2.603	2.692	1.751	2.797	0.775	156	604	4412	4330	1.366	3179	1233	3150	1180	0
2	22	14	"PFM0512"	"M41763_12"	10440	23150	130	676	667	128	95	98	25	100	100	0	610	600	141	88	90	16	99	99	0	1.113	1.117	1.100	1.181	1.693	1.069	0.767	120	697	1103	1084	0.154	581	522	572	512	0
2	1	15	"PFM0514"	"M41763_4"	6470	23320	150	116	118	30	107	118	44	11	1	0	105	114	33	97	112	42	17	4	0	1.125	0.647	1.067	0.996	3.744	0.986	0.283	156	639	17	28	0.170	9	8	11	17	-50
2	2	15	"PFM0516"	"M41776_1"	6630	23340	150	124	127	30	94	97	25	55	26	0	137	139	30	88	91	16	85	74	0	0.612	0.647	0.742	0.756	2.700	0.888	0.168	156	489	79	84	-0.708	30	49	33	51	-50
2	3	15	"PFM0524"	"M42658_1"	6830	23340	140	553	553	211	93	96	25	98	96	0	463	448	165	88	90	16	99	97	0	1.227	1.278	1.323	1.278	2.549	1.314	0.697	156	567	835	820	0.295	460	375	460	360	0
2	4	15	"PFM0531"	"M42966_1"	7020	23340	130	1607	1652	563	95	97	23	100	100	0	1208	1152	344	88	90	15	100	100	0	1.350	1.463	1.398	1.441	1.798	1.469	0.712	120	509	2632	2621	0.433	1512	1120	1557	1064	0
2	5	15	"PFN0076"	"N128_81"	7210	23360	150	104	120	65	94	96	23	31	20	0	106	120	61	86	87	13	57	39	0	0.500	0.765	1.125	0.996	4.527	1.353	0.152	156	500	30	60	-1.000	10	20	26	34	-50
2	6	15	"PFN0079"	"N128_86"	7400	23340	110	362	356	107	94	97	24	97	95	0	222	222	41	85	87	14	100	100	0	1.956	1.912	1.920	1.741	1.980	2.389	0.576	80	394	405	399	0.968	268	137	262	137	0
2	7	15	"PFN0082"	"N128_90"	7600	23340	140	456	449	177	96	99	25	94	92	0	509	473	174	87	89	15	95	94	0	0.853	0.915	0.950	0.906	2.348	0.934	0.736	156	548	782	739	-0.229	360	422	353	386	0
2	8	15	"PFN0084"	"N128_92"	7780	23340	130	668	685	184	96	100	26	100	100	0	646	646	185	87	90	16	99	99	0	1.023	1.054	1.022	1.060	1.630	1.039	0.769	120	500	1131	1148	0.033	572	559	589	559	0
2	9	15	"PFN0086"	"N128_95"	7980	23340	130	687	663	213	96	98	24	99	99	0	599	606	152	88	90	15	100	100	0	1.157	1.095	1.171	1.028	1.793	1.158	0.735	120	460	1102	1085	0.210	591	511	567	518	0
2	10	15	"PFN0090"	"N129_1"	8130	23370	150	95	102	31	97	99	26	20	9	0	94	97	20	88	91	18	25	9	0	-0.333	0.556	1.571	1.763	3.466	10.056	0.006	156	606	4	14	Error	-2	6	5	9	-50
2	11	15	"PFN0105"	"N129_41"	8360	23330	80	150	178	92	93	96	25	67	50	0	134	166	84	85	89	17	78	61	0	1.163	1.049	1.122	1.135	3.549	1.297	0.248	52	224	106	166	0.218	57	49	85	81	0
2	12	15	"PFN0107"	"N129_48"	8540	23340	100	123	126	32	89	93	23	67	37	0	132	140	30	84	87	14	95	85	0	0.708	0.661	0.800	0.730	2.585	0.794	0.148	80	433	82	93	-0.497	34	48	37	56	0
2	13	15	"PFN0109"	"N129_6"	8740	23350	100	126	126	37	91	92	21	65	36	0	125	130	27	82	85	16	91	72	0	0.814	0.729	0.891	0.869	2.773	1.341	0.133	80	397	78	83	-0.297	35	43	35	48	0
2	14	15	"PFN0112"	"N130_1"	8900	23370	150	96	97	24	94	95	22	21	7	0	89	91	17	84	86	15	23	10	0	0.400	0.429	2.100	1.796	3.550	8.145	0.009	156	609	7	10	-1.322	2	5	3	7	-50
2	15	15	"PFN0114"	"N130_17"	9110	23350	130	380	384	114	96	97	23	100	99	0	192	192	41	86	88	14	99	97	0	2.679	2.717	2.795	2.641	1.888	3.362	0.540	120	540	390	394	1.422	284	106	288	106	0
2	16	15	"PFN0116"	"N130_19"	9300	23340	110	605	604	127	97	99	24	100	100	0	825	790	219	92	93	16	100	98	0	0.693	0.726	0.691	0.766	1.893	0.633	0.675	80	458	1241	1205	-0.529	508	733	507	698	0
2	17	15	"PFN0134"	"N130_43"	9490	23340	130	9269	9172	1770	100	102	29	100	100	0	10410	9539	2762	93	97	36	99	99	0	0.889	0.960	0.923	1.049	2.043	0.906	0.812	120	566	19486	18518	-0.170	9169	10317	9072	9446	0
2	18	15	"PFN0137"	"N130_46"	9680	23350	140	2519	2521	1147	102	105	26	96	95	0	1806	1734	683	93	96	36	98	97	0	1.411	1.474	1.488	1.405	2.550	1.602	0.759	156	566	4130	4060	0.497	2417	1713	2419	1641	0
2	19	15	"PFN0139"	"N130_5"	9870	23340	120	3386	3252	1240	100	104	26	100	100	0	3299	2835	1317	91	92	16	97	95	0	1.024	1.149	1.121	1.490	2.987	1.097	0.752	120	481	6494	5896	0.035	3286	3208	3152	2744	0
2	20	15	"PFN0141"	"N130_52"	10060	23340	130	2963	2909	847	99	101	25	100	100	0	3951	3704	1446	88	90	16	99	99	0	0.741	0.777	0.745	0.920	2.692	0.676	0.727	120	567	6727	6426	-0.432	2864	3863	2810	3616	0
2	21	15	"PFN0145"	"N130_61"	10260	23340	120	1901	1817	647	97	100	24	100	100	0	1974	1803	718	89	90	15	98	97	0	0.957	1.004	1.053	1.122	2.441	0.975	0.769	120	529	3689	3434	-0.063	1804	1885	1720	1714	0
2	22	15	"PFN0147"	"N131_12"	10460	23340	110	123	127	37	96	98	23	51	33	0	129	125	24	90	91	16	80	56	0	0.692	0.886	1.057	0.888	3.446	2.095	0.066	80	483	66	66	-0.531	27	39	31	35	0
2	1	16	"PFN0168"	"N132_106"	6450	23530	130	434	417	125	96	98	24	100	99	0	220	221	45	89	91	18	100	96	0	2.580	2.432	2.436	2.370	2.008	2.927	0.616	120	630	469	453	1.367	338	131	321	132	0
2	2	16	"PFN0170"	"N132_108"	6650	23530	140	646	646	222	93	96	25	99	98	0	407	410	111	88	91	19	99	99	0	1.734	1.717	1.785	1.659	1.887	1.889	0.729	156	523	872	875	0.794	553	319	553	322	0
2	3	16	"PFN0172"	"N132_11"	6840	23530	120	1589	1520	553	93	96	25	100	98	0	841	773	237	87	89	16	99	99	0	1.984	2.080	2.059	1.961	2.460	2.325	0.742	120	464	2250	2113	0.988	1496	754	1427	686	0
2	4	16	"PFN0175"	"N132_116"	7030	23530	130	1519	1547	439	94	96	24	100	100	0	1469	1495	363	87	89	15	100	100	0	1.031	1.032	1.012	1.015	1.489	1.036	0.780	120	503	2807	2861	0.044	1425	1382	1453	1408	0
2	5	16	"PFN0177"	"N132_119"	7220	23530	140	1020	986	297	93	96	25	99	99	0	569	564	124	86	89	15	100	100	0	1.919	1.868	1.943	1.762	1.904	2.094	0.762	156	496	1410	1371	0.941	927	483	893	478	0
2	6	16	"PFN0180"	"N132_125"	7410	23530	140	180	189	60	93	97	25	87	77	0	1069	1086	275	86	89	17	100	100	0	0.089	0.096	0.093	0.086	1.998	0.083	0.487	156	565	1070	1096	-3.498	87	983	96	1000	0
2	7	16	"PFN0582"	"N145_33"	7610	23520	130	4862	5037	1399	95	97	24	100	100	0	1907	1861	512	87	90	15	100	100	0	2.619	2.786	2.752	2.843	1.590	2.887	0.755	120	413	6587	6716	1.389	4767	1820	4942	1774	0
2	8	16	"PFN0584"	"N145_38"	7760	23550	150	102	106	27	97	100	34	16	2	0	98	103	23	89	95	55	7	0	0	0.556	0.643	1.476	1.439	4.424	2.977	0.018	156	494	14	23	-0.848	5	9	9	14	-50
2	9	16	"PFN0589"	"N145_44"	7960	23560	150	106	106	27	98	101	26	23	5	0	94	95	18	89	93	26	12	0	0	1.600	1.333	1.333	1.404	3.350	6.619	0.005	156	449	13	14	0.678	8	5	8	6	-50
2	10	16	"PFN0592"	"N145_50"	8120	23550	150	95	98	24	99	103	29	9	1	0	90	92	19	91	94	20	14	5	0	4.000	-1.000	1.111	1.080	3.124	0.048	0.001	156	519	-5	0	2.000	-4	-1	-1	1	-50
2	11	16	"PFN0598"	"N145_61"	8380	23480	150	135	143	52	97	102	32	55	32	0	126	129	47	91	95	23	55	42	0	1.086	1.211	1.206	1.165	3.300	1.557	0.252	156	771	73	84	0.119	38	35	46	38	-50
2	12	16	"PFN0600"	"N145_9"	8560	23530	120	220	219	59	93	97	29	95	86	0	404	391	92	86	91	20	100	100	0	0.399	0.413	0.407	0.382	1.893	0.396	0.631	120	396	445	431	-1.324	127	318	126	305	0
2	13	16	"PFN0620"	"N148_2"	8700	23560	150	95	98	25	93	95	23	18	5	0	90	95	23	85	89	17	30	15	0	0.400	0.500	0.909	0.956	4.628	9.982	0.002	156	475	7	15	-1.322	2	5	5	10	-50
2	14	16	"PFN0622"	"N148_6"	8890	23550	150	98	99	23	95	97	24	20	3	0	94	99	27	86	89	16	36	14	0	0.375	0.308	1.069	0.986	3.106	4.184	0.010	156	533	11	17	-1.415	3	8	4	13	-50
2	15	16	"PFN0628"	"N149_12"	9120	23530	120	4318	4250	1447	96	98	24	100	100	0	3927	3678	1326	87	89	14	100	100	0	1.099	1.157	1.195	1.202	2.263	1.151	0.728	120	527	8062	7745	0.137	4222	3840	4154	3591	0
2	16	16	"PFN0632"	"N149_18"	9310	23530	120	877	888	253	96	98	23	100	100	0	692	717	291	90	92	16	99	98	0	1.297	1.263	1.339	1.379	2.208	1.235	0.609	120	535	1383	1419	0.376	781	602	792	627	0
2	17	16	"PFN0634"	"N149_2"	9500	23540	120	155	155	43	99	101	24	74	58	0	283	287	70	91	96	38	99	97	0	0.292	0.286	0.293	0.282	2.176	0.248	0.266	120	491	248	252	-1.778	56	192	56	196	0
2	18	16	"PFN0637"	"N149_30"	9690	23530	120	2391	2333	954	101	104	26	100	100	0	2418	2162	888	92	93	16	98	96	0	0.985	1.078	1.105	1.203	3.096	1.089	0.732	120	447	4616	4302	-0.023	2290	2326	2232	2070	0
2	19	16	"PFN0655"	"N150_39"	9880	23540	120	174	174	43	107	110	28	79	58	0	686	676	139	93	95	17	100	100	0	0.113	0.115	0.115	0.105	2.097	0.098	0.354	120	507	660	650	-3.146	67	593	67	583	0
2	20	16	"PFN0658"	"N150_49"	10070	23540	130	348	337	96	104	107	28	100	98	0	256	265	59	91	93	17	100	99	0	1.479	1.339	1.359	1.272	1.832	1.575	0.595	120	507	409	407	0.564	244	165	233	174	0
2	21	16	"PFN0660"	"N150_51"	10260	23540	140	605	598	228	98	101	25	96	94	0	383	383	120	90	91	15	98	97	0	1.730	1.706	1.735	1.546	2.703	1.977	0.634	156	564	800	793	0.791	507	293	500	293	0
2	22	16	"PFN0662"	"N150_53"	10450	23530	130	1677	1647	488	95	98	23	100	100	0	963	902	285	90	92	15	99	98	0	1.812	1.911	1.848	1.976	2.012	1.960	0.718	120	604	2455	2364	0.858	1582	873	1552	812	0
2	1	17	"PFN0664"	"N150_57"	6460	23720	150	1388	1344	376	94	97	25	100	100	0	720	719	201	89	91	16	100	100	0	2.051	1.984	2.042	2.008	1.646	2.082	0.769	156	769	1925	1880	1.036	1294	631	1250	630	0
2	2	17	"PFN0666"	"N150_6"	6650	23720	130	552	542	150	94	99	26	100	100	0	443	434	90	89	91	18	100	100	0	1.294	1.299	1.327	1.266	1.663	1.367	0.726	120	508	812	793	0.372	458	354	448	345	0
2	3	17	"PFN0680"	"N150_8"	6840	23720	130	1372	1373	341	96	98	25	100	100	0	1201	1171	253	89	90	16	100	100	0	1.147	1.180	1.180	1.172	1.529	1.169	0.787	120	544	2388	2359	0.198	1276	1112	1277	1082	0
2	4	17	"PFN0682"	"N150_82"	7030	23720	130	1135	1144	272	96	98	26	100	100	0	1724	1695	504	89	90	15	99	99	0	0.635	0.653	0.629	0.700	1.955	0.575	0.764	120	544	2674	2654	-0.654	1039	1635	1048	1606	0
2	5	17	"PFN0685"	"N150_87"	7220	23720	130	1576	1542	411	95	98	25	100	100	0	1084	1081	235	88	91	16	100	100	0	1.487	1.457	1.466	1.430	1.543	1.560	0.760	120	519	2477	2440	0.572	1481	996	1447	993	0
2	6	17	"PFN0688"	"N150_9"	7410	23730	130	112	117	35	94	96	25	40	19	0	340	345	72	89	93	19	100	100	0	0.072	0.090	0.127	0.113	2.352	0.072	0.081	120	521	269	279	-3.802	18	251	23	256	0
2	7	17	"PFN0694"	"N151_11"	7610	23720	140	484	491	183	95	97	27	99	96	0	605	586	186	93	101	46	94	94	0	0.760	0.803	0.773	0.788	2.303	0.806	0.705	156	534	901	889	-0.396	389	512	396	493	0
2	8	17	"PFN0696"	"N151_18"	7780	23710	110	1292	1298	291	97	104	52	100	98	0	1057	1006	312	95	120	137	93	93	0	1.242	1.318	1.248	1.429	2.115	1.271	0.704	80	355	2157	2112	0.313	1195	962	1201	911	0
2	9	17	"PFN0876"	"N168_6"	7980	23720	140	1176	1157	339	99	106	49	100	99	0	917	913	321	91	111	124	94	92	0	1.304	1.287	1.311	1.387	2.200	1.277	0.764	156	420	1903	1880	0.383	1077	826	1058	822	0
2	10	17	"PFN0874"	"N168_34"	8170	23720	130	1128	1095	270	102	107	29	100	100	0	1328	1336	246	92	96	20	100	100	0	0.830	0.798	0.805	0.782	1.417	0.778	0.768	120	500	2262	2237	-0.269	1026	1236	993	1244	0
2	11	17	"PFN0894"	"N173_1"	8360	23720	120	740	748	186	100	106	33	100	100	0	328	321	76	92	98	24	99	99	0	2.712	2.830	2.868	2.833	1.596	3.149	0.690	120	537	876	877	1.439	640	236	648	229	0
2	12	17	"PFN0907"	"N175_2"	8550	23720	140	2120	2082	955	98	102	28	99	98	0	2682	2780	1393	91	95	20	97	96	0	0.780	0.738	0.777	0.833	3.315	0.674	0.688	156	478	4613	4673	-0.358	2022	2591	1984	2689	0
2	13	17	"PFN0906"	"N175_16"	8740	23720	130	453	464	155	96	98	25	99	99	0	412	399	104	88	91	17	99	98	0	1.102	1.183	1.176	1.171	2.187	1.220	0.626	120	428	681	679	0.140	357	324	368	311	0
2	14	17	"PFN0918"	"N177_6"	8930	23720	130	2669	2717	640	97	99	25	100	100	0	1204	1217	299	88	91	16	100	100	0	2.305	2.321	2.327	2.344	1.471	2.450	0.784	120	502	3688	3749	1.205	2572	1116	2620	1129	0
2	15	17	"PFL0005"	"L1_103"	9120	23720	130	393	397	90	99	101	26	100	100	0	294	288	64	90	92	16	99	99	0	1.441	1.505	1.581	1.506	1.570	1.590	0.671	120	546	498	496	0.527	294	204	298	198	0
2	16	17	"PFL0159"	"L2_30"	9310	23730	130	1333	1327	435	100	103	28	99	99	0	4162	4254	786	91	94	20	100	100	0	0.303	0.295	0.311	0.277	1.685	0.277	0.741	120	595	5304	5390	-1.723	1233	4071	1227	4163	0
2	17	17	"PFL0171"	"L2_55"	9500	23720	130	4365	4506	1247	97	99	24	100	100	0	2971	2825	903	90	94	18	100	100	0	1.481	1.612	1.570	1.753	1.882	1.583	0.787	120	493	7149	7144	0.567	4268	2881	4409	2735	0
2	18	17	"PFL0176"	"L2_62"	9690	23720	140	3221	3018	1258	98	101	26	99	98	0	2813	2588	1077	92	94	17	97	96	0	1.148	1.170	1.222	1.164	2.898	1.191	0.774	156	561	5844	5416	0.199	3123	2721	2920	2496	0
2	19	17	"PFL0064"	"L2_109"	9880	23730	130	214	212	63	104	106	28	90	80	0	375	377	91	92	94	16	100	100	0	0.389	0.379	0.433	0.343	2.205	0.369	0.524	120	492	393	393	-1.363	110	283	108	285	0
2	20	17	"PFL0066"	"L2_114"	10070	23720	140	789	738	270	102	105	28	97	96	0	450	428	139	90	92	16	92	92	0	1.908	1.882	1.946	1.934	2.504	2.055	0.746	156	528	1047	974	0.932	687	360	636	338	0
2	21	17	"PFL0140"	"L2_247"	10260	23730	130	264	262	88	98	101	25	95	89	0	382	386	89	90	92	17	100	100	0	0.568	0.554	0.575	0.479	2.349	0.559	0.557	120	489	458	460	-0.815	166	292	164	296	0
2	22	17	"PFL0150"	"L2_270"	10450	23720	140	1948	1896	842	96	100	24	99	98	0	1210	1141	479	91	94	17	98	98	0	1.655	1.714	1.787	1.633	2.599	1.911	0.667	156	687	2971	2850	0.727	1852	1119	1800	1050	0
2	1	18	"PFN0982"	"N244_3"	6460	23910	120	141	144	43	91	95	24	75	52	0	134	135	32	88	90	18	79	60	0	1.087	1.128	1.222	1.096	2.944	1.715	0.203	120	562	96	100	0.120	50	46	53	47	0
2	2	18	"PFJ0260"	"J246_2"	6650	23910	130	3546	3420	1035	95	98	24	100	100	0	4910	4729	729	90	92	19	100	100	0	0.716	0.717	0.740	0.672	1.561	0.733	0.812	120	544	8271	7964	-0.482	3451	4820	3325	4639	0
2	3	18	"PFJ0281"	"J269_1"	6840	23910	130	404	392	109	99	99	25	99	99	0	467	473	138	91	92	15	100	100	0	0.811	0.767	0.800	0.736	1.930	0.739	0.617	120	548	681	675	-0.302	305	376	293	382	0
2	4	18	"PFJ0305"	"J27_3"	7030	23910	130	461	459	132	99	118	168	92	59	0	599	607	133	90	114	191	99	86	0	0.711	0.696	0.709	0.686	1.626	0.711	0.699	120	543	871	877	-0.492	362	509	360	517	0
2	5	18	"PFJ0475"	"J53_46"	7220	23920	140	1460	1448	479	98	117	170	96	95	0	1359	1345	285	90	116	196	98	97	0	1.073	1.076	1.088	1.012	1.910	1.169	0.770	156	520	2631	2605	0.102	1362	1269	1350	1255	0
2	6	18	"PFJ0505"	"J583_7"	7400	23920	150	98	101	24	95	96	25	21	4	0	136	133	35	94	98	24	63	40	0	0.071	0.154	0.536	0.488	3.900	0.231	0.028	156	561	45	45	-3.807	3	42	6	39	-50
2	7	18	"PFJ0549"	"J697_3"	7610	23910	120	132	134	38	93	94	25	59	39	0	215	216	41	98	103	25	98	95	0	0.333	0.347	0.377	0.322	2.467	0.333	0.217	120	496	156	159	-1.585	39	117	41	118	0
2	8	18	"PFJ0586"	"J753_2"	7800	23910	130	333	346	125	97	102	45	96	90	0	259	267	64	97	113	110	80	19	0	1.457	1.465	1.548	1.353	1.941	1.683	0.474	120	557	398	419	0.543	236	162	249	170	0
2	9	18	"PFJ0594"	"J82_7"	7980	23900	130	1465	1383	436	98	101	28	100	100	0	1585	1513	449	92	94	18	100	99	0	0.916	0.904	0.915	0.917	1.946	0.850	0.780	120	424	2860	2706	-0.127	1367	1493	1285	1421	0
2	10	18	"PFK0025"	"Km2326_6"	8120	23930	150	118	127	44	101	108	34	38	15	0	105	110	26	94	99	22	35	16	0	1.545	1.625	1.735	1.890	3.855	3.387	0.101	156	601	28	42	0.628	17	11	26	16	-50
2	11	18	"PFJ0390"	"J40_6"	8370	23910	130	131	132	34	99	105	32	48	18	0	305	311	63	93	97	22	100	100	0	0.151	0.151	0.195	0.165	2.284	0.142	0.180	120	591	244	251	-2.728	32	212	33	218	0
2	12	18	"PFJ0410"	"J43_3"	8550	23910	120	1075	1007	295	96	99	24	99	98	0	1788	1752	378	89	92	17	100	100	0	0.576	0.548	0.595	0.497	2.204	0.525	0.739	120	372	2678	2574	-0.795	979	1699	911	1663	0
2	13	18	"PFJ0426"	"J461_4"	8700	23930	150	99	101	23	96	99	25	19	4	0	89	92	18	90	93	17	17	6	0	-3.000	2.500	1.111	1.280	4.397	7.121	0.010	156	557	2	7	Error	3	-1	5	2	-50
2	14	18	"PFJ0465"	"J53_31"	8940	23910	120	141	141	37	96	98	25	66	43	0	140	142	25	91	92	16	93	72	0	0.918	0.882	0.935	0.877	2.652	1.347	0.147	120	523	94	96	-0.123	45	49	45	51	0
2	15	18	"PFJ0557"	"J6_2"	9120	23910	130	481	481	151	100	103	29	99	96	0	435	443	126	92	95	22	99	99	0	1.111	1.085	1.070	1.010	1.767	1.133	0.655	120	662	724	732	0.152	381	343	381	351	0
2	16	18	"PFK0041"	"Km302_3"	9340	23920	90	130	135	37	98	104	31	50	15	0	140	147	33	90	94	24	88	51	0	0.640	0.649	0.823	0.771	2.852	0.912	0.084	52	313	82	94	-0.644	32	50	37	57	0
2	17	18	"PFK0298"	"Kn2549_3"	9500	23910	140	1465	1378	543	98	110	143	92	90	0	1644	1477	601	92	95	25	96	95	0	0.881	0.924	0.918	0.947	2.906	0.906	0.779	156	565	2919	2665	-0.183	1367	1552	1280	1385	0
2	18	18	"PFK0338"	"Kn3092_1"	9690	23910	110	209	226	72	99	112	161	28	1	0	238	244	69	93	96	26	98	95	0	0.759	0.841	0.871	0.837	1.939	6.568	0.098	80	442	255	278	-0.399	110	145	127	151	0
2	19	18	"PFK0404"	"Kn427_6"	9880	23910	120	604	594	165	97	99	25	100	100	0	651	610	215	90	92	16	93	93	0	0.904	0.956	0.918	0.979	2.210	0.904	0.734	120	510	1068	1017	-0.146	507	561	497	520	0
2	20	18	"PFK0425"	"Kn5026_1"	10060	23910	110	240	239	62	99	101	25	98	93	0	195	202	41	89	91	18	98	98	0	1.330	1.239	1.286	1.155	1.892	1.416	0.454	80	433	247	253	0.412	141	106	140	113	0
2	21	18	"PFK0442"	"Kn5244_3"	10230	23930	150	102	101	21	98	101	25	12	0	0	91	93	16	91	94	19	12	3	0	100000.000	1.500	1.667	1.701	4.516	0.085	0.004	156	667	4	5	16.610	4	0	3	2	-50
2	22	18	"PFK0457"	"Kn5587_2"	10450	23920	130	187	193	65	98	100	25	85	72	0	3473	3485	552	91	94	17	100	100	0	0.026	0.028	0.032	0.030	1.649	0.027	0.490	120	647	3471	3489	-5.248	89	3382	95	3394	0
2	1	19	"PFK0782"	"Ks2242_1"	6460	24100	130	1543	1569	442	90	92	22	100	100	0	1895	1909	434	86	88	18	100	100	0	0.803	0.811	0.811	0.787	1.523	0.805	0.826	120	646	3262	3302	-0.316	1453	1809	1479	1823	0
2	2	19	"PFK0818"	"Ks2565_1"	6650	24100	120	1027	999	309	93	95	23	100	99	0	883	865	216	87	90	19	100	99	0	1.173	1.165	1.175	1.130	2.094	1.220	0.764	120	500	1730	1684	0.231	934	796	906	778	0
2	3	19	"PFK0876"	"Ks2_11"	6840	24100	120	2624	2514	866	96	98	34	100	100	0	1883	1823	535	90	92	16	100	100	0	1.410	1.395	1.459	1.367	1.913	1.497	0.738	120	483	4321	4151	0.496	2528	1793	2418	1733	0
2	4	19	"PFK1002"	"Ks48_16"	7020	24120	150	119	126	38	98	116	168	0	0	0	118	119	32	90	115	191	0	0	0	0.750	0.966	1.023	0.976	3.145	77.206	0.024	156	544	49	57	-0.415	21	28	28	29	-50
2	5	19	"PFK1139"	"Ks667_1"	7220	24100	130	1789	1748	401	97	116	173	100	100	0	1920	1869	374	88	115	199	99	99	0	0.924	0.927	0.959	0.928	1.545	0.919	0.823	120	505	3524	3432	-0.115	1692	1832	1651	1781	0
2	6	19	"PFK1174"	"Ks75_10"	7410	24100	130	22422	22539	7452	95	96	25	100	100	0	15698	15861	2779	88	93	24	100	100	0	1.430	1.423	1.520	1.315	1.712	1.581	0.815	120	516	37937	38217	0.516	22327	15610	22444	15773	0
2	7	19	"PFK0629"	"Ks1228_7"	7610	24100	130	890	936	346	93	94	24	100	100	0	752	759	200	91	95	24	100	100	0	1.206	1.262	1.307	1.179	1.594	1.353	0.866	120	564	1458	1511	0.270	797	661	843	668	0
2	8	19	"PFK1093"	"Ks586_7"	7800	24100	130	422	429	156	93	95	23	99	95	0	1461	1460	419	88	91	16	100	100	0	0.240	0.245	0.246	0.232	1.951	0.226	0.709	120	538	1702	1708	-2.061	329	1373	336	1372	0
2	9	19	"pla_LSU"	"PLSU"	7990	24100	120	532	514	155	95	96	25	98	96	0	680	641	184	87	89	15	98	98	0	0.737	0.756	0.738	0.767	2.174	0.737	0.722	120	460	1030	973	-0.440	437	593	419	554	0
2	10	19	"pla_ORF129"	"PORF129"	8180	24100	130	721	718	196	97	101	31	100	100	0	933	909	182	92	96	28	100	100	0	0.742	0.760	0.768	0.737	1.600	0.766	0.797	120	416	1465	1438	-0.431	624	841	621	817	0
2	11	19	"pla_ORF79"	"PORF79"	8370	24100	120	334	323	112	95	98	25	94	91	0	363	355	78	91	93	24	100	100	0	0.879	0.864	0.962	0.761	2.239	0.956	0.606	120	462	511	492	-0.187	239	272	228	264	0
2	12	19	"pla_rpl14"	"Prpl14"	8560	24100	140	893	834	344	97	99	26	95	95	0	1093	1048	288	89	91	15	100	100	0	0.793	0.769	0.794	0.729	1.798	0.812	0.749	156	468	1800	1696	-0.335	796	1004	737	959	0
2	13	19	"PFBL B0020"	"oPFBLOB0020"	8740	24100	130	533	523	141	97	98	26	99	99	0	1540	1570	275	89	91	15	100	100	0	0.300	0.288	0.292	0.278	1.471	0.264	0.709	120	464	1887	1907	-1.735	436	1451	426	1481	0
2	14	19	"PFD66970"	"oPFD66970"	8930	24090	130	862	878	242	95	98	25	100	100	0	616	603	142	90	92	18	100	100	0	1.458	1.526	1.469	1.540	1.575	1.554	0.756	120	554	1293	1296	0.544	767	526	783	513	0
2	15	19	"PFC0765"	"oPFC0765"	9120	24120	80	134	133	33	96	102	28	53	26	0	145	149	36	93	97	23	82	55	0	0.731	0.661	0.884	0.766	3.459	3.410	0.021	52	310	90	93	-0.453	38	52	37	56	0
2	16	19	"PFN0250"	"oPFN0250"	9310	24090	130	575	592	188	96	100	28	100	100	0	455	451	155	90	94	21	95	94	0	1.312	1.374	1.343	1.408	2.153	1.336	0.615	120	621	844	857	0.392	479	365	496	361	0
2	17	19	"PFL0017"	"oPFL0017"	9500	24100	140	2347	2356	1105	96	106	139	94	93	0	2638	2659	1118	89	92	23	99	98	0	0.883	0.879	0.945	0.845	2.730	0.887	0.739	156	603	4800	4830	-0.179	2251	2549	2260	2570	0
2	18	19	"PFI17637"	"oPFI17637"	9700	24110	130	1374	1447	405	96	105	142	99	99	0	1039	1082	305	89	93	24	100	100	0	1.345	1.361	1.464	1.323	1.674	1.518	0.661	120	569	2228	2344	0.428	1278	950	1351	993	0
2	19	19	"PFM60472"	"oPFM60472"	9880	24100	120	133	139	40	95	97	24	64	41	0	136	141	31	89	91	15	85	75	0	0.809	0.846	1.048	0.955	2.975	1.203	0.124	120	486	85	96	-0.307	38	47	44	52	0
2	20	19	"PFL0020"	"oPFL0020"	10050	24160	150	98	103	28	96	99	24	25	8	0	98	102	23	90	93	18	37	16	0	0.250	0.583	1.000	0.999	3.774	4.457	0.010	156	675	10	19	-2.000	2	8	7	12	-50
2	21	19	"PFI17639"	"oPFI17639"	10260	24100	130	276	276	74	95	98	24	100	99	0	181	186	45	90	92	17	97	94	0	1.989	1.885	2.011	1.989	2.064	2.189	0.513	120	565	272	277	0.992	181	91	181	96	0
2	22	19	"PFN0252"	"oPFN0252"	10460	24100	130	6774	6862	1922	96	99	25	100	100	0	4914	4614	1516	89	91	15	100	100	0	1.384	1.495	1.483	1.602	1.930	1.464	0.756	120	661	11503	11291	0.469	6678	4825	6766	4525	0
2	1	20	"PFBL B0027"	"oPFBLOB0027"	6460	24290	130	356	347	98	90	93	25	96	95	0	298	299	72	85	88	18	99	97	0	1.249	1.201	1.193	1.122	2.085	1.269	0.711	120	683	479	471	0.321	266	213	257	214	0
2	2	20	"PFC0768"	"oPFC0768"	6650	24290	120	494	515	133	93	95	23	100	100	0	330	337	58	87	89	16	100	100	0	1.650	1.688	1.738	1.645	1.532	1.900	0.759	120	585	644	672	0.723	401	243	422	250	0
2	3	20	"PFBL B0032"	"oPFBLOB0032"	6850	24290	110	125	130	32	94	94	22	65	36	0	117	121	26	87	89	14	78	52	0	1.033	1.059	0.997	0.970	3.357	2.257	0.123	80	461	61	70	0.047	31	30	36	34	0
2	4	20	"PFBL B0033"	"oPFBLOB0033"	7020	24290	150	107	111	34	94	98	40	18	5	0	98	103	22	88	90	16	40	18	0	1.300	1.133	1.436	1.566	4.148	5.693	0.026	156	592	23	32	0.379	13	10	17	15	-50
2	5	20	"PFB0684"	"oPFB0684"	7210	24310	150	98	100	27	93	95	27	19	5	0	95	98	20	86	88	14	35	19	0	0.556	0.583	1.455	1.163	4.362	14.540	0.003	156	644	14	19	-0.848	5	9	7	12	-50
2	6	20	"PFF72417"	"oPFF72417"	7420	24290	120	145	146	42	90	93	23	75	56	0	114	119	26	82	83	12	82	60	0	1.719	1.514	1.571	1.682	2.798	3.003	0.150	120	549	87	93	0.781	55	32	56	37	0
2	7	20	"PFG0010"	"oPFG0010"	7610	24290	120	110	114	33	87	89	21	50	31	0	112	114	23	81	83	11	80	62	0	0.742	0.818	1.116	1.018	3.882	2.157	0.093	120	556	54	60	-0.431	23	31	27	33	0
2	8	20	"PFBL B0035"	"oPFBLOB0035"	7800	24290	130	545	526	173	88	90	20	99	97	0	1079	1033	233	82	83	12	100	100	0	0.458	0.461	0.485	0.415	1.793	0.461	0.777	120	512	1454	1389	-1.125	457	997	438	951	0
2	9	20	"PFBL B0038"	"oPFBLOB0038"	7940	24320	150	96	96	24	91	93	22	22	7	0	90	91	16	84	86	14	26	8	0	0.833	0.714	1.421	1.575	3.027	10.508	0.010	156	663	11	12	-0.263	5	6	5	7	-50
2	10	20	"PFG0012"	"oPFG0012"	8170	24230	150	106	106	26	94	96	24	30	7	0	98	124	128	89	93	23	33	13	0	1.333	0.343	1.000	0.930	3.483	1.659	0.053	156	709	21	47	0.415	12	9	12	35	-50
2	11	20	"PFD66974"	"oPFD66974"	8360	24290	130	169	171	43	94	97	24	89	75	0	133	135	27	90	92	17	83	62	0	1.744	1.711	1.745	1.579	2.763	2.375	0.226	120	577	118	122	0.803	75	43	77	45	0
2	12	20	"PFL0029"	"oPFL0029"	8550	24290	130	1013	1074	356	94	96	24	100	100	0	645	663	167	89	91	16	100	100	0	1.653	1.707	1.691	1.701	1.509	1.841	0.734	120	558	1475	1554	0.725	919	556	980	574	0
2	13	20	"PFD66975"	"oPFD66975"	8740	24290	130	902	912	287	96	99	25	100	100	0	1614	1656	349	89	91	15	100	100	0	0.529	0.521	0.534	0.501	1.513	0.461	0.686	120	639	2331	2383	-0.920	806	1525	816	1567	0
2	14	20	"PFM60473"	"oPFM60473"	8990	24270	150	127	293	415	96	101	36	45	25	0	122	197	221	90	92	17	62	46	0	0.969	1.841	1.511	1.488	3.414	1.638	0.031	156	745	63	304	-0.046	31	32	197	107	-50
2	15	20	"PFM60503"	"oPFM60503"	9080	24290	130	1108	1105	316	94	98	23	100	100	0	765	718	264	90	91	17	99	99	0	1.502	1.610	1.549	1.789	2.048	1.507	0.735	120	509	1689	1639	0.587	1014	675	1011	628	0
2	16	20	"PFL0061"	"oPFL0061"	9270	24310	120	2017	1847	678	95	97	24	100	99	0	1024	977	280	90	91	15	100	100	0	2.058	1.975	2.039	1.819	2.378	2.260	0.726	120	530	2856	2639	1.041	1922	934	1752	887	0
2	17	20	"PFG0034"	"oPFG0034"	9450	24310	120	3533	3504	1002	95	97	23	100	100	0	2005	1920	627	90	92	15	100	100	0	1.795	1.863	1.877	1.949	1.788	1.906	0.771	120	497	5353	5239	0.844	3438	1915	3409	1830	0
2	18	20	"PFF72455"	"oPFF72455"	9650	24310	120	140	150	44	93	95	23	80	50	0	125	130	34	88	90	14	79	59	0	1.270	1.357	1.255	1.336	3.761	2.011	0.193	120	498	84	99	0.345	47	37	57	42	0
2	19	20	"PFM60505"	"oPFM60505"	9830	24310	130	398	399	110	93	94	23	99	98	0	309	297	92	88	90	14	95	93	0	1.380	1.464	1.432	1.593	2.084	1.467	0.703	120	539	526	515	0.465	305	221	306	209	0
2	20	20	"PFL0063"	"oPFL0063"	10030	24310	130	404	418	125	95	97	22	100	100	0	357	355	114	87	89	15	97	95	0	1.144	1.205	1.143	1.291	1.944	1.165	0.666	120	464	579	591	0.195	309	270	323	268	0
2	21	20	"PFJ12800"	"oPFJ12800"	10230	24310	130	348	356	99	95	97	22	100	100	0	337	330	86	87	89	14	97	96	0	1.012	1.074	1.071	1.096	1.940	1.067	0.646	120	503	503	504	0.017	253	250	261	243	0
2	22	20	"PFF72460"	"oPFF72460"	10410	24310	130	368	387	109	93	96	23	100	100	0	438	421	134	88	90	14	97	94	0	0.786	0.883	0.835	0.946	2.331	0.808	0.646	120	647	625	627	-0.348	275	350	294	333	0
2	1	21	"PFK12904"	"oPFK12904"	6420	24500	120	2297	2269	654	89	92	23	100	100	0	1909	1863	537	86	88	15	100	100	0	1.211	1.227	1.225	1.262	1.884	1.243	0.814	120	623	4031	3957	0.276	2208	1823	2180	1777	0
2	2	21	"PFM60507"	"oPFM60507"	6610	24500	110	1034	1023	191	92	96	25	100	100	0	1314	1293	247	88	91	20	100	100	0	0.768	0.773	0.744	0.778	1.380	0.728	0.795	80	517	2168	2136	-0.380	942	1226	931	1205	0
2	3	21	"PFK12905"	"oPFK12905"	6810	24500	110	221	229	74	96	102	53	86	56	0	663	637	169	89	107	213	98	75	0	0.218	0.243	0.222	0.214	1.839	0.204	0.475	80	529	699	681	-2.199	125	574	133	548	0
2	4	21	"PFF72461"	"oPFF72461"	7000	24500	110	3986	3944	893	96	102	55	100	100	0	18880	18128	2938	89	133	336	100	100	0	0.207	0.213	0.218	0.210	1.298	0.191	0.817	80	477	22681	21887	-2.272	3890	18791	3848	18039	0
2	5	21	"PFN0268"	"oPFN0268"	7190	24500	120	1327	1314	366	92	94	25	100	100	0	1067	1058	313	86	106	215	94	92	0	1.259	1.257	1.285	1.323	1.795	1.257	0.808	120	481	2216	2194	0.332	1235	981	1222	972	0
2	6	21	"PFL0071"	"oPFL0071"	7380	24500	120	449	444	123	89	91	21	100	100	0	377	366	98	82	84	16	99	99	0	1.220	1.250	1.268	1.280	1.957	1.297	0.728	120	514	655	639	0.287	360	295	355	284	0
2	7	21	"PFG0037"	"oPFG0037"	7550	24490	90	267	258	114	88	92	44	84	76	0	361	340	144	82	86	26	94	88	0	0.642	0.659	0.640	0.680	2.489	0.658	0.452	52	380	458	428	-0.640	179	279	170	258	0
2	8	21	"PFJ12801"	"oPFJ12801"	7780	24500	100	234	225	82	86	89	23	92	83	0	794	732	255	83	87	25	100	100	0	0.208	0.214	0.201	0.193	2.000	0.191	0.613	80	461	859	788	-2.264	148	711	139	649	0
2	9	21	"PFBL B0124"	"oPFBLOB0124"	7960	24500	130	739	751	243	90	92	22	100	99	0	465	478	116	83	84	12	100	100	0	1.699	1.673	1.769	1.594	1.692	1.881	0.703	120	447	1031	1056	0.765	649	382	661	395	0
2	10	21	"PFI17675"	"oPFI17675"	8150	24500	120	2248	2257	768	92	94	24	100	100	0	8832	9004	1871	86	89	16	100	100	0	0.247	0.243	0.252	0.231	1.625	0.231	0.773	120	532	10902	11083	-2.020	2156	8746	2165	8918	0
2	11	21	"PFI17677"	"oPFI17677"	8340	24500	130	1488	1418	465	93	95	24	99	99	0	1631	1605	259	88	89	15	100	100	0	0.904	0.873	0.928	0.824	1.643	0.926	0.790	120	563	2938	2842	-0.145	1395	1543	1325	1517	0
2	12	21	"PFBL B0128"	"oPFBLOB0128"	8530	24500	120	164	170	52	94	95	23	84	70	0	191	195	45	88	89	15	97	95	0	0.680	0.710	0.733	0.647	2.591	0.792	0.339	120	518	173	183	-0.557	70	103	76	107	0
2	13	21	"PFG0038"	"oPFG0038"	8720	24500	120	491	472	177	95	96	24	97	91	0	432	419	113	88	90	14	99	99	0	1.151	1.139	1.178	1.014	2.298	1.287	0.687	120	477	740	708	0.203	396	344	377	331	0
2	14	21	"PFF72465"	"oPFF72465"	8910	24500	140	1558	1504	552	95	97	24	98	96	0	1936	1917	638	89	91	16	100	98	0	0.792	0.771	0.813	0.793	2.499	0.760	0.773	156	620	3310	3237	-0.336	1463	1847	1409	1828	0
2	15	21	"PFI17678"	"oPFI17678"	9100	24500	120	144	149	49	94	97	23	70	53	0	243	246	53	88	90	14	100	100	0	0.323	0.348	0.381	0.307	2.598	0.318	0.240	120	489	205	213	-1.632	50	155	55	158	0
2	16	21	"PFD66997"	"oPFD66997"	9290	24500	130	460	455	103	95	98	24	100	100	0	674	683	110	90	92	14	100	100	0	0.625	0.607	0.628	0.587	1.407	0.594	0.778	120	471	949	953	-0.678	365	584	360	593	0
2	17	21	"PFM60539"	"oPFM60539"	9470	24500	150	99	101	26	94	96	23	22	8	0	92	94	17	90	92	14	22	6	0	2.500	1.750	1.553	1.703	3.677	21.777	0.002	156	551	7	11	1.322	5	2	7	4	-50
2	18	21	"PFBL B0176"	"oPFBLOB0176"	9670	24490	130	1448	1428	393	94	95	23	100	100	0	1402	1325	440	89	91	15	98	98	0	1.031	1.079	1.047	1.128	2.002	1.009	0.752	120	539	2667	2570	0.044	1354	1313	1334	1236	0
2	19	21	"PFI17723"	"oPFI17723"	9870	24500	130	646	623	183	93	96	24	99	98	0	1931	1942	394	88	90	16	100	100	0	0.300	0.286	0.308	0.273	1.695	0.265	0.707	120	501	2396	2384	-1.737	553	1843	530	1854	0
2	20	21	"PFG0055"	"oPFG0055"	10060	24500	140	2571	2597	1193	94	97	23	98	97	0	2100	2064	838	87	90	15	100	98	0	1.231	1.266	1.323	1.196	3.091	1.356	0.739	156	475	4490	4480	0.299	2477	2013	2503	1977	0
2	21	21	"PFF72499"	"oPFF72499"	10240	24500	150	442	447	116	94	98	23	100	100	0	321	323	68	87	89	15	100	100	0	1.487	1.496	1.529	1.479	1.673	1.614	0.655	156	503	582	589	0.573	348	234	353	236	0
2	22	21	"PFF72501"	"oPFF72501"	10430	24500	130	540	539	179	92	95	22	100	100	0	367	376	92	86	89	14	100	100	0	1.594	1.541	1.577	1.474	1.575	1.693	0.702	120	626	729	737	0.673	448	281	447	290	0
2	1	22	"PFI17727"	"oPFI17727"	6450	24680	130	911	892	207	89	92	21	100	100	0	447	455	123	85	87	14	99	99	0	2.271	2.170	2.275	2.258	1.706	2.248	0.750	120	722	1184	1173	1.183	822	362	803	370	0
2	2	22	"PFF72502"	"oPFF72502"	6640	24690	130	670	654	217	91	93	23	99	98	0	402	397	83	86	88	17	100	100	0	1.832	1.810	1.817	1.636	2.011	2.197	0.697	120	659	895	874	0.874	579	316	563	311	0
2	3	22	"PFA32037"	"oPFA32037"	6820	24680	130	690	722	165	92	96	39	100	100	0	402	386	97	87	105	222	84	3	0	1.898	2.107	2.093	2.201	1.678	2.186	0.736	120	657	913	929	0.925	598	315	630	299	0
2	4	22	"PFM60541"	"oPFM60541"	7020	24680	130	1075	1089	271	92	97	40	100	100	0	573	557	163	86	119	287	89	25	0	2.018	2.117	2.024	2.193	1.715	1.859	0.442	120	657	1470	1468	1.013	983	487	997	471	0
2	5	22	"PFL0145"	"oPFL0145"	7210	24680	130	877	885	248	90	93	23	100	100	0	636	628	189	84	86	16	98	97	0	1.426	1.461	1.391	1.576	1.969	1.435	0.788	120	616	1339	1339	0.512	787	552	795	544	0
2	6	22	"PFL0147"	"oPFL0147"	7400	24680	130	1003	994	298	90	91	21	100	100	0	782	754	229	83	85	16	99	99	0	1.306	1.347	1.278	1.340	1.702	1.307	0.744	120	613	1612	1575	0.385	913	699	904	671	0
2	7	22	"PFF72508"	"oPFF72508"	7580	24690	120	277	275	83	89	100	224	33	0	0	441	419	122	82	87	94	95	87	0	0.524	0.552	0.547	0.533	2.251	3.604	0.048	120	627	547	523	-0.933	188	359	186	337	0
2	8	22	"PFF72510"	"oPFF72510"	7780	24690	120	107	108	30	87	90	21	46	20	0	127	129	30	83	84	14	88	69	0	0.455	0.457	0.674	0.574	3.910	0.653	0.064	120	616	64	67	-1.138	20	44	21	46	0
2	9	22	"PFM60545"	"oPFM60545"	7980	24660	150	99	103	27	88	91	22	33	10	0	96	99	20	83	84	12	51	25	0	0.846	0.938	1.333	1.375	3.533	5.199	0.022	156	685	24	31	-0.241	11	13	15	16	-50
2	10	22	"PFM60547"	"oPFM60547"	8150	24680	130	500	518	174	91	94	23	100	100	0	471	462	146	85	86	13	99	97	0	1.060	1.133	1.070	1.160	2.035	1.098	0.663	120	586	795	804	0.083	409	386	427	377	0
2	11	22	"PFL0150"	"oPFL0150"	8350	24680	130	977	992	239	92	94	22	100	100	0	707	685	198	87	88	14	98	97	0	1.427	1.505	1.423	1.543	1.652	1.457	0.754	120	639	1505	1498	0.513	885	620	900	598	0
2	12	22	"PFL0152"	"oPFL0152"	8540	24690	130	202	203	58	94	95	23	94	85	0	225	228	61	88	89	15	99	95	0	0.788	0.779	0.798	0.778	2.381	0.761	0.420	120	589	245	249	-0.343	108	137	109	140	0
2	13	22	"PFL0154"	"oPFL0154"	8710	24680	150	108	109	29	94	95	23	37	14	0	98	102	21	88	90	14	42	22	0	1.400	1.071	1.647	1.769	4.108	8.081	0.008	156	739	24	29	0.485	14	10	15	14	-50
2	14	22	"PFL0156"	"oPFL0156"	8920	24690	130	982	939	308	91	95	31	99	98	0	1947	1953	467	88	98	208	100	100	0	0.479	0.455	0.482	0.429	1.829	0.443	0.733	120	623	2750	2713	-1.061	891	1859	848	1865	0
2	15	22	"PFBL B0186"	"oPFBLOB0186"	9100	24680	130	488	498	132	93	95	22	100	99	0	439	430	132	89	90	14	98	97	0	1.129	1.188	1.117	1.261	2.124	1.066	0.647	120	599	745	746	0.174	395	350	405	341	0
2	16	22	"PFH0037"	"oPFH0037"	9300	24690	140	575	593	287	94	96	23	94	92	0	758	779	324	89	91	16	99	98	0	0.719	0.723	0.737	0.686	2.393	0.738	0.689	156	700	1150	1189	-0.476	481	669	499	690	0
2	17	22	"PFF72513"	"oPFF72513"	9480	24680	130	473	468	133	94	122	543	6	0	0	301	301	84	87	106	375	1	0	0	1.771	1.748	1.624	1.784	1.950	1.844	0.682	120	584	593	588	0.825	379	214	374	214	0
2	18	22	"PFM60550"	"oPFM60550"	9680	24690	130	151	156	45	92	93	22	82	65	0	181	180	47	87	90	15	96	91	0	0.628	0.688	0.745	0.679	2.504	0.726	0.290	120	624	153	157	-0.672	59	94	64	93	0
2	19	22	"EMPTY"	"EMPTY"	9850	24690	150	92	94	23	92	94	23	12	3	0	88	87	12	86	88	15	12	0	0	0.000	2.000	1.500	1.591	3.393	29.144	0.001	156	733	2	3	Error	0	2	2	1	-50
2	20	22	"EMPTY"	"EMPTY"	10040	24690	150	92	92	23	92	96	42	5	0	0	84	86	13	85	88	22	6	0	0	0.000	0.000	1.333	1.388	3.734	73.348	0.000	156	684	-1	1	Error	0	-1	0	1	-50
2	21	22	"EMPTY"	"EMPTY"	10230	24690	150	95	95	21	91	96	56	2	0	0	84	87	18	85	88	27	5	0	0	-4.000	2.000	1.538	1.675	4.133	56.867	0.000	156	696	3	6	Error	4	-1	4	2	-50
2	22	22	"EMPTY"	"EMPTY"	10430	24700	150	93	95	23	90	99	139	0	0	0	84	86	14	85	91	89	0	0	0	-3.000	5.000	1.600	1.614	4.687	410.388	0.000	156	958	2	6	Error	3	-1	5	1	-50
3	1	1	"PFE0652"	"E9164_1"	10750	20630	120	517	520	181	99	102	24	100	100	0	505	497	145	89	90	17	100	99	0	1.005	1.032	1.082	1.001	2.075	1.097	0.640	120	558	834	829	0.007	418	416	421	408	0
3	2	1	"PFE0127"	"E15452_2"	10940	20630	120	12707	12521	5301	101	106	44	100	100	0	2949	2804	1185	89	91	16	100	100	0	4.408	4.575	4.320	4.337	1.987	5.256	0.682	120	547	15466	15135	2.140	12606	2860	12420	2715	0
3	3	1	"PFE0630"	"E8314_1"	11130	20630	130	2470	2347	1046	100	103	26	100	100	0	1510	1448	711	89	92	17	98	96	0	1.668	1.653	1.577	1.856	2.657	1.633	0.681	120	612	3791	3606	0.738	2370	1421	2247	1359	0
3	4	1	"PFE0335"	"E23986_4"	11320	20640	130	4913	4591	2126	99	102	26	99	97	0	8492	8374	2473	88	91	16	100	100	0	0.573	0.542	0.586	0.481	2.295	0.560	0.753	120	567	13218	12778	-0.804	4814	8404	4492	8286	0
3	5	1	"PFE0497"	"E3038_1"	11510	20640	140	1338	1305	650	99	129	337	91	78	0	1700	1712	807	88	97	101	96	95	0	0.769	0.743	0.729	0.755	3.209	0.721	0.643	156	623	2851	2830	-0.380	1239	1612	1206	1624	0
3	6	1	"PFE0489"	"E29931_1"	11700	20630	130	1826	1892	842	100	131	349	97	89	0	888	908	387	88	99	106	96	94	0	2.158	2.185	2.003	2.257	2.309	2.364	0.589	120	579	2526	2612	1.109	1726	800	1792	820	0
3	7	1	"PFE0152"	"E16122_8"	11900	20640	120	368	353	121	101	104	27	96	94	0	1554	1540	595	88	91	21	100	100	0	0.182	0.174	0.183	0.166	2.120	0.138	0.526	120	553	1733	1704	-2.457	267	1466	252	1452	0
3	8	1	"PFE0560"	"E5006_15"	12090	20630	130	552	544	194	100	103	29	99	98	0	599	590	240	88	92	44	96	94	0	0.885	0.884	0.859	0.877	2.325	0.770	0.557	120	612	963	946	-0.177	452	511	444	502	0
3	9	1	"PFE0506"	"E3215_1"	12280	20630	130	9328	8471	3733	99	102	29	100	100	0	6383	5792	2798	87	91	44	95	94	0	1.466	1.467	1.348	1.469	2.427	1.464	0.669	120	611	15525	14077	0.552	9229	6296	8372	5705	0
3	10	1	"PFF0276"	"F18248_2"	12470	20630	130	1061	1050	362	99	101	24	100	100	0	921	881	282	86	88	16	99	98	0	1.152	1.196	1.171	1.242	2.498	1.235	0.690	120	611	1797	1746	0.204	962	835	951	795	0
3	11	1	"PFF1508"	"F59453_1"	12660	20630	130	760	805	291	98	101	30	100	100	0	865	880	345	85	88	20	96	95	0	0.849	0.889	0.803	0.904	2.259	0.785	0.638	120	577	1442	1502	-0.237	662	780	707	795	0
3	12	1	"PFF1029"	"F4425_1"	12850	20630	130	2990	2811	1153	97	101	30	100	100	0	3422	3104	1359	85	89	21	99	97	0	0.867	0.899	0.851	0.896	2.564	0.829	0.614	120	563	6230	5733	-0.206	2893	3337	2714	3019	0
3	13	1	"PFF0774"	"F35531_1"	13040	20630	120	2217	2022	785	97	100	25	100	100	0	1686	1625	591	85	87	16	99	99	0	1.324	1.250	1.319	1.190	2.596	1.301	0.629	120	558	3721	3465	0.405	2120	1601	1925	1540	0
3	14	1	"PFF0382"	"F21003_1"	13230	20630	130	174	176	49	96	99	25	89	66	0	149	155	37	84	87	16	95	85	0	1.200	1.127	1.063	1.139	2.395	1.341	0.265	120	618	143	151	0.263	78	65	80	71	0
3	15	1	"PFF0437"	"F22770_1"	13420	20630	120	6622	6408	2335	97	99	24	100	100	0	5338	5371	2477	86	87	15	97	94	0	1.242	1.194	1.154	1.177	2.362	1.142	0.640	120	550	11777	11596	0.313	6525	5252	6311	5285	0
3	16	1	"PFF0027"	"F10724_1"	13620	20630	150	150	156	46	98	100	27	76	46	0	163	162	41	84	86	16	96	85	0	0.658	0.744	0.811	0.805	2.607	0.964	0.179	156	750	131	136	-0.603	52	79	58	78	0
3	17	1	"PFF0760"	"F35197_2"	13800	20630	120	3551	3302	1508	101	102	28	100	100	0	3462	3345	1189	85	88	17	100	100	0	1.022	0.982	1.024	0.859	3.067	1.024	0.607	120	516	6827	6461	0.031	3450	3377	3201	3260	0
3	18	1	"PFF0169"	"F15775_1"	13990	20630	120	651	644	230	98	102	28	100	99	0	551	529	178	84	87	16	98	96	0	1.184	1.227	1.137	1.242	2.532	1.291	0.589	120	574	1020	991	0.244	553	467	546	445	0
3	19	1	"PFF1930"	"F960_5"	14190	20630	120	2748	2665	1182	96	99	26	100	100	0	2520	2527	889	82	85	14	100	100	0	1.088	1.051	1.144	0.974	2.755	1.155	0.608	120	554	5090	5014	0.121	2652	2438	2569	2445	0
3	20	1	"PFF0151"	"F15196_1"	14380	20630	130	7052	6459	2788	97	99	26	100	100	0	3245	3114	1015	83	85	14	100	100	0	2.200	2.099	2.154	1.857	2.749	2.529	0.660	120	625	10117	9393	1.137	6955	3162	6362	3031	0
3	21	1	"PFF1609"	"F63380_2"	14560	20620	100	142	135	35	99	100	26	60	35	0	108	112	29	84	86	14	66	43	0	1.792	1.286	1.678	1.499	4.151	5.849	0.019	80	441	67	64	0.841	43	24	36	28	0
3	22	1	"PFF1869"	"F7374_2"	14760	20630	140	158	162	50	96	99	25	76	58	0	171	171	43	83	85	14	97	92	0	0.705	0.750	0.792	0.661	2.918	0.952	0.315	156	867	150	154	-0.505	62	88	66	88	0
3	1	2	"PFF1444"	"F5729_1"	10750	20780	150	117	116	27	104	110	41	12	0	0	106	105	20	94	98	20	27	7	0	1.083	1.091	1.127	1.235	3.174	25.145	0.005	156	806	25	23	0.115	13	12	12	11	-50
3	2	2	"PFF0230"	"F17039_3"	10970	20810	120	231	235	78	104	110	47	85	63	0	231	243	69	92	94	19	98	96	0	0.914	0.868	0.804	0.802	2.425	1.228	0.278	120	489	266	282	-0.130	127	139	131	151	0
3	3	2	"PFM0480"	"M38913_8"	11160	20810	130	1597	1477	602	103	105	25	100	99	0	1599	1592	535	90	93	17	100	100	0	0.990	0.915	0.980	0.801	2.493	0.952	0.637	120	463	3003	2876	-0.014	1494	1509	1374	1502	0
3	4	2	"PFM0579"	"M446_3"	11350	20810	130	1412	1357	703	102	103	25	97	96	0	1554	1567	632	90	93	17	100	100	0	0.895	0.850	0.900	0.735	2.431	0.882	0.612	120	440	2774	2732	-0.160	1310	1464	1255	1477	0
3	5	2	"PFM0717"	"M5299_3"	11550	20800	150	359	1393	4906	101	139	381	26	12	0	275	1006	2902	90	102	114	71	37	0	1.395	1.410	1.187	1.175	3.132	2.292	0.625	156	485	443	2208	0.480	258	185	1292	916	0
3	6	2	"PFM0868"	"M724_5"	11730	20810	130	708	695	292	103	142	391	74	27	0	421	448	147	90	103	118	96	78	0	1.828	1.654	1.740	1.487	2.679	2.080	0.630	120	460	936	950	0.870	605	331	592	358	0
3	7	2	"PFM0875"	"M783_4"	11930	20810	120	1818	1689	766	102	106	27	99	98	0	1180	1190	393	90	91	16	100	100	0	1.574	1.443	1.521	1.301	2.770	1.729	0.619	120	453	2806	2687	0.655	1716	1090	1587	1100	0
3	8	2	"PFM0093"	"M16622_6"	12120	20810	120	328	320	114	103	105	30	95	89	0	1151	1193	389	88	91	21	100	100	0	0.212	0.196	0.202	0.176	2.080	0.168	0.564	120	455	1288	1322	-2.240	225	1063	217	1105	0
3	9	2	"PFM0612"	"M45542_7"	12310	20810	130	2106	2187	1118	102	104	26	100	98	0	1785	1856	689	88	91	21	100	100	0	1.181	1.179	1.241	0.961	2.820	1.401	0.572	120	489	3701	3853	0.240	2004	1697	2085	1768	0
3	10	2	"PFM0634"	"M46791_1"	12500	20810	130	3068	2913	1273	100	103	31	100	100	0	2605	2653	837	88	90	16	100	100	0	1.179	1.097	1.166	0.939	2.595	1.218	0.630	120	473	5485	5378	0.238	2968	2517	2813	2565	0
3	11	2	"PFM0704"	"M52103_1"	12680	20810	120	282	290	94	97	103	33	98	94	0	416	437	140	87	89	17	100	100	0	0.562	0.551	0.569	0.545	1.967	0.470	0.490	120	375	514	543	-0.831	185	329	193	350	0
3	12	2	"PFM0190"	"M22662_1"	12840	20790	150	122	126	36	100	104	27	41	17	0	105	108	26	88	92	22	39	12	0	1.294	1.300	1.377	1.236	4.011	2.400	0.054	156	523	39	46	0.372	22	17	26	20	-50
3	13	2	"PFM0225"	"M24933_4"	13060	20810	120	2751	2726	999	103	107	29	99	99	0	2443	2420	770	88	92	20	100	98	0	1.124	1.125	1.134	1.041	2.544	1.191	0.616	120	500	5003	4955	0.169	2648	2355	2623	2332	0
3	14	2	"PFM0412"	"M36754_1"	13260	20810	130	3115	3043	1616	102	106	29	100	98	0	2481	2536	1025	86	88	16	100	100	0	1.258	1.200	1.237	0.963	3.268	1.413	0.584	120	489	5408	5391	0.331	3013	2395	2941	2450	0
3	15	2	"PFM0630"	"M46462_5"	13440	20810	120	3534	3433	1616	100	104	27	100	98	0	1833	1905	737	87	89	16	100	100	0	1.967	1.833	1.912	1.613	3.291	2.177	0.587	120	453	5180	5151	0.976	3434	1746	3333	1818	0
3	16	2	"PFM0465"	"M38247_1"	13640	20810	120	1209	1141	478	100	103	28	98	97	0	1340	1355	419	88	90	16	100	100	0	0.886	0.822	0.857	0.751	2.397	0.849	0.596	120	395	2361	2308	-0.175	1109	1252	1041	1267	0
3	17	2	"PFM0026"	"M11919_1"	13820	20810	120	15591	15042	5629	103	107	29	100	100	0	12103	11805	4421	90	93	18	99	99	0	1.289	1.275	1.229	1.179	2.404	1.312	0.617	120	404	27501	26654	0.367	15488	12013	14939	11715	0
3	18	2	"PFM0819"	"M5894_4"	14020	20810	120	504	504	179	100	105	30	100	97	0	708	726	219	87	90	16	100	100	0	0.651	0.632	0.686	0.598	2.380	0.585	0.585	120	484	1025	1043	-0.620	404	621	404	639	0
3	19	2	"PFM0473"	"M38757_6"	14200	20800	130	393	394	143	100	104	29	98	95	0	309	310	109	87	89	19	95	95	0	1.320	1.318	1.230	1.256	2.234	1.304	0.569	120	489	515	517	0.400	293	222	294	223	0
3	20	2	"PFM0062"	"M14235_3"	14390	20810	120	7420	7461	3010	100	104	27	100	100	0	3829	3901	1205	85	89	19	100	100	0	1.955	1.929	2.021	1.683	2.647	2.384	0.624	120	476	11064	11177	0.967	7320	3744	7361	3816	0
3	21	2	"PFM0821"	"M59170_2"	14590	20810	130	7276	7090	3359	103	107	27	100	100	0	3007	3032	965	87	89	15	100	100	0	2.457	2.372	2.608	1.926	2.940	3.055	0.656	120	524	10093	9932	1.297	7173	2920	6987	2945	0
3	22	2	"PFN0022"	"N127_5"	14770	20810	120	147	152	40	98	102	26	75	46	0	318	325	98	85	87	15	100	100	0	0.210	0.225	0.226	0.210	2.315	0.177	0.263	120	497	282	294	-2.249	49	233	54	240	0
3	1	3	"PFN0013"	"N127_32"	10780	20990	120	367	366	138	105	110	29	92	86	0	408	385	123	97	101	21	95	95	0	0.842	0.906	0.892	0.796	3.526	0.914	0.508	120	583	573	549	-0.247	262	311	261	288	0
3	2	3	"PFN0021"	"N127_48"	10970	20990	120	2000	1997	679	102	105	26	100	100	0	804	784	262	92	95	20	99	98	0	2.666	2.738	2.649	2.811	2.520	3.197	0.627	120	462	2610	2587	1.415	1898	712	1895	692	0
3	3	3	"PFN0027"	"N128_1"	11170	20990	140	177	188	63	102	105	25	83	66	0	150	158	40	91	92	16	92	82	0	1.271	1.284	1.362	1.200	2.913	1.748	0.296	156	516	134	153	0.346	75	59	86	67	0
3	4	3	"PFN0057"	"N128_56"	11360	20990	120	1286	1249	496	100	102	25	100	100	0	783	763	290	89	93	18	98	97	0	1.709	1.705	1.669	1.733	2.736	1.944	0.594	120	427	1880	1823	0.773	1186	694	1149	674	0
3	5	3	"PFB0078"	"B297"	11560	20990	130	495	489	185	99	103	25	98	96	0	402	418	109	87	91	18	100	100	0	1.257	1.178	1.257	1.029	2.271	1.384	0.609	120	495	711	721	0.330	396	315	390	331	0
3	6	3	"PFB0080"	"B3"	11750	20990	120	562	534	172	100	103	24	98	96	0	591	575	122	89	91	17	100	98	0	0.920	0.893	0.943	0.866	2.097	0.952	0.662	120	464	964	920	-0.120	462	502	434	486	0
3	7	3	"PFB0083"	"B306"	11940	20990	130	138	141	39	100	103	26	58	34	0	168	166	32	89	91	17	97	92	0	0.481	0.532	0.541	0.473	2.933	0.895	0.179	120	515	117	118	-1.056	38	79	41	77	0
3	8	3	"PFB0085"	"B310"	12130	20990	120	1006	959	370	97	100	26	100	100	0	1011	992	309	87	90	17	100	100	0	0.984	0.952	0.951	0.918	2.408	0.987	0.605	120	465	1833	1767	-0.024	909	924	862	905	0
3	9	3	"PFB0090"	"B32"	12320	20990	130	173	178	50	99	101	26	87	68	0	208	212	44	86	89	19	99	99	0	0.607	0.627	0.567	0.534	2.505	0.738	0.371	120	525	196	205	-0.721	74	122	79	126	0
3	10	3	"PFB0092"	"B322"	12510	20990	120	518	523	215	96	99	24	96	95	0	408	419	128	86	88	15	100	100	0	1.311	1.282	1.272	1.158	2.638	1.557	0.541	120	460	744	760	0.390	422	322	427	333	0
3	11	3	"PFB0109"	"B366"	12700	20990	130	781	773	333	96	100	25	99	97	0	607	645	208	86	88	15	100	100	0	1.315	1.211	1.270	1.084	2.507	1.411	0.573	120	493	1206	1236	0.395	685	521	677	559	0
3	12	3	"PFB0111"	"B370"	12890	20990	120	455	466	205	98	101	26	97	94	0	396	407	143	86	90	19	98	95	0	1.152	1.146	1.151	1.023	2.845	1.303	0.546	120	484	667	689	0.204	357	310	368	321	0
3	13	3	"PFB0114"	"B374"	13080	20990	120	1003	940	422	100	103	28	100	99	0	540	517	163	85	87	15	99	99	0	1.985	1.944	2.005	1.704	2.833	2.519	0.545	120	467	1358	1272	0.989	903	455	840	432	0
3	14	3	"PFB0120"	"B388"	13270	20990	120	364	368	129	99	102	27	95	94	0	255	256	67	86	87	15	98	95	0	1.568	1.582	1.595	1.589	2.510	1.928	0.498	120	473	434	439	0.649	265	169	269	170	0
3	15	3	"PFB0122"	"B391"	13460	20990	120	404	420	177	99	102	26	97	94	0	768	782	305	86	88	15	98	98	0	0.447	0.461	0.462	0.438	2.557	0.406	0.541	120	467	987	1017	-1.161	305	682	321	696	0
3	16	3	"PFB0125"	"B397"	13650	20990	120	597	566	194	97	102	26	98	95	0	350	360	89	85	88	15	100	99	0	1.887	1.705	1.799	1.563	2.533	2.063	0.547	120	401	765	744	0.916	500	265	469	275	0
3	17	3	"PFB0143"	"B440"	13800	20970	150	112	116	31	99	103	28	32	9	0	102	103	23	88	91	17	42	16	0	0.929	1.133	1.092	1.063	4.351	3.726	0.032	156	571	27	32	-0.107	13	14	17	15	-50
3	18	3	"PFB0145"	"B444"	14020	20990	110	114	122	41	98	101	29	37	11	0	516	532	153	87	93	42	100	100	0	0.037	0.054	0.056	0.059	2.404	0.036	0.059	80	470	445	469	-4.745	16	429	24	445	0
3	19	3	"PFB0147"	"B449"	14220	20990	120	127	130	37	97	101	29	50	23	0	532	562	183	84	90	42	100	100	0	0.067	0.069	0.089	0.084	2.228	0.042	0.087	120	508	478	511	-3.900	30	448	33	478	0
3	20	3	"PFB0149"	"B453"	14410	20990	120	802	780	319	95	99	25	98	97	0	1184	1185	401	84	86	15	99	99	0	0.643	0.622	0.648	0.614	2.573	0.583	0.596	120	467	1807	1786	-0.638	707	1100	685	1101	0
3	21	3	"PFB0151"	"B456"	14600	20990	120	138	144	36	99	103	26	65	40	0	1072	1073	287	86	89	16	100	100	0	0.040	0.046	0.049	0.049	1.944	0.036	0.232	120	460	1025	1032	-4.660	39	986	45	987	0
3	22	3	"PFB0153"	"B458"	14790	20990	130	315	315	99	97	101	26	98	94	0	316	313	80	83	86	16	100	98	0	0.936	0.948	0.918	0.878	2.228	1.063	0.535	120	613	451	448	-0.096	218	233	218	230	0
3	1	4	"PFB0170"	"B491"	10800	21170	120	1016	958	440	99	101	24	96	96	0	1852	1764	719	89	93	19	99	99	0	0.520	0.513	0.526	0.504	2.623	0.432	0.562	120	572	2680	2534	-0.943	917	1763	859	1675	0
3	2	4	"PFB0172"	"B496"	11000	21170	130	203	201	56	101	102	25	91	78	0	216	219	55	89	93	20	99	94	0	0.803	0.769	0.740	0.734	2.481	0.767	0.425	120	550	229	230	-0.316	102	127	100	130	0
3	3	4	"PFB0174"	"B498"	11190	21170	110	120	125	35	105	106	26	33	15	0	245	260	78	92	97	38	96	90	0	0.098	0.119	0.170	0.158	2.963	0.124	0.029	80	416	168	188	-3.350	15	153	20	168	0
3	4	4	"PFB0177"	"B50"	11370	21160	150	119	124	34	102	104	26	37	16	0	114	117	28	90	96	32	35	8	0	0.708	0.815	0.878	0.947	4.046	0.470	0.044	156	597	41	49	-0.497	17	24	22	27	-50
3	5	4	"PFB0179"	"B504"	11570	21170	120	358	359	117	98	102	36	97	95	0	338	326	88	87	90	17	98	97	0	1.036	1.092	1.054	1.057	2.214	1.183	0.614	120	479	511	500	0.051	260	251	261	239	0
3	6	4	"PFB0181"	"B506"	11760	21170	120	177	180	54	99	102	36	77	56	0	153	155	39	87	89	16	94	83	0	1.182	1.191	1.364	1.197	2.859	2.325	0.170	120	485	144	149	0.241	78	66	81	68	0
3	7	4	"PFD0024"	"D12635_25"	11940	21180	120	240	237	71	99	100	24	95	90	0	925	921	239	88	90	16	100	100	0	0.168	0.166	0.182	0.154	1.774	0.152	0.570	120	483	978	971	-2.570	141	837	138	833	0
3	8	4	"PFD0027"	"D12635_33"	12140	21170	120	281	294	108	95	98	26	97	94	0	258	253	69	86	88	17	100	97	0	1.081	1.192	1.101	1.122	2.514	1.417	0.449	120	502	358	366	0.113	186	172	199	167	0
3	9	4	"PFD0029"	"D12635_37"	12320	21170	110	149	154	43	95	101	30	70	46	0	609	622	173	86	99	85	100	100	0	0.103	0.110	0.111	0.100	2.147	0.081	0.257	80	429	577	595	-3.276	54	523	59	536	0
3	10	4	"PFD0031"	"D12635_39"	12520	21170	130	958	928	337	99	102	26	100	99	0	1270	1189	447	87	97	74	93	93	0	0.726	0.752	0.700	0.770	2.647	0.667	0.642	120	561	2042	1931	-0.462	859	1183	829	1102	0
3	11	4	"PFD0034"	"D12635_48"	12710	21180	130	1105	1064	447	97	100	24	99	97	0	969	942	251	86	88	15	100	100	0	1.142	1.130	1.182	0.977	2.289	1.361	0.627	120	478	1891	1823	0.191	1008	883	967	856	0
3	12	4	"PFD0036"	"D12635_51"	12890	21170	130	2338	2196	891	98	101	25	100	100	0	3288	3126	1312	85	88	16	99	95	0	0.699	0.690	0.671	0.757	3.424	0.592	0.607	120	487	5443	5139	-0.516	2240	3203	2098	3041	0
3	13	4	"PFD0064"	"D16785_11"	13090	21170	120	244	245	79	98	101	26	92	89	0	246	243	67	87	89	17	97	94	0	0.918	0.942	0.970	0.928	2.643	0.985	0.466	120	489	305	303	-0.123	146	159	147	156	0
3	14	4	"PFD0066"	"D16785_17"	13280	21180	130	182	194	63	97	100	25	90	73	0	266	268	65	85	87	16	100	100	0	0.470	0.530	0.548	0.500	1.992	0.593	0.397	120	526	266	280	-1.090	85	181	97	183	0
3	15	4	"PFD0069"	"D16785_21"	13460	21170	130	533	506	172	97	100	24	99	97	0	396	383	139	84	87	15	98	95	0	1.397	1.368	1.388	1.357	2.371	1.374	0.585	120	496	748	708	0.483	436	312	409	299	0
3	16	4	"PFD0073"	"D16785_3"	13650	21180	120	372	364	164	95	99	25	89	87	0	4012	3928	1525	86	88	16	100	100	0	0.071	0.070	0.082	0.070	2.073	0.058	0.536	120	490	4203	4111	-3.825	277	3926	269	3842	0
3	17	4	"PFD0075"	"D16785_33"	13840	21180	120	130	134	36	96	99	26	60	30	0	172	171	37	87	90	17	96	89	0	0.400	0.452	0.475	0.449	2.956	0.433	0.108	120	503	119	122	-1.322	34	85	38	84	0
3	18	4	"PFD0077"	"D16785_36"	14040	21170	120	1189	1145	479	96	99	26	100	99	0	1101	1077	421	84	90	40	94	94	0	1.075	1.056	1.094	1.020	3.111	1.070	0.564	120	530	2110	2042	0.104	1093	1017	1049	993	0
3	19	4	"PFD0096"	"D17715_112"	14220	21170	130	668	645	218	94	98	26	100	100	0	577	565	204	81	83	14	94	94	0	1.157	1.138	1.068	1.078	2.296	1.082	0.614	120	495	1070	1035	0.211	574	496	551	484	0
3	20	4	"PFD0098"	"D17715_12"	14410	21170	120	548	530	220	96	98	25	97	95	0	465	442	168	83	84	14	97	94	0	1.183	1.209	1.213	1.238	3.084	1.297	0.524	120	484	834	793	0.243	452	382	434	359	0
3	21	4	"PFD0102"	"D17715_13"	14600	21170	120	652	631	236	97	100	25	99	98	0	607	573	217	84	87	15	95	94	0	1.061	1.092	1.024	1.058	2.718	1.078	0.563	120	516	1078	1023	0.086	555	523	534	489	0
3	22	4	"PFD0104"	"D17715_134"	14790	21170	110	161	164	41	98	102	32	80	47	0	238	235	51	85	89	20	100	100	0	0.412	0.440	0.462	0.405	2.131	0.447	0.352	80	440	216	216	-1.280	63	153	66	150	0
3	1	5	"PFD0106"	"D17715_138"	10810	21360	120	238	246	90	99	100	24	93	88	0	318	321	89	86	89	16	100	100	0	0.599	0.626	0.569	0.538	2.521	0.654	0.488	120	585	371	382	-0.739	139	232	147	235	0
3	2	5	"PFD0108"	"D17715_140"	10990	21360	120	256	259	97	98	100	23	91	84	0	392	392	104	87	90	15	100	99	0	0.518	0.528	0.568	0.479	2.433	0.506	0.483	120	536	463	466	-0.949	158	305	161	305	0
3	3	5	"PFD0130"	"D17715_44"	11200	21360	100	148	154	52	98	101	24	70	51	0	159	157	46	87	90	20	83	70	0	0.694	0.800	0.841	0.923	3.523	1.169	0.174	80	432	122	126	-0.526	50	72	56	70	0
3	4	5	"PFD0132"	"D17715_47"	11370	21350	110	251	243	99	97	100	25	86	81	0	245	243	82	87	91	24	98	87	0	0.975	0.936	0.905	0.830	3.177	0.972	0.385	80	435	312	302	-0.037	154	158	146	156	0
3	5	5	"PFD0134"	"D17715_5"	11570	21360	120	220	222	94	97	101	36	81	72	0	266	250	77	87	90	22	98	90	0	0.687	0.767	0.771	0.750	2.411	0.892	0.429	120	512	302	288	-0.541	123	179	125	163	0
3	6	5	"PFD0136"	"D17715_51"	11760	21360	110	299	309	114	99	102	37	92	82	0	217	220	44	87	89	15	100	100	0	1.538	1.579	1.548	1.342	2.239	2.294	0.493	80	415	330	343	0.621	200	130	210	133	0
3	7	5	"PFD0138"	"D17715_56"	11940	21360	120	1502	1362	571	97	98	24	98	96	0	1300	1227	425	88	90	15	98	97	0	1.159	1.111	1.127	1.070	2.955	1.155	0.627	120	462	2617	2404	0.213	1405	1212	1265	1139	0
3	8	5	"PFD0141"	"D17715_61"	12140	21360	120	202	208	68	94	99	40	85	65	0	304	316	105	86	91	45	98	92	0	0.495	0.496	0.483	0.484	2.423	0.437	0.411	120	476	326	344	-1.013	108	218	114	230	0
3	9	5	"PFE0196"	"E18169_1"	12330	21350	130	848	849	388	96	101	30	100	96	0	827	843	359	87	98	76	99	99	0	1.016	0.996	0.938	0.920	2.399	0.954	0.603	120	535	1492	1509	0.023	752	740	753	756	0
3	10	5	"PFE0199"	"E18440_1"	12510	21350	110	656	648	230	101	103	30	100	98	0	554	589	180	87	99	81	97	97	0	1.188	1.090	1.029	1.052	2.265	1.048	0.580	80	416	1022	1049	0.249	555	467	547	502	0
3	11	5	"PFE0201"	"E18440_5"	12700	21350	120	381	379	154	97	100	29	94	90	0	258	257	76	86	96	77	90	58	0	1.651	1.649	1.730	1.600	2.517	2.116	0.478	120	450	456	453	0.723	284	172	282	171	0
3	12	5	"PFE0203"	"E18445_1"	12890	21340	120	902	871	371	95	98	24	100	100	0	522	511	191	83	85	15	95	95	0	1.838	1.813	1.776	1.583	2.694	2.225	0.473	120	452	1246	1204	0.878	807	439	776	428	0
3	13	5	"PFE0206"	"E18512_1"	13070	21340	110	557	541	189	99	102	27	98	98	0	400	407	127	85	93	54	98	96	0	1.454	1.373	1.430	1.281	2.324	1.412	0.493	80	391	773	764	0.540	458	315	442	322	0
3	14	5	"PFE0208"	"E18512_4"	13280	21360	100	132	139	39	99	101	26	61	31	0	126	130	28	83	89	39	56	12	0	0.767	0.851	0.886	0.933	2.744	2.005	0.073	80	392	76	87	-0.382	33	43	40	47	0
3	15	5	"PFE0230"	"E19008_1"	13460	21350	120	2187	2096	887	96	98	25	99	97	0	1101	1053	358	83	85	15	99	97	0	2.054	2.062	2.152	1.887	3.549	2.506	0.635	120	429	3109	2970	1.038	2091	1018	2000	970	0
3	16	5	"PFE0234"	"E19248_7"	13640	21360	100	141	139	34	93	95	24	73	50	0	1084	1135	332	84	87	16	100	100	0	0.048	0.044	0.057	0.049	1.947	0.032	0.206	80	338	1048	1097	-4.381	48	1000	46	1051	0
3	17	5	"PFE0237"	"E19278_2"	13830	21350	120	480	489	221	97	100	28	94	92	0	399	395	154	85	88	16	95	93	0	1.220	1.265	1.171	1.142	3.071	1.450	0.512	120	528	697	702	0.287	383	314	392	310	0
3	18	5	"PFE0239"	"E19278_6"	14050	21360	80	138	146	44	100	103	31	59	28	0	118	120	24	86	89	17	73	42	0	1.188	1.353	1.375	1.272	3.195	3.528	0.140	52	291	70	80	0.248	38	32	46	34	0
3	19	5	"PFE0243"	"E19631_3"	14210	21350	130	2118	2125	868	97	99	24	100	100	0	1152	1137	514	83	84	14	95	92	0	1.891	1.924	1.810	1.981	2.494	2.043	0.666	120	533	3090	3082	0.919	2021	1069	2028	1054	0
3	20	5	"PFE0246"	"E19695_2"	14400	21360	120	393	384	153	97	100	24	93	90	0	599	577	205	84	85	14	97	95	0	0.575	0.582	0.575	0.585	3.121	0.546	0.587	120	499	811	780	-0.799	296	515	287	493	0
3	21	5	"PFE0270"	"E20800_3"	14590	21360	110	114	120	33	97	100	25	38	21	0	355	361	71	84	86	15	100	100	0	0.063	0.083	0.104	0.095	2.511	0.048	0.050	80	449	288	300	-3.995	17	271	23	277	0
3	22	5	"PFE0275"	"E21089_1"	14780	21350	150	101	104	27	98	101	30	17	3	0	89	92	19	86	89	19	17	5	0	1.000	1.000	2.000	1.736	3.361	141.225	0.000	156	749	6	12	0.000	3	3	6	6	-50
3	1	6	"PFE0277"	"E21208_2"	10800	21550	110	126	132	32	99	101	25	50	31	0	141	144	26	86	90	17	100	83	0	0.491	0.569	0.755	0.583	2.565	1.189	0.168	80	498	82	91	-1.026	27	55	33	58	0
3	2	6	"PFE0279"	"E21208_4"	10990	21540	110	291	294	100	98	101	24	98	93	0	323	327	85	85	90	23	100	100	0	0.811	0.810	0.831	0.735	1.927	0.823	0.593	80	447	431	438	-0.302	193	238	196	242	0
3	3	6	"PFE0282"	"E21586_1"	11180	21540	120	1432	1424	656	98	109	95	97	92	0	1018	1024	476	85	90	28	93	93	0	1.430	1.412	1.468	1.311	3.241	1.494	0.564	120	512	2267	2265	0.516	1334	933	1326	939	0
3	4	6	"PFE0285"	"E21786_1"	11370	21530	120	1820	1753	791	98	100	24	99	98	0	1318	1255	515	86	89	21	93	92	0	1.398	1.416	1.389	1.279	2.735	1.558	0.644	120	469	2954	2824	0.483	1722	1232	1655	1169	0
3	5	6	"PFE0322"	"E23195_1"	11540	21530	120	222	226	71	97	100	25	92	84	0	230	228	52	86	89	21	99	95	0	0.868	0.908	0.861	0.801	2.283	1.063	0.471	120	448	269	271	-0.204	125	144	129	142	0
3	6	6	"PFE0330"	"E23784_1"	11740	21530	120	433	405	163	98	101	25	92	90	0	693	671	246	87	88	14	100	99	0	0.553	0.526	0.519	0.467	2.591	0.494	0.600	120	516	941	891	-0.855	335	606	307	584	0
3	7	6	"PFE0333"	"E23986_1"	11930	21530	120	182	183	60	97	99	24	85	68	0	225	225	64	86	89	15	99	97	0	0.612	0.619	0.627	0.606	2.410	0.622	0.310	120	494	224	225	-0.710	85	139	86	139	0
3	8	6	"PFE0342"	"E24470_2"	12110	21520	110	1030	974	313	97	106	64	100	98	0	939	853	299	88	110	131	96	91	0	1.096	1.146	1.060	1.245	2.756	1.088	0.632	80	416	1784	1642	0.133	933	851	877	765	0
3	9	6	"PFE0347"	"E24550_1"	12300	21530	120	149	156	46	97	105	59	43	13	0	149	150	34	88	106	120	8	0	0	0.852	0.952	0.836	0.846	2.947	0.719	0.420	120	500	113	121	-0.230	52	61	59	62	0
3	10	6	"PFE0349"	"E24569_3"	12500	21530	120	391	382	137	97	101	29	95	90	0	450	419	152	86	95	70	90	85	0	0.808	0.856	0.792	0.806	2.689	0.819	0.579	120	535	658	618	-0.308	294	364	285	333	0
3	11	6	"PFF0266"	"F17836_2"	12690	21520	120	682	672	231	96	99	29	99	98	0	625	576	233	84	92	71	90	89	0	1.083	1.171	1.136	1.135	2.448	1.140	0.622	120	515	1127	1068	0.115	586	541	576	492	0
3	12	6	"PFF0268"	"F17989_2"	12880	21530	120	863	828	317	92	95	24	99	96	0	482	473	150	83	84	14	96	95	0	1.932	1.887	1.962	1.731	3.169	2.237	0.587	120	529	1170	1126	0.950	771	399	736	390	0
3	13	6	"PFF0274"	"F18154_3"	13090	21500	150	105	110	30	96	98	25	33	10	0	93	94	18	82	88	42	7	0	0	0.818	1.167	1.798	1.525	3.246	0.177	0.032	156	678	20	26	-0.290	9	11	14	12	-50
3	14	6	"PFF0278"	"F18417_1"	13270	21530	120	2090	1997	682	94	96	23	100	100	0	1592	1520	571	81	83	13	96	95	0	1.321	1.322	1.316	1.346	2.588	1.344	0.662	120	461	3507	3342	0.402	1996	1511	1903	1439	0
3	15	6	"PFF0285"	"F18525_1"	13460	21530	120	1235	1135	436	95	96	23	99	99	0	546	533	173	81	82	13	95	95	0	2.452	2.301	2.387	2.256	2.733	2.792	0.612	120	398	1605	1492	1.294	1140	465	1040	452	0
3	16	6	"PFF0289"	"F18567_3"	13600	21520	150	98	104	31	94	97	24	25	12	0	88	90	17	82	85	15	22	8	0	0.667	1.250	1.323	1.532	4.345	16.316	0.003	156	590	10	18	-0.585	4	6	10	8	-50
3	17	6	"PFF0323"	"F19549_1"	13840	21530	120	926	860	381	94	97	24	95	95	0	1770	1755	632	83	86	15	100	99	0	0.493	0.458	0.489	0.456	2.449	0.417	0.611	120	472	2519	2438	-1.020	832	1687	766	1672	0
3	18	6	"PFF0329"	"F19626_1"	14000	21550	150	104	106	31	96	99	26	27	8	0	92	96	21	83	85	15	39	19	0	0.889	0.769	1.325	1.371	3.366	7.387	0.019	156	639	17	23	-0.170	8	9	10	13	-50
3	19	6	"PFF0332"	"F19746_5"	14230	21530	110	142	145	38	95	99	24	75	46	0	114	116	23	84	86	15	75	48	0	1.567	1.563	1.821	1.587	3.119	2.754	0.119	80	454	77	82	0.648	47	30	50	32	0
3	20	6	"PFF0334"	"F19787_2"	14400	21540	120	12945	11668	4702	100	103	26	100	100	0	7506	6797	2668	88	89	16	99	99	0	1.732	1.724	1.689	1.555	3.224	1.890	0.701	120	492	20263	18277	0.792	12845	7418	11568	6709	0
3	21	6	"PFF0336"	"F19828_2"	14600	21540	110	169	174	42	102	106	28	86	66	0	192	195	46	90	93	19	98	93	0	0.657	0.686	0.653	0.655	2.597	0.660	0.290	80	449	169	177	-0.606	67	102	72	105	0
3	22	6	"PFF0338"	"F19846_4"	14790	21520	150	118	124	34	98	101	27	43	22	0	103	109	29	87	90	18	44	29	0	1.250	1.182	1.128	1.315	3.611	2.486	0.057	156	754	36	48	0.322	20	16	26	22	-50
3	1	7	"PFF0364"	"F20448_4"	10780	21720	120	1469	1373	575	99	101	26	99	98	0	1106	1048	395	88	91	18	98	98	0	1.346	1.327	1.373	1.246	3.136	1.428	0.632	120	589	2388	2234	0.428	1370	1018	1274	960	0
3	2	7	"PFF0366"	"F20625_1"	10980	21720	120	1184	1090	387	100	112	94	96	95	0	856	789	266	89	93	29	94	93	0	1.413	1.414	1.422	1.354	2.991	1.535	0.600	120	535	1851	1690	0.499	1084	767	990	700	0
3	3	7	"PFF0369"	"F20760_1"	11180	21720	130	940	873	306	98	110	91	95	90	0	654	639	157	87	91	24	100	100	0	1.485	1.404	1.496	1.262	2.356	1.662	0.655	120	574	1409	1327	0.570	842	567	775	552	0
3	4	7	"PFF0372"	"F20855_1"	11380	21720	120	209	208	61	98	100	25	91	82	0	200	199	52	86	88	15	97	94	0	0.974	0.973	0.944	0.906	2.860	1.146	0.383	120	491	225	223	-0.038	111	114	110	113	0
3	5	7	"PFF0375"	"F20870_2"	11560	21720	120	410	402	150	98	99	24	99	95	0	307	286	98	86	88	15	94	92	0	1.412	1.520	1.583	1.507	2.585	1.669	0.566	120	519	533	504	0.497	312	221	304	200	0
3	6	7	"PFF0378"	"F20896_3"	11760	21720	110	143	144	42	99	101	26	61	42	0	133	137	29	87	90	17	88	65	0	0.957	0.900	0.990	0.942	3.268	1.694	0.170	80	501	90	95	-0.064	44	46	45	50	0
3	7	7	"PFF0409"	"F22107_2"	11960	21720	110	134	137	42	99	101	24	53	37	0	133	134	27	87	90	17	88	68	0	0.761	0.809	0.908	0.803	3.367	1.501	0.182	80	461	81	85	-0.394	35	46	38	47	0
3	8	7	"PFF0415"	"F22233_2"	12130	21720	120	729	686	253	98	103	49	96	93	0	608	583	189	88	103	108	92	91	0	1.213	1.188	1.158	1.123	2.493	1.289	0.587	120	524	1151	1083	0.279	631	520	588	495	0
3	9	7	"PFF0417"	"F2227_1"	12320	21720	120	1647	1466	549	98	102	25	100	99	0	2206	1908	724	88	90	16	95	94	0	0.731	0.752	0.744	0.753	2.958	0.693	0.690	120	535	3667	3188	-0.451	1549	2118	1368	1820	0
3	10	7	"PFF0420"	"F22395_1"	12520	21720	100	134	134	43	99	101	26	55	31	0	127	129	26	86	88	15	82	70	0	0.854	0.814	1.284	1.035	3.855	1.530	0.147	80	443	76	78	-0.228	35	41	35	43	0
3	11	7	"PFF0431"	"F22631_1"	12710	21730	110	145	150	43	97	101	26	70	47	0	128	128	25	84	87	15	87	73	0	1.091	1.205	1.057	1.032	3.252	2.089	0.147	80	472	92	97	0.126	48	44	53	44	0
3	12	7	"PFF0435"	"F22741_2"	12890	21730	120	641	609	238	95	98	24	95	94	0	661	632	199	83	85	14	100	99	0	0.945	0.936	0.938	0.852	2.349	0.987	0.668	120	509	1124	1063	-0.082	546	578	514	549	0
3	13	7	"PFF1070"	"F45236_1"	13070	21720	110	470	456	110	93	96	23	100	100	0	1119	1052	262	81	92	96	97	97	0	0.363	0.374	0.373	0.379	2.001	0.307	0.633	80	485	1415	1334	-1.461	377	1038	363	971	0
3	14	7	"PFF1072"	"F4524_3"	13270	21720	120	525	515	171	94	96	23	98	97	0	429	399	140	81	91	91	90	82	0	1.239	1.324	1.299	1.387	2.707	1.360	0.596	120	534	779	739	0.309	431	348	421	318	0
3	15	7	"PFF1075"	"F45282_1"	13460	21720	120	580	566	214	96	98	24	95	95	0	404	384	122	81	83	13	96	95	0	1.498	1.551	1.551	1.489	2.880	1.759	0.599	120	504	807	773	0.583	484	323	470	303	0
3	16	7	"PFF1077"	"F45296_2"	13650	21720	120	415	406	150	95	97	24	97	95	0	318	305	103	82	85	15	93	92	0	1.356	1.395	1.373	1.270	2.997	1.533	0.526	120	508	556	534	0.439	320	236	311	223	0
3	17	7	"PFF1080"	"F45354_1"	13840	21720	120	653	611	237	93	96	22	97	96	0	740	681	281	81	83	13	92	92	0	0.850	0.863	0.875	0.844	2.872	0.793	0.600	120	468	1219	1118	-0.235	560	659	518	600	0
3	18	7	"PFF1082"	"F4541_1"	14030	21720	120	4598	4216	1660	92	96	23	100	100	0	1712	1574	611	82	83	13	94	94	0	2.764	2.764	2.837	2.366	2.636	3.255	0.612	120	471	6136	5616	1.467	4506	1630	4124	1492	0
3	19	7	"PFF1120"	"F46301_17"	14220	21720	120	1518	1405	574	94	98	24	99	98	0	837	794	306	83	85	15	93	92	0	1.889	1.844	1.919	1.676	2.932	2.082	0.644	120	518	2178	2022	0.917	1424	754	1311	711	0
3	20	7	"PFF1128"	"F46381_1"	14410	21720	120	3418	3099	1214	100	103	26	100	99	0	2362	2167	808	86	88	16	95	95	0	1.458	1.441	1.476	1.246	3.036	1.542	0.636	120	452	5594	5080	0.544	3318	2276	2999	2081	0
3	21	7	"PFF1133"	"F46513_1"	14600	21720	120	8335	7673	3202	106	108	28	100	99	0	4055	3805	1430	90	94	19	96	95	0	2.075	2.037	2.100	1.725	2.676	2.426	0.612	120	490	12194	11282	1.053	8229	3965	7567	3715	0
3	22	7	"PFF1136"	"F46584_1"	14780	21720	120	13332	12057	4792	102	106	28	100	100	0	6430	5594	2439	90	93	17	95	92	0	2.087	2.172	2.198	1.924	2.956	2.408	0.658	120	522	19570	17459	1.061	13230	6340	11955	5504	0
3	1	8	"PFF1138"	"F46705_1"	10800	21910	120	3893	3366	1411	99	103	34	96	95	0	3589	3177	1089	90	93	23	100	99	0	1.084	1.058	1.077	0.922	2.901	1.114	0.667	120	546	7293	6354	0.117	3794	3499	3267	3087	0
3	2	8	"PFF1140"	"F46816_1"	10990	21910	120	912	869	324	100	104	30	98	96	0	689	671	210	90	93	18	97	97	0	1.356	1.324	1.347	1.163	2.524	1.467	0.613	120	499	1411	1350	0.439	812	599	769	581	0
3	3	8	"PFF1163"	"F47563_1"	11190	21900	110	148	152	41	99	103	29	70	43	0	221	219	52	88	90	17	100	98	0	0.368	0.405	0.414	0.362	2.867	0.330	0.213	80	470	182	184	-1.441	49	133	53	131	0
3	4	8	"PFF1165"	"F47822_1"	11380	21910	120	159	158	47	98	101	28	74	55	0	278	273	76	87	89	18	96	95	0	0.319	0.323	0.368	0.374	2.830	0.273	0.246	120	470	252	246	-1.647	61	191	60	186	0
3	5	8	"PFF1167"	"F47864_3"	11560	21910	120	672	621	217	99	100	28	96	95	0	573	539	164	86	88	18	96	95	0	1.177	1.152	1.216	1.061	2.860	1.226	0.626	120	469	1060	975	0.235	573	487	522	453	0
3	6	8	"PFF1175"	"F48138_1"	11750	21910	120	384	382	148	96	99	25	94	91	0	264	260	78	85	88	16	96	95	0	1.609	1.634	1.586	1.511	2.661	2.009	0.528	120	481	467	461	0.686	288	179	286	175	0
3	7	8	"PFF1179"	"F48181_2"	11940	21910	120	1502	1426	584	96	98	23	98	95	0	1156	1086	369	88	91	16	98	96	0	1.316	1.333	1.380	1.219	3.266	1.450	0.642	120	502	2474	2328	0.397	1406	1068	1330	998	0
3	8	8	"PFF1182"	"F48253_3"	12140	21910	120	132	139	41	97	98	23	59	40	0	126	131	29	87	89	14	89	68	0	0.897	0.955	1.083	0.975	3.742	1.797	0.149	120	419	74	86	-0.156	35	39	42	44	0
3	9	8	"PFF1197"	"F48515_1"	12320	21910	120	966	899	354	98	101	25	95	94	0	781	709	231	86	87	15	99	98	0	1.249	1.286	1.347	1.216	3.214	1.413	0.664	120	437	1563	1424	0.321	868	695	801	623	0
3	10	8	"PFF1204"	"F48839_1"	12520	21910	120	621	569	221	98	100	23	95	93	0	543	535	158	85	87	15	99	98	0	1.142	1.047	1.099	1.005	2.467	1.160	0.620	120	518	981	921	0.191	523	458	471	450	0
3	11	8	"PFF1208"	"F49178_1"	12710	21910	120	148	150	41	96	98	24	75	55	0	152	153	31	85	87	16	94	86	0	0.776	0.794	0.790	0.708	2.779	1.066	0.254	120	488	119	122	-0.366	52	67	54	68	0
3	12	8	"PFF1210"	"F4934_1"	12900	21910	120	420	409	142	97	98	24	96	95	0	600	574	181	85	87	15	99	95	0	0.627	0.638	0.654	0.637	2.496	0.602	0.626	120	449	838	801	-0.673	323	515	312	489	0
3	13	8	"PFF1215"	"F49538_1"	13090	21910	120	3079	2736	1277	97	99	25	99	96	0	2655	2422	980	86	95	96	95	95	0	1.161	1.130	1.159	0.969	3.765	1.207	0.579	120	474	5551	4975	0.215	2982	2569	2639	2336	0
3	14	8	"PFF1218"	"F49644_4"	13270	21910	120	438	410	194	99	101	26	90	86	0	682	626	242	86	88	16	98	98	0	0.569	0.576	0.562	0.513	3.281	0.518	0.471	120	506	935	851	-0.814	339	596	311	540	0
3	15	8	"PFF1901"	"F8433_1"	13450	21910	110	220	219	65	97	99	25	92	86	0	1280	1169	389	86	98	99	100	100	0	0.103	0.113	0.107	0.107	2.018	0.088	0.461	80	462	1317	1205	-3.279	123	1194	122	1083	0
3	16	8	"PFF1905"	"F8612_1"	13660	21910	120	1315	1194	519	96	97	25	97	95	0	1712	1617	646	83	95	93	95	95	0	0.748	0.716	0.734	0.675	3.254	0.659	0.577	120	530	2848	2632	-0.418	1219	1629	1098	1534	0
3	17	8	"PFF1913"	"F8921_1"	13850	21910	120	6407	5659	2285	94	97	24	100	100	0	3213	2925	1123	82	85	16	98	97	0	2.016	1.957	1.970	1.631	3.367	2.257	0.623	120	499	9444	8408	1.012	6313	3131	5565	2843	0
3	18	8	"PFF1915"	"F8939_2"	14030	21910	100	744	673	266	94	100	27	100	93	0	525	490	158	85	89	32	98	97	0	1.477	1.430	1.538	1.302	3.089	1.634	0.560	80	429	1090	984	0.563	650	440	579	405	0
3	19	8	"PFF1919"	"F9091_1"	14230	21910	120	459	424	173	95	100	28	91	88	0	494	466	190	84	88	30	95	93	0	0.888	0.861	0.884	0.762	3.338	0.804	0.509	120	530	774	711	-0.172	364	410	329	382	0
3	20	8	"PFF1921"	"F9247_1"	14410	21900	120	561	549	185	97	100	26	97	95	0	465	454	120	85	87	16	99	99	0	1.221	1.225	1.224	1.120	2.546	1.379	0.637	120	428	844	821	0.288	464	380	452	369	0
3	21	8	"PFI0014"	"I10798_1"	14550	21920	150	104	108	27	99	101	26	25	7	0	90	93	19	87	89	17	25	10	0	1.667	1.500	1.440	1.280	3.904	6.411	0.024	156	607	8	15	0.737	5	3	9	6	-50
3	22	8	"PFI0017"	"I10882_1"	14770	21900	120	1354	1254	437	101	102	26	97	96	0	714	683	206	87	90	17	98	95	0	1.998	1.935	1.990	1.949	2.551	2.244	0.654	120	552	1880	1749	0.999	1253	627	1153	596	0
3	1	9	"PFI0023"	"I11056_2"	10780	22080	120	375	365	118	94	99	32	98	95	0	187	191	54	88	91	22	90	88	0	2.838	2.631	2.792	2.546	2.434	3.234	0.463	120	574	380	374	1.505	281	99	271	103	0
3	2	9	"PFI0029"	"I11211_1"	10970	22080	110	147	152	36	97	101	27	77	46	0	206	209	39	88	92	18	100	100	0	0.424	0.455	0.437	0.395	2.125	0.438	0.222	80	399	168	176	-1.239	50	118	55	121	0
3	3	9	"PFI0033"	"I11281_1"	11130	22100	150	101	105	24	98	101	26	18	5	0	95	98	27	87	90	17	29	10	0	0.375	0.636	1.115	1.017	3.714	7.974	0.003	156	593	11	18	-1.415	3	8	7	11	-50
3	4	9	"PFI0035"	"I11342_1"	11360	22080	120	1530	1419	553	98	101	29	97	95	0	1215	1162	413	86	88	18	96	94	0	1.268	1.228	1.292	1.254	3.095	1.294	0.708	120	513	2561	2397	0.343	1432	1129	1321	1076	0
3	5	9	"PFI0056"	"I12038_2"	11550	22080	110	300	315	114	96	99	29	95	91	0	267	267	81	86	89	19	98	96	0	1.127	1.210	1.183	1.215	2.220	2.366	0.194	80	415	385	400	0.173	204	181	219	181	0
3	6	9	"PFI0058"	"I12132_1"	11740	22080	120	1934	1811	599	98	100	25	100	100	0	977	915	315	88	91	17	95	95	0	2.065	2.071	1.978	1.992	2.148	2.243	0.686	120	515	2725	2540	1.046	1836	889	1713	827	0
3	7	9	"PFI0060"	"I12159_3"	11930	22080	130	172	181	49	97	99	23	92	74	0	172	177	49	88	91	16	92	87	0	0.893	0.944	0.940	0.877	2.468	1.029	0.341	120	565	159	173	-0.163	75	84	84	89	0
3	8	9	"PFI0063"	"I12192_2"	12150	22070	150	111	124	98	96	99	26	35	19	0	101	105	33	88	91	16	47	23	0	1.154	1.647	1.164	1.231	4.436	46.030	0.002	156	549	28	45	0.206	15	13	28	17	-50
3	9	9	"PFI0069"	"I12412_1"	12310	22080	120	260	253	70	97	99	25	99	90	0	301	288	89	87	89	16	91	90	0	0.762	0.776	0.779	0.752	2.511	0.719	0.538	120	426	377	357	-0.393	163	214	156	201	0
3	10	9	"PFI0072"	"I12552_2"	12510	22090	120	1171	1109	403	96	101	65	94	93	0	5388	5217	1537	86	88	16	100	100	0	0.203	0.197	0.205	0.209	1.931	0.175	0.709	120	504	6377	6144	-2.302	1075	5302	1013	5131	0
3	11	9	"PFI0105"	"I13369_2"	12700	22080	110	473	461	148	94	97	24	100	98	0	502	491	141	87	91	23	98	98	0	0.913	0.908	0.972	0.891	2.234	0.837	0.550	80	453	794	771	-0.131	379	415	367	404	0
3	12	9	"PFI0107"	"I13466_1"	12890	22080	120	390	379	127	95	97	23	98	94	0	500	484	149	86	88	21	96	95	0	0.713	0.714	0.688	0.692	2.735	0.666	0.583	120	514	709	682	-0.489	295	414	284	398	0
3	13	9	"PFI0111"	"I13569_2"	13090	22080	120	1195	1121	352	98	101	29	99	99	0	866	791	265	88	90	17	95	94	0	1.410	1.455	1.457	1.367	2.585	1.519	0.653	120	517	1875	1726	0.496	1097	778	1023	703	0
3	14	9	"PFI0113"	"I13674_4"	13290	22090	90	147	150	37	100	102	29	73	34	0	127	130	29	87	90	18	82	51	0	1.175	1.163	1.226	1.211	2.686	1.843	0.159	52	358	87	93	0.233	47	40	50	43	0
3	15	9	"PFI0118"	"I13901_1"	13460	22080	110	165	177	48	96	97	23	88	80	0	162	161	33	84	93	86	40	0	0	0.885	1.052	1.062	0.984	2.322	1.278	0.353	80	487	147	158	-0.177	69	78	81	77	0
3	16	9	"PFI0122"	"I13918_1"	13660	22090	120	3290	3004	1021	95	97	24	98	97	0	2908	2695	819	83	86	16	99	97	0	1.131	1.114	1.089	0.997	2.956	1.156	0.722	120	493	6020	5521	0.178	3195	2825	2909	2612	0
3	17	9	"PFJ0094"	"J1546_3"	13840	22080	100	119	124	37	95	100	28	45	22	0	120	124	28	84	87	17	82	51	0	0.667	0.725	1.000	0.883	3.413	1.026	0.015	80	384	60	69	-0.585	24	36	29	40	0
3	18	9	"PFJ0104"	"J157_2"	14050	22090	90	141	141	30	98	104	33	59	17	0	119	123	28	84	88	20	75	40	0	1.229	1.103	1.000	1.043	2.657	2.306	0.126	52	384	78	82	0.297	43	35	43	39	0
3	19	9	"PFJ0107"	"J1588_1"	14210	22080	90	1469	1383	447	97	99	28	100	100	0	928	839	335	84	93	60	94	92	0	1.626	1.703	1.690	1.885	2.987	1.763	0.486	52	350	2216	2041	0.701	1372	844	1286	755	0
3	20	9	"PFJ0110"	"J1616_1"	14410	22100	80	123	125	36	95	98	26	50	19	0	105	110	23	83	86	16	69	28	0	1.273	1.111	1.682	1.913	3.595	3.618	0.046	52	305	50	57	0.348	28	22	30	27	0
3	21	9	"PFJ0116"	"J163_7"	14620	22090	120	384	378	138	97	99	25	95	90	0	224	212	71	85	87	16	91	88	0	2.065	2.213	2.147	2.234	2.878	2.763	0.431	120	410	426	408	1.046	287	139	281	127	0
3	22	9	"PFJ0119"	"J167_13"	14800	22080	120	630	608	252	97	99	26	97	95	0	538	494	212	86	88	15	95	91	0	1.179	1.252	1.298	1.388	3.109	1.302	0.543	120	431	985	919	0.238	533	452	511	408	0
3	1	10	"PFJ0157"	"J183_4"	10820	22280	140	582	539	228	96	99	24	94	92	0	468	456	159	87	90	17	96	96	0	1.276	1.201	1.266	1.047	2.746	1.324	0.624	156	768	867	812	0.351	486	381	443	369	0
3	2	10	"PFJ0159"	"J183_6"	11010	22280	100	179	191	69	97	99	24	86	76	0	162	163	35	88	90	17	93	88	0	1.108	1.253	1.176	1.211	2.727	1.822	0.257	80	390	156	169	0.148	82	74	94	75	0
3	3	10	"PFJ0161"	"J183_8"	11180	22260	130	543	524	211	99	102	25	98	95	0	352	333	114	88	89	15	96	94	0	1.682	1.735	1.628	1.607	2.545	1.957	0.562	120	473	708	670	0.750	444	264	425	245	0
3	4	10	"PFJ0165"	"J1901_2"	11340	22270	150	106	118	49	98	100	25	25	17	0	94	108	41	86	88	14	38	29	0	1.000	0.909	1.333	1.297	3.595	1.848	0.163	156	659	16	42	0.000	8	8	20	22	-50
3	5	10	"PFJ0168"	"J191_1"	11560	22260	130	580	551	232	95	98	26	98	94	0	310	292	111	86	88	16	95	92	0	2.165	2.214	2.177	2.071	2.684	2.457	0.588	120	605	709	662	1.114	485	224	456	206	0
3	6	10	"PFJ0170"	"J191_6"	11710	22270	80	129	137	41	101	107	33	48	25	0	122	124	32	92	97	21	59	38	0	0.933	1.125	1.528	1.402	3.341	2.395	0.090	52	288	58	68	-0.100	28	30	36	32	0
3	7	10	"PFJ0203"	"J21_13"	11960	22300	150	111	114	28	99	110	81	1	0	0	103	105	22	89	114	208	0	0	0	0.857	0.938	1.067	1.092	3.284	6.100	0.121	156	783	26	31	-0.222	12	14	15	16	-50
3	8	10	"PFJ0207"	"J21_24"	12130	22270	120	301	294	113	96	100	26	91	82	0	420	417	153	87	90	15	99	96	0	0.616	0.600	0.582	0.594	2.883	0.525	0.479	120	519	538	528	-0.700	205	333	198	330	0
3	9	10	"PFJ0209"	"J21_26"	12330	22270	100	423	410	181	94	97	25	95	88	0	713	657	244	87	90	15	100	100	0	0.526	0.554	0.508	0.522	3.148	0.495	0.440	80	433	955	886	-0.928	329	626	316	570	0
3	10	10	"PFJ0212"	"J21_31"	12500	22270	100	7350	6560	2609	93	102	79	100	100	0	7033	6269	2317	87	93	64	100	98	0	1.045	1.046	1.086	1.082	3.180	1.079	0.544	80	339	14203	12649	0.063	7257	6946	6467	6182	0
3	11	10	"PFJ0216"	"J21_9"	12640	22290	150	102	107	48	97	102	56	5	2	0	93	139	277	89	94	46	7	3	0	1.250	0.200	1.357	1.268	4.732	0.026	0.026	156	760	9	60	0.322	5	4	10	50	-50
3	12	10	"PFJ0218"	"J222_2"	12890	22270	110	707	640	243	96	98	22	100	98	0	457	420	141	87	89	15	98	98	0	1.651	1.634	1.519	1.481	2.752	1.822	0.514	80	534	981	877	0.724	611	370	544	333	0
3	13	10	"PFJ0247"	"J242_2"	13080	22270	120	181	182	63	94	96	22	83	75	0	155	157	47	86	87	14	90	81	0	1.261	1.239	1.450	1.265	3.332	1.662	0.267	120	560	156	159	0.334	87	69	88	71	0
3	14	10	"PFJ0250"	"J245_1"	13260	22270	110	359	363	109	94	101	82	92	85	0	219	226	51	84	90	75	93	40	0	1.963	1.894	1.825	1.786	2.161	2.391	0.483	80	527	400	411	0.973	265	135	269	142	0
3	15	10	"PFJ0252"	"J245_13"	13460	22270	100	640	584	203	93	98	80	95	86	0	346	330	110	82	84	14	100	97	0	2.072	1.980	1.881	1.998	2.797	2.430	0.461	80	475	811	739	1.051	547	264	491	248	0
3	16	10	"PFJ0254"	"J245_5"	13650	22270	120	361	339	121	95	97	25	93	88	0	220	214	64	84	86	16	94	90	0	1.956	1.877	2.066	1.676	3.292	2.391	0.461	120	520	402	374	0.968	266	136	244	130	0
3	17	10	"PFJ0257"	"J245_9"	13840	22260	150	108	110	28	95	97	24	32	13	0	94	99	20	84	86	15	41	24	0	1.300	1.000	2.000	1.667	4.381	5.662	0.014	156	609	23	30	0.379	13	10	15	15	-50
3	18	10	"PFJ0259"	"J2465_2"	14000	22300	150	95	100	26	96	99	53	4	0	0	89	93	26	83	86	15	25	10	0	-0.167	0.400	1.762	1.496	4.635	129.131	0.000	156	653	5	14	Error	-1	6	4	10	-50
3	19	10	"PFK0310"	"Kn2750_3"	14220	22280	150	102	109	35	94	97	44	15	3	0	91	101	31	83	88	43	15	2	0	1.000	0.833	1.333	1.475	4.397	2.602	0.064	156	722	16	33	0.000	8	8	15	18	-50
3	20	10	"PFK0321"	"Kn2865_1"	14420	22270	150	98	107	37	95	98	45	16	5	0	91	107	41	84	90	49	15	8	0	0.429	0.522	1.733	1.688	4.111	14.958	0.003	156	676	10	35	-1.222	3	7	12	23	-50
3	21	10	"PFK0331"	"Kn3020_1"	14600	22270	120	861	812	291	97	99	24	99	98	0	681	608	255	84	87	16	91	90	0	1.280	1.365	1.315	1.345	2.613	1.385	0.613	120	389	1361	1239	0.356	764	597	715	524	0
3	22	10	"PFK0339"	"Kn3094_1"	14750	22240	150	102	107	29	97	99	25	25	5	0	90	93	18	86	89	17	21	7	0	1.250	1.429	1.600	1.429	4.268	12.692	0.004	156	682	9	17	0.322	5	4	10	7	-50
3	1	11	"PFK0353"	"Kn3360_3"	10810	22460	110	173	183	53	97	99	24	92	71	0	152	157	34	89	91	17	93	85	0	1.206	1.265	1.268	1.165	2.505	1.680	0.310	80	482	139	154	0.271	76	63	86	68	0
3	2	11	"PFK0355"	"Kn3360_5"	10990	22460	110	550	552	172	94	97	23	100	100	0	683	660	179	88	91	24	96	95	0	0.766	0.801	0.763	0.854	2.563	0.715	0.648	80	516	1051	1030	-0.384	456	595	458	572	0
3	3	11	"PFK0384"	"Kn386_1"	11190	22480	110	132	130	33	97	100	24	62	35	0	148	152	24	86	89	23	97	81	0	0.565	0.500	0.559	0.538	2.789	0.604	0.096	80	528	97	99	-0.825	35	62	33	66	0
3	4	11	"PFK0387"	"Kn400_3"	11380	22470	120	379	352	138	95	97	24	92	87	0	926	867	350	85	87	14	98	98	0	0.338	0.329	0.320	0.307	2.949	0.272	0.536	120	545	1125	1039	-1.566	284	841	257	782	0
3	5	11	"PFK0390"	"Kn4028_2"	11570	22470	120	1493	1278	531	95	99	30	97	95	0	1357	1244	428	85	89	20	99	99	0	1.099	1.021	1.026	0.942	2.692	1.077	0.625	120	575	2670	2342	0.136	1398	1272	1183	1159	0
3	6	11	"PFK0393"	"Kn4044_1"	11770	22470	90	169	170	53	97	100	32	75	55	0	384	382	111	88	91	20	100	100	0	0.243	0.248	0.250	0.249	2.130	0.169	0.302	52	386	368	367	-2.040	72	296	73	294	0
3	7	11	"PFK0400"	"Kn4252_3"	11940	22470	110	1020	923	376	97	113	104	91	85	0	1923	1820	514	88	134	285	100	100	0	0.503	0.477	0.501	0.401	2.436	0.437	0.618	80	447	2758	2558	-0.991	923	1835	826	1732	0
3	8	11	"PFK0406"	"Kn434_1"	12140	22470	110	204	208	63	96	111	98	55	11	0	592	576	184	89	129	263	82	43	0	0.215	0.230	0.216	0.204	2.079	0.179	0.445	80	499	611	599	-2.220	108	503	112	487	0
3	9	11	"PFK0434"	"Kn5123_1"	12330	22470	120	836	783	345	94	99	25	95	95	0	533	491	190	88	92	34	95	95	0	1.667	1.710	1.607	1.396	3.360	2.021	0.554	120	602	1187	1092	0.738	742	445	689	403	0
3	10	11	"PFK0438"	"Kn5186_3"	12530	22470	100	1715	1454	697	94	98	25	100	100	0	2080	1895	940	89	93	57	100	93	0	0.814	0.753	0.742	0.750	4.029	0.657	0.465	80	444	3612	3166	-0.297	1621	1991	1360	1806	0
3	11	11	"PFK0449"	"Kn5414_1"	12720	22470	100	843	772	346	96	98	24	100	100	0	352	355	115	88	91	16	98	97	0	2.830	2.532	2.726	2.377	2.907	3.338	0.535	80	441	1011	943	1.501	747	264	676	267	0
3	12	11	"PFK0454"	"Kn5561_2"	12890	22470	110	298	298	113	95	99	30	95	85	0	555	522	173	88	95	49	100	98	0	0.435	0.468	0.447	0.425	2.303	0.404	0.502	80	506	670	637	-1.202	203	467	203	434	0
3	13	11	"PFK0456"	"Kn5587_1"	13090	22470	110	566	525	178	95	100	29	100	98	0	7142	6991	2290	87	141	580	100	100	0	0.067	0.062	0.064	0.058	2.016	0.042	0.518	80	517	7526	7334	-3.905	471	7055	430	6904	0
3	14	11	"PFK0460"	"Kn569_3"	13270	22470	90	176	183	59	93	104	94	40	3	0	511	507	148	87	135	358	69	0	0	0.196	0.214	0.205	0.184	2.532	0.131	0.267	52	393	507	510	-2.353	83	424	90	420	0
3	15	11	"PFK0488"	"Kn67_1"	13470	22470	110	140	146	43	94	102	81	16	2	0	402	396	106	86	103	104	97	83	0	0.146	0.168	0.146	0.163	2.167	0.124	0.244	80	556	362	362	-2.780	46	316	52	310	0
3	16	11	"PFK0491"	"Kn6869_1"	13660	22470	110	171	171	49	96	98	26	83	65	0	1000	967	264	86	91	42	100	100	0	0.082	0.085	0.083	0.082	2.168	0.060	0.299	80	506	989	956	-3.607	75	914	75	881	0
3	17	11	"PFK0496"	"Kn707_1"	13850	22470	120	1921	1709	689	97	98	23	95	95	0	2215	1941	783	84	89	41	93	93	0	0.856	0.868	0.841	0.875	2.947	0.848	0.706	120	514	3955	3469	-0.224	1824	2131	1612	1857	0
3	18	11	"PFK0507"	"Kn768_1"	14040	22470	110	484	458	136	97	100	62	98	91	0	382	385	104	83	87	22	98	98	0	1.294	1.195	1.216	1.172	2.069	1.340	0.450	80	431	686	663	0.372	387	299	361	302	0
3	19	11	"PFK0510"	"Kn7854_1"	14240	22470	120	610	540	265	96	97	23	93	88	0	555	491	214	85	89	31	90	90	0	1.094	1.094	1.148	1.062	3.966	1.191	0.544	120	524	984	850	0.129	514	470	444	406	0
3	20	11	"PFK0516"	"Kn8017_1"	14420	22480	100	979	887	361	97	102	56	95	92	0	4258	4101	1203	86	90	33	100	100	0	0.211	0.197	0.200	0.177	2.097	0.178	0.605	80	389	5054	4805	-2.242	882	4172	790	4015	0
3	21	11	"PFK1023"	"Ks506_1"	14600	22470	130	1740	1630	553	97	99	26	99	99	0	1745	1632	703	86	89	18	93	90	0	0.990	0.992	1.014	1.110	2.745	0.916	0.707	120	606	3302	3079	-0.014	1643	1659	1533	1546	0
3	22	11	"PFK1025"	"Ks506_6"	14800	22470	120	1522	1345	621	94	97	26	94	93	0	1346	1192	499	84	88	18	95	93	0	1.132	1.129	1.123	0.973	3.792	1.190	0.695	120	580	2690	2359	0.178	1428	1262	1251	1108	0
3	1	12	"PFK1027"	"Ks509_1"	10810	22650	120	347	341	124	95	97	22	98	94	0	351	342	120	89	91	17	96	94	0	0.962	0.972	0.996	0.979	3.131	0.944	0.516	120	654	514	499	-0.056	252	262	246	253	0
3	2	12	"PFK1030"	"Ks509_6"	11010	22650	110	203	203	65	95	98	24	88	82	0	758	720	244	89	93	25	100	100	0	0.161	0.171	0.175	0.162	2.166	0.129	0.456	80	522	777	739	-2.631	108	669	108	631	0
3	3	12	"PFK1033"	"Ks510_10"	11190	22660	110	139	141	42	94	97	24	72	43	0	673	674	191	86	89	16	100	100	0	0.077	0.080	0.082	0.077	2.407	0.055	0.203	80	492	632	635	-3.705	45	587	47	588	0
3	4	12	"PFK1036"	"Ks510_3"	11380	22660	110	165	168	41	93	95	22	91	72	0	598	585	150	84	86	14	100	100	0	0.140	0.150	0.155	0.136	2.093	0.115	0.387	80	480	586	576	-2.836	72	514	75	501	0
3	5	12	"PFK1051"	"Ks539_1"	11570	22660	120	2469	2163	814	96	99	29	95	95	0	2929	2775	770	86	89	17	100	100	0	0.835	0.769	0.806	0.713	2.524	0.784	0.718	120	571	5216	4756	-0.261	2373	2843	2067	2689	0
3	6	12	"PFK1053"	"Ks545_4"	11760	22660	110	182	187	51	94	97	29	88	75	0	646	644	118	87	91	22	100	100	0	0.157	0.167	0.162	0.146	1.803	0.134	0.376	80	516	647	650	-2.667	88	559	93	557	0
3	7	12	"PFK1057"	"Ks54_4"	11960	22660	120	1242	1092	469	95	100	49	97	93	0	1059	943	376	88	113	210	90	84	0	1.181	1.166	1.198	1.116	3.452	1.230	0.620	120	541	2118	1852	0.240	1147	971	997	855	0
3	8	12	"PFK1062"	"Ks5580_5"	12150	22660	120	995	946	341	97	100	26	100	98	0	1015	953	320	89	93	35	94	93	0	0.970	0.983	0.971	0.937	2.750	0.977	0.675	120	513	1824	1713	-0.044	898	926	849	864	0
3	9	12	"PFK1065"	"Ks565_1"	12330	22670	120	298	293	106	98	102	27	91	90	0	613	591	152	88	91	17	100	99	0	0.381	0.388	0.391	0.352	2.030	0.370	0.593	120	508	725	698	-1.392	200	525	195	503	0
3	10	12	"PFK1067"	"Ks565_2"	12520	22660	120	890	860	323	98	101	26	99	98	0	631	617	253	88	91	18	94	92	0	1.459	1.440	1.459	1.506	2.794	1.485	0.613	120	611	1335	1291	0.545	792	543	762	529	0
3	11	12	"PFK1087"	"Ks56_4"	12730	22660	90	108	116	33	99	102	26	32	13	0	132	136	30	88	92	19	84	65	0	0.205	0.354	0.530	0.544	4.163	0.634	0.017	52	385	53	65	-2.290	9	44	17	48	0
3	12	12	"PFK1089"	"Ks56_9"	12910	22660	120	335	321	118	95	98	24	94	89	0	418	386	117	88	92	35	93	91	0	0.727	0.758	0.706	0.654	2.741	0.770	0.597	120	566	570	524	-0.459	240	330	226	298	0
3	13	12	"PFK1091"	"Ks586_5"	13100	22660	120	434	416	151	96	99	24	95	92	0	436	418	145	86	130	555	4	0	0	0.966	0.964	0.987	0.927	3.218	0.979	0.577	120	559	688	652	-0.050	338	350	320	332	0
3	14	12	"PFK1096"	"Ks592_4"	13290	22660	120	4764	3925	1630	96	99	25	100	99	0	5448	4594	1732	88	97	60	95	94	0	0.871	0.850	0.872	0.724	2.880	0.836	0.655	120	563	10028	8335	-0.199	4668	5360	3829	4506	0
3	15	12	"PFK1098"	"Ks595_2"	13470	22660	110	152	154	42	95	98	24	76	55	0	361	367	69	87	90	16	100	100	0	0.208	0.211	0.210	0.189	2.112	0.180	0.338	80	479	331	339	-2.265	57	274	59	280	0
3	16	12	"PFK1103"	"Ks5_1"	13660	22660	110	144	153	51	97	100	25	72	46	0	997	987	235	88	94	55	100	100	0	0.052	0.062	0.071	0.065	1.859	0.044	0.227	80	524	956	955	-4.274	47	909	56	899	0
3	17	12	"PFK1124"	"Ks646_6"	13860	22660	120	1016	907	361	97	99	24	99	98	0	693	617	236	85	91	41	92	90	0	1.512	1.523	1.614	1.565	3.055	1.672	0.649	120	521	1527	1342	0.596	919	608	810	532	0
3	18	12	"PFK1126"	"Ks64_1"	14040	22660	120	247	248	67	98	100	23	98	95	0	266	256	80	85	88	21	92	90	0	0.823	0.877	0.887	0.897	2.315	0.823	0.502	120	508	330	321	-0.281	149	181	150	171	0
3	19	12	"PFK1135"	"Ks664_1"	14230	22660	120	598	566	214	97	101	33	94	93	0	530	517	178	86	89	22	98	94	0	1.128	1.088	1.118	1.108	2.464	1.142	0.613	120	506	945	900	0.174	501	444	469	431	0
3	20	12	"PFK1137"	"Ks664_35"	14430	22660	120	3732	3518	1564	98	102	34	100	100	0	2824	2620	1061	88	91	23	95	95	0	1.328	1.351	1.354	1.128	2.916	1.482	0.584	120	505	6370	5952	0.409	3634	2736	3420	2532	0
3	21	12	"PFK1140"	"Ks667_3"	14610	22690	150	114	121	54	97	111	111	1	0	0	109	113	33	87	100	83	3	0	0	0.773	0.923	1.235	1.079	3.183	9.735	0.089	156	682	39	50	-0.372	17	22	24	26	-50
3	22	12	"PFK1142"	"Ks66_1"	14800	22660	120	970	911	288	93	96	25	99	97	0	1896	1726	538	86	91	33	95	95	0	0.485	0.499	0.495	0.491	2.835	0.455	0.730	120	551	2687	2458	-1.045	877	1810	818	1640	0
3	1	13	"PFM0090"	"M16407_5"	10810	22840	110	2616	2479	749	97	98	22	100	100	0	1889	1766	591	86	90	19	98	98	0	1.397	1.418	1.419	1.478	2.327	1.363	0.620	80	552	4322	4062	0.482	2519	1803	2382	1680	0
3	2	13	"PFM0095"	"M16853_1"	11000	22840	90	801	723	280	97	103	37	100	98	0	613	562	230	87	95	49	98	96	0	1.338	1.318	1.306	1.301	3.109	1.306	0.439	52	402	1230	1101	0.421	704	526	626	475	0
3	3	13	"PFM0099"	"M17049_2"	11190	22840	110	2621	2616	896	98	104	38	100	100	0	2216	2168	822	87	116	248	96	95	0	1.185	1.210	1.195	1.185	1.958	1.096	0.633	80	536	4652	4599	0.245	2523	2129	2518	2081	0
3	4	13	"PFM0101"	"M17181_1"	11390	22840	110	574	555	198	94	99	31	100	98	0	566	531	219	86	108	224	80	53	0	1.000	1.036	0.985	1.086	2.937	0.960	0.481	80	449	960	906	0.000	480	480	461	445	0
3	5	13	"PFM0103"	"M17230_2"	11540	22880	150	96	101	26	96	98	24	21	7	0	90	91	17	87	89	15	19	7	0	0.000	1.250	1.600	1.528	3.526	10.438	0.008	156	689	3	9	Error	0	3	5	4	-50
3	6	13	"PFM0105"	"M17327_1"	11780	22850	110	539	502	179	95	97	23	98	96	0	722	692	184	87	89	20	100	100	0	0.699	0.673	0.693	0.597	2.294	0.688	0.643	80	450	1079	1012	-0.516	444	635	407	605	0
3	7	13	"PFM0123"	"M18924_1"	11930	22850	150	108	121	51	95	97	24	39	23	0	100	151	106	87	89	19	44	35	0	1.000	0.406	0.893	0.985	3.649	0.368	0.284	156	687	26	90	0.000	13	13	26	64	-50
3	8	13	"PFM0125"	"M18924_16"	12130	22840	110	1687	1479	576	96	100	30	100	100	0	1777	1572	593	87	91	26	100	100	0	0.941	0.931	0.938	0.916	2.786	0.876	0.576	80	501	3281	2868	-0.087	1591	1690	1383	1485	0
3	9	13	"PFM0128"	"M18924_2"	12320	22840	90	9385	9279	3038	102	109	51	100	100	0	4459	4189	1700	88	127	326	92	90	0	2.124	2.238	2.084	2.607	2.629	2.314	0.597	52	317	13654	13278	1.087	9283	4371	9177	4101	0
3	10	13	"PFM0134"	"M19188_5"	12510	22850	90	123	125	32	99	100	25	46	19	0	279	287	73	86	90	20	100	100	0	0.124	0.129	0.188	0.154	2.572	0.107	0.113	52	392	217	227	-3.007	24	193	26	201	0
3	11	13	"PFM0138"	"M19559_4"	12710	22850	110	578	522	197	96	100	29	97	93	0	432	436	118	87	90	18	100	100	0	1.397	1.221	1.205	1.119	2.469	1.435	0.600	80	528	827	775	0.482	482	345	426	349	0
3	12	13	"PFM0140"	"M196_2"	12890	22850	100	1220	1126	457	93	96	24	100	98	0	1140	1048	446	86	88	16	97	96	0	1.069	1.074	1.039	1.007	3.371	1.071	0.568	80	435	2181	1995	0.097	1127	1054	1033	962	0
3	13	13	"PFM0160"	"M21368_2"	13070	22850	80	162	160	43	96	96	21	84	67	0	276	271	57	86	88	17	100	98	0	0.347	0.346	0.379	0.308	2.440	0.286	0.335	52	324	256	249	-1.525	66	190	64	185	0
3	14	13	"PFM0162"	"M21439_1"	13260	22850	110	196	194	54	98	99	23	91	77	0	247	243	55	87	89	17	100	100	0	0.613	0.615	0.618	0.552	2.102	0.585	0.415	80	502	258	252	-0.707	98	160	96	156	0
3	15	13	"PFM0165"	"M21508_2"	13460	22850	120	523	493	171	98	99	25	98	94	0	556	515	169	87	89	17	97	95	0	0.906	0.923	0.918	0.925	3.119	0.921	0.612	120	572	894	823	-0.142	425	469	395	428	0
3	16	13	"PFM0167"	"M2157_1"	13650	22850	100	433	408	159	97	98	24	93	87	0	464	438	159	88	90	26	95	95	0	0.894	0.889	0.878	0.870	3.712	0.871	0.387	80	458	712	661	-0.162	336	376	311	350	0
3	17	13	"PFM0171"	"M21780_2"	13840	22850	100	1138	1044	371	97	99	24	100	97	0	1544	1415	526	88	90	16	98	97	0	0.715	0.714	0.722	0.708	3.270	0.645	0.571	80	408	2497	2274	-0.484	1041	1456	947	1327	0
3	18	13	"PFM0173"	"M21780_4"	14000	22860	150	98	102	26	97	100	25	23	5	0	90	93	20	85	88	17	32	10	0	0.200	0.625	1.368	1.269	3.825	16.249	0.003	156	630	6	13	-2.322	1	5	5	8	-50
3	19	13	"PFM0202"	"M23550_4"	14210	22850	110	1811	1624	595	94	98	26	100	100	0	1708	1613	522	86	88	18	100	100	0	1.059	1.002	0.958	0.970	2.487	1.021	0.625	80	386	3339	3057	0.082	1717	1622	1530	1527	0
3	20	13	"PFM0204"	"M23550_7"	14350	22860	150	93	98	25	96	99	32	11	2	0	91	96	23	87	91	23	20	8	0	-0.750	0.222	1.200	1.055	3.745	3.723	0.006	156	655	1	11	Error	-3	4	2	9	-50
3	21	13	"PFM0209"	"M24104_1"	14580	22850	110	1759	1722	807	99	116	129	98	93	0	827	801	405	90	104	96	96	85	0	2.252	2.283	2.205	2.302	2.790	2.601	0.545	80	498	2397	2334	1.171	1660	737	1623	711	0
3	22	13	"PFM0211"	"M24315_1"	14790	22860	110	1306	1187	548	95	108	109	91	91	0	1021	983	330	87	101	94	100	100	0	1.297	1.219	1.283	0.988	3.181	1.428	0.549	80	565	2145	1988	0.375	1211	934	1092	896	0
3	1	14	"PFM0214"	"M24561_16"	10800	23030	110	637	630	190	96	98	22	98	98	0	493	464	156	86	90	22	97	95	0	1.329	1.413	1.347	1.479	2.583	1.369	0.618	80	512	948	912	0.411	541	407	534	378	0
3	2	14	"PFM0216"	"M24561_22"	10990	23040	110	683	654	257	95	97	22	97	97	0	1258	1208	328	86	90	20	100	100	0	0.502	0.498	0.585	0.461	2.215	0.493	0.608	80	523	1760	1681	-0.995	588	1172	559	1122	0
3	3	14	"PFM0675"	"M49210_1"	11170	23030	110	313	315	114	96	98	23	98	91	0	274	282	73	86	97	140	80	11	0	1.154	1.117	1.071	1.000	2.274	1.156	0.506	80	522	405	415	0.207	217	188	219	196	0
3	4	14	"PFM0678"	"M49439_1"	11370	23040	100	136	140	42	94	98	25	68	41	0	269	261	79	86	89	21	100	96	0	0.230	0.263	0.313	0.268	2.730	0.205	0.223	80	474	225	221	-2.123	42	183	46	175	0
3	5	14	"PFM0682"	"M49680_3"	11560	23040	120	551	539	231	96	98	24	94	91	0	429	419	123	87	89	15	100	97	0	1.330	1.334	1.361	1.259	2.580	1.577	0.649	120	445	797	775	0.412	455	342	443	332	0
3	6	14	"PFM0685"	"M50030_1"	11740	23040	120	1455	1416	642	96	97	23	96	94	0	1137	1067	460	87	90	15	97	96	0	1.294	1.347	1.383	1.350	3.153	1.414	0.731	120	530	2409	2300	0.372	1359	1050	1320	980	0
3	7	14	"PFM0689"	"M50253_2"	11930	23040	110	299	296	87	97	98	23	100	97	0	488	473	106	87	91	25	100	98	0	0.504	0.516	0.473	0.484	1.902	0.472	0.552	80	448	603	585	-0.989	202	401	199	386	0
3	8	14	"PFM0691"	"M50721_1"	12120	23040	110	228	241	72	96	98	24	97	95	0	224	227	48	86	90	25	98	96	0	0.957	1.028	1.009	0.993	2.097	1.134	0.508	80	508	270	286	-0.064	132	138	145	141	0
3	9	14	"PFM0712"	"M52704_3"	12320	23000	150	109	114	33	99	103	38	22	3	0	98	100	18	88	107	214	0	0	0	1.000	1.250	1.515	1.545	4.344	0.122	0.455	156	739	20	27	0.000	10	10	15	12	-50
3	10	14	"PFM0715"	"M5299_1"	12500	23040	120	782	702	304	97	100	25	95	92	0	934	860	390	87	91	17	94	89	0	0.809	0.783	0.775	0.837	3.213	0.731	0.641	120	466	1532	1378	-0.306	685	847	605	773	0
3	11	14	"PFM0718"	"M53027_1"	12700	23040	120	716	676	297	94	99	28	97	95	0	419	407	170	87	89	15	95	92	0	1.873	1.819	1.808	1.732	3.232	2.100	0.572	120	527	954	902	0.906	622	332	582	320	0
3	12	14	"PFM0720"	"M53181_3"	12880	23040	120	2204	2064	798	93	98	29	98	97	0	1251	1218	391	85	87	14	97	95	0	1.810	1.740	1.834	1.495	2.869	1.950	0.733	120	519	3277	3104	0.856	2111	1166	1971	1133	0
3	13	14	"PFM0722"	"M53240_1"	13070	23040	120	1142	1047	425	93	96	24	99	96	0	680	620	227	86	88	15	95	94	0	1.766	1.787	1.779	1.578	2.859	2.000	0.679	120	499	1643	1488	0.820	1049	594	954	534	0
3	14	14	"PFM0726"	"M53565_1"	13250	23050	150	110	111	28	98	100	25	28	6	0	101	105	23	87	89	16	43	26	0	0.857	0.722	1.000	1.207	3.674	8.209	0.006	156	651	26	31	-0.222	12	14	13	18	-50
3	15	14	"PFM0746"	"M54626_1"	13460	23040	120	2799	2698	1238	97	100	26	99	99	0	2756	2556	1019	86	89	17	96	95	0	1.012	1.053	1.081	0.960	3.074	1.098	0.639	120	520	5372	5071	0.017	2702	2670	2601	2470	0
3	16	14	"PFM0749"	"M5464_1"	13640	23040	100	1308	1226	494	99	101	26	100	100	0	1103	1002	379	87	90	17	100	100	0	1.190	1.232	1.150	1.192	2.353	1.308	0.593	80	346	2225	2042	0.251	1209	1016	1127	915	0
3	17	14	"PFM0753"	"M55240_4"	13780	23100	150	102	105	26	97	100	27	21	3	0	94	96	17	89	91	17	20	7	0	1.000	1.143	1.600	1.499	3.985	0.038	0.001	156	668	10	15	0.000	5	5	8	7	-50
3	18	14	"PFM0758"	"M55479_1"	14010	23020	150	101	105	30	95	99	31	18	5	0	93	95	20	87	90	17	26	11	0	1.000	1.250	1.394	1.239	4.192	14.503	0.008	156	688	12	18	0.000	6	6	10	8	-50
3	19	14	"PFM0761"	"M55746_2"	14220	23040	120	309	302	111	91	95	31	92	85	0	185	184	50	84	87	18	92	86	0	2.158	2.110	2.092	1.945	2.894	2.766	0.494	120	526	319	311	1.110	218	101	211	100	0
3	20	14	"PFM0763"	"M55888_10"	14420	23040	120	944	838	361	92	93	23	96	93	0	2030	1848	723	85	86	14	97	97	0	0.438	0.423	0.443	0.418	3.124	0.378	0.664	120	494	2797	2509	-1.191	852	1945	746	1763	0
3	21	14	"PFM0787"	"M57062_3"	14590	23050	110	125	129	37	97	98	26	52	21	0	207	206	50	87	88	18	98	97	0	0.233	0.269	0.300	0.267	3.011	0.265	0.152	80	398	148	151	-2.100	28	120	32	119	0
3	22	14	"PFM0790"	"M57295_1"	14760	23070	150	99	103	28	95	98	25	20	6	0	87	90	18	86	91	53	1	0	0	4.000	2.000	1.750	1.662	3.740	16.105	0.004	156	821	5	12	2.000	4	1	8	4	-50
3	1	15	"PFM0798"	"M57785_5"	10790	23210	150	110	112	35	94	96	24	35	13	0	100	100	21	86	89	17	37	14	0	1.143	1.286	1.667	1.895	3.330	4.186	0.025	156	896	30	32	0.193	16	14	18	14	-50
3	2	15	"PFM0800"	"M58024_1"	10990	23220	110	548	524	165	95	96	22	98	98	0	486	451	145	88	90	15	97	96	0	1.138	1.182	1.179	1.159	2.582	1.129	0.540	80	436	851	792	0.187	453	398	429	363	0
3	3	15	"PFM0804"	"M58298_1"	11180	23240	150	95	100	25	93	96	23	22	5	0	93	94	18	87	91	21	22	1	0	0.333	1.000	1.351	1.298	3.388	49.179	0.000	156	703	8	14	-1.585	2	6	7	7	-50
3	4	15	"PFM0807"	"M58361_1"	11370	23230	100	1227	1122	439	94	98	28	100	100	0	3453	3367	1031	87	93	36	100	100	0	0.337	0.313	0.337	0.287	2.044	0.268	0.625	80	408	4499	4308	-1.571	1133	3366	1028	3280	0
3	5	15	"PFN0316"	"N134_30"	11550	23220	110	535	534	166	98	100	29	100	100	0	418	413	116	89	95	36	97	97	0	1.328	1.346	1.347	1.309	2.005	1.399	0.618	80	506	766	760	0.410	437	329	436	324	0
3	6	15	"PFN0318"	"N134_34"	11750	23220	110	1312	1243	465	96	99	25	100	100	0	685	654	235	87	92	25	97	96	0	2.033	2.023	2.108	1.965	2.552	2.223	0.591	80	499	1814	1714	1.024	1216	598	1147	567	0
3	7	15	"PFN0320"	"N134_41"	11950	23220	120	439	416	146	95	97	25	95	93	0	513	466	185	86	92	30	92	90	0	0.806	0.845	0.880	0.897	3.503	0.777	0.568	120	547	771	701	-0.312	344	427	321	380	0
3	8	15	"PFN0324"	"N134_45"	12130	23230	130	3297	3050	1133	95	99	27	98	98	0	3430	3336	947	87	89	19	100	100	0	0.958	0.910	0.959	0.811	2.798	0.941	0.698	120	623	6545	6204	-0.062	3202	3343	2955	3249	0
3	9	15	"PFN0326"	"N134_5"	12330	23220	110	275	271	80	100	103	26	97	92	0	313	297	83	92	96	19	100	98	0	0.792	0.834	0.832	0.841	2.412	0.844	0.444	80	492	396	376	-0.337	175	221	171	205	0
3	10	15	"PFN0328"	"N134_57"	12510	23210	150	114	120	42	104	109	31	25	9	0	110	115	33	98	103	26	31	7	0	0.833	0.941	1.167	1.183	3.679	2.692	0.030	156	553	22	33	-0.263	10	12	16	17	-50
3	11	15	"PFN0346"	"N134_93"	12670	23250	150	100	102	25	102	107	33	7	1	0	97	101	22	93	100	29	16	5	0	-0.500	0.000	1.500	1.237	3.375	2.778	0.047	156	462	2	8	Error	-2	4	0	8	-50
3	12	15	"PFN0348"	"N134_96"	12870	23250	150	102	104	26	97	99	25	20	5	0	95	98	19	89	92	17	27	10	0	0.833	0.778	1.244	1.110	3.982	12.690	0.004	156	575	11	16	-0.263	5	6	7	9	-50
3	13	15	"PFN0350"	"N135_1"	13080	23230	120	133	134	39	95	97	25	60	34	0	136	141	36	87	90	16	89	67	0	0.776	0.722	0.948	0.847	2.992	1.147	0.098	120	505	87	93	-0.367	38	49	39	54	0
3	14	15	"PFN0353"	"N135_14"	13270	23230	120	942	897	333	96	98	24	95	95	0	795	751	266	88	91	17	98	98	0	1.197	1.208	1.241	1.142	2.841	1.272	0.662	120	473	1553	1464	0.259	846	707	801	663	0
3	15	15	"PFN0355"	"N135_17"	13460	23230	120	626	592	234	96	99	25	95	95	0	508	463	174	88	90	17	93	90	0	1.262	1.323	1.379	1.308	3.227	1.391	0.631	120	484	950	871	0.336	530	420	496	375	0
3	16	15	"PFN0357"	"N135_2"	13650	23230	120	461	453	161	96	99	26	96	95	0	371	358	123	89	91	17	92	92	0	1.294	1.327	1.348	1.258	2.614	1.435	0.553	120	449	647	626	0.372	365	282	357	269	0
3	17	15	"PFN0375"	"N136_7"	13850	23230	120	484	455	173	96	98	25	94	90	0	1273	1167	425	88	90	15	97	95	0	0.327	0.333	0.349	0.334	2.863	0.276	0.575	120	461	1573	1438	-1.611	388	1185	359	1079	0
3	18	15	"PFN0377"	"N137_11"	14030	23230	100	2166	1991	786	92	96	31	100	100	0	1728	1612	596	85	88	16	100	100	0	1.262	1.244	1.246	1.204	2.585	1.332	0.543	80	428	3717	3426	0.336	2074	1643	1899	1527	0
3	19	15	"PFN0379"	"N137_15"	14220	23230	110	241	249	85	89	92	23	97	90	0	185	180	52	82	84	14	97	92	0	1.476	1.633	1.591	1.558	2.554	2.017	0.398	80	492	255	258	0.561	152	103	160	98	0
3	20	15	"PFN0383"	"N137_20"	14410	23230	120	132	165	99	89	91	22	53	48	0	117	124	63	81	82	12	55	51	0	1.194	1.767	1.329	1.202	2.986	2.300	0.308	120	565	79	119	0.256	43	36	76	43	0
3	21	15	"PFN0385"	"N137_22"	14600	23230	120	6152	5689	2341	95	96	23	100	99	0	2511	2360	992	84	86	15	95	95	0	2.496	2.458	2.454	2.017	3.100	2.803	0.678	120	504	8484	7870	1.319	6057	2427	5594	2276	0
3	22	15	"PFN0387"	"N137_25"	14790	23240	110	160	163	46	94	98	44	73	36	0	185	188	42	86	95	148	16	0	0	0.667	0.676	0.745	0.673	2.294	0.793	0.324	80	444	165	171	-0.585	66	99	69	102	0
3	1	16	"PFN0405"	"N137_9"	10800	23410	110	603	578	166	95	95	22	100	100	0	546	514	181	87	90	18	95	93	0	1.107	1.131	1.074	1.318	3.004	1.072	0.612	80	521	967	910	0.146	508	459	483	427	0
3	2	16	"PFN0407"	"N138_101"	10990	23410	150	113	116	29	96	98	25	37	16	0	102	105	23	89	92	19	39	14	0	1.308	1.250	1.381	1.242	4.578	5.449	0.009	156	711	30	36	0.387	17	13	20	16	-50
3	3	16	"PFN0410"	"N138_105"	11190	23410	110	3399	3177	1004	96	100	27	100	100	0	3426	2978	1112	89	95	55	98	96	0	0.990	1.066	1.014	1.177	2.810	0.968	0.638	80	428	6640	5970	-0.015	3303	3337	3081	2889	0
3	4	16	"PFN0413"	"N138_15"	11380	23410	120	314	316	99	96	100	25	98	95	0	224	211	59	89	96	56	85	61	0	1.615	1.803	1.722	1.719	2.264	2.071	0.505	120	557	353	342	0.691	218	135	220	122	0
3	5	16	"PFN0416"	"N138_21"	11570	23420	100	112	131	61	96	99	25	46	30	0	225	239	74	89	92	18	100	100	0	0.118	0.233	0.280	0.244	3.373	0.226	0.128	80	414	152	185	-3.087	16	136	35	150	0
3	6	16	"PFN0418"	"N138_26"	11760	23420	130	847	776	331	98	100	24	94	92	0	596	574	151	87	91	20	100	99	0	1.472	1.392	1.514	1.254	2.646	1.700	0.675	120	648	1258	1165	0.557	749	509	678	487	0
3	7	16	"PFN0821"	"N159_40"	11960	23410	110	294	289	72	97	100	27	100	96	0	2668	2524	581	88	91	20	100	100	0	0.076	0.079	0.076	0.074	1.612	0.062	0.559	80	417	2777	2628	-3.711	197	2580	192	2436	0
3	8	16	"PFN0823"	"N159_45"	12100	23450	150	102	103	25	97	101	27	18	4	0	97	99	18	88	92	20	25	6	0	0.556	0.545	1.333	1.353	3.850	5.737	0.015	156	611	14	17	-0.848	5	9	6	11	-50
3	9	16	"PFN0826"	"N159_51"	12310	23440	150	103	105	28	101	105	28	14	4	0	101	105	21	92	97	22	29	7	0	0.222	0.308	1.450	1.420	4.293	3.232	0.021	156	766	11	17	-2.170	2	9	4	13	-50
3	10	16	"PFN0828"	"N159_7"	12530	23410	120	1329	2232	2118	105	111	34	99	98	0	1053	1736	1522	99	107	31	100	98	0	1.283	1.299	1.320	1.309	2.870	1.457	0.642	120	471	2178	3764	0.360	1224	954	2127	1637	0
3	11	16	"PFN0830"	"N161_2"	12710	23410	120	835	803	292	102	108	34	98	98	0	499	510	165	96	104	30	96	95	0	1.819	1.693	1.786	1.731	2.402	1.944	0.649	120	401	1136	1115	0.863	733	403	701	414	0
3	12	16	"PFN0833"	"N162_3"	12890	23410	130	341	348	95	98	101	25	99	97	0	348	351	94	93	96	19	100	98	0	0.953	0.969	0.952	0.992	1.838	0.952	0.589	120	530	498	508	-0.070	243	255	250	258	0
3	13	16	"PFN0859"	"N168_1"	13080	23410	110	482	443	136	95	99	24	100	97	0	419	414	122	91	95	32	98	97	0	1.180	1.077	1.104	1.050	2.118	0.982	0.562	80	484	715	671	0.239	387	328	348	323	0
3	14	16	"PFN0861"	"N168_12"	13280	23410	110	261	259	79	97	98	22	98	92	0	2344	2250	527	90	93	22	100	100	0	0.073	0.075	0.074	0.068	1.791	0.057	0.503	80	485	2418	2322	-3.781	164	2254	162	2160	0
3	15	16	"PFN0863"	"N168_17"	13470	23410	120	717	657	249	97	98	23	98	98	0	377	351	124	89	91	17	92	90	0	2.153	2.137	2.108	1.854	3.017	2.579	0.556	120	568	908	822	1.106	620	288	560	262	0
3	16	16	"PFN0866"	"N168_23"	13660	23420	100	120	128	37	95	99	27	46	22	0	185	187	44	89	91	17	100	96	0	0.260	0.337	0.372	0.302	3.182	0.274	0.082	80	357	121	131	-1.941	25	96	33	98	0
3	17	16	"PFN0870"	"N168_29"	13800	23440	150	97	101	26	97	100	26	17	5	0	91	94	18	87	90	16	24	7	0	0.000	0.571	1.286	1.586	3.856	16.611	0.003	156	639	4	11	Error	0	4	4	7	-50
3	18	16	"PFN0873"	"N168_32"	14040	23420	120	343	330	121	95	99	30	94	88	0	280	265	77	87	89	15	95	92	0	1.285	1.320	1.369	1.257	2.804	1.537	0.600	120	608	441	413	0.362	248	193	235	178	0
3	19	16	"PFN0901"	"N175_10"	14230	23420	110	268	279	81	93	95	23	96	96	0	2107	2064	466	86	88	15	100	100	0	0.087	0.094	0.096	0.091	1.552	0.074	0.562	80	529	2196	2164	-3.530	175	2021	186	1978	0
3	20	16	"PFN0903"	"N175_12"	14430	23430	90	114	121	36	93	95	23	48	26	0	174	172	41	84	87	16	98	88	0	0.233	0.318	0.386	0.355	2.949	0.271	0.083	52	293	111	116	-2.100	21	90	28	88	0
3	21	16	"PFN0908"	"N175_3"	14570	23440	150	100	100	24	94	96	23	27	5	0	91	93	18	86	89	16	25	9	0	1.200	0.857	1.598	1.325	3.864	33.782	0.001	156	717	11	13	0.263	6	5	6	7	-50
3	22	16	"PFN0910"	"N175_8"	14800	23420	120	447	414	152	95	96	22	95	90	0	905	837	329	87	90	14	95	95	0	0.430	0.425	0.428	0.438	2.849	0.362	0.599	120	572	1170	1069	-1.217	352	818	319	750	0
3	1	17	"PFN0912"	"N176_2"	10800	23610	100	1419	1314	566	96	97	22	100	98	0	948	897	327	88	90	15	100	100	0	1.538	1.506	1.544	1.402	2.998	1.727	0.582	80	488	2183	2027	0.621	1323	860	1218	809	0
3	2	17	"PFN0914"	"N176_4"	10990	23610	120	479	459	159	98	101	35	95	92	0	536	495	173	89	93	25	95	92	0	0.852	0.889	0.885	0.917	3.635	0.871	0.613	120	563	828	767	-0.230	381	447	361	406	0
3	3	17	"PFN0936"	"N181_8"	11190	23600	110	725	692	200	99	102	27	100	100	0	687	616	212	90	96	52	95	93	0	1.049	1.127	1.032	1.210	2.487	1.035	0.607	80	510	1223	1119	0.068	626	597	593	526	0
3	4	17	"PFN0938"	"N182_2"	11370	23600	110	492	467	125	96	100	25	100	100	0	276	274	81	90	94	24	95	91	0	2.129	2.016	2.079	2.148	2.277	2.205	0.579	80	451	582	555	1.090	396	186	371	184	0
3	5	17	"PFN0940"	"N182_5"	11550	23600	150	118	122	36	97	100	24	46	22	0	107	111	23	89	92	20	44	22	0	1.167	1.136	1.442	1.513	3.883	2.927	0.033	156	717	39	47	0.222	21	18	25	22	-50
3	6	17	"PFN0947"	"N185_15"	11760	23610	120	511	479	193	98	99	24	92	90	0	518	484	171	89	92	16	98	97	0	0.963	0.965	1.016	0.943	2.870	1.002	0.654	120	526	842	776	-0.055	413	429	381	395	0
3	7	17	"PFN0951"	"N185_4"	11950	23610	100	299	298	93	96	98	23	98	98	0	666	664	194	88	92	18	100	100	0	0.351	0.351	0.338	0.330	2.118	0.290	0.475	80	403	781	778	-1.510	203	578	202	576	0
3	8	17	"PFN0953"	"N185_6"	12130	23610	120	375	362	138	97	98	23	93	90	0	423	412	145	88	90	17	97	94	0	0.830	0.818	0.872	0.825	2.958	0.819	0.558	120	470	613	589	-0.269	278	335	265	324	0
3	9	17	"PFF1635"	"F64095_4"	12320	23610	80	146	165	80	98	99	25	63	48	0	141	166	77	87	90	17	84	69	0	0.889	0.848	0.796	0.887	3.459	1.074	0.273	52	293	102	146	-0.170	48	54	67	79	0
3	10	17	"PFF1651"	"F64732_1"	12530	23610	120	1690	1413	777	97	99	25	90	89	0	2652	2317	1059	90	92	17	98	98	0	0.622	0.591	0.661	0.597	3.078	0.575	0.686	120	545	4155	3543	-0.686	1593	2562	1316	2227	0
3	11	17	"PFF1691"	"F66430_1"	12710	23610	100	148	147	37	95	99	25	76	52	0	159	165	44	92	94	18	91	81	0	0.791	0.712	0.940	0.804	3.101	0.687	0.165	80	306	120	125	-0.338	53	67	52	73	0
3	12	17	"PFF1706"	"F67045_1"	12860	23640	150	106	107	28	100	102	26	23	5	0	98	102	20	93	95	18	29	8	0	1.200	0.778	1.278	1.377	2.970	22.716	0.001	156	606	11	16	0.263	6	5	7	9	-50
3	13	17	"PFF1770"	"F69174_1"	13090	23610	120	659	579	264	100	102	26	93	88	0	567	509	198	91	95	29	92	90	0	1.174	1.146	1.174	1.066	3.821	1.255	0.624	120	601	1035	897	0.232	559	476	479	418	0
3	14	17	"PFF1856"	"F72113_1"	13280	23610	120	3729	3308	1454	99	102	26	97	95	0	4272	3949	1429	90	92	17	98	98	0	0.868	0.832	0.868	0.743	3.050	0.843	0.673	120	601	7812	7068	-0.204	3630	4182	3209	3859	0
3	15	17	"PFC0253"	"C664"	13470	23610	80	180	201	117	99	101	23	82	73	0	204	227	109	88	91	17	94	90	0	0.698	0.734	0.654	0.740	3.055	0.843	0.156	52	334	197	241	-0.518	81	116	102	139	0
3	16	17	"PFC0263"	"C68"	13660	23620	110	163	161	48	97	99	26	76	61	0	206	221	55	89	93	19	100	98	0	0.564	0.485	0.587	0.465	2.729	0.479	0.248	80	494	183	196	-0.826	66	117	64	132	0
3	17	17	"PFC0294"	"C735"	13840	23580	150	104	108	29	98	101	26	26	6	0	107	115	34	89	93	18	48	35	0	0.333	0.385	0.777	0.858	4.203	1.166	0.030	156	665	24	36	-1.585	6	18	10	26	-50
3	18	17	"PFC0298"	"C739"	14040	23610	100	106	107	31	96	98	25	31	12	0	155	158	31	89	91	16	95	92	0	0.152	0.159	0.404	0.373	2.423	0.150	0.007	80	432	76	80	-2.722	10	66	11	69	0
3	19	17	"PFC0301"	"C741"	14240	23610	110	133	135	35	96	99	25	57	40	0	279	284	67	89	91	16	98	98	0	0.195	0.200	0.225	0.187	2.716	0.148	0.159	80	463	227	234	-2.360	37	190	39	195	0
3	20	17	"PFL0015"	"L1_3"	14410	23610	150	105	107	29	97	98	24	25	10	0	109	112	31	90	91	16	52	29	0	0.421	0.455	0.833	0.850	3.359	0.371	0.007	156	628	27	32	-1.248	8	19	10	22	-50
3	21	17	"PFM0073"	"M15459_3"	14610	23610	90	133	142	40	94	98	25	75	46	0	173	172	47	91	93	18	94	75	0	0.476	0.593	0.658	0.593	2.803	0.603	0.235	52	316	121	129	-1.072	39	82	48	81	0
3	22	17	"PFM0096"	"M16857_1"	14800	23600	120	1424	1313	550	95	98	25	95	95	0	1685	1501	568	89	92	18	97	97	0	0.833	0.863	0.851	0.831	2.863	0.856	0.646	120	590	2925	2630	-0.264	1329	1596	1218	1412	0
3	1	18	"PFM0259"	"M26257_1"	10800	23790	80	613	563	269	99	102	23	92	92	0	604	598	219	89	91	16	100	100	0	0.998	0.912	0.951	0.949	2.314	0.972	0.481	52	321	1029	973	-0.003	514	515	464	509	0
3	2	18	"PFM0321"	"M31208_3"	10960	23780	90	702	684	196	99	105	43	100	100	0	533	496	174	89	98	51	96	90	0	1.358	1.437	1.328	1.574	2.270	1.446	0.611	52	353	1047	992	0.442	603	444	585	407	0
3	3	18	"PFM0389"	"M3590_2"	11160	23810	150	101	102	26	99	103	34	10	1	0	95	97	20	90	95	36	11	0	0	0.400	0.429	1.261	1.161	4.965	0.940	0.242	156	842	7	10	-1.322	2	5	3	7	-50
3	4	18	"PFM0523"	"M42640_1"	11370	23790	100	104	107	25	96	98	23	30	8	0	338	336	87	88	91	19	98	98	0	0.032	0.044	0.103	0.100	2.790	0.026	0.016	80	495	258	259	-4.966	8	250	11	248	0
3	5	18	"PFD0044"	"D13561_3"	11570	23790	80	119	126	34	95	97	24	50	34	0	133	132	27	88	92	18	75	65	0	0.533	0.705	0.829	0.703	3.876	1.529	0.025	52	327	69	75	-0.907	24	45	31	44	0
3	6	18	"PFD0057"	"D15909_4"	11760	23780	110	115	120	27	96	99	26	40	18	0	388	364	90	90	93	17	100	100	0	0.064	0.088	0.116	0.105	2.599	0.071	0.094	80	499	317	298	-3.971	19	298	24	274	0
3	7	18	"PFD0156"	"D17715_93"	11940	23780	100	261	269	78	95	98	23	97	95	0	337	325	82	89	91	16	100	100	0	0.669	0.737	0.736	0.710	1.971	0.724	0.598	80	421	414	410	-0.579	166	248	174	236	0
3	8	18	"PFD0171"	"D21102_1"	12130	23780	80	1931	1923	641	97	99	23	100	100	0	1743	1565	693	87	90	18	94	94	0	1.107	1.235	1.054	1.259	2.680	1.222	0.484	52	310	3490	3304	0.147	1834	1656	1826	1478	0
3	9	18	"PFD0194"	"D23657_11"	12310	23790	100	142	140	39	95	98	24	68	47	0	173	169	39	87	89	15	90	88	0	0.547	0.549	0.608	0.606	2.294	0.697	0.238	80	496	133	127	-0.872	47	86	45	82	0
3	10	18	"PFD0273"	"D33539_50"	12530	23780	90	134	143	44	96	100	25	69	36	0	135	137	26	88	91	16	92	67	0	0.809	0.959	0.806	0.896	2.521	1.411	0.076	52	300	85	96	-0.307	38	47	47	49	0
3	11	18	"IAX099I"	"Y_IAX099I"	12680	23780	150	95	98	24	98	101	25	14	1	0	93	98	25	90	91	16	22	8	0	-1.000	0.000	1.500	1.607	3.336	29.461	0.000	156	480	0	8	Error	-3	3	0	8	-50
3	12	18	"ICX188I"	"Y_ICX188I"	12860	23830	150	98	102	27	97	99	24	21	3	0	89	92	17	89	91	16	19	5	0	100000.000	1.667	1.538	1.541	3.632	26.073	0.001	156	409	1	8	16.610	1	0	5	3	-50
3	13	18	"IEX355I"	"Y_IEX355I"	13040	23820	150	99	102	28	97	100	26	22	7	0	92	95	19	90	92	16	23	7	0	1.000	1.000	2.000	1.725	4.499	8.357	0.015	156	516	4	10	0.000	2	2	5	5	-50
3	14	18	"IGX361I"	"Y_IGX361I"	13240	23830	150	99	101	25	100	102	27	13	3	0	87	89	15	91	93	18	13	0	0	0.250	-0.500	1.538	1.404	3.267	13.409	0.006	156	489	-5	-1	-2.000	-1	-4	1	-2	-50
3	15	18	"IIX063I"	"Y_IIX063I"	13430	23830	150	96	98	24	100	103	26	9	1	0	93	93	17	91	93	18	14	4	0	-2.000	-1.000	1.343	1.243	3.003	36.231	0.001	156	564	-2	0	Error	-4	2	-2	2	-50
3	16	18	"IKX121I"	"Y_IKX121I"	13620	23830	150	94	97	24	100	102	26	13	2	0	92	96	19	92	95	20	19	5	0	100000.000	-0.750	1.536	1.347	3.278	0.125	0.001	156	724	-6	1	16.610	-6	0	-3	4	-50
3	17	18	"Z_1_50"	"Z_1_50"	13840	23790	110	297	306	101	101	103	25	98	96	0	226	229	61	94	97	20	96	93	0	1.485	1.519	1.640	1.499	2.207	1.853	0.511	80	482	328	340	0.570	196	132	205	135	0
3	18	18	"Z_1_70"	"Z_1_70"	14040	23780	110	927	867	314	101	103	26	97	97	0	440	407	154	92	97	35	91	91	0	2.374	2.432	2.251	2.418	3.392	2.772	0.520	80	496	1174	1081	1.247	826	348	766	315	0
3	19	18	"Z_1_90"	"Z_1_90"	14220	23790	110	2799	2516	901	98	101	27	100	100	0	1300	1138	417	90	98	58	97	97	0	2.232	2.307	2.311	2.192	2.252	2.640	0.589	80	432	3911	3466	1.158	2701	1210	2418	1048	0
3	20	18	"Z_2_10"	"Z_2_10"	14380	23830	150	100	105	28	97	99	25	24	10	0	89	92	17	90	94	43	3	0	0	-3.000	4.000	1.429	1.517	4.082	0.028	0.001	156	542	2	10	Error	3	-1	8	2	-50
3	21	18	"Z_2_30"	"Z_2_30"	14580	23790	150	99	99	23	98	100	26	13	1	0	99	103	22	92	94	18	30	13	0	0.143	0.091	1.000	0.888	4.237	0.104	0.003	156	639	8	12	-2.807	1	7	1	11	-50
3	22	18	"Z_2_50"	"Z_2_50"	14790	23800	100	2527	2211	810	99	101	27	100	100	0	9949	9156	2138	91	94	19	100	100	0	0.246	0.233	0.251	0.217	1.934	0.207	0.651	80	410	12286	11177	-2.022	2428	9858	2112	9065	0
3	1	19	"Z_3_90"	"Z_3_90"	10800	23980	110	5228	4780	1621	98	101	25	100	100	0	5719	5339	1782	92	105	213	98	97	0	0.912	0.892	0.881	0.923	2.138	0.845	0.653	80	466	10757	9929	-0.133	5130	5627	4682	5247	0
3	2	19	"Z_4_10"	"Z_4_10"	10950	24020	150	103	105	29	100	103	26	19	7	0	104	106	22	92	105	187	0	0	0	0.250	0.357	1.171	0.975	5.676	0.018	0.020	156	620	15	19	-2.000	3	12	5	14	-50
3	3	19	"Z_4_30"	"Z_4_30"	11160	24020	150	99	101	25	99	101	25	15	3	0	92	96	20	91	94	18	15	5	0	0.000	0.400	1.571	1.519	3.725	4.826	0.018	156	610	1	7	Error	0	1	2	5	-50
3	4	19	"Z_4_50"	"Z_4_50"	11380	23990	100	178	183	53	97	99	24	88	76	0	2141	2038	528	89	92	15	100	100	0	0.039	0.044	0.047	0.045	1.682	0.039	0.443	80	491	2133	2035	-4.663	81	2052	86	1949	0
3	5	19	"Z_4_70"	"Z_4_70"	11560	23980	90	324	315	100	96	99	26	98	92	0	4364	4068	963	92	140	343	100	100	0	0.053	0.055	0.056	0.054	1.792	0.042	0.512	52	407	4500	4195	-4.228	228	4272	219	3976	0
3	6	19	"Z_4_90"	"Z_4_90"	11750	23980	90	482	477	155	97	101	27	100	100	0	7233	6771	1373	93	181	501	100	100	0	0.054	0.057	0.057	0.052	1.718	0.043	0.574	52	379	7525	7058	-4.213	385	7140	380	6678	0
3	7	19	"Z_6_30"	"Z_6_30"	11930	23970	150	95	98	20	97	100	26	11	2	0	92	96	18	90	123	316	0	0	0	-1.000	0.167	1.106	0.946	4.097	0.002	0.001	156	706	0	7	Error	-2	2	1	6	-50
3	8	19	"Z_6_50"	"Z_6_50"	12100	24020	150	97	99	23	99	104	28	11	0	0	93	94	16	88	92	17	19	3	0	-0.400	0.000	1.608	1.607	3.368	21.223	0.002	156	768	3	6	Error	-2	5	0	6	-50
3	9	19	"Z_6_70"	"Z_6_70"	12340	23980	100	131	140	38	101	104	27	53	30	0	130	132	26	88	90	16	86	67	0	0.714	0.886	0.860	0.811	3.339	2.084	0.090	80	468	72	83	-0.485	30	42	39	44	0
3	10	19	"Z_6_90"	"Z_6_90"	12520	23980	120	264	257	77	97	98	23	95	89	0	217	214	62	88	90	16	90	90	0	1.295	1.270	1.229	1.226	2.848	1.408	0.536	120	527	296	286	0.372	167	129	160	126	0
3	11	19	"Z_7_10"	"Z_7_10"	12710	24000	150	97	100	23	97	98	22	16	7	0	93	97	18	89	91	15	30	13	0	0.000	0.375	1.188	1.342	3.709	21.175	0.001	156	424	4	11	Error	0	4	3	8	-50
3	12	19	"Z_7_30"	"Z_7_30"	12860	24000	150	97	102	26	95	97	23	22	7	0	91	92	17	88	90	16	17	7	0	0.667	1.750	1.449	1.342	3.713	0.029	0.001	156	423	5	11	-0.585	2	3	7	4	-50
3	13	19	"PFI17646"	"oPFI17646"	13090	23970	120	279	277	90	92	96	25	96	92	0	293	283	94	88	92	17	94	91	0	0.912	0.949	0.956	0.959	2.658	0.919	0.482	120	471	392	380	-0.133	187	205	185	195	0
3	14	19	"PFN0256"	"oPFN0256"	13280	23970	120	685	631	251	96	99	25	97	93	0	547	547	222	90	93	18	95	92	0	1.289	1.171	1.163	1.087	3.138	1.211	0.610	120	290	1046	992	0.366	589	457	535	457	0
3	15	19	"PFG0021"	"oPFG0021"	13430	24020	150	103	107	27	101	104	26	16	4	0	93	95	21	91	94	21	14	5	0	1.000	1.500	1.652	1.591	3.719	8.576	0.010	156	517	4	10	0.000	2	2	6	4	-50
3	16	19	"PFF72433"	"oPFF72433"	13640	23990	90	127	133	38	101	104	27	46	25	0	123	131	43	93	97	20	59	38	0	0.867	0.842	1.391	1.043	4.176	1.590	0.031	52	338	56	70	-0.206	26	30	32	38	0
3	17	19	"PFJ12787"	"oPFJ12787"	13840	23960	150	101	104	22	100	102	25	16	3	0	104	109	24	94	97	20	35	16	0	0.100	0.267	0.813	0.705	4.517	7.472	0.002	156	800	11	19	-3.322	1	10	4	15	-50
3	18	19	"PFG0023"	"oPFG0023"	14050	23980	120	9793	9498	4578	102	103	26	100	100	0	6655	6317	2862	93	97	33	95	93	0	1.477	1.510	1.526	1.269	3.398	1.689	0.633	120	604	16253	15620	0.563	9691	6562	9396	6224	0
3	19	19	"PFJ12789"	"oPFJ12789"	14240	23980	100	186	187	45	102	105	25	90	78	0	160	159	31	94	98	44	76	16	0	1.273	1.308	1.250	1.248	2.640	1.697	0.358	80	424	150	150	0.348	84	66	85	65	0
3	20	19	"PFBL B0077"	"oPFBLOB0077"	14420	23980	120	474	458	161	98	100	25	95	93	0	439	420	156	91	93	18	94	90	0	1.080	1.094	1.105	1.031	2.725	1.106	0.595	120	465	724	689	0.112	376	348	360	329	0
3	21	19	"PFF72437"	"oPFF72437"	14610	23980	120	1157	1130	436	99	101	25	99	97	0	900	831	323	92	94	18	92	92	0	1.309	1.395	1.397	1.265	3.167	1.486	0.637	120	508	1866	1770	0.389	1058	808	1031	739	0
3	22	19	"PFL0043"	"oPFL0043"	14790	23970	150	112	114	28	97	99	25	37	10	0	99	102	19	91	93	16	37	12	0	1.875	1.545	1.286	1.172	3.689	10.863	0.005	156	849	23	28	0.907	15	8	17	11	-50
3	1	20	"PFBL B0079"	"oPFBLOB0079"	10820	24170	120	168	173	51	97	99	24	81	71	0	222	218	56	88	100	192	11	0	0	0.530	0.585	0.577	0.544	2.644	0.604	0.369	120	575	205	206	-0.916	71	134	76	130	0
3	2	20	"PFF72438"	"oPFF72438"	11000	24170	120	4386	4073	1873	95	97	23	99	99	0	4935	4428	2087	90	93	17	98	95	0	0.886	0.917	0.946	0.876	3.609	0.886	0.661	120	437	9136	8316	-0.175	4291	4845	3978	4338	0
3	3	20	"PFH0006"	"oPFH0006"	11200	24170	120	2067	1919	772	95	97	23	96	96	0	1582	1441	544	89	92	17	97	96	0	1.321	1.349	1.394	1.315	3.102	1.476	0.620	120	413	3465	3176	0.401	1972	1493	1824	1352	0
3	4	20	"PFBL B0083"	"oPFBLOB0083"	11350	24200	150	101	103	25	96	98	24	22	6	0	94	97	18	89	91	16	25	8	0	1.000	0.875	1.846	1.547	4.378	17.234	0.002	156	581	10	15	0.000	5	5	7	8	-50
3	5	20	"PFBL B0084"	"oPFBLOB0084"	11520	24200	150	96	100	25	97	99	23	20	5	0	94	95	17	90	103	168	0	0	0	-0.250	0.600	1.556	1.533	3.070	6.294	0.012	156	780	3	8	Error	-1	4	3	5	-50
3	6	20	"PFM60485"	"oPFM60485"	11760	24170	110	1158	1090	359	97	99	23	100	100	0	1106	1020	343	90	101	143	97	96	0	1.044	1.068	1.100	1.021	2.383	1.075	0.636	80	495	2077	1923	0.063	1061	1016	993	930	0
3	7	20	"PFN0258"	"oPFN0258"	11910	24200	150	102	103	25	95	98	28	19	5	0	96	99	19	89	110	254	0	0	0	1.000	0.800	1.458	1.466	3.545	0.584	0.005	156	705	14	18	0.000	7	7	8	10	-50
3	8	20	"PFM60486"	"oPFM60486"	12150	24170	120	371	419	452	96	98	30	95	91	0	445	472	361	88	91	19	95	93	0	0.770	0.841	0.757	0.792	3.163	1.256	0.128	120	551	632	707	-0.376	275	357	323	384	0
3	9	20	"PFK12896"	"oPFK12896"	12340	24170	110	150	152	40	97	98	23	72	60	0	415	418	84	87	89	16	100	100	0	0.162	0.166	0.182	0.145	2.438	0.138	0.283	80	512	381	386	-2.630	53	328	55	331	0
3	10	20	"PFN0259"	"oPFN0259"	12530	24170	120	1058	940	397	96	96	21	96	95	0	1329	1182	512	87	89	15	94	91	0	0.775	0.771	0.768	0.787	3.519	0.716	0.616	120	535	2204	1939	-0.369	962	1242	844	1095	0
3	11	20	"PFL0046"	"oPFL0046"	12710	24170	120	994	940	380	96	95	22	100	98	0	747	700	298	87	89	15	96	93	0	1.361	1.377	1.439	1.442	3.266	1.433	0.604	120	440	1558	1457	0.444	898	660	844	613	0
3	12	20	"PFD66984"	"oPFD66984"	12900	24170	120	765	727	279	96	97	24	98	97	0	747	718	277	88	91	16	95	94	0	1.015	1.002	1.048	1.018	3.193	1.008	0.601	120	411	1328	1261	0.022	669	659	631	630	0
3	13	20	"PFD66985"	"oPFD66985"	13040	24210	150	101	104	25	96	98	25	19	4	0	88	90	16	89	93	18	10	2	0	-5.000	8.000	1.231	1.468	3.049	0.005	0.000	156	650	4	9	Error	5	-1	8	1	-50
3	14	20	"PFL0047"	"oPFL0047"	13280	24170	120	678	651	248	98	100	25	98	93	0	436	421	168	90	94	19	93	90	0	1.676	1.671	1.810	1.677	3.319	1.831	0.582	120	511	926	884	0.745	580	346	553	331	0
3	15	20	"PFF72478"	"oPFF72478"	13440	24170	90	1063	1114	754	100	102	25	98	94	0	570	603	365	92	95	23	94	90	0	2.015	1.984	1.709	1.653	5.221	3.249	0.189	52	282	1441	1525	1.011	963	478	1014	511	0
3	16	20	"PFL0097"	"oPFL0097"	13620	24180	110	491	491	135	100	101	26	100	100	0	466	455	139	92	98	34	95	93	0	1.045	1.077	1.055	1.047	1.956	1.045	0.631	80	550	765	754	0.064	391	374	391	363	0
3	17	20	"PFBL B0142"	"oPFBLOB0142"	13810	24190	110	172	179	48	100	101	26	88	70	0	546	552	128	93	98	32	100	100	0	0.159	0.172	0.176	0.159	2.022	0.133	0.335	80	540	525	538	-2.653	72	453	79	459	0
3	18	20	"PFI17693"	"oPFI17693"	14010	24190	120	2239	2189	985	100	102	24	99	99	0	2239	2110	939	93	96	17	94	92	0	0.997	1.036	1.081	1.089	2.955	1.033	0.651	120	590	4285	4106	-0.005	2139	2146	2089	2017	0
3	19	20	"PFI17695"	"oPFI17695"	14190	24200	100	2232	2131	774	103	105	25	100	100	0	9086	9009	1773	96	98	18	100	100	0	0.237	0.228	0.251	0.205	1.955	0.205	0.660	80	469	11119	10941	-2.078	2129	8990	2028	8913	0
3	20	20	"PFH0024"	"oPFH0024"	14400	24190	110	680	636	194	101	104	25	100	98	0	436	430	130	93	95	19	100	100	0	1.688	1.588	1.499	1.577	2.013	1.723	0.590	80	552	922	872	0.755	579	343	535	337	0
3	21	20	"PFBL B0147"	"oPFBLOB0147"	14590	24200	110	146	151	44	97	101	27	68	45	0	144	146	29	92	95	19	91	65	0	0.942	1.000	1.013	1.011	2.583	1.734	0.148	80	448	101	108	-0.086	49	52	54	54	0
3	22	20	"PFF72481"	"oPFF72481"	14780	24200	120	342	354	150	100	103	26	92	87	0	455	437	169	93	96	19	96	95	0	0.669	0.738	0.743	0.737	2.951	0.710	0.463	120	664	604	598	-0.581	242	362	254	344	0
3	1	21	"PFJ12809"	"oPFJ12809"	10800	24400	110	108	110	31	92	95	22	41	16	0	113	115	26	88	90	15	62	40	0	0.640	0.667	1.034	0.988	3.766	3.770	0.014	80	597	41	45	-0.644	16	25	18	27	0
3	2	21	"PFH0027"	"oPFH0027"	10990	24390	110	729	720	244	94	96	23	100	98	0	1012	920	344	88	90	15	96	95	0	0.687	0.752	0.708	0.748	2.783	0.669	0.602	80	534	1559	1458	-0.541	635	924	626	832	0
3	3	21	"PFF72482"	"oPFF72482"	11180	24380	110	2541	2421	820	94	96	23	100	100	0	1568	1361	555	88	91	20	96	93	0	1.653	1.828	1.698	1.988	2.768	1.839	0.625	80	507	3927	3600	0.725	2447	1480	2327	1273	0
3	4	21	"PFG0045"	"oPFG0045"	11360	24380	110	380	359	136	96	98	23	96	91	0	398	357	152	89	95	37	93	83	0	0.919	0.981	0.870	0.977	3.067	0.876	0.512	80	462	593	531	-0.122	284	309	263	268	0
3	5	21	"PFF72484"	"oPFF72484"	11550	24390	110	128	132	41	97	99	23	61	28	0	395	401	147	90	95	35	100	100	0	0.102	0.113	0.116	0.125	2.246	0.076	0.132	80	483	336	346	-3.298	31	305	35	311	0
3	6	21	"PFI17704"	"oPFI17704"	11740	24380	110	331	326	105	96	98	22	97	97	0	1269	1208	313	89	92	19	100	100	0	0.199	0.206	0.204	0.189	1.924	0.155	0.509	80	541	1415	1349	-2.328	235	1180	230	1119	0
3	7	21	"PFH0030"	"oPFH0030"	11940	24380	120	729	689	300	95	98	30	99	95	0	506	448	184	87	92	31	90	89	0	1.513	1.645	1.665	1.652	2.864	1.827	0.615	120	510	1053	955	0.598	634	419	594	361	0
3	8	21	"PFM60518"	"oPFM60518"	12130	24390	120	653	716	881	97	100	31	92	91	0	681	712	526	87	91	29	97	95	0	0.936	0.990	0.933	0.861	3.233	2.183	0.141	120	530	1150	1244	-0.095	556	594	619	625	0
3	9	21	"PFL0104"	"oPFL0104"	12320	24380	110	558	536	139	96	98	23	100	100	0	388	376	113	86	89	16	98	97	0	1.530	1.517	1.489	1.553	1.863	1.542	0.664	80	485	764	730	0.613	462	302	440	290	0
3	10	21	"PFI17705"	"oPFI17705"	12510	24380	110	2146	2061	637	95	97	23	100	100	0	1468	1364	409	87	91	21	100	100	0	1.485	1.540	1.512	1.585	2.091	1.601	0.657	80	517	3432	3243	0.571	2051	1381	1966	1277	0
3	11	21	"PFBL B0155"	"oPFBLOB0155"	12700	24390	120	420	400	152	95	95	22	95	93	0	255	250	90	86	90	22	92	89	0	1.923	1.860	1.749	1.814	2.903	2.143	0.571	120	444	494	469	0.943	325	169	305	164	0
3	12	21	"PFBL B0157"	"oPFBLOB0157"	12860	24400	150	98	99	22	95	98	24	16	4	0	95	97	17	89	92	17	26	7	0	0.500	0.500	1.217	1.264	3.660	18.846	0.001	156	538	9	12	-1.000	3	6	4	8	-50
3	13	21	"PFD67005"	"oPFD67005"	13060	24380	150	99	102	33	96	99	25	13	1	0	92	98	48	89	92	17	25	10	0	1.000	0.667	1.412	1.258	3.603	0.005	0.000	156	622	6	15	0.000	3	3	6	9	-50
3	14	21	"PFD67007"	"oPFD67007"	13260	24370	150	99	104	26	97	99	25	19	7	0	95	98	18	90	92	18	25	8	0	0.400	0.875	1.561	1.256	3.734	40.637	0.000	156	758	7	15	-1.322	2	5	7	8	-50
3	15	21	"PFM60523"	"oPFM60523"	13450	24380	110	493	470	139	97	99	24	100	97	0	408	403	121	90	94	25	97	97	0	1.245	1.192	1.204	1.179	2.481	1.199	0.569	80	541	714	686	0.316	396	318	373	313	0
3	16	21	"PFL0108"	"oPFL0108"	13640	24380	110	332	318	97	97	100	25	98	96	0	238	242	62	90	98	40	97	91	0	1.588	1.454	1.404	1.421	2.082	1.611	0.499	80	446	383	373	0.667	235	148	221	152	0
3	17	21	"A10325_30a"	"A10325_30a"	13810	24400	150	94	96	25	99	100	26	11	3	0	88	89	15	91	95	24	7	0	0	1.667	1.500	1.778	1.495	4.026	44.234	0.000	156	667	-8	-5	0.737	-5	-3	-3	-2	-50
3	18	21	"A10325_30c"	"A10325_30c"	14000	24400	150	94	95	19	97	99	24	10	1	0	89	92	19	91	94	17	11	4	0	1.500	-2.000	1.300	1.256	3.609	6.681	0.007	156	632	-5	-1	0.585	-3	-2	-2	1	-50
3	19	21	"A10325_30e"	"A10325_30e"	14190	24400	150	97	100	25	99	102	25	18	1	0	89	90	16	92	95	18	10	1	0	0.667	-0.500	1.000	1.058	3.799	32.007	0.001	156	557	-5	-1	-0.585	-2	-3	1	-2	-50
3	20	21	"A10325_30g"	"A10325_30g"	14380	24400	150	100	102	25	100	104	27	19	1	0	93	99	22	92	95	19	22	7	0	0.000	0.286	1.532	1.540	4.053	25.522	0.001	156	642	1	9	Error	0	1	2	7	-50
3	21	21	"A10325_30i"	"A10325_30i"	14600	24360	150	97	101	25	101	105	27	13	3	0	92	94	21	92	96	20	11	6	0	100000.000	0.000	1.455	1.461	3.597	31.298	0.000	156	626	-4	2	16.610	-4	0	0	2	-50
3	22	21	"E598_1a"	"E598_1a"	14760	24440	150	101	105	30	101	104	26	21	5	0	93	95	20	89	93	19	17	4	0	0.000	0.667	1.048	1.360	4.115	120.887	0.000	156	705	4	10	Error	0	4	4	6	-50
3	1	22	"F48446_9e"	"F48446_9e"	10770	24620	150	97	98	25	90	92	22	25	7	0	88	91	23	86	88	14	23	5	0	3.500	1.600	1.577	1.625	3.649	32.605	0.000	156	1110	9	13	1.807	7	2	8	5	-50
3	2	22	"F48446_9g"	"F48446_9g"	10990	24570	110	156	159	43	92	95	22	80	67	0	169	177	39	88	90	14	100	97	0	0.790	0.753	0.883	0.659	2.628	0.817	0.290	80	530	145	156	-0.340	64	81	67	89	0
3	3	22	"F48446_9i"	"F48446_9i"	11170	24570	120	306	303	108	92	95	21	95	91	0	411	380	134	87	90	18	95	91	0	0.660	0.720	0.709	0.711	3.114	0.681	0.603	120	541	538	504	-0.598	214	324	211	293	0
3	4	22	"I12861_2a"	"I12861_2a"	11330	24590	150	94	96	23	92	94	21	22	5	0	88	90	14	87	90	29	5	0	0	2.000	1.333	1.800	1.650	3.763	15.084	0.004	156	824	3	7	1.000	2	1	4	3	-50
3	5	22	"I12861_2c"	"I12861_2c"	11530	24590	150	94	97	26	94	95	22	17	5	0	87	93	20	87	91	29	10	2	0	0.000	0.500	1.545	1.591	4.658	17.502	0.002	156	832	0	9	Error	0	0	3	6	-50
3	6	22	"I12861_2e"	"I12861_2e"	11720	24590	150	95	96	23	95	96	22	18	3	0	89	91	16	86	89	18	17	4	0	0.000	0.200	1.450	1.529	3.944	81.217	0.000	156	821	3	6	Error	0	3	1	5	-50
3	7	22	"J512_2i"	"J512_2i"	11910	24590	150	95	97	24	94	96	24	19	3	0	87	90	19	85	89	26	10	2	0	0.500	0.600	1.565	1.486	4.212	0.068	0.003	156	823	3	8	-1.000	1	2	3	5	-50
3	8	22	"Ks592_1a"	"Ks592_1a"	12110	24570	150	99	103	29	95	96	25	16	6	0	96	99	19	87	90	24	17	3	0	0.444	0.667	1.421	1.306	4.110	1.418	0.010	156	813	13	20	-1.170	4	9	8	12	-50
3	9	22	"Ks592_1c"	"Ks592_1c"	12340	24560	150	94	99	29	94	96	24	23	7	0	99	103	22	86	89	16	46	23	0	0.000	0.294	0.808	1.066	3.620	13.249	0.002	156	764	13	22	Error	0	13	5	17	-50
3	10	22	"Ks592_1e"	"Ks592_1e"	12480	24590	150	95	98	24	93	95	23	23	5	0	96	98	19	86	89	20	27	8	0	0.200	0.417	1.552	1.524	3.703	0.007	0.000	156	851	12	17	-2.322	2	10	5	12	-50
3	11	22	"Ks592_1g"	"Ks592_1g"	12710	24560	150	97	101	26	94	96	23	26	8	0	90	92	18	86	90	20	17	5	0	0.750	1.167	1.821	1.784	3.535	19.934	0.002	156	741	7	13	-0.415	3	4	7	6	-50
3	12	22	"Ks592_1i"	"Ks592_1i"	12890	24570	110	3175	2836	1109	94	98	23	100	100	0	5863	4731	2012	88	97	110	100	100	0	0.534	0.591	0.575	0.571	3.028	0.475	0.558	80	462	8856	7385	-0.906	3081	5775	2742	4643	0
3	13	22	"EMPTY"	"EMPTY"	13080	24570	90	285	296	120	93	98	25	96	94	0	391	366	140	88	92	36	94	92	0	0.634	0.730	0.798	0.776	2.534	0.646	0.501	52	391	495	481	-0.658	192	303	203	278	0
3	14	22	"EMPTY"	"EMPTY"	13280	24580	90	223	235	74	94	97	24	96	94	0	341	330	83	86	89	16	100	100	0	0.506	0.578	0.686	0.540	1.947	0.569	0.503	52	409	384	385	-0.983	129	255	141	244	0
3	15	22	"EMPTY"	"EMPTY"	13460	24580	90	205	210	61	95	96	24	94	86	0	256	268	64	87	89	15	100	100	0	0.651	0.635	0.572	0.615	1.772	0.711	0.473	52	409	279	296	-0.620	110	169	115	181	0
3	16	22	"EMPTY"	"EMPTY"	13660	24560	120	140	166	213	95	98	25	63	47	0	152	210	521	86	90	20	81	66	0	0.682	0.573	0.778	0.722	3.766	0.054	0.006	120	608	111	195	-0.553	45	66	71	124	0
3	17	22	"EMPTY"	"EMPTY"	13840	24580	90	162	186	76	96	98	25	84	61	0	225	235	72	88	89	15	98	98	0	0.482	0.612	0.678	0.561	2.642	0.732	0.333	52	364	203	237	-1.054	66	137	90	147	0
3	18	22	"EMPTY"	"EMPTY"	14040	24570	90	175	187	51	92	95	23	96	86	0	217	215	52	87	90	15	100	98	0	0.638	0.742	0.769	0.712	2.005	0.763	0.483	52	316	213	223	-0.647	83	130	95	128	0
3	19	22	"EMPTY"	"EMPTY"	14200	24590	150	91	94	24	93	96	24	13	5	0	89	90	14	87	90	16	16	3	0	-1.000	0.333	2.405	1.952	3.371	17.603	0.003	156	729	0	4	Error	-2	2	1	3	-50
3	20	22	"EMPTY"	"EMPTY"	14390	24590	150	96	99	27	95	98	25	17	5	0	85	87	17	88	92	18	7	3	0	-0.333	-4.000	1.714	1.772	3.011	0.065	0.004	156	726	-2	3	Error	1	-3	4	-1	-50
3	21	22	"EMPTY"	"EMPTY"	14580	24590	150	94	96	24	95	97	25	14	3	0	88	90	15	87	91	18	9	3	0	-1.000	0.333	1.333	1.398	3.417	11.271	0.004	156	723	0	4	Error	-1	1	1	3	-50
3	22	22	"EMPTY"	"EMPTY"	14770	24590	150	94	97	24	97	99	32	10	1	0	89	89	16	86	88	17	13	4	0	-1.000	0.000	1.800	1.529	3.901	0.060	0.002	156	865	0	3	Error	-3	3	0	3	-50
4	1	1	"PFA0039"	"A1411_1"	15290	20620	140	12994	11985	5360	93	97	25	100	100	0	7574	7321	3131	84	86	15	100	98	0	1.722	1.643	1.655	1.449	2.801	1.798	0.722	156	792	20391	19129	0.784	12901	7490	11892	7237	0
4	2	1	"PFA0101"	"A21885_1"	15470	20620	130	7477	7130	3416	99	102	32	100	100	0	6265	6055	3209	85	115	342	93	91	0	1.194	1.178	1.094	1.257	2.809	1.094	0.646	120	567	13558	13001	0.256	7378	6180	7031	5970	0
4	3	1	"PFA0019"	"A11546_1"	15670	20620	130	781	773	214	97	101	31	100	100	0	586	553	170	83	111	334	78	9	0	1.360	1.438	1.373	1.536	2.229	0.593	0.247	120	597	1187	1146	0.443	684	503	676	470	0
4	4	1	"PFA0144"	"A31870_1"	15850	20620	130	12313	12245	2866	96	99	25	100	100	0	8229	7756	2523	84	88	19	98	97	0	1.500	1.584	1.467	1.553	1.780	1.524	0.728	120	594	20362	19821	0.585	12217	8145	12149	7672	0
4	5	1	"PFA0009"	"A10325_29"	16050	20630	120	2035	1892	704	95	98	25	100	99	0	11660	11839	3777	85	88	19	100	100	0	0.168	0.153	0.161	0.151	1.552	0.135	0.641	120	525	13515	13551	-2.577	1940	11575	1797	11754	0
4	6	1	"PFA0012"	"A10325_32"	16240	20630	120	1594	1534	606	93	96	25	100	100	0	13234	12034	4018	84	86	16	100	100	0	0.114	0.121	0.122	0.119	1.685	0.102	0.636	120	516	14651	13391	-3.131	1501	13150	1441	11950	0
4	7	1	"PFA0030"	"A12797_1"	16440	20630	140	1294	1216	587	91	94	24	96	94	0	1440	1352	590	82	84	15	94	94	0	0.886	0.886	0.910	0.790	3.497	0.907	0.695	156	682	2561	2395	-0.175	1203	1358	1125	1270	0
4	8	1	"PFB0005"	"B11"	16630	20630	130	195	201	58	94	96	24	93	82	0	304	323	92	81	83	14	100	100	0	0.453	0.442	0.427	0.404	2.132	0.409	0.457	120	556	324	349	-1.143	101	223	107	242	0
4	9	1	"PFB0219"	"B57"	16810	20630	120	134	136	35	92	95	26	66	38	0	115	118	22	80	82	16	82	53	0	1.200	1.158	1.302	1.300	2.750	2.907	0.073	120	531	77	82	0.263	42	35	44	38	0
4	10	1	"PFB0285"	"B92"	17010	20630	110	244	250	106	93	94	23	93	88	0	403	418	158	80	82	14	100	100	0	0.467	0.464	0.485	0.471	2.533	0.425	0.415	80	484	474	495	-1.097	151	323	157	338	0
4	11	1	"PFB0008"	"B114"	17200	20620	130	421	434	151	91	94	25	100	100	0	1202	1183	470	79	81	13	100	100	0	0.294	0.311	0.295	0.325	2.069	0.210	0.521	120	621	1453	1447	-1.767	330	1123	343	1104	0
4	12	1	"PFB0034"	"B165"	17390	20620	130	1650	1528	771	94	96	23	100	100	0	1477	1436	791	79	80	13	99	97	0	1.113	1.057	1.047	1.101	3.165	0.982	0.553	120	596	2954	2791	0.154	1556	1398	1434	1357	0
4	13	1	"PFB0089"	"B319"	17580	20620	130	6786	6692	1979	95	97	24	100	100	0	3033	2970	873	80	82	14	100	100	0	2.266	2.283	2.160	2.291	1.780	2.393	0.704	120	632	9644	9487	1.180	6691	2953	6597	2890	0
4	14	1	"PFB0104"	"B351"	17770	20620	130	230	234	68	94	96	25	96	93	0	173	177	41	80	82	14	98	95	0	1.462	1.443	1.370	1.335	2.132	1.619	0.511	120	623	229	237	0.548	136	93	140	97	0
4	15	1	"PFB0113"	"B372"	17960	20620	130	1351	1300	337	94	97	25	100	100	0	1237	1165	319	78	80	14	100	100	0	1.085	1.109	1.093	1.144	1.892	1.080	0.711	120	631	2416	2293	0.117	1257	1159	1206	1087	0
4	16	1	"PFB0116"	"B380"	18160	20620	130	208	217	60	95	97	24	97	90	0	155	156	33	78	80	14	100	95	0	1.468	1.564	1.531	1.471	2.078	1.999	0.439	120	644	190	200	0.553	113	77	122	78	0
4	17	1	"PFB0118"	"B383"	18350	20620	130	2397	2168	833	92	96	24	100	100	0	1733	1642	456	77	80	15	100	100	0	1.392	1.327	1.407	1.206	2.077	1.494	0.693	120	606	3961	3641	0.477	2305	1656	2076	1565	0
4	18	1	"PFB0140"	"B432"	18530	20620	130	3324	3097	1048	90	94	25	100	100	0	1550	1460	457	76	78	13	100	100	0	2.194	2.173	2.190	2.115	1.951	2.444	0.715	120	598	4708	4391	1.134	3234	1474	3007	1384	0
4	19	1	"PFC0315"	"C9"	18730	20620	140	629	597	238	88	91	22	97	95	0	470	427	148	74	76	12	97	94	0	1.366	1.442	1.393	1.445	2.650	1.585	0.714	156	662	937	862	0.450	541	396	509	353	0
4	20	1	"PFC0207"	"C56"	18920	20620	130	792	745	229	89	91	23	100	100	0	709	702	210	74	75	14	100	100	0	1.107	1.045	1.050	1.017	1.829	1.064	0.702	120	599	1338	1284	0.147	703	635	656	628	0
4	21	1	"PFC0316"	"C96"	19120	20620	130	425	409	130	90	91	25	100	95	0	419	417	104	73	75	14	100	99	0	0.968	0.927	0.931	0.875	2.087	0.952	0.664	120	647	681	663	-0.047	335	346	319	344	0
4	22	1	"PFC0007"	"C114"	19310	20620	130	835	791	247	87	90	25	100	99	0	670	652	138	73	75	20	100	100	0	1.253	1.216	1.311	1.133	1.861	1.382	0.714	120	710	1345	1283	0.325	748	597	704	579	0
4	1	2	"PFC0021"	"C134"	15320	20800	140	708	651	261	93	98	24	98	97	0	357	342	111	83	86	21	94	93	0	2.245	2.154	2.176	2.100	2.880	2.551	0.628	156	577	889	817	1.166	615	274	558	259	0
4	2	2	"PFC0034"	"C161"	15500	20800	130	1320	1309	448	96	102	33	100	100	0	1382	1335	475	83	124	406	92	88	0	0.942	0.969	0.911	0.993	2.115	0.868	0.610	120	403	2523	2465	-0.086	1224	1299	1213	1252	0
4	3	2	"PFJ0545"	"J687_3"	15700	20800	140	549	559	276	95	100	27	94	92	0	474	487	210	84	97	126	91	75	0	1.164	1.151	1.117	0.946	2.978	1.259	0.639	156	517	844	867	0.219	454	390	464	403	0
4	4	2	"PFK0100"	"Km695_2"	15890	20800	120	383	379	130	97	100	25	96	95	0	184	190	50	84	89	20	96	92	0	2.860	2.660	2.649	2.541	2.150	3.346	0.506	120	410	386	388	1.516	286	100	282	106	0
4	5	2	"PFK0134"	"Km993_1"	16080	20800	140	796	783	331	97	102	27	98	95	0	624	590	248	87	90	18	96	95	0	1.302	1.364	1.367	1.247	2.923	1.450	0.619	156	387	1236	1189	0.380	699	537	686	503	0
4	6	2	"PFK0052"	"Km3535_1"	16260	20800	130	422	424	124	93	98	27	99	97	0	339	336	99	88	91	18	97	97	0	1.311	1.335	1.345	1.364	2.066	1.265	0.575	120	403	580	579	0.390	329	251	331	248	0
4	7	2	"PFK0059"	"Km3703_4"	16460	20800	130	424	441	146	94	97	25	100	99	0	407	416	160	85	88	17	98	96	0	1.025	1.048	1.037	1.049	1.812	0.938	0.621	120	478	652	678	0.035	330	322	347	331	0
4	8	2	"PFK0303"	"Kn267_1"	16650	20800	130	489	506	187	95	97	25	99	98	0	495	506	184	83	86	14	100	99	0	0.956	0.972	0.883	0.984	2.356	0.854	0.513	120	472	806	834	-0.064	394	412	411	423	0
4	9	2	"PFK0297"	"Kn2497_2"	16850	20800	140	1192	1184	453	94	97	26	100	99	0	600	582	200	84	86	15	99	97	0	2.128	2.189	2.242	2.227	2.398	2.479	0.705	156	514	1614	1588	1.089	1098	516	1090	498	0
4	10	2	"PFK0436"	"Kn5150_1"	17030	20800	130	11538	11308	4214	92	95	24	100	100	0	8742	8629	3770	84	88	39	99	99	0	1.322	1.313	1.255	1.379	2.376	1.262	0.651	120	462	20104	19761	0.403	11446	8658	11216	8545	0
4	11	2	"PFK0536"	"Kn8928_1"	17230	20800	140	1082	1053	477	93	96	23	98	97	0	853	873	396	83	87	37	93	92	0	1.284	1.215	1.243	1.144	2.834	1.262	0.656	156	516	1759	1750	0.361	989	770	960	790	0
4	12	2	"PFK0544"	"Kn9335_1"	17410	20800	130	478	476	158	95	98	24	97	95	0	427	403	130	81	82	14	98	95	0	1.107	1.183	1.167	1.194	2.786	1.209	0.645	120	474	729	703	0.147	383	346	381	322	0
4	13	2	"PFK0875"	"Ks2_1"	17600	20810	130	145	153	45	95	98	24	72	52	0	313	319	69	81	83	15	100	100	0	0.216	0.244	0.255	0.202	2.545	0.217	0.283	120	513	282	296	-2.214	50	232	58	238	0
4	14	2	"PFK0879"	"Ks2_14"	17790	20800	130	2329	2247	757	95	97	25	100	100	0	4005	3745	1277	82	84	15	100	99	0	0.569	0.587	0.555	0.575	2.050	0.493	0.658	120	502	6157	5815	-0.812	2234	3923	2152	3663	0
4	15	2	"PFK1056"	"Ks54_1"	17970	20800	130	503	540	176	96	98	25	100	100	0	780	747	258	81	84	17	100	99	0	0.582	0.667	0.600	0.713	2.308	0.610	0.650	120	459	1106	1110	-0.780	407	699	444	666	0
4	16	2	"PFK1101"	"Ks59_1"	18170	20800	130	1071	1119	408	97	98	23	100	100	0	843	827	296	79	83	20	99	99	0	1.275	1.366	1.324	1.387	2.007	1.325	0.579	120	420	1738	1770	0.350	974	764	1022	748	0
4	17	2	"PFK1165"	"Ks72_6"	18360	20800	130	579	555	171	92	95	23	100	98	0	716	701	237	79	83	19	99	97	0	0.765	0.744	0.728	0.754	2.289	0.644	0.639	120	409	1124	1085	-0.387	487	637	463	622	0
4	18	2	"PFK1183"	"Ks75_9"	18550	20800	130	678	654	223	92	96	26	98	97	0	371	370	133	77	80	16	100	97	0	1.993	1.918	1.946	1.941	2.408	2.054	0.632	120	487	880	855	0.995	586	294	562	293	0
4	19	2	"PFK1209"	"Ks82_1"	18750	20800	140	3004	2554	1244	94	98	26	97	96	0	1960	1722	776	77	82	21	94	94	0	1.545	1.495	1.515	1.295	3.712	1.699	0.635	156	461	4793	4105	0.628	2910	1883	2460	1645	0
4	20	2	"PFK1228"	"Ks83_8"	18920	20800	130	3537	3569	1319	90	93	23	100	100	0	2640	2635	917	78	79	15	100	100	0	1.345	1.361	1.338	1.375	2.014	1.353	0.676	120	433	6009	6036	0.428	3447	2562	3479	2557	0
4	21	2	"PFK0643"	"Ks127_5"	19130	20800	120	121	128	36	90	93	24	60	37	0	548	525	149	77	78	15	100	100	0	0.066	0.085	0.104	0.094	2.466	0.067	0.168	120	464	502	486	-3.925	31	471	38	448	0
4	22	2	"PFK0638"	"Ks127_16"	19320	20800	130	560	528	206	89	91	23	96	93	0	745	681	223	76	77	22	100	98	0	0.704	0.726	0.757	0.679	2.368	0.699	0.615	120	556	1140	1044	-0.506	471	669	439	605	0
4	1	3	"PFK0659"	"Ks133_2"	15330	20990	130	183	186	65	94	96	25	82	74	0	325	315	86	83	87	21	99	95	0	0.368	0.397	0.444	0.406	2.375	0.381	0.399	120	536	331	324	-1.443	89	242	92	232	0
4	2	3	"PFK0667"	"Ks139_1"	15500	20960	150	120	122	31	95	97	26	48	21	0	102	105	26	82	86	23	43	19	0	1.250	1.174	1.187	1.142	3.559	1.499	0.107	156	487	45	50	0.322	25	20	27	23	-50
4	3	3	"PFK0682"	"Ks152_11"	15710	20990	130	120	122	32	94	96	23	54	22	0	135	138	28	81	85	18	94	74	0	0.481	0.491	0.640	0.596	2.749	0.660	0.057	120	439	80	85	-1.054	26	54	28	57	0
4	4	3	"PFK0686"	"Ks155_1"	15900	20990	130	1193	1158	454	93	95	23	100	100	0	735	730	261	82	84	18	99	97	0	1.685	1.644	1.636	1.592	2.273	1.765	0.626	120	422	1753	1713	0.752	1100	653	1065	648	0
4	5	3	"PFA0001"	"A10325_1"	16060	20970	150	112	115	30	96	100	29	35	8	0	90	93	20	84	87	19	25	8	0	2.667	2.111	1.583	1.574	3.730	4.198	0.043	156	464	22	28	1.415	16	6	19	9	-50
4	6	3	"PFA0004"	"A10325_16"	16260	20970	150	103	102	25	97	101	30	12	2	0	91	93	17	84	87	18	28	5	0	0.857	0.556	1.444	1.404	3.665	8.127	0.019	156	540	13	14	-0.222	6	7	5	9	-50
4	7	3	"PFA0008"	"A10325_26"	16480	20990	130	164	166	47	96	98	26	80	56	0	120	120	22	84	87	16	80	55	0	1.889	1.944	1.934	2.034	3.416	3.978	0.167	120	470	104	106	0.918	68	36	70	36	0
4	8	3	"PFA0016"	"A10935_1"	16660	20990	130	2809	2708	1103	97	99	25	100	100	0	3887	3452	1389	86	98	146	98	96	0	0.713	0.776	0.738	0.756	2.467	0.667	0.589	120	441	6513	5977	-0.487	2712	3801	2611	3366	0
4	9	3	"PFA0020"	"A11962_1"	16860	20990	130	154	157	41	96	100	25	83	55	0	155	160	38	85	98	149	2	0	0	0.829	0.813	0.837	0.787	2.617	0.033	0.013	120	427	128	136	-0.271	58	70	61	75	0
4	10	3	"PFA0023"	"A12312_15"	17050	20990	140	557	530	224	93	98	25	95	93	0	521	479	203	84	89	38	92	91	0	1.062	1.106	1.088	1.053	3.499	1.129	0.586	156	483	901	832	0.086	464	437	437	395	0
4	11	3	"PFA0047"	"A14801_11"	17240	20990	130	938	930	407	92	97	23	99	99	0	741	776	290	83	86	20	100	100	0	1.286	1.209	1.253	1.117	2.235	1.435	0.583	120	468	1504	1531	0.363	846	658	838	693	0
4	12	3	"PFA0051"	"A14801_2"	17430	20990	120	497	490	161	92	96	24	99	99	0	364	347	115	81	84	19	99	97	0	1.431	1.496	1.504	1.528	2.140	1.644	0.599	120	474	688	664	0.517	405	283	398	266	0
4	13	3	"PFA0053"	"A14801_24"	17620	20990	130	321	311	101	91	94	23	95	93	0	635	588	203	80	81	14	100	100	0	0.414	0.433	0.389	0.408	2.269	0.353	0.544	120	541	785	728	-1.271	230	555	220	508	0
4	14	3	"PFA0056"	"A14801_31"	17810	20990	80	141	148	56	92	94	23	75	51	0	130	139	35	80	82	15	92	78	0	0.980	0.949	1.103	1.056	2.671	1.660	0.168	52	271	99	115	-0.029	49	50	56	59	0
4	15	3	"PFA0058"	"A14801_37"	17970	20960	150	111	118	34	96	99	27	35	18	0	98	104	28	81	86	20	47	28	0	0.882	0.957	1.274	1.156	3.799	2.064	0.103	156	581	32	45	-0.181	15	17	22	23	-50
4	16	3	"PFA0060"	"A14801_6"	18190	20960	150	106	114	34	94	98	26	33	17	0	97	105	33	81	87	22	42	19	0	0.750	0.833	1.238	1.134	4.059	1.262	0.106	156	493	28	44	-0.415	12	16	20	24	-50
4	17	3	"PFA0083"	"A18792_11"	18340	20950	150	110	112	30	94	97	26	34	13	0	94	96	22	82	86	20	30	13	0	1.333	1.286	1.065	1.289	3.321	2.808	0.060	156	524	28	32	0.415	16	12	18	14	-50
4	18	3	"PFA0087"	"A18792_19"	18590	20990	150	124	134	44	96	101	29	48	24	0	116	117	29	80	86	24	61	34	0	0.778	1.027	0.938	0.959	3.125	1.941	0.170	156	594	64	75	-0.363	28	36	38	37	-50
4	19	3	"PFA0098"	"A20643_1"	18790	20980	110	133	138	47	93	100	30	57	27	0	142	143	48	80	87	26	77	58	0	0.645	0.714	0.731	0.700	4.158	0.774	0.104	80	344	102	108	-0.632	40	62	45	63	0
4	20	3	"PFA0103"	"A21885_19"	18950	20980	140	1733	1524	710	88	92	23	99	98	0	1251	1092	507	79	80	14	96	96	0	1.404	1.418	1.366	1.471	3.587	1.527	0.645	156	416	2817	2449	0.489	1645	1172	1436	1013	0
4	21	3	"PFA0105"	"A21885_20"	19130	20980	140	1100	957	455	89	92	23	96	95	0	815	713	326	77	78	12	94	93	0	1.370	1.365	1.389	1.327	3.144	1.463	0.660	156	466	1749	1504	0.454	1011	738	868	636	0
4	22	3	"PFA0107"	"A21885_9"	19330	20980	140	384	361	157	89	91	22	94	89	0	352	327	134	75	77	12	92	91	0	1.065	1.079	1.107	0.998	2.791	1.154	0.554	156	612	572	524	0.091	295	277	272	252	0
4	1	4	"PFA0130"	"A2546_1"	15340	21160	130	6117	5499	2219	94	97	25	100	100	0	4192	3730	1542	83	93	132	97	96	0	1.466	1.482	1.429	1.426	2.429	1.504	0.641	120	591	10132	9052	0.552	6023	4109	5405	3647	0
4	2	4	"PFA0132"	"A26463_1"	15540	21170	130	170	169	46	96	98	25	80	68	0	170	171	40	82	95	147	8	0	0	0.841	0.820	0.886	0.737	3.034	0.076	0.054	120	482	162	162	-0.250	74	88	73	89	0
4	3	4	"PFA0137"	"A29544_1"	15710	21130	150	101	107	31	96	98	24	30	12	0	95	99	23	83	87	20	35	12	0	0.417	0.688	1.317	1.081	4.306	3.733	0.028	156	496	17	27	-1.263	5	12	11	16	-50
4	4	4	"PFA0145"	"A31914_2"	15910	21170	130	243	236	85	95	114	88	71	32	0	3125	3052	977	84	104	91	100	100	0	0.049	0.048	0.050	0.049	1.787	0.044	0.548	120	432	3189	3109	-4.361	148	3041	141	2968	0
4	5	4	"PFA0147"	"A31914_5"	16110	21170	120	209	203	63	95	97	27	89	77	0	472	468	132	82	86	29	100	100	0	0.292	0.280	0.304	0.260	2.122	0.262	0.508	120	489	504	494	-1.774	114	390	108	386	0
4	6	4	"PFA0149"	"A31914_8"	16300	21160	130	584	577	188	95	97	28	99	97	0	358	344	104	80	83	15	98	96	0	1.759	1.826	1.813	1.788	2.279	1.999	0.552	120	430	767	746	0.815	489	278	482	264	0
4	7	4	"PFC0052"	"C198"	16470	21170	150	113	115	32	98	100	28	28	10	0	100	104	24	82	85	16	52	30	0	0.833	0.773	1.197	1.045	3.762	3.098	0.056	156	412	33	39	-0.263	15	18	17	22	-50
4	8	4	"PFC0057"	"C216"	16660	21150	150	111	114	30	100	103	28	25	10	0	106	113	33	86	98	146	0	0	0	0.550	0.519	0.686	0.711	3.705	0.008	0.001	156	440	31	41	-0.862	11	20	14	27	-50
4	9	4	"PFC0059"	"C222"	16850	21150	150	121	128	38	99	105	29	46	26	0	116	118	31	86	97	137	1	0	0	0.733	0.906	1.166	0.949	4.138	1.592	0.129	156	503	52	61	-0.447	22	30	29	32	-50
4	10	4	"PFC0062"	"C228"	17060	21160	120	353	355	115	93	98	26	97	93	0	160	161	37	83	85	16	95	88	0	3.377	3.359	3.277	3.457	2.254	4.053	0.485	120	419	337	340	1.756	260	77	262	78	0
4	11	4	"PFC0068"	"C237"	17250	21170	120	146	151	40	91	96	25	78	54	0	990	956	248	81	85	19	100	100	0	0.061	0.069	0.069	0.066	1.940	0.060	0.390	120	413	964	935	-4.047	55	909	60	875	0
4	12	4	"PFC0072"	"C244"	17440	21170	130	1317	1206	455	93	95	24	99	99	0	860	835	213	81	84	18	100	100	0	1.571	1.476	1.614	1.286	2.478	1.763	0.640	120	464	2003	1867	0.652	1224	779	1113	754	0
4	13	4	"PFC0092"	"C291"	17630	21170	130	703	659	262	92	94	25	99	96	0	614	623	162	80	81	13	100	100	0	1.144	1.044	1.132	0.884	2.395	1.225	0.635	120	523	1145	1110	0.194	611	534	567	543	0
4	14	4	"PFC0094"	"C296"	17820	21170	130	863	807	323	93	95	25	99	98	0	449	436	114	80	82	14	100	100	0	2.087	2.006	2.070	1.760	2.288	2.641	0.620	120	541	1139	1070	1.061	770	369	714	356	0
4	15	4	"PFC0096"	"C299"	18010	21160	120	181	180	50	93	98	28	89	75	0	133	137	32	80	84	19	90	71	0	1.660	1.526	1.537	1.511	2.600	1.937	0.350	120	508	141	144	0.732	88	53	87	57	0
4	16	4	"PFC0099"	"C302"	18190	21160	130	390	370	129	92	94	23	96	94	0	227	225	75	79	81	16	94	90	0	2.014	1.904	1.851	1.781	2.702	2.162	0.516	120	534	446	424	1.010	298	148	278	146	0
4	17	4	"PFC0101"	"C307"	18380	21160	130	276	270	79	93	93	23	96	92	0	215	212	54	80	83	16	97	95	0	1.356	1.341	1.279	1.253	2.172	1.426	0.540	120	547	318	309	0.439	183	135	177	132	0
4	18	4	"PFC0103"	"C311"	18560	21140	150	101	107	30	93	96	28	26	8	0	85	89	21	80	85	21	19	7	0	1.600	1.556	1.519	1.361	3.906	8.920	0.009	156	648	13	23	0.678	8	5	14	9	-50
4	19	4	"PFC0123"	"C370"	18760	21160	130	916	889	348	90	94	26	100	97	0	501	467	194	78	82	21	94	94	0	1.953	2.054	1.899	1.918	2.418	2.164	0.574	120	514	1249	1188	0.965	826	423	799	389	0
4	20	4	"PFC0125"	"C374"	18950	21160	150	114	115	29	89	92	23	52	21	0	92	94	20	77	79	14	50	23	0	1.667	1.529	1.857	1.778	3.266	5.649	0.024	156	511	40	43	0.737	25	15	26	17	-50
4	21	4	"PFC0127"	"C38"	19140	21170	120	133	139	40	90	92	23	70	48	0	320	318	89	76	77	12	100	99	0	0.176	0.202	0.221	0.190	2.478	0.174	0.270	120	464	287	291	-2.504	43	244	49	242	0
4	22	4	"PFC0129"	"C382"	19330	21160	130	393	378	135	90	92	24	99	96	0	219	214	62	75	77	12	95	95	0	2.104	2.072	2.051	2.044	2.275	2.402	0.564	120	575	447	427	1.073	303	144	288	139	0
4	1	5	"PFC0131"	"C385"	15340	21350	140	298	288	111	96	98	26	88	83	0	230	228	85	84	92	122	58	10	0	1.384	1.333	1.406	1.312	3.033	1.453	0.494	156	695	348	336	0.468	202	146	192	144	0
4	2	5	"PFC0133"	"C387"	15530	21350	140	463	446	199	95	98	25	92	89	0	411	401	169	83	93	136	81	63	0	1.122	1.104	1.120	1.156	3.292	1.154	0.583	156	556	696	669	0.166	368	328	351	318	0
4	3	5	"PFC0149"	"C427"	15730	21350	130	117	120	31	98	110	70	5	0	0	225	227	66	85	99	71	85	47	0	0.136	0.155	0.232	0.219	2.389	0.161	0.128	120	518	159	164	-2.881	19	140	22	142	0
4	4	5	"PFC0151"	"C43"	15870	21290	150	108	191	156	98	133	125	30	22	0	88	233	493	86	131	139	25	21	0	5.000	0.633	1.000	1.241	3.435	0.917	0.536	156	659	12	240	2.322	10	2	93	147	-50
4	5	5	"PFC0153"	"C436"	16110	21350	130	159	164	53	95	129	123	15	0	0	123	125	27	83	123	134	0	0	0	1.600	1.643	1.600	1.683	2.819	1.066	0.377	120	538	104	111	0.678	64	40	69	42	0
4	6	5	"PFC0155"	"C441"	16300	21350	140	1222	1092	518	95	97	24	97	95	0	1106	998	446	82	84	14	96	94	0	1.101	1.088	1.069	0.954	3.761	1.139	0.602	156	448	2151	1913	0.138	1127	1024	997	916	0
4	7	5	"PFC0157"	"C445"	16490	21330	150	119	120	34	99	102	28	35	16	0	96	98	20	84	87	15	41	19	0	1.667	1.500	1.789	1.798	3.247	5.798	0.034	156	473	32	35	0.737	20	12	21	14	-50
4	8	5	"PFC0159"	"C447"	16670	21350	130	667	661	221	103	108	31	98	98	0	568	559	202	86	90	17	99	97	0	1.170	1.180	1.148	1.197	2.157	1.127	0.611	120	520	1046	1031	0.227	564	482	558	473	0
4	9	5	"PFD0373"	"D42243_45"	16870	21340	130	46295	42622	16446	109	113	32	100	100	1	10524	9426	4365	90	94	36	97	94	0	4.426	4.554	4.144	4.057	2.059	5.013	0.624	120	523	56620	51849	2.146	46186	10434	42513	9336	0
4	10	5	"PFD0380"	"D42715_1"	17050	21350	150	168	170	53	105	110	32	68	48	0	120	124	31	88	92	35	48	16	0	1.969	1.806	1.972	1.906	3.358	1.551	0.105	156	528	95	101	0.977	63	32	65	36	-50
4	11	5	"PFD0387"	"D42954_2"	17230	21340	150	124	125	34	99	102	26	47	21	0	103	105	21	84	85	14	57	31	0	1.316	1.238	1.741	1.575	3.315	3.877	0.065	156	507	44	47	0.396	25	19	26	21	-50
4	12	5	"PFD0397"	"D45582_1"	17430	21340	150	117	124	37	96	97	24	48	26	0	99	101	22	83	84	14	53	28	0	1.313	1.556	1.480	1.547	3.303	3.790	0.071	156	558	37	46	0.392	21	16	28	18	-50
4	13	5	"PFD0405"	"D4722_1"	17630	21360	130	265	264	79	91	95	25	96	91	0	293	297	73	81	83	14	100	100	0	0.821	0.801	0.833	0.740	1.946	0.839	0.588	120	523	386	389	-0.285	174	212	173	216	0
4	14	5	"PFD0416"	"D49176_11"	17820	21360	120	244	245	73	91	95	26	96	92	0	977	963	216	81	83	14	100	99	0	0.171	0.175	0.167	0.168	2.008	0.152	0.581	120	399	1049	1036	-2.550	153	896	154	882	0
4	15	5	"PFD0438"	"D49176_65"	17970	21370	150	118	121	36	93	96	25	49	20	0	110	114	32	81	84	17	65	41	0	0.862	0.848	0.961	1.002	3.307	1.811	0.169	156	545	54	61	-0.214	25	29	28	33	-50
4	16	5	"PFD0441"	"D49176_7"	18180	21360	120	168	177	56	93	96	25	89	69	0	1881	1797	436	81	84	17	100	100	0	0.042	0.049	0.045	0.046	2.026	0.041	0.386	120	513	1875	1800	-4.585	75	1800	84	1716	0
4	17	5	"PFD0444"	"D49942_10"	18370	21360	120	1062	977	360	92	92	23	98	97	0	9235	8974	1875	82	83	15	100	100	0	0.106	0.100	0.107	0.097	1.757	0.091	0.676	120	510	10123	9777	-3.238	970	9153	885	8892	0
4	18	5	"PFD0446"	"D49942_3"	18570	21360	120	389	372	127	89	90	22	100	95	0	2354	2261	600	79	81	14	100	100	0	0.132	0.130	0.130	0.117	2.140	0.115	0.637	120	527	2575	2465	-2.923	300	2275	283	2182	0
4	19	5	"PFD0448"	"D49942_6"	18760	21360	120	420	398	153	88	91	23	95	92	0	3002	2952	820	78	79	13	100	100	0	0.114	0.108	0.117	0.108	1.901	0.098	0.632	120	482	3256	3184	-3.139	332	2924	310	2874	0
4	20	5	"PFD0450"	"D49942_9"	18940	21360	120	1226	1265	630	86	90	22	99	98	0	8752	9283	3989	77	78	13	100	100	0	0.131	0.128	0.133	0.135	2.631	0.103	0.580	120	463	9815	10385	-2.928	1140	8675	1179	9206	0
4	21	5	"PFD0482"	"D56400_4"	19130	21360	120	123	127	38	89	91	22	60	39	0	151	149	30	77	79	13	98	95	0	0.459	0.528	0.541	0.489	2.773	0.756	0.191	120	495	108	110	-1.122	34	74	38	72	0
4	22	5	"PFD0484"	"D56470_2"	19330	21360	120	140	145	38	91	92	24	78	50	0	248	253	58	77	78	12	100	99	0	0.287	0.307	0.312	0.298	2.140	0.289	0.281	120	528	220	230	-1.803	49	171	54	176	0
4	1	6	"PFD0487"	"D56950_2"	15340	21540	130	2081	1952	590	95	97	24	100	100	0	1527	1418	478	85	86	15	97	97	0	1.377	1.393	1.373	1.374	2.217	1.432	0.669	120	607	3428	3190	0.462	1986	1442	1857	1333	0
4	2	6	"PFD0490"	"D5782_1"	15530	21540	130	1349	1342	463	97	101	29	100	100	0	651	640	218	85	88	17	97	96	0	2.212	2.243	2.215	2.139	1.917	2.416	0.640	120	576	1818	1800	1.145	1252	566	1245	555	0
4	3	6	"PFD0508"	"D6287_1"	15740	21550	110	137	140	38	96	102	30	67	26	0	140	149	33	85	88	19	95	77	0	0.745	0.688	0.758	0.686	2.867	1.142	0.168	80	405	96	108	-0.424	41	55	44	64	0
4	4	6	"PFD0510"	"D6287_13"	15900	21540	150	113	118	32	97	129	120	1	0	0	104	109	27	85	127	136	0	0	0	0.842	0.875	1.259	1.180	3.335	0.673	0.316	156	629	35	45	-0.248	16	19	21	24	-50
4	5	6	"PFD0529"	"D6287_55"	16090	21540	120	144	146	38	92	94	23	80	57	0	434	435	98	82	83	13	100	100	0	0.148	0.153	0.159	0.148	1.948	0.131	0.328	120	447	404	407	-2.759	52	352	54	353	0
4	6	6	"PFD0532"	"D6287_61"	16270	21520	150	116	122	38	95	97	24	46	23	0	113	116	30	83	86	16	67	46	0	0.700	0.818	0.949	0.864	4.115	1.322	0.094	156	562	51	60	-0.515	21	30	27	33	-50
4	7	6	"PFD0536"	"D6287_69"	16480	21540	120	127	132	34	97	100	26	54	30	0	155	160	33	87	91	17	97	90	0	0.441	0.479	0.555	0.519	2.636	0.682	0.119	120	509	98	108	-1.181	30	68	35	73	0
4	8	6	"PFD0538"	"D6287_70"	16670	21540	130	348	333	101	101	106	29	95	93	0	245	245	58	91	94	19	98	98	0	1.604	1.506	1.571	1.376	2.470	1.817	0.545	120	526	401	386	0.682	247	154	232	154	0
4	9	6	"PFD0549"	"D64289_1"	16860	21540	130	59142	51994	17564	113	116	32	100	100	14	35484	31755	9139	96	100	36	100	100	0	1.668	1.639	1.674	1.533	2.231	1.854	0.707	120	539	94417	83540	0.738	59029	35388	51881	31659	0
4	10	6	"PFD0558"	"D65681_2"	17050	21540	120	512	513	236	110	113	30	94	90	0	450	456	153	91	95	21	99	99	0	1.120	1.104	1.153	0.915	2.696	1.287	0.578	120	463	761	768	0.163	402	359	403	365	0
4	11	6	"PFE0558"	"E49_1"	17240	21540	130	455	425	150	102	103	27	97	92	0	275	272	71	86	88	16	100	100	0	1.868	1.737	1.836	1.548	2.421	2.220	0.573	120	524	542	509	0.901	353	189	323	186	0
4	12	6	"PFE0562"	"E5006_5"	17430	21540	130	2134	1900	732	99	101	26	99	99	0	1654	1597	424	85	86	15	100	100	0	1.297	1.191	1.289	1.031	2.483	1.331	0.659	120	546	3604	3313	0.375	2035	1569	1801	1512	0
4	13	6	"PFE0565"	"E5141_1"	17620	21540	130	964	871	326	95	99	27	100	95	0	677	644	162	83	86	15	99	99	0	1.463	1.383	1.474	1.165	2.450	1.647	0.644	120	554	1463	1337	0.549	869	594	776	561	0
4	14	6	"PFE0569"	"E517_1"	17810	21540	120	644	612	221	90	93	23	97	97	0	508	497	138	83	85	15	99	99	0	1.304	1.261	1.280	1.151	2.546	1.387	0.671	120	420	979	936	0.382	554	425	522	414	0
4	15	6	"PFE0579"	"E5479_3"	17990	21540	130	1167	1129	479	93	96	24	99	98	0	1156	1134	369	83	85	16	100	100	0	1.001	0.986	1.083	0.859	2.534	1.056	0.583	120	452	2147	2087	0.001	1074	1073	1036	1051	0
4	16	6	"PFE0585"	"E598_1"	18190	21540	130	7043	7058	3428	94	97	26	100	100	0	20868	21079	7757	83	85	17	100	100	0	0.334	0.332	0.367	0.317	2.043	0.289	0.601	120	519	27734	27960	-1.581	6949	20785	6964	20996	0
4	17	6	"PFE0608"	"E714_7"	18380	21540	120	173	173	56	92	94	25	82	66	0	188	186	49	83	85	16	95	91	0	0.771	0.786	0.764	0.753	2.496	0.899	0.323	120	468	186	184	-0.374	81	105	81	103	0
4	18	6	"PFE0610"	"E7279_2"	18570	21540	130	790	763	263	92	93	24	99	97	0	605	600	145	81	83	16	100	99	0	1.332	1.293	1.321	1.173	2.415	1.454	0.697	120	523	1222	1190	0.414	698	524	671	519	0
4	19	6	"PFE0613"	"E7418_1"	18760	21540	130	301	290	105	91	94	24	94	85	0	270	262	63	78	81	14	98	98	0	1.094	1.082	1.188	1.013	2.422	1.330	0.515	120	495	402	383	0.129	210	192	199	184	0
4	20	6	"PFE0616"	"E7745_1"	18950	21540	120	159	168	49	87	91	23	91	75	0	135	134	32	77	80	20	87	66	0	1.241	1.421	1.529	1.444	2.176	1.940	0.330	120	465	130	138	0.312	72	58	81	57	0
4	21	6	"PFE0619"	"E7861_3"	19140	21540	120	417	422	174	88	92	24	95	92	0	418	417	126	77	80	20	99	98	0	0.965	0.982	0.983	0.867	2.946	1.083	0.546	120	465	670	674	-0.052	329	341	334	340	0
4	22	6	"PFE0623"	"E8100_2"	19330	21540	120	1631	1481	613	91	93	23	100	100	0	2467	2293	824	78	79	13	100	100	0	0.645	0.628	0.641	0.595	2.757	0.582	0.661	120	484	3929	3605	-0.633	1540	2389	1390	2215	0
4	1	7	"PFE0649"	"E8914_2"	15330	21720	130	575	565	198	97	100	26	97	93	0	455	424	147	86	88	20	95	95	0	1.295	1.385	1.287	1.254	2.819	1.449	0.578	120	642	847	806	0.373	478	369	468	338	0
4	2	7	"PFE0654"	"E9225_1"	15530	21730	130	118	128	40	97	99	25	42	25	0	880	908	258	84	87	16	100	99	0	0.026	0.038	0.044	0.045	2.319	0.028	0.110	120	566	817	855	-5.244	21	796	31	824	0
4	3	7	"PFE0657"	"E9299_3"	15730	21720	120	142	144	41	94	97	26	68	42	0	137	141	29	84	87	17	92	77	0	0.906	0.877	0.974	0.891	3.479	1.462	0.190	120	429	101	107	-0.143	48	53	50	57	0
4	4	7	"PFE0659"	"E9299_6"	15910	21720	130	1628	1479	583	92	95	25	100	100	0	2197	1935	722	84	85	15	99	98	0	0.727	0.749	0.726	0.713	3.088	0.685	0.565	120	413	3649	3238	-0.460	1536	2113	1387	1851	0
4	5	7	"PFE0663"	"E9475_1"	16110	21730	130	394	375	141	91	95	25	91	90	0	1149	1120	291	83	84	14	100	100	0	0.284	0.274	0.282	0.254	2.050	0.256	0.591	120	463	1369	1321	-1.815	303	1066	284	1037	0
4	6	7	"PFE0668"	"E9987_1"	16290	21730	120	214	220	79	94	97	24	86	84	0	554	556	194	85	88	16	100	100	0	0.256	0.268	0.273	0.262	2.074	0.236	0.489	120	458	589	597	-1.967	120	469	126	471	0
4	7	7	"PFF0025"	"F10660_2"	16480	21720	130	546	538	153	96	99	26	100	100	0	402	378	123	86	89	15	93	91	0	1.424	1.514	1.466	1.601	2.423	1.504	0.621	120	511	766	734	0.510	450	316	442	292	0
4	8	7	"PFF0029"	"F10730_3"	16670	21720	130	1010	959	322	98	101	26	100	100	0	910	845	336	88	91	17	95	94	0	1.109	1.137	1.067	1.081	2.382	1.105	0.641	120	507	1734	1618	0.150	912	822	861	757	0
4	9	7	"PFF0032"	"F10872_1"	16860	21720	130	370	348	103	101	105	27	97	92	0	532	483	172	89	93	20	95	94	0	0.607	0.627	0.607	0.607	2.536	0.532	0.586	120	523	712	641	-0.720	269	443	247	394	0
4	10	7	"PFF0035"	"F10935_2"	17050	21720	130	3551	3276	1316	101	105	31	100	100	0	3676	3238	1412	89	93	21	96	95	0	0.962	1.008	0.970	0.933	2.827	0.948	0.622	120	518	7037	6324	-0.056	3450	3587	3175	3149	0
4	11	7	"PFF0038"	"F10949_3"	17230	21720	130	948	916	263	101	103	30	100	100	0	735	692	249	88	91	19	92	91	0	1.309	1.349	1.321	1.276	2.000	1.299	0.636	120	457	1494	1419	0.389	847	647	815	604	0
4	12	7	"PFF0040"	"F10953_1"	17430	21730	130	2778	2746	1373	100	103	28	99	98	0	7750	7840	2985	86	88	19	100	100	0	0.349	0.341	0.382	0.321	2.367	0.307	0.603	120	518	10342	10400	-1.517	2678	7664	2646	7754	0
4	13	7	"PFF0668"	"F310_1"	17630	21730	110	130	138	42	98	101	27	55	35	0	154	156	31	85	87	20	95	87	0	0.464	0.563	0.559	0.518	2.780	0.700	0.108	80	430	101	111	-1.109	32	69	40	71	0
4	14	7	"PFF0671"	"F31319_2"	17810	21720	130	3344	3050	1022	94	98	25	100	100	0	1666	1503	546	83	85	15	95	95	0	2.053	2.082	1.979	1.856	2.006	2.331	0.646	120	527	4833	4376	1.038	3250	1583	2956	1420	0
4	15	7	"PFF0680"	"F31855_1"	18000	21720	130	271	273	92	94	97	25	93	90	0	229	224	64	82	84	15	97	95	0	1.204	1.261	1.167	1.139	2.414	1.405	0.474	120	511	324	321	0.268	177	147	179	142	0
4	16	7	"PFF0682"	"F32050_1"	18180	21720	130	740	693	235	95	98	26	99	99	0	389	375	132	81	84	16	95	93	0	2.094	2.034	1.917	2.023	2.844	2.291	0.587	120	538	953	892	1.066	645	308	598	294	0
4	17	7	"PFF0686"	"F32122_1"	18380	21720	130	2411	2276	669	93	96	25	100	100	0	1969	1791	663	82	85	16	97	95	0	1.228	1.277	1.211	1.306	2.323	1.221	0.679	120	524	4205	3892	0.297	2318	1887	2183	1709	0
4	18	7	"PFF0693"	"F32325_1"	18570	21730	120	204	201	71	92	94	22	85	77	0	1067	1022	289	82	83	14	99	99	0	0.114	0.116	0.121	0.105	2.343	0.105	0.470	120	465	1097	1049	-3.137	112	985	109	940	0
4	19	7	"PFF0715"	"F33346_1"	18760	21720	130	396	386	143	93	95	24	95	91	0	453	446	162	80	82	13	95	94	0	0.812	0.801	0.778	0.759	3.002	0.768	0.580	120	509	676	659	-0.300	303	373	293	366	0
4	20	7	"PFF0719"	"F33441_1"	18940	21720	120	1841	1694	650	91	94	26	100	100	0	2990	2743	915	78	81	20	99	99	0	0.601	0.602	0.610	0.574	2.767	0.553	0.661	120	476	4662	4268	-0.735	1750	2912	1603	2665	0
4	21	7	"PFF0722"	"F33612_1"	19140	21720	130	640	615	202	89	93	25	100	100	0	437	409	140	77	80	21	94	92	0	1.531	1.584	1.476	1.514	2.347	1.681	0.587	120	502	911	858	0.614	551	360	526	332	0
4	22	7	"PFF0725"	"F33675_1"	19320	21720	120	313	316	92	90	92	22	99	96	0	179	181	53	77	79	13	92	90	0	2.186	2.173	1.979	1.942	2.096	2.505	0.471	120	471	325	330	1.128	223	102	226	104	0
4	1	8	"PFF0728"	"F33814_1"	15250	21900	150	107	115	42	96	101	30	30	16	0	88	94	24	85	89	21	21	10	0	3.667	2.111	2.167	2.089	3.696	3.061	0.073	156	959	14	28	1.874	11	3	19	9	-50
4	2	8	"PFF0734"	"F34109_1"	15530	21910	130	174	181	52	100	104	31	82	60	0	175	182	49	86	91	22	90	85	0	0.831	0.844	0.846	0.867	2.485	0.995	0.334	120	626	163	177	-0.266	74	89	81	96	0
4	3	8	"PFF0764"	"F35293_1"	15730	21910	130	314	300	110	96	97	25	91	88	0	408	396	99	86	89	17	100	100	0	0.677	0.658	0.686	0.642	2.028	0.718	0.568	120	457	540	514	-0.563	218	322	204	310	0
4	4	8	"PFF0773"	"F35453_1"	15880	21880	150	114	116	31	96	100	28	37	12	0	92	98	24	87	91	20	28	14	0	3.600	1.818	1.636	1.575	3.611	3.435	0.054	156	563	23	31	1.848	18	5	20	11	-50
4	5	8	"PFF0777"	"F35590_1"	16110	21890	150	114	114	32	95	99	27	37	12	0	104	106	26	85	89	18	50	26	0	1.000	0.905	1.337	1.214	4.398	3.214	0.037	156	581	38	40	0.000	19	19	19	21	-50
4	6	8	"PFF0781"	"F35756_2"	16290	21910	130	1452	1328	523	95	96	24	99	97	0	1439	1377	368	83	86	14	100	100	0	1.001	0.953	1.025	0.844	2.552	1.046	0.656	120	465	2713	2527	0.001	1357	1356	1233	1294	0
4	7	8	"PFF0784"	"F35756_5"	16480	21900	130	1696	1634	485	96	99	26	100	100	0	849	796	318	85	87	15	95	93	0	2.094	2.163	2.037	2.231	2.307	2.171	0.606	120	519	2364	2249	1.066	1600	764	1538	711	0
4	8	8	"PFF0788"	"F35774_1"	16670	21900	130	3886	3648	1202	98	101	26	100	100	0	3073	2846	1159	86	89	16	94	93	0	1.268	1.286	1.232	1.212	2.138	1.201	0.647	120	526	6775	6310	0.343	3788	2987	3550	2760	0
4	9	8	"PFF0818"	"F36648_1"	16860	21910	130	897	849	333	98	100	24	100	98	0	821	809	236	86	88	15	100	100	0	1.087	1.039	1.123	0.933	2.581	1.136	0.643	120	555	1534	1474	0.120	799	735	751	723	0
4	10	8	"PFF0821"	"F3666_3"	17060	21910	110	222	217	64	96	99	29	91	82	0	178	181	42	84	87	17	100	96	0	1.340	1.247	1.333	1.170	2.220	1.679	0.410	80	478	220	218	0.423	126	94	121	97	0
4	11	8	"PFF0823"	"F36721_3"	17250	21880	150	120	125	39	97	99	28	44	23	0	114	118	33	85	88	18	62	40	0	0.793	0.848	1.122	0.980	3.092	1.783	0.079	156	571	52	61	-0.334	23	29	28	33	-50
4	12	8	"PFF0825"	"F36734_1"	17430	21900	120	433	438	117	97	99	27	99	99	0	179	175	45	84	86	16	90	87	0	3.537	3.747	3.654	3.947	2.032	4.012	0.522	120	434	431	432	1.822	336	95	341	91	0
4	13	8	"PFF0827"	"F36803_1"	17620	21900	120	533	514	182	97	100	25	98	96	0	427	412	126	82	86	20	96	95	0	1.264	1.264	1.258	1.217	2.854	1.380	0.608	120	490	781	747	0.338	436	345	417	330	0
4	14	8	"PFF0831"	"F37098_2"	17810	21910	120	373	382	168	97	99	26	91	86	0	1489	1435	448	83	85	19	100	100	0	0.196	0.211	0.224	0.198	2.115	0.189	0.541	120	504	1682	1637	-2.349	276	1406	285	1352	0
4	15	8	"PFF1472"	"F58335_1"	18000	21910	130	614	621	262	95	98	24	97	95	0	505	534	148	82	84	15	100	100	0	1.227	1.164	1.318	1.030	2.314	1.418	0.597	120	541	942	978	0.295	519	423	526	452	0
4	16	8	"PFF1476"	"F58487_1"	18200	21900	100	147	153	44	93	96	24	73	55	0	138	139	29	81	84	16	93	80	0	0.947	1.034	1.091	0.984	2.763	2.106	0.146	80	359	111	118	-0.078	54	57	60	58	0
4	17	8	"PFF1492"	"F58910_1"	18380	21900	130	518	517	159	92	94	23	100	100	0	339	330	109	81	83	15	95	92	0	1.651	1.707	1.590	1.707	2.147	1.735	0.616	120	516	684	674	0.723	426	258	425	249	0
4	18	8	"PFF1495"	"F59075_2"	18570	21900	130	255	258	75	90	93	23	97	96	0	191	194	65	82	83	14	90	89	0	1.514	1.500	1.453	1.580	2.797	1.511	0.454	120	526	274	280	0.598	165	109	168	112	0
4	19	8	"PFF1497"	"F5910_2"	18770	21910	120	587	557	210	92	95	24	99	96	0	11309	10901	2786	83	84	15	100	100	0	0.044	0.043	0.047	0.047	1.544	0.038	0.638	120	459	11721	11283	-4.503	495	11226	465	10818	0
4	20	8	"PFF1499"	"F59139_2"	18950	21910	130	7115	6234	2500	93	97	27	100	100	0	5191	4988	1174	81	84	15	100	100	0	1.374	1.251	1.375	1.059	2.710	1.434	0.690	120	490	12132	11048	0.459	7022	5110	6141	4907	0
4	21	8	"PFF1536"	"F6061_1"	19130	21900	120	155	155	52	89	94	25	74	55	0	296	290	72	79	81	15	99	99	0	0.304	0.313	0.332	0.279	2.377	0.287	0.355	120	486	283	277	-1.717	66	217	66	211	0
4	22	8	"PFF1543"	"F607_1"	19330	21890	120	116	122	36	87	90	22	60	35	0	110	117	92	76	78	13	78	55	0	0.853	0.854	1.076	1.047	3.572	0.168	0.028	120	510	63	76	-0.229	29	34	35	41	0
4	1	9	"PFF1546"	"F61052_1"	15350	22100	110	125	127	38	97	102	30	47	16	0	121	125	27	86	90	20	73	37	0	0.800	0.769	1.138	1.038	2.679	2.217	0.057	80	460	63	69	-0.322	28	35	30	39	0
4	2	9	"PFF1550"	"F61158_1"	15530	22100	140	1006	959	390	96	100	26	96	94	0	550	511	207	87	90	18	92	92	0	1.965	2.035	2.174	2.001	2.943	2.214	0.694	156	527	1373	1287	0.975	910	463	863	424	0
4	3	9	"PFF1556"	"F61469_1"	15720	22100	120	138	142	40	95	98	25	66	44	0	352	346	85	85	88	17	99	99	0	0.161	0.180	0.208	0.178	2.532	0.143	0.215	120	359	310	308	-2.634	43	267	47	261	0
4	4	9	"PFF1560"	"F61859_2"	15870	22110	150	98	103	26	98	102	31	15	3	0	88	89	16	87	95	41	3	0	0	0.000	2.500	1.588	1.795	4.069	16.847	0.004	156	575	1	7	Error	0	1	5	2	-50
4	5	9	"PFF1588"	"F6265_1"	16110	22090	120	1760	1594	537	97	100	26	100	100	0	1549	1403	447	85	87	16	99	98	0	1.136	1.136	1.142	1.086	2.511	1.167	0.686	120	508	3127	2815	0.184	1663	1464	1497	1318	0
4	6	9	"PFF1595"	"F62846_1"	16300	22090	130	1088	1030	309	94	96	24	100	100	0	671	639	229	84	86	14	94	94	0	1.693	1.686	1.555	1.693	2.135	1.692	0.639	120	433	1581	1491	0.760	994	587	936	555	0
4	7	9	"PFF1604"	"F63188_2"	16490	22090	130	5122	4811	1478	93	96	23	100	100	0	2742	2484	869	85	87	15	99	98	0	1.893	1.967	1.846	1.910	2.055	2.123	0.712	120	445	7686	7117	0.920	5029	2657	4718	2399	0
4	8	9	"PFF1607"	"F63326_1"	16690	22090	120	169	180	54	94	97	24	85	76	0	152	155	42	86	88	16	87	83	0	1.136	1.246	1.243	1.221	2.554	1.464	0.357	120	430	141	155	0.184	75	66	86	69	0
4	9	9	"PFF1610"	"F63399_1"	16860	22090	130	6450	6246	1616	97	99	24	100	100	0	4518	4144	1345	86	88	15	97	95	0	1.433	1.515	1.433	1.456	1.722	1.513	0.721	120	510	10785	10207	0.519	6353	4432	6149	4058	0
4	10	9	"PFF1614"	"F63448_3"	17070	22100	100	134	137	31	96	98	24	66	30	0	124	128	29	84	86	14	87	71	0	0.950	0.932	0.917	0.895	2.996	1.367	0.086	80	424	78	85	-0.074	38	40	41	44	0
4	11	9	"PFF1654"	"F64738_1"	17250	22090	120	846	803	236	95	97	24	100	99	0	697	663	229	84	86	18	95	95	0	1.225	1.223	1.181	1.333	2.699	1.217	0.683	120	553	1364	1287	0.293	751	613	708	579	0
4	12	9	"PFF1656"	"F64738_5"	17440	22090	120	482	458	150	91	96	26	97	97	0	354	346	108	82	85	15	97	96	0	1.438	1.390	1.445	1.313	2.463	1.507	0.582	120	540	663	631	0.524	391	272	367	264	0
4	13	9	"PFF1659"	"F64888_1"	17630	22090	120	148	148	41	91	96	25	78	59	0	133	134	30	81	84	15	88	73	0	1.096	1.075	1.176	1.128	2.661	1.635	0.178	120	523	109	110	0.132	57	52	57	53	0
4	14	9	"PFF1666"	"F65043_1"	17800	22090	110	245	240	72	93	96	26	93	91	0	1040	1004	253	82	101	117	100	100	0	0.159	0.159	0.148	0.142	1.962	0.128	0.524	80	449	1110	1069	-2.656	152	958	147	922	0
4	15	9	"PFF1668"	"F65043_4"	18000	22090	120	322	324	116	94	97	26	95	87	0	578	534	167	82	101	119	93	86	0	0.460	0.509	0.511	0.460	2.610	0.441	0.557	120	432	724	682	-1.121	228	496	230	452	0
4	16	9	"PFF1673"	"F65467_1"	18190	22070	150	120	121	36	94	96	24	51	18	0	101	106	29	81	84	16	55	34	0	1.300	1.080	1.278	1.222	3.487	2.249	0.061	156	600	46	52	0.379	26	20	27	25	-50
4	17	9	"PFI0337"	"I3634_1"	18390	22090	120	1385	1267	513	94	97	40	99	97	0	1021	930	322	81	84	18	100	98	0	1.373	1.382	1.470	1.280	3.104	1.517	0.643	120	495	2231	2022	0.458	1291	940	1173	849	0
4	18	9	"PFI0339"	"I3665_1"	18590	22090	130	666	622	246	92	96	40	95	91	0	385	371	105	81	84	19	98	98	0	1.888	1.828	1.797	1.584	2.413	2.232	0.640	120	532	878	820	0.917	574	304	530	290	0
4	19	9	"PFI0341"	"I3767_1"	18780	22090	130	800	734	307	91	94	23	96	95	0	517	505	105	81	83	15	100	100	0	1.626	1.517	1.561	1.207	2.740	1.920	0.655	120	390	1145	1067	0.701	709	436	643	424	0
4	20	9	"PFI0347"	"I398_3"	18920	22100	150	104	107	35	89	93	25	34	13	0	83	85	17	79	82	15	22	7	0	3.750	3.000	2.178	1.901	4.445	14.484	0.008	156	545	19	24	1.907	15	4	18	6	-50
4	21	9	"PFI0352"	"I4167_1"	19160	22090	120	1060	974	393	88	92	25	99	99	0	861	778	292	79	81	14	97	96	0	1.243	1.268	1.260	1.117	2.657	1.348	0.620	120	496	1754	1585	0.314	972	782	886	699	0
4	22	9	"PFI0354"	"I4179_1"	19330	22090	130	845	810	284	87	90	23	100	99	0	859	796	285	77	79	13	96	95	0	0.969	1.006	0.990	0.941	2.314	0.951	0.654	120	570	1540	1442	-0.045	758	782	723	719	0
4	1	10	"PFI0375"	"I4688_1"	15350	22270	140	252	248	70	94	98	26	98	95	0	182	182	46	87	90	21	92	89	0	1.663	1.621	1.589	1.667	2.270	1.826	0.477	156	671	253	249	0.734	158	95	154	95	0
4	2	10	"PFI0378"	"I4719_5"	15530	22260	110	181	182	52	93	97	25	85	77	0	543	526	151	88	94	27	100	100	0	0.193	0.203	0.185	0.178	2.509	0.151	0.400	80	370	543	527	-2.370	88	455	89	438	0
4	3	10	"PFI0380"	"I4730_1"	15720	22270	120	505	476	207	95	98	24	90	86	0	691	640	234	86	90	26	100	100	0	0.678	0.688	0.695	0.618	3.330	0.666	0.512	120	409	1015	935	-0.561	410	605	381	554	0
4	4	10	"PFI0383"	"I4780_1"	15880	22260	110	541	541	184	96	99	31	98	97	0	408	414	127	86	94	50	95	93	0	1.382	1.357	1.320	1.352	2.274	1.462	0.541	80	344	767	773	0.467	445	322	445	328	0
4	5	10	"PFI0386"	"I4862_1"	16080	22260	120	313	314	92	95	99	29	95	93	0	380	361	118	86	92	42	92	90	0	0.741	0.796	0.732	0.804	2.475	0.760	0.662	120	528	512	494	-0.431	218	294	219	275	0
4	6	10	"PFI0393"	"I4989_1"	16280	22260	120	1569	1515	479	94	97	24	98	97	0	1712	1575	492	85	87	16	97	95	0	0.907	0.954	0.952	0.955	3.045	0.948	0.742	120	458	3102	2911	-0.141	1475	1627	1421	1490	0
4	7	10	"PFI0428"	"I601_1"	16460	22230	150	109	112	28	93	95	24	36	13	0	95	98	23	85	87	15	39	20	0	1.600	1.462	1.275	1.368	3.189	3.586	0.051	156	588	26	32	0.678	16	10	19	13	-50
4	8	10	"PFI0430"	"I6032_2"	16650	22260	120	2137	2024	801	90	93	23	100	99	0	1762	1665	747	84	86	15	95	93	0	1.220	1.223	1.236	1.280	3.265	1.212	0.707	120	487	3725	3515	0.287	2047	1678	1934	1581	0
4	9	10	"PFI0434"	"I607_1"	16850	22260	120	1147	1154	459	93	96	26	98	96	0	622	592	212	84	86	15	94	93	0	1.959	2.089	2.087	1.839	2.793	2.370	0.695	120	401	1592	1569	0.970	1054	538	1061	508	0
4	10	10	"PFI0439"	"I6174_2"	17030	22260	110	1076	1076	194	95	98	24	100	100	0	569	565	112	85	87	15	100	100	0	2.027	2.044	1.978	2.100	1.493	2.175	0.701	80	413	1465	1461	1.019	981	484	981	480	0
4	11	10	"PFI0441"	"I6204_2"	17190	22310	150	89	91	21	95	97	24	11	1	0	81	82	13	86	88	18	6	0	0	1.200	1.000	1.838	1.484	3.401	3.608	0.019	156	550	-11	-8	0.263	-6	-5	-4	-4	-50
4	12	10	"PFI0443"	"I6356_1"	17380	22310	150	93	95	26	92	95	24	17	5	0	81	83	14	82	85	17	10	2	0	-1.000	3.000	1.732	1.609	4.149	0.080	0.003	156	570	0	4	Error	1	-1	3	1	-50
4	13	10	"PFI0469"	"I7030_1"	17620	22320	150	90	93	24	92	95	24	12	3	0	81	83	13	81	82	14	15	4	0	100000.000	0.500	1.887	1.791	4.026	0.033	0.001	156	660	-2	3	16.610	-2	0	1	2	-50
4	14	10	"PFI0471"	"I7085_1"	17760	22310	150	90	92	22	92	94	23	15	3	0	78	79	11	80	89	84	0	0	0	1.000	0.000	1.899	1.768	3.206	121.137	0.000	156	639	-4	-1	0.000	-2	-2	0	-1	-50
4	15	10	"PFI0473"	"I7097_2"	17970	22250	150	90	93	25	92	94	25	14	4	0	82	81	13	81	93	94	0	0	0	-2.000	100000.000	1.732	1.498	3.904	10.498	0.009	156	701	-1	1	Error	-2	1	1	0	-50
4	16	10	"PFI0475"	"I7106_1"	18170	22260	100	118	118	24	93	94	23	52	16	0	127	128	25	81	84	16	88	70	0	0.543	0.532	0.613	0.570	2.838	0.865	0.079	80	454	71	72	-0.880	25	46	25	47	0
4	17	10	"PFI0481"	"I7243_1"	18360	22260	100	335	338	79	92	94	23	100	100	0	155	158	34	81	83	14	95	88	0	3.284	3.195	2.942	3.466	1.995	3.592	0.546	80	447	317	323	1.715	243	74	246	77	0
4	18	10	"PFI0484"	"I7365_3"	18540	22260	110	1301	1271	246	92	94	23	100	100	0	743	711	216	80	85	49	95	93	0	1.824	1.868	1.690	1.900	1.736	1.934	0.687	80	495	1872	1810	0.867	1209	663	1179	631	0
4	19	10	"PFJ0441"	"J490_1"	18740	22270	120	228	232	82	91	94	23	92	90	0	772	774	190	79	84	47	99	98	0	0.198	0.203	0.200	0.191	1.813	0.193	0.609	120	549	830	836	-2.339	137	693	141	695	0
4	20	10	"PFJ0443"	"J504_1"	18930	22270	120	813	788	278	87	91	24	94	94	0	553	539	158	77	80	13	98	97	0	1.525	1.517	1.556	1.492	2.560	1.710	0.657	120	479	1202	1163	0.609	726	476	701	462	0
4	21	10	"PFJ0445"	"J504_5"	19120	22270	120	418	403	162	88	91	24	93	89	0	547	520	172	77	79	13	99	97	0	0.702	0.711	0.752	0.672	2.346	0.710	0.657	120	517	800	758	-0.510	330	470	315	443	0
4	22	10	"PFJ0448"	"J50_1"	19310	22270	120	19671	18391	6813	88	92	24	100	100	0	11908	11095	3572	78	80	13	100	100	0	1.655	1.661	1.715	1.463	3.412	1.848	0.711	120	568	31413	29320	0.727	19583	11830	18303	11017	0
4	1	11	"PFJ0450"	"J512_2"	15320	22440	110	5180	5181	1321	95	98	25	100	100	0	3792	3456	1246	88	97	108	93	92	0	1.373	1.510	1.425	1.678	2.261	1.413	0.754	80	532	8789	8454	0.457	5085	3704	5086	3368	0
4	2	11	"PFJ0452"	"J53_1"	15510	22440	100	125	153	89	95	98	29	50	32	0	128	165	133	87	96	76	23	11	0	0.732	0.744	0.728	0.775	4.133	0.450	0.197	80	479	71	136	-0.451	30	41	58	78	0
4	3	11	"PFJ0477"	"J53_50"	15710	22460	120	198	202	60	96	99	28	91	79	0	406	410	74	86	90	35	100	100	0	0.319	0.327	0.314	0.275	2.293	0.301	0.457	120	565	422	430	-1.650	102	320	106	324	0
4	4	11	"PFJ0479"	"J53_52"	15890	22450	120	943	892	327	95	97	24	99	98	0	700	667	266	86	91	37	90	88	0	1.381	1.372	1.381	1.522	3.109	1.412	0.707	120	523	1462	1378	0.466	848	614	797	581	0
4	5	11	"PFJ0483"	"J53_56"	16090	22470	150	97	94	22	94	96	23	10	2	0	83	85	15	85	88	16	13	3	0	-1.500	0.000	2.000	1.425	4.034	0.021	0.000	156	644	1	0	Error	3	-2	0	0	-50
4	6	11	"PFJ0485"	"J53_60"	16280	22450	110	369	376	84	94	97	25	100	100	0	900	876	184	84	87	16	100	100	0	0.337	0.356	0.358	0.355	1.620	0.302	0.642	80	487	1091	1074	-1.569	275	816	282	792	0
4	7	11	"PFJ0488"	"J541_1"	16470	22460	110	256	253	65	94	97	27	96	92	0	612	618	93	85	87	16	100	100	0	0.307	0.298	0.318	0.280	1.779	0.280	0.563	80	439	689	692	-1.702	162	527	159	533	0
4	8	11	"PFJ0490"	"J541_4"	16620	22490	150	89	93	25	91	94	25	17	5	0	79	81	13	82	85	15	9	1	0	0.667	-2.000	2.108	1.957	3.391	0.013	0.000	156	619	-5	1	-0.585	-2	-3	2	-1	-50
4	9	11	"PFJ0511"	"J58_3"	16840	22420	150	93	95	21	91	94	24	14	2	0	84	85	16	82	84	15	19	5	0	1.000	1.333	1.423	1.241	3.935	0.039	0.001	156	714	4	7	0.000	2	2	4	3	-50
4	10	11	"PFJ0515"	"J6186_1"	17020	22460	80	125	131	58	95	97	24	57	23	0	118	121	29	85	86	16	69	50	0	0.909	1.000	1.030	1.135	4.952	4.424	0.037	52	313	63	72	-0.138	30	33	36	36	0
4	11	11	"PFJ0518"	"J634_1"	17220	22420	150	92	93	21	95	97	24	10	0	0	81	84	15	83	86	18	10	1	0	1.500	-2.000	1.254	1.296	3.396	0.014	0.000	156	541	-5	-1	0.585	-3	-2	-2	1	-50
4	12	11	"PFJ0520"	"J63_1"	17380	22500	150	92	94	25	95	97	25	13	3	0	80	82	13	82	84	14	11	1	0	1.500	100000.000	2.056	1.812	3.625	0.061	0.005	156	448	-5	-1	0.585	-3	-2	-1	0	-50
4	13	11	"PFJ0522"	"J63_4"	17570	22500	150	91	93	26	95	96	25	12	4	0	81	82	12	82	83	15	10	1	0	4.000	100000.000	1.528	1.512	3.007	0.078	0.011	156	469	-5	-2	2.000	-4	-1	-2	0	-50
4	14	11	"PFJ0525"	"J647_1"	17810	22470	110	700	701	132	94	95	23	100	100	0	578	527	160	81	82	14	95	95	0	1.219	1.361	1.292	1.599	2.607	1.285	0.712	80	353	1103	1053	0.286	606	497	607	446	0
4	15	11	"PFJ0544"	"J687_1"	18000	22480	120	429	416	126	92	93	23	98	95	0	332	323	86	81	82	14	97	96	0	1.343	1.339	1.426	1.180	2.529	1.501	0.601	120	565	588	566	0.425	337	251	324	242	0
4	16	11	"PFJ0548"	"J697_2"	18180	22480	110	391	384	81	92	95	23	100	98	0	425	419	131	82	84	14	98	97	0	0.872	0.866	0.866	0.897	1.872	0.777	0.615	80	522	642	629	-0.198	299	343	292	337	0
4	17	11	"PFJ0552"	"J69_1"	18370	22480	110	1107	1102	229	91	94	25	100	100	0	733	702	181	81	84	17	98	98	0	1.558	1.628	1.582	1.689	1.769	1.646	0.702	80	536	1668	1632	0.640	1016	652	1011	621	0
4	18	11	"PFJ0555"	"J6_12"	18560	22480	110	659	670	153	92	95	24	100	100	0	532	512	145	80	83	17	100	100	0	1.254	1.338	1.297	1.427	1.842	1.276	0.650	80	555	1019	1010	0.327	567	452	578	432	0
4	19	11	"PFJ0559"	"J6_6"	18750	22490	100	469	451	119	90	93	23	100	98	0	1170	1161	215	80	82	15	100	100	0	0.348	0.334	0.333	0.313	1.741	0.297	0.682	80	487	1469	1442	-1.524	379	1090	361	1081	0
4	20	11	"PFJ0565"	"J71_1"	18950	22480	110	147	153	44	91	92	23	81	58	0	165	164	43	77	80	14	95	90	0	0.636	0.713	0.607	0.638	2.780	0.819	0.247	80	524	144	149	-0.652	56	88	62	87	0
4	21	11	"PFK0726"	"Ks17_16"	19130	22480	120	1128	1041	385	89	92	24	99	97	0	723	682	294	77	78	13	91	90	0	1.608	1.574	1.637	1.627	3.194	1.625	0.716	120	561	1685	1557	0.686	1039	646	952	605	0
4	22	11	"PFK0728"	"Ks1832_1"	19310	22480	110	359	359	97	91	93	24	100	100	0	242	241	76	77	79	14	97	93	0	1.624	1.634	1.669	1.703	2.149	1.724	0.597	80	528	433	432	0.700	268	165	268	164	0
4	1	12	"PFK0730"	"Ks186_1"	15340	22670	110	1074	1062	290	96	104	106	100	100	0	1275	1258	295	88	93	51	100	100	0	0.824	0.826	0.805	0.818	1.620	0.754	0.646	80	592	2165	2136	-0.279	978	1187	966	1170	0
4	2	12	"PFK0733"	"Ks186_9"	15530	22680	110	181	191	56	95	98	30	88	77	0	191	196	41	87	90	22	100	97	0	0.827	0.881	0.922	0.783	2.550	1.212	0.344	80	536	190	205	-0.274	86	104	96	109	0
4	3	12	"PFK0735"	"Ks187_4"	15710	22670	110	328	329	70	96	98	28	100	100	0	377	378	87	86	88	17	98	98	0	0.797	0.798	0.750	0.812	1.832	0.769	0.612	80	520	523	525	-0.327	232	291	233	292	0
4	4	12	"PFK0737"	"Ks187_7"	15910	22660	130	239	247	60	95	98	25	98	95	0	285	283	52	86	89	19	100	99	0	0.724	0.772	0.723	0.733	1.703	0.781	0.571	120	579	343	349	-0.467	144	199	152	197	0
4	5	12	"PFK0762"	"Ks210_15"	16070	22640	150	120	122	35	95	98	24	50	26	0	125	126	34	87	90	19	66	49	0	0.658	0.692	0.949	0.861	4.366	1.197	0.077	156	632	63	66	-0.604	25	38	27	39	-50
4	6	12	"PFK0765"	"Ks210_4"	16280	22660	120	134	142	42	93	97	25	69	40	0	152	157	40	86	88	17	94	85	0	0.621	0.690	0.666	0.710	2.780	0.806	0.155	120	596	107	120	-0.687	41	66	49	71	0
4	7	12	"PFK0768"	"Ks220_1"	16490	22660	150	117	120	30	93	96	25	48	20	0	108	108	24	84	86	16	61	33	0	1.000	1.125	1.082	1.172	3.184	2.675	0.065	156	591	48	51	0.000	24	24	27	24	-50
4	8	12	"PFK0770"	"Ks220_7"	16660	22650	130	325	324	82	95	96	23	100	99	0	186	186	48	83	86	14	98	95	0	2.233	2.223	2.170	2.255	1.945	2.691	0.494	120	468	333	332	1.159	230	103	229	103	0
4	9	12	"PFK0781"	"Ks222_1"	16850	22650	120	2768	2763	669	94	95	24	100	100	0	1127	1124	306	84	86	20	98	98	0	2.564	2.566	2.511	2.551	1.444	2.666	0.717	120	576	3717	3709	1.358	2674	1043	2669	1040	0
4	10	12	"PFK0784"	"Ks225_10"	17040	22650	130	680	683	156	94	95	23	100	100	0	365	354	96	82	86	21	98	96	0	2.071	2.165	2.076	2.362	1.873	2.174	0.704	120	629	869	861	1.050	586	283	589	272	0
4	11	12	"PFK0806"	"Ks245_1"	17230	22660	130	193	203	63	93	95	24	95	86	0	140	143	34	83	86	16	90	76	0	1.754	1.833	1.867	1.915	2.424	2.351	0.348	120	582	157	170	0.811	100	57	110	60	0
4	12	12	"PFK0808"	"Ks245_4"	17430	22660	130	268	269	75	96	98	24	96	95	0	313	316	85	83	86	17	100	100	0	0.748	0.742	0.804	0.765	1.654	0.739	0.550	120	485	402	406	-0.419	172	230	173	233	0
4	13	12	"PFK0810"	"Ks248_3"	17640	22650	130	452	429	126	96	112	77	94	89	0	348	337	90	84	105	80	94	88	0	1.348	1.316	1.342	1.308	2.448	1.369	0.589	120	485	620	586	0.431	356	264	333	253	0
4	14	12	"PFK0813"	"Ks249_3"	17800	22600	150	227	244	153	94	113	80	52	49	0	116	198	130	83	107	85	44	37	0	4.030	1.304	1.326	1.423	2.486	1.118	0.695	156	682	166	265	2.011	133	33	150	115	-50
4	15	12	"PFK0819"	"Ks259_1"	17990	22670	110	1997	1886	482	96	104	52	100	100	0	2555	2300	759	84	95	52	98	97	0	0.769	0.808	0.792	0.863	2.228	0.691	0.652	80	480	4372	4006	-0.378	1901	2471	1790	2216	0
4	16	12	"PFK0823"	"Ks259_6"	18180	22670	110	1127	1108	214	93	96	25	100	100	0	1172	1136	292	82	84	15	100	100	0	0.949	0.963	0.969	1.001	1.648	0.900	0.718	80	510	2124	2069	-0.076	1034	1090	1015	1054	0
4	17	12	"PFK0843"	"Ks26_1"	18370	22670	130	640	632	159	92	95	25	100	100	0	405	385	129	81	84	17	92	91	0	1.691	1.776	1.692	1.891	2.215	1.813	0.695	120	645	872	844	0.758	548	324	540	304	0
4	18	12	"PFK0845"	"Ks26_11"	18560	22670	110	1687	1655	425	93	97	26	100	100	0	1276	1187	340	81	83	19	100	100	0	1.334	1.412	1.406	1.430	2.063	1.402	0.647	80	498	2789	2668	0.416	1594	1195	1562	1106	0
4	19	12	"PFK0847"	"Ks26_15"	18750	22670	110	929	912	235	91	95	24	100	100	0	621	609	175	81	83	19	98	96	0	1.552	1.555	1.495	1.665	2.358	1.616	0.626	80	499	1378	1349	0.634	838	540	821	528	0
4	20	12	"PFK0850"	"Ks26_2"	18940	22680	100	130	130	38	90	93	24	66	41	0	127	132	33	79	81	14	90	76	0	0.833	0.755	0.792	0.848	2.995	1.291	0.095	80	459	88	93	-0.263	40	48	40	53	0
4	21	12	"PFK0853"	"Ks26_24"	19130	22670	110	1881	1841	406	90	92	24	100	100	0	1092	1062	265	78	79	13	100	100	0	1.766	1.779	1.744	1.809	1.561	1.857	0.705	80	498	2805	2735	0.821	1791	1014	1751	984	0
4	22	12	"PFK0856"	"Ks26_5"	19320	22670	110	675	687	165	89	92	23	100	100	0	499	483	113	79	81	14	100	100	0	1.395	1.480	1.461	1.523	1.628	1.496	0.683	80	526	1006	1002	0.481	586	420	598	404	0
4	1	13	"PFL0017"	"L1_32"	15330	22860	110	509	515	112	94	97	32	100	100	0	488	483	91	87	90	28	100	100	0	1.035	1.063	1.052	1.054	1.431	1.094	0.686	80	558	816	817	0.050	415	401	421	396	0
4	2	13	"PFL0021"	"L1_42"	15530	22860	100	261	261	74	95	96	24	96	95	0	1203	1184	214	86	88	16	100	100	0	0.149	0.151	0.158	0.140	1.833	0.129	0.558	80	460	1283	1264	-2.750	166	1117	166	1098	0
4	3	13	"PFL0023"	"L1_45"	15720	22860	100	140	146	40	92	95	24	77	47	0	145	149	39	86	88	18	91	73	0	0.814	0.857	1.030	0.919	3.064	1.215	0.132	80	446	107	117	-0.298	48	59	54	63	0
4	4	13	"PFL0026"	"L1_48"	15910	22860	110	168	174	43	92	95	24	93	78	0	208	208	49	85	89	21	97	96	0	0.618	0.667	0.621	0.631	2.245	0.679	0.328	80	476	199	205	-0.695	76	123	82	123	0
4	5	13	"PFL0028"	"L1_52"	16100	22860	120	347	329	124	93	95	24	93	88	0	325	298	98	85	89	20	92	90	0	1.058	1.108	1.089	1.110	2.812	1.191	0.644	120	571	494	449	0.082	254	240	236	213	0
4	6	13	"PFL0030"	"L1_56"	16290	22850	110	615	614	134	93	95	24	100	100	0	429	413	125	83	85	14	93	92	0	1.509	1.579	1.496	1.655	2.185	1.567	0.632	80	486	868	851	0.593	522	346	521	330	0
4	7	13	"PFL0048"	"L1_89"	16480	22850	130	216	220	61	92	94	25	98	91	0	197	198	56	83	85	14	95	93	0	1.088	1.113	1.091	1.099	2.114	1.218	0.506	120	629	238	243	0.121	124	114	128	115	0
4	8	13	"PFL0052"	"L1_94"	16680	22850	110	1241	1153	414	93	95	23	100	100	0	1058	981	269	84	86	14	100	100	0	1.179	1.182	1.193	1.074	2.437	1.312	0.621	80	509	2122	1957	0.237	1148	974	1060	897	0
4	9	13	"PFL0055"	"L1_97"	16860	22850	110	1217	1180	314	95	96	25	100	100	0	1053	985	329	84	87	22	97	97	0	1.158	1.204	1.119	1.199	1.925	1.154	0.635	80	519	2091	1986	0.212	1122	969	1085	901	0
4	10	13	"PFL0057"	"L1_99"	17060	22850	110	464	443	152	92	95	24	98	97	0	425	395	142	82	86	19	97	93	0	1.085	1.121	1.002	1.121	2.822	1.076	0.481	80	519	715	664	0.117	372	343	351	313	0
4	11	13	"PFL0059"	"L2_10"	17240	22850	110	1287	1248	426	92	95	24	100	100	0	717	659	233	84	88	27	93	93	0	1.888	2.010	1.899	1.873	2.399	2.168	0.532	80	499	1828	1731	0.917	1195	633	1156	575	0
4	12	13	"PFL0061"	"L2_104"	17430	22850	110	1667	1612	519	92	94	23	100	100	0	1310	1142	469	83	89	38	93	92	0	1.284	1.435	1.351	1.473	2.362	1.351	0.603	80	506	2802	2579	0.360	1575	1227	1520	1059	0
4	13	13	"PFL0082"	"L2_146"	17620	22850	110	1123	1066	277	95	95	24	100	100	0	1047	934	348	83	88	34	95	92	0	1.066	1.141	1.082	1.236	2.562	1.040	0.571	80	445	1992	1822	0.093	1028	964	971	851	0
4	14	13	"PFL0084"	"L2_148"	17780	22870	150	101	104	27	94	112	79	0	0	0	90	92	19	84	107	83	0	0	0	1.167	1.250	1.458	1.500	4.272	0.454	0.070	156	713	13	18	0.222	7	6	10	8	-50
4	15	13	"PFL0086"	"L2_15"	18000	22860	130	952	885	329	93	97	25	98	95	0	767	729	184	82	84	15	100	100	0	1.254	1.224	1.218	1.099	2.523	1.382	0.658	120	637	1544	1439	0.327	859	685	792	647	0
4	16	13	"PFL0089"	"L2_154"	18190	22860	110	300	293	96	94	96	24	97	92	0	222	219	51	81	83	15	100	100	0	1.461	1.442	1.426	1.350	2.225	1.783	0.502	80	508	347	337	0.547	206	141	199	138	0
4	17	13	"PFL0091"	"L2_158"	18390	22860	110	196	199	72	92	95	23	86	80	0	212	224	55	80	82	14	100	98	0	0.788	0.743	0.835	0.704	2.514	0.952	0.370	80	498	236	251	-0.344	104	132	107	144	0
4	18	13	"PFL0098"	"L2_172"	18570	22850	110	234	234	74	92	96	24	96	88	0	228	223	72	80	83	20	93	92	0	0.959	0.993	0.996	1.010	2.568	1.008	0.432	80	497	290	285	-0.060	142	148	142	143	0
4	19	13	"PFL0119"	"L2_203"	18760	22860	120	2934	2676	1127	91	94	24	99	99	0	3247	2998	987	80	81	14	99	98	0	0.898	0.886	0.963	0.748	2.804	0.908	0.661	120	570	6010	5503	-0.156	2843	3167	2585	2918	0
4	20	13	"PFL0123"	"L2_210"	18950	22850	110	205	206	62	92	95	25	95	87	0	196	200	54	79	81	15	97	97	0	0.966	0.942	1.035	0.992	2.393	1.005	0.450	80	486	230	235	-0.050	113	117	114	121	0
4	21	13	"PFL0127"	"L2_216"	19140	22850	110	3321	2995	1000	91	93	22	100	100	0	3030	2561	1083	80	83	19	96	93	0	1.095	1.170	1.082	1.076	2.150	1.054	0.585	80	498	6180	5385	0.131	3230	2950	2904	2481	0
4	22	13	"PFL0129"	"L2_220"	19330	22850	110	727	695	209	91	92	22	100	100	0	787	710	241	80	83	19	97	95	0	0.900	0.959	0.947	1.056	3.129	0.874	0.591	80	519	1343	1234	-0.153	636	707	604	630	0
4	1	14	"PFL0131"	"L2_226"	15340	23040	110	426	440	148	92	96	36	97	93	0	249	253	79	87	92	40	91	86	0	2.062	2.096	2.037	1.965	2.591	2.402	0.446	80	519	496	514	1.044	334	162	348	166	0
4	2	14	"PFL0133"	"L2_23"	15520	23040	110	270	275	83	95	97	31	95	91	0	333	327	99	86	90	17	98	95	0	0.709	0.747	0.735	0.716	2.683	0.662	0.369	80	511	422	421	-0.497	175	247	180	241	0
4	3	14	"PFM0391"	"M35930_11"	15740	23040	120	735	689	262	93	95	24	96	95	0	672	637	232	86	89	20	94	93	0	1.096	1.082	1.058	0.955	3.163	1.127	0.630	120	584	1228	1147	0.132	642	586	596	551	0
4	4	14	"PFM0393"	"M35930_13"	15930	23040	120	566	533	257	92	94	23	93	89	0	457	416	167	86	88	19	90	90	0	1.278	1.336	1.351	1.282	3.629	1.508	0.643	120	497	845	771	0.353	474	371	441	330	0
4	5	14	"PFM0395"	"M35930_4"	16110	23040	110	1137	1069	329	91	94	24	100	100	0	1078	989	376	83	85	14	100	98	0	1.051	1.079	1.022	1.166	2.786	0.993	0.561	80	481	2041	1884	0.072	1046	995	978	906	0
4	6	14	"PFM0398"	"M35930_8"	16300	23050	100	165	175	60	91	95	26	83	63	0	839	824	167	82	84	14	100	100	0	0.098	0.113	0.116	0.103	2.041	0.099	0.407	80	432	831	826	-3.355	74	757	84	742	0
4	7	14	"PFM0400"	"M35935_1"	16500	23050	110	373	368	144	91	94	26	95	88	0	229	230	63	82	84	14	100	98	0	1.918	1.872	1.927	1.607	2.998	2.535	0.509	80	497	429	425	0.940	282	147	277	148	0
4	8	14	"PFM0406"	"M364_1"	16680	23040	110	605	587	213	92	94	24	97	96	0	311	308	105	82	85	18	93	93	0	2.240	2.190	2.150	1.905	2.483	2.423	0.567	80	512	742	721	1.164	513	229	495	226	0
4	9	14	"PFM0424"	"M36950_1"	16880	23050	120	640	605	239	93	94	24	95	93	0	431	409	122	81	85	20	98	98	0	1.563	1.561	1.648	1.326	3.071	1.939	0.579	120	559	897	840	0.644	547	350	512	328	0
4	10	14	"PFM0426"	"M3696_3"	17060	23050	120	850	756	326	95	97	24	95	91	0	492	457	178	83	85	15	94	92	0	1.846	1.767	1.710	1.538	3.034	2.034	0.630	120	523	1164	1035	0.884	755	409	661	374	0
4	11	14	"PFM0431"	"M37116_3"	17250	23040	110	18545	16621	5815	99	103	35	100	100	0	12937	10800	4477	86	157	792	93	92	0	1.435	1.542	1.415	1.370	2.033	1.524	0.602	80	480	31297	27236	0.521	18446	12851	16522	10714	0
4	12	14	"PFM0433"	"M37145_2"	17430	23050	120	1097	994	452	95	99	32	94	91	0	1742	1534	719	86	145	719	83	64	0	0.605	0.621	0.637	0.574	2.967	0.481	0.569	120	583	2658	2347	-0.725	1002	1656	899	1448	0
4	13	14	"PFM0435"	"M37197_1"	17630	23040	110	1453	1363	412	95	97	26	100	100	0	447	420	143	84	89	24	92	92	0	3.741	3.774	3.589	3.448	1.825	4.217	0.654	80	446	1721	1604	1.903	1358	363	1268	336	0
4	14	14	"PFM0438"	"M37465_1"	17790	23060	150	100	102	28	94	97	26	23	5	0	86	89	19	82	88	61	1	0	0	1.500	1.143	1.655	1.517	4.634	8.669	0.002	156	705	10	15	0.585	6	4	8	7	-50
4	15	14	"PFM0452"	"M37794_2"	18010	23040	110	1354	1289	395	92	96	24	100	100	0	1040	929	339	81	84	20	96	95	0	1.316	1.412	1.359	1.553	2.800	1.337	0.624	80	515	2221	2045	0.396	1262	959	1197	848	0
4	16	14	"PFM0454"	"M37794_6"	18200	23040	110	272	267	81	94	96	25	95	93	0	145	144	40	81	84	20	81	71	0	2.781	2.746	2.455	2.703	2.697	3.524	0.309	80	514	242	236	1.476	178	64	173	63	0
4	17	14	"PFM0457"	"M37914_2"	18380	23040	110	1241	1182	427	94	96	25	100	100	0	915	841	334	81	91	71	96	93	0	1.375	1.432	1.311	1.465	2.620	1.438	0.601	80	514	1981	1848	0.460	1147	834	1088	760	0
4	18	14	"PFM0459"	"M38113_2"	18580	23050	100	335	335	117	94	96	25	98	93	0	1041	1025	266	82	90	67	100	100	0	0.251	0.256	0.265	0.225	2.256	0.217	0.524	80	480	1200	1184	-1.992	241	959	241	943	0
4	19	14	"PFM0461"	"M38127_1"	18770	23040	110	693	661	180	93	94	24	100	100	0	392	363	121	79	81	14	93	93	0	1.917	2.000	1.875	2.034	2.468	2.121	0.594	80	497	913	852	0.939	600	313	568	284	0
4	20	14	"PFM0464"	"M38218_2"	18960	23040	110	4497	4137	1310	93	94	24	100	100	0	5056	4267	1683	81	85	43	98	98	0	0.885	0.966	0.935	1.009	2.729	0.855	0.624	80	496	9379	8230	-0.176	4404	4975	4044	4186	0
4	21	14	"PFM0486"	"M38941_8"	19140	23040	130	602	587	197	94	96	23	99	96	0	379	360	125	81	86	40	90	90	0	1.705	1.767	1.660	1.779	2.282	1.840	0.682	120	659	806	772	0.770	508	298	493	279	0
4	22	14	"PFM0489"	"M39036_2"	19350	23050	110	202	206	60	93	94	23	95	86	0	259	256	51	80	81	14	100	97	0	0.609	0.642	0.623	0.635	1.874	0.719	0.544	80	485	288	289	-0.716	109	179	113	176	0
4	1	15	"PFM0494"	"M39668_5"	15350	23230	120	474	440	187	94	96	28	92	89	0	399	364	151	97	101	32	88	85	0	1.258	1.296	1.307	1.304	2.503	1.381	0.534	120	643	682	613	0.331	380	302	346	267	0
4	2	15	"PFM0503"	"M40983_1"	15540	23220	110	375	377	113	94	96	31	98	97	0	192	187	63	90	93	19	85	80	0	2.755	2.918	2.857	3.123	2.669	3.168	0.401	80	506	383	380	1.462	281	102	283	97	0
4	3	15	"PFM0505"	"M40983_3"	15740	23230	110	158	156	37	92	102	128	3	0	0	147	151	40	86	90	23	83	66	0	1.082	0.985	0.840	0.949	3.225	22.024	0.023	80	516	127	129	0.114	66	61	64	65	0
4	4	15	"PFM0508"	"M41041_1"	15930	23230	120	911	845	416	93	96	26	93	91	0	1059	926	418	85	88	16	96	95	0	0.840	0.894	0.889	0.861	3.988	0.942	0.567	120	463	1792	1593	-0.252	818	974	752	841	0
4	5	15	"PFN0062"	"N128_62"	16050	23260	150	93	103	81	94	97	25	12	5	0	88	119	158	86	89	18	25	15	0	-0.500	0.273	1.458	1.167	4.268	1.479	0.074	156	695	1	42	Error	-1	2	9	33	-50
4	6	15	"PFN0064"	"N128_64"	16290	23220	150	106	110	32	93	95	25	35	12	0	96	99	21	84	86	16	39	17	0	1.083	1.133	1.500	1.342	4.018	9.446	0.008	156	761	25	32	0.115	13	12	17	15	-50
4	7	15	"PFN0066"	"N128_68"	16500	23220	110	630	599	233	93	95	24	98	96	0	441	403	166	84	86	15	95	92	0	1.504	1.586	1.531	1.611	2.876	1.459	0.553	80	524	894	825	0.589	537	357	506	319	0
4	8	15	"PFN0069"	"N128_71"	16690	23230	110	196	198	65	93	95	25	87	80	0	358	351	92	83	87	20	100	100	0	0.375	0.392	0.365	0.359	2.427	0.328	0.341	80	497	378	373	-1.417	103	275	105	268	0
4	9	15	"PFN0071"	"N128_73"	16880	23230	100	187	191	62	93	94	23	87	76	0	173	175	39	82	85	15	100	98	0	1.033	1.054	1.023	0.868	2.860	1.508	0.314	80	420	185	191	0.047	94	91	98	93	0
4	10	15	"PFN0074"	"N128_76"	17070	23230	120	472	455	206	93	95	23	93	88	0	353	323	127	83	85	14	91	88	0	1.404	1.508	1.464	1.377	3.624	1.805	0.505	120	520	649	602	0.489	379	270	362	240	0
4	11	15	"PFN0092"	"N129_12"	17240	23220	90	240	273	143	95	99	27	92	76	0	187	220	102	86	89	20	96	88	0	1.436	1.328	1.225	1.185	2.630	1.593	0.450	52	372	246	312	0.522	145	101	178	134	0
4	12	15	"PFN0094"	"N129_14"	17450	23230	110	333	329	96	93	95	23	100	96	0	721	681	214	85	87	16	100	100	0	0.377	0.396	0.376	0.386	1.786	0.315	0.603	80	534	876	832	-1.406	240	636	236	596	0
4	13	15	"PFN0096"	"N129_17"	17640	23240	90	112	112	28	93	95	25	42	11	0	179	181	47	82	84	17	98	96	0	0.196	0.192	0.323	0.284	2.720	0.150	0.043	52	402	116	118	-2.352	19	97	19	99	0
4	14	15	"PFN0098"	"N129_22"	17820	23230	90	1172	1111	424	94	96	26	100	100	0	2689	2471	972	82	101	133	98	98	0	0.414	0.426	0.373	0.431	2.747	0.288	0.461	52	357	3685	3406	-1.274	1078	2607	1017	2389	0
4	15	15	"PFN0100"	"N129_33"	18010	23240	100	131	141	40	93	97	26	70	40	0	982	914	259	81	96	113	100	93	0	0.042	0.058	0.063	0.060	2.250	0.047	0.252	80	495	939	881	-4.567	38	901	48	833	0
4	16	15	"PFN0102"	"N129_38"	18210	23230	90	120	125	36	89	93	23	59	38	0	146	150	35	81	84	16	94	84	0	0.477	0.522	0.642	0.642	3.329	0.611	0.074	52	402	96	105	-1.068	31	65	36	69	0
4	17	15	"PFN0119"	"N130_21"	18400	23230	110	436	403	152	91	93	23	93	93	0	215	204	65	81	87	62	80	56	0	2.575	2.537	2.554	2.690	3.394	3.052	0.417	80	526	479	435	1.364	345	134	312	123	0
4	18	15	"PFN0121"	"N130_25"	18580	23230	110	359	344	122	94	96	25	91	91	0	332	305	123	81	82	14	96	92	0	1.056	1.116	1.211	1.309	3.813	1.075	0.477	80	487	516	474	0.078	265	251	250	224	0
4	19	15	"PFN0124"	"N130_29"	18770	23230	110	680	665	182	93	94	23	100	100	0	712	687	257	78	80	14	96	96	0	0.926	0.939	0.871	0.997	2.429	0.816	0.588	80	528	1221	1181	-0.111	587	634	572	609	0
4	20	15	"PFN0127"	"N130_35"	18960	23230	110	762	738	224	91	93	24	100	98	0	402	387	140	79	82	39	95	91	0	2.077	2.101	1.821	2.095	2.331	2.241	0.572	80	538	994	955	1.055	671	323	647	308	0
4	21	15	"PFN0130"	"N130_4"	19160	23230	110	3679	3559	1295	92	94	23	100	100	0	3338	3035	1245	78	81	14	98	97	0	1.100	1.172	1.177	1.162	2.689	1.188	0.623	80	504	6847	6424	0.138	3587	3260	3467	2957	0
4	22	15	"PFN0132"	"N130_41"	19350	23230	110	279	281	78	90	92	22	97	95	0	223	225	66	78	79	12	96	92	0	1.303	1.299	1.272	1.236	2.340	1.401	0.474	80	466	334	338	0.382	189	145	191	147	0
4	1	16	"PFN0149"	"N131_17"	15360	23420	100	235	244	99	99	100	24	92	85	0	468	451	111	126	133	33	98	96	0	0.398	0.446	0.487	0.420	2.327	0.427	0.425	80	452	478	470	-1.330	136	342	145	325	0
4	2	16	"PFN0153"	"N131_27"	15550	23420	120	825	740	330	93	98	38	92	88	0	987	886	357	97	101	27	94	91	0	0.822	0.820	0.825	0.712	3.216	0.818	0.640	120	470	1622	1436	-0.282	732	890	647	789	0
4	3	16	"PFN0155"	"N131_4"	15690	23450	150	97	99	25	91	101	122	0	0	0	92	94	18	89	92	23	11	3	0	2.000	1.600	1.500	1.517	3.523	50.753	0.011	156	572	9	13	1.000	6	3	8	5	-50
4	4	16	"PFN0157"	"N131_5"	15870	23450	150	99	102	25	92	95	26	26	4	0	90	93	18	87	90	18	20	5	0	2.333	1.667	1.264	1.200	3.201	0.035	0.000	156	634	10	16	1.222	7	3	10	6	-50
4	5	16	"PFN0159"	"N131_52"	16120	23420	120	2124	1883	885	95	99	45	93	91	0	2991	2599	1191	86	90	22	97	93	0	0.698	0.712	0.689	0.713	3.563	0.668	0.660	120	553	4934	4301	-0.518	2029	2905	1788	2513	0
4	6	16	"PFN0164"	"N132_101"	16310	23420	120	1783	1532	669	95	97	26	95	93	0	1731	1591	548	85	87	16	99	98	0	1.026	0.954	1.012	0.846	3.144	1.011	0.666	120	491	3334	2943	0.036	1688	1646	1437	1506	0
4	7	16	"PFN0559"	"N143_59"	16490	23460	150	95	100	27	96	99	27	21	5	0	91	92	16	85	88	23	15	1	0	-0.167	0.571	1.250	1.322	4.039	12.793	0.005	156	683	5	11	Error	-1	6	4	7	-50
4	8	16	"PFN0564"	"N143_71"	16700	23410	120	1382	1236	549	95	98	27	96	94	0	894	795	354	84	88	23	92	90	0	1.589	1.605	1.638	1.489	3.990	1.781	0.629	120	585	2097	1852	0.668	1287	810	1141	711	0
4	9	16	"PFN0566"	"N143_9"	16890	23410	100	138	138	35	92	92	23	72	46	0	134	136	35	84	86	14	86	72	0	0.920	0.885	0.882	0.930	2.932	1.293	0.157	80	436	96	98	-0.120	46	50	46	52	0
4	10	16	"PFN0576"	"N145_12"	17070	23410	110	1807	1620	640	94	96	25	100	100	0	2298	1847	942	85	102	150	93	88	0	0.774	0.866	0.761	0.874	3.508	0.686	0.536	80	490	3926	3288	-0.369	1713	2213	1526	1762	0
4	11	16	"PFN0578"	"N145_20"	17270	23420	100	350	342	108	93	97	27	97	95	0	2769	2613	647	89	103	140	100	100	0	0.096	0.099	0.103	0.093	1.872	0.084	0.609	80	475	2937	2773	-3.382	257	2680	249	2524	0
4	12	16	"PFN0580"	"N145_23"	17450	23420	110	7675	7256	2336	93	96	23	100	100	0	38938	37243	8009	90	95	26	100	100	0	0.195	0.193	0.195	0.182	1.647	0.171	0.673	80	508	46430	44316	-2.357	7582	38848	7163	37153	0
4	13	16	"PFN0603"	"N147_10"	17640	23420	90	220	216	67	94	96	25	96	84	0	492	466	131	90	97	29	100	100	0	0.313	0.324	0.291	0.303	1.913	0.265	0.499	52	388	528	498	-1.674	126	402	122	376	0
4	14	16	"PFN0605"	"N147_13"	17830	23420	100	639	615	180	96	97	25	100	98	0	1203	1148	269	86	92	61	100	98	0	0.486	0.489	0.484	0.470	1.904	0.452	0.691	80	487	1660	1581	-1.041	543	1117	519	1062	0
4	15	16	"PFN0610"	"N147_2"	18030	23420	100	1073	946	377	92	94	24	98	97	0	1449	1296	441	84	86	14	100	100	0	0.719	0.705	0.699	0.650	2.694	0.691	0.575	80	375	2346	2066	-0.477	981	1365	854	1212	0
4	16	16	"PFN0612"	"N147_24"	18210	23420	100	350	347	109	91	95	24	97	95	0	203	207	67	84	86	16	92	88	0	2.176	2.081	2.163	2.040	2.291	2.407	0.437	80	463	378	379	1.122	259	119	256	123	0
4	17	16	"PFN0615"	"N147_4"	18400	23420	110	227	238	65	92	95	23	98	97	0	286	289	85	82	84	15	100	98	0	0.662	0.705	0.598	0.730	2.012	0.675	0.502	80	493	339	353	-0.596	135	204	146	207	0
4	18	16	"PFN0617"	"N148_1"	18590	23420	130	478	463	126	93	96	24	100	97	0	305	282	87	81	83	14	94	93	0	1.719	1.841	1.857	1.863	2.237	1.854	0.594	120	627	609	571	0.781	385	224	370	201	0
4	19	16	"PFN0640"	"N149_7"	18780	23420	110	242	233	64	91	92	23	95	93	0	173	177	45	79	81	14	97	93	0	1.606	1.449	1.485	1.458	2.361	1.719	0.473	80	498	245	240	0.684	151	94	142	98	0
4	20	16	"PFN0642"	"N150_10"	18960	23420	110	1305	1232	370	90	92	23	98	98	0	1158	1073	387	79	82	31	98	97	0	1.126	1.149	1.102	1.202	2.818	1.086	0.654	80	512	2294	2136	0.171	1215	1079	1142	994	0
4	21	16	"PFN0645"	"N150_15"	19160	23420	120	1128	1077	684	90	92	22	98	95	0	788	712	303	77	81	29	89	88	0	1.460	1.554	1.452	1.549	3.568	2.071	0.514	120	574	1749	1622	0.546	1038	711	987	635	0
4	22	16	"PFN0647"	"N150_19"	19350	23420	100	1162	1077	427	88	91	22	100	100	0	742	663	291	78	79	12	97	95	0	1.617	1.691	1.686	1.929	3.773	1.892	0.503	80	366	1738	1574	0.694	1074	664	989	585	0
4	1	17	"PFN0649"	"N150_27"	15360	23610	120	2026	1752	872	97	99	25	95	90	0	2384	2083	925	110	118	30	95	92	0	0.848	0.839	0.845	0.766	3.700	0.841	0.701	120	606	4203	3628	-0.237	1929	2274	1655	1973	0
4	2	17	"PFN0652"	"N150_32"	15550	23610	120	369	359	126	96	98	23	95	92	0	466	448	152	96	99	18	95	94	0	0.738	0.747	0.741	0.672	2.845	0.716	0.613	120	464	643	615	-0.439	273	370	263	352	0
4	3	17	"PFN0668"	"N150_62"	15750	23610	110	373	385	116	93	96	24	98	97	0	287	295	74	89	90	13	100	100	0	1.414	1.417	1.401	1.369	1.988	1.693	0.554	80	399	478	498	0.500	280	198	292	206	0
4	4	17	"PFN0670"	"N150_65"	15930	23600	110	152	161	55	93	95	23	77	62	0	126	129	37	88	89	15	71	62	0	1.553	1.659	1.038	1.335	3.840	2.829	0.137	80	433	97	109	0.635	59	38	68	41	0
4	5	17	"PFN0672"	"N150_68"	16110	23610	90	766	719	195	95	104	72	100	98	0	3458	3281	776	87	148	412	100	100	0	0.199	0.195	0.199	0.189	1.532	0.156	0.597	52	379	4042	3818	-2.329	671	3371	624	3194	0
4	6	17	"PFN0674"	"N150_71"	16310	23610	110	496	489	139	96	103	59	97	95	0	1169	1107	299	86	127	339	97	86	0	0.369	0.385	0.380	0.371	1.817	0.329	0.640	80	503	1483	1414	-1.437	400	1083	393	1021	0
4	7	17	"PFN0676"	"N150_75"	16510	23610	120	516	485	183	95	97	23	91	91	0	524	512	145	86	89	22	97	96	0	0.961	0.915	0.991	0.918	2.597	0.996	0.603	120	471	859	816	-0.057	421	438	390	426	0
4	8	17	"PFN0678"	"N150_78"	16680	23610	110	644	624	189	97	99	28	100	98	0	549	533	138	85	90	26	100	100	0	1.179	1.176	1.202	1.119	1.840	1.307	0.595	80	472	1011	975	0.237	547	464	527	448	0
4	9	17	"PFN0783"	"N157_18"	16880	23610	120	283	281	101	96	96	24	94	89	0	298	279	102	84	87	20	89	89	0	0.874	0.949	0.874	0.993	2.941	0.966	0.580	120	588	401	380	-0.195	187	214	185	195	0
4	10	17	"PFN0789"	"N157_41"	17080	23610	120	866	809	310	94	96	24	97	95	0	719	640	255	83	98	142	87	80	0	1.214	1.284	1.256	1.248	3.085	1.336	0.639	120	512	1408	1272	0.280	772	636	715	557	0
4	11	17	"PFN0807"	"N159_20"	17260	23610	120	2175	1935	838	93	96	24	97	95	0	2166	1913	859	84	86	14	95	93	0	1.000	1.007	0.979	0.991	4.057	0.999	0.708	120	467	4164	3671	0.000	2082	2082	1842	1829	0
4	12	17	"PFN0836"	"N163_1"	17450	23610	120	729	637	282	95	97	25	90	88	0	1202	1026	496	87	90	22	92	92	0	0.569	0.577	0.594	0.593	3.544	0.507	0.632	120	517	1749	1481	-0.814	634	1115	542	939	0
4	13	17	"PFN0840"	"N164_1"	17640	23610	120	7249	6229	2972	96	98	26	99	98	0	3758	3098	1449	91	93	19	97	95	0	1.951	2.040	1.973	1.560	3.740	2.319	0.670	120	577	10820	9140	0.964	7153	3667	6133	3007	0
4	14	17	"PFN0849"	"N165_2"	17830	23600	110	2697	2533	686	97	101	30	100	100	0	1523	1339	456	90	94	23	96	95	0	1.814	1.950	1.891	1.956	2.164	2.007	0.691	80	497	4033	3685	0.859	2600	1433	2436	1249	0
4	15	17	"PFN0935"	"N181_4"	18040	23570	150	136	144	52	98	102	35	51	26	0	101	111	43	87	104	246	1	0	0	2.714	1.917	1.611	1.641	3.724	50.183	0.004	156	744	52	70	1.441	38	14	46	24	-50
4	16	17	"PFN0929"	"N181_18"	18220	23610	110	3961	3574	1112	99	106	42	100	100	0	2307	2140	596	87	93	32	100	100	0	1.740	1.693	1.724	1.645	1.825	1.902	0.692	80	457	6082	5528	0.799	3862	2220	3475	2053	0
4	17	17	"PFN0946"	"N185_14"	18410	23610	120	1681	1436	689	97	102	35	91	89	0	2181	1882	804	85	89	26	94	92	0	0.756	0.745	0.766	0.817	3.984	0.747	0.622	120	585	3680	3136	-0.404	1584	2096	1339	1797	0
4	18	17	"PFN0382"	"N137_2"	18590	23600	110	7147	6575	2096	94	96	28	100	100	0	3604	2973	1305	82	96	149	93	93	0	2.003	2.242	1.970	2.072	2.106	2.342	0.614	80	465	10575	9372	1.002	7053	3522	6481	2891	0
4	19	17	"PFL0032"	"L1_63"	18780	23610	110	661	637	270	91	94	40	93	92	0	913	816	314	81	96	144	90	87	0	0.685	0.743	0.690	0.665	3.503	0.623	0.484	80	519	1402	1281	-0.546	570	832	546	735	0
4	20	17	"PFL0051"	"L1_92"	18970	23610	110	1313	1188	434	91	96	50	100	98	0	1734	1578	558	79	90	74	100	98	0	0.738	0.732	0.745	0.708	2.178	0.664	0.648	80	469	2877	2596	-0.438	1222	1655	1097	1499	0
4	21	17	"PFL0093"	"L2_163"	19160	23610	120	170	172	61	90	94	47	65	38	0	154	151	51	79	86	65	53	12	0	1.067	1.139	1.105	1.039	3.305	2.845	0.116	120	545	155	154	0.093	80	75	82	72	0
4	22	17	"PFL0100"	"L2_176"	19350	23600	110	5489	5200	1754	90	92	22	100	100	0	4697	3903	1687	78	80	13	98	97	0	1.169	1.336	1.227	1.264	2.250	1.262	0.624	80	401	10018	8935	0.225	5399	4619	5110	3825	0
4	1	18	"PFL0105"	"L2_187"	15360	23790	110	24505	22766	6957	98	102	25	100	100	0	23765	21248	7179	98	103	38	100	100	0	1.031	1.072	1.048	1.083	2.162	1.018	0.661	80	534	48074	43818	0.044	24407	23667	22668	21150	0
4	2	18	"PFL0107"	"L2_190"	15560	23790	120	1049	927	431	98	102	26	97	95	0	579	534	205	95	100	37	91	90	0	1.965	1.888	1.942	1.523	2.909	2.298	0.607	120	587	1435	1268	0.974	951	484	829	439	0
4	3	18	"PFL0118"	"L2_202"	15750	23800	110	511	484	170	94	98	24	98	92	0	663	635	179	91	93	15	100	100	0	0.729	0.717	0.761	0.652	2.489	0.729	0.560	80	481	989	934	-0.456	417	572	390	544	0
4	4	18	"PFL0126"	"L2_215"	15940	23800	120	2002	1723	897	95	98	23	98	94	0	1193	1049	464	89	91	15	95	93	0	1.727	1.696	1.675	1.392	3.877	2.009	0.622	120	544	3011	2588	0.789	1907	1104	1628	960	0
4	5	18	"PFJ0334"	"J326_1"	16120	23800	120	6697	5842	2549	97	100	24	100	100	0	9063	8012	2884	90	111	221	97	96	0	0.736	0.725	0.740	0.646	2.996	0.716	0.711	120	512	15573	13667	-0.443	6600	8973	5745	7922	0
4	6	18	"PFJ0360"	"J352_5"	16310	23790	110	1382	1320	460	97	99	23	100	100	0	1598	1477	488	90	95	21	98	97	0	0.852	0.882	0.871	0.951	2.472	0.809	0.614	80	526	2793	2610	-0.231	1285	1508	1223	1387	0
4	7	18	"PFJ0381"	"J38_18"	16500	23800	100	149	154	51	95	99	24	76	51	0	160	171	49	89	92	19	98	86	0	0.761	0.720	0.762	0.685	2.826	0.917	0.216	80	479	125	141	-0.395	54	71	59	82	0
4	8	18	"PFJ0399"	"J43_10"	16700	23800	110	337	333	114	99	100	25	97	91	0	364	376	83	88	90	17	100	100	0	0.862	0.813	0.825	0.696	2.322	0.897	0.540	80	496	514	522	-0.214	238	276	234	288	0
4	9	18	"PFJ0409"	"J43_23"	16880	23790	110	1404	1302	414	98	98	26	100	100	0	932	860	318	86	90	25	98	97	0	1.544	1.556	1.598	1.601	2.435	1.602	0.634	80	494	2152	1978	0.626	1306	846	1204	774	0
4	10	18	"PFJ0430"	"J478_10"	17080	23790	120	4461	4046	1898	96	99	26	100	100	0	3880	3327	1587	84	88	21	95	91	0	1.150	1.218	1.197	1.381	3.971	1.271	0.610	120	545	8161	7193	0.202	4365	3796	3950	3243	0
4	11	18	"PFJ0226"	"J227_1"	17270	23790	150	108	113	32	94	96	24	36	18	0	103	107	29	83	85	15	58	35	0	0.700	0.792	1.105	1.097	3.761	2.396	0.046	156	616	34	43	-0.515	14	20	19	24	-50
4	12	18	"PFJ0237"	"J232_2"	17450	23790	110	579	550	166	91	94	23	100	100	0	292	281	75	83	85	15	97	95	0	2.335	2.318	2.287	2.329	2.167	2.612	0.546	80	458	697	657	1.223	488	209	459	198	0
4	13	18	"PFJ0256"	"J245_7"	17630	23790	90	257	250	74	96	98	24	96	92	0	259	251	88	86	88	16	94	90	0	0.931	0.933	0.926	0.824	2.662	0.773	0.446	52	382	334	319	-0.104	161	173	154	165	0
4	14	18	"PFJ0284"	"J269_5"	17830	23790	110	1387	1326	382	95	97	24	100	100	0	1487	1336	395	89	92	22	100	98	0	0.924	0.987	0.988	1.018	2.259	0.970	0.653	80	534	2690	2478	-0.114	1292	1398	1231	1247	0
4	15	18	"PFJ0315"	"J2975_2"	18020	23790	110	1143	1080	379	97	101	31	100	98	0	1223	1046	420	87	110	295	90	77	0	0.921	1.025	0.991	1.092	3.116	0.883	0.542	80	518	2182	1942	-0.119	1046	1136	983	959	0
4	16	18	"PFJ0365"	"J378_1"	18210	23790	110	2755	2564	801	98	102	36	100	100	0	2080	1826	667	85	91	33	97	97	0	1.332	1.416	1.399	1.438	2.884	1.471	0.578	80	410	4652	4207	0.413	2657	1995	2466	1741	0
4	17	18	"PFK0117"	"Km799_7"	18360	23830	150	100	106	28	98	103	32	20	5	0	90	94	18	85	91	27	17	2	0	0.400	0.889	1.789	1.639	3.759	12.483	0.002	156	685	7	17	-1.322	2	5	8	9	-50
4	18	18	"PFK0142"	"Kn10286_1"	18590	23790	110	1150	1074	389	93	100	43	98	96	0	1324	1082	497	83	98	134	90	81	0	0.852	0.982	0.880	1.028	2.896	0.826	0.572	80	559	2298	1980	-0.232	1057	1241	981	999	0
4	19	18	"PFK0175"	"Kn1239_1"	18780	23800	100	353	350	98	91	97	52	100	93	0	162	167	43	80	88	65	67	13	0	3.195	2.977	2.996	3.093	1.967	4.132	0.218	80	373	344	346	1.676	262	82	259	87	0
4	20	18	"PFK0203"	"Kn1453_6"	18930	23790	150	94	96	24	92	98	56	3	0	0	85	86	16	81	89	63	1	0	0	0.500	0.800	1.317	1.357	3.262	44.285	0.000	156	718	6	9	-1.000	2	4	4	5	-50
4	21	18	"PFK0250"	"Kn2004_3"	19160	23800	100	605	572	152	90	91	22	100	98	0	530	499	138	80	82	14	100	100	0	1.144	1.150	1.097	1.161	1.970	1.240	0.605	80	434	965	901	0.195	515	450	482	419	0
4	22	18	"PFK0277"	"Kn2223_1"	19340	23780	150	91	95	27	89	91	23	25	6	0	85	91	22	79	80	13	38	23	0	0.333	0.500	1.667	1.705	4.231	160.639	0.000	156	794	8	18	-1.585	2	6	6	12	-50
4	1	19	"PFK0478"	"Kn610_1"	15360	23990	100	337	327	96	97	102	50	96	90	0	992	981	194	91	98	69	100	100	0	0.266	0.258	0.260	0.243	1.760	0.219	0.543	80	360	1141	1120	-1.908	240	901	230	890	0
4	2	19	"PFK0517"	"Kn8027_1"	15480	24010	150	102	108	30	96	100	25	25	8	0	94	108	72	92	98	57	4	2	0	3.000	0.750	1.158	1.031	4.692	5.230	0.014	156	753	8	28	1.585	6	2	12	16	-50
4	3	19	"PFK0524"	"Kn836_1"	15740	23980	110	536	532	186	96	99	24	96	93	0	344	341	152	90	92	16	97	97	0	1.732	1.737	1.816	2.174	2.862	1.886	0.454	80	548	694	687	0.793	440	254	436	251	0
4	4	19	"PFK0554"	"Kn962_1"	15930	23990	100	160	172	59	100	108	39	67	40	0	183	182	47	93	96	22	92	82	0	0.667	0.809	0.734	0.764	3.258	1.217	0.148	80	372	150	161	-0.585	60	90	72	89	0
4	5	19	"PFK0701"	"Ks15_2"	16100	23990	150	118	121	38	106	114	40	19	4	0	101	106	26	97	101	25	25	7	0	3.000	1.667	1.067	1.218	3.801	8.359	0.013	156	452	16	24	1.585	12	4	15	9	-50
4	6	19	"PFK0743"	"Ks196_1"	16240	24020	150	110	117	40	104	112	39	17	5	0	100	110	36	99	103	27	23	7	0	6.000	1.182	1.202	1.235	3.918	1.923	0.057	156	496	7	24	2.585	6	1	13	11	-50
4	7	19	"PFK1214"	"Ks82_7"	16450	24020	150	109	115	33	110	120	43	10	1	0	98	103	25	98	104	26	17	5	0	100000.000	1.000	1.216	1.295	3.891	3.842	0.028	156	713	-1	10	16.610	-1	0	5	5	-50
4	8	19	"PFK1273"	"Ks97_17"	16670	23990	150	159	173	77	112	129	68	40	23	0	141	144	55	95	103	32	53	41	0	1.022	1.245	1.209	1.312	2.943	1.996	0.258	156	605	93	110	0.031	47	46	61	49	-50
4	9	19	"PFK0237"	"Kn1802_2"	16830	24010	150	118	119	30	107	133	95	0	0	0	102	107	24	91	103	45	12	0	0	1.000	0.750	1.628	1.360	3.751	3.313	0.215	156	508	22	28	0.000	11	11	12	16	-50
4	10	19	"PFK0352"	"Kn3360_1"	17030	24020	150	110	114	34	106	111	37	17	4	0	96	101	24	91	96	23	26	7	0	0.800	0.800	1.587	1.399	3.862	5.106	0.036	156	635	9	18	-0.322	4	5	8	10	-50
4	11	19	"PFK0401"	"Kn4252_4"	17240	24000	150	106	107	30	99	102	28	23	6	0	107	111	31	87	91	19	50	31	0	0.350	0.333	0.969	1.057	4.183	2.102	0.022	156	702	27	32	-1.515	7	20	8	24	-50
4	12	19	"PFK0571"	"Ks101_8"	17460	23990	110	122	128	39	96	100	26	48	26	0	410	403	119	86	90	23	98	96	0	0.080	0.101	0.130	0.126	2.723	0.065	0.079	80	522	350	349	-3.639	26	324	32	317	0
4	13	19	"PFBL B0018"	"oPFBLOB0018"	17640	23990	110	151	150	40	97	109	98	12	0	0	1087	1079	195	87	91	31	100	100	0	0.054	0.053	0.061	0.055	1.989	0.039	0.216	80	512	1054	1045	-4.211	54	1000	53	992	0
4	14	19	"PFM60469"	"oPFM60469"	17820	23970	110	40131	36064	11725	102	118	135	100	100	0	30658	25680	10926	91	148	751	93	92	0	1.310	1.405	1.283	1.302	2.156	1.381	0.628	80	511	70596	61551	0.389	40029	30567	35962	25589	0
4	15	19	"PFB0683"	"oPFB0683"	18020	23980	120	1181	1056	448	101	103	29	98	93	0	1118	936	421	90	138	698	70	0	0	1.051	1.129	1.096	1.067	3.408	1.132	0.737	120	591	2108	1801	0.071	1080	1028	955	846	0
4	16	19	"PFG0004"	"oPFG0004"	18210	23980	120	877	825	353	96	98	26	97	95	0	882	789	340	85	88	17	90	88	0	0.980	1.036	1.046	0.979	2.844	1.048	0.657	120	438	1578	1433	-0.029	781	797	729	704	0
4	17	19	"PFC0763"	"oPFC0763"	18350	24020	150	106	110	30	94	98	27	30	9	0	93	99	24	86	90	29	19	6	0	1.714	1.231	1.477	1.384	3.458	3.491	0.030	156	670	19	29	0.778	12	7	16	13	-50
4	18	19	"PFL0014"	"oPFL0014"	18590	23990	110	2291	2129	798	95	99	32	100	98	0	2985	2901	635	84	90	30	100	100	0	0.757	0.722	0.772	0.602	2.590	0.751	0.684	80	570	5097	4851	-0.402	2196	2901	2034	2817	0
4	19	19	"PFM60471"	"oPFM60471"	18780	23990	120	4108	3658	1471	95	99	36	98	96	0	16569	15931	4016	84	87	21	100	100	0	0.243	0.225	0.239	0.212	2.060	0.213	0.731	120	601	20498	19410	-2.038	4013	16485	3563	15847	0
4	20	19	"PFL0019"	"oPFL0019"	18970	23980	110	3988	3773	1050	92	98	38	100	100	0	2779	2512	852	82	87	21	98	97	0	1.445	1.515	1.437	1.606	2.517	1.531	0.662	80	513	6593	6111	0.531	3896	2697	3681	2430	0
4	21	19	"PFG0007"	"oPFG0007"	19160	23990	110	465	481	199	91	94	24	98	97	0	1276	1298	375	82	84	14	100	100	0	0.313	0.321	0.340	0.294	2.242	0.301	0.619	80	549	1568	1606	-1.675	374	1194	390	1216	0
4	22	19	"PFI17638"	"oPFI17638"	19350	23990	100	1843	1692	591	91	94	24	100	100	0	7937	7712	1512	81	83	14	100	100	0	0.223	0.210	0.227	0.195	1.819	0.189	0.644	80	407	9608	9232	-2.165	1752	7856	1601	7631	0
4	1	20	"PFBL B0024"	"oPFBLOB0024"	15360	24170	120	810	743	331	96	99	41	94	90	0	1319	1149	510	88	94	55	90	89	0	0.580	0.610	0.629	0.663	3.387	0.557	0.636	120	600	1945	1708	-0.786	714	1231	647	1061	0
4	2	20	"PFBL B0025"	"oPFBLOB0025"	15550	24170	100	671	651	212	96	97	24	100	100	0	482	458	158	87	90	16	100	95	0	1.456	1.496	1.561	1.644	2.494	1.654	0.577	80	429	970	926	0.542	575	395	555	371	0
4	3	20	"PFN0253"	"oPFN0253"	15740	24170	110	476	452	141	95	98	25	97	95	0	573	534	152	87	92	40	100	98	0	0.784	0.799	0.840	0.792	2.353	0.712	0.508	80	542	867	804	-0.351	381	486	357	447	0
4	4	20	"PFL0021"	"oPFL0021"	15930	24170	120	1518	1326	610	104	112	39	95	91	0	1897	1648	797	94	98	22	95	93	0	0.784	0.786	0.789	0.740	3.835	0.739	0.678	120	569	3217	2776	-0.351	1414	1803	1222	1554	0
4	5	20	"PFF72416"	"oPFF72416"	16130	24150	150	136	147	49	108	116	44	37	15	0	123	128	32	94	99	24	56	28	0	0.966	1.147	1.186	1.097	4.175	7.596	0.011	156	555	57	73	-0.051	28	29	39	34	-50
4	6	20	"PFI17640"	"oPFI17640"	16310	24180	110	239	235	63	116	120	42	86	67	0	372	375	77	99	103	25	100	100	0	0.451	0.431	0.430	0.403	2.028	0.416	0.337	80	406	396	395	-1.150	123	273	119	276	0
4	7	20	"PFK12891"	"oPFK12891"	16500	24180	100	278	284	101	129	137	47	87	73	0	828	794	212	103	108	26	100	100	0	0.206	0.224	0.207	0.207	2.214	0.165	0.323	80	426	874	846	-2.283	149	725	155	691	0
4	8	20	"PFJ12782"	"oPFJ12782"	16700	24170	120	65535	59505	14723	149	177	99	100	100	77	61260	48295	22740	107	123	52	95	94	35	1.069	1.232	1.013	1.162	2.368	1.152	0.680	120	483	126539	107544	0.097	65386	61153	59356	48188	0
4	9	20	"PFL0025"	"oPFL0025"	16880	24170	130	3236	3169	1633	156	182	97	100	100	0	1500	1457	693	117	129	50	95	94	0	2.227	2.249	2.059	2.124	1.917	2.495	0.687	120	486	4463	4353	1.155	3080	1383	3013	1340	0
4	10	20	"PFF72418"	"oPFF72418"	17070	24170	110	4490	4324	1282	126	133	44	100	100	0	2200	1978	727	100	105	24	95	95	0	2.078	2.235	2.083	2.188	2.048	2.359	0.602	80	439	6464	6076	1.055	4364	2100	4198	1878	0
4	11	20	"PFC0772"	"oPFC0772"	17260	24170	110	828	780	210	109	111	31	100	100	0	448	419	138	91	95	22	96	93	0	2.014	2.046	1.980	2.107	2.307	2.268	0.574	80	433	1076	999	1.010	719	357	671	328	0
4	12	20	"PFA32028"	"oPFA32028"	17450	24170	110	223	226	70	102	106	28	93	88	0	139	144	36	90	92	19	83	61	0	2.469	2.296	2.102	2.308	2.415	4.008	0.209	80	531	170	178	1.304	121	49	124	54	0
4	13	20	"PFI17641"	"oPFI17641"	17630	24170	110	6110	5651	1826	100	103	28	100	100	0	4303	3728	1585	90	99	96	96	93	0	1.427	1.526	1.410	1.556	2.426	1.482	0.616	80	541	10223	9189	0.513	6010	4213	5551	3638	0
4	14	20	"PFL0027"	"oPFL0027"	17830	24170	110	820	801	224	103	117	132	97	92	0	781	682	247	90	110	255	88	71	0	1.038	1.179	1.125	1.152	2.333	1.062	0.576	80	537	1408	1290	0.053	717	691	698	592	0
4	15	20	"PFK12903"	"oPFK12903"	17990	24180	110	161	163	38	98	99	26	83	58	0	146	147	39	87	89	15	90	73	0	1.068	1.083	1.049	1.159	3.521	1.318	0.227	80	486	122	125	0.095	63	59	65	60	0
4	16	20	"PFI17664"	"oPFI17664"	18170	24200	100	1306	1196	439	92	95	25	98	98	0	1116	1006	279	85	88	16	100	100	0	1.177	1.199	1.279	1.042	2.861	1.349	0.622	80	461	2245	2025	0.236	1214	1031	1104	921	0
4	17	20	"PFH0013"	"oPFH0013"	18350	24190	110	1126	1085	354	92	95	24	100	100	0	1153	1034	419	85	91	60	93	93	0	0.968	1.046	1.007	0.952	1.971	0.933	0.624	80	462	2102	1942	-0.047	1034	1068	993	949	0
4	18	20	"PFD66991"	"oPFD66991"	18550	24200	110	290	293	85	97	99	32	96	93	0	313	313	85	85	90	49	100	92	0	0.846	0.860	0.850	0.840	1.980	0.830	0.551	80	536	421	424	-0.240	193	228	196	228	0
4	19	20	"PFM60502"	"oPFM60502"	18730	24200	110	2379	2246	599	97	105	63	100	100	0	2171	2029	541	84	89	37	100	100	0	1.093	1.105	1.101	1.129	1.901	1.102	0.699	80	529	4369	4094	0.129	2282	2087	2149	1945	0
4	20	20	"PFI17667"	"oPFI17667"	18930	24200	110	632	629	181	96	113	100	96	93	0	1071	1006	302	83	92	51	97	96	0	0.543	0.577	0.549	0.577	2.050	0.496	0.597	80	534	1524	1456	-0.882	536	988	533	923	0
4	21	20	"PFF72456"	"oPFF72456"	19120	24210	120	886	829	370	94	103	66	92	88	0	746	664	278	83	88	28	95	95	0	1.195	1.265	1.285	1.319	2.896	1.367	0.647	120	565	1455	1316	0.256	792	663	735	581	0
4	22	20	"PFI17668"	"oPFI17668"	19310	24200	110	1224	1134	374	91	97	45	100	100	0	951	871	350	82	86	30	97	93	0	1.304	1.322	1.265	1.431	2.883	1.212	0.581	80	545	2002	1832	0.383	1133	869	1043	789	0
4	1	21	"PFJ12799"	"oPFJ12799"	15320	24390	100	149	155	49	95	100	24	78	57	0	128	133	36	88	91	16	76	55	0	1.350	1.333	1.406	1.393	2.971	2.672	0.088	80	503	94	105	0.433	54	40	60	45	0
4	2	21	"PFF72457"	"oPFF72457"	15510	24390	110	8633	8195	1864	97	99	24	100	100	0	6124	5478	1721	89	91	15	100	100	0	1.414	1.503	1.433	1.610	2.089	1.480	0.709	80	555	14571	13487	0.500	8536	6035	8098	5389	0
4	3	21	"PFF72459"	"oPFF72459"	15700	24390	80	740	708	214	100	103	27	100	98	0	390	384	130	88	92	50	96	90	0	2.119	2.054	1.926	2.178	2.582	2.307	0.439	52	334	942	904	1.084	640	302	608	296	0
4	4	21	"PFM60506"	"oPFM60506"	15900	24390	110	922	895	291	101	106	29	98	97	0	1212	1096	376	89	92	18	100	100	0	0.731	0.788	0.761	0.830	2.490	0.710	0.626	80	554	1944	1801	-0.452	821	1123	794	1007	0
4	5	21	"PFL0067"	"oPFL0067"	16090	24390	110	1462	1428	355	101	104	27	100	100	0	721	694	193	87	90	17	100	100	0	2.147	2.186	2.135	2.255	1.794	2.425	0.675	80	522	1995	1934	1.102	1361	634	1327	607	0
4	6	21	"PFI17670"	"oPFI17670"	16280	24390	120	1129	1013	521	105	110	71	89	86	0	1329	1223	614	90	93	18	95	92	0	0.826	0.801	0.845	0.819	4.028	0.778	0.643	120	611	2263	2041	-0.275	1024	1239	908	1133	0
4	7	21	"PFI17672"	"oPFI17672"	16470	24390	110	657	650	237	110	113	31	98	95	0	406	393	106	96	99	21	100	100	0	1.765	1.818	1.969	1.649	2.159	2.209	0.594	80	531	857	837	0.819	547	310	540	297	0
4	8	21	"PFL0068"	"oPFL0068"	16660	24390	110	1177	1186	345	107	116	42	100	100	0	790	764	226	91	95	19	100	100	0	1.531	1.603	1.557	1.652	1.964	1.694	0.674	80	537	1769	1752	0.614	1070	699	1079	673	0
4	9	21	"PFL0070"	"oPFL0070"	16850	24390	110	2261	2165	862	112	125	53	100	100	0	1628	1493	484	95	103	30	100	100	0	1.402	1.469	1.558	1.365	2.255	1.634	0.641	80	548	3682	3451	0.487	2149	1533	2053	1398	0
4	10	21	"PFF72463"	"oPFF72463"	17040	24380	110	1135	1075	340	119	124	38	100	100	0	1137	1057	403	97	101	24	93	92	0	0.977	0.996	0.939	1.061	2.842	0.900	0.633	80	546	2056	1916	-0.034	1016	1040	956	960	0
4	11	21	"PFD66995"	"oPFD66995"	17250	24360	150	135	143	48	113	121	90	10	0	0	114	122	35	93	98	30	37	21	0	1.048	1.034	1.371	1.210	3.785	33.866	0.005	156	833	43	59	0.067	22	21	30	29	-50
4	12	21	"PFL0074"	"oPFL0074"	17430	24390	110	1977	1802	748	108	118	115	97	96	0	2620	2464	641	89	93	33	100	100	0	0.738	0.713	0.780	0.622	2.338	0.757	0.638	80	487	4400	4069	-0.437	1869	2531	1694	2375	0
4	13	21	"PFJ12802"	"oPFJ12802"	17610	24390	100	451	426	139	101	105	28	97	96	0	1071	1011	268	88	90	16	100	100	0	0.356	0.352	0.375	0.329	2.010	0.308	0.562	80	485	1333	1248	-1.490	350	983	325	923	0
4	14	21	"PFBL B0125"	"oPFBLOB0125"	17800	24390	110	731	697	222	99	101	25	100	100	0	492	470	111	86	88	16	100	100	0	1.557	1.557	1.591	1.473	1.924	1.784	0.646	80	556	1038	982	0.638	632	406	598	384	0
4	15	21	"PFN0269"	"oPFN0269"	17990	24380	110	13349	12609	3802	96	99	25	100	100	0	7282	6271	2629	86	88	16	95	95	0	1.842	2.023	1.912	1.958	2.097	2.007	0.664	80	538	20449	18698	0.881	13253	7196	12513	6185	0
4	16	21	"PFD66996"	"oPFD66996"	18180	24380	110	1241	1193	320	94	97	25	100	100	0	1056	974	338	85	88	22	95	95	0	1.181	1.236	1.214	1.259	2.373	1.216	0.654	80	526	2118	1988	0.240	1147	971	1099	889	0
4	17	21	"PFF72496"	"oPFF72496"	18370	24380	110	346	343	82	94	97	25	100	98	0	528	495	166	85	91	55	92	91	0	0.569	0.607	0.581	0.670	2.604	0.508	0.603	80	528	695	659	-0.814	252	443	249	410	0
4	18	21	"PFH0035"	"oPFH0035"	18560	24380	110	1393	1343	493	97	100	26	100	100	0	551	492	203	86	91	41	92	90	0	2.787	3.069	2.789	2.778	2.383	3.256	0.609	80	516	1761	1652	1.479	1296	465	1246	406	0
4	19	21	"PFL0139"	"oPFL0139"	18750	24380	110	1357	1326	371	95	104	69	100	98	0	1055	955	332	84	93	57	93	92	0	1.300	1.413	1.316	1.357	1.990	1.358	0.678	80	534	2233	2102	0.378	1262	971	1231	871	0
4	20	21	"PFBL B0173"	"oPFBLOB0173"	18950	24390	120	567	542	238	93	107	96	86	84	0	334	324	130	83	92	58	87	80	0	1.888	1.863	1.925	1.704	3.104	2.344	0.467	120	585	725	690	0.917	474	251	449	241	0
4	21	21	"PFI17720"	"oPFI17720"	19140	24380	120	133	137	42	92	102	67	22	2	0	105	113	34	83	87	28	45	18	0	1.864	1.500	1.727	1.606	4.119	10.537	0.013	120	537	63	75	0.898	41	22	45	30	0
4	22	21	"PFG0054"	"oPFG0054"	19320	24380	110	5097	4762	1416	94	98	39	100	100	0	2874	2547	973	82	88	40	93	93	0	1.792	1.894	1.752	1.796	1.925	1.883	0.687	80	523	7795	7133	0.841	5003	2792	4668	2465	0
4	1	22	"PFN0287"	"oPFN0287"	15330	24570	110	620	595	176	96	98	25	100	97	0	385	359	124	88	90	15	95	92	0	1.764	1.841	1.825	1.848	2.750	1.961	0.601	80	580	821	770	0.819	524	297	499	271	0
4	2	22	"PFL0140"	"oPFL0140"	15520	24570	110	679	683	272	94	97	24	97	97	0	999	877	393	90	92	26	95	93	0	0.644	0.748	0.683	0.773	2.723	0.594	0.505	80	536	1494	1376	-0.636	585	909	589	787	0
4	3	22	"PFL0142"	"oPFL0142"	15700	24570	110	869	830	231	96	99	25	100	98	0	616	585	184	88	92	26	98	96	0	1.464	1.477	1.468	1.573	2.402	1.467	0.630	80	558	1301	1231	0.550	773	528	734	497	0
4	4	22	"PFL0144"	"oPFL0144"	15900	24570	110	527	519	147	96	98	25	100	98	0	406	403	148	86	90	17	96	93	0	1.347	1.334	1.336	1.457	2.593	1.295	0.541	80	554	751	740	0.430	431	320	423	317	0
4	5	22	"PFJ12815"	"oPFJ12815"	16100	24580	120	863	790	356	94	101	69	89	85	0	991	883	384	85	88	16	95	94	0	0.849	0.872	0.899	0.912	3.880	0.859	0.651	120	669	1675	1494	-0.237	769	906	696	798	0
4	6	22	"PFI17725"	"oPFI17725"	16300	24580	110	1731	1572	671	99	106	76	98	95	0	4534	4426	1089	87	90	17	100	100	0	0.367	0.339	0.365	0.293	2.624	0.314	0.604	80	528	6079	5812	-1.446	1632	4447	1473	4339	0
4	7	22	"PFL0149"	"oPFL0149"	16480	24580	110	171	171	47	102	106	28	85	61	0	195	192	50	92	95	20	93	88	0	0.670	0.690	0.721	0.689	2.264	0.768	0.202	80	536	172	169	-0.578	69	103	69	100	0
4	8	22	"PFG0057"	"oPFG0057"	16660	24570	110	358	354	106	95	99	26	97	96	0	253	251	67	87	89	17	96	95	0	1.584	1.579	1.565	1.465	2.265	1.757	0.529	80	546	429	423	0.664	263	166	259	164	0
4	9	22	"PFF72505"	"oPFF72505"	16860	24580	100	115	121	39	92	94	23	50	30	0	312	304	69	83	86	15	100	100	0	0.100	0.131	0.163	0.156	2.663	0.110	0.115	80	493	252	250	-3.316	23	229	29	221	0
4	10	22	"PFM60543"	"oPFM60543"	17040	24570	110	1234	1165	362	96	98	25	100	100	0	798	736	267	84	88	19	95	93	0	1.594	1.640	1.541	1.624	2.461	1.649	0.590	80	548	1852	1721	0.673	1138	714	1069	652	0
4	11	22	"PFBL B0178"	"oPFBLOB0178"	17230	24580	100	495	484	171	100	103	26	100	96	0	3939	3781	1008	89	91	19	100	100	0	0.103	0.104	0.107	0.099	1.871	0.088	0.592	80	512	4245	4076	-3.285	395	3850	384	3692	0
4	12	22	"PFG0058"	"oPFG0058"	17430	24570	110	289	276	83	101	104	28	93	88	0	272	275	101	88	91	17	96	91	0	1.022	0.936	0.968	1.080	3.051	0.916	0.435	80	568	372	362	0.031	188	184	175	187	0
4	13	22	"PFBL B0180"	"oPFBLOB0180"	17630	24580	110	241	238	80	99	102	28	90	82	0	271	262	66	86	88	16	100	97	0	0.768	0.790	0.884	0.753	2.279	0.966	0.450	80	558	327	315	-0.382	142	185	139	176	0
4	14	22	"PFBL B0182"	"oPFBLOB0182"	17810	24580	100	203	209	70	97	100	25	90	82	0	946	942	250	85	87	15	100	100	0	0.123	0.131	0.142	0.126	2.296	0.110	0.389	80	474	967	969	-3.022	106	861	112	857	0
4	15	22	"PFBL B0184"	"oPFBLOB0184"	17990	24570	110	681	674	214	95	98	25	98	98	0	563	516	176	83	86	16	100	100	0	1.221	1.337	1.272	1.384	2.795	1.289	0.558	80	558	1066	1012	0.288	586	480	579	433	0
4	16	22	"PFI17729"	"oPFI17729"	18190	24580	100	137	143	42	93	96	25	72	45	0	121	125	29	83	85	15	81	62	0	1.158	1.190	1.286	1.339	3.196	3.288	0.065	80	502	82	92	0.212	44	38	50	42	0
4	17	22	"PFH0036"	"oPFH0036"	18370	24570	110	3243	2988	1126	95	99	26	100	100	0	2518	2246	946	83	94	91	93	93	0	1.293	1.337	1.258	1.323	2.863	1.317	0.581	80	558	5583	5056	0.371	3148	2435	2893	2163	0
4	18	22	"PFA32038"	"oPFA32038"	18570	24570	110	2498	2411	742	94	96	24	100	100	0	4053	3526	1185	84	95	99	100	97	0	0.606	0.673	0.655	0.695	2.320	0.569	0.617	80	470	6373	5759	-0.723	2404	3969	2317	3442	0
4	19	22	"EMPTY"	"EMPTY"	18710	24610	150	90	93	25	91	94	25	17	5	0	83	85	15	81	85	37	2	0	0	-0.500	0.500	1.889	1.805	3.449	18.042	0.004	156	888	1	6	Error	-1	2	2	4	-50
4	20	22	"EMPTY"	"EMPTY"	18900	24610	150	90	93	24	90	93	24	17	3	0	82	82	14	80	83	24	5	0	0	0.000	1.500	2.000	2.229	3.285	0.014	0.000	156	832	2	5	Error	0	2	3	2	-50
4	21	22	"EMPTY"	"EMPTY"	19090	24620	150	89	92	25	89	92	22	15	4	0	79	80	12	79	81	14	11	3	0	0.000	3.000	1.500	1.416	4.406	0.010	0.000	156	844	0	4	Error	0	0	3	1	-50
4	22	22	"EMPTY"	"EMPTY"	19280	24620	150	85	89	22	88	91	23	18	3	0	78	79	12	79	81	27	2	0	0	3.000	100000.000	1.789	1.649	3.529	45.445	0.001	156	1042	-4	1	1.585	-3	-1	1	0	-50
5	1	1	"PFI0414"	"I5572_1"	1720	25120	140	256	263	82	90	94	24	98	95	0	354	359	93	84	90	30	99	98	0	0.615	0.629	0.658	0.578	2.104	0.628	0.625	156	832	436	448	-0.702	166	270	173	275	0
5	2	1	"PFI0486"	"I7438_2"	1900	25130	120	455	450	137	87	91	24	99	99	0	4525	4291	1469	83	88	34	100	100	0	0.083	0.086	0.091	0.089	1.434	0.075	0.698	120	499	4810	4571	-3.593	368	4442	363	4208	0
5	3	1	"PFI0416"	"I5607_1"	2090	25130	140	180	181	49	88	92	31	89	72	0	176	178	43	82	85	35	92	73	0	0.979	0.969	0.993	0.917	2.148	1.087	0.503	156	664	186	189	-0.031	92	94	93	96	0
5	4	1	"PFI0237"	"I16933_1"	2270	25130	130	1069	1096	309	91	95	31	100	100	0	930	938	290	83	88	37	100	98	0	1.155	1.175	1.168	1.233	1.683	1.174	0.815	120	575	1825	1860	0.207	978	847	1005	855	0
5	5	1	"PFI0401"	"I5180_2"	2470	25130	130	1479	1477	313	92	95	28	100	100	0	1274	1258	268	84	90	36	100	100	0	1.166	1.180	1.167	1.192	1.413	1.180	0.847	120	611	2577	2559	0.221	1387	1190	1385	1174	0
5	6	1	"PFI0236"	"I1689_2"	2660	25130	130	25058	24236	5745	93	95	26	100	100	0	11743	11288	2975	85	88	30	100	100	0	2.141	2.155	2.101	2.265	1.728	2.185	0.819	120	602	36623	35346	1.099	24965	11658	24143	11203	0
5	7	1	"PFJ0542"	"J667_1"	2860	25130	130	1573	1602	340	90	94	26	100	100	0	1977	1950	417	86	89	31	100	100	0	0.784	0.811	0.791	0.820	1.442	0.766	0.823	120	610	3374	3376	-0.351	1483	1891	1512	1864	0
5	8	1	"PFJ0005"	"J1011_3"	3050	25130	130	739	762	179	91	93	24	100	100	0	1841	1846	357	84	86	18	100	100	0	0.369	0.381	0.364	0.378	1.363	0.348	0.811	120	600	2405	2433	-1.439	648	1757	671	1762	0
5	9	1	"PFJ0310"	"J2896_1"	3240	25130	130	18380	18192	3772	92	97	43	100	100	0	12086	11715	2917	86	95	92	100	99	0	1.524	1.556	1.509	1.579	1.462	1.555	0.843	120	618	30288	29729	0.608	18288	12000	18100	11629	0
5	10	1	"PFJ0140"	"J17_1"	3440	25130	130	12895	12884	3043	94	101	47	100	100	0	11014	11191	1943	88	96	93	100	100	0	1.172	1.152	1.187	1.120	1.411	1.213	0.845	120	608	23727	23893	0.228	12801	10926	12790	11103	0
5	11	1	"PFJ0200"	"J21_1"	3630	25130	130	2326	2282	527	94	97	30	100	100	0	2157	2167	270	86	89	16	100	100	0	1.078	1.051	1.107	0.995	1.593	1.127	0.844	120	592	4303	4269	0.108	2232	2071	2188	2081	0
5	12	1	"PFJ0215"	"J21_7"	3820	25130	130	7784	7759	1922	95	145	808	99	98	0	4756	4726	763	86	89	28	100	100	0	1.646	1.652	1.714	1.585	1.493	1.835	0.810	120	590	12359	12304	0.719	7689	4670	7664	4640	0
5	13	1	"PFJ0476"	"J53_48"	4010	25120	130	65535	64593	4205	95	421	2623	100	100	88	34477	32961	9481	87	106	272	99	98	0	1.903	1.962	1.868	2.077	1.615	1.843	0.817	120	596	99830	97372	0.928	65440	34390	64498	32874	0
5	14	1	"PFJ0510"	"J58_2"	4200	25130	140	12258	11745	4272	94	357	2426	94	92	0	6238	6021	1950	87	104	263	95	94	0	1.978	1.963	1.992	1.826	2.507	2.383	0.716	156	634	18315	17585	0.984	12164	6151	11651	5934	0
5	15	1	"PFJ0563"	"J70_2"	4390	25130	140	2580	2400	977	91	99	69	97	95	0	1665	1622	550	86	88	16	98	97	0	1.576	1.503	1.531	1.401	2.440	1.614	0.819	156	657	4068	3845	0.657	2489	1579	2309	1536	0
5	16	1	"PFJ0575"	"J73_12"	4590	25130	130	3788	3607	979	91	98	74	99	98	0	4465	4449	663	88	90	19	100	100	0	0.845	0.806	0.841	0.728	1.932	0.845	0.825	120	578	8074	7877	-0.244	3697	4377	3516	4361	0
5	17	1	"PFJ0599"	"J85_3"	4770	25120	130	1767	1751	384	89	92	22	100	100	0	1858	1788	427	87	87	14	100	100	0	0.947	0.977	0.951	1.028	1.807	0.916	0.775	120	579	3449	3363	-0.078	1678	1771	1662	1701	0
5	18	1	"PFJ0018"	"J109_5"	4950	25120	130	525	525	144	92	95	32	100	100	0	357	356	86	87	89	18	100	99	0	1.604	1.610	1.521	1.616	1.539	1.658	0.762	120	616	703	702	0.681	433	270	433	269	0
5	19	1	"PFJ0181"	"J198_5"	5150	25120	130	20657	20803	4708	92	96	33	100	100	0	14734	14147	3817	87	89	19	100	100	0	1.404	1.473	1.426	1.528	1.619	1.434	0.816	120	631	35212	34771	0.490	20565	14647	20711	14060	0
5	20	1	"PFJ0227"	"J227_2"	5340	25120	130	1160	1172	237	92	94	24	100	100	0	645	636	122	86	88	15	100	100	0	1.911	1.964	1.979	1.980	1.356	2.030	0.808	120	584	1627	1630	0.934	1068	559	1080	550	0
5	21	1	"PFJ0246"	"J242_1"	5520	25130	140	166	171	46	92	94	26	89	67	0	167	168	36	86	88	16	97	93	0	0.914	0.963	0.958	0.923	2.436	1.155	0.335	156	653	155	161	-0.130	74	81	79	82	0
5	22	1	"PFJ0280"	"J268_1"	5730	25120	140	3540	3345	1102	92	94	24	100	100	0	3250	3149	905	85	87	14	100	100	0	1.089	1.062	1.081	1.073	2.512	1.090	0.797	156	843	6613	6317	0.124	3448	3165	3253	3064	0
5	1	2	"PFJ0322"	"J309_17"	1740	25310	130	1375	1375	375	89	93	25	100	100	0	995	1021	183	85	92	35	100	100	0	1.413	1.374	1.378	1.330	1.465	1.490	0.822	120	574	2196	2222	0.499	1286	910	1286	936	0
5	2	2	"PFJ0363"	"J373_1"	1920	25310	130	1332	1324	310	94	99	35	100	100	0	996	996	261	86	100	64	99	99	0	1.360	1.352	1.328	1.371	1.451	1.377	0.794	120	491	2148	2140	0.444	1238	910	1230	910	0
5	3	2	"PFN0173"	"N132_113"	2120	25300	130	2021	2066	405	95	101	39	100	100	0	2702	2656	613	86	95	57	100	100	0	0.736	0.767	0.749	0.788	1.419	0.734	0.858	120	471	4542	4541	-0.442	1926	2616	1971	2570	0
5	4	2	"PFN0184"	"N132_132"	2310	25310	130	335	333	93	95	99	30	97	95	0	1015	1032	208	85	91	38	100	100	0	0.258	0.251	0.262	0.231	1.743	0.235	0.684	120	482	1170	1185	-1.954	240	930	238	947	0
5	5	2	"PFN0186"	"N132_136"	2500	25300	130	5678	5576	952	96	97	24	100	100	0	4079	4089	708	84	88	18	100	100	0	1.397	1.368	1.349	1.386	1.388	1.391	0.848	120	465	9577	9485	0.483	5582	3995	5480	4005	0
5	6	2	"PFN0203"	"N132_171"	2690	25300	130	2464	2554	717	95	96	24	100	100	0	984	994	197	86	89	32	100	100	0	2.638	2.708	2.700	2.685	1.434	2.985	0.809	120	488	3267	3367	1.399	2369	898	2459	908	0
5	7	2	"PFN0208"	"N132_178"	2890	25300	130	5894	5846	1121	93	94	24	100	100	0	2925	2865	646	85	87	19	100	100	0	2.043	2.069	2.025	2.159	1.598	2.105	0.817	120	467	8641	8533	1.030	5801	2840	5753	2780	0
5	8	2	"PFN0211"	"N132_181"	3070	25310	130	1032	1043	256	92	94	24	100	100	0	691	700	130	83	85	15	100	100	0	1.546	1.541	1.558	1.505	1.368	1.655	0.855	120	470	1548	1568	0.629	940	608	951	617	0
5	9	2	"PFN0362"	"N135_24"	3270	25300	130	2858	2826	571	93	95	25	100	100	0	3320	3254	621	84	93	101	100	100	0	0.854	0.862	0.873	0.864	1.302	0.839	0.848	120	494	6001	5903	-0.227	2765	3236	2733	3170	0
5	10	2	"PFN0373"	"N136_4"	3460	25300	130	1173	1202	306	93	96	26	100	100	0	1715	1744	391	84	87	16	100	100	0	0.662	0.668	0.653	0.674	1.535	0.621	0.783	120	464	2711	2769	-0.595	1080	1631	1109	1660	0
5	11	2	"PFN0401"	"N137_50"	3650	25300	130	2258	2286	475	93	94	26	100	100	0	1387	1375	360	85	87	16	100	100	0	1.663	1.700	1.658	1.801	1.647	1.693	0.820	120	422	3467	3483	0.734	2165	1302	2193	1290	0
5	12	2	"PFN0423"	"N138_31"	3840	25300	130	398	402	94	96	160	922	0	0	0	294	294	55	84	88	32	100	98	0	1.438	1.457	1.428	1.450	1.538	1.609	0.679	120	453	512	516	0.524	302	210	306	210	0
5	13	2	"PFN0433"	"N138_45"	4020	25300	130	717	717	153	98	344	2311	0	0	0	716	706	144	85	109	301	96	57	0	0.981	0.997	0.947	1.015	1.631	0.964	0.752	120	488	1250	1240	-0.028	619	631	619	621	0
5	14	2	"PFN0409"	"N138_104"	4210	25300	130	642	655	152	93	97	29	100	100	0	1133	1114	264	84	92	79	100	99	0	0.523	0.546	0.535	0.552	1.554	0.497	0.768	120	464	1598	1592	-0.934	549	1049	562	1030	0
5	15	2	"PFN0534"	"N143_18"	4400	25300	130	658	670	125	91	94	27	100	100	0	705	694	127	85	87	16	100	100	0	0.915	0.951	0.926	0.958	1.397	0.917	0.804	120	481	1187	1188	-0.129	567	620	579	609	0
5	16	2	"PFN0540"	"N143_29"	4600	25300	130	2377	2332	461	91	96	28	100	100	0	1543	1530	289	86	88	16	100	100	0	1.569	1.552	1.554	1.574	1.465	1.571	0.792	120	476	3743	3685	0.650	2286	1457	2241	1444	0
5	17	2	"PFN0556"	"N143_56"	4780	25310	140	184	185	54	92	95	26	91	75	0	154	159	32	87	87	14	98	92	0	1.373	1.292	1.346	1.243	2.378	1.683	0.351	156	499	159	165	0.457	92	67	93	72	0
5	18	2	"PFN0562"	"N143_66"	4980	25300	130	1880	1872	398	95	98	35	100	100	0	2077	2001	491	87	89	20	100	100	0	0.897	0.928	0.899	0.968	1.600	0.874	0.817	120	499	3775	3691	-0.157	1785	1990	1777	1914	0
5	19	2	"PFN0608"	"N147_16"	5160	25300	130	241	250	65	95	99	36	99	92	0	291	288	63	87	89	19	100	100	0	0.716	0.771	0.744	0.743	1.893	0.778	0.582	120	490	350	356	-0.483	146	204	155	201	0
5	20	2	"PFN0623"	"N148_7"	5350	25300	130	706	701	169	96	98	27	100	100	0	437	435	91	87	89	16	100	100	0	1.743	1.739	1.730	1.732	1.545	1.856	0.752	120	457	960	953	0.801	610	350	605	348	0
5	21	2	"PFN0714"	"N151_50"	5540	25300	130	25870	25988	5395	97	100	26	100	100	0	16274	15721	3890	90	93	39	100	99	0	1.592	1.656	1.549	1.702	1.577	1.653	0.805	120	431	41957	41522	0.671	25773	16184	25891	15631	0
5	22	2	"PFN0723"	"N152_1"	5730	25300	130	1392	1371	296	96	97	24	100	100	0	1927	1854	466	88	91	34	100	99	0	0.705	0.722	0.705	0.760	1.726	0.663	0.813	120	586	3135	3041	-0.505	1296	1839	1275	1766	0
5	1	3	"PFN0727"	"N152_17"	1730	25490	130	738	733	213	88	91	24	100	100	0	545	556	146	82	83	13	100	100	0	1.404	1.361	1.355	1.353	1.544	1.415	0.784	120	632	1113	1119	0.489	650	463	645	474	0
5	2	3	"PFN0735"	"N153_15"	1940	25490	130	1201	1197	337	92	96	29	99	99	0	934	920	168	85	92	43	100	100	0	1.306	1.323	1.339	1.282	1.516	1.455	0.834	120	516	1958	1940	0.385	1109	849	1105	835	0
5	3	3	"PFN0750"	"N155_14"	2120	25490	130	6073	5931	1708	94	101	42	100	100	0	3039	3054	664	87	102	72	100	100	0	2.025	1.967	2.025	1.926	1.335	2.141	0.847	120	516	8931	8804	1.018	5979	2952	5837	2967	0
5	4	3	"PFN0757"	"N155_25"	2320	25480	130	1544	1575	421	94	100	40	100	100	0	1479	1448	408	86	97	61	99	99	0	1.041	1.087	1.089	1.119	1.614	1.055	0.789	120	523	2843	2843	0.058	1450	1393	1481	1362	0
5	5	3	"PFB0217"	"B567"	2510	25480	130	447	443	94	91	93	24	100	100	0	837	826	178	84	86	17	100	100	0	0.473	0.474	0.496	0.473	1.541	0.435	0.767	120	519	1109	1094	-1.081	356	753	352	742	0
5	6	3	"PFB0221"	"B573"	2700	25480	130	1662	1788	671	91	93	22	100	100	0	1954	1989	539	83	85	15	100	100	0	0.840	0.890	0.880	0.869	1.508	0.873	0.749	120	528	3442	3603	-0.252	1571	1871	1697	1906	0
5	7	3	"PFB0223"	"B577"	2890	25480	130	1750	1797	378	89	92	23	100	100	0	1591	1568	304	83	85	17	100	100	0	1.101	1.150	1.129	1.163	1.413	1.145	0.814	120	514	3169	3193	0.139	1661	1508	1708	1485	0
5	8	3	"PFB0225"	"B583"	3080	25480	130	1999	2106	591	89	91	24	100	100	0	2511	2529	684	82	85	20	100	100	0	0.786	0.824	0.790	0.846	1.601	0.757	0.756	120	509	4339	4464	-0.347	1910	2429	2017	2447	0
5	9	3	"PFB0227"	"B587"	3270	25480	130	1417	1384	307	89	91	24	100	100	0	1183	1122	264	81	83	18	100	100	0	1.205	1.244	1.215	1.275	1.499	1.189	0.800	120	525	2430	2336	0.269	1328	1102	1295	1041	0
5	10	3	"PFB0229"	"B590"	3460	25490	120	120	122	34	89	93	25	58	25	0	148	147	29	81	83	13	98	89	0	0.463	0.500	0.591	0.516	3.077	0.766	0.181	120	452	98	99	-1.112	31	67	33	66	0
5	11	3	"PFB0246"	"B618"	3630	25480	150	119	120	32	93	95	26	46	19	0	111	110	24	83	85	15	64	43	0	0.929	1.000	1.345	1.303	3.716	2.694	0.079	156	524	54	54	-0.107	26	28	27	27	-50
5	12	3	"PFB0256"	"B634"	3810	25480	150	108	115	35	94	96	26	37	15	0	100	105	25	83	86	16	50	29	0	0.824	0.955	1.333	1.280	3.366	2.778	0.081	156	560	31	43	-0.280	14	17	21	22	-50
5	13	3	"PFB0259"	"B64"	4030	25490	130	685	656	197	93	95	26	99	99	0	3400	3475	559	84	87	17	100	100	0	0.179	0.166	0.171	0.156	1.615	0.161	0.767	120	574	3908	3954	-2.486	592	3316	563	3391	0
5	14	3	"PFB0262"	"B645"	4230	25490	130	140	146	42	91	92	24	72	50	0	167	167	30	84	86	14	100	98	0	0.590	0.663	0.661	0.590	2.523	0.921	0.262	120	526	132	138	-0.760	49	83	55	83	0
5	15	3	"PFB0270"	"B664"	4410	25490	120	185	188	52	90	92	26	94	77	0	258	260	45	85	86	14	100	100	0	0.549	0.560	0.554	0.493	2.058	0.594	0.483	120	498	268	273	-0.865	95	173	98	175	0
5	16	3	"PFB0273"	"B667"	4610	25490	130	522	513	128	91	94	27	100	98	0	604	600	81	85	86	14	100	100	0	0.830	0.819	0.838	0.772	1.583	0.869	0.780	120	507	950	937	-0.268	431	519	422	515	0
5	17	3	"PFC0002"	"C101"	4790	25490	130	726	710	220	92	94	26	99	97	0	1168	1165	200	84	85	14	100	100	0	0.585	0.572	0.606	0.515	1.805	0.585	0.763	120	492	1718	1699	-0.774	634	1084	618	1081	0
5	18	3	"PFC0006"	"C113"	4980	25490	130	198	213	61	93	94	24	96	88	0	509	513	99	84	88	27	100	100	0	0.247	0.280	0.259	0.245	1.946	0.278	0.582	120	519	530	549	-2.017	105	425	120	429	0
5	19	3	"PFC0009"	"C116"	5170	25480	130	1405	1425	381	92	94	25	100	100	0	902	890	178	85	87	25	100	100	0	1.607	1.656	1.607	1.642	1.425	1.730	0.783	120	552	2130	2138	0.684	1313	817	1333	805	0
5	20	3	"PFC0011"	"C118"	5370	25480	130	217	211	52	91	94	24	95	91	0	255	262	54	83	85	14	100	100	0	0.733	0.670	0.631	0.616	1.988	0.675	0.550	120	463	298	299	-0.449	126	172	120	179	0
5	21	3	"PFC0013"	"C122"	5530	25480	150	119	122	41	94	96	25	48	26	0	116	121	32	84	90	36	48	14	0	0.781	0.757	1.091	1.053	4.000	1.720	0.103	156	543	57	65	-0.356	25	32	28	37	-50
5	22	3	"PFC0015"	"C125"	5750	25480	130	1249	1257	264	92	95	26	100	100	0	2225	2177	525	86	89	24	100	100	0	0.541	0.557	0.542	0.581	1.762	0.510	0.775	120	629	3296	3256	-0.887	1157	2139	1165	2091	0
5	1	4	"PFC0035"	"C162"	1760	25660	130	1454	1461	335	89	91	23	100	100	0	1629	1609	445	81	83	13	100	100	0	0.882	0.898	0.887	0.957	1.888	0.874	0.799	120	603	2913	2900	-0.182	1365	1548	1372	1528	0
5	2	4	"PFC0037"	"C164"	1950	25670	120	573	582	135	88	90	24	100	100	0	632	627	124	82	84	13	100	100	0	0.882	0.906	0.873	0.888	1.456	0.956	0.792	120	460	1035	1039	-0.181	485	550	494	545	0
5	3	4	"PFC0039"	"C171"	2140	25670	130	999	1019	259	88	94	28	100	100	0	693	697	124	84	91	47	100	100	0	1.496	1.519	1.530	1.474	1.462	1.677	0.810	120	509	1520	1544	0.581	911	609	931	613	0
5	4	4	"PFC0042"	"C179"	2330	25670	130	637	630	166	91	94	26	100	100	0	805	820	168	83	86	19	100	100	0	0.756	0.731	0.744	0.707	1.501	0.735	0.789	120	527	1268	1276	-0.403	546	722	539	737	0
5	5	4	"PFC0044"	"C180"	2520	25670	120	659	662	172	89	91	24	100	100	0	570	573	136	81	84	15	100	100	0	1.166	1.165	1.179	1.167	1.463	1.203	0.841	120	500	1059	1065	0.221	570	489	573	492	0
5	6	4	"PFC0046"	"C184"	2710	25670	120	625	631	118	89	91	23	100	100	0	322	327	50	81	83	13	100	100	0	2.224	2.203	2.213	2.193	1.365	2.373	0.830	120	500	777	788	1.153	536	241	542	246	0
5	7	4	"PFD0183"	"D23156_27"	2900	25670	130	1833	1893	407	88	90	22	100	100	0	1381	1413	377	82	84	16	100	100	0	1.343	1.356	1.389	1.391	1.475	1.347	0.836	120	524	3044	3136	0.426	1745	1299	1805	1331	0
5	8	4	"PFD0186"	"D23156_40"	3090	25670	120	1687	1686	352	86	88	21	100	100	0	1165	1153	188	82	83	18	100	100	0	1.478	1.494	1.493	1.475	1.330	1.549	0.872	120	484	2684	2671	0.564	1601	1083	1600	1071	0
5	9	4	"PFD0190"	"D2337_1"	3280	25670	130	451	448	98	88	90	24	100	100	0	468	471	83	81	84	15	100	100	0	0.938	0.923	0.961	0.899	1.473	0.930	0.772	120	561	750	750	-0.092	363	387	360	390	0
5	10	4	"PFD0198"	"D23657_2"	3480	25670	100	130	134	30	91	94	25	73	33	0	131	136	30	83	86	16	92	70	0	0.813	0.811	0.805	0.862	2.720	1.442	0.170	80	425	87	96	-0.300	39	48	43	53	0
5	11	4	"PFD0208"	"D25498_1"	3680	25680	110	133	134	40	91	93	25	61	40	0	116	127	56	82	84	15	77	55	0	1.235	0.956	1.442	1.069	3.824	0.906	0.073	80	383	76	88	0.305	42	34	43	45	0
5	12	4	"PFD0213"	"D2660_1"	3830	25690	150	116	120	35	90	94	26	49	26	0	110	110	25	83	85	16	66	38	0	0.963	1.111	1.370	1.168	4.048	2.536	0.116	156	583	53	57	-0.054	26	27	30	27	-50
5	13	4	"PFD0248"	"D33539_109"	4030	25670	120	1147	1182	279	88	91	25	100	100	0	914	908	251	83	86	17	100	100	0	1.274	1.326	1.295	1.380	1.574	1.321	0.836	120	511	1890	1919	0.350	1059	831	1094	825	0
5	14	4	"PFD0250"	"D33539_15"	4220	25670	130	589	606	175	87	91	25	100	100	0	1133	1122	300	84	87	17	100	100	0	0.479	0.500	0.493	0.496	1.555	0.461	0.813	120	535	1551	1557	-1.063	502	1049	519	1038	0
5	15	4	"PFD0252"	"D33539_17"	4420	25680	130	254	261	76	90	93	25	98	94	0	792	798	145	84	86	16	100	100	0	0.232	0.239	0.217	0.218	1.721	0.229	0.657	120	523	872	885	-2.110	164	708	171	714	0
5	16	4	"PFD0256"	"D33539_23"	4600	25670	130	959	974	229	91	94	24	100	100	0	821	837	169	84	86	14	100	100	0	1.178	1.173	1.197	1.168	1.489	1.184	0.813	120	526	1605	1636	0.236	868	737	883	753	0
5	17	4	"PFD0259"	"D33539_28"	4800	25680	130	1940	1972	633	90	92	23	100	99	0	3061	3142	681	84	85	13	100	100	0	0.621	0.615	0.635	0.573	1.694	0.628	0.804	120	525	4827	4940	-0.686	1850	2977	1882	3058	0
5	18	4	"PFD0261"	"D33539_3"	4990	25680	140	148	161	72	91	92	23	74	58	0	153	166	63	84	87	26	90	64	0	0.826	0.854	0.872	0.806	3.326	0.944	0.278	156	568	126	152	-0.276	57	69	70	82	0
5	19	4	"PFD0277"	"D33539_63"	5190	25680	130	1564	1561	417	88	91	23	100	100	0	1279	1292	206	81	83	13	100	100	0	1.232	1.216	1.280	1.159	1.527	1.333	0.821	120	519	2674	2684	0.301	1476	1198	1473	1211	0
5	20	4	"PFD0281"	"D33539_69"	5370	25670	120	205	205	52	86	88	22	99	95	0	188	194	43	80	81	18	99	96	0	1.102	1.044	1.038	1.031	1.922	1.081	0.528	120	469	227	233	0.140	119	108	119	114	0
5	21	4	"PFD0283"	"D33539_74"	5560	25660	120	148	156	53	90	105	188	1	0	0	143	142	34	82	94	117	3	0	0	0.951	1.100	1.079	1.073	2.395	1.419	0.267	120	489	119	126	-0.073	58	61	66	60	0
5	22	4	"PFD0286"	"D33539_85"	5750	25650	110	1341	1457	511	93	120	222	100	100	0	1096	1076	318	85	115	183	95	93	0	1.234	1.376	1.229	1.463	1.967	1.543	0.717	80	475	2259	2355	0.304	1248	1011	1364	991	0
5	1	5	"PFD0288"	"D33539_87"	1760	25850	130	529	528	101	86	89	23	100	100	0	505	498	131	81	82	14	100	98	0	1.045	1.060	1.061	1.123	1.770	1.027	0.760	120	641	867	859	0.063	443	424	442	417	0
5	2	5	"PFD0292"	"D33539_97"	1950	25850	120	180	187	55	86	89	24	96	84	0	164	166	32	81	82	12	100	99	0	1.133	1.188	1.101	1.068	2.099	1.550	0.446	120	484	177	186	0.180	94	83	101	85	0
5	3	5	"PFD0343"	"D40381_1"	2140	25850	130	199	203	59	84	88	23	99	89	0	224	223	47	81	82	12	100	100	0	0.804	0.838	0.798	0.776	1.968	0.929	0.544	120	526	258	261	-0.314	115	143	119	142	0
5	4	5	"PFD0345"	"D4043_2"	2330	25850	120	875	884	219	87	89	20	100	100	0	733	743	180	80	82	13	100	100	0	1.207	1.202	1.194	1.204	1.573	1.266	0.757	120	514	1441	1460	0.271	788	653	797	663	0
5	5	5	"PFD0355"	"D42243_17"	2530	25860	130	141	146	40	88	89	22	81	64	0	143	143	32	80	82	13	96	88	0	0.841	0.921	0.842	0.894	2.726	1.369	0.209	120	532	116	121	-0.249	53	63	58	63	0
5	6	5	"PFD0362"	"D42243_29"	2720	25860	130	142	149	40	88	90	23	88	57	0	140	144	29	81	82	12	97	93	0	0.915	0.968	1.000	0.932	2.148	1.326	0.273	120	508	113	124	-0.128	54	59	61	63	0
5	7	5	"PFD0367"	"D42243_37"	2900	25850	130	6797	6582	1169	86	89	22	100	100	0	3896	3737	846	82	83	12	100	100	0	1.760	1.777	1.761	1.860	1.703	1.821	0.826	120	508	10525	10151	0.815	6711	3814	6496	3655	0
5	8	5	"PFD0369"	"D42243_39"	3090	25850	130	2851	2817	623	86	88	22	100	100	0	1167	1128	324	82	83	13	100	100	0	2.548	2.611	2.581	2.886	1.929	2.665	0.821	120	556	3850	3777	1.350	2765	1085	2731	1046	0
5	9	5	"PFE0400"	"E2667_1"	3300	25850	130	201	209	62	88	90	22	98	91	0	211	214	44	82	84	14	100	100	0	0.876	0.917	0.916	0.835	1.881	1.055	0.564	120	545	242	253	-0.191	113	129	121	132	0
5	10	5	"PFE0403"	"E26771_1"	3480	25850	120	3724	3695	812	89	90	21	100	100	0	2416	2454	499	81	83	14	100	100	0	1.557	1.520	1.527	1.507	1.610	1.571	0.847	120	474	5970	5979	0.639	3635	2335	3606	2373	0
5	11	5	"PFE0405"	"E26771_4"	3660	25850	120	1236	1233	302	89	91	22	100	100	0	849	847	236	82	84	14	100	98	0	1.495	1.495	1.511	1.576	1.878	1.520	0.804	120	448	1914	1909	0.581	1147	767	1144	765	0
5	12	5	"PFE0408"	"E26934_1"	3850	25860	130	2665	2557	767	90	93	24	99	99	0	1657	1688	314	83	85	16	100	100	0	1.636	1.537	1.632	1.406	1.952	1.710	0.773	120	525	4149	4072	0.710	2575	1574	2467	1605	0
5	13	5	"PFE0411"	"E27042_1"	4070	25860	110	133	137	41	88	92	25	68	43	0	139	139	28	84	87	17	91	76	0	0.818	0.891	0.942	0.899	2.699	1.492	0.185	80	443	100	104	-0.290	45	55	49	55	0
5	14	5	"PFE0415"	"E27173_1"	4230	25860	130	541	553	165	87	91	23	99	98	0	467	465	97	82	85	15	100	100	0	1.179	1.217	1.211	1.155	1.731	1.322	0.744	120	508	839	849	0.238	454	385	466	383	0
5	15	5	"PFE0439"	"E27723_18"	4420	25860	130	2658	2723	619	91	94	25	100	100	0	2283	2418	523	82	85	16	100	100	0	1.166	1.127	1.126	1.113	1.504	1.163	0.869	120	515	4768	4968	0.222	2567	2201	2632	2336	0
5	16	5	"PFE0443"	"E27723_9"	4600	25860	130	313	317	67	91	92	23	100	100	0	251	264	66	83	86	14	99	99	0	1.321	1.249	1.269	1.260	1.537	1.251	0.661	120	504	390	407	0.402	222	168	226	181	0
5	17	5	"PFE0446"	"E27742_6"	4790	25860	120	267	278	76	90	92	22	100	99	0	345	346	73	84	85	13	99	98	0	0.678	0.718	0.684	0.678	1.765	0.716	0.616	120	468	438	450	-0.560	177	261	188	262	0
5	18	5	"PFE0452"	"E28056_1"	4980	25870	130	194	201	58	91	93	23	93	85	0	208	210	52	85	86	14	100	99	0	0.837	0.880	0.865	0.829	2.344	0.944	0.419	120	483	226	235	-0.256	103	123	110	125	0
5	19	5	"PFE0454"	"E28350_1"	5170	25860	130	262	272	64	88	91	23	100	99	0	308	306	70	81	84	14	99	98	0	0.767	0.818	0.795	0.810	1.717	0.803	0.663	120	510	401	409	-0.384	174	227	184	225	0
5	20	5	"PFE0458"	"E28462_2"	5360	25860	130	217	215	55	86	89	25	98	94	0	215	213	48	79	83	24	98	95	0	0.963	0.963	0.935	0.896	2.095	0.985	0.513	120	531	267	263	-0.054	131	136	129	134	0
5	21	5	"PFE0487"	"E29895_1"	5560	25850	130	187	192	52	88	92	32	93	80	0	185	185	43	81	89	39	94	72	0	0.952	1.000	0.910	0.991	2.386	0.984	0.403	120	556	203	208	-0.071	99	104	104	104	0
5	22	5	"PFE0491"	"E29931_3"	5730	25840	100	429	450	191	93	113	197	83	31	0	515	505	150	84	108	150	92	87	0	0.780	0.848	0.758	0.847	2.480	0.876	0.502	80	444	767	778	-0.359	336	431	357	421	0
5	1	6	"PFE0494"	"E30210_1"	1750	26040	120	774	785	212	85	89	21	100	99	0	556	564	165	81	83	14	100	100	0	1.451	1.449	1.505	1.456	1.743	1.533	0.749	120	544	1164	1183	0.537	689	475	700	483	0
5	2	6	"PFE0498"	"E3038_3"	1940	26040	120	186	192	49	86	88	22	99	90	0	189	194	59	81	83	14	99	97	0	0.926	0.938	0.959	0.940	2.286	0.933	0.485	120	494	208	219	-0.111	100	108	106	113	0
5	3	6	"PFE0502"	"E3185_4"	2140	26040	120	588	577	147	85	88	22	100	98	0	611	596	125	81	82	11	100	100	0	0.949	0.955	0.924	0.930	1.798	0.992	0.805	120	482	1033	1007	-0.075	503	530	492	515	0
5	4	6	"PFE0504"	"E3185_6"	2320	26050	120	269	269	75	87	88	21	99	95	0	2266	2217	446	81	82	12	100	100	0	0.083	0.085	0.084	0.078	1.706	0.078	0.709	120	474	2367	2318	-3.586	182	2185	182	2136	0
5	5	6	"PFE0525"	"E3552_1"	2520	26040	130	902	878	259	88	90	22	99	98	0	1516	1482	318	81	83	13	100	100	0	0.567	0.564	0.567	0.535	1.778	0.570	0.842	120	552	2249	2191	-0.818	814	1435	790	1401	0
5	6	6	"PFE0531"	"E3831_2"	2700	26040	120	123	128	39	89	91	23	66	38	0	122	127	28	81	82	12	93	77	0	0.829	0.848	0.917	0.967	3.023	1.517	0.162	120	460	75	85	-0.270	34	41	39	46	0
5	7	6	"PFE0534"	"E390_1"	2900	26040	130	153	163	42	86	89	22	95	78	0	371	375	70	81	83	13	100	100	0	0.231	0.262	0.233	0.233	1.892	0.235	0.458	120	533	357	371	-2.114	67	290	77	294	0
5	8	6	"PFE0539"	"E4159_1"	3080	26040	120	673	691	168	86	88	22	100	100	0	559	551	107	81	82	13	100	99	0	1.228	1.287	1.225	1.293	1.580	1.327	0.787	120	484	1065	1075	0.296	587	478	605	470	0
5	9	6	"PFE0542"	"E4247_1"	3270	26040	120	1515	1468	311	86	88	22	100	100	0	1571	1570	263	82	84	13	100	100	0	0.960	0.929	0.924	0.927	1.598	0.935	0.866	120	517	2918	2870	-0.059	1429	1489	1382	1488	0
5	10	6	"PFE0547"	"E4295_1"	3470	26040	130	768	767	184	88	90	20	100	100	0	523	516	134	82	84	13	99	98	0	1.542	1.565	1.500	1.615	1.768	1.677	0.783	120	557	1121	1113	0.625	680	441	679	434	0
5	11	6	"PFF0499"	"F2457_1"	3660	26040	130	151	161	48	89	91	21	84	74	0	148	150	29	83	84	12	98	95	0	0.954	1.075	1.074	0.996	2.451	1.505	0.300	120	523	127	139	-0.068	62	65	72	67	0
5	12	6	"PFF0505"	"F24631_2"	3840	26040	120	1134	1115	299	90	91	22	100	100	0	1543	1588	352	84	85	13	100	100	0	0.716	0.682	0.691	0.665	1.698	0.660	0.796	120	468	2503	2529	-0.483	1044	1459	1025	1504	0
5	13	6	"PFF0507"	"F246_1"	4030	26040	120	164	171	45	92	94	24	90	70	0	169	170	31	86	88	15	98	95	0	0.867	0.940	0.905	0.871	2.483	1.157	0.336	120	511	155	163	-0.205	72	83	79	84	0
5	14	6	"PFF0509"	"F24843_2"	4220	26040	120	1191	1186	277	90	92	24	100	100	0	1058	1031	236	85	86	14	99	99	0	1.132	1.159	1.122	1.146	1.611	1.188	0.804	120	465	2074	2042	0.178	1101	973	1096	946	0
5	15	6	"PFF0513"	"F25069_1"	4400	26040	100	122	127	44	93	95	26	57	27	0	132	137	44	84	87	16	86	66	0	0.604	0.642	0.800	0.722	3.503	0.879	0.128	80	402	77	87	-0.727	29	48	34	53	0
5	16	6	"PFF0515"	"F25114_1"	4600	26040	120	1676	1613	375	93	96	26	100	100	0	1475	1440	311	87	89	16	99	99	0	1.140	1.123	1.127	1.100	1.632	1.120	0.826	120	515	2971	2873	0.190	1583	1388	1520	1353	0
5	17	6	"PFF0554"	"F26408_1"	4790	26040	130	3123	3148	823	93	96	24	100	100	0	3204	3167	904	88	89	15	100	99	0	0.972	0.992	0.958	1.058	1.883	0.940	0.818	120	505	6146	6134	-0.040	3030	3116	3055	3079	0
5	18	6	"PFF0556"	"F26422_2"	4980	26040	120	636	637	156	92	95	25	100	100	0	1302	1270	260	86	88	14	99	99	0	0.447	0.460	0.454	0.442	1.613	0.430	0.743	120	449	1760	1729	-1.160	544	1216	545	1184	0
5	19	6	"PFF0558"	"F26666_3"	5170	26050	130	1332	1316	467	92	93	23	95	95	0	5826	5793	1380	85	87	15	100	100	0	0.216	0.214	0.224	0.204	1.561	0.209	0.820	120	497	6981	6932	-2.211	1240	5741	1224	5708	0
5	20	6	"PFF0560"	"F26774_1"	5360	26040	120	2493	2446	497	90	92	25	100	100	0	1500	1494	328	87	94	33	100	99	0	1.701	1.674	1.698	1.706	1.551	1.707	0.839	120	481	3816	3763	0.766	2403	1413	2356	1407	0
5	21	6	"PFF0563"	"F27064_1"	5550	26040	130	1279	1249	359	90	96	32	100	99	0	1310	1274	256	89	99	44	100	100	0	0.974	0.978	0.993	0.934	1.778	1.027	0.788	120	530	2410	2344	-0.038	1189	1221	1159	1185	0
5	22	6	"PFF0568"	"F27351_1"	5740	26040	120	210	222	74	90	94	27	94	84	0	673	667	168	87	94	42	100	99	0	0.205	0.228	0.219	0.204	2.050	0.207	0.582	120	590	706	712	-2.288	120	586	132	580	0
5	1	7	"PFF0597"	"F28584_1"	1750	26220	140	128	132	36	87	88	21	69	48	0	132	135	33	81	83	13	91	82	0	0.804	0.833	0.832	0.806	3.119	1.096	0.190	156	703	92	99	-0.315	41	51	45	54	0
5	2	7	"PFF0599"	"F28782_1"	1940	26220	130	2308	2270	554	86	88	21	100	100	0	1387	1342	391	81	83	14	99	99	0	1.701	1.732	1.659	1.897	1.838	1.724	0.845	120	523	3528	3445	0.767	2222	1306	2184	1261	0
5	3	7	"PFF0601"	"F28897_1"	2140	26220	120	1950	1916	410	86	89	22	100	100	0	1585	1524	388	81	82	13	100	100	0	1.239	1.268	1.281	1.299	1.779	1.287	0.820	120	490	3368	3273	0.310	1864	1504	1830	1443	0
5	4	7	"PFF0611"	"F29309_1"	2330	26220	120	790	781	196	86	89	22	100	99	0	419	423	106	80	82	12	99	99	0	2.077	2.026	2.019	2.047	1.711	2.203	0.771	120	486	1043	1038	1.054	704	339	695	343	0
5	5	7	"PFF0617"	"F29473_1"	2530	26230	110	140	140	44	88	90	22	71	58	0	132	137	28	82	83	12	95	88	0	1.040	0.945	1.045	0.985	2.433	1.426	0.316	80	446	102	107	0.057	52	50	52	55	0
5	6	7	"PFF0622"	"F29632_5"	2710	26220	130	1914	1875	416	89	91	23	100	100	0	1399	1372	329	83	84	13	99	99	0	1.387	1.386	1.376	1.414	1.556	1.409	0.844	120	536	3141	3075	0.472	1825	1316	1786	1289	0
5	7	7	"PFF0646"	"F30537_4"	2900	26230	120	731	724	191	88	91	22	100	98	0	1084	1073	163	82	84	14	100	100	0	0.642	0.642	0.648	0.601	1.708	0.647	0.794	120	468	1645	1627	-0.640	643	1002	636	991	0
5	8	7	"PFF0652"	"F30663_2"	3080	26230	120	335	328	100	87	90	23	95	95	0	1635	1634	310	82	84	14	100	100	0	0.160	0.155	0.161	0.146	1.677	0.150	0.750	120	482	1801	1793	-2.647	248	1553	241	1552	0
5	9	7	"PFF0656"	"F30728_1"	3280	26230	130	840	815	285	86	89	24	95	94	0	715	708	133	82	85	15	100	100	0	1.191	1.165	1.207	1.029	2.249	1.314	0.768	120	527	1387	1355	0.252	754	633	729	626	0
5	10	7	"PFF0659"	"F30796_1"	3460	26230	130	1363	1293	366	90	91	23	100	98	0	971	945	179	83	85	14	100	100	0	1.434	1.396	1.467	1.289	1.952	1.501	0.801	120	525	2161	2065	0.520	1273	888	1203	862	0
5	11	7	"PFF0661"	"F3084_1"	3660	26230	130	3354	3256	739	91	93	22	100	100	0	2760	2682	541	84	85	14	100	100	0	1.219	1.218	1.229	1.221	1.766	1.258	0.856	120	523	5939	5763	0.286	3263	2676	3165	2598	0
5	12	7	"PFF0665"	"F31008_1"	3840	26230	120	5567	5471	1195	90	94	27	100	100	0	5383	5194	1109	84	85	14	100	100	0	1.034	1.053	1.063	1.076	1.827	1.050	0.859	120	465	10776	10491	0.048	5477	5299	5381	5110	0
5	13	7	"PFF1271"	"F51945_3"	4030	26230	130	5085	4929	1501	92	95	29	100	100	0	4449	4435	743	85	87	15	100	100	0	1.144	1.112	1.171	1.016	1.941	1.173	0.824	120	541	9357	9187	0.194	4993	4364	4837	4350	0
5	14	7	"PFF1274"	"F5206_2"	4230	26220	130	1297	1260	290	90	93	25	100	100	0	1002	975	252	86	88	15	98	98	0	1.318	1.316	1.291	1.382	2.004	1.339	0.817	120	527	2123	2059	0.398	1207	916	1170	889	0
5	15	7	"PFF1276"	"F5206_7"	4410	26230	130	446	441	129	92	95	27	98	96	0	361	367	76	86	88	14	100	100	0	1.287	1.242	1.311	1.179	1.779	1.378	0.695	120	529	629	630	0.364	354	275	349	281	0
5	16	7	"PFF1278"	"F52084_1"	4600	26230	130	1064	1029	303	95	98	25	99	99	0	822	813	154	88	90	15	100	100	0	1.320	1.288	1.319	1.162	1.980	1.395	0.797	120	546	1703	1659	0.401	969	734	934	725	0
5	17	7	"PFF1290"	"F52397_2"	4800	26220	120	50330	48737	9014	95	98	23	100	100	0	26663	25619	4677	90	92	16	100	100	0	1.890	1.905	1.906	1.918	1.652	2.014	0.864	120	496	76808	74171	0.919	50235	26573	48642	25529	0
5	18	7	"PFF1292"	"F52444_1"	4990	26220	120	536	540	132	95	97	25	99	99	0	661	656	136	89	91	15	100	99	0	0.771	0.785	0.777	0.799	1.566	0.777	0.785	120	476	1013	1012	-0.375	441	572	445	567	0
5	19	7	"PFF1323"	"F53383_7"	5180	26220	130	1833	1797	353	94	95	24	100	100	0	2655	2577	692	89	91	15	100	99	0	0.678	0.684	0.667	0.748	2.083	0.649	0.852	120	490	4305	4191	-0.561	1739	2566	1703	2488	0
5	20	7	"PFF1327"	"F53446_1"	5360	26230	130	813	761	264	93	96	28	100	99	0	632	640	108	93	100	32	100	100	0	1.336	1.221	1.268	1.104	1.782	1.408	0.717	120	503	1259	1215	0.418	720	539	668	547	0
5	21	7	"PFF1329"	"F53449_1"	5550	26220	130	1111	1015	534	94	99	29	85	85	0	862	700	343	94	100	36	85	84	0	1.324	1.520	1.403	1.542	3.103	1.580	0.713	120	528	1785	1527	0.405	1017	768	921	606	0
5	22	7	"PFF1335"	"F53749_1"	5740	26230	130	208	213	100	92	95	25	76	66	0	621	496	305	90	95	28	75	71	0	0.218	0.298	0.298	0.309	3.340	0.249	0.427	120	618	647	527	-2.195	116	531	121	406	0
5	1	8	"PFF1338"	"F53871_1"	1760	26410	120	185	186	51	87	88	22	93	84	0	211	210	43	81	82	12	100	100	0	0.754	0.767	0.818	0.665	2.335	0.846	0.530	120	562	228	228	-0.408	98	130	99	129	0
5	2	8	"PFF1343"	"F53897_2"	1950	26410	120	307	308	93	89	90	22	97	94	0	5020	4927	879	82	83	12	100	100	0	0.044	0.045	0.047	0.045	1.508	0.044	0.752	120	484	5156	5064	-4.502	218	4938	219	4845	0
5	3	8	"PFF1370"	"F54899_1"	2140	26410	120	518	504	163	88	91	22	96	94	0	815	825	173	82	82	13	100	100	0	0.587	0.560	0.600	0.516	1.828	0.574	0.798	120	500	1163	1159	-0.769	430	733	416	743	0
5	4	8	"PFF1379"	"F55001_1"	2330	26400	130	2255	2202	509	86	89	21	100	100	0	2277	2181	587	80	81	12	99	99	0	0.987	1.007	0.986	1.110	1.940	0.980	0.849	120	531	4366	4217	-0.019	2169	2197	2116	2101	0
5	5	8	"PFF1381"	"F55001_6"	2510	26410	120	1022	983	254	87	89	21	100	99	0	636	638	163	80	82	13	99	99	0	1.682	1.606	1.660	1.624	1.866	1.675	0.809	120	492	1491	1454	0.750	935	556	896	558	0
5	6	8	"PFF1388"	"F5510_1"	2700	26410	120	672	665	168	90	91	22	99	99	0	275	277	67	83	84	14	100	99	0	3.031	2.964	2.924	3.049	1.705	3.259	0.731	120	484	774	769	1.600	582	192	575	194	0
5	7	8	"PFF1391"	"F55150_2"	2890	26410	120	177	179	45	90	94	23	92	82	0	194	196	42	84	86	14	100	98	0	0.791	0.795	0.801	0.726	2.032	0.857	0.473	120	495	197	201	-0.338	87	110	89	112	0
5	8	8	"PFF1406"	"F55492_1"	3090	26410	120	31552	32638	12548	91	94	24	100	100	0	27710	29077	9271	84	87	15	100	100	0	1.139	1.123	1.125	1.083	1.700	1.171	0.805	120	482	59087	61540	0.188	31461	27626	32547	28993	0
5	9	8	"PFF1434"	"F57034_1"	3280	26410	120	799	760	220	89	93	26	98	98	0	781	768	173	85	87	16	100	100	0	1.020	0.982	1.028	0.917	1.725	1.019	0.788	120	481	1406	1354	0.029	710	696	671	683	0
5	10	8	"PFF1437"	"F57064_2"	3470	26410	130	2422	2340	688	90	93	25	100	99	0	1194	1221	421	83	85	14	100	100	0	2.099	1.977	2.156	1.860	1.939	2.162	0.726	120	534	3443	3388	1.070	2332	1111	2250	1138	0
5	11	8	"PFF1447"	"F57388_2"	3660	26410	120	1028	1010	242	90	91	23	99	99	0	1158	1137	203	83	86	15	100	100	0	0.873	0.873	0.893	0.868	1.596	0.882	0.807	120	465	2013	1974	-0.197	938	1075	920	1054	0
5	12	8	"PFF1456"	"F5774_1"	3850	26410	120	230	240	80	91	95	42	92	78	0	858	850	169	83	87	36	100	100	0	0.179	0.194	0.179	0.169	2.013	0.183	0.581	120	465	914	916	-2.479	139	775	149	767	0
5	13	8	"PFF1458"	"F57777_2"	4040	26410	120	919	900	224	93	106	75	99	98	0	823	828	170	85	98	72	99	99	0	1.119	1.086	1.090	1.088	1.609	1.111	0.811	120	468	1564	1550	0.163	826	738	807	743	0
5	14	8	"PFF1464"	"F57982_1"	4230	26410	130	453	463	335	93	102	63	75	70	0	617	549	277	86	98	61	82	80	0	0.678	0.799	0.757	0.721	3.302	1.089	0.434	120	511	891	833	-0.561	360	531	370	463	0
5	15	8	"PFI0170"	"I15363_1"	4410	26410	120	1907	1852	407	92	95	26	100	100	0	1364	1321	346	85	88	18	99	99	0	1.419	1.424	1.426	1.458	1.683	1.435	0.836	120	452	3094	2996	0.505	1815	1279	1760	1236	0
5	16	8	"PFI0172"	"I15423_1"	4600	26410	120	1198	1184	370	92	96	25	100	98	0	913	893	232	85	87	14	100	99	0	1.336	1.351	1.323	1.316	2.062	1.420	0.787	120	496	1934	1900	0.418	1106	828	1092	808	0
5	17	8	"PFI0174"	"I15461_2"	4800	26410	120	900	882	267	94	97	25	99	98	0	814	816	185	87	89	15	99	99	0	1.109	1.081	1.127	1.026	1.795	1.154	0.745	120	514	1533	1517	0.149	806	727	788	729	0
5	18	8	"PFI0180"	"I15544_1"	4990	26410	120	1132	1126	266	93	95	24	99	99	0	1838	1758	391	87	90	18	99	99	0	0.593	0.618	0.619	0.648	1.761	0.596	0.835	120	484	2790	2704	-0.753	1039	1751	1033	1671	0
5	19	8	"PFI0185"	"I1568_2"	5180	26410	120	250	253	75	91	93	23	96	95	0	411	408	93	88	91	18	98	98	0	0.492	0.506	0.483	0.509	2.026	0.489	0.629	120	462	482	482	-1.023	159	323	162	320	0
5	20	8	"PFI0189"	"I15719_2"	5360	26410	120	2235	2210	649	91	94	25	100	100	0	882	885	229	90	93	18	99	99	0	2.707	2.665	2.596	2.703	1.932	2.940	0.783	120	460	2936	2914	1.437	2144	792	2119	795	0
5	21	8	"PFI0204"	"I16009_1"	5550	26410	120	205	215	64	95	99	29	92	87	0	199	199	50	92	94	24	95	90	0	1.028	1.121	1.080	1.054	2.577	1.246	0.379	120	484	217	227	0.040	110	107	120	107	0
5	22	8	"PFI0212"	"I16172_1"	5740	26410	130	168	173	60	94	98	26	83	66	0	169	165	50	90	95	28	79	69	0	0.937	1.053	1.018	1.036	2.623	1.087	0.286	120	596	153	154	-0.094	74	79	79	75	0
5	1	9	"PFI0215"	"I16356_1"	1760	26600	120	613	589	196	85	87	21	96	93	0	440	442	108	80	82	12	99	99	0	1.467	1.392	1.421	1.253	2.075	1.512	0.812	120	564	888	866	0.553	528	360	504	362	0
5	2	9	"PFI0220"	"I16487_2"	1950	26590	120	1406	1304	386	88	89	23	100	100	0	1199	1138	406	82	83	12	96	95	0	1.180	1.152	1.169	1.264	2.185	1.142	0.807	120	484	2435	2272	0.239	1318	1117	1216	1056	0
5	3	9	"PFI0224"	"I16629_1"	2140	26600	120	2556	2386	662	88	90	23	99	99	0	2048	1990	366	81	82	11	100	100	0	1.255	1.204	1.253	1.119	1.885	1.268	0.850	120	484	4435	4207	0.327	2468	1967	2298	1909	0
5	4	9	"PFI0228"	"I16684_1"	2330	26600	120	167	171	55	86	88	21	89	76	0	184	183	39	80	81	12	98	97	0	0.779	0.825	0.755	0.744	2.438	0.971	0.422	120	498	185	188	-0.361	81	104	85	103	0
5	5	9	"PFI0262"	"I17505_1"	2520	26600	120	254	260	80	85	88	21	97	95	0	264	267	56	81	82	13	100	100	0	0.923	0.941	0.910	0.869	1.880	1.037	0.644	120	484	352	361	-0.115	169	183	175	186	0
5	6	9	"PFI0266"	"I17587_1"	2710	26590	130	434	444	111	86	89	22	100	99	0	329	322	87	82	84	13	95	94	0	1.409	1.492	1.400	1.548	1.813	1.519	0.738	120	527	595	598	0.495	348	247	358	240	0
5	7	9	"PFI0268"	"I1781_2"	2900	26600	130	1224	1177	332	88	90	22	99	99	0	1163	1164	200	83	84	13	100	100	0	1.052	1.007	1.054	0.919	1.894	1.061	0.827	120	524	2216	2170	0.073	1136	1080	1089	1081	0
5	8	9	"PFI0273"	"I1897_2"	3090	26590	120	1530	1470	347	88	89	24	100	99	0	1365	1295	448	83	84	14	95	93	0	1.125	1.140	1.124	1.315	2.235	1.073	0.857	120	484	2724	2594	0.170	1442	1282	1382	1212	0
5	9	9	"PFI0275"	"I1904_2"	3280	26600	120	1302	1241	383	87	89	22	97	96	0	1446	1426	276	82	84	14	100	100	0	0.891	0.859	0.914	0.812	1.953	0.893	0.820	120	505	2579	2498	-0.167	1215	1364	1154	1344	0
5	10	9	"PFI0286"	"I2458_1"	3470	26590	110	179	175	50	88	90	23	91	78	0	177	175	38	82	84	13	100	97	0	0.958	0.935	0.963	0.847	2.483	1.048	0.380	80	457	186	180	-0.062	91	95	87	93	0
5	11	9	"PFI0317"	"I3248_1"	3660	26590	130	2167	2161	444	88	90	24	100	100	0	1566	1535	396	83	85	14	100	99	0	1.402	1.428	1.406	1.534	1.831	1.419	0.854	120	550	3562	3525	0.487	2079	1483	2073	1452	0
5	12	9	"PFI0323"	"I3340_2"	3850	26590	130	148	147	38	91	97	49	55	11	0	458	470	114	84	92	50	100	100	0	0.152	0.145	0.154	0.132	2.086	0.125	0.328	120	543	431	442	-2.714	57	374	56	386	0
5	13	9	"PFI0325"	"I3340_6"	4050	26590	130	710	705	166	95	109	78	98	98	0	485	473	126	89	110	88	94	92	0	1.553	1.589	1.581	1.690	1.902	1.612	0.746	120	517	1011	994	0.635	615	396	610	384	0
5	14	9	"PFI0329"	"I3489_1"	4230	26600	120	870	819	285	95	105	67	95	94	0	662	615	174	88	105	77	97	94	0	1.350	1.374	1.403	1.298	2.173	1.507	0.731	120	468	1349	1251	0.433	775	574	724	527	0
5	15	9	"PFI0332"	"I3519_2"	4420	26590	130	157	157	46	91	93	24	81	65	0	145	148	37	84	87	18	88	77	0	1.082	1.031	0.969	1.040	3.504	1.207	0.261	120	539	127	130	0.114	66	61	66	64	0
5	16	9	"PFI0334"	"I3555_1"	4620	26600	120	517	510	143	91	93	25	98	95	0	2087	2100	336	85	87	15	100	100	0	0.213	0.208	0.215	0.196	1.764	0.199	0.758	120	481	2428	2434	-2.233	426	2002	419	2015	0
5	17	9	"PFJ0294"	"J26_9"	4800	26600	130	113	117	31	92	94	24	42	19	0	200	204	51	87	89	15	97	95	0	0.186	0.214	0.242	0.253	2.608	0.212	0.126	120	530	134	142	-2.428	21	113	25	117	0
5	18	9	"PFJ0296"	"J2708_2"	5000	26590	120	186	188	52	91	94	23	93	87	0	753	733	161	87	89	19	98	98	0	0.143	0.150	0.152	0.150	2.178	0.140	0.538	120	511	761	743	-2.810	95	666	97	646	0
5	19	9	"PFJ0298"	"J276_1"	5190	26590	130	262	263	71	90	92	22	99	97	0	291	287	60	89	91	19	100	98	0	0.851	0.874	0.812	0.872	1.829	0.678	0.378	120	516	374	371	-0.232	172	202	173	198	0
5	20	9	"PFJ0300"	"J276_4"	5370	26600	120	146	155	43	91	93	23	83	60	0	159	176	82	90	92	17	94	82	0	0.797	0.744	0.802	0.799	2.641	0.528	0.169	120	468	124	150	-0.327	55	69	64	86	0
5	21	9	"PFJ0307"	"J2870_1"	5560	26590	130	153	159	46	93	96	25	85	61	0	151	156	40	90	93	18	91	79	0	0.984	1.000	1.045	1.042	2.965	1.322	0.158	120	525	121	132	-0.024	60	61	66	66	0
5	22	9	"PFJ0312"	"J293_4"	5750	26590	130	951	1001	357	92	97	26	100	100	0	1322	1244	376	89	93	22	98	98	0	0.697	0.787	0.689	0.853	2.289	0.760	0.694	120	621	2092	2064	-0.521	859	1233	909	1155	0
5	1	10	"PFJ0332"	"J322_6"	1760	26780	120	142	145	42	84	87	26	80	56	0	139	143	32	79	83	50	62	13	0	0.967	0.953	1.058	0.901	2.716	1.448	0.235	120	564	118	125	-0.049	58	60	61	64	0
5	2	10	"PFJ0335"	"J33_1"	1950	26780	120	222	229	71	86	88	23	98	94	0	156	163	40	81	82	12	100	96	0	1.813	1.744	1.814	1.671	2.097	2.173	0.445	120	500	211	225	0.859	136	75	143	82	0
5	3	10	"PFJ0337"	"J33_11"	2140	26780	120	815	826	219	87	89	22	99	99	0	1756	1744	406	80	82	12	100	99	0	0.434	0.444	0.455	0.436	1.970	0.420	0.834	120	484	2404	2403	-1.203	728	1676	739	1664	0
5	4	10	"PFJ0339"	"J33_15"	2330	26780	120	2901	2897	654	88	89	21	100	100	0	5486	5425	1255	81	82	13	100	100	0	0.520	0.526	0.524	0.535	1.856	0.503	0.854	120	484	8218	8153	-0.942	2813	5405	2809	5344	0
5	5	10	"PFJ0342"	"J33_2"	2520	26780	120	3042	3056	735	86	89	21	100	100	0	2004	1917	498	82	83	13	100	100	0	1.538	1.619	1.603	1.705	1.926	1.653	0.847	120	498	4878	4805	0.621	2956	1922	2970	1835	0
5	6	10	"PFJ0346"	"J33_27"	2720	26780	120	8032	7731	2198	86	89	22	100	100	0	3196	3154	580	81	82	12	100	100	0	2.551	2.488	2.610	2.322	1.905	2.794	0.842	120	517	11061	10718	1.351	7946	3115	7645	3073	0
5	7	10	"PFJ0372"	"J382_13"	2910	26780	120	640	641	159	88	89	23	100	100	0	445	437	100	82	84	15	100	99	0	1.521	1.558	1.551	1.606	1.807	1.652	0.778	120	489	915	908	0.605	552	363	553	355	0
5	8	10	"PFJ0374"	"J383_1"	3090	26780	120	832	818	240	88	89	24	99	98	0	579	595	142	83	84	13	100	99	0	1.500	1.426	1.500	1.355	2.132	1.500	0.739	120	498	1240	1242	0.585	744	496	730	512	0
5	9	10	"PFJ0385"	"J38_7"	3290	26780	120	180	183	54	88	90	21	92	80	0	170	173	43	83	84	12	97	96	0	1.057	1.056	1.081	1.007	2.452	1.252	0.413	120	482	179	185	0.081	92	87	95	90	0
5	10	10	"PFJ0389"	"J40_2"	3470	26790	130	161	165	50	87	89	22	87	75	0	441	448	116	82	84	13	100	100	0	0.206	0.213	0.201	0.184	2.090	0.192	0.455	120	548	433	444	-2.278	74	359	78	366	0
[truncated: 1,052,500 more chars]
