# Supplementary material for: The Transcriptome of the Intraerythrocytic Developmental Cycle of Plasmodium falciparum
Source: PLoS Biol. 2003 Aug 18;1(1):e5. doi: 10.1371/journal.pbio.0000005 (PMC176545; doi:10.1371/journal.pbio.0000005)
Supplement: Dataset S1 — (29.5 MB ZIP). [file pbio.0000005.sd001.zip › TP_24.gpr]

ATF	1.0
27	43    
"Type=GenePix Results 1.4"
"DateTime=2002/09/11 16:03:41"
"Settings=C:\Documents and Settings\Manuel\My Documents\Malaria Hybes\HB3 Timecourse\MOS12_124.gps"
"GalFile=C:\Documents and Settings\Manuel\My Documents\Malaria Hybes\mos11galv2"
"Scanner=GenePix 4000B [88593]"
"Comment="
"PixelSize=10"
"ImageName=635	532"
"FileName=C:\Documents and Settings\Manuel\My Documents\Malaria Hybes\HB3 Timecourse\MOS12_124_635.tif	C:\Documents and Settings\Manuel\My Documents\Malaria Hybes\HB3 Timecourse\MOS12_124_532.tif"
"PMTVolts=560	530"
"ScanPower=100	100"
"FocusPosition=0"
"NormalizationFactor:RatioOfMedians=0.859855"
"NormalizationFactor:RatioOfMeans=0.862372"
"NormalizationFactor:MedianOfRatios=0.875086"
"NormalizationFactor:MeanOfRatios=0.858716"
"NormalizationFactor:RegressionRatio=0.883229"
"JpegImage=C:\Documents and Settings\Manuel\My Documents\Malaria Hybes\HB3 Timecourse\MOS12_124.jpg"
"RatioFormulation=W1/W2 (635/532)"
"Barcode="
"ImageOrigin=1050, 23020"
"JpegOrigin=1080, 23020"
"Creator=GenePix Pro 3.0.6.89"
"Temperature=27.3"
"LaserPower=3.49	3.44"
"LaserOnTime=8837	8837"
"Supplier="
"Block"	"Column"	"Row"	"Name"	"ID"	"X"	"Y"	"Dia."	"F635 Median"	"F635 Mean"	"F635 SD"	"B635 Median"	"B635 Mean"	"B635 SD"	"% > B635+1SD"	"% > B635+2SD"	"F635 % Sat."	"F532 Median"	"F532 Mean"	"F532 SD"	"B532 Median"	"B532 Mean"	"B532 SD"	"% > B532+1SD"	"% > B532+2SD"	"F532 % Sat."	"Ratio of Medians"	"Ratio of Means"	"Median of Ratios"	"Mean of Ratios"	"Ratios SD"	"Rgn Ratio"	"Rgn R�"	"F Pixels"	"B Pixels"	"Sum of Medians"	"Sum of Means"	"Log Ratio"	"F635 Median - B635"	"F532 Median - B532"	"F635 Mean - B635"	"F532 Mean - B532"	"Flags"
1	1	1	"PFE0192"	"E18031_6"	1360	23260	120	11927	12159	3611	64	67	15	100	100	0	6825	6696	2203	129	130	19	100	100	0	1.772	1.842	1.760	1.969	1.667	1.843	0.924	120	602	18559	18662	0.825	11863	6696	12095	6567	0
1	2	1	"PFE0272"	"E20827_3"	1550	23270	130	1804	1852	656	66	69	16	100	100	0	1198	1217	359	129	131	18	100	100	0	1.626	1.642	1.641	1.609	1.314	1.726	0.912	120	624	2807	2874	0.701	1738	1069	1786	1088	0
1	3	1	"PFE0225"	"E18877_1"	1730	23270	120	1070	982	264	65	67	15	100	100	0	747	730	169	131	132	16	100	100	0	1.631	1.531	1.518	1.516	1.295	1.559	0.926	120	577	1621	1516	0.706	1005	616	917	599	0
1	4	1	"PFE0214"	"E18651_4"	1930	23270	120	2551	2337	718	67	69	16	100	100	0	1426	1349	355	132	133	15	100	100	0	1.920	1.865	1.896	1.837	1.329	1.933	0.929	120	572	3778	3487	0.941	2484	1294	2270	1217	0
1	5	1	"PFE0258"	"E20360_1"	2110	23270	130	7217	7354	2404	70	72	15	100	100	0	4250	4449	1369	135	137	17	100	100	0	1.737	1.688	1.708	1.672	1.259	1.731	0.934	120	622	11262	11598	0.796	7147	4115	7284	4314	0
1	6	1	"PFE0606"	"E714_15"	2300	23270	120	286	290	72	68	69	15	100	100	0	300	300	63	133	135	17	100	100	0	1.305	1.329	1.255	1.357	1.450	1.296	0.841	120	578	385	389	0.384	218	167	222	167	0
1	7	1	"PFF1886"	"F7915_1"	2490	23270	130	968	967	312	63	63	11	100	100	0	1295	1310	475	130	131	16	100	100	0	0.777	0.766	0.766	0.794	1.453	0.718	0.912	120	640	2070	2084	-0.364	905	1165	904	1180	0
1	8	1	"PFF0067"	"F11738_1"	2690	23270	130	1565	1479	414	63	65	12	100	100	0	1184	1121	287	133	133	16	100	100	0	1.429	1.433	1.451	1.449	1.351	1.448	0.923	120	651	2553	2404	0.515	1502	1051	1416	988	0
1	9	1	"PFF0367"	"F20673_1"	2880	23270	130	1251	1191	345	65	67	13	100	100	0	1164	1121	322	134	135	15	100	100	0	1.151	1.141	1.141	1.157	1.354	1.130	0.915	120	639	2216	2113	0.203	1186	1030	1126	987	0
1	10	1	"PFF1686"	"F66030_3"	3070	23280	130	701	657	221	66	68	12	100	100	0	4189	3844	1115	137	139	24	100	100	0	0.157	0.159	0.158	0.152	1.388	0.160	0.911	120	589	4687	4298	-2.674	635	4052	591	3707	0
1	11	1	"PFF1346"	"F54003_1"	3250	23270	130	7910	7384	2456	70	72	15	100	100	0	4072	3788	1128	140	142	20	100	100	0	1.994	2.005	1.993	1.978	1.328	2.078	0.918	120	632	11772	10962	0.996	7840	3932	7314	3648	0
1	12	1	"PFF0819"	"F36648_2"	3450	23270	120	1759	1727	473	73	74	16	100	100	0	1240	1235	341	139	141	17	100	100	0	1.531	1.509	1.519	1.515	1.290	1.515	0.922	120	607	2787	2750	0.615	1686	1101	1654	1096	0
1	13	1	"PFF0467"	"F23644_4"	3650	23270	130	38335	36168	10895	73	77	22	100	100	0	25772	24383	6670	143	146	22	100	100	0	1.493	1.489	1.503	1.473	1.310	1.526	0.917	120	556	63891	60335	0.578	38262	25629	36095	24240	0
1	14	1	"PFF1450"	"F57655_2"	3810	23260	160	184	186	50	76	79	20	98	92	0	233	237	46	144	147	22	95	85	0	1.213	1.183	1.186	1.234	1.859	1.169	0.662	208	905	197	203	0.279	108	89	110	93	0
1	15	1	"PFF0809"	"F36380_1"	4030	23270	140	139	136	27	71	73	14	94	89	0	184	180	30	142	143	18	76	56	0	1.619	1.711	1.576	1.709	2.259	1.448	0.304	156	695	110	103	0.695	68	42	65	38	0
1	16	1	"PFF0511"	"F25016_1"	4210	23270	130	157	161	32	70	72	13	100	98	0	318	330	86	141	142	16	99	97	0	0.492	0.481	0.458	0.504	1.691	0.400	0.695	120	581	264	280	-1.025	87	177	91	189	0
1	17	1	"PFF1712"	"F67192_1"	4400	23270	130	579	554	144	73	75	14	100	100	0	498	480	113	143	144	17	99	99	0	1.425	1.427	1.427	1.494	1.609	1.394	0.900	120	646	861	818	0.511	506	355	481	337	0
1	18	1	"PFF0870"	"F39343_3"	4600	23270	130	2538	2503	935	75	78	17	100	100	0	903	905	304	145	145	19	100	100	0	3.249	3.195	3.141	3.221	1.438	3.265	0.901	120	651	3221	3188	1.700	2463	758	2428	760	0
1	19	1	"PFF1637"	"F64125_2"	4790	23270	130	1258	1203	376	78	80	18	100	100	0	1040	992	291	145	147	20	100	100	0	1.318	1.328	1.343	1.343	1.505	1.330	0.889	120	633	2075	1972	0.399	1180	895	1125	847	0
1	20	1	"PFF0483"	"F23940_2"	4980	23270	130	566	568	184	76	77	14	100	100	0	576	587	179	145	147	18	100	100	0	1.137	1.113	1.100	1.136	1.452	1.105	0.861	120	658	921	934	0.185	490	431	492	442	0
1	21	1	"PFF0101"	"F13309_2"	5180	23260	130	782	824	323	73	74	13	100	100	0	608	609	224	145	145	16	98	98	0	1.531	1.619	1.539	1.687	1.792	1.571	0.866	120	669	1172	1215	0.615	709	463	751	464	0
1	22	1	"PFF1826"	"F71130_4"	5370	23270	130	822	801	252	71	72	12	100	100	0	1191	1178	322	140	142	18	100	100	0	0.715	0.703	0.701	0.690	1.378	0.717	0.881	120	738	1802	1768	-0.485	751	1051	730	1038	0
1	1	2	"PFF0961"	"F42117_4"	1380	23460	120	186	188	41	68	69	13	99	99	0	269	269	48	128	130	18	99	96	0	0.837	0.851	0.851	0.858	1.531	0.829	0.777	120	572	259	261	-0.257	118	141	120	141	0
1	2	2	"PFF1620"	"F63632_3"	1570	23460	120	116	115	22	71	72	13	91	76	0	269	270	47	132	134	18	99	97	0	0.328	0.319	0.325	0.304	1.985	0.283	0.504	120	504	182	182	-1.606	45	137	44	138	0
1	3	2	"PFM0802"	"M5804_3"	1770	23460	120	1144	1107	323	68	70	13	100	100	0	960	928	252	132	134	17	100	100	0	1.300	1.305	1.312	1.308	1.288	1.309	0.935	120	495	1904	1835	0.378	1076	828	1039	796	0
1	4	2	"PFM0091"	"M1661_1"	1950	23460	120	1666	1669	567	68	70	14	100	100	0	1841	1869	588	132	134	15	100	100	0	0.935	0.922	0.931	0.913	1.259	0.928	0.935	120	491	3307	3338	-0.097	1598	1709	1601	1737	0
1	5	2	"PFM0462"	"M3816_2"	2150	23460	120	15906	15922	6441	70	72	14	100	100	0	9790	10203	3904	135	137	17	100	100	0	1.640	1.574	1.537	1.555	1.311	1.593	0.928	120	516	25491	25920	0.714	15836	9655	15852	10068	0
1	6	2	"PFM0294"	"M29681_1"	2350	23460	120	1357	1334	482	68	69	15	100	100	0	1447	1502	458	132	134	18	100	100	0	0.980	0.924	0.936	0.895	1.317	0.948	0.936	120	445	2604	2636	-0.029	1289	1315	1266	1370	0
1	7	2	"PFM0525"	"M42687_2"	2530	23460	130	689	638	205	63	65	15	100	99	0	1494	1456	375	129	130	19	100	100	0	0.459	0.433	0.439	0.409	1.420	0.439	0.929	120	480	1991	1902	-1.125	626	1365	575	1327	0
1	8	2	"PFM0582"	"M45177_10"	2720	23460	130	1264	1184	370	63	65	13	100	100	0	1277	1266	315	130	130	16	100	100	0	1.047	0.987	0.988	0.957	1.286	1.020	0.935	120	555	2348	2257	0.066	1201	1147	1121	1136	0
1	9	2	"PFM0415"	"M36754_19"	2920	23460	130	419	416	103	65	67	14	100	100	0	936	918	239	131	133	16	100	100	0	0.440	0.446	0.440	0.450	1.349	0.429	0.926	120	523	1159	1138	-1.185	354	805	351	787	0
1	10	2	"PFM0252"	"M26245_1"	3100	23460	130	477	460	117	68	69	12	100	100	0	905	902	245	135	136	18	100	100	0	0.531	0.511	0.515	0.512	1.346	0.488	0.899	120	485	1179	1159	-0.913	409	770	392	767	0
1	11	2	"PFM0169"	"M21665_1"	3290	23460	130	3790	3796	1188	74	75	13	100	100	0	2297	2402	708	139	140	18	100	100	0	1.722	1.645	1.645	1.636	1.248	1.672	0.928	120	549	5874	5985	0.784	3716	2158	3722	2263	0
1	12	2	"PFM0497"	"M40872_1"	3490	23460	120	173	171	36	74	75	14	99	96	0	1188	1204	329	139	140	17	100	100	0	0.094	0.091	0.090	0.090	1.491	0.079	0.680	120	497	1148	1162	-3.405	99	1049	97	1065	0
1	13	2	"PFM0499"	"M40872_5"	3670	23460	120	392	391	89	69	71	16	100	100	0	358	366	84	139	139	18	100	100	0	1.475	1.419	1.440	1.477	1.384	1.375	0.881	120	453	542	549	0.561	323	219	322	227	0
1	14	2	"PFM0670"	"M49091_1"	3870	23460	120	1402	1388	430	66	68	13	100	100	0	1102	1098	288	136	137	18	100	100	0	1.383	1.374	1.397	1.356	1.295	1.408	0.922	120	467	2302	2284	0.468	1336	966	1322	962	0
1	15	2	"PFM0324"	"M31208_9"	4050	23460	130	1142	1150	371	66	67	11	100	100	0	1132	1107	352	136	138	17	100	100	0	1.080	1.116	1.121	1.149	1.386	1.096	0.922	120	495	2072	2055	0.111	1076	996	1084	971	0
1	16	2	"PFM0024"	"M11377_3"	4240	23450	130	6371	6303	2200	74	75	15	100	100	0	3190	3119	1082	142	143	18	100	100	0	2.066	2.092	2.010	2.144	1.495	2.087	0.923	120	542	9345	9206	1.047	6297	3048	6229	2977	0
1	17	2	"PFM0019"	"M11356_1"	4440	23460	120	980	940	250	80	81	15	100	100	0	615	594	128	146	147	19	100	100	0	1.919	1.920	1.890	1.925	1.334	1.967	0.918	120	497	1369	1308	0.940	900	469	860	448	0
1	18	2	"PFM0187"	"M22455_1"	4630	23460	120	54684	48477	14539	82	84	17	100	100	10	20492	18989	4862	147	148	18	100	100	0	2.684	2.568	2.617	2.514	1.276	2.663	0.946	120	458	74947	67237	1.424	54602	20345	48395	18842	0
1	19	2	"PFM0042"	"M12812_3"	4810	23460	120	213	206	46	79	81	17	98	96	0	200	199	36	146	147	19	82	69	0	2.481	2.396	2.350	2.429	2.001	2.135	0.489	120	454	188	180	1.311	134	54	127	53	0
1	20	2	"PFM0044"	"M12812_6"	5010	23460	130	1862	1807	547	76	77	13	100	100	0	1192	1182	391	144	145	18	100	100	0	1.704	1.668	1.667	1.742	1.419	1.628	0.925	120	593	2834	2769	0.769	1786	1048	1731	1038	0
1	21	2	"PFN0072"	"N128_74"	5200	23460	120	430	419	96	75	76	12	100	100	0	498	485	102	143	143	17	100	100	0	1.000	1.006	1.030	1.015	1.380	0.988	0.879	120	513	710	686	0.000	355	355	344	342	0
1	22	2	"PFN0081"	"N128_88"	5390	23460	130	660	652	191	71	72	12	100	100	0	321	324	76	140	141	20	99	97	0	3.254	3.158	3.126	3.333	1.521	3.195	0.857	120	646	770	765	1.702	589	181	581	184	0
1	1	3	"PFN0030"	"N128_103"	1410	23650	120	9477	8960	2835	70	71	14	100	100	0	8972	8533	2202	130	133	19	100	100	0	1.064	1.058	1.073	1.023	1.285	1.086	0.950	120	577	18249	17293	0.089	9407	8842	8890	8403	0
1	2	3	"PFN0126"	"N130_31"	1600	23650	130	311	306	60	73	74	14	100	100	0	438	432	80	136	137	18	100	100	0	0.788	0.787	0.771	0.790	1.278	0.767	0.893	120	558	540	529	-0.344	238	302	233	296	0
1	3	3	"PFN0135"	"N130_44"	1790	23650	120	454	451	114	68	70	13	100	100	0	518	520	106	132	133	17	100	100	0	1.000	0.987	0.971	0.979	1.304	0.984	0.908	120	509	772	771	0.000	386	386	383	388	0
1	4	3	"PFN0150"	"N131_2"	1990	23650	120	1051	1016	281	65	67	11	100	100	0	852	846	212	130	131	15	100	100	0	1.366	1.328	1.327	1.328	1.281	1.343	0.933	120	497	1708	1667	0.450	986	722	951	716	0
1	5	3	"PFB0094"	"B325"	2170	23650	120	548	530	149	64	65	11	100	100	0	293	293	59	130	131	14	100	99	0	2.969	2.859	2.812	2.871	1.536	2.992	0.838	120	486	647	629	1.570	484	163	466	163	0
1	6	3	"PFB0096"	"B327"	2360	23650	130	173	171	38	63	64	11	100	99	0	2166	2182	663	130	130	14	100	100	0	0.054	0.053	0.053	0.052	1.292	0.052	0.870	120	437	2146	2160	-4.210	110	2036	108	2052	0
1	7	3	"PFB0098"	"B34"	2480	23630	150	81	85	26	66	71	27	35	7	0	142	215	397	130	133	19	40	17	0	1.250	0.224	0.817	0.742	4.216	1.044	0.268	156	660	27	104	0.322	15	12	19	85	-50
1	8	3	"PFB0100"	"B343"	2740	23650	130	8395	8461	3203	68	72	18	100	100	0	5498	5555	1814	133	135	18	100	100	0	1.552	1.548	1.518	1.509	1.274	1.598	0.916	120	649	13692	13815	0.634	8327	5365	8393	5422	0
1	9	3	"PFB0103"	"B347"	2940	23650	130	510	493	135	68	71	15	100	100	0	430	417	96	136	136	17	99	99	0	1.503	1.512	1.504	1.553	1.467	1.536	0.874	120	542	736	706	0.588	442	294	425	281	0
1	10	3	"PFB0106"	"B362"	3120	23650	130	157	156	27	67	68	12	100	100	0	279	277	48	136	137	16	100	98	0	0.629	0.631	0.634	0.648	1.533	0.572	0.723	120	526	233	230	-0.668	90	143	89	141	0
1	11	3	"PFB0128"	"B405"	3310	23650	120	628	623	160	69	71	12	100	100	0	394	391	77	134	136	15	100	100	0	2.150	2.156	2.164	2.160	1.298	2.222	0.888	120	479	819	811	1.104	559	260	554	257	0
1	12	3	"PFB0131"	"B415"	3500	23650	130	187	193	45	70	72	13	100	100	0	312	311	66	136	137	19	99	99	0	0.665	0.703	0.700	0.698	1.450	0.650	0.770	120	521	293	298	-0.589	117	176	123	175	0
1	13	3	"PFB0133"	"B418"	3700	23640	130	150	149	33	67	69	13	97	95	0	165	164	30	137	137	17	64	40	0	2.964	3.037	2.280	2.722	2.472	2.024	0.290	120	538	111	109	1.568	83	28	82	27	0
1	14	3	"PFB0135"	"B424"	3880	23650	120	1771	1710	487	63	65	12	100	100	0	956	963	261	135	136	17	100	100	0	2.080	1.989	1.991	2.011	1.312	2.014	0.930	120	496	2529	2475	1.057	1708	821	1647	828	0
1	15	3	"PFB0137"	"B427"	4080	23650	120	126	130	25	63	63	10	100	99	0	146	146	23	133	134	17	45	17	0	4.846	5.154	2.867	3.623	2.557	3.975	0.101	120	515	76	80	2.277	63	13	67	13	0
1	16	3	"PFB0139"	"B431"	4270	23650	130	2170	2195	741	70	71	13	100	100	0	3362	3467	971	138	139	17	100	100	0	0.651	0.638	0.639	0.622	1.246	0.649	0.921	120	557	5324	5454	-0.618	2100	3224	2125	3329	0
1	17	3	"PFB0155"	"B464"	4460	23640	130	150	150	32	75	76	13	98	93	0	204	207	35	140	141	17	91	82	0	1.172	1.119	1.113	1.095	1.826	1.010	0.567	120	537	139	142	0.229	75	64	75	67	0
1	18	3	"PFB0158"	"B467"	4650	23650	130	999	997	360	74	76	13	100	100	0	722	744	212	141	142	15	100	100	0	1.592	1.531	1.457	1.496	1.320	1.612	0.897	120	441	1506	1526	0.671	925	581	923	603	0
1	19	3	"PFB0160"	"B47"	4800	23640	150	85	87	14	76	77	13	38	13	0	138	138	19	143	143	16	10	3	0	-1.800	-2.200	1.000	0.886	3.689	0.001	0.000	156	532	4	6	Error	9	-5	11	-5	-50
1	20	3	"PFB0163"	"B476"	5020	23640	90	98	101	24	75	77	15	63	38	0	179	174	37	143	144	20	69	36	0	0.639	0.839	0.835	0.780	2.752	0.458	0.227	52	376	59	57	-0.646	23	36	26	31	0
1	21	3	"PFB0166"	"B484"	5210	23650	130	960	943	258	74	76	14	100	100	0	759	765	165	140	141	19	100	100	0	1.431	1.390	1.375	1.374	1.241	1.428	0.914	120	584	1505	1494	0.517	886	619	869	625	0
1	22	3	"PFB0168"	"B489"	5400	23650	120	911	908	232	70	71	12	100	100	0	798	793	166	138	139	16	100	100	0	1.274	1.279	1.282	1.270	1.250	1.309	0.906	120	571	1501	1493	0.350	841	660	838	655	0
1	1	4	"PFB0186"	"B513"	1430	23840	120	1462	1408	501	63	65	12	100	100	0	1004	1033	800	126	129	19	100	100	0	1.593	1.483	1.628	1.602	1.375	1.140	0.732	120	570	2277	2252	0.672	1399	878	1345	907	0
1	2	4	"PFB0188"	"B516"	1600	23840	100	116	116	21	66	67	13	88	87	0	173	174	30	127	130	18	85	62	0	1.087	1.064	1.111	1.117	1.803	0.805	0.434	80	411	96	97	0.120	50	46	50	47	0
1	3	4	"PFB0191"	"B521"	1810	23840	120	284	275	80	63	65	12	100	99	0	3488	3299	980	126	128	17	100	100	0	0.066	0.067	0.067	0.064	1.338	0.065	0.895	120	532	3583	3385	-3.927	221	3362	212	3173	0
1	4	4	"PFB0193"	"B527"	1990	23840	120	418	404	110	63	64	11	100	100	0	422	409	98	127	128	16	98	98	0	1.203	1.209	1.211	1.251	1.475	1.198	0.896	120	511	650	623	0.267	355	295	341	282	0
1	5	4	"PFB0195"	"B530"	2190	23840	120	177	176	38	62	64	11	100	100	0	232	231	41	127	128	14	95	95	0	1.095	1.096	1.105	1.169	1.820	1.037	0.752	120	541	220	218	0.131	115	105	114	104	0
1	6	4	"PFB0198"	"B536"	2380	23840	120	1861	1820	566	64	68	28	100	100	0	1245	1239	311	129	130	17	100	100	0	1.610	1.582	1.600	1.550	1.269	1.630	0.935	120	446	2913	2866	0.687	1797	1116	1756	1110	0
1	7	4	"PFD0038"	"D12635_8"	2570	23870	150	83	86	20	67	71	26	30	6	0	140	141	21	132	133	18	29	9	0	2.000	2.111	1.016	1.020	3.572	2.191	0.151	156	611	24	28	1.000	16	8	19	9	-50
1	8	4	"PFD0046"	"D13568_2"	2760	23840	120	1649	1551	481	67	68	13	100	100	0	1249	1216	275	131	132	15	100	100	0	1.415	1.368	1.381	1.320	1.326	1.422	0.925	120	460	2700	2569	0.501	1582	1118	1484	1085	0
1	9	4	"PFD0050"	"D14936_1"	2930	23830	110	118	201	394	68	70	14	95	86	0	176	306	634	132	134	17	85	60	0	1.136	0.764	1.267	1.244	2.282	0.626	0.977	80	430	94	307	0.184	50	44	133	174	0
1	10	4	"PFD0055"	"D15909_10"	3130	23840	120	192	192	44	66	68	12	100	100	0	2996	3016	781	134	135	16	100	100	0	0.044	0.044	0.043	0.042	1.401	0.042	0.861	120	516	2988	3008	-4.506	126	2862	126	2882	0
1	11	4	"PFD0058"	"D15909_5"	3320	23840	120	120	121	21	66	67	11	97	95	0	717	709	167	134	136	15	100	100	0	0.093	0.096	0.092	0.094	1.472	0.086	0.708	120	423	637	630	-3.432	54	583	55	575	0
1	12	4	"PFD0060"	"D16430_1"	3470	23830	150	78	77	12	69	71	13	29	6	0	137	137	21	135	137	19	13	5	0	4.500	4.000	1.201	1.065	3.273	0.305	0.175	156	593	11	10	2.170	9	2	8	2	-50
1	13	4	"PFD0079"	"D16785_4"	3700	23840	120	647	614	198	68	70	15	100	100	0	4613	4480	1162	137	137	18	100	100	0	0.129	0.126	0.126	0.117	1.396	0.127	0.922	120	551	5055	4889	-2.951	579	4476	546	4343	0
1	14	4	"PFD0082"	"D16785_6"	3900	23840	120	134	130	27	60	62	11	98	96	0	479	467	106	131	131	20	100	100	0	0.213	0.208	0.211	0.202	1.563	0.194	0.799	120	495	422	406	-2.233	74	348	70	336	0
1	15	4	"PFD0085"	"D16785_9"	4090	23840	120	877	850	263	62	63	10	100	100	0	947	934	226	132	132	17	100	100	0	1.000	0.983	0.987	0.958	1.314	1.001	0.920	120	482	1630	1590	0.000	815	815	788	802	0
1	16	4	"PFD0087"	"D17715_10"	4280	23840	130	422	404	133	66	68	14	100	100	0	473	452	121	137	137	16	98	95	0	1.060	1.073	1.059	1.066	1.494	1.083	0.877	120	598	692	653	0.083	356	336	338	315	0
1	17	4	"PFD0092"	"D17715_109"	4470	23840	120	1781	1746	544	68	69	11	100	100	0	841	831	194	138	139	16	100	100	0	2.437	2.421	2.413	2.374	1.333	2.555	0.903	120	484	2416	2371	1.285	1713	703	1678	693	0
1	18	4	"PFD0094"	"D17715_110"	4660	23840	130	1854	1778	613	70	71	13	100	100	0	1304	1237	341	138	139	16	100	100	0	1.530	1.554	1.559	1.510	1.326	1.626	0.913	120	503	2950	2807	0.614	1784	1166	1708	1099	0
1	19	4	"PFD0112"	"D17715_16"	4860	23800	150	86	87	16	71	72	14	50	21	0	143	143	17	137	139	17	22	5	0	2.500	2.667	1.269	1.282	3.600	0.863	0.031	156	609	21	22	1.322	15	6	16	6	-50
1	20	4	"PFD0115"	"D17715_20"	5030	23840	130	533	526	171	70	72	14	100	100	0	360	365	96	137	139	18	99	98	0	2.076	2.000	1.970	2.081	1.550	2.068	0.836	120	550	686	684	1.054	463	223	456	228	0
1	21	4	"PFD0118"	"D17715_25"	5220	23840	120	150	148	33	72	73	12	97	94	0	182	184	34	137	139	17	85	66	0	1.733	1.617	1.600	1.693	2.375	1.413	0.430	120	514	123	123	0.794	78	45	76	47	0
1	22	4	"PFD0121"	"D17715_28"	5420	23840	130	643	610	203	71	72	11	100	100	0	538	531	140	137	139	16	100	100	0	1.426	1.368	1.376	1.335	1.445	1.417	0.906	120	623	973	933	0.512	572	401	539	394	0
1	1	5	"PFD0124"	"D17715_32"	1430	24030	120	138	139	27	59	61	9	100	99	0	269	262	53	121	122	16	99	95	0	0.534	0.567	0.593	0.597	1.731	0.514	0.785	120	601	227	221	-0.906	79	148	80	141	0
1	2	5	"PFD0126"	"D17715_37"	1620	24030	120	628	598	191	61	62	10	100	100	0	556	541	140	123	124	15	100	99	0	1.309	1.285	1.255	1.279	1.355	1.305	0.925	120	534	1000	955	0.389	567	433	537	418	0
1	3	5	"PFD0143"	"D17715_67"	1830	24030	130	1292	1167	366	61	62	10	100	100	0	659	625	156	122	123	14	100	100	0	2.292	2.199	2.244	2.154	1.406	2.286	0.928	120	535	1768	1609	1.197	1231	537	1106	503	0
1	4	5	"PFD0145"	"D17715_7"	1990	24030	110	131	130	23	62	63	11	100	97	0	152	152	23	125	125	15	73	43	0	2.556	2.519	2.222	2.408	2.042	1.922	0.327	80	388	96	95	1.354	69	27	68	27	0
1	5	5	"PFD0147"	"D17715_76"	2180	24060	150	75	79	17	65	66	12	46	26	0	132	132	22	128	128	15	30	12	0	2.500	3.500	0.935	0.927	3.638	0.683	0.086	156	617	14	18	1.322	10	4	14	4	-50
1	6	5	"PFD0149"	"D17715_8"	2380	24020	120	448	436	107	66	66	11	100	100	0	431	400	101	129	130	15	99	98	0	1.265	1.365	1.310	1.422	1.493	1.325	0.885	120	467	684	641	0.339	382	302	370	271	0
1	7	5	"PFD0151"	"D17715_81"	2570	24020	120	763	762	227	66	67	11	100	100	0	687	651	210	130	131	15	100	99	0	1.251	1.336	1.294	1.449	1.528	1.298	0.911	120	436	1254	1217	0.323	697	557	696	521	0
1	8	5	"PFD0153"	"D17715_89"	2770	24020	120	2212	2196	714	64	65	11	100	100	0	1817	1779	575	126	126	17	100	100	0	1.270	1.290	1.270	1.329	1.482	1.286	0.932	120	453	3839	3785	0.345	2148	1691	2132	1653	0
1	9	5	"PFE0210"	"E18550_2"	2940	24020	120	179	180	36	61	63	12	100	100	0	1297	1291	367	120	123	19	100	100	0	0.100	0.102	0.101	0.105	1.458	0.095	0.881	120	469	1295	1290	-3.318	118	1177	119	1171	0
1	10	5	"PFE0213"	"E18651_3"	3130	24030	150	120	118	32	65	66	12	88	79	0	166	167	29	128	129	20	73	45	0	1.447	1.359	1.368	1.404	2.276	1.190	0.477	156	573	93	92	0.533	55	38	53	39	-50
1	11	5	"PFE0218"	"E18737_1"	3320	24030	130	132	135	33	67	67	11	97	94	0	1810	1858	769	135	136	16	100	100	0	0.039	0.039	0.039	0.039	1.708	0.035	0.715	120	483	1740	1791	-4.688	65	1675	68	1723	0
1	12	5	"PFE0223"	"E1884_3"	3520	24020	130	1657	1556	447	66	67	11	100	100	0	2451	2423	637	134	135	15	100	100	0	0.687	0.651	0.650	0.644	1.303	0.648	0.936	120	509	3908	3779	-0.542	1591	2317	1490	2289	0
1	13	5	"PFE0226"	"E18877_2"	3700	24020	130	563	584	207	63	63	12	100	100	0	405	392	122	129	128	17	95	95	0	1.812	1.981	1.885	2.124	1.711	1.943	0.864	120	514	776	784	0.857	500	276	521	263	0
1	14	5	"PFE0228"	"E18957_1"	3890	24020	120	955	951	271	57	59	11	100	100	0	672	672	174	117	119	17	100	100	0	1.618	1.611	1.606	1.635	1.352	1.611	0.921	120	463	1453	1449	0.694	898	555	894	555	0
1	15	5	"PFE0249"	"E19870_1"	4080	24030	150	109	108	27	66	68	15	79	66	0	161	157	29	130	132	20	60	34	0	1.387	1.556	1.381	1.438	2.733	1.098	0.371	156	605	74	69	0.472	43	31	42	27	-50
1	16	5	"PFE0251"	"E20152_1"	4280	24050	100	100	99	20	70	73	16	70	41	0	155	154	24	139	140	17	47	21	0	1.875	1.933	1.371	1.422	2.736	1.222	0.077	80	399	46	44	0.907	30	16	29	15	0
1	17	5	"PFE0257"	"E20313_1"	4470	24020	130	581	588	191	68	70	13	100	100	0	335	322	87	138	138	15	94	93	0	2.604	2.826	2.695	3.109	1.825	2.796	0.849	120	443	710	704	1.381	513	197	520	184	0
1	18	5	"PFE0260"	"E20360_12"	4630	24030	150	105	102	25	69	70	13	70	58	0	144	146	28	137	139	17	33	19	0	5.143	3.667	1.643	1.541	3.254	1.231	0.105	156	520	43	42	2.363	36	7	33	9	-50
1	19	5	"PFE0265"	"E20424_1"	4840	24030	120	131	129	26	64	66	14	95	92	0	1966	1994	538	133	134	17	100	100	0	0.037	0.035	0.035	0.035	1.425	0.035	0.794	120	537	1900	1926	-4.774	67	1833	65	1861	0
1	20	5	"PFE0267"	"E20514_1"	5030	24030	120	210	205	54	65	66	13	99	96	0	1928	1951	587	133	134	16	100	100	0	0.081	0.077	0.075	0.074	1.466	0.075	0.848	120	477	1940	1958	-3.630	145	1795	140	1818	0
1	21	5	"PFE0293"	"E22156_1"	5220	24030	130	2237	2089	738	72	74	14	100	100	0	2400	2325	695	139	140	17	100	100	0	0.958	0.923	0.929	0.891	1.380	0.962	0.919	120	502	4426	4203	-0.063	2165	2261	2017	2186	0
1	22	5	"PFE0299"	"E22468_1"	5410	24020	120	1025	969	263	72	73	13	100	100	0	802	752	215	139	141	17	99	99	0	1.437	1.463	1.426	1.520	1.493	1.440	0.913	120	537	1616	1510	0.523	953	663	897	613	0
1	1	6	"PFE0302"	"E22504_2"	1440	24220	100	96	98	19	61	62	11	93	77	0	146	146	27	121	122	20	57	32	0	1.400	1.480	1.269	1.442	2.781	0.839	0.218	80	426	60	62	0.485	35	25	37	25	0
1	2	6	"PFE0309"	"E2283_4"	1620	24210	120	463	480	140	62	63	11	100	100	0	291	281	68	123	124	20	96	95	0	2.387	2.646	2.497	2.655	1.449	2.623	0.825	120	489	569	576	1.255	401	168	418	158	0
1	3	6	"PFE0314"	"E22930_2"	1810	24220	120	1296	1247	396	62	63	11	100	100	0	621	616	144	124	125	15	100	100	0	2.483	2.409	2.425	2.338	1.449	2.546	0.895	120	479	1731	1677	1.312	1234	497	1185	492	0
1	4	6	"PFE0318"	"E23098_1"	2000	24210	120	1273	1215	361	62	63	10	100	100	0	857	811	257	126	127	14	98	98	0	1.657	1.683	1.654	1.794	1.764	1.673	0.883	120	467	1942	1838	0.728	1211	731	1153	685	0
1	5	6	"PFE0353"	"E24637_1"	2190	24210	130	2090	2074	609	66	67	12	100	100	0	2123	2030	708	128	129	15	100	99	0	1.015	1.056	0.997	1.164	1.852	1.014	0.892	120	467	4019	3910	0.021	2024	1995	2008	1902	0
1	6	6	"PFE0361"	"E248_3"	2380	24210	130	2191	1977	547	71	76	23	100	100	0	2212	2049	542	133	137	29	100	100	0	1.020	0.995	0.999	0.996	1.393	0.987	0.915	120	535	4199	3822	0.028	2120	2079	1906	1916	0
1	7	6	"PFE0363"	"E24971_1"	2580	24210	120	373	366	93	74	78	20	100	100	0	421	413	100	136	139	21	98	98	0	1.049	1.054	1.076	1.080	1.452	1.034	0.872	120	495	584	569	0.069	299	285	292	277	0
1	8	6	"PFE0367"	"E25193_1"	2760	24210	120	252	247	61	65	66	14	100	100	0	213	212	48	124	125	22	89	85	0	2.101	2.068	2.037	2.273	1.897	1.897	0.681	120	480	276	270	1.071	187	89	182	88	0
1	9	6	"PFE0373"	"E25749_1"	2960	24210	130	963	965	299	55	58	12	100	100	0	1513	1565	468	109	110	14	100	100	0	0.647	0.625	0.632	0.615	1.352	0.618	0.903	120	547	2312	2366	-0.629	908	1404	910	1456	0
1	10	6	"PFE0375"	"E25972_1"	3150	24210	120	4821	4742	1058	61	63	13	100	100	0	2650	2541	515	116	120	19	100	100	0	1.878	1.930	1.953	1.921	1.270	1.972	0.929	120	458	7294	7106	0.910	4760	2534	4681	2425	0
1	11	6	"PFF0292"	"F18577_5"	3340	24210	120	219	218	44	69	69	12	99	99	0	365	366	78	132	132	17	100	99	0	0.644	0.637	0.645	0.636	1.433	0.588	0.840	120	432	383	383	-0.635	150	233	149	234	0
1	12	6	"PFF0300"	"F18770_1"	3510	24210	150	80	80	15	68	68	11	50	23	0	130	131	19	133	134	15	14	4	0	-4.000	-6.000	0.909	0.941	3.748	0.278	0.014	156	574	9	10	Error	12	-3	12	-2	-50
1	13	6	"PFF0307"	"F19110_2"	3720	24210	120	359	347	88	66	67	11	100	100	0	543	544	125	131	132	16	100	100	0	0.711	0.680	0.664	0.670	1.299	0.663	0.900	120	496	705	694	-0.492	293	412	281	413	0
1	14	6	"PFF0309"	"F19190_1"	3900	24210	120	868	838	221	65	66	13	100	100	0	550	539	142	128	129	18	99	98	0	1.903	1.881	1.878	1.970	1.468	1.857	0.907	120	487	1225	1184	0.928	803	422	773	411	0
1	15	6	"PFF0313"	"F19243_2"	4100	24210	120	1927	1843	538	71	72	13	100	100	0	1528	1479	386	136	137	18	100	100	0	1.333	1.319	1.321	1.306	1.450	1.323	0.907	120	486	3248	3115	0.415	1856	1392	1772	1343	0
1	16	6	"PFF0316"	"F19409_1"	4290	24210	120	305	290	74	73	74	12	100	97	0	361	354	72	139	140	17	99	99	0	1.045	1.009	1.037	0.993	1.401	1.005	0.872	120	444	454	432	0.064	232	222	217	215	0
1	17	6	"PFF0345"	"F20077_1"	4470	24200	150	86	86	15	74	75	18	32	7	0	139	140	21	139	141	18	20	4	0	100000.000	12.000	0.791	0.803	3.697	0.241	0.015	156	505	12	13	16.610	12	0	12	1	-50
1	18	6	"PFF0351"	"F20166_1"	4660	24210	130	141	139	26	73	75	18	97	90	0	210	205	37	138	140	18	90	78	0	0.944	0.985	0.978	1.020	1.808	0.856	0.456	120	471	140	133	-0.082	68	72	66	67	0
1	19	6	"PFF0355"	"F20234_1"	4860	24220	150	94	96	15	69	70	14	78	42	0	148	147	22	133	135	18	41	13	0	1.667	1.929	1.437	1.544	3.175	0.740	0.096	156	579	40	41	0.737	25	15	27	14	-50
1	20	6	"PFF0357"	"F20284_1"	5050	24210	120	309	301	76	68	69	13	99	99	0	371	370	76	134	135	18	100	100	0	1.017	0.987	0.996	0.990	1.352	0.976	0.853	120	459	478	469	0.024	241	237	233	236	0
1	21	6	"PFF0360"	"F20385_1"	5230	24200	120	959	948	257	71	72	13	100	100	0	756	724	231	136	137	16	98	96	0	1.432	1.491	1.406	1.633	1.783	1.445	0.890	120	469	1508	1465	0.518	888	620	877	588	0
1	22	6	"PFF0362"	"F20385_3"	5420	24210	130	1123	1071	299	69	71	14	100	100	0	776	766	168	140	141	16	100	100	0	1.657	1.601	1.600	1.575	1.328	1.653	0.882	120	619	1690	1628	0.729	1054	636	1002	626	0
1	1	7	"PFF0380"	"F20989_1"	1450	24400	120	2417	2281	589	61	63	12	100	100	0	1157	1102	270	123	125	20	100	100	0	2.279	2.268	2.297	2.291	1.345	2.299	0.950	120	580	3390	3199	1.188	2356	1034	2220	979	0
1	2	7	"PFF0388"	"F21429_3"	1640	24400	120	2713	2590	885	65	66	12	100	100	0	3239	3095	958	124	127	21	100	100	0	0.850	0.850	0.835	0.829	1.376	0.856	0.957	120	475	5763	5496	-0.234	2648	3115	2525	2971	0
1	3	7	"PFF0396"	"F21560_1"	1830	24400	120	360	361	96	62	64	11	100	99	0	2031	1991	537	126	127	15	100	100	0	0.156	0.160	0.165	0.157	1.332	0.156	0.933	120	467	2203	2164	-2.676	298	1905	299	1865	0
1	4	7	"PFF0401"	"F21821_1"	2010	24400	120	1204	1152	368	63	64	10	100	100	0	1086	1014	308	127	128	15	99	99	0	1.190	1.228	1.219	1.272	1.521	1.228	0.952	120	498	2100	1976	0.251	1141	959	1089	887	0
1	5	7	"PFF0404"	"F21902_1"	2210	24400	120	4604	4522	1310	69	70	13	100	100	0	3169	3111	947	130	132	17	100	100	0	1.492	1.494	1.485	1.509	1.283	1.488	0.949	120	494	7574	7434	0.578	4535	3039	4453	2981	0
1	6	7	"PFF0407"	"F21981_2"	2390	24400	120	14206	13151	4662	78	84	27	100	100	0	9782	8642	3323	138	146	65	99	99	0	1.465	1.537	1.522	1.629	1.677	1.523	0.931	120	491	23772	21577	0.551	14128	9644	13073	8504	0
1	7	7	"PFF0440"	"F22946_1"	2590	24400	120	197	197	45	77	83	29	98	91	0	251	249	44	137	147	68	84	26	0	1.053	1.071	1.149	1.050	1.569	0.607	0.491	120	446	234	232	0.074	120	114	120	112	0
1	8	7	"PFF0446"	"F23145_4"	2750	24410	150	84	85	15	66	68	14	58	25	0	134	138	22	125	127	21	32	9	0	2.000	1.462	1.000	1.152	3.813	0.288	0.048	156	463	27	32	1.000	18	9	19	13	-50
1	9	7	"PFF0452"	"F23274_1"	2910	24410	150	80	81	13	63	65	15	52	16	0	125	126	16	118	119	18	26	3	0	2.429	2.250	1.333	1.345	3.021	0.731	0.169	156	596	24	26	1.280	17	7	18	8	-50
1	10	7	"PFF0458"	"F23526_2"	3160	24400	120	2044	1912	544	68	69	14	100	100	0	1287	1237	326	122	123	17	100	100	0	1.696	1.654	1.644	1.660	1.292	1.682	0.946	120	565	3141	2959	0.762	1976	1165	1844	1115	0
1	11	7	"PFF0461"	"F23551_1"	3350	24400	120	614	604	165	71	72	12	100	100	0	762	733	187	129	130	16	100	99	0	0.858	0.882	0.859	0.901	1.428	0.871	0.923	120	485	1176	1137	-0.221	543	633	533	604	0
1	12	7	"PFF0463"	"F23564_1"	3540	24400	120	1099	1003	295	71	72	13	100	100	0	1417	1329	397	133	134	16	100	100	0	0.801	0.779	0.775	0.804	1.429	0.765	0.946	120	528	2312	2128	-0.321	1028	1284	932	1196	0
1	13	7	"PFF1088"	"F45524_1"	3730	24400	120	178	179	41	69	70	11	100	98	0	803	805	195	133	134	15	100	100	0	0.163	0.164	0.159	0.157	1.442	0.154	0.850	120	497	779	782	-2.620	109	670	110	672	0
1	14	7	"PFF1100"	"F45683_2"	3920	24400	120	1774	1833	598	70	71	13	100	100	0	1488	1507	472	133	134	16	99	99	0	1.258	1.283	1.260	1.288	1.373	1.289	0.922	120	525	3059	3137	0.331	1704	1355	1763	1374	0
1	15	7	"PFF1105"	"F45820_1"	4100	24380	90	127	128	26	72	77	20	92	67	0	157	151	29	135	137	18	51	28	0	2.500	3.500	2.327	2.110	2.503	1.908	0.174	52	356	77	72	1.322	55	22	56	16	0
1	16	7	"PFF1110"	"F46067_3"	4300	24400	130	1275	1167	399	72	74	17	100	100	0	1066	1016	291	136	138	17	100	100	0	1.294	1.244	1.217	1.209	1.379	1.257	0.924	120	587	2133	1975	0.371	1203	930	1095	880	0
1	17	7	"PFF1112"	"F46181_1"	4500	24400	130	495	468	148	73	74	17	100	100	0	611	603	159	137	138	16	100	99	0	0.890	0.848	0.838	0.838	1.404	0.863	0.892	120	507	896	861	-0.168	422	474	395	466	0
1	18	7	"PFF1114"	"F46183_2"	4680	24400	120	193	192	53	73	75	18	95	93	0	310	306	67	136	137	16	99	95	0	0.690	0.700	0.730	0.690	1.747	0.688	0.769	120	460	294	289	-0.536	120	174	119	170	0
1	19	7	"PFF1142"	"F4688_1"	4870	24400	130	1045	973	328	71	73	12	100	99	0	1814	1722	446	137	137	15	100	100	0	0.581	0.569	0.567	0.537	1.428	0.585	0.921	120	503	2651	2487	-0.784	974	1677	902	1585	0
1	20	7	"PFF1151"	"F47145_2"	5060	24410	120	696	655	231	69	70	10	97	97	0	685	684	186	138	140	17	100	100	0	1.146	1.073	1.086	0.984	1.647	1.111	0.916	120	502	1174	1132	0.197	627	547	586	546	0
1	21	7	"PFF1154"	"F47255_1"	5250	24390	110	131	133	27	68	69	11	98	96	0	165	161	30	137	139	16	68	42	0	2.250	2.708	2.000	2.189	1.894	2.042	0.273	80	380	91	89	1.170	63	28	65	24	0
1	22	7	"PFF1156"	"F47255_3"	5390	24410	150	91	90	22	69	71	13	61	44	0	149	149	23	144	147	22	21	4	0	4.400	4.200	1.333	1.170	3.051	0.883	0.079	156	735	27	26	2.138	22	5	21	5	-50
1	1	8	"PFF1158"	"F47327_1"	1460	24590	120	215	208	55	59	61	10	100	100	0	941	925	238	122	123	14	100	100	0	0.190	0.186	0.181	0.179	1.405	0.179	0.859	120	518	975	952	-2.392	156	819	149	803	0
1	2	8	"PFF1160"	"F47350_1"	1630	24590	150	87	88	23	64	64	11	68	50	0	132	135	23	124	125	15	32	21	0	2.875	2.182	1.240	1.497	3.062	1.059	0.205	156	565	31	35	1.524	23	8	24	11	-50
1	3	8	"PFF1184"	"F48253_6"	1840	24590	120	110	111	21	62	63	10	95	92	0	166	164	30	124	125	14	82	70	0	1.143	1.225	1.123	1.168	2.243	0.889	0.401	120	525	90	89	0.193	48	42	49	40	0
1	4	8	"PFF1186"	"F48363_2"	2040	24590	120	121	122	28	63	64	10	96	91	0	156	153	26	128	128	14	69	49	0	2.071	2.360	1.804	1.957	2.400	1.712	0.345	120	514	86	84	1.051	58	28	59	25	0
1	5	8	"PFF1188"	"F48395_1"	2230	24590	120	142	145	34	66	66	11	98	95	0	2690	2547	802	129	130	16	100	100	0	0.030	0.033	0.032	0.032	1.592	0.032	0.803	120	462	2637	2497	-5.075	76	2561	79	2418	0
1	6	8	"PFF1190"	"F48424_2"	2400	24590	120	1531	1483	527	67	68	13	100	100	0	1125	1093	366	130	131	17	98	98	0	1.471	1.470	1.434	1.527	1.622	1.475	0.940	120	496	2459	2379	0.557	1464	995	1416	963	0
1	7	8	"PFF1193"	"F48446_1"	2610	24590	130	594	588	168	65	66	10	100	100	0	707	679	172	128	129	14	100	100	0	0.914	0.949	0.950	0.953	1.292	0.959	0.928	120	497	1108	1074	-0.130	529	579	523	551	0
1	8	8	"PFF1195"	"F48446_5"	2790	24590	120	334	339	93	65	66	10	100	100	0	410	407	95	128	130	15	100	100	0	0.954	0.982	0.967	0.983	1.462	0.982	0.866	120	404	551	553	-0.068	269	282	274	279	0
1	9	8	"PFF1220"	"F49665_1"	2980	24590	120	1006	997	310	69	72	15	100	100	0	811	813	194	129	131	18	100	100	0	1.374	1.357	1.370	1.323	1.305	1.395	0.937	120	487	1619	1612	0.458	937	682	928	684	0
1	10	8	"PFF1222"	"F49677_3"	3170	24590	120	2537	2470	760	72	73	13	100	100	0	3255	3265	878	132	133	18	100	100	0	0.789	0.765	0.779	0.748	1.266	0.773	0.947	120	484	5588	5531	-0.341	2465	3123	2398	3133	0
1	11	8	"PFF1225"	"F49959_1"	3360	24590	120	1107	1093	319	71	72	12	100	100	0	613	597	144	132	134	17	100	100	0	2.154	2.198	2.228	2.194	1.346	2.263	0.917	120	501	1517	1487	1.107	1036	481	1022	465	0
1	12	8	"PFF1234"	"F50107_1"	3560	24630	150	82	85	17	71	73	13	45	24	0	139	143	23	134	135	17	33	14	0	2.200	1.556	0.915	0.944	3.215	0.749	0.141	156	604	16	23	1.138	11	5	14	9	-50
1	13	8	"PFF1237"	"F50551_1"	3740	24590	120	809	789	239	71	72	13	100	100	0	469	470	117	133	134	16	100	100	0	2.196	2.131	2.116	2.140	1.385	2.168	0.905	120	471	1074	1055	1.135	738	336	718	337	0
1	14	8	"PFF1239"	"F50598_1"	3930	24590	120	668	676	248	71	73	13	100	100	0	675	686	190	134	135	17	100	100	0	1.104	1.096	1.077	1.040	1.434	1.143	0.905	120	507	1138	1157	0.142	597	541	605	552	0
1	15	8	"PFF1927"	"F960_2"	4120	24590	130	2119	2088	840	72	75	17	100	100	0	1346	1325	396	135	136	16	100	100	0	1.690	1.694	1.683	1.549	1.549	1.824	0.922	120	586	3258	3206	0.757	2047	1211	2016	1190	0
1	16	8	"PFF1931"	"F960_7"	4310	24580	130	553	538	155	72	73	12	100	100	0	497	473	134	135	136	15	99	98	0	1.329	1.379	1.388	1.442	1.515	1.345	0.895	120	512	843	804	0.410	481	362	466	338	0
1	17	8	"PFF1933"	"F9676_1"	4490	24580	120	1038	1033	303	70	71	12	100	100	0	812	792	229	135	135	15	99	99	0	1.430	1.466	1.432	1.533	1.612	1.454	0.921	120	434	1645	1620	0.516	968	677	963	657	0
1	18	8	"PFI0003"	"I10209_1"	4680	24580	120	2127	2037	562	69	71	12	100	100	0	1685	1605	471	135	137	15	100	99	0	1.328	1.339	1.335	1.396	1.541	1.327	0.924	120	496	3608	3438	0.409	2058	1550	1968	1470	0
1	19	8	"PFI0005"	"I1033_3"	4880	24590	120	622	567	205	70	71	12	99	97	0	4814	4791	1506	139	140	15	100	100	0	0.118	0.107	0.103	0.098	1.499	0.107	0.913	120	460	5227	5149	-3.082	552	4675	497	4652	0
1	20	8	"PFI0009"	"I10565_1"	5060	24580	120	711	675	203	67	68	11	100	100	0	499	482	133	140	141	16	97	97	0	1.794	1.778	1.788	1.879	1.644	1.774	0.878	120	475	1003	950	0.843	644	359	608	342	0
1	21	8	"PFI0038"	"I1136_2"	5250	24570	110	123	124	25	66	68	11	100	93	0	194	195	37	141	142	18	83	71	0	1.075	1.074	1.058	1.093	1.948	0.746	0.456	80	447	110	112	0.105	57	53	58	54	0
1	22	8	"PFI0041"	"I11448_2"	5440	24590	130	1141	1060	406	67	69	12	100	100	0	16666	16080	5393	150	154	25	100	100	0	0.065	0.062	0.063	0.060	1.430	0.062	0.920	120	553	17590	16923	-3.943	1074	16516	993	15930	0
1	1	9	"PFI0043"	"I11495_1"	1460	24780	130	2109	2224	970	59	60	10	100	100	0	3304	3565	1485	120	120	14	100	100	0	0.644	0.628	0.643	0.618	1.308	0.640	0.917	120	583	5234	5610	-0.635	2050	3184	2165	3445	0
1	2	9	"PFI0045"	"I11523_4"	1630	24770	130	1862	1827	631	62	62	10	100	100	0	1365	1319	413	123	124	14	100	100	0	1.449	1.476	1.447	1.478	1.341	1.496	0.925	120	480	3042	2961	0.535	1800	1242	1765	1196	0
1	3	9	"PFI0048"	"I1175_1"	1840	24780	120	596	576	177	61	62	9	100	100	0	458	433	111	124	124	14	100	98	0	1.602	1.667	1.655	1.727	1.438	1.690	0.907	120	527	869	824	0.680	535	334	515	309	0
1	4	9	"PFI0053"	"I11857_2"	2030	24780	120	430	420	121	61	62	10	100	100	0	409	406	107	126	126	14	100	100	0	1.304	1.282	1.278	1.311	1.353	1.244	0.898	120	500	652	639	0.383	369	283	359	280	0
1	5	9	"PFI0079"	"I12708_1"	2220	24780	120	777	773	280	63	64	12	100	100	0	600	602	190	126	127	16	99	99	0	1.506	1.492	1.482	1.496	1.393	1.506	0.918	120	510	1188	1186	0.591	714	474	710	476	0
1	6	9	"PFI0085"	"I12812_3"	2410	24780	120	552	545	163	63	65	15	100	100	0	726	734	207	127	127	15	100	100	0	0.816	0.794	0.787	0.796	1.322	0.779	0.929	120	484	1088	1089	-0.293	489	599	482	607	0
1	7	9	"PFI0087"	"I12861_2"	2590	24770	120	25569	25918	8943	63	65	15	100	100	0	21201	19387	6910	128	129	15	100	99	0	1.210	1.342	1.317	1.377	1.473	1.347	0.937	120	501	46579	45114	0.275	25506	21073	25855	19259	0
1	8	9	"PFI0089"	"I12932_1"	2790	24780	130	723	682	220	65	66	11	100	100	0	485	477	133	130	131	16	100	99	0	1.854	1.778	1.751	1.805	1.453	1.793	0.891	120	560	1013	964	0.890	658	355	617	347	0
1	9	9	"PFI0099"	"I13128_2"	2980	24780	130	11425	10646	3602	71	74	17	100	100	0	7751	7460	2222	133	135	18	100	100	0	1.490	1.443	1.433	1.407	1.335	1.491	0.918	120	536	18972	17902	0.576	11354	7618	10575	7327	0
1	10	9	"PFI0102"	"I13218_1"	3170	24770	120	357	341	94	72	75	17	100	99	0	386	380	111	137	137	18	96	95	0	1.145	1.107	1.038	1.152	1.803	1.026	0.823	120	483	534	512	0.195	285	249	269	243	0
1	11	9	"PFI0124"	"I13978_1"	3350	24780	120	319	307	72	68	69	11	100	100	0	357	346	80	135	136	17	97	97	0	1.131	1.133	1.147	1.176	1.509	1.093	0.858	120	464	473	450	0.177	251	222	239	211	0
1	12	9	"PFI0126"	"I14041_1"	3540	24770	120	424	404	103	69	71	12	100	100	0	410	397	107	138	138	17	97	95	0	1.305	1.293	1.330	1.417	1.665	1.217	0.883	120	424	627	594	0.384	355	272	335	259	0
1	13	9	"PFI0128"	"I14195_1"	3740	24780	120	6914	6416	2051	73	75	13	100	100	0	5094	4877	1346	139	139	18	100	100	0	1.381	1.339	1.322	1.312	1.283	1.380	0.920	120	469	11796	11081	0.465	6841	4955	6343	4738	0
1	14	9	"PFI0131"	"I1431_1"	3920	24770	110	348	350	98	73	75	15	100	100	0	275	277	58	138	140	20	97	92	0	2.007	1.993	1.969	2.049	1.461	1.986	0.758	80	472	412	416	1.005	275	137	277	139	0
1	15	9	"PFI0137"	"I14413_3"	4120	24770	120	4119	4003	1239	72	74	16	100	100	0	2855	2788	735	137	139	18	100	100	0	1.489	1.483	1.494	1.466	1.320	1.522	0.927	120	522	6765	6582	0.574	4047	2718	3931	2651	0
1	16	9	"PFI0141"	"I14670_1"	4300	24770	120	891	912	291	73	75	14	100	100	0	591	586	160	138	139	16	100	100	0	1.806	1.873	1.874	1.892	1.436	1.872	0.892	120	496	1271	1287	0.853	818	453	839	448	0
1	17	9	"PFJ0122"	"J167_5"	4510	24760	150	89	91	20	70	71	12	60	41	0	143	145	21	135	136	16	36	17	0	2.375	2.100	1.091	1.130	3.093	0.957	0.079	156	546	27	31	1.248	19	8	21	10	-50
1	18	9	"PFJ0124"	"J167_7"	4660	24790	150	82	86	21	68	70	12	53	32	0	131	131	21	137	138	17	12	3	0	-2.333	-3.000	1.000	0.888	4.982	1.377	0.026	156	576	8	12	Error	14	-6	18	-6	-50
1	19	9	"PFJ0128"	"J170_18"	4880	24770	120	765	740	238	68	70	11	100	100	0	495	489	141	138	139	17	99	99	0	1.952	1.915	1.956	1.973	1.503	1.926	0.866	120	458	1054	1023	0.965	697	357	672	351	0
1	20	9	"PFJ0137"	"J171_6"	5030	24780	150	72	74	13	67	68	12	28	10	0	123	123	19	137	138	15	5	1	0	-0.357	-0.500	0.445	0.415	4.492	5.858	0.023	156	597	-9	-7	Error	5	-14	7	-14	-50
1	21	9	"PFJ0150"	"J181_2"	5260	24770	120	1238	1203	417	65	67	11	100	100	0	995	1028	359	138	139	16	100	99	0	1.369	1.279	1.242	1.321	1.568	1.248	0.887	120	572	2030	2028	0.453	1173	857	1138	890	0
1	22	9	"PFJ0153"	"J181_9"	5440	24770	120	162	163	33	66	66	10	100	99	0	1802	1738	628	138	140	18	99	98	0	0.058	0.061	0.059	0.069	2.212	0.054	0.848	120	484	1760	1697	-4.115	96	1664	97	1600	0
1	1	10	"PFJ0179"	"J198_2"	1480	24960	120	112	114	25	56	58	11	98	95	0	170	171	34	120	120	15	83	72	0	1.120	1.137	1.108	1.223	2.130	0.945	0.534	120	568	106	109	0.163	56	50	58	51	0
1	2	10	"PFJ0184"	"J206_1"	1670	24960	120	1568	1492	504	58	59	10	100	100	0	1146	1093	387	121	122	14	98	98	0	1.473	1.475	1.457	1.506	1.507	1.469	0.894	120	512	2535	2406	0.559	1510	1025	1434	972	0
1	3	10	"PFJ0186"	"J206_6"	1840	24960	110	368	375	97	59	60	9	100	100	0	399	395	99	122	123	16	100	100	0	1.116	1.158	1.166	1.185	1.332	1.121	0.862	80	429	586	589	0.158	309	277	316	273	0
1	4	10	"PFJ0188"	"J212_1"	2030	24970	120	2022	1901	618	61	62	10	100	100	0	948	940	291	123	124	16	100	99	0	2.377	2.252	2.247	2.264	1.514	2.309	0.910	120	531	2786	2657	1.249	1961	825	1840	817	0
1	5	10	"PFJ0190"	"J212_4"	2210	24950	90	111	108	22	63	65	14	94	76	0	150	148	24	123	125	17	67	30	0	1.778	1.800	1.650	1.703	2.291	1.017	0.282	52	362	75	70	0.830	48	27	45	25	0
1	6	10	"PFJ0197"	"J218_1"	2420	24970	120	377	371	125	62	65	17	100	98	0	248	247	59	125	127	16	98	94	0	2.561	2.533	2.420	2.587	1.618	2.596	0.806	120	564	438	431	1.357	315	123	309	122	0
1	7	10	"PFJ0220"	"J222_7"	2610	24970	120	844	807	259	62	63	15	100	100	0	649	635	165	128	128	15	100	100	0	1.501	1.469	1.447	1.435	1.367	1.517	0.902	120	523	1303	1252	0.586	782	521	745	507	0
1	8	10	"PFJ0228"	"J227_3"	2800	24970	120	718	696	209	63	64	10	100	100	0	1448	1381	408	130	131	15	100	100	0	0.497	0.506	0.510	0.508	1.410	0.495	0.924	120	484	1973	1884	-1.009	655	1318	633	1251	0
1	9	10	"PFJ0231"	"J22_1"	2980	24970	120	383	370	126	65	66	11	99	97	0	349	336	88	132	133	15	96	95	0	1.465	1.495	1.536	1.505	1.768	1.517	0.814	120	415	535	509	0.551	318	217	305	204	0
1	10	10	"PFJ0233"	"J22_3"	3150	24980	150	69	71	14	67	69	13	19	6	0	123	123	19	132	134	16	9	3	0	-0.222	-0.444	0.744	0.698	4.051	0.088	0.003	156	578	-7	-5	Error	2	-9	4	-9	-50
1	11	10	"PFJ0238"	"J232_6"	3370	24960	120	853	875	273	67	69	12	100	100	0	329	330	89	133	133	16	98	98	0	4.010	4.102	4.233	4.267	1.466	4.135	0.842	120	513	982	1005	2.004	786	196	808	197	0
1	12	10	"PFJ0242"	"J236_1"	3560	24960	120	1404	1397	442	70	71	12	100	100	0	1054	1014	344	139	139	19	98	98	0	1.458	1.517	1.461	1.602	1.682	1.492	0.883	120	482	2249	2202	0.544	1334	915	1327	875	0
1	13	10	"PFJ0262"	"J248_1"	3740	24960	120	242	248	63	71	72	12	100	100	0	241	235	48	142	144	19	90	86	0	1.727	1.903	2.040	2.099	1.887	1.769	0.697	120	394	270	270	0.788	171	99	177	93	0
1	14	10	"PFJ0264"	"J248_11"	3890	24990	150	72	72	11	71	72	13	12	1	0	130	132	20	139	141	19	10	1	0	-0.111	-0.143	0.614	0.567	3.333	23.463	0.002	156	612	-8	-6	Error	1	-9	1	-7	-50
1	15	10	"PFJ0267"	"J248_5"	4120	24960	110	184	181	41	70	72	13	100	97	0	190	191	39	140	141	16	83	76	0	2.280	2.176	2.000	2.013	1.829	2.011	0.500	80	509	164	162	1.189	114	50	111	51	0
1	16	10	"PFJ0271"	"J252_2"	4320	24960	130	557	530	144	70	72	13	100	100	0	509	487	145	142	142	16	98	97	0	1.327	1.333	1.311	1.461	1.783	1.267	0.851	120	589	854	805	0.408	487	367	460	345	0
1	17	10	"PFJ0273"	"J252_4"	4510	24970	120	897	811	274	69	70	11	99	99	0	747	717	176	140	140	16	100	100	0	1.364	1.286	1.290	1.186	1.659	1.341	0.910	120	453	1435	1319	0.448	828	607	742	577	0
1	18	10	"PFJ0275"	"J2541_2"	4690	24960	130	521	535	166	70	70	11	100	100	0	559	540	179	139	140	17	99	97	0	1.074	1.160	1.139	1.286	1.795	1.108	0.882	120	516	871	866	0.103	451	420	465	401	0
1	19	10	"PFK0357"	"Kn3479_1"	4890	24960	100	109	133	61	69	70	11	96	80	0	180	211	80	138	139	16	92	70	0	0.952	0.877	0.881	0.892	2.141	0.753	0.715	80	407	82	137	-0.070	40	42	64	73	0
1	20	10	"PFK0369"	"Kn3690_1"	5070	24960	120	1779	1578	559	67	68	12	100	100	0	1607	1465	563	138	138	15	97	96	0	1.165	1.139	1.095	1.232	1.850	1.113	0.914	120	492	3181	2838	0.221	1712	1469	1511	1327	0
1	21	10	"PFK0371"	"Kn3698_1"	5270	24970	120	472	452	138	67	67	11	100	100	0	739	688	178	138	138	14	100	100	0	0.674	0.700	0.690	0.686	1.535	0.694	0.874	120	495	1006	935	-0.569	405	601	385	550	0
1	22	10	"PFK0373"	"Kn3698_4"	5450	24960	120	1480	1466	583	65	66	10	100	100	0	980	927	364	137	137	15	96	96	0	1.679	1.773	1.782	1.868	1.656	1.761	0.921	120	476	2258	2191	0.747	1415	843	1401	790	0
1	1	11	"PFK0375"	"Kn3744_1"	1480	25160	120	3242	3134	1348	56	57	11	100	100	0	2147	2108	771	117	118	14	100	100	0	1.569	1.546	1.602	1.455	1.562	1.624	0.921	120	621	5216	5069	0.650	3186	2030	3078	1991	0
1	2	11	"PFK0378"	"Kn3773_1"	1650	25150	110	645	637	143	57	59	13	100	100	0	466	479	117	119	121	21	100	100	0	1.695	1.611	1.591	1.655	1.321	1.622	0.870	80	446	935	940	0.761	588	347	580	360	0
1	3	11	"PFK0408"	"Kn4447_1"	1850	25160	120	233	232	72	60	61	12	99	98	0	280	277	61	122	124	20	99	98	0	1.095	1.110	1.052	1.092	1.612	1.141	0.790	120	586	331	327	0.131	173	158	172	155	0
1	4	11	"PFK0410"	"Kn4524_1"	2050	25150	130	1180	1134	391	61	62	9	100	100	0	795	753	264	124	125	14	97	97	0	1.668	1.706	1.698	1.856	1.900	1.706	0.881	120	560	1790	1702	0.738	1119	671	1073	629	0
1	5	11	"PFK0412"	"Kn459_3"	2230	25160	120	1325	1188	349	62	64	11	100	100	0	1770	1613	404	125	127	15	100	100	0	0.768	0.757	0.780	0.734	1.406	0.760	0.929	120	563	2908	2614	-0.381	1263	1645	1126	1488	0
1	6	11	"PFK0415"	"Kn4670_1"	2420	25150	110	159	161	34	61	61	10	98	97	0	184	186	41	126	127	14	88	81	0	1.690	1.667	1.577	1.745	2.268	1.498	0.535	80	471	156	160	0.757	98	58	100	60	0
1	7	11	"PFK0423"	"Kn4895_2"	2620	25150	110	224	214	50	61	62	11	100	96	0	190	188	35	128	127	16	86	77	0	2.629	2.550	2.686	2.696	2.392	2.291	0.570	80	459	225	213	1.395	163	62	153	60	0
1	8	11	"PFK0431"	"Kn5081_1"	2800	25160	120	2235	2044	683	63	63	10	100	100	0	1283	1214	317	129	129	16	100	100	0	1.882	1.826	1.838	1.734	1.382	1.885	0.952	120	507	3326	3066	0.912	2172	1154	1981	1085	0
1	9	11	"PFK0462"	"Kn585_3"	2990	25150	120	1485	1410	451	63	64	9	100	100	0	899	822	297	132	132	15	96	96	0	1.854	1.952	1.960	2.034	1.471	1.900	0.909	120	480	2189	2037	0.891	1422	767	1347	690	0
1	10	11	"PFK0466"	"Kn588_2"	3180	25150	120	1015	926	275	65	66	10	100	100	0	676	614	183	133	134	16	100	98	0	1.750	1.790	1.772	1.930	1.595	1.775	0.909	120	465	1493	1342	0.807	950	543	861	481	0
1	11	11	"PFK0469"	"Kn5905_4"	3370	25150	120	1277	1196	379	69	70	12	100	100	0	576	546	183	139	139	20	97	97	0	2.764	2.769	2.682	2.990	1.698	2.747	0.867	120	515	1645	1534	1.467	1208	437	1127	407	0
1	12	11	"PFK0476"	"Kn603_2"	3560	25150	130	2459	2512	990	71	73	13	100	100	0	8661	8610	3692	145	147	23	100	100	0	0.280	0.288	0.272	0.304	1.689	0.267	0.908	120	559	10904	10906	-1.834	2388	8516	2441	8465	0
1	13	11	"PFK0484"	"Kn656_1"	3760	25150	120	288	285	82	71	74	15	99	99	0	488	486	145	145	149	23	99	95	0	0.633	0.628	0.630	0.657	1.725	0.590	0.842	120	483	560	555	-0.661	217	343	214	341	0
1	14	11	"PFK0486"	"Kn657_2"	3940	25150	120	1335	1384	498	70	72	13	100	100	0	1154	1155	451	142	144	21	98	98	0	1.250	1.297	1.265	1.332	1.440	1.259	0.910	120	441	2277	2327	0.322	1265	1012	1314	1013	0
1	15	11	"PFK0519"	"Kn819_1"	4130	25150	120	2697	2743	1175	71	72	12	100	100	0	4459	4762	1937	142	144	18	100	100	0	0.608	0.578	0.574	0.568	1.492	0.571	0.919	120	521	6943	7292	-0.717	2626	4317	2672	4620	0
1	16	11	"PFK0523"	"Kn8362_1"	4320	25150	120	769	712	226	70	72	12	100	100	0	580	552	155	141	143	17	100	97	0	1.592	1.562	1.546	1.626	1.622	1.580	0.875	120	515	1138	1053	0.671	699	439	642	411	0
1	17	11	"PFK0526"	"Kn8409_1"	4510	25150	120	1364	1273	443	70	71	11	100	100	0	624	595	195	140	142	16	98	97	0	2.674	2.644	2.630	2.802	1.591	2.635	0.905	120	484	1778	1658	1.419	1294	484	1203	455	0
1	18	11	"PFK0538"	"Kn906_1"	4700	25150	120	539	497	174	70	70	11	100	100	0	473	455	115	140	141	16	99	99	0	1.408	1.356	1.382	1.301	1.489	1.409	0.885	120	507	802	742	0.494	469	333	427	315	0
1	19	11	"PFK0541"	"Kn918_1"	4890	25150	120	1562	1447	479	69	70	11	100	100	0	1527	1490	417	139	140	17	100	100	0	1.076	1.020	1.027	0.995	1.335	1.034	0.938	120	534	2881	2729	0.105	1493	1388	1378	1351	0
1	20	11	"PFK0549"	"Kn945_1"	5080	25150	120	1712	1577	444	70	72	12	100	100	0	1650	1566	417	140	141	17	100	100	0	1.087	1.057	1.050	1.059	1.313	1.054	0.930	120	499	3152	2933	0.121	1642	1510	1507	1426	0
1	21	11	"PFK1038"	"Ks510_8"	5260	25150	120	142	142	35	71	73	15	94	87	0	1229	1230	384	140	140	18	100	100	0	0.065	0.065	0.064	0.060	1.584	0.061	0.725	120	533	1160	1161	-3.939	71	1089	71	1090	0
1	22	11	"PFK1040"	"Ks51_11"	5450	25150	120	965	961	292	69	69	11	100	100	0	1388	1386	430	139	139	17	100	100	0	0.717	0.715	0.710	0.723	1.336	0.699	0.925	120	490	2145	2139	-0.479	896	1249	892	1247	0
1	1	12	"PFK1042"	"Ks51_2"	1480	25360	110	78	79	15	56	57	9	77	57	0	133	131	24	118	118	13	51	31	0	1.467	1.769	1.000	0.955	2.980	0.657	0.100	80	494	37	36	0.553	22	15	23	13	0
1	2	12	"PFK1044"	"Ks51_4"	1670	25340	120	500	500	154	58	58	12	100	100	0	819	813	255	119	122	19	100	99	0	0.631	0.637	0.610	0.652	1.498	0.615	0.911	120	562	1142	1136	-0.663	442	700	442	694	0
1	3	12	"PFK1046"	"Ks51_6"	1850	25340	110	325	323	80	59	60	9	100	100	0	266	271	50	121	123	14	100	100	0	1.834	1.760	1.751	1.767	1.404	1.760	0.823	80	447	411	414	0.875	266	145	264	150	0
1	4	12	"PFK1048"	"Ks532_3"	2040	25340	110	109	109	26	61	63	11	95	82	0	168	165	36	123	124	16	73	60	0	1.067	1.143	1.281	1.200	2.615	0.782	0.481	80	494	93	90	0.093	48	45	48	42	0
1	5	12	"PFK1074"	"Ks56_11"	2230	25350	130	97	97	20	63	65	15	83	52	0	208	213	38	125	127	17	97	95	0	0.410	0.386	0.397	0.376	2.040	0.328	0.445	120	562	117	122	-1.288	34	83	34	88	0
1	6	12	"PFK1076"	"Ks56_16"	2420	25350	150	82	83	15	62	64	19	51	14	0	152	154	29	126	128	18	59	36	0	0.769	0.750	0.700	0.723	2.552	0.427	0.219	156	589	46	49	-0.379	20	26	21	28	-50
1	7	12	"PFK1078"	"Ks56_18"	2610	25340	120	418	413	118	63	64	11	100	100	0	350	341	112	125	126	15	95	95	0	1.578	1.620	1.650	1.819	1.696	1.516	0.837	120	481	580	566	0.658	355	225	350	216	0
1	8	12	"PFK1080"	"Ks56_23"	2810	25350	120	392	375	119	63	64	10	100	100	0	436	436	116	128	128	15	100	100	0	1.068	1.013	1.023	0.998	1.473	1.025	0.872	120	445	637	620	0.095	329	308	312	308	0
1	9	12	"PFK1082"	"Ks56_26"	2990	25370	150	72	72	12	63	65	10	42	17	0	125	125	17	131	132	16	10	0	0	-1.500	-1.500	0.809	0.776	4.262	73.801	0.000	156	565	3	3	Error	9	-6	9	-6	-50
1	10	12	"PFK1085"	"Ks56_32"	3180	25350	120	791	758	272	65	66	11	100	100	0	1189	1149	369	132	133	16	100	100	0	0.687	0.681	0.688	0.668	1.358	0.669	0.917	120	482	1783	1710	-0.542	726	1057	693	1017	0
1	11	12	"PFK1110"	"Ks624_12"	3380	25350	120	856	833	262	67	68	11	100	100	0	626	630	168	137	138	19	100	100	0	1.613	1.554	1.550	1.537	1.420	1.585	0.907	120	490	1278	1259	0.690	789	489	766	493	0
1	12	12	"PFK1113"	"Ks624_4"	3560	25340	120	1112	1081	318	70	70	12	100	100	0	741	711	225	140	143	19	99	98	0	1.734	1.771	1.718	1.877	1.539	1.735	0.903	120	388	1643	1582	0.794	1042	601	1011	571	0
1	13	12	"PFK1115"	"Ks625_10"	3710	25380	150	78	81	17	70	71	13	39	17	0	133	135	17	141	142	19	4	0	0	-1.000	-1.833	0.727	0.758	3.776	0.165	0.031	156	593	0	5	Error	8	-8	11	-6	-50
1	14	12	"PFK1117"	"Ks625_14"	3940	25350	120	1889	1912	858	70	72	14	100	100	0	1389	1428	469	140	141	20	100	100	0	1.456	1.430	1.413	1.289	1.579	1.537	0.910	120	542	3068	3130	0.542	1819	1249	1842	1288	0
1	15	12	"PFK1119"	"Ks625_7"	4140	25340	120	1280	1216	446	71	72	12	100	100	0	634	611	194	140	142	19	96	96	0	2.447	2.431	2.476	2.564	1.580	2.489	0.909	120	503	1703	1616	1.291	1209	494	1145	471	0
1	16	12	"PFK1122"	"Ks646_2"	4330	25350	130	530	497	184	71	72	12	100	99	0	662	629	203	139	140	17	100	100	0	0.878	0.869	0.856	0.843	1.659	0.885	0.890	120	512	982	916	-0.188	459	523	426	490	0
1	17	12	"PFK1144"	"Ks66_16"	4510	25340	130	1197	1217	460	72	73	13	100	100	0	993	972	374	140	142	16	99	97	0	1.319	1.376	1.347	1.484	1.716	1.344	0.895	120	568	1978	1977	0.399	1125	853	1145	832	0
1	18	12	"PFK1146"	"Ks66_3"	4710	25330	100	95	97	18	73	74	13	72	41	0	151	151	25	140	141	16	37	26	0	2.000	2.182	1.028	0.913	2.563	0.722	0.098	80	424	33	35	1.000	22	11	24	11	0
1	19	12	"PFK1149"	"Ks66_7"	4890	25350	130	473	450	148	71	72	12	99	99	0	488	486	142	141	142	17	99	99	0	1.159	1.099	1.090	1.104	1.556	1.091	0.861	120	521	749	724	0.212	402	347	379	345	0
1	20	12	"PFK1151"	"Ks68_13"	5090	25350	130	5313	5130	1924	74	76	15	100	100	0	5528	5492	1691	141	142	18	100	100	0	0.973	0.945	0.968	0.893	1.490	0.990	0.906	120	451	10626	10407	-0.040	5239	5387	5056	5351	0
1	21	12	"PFK1153"	"Ks692_12"	5250	25400	150	82	83	16	73	75	15	33	10	0	136	138	22	141	142	19	16	3	0	-1.800	-3.333	0.697	0.739	3.953	0.233	0.015	156	592	4	7	Error	9	-5	10	-3	-50
1	22	12	"PFK1155"	"Ks692_6"	5470	25340	120	186	192	57	71	73	12	98	95	0	195	196	43	141	141	19	82	63	0	2.130	2.200	2.253	2.105	1.890	1.920	0.545	120	493	169	176	1.091	115	54	121	55	0
1	1	13	"PFM0107"	"M17691_2"	1480	25530	120	676	674	207	56	57	8	100	100	0	447	452	128	117	118	14	100	100	0	1.879	1.845	1.870	1.884	1.428	1.872	0.895	120	559	950	953	0.910	620	330	618	335	0
1	2	13	"PFM0110"	"M18079_3"	1660	25540	120	458	413	149	56	57	9	99	99	0	504	478	147	120	122	18	99	99	0	1.047	0.997	0.997	0.959	1.631	0.994	0.882	120	481	786	715	0.066	402	384	357	358	0
1	3	13	"PFM0112"	"M18079_5"	1860	25530	120	2983	2897	1159	57	59	10	100	100	0	1909	1872	810	123	124	17	99	98	0	1.638	1.624	1.599	1.737	1.767	1.611	0.904	120	458	4712	4589	0.712	2926	1786	2840	1749	0
1	4	13	"PFM0116"	"M18377_2"	2000	25550	150	65	65	10	60	61	10	25	5	0	119	120	19	124	125	16	13	2	0	-1.000	-1.250	0.500	0.526	3.409	11.179	0.009	156	670	0	1	Error	5	-5	5	-4	-50
1	5	13	"PFM0118"	"M1840_2"	2230	25530	110	585	572	210	62	67	40	100	98	0	315	315	93	125	130	33	95	91	0	2.753	2.684	2.731	2.915	1.774	2.678	0.819	80	516	713	700	1.461	523	190	510	190	0
1	6	13	"PFM0121"	"M18869_1"	2430	25540	130	1081	1052	409	64	70	43	100	100	0	934	896	320	127	132	35	100	100	0	1.260	1.285	1.280	1.271	1.537	1.284	0.891	120	455	1824	1757	0.334	1017	807	988	769	0
1	7	13	"PFM0142"	"M196_6"	2550	25520	140	587	616	313	65	65	11	97	94	0	489	502	233	127	129	15	92	92	0	1.442	1.469	1.445	1.533	1.947	1.453	0.910	156	521	884	926	0.528	522	362	551	375	0
1	8	13	"PFM0144"	"M196_8"	2750	25530	120	1892	1822	660	65	65	10	100	100	0	1988	1816	656	130	130	15	100	100	0	0.983	1.042	1.033	1.066	1.612	1.036	0.933	120	487	3685	3443	-0.024	1827	1858	1757	1686	0
1	9	13	"PFM0148"	"M19895_2"	2930	25520	110	250	256	75	65	66	11	100	100	0	241	236	60	132	132	16	91	85	0	1.697	1.837	1.752	2.002	2.029	1.717	0.757	80	382	294	295	0.763	185	109	191	104	0
1	10	13	"PFM0152"	"M20060_1"	3120	25520	120	338	320	104	64	65	10	100	99	0	280	266	80	132	133	16	90	86	0	1.851	1.910	1.822	2.003	1.809	1.761	0.806	120	484	422	390	0.889	274	148	256	134	0
1	11	13	"PFM0154"	"M20186_2"	3320	25530	100	205	202	55	63	64	10	100	100	0	522	554	176	131	131	16	100	100	0	0.363	0.329	0.327	0.331	1.577	0.310	0.841	80	427	533	562	-1.461	142	391	139	423	0
1	12	13	"PFM0156"	"M20989_1"	3510	25520	120	1762	1657	677	65	65	11	100	100	0	1205	1162	403	133	133	17	99	99	0	1.583	1.547	1.545	1.519	1.499	1.607	0.917	120	490	2769	2621	0.663	1697	1072	1592	1029	0
1	13	13	"PFM0179"	"M22143_2"	3700	25520	130	683	672	216	67	68	11	100	100	0	394	390	114	137	138	17	96	96	0	2.397	2.391	2.295	2.621	1.872	2.286	0.873	120	446	873	858	1.261	616	257	605	253	0
1	14	13	"PFM0182"	"M22193_2"	3890	25530	130	693	660	207	69	70	11	100	100	0	810	789	212	136	137	16	100	100	0	0.926	0.905	0.906	0.888	1.355	0.916	0.895	120	506	1298	1244	-0.111	624	674	591	653	0
1	15	13	"PFM0184"	"M22193_8"	4080	25530	130	899	840	309	69	70	12	100	100	0	672	657	200	137	137	17	100	100	0	1.551	1.483	1.496	1.450	1.429	1.513	0.897	120	503	1365	1291	0.634	830	535	771	520	0
1	16	13	"PFM0186"	"M22451_2"	4270	25540	150	95	95	20	69	70	11	74	53	0	144	144	25	137	137	17	31	12	0	3.714	3.714	1.512	1.397	2.580	0.884	0.098	156	588	33	33	1.893	26	7	26	7	-50
1	17	13	"PFM0193"	"M22678_3"	4460	25540	120	2676	2624	1176	67	68	11	100	100	0	1786	1790	649	138	138	16	100	100	0	1.583	1.548	1.539	1.437	1.636	1.654	0.883	120	482	4257	4209	0.663	2609	1648	2557	1652	0
1	18	13	"PFM0196"	"M2305_1"	4650	25530	120	98	100	19	69	71	13	84	55	0	321	314	84	140	140	16	95	94	0	0.160	0.178	0.160	0.171	2.196	0.137	0.402	120	543	210	205	-2.642	29	181	31	174	0
1	19	13	"PFM0218"	"M24561_3"	4840	25530	120	1898	1822	557	70	70	12	100	100	0	1271	1194	378	140	141	16	99	98	0	1.616	1.662	1.634	1.735	1.618	1.660	0.891	120	470	2959	2806	0.693	1828	1131	1752	1054	0
1	20	13	"PFM0224"	"M24933_22"	5030	25520	150	83	85	16	69	69	11	59	35	0	146	148	21	138	138	16	37	16	0	1.750	1.600	0.889	1.003	3.649	0.372	0.042	156	518	22	26	0.807	14	8	16	10	-50
1	21	13	"PFM0227"	"M24933_9"	5220	25530	120	154	161	37	67	68	11	99	98	0	203	201	41	136	137	17	86	77	0	1.299	1.446	1.406	1.545	2.128	1.214	0.605	120	371	154	159	0.377	87	67	94	65	0
1	22	13	"PFM0229"	"M25032_3"	5410	25530	120	1969	1868	651	69	70	11	100	100	0	1865	1798	536	141	143	18	100	100	0	1.102	1.086	1.104	1.061	1.345	1.108	0.918	120	522	3624	3456	0.140	1900	1724	1799	1657	0
1	1	14	"PFM0231"	"M2511_3"	1440	25730	120	88	89	17	57	59	10	92	75	0	181	180	35	120	123	18	90	76	0	0.508	0.533	0.471	0.500	2.235	0.380	0.377	120	591	92	92	-0.977	31	61	32	60	0
1	2	14	"PFM0234"	"M25344_2"	1620	25720	120	301	291	77	59	60	9	100	100	0	499	476	115	122	122	15	100	98	0	0.642	0.655	0.649	0.666	1.536	0.638	0.892	120	422	619	586	-0.640	242	377	232	354	0
1	3	14	"PFM0693"	"M50721_5"	1790	25730	120	561	559	164	58	59	10	100	100	0	769	762	226	124	125	19	100	100	0	0.780	0.785	0.774	0.795	1.349	0.764	0.925	120	419	1148	1139	-0.359	503	645	501	638	0
1	4	14	"PFM0695"	"M51089_1"	1990	25720	120	733	693	238	61	61	10	100	100	0	417	409	139	124	124	16	95	94	0	2.294	2.218	2.228	2.536	1.820	2.178	0.868	120	420	965	917	1.198	672	293	632	285	0
1	5	14	"PFM0698"	"M51323_1"	2170	25730	120	1830	1761	645	62	64	15	100	100	0	2185	2085	763	127	128	17	99	99	0	0.859	0.868	0.870	0.917	1.735	0.858	0.939	120	487	3826	3657	-0.219	1768	2058	1699	1958	0
1	6	14	"PFM0702"	"M5172_2"	2360	25730	120	895	900	298	64	68	34	100	100	0	392	393	117	129	133	28	97	95	0	3.160	3.167	3.134	3.288	1.428	3.167	0.899	120	515	1094	1100	1.660	831	263	836	264	0
1	7	14	"PFM0705"	"M52114_1"	2560	25730	120	3444	3311	1157	66	67	11	100	100	0	1856	1770	525	131	131	15	100	100	0	1.958	1.980	1.996	1.922	1.430	2.055	0.925	120	512	5103	4884	0.970	3378	1725	3245	1639	0
1	8	14	"PFM0710"	"M52423_1"	2760	25720	120	1896	1874	632	66	67	11	100	100	0	1094	1039	360	133	134	15	98	97	0	1.904	1.996	1.931	2.075	1.563	1.987	0.917	120	497	2791	2714	0.929	1830	961	1808	906	0
1	9	14	"PFM0728"	"M53642_4"	2940	25730	120	1345	1312	457	65	66	11	100	100	0	1067	1058	316	133	134	16	100	100	0	1.370	1.348	1.334	1.318	1.411	1.372	0.940	120	502	2214	2172	0.455	1280	934	1247	925	0
1	10	14	"PFM0732"	"M53850_1"	3130	25730	120	1457	1457	577	65	67	11	100	100	0	6485	6634	2257	134	135	16	100	100	0	0.219	0.214	0.212	0.202	1.431	0.214	0.937	120	522	7743	7892	-2.190	1392	6351	1392	6500	0
1	11	14	"PFM0734"	"M53930_1"	3330	25720	130	1943	1788	609	66	67	11	100	100	0	2129	1999	710	134	135	16	99	98	0	0.941	0.923	0.920	0.982	1.737	0.906	0.921	120	627	3872	3587	-0.088	1877	1995	1722	1865	0
1	12	14	"PFM0738"	"M54370_2"	3520	25720	110	103	104	20	66	67	12	95	73	0	163	166	33	136	136	16	62	42	0	1.370	1.267	1.243	1.429	2.715	0.631	0.267	80	471	64	68	0.455	37	27	38	30	0
1	13	14	"PFM0742"	"M5455_1"	3710	25720	120	725	716	207	68	68	11	100	100	0	1591	1587	437	138	138	18	100	100	0	0.452	0.447	0.446	0.443	1.330	0.435	0.916	120	535	2110	2097	-1.145	657	1453	648	1449	0
1	14	14	"PFM0744"	"M5455_6"	3900	25720	120	843	855	260	68	70	12	100	100	0	356	347	88	136	137	16	99	97	0	3.523	3.730	3.681	3.902	1.408	3.744	0.897	120	501	995	998	1.817	775	220	787	211	0
1	15	14	"PFM0765"	"M55888_4"	4090	25720	120	901	923	315	70	71	13	100	100	0	580	579	197	137	138	21	96	95	0	1.876	1.930	1.892	1.993	1.508	1.913	0.887	120	440	1274	1295	0.908	831	443	853	442	0
1	16	14	"PFM0770"	"M55941_1"	4250	25750	150	71	74	13	69	70	13	23	7	0	124	125	20	137	138	23	4	0	0	-0.154	-0.417	0.500	0.466	3.516	0.180	0.064	156	583	-11	-7	Error	2	-13	5	-12	-50
1	17	14	"PFM0772"	"M56059_1"	4470	25730	120	1166	1069	412	66	66	10	100	100	0	640	615	191	134	136	18	99	98	0	2.174	2.085	2.151	2.025	1.710	2.171	0.898	120	528	1606	1484	1.120	1100	506	1003	481	0
1	18	14	"PFM0780"	"M56462_2"	4670	25730	120	290	278	92	66	69	14	97	97	0	2112	1979	644	137	138	17	100	100	0	0.113	0.115	0.113	0.110	1.400	0.113	0.878	120	576	2199	2054	-3.140	224	1975	212	1842	0
1	19	14	"PFM0782"	"M56512_15"	4840	25690	80	117	120	28	71	76	22	88	51	0	146	148	29	139	140	18	32	15	0	6.571	5.444	1.800	2.647	3.034	2.261	0.101	52	285	53	58	2.716	46	7	49	9	0
1	20	14	"PFM0785"	"M56710_1"	5040	25720	130	808	786	237	68	70	16	100	100	0	866	855	280	135	137	16	99	98	0	1.012	0.997	0.982	1.040	1.452	0.959	0.917	120	575	1471	1438	0.018	740	731	718	720	0
1	21	14	"PFM0809"	"M58416_1"	5220	25740	150	67	69	12	68	69	11	15	3	0	116	117	22	136	137	16	7	1	0	0.050	-0.053	0.319	0.314	3.513	0.070	0.009	156	589	-21	-18	-4.322	-1	-20	1	-19	-50
1	22	14	"PFM0815"	"M58784_1"	5420	25730	150	73	75	13	67	68	11	34	16	0	120	121	21	139	141	17	5	0	0	-0.316	-0.444	0.298	0.414	4.270	1217.252	0.000	156	783	-13	-10	Error	6	-19	8	-18	-50
1	1	15	"PFM0817"	"M58847_5"	1440	25910	110	1455	1387	352	61	63	14	100	100	0	926	918	230	125	128	29	100	98	0	1.740	1.672	1.666	1.702	1.258	1.680	0.921	80	524	2195	2119	0.799	1394	801	1326	793	0
1	2	15	"PFM0820"	"M5894_7"	1640	25910	120	919	884	301	61	62	14	100	100	0	430	429	125	122	124	27	99	96	0	2.786	2.681	2.625	2.709	1.416	2.726	0.914	120	477	1166	1130	1.478	858	308	823	307	0
1	3	15	"PFM0824"	"M59170_6"	1810	25900	150	80	82	17	61	62	10	66	48	0	129	129	22	124	125	15	28	11	0	3.800	4.200	1.588	1.362	3.464	0.680	0.060	156	552	24	26	1.926	19	5	21	5	-50
1	4	15	"PFM0828"	"M59497_4"	2010	25910	120	2343	2073	727	63	64	11	100	100	0	1515	1378	568	127	127	16	98	97	0	1.643	1.607	1.627	1.819	1.780	1.555	0.924	120	497	3668	3261	0.716	2280	1388	2010	1251	0
1	5	15	"PFN0330"	"N134_61"	2200	25910	120	201	206	58	65	67	11	100	99	0	349	345	96	129	130	15	100	97	0	0.618	0.653	0.672	0.676	1.560	0.600	0.821	120	458	356	357	-0.694	136	220	141	216	0
1	6	15	"PFN0332"	"N134_67"	2380	25920	120	813	815	297	65	66	11	100	100	0	1002	978	348	129	130	15	99	98	0	0.857	0.883	0.888	0.922	1.584	0.872	0.928	120	520	1621	1599	-0.223	748	873	750	849	0
1	7	15	"PFN0334"	"N134_74"	2590	25910	120	545	518	159	64	65	10	100	100	0	391	381	109	130	131	14	98	97	0	1.843	1.809	1.812	1.870	1.477	1.788	0.867	120	560	742	705	0.882	481	261	454	251	0
1	8	15	"PFN0336"	"N134_76"	2780	25910	120	392	362	115	66	67	11	100	99	0	695	650	208	132	133	15	97	96	0	0.579	0.571	0.549	0.579	1.723	0.550	0.900	120	471	889	814	-0.788	326	563	296	518	0
1	9	15	"PFN0338"	"N134_78"	2960	25910	120	903	874	272	65	66	11	100	100	0	539	533	187	132	133	15	97	95	0	2.059	2.017	2.002	2.196	1.675	1.946	0.878	120	476	1245	1210	1.042	838	407	809	401	0
1	10	15	"PFN0342"	"N134_83"	3150	25910	120	3007	2884	913	66	68	12	100	100	0	1802	1707	537	134	135	17	100	100	0	1.763	1.791	1.789	1.845	1.449	1.821	0.926	120	502	4609	4391	0.818	2941	1668	2818	1573	0
1	11	15	"PFN0360"	"N135_22"	3340	25920	120	194	193	54	70	70	11	98	97	0	341	338	92	135	137	16	98	96	0	0.602	0.606	0.551	0.580	1.821	0.574	0.795	120	488	330	326	-0.732	124	206	123	203	0
1	12	15	"PFN0363"	"N135_27"	3530	25910	120	528	527	153	68	69	11	100	100	0	346	345	99	135	137	16	97	96	0	2.180	2.186	2.132	2.390	1.610	2.138	0.861	120	538	671	669	1.124	460	211	459	210	0
1	13	15	"PFN0365"	"N135_7"	3720	25910	120	938	894	319	66	67	11	100	100	0	605	569	217	135	136	16	95	93	0	1.855	1.908	1.859	2.261	2.041	1.843	0.887	120	545	1342	1262	0.892	872	470	828	434	0
1	14	15	"PFN0367"	"N135_9"	3920	25910	130	632	589	194	67	68	11	100	100	0	400	390	127	134	135	16	96	93	0	2.124	2.039	1.991	2.261	1.730	1.977	0.861	120	591	831	778	1.087	565	266	522	256	0
1	15	15	"PFN0369"	"N136_13"	4110	25920	120	1698	1582	625	68	69	12	100	100	0	1175	1195	373	135	138	23	100	100	0	1.567	1.428	1.393	1.321	1.553	1.505	0.909	120	490	2670	2574	0.648	1630	1040	1514	1060	0
1	16	15	"PFN0371"	"N136_16"	4290	25910	110	215	209	58	67	68	15	98	96	0	259	256	59	137	141	27	92	87	0	1.213	1.193	1.144	1.244	1.793	1.096	0.695	80	394	270	261	0.279	148	122	142	119	0
1	17	15	"PFN0390"	"N137_31"	4480	25910	120	435	427	118	66	67	12	100	100	0	448	430	127	137	139	21	97	95	0	1.186	1.232	1.230	1.312	1.658	1.170	0.851	120	488	680	654	0.247	369	311	361	293	0
1	18	15	"PFN0393"	"N137_38"	4660	25950	150	74	75	14	65	66	11	44	18	0	127	128	20	136	137	17	10	1	0	-1.000	-1.250	0.556	0.566	3.064	16.468	0.002	156	612	0	2	Error	9	-9	10	-8	-50
1	19	15	"PFN0395"	"N137_4"	4870	25920	120	906	846	322	67	69	16	100	100	0	748	731	243	136	137	17	99	99	0	1.371	1.309	1.312	1.278	1.554	1.339	0.877	120	587	1451	1374	0.455	839	612	779	595	0
1	20	15	"PFN0398"	"N137_44"	5040	25920	120	1217	1150	407	67	68	11	100	100	0	520	518	134	136	138	16	100	100	0	2.995	2.835	2.797	2.749	1.450	2.988	0.897	120	488	1534	1465	1.582	1150	384	1083	382	0
1	21	15	"PFN0400"	"N137_5"	5240	25910	120	1231	1207	428	70	71	12	100	100	0	751	709	258	141	142	17	97	96	0	1.903	2.002	1.950	2.136	1.560	1.986	0.884	120	502	1771	1705	0.928	1161	610	1137	568	0
1	22	15	"PFN0403"	"N137_53"	5440	25900	100	124	128	30	72	74	14	96	85	0	160	161	33	144	146	18	48	28	0	3.250	3.294	2.013	2.352	2.468	1.920	0.129	80	388	68	73	1.700	52	16	56	17	0
1	1	16	"PFN0420"	"N138_29"	1450	26100	110	110	113	27	61	62	13	98	82	0	159	161	36	125	127	27	52	28	0	1.441	1.444	1.200	1.360	2.643	0.985	0.274	80	552	83	88	0.527	49	34	52	36	0
1	2	16	"PFN0422"	"N138_30"	1650	26110	120	467	457	148	61	62	10	100	100	0	323	322	77	123	125	16	99	97	0	2.030	1.990	1.985	1.985	1.451	2.043	0.896	120	567	606	595	1.021	406	200	396	199	0
1	3	16	"PFN0427"	"N138_36"	1840	26100	120	100	100	20	61	62	10	94	81	0	157	157	26	124	125	15	74	53	0	1.182	1.182	1.154	1.203	2.443	0.871	0.275	120	549	72	72	0.241	39	33	39	33	0
1	4	16	"PFN0429"	"N138_39"	2020	26110	120	1098	1047	395	63	64	11	100	100	0	1020	1021	316	127	128	15	100	100	0	1.159	1.101	1.112	1.058	1.397	1.125	0.933	120	493	1928	1878	0.213	1035	893	984	894	0
1	5	16	"PFN0431"	"N138_43"	2210	26100	120	1547	1672	745	64	65	11	100	100	0	868	892	377	129	129	14	98	98	0	2.007	2.107	2.002	2.186	1.689	2.147	0.889	120	477	2222	2371	1.005	1483	739	1608	763	0
1	6	16	"PFN0435"	"N138_51"	2380	26130	150	74	75	13	64	65	11	44	18	0	123	123	19	129	130	15	13	1	0	-1.667	-1.833	0.938	0.899	4.045	9.666	0.003	156	673	4	5	Error	10	-6	11	-6	-50
1	7	16	"PFN0839"	"N163_7"	2580	26110	90	123	135	38	64	65	10	100	94	0	195	202	44	132	132	15	96	82	0	0.937	1.014	1.027	1.093	1.751	0.877	0.615	52	381	122	141	-0.095	59	63	71	70	0
1	8	16	"PFN0843"	"N164_7"	2780	26100	120	1421	1377	436	65	67	11	100	100	0	1191	1154	419	133	133	15	100	99	0	1.282	1.285	1.248	1.389	1.591	1.246	0.924	120	564	2414	2333	0.358	1356	1058	1312	1021	0
1	9	16	"PFN0846"	"N165_14"	2960	26110	120	195	190	53	65	66	11	97	95	0	374	367	81	132	133	15	100	99	0	0.537	0.532	0.543	0.500	1.503	0.526	0.865	120	547	372	360	-0.896	130	242	125	235	0
1	10	16	"PFN0848"	"N165_16"	3170	26110	120	3707	3311	1451	64	65	11	100	100	0	12930	12114	4261	134	136	16	100	100	0	0.285	0.271	0.275	0.241	1.602	0.274	0.920	120	509	16439	15227	-1.812	3643	12796	3247	11980	0
1	11	16	"PFN0852"	"N165_8"	3340	26100	120	416	407	112	66	67	11	100	100	0	374	360	92	135	138	18	98	96	0	1.464	1.516	1.484	1.586	1.546	1.521	0.843	120	415	589	566	0.550	350	239	341	225	0
1	12	16	"PFN0854"	"N166_2"	3500	26120	150	81	81	16	66	67	11	58	26	0	129	130	17	134	135	17	8	2	0	-3.000	-3.750	1.288	1.225	4.538	3.864	0.011	156	565	10	11	Error	15	-5	15	-4	-50
1	13	16	"PFN0877"	"N168_9"	3690	26130	150	67	68	12	67	67	11	16	7	0	124	124	19	133	133	16	8	1	0	0.000	-0.111	0.700	0.655	3.792	8.471	0.010	156	579	-9	-8	Error	0	-9	1	-9	-50
1	14	16	"PFN0881"	"N169_15"	3880	26130	150	63	64	11	66	66	11	8	3	0	121	121	21	133	133	16	10	0	0	0.250	0.167	0.429	0.405	3.253	0.033	0.001	156	550	-15	-14	-2.000	-3	-12	-2	-12	-50
1	15	16	"PFN0884"	"N169_20"	4080	26130	150	66	67	12	64	65	11	21	7	0	126	127	19	133	134	16	8	3	0	-0.286	-0.500	0.613	0.596	3.664	0.000	0.000	156	666	-5	-3	Error	2	-7	3	-6	-50
1	16	16	"PFN0889"	"N170_4"	4300	26090	110	84	88	18	65	66	13	65	36	0	194	194	38	135	137	18	85	70	0	0.322	0.390	0.425	0.379	2.591	0.282	0.288	80	451	78	82	-1.635	19	59	23	59	0
1	17	16	"PFN0891"	"N171_3"	4470	26110	120	497	477	172	65	65	11	100	99	0	378	381	120	139	138	18	95	95	0	1.808	1.702	1.649	1.732	1.620	1.677	0.860	120	439	671	654	0.854	432	239	412	242	0
1	18	16	"PFN0895"	"N173_3"	4640	26120	150	75	78	15	66	66	11	44	23	0	125	125	22	138	139	17	7	1	0	-0.692	-0.923	0.708	0.669	4.506	6.688	0.011	156	509	-4	-1	Error	9	-13	12	-13	-50
1	19	16	"PFN0917"	"N177_5"	4850	26140	150	73	73	13	67	74	112	0	0	0	125	124	21	136	139	21	7	0	0	-0.545	-0.500	0.565	0.614	4.145	8.458	0.309	156	583	-5	-6	Error	6	-11	6	-12	-50
1	20	16	"PFN0923"	"N181_1"	5040	26110	120	1456	1356	451	66	75	120	99	98	0	1198	1175	428	138	139	21	98	97	0	1.311	1.244	1.233	1.343	1.621	1.236	0.900	120	503	2450	2327	0.391	1390	1060	1290	1037	0
1	21	16	"PFN0925"	"N181_11"	5240	26110	120	1813	1689	650	69	69	12	100	100	0	1884	1785	562	141	143	17	100	100	0	1.001	0.985	1.008	0.931	1.525	1.016	0.900	120	514	3487	3264	0.001	1744	1743	1620	1644	0
1	22	16	"PFN0928"	"N181_17"	5430	26110	120	4990	4733	1563	73	74	13	100	100	0	3118	3153	1077	146	147	18	100	100	0	1.654	1.550	1.570	1.567	1.426	1.554	0.922	120	576	7889	7667	0.726	4917	2972	4660	3007	0
1	1	17	"PFN0931"	"N181_21"	1450	26300	120	176	179	51	60	62	11	99	96	0	294	292	72	125	126	16	98	95	0	0.686	0.713	0.709	0.717	1.735	0.657	0.767	120	654	285	286	-0.543	116	169	119	167	0
1	2	17	"PFN0933"	"N181_25"	1650	26300	110	112	112	22	60	63	11	98	91	0	154	157	27	124	126	15	73	46	0	1.733	1.576	1.565	1.822	2.767	1.280	0.328	80	453	82	85	0.794	52	30	52	33	0
1	3	17	"PFN0958"	"N187_1"	1820	26350	150	63	65	12	60	62	11	23	9	0	122	126	40	124	126	15	17	3	0	-1.500	2.500	0.707	0.720	3.437	0.064	0.016	156	737	1	7	Error	3	-2	5	2	-50
1	4	17	"PFN0960"	"N187_5"	2030	26300	120	855	796	304	61	62	11	100	99	0	670	639	205	124	126	15	99	98	0	1.454	1.427	1.432	1.410	1.717	1.487	0.900	120	429	1340	1250	0.540	794	546	735	515	0
1	5	17	"PFN0964"	"N189_3"	2170	26320	150	73	72	12	61	62	10	52	19	0	123	123	16	127	128	14	13	3	0	-3.000	-2.750	1.000	1.174	3.092	4.394	0.017	156	517	8	7	Error	12	-4	11	-4	-50
1	6	17	"PFN0966"	"N189_6"	2400	26300	120	439	423	140	62	63	11	100	100	0	645	648	174	129	130	15	100	100	0	0.731	0.696	0.708	0.666	1.417	0.704	0.900	120	485	893	880	-0.453	377	516	361	519	0
1	7	17	"PFN0969"	"N197_2"	2590	26300	120	2963	2778	1082	67	68	12	100	100	0	2448	2376	866	132	133	16	99	99	0	1.250	1.208	1.227	1.195	1.656	1.224	0.930	120	546	5212	4955	0.322	2896	2316	2711	2244	0
1	8	17	"PFN0979"	"N243_1"	2780	26300	110	213	210	41	68	69	12	100	100	0	257	252	49	132	134	15	98	97	0	1.160	1.183	1.157	1.282	1.756	1.125	0.774	80	481	270	262	0.214	145	125	142	120	0
1	9	17	"PFF1893"	"F8058_1"	2970	26300	110	142	176	83	66	67	12	100	95	0	218	256	108	132	133	14	96	87	0	0.884	0.887	0.959	1.015	2.004	0.797	0.745	80	476	162	234	-0.178	76	86	110	124	0
1	10	17	"PFB0086"	"B312"	3170	26300	120	10285	10147	4013	67	68	12	100	100	0	7479	7154	2352	134	135	16	100	100	0	1.391	1.436	1.456	1.363	1.535	1.499	0.925	120	515	17563	17100	0.476	10218	7345	10080	7020	0
1	11	17	"PFB0247"	"B619"	3350	26320	150	83	86	21	68	70	12	56	33	0	136	136	21	135	137	17	25	5	0	15.000	18.000	1.083	1.060	3.593	0.575	0.026	156	487	16	19	3.907	15	1	18	1	-50
1	12	17	"PFB0263"	"B648"	3520	26330	150	64	65	10	66	67	11	12	2	0	120	121	20	133	134	18	8	1	0	0.154	0.083	0.394	0.381	3.482	0.035	0.002	156	484	-15	-13	-2.700	-2	-13	-1	-12	-50
1	13	17	"PFB0272"	"B666"	3740	26310	150	66	66	10	64	66	11	17	3	0	139	140	24	132	133	18	32	13	0	0.286	0.250	0.573	0.467	4.196	0.115	0.024	156	513	9	10	-1.807	2	7	2	8	-50
1	14	17	"PFC0108"	"C322"	3930	26290	120	1142	1101	374	62	63	11	100	100	0	517	498	166	134	134	15	96	95	0	2.820	2.854	2.850	3.114	1.716	2.839	0.888	120	430	1463	1403	1.496	1080	383	1039	364	0
1	15	17	"PFA0055"	"A14801_28"	4110	26300	80	123	124	27	61	62	10	100	96	0	181	188	39	136	136	15	82	67	0	1.378	1.212	1.248	1.360	2.257	0.895	0.493	52	281	107	115	0.462	62	45	63	52	0
1	16	17	"PFA0082"	"A18792_10"	4300	26280	150	70	73	13	65	66	11	34	12	0	126	126	20	136	137	16	8	1	0	-0.500	-0.800	0.513	0.577	3.729	14.688	0.002	156	726	-5	-2	Error	5	-10	8	-10	-50
1	17	17	"PFA0091"	"A18792_4"	4490	26300	110	95	98	22	67	69	12	78	56	0	373	380	94	140	141	18	100	100	0	0.120	0.129	0.130	0.117	2.103	0.117	0.446	80	377	261	271	-3.057	28	233	31	240	0
1	18	17	"PFA0097"	"A19747_2"	4660	26320	150	77	78	15	72	75	16	23	5	0	135	137	20	148	153	27	3	0	0	-0.385	-0.545	0.621	0.701	3.763	0.088	0.006	156	483	-8	-5	Error	5	-13	6	-11	-50
1	19	17	"PFA0173"	"A4732_13"	4850	26320	150	73	74	12	72	82	117	0	0	0	137	138	22	145	150	28	6	1	0	-0.125	-0.286	0.533	0.531	3.430	0.245	0.072	156	531	-7	-5	Error	1	-8	2	-7	-50
1	20	17	"PFA0219"	"A8784_10"	5050	26290	100	116	118	26	69	79	125	0	0	0	182	186	40	139	141	22	73	48	0	1.093	1.043	0.915	0.930	2.295	0.693	0.396	80	463	90	96	0.128	47	43	49	47	0
1	21	17	"PFM0561"	"M44175_1"	5260	26290	120	1456	1367	489	69	70	12	100	100	0	1460	1398	523	140	141	16	99	99	0	1.051	1.032	0.999	1.083	1.579	1.006	0.909	120	505	2707	2556	0.071	1387	1320	1298	1258	0
1	22	17	"PFM0639"	"M46861_1"	5430	26300	150	83	83	16	70	72	13	48	17	0	138	139	21	145	145	17	10	3	0	-1.857	-2.167	0.867	0.896	4.467	0.026	0.000	156	732	6	7	Error	13	-7	13	-6	-50
1	1	18	"PFM0668"	"M48963_5"	1450	26480	110	1543	1538	461	59	62	25	100	100	0	830	838	225	125	127	32	100	100	0	2.105	2.074	2.042	2.082	1.317	2.051	0.924	80	542	2189	2192	1.074	1484	705	1479	713	0
1	2	18	"PFM0751"	"M55156_1"	1650	26480	90	135	129	26	61	63	12	96	94	0	148	150	29	124	125	14	71	42	0	3.083	2.615	2.457	2.447	2.481	1.923	0.268	52	398	98	94	1.624	74	24	68	26	0
1	3	18	"PFM0789"	"M57163_1"	1840	26490	110	75	85	29	62	64	13	48	30	0	280	275	57	128	129	15	97	96	0	0.086	0.156	0.142	0.128	2.644	0.135	0.246	80	413	165	170	-3.547	13	152	23	147	0
1	4	18	"PFM0887"	"M8047_1"	2040	26490	120	1066	1005	322	66	72	24	100	100	0	795	757	228	133	135	19	99	99	0	1.511	1.505	1.523	1.521	1.455	1.509	0.914	120	399	1662	1563	0.595	1000	662	939	624	0
1	5	18	"PFD0324"	"D37405_1"	2200	26490	150	128	123	46	70	86	39	57	31	0	143	149	28	136	139	23	33	10	0	8.286	4.077	2.500	2.175	3.281	2.530	0.275	156	415	65	66	3.051	58	7	53	13	-50
1	6	18	"PFD0374"	"D42243_5"	2350	26510	150	67	68	12	76	88	37	0	0	0	126	126	17	138	140	23	2	0	0	0.750	0.667	0.625	0.700	3.194	1.888	0.245	156	527	-21	-20	-0.415	-9	-12	-8	-12	-50
1	7	18	"PFD0381"	"D42873_1"	2540	26490	150	73	73	13	73	75	16	10	1	0	123	123	18	133	134	18	7	0	0	0.000	0.000	0.620	0.616	3.376	0.197	0.012	156	679	-10	-10	Error	0	-10	0	-10	-50
1	8	18	"PFD0391"	"D42954_8"	2790	26470	100	111	111	21	71	72	13	91	70	0	176	181	45	134	136	17	73	56	0	0.952	0.851	0.732	0.825	2.478	0.495	0.312	80	466	82	87	-0.070	40	42	40	47	0
1	9	18	"PFD0408"	"D47995_1"	2980	26480	120	1813	1707	531	69	70	13	100	100	0	1563	1495	454	136	136	16	100	100	0	1.222	1.205	1.210	1.208	1.359	1.199	0.924	120	486	3171	2997	0.289	1744	1427	1638	1359	0
1	10	18	"PFD0468"	"D53677_9"	3150	26510	150	69	71	12	70	71	12	14	4	0	126	125	19	135	137	17	8	0	0	0.111	-0.100	0.445	0.487	3.808	36.986	0.001	156	490	-10	-9	-3.170	-1	-9	1	-10	-50
1	11	18	"IMX067I"	"Y_IMX067I"	3340	26520	150	70	72	15	70	72	12	23	7	0	121	123	25	135	137	17	12	1	0	0.000	-0.167	0.422	0.513	3.206	0.233	0.064	156	377	-14	-10	Error	0	-14	2	-12	-50
1	12	18	"IOX204I"	"Y_IOX204I"	3500	26520	150	65	66	11	67	68	11	12	4	0	126	123	24	136	136	18	7	1	0	0.200	0.077	0.351	0.373	3.691	0.118	0.033	156	312	-12	-14	-2.322	-2	-10	-1	-13	-50
1	13	18	"IDX437I"	"Y_IDX437I"	3690	26510	150	64	66	12	65	67	12	13	5	0	125	125	22	136	135	20	7	0	0	0.091	-0.091	0.381	0.374	3.045	0.118	0.037	156	417	-12	-10	-3.459	-1	-11	1	-11	-50
1	14	18	"ILX005I"	"Y_ILX005I"	3880	26510	150	65	66	11	65	67	12	14	3	0	123	123	22	134	134	19	6	1	0	0.000	-0.091	0.364	0.393	4.756	0.051	0.005	156	506	-11	-10	Error	0	-11	1	-11	-50
1	15	18	"Z_1_10"	"Z_1_10"	4070	26510	150	61	62	10	64	65	11	8	1	0	122	122	20	134	134	17	7	1	0	0.250	0.167	0.438	0.451	3.252	0.098	0.018	156	582	-15	-14	-2.000	-3	-12	-2	-12	-50
1	16	18	"Z_1_30"	"Z_1_30"	4260	26510	150	68	68	13	66	68	13	17	4	0	127	126	20	136	137	17	10	1	0	-0.222	-0.200	0.526	0.578	3.086	0.091	0.008	156	702	-7	-8	Error	2	-9	2	-10	-50
1	17	18	"Z_2_70"	"Z_2_70"	4490	26480	130	9137	9068	2868	72	74	15	100	100	0	18980	18908	5288	144	147	22	100	100	0	0.481	0.479	0.484	0.473	1.242	0.481	0.931	120	578	27901	27760	-1.055	9065	18836	8996	18764	0
1	18	18	"Z_2_90"	"Z_2_90"	4690	26490	120	10236	9710	3430	81	82	15	100	100	0	21177	20018	6595	156	160	27	100	100	0	0.483	0.485	0.491	0.483	1.424	0.477	0.927	120	425	31176	29491	-1.050	10155	21021	9629	19862	0
1	19	18	"Z_3_10"	"Z_3_10"	4880	26490	120	125	126	26	77	79	16	88	75	0	239	235	44	148	154	26	88	75	0	0.527	0.563	0.515	0.566	1.861	0.506	0.502	120	422	139	136	-0.923	48	91	49	87	0
1	20	18	"Z_3_30"	"Z_3_30"	5040	26550	150	76	77	13	74	75	13	17	4	0	145	144	21	143	145	20	15	2	0	1.000	3.000	0.512	0.591	4.494	0.015	0.000	156	723	4	4	0.000	2	2	3	1	-50
1	21	18	"Z_3_50"	"Z_3_50"	5250	26490	110	252	244	60	74	74	13	100	98	0	377	373	88	143	145	21	100	100	0	0.761	0.739	0.730	0.732	1.454	0.699	0.791	80	514	412	400	-0.395	178	234	170	230	0
1	22	18	"Z_3_70"	"Z_3_70"	5450	26490	120	1167	1136	424	72	73	13	100	100	0	1640	1526	496	148	148	18	100	100	0	0.734	0.772	0.778	0.744	1.432	0.771	0.908	120	535	2587	2442	-0.446	1095	1492	1064	1378	0
1	1	19	"Z_5_10"	"Z_5_10"	1450	26690	150	63	65	11	57	59	20	16	0	0	114	115	19	121	124	34	1	0	0	-0.857	-1.333	0.474	0.506	3.534	0.051	0.015	156	899	-1	2	Error	6	-7	8	-6	-50
1	2	19	"Z_5_30"	"Z_5_30"	1650	26680	110	173	169	40	61	62	10	97	95	0	168	168	30	123	125	20	80	55	0	2.489	2.400	2.241	2.566	1.991	2.252	0.520	80	507	157	153	1.316	112	45	108	45	0
1	3	19	"Z_5_50"	"Z_5_50"	1850	26680	120	18311	16432	5689	69	72	19	100	100	0	7457	6896	2125	131	133	19	100	100	0	2.490	2.419	2.486	2.365	1.367	2.486	0.959	120	512	25568	23128	1.316	18242	7326	16363	6765	0
1	4	19	"Z_5_70"	"Z_5_70"	2040	26670	120	41772	38526	15756	78	86	32	100	100	0	15029	13620	6145	138	141	22	99	98	0	2.800	2.852	2.848	3.478	2.078	2.831	0.947	120	434	56585	51930	1.485	41694	14891	38448	13482	0
1	5	19	"Z_5_90"	"Z_5_90"	2220	26680	120	54104	48692	17588	85	99	40	100	100	29	20633	18863	6100	139	143	23	100	100	0	2.636	2.596	2.636	2.491	1.392	2.674	0.958	120	506	74513	67331	1.398	54019	20494	48607	18724	0
1	6	19	"Z_6_10"	"Z_6_10"	2430	26670	90	194	201	63	85	96	37	86	71	0	176	178	32	140	142	22	73	38	0	3.028	3.053	3.000	2.544	2.128	2.995	0.355	52	357	145	154	1.598	109	36	116	38	0
1	7	19	"Z_7_50"	"Z_7_50"	2600	26670	110	1435	1384	394	72	75	27	100	100	0	1119	1078	292	132	136	37	100	98	0	1.381	1.387	1.354	1.420	1.469	1.370	0.940	80	462	2350	2258	0.466	1363	987	1312	946	0
1	8	19	"Z_7_70"	"Z_7_70"	2800	26680	130	2498	2368	1039	67	70	24	100	100	0	1870	1822	635	133	136	32	100	100	0	1.400	1.362	1.360	1.264	1.411	1.445	0.937	120	638	4168	3990	0.485	2431	1737	2301	1689	0
1	9	19	"Z_7_90"	"Z_7_90"	2990	26680	130	3816	3562	1519	66	67	13	100	100	0	2830	2737	918	134	135	15	100	100	0	1.391	1.343	1.367	1.234	1.471	1.423	0.932	120	472	6446	6099	0.476	3750	2696	3496	2603	0
1	10	19	"Z_8_10"	"Z_8_10"	3140	26680	150	74	73	11	67	68	12	26	5	0	123	124	21	137	137	17	9	1	0	-0.500	-0.462	0.441	0.433	3.965	0.045	0.002	156	534	-7	-7	Error	7	-14	6	-13	-50
1	11	19	"Z_8_30"	"Z_8_30"	3370	26680	150	87	88	16	67	68	12	65	39	0	133	135	20	138	140	18	14	3	0	-4.000	-7.000	1.353	1.210	3.294	0.037	0.000	156	507	15	18	Error	20	-5	21	-3	-50
1	12	19	"Z_8_50"	"Z_8_50"	3550	26680	120	11074	10114	3398	65	66	11	100	100	0	11794	10374	3421	137	138	16	100	100	0	0.944	0.982	1.000	0.989	1.419	0.981	0.954	120	303	22666	20286	-0.083	11009	11657	10049	10237	0
1	13	19	"PFA32032"	"oPFA32032"	3720	26680	150	73	74	12	69	70	11	26	9	0	127	128	24	139	141	19	6	3	0	-0.333	-0.455	0.342	0.430	3.425	0.042	0.001	156	456	-8	-6	Error	4	-12	5	-11	-50
1	14	19	"PFC0775"	"oPFC0775"	3930	26680	120	4368	4084	1649	71	71	12	100	100	0	2796	2727	920	138	140	20	100	100	0	1.617	1.550	1.578	1.446	1.483	1.610	0.950	120	356	6955	6602	0.693	4297	2658	4013	2589	0
1	15	19	"PFI17647"	"oPFI17647"	4110	26710	150	79	81	15	69	70	12	42	19	0	127	128	23	139	140	16	12	1	0	-0.833	-1.091	0.824	0.720	3.694	6.689	0.011	156	455	-2	1	Error	10	-12	12	-11	-50
1	16	19	"PFF72435"	"oPFF72435"	4300	26680	100	134	132	25	67	69	11	97	93	0	163	162	28	139	140	16	62	35	0	2.792	2.826	2.250	2.265	2.267	1.897	0.239	80	393	91	88	1.481	67	24	65	23	0
1	17	19	"PFL0040"	"oPFL0040"	4500	26670	130	4357	4662	1882	73	75	15	100	100	0	2591	2566	1115	144	146	19	99	99	0	1.751	1.895	1.825	2.138	1.901	1.870	0.908	120	658	6731	7011	0.808	4284	2447	4589	2422	0
1	18	19	"PFL0041"	"oPFL0041"	4700	26680	120	1116	1141	443	78	79	13	100	100	0	2808	2838	867	147	148	20	100	100	0	0.390	0.395	0.396	0.369	1.429	0.406	0.916	120	403	3699	3754	-1.358	1038	2661	1063	2691	0
1	19	19	"PFI17649"	"oPFI17649"	4830	26700	150	82	83	14	77	79	15	22	8	0	146	145	23	146	149	21	14	3	0	100000.000	-6.000	0.455	0.556	4.092	0.189	0.012	156	568	5	5	16.610	5	0	6	-1	-50
1	20	19	"PFJ12790"	"oPFJ12790"	5080	26680	120	358	356	130	75	77	15	99	99	0	638	658	234	145	147	21	97	96	0	0.574	0.548	0.546	0.558	1.601	0.521	0.899	120	470	776	794	-0.801	283	493	281	513	0
1	21	19	"PFJ12792"	"oPFJ12792"	5260	26670	110	1054	1065	312	77	81	37	100	100	0	725	710	216	149	156	48	98	95	0	1.696	1.761	1.694	1.915	1.687	1.751	0.891	80	413	1553	1549	0.762	977	576	988	561	0
1	22	19	"PFK12895"	"oPFK12895"	5420	26690	150	86	86	16	74	77	29	11	1	0	146	145	22	147	151	36	3	0	0	-12.000	-6.000	1.082	0.809	3.721	0.779	0.543	156	805	11	10	Error	12	-1	12	-2	-50
1	1	20	"PFF72440"	"oPFF72440"	1480	26870	120	6419	6078	2181	59	61	10	100	100	0	5151	4996	1858	124	126	20	99	99	0	1.265	1.235	1.204	1.256	1.574	1.235	0.930	120	512	11387	10891	0.339	6360	5027	6019	4872	0
1	2	20	"PFH0004"	"oPFH0004"	1650	26870	120	1755	1740	654	64	64	10	100	100	0	1354	1351	413	125	127	22	100	100	0	1.376	1.367	1.386	1.314	1.303	1.416	0.937	120	431	2920	2902	0.460	1691	1229	1676	1226	0
1	3	20	"PFD66983"	"oPFD66983"	1810	26870	150	71	73	15	66	67	14	27	10	0	138	138	22	127	129	18	37	11	0	0.455	0.636	0.567	0.575	3.343	0.339	0.080	156	564	16	18	-1.138	5	11	7	11	-50
1	4	20	"PFBL B0087"	"oPFBLOB0087"	2000	26860	150	80	82	23	66	70	22	33	13	0	133	135	21	131	134	19	19	7	0	7.000	4.000	1.500	1.630	3.830	0.866	0.106	156	653	16	20	2.807	14	2	16	4	-50
1	5	20	"PFBL B0089"	"oPFBLOB0089"	2220	26870	90	109	107	24	64	67	16	80	61	0	156	159	25	130	133	17	63	40	0	1.731	1.483	1.455	1.342	2.759	1.270	0.346	52	392	71	72	0.791	45	26	43	29	0
1	6	20	"PFL0045"	"oPFL0045"	2410	26870	110	248	240	62	63	66	17	100	98	0	3772	3954	1181	131	135	31	100	100	0	0.051	0.046	0.046	0.045	1.336	0.045	0.915	80	501	3826	4000	-4.299	185	3641	177	3823	0
1	7	20	"PFF72441"	"oPFF72441"	2590	26870	150	68	69	12	62	64	22	10	0	0	145	146	22	131	134	37	13	0	0	0.429	0.467	0.447	0.496	3.117	0.110	0.067	156	742	20	22	-1.222	6	14	7	15	-50
1	8	20	"PFBL B0090"	"oPFBLOB0090"	2800	26870	120	2435	2470	838	59	61	13	100	100	0	1355	1362	442	131	132	14	100	99	0	1.941	1.959	1.960	2.025	1.547	1.982	0.940	120	586	3600	3642	0.957	2376	1224	2411	1231	0
1	9	20	"PFD66986"	"oPFD66986"	3010	26860	80	92	95	26	63	65	15	63	44	0	160	159	33	134	135	16	63	36	0	1.115	1.280	0.730	0.724	3.178	1.063	0.111	52	275	55	57	0.158	29	26	32	25	0
1	10	20	"PFL0049"	"oPFL0049"	3150	26930	150	63	64	11	64	65	13	9	3	0	130	130	16	137	139	18	7	0	0	0.143	0.000	0.500	0.611	3.651	0.027	0.001	156	546	-8	-7	-2.807	-1	-7	0	-7	-50
1	11	20	"PFK12897"	"oPFK12897"	3310	26900	150	64	66	12	64	66	11	16	6	0	136	138	23	139	140	16	25	7	0	0.000	-2.000	0.545	0.517	3.491	0.066	0.006	156	622	-3	1	Error	0	-3	2	-1	-50
1	12	20	"PFF72442"	"oPFF72442"	3550	26870	120	1982	1942	694	65	66	11	100	100	0	1397	1337	492	141	141	16	100	99	0	1.526	1.569	1.543	1.684	1.644	1.564	0.922	120	555	3173	3073	0.610	1917	1256	1877	1196	0
1	13	20	"PFF72443"	"oPFF72443"	3750	26870	120	1053	1019	380	70	71	12	100	100	0	1458	1463	474	143	146	19	100	100	0	0.748	0.719	0.741	0.688	1.404	0.726	0.941	120	489	2298	2269	-0.420	983	1315	949	1320	0
1	14	20	"PFBL B0094"	"oPFBLOB0094"	3930	26870	120	3722	4156	2298	72	73	11	100	100	0	4161	4586	2636	148	150	20	100	99	0	0.910	0.920	0.860	0.974	1.765	0.898	0.919	120	355	7663	8522	-0.137	3650	4013	4084	4438	0
1	15	20	"PFH0026"	"oPFH0026"	4030	26870	150	374	629	837	72	73	12	95	91	0	299	648	980	149	150	20	89	85	0	2.013	1.116	1.750	1.669	2.008	2.071	0.791	156	516	452	1056	1.010	302	150	557	499	-50
1	16	20	"PFD67003"	"oPFD67003"	4240	26870	120	1537	1414	538	69	71	12	100	99	0	923	909	266	143	144	16	100	100	0	1.882	1.756	1.765	1.632	1.636	1.840	0.918	120	429	2248	2111	0.912	1468	780	1345	766	0
1	17	20	"PFM60515"	"oPFM60515"	4400	26910	150	83	89	23	71	74	15	45	32	0	145	147	24	143	145	22	19	6	0	6.000	4.500	1.250	1.149	3.547	1.249	0.035	156	639	14	22	2.585	12	2	18	4	-50
1	18	20	"PFL0099"	"oPFL0099"	4630	26870	120	16041	15217	5388	76	78	14	100	100	0	7390	7258	2143	145	147	18	100	100	0	2.204	2.129	2.138	2.062	1.413	2.219	0.939	120	561	23210	22254	1.140	15965	7245	15141	7113	0
1	19	20	"PFJ12808"	"oPFJ12808"	4810	26870	120	712	723	234	78	78	14	100	100	0	693	689	223	147	149	19	100	98	0	1.161	1.190	1.177	1.265	1.564	1.163	0.905	120	422	1180	1187	0.216	634	546	645	542	0
1	20	20	"PFBL B0145"	"oPFBLOB0145"	5000	26870	120	753	793	275	76	76	13	100	100	0	812	816	284	146	148	18	100	100	0	1.017	1.070	1.039	1.129	1.539	1.048	0.902	120	521	1343	1387	0.024	677	666	717	670	0
1	21	20	"PFBL B0149"	"oPFBLOB0149"	5190	26870	130	966	1002	313	78	81	29	100	100	0	522	527	137	147	151	34	100	98	0	2.368	2.432	2.470	2.473	1.325	2.470	0.902	120	565	1263	1304	1.244	888	375	924	380	0
1	22	20	"PFI17700"	"oPFI17700"	5390	26870	130	1887	1876	677	72	76	32	100	100	0	1645	1629	561	144	149	40	99	99	0	1.209	1.215	1.198	1.214	1.453	1.220	0.912	120	602	3316	3289	0.274	1815	1501	1804	1485	0
1	1	21	"PFI17702"	"oPFI17702"	1410	27060	130	4454	4671	1940	59	61	11	100	100	0	3252	3202	1439	124	125	15	99	98	0	1.405	1.498	1.416	1.646	1.905	1.490	0.900	120	665	7523	7690	0.491	4395	3128	4612	3078	0
1	2	21	"PFG0046"	"oPFG0046"	1590	27060	110	947	975	333	64	66	16	100	100	0	738	736	241	128	130	24	100	100	0	1.448	1.498	1.501	1.533	1.316	1.488	0.907	80	459	1493	1519	0.534	883	610	911	608	0
1	3	21	"PFBL B0151"	"oPFBLOB0151"	1780	27060	120	2546	2516	888	63	64	15	100	100	0	1180	1113	431	128	130	23	96	96	0	2.360	2.490	2.359	2.674	1.670	2.484	0.910	120	584	3535	3438	1.239	2483	1052	2453	985	0
1	4	21	"PFG0047"	"oPFG0047"	1990	27060	120	775	768	288	60	61	10	100	99	0	378	374	129	132	132	15	93	92	0	2.907	2.926	2.978	3.146	1.782	2.893	0.849	120	536	961	950	1.539	715	246	708	242	0
1	5	21	"PFD67004"	"oPFD67004"	2170	27060	120	1884	1838	778	61	62	10	100	100	0	960	954	405	133	133	15	95	95	0	2.204	2.164	2.093	2.197	1.624	2.169	0.906	120	522	2650	2598	1.140	1823	827	1777	821	0
1	6	21	"PFL0107"	"oPFL0107"	2360	27060	120	1359	1320	459	62	63	11	100	100	0	576	549	163	133	135	30	95	95	0	2.928	3.024	3.038	3.066	1.567	3.104	0.899	120	565	1740	1674	1.550	1297	443	1258	416	0
1	7	21	"PFM60519"	"oPFM60519"	2550	27060	110	1460	1468	430	61	62	11	100	100	0	1960	1955	573	133	136	32	100	100	0	0.766	0.772	0.744	0.777	1.252	0.740	0.916	80	493	3226	3229	-0.385	1399	1827	1407	1822	0
1	8	21	"PFI17707"	"oPFI17707"	2740	27060	110	1411	1466	498	60	61	15	100	100	0	1208	1229	419	131	136	43	100	100	0	1.254	1.281	1.276	1.305	1.316	1.269	0.890	80	542	2428	2504	0.327	1351	1077	1406	1098	0
1	9	21	"PFBL B0154"	"oPFBLOB0154"	2940	27060	120	4651	4566	1903	59	61	15	100	100	0	12713	12648	5326	132	135	33	100	100	0	0.365	0.360	0.356	0.375	1.868	0.349	0.927	120	591	17173	17023	-1.454	4592	12581	4507	12516	0
1	10	21	"PFM60520"	"oPFM60520"	3130	27060	120	1400	1425	508	58	59	10	100	100	0	916	890	307	131	133	19	98	98	0	1.710	1.801	1.761	1.889	1.656	1.765	0.917	120	415	2127	2126	0.774	1342	785	1367	759	0
1	11	21	"PFBL B0158"	"oPFBLOB0158"	3320	27070	120	497	479	179	59	60	9	100	100	0	2491	2493	949	132	133	17	100	100	0	0.186	0.178	0.177	0.174	1.601	0.169	0.879	120	426	2797	2781	-2.429	438	2359	420	2361	0
1	12	21	"PFI17709"	"oPFI17709"	3520	27060	130	5815	5707	2217	61	62	10	100	100	0	3959	3818	1804	136	137	17	98	95	0	1.505	1.533	1.467	1.787	2.103	1.475	0.916	120	583	9577	9328	0.590	5754	3823	5646	3682	0
1	13	21	"PFG0048"	"oPFG0048"	3700	27070	120	7040	6445	2729	66	67	13	100	100	0	9334	9123	3177	143	144	20	100	100	0	0.759	0.710	0.715	0.642	1.635	0.728	0.912	120	523	16165	15359	-0.398	6974	9191	6379	8980	0
1	14	21	"PFM60526"	"oPFM60526"	3890	27060	120	2526	2480	827	70	71	13	100	100	0	2554	2518	896	149	151	20	99	99	0	1.021	1.017	1.000	1.071	1.744	0.999	0.912	120	494	4861	4779	0.030	2456	2405	2410	2369	0
1	15	21	"PFM60528"	"oPFM60528"	4080	27060	120	842	804	251	68	69	12	100	100	0	921	867	252	150	151	19	100	99	0	1.004	1.026	1.020	1.056	1.541	1.032	0.905	120	521	1545	1453	0.006	774	771	736	717	0
1	16	21	"PFL0111"	"oPFL0111"	4260	27060	110	194	195	44	68	70	13	100	98	0	475	475	128	145	147	26	97	95	0	0.382	0.385	0.382	0.396	1.496	0.344	0.803	80	402	456	457	-1.389	126	330	127	330	0
1	17	21	"E598_1c"	"E598_1c"	4440	27070	150	73	75	19	69	71	13	27	4	0	127	127	22	140	143	24	3	0	0	-0.308	-0.462	0.500	0.493	3.109	0.878	0.027	156	607	-9	-7	Error	4	-13	6	-13	-50
1	18	21	"E598_1e"	"E598_1e"	4640	27090	150	68	70	13	72	73	13	14	3	0	119	120	25	140	142	18	8	0	0	0.190	0.100	0.333	0.395	3.306	0.185	0.038	156	594	-25	-22	-2.392	-4	-21	-2	-20	-50
1	19	21	"E598_1g"	"E598_1g"	4830	27080	150	64	66	13	72	73	13	8	1	0	105	109	22	143	144	18	0	0	0	0.211	0.176	0.345	0.350	3.170	0.184	0.066	156	547	-46	-40	-2.248	-8	-38	-6	-34	-50
1	20	21	"E598_1i"	"E598_1i"	5040	27070	130	656	615	263	72	73	12	97	95	0	3325	3288	1269	144	146	18	99	99	0	0.184	0.173	0.175	0.162	1.866	0.175	0.893	120	509	3765	3687	-2.445	584	3181	543	3144	0
1	21	21	"F48446_9a"	"F48446_9a"	5250	27070	150	69	71	14	71	72	13	17	4	0	124	125	24	143	146	18	5	1	0	0.105	0.000	0.367	0.381	3.253	0.162	0.032	156	539	-21	-18	-3.248	-2	-19	0	-18	-50
1	22	21	"F48446_9c"	"F48446_9c"	5400	27080	150	64	67	13	64	66	12	19	7	0	114	116	25	140	141	16	6	3	0	0.000	-0.125	0.227	0.265	3.672	0.130	0.034	156	728	-26	-21	Error	0	-26	3	-24	-50
1	1	22	"I12861_2g"	"I12861_2g"	1420	27260	150	69	69	10	57	58	10	57	19	0	116	117	15	123	125	15	7	1	0	-1.714	-2.000	0.873	1.161	4.321	3444.960	0.000	156	1007	5	6	Error	12	-7	12	-6	-50
1	2	22	"I12861_2i"	"I12861_2i"	1610	27250	110	119	119	20	59	61	16	100	92	0	152	156	26	127	129	23	53	22	0	2.400	2.069	2.105	2.313	2.288	1.671	0.265	80	456	85	89	1.263	60	25	60	29	0
1	3	22	"J512_2a"	"J512_2a"	1760	27320	150	58	59	11	59	60	11	13	3	0	121	121	18	127	128	17	6	1	0	0.167	0.000	0.771	0.746	3.765	0.195	0.026	156	1002	-7	-6	-2.585	-1	-6	0	-6	-50
1	4	22	"J512_2c"	"J512_2c"	2010	27280	150	68	71	17	60	61	12	41	16	0	123	131	39	129	130	18	18	12	0	-1.333	5.500	0.534	0.610	3.314	0.256	0.120	156	890	2	13	Error	8	-6	11	2	-50
1	5	22	"J512_2e"	"J512_2e"	2180	27260	150	63	64	13	59	60	10	28	10	0	106	107	19	128	128	16	3	0	0	-0.182	-0.238	0.338	0.351	4.239	0.076	0.007	156	829	-18	-16	Error	4	-22	5	-21	-50
1	6	22	"J512_2g"	"J512_2g"	2430	27260	150	61	62	10	60	61	10	18	3	0	126	123	21	128	129	22	8	0	0	-0.500	-0.400	0.458	0.534	4.384	26.177	0.003	156	826	-1	-3	Error	1	-2	2	-5	-50
1	7	22	"M40872_8a"	"M40872_8a"	2580	27290	150	62	63	11	59	60	10	25	7	0	118	113	22	129	131	27	0	0	0	-0.273	-0.250	0.273	0.331	3.226	0.087	0.006	156	786	-8	-12	Error	3	-11	4	-16	-50
1	8	22	"M40872_8c"	"M40872_8c"	2740	27300	150	63	64	12	59	60	13	25	4	0	121	119	21	130	131	28	3	0	0	-0.444	-0.455	0.408	0.484	4.169	0.010	0.000	156	845	-5	-6	Error	4	-9	5	-11	-50
1	9	22	"M40872_8e"	"M40872_8e"	2930	27280	150	60	61	10	57	58	10	23	7	0	112	111	18	126	128	21	1	0	0	-0.214	-0.267	0.400	0.417	3.616	26.061	0.001	156	849	-11	-11	Error	3	-14	4	-15	-50
1	10	22	"M40872_8g"	"M40872_8g"	3130	27280	150	61	62	14	56	57	9	30	10	0	111	111	21	125	126	14	8	1	0	-0.357	-0.429	0.237	0.312	4.304	0.034	0.001	156	858	-9	-8	Error	5	-14	6	-14	-50
1	11	22	"M40872_8i"	"M40872_8i"	3320	27260	120	112	113	22	57	58	9	100	97	0	155	158	24	126	127	14	79	51	0	1.897	1.750	1.743	1.914	2.300	1.402	0.378	120	597	84	88	0.923	55	29	56	32	0
1	12	22	"EMPTY"	"EMPTY"	3520	27260	110	140	154	56	57	58	8	100	100	0	200	220	59	129	130	14	97	96	0	1.169	1.066	1.056	1.079	1.667	0.992	0.760	80	552	154	188	0.225	83	71	97	91	0
1	13	22	"EMPTY"	"EMPTY"	3710	27260	100	276	304	130	59	60	9	100	100	0	325	348	110	132	133	15	100	98	0	1.124	1.134	1.153	1.120	1.469	1.156	0.891	80	480	410	461	0.169	217	193	245	216	0
1	14	22	"EMPTY"	"EMPTY"	3900	27250	110	273	302	141	61	62	10	100	100	0	300	333	138	134	136	17	98	95	0	1.277	1.211	1.262	1.327	1.556	1.137	0.867	80	543	378	440	0.353	212	166	241	199	0
1	15	22	"EMPTY"	"EMPTY"	4090	27260	100	202	207	58	62	63	11	100	100	0	249	259	60	137	139	17	97	96	0	1.250	1.189	1.211	1.269	1.793	1.123	0.821	80	492	252	267	0.322	140	112	145	122	0
1	16	22	"EMPTY"	"EMPTY"	4280	27260	100	310	351	138	63	64	11	100	100	0	427	439	138	134	136	18	100	100	0	0.843	0.944	0.954	0.938	1.398	0.959	0.884	80	512	540	593	-0.246	247	293	288	305	0
1	17	22	"EMPTY"	"EMPTY"	4480	27260	100	137	144	36	64	64	10	100	96	0	214	215	50	134	135	16	93	87	0	0.913	0.988	1.000	1.019	1.766	0.873	0.633	80	467	153	161	-0.132	73	80	80	81	0
1	18	22	"EMPTY"	"EMPTY"	4660	27260	100	139	144	32	65	66	11	98	97	0	203	210	38	136	137	16	96	87	0	1.104	1.068	1.104	1.100	2.084	0.945	0.609	80	387	141	153	0.143	74	67	79	74	0
1	19	22	"EMPTY"	"EMPTY"	4840	27270	150	65	66	12	65	66	10	18	7	0	136	136	16	135	136	16	15	3	0	0.000	1.000	1.000	0.843	4.204	0.027	0.001	156	723	1	2	Error	0	1	1	1	-50
1	20	22	"EMPTY"	"EMPTY"	5010	27230	150	64	65	9	65	66	11	11	1	0	137	138	15	137	138	16	14	1	0	100000.000	0.000	0.690	0.825	3.602	0.176	0.023	156	637	-1	1	16.610	-1	0	0	1	-50
1	21	22	"EMPTY"	"EMPTY"	5210	27270	150	64	65	9	64	66	11	12	0	0	141	140	15	139	140	16	14	2	0	0.000	1.000	0.559	0.608	3.504	0.062	0.002	156	742	2	2	Error	0	2	1	1	-50
1	22	22	"EMPTY"	"EMPTY"	5400	27270	150	65	65	9	62	63	10	14	3	0	143	142	14	139	140	16	17	1	0	0.750	1.000	0.625	0.632	3.097	0.155	0.020	156	875	7	6	-0.415	3	4	3	3	-50
2	1	1	"PFA0116"	"A23157_2"	6000	23380	140	3362	3297	1459	73	76	14	100	100	0	1748	1737	704	143	145	17	100	100	0	2.049	2.023	2.011	2.007	1.297	2.078	0.927	156	650	4894	4818	1.035	3289	1605	3224	1594	0
2	2	1	"PFA0048"	"A14801_13"	6180	23390	150	4994	5234	1991	78	80	15	100	100	0	3371	3547	1215	146	147	18	100	100	0	1.524	1.516	1.471	1.496	1.236	1.595	0.889	156	600	8141	8557	0.608	4916	3225	5156	3401	0
2	3	1	"PFA0211"	"A8109_3"	6350	23390	140	2534	2438	1154	78	79	15	100	100	0	2219	2036	860	147	148	17	100	100	0	1.185	1.249	1.236	1.224	1.288	1.282	0.903	156	575	4528	4249	0.245	2456	2072	2360	1889	0
2	4	1	"PFA0021"	"A11962_3"	6550	23390	150	176	179	35	75	76	13	100	100	0	363	377	90	148	150	18	100	100	0	0.470	0.454	0.455	0.467	1.522	0.388	0.712	156	626	316	333	-1.090	101	215	104	229	0
2	5	1	"PFA0164"	"A3310_6"	6720	23390	150	1213	1210	343	73	75	14	100	100	0	780	807	215	148	149	17	100	100	0	1.804	1.725	1.685	1.748	1.269	1.720	0.929	156	625	1772	1796	0.851	1140	632	1137	659	0
2	6	1	"PFA0033"	"A13725_2"	6910	23390	150	673	717	230	74	76	15	100	100	0	757	759	207	147	149	20	100	100	0	0.982	1.051	0.982	1.056	1.393	1.047	0.897	156	663	1209	1255	-0.026	599	610	643	612	0
2	7	1	"PFB0041"	"B180"	7110	23390	150	1346	1407	455	73	74	15	100	100	0	1198	1205	391	146	149	21	99	99	0	1.210	1.260	1.217	1.304	1.492	1.231	0.916	156	677	2325	2393	0.275	1273	1052	1334	1059	0
2	8	1	"PFB0043"	"B186"	7310	23390	150	1566	1631	544	74	76	15	100	100	0	1421	1509	529	146	148	18	100	99	0	1.170	1.142	1.119	1.179	1.463	1.118	0.922	156	683	2767	2920	0.227	1492	1275	1557	1363	0
2	9	1	"PFB0048"	"B197"	7510	23400	150	901	884	256	82	86	22	100	100	0	1271	1292	360	150	154	24	100	100	0	0.731	0.702	0.695	0.698	1.235	0.689	0.907	156	641	1940	1944	-0.453	819	1121	802	1142	0
2	10	1	"PFB0056"	"B218"	7700	23390	150	6191	6890	2942	91	94	21	100	100	0	18055	19730	7845	163	169	31	100	100	0	0.341	0.347	0.341	0.342	1.257	0.339	0.898	156	627	23992	26366	-1.552	6100	17892	6799	19567	0
2	11	1	"PFB0059"	"B241"	7890	23380	150	181	181	34	83	86	19	100	96	0	301	301	49	161	166	33	99	96	0	0.700	0.700	0.729	0.700	1.565	0.604	0.645	156	678	238	238	-0.515	98	140	98	140	0
2	12	1	"PFB0069"	"B270"	8090	23390	150	864	894	280	84	85	16	100	100	0	618	641	155	154	155	19	100	100	0	1.681	1.663	1.599	1.643	1.269	1.754	0.882	156	664	1244	1297	0.749	780	464	810	487	0
2	13	1	"PFB0161"	"B471"	8290	23390	140	2046	2044	599	84	85	16	100	100	0	1488	1513	369	152	153	19	100	100	0	1.469	1.440	1.408	1.417	1.268	1.490	0.896	156	607	3298	3321	0.554	1962	1336	1960	1361	0
2	14	1	"PFB0183"	"B508"	8480	23380	150	1052	1115	360	82	84	17	100	100	0	697	725	206	152	153	20	100	99	0	1.780	1.803	1.721	1.844	1.463	1.823	0.899	156	689	1515	1606	0.832	970	545	1033	573	0
2	15	1	"PFB0185"	"B511"	8670	23390	140	455	442	127	83	86	18	100	100	0	903	895	233	153	154	21	100	100	0	0.496	0.484	0.484	0.476	1.244	0.483	0.895	156	598	1122	1101	-1.012	372	750	359	742	0
2	16	1	"PFB0199"	"B537"	8860	23390	140	1362	1299	416	81	83	16	100	100	0	822	794	201	149	151	20	100	100	0	1.903	1.888	1.873	1.847	1.254	1.994	0.904	156	565	1954	1863	0.929	1281	673	1218	645	0
2	17	1	"PFB0205"	"B549"	9040	23380	150	1545	1667	599	84	86	18	100	100	0	1390	1468	540	150	152	19	100	100	0	1.178	1.201	1.133	1.249	1.502	1.177	0.913	156	705	2701	2901	0.237	1461	1240	1583	1318	0
2	18	1	"PFB0211"	"B556"	9250	23380	150	23430	23723	9333	86	90	22	100	100	0	12562	12428	4537	153	154	20	100	100	0	1.881	1.926	1.893	1.916	1.373	1.989	0.912	156	698	35753	35912	0.912	23344	12409	23637	12275	0
2	19	1	"PFC0047"	"C187"	9440	23380	150	5150	5371	2048	85	90	25	100	100	0	2519	2723	1055	154	156	23	100	99	0	2.142	2.058	1.978	2.067	1.320	2.063	0.920	156	686	7430	7855	1.099	5065	2365	5286	2569	0
2	20	1	"PFC0049"	"C191"	9630	23380	150	3077	3256	1460	82	86	23	100	100	0	2313	2407	1047	151	154	23	100	100	0	1.385	1.407	1.408	1.414	1.320	1.444	0.897	156	698	5157	5430	0.470	2995	2162	3174	2256	0
2	21	1	"PFC0053"	"C199"	9830	23380	150	1308	1293	482	79	82	18	100	100	0	853	880	252	148	150	20	100	100	0	1.743	1.658	1.632	1.597	1.302	1.814	0.883	156	662	1934	1946	0.802	1229	705	1214	732	0
2	22	1	"PFC0064"	"C230"	10010	23380	140	284	281	70	79	82	17	99	99	0	226	227	42	151	152	20	91	78	0	2.733	2.658	2.588	2.750	1.718	2.650	0.616	156	735	280	278	1.451	205	75	202	76	0
2	1	2	"PFC0067"	"C234"	6030	23570	150	5439	5394	1884	74	76	14	100	100	0	3039	3070	864	140	142	17	100	100	0	1.851	1.816	1.855	1.758	1.237	1.943	0.929	156	578	8264	8250	0.888	5365	2899	5320	2930	0
2	2	2	"PFC0074"	"C249"	6220	23570	150	367	386	127	82	83	14	100	100	0	515	527	146	141	143	18	100	100	0	0.762	0.788	0.776	0.767	1.300	0.816	0.872	156	393	659	690	-0.392	285	374	304	386	0
2	3	2	"PFK0421"	"Kn479_3"	6420	23570	150	545	560	175	80	80	14	100	100	0	791	786	207	145	146	18	100	100	0	0.720	0.749	0.741	0.735	1.240	0.776	0.896	156	390	1111	1121	-0.474	465	646	480	641	0
2	4	2	"PFK0499"	"Kn722_1"	6590	23570	140	209	206	45	75	77	14	100	100	0	326	338	70	148	150	18	100	100	0	0.753	0.689	0.678	0.691	1.420	0.642	0.783	156	377	312	321	-0.410	134	178	131	190	0
2	5	2	"PFK0529"	"Kn862_1"	6800	23570	150	2343	2235	1076	79	81	18	100	100	0	3746	3746	1691	154	157	25	100	100	0	0.630	0.600	0.592	0.582	1.267	0.614	0.912	156	437	5856	5748	-0.666	2264	3592	2156	3592	0
2	6	2	"PFK0159"	"Kn1106_2"	6990	23560	130	277	277	90	83	84	18	100	97	0	254	263	59	155	158	25	92	81	0	1.960	1.796	1.792	1.940	1.811	1.843	0.720	120	376	293	302	0.971	194	99	194	108	0
2	7	2	"PFK0179"	"Kn1255_4"	7170	23570	150	3668	3792	1795	81	83	15	100	100	0	3653	3708	1544	150	152	21	100	100	0	1.024	1.043	1.039	1.006	1.315	1.084	0.888	156	403	7090	7269	0.034	3587	3503	3711	3558	0
2	8	2	"PFK0266"	"Kn2144_2"	7360	23570	150	565	567	183	81	82	15	100	100	0	1777	1848	574	148	150	20	100	100	0	0.297	0.286	0.281	0.279	1.304	0.280	0.890	156	429	2113	2186	-1.751	484	1629	486	1700	0
2	9	2	"PFK1250"	"Ks8_1"	7570	23570	150	920	957	329	80	82	16	100	100	0	922	968	293	147	148	19	100	100	0	1.084	1.068	1.069	1.055	1.282	1.118	0.888	156	392	1615	1698	0.116	840	775	877	821	0
2	10	2	"PFK0668"	"Ks13_2"	7750	23570	150	722	731	269	82	86	19	99	99	0	1234	1265	421	149	155	30	100	100	0	0.590	0.582	0.585	0.561	1.384	0.587	0.884	156	383	1725	1765	-0.762	640	1085	649	1116	0
2	11	2	"PFK0833"	"Ks25_5"	7940	23560	140	909	906	247	84	86	18	100	100	0	542	549	135	152	156	25	100	99	0	2.115	2.071	2.056	2.117	1.309	2.099	0.898	156	402	1215	1219	1.081	825	390	822	397	0
2	12	2	"PFK0849"	"Ks26_17"	8130	23570	150	299	297	101	85	86	16	96	95	0	655	648	210	152	154	20	100	100	0	0.425	0.427	0.420	0.409	1.556	0.414	0.843	156	393	717	708	-1.233	214	503	212	496	0
2	13	2	"PFK0898"	"Ks31_1"	8320	23570	150	2189	2287	803	85	86	15	100	100	0	1425	1472	442	152	153	20	100	100	0	1.653	1.668	1.672	1.648	1.254	1.750	0.896	156	380	3377	3522	0.725	2104	1273	2202	1320	0
2	14	2	"PFK0968"	"Ks42_6"	8510	23570	150	1018	1035	383	85	88	17	100	100	0	734	732	252	152	153	20	98	98	0	1.603	1.638	1.613	1.712	1.607	1.639	0.898	156	419	1515	1530	0.681	933	582	950	580	0
2	15	2	"PFK1224"	"Ks83_19"	8720	23570	150	104	104	17	85	87	17	51	17	0	156	160	30	148	149	20	27	9	0	2.375	1.583	1.143	1.147	3.602	0.209	0.013	156	402	27	31	1.248	19	8	19	12	-50
2	16	2	"PFK1246"	"Ks89_2"	8890	23570	150	338	344	94	85	86	16	98	98	0	528	535	142	147	148	19	100	99	0	0.664	0.668	0.664	0.661	1.577	0.646	0.849	156	406	634	647	-0.591	253	381	259	388	0
2	17	2	"PFK1245"	"Ks89_10"	9100	23570	150	159	158	29	87	90	18	96	89	0	190	193	28	150	152	19	77	51	0	1.800	1.651	1.471	1.654	2.222	1.499	0.429	156	444	112	114	0.848	72	40	71	43	-50
2	18	2	"PFK1268"	"Ks97_1"	9270	23570	140	1194	1269	404	90	93	19	100	100	0	1137	1202	355	151	153	19	100	100	0	1.120	1.122	1.131	1.117	1.257	1.133	0.916	156	374	2090	2230	0.163	1104	986	1179	1051	0
2	19	2	"PFK0567"	"Ks101_10"	9460	23570	140	898	876	200	91	93	17	100	100	0	839	844	159	152	154	21	100	100	0	1.175	1.134	1.130	1.125	1.279	1.150	0.903	156	416	1494	1477	0.232	807	687	785	692	0
2	20	2	"PFK0617"	"Ks117_4"	9660	23570	140	266	261	59	88	89	15	98	98	0	292	292	65	152	155	20	97	94	0	1.271	1.236	1.251	1.265	1.657	1.163	0.728	156	419	318	313	0.346	178	140	173	140	0
2	21	2	"PFK0689"	"Ks157_11"	9840	23570	150	520	527	138	89	91	17	100	100	0	6479	6901	1959	157	158	21	100	100	0	0.068	0.065	0.064	0.064	1.279	0.062	0.893	156	350	6753	7182	-3.875	431	6322	438	6744	0
2	22	2	"PFK0731"	"Ks186_10"	10040	23570	160	65535	57409	15343	87	92	24	100	100	71	63841	50435	21693	159	163	28	100	100	43	1.028	1.140	1.001	1.354	2.434	1.058	0.885	208	747	129130	107598	0.039	65448	63682	57322	50276	0
2	1	3	"PFK0746"	"Ks202_1"	6050	23760	150	1873	1858	571	72	73	14	100	100	0	1444	1395	375	140	141	18	100	100	0	1.381	1.423	1.380	1.401	1.265	1.464	0.904	156	652	3105	3041	0.466	1801	1304	1786	1255	0
2	2	3	"PFK0750"	"Ks202_4"	6240	23760	150	421	438	145	80	80	14	100	100	0	391	414	107	141	142	18	100	100	0	1.364	1.311	1.290	1.297	1.324	1.375	0.866	156	440	591	631	0.448	341	250	358	273	0
2	3	3	"PFK0747"	"Ks202_10"	6430	23760	150	1607	1703	592	76	77	13	100	100	0	2103	2198	679	143	144	17	100	100	0	0.781	0.792	0.773	0.781	1.261	0.804	0.883	156	420	3491	3682	-0.356	1531	1960	1627	2055	0
2	4	3	"PFK0766"	"Ks212_4"	6630	23760	150	546	565	163	74	75	13	100	100	0	1903	1946	553	148	149	19	100	100	0	0.269	0.273	0.272	0.271	1.176	0.270	0.919	156	423	2227	2289	-1.895	472	1755	491	1798	0
2	5	3	"PFA0029"	"A12706_1"	6810	23760	150	2371	2831	1899	77	79	16	100	100	0	16601	20055	13096	154	157	25	100	100	0	0.139	0.138	0.136	0.136	1.300	0.137	0.874	156	440	18741	22655	-2.842	2294	16447	2754	19901	0
2	6	3	"PFA0034"	"A13725_4"	7000	23760	150	1125	1063	325	80	82	17	100	100	0	3169	3140	851	156	158	25	100	100	0	0.347	0.329	0.330	0.321	1.282	0.322	0.900	156	449	4058	3967	-1.528	1045	3013	983	2984	0
2	7	3	"PFA0036"	"A13725_6"	7190	23750	140	2095	2183	640	79	80	14	100	100	0	1620	1677	494	151	152	20	100	99	0	1.372	1.379	1.338	1.424	1.500	1.368	0.926	156	450	3485	3630	0.457	2016	1469	2104	1526	0
2	8	3	"PFA0038"	"A13725_9"	7390	23760	150	2012	1988	619	79	81	14	100	100	0	958	946	255	146	148	19	100	100	0	2.381	2.386	2.282	2.395	1.313	2.544	0.875	156	475	2745	2709	1.251	1933	812	1909	800	0
2	9	3	"PFA0041"	"A14195_3"	7580	23760	150	107	104	18	78	79	13	78	52	0	156	155	24	143	144	19	39	12	0	2.231	2.167	1.231	1.272	3.299	0.773	0.068	156	433	42	38	1.158	29	13	26	12	-50
2	10	3	"PFA0043"	"A14263_1"	7770	23760	150	880	895	287	76	77	14	100	100	0	908	954	260	140	142	18	100	100	0	1.047	1.006	1.010	0.994	1.246	1.043	0.900	156	420	1572	1633	0.066	804	768	819	814	0
2	11	3	"PFA0063"	"A14801_9"	7960	23760	150	109	109	17	76	78	15	84	55	0	191	193	24	143	144	17	92	71	0	0.688	0.660	0.651	0.654	2.347	0.566	0.294	156	427	81	83	-0.541	33	48	33	50	-50
2	12	3	"PFA0065"	"A15774_2"	8140	23760	150	247	250	69	80	82	16	100	98	0	344	359	96	147	149	20	98	98	0	0.848	0.802	0.777	0.817	1.488	0.771	0.810	156	437	364	382	-0.238	167	197	170	212	0
2	13	3	"PFA0067"	"A16096_5"	8340	23730	150	117	119	23	83	85	18	76	43	0	195	194	38	148	153	25	72	44	0	0.723	0.783	0.667	0.707	2.522	0.575	0.401	156	434	81	82	-0.467	34	47	36	46	-50
2	14	3	"PFA0071"	"A16972_1"	8530	23760	150	96	96	15	82	84	17	43	8	0	134	137	20	147	152	23	7	0	0	-1.077	-1.400	0.944	0.908	3.777	0.217	0.022	156	437	1	4	Error	14	-13	14	-10	-50
2	15	3	"PFA0073"	"A1700_2"	8720	23760	150	84	85	14	81	82	14	19	5	0	138	138	21	145	147	18	10	3	0	-0.429	-0.571	0.524	0.567	3.560	0.080	0.003	156	419	-4	-3	Error	3	-7	4	-7	-50
2	16	3	"PFA0076"	"A1700_6"	8910	23760	150	608	600	188	84	85	16	100	100	0	449	460	121	148	149	19	100	99	0	1.741	1.654	1.639	1.678	1.316	1.690	0.872	156	434	825	828	0.800	524	301	516	312	0
2	17	3	"PFA0109"	"A22053_4"	9110	23760	150	171	174	29	85	86	15	100	100	0	319	324	66	148	149	18	100	100	0	0.503	0.506	0.508	0.516	1.472	0.468	0.714	156	434	257	265	-0.992	86	171	89	176	0
2	18	3	"PFA0112"	"A23157_12"	9300	23750	140	1375	1364	400	83	85	15	100	100	0	1056	1077	306	147	147	17	100	99	0	1.421	1.377	1.346	1.398	1.433	1.374	0.903	156	385	2201	2211	0.507	1292	909	1281	930	0
2	19	3	"PFA0114"	"A23157_18"	9480	23760	150	7028	7214	2242	85	86	14	100	100	0	3179	3238	828	147	147	17	100	100	0	2.290	2.306	2.303	2.271	1.223	2.467	0.896	156	409	9975	10220	1.195	6943	3032	7129	3091	0
2	20	3	"PFA0117"	"A23157_8"	9670	23760	150	144	142	25	83	88	47	69	6	0	181	183	26	146	157	119	0	0	0	1.743	1.595	1.490	1.642	2.365	0.198	0.115	156	425	96	96	0.801	61	35	59	37	-50
2	21	3	"PFA0123"	"A24704_11"	9860	23750	150	1214	1235	309	85	94	51	100	100	0	623	622	125	150	163	121	98	95	0	2.387	2.436	2.401	2.452	1.300	2.503	0.739	156	407	1602	1622	1.255	1129	473	1150	472	0
2	22	3	"PFA0126"	"A24704_6"	10040	23720	150	186	188	48	83	91	27	96	82	0	183	185	33	153	158	28	53	14	0	3.433	3.281	3.065	3.501	2.493	2.650	0.253	156	637	133	137	1.780	103	30	105	32	-50
2	1	4	"PFA0154"	"A3310_10"	6060	23950	150	96	99	17	71	72	14	80	42	0	143	143	22	142	142	18	17	3	0	25.000	28.000	2.225	2.346	3.390	0.416	0.006	156	670	26	29	4.644	25	1	28	1	-50
2	2	4	"PFA0156"	"A3310_15"	6260	23950	140	568	592	195	77	78	14	100	100	0	708	739	207	141	142	18	100	100	0	0.866	0.861	0.851	0.848	1.253	0.876	0.887	156	427	1058	1113	-0.208	491	567	515	598	0
2	3	4	"PFA0159"	"A3310_22"	6450	23940	140	705	687	200	74	76	13	100	100	0	720	738	188	140	142	17	100	99	0	1.088	1.025	1.015	1.024	1.405	1.023	0.904	156	465	1211	1211	0.122	631	580	613	598	0
2	4	4	"PFA0162"	"A3310_32"	6640	23950	140	2828	2847	919	73	74	12	100	100	0	1211	1247	316	141	143	17	100	100	0	2.575	2.508	2.440	2.463	1.217	2.693	0.907	156	404	3825	3880	1.364	2755	1070	2774	1106	0
2	5	4	"PFA0165"	"A3310_7"	6830	23950	150	671	691	219	74	75	13	100	100	0	478	490	146	143	146	20	100	99	0	1.782	1.778	1.788	1.857	1.419	1.767	0.876	156	364	932	964	0.834	597	335	617	347	0
2	6	4	"PFA0168"	"A3920_1"	7010	23950	150	105	108	21	77	78	13	78	54	0	145	144	21	147	149	21	10	1	0	-14.000	-10.333	2.739	2.683	3.442	3.309	0.002	156	370	26	28	Error	28	-2	31	-3	-50
2	7	4	"PFC0075"	"C25"	7200	23950	150	75	76	12	77	78	13	12	1	0	124	126	20	146	148	20	3	0	0	0.091	0.050	0.371	0.391	3.763	0.247	0.063	156	434	-24	-21	-3.459	-2	-22	-1	-20	-50
2	8	4	"PFC0079"	"C258"	7400	23950	150	322	325	94	77	78	13	99	99	0	361	369	92	142	145	19	98	97	0	1.119	1.093	1.075	1.080	1.478	1.098	0.879	156	419	464	475	0.162	245	219	248	227	0
2	9	4	"PFC0082"	"C269"	7590	23950	140	514	505	154	76	77	12	100	100	0	419	408	101	142	144	19	98	97	0	1.581	1.613	1.617	1.642	1.410	1.635	0.879	156	401	715	695	0.661	438	277	429	266	0
2	10	4	"PFC0085"	"C273"	7780	23950	150	95	95	14	72	74	12	74	46	0	142	144	21	139	141	17	26	8	0	7.667	4.600	1.207	1.579	3.464	0.548	0.027	156	399	26	28	2.939	23	3	23	5	-50
2	11	4	"PFC0087"	"C277"	7960	23950	150	1389	1425	506	73	74	13	100	100	0	989	1020	329	141	142	17	100	100	0	1.552	1.538	1.490	1.555	1.326	1.590	0.885	156	398	2164	2231	0.634	1316	848	1352	879	0
2	12	4	"PFC0090"	"C285"	8160	23950	140	955	961	269	76	79	18	100	100	0	951	964	259	145	147	21	100	100	0	1.091	1.081	1.063	1.085	1.274	1.079	0.895	156	439	1685	1704	0.125	879	806	885	819	0
2	13	4	"PFC0107"	"C321"	8340	23940	150	643	664	198	75	78	18	100	100	0	358	352	94	141	146	26	98	94	0	2.618	2.791	2.736	2.983	1.500	2.772	0.863	156	469	785	800	1.388	568	217	589	211	0
2	14	4	"PFC0110"	"C332"	8540	23940	140	639	642	164	71	74	17	100	100	0	499	486	120	136	140	24	100	98	0	1.565	1.631	1.584	1.701	1.447	1.597	0.868	156	444	931	921	0.646	568	363	571	350	0
2	15	4	"PFC0112"	"C337"	8730	23950	150	627	635	187	76	77	15	100	100	0	319	322	62	141	142	19	100	100	0	3.096	3.088	3.135	3.086	1.339	3.276	0.853	156	436	729	740	1.630	551	178	559	181	0
2	16	4	"PFC0114"	"C344"	8930	23940	140	256	254	65	82	83	15	100	99	0	279	283	62	147	149	19	97	94	0	1.318	1.265	1.268	1.303	1.589	1.219	0.769	156	399	306	308	0.399	174	132	172	136	0
2	17	4	"PFC0116"	"C35"	9110	23950	150	100	100	19	81	82	15	55	26	0	143	145	22	144	145	18	19	7	0	-19.000	19.000	1.112	1.175	3.682	0.664	0.032	156	439	18	20	Error	19	-1	19	1	-50
2	18	4	"PFC0119"	"C354"	9310	23950	140	413	410	110	79	79	13	100	100	0	402	410	88	143	143	17	100	99	0	1.290	1.240	1.236	1.232	1.304	1.275	0.874	156	426	593	598	0.367	334	259	331	267	0
2	19	4	"PFC0135"	"C394"	9490	23950	150	1220	1229	323	80	81	12	100	100	0	569	589	121	146	147	17	100	100	0	2.695	2.594	2.633	2.577	1.263	2.714	0.888	156	394	1563	1592	1.430	1140	423	1149	443	0
2	20	4	"PFC0138"	"C41"	9680	23950	150	128	129	22	83	89	46	46	1	0	163	162	26	147	158	116	0	0	0	2.813	3.067	1.865	2.105	2.576	1.953	0.144	156	447	61	61	1.492	45	16	46	15	-50
2	21	4	"PFC0140"	"C413"	9870	23950	150	105	108	21	88	95	46	9	0	0	153	156	24	150	161	109	0	0	0	5.667	3.333	1.095	1.052	4.175	1.177	0.086	156	510	20	26	2.503	17	3	20	6	-50
2	22	4	"PFC0142"	"C417"	10060	23940	140	620	644	192	82	87	23	100	100	0	775	804	217	150	153	21	100	100	0	0.861	0.859	0.851	0.858	1.315	0.840	0.916	156	715	1163	1216	-0.216	538	625	562	654	0
2	1	5	"PFC0144"	"C419"	6080	24130	140	1120	1159	315	72	73	15	100	100	0	571	573	123	142	142	18	99	99	0	2.443	2.522	2.474	2.498	1.280	2.581	0.906	156	633	1477	1518	1.289	1048	429	1087	431	0
2	2	5	"PFC0147"	"C423"	6270	24130	150	1307	1317	412	76	78	14	100	100	0	942	966	269	142	143	18	100	98	0	1.539	1.506	1.451	1.529	1.546	1.518	0.918	156	522	2031	2065	0.622	1231	800	1241	824	0
2	3	5	"PFC0161"	"C449"	6490	24140	100	104	134	165	73	75	13	80	53	0	185	196	67	139	142	18	83	63	0	0.674	1.070	0.782	0.720	3.110	2.913	0.325	80	374	77	118	-0.569	31	46	61	57	0
2	4	5	"PFC0163"	"C453"	6650	24130	140	318	337	114	71	73	12	100	100	0	391	405	120	137	139	17	100	100	0	0.972	0.993	0.983	1.002	1.336	0.975	0.876	156	421	501	534	-0.040	247	254	266	268	0
2	5	5	"PFC0165"	"C46"	6850	24130	140	1756	1759	647	73	75	14	100	100	0	2236	2191	742	137	140	21	100	100	0	0.802	0.821	0.814	0.815	1.353	0.816	0.914	156	375	3782	3740	-0.319	1683	2099	1686	2054	0
2	6	5	"PFC0168"	"C472"	7030	24130	140	983	995	215	77	80	15	100	100	0	824	832	192	139	141	22	99	99	0	1.323	1.325	1.326	1.348	1.318	1.303	0.928	156	383	1591	1611	0.403	906	685	918	693	0
2	7	5	"PFC0171"	"C489"	7220	24130	140	402	400	96	76	78	14	100	100	0	342	339	61	140	142	18	99	99	0	1.614	1.628	1.628	1.636	1.399	1.628	0.862	156	380	528	523	0.691	326	202	324	199	0
2	8	5	"PFC0174"	"C492"	7400	24140	150	92	92	17	78	80	16	42	14	0	139	139	20	141	144	20	8	3	0	-7.000	-7.000	1.219	1.245	4.230	0.306	0.012	156	390	12	12	Error	14	-2	14	-2	-50
2	9	5	"PFD0418"	"D49176_20"	7580	24130	150	940	911	276	79	80	15	100	100	0	976	959	307	142	144	20	100	100	0	1.032	1.018	1.000	1.042	1.448	0.987	0.891	156	434	1695	1649	0.046	861	834	832	817	0
2	10	5	"PFD0422"	"D49176_29"	7780	24140	150	102	101	18	72	74	13	79	56	0	142	143	20	139	140	17	25	7	0	10.000	7.250	1.767	1.806	3.704	1.192	0.017	156	409	33	33	3.322	30	3	29	4	-50
2	11	5	"PFD0425"	"D49176_32"	7970	24130	140	369	368	103	73	77	20	100	98	0	414	400	108	139	142	19	96	96	0	1.076	1.130	1.070	1.185	1.804	1.079	0.858	156	434	571	556	0.106	296	275	295	261	0
2	12	5	"PFD0428"	"D49176_37"	8160	24100	110	132	131	30	77	83	25	81	55	0	177	176	35	144	148	23	61	30	0	1.667	1.688	1.476	1.533	2.505	1.182	0.367	80	380	88	86	0.737	55	33	54	32	0
2	13	5	"PFD0431"	"D49176_44"	8350	24130	140	945	944	247	71	75	22	100	100	0	910	895	251	137	141	26	100	99	0	1.131	1.152	1.115	1.193	1.412	1.126	0.921	156	468	1647	1631	0.177	874	773	873	758	0
2	14	5	"PFD0436"	"D49176_6"	8540	24140	150	202	199	45	66	68	14	99	97	0	2771	2710	672	130	132	19	100	100	0	0.051	0.052	0.051	0.050	1.438	0.053	0.875	156	463	2777	2713	-4.279	136	2641	133	2580	0
2	15	5	"PFD0454"	"D51731_2"	8720	24130	130	190	193	55	75	75	16	100	98	0	250	244	41	140	141	19	95	95	0	1.045	1.135	1.086	1.170	1.782	1.173	0.615	120	439	225	222	0.064	115	110	118	104	0
2	16	5	"PFD0463"	"D53677_1"	8920	24120	150	93	96	19	81	82	14	43	23	0	148	146	21	147	149	19	15	1	0	12.000	-15.000	1.250	1.208	4.019	0.299	0.005	156	460	13	14	3.585	12	1	15	-1	-50
2	17	5	"PFD0467"	"D53677_8"	9110	24140	150	103	102	19	77	79	15	68	41	0	147	149	54	144	145	20	23	6	0	8.667	5.000	1.286	1.245	3.821	0.101	0.036	156	472	29	30	3.115	26	3	25	5	-50
2	18	5	"PFD0471"	"D54177_1"	9310	24130	130	143	139	36	75	76	14	91	83	0	174	169	38	140	141	18	65	47	0	2.000	2.207	1.498	1.646	2.539	1.535	0.309	120	423	102	93	1.000	68	34	64	29	0
2	19	5	"PFD0474"	"D54346_3"	9480	24140	150	1052	1031	376	78	79	13	100	100	0	505	493	138	143	144	18	97	96	0	2.691	2.723	2.703	2.804	1.534	2.862	0.869	156	440	1336	1303	1.428	974	362	953	350	0
2	20	5	"PFD0478"	"D56259_1"	9680	24130	150	1192	1138	351	82	86	17	100	100	0	782	753	197	146	147	18	100	100	0	1.745	1.740	1.749	1.755	1.384	1.767	0.924	156	427	1746	1663	0.803	1110	636	1056	607	0
2	21	5	"PFD0512"	"D6287_18"	9860	24170	150	115	119	30	89	92	21	55	37	0	168	165	32	150	152	19	44	21	0	1.444	2.000	1.200	1.250	3.613	1.290	0.207	156	466	44	45	0.531	26	18	30	15	-50
2	22	5	"PFD0515"	"D6287_22"	10060	24130	150	993	1050	470	81	85	18	100	100	0	911	957	399	152	153	19	98	98	0	1.202	1.204	1.168	1.193	1.483	1.196	0.884	156	754	1671	1774	0.265	912	759	969	805	0
2	1	6	"PFD0519"	"D6287_3"	6100	24330	120	124	123	26	73	76	16	90	75	0	170	165	26	142	143	18	60	35	0	1.821	2.174	1.820	1.760	2.381	1.580	0.182	120	479	79	73	0.865	51	28	50	23	0
2	2	6	"PFD0521"	"D6287_31"	6270	24320	140	1499	1431	446	76	77	13	100	100	0	877	834	248	143	143	17	99	98	0	1.939	1.961	1.958	2.019	1.496	1.977	0.902	156	437	2157	2046	0.955	1423	734	1355	691	0
2	3	6	"PFD0525"	"D6287_49"	6460	24330	140	309	316	85	75	75	12	99	99	0	1871	1894	504	142	143	17	100	100	0	0.135	0.138	0.137	0.132	1.379	0.136	0.888	156	456	1963	1993	-2.885	234	1729	241	1752	0
2	4	6	"PFD0527"	"D6287_53"	6650	24320	140	219	215	52	73	74	13	98	96	0	382	369	93	138	140	16	95	94	0	0.598	0.615	0.600	0.634	1.856	0.583	0.824	156	394	390	373	-0.741	146	244	142	231	0
2	5	6	"PFD0563"	"D65980_2"	6830	24320	150	85	86	15	76	77	15	33	5	0	144	144	26	137	140	22	26	5	0	1.286	1.429	0.675	0.692	3.390	0.207	0.045	156	395	16	17	0.363	9	7	10	7	-50
2	6	6	"PFD0569"	"D6681_10"	7020	24330	150	91	92	14	80	81	15	39	9	0	139	139	22	139	142	23	16	0	0	100000.000	100000.000	0.644	0.724	3.129	0.173	0.014	156	404	11	12	16.610	11	0	12	0	-50
2	7	6	"PFD0572"	"D6681_3"	7220	24320	150	200	194	47	77	79	15	95	94	0	242	233	53	140	142	20	92	87	0	1.206	1.258	1.152	1.224	1.613	1.140	0.696	156	406	225	210	0.270	123	102	117	93	0
2	8	6	"PFD0575"	"D66953_1"	7380	24330	150	94	97	18	78	80	16	48	20	0	145	146	22	141	144	21	21	3	0	4.000	3.800	1.000	1.092	3.687	0.661	0.052	156	440	20	24	2.000	16	4	19	5	-50
2	9	6	"PFD0579"	"D7726_1"	7600	24320	140	549	518	123	79	81	15	100	100	0	393	384	78	139	142	20	99	99	0	1.850	1.792	1.784	1.826	1.476	1.811	0.848	156	457	724	684	0.888	470	254	439	245	0
2	10	6	"PFD0583"	"D8137_1"	7800	24320	150	2404	2268	651	72	74	12	100	100	0	1737	1645	479	137	138	17	100	100	0	1.457	1.456	1.485	1.480	1.408	1.468	0.909	156	418	3932	3704	0.543	2332	1600	2196	1508	0
2	11	6	"PFE0587"	"E6125_5"	7990	24320	140	330	322	89	72	75	18	98	96	0	411	400	108	138	140	19	96	94	0	0.945	0.954	0.958	1.003	1.629	0.913	0.849	156	439	531	512	-0.082	258	273	250	262	0
2	12	6	"PFE0589"	"E6662_1"	8170	24320	140	1118	1092	303	77	83	24	100	100	0	708	698	183	143	147	25	100	100	0	1.842	1.829	1.798	1.856	1.281	1.835	0.924	156	488	1606	1570	0.882	1041	565	1015	555	0
2	13	6	"PFE0591"	"E679_1"	8360	24320	150	2317	2310	803	77	78	19	100	100	0	3430	3407	1318	140	143	24	100	100	0	0.681	0.684	0.669	0.703	1.456	0.654	0.924	156	448	5530	5500	-0.555	2240	3290	2233	3267	0
2	14	6	"PFE0593"	"E679_4"	8540	24330	150	104	106	19	72	73	14	85	58	0	157	157	24	135	137	18	53	25	0	1.455	1.545	1.394	1.373	3.077	0.980	0.194	156	471	54	56	0.541	32	22	34	22	-50
2	15	6	"PFE0596"	"E6820_1"	8750	24320	140	1134	1108	390	74	75	15	100	100	0	982	984	332	140	141	19	100	100	0	1.259	1.225	1.217	1.227	1.336	1.229	0.921	156	475	1902	1878	0.332	1060	842	1034	844	0
2	16	6	"PFE0601"	"E70_3"	8930	24330	150	105	106	21	76	77	14	77	50	0	147	150	23	143	145	20	26	7	0	7.250	4.286	1.519	1.847	3.866	1.029	0.079	156	413	33	37	2.858	29	4	30	7	-50
2	17	6	"PFE0626"	"E8167_12"	9110	24330	150	87	89	15	73	75	14	48	20	0	133	135	20	140	142	20	8	2	0	-2.000	-3.200	1.200	1.072	4.907	0.275	0.007	156	405	7	11	Error	14	-7	16	-5	-50
2	18	6	"PFE0628"	"E8167_2"	9300	24330	150	94	95	19	70	72	14	70	37	0	134	135	21	137	138	18	16	5	0	-8.000	-12.500	1.789	1.763	3.256	1.218	0.008	156	438	21	23	Error	24	-3	25	-2	-50
2	19	6	"PFE0632"	"E8314_4"	9490	24330	150	116	115	23	75	76	14	85	69	0	154	152	28	140	141	18	45	17	0	2.929	3.333	1.773	1.824	3.011	1.433	0.115	156	480	55	52	1.550	41	14	40	12	-50
2	20	6	"PFE0634"	"E832_1"	9700	24320	140	411	416	119	81	81	13	100	100	0	339	333	82	146	147	17	95	94	0	1.710	1.791	1.823	1.909	1.641	1.763	0.839	156	407	523	522	0.774	330	193	335	187	0
2	21	6	"PFE0638"	"E84_1"	9880	24320	140	1059	1032	328	85	88	17	100	100	0	874	839	229	151	151	18	100	100	0	1.347	1.376	1.389	1.366	1.356	1.390	0.921	156	444	1697	1635	0.430	974	723	947	688	0
2	22	6	"PFE0645"	"E886_1"	10100	24320	100	127	124	29	84	87	19	72	56	0	173	171	35	151	152	19	52	31	0	1.955	2.000	1.146	1.328	3.197	1.021	0.136	80	433	65	60	0.967	43	22	40	20	0
2	1	7	"PFF0003"	"F10044_2"	6100	24510	150	781	782	281	69	72	13	100	100	0	1051	1076	362	140	141	17	100	100	0	0.782	0.762	0.769	0.751	1.350	0.756	0.929	156	644	1623	1649	-0.356	712	911	713	936	0
2	2	7	"PFF0005"	"F10154_1"	6280	24510	140	282	277	56	76	76	13	100	100	0	235	239	46	141	141	17	96	90	0	2.191	2.051	2.149	2.223	1.611	1.946	0.752	156	375	300	299	1.132	206	94	201	98	0
2	3	7	"PFF0010"	"F1021_1"	6480	24510	140	391	368	119	73	75	12	99	97	0	865	819	236	140	141	16	99	99	0	0.439	0.434	0.436	0.413	1.478	0.430	0.896	156	385	1043	974	-1.189	318	725	295	679	0
2	4	7	"PFF0012"	"F1021_3"	6660	24510	140	1373	1368	404	75	76	14	100	100	0	2670	2698	726	139	140	16	100	100	0	0.513	0.505	0.491	0.497	1.291	0.501	0.918	156	408	3829	3852	-0.963	1298	2531	1293	2559	0
2	5	7	"PFF0016"	"F10318_1"	6860	24500	150	498	485	137	77	78	14	100	98	0	545	544	146	139	141	18	100	98	0	1.037	1.007	0.999	1.010	1.488	0.978	0.882	156	391	827	813	0.052	421	406	408	405	0
2	6	7	"PFF0020"	"F10626_1"	7040	24510	140	798	796	294	77	77	13	100	100	0	688	668	258	141	142	19	98	97	0	1.318	1.364	1.365	1.463	1.683	1.323	0.877	156	336	1268	1246	0.398	721	547	719	527	0
2	7	7	"PFF0043"	"F11007_3"	7210	24520	150	94	96	20	77	78	14	53	30	0	142	141	25	140	141	17	23	7	0	8.500	19.000	1.235	1.199	4.136	0.697	0.017	156	401	19	20	3.087	17	2	19	1	-50
2	8	7	"PFF0046"	"F11089_1"	7420	24510	140	702	680	180	76	79	17	100	100	0	703	677	177	138	140	17	100	99	0	1.108	1.121	1.105	1.152	1.476	1.101	0.899	156	448	1191	1143	0.148	626	565	604	539	0
2	9	7	"PFF0054"	"F11484_1"	7610	24510	150	1102	1040	311	73	75	16	100	100	0	639	606	175	135	138	17	97	95	0	2.042	2.053	2.043	2.212	1.820	2.089	0.890	156	437	1533	1438	1.030	1029	504	967	471	0
2	10	7	"PFF0057"	"F1150_5"	7790	24500	150	91	91	15	69	70	11	75	47	0	141	144	21	135	136	17	28	9	0	3.667	2.444	1.091	1.380	3.267	0.624	0.053	156	435	28	31	1.874	22	6	22	9	-50
2	11	7	"PFF0059"	"F11570_1"	7990	24510	140	1428	1433	431	71	73	12	100	100	0	929	913	276	137	138	17	99	99	0	1.713	1.755	1.733	1.821	1.521	1.756	0.914	156	429	2149	2138	0.777	1357	792	1362	776	0
2	12	7	"PFF0063"	"F11624_1"	8180	24510	140	214	215	54	76	77	13	99	99	0	485	471	113	140	141	16	100	99	0	0.400	0.420	0.400	0.413	1.643	0.394	0.802	156	380	483	470	-1.322	138	345	139	331	0
2	13	7	"PFF0697"	"F3247_2"	8350	24520	150	77	78	11	76	77	13	17	2	0	134	135	18	139	140	17	10	3	0	-0.200	-0.500	0.592	0.557	3.248	0.201	0.011	156	415	-4	-2	Error	1	-5	2	-4	-50
2	14	7	"PFF0700"	"F32494_1"	8560	24510	150	1649	1642	466	71	73	14	100	100	0	1942	1932	638	135	137	17	100	100	0	0.873	0.874	0.854	0.903	1.439	0.842	0.919	156	466	3385	3368	-0.195	1578	1807	1571	1797	0
2	15	7	"PFF0702"	"F3277_1"	8760	24510	140	893	888	364	68	69	12	100	100	0	853	852	350	133	134	15	99	98	0	1.146	1.140	1.104	1.190	1.605	1.120	0.875	156	425	1545	1539	0.196	825	720	820	719	0
2	16	7	"PFF0706"	"F32922_1"	8950	24510	140	888	852	280	70	70	12	100	100	0	556	535	170	133	134	16	98	98	0	1.934	1.945	1.962	2.006	1.538	1.950	0.876	156	363	1241	1184	0.951	818	423	782	402	0
2	17	7	"PFF0708"	"F33056_1"	9140	24510	140	1652	1587	482	71	73	16	100	100	0	931	912	277	137	138	17	100	100	0	1.991	1.956	1.938	2.009	1.451	1.962	0.908	156	297	2375	2291	0.994	1581	794	1516	775	0
2	18	7	"PFF0711"	"F33107_1"	9300	24520	150	77	79	11	69	73	21	17	1	0	129	128	17	139	141	20	2	0	0	-0.800	-0.909	0.667	0.698	3.930	6.424	0.006	156	380	-2	-1	Error	8	-10	10	-11	-50
2	19	7	"PFF0740"	"F34425_1"	9510	24510	140	744	757	221	75	78	21	100	100	0	700	720	197	142	145	21	100	100	0	1.199	1.180	1.182	1.180	1.303	1.194	0.884	156	483	1227	1260	0.262	669	558	682	578	0
2	20	7	"PFF0742"	"F34449_1"	9700	24510	150	132	131	21	80	82	17	92	75	0	166	166	23	145	147	19	52	19	0	2.476	2.429	1.970	2.192	2.749	1.913	0.144	156	500	73	72	1.308	52	21	51	21	-50
2	21	7	"PFF0744"	"F34605_1"	9900	24510	140	149	150	33	81	82	15	94	87	0	433	432	103	148	148	18	98	98	0	0.239	0.243	0.240	0.236	1.578	0.233	0.710	156	459	353	353	-2.067	68	285	69	284	0
2	22	7	"PFF0749"	"F34859_1"	10060	24520	150	112	114	25	78	81	17	73	50	0	166	165	26	148	150	18	48	19	0	1.889	2.118	1.375	1.310	3.382	1.174	0.196	156	658	52	53	0.918	34	18	36	17	-50
2	1	8	"PFF0757"	"F35105_1"	6100	24700	140	590	583	139	70	72	13	100	100	0	360	365	64	138	139	16	100	100	0	2.342	2.260	2.289	2.261	1.309	2.344	0.893	156	627	742	740	1.228	520	222	513	227	0
2	2	8	"PFF0759"	"F35197_1"	6300	24700	160	2894	2717	1000	74	75	13	100	100	0	2550	2391	893	140	141	17	100	99	0	1.170	1.174	1.148	1.196	1.647	1.168	0.930	208	453	5230	4894	0.227	2820	2410	2643	2251	0
2	3	8	"PFF0791"	"F35823_1"	6490	24700	140	414	393	123	72	74	12	98	98	0	230	233	44	140	141	16	95	91	0	3.800	3.452	3.475	3.507	1.960	3.749	0.716	156	396	432	414	1.926	342	90	321	93	0
2	4	8	"PFF0796"	"F36083_1"	6680	24700	140	922	872	250	75	76	12	100	100	0	822	808	245	140	141	17	100	99	0	1.242	1.193	1.197	1.226	1.373	1.170	0.910	156	437	1529	1465	0.313	847	682	797	668	0
2	5	8	"PFF0798"	"F36120_1"	6880	24700	150	541	529	148	77	78	12	100	100	0	338	343	67	141	141	18	100	99	0	2.355	2.238	2.207	2.204	1.407	2.353	0.850	156	441	661	654	1.236	464	197	452	202	0
2	6	8	"PFF0804"	"F36356_4"	7050	24690	140	2748	2799	878	79	79	13	100	100	0	1636	1630	587	141	141	17	99	98	0	1.785	1.827	1.780	1.991	1.805	1.804	0.910	156	410	4164	4209	0.836	2669	1495	2720	1489	0
2	7	8	"PFF0808"	"F36374_1"	7250	24700	140	613	607	142	78	79	14	100	100	0	1118	1105	293	141	141	16	100	100	0	0.548	0.549	0.540	0.559	1.399	0.520	0.893	156	462	1512	1493	-0.869	535	977	529	964	0
2	8	8	"PFF0813"	"F36383_1"	7440	24700	150	851	878	319	75	77	16	100	100	0	722	729	218	138	139	17	100	100	0	1.329	1.359	1.376	1.340	1.360	1.412	0.881	156	452	1360	1394	0.410	776	584	803	591	0
2	9	8	"PFF0836"	"F37362_1"	7630	24700	140	679	653	203	73	75	16	100	100	0	1143	1093	286	138	141	22	100	100	0	0.603	0.607	0.608	0.586	1.368	0.610	0.896	156	411	1611	1535	-0.730	606	1005	580	955	0
2	10	8	"PFF0842"	"F37536_1"	7820	24700	140	149	147	37	69	71	12	95	91	0	233	232	46	135	138	21	93	87	0	0.816	0.804	0.767	0.777	1.807	0.746	0.651	156	432	178	175	-0.293	80	98	78	97	0
2	11	8	"PFF0844"	"F37871_2"	8010	24700	140	1046	1030	313	69	71	12	100	100	0	699	701	174	134	136	16	100	100	0	1.729	1.695	1.725	1.670	1.344	1.766	0.892	156	443	1542	1528	0.790	977	565	961	567	0
2	12	8	"PFF0850"	"F38025_1"	8200	24700	140	986	948	304	71	72	12	100	100	0	816	802	186	135	137	17	100	100	0	1.344	1.315	1.322	1.265	1.331	1.387	0.901	156	453	1596	1544	0.426	915	681	877	667	0
2	13	8	"PFF0854"	"F38531_3"	8390	24700	140	235	231	61	70	71	12	98	97	0	209	211	36	133	135	17	95	91	0	2.171	2.064	2.030	2.051	1.709	2.161	0.670	156	447	241	239	1.118	165	76	161	78	0
2	14	8	"PFF0857"	"F38658_1"	8580	24700	150	828	819	244	68	69	11	100	100	0	837	844	192	133	134	16	100	100	0	1.080	1.056	1.038	1.029	1.283	1.091	0.900	156	440	1464	1462	0.110	760	704	751	711	0
2	15	8	"PFF1501"	"F59165_1"	8760	24700	140	173	171	37	69	71	16	100	98	0	471	479	112	133	136	17	100	100	0	0.308	0.295	0.297	0.289	1.496	0.274	0.797	156	470	442	448	-1.700	104	338	102	346	0
2	16	8	"PFF1503"	"F59212_1"	8960	24700	140	799	782	231	73	78	21	100	100	0	815	829	205	137	139	19	100	100	0	1.071	1.025	1.009	1.005	1.320	1.043	0.891	156	467	1404	1401	0.099	726	678	709	692	0
2	17	8	"PFF1507"	"F59325_1"	9140	24690	140	531	525	118	80	82	17	100	100	0	292	295	54	144	145	18	98	95	0	3.047	2.947	3.032	3.112	1.522	3.012	0.800	156	326	599	596	1.608	451	148	445	151	0
2	18	8	"PFF1515"	"F59681_5"	9300	24710	150	91	94	33	75	78	22	29	3	0	150	152	27	145	147	20	21	7	0	3.200	2.714	0.847	0.954	3.326	2.289	0.129	156	375	21	26	1.678	16	5	19	7	-50
2	19	8	"PFF1523"	"F60089_1"	9490	24710	150	96	98	20	74	78	21	51	16	0	150	153	19	141	144	21	21	8	0	2.444	2.000	1.471	1.581	3.613	2.208	0.048	156	436	31	36	1.290	22	9	24	12	-50
2	20	8	"PFF1525"	"F60196_1"	9680	24710	150	104	106	21	74	78	18	70	40	0	151	154	21	141	141	19	37	10	0	3.000	2.462	1.550	1.719	3.314	1.606	0.127	156	485	40	45	1.585	30	10	32	13	-50
2	21	8	"PFF1565"	"F62141_1"	9900	24700	140	1017	999	319	72	74	15	100	100	0	2229	2365	633	140	141	17	100	100	0	0.452	0.417	0.414	0.402	1.339	0.415	0.893	156	448	3034	3152	-1.144	945	2089	927	2225	0
2	22	8	"PFF1569"	"F62233_2"	10090	24700	140	209	207	58	69	70	13	97	96	0	228	226	51	140	141	18	90	85	0	1.591	1.605	1.566	1.640	1.902	1.494	0.727	156	613	228	224	0.670	140	88	138	86	0
2	1	9	"PFF1573"	"F62329_1"	6080	24900	150	84	86	17	68	70	13	56	28	0	142	139	25	138	140	17	24	3	0	4.000	18.000	1.257	1.095	3.339	0.396	0.053	156	722	20	19	2.000	16	4	18	1	-50
2	2	9	"PFF1576"	"F62396_2"	6290	24890	140	214	210	50	74	75	13	99	97	0	249	251	50	144	144	17	96	94	0	1.333	1.271	1.313	1.293	1.625	1.220	0.709	156	402	245	243	0.415	140	105	136	107	0
2	3	9	"PFF1579"	"F62610_1"	6490	24890	140	561	514	155	73	74	12	99	99	0	406	394	94	144	144	16	98	97	0	1.863	1.764	1.778	1.714	1.493	1.789	0.863	156	423	750	691	0.897	488	262	441	250	0
2	4	9	"PFF1581"	"F62610_13"	6680	24890	140	950	933	319	74	75	12	100	100	0	608	599	199	143	144	17	97	95	0	1.884	1.884	1.831	1.991	1.686	1.870	0.887	156	402	1341	1315	0.914	876	465	859	456	0
2	5	9	"PFF1628"	"F63860_1"	6840	24900	150	80	81	13	76	76	12	23	7	0	131	132	20	141	142	17	11	1	0	-0.400	-0.556	0.500	0.510	3.416	0.046	0.002	156	443	-6	-4	Error	4	-10	5	-9	-50
2	6	9	"PFF1634"	"F64095_1"	7030	24900	150	87	89	17	75	76	13	48	24	0	139	140	22	140	140	16	17	8	0	-12.000	100000.000	0.917	0.922	4.780	0.303	0.006	156	509	11	14	Error	12	-1	14	0	-50
2	7	9	"PFF1641"	"F64252_1"	7220	24890	130	109	109	21	74	75	13	85	65	0	204	203	36	139	140	16	91	79	0	0.538	0.547	0.569	0.552	2.370	0.433	0.329	120	465	100	99	-0.893	35	65	35	64	0
2	8	9	"PFF1644"	"F64347_2"	7420	24890	140	1079	1043	310	74	75	12	100	100	0	572	586	153	140	141	17	100	100	0	2.326	2.173	2.178	2.167	1.379	2.221	0.901	156	442	1437	1415	1.218	1005	432	969	446	0
2	9	9	"PFF1647"	"F6440_2"	7610	24890	140	2931	3027	1071	72	74	12	100	100	0	2283	2346	753	139	141	22	100	100	0	1.333	1.339	1.331	1.321	1.355	1.370	0.919	156	391	5003	5162	0.415	2859	2144	2955	2207	0
2	10	9	"PFF1652"	"F64735_1"	7790	24890	140	2290	2208	696	68	71	12	100	100	0	2024	1959	624	134	136	21	100	100	0	1.176	1.173	1.160	1.205	1.418	1.166	0.922	156	407	4112	3965	0.233	2222	1890	2140	1825	0
2	11	9	"PFF1680"	"F65658_4"	7980	24890	140	204	205	39	67	69	11	100	98	0	348	340	56	131	134	24	100	98	0	0.631	0.660	0.665	0.655	1.470	0.627	0.818	156	440	354	347	-0.664	137	217	138	209	0
2	12	9	"PFF1682"	"F65704_1"	8170	24890	130	126	127	25	67	68	12	100	91	0	181	181	29	131	135	24	81	50	0	1.180	1.200	1.237	1.322	2.193	0.911	0.457	120	476	109	110	0.239	59	50	60	50	0
2	13	9	"PFF1687"	"F66126_1"	8380	24900	120	103	102	15	67	68	11	96	82	0	166	167	20	133	136	18	77	40	0	1.091	1.029	1.030	1.072	2.167	0.707	0.256	120	412	69	69	0.126	36	33	35	34	0
2	14	9	"PFF1693"	"F66450_1"	8550	24890	140	152	153	32	68	69	11	99	96	0	596	587	127	136	136	17	100	100	0	0.183	0.188	0.185	0.182	1.480	0.181	0.822	156	389	544	536	-2.453	84	460	85	451	0
2	15	9	"PFF1696"	"F66665_1"	8750	24890	140	1602	1572	425	70	75	21	100	100	0	2896	2883	658	137	139	21	100	100	0	0.555	0.547	0.545	0.536	1.275	0.545	0.921	156	459	4291	4248	-0.849	1532	2759	1502	2746	0
2	16	9	"PFF1698"	"F66828_1"	8970	24920	150	119	116	38	76	94	107	3	0	0	173	170	35	142	164	143	0	0	0	1.387	1.429	1.326	1.127	2.857	0.723	0.724	156	456	74	68	0.472	43	31	40	28	-50
2	17	9	"PFI0357"	"I4256_1"	9120	24890	140	1232	1352	598	80	100	119	100	100	0	649	698	266	146	173	160	98	80	0	2.290	2.304	2.301	2.317	1.330	2.325	0.803	156	355	1655	1824	1.196	1152	503	1272	552	0
2	18	9	"PFI0360"	"I4355_3"	9310	24890	140	975	925	300	72	74	14	100	100	0	614	626	137	139	141	16	100	100	0	1.901	1.752	1.738	1.678	1.364	1.862	0.903	156	387	1378	1340	0.927	903	475	853	487	0
2	19	9	"PFI0362"	"I4394_2"	9510	24890	140	141	140	27	69	71	12	100	96	0	564	577	141	135	137	15	100	100	0	0.168	0.161	0.157	0.156	1.454	0.145	0.753	156	384	501	513	-2.575	72	429	71	442	0
2	20	9	"PFI0367"	"I4500_1"	9690	24890	140	667	671	194	68	70	12	100	100	0	417	413	103	136	137	16	100	100	0	2.132	2.177	2.129	2.247	1.457	2.233	0.863	156	405	880	880	1.092	599	281	603	277	0
2	21	9	"PFI0369"	"I4547_2"	9890	24890	140	658	639	156	67	69	11	100	100	0	493	479	100	133	134	16	100	100	0	1.642	1.653	1.670	1.669	1.332	1.683	0.894	156	451	951	918	0.715	591	360	572	346	0
2	22	9	"PFI0371"	"I4582_1"	10070	24890	140	817	792	237	66	67	12	100	100	0	539	544	118	134	136	17	100	100	0	1.854	1.771	1.785	1.722	1.357	1.857	0.895	156	586	1156	1136	0.891	751	405	726	410	0
2	1	10	"PFI0397"	"I5035_1"	6120	25040	150	76	78	13	71	72	13	31	7	0	144	145	19	140	141	17	23	7	0	1.250	1.400	1.000	1.088	3.694	0.227	0.023	156	639	9	12	0.322	5	4	7	5	-50
2	2	10	"PFI0404"	"I5222_1"	6290	25080	140	1214	1226	429	75	77	13	100	100	0	756	789	259	143	143	16	98	98	0	1.858	1.782	1.756	1.829	1.423	1.794	0.916	156	394	1752	1797	0.894	1139	613	1151	646	0
2	3	10	"PFI0407"	"I5252_1"	6470	25070	130	639	635	185	74	76	13	100	100	0	327	333	74	144	145	19	100	98	0	3.087	2.968	2.952	3.035	1.462	2.951	0.868	120	393	748	750	1.626	565	183	561	189	0
2	4	10	"PFI0409"	"I5362_4"	6660	25080	140	122	121	21	73	75	13	93	83	0	416	413	101	144	146	19	98	97	0	0.180	0.178	0.174	0.182	1.920	0.155	0.623	156	415	321	317	-2.473	49	272	48	269	0
2	5	10	"PFI0418"	"I5700_1"	6850	25080	130	386	376	87	73	73	13	100	100	0	260	261	39	143	144	16	100	98	0	2.675	2.568	2.580	2.597	1.411	2.631	0.812	120	441	430	421	1.420	313	117	303	118	0
2	6	10	"PFI0423"	"I5893_2"	7060	25090	140	113	111	22	71	72	13	87	73	0	182	184	28	139	141	16	85	68	0	0.977	0.889	0.841	0.908	2.730	0.798	0.362	156	474	85	85	-0.034	42	43	40	45	0
2	7	10	"PFI0448"	"I6567_2"	7240	25080	140	1718	1709	538	73	76	18	100	100	0	1649	1634	552	142	144	18	100	99	0	1.092	1.097	1.075	1.145	1.577	1.076	0.918	156	462	3152	3128	0.126	1645	1507	1636	1492	0
2	8	10	"PFI0451"	"I6639_1"	7430	25080	140	193	194	42	76	82	24	99	92	0	268	267	51	146	147	18	96	94	0	0.959	0.975	0.974	0.998	1.622	0.888	0.722	156	467	239	239	-0.060	117	122	118	121	0
2	9	10	"PFI0457"	"I6658_1"	7610	25070	140	730	713	191	71	74	21	100	100	0	649	640	176	139	139	18	98	97	0	1.292	1.281	1.237	1.356	1.642	1.259	0.895	156	440	1169	1143	0.370	659	510	642	501	0
2	10	10	"PFI0459"	"I6658_3"	7820	25080	140	769	801	274	66	67	10	100	100	0	778	784	232	130	132	15	100	100	0	1.085	1.124	1.117	1.098	1.351	1.143	0.918	156	422	1351	1389	0.118	703	648	735	654	0
2	11	10	"PFI0461"	"I6724_2"	8010	25080	140	1884	1905	691	66	67	11	100	100	0	1012	1048	339	131	134	24	100	100	0	2.064	2.005	1.993	1.981	1.326	2.063	0.929	156	423	2699	2756	1.045	1818	881	1839	917	0
2	12	10	"PFI0465"	"I6851_2"	8200	25080	140	79	79	13	67	70	26	16	0	0	296	295	63	137	142	58	94	73	0	0.075	0.076	0.093	0.085	2.402	0.074	0.212	156	453	171	170	-3.728	12	159	12	158	0
2	13	10	"PFI0492"	"I7697_2"	8390	25070	150	606	613	178	72	75	26	100	100	0	489	496	118	142	146	55	98	98	0	1.539	1.528	1.533	1.549	1.429	1.544	0.892	156	461	881	895	0.622	534	347	541	354	0
2	14	10	"PFI0498"	"I7884_1"	8590	25070	140	367	373	127	74	75	13	99	98	0	412	403	113	143	144	18	96	95	0	1.089	1.150	1.123	1.160	1.815	1.146	0.854	156	409	562	559	0.123	293	269	299	260	0
2	15	10	"PFI0501"	"I8013_1"	8770	25070	140	696	696	230	72	75	14	100	99	0	417	409	126	141	142	21	94	94	0	2.261	2.328	2.228	2.465	1.709	2.266	0.869	156	403	900	892	1.177	624	276	624	268	0
2	16	10	"PFI0504"	"I8083_1"	8970	25080	150	3808	3792	1536	78	96	112	99	99	0	2916	2941	966	146	169	151	100	99	0	1.347	1.329	1.355	1.262	1.476	1.409	0.917	156	405	6500	6509	0.429	3730	2770	3714	2795	0
2	17	10	"PFI0510"	"I8305_1"	9160	25080	140	764	774	286	80	99	114	96	92	0	1243	1269	415	149	173	153	99	97	0	0.625	0.620	0.623	0.596	1.431	0.626	0.889	156	392	1778	1814	-0.678	684	1094	694	1120	0
2	18	10	"PFI0513"	"I8332_1"	9340	25080	140	350	326	95	75	78	18	99	98	0	347	330	86	143	146	19	95	92	0	1.348	1.342	1.356	1.393	1.667	1.309	0.820	156	408	479	438	0.431	275	204	251	187	0
2	19	10	"PFJ0455"	"J53_17"	9530	25080	140	270	262	76	73	75	15	97	96	0	416	398	98	139	141	18	98	96	0	0.711	0.730	0.711	0.715	1.532	0.721	0.843	156	441	474	448	-0.492	197	277	189	259	0
2	20	10	"PFJ0457"	"J53_21"	9720	25080	140	84	88	16	69	71	14	52	28	0	1361	1329	346	137	139	16	100	100	0	0.012	0.016	0.021	0.021	1.522	0.016	0.357	156	400	1239	1211	-6.350	15	1224	19	1192	0
2	21	10	"PFJ0459"	"J53_23"	9880	25090	150	72	73	13	68	72	18	14	2	0	125	122	23	133	135	17	7	1	0	-0.500	-0.455	0.429	0.561	4.075	0.148	0.005	156	456	-4	-6	Error	4	-8	5	-11	-50
2	22	10	"PFJ0463"	"J53_29"	10100	25070	140	3174	3262	1053	71	72	14	100	100	0	2421	2467	802	138	139	18	99	98	0	1.359	1.370	1.329	1.403	1.576	1.367	0.920	156	676	5386	5520	0.443	3103	2283	3191	2329	0
2	1	11	"PFJ0468"	"J53_37"	6130	25270	150	322	305	106	71	72	12	97	96	0	313	303	85	140	142	16	94	94	0	1.451	1.436	1.420	1.402	1.501	1.472	0.807	156	684	424	397	0.537	251	173	234	163	0
2	2	11	"PFJ0472"	"J53_41"	6310	25260	140	1425	1360	458	76	77	13	100	100	0	885	829	265	142	143	16	98	98	0	1.816	1.869	1.823	1.922	1.611	1.893	0.889	156	411	2092	1971	0.860	1349	743	1284	687	0
2	3	11	"PFJ0495"	"J564_1"	6500	25260	150	1262	1171	274	78	79	14	100	100	0	1215	1145	261	142	143	19	100	100	0	1.103	1.090	1.077	1.102	1.346	1.084	0.940	156	462	2257	2096	0.142	1184	1073	1093	1003	0
2	4	11	"PFJ0497"	"J564_3"	6690	25270	140	126	124	29	77	81	19	81	64	0	1148	1120	395	146	153	33	98	98	0	0.049	0.048	0.049	0.049	1.569	0.048	0.618	156	441	1051	1021	-4.354	49	1002	47	974	0
2	5	11	"PFJ0500"	"J56_7"	6850	25280	150	93	95	20	75	80	21	44	16	0	148	147	24	146	154	34	7	1	0	9.000	20.000	1.048	1.047	3.281	0.642	0.024	156	420	20	21	3.170	18	2	20	1	-50
2	6	11	"PFJ0503"	"J583_1"	7030	25280	150	75	75	13	73	77	21	4	0	0	139	137	22	141	145	23	7	1	0	-1.000	-0.500	0.629	0.736	4.480	0.377	0.047	156	467	0	-2	Error	2	-2	2	-4	-50
2	7	11	"PFJ0506"	"J587_3"	7220	25280	150	91	93	31	74	80	24	40	19	0	136	136	26	143	147	23	9	1	0	-2.429	-2.714	1.418	1.106	4.068	2.301	0.089	156	474	10	12	Error	17	-7	19	-7	-50
2	8	11	"PFJ0508"	"J587_5"	7410	25280	150	113	114	31	78	84	24	55	37	0	149	150	21	146	147	19	22	7	0	11.667	9.000	2.182	2.332	3.248	5.808	0.033	156	505	38	40	3.544	35	3	36	4	-50
2	9	11	"PFJ0527"	"J647_6"	7640	25260	140	1576	1496	457	75	78	21	100	100	0	1159	1107	361	141	141	18	98	98	0	1.474	1.471	1.448	1.558	1.675	1.449	0.901	156	512	2519	2387	0.560	1501	1018	1421	966	0
2	10	11	"PFJ0531"	"J64_1"	7830	25260	140	1172	1210	390	67	69	19	100	100	0	763	767	239	134	136	18	98	98	0	1.757	1.806	1.762	1.887	1.676	1.827	0.874	156	470	1734	1776	0.813	1105	629	1143	633	0
2	11	11	"PFJ0533"	"J64_3"	8020	25260	130	368	344	102	68	70	20	100	97	0	316	305	65	137	139	19	96	96	0	1.676	1.643	1.676	1.601	1.492	1.620	0.824	120	441	479	444	0.745	300	179	276	168	0
2	12	11	"PFJ0536"	"J65_10"	8210	25260	150	812	787	281	70	74	26	100	100	0	1155	1117	402	142	146	55	99	96	0	0.732	0.735	0.718	0.768	1.774	0.703	0.880	156	461	1755	1692	-0.449	742	1013	717	975	0
2	13	11	"PFJ0538"	"J65_12"	8400	25260	130	141	138	33	75	78	26	85	65	0	171	170	31	147	150	54	17	0	0	2.750	2.739	1.960	2.183	3.150	0.495	0.165	120	470	90	86	1.459	66	24	63	23	0
2	14	11	"PFJ0540"	"J65_2"	8590	25270	150	1037	998	387	77	78	13	100	100	0	763	768	245	148	148	17	100	100	0	1.561	1.485	1.479	1.462	1.539	1.548	0.887	156	462	1575	1541	0.642	960	615	921	620	0
2	15	11	"PFJ0567"	"J71_12"	8780	25260	140	440	445	140	77	78	13	99	99	0	402	413	112	146	146	18	98	98	0	1.418	1.378	1.342	1.398	1.579	1.373	0.864	156	372	619	635	0.504	363	256	368	267	0
2	16	11	"PFJ0569"	"J71_2"	8930	25280	150	93	94	19	80	83	15	43	17	0	141	141	21	148	149	18	8	2	0	-1.857	-2.000	0.867	0.833	3.955	0.292	0.010	156	378	6	7	Error	13	-7	14	-7	-50
2	17	11	"PFJ0571"	"J71_6"	9120	25280	150	98	97	18	85	89	18	35	10	0	144	146	21	151	153	19	12	1	0	-1.857	-2.400	1.071	0.945	3.428	0.545	0.008	156	437	6	7	Error	13	-7	12	-5	-50
2	18	11	"PFJ0573"	"J71_9"	9340	25260	150	22384	21489	6749	83	86	18	100	100	0	21249	19453	6829	151	152	20	100	99	0	1.057	1.109	1.080	1.153	1.551	1.084	0.924	156	437	43399	40708	0.080	22301	21098	21406	19302	0
2	19	11	"PFJ0576"	"J73_13"	9500	25280	150	100	101	20	76	78	16	64	32	0	154	154	24	141	143	20	32	10	0	1.846	1.923	1.000	1.220	3.051	0.870	0.102	156	497	37	38	0.885	24	13	25	13	-50
2	20	11	"PFJ0578"	"J73_15"	9730	25270	140	2519	2370	962	72	74	16	100	99	0	2539	2455	801	136	137	17	100	100	0	1.018	0.991	1.029	0.932	1.588	1.045	0.892	156	435	4850	4617	0.026	2447	2403	2298	2319	0
2	21	11	"PFK0742"	"Ks1964_2"	9880	25280	150	103	106	32	74	77	18	62	41	0	143	145	20	137	139	18	26	8	0	4.833	4.000	2.081	2.120	3.187	2.509	0.143	156	493	35	40	2.273	29	6	32	8	-50
2	22	11	"PFK0745"	"Ks1_2"	10100	25260	140	457	460	130	73	76	16	100	100	0	644	654	192	141	143	18	99	98	0	0.763	0.754	0.740	0.772	1.491	0.721	0.889	156	694	887	900	-0.389	384	503	387	513	0
2	1	12	"PFK0752"	"Ks202_6"	6120	25450	150	2545	2666	1114	70	72	14	100	100	0	2116	2169	940	141	142	17	98	98	0	1.253	1.280	1.225	1.340	1.695	1.263	0.887	156	711	4450	4624	0.326	2475	1975	2596	2028	0
2	2	12	"PFK0755"	"Ks202_9"	6320	25460	140	441	457	184	77	78	14	99	98	0	902	929	334	143	143	18	100	99	0	0.480	0.483	0.492	0.455	1.536	0.486	0.872	156	417	1123	1166	-1.060	364	759	380	786	0
2	3	12	"PFK0757"	"Ks206_2"	6460	25470	150	85	87	17	78	79	14	35	10	0	138	140	34	143	143	17	13	5	0	-1.400	-3.000	0.536	0.595	3.937	0.216	0.011	156	429	2	6	Error	7	-5	9	-3	-50
2	4	12	"PFK0760"	"Ks210_1"	6650	25470	150	90	93	23	81	84	20	33	12	0	165	177	45	146	154	35	39	19	0	0.474	0.387	0.513	0.591	3.291	0.410	0.454	156	525	28	43	-1.078	9	19	12	31	-50
2	5	12	"PFK0786"	"Ks225_7"	6880	25450	140	324	331	109	78	83	22	99	96	0	356	358	102	147	155	36	94	91	0	1.177	1.199	1.191	1.191	1.672	1.157	0.796	156	488	455	464	0.235	246	209	253	211	0
2	6	12	"PFK0793"	"Ks2300_1"	7030	25430	80	118	116	27	84	91	27	59	17	0	177	174	42	147	152	28	50	28	0	1.133	1.185	0.795	0.791	3.230	0.822	0.324	52	218	64	59	0.181	34	30	32	27	0
2	7	12	"PFK0795"	"Ks2345_1"	7260	25460	150	1039	1046	394	74	79	23	100	99	0	1168	1180	402	141	144	24	100	100	0	0.940	0.936	0.927	0.921	1.451	0.949	0.897	156	475	1992	2011	-0.090	965	1027	972	1039	0
2	8	12	"PFK0799"	"Ks244_1"	7460	25460	140	399	382	114	76	77	15	100	98	0	596	590	156	141	143	18	99	98	0	0.710	0.682	0.660	0.672	1.412	0.678	0.883	156	392	778	755	-0.494	323	455	306	449	0
2	9	12	"PFK0802"	"Ks244_3"	7640	25460	140	532	524	149	76	76	12	100	100	0	766	763	193	140	141	17	100	100	0	0.728	0.719	0.713	0.704	1.333	0.715	0.891	156	424	1082	1071	-0.457	456	626	448	623	0
2	10	12	"PFK0804"	"Ks244_8"	7830	25460	140	379	364	104	72	74	21	99	98	0	207	211	54	140	141	20	84	71	0	4.582	4.113	4.153	4.580	1.939	3.798	0.580	156	469	374	363	2.196	307	67	292	71	0
2	11	12	"PFK0825"	"Ks25_1"	8030	25460	140	623	608	174	72	74	21	100	100	0	376	381	90	140	142	19	99	98	0	2.335	2.224	2.240	2.279	1.470	2.279	0.857	156	436	787	777	1.223	551	236	536	241	0
2	12	12	"PFK0827"	"Ks25_12"	8210	25450	140	462	453	131	74	75	13	100	100	0	336	333	88	144	144	17	95	94	0	2.021	2.005	1.951	2.083	1.562	1.975	0.822	156	427	580	568	1.015	388	192	379	189	0
2	13	12	"PFK0830"	"Ks25_19"	8400	25460	140	498	503	172	74	76	13	100	100	0	815	813	258	145	146	17	99	99	0	0.633	0.642	0.638	0.635	1.417	0.638	0.878	156	451	1094	1097	-0.660	424	670	429	668	0
2	14	12	"PFK0834"	"Ks25_8"	8590	25450	140	499	495	153	74	75	13	100	99	0	287	288	66	142	144	18	95	94	0	2.931	2.884	2.810	3.030	1.716	2.902	0.825	156	438	570	567	1.551	425	145	421	146	0
2	15	12	"PFK0839"	"Ks266_15"	8780	25450	150	1993	2030	794	76	76	13	100	100	0	1460	1442	570	143	143	17	98	97	0	1.456	1.504	1.434	1.600	1.937	1.496	0.882	156	413	3234	3253	0.542	1917	1317	1954	1299	0
2	16	12	"PFK0841"	"Ks266_6"	8980	25450	150	1603	1520	559	78	80	14	100	100	0	1372	1323	470	145	146	17	100	98	0	1.243	1.224	1.219	1.259	1.672	1.223	0.899	156	349	2752	2620	0.314	1525	1227	1442	1178	0
2	17	12	"PFK0858"	"Ks271_1"	9160	25460	140	374	353	96	81	84	16	98	98	0	812	766	191	148	149	17	100	99	0	0.441	0.440	0.441	0.434	1.450	0.428	0.872	156	326	957	890	-1.180	293	664	272	618	0
2	18	12	"PFK0868"	"Ks2886_1"	9310	25470	150	73	76	15	80	82	15	10	3	0	131	132	23	146	148	18	8	1	0	0.467	0.286	0.492	0.542	2.853	0.306	0.059	156	360	-22	-18	-1.100	-7	-15	-4	-14	-50
2	19	12	"PFK0871"	"Ks291_5"	9500	25470	150	65	67	14	73	75	15	7	1	0	119	121	21	138	140	19	6	0	0	0.421	0.353	0.587	0.569	2.590	0.324	0.120	156	438	-27	-23	-1.248	-8	-19	-6	-17	-50
2	20	12	"PFK0873"	"Ks291_8"	9690	25470	150	67	67	10	69	70	14	7	0	0	123	122	18	133	134	18	7	0	0	0.200	0.182	0.388	0.394	3.732	0.081	0.006	156	436	-12	-13	-2.322	-2	-10	-2	-11	-50
2	21	12	"PFK0878"	"Ks2_13"	9880	25470	150	79	79	15	72	73	14	30	8	0	125	127	16	135	136	17	6	1	0	-0.700	-0.875	0.800	0.796	4.125	0.135	0.001	156	495	-3	-1	Error	7	-10	7	-8	-50
2	22	12	"PFK0881"	"Ks2_9"	10120	25450	140	301	304	99	71	73	13	98	98	0	350	346	100	138	140	16	96	95	0	1.085	1.120	1.081	1.111	1.547	1.085	0.855	156	742	442	441	0.118	230	212	233	208	0
2	1	13	"PFL0033"	"L1_66"	6090	25660	150	88	88	18	68	70	13	60	37	0	140	140	21	139	140	16	26	4	0	20.000	20.000	1.134	1.163	3.370	0.906	0.009	156	719	21	21	4.322	20	1	20	1	-50
2	2	13	"PFL0035"	"L1_7"	6280	25660	150	76	77	14	76	76	14	12	5	0	127	129	22	141	142	17	8	2	0	0.000	-0.083	0.519	0.591	3.757	0.010	0.000	156	366	-14	-11	Error	0	-14	1	-12	-50
2	3	13	"PFL0037"	"L1_72"	6470	25650	150	78	79	14	76	76	13	19	6	0	137	135	25	143	143	17	14	5	0	-0.333	-0.375	0.533	0.530	4.471	0.149	0.017	156	360	-4	-5	Error	2	-6	3	-8	-50
2	4	13	"PFL0041"	"L1_79"	6670	25650	150	80	82	14	76	79	18	17	1	0	128	128	21	142	147	27	2	0	0	-0.286	-0.429	0.427	0.500	4.202	0.056	0.002	156	570	-10	-8	Error	4	-14	6	-14	-50
2	5	13	"PFL0043"	"L1_81"	6900	25620	100	109	110	27	75	77	17	71	50	0	172	168	42	142	144	21	56	38	0	1.133	1.346	0.894	0.827	2.917	0.618	0.198	80	410	64	61	0.181	34	30	35	26	0
2	6	13	"PFL0045"	"L1_83"	7080	25640	140	437	426	138	74	77	19	98	98	0	344	337	102	143	145	21	91	89	0	1.806	1.814	1.835	1.915	2.162	1.782	0.788	156	546	564	546	0.853	363	201	352	194	0
2	7	13	"PFL0068"	"L2_117"	7230	25640	150	1097	1077	367	72	74	15	100	100	0	1183	1191	341	142	144	19	100	100	0	0.985	0.958	0.957	0.937	1.395	0.971	0.903	156	481	2066	2054	-0.022	1025	1041	1005	1049	0
2	8	13	"PFL0070"	"L2_12"	7420	25640	140	2281	2073	593	73	74	11	100	100	0	1399	1333	307	141	143	17	100	100	0	1.755	1.678	1.675	1.634	1.332	1.739	0.921	156	394	3466	3192	0.812	2208	1258	2000	1192	0
2	9	13	"PFL0072"	"L2_123"	7600	25640	140	235	242	66	76	78	13	100	98	0	217	220	47	144	145	17	92	87	0	2.178	2.184	2.179	2.276	2.017	2.111	0.592	156	418	232	242	1.123	159	73	166	76	0
2	10	13	"PFL0074"	"L2_127"	7790	25640	130	274	264	62	75	77	14	99	99	0	262	255	49	142	144	18	95	91	0	1.658	1.673	1.757	1.710	1.847	1.637	0.718	120	448	319	302	0.730	199	120	189	113	0
2	11	13	"PFL0077"	"L2_135"	7980	25640	140	164	161	37	74	75	13	98	94	0	593	576	152	141	143	17	100	100	0	0.199	0.200	0.206	0.195	1.562	0.188	0.793	156	481	542	522	-2.328	90	452	87	435	0
2	12	13	"PFL0079"	"L2_139"	8170	25640	140	1050	1092	387	76	77	13	100	100	0	538	560	171	145	147	16	100	100	0	2.478	2.448	2.470	2.476	1.427	2.542	0.881	156	460	1367	1431	1.309	974	393	1016	415	0
2	13	13	"PFL0101"	"L2_180"	8370	25640	140	795	793	251	75	76	12	100	100	0	496	499	141	145	147	17	100	99	0	2.051	2.028	1.957	2.071	1.469	2.053	0.893	156	436	1071	1072	1.037	720	351	718	354	0
2	14	13	"PFL0104"	"L2_185"	8550	25660	150	105	105	20	74	75	12	80	62	0	150	151	22	140	142	17	35	13	0	3.100	2.818	1.714	1.874	2.840	1.224	0.076	156	442	41	42	1.632	31	10	31	11	-50
2	15	13	"PFL0109"	"L2_193"	8740	25640	150	1176	1096	307	74	75	12	100	100	0	571	557	133	138	138	15	99	99	0	2.545	2.439	2.410	2.480	1.405	2.508	0.903	156	541	1535	1441	1.348	1102	433	1022	419	0
2	16	13	"PFL0111"	"L2_195"	8950	25640	140	541	553	181	75	75	12	100	99	0	300	297	79	141	142	17	94	93	0	2.931	3.064	2.935	3.191	1.796	3.114	0.801	156	485	625	634	1.551	466	159	478	156	0
2	17	13	"PFL0113"	"L2_198"	9130	25640	140	403	388	107	76	78	12	100	99	0	238	245	55	144	146	17	95	88	0	3.479	3.089	3.253	3.420	1.825	3.021	0.725	156	378	421	413	1.799	327	94	312	101	0
2	18	13	"PFL0115"	"L2_20"	9320	25640	140	331	333	92	77	78	13	100	100	0	892	925	236	142	144	17	100	100	0	0.339	0.327	0.324	0.317	1.355	0.322	0.886	156	370	1004	1039	-1.562	254	750	256	783	0
2	19	13	"PFL0135"	"L2_233"	9500	25640	130	183	183	37	73	74	13	100	97	0	185	188	31	140	141	18	85	63	0	2.444	2.292	2.404	2.461	2.040	2.199	0.522	120	423	155	158	1.290	110	45	110	48	0
2	20	13	"PFL0138"	"L2_238"	9700	25640	130	165	170	37	68	69	12	100	99	0	155	157	22	135	136	17	57	29	0	4.850	4.636	4.100	4.585	2.229	4.021	0.269	120	433	117	124	2.278	97	20	102	22	0
2	21	13	"PFL0141"	"L2_248"	9880	25640	140	1083	1086	358	67	68	11	100	100	0	576	602	203	131	132	15	98	97	0	2.283	2.163	2.122	2.317	1.583	2.146	0.901	156	440	1461	1490	1.191	1016	445	1019	471	0
2	22	13	"PFL0145"	"L2_259"	10070	25660	150	69	71	12	70	71	12	18	3	0	117	117	16	136	138	16	1	0	0	0.053	-0.053	0.400	0.437	3.719	0.093	0.006	156	693	-20	-18	-4.248	-1	-19	1	-19	-50
2	1	14	"PFL0149"	"L2_268"	6100	25830	140	427	425	128	68	70	12	100	100	0	292	295	81	141	142	16	94	92	0	2.377	2.318	2.333	2.550	1.812	2.190	0.841	156	614	510	511	1.249	359	151	357	154	0
2	2	14	"PFL0152"	"L2_277"	6290	25830	140	506	517	148	74	75	12	100	100	0	899	911	244	142	143	17	100	100	0	0.571	0.576	0.584	0.571	1.276	0.566	0.909	156	407	1189	1212	-0.809	432	757	443	769	0
2	3	14	"PFM0408"	"M36520_1"	6460	25830	140	750	748	249	75	76	12	100	100	0	489	482	148	141	142	17	96	96	0	1.940	1.974	1.898	2.101	1.795	1.964	0.870	156	431	1023	1014	0.956	675	348	673	341	0
2	4	14	"PFM0410"	"M36520_4"	6660	25840	140	212	214	68	72	74	12	95	95	0	340	349	108	140	140	17	95	93	0	0.700	0.679	0.672	0.702	1.765	0.635	0.779	156	432	340	351	-0.515	140	200	142	209	0
2	5	14	"PFM0413"	"M36754_16"	6840	25840	140	173	172	39	72	74	15	97	93	0	1181	1180	330	141	142	21	100	100	0	0.097	0.096	0.099	0.091	1.552	0.094	0.843	156	527	1141	1139	-3.364	101	1040	100	1039	0
2	6	14	"PFM0417"	"M36754_20"	7040	25850	150	88	89	17	71	72	12	58	35	0	121	122	20	141	142	17	3	0	0	-0.850	-0.947	0.742	0.554	5.627	2.445	0.043	156	533	-3	-1	Error	17	-20	18	-19	-50
2	7	14	"PFM0419"	"M36754_23"	7230	25840	140	1375	1381	497	72	73	11	100	100	0	1306	1301	439	141	142	16	100	100	0	1.118	1.128	1.123	1.129	1.425	1.141	0.917	156	443	2468	2469	0.162	1303	1165	1309	1160	0
2	8	14	"PFM0422"	"M3675_2"	7420	25840	140	925	911	314	75	76	12	100	100	0	1031	1034	321	143	145	17	100	99	0	0.957	0.938	0.939	0.926	1.473	0.944	0.911	156	420	1738	1727	-0.063	850	888	836	891	0
2	9	14	"PFM0440"	"M3766_1"	7600	25840	150	1879	1843	572	76	78	13	100	100	0	1348	1353	414	144	145	16	100	100	0	1.498	1.462	1.443	1.469	1.315	1.465	0.930	156	454	3007	2976	0.583	1803	1204	1767	1209	0
2	10	14	"PFM0442"	"M37744_2"	7800	25850	150	87	88	16	75	76	13	46	23	0	127	129	21	142	144	16	10	1	0	-0.800	-1.000	0.533	0.598	3.954	5.428	0.007	156	546	-3	0	Error	12	-15	13	-13	-50
2	11	14	"PFM0444"	"M37773_2"	7990	25850	150	70	72	11	73	74	13	12	1	0	134	134	21	142	144	17	12	1	0	0.375	0.125	0.509	0.564	3.459	0.115	0.012	156	583	-11	-9	-1.415	-3	-8	-1	-8	-50
2	12	14	"PFM0446"	"M3777_1"	8190	25840	140	571	567	180	76	77	13	100	100	0	426	429	108	147	148	19	98	98	0	1.774	1.741	1.771	1.728	1.514	1.772	0.872	156	545	774	773	0.827	495	279	491	282	0
2	13	14	"PFM0448"	"M37794_11"	8380	25830	130	161	156	37	77	77	12	95	91	0	183	181	35	147	148	18	67	49	0	2.333	2.324	2.000	2.254	2.491	1.842	0.375	120	433	120	113	1.222	84	36	79	34	0
2	14	14	"PFM0450"	"M37794_14"	8550	25850	150	104	106	19	75	76	12	85	61	0	143	147	23	143	144	16	26	7	0	100000.000	7.750	1.524	1.428	2.796	1.677	0.033	156	462	29	35	16.610	29	0	31	4	-50
2	15	14	"PFM0469"	"M38740_1"	8740	25850	150	74	76	12	75	75	12	17	3	0	117	118	19	140	141	16	4	0	0	0.043	-0.045	0.309	0.312	3.114	0.125	0.018	156	509	-24	-21	-4.524	-1	-23	1	-22	-50
2	16	14	"PFM0472"	"M38757_4"	8940	25840	140	1019	995	297	77	78	13	100	100	0	919	896	264	143	143	17	100	100	0	1.214	1.219	1.220	1.245	1.404	1.209	0.924	156	497	1718	1671	0.280	942	776	918	753	0
2	17	14	"PFM0476"	"M38913_1"	9140	25840	140	1709	1738	566	82	82	14	100	100	0	1444	1450	426	146	147	17	100	100	0	1.253	1.270	1.243	1.249	1.328	1.291	0.936	156	463	2925	2960	0.326	1627	1298	1656	1304	0
2	18	14	"PFM0478"	"M38913_6"	9330	25840	140	1185	1130	359	83	86	46	100	100	0	935	929	261	149	150	19	100	100	0	1.402	1.342	1.350	1.332	1.373	1.363	0.927	156	446	1888	1827	0.488	1102	786	1047	780	0
2	19	14	"PFM0481"	"M38941_1"	9510	25840	140	224	217	51	79	87	94	81	15	0	242	245	49	145	153	109	42	0	0	1.495	1.380	1.400	1.456	1.878	1.314	0.693	156	482	242	238	0.580	145	97	138	100	0
2	20	14	"PFM0484"	"M38941_6"	9710	25840	140	429	421	129	71	73	13	100	100	0	351	361	104	138	139	17	97	97	0	1.681	1.570	1.571	1.621	1.425	1.544	0.859	156	472	571	573	0.749	358	213	350	223	0
2	21	14	"PFM0510"	"M41547_1"	9890	25840	150	5723	5232	1844	70	71	13	100	100	0	1861	1813	646	136	137	16	100	99	0	3.277	3.078	3.037	3.185	1.440	3.107	0.929	156	443	7378	6839	1.712	5653	1725	5162	1677	0
2	22	14	"PFM0512"	"M41763_12"	10090	25840	140	1247	1146	325	73	75	14	100	100	0	969	908	210	140	141	17	100	100	0	1.416	1.397	1.394	1.369	1.315	1.429	0.934	156	655	2003	1841	0.502	1174	829	1073	768	0
2	1	15	"PFM0514"	"M41763_4"	6090	26040	150	77	78	14	68	69	11	44	19	0	127	128	23	142	143	16	10	1	0	-0.600	-0.714	0.528	0.511	4.249	21.194	0.001	156	734	-6	-4	Error	9	-15	10	-14	-50
2	2	15	"PFM0516"	"M41776_1"	6280	26040	150	90	90	16	73	74	12	60	30	0	145	146	22	143	144	17	24	10	0	8.500	5.667	1.032	1.050	3.542	0.448	0.044	156	484	19	20	3.087	17	2	17	3	-50
2	3	15	"PFM0524"	"M42658_1"	6490	26030	140	619	647	228	76	77	13	100	99	0	477	494	139	142	144	17	100	99	0	1.621	1.622	1.619	1.605	1.460	1.693	0.875	156	470	878	923	0.697	543	335	571	352	0
2	4	15	"PFM0531"	"M42966_1"	6680	26030	140	1428	1465	495	75	76	13	100	100	0	1277	1315	391	141	143	18	100	100	0	1.191	1.184	1.187	1.163	1.276	1.210	0.933	156	380	2489	2564	0.252	1353	1136	1390	1174	0
2	5	15	"PFN0076"	"N128_81"	6850	26030	150	97	106	35	73	74	12	73	48	0	154	167	48	142	144	18	40	23	0	2.000	1.320	0.917	1.065	3.463	0.752	0.425	156	418	36	58	1.000	24	12	33	25	-50
2	6	15	"PFN0079"	"N128_86"	7050	26020	130	365	356	100	73	73	11	100	100	0	225	227	53	142	143	17	90	83	0	3.518	3.329	3.586	3.781	1.739	3.054	0.710	120	456	375	368	1.815	292	83	283	85	0
2	7	15	"PFN0082"	"N128_90"	7250	26030	150	685	663	230	74	76	11	100	100	0	546	546	170	141	142	15	99	98	0	1.509	1.454	1.448	1.489	1.580	1.484	0.869	156	439	1016	994	0.593	611	405	589	405	0
2	8	15	"PFN0084"	"N128_92"	7440	26030	140	893	876	346	77	79	12	99	99	0	687	689	221	144	145	17	99	99	0	1.503	1.466	1.480	1.397	1.648	1.563	0.859	156	396	1359	1344	0.588	816	543	799	545	0
2	9	15	"PFN0086"	"N128_95"	7620	26030	150	772	778	292	77	78	13	100	100	0	664	687	230	145	147	17	99	98	0	1.339	1.293	1.299	1.288	1.435	1.315	0.900	156	417	1214	1243	0.421	695	519	701	542	0
2	10	15	"PFN0090"	"N129_1"	7800	26040	150	68	70	12	75	76	13	7	0	0	115	115	21	144	145	18	3	0	0	0.241	0.172	0.406	0.395	2.756	0.148	0.042	156	518	-36	-34	-2.051	-7	-29	-5	-29	-50
2	11	15	"PFN0105"	"N129_41"	8000	26020	90	121	152	71	74	75	13	94	84	0	191	224	90	145	146	19	78	61	0	1.022	0.987	1.014	0.928	2.502	0.771	0.587	52	311	93	157	0.031	47	46	78	79	0
2	12	15	"PFN0107"	"N129_48"	8180	26040	150	89	90	17	77	78	13	45	20	0	146	150	26	148	148	20	23	8	0	-6.000	6.500	0.393	0.516	4.345	0.239	0.033	156	513	10	15	Error	12	-2	13	2	-50
2	13	15	"PFN0109"	"N129_6"	8370	26040	150	79	80	13	79	80	14	14	3	0	126	125	17	149	151	21	1	0	0	0.000	-0.042	0.360	0.317	3.429	138.881	0.000	156	449	-23	-23	Error	0	-23	1	-24	-50
2	14	15	"PFN0112"	"N130_1"	8560	26040	150	65	67	13	76	78	13	7	0	0	116	118	20	146	147	20	2	0	0	0.367	0.321	0.447	0.433	2.508	0.304	0.171	156	485	-41	-37	-1.447	-11	-30	-9	-28	-50
2	15	15	"PFN0114"	"N130_17"	8770	26030	140	457	458	123	75	76	12	100	100	0	228	230	39	147	148	19	96	89	0	4.716	4.614	4.573	4.827	1.700	4.781	0.696	156	463	463	466	2.238	382	81	383	83	0
2	16	15	"PFN0116"	"N130_19"	8960	26030	140	746	729	257	79	80	13	100	100	0	798	775	272	150	150	18	98	98	0	1.029	1.040	1.011	1.096	1.861	1.019	0.894	156	430	1315	1275	0.042	667	648	650	625	0
2	17	15	"PFN0134"	"N130_43"	9150	26030	140	6819	6388	1736	83	83	14	100	100	0	6271	5873	1494	149	149	16	100	100	0	1.100	1.102	1.094	1.094	1.316	1.111	0.924	156	430	12858	12029	0.138	6736	6122	6305	5724	0
2	18	15	"PFN0137"	"N130_46"	9340	26030	140	5673	5949	2327	85	94	95	100	100	0	3101	3274	1229	153	162	112	100	100	0	1.896	1.879	1.869	1.883	1.453	1.934	0.903	156	470	8536	8985	0.923	5588	2948	5864	3121	0
2	19	15	"PFN0139"	"N130_5"	9540	26030	140	5073	4873	1884	83	93	97	100	100	0	3177	3085	1197	151	160	114	98	98	0	1.649	1.633	1.621	1.699	1.889	1.672	0.869	156	456	8016	7724	0.722	4990	3026	4790	2934	0
2	20	15	"PFN0141"	"N130_52"	9710	26030	140	5007	5131	1719	77	78	14	100	100	0	4647	4645	1627	144	145	18	100	100	0	1.095	1.123	1.107	1.160	1.540	1.116	0.919	156	426	9433	9555	0.131	4930	4503	5054	4501	0
2	21	15	"PFN0145"	"N130_61"	9910	26030	140	3135	3165	1088	75	76	13	100	100	0	2247	2250	761	145	145	17	100	100	0	1.456	1.468	1.462	1.485	1.526	1.488	0.903	156	406	5162	5195	0.542	3060	2102	3090	2105	0
2	22	15	"PFN0147"	"N131_12"	10070	26040	150	92	94	17	77	80	15	47	17	0	137	136	22	146	147	17	9	1	0	-1.667	-1.700	1.273	0.957	5.777	0.254	0.004	156	602	6	7	Error	15	-9	17	-10	-50
2	1	16	"PFN0168"	"N132_106"	6120	26220	140	377	371	109	68	69	11	100	100	0	218	218	44	140	142	16	91	83	0	3.962	3.885	3.885	4.205	1.827	3.916	0.694	156	572	387	381	1.986	309	78	303	78	0
2	2	16	"PFN0170"	"N132_108"	6310	26220	150	877	878	308	73	74	13	100	100	0	461	472	136	142	143	16	98	98	0	2.520	2.439	2.469	2.490	1.487	2.526	0.877	156	432	1123	1135	1.334	804	319	805	330	0
2	3	16	"PFN0172"	"N132_11"	6500	26220	140	1087	1037	351	75	77	12	100	100	0	722	719	209	144	145	17	100	100	0	1.751	1.673	1.653	1.660	1.424	1.697	0.910	156	437	1590	1537	0.808	1012	578	962	575	0
2	4	16	"PFN0175"	"N132_116"	6680	26210	130	1755	1810	539	77	78	13	100	100	0	1437	1519	473	143	147	24	100	100	0	1.297	1.259	1.261	1.276	1.328	1.216	0.931	120	410	2972	3109	0.375	1678	1294	1733	1376	0
2	5	16	"PFN0177"	"N132_119"	6870	26210	150	1494	1498	433	77	79	13	100	100	0	660	681	203	143	147	23	99	99	0	2.741	2.641	2.612	2.711	1.387	2.598	0.905	156	471	1934	1959	1.455	1417	517	1421	538	0
2	6	16	"PFN0180"	"N132_125"	7060	26220	150	271	267	77	76	77	15	99	98	0	1223	1292	398	142	145	17	100	100	0	0.180	0.166	0.161	0.159	1.346	0.163	0.871	156	489	1276	1341	-2.471	195	1081	191	1150	0
2	7	16	"PFN0582"	"N145_33"	7250	26210	140	5179	5319	2045	75	77	15	100	100	0	2163	2263	838	143	145	16	99	99	0	2.527	2.474	2.430	2.491	1.429	2.543	0.911	156	413	7124	7364	1.337	5104	2020	5244	2120	0
2	8	16	"PFN0584"	"N145_38"	7420	26230	150	76	77	14	78	79	12	16	5	0	124	128	37	148	149	18	8	1	0	0.083	0.050	0.362	0.345	2.962	0.120	0.039	156	391	-26	-21	-3.585	-2	-24	-1	-20	-50
2	9	16	"PFN0589"	"N145_44"	7610	26230	150	82	85	21	80	80	12	26	10	0	119	129	69	150	151	18	4	2	0	-0.065	-0.238	0.256	0.302	3.573	0.150	0.134	156	397	-29	-16	Error	2	-31	5	-21	-50
2	10	16	"PFN0592"	"N145_50"	7800	26230	150	71	73	16	79	80	14	10	1	0	111	113	23	146	148	19	0	0	0	0.229	0.182	0.371	0.371	2.410	0.279	0.122	156	449	-43	-39	-2.129	-8	-35	-6	-33	-50
2	11	16	"PFN0598"	"N145_61"	8000	26220	150	75	76	12	78	79	14	7	2	0	118	118	16	147	148	19	0	0	0	0.103	0.069	0.308	0.289	2.894	0.290	0.052	156	531	-32	-31	-3.273	-3	-29	-2	-29	-50
2	12	16	"PFN0600"	"N145_9"	8200	26220	140	161	161	40	79	80	13	98	92	0	416	414	105	148	148	17	98	98	0	0.306	0.308	0.303	0.300	1.631	0.290	0.765	156	388	350	348	-1.709	82	268	82	266	0
2	13	16	"PFN0620"	"N148_2"	8370	26230	150	75	76	18	83	84	15	10	3	0	131	134	27	149	151	21	8	2	0	0.444	0.467	0.625	0.576	3.279	0.447	0.105	156	358	-26	-22	-1.170	-8	-18	-7	-15	-50
2	14	16	"PFN0622"	"N148_6"	8560	26230	150	66	69	16	79	82	15	10	1	0	111	116	23	147	150	22	1	0	0	0.361	0.323	0.458	0.505	2.537	0.305	0.151	156	453	-49	-41	-1.469	-13	-36	-10	-31	-50
2	15	16	"PFN0628"	"N149_12"	8770	26220	140	3828	3699	1475	77	78	13	100	100	0	4522	4550	1509	152	151	20	100	100	0	0.858	0.824	0.831	0.774	1.421	0.845	0.939	156	464	8121	8020	-0.220	3751	4370	3622	4398	0
2	16	16	"PFN0632"	"N149_18"	8960	26220	140	1140	1115	395	79	80	13	100	100	0	716	709	198	154	155	18	100	100	0	1.888	1.867	1.898	1.824	1.408	1.936	0.917	156	423	1623	1591	0.917	1061	562	1036	555	0
2	17	16	"PFN0634"	"N149_2"	9150	26220	140	194	192	52	81	81	14	97	93	0	374	374	96	152	154	18	99	98	0	0.509	0.500	0.506	0.506	1.584	0.477	0.791	156	435	335	333	-0.974	113	222	111	222	0
2	18	16	"PFN0637"	"N149_30"	9330	26220	130	4330	4302	1351	82	84	14	100	100	0	2672	2800	772	152	154	18	100	100	0	1.686	1.594	1.594	1.571	1.291	1.646	0.914	120	469	6768	6868	0.753	4248	2520	4220	2648	0
2	19	16	"PFN0655"	"N150_39"	9530	26230	130	172	170	34	84	86	14	98	95	0	738	733	176	152	152	17	100	99	0	0.150	0.148	0.153	0.144	1.683	0.141	0.733	120	454	674	667	-2.735	88	586	86	581	0
2	20	16	"PFN0658"	"N150_49"	9710	26220	140	351	346	88	80	81	14	100	100	0	279	287	60	149	149	18	97	96	0	2.085	1.928	1.917	2.000	1.596	1.912	0.798	156	422	401	404	1.060	271	130	266	138	0
2	21	16	"PFN0660"	"N150_51"	9910	26220	140	1101	1112	431	78	80	13	100	100	0	678	708	239	147	149	17	100	100	0	1.927	1.843	1.856	1.833	1.437	1.905	0.894	156	395	1554	1595	0.946	1023	531	1034	561	0
2	22	16	"PFN0662"	"N150_53"	10100	26220	140	1954	1862	575	78	81	14	100	100	0	1248	1237	356	149	151	18	100	100	0	1.707	1.640	1.642	1.660	1.507	1.669	0.904	156	598	2975	2872	0.771	1876	1099	1784	1088	0
2	1	17	"PFN0664"	"N150_57"	6110	26410	150	1009	1009	319	70	71	12	100	100	0	760	785	225	142	144	18	100	100	0	1.519	1.460	1.463	1.462	1.318	1.473	0.898	156	684	1557	1582	0.604	939	618	939	643	0
2	2	17	"PFN0666"	"N150_6"	6310	26410	140	446	453	151	76	78	13	100	99	0	333	345	86	143	144	18	100	97	0	1.947	1.866	1.864	1.873	1.649	1.915	0.842	156	440	560	579	0.962	370	190	377	202	0
2	3	17	"PFN0680"	"N150_8"	6500	26410	140	1698	1679	591	78	79	13	100	100	0	1105	1108	350	144	146	17	100	100	0	1.686	1.661	1.638	1.655	1.585	1.704	0.901	156	439	2581	2565	0.753	1620	961	1601	964	0
2	4	17	"PFN0682"	"N150_82"	6690	26410	140	1553	1501	550	78	79	12	100	100	0	1584	1541	592	144	148	23	99	98	0	1.024	1.019	1.002	1.085	1.688	0.998	0.921	156	434	2915	2820	0.035	1475	1440	1423	1397	0
2	5	17	"PFN0685"	"N150_87"	6870	26410	140	2158	2130	610	79	81	13	100	100	0	1089	1092	286	145	149	23	100	100	0	2.202	2.166	2.118	2.160	1.327	2.221	0.921	156	439	3023	2998	1.139	2079	944	2051	947	0
2	6	17	"PFN0688"	"N150_9"	7070	26410	140	88	88	17	79	81	16	30	8	0	347	343	88	146	149	18	96	96	0	0.045	0.046	0.083	0.087	2.364	0.037	0.060	156	439	210	206	-4.481	9	201	9	197	0
2	7	17	"PFN0694"	"N151_11"	7250	26410	140	705	702	219	78	80	17	100	100	0	787	771	251	149	149	19	98	98	0	0.983	1.003	0.994	1.047	1.542	0.971	0.899	156	454	1265	1246	-0.025	627	638	624	622	0
2	8	17	"PFN0696"	"N151_18"	7450	26410	140	1599	1591	517	79	80	13	100	100	0	1087	1090	340	149	150	18	99	99	0	1.620	1.607	1.572	1.614	1.464	1.629	0.897	156	408	2458	2453	0.696	1520	938	1512	941	0
2	9	17	"PFN0876"	"N168_6"	7630	26410	140	997	1002	328	81	83	13	100	100	0	988	996	309	148	150	18	100	100	0	1.090	1.086	1.088	1.106	1.457	1.082	0.917	156	372	1756	1769	0.125	916	840	921	848	0
2	10	17	"PFN0874"	"N168_34"	7830	26410	150	849	831	248	85	88	19	100	100	0	1241	1219	386	148	151	21	100	100	0	0.699	0.697	0.691	0.715	1.527	0.667	0.907	156	440	1857	1817	-0.517	764	1093	746	1071	0
2	11	17	"PFN0894"	"N173_1"	8010	26410	140	685	675	190	83	86	18	100	100	0	366	352	83	148	150	20	97	96	0	2.761	2.902	2.853	2.990	1.562	2.960	0.836	156	459	820	796	1.465	602	218	592	204	0
2	12	17	"PFN0907"	"N175_2"	8210	26410	150	3206	3187	1215	80	82	13	100	100	0	3622	3542	1462	148	150	29	100	99	0	0.900	0.915	0.899	0.952	1.644	0.886	0.908	156	397	6600	6501	-0.152	3126	3474	3107	3394	0
2	13	17	"PFN0906"	"N175_16"	8390	26410	140	663	661	211	82	83	14	100	100	0	481	474	142	148	151	30	96	95	0	1.745	1.776	1.720	1.899	1.593	1.763	0.899	156	384	914	905	0.803	581	333	579	326	0
2	14	17	"PFN0918"	"N177_6"	8590	26410	140	2147	2076	693	83	85	19	100	100	0	1600	1515	562	149	151	22	100	99	0	1.422	1.459	1.438	1.551	1.592	1.435	0.898	156	470	3515	3359	0.508	2064	1451	1993	1366	0
2	15	17	"PFL0005"	"L1_103"	8770	26410	140	469	445	131	80	83	19	99	99	0	360	354	98	153	154	21	96	94	0	1.879	1.816	1.847	1.929	1.663	1.757	0.741	156	453	596	566	0.910	389	207	365	201	0
2	16	17	"PFL0159"	"L2_30"	8970	26410	140	1771	1763	534	82	82	16	100	100	0	5451	5287	1789	154	156	28	99	99	0	0.319	0.327	0.325	0.333	1.386	0.311	0.918	156	466	6986	6814	-1.649	1689	5297	1681	5133	0
2	17	17	"PFL0171"	"L2_55"	9150	26400	130	5782	5897	1755	82	86	30	100	100	0	3599	3678	1159	154	171	144	99	99	0	1.655	1.650	1.610	1.693	1.432	1.617	0.935	120	448	9145	9339	0.726	5700	3445	5815	3524	0
2	18	17	"PFL0176"	"L2_62"	9350	26410	140	5438	5219	1821	83	86	28	100	100	0	3623	3614	1263	154	167	134	100	98	0	1.544	1.484	1.465	1.511	1.490	1.500	0.921	156	515	8824	8596	0.626	5355	3469	5136	3460	0
2	19	17	"PFL0064"	"L2_109"	9540	26410	140	355	349	107	82	83	14	100	99	0	492	496	136	151	152	16	98	98	0	0.801	0.774	0.786	0.793	1.770	0.753	0.858	156	446	614	612	-0.321	273	341	267	345	0
2	20	17	"PFL0066"	"L2_114"	9730	26400	140	1343	1258	324	78	79	13	100	100	0	654	616	150	148	148	16	96	96	0	2.500	2.521	2.439	2.496	1.363	2.538	0.906	156	416	1771	1648	1.322	1265	506	1180	468	0
2	21	17	"PFL0140"	"L2_247"	9920	26410	140	467	458	167	74	75	12	99	99	0	525	537	162	146	147	17	99	99	0	1.037	0.982	0.990	0.962	1.395	0.992	0.874	156	442	772	775	0.052	393	379	384	391	0
2	22	17	"PFL0150"	"L2_270"	10100	26410	140	2619	2543	965	72	73	13	100	100	0	1712	1752	643	147	149	18	100	100	0	1.627	1.540	1.489	1.556	1.388	1.573	0.907	156	620	4112	4076	0.703	2547	1565	2471	1605	0
2	1	18	"PFN0982"	"N244_3"	6110	26580	150	94	97	16	71	72	12	78	48	0	140	142	22	146	147	19	16	3	0	-3.833	-6.500	1.645	1.399	3.253	0.157	0.001	156	720	17	22	Error	23	-6	26	-4	-50
2	2	18	"PFJ0260"	"J246_2"	6310	26600	140	2511	2410	842	80	81	13	100	100	0	2143	2051	712	149	149	18	100	99	0	1.219	1.225	1.209	1.268	1.514	1.228	0.921	156	467	4425	4232	0.286	2431	1994	2330	1902	0
2	3	18	"PFJ0281"	"J269_1"	6510	26600	140	442	430	153	81	82	13	100	98	0	370	364	92	148	149	17	99	97	0	1.626	1.616	1.629	1.551	1.546	1.659	0.873	156	431	583	565	0.701	361	222	349	216	0
2	4	18	"PFJ0305"	"J27_3"	6700	26600	140	420	402	128	82	150	345	48	0	0	588	578	170	149	196	242	86	36	0	0.770	0.746	0.749	0.744	1.537	0.899	0.770	156	414	777	749	-0.377	338	439	320	429	0
2	5	18	"PFJ0475"	"J53_46"	6880	26600	150	2063	2033	636	85	152	345	99	96	0	1508	1488	465	153	200	242	97	94	0	1.460	1.459	1.458	1.502	1.542	1.457	0.915	156	414	3333	3283	0.546	1978	1355	1948	1335	0
2	6	18	"PFJ0505"	"J583_7"	7050	26610	150	75	76	16	87	100	141	0	0	0	152	153	25	157	166	103	0	0	0	2.400	2.750	1.116	1.073	3.481	0.215	0.024	156	385	-17	-15	1.263	-12	-5	-11	-4	-50
2	7	18	"PFJ0549"	"J697_3"	7230	26610	150	88	89	17	87	89	19	14	1	0	163	162	32	154	156	20	33	13	0	0.111	0.250	0.429	0.466	3.872	0.302	0.071	156	470	10	10	-3.170	1	9	2	8	-50
2	8	18	"PFJ0586"	"J753_2"	7450	26600	140	311	296	92	82	84	15	99	99	0	277	290	78	150	151	18	95	94	0	1.803	1.529	1.599	1.606	1.932	1.449	0.782	156	484	356	354	0.851	229	127	214	140	0
2	9	18	"PFJ0594"	"J82_7"	7640	26600	140	1067	991	325	82	82	13	100	100	0	1924	1814	528	147	148	18	100	100	0	0.554	0.545	0.549	0.528	1.381	0.543	0.914	156	370	2762	2576	-0.851	985	1777	909	1667	0
2	10	18	"PFK0025"	"Km2326_6"	7800	26610	150	110	108	22	86	89	20	53	19	0	143	142	24	148	150	20	12	3	0	-4.800	-3.667	1.238	1.192	4.311	1.519	0.022	156	441	19	16	Error	24	-5	22	-6	-50
2	11	18	"PFJ0390"	"J40_6"	8020	26600	140	112	113	22	82	86	20	67	29	0	369	371	72	148	149	19	100	99	0	0.136	0.139	0.150	0.137	1.995	0.122	0.279	156	498	251	254	-2.881	30	221	31	223	0
2	12	18	"PFJ0410"	"J43_3"	8210	26600	140	1600	1465	505	78	79	13	100	100	0	1756	1669	481	150	151	29	100	100	0	0.948	0.913	0.934	0.882	1.421	0.929	0.913	156	388	3128	2906	-0.078	1522	1606	1387	1519	0
2	13	18	"PFJ0426"	"J461_4"	8370	26610	150	71	73	13	79	80	12	10	2	0	117	122	27	152	153	30	1	0	0	0.229	0.200	0.313	0.297	2.657	0.191	0.111	156	384	-43	-36	-2.129	-8	-35	-6	-30	-50
2	14	18	"PFJ0465"	"J53_31"	8560	26610	150	118	120	36	81	83	20	62	46	0	159	161	25	152	154	22	28	7	0	5.286	4.333	1.704	1.660	3.995	1.706	0.220	156	488	44	48	2.402	37	7	39	9	-50
2	15	18	"PFJ0557"	"J6_2"	8790	26600	140	525	534	202	82	86	22	99	98	0	504	508	180	154	157	23	96	94	0	1.266	1.277	1.245	1.291	1.538	1.272	0.866	156	463	793	806	0.340	443	350	452	354	0
2	16	18	"PFK0041"	"Km302_3"	8940	26610	150	87	88	15	80	83	17	25	5	0	143	142	21	153	154	19	7	0	0	-0.700	-0.727	0.600	0.628	3.633	0.103	0.002	156	477	-3	-3	Error	7	-10	8	-11	-50
2	17	18	"PFK0298"	"Kn2549_3"	9160	26600	140	1463	1443	498	79	83	29	100	100	0	1663	1675	498	151	165	134	100	99	0	0.915	0.895	0.900	0.872	1.365	0.904	0.917	156	522	2896	2888	-0.128	1384	1512	1364	1524	0
2	18	18	"PFK0338"	"Kn3092_1"	9340	26600	120	167	165	35	77	79	13	97	93	0	208	207	36	149	150	18	86	75	0	1.525	1.517	1.419	1.509	2.133	1.332	0.531	120	423	149	146	0.609	90	59	88	58	0
2	19	18	"PFK0404"	"Kn427_6"	9540	26600	140	601	555	188	76	77	13	100	100	0	645	626	180	149	150	17	100	100	0	1.058	1.004	1.006	0.986	1.426	1.008	0.900	156	457	1021	956	0.082	525	496	479	477	0
2	20	18	"PFK0425"	"Kn5026_1"	9720	26590	130	306	303	72	71	71	11	100	100	0	235	245	54	145	146	16	95	93	0	2.611	2.320	2.447	2.578	1.854	2.190	0.729	120	425	325	332	1.385	235	90	232	100	0
2	21	18	"PFK0442"	"Kn5244_3"	9890	26610	150	67	67	10	68	69	12	7	1	0	112	116	21	147	146	17	3	0	0	0.029	0.032	0.238	0.243	2.730	0.037	0.004	156	503	-36	-32	-5.129	-1	-35	-1	-31	-50
2	22	18	"PFK0457"	"Kn5587_2"	10110	26600	140	179	181	47	65	66	11	98	98	0	4170	3956	1335	144	146	17	100	100	0	0.028	0.030	0.030	0.031	1.546	0.029	0.842	156	627	4140	3928	-5.142	114	4026	116	3812	0
2	1	19	"PFK0782"	"Ks2242_1"	6120	26790	140	1798	1722	555	73	78	28	100	100	0	1737	1729	562	149	150	19	100	100	0	1.086	1.044	1.033	1.051	1.418	1.033	0.931	156	627	3313	3229	0.119	1725	1588	1649	1580	0
2	2	19	"PFK0818"	"Ks2565_1"	6310	26790	140	571	552	167	80	83	22	99	99	0	711	689	185	153	153	18	99	99	0	0.880	0.881	0.881	0.874	1.527	0.877	0.916	156	444	1049	1008	-0.185	491	558	472	536	0
2	3	19	"PFK0876"	"Ks2_11"	6500	26790	140	2295	2134	758	80	81	14	100	100	0	1719	1674	517	151	153	19	100	100	0	1.413	1.349	1.342	1.317	1.397	1.384	0.921	156	401	3783	3577	0.498	2215	1568	2054	1523	0
2	4	19	"PFK1002"	"Ks48_16"	6670	26800	150	84	85	14	81	141	328	0	0	0	130	132	25	151	192	228	0	0	0	-0.143	-0.211	0.381	0.416	4.179	0.062	0.003	156	462	-18	-15	Error	3	-21	4	-19	-50
2	5	19	"PFK1139"	"Ks667_1"	6880	26790	140	2057	1890	628	82	141	324	97	94	0	1739	1671	452	153	193	227	99	98	0	1.245	1.191	1.194	1.149	1.403	1.242	0.928	156	473	3561	3326	0.316	1975	1586	1808	1518	0
2	6	19	"PFK1174"	"Ks75_10"	7080	26790	140	22102	20407	7631	84	87	19	100	100	0	15023	14024	4181	157	158	20	100	100	0	1.481	1.466	1.499	1.382	1.455	1.536	0.935	156	424	36884	34190	0.567	22018	14866	20323	13867	0
2	7	19	"PFK0629"	"Ks1228_7"	7260	26780	130	204	201	47	88	90	18	96	94	0	221	220	42	157	158	19	85	72	0	1.813	1.794	1.813	1.756	2.351	1.669	0.501	120	458	180	176	0.858	116	64	113	63	0
2	8	19	"PFK1093"	"Ks586_7"	7460	26790	140	440	412	131	83	84	14	98	98	0	1569	1485	467	154	154	17	100	100	0	0.252	0.247	0.250	0.238	1.506	0.240	0.899	156	511	1772	1660	-1.987	357	1415	329	1331	0
2	9	19	"pla_LSU"	"PLSU"	7650	26790	140	363	345	105	81	81	12	98	98	0	542	523	139	153	153	18	100	98	0	0.725	0.714	0.706	0.711	1.554	0.704	0.880	156	385	671	634	-0.464	282	389	264	370	0
2	10	19	"pla_ORF129"	"PORF129"	7830	26790	140	760	698	206	81	83	17	99	99	0	875	823	255	154	156	19	100	98	0	0.942	0.922	0.927	0.951	1.554	0.895	0.915	156	451	1400	1286	-0.087	679	721	617	669	0
2	11	19	"pla_ORF79"	"PORF79"	8020	26790	130	328	312	75	80	81	14	99	99	0	339	325	66	155	157	20	97	95	0	1.348	1.365	1.350	1.385	1.490	1.352	0.794	120	483	432	402	0.431	248	184	232	170	0
2	12	19	"pla_rpl14"	"Prpl14"	8210	26790	140	1331	1214	388	78	79	14	100	100	0	1362	1248	377	160	162	22	100	99	0	1.042	1.044	1.043	1.065	1.411	1.040	0.926	156	442	2455	2224	0.060	1253	1202	1136	1088	0
2	13	19	"PFBL B0020"	"oPFBLOB0020"	8400	26790	140	337	357	136	77	78	13	99	98	0	1962	2078	801	164	164	22	100	99	0	0.145	0.146	0.144	0.139	1.540	0.144	0.864	156	359	2058	2194	-2.790	260	1798	280	1914	0
2	14	19	"PFD66970"	"oPFD66970"	8590	26790	140	1232	1211	424	77	79	16	100	99	0	661	661	168	160	162	23	100	100	0	2.305	2.263	2.250	2.174	1.450	2.396	0.903	156	343	1656	1635	1.205	1155	501	1134	501	0
2	15	19	"PFC0765"	"oPFC0765"	8750	26800	150	108	111	27	80	83	18	66	40	0	157	160	30	155	159	22	22	9	0	14.000	6.200	1.667	1.579	3.869	1.437	0.097	156	391	30	36	3.807	28	2	31	5	-50
2	16	19	"PFN0250"	"oPFN0250"	8970	26780	140	726	737	285	78	81	17	100	99	0	514	530	182	153	154	19	96	95	0	1.795	1.748	1.685	1.838	1.618	1.740	0.901	156	434	1009	1036	0.844	648	361	659	377	0
2	17	19	"PFL0017"	"oPFL0017"	9160	26790	140	4407	4706	2179	77	79	14	100	100	0	4420	4826	2276	150	151	18	100	100	0	1.014	0.990	0.977	0.990	1.350	0.983	0.931	156	497	8600	9305	0.020	4330	4270	4629	4676	0
2	18	19	"PFI17637"	"oPFI17637"	9360	26790	140	1358	1401	473	77	78	13	100	100	0	1250	1313	456	149	151	18	100	100	0	1.163	1.137	1.127	1.157	1.363	1.122	0.941	156	434	2382	2488	0.218	1281	1101	1324	1164	0
2	19	19	"PFM60472"	"oPFM60472"	9540	26790	150	93	94	16	71	72	12	76	41	0	146	146	23	146	147	18	21	6	0	100000.000	100000.000	1.474	1.431	3.282	0.029	0.000	156	396	22	23	16.610	22	0	23	0	-50
2	20	19	"PFL0020"	"oPFL0020"	9700	26800	150	65	66	9	66	67	11	12	2	0	132	132	18	146	147	17	4	0	0	0.071	0.000	0.333	0.355	3.445	0.096	0.013	156	471	-15	-14	-3.807	-1	-14	0	-14	-50
2	21	19	"PFI17639"	"oPFI17639"	9920	26780	140	385	396	142	62	63	10	100	99	0	246	251	72	150	151	18	86	82	0	3.365	3.307	3.229	3.679	1.873	3.070	0.752	156	484	419	435	1.750	323	96	334	101	0
2	22	19	"PFN0252"	"oPFN0252"	10110	26780	140	11829	11870	4481	63	65	11	100	100	0	5938	5921	2351	151	152	18	98	98	0	2.033	2.046	2.011	2.214	1.924	2.055	0.921	156	672	17553	17577	1.024	11766	5787	11807	5770	0
2	1	20	"PFBL B0027"	"oPFBLOB0027"	6080	26960	150	121	150	77	72	80	36	53	44	0	165	178	45	149	151	22	46	31	0	3.063	2.690	1.988	2.218	2.755	2.323	0.520	156	739	65	107	1.615	49	16	78	29	-50
2	2	20	"PFC0768"	"oPFC0768"	6310	26970	140	539	534	146	81	92	40	100	99	0	292	294	65	158	160	23	94	91	0	3.418	3.331	3.310	3.486	1.642	3.237	0.813	156	483	592	589	1.773	458	134	453	136	0
2	3	20	"PFBL B0032"	"oPFBLOB0032"	6480	26990	150	72	74	14	77	78	13	10	4	0	133	134	24	154	155	19	7	0	0	0.238	0.150	0.381	0.416	3.069	0.249	0.089	156	438	-26	-23	-2.070	-5	-21	-3	-20	-50
2	4	20	"PFBL B0033"	"oPFBLOB0033"	6670	26990	150	69	71	13	76	77	14	6	1	0	123	130	41	151	154	35	3	1	0	0.250	0.238	0.385	0.441	3.102	0.107	0.041	156	439	-35	-26	-2.000	-7	-28	-5	-21	-50
2	5	20	"PFB0684"	"oPFB0684"	6860	26990	150	61	62	11	75	75	12	2	0	0	123	124	22	151	150	19	2	0	0	0.500	0.481	0.500	0.515	2.248	0.260	0.119	156	464	-42	-40	-1.000	-14	-28	-13	-27	-50
2	6	20	"PFF72417"	"oPFF72417"	7050	26990	150	88	89	18	76	77	14	42	18	0	142	142	22	152	152	18	10	2	0	-1.200	-1.300	0.840	0.855	3.982	12.608	0.000	156	479	2	3	Error	12	-10	13	-10	-50
2	7	20	"PFG0010"	"oPFG0010"	7240	26990	150	64	66	12	78	80	15	1	0	0	134	136	23	154	155	17	8	2	0	0.700	0.667	0.619	0.609	2.712	0.310	0.079	156	551	-34	-30	-0.515	-14	-20	-12	-18	-50
2	8	20	"PFBL B0035"	"oPFBLOB0035"	7460	26980	130	137	133	25	78	79	12	93	87	0	323	315	58	154	155	17	98	95	0	0.349	0.342	0.353	0.348	1.679	0.323	0.668	120	430	228	216	-1.518	59	169	55	161	0
2	9	20	"PFBL B0038"	"oPFBLOB0038"	7620	26990	150	63	65	12	79	80	13	3	0	0	131	136	25	157	157	18	8	3	0	0.615	0.667	0.522	0.548	2.116	0.350	0.192	156	417	-42	-35	-0.700	-16	-26	-14	-21	-50
2	10	20	"PFG0012"	"oPFG0012"	7810	26990	150	67	69	13	79	79	12	7	0	0	144	150	24	161	162	19	12	3	0	0.706	0.909	0.605	0.572	3.010	0.275	0.078	156	432	-29	-21	-0.503	-12	-17	-10	-11	-50
2	11	20	"PFD66974"	"oPFD66974"	8000	26990	150	102	102	23	78	80	13	66	44	0	165	165	23	165	167	19	19	5	0	100000.000	100000.000	1.512	1.291	4.876	0.638	0.010	156	547	24	24	16.610	24	0	24	0	-50
2	12	20	"PFL0029"	"oPFL0029"	8220	26980	140	1392	1407	519	77	78	14	100	100	0	762	801	244	170	171	20	100	100	0	2.221	2.108	2.069	2.075	1.428	2.195	0.905	156	481	1907	1961	1.151	1315	592	1330	631	0
2	13	20	"PFD66975"	"oPFD66975"	8410	26980	140	932	955	365	75	76	13	100	100	0	2185	2255	845	170	172	20	100	100	0	0.425	0.422	0.415	0.421	1.438	0.411	0.913	156	364	2872	2965	-1.233	857	2015	880	2085	0
2	14	20	"PFM60473"	"oPFM60473"	8570	26990	150	112	433	568	74	76	13	73	55	0	200	323	246	167	170	20	62	46	0	1.152	2.301	1.496	1.163	3.028	2.431	0.872	156	328	71	515	0.204	38	33	359	156	-50
2	15	20	"PFM60503"	"oPFM60503"	8690	26970	140	1392	1409	498	74	76	13	100	100	0	719	752	236	161	164	21	100	100	0	2.362	2.259	2.273	2.296	1.390	2.308	0.906	156	319	1876	1926	1.240	1318	558	1335	591	0
2	16	20	"PFL0061"	"oPFL0061"	8880	26970	140	2815	2586	959	75	77	15	100	100	0	1112	1061	409	155	157	17	96	95	0	2.863	2.772	2.710	3.081	1.833	2.754	0.913	156	424	3697	3417	1.518	2740	957	2511	906	0
2	17	20	"PFG0034"	"oPFG0034"	9080	26980	140	5092	5231	2127	77	79	14	100	100	0	2276	2351	908	151	152	18	100	100	0	2.360	2.343	2.317	2.341	1.422	2.420	0.920	156	541	7140	7354	1.239	5015	2125	5154	2200	0
2	18	20	"PFF72455"	"oPFF72455"	9320	26990	150	85	88	24	77	79	14	32	11	0	135	137	20	149	150	18	7	2	0	-0.571	-0.917	0.583	0.742	4.522	16.738	0.001	156	488	-6	-1	Error	8	-14	11	-12	-50
2	19	20	"PFM60505"	"oPFM60505"	9450	26970	130	392	392	137	69	71	12	100	100	0	290	309	93	147	147	17	95	95	0	2.259	1.994	2.002	2.109	1.640	1.864	0.804	120	309	466	485	1.176	323	143	323	162	0
2	20	20	"PFL0063"	"oPFL0063"	9640	26980	140	717	776	320	66	67	11	100	100	0	444	465	171	147	148	16	96	95	0	2.192	2.233	2.153	2.390	1.620	2.204	0.881	156	424	948	1028	1.132	651	297	710	318	0
2	21	20	"PFJ12800"	"oPFJ12800"	9830	26980	130	447	463	130	62	62	9	100	100	0	406	411	109	156	164	36	97	95	0	1.540	1.573	1.571	1.687	1.555	1.556	0.848	120	425	635	656	0.623	385	250	401	255	0
2	22	20	"PFF72460"	"oPFF72460"	10020	26980	140	618	665	331	60	60	8	95	94	0	531	552	213	161	169	34	92	89	0	1.508	1.547	1.497	1.510	1.707	1.623	0.855	156	611	928	996	0.593	558	370	605	391	0
2	1	21	"PFK12904"	"oPFK12904"	6050	27170	140	2006	2091	784	68	74	29	100	100	0	1701	1688	675	147	149	20	98	98	0	1.247	1.313	1.301	1.413	1.829	1.295	0.903	156	594	3492	3564	0.319	1938	1554	2023	1541	0
2	2	21	"PFM60507"	"oPFM60507"	6230	27170	130	819	820	242	79	86	33	100	100	0	1012	958	274	154	157	23	100	99	0	0.862	0.922	0.918	0.931	1.498	0.927	0.830	120	493	1598	1545	-0.213	740	858	741	804	0
2	3	21	"PFK12905"	"oPFK12905"	6430	27170	120	85	85	14	77	77	13	38	8	0	396	390	101	152	153	20	99	98	0	0.033	0.034	0.063	0.063	2.141	0.028	0.057	120	446	252	246	-4.931	8	244	8	238	0
2	4	21	"PFF72461"	"oPFF72461"	6630	27170	130	4209	4057	1182	76	76	13	100	100	0	14440	13778	3929	151	158	58	100	100	0	0.289	0.292	0.291	0.290	1.261	0.280	0.935	120	420	18422	17608	-1.790	4133	14289	3981	13627	0
2	5	21	"PFN0268"	"oPFN0268"	6810	27170	140	1617	1612	599	75	76	12	100	100	0	1021	1052	392	152	158	58	98	97	0	1.774	1.708	1.689	1.833	1.648	1.705	0.901	156	412	2411	2437	0.827	1542	869	1537	900	0
2	6	21	"PFL0071"	"oPFL0071"	7000	27170	130	540	526	122	74	76	12	100	100	0	352	350	75	150	151	17	99	99	0	2.307	2.260	2.290	2.388	1.407	2.228	0.865	120	411	668	652	1.206	466	202	452	200	0
2	7	21	"PFG0037"	"oPFG0037"	7200	27170	140	129	130	27	75	76	13	91	83	0	227	230	54	150	151	16	90	82	0	0.701	0.688	0.681	0.710	2.292	0.511	0.485	156	444	131	135	-0.512	54	77	55	80	0
2	8	21	"PFJ12801"	"oPFJ12801"	7390	27170	140	116	120	29	75	76	13	88	73	0	619	631	212	150	150	16	98	98	0	0.087	0.094	0.091	0.089	1.780	0.088	0.617	156	471	510	526	-3.516	41	469	45	481	0
2	9	21	"PFBL B0124"	"oPFBLOB0124"	7580	27170	140	764	790	298	75	76	12	100	100	0	560	563	191	153	153	17	99	98	0	1.693	1.744	1.686	1.810	1.492	1.741	0.888	156	423	1096	1125	0.759	689	407	715	410	0
2	10	21	"PFI17675"	"oPFI17675"	7780	27170	140	4065	4058	1468	74	75	11	100	100	0	8982	9068	3108	157	158	19	100	100	0	0.452	0.447	0.447	0.442	1.334	0.441	0.928	156	395	12816	12895	-1.145	3991	8825	3984	8911	0
2	11	21	"PFI17677"	"oPFI17677"	7970	27170	140	1209	1197	412	76	77	12	100	100	0	1127	1112	355	161	163	19	100	100	0	1.173	1.179	1.171	1.200	1.486	1.187	0.912	156	445	2099	2072	0.230	1133	966	1121	951	0
2	12	21	"PFBL B0128"	"oPFBLOB0128"	8190	27180	150	95	99	23	76	78	13	59	37	0	143	143	25	161	164	20	7	3	0	-1.056	-1.278	1.174	1.175	5.080	2.668	0.006	156	491	1	5	Error	19	-18	23	-18	-50
2	13	21	"PFG0038"	"oPFG0038"	8350	27170	140	450	450	142	76	78	13	100	100	0	445	448	127	162	163	19	98	98	0	1.322	1.308	1.309	1.313	1.466	1.282	0.871	156	379	657	660	0.402	374	283	374	286	0
2	14	21	"PFF72465"	"oPFF72465"	8540	27170	140	2509	2510	792	75	76	13	100	100	0	2564	2610	760	162	164	19	100	100	0	1.013	0.995	0.989	0.992	1.376	1.004	0.913	156	354	4836	4883	0.019	2434	2402	2435	2448	0
2	15	21	"PFI17678"	"oPFI17678"	8730	27170	140	162	164	43	72	73	12	98	97	0	287	288	64	157	159	19	97	92	0	0.692	0.702	0.692	0.706	1.586	0.655	0.745	156	409	220	223	-0.531	90	130	92	131	0
2	16	21	"PFD66997"	"oPFD66997"	8920	27160	150	99	100	16	73	74	13	84	49	0	159	159	26	152	152	18	31	11	0	3.714	3.857	1.258	1.403	3.159	0.483	0.053	156	541	33	34	1.893	26	7	27	7	-50
2	17	21	"PFM60539"	"oPFM60539"	9140	27180	150	69	71	14	76	77	14	10	0	0	113	117	26	148	148	18	1	0	0	0.200	0.161	0.312	0.356	2.927	0.200	0.102	156	518	-42	-36	-2.322	-7	-35	-5	-31	-50
2	18	21	"PFBL B0176"	"oPFBLOB0176"	9310	27170	140	2072	2097	784	75	76	13	100	100	0	1872	1791	634	147	147	17	100	100	0	1.158	1.230	1.227	1.243	1.577	1.243	0.906	156	398	3722	3666	0.211	1997	1725	2022	1644	0
2	19	21	"PFI17723"	"oPFI17723"	9480	27170	140	1846	1882	624	70	71	12	100	100	0	2230	2245	719	146	147	17	100	100	0	0.852	0.863	0.876	0.860	1.305	0.863	0.917	156	424	3860	3911	-0.231	1776	2084	1812	2099	0
2	20	21	"PFG0055"	"oPFG0055"	9680	27170	140	3309	3551	1577	66	68	11	100	100	0	3070	3303	1605	148	149	17	100	99	0	1.110	1.105	1.078	1.152	1.427	1.072	0.917	156	462	6165	6640	0.150	3243	2922	3485	3155	0
2	21	21	"PFF72499"	"oPFF72499"	9860	27170	140	276	283	73	64	65	10	100	100	0	362	366	85	157	169	40	96	94	0	1.034	1.048	1.037	1.083	1.415	1.061	0.736	156	449	417	428	0.048	212	205	219	209	0
2	22	21	"PFF72501"	"oPFF72501"	10050	27170	140	1017	1066	394	63	63	9	100	100	0	528	549	185	158	166	34	96	96	0	2.578	2.565	2.481	2.729	1.544	2.669	0.877	156	655	1324	1394	1.366	954	370	1003	391	0
2	1	22	"PFI17727"	"oPFI17727"	6070	27360	140	769	740	204	61	62	11	100	100	0	354	350	85	140	142	16	98	96	0	3.308	3.233	3.239	3.466	1.566	3.239	0.868	156	725	922	889	1.726	708	214	679	210	0
2	2	22	"PFF72502"	"oPFF72502"	6260	27360	140	624	623	191	67	68	13	100	100	0	382	382	110	145	145	18	97	96	0	2.350	2.346	2.353	2.575	1.663	2.302	0.860	156	665	794	793	1.233	557	237	556	237	0
2	3	22	"PFA32037"	"oPFA32037"	6450	27360	140	676	681	203	68	69	13	100	100	0	413	406	109	145	146	19	98	95	0	2.269	2.349	2.313	2.516	1.592	2.333	0.875	156	681	876	874	1.182	608	268	613	261	0
2	4	22	"PFM60541"	"oPFM60541"	6640	27360	140	1302	1292	446	69	71	13	100	100	0	696	704	212	147	152	48	99	98	0	2.246	2.196	2.171	2.199	1.407	2.238	0.913	156	656	1782	1780	1.167	1233	549	1223	557	0
2	5	22	"PFL0145"	"oPFL0145"	6830	27360	140	1036	1060	383	74	75	13	100	100	0	744	752	273	149	153	48	98	96	0	1.617	1.635	1.583	1.735	1.501	1.605	0.918	156	640	1557	1589	0.693	962	595	986	603	0
2	6	22	"PFL0147"	"oPFL0147"	7020	27360	140	1423	1445	436	73	75	14	100	100	0	904	899	248	147	148	18	100	99	0	1.783	1.824	1.820	1.861	1.420	1.850	0.916	156	677	2107	2124	0.835	1350	757	1372	752	0
2	7	22	"PFF72508"	"oPFF72508"	7220	27360	140	254	245	65	70	72	13	99	98	0	458	444	124	145	146	18	96	95	0	0.588	0.585	0.586	0.606	1.704	0.540	0.841	156	690	497	474	-0.766	184	313	175	299	0
2	8	22	"PFF72510"	"oPFF72510"	7430	27370	150	82	86	19	70	71	13	48	25	0	142	143	22	146	147	17	17	4	0	-3.000	-5.333	1.169	1.061	4.439	0.355	0.004	156	748	8	13	Error	12	-4	16	-3	-50
2	9	22	"PFM60545"	"oPFM60545"	7620	27370	150	83	85	17	69	70	12	53	29	0	128	128	22	147	148	16	7	1	0	-0.737	-0.842	0.559	0.513	3.964	6.863	0.010	156	691	-5	-3	Error	14	-19	16	-19	-50
2	10	22	"PFM60547"	"oPFM60547"	7790	27360	140	983	1021	389	68	69	11	100	100	0	655	669	223	146	147	16	99	98	0	1.798	1.822	1.788	1.837	1.388	1.856	0.915	156	602	1424	1476	0.846	915	509	953	523	0
2	11	22	"PFL0150"	"oPFL0150"	7980	27360	140	1085	1131	409	70	71	12	100	100	0	912	933	318	147	148	18	99	99	0	1.327	1.350	1.342	1.355	1.363	1.354	0.912	156	643	1780	1847	0.408	1015	765	1061	786	0
2	12	22	"PFL0152"	"oPFL0152"	8170	27360	140	243	237	63	72	74	13	99	98	0	257	255	61	148	148	17	93	88	0	1.569	1.542	1.609	1.645	1.867	1.424	0.728	156	651	280	272	0.650	171	109	165	107	0
2	13	22	"PFL0154"	"oPFL0154"	8380	27370	150	84	85	14	71	74	36	5	0	0	129	131	22	149	153	45	0	0	0	-0.650	-0.778	0.549	0.527	4.810	30.496	0.001	156	692	-7	-4	Error	13	-20	14	-18	-50
2	14	22	"PFL0156"	"oPFL0156"	8550	27360	140	717	728	272	71	74	38	100	99	0	2214	2194	860	155	160	47	99	98	0	0.314	0.322	0.323	0.332	1.661	0.307	0.906	156	594	2705	2696	-1.672	646	2059	657	2039	0
2	15	22	"PFBL B0186"	"oPFBLOB0186"	8740	27360	140	789	786	278	70	71	12	100	100	0	611	628	200	152	153	18	98	98	0	1.566	1.504	1.495	1.569	1.570	1.501	0.893	156	634	1178	1192	0.647	719	459	716	476	0
2	16	22	"PFH0037"	"oPFH0037"	8930	27370	140	628	692	335	69	71	12	100	100	0	1740	1880	815	146	148	18	100	100	0	0.351	0.359	0.356	0.339	1.519	0.367	0.882	156	711	2153	2357	-1.512	559	1594	623	1734	0
2	17	22	"PFF72513"	"oPFF72513"	9130	27360	150	398	390	126	68	70	13	100	99	0	421	412	122	144	145	17	98	96	0	1.191	1.201	1.223	1.250	1.595	1.158	0.854	156	715	607	590	0.253	330	277	322	268	0
2	18	22	"PFM60550"	"oPFM60550"	9330	27370	150	94	93	18	67	68	12	73	51	0	150	150	26	142	143	16	37	14	0	3.375	3.250	1.380	1.283	3.498	0.511	0.043	156	694	35	34	1.755	27	8	26	8	-50
2	19	22	"EMPTY"	"EMPTY"	9520	27370	150	65	65	9	67	67	11	7	0	0	144	143	16	142	143	16	16	3	0	-1.000	-2.000	0.667	0.629	3.876	0.035	0.001	156	710	0	-1	Error	-2	2	-2	1	-50
2	20	22	"EMPTY"	"EMPTY"	9710	27370	150	63	64	10	66	67	10	10	1	0	139	139	13	142	143	16	7	0	0	1.000	0.667	0.667	0.681	2.993	0.027	0.001	156	709	-6	-5	0.000	-3	-3	-2	-3	-50
2	21	22	"EMPTY"	"EMPTY"	9900	27370	150	62	63	10	66	67	11	6	3	0	139	140	15	143	145	17	10	0	0	1.000	1.000	0.481	0.575	3.825	21.281	0.003	156	707	-8	-6	0.000	-4	-4	-3	-3	-50
2	22	22	"EMPTY"	"EMPTY"	10090	27370	150	64	65	10	66	67	10	10	1	0	146	147	14	147	148	17	12	1	0	2.000	100000.000	0.714	0.817	3.070	13.757	0.004	156	951	-3	-1	1.000	-2	-1	-1	0	-50
3	1	1	"PFE0652"	"E9164_1"	10350	23270	130	659	653	199	82	84	17	100	100	0	641	646	175	151	152	19	100	100	0	1.178	1.154	1.121	1.162	1.397	1.148	0.891	120	634	1067	1066	0.236	577	490	571	495	0
3	2	1	"PFE0127"	"E15452_2"	10540	23270	130	7688	8035	2737	79	82	20	100	100	0	3657	3711	1272	145	147	18	100	100	0	2.167	2.231	2.126	2.299	1.588	2.290	0.888	120	598	11121	11522	1.115	7609	3512	7956	3566	0
3	3	1	"PFE0630"	"E8314_1"	10720	23270	130	4899	5049	2037	79	82	18	100	100	0	2247	2152	816	143	144	17	100	100	0	2.291	2.474	2.324	2.523	1.628	2.554	0.880	120	627	6924	6979	1.196	4820	2104	4970	2009	0
3	4	1	"PFE0335"	"E23986_4"	10920	23280	130	8041	7962	2623	85	87	19	100	100	0	9410	9287	2592	149	150	19	100	100	0	0.859	0.862	0.852	0.843	1.308	0.881	0.895	120	593	17217	17015	-0.219	7956	9261	7877	9138	0
3	5	1	"PFE0497"	"E3038_1"	11100	23270	130	3008	3184	1061	87	90	20	100	100	0	2541	2602	929	152	154	22	100	100	0	1.223	1.264	1.195	1.304	1.479	1.243	0.891	120	602	5310	5547	0.290	2921	2389	3097	2450	0
3	6	1	"PFE0489"	"E29931_1"	11290	23280	130	3408	3626	1336	87	89	20	100	100	0	1535	1590	522	149	151	21	100	100	0	2.396	2.456	2.356	2.437	1.287	2.622	0.874	120	610	4707	4980	1.261	3321	1386	3539	1441	0
3	7	1	"PFE0152"	"E16122_8"	11490	23280	130	474	483	170	85	87	18	100	100	0	1970	1993	859	150	151	21	100	100	0	0.214	0.216	0.219	0.221	1.312	0.198	0.873	120	641	2209	2241	-2.226	389	1820	398	1843	0
3	8	1	"PFE0560"	"E5006_15"	11690	23280	130	1101	1073	333	83	84	14	100	100	0	837	825	243	149	150	20	100	100	0	1.480	1.464	1.396	1.488	1.440	1.519	0.847	120	629	1706	1666	0.565	1018	688	990	676	0
3	9	1	"PFE0506"	"E3215_1"	11870	23280	130	5680	5850	2258	85	89	19	100	100	0	6096	6786	2593	153	155	21	100	100	0	0.941	0.869	0.799	0.863	1.502	0.846	0.862	120	601	11538	12398	-0.087	5595	5943	5765	6633	0
3	10	1	"PFF0276"	"F18248_2"	12060	23280	120	758	776	245	92	96	22	100	100	0	861	867	246	158	159	23	100	100	0	0.947	0.965	0.922	0.962	1.285	0.955	0.882	120	534	1369	1393	-0.078	666	703	684	709	0
3	11	1	"PFF1508"	"F59453_1"	12250	23280	120	1408	1496	531	91	93	19	100	100	0	1436	1517	501	155	157	21	100	100	0	1.028	1.032	1.007	1.025	1.318	1.047	0.881	120	555	2598	2767	0.040	1317	1281	1405	1362	0
3	12	1	"PFF1029"	"F4425_1"	12450	23280	130	3276	3304	1262	91	93	18	100	100	0	3337	3509	1245	153	155	20	100	100	0	1.000	0.957	0.916	0.948	1.322	0.988	0.870	120	621	6369	6569	0.000	3185	3184	3213	3356	0
3	13	1	"PFF0774"	"F35531_1"	12640	23280	130	4265	4144	1528	94	97	22	100	100	0	2884	2831	995	154	156	22	100	100	0	1.528	1.513	1.455	1.535	1.601	1.568	0.859	120	592	6901	6727	0.611	4171	2730	4050	2677	0
3	14	1	"PFF0382"	"F21003_1"	12820	23270	110	337	324	76	103	109	36	100	95	0	323	314	71	160	167	39	93	86	0	1.436	1.435	1.444	1.402	1.525	1.291	0.742	80	491	397	375	0.522	234	163	221	154	0
3	15	1	"PFF0437"	"F22770_1"	13020	23280	130	6634	6909	2830	93	99	34	100	100	0	5351	5346	2001	151	159	35	100	100	0	1.258	1.312	1.241	1.296	1.400	1.385	0.861	120	655	11741	12011	0.331	6541	5200	6816	5195	0
3	16	1	"PFF0027"	"F10724_1"	13220	23280	120	255	252	54	83	86	18	100	100	0	255	259	46	144	145	19	100	99	0	1.550	1.470	1.554	1.515	1.566	1.470	0.701	120	546	283	284	0.632	172	111	169	115	0
3	17	1	"PFF0760"	"F35197_2"	13400	23280	130	6411	6388	2167	86	90	23	100	100	0	4482	4560	1361	144	150	74	100	100	0	1.458	1.427	1.389	1.401	1.392	1.492	0.884	120	606	10663	10718	0.544	6325	4338	6302	4416	0
3	18	1	"PFF0169"	"F15775_1"	13600	23270	130	878	895	303	90	94	25	100	100	0	449	452	131	148	155	73	96	90	0	2.618	2.648	2.596	2.768	1.621	2.691	0.824	120	626	1089	1109	1.388	788	301	805	304	0
3	19	1	"PFF1930"	"F960_5"	13790	23270	130	4793	4958	1927	89	94	25	100	100	0	3308	3294	1385	149	154	30	99	99	0	1.489	1.548	1.396	1.620	1.757	1.513	0.859	120	591	7863	8014	0.574	4704	3159	4869	3145	0
3	20	1	"PFF0151"	"F15196_1"	13970	23270	130	8520	8627	2771	95	100	27	100	100	0	3864	3724	1457	149	155	30	99	98	0	2.268	2.387	2.162	2.578	1.855	2.364	0.870	120	669	12140	12107	1.181	8425	3715	8532	3575	0
3	21	1	"PFF1609"	"F63380_2"	14220	23290	150	126	124	26	89	95	25	61	23	0	160	161	23	143	147	22	41	10	0	2.176	1.944	1.389	1.544	3.316	1.646	0.116	156	783	54	53	1.122	37	17	35	18	-50
3	22	1	"PFF1869"	"F7374_2"	14360	23270	130	204	203	44	81	84	16	100	97	0	258	256	54	141	142	19	95	91	0	1.051	1.061	1.048	1.130	1.890	0.956	0.696	120	627	240	237	0.072	123	117	122	115	0
3	1	2	"PFF1444"	"F5729_1"	10400	23470	150	101	102	19	84	86	16	50	21	0	151	151	20	150	153	22	14	1	0	17.000	18.000	1.375	1.331	4.172	1.194	0.038	156	747	18	19	4.087	17	1	18	1	-50
3	2	2	"PFF0230"	"F17039_3"	10560	23460	110	206	206	39	82	83	16	100	100	0	272	276	41	143	146	20	100	100	0	0.961	0.932	0.932	0.931	1.485	0.952	0.711	80	424	253	257	-0.057	124	129	124	133	0
3	3	2	"PFM0480"	"M38913_8"	10770	23460	130	3388	3386	1183	82	84	16	100	100	0	2208	2253	668	143	145	19	100	100	0	1.601	1.566	1.572	1.528	1.398	1.614	0.902	120	546	5371	5414	0.679	3306	2065	3304	2110	0
3	4	2	"PFM0579"	"M446_3"	10940	23460	130	2274	2403	957	83	85	18	100	100	0	2045	2099	869	145	147	19	100	100	0	1.153	1.187	1.100	1.233	1.638	1.153	0.879	120	515	4091	4274	0.206	2191	1900	2320	1954	0
3	5	2	"PFM0717"	"M5299_3"	11150	23460	130	321	325	114	90	92	19	97	96	0	354	345	80	152	154	23	100	97	0	1.144	1.218	1.178	1.137	1.635	1.240	0.804	120	538	433	428	0.194	231	202	235	193	0
3	6	2	"PFM0868"	"M724_5"	11340	23460	130	886	950	354	94	95	17	100	100	0	719	739	254	154	156	21	100	100	0	1.402	1.463	1.385	1.492	1.575	1.449	0.855	120	496	1357	1441	0.487	792	565	856	585	0
3	7	2	"PFM0875"	"M783_4"	11520	23470	120	2193	2178	732	84	86	16	100	100	0	1529	1589	419	145	147	20	100	100	0	1.524	1.450	1.445	1.384	1.488	1.550	0.865	120	460	3493	3538	0.608	2109	1384	2094	1444	0
3	8	2	"PFM0093"	"M16622_6"	11710	23470	120	728	716	246	79	80	14	100	100	0	1575	1580	433	144	147	19	100	100	0	0.454	0.444	0.441	0.418	1.447	0.446	0.880	120	511	2080	2073	-1.141	649	1431	637	1436	0
3	9	2	"PFM0612"	"M45542_7"	11920	23460	130	3841	3994	1489	87	91	22	100	100	0	2795	2845	952	155	156	24	100	100	0	1.422	1.452	1.417	1.440	1.549	1.477	0.882	120	474	6394	6597	0.508	3754	2640	3907	2690	0
3	10	2	"PFM0634"	"M46791_1"	12100	23460	130	6296	6417	2307	98	100	21	100	100	0	3910	3938	1246	162	163	22	100	100	0	1.654	1.673	1.638	1.641	1.316	1.712	0.907	120	468	9946	10095	0.726	6198	3748	6319	3776	0
3	11	2	"PFM0704"	"M52103_1"	12290	23460	130	236	239	53	99	100	19	99	97	0	532	542	128	159	161	22	100	100	0	0.367	0.366	0.349	0.355	1.485	0.337	0.748	120	525	510	523	-1.445	137	373	140	383	0
3	12	2	"PFM0190"	"M22662_1"	12500	23470	150	108	111	24	97	98	18	37	19	0	171	168	28	153	154	20	45	17	0	0.611	0.933	0.780	0.701	3.363	0.673	0.111	156	545	29	29	-0.710	11	18	14	15	-50
3	13	2	"PFM0225"	"M24933_4"	12670	23460	130	3968	4299	1527	98	102	20	100	100	0	3583	3626	1219	155	158	24	100	100	0	1.129	1.210	1.171	1.228	1.546	1.213	0.885	120	463	7298	7672	0.175	3870	3428	4201	3471	0
3	14	2	"PFM0412"	"M36754_1"	12860	23460	130	8911	9388	3398	105	110	32	100	100	0	4354	4257	1709	159	164	35	100	100	0	2.099	2.265	2.127	2.515	1.997	2.261	0.877	120	548	13001	13381	1.070	8806	4195	9283	4098	0
3	15	2	"PFM0630"	"M46462_5"	13050	23460	130	5285	5674	2135	99	102	22	100	100	0	3120	3041	1114	152	155	21	100	100	0	1.747	1.930	1.839	1.992	1.651	1.938	0.893	120	513	8154	8464	0.805	5186	2968	5575	2889	0
3	16	2	"PFM0465"	"M38247_1"	13240	23460	130	2120	2185	714	93	97	21	100	100	0	2025	2010	578	151	153	23	100	100	0	1.082	1.125	1.118	1.111	1.501	1.130	0.907	120	520	3901	3951	0.113	2027	1874	2092	1859	0
3	17	2	"PFM0026"	"M11919_1"	13440	23460	130	19969	20981	6955	103	107	29	100	100	0	15079	14782	5092	157	165	80	100	100	0	1.331	1.428	1.356	1.483	1.635	1.421	0.890	120	537	34788	35503	0.413	19866	14922	20878	14625	0
3	18	2	"PFM0819"	"M5894_4"	13630	23460	130	800	827	242	104	108	29	100	100	0	1029	1007	280	158	166	80	98	98	0	0.799	0.852	0.846	0.867	1.502	0.849	0.888	120	513	1567	1572	-0.324	696	871	723	849	0
3	19	2	"PFM0473"	"M38757_6"	13810	23460	130	588	595	155	103	106	22	100	100	0	525	525	140	160	165	30	99	97	0	1.329	1.348	1.319	1.433	1.687	1.313	0.836	120	522	850	857	0.410	485	365	492	365	0
3	20	2	"PFM0062"	"M14235_3"	14010	23460	130	7269	7374	2691	104	106	22	100	100	0	5599	5707	1916	159	163	30	100	100	0	1.317	1.310	1.279	1.295	1.530	1.306	0.898	120	569	12605	12818	0.397	7165	5440	7270	5548	0
3	21	2	"PFM0821"	"M59170_2"	14200	23470	130	5913	6161	2443	97	100	21	100	100	0	4659	4766	1535	153	155	24	100	100	0	1.291	1.315	1.298	1.265	1.420	1.429	0.878	120	486	10322	10677	0.368	5816	4506	6064	4613	0
3	22	2	"PFN0022"	"N127_5"	14390	23460	130	176	173	34	88	89	16	95	90	0	532	524	115	145	147	20	100	100	0	0.227	0.224	0.223	0.219	1.688	0.196	0.667	120	622	475	464	-2.137	88	387	85	379	0
3	1	3	"PFN0013"	"N127_32"	10400	23650	130	538	542	145	79	81	15	100	100	0	591	596	151	148	151	19	100	99	0	1.036	1.033	1.021	1.048	1.419	1.011	0.902	120	607	902	911	0.051	459	443	463	448	0
3	2	3	"PFN0021"	"N127_48"	10590	23650	120	1913	1929	613	82	85	16	100	100	0	1053	1120	320	146	149	19	100	100	0	2.019	1.896	1.873	1.903	1.410	1.932	0.903	120	514	2738	2821	1.013	1831	907	1847	974	0
3	3	3	"PFN0027"	"N128_1"	10780	23650	130	271	276	67	81	83	16	100	100	0	215	219	35	145	147	19	93	89	0	2.714	2.635	2.612	2.788	1.693	2.871	0.573	120	559	260	269	1.441	190	70	195	74	0
3	4	3	"PFN0057"	"N128_56"	10990	23650	120	1932	1902	614	77	79	14	100	100	0	1112	1120	293	141	143	19	100	100	0	1.910	1.864	1.877	1.831	1.334	1.950	0.905	120	503	2826	2804	0.934	1855	971	1825	979	0
3	5	3	"PFB0078"	"B297"	11160	23650	120	526	520	141	79	81	15	100	100	0	551	559	133	144	145	20	100	100	0	1.098	1.063	1.074	1.065	1.411	1.051	0.877	120	421	854	856	0.135	447	407	441	415	0
3	6	3	"PFB0080"	"B3"	11350	23650	130	211	208	39	82	86	24	99	96	0	428	412	74	147	149	22	100	100	0	0.459	0.475	0.481	0.466	1.501	0.441	0.796	120	483	410	391	-1.123	129	281	126	265	0
3	7	3	"PFB0083"	"B306"	11530	23650	130	191	192	34	77	79	15	100	99	0	237	235	34	141	143	19	99	93	0	1.188	1.223	1.182	1.273	1.546	1.140	0.747	120	556	210	209	0.248	114	96	115	94	0
3	8	3	"PFB0085"	"B310"	11750	23650	130	885	879	269	74	76	15	100	100	0	1321	1361	468	141	143	20	100	100	0	0.687	0.660	0.645	0.683	1.362	0.640	0.899	120	539	1991	2025	-0.541	811	1180	805	1220	0
3	9	3	"PFB0090"	"B32"	11930	23640	150	107	110	19	83	85	19	60	28	0	154	156	28	147	150	23	25	8	0	3.429	3.000	1.256	1.311	3.173	0.598	0.127	156	560	31	36	1.778	24	7	27	9	-50
3	10	3	"PFB0092"	"B322"	12120	23650	120	720	732	234	91	92	16	100	100	0	545	565	146	153	156	22	100	100	0	1.605	1.556	1.556	1.537	1.337	1.611	0.881	120	480	1021	1053	0.682	629	392	641	412	0
3	11	3	"PFB0109"	"B366"	12310	23650	120	1590	1550	467	91	93	17	100	100	0	886	876	232	152	156	35	100	100	0	2.042	2.015	2.024	2.010	1.317	2.077	0.895	120	497	2233	2183	1.030	1499	734	1459	724	0
3	12	3	"PFB0111"	"B370"	12500	23650	120	985	976	389	87	89	17	100	100	0	613	609	205	146	151	36	99	98	0	1.923	1.920	1.855	1.951	1.452	1.985	0.872	120	461	1365	1352	0.943	898	467	889	463	0
3	13	3	"PFB0114"	"B374"	12690	23650	120	1500	1523	497	90	91	16	100	100	0	728	698	203	148	150	20	100	100	0	2.431	2.605	2.606	2.670	1.485	2.696	0.890	120	494	1990	1983	1.282	1410	580	1433	550	0
3	14	3	"PFB0120"	"B388"	12880	23650	120	494	507	147	93	96	18	100	100	0	339	345	59	149	152	23	100	100	0	2.111	2.112	2.023	2.081	1.424	2.271	0.799	120	498	591	610	1.078	401	190	414	196	0
3	15	3	"PFB0122"	"B391"	13070	23650	130	719	738	236	90	91	18	100	100	0	955	940	289	147	149	22	100	99	0	0.778	0.817	0.809	0.836	1.511	0.790	0.888	120	539	1437	1441	-0.361	629	808	648	793	0
3	16	3	"PFB0125"	"B397"	13260	23650	120	1150	1178	368	87	89	18	100	100	0	565	560	140	147	150	23	100	99	0	2.543	2.642	2.625	2.677	1.437	2.693	0.891	120	500	1481	1504	1.347	1063	418	1091	413	0
3	17	3	"PFB0143"	"B440"	13460	23660	150	122	121	19	93	98	24	60	15	0	176	175	22	152	156	26	42	7	0	1.208	1.217	1.167	1.121	3.101	0.743	0.164	156	604	53	51	0.273	29	24	28	23	-50
3	18	3	"PFB0145"	"B444"	13650	23650	130	108	110	20	90	93	20	45	21	0	754	789	241	148	149	21	100	100	0	0.030	0.031	0.040	0.041	1.853	0.023	0.126	120	491	624	661	-5.073	18	606	20	641	0
3	19	3	"PFB0147"	"B449"	13830	23650	130	110	111	19	84	88	21	58	22	0	938	984	323	141	144	25	100	100	0	0.033	0.032	0.035	0.033	1.740	0.025	0.180	120	555	823	870	-4.938	26	797	27	843	0
3	20	3	"PFB0149"	"B453"	14040	23650	130	976	994	317	87	90	21	100	100	0	1745	1834	569	144	146	24	100	100	0	0.555	0.537	0.524	0.532	1.258	0.527	0.910	120	512	2490	2597	-0.849	889	1601	907	1690	0
3	21	3	"PFB0151"	"B456"	14200	23660	130	160	159	33	88	90	16	96	85	0	1625	1607	439	147	147	20	100	100	0	0.049	0.049	0.046	0.045	1.603	0.045	0.679	120	488	1550	1531	-4.360	72	1478	71	1460	0
3	22	3	"PFB0153"	"B458"	14400	23650	120	638	638	166	86	87	14	100	100	0	434	452	100	144	145	19	100	100	0	1.903	1.792	1.788	1.808	1.360	1.836	0.843	120	595	842	860	0.929	552	290	552	308	0
3	1	4	"PFB0170"	"B491"	10430	23840	130	1262	1252	383	78	81	15	100	100	0	2203	2206	671	146	148	18	100	100	0	0.576	0.570	0.565	0.575	1.440	0.549	0.908	120	619	3241	3234	-0.797	1184	2057	1174	2060	0
3	2	4	"PFB0172"	"B496"	10610	23840	130	185	188	34	80	82	16	100	100	0	306	308	54	144	146	17	100	99	0	0.648	0.659	0.616	0.664	1.513	0.626	0.749	120	523	267	272	-0.626	105	162	108	164	0
3	3	4	"PFB0174"	"B498"	10800	23840	130	174	176	40	77	79	16	100	97	0	413	423	100	140	143	19	100	100	0	0.355	0.350	0.347	0.341	1.571	0.322	0.703	120	620	370	382	-1.493	97	273	99	283	0
3	4	4	"PFB0177"	"B50"	11030	23850	150	82	84	16	73	76	14	38	14	0	132	136	20	137	139	18	18	3	0	-1.800	-11.000	0.800	0.851	2.628	0.479	0.049	156	587	4	10	Error	9	-5	11	-1	-50
3	5	4	"PFB0179"	"B504"	11180	23840	130	678	666	171	71	73	12	100	100	0	545	536	133	136	138	17	99	99	0	1.484	1.487	1.490	1.548	1.604	1.471	0.840	120	367	1016	995	0.570	607	409	595	400	0
3	6	4	"PFB0181"	"B506"	11310	23830	150	113	148	105	74	84	33	51	42	0	159	176	85	140	144	23	45	26	0	2.053	2.056	1.736	1.718	2.612	2.407	0.437	156	598	58	110	1.037	39	19	74	36	-50
3	7	4	"PFD0024"	"D12635_25"	11550	23840	130	431	432	110	74	83	33	100	100	0	1244	1244	330	139	143	23	100	100	0	0.323	0.324	0.316	0.324	1.328	0.302	0.864	120	619	1462	1463	-1.630	357	1105	358	1105	0
3	8	4	"PFD0027"	"D12635_33"	11750	23840	130	284	281	64	72	73	13	100	100	0	355	350	74	138	142	21	99	99	0	0.977	0.986	0.944	1.005	1.577	0.955	0.767	120	549	429	421	-0.034	212	217	209	212	0
3	9	4	"PFD0029"	"D12635_37"	11940	23840	130	185	182	41	76	77	15	100	95	0	1182	1195	367	143	145	23	100	100	0	0.105	0.101	0.099	0.099	1.396	0.093	0.781	120	506	1148	1158	-3.253	109	1039	106	1052	0
3	10	4	"PFD0031"	"D12635_39"	12120	23840	130	1499	1451	385	86	86	15	100	100	0	1974	1879	559	147	149	20	100	100	0	0.773	0.788	0.765	0.827	1.603	0.754	0.888	120	520	3240	3097	-0.371	1413	1827	1365	1732	0
3	11	4	"PFD0034"	"D12635_48"	12310	23840	120	1483	1460	418	87	89	16	100	100	0	1193	1179	333	150	154	35	100	99	0	1.338	1.334	1.292	1.365	1.509	1.323	0.898	120	498	2439	2402	0.421	1396	1043	1373	1029	0
3	12	4	"PFD0036"	"D12635_51"	12510	23840	120	3518	3490	1025	86	87	17	100	100	0	5197	5149	1554	148	151	35	100	100	0	0.680	0.681	0.659	0.705	1.645	0.659	0.887	120	490	8481	8405	-0.557	3432	5049	3404	5001	0
3	13	4	"PFD0064"	"D16785_11"	12700	23840	120	346	335	75	87	89	16	100	100	0	344	345	52	150	152	20	100	100	0	1.335	1.272	1.285	1.251	1.474	1.286	0.784	120	434	453	443	0.417	259	194	248	195	0
3	14	4	"PFD0066"	"D16785_17"	12890	23840	120	278	274	67	89	91	16	99	98	0	408	408	88	149	151	20	99	99	0	0.730	0.714	0.702	0.684	1.513	0.684	0.833	120	473	448	444	-0.455	189	259	185	259	0
3	15	4	"PFD0069"	"D16785_21"	13080	23840	120	926	914	271	88	88	16	100	100	0	697	663	151	148	150	19	100	99	0	1.526	1.604	1.596	1.602	1.558	1.658	0.877	120	498	1387	1341	0.610	838	549	826	515	0
3	16	4	"PFD0073"	"D16785_3"	13280	23840	120	980	990	305	85	86	14	100	100	0	5952	5973	1946	150	151	20	100	100	0	0.154	0.155	0.150	0.157	1.384	0.147	0.888	120	520	6697	6728	-2.697	895	5802	905	5823	0
3	17	4	"PFD0075"	"D16785_33"	13480	23840	120	124	125	22	84	86	14	89	70	0	182	181	31	149	150	19	63	38	0	1.212	1.281	1.236	1.285	2.629	0.607	0.162	120	445	73	73	0.278	40	33	41	32	0
3	18	4	"PFD0077"	"D16785_36"	13660	23840	130	2518	2440	749	80	82	20	100	100	0	1652	1626	501	139	140	20	100	100	0	1.611	1.587	1.551	1.620	1.320	1.601	0.901	120	517	3951	3847	0.688	2438	1513	2360	1487	0
3	19	4	"PFD0096"	"D17715_112"	13840	23840	120	1158	1124	324	71	73	13	100	100	0	942	957	216	128	130	18	100	100	0	1.335	1.270	1.256	1.251	1.355	1.294	0.885	120	468	1901	1882	0.417	1087	814	1053	829	0
3	20	4	"PFD0098"	"D17715_12"	14030	23840	120	882	840	251	78	78	15	100	100	0	699	699	203	133	134	18	100	100	0	1.420	1.346	1.342	1.360	1.416	1.327	0.885	120	492	1370	1328	0.506	804	566	762	566	0
3	21	4	"PFD0102"	"D17715_13"	14220	23840	120	1404	1423	482	82	83	15	100	100	0	1068	1092	314	137	139	18	100	100	0	1.420	1.404	1.372	1.385	1.279	1.450	0.902	120	486	2253	2296	0.506	1322	931	1341	955	0
3	22	4	"PFD0104"	"D17715_134"	14410	23840	120	278	271	59	81	82	15	100	100	0	344	337	65	140	140	19	100	100	0	0.966	0.964	0.977	0.971	1.447	0.928	0.790	120	578	401	387	-0.050	197	204	190	197	0
3	1	5	"PFD0106"	"D17715_138"	10430	24030	120	293	294	70	82	83	14	100	100	0	350	344	71	150	151	18	99	97	0	1.055	1.093	1.081	1.140	1.655	1.049	0.775	120	527	411	406	0.077	211	200	212	194	0
3	2	5	"PFD0108"	"D17715_140"	10620	24030	130	539	541	197	76	77	14	100	100	0	532	519	95	140	142	17	100	100	0	1.181	1.227	1.171	1.209	1.358	1.370	0.671	120	572	855	844	0.240	463	392	465	379	0
3	3	5	"PFD0130"	"D17715_44"	10830	24030	110	173	175	38	70	71	11	100	100	0	212	213	41	133	134	15	92	87	0	1.304	1.313	1.242	1.376	1.815	1.143	0.640	80	456	182	185	0.383	103	79	105	80	0
3	4	5	"PFD0132"	"D17715_47"	11000	24030	120	273	271	59	70	71	12	100	100	0	269	274	48	134	134	18	100	99	0	1.504	1.436	1.445	1.457	1.430	1.407	0.792	120	434	338	341	0.589	203	135	201	140	0
3	5	5	"PFD0134"	"D17715_5"	11200	24030	120	215	213	47	68	70	11	100	100	0	258	248	56	133	133	19	92	92	0	1.176	1.261	1.222	1.283	1.661	1.149	0.734	120	427	272	260	0.234	147	125	145	115	0
3	6	5	"PFD0136"	"D17715_51"	11380	24030	120	328	323	78	71	77	28	99	99	0	262	259	50	134	137	21	96	93	0	2.008	2.016	2.020	2.183	1.753	2.027	0.788	120	463	385	377	1.006	257	128	252	125	0
3	7	5	"PFD0138"	"D17715_56"	11570	24030	120	2425	2436	696	71	72	12	100	100	0	1779	1815	534	134	136	17	100	100	0	1.431	1.407	1.412	1.427	1.315	1.404	0.912	120	466	3999	4046	0.517	2354	1645	2365	1681	0
3	8	5	"PFD0141"	"D17715_61"	11760	24030	120	343	345	94	71	72	12	100	100	0	468	475	130	135	139	22	100	100	0	0.817	0.806	0.788	0.816	1.415	0.762	0.849	120	411	605	614	-0.292	272	333	274	340	0
3	9	5	"PFE0196"	"E18169_1"	11930	24020	130	1270	1340	487	75	75	13	100	100	0	1217	1310	510	139	141	23	99	99	0	1.109	1.080	1.034	1.145	1.651	1.029	0.897	120	456	2273	2436	0.149	1195	1078	1265	1171	0
3	10	5	"PFE0199"	"E18440_1"	12120	24030	130	1064	1040	345	78	80	14	100	100	0	787	816	239	140	141	19	100	100	0	1.524	1.423	1.380	1.408	1.453	1.447	0.885	120	497	1633	1638	0.608	986	647	962	676	0
3	11	5	"PFE0201"	"E18440_5"	12300	24020	120	635	652	199	83	84	14	100	100	0	401	391	95	146	147	19	99	98	0	2.165	2.322	2.203	2.425	1.666	2.386	0.828	120	467	807	814	1.114	552	255	569	245	0
3	12	5	"PFE0203"	"E18445_1"	12510	24020	130	720	679	209	85	87	14	100	99	0	693	695	135	149	149	18	100	100	0	1.167	1.088	1.109	1.005	1.606	1.147	0.875	120	538	1179	1140	0.223	635	544	594	546	0
3	13	5	"PFE0206"	"E18512_1"	12690	24010	120	706	702	197	88	90	15	100	100	0	580	581	148	151	151	18	99	98	0	1.441	1.428	1.398	1.497	1.784	1.425	0.835	120	396	1047	1044	0.527	618	429	614	430	0
3	14	5	"PFE0208"	"E18512_4"	12840	24020	150	112	113	25	90	93	17	58	32	0	157	160	23	152	153	20	28	10	0	4.400	2.875	1.256	1.223	3.099	1.159	0.083	156	569	27	31	2.138	22	5	23	8	-50
3	15	5	"PFE0230"	"E19008_1"	13070	24020	120	3087	3080	870	89	92	17	100	100	0	1414	1396	362	151	152	20	100	99	0	2.374	2.402	2.391	2.479	1.576	2.470	0.913	120	541	4261	4236	1.247	2998	1263	2991	1245	0
3	16	5	"PFE0234"	"E19248_7"	13270	24030	120	170	168	36	89	90	16	96	87	0	1393	1465	453	146	148	18	100	100	0	0.065	0.060	0.057	0.056	1.554	0.057	0.714	120	520	1328	1398	-3.944	81	1247	79	1319	0
3	17	5	"PFE0237"	"E19278_2"	13470	24020	120	594	634	240	84	87	19	100	100	0	547	558	183	145	147	19	99	98	0	1.269	1.332	1.259	1.327	1.726	1.332	0.856	120	503	912	963	0.343	510	402	550	413	0
3	18	5	"PFE0239"	"E19278_6"	13680	24060	150	100	107	32	81	83	20	46	28	0	142	147	24	137	139	20	30	11	0	3.800	2.600	1.250	1.343	3.872	1.584	0.230	156	524	24	36	1.926	19	5	26	10	-50
3	19	5	"PFE0243"	"E19631_3"	13830	24020	120	4342	4217	1294	77	78	15	100	100	0	1953	1856	691	131	132	17	98	97	0	2.341	2.400	2.324	2.633	1.865	2.394	0.878	120	406	6087	5865	1.227	4265	1822	4140	1725	0
3	20	5	"PFE0246"	"E19695_2"	14030	24030	130	493	475	160	83	85	19	99	98	0	847	841	240	136	138	21	100	100	0	0.577	0.556	0.556	0.517	1.697	0.558	0.854	120	526	1121	1097	-0.794	410	711	392	705	0
3	21	5	"PFE0270"	"E20800_3"	14220	24030	120	140	139	27	83	86	19	90	75	0	507	496	134	136	139	20	100	98	0	0.154	0.156	0.147	0.154	1.752	0.141	0.597	120	479	428	416	-2.702	57	371	56	360	0
3	22	5	"PFE0275"	"E21089_1"	14420	24040	150	85	87	18	79	80	15	32	9	0	134	136	21	134	136	16	21	7	0	100000.000	4.000	1.021	1.199	3.517	0.728	0.034	156	786	6	10	16.610	6	0	8	2	-50
3	1	6	"PFE0277"	"E21208_2"	10420	24200	150	107	110	21	82	84	15	66	38	0	159	161	25	149	151	18	41	17	0	2.500	2.333	1.172	1.319	2.767	0.632	0.051	156	798	35	40	1.322	25	10	28	12	-50
3	2	6	"PFE0279"	"E21208_4"	10620	24210	120	373	372	118	80	82	15	100	99	0	309	313	98	144	146	18	95	90	0	1.776	1.728	1.627	1.877	1.864	1.591	0.758	120	478	458	461	0.828	293	165	292	169	0
3	3	6	"PFE0282"	"E21586_1"	10810	24220	130	1961	2101	806	72	73	12	100	100	0	1525	1665	585	136	137	15	100	100	0	1.360	1.327	1.333	1.307	1.399	1.370	0.883	120	486	3278	3558	0.444	1889	1389	2029	1529	0
3	4	6	"PFE0285"	"E21786_1"	10990	24200	120	2887	2870	998	71	73	12	100	100	0	2044	1987	650	135	136	18	100	100	0	1.475	1.511	1.475	1.537	1.654	1.544	0.873	120	424	4725	4651	0.561	2816	1909	2799	1852	0
3	5	6	"PFE0322"	"E23195_1"	11170	24210	130	284	276	71	71	75	41	97	91	0	320	316	57	133	134	20	100	99	0	1.139	1.120	1.153	1.054	1.889	1.289	0.669	120	510	400	388	0.188	213	187	205	183	0
3	6	6	"PFE0330"	"E23784_1"	11370	24200	120	836	830	239	70	71	11	100	100	0	864	853	247	131	131	15	100	100	0	1.045	1.053	1.054	1.073	1.382	1.039	0.885	120	499	1499	1482	0.064	766	733	760	722	0
3	7	6	"PFE0333"	"E23986_1"	11570	24200	130	137	143	34	71	72	11	98	98	0	196	195	34	132	133	15	95	86	0	1.031	1.143	1.086	1.152	1.927	1.069	0.509	120	532	130	135	0.044	66	64	72	63	0
3	8	6	"PFE0342"	"E24470_2"	11760	24200	130	1313	1246	356	73	74	12	100	100	0	1202	1153	336	133	134	15	99	99	0	1.160	1.150	1.123	1.174	1.513	1.143	0.878	120	436	2309	2193	0.214	1240	1069	1173	1020	0
3	9	6	"PFE0347"	"E24550_1"	11920	24210	150	95	98	23	75	76	13	61	37	0	146	148	23	133	134	20	34	13	0	1.538	1.533	1.053	1.231	3.527	0.646	0.078	156	553	33	38	0.621	20	13	23	15	-50
3	10	6	"PFE0349"	"E24569_3"	12140	24200	120	624	619	190	74	75	13	100	100	0	490	482	142	134	135	21	96	95	0	1.545	1.566	1.512	1.685	1.858	1.538	0.839	120	500	906	893	0.628	550	356	545	348	0
3	11	6	"PFF0266"	"F17836_2"	12330	24200	120	876	822	193	82	83	15	100	100	0	764	745	193	141	143	21	99	99	0	1.274	1.225	1.188	1.272	1.523	1.203	0.874	120	519	1417	1344	0.350	794	623	740	604	0
3	12	6	"PFF0268"	"F17989_2"	12520	24210	130	1484	1403	408	88	90	15	100	100	0	699	694	153	148	149	18	100	100	0	2.534	2.408	2.416	2.339	1.399	2.545	0.889	120	497	1947	1861	1.341	1396	551	1315	546	0
3	13	6	"PFF0274"	"F18154_3"	12700	24230	150	111	110	18	90	92	16	60	27	0	157	158	24	150	151	19	28	12	0	3.000	2.500	1.152	1.140	3.671	0.906	0.078	156	551	28	28	1.585	21	7	20	8	-50
3	14	6	"PFF0278"	"F18417_1"	12890	24210	120	3728	3513	1036	88	90	15	100	100	0	2097	1913	575	150	151	19	100	100	0	1.870	1.943	1.915	2.019	1.572	1.963	0.924	120	504	5587	5188	0.903	3640	1947	3425	1763	0
3	15	6	"PFF0285"	"F18525_1"	13100	24210	120	1820	1714	471	89	91	16	100	100	0	797	768	189	148	149	19	100	100	0	2.667	2.621	2.549	2.630	1.354	2.691	0.910	120	471	2380	2245	1.415	1731	649	1625	620	0
3	16	6	"PFF0289"	"F18567_3"	13270	24230	150	99	99	17	88	90	17	29	9	0	150	151	21	144	146	18	27	8	0	1.833	1.571	1.073	0.969	3.494	0.975	0.014	156	565	17	18	0.874	11	6	11	7	-50
3	17	6	"PFF0323"	"F19549_1"	13470	24200	120	1620	1566	404	86	87	15	100	100	0	2928	2855	753	146	147	17	100	100	0	0.551	0.546	0.540	0.553	1.412	0.526	0.901	120	476	4316	4189	-0.859	1534	2782	1480	2709	0
3	18	6	"PFF0329"	"F19626_1"	13660	24230	150	107	107	24	84	85	15	60	32	0	156	154	25	139	141	19	42	16	0	1.353	1.533	1.028	1.102	2.799	0.915	0.142	156	496	40	38	0.436	23	17	23	15	-50
3	19	6	"PFF0332"	"F19746_5"	13860	24200	120	167	166	33	84	85	14	97	94	0	182	180	28	137	138	18	80	58	0	1.844	1.907	1.667	2.020	2.538	1.773	0.404	120	437	128	125	0.883	83	45	82	43	0
3	20	6	"PFF0334"	"F19787_2"	14040	24210	130	17374	16230	5116	91	93	20	100	100	0	8324	8368	2558	141	144	21	100	100	0	2.112	1.962	1.907	1.948	1.379	2.015	0.910	120	507	25466	24366	1.079	17283	8183	16139	8227	0
3	21	6	"PFF0336"	"F19828_2"	14230	24210	120	196	196	34	96	99	21	100	97	0	289	287	46	145	147	22	99	97	0	0.694	0.704	0.703	0.711	1.638	0.640	0.636	120	458	244	242	-0.526	100	144	100	142	0
3	22	6	"PFF0338"	"F19846_4"	14420	24230	150	118	122	23	85	90	23	73	32	0	164	166	26	139	141	19	60	30	0	1.320	1.370	1.158	1.234	2.519	1.099	0.179	156	714	58	64	0.401	33	25	37	27	-50
3	1	7	"PFF0364"	"F20448_4"	10430	24400	120	1810	1686	585	87	90	19	100	100	0	1146	1091	330	153	155	19	100	100	0	1.735	1.705	1.657	1.666	1.367	1.745	0.926	120	593	2716	2537	0.795	1723	993	1599	938	0
3	2	7	"PFF0366"	"F20625_1"	10630	24400	130	1240	1264	420	83	85	17	100	100	0	970	976	320	144	147	19	100	100	0	1.401	1.419	1.401	1.466	1.591	1.427	0.884	120	517	1983	2013	0.486	1157	826	1181	832	0
3	3	7	"PFF0369"	"F20760_1"	10810	24390	140	1310	1205	434	76	78	14	100	100	0	804	755	249	137	138	16	97	96	0	1.850	1.827	1.803	1.895	1.720	1.866	0.901	156	518	1901	1747	0.888	1234	667	1129	618	0
3	4	7	"PFF0372"	"F20855_1"	11000	24390	130	156	157	33	79	83	41	87	37	0	205	245	337	141	142	19	84	72	0	1.203	0.750	1.208	1.307	2.125	0.098	0.164	120	540	141	182	0.267	77	64	78	104	0
3	5	7	"PFF0375"	"F20870_2"	11200	24400	120	654	624	167	78	81	42	100	100	0	439	416	104	140	141	20	100	99	0	1.926	1.978	1.935	2.067	1.474	1.977	0.871	120	521	875	822	0.946	576	299	546	276	0
3	6	7	"PFF0378"	"F20896_3"	11390	24400	120	136	138	25	71	73	13	97	95	0	183	184	30	133	134	16	89	79	0	1.300	1.314	1.333	1.369	2.034	1.105	0.475	120	523	115	118	0.379	65	50	67	51	0
3	7	7	"PFF0409"	"F22107_2"	11590	24400	130	125	125	23	73	74	12	97	87	0	167	167	22	133	134	16	80	52	0	1.529	1.529	1.581	1.529	2.359	1.356	0.353	120	547	86	86	0.613	52	34	52	34	0
3	8	7	"PFF0415"	"F22233_2"	11770	24400	120	1199	1196	338	74	76	12	100	100	0	786	766	200	134	135	15	100	99	0	1.725	1.775	1.777	1.836	1.521	1.801	0.907	120	456	1777	1754	0.787	1125	652	1122	632	0
3	9	7	"PFF0417"	"F2227_1"	11960	24400	120	1221	1205	365	73	74	12	100	100	0	989	969	278	131	133	19	100	100	0	1.338	1.351	1.326	1.366	1.398	1.344	0.885	120	489	2006	1970	0.420	1148	858	1132	838	0
3	10	7	"PFF0420"	"F22395_1"	12150	24400	120	139	137	26	74	77	16	95	87	0	166	169	29	132	135	21	69	44	0	1.912	1.703	1.701	1.900	2.255	1.366	0.395	120	540	99	100	0.935	65	34	63	37	0
3	11	7	"PFF0431"	"F22631_1"	12370	24420	150	125	126	25	86	88	18	79	53	0	169	174	28	143	144	19	62	37	0	1.500	1.290	1.200	1.215	2.507	1.004	0.315	156	557	65	71	0.585	39	26	40	31	-50
3	12	7	"PFF0435"	"F22741_2"	12530	24400	120	1165	1139	321	93	95	16	100	100	0	792	760	218	151	151	18	100	99	0	1.672	1.718	1.742	1.809	1.607	1.722	0.864	120	400	1713	1655	0.742	1072	641	1046	609	0
3	13	7	"PFF1070"	"F45236_1"	12720	24410	120	437	420	134	89	89	15	96	95	0	1371	1279	337	147	148	19	99	99	0	0.284	0.292	0.293	0.264	1.820	0.290	0.850	120	444	1572	1463	-1.814	348	1224	331	1132	0
3	14	7	"PFF1072"	"F4524_3"	12910	24400	120	1119	1085	280	84	85	14	100	100	0	563	546	131	144	146	18	100	100	0	2.470	2.490	2.461	2.589	1.495	2.531	0.879	120	513	1454	1403	1.305	1035	419	1001	402	0
3	15	7	"PFF1075"	"F45282_1"	13110	24400	120	334	327	79	84	85	16	100	100	0	304	294	60	143	144	18	99	96	0	1.553	1.609	1.535	1.656	1.609	1.606	0.775	120	482	411	394	0.635	250	161	243	151	0
3	16	7	"PFF1077"	"F45296_2"	13300	24400	120	761	747	222	83	84	16	100	100	0	542	525	145	141	141	17	100	100	0	1.691	1.729	1.688	1.802	1.431	1.708	0.898	120	451	1079	1048	0.758	678	401	664	384	0
3	17	7	"PFF1080"	"F45354_1"	13490	24400	120	616	605	182	84	84	14	100	100	0	1085	1023	351	141	143	18	100	99	0	0.564	0.591	0.567	0.629	1.681	0.551	0.886	120	476	1476	1403	-0.827	532	944	521	882	0
3	18	7	"PFF1082"	"F4541_1"	13670	24400	120	7119	6752	2054	82	83	15	100	100	0	2623	2481	756	136	137	17	100	100	0	2.830	2.844	2.767	2.861	1.366	2.889	0.930	120	432	9524	9015	1.501	7037	2487	6670	2345	0
3	19	7	"PFF1120"	"F46301_17"	13860	24400	120	1670	1546	435	85	86	15	100	100	0	1260	1172	353	137	137	18	100	100	0	1.411	1.412	1.400	1.447	1.403	1.386	0.917	120	509	2708	2496	0.497	1585	1123	1461	1035	0
3	20	7	"PFF1128"	"F46381_1"	14050	24400	120	4267	4276	1081	90	93	17	100	100	0	3157	3113	795	141	143	19	100	100	0	1.385	1.408	1.378	1.449	1.492	1.417	0.930	120	481	7193	7158	0.470	4177	3016	4186	2972	0
3	21	7	"PFF1133"	"F46513_1"	14240	24400	120	11190	10972	3475	98	101	20	100	100	0	5433	5353	1566	145	146	18	100	100	0	2.098	2.088	2.070	2.069	1.253	2.157	0.929	120	490	16380	16082	1.069	11092	5288	10874	5208	0
3	22	7	"PFF1136"	"F46584_1"	14430	24400	130	16865	16213	5735	94	98	22	100	100	0	7487	7485	2380	146	147	19	100	100	0	2.285	2.196	2.186	2.114	1.503	2.283	0.920	120	559	24112	23458	1.192	16771	7341	16119	7339	0
3	1	8	"PFF1138"	"F46705_1"	10450	24590	120	3039	2848	853	79	82	19	100	100	0	3969	3646	1131	148	149	19	100	100	0	0.775	0.792	0.780	0.802	1.407	0.772	0.925	120	558	6781	6267	-0.368	2960	3821	2769	3498	0
3	2	8	"PFF1140"	"F46816_1"	10650	24590	120	996	952	287	74	77	13	100	100	0	859	822	259	140	141	18	100	98	0	1.282	1.287	1.268	1.357	1.569	1.261	0.903	120	491	1641	1560	0.359	922	719	878	682	0
3	3	8	"PFF1163"	"F47563_1"	10840	24590	120	199	196	42	78	79	14	99	98	0	313	309	68	141	141	17	99	99	0	0.703	0.702	0.697	0.716	1.638	0.649	0.774	120	517	293	286	-0.507	121	172	118	168	0
3	4	8	"PFF1165"	"F47822_1"	11030	24580	110	118	119	20	85	86	15	78	57	0	237	232	42	147	149	21	93	82	0	0.367	0.400	0.399	0.355	2.175	0.277	0.319	80	461	123	119	-1.447	33	90	34	85	0
3	5	8	"PFF1167"	"F47864_3"	11230	24590	120	966	909	262	85	86	15	100	100	0	708	675	181	148	149	21	100	100	0	1.573	1.564	1.560	1.597	1.406	1.579	0.906	120	471	1441	1351	0.654	881	560	824	527	0
3	6	8	"PFF1175"	"F48138_1"	11400	24590	120	560	550	142	80	81	16	100	100	0	279	276	55	141	143	20	99	95	0	3.478	3.481	3.551	3.631	1.572	3.626	0.775	120	411	618	605	1.798	480	138	470	135	0
3	7	8	"PFF1179"	"F48181_2"	11600	24590	120	2053	2010	689	77	78	13	100	100	0	1543	1459	499	139	141	18	100	100	0	1.407	1.464	1.410	1.492	1.629	1.466	0.885	120	364	3380	3253	0.493	1976	1404	1933	1320	0
3	8	8	"PFF1182"	"F48253_3"	11760	24590	150	93	96	20	76	78	14	56	33	0	153	154	24	133	136	18	51	24	0	0.850	0.952	0.857	0.866	3.292	0.809	0.141	156	551	37	41	-0.234	17	20	20	21	-50
3	9	8	"PFF1197"	"F48515_1"	11980	24590	120	1351	1341	488	73	76	16	100	100	0	1027	998	329	131	136	35	100	100	0	1.426	1.463	1.432	1.467	1.572	1.499	0.901	120	491	2174	2135	0.512	1278	896	1268	867	0
3	10	8	"PFF1204"	"F48839_1"	12170	24590	120	806	815	312	76	79	17	100	99	0	795	791	256	138	142	37	99	97	0	1.111	1.132	1.145	1.119	1.555	1.166	0.899	120	445	1387	1392	0.152	730	657	739	653	0
3	11	8	"PFF1208"	"F49178_1"	12350	24570	150	96	99	19	84	86	17	38	13	0	150	152	24	146	148	21	21	8	0	3.000	2.500	0.800	0.896	4.006	0.474	0.043	156	508	16	21	1.585	12	4	15	6	-50
3	12	8	"PFF1210"	"F4934_1"	12550	24590	120	747	736	245	90	93	44	98	98	0	948	905	245	148	149	18	100	100	0	0.821	0.853	0.841	0.821	1.566	0.864	0.890	120	446	1457	1403	-0.284	657	800	646	757	0
3	13	8	"PFF1215"	"F49538_1"	12740	24590	120	4312	4161	1293	89	88	14	100	100	0	3452	3270	972	148	148	19	100	100	0	1.278	1.304	1.271	1.301	1.376	1.320	0.925	120	467	7527	7194	0.354	4223	3304	4072	3122	0
3	14	8	"PFF1218"	"F49644_4"	12930	24590	120	687	631	201	85	87	15	100	100	0	864	830	213	146	148	18	100	100	0	0.838	0.798	0.799	0.771	1.509	0.810	0.889	120	454	1320	1230	-0.254	602	718	546	684	0
3	15	8	"PFF1901"	"F8433_1"	13110	24590	120	197	195	37	83	84	14	100	98	0	1660	1704	523	144	145	17	100	100	0	0.075	0.072	0.072	0.073	1.577	0.066	0.836	120	450	1630	1672	-3.733	114	1516	112	1560	0
3	16	8	"PFF1905"	"F8612_1"	13310	24590	120	1437	1475	544	85	96	108	100	100	0	1826	1923	774	144	167	196	98	95	0	0.804	0.781	0.759	0.817	1.421	0.757	0.930	120	480	3034	3169	-0.315	1352	1682	1390	1779	0
3	17	8	"PFF1913"	"F8921_1"	13490	24590	120	10676	10472	3269	82	93	105	100	100	0	4267	4181	1345	139	162	190	100	99	0	2.566	2.571	2.518	2.622	1.384	2.603	0.927	120	513	14722	14432	1.360	10594	4128	10390	4042	0
3	18	8	"PFF1915"	"F8939_2"	13690	24590	120	993	936	306	79	80	14	100	100	0	594	570	156	134	135	17	100	100	0	1.987	1.966	1.947	1.979	1.505	2.042	0.895	120	491	1374	1293	0.991	914	460	857	436	0
3	19	8	"PFF1919"	"F9091_1"	13880	24590	130	811	775	301	83	84	16	100	100	0	730	739	216	137	138	19	100	100	0	1.228	1.150	1.128	1.075	1.560	1.249	0.847	120	471	1321	1294	0.296	728	593	692	602	0
3	20	8	"PFF1921"	"F9247_1"	14050	24580	130	1043	1026	268	87	89	18	100	100	0	738	747	175	138	139	18	100	100	0	1.593	1.542	1.531	1.542	1.247	1.590	0.904	120	490	1556	1548	0.672	956	600	939	609	0
3	21	8	"PFI0014"	"I10798_1"	14230	24610	150	102	102	22	88	90	19	38	13	0	148	147	22	139	140	16	34	14	0	1.556	1.750	0.947	0.928	4.263	1.517	0.027	156	592	23	22	0.637	14	9	14	8	-50
3	22	8	"PFI0017"	"I10882_1"	14420	24570	120	1705	1631	376	84	87	18	100	100	0	878	823	235	139	140	18	95	95	0	2.194	2.262	2.234	2.500	1.725	2.215	0.917	120	556	2360	2231	1.133	1621	739	1547	684	0
3	1	9	"PFI0023"	"I11056_2"	10440	24760	120	388	396	91	74	76	13	100	100	0	236	236	45	144	144	18	94	91	0	3.413	3.500	3.597	3.912	1.752	3.394	0.709	120	571	406	414	1.771	314	92	322	92	0
3	2	9	"PFI0029"	"I11211_1"	10620	24760	110	205	209	32	75	77	13	100	100	0	298	299	39	141	143	19	100	100	0	0.828	0.848	0.801	0.850	1.379	0.816	0.794	80	412	287	292	-0.272	130	157	134	158	0
3	3	9	"PFI0033"	"I11281_1"	10800	24790	150	84	85	16	78	80	14	33	10	0	131	131	19	144	145	19	4	0	0	-0.462	-0.538	0.540	0.552	3.242	0.195	0.014	156	592	-7	-6	Error	6	-13	7	-13	-50
3	4	9	"PFI0035"	"I11342_1"	11020	24760	130	2832	2738	821	84	86	15	100	100	0	1853	1765	598	149	150	20	100	99	0	1.613	1.642	1.583	1.785	1.761	1.642	0.893	120	651	4452	4270	0.689	2748	1704	2654	1616	0
3	5	9	"PFI0056"	"I12038_2"	11210	24760	110	381	383	93	87	89	16	100	100	0	319	330	78	152	153	19	100	100	0	1.760	1.663	1.617	1.761	1.551	1.660	0.742	80	415	461	474	0.816	294	167	296	178	0
3	6	9	"PFI0058"	"I12132_1"	11390	24760	120	2710	2505	707	91	95	20	100	100	0	1319	1197	391	157	158	21	99	98	0	2.254	2.321	2.226	2.537	1.795	2.287	0.888	120	475	3781	3454	1.172	2619	1162	2414	1040	0
3	7	9	"PFI0060"	"I12159_3"	11570	24740	150	123	124	27	88	89	19	70	44	0	168	174	32	151	152	22	41	16	0	2.059	1.565	1.340	1.485	3.048	1.064	0.192	156	513	52	59	1.042	35	17	36	23	-50
3	8	9	"PFI0063"	"I12192_2"	11750	24800	150	82	83	14	76	79	16	21	6	0	132	130	18	138	140	19	6	1	0	-1.000	-0.875	0.526	0.641	4.539	0.199	0.003	156	539	0	-1	Error	6	-6	7	-8	-50
3	9	9	"PFI0069"	"I12412_1"	11970	24760	130	498	471	122	76	78	17	100	100	0	496	481	137	138	141	34	96	95	0	1.179	1.152	1.081	1.156	1.453	1.090	0.825	120	560	780	738	0.237	422	358	395	343	0
3	10	9	"PFI0072"	"I12552_2"	12160	24770	120	1283	1189	371	82	84	17	100	100	0	7338	7060	2035	149	153	37	100	100	0	0.167	0.160	0.158	0.155	1.402	0.154	0.895	120	465	8390	8018	-2.582	1201	7189	1107	6911	0
3	11	9	"PFI0105"	"I13369_2"	12350	24770	120	307	303	68	85	86	14	100	100	0	296	296	53	154	155	21	99	97	0	1.563	1.535	1.570	1.579	1.537	1.543	0.773	120	522	364	360	0.645	222	142	218	142	0
3	12	9	"PFI0107"	"I13466_1"	12540	24760	120	620	620	188	87	96	85	98	97	0	674	658	169	152	157	60	100	100	0	1.021	1.053	1.068	1.034	1.429	1.097	0.838	120	483	1055	1039	0.030	533	522	533	506	0
3	13	9	"PFI0111"	"I13569_2"	12740	24770	130	1693	1658	812	89	96	78	95	93	0	932	938	407	150	155	55	93	91	0	2.051	1.991	1.974	1.920	2.087	2.129	0.847	120	581	2386	2357	1.036	1604	782	1569	788	0
3	14	9	"PFI0113"	"I13674_4"	12970	24770	150	104	106	25	87	89	16	50	31	0	162	166	30	148	151	19	42	23	0	1.214	1.056	0.941	0.926	2.841	0.859	0.162	156	527	31	37	0.280	17	14	19	18	-50
3	15	9	"PFI0118"	"I13901_1"	13110	24770	120	255	243	59	85	86	14	98	95	0	296	282	71	147	148	17	93	90	0	1.141	1.170	1.136	1.194	1.736	1.010	0.702	120	379	319	293	0.190	170	149	158	135	0
3	16	9	"PFI0122"	"I13918_1"	13300	24770	120	2124	2023	538	86	90	67	100	100	0	1576	1549	373	145	157	131	100	100	0	1.424	1.380	1.387	1.373	1.377	1.383	0.879	120	435	3469	3341	0.510	2038	1431	1937	1404	0
3	17	9	"PFJ0094"	"J1546_3"	13470	24800	150	91	93	21	79	89	96	0	0	0	156	158	23	137	157	176	0	0	0	0.632	0.667	0.692	0.686	2.998	0.637	0.180	156	588	31	35	-0.663	12	19	14	21	-50
3	18	9	"PFJ0104"	"J157_2"	13680	24760	110	136	135	22	75	77	14	98	91	0	168	168	21	134	136	18	81	45	0	1.794	1.765	1.660	1.750	2.245	1.549	0.347	80	469	95	94	0.843	61	34	60	34	0
3	19	9	"PFJ0107"	"J1588_1"	13860	24760	130	1439	1392	498	77	78	14	100	100	0	752	715	248	135	137	16	98	97	0	2.207	2.267	2.113	2.314	1.688	2.284	0.837	120	536	1979	1895	1.142	1362	617	1315	580	0
3	20	9	"PFJ0110"	"J1616_1"	14040	24800	150	99	101	23	77	78	14	61	40	0	143	145	20	135	137	16	32	12	0	2.750	2.400	1.500	1.492	3.543	1.855	0.023	156	615	30	34	1.459	22	8	24	10	-50
3	21	9	"PFJ0116"	"J163_7"	14260	24770	130	569	565	182	82	83	14	100	99	0	310	308	78	139	140	19	96	92	0	2.848	2.858	2.866	3.053	1.616	2.812	0.821	120	493	658	652	1.510	487	171	483	169	0
3	22	9	"PFJ0119"	"J167_13"	14440	24780	130	1272	1199	398	80	82	14	100	100	0	782	779	208	138	140	19	100	100	0	1.851	1.746	1.709	1.693	1.364	1.788	0.895	120	672	1836	1760	0.888	1192	644	1119	641	0
3	1	10	"PFJ0157"	"J183_4"	10470	24970	140	1035	970	358	79	81	14	100	100	0	634	632	182	146	147	17	100	100	0	1.959	1.833	1.849	1.756	1.472	1.895	0.908	156	750	1444	1377	0.970	956	488	891	486	0
3	2	10	"PFJ0159"	"J183_6"	10670	24960	120	185	185	40	80	82	14	98	97	0	186	187	29	145	147	18	83	57	0	2.561	2.500	2.359	2.546	1.833	2.380	0.463	120	441	146	147	1.357	105	41	105	42	0
3	3	10	"PFJ0161"	"J183_8"	10820	24950	130	1097	1111	397	78	79	13	100	100	0	538	538	172	145	147	17	96	95	0	2.593	2.628	2.490	2.779	1.838	2.654	0.874	120	507	1412	1426	1.375	1019	393	1033	393	0
3	4	10	"PFJ0165"	"J1901_2"	11020	24960	80	180	180	29	81	83	14	100	100	0	193	193	27	147	147	17	82	65	0	2.152	2.152	1.907	2.359	2.025	1.940	0.394	52	334	145	145	1.106	99	46	99	46	0
3	5	10	"PFJ0168"	"J191_1"	11210	24950	120	891	934	280	84	86	17	100	100	0	581	594	150	151	153	19	100	100	0	1.877	1.919	1.885	1.936	1.389	1.955	0.910	120	485	1237	1293	0.908	807	430	850	443	0
3	6	10	"PFJ0170"	"J191_6"	11320	24990	150	96	127	160	88	92	21	31	12	0	153	173	96	153	155	22	17	7	0	100000.000	1.950	1.351	1.190	3.661	1.215	0.044	156	716	8	59	16.610	8	0	39	20	-50
3	7	10	"PFJ0203"	"J21_13"	11600	24980	150	116	117	25	86	90	21	62	27	0	159	162	24	151	153	23	31	7	0	3.750	2.818	1.563	1.409	3.832	1.167	0.154	156	698	38	42	1.907	30	8	31	11	-50
3	8	10	"PFJ0207"	"J21_24"	11790	24950	120	659	670	183	75	76	13	100	100	0	675	671	195	139	140	17	99	98	0	1.090	1.118	1.108	1.209	1.817	1.086	0.859	120	424	1120	1127	0.124	584	536	595	532	0
3	9	10	"PFJ0209"	"J21_26"	11970	24960	130	676	672	222	78	78	13	100	100	0	763	743	196	144	145	18	100	100	0	0.966	0.992	0.998	0.959	1.473	1.026	0.868	120	564	1217	1193	-0.050	598	619	594	599	0
3	10	10	"PFJ0212"	"J21_31"	12170	24950	130	4367	4156	1182	83	84	14	100	100	0	3511	3330	1132	149	151	19	99	97	0	1.274	1.280	1.214	1.325	1.677	1.247	0.880	120	510	7646	7254	0.350	4284	3362	4073	3181	0
3	11	10	"PFJ0216"	"J21_9"	12330	24990	150	78	81	18	86	87	14	15	6	0	138	139	24	152	153	19	10	1	0	0.571	0.385	0.655	0.734	2.669	0.473	0.097	156	608	-22	-18	-0.807	-8	-14	-5	-13	-50
3	12	10	"PFJ0218"	"J222_2"	12540	24950	120	669	652	209	86	87	15	100	100	0	537	511	164	151	152	19	95	93	0	1.510	1.572	1.567	1.645	1.759	1.539	0.855	120	550	969	926	0.595	583	386	566	360	0
3	13	10	"PFJ0247"	"J242_2"	12730	24960	130	228	226	64	84	85	14	98	95	0	208	208	35	149	150	19	90	67	0	2.441	2.407	2.377	2.481	2.205	2.499	0.504	120	566	203	201	1.287	144	59	142	59	0
3	14	10	"PFJ0250"	"J245_1"	12920	24950	120	433	424	124	85	87	16	100	100	0	292	280	72	150	151	19	91	87	0	2.451	2.608	2.478	2.775	1.922	2.591	0.724	120	502	490	469	1.293	348	142	339	130	0
3	15	10	"PFJ0252"	"J245_13"	13110	24950	130	827	787	265	85	86	15	100	100	0	415	408	118	150	151	18	95	95	0	2.800	2.721	2.668	2.756	1.572	2.712	0.852	120	520	1007	960	1.485	742	265	702	258	0
3	16	10	"PFJ0254"	"J245_5"	13300	24960	120	492	460	138	81	81	14	100	100	0	307	303	67	144	146	19	100	97	0	2.521	2.384	2.353	2.420	1.536	2.426	0.832	120	434	574	538	1.334	411	163	379	159	0
3	17	10	"PFJ0257"	"J245_9"	13470	24990	150	84	84	15	76	78	16	25	7	0	136	138	20	136	138	19	18	5	0	100000.000	4.000	0.903	0.830	3.294	0.411	0.013	156	482	8	10	16.610	8	0	8	2	-50
3	18	10	"PFJ0259"	"J2465_2"	13660	24990	150	93	95	19	76	78	14	54	34	0	138	140	18	135	137	18	22	5	0	5.667	3.800	1.748	1.571	3.047	1.169	0.027	156	668	20	24	2.503	17	3	19	5	-50
3	19	10	"PFK0310"	"Kn2750_3"	13880	24970	90	123	135	39	74	75	13	94	88	0	189	197	52	133	136	16	78	67	0	0.875	0.953	1.026	1.073	2.436	0.767	0.501	52	383	105	125	-0.193	49	56	61	64	0
3	20	10	"PFK0321"	"Kn2865_1"	14070	24990	150	89	94	27	77	78	13	48	27	0	150	158	33	139	139	18	37	20	0	1.091	0.895	1.000	0.912	3.251	0.636	0.260	156	574	23	36	0.126	12	11	17	19	-50
3	21	10	"PFK0331"	"Kn3020_1"	14250	24960	130	1287	1196	355	83	84	15	100	100	0	983	917	288	142	145	28	99	98	0	1.432	1.436	1.418	1.544	1.741	1.427	0.877	120	519	2045	1888	0.518	1204	841	1113	775	0
3	22	10	"PFK0339"	"Kn3094_1"	14450	24990	150	109	112	24	80	81	15	71	46	0	159	159	23	140	143	25	34	7	0	1.526	1.684	1.455	1.319	3.233	0.571	0.112	156	797	48	51	0.610	29	19	32	19	-50
3	1	11	"PFK0353"	"Kn3360_3"	10470	25150	130	161	165	37	77	79	13	97	95	0	181	183	30	146	147	17	72	50	0	2.400	2.378	2.122	2.499	2.123	2.157	0.320	120	593	119	125	1.263	84	35	88	37	0
3	2	11	"PFK0355"	"Kn3360_5"	10650	25160	120	1142	1076	340	80	81	13	100	100	0	1041	1043	269	148	148	16	100	100	0	1.189	1.113	1.100	1.074	1.377	1.145	0.899	120	494	1955	1891	0.250	1062	893	996	895	0
3	3	11	"PFK0384"	"Kn386_1"	10840	25160	120	145	146	26	80	81	13	98	95	0	189	190	29	147	148	17	81	63	0	1.548	1.535	1.500	1.572	2.139	1.329	0.401	120	541	107	109	0.630	65	42	66	43	0
3	4	11	"PFK0387"	"Kn400_3"	11040	25160	120	700	643	224	79	81	14	99	98	0	1432	1414	365	147	148	18	100	100	0	0.483	0.445	0.451	0.398	1.711	0.448	0.861	120	558	1906	1831	-1.049	621	1285	564	1267	0
3	5	11	"PFK0390"	"Kn4028_2"	11230	25160	120	2529	2326	743	81	83	14	100	100	0	2124	1988	494	151	152	18	100	100	0	1.241	1.222	1.242	1.175	1.393	1.268	0.925	120	436	4421	4082	0.311	2448	1973	2245	1837	0
3	6	11	"PFK0393"	"Kn4044_1"	11420	25160	120	181	185	44	84	85	15	98	95	0	507	499	123	151	151	19	100	100	0	0.272	0.290	0.286	0.278	1.566	0.279	0.771	120	484	453	449	-1.876	97	356	101	348	0
3	7	11	"PFK0400"	"Kn4252_3"	11610	25160	120	1623	1520	511	81	83	15	100	100	0	2475	2450	716	149	149	19	100	100	0	0.663	0.625	0.642	0.601	1.419	0.614	0.893	120	449	3868	3740	-0.593	1542	2326	1439	2301	0
3	8	11	"PFK0406"	"Kn434_1"	11790	25160	120	257	258	60	80	82	15	100	100	0	1099	1142	354	146	147	18	100	100	0	0.186	0.179	0.178	0.180	1.447	0.158	0.823	120	509	1130	1174	-2.429	177	953	178	996	0
3	9	11	"PFK0434"	"Kn5123_1"	11980	25150	130	1206	1198	428	82	84	15	100	100	0	671	644	221	146	149	18	98	95	0	2.141	2.241	2.109	2.329	1.792	2.266	0.862	120	581	1649	1614	1.098	1124	525	1116	498	0
3	10	11	"PFK0438"	"Kn5186_3"	12180	25160	130	2464	2437	1105	82	82	13	100	99	0	2921	2971	938	146	148	19	100	100	0	0.858	0.834	0.841	0.744	1.676	0.912	0.857	120	528	5157	5180	-0.220	2382	2775	2355	2825	0
3	11	11	"PFK0449"	"Kn5414_1"	12370	25160	130	942	918	357	84	85	16	100	100	0	438	436	128	147	149	19	100	100	0	2.948	2.886	2.877	2.838	1.529	3.174	0.826	120	521	1149	1123	1.560	858	291	834	289	0
3	12	11	"PFK0454"	"Kn5561_2"	12560	25160	130	611	557	195	85	85	14	100	99	0	802	743	212	148	149	18	100	100	0	0.804	0.793	0.811	0.740	1.621	0.811	0.862	120	578	1180	1067	-0.314	526	654	472	595	0
3	13	11	"PFK0456"	"Kn5587_1"	12750	25160	120	478	458	125	82	83	14	100	100	0	7481	7565	2900	150	152	19	100	100	0	0.054	0.051	0.049	0.051	1.416	0.045	0.854	120	500	7727	7791	-4.210	396	7331	376	7415	0
3	14	11	"PFK0460"	"Kn569_3"	12930	25160	120	180	173	40	83	85	15	95	91	0	926	908	281	152	154	22	100	100	0	0.125	0.119	0.121	0.117	1.569	0.108	0.738	120	527	871	846	-2.996	97	774	90	756	0
3	15	11	"PFK0488"	"Kn67_1"	13130	25160	120	242	246	69	82	83	15	100	97	0	568	577	157	147	149	21	100	100	0	0.380	0.381	0.372	0.364	1.545	0.368	0.804	120	528	581	594	-1.396	160	421	164	430	0
3	16	11	"PFK0491"	"Kn6869_1"	13310	25160	120	154	152	33	77	78	16	96	86	0	2412	2463	824	141	142	17	100	100	0	0.034	0.032	0.033	0.032	1.462	0.030	0.729	120	495	2348	2397	-4.882	77	2271	75	2322	0
3	17	11	"PFK0496"	"Kn707_1"	13520	25160	130	2408	2230	912	78	80	17	100	100	0	2656	2472	706	141	141	17	100	100	0	0.926	0.923	0.974	0.832	1.712	0.992	0.854	120	438	4845	4483	-0.110	2330	2515	2152	2331	0
3	18	11	"PFK0507"	"Kn768_1"	13690	25160	130	749	684	208	82	83	15	100	100	0	504	490	111	144	144	18	100	100	0	1.853	1.740	1.735	1.689	1.445	1.821	0.849	120	479	1027	948	0.890	667	360	602	346	0
3	19	11	"PFK0510"	"Kn7854_1"	13890	25160	120	1493	1350	405	80	81	14	100	100	0	885	844	210	141	142	18	100	100	0	1.899	1.807	1.805	1.773	1.359	1.869	0.918	120	532	2157	1973	0.925	1413	744	1270	703	0
3	20	11	"PFK0516"	"Kn8017_1"	14080	25160	120	1132	1069	348	83	84	15	100	100	0	4063	3803	1140	144	146	19	100	100	0	0.268	0.269	0.267	0.261	1.529	0.259	0.841	120	431	4968	4645	-1.901	1049	3919	986	3659	0
3	21	11	"PFK1023"	"Ks506_1"	14260	25160	120	4007	3850	1159	87	93	39	100	100	0	3217	3066	819	150	154	29	100	100	0	1.278	1.290	1.286	1.270	1.306	1.322	0.919	120	523	6987	6679	0.354	3920	3067	3763	2916	0
3	22	11	"PFK1025"	"Ks506_6"	14450	25160	120	3018	2848	837	83	87	38	100	100	0	1757	1723	448	146	149	20	100	100	0	1.822	1.753	1.744	1.729	1.298	1.820	0.912	120	517	4546	4342	0.865	2935	1611	2765	1577	0
3	1	12	"PFK1027"	"Ks509_1"	10470	25340	130	628	619	201	68	70	12	100	100	0	520	502	141	140	141	17	99	96	0	1.474	1.522	1.464	1.618	1.797	1.513	0.873	120	671	940	913	0.559	560	380	551	362	0
3	2	12	"PFK1030"	"Ks509_6"	10670	25350	120	321	318	101	78	79	13	98	96	0	1203	1215	374	149	150	19	100	100	0	0.231	0.225	0.225	0.208	1.585	0.219	0.864	120	481	1297	1306	-2.117	243	1054	240	1066	0
3	3	12	"PFK1033"	"Ks510_10"	10850	25350	120	163	163	33	85	86	14	97	90	0	869	844	240	154	155	19	100	100	0	0.109	0.113	0.110	0.108	1.709	0.096	0.627	120	482	793	768	-3.196	78	715	78	690	0
3	4	12	"PFK1036"	"Ks510_3"	11050	25350	120	247	243	65	85	86	15	97	95	0	765	736	204	153	154	18	100	100	0	0.265	0.271	0.264	0.260	1.575	0.259	0.838	120	464	774	741	-1.918	162	612	158	583	0
3	5	12	"PFK1051"	"Ks539_1"	11220	25340	130	2362	2316	655	84	85	15	100	100	0	3121	2888	1110	153	153	19	100	99	0	0.768	0.816	0.782	0.946	2.012	0.760	0.883	120	512	5246	4967	-0.382	2278	2968	2232	2735	0
3	6	12	"PFK1053"	"Ks545_4"	11410	25350	120	273	267	67	85	86	15	100	98	0	871	856	269	153	154	21	100	100	0	0.262	0.259	0.258	0.263	1.598	0.237	0.859	120	506	906	885	-1.933	188	718	182	703	0
3	7	12	"PFK1057"	"Ks54_4"	11610	25350	130	2175	1942	723	86	88	15	100	100	0	1430	1356	360	155	156	20	100	100	0	1.638	1.545	1.571	1.404	1.705	1.644	0.883	120	535	3364	3057	0.712	2089	1275	1856	1201	0
3	8	12	"PFK1062"	"Ks5580_5"	11810	25350	120	1419	1325	439	88	128	566	90	65	0	1162	1158	316	153	163	122	100	100	0	1.319	1.231	1.241	1.191	1.426	1.270	0.910	120	463	2340	2242	0.400	1331	1009	1237	1005	0
3	9	12	"PFK1065"	"Ks565_1"	11990	25350	130	391	393	89	87	122	535	0	0	0	908	896	207	146	156	115	100	99	0	0.399	0.408	0.403	0.407	1.319	2.352	0.248	120	519	1066	1056	-1.326	304	762	306	750	0
3	10	12	"PFK1067"	"Ks565_2"	12180	25350	130	808	805	219	77	79	14	100	100	0	958	943	259	141	142	17	100	100	0	0.895	0.908	0.901	0.929	1.360	0.883	0.907	120	450	1548	1530	-0.160	731	817	728	802	0
3	11	12	"PFK1087"	"Ks56_4"	12330	25370	150	91	93	19	78	81	17	44	16	0	151	155	28	142	145	22	32	14	0	1.444	1.154	0.903	0.939	3.448	0.586	0.247	156	576	22	28	0.531	13	9	15	13	-50
3	12	12	"PFK1089"	"Ks56_9"	12560	25350	120	420	412	95	81	82	17	100	100	0	487	478	107	144	147	22	99	99	0	0.988	0.991	0.987	1.019	1.549	0.971	0.862	120	520	682	665	-0.017	339	343	331	334	0
3	13	12	"PFK1091"	"Ks586_5"	12750	25350	120	451	434	103	78	80	14	100	100	0	577	557	142	144	145	19	100	100	0	0.861	0.862	0.855	0.887	1.440	0.826	0.863	120	460	806	769	-0.215	373	433	356	413	0
3	14	12	"PFK1096"	"Ks592_4"	12930	25350	130	1196	1213	327	78	80	14	100	100	0	1089	1036	270	142	145	21	100	100	0	1.181	1.270	1.229	1.297	1.426	1.263	0.899	120	540	2065	2029	0.239	1118	947	1135	894	0
3	15	12	"PFK1098"	"Ks595_2"	13130	25350	120	165	163	35	76	78	14	95	93	0	557	562	156	139	140	18	100	100	0	0.213	0.206	0.209	0.202	1.646	0.179	0.701	120	514	507	510	-2.232	89	418	87	423	0
3	16	12	"PFK1103"	"Ks5_1"	13320	25350	120	129	128	26	75	77	13	95	80	0	1364	1353	443	136	138	17	100	100	0	0.044	0.044	0.043	0.042	1.651	0.039	0.644	120	494	1282	1270	-4.507	54	1228	53	1217	0
3	17	12	"PFK1124"	"Ks646_6"	13510	25350	120	1587	1490	430	82	84	17	100	100	0	893	829	241	144	145	18	100	100	0	2.009	2.055	2.006	2.124	1.521	2.079	0.890	120	501	2254	2093	1.007	1505	749	1408	685	0
3	18	12	"PFK1126"	"Ks64_1"	13700	25350	120	430	424	109	88	90	17	100	100	0	384	381	85	150	151	18	100	100	0	1.462	1.455	1.458	1.490	1.433	1.443	0.855	120	505	576	567	0.547	342	234	336	231	0
3	19	12	"PFK1135"	"Ks664_1"	13890	25350	120	1039	1047	321	87	88	15	100	100	0	791	792	220	148	150	19	100	100	0	1.481	1.491	1.500	1.499	1.375	1.518	0.909	120	504	1595	1604	0.566	952	643	960	644	0
3	20	12	"PFK1137"	"Ks664_35"	14080	25350	130	5445	5116	2071	88	89	16	100	100	0	4180	4343	1513	149	150	20	100	100	0	1.329	1.199	1.183	1.131	1.522	1.230	0.883	120	497	9388	9222	0.410	5357	4031	5028	4194	0
3	21	12	"PFK1140"	"Ks667_3"	14250	25390	150	112	117	27	92	97	37	28	5	0	162	166	27	155	157	22	28	10	0	2.857	2.273	1.240	1.235	3.730	1.221	0.110	156	612	27	36	1.515	20	7	25	11	-50
3	22	12	"PFK1142"	"Ks66_1"	14470	25350	120	1964	1773	602	87	91	37	100	100	0	2729	2488	638	151	153	22	100	100	0	0.728	0.721	0.741	0.667	1.625	0.734	0.878	120	579	4455	4023	-0.458	1877	2578	1686	2337	0
3	1	13	"PFM0090"	"M16407_5"	10480	25540	120	3834	3641	1300	65	67	10	100	100	0	2457	2366	675	137	139	17	100	100	0	1.625	1.604	1.619	1.526	1.468	1.694	0.889	120	558	6089	5805	0.700	3769	2320	3576	2229	0
3	2	13	"PFM0095"	"M16853_1"	10660	25530	130	1011	1012	368	74	75	13	100	100	0	710	694	238	148	148	19	97	97	0	1.667	1.718	1.618	1.758	1.782	1.703	0.848	120	520	1499	1484	0.737	937	562	938	546	0
3	3	13	"PFM0099"	"M17049_2"	10860	25530	130	4958	5169	2254	82	84	15	100	100	0	3592	3687	1659	152	154	19	99	98	0	1.417	1.439	1.360	1.442	1.828	1.440	0.847	120	515	8316	8622	0.503	4876	3440	5087	3535	0
3	4	13	"PFM0101"	"M17181_1"	11040	25540	120	997	968	320	86	88	16	100	100	0	702	680	171	154	155	19	100	100	0	1.662	1.677	1.639	1.625	1.464	1.764	0.864	120	380	1459	1408	0.733	911	548	882	526	0
3	5	13	"PFM0103"	"M17230_2"	11190	25550	150	84	86	16	82	84	14	21	7	0	133	136	23	150	150	19	9	1	0	-0.118	-0.286	0.542	0.512	3.022	0.255	0.046	156	597	-15	-10	Error	2	-17	4	-14	-50
3	6	13	"PFM0105"	"M17327_1"	11430	25540	130	449	456	181	81	82	15	98	96	0	532	520	130	147	148	20	100	100	0	0.956	1.005	0.984	0.880	1.810	1.103	0.802	120	514	753	748	-0.065	368	385	375	373	0
3	7	13	"PFM0123"	"M18924_1"	11580	25540	150	109	125	53	83	85	15	59	45	0	208	234	90	153	154	20	70	57	0	0.473	0.519	0.491	0.502	2.430	0.512	0.659	156	558	81	123	-1.081	26	55	42	81	-50
3	8	13	"PFM0125"	"M18924_16"	11770	25530	130	3141	2899	876	84	104	404	100	97	0	2238	2078	644	150	155	81	98	98	0	1.464	1.460	1.462	1.535	1.707	1.461	0.878	120	481	5145	4743	0.550	3057	2088	2815	1928	0
3	9	13	"PFM0128"	"M18924_2"	11950	25530	130	7499	7326	2804	79	117	547	100	97	0	4749	4649	1855	141	151	118	95	95	0	1.610	1.608	1.552	1.659	1.971	1.625	0.864	120	497	12028	11755	0.687	7420	4608	7247	4508	0
3	10	13	"PFM0134"	"M19188_5"	12140	25540	120	83	85	14	73	75	13	42	11	0	373	365	94	135	136	16	99	99	0	0.042	0.052	0.067	0.063	2.422	0.039	0.107	120	470	248	242	-4.573	10	238	12	230	0
3	11	13	"PFM0138"	"M19559_4"	12330	25530	120	969	925	333	74	75	12	100	100	0	492	486	165	137	138	19	95	95	0	2.521	2.438	2.529	2.611	1.832	2.437	0.854	120	418	1250	1200	1.334	895	355	851	349	0
3	12	13	"PFM0140"	"M196_2"	12520	25530	130	1494	1489	588	75	77	13	100	100	0	1228	1211	476	139	141	20	98	95	0	1.303	1.319	1.337	1.417	1.980	1.304	0.878	120	530	2508	2486	0.382	1419	1089	1414	1072	0
3	13	13	"PFM0160"	"M21368_2"	12720	25530	130	156	159	40	73	74	11	99	95	0	326	319	91	137	139	17	96	95	0	0.439	0.473	0.462	0.506	2.081	0.421	0.759	120	514	272	268	-1.187	83	189	86	182	0
3	14	13	"PFM0162"	"M21439_1"	12900	25540	120	282	274	60	73	74	13	100	99	0	294	298	59	136	138	17	100	99	0	1.323	1.241	1.211	1.254	1.505	1.196	0.796	120	484	367	363	0.404	209	158	201	162	0
3	15	13	"PFM0165"	"M21508_2"	13100	25540	130	1788	1607	534	74	74	14	100	100	0	1130	1041	297	135	136	16	100	100	0	1.723	1.692	1.660	1.656	1.653	1.782	0.857	120	556	2709	2439	0.785	1714	995	1533	906	0
3	16	13	"PFM0167"	"M2157_1"	13300	25540	120	404	389	127	73	74	12	100	100	0	503	516	161	134	134	16	100	99	0	0.897	0.827	0.818	0.830	1.592	0.788	0.835	120	480	700	698	-0.157	331	369	316	382	0
3	17	13	"PFM0171"	"M21780_2"	13480	25540	120	1822	1724	545	79	80	14	100	100	0	1799	1669	526	139	141	18	100	100	0	1.050	1.075	1.055	1.083	1.532	1.072	0.882	120	461	3403	3175	0.070	1743	1660	1645	1530	0
3	18	13	"PFM0173"	"M21780_4"	13670	25560	150	88	90	17	87	89	16	16	5	0	138	140	20	149	150	20	6	1	0	-0.091	-0.333	0.704	0.772	4.241	49.573	0.000	156	534	-10	-6	Error	1	-11	3	-9	-50
3	19	13	"PFM0202"	"M23550_4"	13850	25540	130	2642	2481	744	88	89	14	100	100	0	2180	2082	706	149	151	20	100	100	0	1.258	1.238	1.179	1.287	1.501	1.208	0.886	120	477	4585	4326	0.331	2554	2031	2393	1933	0
3	20	13	"PFM0204"	"M23550_7"	14050	25560	150	93	94	17	88	89	15	27	12	0	159	158	22	149	151	20	32	4	0	0.500	0.667	0.691	0.743	3.352	0.321	0.031	156	512	15	15	-1.000	5	10	6	9	-50
3	21	13	"PFM0209"	"M24104_1"	14230	25540	120	2979	3011	1225	89	92	17	100	100	0	1362	1372	558	150	152	21	100	100	0	2.384	2.391	2.324	2.448	1.664	2.439	0.881	120	373	4102	4144	1.254	2890	1212	2922	1222	0
3	22	13	"PFM0211"	"M24315_1"	14430	25540	120	1448	1411	497	87	89	16	100	100	0	1131	1099	391	148	151	21	100	100	0	1.385	1.392	1.337	1.422	1.638	1.391	0.876	120	585	2344	2275	0.469	1361	983	1324	951	0
3	1	14	"PFM0214"	"M24561_16"	10460	25720	130	908	839	272	70	71	13	100	100	0	566	519	167	139	140	17	95	95	0	1.963	2.024	1.991	2.047	1.803	1.990	0.856	120	634	1265	1149	0.973	838	427	769	380	0
3	2	14	"PFM0216"	"M24561_22"	10640	25730	130	1340	1320	502	75	77	14	100	100	0	1484	1479	437	145	145	17	100	100	0	0.945	0.933	0.918	0.881	1.438	0.964	0.887	120	463	2604	2579	-0.082	1265	1339	1245	1334	0
3	3	14	"PFM0675"	"M49210_1"	10800	25720	120	706	698	202	77	79	13	100	100	0	434	425	113	146	148	18	98	96	0	2.184	2.226	2.220	2.358	1.641	2.251	0.830	120	469	917	900	1.127	629	288	621	279	0
3	4	14	"PFM0678"	"M49439_1"	11000	25720	120	203	197	45	76	78	14	100	99	0	333	334	78	144	145	17	98	97	0	0.672	0.637	0.637	0.653	1.643	0.586	0.766	120	481	316	311	-0.574	127	189	121	190	0
3	5	14	"PFM0682"	"M49680_3"	11180	25730	120	1047	1024	357	76	77	13	99	99	0	710	700	196	143	144	18	100	100	0	1.713	1.702	1.751	1.641	1.587	1.770	0.888	120	409	1538	1505	0.776	971	567	948	557	0
3	6	14	"PFM0685"	"M50030_1"	11370	25730	120	2758	2777	840	74	75	12	100	100	0	1889	1890	610	141	142	18	100	100	0	1.535	1.545	1.482	1.584	1.404	1.542	0.929	120	493	4432	4452	0.619	2684	1748	2703	1749	0
3	7	14	"PFM0689"	"M50253_2"	11570	25730	120	480	460	145	77	79	15	100	99	0	682	674	176	146	148	20	100	100	0	0.752	0.725	0.711	0.693	1.563	0.721	0.857	120	474	939	911	-0.411	403	536	383	528	0
3	8	14	"PFM0691"	"M50721_1"	11770	25720	120	237	233	43	81	82	16	100	100	0	235	229	42	148	148	21	90	78	0	1.793	1.877	1.872	2.170	2.107	1.729	0.579	120	474	243	233	0.842	156	87	152	81	0
3	9	14	"PFM0712"	"M52704_3"	11950	25740	150	99	101	21	74	75	14	69	42	0	137	139	20	137	138	18	21	5	0	100000.000	13.500	1.581	1.636	3.502	1.717	0.040	156	547	25	29	16.610	25	0	27	2	-50
3	10	14	"PFM0715"	"M5299_1"	12140	25720	120	1648	1606	441	73	74	13	100	100	0	1470	1420	442	136	138	18	100	99	0	1.181	1.194	1.145	1.256	1.593	1.170	0.901	120	492	2909	2817	0.240	1575	1334	1533	1284	0
3	11	14	"PFM0718"	"M53027_1"	12340	25720	120	1075	1060	315	79	81	14	100	100	0	638	616	199	141	144	19	99	97	0	2.004	2.065	2.023	2.240	1.697	2.076	0.853	120	528	1493	1456	1.003	996	497	981	475	0
3	12	14	"PFM0720"	"M53181_3"	12530	25720	130	2843	2604	881	76	78	14	100	100	0	1906	1758	645	141	142	18	97	97	0	1.568	1.563	1.574	1.790	2.098	1.545	0.892	120	563	4532	4145	0.649	2767	1765	2528	1617	0
3	13	14	"PFM0722"	"M53240_1"	12720	25720	120	1431	1370	369	71	72	11	100	100	0	892	849	234	136	137	17	100	100	0	1.799	1.822	1.792	1.888	1.495	1.832	0.905	120	501	2116	2012	0.847	1360	756	1299	713	0
3	14	14	"PFM0726"	"M53565_1"	12910	25740	150	81	83	13	72	73	13	36	13	0	127	128	22	136	138	16	16	3	0	-1.000	-1.375	0.600	0.611	4.864	0.145	0.007	156	578	0	3	Error	9	-9	11	-8	-50
3	15	14	"PFM0746"	"M54626_1"	13100	25720	120	6272	6245	2082	73	74	14	100	100	0	4517	4471	1655	137	138	15	100	99	0	1.415	1.424	1.342	1.463	1.459	1.406	0.893	120	464	10579	10506	0.501	6199	4380	6172	4334	0
3	16	14	"PFM0749"	"M5464_1"	13290	25720	130	1702	1699	528	74	74	13	100	100	0	1269	1218	423	135	136	16	99	99	0	1.436	1.500	1.425	1.590	1.637	1.469	0.877	120	508	2762	2708	0.522	1628	1134	1625	1083	0
3	17	14	"PFM0753"	"M55240_4"	13480	25740	150	83	84	13	77	78	13	28	10	0	121	123	22	138	139	18	7	2	0	-0.353	-0.467	0.450	0.468	4.909	0.007	0.000	156	500	-11	-8	Error	6	-17	7	-15	-50
3	18	14	"PFM0758"	"M55479_1"	13670	25740	150	86	87	16	83	85	14	23	8	0	138	140	25	147	148	21	12	4	0	-0.333	-0.571	0.478	0.529	3.677	0.224	0.029	156	489	-6	-3	Error	3	-9	4	-7	-50
3	19	14	"PFM0761"	"M55746_2"	13860	25720	120	255	252	65	88	89	14	100	97	0	270	258	61	151	152	20	88	83	0	1.403	1.533	1.559	1.732	1.732	1.427	0.726	120	456	286	271	0.489	167	119	164	107	0
3	20	14	"PFM0763"	"M55888_10"	14050	25720	120	1491	1464	467	87	88	15	100	100	0	3149	3074	953	150	151	20	100	100	0	0.468	0.471	0.463	0.469	1.406	0.451	0.897	120	431	4403	4301	-1.095	1404	2999	1377	2924	0
3	21	14	"PFM0787"	"M57062_3"	14240	25720	130	100	102	19	88	90	15	41	18	0	276	266	53	149	152	20	94	90	0	0.094	0.120	0.155	0.156	3.345	0.078	0.049	120	492	139	131	-3.404	12	127	14	117	0
3	22	14	"PFM0790"	"M57295_1"	14430	25750	150	93	93	16	83	84	15	30	8	0	135	137	25	146	147	19	12	2	0	-0.909	-1.111	0.565	0.623	3.987	0.113	0.009	156	750	-1	1	Error	10	-11	10	-9	-50
3	1	15	"PFM0798"	"M57785_5"	10420	25930	150	87	90	18	75	76	13	46	26	0	140	139	22	144	145	18	15	5	0	-3.000	-3.000	1.182	1.108	4.214	18.881	0.000	156	881	8	10	Error	12	-4	15	-5	-50
3	2	15	"PFM0800"	"M58024_1"	10640	25910	120	1026	984	302	81	83	15	100	100	0	574	558	148	149	150	19	100	100	0	2.224	2.208	2.145	2.245	1.451	2.228	0.897	120	469	1370	1312	1.153	945	425	903	409	0
3	3	15	"PFM0804"	"M58298_1"	10810	25930	150	84	86	17	79	81	15	26	8	0	131	135	28	147	149	19	12	6	0	-0.313	-0.583	0.455	0.444	3.765	0.125	0.009	156	585	-11	-5	Error	5	-16	7	-12	-50
3	4	15	"PFM0807"	"M58361_1"	11030	25920	130	3939	3680	1598	73	74	13	100	100	0	4579	4558	1519	140	141	17	100	100	0	0.871	0.816	0.813	0.721	1.830	0.869	0.878	120	533	8305	8025	-0.199	3866	4439	3607	4418	0
3	5	15	"PFN0316"	"N134_30"	11210	25910	120	922	901	266	71	71	10	100	100	0	638	624	184	138	139	17	99	99	0	1.702	1.708	1.690	1.736	1.397	1.693	0.903	120	458	1351	1316	0.767	851	500	830	486	0
3	6	15	"PFN0318"	"N134_34"	11400	25910	120	1707	1678	527	70	71	11	100	100	0	930	888	260	138	138	16	100	100	0	2.067	2.144	2.104	2.174	1.366	2.180	0.921	120	494	2429	2358	1.047	1637	792	1608	750	0
3	7	15	"PFN0320"	"N134_41"	11600	25910	120	1094	1040	285	72	74	14	100	100	0	771	731	221	142	142	20	100	100	0	1.625	1.643	1.635	1.727	1.502	1.616	0.881	120	483	1651	1557	0.700	1022	629	968	589	0
3	8	15	"PFN0324"	"N134_45"	11780	25910	120	4930	4806	1395	74	76	16	100	100	0	4785	4675	1534	139	140	22	100	100	0	1.045	1.043	1.010	1.080	1.432	1.014	0.928	120	474	9502	9268	0.064	4856	4646	4732	4536	0
3	9	15	"PFN0326"	"N134_5"	11970	25910	120	593	545	133	73	74	13	100	100	0	498	475	106	134	136	18	100	100	0	1.429	1.384	1.398	1.405	1.389	1.395	0.882	120	425	884	813	0.515	520	364	472	341	0
3	10	15	"PFN0328"	"N134_57"	12150	25930	150	89	89	16	77	79	14	41	13	0	132	135	18	139	142	19	10	3	0	-1.714	-3.000	0.789	1.035	3.579	20.805	0.000	156	532	5	8	Error	12	-7	12	-4	-50
3	11	15	"PFN0346"	"N134_93"	12340	25930	150	78	80	15	81	82	16	12	1	0	131	133	24	143	145	19	12	1	0	0.250	0.100	0.576	0.529	3.571	0.259	0.035	156	502	-15	-11	-2.000	-3	-12	-1	-10	-50
3	12	15	"PFN0348"	"N134_96"	12530	25930	150	76	76	14	75	77	14	19	2	0	126	127	21	140	141	17	8	2	0	-0.071	-0.077	0.529	0.511	3.081	0.191	0.019	156	600	-13	-12	Error	1	-14	1	-13	-50
3	13	15	"PFN0350"	"N135_1"	12730	25910	110	166	174	47	71	72	11	100	97	0	229	232	41	136	139	18	100	95	0	1.022	1.073	1.005	1.053	1.793	1.081	0.646	80	474	188	199	0.031	95	93	103	96	0
3	14	15	"PFN0353"	"N135_14"	12930	25910	130	1335	1267	361	73	74	13	100	100	0	1164	1071	383	137	139	18	100	98	0	1.229	1.278	1.224	1.434	1.777	1.213	0.875	120	505	2289	2128	0.297	1262	1027	1194	934	0
3	15	15	"PFN0355"	"N135_17"	13110	25910	120	1095	1065	333	73	75	14	100	100	0	704	671	238	138	139	16	96	96	0	1.806	1.861	1.781	2.006	1.653	1.801	0.877	120	495	1588	1525	0.853	1022	566	992	533	0
3	16	15	"PFN0357"	"N135_2"	13310	25910	130	757	775	267	75	77	14	100	100	0	629	601	193	140	140	17	97	97	0	1.395	1.518	1.451	1.582	1.813	1.499	0.845	120	549	1171	1161	0.480	682	489	700	461	0
3	17	15	"PFN0375"	"N136_7"	13490	25920	130	448	435	151	80	81	13	99	96	0	1708	1605	523	143	144	19	100	99	0	0.235	0.243	0.241	0.225	1.635	0.241	0.899	120	488	1933	1817	-2.088	368	1565	355	1462	0
3	18	15	"PFN0377"	"N137_11"	13690	25910	120	2689	2543	809	84	86	15	100	100	0	2067	1932	720	148	149	20	99	99	0	1.357	1.378	1.308	1.461	1.596	1.335	0.886	120	480	4524	4243	0.441	2605	1919	2459	1784	0
3	19	15	"PFN0379"	"N137_15"	13880	25910	110	220	214	43	90	92	16	100	98	0	222	223	42	154	155	21	87	70	0	1.912	1.797	1.849	1.946	1.889	1.515	0.579	80	444	198	193	0.935	130	68	124	69	0
3	20	15	"PFN0383"	"N137_20"	14050	25910	120	313	308	71	89	90	15	100	99	0	245	238	45	152	153	21	91	81	0	2.409	2.547	2.533	2.851	2.054	2.487	0.676	120	540	317	305	1.268	224	93	219	86	0
3	21	15	"PFN0385"	"N137_22"	14260	25910	130	3340	3096	935	87	88	14	100	100	0	1831	1740	570	149	151	20	98	97	0	1.934	1.891	1.815	2.043	1.969	1.924	0.861	120	539	4935	4600	0.952	3253	1682	3009	1591	0
3	22	15	"PFN0387"	"N137_25"	14440	25910	120	186	189	44	83	84	14	100	96	0	222	223	46	145	146	19	90	80	0	1.338	1.359	1.297	1.417	1.877	1.243	0.560	120	513	180	184	0.420	103	77	106	78	0
3	1	16	"PFN0405"	"N137_9"	10460	26100	120	843	817	246	76	78	13	100	100	0	611	623	200	147	149	17	100	98	0	1.653	1.557	1.557	1.648	1.583	1.502	0.886	120	517	1231	1217	0.725	767	464	741	476	0
3	2	16	"PFN0407"	"N138_101"	10650	26120	150	105	105	24	79	82	15	66	37	0	148	147	26	148	150	19	20	9	0	100000.000	-26.000	1.438	1.381	4.793	1.104	0.054	156	546	26	25	16.610	26	0	26	-1	-50
3	3	16	"PFN0410"	"N138_105"	10850	26100	120	5482	5258	1521	77	79	15	100	100	0	3956	3768	1296	144	147	20	100	100	0	1.418	1.430	1.384	1.516	1.621	1.411	0.905	120	435	9217	8805	0.504	5405	3812	5181	3624	0
3	4	16	"PFN0413"	"N138_15"	11030	26100	120	461	448	104	72	73	12	100	100	0	289	281	57	139	140	17	99	97	0	2.593	2.648	2.583	2.780	1.550	2.660	0.786	120	468	539	518	1.375	389	150	376	142	0
3	5	16	"PFN0416"	"N138_21"	11220	26100	120	111	111	20	71	72	12	92	78	0	258	254	52	138	139	16	95	91	0	0.333	0.345	0.341	0.349	2.345	0.277	0.493	120	515	160	156	-1.585	40	120	40	116	0
3	6	16	"PFN0418"	"N138_26"	11410	26100	120	1468	1434	435	71	72	11	100	100	0	833	852	216	138	138	15	100	100	0	2.010	1.909	1.918	1.881	1.294	1.980	0.912	120	484	2092	2077	1.007	1397	695	1363	714	0
3	7	16	"PFN0821"	"N159_40"	11590	26100	120	517	512	120	71	72	14	100	100	0	3678	3742	1080	137	138	16	100	100	0	0.126	0.122	0.120	0.124	1.365	0.114	0.907	120	450	3987	4046	-2.989	446	3541	441	3605	0
3	8	16	"PFN0823"	"N159_45"	11770	26120	150	106	107	26	73	75	16	75	50	0	147	149	25	137	139	19	36	14	0	3.300	2.833	1.600	1.510	3.521	1.595	0.098	156	556	43	46	1.722	33	10	34	12	-50
3	9	16	"PFN0826"	"N159_51"	11960	26120	150	93	94	19	79	79	16	46	17	0	144	144	23	141	142	19	19	6	0	4.667	5.000	1.649	1.181	4.043	0.809	0.049	156	640	17	18	2.222	14	3	15	3	-50
3	10	16	"PFN0828"	"N159_7"	12170	26100	120	1015	1001	275	77	78	14	100	100	0	937	914	236	141	143	17	100	99	0	1.178	1.195	1.181	1.221	1.551	1.206	0.882	120	439	1734	1697	0.237	938	796	924	773	0
3	11	16	"PFN0830"	"N161_2"	12350	26090	130	1685	1657	593	75	77	13	100	100	0	991	993	351	141	142	17	99	99	0	1.894	1.857	1.809	1.917	1.645	1.884	0.881	120	434	2460	2434	0.922	1610	850	1582	852	0
3	12	16	"PFN0833"	"N162_3"	12530	26100	130	899	889	230	76	77	13	100	100	0	656	665	156	138	140	17	100	100	0	1.589	1.543	1.554	1.546	1.291	1.551	0.871	120	506	1341	1340	0.668	823	518	813	527	0
3	13	16	"PFN0859"	"N168_1"	12740	26100	120	811	790	242	74	75	12	100	100	0	687	675	179	138	140	17	100	100	0	1.342	1.333	1.332	1.323	1.388	1.346	0.896	120	553	1286	1253	0.425	737	549	716	537	0
3	14	16	"PFN0861"	"N168_12"	12920	26100	120	193	191	53	74	75	12	98	96	0	3020	3020	976	141	143	19	100	100	0	0.041	0.041	0.041	0.038	1.473	0.040	0.805	120	485	2998	2996	-4.597	119	2879	117	2879	0
3	15	16	"PFN0863"	"N168_17"	13110	26100	120	1260	1177	334	77	78	14	100	100	0	496	495	139	144	146	19	100	98	0	3.361	3.134	3.060	3.300	1.524	3.156	0.876	120	564	1535	1451	1.749	1183	352	1100	351	0
3	16	16	"PFN0866"	"N168_23"	13300	26110	110	116	117	20	82	83	15	82	60	0	193	190	32	146	147	19	77	61	0	0.723	0.795	0.707	0.759	2.546	0.650	0.277	80	443	81	79	-0.467	34	47	35	44	0
3	17	16	"PFN0870"	"N168_29"	13480	26120	150	88	90	16	87	88	15	19	5	0	142	146	25	149	151	21	17	3	0	-0.143	-1.000	0.546	0.617	3.334	0.307	0.034	156	616	-6	0	Error	1	-7	3	-3	-50
3	18	16	"PFN0873"	"N168_32"	13680	26100	120	720	721	192	87	88	15	100	100	0	436	435	98	151	151	18	98	98	0	2.221	2.232	2.142	2.241	1.346	2.255	0.898	120	500	918	918	1.151	633	285	634	284	0
3	19	16	"PFN0901"	"N175_10"	13870	26110	120	529	508	160	86	88	16	100	98	0	3958	3889	1141	151	152	19	100	100	0	0.116	0.113	0.113	0.105	1.522	0.111	0.901	120	542	4250	4160	-3.103	443	3807	422	3738	0
3	20	16	"PFN0903"	"N175_12"	14050	26100	100	108	109	19	86	88	14	63	30	0	222	219	46	148	149	19	85	72	0	0.297	0.324	0.334	0.365	3.523	0.196	0.127	80	403	96	94	-1.750	22	74	23	71	0
3	21	16	"PFN0908"	"N175_3"	14240	26120	150	75	76	14	87	89	15	3	0	0	126	128	22	148	149	21	3	0	0	0.545	0.550	0.610	0.588	3.088	0.357	0.085	156	683	-34	-31	-0.874	-12	-22	-11	-20	-50
3	22	16	"PFN0910"	"N175_8"	14450	26110	130	775	727	251	85	86	14	100	100	0	1271	1258	329	148	149	20	100	100	0	0.614	0.578	0.588	0.539	1.538	0.588	0.859	120	647	1813	1752	-0.703	690	1123	642	1110	0
3	1	17	"PFN0912"	"N176_2"	10460	26290	120	1724	1692	607	76	76	12	100	100	0	1050	999	366	146	147	15	97	95	0	1.823	1.894	1.819	2.073	1.908	1.902	0.894	120	552	2552	2469	0.866	1648	904	1616	853	0
3	2	17	"PFN0914"	"N176_4"	10650	26290	120	928	902	248	73	74	12	100	100	0	707	678	204	142	142	15	99	99	0	1.513	1.547	1.503	1.641	1.536	1.518	0.889	120	430	1420	1365	0.598	855	565	829	536	0
3	3	17	"PFN0936"	"N181_8"	10840	26290	120	1031	999	309	70	71	12	100	100	0	814	774	252	137	138	16	95	95	0	1.419	1.458	1.411	1.452	1.449	1.428	0.872	120	520	1638	1566	0.505	961	677	929	637	0
3	4	17	"PFN0938"	"N182_2"	11040	26290	130	379	364	90	69	70	12	100	100	0	374	355	88	136	136	15	96	96	0	1.303	1.347	1.320	1.507	1.834	1.287	0.838	120	485	548	514	0.381	310	238	295	219	0
3	5	17	"PFN0940"	"N182_5"	11200	26310	150	90	94	21	70	71	12	69	41	0	141	144	24	137	137	16	30	13	0	5.000	3.429	1.301	1.321	3.642	1.012	0.071	156	568	24	31	2.322	20	4	24	7	-50
3	6	17	"PFN0947"	"N185_15"	11410	26290	120	803	783	220	71	73	12	100	100	0	671	658	192	136	137	16	98	98	0	1.368	1.364	1.356	1.436	1.668	1.348	0.861	120	515	1267	1234	0.452	732	535	712	522	0
3	7	17	"PFN0951"	"N185_4"	11600	26290	120	560	548	154	74	77	15	100	100	0	858	832	268	138	141	18	99	99	0	0.675	0.683	0.659	0.706	1.494	0.642	0.882	120	483	1206	1168	-0.567	486	720	474	694	0
3	8	17	"PFN0953"	"N185_6"	11790	26290	120	943	970	287	82	82	16	100	100	0	760	759	228	146	149	19	97	97	0	1.402	1.449	1.394	1.509	1.637	1.444	0.869	120	461	1475	1501	0.488	861	614	888	613	0
3	9	17	"PFF1635"	"F64095_4"	11990	26300	90	146	169	69	80	81	17	90	78	0	222	246	74	145	147	18	98	90	0	0.857	0.881	0.868	0.806	2.143	0.874	0.624	52	306	143	190	-0.222	66	77	89	101	0
3	10	17	"PFF1651"	"F64732_1"	12180	26300	120	2094	1978	799	76	77	13	100	100	0	3652	3638	1058	141	142	17	100	100	0	0.575	0.544	0.541	0.473	1.828	0.565	0.892	120	534	5529	5399	-0.799	2018	3511	1902	3497	0
3	11	17	"PFF1691"	"F66430_1"	12350	26290	110	154	156	26	74	75	12	100	97	0	203	200	36	140	141	16	87	75	0	1.270	1.367	1.377	1.541	2.012	1.191	0.518	80	428	143	142	0.345	80	63	82	60	0
3	12	17	"PFF1706"	"F67045_1"	12530	26310	150	81	82	15	79	80	14	20	5	0	134	133	19	140	143	19	7	0	0	-0.333	-0.429	0.854	0.779	3.845	0.251	0.011	156	679	-4	-4	Error	2	-6	3	-7	-50
3	13	17	"PFF1770"	"F69174_1"	12740	26290	110	556	539	130	81	82	15	100	100	0	555	538	112	145	146	20	100	100	0	1.159	1.165	1.166	1.165	1.400	1.129	0.860	80	500	885	851	0.212	475	410	458	393	0
3	14	17	"PFF1856"	"F72113_1"	12940	26290	130	7108	7148	2364	82	84	16	100	100	0	5620	5367	1899	151	153	22	100	100	0	1.285	1.355	1.321	1.457	1.844	1.353	0.898	120	616	12495	12282	0.361	7026	5469	7066	5216	0
3	15	17	"PFC0253"	"C664"	13120	26300	90	183	225	136	84	86	16	100	90	0	252	301	130	151	153	20	100	98	0	0.980	0.940	0.882	0.865	1.975	0.993	0.661	52	371	200	291	-0.029	99	101	141	150	0
3	16	17	"PFC0263"	"C68"	13320	26300	120	131	142	80	87	91	24	77	45	0	270	283	110	150	154	27	97	88	0	0.367	0.414	0.370	0.338	2.198	0.476	0.680	120	539	164	188	-1.447	44	120	55	133	0
3	17	17	"PFC0294"	"C735"	13520	26330	150	83	85	19	92	93	17	11	3	0	149	152	28	153	155	24	16	5	0	2.250	7.000	0.800	0.933	3.006	0.153	0.010	156	474	-13	-8	1.170	-9	-4	-7	-1	-50
3	18	17	"PFC0298"	"C739"	13660	26300	150	83	83	15	89	89	17	8	0	0	158	162	27	152	154	21	29	11	0	-1.000	-0.600	0.700	0.719	3.246	6.574	0.020	156	534	0	4	Error	-6	6	-6	10	-50
3	19	17	"PFC0301"	"C741"	13890	26300	130	81	81	15	86	87	16	9	1	0	272	273	60	149	152	21	95	90	0	-0.041	-0.040	0.127	0.116	3.485	30.748	0.014	120	512	118	119	Error	-5	123	-5	124	0
3	20	17	"PFL0015"	"L1_3"	14060	26310	150	80	84	18	85	87	16	17	5	0	156	155	25	148	150	20	26	11	0	-0.625	-0.143	0.788	0.852	3.347	0.064	0.002	156	574	3	6	Error	-5	8	-1	7	-50
3	21	17	"PFM0073"	"M15459_3"	14260	26290	110	146	150	39	86	88	19	90	73	0	199	196	45	150	153	23	67	51	0	1.224	1.391	1.222	1.334	3.005	1.042	0.268	80	414	109	110	0.292	60	49	64	46	0
3	22	17	"PFM0096"	"M16857_1"	14440	26280	130	2456	2394	757	87	89	17	100	100	0	2169	2061	643	151	153	21	100	100	0	1.174	1.208	1.172	1.236	1.501	1.211	0.903	120	626	4387	4217	0.231	2369	2018	2307	1910	0
3	1	18	"PFM0259"	"M26257_1"	10450	26470	120	577	559	142	68	69	12	100	100	0	551	526	137	142	143	16	97	96	0	1.244	1.279	1.293	1.323	1.571	1.240	0.868	120	580	918	875	0.316	509	409	491	384	0
3	2	18	"PFM0321"	"M31208_3"	10640	26470	120	1044	1053	299	66	68	11	100	100	0	553	543	139	139	140	14	99	97	0	2.362	2.443	2.380	2.598	1.703	2.493	0.892	120	478	1392	1391	1.240	978	414	987	404	0
3	3	18	"PFM0389"	"M3590_2"	10820	26500	150	64	65	9	66	67	11	12	0	0	130	128	18	135	137	15	8	1	0	0.400	0.143	0.438	0.511	3.652	0.021	0.000	156	662	-7	-8	-1.322	-2	-5	-1	-7	-50
3	4	18	"PFM0523"	"M42640_1"	11040	26480	120	89	89	16	65	66	10	77	55	0	394	390	90	135	136	15	99	99	0	0.093	0.094	0.103	0.095	2.150	0.071	0.314	120	432	283	279	-3.432	24	259	24	255	0
3	5	18	"PFD0044"	"D13561_3"	11200	26500	150	69	71	12	68	69	11	21	5	0	127	129	20	139	140	18	7	2	0	-0.083	-0.300	0.453	0.463	3.259	0.026	0.001	156	505	-11	-7	Error	1	-12	3	-10	-50
3	6	18	"PFD0057"	"D15909_4"	11410	26480	130	88	89	14	71	72	11	65	37	0	482	466	111	139	139	16	100	98	0	0.050	0.055	0.060	0.059	2.041	0.052	0.241	120	566	360	345	-4.335	17	343	18	327	0
3	7	18	"PFD0156"	"D17715_93"	11590	26470	110	172	174	27	76	79	14	100	100	0	323	325	47	145	146	19	100	100	0	0.539	0.544	0.542	0.544	1.441	0.496	0.734	80	474	274	278	-0.891	96	178	98	180	0
3	8	18	"PFD0171"	"D21102_1"	11780	26470	100	1898	1833	329	84	85	14	100	100	0	1530	1514	348	152	153	20	100	100	0	1.316	1.284	1.254	1.338	1.459	1.258	0.893	80	426	3192	3111	0.397	1814	1378	1749	1362	0
3	9	18	"PFD0194"	"D23657_11"	11970	26460	150	76	77	15	79	81	16	12	3	0	131	133	21	147	149	19	7	0	0	0.188	0.143	0.540	0.550	3.012	0.265	0.051	156	653	-19	-16	-2.415	-3	-16	-2	-14	-50
3	10	18	"PFD0273"	"D33539_50"	12150	26500	150	74	75	12	75	76	13	14	1	0	131	133	21	141	142	17	11	2	0	0.100	0.000	0.452	0.441	3.296	0.168	0.019	156	488	-11	-8	-3.322	-1	-10	0	-8	-50
3	11	18	"IAX099I"	"Y_IAX099I"	12340	26500	150	75	76	16	79	79	14	13	5	0	122	125	24	141	142	17	9	1	0	0.211	0.188	0.500	0.467	3.123	0.338	0.075	156	482	-23	-19	-2.248	-4	-19	-3	-16	-50
3	12	18	"ICX188I"	"Y_ICX188I"	12530	26500	150	86	87	15	84	86	16	20	3	0	134	137	28	146	148	20	17	7	0	-0.167	-0.333	0.450	0.540	3.841	0.274	0.067	156	497	-10	-6	Error	2	-12	3	-9	-50
3	13	18	"IEX355I"	"Y_IEX355I"	12720	26500	150	76	80	19	87	89	17	11	4	0	125	131	30	151	152	21	7	2	0	0.423	0.350	0.510	0.555	2.746	0.333	0.099	156	539	-37	-27	-1.241	-11	-26	-7	-20	-50
3	14	18	"IGX361I"	"Y_IGX361I"	12910	26500	150	83	85	18	87	88	16	15	4	0	130	134	31	152	154	21	12	3	0	0.182	0.111	0.438	0.433	3.260	0.344	0.107	156	520	-26	-20	-2.459	-4	-22	-2	-18	-50
3	15	18	"IIX063I"	"Y_IIX063I"	13100	26500	150	78	80	21	88	89	18	15	1	0	128	130	30	152	154	24	7	0	0	0.417	0.364	0.523	0.581	2.755	0.460	0.165	156	558	-34	-30	-1.263	-10	-24	-8	-22	-50
3	16	18	"IKX121I"	"Y_IKX121I"	13300	26500	150	92	93	19	84	86	26	20	0	0	141	144	27	146	150	28	14	1	0	-1.600	-4.500	0.732	0.714	3.063	0.722	0.293	156	586	3	7	Error	8	-5	9	-2	-50
3	17	18	"Z_1_50"	"Z_1_50"	13500	26470	120	3182	2981	905	80	82	18	100	100	0	1919	1790	583	142	145	23	99	97	0	1.746	1.760	1.756	1.967	1.977	1.769	0.900	120	419	4879	4549	0.804	3102	1777	2901	1648	0
3	18	18	"Z_1_70"	"Z_1_70"	13690	26470	130	7323	6782	2141	86	88	17	100	100	0	3757	3455	1238	150	152	20	99	99	0	2.006	2.026	1.976	2.205	1.861	2.020	0.893	120	474	10844	10001	1.005	7237	3607	6696	3305	0
3	19	18	"Z_1_90"	"Z_1_90"	13880	26480	120	13134	12412	4104	91	92	17	100	100	0	6266	6036	1782	151	153	20	100	100	0	2.133	2.094	2.070	2.046	1.411	2.187	0.904	120	431	19158	18206	1.093	13043	6115	12321	5885	0
3	20	18	"Z_2_10"	"Z_2_10"	14060	26500	150	91	94	19	91	92	16	25	7	0	123	128	25	152	155	22	4	0	0	0.000	-0.125	0.439	0.457	3.690	0.311	0.082	156	480	-29	-21	Error	0	-29	3	-24	-50
3	21	18	"Z_2_30"	"Z_2_30"	14250	26500	150	93	95	20	91	92	18	24	7	0	145	150	31	153	155	22	18	7	0	-0.250	-1.333	0.645	0.666	3.550	0.425	0.082	156	601	-6	1	Error	2	-8	4	-3	-50
3	22	18	"Z_2_50"	"Z_2_50"	14460	26480	120	4925	4541	1447	87	88	16	100	100	0	10769	9841	2986	151	152	19	100	100	0	0.456	0.460	0.461	0.463	1.503	0.450	0.909	120	635	15456	14144	-1.134	4838	10618	4454	9690	0
3	1	19	"Z_3_90"	"Z_3_90"	10470	26670	120	15666	14690	4269	66	67	11	100	100	0	15347	14717	3980	142	143	15	100	100	0	1.026	1.003	1.001	0.996	1.280	1.009	0.938	120	495	30805	29199	0.037	15600	15205	14624	14575	0
3	2	19	"Z_4_10"	"Z_4_10"	10630	26690	150	77	80	15	68	70	12	43	16	0	135	135	26	140	141	15	21	6	0	-1.800	-2.400	0.657	0.579	4.267	0.153	0.012	156	494	4	7	Error	9	-5	12	-5	-50
3	3	19	"Z_4_30"	"Z_4_30"	10820	26690	150	67	69	12	69	70	12	16	3	0	127	128	17	139	140	16	3	0	0	0.167	0.000	0.571	0.574	3.014	0.066	0.003	156	566	-14	-11	-2.585	-2	-12	0	-11	-50
3	4	19	"Z_4_50"	"Z_4_50"	11050	26670	120	1314	1222	398	69	71	13	100	100	0	8464	7717	2522	142	145	19	100	100	0	0.150	0.152	0.154	0.154	1.501	0.147	0.929	120	502	9567	8728	-2.741	1245	8322	1153	7575	0
3	5	19	"Z_4_70"	"Z_4_70"	11230	26670	120	2257	2037	765	74	76	14	100	100	0	13575	12550	4080	150	152	22	100	100	0	0.163	0.158	0.161	0.150	1.491	0.157	0.934	120	464	15608	14363	-2.621	2183	13425	1963	12400	0
3	6	19	"Z_4_90"	"Z_4_90"	11430	26670	120	3076	2814	1119	74	77	15	100	100	0	18388	17609	5729	150	152	22	100	100	0	0.165	0.157	0.161	0.144	1.572	0.156	0.919	120	437	21240	20199	-2.603	3002	18238	2740	17459	0
3	7	19	"Z_6_30"	"Z_6_30"	11580	26690	150	74	75	14	75	78	15	14	1	0	147	151	27	148	149	20	21	9	0	1.000	0.000	0.600	0.621	3.406	0.271	0.080	156	557	-2	3	0.000	-1	-1	0	3	-50
3	8	19	"Z_6_50"	"Z_6_50"	11770	26690	150	76	80	18	79	81	15	17	7	0	134	136	23	149	151	19	7	1	0	0.200	-0.077	0.500	0.609	3.500	0.365	0.053	156	707	-18	-12	-2.322	-3	-15	1	-13	-50
3	9	19	"Z_6_70"	"Z_6_70"	12000	26670	120	216	214	42	79	81	15	100	100	0	268	267	49	149	150	19	97	92	0	1.151	1.144	1.147	1.243	1.840	1.093	0.730	120	500	256	253	0.203	137	119	135	118	0
3	10	19	"Z_6_90"	"Z_6_90"	12180	26670	120	405	395	93	81	82	15	100	100	0	465	461	109	145	150	21	100	99	0	1.013	0.994	1.000	1.015	1.392	0.970	0.861	120	351	644	630	0.018	324	320	314	316	0
3	11	19	"Z_7_10"	"Z_7_10"	12350	26690	150	81	85	17	81	82	15	18	5	0	127	131	27	148	149	19	12	1	0	0.000	-0.235	0.395	0.472	3.946	0.179	0.020	156	420	-21	-13	Error	0	-21	4	-17	-50
3	12	19	"Z_7_30"	"Z_7_30"	12540	26690	150	86	88	16	79	81	17	30	5	0	133	134	21	146	147	19	7	2	0	-0.538	-0.750	0.764	0.761	4.482	0.454	0.031	156	446	-6	-3	Error	7	-13	9	-12	-50
3	13	19	"PFI17646"	"oPFI17646"	12740	26660	120	499	496	127	81	83	16	100	100	0	448	459	86	146	149	20	100	100	0	1.384	1.326	1.309	1.300	1.344	1.368	0.891	120	431	720	728	0.469	418	302	415	313	0
3	14	19	"PFN0256"	"oPFN0256"	12930	26660	130	1007	979	307	85	87	15	100	100	0	885	851	283	153	154	21	97	96	0	1.260	1.281	1.254	1.395	1.859	1.247	0.883	120	377	1654	1592	0.333	922	732	894	698	0
3	15	19	"PFG0021"	"oPFG0021"	13110	26690	150	80	82	18	88	91	17	10	1	0	132	136	30	154	155	20	11	3	0	0.364	0.333	0.516	0.471	2.694	0.355	0.096	156	402	-30	-24	-1.459	-8	-22	-6	-18	-50
3	16	19	"PFF72433"	"oPFF72433"	13300	26690	150	94	97	19	83	84	19	33	10	0	144	148	26	150	150	20	15	5	0	-1.833	-7.000	0.781	0.721	3.504	0.597	0.053	156	454	5	12	Error	11	-6	14	-2	-50
3	17	19	"PFJ12787"	"oPFJ12787"	13490	26690	150	73	73	14	78	79	16	6	1	0	128	129	21	144	146	21	3	1	0	0.313	0.333	0.581	0.635	2.957	0.382	0.091	156	604	-21	-20	-1.678	-5	-16	-5	-15	-50
3	18	19	"PFG0023"	"oPFG0023"	13710	26670	130	13244	13701	5456	81	83	15	100	100	0	9261	9635	2930	147	149	18	100	100	0	1.444	1.435	1.463	1.342	1.480	1.537	0.907	120	526	22277	23108	0.530	13163	9114	13620	9488	0
3	19	19	"PFJ12789"	"oPFJ12789"	13880	26670	120	214	214	46	90	92	17	97	97	0	215	217	30	154	155	21	91	76	0	2.033	1.968	2.016	1.991	1.996	1.990	0.521	120	454	185	187	1.023	124	61	124	63	0
3	20	19	"PFBL B0077"	"oPFBLOB0077"	14080	26670	120	709	700	222	90	92	15	100	100	0	731	733	212	152	155	20	100	100	0	1.069	1.050	1.017	1.049	1.339	1.058	0.895	120	431	1198	1191	0.096	619	579	610	581	0
3	21	19	"PFF72437"	"oPFF72437"	14270	26670	120	2038	2018	674	87	88	15	100	100	0	1268	1279	348	148	150	18	100	100	0	1.742	1.707	1.707	1.673	1.307	1.777	0.919	120	443	3071	3062	0.801	1951	1120	1931	1131	0
3	22	19	"PFL0043"	"oPFL0043"	14450	26680	110	165	163	39	84	85	15	95	87	0	184	182	34	145	147	19	67	51	0	2.077	2.135	2.000	2.050	2.176	1.776	0.384	80	507	120	116	1.054	81	39	79	37	0
3	1	20	"PFBL B0079"	"oPFBLOB0079"	10460	26850	150	83	84	16	66	68	20	39	8	0	138	139	17	142	143	16	14	1	0	-4.250	-6.000	1.417	1.270	3.250	17.096	0.003	156	741	13	15	Error	17	-4	18	-3	-50
3	2	20	"PFF72438"	"oPFF72438"	10660	26860	130	5391	5483	2167	68	71	24	100	100	0	5453	5854	1724	139	140	16	100	100	0	1.002	0.948	0.972	0.886	1.527	0.996	0.886	120	483	10637	11130	0.002	5323	5314	5415	5715	0
3	3	20	"PFH0006"	"oPFH0006"	10860	26860	130	2319	2267	808	70	71	11	100	100	0	1936	1935	593	142	142	16	100	100	0	1.254	1.225	1.238	1.188	1.423	1.282	0.906	120	448	4043	3990	0.326	2249	1794	2197	1793	0
3	4	20	"PFBL B0083"	"oPFBLOB0083"	11020	26880	150	87	88	17	73	75	13	50	27	0	142	142	25	146	147	19	14	5	0	-3.500	-3.750	0.712	0.797	4.574	0.247	0.009	156	500	10	11	Error	14	-4	15	-4	-50
3	5	20	"PFBL B0084"	"oPFBLOB0084"	11210	26880	150	78	81	14	77	78	14	21	5	0	134	138	25	149	152	22	8	1	0	-0.067	-0.364	0.447	0.491	3.930	0.170	0.021	156	577	-14	-7	Error	1	-15	4	-11	-50
3	6	20	"PFM60485"	"oPFM60485"	11420	26860	130	1455	1457	510	77	78	15	100	100	0	1380	1394	406	148	151	23	100	100	0	1.119	1.108	1.118	1.069	1.429	1.136	0.904	120	450	2610	2626	0.162	1378	1232	1380	1246	0
3	7	20	"PFN0258"	"oPFN0258"	11590	26880	150	76	77	15	71	74	14	24	6	0	134	134	22	143	144	18	9	3	0	-0.556	-0.667	0.522	0.602	3.578	0.147	0.009	156	501	-4	-3	Error	5	-9	6	-9	-50
3	8	20	"PFM60486"	"oPFM60486"	11810	26860	120	529	531	174	71	74	13	100	100	0	645	644	209	143	144	17	100	99	0	0.912	0.918	0.908	0.953	1.511	0.885	0.872	120	458	960	961	-0.132	458	502	460	501	0
3	9	20	"PFK12896"	"oPFK12896"	11990	26860	120	159	160	35	74	76	13	99	96	0	559	569	151	144	145	18	100	99	0	0.205	0.202	0.200	0.197	1.647	0.183	0.756	120	460	500	511	-2.288	85	415	86	425	0
3	10	20	"PFN0259"	"oPFN0259"	12170	26860	130	2080	2101	586	79	80	15	100	100	0	1719	1663	523	146	149	20	100	100	0	1.272	1.333	1.267	1.427	1.635	1.313	0.900	120	498	3574	3539	0.347	2001	1573	2022	1517	0
3	11	20	"PFL0046"	"oPFL0046"	12370	26860	120	2594	2554	860	76	77	13	100	100	0	1246	1275	355	144	145	18	100	100	0	2.285	2.191	2.154	2.150	1.321	2.301	0.907	120	448	3620	3609	1.192	2518	1102	2478	1131	0
3	12	20	"PFD66984"	"oPFD66984"	12560	26860	120	946	989	321	73	74	12	100	100	0	1249	1269	426	142	141	18	99	99	0	0.789	0.813	0.795	0.827	1.532	0.783	0.879	120	411	1980	2043	-0.343	873	1107	916	1127	0
3	13	20	"PFD66985"	"oPFD66985"	12730	26880	150	73	76	14	77	78	14	13	3	0	127	128	25	145	147	20	5	2	0	0.222	0.059	0.346	0.368	3.322	0.215	0.048	156	597	-22	-18	-2.170	-4	-18	-1	-17	-50
3	14	20	"PFL0047"	"oPFL0047"	12940	26860	130	1102	1131	402	80	82	16	100	100	0	634	657	219	151	152	20	100	99	0	2.116	2.077	2.056	2.161	1.515	2.063	0.879	120	491	1505	1557	1.081	1022	483	1051	506	0
3	15	20	"PFF72478"	"oPFF72478"	13030	26850	130	1304	1249	518	81	83	17	100	100	0	707	717	285	150	151	21	98	96	0	2.196	2.060	2.062	2.270	1.959	1.987	0.894	120	439	1780	1735	1.135	1223	557	1168	567	0
3	16	20	"PFL0097"	"oPFL0097"	13240	26850	120	876	875	260	82	84	16	100	100	0	700	706	207	149	150	20	99	96	0	1.441	1.424	1.380	1.506	1.707	1.405	0.878	120	435	1345	1350	0.527	794	551	793	557	0
3	17	20	"PFBL B0142"	"oPFBLOB0142"	13440	26860	120	170	167	36	82	83	15	97	90	0	728	740	198	147	149	19	100	100	0	0.151	0.143	0.143	0.136	1.527	0.133	0.743	120	444	669	678	-2.723	88	581	85	593	0
3	18	20	"PFI17693"	"oPFI17693"	13630	26860	130	4847	5080	2125	78	80	14	100	100	0	3736	3760	1280	144	147	19	100	100	0	1.328	1.383	1.360	1.329	1.387	1.474	0.889	120	496	8361	8618	0.409	4769	3592	5002	3616	0
3	19	20	"PFI17695"	"oPFI17695"	13810	26860	120	6710	6945	2389	84	85	15	100	100	0	11383	11619	4215	152	154	23	100	100	0	0.590	0.598	0.580	0.614	1.500	0.578	0.909	120	470	17857	18328	-0.761	6626	11231	6861	11467	0
3	20	20	"PFH0024"	"oPFH0024"	14000	26860	120	1140	1177	401	88	89	15	100	100	0	707	681	240	155	155	21	99	98	0	1.906	2.070	1.969	2.270	1.709	2.027	0.867	120	518	1604	1615	0.930	1052	552	1089	526	0
3	21	20	"PFBL B0147"	"oPFBLOB0147"	14200	26860	130	215	212	59	85	86	14	99	96	0	195	192	36	147	148	18	80	63	0	2.708	2.822	2.455	2.609	2.152	2.805	0.435	120	487	178	172	1.437	130	48	127	45	0
3	22	20	"PFF72481"	"oPFF72481"	14390	26860	120	1212	1248	472	84	83	14	100	100	0	752	746	267	144	145	18	99	97	0	1.855	1.934	1.904	1.996	1.758	1.986	0.847	120	478	1736	1766	0.892	1128	608	1164	602	0
3	1	21	"PFJ12809"	"oPFJ12809"	10450	27070	150	77	78	13	64	67	21	29	3	0	130	129	20	142	141	15	7	1	0	-1.083	-1.077	0.833	0.658	4.259	0.089	0.003	156	674	1	1	Error	13	-12	14	-13	-50
3	2	21	"PFH0027"	"oPFH0027"	10600	27070	120	249	243	66	68	71	27	96	93	0	348	344	74	139	140	15	98	98	0	0.866	0.854	0.873	0.836	1.660	0.825	0.814	120	359	390	380	-0.208	181	209	175	205	0
3	3	21	"PFF72482"	"oPFF72482"	10790	27060	120	2892	2919	1055	69	70	11	100	100	0	1919	1906	644	138	139	16	100	100	0	1.585	1.612	1.607	1.595	1.425	1.657	0.910	120	508	4604	4618	0.665	2823	1781	2850	1768	0
3	4	21	"PFG0045"	"oPFG0045"	10990	27050	120	436	429	140	69	69	11	100	100	0	560	528	163	138	140	16	96	95	0	0.870	0.923	0.947	0.966	1.812	0.895	0.832	120	428	789	750	-0.201	367	422	360	390	0
3	5	21	"PFF72484"	"oPFF72484"	11160	27050	120	106	106	19	72	74	12	82	69	0	564	555	158	142	143	18	97	96	0	0.081	0.082	0.074	0.077	1.940	0.072	0.538	120	403	456	447	-3.634	34	422	34	413	0
3	6	21	"PFI17704"	"oPFI17704"	11360	27050	130	531	532	148	74	76	14	100	100	0	1726	1743	538	145	146	19	100	100	0	0.289	0.287	0.286	0.292	1.398	0.272	0.912	120	529	2038	2056	-1.791	457	1581	458	1598	0
3	7	21	"PFH0030"	"oPFH0030"	11550	27050	120	908	935	279	70	72	12	100	100	0	810	770	235	139	139	16	99	98	0	1.249	1.371	1.337	1.448	1.729	1.352	0.858	120	458	1509	1496	0.321	838	671	865	631	0
3	8	21	"PFM60518"	"oPFM60518"	11750	27050	120	1380	1393	466	70	71	12	100	100	0	851	859	265	137	138	15	99	99	0	1.835	1.832	1.723	1.863	1.534	1.894	0.867	120	511	2024	2045	0.876	1310	714	1323	722	0
3	9	21	"PFL0104"	"oPFL0104"	11940	27050	120	768	755	202	70	71	11	100	100	0	480	467	107	137	139	16	99	97	0	2.035	2.076	2.021	2.128	1.527	2.139	0.884	120	501	1041	1015	1.025	698	343	685	330	0
3	10	21	"PFI17705"	"oPFI17705"	12130	27050	130	2934	2983	980	73	74	11	100	100	0	2102	2045	777	140	141	16	98	97	0	1.458	1.528	1.474	1.640	1.850	1.499	0.878	120	535	4823	4815	0.544	2861	1962	2910	1905	0
3	11	21	"PFBL B0155"	"oPFBLOB0155"	12320	27050	120	779	777	223	78	79	14	100	100	0	400	395	111	143	145	18	95	94	0	2.728	2.774	2.656	2.878	1.641	2.767	0.839	120	543	958	951	1.448	701	257	699	252	0
3	12	21	"PFBL B0157"	"oPFBLOB0157"	12540	27070	150	74	80	23	81	82	15	26	11	0	119	124	30	146	147	19	13	4	0	0.259	0.045	0.500	0.603	2.714	0.481	0.168	156	590	-34	-23	-1.948	-7	-27	-1	-22	-50
3	13	21	"PFD67005"	"oPFD67005"	12730	27070	150	72	75	17	80	81	15	10	3	0	123	124	25	145	147	18	5	1	0	0.364	0.238	0.559	0.576	2.918	0.394	0.116	156	499	-30	-26	-1.459	-8	-22	-5	-21	-50
3	14	21	"PFD67007"	"oPFD67007"	12920	27070	150	78	81	19	77	77	13	26	12	0	125	131	25	141	143	17	14	7	0	-0.063	-0.400	0.562	0.550	2.952	0.345	0.085	156	489	-15	-6	Error	1	-16	4	-10	-50
3	15	21	"PFM60523"	"oPFM60523"	13080	27050	130	687	704	224	74	75	13	100	100	0	698	680	216	137	139	17	100	99	0	1.093	1.160	1.110	1.232	1.609	1.129	0.882	120	494	1174	1173	0.128	613	561	630	543	0
3	16	21	"PFL0108"	"oPFL0108"	13270	27050	120	570	585	181	75	76	14	100	100	0	393	393	109	137	139	18	100	98	0	1.934	1.992	1.956	2.107	1.578	1.993	0.844	120	560	751	766	0.951	495	256	510	256	0
3	17	21	"A10325_30a"	"A10325_30a"	13490	27070	150	67	68	14	74	76	15	9	1	0	119	118	23	138	140	19	3	0	0	0.368	0.300	0.478	0.486	2.888	0.367	0.121	156	603	-26	-26	-1.441	-7	-19	-6	-20	-50
3	18	21	"A10325_30c"	"A10325_30c"	13680	27070	150	69	73	19	73	75	16	21	6	0	117	121	29	138	139	19	14	3	0	0.190	0.000	0.519	0.501	3.055	0.441	0.158	156	520	-25	-17	-2.392	-4	-21	0	-17	-50
3	19	21	"A10325_30e"	"A10325_30e"	13870	27070	150	69	72	18	76	78	17	12	2	0	121	121	25	141	144	23	3	0	0	0.350	0.200	0.467	0.508	2.868	0.442	0.159	156	524	-27	-24	-1.515	-7	-20	-4	-20	-50
3	20	21	"A10325_30g"	"A10325_30g"	14060	27070	150	79	81	16	75	77	15	30	5	0	126	126	26	140	142	20	8	1	0	-0.286	-0.429	0.438	0.539	4.384	0.239	0.040	156	503	-10	-8	Error	4	-14	6	-14	-50
3	21	21	"A10325_30i"	"A10325_30i"	14230	27040	150	69	74	21	81	83	16	19	5	0	141	141	20	142	143	19	15	1	0	12.000	7.000	1.273	1.322	2.998	0.701	0.047	156	572	-13	-8	3.585	-12	-1	-7	-1	-50
3	22	21	"E598_1a"	"E598_1a"	14440	27010	150	90	94	21	80	82	16	35	16	0	138	141	24	142	143	18	19	8	0	-2.500	-14.000	0.875	0.905	3.499	0.320	0.059	156	875	6	13	Error	10	-4	14	-1	-50
3	1	22	"F48446_9e"	"F48446_9e"	10450	27240	150	89	89	13	67	69	11	75	46	0	141	142	23	144	144	15	19	5	0	-7.333	-11.000	1.706	1.349	3.670	9.653	0.002	156	799	19	20	Error	22	-3	22	-2	-50
3	2	22	"F48446_9g"	"F48446_9g"	10620	27230	150	88	89	16	72	73	12	58	32	0	138	138	21	143	144	16	18	4	0	-3.200	-3.400	0.782	0.816	3.740	0.036	0.000	156	585	11	12	Error	16	-5	17	-5	-50
3	3	22	"F48446_9i"	"F48446_9i"	10800	27250	120	156	153	26	71	72	12	100	98	0	196	198	32	140	141	16	90	78	0	1.518	1.414	1.485	1.578	2.126	1.337	0.421	120	575	141	140	0.602	85	56	82	58	0
3	4	22	"I12861_2a"	"I12861_2a"	11020	27260	150	65	68	15	71	73	12	14	5	0	115	120	30	141	142	16	14	3	0	0.231	0.143	0.353	0.357	2.623	0.263	0.139	156	845	-32	-24	-2.115	-6	-26	-3	-21	-50
3	5	22	"I12861_2c"	"I12861_2c"	11210	27260	150	69	72	17	74	76	13	20	6	0	114	121	31	142	144	18	14	4	0	0.179	0.095	0.415	0.415	2.874	0.388	0.214	156	785	-33	-23	-2.485	-5	-28	-2	-21	-50
3	6	22	"I12861_2e"	"I12861_2e"	11400	27260	150	69	72	14	71	73	14	17	4	0	123	122	26	138	141	19	9	1	0	0.133	-0.063	0.407	0.448	3.709	0.408	0.153	156	781	-17	-15	-2.907	-2	-15	1	-16	-50
3	7	22	"J512_2i"	"J512_2i"	11590	27260	150	67	69	12	66	67	11	25	7	0	113	115	23	135	135	15	5	0	0	-0.045	-0.150	0.351	0.319	2.886	0.202	0.037	156	789	-21	-17	Error	1	-22	3	-20	-50
3	8	22	"Ks592_1a"	"Ks592_1a"	11780	27260	150	74	75	15	66	67	11	37	16	0	121	124	21	134	135	15	13	3	0	-0.615	-0.900	0.508	0.662	4.493	0.029	0.000	156	786	-5	-1	Error	8	-13	9	-10	-50
3	9	22	"Ks592_1c"	"Ks592_1c"	11970	27260	150	70	71	12	68	69	11	21	7	0	114	116	23	136	137	16	8	1	0	-0.091	-0.150	0.318	0.290	3.042	0.109	0.018	156	786	-20	-17	Error	2	-22	3	-20	-50
3	10	22	"Ks592_1e"	"Ks592_1e"	12160	27260	150	71	74	17	74	75	14	19	5	0	110	115	24	141	142	17	5	1	0	0.097	0.000	0.336	0.333	3.106	0.295	0.097	156	786	-34	-26	-3.369	-3	-31	0	-26	-50
3	11	22	"Ks592_1g"	"Ks592_1g"	12350	27260	150	80	83	19	79	81	15	29	10	0	124	130	31	147	148	19	16	4	0	-0.043	-0.235	0.458	0.488	2.962	0.327	0.095	156	775	-22	-13	Error	1	-23	4	-17	-50
3	12	22	"Ks592_1i"	"Ks592_1i"	12520	27250	120	318	305	71	83	84	15	100	100	0	664	614	119	153	154	22	100	100	0	0.460	0.482	0.476	0.467	1.373	0.471	0.877	120	507	746	683	-1.121	235	511	222	461	0
3	13	22	"EMPTY"	"EMPTY"	12730	27260	150	91	111	50	76	77	15	48	41	0	169	197	87	143	145	20	51	42	0	0.577	0.648	0.564	0.584	2.638	0.529	0.574	156	737	41	89	-0.794	15	26	35	54	-75
3	14	22	"EMPTY"	"EMPTY"	12920	27260	150	107	132	69	67	69	13	64	57	0	190	219	89	133	135	17	65	58	0	0.702	0.756	0.698	0.797	2.675	0.749	0.728	156	687	97	151	-0.511	40	57	65	86	-75
3	15	22	"EMPTY"	"EMPTY"	13110	27260	150	102	125	69	65	67	12	62	53	0	193	213	86	131	133	17	67	55	0	0.597	0.732	0.771	0.760	2.068	0.749	0.750	156	748	99	142	-0.745	37	62	60	82	-75
3	16	22	"EMPTY"	"EMPTY"	13300	27260	150	99	109	48	65	67	12	63	53	0	172	180	53	131	132	16	65	52	0	0.829	0.898	0.941	0.913	2.707	0.844	0.601	156	779	75	93	-0.270	34	41	44	49	-75
3	17	22	"EMPTY"	"EMPTY"	13490	27260	150	112	121	52	64	66	11	75	66	0	182	192	62	131	132	15	70	60	0	0.941	0.934	0.861	0.860	2.326	0.847	0.703	156	717	99	118	-0.087	48	51	57	61	-75
3	18	22	"EMPTY"	"EMPTY"	13680	27260	150	107	114	48	66	67	11	67	59	0	169	193	65	132	134	16	67	53	0	1.108	0.787	0.791	0.830	2.511	0.714	0.683	156	678	78	109	0.148	41	37	48	61	-75
3	19	22	"EMPTY"	"EMPTY"	13870	27260	150	64	66	10	67	69	12	10	1	0	131	132	15	133	133	16	13	1	0	1.500	1.000	0.658	0.667	3.634	0.238	0.044	156	678	-5	-2	0.585	-3	-2	-1	-1	-75
3	20	22	"EMPTY"	"EMPTY"	14060	27260	150	65	65	10	65	66	11	10	1	0	129	132	21	130	130	15	19	4	0	0.000	0.000	0.571	0.596	3.405	0.000	0.000	156	691	-1	2	Error	0	-1	0	2	-75
3	21	22	"EMPTY"	"EMPTY"	14250	27260	150	74	75	13	73	75	15	12	3	0	137	138	17	135	136	18	16	3	0	0.500	0.667	0.857	0.887	3.555	0.183	0.013	156	773	3	5	-1.000	1	2	2	3	-75
3	22	22	"EMPTY"	"EMPTY"	14440	27260	150	79	78	10	76	78	14	11	1	0	139	141	18	136	138	18	20	5	0	1.000	0.400	0.608	0.658	3.327	0.190	0.009	156	1029	6	7	0.000	3	3	2	5	-75
4	1	1	"PFA0039"	"A1411_1"	14890	23250	130	18640	18276	3900	87	90	19	100	100	0	10350	10116	2261	145	148	23	100	100	0	1.818	1.824	1.791	1.839	1.270	1.817	0.931	120	680	28758	28160	0.862	18553	10205	18189	9971	0
4	2	1	"PFA0101"	"A21885_1"	15080	23260	140	11153	10907	5930	83	87	21	100	100	0	12278	12082	5041	143	145	24	100	100	0	0.912	0.907	0.894	0.768	2.033	0.971	0.891	156	689	23205	22763	-0.133	11070	12135	10824	11939	0
4	3	1	"PFA0019"	"A11546_1"	15270	23260	130	816	770	214	84	87	19	100	100	0	677	651	160	143	144	20	99	97	0	1.371	1.350	1.336	1.384	1.620	1.403	0.896	120	597	1266	1194	0.455	732	534	686	508	0
4	4	1	"PFA0144"	"A31870_1"	15450	23250	130	21128	20069	5076	85	91	46	100	100	0	11167	10225	3192	145	164	195	99	99	0	1.909	1.983	1.897	2.080	1.518	1.952	0.912	120	598	32065	30064	0.933	21043	11022	19984	10080	0
4	5	1	"PFA0009"	"A10325_29"	15640	23260	140	1761	1728	670	80	87	45	100	96	0	13684	13699	4926	144	163	187	100	100	0	0.124	0.122	0.122	0.118	1.768	0.116	0.881	156	656	15221	15203	-3.010	1681	13540	1648	13555	0
4	6	1	"PFA0012"	"A10325_32"	15830	23260	140	1270	1232	461	78	79	15	100	99	0	15670	14898	5443	143	148	28	100	100	0	0.077	0.078	0.076	0.079	1.719	0.075	0.902	156	663	16719	15909	-3.703	1192	15527	1154	14755	0
4	7	1	"PFA0030"	"A12797_1"	16030	23260	140	2831	2561	1002	78	79	14	100	100	0	2209	2066	729	139	142	20	98	98	0	1.330	1.289	1.276	1.259	2.101	1.326	0.893	156	679	4823	4410	0.411	2753	2070	2483	1927	0
4	8	1	"PFB0005"	"B11"	16230	23270	140	137	140	32	77	79	14	96	87	0	223	226	47	136	137	17	96	89	0	0.690	0.700	0.695	0.697	1.767	0.640	0.602	156	642	147	153	-0.536	60	87	63	90	0
4	9	1	"PFB0219"	"B57"	16400	23250	120	112	112	17	76	79	17	85	52	0	170	169	22	136	139	26	62	19	0	1.059	1.091	1.012	1.119	2.701	0.709	0.167	120	562	70	69	0.082	36	34	36	33	0
4	10	1	"PFB0285"	"B92"	16600	23270	120	235	249	89	75	77	15	99	96	0	448	470	136	134	138	26	100	100	0	0.510	0.518	0.518	0.484	1.641	0.514	0.765	120	528	474	510	-0.973	160	314	174	336	0
4	11	1	"PFB0008"	"B114"	16780	23260	130	746	727	214	76	77	14	100	100	0	1563	1549	487	130	132	18	100	100	0	0.468	0.459	0.438	0.464	1.595	0.424	0.845	120	600	2103	2070	-1.097	670	1433	651	1419	0
4	12	1	"PFB0034"	"B165"	16980	23260	130	3425	3144	875	78	80	15	100	100	0	2538	2427	667	133	134	18	100	100	0	1.392	1.337	1.324	1.333	1.270	1.331	0.905	120	641	5752	5360	0.477	3347	2405	3066	2294	0
4	13	1	"PFB0089"	"B319"	17180	23260	140	5212	4934	1975	76	79	17	100	100	0	4629	4406	1834	132	134	18	100	98	0	1.142	1.137	1.115	1.239	2.324	1.131	0.903	156	726	9633	9132	0.192	5136	4497	4858	4274	0
4	14	1	"PFB0104"	"B351"	17370	23260	120	183	185	30	81	84	18	100	100	0	224	222	29	139	139	20	100	92	0	1.200	1.253	1.224	1.283	1.568	1.222	0.548	120	542	187	187	0.263	102	85	104	83	0
4	15	1	"PFB0113"	"B372"	17560	23260	140	2061	1883	708	81	83	17	100	100	0	1526	1387	497	138	138	19	97	96	0	1.427	1.443	1.472	1.491	1.943	1.461	0.912	156	717	3368	3051	0.512	1980	1388	1802	1249	0
4	16	1	"PFB0116"	"B380"	17740	23260	130	276	274	57	79	81	16	100	99	0	231	235	43	132	133	17	97	95	0	1.990	1.893	1.868	1.966	1.525	1.825	0.710	120	587	296	298	0.993	197	99	195	103	0
4	17	1	"PFB0118"	"B383"	17930	23260	130	3640	3543	824	80	82	16	100	100	0	2585	2478	578	131	133	19	100	100	0	1.451	1.476	1.459	1.483	1.328	1.487	0.910	120	639	6014	5810	0.537	3560	2454	3463	2347	0
4	18	1	"PFB0140"	"B432"	18130	23260	130	3359	3282	846	77	79	16	100	100	0	2113	2032	513	128	130	20	100	100	0	1.653	1.683	1.669	1.689	1.370	1.716	0.897	120	660	5267	5109	0.725	3282	1985	3205	1904	0
4	19	1	"PFC0315"	"C9"	18330	23260	130	217	219	43	73	75	14	100	99	0	230	235	45	125	126	17	96	95	0	1.371	1.327	1.379	1.425	1.812	1.260	0.691	120	597	249	256	0.456	144	105	146	110	0
4	20	1	"PFC0207"	"C56"	18510	23260	140	1040	970	348	69	70	13	100	100	0	795	743	240	120	122	16	98	97	0	1.439	1.446	1.425	1.501	1.985	1.480	0.879	156	679	1646	1524	0.525	971	675	901	623	0
4	21	1	"PFC0316"	"C96"	18710	23260	130	737	717	176	68	70	15	100	100	0	676	670	128	118	121	29	100	100	0	1.199	1.176	1.172	1.153	1.299	1.197	0.883	120	622	1227	1201	0.262	669	558	649	552	0
4	22	1	"PFC0007"	"C114"	18900	23260	130	898	875	212	61	64	13	100	100	0	738	753	150	110	113	28	100	100	0	1.333	1.266	1.274	1.250	1.281	1.324	0.887	120	733	1465	1457	0.414	837	628	814	643	0
4	1	2	"PFC0021"	"C134"	14910	23440	130	1261	1265	297	89	91	18	100	100	0	585	592	129	145	149	24	100	99	0	2.664	2.631	2.567	2.681	1.459	2.683	0.882	120	610	1612	1623	1.413	1172	440	1176	447	0
4	2	2	"PFC0034"	"C161"	15100	23450	140	2776	2700	1026	88	91	18	100	99	0	2298	2239	796	145	148	21	99	99	0	1.248	1.247	1.222	1.200	1.958	1.267	0.901	156	559	4841	4706	0.320	2688	2153	2612	2094	0
4	3	2	"PFJ0545"	"J687_3"	15300	23450	130	472	471	137	86	88	17	100	100	0	504	524	149	143	145	20	100	100	0	1.069	1.010	0.994	1.024	1.382	0.969	0.878	120	517	747	766	0.097	386	361	385	381	0
4	4	2	"PFK0100"	"Km695_2"	15480	23450	140	536	532	169	84	90	47	98	98	0	317	317	67	140	160	207	32	0	0	2.554	2.531	2.458	2.549	1.731	2.365	0.444	156	531	629	625	1.353	452	177	448	177	0
4	5	2	"PFK0134"	"Km993_1"	15680	23450	140	1204	1194	398	79	81	15	100	100	0	820	834	297	137	140	28	97	96	0	1.647	1.600	1.560	1.701	1.715	1.580	0.888	156	492	1808	1812	0.720	1125	683	1115	697	0
4	6	2	"PFK0052"	"Km3535_1"	15870	23450	120	584	577	109	81	82	15	100	100	0	443	445	67	139	140	20	100	100	0	1.655	1.621	1.617	1.616	1.304	1.641	0.873	120	459	807	802	0.726	503	304	496	306	0
4	7	2	"PFK0059"	"Km3703_4"	16060	23450	140	660	640	215	81	82	14	100	100	0	698	694	198	138	139	19	100	98	0	1.034	1.005	0.980	0.995	1.680	1.018	0.886	156	531	1139	1115	0.048	579	560	559	556	0
4	8	2	"PFK0303"	"Kn267_1"	16250	23450	130	681	699	200	81	82	15	100	100	0	749	757	194	134	136	18	100	100	0	0.976	0.992	0.998	0.979	1.367	0.980	0.896	120	492	1215	1241	-0.036	600	615	618	623	0
4	9	2	"PFK0297"	"Kn2497_2"	16450	23450	130	2165	2184	482	84	86	17	100	100	0	1122	1129	245	139	142	23	100	100	0	2.117	2.121	2.074	2.130	1.209	2.114	0.924	120	529	3064	3090	1.082	2081	983	2100	990	0
4	10	2	"PFK0436"	"Kn5150_1"	16630	23450	140	11494	11006	3992	82	84	15	100	100	0	11691	10909	4223	139	142	21	99	97	0	0.988	1.014	0.995	1.098	2.194	1.001	0.909	156	509	22964	21694	-0.018	11412	11552	10924	10770	0
4	11	2	"PFK0536"	"Kn8928_1"	16820	23450	140	1696	1822	808	82	84	14	100	100	0	1301	1370	561	136	139	18	99	98	0	1.385	1.410	1.303	1.471	1.977	1.445	0.878	156	573	2779	2974	0.470	1614	1165	1740	1234	0
4	12	2	"PFK0544"	"Kn9335_1"	17020	23450	130	973	938	214	82	83	14	100	100	0	675	660	129	136	139	18	100	100	0	1.653	1.634	1.620	1.620	1.359	1.678	0.891	120	528	1430	1380	0.725	891	539	856	524	0
4	13	2	"PFK0875"	"Ks2_1"	17200	23450	130	211	210	34	82	84	15	100	100	0	524	540	88	138	141	49	100	100	0	0.334	0.318	0.318	0.312	1.371	0.276	0.772	120	503	515	530	-1.581	129	386	128	402	0
4	14	2	"PFK0879"	"Ks2_14"	17390	23450	130	5670	5573	1149	84	87	17	100	100	0	5302	5140	1210	142	146	53	100	100	0	1.083	1.098	1.090	1.120	1.323	1.078	0.939	120	469	10746	10487	0.114	5586	5160	5489	4998	0
4	15	2	"PFK1056"	"Ks54_1"	17580	23460	130	264	258	54	86	88	17	100	98	0	410	401	64	139	142	25	99	99	0	0.657	0.656	0.659	0.645	1.463	0.639	0.845	120	470	449	434	-0.606	178	271	172	262	0
4	16	2	"PFK1101"	"Ks59_1"	17780	23450	140	1533	1521	670	83	85	17	100	100	0	1821	1845	742	136	139	21	99	98	0	0.861	0.841	0.812	0.845	2.063	0.848	0.889	156	536	3135	3147	-0.217	1450	1685	1438	1709	0
4	17	2	"PFK1165"	"Ks72_6"	17980	23450	130	482	478	101	79	81	15	100	100	0	1255	1212	263	132	134	19	100	100	0	0.359	0.369	0.360	0.368	1.333	0.344	0.887	120	517	1526	1479	-1.479	403	1123	399	1080	0
4	18	2	"PFK1183"	"Ks75_9"	18160	23450	130	925	884	202	77	79	14	100	100	0	589	588	110	127	129	18	100	100	0	1.835	1.751	1.756	1.735	1.383	1.794	0.858	120	473	1310	1268	0.876	848	462	807	461	0
4	19	2	"PFK1209"	"Ks82_1"	18350	23450	140	2878	2572	1017	74	75	13	100	100	0	1969	1806	700	125	126	16	98	97	0	1.521	1.486	1.503	1.575	2.141	1.508	0.900	156	488	4648	4179	0.605	2804	1844	2498	1681	0
4	20	2	"PFK1228"	"Ks83_8"	18550	23450	140	3768	3661	1626	74	75	14	100	100	0	4031	3910	1843	122	124	15	98	98	0	0.945	0.947	0.924	1.105	2.370	0.924	0.911	156	521	7603	7375	-0.082	3694	3909	3587	3788	0
4	21	2	"PFK0643"	"Ks127_5"	18740	23450	130	124	124	21	71	73	15	96	87	0	728	707	134	121	123	17	100	100	0	0.087	0.090	0.091	0.086	1.566	0.080	0.518	120	482	660	639	-3.518	53	607	53	586	0
4	22	2	"PFK0638"	"Ks127_16"	18930	23450	130	715	696	162	63	64	13	100	100	0	932	910	230	112	114	17	100	100	0	0.795	0.793	0.775	0.800	1.322	0.762	0.915	120	640	1472	1431	-0.331	652	820	633	798	0
4	1	3	"PFK0659"	"Ks133_2"	14940	23640	130	183	181	40	85	87	16	94	92	0	403	396	77	143	146	20	97	96	0	0.377	0.379	0.389	0.359	1.582	0.354	0.736	120	607	358	349	-1.408	98	260	96	253	0
4	2	3	"PFK0667"	"Ks139_1"	15120	23660	150	125	123	24	85	87	16	77	60	0	169	170	29	142	143	18	60	35	0	1.481	1.357	1.364	1.321	2.620	1.113	0.241	156	511	67	66	0.567	40	27	38	28	-50
4	3	3	"PFK0682"	"Ks152_11"	15330	23650	120	129	128	22	83	84	15	90	74	0	202	200	33	138	139	17	91	84	0	0.719	0.726	0.727	0.710	2.028	0.614	0.495	120	440	110	107	-0.476	46	64	45	62	0
4	4	3	"PFK0686"	"Ks155_1"	15520	23640	130	1711	1682	490	81	83	15	100	100	0	1312	1270	380	136	137	17	100	100	0	1.386	1.412	1.358	1.447	1.545	1.377	0.899	120	483	2806	2735	0.471	1630	1176	1601	1134	0
4	5	3	"PFA0001"	"A10325_1"	15710	23650	150	107	105	17	78	80	15	71	44	0	148	146	19	133	135	17	40	12	0	1.933	2.077	1.405	1.450	3.110	0.930	0.133	156	516	44	40	0.951	29	15	27	13	-50
4	6	3	"PFA0004"	"A10325_16"	15890	23670	150	96	97	20	80	81	15	50	21	0	137	138	22	132	134	18	28	9	0	3.200	2.833	1.211	1.202	3.241	0.848	0.102	156	529	21	23	1.678	16	5	17	6	-50
4	7	3	"PFA0008"	"A10325_26"	16070	23640	130	342	333	64	81	82	15	100	100	0	279	271	53	133	135	19	97	95	0	1.788	1.826	1.794	1.933	1.491	1.734	0.802	120	528	407	390	0.838	261	146	252	138	0
4	8	3	"PFA0016"	"A10935_1"	16280	23650	140	3956	3675	1559	81	83	15	100	99	0	5473	5236	1990	133	135	19	100	100	0	0.726	0.704	0.701	0.643	1.940	0.710	0.924	156	577	9215	8697	-0.463	3875	5340	3594	5103	0
4	9	3	"PFA0020"	"A11962_1"	16470	23650	130	188	190	41	84	86	18	97	95	0	265	267	55	136	140	23	97	93	0	0.806	0.809	0.842	0.807	1.546	0.775	0.657	120	452	233	237	-0.311	104	129	106	131	0
4	10	3	"PFA0023"	"A12312_15"	16650	23650	130	1267	1215	366	82	84	16	100	100	0	812	789	192	136	139	20	100	99	0	1.753	1.735	1.721	1.706	1.388	1.801	0.890	120	490	1861	1786	0.810	1185	676	1133	653	0
4	11	3	"PFA0047"	"A14801_11"	16840	23650	130	403	388	77	82	82	15	100	100	0	541	537	96	137	138	17	100	100	0	0.795	0.765	0.775	0.761	1.307	0.753	0.887	120	516	725	706	-0.332	321	404	306	400	0
4	12	3	"PFA0051"	"A14801_2"	17030	23650	130	833	812	215	80	81	15	100	100	0	515	511	104	137	138	18	100	99	0	1.992	1.957	1.977	1.957	1.336	2.014	0.886	120	557	1131	1106	0.994	753	378	732	374	0
4	13	3	"PFA0053"	"A14801_24"	17230	23650	130	364	345	95	79	81	14	98	96	0	1012	971	268	136	139	50	99	98	0	0.325	0.319	0.321	0.313	1.372	0.310	0.888	120	473	1161	1101	-1.620	285	876	266	835	0
4	14	3	"PFA0056"	"A14801_31"	17390	23620	150	83	87	22	80	83	15	25	13	0	144	160	54	137	142	51	16	6	0	0.429	0.304	0.531	0.579	3.279	0.284	0.257	156	523	10	30	-1.222	3	7	7	23	-50
4	15	3	"PFA0058"	"A14801_37"	17600	23650	150	108	108	19	82	86	20	60	21	0	160	159	28	139	142	27	38	10	0	1.238	1.300	0.910	0.969	3.167	0.690	0.152	156	536	47	46	0.308	26	21	26	20	-50
4	16	3	"PFA0060"	"A14801_6"	17760	23630	150	96	96	19	82	86	22	30	7	0	140	143	22	136	144	34	13	1	0	3.500	2.000	0.905	0.995	3.589	0.394	0.243	156	532	18	21	1.807	14	4	14	7	-50
4	17	3	"PFA0083"	"A18792_11"	17980	23650	150	95	98	21	77	80	19	47	21	0	147	147	25	131	138	32	26	1	0	1.125	1.313	0.783	0.934	3.707	0.487	0.172	156	616	34	37	0.170	18	16	21	16	-50
4	18	3	"PFA0087"	"A18792_19"	18200	23630	150	100	100	18	75	75	14	69	42	0	153	152	26	128	129	18	64	27	0	1.000	1.042	0.962	0.875	2.924	0.647	0.211	156	530	50	49	0.000	25	25	25	24	-50
4	19	3	"PFA0098"	"A20643_1"	18370	23640	130	116	119	23	70	71	13	95	87	0	241	240	37	123	124	14	97	96	0	0.390	0.419	0.410	0.407	1.667	0.391	0.540	120	459	164	166	-1.359	46	118	49	117	0
4	20	3	"PFA0103"	"A21885_19"	18580	23640	130	2594	2387	589	71	73	14	100	100	0	1645	1557	334	123	125	16	100	100	0	1.658	1.615	1.616	1.597	1.319	1.668	0.908	120	472	4045	3750	0.729	2523	1522	2316	1434	0
4	21	3	"PFA0105"	"A21885_20"	18750	23640	140	1026	913	370	72	73	13	99	99	0	960	879	315	122	124	17	99	98	0	1.138	1.111	1.109	1.086	2.130	1.130	0.879	156	480	1792	1598	0.187	954	838	841	757	0
4	22	3	"PFA0107"	"A21885_9"	18940	23640	130	752	735	177	66	67	12	100	100	0	613	605	111	115	117	17	100	100	0	1.378	1.365	1.362	1.343	1.307	1.435	0.897	120	615	1184	1159	0.462	686	498	669	490	0
4	1	4	"PFA0130"	"A2546_1"	14970	23830	130	3508	3272	812	82	84	15	100	100	0	3852	3685	722	140	141	18	100	100	0	0.923	0.900	0.912	0.883	1.283	0.900	0.899	120	575	7138	6735	-0.116	3426	3712	3190	3545	0
4	2	4	"PFA0132"	"A26463_1"	15150	23830	120	129	130	25	82	83	16	90	74	0	207	209	40	139	140	18	90	85	0	0.691	0.686	0.754	0.702	2.117	0.593	0.438	120	338	115	118	-0.533	47	68	48	70	0
4	3	4	"PFA0137"	"A29544_1"	15310	23800	150	98	98	17	84	85	17	39	13	0	151	151	20	139	142	22	29	7	0	1.167	1.167	0.914	1.003	3.529	0.608	0.089	156	512	26	26	0.222	14	12	14	12	-50
4	4	4	"PFA0145"	"A31914_2"	15530	23830	130	199	195	36	81	83	17	100	97	0	5478	5360	1243	136	138	19	100	100	0	0.022	0.022	0.022	0.021	1.324	0.021	0.811	120	548	5460	5338	-5.501	118	5342	114	5224	0
4	5	4	"PFA0147"	"A31914_5"	15720	23830	130	124	126	19	73	75	14	95	90	0	476	471	81	130	132	16	100	100	0	0.147	0.155	0.148	0.147	1.545	0.135	0.562	120	459	397	394	-2.762	51	346	53	341	0
4	6	4	"PFA0149"	"A31914_8"	15910	23830	130	794	769	207	76	77	14	100	100	0	546	542	111	131	133	17	100	100	0	1.730	1.686	1.677	1.659	1.376	1.763	0.862	120	438	1133	1104	0.791	718	415	693	411	0
4	7	4	"PFC0052"	"C198"	16110	23860	150	107	108	23	83	88	23	51	18	0	160	160	27	135	139	22	54	21	0	0.960	1.000	0.765	0.945	3.302	0.935	0.252	156	635	49	50	-0.059	24	25	25	25	-50
4	8	4	"PFC0057"	"C216"	16310	23830	100	134	128	28	81	83	17	82	68	0	178	180	35	132	136	18	87	63	0	1.152	0.979	0.919	0.964	2.357	0.798	0.320	80	280	99	95	0.204	53	46	47	48	0
4	9	4	"PFC0059"	"C222"	16430	23820	150	97	101	23	83	87	20	43	18	0	152	154	27	135	138	20	41	24	0	0.824	0.947	0.962	0.961	3.085	0.834	0.244	156	552	31	37	-0.280	14	17	18	19	-50
4	10	4	"PFC0062"	"C228"	16660	23820	130	523	523	148	83	85	19	100	100	0	290	283	60	135	136	19	97	95	0	2.839	2.973	3.017	3.111	1.625	3.005	0.816	120	545	595	588	1.505	440	155	440	148	0
4	11	4	"PFC0068"	"C237"	16850	23830	130	178	175	37	79	80	15	100	96	0	1405	1419	349	132	134	17	100	100	0	0.078	0.075	0.073	0.071	1.432	0.069	0.770	120	536	1372	1383	-3.685	99	1273	96	1287	0
4	12	4	"PFC0072"	"C244"	17060	23830	130	1761	1662	464	77	78	14	100	100	0	1187	1154	236	133	134	17	100	100	0	1.598	1.552	1.562	1.513	1.331	1.647	0.896	120	497	2738	2606	0.676	1684	1054	1585	1021	0
4	13	4	"PFC0092"	"C291"	17230	23830	130	896	861	233	77	79	13	100	100	0	865	848	204	134	135	18	100	100	0	1.120	1.098	1.096	1.090	1.365	1.102	0.882	120	486	1550	1498	0.164	819	731	784	714	0
4	14	4	"PFC0094"	"C296"	17430	23830	140	658	617	236	79	81	17	99	98	0	582	545	170	134	135	19	98	98	0	1.292	1.309	1.291	1.291	1.898	1.348	0.866	156	583	1027	949	0.370	579	448	538	411	0
4	15	4	"PFC0096"	"C299"	17600	23820	80	138	138	28	84	90	25	86	53	0	188	188	28	141	145	26	76	42	0	1.149	1.149	1.107	1.152	2.626	1.023	0.354	52	269	101	101	0.200	54	47	54	47	0
4	16	4	"PFC0099"	"C302"	17820	23830	140	321	318	104	79	84	23	98	92	0	404	395	99	134	141	33	97	96	0	0.896	0.916	0.909	0.865	1.730	0.925	0.824	156	619	512	500	-0.158	242	270	239	261	0
4	17	4	"PFC0101"	"C307"	18010	23830	130	184	180	37	73	75	13	97	95	0	323	314	60	128	130	20	97	96	0	0.569	0.575	0.571	0.579	1.479	0.548	0.771	120	485	306	293	-0.813	111	195	107	186	0
4	18	4	"PFC0103"	"C311"	18210	23840	150	96	97	18	73	74	13	70	41	0	145	143	21	128	130	20	42	11	0	1.353	1.600	1.182	1.186	2.874	0.610	0.113	156	517	40	39	0.436	23	17	24	15	-50
4	19	4	"PFC0123"	"C370"	18380	23830	140	767	739	290	70	72	13	100	99	0	658	644	224	124	126	17	98	98	0	1.305	1.287	1.256	1.270	1.948	1.299	0.902	156	530	1231	1189	0.384	697	534	669	520	0
4	20	4	"PFC0125"	"C374"	18600	23830	150	106	105	26	70	72	13	76	57	0	152	150	28	124	125	16	60	42	0	1.286	1.346	1.216	1.256	2.207	1.020	0.328	156	543	64	61	0.363	36	28	35	26	-50
4	21	4	"PFC0127"	"C38"	18760	23830	120	153	150	32	72	72	12	98	95	0	497	481	97	123	124	16	99	99	0	0.217	0.218	0.212	0.208	1.522	0.209	0.730	120	416	455	436	-2.207	81	374	78	358	0
4	22	4	"PFC0129"	"C382"	18950	23830	130	500	477	117	68	69	12	100	100	0	343	342	65	119	120	16	99	99	0	1.929	1.834	1.868	1.824	1.395	1.883	0.833	120	622	656	632	0.948	432	224	409	223	0
4	1	5	"PFC0131"	"C385"	14970	24020	130	618	601	162	79	80	15	100	100	0	401	394	72	133	135	17	99	99	0	2.011	2.000	2.009	1.951	1.315	2.115	0.879	120	636	807	783	1.008	539	268	522	261	0
4	2	5	"PFC0133"	"C387"	15160	24010	130	1068	1084	352	79	80	14	100	100	0	727	708	209	133	135	18	100	99	0	1.665	1.748	1.717	1.799	1.542	1.773	0.892	120	449	1583	1580	0.736	989	594	1005	575	0
4	3	5	"PFC0149"	"C427"	15320	24010	150	121	117	34	80	84	20	64	50	0	219	242	102	137	146	45	60	48	0	0.500	0.352	0.373	0.503	3.105	0.310	0.633	156	612	123	142	-1.000	41	82	37	105	-50
4	4	5	"PFC0151"	"C43"	15540	24010	130	622	582	151	76	80	21	100	99	0	650	633	156	133	142	46	100	97	0	1.056	1.012	0.996	1.018	1.422	0.987	0.879	120	595	1063	1006	0.079	546	517	506	500	0
4	5	5	"PFC0153"	"C436"	15740	24020	130	206	202	46	71	73	13	99	96	0	194	194	34	130	131	16	92	88	0	2.109	2.047	2.137	2.074	1.611	1.988	0.603	120	536	199	195	1.077	135	64	131	64	0
4	6	5	"PFC0155"	"C441"	15920	24010	130	2957	2800	770	75	80	23	100	100	0	1879	1808	530	131	133	20	100	100	0	1.649	1.625	1.599	1.660	1.410	1.611	0.922	120	565	4630	4402	0.721	2882	1748	2725	1677	0
4	7	5	"PFC0157"	"C445"	16140	24000	100	135	132	29	81	89	27	77	48	0	168	168	32	134	138	22	65	37	0	1.588	1.500	1.468	1.535	2.169	1.169	0.378	80	348	88	85	0.667	54	34	51	34	0
4	8	5	"PFC0159"	"C447"	16300	24010	130	842	809	239	85	87	18	100	100	0	883	861	248	136	139	19	100	100	0	1.013	0.999	0.990	0.997	1.438	0.974	0.892	120	457	1504	1449	0.019	757	747	724	725	0
4	9	5	"PFD0373"	"D42243_45"	16470	24010	130	28280	28353	6151	92	94	20	100	100	0	10957	10273	2874	141	142	20	100	100	0	2.606	2.789	2.678	2.912	1.472	2.748	0.929	120	499	39004	38393	1.382	28188	10816	28261	10132	0
4	10	5	"PFD0380"	"D42715_1"	16660	24020	130	175	171	33	85	88	20	97	89	0	193	193	32	137	139	20	86	74	0	1.607	1.536	1.515	1.519	2.161	1.454	0.459	120	485	146	142	0.684	90	56	86	56	0
4	11	5	"PFD0387"	"D42954_2"	16830	24020	150	108	109	20	79	80	13	80	57	0	154	157	21	133	135	17	57	29	0	1.381	1.250	1.200	1.260	3.156	0.985	0.198	156	575	50	54	0.466	29	21	30	24	-50
4	12	5	"PFD0397"	"D45582_1"	17040	24010	120	119	119	18	77	78	12	94	83	0	174	172	24	132	134	16	85	65	0	1.000	1.050	1.031	1.008	2.021	0.710	0.357	120	497	84	82	0.000	42	42	42	40	0
4	13	5	"PFD0405"	"D4722_1"	17230	24020	130	428	417	77	77	79	13	100	100	0	381	372	61	133	134	16	100	100	0	1.415	1.423	1.448	1.431	1.350	1.438	0.864	120	516	599	579	0.501	351	248	340	239	0
4	14	5	"PFD0416"	"D49176_11"	17420	24020	130	402	398	72	78	81	18	100	100	0	1165	1133	166	132	133	17	100	100	0	0.314	0.320	0.313	0.315	1.216	0.315	0.920	120	528	1357	1321	-1.673	324	1033	320	1001	0
4	15	5	"PFD0438"	"D49176_65"	17610	24010	110	122	121	17	80	82	17	92	62	0	182	175	28	133	136	20	72	56	0	0.857	0.976	0.903	1.128	2.846	0.710	0.302	80	488	91	83	-0.222	42	49	41	42	0
4	16	5	"PFD0441"	"D49176_7"	17800	24020	120	202	195	37	76	77	13	99	97	0	2213	2114	498	132	133	18	100	100	0	0.061	0.060	0.060	0.059	1.355	0.057	0.841	120	493	2207	2101	-4.046	126	2081	119	1982	0
4	17	5	"PFD0444"	"D49942_10"	18000	24020	130	618	592	124	76	78	13	100	100	0	11811	11274	2313	133	135	20	100	100	0	0.046	0.046	0.046	0.046	1.300	0.044	0.913	120	527	12220	11657	-4.429	542	11678	516	11141	0
4	18	5	"PFD0446"	"D49942_3"	18180	24020	130	347	334	75	75	76	13	98	98	0	2980	2799	644	131	134	19	100	100	0	0.095	0.097	0.097	0.095	1.427	0.091	0.886	120	489	3121	2927	-3.389	272	2849	259	2668	0
4	19	5	"PFD0448"	"D49942_6"	18370	24020	120	400	384	78	72	72	12	100	100	0	4016	3842	760	127	129	16	100	100	0	0.084	0.084	0.084	0.082	1.325	0.082	0.908	120	457	4217	4027	-3.568	328	3889	312	3715	0
4	20	5	"PFD0450"	"D49942_9"	18560	24020	130	727	749	241	71	72	11	100	100	0	13078	13818	4295	124	126	16	100	100	0	0.051	0.050	0.050	0.049	1.262	0.048	0.889	120	517	13610	14372	-4.304	656	12954	678	13694	0
4	21	5	"PFD0482"	"D56400_4"	18750	24020	130	115	115	20	74	74	12	94	80	0	208	203	33	127	128	17	95	91	0	0.506	0.539	0.512	0.517	1.870	0.481	0.422	120	493	122	117	-0.982	41	81	41	76	0
4	22	5	"PFD0484"	"D56470_2"	18940	24020	130	132	134	20	70	71	13	100	98	0	399	391	66	124	126	22	100	100	0	0.225	0.240	0.223	0.236	1.532	0.211	0.635	120	610	337	331	-2.149	62	275	64	267	0
4	1	6	"PFD0487"	"D56950_2"	14960	24210	130	2545	2307	600	77	78	13	100	100	0	1570	1468	307	134	136	18	100	100	0	1.719	1.672	1.670	1.634	1.306	1.733	0.907	120	633	3904	3564	0.781	2468	1436	2230	1334	0
4	2	6	"PFD0490"	"D5782_1"	15150	24200	130	948	947	238	79	80	12	100	100	0	1066	1052	336	134	136	18	99	99	0	0.932	0.946	0.881	1.035	1.860	0.881	0.881	120	520	1801	1786	-0.101	869	932	868	918	0
4	3	6	"PFD0508"	"D6287_1"	15340	24210	130	157	159	25	80	82	17	98	98	0	208	208	31	136	142	33	88	57	0	1.069	1.097	1.051	1.175	1.784	1.006	0.522	120	527	149	151	0.097	77	72	79	72	0
4	4	6	"PFD0510"	"D6287_13"	15540	24200	110	116	116	18	78	80	15	82	72	0	168	167	26	135	137	18	71	41	0	1.152	1.188	1.100	1.047	2.422	0.831	0.226	80	457	71	70	0.204	38	33	38	32	0
4	5	6	"PFD0529"	"D6287_55"	15720	24210	130	140	138	27	74	75	12	95	92	0	624	595	147	133	134	16	97	97	0	0.134	0.139	0.134	0.134	1.471	0.128	0.691	120	537	557	526	-2.895	66	491	64	462	0
4	6	6	"PFD0532"	"D6287_61"	15910	24210	120	119	120	17	74	75	12	97	89	0	184	182	23	130	130	17	91	76	0	0.833	0.885	0.868	0.929	1.851	0.739	0.458	120	519	99	98	-0.263	45	54	46	52	0
4	7	6	"PFD0536"	"D6287_69"	16110	24210	130	130	128	26	81	84	19	89	64	0	215	209	33	132	136	21	93	88	0	0.590	0.610	0.587	0.595	1.638	0.593	0.520	120	584	132	124	-0.760	49	83	47	77	0
4	8	6	"PFD0538"	"D6287_70"	16290	24210	120	465	448	98	89	92	20	99	99	0	291	284	51	144	145	22	97	93	0	2.558	2.564	2.643	2.715	1.605	2.550	0.774	120	491	523	499	1.355	376	147	359	140	0
4	9	6	"PFD0549"	"D64289_1"	16480	24200	130	63141	57423	12495	99	104	30	100	100	16	32019	28702	8037	150	155	27	100	100	0	1.978	2.008	1.962	2.108	1.524	1.965	0.936	120	555	94911	85876	0.984	63042	31869	57324	28552	0
4	10	6	"PFD0558"	"D65681_2"	16670	24200	130	909	837	240	91	97	29	100	99	0	672	626	174	147	150	26	98	97	0	1.558	1.557	1.574	1.591	1.628	1.542	0.879	120	514	1343	1225	0.640	818	525	746	479	0
4	11	6	"PFE0558"	"E49_1"	16870	24200	130	626	603	136	82	83	14	100	100	0	394	382	89	139	140	18	96	96	0	2.133	2.144	2.048	2.170	1.601	2.115	0.853	120	509	799	764	1.093	544	255	521	243	0
4	12	6	"PFE0562"	"E5006_5"	17050	24200	130	3180	3093	677	81	82	13	100	100	0	2520	2488	566	139	140	19	100	100	0	1.302	1.282	1.271	1.301	1.372	1.269	0.925	120	538	5480	5361	0.380	3099	2381	3012	2349	0
4	13	6	"PFE0565"	"E5141_1"	17240	24200	130	1110	1054	287	80	80	13	100	100	0	942	896	199	137	139	19	100	100	0	1.280	1.283	1.285	1.271	1.504	1.286	0.891	120	542	1835	1733	0.356	1030	805	974	759	0
4	14	6	"PFE0569"	"E517_1"	17430	24200	130	776	741	217	78	79	12	99	98	0	760	714	182	135	137	19	97	97	0	1.117	1.145	1.166	1.137	1.407	1.184	0.877	120	547	1323	1242	0.159	698	625	663	579	0
4	15	6	"PFE0579"	"E5479_3"	17630	24200	130	1977	1993	717	79	81	14	100	100	0	1536	1562	568	135	137	19	100	99	0	1.355	1.341	1.302	1.374	1.559	1.310	0.892	120	554	3299	3341	0.438	1898	1401	1914	1427	0
4	16	6	"PFE0585"	"E598_1"	17820	24210	140	4387	4269	2265	79	80	14	99	98	0	18866	19074	9054	139	140	18	100	100	0	0.230	0.221	0.217	0.194	2.123	0.219	0.885	156	523	23035	23125	-2.120	4308	18727	4190	18935	0
4	17	6	"PFE0608"	"E714_7"	18000	24210	130	216	214	47	77	79	13	98	97	0	244	241	42	139	140	17	96	93	0	1.324	1.343	1.374	1.366	1.653	1.338	0.677	120	493	244	239	0.405	139	105	137	102	0
4	18	6	"PFE0610"	"E7279_2"	18200	24210	130	756	716	184	75	76	12	100	100	0	805	786	160	135	136	17	100	100	0	1.016	0.985	1.017	0.965	1.339	1.018	0.887	120	548	1351	1292	0.023	681	670	641	651	0
4	19	6	"PFE0613"	"E7418_1"	18390	24210	130	582	568	135	72	72	11	100	100	0	398	390	65	131	132	16	100	100	0	1.910	1.915	1.929	1.870	1.423	2.011	0.845	120	523	777	755	0.934	510	267	496	259	0
4	20	6	"PFE0616"	"E7745_1"	18580	24210	130	192	189	36	72	72	12	100	100	0	195	194	27	129	131	17	95	87	0	1.818	1.800	1.825	1.941	1.958	1.819	0.572	120	501	186	182	0.862	120	66	117	65	0
4	21	6	"PFE0619"	"E7861_3"	18760	24200	130	748	724	161	74	75	13	100	100	0	659	635	149	129	131	18	99	99	0	1.272	1.285	1.219	1.303	1.382	1.271	0.894	120	508	1204	1156	0.347	674	530	650	506	0
4	22	6	"PFE0623"	"E8100_2"	18950	24200	130	2651	2462	631	69	70	13	100	100	0	3304	3066	907	125	126	21	100	100	0	0.812	0.814	0.798	0.852	1.579	0.778	0.908	120	611	5761	5334	-0.300	2582	3179	2393	2941	0
4	1	7	"PFE0649"	"E8914_2"	14970	24390	130	965	900	248	79	80	13	100	100	0	592	552	137	138	139	18	97	97	0	1.952	1.983	2.010	1.947	1.497	2.000	0.887	120	630	1340	1235	0.965	886	454	821	414	0
4	2	7	"PFE0654"	"E9225_1"	15160	24400	130	147	144	25	80	81	14	97	92	0	1589	1589	436	138	140	17	100	100	0	0.046	0.044	0.044	0.044	1.426	0.041	0.743	120	486	1518	1515	-4.437	67	1451	64	1451	0
4	3	7	"PFE0657"	"E9299_3"	15330	24380	150	104	106	22	79	81	14	71	45	0	156	157	27	140	143	19	44	21	0	1.563	1.588	1.122	1.159	3.565	0.802	0.151	156	582	41	44	0.644	25	16	27	17	-50
4	4	7	"PFE0659"	"E9299_6"	15540	24390	130	1166	1095	255	77	79	15	100	100	0	1232	1167	240	141	143	19	100	100	0	0.998	0.992	0.974	0.983	1.304	1.005	0.917	120	597	2180	2044	-0.003	1089	1091	1018	1026	0
4	5	7	"PFE0663"	"E9475_1"	15740	24390	130	987	921	228	72	74	14	100	100	0	1573	1472	378	137	139	18	100	100	0	0.637	0.636	0.636	0.642	1.374	0.611	0.917	120	534	2351	2184	-0.650	915	1436	849	1335	0
4	6	7	"PFE0668"	"E9987_1"	15930	24400	130	293	285	81	72	74	13	100	100	0	769	752	165	136	137	19	100	100	0	0.349	0.346	0.355	0.326	1.374	0.349	0.891	120	533	854	829	-1.518	221	633	213	616	0
4	7	7	"PFF0025"	"F10660_2"	16120	24390	120	1095	1053	240	76	78	14	100	100	0	579	573	123	140	141	19	99	99	0	2.321	2.256	2.212	2.353	1.525	2.291	0.893	120	460	1458	1410	1.215	1019	439	977	433	0
4	8	7	"PFF0029"	"F10730_3"	16300	24400	130	1259	1206	368	84	86	18	100	100	0	852	838	188	147	148	19	100	100	0	1.667	1.624	1.648	1.585	1.377	1.700	0.924	120	504	1880	1813	0.737	1175	705	1122	691	0
4	9	7	"PFF0032"	"F10872_1"	16490	24400	120	528	500	151	85	90	25	97	97	0	726	687	162	149	153	24	99	97	0	0.768	0.771	0.773	0.729	1.444	0.784	0.873	120	493	1020	953	-0.381	443	577	415	538	0
4	10	7	"PFF0035"	"F10935_2"	16680	24390	130	6336	6235	1797	85	88	21	100	100	0	5455	5354	1477	149	150	20	100	100	0	1.178	1.182	1.170	1.178	1.332	1.176	0.930	120	543	11557	11355	0.236	6251	5306	6150	5205	0
4	11	7	"PFF0038"	"F10949_3"	16870	24390	130	1173	1145	239	81	83	14	100	100	0	1115	1063	268	145	146	19	99	99	0	1.126	1.159	1.138	1.245	1.666	1.118	0.920	120	539	2062	1982	0.171	1092	970	1064	918	0
4	12	7	"PFF0040"	"F10953_1"	17060	24400	130	2139	2179	747	80	81	14	100	100	0	7876	8325	2841	143	145	20	100	100	0	0.266	0.257	0.251	0.254	1.311	0.245	0.912	120	552	9792	10281	-1.909	2059	7733	2099	8182	0
4	13	7	"PFF0668"	"F310_1"	17260	24400	120	151	150	28	79	80	14	98	93	0	247	244	39	141	142	20	95	95	0	0.679	0.689	0.652	0.704	2.035	0.656	0.578	120	495	178	174	-0.558	72	106	71	103	0
4	14	7	"PFF0671"	"F31319_2"	17440	24390	130	2894	2642	701	79	79	13	100	100	0	1874	1710	504	138	140	18	99	99	0	1.622	1.630	1.619	1.671	1.452	1.615	0.909	120	549	4551	4135	0.697	2815	1736	2563	1572	0
4	15	7	"PFF0680"	"F31855_1"	17640	24390	130	328	321	89	78	80	13	100	97	0	301	295	71	137	140	18	96	95	0	1.524	1.538	1.551	1.542	1.640	1.475	0.752	120	543	414	401	0.608	250	164	243	158	0
4	16	7	"PFF0682"	"F32050_1"	17830	24390	120	1147	1115	298	78	80	14	100	100	0	570	548	144	139	141	18	99	98	0	2.480	2.535	2.476	2.628	1.461	2.535	0.885	120	457	1500	1446	1.311	1069	431	1037	409	0
4	17	7	"PFF0686"	"F32122_1"	18020	24390	130	3005	2812	963	76	78	14	100	100	0	2546	2321	819	140	141	18	100	100	0	1.217	1.254	1.243	1.308	1.662	1.236	0.896	120	504	5335	4917	0.284	2929	2406	2736	2181	0
4	18	7	"PFF0693"	"F32325_1"	18200	24400	130	365	360	94	73	74	12	100	100	0	1374	1320	342	136	137	17	100	100	0	0.236	0.242	0.246	0.239	1.336	0.235	0.900	120	520	1530	1471	-2.084	292	1238	287	1184	0
4	19	7	"PFF0715"	"F33346_1"	18400	24390	130	348	342	80	72	74	27	100	100	0	577	570	143	134	136	18	100	100	0	0.623	0.619	0.623	0.628	1.375	0.596	0.887	120	522	719	706	-0.683	276	443	270	436	0
4	20	7	"PFF0719"	"F33441_1"	18580	24390	130	2412	2356	568	71	73	27	100	100	0	3601	3502	891	137	138	18	100	100	0	0.676	0.679	0.671	0.692	1.358	0.659	0.922	120	521	5805	5650	-0.565	2341	3464	2285	3365	0
4	21	7	"PFF0722"	"F33612_1"	18780	24390	130	806	773	177	71	72	12	100	100	0	645	632	140	133	134	17	100	100	0	1.436	1.407	1.424	1.419	1.341	1.428	0.896	120	542	1247	1201	0.522	735	512	702	499	0
4	22	7	"PFF0725"	"F33675_1"	18970	24390	120	363	358	77	69	71	15	100	100	0	324	322	51	126	127	18	100	100	0	1.485	1.474	1.530	1.474	1.363	1.558	0.828	120	560	492	485	0.570	294	198	289	196	0
4	1	8	"PFF0728"	"F33814_1"	14980	24580	130	144	143	29	77	78	14	96	90	0	189	188	31	138	139	17	88	75	0	1.314	1.320	1.364	1.300	2.021	1.216	0.409	120	678	118	116	0.394	67	51	66	50	0
4	2	8	"PFF0734"	"F34109_1"	15180	24580	120	151	152	28	79	80	14	98	94	0	216	217	30	140	142	16	98	95	0	0.947	0.948	0.934	0.914	1.805	0.885	0.541	120	469	148	150	-0.078	72	76	73	77	0
4	3	8	"PFF0764"	"F35293_1"	15370	24580	130	168	169	32	78	80	13	99	97	0	283	279	37	143	145	19	100	99	0	0.643	0.669	0.654	0.656	1.588	0.649	0.661	120	497	230	227	-0.637	90	140	91	136	0
4	4	8	"PFF0773"	"F35453_1"	15560	24600	150	115	115	26	77	80	16	80	56	0	178	180	21	144	146	19	76	42	0	1.118	1.056	1.197	1.051	2.688	1.025	0.290	156	554	72	74	0.160	38	34	38	36	-50
4	5	8	"PFF0777"	"F35590_1"	15720	24590	150	99	97	21	77	80	17	56	28	0	174	174	26	145	146	20	61	30	0	0.759	0.690	0.826	0.750	2.898	0.590	0.224	156	604	51	49	-0.399	22	29	20	29	-50
4	6	8	"PFF0781"	"F35756_2"	15930	24580	130	1873	1860	418	75	78	15	100	100	0	1912	1949	424	146	147	21	100	100	0	1.018	0.990	0.985	0.991	1.269	0.975	0.930	120	555	3564	3588	0.026	1798	1766	1785	1803	0
4	7	8	"PFF0784"	"F35756_5"	16130	24580	130	2566	2567	725	77	78	13	100	100	0	1293	1325	308	146	146	18	100	100	0	2.170	2.112	2.162	2.085	1.301	2.182	0.911	120	550	3636	3669	1.118	2489	1147	2490	1179	0
4	8	8	"PFF0788"	"F35774_1"	16320	24580	130	2373	2364	517	82	83	15	100	100	0	3981	4006	774	147	148	17	100	100	0	0.598	0.591	0.590	0.587	1.237	0.580	0.929	120	519	6125	6141	-0.743	2291	3834	2282	3859	0
4	9	8	"PFF0818"	"F36648_1"	16510	24580	120	2077	2082	568	83	85	16	100	100	0	1361	1375	322	147	148	18	100	100	0	1.643	1.628	1.600	1.619	1.266	1.689	0.920	120	483	3208	3227	0.716	1994	1214	1999	1228	0
4	10	8	"PFF0821"	"F3666_3"	16700	24580	120	264	262	63	80	83	18	99	97	0	285	281	45	147	149	18	99	96	0	1.333	1.358	1.375	1.365	1.533	1.444	0.755	120	526	322	316	0.415	184	138	182	134	0
4	11	8	"PFF0823"	"F36721_3"	16890	24580	120	159	157	31	77	78	12	96	95	0	217	218	32	144	145	18	96	89	0	1.123	1.081	1.145	1.082	1.754	1.040	0.576	120	493	155	154	0.168	82	73	80	74	0
4	12	8	"PFF0825"	"F36734_1"	17080	24580	130	554	526	131	77	77	13	100	100	0	309	303	53	141	141	18	99	97	0	2.839	2.772	2.712	2.822	1.482	2.940	0.807	120	498	645	611	1.506	477	168	449	162	0
4	13	8	"PFF0827"	"F36803_1"	17260	24580	130	849	788	282	76	77	13	100	99	0	618	591	170	138	139	18	97	97	0	1.610	1.572	1.564	1.593	1.614	1.619	0.881	120	506	1253	1165	0.687	773	480	712	453	0
4	14	8	"PFF0831"	"F37098_2"	17460	24580	120	976	934	273	76	77	13	100	100	0	2329	2271	570	137	138	18	100	100	0	0.411	0.402	0.409	0.389	1.342	0.402	0.913	120	499	3092	2992	-1.284	900	2192	858	2134	0
4	15	8	"PFF1472"	"F58335_1"	17640	24580	130	996	1057	352	72	74	13	100	100	0	956	1011	262	134	136	19	100	100	0	1.124	1.123	1.099	1.094	1.274	1.160	0.885	120	546	1746	1862	0.169	924	822	985	877	0
4	16	8	"PFF1476"	"F58487_1"	17840	24580	120	196	191	46	70	71	13	98	95	0	216	214	36	130	132	18	93	90	0	1.465	1.440	1.376	1.400	2.029	1.539	0.638	120	514	212	205	0.551	126	86	121	84	0
4	17	8	"PFF1492"	"F58910_1"	18030	24580	130	620	623	180	71	72	13	100	100	0	538	537	106	131	133	17	100	100	0	1.349	1.360	1.358	1.318	1.373	1.477	0.857	120	514	956	958	0.432	549	407	552	406	0
4	18	8	"PFF1495"	"F59075_2"	18220	24580	130	426	405	100	71	71	12	100	100	0	313	313	52	130	132	16	100	100	0	1.940	1.825	1.868	1.802	1.403	1.982	0.844	120	496	538	517	0.956	355	183	334	183	0
4	19	8	"PFF1497"	"F5910_2"	18400	24580	130	1774	1690	396	72	74	28	100	100	0	14611	14321	3248	133	134	19	100	100	0	0.118	0.114	0.112	0.113	1.271	0.109	0.920	120	506	16180	15806	-3.089	1702	14478	1618	14188	0
4	20	8	"PFF1499"	"F59139_2"	18590	24580	130	7170	6868	1720	73	77	29	100	100	0	6460	6474	1133	135	136	19	100	100	0	1.122	1.072	1.089	1.047	1.253	1.110	0.917	120	539	13422	13134	0.166	7097	6325	6795	6339	0
4	21	8	"PFF1536"	"F6061_1"	18770	24570	130	184	182	41	71	72	13	97	95	0	439	433	102	133	133	18	98	97	0	0.369	0.370	0.375	0.377	1.830	0.346	0.796	120	495	419	411	-1.437	113	306	111	300	0
4	22	8	"PFF1543"	"F607_1"	18950	24620	150	90	92	23	69	72	15	54	36	0	140	145	28	124	125	19	47	30	0	1.313	1.095	0.962	0.925	2.737	0.832	0.378	156	696	37	44	0.392	21	16	23	21	-50
4	1	9	"PFF1546"	"F61052_1"	14980	24760	80	122	123	30	76	80	20	78	65	0	168	172	25	140	142	19	69	34	0	1.643	1.469	1.111	1.417	2.583	1.397	0.226	52	299	74	79	0.716	46	28	47	32	0
4	2	9	"PFF1550"	"F61158_1"	15170	24770	140	1761	1571	611	81	83	16	100	100	0	838	781	292	143	143	17	95	94	0	2.417	2.335	2.308	2.445	1.814	2.341	0.913	156	560	2375	2128	1.273	1680	695	1490	638	0
4	3	9	"PFF1556"	"F61469_1"	15370	24770	130	233	227	53	78	79	13	99	98	0	547	524	114	142	142	18	100	100	0	0.383	0.390	0.382	0.374	1.641	0.361	0.805	120	373	560	531	-1.386	155	405	149	382	0
4	4	9	"PFF1560"	"F61859_2"	15500	24780	150	87	90	22	80	82	16	35	10	0	143	148	29	142	143	18	25	9	0	7.000	1.667	0.692	0.712	3.331	0.863	0.021	156	513	8	16	2.807	7	1	10	6	-50
4	5	9	"PFF1588"	"F6265_1"	15760	24770	130	1642	1482	442	81	83	17	100	100	0	1656	1538	428	143	145	19	100	100	0	1.032	1.004	0.992	0.993	1.473	1.020	0.901	120	513	3074	2796	0.045	1561	1513	1401	1395	0
4	6	9	"PFF1595"	"F62846_1"	15940	24770	130	1163	1149	327	79	80	13	100	100	0	975	976	234	143	144	18	100	100	0	1.303	1.285	1.234	1.270	1.353	1.292	0.893	120	456	1916	1903	0.382	1084	832	1070	833	0
4	7	9	"PFF1604"	"F63188_2"	16120	24770	130	4705	4484	1235	80	81	13	100	100	0	3983	3876	971	142	143	17	100	100	0	1.204	1.179	1.161	1.176	1.346	1.189	0.900	120	497	8466	8138	0.268	4625	3841	4404	3734	0
4	8	9	"PFF1607"	"F63326_1"	16330	24770	120	152	151	35	82	84	13	91	90	0	196	195	35	140	142	17	90	73	0	1.250	1.255	1.318	1.238	1.928	1.119	0.497	120	466	126	124	0.322	70	56	69	55	0
4	9	9	"PFF1610"	"F63399_1"	16510	24770	130	9444	9029	2093	82	84	17	100	100	0	6382	6308	1126	140	142	20	100	100	0	1.500	1.451	1.447	1.428	1.261	1.478	0.904	120	470	15604	15115	0.585	9362	6242	8947	6168	0
4	10	9	"PFF1614"	"F63448_3"	16700	24800	150	124	123	35	77	81	18	73	54	0	184	183	40	138	141	20	64	53	0	1.022	1.022	0.962	1.083	2.596	0.905	0.455	156	507	93	91	0.031	47	46	46	45	-50
4	11	9	"PFF1654"	"F64738_1"	16880	24770	130	1440	1431	324	76	78	15	100	100	0	1126	1130	199	137	138	17	100	100	0	1.379	1.365	1.338	1.347	1.279	1.397	0.894	120	474	2353	2348	0.464	1364	989	1355	993	0
4	12	9	"PFF1656"	"F64738_5"	17080	24770	130	573	556	126	74	75	12	100	100	0	507	508	83	135	136	17	100	100	0	1.341	1.292	1.290	1.264	1.300	1.346	0.895	120	490	871	855	0.424	499	372	482	373	0
4	13	9	"PFF1659"	"F64888_1"	17260	24770	150	114	112	24	73	74	11	85	71	0	159	160	28	132	133	17	66	38	0	1.519	1.393	1.284	1.241	2.486	0.924	0.278	156	527	68	67	0.603	41	27	39	28	-50
4	14	9	"PFF1666"	"F65043_1"	17460	24770	120	235	233	51	70	71	11	100	100	0	1382	1341	282	128	129	17	100	100	0	0.132	0.134	0.133	0.130	1.381	0.129	0.840	120	460	1419	1376	-2.926	165	1254	163	1213	0
4	15	9	"PFF1668"	"F65043_4"	17650	24770	120	183	183	35	65	66	11	100	99	0	499	491	96	122	125	16	100	100	0	0.313	0.320	0.309	0.313	1.365	0.299	0.832	120	481	495	487	-1.676	118	377	118	369	0
4	16	9	"PFF1673"	"F65467_1"	17840	24770	120	141	140	28	63	65	10	99	97	0	189	190	31	121	122	15	95	90	0	1.147	1.116	1.102	1.105	1.788	1.051	0.606	120	492	146	146	0.198	78	68	77	69	0
4	17	9	"PFI0337"	"I3634_1"	18030	24760	130	2618	2576	758	67	67	11	100	100	0	1428	1364	426	123	123	15	100	99	0	1.955	2.022	1.956	2.117	1.664	2.029	0.889	120	509	3856	3750	0.967	2551	1305	2509	1241	0
4	18	9	"PFI0339"	"I3665_1"	18220	24760	120	933	879	228	69	70	11	100	100	0	534	525	102	123	124	16	100	100	0	2.102	2.015	2.029	1.989	1.355	2.060	0.891	120	492	1275	1212	1.072	864	411	810	402	0
4	19	9	"PFI0341"	"I3767_1"	18420	24760	130	1246	1173	327	73	78	25	100	100	0	666	639	158	127	129	20	100	99	0	2.176	2.148	2.143	2.212	1.491	2.181	0.910	120	587	1712	1612	1.122	1173	539	1100	512	0
4	20	9	"PFI0347"	"I398_3"	18630	24750	80	143	139	30	75	85	29	86	55	0	176	177	21	132	135	21	86	57	0	1.545	1.422	1.413	1.446	1.885	1.596	0.308	52	298	112	109	0.628	68	44	64	45	0
4	21	9	"PFI0352"	"I4167_1"	18800	24770	120	929	886	246	74	76	15	100	100	0	1020	1001	255	131	132	18	100	100	0	0.962	0.933	0.903	0.922	1.350	0.932	0.884	120	386	1744	1682	-0.056	855	889	812	870	0
4	22	9	"PFI0354"	"I4179_1"	18970	24760	140	1445	1336	572	72	74	14	100	100	0	1226	1140	466	124	128	27	96	95	0	1.246	1.244	1.229	1.267	2.127	1.230	0.918	156	549	2475	2280	0.317	1373	1102	1264	1016	0
4	1	10	"PFI0375"	"I4688_1"	15000	24950	140	318	314	68	77	80	18	99	99	0	273	270	51	137	140	19	98	94	0	1.772	1.782	1.797	1.822	1.514	1.813	0.746	156	679	377	370	0.825	241	136	237	133	0
4	2	10	"PFI0378"	"I4719_5"	15190	24950	130	182	175	44	82	85	18	92	87	0	876	832	229	145	147	19	100	100	0	0.137	0.135	0.133	0.128	1.641	0.131	0.758	120	467	831	780	-2.870	100	731	93	687	0
4	3	10	"PFI0380"	"I4730_1"	15360	24940	130	825	795	197	79	81	14	100	100	0	905	895	207	144	143	18	100	100	0	0.980	0.953	0.955	0.944	1.302	0.929	0.911	120	395	1507	1467	-0.029	746	761	716	751	0
4	4	10	"PFI0383"	"I4780_1"	15540	24940	120	1161	1132	312	77	80	15	100	100	0	621	619	155	139	141	17	99	99	0	2.249	2.198	2.198	2.182	1.345	2.203	0.902	120	430	1566	1535	1.169	1084	482	1055	480	0
4	5	10	"PFI0386"	"I4862_1"	15740	24940	120	453	432	82	76	77	14	100	100	0	525	510	79	139	143	41	100	99	0	0.977	0.960	0.967	0.959	1.304	0.933	0.871	120	498	763	727	-0.034	377	386	356	371	0
4	6	10	"PFI0393"	"I4989_1"	15930	24940	130	1548	1555	336	77	77	12	100	100	0	1461	1448	305	138	139	19	100	100	0	1.112	1.128	1.120	1.139	1.307	1.121	0.928	120	464	2794	2788	0.153	1471	1323	1478	1310	0
4	7	10	"PFI0428"	"I601_1"	16120	24940	150	125	127	25	80	80	13	89	78	0	172	171	24	140	140	16	72	47	0	1.406	1.516	1.229	1.410	2.305	1.189	0.265	156	525	77	78	0.492	45	32	47	31	-50
4	8	10	"PFI0430"	"I6032_2"	16320	24940	130	3441	3411	893	80	80	13	100	100	0	2815	2843	798	137	138	17	100	100	0	1.255	1.231	1.210	1.271	1.488	1.229	0.919	120	448	6039	6037	0.328	3361	2678	3331	2706	0
4	9	10	"PFI0434"	"I607_1"	16500	24940	130	1122	1146	295	75	77	13	100	100	0	1096	1067	288	132	133	18	100	99	0	1.086	1.145	1.099	1.196	1.550	1.138	0.901	120	463	2011	2006	0.119	1047	964	1071	935	0
4	10	10	"PFI0439"	"I6174_2"	16700	24940	120	1268	1229	274	71	72	13	100	100	0	808	787	161	125	127	16	100	100	0	1.753	1.749	1.728	1.784	1.373	1.798	0.922	120	345	1880	1820	0.809	1197	683	1158	662	0
4	11	10	"PFI0441"	"I6204_2"	16840	24960	150	63	65	11	67	68	13	7	2	0	123	133	52	124	125	16	14	6	0	4.000	-0.222	0.643	0.588	3.179	0.085	0.045	156	409	-5	7	2.000	-4	-1	-2	9	-50
4	12	10	"PFI0443"	"I6356_1"	17030	24960	150	63	65	11	67	68	12	8	3	0	121	124	20	124	125	16	15	8	0	1.333	100000.000	0.727	0.698	3.280	0.320	0.083	156	534	-7	-2	0.415	-4	-3	-2	0	-50
4	13	10	"PFI0469"	"I7030_1"	17260	24940	140	126	125	21	66	67	11	98	97	0	165	166	25	122	123	16	85	66	0	1.395	1.341	1.393	1.423	2.030	1.038	0.485	156	553	103	103	0.481	60	43	59	44	0
4	14	10	"PFI0471"	"I7085_1"	17450	24940	130	3401	3405	732	65	67	11	100	100	0	2329	2310	655	122	123	15	98	98	0	1.512	1.527	1.440	1.580	1.446	1.493	0.921	120	497	5543	5528	0.596	3336	2207	3340	2188	0
4	15	10	"PFI0473"	"I7097_2"	17640	24950	120	908	890	229	63	64	10	100	100	0	2150	2105	548	119	120	14	100	100	0	0.416	0.416	0.409	0.417	1.263	0.406	0.912	120	441	2876	2813	-1.265	845	2031	827	1986	0
4	16	10	"PFI0475"	"I7106_1"	17820	24970	150	81	84	19	63	65	11	65	44	0	146	147	29	119	120	14	66	48	0	0.667	0.750	0.697	0.673	2.593	0.510	0.312	156	578	45	49	-0.585	18	27	21	28	-50
4	17	10	"PFI0481"	"I7243_1"	18020	24940	120	229	228	43	64	65	10	100	99	0	211	209	39	117	117	14	96	94	0	1.755	1.783	1.845	1.874	1.782	1.715	0.724	120	510	259	256	0.812	165	94	164	92	0
4	18	10	"PFI0484"	"I7365_3"	18210	24950	130	1440	1446	365	68	69	11	100	100	0	1089	1106	237	120	121	15	100	100	0	1.416	1.398	1.408	1.369	1.307	1.449	0.921	120	541	2341	2364	0.502	1372	969	1378	986	0
4	19	10	"PFJ0441"	"J490_1"	18390	24950	130	157	157	29	70	74	36	95	70	0	1158	1192	279	123	129	71	100	100	0	0.084	0.081	0.081	0.078	1.377	0.077	0.742	120	542	1122	1156	-3.572	87	1035	87	1069	0
4	20	10	"PFJ0443"	"J504_1"	18580	24950	130	1030	1017	287	72	79	37	100	100	0	727	734	182	127	133	67	100	99	0	1.597	1.557	1.507	1.545	1.347	1.576	0.904	120	618	1558	1552	0.675	958	600	945	607	0
4	21	10	"PFJ0445"	"J504_5"	18780	24940	130	786	805	155	75	76	13	100	100	0	761	753	188	128	130	18	99	98	0	1.123	1.168	1.143	1.249	1.608	1.131	0.927	120	516	1344	1355	0.168	711	633	730	625	0
4	22	10	"PFJ0448"	"J50_1"	18960	24950	130	22582	21370	6291	74	75	14	100	100	0	13625	12906	3340	125	127	26	100	100	0	1.667	1.666	1.635	1.622	1.321	1.706	0.935	120	564	36008	34077	0.737	22508	13500	21296	12781	0
4	1	11	"PFJ0450"	"J512_2"	14980	25130	130	7439	7198	1591	79	81	15	100	100	0	5177	4991	1555	143	144	19	99	98	0	1.462	1.468	1.408	1.559	1.677	1.436	0.910	120	558	12394	11967	0.548	7360	5034	7119	4848	0
4	2	11	"PFJ0452"	"J53_1"	15120	25160	150	98	103	23	84	87	19	42	20	0	159	161	23	150	150	20	30	9	0	1.556	1.727	1.323	1.221	3.346	1.162	0.095	156	618	23	30	0.637	14	9	19	11	-50
4	3	11	"PFJ0477"	"J53_50"	15360	25140	140	259	245	59	82	85	18	98	96	0	627	612	170	146	147	20	98	97	0	0.368	0.350	0.340	0.357	1.567	0.325	0.844	156	641	658	629	-1.442	177	481	163	466	0
4	4	11	"PFJ0479"	"J53_52"	15550	25130	130	1264	1235	230	78	79	14	100	100	0	974	938	209	141	144	38	99	99	0	1.424	1.452	1.405	1.483	1.357	1.423	0.916	120	545	2019	1954	0.510	1186	833	1157	797	0
4	5	11	"PFJ0483"	"J53_56"	15740	25140	130	7587	7321	1948	77	78	13	100	100	0	3610	3525	846	139	143	39	100	100	0	2.164	2.139	2.092	2.097	1.311	2.200	0.924	120	563	10981	10630	1.113	7510	3471	7244	3386	0
4	6	11	"PFJ0485"	"J53_60"	15930	25130	130	626	599	104	78	79	13	100	100	0	1154	1117	259	140	141	19	100	99	0	0.540	0.533	0.530	0.560	1.518	0.508	0.931	120	603	1562	1498	-0.888	548	1014	521	977	0
4	7	11	"PFJ0488"	"J541_1"	16130	25140	130	565	544	136	81	81	13	100	99	0	874	884	178	140	140	17	100	100	0	0.659	0.622	0.617	0.593	1.462	0.631	0.900	120	522	1218	1207	-0.601	484	734	463	744	0
4	8	11	"PFJ0490"	"J541_4"	16300	25120	150	95	936	1476	79	80	14	51	45	0	151	444	527	137	138	19	46	41	0	1.143	2.792	1.874	1.567	3.276	3.016	0.827	156	594	30	1164	0.193	16	14	857	307	-50
4	9	11	"PFJ0511"	"J58_3"	16500	25130	130	2528	2497	478	74	75	13	100	100	0	1674	1631	470	130	132	18	98	98	0	1.589	1.614	1.568	1.777	1.782	1.563	0.918	120	599	3998	3924	0.668	2454	1544	2423	1501	0
4	10	11	"PFJ0515"	"J6186_1"	16700	25140	120	139	138	22	68	70	11	100	97	0	183	183	27	124	125	15	92	88	0	1.203	1.186	1.244	1.258	2.043	1.123	0.541	120	492	130	129	0.267	71	59	70	59	0
4	11	11	"PFJ0518"	"J634_1"	16880	25130	130	13784	13360	2619	63	63	10	100	100	0	9655	9079	2820	118	119	14	100	100	0	1.439	1.484	1.416	1.676	1.923	1.426	0.926	120	445	23258	22258	0.525	13721	9537	13297	8961	0
4	12	11	"PFJ0520"	"J63_1"	17070	25160	150	60	60	9	62	64	11	5	1	0	114	115	15	116	117	13	14	4	0	1.000	2.000	0.615	0.566	3.599	0.104	0.009	156	495	-4	-3	0.000	-2	-2	-2	-1	-50
4	13	11	"PFJ0522"	"J63_4"	17220	25150	150	62	63	12	63	64	10	14	7	0	116	126	31	118	119	14	25	17	0	0.500	0.000	0.518	0.501	3.684	0.133	0.043	156	500	-3	8	-1.000	-1	-2	0	8	-50
4	14	11	"PFJ0525"	"J647_1"	17430	25150	120	806	764	310	67	69	13	99	99	0	736	690	217	123	124	15	100	100	0	1.206	1.229	1.237	1.123	1.753	1.289	0.891	120	489	1352	1264	0.270	739	613	697	567	0
4	15	11	"PFJ0544"	"J687_1"	17600	25140	130	800	768	240	72	72	13	100	100	0	472	453	141	127	128	16	98	96	0	2.110	2.135	2.113	2.315	1.599	2.081	0.890	120	521	1073	1022	1.077	728	345	696	326	0
4	16	11	"PFJ0548"	"J697_2"	17790	25140	120	718	671	195	70	71	13	100	100	0	534	514	161	123	125	17	97	94	0	1.577	1.537	1.518	1.685	1.763	1.512	0.880	120	470	1059	992	0.657	648	411	601	391	0
4	17	11	"PFJ0552"	"J69_1"	17990	25150	120	1423	1296	489	70	71	13	100	100	0	1048	1015	305	121	122	16	100	100	0	1.460	1.371	1.370	1.288	1.529	1.439	0.918	120	542	2280	2120	0.546	1353	927	1226	894	0
4	18	11	"PFJ0555"	"J6_12"	18190	25150	120	1151	1067	409	71	73	21	100	98	0	932	869	263	123	125	16	100	100	0	1.335	1.335	1.370	1.242	1.654	1.394	0.907	120	521	1889	1742	0.417	1080	809	996	746	0
4	19	11	"PFJ0559"	"J6_6"	18370	25150	120	546	510	187	72	75	35	99	95	0	1445	1355	472	124	130	74	100	100	0	0.359	0.356	0.358	0.337	1.655	0.348	0.878	120	499	1795	1669	-1.479	474	1321	438	1231	0
4	20	11	"PFJ0565"	"J71_1"	18560	25150	120	219	213	60	69	72	35	95	88	0	288	283	66	123	128	73	88	63	0	0.909	0.900	0.858	0.886	1.920	0.886	0.787	120	514	315	304	-0.138	150	165	144	160	0
4	21	11	"PFK0726"	"Ks17_16"	18750	25140	120	1636	1443	532	69	70	11	100	100	0	920	815	310	123	124	15	94	94	0	1.966	1.986	1.940	2.159	1.899	1.989	0.883	120	531	2364	2066	0.975	1567	797	1374	692	0
4	22	11	"PFK0728"	"Ks1832_1"	18940	25140	120	570	524	193	69	70	13	99	99	0	310	293	90	120	121	15	93	90	0	2.637	2.630	2.511	2.662	2.074	2.685	0.837	120	597	691	628	1.399	501	190	455	173	0
4	1	12	"PFK0730"	"Ks186_1"	14960	25340	120	1156	1070	448	81	83	14	99	99	0	2114	2062	735	148	149	19	100	100	0	0.547	0.517	0.530	0.465	1.867	0.522	0.906	120	596	3041	2903	-0.871	1075	1966	989	1914	0
4	2	12	"PFK0733"	"Ks186_9"	15140	25330	110	292	288	78	80	82	14	98	97	0	270	268	62	150	151	21	93	87	0	1.767	1.763	1.765	1.846	1.613	1.593	0.722	80	440	332	326	0.821	212	120	208	118	0
4	3	12	"PFK0735"	"Ks187_4"	15350	25340	120	464	447	157	79	80	13	98	95	0	523	509	131	146	148	21	100	99	0	1.021	1.014	0.993	0.898	2.078	1.045	0.869	120	493	762	731	0.030	385	377	368	363	0
4	4	12	"PFK0737"	"Ks187_7"	15530	25330	130	137	138	25	80	81	13	96	90	0	182	182	28	143	144	19	77	51	0	1.462	1.487	1.488	1.488	2.357	1.187	0.346	120	547	96	97	0.547	57	39	58	39	0
4	5	12	"PFK0762"	"Ks210_15"	15720	25330	120	119	119	24	79	81	13	87	73	0	199	196	43	140	141	18	79	66	0	0.678	0.714	0.765	0.797	2.432	0.472	0.304	120	508	99	96	-0.561	40	59	40	56	0
4	6	12	"PFK0765"	"Ks210_4"	15900	25330	110	110	110	20	81	81	13	71	57	0	188	188	35	141	142	18	80	58	0	0.617	0.617	0.532	0.547	2.429	0.414	0.231	80	476	76	76	-0.697	29	47	29	47	0
4	7	12	"PFK0768"	"Ks220_1"	16110	25350	150	95	95	17	83	85	16	39	9	0	142	146	26	142	143	19	25	8	0	100000.000	3.000	0.688	0.790	3.037	0.480	0.070	156	686	12	16	16.610	12	0	12	4	-50
4	8	12	"PFK0770"	"Ks220_7"	16310	25330	130	407	399	103	82	84	17	100	100	0	292	288	47	139	141	21	100	98	0	2.124	2.128	2.124	2.112	1.498	2.383	0.768	120	571	478	466	1.087	325	153	317	149	0
4	9	12	"PFK0781"	"Ks222_1"	16480	25330	110	6943	6768	2357	81	85	27	100	100	0	2512	2541	799	136	144	73	100	100	0	2.888	2.780	2.821	2.714	1.405	2.861	0.899	80	471	9238	9092	1.530	6862	2376	6687	2405	0
4	10	12	"PFK0784"	"Ks225_10"	16680	25340	120	672	634	222	74	77	26	100	99	0	581	562	167	130	136	68	97	95	0	1.326	1.296	1.254	1.281	1.705	1.321	0.890	120	540	1049	992	0.407	598	451	560	432	0
4	11	12	"PFK0806"	"Ks245_1"	16860	25340	120	169	174	42	67	68	12	100	100	0	160	162	26	122	123	16	80	64	0	2.684	2.675	3.029	2.989	2.288	2.903	0.332	120	541	140	147	1.424	102	38	107	40	0
4	12	12	"PFK0808"	"Ks245_4"	17080	25340	140	341	346	134	65	67	13	96	96	0	399	405	137	119	121	14	96	96	0	0.986	0.983	0.964	0.954	1.770	0.985	0.864	156	498	556	567	-0.021	276	280	281	286	0
4	13	12	"PFK0810"	"Ks248_3"	17270	25330	140	475	459	125	67	69	12	99	98	0	483	461	123	122	123	15	98	94	0	1.130	1.156	1.118	1.213	1.765	1.140	0.863	156	423	769	731	0.177	408	361	392	339	0
4	14	12	"PFK0813"	"Ks249_3"	17440	25340	120	766	729	263	73	74	13	100	100	0	614	596	164	129	130	18	100	99	0	1.429	1.405	1.423	1.384	1.566	1.494	0.891	120	385	1178	1123	0.515	693	485	656	467	0
4	15	12	"PFK0819"	"Ks259_1"	17630	25340	120	2566	2393	934	76	78	17	100	100	0	3196	2908	1004	132	134	18	100	100	0	0.813	0.835	0.857	0.825	1.735	0.848	0.904	120	476	5554	5093	-0.299	2490	3064	2317	2776	0
4	16	12	"PFK0823"	"Ks259_6"	17820	25340	120	1693	1617	597	76	77	17	100	100	0	1570	1439	447	128	131	18	100	100	0	1.121	1.175	1.206	1.159	1.762	1.231	0.898	120	500	3059	2852	0.165	1617	1442	1541	1311	0
4	17	12	"PFK0843"	"Ks26_1"	18000	25340	120	1056	984	322	78	80	14	100	100	0	621	623	182	131	133	19	99	99	0	1.996	1.841	1.842	1.830	1.534	1.881	0.878	120	491	1468	1398	0.997	978	490	906	492	0
4	18	12	"PFK0845"	"Ks26_11"	18180	25330	110	4113	3821	1107	77	96	148	100	100	0	1658	1600	489	131	149	127	100	98	0	2.643	2.549	2.544	2.578	1.457	2.550	0.915	80	476	5563	5213	1.402	4036	1527	3744	1469	0
4	19	12	"PFK0847"	"Ks26_15"	18390	25340	120	892	859	325	75	90	138	95	90	0	847	824	249	128	143	116	99	95	0	1.136	1.126	1.144	1.078	1.715	1.165	0.913	120	544	1536	1480	0.184	817	719	784	696	0
4	20	12	"PFK0850"	"Ks26_2"	18580	25340	130	136	133	30	72	72	12	91	85	0	179	178	32	124	126	16	89	75	0	1.164	1.130	1.117	1.104	2.350	1.025	0.419	120	544	119	115	0.219	64	55	61	54	0
4	21	12	"PFK0853"	"Ks26_24"	18770	25340	120	1721	1626	692	69	71	12	100	100	0	1422	1330	406	122	123	16	100	100	0	1.271	1.289	1.320	1.125	1.841	1.376	0.904	120	530	2952	2765	0.346	1652	1300	1557	1208	0
4	22	12	"PFK0856"	"Ks26_5"	18970	25340	120	1853	1722	706	69	70	12	100	100	0	1303	1235	413	121	122	15	100	100	0	1.509	1.484	1.481	1.395	1.814	1.551	0.910	120	570	2966	2767	0.594	1784	1182	1653	1114	0
4	1	13	"PFL0017"	"L1_32"	14980	25530	120	441	415	141	76	78	14	100	97	0	540	503	135	148	153	72	96	93	0	0.931	0.955	0.939	0.913	1.812	0.964	0.860	120	588	757	694	-0.103	365	392	339	355	0
4	2	13	"PFL0021"	"L1_42"	15170	25530	120	240	234	79	76	77	13	96	94	0	1984	1886	658	151	152	19	100	99	0	0.089	0.091	0.093	0.084	1.641	0.090	0.848	120	484	1997	1893	-3.482	164	1833	158	1735	0
4	3	13	"PFL0023"	"L1_45"	15340	25520	150	97	98	19	79	80	13	57	29	0	147	148	25	149	151	20	21	4	0	-9.000	-19.000	0.864	0.957	4.520	0.298	0.029	156	610	16	18	Error	18	-2	19	-1	-50
4	4	13	"PFL0026"	"L1_48"	15550	25530	130	180	174	47	79	80	13	95	91	0	217	220	46	144	145	19	91	75	0	1.384	1.250	1.221	1.312	2.296	1.191	0.529	120	576	174	171	0.468	101	73	95	76	0
4	5	13	"PFL0028"	"L1_52"	15740	25520	120	697	653	213	79	80	12	100	100	0	423	405	123	143	145	19	94	93	0	2.207	2.191	2.152	2.324	1.733	2.206	0.841	120	516	898	836	1.142	618	280	574	262	0
4	6	13	"PFL0030"	"L1_56"	15930	25520	120	689	638	235	82	82	13	100	100	0	497	473	155	143	145	20	95	95	0	1.715	1.685	1.636	1.859	1.831	1.700	0.876	120	543	961	886	0.778	607	354	556	330	0
4	7	13	"PFL0048"	"L1_89"	16120	25530	120	231	217	58	83	84	15	94	93	0	248	242	55	145	145	19	89	85	0	1.437	1.381	1.339	1.387	1.660	1.282	0.691	120	465	251	231	0.523	148	103	134	97	0
4	8	13	"PFL0052"	"L1_94"	16310	25530	120	1503	1364	647	82	83	15	98	97	0	1459	1359	492	141	142	19	100	100	0	1.078	1.053	1.092	0.858	2.297	1.111	0.896	120	498	2739	2500	0.109	1421	1318	1282	1218	0
4	9	13	"PFL0055"	"L1_97"	16490	25530	120	1394	1286	492	81	84	25	100	99	0	1242	1133	371	139	145	68	99	98	0	1.190	1.212	1.232	1.152	1.846	1.247	0.906	120	539	2416	2199	0.251	1313	1103	1205	994	0
4	10	13	"PFL0057"	"L1_99"	16680	25520	110	789	727	280	79	80	14	98	97	0	551	516	164	137	138	23	97	96	0	1.715	1.710	1.685	1.555	2.006	1.730	0.849	80	471	1124	1027	0.778	710	414	648	379	0
4	11	13	"PFL0059"	"L2_10"	16880	25530	120	1683	1485	669	72	73	14	100	99	0	953	889	296	129	131	22	100	99	0	1.955	1.859	1.834	1.626	2.221	2.019	0.887	120	519	2435	2173	0.967	1611	824	1413	760	0
4	12	13	"PFL0061"	"L2_104"	17060	25520	130	2263	2059	868	68	69	12	100	100	0	1958	1733	801	124	125	15	96	94	0	1.197	1.237	1.194	1.468	2.391	1.200	0.886	120	547	4029	3600	0.259	2195	1834	1991	1609	0
4	13	13	"PFL0082"	"L2_146"	17270	25520	130	2202	1840	774	68	69	12	100	100	0	1555	1307	562	126	127	15	99	97	0	1.493	1.500	1.478	1.673	2.219	1.502	0.876	120	507	3563	2953	0.579	2134	1429	1772	1181	0
4	14	13	"PFL0084"	"L2_148"	17460	25510	150	80	80	14	70	72	13	39	16	0	123	124	17	129	130	17	11	1	0	-1.667	-2.000	1.000	1.071	3.469	0.472	0.057	156	515	4	5	Error	10	-6	10	-5	-50
4	15	13	"PFL0086"	"L2_15"	17630	25520	130	1978	1761	493	74	76	17	100	100	0	1218	1078	339	129	131	17	99	99	0	1.748	1.778	1.727	1.868	1.612	1.716	0.907	120	520	2993	2636	0.806	1904	1089	1687	949	0
4	16	13	"PFL0089"	"L2_154"	17840	25530	120	291	270	92	77	78	17	96	92	0	286	281	64	130	132	19	97	95	0	1.372	1.278	1.297	1.221	1.782	1.338	0.804	120	536	370	344	0.456	214	156	193	151	0
4	17	13	"PFL0091"	"L2_158"	18010	25520	110	312	305	81	75	78	15	100	97	0	312	300	70	130	133	25	98	93	0	1.302	1.353	1.361	1.393	1.739	1.305	0.790	80	458	419	400	0.381	237	182	230	170	0
4	18	13	"PFL0098"	"L2_172"	18210	25520	110	415	387	100	77	88	130	92	76	0	395	384	98	130	144	110	88	68	0	1.275	1.220	1.212	1.245	1.484	1.162	0.824	80	519	603	564	0.351	338	265	310	254	0
4	19	13	"PFL0119"	"L2_203"	18400	25530	120	2540	2312	802	76	77	13	100	100	0	5261	4875	1341	129	131	18	100	100	0	0.480	0.471	0.482	0.444	1.536	0.475	0.900	120	511	7596	6982	-1.059	2464	5132	2236	4746	0
4	20	13	"PFL0123"	"L2_210"	18580	25530	120	202	196	51	73	74	12	98	96	0	261	253	57	126	128	17	96	95	0	0.956	0.969	0.950	0.999	1.823	0.935	0.731	120	499	264	250	-0.066	129	135	123	127	0
4	21	13	"PFL0127"	"L2_216"	18780	25530	120	3030	2755	1212	72	73	12	100	100	0	4025	3707	1257	125	128	18	100	100	0	0.758	0.749	0.774	0.640	1.973	0.773	0.907	120	514	6858	6265	-0.399	2958	3900	2683	3582	0
4	22	13	"PFL0129"	"L2_220"	18970	25530	120	1243	1116	439	71	73	12	100	98	0	1107	1011	304	127	128	17	100	100	0	1.196	1.182	1.198	1.073	2.043	1.233	0.897	120	558	2152	1929	0.258	1172	980	1045	884	0
4	1	14	"PFL0131"	"L2_226"	14990	25710	110	860	788	255	74	76	13	100	100	0	413	396	105	145	147	21	98	96	0	2.933	2.845	2.921	2.839	1.466	2.776	0.874	80	512	1054	965	1.552	786	268	714	251	0
4	2	14	"PFL0133"	"L2_23"	15180	25720	120	549	504	202	72	73	13	98	94	0	453	452	132	149	150	20	100	98	0	1.569	1.426	1.411	1.305	1.998	1.508	0.834	120	487	781	735	0.650	477	304	432	303	0
4	3	14	"PFM0391"	"M35930_11"	15350	25720	120	1675	1669	518	74	75	13	100	100	0	1195	1174	368	145	146	17	100	99	0	1.525	1.550	1.504	1.605	1.562	1.548	0.916	120	491	2651	2624	0.609	1601	1050	1595	1029	0
4	4	14	"PFM0393"	"M35930_13"	15550	25720	120	749	722	225	76	77	12	100	100	0	590	567	174	141	142	17	99	97	0	1.499	1.516	1.489	1.579	1.734	1.510	0.877	120	492	1122	1072	0.584	673	449	646	426	0
4	5	14	"PFM0395"	"M35930_4"	15730	25720	120	1885	1808	599	78	79	12	100	100	0	1264	1198	376	141	143	19	100	99	0	1.609	1.637	1.579	1.674	1.753	1.665	0.910	120	498	2930	2787	0.686	1807	1123	1730	1057	0
4	6	14	"PFM0398"	"M35930_8"	15910	25720	110	333	328	65	80	80	13	100	100	0	1382	1350	296	138	142	29	100	100	0	0.203	0.205	0.199	0.204	1.284	0.188	0.881	80	469	1497	1460	-2.298	253	1244	248	1212	0
4	7	14	"PFM0400"	"M35935_1"	16120	25720	120	611	599	180	80	81	13	100	100	0	306	304	71	139	142	27	97	90	0	3.180	3.145	3.152	3.400	1.747	3.243	0.837	120	549	698	684	1.669	531	167	519	165	0
4	8	14	"PFM0406"	"M364_1"	16310	25720	120	1030	990	320	80	82	15	100	100	0	490	466	146	139	141	17	99	98	0	2.707	2.783	2.723	3.016	1.769	2.815	0.858	120	485	1301	1237	1.436	950	351	910	327	0
4	9	14	"PFM0424"	"M36950_1"	16490	25720	120	1230	1171	328	82	83	14	100	100	0	706	681	191	139	140	18	99	99	0	2.025	2.009	1.960	2.108	1.581	2.006	0.911	120	502	1715	1631	1.018	1148	567	1089	542	0
4	10	14	"PFM0426"	"M3696_3"	16690	25720	120	1657	1579	561	80	83	15	100	100	0	834	821	260	137	138	22	99	98	0	2.263	2.192	2.161	2.191	1.880	2.257	0.910	120	548	2274	2183	1.178	1577	697	1499	684	0
4	11	14	"PFM0431"	"M37116_3"	16880	25720	120	27267	24292	8605	75	77	15	100	100	0	15509	14074	4925	133	133	17	100	100	0	1.768	1.737	1.724	1.726	1.844	1.779	0.913	120	485	42568	38158	0.823	27192	15376	24217	13941	0
4	12	14	"PFM0433"	"M37145_2"	17080	25720	120	2617	2434	844	69	70	13	100	100	0	3182	2961	1096	126	127	15	99	98	0	0.834	0.834	0.822	0.910	2.106	0.815	0.911	120	491	5604	5200	-0.262	2548	3056	2365	2835	0
4	13	14	"PFM0435"	"M37197_1"	17260	25720	120	1350	1273	421	65	66	10	100	100	0	623	612	192	125	127	15	100	99	0	2.580	2.480	2.537	2.582	1.734	2.548	0.880	120	455	1783	1695	1.368	1285	498	1208	487	0
4	14	14	"PFM0438"	"M37465_1"	17420	25720	150	82	84	17	69	71	13	48	21	0	125	126	18	129	129	16	14	2	0	-3.250	-5.000	1.197	1.398	3.785	0.839	0.014	156	650	9	12	Error	13	-4	15	-3	-50
4	15	14	"PFM0452"	"M37794_2"	17650	25720	120	1913	1781	690	77	78	15	100	100	0	1368	1298	439	132	133	16	99	99	0	1.485	1.461	1.450	1.371	1.722	1.507	0.915	120	566	3072	2870	0.571	1836	1236	1704	1166	0
4	16	14	"PFM0454"	"M37794_6"	17840	25720	110	286	277	64	75	77	13	100	100	0	230	229	44	129	131	17	96	95	0	2.089	2.020	2.051	2.143	1.769	2.088	0.688	80	410	312	302	1.063	211	101	202	100	0
4	17	14	"PFM0457"	"M37914_2"	18030	25720	120	2013	1956	674	72	74	14	100	100	0	1372	1294	389	126	128	21	100	99	0	1.558	1.613	1.606	1.613	1.721	1.666	0.913	120	546	3187	3052	0.639	1941	1246	1884	1168	0
4	18	14	"PFM0459"	"M38113_2"	18220	25720	120	418	404	117	74	75	13	100	100	0	1337	1233	374	129	130	19	100	100	0	0.285	0.299	0.291	0.299	1.638	0.285	0.891	120	541	1552	1434	-1.812	344	1208	330	1104	0
4	19	14	"PFM0461"	"M38127_1"	18400	25710	110	918	881	213	74	76	13	100	100	0	535	500	119	129	132	20	100	100	0	2.079	2.175	2.161	2.223	1.350	2.120	0.888	80	459	1250	1178	1.056	844	406	807	371	0
4	20	14	"PFM0464"	"M38218_2"	18600	25720	120	3424	3098	1159	73	74	13	100	100	0	5705	5071	1644	127	129	19	100	100	0	0.601	0.612	0.620	0.572	1.755	0.613	0.922	120	532	8929	7969	-0.735	3351	5578	3025	4944	0
4	21	14	"PFM0486"	"M38941_8"	18790	25720	120	829	785	225	74	75	13	100	100	0	627	614	144	128	129	17	100	100	0	1.513	1.463	1.501	1.432	1.437	1.516	0.899	120	506	1254	1197	0.597	755	499	711	486	0
4	22	14	"PFM0489"	"M39036_2"	18970	25720	110	142	142	24	73	74	13	100	98	0	242	241	34	129	130	17	100	100	0	0.611	0.616	0.631	0.611	1.546	0.568	0.619	80	472	182	181	-0.712	69	113	69	112	0
4	1	15	"PFM0494"	"M39668_5"	14990	25900	110	1041	1019	248	78	80	17	100	100	0	631	611	162	146	150	27	100	100	0	1.986	2.024	2.012	2.113	1.351	1.998	0.899	80	557	1448	1406	0.990	963	485	941	465	0
4	2	15	"PFM0503"	"M40983_1"	15180	25900	110	540	532	136	76	79	20	100	100	0	291	295	72	147	150	26	96	88	0	3.222	3.081	3.099	3.419	1.747	3.106	0.763	80	503	608	604	1.688	464	144	456	148	0
4	3	15	"PFM0505"	"M40983_3"	15380	25900	110	231	228	44	75	77	16	100	100	0	214	215	49	141	143	17	88	76	0	2.137	2.068	2.000	2.299	1.895	1.813	0.610	80	490	229	227	1.096	156	73	153	74	0
4	4	15	"PFM0508"	"M41041_1"	15570	25910	120	1989	1868	771	75	76	13	100	100	0	1681	1599	528	138	139	16	100	100	0	1.240	1.227	1.241	1.103	1.754	1.292	0.908	120	429	3457	3254	0.311	1914	1543	1793	1461	0
4	5	15	"PFN0062"	"N128_62"	15710	25920	150	83	91	32	77	78	14	32	19	0	144	154	40	138	140	19	31	17	0	1.000	0.875	0.758	0.760	3.309	0.626	0.266	156	556	12	30	0.000	6	6	14	16	-50
4	6	15	"PFN0064"	"N128_64"	15920	25910	150	92	92	17	79	80	14	43	18	0	133	135	18	137	140	26	6	0	0	-3.250	-6.500	1.278	1.155	2.978	0.133	0.006	156	690	9	11	Error	13	-4	13	-2	-50
4	7	15	"PFN0066"	"N128_68"	16150	25910	120	457	446	184	78	79	13	97	95	0	720	723	245	137	138	16	100	99	0	0.650	0.628	0.625	0.563	1.815	0.643	0.877	120	543	962	954	-0.621	379	583	368	586	0
4	8	15	"PFN0069"	"N128_71"	16330	25900	110	278	271	61	79	80	13	100	100	0	491	489	106	139	140	17	100	100	0	0.565	0.549	0.547	0.542	1.369	0.515	0.802	80	451	551	542	-0.823	199	352	192	350	0
4	9	15	"PFN0071"	"N128_73"	16510	25900	110	156	154	35	78	79	14	95	90	0	201	203	39	134	136	17	91	80	0	1.164	1.101	1.039	1.169	1.987	0.979	0.530	80	453	145	145	0.219	78	67	76	69	0
4	10	15	"PFN0074"	"N128_76"	16700	25910	120	820	796	298	75	76	12	99	99	0	494	496	155	132	133	17	100	98	0	2.058	1.981	1.978	1.909	1.814	2.037	0.873	120	550	1107	1085	1.041	745	362	721	364	0
4	11	15	"PFN0092"	"N129_12"	16920	25900	150	143	226	198	73	74	13	77	69	0	182	225	127	134	135	19	66	53	0	1.458	1.681	1.480	1.387	2.562	1.613	0.881	156	601	118	244	0.544	70	48	153	91	-50
4	12	15	"PFN0094"	"N129_14"	17080	25910	120	431	413	149	66	67	11	98	98	0	918	880	308	127	129	17	100	99	0	0.461	0.461	0.465	0.446	1.705	0.447	0.891	120	468	1156	1100	-1.116	365	791	347	753	0
4	13	15	"PFN0096"	"N129_17"	17270	25900	90	71	71	13	65	65	10	32	11	0	168	164	32	125	127	17	76	55	0	0.140	0.154	0.251	0.300	2.190	0.085	0.026	52	377	49	45	-2.841	6	43	6	39	0
4	14	15	"PFN0098"	"N129_22"	17480	25910	120	1348	1302	502	69	70	13	100	100	0	3172	3035	1035	128	129	16	100	100	0	0.420	0.424	0.423	0.412	1.783	0.418	0.904	120	535	4323	4140	-1.251	1279	3044	1233	2907	0
4	15	15	"PFN0100"	"N129_33"	17660	25910	120	121	121	23	72	72	12	92	86	0	991	967	275	127	129	15	100	100	0	0.057	0.058	0.059	0.059	1.746	0.053	0.630	120	450	913	889	-4.140	49	864	49	840	0
4	16	15	"PFN0102"	"N129_38"	17840	25890	150	94	95	20	72	73	13	66	42	0	142	142	22	126	128	16	45	21	0	1.375	1.438	1.107	1.111	3.356	0.934	0.120	156	622	38	39	0.459	22	16	23	16	-50
4	17	15	"PFN0119"	"N130_21"	18040	25910	120	562	536	164	71	72	12	100	99	0	289	287	61	124	126	16	99	97	0	2.976	2.853	2.868	2.807	1.643	3.032	0.830	120	534	656	628	1.573	491	165	465	163	0
4	18	15	"PFN0121"	"N130_25"	18230	25910	120	279	280	89	72	73	11	98	98	0	424	400	104	128	129	16	99	98	0	0.699	0.765	0.759	0.726	1.634	0.760	0.853	120	514	503	480	-0.516	207	296	208	272	0
4	19	15	"PFN0124"	"N130_29"	18430	25910	120	1094	1046	356	72	73	13	100	100	0	941	895	284	128	129	19	99	98	0	1.257	1.270	1.264	1.315	1.790	1.280	0.901	120	516	1835	1741	0.330	1022	813	974	767	0
4	20	15	"PFN0127"	"N130_35"	18600	25910	120	1039	977	321	68	69	12	100	100	0	530	502	144	124	125	14	98	97	0	2.392	2.405	2.364	2.549	2.005	2.467	0.893	120	482	1377	1287	1.258	971	406	909	378	0
4	21	15	"PFN0130"	"N130_4"	18800	25910	120	5431	5171	2236	69	69	12	100	100	0	3610	3294	1336	124	125	15	100	99	0	1.538	1.609	1.591	1.617	2.131	1.655	0.915	120	514	8848	8272	0.621	5362	3486	5102	3170	0
4	22	15	"PFN0132"	"N130_41"	18990	25910	120	271	262	77	67	68	12	99	97	0	257	255	56	122	123	16	100	96	0	1.511	1.466	1.515	1.435	1.825	1.477	0.797	120	538	339	328	0.596	204	135	195	133	0
4	1	16	"PFN0149"	"N131_17"	15010	26100	120	278	267	64	81	84	17	100	99	0	506	497	118	145	147	23	100	99	0	0.546	0.528	0.507	0.525	1.578	0.495	0.817	120	615	558	538	-0.874	197	361	186	352	0
4	2	16	"PFN0153"	"N131_27"	15200	26100	120	1215	1163	414	80	82	17	100	99	0	1167	1112	400	145	146	18	100	98	0	1.111	1.120	1.115	1.187	1.950	1.108	0.901	120	469	2157	2050	0.151	1135	1022	1083	967	0
4	3	16	"PFN0155"	"N131_4"	15360	26110	150	78	81	17	79	81	19	12	3	0	130	132	25	143	145	19	12	2	0	0.077	-0.182	0.457	0.521	3.605	0.635	0.042	156	594	-14	-9	-3.700	-1	-13	2	-11	-50
4	4	16	"PFN0157"	"N131_5"	15550	26110	150	77	78	14	78	80	19	11	1	0	124	129	22	137	139	19	15	2	0	0.077	0.000	0.654	0.600	3.147	0.632	0.076	156	571	-14	-8	-3.700	-1	-13	0	-8	-50
4	5	16	"PFN0159"	"N131_52"	15760	26100	120	3399	3092	1093	78	79	14	100	100	0	4026	3647	1244	138	138	18	100	100	0	0.854	0.859	0.861	0.851	1.715	0.854	0.906	120	475	7209	6523	-0.227	3321	3888	3014	3509	0
4	6	16	"PFN0164"	"N132_101"	15950	26100	120	3351	3017	1063	81	82	14	100	100	0	2597	2452	680	141	142	18	100	100	0	1.331	1.270	1.276	1.181	1.556	1.320	0.917	120	467	5726	5247	0.413	3270	2456	2936	2311	0
4	7	16	"PFN0559"	"N143_59"	16140	26110	150	77	82	18	81	82	15	21	7	0	123	129	26	142	142	17	15	3	0	0.211	-0.077	0.518	0.532	2.980	0.411	0.048	156	598	-23	-12	-2.248	-4	-19	1	-13	-50
4	8	16	"PFN0564"	"N143_71"	16330	26100	120	1997	1868	732	80	83	15	100	100	0	1245	1204	402	140	142	19	100	100	0	1.735	1.680	1.657	1.594	1.671	1.743	0.900	120	442	3022	2852	0.795	1917	1105	1788	1064	0
4	9	16	"PFN0566"	"N143_9"	16490	26100	150	96	98	20	79	81	14	53	28	0	143	141	22	137	139	18	24	7	0	2.833	4.750	1.469	1.416	3.368	0.369	0.020	156	677	23	23	1.503	17	6	19	4	-50
4	10	16	"PFN0576"	"N145_12"	16710	26100	120	3691	3390	1384	77	77	12	100	100	0	2989	2841	1068	137	138	18	100	99	0	1.267	1.225	1.226	1.172	1.802	1.245	0.918	120	512	6466	6017	0.342	3614	2852	3313	2704	0
4	11	16	"PFN0578"	"N145_20"	16890	26100	120	433	414	121	76	77	14	100	99	0	3496	3317	1057	140	140	21	100	100	0	0.106	0.106	0.104	0.104	1.570	0.101	0.906	120	497	3713	3515	-3.233	357	3356	338	3177	0
4	12	16	"PFN0580"	"N145_23"	17090	26100	120	6687	6193	2462	72	73	14	100	100	0	43283	40835	13287	140	143	24	100	100	0	0.153	0.150	0.155	0.140	1.818	0.149	0.916	120	526	49758	46816	-2.705	6615	43143	6121	40695	0
4	13	16	"PFN0603"	"N147_10"	17290	26100	120	135	135	28	70	72	14	99	89	0	278	277	47	137	140	22	100	99	0	0.461	0.464	0.458	0.447	1.636	0.427	0.607	120	561	206	205	-1.117	65	141	65	140	0
4	14	16	"PFN0605"	"N147_13"	17480	26100	120	253	247	66	72	73	14	100	98	0	645	595	148	132	134	18	100	100	0	0.353	0.378	0.372	0.367	1.596	0.359	0.836	120	484	694	638	-1.503	181	513	175	463	0
4	15	16	"PFN0610"	"N147_2"	17660	26100	120	1433	1377	496	71	72	13	100	100	0	749	720	217	129	130	17	99	98	0	2.197	2.210	2.222	2.153	1.750	2.315	0.879	120	474	1982	1897	1.135	1362	620	1306	591	0
4	16	16	"PFN0612"	"N147_24"	17840	26100	120	268	270	84	71	71	11	99	99	0	259	253	59	126	128	16	97	95	0	1.481	1.567	1.594	1.557	1.581	1.589	0.791	120	520	330	326	0.567	197	133	199	127	0
4	17	16	"PFN0615"	"N147_4"	18030	26110	110	126	124	26	74	76	13	90	80	0	186	188	28	128	129	17	96	77	0	0.897	0.833	0.768	0.738	2.405	0.800	0.479	80	460	110	110	-0.158	52	58	50	60	0
4	18	16	"PFN0617"	"N148_1"	18220	26100	130	300	300	73	76	78	13	100	100	0	453	467	102	130	132	18	100	100	0	0.693	0.665	0.652	0.650	1.434	0.634	0.856	120	581	547	561	-0.528	224	323	224	337	0
4	19	16	"PFN0640"	"N149_7"	18420	26100	120	158	160	29	73	73	13	100	99	0	218	219	44	127	129	18	93	91	0	0.934	0.946	0.972	1.054	1.823	0.851	0.659	120	511	176	179	-0.098	85	91	87	92	0
4	20	16	"PFN0642"	"N150_10"	18610	26100	120	1458	1332	514	68	69	12	100	100	0	1562	1485	557	123	124	15	99	99	0	0.966	0.928	0.900	0.962	2.043	0.924	0.900	120	501	2829	2626	-0.050	1390	1439	1264	1362	0
4	21	16	"PFN0645"	"N150_15"	18800	26100	120	1476	1375	495	69	69	12	100	100	0	1053	1025	308	124	125	15	100	100	0	1.515	1.450	1.457	1.415	1.558	1.508	0.919	120	497	2336	2207	0.599	1407	929	1306	901	0
4	22	16	"PFN0647"	"N150_19"	18990	26100	120	1899	1778	586	67	68	11	100	100	0	790	772	264	122	123	15	96	95	0	2.743	2.632	2.620	2.872	1.911	2.667	0.900	120	516	2500	2361	1.455	1832	668	1711	650	0
4	1	17	"PFN0649"	"N150_27"	15010	26290	120	2640	2384	946	86	88	16	100	100	0	3415	3233	1160	149	150	20	100	99	0	0.782	0.745	0.737	0.729	2.004	0.748	0.913	120	580	5820	5382	-0.355	2554	3266	2298	3084	0
4	2	17	"PFN0652"	"N150_32"	15200	26290	120	687	659	205	87	88	16	100	99	0	877	846	241	147	150	19	99	98	0	0.822	0.818	0.787	0.831	1.799	0.811	0.882	120	497	1330	1271	-0.283	600	730	572	699	0
4	3	17	"PFN0668"	"N150_62"	15390	26290	110	752	735	161	85	86	15	100	100	0	325	321	65	145	147	19	100	100	0	3.706	3.693	3.625	3.841	1.399	3.731	0.782	80	366	847	826	1.890	667	180	650	176	0
4	4	17	"PFN0670"	"N150_65"	15550	26310	150	113	122	42	85	87	19	57	42	0	156	159	25	144	147	24	39	12	0	2.333	2.467	1.884	1.750	3.034	1.837	0.290	156	550	40	52	1.222	28	12	37	15	-50
4	5	17	"PFN0672"	"N150_68"	15760	26290	120	1429	1369	462	84	87	17	100	100	0	3986	3805	1310	144	146	21	99	99	0	0.350	0.351	0.348	0.367	1.985	0.338	0.910	120	527	5187	4946	-1.514	1345	3842	1285	3661	0
4	6	17	"PFN0674"	"N150_71"	15960	26290	120	1127	1052	382	83	84	15	100	100	0	1709	1605	582	144	145	18	98	96	0	0.667	0.663	0.652	0.706	2.129	0.648	0.899	120	520	2609	2430	-0.584	1044	1565	969	1461	0
4	7	17	"PFN0676"	"N150_75"	16160	26280	130	1015	953	251	83	85	15	100	100	0	809	792	187	144	145	18	100	99	0	1.402	1.343	1.350	1.346	1.440	1.352	0.911	120	518	1597	1518	0.487	932	665	870	648	0
4	8	17	"PFN0678"	"N150_78"	16340	26290	120	1015	921	282	85	86	15	100	100	0	652	616	176	143	144	19	98	98	0	1.827	1.767	1.786	1.843	1.804	1.799	0.887	120	483	1439	1309	0.870	930	509	836	473	0
4	9	17	"PFN0783"	"N157_18"	16530	26290	100	150	154	27	82	84	14	100	97	0	198	199	32	140	142	19	92	75	0	1.172	1.220	1.148	1.299	2.195	1.088	0.348	80	412	126	131	0.229	68	58	72	59	0
4	10	17	"PFN0789"	"N157_41"	16720	26290	120	1987	1886	581	82	84	15	100	100	0	1063	999	325	143	144	20	98	98	0	2.071	2.107	2.094	2.154	1.540	2.107	0.892	120	498	2825	2660	1.050	1905	920	1804	856	0
4	11	17	"PFN0807"	"N159_20"	16900	26290	120	5460	5117	1795	83	85	15	100	100	0	2943	2676	986	142	144	20	100	99	0	1.920	1.987	1.969	2.145	1.960	2.019	0.907	120	510	8178	7568	0.941	5377	2801	5034	2534	0
4	12	17	"PFN0836"	"N163_1"	17110	26290	120	997	909	353	83	84	15	100	100	0	1256	1176	377	142	145	19	100	99	0	0.820	0.799	0.801	0.761	1.737	0.811	0.900	120	521	2028	1860	-0.285	914	1114	826	1034	0
4	13	17	"PFN0840"	"N164_1"	17290	26290	120	6704	5817	2309	83	84	15	100	100	0	4342	3917	1307	141	143	16	100	99	0	1.576	1.519	1.560	1.452	1.876	1.587	0.923	120	484	10822	9510	0.656	6621	4201	5734	3776	0
4	14	17	"PFN0849"	"N165_2"	17480	26290	120	4083	3695	1238	82	85	16	100	100	0	1921	1736	559	139	142	19	100	99	0	2.245	2.262	2.275	2.312	1.651	2.314	0.926	120	507	5783	5210	1.167	4001	1782	3613	1597	0
4	15	17	"PFN0935"	"N181_4"	17660	26280	100	205	199	39	86	87	17	98	98	0	177	177	30	140	142	21	68	41	0	3.216	3.054	3.075	3.382	2.312	2.952	0.276	80	413	156	150	1.685	119	37	113	37	0
4	16	17	"PFN0929"	"N181_18"	17860	26290	120	5144	4976	1933	80	81	16	100	100	0	2608	2354	825	134	136	18	100	100	0	2.047	2.205	2.235	2.194	1.771	2.306	0.903	120	531	7538	7116	1.033	5064	2474	4896	2220	0
4	17	17	"PFN0946"	"N185_14"	18050	26290	120	2358	2149	847	79	81	14	100	100	0	2980	2805	852	134	135	17	100	100	0	0.801	0.775	0.815	0.712	1.744	0.798	0.911	120	483	5125	4741	-0.321	2279	2846	2070	2671	0
4	18	17	"PFN0382"	"N137_2"	18250	26290	120	3310	3070	1067	78	79	13	100	100	0	4085	3644	1242	133	134	18	100	100	0	0.818	0.852	0.842	0.861	1.700	0.847	0.916	120	499	7184	6503	-0.290	3232	3952	2992	3511	0
4	19	17	"PFL0032"	"L1_63"	18430	26290	120	1242	1182	406	74	75	13	100	100	0	1182	1082	419	130	132	19	96	95	0	1.110	1.164	1.117	1.235	1.773	1.131	0.882	120	491	2220	2060	0.151	1168	1052	1108	952	0
4	20	17	"PFL0051"	"L1_92"	18630	26290	120	2220	2004	710	71	73	13	100	100	0	2089	1924	688	127	129	16	100	97	0	1.095	1.076	1.083	1.197	2.188	1.073	0.895	120	493	4111	3730	0.131	2149	1962	1933	1797	0
4	21	17	"PFL0093"	"L2_163"	18810	26290	120	218	215	47	73	75	13	100	100	0	228	229	41	128	130	17	100	95	0	1.450	1.406	1.441	1.450	1.540	1.393	0.725	120	461	245	243	0.536	145	100	142	101	0
4	22	17	"PFL0100"	"L2_176"	18990	26290	120	8027	7426	3278	72	74	14	100	100	0	5502	5260	1814	127	128	18	100	100	0	1.480	1.433	1.473	1.240	1.955	1.526	0.917	120	488	13330	12487	0.566	7955	5375	7354	5133	0
4	1	18	"PFL0105"	"L2_187"	15020	26480	120	11617	10654	4718	85	87	17	100	100	0	23678	22023	7861	150	152	21	100	100	0	0.490	0.483	0.498	0.429	2.125	0.487	0.901	120	566	35060	32442	-1.029	11532	23528	10569	21873	0
4	2	18	"PFL0107"	"L2_190"	15210	26480	120	1155	1099	364	91	94	17	100	100	0	865	837	259	152	155	22	99	99	0	1.492	1.472	1.464	1.518	1.744	1.499	0.895	120	541	1777	1693	0.578	1064	713	1008	685	0
4	3	18	"PFL0118"	"L2_202"	15410	26480	120	1013	973	387	91	92	15	100	99	0	891	842	245	150	152	21	99	99	0	1.244	1.275	1.283	1.178	1.849	1.363	0.891	120	469	1663	1574	0.315	922	741	882	692	0
4	4	18	"PFL0126"	"L2_215"	15590	26480	120	1808	1681	549	94	96	18	100	100	0	1690	1555	541	154	157	24	99	99	0	1.116	1.133	1.130	1.196	1.824	1.121	0.887	120	435	3250	2988	0.158	1714	1536	1587	1401	0
4	5	18	"PFJ0334"	"J326_1"	15780	26480	120	11422	10427	3964	92	94	19	100	100	0	12578	11557	3265	153	155	23	100	100	0	0.912	0.906	0.945	0.825	1.640	0.946	0.921	120	486	23755	21739	-0.133	11330	12425	10335	11404	0
4	6	18	"PFJ0360"	"J352_5"	15960	26480	120	2458	2233	892	88	89	16	100	99	0	2333	2243	679	151	151	19	100	100	0	1.086	1.025	1.049	0.895	1.848	1.069	0.916	120	507	4552	4237	0.119	2370	2182	2145	2092	0
4	7	18	"PFJ0381"	"J38_18"	16160	26480	110	181	181	41	87	89	17	97	93	0	218	217	44	147	147	18	85	71	0	1.324	1.343	1.278	1.432	2.200	1.214	0.556	80	496	165	164	0.405	94	71	94	70	0
4	8	18	"PFJ0399"	"J43_10"	16350	26480	120	649	638	217	85	86	14	100	100	0	496	485	118	145	147	19	100	99	0	1.607	1.626	1.650	1.547	1.646	1.723	0.858	120	520	915	893	0.684	564	351	553	340	0
4	9	18	"PFJ0409"	"J43_23"	16520	26470	110	2439	2325	519	87	91	35	100	100	0	1335	1311	337	148	157	67	100	100	0	1.981	1.924	1.918	1.970	1.344	1.870	0.910	80	484	3539	3401	0.987	2352	1187	2238	1163	0
4	10	18	"PFJ0430"	"J478_10"	16720	26480	120	7760	6861	2596	87	91	36	100	100	0	6107	5572	1780	150	157	68	100	100	0	1.288	1.249	1.277	1.162	1.664	1.292	0.905	120	458	13630	12196	0.365	7673	5957	6774	5422	0
4	11	18	"PFJ0226"	"J227_1"	16890	26490	150	120	120	28	86	88	16	71	50	0	165	165	26	147	148	20	48	19	0	1.889	1.889	1.461	1.410	4.367	1.282	0.075	156	601	52	52	0.918	34	18	34	18	-50
4	12	18	"PFJ0237"	"J232_2"	17090	26470	110	954	923	219	85	86	14	100	100	0	414	405	88	144	146	23	100	100	0	3.219	3.211	3.263	3.298	1.396	3.201	0.858	80	474	1139	1099	1.686	869	270	838	261	0
4	13	18	"PFJ0256"	"J245_7"	17290	26480	120	253	241	77	82	83	14	95	92	0	295	285	76	144	147	23	94	86	0	1.132	1.128	1.115	1.134	2.186	1.101	0.789	120	538	322	300	0.179	171	151	159	141	0
4	14	18	"PFJ0284"	"J269_5"	17480	26480	120	585	538	183	82	83	15	98	97	0	1109	1031	290	143	144	19	100	100	0	0.521	0.514	0.521	0.464	1.752	0.513	0.899	120	484	1469	1344	-0.941	503	966	456	888	0
4	15	18	"PFJ0315"	"J2975_2"	17670	26480	120	1697	1633	607	84	85	16	100	99	0	1663	1520	500	140	143	20	100	100	0	1.059	1.122	1.146	1.079	1.668	1.142	0.911	120	521	3136	2929	0.083	1613	1523	1549	1380	0
4	16	18	"PFJ0365"	"J378_1"	17850	26480	120	3891	3487	1234	80	81	13	100	100	0	2363	2092	683	135	137	17	100	100	0	1.711	1.741	1.768	1.712	1.599	1.787	0.916	120	462	6039	5364	0.774	3811	2228	3407	1957	0
4	17	18	"PFK0117"	"Km799_7"	18050	26470	150	106	108	22	79	81	14	71	48	0	144	143	24	136	137	18	28	11	0	3.375	4.143	1.479	1.414	3.372	0.981	0.041	156	541	35	36	1.755	27	8	29	7	-50
4	18	18	"PFK0142"	"Kn10286_1"	18230	26480	120	1343	1218	521	77	78	12	100	100	0	1451	1281	466	134	135	17	100	98	0	0.961	0.995	1.014	0.943	2.031	1.016	0.896	120	466	2583	2288	-0.057	1266	1317	1141	1147	0
4	19	18	"PFK0175"	"Kn1239_1"	18420	26480	110	264	261	61	77	78	14	100	100	0	185	184	34	135	136	20	81	61	0	3.740	3.755	3.414	3.971	1.990	3.554	0.478	80	382	237	233	1.903	187	50	184	49	0
4	20	18	"PFK0203"	"Kn1453_6"	18570	26480	150	82	84	15	77	78	14	26	7	0	134	136	20	136	139	21	14	3	0	-2.500	100000.000	0.869	0.847	3.435	0.192	0.010	156	671	3	7	Error	5	-2	7	0	-50
4	21	18	"PFK0250"	"Kn2004_3"	18790	26480	110	266	259	52	74	76	14	100	100	0	256	256	45	131	132	18	100	98	0	1.536	1.480	1.513	1.529	1.429	1.365	0.751	80	426	317	310	0.619	192	125	185	125	0
4	22	18	"PFK0277"	"Kn2223_1"	18950	26480	150	81	87	23	71	72	14	41	23	0	134	139	26	128	130	18	34	14	0	1.667	1.455	0.865	0.828	3.518	0.683	0.146	156	723	16	27	0.737	10	6	16	11	-50
4	1	19	"PFK0478"	"Kn610_1"	15010	26670	120	199	199	54	75	77	13	98	95	0	901	839	255	142	142	17	100	100	0	0.163	0.178	0.181	0.173	1.560	0.166	0.829	120	494	883	821	-2.614	124	759	124	697	0
4	2	19	"PFK0517"	"Kn8027_1"	15150	26690	150	86	89	19	84	86	18	19	7	0	143	146	24	150	153	21	14	5	0	-0.286	-1.250	0.804	0.762	3.647	0.590	0.085	156	581	-5	1	Error	2	-7	5	-4	-50
4	3	19	"PFK0524"	"Kn836_1"	15390	26670	120	665	631	233	85	87	17	99	98	0	489	502	145	152	154	21	99	99	0	1.721	1.560	1.573	1.498	1.752	1.617	0.863	120	528	917	896	0.783	580	337	546	350	0
4	4	19	"PFK0554"	"Kn962_1"	15570	26690	150	127	129	33	89	91	18	69	51	0	181	185	32	156	159	24	50	25	0	1.520	1.379	1.161	1.279	3.066	1.048	0.178	156	450	63	69	0.604	38	25	40	29	-50
4	5	19	"PFK0701"	"Ks15_2"	15720	26690	150	90	95	25	94	95	19	24	8	0	149	148	31	163	163	24	10	1	0	0.286	-0.067	0.671	0.658	2.904	0.384	0.086	156	423	-18	-14	-1.807	-4	-14	1	-15	-50
4	6	19	"PFK0743"	"Ks196_1"	15910	26680	150	97	99	20	91	91	16	33	11	0	153	154	23	160	160	21	8	2	0	-0.857	-1.333	0.938	1.013	3.106	0.366	0.028	156	528	-1	2	Error	6	-7	8	-6	-50
4	7	19	"PFK1214"	"Ks82_7"	16100	26680	150	110	111	22	95	99	24	32	7	0	153	153	27	158	160	24	13	3	0	-3.000	-3.200	1.083	0.887	4.068	0.508	0.019	156	688	10	11	Error	15	-5	16	-5	-50
4	8	19	"PFK1273"	"Ks97_17"	16340	26660	110	354	334	78	96	102	31	100	97	0	233	235	49	156	160	27	81	70	0	3.351	3.013	3.274	3.368	1.766	2.746	0.645	80	449	335	317	1.744	258	77	238	79	0
4	9	19	"PFK0237"	"Kn1802_2"	16510	26700	150	101	208	298	98	234	1191	2	0	0	166	214	155	165	194	94	12	8	0	3.000	2.245	0.923	0.861	3.929	2.154	0.815	156	527	4	159	1.585	3	1	110	49	-50
4	10	19	"PFK0352"	"Kn3360_1"	16690	26670	150	122	120	25	95	100	37	32	3	0	165	169	29	161	168	68	3	0	0	6.750	3.125	1.594	1.548	4.238	0.763	0.087	156	465	31	33	2.755	27	4	25	8	-50
4	11	19	"PFK0401"	"Kn4252_4"	16880	26680	150	98	100	20	91	93	19	28	8	0	159	159	25	155	156	22	23	4	0	1.750	2.250	0.654	0.749	3.338	0.577	0.045	156	504	11	13	0.807	7	4	9	4	-50
4	12	19	"PFK0571"	"Ks101_8"	17100	26670	120	158	155	30	86	87	17	95	90	0	593	579	163	152	156	24	99	99	0	0.163	0.162	0.157	0.161	1.756	0.133	0.595	120	509	513	496	-2.615	72	441	69	427	0
4	13	19	"PFBL B0018"	"oPFBLOB0018"	17280	26660	110	159	157	36	84	86	16	93	82	0	1383	1375	377	159	165	47	100	100	0	0.061	0.060	0.060	0.058	1.486	0.057	0.689	80	444	1299	1289	-4.029	75	1224	73	1216	0
4	14	19	"PFM60469"	"oPFM60469"	17470	26660	120	24659	22634	7593	86	88	18	100	100	0	29816	27225	10969	162	169	45	99	98	0	0.829	0.833	0.808	0.936	2.023	0.802	0.924	120	525	54227	49611	-0.271	24573	29654	22548	27063	0
4	15	19	"PFB0683"	"oPFB0683"	17670	26660	110	345	359	125	85	91	44	100	100	0	393	451	154	151	156	58	100	95	0	1.074	0.913	0.922	0.936	1.417	0.795	0.660	80	443	502	574	0.104	260	242	274	300	0
4	16	19	"PFG0004"	"oPFG0004"	17850	26660	120	1583	1523	528	79	80	12	100	100	0	1163	1069	383	137	139	18	99	98	0	1.466	1.549	1.535	1.676	1.787	1.553	0.893	120	466	2530	2376	0.552	1504	1026	1444	932	0
4	17	19	"PFC0763"	"oPFC0763"	18040	26660	150	87	91	20	78	79	12	42	27	0	143	144	23	134	136	18	31	13	0	1.000	1.300	0.756	0.853	3.258	0.425	0.091	156	574	18	23	0.000	9	9	13	10	-50
4	18	19	"PFL0014"	"oPFL0014"	18240	26660	120	4001	3837	1325	76	78	12	100	100	0	3469	3323	1391	135	136	19	98	98	0	1.177	1.180	1.141	1.385	2.072	1.140	0.916	120	460	7259	6949	0.235	3925	3334	3761	3188	0
4	19	19	"PFM60471"	"oPFM60471"	18410	26670	120	3201	2947	1104	78	80	15	100	100	0	22188	20694	6596	141	145	22	100	100	0	0.142	0.140	0.141	0.132	1.489	0.138	0.915	120	491	25170	23422	-2.820	3123	22047	2869	20553	0
4	20	19	"PFL0019"	"oPFL0019"	18610	26660	110	3734	3690	1066	76	77	17	100	100	0	3579	3281	1066	141	150	85	100	100	0	1.064	1.151	1.085	1.210	1.482	1.107	0.905	80	489	7096	6754	0.089	3658	3438	3614	3140	0
4	21	19	"PFG0007"	"oPFG0007"	18800	26660	110	311	308	88	71	73	16	100	100	0	1964	1989	647	134	142	85	100	100	0	0.131	0.128	0.128	0.127	1.459	0.117	0.856	80	509	2070	2092	-2.931	240	1830	237	1855	0
4	22	19	"PFI17638"	"oPFI17638"	19000	26670	120	1155	1055	450	64	66	12	99	96	0	9679	8846	3352	127	130	24	100	100	0	0.114	0.114	0.114	0.101	1.807	0.114	0.932	120	571	10643	9710	-3.130	1091	9552	991	8719	0
4	1	20	"PFBL B0024"	"oPFBLOB0024"	15020	26860	120	1221	1152	517	71	73	12	98	97	0	1830	1708	624	142	143	17	100	99	0	0.681	0.690	0.704	0.588	2.109	0.711	0.900	120	493	2838	2647	-0.554	1150	1688	1081	1566	0
4	2	20	"PFBL B0025"	"oPFBLOB0025"	15200	26850	120	727	696	270	73	75	13	100	100	0	488	486	145	147	148	18	99	97	0	1.918	1.838	1.799	1.907	1.982	1.929	0.853	120	457	995	962	0.940	654	341	623	339	0
4	3	20	"PFN0253"	"oPFN0253"	15390	26850	110	272	265	53	75	76	12	100	100	0	387	386	83	150	152	20	98	98	0	0.831	0.805	0.774	0.831	1.598	0.768	0.772	80	465	434	426	-0.267	197	237	190	236	0
4	4	20	"PFL0021"	"oPFL0021"	15580	26850	120	2840	2760	966	80	81	15	100	100	0	2641	2631	1092	161	162	22	99	98	0	1.113	1.085	1.036	1.285	2.130	1.048	0.898	120	360	5240	5150	0.154	2760	2480	2680	2470	0
4	5	20	"PFF72416"	"oPFF72416"	15750	26860	150	86	88	16	85	86	14	23	6	0	166	167	22	163	163	22	17	4	0	0.333	0.750	0.710	0.675	3.869	0.278	0.052	156	454	4	7	-1.585	1	3	3	4	-50
4	6	20	"PFI17640"	"oPFI17640"	15950	26850	110	147	149	27	90	91	16	96	82	0	349	343	70	164	165	20	97	97	0	0.308	0.330	0.301	0.318	1.748	0.292	0.566	80	441	242	238	-1.698	57	185	59	179	0
4	7	20	"PFK12891"	"oPFK12891"	16150	26860	120	228	228	65	97	105	33	95	80	0	1187	1192	414	166	170	27	100	100	0	0.128	0.128	0.122	0.121	1.665	0.114	0.649	120	498	1152	1157	-2.962	131	1021	131	1026	0
4	8	20	"PFJ12782"	"oPFJ12782"	16340	26850	130	65535	59633	11946	116	249	1169	100	100	73	29473	23771	11103	179	202	73	96	93	0	2.233	2.523	2.106	2.766	1.924	2.424	0.828	120	546	94713	83109	1.159	65419	29294	59517	23592	0
4	9	20	"PFL0025"	"oPFL0025"	16550	26830	150	569	949	867	122	264	1233	29	7	0	510	606	371	195	216	72	77	66	0	1.419	2.012	1.728	1.640	1.971	10.192	0.221	156	490	762	1238	0.505	447	315	827	411	-50
4	10	20	"PFF72418"	"oPFF72418"	16710	26860	120	4275	3823	1420	108	112	23	100	100	0	2201	2000	634	172	177	27	100	100	0	2.054	2.032	2.050	1.943	1.788	2.136	0.906	120	418	6196	5543	1.038	4167	2029	3715	1828	0
4	11	20	"PFC0772"	"oPFC0772"	16900	26850	110	979	892	224	99	102	21	100	100	0	485	478	100	164	166	23	98	98	0	2.741	2.525	2.603	2.615	1.480	2.599	0.876	80	368	1201	1107	1.455	880	321	793	314	0
4	12	20	"PFA32028"	"oPFA32028"	17060	26830	150	97	100	21	92	94	18	26	9	0	173	174	26	165	167	24	19	7	0	0.625	0.889	0.906	0.840	3.550	0.459	0.051	156	648	13	17	-0.678	5	8	8	9	-50
4	13	20	"PFI17641"	"oPFI17641"	17290	26860	120	9433	8532	3550	88	89	16	100	100	0	5254	5002	1692	176	180	41	100	100	0	1.840	1.750	1.793	1.580	1.811	1.854	0.915	120	553	14423	13270	0.880	9345	5078	8444	4826	0
4	14	20	"PFL0027"	"oPFL0027"	17470	26860	120	849	885	382	85	86	14	99	99	0	882	862	289	174	177	25	100	100	0	1.079	1.163	1.172	1.101	1.687	1.239	0.893	120	392	1472	1488	0.110	764	708	800	688	0
4	15	20	"PFK12903"	"oPFK12903"	17590	26860	150	118	148	118	88	93	39	40	13	0	183	212	108	162	167	53	20	9	0	1.429	1.200	1.035	1.046	2.985	0.186	0.009	156	592	51	110	0.515	30	21	60	50	-50
4	16	20	"PFI17664"	"oPFI17664"	17770	26850	120	1325	1247	407	83	87	42	100	100	0	1082	1013	388	141	146	55	96	91	0	1.320	1.335	1.262	1.519	2.066	1.292	0.877	120	476	2183	2036	0.400	1242	941	1164	872	0
4	17	20	"PFH0013"	"oPFH0013"	17960	26860	120	1015	921	371	79	80	12	100	100	0	1574	1510	523	136	136	17	100	100	0	0.651	0.613	0.615	0.564	1.761	0.615	0.905	120	503	2374	2216	-0.619	936	1438	842	1374	0
4	18	20	"PFD66991"	"oPFD66991"	18160	26860	120	360	344	119	79	79	12	98	96	0	492	453	131	133	134	17	98	98	0	0.783	0.828	0.837	0.775	1.686	0.833	0.873	120	521	640	585	-0.353	281	359	265	320	0
4	19	20	"PFM60502"	"oPFM60502"	18350	26860	120	2677	2511	1137	80	81	13	100	99	0	2596	2351	859	135	136	17	100	100	0	1.055	1.097	1.144	0.976	2.062	1.153	0.901	120	464	5058	4647	0.078	2597	2461	2431	2216	0
4	20	20	"PFI17667"	"oPFI17667"	18530	26860	120	1324	1268	501	79	79	14	100	100	0	1446	1368	492	137	139	19	99	99	0	0.951	0.966	0.967	0.956	2.050	0.973	0.891	120	508	2554	2420	-0.072	1245	1309	1189	1231	0
4	21	20	"PFF72456"	"oPFF72456"	18720	26860	120	1901	1808	728	75	77	16	100	100	0	1194	1165	416	133	139	81	98	98	0	1.721	1.679	1.676	1.633	1.945	1.739	0.899	120	534	2887	2765	0.783	1826	1061	1733	1032	0
4	22	20	"PFI17668"	"oPFI17668"	18910	26860	120	1472	1408	546	66	67	12	100	100	0	1265	1196	453	125	127	24	99	98	0	1.233	1.253	1.231	1.301	2.019	1.259	0.891	120	597	2546	2413	0.303	1406	1140	1342	1071	0
4	1	21	"PFJ12799"	"oPFJ12799"	14940	27050	120	158	159	43	75	76	12	95	92	0	163	162	37	141	142	16	54	43	0	3.773	4.000	2.684	2.931	3.350	2.977	0.181	120	546	105	105	1.916	83	22	84	21	0
4	2	21	"PFF72457"	"oPFF72457"	15120	27050	120	12960	11713	4219	75	76	13	100	100	0	5916	5457	2215	142	142	17	99	98	0	2.232	2.190	2.098	2.317	1.872	2.217	0.890	120	475	18659	16953	1.158	12885	5774	11638	5315	0
4	3	21	"PFF72459"	"oPFF72459"	15310	27050	120	495	476	182	74	76	13	100	100	0	365	364	116	139	140	17	94	92	0	1.863	1.787	1.709	1.828	1.978	1.787	0.825	120	537	647	627	0.897	421	226	402	225	0
4	4	21	"PFM60506"	"oPFM60506"	15510	27050	120	1780	1754	607	78	79	14	100	100	0	1259	1209	488	146	148	20	97	97	0	1.529	1.577	1.509	1.734	1.924	1.537	0.874	120	521	2815	2739	0.613	1702	1113	1676	1063	0
4	5	21	"PFL0067"	"oPFL0067"	15690	27050	120	2036	1956	697	84	84	14	100	100	0	776	745	274	147	150	23	98	97	0	3.103	3.130	3.053	3.491	1.893	3.147	0.895	120	454	2581	2470	1.634	1952	629	1872	598	0
4	6	21	"PFI17670"	"oPFI17670"	15880	27050	120	2142	2118	860	82	84	14	100	100	0	1981	1966	888	147	148	18	98	98	0	1.123	1.119	1.031	1.171	1.923	1.087	0.862	120	519	3894	3855	0.168	2060	1834	2036	1819	0
4	7	21	"PFI17672"	"oPFI17672"	16080	27050	120	937	929	356	85	86	16	100	100	0	664	631	183	150	152	21	100	99	0	1.658	1.755	1.782	1.711	1.584	1.843	0.888	120	531	1366	1325	0.729	852	514	844	481	0
4	8	21	"PFL0068"	"oPFL0068"	16270	27050	120	1005	968	363	88	95	30	99	99	0	1065	1052	418	151	156	26	98	95	0	1.003	0.977	0.936	1.052	2.199	0.948	0.872	120	495	1831	1781	0.005	917	914	880	901	0
4	9	21	"PFL0070"	"oPFL0070"	16460	27050	120	3888	3733	1553	94	147	684	95	90	0	2329	2214	862	159	179	62	99	98	0	1.748	1.771	1.724	1.713	1.823	1.827	0.893	120	543	5964	5694	0.806	3794	2170	3639	2055	0
4	10	21	"PFF72463"	"oPFF72463"	16660	27050	120	1478	1364	531	91	96	25	100	100	0	1974	1855	731	157	163	32	96	96	0	0.763	0.750	0.737	0.788	2.428	0.730	0.879	120	504	3204	2971	-0.390	1387	1817	1273	1698	0
4	11	21	"PFD66995"	"oPFD66995"	16860	27060	150	92	96	24	91	93	21	28	4	0	144	144	28	154	158	27	10	0	0	-0.100	-0.500	0.700	0.788	3.393	0.664	0.113	156	663	-9	-5	Error	1	-10	5	-10	-50
4	12	21	"PFL0074"	"oPFL0074"	17050	27050	120	3691	3460	1315	87	89	17	100	100	0	3955	3753	1509	153	155	23	99	98	0	0.948	0.937	0.898	1.000	2.041	0.919	0.887	120	495	7406	6973	-0.077	3604	3802	3373	3600	0
4	13	21	"PFJ12802"	"oPFJ12802"	17230	27050	120	802	777	296	87	88	15	100	99	0	1415	1277	433	158	161	25	99	98	0	0.569	0.617	0.637	0.599	2.097	0.610	0.876	120	498	1972	1809	-0.814	715	1257	690	1119	0
4	14	21	"PFBL B0125"	"oPFBLOB0125"	17420	27050	120	926	834	273	85	87	15	100	100	0	540	508	136	159	161	28	98	98	0	2.207	2.146	2.160	2.185	1.756	2.214	0.853	120	480	1222	1098	1.142	841	381	749	349	0
4	15	21	"PFN0269"	"oPFN0269"	17610	27050	120	19224	18724	7212	86	89	19	100	100	0	7607	7149	2536	150	151	24	100	100	0	2.566	2.663	2.641	2.587	1.659	2.799	0.902	120	470	26595	25637	1.360	19138	7457	18638	6999	0
4	16	21	"PFD66996"	"oPFD66996"	17800	27050	120	1999	1970	770	87	90	18	100	100	0	1391	1362	457	140	142	19	100	100	0	1.528	1.541	1.566	1.511	1.718	1.594	0.913	120	510	3163	3105	0.612	1912	1251	1883	1222	0
4	17	21	"PFF72496"	"oPFF72496"	17980	27050	120	391	391	127	82	83	13	100	99	0	695	678	199	136	137	16	100	100	0	0.553	0.570	0.553	0.543	1.614	0.563	0.886	120	516	868	851	-0.855	309	559	309	542	0
4	18	21	"PFH0035"	"oPFH0035"	18190	27050	120	2653	2466	957	81	83	13	100	100	0	764	739	255	134	135	17	98	98	0	4.083	3.942	3.829	3.863	1.678	4.129	0.891	120	492	3202	2990	2.029	2572	630	2385	605	0
4	19	21	"PFL0139"	"oPFL0139"	18360	27050	120	2375	2335	958	80	81	13	100	100	0	1576	1479	492	132	134	18	100	100	0	1.589	1.674	1.678	1.579	1.868	1.773	0.901	120	469	3739	3602	0.668	2295	1444	2255	1347	0
4	20	21	"PFBL B0173"	"oPFBLOB0173"	18570	27050	120	1182	1171	547	80	81	14	100	100	0	543	538	204	133	134	17	100	98	0	2.688	2.694	2.629	2.678	1.748	2.839	0.885	120	497	1512	1496	1.426	1102	410	1091	405	0
4	21	21	"PFI17720"	"oPFI17720"	18740	27040	110	164	155	39	78	79	14	90	85	0	161	162	34	129	129	16	66	50	0	2.688	2.333	1.944	2.071	2.134	2.017	0.321	80	419	118	110	1.426	86	32	77	33	0
4	22	21	"PFG0054"	"oPFG0054"	18930	27050	120	3699	3467	1453	68	69	12	100	100	0	3484	3264	1490	122	123	16	99	99	0	1.080	1.082	1.050	1.186	2.161	1.055	0.891	120	576	6993	6541	0.111	3631	3362	3399	3142	0
4	1	22	"PFN0287"	"oPFN0287"	14950	27240	120	811	772	287	76	76	12	100	100	0	374	372	108	138	139	17	98	96	0	3.114	2.974	2.996	3.102	1.796	3.109	0.850	120	633	971	930	1.639	735	236	696	234	0
4	2	22	"PFL0140"	"oPFL0140"	15140	27240	120	1539	1498	677	72	73	13	100	100	0	1762	1840	763	135	137	18	100	100	0	0.902	0.836	0.840	0.798	1.738	0.839	0.899	120	578	3094	3131	-0.149	1467	1627	1426	1705	0
4	3	22	"PFL0142"	"oPFL0142"	15330	27240	120	1357	1356	540	71	72	12	100	100	0	858	866	283	133	134	17	100	99	0	1.774	1.753	1.770	1.687	1.731	1.831	0.899	120	581	2011	2018	0.827	1286	725	1285	733	0
4	4	22	"PFL0144"	"oPFL0144"	15520	27240	120	542	532	184	73	74	14	100	99	0	510	503	125	134	139	34	100	100	0	1.247	1.244	1.260	1.174	1.558	1.302	0.861	120	591	845	828	0.319	469	376	459	369	0
4	5	22	"PFJ12815"	"oPFJ12815"	15720	27240	120	1341	1256	516	76	78	15	100	100	0	1432	1370	435	137	141	34	100	100	0	0.977	0.957	0.945	0.878	1.619	0.997	0.923	120	574	2560	2413	-0.034	1265	1295	1180	1233	0
4	6	22	"PFI17725"	"oPFI17725"	15900	27240	120	2708	2596	1004	76	78	14	100	100	0	2237	2174	808	138	139	17	100	99	0	1.254	1.238	1.203	1.281	1.913	1.256	0.879	120	593	4731	4556	0.326	2632	2099	2520	2036	0
4	7	22	"PFL0149"	"oPFL0149"	16110	27240	120	168	163	40	77	78	13	96	92	0	200	199	41	139	140	19	85	71	0	1.492	1.433	1.269	1.392	2.018	1.290	0.520	120	588	152	146	0.577	91	61	86	60	0
4	8	22	"PFG0057"	"oPFG0057"	16290	27240	120	399	390	131	76	77	12	100	97	0	340	331	85	137	138	18	100	100	0	1.591	1.619	1.606	1.574	1.799	1.689	0.808	120	562	526	508	0.670	323	203	314	194	0
4	9	22	"PFF72505"	"oPFF72505"	16480	27240	120	97	98	19	75	75	13	66	40	0	356	343	89	136	137	17	96	95	0	0.100	0.111	0.122	0.112	2.441	0.078	0.189	120	581	242	230	-3.322	22	220	23	207	0
4	10	22	"PFM60543"	"oPFM60543"	16670	27240	120	1711	1584	658	75	75	13	100	100	0	1139	1086	390	139	139	19	100	100	0	1.636	1.593	1.559	1.561	2.031	1.668	0.873	120	582	2636	2456	0.710	1636	1000	1509	947	0
4	11	22	"PFBL B0178"	"oPFBLOB0178"	16850	27240	110	528	496	154	76	77	14	98	98	0	6057	5652	1964	142	152	118	100	100	0	0.076	0.076	0.075	0.077	1.680	0.071	0.864	80	476	6367	5930	-3.710	452	5915	420	5510	0
4	12	22	"PFG0058"	"oPFG0058"	17050	27240	120	209	207	50	76	77	13	98	96	0	256	263	69	141	150	104	56	10	0	1.157	1.074	1.095	1.130	1.816	0.954	0.676	120	610	248	253	0.210	133	115	131	122	0
4	13	22	"PFBL B0180"	"oPFBLOB0180"	17240	27240	120	526	505	175	76	78	14	100	99	0	374	371	102	138	140	19	99	97	0	1.907	1.841	1.880	1.820	1.663	1.909	0.847	120	580	686	662	0.931	450	236	429	233	0
4	14	22	"PFBL B0182"	"oPFBLOB0182"	17430	27240	120	422	428	159	74	75	13	100	99	0	1410	1317	448	135	137	19	100	99	0	0.273	0.299	0.295	0.289	1.835	0.291	0.879	120	580	1623	1536	-1.873	348	1275	354	1182	0
4	15	22	"PFBL B0184"	"oPFBLOB0184"	17620	27240	120	1129	1096	407	76	76	15	100	100	0	835	826	309	135	137	20	98	97	0	1.504	1.476	1.460	1.595	1.909	1.476	0.896	120	580	1753	1711	0.589	1053	700	1020	691	0
4	16	22	"PFI17729"	"oPFI17729"	17810	27250	120	151	150	33	74	77	16	96	88	0	188	185	31	133	135	18	84	70	0	1.400	1.462	1.412	1.525	2.165	1.441	0.374	120	610	132	128	0.485	77	55	76	52	0
4	17	22	"PFH0036"	"oPFH0036"	18010	27240	120	5014	4808	1826	75	77	15	100	100	0	3269	3347	1481	131	132	18	99	97	0	1.574	1.472	1.429	1.698	2.265	1.444	0.891	120	598	8077	7949	0.654	4939	3138	4733	3216	0
4	18	22	"PFA32038"	"oPFA32038"	18200	27240	120	2234	2244	903	76	78	14	100	100	0	4402	4223	1734	131	132	18	100	100	0	0.505	0.530	0.515	0.543	1.838	0.513	0.897	120	537	6429	6260	-0.985	2158	4271	2168	4092	0
4	19	22	"EMPTY"	"EMPTY"	18380	27240	150	70	72	12	71	72	14	15	1	0	127	127	16	124	126	18	15	2	0	-0.333	0.333	0.833	0.904	3.367	0.132	0.009	156	740	2	4	Error	-1	3	1	3	-50
4	20	22	"EMPTY"	"EMPTY"	18570	27240	150	68	69	10	67	70	14	12	1	0	125	126	17	121	122	17	23	4	0	0.250	0.400	0.600	0.624	3.681	0.154	0.015	156	750	5	7	-2.000	1	4	2	5	-50
4	21	22	"EMPTY"	"EMPTY"	18760	27240	150	65	65	9	65	68	14	5	0	0	122	122	15	119	121	16	17	3	0	0.000	0.000	0.712	0.736	3.486	0.345	0.039	156	756	3	3	Error	0	3	0	3	-50
4	22	22	"EMPTY"	"EMPTY"	18950	27240	150	65	66	10	64	64	11	14	2	0	114	117	15	118	119	15	12	3	0	-0.250	-2.000	0.724	0.628	3.636	0.025	0.001	156	956	-3	1	Error	1	-4	2	-1	-50
5	1	1	"PFI0414"	"I5572_1"	1320	27770	130	199	207	43	54	55	9	100	100	0	380	394	94	123	124	13	100	100	0	0.564	0.565	0.580	0.580	1.401	0.528	0.870	120	601	402	424	-0.826	145	257	153	271	0
5	2	1	"PFI0486"	"I7438_2"	1500	27780	130	606	640	226	55	67	137	98	93	0	3857	3886	1437	125	145	208	100	99	0	0.148	0.156	0.151	0.157	1.317	0.146	0.905	120	611	4283	4346	-2.760	551	3732	585	3761	0
5	3	1	"PFI0416"	"I5607_1"	1690	27780	130	141	142	29	56	68	135	5	0	0	224	226	42	125	146	205	2	0	0	0.859	0.851	0.862	0.876	1.527	0.216	0.036	120	630	184	187	-0.220	85	99	86	101	0
5	4	1	"PFI0237"	"I16933_1"	1880	27780	130	1300	1334	508	60	63	15	100	100	0	904	930	302	132	135	23	99	98	0	1.606	1.596	1.547	1.591	1.460	1.650	0.928	120	620	2012	2072	0.684	1240	772	1274	798	0
5	5	1	"PFI0401"	"I5180_2"	2080	27780	130	1565	1578	518	63	68	32	100	100	0	1149	1149	346	134	138	50	100	99	0	1.480	1.493	1.491	1.497	1.360	1.501	0.937	120	657	2517	2530	0.565	1502	1015	1515	1015	0
5	6	1	"PFI0236"	"I1689_2"	2270	27780	130	14944	13881	4679	65	73	57	100	100	0	9348	8849	2898	134	142	85	100	100	0	1.615	1.585	1.554	1.601	1.437	1.596	0.934	120	606	24093	22531	0.691	14879	9214	13816	8715	0
5	7	1	"PFJ0542"	"J667_1"	2460	27790	140	1168	1185	445	66	72	47	100	98	0	1767	1830	710	133	139	69	100	99	0	0.674	0.659	0.665	0.668	1.510	0.639	0.932	156	674	2736	2816	-0.568	1102	1634	1119	1697	0
5	8	1	"PFJ0005"	"J1011_3"	2650	27790	140	1097	1094	395	64	66	15	100	100	0	1731	1733	586	133	135	17	100	99	0	0.646	0.644	0.635	0.635	1.568	0.638	0.928	156	653	2631	2630	-0.629	1033	1598	1030	1600	0
5	9	1	"PFJ0310"	"J2896_1"	2840	27790	140	18538	18183	6210	63	66	15	100	100	0	9615	9385	2808	134	134	16	100	100	0	1.949	1.959	1.951	1.890	1.682	2.032	0.937	156	665	27956	27371	0.962	18475	9481	18120	9251	0
5	10	1	"PFJ0140"	"J17_1"	3030	27790	140	11336	11249	4413	69	74	20	100	100	0	9049	9134	3130	137	139	20	100	100	0	1.264	1.243	1.244	1.154	1.619	1.291	0.939	156	629	20179	20177	0.338	11267	8912	11180	8997	0
5	11	1	"PFJ0200"	"J21_1"	3220	27790	140	1409	1340	448	75	79	20	100	100	0	1228	1200	333	147	149	24	100	100	0	1.234	1.201	1.213	1.158	1.489	1.226	0.930	156	646	2415	2318	0.303	1334	1081	1265	1053	0
5	12	1	"PFJ0215"	"J21_7"	3410	27780	130	8344	8326	1814	75	79	22	100	100	0	3395	3428	809	148	150	24	100	100	0	2.547	2.516	2.479	2.588	1.393	2.517	0.953	120	623	11516	11531	1.349	8269	3247	8251	3280	0
5	13	1	"PFJ0476"	"J53_48"	3600	27780	130	53009	51158	12982	79	236	1623	100	100	16	21135	21201	6424	150	262	999	99	98	0	2.522	2.426	2.373	2.472	1.338	2.379	0.932	120	655	73915	72130	1.335	52930	20985	51079	21051	0
5	14	1	"PFJ0510"	"J58_2"	3800	27780	130	9358	9669	2371	85	244	1652	100	99	0	4852	4952	1223	151	268	1017	99	98	0	1.973	1.996	1.968	2.011	1.245	2.036	0.854	120	632	13974	14385	0.980	9273	4701	9584	4801	0
5	15	1	"PFJ0563"	"J70_2"	3980	27780	130	2355	2394	715	81	86	23	100	100	0	1438	1461	437	146	150	30	100	100	0	1.760	1.759	1.749	1.786	1.369	1.743	0.935	120	623	3566	3628	0.816	2274	1292	2313	1315	0
5	16	1	"PFJ0575"	"J73_12"	4180	27790	140	4085	3824	1274	75	78	19	100	99	0	3505	3371	936	144	148	29	100	100	0	1.193	1.162	1.182	1.097	1.710	1.191	0.945	156	696	7371	6976	0.255	4010	3361	3749	3227	0
5	17	1	"PFJ0599"	"J85_3"	4360	27790	140	1939	1890	736	73	75	15	100	100	0	1524	1493	508	144	146	19	100	99	0	1.352	1.347	1.359	1.299	1.726	1.376	0.925	156	700	3246	3166	0.435	1866	1380	1817	1349	0
5	18	1	"PFJ0018"	"J109_5"	4580	27780	130	210	215	50	73	75	15	100	99	0	311	314	61	144	145	18	100	100	0	0.820	0.835	0.844	0.836	1.460	0.829	0.780	120	641	304	312	-0.286	137	167	142	170	0
5	19	1	"PFJ0181"	"J198_5"	4770	27790	140	13913	13532	5279	71	73	14	100	100	0	10764	10544	3226	142	144	18	100	100	0	1.303	1.294	1.302	1.198	1.630	1.358	0.931	156	698	24464	23863	0.382	13842	10622	13461	10402	0
5	20	1	"PFJ0227"	"J227_2"	4940	27780	130	1115	1097	318	74	75	20	100	100	0	532	537	125	144	146	22	99	99	0	2.683	2.603	2.590	2.632	1.425	2.697	0.902	120	620	1429	1416	1.424	1041	388	1023	393	0
5	21	1	"PFJ0246"	"J242_1"	5140	27810	150	107	107	22	78	81	22	60	25	0	159	160	29	148	150	23	25	7	0	2.636	2.417	1.462	1.384	3.286	0.998	0.107	156	712	40	41	1.399	29	11	29	12	-50
5	22	1	"PFJ0280"	"J268_1"	5330	27790	140	2667	2576	916	74	77	18	100	100	0	2772	2734	738	146	148	19	100	100	0	0.987	0.967	0.985	0.882	1.569	1.002	0.948	156	829	5219	5090	-0.018	2593	2626	2502	2588	0
5	1	2	"PFJ0322"	"J309_17"	1340	27980	140	993	955	335	55	57	13	100	99	0	639	603	184	124	126	16	98	96	0	1.821	1.879	1.849	1.924	1.756	1.912	0.921	156	678	1453	1379	0.865	938	515	900	479	0
5	2	2	"PFJ0363"	"J373_1"	1540	27970	130	1323	1335	291	58	74	151	100	100	0	961	975	207	125	134	95	100	98	0	1.513	1.502	1.501	1.527	1.290	1.523	0.933	120	582	2101	2127	0.598	1265	836	1277	850	0
5	3	2	"PFN0173"	"N132_113"	1750	27970	130	3143	3147	624	57	76	162	100	100	0	2779	2760	569	124	127	23	100	100	0	1.162	1.172	1.156	1.189	1.275	1.167	0.952	120	502	5741	5726	0.217	3086	2655	3090	2636	0
5	4	2	"PFN0184"	"N132_132"	1920	27980	140	214	216	58	63	64	13	98	96	0	975	987	300	130	131	17	99	98	0	0.179	0.179	0.179	0.175	1.449	0.174	0.902	156	538	996	1010	-2.484	151	845	153	857	0
5	5	2	"PFN0186"	"N132_136"	2120	27980	130	6591	6684	1083	65	70	35	100	100	0	3982	4019	734	133	137	54	100	100	0	1.696	1.703	1.688	1.720	1.202	1.689	0.959	120	523	10375	10505	0.762	6526	3849	6619	3886	0
5	6	2	"PFN0203"	"N132_171"	2310	27980	140	1139	1140	383	65	73	39	99	99	0	752	767	222	131	140	93	98	96	0	1.729	1.690	1.629	1.705	1.633	1.718	0.928	156	533	1695	1711	0.790	1074	621	1075	636	0
5	7	2	"PFN0208"	"N132_178"	2510	27980	130	4360	4515	1090	64	67	15	100	100	0	2588	2692	561	128	129	18	100	100	0	1.746	1.736	1.743	1.726	1.178	1.773	0.949	120	461	6756	7015	0.804	4296	2460	4451	2564	0
5	8	2	"PFN0211"	"N132_181"	2690	27980	130	668	685	166	63	64	12	100	100	0	578	597	137	127	127	16	100	100	0	1.341	1.323	1.309	1.342	1.316	1.314	0.928	120	462	1056	1092	0.424	605	451	622	470	0
5	9	2	"PFN0362"	"N135_24"	2890	27980	130	3324	3332	690	64	66	13	100	100	0	2770	2790	587	127	129	16	100	100	0	1.233	1.227	1.224	1.241	1.248	1.220	0.953	120	419	5903	5931	0.303	3260	2643	3268	2663	0
5	10	2	"PFN0373"	"N136_4"	3070	27980	140	1717	1692	577	70	72	15	100	100	0	1682	1671	614	134	136	18	98	96	0	1.064	1.055	1.026	1.164	1.938	1.036	0.941	156	437	3195	3159	0.089	1647	1548	1622	1537	0
5	11	2	"PFN0401"	"N137_50"	3260	27980	140	1072	1018	353	72	76	18	99	99	0	1209	1159	364	138	142	26	99	98	0	0.934	0.927	0.899	0.933	1.866	0.929	0.937	156	454	2071	1967	-0.099	1000	1071	946	1021	0
5	12	2	"PFN0423"	"N138_31"	3450	27980	130	330	330	61	72	76	22	100	100	0	259	262	38	139	143	28	100	95	0	2.150	2.098	2.083	2.148	1.390	2.100	0.741	120	478	378	381	1.104	258	120	258	123	0
5	13	2	"PFN0433"	"N138_45"	3640	27970	130	902	920	179	72	155	994	21	0	0	685	710	139	141	258	1077	0	0	0	1.526	1.490	1.490	1.502	1.184	1.293	0.704	120	507	1374	1417	0.610	830	544	848	569	0
5	14	2	"PFN0409"	"N138_104"	3830	27980	140	565	539	162	72	79	29	99	98	0	970	951	259	144	147	39	98	98	0	0.597	0.579	0.564	0.586	1.730	0.569	0.904	156	525	1319	1274	-0.745	493	826	467	807	0
5	15	2	"PFN0534"	"N143_18"	4010	27980	130	521	518	87	71	74	18	100	100	0	598	605	92	142	146	31	100	100	0	0.987	0.965	0.976	0.966	1.217	0.964	0.917	120	495	906	910	-0.019	450	456	447	463	0
5	16	2	"PFN0540"	"N143_29"	4200	27980	130	2428	2411	496	72	73	16	100	100	0	1250	1258	232	142	144	19	100	100	0	2.126	2.096	2.095	2.099	1.245	2.132	0.940	120	515	3464	3455	1.088	2356	1108	2339	1116	0
5	17	2	"PFN0556"	"N143_56"	4430	27970	150	117	116	29	73	75	16	77	63	0	149	150	20	143	146	19	25	7	0	7.333	6.143	2.392	2.331	3.289	4.794	0.044	156	587	50	50	2.874	44	6	43	7	-50
5	18	2	"PFN0562"	"N143_66"	4590	27980	130	2154	2156	378	72	73	14	100	100	0	1629	1656	326	142	144	18	100	100	0	1.400	1.376	1.384	1.390	1.180	1.366	0.937	120	457	3569	3598	0.486	2082	1487	2084	1514	0
5	19	2	"PFN0608"	"N147_16"	4780	27980	130	160	160	29	74	76	14	100	99	0	216	215	37	143	145	18	90	81	0	1.178	1.194	1.092	1.294	1.871	1.030	0.522	120	499	159	158	0.236	86	73	86	72	0
5	20	2	"PFN0623"	"N148_7"	4980	27990	130	748	756	180	75	77	15	100	100	0	386	387	69	145	147	21	100	100	0	2.793	2.814	2.733	2.825	1.294	2.904	0.872	120	497	914	923	1.482	673	241	681	242	0
5	21	2	"PFN0714"	"N151_50"	5160	27980	130	22520	22747	5346	79	84	21	100	100	0	12678	12573	3124	149	152	24	100	99	0	1.791	1.825	1.785	1.834	1.271	1.825	0.941	120	368	34970	35092	0.841	22441	12529	22668	12424	0
5	22	2	"PFN0723"	"N152_1"	5350	27980	130	1646	1621	298	78	81	20	100	100	0	1618	1596	350	149	152	25	100	100	0	1.067	1.066	1.046	1.095	1.353	1.037	0.937	120	534	3037	2990	0.094	1568	1469	1543	1447	0
5	1	3	"PFN0727"	"N152_17"	1360	28170	130	392	406	102	58	60	13	100	100	0	556	565	123	126	128	17	100	100	0	0.777	0.793	0.781	0.797	1.307	0.778	0.922	120	601	764	787	-0.364	334	430	348	439	0
5	2	3	"PFN0735"	"N153_15"	1570	28170	130	1492	1488	334	60	68	70	100	100	0	935	964	178	128	131	30	100	100	0	1.774	1.708	1.686	1.691	1.236	1.751	0.934	120	501	2239	2264	0.827	1432	807	1428	836	0
5	3	3	"PFN0750"	"N155_14"	1750	28170	140	2350	2261	826	57	65	70	98	98	0	2661	2595	872	125	128	32	98	98	0	0.904	0.892	0.882	0.907	1.965	0.895	0.949	156	499	4829	4674	-0.145	2293	2536	2204	2470	0
5	4	3	"PFN0757"	"N155_25"	1940	28160	130	2275	2437	858	59	61	12	100	100	0	1521	1585	520	127	128	16	100	99	0	1.590	1.631	1.578	1.661	1.450	1.663	0.946	120	486	3610	3836	0.669	2216	1394	2378	1458	0
5	5	3	"PFB0217"	"B567"	2130	28170	130	462	454	84	59	61	12	100	100	0	824	828	143	127	131	44	100	100	0	0.578	0.563	0.566	0.560	1.239	0.550	0.931	120	503	1100	1096	-0.790	403	697	395	701	0
5	6	3	"PFB0221"	"B573"	2310	28160	130	946	1077	444	59	61	19	100	100	0	1542	1781	762	126	134	66	100	99	0	0.626	0.615	0.604	0.624	1.376	0.591	0.937	120	474	2303	2673	-0.675	887	1416	1018	1655	0
5	7	3	"PFB0223"	"B577"	2500	28160	130	1295	1348	420	59	62	20	100	100	0	1477	1570	436	126	131	51	100	100	0	0.915	0.893	0.866	0.884	1.254	0.892	0.933	120	506	2587	2733	-0.128	1236	1351	1289	1444	0
5	8	3	"PFB0225"	"B583"	2710	28160	140	738	789	331	59	61	12	100	100	0	1816	2057	866	126	126	20	99	99	0	0.402	0.378	0.370	0.374	1.370	0.368	0.929	156	530	2369	2661	-1.316	679	1690	730	1931	0
5	9	3	"PFB0227"	"B587"	2900	28160	140	1113	1138	403	62	64	13	100	100	0	988	1014	314	128	129	16	100	100	0	1.222	1.214	1.191	1.214	1.460	1.232	0.947	156	509	1911	1962	0.289	1051	860	1076	886	0
5	10	3	"PFB0229"	"B590"	3130	28170	150	81	82	16	65	67	14	51	20	0	147	149	23	132	133	16	43	22	0	1.067	1.000	0.895	0.912	4.514	0.411	0.065	156	472	31	34	0.093	16	15	17	17	-50
5	11	3	"PFB0246"	"B618"	3290	28200	150	80	81	14	67	69	14	48	16	0	139	140	19	134	136	19	24	5	0	2.600	2.333	1.142	1.064	3.779	0.859	0.062	156	373	18	20	1.379	13	5	14	6	-50
5	12	3	"PFB0256"	"B634"	3450	28150	150	85	86	14	68	70	15	55	15	0	139	140	18	134	137	21	19	3	0	3.400	3.000	1.079	1.163	3.935	0.362	0.029	156	431	22	24	1.766	17	5	18	6	-50
5	13	3	"PFB0259"	"B64"	3650	28160	130	416	417	91	65	66	14	100	100	0	2884	2929	535	135	139	24	100	100	0	0.128	0.126	0.123	0.124	1.268	0.123	0.922	120	408	3100	3146	-2.969	351	2749	352	2794	0
5	14	3	"PFB0262"	"B645"	3820	28170	150	82	84	14	64	65	11	72	39	0	151	153	22	137	139	20	39	14	0	1.286	1.250	0.857	0.923	3.413	0.243	0.049	156	547	32	36	0.363	18	14	20	16	-50
5	15	3	"PFB0270"	"B664"	4040	28160	130	95	96	16	64	65	11	88	72	0	199	207	37	140	140	17	94	82	0	0.525	0.478	0.521	0.472	2.287	0.337	0.329	120	560	90	99	-0.928	31	59	32	67	0
5	16	3	"PFB0273"	"B667"	4230	28160	130	177	173	36	66	67	13	100	100	0	354	350	70	140	140	17	99	98	0	0.519	0.510	0.506	0.505	1.417	0.471	0.813	120	516	325	317	-0.947	111	214	107	210	0
5	17	3	"PFC0002"	"C101"	4420	28160	130	699	714	156	66	67	14	100	100	0	1136	1160	258	139	140	17	100	100	0	0.635	0.635	0.631	0.637	1.173	0.618	0.944	120	514	1630	1669	-0.655	633	997	648	1021	0
5	18	3	"PFC0006"	"C113"	4620	28160	130	214	215	51	69	73	20	100	100	0	448	450	78	141	144	21	100	100	0	0.472	0.472	0.463	0.459	1.362	0.464	0.840	120	507	452	455	-1.082	145	307	146	309	0
5	19	3	"PFC0009"	"C116"	4790	28160	130	1462	1493	315	73	76	19	100	100	0	793	839	177	143	146	21	100	100	0	2.137	2.040	2.040	2.055	1.163	2.036	0.950	120	506	2039	2116	1.096	1389	650	1420	696	0
5	20	3	"PFC0011"	"C118"	5000	28160	130	106	107	16	71	75	18	88	44	0	168	175	34	142	143	16	66	41	0	1.346	1.091	1.125	1.311	2.659	0.676	0.256	120	501	61	69	0.429	35	26	36	33	0
5	21	3	"PFC0013"	"C122"	5190	28140	150	79	80	13	73	79	22	9	0	0	135	134	17	144	148	25	2	0	0	-0.667	-0.700	0.633	0.653	3.302	0.342	0.079	156	353	-3	-3	Error	6	-9	7	-10	-50
5	22	3	"PFC0015"	"C125"	5360	28160	140	1257	1222	318	68	70	16	100	100	0	1732	1660	471	144	147	24	98	98	0	0.749	0.761	0.748	0.811	1.700	0.742	0.945	156	544	2777	2670	-0.417	1189	1588	1154	1516	0
5	1	4	"PFC0035"	"C162"	1390	28350	140	852	817	246	57	58	10	100	100	0	938	885	241	125	126	14	100	100	0	0.978	1.000	1.003	1.007	1.559	0.998	0.931	156	657	1608	1520	-0.032	795	813	760	760	0
5	2	4	"PFC0037"	"C164"	1570	28350	140	438	434	126	58	60	20	99	98	0	580	549	152	123	126	26	98	94	0	0.832	0.883	0.876	0.940	1.763	0.869	0.909	156	491	837	802	-0.266	380	457	376	426	0
5	3	4	"PFC0039"	"C171"	1770	28340	130	815	837	153	56	58	20	100	100	0	603	600	111	122	124	27	100	100	0	1.578	1.634	1.610	1.666	1.307	1.648	0.913	120	470	1240	1259	0.658	759	481	781	478	0
5	4	4	"PFC0042"	"C179"	1960	28360	130	860	865	182	56	57	9	100	100	0	803	810	122	122	123	14	100	100	0	1.181	1.176	1.162	1.161	1.206	1.216	0.924	120	513	1485	1497	0.240	804	681	809	688	0
5	5	4	"PFC0044"	"C180"	2160	28350	130	611	635	151	56	57	10	100	100	0	567	582	129	123	126	44	99	99	0	1.250	1.261	1.249	1.283	1.317	1.244	0.891	120	504	999	1038	0.322	555	444	579	459	0
5	6	4	"PFC0046"	"C184"	2340	28350	130	283	286	44	58	59	15	100	100	0	312	307	44	124	130	61	99	90	0	1.197	1.246	1.213	1.263	1.305	1.221	0.869	120	482	413	411	0.259	225	188	228	183	0
5	7	4	"PFD0183"	"D23156_27"	2530	28340	130	2198	2330	522	56	58	11	100	100	0	1206	1251	287	123	125	20	100	100	0	1.978	2.016	1.987	2.054	1.306	2.038	0.929	120	533	3225	3402	0.984	2142	1083	2274	1128	0
5	8	4	"PFD0186"	"D23156_40"	2730	28350	130	2084	2034	367	57	58	9	100	100	0	1015	1015	166	124	124	14	100	100	0	2.275	2.219	2.227	2.219	1.194	2.271	0.934	120	496	2918	2868	1.186	2027	891	1977	891	0
5	9	4	"PFD0190"	"D2337_1"	2910	28350	130	190	192	32	57	58	10	100	100	0	269	266	37	126	125	13	100	100	0	0.930	0.964	0.961	0.976	1.357	0.912	0.834	120	445	276	275	-0.105	133	143	135	140	0
5	10	4	"PFD0198"	"D23657_2"	3090	28350	150	80	81	13	60	62	13	73	32	0	136	137	18	130	130	15	25	9	0	3.333	3.000	1.400	1.367	3.549	1.293	0.020	156	471	26	28	1.737	20	6	21	7	-50
5	11	4	"PFD0208"	"D25498_1"	3300	28370	150	74	76	14	64	66	14	37	12	0	135	135	16	136	135	15	16	1	0	-10.000	-12.000	1.278	1.179	4.013	0.776	0.005	156	426	9	11	Error	10	-1	12	-1	-50
5	12	4	"PFD0213"	"D2660_1"	3500	28320	150	76	77	14	66	68	14	36	14	0	134	136	18	137	139	16	13	3	0	-3.333	-11.000	0.917	0.909	3.330	0.289	0.010	156	460	7	10	Error	10	-3	11	-1	-50
5	13	4	"PFD0248"	"D33539_109"	3660	28350	130	896	895	161	64	65	11	100	100	0	871	861	125	137	139	21	100	100	0	1.134	1.148	1.143	1.143	1.196	1.158	0.938	120	438	1566	1555	0.181	832	734	831	724	0
5	14	4	"PFD0250"	"D33539_15"	3850	28350	130	553	561	123	63	63	10	100	100	0	873	924	192	136	137	16	100	100	0	0.665	0.632	0.631	0.630	1.208	0.624	0.927	120	483	1227	1286	-0.589	490	737	498	788	0
5	15	4	"PFD0252"	"D33539_17"	4040	28360	130	123	121	22	64	64	10	97	95	0	586	582	102	138	139	16	100	100	0	0.132	0.128	0.124	0.121	1.535	0.121	0.719	120	534	507	501	-2.925	59	448	57	444	0
5	16	4	"PFD0256"	"D33539_23"	4240	28350	140	852	821	261	65	65	10	98	98	0	675	642	168	138	139	17	98	98	0	1.466	1.500	1.459	1.433	1.965	1.534	0.914	156	565	1324	1260	0.551	787	537	756	504	0
5	17	4	"PFD0259"	"D33539_28"	4420	28350	130	2144	2134	567	63	64	10	100	100	0	2565	2638	722	137	138	17	100	100	0	0.857	0.828	0.817	0.851	1.493	0.814	0.940	120	452	4509	4572	-0.222	2081	2428	2071	2501	0
5	18	4	"PFD0261"	"D33539_3"	4590	28370	150	80	81	15	69	73	20	27	5	0	136	137	18	142	144	22	8	0	0	-1.833	-2.400	0.833	0.932	3.816	0.737	0.132	156	560	5	7	Error	11	-6	12	-5	-50
5	19	4	"PFD0277"	"D33539_63"	4810	28350	140	1139	1132	400	73	77	22	100	98	0	804	802	259	142	144	21	98	97	0	1.610	1.605	1.623	1.715	1.872	1.621	0.928	156	684	1728	1719	0.687	1066	662	1059	660	0
5	20	4	"PFD0281"	"D33539_69"	5050	28370	150	87	91	28	67	72	19	50	31	0	138	139	18	138	139	16	18	4	0	100000.000	24.000	1.668	1.460	3.594	5.064	0.031	156	585	20	25	16.610	20	0	24	1	-50
5	21	4	"PFD0283"	"D33539_74"	5200	28300	150	88	89	20	68	70	14	60	32	0	141	140	17	139	139	16	16	3	0	10.000	21.000	2.056	2.208	3.057	2.726	0.016	156	401	22	22	3.322	20	2	21	1	-50
5	22	4	"PFD0286"	"D33539_85"	5380	28350	140	1122	1102	375	65	65	11	100	99	0	1112	1113	329	139	139	16	100	99	0	1.086	1.065	1.044	1.028	1.675	1.077	0.924	156	654	2030	2011	0.119	1057	973	1037	974	0
5	1	5	"PFD0288"	"D33539_87"	1390	28540	130	340	333	67	55	56	9	100	100	0	422	422	62	123	124	15	100	100	0	0.953	0.930	0.951	0.920	1.241	0.928	0.925	120	647	584	577	-0.069	285	299	278	299	0
5	2	5	"PFD0292"	"D33539_97"	1600	28530	130	120	120	19	55	56	9	100	100	0	162	162	20	120	121	14	90	77	0	1.548	1.548	1.581	1.686	2.024	1.446	0.430	120	569	107	107	0.630	65	42	65	42	0
5	3	5	"PFD0343"	"D40381_1"	1800	28530	130	99	99	16	54	55	8	100	98	0	180	181	23	120	121	13	98	93	0	0.750	0.738	0.694	0.747	1.811	0.654	0.556	120	509	105	106	-0.415	45	60	45	61	0
5	4	5	"PFD0345"	"D4043_2"	1970	28530	130	859	873	223	55	56	9	100	100	0	579	588	121	120	122	13	100	100	0	1.752	1.748	1.723	1.756	1.305	1.751	0.931	120	528	1263	1286	0.809	804	459	818	468	0
5	5	5	"PFD0355"	"D42243_17"	2150	28530	90	90	90	17	59	62	14	86	57	0	139	142	23	123	125	15	55	34	0	1.938	1.632	1.513	1.626	2.814	1.142	0.174	52	318	47	50	0.954	31	16	31	19	0
5	6	5	"PFD0362"	"D42243_29"	2320	28530	150	79	79	14	59	61	14	64	26	0	132	133	17	124	126	15	34	14	0	2.500	2.222	1.233	1.321	2.643	0.873	0.070	156	602	28	29	1.322	20	8	20	9	-50
5	7	5	"PFD0367"	"D42243_37"	2530	28540	140	3557	3385	1205	57	59	11	100	100	0	2942	2837	945	123	124	14	100	100	0	1.242	1.226	1.224	1.237	1.840	1.242	0.935	156	584	6319	6042	0.312	3500	2819	3328	2714	0
5	8	5	"PFD0369"	"D42243_39"	2720	28540	130	1460	1445	293	59	59	9	100	100	0	788	772	145	123	124	14	100	100	0	2.107	2.136	2.095	2.168	1.339	2.169	0.928	120	491	2066	2035	1.075	1401	665	1386	649	0
5	9	5	"PFE0400"	"E2667_1"	2900	28540	140	119	118	24	60	61	11	96	92	0	191	191	28	127	128	14	95	90	0	0.922	0.906	0.954	0.933	1.868	0.835	0.598	156	519	123	122	-0.117	59	64	58	64	0
5	10	5	"PFE0403"	"E26771_1"	3090	28530	130	3107	3040	686	61	63	12	100	100	0	1972	1947	458	132	132	14	100	100	0	1.655	1.641	1.626	1.679	1.352	1.629	0.949	120	475	4886	4794	0.727	3046	1840	2979	1815	0
5	11	5	"PFE0405"	"E26771_4"	3280	28540	130	1345	1351	357	65	66	12	100	100	0	813	814	160	133	133	14	100	100	0	1.882	1.888	1.882	1.863	1.229	1.972	0.914	120	459	1960	1967	0.913	1280	680	1286	681	0
5	12	5	"PFE0408"	"E26934_1"	3470	28540	140	1940	1822	646	66	68	13	100	100	0	1314	1238	428	134	137	21	96	95	0	1.588	1.591	1.570	1.629	1.837	1.600	0.938	156	508	3054	2860	0.667	1874	1180	1756	1104	0
5	13	5	"PFE0411"	"E27042_1"	3680	28550	150	83	83	16	65	67	12	62	32	0	140	141	17	136	138	22	16	0	0	4.500	3.600	1.396	1.340	3.158	0.161	0.013	156	532	22	23	2.170	18	4	18	5	-50
5	14	5	"PFE0415"	"E27173_1"	3850	28540	140	423	414	126	66	66	11	99	99	0	422	415	97	135	136	15	98	96	0	1.244	1.243	1.242	1.249	1.715	1.261	0.897	156	458	644	628	0.315	357	287	348	280	0
5	15	5	"PFE0439"	"E27723_18"	4030	28540	130	2228	2078	524	65	66	13	100	100	0	1793	1700	398	135	136	15	100	100	0	1.305	1.286	1.295	1.287	1.284	1.287	0.946	120	472	3821	3578	0.384	2163	1658	2013	1565	0
5	16	5	"PFE0443"	"E27723_9"	4230	28540	130	164	164	29	64	66	13	100	100	0	199	198	26	136	136	16	95	88	0	1.587	1.613	1.621	1.654	1.681	1.528	0.565	120	522	163	162	0.667	100	63	100	62	0
5	17	5	"PFE0446"	"E27742_6"	4420	28540	130	169	167	24	64	65	10	100	100	0	263	265	34	135	136	16	100	100	0	0.820	0.792	0.771	0.791	1.408	0.750	0.795	120	458	233	233	-0.286	105	128	103	130	0
5	18	5	"PFE0452"	"E28056_1"	4610	28540	150	94	94	17	69	71	14	71	41	0	146	150	22	139	140	18	31	11	0	3.571	2.273	1.375	1.461	3.384	0.902	0.071	156	514	32	36	1.837	25	7	25	11	-50
5	19	5	"PFE0454"	"E28350_1"	4790	28550	110	108	108	17	69	71	15	88	72	0	187	186	25	139	141	19	85	61	0	0.813	0.830	0.785	0.820	2.174	0.659	0.386	80	416	87	86	-0.300	39	48	39	47	0
5	20	5	"PFE0458"	"E28462_2"	4990	28550	150	94	94	20	66	69	16	78	42	0	152	153	24	136	137	17	48	23	0	1.750	1.647	1.235	1.472	3.031	0.925	0.275	156	596	44	45	0.807	28	16	28	17	-50
5	21	5	"PFE0487"	"E29895_1"	5210	28540	150	79	82	16	67	69	13	46	19	0	141	144	21	136	137	16	30	8	0	2.400	1.875	1.000	1.011	3.467	0.650	0.045	156	499	17	23	1.263	12	5	15	8	-50
5	22	5	"PFE0491"	"E29931_3"	5360	28540	130	285	284	62	64	65	11	100	100	0	415	420	83	138	138	16	100	100	0	0.798	0.780	0.759	0.787	1.419	0.733	0.857	120	526	498	502	-0.326	221	277	220	282	0
5	1	6	"PFE0494"	"E30210_1"	1390	28730	120	945	929	174	54	55	8	100	100	0	527	532	82	121	122	15	100	100	0	2.195	2.129	2.127	2.120	1.222	2.171	0.921	120	535	1297	1286	1.134	891	406	875	411	0
5	2	6	"PFE0498"	"E3038_3"	1580	28730	130	214	211	38	55	55	9	100	100	0	271	274	35	118	119	14	100	100	0	1.039	1.000	1.000	0.989	1.338	1.000	0.846	120	533	312	312	0.055	159	153	156	156	0
5	3	6	"PFE0502"	"E3185_4"	1770	28730	130	609	595	143	53	54	8	100	100	0	621	621	124	118	119	14	100	100	0	1.105	1.078	1.086	1.071	1.257	1.084	0.930	120	517	1059	1045	0.145	556	503	542	503	0
5	4	6	"PFE0504"	"E3185_6"	1950	28730	130	380	385	95	54	55	8	100	100	0	2092	2159	495	120	121	13	100	100	0	0.165	0.162	0.160	0.160	1.228	0.157	0.924	120	522	2298	2370	-2.597	326	1972	331	2039	0
5	5	6	"PFE0525"	"E3552_1"	2150	28730	130	592	607	180	56	58	11	100	100	0	655	684	161	123	124	14	100	100	0	1.008	0.982	0.987	0.965	1.254	1.015	0.925	120	605	1068	1112	0.011	536	532	551	561	0
5	6	6	"PFE0531"	"E3831_2"	2340	28720	130	103	104	19	57	58	10	97	93	0	149	150	23	123	124	14	69	45	0	1.769	1.741	1.568	1.797	2.505	1.405	0.241	120	521	72	74	0.823	46	26	47	27	0
5	7	6	"PFE0534"	"E390_1"	2530	28730	130	88	88	16	57	58	9	90	78	0	292	299	42	122	123	14	100	100	0	0.182	0.175	0.169	0.155	1.834	0.170	0.514	120	527	201	208	-2.455	31	170	31	177	0
5	8	6	"PFE0539"	"E4159_1"	2720	28730	130	461	448	78	59	60	9	100	100	0	478	474	69	124	125	15	100	100	0	1.136	1.111	1.111	1.104	1.246	1.124	0.915	120	531	756	739	0.183	402	354	389	350	0
5	9	6	"PFE0542"	"E4247_1"	2910	28730	130	862	838	147	63	63	10	100	100	0	1061	1038	147	131	132	16	100	100	0	0.859	0.854	0.871	0.849	1.214	0.855	0.933	120	527	1729	1682	-0.219	799	930	775	907	0
5	10	6	"PFE0547"	"E4295_1"	3110	28720	130	461	453	95	66	67	11	100	100	0	463	458	83	134	135	16	100	100	0	1.201	1.194	1.182	1.201	1.294	1.202	0.894	120	567	724	711	0.264	395	329	387	324	0
5	11	6	"PFF0499"	"F2457_1"	3320	28740	150	83	83	14	68	69	12	55	22	0	135	136	17	134	135	15	23	3	0	15.000	7.500	1.333	1.311	4.125	0.207	0.002	156	531	16	17	3.907	15	1	15	2	-50
5	12	6	"PFF0505"	"F24631_2"	3480	28720	130	859	859	203	67	68	12	100	100	0	1358	1421	334	134	135	22	100	100	0	0.647	0.615	0.602	0.617	1.279	0.598	0.938	120	450	2016	2079	-0.628	792	1224	792	1287	0
5	13	6	"PFF0507"	"F246_1"	3660	28720	100	98	98	17	68	69	13	83	58	0	166	165	23	135	137	24	58	18	0	0.968	1.000	1.000	0.976	2.562	0.667	0.163	80	374	61	60	-0.047	30	31	30	30	0
5	14	6	"PFF0509"	"F24843_2"	3860	28720	130	1197	1160	234	68	69	13	100	100	0	877	860	152	133	135	16	100	100	0	1.517	1.502	1.494	1.518	1.360	1.510	0.937	120	468	1873	1819	0.602	1129	744	1092	727	0
5	15	6	"PFF0513"	"F25069_1"	4040	28730	150	80	80	14	65	67	13	54	19	0	138	142	48	134	135	15	23	7	0	3.750	1.875	1.265	1.112	4.049	0.070	0.011	156	529	19	23	1.907	15	4	15	8	-50
5	16	6	"PFF0515"	"F25114_1"	4240	28720	130	1404	1390	256	66	67	12	100	100	0	1048	1033	192	135	135	16	100	100	0	1.465	1.474	1.446	1.503	1.366	1.466	0.928	120	520	2251	2222	0.551	1338	913	1324	898	0
5	17	6	"PFF0554"	"F26408_1"	4430	28720	130	3373	3549	928	69	71	16	100	100	0	2776	2905	760	137	138	17	100	100	0	1.252	1.257	1.240	1.284	1.379	1.241	0.945	120	512	5943	6248	0.324	3304	2639	3480	2768	0
5	18	6	"PFF0556"	"F26422_2"	4620	28720	130	747	733	120	73	75	16	100	100	0	1087	1075	197	141	142	19	100	100	0	0.712	0.707	0.705	0.722	1.312	0.685	0.936	120	498	1620	1594	-0.489	674	946	660	934	0
5	19	6	"PFF0558"	"F26666_3"	4810	28730	130	1182	1195	352	70	71	13	100	100	0	4824	5089	1254	139	140	18	100	100	0	0.237	0.227	0.227	0.221	1.232	0.227	0.937	120	518	5797	6075	-2.075	1112	4685	1125	4950	0
5	20	6	"PFF0560"	"F26774_1"	5000	28720	130	2679	2723	679	66	68	13	100	100	0	1327	1370	303	136	139	19	100	100	0	2.194	2.153	2.114	2.154	1.239	2.188	0.941	120	508	3804	3891	1.134	2613	1191	2657	1234	0
5	21	6	"PFF0563"	"F27064_1"	5200	28720	130	912	935	245	68	70	13	100	100	0	1202	1202	269	135	137	20	100	100	0	0.791	0.813	0.804	0.811	1.299	0.833	0.930	120	469	1911	1934	-0.338	844	1067	867	1067	0
5	22	6	"PFF0568"	"F27351_1"	5370	28730	130	141	142	28	66	67	11	99	98	0	760	753	158	140	141	17	100	100	0	0.121	0.124	0.125	0.118	1.480	0.115	0.808	120	563	695	689	-3.047	75	620	76	613	0
5	1	7	"PFF0597"	"F28584_1"	1400	28910	140	90	93	16	55	56	12	99	81	0	152	155	22	121	123	15	81	51	0	1.129	1.118	1.171	1.210	2.183	0.792	0.264	156	695	66	72	0.175	35	31	38	34	0
5	2	7	"PFF0599"	"F28782_1"	1600	28910	130	1853	1917	486	57	58	13	100	100	0	1339	1370	340	119	121	14	100	100	0	1.472	1.487	1.472	1.494	1.210	1.487	0.958	120	490	3016	3111	0.558	1796	1220	1860	1251	0
5	3	7	"PFF0601"	"F28897_1"	1780	28910	130	1861	1872	361	57	57	9	100	100	0	1460	1489	247	122	122	14	100	100	0	1.348	1.328	1.343	1.320	1.176	1.355	0.942	120	493	3142	3182	0.431	1804	1338	1815	1367	0
5	4	7	"PFF0611"	"F29309_1"	1970	28910	130	688	677	139	55	56	8	100	100	0	396	394	72	122	123	14	100	99	0	2.310	2.287	2.320	2.326	1.375	2.303	0.907	120	547	907	894	1.208	633	274	622	272	0
5	5	7	"PFF0617"	"F29473_1"	2160	28910	100	97	98	18	55	56	8	98	96	0	141	142	20	121	122	13	63	35	0	2.100	2.048	1.618	1.696	2.115	1.486	0.135	80	390	62	64	1.070	42	20	43	21	0
5	6	7	"PFF0622"	"F29632_5"	2340	28910	130	1507	1503	301	56	57	9	100	100	0	1222	1244	265	121	122	13	100	100	0	1.318	1.289	1.259	1.311	1.328	1.269	0.938	120	556	2552	2570	0.398	1451	1101	1447	1123	0
5	7	7	"PFF0646"	"F30537_4"	2540	28920	130	837	806	159	57	58	10	100	100	0	1087	1064	168	121	123	14	100	100	0	0.807	0.794	0.796	0.787	1.194	0.794	0.947	120	536	1746	1692	-0.309	780	966	749	943	0
5	8	7	"PFF0652"	"F30663_2"	2730	28920	130	415	411	105	59	61	11	100	100	0	1415	1434	300	126	129	17	100	100	0	0.276	0.269	0.263	0.262	1.246	0.271	0.926	120	493	1645	1660	-1.856	356	1289	352	1308	0
5	9	7	"PFF0656"	"F30728_1"	2920	28910	130	701	705	122	64	66	12	100	100	0	635	655	109	134	136	18	100	100	0	1.271	1.230	1.222	1.240	1.247	1.229	0.938	120	524	1138	1162	0.346	637	501	641	521	0
5	10	7	"PFF0659"	"F30796_1"	3110	28910	130	1100	1113	213	68	70	13	100	100	0	760	752	134	137	138	18	100	100	0	1.657	1.699	1.709	1.715	1.277	1.707	0.930	120	558	1655	1660	0.728	1032	623	1045	615	0
5	11	7	"PFF0661"	"F3084_1"	3310	28910	130	2690	2678	584	70	72	15	100	100	0	2199	2162	484	137	138	17	100	100	0	1.271	1.288	1.276	1.318	1.357	1.292	0.952	120	485	4682	4633	0.346	2620	2062	2608	2025	0
5	12	7	"PFF0665"	"F31008_1"	3490	28920	130	4103	4059	932	70	72	20	100	100	0	3668	3757	681	137	138	18	100	100	0	1.142	1.102	1.112	1.087	1.180	1.130	0.949	120	500	7564	7609	0.192	4033	3531	3989	3620	0
5	13	7	"PFF1271"	"F51945_3"	3680	28910	130	3354	3383	731	70	73	14	100	100	0	3060	3076	691	135	136	16	100	100	0	1.123	1.126	1.114	1.144	1.308	1.112	0.958	120	585	6209	6254	0.167	3284	2925	3313	2941	0
5	14	7	"PFF1274"	"F5206_2"	3880	28910	130	1021	1023	210	68	70	14	100	100	0	777	756	128	133	134	16	100	100	0	1.480	1.533	1.509	1.534	1.218	1.580	0.945	120	510	1597	1578	0.565	953	644	955	623	0
5	15	7	"PFF1276"	"F5206_7"	4060	28910	130	379	382	61	66	69	12	100	100	0	320	322	45	135	136	17	100	99	0	1.692	1.690	1.720	1.718	1.343	1.671	0.879	120	470	498	503	0.759	313	185	316	187	0
5	16	7	"PFF1278"	"F52084_1"	4250	28910	120	919	924	177	69	70	13	100	100	0	615	613	122	135	136	16	99	99	0	1.771	1.789	1.761	1.847	1.464	1.764	0.917	120	496	1330	1333	0.824	850	480	855	478	0
5	17	7	"PFF1290"	"F52397_2"	4440	28910	130	27453	27164	4782	72	74	19	100	100	0	18950	18475	3777	139	141	18	100	100	0	1.456	1.478	1.469	1.514	1.318	1.466	0.962	120	523	46192	45428	0.542	27381	18811	27092	18336	0
5	18	7	"PFF1292"	"F52444_1"	4630	28910	130	260	259	43	73	76	19	100	100	0	487	474	75	142	144	19	100	100	0	0.542	0.560	0.571	0.560	1.329	0.518	0.839	120	509	532	518	-0.884	187	345	186	332	0
5	19	7	"PFF1323"	"F53383_7"	4820	28910	130	1050	1044	167	70	72	13	100	100	0	1147	1142	184	141	142	17	100	100	0	0.974	0.973	0.974	0.979	1.202	0.964	0.952	120	536	1986	1975	-0.038	980	1006	974	1001	0
5	20	7	"PFF1327"	"F53446_1"	5020	28910	130	538	539	118	68	70	13	100	100	0	569	572	109	138	140	20	100	100	0	1.090	1.085	1.092	1.086	1.261	1.080	0.925	120	518	901	905	0.125	470	431	471	434	0
5	21	7	"PFF1329"	"F53449_1"	5200	28910	130	786	799	134	71	72	14	100	100	0	781	769	114	137	139	21	100	100	0	1.110	1.152	1.138	1.154	1.197	1.149	0.943	120	542	1359	1360	0.151	715	644	728	632	0
5	22	7	"PFF1335"	"F53749_1"	5390	28910	130	181	185	28	67	69	13	100	100	0	658	650	91	140	142	18	100	100	0	0.220	0.231	0.224	0.228	1.326	0.218	0.831	120	670	632	628	-2.184	114	518	118	510	0
5	1	8	"PFF1338"	"F53871_1"	1420	29100	140	94	94	17	58	60	12	94	72	0	180	187	36	124	125	15	91	83	0	0.643	0.571	0.597	0.623	2.138	0.399	0.446	156	683	92	99	-0.637	36	56	36	63	0
5	2	8	"PFF1343"	"F53897_2"	1610	29100	130	228	229	41	60	61	13	100	100	0	4681	4830	872	124	124	14	100	100	0	0.037	0.036	0.036	0.035	1.267	0.035	0.904	120	494	4725	4875	-4.762	168	4557	169	4706	0
5	3	8	"PFF1370"	"F54899_1"	1790	29100	120	263	268	49	60	60	9	100	100	0	810	821	142	125	126	14	100	100	0	0.296	0.299	0.295	0.297	1.230	0.289	0.907	120	466	888	904	-1.755	203	685	208	696	0
5	4	8	"PFF1379"	"F55001_1"	1980	29100	130	2353	2368	493	59	61	11	100	100	0	2011	2043	399	124	125	15	100	100	0	1.216	1.203	1.184	1.207	1.225	1.189	0.949	120	599	4181	4228	0.282	2294	1887	2309	1919	0
5	5	8	"PFF1381"	"F55001_6"	2180	29100	130	914	931	169	57	58	8	100	100	0	653	647	107	122	123	14	100	100	0	1.614	1.665	1.672	1.672	1.186	1.668	0.944	120	556	1388	1399	0.691	857	531	874	525	0
5	6	8	"PFF1388"	"F5510_1"	2360	29100	120	475	473	84	56	57	9	100	100	0	236	239	41	120	121	14	100	99	0	3.612	3.504	3.656	3.669	1.487	3.532	0.780	120	496	535	536	1.853	419	116	417	119	0
5	7	8	"PFF1391"	"F55150_2"	2560	29100	130	103	104	17	57	58	10	100	95	0	176	177	24	121	122	14	95	87	0	0.836	0.839	0.892	0.903	1.996	0.748	0.496	120	493	101	103	-0.258	46	55	47	56	0
5	8	8	"PFF1406"	"F55492_1"	2740	29100	140	12135	13160	6333	60	62	12	100	100	0	17327	18441	8916	130	131	18	100	99	0	0.702	0.715	0.665	0.743	2.153	0.705	0.923	156	485	29272	31411	-0.510	12075	17197	13100	18311	0
5	9	8	"PFF1434"	"F57034_1"	2930	29100	130	325	325	64	66	68	13	100	100	0	531	525	96	138	139	18	100	100	0	0.659	0.669	0.665	0.676	1.352	0.636	0.902	120	495	652	646	-0.602	259	393	259	387	0
5	10	8	"PFF1437"	"F57064_2"	3120	29100	130	1436	1443	264	68	70	13	100	100	0	1135	1122	187	138	139	17	100	100	0	1.372	1.397	1.406	1.397	1.189	1.410	0.944	120	565	2365	2359	0.456	1368	997	1375	984	0
5	11	8	"PFF1447"	"F57388_2"	3310	29100	130	1007	1003	161	70	72	21	100	100	0	865	841	156	138	139	19	100	100	0	1.289	1.327	1.318	1.358	1.311	1.309	0.946	120	516	1664	1636	0.366	937	727	933	703	0
5	12	8	"PFF1456"	"F5774_1"	3500	29100	130	140	142	22	68	70	20	99	95	0	650	657	108	136	138	19	100	100	0	0.140	0.142	0.138	0.138	1.415	0.129	0.480	120	510	586	595	-2.836	72	514	74	521	0
5	13	8	"PFF1458"	"F57777_2"	3690	29100	130	1000	996	200	66	68	12	100	100	0	657	672	130	133	136	17	100	100	0	1.782	1.725	1.710	1.732	1.229	1.730	0.921	120	546	1458	1469	0.834	934	524	930	539	0
5	14	8	"PFF1464"	"F57982_1"	3880	29100	130	630	630	133	66	67	12	100	100	0	587	590	116	133	134	16	100	100	0	1.242	1.234	1.209	1.253	1.343	1.224	0.935	120	525	1018	1021	0.313	564	454	564	457	0
5	15	8	"PFI0170"	"I15363_1"	4070	29100	140	1766	1672	564	66	68	12	100	100	0	1160	1067	363	136	137	16	96	95	0	1.660	1.725	1.683	1.890	1.829	1.719	0.946	156	551	2724	2537	0.731	1700	1024	1606	931	0
5	16	8	"PFI0172"	"I15423_1"	4260	29100	130	1271	1256	242	66	68	12	100	100	0	779	790	123	138	139	16	100	100	0	1.880	1.825	1.806	1.818	1.203	1.871	0.930	120	503	1846	1842	0.911	1205	641	1190	652	0
5	17	8	"PFI0174"	"I15461_2"	4450	29100	140	739	752	265	67	69	15	99	99	0	614	582	189	137	139	18	94	93	0	1.409	1.539	1.457	1.618	1.892	1.540	0.912	156	533	1149	1130	0.494	672	477	685	445	0
5	18	8	"PFI0180"	"I15544_1"	4640	29100	140	1263	1235	432	67	69	14	98	98	0	1360	1369	402	138	140	19	98	98	0	0.979	0.949	0.932	0.902	1.836	0.967	0.938	156	540	2418	2399	-0.031	1196	1222	1168	1231	0
5	19	8	"PFI0185"	"I1568_2"	4830	29100	130	190	188	39	67	68	12	100	98	0	376	380	69	139	140	17	100	100	0	0.519	0.502	0.508	0.491	1.480	0.471	0.807	120	510	360	362	-0.946	123	237	121	241	0
5	20	8	"PFI0189"	"I15719_2"	5020	29100	140	1800	1791	598	68	70	13	100	100	0	760	748	232	138	140	16	96	96	0	2.785	2.825	2.725	2.848	1.487	2.862	0.940	156	504	2354	2333	1.477	1732	622	1723	610	0
[truncated: 1,067,890 more chars]
