# Supplementary material for: The Transcriptome of the Intraerythrocytic Developmental Cycle of Plasmodium falciparum
Source: PLoS Biol. 2003 Aug 18;1(1):e5. doi: 10.1371/journal.pbio.0000005 (PMC176545; doi:10.1371/journal.pbio.0000005)
Supplement: Dataset S1 — (29.5 MB ZIP). [file pbio.0000005.sd001.zip › TP_25.gpr]

ATF	1.0
27	43    
"Type=GenePix Results 1.4"
"DateTime=2002/08/30 15:42:06"
"Settings=C:\Documents and Settings\Manuel\My Documents\Malaria Hybes\HB3 Timecourse\MOS12_094.gps"
"GalFile=C:\Documents and Settings\Manuel\My Documents\Malaria Hybes\mos11galv2"
"Scanner=GenePix 4000B [88593]"
"Comment="
"PixelSize=10"
"ImageName=635	532"
"FileName=C:\Documents and Settings\Manuel\My Documents\Malaria Hybes\HB3 Timecourse\MOS12_094_635.tif	C:\Documents and Settings\Manuel\My Documents\Malaria Hybes\HB3 Timecourse\MOS12_094_532.tif"
"PMTVolts=590	540"
"ScanPower=100	100"
"FocusPosition=0"
"NormalizationFactor:RatioOfMedians=0.829895"
"NormalizationFactor:RatioOfMeans=0.837617"
"NormalizationFactor:MedianOfRatios=0.849754"
"NormalizationFactor:MeanOfRatios=0.851508"
"NormalizationFactor:RegressionRatio=0.868533"
"JpegImage=C:\Documents and Settings\Manuel\My Documents\Malaria Hybes\HB3 Timecourse\MOS12_094.jpg"
"RatioFormulation=W1/W2 (635/532)"
"Barcode="
"ImageOrigin=760, 21600"
"JpegOrigin=760, 21600"
"Creator=GenePix Pro 3.0.6.73"
"Temperature=27.15"
"LaserPower=3.49	3.46"
"LaserOnTime=7880	7880"
"Supplier="
"Block"	"Column"	"Row"	"Name"	"ID"	"X"	"Y"	"Dia."	"F635 Median"	"F635 Mean"	"F635 SD"	"B635 Median"	"B635 Mean"	"B635 SD"	"% > B635+1SD"	"% > B635+2SD"	"F635 % Sat."	"F532 Median"	"F532 Mean"	"F532 SD"	"B532 Median"	"B532 Mean"	"B532 SD"	"% > B532+1SD"	"% > B532+2SD"	"F532 % Sat."	"Ratio of Medians"	"Ratio of Means"	"Median of Ratios"	"Mean of Ratios"	"Ratios SD"	"Rgn Ratio"	"Rgn R�"	"F Pixels"	"B Pixels"	"Sum of Medians"	"Sum of Means"	"Log Ratio"	"F635 Median - B635"	"F532 Median - B532"	"F635 Mean - B635"	"F532 Mean - B532"	"Flags"
1	1	1	"PFE0192"	"E18031_6"	1140	21950	120	5541	5288	1867	56	58	14	100	100	0	3520	3358	1224	88	90	15	100	100	0	1.598	1.600	1.584	1.614	1.777	1.610	0.863	120	611	8917	8502	0.676	5485	3432	5232	3270	0
1	2	1	"PFE0272"	"E20827_3"	1330	21950	130	531	530	195	57	59	13	100	100	0	422	422	156	89	91	15	96	95	0	1.423	1.420	1.462	1.551	1.840	1.418	0.838	120	601	807	806	0.509	474	333	473	333	0
1	3	1	"PFE0225"	"E18877_1"	1510	21950	130	693	639	247	60	64	18	100	100	0	430	411	165	97	101	26	93	90	0	1.901	1.844	1.880	2.001	1.763	1.822	0.815	120	600	966	893	0.927	633	333	579	314	0
1	4	1	"PFE0214"	"E18651_4"	1700	21950	130	1541	1423	478	70	73	19	100	100	0	939	870	314	105	109	27	100	98	0	1.764	1.769	1.772	1.887	1.675	1.757	0.873	120	633	2305	2118	0.819	1471	834	1353	765	0
1	5	1	"PFE0258"	"E20360_1"	1900	21960	120	14305	13253	4837	78	82	25	100	100	0	5052	4627	1371	110	113	25	100	100	0	2.879	2.917	3.012	2.789	1.467	3.135	0.907	120	550	19169	17692	1.525	14227	4942	13175	4517	0
1	6	1	"PFE0606"	"E714_15"	2090	21960	120	367	348	124	78	81	23	95	91	0	293	287	93	110	114	26	94	88	0	1.579	1.525	1.577	1.534	1.824	1.495	0.730	120	539	472	447	0.659	289	183	270	177	0
1	7	1	"PFF1886"	"F7915_1"	2280	21960	120	489	454	175	78	81	21	96	93	0	697	670	260	112	115	28	100	97	0	0.703	0.674	0.667	0.648	1.599	0.651	0.882	120	506	996	934	-0.509	411	585	376	558	0
1	8	1	"PFF0067"	"F11738_1"	2450	21960	120	1165	1167	907	77	81	20	98	97	0	809	797	266	115	117	26	100	96	0	1.568	1.598	1.468	1.458	1.806	2.373	0.552	120	550	1782	1772	0.649	1088	694	1090	682	0
1	9	1	"PFF0367"	"F20673_1"	2660	21970	120	2161	1899	786	79	81	20	100	100	0	1609	1480	462	115	119	25	99	99	0	1.394	1.333	1.381	1.198	1.644	1.430	0.905	120	570	3576	3185	0.479	2082	1494	1820	1365	0
1	10	1	"PFF1686"	"F66030_3"	2840	21960	120	851	781	259	79	82	22	100	99	0	2703	2430	882	116	119	25	100	99	0	0.298	0.303	0.304	0.312	1.628	0.280	0.878	120	537	3359	3016	-1.745	772	2587	702	2314	0
1	11	1	"PFF1346"	"F54003_1"	3030	21960	120	3806	3379	1173	77	80	22	100	100	0	2498	2248	730	110	113	24	100	99	0	1.562	1.544	1.527	1.553	1.625	1.577	0.911	120	550	6117	5440	0.643	3729	2388	3302	2138	0
1	12	1	"PFF0819"	"F36648_2"	3220	21970	120	1209	1102	412	78	82	25	100	100	0	752	718	222	109	115	39	99	99	0	1.759	1.681	1.766	1.610	1.639	1.807	0.861	120	559	1774	1633	0.815	1131	643	1024	609	0
1	13	1	"PFF0467"	"F23644_4"	3410	21970	120	37995	34702	12663	86	104	64	100	100	0	27884	25324	9020	120	138	99	100	100	0	1.365	1.373	1.381	1.395	1.626	1.382	0.918	120	522	65673	59820	0.449	37909	27764	34616	25204	0
1	14	1	"PFF1450"	"F57655_2"	3590	21960	130	272	271	97	82	99	66	88	69	0	274	279	86	118	133	89	82	35	0	1.218	1.174	1.146	1.139	1.975	0.792	0.427	120	627	346	350	0.284	190	156	189	161	0
1	15	1	"PFF0809"	"F36380_1"	3780	21950	110	118	117	35	73	77	23	72	46	0	146	141	29	105	110	25	67	30	0	1.098	1.222	1.180	1.208	3.102	1.106	0.256	80	488	86	80	0.134	45	41	44	36	0
1	16	1	"PFF0511"	"F25016_1"	3980	21970	130	197	188	52	68	73	23	94	89	0	273	274	76	100	104	25	96	93	0	0.746	0.690	0.668	0.655	1.820	0.627	0.708	120	661	302	294	-0.423	129	173	120	174	0
1	17	1	"PFF1712"	"F67192_1"	4160	21960	120	928	873	301	66	70	20	100	100	0	582	542	171	98	100	19	100	98	0	1.781	1.818	1.791	1.834	1.583	1.819	0.841	120	529	1346	1251	0.833	862	484	807	444	0
1	18	1	"PFF0870"	"F39343_3"	4350	21970	120	936	910	312	66	70	21	100	100	0	417	415	126	95	97	19	100	99	0	2.702	2.638	2.577	2.650	1.601	2.757	0.831	120	538	1192	1164	1.434	870	322	844	320	0
1	19	1	"PFF1637"	"F64125_2"	4540	21970	120	862	813	235	64	68	19	100	100	0	630	607	158	94	97	17	100	100	0	1.489	1.460	1.484	1.415	1.501	1.490	0.870	120	581	1334	1262	0.574	798	536	749	513	0
1	20	1	"PFF0483"	"F23940_2"	4750	21970	120	989	947	367	63	66	17	100	99	0	619	611	230	95	98	28	100	96	0	1.767	1.713	1.712	1.729	1.743	1.711	0.842	120	580	1450	1400	0.821	926	524	884	516	0
1	21	1	"PFF0101"	"F13309_2"	4940	21970	120	749	706	262	65	68	17	100	100	0	502	498	190	98	100	18	100	97	0	1.693	1.602	1.564	1.702	1.816	1.573	0.838	120	552	1088	1041	0.760	684	404	641	400	0
1	22	1	"PFF1826"	"F71130_4"	5130	21970	130	897	853	310	67	71	19	100	100	0	779	745	252	103	106	22	100	97	0	1.228	1.224	1.228	1.236	1.569	1.213	0.863	120	725	1506	1428	0.296	830	676	786	642	0
1	1	2	"PFF0961"	"F42117_4"	1130	22150	120	150	156	47	58	61	14	98	94	0	193	196	53	92	94	18	91	90	0	0.911	0.942	0.904	0.984	2.173	0.878	0.592	120	609	193	202	-0.135	92	101	98	104	0
1	2	2	"PFF1620"	"F63632_3"	1320	22150	120	316	308	94	59	60	12	100	98	0	716	739	304	91	93	15	100	99	0	0.411	0.384	0.371	0.394	1.753	0.325	0.761	120	530	882	897	-1.282	257	625	249	648	0
1	3	2	"PFM0802"	"M5804_3"	1510	22150	120	568	542	167	58	60	13	100	100	0	498	471	153	91	94	20	97	96	0	1.253	1.274	1.268	1.337	1.686	1.227	0.822	120	528	917	864	0.325	510	407	484	380	0
1	4	2	"PFM0091"	"M1661_1"	1700	22150	120	696	680	231	60	62	13	100	100	0	745	722	220	94	97	20	100	100	0	0.977	0.987	1.000	0.972	1.641	0.997	0.879	120	529	1287	1248	-0.034	636	651	620	628	0
1	5	2	"PFM0462"	"M3816_2"	1890	22150	120	14093	13512	5364	65	68	19	100	100	0	6743	6496	2851	96	99	18	99	99	0	2.110	2.101	2.038	2.292	2.051	2.078	0.884	120	484	20675	19847	1.078	14028	6647	13447	6400	0
1	6	2	"PFM0294"	"M29681_1"	2070	22150	120	761	744	260	65	68	19	100	100	0	800	765	234	96	99	19	100	100	0	0.989	1.015	1.020	1.013	1.599	1.015	0.869	120	511	1400	1348	-0.016	696	704	679	669	0
1	7	2	"PFM0525"	"M42687_2"	2270	22150	120	551	527	147	71	73	18	100	100	0	867	829	225	102	105	22	99	99	0	0.627	0.627	0.604	0.644	1.771	0.605	0.875	120	512	1245	1183	-0.672	480	765	456	727	0
1	8	2	"PFM0582"	"M45177_10"	2460	22160	120	916	846	252	79	94	199	94	89	0	800	782	191	115	154	811	24	0	0	1.222	1.150	1.175	1.111	1.484	0.167	0.224	120	495	1522	1434	0.289	837	685	767	667	0
1	9	2	"PFM0415"	"M36754_19"	2640	22160	120	239	229	59	79	94	195	23	0	0	484	474	108	114	154	796	0	0	0	0.432	0.417	0.424	0.399	1.597	0.041	0.023	120	513	530	510	-1.209	160	370	150	360	0
1	10	2	"PFM0252"	"M26245_1"	2850	22160	120	358	356	96	79	83	25	98	97	0	474	443	129	112	116	25	97	95	0	0.771	0.837	0.814	0.857	1.961	0.791	0.782	120	548	641	608	-0.376	279	362	277	331	0
1	11	2	"PFM0169"	"M21665_1"	3030	22160	120	1674	1596	460	81	84	23	100	100	0	1195	1110	344	114	118	23	100	99	0	1.474	1.521	1.511	1.606	1.673	1.525	0.879	120	504	2674	2511	0.559	1593	1081	1515	996	0
1	12	2	"PFM0497"	"M40872_1"	3210	22160	110	139	138	32	82	86	24	83	63	0	498	482	98	118	123	44	100	100	0	0.150	0.154	0.153	0.151	1.581	0.140	0.458	80	458	437	420	-2.737	57	380	56	364	0
1	13	2	"PFM0499"	"M40872_5"	3410	22160	120	324	314	83	81	86	26	99	95	0	220	214	55	116	125	84	60	9	0	2.337	2.378	2.423	2.495	1.959	2.163	0.446	120	548	347	331	1.224	243	104	233	98	0
1	14	2	"PFM0670"	"M49091_1"	3610	22160	120	952	888	307	74	77	20	100	100	0	545	519	188	107	109	21	99	98	0	2.005	1.976	1.995	2.079	1.735	1.943	0.858	120	514	1316	1226	1.003	878	438	814	412	0
1	15	2	"PFM0324"	"M31208_9"	3790	22160	120	1008	990	296	71	75	22	100	100	0	614	601	190	103	107	23	99	97	0	1.834	1.845	1.855	1.929	1.669	1.855	0.818	120	545	1448	1417	0.875	937	511	919	498	0
1	16	2	"PFM0024"	"M11377_3"	3990	22170	120	3183	2950	1152	76	80	22	100	100	0	2053	1963	644	107	111	22	100	100	0	1.597	1.548	1.568	1.472	1.498	1.633	0.897	120	514	5053	4730	0.675	3107	1946	2874	1856	0
1	17	2	"PFM0019"	"M11356_1"	4170	22170	120	480	445	143	71	75	21	100	99	0	324	318	83	103	105	22	98	97	0	1.851	1.740	1.787	1.696	1.618	1.828	0.818	120	514	630	589	0.888	409	221	374	215	0
1	18	2	"PFM0187"	"M22455_1"	4360	22160	130	65535	60797	12208	73	102	580	100	100	78	28923	24225	10045	98	102	21	100	98	0	2.271	2.517	2.261	2.832	1.932	2.443	0.825	120	561	94287	84851	1.183	65462	28825	60724	24127	0
1	19	2	"PFM0042"	"M12812_3"	4550	22170	120	279	264	80	71	102	607	0	0	0	187	185	49	97	101	20	90	85	0	2.311	2.193	2.068	2.205	1.923	89.170	0.022	120	511	298	281	1.209	208	90	193	88	0
1	20	2	"PFM0044"	"M12812_6"	4750	22170	120	1258	1176	409	67	71	19	100	100	0	747	699	217	98	102	31	99	97	0	1.835	1.845	1.815	1.820	1.780	1.919	0.859	120	528	1840	1710	0.876	1191	649	1109	601	0
1	21	2	"PFN0072"	"N128_74"	4940	22170	120	386	381	106	65	69	19	100	99	0	329	327	86	98	101	19	98	95	0	1.390	1.380	1.360	1.411	1.964	1.399	0.752	120	498	552	545	0.475	321	231	316	229	0
1	22	2	"PFN0081"	"N128_88"	5120	22170	120	322	309	93	68	71	18	98	97	0	223	224	53	101	104	22	95	90	0	2.082	1.959	1.942	1.875	1.870	2.077	0.696	120	569	376	364	1.058	254	122	241	123	0
1	1	3	"PFN0030"	"N128_103"	1130	22350	120	8856	7847	2813	60	62	14	100	100	0	5553	5307	1369	93	95	18	100	100	0	1.611	1.493	1.580	1.366	1.588	1.582	0.922	120	608	14256	13001	0.688	8796	5460	7787	5214	0
1	2	3	"PFN0126"	"N130_31"	1330	22350	130	259	252	67	58	60	13	100	99	0	252	249	58	91	93	16	100	98	0	1.248	1.228	1.215	1.233	1.693	1.198	0.684	120	565	362	352	0.320	201	161	194	158	0
1	3	3	"PFN0135"	"N130_44"	1510	22350	120	276	271	74	58	60	14	100	98	0	290	287	65	91	94	16	100	96	0	1.095	1.087	1.149	1.075	1.732	1.125	0.752	120	482	417	409	0.132	218	199	213	196	0
1	4	3	"PFN0150"	"N131_2"	1690	22350	120	531	518	160	60	62	14	100	100	0	462	453	133	94	96	21	100	100	0	1.280	1.276	1.317	1.279	1.465	1.272	0.878	120	512	839	817	0.356	471	368	458	359	0
1	5	3	"PFB0094"	"B325"	1890	22340	120	323	321	97	60	62	14	100	100	0	191	191	48	94	97	21	92	86	0	2.711	2.691	2.610	2.751	1.586	2.758	0.733	120	530	360	358	1.439	263	97	261	97	0
1	6	3	"PFB0096"	"B327"	2080	22350	120	133	129	35	60	62	13	91	88	0	909	904	274	94	96	17	100	100	0	0.090	0.085	0.084	0.083	1.754	0.079	0.660	120	513	888	879	-3.481	73	815	69	810	0
1	7	3	"PFB0098"	"B34"	2280	22350	150	87	90	22	66	70	19	52	23	0	125	128	27	102	104	21	52	20	0	0.913	0.923	0.920	0.904	3.469	0.636	0.140	156	556	44	50	-0.131	21	23	24	26	-50
1	8	3	"PFB0100"	"B343"	2460	22350	120	5471	5284	1700	77	81	25	100	100	0	3970	3588	1337	112	116	28	100	99	0	1.398	1.498	1.466	1.630	1.786	1.471	0.898	120	427	9252	8683	0.484	5394	3858	5207	3476	0
1	9	3	"PFB0103"	"B347"	2650	22350	120	304	300	81	73	77	24	99	95	0	236	232	55	106	111	27	95	88	0	1.777	1.802	1.868	1.870	1.798	1.868	0.699	120	561	361	353	0.829	231	130	227	126	0
1	10	3	"PFB0106"	"B362"	2860	22350	110	122	127	31	68	71	19	91	72	0	169	170	41	102	106	22	88	75	0	0.806	0.868	0.843	0.848	2.688	0.705	0.335	80	469	121	127	-0.311	54	67	59	68	0
1	11	3	"PFB0128"	"B405"	3030	22350	120	349	336	105	68	71	21	100	98	0	246	242	67	102	105	22	94	92	0	1.951	1.914	2.042	1.988	1.794	1.982	0.699	120	507	425	408	0.965	281	144	268	140	0
1	12	3	"PFB0131"	"B415"	3220	22350	130	361	357	109	68	72	21	100	100	0	483	472	159	103	107	26	99	96	0	0.771	0.783	0.783	0.834	1.788	0.703	0.789	120	589	673	658	-0.375	293	380	289	369	0
1	13	3	"PFB0133"	"B418"	3410	22350	120	152	154	45	68	71	20	90	83	0	165	165	47	103	105	20	82	69	0	1.355	1.387	1.324	1.377	2.404	1.227	0.408	120	515	146	148	0.438	84	62	86	62	0
1	14	3	"PFB0135"	"B424"	3600	22350	120	1432	1290	442	65	67	18	100	100	0	940	844	319	100	102	19	98	97	0	1.627	1.647	1.579	1.766	1.703	1.617	0.886	120	528	2207	1969	0.703	1367	840	1225	744	0
1	15	3	"PFB0137"	"B427"	3800	22350	130	121	123	32	65	68	19	89	72	0	138	138	30	99	101	18	74	53	0	1.436	1.487	1.478	1.450	2.524	1.465	0.281	120	580	95	97	0.522	56	39	58	39	0
1	16	3	"PFB0139"	"B431"	3990	22360	120	1401	1356	476	67	70	20	100	100	0	1691	1662	513	100	103	19	100	100	0	0.838	0.825	0.834	0.788	1.548	0.819	0.869	120	514	2925	2851	-0.254	1334	1591	1289	1562	0
1	17	3	"PFB0155"	"B464"	4190	22360	130	111	113	29	64	67	17	87	70	0	144	142	36	97	99	19	79	58	0	1.000	1.089	0.888	0.940	2.451	0.814	0.261	120	529	94	94	0.000	47	47	49	45	0
1	18	3	"PFB0158"	"B467"	4360	22360	120	411	386	126	65	69	19	99	97	0	335	323	98	95	98	19	98	95	0	1.442	1.408	1.393	1.440	1.737	1.388	0.802	120	480	586	549	0.528	346	240	321	228	0
1	19	3	"PFB0160"	"B47"	4560	22360	150	74	76	20	64	91	558	0	0	0	107	110	28	95	98	20	35	15	0	0.833	0.800	0.750	0.923	3.787	0.345	0.317	156	605	22	27	-0.263	10	12	12	15	-50
1	20	3	"PFB0163"	"B476"	4750	22360	130	124	122	31	62	65	17	90	81	0	128	130	34	94	96	18	70	48	0	1.824	1.667	1.772	1.859	2.976	1.362	0.281	120	513	96	96	0.867	62	34	60	36	0
1	21	3	"PFB0166"	"B484"	4930	22360	120	411	398	112	61	63	15	100	100	0	380	376	109	93	95	17	99	96	0	1.220	1.191	1.231	1.228	1.610	1.167	0.837	120	485	637	620	0.286	350	287	337	283	0
1	22	3	"PFB0168"	"B489"	5120	22360	120	600	558	171	62	64	14	100	100	0	440	428	130	93	97	19	99	97	0	1.550	1.481	1.536	1.524	1.764	1.489	0.796	120	567	885	831	0.633	538	347	496	335	0
1	1	4	"PFB0186"	"B513"	1130	22540	120	743	672	236	55	57	12	100	100	0	499	465	137	87	89	15	100	99	0	1.670	1.632	1.695	1.591	1.682	1.695	0.872	120	614	1100	995	0.740	688	412	617	378	0
1	2	4	"PFB0188"	"B516"	1330	22540	120	102	102	33	55	57	12	89	77	0	146	149	44	89	91	16	89	77	0	0.825	0.783	0.762	0.707	2.764	0.656	0.333	120	514	104	107	-0.278	47	57	47	60	0
1	3	4	"PFB0191"	"B521"	1520	22540	120	215	207	64	57	59	13	99	95	0	1519	1429	508	91	94	15	100	100	0	0.111	0.112	0.110	0.110	1.727	0.102	0.806	120	493	1586	1488	-3.176	158	1428	150	1338	0
1	4	4	"PFB0193"	"B527"	1710	22540	120	369	338	122	60	64	16	98	94	0	361	345	101	96	100	22	95	95	0	1.166	1.116	1.159	1.041	1.833	1.149	0.816	120	483	574	527	0.222	309	265	278	249	0
1	5	4	"PFB0195"	"B530"	1900	22540	120	190	192	55	65	71	34	96	84	0	184	188	41	101	107	27	95	80	0	1.506	1.460	1.477	1.441	1.925	1.491	0.532	120	497	208	214	0.591	125	83	127	87	0
1	6	4	"PFB0198"	"B536"	2090	22540	120	1252	1177	401	65	72	36	100	100	0	748	727	253	101	105	29	100	98	0	1.835	1.776	1.843	1.840	1.766	1.803	0.844	120	530	1834	1738	0.875	1187	647	1112	626	0
1	7	4	"PFD0038"	"D12635_8"	2310	22520	150	78	82	21	63	68	23	41	10	0	110	115	28	99	102	29	27	9	0	1.364	1.188	0.930	1.049	3.848	0.477	0.041	156	552	26	35	0.447	15	11	19	16	-50
1	8	4	"PFD0046"	"D13568_2"	2460	22540	120	757	703	231	63	68	22	100	100	0	675	612	216	100	103	26	100	98	0	1.207	1.250	1.215	1.317	1.596	1.213	0.872	120	435	1269	1152	0.271	694	575	640	512	0
1	9	4	"PFD0050"	"D14936_1"	2660	22550	130	102	103	25	62	65	17	80	57	0	140	138	32	97	99	19	76	55	0	0.930	1.000	0.866	0.861	3.211	0.798	0.254	120	561	83	82	-0.104	40	43	41	41	0
1	10	4	"PFD0055"	"D15909_10"	2850	22550	120	142	143	42	60	63	15	95	92	0	1728	1697	515	95	98	19	100	100	0	0.050	0.052	0.051	0.050	1.572	0.048	0.709	120	515	1715	1685	-4.316	82	1633	83	1602	0
1	11	4	"PFD0058"	"D15909_5"	3040	22550	120	89	88	22	59	62	14	72	51	0	344	332	96	94	95	17	95	95	0	0.120	0.122	0.127	0.124	2.372	0.102	0.334	120	522	280	267	-3.059	30	250	29	238	0
1	12	4	"PFD0060"	"D16430_1"	3230	22550	120	74	78	20	57	61	16	51	25	0	108	109	22	94	96	18	39	18	0	1.214	1.400	0.943	0.920	3.903	0.838	0.022	120	499	31	36	0.280	17	14	21	15	0
1	13	4	"PFD0079"	"D16785_4"	3420	22550	120	745	666	247	58	61	16	99	97	0	3352	3207	906	94	98	37	100	100	0	0.211	0.195	0.206	0.179	1.621	0.195	0.887	120	483	3945	3721	-2.246	687	3258	608	3113	0
1	14	4	"PFD0082"	"D16785_6"	3600	22550	120	110	113	31	56	59	13	90	85	0	220	214	59	92	96	38	90	82	0	0.422	0.467	0.438	0.422	1.957	0.321	0.445	120	481	182	179	-1.245	54	128	57	122	0
1	15	4	"PFD0085"	"D16785_9"	3790	22550	120	504	470	163	60	62	16	99	98	0	529	499	137	94	96	18	99	99	0	1.021	1.012	1.003	0.968	1.557	1.042	0.872	120	543	879	815	0.030	444	435	410	405	0
1	16	4	"PFD0087"	"D17715_10"	3990	22550	120	377	355	118	60	63	15	100	97	0	292	286	88	94	96	17	95	92	0	1.601	1.536	1.576	1.628	1.797	1.508	0.823	120	496	515	487	0.679	317	198	295	192	0
1	17	4	"PFD0092"	"D17715_109"	4180	22550	120	838	762	246	59	62	13	100	100	0	415	397	110	92	95	18	99	98	0	2.412	2.305	2.386	2.288	1.600	2.430	0.836	120	500	1102	1008	1.270	779	323	703	305	0
1	18	4	"PFD0094"	"D17715_110"	4370	22550	120	906	836	284	59	61	13	100	100	0	957	935	355	92	95	18	99	99	0	0.979	0.922	0.972	0.949	1.917	0.887	0.840	120	484	1712	1620	-0.030	847	865	777	843	0
1	19	4	"PFD0112"	"D17715_16"	4550	22550	130	89	91	24	61	64	16	67	42	0	124	123	32	96	98	19	59	32	0	1.000	1.111	0.953	0.854	3.486	0.904	0.191	120	510	56	57	0.000	28	28	30	27	0
1	20	4	"PFD0115"	"D17715_20"	4740	22550	120	286	275	89	59	63	16	96	95	0	204	200	61	96	98	18	91	88	0	2.102	2.077	2.000	1.950	1.819	2.052	0.659	120	544	335	320	1.072	227	108	216	104	0
1	21	4	"PFD0118"	"D17715_25"	4950	22550	120	197	194	72	59	60	13	95	94	0	171	172	54	94	95	15	85	80	0	1.792	1.731	1.865	1.848	2.508	1.843	0.465	120	495	215	213	0.842	138	77	135	78	0
1	22	4	"PFD0121"	"D17715_28"	5120	22550	120	443	418	143	66	68	17	99	98	0	430	419	138	99	102	20	99	96	0	1.139	1.100	1.083	1.121	1.934	1.082	0.833	120	538	708	672	0.188	377	331	352	320	0
1	1	5	"PFD0124"	"D17715_32"	1130	22730	110	262	242	89	58	61	14	95	93	0	361	361	131	92	95	20	92	92	0	0.758	0.684	0.663	0.662	1.993	0.621	0.807	80	492	473	453	-0.399	204	269	184	269	0
1	2	5	"PFD0126"	"D17715_37"	1320	22730	120	231	227	60	58	61	14	98	98	0	315	301	86	92	94	19	97	96	0	0.776	0.809	0.793	0.840	1.777	0.758	0.787	120	540	396	378	-0.366	173	223	169	209	0
1	3	5	"PFD0143"	"D17715_67"	1520	22730	120	682	622	224	58	60	13	99	99	0	382	365	109	91	94	16	99	96	0	2.144	2.058	2.145	2.087	1.727	2.185	0.831	120	478	915	838	1.101	624	291	564	274	0
1	4	5	"PFD0145"	"D17715_7"	1700	22730	150	91	92	27	64	68	18	59	38	0	127	127	34	99	102	19	59	35	0	0.964	1.000	0.781	0.757	3.261	0.791	0.260	156	558	55	56	-0.052	27	28	28	28	-50
1	5	5	"PFD0147"	"D17715_76"	1900	22730	150	90	92	23	74	80	34	24	3	0	125	124	27	111	114	24	30	8	0	1.143	1.385	0.889	0.994	3.599	1.142	0.102	156	564	30	31	0.193	16	14	18	13	-50
1	6	5	"PFD0149"	"D17715_8"	2090	22730	120	347	335	109	72	77	36	98	90	0	274	280	84	107	110	23	94	90	0	1.647	1.520	1.627	1.616	2.115	1.577	0.686	120	482	442	436	0.720	275	167	263	173	0
1	7	5	"PFD0151"	"D17715_81"	2280	22730	120	405	384	133	64	67	22	98	94	0	349	331	98	97	101	26	96	93	0	1.353	1.368	1.369	1.360	1.757	1.373	0.842	120	524	593	554	0.436	341	252	320	234	0
1	8	5	"PFD0153"	"D17715_89"	2470	22730	120	1656	1523	532	59	60	13	100	100	0	1459	1322	499	92	94	18	96	95	0	1.168	1.190	1.204	1.350	2.266	1.159	0.885	120	512	2964	2694	0.224	1597	1367	1464	1230	0
1	9	5	"PFE0210"	"E18550_2"	2670	22730	120	129	129	47	59	60	13	94	85	0	675	635	193	91	93	16	100	100	0	0.120	0.129	0.116	0.116	1.832	0.115	0.531	120	480	654	614	-3.061	70	584	70	544	0
1	10	5	"PFE0213"	"E18651_3"	2850	22730	120	133	138	48	59	61	13	92	83	0	157	151	50	93	95	17	80	66	0	1.156	1.362	1.171	1.180	2.641	1.223	0.451	120	474	138	137	0.209	74	64	79	58	0
1	11	5	"PFE0218"	"E18737_1"	3030	22730	110	115	121	42	59	61	13	90	83	0	629	625	274	94	97	34	98	96	0	0.105	0.117	0.115	0.115	1.913	0.085	0.568	80	443	591	593	-3.256	56	535	62	531	0
1	12	5	"PFE0223"	"E1884_3"	3230	22730	120	7434	7031	2792	61	64	18	100	100	0	6623	6299	2838	97	101	33	100	100	0	1.130	1.124	1.116	1.310	2.319	1.089	0.897	120	500	13899	13172	0.176	7373	6526	6970	6202	0
1	13	5	"PFE0226"	"E18877_2"	3420	22730	120	353	327	115	64	67	20	96	92	0	251	237	80	98	103	38	84	80	0	1.889	1.892	1.848	2.073	2.426	1.821	0.767	120	495	442	402	0.918	289	153	263	139	0
1	14	5	"PFE0228"	"E18957_1"	3620	22730	120	625	623	237	57	60	16	100	99	0	397	379	145	91	95	37	93	88	0	1.856	1.965	1.876	1.988	1.855	1.909	0.770	120	513	874	854	0.892	568	306	566	288	0
1	15	5	"PFE0249"	"E19870_1"	3810	22740	100	127	127	42	67	71	20	78	70	0	161	157	42	99	104	23	83	68	0	0.968	1.034	0.986	0.928	2.633	1.108	0.383	80	389	122	118	-0.047	60	62	60	58	0
1	16	5	"PFE0251"	"E20152_1"	3990	22740	150	101	105	33	70	73	20	65	39	0	139	138	32	102	107	24	62	32	0	0.838	0.972	0.844	0.915	2.994	0.880	0.178	156	582	68	71	-0.255	31	37	35	36	-50
1	17	5	"PFE0257"	"E20313_1"	4190	22740	120	237	231	76	60	63	15	95	95	0	193	187	48	93	96	19	90	87	0	1.770	1.819	1.830	1.760	1.800	1.874	0.698	120	447	277	265	0.824	177	100	171	94	0
1	18	5	"PFE0260"	"E20360_12"	4370	22740	120	107	107	28	60	63	15	88	68	0	132	133	29	93	96	18	78	57	0	1.205	1.175	1.223	1.108	2.887	1.270	0.275	120	483	86	87	0.269	47	39	47	40	0
1	19	5	"PFE0265"	"E20424_1"	4560	22740	120	143	143	43	65	69	18	89	81	0	1319	1226	435	101	104	20	99	99	0	0.064	0.069	0.066	0.067	2.079	0.060	0.609	120	467	1296	1203	-3.965	78	1218	78	1125	0
1	20	5	"PFE0267"	"E20514_1"	4740	22740	110	209	199	64	62	65	18	95	87	0	1265	1193	392	103	126	169	97	92	0	0.127	0.126	0.132	0.117	1.780	0.108	0.717	80	428	1309	1227	-2.983	147	1162	137	1090	0
1	21	5	"PFE0293"	"E22156_1"	4930	22740	130	2302	2072	776	58	60	14	100	100	0	1431	1345	448	98	115	145	100	94	0	1.683	1.615	1.638	1.582	1.427	1.699	0.853	120	589	3577	3261	0.751	2244	1333	2014	1247	0
1	22	5	"PFE0299"	"E22468_1"	5130	22740	120	688	648	233	64	67	17	100	99	0	488	468	147	102	104	19	99	97	0	1.617	1.596	1.589	1.611	1.691	1.642	0.848	120	570	1010	950	0.693	624	386	584	366	0
1	1	6	"PFE0302"	"E22504_2"	1130	22920	150	84	86	25	68	73	36	19	1	0	118	123	30	104	109	36	28	5	0	1.143	0.947	0.800	0.780	3.934	0.542	0.043	156	864	30	37	0.193	16	14	18	19	-50
1	2	6	"PFE0309"	"E2283_4"	1320	22910	110	276	270	73	70	73	19	97	96	0	194	189	41	104	108	22	91	82	0	2.289	2.353	2.317	2.485	1.869	2.478	0.626	80	456	296	285	1.195	206	90	200	85	0
1	3	6	"PFE0314"	"E22930_2"	1520	22920	120	551	531	202	64	67	17	99	98	0	321	311	96	98	102	20	94	90	0	2.184	2.192	2.123	2.178	1.708	2.318	0.813	120	530	710	680	1.127	487	223	467	213	0
1	4	6	"PFE0318"	"E23098_1"	1710	22920	120	469	429	162	63	66	17	99	97	0	432	409	123	98	102	19	99	97	0	1.216	1.177	1.147	1.144	1.782	1.238	0.818	120	482	740	677	0.282	406	334	366	311	0
1	5	6	"PFE0353"	"E24637_1"	1900	22920	120	2386	2137	844	74	78	25	100	99	0	2564	2415	776	109	112	24	99	99	0	0.942	0.895	0.917	0.827	1.522	0.924	0.933	120	466	4767	4369	-0.087	2312	2455	2063	2306	0
1	6	6	"PFE0361"	"E248_3"	2080	22920	120	2131	1893	689	77	80	24	100	98	0	1669	1565	476	109	113	24	100	100	0	1.317	1.247	1.272	1.163	1.504	1.286	0.924	120	501	3614	3272	0.397	2054	1560	1816	1456	0
1	7	6	"PFE0363"	"E24971_1"	2270	22910	110	247	236	75	68	71	17	98	96	0	225	222	62	100	103	21	91	91	0	1.432	1.377	1.376	1.275	1.933	1.437	0.655	80	459	304	290	0.518	179	125	168	122	0
1	8	6	"PFE0367"	"E25193_1"	2460	22920	120	192	183	56	60	63	15	95	93	0	149	148	40	91	93	19	82	73	0	2.276	2.158	2.000	2.139	2.191	2.122	0.576	120	528	190	180	1.186	132	58	123	57	0
1	9	6	"PFE0373"	"E25749_1"	2650	22920	120	1097	1039	389	55	57	13	100	100	0	891	868	308	85	88	17	99	99	0	1.293	1.257	1.275	1.265	1.494	1.272	0.886	120	549	1848	1767	0.371	1042	806	984	783	0
1	10	6	"PFE0375"	"E25972_1"	2850	22920	120	2550	2369	745	58	60	12	100	100	0	1204	1121	371	90	93	18	100	98	0	2.237	2.242	2.141	2.358	1.673	2.249	0.898	120	498	3606	3342	1.162	2492	1114	2311	1031	0
1	11	6	"PFF0292"	"F18577_5"	3030	22920	120	216	206	65	61	63	15	95	94	0	293	284	77	94	97	32	94	91	0	0.779	0.763	0.787	0.763	1.729	0.762	0.761	120	517	354	335	-0.361	155	199	145	190	0
1	12	6	"PFF0300"	"F18770_1"	3230	22920	150	86	87	22	69	72	21	41	12	0	114	119	26	104	108	35	21	3	0	1.700	1.200	0.944	0.986	3.554	0.758	0.147	156	631	27	33	0.766	17	10	18	15	-50
1	13	6	"PFF0307"	"F19110_2"	3410	22920	120	548	520	153	78	79	20	100	100	0	397	388	107	111	113	22	98	98	0	1.643	1.596	1.600	1.682	1.736	1.634	0.829	120	493	756	719	0.717	470	286	442	277	0
1	14	6	"PFF0309"	"F19190_1"	3610	22920	120	634	586	193	75	77	22	100	100	0	494	449	142	107	110	26	97	95	0	1.444	1.494	1.496	1.584	1.808	1.496	0.850	120	514	946	853	0.531	559	387	511	342	0
1	15	6	"PFF0313"	"F19243_2"	3800	22930	120	1560	1431	499	80	82	21	99	98	0	1201	1140	350	113	116	24	100	99	0	1.360	1.315	1.353	1.250	1.695	1.368	0.887	120	503	2568	2378	0.444	1480	1088	1351	1027	0
1	16	6	"PFF0316"	"F19409_1"	3990	22920	120	428	403	130	82	84	21	98	97	0	345	332	99	120	122	25	95	90	0	1.538	1.514	1.480	1.537	1.745	1.551	0.724	120	446	571	533	0.621	346	225	321	212	0
1	17	6	"PFF0345"	"F20077_1"	4180	22920	150	95	96	29	73	77	21	50	24	0	124	126	33	108	112	25	41	12	0	1.375	1.278	1.000	1.017	3.498	0.765	0.171	156	622	38	41	0.459	22	16	23	18	-50
1	18	6	"PFF0351"	"F20166_1"	4380	22920	110	133	134	38	72	76	22	85	67	0	175	169	46	105	110	24	78	70	0	0.871	0.969	0.917	0.850	2.066	0.911	0.408	80	431	131	126	-0.199	61	70	62	64	0
1	19	6	"PFF0355"	"F20234_1"	4560	22920	150	107	107	27	74	77	20	67	36	0	136	138	32	109	113	24	51	24	0	1.222	1.138	1.113	1.272	3.202	0.655	0.081	156	605	60	62	0.290	33	27	33	29	-50
1	20	6	"PFF0357"	"F20284_1"	4740	22920	120	278	266	79	65	69	20	98	94	0	309	295	86	103	118	141	76	8	0	1.034	1.047	1.026	1.075	1.692	0.980	0.787	120	526	419	393	0.048	213	206	201	192	0
1	21	6	"PFF0360"	"F20385_1"	4950	22930	120	706	675	252	59	61	14	100	100	0	491	474	154	94	96	17	99	98	0	1.630	1.621	1.569	1.624	1.537	1.696	0.852	120	511	1044	996	0.705	647	397	616	380	0
1	22	6	"PFF0362"	"F20385_3"	5130	22930	120	905	838	266	59	61	13	100	100	0	710	670	201	95	96	16	99	99	0	1.376	1.355	1.339	1.389	1.865	1.360	0.857	120	540	1461	1354	0.460	846	615	779	575	0
1	1	7	"PFF0380"	"F20989_1"	1120	23100	110	1371	1230	381	71	86	121	100	97	0	700	650	200	105	118	84	96	95	0	2.185	2.127	2.058	2.082	1.479	2.104	0.896	80	517	1895	1704	1.128	1300	595	1159	545	0
1	2	7	"PFF0388"	"F21429_3"	1330	23110	120	2776	2497	955	69	84	113	98	96	0	3050	2824	966	106	117	78	99	97	0	0.919	0.893	0.903	0.866	1.730	0.910	0.901	120	600	5651	5146	-0.121	2707	2944	2428	2718	0
1	3	7	"PFF0396"	"F21560_1"	1520	23110	120	257	243	78	63	66	17	98	94	0	1138	1037	416	97	101	20	98	98	0	0.186	0.191	0.188	0.201	2.019	0.171	0.801	120	484	1235	1120	-2.424	194	1041	180	940	0
1	4	7	"PFF0401"	"F21821_1"	1700	23110	120	532	488	175	60	63	14	100	99	0	491	458	154	95	98	18	98	95	0	1.192	1.179	1.155	1.218	1.830	1.170	0.829	120	498	868	791	0.253	472	396	428	363	0
1	5	7	"PFF0404"	"F21902_1"	1900	23110	120	2378	2166	818	69	73	21	100	100	0	1794	1652	547	104	109	24	100	100	0	1.366	1.355	1.367	1.319	1.607	1.390	0.886	120	514	3999	3645	0.450	2309	1690	2097	1548	0
1	6	7	"PFF0407"	"F21981_2"	2090	23110	120	9923	9026	3582	75	80	22	100	100	0	6989	6697	2103	107	111	24	100	100	0	1.431	1.358	1.422	1.270	1.531	1.424	0.899	120	500	16730	15541	0.517	9848	6882	8951	6590	0
1	7	7	"PFF0440"	"F22946_1"	2280	23110	120	212	204	57	72	75	20	95	89	0	205	202	54	101	104	21	91	87	0	1.346	1.307	1.344	1.320	1.860	1.294	0.620	120	527	244	233	0.429	140	104	132	101	0
1	8	7	"PFF0446"	"F23145_4"	2450	23100	110	91	97	30	64	66	17	68	41	0	130	132	28	94	97	20	75	41	0	0.750	0.868	0.794	0.796	3.368	0.854	0.132	80	481	63	71	-0.415	27	36	33	38	0
1	9	7	"PFF0452"	"F23274_1"	2660	23120	110	108	114	56	59	62	16	85	68	0	143	188	315	90	92	18	87	71	0	0.925	0.561	0.913	0.842	2.711	0.083	0.098	80	481	102	153	-0.113	49	53	55	98	0
1	10	7	"PFF0458"	"F23526_2"	2840	23110	120	2153	1909	668	59	62	13	100	100	0	1410	1215	477	92	94	16	99	98	0	1.589	1.647	1.604	1.801	1.905	1.607	0.893	120	537	3412	2973	0.668	2094	1318	1850	1123	0
1	11	7	"PFF0461"	"F23551_1"	3040	23120	120	426	426	288	67	71	21	98	97	0	530	629	1169	101	103	20	98	97	0	0.837	0.680	0.772	0.764	1.762	0.266	0.582	120	514	788	887	-0.257	359	429	359	528	0
1	12	7	"PFF0463"	"F23564_1"	3230	23120	120	1780	1560	594	80	83	23	100	100	0	1770	1665	543	115	116	27	100	99	0	1.027	0.955	0.968	0.916	1.468	0.984	0.909	120	480	3355	3030	0.039	1700	1655	1480	1550	0
1	13	7	"PFF1088"	"F45524_1"	3420	23120	120	169	166	48	80	81	20	92	84	0	510	483	147	115	117	27	98	95	0	0.225	0.234	0.229	0.239	1.653	0.217	0.649	120	499	484	454	-2.150	89	395	86	368	0
1	14	7	"PFF1100"	"F45683_2"	3600	23110	120	1509	1405	503	77	79	19	100	100	0	1353	1200	480	109	112	25	96	95	0	1.151	1.217	1.215	1.387	2.295	1.173	0.884	120	513	2676	2419	0.203	1432	1244	1328	1091	0
1	15	7	"PFF1105"	"F45820_1"	3810	23120	150	113	114	33	81	83	19	63	35	0	139	141	34	114	117	26	48	20	0	1.280	1.222	1.271	1.229	3.141	0.936	0.093	156	616	57	60	0.356	32	25	33	27	-50
1	16	7	"PFF1110"	"F46067_3"	3990	23110	120	1038	950	323	81	84	19	100	100	0	710	665	241	119	121	24	96	95	0	1.619	1.592	1.607	1.754	2.151	1.568	0.825	120	499	1548	1415	0.695	957	591	869	546	0
1	17	7	"PFF1112"	"F46181_1"	4180	23110	110	296	278	95	76	80	22	96	90	0	370	351	109	114	118	31	93	87	0	0.859	0.852	0.784	0.810	1.651	0.842	0.782	80	474	476	439	-0.219	220	256	202	237	0
1	18	7	"PFF1114"	"F46183_2"	4370	23110	110	178	171	60	77	82	25	81	73	0	204	198	57	115	120	32	81	71	0	1.135	1.133	1.123	0.909	2.307	1.139	0.523	80	520	190	177	0.182	101	89	94	83	0
1	19	7	"PFF1142"	"F4688_1"	4570	23120	120	933	821	294	80	83	23	100	99	0	1293	1202	407	115	118	25	99	98	0	0.724	0.682	0.677	0.662	1.860	0.672	0.884	120	532	2031	1828	-0.466	853	1178	741	1087	0
1	20	7	"PFF1151"	"F47145_2"	4760	23130	120	494	459	182	71	74	21	99	96	0	477	439	151	107	111	24	95	91	0	1.143	1.169	1.147	1.169	1.873	1.212	0.813	120	490	793	720	0.193	423	370	388	332	0
1	21	7	"PFF1154"	"F47255_1"	4950	23120	120	123	123	39	61	63	16	85	75	0	141	140	42	96	98	20	75	54	0	1.378	1.409	1.308	1.274	2.455	1.162	0.461	120	434	107	106	0.462	62	45	62	44	0
1	22	7	"PFF1156"	"F47255_3"	5120	23120	120	109	114	31	62	64	22	83	54	0	138	137	32	98	101	20	73	48	0	1.175	1.333	1.211	1.210	2.696	1.130	0.302	120	531	87	91	0.233	47	40	52	39	0
1	1	8	"PFF1158"	"F47327_1"	1140	23300	120	172	168	51	66	78	104	50	0	0	504	466	156	100	110	70	91	87	0	0.262	0.279	0.264	0.274	1.928	0.251	0.716	120	635	510	468	-1.930	106	404	102	366	0
1	2	8	"PFF1160"	"F47350_1"	1330	23300	110	103	103	30	60	62	13	83	67	0	125	126	29	94	98	56	18	1	0	1.387	1.344	1.333	1.336	2.719	0.108	0.044	80	449	74	75	0.472	43	31	43	32	0
1	3	8	"PFF1184"	"F48253_6"	1510	23300	120	96	95	22	58	59	11	86	70	0	120	124	28	91	92	15	70	47	0	1.310	1.121	1.222	1.273	3.050	0.778	0.204	120	535	67	70	0.390	38	29	37	33	0
1	4	8	"PFF1186"	"F48363_2"	1710	23300	120	106	108	42	58	68	183	0	0	0	127	129	31	91	95	50	26	4	0	1.333	1.316	1.291	1.226	2.987	3.755	0.842	120	535	84	88	0.415	48	36	50	38	0
1	5	8	"PFF1188"	"F48395_1"	1900	23300	120	112	110	31	61	73	186	0	0	0	987	941	306	96	101	55	99	98	0	0.057	0.058	0.057	0.058	1.858	0.134	0.044	120	521	942	894	-4.127	51	891	49	845	0
1	6	8	"PFF1190"	"F48424_2"	2090	23300	120	706	640	240	63	65	17	100	100	0	561	535	172	98	101	19	100	98	0	1.389	1.320	1.291	1.274	1.865	1.343	0.851	120	521	1106	1014	0.474	643	463	577	437	0
1	7	8	"PFF1193"	"F48446_1"	2280	23300	120	391	361	131	63	65	16	98	95	0	287	280	90	95	98	17	92	91	0	1.708	1.611	1.604	1.637	1.890	1.628	0.791	120	506	520	483	0.773	328	192	298	185	0
1	8	8	"PFF1195"	"F48446_5"	2460	23300	110	264	252	89	59	62	16	100	96	0	273	263	75	93	95	18	95	92	0	1.139	1.135	1.138	1.190	1.872	1.102	0.746	80	485	385	363	0.188	205	180	193	170	0
1	9	8	"PFF1220"	"F49665_1"	2660	23300	120	736	662	260	60	63	16	100	100	0	451	411	155	93	95	17	95	92	0	1.888	1.893	1.872	2.063	1.984	1.884	0.865	120	561	1034	920	0.917	676	358	602	318	0
1	10	8	"PFF1222"	"F49677_3"	2850	23310	130	2349	2286	1122	62	64	15	100	100	0	2970	2765	1158	95	97	18	100	100	0	0.795	0.833	0.856	0.775	1.613	0.867	0.895	120	551	5162	4894	-0.330	2287	2875	2224	2670	0
1	11	8	"PFF1225"	"F49959_1"	3030	23300	130	453	420	143	66	70	19	98	97	0	307	287	94	100	102	20	90	87	0	1.870	1.893	1.858	2.040	1.695	1.822	0.824	120	534	594	541	0.903	387	207	354	187	0
1	12	8	"PFF1234"	"F50107_1"	3230	23310	150	106	106	31	78	79	21	57	32	0	143	142	38	111	114	26	60	26	0	0.875	0.903	0.818	0.817	2.780	0.763	0.178	156	565	60	59	-0.193	28	32	28	31	-50
1	13	8	"PFF1237"	"F50551_1"	3420	23310	120	438	413	145	73	76	20	99	98	0	301	300	93	108	110	23	92	90	0	1.891	1.771	1.845	1.828	2.136	1.837	0.753	120	466	558	532	0.919	365	193	340	192	0
1	14	8	"PFF1239"	"F50598_1"	3610	23310	120	611	568	209	69	70	16	100	96	0	372	363	113	100	102	20	95	93	0	1.993	1.897	1.938	1.826	1.714	1.948	0.848	120	512	814	762	0.995	542	272	499	263	0
1	15	8	"PFF1927"	"F960_2"	3800	23310	120	1839	1602	759	74	75	18	99	99	0	1157	1047	402	104	108	25	100	99	0	1.676	1.620	1.668	1.495	2.145	1.725	0.872	120	466	2818	2471	0.745	1765	1053	1528	943	0
1	16	8	"PFF1931"	"F960_7"	3990	23310	120	363	342	124	77	80	19	95	91	0	322	306	98	110	114	24	90	88	0	1.349	1.352	1.406	1.299	2.223	1.395	0.740	120	517	498	461	0.432	286	212	265	196	0
1	17	8	"PFF1933"	"F9676_1"	4180	23310	120	826	749	303	75	80	22	99	96	0	566	517	201	114	117	29	91	87	0	1.662	1.672	1.688	1.720	1.896	1.670	0.810	120	518	1203	1077	0.732	751	452	674	403	0
1	18	8	"PFI0003"	"I10209_1"	4370	23310	120	1437	1293	467	75	79	21	100	100	0	1168	1084	397	115	118	24	99	98	0	1.293	1.257	1.237	1.275	1.853	1.244	0.862	120	530	2415	2187	0.371	1362	1053	1218	969	0
1	19	8	"PFI0005"	"I1033_3"	4570	23310	120	954	853	325	75	78	20	100	100	0	2925	2660	1000	113	116	23	100	100	0	0.313	0.305	0.303	0.297	1.860	0.288	0.853	120	498	3691	3325	-1.678	879	2812	778	2547	0
1	20	8	"PFI0009"	"I10565_1"	4750	23310	120	521	487	165	75	78	21	100	98	0	341	324	109	113	117	24	92	88	0	1.956	1.953	1.913	1.999	1.766	1.957	0.772	120	415	674	623	0.968	446	228	412	211	0
1	21	8	"PFI0038"	"I1136_2"	4930	23300	150	107	112	38	71	74	21	66	42	0	159	158	45	108	112	24	69	51	0	0.706	0.820	0.711	0.710	2.673	0.606	0.279	156	540	87	91	-0.503	36	51	41	50	-50
1	22	8	"PFI0041"	"I11448_2"	5130	23310	120	2013	1850	745	68	71	19	100	100	0	12991	12174	4058	114	117	26	100	100	0	0.151	0.148	0.149	0.135	1.751	0.144	0.882	120	554	14822	13842	-2.727	1945	12877	1782	12060	0
1	1	9	"PFI0043"	"I11495_1"	1130	23490	120	2517	2389	929	68	71	17	100	100	0	3211	3009	1160	104	105	17	100	100	0	0.788	0.799	0.788	0.826	1.822	0.784	0.875	120	608	5556	5226	-0.343	2449	3107	2321	2905	0
1	2	9	"PFI0045"	"I11523_4"	1310	23480	110	930	890	248	62	65	15	100	100	0	969	925	226	97	104	64	100	98	0	0.995	1.000	1.031	0.988	1.438	0.988	0.864	80	491	1740	1656	-0.007	868	872	828	828	0
1	3	9	"PFI0048"	"I1175_1"	1520	23500	120	197	200	74	57	59	12	95	93	0	213	210	68	90	93	19	88	85	0	1.138	1.192	1.160	1.155	2.222	1.199	0.639	120	575	263	263	0.187	140	123	143	120	0
1	4	9	"PFI0053"	"I11857_2"	1700	23490	110	346	337	79	58	59	13	100	100	0	281	276	62	91	93	17	100	98	0	1.516	1.508	1.519	1.542	1.507	1.535	0.772	80	463	478	464	0.600	288	190	279	185	0
1	5	9	"PFI0079"	"I12708_1"	1890	23490	110	325	301	109	61	66	30	95	90	0	256	246	69	96	103	41	87	85	0	1.650	1.600	1.562	1.483	2.314	1.502	0.665	80	479	424	390	0.722	264	160	240	150	0
1	6	9	"PFI0085"	"I12812_3"	2080	23490	110	324	305	106	63	69	34	97	91	0	356	326	114	99	111	56	87	83	0	1.016	1.066	0.997	1.127	2.211	0.985	0.780	80	477	518	469	0.022	261	257	242	227	0
1	7	9	"PFI0087"	"I12861_2"	2270	23490	120	25607	23589	12732	57	61	21	100	100	0	21737	19587	9478	92	98	41	97	97	0	1.180	1.207	1.214	1.205	2.439	1.262	0.853	120	531	47195	43027	0.239	25550	21645	23532	19495	0
1	8	9	"PFI0089"	"I12932_1"	2470	23490	120	517	478	175	58	60	13	100	100	0	316	302	100	90	93	17	97	94	0	2.031	1.981	2.069	2.032	1.775	2.049	0.792	120	561	685	632	1.022	459	226	420	212	0
1	9	9	"PFI0099"	"I13128_2"	2650	23490	110	6855	6037	2029	60	88	326	100	100	0	4426	3950	1277	93	138	437	100	98	0	1.568	1.550	1.583	1.532	1.519	1.535	0.903	80	475	11128	9834	0.649	6795	4333	5977	3857	0
1	10	9	"PFI0102"	"I13218_1"	2850	23500	120	302	278	103	61	85	309	14	0	0	245	237	67	94	135	414	0	0	0	1.596	1.517	1.558	1.433	2.231	1.612	0.688	120	530	392	360	0.674	241	151	217	143	0
1	11	9	"PFI0124"	"I13978_1"	3050	23500	120	347	331	113	63	64	16	99	96	0	378	354	93	94	95	17	98	98	0	1.000	1.031	1.043	1.019	2.123	1.067	0.798	120	496	568	528	0.000	284	284	268	260	0
1	12	9	"PFI0126"	"I14041_1"	3230	23490	130	320	293	111	66	68	17	94	92	0	278	267	102	98	101	19	88	84	0	1.411	1.343	1.360	1.330	2.064	1.311	0.762	120	516	434	396	0.497	254	180	227	169	0
1	13	9	"PFI0128"	"I14195_1"	3420	23490	120	3285	2845	1166	67	69	17	100	100	0	2933	2530	1121	101	103	19	99	97	0	1.136	1.144	1.145	1.233	1.914	1.102	0.894	120	501	6050	5207	0.184	3218	2832	2778	2429	0
1	14	9	"PFI0131"	"I1431_1"	3610	23500	120	226	214	75	64	65	15	95	91	0	258	240	71	98	100	18	92	88	0	1.013	1.056	1.000	0.966	1.915	1.057	0.710	120	466	322	292	0.018	162	160	150	142	0
1	15	9	"PFI0137"	"I14413_3"	3790	23490	120	2663	2333	922	64	65	14	100	99	0	1804	1607	696	96	99	19	97	96	0	1.522	1.502	1.507	1.730	2.071	1.471	0.908	120	496	4307	3780	0.606	2599	1708	2269	1511	0
1	16	9	"PFI0141"	"I14670_1"	3980	23490	110	621	566	197	71	77	40	98	96	0	398	370	125	105	110	38	92	88	0	1.877	1.868	1.871	1.780	1.493	1.836	0.844	80	471	843	760	0.909	550	293	495	265	0
1	17	9	"PFJ0122"	"J167_5"	4180	23490	120	101	105	32	79	83	38	29	6	0	138	140	43	115	120	35	36	11	0	0.957	1.040	0.751	0.743	3.153	0.528	0.086	120	531	45	51	-0.064	22	23	26	25	0
1	18	9	"PFJ0124"	"J167_7"	4380	23500	150	94	94	25	76	79	18	49	19	0	126	126	31	115	117	22	34	13	0	1.636	1.636	1.020	0.938	3.714	0.518	0.031	156	651	29	29	0.710	18	11	18	11	-50
1	19	9	"PFJ0128"	"J170_18"	4560	23500	120	389	377	147	74	77	20	96	93	0	324	311	102	111	114	20	92	91	0	1.479	1.515	1.418	1.416	2.096	1.544	0.753	120	508	528	503	0.564	315	213	303	200	0
1	20	9	"PFJ0137"	"J171_6"	4760	23500	150	82	85	21	74	77	19	34	8	0	117	118	27	110	114	25	25	3	0	1.143	1.375	0.743	0.762	4.038	0.284	0.013	156	635	15	19	0.193	8	7	11	8	-50
1	21	9	"PFJ0150"	"J181_2"	4950	23500	120	532	507	178	75	78	19	99	95	0	511	482	154	113	115	22	97	95	0	1.148	1.171	1.143	1.119	1.858	1.170	0.824	120	497	855	801	0.199	457	398	432	369	0
1	22	9	"PFJ0153"	"J181_9"	5140	23500	120	157	154	42	77	80	20	90	79	0	995	944	308	117	119	24	100	100	0	0.091	0.093	0.101	0.098	1.932	0.084	0.614	120	559	958	904	-3.456	80	878	77	827	0
1	1	10	"PFJ0179"	"J198_2"	1140	23680	110	96	98	29	65	67	16	68	48	0	128	121	37	101	104	18	61	32	0	1.148	1.650	0.926	0.822	3.631	0.960	0.170	80	508	58	53	0.199	31	27	33	20	0
1	2	10	"PFJ0184"	"J206_1"	1330	23680	120	504	461	183	63	67	18	100	98	0	418	394	145	99	105	46	90	88	0	1.382	1.349	1.397	1.379	1.775	1.328	0.772	120	575	760	693	0.467	441	319	398	295	0
1	3	10	"PFJ0186"	"J206_6"	1520	23680	100	162	160	62	62	63	16	87	80	0	174	168	56	96	98	17	82	75	0	1.282	1.361	1.197	1.155	2.719	1.247	0.504	80	402	178	170	0.358	100	78	98	72	0
1	4	10	"PFJ0188"	"J212_1"	1710	23680	120	674	619	222	59	61	13	100	100	0	385	370	131	92	95	18	96	95	0	2.099	2.014	2.084	2.088	1.786	2.050	0.815	120	543	908	838	1.070	615	293	560	278	0
1	5	10	"PFJ0190"	"J212_4"	1900	23680	150	77	78	19	63	67	26	27	4	0	113	113	25	99	104	32	19	3	0	1.000	1.071	0.917	0.885	3.433	0.366	0.072	156	672	28	29	0.000	14	14	15	14	-50
1	6	10	"PFJ0197"	"J218_1"	2100	23680	120	166	163	57	64	68	23	87	81	0	159	158	48	98	105	43	66	25	0	1.672	1.650	1.459	1.474	2.243	1.492	0.431	120	501	163	159	0.742	102	61	99	60	0
1	7	10	"PFJ0220"	"J222_7"	2280	23680	120	285	278	101	57	59	13	98	95	0	254	253	79	89	91	16	97	93	0	1.382	1.348	1.333	1.351	1.786	1.383	0.753	120	504	393	385	0.467	228	165	221	164	0
1	8	10	"PFJ0228"	"J227_3"	2470	23680	110	231	229	97	57	59	13	95	90	0	444	427	175	89	93	29	93	91	0	0.490	0.509	0.467	0.505	2.178	0.463	0.776	80	480	529	510	-1.029	174	355	172	338	0
1	9	10	"PFJ0231"	"J22_1"	2650	23680	110	224	207	72	58	74	243	5	0	0	192	188	58	90	121	334	0	0	0	1.627	1.520	1.621	1.559	2.421	1.397	0.639	80	435	268	247	0.703	166	102	149	98	0
1	10	10	"PFJ0233"	"J22_3"	2820	23690	150	66	66	15	59	79	278	0	0	0	98	98	20	91	125	372	0	0	0	1.000	1.000	0.806	0.792	3.476	0.631	0.168	156	657	14	14	0.000	7	7	7	7	-50
1	11	10	"PFJ0238"	"J232_6"	3030	23680	120	312	304	106	61	64	16	99	95	0	179	182	56	94	96	18	87	78	0	2.953	2.761	2.716	2.956	1.990	2.680	0.674	120	551	336	331	1.562	251	85	243	88	0
1	12	10	"PFJ0242"	"J236_1"	3230	23680	110	608	565	217	67	73	36	100	93	0	453	417	141	100	107	41	92	90	0	1.533	1.571	1.573	1.567	1.682	1.642	0.867	80	490	894	815	0.616	541	353	498	317	0
1	13	10	"PFJ0262"	"J248_1"	3410	23680	110	280	269	78	67	73	39	96	90	0	290	278	83	96	105	46	90	86	0	1.098	1.110	1.107	1.101	1.825	1.094	0.789	80	478	407	384	0.135	213	194	202	182	0
1	14	10	"PFJ0264"	"J248_11"	3620	23690	150	70	72	17	60	64	21	28	7	0	98	101	25	95	99	26	15	4	0	3.333	2.000	0.833	0.902	3.273	0.565	0.140	156	586	13	18	1.737	10	3	12	6	-50
1	15	10	"PFJ0267"	"J248_5"	3790	23690	120	137	136	43	60	62	14	93	80	0	130	134	35	96	98	19	74	41	0	2.265	2.000	2.035	1.919	3.315	1.791	0.269	120	455	111	114	1.179	77	34	76	38	0
1	16	10	"PFJ0271"	"J252_2"	3990	23690	120	586	539	209	67	73	37	94	90	0	385	361	128	104	110	35	90	86	0	1.847	1.837	1.753	1.708	1.835	1.874	0.823	120	539	800	729	0.885	519	281	472	257	0
1	17	10	"PFJ0273"	"J252_4"	4170	23690	120	741	668	230	79	81	18	99	98	0	694	607	222	117	118	22	95	94	0	1.147	1.202	1.198	1.291	1.846	1.165	0.863	120	525	1239	1079	0.198	662	577	589	490	0
1	18	10	"PFJ0275"	"J2541_2"	4360	23690	110	470	441	131	78	80	23	97	93	0	352	337	106	116	121	30	92	90	0	1.661	1.643	1.671	1.626	2.033	1.568	0.798	80	472	628	584	0.732	392	236	363	221	0
1	19	10	"PFK0357"	"Kn3479_1"	4550	23700	90	125	142	79	75	80	23	67	51	0	166	176	87	113	116	27	63	50	0	0.943	1.063	0.721	0.851	2.832	0.899	0.494	52	378	103	130	-0.084	50	53	67	63	0
1	20	10	"PFK0369"	"Kn3690_1"	4740	23690	110	1113	971	381	71	77	51	100	97	0	956	833	319	104	115	78	96	91	0	1.223	1.235	1.284	1.263	1.636	1.214	0.889	80	486	1894	1629	0.290	1042	852	900	729	0
1	21	10	"PFK0371"	"Kn3698_1"	4940	23700	120	429	400	154	72	77	46	94	89	0	437	409	138	108	116	72	90	83	0	1.085	1.090	1.139	1.092	2.044	1.102	0.798	120	576	686	629	0.118	357	329	328	301	0
1	22	10	"PFK0373"	"Kn3698_4"	5130	23690	110	1356	1247	500	75	78	21	100	100	0	912	850	338	112	115	31	97	95	0	1.601	1.588	1.627	1.693	1.743	1.600	0.883	80	500	2081	1910	0.679	1281	800	1172	738	0
1	1	11	"PFK0375"	"Kn3744_1"	1130	23870	120	1013	973	420	61	64	16	100	100	0	732	694	291	99	102	21	98	95	0	1.504	1.533	1.527	1.677	2.063	1.549	0.872	120	636	1585	1507	0.589	952	633	912	595	0
1	2	11	"PFK0378"	"Kn3773_1"	1330	23870	120	501	450	170	64	68	18	99	98	0	318	309	117	100	105	36	88	83	0	2.005	1.847	1.960	2.033	2.035	1.829	0.724	120	514	655	595	1.003	437	218	386	209	0
1	3	11	"PFK0408"	"Kn4447_1"	1520	23870	120	153	153	45	62	65	16	92	88	0	184	189	52	97	99	18	90	85	0	1.046	0.989	0.980	0.998	2.201	0.915	0.522	120	540	178	183	0.065	91	87	91	92	0
1	4	11	"PFK0410"	"Kn4524_1"	1710	23870	110	577	533	174	60	61	14	100	100	0	330	323	96	92	95	19	97	97	0	2.172	2.048	2.081	2.058	1.543	2.095	0.825	80	470	755	704	1.119	517	238	473	231	0
1	5	11	"PFK0412"	"Kn459_3"	1900	23870	120	876	769	283	60	61	14	99	99	0	964	853	293	92	96	19	99	98	0	0.936	0.932	0.901	0.930	1.835	0.935	0.877	120	516	1688	1470	-0.096	816	872	709	761	0
1	6	11	"PFK0415"	"Kn4670_1"	2100	23870	120	169	167	63	58	60	14	90	85	0	151	153	47	92	94	17	80	70	0	1.881	1.787	1.697	1.714	2.801	1.759	0.526	120	515	170	170	0.912	111	59	109	61	0
1	7	11	"PFK0423"	"Kn4895_2"	2290	23870	120	175	173	60	57	58	13	95	92	0	154	153	49	88	91	16	85	76	0	1.788	1.785	1.754	1.811	2.419	1.793	0.516	120	507	184	181	0.838	118	66	116	65	0
1	8	11	"PFK0431"	"Kn5081_1"	2460	23870	110	980	817	342	57	77	131	92	82	0	615	553	218	89	108	98	87	85	0	1.755	1.638	1.663	1.712	1.826	1.671	0.872	80	474	1449	1224	0.811	923	526	760	464	0
1	9	11	"PFK0462"	"Kn585_3"	2660	23870	120	1015	900	367	58	75	120	95	89	0	457	414	162	90	105	88	85	80	0	2.608	2.599	2.537	2.735	1.707	2.609	0.877	120	566	1324	1166	1.383	957	367	842	324	0
1	10	11	"PFK0466"	"Kn588_2"	2850	23870	110	1172	1012	395	59	66	59	97	92	0	652	577	239	91	98	54	88	85	0	1.984	1.961	1.964	2.193	2.057	1.884	0.900	80	450	1674	1439	0.988	1113	561	953	486	0
1	11	11	"PFK0469"	"Kn5905_4"	3030	23870	110	852	759	274	68	79	78	95	92	0	408	376	134	101	112	61	87	85	0	2.554	2.513	2.460	2.562	1.771	2.652	0.829	80	502	1091	966	1.353	784	307	691	275	0
1	12	11	"PFK0476"	"Kn603_2"	3240	23880	120	850	780	326	68	77	61	95	87	0	2357	2228	911	102	111	49	100	99	0	0.347	0.335	0.342	0.316	1.714	0.328	0.897	120	564	3037	2838	-1.528	782	2255	712	2126	0
1	13	11	"PFK0484"	"Kn656_1"	3420	23870	120	194	188	62	63	67	21	93	88	0	270	256	93	95	101	28	90	80	0	0.749	0.776	0.720	0.750	2.238	0.689	0.675	120	519	306	286	-0.418	131	175	125	161	0
1	14	11	"PFK0486"	"Kn657_2"	3610	23870	120	695	673	267	64	68	17	100	99	0	742	675	291	98	102	22	96	93	0	0.980	1.055	1.034	1.155	1.992	1.008	0.860	120	462	1275	1186	-0.029	631	644	609	577	0
1	15	11	"PFK0519"	"Kn819_1"	3800	23870	130	2613	2316	1110	65	68	18	100	100	0	3281	2875	1535	100	106	63	97	96	0	0.801	0.811	0.756	0.924	2.422	0.754	0.869	120	537	5729	5026	-0.320	2548	3181	2251	2775	0
1	16	11	"PFK0523"	"Kn8362_1"	3980	23870	110	687	643	207	66	69	19	100	100	0	450	439	142	101	108	68	93	88	0	1.779	1.707	1.769	1.843	1.911	1.591	0.715	80	461	970	915	0.831	621	349	577	338	0
1	17	11	"PFK0526"	"Kn8409_1"	4170	23870	110	1029	860	375	77	94	117	88	83	0	480	412	191	112	124	67	81	78	0	2.587	2.610	2.489	2.634	1.779	2.522	0.836	80	488	1320	1083	1.371	952	368	783	300	0
1	18	11	"PFK0538"	"Kn906_1"	4370	23880	120	553	500	196	79	96	110	88	80	0	459	437	174	115	126	64	86	82	0	1.378	1.307	1.315	1.353	1.983	1.265	0.804	120	555	818	743	0.462	474	344	421	322	0
1	19	11	"PFK0541"	"Kn918_1"	4560	23880	120	3673	3166	1225	69	73	19	100	100	0	2997	2662	1036	104	108	22	100	100	0	1.246	1.211	1.203	1.190	1.756	1.214	0.910	120	522	6497	5655	0.317	3604	2893	3097	2558	0
1	20	11	"PFK0549"	"Kn945_1"	4750	23880	120	2357	2016	779	65	70	47	100	100	0	1671	1507	472	99	106	72	100	99	0	1.458	1.386	1.408	1.325	1.364	1.442	0.916	120	556	3864	3359	0.544	2292	1572	1951	1408	0
1	21	11	"PFK1038"	"Ks510_8"	4940	23880	110	126	125	41	71	75	19	78	60	0	744	727	259	106	110	25	96	95	0	0.086	0.087	0.086	0.091	2.455	0.083	0.523	80	442	693	675	-3.536	55	638	54	621	0
1	22	11	"PFK1040"	"Ks51_11"	5130	23880	120	850	761	314	73	77	21	100	99	0	935	845	340	111	115	32	96	95	0	0.943	0.937	0.929	0.950	1.815	0.905	0.877	120	560	1601	1422	-0.085	777	824	688	734	0
1	1	12	"PFK1042"	"Ks51_2"	1140	24060	100	80	81	23	61	63	14	60	33	0	121	118	27	95	97	20	57	23	0	0.731	0.870	0.722	0.743	2.926	0.636	0.144	80	452	45	43	-0.453	19	26	20	23	0
1	2	12	"PFK1044"	"Ks51_4"	1330	24060	120	428	407	175	61	63	13	100	96	0	387	388	145	93	95	17	96	95	0	1.248	1.173	1.173	1.126	2.041	1.180	0.748	120	518	661	641	0.320	367	294	346	295	0
1	3	12	"PFK1046"	"Ks51_6"	1510	24060	120	200	198	69	58	61	13	95	91	0	169	166	50	93	95	16	86	80	0	1.868	1.918	1.956	1.894	2.205	1.858	0.587	120	513	218	213	0.902	142	76	140	73	0
1	4	12	"PFK1048"	"Ks532_3"	1720	24070	130	84	88	25	58	60	13	69	49	0	131	133	31	92	95	18	76	55	0	0.667	0.732	0.667	0.621	3.966	0.522	0.166	120	571	65	71	-0.585	26	39	30	41	0
1	5	12	"PFK1074"	"Ks56_11"	1890	24060	130	117	121	32	59	60	12	93	91	0	174	176	48	91	94	19	92	88	0	0.699	0.729	0.680	0.714	2.023	0.633	0.502	120	542	141	147	-0.517	58	83	62	85	0
1	6	12	"PFK1076"	"Ks56_16"	2080	24060	130	103	103	27	57	58	12	88	77	0	150	152	42	89	91	16	85	79	0	0.754	0.730	0.728	0.715	2.671	0.584	0.441	120	565	107	109	-0.407	46	61	46	63	0
1	7	12	"PFK1078"	"Ks56_18"	2280	24070	120	274	254	93	57	59	12	98	96	0	253	240	79	90	93	17	93	90	0	1.331	1.313	1.202	1.289	1.907	1.349	0.698	120	496	380	347	0.413	217	163	197	150	0
1	8	12	"PFK1080"	"Ks56_23"	2470	24070	120	369	346	122	59	72	107	87	75	0	293	278	81	93	104	78	90	68	0	1.550	1.551	1.515	1.532	1.828	1.620	0.752	120	521	510	472	0.632	310	200	287	185	0
1	9	12	"PFK1082"	"Ks56_26"	2660	24070	120	91	91	24	57	59	13	77	59	0	117	118	25	91	93	16	63	41	0	1.308	1.259	1.233	1.142	3.304	1.154	0.115	120	491	60	61	0.387	34	26	34	27	0
1	10	12	"PFK1085"	"Ks56_32"	2840	24070	120	907	803	326	58	62	47	98	95	0	791	712	312	91	96	43	95	91	0	1.213	1.200	1.177	1.265	1.881	1.156	0.848	120	540	1549	1366	0.278	849	700	745	621	0
1	11	12	"PFK1110"	"Ks624_12"	3040	24070	120	483	451	165	62	69	55	95	90	0	399	383	138	94	102	51	90	87	0	1.380	1.346	1.347	1.392	1.959	1.309	0.742	120	569	726	678	0.465	421	305	389	289	0
1	12	12	"PFK1113"	"Ks624_4"	3240	24070	120	806	732	288	61	64	20	98	98	0	520	496	152	94	99	44	98	95	0	1.749	1.669	1.664	1.582	1.800	1.795	0.850	120	492	1171	1073	0.806	745	426	671	402	0
1	13	12	"PFK1115"	"Ks625_10"	3420	24070	120	116	117	29	61	63	13	94	83	0	133	135	33	93	97	18	73	54	0	1.375	1.333	1.250	1.543	2.564	1.084	0.282	120	472	95	98	0.459	55	40	56	42	0
1	14	12	"PFK1117"	"Ks625_14"	3610	24060	130	1553	1422	585	65	69	18	100	100	0	958	891	378	99	102	21	97	95	0	1.732	1.713	1.718	1.854	1.886	1.709	0.853	120	537	2347	2149	0.793	1488	859	1357	792	0
1	15	12	"PFK1119"	"Ks625_7"	3800	24070	120	687	638	238	68	71	18	100	99	0	386	366	124	102	106	21	95	91	0	2.180	2.159	2.142	2.175	1.818	2.218	0.819	120	492	903	834	1.124	619	284	570	264	0
1	16	12	"PFK1122"	"Ks646_2"	3990	24070	120	422	391	141	69	71	18	96	94	0	454	417	154	102	106	24	94	89	0	1.003	1.022	1.059	1.087	2.123	0.992	0.802	120	514	705	637	0.004	353	352	322	315	0
1	17	12	"PFK1144"	"Ks66_16"	4180	24070	120	707	639	248	75	89	108	92	85	0	657	614	239	110	118	58	91	88	0	1.155	1.119	1.113	1.139	1.999	1.093	0.815	120	467	1179	1068	0.208	632	547	564	504	0
1	18	12	"PFK1146"	"Ks66_3"	4350	24080	150	90	92	24	79	91	99	0	0	0	131	130	30	115	122	55	6	0	0	0.688	0.867	0.719	0.666	3.633	0.544	0.042	156	601	27	28	-0.541	11	16	13	15	-50
1	19	12	"PFK1149"	"Ks66_7"	4560	24070	120	300	293	103	75	76	19	91	90	0	364	338	114	108	110	21	90	90	0	0.879	0.948	0.898	0.940	2.224	0.909	0.761	120	517	481	448	-0.186	225	256	218	230	0
1	20	12	"PFK1151"	"Ks68_13"	4760	24080	120	5002	4573	1747	68	71	18	100	100	0	4209	3805	1522	103	105	19	99	99	0	1.202	1.217	1.194	1.228	1.954	1.205	0.869	120	480	9040	8207	0.265	4934	4106	4505	3702	0
1	21	12	"PFK1153"	"Ks692_12"	4940	24080	150	98	99	27	71	75	21	58	29	0	125	125	29	106	109	23	44	19	0	1.421	1.474	1.013	1.127	2.899	0.954	0.073	156	558	46	47	0.507	27	19	28	19	-50
1	22	12	"PFK1155"	"Ks692_6"	5130	24060	140	149	147	48	71	75	19	86	75	0	152	152	42	106	109	22	76	51	0	1.696	1.652	1.472	1.362	2.663	1.483	0.307	156	695	124	122	0.762	78	46	76	46	0
1	1	13	"PFM0107"	"M17691_2"	1140	24250	120	370	336	141	56	57	12	99	96	0	232	226	76	90	92	18	92	87	0	2.211	2.059	1.977	2.016	1.830	2.174	0.737	120	603	456	416	1.145	314	142	280	136	0
1	2	13	"PFM0110"	"M18079_3"	1330	24260	120	364	336	138	59	61	14	95	91	0	343	333	108	94	96	17	93	90	0	1.225	1.159	1.248	1.082	2.118	1.206	0.802	120	478	554	516	0.293	305	249	277	239	0
1	3	13	"PFM0112"	"M18079_5"	1520	24250	120	1172	1077	492	59	61	13	100	100	0	840	810	388	95	97	16	96	95	0	1.494	1.424	1.435	1.528	2.047	1.387	0.862	120	448	1858	1733	0.579	1113	745	1018	715	0
1	4	13	"PFM0116"	"M18377_2"	1690	24260	150	61	63	14	58	59	12	25	13	0	97	98	18	92	94	17	23	7	0	0.600	0.833	0.607	0.621	3.711	0.150	0.010	156	619	8	11	-0.737	3	5	5	6	-50
1	5	13	"PFM0118"	"M1840_2"	1900	24250	110	306	282	123	57	59	15	93	90	0	193	179	71	89	91	19	77	75	0	2.394	2.500	2.146	2.112	2.154	2.503	0.659	80	492	353	315	1.260	249	104	225	90	0
1	6	13	"PFM0121"	"M18869_1"	2090	24250	110	467	449	163	56	58	15	98	98	0	454	432	160	90	94	26	95	93	0	1.129	1.149	1.167	1.179	1.684	1.080	0.852	80	418	775	735	0.175	411	364	393	342	0
1	7	13	"PFM0142"	"M196_6"	2240	24240	120	202	199	78	58	61	13	95	91	0	190	185	69	93	97	22	78	74	0	1.485	1.533	1.422	1.490	2.253	1.389	0.622	120	495	241	233	0.570	144	97	141	92	0
1	8	13	"PFM0144"	"M196_8"	2440	24240	110	846	728	324	63	66	16	100	98	0	878	775	278	98	104	47	96	95	0	1.004	0.982	1.041	0.915	1.750	0.996	0.887	80	488	1563	1342	0.006	783	780	665	677	0
1	9	13	"PFM0148"	"M19895_2"	2630	24240	110	249	240	101	58	61	15	95	88	0	227	216	74	93	99	47	81	67	0	1.425	1.480	1.467	1.472	1.649	1.433	0.717	80	492	325	305	0.511	191	134	182	123	0
1	10	13	"PFM0152"	"M20060_1"	2820	24250	110	266	256	91	56	58	12	100	97	0	219	221	73	90	92	16	93	91	0	1.628	1.527	1.496	1.527	1.837	1.489	0.698	80	498	339	331	0.703	210	129	200	131	0
1	11	13	"PFM0154"	"M20186_2"	3010	24250	110	103	117	56	56	58	12	82	66	0	244	307	201	89	92	16	80	75	0	0.303	0.280	0.279	0.338	2.200	0.247	0.691	80	500	202	279	-1.722	47	155	61	218	0
1	12	13	"PFM0156"	"M20989_1"	3200	24250	100	1021	911	382	59	61	18	100	100	0	769	681	300	92	94	16	100	100	0	1.421	1.447	1.382	1.548	1.788	1.431	0.811	80	423	1639	1441	0.507	962	677	852	589	0
1	13	13	"PFM0179"	"M22143_2"	3390	24250	120	361	336	130	63	66	16	98	95	0	279	269	93	98	100	19	90	86	0	1.646	1.596	1.613	1.654	1.999	1.614	0.788	120	502	479	444	0.719	298	181	273	171	0
1	14	13	"PFM0182"	"M22193_2"	3580	24250	120	577	540	157	64	67	16	100	98	0	510	486	141	97	99	20	99	99	0	1.242	1.224	1.221	1.220	1.702	1.199	0.855	120	517	926	865	0.313	513	413	476	389	0
1	15	13	"PFM0184"	"M22193_8"	3760	24240	110	502	454	175	67	70	26	93	92	0	391	365	130	100	105	26	90	88	0	1.495	1.460	1.396	1.536	2.057	1.425	0.807	80	433	726	652	0.580	435	291	387	265	0
1	16	13	"PFM0186"	"M22451_2"	3950	24260	150	76	81	23	74	76	23	21	6	0	114	114	30	107	111	25	19	7	0	0.286	1.000	0.867	0.958	3.604	0.800	0.194	156	653	9	14	-1.807	2	7	7	7	-50
1	17	13	"PFM0193"	"M22678_3"	4160	24250	120	1424	1246	577	77	78	18	100	99	0	824	747	322	109	112	21	98	94	0	1.884	1.832	1.779	1.888	1.931	1.886	0.870	120	523	2062	1807	0.914	1347	715	1169	638	0
1	18	13	"PFM0196"	"M2305_1"	4350	24250	110	100	107	33	77	80	19	57	37	0	236	234	73	111	114	22	90	88	0	0.184	0.244	0.306	0.252	2.620	0.170	0.151	80	414	148	153	-2.442	23	125	30	123	0
1	19	13	"PFM0218"	"M24561_3"	4530	24250	120	1117	1014	340	77	81	20	100	100	0	799	742	264	112	115	22	98	98	0	1.514	1.487	1.493	1.607	1.831	1.474	0.876	120	562	1727	1567	0.598	1040	687	937	630	0
1	20	13	"PFM0224"	"M24933_22"	4730	24250	80	96	99	35	74	76	19	51	36	0	129	134	46	110	112	21	46	23	0	1.158	1.042	1.000	1.138	3.722	0.540	0.120	52	305	41	49	0.212	22	19	25	24	0
1	21	13	"PFM0227"	"M24933_9"	4910	24250	120	166	163	52	64	67	17	90	85	0	200	193	59	100	102	18	90	84	0	1.020	1.065	1.020	0.979	2.204	0.979	0.589	120	492	202	192	0.029	102	100	99	93	0
1	22	13	"PFM0229"	"M25032_3"	5100	24260	120	1289	1192	493	65	68	17	100	100	0	1184	1101	377	100	103	24	100	100	0	1.129	1.126	1.138	1.080	1.569	1.172	0.880	120	559	2308	2128	0.175	1224	1084	1127	1001	0
1	1	14	"PFM0231"	"M2511_3"	1090	24430	110	100	99	27	60	62	14	83	66	0	138	138	34	96	97	18	80	53	0	0.952	0.929	0.979	0.914	2.460	0.700	0.358	80	517	82	81	-0.070	40	42	39	42	0
1	2	14	"PFM0234"	"M25344_2"	1300	24430	120	165	159	53	57	58	12	96	90	0	239	236	84	91	92	16	91	87	0	0.730	0.703	0.710	0.725	2.151	0.608	0.624	120	540	256	247	-0.455	108	148	102	145	0
1	3	14	"PFM0693"	"M50721_5"	1500	24440	120	356	339	127	58	59	12	99	98	0	386	371	127	92	93	15	98	95	0	1.014	1.007	1.018	1.010	2.159	1.001	0.790	120	474	592	560	0.019	298	294	281	279	0
1	4	14	"PFM0695"	"M51089_1"	1680	24440	110	343	337	109	58	60	13	98	97	0	219	220	66	92	94	16	95	91	0	2.244	2.180	2.117	2.192	1.753	2.139	0.646	80	430	412	407	1.166	285	127	279	128	0
1	5	14	"PFM0698"	"M51323_1"	1870	24440	120	1143	983	442	57	59	15	100	100	0	973	876	384	89	92	18	98	95	0	1.229	1.177	1.176	1.221	2.286	1.187	0.858	120	535	1970	1713	0.297	1086	884	926	787	0
1	6	14	"PFM0702"	"M5172_2"	2060	24440	120	445	410	149	56	58	14	100	99	0	224	219	62	89	92	23	95	90	0	2.881	2.723	2.802	2.671	2.063	2.989	0.730	120	544	524	484	1.527	389	135	354	130	0
1	7	14	"PFM0705"	"M52114_1"	2250	24440	110	1941	1848	574	57	58	11	100	100	0	1086	1057	334	91	93	16	100	100	0	1.893	1.854	1.830	1.847	1.678	1.823	0.856	80	477	2879	2757	0.921	1884	995	1791	966	0
1	8	14	"PFM0710"	"M52423_1"	2430	24440	110	1362	1289	380	60	62	14	100	100	0	744	717	207	95	101	45	98	97	0	2.006	1.976	1.976	1.980	1.653	1.970	0.877	80	536	1951	1851	1.004	1302	649	1229	622	0
1	9	14	"PFM0728"	"M53642_4"	2630	24440	110	631	602	171	57	59	14	100	100	0	508	488	150	92	98	45	97	90	0	1.380	1.376	1.399	1.448	1.517	1.340	0.867	80	530	990	941	0.464	574	416	545	396	0
1	10	14	"PFM0732"	"M53850_1"	2820	24440	110	1542	1436	500	58	60	15	100	100	0	3611	3433	1233	92	95	22	100	100	0	0.422	0.412	0.411	0.414	1.621	0.389	0.892	80	516	5003	4719	-1.246	1484	3519	1378	3341	0
1	11	14	"PFM0734"	"M53930_1"	3000	24440	110	1032	966	274	58	60	13	100	100	0	1042	1013	267	92	95	26	100	100	0	1.025	0.986	1.015	1.000	1.406	0.969	0.902	80	524	1924	1829	0.036	974	950	908	921	0
1	12	14	"PFM0738"	"M54370_2"	3210	24440	120	75	77	19	59	60	15	50	26	0	111	113	25	92	95	24	40	14	0	0.842	0.857	0.820	0.738	3.571	0.829	0.070	120	586	35	39	-0.248	16	19	18	21	0
1	13	14	"PFM0742"	"M5455_1"	3390	24450	120	559	527	216	62	64	15	95	95	0	758	713	281	97	100	20	95	95	0	0.752	0.755	0.795	0.746	2.129	0.743	0.860	120	553	1158	1081	-0.411	497	661	465	616	0
1	14	14	"PFM0744"	"M5455_6"	3590	24440	110	405	394	124	70	73	18	100	98	0	207	203	52	104	108	23	92	88	0	3.252	3.273	3.068	3.272	1.739	3.613	0.592	80	495	438	423	1.702	335	103	324	99	0
1	15	14	"PFM0765"	"M55888_4"	3770	24440	110	429	429	139	72	76	22	100	98	0	327	324	85	108	111	23	97	97	0	1.630	1.653	1.650	1.649	1.430	1.704	0.794	80	510	576	573	0.705	357	219	357	216	0
1	16	14	"PFM0770"	"M55941_1"	3970	24460	150	78	81	24	74	77	19	21	8	0	113	115	24	111	114	22	19	7	0	2.000	1.750	0.860	0.832	3.315	0.634	0.014	156	713	6	11	1.000	4	2	7	4	-50
1	17	14	"PFM0772"	"M56059_1"	4160	24440	110	675	644	187	75	78	24	100	98	0	350	339	96	109	111	21	97	95	0	2.490	2.474	2.383	2.560	1.478	2.502	0.861	80	477	841	799	1.316	600	241	569	230	0
1	18	14	"PFM0780"	"M56462_2"	4340	24440	110	322	317	101	74	78	25	96	96	0	1450	1414	410	108	115	69	100	98	0	0.185	0.186	0.188	0.179	1.453	0.172	0.840	80	544	1590	1549	-2.436	248	1342	243	1306	0
1	19	14	"PFM0782"	"M56512_15"	4560	24440	80	102	105	31	78	81	22	53	28	0	127	128	33	112	115	28	30	17	0	1.600	1.688	0.817	0.837	3.703	1.411	0.084	52	314	39	43	0.678	24	15	27	16	0
1	20	14	"PFM0785"	"M56710_1"	4720	24440	110	560	523	179	71	74	26	98	96	0	640	609	190	105	111	45	98	97	0	0.914	0.897	0.926	0.882	1.648	0.879	0.865	80	550	1024	956	-0.130	489	535	452	504	0
1	21	14	"PFM0809"	"M58416_1"	4930	24450	80	79	78	19	63	66	15	50	19	0	97	99	26	96	97	17	28	15	0	16.000	5.000	1.000	0.795	3.848	0.950	0.005	52	326	17	18	4.000	16	1	15	3	0
1	22	14	"PFM0815"	"M58784_1"	5120	24460	150	69	71	19	61	63	14	37	12	0	100	105	27	97	100	22	20	8	0	2.667	1.250	0.852	0.812	3.984	0.329	0.021	156	924	11	18	1.415	8	3	10	8	-50
1	1	15	"PFM0817"	"M58847_5"	1110	24630	110	735	695	216	62	64	15	100	100	0	474	462	149	97	101	21	97	96	0	1.785	1.734	1.714	1.825	1.415	1.753	0.882	80	551	1050	998	0.836	673	377	633	365	0
1	2	15	"PFM0820"	"M5894_7"	1290	24620	110	434	408	152	57	59	17	98	97	0	210	207	69	90	94	24	86	83	0	3.142	3.000	3.008	3.043	1.715	2.916	0.733	80	492	497	468	1.652	377	120	351	117	0
1	3	15	"PFM0824"	"M59170_6"	1500	24620	150	74	78	19	60	63	18	44	17	0	109	113	27	93	97	24	39	17	0	0.875	0.900	0.808	0.775	3.692	0.420	0.075	156	655	30	38	-0.193	14	16	18	20	-50
1	4	15	"PFM0828"	"M59497_4"	1670	24630	110	1161	1071	321	62	64	15	100	100	0	905	875	254	98	101	23	100	100	0	1.362	1.299	1.333	1.287	1.476	1.256	0.883	80	460	1906	1786	0.446	1099	807	1009	777	0
1	5	15	"PFN0330"	"N134_61"	1870	24630	120	140	142	42	59	60	12	95	91	0	160	164	54	92	95	18	88	78	0	1.191	1.153	1.175	1.161	2.498	0.984	0.403	120	534	149	155	0.252	81	68	83	72	0
1	6	15	"PFN0332"	"N134_67"	2060	24630	120	525	504	191	56	58	12	100	100	0	469	435	170	88	91	15	96	95	0	1.231	1.291	1.315	1.473	2.002	1.275	0.850	120	512	850	795	0.300	469	381	448	347	0
1	7	15	"PFN0334"	"N134_74"	2260	24630	120	238	228	78	55	56	11	97	95	0	204	200	67	88	90	15	92	85	0	1.578	1.545	1.513	1.662	1.914	1.490	0.762	120	601	299	285	0.658	183	116	173	112	0
1	8	15	"PFN0336"	"N134_76"	2450	24630	110	301	299	91	57	58	12	100	100	0	495	470	136	89	92	21	98	98	0	0.601	0.635	0.643	0.642	1.575	0.623	0.827	80	460	650	623	-0.735	244	406	242	381	0
1	9	15	"PFN0338"	"N134_78"	2630	24630	120	487	473	181	57	59	13	100	100	0	263	263	97	91	93	21	94	89	0	2.500	2.419	2.529	2.584	1.959	2.472	0.748	120	553	602	588	1.322	430	172	416	172	0
1	10	15	"PFN0342"	"N134_83"	2810	24630	110	1872	1637	586	59	68	101	100	100	0	1058	963	311	91	99	85	100	92	0	1.875	1.810	1.877	1.823	1.537	1.813	0.911	80	514	2780	2450	0.907	1813	967	1578	872	0
1	11	15	"PFN0360"	"N135_22"	3020	24630	110	143	137	44	60	65	47	75	32	0	197	201	54	92	99	49	88	60	0	0.790	0.706	0.731	0.657	1.993	0.632	0.600	80	521	188	186	-0.339	83	105	77	109	0
1	12	15	"PFN0363"	"N135_27"	3190	24640	110	325	311	97	59	62	17	98	96	0	196	203	62	92	96	21	91	88	0	2.558	2.270	2.515	2.376	1.696	2.251	0.659	80	496	370	363	1.355	266	104	252	111	0
1	13	15	"PFN0365"	"N135_7"	3380	24640	110	515	500	156	59	62	14	100	98	0	349	332	94	95	97	18	97	96	0	1.795	1.861	1.859	1.875	1.418	1.847	0.838	80	490	710	678	0.844	456	254	441	237	0
1	14	15	"PFN0367"	"N135_9"	3580	24630	110	498	486	151	71	76	36	96	93	0	352	328	111	110	114	36	92	85	0	1.764	1.904	1.941	2.034	1.761	1.884	0.784	80	521	669	633	0.819	427	242	415	218	0
1	15	15	"PFN0369"	"N136_13"	3770	24630	110	998	906	348	76	85	59	100	95	0	619	584	188	114	122	53	98	92	0	1.826	1.766	1.713	1.735	1.533	1.818	0.863	80	492	1427	1300	0.868	922	505	830	470	0
1	16	15	"PFN0371"	"N136_16"	3970	24640	110	182	178	52	78	82	42	86	61	0	175	178	44	115	120	41	68	36	0	1.733	1.587	1.522	1.606	2.291	1.485	0.411	80	430	164	163	0.794	104	60	100	63	0
1	17	15	"PFN0390"	"N137_31"	4150	24640	110	371	357	117	79	81	25	100	97	0	369	365	103	112	116	24	95	95	0	1.136	1.099	1.168	1.118	1.944	1.144	0.756	80	497	549	531	0.184	292	257	278	253	0
1	18	15	"PFN0393"	"N137_38"	4350	24650	150	82	86	21	75	77	23	29	5	0	117	117	28	109	115	62	3	0	0	0.875	1.375	1.000	0.903	3.836	0.308	0.030	156	694	15	19	-0.193	7	8	11	8	-50
1	19	15	"PFN0395"	"N137_4"	4540	24640	110	796	745	238	75	78	21	100	100	0	551	524	153	108	113	30	93	93	0	1.628	1.611	1.666	1.626	1.502	1.653	0.863	80	486	1164	1086	0.703	721	443	670	416	0
1	20	15	"PFN0398"	"N137_44"	4720	24640	110	893	845	227	66	71	28	100	100	0	395	385	112	101	107	37	96	91	0	2.813	2.743	2.878	2.930	1.526	2.810	0.854	80	522	1121	1063	1.492	827	294	779	284	0
1	21	15	"PFN0400"	"N137_5"	4910	24640	110	605	573	230	61	64	20	100	100	0	369	349	119	94	98	25	93	92	0	1.978	2.008	2.137	2.034	1.784	2.165	0.817	80	549	819	767	0.984	544	275	512	255	0
1	22	15	"PFN0403"	"N137_53"	5100	24650	110	88	91	24	63	66	17	56	36	0	121	122	32	96	100	22	53	28	0	1.000	1.077	0.933	0.879	3.680	0.820	0.182	80	511	50	54	0.000	25	25	28	26	0
1	1	16	"PFN0420"	"N138_29"	1110	24820	110	80	83	24	57	59	13	65	43	0	113	117	29	91	94	17	58	37	0	1.045	1.000	0.861	0.709	3.041	0.581	0.078	80	559	45	52	0.064	23	22	26	26	0
1	2	16	"PFN0422"	"N138_30"	1310	24820	120	274	260	99	57	59	16	97	93	0	175	176	55	90	93	21	87	80	0	2.553	2.360	2.444	2.361	2.265	2.490	0.630	120	618	302	289	1.352	217	85	203	86	0
1	3	16	"PFN0427"	"N138_36"	1510	24810	120	99	106	48	60	63	14	83	65	0	141	160	68	94	98	21	81	50	0	0.830	0.697	0.731	0.731	2.574	0.458	0.189	120	500	86	112	-0.269	39	47	46	66	0
1	4	16	"PFN0429"	"N138_39"	1680	24820	110	460	436	134	62	64	14	100	100	0	519	513	139	94	99	25	100	98	0	0.936	0.893	0.912	0.877	1.520	0.836	0.816	80	464	823	793	-0.095	398	425	374	419	0
1	5	16	"PFN0431"	"N138_43"	1870	24820	120	1258	1174	452	59	61	13	100	100	0	646	601	241	92	95	20	97	96	0	2.164	2.191	2.148	2.409	1.908	2.167	0.870	120	518	1753	1624	1.114	1199	554	1115	509	0
1	6	16	"PFN0435"	"N138_51"	2070	24830	150	66	70	20	57	59	17	32	13	0	98	103	48	91	93	15	28	12	0	1.286	1.083	0.963	0.990	3.500	0.253	0.045	156	687	16	25	0.363	9	7	13	12	-50
1	7	16	"PFN0839"	"N163_7"	2270	24830	80	126	126	42	56	58	20	84	69	0	164	167	49	89	91	16	90	78	0	0.933	0.897	0.904	0.907	2.581	0.813	0.498	52	315	145	148	-0.100	70	75	70	78	0
1	8	16	"PFN0843"	"N164_7"	2450	24820	120	358	335	140	57	58	12	99	97	0	305	302	121	88	91	16	92	89	0	1.387	1.299	1.340	1.402	1.964	1.271	0.832	120	577	518	492	0.472	301	217	278	214	0
1	9	16	"PFN0846"	"N165_14"	2640	24820	110	394	372	104	57	59	15	100	98	0	457	430	115	91	95	23	97	95	0	0.921	0.929	0.954	0.959	1.456	0.901	0.853	80	513	703	654	-0.119	337	366	315	339	0
1	10	16	"PFN0848"	"N165_16"	2830	24820	110	1218	1134	394	62	72	95	100	97	0	5966	5594	1773	97	129	340	100	100	0	0.197	0.195	0.197	0.189	1.372	0.186	0.909	80	512	7025	6569	-2.344	1156	5869	1072	5497	0
1	11	16	"PFN0852"	"N165_8"	3010	24820	110	279	279	82	70	74	32	93	92	0	241	241	69	106	136	353	0	0	0	1.548	1.548	1.496	1.547	1.662	1.521	0.717	80	452	344	344	0.631	209	135	209	135	0
1	12	16	"PFN0854"	"N166_2"	3180	24850	150	83	85	22	66	69	19	45	17	0	122	124	30	101	106	25	43	16	0	0.810	0.826	0.680	0.766	3.794	0.506	0.088	156	621	38	42	-0.305	17	21	19	23	-50
1	13	16	"PFN0877"	"N168_9"	3400	24830	150	64	67	18	64	66	17	18	4	0	95	99	24	99	101	20	16	6	0	0.000	100000.000	0.855	0.774	3.184	0.347	0.047	156	614	-4	3	Error	0	-4	3	0	-50
1	14	16	"PFN0881"	"N169_15"	3590	24830	150	64	67	19	71	75	34	4	1	0	98	102	24	107	112	34	5	1	0	0.778	0.800	0.667	0.667	3.466	0.466	0.119	156	644	-16	-9	-0.363	-7	-9	-4	-5	-50
1	15	16	"PFN0884"	"N169_20"	3790	24810	150	70	74	20	75	83	52	1	0	0	109	112	24	114	121	48	5	0	0	1.000	0.500	0.920	0.744	3.134	1.124	0.519	156	642	-10	-3	0.000	-5	-5	-1	-2	-50
1	16	16	"PFN0889"	"N170_4"	3960	24820	150	78	83	24	75	80	45	7	1	0	132	133	32	112	118	42	22	3	0	0.150	0.381	0.601	0.594	3.634	0.300	0.043	156	625	23	29	-2.737	3	20	8	21	-50
1	17	16	"PFN0891"	"N171_3"	4160	24820	110	248	243	83	76	79	19	91	90	0	208	205	54	111	114	23	91	81	0	1.773	1.777	1.862	1.839	2.193	1.732	0.627	80	468	269	261	0.826	172	97	167	94	0
1	18	16	"PFN0895"	"N173_3"	4340	24820	150	79	81	20	76	79	19	22	5	0	113	115	28	111	115	24	18	5	0	1.500	1.250	0.755	0.776	3.295	0.355	0.018	156	595	5	9	0.585	3	2	5	4	-50
1	19	16	"PFN0917"	"N177_5"	4540	24840	150	80	82	20	74	76	19	23	6	0	110	113	25	108	112	25	19	3	0	3.000	1.600	0.972	0.791	4.410	0.239	0.008	156	596	8	13	1.585	6	2	8	5	-50
1	20	16	"PFN0923"	"N181_1"	4730	24840	120	748	678	282	65	69	21	99	97	0	601	576	190	102	104	24	99	96	0	1.369	1.293	1.384	1.225	1.919	1.357	0.853	120	529	1182	1087	0.453	683	499	613	474	0
1	21	16	"PFN0925"	"N181_11"	4910	24840	110	899	848	256	64	67	16	100	100	0	1149	1076	321	101	103	20	100	100	0	0.797	0.804	0.778	0.791	1.427	0.735	0.832	80	476	1883	1759	-0.328	835	1048	784	975	0
1	22	16	"PFN0928"	"N181_17"	5100	24840	120	5278	4642	1967	69	71	16	100	100	0	2689	2462	932	104	107	19	100	99	0	2.015	1.939	1.927	1.873	2.092	2.046	0.884	120	602	7794	6931	1.011	5209	2585	4573	2358	0
1	1	17	"PFN0931"	"N181_21"	1130	25020	110	154	157	57	55	56	11	95	90	0	197	191	64	87	88	14	91	88	0	0.900	0.981	0.990	0.975	2.613	0.905	0.509	80	547	209	206	-0.152	99	110	102	104	0
1	2	17	"PFN0933"	"N181_25"	1310	25020	110	88	94	25	56	58	11	90	72	0	122	123	34	89	91	16	71	50	0	0.970	1.118	0.823	1.048	2.966	0.711	0.231	80	504	65	72	-0.044	32	33	38	34	0
1	3	17	"PFN0958"	"N187_1"	1510	25020	150	62	66	16	57	59	13	28	12	0	95	98	20	90	92	16	28	12	0	1.000	1.125	0.750	0.812	4.849	0.228	0.020	156	764	10	17	0.000	5	5	9	8	-50
1	4	17	"PFN0960"	"N187_5"	1690	25010	110	561	526	160	62	64	16	100	100	0	419	406	137	95	98	22	95	95	0	1.540	1.492	1.486	1.576	1.553	1.390	0.825	80	463	823	775	0.623	499	324	464	311	0
1	5	17	"PFN0964"	"N189_3"	1890	25020	150	72	74	18	65	68	17	29	10	0	104	108	24	99	104	24	22	5	0	1.400	1.000	0.895	0.958	4.416	0.183	0.015	156	674	12	18	0.485	7	5	9	9	-50
1	6	17	"PFN0966"	"N189_6"	2070	25010	110	672	643	189	63	66	16	100	100	0	881	857	239	97	102	26	100	100	0	0.777	0.763	0.731	0.765	1.282	0.729	0.912	80	384	1393	1340	-0.364	609	784	580	760	0
1	7	17	"PFN0969"	"N197_2"	2250	25020	120	1325	1191	501	60	63	19	99	99	0	1299	1224	474	92	96	22	100	99	0	1.048	0.999	1.018	0.958	2.088	1.011	0.860	120	473	2472	2263	0.068	1265	1207	1131	1132	0
1	8	17	"PFN0979"	"N243_1"	2440	25020	120	407	364	138	59	61	14	99	97	0	329	322	118	90	92	16	91	90	0	1.456	1.315	1.336	1.369	2.164	1.309	0.778	120	562	587	537	0.542	348	239	305	232	0
1	9	17	"PFF1893"	"F8058_1"	2660	25030	110	126	151	78	62	65	16	90	81	0	159	182	94	95	99	21	80	63	0	1.000	1.023	0.944	1.043	2.502	0.880	0.598	80	489	128	176	0.000	64	64	89	87	0
1	10	17	"PFB0086"	"B312"	2830	25020	120	4709	4406	1668	74	77	32	100	100	0	3730	3450	1439	110	137	344	95	92	0	1.280	1.297	1.276	1.422	2.088	1.278	0.890	120	474	8255	7672	0.357	4635	3620	4332	3340	0
1	11	17	"PFB0247"	"B619"	3010	25030	150	79	83	24	81	86	32	10	1	0	112	114	26	119	144	333	0	0	0	0.286	-0.400	0.851	0.806	3.541	0.662	0.024	156	504	-9	-3	-1.807	-2	-7	2	-5	-50
1	12	17	"PFB0263"	"B648"	3210	25020	150	71	74	24	74	77	21	12	4	0	105	106	24	109	113	23	10	3	0	0.750	0.000	0.909	0.861	3.373	1.180	0.060	156	454	-7	-3	-0.415	-3	-4	0	-3	-50
1	13	17	"PFB0272"	"B666"	3400	25020	150	60	64	14	67	70	17	8	1	0	107	109	24	102	105	21	28	7	0	-1.400	-0.429	0.786	0.815	3.114	0.161	0.013	156	467	-2	4	Error	-7	5	-3	7	-50
1	14	17	"PFC0108"	"C322"	3590	25020	120	657	586	229	71	74	17	99	96	0	369	355	133	106	110	23	93	92	0	2.228	2.068	1.986	2.089	2.114	2.149	0.760	120	492	849	764	1.156	586	263	515	249	0
1	15	17	"PFA0055"	"A14801_28"	3790	25030	90	98	99	26	74	76	17	63	28	0	150	154	38	111	114	22	63	40	0	0.615	0.581	0.833	0.677	3.741	0.327	0.075	52	345	63	68	-0.700	24	39	25	43	0
1	16	17	"PFA0082"	"A18792_10"	3970	25010	150	82	83	23	75	79	18	26	10	0	118	118	26	112	117	24	19	5	0	1.167	1.333	0.842	0.734	3.533	0.105	0.002	156	646	13	14	0.222	7	6	8	6	-50
1	17	17	"PFA0091"	"A18792_4"	4160	25030	100	147	144	51	76	80	20	78	62	0	339	329	99	117	120	23	95	90	0	0.320	0.321	0.344	0.289	2.582	0.311	0.518	80	406	293	280	-1.645	71	222	68	212	0
1	18	17	"PFA0097"	"A19747_2"	4350	25030	150	76	80	21	79	83	22	15	1	0	117	120	30	119	123	27	16	2	0	1.500	1.000	0.785	0.789	4.073	0.293	0.013	156	638	-5	2	0.585	-3	-2	1	1	-50
1	19	17	"PFA0173"	"A4732_13"	4540	25030	150	74	75	19	75	78	21	11	3	0	113	114	27	114	118	27	16	3	0	1.000	0.000	0.615	0.720	4.050	0.321	0.024	156	602	-2	0	0.000	-1	-1	0	0	-50
1	20	17	"PFA0219"	"A8784_10"	4740	25020	110	275	253	114	70	71	16	87	85	0	304	291	117	107	110	20	87	87	0	1.041	0.995	0.911	0.819	2.106	0.943	0.687	80	451	402	367	0.057	205	197	183	184	0
1	21	17	"PFM0561"	"M44175_1"	4920	25020	110	1434	1282	472	68	72	41	100	100	0	1322	1180	405	104	113	67	100	97	0	1.122	1.128	1.142	1.118	1.507	1.107	0.899	80	468	2584	2290	0.165	1366	1218	1214	1076	0
1	22	17	"PFM0639"	"M46861_1"	5110	25030	150	75	77	19	67	70	32	10	1	0	112	115	26	104	109	51	6	0	0	1.000	0.909	0.549	0.627	3.712	0.657	0.639	156	860	16	21	0.000	8	8	10	11	-50
1	1	18	"PFM0668"	"M48963_5"	1120	25200	110	615	576	193	56	60	36	97	95	0	382	372	114	89	95	63	92	87	0	1.908	1.837	1.853	1.831	1.600	1.883	0.875	80	551	852	803	0.932	559	293	520	283	0
1	2	18	"PFM0751"	"M55156_1"	1320	25210	90	89	91	27	54	56	11	78	67	0	104	103	29	87	89	14	55	36	0	2.059	2.313	1.702	1.460	2.300	1.172	0.235	52	395	52	53	1.042	35	17	37	16	0
1	3	18	"PFM0789"	"M57163_1"	1500	25210	90	65	71	23	56	58	12	46	32	0	209	196	83	90	92	15	82	78	0	0.076	0.142	0.203	0.186	2.600	0.102	0.176	52	371	128	121	-3.725	9	119	15	106	0
1	4	18	"PFM0887"	"M8047_1"	1690	25200	110	875	808	292	66	71	27	100	100	0	606	561	182	100	103	20	95	95	0	1.599	1.610	1.611	1.536	1.703	1.612	0.858	80	538	1315	1203	0.677	809	506	742	461	0
1	5	18	"PFD0324"	"D37405_1"	1880	25210	110	124	120	38	76	80	23	73	52	0	139	138	35	109	114	24	56	31	0	1.600	1.517	1.585	1.467	2.641	1.294	0.125	80	416	78	73	0.678	48	30	44	29	0
1	6	18	"PFD0374"	"D42243_5"	2060	25210	150	70	78	41	79	87	32	8	2	0	112	115	26	109	116	29	19	2	0	-3.000	-0.167	1.025	1.154	4.022	1.819	0.084	156	654	-6	5	Error	-9	3	-1	6	-50
1	7	18	"PFD0381"	"D42873_1"	2270	25180	150	75	80	26	70	73	19	30	7	0	108	114	32	98	102	22	34	16	0	0.500	0.625	0.674	0.598	4.027	0.394	0.019	156	637	15	26	-1.000	5	10	10	16	-50
1	8	18	"PFD0391"	"D42954_8"	2460	25210	110	99	100	31	65	67	16	71	51	0	145	153	47	94	95	19	82	62	0	0.667	0.593	0.542	0.587	2.941	0.496	0.267	80	448	85	94	-0.585	34	51	35	59	0
1	9	18	"PFD0408"	"D47995_1"	2650	25210	120	1418	1207	544	68	70	23	99	97	0	1259	1122	417	98	103	25	99	97	0	1.163	1.112	1.130	1.031	1.617	1.166	0.914	120	487	2511	2163	0.218	1350	1161	1139	1024	0
1	10	18	"PFD0468"	"D53677_9"	2830	25210	150	77	79	22	79	82	20	19	7	0	109	110	28	115	118	24	14	3	0	0.333	0.000	0.906	0.975	3.943	0.312	0.027	156	496	-8	-5	-1.585	-2	-6	0	-5	-50
1	11	18	"IMX067I"	"Y_IMX067I"	3020	25210	150	73	77	24	84	88	23	10	4	0	107	112	29	117	122	25	17	2	0	1.100	1.400	0.941	0.949	2.999	0.511	0.030	156	524	-21	-12	0.138	-11	-10	-7	-5	-50
1	12	18	"IOX204I"	"Y_IOX204I"	3210	25210	150	69	72	18	81	83	22	7	0	0	102	106	27	115	119	24	13	2	0	0.923	1.000	0.732	0.731	3.521	0.527	0.037	156	492	-25	-18	-0.115	-12	-13	-9	-9	-50
1	13	18	"IDX437I"	"Y_IDX437I"	3400	25210	150	62	66	19	75	78	22	5	1	0	97	97	23	110	115	24	6	0	0	1.000	0.692	0.906	0.986	3.110	0.402	0.047	156	464	-26	-22	0.000	-13	-13	-9	-13	-50
1	14	18	"ILX005I"	"Y_ILX005I"	3590	25210	150	67	72	21	75	77	20	14	2	0	100	104	29	111	114	22	14	5	0	0.727	0.429	0.676	0.856	3.995	0.378	0.094	156	502	-19	-10	-0.459	-8	-11	-3	-7	-50
1	15	18	"Z_1_10"	"Z_1_10"	3780	25210	150	61	67	20	79	81	17	10	1	0	98	100	24	114	118	23	7	1	0	1.125	0.857	0.903	0.958	2.293	0.484	0.055	156	548	-34	-26	0.170	-18	-16	-12	-14	-50
1	16	18	"Z_1_30"	"Z_1_30"	3970	25220	150	67	73	22	81	84	20	10	3	0	103	108	26	117	121	25	10	2	0	1.000	0.889	0.862	0.940	3.155	0.305	0.016	156	569	-28	-17	0.000	-14	-14	-8	-9	-50
1	17	18	"Z_2_70"	"Z_2_70"	4160	25210	130	5471	4869	1580	83	86	21	100	100	0	10789	9910	3078	123	126	27	100	100	0	0.505	0.489	0.492	0.488	1.433	0.479	0.931	120	589	16054	14573	-0.985	5388	10666	4786	9787	0
1	18	18	"Z_2_90"	"Z_2_90"	4360	25210	110	7105	6349	2508	85	88	28	100	100	0	14237	12989	4583	128	146	285	100	100	0	0.498	0.487	0.519	0.484	1.510	0.483	0.912	80	486	21129	19125	-1.007	7020	14109	6264	12861	0
1	19	18	"Z_3_10"	"Z_3_10"	4560	25220	110	140	140	50	79	83	28	75	53	0	274	260	97	123	143	308	2	0	0	0.404	0.445	0.446	0.408	2.321	0.404	0.501	80	412	212	198	-1.308	61	151	61	137	0
1	20	18	"Z_3_30"	"Z_3_30"	4730	25220	150	72	73	16	71	72	17	15	3	0	113	117	27	109	113	22	28	9	0	0.250	0.250	0.696	0.637	3.094	0.069	0.003	156	649	5	10	-2.000	1	4	2	8	-50
1	21	18	"Z_3_50"	"Z_3_50"	4920	25220	120	178	176	57	66	70	38	89	69	0	250	247	75	103	110	63	84	60	0	0.762	0.764	0.723	0.705	1.996	0.714	0.641	120	550	259	254	-0.392	112	147	110	144	0
1	22	18	"Z_3_70"	"Z_3_70"	5120	25220	100	601	554	213	64	66	15	98	98	0	808	718	295	99	103	19	100	100	0	0.757	0.792	0.806	0.804	1.999	0.742	0.822	80	454	1246	1109	-0.401	537	709	490	619	0
1	1	19	"Z_5_10"	"Z_5_10"	1140	25400	150	59	61	14	56	60	75	0	0	0	95	98	21	90	103	162	0	0	0	0.600	0.625	0.646	0.755	3.880	0.020	0.052	156	844	8	13	-0.737	3	5	5	8	-50
1	2	19	"Z_5_30"	"Z_5_30"	1310	25390	110	162	159	46	55	57	12	95	93	0	154	153	40	89	98	163	1	0	0	1.646	1.625	1.669	1.668	1.963	1.546	0.524	80	452	172	168	0.719	107	65	104	64	0
1	3	19	"Z_5_50"	"Z_5_50"	1490	25390	110	10186	8754	2849	61	66	62	100	100	0	5024	4471	1393	93	105	135	100	98	0	2.053	1.986	2.012	2.005	1.464	1.988	0.926	80	518	15056	13071	1.038	10125	4931	8693	4378	0
1	4	19	"Z_5_70"	"Z_5_70"	1680	25390	110	26029	21064	9147	74	247	1797	100	92	0	12025	10076	4251	106	262	1224	95	92	0	2.178	2.105	2.149	2.138	1.539	2.138	0.919	80	524	37874	30960	1.123	25955	11919	20990	9970	0
1	5	19	"Z_5_90"	"Z_5_90"	1880	25390	120	43799	36339	17274	84	240	1689	99	96	0	20203	16436	8375	112	245	1146	90	88	0	2.176	2.221	2.200	2.411	1.829	2.221	0.926	120	592	63806	52579	1.122	43715	20091	36255	16324	0
1	6	19	"Z_6_10"	"Z_6_10"	2090	25400	110	179	177	65	85	95	37	78	63	0	152	150	46	109	115	30	60	32	0	2.186	2.244	1.859	1.911	3.064	2.049	0.374	80	458	137	133	1.128	94	43	92	41	0
1	7	19	"Z_7_50"	"Z_7_50"	2270	25400	120	465	421	166	71	75	19	98	95	0	360	341	122	98	100	20	93	93	0	1.504	1.440	1.453	1.368	1.876	1.461	0.780	120	501	656	593	0.589	394	262	350	243	0
1	8	19	"Z_7_70"	"Z_7_70"	2450	25400	120	854	777	320	66	68	16	100	99	0	731	647	257	96	97	19	96	94	0	1.241	1.290	1.277	1.303	1.892	1.298	0.867	120	505	1423	1262	0.311	788	635	711	551	0
1	9	19	"Z_7_90"	"Z_7_90"	2640	25400	120	2190	1915	799	71	75	25	100	100	0	1744	1505	668	101	106	25	99	98	0	1.290	1.313	1.274	1.348	1.889	1.297	0.870	120	460	3762	3248	0.367	2119	1643	1844	1404	0
1	10	19	"Z_8_10"	"Z_8_10"	2830	25400	150	80	82	24	82	85	21	12	5	0	115	116	28	117	120	27	14	3	0	1.000	0.000	0.731	0.736	3.594	0.492	0.035	156	508	-4	-1	0.000	-2	-2	0	-1	-50
1	11	19	"Z_8_30"	"Z_8_30"	3040	25450	150	93	96	26	82	84	20	37	14	0	125	130	31	118	122	26	30	10	0	1.571	1.167	0.946	0.948	3.129	0.487	0.020	156	548	18	26	0.652	11	7	14	12	-50
1	12	19	"Z_8_50"	"Z_8_50"	3210	25400	120	17215	14896	5232	82	84	21	100	100	0	18424	15358	6037	118	122	25	99	99	0	0.936	0.972	0.978	1.066	2.194	0.944	0.906	120	459	35439	30054	-0.096	17133	18306	14814	15240	0
1	13	19	"PFA32032"	"oPFA32032"	3410	25400	150	83	86	21	76	80	23	23	7	0	122	125	29	113	117	25	25	10	0	0.778	0.833	0.760	0.776	4.147	0.590	0.041	156	584	16	22	-0.363	7	9	10	12	-50
1	14	19	"PFC0775"	"oPFC0775"	3590	25400	120	2078	1805	737	74	76	20	99	99	0	1462	1324	552	112	115	23	96	95	0	1.484	1.428	1.442	1.546	1.972	1.428	0.898	120	448	3354	2943	0.570	2004	1350	1731	1212	0
1	15	19	"PFI17647"	"oPFI17647"	3780	25400	150	79	83	21	80	82	18	19	7	0	108	111	28	118	121	24	10	4	0	0.100	-0.429	0.494	0.540	3.099	0.131	0.007	156	524	-11	-4	-3.322	-1	-10	3	-7	-50
1	16	19	"PFF72435"	"oPFF72435"	3970	25410	120	139	145	60	80	83	20	81	69	0	173	176	46	118	121	26	78	52	0	1.073	1.121	1.065	0.988	2.735	1.332	0.232	120	445	114	123	0.101	59	55	65	58	0
1	17	19	"PFL0040"	"oPFL0040"	4150	25400	110	2141	1931	633	79	93	139	100	97	0	1186	1125	356	118	134	145	97	92	0	1.931	1.839	1.873	1.870	1.545	1.815	0.895	80	426	3130	2859	0.949	2062	1068	1852	1007	0
1	18	19	"PFL0041"	"oPFL0041"	4350	25400	110	811	746	249	77	91	131	97	88	0	1287	1218	368	115	152	329	91	88	0	0.626	0.607	0.604	0.604	1.419	0.595	0.893	80	475	1906	1772	-0.675	734	1172	669	1103	0
1	19	19	"PFI17649"	"oPFI17649"	4540	25410	150	62	64	13	72	76	32	0	0	0	101	101	20	109	130	258	0	0	0	1.250	1.000	0.833	0.832	3.620	0.253	0.600	156	677	-18	-16	0.322	-10	-8	-8	-8	-50
1	20	19	"PFJ12790"	"oPFJ12790"	4750	25400	110	208	204	73	68	70	15	92	92	0	316	293	113	105	109	23	86	85	0	0.664	0.723	0.727	0.758	2.482	0.655	0.728	80	436	351	324	-0.592	140	211	136	188	0
1	21	19	"PFJ12792"	"oPFJ12792"	4930	25410	120	808	755	278	71	74	19	100	100	0	446	416	156	108	111	23	92	90	0	2.180	2.221	2.251	2.529	2.050	2.208	0.843	120	549	1075	992	1.125	737	338	684	308	0
1	22	19	"PFK12895"	"oPFK12895"	5170	25400	110	91	95	26	68	70	18	56	32	0	137	139	33	103	106	19	67	45	0	0.676	0.750	0.725	0.752	3.451	0.679	0.155	80	514	57	63	-0.564	23	34	27	36	0
1	1	20	"PFF72440"	"oPFF72440"	1120	25580	110	2582	2319	924	55	69	163	100	96	0	2300	2057	786	89	116	259	96	87	0	1.143	1.150	1.149	1.149	1.481	1.154	0.920	80	502	4738	4232	0.193	2527	2211	2264	1968	0
1	2	20	"PFH0004"	"oPFH0004"	1300	25580	110	746	684	223	58	73	163	93	85	0	589	563	174	90	121	258	85	45	0	1.379	1.323	1.334	1.321	1.591	1.326	0.879	80	522	1187	1099	0.463	688	499	626	473	0
1	3	20	"PFD66983"	"oPFD66983"	1520	25580	100	86	86	20	63	68	66	2	0	0	129	130	33	93	106	141	1	0	0	0.639	0.622	0.636	0.559	2.994	0.430	0.154	80	452	59	60	-0.646	23	36	23	37	0
1	4	20	"PFBL B0087"	"oPFBLOB0087"	1670	25570	90	112	117	32	70	76	26	75	32	0	143	138	34	105	110	25	57	32	0	1.105	1.424	0.951	0.974	3.182	1.108	0.152	52	364	80	80	0.144	42	38	47	33	0
1	5	20	"PFBL B0089"	"oPFBLOB0089"	1890	25590	120	131	137	46	71	75	22	83	65	0	159	158	59	106	110	24	74	53	0	1.132	1.269	1.170	1.185	2.592	0.931	0.333	120	589	113	118	0.179	60	53	66	52	0
1	6	20	"PFL0045"	"oPFL0045"	2080	25590	120	185	190	60	72	76	20	94	89	0	1794	1714	666	107	110	23	99	99	0	0.067	0.073	0.074	0.075	1.888	0.070	0.779	120	474	1800	1725	-3.900	113	1687	118	1607	0
1	7	20	"PFF72441"	"oPFF72441"	2250	25590	150	68	70	18	70	73	19	12	2	0	111	112	28	104	107	23	24	8	0	-0.286	0.000	0.800	0.807	4.118	0.332	0.039	156	586	5	8	Error	-2	7	0	8	-50
1	8	20	"PFBL B0090"	"oPFBLOB0090"	2460	25590	120	894	810	324	66	69	17	100	100	0	649	601	243	101	104	21	95	94	0	1.511	1.488	1.534	1.604	2.078	1.494	0.826	120	502	1376	1244	0.595	828	548	744	500	0
1	9	20	"PFD66986"	"oPFD66986"	2650	25590	150	79	80	21	68	73	20	30	8	0	118	122	29	105	109	23	35	15	0	0.846	0.706	0.704	0.746	4.015	0.453	0.073	156	525	24	29	-0.241	11	13	12	17	-50
1	10	20	"PFL0049"	"oPFL0049"	2820	25590	150	64	68	18	74	77	20	8	1	0	105	109	24	114	118	26	8	1	0	1.111	1.200	0.871	0.939	3.067	0.437	0.060	156	456	-19	-11	0.152	-10	-9	-6	-5	-50
1	11	20	"PFK12897"	"oPFK12897"	3020	25590	150	74	77	21	73	76	18	20	7	0	114	119	29	111	115	24	29	7	0	0.333	0.500	0.583	0.576	4.879	0.318	0.048	156	509	4	12	-1.585	1	3	4	8	-50
1	12	20	"PFF72442"	"oPFF72442"	3210	25590	110	1411	1253	435	76	81	48	98	98	0	889	821	291	114	122	71	97	91	0	1.723	1.665	1.656	1.752	1.641	1.667	0.894	80	440	2110	1884	0.785	1335	775	1177	707	0
1	13	20	"PFF72443"	"oPFF72443"	3400	25590	110	583	535	211	77	85	55	95	87	0	776	736	247	117	130	94	93	91	0	0.768	0.740	0.737	0.716	1.746	0.727	0.884	80	478	1165	1077	-0.381	506	659	458	619	0
1	14	20	"PFBL B0094"	"oPFBLOB0094"	3590	25590	110	5267	4805	1643	78	97	220	100	100	0	3518	3239	1078	116	146	279	100	97	0	1.525	1.514	1.512	1.511	1.430	1.531	0.923	80	476	8591	7850	0.609	5189	3402	4727	3123	0
1	15	20	"PFH0026"	"oPFH0026"	3780	25580	120	230	233	76	78	93	209	21	0	0	196	198	62	118	141	261	0	0	0	1.949	1.938	1.958	2.074	2.460	1.799	0.505	120	516	230	235	0.963	152	78	155	80	0
1	16	20	"PFD67003"	"oPFD67003"	3970	25580	110	1758	1613	443	72	74	19	100	100	0	821	788	212	109	113	28	100	100	0	2.368	2.270	2.286	2.261	1.463	2.260	0.876	80	429	2398	2220	1.244	1686	712	1541	679	0
1	17	20	"PFM60515"	"oPFM60515"	4160	25570	150	89	90	21	68	77	106	0	0	0	123	126	30	104	116	111	1	0	0	1.105	1.000	1.000	0.868	3.585	0.953	0.838	156	744	40	44	0.144	21	19	22	22	-50
1	18	20	"PFL0099"	"oPFL0099"	4360	25580	120	8640	7547	2833	69	73	30	100	100	0	5044	4466	1645	103	114	106	98	97	0	1.735	1.714	1.740	1.744	1.842	1.762	0.897	120	523	13512	11841	0.795	8571	4941	7478	4363	0
1	19	20	"PFJ12808"	"oPFJ12808"	4550	25580	110	432	463	199	71	72	17	100	97	0	328	320	119	102	105	20	93	92	0	1.597	1.798	1.761	1.779	1.643	1.789	0.859	80	430	587	610	0.676	361	226	392	218	0
1	20	20	"PFBL B0145"	"oPFBLOB0145"	4730	25580	110	499	479	173	71	74	27	100	98	0	427	414	128	105	111	38	95	93	0	1.329	1.320	1.280	1.365	1.777	1.324	0.839	80	497	750	717	0.411	428	322	408	309	0
1	21	20	"PFBL B0149"	"oPFBLOB0149"	4930	25580	130	416	409	118	73	76	26	99	98	0	274	269	68	109	113	33	95	93	0	2.079	2.100	2.100	2.123	1.767	2.151	0.747	120	579	508	496	1.056	343	165	336	160	0
1	22	20	"PFI17700"	"oPFI17700"	5110	25590	110	961	905	269	70	72	19	100	100	0	833	799	189	106	110	21	100	100	0	1.226	1.205	1.208	1.175	1.352	1.240	0.839	80	520	1618	1528	0.293	891	727	835	693	0
1	1	21	"PFI17702"	"oPFI17702"	1120	25770	110	1337	1275	430	56	64	125	100	96	0	1070	1040	287	90	102	157	97	96	0	1.307	1.283	1.283	1.251	1.535	1.331	0.873	80	566	2261	2169	0.386	1281	980	1219	950	0
1	2	21	"PFG0046"	"oPFG0046"	1320	25770	120	381	361	144	59	62	33	95	92	0	283	285	97	93	98	48	93	84	0	1.695	1.573	1.630	1.498	1.761	1.623	0.783	120	560	512	494	0.761	322	190	302	192	0
1	3	21	"PFBL B0151"	"oPFBLOB0151"	1500	25760	110	1225	1162	400	58	60	13	100	100	0	648	620	199	90	94	28	100	98	0	2.091	2.083	2.039	2.096	1.599	2.086	0.886	80	492	1725	1634	1.064	1167	558	1104	530	0
1	4	21	"PFG0047"	"oPFG0047"	1700	25770	110	338	330	102	62	65	18	100	100	0	201	211	53	96	100	28	95	87	0	2.629	2.330	2.327	2.370	1.815	2.465	0.651	80	531	381	383	1.394	276	105	268	115	0
1	5	21	"PFD67004"	"oPFD67004"	1880	25770	110	1097	1024	339	71	74	18	100	100	0	502	496	149	108	110	21	98	97	0	2.604	2.456	2.537	2.471	1.529	2.534	0.820	80	468	1420	1341	1.381	1026	394	953	388	0
1	6	21	"PFL0107"	"oPFL0107"	2070	25770	110	741	705	218	75	78	18	100	100	0	347	334	93	112	115	22	96	91	0	2.834	2.838	2.949	2.978	1.782	3.007	0.777	80	476	901	852	1.503	666	235	630	222	0
1	7	21	"PFM60519"	"oPFM60519"	2270	25770	120	843	715	316	73	76	19	99	98	0	1068	953	431	111	114	22	97	95	0	0.805	0.762	0.776	0.807	2.160	0.734	0.851	120	517	1727	1484	-0.314	770	957	642	842	0
1	8	21	"PFI17707"	"oPFI17707"	2460	25770	110	641	554	236	72	76	26	97	96	0	548	505	218	109	116	47	87	83	0	1.296	1.217	1.229	1.187	1.907	1.145	0.817	80	462	1008	878	0.374	569	439	482	396	0
1	9	21	"PFBL B0154"	"oPFBLOB0154"	2650	25770	110	2693	2483	921	71	75	26	100	100	0	7519	6815	2532	110	119	60	100	100	0	0.354	0.360	0.364	0.362	1.566	0.334	0.903	80	446	10031	9117	-1.499	2622	7409	2412	6705	0
1	10	21	"PFM60520"	"oPFM60520"	2840	25770	120	543	496	194	71	73	17	98	96	0	451	422	146	112	116	42	90	88	0	1.392	1.371	1.391	1.360	1.991	1.408	0.810	120	457	811	735	0.478	472	339	425	310	0
1	11	21	"PFBL B0158"	"oPFBLOB0158"	3020	25780	120	256	245	93	70	72	16	98	90	0	1249	1121	416	109	111	21	100	100	0	0.163	0.173	0.171	0.161	1.778	0.166	0.809	120	480	1326	1187	-2.616	186	1140	175	1012	0
1	12	21	"PFI17709"	"oPFI17709"	3220	25780	120	3267	2939	1215	70	76	44	100	100	0	2362	2155	873	111	117	65	99	98	0	1.420	1.404	1.407	1.369	1.793	1.427	0.875	120	540	5448	4913	0.506	3197	2251	2869	2044	0
1	13	21	"PFG0048"	"oPFG0048"	3400	25780	120	4559	3958	1803	74	81	36	99	99	0	5547	4931	1946	115	124	65	99	99	0	0.826	0.806	0.811	0.735	1.742	0.825	0.917	120	552	9917	8700	-0.276	4485	5432	3884	4816	0
1	14	21	"PFM60526"	"oPFM60526"	3600	25780	120	1840	1615	744	80	95	205	94	83	0	1383	1249	528	120	142	255	90	80	0	1.394	1.360	1.360	1.385	2.285	1.395	0.860	120	540	3023	2664	0.479	1760	1263	1535	1129	0
1	15	21	"PFM60528"	"oPFM60528"	3780	25780	120	679	590	234	72	76	18	100	97	0	841	749	282	112	117	37	98	93	0	0.833	0.813	0.828	0.813	1.743	0.798	0.878	120	560	1336	1155	-0.264	607	729	518	637	0
1	16	21	"PFL0111"	"oPFL0111"	3990	25780	120	172	164	55	65	68	16	89	86	0	267	259	84	103	106	35	89	85	0	0.652	0.635	0.593	0.651	2.249	0.598	0.683	120	627	271	255	-0.616	107	164	99	156	0
1	17	21	"E598_1c"	"E598_1c"	4170	25820	90	75	77	19	65	68	17	34	13	0	109	114	53	100	103	18	28	11	0	1.111	0.857	0.862	0.896	2.921	0.229	0.047	52	336	19	26	0.152	10	9	12	14	0
1	18	21	"E598_1e"	"E598_1e"	4350	25790	150	66	69	17	64	67	15	25	10	0	99	102	22	98	101	18	21	8	0	2.000	1.250	0.717	0.751	3.952	0.551	0.024	156	725	3	9	1.000	2	1	5	4	-50
1	19	21	"E598_1g"	"E598_1g"	4540	25790	150	65	67	16	68	70	16	14	3	0	95	96	21	103	105	22	8	0	0	0.375	0.143	0.688	0.646	3.517	0.315	0.027	156	623	-11	-8	-1.415	-3	-8	-1	-7	-50
1	20	21	"E598_1i"	"E598_1i"	4730	25780	120	883	840	326	70	73	26	100	100	0	5542	4988	1940	105	110	36	100	99	0	0.150	0.158	0.165	0.161	1.966	0.148	0.852	120	496	6250	5653	-2.741	813	5437	770	4883	0
1	21	21	"F48446_9a"	"F48446_9a"	4920	25790	150	66	67	17	68	72	27	7	0	0	98	101	23	103	108	32	7	0	0	0.400	0.500	0.840	0.785	3.343	0.291	0.026	156	581	-7	-3	-1.322	-2	-5	-1	-2	-50
1	22	21	"F48446_9c"	"F48446_9c"	5110	25790	150	68	70	17	63	66	15	27	7	0	99	102	23	102	105	18	21	5	0	-1.667	100000.000	0.836	0.738	3.851	0.213	0.021	156	769	2	7	Error	5	-3	7	0	-50
1	1	22	"I12861_2g"	"I12861_2g"	1130	25970	110	67	70	16	55	56	12	48	18	0	111	111	22	89	91	16	61	31	0	0.545	0.682	0.654	0.612	3.080	0.424	0.103	80	585	34	37	-0.874	12	22	15	22	0
1	2	22	"I12861_2i"	"I12861_2i"	1320	25960	130	115	116	37	57	58	13	90	80	0	141	147	41	91	93	17	85	66	0	1.160	1.054	1.141	1.158	2.613	0.920	0.343	120	614	108	115	0.214	58	50	59	56	0
1	3	22	"J512_2a"	"J512_2a"	1490	25970	150	56	58	14	55	56	12	14	5	0	84	87	17	88	91	24	5	2	0	-0.250	-3.000	0.632	0.670	3.808	0.597	0.408	156	802	-3	2	Error	1	-4	3	-1	-50
1	4	22	"J512_2c"	"J512_2c"	1680	25970	150	57	60	14	56	59	14	18	8	0	88	91	19	90	93	26	8	1	0	-0.500	4.000	0.637	0.631	3.493	0.334	0.035	156	816	-1	5	Error	1	-2	4	1	-50
1	5	22	"J512_2e"	"J512_2e"	1870	25970	150	61	65	20	63	65	17	16	3	0	96	99	37	96	100	20	16	3	0	100000.000	0.667	0.600	0.693	3.158	0.440	0.158	156	803	-2	5	16.610	-2	0	2	3	-50
1	6	22	"J512_2g"	"J512_2g"	2060	25970	150	63	64	15	66	68	17	9	1	0	97	100	25	101	104	21	17	3	0	0.750	2.000	0.667	0.639	3.241	0.269	0.024	156	806	-7	-3	-0.415	-3	-4	-2	-1	-50
1	7	22	"M40872_8a"	"M40872_8a"	2250	25970	150	62	69	20	67	69	17	21	7	0	97	100	24	103	106	21	13	5	0	0.833	-0.667	0.625	0.782	3.442	0.261	0.012	156	786	-11	-1	-0.263	-5	-6	2	-3	-50
1	8	22	"M40872_8c"	"M40872_8c"	2440	25970	150	68	71	20	68	72	22	14	3	0	96	101	25	106	110	38	2	0	0	0.000	-0.600	0.774	0.707	3.410	0.215	0.007	156	793	-10	-2	Error	0	-10	3	-5	-50
1	9	22	"M40872_8e"	"M40872_8e"	2630	25970	150	74	76	19	69	72	22	17	5	0	103	105	23	108	114	47	3	0	0	-1.000	-2.333	0.750	0.737	3.877	0.207	0.012	156	801	0	4	Error	5	-5	7	-3	-50
1	10	22	"M40872_8g"	"M40872_8g"	2820	25970	150	74	78	21	70	72	16	32	14	0	107	110	28	108	111	34	11	1	0	-4.000	4.000	0.736	0.789	3.567	0.375	0.051	156	803	3	10	Error	4	-1	8	2	-50
1	11	22	"M40872_8i"	"M40872_8i"	3020	25970	120	213	207	60	73	74	16	96	94	0	194	196	49	109	111	19	90	85	0	1.647	1.540	1.647	1.530	2.131	1.573	0.582	120	598	225	221	0.720	140	85	134	87	0
1	12	22	"EMPTY"	"EMPTY"	3210	25970	100	170	176	68	66	68	16	91	90	0	173	187	72	103	105	20	80	68	0	1.486	1.310	1.361	1.433	2.400	1.091	0.530	80	474	174	194	0.571	104	70	110	84	0
1	13	22	"EMPTY"	"EMPTY"	3400	25970	90	269	286	144	60	63	15	100	96	0	339	339	130	97	100	23	98	96	0	0.864	0.934	0.912	0.864	2.079	0.941	0.765	52	394	451	468	-0.212	209	242	226	242	0
1	14	22	"EMPTY"	"EMPTY"	3590	25970	100	207	239	135	65	68	18	88	85	0	258	270	112	101	108	30	88	80	0	0.904	1.030	0.970	0.888	2.152	1.116	0.772	80	497	299	343	-0.145	142	157	174	169	0
1	15	22	"EMPTY"	"EMPTY"	3790	25980	100	240	231	110	68	70	16	93	87	0	258	265	82	105	109	29	95	90	0	1.124	1.019	1.025	0.944	2.023	1.132	0.714	80	491	325	323	0.169	172	153	163	160	0
1	16	22	"EMPTY"	"EMPTY"	3970	25980	110	405	419	256	64	66	15	97	91	0	422	478	267	101	103	18	95	90	0	1.062	0.942	0.904	0.876	2.105	0.947	0.810	80	545	662	732	0.087	341	321	355	377	0
1	17	22	"EMPTY"	"EMPTY"	4160	25980	100	197	188	75	63	65	15	91	87	0	236	238	75	99	102	18	93	92	0	0.978	0.899	0.901	0.745	2.241	0.930	0.703	80	488	271	264	-0.032	134	137	125	139	0
1	18	22	"EMPTY"	"EMPTY"	4360	25980	90	153	154	39	61	63	13	98	96	0	215	237	109	97	100	19	100	98	0	0.780	0.664	0.837	0.692	2.075	0.440	0.388	52	360	210	233	-0.359	92	118	93	140	0
1	19	22	"EMPTY"	"EMPTY"	4540	25980	150	61	63	14	62	65	15	12	5	0	97	99	15	99	101	20	9	0	0	0.500	100000.000	0.727	0.736	3.257	0.033	0.000	156	764	-3	1	-1.000	-1	-2	1	0	-50
1	20	22	"EMPTY"	"EMPTY"	4730	25980	150	63	65	16	63	66	17	14	2	0	101	104	19	99	102	20	16	4	0	0.000	0.400	1.000	0.928	3.176	0.594	0.004	156	720	2	7	Error	0	2	2	5	-50
1	21	22	"EMPTY"	"EMPTY"	4920	25980	150	61	62	13	62	64	16	11	1	0	94	99	20	99	101	17	14	3	0	0.200	0.000	0.667	0.662	3.368	0.775	0.022	156	698	-6	0	-2.322	-1	-5	0	0	-50
1	22	22	"EMPTY"	"EMPTY"	5110	25980	150	61	64	15	61	63	13	18	6	0	98	101	17	99	101	18	18	3	0	0.000	1.500	0.833	0.769	3.937	0.135	0.004	156	889	-1	5	Error	0	-1	3	2	-50
2	1	1	"PFA0116"	"A23157_2"	5790	22080	150	836	763	366	62	64	15	100	98	0	606	560	226	95	99	23	98	98	0	1.515	1.508	1.563	1.466	1.801	1.626	0.813	156	858	1285	1166	0.599	774	511	701	465	0
2	2	1	"PFA0048"	"A14801_13"	5970	22080	140	3138	3076	841	71	74	18	100	100	0	1636	1640	468	107	110	22	100	100	0	2.006	1.960	1.982	1.971	1.328	1.984	0.899	156	622	4596	4538	1.004	3067	1529	3005	1533	0
2	3	1	"PFA0211"	"A8109_3"	6160	22080	140	1991	1667	893	78	81	20	100	100	0	1598	1389	707	113	116	22	99	98	0	1.288	1.245	1.217	1.235	1.661	1.241	0.889	156	589	3398	2865	0.365	1913	1485	1589	1276	0
2	4	1	"PFA0021"	"A11962_3"	6340	22080	160	158	159	44	77	80	20	95	83	0	205	203	47	110	113	23	92	81	0	0.853	0.882	0.872	0.900	2.179	0.840	0.488	208	773	176	175	-0.230	81	95	82	93	0
2	5	1	"PFA0164"	"A3310_6"	6540	22080	150	577	556	174	70	74	21	99	98	0	435	420	115	104	106	21	97	97	0	1.532	1.538	1.501	1.519	1.607	1.511	0.838	156	713	838	802	0.615	507	331	486	316	0
2	6	1	"PFA0033"	"A13725_2"	6740	22090	150	359	346	118	72	76	22	97	95	0	516	490	132	105	108	26	98	96	0	0.698	0.712	0.722	0.686	1.586	0.721	0.780	156	695	698	659	-0.518	287	411	274	385	0
2	7	1	"PFB0041"	"B180"	6920	22090	140	825	776	261	78	81	25	97	96	0	663	630	187	112	116	28	96	94	0	1.356	1.347	1.359	1.359	1.606	1.356	0.862	156	602	1298	1216	0.439	747	551	698	518	0
2	8	1	"PFB0043"	"B186"	7100	22090	140	668	669	172	77	80	23	100	100	0	707	725	193	112	117	24	100	100	0	0.993	0.966	0.981	0.973	1.379	0.939	0.875	156	642	1186	1205	-0.010	591	595	592	613	0
2	9	1	"PFB0048"	"B197"	7300	22090	140	775	740	185	79	82	21	100	100	0	999	963	228	112	116	22	100	100	0	0.785	0.777	0.769	0.777	1.411	0.754	0.885	156	649	1583	1512	-0.350	696	887	661	851	0
2	10	1	"PFB0056"	"B218"	7480	22090	150	7637	7649	2543	81	85	23	100	100	0	13988	14227	4809	117	121	28	100	99	0	0.545	0.536	0.524	0.549	1.642	0.508	0.895	156	654	21427	21678	-0.876	7556	13871	7568	14110	0
2	11	1	"PFB0059"	"B241"	7670	22090	160	167	171	42	79	82	21	96	88	0	235	241	63	115	119	28	97	86	0	0.733	0.730	0.728	0.757	2.070	0.617	0.495	208	774	208	218	-0.447	88	120	92	126	0
2	12	1	"PFB0069"	"B270"	7860	22090	140	749	733	166	75	77	18	100	100	0	385	382	82	109	112	21	100	100	0	2.442	2.410	2.365	2.459	1.408	2.493	0.814	156	614	950	931	1.288	674	276	658	273	0
2	13	1	"PFB0161"	"B471"	8060	22100	140	891	860	210	73	76	19	100	99	0	774	771	159	107	111	28	100	100	0	1.226	1.185	1.215	1.149	1.521	1.223	0.853	156	608	1485	1451	0.294	818	667	787	664	0
2	14	1	"PFB0183"	"B508"	8240	22100	140	509	509	108	71	74	18	100	100	0	363	370	75	105	109	26	100	100	0	1.698	1.653	1.666	1.660	1.440	1.712	0.824	156	597	696	703	0.764	438	258	438	265	0
2	15	1	"PFB0185"	"B511"	8430	22100	140	391	386	90	72	76	28	100	100	0	503	501	109	106	108	18	100	100	0	0.804	0.795	0.823	0.794	1.404	0.769	0.835	156	650	716	709	-0.316	319	397	314	395	0
2	16	1	"PFB0199"	"B537"	8630	22100	140	1072	1023	318	73	76	28	100	99	0	647	625	162	106	109	21	100	100	0	1.847	1.830	1.868	1.794	1.473	1.941	0.873	156	630	1540	1469	0.885	999	541	950	519	0
2	17	1	"PFB0205"	"B549"	8800	22100	140	915	858	212	71	73	16	100	100	0	788	763	165	105	108	21	100	100	0	1.236	1.196	1.222	1.185	1.447	1.207	0.877	156	612	1527	1445	0.305	844	683	787	658	0
2	18	1	"PFB0211"	"B556"	8990	22100	140	15719	15289	4570	74	78	22	100	100	0	10306	9827	2961	108	111	22	100	100	0	1.534	1.565	1.560	1.575	1.311	1.573	0.930	156	657	25843	24934	0.617	15645	10198	15215	9719	0
2	19	1	"PFC0047"	"C187"	9180	22100	140	2530	2511	739	77	81	25	100	100	0	1490	1469	393	111	114	25	100	100	0	1.779	1.792	1.835	1.783	1.400	1.819	0.904	156	700	3832	3792	0.831	2453	1379	2434	1358	0
2	20	1	"PFC0049"	"C191"	9390	22100	140	1636	1658	637	77	79	19	100	100	0	1026	1018	344	112	114	24	100	100	0	1.706	1.745	1.726	1.731	1.335	1.787	0.889	156	667	2473	2487	0.770	1559	914	1581	906	0
2	21	1	"PFC0053"	"C199"	9570	22100	140	555	545	136	81	106	553	28	0	0	401	405	90	115	120	26	100	99	0	1.657	1.600	1.600	1.613	1.406	1.622	0.836	156	642	760	754	0.729	474	286	464	290	0
2	22	1	"PFC0064"	"C230"	9770	22100	140	180	183	40	81	105	484	0	0	0	155	158	31	117	123	31	59	22	0	2.605	2.488	2.509	2.539	2.201	2.473	0.241	156	837	137	143	1.381	99	38	102	41	0
2	1	2	"PFC0067"	"C234"	5760	22280	140	2427	2326	515	60	62	16	100	100	0	1547	1516	343	92	95	21	100	100	0	1.627	1.591	1.584	1.609	1.348	1.599	0.925	156	686	3822	3690	0.702	2367	1455	2266	1424	0
2	2	2	"PFC0074"	"C249"	5960	22280	140	355	352	93	68	71	18	100	100	0	269	272	69	103	106	22	97	94	0	1.729	1.680	1.754	1.785	1.591	1.671	0.771	156	471	453	453	0.790	287	166	284	169	0
2	3	2	"PFK0421"	"Kn479_3"	6150	22280	140	468	460	95	79	82	20	100	100	0	421	417	90	113	115	23	100	100	0	1.263	1.253	1.272	1.274	1.354	1.241	0.844	156	453	697	685	0.337	389	308	381	304	0
2	4	2	"PFK0499"	"Kn722_1"	6340	22280	140	294	291	69	75	79	21	100	100	0	388	391	85	108	111	22	99	99	0	0.782	0.763	0.766	0.766	1.596	0.748	0.760	156	468	499	499	-0.354	219	280	216	283	0
2	5	2	"PFK0529"	"Kn862_1"	6530	22290	140	626	603	240	66	69	18	98	98	0	1090	1062	367	102	106	34	100	100	0	0.567	0.559	0.571	0.530	1.640	0.555	0.835	156	472	1548	1497	-0.819	560	988	537	960	0
2	6	2	"PFK0159"	"Kn1106_2"	6710	22290	140	152	155	41	68	71	20	98	89	0	150	153	31	104	107	34	64	23	0	1.826	1.776	1.823	1.886	2.591	2.048	0.295	156	457	130	136	0.869	84	46	87	49	0
2	7	2	"PFK0179"	"Kn1255_4"	6910	22280	140	1187	1220	485	75	77	25	100	100	0	1468	1523	574	109	112	23	100	100	0	0.818	0.810	0.781	0.807	1.550	0.780	0.854	156	446	2471	2559	-0.289	1112	1359	1145	1414	0
2	8	2	"PFK0266"	"Kn2144_2"	7100	22290	140	277	275	78	77	79	24	100	95	0	758	750	169	111	115	26	100	100	0	0.309	0.310	0.307	0.291	1.583	0.296	0.734	156	442	847	837	-1.694	200	647	198	639	0
2	9	2	"PFK1250"	"Ks8_1"	7290	22290	150	399	398	96	77	80	20	100	100	0	396	397	91	109	113	24	100	100	0	1.122	1.115	1.143	1.109	1.482	1.142	0.758	156	464	609	609	0.166	322	287	321	288	0
2	10	2	"PFK0668"	"Ks13_2"	7480	22290	140	362	363	90	79	82	21	100	100	0	538	540	127	110	113	24	100	100	0	0.661	0.660	0.663	0.655	1.477	0.617	0.793	156	451	711	714	-0.597	283	428	284	430	0
2	11	2	"PFK0833"	"Ks25_5"	7670	22290	140	371	368	94	79	81	21	100	100	0	265	267	62	111	115	25	100	96	0	1.896	1.853	1.808	1.913	1.584	1.946	0.713	156	400	446	445	0.923	292	154	289	156	0
2	12	2	"PFK0849"	"Ks26_17"	7860	22290	140	213	219	56	74	77	19	99	99	0	319	326	82	110	113	20	100	99	0	0.665	0.671	0.705	0.663	1.653	0.622	0.673	156	377	348	361	-0.588	139	209	145	216	0
2	13	2	"PFK0898"	"Ks31_1"	8040	22290	140	690	683	170	75	78	20	100	100	0	552	556	130	109	112	21	100	100	0	1.388	1.360	1.317	1.381	1.522	1.388	0.813	156	403	1058	1055	0.473	615	443	608	447	0
2	14	2	"PFK0968"	"Ks42_6"	8230	22290	150	553	556	159	75	77	18	100	100	0	333	332	91	107	110	21	98	98	0	2.115	2.138	2.172	2.238	1.659	2.181	0.788	156	407	704	706	1.081	478	226	481	225	0
2	15	2	"PFK1224"	"Ks83_19"	8420	22290	150	98	101	24	72	75	17	68	34	0	135	136	23	105	107	20	64	31	0	0.867	0.935	0.988	0.963	2.983	0.608	0.073	156	472	56	60	-0.206	26	30	29	31	-50
2	16	2	"PFK1246"	"Ks89_2"	8620	22300	140	248	248	56	71	73	18	100	100	0	265	267	49	103	104	17	100	100	0	1.093	1.079	1.110	1.070	1.550	1.104	0.715	156	430	339	341	0.128	177	162	177	164	0
2	17	2	"PFK1245"	"Ks89_10"	8800	22300	150	114	117	28	69	71	15	89	72	0	135	138	25	102	104	18	73	41	0	1.364	1.333	1.396	1.451	3.413	1.280	0.129	156	401	78	84	0.447	45	33	48	36	-50
2	18	2	"PFK1268"	"Ks97_1"	8990	22300	150	371	357	104	70	72	20	99	99	0	369	375	90	103	106	21	100	99	0	1.132	1.055	1.074	1.019	1.724	1.079	0.769	156	452	567	559	0.178	301	266	287	272	0
2	19	2	"PFK0567"	"Ks101_10"	9190	22300	140	834	827	186	74	78	21	100	100	0	759	742	170	108	111	21	100	100	0	1.167	1.188	1.211	1.208	1.365	1.176	0.898	156	458	1411	1387	0.223	760	651	753	634	0
2	20	2	"PFK0617"	"Ks117_4"	9390	22300	140	289	295	67	81	85	19	100	99	0	227	229	50	115	118	23	97	92	0	1.857	1.877	1.794	2.015	1.804	1.927	0.668	156	435	320	328	0.893	208	112	214	114	0
2	21	2	"PFK0689"	"Ks157_11"	9570	22300	140	319	319	78	93	129	678	0	0	0	3557	3547	788	126	130	28	100	100	0	0.066	0.066	0.064	0.064	1.426	0.056	0.015	156	426	3657	3647	-3.924	226	3431	226	3421	0
2	22	2	"PFK0731"	"Ks186_10"	9760	22300	150	65535	65319	1889	101	129	527	100	100	96	65535	63651	6256	140	146	41	100	100	87	1.001	1.027	1.001	1.033	1.136	1.020	0.901	156	705	130829	128729	0.001	65434	65395	65218	63511	0
2	1	3	"PFK0746"	"Ks202_1"	5760	22470	150	1441	1454	375	59	62	17	100	100	0	1306	1333	430	91	93	18	99	98	0	1.137	1.123	1.097	1.212	1.690	1.073	0.907	156	725	2597	2637	0.186	1382	1215	1395	1242	0
2	2	3	"PFK0750"	"Ks202_4"	5960	22470	140	309	310	93	67	71	20	100	98	0	293	293	67	100	104	22	100	97	0	1.254	1.259	1.242	1.253	1.474	1.124	0.718	156	441	435	436	0.326	242	193	243	193	0
2	3	3	"PFK0747"	"Ks202_10"	6140	22480	140	777	779	222	76	79	20	100	100	0	881	896	223	111	114	23	100	100	0	0.910	0.896	0.917	0.878	1.434	0.897	0.867	156	419	1471	1488	-0.135	701	770	703	785	0
2	4	3	"PFK0766"	"Ks212_4"	6330	22480	140	538	516	139	74	76	20	100	100	0	1095	1078	252	108	111	22	100	100	0	0.470	0.456	0.474	0.446	1.349	0.450	0.889	156	436	1451	1412	-1.089	464	987	442	970	0
2	5	3	"PFA0029"	"A12706_1"	6530	22480	140	2139	2309	1277	68	71	17	100	100	0	12335	14837	8343	106	110	36	100	100	0	0.169	0.152	0.151	0.149	1.375	0.147	0.917	156	418	14300	16972	-2.562	2071	12229	2241	14731	0
2	6	3	"PFA0034"	"A13725_4"	6720	22480	150	1025	978	298	69	72	17	100	100	0	1711	1644	434	105	111	37	100	100	0	0.595	0.591	0.616	0.572	1.430	0.589	0.864	156	375	2562	2448	-0.748	956	1606	909	1539	0
2	7	3	"PFA0036"	"A13725_6"	6900	22480	140	1088	1057	243	73	75	17	100	100	0	940	958	199	106	109	21	100	100	0	1.217	1.155	1.182	1.146	1.306	1.170	0.908	156	393	1849	1836	0.283	1015	834	984	852	0
2	8	3	"PFA0038"	"A13725_9"	7090	22480	140	1244	1216	327	72	75	17	100	100	0	616	601	154	109	112	24	99	99	0	2.312	2.325	2.397	2.367	1.433	2.365	0.890	156	427	1679	1636	1.209	1172	507	1144	492	0
2	9	3	"PFA0041"	"A14195_3"	7280	22470	150	98	102	27	70	74	17	68	39	0	129	132	25	107	110	23	48	16	0	1.273	1.280	1.203	1.237	3.389	1.086	0.161	156	452	50	57	0.348	28	22	32	25	-50
2	10	3	"PFA0043"	"A14263_1"	7490	22480	140	494	513	122	72	77	23	100	100	0	540	558	125	106	112	26	100	99	0	0.972	0.976	0.970	0.982	1.366	0.964	0.874	156	520	856	893	-0.040	422	434	441	452	0
2	11	3	"PFA0063"	"A14801_9"	7710	22460	150	95	97	28	72	78	24	45	16	0	129	137	37	106	113	27	46	26	0	1.000	0.806	0.833	0.794	3.568	0.698	0.212	156	432	46	56	0.000	23	23	25	31	-50
2	12	3	"PFA0065"	"A15774_2"	7860	22480	140	310	307	79	69	72	17	100	100	0	233	237	50	105	108	20	99	98	0	1.883	1.803	1.756	1.842	1.585	1.780	0.604	156	371	369	370	0.913	241	128	238	132	0
2	13	3	"PFA0067"	"A16096_5"	8050	22480	150	158	161	34	72	74	18	99	96	0	208	212	41	108	110	20	98	96	0	0.860	0.856	0.864	0.870	1.995	0.783	0.550	156	427	186	193	-0.218	86	100	89	104	0
2	14	3	"PFA0071"	"A16972_1"	8230	22480	150	93	94	24	75	76	17	50	23	0	119	120	23	106	110	21	36	8	0	1.385	1.357	1.183	1.202	3.611	0.900	0.045	156	419	31	33	0.469	18	13	19	14	-50
2	15	3	"PFA0073"	"A1700_2"	8420	22480	150	87	88	19	71	73	16	48	17	0	119	122	24	103	106	20	42	19	0	1.000	0.895	0.887	0.827	4.036	0.579	0.031	156	496	32	36	0.000	16	16	17	19	-50
2	16	3	"PFA0076"	"A1700_6"	8630	22480	150	473	474	126	66	69	16	100	100	0	303	302	68	100	102	17	100	98	0	2.005	2.020	1.957	2.066	1.530	2.107	0.784	156	488	610	610	1.004	407	203	408	202	0
2	17	3	"PFA0109"	"A22053_4"	8820	22480	150	126	129	28	63	65	15	97	90	0	194	202	44	99	101	16	100	97	0	0.663	0.641	0.665	0.640	1.928	0.572	0.548	156	365	158	169	-0.593	63	95	66	103	0
2	18	3	"PFA0112"	"A23157_12"	9010	22490	140	804	786	203	63	70	43	100	99	0	685	683	151	99	108	67	100	100	0	1.265	1.238	1.254	1.210	1.418	1.276	0.891	156	381	1327	1307	0.339	741	586	723	584	0
2	19	3	"PFA0114"	"A23157_18"	9190	22480	150	2914	2878	935	67	70	21	100	100	0	1614	1584	561	102	105	20	98	98	0	1.883	1.897	1.862	1.967	1.753	1.890	0.857	156	441	4359	4293	0.913	2847	1512	2811	1482	0
2	20	3	"PFA0117"	"A23157_8"	9370	22480	150	119	122	33	75	79	22	75	48	0	146	149	34	108	113	24	66	37	0	1.158	1.146	1.213	1.236	2.767	0.984	0.297	156	454	82	88	0.212	44	38	47	41	-50
2	21	3	"PFA0123"	"A24704_11"	9570	22490	150	676	677	128	86	90	25	100	100	0	368	372	83	117	122	28	100	99	0	2.351	2.318	2.311	2.400	1.426	2.398	0.806	156	426	841	846	1.233	590	251	591	255	0
2	22	3	"PFA0126"	"A24704_6"	9750	22490	150	153	153	40	88	96	33	78	47	0	148	149	30	121	128	32	42	12	0	2.407	2.321	1.786	2.168	3.138	1.974	0.216	156	650	92	93	1.267	65	27	65	28	-50
2	1	4	"PFA0154"	"A3310_10"	5780	22660	150	96	99	22	59	62	15	87	62	0	123	126	25	92	94	16	75	46	0	1.194	1.176	1.033	1.105	2.918	1.066	0.235	156	678	68	74	0.255	37	31	40	34	0
2	2	4	"PFA0156"	"A3310_15"	5970	22660	140	460	456	99	66	71	20	100	100	0	376	376	85	100	103	20	100	98	0	1.428	1.413	1.455	1.452	1.531	1.408	0.797	156	441	670	666	0.514	394	276	390	276	0
2	3	4	"PFA0159"	"A3310_22"	6170	22670	140	461	450	131	70	75	20	100	99	0	473	469	106	107	109	20	100	100	0	1.068	1.050	1.068	1.010	1.536	1.093	0.819	156	427	757	742	0.095	391	366	380	362	0
2	4	4	"PFA0162"	"A3310_32"	6350	22660	140	1774	1730	436	71	74	17	100	100	0	762	745	214	109	111	21	98	97	0	2.608	2.608	2.569	2.704	1.579	2.618	0.853	156	410	2356	2295	1.383	1703	653	1659	636	0
2	5	4	"PFA0165"	"A3310_7"	6540	22670	140	356	354	96	74	76	16	100	100	0	277	281	59	110	112	21	100	100	0	1.689	1.637	1.745	1.627	1.586	1.768	0.685	156	418	449	451	0.756	282	167	280	171	0
2	6	4	"PFA0168"	"A3920_1"	6730	22660	150	101	103	22	73	76	17	69	37	0	126	128	27	106	109	20	48	22	0	1.400	1.364	1.099	1.178	3.519	0.938	0.091	156	384	48	52	0.485	28	20	30	22	-50
2	7	4	"PFC0075"	"C25"	6900	22660	150	79	82	20	73	75	19	29	7	0	121	123	26	105	108	20	40	21	0	0.375	0.500	0.926	0.848	3.073	0.551	0.080	156	380	22	27	-1.415	6	16	9	18	-50
2	8	4	"PFC0079"	"C258"	7100	22670	140	261	262	68	71	74	19	100	99	0	230	234	52	105	108	20	98	97	0	1.520	1.481	1.555	1.546	1.723	1.525	0.705	156	438	315	320	0.604	190	125	191	129	0
2	9	4	"PFC0082"	"C269"	7290	22670	140	461	442	130	69	72	17	100	99	0	301	305	79	104	107	19	98	98	0	1.990	1.856	1.878	1.895	1.674	1.904	0.777	156	434	589	574	0.993	392	197	373	201	0
2	10	4	"PFC0085"	"C273"	7470	22670	150	88	89	19	70	75	21	41	12	0	120	125	23	105	109	23	41	14	0	1.200	0.950	0.958	0.898	3.764	0.712	0.090	156	492	33	39	0.263	18	15	19	20	-50
2	11	4	"PFC0087"	"C277"	7680	22670	140	704	696	173	72	77	23	100	100	0	512	515	138	104	109	24	98	97	0	1.549	1.518	1.454	1.591	1.652	1.508	0.842	156	498	1040	1035	0.631	632	408	624	411	0
2	12	4	"PFC0090"	"C285"	7860	22670	140	912	895	270	70	72	16	100	100	0	537	528	166	101	105	19	99	98	0	1.931	1.932	1.892	1.985	1.560	1.929	0.844	156	416	1278	1252	0.949	842	436	825	427	0
2	13	4	"PFC0107"	"C321"	8060	22680	140	322	320	78	67	69	17	100	100	0	221	227	48	101	104	21	100	99	0	2.125	2.008	2.010	2.037	1.571	2.087	0.701	156	417	375	379	1.087	255	120	253	126	0
2	14	4	"PFC0110"	"C332"	8240	22680	150	352	359	107	65	67	16	98	98	0	299	309	73	99	102	20	100	99	0	1.435	1.400	1.422	1.354	1.713	1.479	0.754	156	388	487	504	0.521	287	200	294	210	0
2	15	4	"PFC0112"	"C337"	8420	22670	140	270	272	61	67	68	15	100	100	0	185	184	34	101	103	18	96	90	0	2.417	2.470	2.464	2.557	1.825	2.588	0.600	156	448	287	288	1.273	203	84	205	83	0
2	16	4	"PFC0114"	"C344"	8640	22680	140	169	167	42	64	67	16	98	94	0	168	175	38	100	103	19	96	85	0	1.544	1.373	1.467	1.455	2.281	1.405	0.476	156	525	173	178	0.627	105	68	103	75	0
2	17	4	"PFC0116"	"C35"	8820	22680	120	106	110	26	63	455	2149	0	0	0	139	138	27	101	991	5013	0	0	0	1.132	1.270	1.179	1.410	2.777	0.768	0.296	120	441	81	84	0.178	43	38	47	37	0
2	18	4	"PFC0119"	"C354"	8970	22640	150	145	263	234	62	413	1978	0	0	0	151	299	317	109	971	4784	0	0	0	1.976	1.058	1.080	1.024	2.950	0.272	0.528	156	523	125	391	0.983	83	42	201	190	-50
2	19	4	"PFC0135"	"C394"	9200	22680	140	669	669	149	66	84	81	99	99	0	363	364	85	108	205	1273	0	0	0	2.365	2.355	2.296	2.386	1.487	2.470	0.775	156	564	858	859	1.242	603	255	603	256	0
2	20	4	"PFC0138"	"C41"	9400	22690	120	130	129	30	70	74	21	87	70	0	141	143	28	105	109	20	72	45	0	1.667	1.553	1.381	1.444	2.568	1.793	0.197	120	395	96	97	0.737	60	36	59	38	0
2	21	4	"PFC0140"	"C413"	9560	22680	150	107	109	30	76	80	22	59	32	0	135	137	28	111	114	24	49	17	0	1.292	1.269	1.123	1.221	2.756	1.111	0.165	156	422	55	59	0.369	31	24	33	26	-50
2	22	4	"PFC0142"	"C417"	9760	22680	140	335	336	78	73	77	18	100	100	0	420	423	78	109	111	20	100	100	0	0.842	0.838	0.852	0.825	1.431	0.836	0.816	156	644	573	577	-0.247	262	311	263	314	0
2	1	5	"PFC0144"	"C419"	5780	22860	140	789	779	211	60	63	18	100	100	0	338	340	63	91	95	25	100	100	0	2.951	2.888	2.922	2.790	1.536	3.172	0.853	156	628	976	968	1.561	729	247	719	249	0
2	2	5	"PFC0147"	"C423"	5960	22850	140	686	674	188	67	70	17	100	100	0	535	533	151	104	105	20	98	98	0	1.436	1.415	1.375	1.447	1.503	1.393	0.873	156	438	1050	1036	0.522	619	431	607	429	0
2	3	5	"PFC0161"	"C449"	6160	22860	150	94	96	22	70	73	17	58	28	0	131	131	24	105	108	20	59	21	0	0.923	1.000	0.884	0.909	3.166	0.691	0.050	156	467	50	52	-0.115	24	26	26	26	-50
2	4	5	"PFC0163"	"C453"	6360	22860	140	293	287	81	70	72	16	100	99	0	228	227	49	104	108	21	98	95	0	1.798	1.764	1.817	1.748	1.824	1.866	0.592	156	383	347	340	0.847	223	124	217	123	0
2	5	5	"PFC0165"	"C46"	6540	22860	140	773	746	244	73	76	18	99	99	0	1191	1133	318	106	109	20	100	99	0	0.645	0.655	0.668	0.623	1.663	0.660	0.853	156	333	1785	1700	-0.632	700	1085	673	1027	0
2	6	5	"PFC0168"	"C472"	6730	22860	140	623	613	141	75	79	20	100	99	0	469	467	92	107	109	20	100	100	0	1.514	1.494	1.476	1.481	1.518	1.556	0.819	156	379	910	898	0.598	548	362	538	360	0
2	7	5	"PFC0171"	"C489"	6920	22860	140	226	226	53	74	77	20	100	98	0	230	229	46	107	109	20	98	95	0	1.236	1.246	1.255	1.230	1.643	1.258	0.685	156	418	275	274	0.305	152	123	152	122	0
2	8	5	"PFC0174"	"C492"	7090	22850	150	93	95	24	73	76	19	50	19	0	118	122	24	105	107	19	37	19	0	1.538	1.294	0.958	0.928	3.652	1.185	0.059	156	446	33	39	0.621	20	13	22	17	-50
2	9	5	"PFD0418"	"D49176_20"	7310	22860	140	701	676	179	71	74	18	100	99	0	678	689	144	106	107	19	100	100	0	1.101	1.038	1.070	0.993	1.568	1.070	0.840	156	384	1202	1188	0.139	630	572	605	583	0
2	10	5	"PFD0422"	"D49176_29"	7470	22860	150	100	103	29	73	78	21	57	27	0	124	133	56	109	110	21	41	17	0	1.800	1.250	1.058	1.203	3.332	0.496	0.199	156	422	42	54	0.848	27	15	30	24	-50
2	11	5	"PFD0425"	"D49176_32"	7680	22860	140	390	378	101	74	78	20	100	100	0	296	298	74	106	108	20	99	98	0	1.663	1.583	1.661	1.624	1.653	1.632	0.766	156	482	506	496	0.734	316	190	304	192	0
2	12	5	"PFD0428"	"D49176_37"	7880	22860	140	169	168	37	74	77	19	98	93	0	148	151	30	105	108	21	82	50	0	2.209	2.043	1.906	2.039	2.096	2.041	0.322	156	417	138	140	1.144	95	43	94	46	0
2	13	5	"PFD0431"	"D49176_44"	8060	22860	140	598	578	226	66	70	20	100	100	0	534	522	144	99	102	22	99	99	0	1.223	1.210	1.228	1.180	1.721	1.309	0.763	156	408	967	935	0.290	532	435	512	423	0
2	14	5	"PFD0436"	"D49176_6"	8270	22860	140	280	305	165	58	60	14	98	96	0	1916	1902	653	91	94	17	100	100	0	0.122	0.136	0.124	0.127	1.777	0.133	0.660	156	391	2047	2058	-3.039	222	1825	247	1811	0
2	15	5	"PFD0454"	"D51731_2"	8440	22860	140	208	206	48	63	66	16	100	100	0	236	238	53	98	101	18	96	96	0	1.051	1.021	1.016	1.075	1.876	0.983	0.722	156	405	283	283	0.071	145	138	143	140	0
2	16	5	"PFD0463"	"D53677_1"	8620	22860	140	109	112	28	68	71	19	76	54	0	142	144	33	103	107	21	71	44	0	1.051	1.073	1.031	1.090	2.882	0.929	0.237	156	521	80	85	0.072	41	39	44	41	0
2	17	5	"PFD0467"	"D53677_8"	8780	22890	80	113	140	163	75	81	25	57	28	0	127	159	204	110	115	28	34	15	0	2.235	1.327	1.317	1.575	5.531	0.204	0.007	52	294	55	114	1.160	38	17	65	49	0
2	18	5	"PFD0471"	"D54177_1"	8990	22870	140	147	148	36	71	342	1745	0	0	0	162	162	31	111	780	4225	0	0	0	1.490	1.510	1.441	1.605	2.542	0.408	0.871	156	675	127	128	0.576	76	51	77	51	0
2	19	5	"PFD0474"	"D54346_3"	9190	22870	140	625	574	199	67	74	45	98	94	0	350	343	92	107	120	104	91	65	0	2.296	2.148	2.220	2.106	1.696	2.229	0.791	156	486	801	743	1.199	558	243	507	236	0
2	20	5	"PFD0478"	"D56259_1"	9390	22870	140	803	794	226	70	73	20	100	100	0	518	513	112	106	108	17	100	100	0	1.779	1.779	1.765	1.752	1.454	1.875	0.874	156	422	1145	1131	0.831	733	412	724	407	0
2	21	5	"PFD0512"	"D6287_18"	9570	22870	140	131	132	30	71	74	18	93	75	0	153	160	33	108	110	18	85	62	0	1.333	1.173	1.167	1.226	2.435	1.053	0.319	156	382	105	113	0.415	60	45	61	52	0
2	22	5	"PFD0515"	"D6287_22"	9750	22870	140	1222	1172	350	69	72	16	100	100	0	860	879	239	108	111	19	100	100	0	1.533	1.431	1.385	1.426	1.345	1.448	0.887	156	584	1905	1874	0.617	1153	752	1103	771	0
2	1	6	"PFD0519"	"D6287_3"	5800	23050	150	97	101	27	61	65	20	72	42	0	129	131	30	97	100	27	53	25	0	1.125	1.176	1.242	1.265	2.835	0.522	0.119	156	569	68	74	0.170	36	32	40	34	-50
2	2	6	"PFD0521"	"D6287_31"	5950	23050	140	1086	1027	291	70	72	17	100	99	0	567	598	350	108	110	20	100	99	0	2.214	1.953	2.192	2.062	1.800	1.780	0.565	156	387	1475	1447	1.146	1016	459	957	490	0
2	3	6	"PFD0525"	"D6287_49"	6160	23040	140	336	329	85	72	74	17	100	98	0	1180	1156	312	107	110	20	99	98	0	0.246	0.245	0.241	0.251	1.754	0.230	0.849	156	447	1337	1306	-2.023	264	1073	257	1049	0
2	4	6	"PFD0527"	"D6287_53"	6330	23040	130	187	182	47	73	76	19	93	91	0	240	247	56	106	112	25	98	95	0	0.851	0.773	0.779	0.735	1.953	0.718	0.689	120	392	248	250	-0.233	114	134	109	141	0
2	5	6	"PFD0563"	"D65980_2"	6520	23010	150	97	100	28	80	83	22	41	16	0	140	145	33	113	117	28	47	23	0	0.630	0.625	0.622	0.779	3.805	0.530	0.117	156	439	44	52	-0.667	17	27	20	32	-50
2	6	6	"PFD0569"	"D6681_10"	6700	23020	150	87	91	22	86	89	24	14	5	0	123	126	24	114	119	27	26	4	0	0.111	0.417	0.960	0.858	3.744	0.478	0.014	156	466	10	17	-3.170	1	9	5	12	-50
2	7	6	"PFD0572"	"D6681_3"	6910	23050	140	221	222	47	81	84	23	99	98	0	246	249	46	111	114	22	98	98	0	1.037	1.022	1.006	1.028	1.601	1.004	0.676	156	483	275	279	0.052	140	135	141	138	0
2	8	6	"PFD0575"	"D66953_1"	7130	23030	150	95	94	22	75	78	20	49	16	0	121	124	27	108	111	30	23	7	0	1.538	1.188	1.182	0.983	4.438	0.231	0.049	156	467	33	35	0.621	20	13	19	16	-50
2	9	6	"PFD0579"	"D7726_1"	7290	23050	140	397	393	97	78	81	19	100	100	0	286	290	69	111	114	33	98	97	0	1.823	1.760	1.802	1.836	1.659	1.813	0.686	156	404	494	494	0.866	319	175	315	179	0
2	10	6	"PFD0583"	"D8137_1"	7480	23050	150	1528	1450	368	80	83	20	100	100	0	1153	1103	356	113	116	22	99	98	0	1.392	1.384	1.356	1.542	1.717	1.340	0.888	156	442	2488	2360	0.477	1448	1040	1370	990	0
2	11	6	"PFE0587"	"E6125_5"	7660	23050	140	327	318	79	78	81	20	100	100	0	279	277	62	112	114	21	99	97	0	1.491	1.455	1.467	1.474	1.517	1.440	0.755	156	457	416	405	0.576	249	167	240	165	0
2	12	6	"PFE0589"	"E6662_1"	7860	23050	140	725	686	210	75	79	20	100	100	0	422	419	108	111	114	21	100	99	0	2.090	1.984	2.046	1.949	1.753	2.107	0.778	156	438	961	919	1.064	650	311	611	308	0
2	13	6	"PFE0591"	"E679_1"	8050	23050	140	2318	2226	769	71	75	21	100	100	0	2068	2057	561	107	110	24	100	100	0	1.146	1.105	1.159	1.050	1.565	1.150	0.879	156	427	4208	4105	0.196	2247	1961	2155	1950	0
2	14	6	"PFE0593"	"E679_4"	8240	23050	150	118	120	34	66	70	19	87	67	0	142	143	34	101	105	24	67	44	0	1.268	1.286	1.250	1.308	2.513	0.185	0.079	156	489	93	96	0.343	52	41	54	42	-50
2	15	6	"PFE0596"	"E6820_1"	8440	23050	140	595	584	151	68	71	19	100	100	0	485	470	103	103	106	20	100	100	0	1.380	1.406	1.405	1.399	1.480	1.443	0.857	156	497	909	883	0.464	527	382	516	367	0
2	16	6	"PFE0601"	"E70_3"	8630	23070	130	105	106	23	71	75	19	74	44	0	138	136	24	105	108	21	66	32	0	1.030	1.129	1.091	1.123	3.044	1.076	0.130	120	481	67	66	0.043	34	33	35	31	0
2	17	6	"PFE0626"	"E8167_12"	8830	23090	150	94	94	24	69	78	55	10	0	0	122	128	27	105	112	41	20	1	0	1.471	1.087	1.055	1.098	3.395	1.418	0.577	156	652	42	48	0.556	25	17	25	23	-50
2	18	6	"PFE0628"	"E8167_2"	9050	23070	150	83	86	21	68	73	30	25	3	0	114	116	22	102	106	21	26	10	0	1.250	1.286	1.106	0.948	3.438	0.994	0.086	156	448	27	32	0.322	15	12	18	14	-50
2	19	6	"PFE0632"	"E8314_4"	9200	23060	140	116	117	28	69	72	20	84	60	0	138	139	27	104	106	18	69	47	0	1.382	1.371	1.350	1.357	3.059	1.301	0.175	156	400	81	83	0.467	47	34	48	35	0
2	20	6	"PFE0634"	"E832_1"	9390	23060	140	369	358	92	71	73	19	100	100	0	271	279	65	106	108	18	100	100	0	1.806	1.659	1.739	1.649	1.562	1.731	0.717	156	456	463	460	0.853	298	165	287	173	0
2	21	6	"PFE0638"	"E84_1"	9590	23060	140	1074	986	325	69	72	17	100	98	0	989	953	256	106	109	17	100	100	0	1.138	1.083	1.103	1.020	1.668	1.116	0.868	156	422	1888	1764	0.187	1005	883	917	847	0
2	22	6	"PFE0645"	"E886_1"	9780	23060	140	129	134	35	67	69	15	92	87	0	159	163	38	107	109	18	83	66	0	1.192	1.196	1.200	1.351	2.323	1.127	0.399	156	633	114	123	0.254	62	52	67	56	0
2	1	7	"PFF0003"	"F10044_2"	5780	23230	140	529	523	133	62	66	17	100	99	0	552	544	146	100	103	19	97	96	0	1.033	1.038	1.038	1.113	1.770	1.022	0.858	156	594	919	905	0.047	467	452	461	444	0
2	2	7	"PFF0005"	"F10154_1"	5970	23230	140	256	256	67	67	70	18	99	98	0	168	170	37	102	103	18	91	79	0	2.864	2.779	2.892	2.921	1.915	2.899	0.542	156	380	255	257	1.518	189	66	189	68	0
2	3	7	"PFF0010"	"F1021_1"	6150	23240	140	675	646	153	67	70	17	100	100	0	1006	979	196	100	103	18	100	100	0	0.671	0.659	0.660	0.646	1.559	0.649	0.884	156	440	1514	1458	-0.575	608	906	579	879	0
2	4	7	"PFF0012"	"F1021_3"	6340	23230	140	1065	1018	298	73	76	20	100	100	0	1546	1456	449	106	110	24	98	98	0	0.689	0.700	0.695	0.730	1.739	0.671	0.896	156	507	2432	2295	-0.538	992	1440	945	1350	0
2	5	7	"PFF0016"	"F10318_1"	6540	23240	150	580	566	149	81	84	22	100	100	0	365	372	88	112	117	27	100	99	0	1.972	1.865	1.998	1.869	1.538	1.947	0.819	156	551	752	745	0.980	499	253	485	260	0
2	6	7	"PFF0020"	"F10626_1"	6730	23240	140	451	426	142	84	87	23	99	97	0	380	380	103	110	115	24	98	98	0	1.359	1.267	1.288	1.255	1.801	1.347	0.767	156	493	637	612	0.443	367	270	342	270	0
2	7	7	"PFF0043"	"F11007_3"	6920	23230	150	105	106	25	81	85	23	51	20	0	139	141	30	112	114	22	55	29	0	0.889	0.862	0.969	0.868	3.727	0.699	0.080	156	474	51	54	-0.170	24	27	25	29	-50
2	8	7	"PFF0046"	"F11089_1"	7100	23240	140	523	505	127	76	80	19	100	100	0	435	424	99	113	116	32	98	98	0	1.388	1.379	1.373	1.399	1.516	1.390	0.835	156	446	769	740	0.473	447	322	429	311	0
2	9	7	"PFF0054"	"F11484_1"	7290	23240	140	972	902	282	79	82	19	99	99	0	455	448	114	112	116	32	99	97	0	2.603	2.449	2.493	2.417	1.764	2.558	0.845	156	468	1236	1159	1.380	893	343	823	336	0
2	10	7	"PFF0057"	"F1150_5"	7480	23240	130	118	120	35	81	84	19	72	49	0	154	156	32	115	117	22	76	41	0	0.949	0.951	1.000	0.882	2.639	0.923	0.246	120	468	76	80	-0.076	37	39	39	41	0
2	11	7	"PFF0059"	"F11570_1"	7680	23240	140	759	725	195	81	84	20	100	100	0	552	549	146	117	118	21	99	98	0	1.559	1.491	1.507	1.551	1.650	1.494	0.847	156	459	1113	1076	0.640	678	435	644	432	0
2	12	7	"PFF0063"	"F11624_1"	7860	23240	140	258	255	64	80	82	20	99	99	0	332	335	85	116	117	20	97	97	0	0.824	0.799	0.777	0.809	1.863	0.743	0.709	156	420	394	394	-0.279	178	216	175	219	0
2	13	7	"PFF0697"	"F3247_2"	8060	23240	150	92	98	28	77	80	19	48	28	0	133	136	28	112	115	21	49	22	0	0.714	0.875	0.833	0.856	3.650	0.755	0.051	156	431	36	45	-0.485	15	21	21	24	-50
2	14	7	"PFF0700"	"F32494_1"	8230	23240	130	2001	1882	475	73	79	43	100	100	0	2105	2040	564	111	123	118	99	99	0	0.967	0.938	0.917	0.956	1.416	0.900	0.926	120	457	3922	3738	-0.049	1928	1994	1809	1929	0
2	15	7	"PFF0702"	"F3277_1"	8440	23240	130	944	948	310	72	77	40	100	100	0	656	675	197	106	118	111	99	98	0	1.585	1.540	1.492	1.534	1.496	1.566	0.831	120	527	1422	1445	0.665	872	550	876	569	0
2	16	7	"PFF0706"	"F32922_1"	8630	23240	130	583	586	157	68	70	18	100	99	0	387	363	103	102	106	22	98	96	0	1.807	1.985	1.961	2.047	1.508	2.072	0.803	120	514	800	779	0.854	515	285	518	261	0
2	17	7	"PFF0708"	"F33056_1"	8800	23220	90	588	664	464	56	75	81	92	75	0	377	437	281	95	108	58	80	69	0	1.887	1.778	1.617	1.950	2.062	1.748	0.831	52	273	814	950	0.916	532	282	608	342	0
2	18	7	"PFF0711"	"F33107_1"	9000	23240	150	52	55	12	54	67	63	0	0	0	88	90	15	93	101	45	1	0	0	0.400	-0.333	0.721	0.720	2.958	1.242	0.752	156	478	-7	-2	-1.322	-2	-5	1	-3	-50
2	19	7	"PFF0740"	"F34425_1"	9200	23240	130	438	429	129	63	66	18	100	100	0	347	374	93	100	103	18	100	100	0	1.518	1.336	1.307	1.320	1.377	1.284	0.771	120	422	622	640	0.602	375	247	366	274	0
2	20	7	"PFF0742"	"F34449_1"	9390	23240	130	134	138	31	69	71	17	96	90	0	150	154	27	103	105	18	92	67	0	1.383	1.353	1.341	1.376	2.269	1.364	0.395	120	513	112	120	0.468	65	47	69	51	0
2	21	7	"PFF0744"	"F34605_1"	9590	23250	140	134	134	35	66	67	14	93	85	0	294	292	73	103	105	16	100	99	0	0.356	0.360	0.369	0.341	1.981	0.323	0.588	156	435	259	257	-1.490	68	191	68	189	0
2	22	7	"PFF0749"	"F34859_1"	9770	23250	140	115	119	31	63	65	14	92	80	0	151	155	33	102	104	16	89	71	0	1.061	1.057	1.041	1.083	2.512	0.991	0.380	156	599	101	109	0.086	52	49	56	53	0
2	1	8	"PFF0757"	"F35105_1"	5780	23420	140	384	374	97	68	71	17	99	99	0	244	242	59	103	107	25	96	92	0	2.241	2.201	2.185	2.263	1.604	2.229	0.758	156	597	457	445	1.164	316	141	306	139	0
2	2	8	"PFF0759"	"F35197_1"	5970	23420	150	1941	1909	402	66	69	18	100	100	0	1493	1464	344	99	103	19	100	100	0	1.345	1.350	1.342	1.374	1.316	1.322	0.906	156	446	3269	3208	0.428	1875	1394	1843	1365	0
2	3	8	"PFF0791"	"F35823_1"	6160	23420	130	263	264	64	65	67	16	100	100	0	185	186	42	98	101	18	95	90	0	2.276	2.261	2.342	2.499	1.979	2.297	0.605	120	491	285	287	1.186	198	87	199	88	0
2	4	8	"PFF0796"	"F36083_1"	6350	23420	130	605	596	134	69	71	17	100	100	0	476	479	99	102	106	21	100	99	0	1.433	1.398	1.418	1.410	1.470	1.362	0.798	120	491	910	904	0.519	536	374	527	377	0
2	5	8	"PFF0798"	"F36120_1"	6540	23420	140	339	323	98	78	81	19	98	94	0	230	227	56	109	113	24	92	88	0	2.157	2.076	2.067	1.982	1.752	2.163	0.664	156	525	382	363	1.109	261	121	245	118	0
2	6	8	"PFF0804"	"F36356_4"	6740	23430	140	1369	1277	432	79	81	20	100	99	0	820	800	206	107	111	22	100	99	0	1.809	1.729	1.806	1.606	1.648	1.851	0.885	156	454	2003	1891	0.855	1290	713	1198	693	0
2	7	8	"PFF0808"	"F36374_1"	6930	23430	140	522	486	182	78	81	20	98	96	0	699	657	197	107	111	20	100	100	0	0.750	0.742	0.736	0.675	1.864	0.755	0.828	156	431	1036	958	-0.415	444	592	408	550	0
2	8	8	"PFF0813"	"F36383_1"	7100	23430	140	502	473	165	76	79	19	99	98	0	396	402	111	110	114	22	98	97	0	1.490	1.360	1.355	1.304	1.888	1.450	0.791	156	456	712	689	0.575	426	286	397	292	0
2	9	8	"PFF0836"	"F37362_1"	7300	23430	130	584	564	151	78	81	19	100	100	0	755	751	188	110	114	22	100	100	0	0.784	0.758	0.763	0.753	1.357	0.722	0.818	120	474	1151	1127	-0.350	506	645	486	641	0
2	10	8	"PFF0842"	"F37536_1"	7480	23430	140	182	185	48	80	83	20	96	89	0	192	194	39	113	115	21	94	83	0	1.291	1.296	1.271	1.302	2.154	1.348	0.464	156	532	181	186	0.369	102	79	105	81	0
2	11	8	"PFF0844"	"F37871_2"	7690	23430	140	694	648	195	78	81	20	100	100	0	455	438	125	115	117	22	98	98	0	1.812	1.765	1.809	1.873	1.805	1.788	0.815	156	510	956	893	0.857	616	340	570	323	0
2	12	8	"PFF0850"	"F38025_1"	7880	23430	140	959	931	250	76	79	20	100	100	0	559	544	168	114	116	20	99	97	0	1.984	1.988	1.972	2.160	1.812	1.978	0.835	156	438	1328	1285	0.989	883	445	855	430	0
2	13	8	"PFF0854"	"F38531_3"	8060	23430	140	192	189	54	75	78	19	94	87	0	174	179	40	111	112	19	91	78	0	1.857	1.676	1.619	1.669	2.109	1.780	0.476	156	439	180	182	0.893	117	63	114	68	0
2	14	8	"PFF0857"	"F38658_1"	8250	23430	140	582	574	163	72	77	40	100	99	0	527	523	163	106	117	110	96	91	0	1.211	1.204	1.181	1.241	1.843	1.193	0.776	156	537	931	919	0.277	510	421	502	417	0
2	15	8	"PFF1501"	"F59165_1"	8450	23430	140	161	166	47	70	74	23	94	84	0	282	281	74	105	113	73	88	68	0	0.514	0.545	0.549	0.538	2.186	0.378	0.409	156	566	268	272	-0.960	91	177	96	176	0
2	16	8	"PFF1503"	"F59212_1"	8630	23440	120	346	348	95	63	67	23	100	100	0	403	403	93	100	107	69	100	95	0	0.934	0.941	0.973	0.921	1.426	0.933	0.808	120	459	586	588	-0.099	283	303	285	303	0
2	17	8	"PFF1507"	"F59325_1"	8830	23430	150	50	51	9	53	70	105	0	0	0	85	85	11	92	105	87	0	0	0	0.429	0.286	0.750	0.694	3.063	1.403	0.282	156	725	-10	-9	-1.222	-3	-7	-2	-7	-50
2	18	8	"PFF1515"	"F59681_5"	9020	23430	150	47	48	7	49	51	17	2	0	0	84	83	12	87	88	14	5	1	0	0.667	0.250	0.714	0.661	3.060	0.074	0.005	156	498	-5	-5	-0.585	-2	-3	-1	-4	-50
2	19	8	"PFF1523"	"F60089_1"	9190	23430	150	58	63	19	60	65	21	12	4	0	91	95	19	96	100	20	12	3	0	0.400	-3.000	0.800	0.855	2.858	1.085	0.289	156	606	-7	2	-1.322	-2	-5	3	-1	-50
2	20	8	"PFF1525"	"F60196_1"	9430	23450	150	91	95	25	68	71	20	56	30	0	126	127	27	101	104	19	57	27	0	0.920	1.038	0.907	0.998	3.194	0.919	0.193	156	579	48	53	-0.120	23	25	27	26	-50
2	21	8	"PFF1565"	"F62141_1"	9580	23440	140	573	535	171	62	65	14	100	98	0	1238	1213	315	98	100	15	100	100	0	0.448	0.424	0.443	0.399	1.723	0.413	0.844	156	428	1651	1588	-1.158	511	1140	473	1115	0
2	22	8	"PFF1569"	"F62233_2"	9770	23440	140	137	140	38	59	61	13	98	93	0	161	166	39	96	97	15	96	86	0	1.200	1.157	1.171	1.187	2.061	1.097	0.483	156	634	143	151	0.263	78	65	81	70	0
2	1	9	"PFF1573"	"F62329_1"	5790	23590	150	83	86	23	69	72	17	43	23	0	119	122	28	105	108	20	37	18	0	1.000	1.000	0.921	0.809	3.899	0.417	0.026	156	640	28	34	0.000	14	14	17	17	-50
2	2	9	"PFF1576"	"F62396_2"	5960	23620	140	158	156	42	69	72	18	96	87	0	184	186	41	105	108	21	92	83	0	1.127	1.074	1.100	1.067	2.297	1.091	0.515	156	483	168	168	0.172	89	79	87	81	0
2	3	9	"PFF1579"	"F62610_1"	6160	23620	130	367	354	104	69	71	17	100	99	0	319	311	89	103	107	19	97	95	0	1.380	1.370	1.450	1.442	1.925	1.497	0.681	120	519	514	493	0.464	298	216	285	208	0
2	4	9	"PFF1581"	"F62610_13"	6350	23620	140	489	476	131	74	76	19	99	98	0	334	336	83	107	112	23	99	98	0	1.828	1.755	1.757	1.736	1.658	1.843	0.796	156	626	642	631	0.870	415	227	402	229	0
2	5	9	"PFF1628"	"F63860_1"	6560	23640	100	92	94	24	80	83	20	38	13	0	125	127	24	112	116	23	36	11	0	0.923	0.933	0.788	0.902	2.973	0.370	0.040	80	350	25	29	-0.115	12	13	14	15	0
2	6	9	"PFF1634"	"F64095_1"	6690	23620	150	86	92	25	78	81	21	33	14	0	121	124	27	110	114	22	32	15	0	0.727	1.000	0.931	0.923	4.429	0.613	0.031	156	564	19	28	-0.459	8	11	14	14	-50
2	7	9	"PFF1641"	"F64252_1"	6880	23620	130	125	127	28	74	78	19	89	69	0	194	200	42	107	110	20	96	92	0	0.586	0.570	0.585	0.539	2.472	0.519	0.353	120	461	138	146	-0.771	51	87	53	93	0
2	8	9	"PFF1644"	"F64347_2"	7090	23620	140	699	653	242	73	76	18	100	99	0	406	403	136	105	109	20	97	94	0	2.080	1.946	1.961	2.004	1.842	2.025	0.811	156	507	927	878	1.056	626	301	580	298	0
2	9	9	"PFF1647"	"F6440_2"	7280	23630	140	2036	1925	660	74	77	19	100	99	0	1286	1240	393	106	110	21	100	100	0	1.663	1.632	1.636	1.584	1.859	1.697	0.867	156	500	3142	2985	0.734	1962	1180	1851	1134	0
2	10	9	"PFF1652"	"F64735_1"	7470	23630	140	1963	1799	547	75	77	19	100	100	0	1430	1352	415	107	110	20	100	98	0	1.427	1.385	1.410	1.443	1.919	1.404	0.865	156	500	3211	2969	0.513	1888	1323	1724	1245	0
2	11	9	"PFF1680"	"F65658_4"	7660	23620	130	248	253	48	73	75	18	100	100	0	359	363	54	107	110	20	100	100	0	0.694	0.703	0.719	0.694	1.392	0.697	0.769	120	514	427	436	-0.526	175	252	180	256	0
2	12	9	"PFF1682"	"F65704_1"	7860	23620	120	142	140	33	69	73	18	92	86	0	167	170	37	109	111	20	89	66	0	1.259	1.164	1.181	1.184	2.098	0.981	0.382	120	453	131	132	0.332	73	58	71	61	0
2	13	9	"PFF1687"	"F66126_1"	8040	23630	140	152	152	45	70	73	17	90	82	0	190	191	50	106	109	19	91	83	0	0.976	0.965	0.916	0.942	2.358	0.869	0.523	156	436	166	167	-0.035	82	84	82	85	0
2	14	9	"PFF1693"	"F66450_1"	8220	23630	130	149	151	39	70	74	18	98	86	0	375	385	76	105	107	18	100	100	0	0.293	0.289	0.267	0.268	1.713	0.247	0.590	120	446	349	361	-1.773	79	270	81	280	0
2	15	9	"PFF1696"	"F66665_1"	8410	23630	130	1273	1255	256	69	72	18	100	100	0	1891	1844	283	106	108	18	100	100	0	0.675	0.682	0.685	0.673	1.227	0.673	0.870	120	493	2989	2924	-0.568	1204	1785	1186	1738	0
2	16	9	"PFF1698"	"F66828_1"	8620	23630	140	143	145	38	66	79	99	28	0	0	181	184	40	105	116	91	37	0	0	1.013	1.000	1.047	1.011	2.094	0.982	0.473	156	560	153	158	0.019	77	76	79	79	0
2	17	9	"PFI0357"	"I4256_1"	8780	23670	90	230	241	145	66	94	159	50	19	0	173	187	81	102	120	103	46	5	0	2.310	2.059	2.290	2.452	2.486	2.210	0.168	52	292	235	260	1.208	164	71	175	85	0
2	18	9	"PFI0360"	"I4355_3"	9000	23620	150	54	62	51	56	72	108	1	1	0	86	90	26	94	109	125	0	0	0	0.250	-1.500	0.512	0.573	3.550	0.064	0.036	156	635	-10	2	-2.000	-2	-8	6	-4	-50
2	19	9	"PFI0362"	"I4394_2"	9190	23640	120	112	115	41	59	63	23	75	53	0	301	289	115	96	99	26	87	84	0	0.259	0.290	0.305	0.293	2.073	0.259	0.528	120	444	258	249	-1.952	53	205	56	193	0
2	20	9	"PFI0367"	"I4500_1"	9370	23630	130	328	314	102	67	71	21	100	98	0	223	224	53	101	104	18	99	96	0	2.139	2.008	2.019	1.990	1.896	2.321	0.642	120	504	383	370	1.097	261	122	247	123	0
2	21	9	"PFI0369"	"I4547_2"	9570	23630	130	718	687	161	66	69	16	100	100	0	410	414	92	100	103	17	99	98	0	2.103	1.978	1.973	1.991	1.485	2.018	0.849	120	450	962	935	1.073	652	310	621	314	0
2	22	9	"PFI0371"	"I4582_1"	9760	23630	140	413	404	104	62	65	15	100	100	0	308	305	81	99	101	17	96	96	0	1.679	1.660	1.702	1.690	1.729	1.683	0.761	156	643	560	548	0.748	351	209	342	206	0
2	1	10	"PFI0397"	"I5035_1"	5760	23800	150	78	81	20	67	70	17	39	16	0	118	120	23	104	106	20	37	14	0	0.786	0.875	0.768	0.877	4.290	0.411	0.016	156	792	25	30	-0.348	11	14	14	16	-50
2	2	10	"PFI0404"	"I5222_1"	5960	23810	140	698	654	220	70	73	18	100	100	0	429	424	137	106	108	19	98	96	0	1.944	1.836	1.813	1.947	1.793	1.858	0.833	156	496	951	902	0.959	628	323	584	318	0
2	3	10	"PFI0407"	"I5252_1"	6160	23810	140	342	328	101	73	75	18	98	96	0	218	215	54	107	110	21	95	86	0	2.423	2.361	2.357	2.345	1.817	2.474	0.685	156	489	380	363	1.277	269	111	255	108	0
2	4	10	"PFI0409"	"I5362_4"	6340	23810	130	136	134	36	74	76	17	86	74	0	264	260	64	108	112	22	97	94	0	0.397	0.395	0.394	0.360	2.304	0.336	0.429	120	447	218	212	-1.331	62	156	60	152	0
2	5	10	"PFI0418"	"I5700_1"	6530	23820	130	273	273	79	75	78	19	98	97	0	187	188	42	110	113	22	91	81	0	2.571	2.538	2.655	2.717	2.094	2.968	0.504	120	417	275	276	1.363	198	77	198	78	0
2	6	10	"PFI0423"	"I5893_2"	6720	23810	130	192	188	46	73	76	19	96	91	0	216	216	43	109	111	20	98	94	0	1.112	1.075	1.101	1.012	1.937	1.056	0.639	120	402	226	222	0.153	119	107	115	107	0
2	7	10	"PFI0448"	"I6567_2"	6910	23810	140	1126	1017	355	72	76	21	100	98	0	812	778	258	106	108	19	96	96	0	1.493	1.406	1.419	1.361	1.613	1.418	0.911	156	510	1760	1617	0.578	1054	706	945	672	0
2	8	10	"PFI0451"	"I6639_1"	7090	23810	130	216	210	60	68	72	22	93	90	0	257	254	60	104	106	18	96	96	0	0.967	0.947	0.940	0.893	1.917	0.969	0.652	120	425	301	292	-0.048	148	153	142	150	0
2	9	10	"PFI0457"	"I6658_1"	7290	23810	130	463	457	125	69	71	21	100	99	0	430	426	112	105	107	19	99	99	0	1.212	1.209	1.152	1.230	1.577	1.211	0.818	120	471	719	709	0.278	394	325	388	321	0
2	10	10	"PFI0459"	"I6658_3"	7480	23810	130	374	379	102	69	71	17	100	100	0	339	344	80	103	106	19	100	99	0	1.292	1.286	1.283	1.283	1.521	1.284	0.785	120	453	541	551	0.370	305	236	310	241	0
2	11	10	"PFI0461"	"I6724_2"	7660	23810	130	771	769	191	68	71	17	100	100	0	485	492	118	103	105	19	100	99	0	1.840	1.802	1.804	1.836	1.423	1.790	0.886	120	520	1085	1090	0.880	703	382	701	389	0
2	12	10	"PFI0465"	"I6851_2"	7880	23820	140	100	101	25	67	69	16	77	50	0	216	219	55	102	105	19	99	94	0	0.289	0.291	0.313	0.273	2.601	0.232	0.287	156	525	147	151	-1.788	33	114	34	117	0
2	13	10	"PFI0492"	"I7697_2"	8060	23810	140	488	474	135	65	68	15	100	100	0	309	311	90	102	105	18	96	94	0	2.043	1.957	1.973	2.153	1.940	1.959	0.778	156	415	630	618	1.031	423	207	409	209	0
2	14	10	"PFI0498"	"I7884_1"	8250	23810	130	209	208	53	66	70	17	98	97	0	228	230	48	104	106	18	99	98	0	1.153	1.127	1.151	1.122	1.658	1.075	0.697	120	442	267	268	0.206	143	124	142	126	0
2	15	10	"PFI0501"	"I8013_1"	8440	23810	140	388	377	112	70	73	16	98	97	0	253	257	70	107	108	18	97	96	0	2.178	2.047	1.986	2.088	1.931	2.056	0.727	156	491	464	457	1.123	318	146	307	150	0
2	16	10	"PFI0504"	"I8083_1"	8630	23810	130	1997	1900	524	72	75	17	100	100	0	1424	1364	362	108	114	54	100	99	0	1.463	1.455	1.459	1.455	1.449	1.435	0.911	120	418	3241	3084	0.549	1925	1316	1828	1256	0
2	17	10	"PFI0510"	"I8305_1"	8820	23810	130	397	402	98	68	75	67	99	96	0	589	601	175	106	119	128	97	95	0	0.681	0.675	0.683	0.683	1.451	0.622	0.847	120	502	812	829	-0.554	329	483	334	495	0
2	18	10	"PFI0513"	"I8332_1"	9010	23820	130	355	338	94	67	71	19	99	98	0	297	297	63	107	116	118	85	27	0	1.516	1.426	1.368	1.391	1.598	0.808	0.308	120	494	478	461	0.600	288	190	271	190	0
2	19	10	"PFJ0455"	"J53_17"	9210	23820	140	640	602	172	67	70	20	100	100	0	503	495	133	106	109	27	98	98	0	1.443	1.375	1.310	1.376	1.525	1.385	0.825	156	489	970	924	0.529	573	397	535	389	0
2	20	10	"PFJ0457"	"J53_21"	9400	23820	130	94	94	20	69	72	17	64	32	0	875	848	230	104	107	19	100	100	0	0.032	0.034	0.039	0.038	1.701	0.027	0.249	120	447	796	769	-4.947	25	771	25	744	0
2	21	10	"PFJ0459"	"J53_23"	9570	23820	150	82	85	18	73	76	18	31	9	0	119	122	26	107	109	18	39	17	0	0.750	0.800	0.865	0.835	3.623	0.380	0.017	156	503	21	27	-0.415	9	12	12	15	-50
2	22	10	"PFJ0463"	"J53_29"	9780	23820	140	1173	1124	362	70	72	17	100	100	0	1135	1081	309	106	109	19	99	99	0	1.072	1.081	1.100	1.055	1.638	1.092	0.870	156	645	2132	2029	0.100	1103	1029	1054	975	0
2	1	11	"PFJ0468"	"J53_37"	5780	23990	130	202	205	56	62	65	15	98	97	0	196	199	43	96	98	18	100	96	0	1.400	1.388	1.495	1.409	1.794	1.455	0.623	120	607	240	246	0.485	140	100	143	103	0
2	2	11	"PFJ0472"	"J53_41"	5970	23990	130	847	821	238	71	75	46	100	99	0	544	546	131	104	107	22	100	99	0	1.764	1.697	1.752	1.665	1.537	1.776	0.865	120	459	1216	1192	0.819	776	440	750	442	0
2	3	11	"PFJ0495"	"J564_1"	6160	24000	140	900	858	194	74	76	18	100	100	0	895	862	150	107	110	20	100	100	0	1.048	1.038	1.051	1.012	1.401	1.052	0.889	156	479	1614	1539	0.068	826	788	784	755	0
2	4	11	"PFJ0497"	"J564_3"	6360	24000	140	115	116	28	75	79	20	80	47	0	705	698	187	109	113	23	100	99	0	0.067	0.070	0.071	0.069	1.773	0.064	0.408	156	516	636	630	-3.897	40	596	41	589	0
2	5	11	"PFJ0500"	"J56_7"	6550	23960	150	96	99	25	73	77	19	53	28	0	132	139	33	111	114	23	44	23	0	1.095	0.929	0.980	0.925	3.632	0.635	0.119	156	484	44	54	0.131	23	21	26	28	-50
2	6	11	"PFJ0503"	"J583_1"	6720	23990	150	85	88	21	74	78	21	35	10	0	132	132	28	110	112	22	48	19	0	0.500	0.636	0.890	0.737	3.166	0.344	0.033	156	574	33	36	-1.000	11	22	14	22	-50
2	7	11	"PFJ0506"	"J587_3"	6970	23990	150	90	92	27	73	78	22	39	17	0	120	124	29	109	112	21	38	18	0	1.545	1.267	1.056	1.081	3.415	0.962	0.116	156	610	28	34	0.628	17	11	19	15	-50
2	8	11	"PFJ0508"	"J587_5"	7130	23980	110	105	105	26	70	74	25	57	26	0	128	130	38	108	111	21	48	16	0	1.750	1.591	1.107	1.087	3.362	0.890	0.042	80	366	55	57	0.807	35	20	35	22	0
2	9	11	"PFJ0527"	"J647_6"	7310	24000	140	855	784	252	70	73	22	98	98	0	696	667	173	106	109	22	100	99	0	1.331	1.273	1.345	1.198	1.719	1.326	0.862	156	550	1375	1275	0.412	785	590	714	561	0
2	10	11	"PFJ0531"	"J64_1"	7510	24000	140	691	629	236	67	70	17	99	95	0	447	417	146	103	105	21	92	91	0	1.814	1.790	1.787	1.850	1.935	1.820	0.835	156	490	968	876	0.859	624	344	562	314	0
2	11	11	"PFJ0533"	"J64_3"	7680	24000	130	305	300	73	66	68	16	100	98	0	278	272	61	101	104	19	100	98	0	1.350	1.368	1.281	1.385	1.528	1.380	0.773	120	503	416	405	0.433	239	177	234	171	0
2	12	11	"PFJ0536"	"J65_10"	7880	24000	130	723	688	194	66	68	15	100	100	0	678	651	172	102	105	19	100	100	0	1.141	1.133	1.171	1.130	1.399	1.116	0.854	120	491	1233	1171	0.190	657	576	622	549	0
2	13	11	"PFJ0538"	"J65_12"	8070	24000	140	127	125	29	66	68	16	93	81	0	137	140	27	104	106	19	75	42	0	1.848	1.639	1.722	1.791	2.925	1.486	0.262	156	451	94	95	0.886	61	33	59	36	0
2	14	11	"PFJ0540"	"J65_2"	8260	24000	140	627	600	191	67	69	16	100	100	0	481	484	140	103	105	19	98	98	0	1.481	1.399	1.410	1.394	1.787	1.418	0.812	156	503	938	914	0.567	560	378	533	381	0
2	15	11	"PFJ0567"	"J71_12"	8450	24000	130	289	286	87	70	72	16	98	95	0	240	241	60	102	105	19	95	93	0	1.587	1.554	1.569	1.525	2.123	1.631	0.729	120	449	357	355	0.666	219	138	216	139	0
2	16	11	"PFJ0569"	"J71_2"	8620	24000	150	93	96	31	70	72	17	60	35	0	128	130	33	104	110	50	12	0	0	0.958	1.000	0.939	0.981	2.798	0.297	0.164	156	501	47	52	-0.061	23	24	26	26	-50
2	17	11	"PFJ0571"	"J71_6"	8810	24000	150	81	84	20	69	72	17	42	17	0	117	119	27	106	113	49	9	0	0	1.091	1.154	0.857	1.016	3.817	0.198	0.099	156	545	23	28	0.126	12	11	15	13	-50
2	18	11	"PFJ0573"	"J71_9"	9020	24010	140	18817	17138	5307	71	74	17	100	100	0	20049	18610	5490	112	116	24	100	100	0	0.940	0.923	0.942	0.922	1.651	0.919	0.903	156	440	38683	35565	-0.089	18746	19937	17067	18498	0
2	19	11	"PFJ0576"	"J73_13"	9190	24000	150	105	108	27	73	75	16	76	49	0	142	144	31	113	115	22	59	30	0	1.103	1.129	1.109	1.096	3.457	0.762	0.127	156	434	61	66	0.142	32	29	35	31	-50
2	20	11	"PFJ0578"	"J73_15"	9400	24010	140	1203	1147	388	74	77	18	100	100	0	1254	1221	373	111	113	20	99	99	0	0.988	0.967	0.982	0.935	1.651	0.973	0.865	156	489	2272	2183	-0.018	1129	1143	1073	1110	0
2	21	11	"PFK0742"	"Ks1964_2"	9620	24000	150	99	103	28	76	79	19	56	28	0	118	123	25	111	112	19	33	12	0	3.286	2.250	1.351	1.623	3.517	1.568	0.044	156	436	30	39	1.716	23	7	27	12	-50
2	22	11	"PFK0745"	"Ks1_2"	9780	24010	140	381	364	115	72	74	18	98	96	0	356	340	102	108	110	18	95	92	0	1.246	1.259	1.247	1.265	1.843	1.227	0.772	156	582	557	524	0.317	309	248	292	232	0
2	1	12	"PFK0752"	"Ks202_6"	5790	24190	140	1320	1223	510	62	66	39	98	94	0	1198	1141	397	96	99	21	100	99	0	1.142	1.111	1.154	0.991	1.798	1.154	0.901	156	654	2360	2206	0.191	1258	1102	1161	1045	0
2	2	12	"PFK0755"	"Ks202_9"	5980	24180	130	323	321	107	70	74	47	94	90	0	417	407	109	104	107	22	96	96	0	0.808	0.828	0.829	0.794	1.568	0.849	0.739	120	418	566	554	-0.307	253	313	251	303	0
2	3	12	"PFK0757"	"Ks206_2"	6140	24180	150	85	88	21	73	77	43	8	0	0	116	119	28	107	110	22	28	10	0	1.333	1.250	0.816	0.859	3.841	0.382	0.025	156	515	21	27	0.415	12	9	15	12	-50
2	4	12	"PFK0760"	"Ks210_1"	6370	24190	120	111	114	27	72	74	17	82	58	0	158	163	43	107	109	19	84	63	0	0.765	0.750	0.778	0.799	2.847	0.501	0.168	120	450	90	98	-0.387	39	51	42	56	0
2	5	12	"PFK0786"	"Ks225_7"	6550	24190	140	200	201	59	73	77	24	97	89	0	213	216	51	108	112	23	94	91	0	1.210	1.185	1.180	1.231	2.175	1.252	0.528	156	488	232	236	0.274	127	105	128	108	0
2	6	12	"PFK0793"	"Ks2300_1"	6730	24190	120	100	104	30	71	74	23	58	32	0	131	132	31	108	110	21	52	25	0	1.261	1.375	1.000	1.141	4.291	1.340	0.135	120	426	52	57	0.334	29	23	33	24	0
2	7	12	"PFK0795"	"Ks2345_1"	6920	24190	130	834	789	205	70	73	19	100	100	0	738	737	167	108	110	20	100	100	0	1.213	1.143	1.157	1.118	1.316	1.129	0.868	120	519	1394	1348	0.278	764	630	719	629	0
2	8	12	"PFK0799"	"Ks244_1"	7120	24190	130	296	291	67	70	73	18	100	100	0	414	413	96	107	110	22	99	99	0	0.736	0.722	0.725	0.720	1.518	0.680	0.774	120	525	533	527	-0.442	226	307	221	306	0
2	9	12	"PFK0802"	"Ks244_3"	7300	24190	130	310	314	63	70	72	16	100	100	0	445	446	91	106	109	21	100	100	0	0.708	0.718	0.696	0.721	1.438	0.665	0.798	120	456	579	584	-0.498	240	339	244	340	0
2	10	12	"PFK0804"	"Ks244_8"	7490	24190	140	254	249	77	64	66	15	98	96	0	161	163	40	100	103	21	87	66	0	3.115	2.937	2.908	2.986	2.266	3.239	0.449	156	502	251	248	1.639	190	61	185	63	0
2	11	12	"PFK0825"	"Ks25_1"	7690	24190	130	392	381	98	61	63	15	100	100	0	253	251	65	96	98	17	98	96	0	2.108	2.065	2.045	2.158	1.573	2.092	0.779	120	522	488	475	1.076	331	157	320	155	0
2	12	12	"PFK0827"	"Ks25_12"	7880	24190	130	333	328	87	64	66	15	99	98	0	232	234	59	100	103	18	96	94	0	2.038	1.970	1.991	2.126	1.799	2.028	0.709	120	492	401	398	1.027	269	132	264	134	0
2	13	12	"PFK0830"	"Ks25_19"	8070	24190	140	383	389	116	66	68	16	99	98	0	441	434	127	101	103	19	97	95	0	0.932	0.970	0.965	1.015	1.919	0.945	0.813	156	490	657	656	-0.101	317	340	323	333	0
2	14	12	"PFK0834"	"Ks25_8"	8250	24190	130	309	295	86	65	67	16	97	96	0	192	193	47	99	102	20	95	86	0	2.624	2.447	2.420	2.509	1.813	2.496	0.661	120	486	337	324	1.392	244	93	230	94	0
2	15	12	"PFK0839"	"Ks266_15"	8450	24190	130	998	986	249	65	68	16	100	100	0	779	804	228	100	103	19	100	100	0	1.374	1.308	1.309	1.331	1.403	1.262	0.871	120	475	1612	1625	0.458	933	679	921	704	0
2	16	12	"PFK0841"	"Ks266_6"	8640	24200	140	1123	1096	333	66	69	16	100	99	0	849	830	254	102	104	19	100	100	0	1.415	1.415	1.478	1.419	1.787	1.442	0.825	156	439	1804	1758	0.501	1057	747	1030	728	0
2	17	12	"PFK0858"	"Ks271_1"	8830	24200	140	422	394	118	65	68	16	100	98	0	909	849	251	103	106	21	99	98	0	0.443	0.441	0.438	0.441	1.826	0.418	0.850	156	443	1163	1075	-1.175	357	806	329	746	0
2	18	12	"PFK0868"	"Ks2886_1"	9030	24190	150	75	76	17	68	70	16	25	7	0	109	109	20	107	110	21	17	3	0	3.500	4.000	1.045	0.913	3.810	0.427	0.017	156	413	9	10	1.807	7	2	8	2	-50
2	19	12	"PFK0871"	"Ks291_5"	9200	24190	150	69	72	15	73	75	17	11	2	0	103	105	17	112	114	20	9	1	0	0.444	0.143	0.636	0.791	3.189	0.301	0.012	156	461	-13	-8	-1.170	-4	-9	-1	-7	-50
2	20	12	"PFK0873"	"Ks291_8"	9410	24190	150	76	78	16	75	78	18	12	3	0	111	114	25	111	113	20	17	8	0	100000.000	1.000	0.667	0.725	4.067	0.166	0.009	156	529	1	6	16.610	1	0	3	3	-50
2	21	12	"PFK0878"	"Ks2_13"	9590	24190	150	84	85	21	76	80	19	23	7	0	111	113	22	110	112	19	17	5	0	8.000	3.000	0.737	0.846	4.058	0.356	0.008	156	472	9	12	3.000	8	1	9	3	-50
2	22	12	"PFK0881"	"Ks2_9"	9790	24200	140	302	282	92	72	76	18	94	92	0	231	227	67	108	110	19	87	85	0	1.870	1.765	1.791	1.649	2.042	1.751	0.695	156	656	353	329	0.903	230	123	210	119	0
2	1	13	"PFL0033"	"L1_66"	5790	24370	150	83	85	21	66	68	17	48	19	0	110	112	24	101	105	21	28	12	0	1.889	1.727	0.895	0.908	4.429	0.698	0.033	156	624	26	30	0.918	17	9	19	11	-50
2	2	13	"PFL0035"	"L1_7"	5950	24370	150	70	74	19	67	70	17	25	5	0	108	111	22	103	105	20	26	8	0	0.600	0.875	1.000	0.891	4.532	0.390	0.014	156	450	8	15	-0.737	3	5	7	8	-50
2	3	13	"PFL0037"	"L1_72"	6170	24370	150	95	100	25	67	70	16	71	44	0	127	129	25	104	106	19	55	30	0	1.217	1.320	1.077	1.061	3.167	1.096	0.104	156	487	51	58	0.284	28	23	33	25	-50
2	4	13	"PFL0041"	"L1_79"	6330	24370	150	78	79	21	68	70	16	33	12	0	107	113	37	104	106	19	27	12	0	3.333	1.222	0.857	0.799	4.305	0.281	0.030	156	501	13	20	1.737	10	3	11	9	-50
2	5	13	"PFL0043"	"L1_81"	6550	24370	150	91	93	23	68	70	22	50	19	0	119	123	27	102	105	21	41	21	0	1.353	1.190	1.111	0.982	3.528	0.140	0.067	156	499	40	46	0.436	23	17	25	21	-50
2	6	13	"PFL0045"	"L1_83"	6730	24380	140	339	331	88	66	70	22	100	98	0	263	265	59	103	107	21	100	100	0	1.706	1.636	1.635	1.623	1.671	1.711	0.724	156	417	433	427	0.771	273	160	265	162	0
2	7	13	"PFL0068"	"L2_117"	6910	24370	140	597	603	180	67	69	16	99	99	0	650	634	179	105	108	20	99	99	0	0.972	1.013	1.043	1.035	1.679	1.007	0.832	156	457	1075	1065	-0.040	530	545	536	529	0
2	8	13	"PFL0070"	"L2_12"	7110	24370	140	1390	1285	357	67	69	15	100	99	0	954	902	229	103	106	20	100	100	0	1.555	1.524	1.550	1.500	1.723	1.570	0.888	156	534	2174	2017	0.637	1323	851	1218	799	0
2	9	13	"PFL0072"	"L2_123"	7300	24370	130	154	153	45	65	68	15	94	86	0	142	149	35	100	103	19	79	57	0	2.119	1.796	1.853	1.791	2.868	1.852	0.383	120	474	131	137	1.083	89	42	88	49	0
2	10	13	"PFL0074"	"L2_127"	7480	24370	130	234	229	65	59	62	14	100	98	0	212	207	53	94	97	17	95	91	0	1.483	1.504	1.492	1.504	1.759	1.483	0.647	120	499	293	283	0.569	175	118	170	113	0
2	11	13	"PFL0077"	"L2_135"	7670	24380	130	129	134	41	57	58	12	96	92	0	421	418	101	92	93	15	100	100	0	0.219	0.236	0.226	0.212	1.947	0.216	0.656	120	518	401	403	-2.192	72	329	77	326	0
2	12	13	"PFL0079"	"L2_139"	7860	24370	130	473	465	145	59	61	14	100	100	0	278	279	66	95	97	16	100	99	0	2.262	2.207	2.225	2.183	1.547	2.335	0.789	120	497	597	590	1.178	414	183	406	184	0
2	13	13	"PFL0101"	"L2_180"	8050	24380	140	387	363	126	63	65	16	98	98	0	287	282	77	97	100	17	98	96	0	1.705	1.622	1.663	1.552	1.952	1.735	0.745	156	567	514	485	0.770	324	190	300	185	0
2	14	13	"PFL0104"	"L2_185"	8250	24370	110	110	112	28	63	67	19	87	61	0	125	126	24	97	102	21	56	27	0	1.679	1.690	1.629	1.641	2.887	1.443	0.145	80	463	75	78	0.747	47	28	49	29	0
2	15	13	"PFL0109"	"L2_193"	8430	24370	140	757	750	185	66	70	17	100	100	0	442	425	109	102	105	21	99	98	0	2.032	2.118	2.122	2.230	1.651	2.137	0.855	156	530	1031	1007	1.023	691	340	684	323	0
2	16	13	"PFL0111"	"L2_195"	8630	24380	140	316	307	99	67	70	17	98	96	0	191	191	54	103	105	20	89	81	0	2.830	2.727	2.644	2.848	2.215	2.879	0.575	156	446	337	328	1.501	249	88	240	88	0
2	17	13	"PFL0113"	"L2_198"	8820	24380	140	211	213	69	62	64	15	98	94	0	157	158	42	97	100	18	83	72	0	2.483	2.475	2.282	2.631	2.592	2.621	0.440	156	409	209	212	1.312	149	60	151	61	0
2	18	13	"PFL0115"	"L2_20"	9010	24380	140	238	235	68	61	65	15	98	94	0	479	478	131	96	100	18	100	99	0	0.462	0.455	0.449	0.427	1.993	0.428	0.775	156	430	560	556	-1.114	177	383	174	382	0
2	19	13	"PFL0135"	"L2_233"	9200	24380	120	122	123	33	68	71	19	85	65	0	136	136	30	104	106	20	64	40	0	1.688	1.719	1.232	1.409	2.718	1.546	0.182	120	476	86	87	0.755	54	32	55	32	0
2	20	13	"PFL0138"	"L2_238"	9390	24370	110	117	122	32	75	78	21	75	50	0	124	126	26	109	111	19	41	20	0	2.800	2.765	1.786	1.975	3.438	2.903	0.059	80	430	57	64	1.485	42	15	47	17	0
2	21	13	"PFL0141"	"L2_248"	9570	24380	130	542	522	142	81	87	30	100	99	0	335	321	87	113	123	49	93	89	0	2.077	2.120	2.126	2.146	1.573	2.140	0.738	120	510	683	649	1.054	461	222	441	208	0
2	22	13	"PFL0145"	"L2_259"	9770	24390	150	73	76	18	79	84	27	6	0	0	109	110	22	112	119	42	2	0	0	2.000	1.500	0.750	0.862	3.763	0.446	0.124	156	727	-9	-5	1.000	-6	-3	-3	-2	-50
2	1	14	"PFL0149"	"L2_268"	5770	24560	140	238	239	69	66	67	16	98	96	0	187	190	49	102	104	21	92	85	0	2.024	1.966	2.062	2.016	2.197	2.063	0.550	156	642	257	261	1.017	172	85	173	88	0
2	2	14	"PFL0152"	"L2_277"	5970	24560	140	597	569	191	68	70	16	98	98	0	545	536	177	103	106	21	96	96	0	1.197	1.157	1.151	1.146	1.745	1.142	0.845	156	470	971	934	0.259	529	442	501	433	0
2	3	14	"PFM0408"	"M36520_1"	6170	24560	140	542	527	137	66	68	16	100	100	0	329	325	91	102	105	20	94	94	0	2.097	2.067	2.042	2.076	1.564	2.034	0.826	156	464	703	684	1.068	476	227	461	223	0
2	4	14	"PFM0410"	"M36520_4"	6350	24560	130	317	311	72	67	69	15	100	99	0	222	226	54	104	108	21	99	95	0	2.119	2.000	2.068	2.099	1.580	1.990	0.634	120	449	368	366	1.083	250	118	244	122	0
2	5	14	"PFM0413"	"M36754_16"	6540	24570	140	177	176	50	67	68	16	96	92	0	769	754	204	102	105	20	100	100	0	0.165	0.167	0.163	0.159	1.719	0.157	0.733	156	532	777	761	-2.600	110	667	109	652	0
2	6	14	"PFM0417"	"M36754_20"	6760	24570	150	68	69	16	65	68	16	17	3	0	104	105	20	102	105	20	17	5	0	1.500	1.333	0.823	0.955	3.834	0.112	0.001	156	471	5	7	0.585	3	2	4	3	-50
2	7	14	"PFM0419"	"M36754_23"	6920	24570	140	693	664	220	64	66	15	98	97	0	587	575	175	101	104	19	98	98	0	1.294	1.266	1.313	1.246	1.939	1.288	0.857	156	449	1115	1074	0.372	629	486	600	474	0
2	8	14	"PFM0422"	"M3675_2"	7100	24570	130	1002	968	187	65	68	16	100	100	0	680	687	151	101	104	18	100	100	0	1.618	1.541	1.535	1.564	1.262	1.528	0.869	120	504	1516	1489	0.694	937	579	903	586	0
2	9	14	"PFM0440"	"M3766_1"	7300	24570	140	1116	1052	309	65	68	15	100	99	0	767	739	213	100	103	19	99	98	0	1.576	1.545	1.559	1.575	1.649	1.569	0.877	156	553	1718	1626	0.656	1051	667	987	639	0
2	10	14	"PFM0442"	"M37744_2"	7490	24570	120	96	101	25	60	62	14	85	66	0	123	126	25	96	99	18	63	37	0	1.333	1.367	1.263	1.301	2.708	1.300	0.171	120	422	63	71	0.415	36	27	41	30	0
2	11	14	"PFM0444"	"M37773_2"	7670	24570	150	62	62	12	56	59	23	8	0	0	95	97	17	93	95	17	22	5	0	3.000	1.500	0.733	0.833	3.370	0.059	0.001	156	504	8	10	1.585	6	2	6	4	-50
2	12	14	"PFM0446"	"M3777_1"	7870	24570	140	350	351	96	58	62	24	98	97	0	265	270	68	94	98	19	98	96	0	1.708	1.665	1.626	1.678	1.613	1.681	0.808	156	495	463	469	0.772	292	171	293	176	0
2	13	14	"PFM0448"	"M37794_11"	8060	24570	120	121	123	27	66	68	19	93	78	0	156	156	31	100	104	20	87	65	0	0.982	1.018	0.958	1.068	2.265	0.930	0.346	120	500	111	113	-0.026	55	56	57	56	0
2	14	14	"PFM0450"	"M37794_14"	8280	24590	80	107	106	23	75	80	22	67	25	0	135	134	24	110	113	23	51	23	0	1.280	1.292	1.029	0.999	3.040	1.011	0.193	52	267	57	55	0.356	32	25	31	24	0
2	15	14	"PFM0469"	"M38740_1"	8440	24560	150	75	79	20	70	74	19	26	7	0	109	112	23	104	106	21	22	5	0	1.000	1.125	1.000	0.908	3.742	0.268	0.076	156	615	10	17	0.000	5	5	9	8	-50
2	16	14	"PFM0472"	"M38757_4"	8630	24570	130	596	584	139	63	66	17	100	100	0	609	600	124	97	100	18	100	100	0	1.041	1.036	1.001	1.030	1.418	1.034	0.871	120	519	1045	1024	0.058	533	512	521	503	0
2	17	14	"PFM0476"	"M38913_1"	8830	24570	140	698	691	208	60	62	15	100	99	0	808	767	240	93	96	16	98	98	0	0.892	0.936	0.949	0.964	1.700	0.910	0.886	156	468	1353	1305	-0.164	638	715	631	674	0
2	18	14	"PFM0478"	"M38913_6"	9010	24570	140	531	510	149	60	62	15	99	99	0	499	477	152	93	96	16	96	96	0	1.160	1.172	1.115	1.224	1.608	1.136	0.874	156	477	877	834	0.214	471	406	450	384	0
2	19	14	"PFM0481"	"M38941_1"	9200	24570	130	304	295	70	61	64	14	100	99	0	308	309	67	96	98	18	100	99	0	1.146	1.099	1.102	1.092	1.562	1.068	0.808	120	522	455	447	0.197	243	212	234	213	0
2	20	14	"PFM0484"	"M38941_6"	9390	24570	130	308	307	88	70	73	21	99	98	0	218	220	57	104	107	21	93	91	0	2.088	2.043	2.133	1.996	1.879	2.132	0.601	120	595	352	353	1.062	238	114	237	116	0
2	21	14	"PFM0510"	"M41547_1"	9580	24570	130	2734	2657	581	81	87	29	100	100	0	1126	1090	238	114	124	48	100	100	0	2.622	2.639	2.668	2.664	1.385	2.719	0.894	120	548	3665	3552	1.390	2653	1012	2576	976	0
2	22	14	"PFM0512"	"M41763_12"	9780	24580	140	989	905	286	79	84	27	99	98	0	869	803	223	113	122	43	99	99	0	1.204	1.197	1.231	1.156	1.656	1.228	0.886	156	692	1666	1516	0.267	910	756	826	690	0
2	1	15	"PFM0514"	"M41763_4"	5760	24750	150	77	80	19	62	64	15	48	23	0	113	115	23	96	100	19	45	22	0	0.882	0.947	0.957	0.912	4.214	0.469	0.063	156	807	32	37	-0.181	15	17	18	19	-50
2	2	15	"PFM0516"	"M41776_1"	5970	24740	150	89	90	22	66	68	16	57	29	0	128	129	27	102	104	19	60	30	0	0.885	0.889	0.828	0.801	2.908	0.614	0.139	156	569	49	51	-0.177	23	26	24	27	-50
2	3	15	"PFM0524"	"M42658_1"	6160	24750	130	413	403	119	67	70	16	99	99	0	263	264	66	103	106	18	97	96	0	2.162	2.087	2.163	2.147	1.755	2.063	0.757	120	478	506	497	1.113	346	160	336	161	0
2	4	15	"PFM0531"	"M42966_1"	6340	24760	140	670	634	197	67	70	16	99	98	0	584	572	167	104	108	20	100	98	0	1.256	1.212	1.217	1.187	1.552	1.219	0.887	156	481	1083	1035	0.329	603	480	567	468	0
2	5	15	"PFN0076"	"N128_81"	6530	24750	150	92	100	42	68	70	17	57	35	0	127	138	47	102	106	20	53	32	0	0.960	0.889	0.860	0.908	3.328	0.813	0.384	156	526	49	68	-0.059	24	25	32	36	-50
2	6	15	"PFN0079"	"N128_86"	6730	24750	130	210	205	55	67	70	18	97	96	0	148	152	33	101	104	19	88	66	0	3.043	2.706	2.689	2.720	1.942	2.622	0.489	120	491	190	189	1.605	143	47	138	51	0
2	7	15	"PFN0082"	"N128_90"	6920	24760	130	355	345	85	66	68	17	99	99	0	318	309	82	100	102	17	96	95	0	1.326	1.335	1.336	1.346	1.531	1.302	0.817	120	462	507	488	0.407	289	218	279	209	0
2	8	15	"PFN0084"	"N128_92"	7110	24760	130	520	500	126	67	69	16	100	100	0	377	372	95	100	104	18	99	99	0	1.635	1.592	1.605	1.618	1.398	1.520	0.808	120	480	730	705	0.710	453	277	433	272	0
2	9	15	"PFN0086"	"N128_95"	7300	24760	140	526	513	178	69	71	17	100	99	0	355	350	117	103	107	19	96	93	0	1.813	1.798	1.824	1.903	1.746	1.812	0.845	156	488	709	691	0.859	457	252	444	247	0
2	10	15	"PFN0090"	"N129_1"	7500	24750	150	67	68	14	67	70	18	12	0	0	98	100	19	104	106	21	8	1	0	0.000	-0.250	0.667	0.640	3.364	0.129	0.003	156	457	-6	-3	Error	0	-6	1	-4	-50
2	11	15	"PFN0105"	"N129_41"	7670	24760	150	74	87	40	64	68	26	31	17	0	110	124	57	100	103	21	32	17	0	1.000	0.958	0.747	0.749	3.486	0.776	0.279	156	483	20	47	0.000	10	10	23	24	-50
2	12	15	"PFN0107"	"N129_48"	7880	24750	150	68	71	20	63	67	30	10	1	0	106	106	22	99	102	20	23	5	0	0.714	1.143	0.652	0.724	3.161	4.887	0.018	156	453	12	15	-0.485	5	7	8	7	-50
2	13	15	"PFN0109"	"N129_6"	8050	24760	150	72	73	15	69	71	23	14	0	0	107	109	20	104	107	21	19	6	0	1.000	0.800	0.862	0.922	4.226	3.434	0.003	156	452	6	9	0.000	3	3	4	5	-50
2	14	15	"PFN0112"	"N130_1"	8240	24760	150	61	66	20	73	76	19	8	3	0	97	99	21	108	111	21	7	2	0	1.091	0.778	0.885	0.971	2.677	0.481	0.040	156	573	-23	-16	0.126	-12	-11	-7	-9	-50
2	15	15	"PFN0114"	"N130_17"	8440	24760	130	283	283	81	72	73	17	99	99	0	174	181	43	106	108	20	92	81	0	3.103	2.813	2.862	3.034	2.111	3.133	0.499	120	548	279	286	1.634	211	68	211	75	0
2	16	15	"PFN0116"	"N130_19"	8640	24770	120	532	502	137	67	69	17	99	99	0	489	477	107	102	104	19	100	100	0	1.202	1.160	1.163	1.115	1.582	1.187	0.864	120	478	852	810	0.265	465	387	435	375	0
2	17	15	"PFN0134"	"N130_43"	8820	24770	140	12632	11410	3018	65	68	18	100	100	0	12384	11304	3040	100	103	19	100	99	0	1.023	1.013	1.029	0.998	1.564	1.009	0.917	156	490	24851	22549	0.033	12567	12284	11345	11204	0
2	18	15	"PFN0137"	"N130_46"	9000	24770	140	1660	1580	455	65	70	36	100	100	0	1151	1107	310	99	105	42	99	98	0	1.516	1.503	1.505	1.563	1.666	1.509	0.905	156	518	2647	2523	0.600	1595	1052	1515	1008	0
2	19	15	"PFN0139"	"N130_5"	9210	24770	140	2764	2487	1022	66	71	35	100	99	0	2130	1946	792	100	106	40	99	99	0	1.329	1.311	1.324	1.337	1.843	1.322	0.915	156	581	4728	4267	0.410	2698	2030	2421	1846	0
2	20	15	"PFN0141"	"N130_52"	9390	24770	130	2617	2459	675	73	76	21	100	100	0	2735	2653	661	106	109	22	100	100	0	0.968	0.937	0.959	0.931	1.261	0.913	0.913	120	502	5173	4933	-0.047	2544	2629	2386	2547	0
2	21	15	"PFN0145"	"N130_61"	9580	24770	130	1746	1662	487	80	82	19	100	100	0	1159	1123	330	112	116	22	100	100	0	1.591	1.565	1.565	1.580	1.394	1.559	0.871	120	510	2713	2593	0.670	1666	1047	1582	1011	0
2	22	15	"PFN0147"	"N131_12"	9770	24760	150	101	103	26	79	80	17	56	28	0	123	126	38	112	116	22	28	12	0	2.000	1.714	1.059	1.277	4.276	0.220	0.006	156	751	33	38	1.000	22	11	24	14	-50
2	1	16	"PFN0168"	"N132_106"	5770	24950	130	223	225	59	60	61	14	100	98	0	142	147	35	94	97	17	84	66	0	3.396	3.113	3.034	3.396	2.312	3.502	0.386	120	642	211	218	1.764	163	48	165	53	0
2	2	16	"PFN0170"	"N132_108"	5980	24950	140	389	388	123	64	66	15	99	98	0	241	250	82	101	103	17	97	96	0	2.321	2.174	2.133	2.223	1.865	2.136	0.764	156	542	465	473	1.215	325	140	324	149	0
2	3	16	"PFN0172"	"N132_11"	6160	24950	130	1102	1080	298	66	67	15	100	100	0	531	528	134	104	105	17	100	100	0	2.426	2.392	2.401	2.383	1.478	2.530	0.840	120	471	1463	1438	1.279	1036	427	1014	424	0
2	4	16	"PFN0175"	"N132_116"	6350	24950	140	888	820	305	67	69	16	99	98	0	687	662	240	102	104	18	98	97	0	1.403	1.345	1.317	1.345	2.004	1.358	0.830	156	495	1406	1313	0.489	821	585	753	560	0
2	5	16	"PFN0177"	"N132_119"	6540	24950	140	742	737	175	69	72	18	100	100	0	388	383	89	101	105	19	100	100	0	2.345	2.369	2.385	2.415	1.434	2.455	0.841	156	532	960	950	1.230	673	287	668	282	0
2	6	16	"PFN0180"	"N132_125"	6740	24950	150	191	195	59	70	73	18	98	93	0	589	585	173	103	105	19	98	98	0	0.249	0.259	0.245	0.253	1.787	0.229	0.664	156	559	607	607	-2.006	121	486	125	482	0
2	7	16	"PFN0582"	"N145_33"	6930	24950	140	2654	2589	775	69	72	17	100	100	0	1160	1113	390	103	105	18	98	98	0	2.446	2.495	2.539	2.668	1.789	2.516	0.875	156	480	3642	3530	1.290	2585	1057	2520	1010	0
2	8	16	"PFN0584"	"N145_38"	7100	24950	150	70	74	18	69	71	16	20	6	0	105	110	26	104	107	19	21	10	0	1.000	0.833	0.678	0.805	4.025	0.181	0.009	156	509	2	11	0.000	1	1	5	6	-50
2	9	16	"PFN0589"	"N145_44"	7290	24950	150	72	74	16	71	74	17	17	4	0	99	101	22	106	109	19	12	4	0	-0.143	-0.600	1.000	0.879	3.486	0.227	0.017	156	508	-6	-2	Error	1	-7	3	-5	-50
2	10	16	"PFN0592"	"N145_50"	7480	24950	150	71	73	17	74	77	20	12	0	0	100	103	20	108	110	22	5	3	0	0.375	0.200	0.763	0.759	3.458	0.452	0.033	156	515	-11	-6	-1.415	-3	-8	-1	-5	-50
2	11	16	"PFN0598"	"N145_61"	7700	24950	150	102	106	28	71	75	20	69	36	0	120	123	26	107	110	23	37	7	0	2.385	2.188	1.650	1.445	3.816	1.328	0.061	156	545	44	51	1.254	31	13	35	16	-50
2	12	16	"PFN0600"	"N145_9"	7890	24960	140	135	132	39	70	74	22	82	68	0	255	248	80	108	110	21	89	87	0	0.442	0.443	0.446	0.436	2.302	0.385	0.419	156	457	212	202	-1.177	65	147	62	140	0
2	13	16	"PFN0620"	"N148_2"	8050	24950	150	68	71	18	75	78	23	7	2	0	107	110	23	112	114	21	11	4	0	1.400	2.000	0.750	0.883	3.479	1.212	0.046	156	476	-12	-6	0.485	-7	-5	-4	-2	-50
2	14	16	"PFN0622"	"N148_6"	8250	24950	150	70	72	16	78	80	19	7	0	0	97	100	19	113	115	22	5	0	0	0.500	0.462	0.576	0.690	3.156	0.413	0.054	156	568	-24	-19	-1.000	-8	-16	-6	-13	-50
2	15	16	"PFN0628"	"N149_12"	8440	24950	130	2836	2784	661	76	78	17	100	100	0	2216	2206	539	112	115	24	100	99	0	1.312	1.293	1.284	1.323	1.528	1.262	0.918	120	560	4864	4802	0.392	2760	2104	2708	2094	0
2	16	16	"PFN0632"	"N149_18"	8640	24950	130	1160	1167	304	73	75	17	100	100	0	771	751	241	110	112	24	100	99	0	1.644	1.707	1.697	1.813	1.661	1.663	0.837	120	524	1748	1735	0.718	1087	661	1094	641	0
2	17	16	"PFN0634"	"N149_2"	8830	24960	130	153	154	39	71	74	19	96	88	0	204	206	51	107	109	21	94	85	0	0.845	0.838	0.844	0.839	2.219	0.710	0.471	120	484	179	182	-0.242	82	97	83	99	0
2	18	16	"PFN0637"	"N149_30"	9020	24960	120	1952	1871	526	72	75	18	100	100	0	1312	1244	357	108	112	26	100	100	0	1.561	1.584	1.609	1.623	1.533	1.566	0.885	120	483	3084	2935	0.643	1880	1204	1799	1136	0
2	19	16	"PFN0655"	"N150_39"	9210	24970	130	186	189	50	79	81	20	95	90	0	517	504	127	110	114	24	99	99	0	0.263	0.279	0.279	0.268	1.733	0.252	0.672	120	484	514	504	-1.927	107	407	110	394	0
2	20	16	"PFN0658"	"N150_49"	9400	24960	140	330	324	78	84	86	21	99	98	0	224	226	53	113	115	20	92	91	0	2.216	2.124	2.154	2.234	2.020	2.164	0.683	156	458	357	353	1.148	246	111	240	113	0
2	21	16	"PFN0660"	"N150_51"	9580	24960	140	502	505	171	83	86	20	98	98	0	321	315	99	115	118	22	92	91	0	2.034	2.110	2.074	2.125	1.778	2.150	0.784	156	459	625	622	1.024	419	206	422	200	0
2	22	16	"PFN0662"	"N150_53"	9760	24960	130	983	945	190	82	84	18	100	100	0	730	708	149	114	119	24	99	99	0	1.463	1.453	1.453	1.482	1.540	1.429	0.898	120	569	1517	1457	0.549	901	616	863	594	0
2	1	17	"PFN0664"	"N150_57"	5800	25140	140	693	664	195	66	68	16	100	100	0	461	454	113	100	102	19	98	98	0	1.737	1.689	1.730	1.687	1.571	1.763	0.865	156	652	988	952	0.796	627	361	598	354	0
2	2	17	"PFN0666"	"N150_6"	5970	25140	140	293	288	82	68	71	18	99	98	0	255	259	73	104	107	19	96	92	0	1.490	1.419	1.392	1.427	1.959	1.419	0.694	156	477	376	375	0.575	225	151	220	155	0
2	3	17	"PFN0680"	"N150_8"	6160	25140	140	906	859	266	68	70	17	100	100	0	617	591	186	105	108	20	98	98	0	1.637	1.628	1.669	1.665	1.752	1.651	0.844	156	501	1350	1277	0.711	838	512	791	486	0
2	4	17	"PFN0682"	"N150_82"	6350	25140	130	635	616	186	69	70	16	100	100	0	708	693	196	105	107	19	99	98	0	0.939	0.930	0.930	0.953	1.558	0.886	0.840	120	480	1169	1135	-0.091	566	603	547	588	0
2	5	17	"PFN0685"	"N150_87"	6540	25140	130	1152	1104	318	69	71	16	100	100	0	595	590	153	104	107	19	100	99	0	2.206	2.130	2.188	2.136	1.357	2.182	0.860	120	490	1574	1521	1.141	1083	491	1035	486	0
2	6	17	"PFN0688"	"N150_9"	6740	25140	130	79	83	22	70	72	17	38	17	0	249	239	55	106	108	19	97	95	0	0.063	0.098	0.179	0.150	2.481	0.087	0.082	120	472	152	146	-3.990	9	143	13	133	0
2	7	17	"PFN0694"	"N151_11"	6910	25140	130	385	377	96	72	74	17	100	100	0	387	380	89	109	110	20	100	99	0	1.126	1.125	1.161	1.123	1.491	1.103	0.818	120	500	591	576	0.171	313	278	305	271	0
2	8	17	"PFN0696"	"N151_18"	7110	25140	130	849	831	214	74	76	19	100	100	0	526	513	132	109	112	27	100	100	0	1.859	1.874	1.885	1.899	1.451	1.910	0.867	120	515	1192	1161	0.894	775	417	757	404	0
2	9	17	"PFN0876"	"N168_6"	7320	25150	140	954	868	358	74	76	19	98	97	0	731	696	246	109	112	28	98	97	0	1.415	1.353	1.394	1.236	2.139	1.410	0.867	156	460	1502	1381	0.501	880	622	794	587	0
2	10	17	"PFN0874"	"N168_34"	7500	25150	140	724	709	213	73	75	19	100	98	0	847	822	199	108	110	22	100	100	0	0.881	0.891	0.911	0.830	1.681	0.912	0.877	156	458	1390	1350	-0.183	651	739	636	714	0
2	11	17	"PFN0894"	"N173_1"	7680	25140	130	498	481	124	67	71	19	100	100	0	247	245	54	103	106	22	98	97	0	2.993	2.915	3.104	2.932	1.572	3.098	0.752	120	492	575	556	1.582	431	144	414	142	0
2	12	17	"PFN0907"	"N175_2"	7870	25140	130	2231	2191	493	64	67	17	100	100	0	2014	1993	532	100	103	21	100	100	0	1.132	1.124	1.094	1.156	1.446	1.068	0.910	120	498	4081	4020	0.179	2167	1914	2127	1893	0
2	13	17	"PFN0906"	"N175_16"	8070	25150	130	389	402	101	70	74	19	99	99	0	251	253	48	108	110	22	100	100	0	2.231	2.290	2.361	2.275	1.517	2.460	0.754	120	492	462	477	1.158	319	143	332	145	0
2	14	17	"PFN0918"	"N177_6"	8250	25150	130	1692	1655	323	77	78	18	100	100	0	832	824	159	112	115	23	100	100	0	2.243	2.216	2.224	2.228	1.229	2.230	0.865	120	483	2335	2290	1.165	1615	720	1578	712	0
2	15	17	"PFL0005"	"L1_103"	8440	25150	130	328	320	90	76	77	18	98	97	0	235	239	59	110	113	26	94	92	0	2.016	1.891	1.967	1.868	1.754	1.937	0.673	120	526	377	373	1.011	252	125	244	129	0
2	16	17	"PFL0159"	"L2_30"	8640	25150	140	1380	1260	416	70	73	17	100	100	0	3005	2849	935	108	111	25	100	98	0	0.452	0.434	0.439	0.444	2.019	0.412	0.861	156	503	4207	3931	-1.145	1310	2897	1190	2741	0
2	17	17	"PFL0171"	"L2_55"	8820	25150	140	2941	2759	965	72	76	21	100	99	0	2069	1887	694	110	113	22	98	98	0	1.465	1.512	1.526	1.517	1.949	1.518	0.882	156	515	4828	4464	0.550	2869	1959	2687	1777	0
2	18	17	"PFL0176"	"L2_62"	9010	25150	130	2465	2401	561	81	82	22	100	100	0	1896	1852	412	116	120	25	100	100	0	1.339	1.336	1.352	1.327	1.234	1.353	0.853	120	567	4164	4056	0.422	2384	1780	2320	1736	0
2	19	17	"PFL0064"	"L2_109"	9210	25140	130	271	271	78	84	85	21	97	96	0	279	275	66	118	121	24	97	94	0	1.161	1.191	1.225	1.203	2.014	1.242	0.606	120	515	348	344	0.216	187	161	187	157	0
2	20	17	"PFL0066"	"L2_114"	9400	25150	140	556	536	139	86	89	22	99	99	0	372	373	91	117	118	20	98	97	0	1.843	1.758	1.821	1.756	1.581	1.791	0.826	156	465	725	706	0.882	470	255	450	256	0
2	21	17	"PFL0140"	"L2_247"	9590	25150	140	252	252	67	84	87	20	99	95	0	291	283	69	117	119	22	98	92	0	0.966	1.012	1.042	1.022	1.969	0.997	0.646	156	442	342	334	-0.051	168	174	168	166	0
2	22	17	"PFL0150"	"L2_270"	9790	25150	140	1214	1152	434	80	83	18	100	99	0	934	900	366	114	118	22	99	98	0	1.383	1.364	1.388	1.393	1.840	1.372	0.790	156	703	1954	1858	0.468	1134	820	1072	786	0
2	1	18	"PFN0982"	"N244_3"	5760	25350	150	79	84	27	67	69	16	42	23	0	110	118	30	102	105	22	31	12	0	1.500	1.063	0.965	0.907	3.848	0.446	0.045	156	814	20	33	0.585	12	8	17	16	-50
2	2	18	"PFJ0260"	"J246_2"	5970	25330	130	1621	1499	397	73	75	18	100	100	0	1989	1847	485	107	111	22	100	100	0	0.823	0.820	0.833	0.827	1.408	0.811	0.897	120	521	3430	3166	-0.282	1548	1882	1426	1740	0
2	3	18	"PFJ0281"	"J269_1"	6160	25330	130	272	268	72	72	74	18	98	98	0	220	219	52	108	112	21	93	93	0	1.786	1.766	1.717	1.681	1.506	1.686	0.689	120	496	312	307	0.837	200	112	196	111	0
2	4	18	"PFJ0305"	"J27_3"	6360	25330	140	377	370	110	72	115	218	80	9	0	338	335	93	110	138	137	83	30	0	1.338	1.324	1.335	1.351	1.787	1.401	0.799	156	478	533	523	0.420	305	228	298	225	0
2	5	18	"PFJ0475"	"J53_46"	6540	25330	150	1396	1356	349	73	116	220	99	97	0	866	836	204	110	138	138	99	94	0	1.750	1.767	1.819	1.797	1.530	1.786	0.877	156	469	2079	2009	0.807	1323	756	1283	726	0
2	6	18	"PFJ0505"	"J583_7"	6720	25320	150	72	75	20	72	74	17	21	7	0	115	116	23	110	113	20	24	5	0	0.000	0.500	0.800	0.688	3.761	0.146	0.007	156	550	5	9	Error	0	5	3	6	-50
2	7	18	"PFJ0549"	"J697_3"	6940	25340	120	106	107	28	75	78	20	65	38	0	189	193	62	113	116	23	85	72	0	0.408	0.400	0.426	0.429	2.835	0.282	0.273	120	489	107	112	-1.294	31	76	32	80	0
2	8	18	"PFJ0586"	"J753_2"	7120	25330	140	188	184	57	76	79	21	92	84	0	171	174	49	114	116	28	74	50	0	1.965	1.800	1.664	1.823	3.122	1.772	0.350	156	537	169	168	0.974	112	57	108	60	0
2	9	18	"PFJ0594"	"J82_7"	7300	25330	130	742	694	207	72	75	19	100	99	0	1038	1003	282	109	112	28	100	100	0	0.721	0.696	0.714	0.681	1.486	0.667	0.886	120	449	1599	1516	-0.472	670	929	622	894	0
2	10	18	"PFK0025"	"Km2326_6"	7480	25330	150	85	88	22	71	74	17	42	16	0	114	115	22	106	108	21	29	4	0	1.750	1.889	0.907	1.117	3.604	0.673	0.028	156	493	22	26	0.807	14	8	17	9	-50
2	11	18	"PFJ0390"	"J40_6"	7680	25330	130	110	118	33	68	71	18	82	60	0	280	279	61	104	106	20	100	99	0	0.239	0.286	0.253	0.242	2.242	0.257	0.428	120	539	218	225	-2.067	42	176	50	175	0
2	12	18	"PFJ0410"	"J43_3"	7870	25330	130	1471	1415	318	62	65	16	100	100	0	1310	1270	231	96	99	18	100	100	0	1.161	1.152	1.173	1.142	1.329	1.135	0.901	120	528	2623	2527	0.215	1409	1214	1353	1174	0
2	13	18	"PFJ0426"	"J461_4"	8060	25330	150	60	62	13	66	70	18	7	1	0	93	93	15	102	105	21	3	0	0	0.667	0.444	0.840	0.769	3.542	0.374	0.072	156	567	-15	-13	-0.585	-6	-9	-4	-9	-50
2	14	18	"PFJ0465"	"J53_31"	8270	25330	150	100	105	30	75	76	19	56	33	0	124	127	28	111	114	21	36	13	0	1.923	1.875	1.774	1.567	4.266	1.248	0.058	156	546	38	46	0.943	25	13	30	16	-50
2	15	18	"PFJ0557"	"J6_2"	8460	25340	130	464	447	134	68	70	16	100	100	0	376	364	102	105	107	20	95	95	0	1.461	1.463	1.477	1.420	1.727	1.511	0.749	120	407	667	638	0.547	396	271	379	259	0
2	16	18	"PFK0041"	"Km302_3"	8630	25330	150	90	95	23	71	74	18	51	33	0	126	131	31	108	110	21	43	24	0	1.056	1.043	0.869	0.927	3.628	0.427	0.075	156	444	37	47	0.078	19	18	24	23	-50
2	17	18	"PFK0298"	"Kn2549_3"	8820	25340	130	910	870	218	80	82	19	100	100	0	914	892	205	116	118	21	100	100	0	1.040	1.018	1.027	1.011	1.354	0.971	0.856	120	497	1628	1566	0.057	830	798	790	776	0
2	18	18	"PFK0338"	"Kn3092_1"	9010	25340	110	138	137	38	83	86	22	81	60	0	170	166	44	118	121	24	72	53	0	1.058	1.125	1.019	0.966	2.596	0.964	0.238	80	457	107	102	0.081	55	52	54	48	0
2	19	18	"PFK0404"	"Kn427_6"	9210	25340	130	613	591	143	84	86	23	100	100	0	464	456	113	118	121	26	100	98	0	1.529	1.500	1.530	1.541	1.652	1.514	0.768	120	533	875	845	0.612	529	346	507	338	0
2	20	18	"PFK0425"	"Kn5026_1"	9390	25340	130	218	214	56	84	86	21	95	94	0	185	186	47	118	120	22	82	70	0	2.000	1.912	1.915	2.094	2.653	1.925	0.398	120	523	201	198	1.000	134	67	130	68	0
2	21	18	"PFK0442"	"Kn5244_3"	9590	25330	150	68	70	17	83	86	20	5	0	0	101	104	20	117	119	22	5	1	0	0.938	1.000	0.836	0.891	3.278	0.523	0.025	156	548	-31	-26	-0.093	-15	-16	-13	-13	-50
2	22	18	"PFK0457"	"Kn5587_2"	9780	25340	130	265	262	72	80	83	19	98	95	0	2843	2705	655	114	117	23	100	100	0	0.068	0.070	0.070	0.068	1.537	0.067	0.818	120	582	2914	2773	-3.883	185	2729	182	2591	0
2	1	19	"PFK0782"	"Ks2242_1"	5770	25520	130	1035	961	256	67	69	16	100	100	0	1074	1006	283	105	109	33	99	99	0	0.999	0.992	0.991	0.995	1.342	0.976	0.898	120	552	1937	1795	-0.001	968	969	894	901	0
2	2	19	"PFK0818"	"Ks2565_1"	5960	25520	130	642	612	166	72	75	18	100	100	0	591	556	144	108	111	21	100	99	0	1.180	1.205	1.237	1.233	1.476	1.203	0.846	120	501	1053	988	0.239	570	483	540	448	0
2	3	19	"PFK0876"	"Ks2_11"	6150	25520	130	1118	1085	277	72	74	17	100	100	0	921	890	211	109	112	21	100	100	0	1.288	1.297	1.303	1.299	1.355	1.299	0.853	120	461	1858	1794	0.365	1046	812	1013	781	0
2	4	19	"PFK1002"	"Ks48_16"	6330	25510	150	74	76	17	73	115	213	0	0	0	106	108	21	112	139	133	0	0	0	-0.167	-0.750	0.721	0.786	3.409	0.119	0.003	156	502	-5	-1	Error	1	-6	3	-4	-50
2	5	19	"PFK1139"	"Ks667_1"	6540	25520	140	1298	1166	407	75	122	229	95	88	0	1145	1018	362	113	143	143	94	89	0	1.185	1.206	1.219	1.270	1.849	1.226	0.882	156	431	2255	1996	0.245	1223	1032	1091	905	0
2	6	19	"PFK1174"	"Ks75_10"	6740	25520	140	14860	13261	4797	75	78	18	100	100	0	11297	10214	3511	113	115	22	99	99	0	1.322	1.305	1.332	1.361	2.019	1.327	0.912	156	460	25969	23287	0.403	14785	11184	13186	10101	0
2	7	19	"PFK0629"	"Ks1228_7"	6930	25520	130	192	194	54	78	81	21	96	91	0	198	196	50	114	116	23	87	75	0	1.357	1.415	1.470	1.516	1.854	1.326	0.529	120	475	198	198	0.441	114	84	116	82	0
2	8	19	"PFK1093"	"Ks586_7"	7110	25520	130	291	293	95	78	81	21	93	91	0	843	829	211	113	116	22	100	100	0	0.292	0.300	0.286	0.263	1.845	0.286	0.798	120	503	943	931	-1.777	213	730	215	716	0
2	9	19	"pla_LSU"	"PLSU"	7310	25530	130	371	357	111	74	77	19	97	96	0	405	400	107	110	113	20	98	98	0	1.007	0.976	0.958	0.998	1.736	1.004	0.791	120	496	592	573	0.010	297	295	283	290	0
2	10	19	"pla_ORF129"	"PORF129"	7500	25530	140	974	869	333	74	77	18	96	96	0	892	813	297	110	113	22	96	96	0	1.151	1.131	1.121	1.058	1.980	1.141	0.871	156	466	1682	1498	0.203	900	782	795	703	0
2	11	19	"pla_ORF79"	"PORF79"	7680	25530	130	374	360	101	77	79	18	99	97	0	319	321	83	114	116	23	97	95	0	1.449	1.367	1.345	1.334	1.768	1.363	0.762	120	464	502	490	0.535	297	205	283	207	0
2	12	19	"pla_rpl14"	"Prpl14"	7870	25520	130	1077	1023	303	69	73	18	100	100	0	834	811	224	107	109	22	100	100	0	1.387	1.355	1.321	1.341	1.582	1.360	0.861	120	557	1735	1658	0.471	1008	727	954	704	0
2	13	19	"PFBL B0020"	"oPFBLOB0020"	8060	25520	130	183	179	43	70	73	19	96	92	0	669	664	168	105	107	20	100	100	0	0.200	0.195	0.185	0.183	1.587	0.178	0.742	120	526	677	668	-2.319	113	564	109	559	0
2	14	19	"PFD66970"	"oPFD66970"	8250	25520	130	753	732	169	75	78	18	100	100	0	383	381	87	114	115	20	100	99	0	2.520	2.461	2.510	2.524	1.431	2.470	0.863	120	494	947	924	1.334	678	269	657	267	0
2	15	19	"PFC0765"	"oPFC0765"	8450	25520	150	84	87	21	68	70	16	48	22	0	117	121	26	106	108	21	32	14	0	1.455	1.267	1.069	0.996	3.293	0.472	0.057	156	433	27	34	0.541	16	11	19	15	-50
2	16	19	"PFN0250"	"oPFN0250"	8630	25530	140	326	312	96	69	71	17	97	96	0	288	287	77	105	107	21	98	94	0	1.404	1.335	1.328	1.352	1.735	1.338	0.803	156	401	440	425	0.490	257	183	243	182	0
2	17	19	"PFL0017"	"oPFL0017"	8820	25530	140	1725	1682	658	77	79	19	100	100	0	1763	1680	702	111	113	22	100	99	0	0.998	1.023	1.035	1.072	1.821	0.991	0.866	156	491	3300	3174	-0.003	1648	1652	1605	1569	0
2	18	19	"PFI17637"	"oPFI17637"	9030	25530	140	875	841	239	79	82	21	100	99	0	625	621	180	114	117	24	96	96	0	1.558	1.503	1.549	1.558	1.788	1.517	0.857	156	478	1307	1269	0.639	796	511	762	507	0
2	19	19	"PFM60472"	"oPFM60472"	9210	25520	150	99	101	25	83	85	21	39	14	0	128	132	28	117	120	24	32	12	0	1.455	1.200	0.824	0.836	3.911	0.262	0.039	156	462	27	33	0.541	16	11	18	15	-50
2	20	19	"PFL0020"	"oPFL0020"	9410	25560	150	74	78	21	82	84	22	10	3	0	117	119	24	117	120	23	16	4	0	100000.000	-2.000	1.048	1.120	3.822	0.740	0.008	156	509	-8	-2	16.610	-8	0	-4	2	-50
2	21	19	"PFI17639"	"oPFI17639"	9590	25530	130	187	189	50	78	79	21	95	95	0	156	159	35	110	114	22	76	50	0	2.370	2.265	2.143	2.441	2.780	2.521	0.298	120	466	155	160	1.245	109	46	111	49	0
2	22	19	"PFN0252"	"oPFN0252"	9780	25530	140	5834	5305	1901	70	73	18	100	100	0	3409	3131	1073	102	105	20	100	99	0	1.743	1.728	1.758	1.783	1.941	1.773	0.909	156	733	9071	8264	0.802	5764	3307	5235	3029	0
2	1	20	"PFBL B0027"	"oPFBLOB0027"	5760	25700	150	85	88	21	67	70	17	50	22	0	115	117	22	106	109	27	18	3	0	2.000	1.909	1.276	1.209	3.848	0.134	0.014	156	790	27	32	1.000	18	9	21	11	-50
2	2	20	"PFC0768"	"oPFC0768"	5970	25700	130	229	215	58	71	74	18	96	92	0	168	165	36	108	110	19	85	75	0	2.633	2.526	2.380	2.403	2.458	2.507	0.487	120	486	218	201	1.397	158	60	144	57	0
2	3	20	"PFBL B0032"	"oPFBLOB0032"	6140	25700	150	64	67	16	71	76	59	0	0	0	101	103	21	109	118	150	0	0	0	0.875	0.667	0.774	0.774	3.531	0.230	0.018	156	585	-15	-10	-0.193	-7	-8	-4	-6	-50
2	4	20	"PFBL B0033"	"oPFBLOB0033"	6370	25700	150	72	74	19	72	78	60	0	0	0	104	107	22	111	122	154	0	0	0	0.000	-0.500	0.746	0.668	4.026	0.108	0.056	156	565	-7	-2	Error	0	-7	2	-4	-50
2	5	20	"PFB0684"	"oPFB0684"	6570	25710	150	60	64	15	71	74	17	8	1	0	104	107	21	113	115	20	13	2	0	1.222	1.167	1.000	0.821	3.087	0.302	0.017	156	448	-20	-13	0.290	-11	-9	-7	-6	-50
2	6	20	"PFF72417"	"oPFF72417"	6720	25700	150	73	75	16	73	76	18	13	3	0	111	114	23	114	116	21	15	5	0	0.000	100000.000	0.852	0.803	3.599	0.075	0.002	156	450	-3	2	Error	0	-3	2	0	-50
2	7	20	"PFG0010"	"oPFG0010"	6910	25710	150	89	91	26	77	79	18	39	16	0	120	124	28	112	115	20	35	13	0	1.500	1.167	0.846	0.887	3.646	0.566	0.024	156	569	20	26	0.585	12	8	14	12	-50
2	8	20	"PFBL B0035"	"oPFBLOB0035"	7120	25710	130	306	300	73	78	80	19	98	96	0	498	486	105	113	116	21	100	100	0	0.592	0.595	0.584	0.561	1.703	0.567	0.818	120	469	613	595	-0.756	228	385	222	373	0
2	9	20	"PFBL B0038"	"oPFBLOB0038"	7290	25710	150	62	65	16	79	81	19	3	0	0	108	112	21	114	118	21	8	3	0	2.833	7.000	1.300	1.327	3.572	0.370	0.018	156	495	-23	-16	1.503	-17	-6	-14	-2	-50
2	10	20	"PFG0012"	"oPFG0012"	7500	25700	150	68	72	19	80	81	17	12	4	0	118	119	24	117	120	22	13	5	0	-12.000	-4.000	1.057	1.164	3.833	0.227	0.008	156	432	-11	-6	Error	-12	1	-8	2	-50
2	11	20	"PFD66974"	"oPFD66974"	7680	25710	150	94	97	25	78	80	19	41	19	0	132	137	52	117	120	24	35	9	0	1.067	0.950	1.023	1.040	3.490	0.120	0.016	156	476	31	39	0.093	16	15	19	20	-50
2	12	20	"PFL0029"	"oPFL0029"	7870	25720	130	603	585	184	74	77	19	100	99	0	382	372	104	114	117	23	98	98	0	1.974	1.981	1.926	2.040	1.981	2.106	0.794	120	493	797	769	0.981	529	268	511	258	0
2	13	20	"PFD66975"	"oPFD66975"	8070	25720	140	427	410	148	73	78	37	99	92	0	1038	985	347	113	116	23	100	99	0	0.383	0.386	0.393	0.388	2.011	0.368	0.834	156	552	1279	1209	-1.386	354	925	337	872	0
2	14	20	"PFM60473"	"oPFM60473"	8290	25710	150	86	107	121	76	79	37	12	5	0	136	146	62	113	117	23	49	19	0	0.435	0.939	0.875	0.850	3.452	5.051	0.021	156	527	33	64	-1.202	10	23	31	33	-50
2	15	20	"PFM60503"	"oPFM60503"	8410	25700	130	897	850	248	70	72	20	100	100	0	477	474	138	106	109	22	99	98	0	2.229	2.120	2.231	2.197	1.681	2.130	0.797	120	398	1198	1148	1.156	827	371	780	368	0
2	16	20	"PFL0061"	"oPFL0061"	8610	25700	130	1185	1111	318	67	70	17	100	100	0	555	528	156	103	106	21	100	99	0	2.473	2.456	2.446	2.522	1.575	2.470	0.866	120	458	1570	1469	1.307	1118	452	1044	425	0
2	17	20	"PFG0034"	"oPFG0034"	8800	25700	140	2220	2109	762	69	72	18	100	99	0	1155	1105	411	104	107	22	96	95	0	2.047	2.038	2.085	2.090	1.642	2.050	0.893	156	488	3202	3041	1.033	2151	1051	2040	1001	0
2	18	20	"PFF72455"	"oPFF72455"	9020	25710	150	81	86	23	75	78	22	26	10	0	115	118	26	108	113	26	21	6	0	0.857	1.100	0.842	0.908	4.228	0.451	0.049	156	437	13	21	-0.222	6	7	11	10	-50
2	19	20	"PFM60505"	"oPFM60505"	9180	25700	130	276	273	68	86	89	23	99	99	0	194	196	42	120	124	25	88	69	0	2.568	2.461	2.496	2.712	2.143	2.676	0.479	120	359	264	263	1.360	190	74	187	76	0
2	20	20	"PFL0063"	"oPFL0063"	9370	25710	140	335	320	111	83	85	22	95	92	0	252	250	78	116	119	23	91	86	0	1.853	1.769	1.761	1.853	2.426	1.802	0.680	156	442	388	371	0.890	252	136	237	134	0
2	21	20	"PFJ12800"	"oPFJ12800"	9560	25710	130	303	294	83	71	74	18	99	97	0	230	231	59	107	110	22	95	89	0	1.886	1.798	1.905	1.885	1.745	1.812	0.704	120	427	355	347	0.915	232	123	223	124	0
2	22	20	"PFF72460"	"oPFF72460"	9750	25720	130	334	326	92	65	67	15	100	100	0	278	285	66	98	101	18	99	99	0	1.494	1.396	1.414	1.388	1.645	1.496	0.735	120	582	449	448	0.580	269	180	261	187	0
2	1	21	"PFK12904"	"oPFK12904"	5760	25890	130	743	716	188	66	68	15	100	100	0	770	766	146	106	108	18	100	100	0	1.020	0.985	1.003	0.957	1.337	1.016	0.874	120	592	1341	1310	0.028	677	664	650	660	0
2	2	21	"PFM60507"	"oPFM60507"	5940	25890	130	647	623	175	69	72	17	100	100	0	704	685	206	107	110	18	100	100	0	0.968	0.958	0.948	0.969	1.444	0.913	0.867	120	535	1175	1132	-0.047	578	597	554	578	0
2	3	21	"PFK12905"	"oPFK12905"	6150	25900	130	165	169	48	71	73	16	95	94	0	414	408	110	107	110	20	98	98	0	0.306	0.326	0.320	0.310	2.027	0.307	0.701	120	515	401	399	-1.708	94	307	98	301	0
2	4	21	"PFF72461"	"oPFF72461"	6340	25890	130	3305	3081	844	72	77	64	100	100	0	10429	9878	2367	111	122	166	100	100	0	0.313	0.308	0.308	0.299	1.339	0.295	0.919	120	487	13551	12776	-1.674	3233	10318	3009	9767	0
2	5	21	"PFN0268"	"oPFN0268"	6520	25890	130	594	574	130	72	74	17	100	100	0	489	494	127	112	115	20	100	99	0	1.385	1.314	1.307	1.362	1.512	1.276	0.837	120	471	899	884	0.469	522	377	502	382	0
2	6	21	"PFL0071"	"oPFL0071"	6710	25900	130	308	301	86	73	76	17	100	98	0	212	212	48	112	114	21	92	89	0	2.350	2.280	2.408	2.300	1.852	2.496	0.592	120	503	335	328	1.233	235	100	228	100	0
2	7	21	"PFG0037"	"oPFG0037"	6910	25900	130	122	126	36	76	78	17	81	63	0	175	180	48	111	113	20	87	72	0	0.719	0.725	0.753	0.679	3.313	0.594	0.247	120	515	110	119	-0.476	46	64	50	69	0
2	8	21	"PFJ12801"	"oPFJ12801"	7110	25900	140	106	109	28	78	80	18	62	42	0	297	294	81	112	115	21	96	94	0	0.151	0.170	0.183	0.173	2.664	0.143	0.256	156	475	213	213	-2.724	28	185	31	182	0
2	9	21	"PFBL B0124"	"oPFBLOB0124"	7280	25900	130	332	329	93	77	81	18	100	99	0	254	249	63	116	119	21	95	92	0	1.848	1.895	1.860	1.930	1.632	2.009	0.644	120	406	393	385	0.886	255	138	252	133	0
2	10	21	"PFI17675"	"oPFI17675"	7470	25900	140	2271	2176	704	77	80	21	100	99	0	4194	3912	1344	115	119	25	99	98	0	0.538	0.553	0.547	0.572	1.984	0.529	0.884	156	482	6273	5896	-0.895	2194	4079	2099	3797	0
2	11	21	"PFI17677"	"oPFI17677"	7650	25890	130	538	527	262	67	70	24	95	94	0	434	438	204	106	111	30	93	87	0	1.436	1.386	1.298	1.446	1.922	1.395	0.826	120	447	799	792	0.522	471	328	460	332	0
2	12	21	"PFBL B0128"	"oPFBLOB0128"	7870	25900	150	54	56	12	56	63	21	5	0	0	92	94	17	97	103	27	5	0	0	0.400	0.000	0.621	0.679	3.549	0.521	0.216	156	513	-7	-3	-1.322	-2	-5	0	-3	-50
2	13	21	"PFG0038"	"oPFG0038"	8060	25900	150	55	71	44	58	66	42	16	8	0	91	103	37	100	106	26	17	8	0	0.333	4.333	0.714	0.631	2.996	1.152	0.399	156	436	-12	16	-1.585	-3	-9	13	3	-50
2	14	21	"PFF72465"	"oPFF72465"	8250	25900	140	921	907	432	73	77	43	100	98	0	938	914	424	112	116	27	98	96	0	1.027	1.040	0.999	1.072	1.870	1.028	0.862	156	412	1674	1636	0.038	848	826	834	802	0
2	15	21	"PFI17678"	"oPFI17678"	8440	25900	150	121	123	29	78	82	39	54	10	0	173	178	47	116	118	24	76	57	0	0.754	0.726	0.750	0.827	2.997	0.515	0.227	156	496	100	107	-0.407	43	57	45	62	-50
2	16	21	"PFD66997"	"oPFD66997"	8630	25900	130	136	135	34	79	82	20	87	67	0	197	198	36	114	116	24	95	88	0	0.687	0.667	0.648	0.663	2.104	0.628	0.320	120	530	140	140	-0.542	57	83	56	84	0
2	17	21	"PFM60539"	"oPFM60539"	8830	25900	150	66	67	15	71	74	20	5	1	0	95	98	16	105	108	21	8	0	0	0.500	0.571	0.815	0.750	3.158	0.668	0.074	156	582	-15	-11	-1.000	-5	-10	-4	-7	-50
2	18	21	"PFBL B0176"	"oPFBLOB0176"	9000	25900	140	957	918	252	67	71	20	100	100	0	904	860	256	103	106	23	97	96	0	1.111	1.124	1.125	1.163	1.701	1.102	0.892	156	498	1691	1608	0.152	890	801	851	757	0
2	19	21	"PFI17723"	"oPFI17723"	9190	25900	140	1149	1082	351	82	84	24	100	100	0	1223	1110	410	113	117	25	98	96	0	0.961	1.003	0.992	1.122	2.004	0.964	0.886	156	479	2177	1997	-0.057	1067	1110	1000	997	0
2	20	21	"PFG0055"	"oPFG0055"	9370	25900	130	1108	1116	270	81	84	23	100	100	0	1134	1143	240	116	118	26	100	100	0	1.009	1.008	1.013	1.008	1.394	1.003	0.899	120	446	2045	2062	0.013	1027	1018	1035	1027	0
2	21	21	"PFF72499"	"oPFF72499"	9570	25900	150	234	232	58	74	77	19	99	98	0	197	197	45	109	113	26	92	78	0	1.818	1.795	1.819	1.852	1.928	1.866	0.519	156	541	248	246	0.862	160	88	158	88	0
2	22	21	"PFF72501"	"oPFF72501"	9760	25900	130	522	504	132	70	73	18	100	100	0	286	287	65	106	109	21	100	98	0	2.511	2.398	2.398	2.434	1.651	2.526	0.784	120	594	632	615	1.328	452	180	434	181	0
2	1	22	"PFI17727"	"oPFI17727"	5780	26080	140	509	488	149	65	68	15	98	98	0	220	225	59	103	105	18	96	94	0	3.795	3.467	3.615	3.479	1.874	3.704	0.713	156	843	561	545	1.924	444	117	423	122	0
2	2	22	"PFF72502"	"oPFF72502"	5970	26080	130	387	378	92	67	70	16	100	99	0	220	228	50	105	108	18	99	97	0	2.783	2.528	2.653	2.661	1.655	2.508	0.687	120	601	435	434	1.476	320	115	311	123	0
2	3	22	"PFA32037"	"oPFA32037"	6160	26080	140	383	367	110	70	72	16	99	98	0	248	243	66	107	109	19	94	89	0	2.220	2.184	2.172	2.318	1.799	2.222	0.737	156	658	454	433	1.150	313	141	297	136	0
2	4	22	"PFM60541"	"oPFM60541"	6330	26080	140	617	594	201	73	74	16	100	99	0	341	336	103	108	111	23	94	92	0	2.335	2.285	2.267	2.411	1.749	2.348	0.808	156	666	777	749	1.223	544	233	521	228	0
2	5	22	"PFL0145"	"oPFL0145"	6530	26080	130	574	559	150	74	75	17	100	100	0	377	370	90	110	112	20	100	99	0	1.873	1.865	1.902	1.885	1.494	1.818	0.826	120	636	767	745	0.905	500	267	485	260	0
2	6	22	"PFL0147"	"oPFL0147"	6720	26080	130	711	688	166	74	78	19	100	100	0	431	431	110	112	115	22	99	98	0	1.997	1.925	1.850	1.942	1.527	1.875	0.853	120	608	956	933	0.998	637	319	614	319	0
2	7	22	"PFF72508"	"oPFF72508"	6910	26090	140	142	148	38	76	79	30	88	55	0	254	255	54	112	116	26	98	95	0	0.465	0.503	0.467	0.466	2.147	0.444	0.482	156	700	208	215	-1.105	66	142	72	143	0
2	8	22	"PFF72510"	"oPFF72510"	7100	26090	150	73	77	21	77	79	20	12	5	0	112	115	22	112	116	25	14	1	0	100000.000	0.000	0.875	0.875	3.939	0.544	0.020	156	694	-4	3	16.610	-4	0	0	3	-50
2	9	22	"PFM60545"	"oPFM60545"	7290	26090	150	65	70	17	76	79	20	7	1	0	101	104	23	114	117	22	11	1	0	0.846	0.600	0.711	0.736	2.633	0.520	0.056	156	712	-24	-16	-0.241	-11	-13	-6	-10	-50
2	10	22	"PFM60547"	"oPFM60547"	7480	26080	120	246	242	88	67	70	22	95	91	0	232	231	55	107	110	24	96	94	0	1.432	1.411	1.337	1.286	2.269	1.614	0.559	120	506	304	299	0.518	179	125	175	124	0
2	11	22	"PFL0150"	"oPFL0150"	7670	26080	150	52	54	12	49	53	16	8	3	0	87	89	15	90	93	23	4	0	0	-1.000	-5.000	0.646	0.642	3.027	0.377	0.200	156	750	0	4	Error	3	-3	5	-1	-50
2	12	22	"PFL0152"	"oPFL0152"	7870	26090	150	49	50	7	47	48	8	20	3	0	83	84	12	85	87	17	7	1	0	-1.000	-3.000	0.667	0.630	3.546	0.150	0.033	156	733	0	2	Error	2	-2	3	-1	-50
2	13	22	"PFL0154"	"oPFL0154"	8060	26090	150	49	49	8	48	48	7	19	5	0	83	85	19	86	87	12	8	2	0	-0.333	-1.000	0.778	0.633	3.382	0.074	0.009	156	678	-2	0	Error	1	-3	1	-1	-50
2	14	22	"PFL0156"	"oPFL0156"	8250	26080	150	52	53	10	51	58	19	3	1	0	100	103	20	92	97	27	14	3	0	0.125	0.182	0.500	0.517	4.026	2.509	0.105	156	667	9	13	-3.000	1	8	2	11	-50
2	15	22	"PFBL B0186"	"oPFBLOB0186"	8440	26090	130	280	275	88	73	75	21	97	94	0	283	275	79	110	113	29	92	90	0	1.197	1.224	1.222	1.266	1.975	1.204	0.676	120	546	380	367	0.259	207	173	202	165	0
2	16	22	"PFH0037"	"oPFH0037"	8610	26100	140	550	543	192	70	74	20	98	97	0	693	668	228	104	108	23	99	97	0	0.815	0.839	0.850	0.824	1.853	0.827	0.871	156	703	1069	1037	-0.295	480	589	473	564	0
2	17	22	"PFF72513"	"oPFF72513"	8800	26100	130	296	292	71	62	67	19	100	100	0	220	224	50	96	100	22	97	95	0	1.887	1.797	1.770	1.876	1.767	1.728	0.735	120	640	358	358	0.916	234	124	230	128	0
2	18	22	"PFM60550"	"oPFM60550"	9000	26100	130	98	103	29	59	62	16	84	63	0	144	144	31	95	98	20	84	63	0	0.796	0.898	0.870	0.852	2.786	0.754	0.257	120	665	88	93	-0.329	39	49	44	49	0
2	19	22	"EMPTY"	"EMPTY"	9210	26090	150	66	67	16	68	73	20	8	1	0	97	99	17	105	109	22	5	1	0	0.250	0.167	0.923	0.886	2.924	0.767	0.109	156	743	-10	-7	-2.000	-2	-8	-1	-6	-50
2	20	22	"EMPTY"	"EMPTY"	9400	26090	150	62	62	13	67	71	20	1	0	0	94	97	18	102	107	24	10	2	0	0.625	1.000	0.908	0.975	3.027	0.539	0.101	156	706	-13	-10	-0.678	-5	-8	-5	-5	-50
2	21	22	"EMPTY"	"EMPTY"	9590	26090	150	61	62	12	64	67	32	1	0	0	95	97	14	98	103	38	1	0	0	1.000	2.000	0.792	0.699	3.829	0.329	0.047	156	726	-6	-3	0.000	-3	-3	-2	-1	-50
2	22	22	"EMPTY"	"EMPTY"	9790	26100	150	71	74	18	71	74	29	10	0	0	107	112	22	105	110	41	6	0	0	0.000	0.429	1.000	0.943	3.738	0.573	0.030	156	985	2	10	Error	0	2	3	7	-50
3	1	1	"PFE0652"	"E9164_1"	10140	21990	120	302	289	102	78	80	19	96	91	0	352	352	117	109	112	21	96	95	0	0.922	0.868	0.876	0.822	1.975	0.843	0.743	120	602	467	454	-0.117	224	243	211	243	0
3	2	1	"PFE0127"	"E15452_2"	10320	21990	120	5124	4570	1750	75	77	21	100	100	0	1498	1389	520	104	108	21	100	100	0	3.622	3.498	3.451	3.563	1.590	3.600	0.870	120	554	6443	5780	1.857	5049	1394	4495	1285	0
3	3	1	"PFE0630"	"E8314_1"	10510	21990	120	1459	1302	604	74	81	41	97	95	0	685	616	305	105	112	46	90	84	0	2.388	2.403	2.280	2.529	1.980	2.400	0.829	120	570	1965	1739	1.256	1385	580	1228	511	0
3	4	1	"PFE0335"	"E23986_4"	10700	21990	120	8835	8226	3216	79	88	43	100	100	0	8239	7548	3120	109	117	48	98	96	0	1.077	1.095	1.079	1.223	2.349	1.071	0.883	120	585	16886	15586	0.107	8756	8130	8147	7439	0
3	5	1	"PFE0497"	"E3038_1"	10900	22000	130	1998	1935	806	84	88	25	100	100	0	1609	1524	547	113	116	23	100	100	0	1.279	1.312	1.364	1.244	1.753	1.409	0.863	120	648	3410	3262	0.355	1914	1496	1851	1411	0
3	6	1	"PFE0489"	"E29931_1"	11080	22000	120	1822	1657	788	81	85	34	100	99	0	866	792	316	111	116	50	97	94	0	2.306	2.314	2.317	2.186	2.120	2.505	0.828	120	582	2496	2257	1.205	1741	755	1576	681	0
3	7	1	"PFE0152"	"E16122_8"	11280	22000	120	1110	1040	562	75	81	42	99	96	0	2317	2058	1023	105	112	58	100	100	0	0.468	0.494	0.517	0.465	1.960	0.487	0.822	120	583	3247	2918	-1.096	1035	2212	965	1953	0
3	8	1	"PFE0560"	"E5006_15"	11460	22000	120	625	599	186	77	81	33	98	96	0	476	446	155	108	113	35	92	90	0	1.489	1.544	1.563	1.725	2.052	1.496	0.825	120	588	916	860	0.574	548	368	522	338	0
3	9	1	"PFE0506"	"E3215_1"	11660	22000	120	8292	7823	3270	82	87	24	100	100	0	6481	6337	2591	115	119	41	100	100	0	1.290	1.244	1.224	1.258	1.761	1.279	0.853	120	584	14576	13963	0.367	8210	6366	7741	6222	0
3	10	1	"PFF0276"	"F18248_2"	11840	22000	120	992	925	300	88	92	25	100	100	0	868	817	293	119	124	42	97	95	0	1.207	1.199	1.195	1.280	1.901	1.155	0.848	120	554	1653	1535	0.271	904	749	837	698	0
3	11	1	"PFF1508"	"F59453_1"	12020	22010	120	1090	1022	368	89	91	22	100	100	0	786	781	211	117	120	22	100	100	0	1.496	1.405	1.442	1.309	1.623	1.496	0.864	120	572	1670	1597	0.581	1001	669	933	664	0
3	12	1	"PFF1029"	"F4425_1"	12220	22000	130	3461	3321	1451	89	92	23	100	100	0	2367	2331	1081	117	120	23	99	97	0	1.499	1.460	1.463	1.571	2.009	1.414	0.874	120	650	5622	5446	0.584	3372	2250	3232	2214	0
3	13	1	"PFF0774"	"F35531_1"	12420	22010	120	1918	1665	660	93	96	25	100	99	0	1416	1305	428	120	123	24	100	100	0	1.408	1.327	1.356	1.213	2.004	1.414	0.869	120	569	3121	2757	0.494	1825	1296	1572	1185	0
3	14	1	"PFF0382"	"F21003_1"	12600	22010	120	270	259	82	93	95	24	93	85	0	252	246	62	120	123	24	93	88	0	1.341	1.317	1.359	1.271	2.298	1.414	0.569	120	554	309	292	0.423	177	132	166	126	0
3	15	1	"PFF0437"	"F22770_1"	12790	22010	120	7965	7074	2967	88	90	22	100	100	0	7483	6894	2550	118	124	45	100	99	0	1.070	1.031	1.062	1.005	2.171	1.076	0.818	120	578	15242	13762	0.097	7877	7365	6986	6776	0
3	16	1	"PFF0027"	"F10724_1"	12970	21990	110	163	158	43	86	90	29	83	63	0	190	189	48	117	127	58	60	18	0	1.055	1.000	1.118	1.060	2.529	0.475	0.186	80	500	150	144	0.077	77	73	72	72	0
3	17	1	"PFF0760"	"F35197_2"	13160	22010	120	5173	4859	1445	85	91	30	100	100	0	4303	3927	1359	115	121	38	97	97	0	1.215	1.252	1.210	1.320	1.728	1.228	0.903	120	603	9276	8586	0.281	5088	4188	4774	3812	0
3	18	1	"PFF0169"	"F15775_1"	13350	22010	120	510	496	151	81	85	24	100	100	0	326	324	102	111	115	23	97	92	0	1.995	1.948	1.893	2.102	1.971	1.961	0.733	120	584	644	628	0.997	429	215	415	213	0
3	19	1	"PFF1930"	"F960_5"	13540	22010	120	3479	3230	1316	82	86	21	100	100	0	2281	2076	821	111	114	21	100	99	0	1.565	1.602	1.619	1.662	2.141	1.650	0.806	120	600	5567	5113	0.647	3397	2170	3148	1965	0
3	20	1	"PFF0151"	"F15196_1"	13740	22010	120	6232	5787	2449	85	90	28	100	100	0	3186	2878	1284	113	117	25	98	97	0	2.000	2.062	1.994	2.206	2.061	2.056	0.871	120	614	9220	8467	1.000	6147	3073	5702	2765	0
3	21	1	"PFF1609"	"F63380_2"	13950	22030	150	125	126	33	87	92	29	60	24	0	140	140	31	113	117	25	51	22	0	1.407	1.444	1.034	1.054	2.796	1.636	0.102	156	708	65	66	0.493	38	27	39	27	-50
3	22	1	"PFF1869"	"F7374_2"	14130	22030	160	124	127	37	82	86	25	68	42	0	161	165	43	111	117	33	66	32	0	0.840	0.833	0.815	0.883	2.811	0.745	0.203	208	1070	92	99	-0.252	42	50	45	54	0
3	1	2	"PFF1444"	"F5729_1"	10130	22180	150	99	103	26	85	87	21	37	15	0	130	134	28	117	122	32	23	5	0	1.077	1.059	0.897	0.961	4.672	0.828	0.073	156	823	27	35	0.107	14	13	18	17	-50
3	2	2	"PFF0230"	"F17039_3"	10320	22190	120	316	290	87	83	87	20	95	93	0	337	319	104	114	118	23	92	88	0	1.045	1.010	1.067	1.053	2.032	0.950	0.713	120	496	456	412	0.063	233	223	207	205	0
3	3	2	"PFM0480"	"M38913_8"	10510	22190	120	1436	1348	410	85	89	23	100	100	0	1215	1123	391	116	120	24	99	97	0	1.229	1.254	1.208	1.359	2.036	1.228	0.813	120	538	2450	2270	0.298	1351	1099	1263	1007	0
3	4	2	"PFM0579"	"M446_3"	10700	22190	120	1360	1262	441	85	89	22	100	100	0	882	889	312	117	120	26	100	100	0	1.667	1.525	1.507	1.552	1.613	1.525	0.836	120	529	2040	1949	0.737	1275	765	1177	772	0
3	5	2	"PFM0717"	"M5299_3"	10890	22190	130	193	194	56	84	87	21	94	85	0	203	198	48	112	116	25	87	74	0	1.198	1.279	1.235	1.321	1.874	1.223	0.574	120	566	200	196	0.260	109	91	110	86	0
3	6	2	"PFM0868"	"M724_5"	11080	22200	120	627	615	230	80	84	32	99	97	0	386	388	109	107	113	52	98	92	0	1.961	1.904	1.874	1.774	1.891	2.171	0.746	120	514	826	816	0.971	547	279	535	281	0
3	7	2	"PFM0875"	"M783_4"	11270	22200	120	1620	1491	563	79	82	32	100	100	0	996	960	280	110	115	51	100	99	0	1.739	1.661	1.671	1.525	1.803	1.801	0.852	120	536	2427	2262	0.798	1541	886	1412	850	0
3	8	2	"PFM0093"	"M16622_6"	11460	22190	110	550	539	174	77	82	37	100	100	0	1026	987	271	111	118	51	100	100	0	0.517	0.527	0.550	0.509	1.469	0.528	0.839	80	458	1388	1338	-0.952	473	915	462	876	0
3	9	2	"PFM0612"	"M45542_7"	11640	22200	120	1918	1741	698	81	84	21	100	100	0	1459	1404	434	112	117	50	100	99	0	1.364	1.285	1.299	1.167	1.895	1.344	0.857	120	530	3184	2952	0.448	1837	1347	1660	1292	0
3	10	2	"PFM0634"	"M46791_1"	11860	22200	120	2807	2479	1001	87	89	21	100	100	0	2141	2014	631	116	121	42	100	100	0	1.343	1.260	1.345	1.183	1.921	1.351	0.831	120	517	4745	4290	0.426	2720	2025	2392	1898	0
3	11	2	"PFM0704"	"M52103_1"	12030	22200	120	338	321	112	87	91	20	98	92	0	414	401	107	117	120	23	99	98	0	0.845	0.824	0.863	0.769	1.909	0.844	0.672	120	450	548	518	-0.243	251	297	234	284	0
3	12	2	"PFM0190"	"M22662_1"	12220	22190	150	106	110	29	90	93	23	41	16	0	132	136	31	115	118	23	41	17	0	0.941	0.952	0.936	1.005	3.444	0.866	0.055	156	616	33	41	-0.087	16	17	20	21	-50
3	13	2	"PFM0225"	"M24933_4"	12410	22200	120	2271	2309	698	90	92	25	100	100	0	1911	1885	669	115	118	23	98	98	0	1.214	1.254	1.165	1.301	1.848	1.205	0.843	120	496	3977	3989	0.280	2181	1796	2219	1770	0
3	14	2	"PFM0412"	"M36754_1"	12610	22200	120	5684	5409	1767	93	96	25	100	100	0	2922	2690	1045	121	124	23	100	99	0	1.996	2.069	1.989	2.316	2.262	2.050	0.854	120	498	8392	7885	0.997	5591	2801	5316	2569	0
3	15	2	"PFM0630"	"M46462_5"	12790	22200	120	2132	2059	678	93	96	23	100	100	0	1232	1223	468	121	128	47	98	97	0	1.835	1.784	1.699	1.942	1.978	1.750	0.827	120	498	3150	3068	0.876	2039	1111	1966	1102	0
3	16	2	"PFM0465"	"M38247_1"	12990	22200	130	1312	1224	430	94	98	27	100	100	0	939	893	332	122	131	54	95	94	0	1.491	1.466	1.427	1.574	2.077	1.427	0.849	120	565	2035	1901	0.576	1218	817	1130	771	0
3	17	2	"PFM0026"	"M11919_1"	13160	22210	120	16639	15067	6500	98	103	31	100	100	0	13486	12796	3934	125	132	42	100	100	0	1.238	1.181	1.244	1.052	1.811	1.271	0.843	120	439	29902	27640	0.308	16541	13361	14969	12671	0
3	18	2	"PFM0819"	"M5894_4"	13350	22210	120	764	706	242	93	98	31	99	98	0	627	604	164	121	125	29	99	99	0	1.326	1.269	1.313	1.213	1.938	1.309	0.792	120	533	1177	1096	0.407	671	506	613	483	0
3	19	2	"PFM0473"	"M38757_6"	13560	22210	120	384	356	123	87	90	22	96	90	0	309	310	99	115	118	22	95	93	0	1.531	1.379	1.528	1.290	2.230	1.449	0.654	120	544	491	464	0.614	297	194	269	195	0
3	20	2	"PFM0062"	"M14235_3"	13750	22210	120	6527	6025	2616	93	96	27	100	100	0	3755	3607	1246	115	119	24	100	100	0	1.768	1.699	1.794	1.580	1.842	1.847	0.825	120	529	10074	9424	0.822	6434	3640	5932	3492	0
3	21	2	"PFM0821"	"M59170_2"	13950	22210	120	7926	7439	2976	97	101	28	100	100	0	3446	3371	1296	115	120	35	100	100	0	2.350	2.255	2.284	2.290	1.982	2.492	0.785	120	454	11160	10598	1.233	7829	3331	7342	3256	0
3	22	2	"PFN0022"	"N127_5"	14110	22210	110	152	153	37	91	96	28	80	56	0	363	355	77	114	121	37	100	97	0	0.245	0.257	0.267	0.235	1.984	0.224	0.344	80	408	310	303	-2.029	61	249	62	241	0
3	1	3	"PFN0013"	"N127_32"	10120	22390	120	392	377	122	88	91	22	99	95	0	388	379	89	121	123	23	100	99	0	1.139	1.120	1.164	1.013	2.039	1.165	0.728	120	592	571	547	0.187	304	267	289	258	0
3	2	3	"PFN0021"	"N127_48"	10320	22380	120	1332	1214	451	84	88	21	100	100	0	591	546	186	117	120	22	98	95	0	2.633	2.634	2.771	2.734	1.694	2.677	0.840	120	493	1722	1559	1.397	1248	474	1130	429	0
3	3	3	"PFN0027"	"N128_1"	10480	22380	110	163	163	41	85	91	30	83	63	0	154	160	35	117	122	27	60	30	0	2.108	1.814	1.629	1.778	2.522	2.023	0.235	80	462	115	121	1.076	78	37	78	43	0
3	4	3	"PFN0057"	"N128_56"	10690	22390	120	1133	1062	348	81	87	28	100	98	0	577	575	139	113	118	25	100	99	0	2.267	2.123	2.102	2.031	1.824	2.297	0.810	120	568	1516	1443	1.181	1052	464	981	462	0
3	5	3	"PFB0078"	"B297"	10890	22390	120	542	508	186	75	78	20	98	98	0	360	360	99	105	108	20	99	98	0	1.831	1.698	1.690	1.647	1.746	1.831	0.803	120	528	722	688	0.873	467	255	433	255	0
3	6	3	"PFB0080"	"B3"	11080	22390	120	454	423	107	75	77	18	100	100	0	547	528	130	105	108	20	100	100	0	0.857	0.823	0.842	0.825	1.602	0.808	0.823	120	485	821	771	-0.222	379	442	348	423	0
3	7	3	"PFB0083"	"B306"	11260	22390	130	151	148	34	77	80	18	90	84	0	182	179	43	109	112	20	86	76	0	1.014	1.014	0.944	0.984	2.286	0.904	0.360	120	533	147	141	0.020	74	73	71	70	0
3	8	3	"PFB0085"	"B310"	11460	22390	120	593	581	166	72	76	20	100	100	0	700	664	206	106	112	37	100	97	0	0.877	0.912	0.901	0.945	1.723	0.873	0.823	120	530	1115	1067	-0.189	521	594	509	558	0
3	9	3	"PFB0090"	"B32"	11650	22380	150	95	98	25	69	72	18	62	33	0	137	140	36	102	107	34	51	16	0	0.743	0.763	0.821	0.863	3.503	0.593	0.166	156	649	61	67	-0.429	26	35	29	38	-50
3	10	3	"PFB0092"	"B322"	11840	22390	120	547	512	162	71	74	17	100	99	0	340	335	105	104	108	20	95	94	0	2.017	1.909	1.932	2.040	1.877	1.956	0.764	120	483	712	672	1.012	476	236	441	231	0
3	11	3	"PFB0109"	"B366"	12030	22390	120	1145	1053	358	79	82	20	100	100	0	602	584	174	111	113	22	99	98	0	2.171	2.059	2.151	2.055	1.845	2.214	0.774	120	518	1557	1447	1.118	1066	491	974	473	0
3	12	3	"PFB0111"	"B370"	12220	22390	120	431	431	158	78	79	21	100	100	0	290	296	90	106	109	22	97	95	0	1.918	1.858	1.864	1.881	1.664	1.904	0.784	120	518	537	543	0.940	353	184	353	190	0
3	13	3	"PFB0114"	"B374"	12410	22390	120	693	643	209	71	74	21	100	99	0	361	344	102	101	104	20	98	95	0	2.392	2.354	2.313	2.360	1.723	2.446	0.793	120	520	882	815	1.258	622	260	572	243	0
3	14	3	"PFB0120"	"B388"	12600	22390	120	342	341	100	79	81	21	100	100	0	256	253	63	109	112	22	98	93	0	1.789	1.819	1.848	1.865	1.761	1.888	0.691	120	520	410	406	0.839	263	147	262	144	0
3	15	3	"PFB0122"	"B391"	12790	22390	120	695	686	225	82	86	21	100	100	0	755	733	256	113	117	23	99	95	0	0.955	0.974	0.967	1.067	1.941	0.937	0.857	120	528	1255	1224	-0.067	613	642	604	620	0
3	16	3	"PFB0125"	"B397"	12990	22390	120	829	794	268	82	85	21	100	100	0	404	395	119	112	116	23	97	94	0	2.558	2.516	2.460	2.591	1.553	2.540	0.859	120	485	1039	995	1.355	747	292	712	283	0
3	17	3	"PFB0143"	"B440"	13170	22390	150	100	104	28	84	89	27	32	10	0	131	132	28	114	119	27	30	9	0	0.941	1.111	1.122	1.066	3.791	1.187	0.138	156	551	33	38	-0.087	16	17	20	18	-50
3	18	3	"PFB0145"	"B444"	13360	22400	120	91	96	26	81	85	24	31	10	0	487	478	123	113	115	21	100	100	0	0.027	0.041	0.064	0.059	2.340	0.029	0.053	120	493	384	380	-5.225	10	374	15	365	0
3	19	3	"PFB0147"	"B449"	13560	22400	120	87	91	22	77	79	22	33	13	0	455	456	126	108	111	22	100	100	0	0.029	0.040	0.068	0.058	2.468	0.030	0.045	120	528	357	362	-5.117	10	347	14	348	0
3	20	3	"PFB0149"	"B453"	13760	22400	120	471	468	175	77	81	22	99	96	0	857	847	239	108	111	22	100	100	0	0.526	0.529	0.530	0.483	1.934	0.521	0.772	120	492	1143	1130	-0.927	394	749	391	739	0
3	21	3	"PFB0151"	"B456"	13920	22400	110	151	153	43	84	86	24	85	63	0	934	885	244	110	127	108	100	97	0	0.081	0.089	0.084	0.079	1.753	0.077	0.524	80	418	891	844	-3.620	67	824	69	775	0
3	22	3	"PFB0153"	"B458"	14110	22400	120	401	382	107	83	86	23	100	98	0	282	270	73	111	125	93	78	33	0	1.860	1.881	1.894	1.926	1.813	1.783	0.564	120	606	489	458	0.895	318	171	299	159	0
3	1	4	"PFB0170"	"B491"	10130	22570	110	1027	910	284	77	82	24	100	100	0	1511	1417	418	113	124	99	100	98	0	0.680	0.639	0.651	0.631	1.574	0.602	0.850	80	525	2348	2137	-0.557	950	1398	833	1304	0
3	2	4	"PFB0172"	"B496"	10330	22570	120	186	183	56	76	81	25	87	85	0	227	221	69	112	123	96	65	7	0	0.957	0.982	0.986	0.961	2.586	0.896	0.493	120	561	225	216	-0.064	110	115	107	109	0
3	3	4	"PFB0174"	"B498"	10530	22580	120	179	180	66	69	76	27	88	80	0	279	277	73	105	110	23	96	92	0	0.632	0.645	0.605	0.581	2.436	0.656	0.605	120	540	284	283	-0.662	110	174	111	172	0
3	4	4	"PFB0177"	"B50"	10700	22580	120	97	100	25	64	68	17	76	47	0	135	135	28	98	101	18	76	50	0	0.892	0.973	0.803	0.792	2.553	0.645	0.182	120	490	70	73	-0.165	33	37	36	37	0
3	5	4	"PFB0179"	"B504"	10900	22580	120	575	522	195	63	66	16	98	98	0	493	477	132	94	97	17	100	99	0	1.283	1.198	1.241	1.083	2.050	1.290	0.824	120	528	911	842	0.360	512	399	459	383	0
3	6	4	"PFB0181"	"B506"	11100	22580	120	165	162	48	67	70	18	92	85	0	158	160	43	100	103	19	80	70	0	1.690	1.583	1.536	1.527	2.303	1.547	0.463	120	492	156	155	0.757	98	58	95	60	0
3	7	4	"PFD0024"	"D12635_25"	11280	22580	120	440	415	144	74	76	18	97	96	0	683	685	218	107	110	19	95	95	0	0.635	0.590	0.614	0.576	2.180	0.565	0.753	120	485	942	919	-0.654	366	576	341	578	0
3	8	4	"PFD0027"	"D12635_33"	11470	22580	120	294	288	83	66	68	16	98	98	0	241	242	69	98	101	18	92	92	0	1.594	1.542	1.556	1.688	2.075	1.555	0.715	120	506	371	366	0.673	228	143	222	144	0
3	9	4	"PFD0029"	"D12635_37"	11650	22580	110	114	115	29	65	68	17	87	67	0	384	382	104	96	101	33	100	97	0	0.170	0.175	0.189	0.161	2.240	0.163	0.499	80	458	337	336	-2.555	49	288	50	286	0
3	10	4	"PFD0031"	"D12635_39"	11850	22580	120	1079	1028	324	71	74	19	100	100	0	1179	1100	382	102	108	31	96	95	0	0.936	0.959	0.958	1.055	2.018	0.926	0.861	120	554	2085	1955	-0.096	1008	1077	957	998	0
3	11	4	"PFD0034"	"D12635_48"	12040	22580	110	794	735	261	72	76	29	98	97	0	687	619	237	103	114	85	90	85	0	1.236	1.285	1.189	1.319	2.077	1.225	0.777	80	464	1306	1179	0.306	722	584	663	516	0
3	12	4	"PFD0036"	"D12635_51"	12220	22580	110	1539	1466	348	68	74	42	100	100	0	2328	2217	461	98	125	209	100	100	0	0.660	0.660	0.670	0.651	1.341	0.638	0.888	80	467	3701	3517	-0.600	1471	2230	1398	2119	0
3	13	4	"PFD0064"	"D16785_11"	12410	22580	110	271	266	85	66	71	37	93	91	0	232	219	66	96	116	190	10	0	0	1.507	1.626	1.458	1.584	2.093	1.596	0.693	80	484	341	323	0.592	205	136	200	123	0
3	14	4	"PFD0066"	"D16785_17"	12600	22580	110	264	257	76	73	77	24	98	93	0	242	242	58	103	109	29	96	90	0	1.374	1.324	1.338	1.286	1.927	1.399	0.656	80	445	330	323	0.458	191	139	184	139	0
3	15	4	"PFD0069"	"D16785_21"	12790	22590	120	553	526	206	77	79	20	99	95	0	416	403	96	108	111	24	100	99	0	1.545	1.522	1.568	1.341	2.144	1.750	0.752	120	538	784	744	0.628	476	308	449	295	0
3	16	4	"PFD0073"	"D16785_3"	13000	22590	120	852	786	334	76	78	18	100	97	0	3984	3605	1230	108	111	20	100	100	0	0.200	0.203	0.213	0.177	2.152	0.202	0.854	120	524	4652	4207	-2.320	776	3876	710	3497	0
3	17	4	"PFD0075"	"D16785_33"	13190	22590	130	109	113	31	76	79	19	71	45	0	153	155	34	109	112	20	78	54	0	0.750	0.804	0.846	0.888	3.065	0.754	0.163	120	470	77	83	-0.415	33	44	37	46	0
3	18	4	"PFD0077"	"D16785_36"	13370	22590	120	1616	1427	598	74	77	20	100	99	0	1166	1107	348	106	108	19	99	98	0	1.455	1.352	1.439	1.232	2.167	1.461	0.844	120	428	2602	2354	0.541	1542	1060	1353	1001	0
3	19	4	"PFD0096"	"D17715_112"	13560	22590	120	657	589	226	69	73	19	100	96	0	573	551	149	100	103	19	98	96	0	1.243	1.153	1.226	1.050	2.256	1.229	0.798	120	481	1061	971	0.314	588	473	520	451	0
3	20	4	"PFD0098"	"D17715_12"	13750	22590	120	641	571	232	75	77	18	98	98	0	390	390	117	104	106	20	98	96	0	1.979	1.734	1.758	1.483	2.263	1.927	0.731	120	521	852	782	0.985	566	286	496	286	0
3	21	4	"PFD0102"	"D17715_13"	13950	22590	120	984	922	309	75	79	20	100	100	0	626	589	201	107	118	92	91	87	0	1.751	1.757	1.741	1.854	2.027	1.798	0.772	120	490	1428	1329	0.809	909	519	847	482	0
3	22	4	"PFD0104"	"D17715_134"	14120	22590	120	263	253	73	75	78	17	100	99	0	276	266	75	107	109	19	95	90	0	1.112	1.119	1.092	1.172	2.108	1.088	0.644	120	513	357	337	0.154	188	169	178	159	0
3	1	5	"PFD0106"	"D17715_138"	10130	22760	110	382	344	119	72	76	26	95	88	0	325	319	100	107	115	78	85	75	0	1.422	1.283	1.291	1.236	2.186	1.333	0.780	80	539	528	484	0.508	310	218	272	212	0
3	2	5	"PFD0108"	"D17715_140"	10320	22770	120	488	447	152	70	73	23	99	96	0	435	421	104	106	111	28	100	98	0	1.271	1.197	1.201	1.108	1.850	1.282	0.822	120	562	747	692	0.345	418	329	377	315	0
3	3	5	"PFD0130"	"D17715_44"	10510	22770	100	201	192	67	62	64	20	96	87	0	234	222	58	100	102	16	93	91	0	1.037	1.066	1.081	1.071	2.116	1.061	0.623	80	451	273	252	0.053	139	134	130	122	0
3	4	5	"PFD0132"	"D17715_47"	10720	22760	110	400	372	148	59	61	20	100	96	0	345	337	102	94	97	34	97	91	0	1.359	1.288	1.286	1.219	1.844	1.372	0.772	80	490	592	556	0.442	341	251	313	243	0
3	5	5	"PFD0134"	"D17715_5"	10910	22770	120	184	173	59	60	63	20	90	82	0	187	181	50	93	97	35	84	65	0	1.319	1.284	1.252	1.210	2.783	1.309	0.522	120	484	218	201	0.400	124	94	113	88	0
3	6	5	"PFD0136"	"D17715_51"	11090	22770	120	352	336	117	61	63	14	98	97	0	241	232	69	93	96	16	92	89	0	1.966	1.978	1.865	2.002	2.128	2.087	0.688	120	444	439	414	0.975	291	148	275	139	0
3	7	5	"PFD0138"	"D17715_56"	11280	22770	120	1218	1160	381	63	66	15	100	99	0	1174	1075	406	96	99	18	100	97	0	1.071	1.121	1.088	1.219	1.950	1.077	0.796	120	492	2233	2076	0.100	1155	1078	1097	979	0
3	8	5	"PFD0141"	"D17715_61"	11470	22770	120	295	289	108	62	68	46	95	85	0	273	273	101	95	101	35	85	82	0	1.309	1.275	1.251	1.441	2.403	1.231	0.645	120	508	411	405	0.388	233	178	227	178	0
3	9	5	"PFE0196"	"E18169_1"	11670	22770	130	606	574	243	70	72	19	97	95	0	682	640	241	101	105	31	95	91	0	0.923	0.935	0.946	0.883	2.120	0.967	0.831	120	572	1117	1043	-0.116	536	581	504	539	0
3	10	5	"PFE0199"	"E18440_1"	11850	22770	120	651	618	244	77	79	19	99	97	0	577	556	183	106	110	19	96	96	0	1.219	1.202	1.230	1.092	2.294	1.267	0.786	120	444	1045	991	0.285	574	471	541	450	0
3	11	5	"PFE0201"	"E18440_5"	12030	22770	120	404	382	139	72	76	28	98	94	0	235	238	60	101	110	81	81	30	0	2.478	2.263	2.334	2.172	2.067	2.568	0.698	120	498	466	447	1.309	332	134	310	137	0
3	12	5	"PFE0203"	"E18445_1"	12230	22760	120	847	787	310	67	73	35	97	95	0	540	515	172	98	116	181	88	70	0	1.765	1.727	1.769	1.624	1.983	1.845	0.763	120	530	1222	1137	0.819	780	442	720	417	0
3	13	5	"PFE0206"	"E18512_1"	12410	22750	110	363	326	127	71	77	29	92	88	0	342	327	106	104	113	40	92	81	0	1.227	1.143	1.228	1.060	2.282	1.221	0.807	80	423	530	478	0.295	292	238	255	223	0
3	14	5	"PFE0208"	"E18512_4"	12600	22760	150	99	103	31	78	90	87	2	0	0	122	127	38	109	122	80	5	0	0	1.615	1.389	0.896	1.008	3.065	0.666	0.255	156	636	34	43	0.692	21	13	25	18	-50
3	15	5	"PFE0230"	"E19008_1"	12800	22770	120	2110	1893	757	80	83	33	100	99	0	1094	1016	290	109	112	25	100	100	0	2.061	1.999	2.079	1.802	1.788	2.220	0.872	120	481	3015	2720	1.043	2030	985	1813	907	0
3	16	5	"PFE0234"	"E19248_7"	12990	22770	120	157	158	45	78	78	19	90	83	0	879	910	311	110	112	21	100	100	0	0.103	0.100	0.103	0.095	1.971	0.089	0.496	120	463	848	880	-3.283	79	769	80	800	0
3	17	5	"PFE0237"	"E19278_2"	13190	22770	120	437	419	177	77	79	19	98	94	0	363	373	123	110	113	21	97	95	0	1.423	1.300	1.327	1.226	2.068	1.423	0.718	120	417	613	605	0.509	360	253	342	263	0
3	18	5	"PFE0239"	"E19278_6"	13360	22760	150	105	109	29	78	80	20	60	34	0	123	129	28	108	110	19	46	22	0	1.800	1.476	1.130	1.340	3.815	1.278	0.122	156	491	42	52	0.848	27	15	31	21	-50
3	19	5	"PFE0243"	"E19631_3"	13560	22770	120	2815	2631	845	78	80	20	100	100	0	1350	1242	434	106	108	19	96	95	0	2.200	2.247	2.197	2.387	2.013	2.300	0.854	120	488	3981	3689	1.138	2737	1244	2553	1136	0
3	20	5	"PFE0246"	"E19695_2"	13740	22770	110	398	369	117	81	85	25	97	95	0	497	461	151	109	117	50	96	88	0	0.817	0.818	0.813	0.772	1.900	0.779	0.765	80	443	705	640	-0.292	317	388	288	352	0
3	21	5	"PFE0270"	"E20800_3"	13940	22780	120	132	134	34	81	86	25	77	50	0	370	357	93	111	118	49	96	92	0	0.197	0.215	0.211	0.205	2.081	0.189	0.442	120	491	310	299	-2.344	51	259	53	246	0
3	22	5	"PFE0275"	"E21089_1"	14130	22770	150	87	87	22	74	78	18	37	16	0	114	118	22	109	112	23	26	7	0	2.600	1.444	1.221	1.131	3.680	0.570	0.035	156	715	18	22	1.379	13	5	13	9	-50
3	1	6	"PFE0277"	"E21208_2"	10130	22960	120	110	112	31	71	75	24	69	36	0	144	147	36	105	109	27	68	30	0	1.000	0.976	0.983	0.940	2.633	0.894	0.265	120	609	78	83	0.000	39	39	41	42	0
3	2	6	"PFE0279"	"E21208_4"	10320	22950	110	277	265	77	69	71	16	100	98	0	268	256	59	105	107	18	100	96	0	1.276	1.298	1.252	1.297	1.603	1.348	0.749	80	461	371	347	0.352	208	163	196	151	0
3	3	6	"PFE0282"	"E21586_1"	10510	22950	110	985	962	371	66	86	148	97	93	0	678	630	241	104	121	115	91	82	0	1.601	1.703	1.707	1.858	1.927	1.777	0.853	80	473	1493	1422	0.679	919	574	896	526	0
3	4	6	"PFE0285"	"E21786_1"	10690	22940	110	1406	1268	465	62	94	184	100	91	0	1030	959	285	95	129	170	100	91	0	1.437	1.396	1.402	1.340	1.527	1.423	0.874	80	490	2279	2070	0.523	1344	935	1206	864	0
3	5	6	"PFE0322"	"E23195_1"	10870	22940	110	330	326	89	65	82	117	91	67	0	329	313	76	100	119	129	86	30	0	1.157	1.225	1.239	1.236	1.584	1.131	0.805	80	470	494	474	0.211	265	229	261	213	0
3	6	6	"PFE0330"	"E23784_1"	11070	22940	120	749	686	246	63	66	18	100	100	0	655	608	214	95	99	22	98	96	0	1.225	1.214	1.269	1.273	2.290	1.230	0.772	120	504	1246	1136	0.293	686	560	623	513	0
3	7	6	"PFE0333"	"E23986_1"	11250	22940	110	120	130	41	59	61	13	96	87	0	139	142	38	91	93	16	83	70	0	1.271	1.392	1.416	1.462	2.537	1.287	0.407	80	468	109	122	0.346	61	48	71	51	0
3	8	6	"PFE0342"	"E24470_2"	11450	22940	110	1222	1082	376	60	75	101	93	92	0	882	782	312	94	112	123	90	86	0	1.475	1.485	1.442	1.579	1.795	1.414	0.859	80	513	1950	1710	0.560	1162	788	1022	688	0
3	9	6	"PFE0347"	"E24550_1"	11650	22950	110	126	123	34	71	85	102	7	0	0	145	148	40	104	121	118	2	0	0	1.341	1.182	0.915	1.022	2.870	0.983	0.295	80	500	96	96	0.424	55	41	52	44	0
3	10	6	"PFE0349"	"E24569_3"	11850	22950	120	463	428	162	75	79	20	96	92	0	387	369	108	108	110	19	98	95	0	1.391	1.352	1.360	1.230	2.306	1.450	0.770	120	514	667	614	0.476	388	279	353	261	0
3	11	6	"PFF0266"	"F17836_2"	12020	22950	120	1071	965	324	76	79	19	100	100	0	691	654	180	107	109	20	99	99	0	1.704	1.625	1.690	1.586	2.121	1.745	0.796	120	462	1579	1436	0.769	995	584	889	547	0
3	12	6	"PFF0268"	"F17989_2"	12210	22950	120	1144	1035	352	76	79	20	100	100	0	526	475	160	107	110	22	96	95	0	2.549	2.606	2.589	2.789	2.281	2.773	0.755	120	539	1487	1327	1.350	1068	419	959	368	0
3	13	6	"PFF0274"	"F18154_3"	12430	22950	150	103	108	27	80	88	92	1	0	0	135	138	26	112	122	85	3	0	0	1.000	1.077	0.959	1.034	3.240	0.683	0.056	156	712	46	54	0.000	23	23	28	26	-50
3	14	6	"PFF0278"	"F18417_1"	12590	22950	110	2486	2244	738	85	116	206	100	93	0	1517	1384	451	117	148	185	100	92	0	1.715	1.704	1.652	1.665	1.821	1.723	0.876	80	411	3801	3426	0.778	2401	1400	2159	1267	0
3	15	6	"PFF0285"	"F18525_1"	12780	22950	110	1077	951	350	87	135	237	88	82	0	490	465	142	115	154	186	87	51	0	2.640	2.469	2.512	2.227	2.175	2.607	0.793	80	477	1365	1214	1.401	990	375	864	350	0
3	16	6	"PFF0289"	"F18567_3"	12980	22950	150	90	95	26	82	100	125	0	0	0	124	126	25	112	123	67	2	0	0	0.667	0.929	0.803	0.873	3.767	1.984	0.833	156	650	20	27	-0.585	8	12	13	14	-50
3	17	6	"PFF0323"	"F19549_1"	13180	22950	120	1126	991	402	82	84	20	100	100	0	1568	1446	530	110	114	23	100	98	0	0.716	0.680	0.683	0.654	2.391	0.655	0.772	120	457	2502	2245	-0.482	1044	1458	909	1336	0
3	18	6	"PFF0329"	"F19626_1"	13360	22960	150	98	102	28	87	89	22	33	10	0	125	127	28	113	118	24	29	11	0	0.917	1.071	1.173	1.230	4.149	0.696	0.026	156	570	23	29	-0.126	11	12	15	14	-50
3	19	6	"PFF0332"	"F19746_5"	13560	22960	120	153	154	35	88	92	23	89	72	0	155	156	33	117	121	23	70	35	0	1.711	1.692	1.539	1.619	2.915	1.655	0.127	120	503	103	105	0.774	65	38	66	39	0
3	20	6	"PFF0334"	"F19787_2"	13740	22960	120	16277	14593	5054	95	103	62	100	100	0	9321	8080	3344	124	129	46	97	95	0	1.759	1.822	1.793	1.958	1.984	1.813	0.872	120	552	25379	22454	0.815	16182	9197	14498	7956	0
3	21	6	"PFF0336"	"F19828_2"	13950	22960	130	172	172	48	99	102	31	80	60	0	223	214	59	123	126	24	87	80	0	0.730	0.802	0.797	0.768	2.426	0.335	0.179	120	523	173	164	-0.454	73	100	73	91	0
3	22	6	"PFF0338"	"F19846_4"	14120	22960	150	103	106	29	86	94	35	26	6	0	134	132	33	118	123	30	32	7	0	1.063	1.429	0.850	0.835	3.136	0.797	0.071	156	750	33	34	0.087	17	16	20	14	-50
3	1	7	"PFF0364"	"F20448_4"	10120	23140	120	1621	1433	551	72	76	18	100	100	0	988	906	297	108	111	17	100	100	0	1.760	1.706	1.711	1.594	1.860	1.790	0.862	120	557	2429	2159	0.816	1549	880	1361	798	0
3	2	7	"PFF0366"	"F20625_1"	10320	23140	120	925	853	273	73	77	20	100	100	0	801	711	268	108	112	44	94	87	0	1.229	1.294	1.302	1.485	2.027	1.242	0.846	120	535	1545	1383	0.298	852	693	780	603	0
3	3	7	"PFF0369"	"F20760_1"	10500	23130	130	1202	1110	285	69	81	123	100	99	0	717	676	188	105	118	104	98	90	0	1.851	1.823	1.839	1.897	1.660	1.857	0.798	120	582	1745	1612	0.889	1133	612	1041	571	0
3	4	7	"PFF0372"	"F20855_1"	10690	23140	120	157	163	49	61	69	91	52	4	0	185	178	46	94	104	100	40	0	0	1.055	1.214	1.150	1.201	2.148	1.174	0.572	120	584	187	186	0.077	96	91	102	84	0
3	5	7	"PFF0375"	"F20870_2"	10900	23140	120	548	518	162	63	66	18	100	99	0	320	300	89	95	99	22	95	92	0	2.156	2.220	2.165	2.351	1.722	2.210	0.841	120	549	710	660	1.108	485	225	455	205	0
3	6	7	"PFF0378"	"F20896_3"	11080	23140	120	139	136	36	61	63	15	94	90	0	166	166	48	92	95	17	88	80	0	1.054	1.014	1.119	1.072	2.546	0.862	0.483	120	520	152	149	0.076	78	74	75	74	0
3	7	7	"PFF0409"	"F22107_2"	11270	23150	130	106	109	28	60	66	53	40	3	0	140	141	37	91	97	59	34	2	0	0.939	0.980	0.854	0.903	2.402	0.823	0.309	120	621	95	99	-0.091	46	49	49	50	0
3	8	7	"PFF0415"	"F22233_2"	11450	23140	110	908	845	270	62	65	18	100	100	0	510	500	135	95	101	47	100	100	0	2.039	1.933	1.959	1.883	1.557	2.097	0.826	80	499	1261	1188	1.028	846	415	783	405	0
3	9	7	"PFF0417"	"F2227_1"	11650	23150	120	932	863	281	75	78	22	100	100	0	1036	987	291	107	111	28	100	99	0	0.922	0.895	0.878	0.874	1.859	0.890	0.827	120	620	1786	1668	-0.116	857	929	788	880	0
3	10	7	"PFF0420"	"F22395_1"	11860	23150	110	110	110	32	80	83	21	65	31	0	140	139	34	111	114	22	62	26	0	1.034	1.071	1.111	1.035	2.527	1.041	0.101	80	498	59	58	0.049	30	29	30	28	0
3	11	7	"PFF0431"	"F22631_1"	12050	23150	130	119	118	36	75	78	21	74	51	0	142	140	40	107	109	20	68	38	0	1.257	1.303	1.100	1.305	3.168	1.015	0.181	120	590	79	76	0.330	44	35	43	33	0
3	12	7	"PFF0435"	"F22741_2"	12220	23150	120	947	841	325	73	77	21	100	100	0	625	568	202	105	108	22	97	95	0	1.681	1.659	1.699	1.697	2.247	1.711	0.770	120	504	1394	1231	0.749	874	520	768	463	0
3	13	7	"PFF1070"	"F45236_1"	12410	23150	110	354	328	105	82	84	20	93	91	0	1043	935	311	111	115	29	100	100	0	0.292	0.299	0.297	0.288	1.552	0.280	0.818	80	473	1204	1070	-1.777	272	932	246	824	0
3	14	7	"PFF1072"	"F4524_3"	12610	23150	120	772	715	223	84	97	146	95	90	0	472	443	139	114	131	132	85	75	0	1.922	1.918	1.941	2.063	1.869	1.936	0.850	120	590	1046	960	0.942	688	358	631	329	0
3	15	7	"PFF1075"	"F45282_1"	12800	23150	120	1227	1122	370	84	95	97	98	95	0	565	520	187	113	122	57	90	87	0	2.529	2.550	2.533	2.932	2.090	2.549	0.842	120	535	1595	1445	1.338	1143	452	1038	407	0
3	16	7	"PFF1077"	"F45296_2"	12990	23150	120	632	561	207	81	86	21	95	95	0	363	345	129	113	115	20	86	85	0	2.204	2.069	2.014	2.160	2.572	2.047	0.748	120	498	801	712	1.140	551	250	480	232	0
3	17	7	"PFF1080"	"F45354_1"	13180	23150	120	714	663	245	87	91	23	95	95	0	718	633	284	113	118	31	87	83	0	1.036	1.108	1.077	1.249	2.316	1.025	0.810	120	510	1232	1096	0.052	627	605	576	520	0
3	18	7	"PFF1082"	"F4541_1"	13370	23150	120	4897	4250	1595	94	98	24	100	100	0	1800	1525	677	118	123	34	95	92	0	2.856	2.954	2.826	3.194	1.911	2.915	0.872	120	508	6485	5563	1.514	4803	1682	4156	1407	0
3	19	7	"PFF1120"	"F46301_17"	13550	23150	110	1229	1110	383	96	101	29	100	98	0	854	797	258	121	130	56	98	97	0	1.546	1.500	1.478	1.495	1.768	1.520	0.851	80	463	1866	1690	0.628	1133	733	1014	676	0
3	20	7	"PFF1128"	"F46381_1"	13740	23150	110	2941	2682	829	98	140	286	98	95	0	2300	1988	745	124	178	317	97	91	0	1.307	1.386	1.362	1.477	1.738	1.290	0.879	80	479	5019	4448	0.386	2843	2176	2584	1864	0
3	21	7	"PFF1133"	"F46513_1"	13930	23150	110	7200	6570	2315	104	172	425	100	95	0	3732	3274	1355	132	217	477	93	85	0	1.971	2.058	1.945	2.181	1.693	2.017	0.870	80	480	10696	9608	0.979	7096	3600	6466	3142	0
3	22	7	"PFF1136"	"F46584_1"	14120	23150	110	13353	11933	3816	105	154	409	100	100	0	7215	6464	2452	130	209	628	98	95	0	1.870	1.867	1.731	1.887	1.805	1.852	0.841	80	517	20333	18162	0.903	13248	7085	11828	6334	0
3	1	8	"PFF1138"	"F46705_1"	10150	23330	120	1927	1721	619	70	72	17	100	100	0	2693	2423	899	106	109	18	100	100	0	0.718	0.713	0.745	0.783	2.135	0.691	0.881	120	543	4444	3968	-0.478	1857	2587	1651	2317	0
3	2	8	"PFF1140"	"F46816_1"	10320	23330	110	517	488	156	67	70	17	100	98	0	504	472	151	102	107	54	96	90	0	1.119	1.138	1.174	1.172	1.585	1.114	0.819	80	434	852	791	0.163	450	402	421	370	0
3	3	8	"PFF1163"	"F47563_1"	10510	23330	110	191	181	59	61	63	15	91	87	0	238	221	70	96	102	52	80	68	0	0.915	0.960	0.914	1.007	2.171	0.911	0.660	80	502	272	245	-0.127	130	142	120	125	0
3	4	8	"PFF1165"	"F47822_1"	10710	23330	110	141	142	53	58	61	14	91	88	0	473	434	159	92	96	29	96	88	0	0.218	0.246	0.240	0.250	2.059	0.224	0.633	80	476	464	426	-2.199	83	381	84	342	0
3	5	8	"PFF1167"	"F47864_3"	10900	23330	120	416	382	138	59	61	14	97	96	0	352	341	122	91	94	26	91	89	0	1.368	1.292	1.283	1.298	1.937	1.256	0.780	120	541	618	573	0.452	357	261	323	250	0
3	6	8	"PFF1175"	"F48138_1"	11090	23330	110	254	244	87	58	61	16	92	90	0	175	174	54	90	92	16	86	81	0	2.306	2.214	2.083	1.977	2.126	2.227	0.654	80	470	281	270	1.205	196	85	186	84	0
3	7	8	"PFF1179"	"F48181_2"	11270	23330	110	1151	1013	378	61	86	161	90	86	0	977	875	344	94	123	173	86	81	0	1.234	1.219	1.157	1.206	2.128	1.160	0.855	80	451	1973	1733	0.304	1090	883	952	781	0
3	8	8	"PFF1182"	"F48253_3"	11460	23340	120	124	124	32	67	91	154	0	0	0	154	160	39	100	129	166	1	0	0	1.056	0.950	1.047	0.952	2.486	0.879	0.888	120	490	111	117	0.078	57	54	57	60	0
3	9	8	"PFF1197"	"F48515_1"	11650	23330	110	1020	938	362	79	83	32	100	100	0	644	609	208	112	120	64	95	93	0	1.769	1.728	1.701	1.735	2.147	1.775	0.820	80	428	1473	1356	0.823	941	532	859	497	0
3	10	8	"PFF1204"	"F48839_1"	11840	23340	120	658	609	216	81	85	29	100	98	0	528	494	159	114	121	57	94	90	0	1.394	1.389	1.442	1.397	2.172	1.429	0.778	120	548	991	908	0.479	577	414	528	380	0
3	11	8	"PFF1208"	"F49178_1"	12030	23350	110	104	109	34	75	78	20	67	38	0	142	147	40	107	111	22	71	43	0	0.829	0.850	0.910	0.807	2.586	0.807	0.217	80	470	64	74	-0.271	29	35	34	40	0
3	12	8	"PFF1210"	"F4934_1"	12240	23340	120	576	523	217	74	77	21	96	94	0	532	490	178	106	109	24	93	92	0	1.178	1.169	1.208	1.058	2.534	1.195	0.789	120	512	928	833	0.237	502	426	449	384	0
3	13	8	"PFF1215"	"F49538_1"	12420	23340	120	3354	2915	1191	82	84	21	100	100	0	2664	2482	971	113	118	29	99	99	0	1.283	1.196	1.190	1.123	2.179	1.212	0.837	120	495	5823	5202	0.359	3272	2551	2833	2369	0
3	14	8	"PFF1218"	"F49644_4"	12600	23340	110	658	602	188	82	88	32	100	100	0	751	688	196	114	124	61	100	96	0	0.904	0.906	0.906	0.906	1.420	0.868	0.823	80	475	1213	1094	-0.145	576	637	520	574	0
3	15	8	"PFF1901"	"F8433_1"	12810	23340	120	203	199	73	80	86	31	86	80	0	956	877	359	113	121	58	94	93	0	0.146	0.156	0.157	0.172	2.201	0.137	0.637	120	531	966	883	-2.777	123	843	119	764	0
3	16	8	"PFF1905"	"F8612_1"	12990	23340	120	2066	1874	765	83	120	285	93	88	0	1625	1396	637	114	151	255	84	81	0	1.312	1.397	1.384	1.573	2.286	1.377	0.837	120	468	3494	3073	0.392	1983	1511	1791	1282	0
3	17	8	"PFF1913"	"F8921_1"	13180	23340	120	7190	6169	2613	94	131	287	99	92	0	2818	2381	1174	117	155	258	87	81	0	2.627	2.683	2.648	3.195	2.295	2.665	0.846	120	461	9797	8339	1.394	7096	2701	6075	2264	0
3	18	8	"PFF1915"	"F8939_2"	13370	23340	110	673	609	226	97	102	37	92	90	0	442	392	147	116	126	50	85	81	0	1.767	1.855	1.762	1.742	2.138	1.816	0.797	80	395	902	788	0.821	576	326	512	276	0
3	19	8	"PFF1919"	"F9091_1"	13570	23340	120	557	490	203	88	94	35	93	89	0	420	397	171	119	129	63	80	76	0	1.558	1.446	1.399	1.445	2.500	1.402	0.706	120	463	770	680	0.640	469	301	402	278	0
3	20	8	"PFF1921"	"F9247_1"	13730	23330	120	505	474	161	87	111	236	85	30	0	397	363	132	120	158	277	50	0	0	1.509	1.593	1.515	1.624	2.395	1.523	0.758	120	445	695	630	0.594	418	277	387	243	0
3	21	8	"PFI0014"	"I10798_1"	13930	23340	150	105	106	29	93	138	353	0	0	0	129	131	25	126	186	404	0	0	0	4.000	2.600	1.289	1.312	3.685	0.147	0.491	156	657	15	18	2.000	12	3	13	5	-50
3	22	8	"PFI0017"	"I10882_1"	14100	23330	110	1814	1802	240	90	112	272	100	100	0	781	752	145	123	164	508	85	0	0	2.620	2.722	2.693	2.796	1.320	2.650	0.875	80	499	2382	2341	1.390	1724	658	1712	629	0
3	1	9	"PFI0023"	"I11056_2"	10110	23510	120	254	252	69	62	66	16	100	100	0	163	168	34	99	102	19	93	80	0	3.000	2.754	2.839	2.907	2.079	2.996	0.529	120	547	256	259	1.585	192	64	190	69	0
3	2	9	"PFI0029"	"I11211_1"	10300	23510	120	175	179	42	61	63	14	100	99	0	205	205	43	94	98	29	95	90	0	1.027	1.063	1.051	1.081	1.750	1.018	0.692	120	527	225	229	0.038	114	111	118	111	0
3	3	9	"PFI0033"	"I11281_1"	10510	23520	150	64	68	16	61	63	15	26	8	0	97	100	20	95	99	31	9	0	0	1.500	1.400	1.000	0.910	3.930	0.260	0.077	156	575	5	12	0.585	3	2	7	5	-50
3	4	9	"PFI0035"	"I11342_1"	10680	23510	120	1647	1582	408	61	63	15	100	100	0	994	933	316	95	100	31	94	93	0	1.764	1.815	1.752	2.004	1.868	1.768	0.884	120	435	2485	2359	0.819	1586	899	1521	838	0
3	5	9	"PFI0056"	"I12038_2"	10880	23520	120	172	168	63	62	64	16	89	84	0	167	169	44	95	97	18	91	82	0	1.528	1.432	1.364	1.206	2.897	1.646	0.421	120	535	182	180	0.611	110	72	106	74	0
3	6	9	"PFI0058"	"I12132_1"	11070	23510	110	1880	1673	636	60	78	134	98	91	0	883	844	286	92	110	118	92	90	0	2.301	2.145	2.198	2.118	1.731	2.231	0.843	80	452	2611	2365	1.202	1820	791	1613	752	0
3	7	9	"PFI0060"	"I12159_3"	11250	23520	120	110	115	32	61	82	154	0	0	0	137	137	30	92	117	145	0	0	0	1.089	1.200	1.163	1.200	2.311	1.179	0.784	120	582	94	99	0.123	49	45	54	45	0
3	8	9	"PFI0063"	"I12192_2"	11480	23480	150	67	70	16	63	83	134	0	0	0	99	101	20	96	119	143	0	0	0	1.333	1.400	1.095	0.877	3.652	0.433	0.026	156	667	7	12	0.415	4	3	7	5	-50
3	9	9	"PFI0069"	"I12412_1"	11650	23520	120	623	555	211	65	71	31	94	90	0	607	592	175	101	109	60	98	95	0	1.103	0.998	1.015	0.860	2.320	1.039	0.784	120	495	1064	981	0.141	558	506	490	491	0
3	10	9	"PFI0072"	"I12552_2"	11850	23520	120	741	696	242	75	77	19	100	100	0	5505	5150	1583	110	114	25	100	100	0	0.123	0.123	0.129	0.117	1.969	0.114	0.806	120	494	6061	5661	-3.018	666	5395	621	5040	0
3	11	9	"PFI0105"	"I13369_2"	12040	23520	120	411	388	121	78	80	18	95	95	0	276	266	72	111	115	22	94	94	0	2.018	2.000	2.039	1.890	1.919	2.182	0.676	120	475	498	465	1.013	333	165	310	155	0
3	12	9	"PFI0107"	"I13466_1"	12230	23520	120	406	379	146	76	78	17	93	90	0	434	409	128	110	112	21	95	92	0	1.019	1.013	1.044	0.922	1.917	1.057	0.810	120	484	654	602	0.026	330	324	303	299	0
3	13	9	"PFI0111"	"I13569_2"	12420	23520	120	1603	1483	488	77	80	19	100	100	0	966	883	310	111	114	20	98	96	0	1.785	1.821	1.818	1.951	2.620	1.908	0.736	120	473	2381	2178	0.836	1526	855	1406	772	0
3	14	9	"PFI0113"	"I13674_4"	12590	23520	110	137	131	36	80	84	23	77	58	0	149	144	41	113	119	48	33	3	0	1.583	1.645	1.350	1.252	2.968	1.102	0.219	80	449	93	82	0.663	57	36	51	31	0
3	15	9	"PFI0118"	"I13901_1"	12790	23530	130	166	164	41	80	84	30	90	70	0	182	177	38	113	118	30	80	57	0	1.246	1.313	1.213	1.243	2.123	1.041	0.308	120	609	155	148	0.318	86	69	84	64	0
3	16	9	"PFI0122"	"I13918_1"	12990	23530	120	3003	2659	927	79	96	184	96	93	0	2462	2325	552	114	135	185	100	99	0	1.245	1.167	1.222	1.032	2.033	1.240	0.867	120	456	5272	4791	0.317	2924	2348	2580	2211	0
3	17	9	"PFJ0094"	"J1546_3"	13170	23510	150	101	104	26	86	118	260	0	0	0	137	142	38	115	147	233	0	0	0	0.682	0.667	0.667	0.644	4.340	0.400	0.053	156	563	37	45	-0.553	15	22	18	27	-50
3	18	9	"PFJ0104"	"J157_2"	13390	23490	150	102	106	32	85	91	34	30	7	0	128	130	33	114	121	41	18	4	0	1.214	1.313	1.000	0.957	3.214	0.804	0.304	156	537	31	37	0.280	17	14	21	16	-50
3	19	9	"PFJ0107"	"J1588_1"	13550	23520	120	1080	1005	460	79	80	18	99	97	0	632	587	280	110	113	23	89	84	0	1.918	1.941	1.914	2.165	2.133	1.910	0.804	120	474	1523	1403	0.939	1001	522	926	477	0
3	20	9	"PFJ0110"	"J1616_1"	13770	23520	150	101	103	29	78	81	22	50	24	0	127	127	28	112	118	46	11	1	0	1.533	1.667	1.188	1.176	3.825	0.133	0.024	156	607	38	40	0.617	23	15	25	15	-50
3	21	9	"PFJ0116"	"J163_7"	13940	23530	110	393	356	122	86	98	60	87	86	0	211	207	68	116	124	51	76	46	0	3.232	2.967	2.722	2.466	2.525	2.926	0.578	80	442	402	361	1.692	307	95	270	91	0
3	22	9	"PFJ0119"	"J167_13"	14140	23530	110	828	738	260	86	98	63	92	88	0	460	427	150	119	129	66	87	82	0	2.176	2.117	2.019	1.869	2.670	2.165	0.746	80	552	1083	960	1.122	742	341	652	308	0
3	1	10	"PFJ0157"	"J183_4"	10140	23710	130	489	456	169	60	63	16	96	94	0	302	294	96	95	98	19	92	91	0	2.072	1.990	2.045	1.853	1.983	1.924	0.793	120	697	636	595	1.051	429	207	396	199	0
3	2	10	"PFJ0159"	"J183_6"	10340	23700	110	133	138	52	59	61	15	85	80	0	136	131	37	92	95	19	72	53	0	1.682	2.026	1.837	1.673	2.704	1.821	0.415	80	478	118	118	0.750	74	44	79	39	0
3	3	10	"PFJ0161"	"J183_8"	10510	23700	120	365	333	134	61	64	15	92	88	0	226	215	74	95	98	18	87	83	0	2.321	2.267	2.441	2.158	2.281	2.338	0.711	120	446	435	392	1.215	304	131	272	120	0
3	4	10	"PFJ0165"	"J1901_2"	10690	23690	150	81	91	37	60	63	14	55	42	0	107	123	44	95	97	20	41	28	0	1.750	1.107	1.000	1.149	3.577	0.701	0.231	156	595	33	59	0.807	21	12	31	28	-50
3	5	10	"PFJ0168"	"J191_1"	10870	23700	110	290	284	70	59	63	26	100	98	0	219	212	48	92	96	27	96	88	0	1.819	1.875	1.910	2.008	1.786	1.842	0.737	80	465	358	345	0.863	231	127	225	120	0
3	6	10	"PFJ0170"	"J191_6"	11080	23700	120	102	103	29	60	70	98	5	0	0	127	128	35	92	103	91	6	0	0	1.200	1.194	1.250	1.064	2.712	0.928	0.305	120	651	77	79	0.263	42	35	43	36	0
3	7	10	"PFJ0203"	"J21_13"	11290	23700	100	81	82	23	60	63	14	57	32	0	110	112	30	93	95	16	50	28	0	1.235	1.158	0.872	0.848	3.519	0.696	0.097	80	432	38	41	0.305	21	17	22	19	0
3	8	10	"PFJ0207"	"J21_24"	11450	23700	110	346	310	109	64	74	57	88	83	0	281	268	95	97	105	47	85	81	0	1.533	1.439	1.304	1.363	1.913	1.374	0.744	80	506	466	417	0.616	282	184	246	171	0
3	9	10	"PFJ0209"	"J21_26"	11640	23700	110	559	512	208	61	77	82	88	85	0	388	383	148	95	112	74	88	86	0	1.700	1.566	1.598	1.558	1.767	1.512	0.792	80	501	791	739	0.765	498	293	451	288	0
3	10	10	"PFJ0212"	"J21_31"	11840	23710	120	13366	11775	4337	66	77	64	100	100	0	10057	8980	3034	101	111	59	100	100	0	1.336	1.319	1.323	1.265	2.370	1.373	0.806	120	531	23256	20588	0.418	13300	9956	11709	8879	0
3	11	10	"PFJ0216"	"J21_9"	12030	23710	150	74	76	18	77	80	20	12	1	0	111	109	20	111	114	21	10	1	0	100000.000	0.500	0.935	0.988	2.898	0.698	0.034	156	638	-3	-3	16.610	-3	0	-1	-2	-50
3	12	10	"PFJ0218"	"J222_2"	12230	23710	120	764	709	270	76	79	18	100	100	0	377	356	123	112	114	21	89	87	0	2.596	2.594	2.484	2.401	1.877	2.646	0.814	120	516	953	877	1.376	688	265	633	244	0
3	13	10	"PFJ0247"	"J242_2"	12410	23710	120	176	167	53	75	78	18	88	85	0	162	157	45	108	111	20	75	64	0	1.870	1.878	1.629	1.604	2.704	1.754	0.381	120	514	155	141	0.903	101	54	92	49	0
3	14	10	"PFJ0250"	"J245_1"	12600	23710	120	335	313	107	76	79	18	94	94	0	218	212	64	111	114	29	88	75	0	2.421	2.347	2.333	2.286	2.566	2.491	0.574	120	542	366	338	1.275	259	107	237	101	0
3	15	10	"PFJ0252"	"J245_13"	12770	23710	110	470	438	150	77	88	77	91	88	0	275	253	75	113	120	41	87	77	0	2.426	2.579	2.427	2.625	2.135	2.678	0.640	80	472	555	501	1.279	393	162	361	140	0
3	16	10	"PFJ0254"	"J245_5"	12980	23710	120	401	372	129	78	90	76	90	86	0	231	223	73	113	119	35	85	71	0	2.737	2.673	2.565	2.553	1.997	2.726	0.671	120	506	441	404	1.453	323	118	294	110	0
3	17	10	"PFJ0257"	"J245_9"	13150	23730	150	94	95	24	81	95	131	0	0	0	122	122	27	113	129	163	0	0	0	1.444	1.556	1.000	0.990	3.639	0.772	0.017	156	658	22	23	0.531	13	9	14	9	-50
3	18	10	"PFJ0259"	"J2465_2"	13370	23680	150	92	101	75	82	84	21	33	15	0	120	122	26	114	117	23	26	7	0	1.667	2.375	0.886	0.965	3.682	11.031	0.014	156	726	16	27	0.737	10	6	19	8	-50
3	19	10	"PFK0310"	"Kn2750_3"	13570	23730	110	124	125	42	78	80	19	73	58	0	158	174	67	112	114	21	72	52	0	1.000	0.758	0.969	0.884	2.667	0.531	0.200	80	461	92	109	0.000	46	46	47	62	0
3	20	10	"PFK0321"	"Kn2865_1"	13750	23720	150	89	93	28	71	76	23	42	12	0	133	143	49	106	112	43	30	10	0	0.667	0.595	0.688	0.722	3.408	0.196	0.102	156	694	45	59	-0.585	18	27	22	37	-50
3	21	10	"PFK0331"	"Kn3020_1"	13930	23720	110	1333	1229	381	72	80	39	100	100	0	941	891	264	106	117	66	98	95	0	1.510	1.474	1.542	1.497	1.393	1.481	0.874	80	458	2096	1942	0.595	1261	835	1157	785	0
3	22	10	"PFK0339"	"Kn3094_1"	14130	23720	150	116	118	33	82	90	50	30	4	0	128	135	32	114	123	55	15	1	0	2.429	1.714	1.286	1.204	3.635	0.437	0.183	156	892	48	57	1.280	34	14	36	21	-50
3	1	11	"PFK0353"	"Kn3360_3"	10120	23900	120	140	141	45	66	68	16	88	82	0	149	152	49	100	103	18	80	60	0	1.510	1.442	1.434	1.336	2.725	1.245	0.372	120	593	123	127	0.595	74	49	75	52	0
3	2	11	"PFK0355"	"Kn3360_5"	10310	23900	110	739	652	245	67	73	50	97	91	0	559	517	181	101	109	53	91	88	0	1.467	1.406	1.465	1.459	1.617	1.407	0.862	80	514	1130	1001	0.553	672	458	585	416	0
3	3	11	"PFK0384"	"Kn386_1"	10510	23910	120	119	117	30	65	72	47	59	8	0	154	154	34	101	108	51	54	8	0	1.019	0.981	0.982	0.930	2.719	0.881	0.407	120	583	107	105	0.027	54	53	52	53	0
3	4	11	"PFK0387"	"Kn400_3"	10700	23910	120	500	454	175	61	64	15	97	94	0	802	774	281	96	98	17	99	99	0	0.622	0.580	0.575	0.525	1.969	0.559	0.814	120	550	1145	1071	-0.685	439	706	393	678	0
3	5	11	"PFK0390"	"Kn4028_2"	10890	23910	120	2129	1857	717	58	61	22	99	98	0	1763	1612	529	92	95	22	100	100	0	1.239	1.184	1.191	1.039	2.123	1.223	0.888	120	567	3742	3319	0.310	2071	1671	1799	1520	0
3	6	11	"PFK0393"	"Kn4044_1"	11080	23910	110	101	103	31	58	61	15	77	65	0	219	219	81	92	98	34	85	77	0	0.339	0.354	0.321	0.292	2.707	0.290	0.519	80	528	170	172	-1.562	43	127	45	127	0
3	7	11	"PFK0400"	"Kn4252_3"	11280	23900	110	2328	2242	531	61	69	80	100	100	0	2659	2580	568	94	115	189	100	100	0	0.884	0.877	0.865	0.873	1.187	0.863	0.928	80	541	4832	4667	-0.178	2267	2565	2181	2486	0
3	8	11	"PFK0406"	"Kn434_1"	11470	23910	120	217	214	64	69	80	84	80	35	0	394	378	116	104	123	181	80	18	0	0.510	0.529	0.533	0.530	2.132	0.469	0.595	120	589	438	419	-0.970	148	290	145	274	0
3	9	11	"PFK0434"	"Kn5123_1"	11660	23910	120	738	700	289	63	69	56	96	91	0	369	359	110	97	103	50	93	92	0	2.482	2.431	2.455	2.134	2.315	2.820	0.713	120	561	947	899	1.311	675	272	637	262	0
3	10	11	"PFK0438"	"Kn5186_3"	11850	23910	120	1879	1645	815	62	65	16	100	100	0	1332	1235	565	96	98	17	95	95	0	1.470	1.390	1.465	1.316	2.580	1.410	0.846	120	505	3053	2722	0.556	1817	1236	1583	1139	0
3	11	11	"PFK0449"	"Kn5414_1"	12030	23910	120	409	385	158	71	74	17	100	96	0	243	236	80	108	110	21	85	83	0	2.504	2.453	2.556	2.340	2.368	2.550	0.642	120	480	473	442	1.324	338	135	314	128	0
3	12	11	"PFK0454"	"Kn5561_2"	12230	23910	110	693	609	246	77	81	32	100	96	0	635	593	204	112	117	32	91	90	0	1.178	1.106	1.150	1.066	1.850	1.129	0.802	80	512	1139	1013	0.236	616	523	532	481	0
3	13	11	"PFK0456"	"Kn5587_1"	12430	23920	120	827	760	312	78	81	31	94	92	0	8105	7702	3121	112	116	31	100	100	0	0.094	0.090	0.096	0.087	1.641	0.087	0.880	120	548	8742	8272	-3.416	749	7993	682	7590	0
3	14	11	"PFK0460"	"Kn569_3"	12610	23920	120	126	126	38	76	79	19	79	62	0	462	446	151	112	115	22	94	91	0	0.143	0.150	0.157	0.164	2.193	0.144	0.507	120	527	400	384	-2.807	50	350	50	334	0
3	15	11	"PFK0488"	"Kn67_1"	12810	23920	120	250	238	89	77	85	65	83	74	0	369	338	117	112	118	33	90	86	0	0.673	0.712	0.683	0.681	2.132	0.683	0.696	120	533	430	387	-0.571	173	257	161	226	0
3	16	11	"PFK0491"	"Kn6869_1"	12980	23920	120	108	111	32	78	84	60	15	2	0	747	721	224	113	117	24	99	99	0	0.047	0.054	0.056	0.056	1.956	0.047	0.254	120	508	664	641	-4.401	30	634	33	608	0
3	17	11	"PFK0496"	"Kn707_1"	13170	23910	110	2186	1903	698	80	112	209	93	90	0	2159	1925	697	116	163	305	90	86	0	1.031	1.008	1.032	1.018	1.510	0.964	0.874	80	469	4149	3632	0.044	2106	2043	1823	1809	0
3	18	11	"PFK0507"	"Kn768_1"	13380	23920	120	617	563	208	83	109	188	86	77	0	433	387	137	116	156	275	66	0	0	1.685	1.771	1.699	1.640	2.208	1.841	0.775	120	581	851	751	0.752	534	317	480	271	0
3	19	11	"PFK0510"	"Kn7854_1"	13560	23920	120	1068	985	331	76	80	21	100	97	0	724	746	437	112	114	21	100	99	0	1.621	1.434	1.580	1.409	2.007	1.278	0.625	120	511	1604	1543	0.697	992	612	909	634	0
3	20	11	"PFK0516"	"Kn8017_1"	13740	23920	110	1198	1056	399	67	72	23	100	100	0	4279	3910	1264	104	118	141	100	100	0	0.271	0.260	0.279	0.251	1.896	0.251	0.795	80	458	5306	4795	-1.884	1131	4175	989	3806	0
3	21	11	"PFK1023"	"Ks506_1"	13940	23920	120	2059	1877	646	72	79	32	100	100	0	1884	1722	607	106	122	126	95	93	0	1.118	1.117	1.154	1.177	2.121	1.110	0.825	120	648	3765	3421	0.160	1987	1778	1805	1616	0
3	22	11	"PFK1025"	"Ks506_6"	14140	23920	120	1571	1442	578	84	87	23	100	100	0	1245	1152	383	116	119	24	98	96	0	1.317	1.311	1.356	1.315	2.524	1.400	0.785	120	582	2616	2394	0.397	1487	1129	1358	1036	0
3	1	12	"PFK1027"	"Ks509_1"	10140	24100	120	369	338	125	71	73	17	94	90	0	309	300	88	108	109	18	95	92	0	1.483	1.391	1.420	1.279	2.360	1.483	0.719	120	580	499	459	0.568	298	201	267	192	0
3	2	12	"PFK1030"	"Ks509_6"	10320	24100	120	214	209	75	73	78	43	87	78	0	591	557	216	111	115	44	91	89	0	0.294	0.305	0.298	0.324	2.019	0.269	0.737	120	524	621	582	-1.767	141	480	136	446	0
3	3	12	"PFK1033"	"Ks510_10"	10500	24100	110	100	102	28	72	75	19	65	35	0	501	488	139	109	117	46	93	93	0	0.071	0.079	0.087	0.081	2.542	0.069	0.260	80	481	420	409	-3.807	28	392	30	379	0
3	4	12	"PFK1036"	"Ks510_3"	10710	24100	110	190	187	60	71	73	17	90	86	0	472	443	131	107	113	36	92	91	0	0.326	0.345	0.347	0.319	1.869	0.327	0.714	80	493	484	452	-1.617	119	365	116	336	0
3	5	12	"PFK1051"	"Ks539_1"	10900	24100	120	3452	3232	964	61	64	14	100	100	0	2936	2706	747	97	101	27	100	100	0	1.194	1.215	1.190	1.208	1.846	1.234	0.841	120	477	6230	5780	0.256	3391	2839	3171	2609	0
3	6	12	"PFK1053"	"Ks545_4"	11070	24100	110	228	214	65	62	68	28	96	88	0	453	443	135	97	109	67	93	91	0	0.466	0.439	0.468	0.461	2.182	0.401	0.739	80	475	522	498	-1.101	166	356	152	346	0
3	7	12	"PFK1057"	"Ks54_4"	11270	24100	110	1294	1196	353	70	77	39	100	98	0	960	879	283	100	120	118	93	91	0	1.423	1.445	1.404	1.469	1.375	1.408	0.885	80	548	2084	1905	0.509	1224	860	1126	779	0
3	8	12	"PFK1062"	"Ks5580_5"	11460	24100	110	1327	1201	405	74	82	56	97	93	0	801	718	261	107	121	90	90	87	0	1.805	1.845	1.780	2.057	1.724	1.802	0.872	80	495	1947	1738	0.852	1253	694	1127	611	0
3	9	12	"PFK1065"	"Ks565_1"	11660	24110	130	360	343	115	67	75	50	92	90	0	601	570	181	101	111	71	93	91	0	0.586	0.588	0.620	0.581	1.959	0.570	0.771	120	568	793	745	-0.771	293	500	276	469	0
3	10	12	"PFK1067"	"Ks565_2"	11840	24110	120	815	768	278	68	72	22	99	94	0	600	579	190	101	104	20	99	98	0	1.497	1.464	1.487	1.344	2.037	1.502	0.847	120	475	1246	1178	0.582	747	499	700	478	0
3	11	12	"PFK1087"	"Ks56_4"	12030	24090	150	98	101	29	77	79	19	52	25	0	137	140	40	111	114	22	54	29	0	0.808	0.828	0.819	0.790	3.221	0.246	0.125	156	616	47	53	-0.308	21	26	24	29	-50
3	12	12	"PFK1089"	"Ks56_9"	12230	24110	120	358	355	123	80	84	33	92	90	0	355	343	101	114	119	31	96	91	0	1.154	1.201	1.191	1.204	1.834	1.254	0.766	120	494	519	504	0.206	278	241	275	229	0
3	13	12	"PFK1091"	"Ks586_5"	12420	24110	120	501	469	163	79	83	33	95	92	0	417	417	121	112	117	24	100	99	0	1.384	1.279	1.365	1.211	1.770	1.348	0.787	120	460	727	695	0.468	422	305	390	305	0
3	14	12	"PFK1096"	"Ks592_4"	12610	24110	120	1538	1371	538	77	80	19	100	99	0	1391	1218	452	114	117	22	100	98	0	1.144	1.172	1.178	1.119	1.927	1.195	0.861	120	465	2738	2398	0.194	1461	1277	1294	1104	0
3	15	12	"PFK1098"	"Ks595_2"	12800	24110	120	161	161	53	77	80	19	88	77	0	337	330	111	114	118	23	94	91	0	0.377	0.389	0.385	0.370	1.862	0.334	0.526	120	484	307	300	-1.409	84	223	84	216	0
3	16	12	"PFK1103"	"Ks5_1"	12990	24110	120	126	127	39	76	80	18	83	65	0	893	867	299	115	118	23	96	95	0	0.064	0.068	0.069	0.079	2.373	0.053	0.338	120	476	828	803	-3.960	50	778	51	752	0
3	17	12	"PFK1124"	"Ks646_6"	13170	24110	120	1038	923	386	80	92	125	90	85	0	670	605	226	117	137	195	85	71	0	1.732	1.727	1.677	1.498	2.393	1.786	0.810	120	521	1511	1331	0.793	958	553	843	488	0
3	18	12	"PFK1126"	"Ks64_1"	13370	24110	120	350	327	110	78	82	21	95	90	0	269	266	71	114	117	25	95	91	0	1.755	1.638	1.693	1.524	2.150	1.738	0.666	120	441	427	401	0.811	272	155	249	152	0
3	19	12	"PFK1135"	"Ks664_1"	13550	24110	120	694	646	224	69	73	19	100	99	0	477	467	123	104	107	22	99	98	0	1.676	1.590	1.661	1.521	2.018	1.683	0.779	120	454	998	940	0.745	625	373	577	363	0
3	20	12	"PFK1137"	"Ks664_35"	13750	24110	120	3962	3716	1435	66	70	20	100	100	0	2921	2600	1067	99	111	133	97	95	0	1.381	1.459	1.459	1.577	2.235	1.466	0.809	120	505	6718	6151	0.465	3896	2822	3650	2501	0
3	21	12	"PFK1140"	"Ks667_3"	13930	24140	90	125	122	39	74	82	29	65	44	0	163	154	45	107	114	31	61	36	0	0.911	1.021	1.011	0.916	2.252	0.830	0.433	52	337	107	95	-0.135	51	56	48	47	0
3	22	12	"PFK1142"	"Ks66_1"	14140	24110	120	1852	1648	593	86	90	24	100	100	0	2399	2078	828	118	121	27	99	97	0	0.774	0.797	0.806	0.929	2.351	0.753	0.837	120	636	4047	3522	-0.369	1766	2281	1562	1960	0
3	1	13	"PFM0090"	"M16407_5"	10140	24290	120	2032	1852	777	73	76	18	100	100	0	1321	1188	482	107	110	19	100	98	0	1.614	1.646	1.651	1.585	1.752	1.699	0.884	120	547	3173	2860	0.690	1959	1214	1779	1081	0
3	2	13	"PFM0095"	"M16853_1"	10330	24290	120	516	475	182	74	77	21	97	94	0	366	344	114	108	112	30	91	90	0	1.713	1.699	1.706	1.551	2.382	1.738	0.772	120	484	700	637	0.777	442	258	401	236	0
3	3	13	"PFM0099"	"M17049_2"	10520	24290	120	1929	1781	769	76	78	20	100	100	0	1477	1372	593	109	116	45	97	96	0	1.355	1.350	1.356	1.327	2.106	1.356	0.844	120	510	3221	2968	0.438	1853	1368	1705	1263	0
3	4	13	"PFM0101"	"M17181_1"	10710	24290	120	377	356	144	71	73	18	94	90	0	321	299	101	106	108	20	92	91	0	1.423	1.477	1.418	1.330	2.441	1.571	0.634	120	474	521	478	0.509	306	215	285	193	0
3	5	13	"PFM0103"	"M17230_2"	10890	24280	150	66	69	16	67	69	17	15	5	0	98	100	19	102	106	28	5	0	0	0.250	-1.000	0.833	0.999	3.466	0.169	0.026	156	568	-5	0	-2.000	-1	-4	2	-2	-50
3	6	13	"PFM0105"	"M17327_1"	11080	24290	120	735	658	266	68	71	23	100	99	0	757	669	272	101	110	50	91	88	0	1.017	1.039	1.041	1.180	2.758	1.022	0.820	120	521	1323	1158	0.024	667	656	590	568	0
3	7	13	"PFM0123"	"M18924_1"	11270	24280	80	133	161	93	67	70	17	80	67	0	249	264	124	100	106	49	82	63	0	0.443	0.573	0.551	0.439	2.829	0.547	0.589	52	322	215	258	-1.175	66	149	94	164	0
3	8	13	"PFM0125"	"M18924_16"	11460	24280	110	2720	2376	805	74	80	51	100	100	0	1832	1705	449	107	119	80	100	100	0	1.534	1.441	1.540	1.393	1.466	1.483	0.892	80	514	4371	3900	0.617	2646	1725	2302	1598	0
3	9	13	"PFM0128"	"M18924_2"	11650	24270	110	4150	3715	1375	78	88	91	100	100	0	2635	2395	939	110	131	211	92	88	0	1.613	1.592	1.639	1.704	1.827	1.572	0.855	80	508	6597	5922	0.689	4072	2525	3637	2285	0
3	10	13	"PFM0134"	"M19188_5"	11850	24280	110	72	75	18	76	86	96	0	0	0	188	184	55	110	130	214	0	0	0	-0.051	-0.014	0.183	0.169	3.295	0.035	0.005	80	450	74	73	Error	-4	78	-1	74	0
3	11	13	"PFM0138"	"M19559_4"	12020	24280	110	422	387	134	78	80	20	96	96	0	288	278	80	112	116	34	92	91	0	1.955	1.861	1.934	1.600	2.474	1.988	0.661	80	448	520	475	0.967	344	176	309	166	0
3	12	13	"PFM0140"	"M196_2"	12220	24280	120	779	683	303	76	78	19	100	98	0	613	562	235	109	114	33	93	90	0	1.395	1.340	1.301	1.326	2.545	1.362	0.826	120	502	1207	1060	0.480	703	504	607	453	0
3	13	13	"PFM0160"	"M21368_2"	12410	24280	120	116	118	33	71	74	18	80	57	0	187	188	60	108	110	23	84	78	0	0.570	0.587	0.662	0.551	2.596	0.395	0.258	120	460	124	127	-0.812	45	79	47	80	0
3	14	13	"PFM0162"	"M21439_1"	12600	24280	120	298	278	98	73	76	18	95	91	0	298	282	90	108	111	20	92	88	0	1.184	1.178	1.169	1.150	2.154	1.183	0.735	120	442	415	379	0.244	225	190	205	174	0
3	15	13	"PFM0165"	"M21508_2"	12790	24290	120	1670	1525	474	74	76	17	100	99	0	1095	974	333	109	111	20	97	95	0	1.619	1.677	1.596	1.797	2.192	1.678	0.885	120	490	2582	2316	0.695	1596	986	1451	865	0
3	16	13	"PFM0167"	"M2157_1"	12990	24280	110	272	258	87	71	73	18	93	91	0	314	300	95	107	110	23	90	88	0	0.971	0.969	0.926	0.893	2.113	0.884	0.742	80	466	408	380	-0.042	201	207	187	193	0
3	17	13	"PFM0171"	"M21780_2"	13170	24280	110	1320	1153	485	68	71	19	100	100	0	1145	1076	345	105	109	28	98	96	0	1.204	1.117	1.197	1.096	2.269	1.157	0.808	80	420	2292	2056	0.268	1252	1040	1085	971	0
3	18	13	"PFM0173"	"M21780_4"	13370	24280	150	74	77	24	69	73	21	21	10	0	109	112	28	105	108	27	17	5	0	1.250	1.143	1.227	0.938	3.602	0.452	0.066	156	508	9	15	0.322	5	4	8	7	-50
3	19	13	"PFM0202"	"M23550_4"	13550	24290	120	1509	1425	491	68	70	17	100	100	0	1493	1327	544	102	104	20	98	95	0	1.036	1.108	1.096	1.253	2.498	1.060	0.853	120	419	2832	2582	0.051	1441	1391	1357	1225	0
3	20	13	"PFM0204"	"M23550_7"	13740	24280	150	81	84	20	68	71	18	40	17	0	125	126	27	102	104	20	55	26	0	0.565	0.667	0.723	0.688	3.512	0.550	0.106	156	548	36	40	-0.823	13	23	16	24	-50
3	21	13	"PFM0209"	"M24104_1"	13930	24290	120	1424	1337	575	73	77	20	100	97	0	684	645	273	108	110	22	95	92	0	2.345	2.354	2.227	2.412	2.521	2.472	0.792	120	456	1927	1801	1.230	1351	576	1264	537	0
3	22	13	"PFM0211"	"M24315_1"	14110	24280	110	1030	957	358	80	84	23	98	96	0	660	592	231	114	119	42	92	90	0	1.740	1.835	1.775	1.949	2.309	1.821	0.785	80	455	1496	1355	0.799	950	546	877	478	0
3	1	14	"PFM0214"	"M24561_16"	10120	24460	120	565	525	188	75	77	18	99	99	0	341	343	114	108	111	19	94	91	0	2.103	1.915	1.952	1.906	1.905	1.960	0.791	120	539	723	685	1.072	490	233	450	235	0
3	2	14	"PFM0216"	"M24561_22"	10320	24470	120	770	677	282	78	80	19	95	95	0	717	659	263	110	115	29	90	90	0	1.140	1.091	1.112	1.041	3.342	1.073	0.768	120	525	1299	1148	0.189	692	607	599	549	0
3	3	14	"PFM0675"	"M49210_1"	10510	24460	110	400	366	140	78	81	19	95	93	0	269	264	79	111	115	22	92	90	0	2.038	1.882	1.902	1.745	2.236	2.053	0.709	80	435	480	441	1.027	322	158	288	153	0
3	4	14	"PFM0678"	"M49439_1"	10690	24460	110	150	145	40	67	70	18	90	82	0	237	229	52	103	106	22	96	92	0	0.619	0.619	0.620	0.524	2.309	0.607	0.601	80	467	217	204	-0.691	83	134	78	126	0
3	5	14	"PFM0682"	"M49680_3"	10880	24460	110	675	654	170	63	65	15	100	100	0	382	376	104	98	102	25	96	96	0	2.155	2.126	2.075	2.171	1.473	2.134	0.862	80	459	896	869	1.108	612	284	591	278	0
3	6	14	"PFM0685"	"M50030_1"	11070	24470	120	1241	1130	480	64	66	16	99	98	0	860	819	320	100	103	23	98	96	0	1.549	1.483	1.531	1.425	2.232	1.534	0.822	120	515	1937	1785	0.631	1177	760	1066	719	0
3	7	14	"PFM0689"	"M50253_2"	11270	24470	120	455	421	139	61	64	16	100	95	0	416	398	118	96	98	17	96	95	0	1.231	1.192	1.211	1.171	1.876	1.203	0.831	120	555	714	662	0.300	394	320	360	302	0
3	8	14	"PFM0691"	"M50721_1"	11450	24460	110	216	217	49	70	74	22	97	97	0	212	208	42	106	111	35	93	77	0	1.377	1.441	1.446	1.500	1.862	1.445	0.606	80	513	252	249	0.462	146	106	147	102	0
3	9	14	"PFM0712"	"M52704_3"	11670	24490	80	110	114	35	76	81	26	57	32	0	170	163	44	110	115	21	86	71	0	0.567	0.717	0.669	0.615	2.516	0.877	0.208	52	285	94	91	-0.819	34	60	38	53	0
3	10	14	"PFM0715"	"M5299_1"	11830	24470	120	748	702	257	67	70	17	99	97	0	725	686	242	106	106	19	99	97	0	1.100	1.095	1.093	1.087	2.232	1.082	0.795	120	556	1300	1215	0.138	681	619	635	580	0
3	11	14	"PFM0718"	"M53027_1"	12020	24470	120	657	608	255	69	73	18	98	95	0	378	362	144	103	107	31	87	86	0	2.138	2.081	2.117	1.972	2.375	2.203	0.721	120	517	863	798	1.096	588	275	539	259	0
3	12	14	"PFM0720"	"M53181_3"	12220	24470	120	2602	2409	865	70	73	17	100	100	0	1220	1129	374	105	107	19	100	98	0	2.271	2.284	2.259	2.291	2.364	2.452	0.820	120	476	3647	3363	1.183	2532	1115	2339	1024	0
3	13	14	"PFM0722"	"M53240_1"	12400	24470	120	1055	939	375	68	71	16	100	100	0	637	580	231	106	107	18	95	94	0	1.859	1.838	1.822	1.863	2.633	1.906	0.749	120	523	1518	1345	0.894	987	531	871	474	0
3	14	14	"PFM0726"	"M53565_1"	12610	24470	150	82	84	21	71	75	18	37	13	0	111	111	23	108	110	20	21	7	0	3.667	4.333	1.084	1.178	3.490	0.321	0.005	156	616	14	16	1.874	11	3	13	3	-50
3	15	14	"PFM0746"	"M54626_1"	12780	24470	120	3640	3361	1275	73	76	17	100	100	0	2601	2425	1003	107	111	21	99	96	0	1.430	1.418	1.425	1.659	2.560	1.404	0.864	120	465	6061	5606	0.516	3567	2494	3288	2318	0
3	16	14	"PFM0749"	"M5464_1"	12970	24470	110	740	668	261	73	80	44	93	90	0	562	516	204	109	117	50	87	85	0	1.472	1.462	1.519	1.411	2.228	1.492	0.740	80	503	1120	1002	0.558	667	453	595	407	0
3	17	14	"PFM0753"	"M55240_4"	13180	24470	150	77	79	19	67	74	39	7	0	0	107	110	26	103	111	49	7	1	0	2.500	1.714	0.826	0.732	4.062	1.111	0.432	156	689	14	19	1.322	10	4	12	7	-50
3	18	14	"PFM0758"	"M55479_1"	13370	24470	150	69	73	18	68	72	19	19	5	0	100	101	20	104	107	25	6	1	0	-0.250	-1.667	0.914	0.972	3.774	0.542	0.036	156	568	-3	2	Error	1	-4	5	-3	-50
3	19	14	"PFM0761"	"M55746_2"	13550	24480	120	294	286	94	77	79	20	92	90	0	175	174	57	111	112	21	80	69	0	3.391	3.317	2.812	2.502	2.961	3.350	0.412	120	465	281	272	1.762	217	64	209	63	0
3	20	14	"PFM0763"	"M55888_10"	13740	24480	120	818	750	270	76	80	21	98	95	0	1844	1645	633	112	114	22	100	100	0	0.428	0.440	0.428	0.425	2.538	0.403	0.798	120	519	2474	2207	-1.223	742	1732	674	1533	0
3	21	14	"PFM0787"	"M57062_3"	13930	24470	120	97	97	27	80	83	21	40	15	0	211	210	53	115	117	22	93	80	0	0.177	0.179	0.304	0.270	3.131	0.132	0.054	120	496	113	112	-2.497	17	96	17	95	0
3	22	14	"PFM0790"	"M57295_1"	14130	24470	150	94	102	56	80	108	673	0	0	0	122	126	31	112	146	819	0	0	0	1.400	1.571	1.000	1.104	4.164	0.822	0.993	156	876	24	36	0.485	14	10	22	14	-50
3	1	15	"PFM0798"	"M57785_5"	10130	24660	150	88	89	21	75	78	17	42	14	0	116	115	26	109	112	20	26	8	0	1.857	2.333	0.833	0.814	3.875	0.253	0.007	156	800	20	20	0.893	13	7	14	6	-50
3	2	15	"PFM0800"	"M58024_1"	10300	24650	110	477	438	162	77	80	22	91	91	0	322	311	100	112	117	28	90	90	0	1.905	1.814	1.867	1.715	2.083	1.861	0.757	80	415	610	560	0.930	400	210	361	199	0
3	3	15	"PFM0804"	"M58298_1"	10510	24660	150	78	79	19	76	80	22	15	2	0	108	110	26	111	115	27	14	3	0	-0.667	-3.000	0.727	0.732	3.043	0.441	0.052	156	657	-1	2	Error	2	-3	3	-1	-50
3	4	15	"PFM0807"	"M58361_1"	10690	24660	120	2593	2345	903	66	68	17	100	100	0	2695	2402	1003	101	104	22	99	98	0	0.974	0.990	0.963	1.001	2.254	0.968	0.856	120	498	5121	4580	-0.038	2527	2594	2279	2301	0
3	5	15	"PFN0316"	"N134_30"	10880	24660	120	388	361	128	62	64	14	96	95	0	347	327	111	96	99	20	96	94	0	1.299	1.294	1.281	1.229	2.489	1.296	0.774	120	554	577	530	0.377	326	251	299	231	0
3	6	15	"PFN0318"	"N134_34"	11070	24660	120	799	717	286	62	65	26	99	97	0	477	423	175	95	99	19	95	89	0	1.929	1.997	1.927	2.220	2.436	2.010	0.786	120	534	1119	983	0.948	737	382	655	328	0
3	7	15	"PFN0320"	"N134_41"	11270	24660	120	600	542	217	60	62	13	100	100	0	411	381	137	94	96	16	94	93	0	1.703	1.679	1.671	1.607	2.250	1.730	0.794	120	529	857	769	0.768	540	317	482	287	0
3	8	15	"PFN0324"	"N134_45"	11460	24660	120	2291	2101	776	61	63	15	100	100	0	2438	2224	931	96	100	20	99	99	0	0.952	0.959	0.929	1.006	2.074	0.908	0.867	120	500	4572	4168	-0.071	2230	2342	2040	2128	0
3	9	15	"PFN0326"	"N134_5"	11640	24660	120	478	448	157	62	65	16	100	100	0	484	449	146	100	104	30	94	90	0	1.083	1.106	1.135	1.189	2.172	1.104	0.799	120	506	800	735	0.115	416	384	386	349	0
3	10	15	"PFN0328"	"N134_57"	11840	24670	110	89	94	26	61	65	36	43	8	0	136	133	37	99	103	40	42	10	0	0.757	0.971	0.851	0.785	3.547	0.724	0.218	80	491	65	67	-0.402	28	37	33	34	0
3	11	15	"PFN0346"	"N134_93"	12040	24660	150	69	70	16	65	70	39	3	0	0	99	101	21	99	104	38	4	1	0	100000.000	2.500	1.268	1.170	3.896	0.217	0.004	156	627	4	7	16.610	4	0	5	2	-50
3	12	15	"PFN0348"	"N134_96"	12230	24660	150	71	76	23	72	73	17	21	8	0	106	109	22	107	109	18	21	5	0	1.000	2.000	0.867	0.834	3.616	0.569	0.004	156	578	-2	6	0.000	-1	-1	4	2	-50
3	13	15	"PFN0350"	"N135_1"	12410	24670	110	133	134	40	69	73	17	90	75	0	195	195	43	108	112	21	97	86	0	0.736	0.747	0.756	0.674	2.366	0.799	0.367	80	440	151	152	-0.443	64	87	65	87	0
3	14	15	"PFN0353"	"N135_14"	12600	24670	120	857	773	298	72	77	20	99	98	0	688	636	277	110	113	22	98	95	0	1.358	1.333	1.316	1.399	2.402	1.288	0.769	120	525	1363	1227	0.442	785	578	701	526	0
3	15	15	"PFN0355"	"N135_17"	12790	24670	120	475	444	173	75	78	19	94	90	0	420	396	162	111	113	20	90	86	0	1.294	1.295	1.300	1.263	2.431	1.264	0.729	120	536	709	654	0.372	400	309	369	285	0
3	16	15	"PFN0357"	"N135_2"	12990	24670	120	507	461	182	73	77	38	92	88	0	355	324	125	111	116	45	85	80	0	1.779	1.822	1.777	1.660	2.398	1.849	0.728	120	537	678	601	0.831	434	244	388	213	0
3	17	15	"PFN0375"	"N136_7"	13160	24670	110	303	284	122	69	72	18	87	85	0	1043	965	344	107	116	78	92	92	0	0.250	0.251	0.264	0.246	2.483	0.244	0.768	80	402	1170	1073	-2.000	234	936	215	858	0
3	18	15	"PFN0377"	"N137_11"	13350	24670	120	1631	1436	559	75	77	20	100	100	0	1301	1158	463	108	116	69	95	92	0	1.304	1.296	1.327	1.327	2.481	1.300	0.861	120	530	2749	2411	0.383	1556	1193	1361	1050	0
3	19	15	"PFN0379"	"N137_15"	13560	24670	120	186	184	63	80	83	20	85	84	0	170	173	47	114	116	21	78	61	0	1.893	1.763	1.733	1.599	2.418	1.724	0.433	120	541	162	163	0.921	106	56	104	59	0
3	20	15	"PFN0383"	"N137_20"	13730	24670	110	203	192	62	83	86	20	88	85	0	182	175	46	116	119	25	80	63	0	1.818	1.847	1.657	1.521	2.480	1.847	0.350	80	463	186	168	0.862	120	66	109	59	0
3	21	15	"PFN0385"	"N137_22"	13930	24670	120	5292	4774	1974	85	90	24	100	100	0	2823	2552	1036	119	121	25	96	95	0	1.926	1.927	1.936	2.077	2.173	1.979	0.876	120	513	7911	7122	0.945	5207	2704	4689	2433	0
3	22	15	"PFN0387"	"N137_25"	14120	24680	130	153	155	46	83	120	784	0	0	0	182	182	45	116	158	954	0	0	0	1.061	1.091	1.130	1.049	2.451	0.992	0.333	120	645	136	138	0.085	70	66	72	66	0
3	1	16	"PFN0405"	"N137_9"	10120	24850	120	483	450	150	78	80	18	98	96	0	363	353	106	111	113	20	97	96	0	1.607	1.537	1.598	1.425	2.289	1.592	0.758	120	574	657	614	0.684	405	252	372	242	0
3	2	16	"PFN0407"	"N138_101"	10330	24850	150	95	96	26	79	83	22	36	12	0	116	119	29	111	116	26	26	7	0	3.200	2.125	0.901	0.938	3.767	0.768	0.047	156	661	21	25	1.678	16	5	17	8	-50
3	3	16	"PFN0410"	"N138_105"	10510	24850	120	3373	2893	1234	78	82	40	100	100	0	2392	2103	881	112	118	60	99	97	0	1.445	1.414	1.393	1.380	2.613	1.440	0.826	120	467	5575	4806	0.531	3295	2280	2815	1991	0
3	4	16	"PFN0413"	"N138_15"	10700	24850	120	327	310	98	70	75	38	95	91	0	207	209	56	104	110	56	82	42	0	2.495	2.286	2.322	2.267	2.387	2.183	0.233	120	526	360	345	1.319	257	103	240	105	0
3	5	16	"PFN0416"	"N138_21"	10880	24850	110	79	83	23	65	70	20	40	15	0	186	182	46	99	104	22	90	85	0	0.161	0.217	0.260	0.223	3.112	0.205	0.173	80	490	101	101	-2.636	14	87	18	83	0
3	6	16	"PFN0418"	"N138_26"	11070	24850	110	979	853	304	69	81	66	100	93	0	536	503	150	103	113	56	95	93	0	2.102	1.960	1.969	1.898	1.682	2.132	0.837	80	518	1343	1184	1.071	910	433	784	400	0
3	7	16	"PFN0821"	"N159_40"	11280	24860	120	287	268	96	62	73	64	88	80	0	1021	946	304	98	106	53	100	95	0	0.244	0.243	0.250	0.235	1.722	0.230	0.801	120	551	1148	1054	-2.036	225	923	206	848	0
3	8	16	"PFN0823"	"N159_45"	11470	24850	150	67	68	15	59	61	14	32	11	0	94	97	20	95	96	16	22	4	0	-8.000	4.500	0.750	0.810	3.430	0.235	0.011	156	590	7	11	Error	8	-1	9	2	-50
3	9	16	"PFN0826"	"N159_51"	11660	24850	150	67	69	17	59	61	13	35	17	0	103	105	19	96	99	27	14	1	0	1.143	1.111	0.714	0.752	4.396	0.041	0.003	156	584	15	19	0.193	8	7	10	9	-50
3	10	16	"PFN0828"	"N159_7"	11840	24850	110	650	632	215	64	72	54	96	95	0	534	584	268	99	111	68	93	92	0	1.347	1.171	1.233	1.295	1.839	1.088	0.803	80	446	1021	1053	0.430	586	435	568	485	0
3	11	16	"PFN0830"	"N161_2"	12030	24850	120	854	777	317	70	77	50	96	91	0	568	532	179	104	114	58	92	90	0	1.690	1.652	1.717	1.594	2.460	1.774	0.791	120	550	1248	1135	0.757	784	464	707	428	0
3	12	16	"PFN0833"	"N162_3"	12230	24850	130	534	504	184	75	84	136	90	84	0	364	366	120	110	123	124	88	53	0	1.807	1.676	1.653	1.607	2.117	1.716	0.772	120	505	713	685	0.854	459	254	429	256	0
3	13	16	"PFN0859"	"N168_1"	12410	24860	120	543	521	189	73	83	136	89	82	0	370	367	115	110	124	125	85	54	0	1.808	1.743	1.782	1.696	2.213	1.851	0.754	120	502	730	705	0.854	470	260	448	257	0
3	14	16	"PFN0861"	"N168_12"	12590	24850	110	139	129	42	72	75	18	81	72	0	1613	1475	496	110	124	113	98	95	0	0.045	0.042	0.046	0.046	1.540	0.041	0.532	80	476	1570	1422	-4.488	67	1503	57	1365	0
3	15	16	"PFN0863"	"N168_17"	12780	24850	110	795	732	231	73	78	48	100	96	0	330	321	96	110	129	151	75	13	0	3.282	3.123	3.144	3.304	1.960	3.267	0.708	80	515	942	870	1.714	722	220	659	211	0
3	16	16	"PFN0866"	"N168_23"	12990	24860	120	106	107	29	72	77	47	29	3	0	158	159	40	108	118	105	9	0	0	0.680	0.686	0.651	0.625	3.203	0.471	0.148	120	542	84	86	-0.556	34	50	35	51	0
3	17	16	"PFN0870"	"N168_29"	13180	24850	150	71	75	21	72	74	17	21	10	0	97	101	22	108	115	63	0	0	0	0.091	-0.429	0.857	0.893	3.382	0.066	0.031	156	648	-12	-4	-3.459	-1	-11	3	-7	-50
3	18	16	"PFN0873"	"N168_32"	13370	24860	120	355	329	122	78	80	19	92	90	0	250	239	73	110	112	21	89	88	0	1.979	1.946	1.921	1.850	2.072	1.986	0.689	120	523	417	380	0.984	277	140	251	129	0
3	19	16	"PFN0901"	"N175_10"	13550	24860	110	562	509	184	82	85	20	97	95	0	1979	1882	574	116	120	44	100	100	0	0.258	0.242	0.241	0.214	2.012	0.226	0.828	80	493	2343	2193	-1.957	480	1863	427	1766	0
3	20	16	"PFN0903"	"N175_12"	13760	24860	100	97	102	32	82	86	21	41	22	0	162	164	47	116	120	26	66	47	0	0.326	0.417	0.514	0.613	4.254	0.279	0.055	80	426	61	68	-1.617	15	46	20	48	0
3	21	16	"PFN0908"	"N175_3"	13940	24850	150	70	74	18	82	86	24	3	1	0	106	108	24	116	120	25	8	1	0	1.200	1.000	0.816	0.829	2.871	0.473	0.020	156	650	-22	-16	0.263	-12	-10	-8	-8	-50
3	22	16	"PFN0910"	"N175_8"	14110	24860	110	456	417	136	81	83	22	98	97	0	713	685	178	116	120	43	100	97	0	0.628	0.591	0.619	0.551	1.949	0.572	0.782	80	454	972	905	-0.671	375	597	336	569	0
3	1	17	"PFN0912"	"N176_2"	10140	25040	110	554	510	207	78	81	19	95	92	0	351	346	102	111	114	21	93	93	0	1.983	1.838	1.785	1.623	2.405	1.864	0.705	80	506	716	667	0.988	476	240	432	235	0
3	2	17	"PFN0914"	"N176_4"	10310	25040	110	327	306	101	79	82	21	93	91	0	260	250	64	112	116	23	92	92	0	1.676	1.645	1.648	1.488	2.420	1.795	0.675	80	459	396	365	0.745	248	148	227	138	0
3	3	17	"PFN0936"	"N181_8"	10500	25040	110	659	594	220	75	80	30	96	93	0	495	455	147	111	118	45	92	90	0	1.521	1.509	1.498	1.510	2.370	1.504	0.765	80	489	968	863	0.605	584	384	519	344	0
3	4	17	"PFN0938"	"N182_2"	10700	25040	110	382	353	119	66	71	29	98	95	0	251	245	63	100	106	38	92	87	0	2.093	1.979	2.016	1.936	2.318	2.005	0.683	80	534	467	432	1.065	316	151	287	145	0
3	5	17	"PFN0940"	"N182_5"	10910	25040	90	80	80	22	61	65	18	50	17	0	108	112	26	95	98	17	44	23	0	1.462	1.118	1.000	0.889	3.383	1.093	0.053	52	390	32	36	0.547	19	13	19	17	0
3	6	17	"PFN0947"	"N185_15"	11080	25040	110	505	457	174	66	72	44	97	88	0	406	388	123	100	108	49	93	88	0	1.435	1.358	1.462	1.354	2.237	1.365	0.711	80	492	745	679	0.521	439	306	391	288	0
3	7	17	"PFN0951"	"N185_4"	11260	25040	110	341	317	104	67	70	17	97	95	0	506	478	174	103	108	29	93	92	0	0.680	0.667	0.688	0.730	2.612	0.622	0.777	80	474	677	625	-0.557	274	403	250	375	0
3	8	17	"PFN0953"	"N185_6"	11450	25040	110	297	270	117	59	62	15	90	81	0	263	256	92	95	98	23	88	86	0	1.417	1.311	1.238	1.198	2.685	1.201	0.634	80	493	406	372	0.503	238	168	211	161	0
3	9	17	"PFF1635"	"F64095_4"	11660	25040	150	67	79	39	58	60	13	39	25	0	103	116	51	94	96	17	37	20	0	1.000	0.955	0.692	0.656	3.105	0.714	0.354	156	596	18	43	0.000	9	9	21	22	-50
3	10	17	"PFF1651"	"F64732_1"	11850	25050	120	1184	1060	455	67	72	30	98	96	0	2078	1793	761	104	111	42	98	95	0	0.566	0.588	0.608	0.621	2.815	0.560	0.797	120	464	3091	2682	-0.821	1117	1974	993	1689	0
3	11	17	"PFF1691"	"F66430_1"	12020	25050	110	129	126	34	73	75	17	86	70	0	154	148	44	109	112	22	72	50	0	1.244	1.359	1.232	1.180	2.946	0.948	0.245	80	428	101	92	0.316	56	45	53	39	0
3	12	17	"PFF1706"	"F67045_1"	12230	25040	150	72	77	21	73	82	130	0	0	0	102	111	73	109	121	119	0	0	0	0.143	2.000	0.533	0.576	3.239	1.102	0.194	156	554	-8	6	-2.807	-1	-7	4	2	-50
3	13	17	"PFF1770"	"F69174_1"	12410	25050	120	915	797	312	72	84	151	90	85	0	660	594	220	109	124	138	87	77	0	1.530	1.495	1.476	1.546	2.146	1.511	0.684	120	409	1394	1210	0.613	843	551	725	485	0
3	14	17	"PFF1856"	"F72113_1"	12590	25050	110	5197	4613	1772	74	97	182	100	97	0	3762	3573	1254	110	156	393	96	93	0	1.403	1.311	1.297	1.247	1.853	1.295	0.856	80	466	8775	8002	0.488	5123	3652	4539	3463	0
3	15	17	"PFC0253"	"C664"	12790	25050	100	117	133	60	73	90	139	11	1	0	170	178	61	108	143	280	1	0	0	0.710	0.857	0.802	0.814	3.152	0.823	0.381	80	445	106	130	-0.495	44	62	60	70	0
3	16	17	"PFC0263"	"C68"	12990	25060	130	84	88	24	72	74	17	43	17	0	161	161	41	106	115	107	8	0	0	0.218	0.291	0.388	0.437	3.616	0.257	0.090	120	541	67	71	-2.196	12	55	16	55	0
3	17	17	"PFC0294"	"C735"	13180	25050	100	75	81	20	72	74	16	28	13	0	135	134	30	107	109	20	61	32	0	0.107	0.333	0.500	0.465	3.826	0.242	0.038	80	434	31	36	-3.222	3	28	9	27	0
3	18	17	"PFC0298"	"C739"	13370	25060	100	85	86	22	76	79	18	30	11	0	146	151	44	113	115	21	68	40	0	0.273	0.263	0.440	0.458	3.642	0.163	0.032	80	434	42	48	-1.874	9	33	10	38	0
3	19	17	"PFC0301"	"C741"	13560	25060	120	127	129	37	79	84	31	74	36	0	297	282	86	115	119	43	88	80	0	0.264	0.299	0.312	0.311	2.479	0.236	0.310	120	575	230	217	-1.923	48	182	50	167	0
3	20	17	"PFL0015"	"L1_3"	13760	25030	100	89	90	21	80	83	22	22	6	0	146	146	32	115	120	24	55	26	0	0.290	0.323	0.475	0.411	2.792	0.278	0.051	80	454	40	41	-1.784	9	31	10	31	0
3	21	17	"PFM0073"	"M15459_3"	13970	25060	110	138	140	52	75	79	24	75	58	0	137	140	40	109	113	22	55	32	0	2.250	2.097	1.568	1.470	3.159	1.887	0.243	80	449	91	96	1.170	63	28	65	31	0
3	22	17	"PFM0096"	"M16857_1"	14130	25040	110	1413	1263	488	66	73	43	98	97	0	1323	1197	479	102	116	105	93	90	0	1.103	1.093	1.095	1.141	1.942	1.086	0.864	80	521	2568	2292	0.142	1347	1221	1197	1095	0
3	1	18	"PFM0259"	"M26257_1"	10130	25220	100	1057	936	386	74	77	20	100	98	0	680	609	214	108	112	33	100	93	0	1.719	1.721	1.752	1.657	1.945	1.807	0.821	80	455	1555	1363	0.781	983	572	862	501	0
3	2	18	"PFM0321"	"M31208_3"	10300	25220	110	748	718	189	67	71	20	100	100	0	394	396	102	104	107	21	100	98	0	2.348	2.229	2.223	2.301	1.546	2.342	0.835	80	470	971	943	1.232	681	290	651	292	0
3	3	18	"PFM0389"	"M3590_2"	10510	25230	150	63	67	15	65	70	27	5	0	0	103	104	21	99	105	38	5	1	0	-0.500	0.400	0.808	0.777	3.334	0.270	0.099	156	705	2	7	Error	-2	4	2	5	-50
3	4	18	"PFM0523"	"M42640_1"	10700	25220	110	90	95	29	59	62	13	76	61	0	398	388	131	92	94	15	100	98	0	0.101	0.122	0.113	0.126	2.355	0.099	0.380	80	494	337	332	-3.303	31	306	36	296	0
3	5	18	"PFD0044"	"D13561_3"	10880	25220	80	82	89	29	59	62	14	63	44	0	130	131	37	92	95	16	73	57	0	0.605	0.769	0.586	0.578	3.560	0.581	0.187	52	334	61	69	-0.724	23	38	30	39	0
3	6	18	"PFD0057"	"D15909_4"	11080	25220	110	71	71	17	61	64	15	31	10	0	343	327	99	95	99	24	97	92	0	0.040	0.043	0.076	0.080	2.512	0.031	0.053	80	532	258	242	-4.632	10	248	10	232	0
3	7	18	"PFD0156"	"D17715_93"	11260	25220	110	260	248	60	65	68	16	97	93	0	317	322	70	103	108	26	97	97	0	0.911	0.836	0.841	0.770	1.696	0.810	0.794	80	488	409	402	-0.134	195	214	183	219	0
3	8	18	"PFD0171"	"D21102_1"	11440	25220	90	1184	1156	239	63	64	14	100	100	0	1059	1084	207	98	101	21	100	100	0	1.166	1.109	1.084	1.105	1.355	1.078	0.873	52	381	2082	2079	0.222	1121	961	1093	986	0
3	9	18	"PFD0194"	"D23657_11"	11660	25230	150	73	74	16	65	67	16	28	9	0	108	112	22	100	103	21	28	9	0	1.000	0.750	0.985	0.873	3.935	0.324	0.040	156	627	16	21	0.000	8	8	9	12	-50
3	10	18	"PFD0273"	"D33539_50"	11850	25230	150	81	83	19	73	76	18	33	7	0	119	118	24	111	113	21	21	5	0	1.000	1.429	1.091	0.958	3.066	0.321	0.023	156	516	16	17	0.000	8	8	10	7	-50
3	11	18	"IAX099I"	"Y_IAX099I"	12040	25230	150	68	71	18	74	77	18	14	2	0	104	106	25	111	113	20	13	3	0	0.857	0.600	0.954	0.917	3.463	0.339	0.034	156	507	-13	-8	-0.222	-6	-7	-3	-5	-50
3	12	18	"ICX188I"	"Y_ICX188I"	12230	25230	150	71	73	17	72	74	17	17	4	0	103	103	18	107	109	20	8	1	0	0.250	-0.250	0.900	0.847	3.785	0.686	0.015	156	458	-5	-3	-2.000	-1	-4	1	-4	-50
3	13	18	"IEX355I"	"Y_IEX355I"	12420	25220	150	71	77	21	71	74	17	25	11	0	104	109	39	108	109	21	12	7	0	0.000	6.000	0.667	0.649	4.170	0.158	0.016	156	464	-4	7	Error	0	-4	6	1	-50
3	14	18	"IGX361I"	"Y_IGX361I"	12610	25230	150	66	78	70	74	93	169	1	0	0	101	117	177	110	149	365	0	0	0	0.889	0.571	0.689	0.876	3.719	0.338	0.636	156	543	-17	11	-0.170	-8	-9	4	7	-50
3	15	18	"IIX063I"	"Y_IIX063I"	12800	25230	150	64	68	18	73	88	156	0	0	0	95	99	25	110	147	368	0	0	0	0.600	0.455	0.621	0.658	3.229	0.106	0.033	156	502	-24	-16	-0.737	-9	-15	-5	-11	-50
3	16	18	"IKX121I"	"Y_IKX121I"	12990	25230	150	72	74	18	69	73	18	21	5	0	104	109	30	106	110	43	4	1	0	-1.500	1.667	0.667	0.737	3.712	0.124	0.009	156	479	1	8	Error	3	-2	5	3	-50
3	17	18	"Z_1_50"	"Z_1_50"	13160	25230	110	705	644	218	73	76	21	100	97	0	475	432	144	105	111	38	95	91	0	1.708	1.746	1.820	1.924	2.126	1.727	0.792	80	432	1002	898	0.772	632	370	571	327	0
3	18	18	"Z_1_70"	"Z_1_70"	13360	25230	110	1834	1627	599	77	83	35	100	98	0	1067	934	360	111	119	61	91	90	0	1.838	1.883	1.883	2.041	2.099	1.863	0.868	80	509	2713	2373	0.878	1757	956	1550	823	0
3	19	18	"Z_1_90"	"Z_1_90"	13550	25230	110	5755	5024	1941	81	126	417	96	95	0	3068	2634	1148	114	165	388	91	83	0	1.921	1.962	1.872	2.131	1.866	1.890	0.874	80	460	8628	7463	0.942	5674	2954	4943	2520	0
3	20	18	"Z_2_10"	"Z_2_10"	13750	25230	150	73	78	26	82	112	343	0	0	0	101	106	23	114	148	318	0	0	0	0.692	0.500	0.870	0.846	3.181	0.950	0.808	156	678	-22	-12	-0.531	-9	-13	-4	-8	-50
3	21	18	"Z_2_30"	"Z_2_30"	13940	25230	150	77	81	21	74	77	23	21	4	0	126	126	29	106	109	23	44	17	0	0.150	0.350	0.636	0.652	3.904	0.482	0.058	156	616	23	27	-2.737	3	20	7	20	-50
3	22	18	"Z_2_50"	"Z_2_50"	14120	25240	110	7435	6450	2230	66	70	19	100	100	0	14786	13404	3899	101	112	108	100	100	0	0.502	0.480	0.503	0.453	1.580	0.465	0.859	80	474	22054	19687	-0.995	7369	14685	6384	13303	0
3	1	19	"Z_3_90"	"Z_3_90"	10110	25410	110	8330	7212	2738	69	110	481	100	98	0	9780	8376	3492	103	200	926	97	91	0	0.854	0.863	0.818	0.906	1.844	0.811	0.877	80	545	17938	15416	-0.228	8261	9677	7143	8273	0
3	2	19	"Z_4_10"	"Z_4_10"	10320	25420	150	70	72	15	63	97	429	0	0	0	106	108	22	101	177	826	0	0	0	1.400	1.286	0.746	0.802	3.981	0.473	0.866	156	686	12	16	0.485	7	5	9	7	-50
3	3	19	"Z_4_30"	"Z_4_30"	10510	25420	150	63	67	20	62	65	15	15	3	0	96	102	24	96	98	17	22	8	0	100000.000	0.833	0.556	0.635	3.588	0.472	0.016	156	601	1	11	16.610	1	0	5	6	-50
3	4	19	"Z_4_50"	"Z_4_50"	10700	25420	110	490	445	169	61	63	14	100	97	0	2218	1997	645	94	96	18	100	100	0	0.202	0.202	0.204	0.185	1.558	0.195	0.847	80	474	2553	2287	-2.308	429	2124	384	1903	0
3	5	19	"Z_4_70"	"Z_4_70"	10890	25420	100	1078	952	332	60	63	14	100	100	0	4775	4335	1220	94	98	20	100	100	0	0.217	0.210	0.211	0.201	1.382	0.199	0.877	80	468	5699	5133	-2.201	1018	4681	892	4241	0
3	6	19	"Z_4_90"	"Z_4_90"	11090	25420	110	2272	2025	850	66	68	17	100	100	0	10895	9835	3533	101	106	25	100	100	0	0.204	0.201	0.209	0.188	1.653	0.192	0.879	80	516	13000	11693	-2.291	2206	10794	1959	9734	0
3	7	19	"Z_6_30"	"Z_6_30"	11280	25420	150	70	74	19	70	72	19	17	5	0	116	114	26	111	114	25	19	1	0	0.000	1.333	0.762	0.638	4.378	0.167	0.020	156	662	5	7	Error	0	5	4	3	-50
3	8	19	"Z_6_50"	"Z_6_50"	11470	25420	150	74	77	18	70	74	18	23	7	0	114	115	23	109	114	24	17	5	0	0.800	1.167	0.529	0.629	3.492	0.376	0.054	156	646	9	13	-0.322	4	5	7	6	-50
3	9	19	"Z_6_70"	"Z_6_70"	11650	25420	120	174	171	49	72	75	18	94	90	0	159	155	36	107	111	20	76	65	0	1.962	2.063	1.807	1.817	2.552	2.115	0.364	120	481	154	147	0.972	102	52	99	48	0
3	10	19	"Z_6_90"	"Z_6_90"	11840	25420	110	532	487	176	75	78	19	95	95	0	303	284	92	111	114	22	90	87	0	2.380	2.382	2.338	2.158	1.977	2.375	0.762	80	456	649	585	1.251	457	192	412	173	0
3	11	19	"Z_7_10"	"Z_7_10"	12040	25420	150	81	87	23	77	81	26	20	5	0	113	114	22	113	117	30	8	0	0	100000.000	10.000	0.691	0.817	4.420	0.374	0.011	156	588	4	11	16.610	4	0	10	1	-50
3	12	19	"Z_7_30"	"Z_7_30"	12230	25420	150	79	83	24	76	79	18	25	12	0	109	111	28	111	113	20	18	4	0	-1.500	100000.000	0.978	1.160	5.119	0.612	0.030	156	526	1	7	Error	3	-2	7	0	-50
3	13	19	"PFI17646"	"oPFI17646"	12410	25420	120	305	284	89	73	77	19	97	93	0	281	279	79	110	112	19	94	92	0	1.357	1.249	1.250	1.166	2.038	1.303	0.653	120	424	403	380	0.440	232	171	211	169	0
3	14	19	"PFN0256"	"oPFN0256"	12590	25420	120	484	464	166	73	77	18	98	95	0	439	427	155	111	114	21	95	91	0	1.253	1.237	1.253	1.309	2.157	1.202	0.793	120	484	739	707	0.325	411	328	391	316	0
3	15	19	"PFG0021"	"oPFG0021"	12800	25420	150	78	81	24	75	79	22	16	3	0	111	114	37	111	114	21	17	6	0	100000.000	2.000	0.610	0.701	3.269	0.522	0.070	156	532	3	9	16.610	3	0	6	3	-50
3	16	19	"PFF72433"	"oPFF72433"	12980	25410	150	84	86	22	72	75	18	40	14	0	114	118	25	108	110	20	28	10	0	2.000	1.400	1.033	1.040	4.073	0.671	0.037	156	468	18	24	1.000	12	6	14	10	-50
3	17	19	"PFJ12787"	"oPFJ12787"	13180	25420	150	69	73	17	70	73	20	16	2	0	122	125	31	104	109	35	30	8	0	-0.056	0.143	0.675	0.666	4.628	0.284	0.211	156	607	17	24	Error	-1	18	3	21	-50
3	18	19	"PFG0023"	"oPFG0023"	13370	25430	120	8691	7825	3184	72	77	35	100	100	0	5906	5659	2262	106	113	56	100	99	0	1.486	1.396	1.396	1.382	2.173	1.431	0.854	120	505	14419	13306	0.571	8619	5800	7753	5553	0
3	19	19	"PFJ12789"	"oPFJ12789"	13560	25430	120	196	185	62	79	111	384	0	0	0	198	196	49	112	148	350	0	0	0	1.360	1.262	1.234	1.120	2.395	1.330	0.517	120	528	203	190	0.444	117	86	106	84	0
3	20	19	"PFBL B0077"	"oPFBLOB0077"	13750	25430	120	308	304	101	79	82	19	98	95	0	364	350	107	111	114	20	95	94	0	0.905	0.941	0.886	0.896	1.967	0.930	0.727	120	482	482	464	-0.144	229	253	225	239	0
3	21	19	"PFF72437"	"oPFF72437"	13940	25430	120	797	754	265	70	73	19	100	100	0	634	591	192	101	104	21	98	95	0	1.364	1.396	1.420	1.382	1.848	1.438	0.831	120	501	1260	1174	0.448	727	533	684	490	0
3	22	19	"PFL0043"	"oPFL0043"	14130	25420	150	87	90	25	69	72	18	48	21	0	112	114	26	102	108	67	1	0	0	1.800	1.750	0.842	1.098	3.753	0.052	0.028	156	795	28	33	0.848	18	10	21	12	-50
3	1	20	"PFBL B0079"	"oPFBLOB0079"	10130	25610	110	84	87	27	62	91	420	0	0	0	129	125	34	95	155	792	0	0	0	0.647	0.833	0.643	0.628	3.647	0.600	0.147	80	507	56	55	-0.628	22	34	25	30	0
3	2	20	"PFF72438"	"oPFF72438"	10310	25610	120	3633	3229	1479	69	71	17	100	100	0	2807	2534	1129	104	106	20	98	98	0	1.319	1.300	1.288	1.217	2.217	1.299	0.875	120	513	6267	5590	0.399	3564	2703	3160	2430	0
3	3	20	"PFH0006"	"oPFH0006"	10520	25610	120	1643	1438	616	74	77	21	100	100	0	1135	1027	396	108	111	22	96	95	0	1.528	1.484	1.532	1.480	2.603	1.572	0.820	120	481	2596	2283	0.611	1569	1027	1364	919	0
3	4	20	"PFBL B0083"	"oPFBLOB0083"	10700	25610	150	70	72	16	68	71	19	17	3	0	102	105	22	103	107	23	17	5	0	-2.000	2.000	0.714	0.734	3.674	0.391	0.041	156	574	1	6	Error	2	-1	4	2	-50
3	5	20	"PFBL B0084"	"oPFBLOB0084"	10890	25610	150	73	76	18	68	71	17	29	8	0	111	112	22	104	107	23	21	6	0	0.714	1.000	0.857	0.740	4.324	0.279	0.026	156	629	12	16	-0.485	5	7	8	8	-50
3	6	20	"PFM60485"	"oPFM60485"	11080	25610	110	896	805	315	75	79	20	100	100	0	686	647	207	112	118	42	95	95	0	1.430	1.364	1.434	1.313	1.968	1.383	0.788	80	446	1395	1265	0.516	821	574	730	535	0
3	7	20	"PFN0258"	"oPFN0258"	11280	25610	150	79	81	23	78	81	23	19	6	0	115	116	32	115	121	39	7	1	0	100000.000	3.000	0.786	0.855	4.172	0.342	0.058	156	632	1	4	16.610	1	0	3	1	-50
3	8	20	"PFM60486"	"oPFM60486"	11460	25610	110	277	261	82	78	80	22	91	90	0	315	306	97	114	120	36	88	86	0	0.990	0.953	0.980	0.923	2.134	0.893	0.723	80	432	400	375	-0.014	199	201	183	192	0
3	9	20	"PFK12896"	"oPFK12896"	11660	25620	120	113	113	33	75	79	22	67	41	0	348	332	114	112	117	34	90	87	0	0.161	0.173	0.195	0.174	2.344	0.152	0.374	120	539	274	258	-2.635	38	236	38	220	0
3	10	20	"PFN0259"	"oPFN0259"	11850	25620	120	1404	1249	526	76	78	19	99	97	0	1007	926	355	111	113	22	98	95	0	1.482	1.439	1.470	1.410	2.520	1.501	0.826	120	503	2224	1988	0.568	1328	896	1173	815	0
3	11	20	"PFL0046"	"oPFL0046"	12020	25610	110	926	829	307	77	148	661	72	0	0	545	507	192	117	196	752	0	0	0	1.984	1.928	1.880	1.965	1.918	1.928	0.811	80	429	1277	1142	0.988	849	428	752	390	0
3	12	20	"PFD66984"	"oPFD66984"	12220	25620	120	693	611	248	78	140	618	49	0	0	657	607	229	115	185	703	14	0	0	1.135	1.083	1.098	1.038	2.405	1.068	0.803	120	492	1157	1025	0.182	615	542	533	492	0
3	13	20	"PFD66985"	"oPFD66985"	12420	25610	150	66	71	20	75	78	18	12	6	0	101	105	27	114	116	21	13	3	0	0.692	0.444	0.724	0.653	2.796	0.374	0.026	156	476	-22	-13	-0.531	-9	-13	-4	-9	-50
3	14	20	"PFL0047"	"oPFL0047"	12600	25620	120	795	739	295	77	80	19	100	99	0	421	404	149	114	117	21	95	94	0	2.339	2.283	2.184	2.209	2.143	2.437	0.720	120	433	1025	952	1.226	718	307	662	290	0
3	15	20	"PFF72478"	"oPFF72478"	12790	25600	100	657	691	296	78	81	21	100	100	0	460	464	179	112	114	19	98	97	0	1.664	1.741	1.836	1.856	1.856	1.782	0.753	80	401	927	965	0.734	579	348	613	352	0
3	16	20	"PFL0097"	"oPFL0097"	12980	25600	120	427	415	157	75	79	19	100	96	0	369	364	103	112	114	21	98	95	0	1.370	1.349	1.367	1.320	2.141	1.444	0.752	120	533	609	592	0.454	352	257	340	252	0
3	17	20	"PFBL B0142"	"oPFBLOB0142"	13160	25600	110	109	110	23	71	72	17	83	61	0	382	375	92	106	110	27	98	98	0	0.138	0.145	0.150	0.134	2.006	0.130	0.470	80	434	314	308	-2.861	38	276	39	269	0
3	18	20	"PFI17693"	"oPFI17693"	13350	25600	110	1563	1466	516	66	78	94	98	97	0	1432	1343	473	101	117	121	100	96	0	1.125	1.127	1.128	1.124	1.721	1.097	0.862	80	467	2828	2642	0.170	1497	1331	1400	1242	0
3	19	20	"PFI17695"	"oPFI17695"	13540	25600	110	4250	4105	1144	72	85	95	100	100	0	6563	6342	1695	110	145	336	100	100	0	0.647	0.647	0.656	0.641	1.296	0.643	0.908	80	475	10631	10265	-0.627	4178	6453	4033	6232	0
3	20	20	"PFH0024"	"oPFH0024"	13750	25610	120	487	463	167	79	83	29	99	95	0	374	362	104	113	135	289	37	0	0	1.563	1.542	1.531	1.473	2.284	1.666	0.684	120	568	669	633	0.645	408	261	384	249	0
3	21	20	"PFBL B0147"	"oPFBLOB0147"	13960	25610	90	114	114	31	73	76	23	71	42	0	128	131	28	105	109	23	48	23	0	1.783	1.577	1.494	1.378	3.356	1.722	0.212	52	325	64	67	0.834	41	23	41	26	0
3	22	20	"PFF72481"	"oPFF72481"	14120	25610	120	506	490	168	69	72	19	100	97	0	381	366	115	101	105	20	95	92	0	1.561	1.589	1.608	1.643	2.143	1.636	0.805	120	595	717	686	0.642	437	280	421	265	0
3	1	21	"PFJ12809"	"oPFJ12809"	10130	25800	150	72	74	19	66	69	16	28	5	0	102	104	21	100	102	19	17	5	0	3.000	2.000	1.118	1.099	3.045	0.625	0.063	156	779	8	12	1.585	6	2	8	4	-50
3	2	21	"PFH0027"	"oPFH0027"	10330	25800	120	1624	1529	569	79	82	20	100	99	0	1703	1558	555	113	116	25	98	98	0	0.972	1.003	1.028	1.003	2.311	1.006	0.870	120	538	3135	2895	-0.041	1545	1590	1450	1445	0
3	3	21	"PFF72482"	"oPFF72482"	10510	25790	110	1399	1233	496	81	83	20	100	98	0	917	850	338	117	123	47	96	88	0	1.648	1.572	1.591	1.620	2.266	1.626	0.808	80	466	2118	1885	0.720	1318	800	1152	733	0
3	4	21	"PFG0045"	"oPFG0045"	10700	25790	110	399	376	119	76	78	24	97	96	0	315	310	82	111	118	53	92	90	0	1.583	1.508	1.618	1.445	2.277	1.404	0.767	80	430	527	499	0.663	323	204	300	199	0
3	5	21	"PFF72484"	"oPFF72484"	10880	25790	120	90	92	24	74	78	24	38	9	0	309	301	86	108	114	29	93	91	0	0.080	0.093	0.140	0.133	2.489	0.078	0.081	120	476	217	211	-3.651	16	201	18	193	0
3	6	21	"PFI17704"	"oPFI17704"	11080	25790	120	354	338	114	77	80	22	98	95	0	1001	974	316	111	118	39	98	97	0	0.311	0.302	0.315	0.299	2.185	0.284	0.800	120	520	1167	1124	-1.684	277	890	261	863	0
3	7	21	"PFH0030"	"oPFH0030"	11260	25790	110	501	485	131	77	80	26	98	97	0	371	358	103	112	117	30	97	93	0	1.637	1.659	1.658	1.677	1.599	1.675	0.808	80	444	683	654	0.711	424	259	408	246	0
3	8	21	"PFM60518"	"oPFM60518"	11460	25790	110	634	588	208	78	86	55	95	92	0	459	422	150	114	125	59	88	85	0	1.612	1.656	1.554	1.851	2.482	1.676	0.774	80	509	901	818	0.688	556	345	510	308	0
3	9	21	"PFL0104"	"oPFL0104"	11650	25790	110	444	423	122	77	85	55	96	93	0	285	285	75	112	121	53	95	82	0	2.121	2.000	1.960	1.920	2.277	2.059	0.740	80	448	540	519	1.085	367	173	346	173	0
3	10	21	"PFI17705"	"oPFI17705"	11840	25800	120	1389	1306	418	75	76	17	100	100	0	995	947	290	109	113	23	99	99	0	1.483	1.469	1.480	1.429	2.113	1.516	0.846	120	464	2200	2069	0.569	1314	886	1231	838	0
3	11	21	"PFBL B0155"	"oPFBLOB0155"	12020	25800	120	390	368	126	74	135	623	0	0	0	229	229	68	114	183	709	0	0	0	2.748	2.557	2.754	2.419	2.246	0.859	0.606	120	484	431	409	1.458	316	115	294	115	0
3	12	21	"PFBL B0157"	"oPFBLOB0157"	12230	25800	150	67	72	19	75	124	551	0	0	0	105	106	20	114	169	627	0	0	0	0.889	0.375	0.833	0.945	2.893	0.069	0.311	156	619	-17	-11	-0.170	-8	-9	-3	-8	-50
3	13	21	"PFD67005"	"oPFD67005"	12420	25790	150	66	72	22	74	76	17	14	6	0	101	106	25	112	114	21	14	4	0	0.727	0.333	0.897	0.884	3.588	0.575	0.024	156	555	-19	-8	-0.459	-8	-11	-2	-6	-50
3	14	21	"PFD67007"	"oPFD67007"	12610	25790	150	68	75	24	75	77	18	19	7	0	105	109	31	113	115	21	14	5	0	0.875	0.000	0.762	0.888	2.930	0.596	0.080	156	603	-15	-4	-0.193	-7	-8	0	-4	-50
3	15	21	"PFM60523"	"oPFM60523"	12790	25800	120	349	340	122	76	78	17	97	95	0	341	331	102	113	115	22	95	93	0	1.197	1.211	1.255	1.196	2.241	1.226	0.692	120	553	501	482	0.260	273	228	264	218	0
3	16	21	"PFL0108"	"oPFL0108"	12980	25800	110	300	285	85	75	79	21	96	95	0	234	229	84	111	116	25	86	81	0	1.829	1.780	1.870	1.817	2.011	1.683	0.602	80	498	348	328	0.871	225	123	210	118	0
3	17	21	"A10325_30a"	"A10325_30a"	13180	25800	150	58	63	17	65	69	20	8	3	0	88	90	18	102	106	27	1	0	0	0.500	0.167	0.653	0.707	3.066	0.466	0.123	156	752	-21	-14	-1.000	-7	-14	-2	-12	-50
3	18	21	"A10325_30c"	"A10325_30c"	13370	25800	150	59	62	13	60	68	77	0	0	0	88	88	16	94	106	101	0	0	0	0.167	-0.333	0.708	0.800	4.033	9.282	0.007	156	696	-7	-4	-2.585	-1	-6	2	-6	-50
3	19	21	"A10325_30e"	"A10325_30e"	13560	25800	150	57	59	13	64	74	86	0	0	0	89	89	18	98	127	300	0	0	0	0.778	0.556	0.653	0.724	3.351	0.040	0.187	156	598	-16	-14	-0.363	-7	-9	-5	-9	-50
3	20	21	"A10325_30g"	"A10325_30g"	13750	25800	150	71	75	22	73	77	28	14	2	0	100	103	24	107	129	294	0	0	0	0.286	-0.500	0.860	0.792	3.412	0.519	0.049	156	549	-9	-2	-1.807	-2	-7	2	-4	-50
3	21	21	"A10325_30i"	"A10325_30i"	13950	25800	150	67	73	22	76	80	22	13	4	0	106	112	39	108	112	23	16	8	0	4.500	-0.750	0.859	0.915	3.219	0.322	0.055	156	588	-11	1	2.170	-9	-2	-3	4	-50
3	22	21	"E598_1a"	"E598_1a"	14160	25840	150	80	83	22	71	73	19	30	10	0	110	113	27	105	107	21	27	14	0	1.800	1.500	0.692	0.797	3.191	0.707	0.085	156	786	14	20	0.848	9	5	12	8	-50
3	1	22	"F48446_9e"	"F48446_9e"	10130	25990	150	80	85	23	74	76	18	30	12	0	111	112	23	109	112	22	16	4	0	3.000	3.667	1.000	1.058	3.791	0.402	0.020	156	961	8	14	1.585	6	2	11	3	-50
3	2	22	"F48446_9g"	"F48446_9g"	10280	25980	90	95	100	32	82	85	22	34	17	0	124	126	31	115	119	26	34	11	0	1.444	1.636	0.952	1.225	3.410	0.529	0.031	52	326	22	29	0.531	13	9	18	11	0
3	3	22	"F48446_9i"	"F48446_9i"	10510	25980	110	212	210	70	77	81	21	93	90	0	241	235	63	114	118	42	88	72	0	1.063	1.099	1.015	1.046	2.367	1.029	0.618	80	560	262	254	0.088	135	127	133	121	0
3	4	22	"I12861_2a"	"I12861_2a"	10700	25990	150	62	65	15	73	77	26	3	0	0	92	97	23	107	114	56	1	0	0	0.733	0.800	0.727	0.706	2.784	0.459	0.066	156	866	-26	-18	-0.447	-11	-15	-8	-10	-50
3	5	22	"I12861_2c"	"I12861_2c"	10900	25990	150	65	70	19	74	77	21	12	2	0	96	105	52	107	112	25	10	1	0	0.818	2.000	0.688	0.734	2.606	0.218	0.057	156	789	-20	-6	-0.290	-9	-11	-4	-2	-50
3	6	22	"I12861_2e"	"I12861_2e"	11090	25990	150	69	73	21	75	77	20	14	3	0	102	105	25	110	113	24	12	3	0	0.750	0.400	0.695	0.797	3.519	0.097	0.086	156	773	-14	-7	-0.415	-6	-8	-2	-5	-50
3	7	22	"J512_2i"	"J512_2i"	11280	25990	150	71	74	18	75	78	25	6	1	0	99	103	21	110	114	29	5	1	0	0.364	0.143	0.655	0.687	2.810	0.291	0.050	156	801	-15	-8	-1.459	-4	-11	-1	-7	-50
3	8	22	"Ks592_1a"	"Ks592_1a"	11470	25990	150	72	74	18	74	81	44	2	0	0	109	110	21	110	117	44	2	0	0	2.000	0.000	0.908	0.891	3.583	0.417	0.106	156	812	-3	0	1.000	-2	-1	0	0	-50
3	9	22	"Ks592_1c"	"Ks592_1c"	11660	25990	150	69	74	19	73	77	37	2	0	0	101	103	24	109	116	40	3	0	0	0.500	-0.167	0.679	0.704	2.904	0.195	0.010	156	788	-12	-5	-1.000	-4	-8	1	-6	-50
3	10	22	"Ks592_1e"	"Ks592_1e"	11850	25990	150	68	71	18	71	74	17	14	5	0	112	115	23	108	111	21	26	7	0	-0.750	0.000	0.703	0.711	3.936	0.224	0.013	156	736	1	7	Error	-3	4	0	7	-50
3	11	22	"Ks592_1g"	"Ks592_1g"	12040	25990	150	73	78	23	71	74	18	23	8	0	110	112	23	109	114	43	5	0	0	2.000	2.333	0.909	0.836	4.017	0.475	0.027	156	748	3	10	1.000	2	1	7	3	-50
3	12	22	"Ks592_1i"	"Ks592_1i"	12200	25990	110	1083	1035	293	72	75	19	100	100	0	1331	1306	327	109	116	55	100	100	0	0.827	0.805	0.816	0.789	1.455	0.777	0.881	80	475	2233	2160	-0.273	1011	1222	963	1197	0
3	13	22	"EMPTY"	"EMPTY"	12410	25990	90	177	183	67	71	75	18	92	88	0	247	301	263	107	110	20	100	96	0	0.757	0.577	0.676	0.631	2.250	0.287	0.416	52	393	246	306	-0.401	106	140	112	194	0
3	14	22	"EMPTY"	"EMPTY"	12590	26000	100	169	181	70	71	74	18	91	81	0	219	226	69	108	111	20	95	91	0	0.883	0.932	0.981	0.821	2.393	0.904	0.544	80	500	209	228	-0.180	98	111	110	118	0
3	15	22	"EMPTY"	"EMPTY"	12800	26000	100	177	175	67	72	75	18	90	82	0	233	231	72	110	112	21	91	85	0	0.854	0.851	0.878	0.849	2.439	0.828	0.544	80	490	228	224	-0.228	105	123	103	121	0
3	16	22	"EMPTY"	"EMPTY"	12970	25990	90	130	140	45	66	69	19	88	78	0	204	204	53	102	106	22	96	88	0	0.627	0.725	0.698	0.678	2.057	0.648	0.435	52	386	166	176	-0.672	64	102	74	102	0
3	17	22	"EMPTY"	"EMPTY"	13160	26000	100	121	125	49	56	58	12	92	85	0	164	168	44	90	91	16	96	87	0	0.878	0.885	0.863	0.809	2.291	0.867	0.481	80	490	139	147	-0.187	65	74	69	78	0
3	18	22	"EMPTY"	"EMPTY"	13350	26000	80	131	142	40	58	60	14	100	96	0	199	218	122	89	91	15	100	96	0	0.664	0.651	0.654	0.713	1.974	0.401	0.393	52	327	183	213	-0.592	73	110	84	129	0
3	19	22	"EMPTY"	"EMPTY"	13570	25990	150	56	58	11	65	66	16	3	0	0	89	90	12	95	99	21	1	0	0	1.500	1.400	0.978	1.099	3.004	0.427	0.041	156	791	-15	-12	0.585	-9	-6	-7	-5	-50
3	20	22	"EMPTY"	"EMPTY"	13760	25990	150	67	69	15	67	69	16	18	3	0	102	104	17	102	104	19	13	3	0	0.000	1.000	1.000	0.974	3.908	0.425	0.009	156	687	0	4	Error	0	0	2	2	-50
3	21	22	"EMPTY"	"EMPTY"	13950	25990	150	69	71	16	70	74	18	12	3	0	102	103	16	103	107	20	13	2	0	1.000	100000.000	1.000	1.008	3.302	0.292	0.004	156	683	-2	1	0.000	-1	-1	1	0	-50
3	22	22	"EMPTY"	"EMPTY"	14140	25990	150	69	70	16	69	72	18	9	2	0	103	105	17	102	105	19	14	5	0	0.000	0.333	1.155	1.223	3.806	0.003	0.000	156	845	1	4	Error	0	1	1	3	-50
4	1	1	"PFA0039"	"A1411_1"	14670	21990	120	19169	17890	5183	92	97	30	100	100	0	9312	8757	2578	117	122	36	100	100	0	2.075	2.060	2.031	2.076	1.496	2.083	0.916	120	634	28272	26438	1.053	19077	9195	17798	8640	0
4	2	1	"PFA0101"	"A21885_1"	14860	21990	130	8874	8024	3088	92	96	29	100	100	0	11971	10338	3981	119	123	35	100	100	0	0.741	0.776	0.745	0.780	1.614	0.736	0.864	120	637	20634	18151	-0.433	8782	11852	7932	10219	0
4	3	1	"PFA0019"	"A11546_1"	15050	21990	130	909	863	284	85	89	27	99	95	0	716	669	218	118	121	28	96	95	0	1.378	1.412	1.420	1.446	1.845	1.406	0.873	120	653	1422	1329	0.462	824	598	778	551	0
4	4	1	"PFA0144"	"A31870_1"	15240	22000	130	16827	15489	4924	84	88	27	100	100	0	11494	10583	3400	120	123	30	100	100	0	1.472	1.472	1.503	1.496	1.823	1.513	0.900	120	635	28117	25868	0.558	16743	11374	15405	10463	0
4	5	1	"PFA0009"	"A10325_29"	15430	22000	120	1972	1936	643	83	86	21	100	100	0	13266	12664	3782	125	129	30	100	100	0	0.144	0.148	0.147	0.144	1.379	0.142	0.893	120	553	15030	14392	-2.798	1889	13141	1853	12539	0
4	6	1	"PFA0012"	"A10325_32"	15620	22000	120	1240	1151	377	81	83	21	99	98	0	13647	12624	4030	124	132	41	100	100	0	0.086	0.086	0.085	0.082	1.487	0.082	0.902	120	557	14682	13570	-3.544	1159	13523	1070	12500	0
4	7	1	"PFA0030"	"A12797_1"	15810	22000	120	2748	2494	783	81	84	22	100	100	0	1712	1644	489	120	127	41	99	98	0	1.675	1.583	1.592	1.600	1.730	1.608	0.888	120	554	4259	3937	0.744	2667	1592	2413	1524	0
4	8	1	"PFB0005"	"B11"	15990	22000	130	169	176	46	81	85	23	96	90	0	272	281	69	113	118	27	99	98	0	0.553	0.565	0.555	0.535	1.751	0.523	0.573	120	722	247	263	-0.853	88	159	95	168	0
4	9	1	"PFB0219"	"B57"	16220	22030	90	112	115	40	85	91	36	38	7	0	148	147	30	116	120	31	51	17	0	0.844	0.968	0.955	0.943	3.849	1.823	0.050	52	332	59	61	-0.245	27	32	30	31	0
4	10	1	"PFB0285"	"B92"	16370	22000	120	329	334	117	75	79	21	100	98	0	529	523	196	111	113	21	99	98	0	0.608	0.629	0.623	0.648	1.765	0.573	0.765	120	561	672	671	-0.719	254	418	259	412	0
4	11	1	"PFB0008"	"B114"	16560	22000	130	953	924	233	77	78	17	100	100	0	1549	1524	392	107	111	21	99	99	0	0.607	0.598	0.583	0.597	1.471	0.558	0.849	120	668	2318	2264	-0.719	876	1442	847	1417	0
4	12	1	"PFB0034"	"B165"	16750	22000	130	4022	3441	1350	76	79	19	100	100	0	2661	2380	910	107	109	20	99	99	0	1.545	1.480	1.457	1.460	1.592	1.483	0.867	120	669	6500	5638	0.628	3946	2554	3365	2273	0
4	13	1	"PFB0089"	"B319"	16950	22010	120	7850	7410	2425	78	82	21	100	100	0	3989	3856	1120	109	112	23	100	100	0	2.003	1.957	1.943	1.885	1.541	2.035	0.895	120	550	11652	11079	1.002	7772	3880	7332	3747	0
4	14	1	"PFB0104"	"B351"	17130	22010	140	186	197	67	80	83	21	96	88	0	178	184	49	109	112	22	87	75	0	1.536	1.560	1.575	1.447	2.386	1.627	0.424	156	718	175	192	0.619	106	69	117	75	0
4	15	1	"PFB0113"	"B372"	17330	22000	130	1632	1599	376	81	83	20	100	100	0	1129	1086	260	110	113	23	100	100	0	1.522	1.555	1.526	1.592	1.609	1.551	0.849	120	615	2570	2494	0.606	1551	1019	1518	976	0
4	16	1	"PFB0116"	"B380"	17520	22010	140	180	179	53	78	81	20	92	85	0	160	161	40	109	112	23	76	52	0	2.000	1.942	2.015	2.020	2.594	1.950	0.335	156	686	153	153	1.000	102	51	101	52	0
4	17	1	"PFB0118"	"B383"	17690	22010	120	2645	2554	461	77	79	19	100	100	0	1742	1715	333	108	111	20	100	100	0	1.572	1.541	1.518	1.550	1.287	1.543	0.917	120	515	4202	4084	0.652	2568	1634	2477	1607	0
4	18	1	"PFB0140"	"B432"	17880	22010	130	2884	2634	792	77	80	20	100	100	0	1454	1335	440	108	118	173	97	92	0	2.085	2.084	2.049	2.168	1.662	2.112	0.871	120	670	4153	3784	1.060	2807	1346	2557	1227	0
4	19	1	"PFC0315"	"C9"	18080	22010	130	659	623	183	74	77	19	99	97	0	489	460	139	103	107	35	95	93	0	1.516	1.538	1.580	1.581	1.704	1.548	0.801	120	685	971	906	0.600	585	386	549	357	0
4	20	1	"PFC0207"	"C56"	18280	22010	130	693	677	151	70	72	19	100	100	0	597	595	153	99	103	35	99	97	0	1.251	1.224	1.184	1.274	1.683	1.199	0.823	120	686	1121	1103	0.323	623	498	607	496	0
4	21	1	"PFC0316"	"C96"	18480	22020	130	391	391	113	66	70	20	100	99	0	381	377	82	95	98	22	100	100	0	1.136	1.152	1.179	1.093	1.633	1.234	0.761	120	639	611	607	0.184	325	286	325	282	0
4	22	1	"PFC0007"	"C114"	18660	22010	130	987	939	246	66	80	246	96	91	0	682	641	207	97	101	29	96	94	0	1.574	1.605	1.599	1.717	1.975	2.205	0.528	120	736	1506	1417	0.655	921	585	873	544	0
4	1	2	"PFC0021"	"C134"	14650	22190	130	692	675	136	85	88	24	100	100	0	351	357	61	112	117	33	100	100	0	2.540	2.408	2.500	2.395	1.358	2.614	0.801	120	684	846	835	1.345	607	239	590	245	0
4	2	2	"PFC0034"	"C161"	14850	22190	130	2033	2004	380	91	94	23	100	100	0	1611	1624	263	117	121	31	100	100	0	1.300	1.269	1.274	1.258	1.262	1.287	0.910	120	578	3436	3420	0.378	1942	1494	1913	1507	0
4	3	2	"PFJ0545"	"J687_3"	15050	22200	130	1097	994	502	85	88	24	98	95	0	631	603	259	113	118	29	93	92	0	1.954	1.855	1.818	1.769	1.667	1.986	0.857	120	598	1530	1399	0.966	1012	518	909	490	0
4	4	2	"PFK0100"	"Km695_2"	15230	22190	130	313	318	70	82	84	21	100	100	0	204	211	44	113	117	23	96	90	0	2.538	2.408	2.567	2.549	1.764	2.532	0.579	120	562	322	334	1.344	231	91	236	98	0
4	5	2	"PFK0134"	"Km993_1"	15420	22190	130	666	635	165	82	84	20	100	99	0	517	505	122	118	122	27	100	99	0	1.464	1.429	1.452	1.417	1.610	1.404	0.805	120	524	983	940	0.550	584	399	553	387	0
4	6	2	"PFK0052"	"Km3535_1"	15600	22190	130	636	628	142	82	85	22	100	100	0	390	385	88	121	127	39	100	95	0	2.059	2.068	2.071	2.140	1.705	2.120	0.732	120	555	823	810	1.042	554	269	546	264	0
4	7	2	"PFK0059"	"Km3703_4"	15810	22200	130	424	425	105	81	84	23	100	100	0	413	412	85	116	121	29	100	100	0	1.155	1.162	1.201	1.138	1.576	1.233	0.739	120	597	640	640	0.208	343	297	344	296	0
4	8	2	"PFK0303"	"Kn267_1"	15990	22200	120	627	621	173	80	83	20	100	100	0	490	485	119	112	115	25	100	100	0	1.447	1.450	1.410	1.460	1.551	1.492	0.823	120	514	925	914	0.533	547	378	541	373	0
4	9	2	"PFK0297"	"Kn2497_2"	16180	22200	130	1773	1724	473	80	83	20	100	100	0	737	715	187	112	116	26	99	99	0	2.709	2.726	2.756	2.760	1.660	2.823	0.821	120	580	2318	2247	1.438	1693	625	1644	603	0
4	10	2	"PFK0436"	"Kn5150_1"	16380	22200	130	12679	11954	3127	79	83	24	100	100	0	10687	10129	3175	111	121	84	100	100	0	1.191	1.185	1.142	1.243	1.739	1.144	0.841	120	589	23176	21893	0.253	12600	10576	11875	10018	0
4	11	2	"PFK0536"	"Kn8928_1"	16570	22210	130	1087	1137	497	80	83	24	99	98	0	883	863	331	110	118	84	96	93	0	1.303	1.404	1.421	1.349	1.709	1.510	0.794	120	581	1780	1810	0.382	1007	773	1057	753	0
4	12	2	"PFK0544"	"Kn9335_1"	16760	22210	130	645	619	152	78	80	19	100	100	0	441	437	88	109	111	21	100	100	0	1.708	1.649	1.652	1.618	1.467	1.775	0.817	120	565	899	869	0.772	567	332	541	328	0
4	13	2	"PFK0875"	"Ks2_1"	16940	22210	130	173	173	46	80	83	20	95	86	0	345	348	77	111	115	23	99	99	0	0.397	0.392	0.389	0.361	1.919	0.352	0.563	120	586	327	330	-1.331	93	234	93	237	0
4	14	2	"PFK0879"	"Ks2_14"	17150	22210	130	4638	4314	1174	81	84	20	100	100	0	4123	3970	883	111	114	21	100	100	0	1.136	1.097	1.132	1.064	1.480	1.154	0.852	120	491	8569	8092	0.184	4557	4012	4233	3859	0
4	15	2	"PFK1056"	"Ks54_1"	17320	22200	130	658	624	154	83	86	21	100	98	0	674	635	188	113	116	21	95	95	0	1.025	1.036	1.013	1.073	2.059	0.953	0.814	120	531	1136	1063	0.036	575	561	541	522	0
4	16	2	"PFK1101"	"Ks59_1"	17530	22210	130	907	891	256	81	84	20	100	100	0	788	786	227	112	115	22	100	100	0	1.222	1.202	1.218	1.226	1.613	1.229	0.847	120	460	1502	1484	0.289	826	676	810	674	0
4	17	2	"PFK1165"	"Ks72_6"	17700	22210	120	402	382	117	77	81	22	95	95	0	687	634	214	112	118	38	95	93	0	0.565	0.584	0.596	0.587	1.674	0.514	0.784	120	434	900	827	-0.823	325	575	305	522	0
4	18	2	"PFK1183"	"Ks75_9"	17900	22210	130	755	720	206	79	83	27	100	97	0	357	352	101	111	117	37	93	93	0	2.748	2.660	2.645	2.771	1.791	2.764	0.734	120	530	922	882	1.458	676	246	641	241	0
4	19	2	"PFK1209"	"Ks82_1"	18090	22210	120	2525	2380	816	80	83	26	100	100	0	1593	1459	483	106	111	30	99	99	0	1.644	1.700	1.718	1.711	1.614	1.762	0.866	120	502	3932	3653	0.717	2445	1487	2300	1353	0
4	20	2	"PFK1228"	"Ks83_8"	18290	22210	120	3436	3238	1131	82	84	22	100	100	0	2573	2454	820	108	115	56	100	100	0	1.361	1.345	1.329	1.318	1.579	1.352	0.879	120	529	5819	5502	0.444	3354	2465	3156	2346	0
4	21	2	"PFK0643"	"Ks127_5"	18480	22210	120	134	129	34	79	82	21	80	63	0	490	473	117	107	112	55	95	95	0	0.144	0.137	0.148	0.143	2.341	0.117	0.410	120	468	438	416	-2.800	55	383	50	366	0
4	22	2	"PFK0638"	"Ks127_16"	18650	22210	130	693	634	202	73	77	29	98	94	0	681	613	203	101	108	43	95	93	0	1.069	1.096	1.062	1.109	1.882	1.067	0.823	120	620	1200	1073	0.096	620	580	561	512	0
4	1	3	"PFK0659"	"Ks133_2"	14670	22390	120	220	208	54	80	83	20	95	90	0	397	395	81	111	114	20	99	99	0	0.490	0.451	0.463	0.431	1.881	0.429	0.682	120	527	426	412	-1.031	140	286	128	284	0
4	2	3	"PFK0667"	"Ks139_1"	14840	22380	150	104	107	34	83	86	20	50	25	0	131	131	33	113	117	23	39	17	0	1.167	1.333	1.071	1.033	3.169	0.889	0.074	156	578	39	42	0.222	21	18	24	18	-50
4	3	3	"PFK0682"	"Ks152_11"	15050	22400	120	108	110	28	80	83	20	64	31	0	156	157	44	111	114	23	70	46	0	0.622	0.652	0.750	0.709	3.543	0.501	0.143	120	474	73	76	-0.684	28	45	30	46	0
4	4	3	"PFK0686"	"Ks155_1"	15240	22400	120	1240	1216	298	80	82	20	100	100	0	912	928	206	110	113	21	100	100	0	1.446	1.389	1.407	1.372	1.364	1.422	0.892	120	460	1962	1954	0.532	1160	802	1136	818	0
4	5	3	"PFA0001"	"A10325_1"	15410	22390	150	94	96	26	81	83	20	38	18	0	116	120	33	110	114	22	30	11	0	2.167	1.500	0.684	0.846	4.344	0.708	0.058	156	547	19	25	1.115	13	6	15	10	-50
4	6	3	"PFA0004"	"A10325_16"	15600	22390	150	87	92	24	81	84	23	26	9	0	114	118	24	111	116	24	20	5	0	2.000	1.571	1.101	1.066	4.158	0.412	0.014	156	613	9	18	1.000	6	3	11	7	-50
4	7	3	"PFA0008"	"A10325_26"	15820	22400	130	154	155	42	79	81	19	90	78	0	152	155	36	110	114	21	72	49	0	1.786	1.689	1.714	1.939	3.298	1.779	0.229	120	548	117	121	0.837	75	42	76	45	0
4	8	3	"PFA0016"	"A10935_1"	16010	22400	130	3738	3619	899	78	81	19	100	100	0	4362	4231	1192	109	113	24	100	100	0	0.861	0.859	0.851	0.897	1.617	0.828	0.874	120	474	7913	7663	-0.217	3660	4253	3541	4122	0
4	9	3	"PFA0020"	"A11962_1"	16190	22400	140	152	147	44	77	80	20	87	73	0	183	182	53	108	113	26	83	73	0	1.000	0.946	0.856	0.921	2.486	0.828	0.459	156	523	150	144	0.000	75	75	70	74	0
4	10	3	"PFA0023"	"A12312_15"	16380	22400	130	869	802	253	73	75	21	99	98	0	524	493	161	104	112	86	94	87	0	1.895	1.874	1.897	1.874	1.770	1.873	0.827	120	528	1216	1118	0.922	796	420	729	389	0
4	11	3	"PFA0047"	"A14801_11"	16570	22400	120	5117	4697	1748	68	70	18	100	100	0	2410	2156	845	100	102	20	100	100	0	2.186	2.251	2.179	2.341	1.823	2.308	0.857	120	514	7359	6685	1.128	5049	2310	4629	2056	0
4	12	3	"PFA0051"	"A14801_2"	16770	22400	120	560	524	156	71	74	18	97	97	0	325	321	86	103	106	20	97	95	0	2.203	2.078	2.105	2.017	1.794	2.169	0.758	120	511	711	671	1.139	489	222	453	218	0
4	13	3	"PFA0053"	"A14801_24"	16960	22410	130	242	229	88	76	78	19	86	86	0	604	560	200	108	111	20	95	93	0	0.335	0.338	0.334	0.346	2.064	0.319	0.704	120	503	662	605	-1.579	166	496	153	452	0
4	14	3	"PFA0056"	"A14801_31"	17140	22390	150	87	91	27	77	81	21	31	14	0	129	136	39	110	112	20	48	28	0	0.526	0.538	0.708	0.714	4.285	0.358	0.055	156	543	29	40	-0.926	10	19	14	26	-50
4	15	3	"PFA0058"	"A14801_37"	17330	22390	150	102	102	25	78	81	20	55	22	0	128	129	34	112	115	21	39	16	0	1.500	1.412	0.944	0.974	3.240	0.687	0.051	156	552	40	41	0.585	24	16	24	17	-50
4	16	3	"PFA0060"	"A14801_6"	17520	22390	150	94	97	24	77	79	19	46	18	0	127	127	27	111	114	22	39	16	0	1.063	1.250	0.944	0.990	3.804	0.627	0.043	156	526	33	36	0.087	17	16	20	16	-50
4	17	3	"PFA0083"	"A18792_11"	17700	22380	150	101	101	26	78	80	21	53	22	0	125	127	31	112	117	36	18	6	0	1.769	1.533	1.238	1.231	3.765	0.800	0.055	156	520	36	38	0.823	23	13	23	15	-50
4	18	3	"PFA0087"	"A18792_19"	17910	22390	150	102	99	26	78	82	26	43	9	0	134	138	75	110	116	35	35	8	0	1.000	0.750	0.764	0.746	3.139	0.240	0.070	156	506	48	49	0.000	24	24	21	28	-50
4	19	3	"PFA0098"	"A20643_1"	18090	22400	140	115	117	32	80	83	26	58	30	0	192	189	52	106	111	30	83	69	0	0.407	0.446	0.484	0.455	2.508	0.439	0.257	156	480	121	120	-1.297	35	86	37	83	0
4	20	3	"PFA0103"	"A21885_19"	18290	22400	120	1913	1757	560	82	84	20	100	99	0	1200	1100	363	111	114	54	95	95	0	1.681	1.694	1.718	1.784	2.056	1.709	0.856	120	429	2920	2664	0.750	1831	1089	1675	989	0
4	21	3	"PFA0105"	"A21885_20"	18470	22400	130	1175	1094	318	81	83	20	99	98	0	844	803	243	111	115	50	96	94	0	1.492	1.464	1.467	1.489	1.827	1.464	0.829	120	527	1827	1705	0.578	1094	733	1013	692	0
4	22	3	"PFA0107"	"A21885_9"	18660	22400	130	467	456	125	74	77	22	100	98	0	416	404	103	104	108	35	96	95	0	1.260	1.273	1.292	1.290	1.993	1.270	0.776	120	641	705	682	0.333	393	312	382	300	0
4	1	4	"PFA0130"	"A2546_1"	14680	22570	130	8050	7078	2507	82	84	22	100	100	0	5772	5003	1899	112	115	22	100	99	0	1.408	1.430	1.410	1.507	2.191	1.418	0.838	120	623	13628	11887	0.493	7968	5660	6996	4891	0
4	2	4	"PFA0132"	"A26463_1"	14870	22580	130	128	130	32	83	84	24	78	43	0	192	190	37	113	117	24	90	84	0	0.570	0.610	0.621	0.578	2.602	0.751	0.318	120	470	124	124	-0.812	45	79	47	77	0
4	3	4	"PFA0137"	"A29544_1"	15030	22570	150	93	94	28	79	81	20	39	17	0	119	119	26	113	117	24	20	5	0	2.333	2.500	1.100	1.052	3.442	0.767	0.037	156	589	20	21	1.222	14	6	15	6	-50
4	4	4	"PFA0145"	"A31914_2"	15250	22580	120	159	165	40	78	81	21	97	90	0	3709	3617	634	110	115	24	100	100	0	0.023	0.025	0.024	0.024	1.452	0.024	0.652	120	482	3680	3594	-5.474	81	3599	87	3507	0
4	5	4	"PFA0147"	"A31914_5"	15430	22580	120	140	139	29	78	81	19	91	77	0	376	382	89	109	112	22	99	98	0	0.232	0.223	0.226	0.219	1.925	0.190	0.421	120	470	329	334	-2.106	62	267	61	273	0
4	6	4	"PFA0149"	"A31914_8"	15630	22580	120	731	682	206	76	79	18	98	97	0	398	384	114	111	114	22	95	95	0	2.282	2.220	2.248	2.164	1.583	2.296	0.812	120	424	942	879	1.190	655	287	606	273	0
4	7	4	"PFC0052"	"C198"	15790	22580	150	102	105	29	77	79	19	59	34	0	134	133	28	110	113	22	53	23	0	1.042	1.217	0.941	0.936	3.192	0.952	0.091	156	523	49	51	0.059	25	24	28	23	-50
4	8	4	"PFC0057"	"C216"	16000	22580	120	146	156	71	74	76	18	92	85	0	184	185	41	104	107	21	90	85	0	0.900	1.012	1.003	0.993	2.060	0.248	0.111	120	433	152	163	-0.152	72	80	82	81	0
4	9	4	"PFC0059"	"C222"	16170	22580	150	95	97	25	74	79	23	44	16	0	128	132	42	102	106	21	55	30	0	0.808	0.767	0.671	0.809	3.555	0.545	0.161	156	509	47	53	-0.308	21	26	23	30	-50
4	10	4	"PFC0062"	"C228"	16380	22580	130	277	276	84	68	71	20	99	96	0	178	184	45	98	102	20	93	85	0	2.612	2.419	2.435	2.514	2.102	2.656	0.590	120	498	289	294	1.385	209	80	208	86	0
4	11	4	"PFC0068"	"C237"	16580	22590	120	105	106	30	64	66	15	82	64	0	710	675	225	96	99	18	96	96	0	0.067	0.073	0.079	0.086	2.887	0.057	0.369	120	443	655	621	-3.905	41	614	42	579	0
4	12	4	"PFC0072"	"C244"	16770	22590	130	1111	1037	303	70	73	17	100	100	0	775	757	182	104	105	20	100	100	0	1.551	1.481	1.551	1.426	1.628	1.552	0.837	120	489	1712	1620	0.634	1041	671	967	653	0
4	13	4	"PFC0092"	"C291"	16960	22590	120	811	748	265	75	78	19	99	97	0	568	559	168	107	109	20	96	94	0	1.597	1.489	1.558	1.429	2.079	1.572	0.818	120	468	1197	1125	0.675	736	461	673	452	0
4	14	4	"PFC0094"	"C296"	17140	22590	130	688	636	208	76	79	20	97	97	0	425	412	108	109	111	20	96	95	0	1.937	1.848	1.863	1.754	2.567	2.063	0.774	120	520	928	863	0.954	612	316	560	303	0
4	15	4	"PFC0096"	"C299"	17330	22590	130	142	141	36	77	79	19	89	75	0	155	156	35	109	111	19	83	56	0	1.413	1.362	1.343	1.291	2.368	1.305	0.291	120	533	111	111	0.499	65	46	64	47	0
4	16	4	"PFC0099"	"C302"	17530	22590	120	328	307	116	75	78	18	94	89	0	273	263	83	108	111	21	92	89	0	1.533	1.497	1.529	1.346	2.252	1.551	0.678	120	512	418	387	0.617	253	165	232	155	0
4	17	4	"PFC0101"	"C307"	17720	22590	120	367	351	90	74	76	19	100	97	0	282	282	71	108	111	22	97	93	0	1.684	1.592	1.643	1.594	1.685	1.621	0.765	120	497	467	451	0.752	293	174	277	174	0
4	18	4	"PFC0103"	"C311"	17910	22580	150	93	94	26	75	76	18	49	22	0	121	123	32	107	110	22	34	12	0	1.286	1.188	1.040	0.994	4.022	0.705	0.109	156	576	32	35	0.363	18	14	19	16	-50
4	19	4	"PFC0123"	"C370"	18090	22590	120	776	722	261	76	78	19	96	96	0	498	473	157	105	109	20	93	92	0	1.781	1.755	1.764	1.652	1.719	1.797	0.790	120	445	1093	1014	0.833	700	393	646	368	0
4	20	4	"PFC0125"	"C374"	18280	22570	150	97	101	29	74	76	20	53	27	0	128	130	37	105	108	21	51	32	0	1.000	1.080	0.800	0.820	3.647	0.787	0.135	156	625	46	52	0.000	23	23	27	25	-50
4	21	4	"PFC0127"	"C38"	18490	22600	130	126	125	35	69	71	19	85	67	0	319	312	86	100	104	20	96	94	0	0.260	0.264	0.274	0.245	1.980	0.264	0.546	120	543	276	268	-1.942	57	219	56	212	0
4	22	4	"PFC0129"	"C382"	18660	22590	120	341	326	95	69	72	18	96	95	0	236	230	61	101	104	19	95	91	0	2.015	1.992	2.121	2.019	1.826	2.094	0.661	120	552	407	386	1.011	272	135	257	129	0
4	1	5	"PFC0131"	"C385"	14670	22770	120	328	317	107	76	80	18	96	95	0	250	245	70	108	111	20	93	90	0	1.775	1.759	1.828	1.724	1.875	1.936	0.622	120	595	394	378	0.828	252	142	241	137	0
4	2	5	"PFC0133"	"C387"	14860	22770	130	679	655	245	79	82	23	98	98	0	466	456	143	110	113	21	95	93	0	1.685	1.665	1.627	1.640	2.026	1.779	0.804	120	540	956	922	0.753	600	356	576	346	0
4	3	5	"PFC0149"	"C427"	15050	22770	120	148	149	41	77	79	18	89	80	0	247	245	68	110	112	21	94	93	0	0.518	0.533	0.533	0.506	2.079	0.477	0.501	120	542	208	207	-0.948	71	137	72	135	0
4	4	5	"PFC0151"	"C43"	15260	22770	120	415	388	131	74	77	18	96	95	0	402	400	122	109	110	20	94	93	0	1.164	1.079	1.079	1.073	2.136	1.090	0.722	120	516	634	605	0.219	341	293	314	291	0
4	5	5	"PFC0153"	"C436"	15450	22770	130	173	166	50	74	77	17	92	87	0	149	156	39	109	111	21	74	48	0	2.475	1.957	1.958	1.940	2.845	2.021	0.284	120	506	139	139	1.307	99	40	92	47	0
4	6	5	"PFC0155"	"C441"	15620	22770	120	1991	1721	687	77	80	20	98	95	0	1110	974	395	112	115	38	90	90	0	1.918	1.907	1.889	2.001	1.839	1.925	0.854	120	441	2912	2506	0.939	1914	998	1644	862	0
4	7	5	"PFC0157"	"C445"	15810	22760	150	103	103	30	80	82	22	50	21	0	122	124	31	111	116	36	19	3	0	2.091	1.769	1.111	1.137	3.240	0.312	0.076	156	574	34	36	1.064	23	11	23	13	-50
4	8	5	"PFC0159"	"C447"	16000	22770	130	495	480	182	81	92	44	93	90	0	471	461	169	109	115	33	92	90	0	1.144	1.134	1.088	1.178	1.977	1.100	0.777	120	558	776	751	0.194	414	362	399	352	0
4	9	5	"PFD0373"	"D42243_45"	16210	22770	120	42321	37629	13285	93	106	56	100	100	0	13464	11932	4620	111	121	47	99	99	0	3.162	3.175	3.072	3.319	1.966	3.254	0.865	120	496	55581	49357	1.661	42228	13353	37536	11821	0
4	10	5	"PFD0380"	"D42715_1"	16390	22760	150	145	150	70	89	95	40	65	21	0	150	158	53	110	117	38	51	24	0	1.400	1.271	1.026	1.141	2.742	1.178	0.361	156	572	96	109	0.485	56	40	61	48	-50
4	11	5	"PFD0387"	"D42954_2"	16580	22760	150	99	101	24	78	81	21	49	19	0	122	128	37	107	110	24	37	12	0	1.400	1.095	1.000	1.150	3.496	0.499	0.059	156	522	36	44	0.485	21	15	23	21	-50
4	12	5	"PFD0397"	"D45582_1"	16760	22770	150	95	95	25	75	78	18	52	28	0	120	123	25	106	108	20	39	16	0	1.429	1.176	1.224	1.135	3.503	1.171	0.072	156	554	34	37	0.515	20	14	20	17	-50
4	13	5	"PFD0405"	"D4722_1"	16960	22780	120	330	323	101	77	79	18	99	98	0	303	309	73	106	109	20	100	100	0	1.284	1.212	1.198	1.139	1.744	1.307	0.705	120	505	450	449	0.361	253	197	246	203	0
4	14	5	"PFD0416"	"D49176_11"	17160	22780	120	441	417	131	77	79	20	97	95	0	1102	1048	273	107	111	21	100	100	0	0.366	0.361	0.362	0.348	1.756	0.347	0.806	120	457	1359	1281	-1.451	364	995	340	941	0
4	15	5	"PFD0438"	"D49176_65"	17340	22780	150	98	101	24	76	79	20	53	17	0	129	133	27	108	113	26	41	16	0	1.048	1.000	0.829	0.874	3.780	0.744	0.061	156	560	43	50	0.067	22	21	25	25	-50
4	16	5	"PFD0441"	"D49176_7"	17520	22780	120	202	205	48	76	78	19	98	95	0	1683	1615	379	111	115	23	100	100	0	0.080	0.086	0.085	0.086	1.649	0.079	0.770	120	478	1698	1633	-3.641	126	1572	129	1504	0
4	17	5	"PFD0444"	"D49942_10"	17720	22780	120	699	654	204	70	73	18	100	97	0	10423	9533	3302	110	112	23	100	100	0	0.061	0.062	0.061	0.065	1.968	0.056	0.852	120	498	10942	10007	-4.035	629	10313	584	9423	0
4	18	5	"PFD0446"	"D49942_3"	17900	22790	120	327	324	86	70	73	18	100	99	0	2038	2014	415	108	111	22	100	100	0	0.133	0.133	0.139	0.127	1.536	0.128	0.839	120	493	2187	2160	-2.909	257	1930	254	1906	0
4	19	5	"PFD0448"	"D49942_6"	18100	22790	120	394	368	113	74	76	19	98	95	0	3026	2905	626	107	111	21	100	100	0	0.110	0.105	0.107	0.098	1.557	0.104	0.850	120	510	3239	3092	-3.189	320	2919	294	2798	0
4	20	5	"PFD0450"	"D49942_9"	18290	22790	120	685	691	286	66	68	18	100	100	0	9089	9474	3444	100	102	20	100	100	0	0.069	0.067	0.071	0.062	1.640	0.064	0.818	120	497	9608	9999	-3.860	619	8989	625	9374	0
4	21	5	"PFD0482"	"D56400_4"	18470	22790	120	107	112	29	59	62	16	94	74	0	181	182	29	93	96	24	100	91	0	0.545	0.596	0.543	0.555	1.897	0.539	0.399	120	469	136	142	-0.874	48	88	53	89	0
4	22	5	"PFD0484"	"D56470_2"	18660	22790	120	131	134	31	61	64	17	98	88	0	337	341	69	95	99	24	100	100	0	0.289	0.297	0.280	0.278	1.739	0.257	0.561	120	578	312	319	-1.790	70	242	73	246	0
4	1	6	"PFD0487"	"D56950_2"	14670	22960	120	2358	2193	489	76	78	17	100	100	0	1571	1489	396	109	112	21	99	98	0	1.561	1.534	1.512	1.655	1.922	1.536	0.879	120	548	3744	3497	0.642	2282	1462	2117	1380	0
4	2	6	"PFD0490"	"D5782_1"	14850	22960	120	1472	1479	303	77	79	17	100	100	0	859	828	189	109	112	20	99	99	0	1.860	1.950	1.913	1.984	1.527	1.986	0.856	120	499	2145	2121	0.895	1395	750	1402	719	0
4	3	6	"PFD0508"	"D6287_1"	15050	22970	130	127	133	32	78	81	23	85	55	0	169	172	38	111	113	21	87	67	0	0.845	0.902	0.867	0.887	2.802	0.802	0.253	120	596	107	116	-0.243	49	58	55	61	0
4	4	6	"PFD0510"	"D6287_13"	15270	22970	150	94	97	22	76	79	19	46	19	0	121	127	26	110	112	21	39	13	0	1.636	1.235	1.119	1.158	3.706	0.713	0.045	156	610	29	38	0.710	18	11	21	17	-50
4	5	6	"PFD0529"	"D6287_55"	15420	22960	120	109	111	30	75	78	18	71	45	0	450	447	121	110	112	21	96	96	0	0.100	0.107	0.101	0.100	2.363	0.095	0.293	120	433	374	373	-3.322	34	340	36	337	0
4	6	6	"PFD0532"	"D6287_61"	15620	22960	130	99	102	26	77	80	20	51	24	0	141	145	32	112	116	35	42	14	0	0.759	0.758	0.750	0.862	3.550	0.592	0.078	120	572	51	58	-0.399	22	29	25	33	0
4	7	6	"PFD0536"	"D6287_69"	15810	22970	120	114	116	25	78	81	20	75	41	0	167	167	37	113	116	23	77	56	0	0.667	0.704	0.735	0.720	2.821	0.513	0.108	120	495	90	92	-0.585	36	54	38	54	0
4	8	6	"PFD0538"	"D6287_70"	16000	22970	120	341	314	109	85	97	49	90	81	0	215	215	61	116	123	33	85	70	0	2.586	2.313	2.106	2.186	2.285	2.085	0.511	120	482	355	328	1.371	256	99	229	99	0
4	9	6	"PFD0549"	"D64289_1"	16180	22970	130	61985	55924	15100	103	114	52	100	100	15	38636	37083	6306	125	132	37	100	100	0	1.607	1.510	1.591	1.422	1.532	1.584	0.904	120	581	100393	92779	0.684	61882	38511	55821	36958	0
4	10	6	"PFD0558"	"D65681_2"	16390	22970	130	1137	979	456	101	108	38	93	89	0	922	832	335	124	129	33	92	91	0	1.298	1.240	1.271	1.091	2.440	1.322	0.820	120	563	1834	1586	0.377	1036	798	878	708	0
4	11	6	"PFE0558"	"E49_1"	16560	22970	120	423	407	91	85	88	22	100	99	0	291	292	54	113	116	26	100	100	0	1.899	1.799	1.912	1.781	1.629	1.926	0.720	120	498	516	501	0.925	338	178	322	179	0
4	12	6	"PFE0562"	"E5006_5"	16760	22970	130	1451	1396	371	76	79	19	100	100	0	1533	1515	271	106	109	20	100	100	0	0.964	0.937	0.975	0.891	1.540	0.974	0.866	120	544	2802	2729	-0.054	1375	1427	1320	1409	0
4	13	6	"PFE0565"	"E5141_1"	16940	22970	120	1058	995	269	77	79	18	100	99	0	682	654	171	107	111	36	97	95	0	1.706	1.678	1.649	1.697	1.620	1.738	0.821	120	485	1556	1465	0.771	981	575	918	547	0
4	14	6	"PFE0569"	"E517_1"	17130	22960	120	686	656	209	79	82	27	98	97	0	585	547	165	109	116	48	94	92	0	1.275	1.317	1.276	1.333	1.744	1.340	0.815	120	495	1083	1015	0.351	607	476	577	438	0
4	15	6	"PFE0579"	"E5479_3"	17320	22970	120	1481	1463	523	78	82	28	100	97	0	1223	1226	453	111	118	50	97	95	0	1.262	1.242	1.229	1.252	1.783	1.231	0.832	120	506	2515	2500	0.335	1403	1112	1385	1115	0
4	16	6	"PFE0585"	"E598_1"	17520	22970	130	4780	4708	1547	76	79	20	100	100	0	20970	20186	7096	113	118	38	100	100	0	0.226	0.231	0.226	0.239	1.657	0.211	0.862	120	569	25561	24705	-2.149	4704	20857	4632	20073	0
4	17	6	"PFE0608"	"E714_7"	17720	22970	120	175	179	52	70	72	19	97	90	0	214	218	56	109	114	45	87	61	0	1.000	1.000	0.996	1.002	1.902	0.709	0.412	120	511	210	218	0.000	105	105	109	109	0
4	18	6	"PFE0610"	"E7279_2"	17910	22970	120	1233	1164	327	67	69	17	100	100	0	637	598	187	104	106	20	97	95	0	2.188	2.221	2.154	2.252	1.559	2.289	0.816	120	482	1699	1591	1.129	1166	533	1097	494	0
4	19	6	"PFE0613"	"E7418_1"	18090	22970	130	346	334	74	64	68	17	100	100	0	240	239	54	98	102	20	97	95	0	1.986	1.915	1.968	2.046	1.771	1.900	0.686	120	514	424	411	0.990	282	142	270	141	0
4	20	6	"PFE0616"	"E7745_1"	18280	22970	120	180	178	40	61	63	14	100	99	0	156	161	36	95	97	18	93	79	0	1.951	1.773	1.698	1.934	2.247	1.828	0.440	120	495	180	183	0.964	119	61	117	66	0
4	21	6	"PFE0619"	"E7861_3"	18480	22970	120	445	437	106	60	64	17	100	100	0	396	383	105	94	99	25	97	95	0	1.275	1.304	1.283	1.333	1.636	1.240	0.780	120	495	687	666	0.350	385	302	377	289	0
4	22	6	"PFE0623"	"E8100_2"	18670	22980	120	1457	1280	512	58	61	15	100	100	0	2140	1999	597	92	95	19	100	100	0	0.683	0.641	0.670	0.561	1.982	0.650	0.828	120	556	3447	3129	-0.550	1399	2048	1222	1907	0
4	1	7	"PFE0649"	"E8914_2"	14660	23140	130	802	778	178	77	79	17	100	99	0	479	465	127	108	112	20	94	94	0	1.954	1.964	1.919	2.062	1.831	1.951	0.804	120	662	1096	1058	0.967	725	371	701	357	0
4	2	7	"PFE0654"	"E9225_1"	14860	23150	120	138	142	36	76	77	16	92	85	0	865	873	215	109	112	21	99	99	0	0.082	0.086	0.082	0.079	2.062	0.080	0.541	120	508	818	830	-3.608	62	756	66	764	0
4	3	7	"PFE0657"	"E9299_3"	15030	23140	110	101	101	27	78	81	26	40	11	0	143	147	33	111	115	23	62	28	0	0.719	0.639	0.654	0.610	3.088	1.073	0.160	80	430	55	59	-0.476	23	32	23	36	0
4	4	7	"PFE0659"	"E9299_6"	15230	23150	120	4486	4254	922	76	81	26	100	100	0	4129	3681	1209	111	114	22	97	97	0	1.098	1.170	1.114	1.231	1.696	1.115	0.895	120	555	8428	7748	0.134	4410	4018	4178	3570	0
4	5	7	"PFE0663"	"E9475_1"	15430	23150	130	1133	1046	264	75	77	19	100	100	0	1303	1166	388	110	112	19	97	95	0	0.887	0.920	0.883	1.030	2.191	0.860	0.870	120	496	2251	2027	-0.173	1058	1193	971	1056	0
4	6	7	"PFE0668"	"E9987_1"	15620	23160	120	266	251	73	75	77	18	96	93	0	535	523	143	111	114	21	100	98	0	0.450	0.427	0.432	0.409	1.751	0.401	0.739	120	482	615	588	-1.150	191	424	176	412	0
4	7	7	"PFF0025"	"F10660_2"	15810	23150	130	833	773	228	78	79	18	99	99	0	433	423	124	114	117	23	96	93	0	2.367	2.249	2.225	2.326	1.748	2.227	0.829	120	508	1074	1004	1.243	755	319	695	309	0
4	8	7	"PFF0029"	"F10730_3"	15990	23150	130	1233	1276	516	82	85	22	100	100	0	961	1246	1873	114	118	25	96	94	0	1.359	1.055	1.387	1.564	2.324	0.405	0.380	120	519	1998	2326	0.442	1151	847	1194	1132	0
4	9	7	"PFF0032"	"F10872_1"	16190	23160	120	596	574	266	90	94	29	96	93	0	584	631	429	117	124	29	100	99	0	1.084	0.942	1.056	0.892	1.988	0.770	0.618	120	499	973	998	0.116	506	467	484	514	0
4	10	7	"PFF0035"	"F10935_2"	16380	23160	120	5094	4855	1238	90	94	27	100	100	0	4467	4377	931	121	126	27	100	100	0	1.151	1.120	1.154	1.094	1.651	1.145	0.869	120	514	9350	9021	0.203	5004	4346	4765	4256	0
4	11	7	"PFF0038"	"F10949_3"	16580	23160	120	1300	1175	362	82	85	20	100	99	0	849	817	235	113	117	24	100	98	0	1.655	1.553	1.607	1.557	1.964	1.624	0.831	120	483	1954	1797	0.727	1218	736	1093	704	0
4	12	7	"PFF0040"	"F10953_1"	16750	23160	120	2440	2400	762	76	78	17	100	100	0	8885	8431	3125	109	111	20	100	99	0	0.269	0.279	0.264	0.304	2.237	0.245	0.827	120	480	11140	10646	-1.892	2364	8776	2324	8322	0
4	13	7	"PFF0668"	"F310_1"	16950	23160	120	140	136	29	79	81	21	88	67	0	180	182	40	110	113	25	90	70	0	0.871	0.792	0.822	0.821	2.312	0.657	0.386	120	498	131	129	-0.199	61	70	57	72	0
4	14	7	"PFF0671"	"F31319_2"	17140	23160	120	2356	2212	591	81	84	24	100	100	0	1791	1645	503	112	115	31	98	97	0	1.355	1.390	1.359	1.526	2.181	1.396	0.853	120	530	3954	3664	0.438	2275	1679	2131	1533	0
4	15	7	"PFF0680"	"F31855_1"	17340	23170	120	294	277	92	81	84	21	94	90	0	253	247	64	113	117	36	93	85	0	1.521	1.463	1.458	1.315	1.891	1.604	0.636	120	499	353	330	0.605	213	140	196	134	0
4	16	7	"PFF0682"	"F32050_1"	17520	23160	120	823	750	265	82	87	29	99	95	0	393	371	135	116	119	22	90	87	0	2.675	2.620	2.641	2.888	2.151	2.684	0.727	120	524	1018	923	1.420	741	277	668	255	0
4	17	7	"PFF0686"	"F32122_1"	17710	23160	120	2584	2401	753	76	78	20	100	100	0	1734	1578	556	114	117	45	97	95	0	1.548	1.588	1.549	1.685	2.196	1.590	0.834	120	515	4128	3789	0.631	2508	1620	2325	1464	0
4	18	7	"PFF0693"	"F32325_1"	17910	23170	120	334	307	113	65	69	18	95	91	0	1065	966	319	104	107	22	100	100	0	0.280	0.281	0.286	0.259	1.725	0.270	0.821	120	497	1230	1104	-1.837	269	961	242	862	0
4	19	7	"PFF0715"	"F33346_1"	18090	23160	130	600	587	153	60	62	13	100	100	0	584	559	183	96	99	17	96	95	0	1.107	1.138	1.136	1.156	1.651	1.080	0.828	120	545	1028	990	0.146	540	488	527	463	0
4	20	7	"PFF0719"	"F33441_1"	18280	23160	120	2540	2324	613	63	66	16	100	100	0	3132	2806	992	100	103	21	98	96	0	0.817	0.836	0.822	0.936	2.333	0.773	0.861	120	529	5509	4967	-0.292	2477	3032	2261	2706	0
4	21	7	"PFF0722"	"F33612_1"	18480	23160	120	643	610	156	72	75	19	100	100	0	456	441	133	109	111	23	95	94	0	1.646	1.620	1.618	1.657	1.699	1.577	0.796	120	514	918	870	0.719	571	347	538	332	0
4	22	7	"PFF0725"	"F33675_1"	18670	23170	120	364	360	108	63	66	18	99	98	0	265	268	60	97	100	22	97	97	0	1.792	1.737	1.758	1.672	1.867	1.924	0.703	120	590	469	468	0.841	301	168	297	171	0
4	1	8	"PFF0728"	"F33814_1"	14670	23340	120	150	149	34	74	77	18	95	87	0	168	167	34	108	111	20	85	66	0	1.267	1.271	1.158	1.315	2.441	1.160	0.354	120	579	136	134	0.341	76	60	75	59	0
4	2	8	"PFF0734"	"F34109_1"	14850	23340	130	146	146	40	70	72	16	94	85	0	180	186	44	106	109	20	94	84	0	1.027	0.950	0.955	0.886	2.343	0.858	0.434	120	566	150	156	0.038	76	74	76	80	0
4	3	8	"PFF0764"	"F35293_1"	15050	23340	120	243	242	62	69	73	22	99	98	0	330	326	75	110	111	21	98	95	0	0.791	0.801	0.800	0.804	1.795	0.745	0.728	120	621	394	389	-0.338	174	220	173	216	0
4	4	8	"PFF0773"	"F35453_1"	15270	23350	110	112	111	29	71	75	20	76	51	0	149	148	33	110	112	22	68	43	0	1.051	1.053	1.000	1.047	2.788	0.873	0.126	80	485	80	78	0.072	41	39	40	38	0
4	5	8	"PFF0777"	"F35590_1"	15440	23330	150	98	103	27	73	76	18	64	36	0	138	141	31	109	113	21	58	32	0	0.862	0.938	0.867	0.854	3.705	0.647	0.094	156	606	54	62	-0.214	25	29	30	32	-50
4	6	8	"PFF0781"	"F35756_2"	15630	23340	120	2006	1842	541	75	78	18	100	100	0	1484	1385	445	114	117	22	97	96	0	1.409	1.390	1.381	1.478	2.020	1.385	0.874	120	447	3301	3038	0.495	1931	1370	1767	1271	0
4	7	8	"PFF0784"	"F35756_5"	15810	23340	120	2468	2267	775	81	84	20	100	100	0	1099	994	347	119	123	41	95	93	0	2.436	2.498	2.505	2.680	1.946	2.505	0.874	120	468	3367	3061	1.284	2387	980	2186	875	0
4	8	8	"PFF0788"	"F35774_1"	15990	23340	130	3466	3289	885	83	85	21	100	100	0	3537	3327	1078	116	121	38	95	95	0	0.989	0.998	0.992	1.066	1.834	0.952	0.897	120	563	6804	6417	-0.016	3383	3421	3206	3211	0
4	9	8	"PFF0818"	"F36648_1"	16190	23340	130	1350	1297	419	83	86	24	100	100	0	840	817	281	115	120	25	97	95	0	1.748	1.729	1.714	1.878	1.971	1.704	0.860	120	563	1992	1916	0.805	1267	725	1214	702	0
4	10	8	"PFF0821"	"F3666_3"	16380	23350	120	245	242	61	84	86	20	99	96	0	237	234	50	120	124	24	95	90	0	1.376	1.386	1.331	1.436	2.024	1.421	0.596	120	560	278	272	0.461	161	117	158	114	0
4	11	8	"PFF0823"	"F36721_3"	16580	23350	120	124	121	31	78	80	17	77	65	0	165	164	35	114	117	22	78	55	0	0.902	0.860	0.933	0.948	3.245	0.715	0.206	120	511	97	93	-0.149	46	51	43	50	0
4	12	8	"PFF0825"	"F36734_1"	16770	23350	120	425	390	136	78	79	17	95	95	0	236	229	56	110	114	22	94	92	0	2.754	2.622	2.786	2.352	2.520	2.997	0.641	120	469	473	431	1.462	347	126	312	119	0
4	13	8	"PFF0827"	"F36803_1"	16940	23340	130	569	539	197	82	85	23	95	92	0	406	369	123	112	117	27	93	89	0	1.656	1.778	1.808	1.756	2.173	1.822	0.768	120	583	781	714	0.728	487	294	457	257	0
4	14	8	"PFF0831"	"F37098_2"	17140	23350	120	987	917	326	80	82	19	100	100	0	1610	1535	395	112	116	23	100	100	0	0.605	0.588	0.623	0.543	1.742	0.597	0.854	120	529	2405	2260	-0.724	907	1498	837	1423	0
4	15	8	"PFF1472"	"F58335_1"	17340	23350	120	849	802	308	83	90	32	100	97	0	538	524	173	118	122	26	94	93	0	1.824	1.771	1.764	1.672	1.771	1.860	0.794	120	564	1186	1125	0.867	766	420	719	406	0
4	16	8	"PFF1476"	"F58487_1"	17560	23350	90	155	156	42	81	93	41	82	42	0	164	166	41	114	118	28	69	44	0	1.480	1.442	1.216	1.499	2.491	1.566	0.323	52	338	124	127	0.566	74	50	75	52	0
4	17	8	"PFF1492"	"F58910_1"	17710	23350	120	403	374	140	67	71	22	90	89	0	316	290	111	103	108	30	85	83	0	1.577	1.642	1.554	1.520	2.211	1.573	0.730	120	501	549	494	0.658	336	213	307	187	0
4	18	8	"PFF1495"	"F59075_2"	17910	23350	120	335	325	77	62	65	19	100	99	0	248	247	50	99	104	30	99	97	0	1.832	1.777	1.798	1.755	1.671	1.853	0.704	120	513	422	411	0.874	273	149	263	148	0
4	19	8	"PFF1497"	"F5910_2"	18110	23360	120	2374	2092	902	60	61	13	100	100	0	11027	10171	3782	97	99	19	100	100	0	0.212	0.202	0.208	0.180	1.910	0.195	0.847	120	499	13244	12106	-2.240	2314	10930	2032	10074	0
4	20	8	"PFF1499"	"F59139_2"	18290	23360	120	5859	5302	1901	63	66	17	100	100	0	4770	4583	1247	101	104	22	100	100	0	1.241	1.169	1.237	1.093	1.647	1.205	0.866	120	482	10465	9721	0.312	5796	4669	5239	4482	0
4	21	8	"PFF1536"	"F6061_1"	18480	23350	120	171	162	58	69	71	19	87	78	0	299	296	84	104	107	23	94	93	0	0.523	0.484	0.482	0.427	2.504	0.480	0.554	120	559	297	285	-0.935	102	195	93	192	0
4	22	8	"PFF1543"	"F607_1"	18680	23360	90	95	100	38	61	65	17	75	50	0	140	144	42	94	98	22	78	50	0	0.739	0.780	0.703	0.731	2.928	0.706	0.340	52	356	80	89	-0.436	34	46	39	50	0
4	1	9	"PFF1546"	"F61052_1"	14660	23530	130	138	136	32	76	77	18	91	74	0	164	165	34	109	112	23	80	60	0	1.127	1.071	1.142	1.079	2.411	0.890	0.308	120	644	117	116	0.173	62	55	60	56	0
4	2	9	"PFF1550"	"F61158_1"	14860	23540	130	934	920	246	67	69	17	100	100	0	578	587	123	104	107	19	100	100	0	1.829	1.766	1.792	1.728	1.439	1.948	0.812	120	556	1341	1336	0.871	867	474	853	483	0
4	3	9	"PFF1556"	"F61469_1"	15060	23540	120	196	188	66	59	61	13	91	86	0	337	322	101	104	104	18	93	92	0	0.588	0.592	0.604	0.559	2.776	0.562	0.663	120	491	370	347	-0.766	137	233	129	218	0
4	4	9	"PFF1560"	"F61859_2"	15240	23540	100	89	91	23	64	66	16	67	31	0	125	126	27	105	108	24	46	12	0	1.250	1.286	1.101	1.071	3.047	0.711	0.080	80	391	45	48	0.322	25	20	27	21	0
4	5	9	"PFF1588"	"F6265_1"	15430	23530	120	1449	1251	473	72	74	16	100	100	0	1549	1285	589	109	113	33	97	95	0	0.956	1.003	0.948	1.100	2.304	0.927	0.817	120	510	2817	2355	-0.065	1377	1440	1179	1176	0
4	6	9	"PFF1595"	"F62846_1"	15630	23530	130	811	756	289	75	78	17	98	97	0	628	562	237	113	116	33	90	87	0	1.429	1.517	1.438	1.677	2.323	1.402	0.746	120	499	1251	1130	0.515	736	515	681	449	0
4	7	9	"PFF1604"	"F63188_2"	15800	23530	130	5081	4804	1261	79	82	19	100	100	0	2956	2697	921	114	118	39	97	95	0	1.760	1.829	1.782	1.878	1.838	1.801	0.840	120	518	7844	7308	0.816	5002	2842	4725	2583	0
4	8	9	"PFF1607"	"F63326_1"	16010	23540	130	161	153	55	80	82	21	83	75	0	170	165	47	113	116	33	73	40	0	1.421	1.404	1.304	1.220	2.383	0.998	0.222	120	536	138	125	0.507	81	57	73	52	0
4	9	9	"PFF1610"	"F63399_1"	16200	23540	130	6304	5645	2042	81	84	21	100	100	0	5023	4785	1186	115	118	23	100	100	0	1.268	1.191	1.272	1.074	1.841	1.283	0.856	120	542	11131	10234	0.342	6223	4908	5564	4670	0
4	10	9	"PFF1614"	"F63448_3"	16390	23550	90	113	114	32	85	87	22	57	26	0	160	159	32	121	123	23	63	38	0	0.718	0.763	0.889	0.763	4.656	0.719	0.036	52	349	67	67	-0.478	28	39	29	38	0
4	11	9	"PFF1654"	"F64738_1"	16590	23540	120	795	739	232	75	79	19	100	99	0	647	637	147	114	116	21	100	100	0	1.351	1.270	1.287	1.196	1.788	1.360	0.813	120	470	1253	1187	0.434	720	533	664	523	0
4	12	9	"PFF1656"	"F64738_5"	16770	23540	120	506	464	168	80	84	24	96	95	0	372	358	110	115	119	26	92	90	0	1.658	1.580	1.645	1.437	2.401	1.726	0.700	120	495	683	627	0.729	426	257	384	243	0
4	13	9	"PFF1659"	"F64888_1"	16990	23550	80	120	118	46	83	89	26	61	40	0	137	137	41	118	122	27	36	17	0	1.947	1.842	1.136	1.620	3.491	1.217	0.126	52	269	56	54	0.962	37	19	35	19	0
4	14	9	"PFF1666"	"F65043_1"	17140	23540	120	185	189	41	79	81	18	98	97	0	1086	1054	240	114	117	22	100	99	0	0.109	0.117	0.115	0.115	1.760	0.102	0.698	120	444	1078	1050	-3.197	106	972	110	940	0
4	15	9	"PFF1668"	"F65043_4"	17330	23540	120	224	223	51	74	77	18	100	98	0	418	420	97	109	114	25	100	98	0	0.485	0.479	0.478	0.476	1.665	0.437	0.736	120	486	459	460	-1.043	150	309	149	311	0
4	16	9	"PFF1673"	"F65467_1"	17520	23540	120	131	140	95	67	73	25	88	62	0	155	160	43	99	105	24	85	60	0	1.143	1.197	1.121	1.070	2.705	2.586	0.183	120	575	120	134	0.193	64	56	73	61	0
4	17	9	"PFI0337"	"I3634_1"	17730	23540	130	1528	1355	574	60	63	17	100	100	0	927	871	291	93	96	25	100	100	0	1.760	1.665	1.759	1.517	2.088	1.829	0.825	120	562	2302	2073	0.816	1468	834	1295	778	0
4	18	9	"PFI0339"	"I3665_1"	17910	23540	120	774	681	266	59	61	13	100	98	0	404	380	120	93	94	17	96	93	0	2.299	2.167	2.314	2.109	2.082	2.342	0.769	120	505	1026	909	1.201	715	311	622	287	0
4	19	9	"PFI0341"	"I3767_1"	18110	23540	120	971	869	319	59	61	14	100	99	0	495	473	139	93	94	18	96	95	0	2.269	2.132	2.236	2.145	1.989	2.281	0.794	120	514	1314	1190	1.182	912	402	810	380	0
4	20	9	"PFI0347"	"I398_3"	18310	23540	120	110	113	34	61	64	17	85	69	0	127	131	35	96	98	18	68	43	0	1.581	1.486	1.355	1.311	3.371	1.247	0.231	120	500	80	87	0.661	49	31	52	35	0
4	21	9	"PFI0352"	"I4167_1"	18500	23550	120	985	840	389	66	69	18	95	94	0	891	787	308	101	105	23	92	91	0	1.163	1.128	1.150	0.920	2.754	1.181	0.766	120	468	1709	1460	0.218	919	790	774	686	0
4	22	9	"PFI0354"	"I4179_1"	18670	23540	130	895	847	305	66	69	18	100	98	0	795	770	234	101	105	25	100	98	0	1.195	1.167	1.200	1.122	1.738	1.193	0.833	120	635	1523	1450	0.256	829	694	781	669	0
4	1	10	"PFI0375"	"I4688_1"	14670	23710	130	250	237	76	80	82	20	91	89	0	193	191	55	114	117	23	85	78	0	2.152	2.039	2.071	1.925	2.120	1.996	0.568	120	620	249	234	1.106	170	79	157	77	0
4	2	10	"PFI0378"	"I4719_5"	14840	23700	110	177	184	43	73	76	19	98	97	0	559	579	107	108	115	40	100	100	0	0.231	0.236	0.238	0.226	1.547	0.207	0.696	80	437	555	582	-2.117	104	451	111	471	0
4	3	10	"PFI0380"	"I4730_1"	15040	23710	120	589	572	165	65	67	15	98	97	0	639	619	147	104	109	38	100	97	0	0.979	0.984	0.987	0.943	1.646	1.000	0.872	120	496	1059	1022	-0.030	524	535	507	515	0
4	4	10	"PFI0383"	"I4780_1"	15230	23710	120	540	533	155	67	68	16	99	99	0	360	367	88	105	107	22	100	99	0	1.855	1.779	1.862	1.741	1.723	1.877	0.781	120	479	728	728	0.891	473	255	466	262	0
4	5	10	"PFI0386"	"I4862_1"	15420	23710	120	560	546	133	72	74	17	99	98	0	563	563	112	106	111	34	100	99	0	1.068	1.037	1.036	1.016	1.657	1.058	0.847	120	484	945	931	0.095	488	457	474	457	0
4	6	10	"PFI0393"	"I4989_1"	15610	23710	120	1553	1466	396	73	75	16	100	100	0	1429	1398	309	107	111	32	99	99	0	1.120	1.079	1.097	1.039	1.767	1.113	0.897	120	483	2802	2684	0.163	1480	1322	1393	1291	0
4	7	10	"PFI0428"	"I601_1"	15800	23710	120	130	132	27	73	74	16	95	84	0	148	155	30	108	109	19	86	55	0	1.425	1.255	1.311	1.296	2.517	1.148	0.274	120	472	97	106	0.511	57	40	59	47	0
4	8	10	"PFI0430"	"I6032_2"	15990	23710	120	2082	1992	445	67	70	17	100	100	0	1761	1721	447	104	107	18	99	98	0	1.216	1.190	1.161	1.239	1.786	1.185	0.874	120	436	3672	3542	0.282	2015	1657	1925	1617	0
4	9	10	"PFI0434"	"I607_1"	16170	23710	120	1174	1125	301	67	70	18	100	100	0	629	620	189	104	107	19	98	95	0	2.109	2.050	2.043	2.244	1.891	2.040	0.864	120	435	1632	1574	1.076	1107	525	1058	516	0
4	10	10	"PFI0439"	"I6174_2"	16360	23710	120	1173	1111	278	75	78	20	100	100	0	607	571	172	110	113	21	95	94	0	2.209	2.247	2.203	2.467	1.902	2.199	0.895	120	498	1595	1497	1.144	1098	497	1036	461	0
4	11	10	"PFI0441"	"I6204_2"	16550	23720	150	72	74	17	75	78	19	10	3	0	109	110	22	111	112	20	16	4	0	1.500	1.000	0.750	0.771	3.089	0.586	0.004	156	536	-5	-2	0.585	-3	-2	-1	-1	-50
4	12	10	"PFI0443"	"I6356_1"	16740	23720	150	72	76	20	75	78	18	19	4	0	108	114	26	108	111	20	19	7	0	100000.000	0.167	1.208	1.023	3.876	0.225	0.006	156	459	-3	7	16.610	-3	0	1	6	-50
4	13	10	"PFI0469"	"I7030_1"	16930	23720	150	78	81	20	79	83	23	14	3	0	113	116	22	113	115	24	13	3	0	100000.000	0.667	1.000	0.946	4.653	0.068	0.008	156	523	-1	5	16.610	-1	0	2	3	-50
4	14	10	"PFI0471"	"I7085_1"	17120	23720	150	75	78	15	81	83	20	7	0	0	108	110	19	114	117	23	10	0	0	1.000	0.750	0.826	0.977	3.616	0.122	0.001	156	551	-12	-7	0.000	-6	-6	-3	-4	-50
4	15	10	"PFI0473"	"I7097_2"	17310	23720	120	959	899	262	72	75	18	100	98	0	1330	1264	396	106	108	23	97	97	0	0.725	0.714	0.708	0.717	2.129	0.687	0.868	120	510	2111	1985	-0.465	887	1224	827	1158	0
4	16	10	"PFI0475"	"I7106_1"	17510	23720	110	88	87	18	62	63	13	66	46	0	137	137	25	93	95	17	86	66	0	0.591	0.568	0.573	0.540	3.329	0.341	0.147	80	481	70	69	-0.759	26	44	25	44	0
4	17	10	"PFI0481"	"I7243_1"	17690	23720	110	212	213	40	60	62	13	100	100	0	143	149	30	90	93	16	97	80	0	2.868	2.593	2.733	2.805	1.774	2.753	0.487	80	490	205	212	1.520	152	53	153	59	0
4	18	10	"PFI0484"	"I7365_3"	17880	23720	110	937	921	161	59	61	13	100	100	0	639	637	114	91	93	17	100	100	0	1.602	1.579	1.572	1.579	1.316	1.548	0.865	80	497	1426	1408	0.680	878	548	862	546	0
4	19	10	"PFJ0441"	"J490_1"	18070	23720	110	160	160	32	59	61	14	100	98	0	732	733	123	92	96	46	100	100	0	0.158	0.158	0.149	0.151	1.383	0.138	0.765	80	499	741	742	-2.664	101	640	101	641	0
4	20	10	"PFJ0443"	"J504_1"	18260	23720	110	416	400	91	57	60	14	98	97	0	444	440	91	91	96	45	98	98	0	1.017	0.983	0.967	0.947	1.857	0.983	0.838	80	514	712	692	0.024	359	353	343	349	0
4	21	10	"PFJ0445"	"J504_5"	18450	23720	110	576	588	90	68	72	27	100	100	0	456	463	76	103	108	35	100	100	0	1.439	1.444	1.488	1.455	1.312	1.413	0.829	80	481	861	880	0.525	508	353	520	360	0
4	22	10	"PFJ0448"	"J50_1"	18650	23730	120	20393	19045	5942	80	83	24	100	100	0	12258	11777	2804	115	120	42	100	100	0	1.673	1.626	1.674	1.509	1.915	1.727	0.898	120	617	32456	30627	0.742	20313	12143	18965	11662	0
4	1	11	"PFJ0450"	"J512_2"	14650	23900	120	4291	3906	1109	79	82	19	100	100	0	3253	3067	893	114	116	22	100	99	0	1.342	1.296	1.305	1.315	2.177	1.318	0.861	120	612	7351	6780	0.424	4212	3139	3827	2953	0
4	2	11	"PFJ0452"	"J53_1"	14850	23910	110	116	121	30	78	80	19	78	48	0	147	149	34	113	116	26	52	28	0	1.118	1.194	1.122	1.091	3.424	0.915	0.096	80	500	72	79	0.160	38	34	43	36	0
4	3	11	"PFJ0477"	"J53_50"	15030	23900	130	224	228	46	77	79	19	100	100	0	426	433	86	109	113	23	100	100	0	0.464	0.466	0.447	0.463	1.611	0.416	0.678	120	584	464	475	-1.109	147	317	151	324	0
4	4	11	"PFJ0479"	"J53_52"	15220	23900	120	825	803	204	75	80	47	99	98	0	619	603	175	108	111	21	99	98	0	1.468	1.471	1.456	1.522	1.875	1.462	0.798	120	516	1261	1223	0.554	750	511	728	495	0
4	5	11	"PFJ0483"	"J53_56"	15410	23900	120	4627	4386	1171	74	79	46	100	100	0	2765	2583	821	106	109	19	98	95	0	1.712	1.741	1.729	1.874	1.938	1.725	0.912	120	529	7212	6789	0.776	4553	2659	4312	2477	0
4	6	11	"PFJ0485"	"J53_60"	15610	23900	120	531	509	124	73	76	17	100	99	0	746	719	212	107	109	20	95	95	0	0.717	0.712	0.708	0.743	1.857	0.667	0.856	120	548	1097	1048	-0.480	458	639	436	612	0
4	7	11	"PFJ0488"	"J541_1"	15800	23900	120	535	520	133	73	75	17	100	100	0	591	565	160	107	109	18	97	95	0	0.955	0.976	0.961	1.063	2.080	0.948	0.851	120	499	946	905	-0.067	462	484	447	458	0
4	8	11	"PFJ0490"	"J541_4"	15980	23900	150	67	70	17	69	72	22	10	1	0	103	103	15	106	107	19	7	1	0	0.667	-0.333	1.167	1.175	3.928	4.634	0.006	156	618	-5	-2	-0.585	-2	-3	1	-3	-50
4	9	11	"PFJ0511"	"J58_3"	16170	23900	120	1794	1680	504	67	70	22	100	100	0	1249	1165	421	102	105	19	95	95	0	1.506	1.517	1.487	1.552	1.714	1.475	0.888	120	544	2874	2676	0.590	1727	1147	1613	1063	0
4	10	11	"PFJ0515"	"J6186_1"	16380	23910	110	124	129	35	73	76	18	86	71	0	148	152	28	106	109	20	85	51	0	1.214	1.217	1.364	1.264	2.551	1.099	0.279	80	470	93	102	0.280	51	42	56	46	0
4	11	11	"PFJ0518"	"J634_1"	16550	23910	120	12284	11069	3423	76	78	17	100	100	0	8929	8431	2044	108	111	21	100	100	0	1.384	1.321	1.353	1.192	1.854	1.369	0.921	120	456	21029	19316	0.469	12208	8821	10993	8323	0
4	12	11	"PFJ0520"	"J63_1"	16740	23910	150	75	77	17	78	82	22	9	1	0	110	109	21	108	112	23	12	2	0	-1.500	-1.000	0.742	0.693	3.670	0.092	0.002	156	537	-1	0	Error	-3	2	-1	1	-50
4	13	11	"PFJ0522"	"J63_4"	16930	23910	150	76	78	17	81	85	27	4	0	0	108	109	17	111	114	23	7	0	0	1.667	1.500	0.821	0.889	3.807	0.298	0.002	156	556	-8	-5	0.737	-5	-3	-3	-2	-50
4	14	11	"PFJ0525"	"J647_1"	17130	23910	110	570	504	184	82	85	21	93	91	0	484	439	148	116	120	30	92	91	0	1.326	1.307	1.330	1.114	2.449	1.267	0.770	80	474	856	745	0.407	488	368	422	323	0
4	15	11	"PFJ0544"	"J687_1"	17330	23920	120	371	341	128	75	79	21	93	88	0	304	296	84	109	112	29	93	91	0	1.518	1.422	1.513	1.266	2.015	1.526	0.704	120	571	491	453	0.602	296	195	266	187	0
4	16	11	"PFJ0548"	"J697_2"	17520	23910	110	607	556	173	66	71	31	97	96	0	422	412	125	99	102	20	98	98	0	1.675	1.565	1.616	1.567	1.979	1.546	0.803	80	522	864	803	0.744	541	323	490	313	0
4	17	11	"PFJ0552"	"J69_1"	17710	23910	110	967	886	289	62	64	15	100	100	0	670	617	196	94	98	28	98	93	0	1.571	1.576	1.605	1.651	1.780	1.536	0.820	80	524	1481	1347	0.652	905	576	824	523	0
4	18	11	"PFJ0555"	"J6_12"	17900	23910	110	601	563	183	61	64	14	100	98	0	467	430	150	93	97	29	93	91	0	1.444	1.490	1.476	1.644	2.026	1.462	0.815	80	507	914	839	0.530	540	374	502	337	0
4	19	11	"PFJ0559"	"J6_6"	18090	23920	120	481	437	164	65	69	17	100	97	0	1025	904	383	95	101	44	94	90	0	0.447	0.460	0.452	0.494	2.298	0.426	0.838	120	560	1346	1181	-1.161	416	930	372	809	0
4	20	11	"PFJ0565"	"J71_1"	18280	23920	110	225	216	67	60	63	15	95	92	0	269	264	85	93	96	17	95	87	0	0.938	0.912	0.863	0.967	2.289	0.832	0.654	80	445	341	327	-0.093	165	176	156	171	0
4	21	11	"PFK0726"	"Ks17_16"	18460	23910	110	1303	1175	451	69	84	99	97	95	0	943	846	386	102	120	117	87	83	0	1.467	1.487	1.464	1.704	2.261	1.414	0.818	80	545	2075	1850	0.553	1234	841	1106	744	0
4	22	11	"PFK0728"	"Ks1832_1"	18670	23920	110	350	340	109	78	90	95	88	78	0	226	222	57	110	125	103	57	5	0	2.345	2.339	2.409	2.592	2.199	2.517	0.610	80	555	388	374	1.229	272	116	262	112	0
4	1	12	"PFK0730"	"Ks186_1"	14660	24090	110	1487	1359	456	79	82	20	100	100	0	1334	1262	388	112	115	21	100	100	0	1.152	1.113	1.136	1.067	1.670	1.107	0.837	80	553	2630	2430	0.204	1408	1222	1280	1150	0
4	2	12	"PFK0733"	"Ks186_9"	14860	24090	110	210	197	65	81	83	20	87	85	0	189	188	57	115	116	22	83	70	0	1.743	1.589	1.522	1.494	2.656	1.451	0.481	80	536	203	189	0.802	129	74	116	73	0
4	3	12	"PFK0735"	"Ks187_4"	15050	24090	110	386	369	110	82	84	20	95	93	0	366	338	106	112	117	23	93	91	0	1.197	1.270	1.248	1.257	2.040	1.205	0.749	80	463	558	513	0.259	304	254	287	226	0
4	4	12	"PFK0737"	"Ks187_7"	15240	24100	130	137	141	40	77	81	45	65	28	0	187	183	45	110	113	20	90	80	0	0.779	0.877	0.835	0.794	2.777	0.824	0.333	120	567	137	137	-0.360	60	77	64	73	0
4	5	12	"PFK0762"	"Ks210_15"	15420	24100	120	117	119	30	78	82	46	42	4	0	161	156	39	110	113	22	70	54	0	0.765	0.891	0.849	0.920	3.957	0.603	0.134	120	555	90	87	-0.387	39	51	41	46	0
4	6	12	"PFK0765"	"Ks210_4"	15620	24100	110	114	117	29	77	79	17	78	56	0	159	161	48	110	114	23	75	53	0	0.755	0.784	0.711	0.714	2.403	0.482	0.191	80	463	86	91	-0.405	37	49	40	51	0
4	7	12	"PFK0768"	"Ks220_1"	15780	24100	100	98	102	25	79	82	20	47	21	0	144	141	32	110	113	19	68	38	0	0.559	0.742	0.722	0.660	3.905	0.454	0.040	80	432	53	54	-0.840	19	34	23	31	0
4	8	12	"PFK0770"	"Ks220_7"	15980	24100	120	231	230	56	77	79	20	98	96	0	212	217	49	108	111	21	96	93	0	1.481	1.404	1.488	1.436	1.970	1.516	0.575	120	584	258	262	0.566	154	104	153	109	0
4	9	12	"PFK0781"	"Ks222_1"	16190	24100	120	4186	3628	1583	73	76	19	100	100	0	1326	1231	493	107	109	21	95	95	0	3.374	3.163	3.230	3.019	2.266	3.395	0.851	120	549	5332	4679	1.754	4113	1219	3555	1124	0
4	10	12	"PFK0784"	"Ks225_10"	16370	24100	120	566	554	117	78	81	19	100	99	0	389	385	87	109	112	22	99	97	0	1.743	1.725	1.672	1.785	1.595	1.694	0.821	120	526	768	752	0.801	488	280	476	276	0
4	11	12	"PFK0806"	"Ks245_1"	16560	24100	130	176	179	43	79	82	19	97	92	0	166	170	36	113	117	24	80	56	0	1.830	1.754	1.724	1.830	2.157	1.660	0.373	120	594	150	157	0.872	97	53	100	57	0
4	12	12	"PFK0808"	"Ks245_4"	16770	24110	120	265	251	81	82	87	27	95	91	0	294	296	82	116	119	25	94	93	0	1.028	0.939	0.959	0.892	2.108	0.929	0.653	120	530	361	349	0.040	183	178	169	180	0
4	13	12	"PFK0810"	"Ks248_3"	16960	24100	130	621	916	953	86	92	32	100	99	0	456	555	424	120	122	25	99	97	0	1.592	1.908	1.727	1.951	1.827	2.608	0.527	120	550	871	1265	0.671	535	336	830	435	0
4	14	12	"PFK0813"	"Ks249_3"	17130	24100	110	515	493	138	83	87	22	98	98	0	436	406	123	117	123	30	95	95	0	1.354	1.419	1.340	1.385	1.981	1.352	0.762	80	461	751	699	0.437	432	319	410	289	0
4	15	12	"PFK0819"	"Ks259_1"	17330	24110	120	1778	1522	598	83	84	20	100	99	0	2112	1855	740	114	118	25	99	98	0	0.848	0.827	0.835	0.831	2.578	0.809	0.846	120	526	3693	3180	-0.237	1695	1998	1439	1741	0
4	16	12	"PFK0823"	"Ks259_6"	17500	24110	110	1192	1085	374	84	102	115	95	92	0	1046	954	323	115	134	127	93	92	0	1.190	1.193	1.163	1.149	1.851	1.146	0.848	80	505	2039	1840	0.251	1108	931	1001	839	0
4	17	12	"PFK0843"	"Ks26_1"	17710	24110	120	561	542	164	73	88	107	96	88	0	367	359	101	106	124	120	89	58	0	1.870	1.854	1.864	1.836	1.703	1.909	0.807	120	602	749	722	0.903	488	261	469	253	0
4	18	12	"PFK0845"	"Ks26_11"	17900	24110	120	2274	1970	766	73	74	18	100	100	0	1198	1051	398	105	108	24	95	95	0	2.014	2.005	1.986	1.924	2.363	2.097	0.846	120	556	3294	2843	1.010	2201	1093	1897	946	0
4	19	12	"PFK0847"	"Ks26_15"	18090	24110	120	794	696	268	79	80	18	98	98	0	535	487	175	110	113	24	95	91	0	1.682	1.637	1.646	1.658	2.041	1.685	0.840	120	466	1140	994	0.750	715	425	617	377	0
4	20	12	"PFK0850"	"Ks26_2"	18270	24090	150	108	110	38	67	71	20	69	50	0	125	128	30	99	102	23	54	24	0	1.577	1.483	1.397	1.322	2.814	1.331	0.143	156	668	67	72	0.657	41	26	43	29	-50
4	21	12	"PFK0853"	"Ks26_24"	18460	24110	110	1263	1155	338	63	68	28	100	100	0	787	751	211	95	103	85	100	95	0	1.734	1.665	1.629	1.658	1.608	1.630	0.835	80	507	1892	1748	0.794	1200	692	1092	656	0
4	22	12	"PFK0856"	"Ks26_5"	18650	24110	110	863	781	248	64	71	34	100	97	0	643	606	184	96	107	80	95	90	0	1.461	1.406	1.390	1.389	1.873	1.323	0.786	80	560	1346	1227	0.547	799	547	717	510	0
4	1	13	"PFL0017"	"L1_32"	14660	24280	110	437	425	118	81	84	19	98	98	0	409	399	109	116	118	22	100	96	0	1.215	1.216	1.212	1.257	1.767	1.186	0.745	80	560	649	627	0.281	356	293	344	283	0
4	2	13	"PFL0021"	"L1_42"	14850	24290	100	184	187	46	83	84	18	96	91	0	1242	1167	321	117	119	23	100	98	0	0.090	0.099	0.095	0.096	1.755	0.090	0.693	80	442	1226	1154	-3.477	101	1125	104	1050	0
4	3	13	"PFL0023"	"L1_45"	15040	24280	150	97	98	26	78	81	19	48	23	0	129	132	27	115	118	23	39	15	0	1.357	1.176	1.000	1.101	4.516	0.300	0.005	156	696	33	37	0.441	19	14	20	17	-50
4	4	13	"PFL0026"	"L1_48"	15240	24290	120	157	157	45	77	81	24	88	78	0	170	172	39	113	116	21	83	70	0	1.404	1.356	1.223	1.273	2.469	1.366	0.320	120	550	137	139	0.489	80	57	80	59	0
4	5	13	"PFL0028"	"L1_52"	15440	24290	110	450	415	153	78	83	25	92	90	0	279	262	92	112	115	21	88	86	0	2.228	2.247	2.082	2.125	1.842	2.310	0.707	80	462	539	487	1.155	372	167	337	150	0
4	6	13	"PFL0030"	"L1_56"	15610	24290	120	636	567	217	78	80	17	99	96	0	388	365	120	111	115	23	93	90	0	2.014	1.925	1.905	1.825	2.052	2.021	0.805	120	541	835	743	1.010	558	277	489	254	0
4	7	13	"PFL0048"	"L1_89"	15790	24290	110	261	257	75	80	87	36	92	90	0	255	242	67	112	119	34	88	85	0	1.266	1.362	1.326	1.363	1.956	1.394	0.603	80	526	324	307	0.340	181	143	177	130	0
4	8	13	"PFL0052"	"L1_94"	16010	24290	110	979	907	246	74	80	34	100	100	0	970	910	268	106	112	30	97	97	0	1.047	1.036	1.026	1.168	2.303	0.989	0.823	80	539	1769	1637	0.067	905	864	833	804	0
4	9	13	"PFL0055"	"L1_97"	16200	24290	110	1165	1122	291	75	77	17	100	100	0	941	875	272	109	110	20	97	95	0	1.310	1.367	1.379	1.465	1.935	1.300	0.836	80	499	1922	1813	0.390	1090	832	1047	766	0
4	10	13	"PFL0057"	"L1_99"	16380	24290	110	565	545	144	77	80	18	100	100	0	372	358	116	111	113	24	92	92	0	1.870	1.895	2.024	2.037	1.969	1.774	0.745	80	487	749	715	0.903	488	261	468	247	0
4	11	13	"PFL0059"	"L2_10"	16560	24290	110	1251	1152	336	77	83	42	100	98	0	624	584	216	113	120	45	92	90	0	2.297	2.282	2.089	2.380	1.701	2.253	0.811	80	508	1685	1546	1.200	1174	511	1075	471	0
4	12	13	"PFL0061"	"L2_104"	16760	24290	110	1263	1214	340	80	85	42	100	100	0	1156	1027	396	115	122	45	96	93	0	1.136	1.243	1.167	1.430	2.077	1.115	0.822	80	517	2224	2046	0.184	1183	1041	1134	912	0
4	13	13	"PFL0082"	"L2_146"	16960	24300	110	1609	1514	401	82	86	27	100	100	0	1232	1151	313	116	119	24	100	100	0	1.368	1.384	1.376	1.367	1.499	1.394	0.877	80	440	2643	2467	0.452	1527	1116	1432	1035	0
4	14	13	"PFL0084"	"L2_148"	17120	24300	150	85	88	21	77	81	25	25	4	0	121	123	27	112	117	28	23	4	0	0.889	1.000	0.729	0.831	3.223	0.309	0.034	156	632	17	22	-0.170	8	9	11	11	-50
4	15	13	"PFL0086"	"L2_15"	17330	24300	120	2039	1870	517	77	81	20	100	100	0	1230	1154	303	110	114	25	100	100	0	1.752	1.717	1.714	1.705	1.490	1.775	0.895	120	567	3082	2837	0.809	1962	1120	1793	1044	0
4	16	13	"PFL0089"	"L2_154"	17540	24300	110	233	226	66	74	79	37	90	88	0	198	195	54	106	113	64	72	27	0	1.728	1.708	1.664	1.653	2.020	1.721	0.558	80	540	251	241	0.789	159	92	152	89	0
4	17	13	"PFL0091"	"L2_158"	17730	24300	110	234	222	70	71	73	18	90	90	0	193	190	45	103	105	21	91	85	0	1.811	1.736	1.686	1.692	1.925	1.789	0.585	80	494	253	238	0.857	163	90	151	87	0
4	18	13	"PFL0098"	"L2_172"	17920	24300	110	365	343	107	79	80	18	93	92	0	362	348	98	110	113	22	96	93	0	1.135	1.109	1.096	1.089	1.479	1.118	0.765	80	480	538	502	0.183	286	252	264	238	0
4	19	13	"PFL0119"	"L2_203"	18100	24300	120	3004	2692	880	75	79	19	100	100	0	3352	3057	1082	107	110	24	99	98	0	0.903	0.887	0.880	0.907	2.440	0.859	0.840	120	512	6174	5567	-0.148	2929	3245	2617	2950	0
4	20	13	"PFL0123"	"L2_210"	18280	24300	110	248	228	73	67	71	19	95	90	0	241	234	67	97	100	21	93	91	0	1.257	1.175	1.282	1.147	2.019	1.161	0.636	80	492	325	298	0.330	181	144	161	137	0
4	21	13	"PFL0127"	"L2_216"	18470	24300	110	2232	1966	687	60	63	22	100	100	0	2457	2283	660	91	99	56	100	98	0	0.918	0.870	0.899	0.834	2.189	0.858	0.835	80	511	4538	4098	-0.123	2172	2366	1906	2192	0
4	22	13	"PFL0129"	"L2_220"	18660	24300	110	1178	1111	300	59	62	22	100	100	0	881	772	279	90	98	58	93	91	0	1.415	1.543	1.463	1.833	2.393	1.428	0.814	80	560	1910	1734	0.500	1119	791	1052	682	0
4	1	14	"PFL0131"	"L2_226"	14670	24470	110	452	444	129	81	84	20	98	95	0	252	253	85	116	119	23	90	83	0	2.728	2.650	2.627	2.884	1.951	2.484	0.695	80	568	507	500	1.448	371	136	363	137	0
4	2	14	"PFL0133"	"L2_23"	14880	24480	120	364	334	128	81	83	19	92	88	0	300	289	100	117	119	22	90	85	0	1.546	1.471	1.508	1.321	2.434	1.508	0.657	120	569	466	425	0.629	283	183	253	172	0
4	3	14	"PFM0391"	"M35930_11"	15070	24480	120	999	905	348	76	78	19	99	96	0	620	582	226	111	114	23	94	92	0	1.813	1.760	1.709	1.638	2.417	1.786	0.757	120	487	1432	1300	0.859	923	509	829	471	0
4	4	14	"PFM0393"	"M35930_13"	15250	24480	110	593	556	162	73	76	21	98	96	0	363	347	94	106	109	22	96	96	0	2.023	2.004	1.952	1.882	2.233	2.032	0.765	80	461	777	724	1.017	520	257	483	241	0
4	5	14	"PFM0395"	"M35930_4"	15440	24480	110	1554	1421	419	76	78	19	100	100	0	933	893	247	110	112	21	100	97	0	1.796	1.718	1.723	1.763	2.054	1.780	0.801	80	499	2301	2128	0.845	1478	823	1345	783	0
4	6	14	"PFM0398"	"M35930_8"	15630	24480	110	212	207	60	74	76	17	93	93	0	703	677	178	109	112	22	97	96	0	0.232	0.234	0.232	0.254	2.085	0.192	0.634	80	474	732	701	-2.106	138	594	133	568	0
4	7	14	"PFM0400"	"M35935_1"	15830	24480	110	314	301	93	71	74	21	96	95	0	188	189	58	104	109	29	87	67	0	2.893	2.706	2.324	2.568	2.344	2.552	0.530	80	516	327	315	1.532	243	84	230	85	0
4	8	14	"PFM0406"	"M364_1"	16000	24480	110	577	532	155	70	72	17	100	100	0	290	285	78	102	105	21	97	92	0	2.697	2.525	2.473	2.586	1.892	2.676	0.740	80	512	695	645	1.431	507	188	462	183	0
4	9	14	"PFM0424"	"M36950_1"	16200	24480	110	618	579	174	75	77	18	98	97	0	453	428	132	108	112	28	93	93	0	1.574	1.575	1.583	1.483	1.842	1.578	0.793	80	538	888	824	0.654	543	345	504	320	0
4	10	14	"PFM0426"	"M3696_3"	16390	24480	110	1012	930	278	78	81	20	100	100	0	517	489	152	111	115	28	93	93	0	2.300	2.254	2.206	2.167	1.645	2.346	0.786	80	528	1340	1230	1.202	934	406	852	378	0
4	11	14	"PFM0431"	"M37116_3"	16580	24480	110	19568	17850	4665	82	85	22	100	100	0	14675	12956	4485	114	119	40	100	100	0	1.338	1.384	1.315	1.483	1.731	1.309	0.850	80	544	34047	30610	0.420	19486	14561	17768	12842	0
4	12	14	"PFM0433"	"M37145_2"	16770	24480	110	1588	1473	408	83	87	22	100	100	0	1598	1451	527	116	124	62	96	92	0	1.016	1.041	0.986	1.182	1.901	0.941	0.839	80	538	2987	2725	0.022	1505	1482	1390	1335	0
4	13	14	"PFM0435"	"M37197_1"	16960	24480	110	939	856	297	75	80	23	100	98	0	401	368	137	110	116	63	88	82	0	2.969	3.027	3.000	3.138	2.003	3.082	0.777	80	399	1155	1039	1.570	864	291	781	258	0
4	14	14	"PFM0438"	"M37465_1"	17120	24490	150	70	73	18	70	73	20	18	4	0	104	105	25	101	105	44	5	0	0	0.000	0.750	0.636	0.752	3.606	0.544	0.135	156	633	3	7	Error	0	3	3	4	-50
4	15	14	"PFM0452"	"M37794_2"	17340	24480	110	1669	1537	445	75	77	20	100	100	0	964	869	294	106	109	23	98	98	0	1.858	1.916	1.841	2.030	1.994	1.889	0.861	80	534	2452	2225	0.894	1594	858	1462	763	0
4	16	14	"PFM0454"	"M37794_6"	17550	24490	110	267	261	72	70	73	19	93	92	0	178	172	49	103	106	22	82	70	0	2.627	2.768	2.742	2.738	2.598	2.780	0.470	80	467	272	260	1.393	197	75	191	69	0
4	17	14	"PFM0457"	"M37914_2"	17730	24490	120	936	848	393	64	67	16	98	95	0	735	645	320	96	99	18	91	90	0	1.365	1.428	1.362	1.554	2.975	1.394	0.792	120	549	1511	1333	0.449	872	639	784	549	0
4	18	14	"PFM0459"	"M38113_2"	17910	24490	110	282	275	89	63	66	17	93	93	0	817	775	242	97	100	19	100	98	0	0.304	0.313	0.317	0.322	1.914	0.271	0.762	80	492	939	890	-1.717	219	720	212	678	0
4	19	14	"PFM0461"	"M38127_1"	18110	24490	120	550	502	197	63	65	16	96	95	0	354	323	111	94	97	19	93	90	0	1.873	1.917	1.971	1.901	2.541	1.995	0.806	120	560	747	668	0.905	487	260	439	229	0
4	20	14	"PFM0464"	"M38218_2"	18290	24490	110	3931	3535	1077	62	65	16	100	100	0	4484	4073	1229	93	102	83	100	98	0	0.881	0.873	0.887	0.874	1.834	0.825	0.847	80	478	8260	7453	-0.183	3869	4391	3473	3980	0
4	21	14	"PFM0486"	"M38941_8"	18480	24490	120	602	571	172	66	70	21	100	98	0	397	384	132	98	108	78	88	85	0	1.793	1.766	1.735	1.900	2.180	1.727	0.777	120	596	835	791	0.842	536	299	505	286	0
4	22	14	"PFM0489"	"M39036_2"	18680	24490	110	118	119	33	61	64	16	92	78	0	164	163	39	94	97	20	93	81	0	0.814	0.841	0.690	0.745	2.264	0.720	0.382	80	534	127	127	-0.296	57	70	58	69	0
4	1	15	"PFM0494"	"M39668_5"	14680	24660	110	629	588	211	82	85	21	93	91	0	393	365	135	118	121	26	90	87	0	1.989	2.049	1.932	2.123	1.975	1.987	0.766	80	570	822	753	0.992	547	275	506	247	0
4	2	15	"PFM0503"	"M40983_1"	14870	24660	110	333	318	101	79	82	21	96	92	0	194	190	54	114	118	28	87	67	0	3.175	3.145	3.109	3.153	2.255	3.365	0.494	80	490	334	315	1.667	254	80	239	76	0
4	3	15	"PFM0505"	"M40983_3"	15070	24670	150	113	111	37	71	73	19	71	52	0	126	131	40	104	107	23	48	28	0	1.909	1.481	0.985	1.191	3.547	1.003	0.212	156	544	64	67	0.933	42	22	40	27	-50
4	4	15	"PFM0508"	"M41041_1"	15250	24670	120	943	806	352	64	68	17	99	95	0	852	781	324	97	100	19	95	90	0	1.164	1.085	1.075	1.043	2.393	1.088	0.868	120	403	1634	1426	0.219	879	755	742	684	0
4	5	15	"PFN0062"	"N128_62"	15410	24670	150	63	70	25	64	68	18	21	10	0	99	106	38	98	102	21	22	9	0	-1.000	0.750	0.819	0.832	3.193	0.494	0.173	156	686	0	14	Error	-1	1	6	8	-50
4	6	15	"PFN0064"	"N128_64"	15640	24660	150	71	74	19	63	66	16	33	14	0	98	101	23	96	100	22	16	5	0	4.000	2.200	1.292	1.238	3.413	0.455	0.054	156	685	10	16	2.000	8	2	11	5	-50
4	7	15	"PFN0066"	"N128_68"	15820	24670	110	577	532	202	67	70	17	97	96	0	367	361	142	101	104	23	93	93	0	1.917	1.788	1.818	1.602	2.010	1.815	0.760	80	451	776	725	0.939	510	266	465	260	0
4	8	15	"PFN0069"	"N128_71"	16010	24670	110	256	236	87	74	77	20	90	87	0	305	303	107	107	114	36	91	86	0	0.919	0.827	0.799	0.750	2.335	0.723	0.628	80	528	380	358	-0.122	182	198	162	196	0
4	9	15	"PFN0071"	"N128_73"	16200	24670	110	217	212	64	70	73	19	95	92	0	160	160	43	105	111	38	68	27	0	2.673	2.582	2.539	2.592	2.426	2.358	0.404	80	480	202	197	1.418	147	55	142	55	0
4	10	15	"PFN0074"	"N128_76"	16390	24670	110	366	338	119	71	75	19	95	91	0	283	273	84	107	109	21	91	88	0	1.676	1.608	1.513	1.549	2.201	1.580	0.744	80	560	471	433	0.745	295	176	267	166	0
4	11	15	"PFN0092"	"N129_12"	16630	24670	80	236	272	170	78	83	27	78	75	0	210	234	124	109	115	24	75	71	0	1.564	1.552	1.538	1.478	2.498	1.540	0.694	52	297	259	319	0.646	158	101	194	125	0
4	12	15	"PFN0094"	"N129_14"	16770	24680	110	342	340	100	73	76	19	95	95	0	563	569	189	111	116	31	96	93	0	0.595	0.583	0.576	0.610	1.521	0.534	0.791	80	442	721	725	-0.749	269	452	267	458	0
4	13	15	"PFN0096"	"N129_17"	16960	24670	150	72	76	18	71	75	21	17	2	0	141	146	49	110	118	54	31	8	0	0.032	0.139	0.379	0.258	3.638	0.144	0.057	156	689	32	41	-4.954	1	31	5	36	-50
4	14	15	"PFN0098"	"N129_22"	17150	24680	110	508	474	161	72	75	21	100	97	0	1406	1286	386	104	117	84	100	98	0	0.335	0.340	0.329	0.319	1.562	0.321	0.803	80	467	1738	1584	-1.578	436	1302	402	1182	0
4	15	15	"PFN0100"	"N129_33"	17340	24680	110	162	162	41	79	82	20	91	85	0	832	794	194	113	124	80	97	97	0	0.115	0.122	0.123	0.121	1.669	0.110	0.650	80	521	802	764	-3.115	83	719	83	681	0
4	16	15	"PFN0102"	"N129_38"	17540	24670	150	86	88	21	77	80	19	32	11	0	121	126	31	114	117	24	28	14	0	1.286	0.917	0.711	0.854	4.561	0.294	0.034	156	759	16	23	0.363	9	7	11	12	-50
4	17	15	"PFN0119"	"N130_21"	17720	24680	110	307	289	88	74	76	20	93	93	0	193	192	57	110	112	23	88	76	0	2.807	2.622	2.709	2.427	2.203	2.465	0.579	80	463	316	297	1.489	233	83	215	82	0
4	18	15	"PFN0121"	"N130_25"	17910	24680	110	277	276	78	66	71	21	98	98	0	231	228	60	98	102	21	95	93	0	1.586	1.615	1.555	1.561	1.641	1.617	0.658	80	522	344	340	0.666	211	133	210	130	0
4	19	15	"PFN0124"	"N130_29"	18110	24680	110	664	613	219	68	72	20	97	97	0	534	515	181	99	104	23	93	92	0	1.370	1.310	1.359	1.300	1.652	1.296	0.807	80	518	1031	961	0.454	596	435	545	416	0
4	20	15	"PFN0127"	"N130_35"	18290	24680	110	542	507	170	64	68	18	97	96	0	333	326	115	96	104	67	87	81	0	2.017	1.926	2.103	1.964	1.780	2.024	0.750	80	526	715	673	1.012	478	237	443	230	0
4	21	15	"PFN0130"	"N130_4"	18490	24680	110	3223	2945	1070	65	68	20	100	100	0	2230	2138	796	94	99	23	100	98	0	1.478	1.409	1.375	1.438	1.574	1.360	0.847	80	517	5294	4924	0.564	3158	2136	2880	2044	0
4	22	15	"PFN0132"	"N130_41"	18680	24680	110	274	265	76	61	64	17	96	96	0	201	201	58	91	94	19	92	87	0	1.936	1.855	1.847	1.928	1.788	1.796	0.675	80	548	323	314	0.953	213	110	204	110	0
4	1	16	"PFN0149"	"N131_17"	14670	24860	110	257	247	72	72	75	20	95	93	0	422	405	109	104	109	24	95	95	0	0.582	0.581	0.552	0.572	1.803	0.541	0.754	80	580	503	476	-0.782	185	318	175	301	0
4	2	16	"PFN0153"	"N131_27"	14870	24860	110	1251	1115	397	68	72	19	100	98	0	992	893	315	103	108	33	95	93	0	1.331	1.325	1.318	1.369	2.086	1.251	0.833	80	467	2072	1837	0.412	1183	889	1047	790	0
4	3	16	"PFN0155"	"N131_4"	15030	24850	150	61	64	14	63	67	17	11	3	0	92	93	18	95	100	30	5	0	0	0.667	-0.500	0.727	0.793	3.558	0.157	0.063	156	595	-5	-1	-0.585	-2	-3	1	-2	-50
4	4	16	"PFN0157"	"N131_5"	15220	24860	150	77	80	20	64	69	19	39	15	0	107	109	25	98	102	21	28	10	0	1.444	1.455	0.984	1.038	4.095	0.796	0.095	156	622	22	27	0.531	13	9	16	11	-50
4	5	16	"PFN0159"	"N131_52"	15440	24860	110	2173	1972	663	62	68	20	100	100	0	2743	2522	863	96	101	27	100	100	0	0.798	0.787	0.779	0.810	1.780	0.740	0.867	80	513	4758	4336	-0.326	2111	2647	1910	2426	0
4	6	16	"PFN0164"	"N132_101"	15640	24860	120	2053	1848	682	60	62	14	100	100	0	1696	1480	575	92	95	25	96	94	0	1.243	1.288	1.265	1.399	2.198	1.279	0.864	120	474	3597	3176	0.313	1993	1604	1788	1388	0
4	7	16	"PFN0559"	"N143_59"	15790	24860	150	64	65	14	71	75	20	5	0	0	95	95	19	103	105	23	5	1	0	0.875	0.750	0.964	0.914	3.114	0.827	0.092	156	645	-15	-14	-0.193	-7	-8	-6	-8	-50
4	8	16	"PFN0564"	"N143_71"	16010	24860	110	1544	1413	490	77	86	61	98	98	0	742	671	249	111	121	74	93	87	0	2.325	2.386	2.418	2.441	1.963	2.348	0.815	80	529	2098	1896	1.217	1467	631	1336	560	0
4	9	16	"PFN0566"	"N143_9"	16210	24850	150	83	87	26	72	79	52	7	0	0	112	114	27	107	116	66	0	0	0	2.200	2.143	0.637	0.780	3.912	1.039	0.600	156	756	16	22	1.138	11	5	15	7	-50
4	10	16	"PFN0576"	"N145_12"	16400	24860	110	2276	2033	741	70	73	17	100	100	0	1777	1615	578	107	112	48	100	95	0	1.321	1.302	1.304	1.330	1.795	1.269	0.841	80	480	3876	3471	0.402	2206	1670	1963	1508	0
4	11	16	"PFN0578"	"N145_20"	16580	24860	110	279	268	87	73	77	21	93	92	0	2002	1817	663	113	124	71	97	95	0	0.109	0.114	0.111	0.113	1.964	0.103	0.779	80	550	2095	1899	-3.197	206	1889	195	1704	0
4	12	16	"PFN0580"	"N145_23"	16790	24870	120	5428	4643	2060	74	77	19	100	100	0	42817	35751	16422	124	132	63	100	99	0	0.125	0.128	0.127	0.139	2.487	0.117	0.856	120	579	48047	40196	-2.995	5354	42693	4569	35627	0
4	13	16	"PFN0603"	"N147_10"	16960	24870	110	134	133	35	75	78	20	83	72	0	310	301	77	126	134	36	93	88	0	0.321	0.331	0.324	0.305	2.172	0.276	0.453	80	474	243	233	-1.641	59	184	58	175	0
4	14	16	"PFN0605"	"N147_13"	17160	24870	110	314	299	75	78	80	19	97	95	0	596	571	132	118	122	31	97	97	0	0.494	0.488	0.511	0.470	1.628	0.457	0.787	80	526	714	674	-1.018	236	478	221	453	0
4	15	16	"PFN0610"	"N147_2"	17340	24870	110	797	731	226	80	83	20	98	96	0	642	618	190	117	121	27	96	96	0	1.366	1.299	1.326	1.232	2.050	1.268	0.812	80	522	1242	1152	0.450	717	525	651	501	0
4	16	16	"PFN0612"	"N147_24"	17540	24870	110	275	268	86	78	81	18	95	93	0	200	196	56	116	120	26	87	78	0	2.345	2.375	2.343	2.116	2.421	2.167	0.484	80	530	281	270	1.230	197	84	190	80	0
4	17	16	"PFN0615"	"N147_4"	17740	24870	110	211	201	60	82	84	21	90	88	0	258	250	64	116	118	22	93	92	0	0.908	0.888	0.946	0.919	1.753	0.876	0.619	80	520	271	253	-0.139	129	142	119	134	0
4	18	16	"PFN0617"	"N148_1"	17930	24870	130	324	306	100	82	84	21	93	93	0	267	257	73	114	117	24	91	89	0	1.582	1.566	1.565	1.431	2.059	1.588	0.641	120	645	395	367	0.661	242	153	224	143	0
4	19	16	"PFN0640"	"N149_7"	18120	24880	110	174	168	47	81	83	20	90	83	0	179	178	48	113	116	24	83	70	0	1.409	1.338	1.344	1.276	2.546	1.391	0.249	80	497	159	152	0.495	93	66	87	65	0
4	20	16	"PFN0642"	"N150_10"	18300	24870	110	734	676	224	68	71	18	97	97	0	817	771	254	101	104	25	97	96	0	0.930	0.907	0.894	0.918	1.780	0.859	0.835	80	495	1382	1278	-0.104	666	716	608	670	0
4	21	16	"PFN0645"	"N150_15"	18490	24880	120	700	622	247	60	62	14	100	96	0	522	495	179	92	94	18	95	95	0	1.488	1.395	1.388	1.359	2.410	1.446	0.793	120	575	1070	965	0.574	640	430	562	403	0
4	22	16	"PFN0647"	"N150_19"	18680	24880	110	946	917	282	61	64	15	100	100	0	435	432	129	91	94	17	97	97	0	2.573	2.510	2.554	2.542	1.648	2.637	0.804	80	518	1229	1197	1.363	885	344	856	341	0
4	1	17	"PFN0649"	"N150_27"	14690	25050	110	1640	1433	547	74	80	32	100	98	0	2223	1919	710	106	123	130	93	92	0	0.740	0.750	0.748	0.756	2.080	0.702	0.830	80	530	3683	3172	-0.435	1566	2117	1359	1813	0
4	2	17	"PFN0652"	"N150_32"	14870	25050	110	463	435	134	69	75	32	96	93	0	537	525	151	102	120	134	96	87	0	0.906	0.865	0.868	0.826	1.701	0.801	0.785	80	516	829	789	-0.143	394	435	366	423	0
4	3	17	"PFN0668"	"N150_62"	15060	25050	110	388	363	119	60	63	14	100	96	0	200	205	64	92	95	23	92	87	0	3.037	2.681	2.652	2.698	2.149	2.730	0.665	80	523	436	416	1.603	328	108	303	113	0
4	4	17	"PFN0670"	"N150_65"	15260	25050	110	109	110	29	61	64	14	88	80	0	126	123	30	95	98	19	61	37	0	1.548	1.750	1.282	1.454	2.868	1.422	0.152	80	507	79	77	0.631	48	31	49	28	0
4	5	17	"PFN0672"	"N150_68"	15450	25060	100	913	848	245	60	61	13	100	100	0	2134	1981	585	93	95	18	100	100	0	0.418	0.417	0.401	0.413	1.501	0.388	0.860	80	467	2894	2676	-1.259	853	2041	788	1888	0
4	6	17	"PFN0674"	"N150_71"	15640	25050	110	710	664	219	67	70	18	97	97	0	889	789	297	100	104	25	97	96	0	0.815	0.866	0.850	0.913	2.248	0.794	0.833	80	489	1432	1286	-0.295	643	789	597	689	0
4	7	17	"PFN0676"	"N150_75"	15830	25050	120	747	703	189	81	83	20	100	99	0	514	478	147	113	116	26	97	96	0	1.661	1.704	1.665	1.850	1.860	1.732	0.800	120	550	1067	987	0.732	666	401	622	365	0
4	8	17	"PFN0678"	"N150_78"	16010	25060	100	625	599	161	74	77	19	100	98	0	499	466	132	109	112	22	96	96	0	1.413	1.471	1.481	1.492	1.721	1.426	0.763	80	447	941	882	0.499	551	390	525	357	0
4	9	17	"PFN0783"	"N157_18"	16220	25060	120	273	259	98	67	69	16	94	91	0	267	253	89	100	103	20	87	84	0	1.234	1.255	1.217	1.111	2.681	1.249	0.707	120	549	373	345	0.303	206	167	192	153	0
4	10	17	"PFN0789"	"N157_41"	16400	25060	120	1159	1048	395	69	72	19	100	97	0	716	629	248	102	109	46	92	87	0	1.775	1.858	1.781	1.937	2.174	1.869	0.831	120	521	1704	1506	0.828	1090	614	979	527	0
4	11	17	"PFN0807"	"N159_20"	16580	25060	110	4061	3594	1160	78	81	19	100	100	0	2331	2093	637	115	120	34	100	98	0	1.797	1.778	1.782	1.792	1.766	1.814	0.854	80	489	6199	5494	0.846	3983	2216	3516	1978	0
4	12	17	"PFN0836"	"N163_1"	16770	25060	110	1077	972	335	81	85	21	97	96	0	1184	1083	344	119	124	26	98	98	0	0.935	0.924	0.941	0.888	2.262	0.896	0.852	80	512	2061	1855	-0.097	996	1065	891	964	0
4	13	17	"PFN0840"	"N164_1"	16960	25060	110	6873	6224	1930	82	88	24	100	100	0	3883	3512	1007	123	129	36	100	100	0	1.806	1.812	1.841	1.802	1.696	1.843	0.876	80	528	10551	9531	0.853	6791	3760	6142	3389	0
4	14	17	"PFN0849"	"N165_2"	17150	25060	110	2704	2400	734	87	93	56	100	100	0	1458	1336	412	122	129	41	98	97	0	1.959	1.905	1.929	1.992	1.881	1.920	0.850	80	524	3953	3527	0.970	2617	1336	2313	1214	0
4	15	17	"PFN0935"	"N181_4"	17350	25070	120	148	151	42	87	91	53	56	16	0	147	153	34	121	125	32	39	15	0	2.346	2.000	2.155	2.223	3.541	1.184	0.115	120	582	87	96	1.230	61	26	64	32	0
4	16	17	"PFN0929"	"N181_18"	17530	25060	110	3150	2765	957	84	87	24	100	100	0	1846	1602	607	121	127	66	97	97	0	1.777	1.810	1.743	1.907	2.060	1.794	0.837	80	497	4791	4162	0.830	3066	1725	2681	1481	0
4	17	17	"PFN0946"	"N185_14"	17720	25060	110	1453	1320	414	86	89	25	100	100	0	1546	1405	456	119	128	73	98	96	0	0.958	0.960	0.953	1.001	1.845	0.915	0.853	80	529	2794	2520	-0.062	1367	1427	1234	1286	0
4	18	17	"PFN0382"	"N137_2"	17920	25060	110	5816	5118	1760	87	90	22	100	100	0	3110	2819	872	118	124	41	100	100	0	1.915	1.863	1.860	1.821	1.686	1.917	0.845	80	521	8721	7732	0.937	5729	2992	5031	2701	0
4	19	17	"PFL0032"	"L1_63"	18110	25060	110	849	752	289	84	86	20	96	96	0	713	635	273	116	121	29	93	92	0	1.281	1.287	1.232	1.310	2.478	1.157	0.779	80	512	1362	1187	0.358	765	597	668	519	0
4	20	17	"PFL0051"	"L1_92"	18310	25070	120	1208	1051	441	77	80	20	96	95	0	1256	1071	477	109	113	28	95	92	0	0.986	1.012	1.002	1.016	2.322	0.990	0.798	120	541	2278	1936	-0.020	1131	1147	974	962	0
4	21	17	"PFL0093"	"L2_163"	18490	25070	120	186	183	57	66	70	19	91	90	0	171	169	47	101	103	21	86	68	0	1.714	1.721	1.730	1.658	2.183	1.657	0.477	120	484	190	185	0.778	120	70	117	68	0
4	22	17	"PFL0100"	"L2_176"	18680	25060	110	4231	3819	1313	60	62	13	100	100	0	3120	2625	1159	92	94	24	100	98	0	1.377	1.484	1.361	1.678	2.261	1.409	0.834	80	496	7199	6292	0.462	4171	3028	3759	2533	0
4	1	18	"PFL0105"	"L2_187"	14690	25240	120	27271	23125	10648	84	88	27	100	100	0	24306	19461	9820	116	127	112	96	94	0	1.124	1.191	1.162	1.342	2.794	1.162	0.886	120	609	51377	42386	0.169	27187	24190	23041	19345	0
4	2	18	"PFL0107"	"L2_190"	14870	25240	110	1278	1146	381	76	81	27	100	98	0	561	529	157	107	116	38	98	97	0	2.648	2.536	2.537	2.484	1.960	2.671	0.837	80	452	1656	1492	1.405	1202	454	1070	422	0
4	3	18	"PFL0118"	"L2_202"	15060	25240	110	669	617	210	65	68	23	97	97	0	532	495	165	96	103	44	95	92	0	1.385	1.383	1.387	1.434	1.881	1.330	0.819	80	524	1040	951	0.470	604	436	552	399	0
4	4	18	"PFL0126"	"L2_215"	15260	25250	120	2083	1834	751	62	65	20	100	99	0	1133	1025	463	95	101	39	95	90	0	1.947	1.905	1.878	2.068	2.595	1.913	0.860	120	528	3059	2702	0.961	2021	1038	1772	930	0
4	5	18	"PFJ0334"	"J326_1"	15440	25250	120	7703	6675	2561	63	65	13	100	100	0	9273	8315	2905	94	96	18	100	100	0	0.832	0.804	0.820	0.747	1.905	0.807	0.890	120	471	16819	14833	-0.265	7640	9179	6612	8221	0
4	6	18	"PFJ0360"	"J352_5"	15630	25240	110	1756	1584	539	75	79	25	98	98	0	1509	1301	523	108	117	74	93	92	0	1.200	1.265	1.238	1.369	1.907	1.189	0.851	80	508	3082	2702	0.263	1681	1401	1509	1193	0
4	7	18	"PFJ0381"	"J38_18"	15850	25250	100	208	202	85	81	85	22	87	78	0	202	201	71	117	120	23	81	73	0	1.494	1.440	1.167	1.190	2.293	1.412	0.510	80	400	212	205	0.579	127	85	121	84	0
4	8	18	"PFJ0399"	"J43_10"	16010	25250	120	407	362	137	75	77	18	93	90	0	307	285	98	108	111	22	89	85	0	1.668	1.621	1.628	1.571	2.080	1.636	0.779	120	462	531	464	0.738	332	199	287	177	0
4	9	18	"PFJ0409"	"J43_23"	16200	25240	110	1658	1445	555	67	70	19	98	97	0	947	811	360	101	107	55	90	86	0	1.881	1.941	1.978	2.110	2.662	1.878	0.802	80	435	2437	2088	0.911	1591	846	1378	710	0
4	10	18	"PFJ0430"	"J478_10"	16390	25250	120	4732	3994	1714	68	73	23	100	100	0	3789	3237	1504	102	110	56	98	96	0	1.265	1.252	1.205	1.276	2.355	1.233	0.847	120	429	8351	7061	0.339	4664	3687	3926	3135	0
4	11	18	"PFJ0226"	"J227_1"	16570	25260	150	109	110	29	82	85	22	56	21	0	127	131	32	115	118	23	36	12	0	2.250	1.750	1.000	1.150	3.541	0.948	0.099	156	598	39	44	1.170	27	12	28	16	-50
4	12	18	"PFJ0237"	"J232_2"	16780	25250	110	573	541	175	81	84	19	97	97	0	258	256	83	114	117	21	90	87	0	3.417	3.239	3.165	3.158	1.889	3.300	0.710	80	512	636	602	1.773	492	144	460	142	0
4	13	18	"PFJ0256"	"J245_7"	16960	25250	100	208	204	66	82	86	20	91	87	0	202	194	64	117	120	22	85	72	0	1.482	1.584	1.543	1.464	2.350	1.443	0.494	80	462	211	199	0.568	126	85	122	77	0
4	14	18	"PFJ0284"	"J269_5"	17150	25250	110	1272	1121	394	88	91	21	97	96	0	1420	1279	416	123	128	31	97	97	0	0.913	0.894	0.894	0.794	2.366	0.881	0.843	80	516	2481	2189	-0.132	1184	1297	1033	1156	0
4	15	18	"PFJ0315"	"J2975_2"	17340	25250	110	1067	946	357	90	94	24	97	96	0	1019	907	325	125	132	51	95	92	0	1.093	1.095	1.078	1.060	2.519	1.049	0.816	80	468	1871	1638	0.128	977	894	856	782	0
4	16	18	"PFJ0365"	"J378_1"	17520	25250	110	3485	3455	826	91	95	26	100	100	0	2147	3055	3900	123	133	70	100	100	0	1.677	1.147	1.623	1.479	1.755	0.571	0.407	80	548	5418	6296	0.746	3394	2024	3364	2932	0
4	17	18	"PFK0117"	"Km799_7"	17750	25230	80	126	130	38	97	100	26	51	25	0	150	153	33	125	129	29	48	11	0	1.160	1.179	1.024	1.069	3.467	0.896	0.082	52	308	54	61	0.214	29	25	33	28	0
4	18	18	"PFK0142"	"Kn10286_1"	17910	25250	110	1311	1141	418	87	91	27	97	97	0	1159	1019	399	118	126	65	91	90	0	1.176	1.170	1.181	1.282	2.608	1.125	0.821	80	515	2265	1955	0.234	1224	1041	1054	901	0
4	19	18	"PFK0175"	"Kn1239_1"	18110	25250	110	232	231	66	84	87	27	97	88	0	164	163	40	117	124	64	21	2	0	3.149	3.196	3.149	3.115	2.458	3.610	0.304	80	444	195	193	1.655	148	47	147	46	0
4	20	18	"PFK0203"	"Kn1453_6"	18260	25260	150	87	89	21	83	85	19	21	7	0	118	121	28	116	121	28	18	5	0	2.000	1.200	0.644	0.643	3.996	0.293	0.025	156	681	6	11	1.000	4	2	6	5	-50
4	21	18	"PFK0250"	"Kn2004_3"	18480	25260	120	430	409	164	77	79	19	94	93	0	380	364	147	109	112	22	90	87	0	1.303	1.302	1.228	1.323	2.422	1.284	0.750	120	479	624	587	0.381	353	271	332	255	0
4	22	18	"PFK0277"	"Kn2223_1"	18640	25260	150	66	68	17	69	72	19	12	3	0	97	98	23	102	106	26	11	1	0	0.600	0.250	0.654	0.754	2.933	0.725	0.078	156	781	-8	-5	-0.737	-3	-5	-1	-4	-50
4	1	19	"PFK0478"	"Kn610_1"	14680	25440	110	278	272	89	77	80	20	93	92	0	856	797	251	109	114	28	98	96	0	0.269	0.283	0.290	0.274	1.735	0.273	0.715	80	464	948	883	-1.894	201	747	195	688	0
4	2	19	"PFK0517"	"Kn8027_1"	14840	25420	150	80	83	21	70	75	24	26	5	0	111	114	27	106	110	29	14	5	0	2.000	1.625	0.920	0.816	4.010	0.707	0.093	156	705	15	21	1.000	10	5	13	8	-50
4	3	19	"PFK0524"	"Kn836_1"	15050	25430	110	451	421	137	65	67	17	96	96	0	265	265	95	98	102	34	92	81	0	2.311	2.132	2.113	2.239	1.885	2.081	0.721	80	534	553	523	1.209	386	167	356	167	0
4	4	19	"PFK0554"	"Kn962_1"	15250	25430	110	315	313	104	63	66	16	97	95	0	282	259	94	96	98	17	88	86	0	1.355	1.534	1.465	1.603	2.374	1.449	0.709	80	425	438	413	0.438	252	186	250	163	0
4	5	19	"PFK0701"	"Ks15_2"	15410	25430	150	67	71	17	66	67	15	26	9	0	97	99	22	97	99	18	18	8	0	100000.000	2.500	1.106	1.172	3.618	0.266	0.009	156	497	1	7	16.610	1	0	5	2	-50
4	6	19	"PFK0743"	"Ks196_1"	15600	25430	150	90	94	25	79	83	25	32	8	0	119	120	30	111	119	68	3	0	0	1.375	1.667	1.000	0.869	3.598	0.831	0.134	156	595	19	24	0.459	11	8	15	9	-50
4	7	19	"PFK1214"	"Ks82_7"	15810	25430	150	99	103	30	93	100	37	17	3	0	123	127	38	125	132	69	3	0	0	-3.000	5.000	0.738	0.736	3.549	0.646	0.276	156	671	4	12	Error	6	-2	10	2	-50
4	8	19	"PFK1273"	"Ks97_17"	16010	25430	150	167	167	67	103	218	514	0	0	0	156	156	43	129	172	207	0	0	0	2.370	2.370	1.874	1.741	3.853	1.689	0.341	156	521	91	91	1.245	64	27	64	27	-50
4	9	19	"PFK0237"	"Kn1802_2"	16170	25430	150	88	133	271	94	202	483	1	1	0	124	138	124	122	164	197	1	0	0	-3.000	2.438	1.200	1.277	4.116	2.653	0.883	156	604	-4	55	Error	-6	2	39	16	-50
4	10	19	"PFK0352"	"Kn3360_1"	16400	25430	150	91	92	26	88	97	38	7	0	0	112	112	26	112	120	52	3	0	0	100000.000	100000.000	1.137	1.022	2.772	1.614	0.082	156	574	3	4	16.610	3	0	4	0	-50
4	11	19	"PFK0401"	"Kn4252_4"	16550	25430	150	85	87	23	85	88	24	20	3	0	116	117	27	109	112	21	29	10	0	0.000	0.250	1.000	0.930	3.969	0.705	0.014	156	575	7	10	Error	0	7	2	8	-50
4	12	19	"PFK0571"	"Ks101_8"	16760	25440	110	127	128	38	86	91	25	71	38	0	379	347	123	116	121	29	88	87	0	0.156	0.182	0.187	0.198	2.591	0.182	0.385	80	542	304	273	-2.681	41	263	42	231	0
4	13	19	"PFBL B0018"	"oPFBLOB0018"	16970	25440	110	116	113	35	93	96	24	47	17	0	954	851	332	125	128	28	92	91	0	0.028	0.028	0.044	0.056	3.044	0.025	0.097	80	521	852	746	-5.172	23	829	20	726	0
4	14	19	"PFM60469"	"oPFM60469"	17140	25430	110	37418	33571	11029	99	106	44	100	100	0	30651	25617	11323	132	162	381	97	95	0	1.223	1.313	1.212	1.496	2.530	1.223	0.889	80	505	67838	58957	0.290	37319	30519	33472	25485	0
4	15	19	"PFB0683"	"oPFB0683"	17350	25440	120	294	382	232	93	100	44	85	79	0	347	394	215	126	158	378	31	0	0	0.910	1.078	1.117	1.012	2.586	1.083	0.798	120	518	422	557	-0.137	201	221	289	268	0
4	16	19	"PFG0004"	"oPFG0004"	17520	25440	110	833	758	252	85	87	22	100	100	0	682	629	191	115	119	26	96	96	0	1.319	1.309	1.336	1.269	1.823	1.310	0.823	80	406	1315	1187	0.400	748	567	673	514	0
4	17	19	"PFC0763"	"oPFC0763"	17690	25440	150	91	92	24	86	89	25	19	4	0	118	119	27	115	120	27	16	4	0	1.667	1.500	1.000	0.955	3.853	0.728	0.058	156	787	8	10	0.737	5	3	6	4	-50
4	18	19	"PFL0014"	"oPFL0014"	17910	25440	110	1833	1643	543	87	90	25	100	100	0	1838	1684	568	119	128	68	97	96	0	1.016	0.994	1.000	1.046	2.147	0.953	0.828	80	524	3465	3121	0.022	1746	1719	1556	1565	0
4	19	19	"PFM60471"	"oPFM60471"	18100	25440	110	2168	1981	537	86	90	30	100	100	0	15667	14297	3374	126	155	308	100	100	0	0.134	0.134	0.135	0.131	1.254	0.128	0.908	80	513	17623	16066	-2.900	2082	15541	1895	14171	0
4	20	19	"PFL0019"	"oPFL0019"	18290	25440	110	2529	2219	799	79	84	30	100	100	0	2061	1803	640	122	153	320	91	86	0	1.264	1.273	1.256	1.311	1.926	1.284	0.828	80	472	4389	3821	0.337	2450	1939	2140	1681	0
4	21	19	"PFG0007"	"oPFG0007"	18480	25450	100	193	186	59	80	82	19	92	88	0	910	836	307	115	120	36	96	93	0	0.142	0.147	0.142	0.155	2.171	0.122	0.560	80	436	908	827	-2.815	113	795	106	721	0
4	22	19	"PFI17638"	"oPFI17638"	18670	25450	100	813	750	245	82	84	19	97	95	0	6752	5997	2063	117	120	23	100	100	0	0.110	0.114	0.116	0.110	1.623	0.106	0.826	80	438	7366	6548	-3.182	731	6635	668	5880	0
4	1	20	"PFBL B0024"	"oPFBLOB0024"	14680	25620	110	911	823	323	70	72	17	98	97	0	1017	981	378	109	110	21	97	96	0	0.926	0.864	0.848	0.827	1.871	0.843	0.843	80	505	1749	1625	-0.111	841	908	753	872	0
4	2	20	"PFBL B0025"	"oPFBLOB0025"	14860	25620	110	497	461	161	68	70	16	98	93	0	290	280	79	106	108	19	93	93	0	2.332	2.259	2.127	2.133	1.805	2.251	0.753	80	498	613	567	1.221	429	184	393	174	0
4	3	20	"PFN0253"	"oPFN0253"	15060	25620	110	400	367	141	65	68	26	91	90	0	349	331	122	100	103	21	91	90	0	1.345	1.307	1.270	1.181	2.064	1.260	0.747	80	542	584	533	0.428	335	249	302	231	0
4	4	20	"PFL0021"	"oPFL0021"	15250	25620	110	1285	1178	415	60	62	14	100	100	0	1348	1189	467	95	98	17	98	98	0	0.978	1.022	1.002	1.059	1.812	0.959	0.836	80	496	2478	2212	-0.033	1225	1253	1118	1094	0
4	5	20	"PFF72416"	"oPFF72416"	15440	25610	150	70	73	21	63	66	15	31	12	0	119	121	28	95	98	19	56	26	0	0.292	0.385	0.575	0.584	3.452	0.336	0.056	156	634	31	36	-1.778	7	24	10	26	-50
4	6	20	"PFI17640"	"oPFI17640"	15640	25620	110	202	198	62	76	79	23	91	87	0	328	309	97	106	110	25	93	91	0	0.568	0.601	0.580	0.548	2.014	0.518	0.626	80	488	348	325	-0.817	126	222	122	203	0
4	7	20	"PFK12891"	"oPFK12891"	15830	25630	100	155	146	48	94	105	45	57	20	0	651	583	229	118	123	30	91	88	0	0.114	0.112	0.139	0.147	2.507	0.086	0.168	80	423	594	517	-3.127	61	533	52	465	0
4	8	20	"PFJ12782"	"oPFJ12782"	16010	25630	120	65535	59344	14945	154	243	278	100	100	77	41722	30732	16499	148	181	121	98	96	0	1.573	1.935	1.555	2.383	2.626	1.835	0.754	120	500	106955	89774	0.653	65381	41574	59190	30584	0
4	9	20	"PFL0025"	"oPFL0025"	16200	25630	130	3684	3486	1401	154	281	497	93	90	0	1481	1402	553	152	201	204	93	90	0	2.656	2.666	2.626	2.709	2.062	2.717	0.867	120	575	4859	4582	1.409	3530	1329	3332	1250	0
4	10	20	"PFF72418"	"oPFF72418"	16390	25630	110	6693	5742	2197	96	105	36	100	100	0	2756	2435	917	115	121	39	100	100	0	2.498	2.434	2.471	2.469	1.895	2.473	0.849	80	471	9238	7966	1.321	6597	2641	5646	2320	0
4	11	20	"PFC0772"	"oPFC0772"	16570	25630	110	1310	1172	422	85	89	24	100	98	0	594	556	178	107	114	38	93	93	0	2.515	2.421	2.394	2.395	1.795	2.547	0.826	80	462	1712	1536	1.331	1225	487	1087	449	0
4	12	20	"PFA32028"	"oPFA32028"	16770	25630	100	119	118	37	82	85	21	66	43	0	144	146	37	118	121	27	48	25	0	1.423	1.286	1.250	1.319	3.486	0.590	0.031	80	470	63	64	0.509	37	26	36	28	0
4	13	20	"PFI17641"	"oPFI17641"	16960	25630	110	6423	5679	2021	84	88	44	100	100	0	3908	3426	1171	124	131	59	100	98	0	1.675	1.694	1.669	1.712	1.892	1.699	0.834	80	528	10123	8897	0.744	6339	3784	5595	3302	0
4	14	20	"PFL0027"	"oPFL0027"	17150	25630	110	707	637	218	92	99	51	96	93	0	638	620	175	131	147	194	92	82	0	1.213	1.115	1.131	1.106	2.072	1.098	0.787	80	433	1122	1034	0.279	615	507	545	489	0
4	15	20	"PFK12903"	"oPFK12903"	17300	25610	150	103	105	29	86	92	41	21	3	0	135	137	30	119	141	321	0	0	0	1.063	1.056	1.140	1.002	4.066	0.554	0.083	156	715	33	37	0.087	17	16	19	18	-50
4	16	20	"PFI17664"	"oPFI17664"	17530	25620	110	843	753	263	70	73	20	100	97	0	656	612	203	100	103	22	97	96	0	1.390	1.334	1.312	1.314	1.920	1.398	0.803	80	514	1329	1195	0.475	773	556	683	512	0
4	17	20	"PFH0013"	"oPFH0013"	17710	25620	110	685	637	184	69	72	18	100	98	0	855	804	260	102	105	20	100	98	0	0.818	0.809	0.779	0.844	1.907	0.740	0.794	80	480	1369	1270	-0.290	616	753	568	702	0
4	18	20	"PFD66991"	"oPFD66991"	17900	25620	110	388	373	114	80	83	20	93	91	0	331	311	91	113	117	32	90	90	0	1.413	1.480	1.452	1.394	2.165	1.433	0.732	80	504	526	491	0.499	308	218	293	198	0
4	19	20	"PFM60502"	"oPFM60502"	18080	25620	110	1985	1816	592	81	85	20	100	100	0	1659	1546	489	119	139	290	93	92	0	1.236	1.216	1.211	1.234	1.924	1.204	0.836	80	511	3444	3162	0.306	1904	1540	1735	1427	0
4	20	20	"PFI17667"	"oPFI17667"	18280	25620	110	682	631	201	82	85	20	97	97	0	798	726	238	120	124	33	96	96	0	0.885	0.906	0.912	0.948	2.068	0.859	0.812	80	537	1278	1155	-0.176	600	678	549	606	0
4	21	20	"PFF72456"	"oPFF72456"	18470	25620	110	784	723	221	85	88	21	97	97	0	655	612	189	119	122	25	97	97	0	1.304	1.294	1.259	1.288	2.046	1.264	0.834	80	486	1235	1131	0.383	699	536	638	493	0
4	22	20	"PFI17668"	"oPFI17668"	18660	25630	110	1022	964	304	83	86	20	97	97	0	733	691	225	116	120	25	97	96	0	1.522	1.532	1.583	1.632	1.817	1.545	0.808	80	548	1556	1456	0.606	939	617	881	575	0
4	1	21	"PFJ12799"	"oPFJ12799"	14660	25810	150	93	97	26	69	72	17	62	33	0	112	116	26	104	107	19	33	15	0	3.000	2.333	1.288	1.284	3.957	2.502	0.014	156	889	32	40	1.585	24	8	28	12	-50
4	2	21	"PFF72457"	"oPFF72457"	14850	25800	110	8127	7172	2535	73	75	18	100	100	0	4561	3969	1508	107	110	26	100	100	0	1.808	1.838	1.766	1.925	2.060	1.830	0.850	80	472	12508	10961	0.855	8054	4454	7099	3862	0
4	3	21	"PFF72459"	"oPFF72459"	15020	25800	90	439	389	163	67	86	83	84	80	0	256	244	87	99	110	51	88	69	0	2.369	2.221	2.046	1.905	2.644	2.222	0.690	52	385	529	467	1.245	372	157	322	145	0
4	4	21	"PFM60506"	"oPFM60506"	15240	25810	110	1145	1049	338	59	70	67	97	96	0	925	854	300	89	96	38	100	95	0	1.299	1.294	1.254	1.326	1.867	1.268	0.795	80	548	1922	1755	0.377	1086	836	990	765	0
4	5	21	"PFL0067"	"oPFL0067"	15420	25810	110	1136	1062	328	60	62	15	100	100	0	431	418	145	88	90	14	96	96	0	3.137	3.036	3.064	3.375	2.013	3.103	0.759	80	488	1419	1332	1.649	1076	343	1002	330	0
4	6	21	"PFI17670"	"oPFI17670"	15600	25810	110	1036	962	338	62	64	16	98	98	0	903	845	322	90	92	16	98	97	0	1.198	1.192	1.182	1.274	2.066	1.116	0.797	80	530	1787	1655	0.261	974	813	900	755	0
4	7	21	"PFI17672"	"oPFI17672"	15800	25810	110	597	563	179	67	70	19	96	95	0	368	340	119	94	97	21	90	88	0	1.934	2.016	1.863	1.802	1.769	2.065	0.754	80	510	804	742	0.952	530	274	496	246	0
4	8	21	"PFL0068"	"oPFL0068"	15990	25810	110	724	651	246	85	123	113	88	86	0	497	455	184	110	131	82	85	80	0	1.651	1.641	1.542	1.536	2.152	1.602	0.767	80	486	1026	911	0.723	639	387	566	345	0
4	9	21	"PFL0070"	"oPFL0070"	16170	25810	110	1313	1172	452	106	158	140	92	91	0	929	817	321	127	159	114	90	85	0	1.505	1.545	1.516	1.380	2.738	1.510	0.758	80	488	2009	1756	0.590	1207	802	1066	690	0
4	10	21	"PFF72463"	"oPFF72463"	16360	25810	110	749	686	253	87	100	59	95	91	0	803	740	269	109	126	91	92	87	0	0.954	0.949	0.979	0.972	2.786	0.920	0.793	80	500	1356	1230	-0.068	662	694	599	631	0
4	11	21	"PFD66995"	"oPFD66995"	16560	25810	150	95	100	29	79	82	24	37	17	0	120	123	30	107	114	45	15	1	0	1.231	1.313	1.100	1.121	3.609	0.458	0.174	156	742	29	37	0.300	16	13	21	16	-50
4	12	21	"PFL0074"	"oPFL0074"	16750	25810	110	1998	1740	685	79	82	22	100	100	0	2290	2014	740	111	118	52	98	95	0	0.881	0.873	0.876	0.882	2.221	0.839	0.823	80	495	4098	3564	-0.183	1919	2179	1661	1903	0
4	13	21	"PFJ12802"	"oPFJ12802"	16950	25820	110	326	309	119	76	79	22	90	88	0	761	709	222	111	116	48	96	95	0	0.385	0.390	0.421	0.381	2.129	0.394	0.743	80	538	900	831	-1.379	250	650	233	598	0
4	14	21	"PFBL B0125"	"oPFBLOB0125"	17140	25810	110	698	639	230	83	85	21	98	97	0	345	344	121	117	119	24	91	90	0	2.697	2.449	2.390	2.389	1.995	2.428	0.787	80	515	843	783	1.432	615	228	556	227	0
4	15	21	"PFN0269"	"oPFN0269"	17320	25810	110	12332	10540	4068	74	78	24	100	100	0	4882	4108	1848	105	117	111	98	93	0	2.566	2.615	2.552	2.897	2.265	2.626	0.832	80	506	17035	14469	1.360	12258	4777	10466	4003	0
4	16	21	"PFD66996"	"oPFD66996"	17520	25820	120	1491	1331	582	69	73	22	98	96	0	898	814	349	97	107	105	89	87	0	1.775	1.760	1.754	1.715	2.628	1.842	0.781	120	570	2223	1979	0.828	1422	801	1262	717	0
4	17	21	"PFF72496"	"oPFF72496"	17710	25820	110	322	291	92	77	80	20	95	91	0	412	382	117	110	111	21	95	92	0	0.811	0.787	0.780	0.781	1.884	0.763	0.757	80	508	547	486	-0.302	245	302	214	272	0
4	18	21	"PFH0035"	"oPFH0035"	17890	25810	110	1068	928	347	84	86	20	98	97	0	412	364	139	116	119	23	90	85	0	3.324	3.403	3.127	3.505	2.851	3.468	0.739	80	509	1280	1092	1.733	984	296	844	248	0
4	19	21	"PFL0139"	"oPFL0139"	18080	25820	120	1145	1014	455	81	84	20	100	96	0	802	687	314	114	117	26	93	90	0	1.547	1.628	1.593	1.722	2.665	1.640	0.820	120	559	1752	1506	0.629	1064	688	933	573	0
4	20	21	"PFBL B0173"	"oPFBLOB0173"	18260	25820	110	486	448	165	83	87	29	91	91	0	247	229	80	114	118	29	83	76	0	3.030	3.174	2.944	2.997	2.234	3.161	0.625	80	471	536	480	1.599	403	133	365	115	0
4	21	21	"PFI17720"	"oPFI17720"	18460	25820	150	112	115	33	83	87	26	53	28	0	130	133	31	114	118	26	37	13	0	1.813	1.684	1.281	1.265	3.634	1.660	0.094	156	743	45	51	0.858	29	16	32	19	-50
4	22	21	"PFG0054"	"oPFG0054"	18650	25820	110	3121	2804	916	80	82	20	100	100	0	2166	1916	694	112	115	25	100	98	0	1.481	1.510	1.461	1.584	2.216	1.515	0.835	80	524	5095	4528	0.566	3041	2054	2724	1804	0
4	1	22	"PFN0287"	"oPFN0287"	14670	25990	110	412	377	134	70	72	17	97	93	0	203	202	63	104	107	21	86	82	0	3.455	3.133	2.902	3.254	2.081	3.088	0.635	80	544	441	405	1.788	342	99	307	98	0
4	2	22	"PFL0140"	"oPFL0140"	14860	25990	110	418	397	174	71	74	17	91	90	0	529	479	204	105	110	36	91	88	0	0.818	0.872	0.850	0.805	2.537	0.832	0.759	80	560	771	700	-0.289	347	424	326	374	0
4	3	22	"PFL0142"	"oPFL0142"	15050	25990	110	580	530	179	62	67	28	97	96	0	434	397	153	93	99	35	88	87	0	1.519	1.539	1.477	1.774	2.366	1.423	0.814	80	572	859	772	0.603	518	341	468	304	0
4	4	22	"PFL0144"	"oPFL0144"	15240	26000	110	262	260	79	60	62	14	97	96	0	274	272	86	89	92	16	95	93	0	1.092	1.093	1.092	1.134	1.710	1.063	0.703	80	548	387	383	0.127	202	185	200	183	0
4	5	22	"PFJ12815"	"oPFJ12815"	15420	26000	110	692	646	204	65	67	17	100	98	0	818	745	256	94	97	18	97	97	0	0.866	0.892	0.866	0.946	2.048	0.836	0.825	80	558	1351	1232	-0.208	627	724	581	651	0
4	6	22	"PFI17725"	"oPFI17725"	15620	26000	110	1566	1463	451	63	65	16	100	100	0	4766	4501	1547	94	97	21	100	100	0	0.322	0.318	0.311	0.320	1.833	0.286	0.834	80	538	6175	5807	-1.636	1503	4672	1400	4407	0
4	7	22	"PFL0149"	"oPFL0149"	15800	26000	120	107	111	34	59	62	13	85	75	0	130	131	42	91	94	19	67	50	0	1.231	1.300	1.090	1.078	3.052	0.874	0.223	120	612	87	92	0.300	48	39	52	40	0
4	8	22	"PFG0057"	"oPFG0057"	15980	26000	110	405	381	133	68	72	19	95	91	0	230	223	73	100	105	32	85	83	0	2.592	2.545	2.596	2.472	2.112	2.500	0.641	80	538	467	436	1.374	337	130	313	123	0
4	9	22	"PFF72505"	"oPFF72505"	16180	26000	110	96	97	26	72	77	34	36	3	0	274	263	73	106	111	43	90	86	0	0.143	0.159	0.186	0.164	2.462	0.155	0.253	80	570	192	182	-2.807	24	168	25	157	0
4	10	22	"PFM60543"	"oPFM60543"	16370	26000	110	859	757	304	69	73	33	96	92	0	575	531	196	99	104	33	92	91	0	1.660	1.593	1.592	1.481	2.060	1.568	0.816	80	560	1266	1120	0.731	790	476	688	432	0
4	11	22	"PFBL B0178"	"oPFBLOB0178"	16560	26010	100	384	379	124	67	70	19	97	95	0	2834	2619	830	95	100	28	100	100	0	0.116	0.124	0.124	0.119	1.558	0.115	0.828	80	470	3056	2836	-3.111	317	2739	312	2524	0
4	12	22	"PFG0058"	"oPFG0058"	16740	26000	110	239	229	65	70	73	19	96	93	0	236	232	69	103	107	46	90	71	0	1.271	1.233	1.327	1.298	2.132	1.198	0.627	80	567	302	288	0.346	169	133	159	129	0
4	13	22	"PFBL B0180"	"oPFBLOB0180"	16950	26010	110	260	242	77	66	70	17	93	91	0	217	214	64	100	103	20	92	86	0	1.658	1.544	1.558	1.556	2.214	1.585	0.658	80	553	311	290	0.730	194	117	176	114	0
4	14	22	"PFBL B0182"	"oPFBLOB0182"	17120	26010	100	314	306	111	65	69	20	92	91	0	665	609	211	97	103	21	96	95	0	0.438	0.471	0.480	0.447	1.856	0.434	0.764	80	490	817	753	-1.190	249	568	241	512	0
4	15	22	"PFBL B0184"	"oPFBLOB0184"	17320	26010	110	459	422	158	69	73	24	97	93	0	400	376	117	98	106	43	96	91	0	1.291	1.270	1.248	1.267	1.705	1.330	0.756	80	548	692	631	0.369	390	302	353	278	0
4	16	22	"PFI17729"	"oPFI17729"	17510	26010	150	94	95	25	76	80	28	32	8	0	116	121	29	106	115	87	1	0	0	1.800	1.267	1.072	1.062	4.039	0.750	0.149	156	865	28	34	0.848	18	10	19	15	-50
4	17	22	"PFH0036"	"oPFH0036"	17690	26010	110	2213	1909	758	82	91	67	97	95	0	1737	1515	641	117	127	94	91	90	0	1.315	1.307	1.265	1.282	2.476	1.281	0.844	80	522	3751	3225	0.396	2131	1620	1827	1398	0
4	18	22	"PFA32038"	"oPFA32038"	17890	26010	110	1713	1579	520	82	91	69	100	100	0	2965	2720	873	113	125	94	100	100	0	0.572	0.574	0.563	0.569	1.585	0.531	0.874	80	532	4483	4104	-0.806	1631	2852	1497	2607	0
4	19	22	"EMPTY"	"EMPTY"	18070	26020	150	66	68	16	68	72	21	9	0	0	98	102	22	101	105	22	15	4	0	0.667	0.000	0.778	0.821	3.562	0.581	0.054	156	825	-5	1	-0.585	-2	-3	0	1	-50
4	20	22	"EMPTY"	"EMPTY"	18260	26020	150	65	68	17	68	72	24	9	1	0	99	102	19	101	105	22	12	3	0	1.500	0.000	1.063	1.032	3.385	0.739	0.022	156	778	-5	1	0.585	-3	-2	0	1	-50
4	21	22	"EMPTY"	"EMPTY"	18450	26030	150	61	62	12	64	67	18	6	0	0	93	93	15	97	100	22	5	0	0	0.750	0.500	0.861	0.789	3.430	0.494	0.056	156	789	-7	-6	-0.415	-3	-4	-2	-4	-50
4	22	22	"EMPTY"	"EMPTY"	18640	26030	150	58	59	11	63	66	17	5	0	0	87	88	12	96	99	20	1	0	0	0.556	0.500	0.773	0.724	3.358	0.513	0.056	156	983	-14	-12	-0.848	-5	-9	-4	-8	-50
5	1	1	"PFI0414"	"I5572_1"	1090	26470	130	147	154	33	55	58	13	100	100	0	216	222	46	87	89	15	100	99	0	0.713	0.733	0.730	0.735	1.615	0.673	0.659	120	750	221	234	-0.488	92	129	99	135	0
5	2	1	"PFI0486"	"I7438_2"	1270	26470	120	515	514	160	56	58	14	100	100	0	2211	2238	718	88	90	16	100	100	0	0.216	0.213	0.216	0.209	1.341	0.198	0.899	120	568	2582	2608	-2.210	459	2123	458	2150	0
5	3	1	"PFI0416"	"I5607_1"	1470	26470	130	120	121	30	56	58	12	98	90	0	158	160	33	88	90	16	97	90	0	0.914	0.903	0.847	0.854	1.980	0.839	0.462	120	653	134	137	-0.129	64	70	65	72	0
5	4	1	"PFI0237"	"I16933_1"	1650	26480	120	761	756	182	58	61	14	100	100	0	469	470	112	92	94	16	100	100	0	1.865	1.847	1.823	1.864	1.294	1.832	0.904	120	582	1080	1076	0.899	703	377	698	378	0
5	5	1	"PFI0401"	"I5180_2"	1850	26480	130	944	947	188	63	66	16	100	100	0	788	775	163	96	99	17	100	100	0	1.273	1.302	1.285	1.324	1.337	1.270	0.905	120	679	1573	1563	0.348	881	692	884	679	0
5	6	1	"PFI0236"	"I1689_2"	2040	26480	130	16199	15902	3411	61	64	17	100	100	0	7232	7157	1302	94	96	17	100	100	0	2.261	2.243	2.258	2.227	1.148	2.259	0.952	120	679	23276	22904	1.177	16138	7138	15841	7063	0
5	7	1	"PFJ0542"	"J667_1"	2240	26480	130	962	945	263	62	65	17	100	100	0	895	898	271	95	97	17	100	100	0	1.125	1.100	1.090	1.115	1.321	1.042	0.895	120	655	1700	1686	0.170	900	800	883	803	0
5	8	1	"PFJ0005"	"J1011_3"	2420	26490	130	610	624	155	65	70	41	100	100	0	751	777	176	99	101	19	100	100	0	0.836	0.824	0.831	0.817	1.293	0.810	0.890	120	633	1197	1237	-0.259	545	652	559	678	0
5	9	1	"PFJ0310"	"J2896_1"	2620	26480	130	9064	9089	1894	70	76	41	100	100	0	5601	5792	1102	103	106	21	100	100	0	1.636	1.585	1.634	1.564	1.260	1.639	0.946	120	661	14492	14708	0.710	8994	5498	9019	5689	0
5	10	1	"PFJ0140"	"J17_1"	2800	26480	130	5711	5865	1129	78	81	22	100	100	0	4360	4518	850	110	113	21	100	100	0	1.325	1.313	1.301	1.318	1.194	1.293	0.934	120	628	9883	10195	0.406	5633	4250	5787	4408	0
5	11	1	"PFJ0200"	"J21_1"	2980	26480	130	1682	1679	198	79	82	22	100	100	0	1187	1196	190	114	118	23	99	99	0	1.494	1.479	1.474	1.480	1.171	1.469	0.933	120	648	2676	2682	0.579	1603	1073	1600	1082	0
5	12	1	"PFJ0215"	"J21_7"	3170	26490	130	3460	3451	617	75	78	22	100	100	0	1935	1953	292	109	113	26	100	100	0	1.854	1.831	1.857	1.815	1.223	1.844	0.928	120	658	5211	5220	0.890	3385	1826	3376	1844	0
5	13	1	"PFJ0476"	"J53_48"	3370	26490	140	34299	33664	13853	67	72	23	100	100	0	15585	15597	6384	101	104	22	100	98	0	2.211	2.168	2.160	2.171	1.781	2.220	0.935	156	740	49716	49093	1.145	34232	15484	33597	15496	0
5	14	1	"PFJ0510"	"J58_2"	3560	26480	130	5157	5251	1201	68	73	24	100	100	0	2526	2580	588	100	103	22	100	100	0	2.098	2.090	2.066	2.106	1.251	2.060	0.931	120	632	7515	7663	1.069	5089	2426	5183	2480	0
5	15	1	"PFJ0563"	"J70_2"	3750	26480	130	1060	1071	251	68	72	21	100	100	0	748	763	182	100	103	20	100	100	0	1.531	1.513	1.526	1.515	1.305	1.494	0.895	120	654	1640	1666	0.614	992	648	1003	663	0
5	16	1	"PFJ0575"	"J73_12"	3940	26490	130	2318	2306	456	68	72	19	100	100	0	2267	2253	356	102	104	21	100	100	0	1.039	1.040	1.058	1.025	1.245	1.056	0.925	120	613	4415	4389	0.056	2250	2165	2238	2151	0
5	17	1	"PFJ0599"	"J85_3"	4110	26490	130	1039	1029	178	69	73	20	100	100	0	910	914	182	103	107	22	100	100	0	1.202	1.184	1.148	1.201	1.308	1.149	0.910	120	625	1777	1771	0.265	970	807	960	811	0
5	18	1	"PFJ0018"	"J109_5"	4310	26490	140	219	215	55	65	70	36	97	89	0	205	207	45	102	105	21	96	92	0	1.495	1.429	1.468	1.479	1.773	1.633	0.586	156	769	257	255	0.580	154	103	150	105	0
5	19	1	"PFJ0181"	"J198_5"	4510	26500	130	9943	9896	2873	64	68	37	100	100	0	7853	7924	1981	102	103	18	100	100	0	1.275	1.257	1.311	1.229	1.303	1.323	0.911	120	631	17630	17654	0.350	9879	7751	9832	7822	0
5	20	1	"PFJ0227"	"J227_2"	4710	26500	130	643	631	154	64	66	15	100	100	0	347	344	71	99	101	20	100	99	0	2.335	2.314	2.336	2.342	1.445	2.468	0.818	120	625	827	812	1.223	579	248	567	245	0
5	21	1	"PFJ0246"	"J242_1"	4890	26490	140	105	107	24	63	65	15	89	67	0	139	141	28	99	101	19	81	53	0	1.050	1.048	1.021	0.953	2.607	0.792	0.197	156	684	82	86	0.070	42	40	44	42	0
5	22	1	"PFJ0280"	"J268_1"	5070	26500	140	2083	1975	568	63	64	15	100	100	0	1726	1663	438	97	100	19	100	99	0	1.240	1.221	1.207	1.186	1.663	1.240	0.931	156	815	3649	3478	0.310	2020	1629	1912	1566	0
5	1	2	"PFJ0322"	"J309_17"	1080	26680	130	533	542	148	61	63	15	99	99	0	309	316	67	93	97	20	100	100	0	2.185	2.157	2.204	2.095	1.688	2.321	0.791	120	650	688	704	1.128	472	216	481	223	0
5	2	2	"PFJ0363"	"J373_1"	1270	26670	130	658	649	146	56	59	13	100	100	0	552	556	145	88	91	15	100	100	0	1.297	1.267	1.274	1.294	1.370	1.254	0.876	120	581	1066	1061	0.376	602	464	593	468	0
5	3	2	"PFN0173"	"N132_113"	1470	26670	130	1909	1890	383	58	61	15	100	100	0	1546	1513	402	89	92	16	100	100	0	1.270	1.287	1.250	1.373	1.627	1.231	0.892	120	577	3308	3256	0.345	1851	1457	1832	1424	0
5	4	2	"PFN0184"	"N132_132"	1650	26680	130	257	257	62	60	62	15	99	99	0	540	541	104	90	91	15	100	100	0	0.438	0.437	0.435	0.420	1.468	0.430	0.797	120	530	647	648	-1.192	197	450	197	451	0
5	5	2	"PFN0186"	"N132_136"	1840	26680	120	2812	2761	515	60	63	16	100	100	0	2265	2250	423	90	92	16	100	100	0	1.265	1.250	1.251	1.255	1.233	1.233	0.931	120	515	4927	4861	0.339	2752	2175	2701	2160	0
5	6	2	"PFN0203"	"N132_171"	2030	26680	130	1029	1015	206	61	63	15	100	100	0	498	502	91	92	94	16	100	100	0	2.384	2.327	2.389	2.324	1.263	2.402	0.885	120	565	1374	1364	1.254	968	406	954	410	0
5	7	2	"PFN0208"	"N132_178"	2230	26680	130	2240	2265	454	64	66	16	100	100	0	1318	1322	232	97	100	18	100	100	0	1.782	1.797	1.794	1.791	1.211	1.793	0.912	120	564	3397	3426	0.834	2176	1221	2201	1225	0
5	8	2	"PFN0211"	"N132_181"	2410	26670	130	380	382	75	70	73	18	100	100	0	327	328	74	106	108	20	100	100	0	1.403	1.405	1.363	1.454	1.419	1.335	0.780	120	527	531	534	0.488	310	221	312	222	0
5	9	2	"PFN0362"	"N135_24"	2610	26680	130	1804	1768	298	74	76	21	100	100	0	1621	1613	238	107	110	20	100	100	0	1.143	1.125	1.156	1.107	1.327	1.143	0.938	120	537	3244	3200	0.192	1730	1514	1694	1506	0
5	10	2	"PFN0373"	"N136_4"	2790	26680	130	1173	1153	230	75	77	19	100	100	0	1067	1081	188	108	111	19	100	100	0	1.145	1.108	1.142	1.088	1.343	1.113	0.900	120	485	2057	2051	0.195	1098	959	1078	973	0
5	11	2	"PFN0401"	"N137_50"	2970	26680	120	1630	1619	373	76	78	18	100	100	0	754	738	170	109	112	21	99	99	0	2.409	2.453	2.414	2.478	1.270	2.471	0.903	120	464	2199	2172	1.269	1554	645	1543	629	0
5	12	2	"PFN0423"	"N138_31"	3170	26690	130	267	265	60	75	77	18	100	99	0	199	201	37	108	111	21	99	90	0	2.110	2.043	2.181	2.115	1.802	2.158	0.623	120	474	283	283	1.077	192	91	190	93	0
5	13	2	"PFN0433"	"N138_45"	3350	26680	120	497	494	91	70	73	19	100	100	0	364	366	57	105	108	21	100	100	0	1.649	1.625	1.597	1.620	1.295	1.646	0.842	120	479	686	685	0.721	427	259	424	261	0
5	14	2	"PFN0409"	"N138_104"	3560	26680	130	405	412	95	70	74	20	100	100	0	592	574	124	102	106	21	100	100	0	0.684	0.725	0.709	0.730	1.433	0.712	0.850	120	512	825	814	-0.549	335	490	342	472	0
5	15	2	"PFN0534"	"N143_18"	3740	26680	120	314	315	59	73	76	18	100	100	0	417	427	76	104	108	24	100	100	0	0.770	0.749	0.768	0.748	1.364	0.740	0.805	120	475	554	565	-0.377	241	313	242	323	0
5	16	2	"PFN0540"	"N143_29"	3930	26680	130	1289	1267	220	69	73	19	100	100	0	707	708	143	104	106	23	100	100	0	2.023	1.983	1.985	2.017	1.314	1.966	0.888	120	531	1823	1802	1.017	1220	603	1198	604	0
5	17	2	"PFN0556"	"N143_56"	4110	26690	120	134	135	34	64	68	18	95	84	0	145	143	30	99	102	19	80	57	0	1.522	1.614	1.667	1.766	2.746	1.650	0.303	120	481	116	115	0.606	70	46	71	44	0
5	18	2	"PFN0562"	"N143_66"	4300	26690	130	1392	1382	209	65	68	19	100	100	0	999	971	189	99	103	23	100	100	0	1.474	1.510	1.463	1.544	1.313	1.473	0.898	120	513	2227	2189	0.560	1327	900	1317	872	0
5	19	2	"PFN0608"	"N147_16"	4500	26690	140	149	150	43	69	73	21	94	80	0	184	179	43	103	106	22	89	73	0	0.988	1.066	1.013	1.145	2.439	1.009	0.430	156	558	161	157	-0.018	80	81	81	76	0
5	20	2	"PFN0623"	"N148_7"	4680	26690	130	422	421	83	68	71	18	100	100	0	241	245	51	101	103	19	100	99	0	2.529	2.451	2.490	2.530	1.494	2.539	0.780	120	532	494	497	1.338	354	140	353	144	0
5	21	2	"PFN0714"	"N151_50"	4890	26690	130	14751	14471	2785	66	69	17	100	100	0	10019	9759	2337	98	101	20	100	100	0	1.480	1.491	1.458	1.564	1.547	1.475	0.923	120	498	24606	24066	0.566	14685	9921	14405	9661	0
5	22	2	"PFN0723"	"N152_1"	5070	26690	130	916	910	214	64	65	15	100	100	0	946	938	241	98	101	23	100	100	0	1.005	1.007	1.015	1.023	1.409	0.966	0.897	120	588	1700	1686	0.007	852	848	846	840	0
5	1	3	"PFN0727"	"N152_17"	1080	26860	130	415	420	106	61	64	16	100	100	0	299	307	74	96	100	21	99	98	0	1.744	1.701	1.706	1.747	1.528	1.735	0.800	120	621	557	570	0.802	354	203	359	211	0
5	2	3	"PFN0735"	"N153_15"	1270	26860	130	962	978	228	57	59	14	100	100	0	569	557	156	88	91	15	99	97	0	1.881	1.964	1.950	2.101	1.677	1.937	0.855	120	530	1386	1390	0.912	905	481	921	469	0
5	3	3	"PFN0750"	"N155_14"	1450	26870	130	3408	3304	757	61	63	16	100	100	0	1943	1898	394	92	94	17	100	100	0	1.808	1.796	1.820	1.781	1.320	1.820	0.933	120	544	5198	5049	0.855	3347	1851	3243	1806	0
5	4	3	"PFN0757"	"N155_25"	1650	26860	130	981	978	205	61	64	17	100	100	0	656	662	135	94	96	19	100	99	0	1.637	1.614	1.610	1.643	1.450	1.605	0.890	120	528	1482	1485	0.711	920	562	917	568	0
5	5	3	"PFB0217"	"B567"	1830	26870	130	245	246	64	60	63	16	99	97	0	382	383	85	90	93	17	100	98	0	0.634	0.635	0.637	0.625	1.531	0.590	0.797	120	525	477	479	-0.658	185	292	186	293	0
5	6	3	"PFB0221"	"B573"	2030	26860	120	522	528	131	60	62	18	100	100	0	834	854	230	91	94	18	100	100	0	0.622	0.613	0.639	0.617	1.279	0.575	0.893	120	499	1205	1231	-0.685	462	743	468	763	0
5	7	3	"PFB0223"	"B577"	2220	26870	130	654	649	155	66	68	16	100	100	0	772	787	162	99	102	18	100	100	0	0.874	0.847	0.841	0.836	1.259	0.852	0.889	120	542	1261	1271	-0.195	588	673	583	688	0
5	8	3	"PFB0225"	"B583"	2420	26860	130	1215	1200	316	73	74	16	100	100	0	1408	1459	410	105	108	19	100	100	0	0.876	0.832	0.831	0.840	1.298	0.805	0.895	120	561	2445	2481	-0.190	1142	1303	1127	1354	0
5	9	3	"PFB0227"	"B587"	2600	26860	130	572	595	160	74	74	16	100	100	0	529	525	132	106	109	20	100	98	0	1.177	1.243	1.212	1.270	1.551	1.204	0.854	120	528	921	940	0.235	498	423	521	419	0
5	10	3	"PFB0229"	"B590"	2800	26860	150	77	81	19	72	74	16	32	14	0	115	120	27	108	110	19	30	14	0	0.714	0.750	0.608	0.744	4.152	0.125	0.003	156	515	12	21	-0.485	5	7	9	12	-50
5	11	3	"PFB0246"	"B618"	2990	26860	150	74	76	17	72	73	16	23	6	0	106	108	20	108	109	19	16	5	0	-1.000	100000.000	0.759	0.785	3.478	0.220	0.005	156	456	0	4	Error	2	-2	4	0	-50
5	12	3	"PFB0256"	"B634"	3180	26860	150	78	82	18	71	73	17	32	8	0	118	119	21	107	108	19	37	10	0	0.636	0.917	0.667	0.664	3.473	0.544	0.013	156	457	18	23	-0.652	7	11	11	12	-50
5	13	3	"PFB0259"	"B64"	3350	26870	120	240	238	58	70	73	18	99	99	0	1499	1491	314	108	110	20	100	100	0	0.122	0.121	0.117	0.118	1.481	0.111	0.798	120	465	1561	1551	-3.033	170	1391	168	1383	0
5	14	3	"PFB0262"	"B645"	3570	26850	150	88	89	18	72	75	18	42	12	0	126	127	25	107	111	22	45	15	0	0.842	0.850	0.721	0.727	3.481	0.259	0.023	156	602	35	37	-0.248	16	19	17	20	-50
5	15	3	"PFB0270"	"B664"	3730	26870	130	105	108	25	72	75	17	71	49	0	177	177	36	106	110	24	90	71	0	0.465	0.507	0.440	0.487	2.590	0.345	0.193	120	502	104	107	-1.105	33	71	36	71	0
5	16	3	"PFB0273"	"B667"	3930	26870	120	325	323	58	72	75	18	100	100	0	422	421	68	107	110	20	100	100	0	0.803	0.799	0.798	0.796	1.374	0.778	0.842	120	525	568	565	-0.316	253	315	251	314	0
5	17	3	"PFC0002"	"C101"	4130	26870	130	531	539	134	70	73	18	100	100	0	599	605	135	106	107	19	100	100	0	0.935	0.940	0.920	0.948	1.491	0.929	0.858	120	515	954	968	-0.097	461	493	469	499	0
5	18	3	"PFC0006"	"C113"	4310	26870	130	212	210	50	68	72	19	98	97	0	280	280	68	106	107	22	98	95	0	0.828	0.816	0.804	0.812	1.630	0.744	0.697	120	486	318	316	-0.273	144	174	142	174	0
5	19	3	"PFC0009"	"C116"	4500	26870	130	782	781	131	72	76	21	100	100	0	421	429	82	107	110	20	100	100	0	2.261	2.202	2.229	2.237	1.307	2.174	0.858	120	538	1024	1031	1.177	710	314	709	322	0
5	20	3	"PFC0011"	"C118"	4710	26880	120	112	116	28	72	75	21	79	45	0	140	144	28	105	108	21	66	41	0	1.143	1.128	1.203	1.127	3.185	1.021	0.184	120	472	75	83	0.193	40	35	44	39	0
5	21	3	"PFC0013"	"C122"	4890	26870	150	79	82	20	68	70	18	32	14	0	115	117	23	99	102	20	42	16	0	0.688	0.778	0.818	0.904	4.004	0.489	0.051	156	469	27	32	-0.541	11	16	14	18	-50
5	22	3	"PFC0015"	"C125"	5060	26880	130	632	622	133	65	67	16	100	100	0	943	914	179	100	103	20	100	100	0	0.673	0.684	0.689	0.679	1.313	0.683	0.906	120	540	1410	1371	-0.572	567	843	557	814	0
5	1	4	"PFC0035"	"C162"	1070	27050	120	1867	1784	435	56	58	13	100	100	0	1671	1614	403	88	91	14	100	100	0	1.144	1.132	1.156	1.144	1.414	1.119	0.926	120	552	3394	3254	0.194	1811	1583	1728	1526	0
5	2	4	"PFC0037"	"C164"	1270	27050	120	546	536	109	57	59	15	100	100	0	384	385	74	88	90	14	100	99	0	1.652	1.613	1.580	1.626	1.404	1.652	0.880	120	476	785	776	0.724	489	296	479	297	0
5	3	4	"PFC0039"	"C171"	1460	27050	120	573	556	134	62	64	17	100	99	0	400	397	83	95	97	19	99	99	0	1.675	1.636	1.687	1.636	1.383	1.634	0.864	120	475	816	796	0.745	511	305	494	302	0
5	4	4	"PFC0042"	"C179"	1650	27050	130	486	478	98	64	67	17	100	100	0	440	428	91	98	101	19	100	100	0	1.234	1.255	1.235	1.284	1.406	1.213	0.854	120	553	764	744	0.303	422	342	414	330	0
5	5	4	"PFC0044"	"C180"	1850	27050	130	399	408	78	59	63	19	100	100	0	307	306	68	92	95	19	100	99	0	1.581	1.631	1.673	1.691	1.447	1.624	0.829	120	548	555	563	0.661	340	215	349	214	0
5	6	4	"PFC0046"	"C184"	2040	27050	130	307	322	117	60	62	17	100	100	0	217	218	48	91	94	18	100	100	0	1.960	2.063	2.062	2.075	1.473	2.241	0.769	120	546	373	389	0.971	247	126	262	127	0
5	7	4	"PFD0183"	"D23156_27"	2220	27050	120	1187	1186	198	62	65	16	100	100	0	643	655	118	96	98	17	100	100	0	2.057	2.011	2.025	2.036	1.302	2.013	0.910	120	483	1672	1683	1.040	1125	547	1124	559	0
5	8	4	"PFD0186"	"D23156_40"	2410	27060	130	1258	1205	240	71	72	17	100	100	0	666	670	105	102	104	19	100	100	0	2.105	1.996	2.058	1.963	1.314	2.084	0.917	120	566	1751	1702	1.074	1187	564	1134	568	0
5	9	4	"PFD0190"	"D2337_1"	2600	27060	120	160	164	35	73	74	16	99	94	0	214	214	36	104	107	20	99	97	0	0.791	0.827	0.799	0.803	1.766	0.810	0.571	120	512	197	201	-0.338	87	110	91	110	0
5	10	4	"PFD0198"	"D23657_2"	2800	27060	150	79	80	18	73	74	17	23	7	0	110	113	22	106	108	20	25	6	0	1.500	1.000	0.857	0.933	3.524	0.113	0.001	156	550	10	14	0.585	6	4	7	7	-50
5	11	4	"PFD0208"	"D25498_1"	2990	27050	150	78	81	20	72	73	17	25	8	0	114	119	41	107	109	19	29	10	0	0.857	0.750	0.889	0.817	4.807	0.080	0.006	156	479	13	21	-0.222	6	7	9	12	-50
5	12	4	"PFD0213"	"D2660_1"	3180	27060	150	76	77	18	71	73	19	20	4	0	108	114	24	106	108	19	26	9	0	2.500	0.750	0.750	0.855	3.590	0.298	0.008	156	481	7	14	1.322	5	2	6	8	-50
5	13	4	"PFD0248"	"D33539_109"	3360	27060	130	536	526	135	72	74	19	100	99	0	478	465	118	106	108	20	99	97	0	1.247	1.265	1.240	1.275	1.415	1.244	0.855	120	469	836	813	0.319	464	372	454	359	0
5	14	4	"PFD0250"	"D33539_15"	3550	27060	130	374	376	80	74	75	18	100	100	0	500	498	95	108	111	20	100	100	0	0.765	0.774	0.765	0.768	1.361	0.758	0.849	120	544	692	692	-0.386	300	392	302	390	0
5	15	4	"PFD0252"	"D33539_17"	3740	27070	130	115	116	26	71	73	18	85	60	0	382	395	81	107	109	19	100	100	0	0.160	0.156	0.159	0.137	2.038	0.134	0.403	120	556	319	333	-2.644	44	275	45	288	0
5	16	4	"PFD0256"	"D33539_23"	3940	27060	130	566	573	89	69	71	18	100	100	0	471	469	98	105	107	19	98	98	0	1.358	1.385	1.388	1.433	1.527	1.366	0.867	120	551	863	868	0.441	497	366	504	364	0
5	17	4	"PFD0259"	"D33539_28"	4120	27060	130	1135	1132	282	71	73	18	100	100	0	1324	1323	336	107	109	19	100	100	0	0.874	0.873	0.854	0.893	1.443	0.842	0.909	120	532	2281	2277	-0.194	1064	1217	1061	1216	0
5	18	4	"PFD0261"	"D33539_3"	4320	27060	150	92	95	27	72	75	18	53	25	0	124	126	28	109	110	19	39	16	0	1.333	1.353	1.058	0.984	3.304	0.972	0.138	156	540	35	40	0.415	20	15	23	17	-50
5	19	4	"PFD0277"	"D33539_63"	4500	27070	130	834	860	177	70	73	19	100	100	0	589	596	104	108	109	19	100	100	0	1.588	1.619	1.639	1.605	1.286	1.649	0.918	120	523	1245	1278	0.668	764	481	790	488	0
5	20	4	"PFD0281"	"D33539_69"	4710	27060	120	111	111	25	68	71	19	76	58	0	135	138	27	106	108	21	60	30	0	1.483	1.344	1.226	1.144	3.189	1.061	0.145	120	489	72	75	0.568	43	29	43	32	0
5	21	4	"PFD0283"	"D33539_74"	4890	27060	150	99	102	25	71	74	20	57	35	0	129	128	23	104	107	20	55	23	0	1.120	1.292	1.188	1.243	3.567	1.005	0.233	156	538	53	55	0.163	28	25	31	24	-50
5	22	4	"PFD0286"	"D33539_85"	5070	27060	130	823	835	177	67	69	17	100	100	0	705	707	153	102	105	17	99	99	0	1.254	1.269	1.284	1.310	1.437	1.245	0.908	120	598	1359	1373	0.326	756	603	768	605	0
5	1	5	"PFD0288"	"D33539_87"	1080	27240	130	212	213	42	54	56	11	100	100	0	229	236	51	87	89	13	100	100	0	1.113	1.067	1.080	1.097	1.551	1.063	0.715	120	635	300	308	0.154	158	142	159	149	0
5	2	5	"PFD0292"	"D33539_97"	1280	27230	140	105	106	24	55	57	13	92	83	0	132	137	30	88	89	15	85	69	0	1.136	1.041	1.048	1.111	2.359	0.900	0.431	156	607	94	100	0.184	50	44	51	49	0
5	3	5	"PFD0343"	"D40381_1"	1470	27240	120	116	116	25	58	61	13	97	92	0	187	188	34	90	94	18	99	97	0	0.598	0.592	0.585	0.583	1.682	0.589	0.508	120	497	155	156	-0.742	58	97	58	98	0
5	4	5	"PFD0345"	"D4043_2"	1660	27240	130	489	489	114	60	63	15	100	100	0	455	459	96	93	96	18	100	100	0	1.185	1.172	1.170	1.169	1.438	1.203	0.838	120	566	791	795	0.245	429	362	429	366	0
5	5	5	"PFD0355"	"D42243_17"	1860	27240	120	81	84	21	58	62	15	64	32	0	118	121	25	91	95	17	68	37	0	0.852	0.867	0.740	0.750	3.269	0.595	0.077	120	515	50	56	-0.231	23	27	26	30	0
5	6	5	"PFD0362"	"D42243_29"	2030	27230	90	73	81	23	61	63	16	46	21	0	109	117	30	92	96	19	48	28	0	0.706	0.800	0.755	0.610	4.204	0.520	0.096	52	324	29	45	-0.503	12	17	20	25	0
5	7	5	"PFD0367"	"D42243_37"	2210	27250	130	2915	2738	718	61	63	15	100	100	0	2016	1981	427	92	95	17	100	100	0	1.483	1.417	1.488	1.385	1.442	1.455	0.878	120	589	4778	4566	0.569	2854	1924	2677	1889	0
5	8	5	"PFD0369"	"D42243_39"	2410	27250	130	1025	1002	181	64	66	16	100	100	0	526	542	88	97	101	20	100	100	0	2.240	2.108	2.194	2.093	1.338	2.171	0.873	120	577	1390	1383	1.164	961	429	938	445	0
5	9	5	"PFE0400"	"E2667_1"	2610	27250	130	152	155	38	69	71	17	95	93	0	193	199	45	104	107	20	99	94	0	0.933	0.905	0.931	0.880	2.032	0.811	0.476	120	561	172	181	-0.101	83	89	86	95	0
5	10	5	"PFE0403"	"E26771_1"	2800	27240	120	1814	1866	318	72	73	17	100	100	0	1356	1344	273	106	108	21	99	99	0	1.394	1.449	1.431	1.456	1.243	1.422	0.918	120	479	2992	3032	0.479	1742	1250	1794	1238	0
5	11	5	"PFE0405"	"E26771_4"	2990	27240	130	776	785	150	71	72	17	100	100	0	510	501	127	105	108	20	98	97	0	1.741	1.803	1.733	1.924	1.704	1.790	0.828	120	468	1110	1110	0.800	705	405	714	396	0
5	12	5	"PFE0408"	"E26934_1"	3170	27250	120	971	959	202	68	71	18	100	100	0	819	793	164	102	105	19	100	100	0	1.259	1.289	1.297	1.302	1.375	1.288	0.893	120	455	1620	1582	0.333	903	717	891	691	0
5	13	5	"PFE0411"	"E27042_1"	3370	27240	150	89	98	89	68	70	19	52	19	0	116	129	47	102	105	19	42	23	0	1.500	1.111	0.929	0.996	3.333	2.683	0.190	156	583	35	57	0.585	21	14	30	27	-50
5	14	5	"PFE0415"	"E27173_1"	3560	27250	120	383	387	88	68	71	17	100	100	0	267	270	52	103	106	20	100	100	0	1.921	1.910	1.889	1.928	1.490	2.035	0.761	120	479	479	486	0.942	315	164	319	167	0
5	15	5	"PFE0439"	"E27723_18"	3750	27250	130	1356	1335	242	67	69	18	100	100	0	1230	1211	261	101	104	21	100	100	0	1.142	1.142	1.172	1.171	1.432	1.141	0.899	120	494	2418	2378	0.191	1289	1129	1268	1110	0
5	16	5	"PFE0443"	"E27723_9"	3930	27250	130	225	225	41	63	65	16	100	100	0	194	199	38	98	100	18	99	97	0	1.688	1.604	1.656	1.684	1.676	1.589	0.686	120	535	258	263	0.755	162	96	162	101	0
5	17	5	"PFE0446"	"E27742_6"	4130	27250	130	160	163	31	66	68	16	99	97	0	206	207	39	103	105	22	98	92	0	0.913	0.933	0.918	0.973	1.667	0.887	0.607	120	542	197	201	-0.132	94	103	97	104	0
5	18	5	"PFE0452"	"E28056_1"	4320	27250	150	99	101	24	68	70	17	73	44	0	129	131	26	105	107	22	52	24	0	1.292	1.269	1.088	1.291	3.040	0.857	0.114	156	529	55	59	0.369	31	24	33	26	-50
5	19	5	"PFE0454"	"E28350_1"	4500	27250	130	347	344	78	66	68	16	100	99	0	356	348	85	102	105	19	99	98	0	1.106	1.130	1.113	1.170	1.715	1.109	0.777	120	481	535	524	0.146	281	254	278	246	0
5	20	5	"PFE0458"	"E28462_2"	4690	27260	120	117	119	36	67	71	20	85	58	0	150	162	117	104	107	21	83	53	0	1.087	0.897	1.030	1.013	2.898	0.344	0.311	120	534	96	110	0.120	50	46	52	58	0
5	21	5	"PFE0487"	"E29895_1"	4890	27260	100	105	106	22	73	77	21	71	30	0	140	143	31	109	112	22	57	30	0	1.032	0.971	1.171	0.869	2.525	0.755	0.079	80	400	63	67	0.046	32	31	33	34	0
5	22	5	"PFE0491"	"E29931_3"	5070	27260	120	267	263	67	70	73	18	99	98	0	328	333	72	106	108	19	98	98	0	0.887	0.850	0.862	0.824	1.588	0.845	0.722	120	581	419	420	-0.172	197	222	193	227	0
5	1	6	"PFE0494"	"E30210_1"	1080	27430	120	695	662	144	54	55	11	100	100	0	426	415	111	88	89	13	99	97	0	1.896	1.859	1.885	1.983	1.635	1.874	0.865	120	504	979	935	0.923	641	338	608	327	0
5	2	6	"PFE0498"	"E3038_3"	1260	27440	130	126	130	35	55	56	11	98	95	0	160	165	35	89	91	15	96	93	0	1.000	0.987	0.988	1.028	2.038	0.998	0.508	120	523	142	151	0.000	71	71	75	76	0
5	3	6	"PFE0502"	"E3185_4"	1460	27440	120	650	622	148	56	58	12	100	100	0	481	478	80	90	92	16	100	100	0	1.519	1.459	1.471	1.413	1.460	1.500	0.865	120	513	985	954	0.603	594	391	566	388	0
5	4	6	"PFE0504"	"E3185_6"	1650	27430	120	389	382	100	57	59	13	100	99	0	1335	1319	337	90	92	16	100	100	0	0.267	0.264	0.259	0.263	1.488	0.254	0.887	120	514	1577	1554	-1.907	332	1245	325	1229	0
5	5	6	"PFE0525"	"E3552_1"	1850	27430	120	336	337	91	56	59	12	100	100	0	500	500	122	90	92	15	100	100	0	0.683	0.685	0.698	0.681	1.511	0.680	0.858	120	478	690	691	-0.550	280	410	281	410	0
5	6	6	"PFE0531"	"E3831_2"	2030	27430	140	81	86	23	59	62	15	62	37	0	119	123	27	92	94	16	68	44	0	0.815	0.871	0.750	0.801	3.562	0.688	0.142	156	571	49	58	-0.295	22	27	27	31	0
5	7	6	"PFE0534"	"E390_1"	2220	27440	120	85	88	21	58	59	11	82	59	0	285	289	60	90	92	16	99	99	0	0.138	0.151	0.148	0.137	2.051	0.136	0.361	120	482	222	229	-2.852	27	195	30	199	0
5	8	6	"PFE0539"	"E4159_1"	2410	27440	130	319	328	91	60	62	14	100	100	0	335	334	75	94	96	17	100	99	0	1.075	1.117	1.114	1.101	1.519	1.126	0.781	120	533	500	508	0.104	259	241	268	240	0
5	9	6	"PFE0542"	"E4247_1"	2590	27440	130	1181	1117	246	65	68	16	100	100	0	1091	1071	188	102	105	19	100	100	0	1.128	1.086	1.099	1.056	1.345	1.093	0.926	120	548	2105	2021	0.174	1116	989	1052	969	0
5	10	6	"PFE0547"	"E4295_1"	2790	27440	130	376	377	76	70	72	17	100	100	0	297	307	56	106	109	21	100	100	0	1.602	1.527	1.565	1.533	1.439	1.556	0.815	120	576	497	508	0.680	306	191	307	201	0
5	11	6	"PFF0499"	"F2457_1"	2990	27430	150	82	82	19	66	68	16	47	21	0	111	119	58	100	103	20	32	14	0	1.455	0.842	1.091	0.985	3.522	0.106	0.024	156	583	27	35	0.541	16	11	16	19	-50
5	12	6	"PFF0505"	"F24631_2"	3160	27440	120	734	736	158	62	64	14	100	100	0	805	825	166	95	97	16	100	100	0	0.946	0.923	0.926	0.919	1.357	0.895	0.898	120	461	1382	1404	-0.079	672	710	674	730	0
5	13	6	"PFF0507"	"F246_1"	3360	27440	120	92	94	24	62	64	16	72	43	0	131	134	28	96	98	16	75	54	0	0.857	0.842	0.851	0.781	3.327	0.760	0.176	120	512	65	70	-0.222	30	35	32	38	0
5	14	6	"PFF0509"	"F24843_2"	3550	27440	120	997	963	216	66	69	18	100	100	0	630	650	136	102	104	19	100	100	0	1.763	1.637	1.655	1.628	1.561	1.682	0.866	120	498	1459	1445	0.818	931	528	897	548	0
5	15	6	"PFF0513"	"F25069_1"	3750	27440	150	89	91	23	71	74	20	42	16	0	121	123	27	104	107	22	42	17	0	1.059	1.053	1.000	0.964	3.794	0.722	0.116	156	573	35	39	0.082	18	17	20	19	-50
5	16	6	"PFF0515"	"F25114_1"	3930	27440	120	882	877	182	64	67	17	100	100	0	719	715	130	100	102	20	100	100	0	1.321	1.322	1.326	1.313	1.342	1.328	0.876	120	464	1437	1428	0.402	818	619	813	615	0
5	17	6	"PFF0554"	"F26408_1"	4120	27440	120	1988	1952	472	67	70	19	100	100	0	1564	1566	353	101	104	23	100	99	0	1.313	1.287	1.312	1.300	1.430	1.280	0.934	120	514	3384	3350	0.393	1921	1463	1885	1465	0
5	18	6	"PFF0556"	"F26422_2"	4320	27440	120	723	716	141	66	68	17	100	100	0	801	799	156	99	102	23	100	100	0	0.936	0.929	0.919	0.930	1.419	0.918	0.906	120	480	1359	1350	-0.096	657	702	650	700	0
5	19	6	"PFF0558"	"F26666_3"	4500	27440	130	967	983	209	67	70	18	100	100	0	2503	2480	558	102	105	20	100	99	0	0.375	0.385	0.377	0.399	1.549	0.362	0.914	120	534	3301	3294	-1.416	900	2401	916	2378	0
5	20	6	"PFF0560"	"F26774_1"	4700	27440	120	1037	1050	245	72	75	18	100	100	0	703	683	136	107	109	19	100	100	0	1.619	1.698	1.686	1.695	1.398	1.759	0.904	120	498	1561	1554	0.695	965	596	978	576	0
5	21	6	"PFF0563"	"F27064_1"	4890	27440	130	1003	985	212	72	75	18	100	100	0	811	789	209	109	110	20	99	99	0	1.326	1.343	1.307	1.403	1.503	1.305	0.889	120	549	1633	1593	0.407	931	702	913	680	0
5	22	6	"PFF0568"	"F27351_1"	5080	27440	130	135	138	35	70	73	17	93	82	0	434	436	95	108	109	19	100	99	0	0.199	0.207	0.196	0.196	1.823	0.185	0.585	120	648	391	396	-2.326	65	326	68	328	0
5	1	7	"PFF0597"	"F28584_1"	1080	27610	140	87	89	21	54	55	10	90	78	0	124	129	28	87	89	14	85	64	0	0.892	0.833	0.833	0.889	2.450	0.613	0.295	156	676	70	77	-0.165	33	37	35	42	0
5	2	7	"PFF0599"	"F28782_1"	1270	27620	120	1293	1286	326	56	57	10	100	100	0	793	808	179	90	92	15	100	100	0	1.760	1.713	1.742	1.702	1.332	1.771	0.915	120	480	1940	1948	0.815	1237	703	1230	718	0
5	3	7	"PFF0601"	"F28897_1"	1470	27620	120	1259	1249	280	56	58	12	100	100	0	908	918	204	90	92	15	100	100	0	1.471	1.441	1.450	1.447	1.463	1.465	0.902	120	482	2021	2021	0.556	1203	818	1193	828	0
5	4	7	"PFF0611"	"F29309_1"	1650	27620	120	477	485	110	56	58	13	100	100	0	296	293	66	90	92	15	100	100	0	2.044	2.113	2.178	2.165	1.484	2.166	0.802	120	498	627	632	1.031	421	206	429	203	0
5	5	7	"PFF0617"	"F29473_1"	1850	27620	120	87	89	22	56	58	13	79	60	0	124	126	25	91	92	16	74	51	0	0.939	0.943	0.966	1.023	3.087	0.738	0.171	120	494	64	68	-0.090	31	33	33	35	0
5	6	7	"PFF0622"	"F29632_5"	2030	27620	130	821	818	189	58	59	12	100	100	0	696	686	157	91	93	15	99	98	0	1.261	1.277	1.271	1.323	1.549	1.256	0.886	120	507	1368	1355	0.335	763	605	760	595	0
5	7	7	"PFF0646"	"F30537_4"	2220	27630	130	813	795	180	58	60	13	100	99	0	898	895	140	91	93	16	100	100	0	0.936	0.917	0.949	0.871	1.470	0.927	0.917	120	511	1562	1541	-0.096	755	807	737	804	0
5	8	7	"PFF0652"	"F30663_2"	2400	27630	120	458	455	122	60	64	18	100	99	0	891	874	187	95	99	22	100	100	0	0.500	0.507	0.513	0.485	1.470	0.481	0.880	120	495	1194	1174	-1.000	398	796	395	779	0
5	9	7	"PFF0656"	"F30728_1"	2600	27630	120	426	427	106	71	74	20	99	99	0	418	423	87	107	111	24	100	100	0	1.141	1.127	1.135	1.103	1.475	1.150	0.840	120	514	666	672	0.191	355	311	356	316	0
5	10	7	"PFF0659"	"F30796_1"	2790	27630	120	719	704	151	77	77	19	100	100	0	499	493	99	112	115	25	100	99	0	1.659	1.646	1.684	1.666	1.423	1.688	0.862	120	500	1029	1008	0.730	642	387	627	381	0
5	11	7	"PFF0661"	"F3084_1"	2980	27630	120	1837	1786	326	65	69	18	100	100	0	1508	1511	236	100	104	21	100	100	0	1.259	1.220	1.242	1.207	1.363	1.236	0.936	120	498	3180	3132	0.332	1772	1408	1721	1411	0
5	12	7	"PFF0665"	"F31008_1"	3170	27630	120	2844	2753	722	62	64	15	100	100	0	2321	2296	495	96	98	17	100	100	0	1.250	1.223	1.230	1.216	1.454	1.242	0.919	120	500	5007	4891	0.322	2782	2225	2691	2200	0
5	13	7	"PFF1271"	"F51945_3"	3360	27630	120	2825	2762	599	62	64	19	100	100	0	2282	2287	511	97	100	29	100	99	0	1.265	1.233	1.234	1.255	1.406	1.230	0.922	120	500	4948	4890	0.339	2763	2185	2700	2190	0
5	14	7	"PFF1274"	"F5206_2"	3550	27630	120	923	900	207	67	71	22	100	100	0	577	587	148	103	107	31	99	99	0	1.806	1.721	1.736	1.726	1.417	1.742	0.851	120	500	1330	1317	0.853	856	474	833	484	0
5	15	7	"PFF1276"	"F5206_7"	3740	27630	120	418	402	97	76	79	20	99	98	0	269	272	62	111	114	21	97	96	0	2.165	2.025	1.989	2.124	1.691	2.121	0.748	120	482	500	487	1.114	342	158	326	161	0
5	16	7	"PFF1278"	"F52084_1"	3930	27630	120	540	533	124	72	76	21	100	99	0	382	390	89	108	111	21	99	97	0	1.708	1.635	1.709	1.702	1.624	1.627	0.809	120	510	742	743	0.772	468	274	461	282	0
5	17	7	"PFF1290"	"F52397_2"	4130	27630	120	28694	27306	6262	71	74	22	100	100	0	16551	15876	3193	103	108	22	100	100	0	1.740	1.727	1.767	1.702	1.301	1.766	0.955	120	499	45071	43008	0.799	28623	16448	27235	15773	0
5	18	7	"PFF1292"	"F52444_1"	4310	27630	120	322	313	70	67	70	18	99	99	0	425	422	102	101	104	21	99	98	0	0.787	0.766	0.778	0.762	1.488	0.718	0.810	120	484	579	567	-0.345	255	324	246	321	0
5	19	7	"PFF1323"	"F53383_7"	4500	27630	130	3256	3158	544	66	69	17	100	100	0	3241	3127	702	102	103	19	100	99	0	1.016	1.022	1.006	1.073	1.447	0.997	0.934	120	543	6329	6117	0.023	3190	3139	3092	3025	0
5	20	7	"PFF1327"	"F53446_1"	4690	27630	130	580	569	110	71	74	18	100	99	0	377	372	80	107	110	20	99	99	0	1.885	1.879	1.844	1.941	1.495	1.860	0.833	120	562	779	763	0.915	509	270	498	265	0
5	21	7	"PFF1329"	"F53449_1"	4890	27630	130	504	486	99	71	74	18	100	100	0	526	522	98	108	109	18	100	100	0	1.036	1.002	1.009	1.012	1.438	0.988	0.862	120	573	851	829	0.051	433	418	415	414	0
5	22	7	"PFF1335"	"F53749_1"	5070	27640	120	183	181	39	70	73	17	99	97	0	409	411	78	107	109	19	100	100	0	0.374	0.365	0.361	0.349	1.548	0.339	0.736	120	579	415	415	-1.418	113	302	111	304	0
5	1	8	"PFF1338"	"F53871_1"	1080	27810	120	103	105	25	54	55	10	94	90	0	152	153	30	88	90	15	95	86	0	0.766	0.785	0.748	0.787	2.123	0.740	0.505	120	554	113	116	-0.385	49	64	51	65	0
5	2	8	"PFF1343"	"F53897_2"	1270	27810	120	279	274	66	56	58	12	100	100	0	2810	2822	619	91	94	17	100	100	0	0.082	0.080	0.078	0.079	1.412	0.075	0.859	120	500	2942	2949	-3.608	223	2719	218	2731	0
5	3	8	"PFF1370"	"F54899_1"	1460	27810	120	373	364	83	59	61	13	99	99	0	509	497	125	94	97	18	98	98	0	0.757	0.757	0.760	0.785	1.583	0.724	0.883	120	500	729	708	-0.402	314	415	305	403	0
5	4	8	"PFF1379"	"F55001_1"	1650	27810	120	1696	1615	417	60	62	14	100	100	0	1263	1249	280	95	97	18	100	100	0	1.401	1.347	1.373	1.341	1.392	1.348	0.927	120	534	2804	2709	0.486	1636	1168	1555	1154	0
5	5	8	"PFF1381"	"F55001_6"	1840	27810	120	723	694	174	59	62	14	100	100	0	430	416	105	94	97	19	97	96	0	1.976	1.972	1.977	2.056	1.609	2.009	0.853	120	521	1000	957	0.983	664	336	635	322	0
5	6	8	"PFF1388"	"F5510_1"	2030	27810	120	358	353	84	61	64	24	100	99	0	197	197	39	94	97	20	99	95	0	2.883	2.835	2.783	2.911	1.667	2.961	0.734	120	521	400	395	1.528	297	103	292	103	0
5	7	8	"PFF1391"	"F55150_2"	2220	27810	130	109	111	29	62	64	14	90	78	0	159	160	38	95	97	17	90	79	0	0.734	0.754	0.750	0.721	2.324	0.642	0.310	120	524	111	114	-0.445	47	64	49	65	0
5	8	8	"PFF1406"	"F55492_1"	2400	27820	130	9505	9364	3464	68	74	24	100	100	0	15430	15574	5435	105	112	30	100	100	0	0.616	0.601	0.616	0.589	1.391	0.593	0.897	120	528	24762	24765	-0.699	9437	15325	9296	15469	0
5	9	8	"PFF1434"	"F57034_1"	2600	27820	120	284	281	78	78	82	25	95	93	0	394	392	88	117	123	29	100	98	0	0.744	0.738	0.714	0.695	1.716	0.739	0.744	120	514	483	478	-0.427	206	277	203	275	0
5	10	8	"PFF1437"	"F57064_2"	2790	27820	120	906	883	169	75	76	20	100	100	0	741	751	114	112	115	25	100	100	0	1.321	1.264	1.277	1.241	1.314	1.294	0.910	120	500	1460	1447	0.402	831	629	808	639	0
5	11	8	"PFF1447"	"F57388_2"	2980	27820	130	851	836	216	64	68	17	100	100	0	747	736	160	101	105	22	100	100	0	1.218	1.216	1.234	1.192	1.471	1.249	0.881	120	548	1433	1407	0.285	787	646	772	635	0
5	12	8	"PFF1456"	"F5774_1"	3170	27820	120	157	160	41	62	65	15	100	99	0	470	468	80	98	100	18	100	100	0	0.255	0.265	0.273	0.248	1.610	0.241	0.656	120	500	467	468	-1.969	95	372	98	370	0
5	13	8	"PFF1458"	"F57777_2"	3360	27820	130	567	559	134	63	66	20	100	100	0	388	393	78	97	100	29	100	99	0	1.732	1.676	1.711	1.664	1.426	1.683	0.822	120	549	795	792	0.792	504	291	496	296	0
5	14	8	"PFF1464"	"F57982_1"	3550	27820	120	429	431	99	70	73	22	100	100	0	389	384	74	105	109	32	98	97	0	1.264	1.294	1.313	1.325	1.525	1.333	0.842	120	500	643	640	0.338	359	284	361	279	0
5	15	8	"PFI0170"	"I15363_1"	3740	27820	120	1087	1059	255	72	75	19	100	100	0	690	708	148	109	111	20	100	100	0	1.747	1.648	1.645	1.619	1.386	1.688	0.883	120	500	1596	1586	0.805	1015	581	987	599	0
5	16	8	"PFI0172"	"I15423_1"	3930	27820	120	752	728	145	72	74	18	100	100	0	531	519	109	109	110	20	100	100	0	1.611	1.600	1.622	1.622	1.377	1.584	0.887	120	484	1102	1066	0.688	680	422	656	410	0
5	17	8	"PFI0174"	"I15461_2"	4110	27820	120	535	518	155	73	76	21	98	97	0	368	358	100	109	112	24	96	94	0	1.784	1.787	1.860	1.739	1.654	1.794	0.815	120	556	721	694	0.835	462	259	445	249	0
5	18	8	"PFI0180"	"I15544_1"	4320	27820	120	948	922	228	67	68	16	100	100	0	909	896	179	102	105	22	100	100	0	1.092	1.077	1.063	1.060	1.307	1.094	0.923	120	528	1688	1649	0.127	881	807	855	794	0
5	19	8	"PFI0185"	"I1568_2"	4510	27820	120	228	223	61	65	67	15	99	98	0	345	338	84	101	103	20	99	98	0	0.668	0.667	0.673	0.655	1.508	0.655	0.779	120	484	407	395	-0.582	163	244	158	237	0
5	20	8	"PFI0189"	"I15719_2"	4690	27820	130	948	932	266	67	70	17	100	100	0	446	434	124	104	106	20	99	96	0	2.576	2.621	2.552	2.753	1.837	2.638	0.821	120	622	1223	1195	1.365	881	342	865	330	0
5	21	8	"PFI0204"	"I16009_1"	4890	27820	110	95	98	20	70	71	17	75	33	0	126	133	31	104	107	19	53	28	0	1.136	0.966	1.022	1.084	3.253	0.608	0.086	80	458	47	57	0.184	25	22	28	29	0
5	22	8	"PFI0212"	"I16172_1"	5070	27830	120	106	111	28	67	69	16	85	61	0	150	150	33	104	107	19	81	58	0	0.848	0.957	0.986	0.976	2.956	0.816	0.213	120	571	85	90	-0.238	39	46	44	46	0
5	1	9	"PFI0215"	"I16356_1"	1070	28000	120	398	388	95	55	57	12	99	99	0	368	360	100	90	92	15	97	95	0	1.234	1.233	1.233	1.292	1.564	1.181	0.866	120	539	621	603	0.303	343	278	333	270	0
5	2	9	"PFI0220"	"I16487_2"	1260	28000	120	762	728	209	58	60	14	99	99	0	737	690	229	94	95	16	96	95	0	1.095	1.124	1.096	1.271	2.179	1.082	0.896	120	511	1347	1266	0.131	704	643	670	596	0
5	3	9	"PFI0224"	"I16629_1"	1460	28000	130	982	954	299	65	67	16	100	100	0	1046	1009	323	101	103	18	99	97	0	0.970	0.979	0.995	1.000	1.685	0.950	0.904	120	575	1862	1797	-0.043	917	945	889	908	0
5	4	9	"PFI0228"	"I16684_1"	1640	28010	100	101	103	25	66	70	18	73	48	0	146	145	27	104	106	19	78	56	0	0.833	0.902	0.830	0.863	3.371	0.656	0.214	80	416	77	78	-0.263	35	42	37	41	0
5	5	9	"PFI0262"	"I17505_1"	1830	28000	110	167	163	41	67	70	20	93	90	0	182	181	35	103	107	24	95	78	0	1.266	1.231	1.237	1.240	2.045	1.311	0.581	80	494	179	174	0.340	100	79	96	78	0
5	6	9	"PFI0266"	"I17587_1"	2020	28000	110	368	356	97	69	79	49	96	96	0	250	251	59	106	113	39	95	83	0	2.076	1.979	1.859	1.957	1.646	1.920	0.786	80	490	443	432	1.054	299	144	287	145	0
5	7	9	"PFI0268"	"I1781_2"	2220	28010	130	1053	1035	258	71	79	44	99	99	0	639	648	138	106	111	34	100	100	0	1.842	1.779	1.817	1.735	1.439	1.858	0.883	120	582	1515	1506	0.882	982	533	964	542	0
5	8	9	"PFI0273"	"I1897_2"	2410	28000	130	1133	1090	352	72	76	19	100	99	0	877	841	316	109	113	25	96	96	0	1.382	1.391	1.347	1.476	1.828	1.342	0.877	120	545	1829	1750	0.466	1061	768	1018	732	0
5	9	9	"PFI0275"	"I1904_2"	2600	28010	120	1087	1046	259	69	72	19	100	100	0	792	787	184	106	110	23	100	100	0	1.484	1.435	1.484	1.425	1.491	1.457	0.899	120	466	1704	1658	0.569	1018	686	977	681	0
5	10	9	"PFI0286"	"I2458_1"	2790	28010	120	115	117	31	61	64	16	94	75	0	141	146	32	98	101	20	79	52	0	1.256	1.167	1.230	1.207	2.647	1.084	0.216	120	484	97	104	0.329	54	43	56	48	0
5	11	9	"PFI0317"	"I3248_1"	2980	28010	120	985	951	202	61	64	14	100	100	0	745	745	144	95	97	17	100	100	0	1.422	1.369	1.425	1.371	1.387	1.382	0.895	120	500	1574	1540	0.507	924	650	890	650	0
5	12	9	"PFI0323"	"I3340_2"	3170	28010	130	95	99	24	61	64	14	87	58	0	316	319	57	95	98	18	100	100	0	0.154	0.170	0.170	0.152	1.913	0.148	0.380	120	565	255	262	-2.700	34	221	38	224	0
5	13	9	"PFI0325"	"I3340_6"	3370	28010	120	376	385	77	61	64	16	100	100	0	320	323	70	96	99	19	100	100	0	1.406	1.427	1.430	1.454	1.534	1.416	0.797	120	498	539	551	0.492	315	224	324	227	0
5	14	9	"PFI0329"	"I3489_1"	3550	28010	120	538	542	111	67	69	17	100	100	0	402	398	86	100	104	22	100	100	0	1.560	1.594	1.572	1.619	1.393	1.622	0.870	120	452	773	773	0.641	471	302	475	298	0
5	15	9	"PFI0332"	"I3519_2"	3740	28010	130	122	123	30	66	68	16	90	79	0	161	162	32	100	103	20	91	75	0	0.918	0.919	0.936	0.852	2.441	0.847	0.393	120	514	117	119	-0.123	56	61	57	62	0
5	16	9	"PFI0334"	"I3555_1"	3930	28010	120	362	359	76	67	71	20	100	100	0	944	949	214	104	109	24	100	99	0	0.351	0.346	0.352	0.350	1.489	0.326	0.874	120	574	1135	1137	-1.510	295	840	292	845	0
5	17	9	"PFJ0294"	"J26_9"	4160	28010	90	85	84	20	76	79	21	19	5	0	157	157	36	113	118	27	63	36	0	0.205	0.182	0.456	0.387	4.285	0.095	0.014	52	340	53	52	-2.290	9	44	8	44	0
5	18	9	"PFJ0296"	"J2708_2"	4310	28010	130	137	138	32	73	75	18	91	81	0	422	423	106	109	111	21	100	99	0	0.204	0.207	0.208	0.198	2.095	0.175	0.490	120	557	377	379	-2.290	64	313	65	314	0
5	19	9	"PFJ0298"	"J276_1"	4500	28010	130	143	147	38	70	73	22	93	76	0	201	206	45	106	109	20	96	92	0	0.768	0.770	0.760	0.743	2.128	0.533	0.421	120	614	168	177	-0.380	73	95	77	100	0
5	20	9	"PFJ0300"	"J276_4"	4710	28030	110	90	92	24	65	67	24	50	17	0	133	136	36	101	103	18	62	45	0	0.781	0.771	0.809	0.779	2.775	1.252	0.116	80	469	57	62	-0.356	25	32	27	35	0
5	21	9	"PFJ0307"	"J2870_1"	4880	28010	120	89	92	25	60	62	15	73	46	0	134	134	23	98	100	18	72	49	0	0.806	0.889	0.833	0.817	2.827	0.799	0.250	120	543	65	68	-0.312	29	36	32	36	0
5	22	9	"PFJ0312"	"J293_4"	5080	28010	130	735	720	154	64	67	16	100	100	0	717	692	163	103	104	18	99	98	0	1.093	1.114	1.085	1.169	1.592	1.075	0.889	120	663	1285	1245	0.128	671	614	656	589	0
5	1	10	"PFJ0332"	"J322_6"	1090	28190	120	100	100	24	58	61	16	88	68	0	129	128	30	93	96	17	69	50	0	1.167	1.200	1.228	1.320	2.792	0.898	0.241	120	567	78	77	0.222	42	36	42	35	0
5	2	10	"PFJ0335"	"J33_1"	1270	28190	120	133	137	40	60	61	14	95	86	0	144	143	32	95	97	16	84	66	0	1.490	1.604	1.636	1.615	2.496	1.659	0.412	120	498	122	125	0.575	73	49	77	48	0
5	3	10	"PFJ0337"	"J33_11"	1470	28190	120	676	634	166	64	67	16	100	100	0	1091	1052	254	100	102	18	100	100	0	0.618	0.599	0.598	0.594	1.459	0.587	0.893	120	509	1603	1522	-0.695	612	991	570	952	0
5	4	10	"PFJ0339"	"J33_15"	1650	28190	130	3093	3095	702	66	69	17	100	100	0	2902	2805	755	103	105	18	99	99	0	1.081	1.121	1.089	1.165	1.592	1.080	0.909	120	522	5826	5731	0.113	3027	2799	3029	2702	0
5	5	10	"PFJ0342"	"J33_2"	1840	28190	120	1625	1583	430	68	71	18	100	99	0	1033	960	324	106	109	22	99	98	0	1.680	1.774	1.710	1.938	1.746	1.735	0.901	120	535	2484	2369	0.748	1557	927	1515	854	0
5	6	10	"PFJ0346"	"J33_27"	2030	28190	120	3172	3116	599	72	77	30	100	100	0	1718	1665	433	110	115	29	99	99	0	1.928	1.958	1.929	2.074	1.587	1.921	0.926	120	536	4708	4599	0.947	3100	1608	3044	1555	0
5	7	10	"PFJ0372"	"J382_13"	2230	28190	130	418	412	90	73	76	17	100	100	0	301	300	71	110	112	20	98	98	0	1.806	1.784	1.728	1.848	1.605	1.834	0.770	120	544	536	529	0.853	345	191	339	190	0
5	8	10	"PFJ0374"	"J383_1"	2410	28200	120	556	548	135	72	74	16	100	100	0	329	330	75	111	113	20	99	99	0	2.220	2.174	2.150	2.149	1.492	2.239	0.794	120	512	702	695	1.151	484	218	476	219	0
5	9	10	"PFJ0385"	"J38_7"	2620	28190	150	89	92	25	65	68	16	66	35	0	118	122	25	101	105	20	44	19	0	1.412	1.286	1.182	1.162	3.138	0.977	0.133	156	589	41	48	0.497	24	17	27	21	-50
5	10	10	"PFJ0389"	"J40_2"	2790	28200	120	121	123	34	60	62	14	94	85	0	259	259	56	94	96	16	100	100	0	0.370	0.382	0.382	0.346	2.039	0.334	0.506	120	447	226	228	-1.436	61	165	63	165	0
5	11	10	"PFJ0394"	"J425_3"	2980	28200	120	1687	1639	384	61	64	14	100	100	0	1407	1371	274	94	96	16	100	100	0	1.238	1.236	1.257	1.230	1.305	1.256	0.929	120	514	2939	2855	0.308	1626	1313	1578	1277	0
5	12	10	"PFJ0402"	"J43_15"	3180	28200	120	892	872	196	64	66	15	100	100	0	406	409	91	97	101	20	100	100	0	2.680	2.590	2.691	2.628	1.369	2.659	0.881	120	514	1137	1120	1.422	828	309	808	312	0
5	13	10	"PFJ0422"	"J45_11"	3370	28200	120	227	227	63	68	70	18	97	96	0	220	220	48	102	106	22	97	95	0	1.347	1.347	1.400	1.317	1.967	1.389	0.672	120	514	277	277	0.430	159	118	159	118	0
5	14	10	"PFJ0424"	"J45_5"	3580	28190	150	101	101	28	70	72	19	62	36	0	133	137	26	102	106	21	62	34	0	1.000	0.886	0.987	1.012	2.825	1.000	0.107	156	543	62	66	0.000	31	31	31	35	-50
5	15	10	"PFJ0429"	"J4689_1"	3740	28200	130	508	500	105	69	72	18	100	100	0	433	418	94	101	104	20	100	98	0	1.322	1.360	1.336	1.399	1.519	1.343	0.835	120	456	771	748	0.403	439	332	431	317	0
5	16	10	"PFJ0432"	"J478_5"	3930	28200	130	656	652	113	66	69	17	100	100	0	547	541	109	103	105	20	99	99	0	1.329	1.338	1.289	1.362	1.385	1.304	0.884	120	544	1034	1024	0.410	590	444	586	438	0
5	17	10	"PFJ0434"	"J478_7"	4120	28200	130	352	356	97	70	72	18	99	99	0	290	288	66	109	112	22	97	96	0	1.558	1.598	1.495	1.559	1.635	1.585	0.766	120	595	463	465	0.640	282	181	286	179	0
[truncated: 1,042,634 more chars]
