# Supplementary material for: The Transcriptome of the Intraerythrocytic Developmental Cycle of Plasmodium falciparum
Source: PLoS Biol. 2003 Aug 18;1(1):e5. doi: 10.1371/journal.pbio.0000005 (PMC176545; doi:10.1371/journal.pbio.0000005)
Supplement: Dataset S1 — (29.5 MB ZIP). [file pbio.0000005.sd001.zip › TP_26.gpr]

ATF	1.0
27	43    
"Type=GenePix Results 1.4"
"DateTime=2002/08/30 15:48:28"
"Settings=C:\Documents and Settings\Manuel\My Documents\Malaria Hybes\HB3 Timecourse\MOS12_095.gps"
"GalFile=C:\Documents and Settings\Manuel\My Documents\Malaria Hybes\mos11galv2"
"Scanner=GenePix 4000B [88593]"
"Comment="
"PixelSize=10"
"ImageName=635	532"
"FileName=C:\Documents and Settings\Manuel\My Documents\Malaria Hybes\HB3 Timecourse\MOS12_095_635.tif	C:\Documents and Settings\Manuel\My Documents\Malaria Hybes\HB3 Timecourse\MOS12_095_532.tif"
"PMTVolts=590	550"
"ScanPower=100	100"
"FocusPosition=0"
"NormalizationFactor:RatioOfMedians=0.837773"
"NormalizationFactor:RatioOfMeans=0.845613"
"NormalizationFactor:MedianOfRatios=0.843272"
"NormalizationFactor:MeanOfRatios=0.841767"
"NormalizationFactor:RegressionRatio=0.865576"
"JpegImage=C:\Documents and Settings\Manuel\My Documents\Malaria Hybes\HB3 Timecourse\MOS12_095.jpg"
"RatioFormulation=W1/W2 (635/532)"
"Barcode="
"ImageOrigin=880, 21000"
"JpegOrigin=880, 21000"
"Creator=GenePix Pro 3.0.6.73"
"Temperature=27.12"
"LaserPower=3.49	3.46"
"LaserOnTime=7887	7887"
"Supplier="
"Block"	"Column"	"Row"	"Name"	"ID"	"X"	"Y"	"Dia."	"F635 Median"	"F635 Mean"	"F635 SD"	"B635 Median"	"B635 Mean"	"B635 SD"	"% > B635+1SD"	"% > B635+2SD"	"F635 % Sat."	"F532 Median"	"F532 Mean"	"F532 SD"	"B532 Median"	"B532 Mean"	"B532 SD"	"% > B532+1SD"	"% > B532+2SD"	"F532 % Sat."	"Ratio of Medians"	"Ratio of Means"	"Median of Ratios"	"Mean of Ratios"	"Ratios SD"	"Rgn Ratio"	"Rgn R�"	"F Pixels"	"B Pixels"	"Sum of Medians"	"Sum of Means"	"Log Ratio"	"F635 Median - B635"	"F532 Median - B532"	"F635 Mean - B635"	"F532 Mean - B532"	"Flags"
1	1	1	"PFE0192"	"E18031_6"	1190	21270	130	4669	4571	839	70	77	36	100	100	0	3138	3031	528	113	119	29	100	100	0	1.520	1.542	1.550	1.539	1.174	1.575	0.954	120	714	7624	7419	0.604	4599	3025	4501	2918	0
1	2	1	"PFE0272"	"E20827_3"	1380	21270	130	468	477	94	62	64	16	100	100	0	390	389	68	103	106	19	100	100	0	1.415	1.451	1.434	1.457	1.275	1.456	0.883	120	600	693	701	0.500	406	287	415	286	0
1	3	1	"PFE0225"	"E18877_1"	1560	21270	130	486	479	76	61	65	21	100	100	0	392	384	75	102	103	17	100	100	0	1.466	1.482	1.499	1.519	1.329	1.442	0.897	120	600	715	700	0.551	425	290	418	282	0
1	4	1	"PFE0214"	"E18651_4"	1750	21270	130	1087	1075	187	65	73	38	100	100	0	711	702	140	106	111	26	100	100	0	1.689	1.695	1.687	1.730	1.243	1.662	0.941	120	616	1627	1606	0.756	1022	605	1010	596	0
1	5	1	"PFE0258"	"E20360_1"	1950	21270	130	10446	10462	2137	66	76	42	100	100	0	3581	3435	823	107	115	32	100	100	0	2.988	3.124	3.130	3.208	1.267	3.112	0.952	120	616	13854	13724	1.579	10380	3474	10396	3328	0
1	6	1	"PFE0606"	"E714_15"	2130	21270	130	424	437	109	61	66	26	100	100	0	335	344	77	102	106	22	100	100	0	1.558	1.554	1.555	1.576	1.389	1.554	0.869	120	602	596	618	0.640	363	233	376	242	0
1	7	1	"PFF1886"	"F7915_1"	2320	21280	130	372	374	62	63	67	28	100	100	0	533	543	95	104	105	17	100	100	0	0.720	0.708	0.723	0.710	1.258	0.701	0.869	120	635	738	750	-0.473	309	429	311	439	0
1	8	1	"PFF0067"	"F11738_1"	2520	21280	130	904	885	196	68	72	25	100	100	0	655	633	149	111	113	18	99	99	0	1.537	1.565	1.591	1.640	1.413	1.569	0.917	120	636	1380	1339	0.620	836	544	817	522	0
1	9	1	"PFF0367"	"F20673_1"	2700	21280	130	1924	1849	297	73	75	21	100	100	0	1230	1187	249	115	118	21	100	100	0	1.660	1.657	1.674	1.698	1.276	1.631	0.937	120	637	2966	2848	0.731	1851	1115	1776	1072	0
1	10	1	"PFF1686"	"F66030_3"	2900	21290	130	708	688	137	74	76	17	100	100	0	2182	2179	343	118	121	20	100	100	0	0.307	0.298	0.300	0.292	1.232	0.297	0.939	120	635	2698	2675	-1.703	634	2064	614	2061	0
1	11	1	"PFF1346"	"F54003_1"	3080	21280	130	2224	2150	376	77	78	15	100	100	0	1883	1769	410	120	123	21	100	100	0	1.218	1.257	1.247	1.302	1.313	1.216	0.938	120	620	3910	3722	0.284	2147	1763	2073	1649	0
1	12	1	"PFF0819"	"F36648_2"	3270	21280	130	770	763	128	78	81	19	100	100	0	514	494	92	119	122	22	100	100	0	1.752	1.827	1.816	1.870	1.295	1.821	0.913	120	615	1087	1060	0.809	692	395	685	375	0
1	13	1	"PFF0467"	"F23644_4"	3470	21290	140	24059	21926	8380	83	93	50	100	100	0	19221	16626	6405	123	131	42	100	100	0	1.255	1.324	1.313	1.323	1.645	1.333	0.943	156	695	43074	38346	0.328	23976	19098	21843	16503	0
1	14	1	"PFF1450"	"F57655_2"	3650	21290	130	261	276	71	80	88	44	100	100	0	273	284	58	120	126	37	100	97	0	1.183	1.195	1.203	1.203	1.471	1.235	0.748	120	647	334	360	0.242	181	153	196	164	0
1	15	1	"PFF0809"	"F36380_1"	3860	21310	80	122	126	27	77	83	23	84	44	0	158	163	38	115	119	23	69	46	0	1.047	1.021	1.000	1.249	3.087	0.699	0.200	52	274	88	97	0.066	45	43	49	48	0
1	16	1	"PFF0511"	"F25016_1"	4020	21290	120	208	211	39	72	75	19	100	100	0	305	301	52	112	115	21	100	100	0	0.705	0.735	0.734	0.740	1.394	0.697	0.760	120	564	329	328	-0.505	136	193	139	189	0
1	17	1	"PFF1712"	"F67192_1"	4220	21290	120	861	855	132	70	72	16	100	100	0	511	511	96	110	112	19	100	100	0	1.973	1.958	1.991	1.986	1.263	1.965	0.907	120	566	1192	1186	0.980	791	401	785	401	0
1	18	1	"PFF0870"	"F39343_3"	4410	21290	130	912	906	191	70	74	23	100	100	0	477	490	109	108	110	18	100	100	0	2.282	2.188	2.237	2.231	1.283	2.175	0.918	120	621	1211	1218	1.190	842	369	836	382	0
1	19	1	"PFF1637"	"F64125_2"	4590	21290	130	891	891	138	78	79	18	100	100	0	634	617	111	118	118	18	100	100	0	1.576	1.629	1.643	1.655	1.313	1.637	0.887	120	634	1329	1312	0.656	813	516	813	499	0
1	20	1	"PFF0483"	"F23940_2"	4790	21290	130	955	953	233	81	82	16	100	100	0	554	558	105	122	123	18	100	100	0	2.023	2.000	2.017	1.987	1.300	2.105	0.865	120	654	1306	1308	1.017	874	432	872	436	0
1	21	1	"PFF0101"	"F13309_2"	4980	21290	130	561	579	137	75	76	16	100	100	0	474	480	94	115	117	20	100	100	0	1.354	1.381	1.353	1.381	1.287	1.385	0.881	120	636	845	869	0.437	486	359	504	365	0
1	22	1	"PFF1826"	"F71130_4"	5170	21290	130	1077	1076	215	74	75	17	100	100	0	715	708	157	114	116	23	100	99	0	1.669	1.687	1.669	1.736	1.307	1.664	0.935	120	735	1604	1596	0.739	1003	601	1002	594	0
1	1	2	"PFF0961"	"F42117_4"	1190	21470	130	156	156	30	71	75	26	100	86	0	193	196	35	116	120	25	98	83	0	1.104	1.063	1.102	1.091	1.696	1.026	0.610	120	642	162	165	0.143	85	77	85	80	0
1	2	2	"PFF1620"	"F63632_3"	1380	21470	120	370	378	93	66	68	15	100	100	0	566	577	128	110	112	18	100	100	0	0.667	0.668	0.666	0.665	1.319	0.665	0.883	120	512	760	779	-0.585	304	456	312	467	0
1	3	2	"PFM0802"	"M5804_3"	1560	21470	130	549	539	82	63	65	14	100	100	0	436	432	69	104	105	18	100	100	0	1.464	1.451	1.448	1.463	1.234	1.443	0.911	120	562	818	804	0.550	486	332	476	328	0
1	4	2	"PFM0091"	"M1661_1"	1750	21460	130	570	572	106	67	73	35	100	100	0	622	608	131	107	114	30	100	100	0	0.977	1.008	0.994	1.032	1.304	0.965	0.924	120	598	1018	1006	-0.034	503	515	505	501	0
1	5	2	"PFM0462"	"M3816_2"	1950	21470	130	8910	9112	2114	71	83	50	100	100	0	5317	5241	1419	112	125	44	100	100	0	1.698	1.763	1.756	1.815	1.320	1.737	0.943	120	598	14044	14170	0.764	8839	5205	9041	5129	0
1	6	2	"PFM0294"	"M29681_1"	2140	21470	130	613	611	113	68	72	22	100	100	0	714	705	115	108	114	29	100	100	0	0.899	0.910	0.918	0.903	1.233	0.924	0.934	120	578	1151	1140	-0.153	545	606	543	597	0
1	7	2	"PFM0525"	"M42687_2"	2330	21470	130	510	503	95	67	73	43	100	100	0	747	731	130	108	110	19	100	100	0	0.693	0.700	0.698	0.697	1.248	0.693	0.887	120	548	1082	1059	-0.529	443	639	436	623	0
1	8	2	"PFM0582"	"M45177_10"	2520	21480	130	524	518	92	71	77	44	100	100	0	647	644	95	114	116	20	100	100	0	0.850	0.843	0.855	0.838	1.247	0.852	0.878	120	542	986	977	-0.235	453	533	447	530	0
1	9	2	"PFM0415"	"M36754_19"	2700	21480	120	215	217	36	69	72	21	100	100	0	450	466	80	112	114	18	100	100	0	0.432	0.418	0.420	0.417	1.303	0.395	0.819	120	512	484	502	-1.211	146	338	148	354	0
1	10	2	"PFM0252"	"M26245_1"	2900	21480	130	309	310	42	67	70	16	100	100	0	402	399	63	110	112	18	100	100	0	0.829	0.841	0.836	0.851	1.320	0.811	0.875	120	519	534	532	-0.271	242	292	243	289	0
1	11	2	"PFM0169"	"M21665_1"	3080	21480	130	1475	1495	242	71	72	15	100	100	0	1059	1063	220	114	116	21	100	100	0	1.486	1.501	1.533	1.529	1.244	1.482	0.930	120	526	2349	2373	0.571	1404	945	1424	949	0
1	12	2	"PFM0497"	"M40872_1"	3260	21480	130	168	168	32	73	75	16	100	98	0	531	522	119	115	117	20	100	100	0	0.228	0.233	0.232	0.232	1.695	0.210	0.740	120	583	511	502	-2.131	95	416	95	407	0
1	13	2	"PFM0499"	"M40872_5"	3470	21490	120	284	286	50	81	83	18	99	99	0	221	224	39	121	123	20	100	95	0	2.030	1.990	2.024	2.069	1.656	2.074	0.690	120	495	303	308	1.021	203	100	205	103	0
1	14	2	"PFM0670"	"M49091_1"	3650	21480	130	899	895	150	82	85	21	100	100	0	560	554	125	122	125	21	100	100	0	1.865	1.882	1.912	1.948	1.281	1.830	0.907	120	536	1255	1245	0.899	817	438	813	432	0
1	15	2	"PFM0324"	"M31208_9"	3850	21480	120	860	874	160	74	77	19	100	100	0	625	608	132	115	118	22	100	99	0	1.541	1.623	1.663	1.670	1.301	1.600	0.926	120	487	1296	1293	0.624	786	510	800	493	0
1	16	2	"PFM0024"	"M11377_3"	4030	21490	120	2547	2514	547	74	77	17	100	100	0	1644	1638	365	115	117	21	100	100	0	1.617	1.602	1.653	1.610	1.233	1.621	0.935	120	490	4002	3963	0.694	2473	1529	2440	1523	0
1	17	2	"PFM0019"	"M11356_1"	4220	21490	120	563	551	105	76	78	20	100	99	0	354	358	53	113	114	21	100	100	0	2.021	1.939	1.944	1.905	1.427	2.021	0.878	120	528	728	720	1.015	487	241	475	245	0
1	18	2	"PFM0187"	"M22455_1"	4420	21490	130	65535	60978	10309	76	79	24	100	100	70	21866	20761	3687	104	107	19	100	100	0	3.008	2.948	2.940	2.942	1.192	3.073	0.924	120	559	87221	81559	1.589	65459	21762	60902	20657	0
1	19	2	"PFM0042"	"M12812_3"	4600	21490	120	238	238	42	77	79	19	100	100	0	170	174	27	112	113	18	96	85	0	2.776	2.597	2.756	2.750	1.706	2.661	0.571	120	449	219	223	1.473	161	58	161	62	0
1	20	2	"PFM0044"	"M12812_6"	4770	21490	120	1193	1173	212	77	78	18	100	100	0	764	738	156	117	118	18	100	100	0	1.725	1.765	1.824	1.816	1.295	1.760	0.919	120	544	1763	1717	0.786	1116	647	1096	621	0
1	21	2	"PFN0072"	"N128_74"	4980	21490	130	428	429	80	76	77	15	100	100	0	333	341	67	119	119	18	100	100	0	1.645	1.590	1.630	1.615	1.416	1.584	0.825	120	580	566	575	0.718	352	214	353	222	0
1	22	2	"PFN0081"	"N128_88"	5160	21490	120	306	309	57	72	73	15	100	100	0	228	228	31	114	116	21	100	100	0	2.053	2.079	2.061	2.104	1.316	2.190	0.779	120	579	348	351	1.037	234	114	237	114	0
1	1	3	"PFN0030"	"N128_103"	1180	21660	150	4442	3845	1663	73	78	28	100	100	0	3967	3435	1536	117	123	29	100	100	0	1.135	1.137	1.138	1.195	1.382	1.126	0.960	156	820	8219	7090	0.182	4369	3850	3772	3318	0
1	2	3	"PFN0126"	"N130_31"	1390	21680	140	247	246	64	74	77	21	98	96	0	237	255	124	118	124	31	98	88	0	1.454	1.255	1.401	1.398	1.672	0.894	0.501	156	599	292	309	0.540	173	119	172	137	0
1	3	3	"PFN0135"	"N130_44"	1570	21670	120	271	265	46	68	69	15	100	100	0	292	296	48	107	110	20	100	100	0	1.097	1.042	1.044	1.044	1.328	1.047	0.839	120	480	388	386	0.134	203	185	197	189	0
1	4	3	"PFN0150"	"N131_2"	1760	21670	130	485	483	109	64	65	13	100	100	0	439	432	68	104	107	17	100	100	0	1.257	1.277	1.267	1.253	1.300	1.323	0.922	120	564	756	747	0.330	421	335	419	328	0
1	5	3	"PFB0094"	"B325"	1940	21670	120	275	269	55	65	70	37	100	98	0	212	217	42	105	113	38	98	80	0	1.963	1.821	1.835	1.883	1.465	1.801	0.746	120	513	317	316	0.973	210	107	204	112	0
1	6	3	"PFB0096"	"B327"	2140	21670	120	138	147	42	68	69	15	100	92	0	932	938	165	109	112	18	100	100	0	0.085	0.095	0.091	0.087	1.543	0.094	0.673	120	510	893	908	-3.555	70	823	79	829	0
1	7	3	"PFB0098"	"B34"	2330	21670	150	96	98	17	70	75	42	19	0	0	138	140	22	114	116	19	58	24	0	1.083	1.077	1.000	0.964	2.777	0.942	0.154	156	545	50	54	0.115	26	24	28	26	-50
1	8	3	"PFB0100"	"B343"	2520	21670	120	4410	4367	803	67	73	47	100	100	0	3021	2990	572	109	113	20	100	100	0	1.491	1.493	1.509	1.498	1.186	1.505	0.942	120	434	7255	7181	0.577	4343	2912	4300	2881	0
1	9	3	"PFB0103"	"B347"	2700	21670	130	295	295	50	64	66	16	100	100	0	242	244	41	105	107	18	100	100	0	1.686	1.662	1.691	1.711	1.362	1.669	0.813	120	507	368	370	0.754	231	137	231	139	0
1	10	3	"PFB0106"	"B362"	2890	21670	140	116	117	23	63	65	14	96	83	0	167	168	33	105	106	14	92	88	0	0.855	0.857	0.822	0.836	1.917	0.775	0.532	156	564	115	117	-0.226	53	62	54	63	0
1	11	3	"PFB0128"	"B405"	3070	21670	120	298	296	53	66	68	13	100	100	0	234	238	45	109	110	17	99	99	0	1.856	1.783	1.843	1.839	1.422	1.727	0.789	120	505	357	359	0.892	232	125	230	129	0
1	12	3	"PFB0131"	"B415"	3280	21670	130	315	319	65	72	74	16	100	100	0	444	450	86	114	116	20	100	100	0	0.736	0.735	0.743	0.734	1.278	0.717	0.866	120	577	573	583	-0.442	243	330	247	336	0
1	13	3	"PFB0133"	"B418"	3470	21670	120	160	163	55	77	78	16	98	94	0	172	176	34	120	121	18	91	72	0	1.596	1.536	1.400	1.582	2.047	1.854	0.352	120	498	135	142	0.675	83	52	86	56	0
1	14	3	"PFB0135"	"B424"	3660	21670	120	944	922	151	76	77	16	100	100	0	762	745	144	119	120	18	100	100	0	1.350	1.351	1.387	1.377	1.280	1.337	0.923	120	503	1511	1472	0.433	868	643	846	626	0
1	15	3	"PFB0137"	"B427"	3850	21670	150	105	107	22	70	72	16	83	53	0	134	135	21	112	113	18	57	28	0	1.591	1.609	1.412	1.371	2.699	1.205	0.232	156	595	57	60	0.670	35	22	37	23	-50
1	16	3	"PFB0139"	"B431"	4040	21680	130	1126	1139	229	66	66	13	100	100	0	1348	1371	229	105	106	16	100	100	0	0.853	0.848	0.860	0.842	1.222	0.856	0.922	120	511	2303	2339	-0.230	1060	1243	1073	1266	0
1	17	3	"PFB0155"	"B464"	4220	21680	120	125	124	23	65	65	12	96	92	0	160	158	27	103	104	15	93	80	0	1.053	1.073	1.000	1.092	2.098	1.002	0.396	120	484	117	114	0.074	60	57	59	55	0
1	18	3	"PFB0158"	"B467"	4410	21680	120	430	445	88	66	68	16	100	100	0	380	378	60	101	102	15	100	100	0	1.305	1.368	1.387	1.362	1.273	1.395	0.888	120	498	643	656	0.384	364	279	379	277	0
1	19	3	"PFB0160"	"B47"	4610	21680	150	77	79	14	66	69	17	32	8	0	117	116	18	103	107	35	10	0	0	0.786	1.000	0.739	0.804	3.573	0.057	0.011	156	591	25	26	-0.348	11	14	13	13	-50
1	20	3	"PFB0163"	"B476"	4790	21700	110	117	121	25	66	69	16	97	86	0	140	142	29	106	110	40	38	5	0	1.500	1.528	1.622	1.667	2.502	0.308	0.069	80	428	85	91	0.585	51	34	55	36	0
1	21	3	"PFB0166"	"B484"	4980	21680	130	416	426	81	69	70	15	100	100	0	450	454	96	109	111	19	100	98	0	1.018	1.035	1.051	1.069	1.362	0.998	0.893	120	587	688	702	0.025	347	341	357	345	0
1	22	3	"PFB0168"	"B489"	5170	21680	130	614	613	133	64	66	14	100	100	0	439	443	99	105	107	17	100	100	0	1.647	1.624	1.618	1.655	1.276	1.584	0.904	120	647	884	887	0.720	550	334	549	338	0
1	1	4	"PFB0186"	"B513"	1180	21850	130	826	795	185	71	75	23	100	100	0	598	570	145	118	123	28	99	97	0	1.573	1.602	1.609	1.674	1.366	1.596	0.919	120	662	1235	1176	0.653	755	480	724	452	0
1	2	4	"PFB0188"	"B516"	1370	21860	110	118	119	20	71	74	15	97	81	0	178	182	29	118	120	20	93	80	0	0.783	0.750	0.800	0.769	1.875	0.666	0.462	80	430	107	112	-0.352	47	60	48	64	0
1	3	4	"PFB0191"	"B521"	1560	21860	120	305	313	60	72	74	17	100	100	0	1627	1631	376	113	116	20	100	100	0	0.154	0.159	0.158	0.159	1.285	0.151	0.903	120	518	1747	1759	-2.700	233	1514	241	1518	0
1	4	4	"PFB0193"	"B527"	1760	21860	120	315	307	69	63	65	13	100	100	0	316	317	66	103	106	16	100	100	0	1.183	1.140	1.174	1.139	1.436	1.147	0.852	120	514	465	458	0.243	252	213	244	214	0
1	5	4	"PFB0195"	"B530"	1950	21860	120	150	150	26	61	63	18	100	99	0	177	176	28	101	102	15	99	95	0	1.171	1.187	1.142	1.224	1.623	1.121	0.666	120	535	165	164	0.228	89	76	89	75	0
1	6	4	"PFB0198"	"B536"	2150	21860	130	1159	1149	289	64	68	21	100	100	0	668	643	178	108	111	19	99	98	0	1.955	2.028	2.030	2.194	1.543	2.017	0.914	120	578	1655	1620	0.967	1095	560	1085	535	0
1	7	4	"PFD0038"	"D12635_8"	2360	21840	150	87	88	24	64	68	16	60	30	0	126	129	26	107	110	19	49	25	0	1.211	1.091	1.000	1.107	2.860	0.996	0.334	156	545	42	46	0.276	23	19	24	22	-50
1	8	4	"PFD0046"	"D13568_2"	2520	21860	120	709	694	136	61	62	11	100	100	0	582	566	149	101	103	15	99	98	0	1.347	1.361	1.364	1.428	1.395	1.310	0.923	120	434	1129	1098	0.430	648	481	633	465	0
1	9	4	"PFD0050"	"D14936_1"	2710	21860	120	100	103	18	61	62	11	95	86	0	150	154	30	101	101	13	92	78	0	0.796	0.792	0.734	0.821	2.680	0.660	0.398	120	496	88	95	-0.329	39	49	42	53	0
1	10	4	"PFD0055"	"D15909_10"	2900	21870	120	124	126	23	63	65	12	100	96	0	1676	1623	353	102	104	15	100	100	0	0.039	0.041	0.041	0.040	1.478	0.039	0.735	120	479	1635	1584	-4.689	61	1574	63	1521	0
1	11	4	"PFD0058"	"D15909_5"	3090	21870	120	106	107	20	71	73	16	81	55	0	373	373	64	113	114	20	100	100	0	0.135	0.138	0.130	0.122	1.901	0.137	0.494	120	482	295	296	-2.893	35	260	36	260	0
1	12	4	"PFD0060"	"D16430_1"	3280	21870	150	87	90	18	74	76	16	42	17	0	129	131	20	118	121	22	25	6	0	1.182	1.231	1.125	1.016	3.668	0.411	0.085	156	600	24	29	0.241	13	11	16	13	-50
1	13	4	"PFD0079"	"D16785_4"	3470	21870	120	827	798	180	70	71	15	100	100	0	2788	2717	576	114	116	20	100	100	0	0.283	0.280	0.276	0.276	1.262	0.275	0.942	120	530	3431	3331	-1.821	757	2674	728	2603	0
1	14	4	"PFD0082"	"D16785_6"	3670	21860	110	116	116	20	68	69	14	95	82	0	211	214	31	110	112	19	100	100	0	0.475	0.462	0.450	0.450	1.736	0.405	0.528	80	472	149	152	-1.073	48	101	48	104	0
1	15	4	"PFD0085"	"D16785_9"	3850	21870	120	534	529	85	67	67	13	100	100	0	504	490	93	106	108	17	100	100	0	1.173	1.203	1.181	1.224	1.267	1.185	0.918	120	489	865	846	0.231	467	398	462	384	0
1	16	4	"PFD0087"	"D17715_10"	4030	21870	120	306	309	51	62	63	11	100	100	0	284	284	47	102	104	15	100	100	0	1.341	1.357	1.367	1.384	1.351	1.345	0.864	120	495	426	429	0.423	244	182	247	182	0
1	17	4	"PFD0092"	"D17715_109"	4230	21870	120	718	709	125	60	61	11	100	100	0	418	412	66	101	102	14	100	100	0	2.076	2.087	2.092	2.101	1.249	2.125	0.915	120	498	975	960	1.054	658	317	649	311	0
1	18	4	"PFD0094"	"D17715_110"	4410	21870	120	738	721	117	60	61	11	100	100	0	802	784	183	99	102	31	100	100	0	0.964	0.965	0.985	0.995	1.333	0.924	0.902	120	468	1381	1346	-0.052	678	703	661	685	0
1	19	4	"PFD0112"	"D17715_16"	4590	21870	130	106	104	18	60	61	11	95	88	0	133	136	22	100	104	38	41	3	0	1.394	1.222	1.179	1.229	2.732	0.988	0.315	120	520	79	80	0.479	46	33	44	36	0
1	20	4	"PFD0115"	"D17715_20"	4790	21870	120	301	310	65	62	62	11	100	100	0	239	243	40	101	105	35	99	95	0	1.732	1.746	1.773	1.769	1.469	1.784	0.790	120	532	377	390	0.792	239	138	248	142	0
1	21	4	"PFD0118"	"D17715_25"	4990	21880	120	162	164	38	62	64	12	98	96	0	168	169	27	101	103	15	98	91	0	1.493	1.500	1.523	1.469	1.986	1.579	0.607	120	498	167	170	0.578	100	67	102	68	0
1	22	4	"PFD0121"	"D17715_28"	5170	21870	130	360	358	77	61	63	12	100	100	0	410	408	101	100	102	15	100	99	0	0.965	0.964	0.963	1.003	1.404	0.919	0.888	120	647	609	605	-0.052	299	310	297	308	0
1	1	5	"PFD0124"	"D17715_32"	1180	22050	120	222	224	43	66	67	13	100	100	0	362	365	64	110	112	16	100	100	0	0.619	0.620	0.639	0.615	1.301	0.604	0.856	120	608	408	413	-0.692	156	252	158	255	0
1	2	5	"PFD0126"	"D17715_37"	1380	22050	130	317	327	66	67	67	13	100	100	0	432	439	93	110	112	21	100	100	0	0.776	0.790	0.802	0.795	1.288	0.793	0.865	120	595	572	589	-0.365	250	322	260	329	0
1	3	5	"PFD0143"	"D17715_67"	1570	22050	120	726	710	121	66	66	14	100	100	0	388	389	64	108	109	17	100	100	0	2.357	2.292	2.252	2.308	1.243	2.327	0.911	120	500	940	925	1.237	660	280	644	281	0
1	4	5	"PFD0145"	"D17715_7"	1760	22050	120	114	115	24	61	63	13	98	90	0	165	166	25	102	104	15	100	91	0	0.841	0.844	0.838	0.845	1.691	0.864	0.563	120	534	116	118	-0.249	53	63	54	64	0
1	5	5	"PFD0147"	"D17715_76"	1960	22050	110	87	90	20	60	63	19	66	22	0	132	133	20	100	101	15	82	53	0	0.844	0.909	0.869	0.910	2.403	0.800	0.248	80	459	59	63	-0.245	27	32	30	33	0
1	6	5	"PFD0149"	"D17715_8"	2140	22060	120	271	263	67	63	65	19	97	95	0	277	273	47	103	104	14	100	100	0	1.195	1.176	1.220	1.102	1.625	1.219	0.846	120	490	382	370	0.257	208	174	200	170	0
1	7	5	"PFD0151"	"D17715_81"	2320	22050	130	474	483	100	64	65	14	100	100	0	403	385	94	105	106	16	98	97	0	1.376	1.496	1.500	1.590	1.452	1.439	0.882	120	558	708	699	0.460	410	298	419	280	0
1	8	5	"PFD0153"	"D17715_89"	2520	22050	130	1329	1305	258	62	64	13	100	100	0	1259	1217	287	103	106	24	100	100	0	1.096	1.116	1.128	1.156	1.405	1.093	0.915	120	572	2423	2357	0.132	1267	1156	1243	1114	0
1	9	5	"PFE0210"	"E18550_2"	2720	22050	120	129	129	24	60	62	14	99	95	0	607	600	107	101	103	22	100	100	0	0.136	0.138	0.143	0.133	1.493	0.128	0.740	120	495	575	568	-2.874	69	506	69	499	0
1	10	5	"PFE0213"	"E18651_3"	2900	22050	120	139	142	28	63	63	13	100	100	0	163	166	26	102	103	14	99	95	0	1.246	1.234	1.194	1.224	1.616	1.188	0.605	120	482	137	143	0.317	76	61	79	64	0
1	11	5	"PFE0218"	"E18737_1"	3100	22050	120	155	162	38	65	69	17	100	97	0	713	731	213	107	111	21	100	100	0	0.149	0.155	0.147	0.154	1.483	0.137	0.732	120	473	696	721	-2.751	90	606	97	624	0
1	12	5	"PFE0223"	"E1884_3"	3280	22050	120	3952	4088	932	68	71	17	100	100	0	4106	4041	890	111	115	23	100	100	0	0.972	1.023	1.007	1.026	1.244	1.018	0.921	120	499	7879	7950	-0.041	3884	3995	4020	3930	0
1	13	5	"PFE0226"	"E18877_2"	3480	22060	130	307	303	78	62	63	13	100	99	0	250	257	44	104	106	19	100	100	0	1.678	1.575	1.598	1.537	1.469	1.634	0.841	120	548	391	394	0.747	245	146	241	153	0
1	14	5	"PFE0228"	"E18957_1"	3660	22060	120	691	680	185	58	60	12	100	100	0	408	411	82	97	99	16	100	100	0	2.035	1.981	1.997	1.921	1.434	2.065	0.900	120	532	944	936	1.025	633	311	622	314	0
1	15	5	"PFE0249"	"E19870_1"	3860	22060	130	122	121	22	60	62	12	95	94	0	164	168	28	99	101	15	97	95	0	0.954	0.884	0.846	0.892	1.859	0.833	0.559	120	539	127	130	-0.068	62	65	61	69	0
1	16	5	"PFE0251"	"E20152_1"	4040	22060	120	105	112	31	61	62	10	97	91	0	147	158	52	101	102	14	94	79	0	0.957	0.895	0.973	0.988	1.877	0.687	0.563	120	484	90	108	-0.064	44	46	51	57	0
1	17	5	"PFE0257"	"E20313_1"	4230	22060	120	256	259	48	60	61	11	100	100	0	211	213	44	101	101	13	100	99	0	1.782	1.777	1.859	1.868	1.503	1.746	0.735	120	500	306	311	0.833	196	110	199	112	0
1	18	5	"PFE0260"	"E20360_12"	4420	22060	130	119	119	22	61	61	11	98	96	0	155	154	24	101	103	29	82	41	0	1.074	1.094	1.169	1.137	1.912	1.017	0.481	120	540	112	111	0.103	58	54	58	53	0
1	19	5	"PFE0265"	"E20424_1"	4610	22060	120	170	175	40	62	63	11	100	100	0	1002	1035	292	101	102	14	100	100	0	0.120	0.121	0.120	0.119	1.370	0.114	0.832	120	501	1009	1047	-3.060	108	901	113	934	0
1	20	5	"PFE0267"	"E20514_1"	4800	22070	120	238	241	57	64	65	12	98	98	0	1243	1261	243	102	104	16	100	100	0	0.152	0.153	0.156	0.147	1.433	0.149	0.856	120	477	1315	1336	-2.713	174	1141	177	1159	0
1	21	5	"PFE0293"	"E22156_1"	4980	22060	130	2240	2203	474	64	66	12	100	100	0	1343	1339	280	105	105	16	100	100	0	1.758	1.733	1.742	1.737	1.277	1.760	0.926	120	516	3414	3373	0.814	2176	1238	2139	1234	0
1	22	5	"PFE0299"	"E22468_1"	5170	22070	130	668	638	183	65	67	13	100	100	0	439	443	118	106	107	16	100	100	0	1.811	1.700	1.754	1.692	1.509	1.710	0.847	120	641	936	910	0.857	603	333	573	337	0
1	1	6	"PFE0302"	"E22504_2"	1180	22240	120	100	104	22	68	69	13	85	61	0	147	149	25	110	114	21	74	40	0	0.865	0.923	0.852	0.801	2.681	0.742	0.218	120	614	69	75	-0.209	32	37	36	39	0
1	2	6	"PFE0309"	"E2283_4"	1380	22230	110	221	228	37	67	68	15	100	100	0	213	212	26	109	112	23	100	97	0	1.481	1.563	1.556	1.584	1.382	1.585	0.666	80	484	258	264	0.566	154	104	161	103	0
1	3	6	"PFE0314"	"E22930_2"	1580	22240	120	518	515	102	63	65	15	100	100	0	320	321	55	106	108	16	100	100	0	2.126	2.102	2.106	2.131	1.270	2.138	0.906	120	518	669	667	1.088	455	214	452	215	0
1	4	6	"PFE0318"	"E23098_1"	1760	22240	120	382	384	70	65	66	13	100	100	0	414	421	107	109	111	18	100	100	0	1.039	1.022	1.074	1.050	1.337	0.970	0.840	120	484	622	631	0.056	317	305	319	312	0
1	5	6	"PFE0353"	"E24637_1"	1950	22240	120	2141	2052	382	68	72	19	100	100	0	1949	1911	498	110	113	20	100	100	0	1.127	1.102	1.122	1.128	1.216	1.071	0.950	120	521	3912	3785	0.173	2073	1839	1984	1801	0
1	6	6	"PFE0361"	"E248_3"	2140	22240	120	1629	1547	317	72	75	18	100	100	0	1451	1400	268	112	114	20	100	100	0	1.163	1.145	1.159	1.136	1.204	1.154	0.955	120	484	2896	2763	0.218	1557	1339	1475	1288	0
1	7	6	"PFE0363"	"E24971_1"	2330	22240	120	230	231	35	71	71	14	100	100	0	245	248	42	112	113	17	100	100	0	1.195	1.176	1.221	1.210	1.464	1.148	0.762	120	505	292	296	0.258	159	133	160	136	0
1	8	6	"PFE0367"	"E25193_1"	2510	22240	120	208	215	37	69	73	20	100	100	0	174	179	32	111	115	25	92	68	0	2.206	2.147	2.226	2.357	1.713	1.998	0.589	120	549	202	214	1.142	139	63	146	68	0
1	9	6	"PFE0373"	"E25749_1"	2710	22240	130	1291	1279	278	65	68	17	100	100	0	855	831	177	104	107	24	100	100	0	1.632	1.670	1.676	1.695	1.300	1.685	0.915	120	589	1977	1941	0.707	1226	751	1214	727	0
1	10	6	"PFE0375"	"E25972_1"	2900	22240	120	2964	2784	542	65	68	15	100	100	0	1250	1236	267	103	105	16	100	100	0	2.527	2.400	2.467	2.416	1.199	2.413	0.953	120	514	4046	3852	1.338	2899	1147	2719	1133	0
1	11	6	"PFF0292"	"F18577_5"	3090	22240	130	225	225	41	64	65	13	100	100	0	292	290	54	103	106	22	100	100	0	0.852	0.861	0.865	0.869	1.369	0.810	0.790	120	630	350	348	-0.231	161	189	161	187	0
1	12	6	"PFF0300"	"F18770_1"	3300	22240	90	84	87	17	63	65	14	69	30	0	133	134	19	103	105	17	73	44	0	0.700	0.774	0.888	0.751	2.948	0.753	0.157	52	367	51	55	-0.515	21	30	24	31	0
1	13	6	"PFF0307"	"F19110_2"	3470	22250	120	368	359	69	60	62	11	100	100	0	377	374	56	101	101	13	100	100	0	1.116	1.095	1.144	1.080	1.338	1.114	0.896	120	510	584	572	0.158	308	276	299	273	0
1	14	6	"PFF0309"	"F19190_1"	3660	22250	130	464	459	88	59	60	10	100	100	0	450	442	66	98	99	14	100	100	0	1.151	1.163	1.175	1.153	1.296	1.195	0.885	120	526	757	744	0.202	405	352	400	344	0
1	15	6	"PFF0313"	"F19243_2"	3840	22250	120	1410	1348	290	61	62	11	100	100	0	1026	1001	255	98	99	14	100	100	0	1.454	1.425	1.452	1.458	1.298	1.410	0.933	120	499	2277	2190	0.540	1349	928	1287	903	0
1	16	6	"PFF0316"	"F19409_1"	4040	22250	130	420	411	75	63	64	11	100	100	0	329	332	50	101	102	14	100	100	0	1.566	1.506	1.480	1.497	1.284	1.575	0.894	120	563	585	579	0.647	357	228	348	231	0
1	17	6	"PFF0345"	"F20077_1"	4230	22250	120	96	96	17	63	63	12	87	67	0	141	140	22	105	106	15	76	60	0	0.917	0.943	0.872	0.951	3.072	0.723	0.272	120	500	69	68	-0.126	33	36	33	35	0
1	18	6	"PFF0351"	"F20166_1"	4420	22250	120	132	136	26	65	67	14	99	96	0	185	182	28	108	109	16	98	95	0	0.870	0.959	0.977	0.970	1.683	0.913	0.582	120	514	144	145	-0.201	67	77	71	74	0
1	19	6	"PFF0355"	"F20234_1"	4620	22250	120	112	114	21	70	72	15	91	75	0	152	154	27	109	112	21	81	50	0	0.977	0.978	0.910	0.958	2.462	0.783	0.339	120	495	85	89	-0.034	42	43	44	45	0
1	20	6	"PFF0357"	"F20284_1"	4800	22250	120	321	317	53	74	76	16	100	100	0	345	342	57	113	117	21	100	100	0	1.065	1.061	1.050	1.066	1.300	1.036	0.811	120	466	479	472	0.090	247	232	243	229	0
1	21	6	"PFF0360"	"F20385_1"	4980	22250	120	632	629	128	74	77	18	100	100	0	468	461	93	115	117	21	100	100	0	1.581	1.604	1.604	1.642	1.309	1.592	0.896	120	524	911	901	0.661	558	353	555	346	0
1	22	6	"PFF0362"	"F20385_3"	5170	22250	120	740	718	123	73	75	15	100	100	0	641	638	114	113	114	18	100	100	0	1.263	1.229	1.262	1.238	1.272	1.231	0.905	120	534	1195	1170	0.337	667	528	645	525	0
1	1	7	"PFF0380"	"F20989_1"	1190	22430	120	1228	1175	290	73	75	16	100	100	0	786	753	165	119	121	19	100	100	0	1.732	1.738	1.731	1.725	1.275	1.773	0.942	120	580	1822	1736	0.792	1155	667	1102	634	0
1	2	7	"PFF0388"	"F21429_3"	1380	22430	120	2943	2891	654	73	75	19	100	100	0	3004	2901	609	119	121	21	100	100	0	0.995	1.013	1.011	1.005	1.224	1.017	0.954	120	556	5755	5600	-0.008	2870	2885	2818	2782	0
1	3	7	"PFF0396"	"F21560_1"	1570	22430	120	211	210	44	70	71	16	100	100	0	1119	1103	236	113	116	18	100	100	0	0.140	0.141	0.138	0.139	1.351	0.134	0.833	120	521	1147	1130	-2.835	141	1006	140	990	0
1	4	7	"PFF0401"	"F21821_1"	1760	22430	120	545	527	106	75	77	17	100	100	0	579	559	132	118	121	19	100	100	0	1.020	1.025	1.028	1.066	1.337	1.004	0.934	120	520	931	893	0.028	470	461	452	441	0
1	5	7	"PFF0404"	"F21902_1"	1950	22430	130	1951	1910	415	82	85	19	100	100	0	1653	1611	308	125	128	21	100	100	0	1.223	1.230	1.234	1.220	1.199	1.259	0.946	120	545	3397	3314	0.291	1869	1528	1828	1486	0
1	6	7	"PFF0407"	"F21981_2"	2130	22430	120	9536	8910	2130	88	91	22	100	100	0	6484	5981	1834	128	132	26	100	100	0	1.486	1.507	1.510	1.586	1.319	1.474	0.967	120	504	15804	14675	0.572	9448	6356	8822	5853	0
1	7	7	"PFF0440"	"F22946_1"	2320	22430	110	192	200	45	82	86	22	100	100	0	253	253	47	123	128	26	100	100	0	0.846	0.908	0.903	0.899	1.480	0.858	0.660	80	507	240	248	-0.241	110	130	118	130	0
1	8	7	"PFF0446"	"F23145_4"	2550	22440	90	115	116	26	80	83	21	65	38	0	157	166	37	119	124	23	75	34	0	0.921	0.766	0.771	0.891	3.217	0.653	0.160	52	364	73	83	-0.119	35	38	36	47	0
1	9	7	"PFF0452"	"F23274_1"	2710	22430	100	102	109	27	69	71	15	87	58	0	152	169	79	110	111	17	81	62	0	0.786	0.678	0.786	0.776	2.745	0.368	0.331	80	420	75	99	-0.348	33	42	40	59	0
1	10	7	"PFF0458"	"F23526_2"	2900	22440	130	1713	1604	359	68	71	15	100	100	0	1183	1124	251	109	110	17	100	100	0	1.532	1.513	1.508	1.509	1.271	1.515	0.941	120	569	2719	2551	0.615	1645	1074	1536	1015	0
1	11	7	"PFF0461"	"F23551_1"	3080	22440	120	315	320	59	65	66	13	100	100	0	515	506	94	106	108	23	100	100	0	0.611	0.637	0.642	0.638	1.278	0.620	0.912	120	513	659	655	-0.710	250	409	255	400	0
1	12	7	"PFF0463"	"F23564_1"	3280	22440	120	1681	1623	294	64	65	12	100	100	0	1657	1603	331	106	107	16	100	100	0	1.043	1.041	1.062	1.052	1.208	1.029	0.950	120	575	3168	3056	0.060	1617	1551	1559	1497	0
1	13	7	"PFF1088"	"F45524_1"	3470	22440	120	127	128	22	66	67	12	99	95	0	473	470	93	107	108	16	100	100	0	0.167	0.171	0.166	0.164	1.549	0.154	0.697	120	500	427	425	-2.585	61	366	62	363	0
1	14	7	"PFF1100"	"F45683_2"	3660	22440	120	1261	1214	238	68	70	15	100	100	0	1179	1145	252	108	110	18	100	100	0	1.114	1.105	1.114	1.121	1.246	1.088	0.945	120	484	2264	2183	0.156	1193	1071	1146	1037	0
1	15	7	"PFF1105"	"F45820_1"	3840	22440	130	132	131	23	66	68	13	99	96	0	161	162	26	105	107	17	95	82	0	1.179	1.140	1.142	1.205	1.849	1.018	0.473	120	510	122	122	0.237	66	56	65	57	0
1	16	7	"PFF1110"	"F46067_3"	4020	22440	130	814	764	200	65	66	12	100	100	0	700	677	170	103	105	15	100	100	0	1.255	1.218	1.212	1.220	1.362	1.227	0.925	120	561	1346	1273	0.327	749	597	699	574	0
1	17	7	"PFF1112"	"F46181_1"	4230	22440	120	258	256	53	69	70	14	100	98	0	391	384	80	110	113	23	100	99	0	0.673	0.682	0.712	0.681	1.365	0.659	0.845	120	512	470	461	-0.572	189	281	187	274	0
1	18	7	"PFF1114"	"F46183_2"	4410	22440	120	205	207	35	73	75	15	100	100	0	216	218	35	117	120	25	99	93	0	1.333	1.327	1.314	1.365	1.442	1.265	0.726	120	498	231	235	0.415	132	99	134	101	0
1	19	7	"PFF1142"	"F4688_1"	4610	22440	120	748	741	135	77	78	14	100	100	0	1120	1074	234	123	125	21	100	100	0	0.673	0.698	0.685	0.714	1.313	0.676	0.937	120	514	1668	1615	-0.571	671	997	664	951	0
1	20	7	"PFF1151"	"F47145_2"	4800	22450	120	359	354	71	83	84	17	100	100	0	430	432	89	127	130	22	100	100	0	0.911	0.889	0.897	0.896	1.324	0.868	0.880	120	585	579	576	-0.135	276	303	271	305	0
1	21	7	"PFF1154"	"F47255_1"	5030	22440	90	119	120	17	84	87	20	80	38	0	152	153	24	130	131	21	50	25	0	1.591	1.565	1.462	1.345	2.954	0.827	0.143	52	316	57	59	0.670	35	22	36	23	0
1	22	7	"PFF1156"	"F47255_3"	5170	22440	150	107	107	18	81	84	25	50	9	0	149	151	24	127	130	30	38	7	0	1.182	1.083	0.980	1.130	3.285	0.485	0.076	156	828	48	50	0.241	26	22	26	24	-50
1	1	8	"PFF1158"	"F47327_1"	1180	22620	120	217	219	47	72	77	29	100	98	0	529	532	128	116	131	211	95	46	0	0.351	0.353	0.350	0.353	1.393	0.330	0.777	120	626	558	563	-1.510	145	413	147	416	0
1	2	8	"PFF1160"	"F47350_1"	1380	22610	90	119	124	28	71	76	30	78	32	0	156	159	25	118	138	273	0	0	0	1.263	1.293	1.265	1.468	2.543	0.076	0.392	52	371	86	94	0.337	48	38	53	41	0
1	3	8	"PFF1184"	"F48253_6"	1560	22620	110	124	124	23	68	71	17	96	88	0	162	162	25	113	114	17	92	70	0	1.143	1.143	1.074	1.173	2.068	1.105	0.383	80	517	105	105	0.193	56	49	56	49	0
1	4	8	"PFF1186"	"F48363_2"	1760	22620	110	133	136	25	74	77	18	98	86	0	169	173	34	116	123	69	25	5	0	1.113	1.088	1.211	1.202	2.049	0.154	0.061	80	485	112	119	0.155	59	53	62	57	0
1	5	8	"PFF1188"	"F48395_1"	1950	22630	130	155	158	38	81	82	18	94	88	0	1183	1166	228	123	125	19	100	100	0	0.070	0.074	0.074	0.065	1.701	0.073	0.677	120	568	1134	1120	-3.840	74	1060	77	1043	0
1	6	8	"PFF1190"	"F48424_2"	2130	22620	120	736	733	152	85	88	23	100	100	0	605	616	116	127	131	25	100	100	0	1.362	1.325	1.320	1.321	1.255	1.347	0.909	120	498	1129	1137	0.446	651	478	648	489	0
1	7	8	"PFF1193"	"F48446_1"	2320	22620	120	503	512	97	79	83	25	100	100	0	383	376	65	120	126	27	100	100	0	1.612	1.691	1.676	1.715	1.278	1.704	0.893	120	534	687	689	0.689	424	263	433	256	0
1	8	8	"PFF1195"	"F48446_5"	2520	22620	130	218	226	48	71	73	15	100	100	0	251	253	51	115	116	18	100	96	0	1.081	1.123	1.127	1.171	1.561	1.080	0.764	120	597	283	293	0.112	147	136	155	138	0
1	9	8	"PFF1220"	"F49665_1"	2710	22630	120	710	711	142	68	69	14	100	100	0	489	475	82	110	111	17	100	100	0	1.694	1.762	1.751	1.743	1.367	1.795	0.910	120	534	1021	1008	0.760	642	379	643	365	0
1	10	8	"PFF1222"	"F49677_3"	2900	22630	130	1743	1817	468	67	70	14	100	100	0	2374	2340	391	110	111	18	100	100	0	0.740	0.785	0.756	0.767	1.283	0.810	0.900	120	526	3940	3980	-0.434	1676	2264	1750	2230	0
1	11	8	"PFF1225"	"F49959_1"	3080	22630	130	504	497	99	66	67	13	100	100	0	354	350	68	108	109	16	100	100	0	1.780	1.781	1.811	1.803	1.359	1.829	0.862	120	543	684	673	0.832	438	246	431	242	0
1	12	8	"PFF1234"	"F50107_1"	3280	22640	120	103	104	21	67	68	13	86	67	0	146	149	23	109	111	16	88	56	0	0.973	0.925	0.926	0.897	2.334	0.835	0.213	120	494	73	77	-0.040	36	37	37	40	0
1	13	8	"PFF1237"	"F50551_1"	3460	22630	130	348	357	68	69	71	14	100	100	0	285	282	49	112	113	16	100	100	0	1.613	1.694	1.694	1.731	1.415	1.689	0.835	120	544	452	458	0.689	279	173	288	170	0
1	14	8	"PFF1239"	"F50598_1"	3660	22630	120	538	565	129	69	70	15	100	100	0	374	373	64	110	112	16	100	100	0	1.777	1.886	1.905	1.888	1.275	1.950	0.888	120	498	733	759	0.829	469	264	496	263	0
1	15	8	"PFF1927"	"F960_2"	3840	22630	120	1929	1924	399	67	68	14	100	100	0	1075	1041	223	108	110	16	100	100	0	1.926	1.990	1.968	2.023	1.289	2.000	0.940	120	484	2829	2790	0.945	1862	967	1857	933	0
1	16	8	"PFF1931"	"F960_7"	4030	22630	120	316	313	64	68	69	13	100	100	0	311	308	55	108	110	17	100	100	0	1.222	1.225	1.219	1.238	1.379	1.221	0.850	120	500	451	445	0.289	248	203	245	200	0
1	17	8	"PFF1933"	"F9676_1"	4220	22630	120	879	881	162	75	76	15	100	100	0	559	547	92	117	119	24	100	100	0	1.819	1.874	1.885	1.890	1.242	1.900	0.918	120	514	1246	1236	0.863	804	442	806	430	0
1	18	8	"PFI0003"	"I10209_1"	4420	22630	120	1271	1268	245	76	78	15	100	100	0	1074	1030	200	121	123	24	100	100	0	1.254	1.311	1.298	1.325	1.254	1.308	0.941	120	480	2148	2101	0.326	1195	953	1192	909	0
1	19	8	"PFI0005"	"I1033_3"	4600	22630	120	1214	1226	243	76	77	14	100	100	0	2724	2681	593	122	124	20	100	100	0	0.437	0.449	0.449	0.456	1.285	0.433	0.936	120	490	3740	3709	-1.193	1138	2602	1150	2559	0
1	20	8	"PFI0009"	"I10565_1"	4790	22640	130	462	458	93	80	81	14	100	100	0	326	330	61	125	127	21	100	100	0	1.900	1.844	1.954	1.856	1.429	1.921	0.814	120	509	583	583	0.926	382	201	378	205	0
1	21	8	"PFI0038"	"I1136_2"	4980	22630	130	118	120	19	83	84	16	88	56	0	187	186	29	129	131	21	90	65	0	0.603	0.649	0.650	0.641	2.008	0.501	0.305	120	567	93	94	-0.729	35	58	37	57	0
1	22	8	"PFI0041"	"I11448_2"	5170	22640	120	2830	2773	687	84	85	16	100	100	0	10845	10467	2432	135	139	26	100	100	0	0.256	0.260	0.263	0.259	1.317	0.253	0.924	120	568	13456	13021	-1.964	2746	10710	2689	10332	0
1	1	9	"PFI0043"	"I11495_1"	1180	22810	130	2159	2223	588	70	74	21	100	100	0	2701	2605	853	115	121	27	100	100	0	0.808	0.865	0.849	0.924	1.466	0.826	0.937	120	670	4675	4643	-0.308	2089	2586	2153	2490	0
1	2	9	"PFI0045"	"I11523_4"	1370	22810	120	938	905	238	68	70	18	100	100	0	946	926	211	112	114	20	100	100	0	1.043	1.028	1.036	0.998	1.345	1.039	0.941	120	530	1704	1651	0.061	870	834	837	814	0
1	3	9	"PFI0048"	"I1175_1"	1550	22820	120	261	259	58	63	66	17	100	99	0	276	270	56	107	108	15	99	95	0	1.172	1.202	1.167	1.253	1.520	1.188	0.827	120	528	367	359	0.228	198	169	196	163	0
1	4	9	"PFI0053"	"I11857_2"	1760	22810	130	289	286	59	69	71	16	99	99	0	302	293	63	111	117	64	93	80	0	1.152	1.192	1.211	1.211	1.526	0.900	0.511	120	575	411	399	0.204	220	191	217	182	0
1	5	9	"PFI0079"	"I12708_1"	1940	22820	120	414	406	99	75	77	16	100	99	0	349	347	73	116	118	17	100	100	0	1.455	1.433	1.437	1.416	1.464	1.446	0.865	120	460	572	562	0.541	339	233	331	231	0
1	6	9	"PFI0085"	"I12812_3"	2130	22820	120	427	417	88	76	79	20	100	100	0	449	448	94	119	123	24	100	100	0	1.064	1.036	1.039	1.041	1.321	1.023	0.888	120	522	681	670	0.089	351	330	341	329	0
1	7	9	"PFI0087"	"I12861_2"	2320	22810	130	21563	21299	4939	75	78	20	100	100	0	17107	16516	4829	120	126	32	100	100	0	1.265	1.294	1.272	1.348	1.328	1.263	0.944	120	566	38475	37620	0.339	21488	16987	21224	16396	0
1	8	9	"PFI0089"	"I12932_1"	2510	22810	120	552	547	96	71	73	19	100	100	0	379	375	64	114	118	29	100	99	0	1.815	1.824	1.846	1.847	1.292	1.840	0.887	120	530	746	737	0.860	481	265	476	261	0
1	9	9	"PFI0099"	"I13128_2"	2710	22820	120	5316	5299	1078	69	70	14	100	100	0	3683	3654	673	109	110	18	100	100	0	1.468	1.475	1.500	1.472	1.173	1.500	0.951	120	500	8821	8775	0.554	5247	3574	5230	3545	0
1	10	9	"PFI0102"	"I13218_1"	2900	22820	120	247	245	46	67	70	14	100	100	0	245	241	44	108	109	18	99	99	0	1.314	1.338	1.342	1.382	1.452	1.309	0.801	120	466	317	311	0.394	180	137	178	133	0
1	11	9	"PFI0124"	"I13978_1"	3080	22820	120	322	312	67	67	69	15	100	100	0	346	345	80	108	109	16	99	99	0	1.071	1.034	1.026	1.072	1.476	1.006	0.877	120	482	493	482	0.100	255	238	245	237	0
1	12	9	"PFI0126"	"I14041_1"	3280	22820	120	275	274	57	73	75	16	100	100	0	288	295	59	114	115	17	100	100	0	1.161	1.110	1.150	1.119	1.432	1.078	0.820	120	482	376	382	0.215	202	174	201	181	0
1	13	9	"PFI0128"	"I14195_1"	3460	22820	120	3255	3137	723	74	76	17	100	100	0	3016	2871	776	119	120	19	100	100	0	1.098	1.113	1.142	1.148	1.300	1.093	0.948	120	495	6078	5815	0.135	3181	2897	3063	2752	0
1	14	9	"PFI0131"	"I1431_1"	3660	22820	120	217	219	45	69	71	17	100	100	0	265	263	43	111	114	19	100	100	0	0.961	0.987	0.972	0.979	1.396	0.937	0.761	120	496	302	302	-0.057	148	154	150	152	0
1	15	9	"PFI0137"	"I14413_3"	3850	22820	130	2103	2006	490	69	71	18	100	100	0	1523	1507	310	110	112	17	100	100	0	1.439	1.387	1.412	1.368	1.258	1.424	0.931	120	556	3447	3334	0.526	2034	1413	1937	1397	0
1	16	9	"PFI0141"	"I14670_1"	4040	22820	120	659	659	161	73	75	16	100	100	0	400	401	83	115	117	18	100	99	0	2.056	2.049	2.088	2.067	1.321	2.103	0.897	120	500	871	872	1.040	586	285	586	286	0
1	17	9	"PFJ0122"	"J167_5"	4230	22820	120	128	129	25	76	78	15	95	80	0	166	166	27	118	121	18	87	63	0	1.083	1.104	1.092	1.112	2.100	0.990	0.341	120	498	100	101	0.115	52	48	53	48	0
1	18	9	"PFJ0124"	"J167_7"	4430	22820	150	93	93	18	77	78	15	50	21	0	135	134	25	119	120	17	43	19	0	1.000	1.067	0.785	0.814	3.552	0.453	0.032	156	626	32	31	0.000	16	16	16	15	-50
1	19	9	"PFJ0128"	"J170_18"	4610	22830	120	366	365	77	77	78	15	100	100	0	327	331	66	119	120	17	100	100	0	1.389	1.358	1.359	1.367	1.375	1.355	0.862	120	490	497	500	0.474	289	208	288	212	0
1	20	9	"PFJ0137"	"J171_6"	4810	22820	150	90	90	15	81	82	15	39	7	0	126	127	20	123	124	18	23	5	0	3.000	2.250	1.057	1.000	3.873	0.187	0.006	156	572	12	13	1.585	9	3	9	4	-50
1	21	9	"PFJ0150"	"J181_2"	4980	22820	130	552	566	126	84	86	16	100	100	0	507	498	128	128	130	19	100	100	0	1.235	1.303	1.306	1.375	1.401	1.253	0.876	120	519	847	852	0.304	468	379	482	370	0
1	22	9	"PFJ0153"	"J181_9"	5180	22830	120	214	216	41	83	86	16	100	99	0	952	959	157	131	134	23	100	100	0	0.160	0.161	0.157	0.154	1.376	0.151	0.804	120	571	952	961	-2.648	131	821	133	828	0
1	1	10	"PFJ0179"	"J198_2"	1180	23000	110	125	127	25	69	71	16	97	86	0	163	165	36	115	118	21	81	55	0	1.167	1.160	1.227	1.242	2.283	0.929	0.360	80	506	104	108	0.222	56	48	58	50	0
1	2	10	"PFJ0184"	"J206_1"	1370	23000	120	541	541	117	66	69	17	100	100	0	556	540	131	109	112	20	100	100	0	1.063	1.102	1.065	1.135	1.344	1.077	0.913	120	517	922	906	0.088	475	447	475	431	0
1	3	10	"PFJ0186"	"J206_6"	1560	23000	120	194	199	53	64	67	18	99	97	0	210	212	41	105	107	18	97	96	0	1.238	1.262	1.215	1.260	1.631	1.313	0.686	120	498	235	242	0.308	130	105	135	107	0
1	4	10	"PFJ0188"	"J212_1"	1760	23000	120	739	742	160	67	69	15	100	100	0	472	462	98	108	111	17	100	100	0	1.846	1.907	1.932	1.944	1.313	1.932	0.887	120	520	1036	1029	0.885	672	364	675	354	0
1	5	10	"PFJ0190"	"J212_4"	1930	22980	100	97	100	21	75	78	24	45	17	0	145	173	242	116	134	200	1	1	0	0.759	0.439	0.809	0.713	3.526	0.091	0.797	80	408	51	82	-0.399	22	29	25	57	0
1	6	10	"PFJ0197"	"J218_1"	2150	23000	110	207	213	36	73	76	23	100	100	0	178	183	32	117	132	183	0	0	0	2.197	2.121	2.136	2.312	1.769	2.163	0.550	80	491	195	206	1.135	134	61	140	66	0
1	7	10	"PFJ0220"	"J222_7"	2330	23010	130	284	287	61	76	77	15	100	100	0	323	325	50	120	124	28	100	100	0	1.025	1.029	1.005	1.010	1.420	1.044	0.805	120	573	411	416	0.035	208	203	211	205	0
1	8	10	"PFJ0228"	"J227_3"	2520	23010	130	297	300	67	73	75	18	100	99	0	614	619	100	115	116	18	100	100	0	0.449	0.450	0.444	0.434	1.416	0.449	0.864	120	550	723	731	-1.156	224	499	227	504	0
1	9	10	"PFJ0231"	"J22_1"	2700	23010	120	276	277	57	69	71	20	100	100	0	236	236	39	108	111	22	99	98	0	1.617	1.625	1.629	1.651	1.377	1.630	0.785	120	430	335	336	0.693	207	128	208	128	0
1	10	10	"PFJ0233"	"J22_3"	2870	23010	150	70	70	13	69	71	16	15	0	0	112	115	19	108	110	21	18	5	0	0.250	0.143	0.756	0.766	3.361	0.334	0.014	156	573	5	8	-2.000	1	4	1	7	-50
1	11	10	"PFJ0238"	"J232_6"	3080	23000	130	278	284	66	73	75	16	100	100	0	199	199	40	113	115	18	96	90	0	2.384	2.453	2.424	2.624	1.701	2.439	0.695	120	556	291	297	1.253	205	86	211	86	0
1	12	10	"PFJ0242"	"J236_1"	3270	23010	130	770	763	175	77	79	15	100	100	0	534	523	103	120	121	18	100	100	0	1.674	1.702	1.682	1.705	1.275	1.710	0.924	120	563	1107	1089	0.743	693	414	686	403	0
1	13	10	"PFJ0262"	"J248_1"	3470	23010	120	232	231	48	80	82	16	100	99	0	276	277	49	126	127	19	100	99	0	1.013	1.000	1.007	1.004	1.539	0.987	0.726	120	512	302	302	0.019	152	150	151	151	0
1	14	10	"PFJ0264"	"J248_11"	3670	23010	150	83	84	16	75	77	18	25	7	0	127	126	19	120	122	19	26	3	0	1.143	1.500	0.857	0.909	3.942	0.427	0.003	156	607	15	15	0.193	8	7	9	6	-50
1	15	10	"PFJ0267"	"J248_5"	3840	23010	110	145	150	31	75	78	20	100	88	0	157	158	24	119	119	19	81	47	0	1.842	1.923	1.735	1.925	1.990	1.796	0.365	80	411	108	114	0.881	70	38	75	39	0
1	16	10	"PFJ0271"	"J252_2"	4030	23010	120	585	582	138	79	81	16	100	100	0	372	364	78	124	124	18	99	98	0	2.040	2.096	2.102	2.193	1.460	2.104	0.866	120	520	754	743	1.029	506	248	503	240	0
1	17	10	"PFJ0273"	"J252_4"	4220	23010	130	673	641	147	79	80	16	100	100	0	639	609	143	122	124	18	99	99	0	1.149	1.154	1.134	1.218	1.530	1.138	0.915	120	547	1111	1049	0.200	594	517	562	487	0
1	18	10	"PFJ0275"	"J2541_2"	4410	23020	130	435	424	100	81	82	16	100	100	0	343	345	62	125	126	19	100	100	0	1.624	1.559	1.558	1.544	1.346	1.574	0.865	120	583	572	563	0.699	354	218	343	220	0
1	19	10	"PFK0357"	"Kn3479_1"	4610	23020	100	145	164	59	79	81	15	96	90	0	194	216	72	123	125	18	97	82	0	0.930	0.914	0.923	0.910	1.806	0.836	0.710	80	387	137	178	-0.105	66	71	85	93	0
1	20	10	"PFK0369"	"Kn3690_1"	4780	23010	120	1156	1120	291	82	82	15	100	100	0	945	902	236	126	128	19	100	100	0	1.311	1.338	1.291	1.391	1.463	1.328	0.893	120	498	1893	1814	0.391	1074	819	1038	776	0
1	21	10	"PFK0371"	"Kn3698_1"	4980	23020	120	427	426	92	86	87	16	100	100	0	503	502	85	131	133	19	100	100	0	0.917	0.916	0.891	0.909	1.270	0.926	0.908	120	526	713	711	-0.126	341	372	340	371	0
1	22	10	"PFK0373"	"Kn3698_4"	5170	23020	120	1045	1061	334	87	88	17	100	100	0	774	734	206	129	131	20	99	99	0	1.485	1.610	1.618	1.631	1.331	1.629	0.929	120	570	1603	1579	0.571	958	645	974	605	0
1	1	11	"PFK0375"	"Kn3744_1"	1180	23190	120	1594	1560	419	67	69	18	100	100	0	1008	960	279	112	114	17	100	99	0	1.704	1.761	1.717	1.868	1.425	1.738	0.938	120	620	2423	2341	0.769	1527	896	1493	848	0
1	2	11	"PFK0378"	"Kn3773_1"	1370	23190	130	425	427	97	68	71	17	100	100	0	329	325	72	111	113	19	97	95	0	1.638	1.678	1.668	1.800	1.629	1.661	0.855	120	564	575	573	0.712	357	218	359	214	0
1	3	11	"PFK0408"	"Kn4447_1"	1570	23190	120	175	183	38	67	70	14	100	100	0	214	213	42	110	112	18	96	94	0	1.038	1.126	1.112	1.197	1.649	1.074	0.700	120	513	212	219	0.054	108	104	116	103	0
1	4	11	"PFK0410"	"Kn4524_1"	1750	23200	120	804	775	186	68	70	13	100	100	0	466	446	96	113	115	17	100	100	0	2.085	2.123	2.132	2.148	1.424	2.160	0.918	120	534	1089	1040	1.060	736	353	707	333	0
1	5	11	"PFK0412"	"Kn459_3"	1950	23190	130	1327	1260	265	74	76	20	100	100	0	1280	1210	255	117	124	108	99	98	0	1.077	1.085	1.077	1.103	1.290	1.078	0.941	120	619	2416	2279	0.108	1253	1163	1186	1093	0
1	6	11	"PFK0415"	"Kn4670_1"	2130	23200	120	185	185	39	74	76	17	100	100	0	187	188	31	119	121	20	94	80	0	1.632	1.609	1.573	1.700	1.748	1.583	0.567	120	540	179	180	0.707	111	68	111	69	0
1	7	11	"PFK0423"	"Kn4895_2"	2320	23200	120	192	187	42	74	77	17	97	94	0	190	192	39	119	120	20	94	80	0	1.662	1.548	1.623	1.643	1.887	1.485	0.593	120	500	189	186	0.733	118	71	113	73	0
1	8	11	"PFK0431"	"Kn5081_1"	2510	23200	120	932	906	194	74	75	19	100	100	0	741	714	155	116	117	18	100	100	0	1.373	1.391	1.411	1.400	1.282	1.392	0.945	120	514	1483	1430	0.457	858	625	832	598	0
1	9	11	"PFK0462"	"Kn585_3"	2710	23200	120	1050	1006	211	70	72	18	100	100	0	544	544	97	112	114	22	100	100	0	2.269	2.167	2.152	2.165	1.282	2.227	0.914	120	465	1412	1368	1.182	980	432	936	432	0
1	10	11	"PFK0466"	"Kn588_2"	2890	23200	120	1168	1111	247	74	75	15	100	100	0	659	643	118	112	116	22	100	100	0	2.000	1.953	1.943	1.944	1.288	2.007	0.919	120	492	1641	1568	1.000	1094	547	1037	531	0
1	11	11	"PFK0469"	"Kn5905_4"	3090	23200	120	670	657	139	78	79	14	100	100	0	378	382	78	116	119	18	100	100	0	2.260	2.177	2.182	2.216	1.260	2.188	0.895	120	513	854	845	1.176	592	262	579	266	0
1	12	11	"PFK0476"	"Kn603_2"	3270	23200	120	1050	1066	255	81	82	14	100	100	0	2488	2508	485	120	123	19	100	100	0	0.409	0.412	0.417	0.408	1.252	0.405	0.930	120	484	3337	3373	-1.289	969	2368	985	2388	0
1	13	11	"PFK0484"	"Kn656_1"	3460	23200	120	218	220	50	82	83	16	100	99	0	312	320	56	124	127	20	100	100	0	0.723	0.704	0.694	0.671	1.510	0.688	0.761	120	522	324	334	-0.467	136	188	138	196	0
1	14	11	"PFK0486"	"Kn657_2"	3660	23200	120	566	557	169	78	80	15	100	99	0	671	682	158	124	125	18	100	100	0	0.892	0.858	0.874	0.814	1.426	0.880	0.892	120	494	1035	1037	-0.165	488	547	479	558	0
1	15	11	"PFK0519"	"Kn819_1"	3840	23200	120	4059	4179	1215	77	80	16	100	100	0	3417	3470	897	123	124	19	100	100	0	1.209	1.226	1.222	1.215	1.197	1.232	0.949	120	495	7276	7449	0.274	3982	3294	4102	3347	0
1	16	11	"PFK0523"	"Kn8362_1"	4030	23200	120	495	500	128	79	81	16	100	100	0	450	439	99	123	125	19	100	100	0	1.272	1.332	1.304	1.342	1.290	1.329	0.911	120	514	743	737	0.347	416	327	421	316	0
1	17	11	"PFK0526"	"Kn8409_1"	4220	23200	120	991	950	235	83	84	16	100	100	0	483	465	94	126	128	20	100	99	0	2.543	2.558	2.564	2.595	1.339	2.635	0.919	120	505	1265	1206	1.347	908	357	867	339	0
1	18	11	"PFK0538"	"Kn906_1"	4410	23210	130	524	508	131	83	85	16	100	100	0	470	476	82	128	129	20	100	100	0	1.289	1.221	1.205	1.178	1.353	1.285	0.893	120	498	783	773	0.367	441	342	425	348	0
1	19	11	"PFK0541"	"Kn918_1"	4610	23200	120	3297	3121	782	83	85	16	100	100	0	2706	2492	699	127	130	20	100	100	0	1.246	1.285	1.281	1.359	1.496	1.267	0.934	120	529	5793	5403	0.318	3214	2579	3038	2365	0
1	20	11	"PFK0549"	"Kn945_1"	4800	23210	120	1808	1690	446	87	90	19	100	100	0	1438	1380	249	131	134	21	100	100	0	1.317	1.283	1.282	1.244	1.323	1.333	0.930	120	514	3028	2852	0.397	1721	1307	1603	1249	0
1	21	11	"PFK1038"	"Ks510_8"	4980	23210	120	137	137	28	91	93	19	77	60	0	738	748	159	135	137	21	100	100	0	0.076	0.075	0.080	0.070	1.851	0.065	0.432	120	466	649	659	-3.712	46	603	46	613	0
1	22	11	"PFK1040"	"Ks51_11"	5170	23210	120	1028	996	251	89	91	18	100	100	0	937	895	207	134	135	20	100	100	0	1.169	1.192	1.203	1.203	1.316	1.194	0.928	120	550	1742	1668	0.226	939	803	907	761	0
1	1	12	"PFK1042"	"Ks51_2"	1180	23380	110	108	109	18	69	71	16	91	67	0	142	144	21	113	114	16	81	42	0	1.345	1.290	1.196	1.311	2.394	0.966	0.212	80	507	68	71	0.427	39	29	40	31	0
1	2	12	"PFK1044"	"Ks51_4"	1370	23380	120	586	570	172	70	72	16	99	98	0	499	486	135	114	115	16	99	96	0	1.340	1.344	1.305	1.386	1.602	1.341	0.914	120	534	901	872	0.423	516	385	500	372	0
1	3	12	"PFK1046"	"Ks51_6"	1560	23390	120	233	232	52	69	71	13	99	99	0	208	207	32	116	116	17	98	95	0	1.783	1.791	1.758	1.845	1.804	1.830	0.715	120	531	256	254	0.834	164	92	163	91	0
1	4	12	"PFK1048"	"Ks532_3"	1750	23390	110	117	119	23	72	72	13	92	81	0	166	169	30	115	117	17	90	71	0	0.882	0.870	0.909	0.948	2.348	0.737	0.305	80	442	96	101	-0.181	45	51	47	54	0
1	5	12	"PFK1074"	"Ks56_11"	1940	23390	130	153	158	29	74	76	15	100	100	0	218	232	104	117	121	41	96	68	0	0.782	0.730	0.786	0.805	1.746	0.426	0.410	120	628	180	199	-0.354	79	101	84	115	0
1	6	12	"PFK1076"	"Ks56_16"	2140	23390	110	124	124	24	76	79	19	91	61	0	180	180	28	122	126	48	65	7	0	0.828	0.828	0.702	0.811	2.189	0.282	0.189	80	455	106	106	-0.273	48	58	48	58	0
1	7	12	"PFK1078"	"Ks56_18"	2320	23390	120	220	226	53	77	79	19	100	99	0	261	262	51	120	121	20	99	98	0	1.014	1.049	1.076	1.055	1.484	1.030	0.771	120	470	284	291	0.020	143	141	149	142	0
1	8	12	"PFK1080"	"Ks56_23"	2510	23390	120	375	377	79	73	74	16	100	100	0	285	283	62	114	116	17	100	98	0	1.766	1.799	1.856	1.871	1.440	1.806	0.807	120	477	473	473	0.821	302	171	304	169	0
1	9	12	"PFK1082"	"Ks56_26"	2710	23390	150	97	96	16	73	75	17	60	26	0	136	137	22	114	116	20	53	23	0	1.091	1.000	0.939	0.852	2.990	0.638	0.113	156	595	46	46	0.126	24	22	23	23	-50
1	10	12	"PFK1085"	"Ks56_32"	2900	23400	120	727	700	202	79	80	15	100	100	0	804	769	166	120	122	20	100	100	0	0.947	0.957	0.975	0.909	1.463	0.991	0.926	120	451	1332	1270	-0.078	648	684	621	649	0
1	11	12	"PFK1110"	"Ks624_12"	3080	23390	120	456	458	103	81	82	15	100	100	0	410	398	95	123	124	18	100	97	0	1.307	1.371	1.408	1.448	1.451	1.345	0.870	120	487	662	652	0.386	375	287	377	275	0
1	12	12	"PFK1113"	"Ks624_4"	3270	23390	120	815	819	201	83	84	15	100	100	0	494	480	107	125	127	18	100	100	0	1.984	2.073	2.024	2.132	1.380	2.103	0.900	120	479	1101	1091	0.988	732	369	736	355	0
1	13	12	"PFK1115"	"Ks625_10"	3440	23380	100	116	118	24	88	90	20	61	31	0	156	157	24	129	132	22	60	25	0	1.037	1.071	0.786	0.838	3.047	1.139	0.088	80	408	55	58	0.052	28	27	30	28	0
1	14	12	"PFK1117"	"Ks625_14"	3660	23400	130	1955	1911	534	85	87	19	100	100	0	1021	1001	195	129	130	21	100	100	0	2.096	2.094	2.095	2.030	1.326	2.191	0.931	120	545	2762	2698	1.068	1870	892	1826	872	0
1	15	12	"PFK1119"	"Ks625_7"	3840	23390	130	655	636	138	82	83	16	100	100	0	377	376	65	126	127	20	100	100	0	2.283	2.216	2.211	2.230	1.317	2.244	0.882	120	493	824	804	1.191	573	251	554	250	0
1	16	12	"PFK1122"	"Ks646_2"	4030	23400	120	475	457	116	84	86	18	100	100	0	448	438	82	126	129	21	99	99	0	1.214	1.196	1.206	1.177	1.381	1.234	0.887	120	461	713	685	0.280	391	322	373	312	0
1	17	12	"PFK1144"	"Ks66_16"	4220	23400	120	508	517	113	87	88	17	100	100	0	622	625	119	131	133	21	100	100	0	0.857	0.870	0.876	0.868	1.294	0.870	0.908	120	467	912	924	-0.222	421	491	430	494	0
1	18	12	"PFK1146"	"Ks66_3"	4410	23370	150	111	113	22	88	89	17	61	25	0	153	154	24	131	132	21	50	20	0	1.045	1.087	1.000	0.975	3.143	0.817	0.078	156	623	45	48	0.064	23	22	25	23	-50
1	19	12	"PFK1149"	"Ks66_7"	4610	23400	120	263	258	58	90	91	18	100	98	0	352	354	63	131	133	21	100	100	0	0.783	0.753	0.747	0.729	1.454	0.753	0.809	120	503	394	391	-0.353	173	221	168	223	0
1	20	12	"PFK1151"	"Ks68_13"	4800	23410	130	4555	4465	1370	93	95	20	100	100	0	3660	3564	804	135	136	20	100	100	0	1.266	1.275	1.307	1.224	1.332	1.333	0.942	120	503	7987	7801	0.340	4462	3525	4372	3429	0
1	21	12	"PFK1153"	"Ks692_12"	4990	23400	150	105	107	20	94	96	20	34	10	0	139	141	26	136	137	21	29	8	0	3.667	2.600	0.714	0.804	3.885	0.448	0.015	156	529	14	18	1.874	11	3	13	5	-50
1	22	12	"PFK1155"	"Ks692_6"	5170	23390	120	181	182	38	89	91	18	98	93	0	183	184	28	133	134	19	85	61	0	1.840	1.824	1.864	1.960	2.287	2.046	0.322	120	522	142	144	0.880	92	50	93	51	0
1	1	13	"PFM0107"	"M17691_2"	1170	23570	120	466	455	97	68	69	13	100	100	0	303	300	84	110	112	16	95	92	0	2.062	2.037	2.062	2.358	1.987	1.982	0.804	120	604	591	577	1.044	398	193	387	190	0
1	2	13	"PFM0110"	"M18079_3"	1370	23580	120	410	411	105	69	71	14	100	100	0	415	403	84	113	114	16	100	100	0	1.129	1.179	1.180	1.179	1.350	1.188	0.900	120	523	643	632	0.175	341	302	342	290	0
1	3	13	"PFM0112"	"M18079_5"	1570	23580	120	1308	1320	357	70	71	13	100	100	0	996	960	253	115	115	17	100	100	0	1.405	1.479	1.475	1.509	1.311	1.478	0.940	120	440	2119	2095	0.491	1238	881	1250	845	0
1	4	13	"PFM0116"	"M18377_2"	1740	23580	150	79	80	16	72	73	13	32	12	0	124	126	21	116	117	17	26	10	0	0.875	0.800	0.857	0.922	3.980	0.150	0.005	156	589	15	18	-0.193	7	8	8	10	-50
1	5	13	"PFM0118"	"M1840_2"	1950	23580	120	350	351	93	73	74	15	100	99	0	256	255	54	117	121	44	96	81	0	1.993	2.014	1.884	2.077	1.622	2.083	0.797	120	511	416	416	0.995	277	139	278	138	0
1	6	13	"PFM0121"	"M18869_1"	2150	23580	120	424	426	110	75	76	17	99	99	0	520	519	120	119	123	46	99	97	0	0.870	0.877	0.890	0.887	1.404	0.872	0.880	120	470	750	751	-0.200	349	401	351	400	0
1	7	13	"PFM0142"	"M196_6"	2300	23560	120	293	291	65	75	77	16	100	99	0	253	252	47	118	120	17	99	96	0	1.615	1.612	1.598	1.667	1.520	1.609	0.777	120	446	353	350	0.691	218	135	216	134	0
1	8	13	"PFM0144"	"M196_8"	2500	23570	120	795	746	222	75	76	15	100	100	0	966	919	232	115	118	16	100	100	0	0.846	0.835	0.840	0.820	1.317	0.843	0.939	120	503	1571	1475	-0.241	720	851	671	804	0
1	9	13	"PFM0148"	"M19895_2"	2680	23560	110	273	276	65	74	76	17	100	100	0	241	243	39	115	117	19	100	98	0	1.579	1.578	1.554	1.566	1.505	1.607	0.771	80	443	325	330	0.659	199	126	202	128	0
1	10	13	"PFM0152"	"M20060_1"	2880	23560	110	283	280	53	78	79	16	100	100	0	272	264	43	119	120	20	100	98	0	1.340	1.393	1.425	1.415	1.446	1.351	0.775	80	470	358	347	0.422	205	153	202	145	0
1	11	13	"PFM0154"	"M20186_2"	3060	23570	100	128	130	29	80	81	16	88	66	0	340	338	74	123	123	18	100	100	0	0.221	0.233	0.230	0.197	2.077	0.218	0.540	80	434	265	265	-2.177	48	217	50	215	0
1	12	13	"PFM0156"	"M20989_1"	3250	23560	110	675	682	157	79	83	28	100	100	0	669	649	132	125	129	41	98	98	0	1.096	1.151	1.168	1.173	1.442	1.172	0.913	80	466	1140	1127	0.132	596	544	603	524	0
1	13	13	"PFM0179"	"M22143_2"	3440	23570	130	326	328	79	84	87	27	99	99	0	293	291	59	127	131	38	96	90	0	1.458	1.488	1.440	1.542	1.632	1.484	0.830	120	592	408	408	0.544	242	166	244	164	0
1	14	13	"PFM0182"	"M22193_2"	3630	23570	120	595	590	121	85	86	16	100	100	0	554	548	96	128	129	21	100	100	0	1.197	1.202	1.191	1.208	1.323	1.198	0.890	120	470	936	925	0.260	510	426	505	420	0
1	15	13	"PFM0184"	"M22193_8"	3810	23570	120	459	453	118	85	86	16	100	100	0	410	408	95	127	129	20	99	98	0	1.322	1.310	1.288	1.328	1.465	1.298	0.877	120	442	657	649	0.402	374	283	368	281	0
1	16	13	"PFM0186"	"M22451_2"	4000	23580	150	91	92	18	88	89	18	19	4	0	131	131	20	129	132	21	16	3	0	1.500	2.000	0.958	0.953	3.745	0.399	0.008	156	546	5	6	0.585	3	2	4	2	-50
1	17	13	"PFM0193"	"M22678_3"	4190	23570	120	1177	1191	360	88	90	18	100	100	0	758	752	212	129	133	21	100	97	0	1.731	1.770	1.804	1.845	1.454	1.763	0.915	120	469	1718	1726	0.792	1089	629	1103	623	0
1	18	13	"PFM0196"	"M2305_1"	4380	23580	110	131	129	20	88	90	17	83	68	0	257	256	37	129	131	20	100	100	0	0.336	0.323	0.310	0.297	1.967	0.295	0.390	80	474	171	168	-1.574	43	128	41	127	0
1	19	13	"PFM0218"	"M24561_3"	4570	23580	120	926	910	197	89	91	17	100	100	0	740	734	149	132	133	20	100	100	0	1.377	1.364	1.336	1.373	1.280	1.368	0.915	120	557	1445	1423	0.461	837	608	821	602	0
1	20	13	"PFM0224"	"M24933_22"	4770	23580	110	116	119	27	89	90	18	62	35	0	156	156	25	131	132	19	52	28	0	1.080	1.200	1.600	1.242	2.956	1.059	0.085	80	432	52	55	0.111	27	25	30	25	0
1	21	13	"PFM0227"	"M24933_9"	4950	23580	120	180	181	34	88	89	17	99	93	0	215	215	37	131	132	19	96	88	0	1.095	1.107	1.091	1.139	1.612	1.094	0.590	120	434	176	177	0.131	92	84	93	84	0
1	22	13	"PFM0229"	"M25032_3"	5140	23580	120	1317	1283	290	89	90	17	100	100	0	1157	1122	276	131	133	19	100	100	0	1.197	1.205	1.199	1.244	1.362	1.182	0.932	120	539	2254	2185	0.259	1228	1026	1194	991	0
1	1	14	"PFM0231"	"M2511_3"	1150	23760	120	136	138	24	68	69	14	100	98	0	182	181	31	112	114	18	95	83	0	0.971	1.014	0.902	1.060	1.783	0.902	0.512	120	539	138	139	-0.042	68	70	70	69	0
1	2	14	"PFM0234"	"M25344_2"	1340	23760	120	221	224	47	71	72	15	99	99	0	290	294	52	118	119	18	100	100	0	0.872	0.869	0.883	0.860	1.508	0.859	0.785	120	506	322	329	-0.197	150	172	153	176	0
1	3	14	"PFM0693"	"M50721_5"	1540	23760	120	364	363	81	74	75	15	100	100	0	414	404	83	118	120	18	100	100	0	0.980	1.010	0.987	1.020	1.371	1.002	0.891	120	542	586	575	-0.030	290	296	289	286	0
1	4	14	"PFM0695"	"M51089_1"	1740	23760	120	369	365	86	75	76	14	100	99	0	258	258	61	118	120	17	97	94	0	2.100	2.071	2.060	2.164	1.514	2.059	0.795	120	470	434	430	1.070	294	140	290	140	0
1	5	14	"PFM0698"	"M51323_1"	1930	23760	120	1576	1530	399	75	76	16	100	100	0	1165	1097	314	118	122	54	99	98	0	1.434	1.486	1.482	1.564	1.423	1.477	0.923	120	496	2548	2434	0.520	1501	1047	1455	979	0
1	6	14	"PFM0702"	"M5172_2"	2120	23770	120	447	454	126	76	76	15	100	100	0	275	268	51	119	123	55	95	79	0	2.378	2.537	2.644	2.505	1.555	2.695	0.805	120	484	527	527	1.250	371	156	378	149	0
1	7	14	"PFM0705"	"M52114_1"	2310	23770	120	1630	1600	483	74	76	23	100	100	0	1107	1080	273	117	120	24	100	100	0	1.572	1.585	1.641	1.529	1.530	1.645	0.908	120	530	2546	2489	0.652	1556	990	1526	963	0
1	8	14	"PFM0710"	"M52423_1"	2500	23760	120	1215	1198	323	73	74	14	100	100	0	794	741	212	114	116	23	99	98	0	1.679	1.794	1.812	1.910	1.512	1.796	0.912	120	498	1822	1752	0.748	1142	680	1125	627	0
1	9	14	"PFM0728"	"M53642_4"	2680	23760	120	748	721	196	71	72	15	100	100	0	578	546	144	111	114	18	99	99	0	1.450	1.494	1.504	1.519	1.380	1.500	0.917	120	548	1144	1085	0.536	677	467	650	435	0
1	10	14	"PFM0732"	"M53850_1"	2880	23770	120	835	820	248	74	76	15	100	100	0	3417	3422	900	119	120	19	100	100	0	0.231	0.226	0.230	0.213	1.445	0.224	0.936	120	561	4059	4049	-2.116	761	3298	746	3303	0
1	11	14	"PFM0734"	"M53930_1"	3070	23770	120	1286	1226	336	80	82	16	100	100	0	1213	1161	280	127	128	20	100	100	0	1.110	1.108	1.110	1.083	1.319	1.119	0.948	120	583	2292	2180	0.151	1206	1086	1146	1034	0
1	12	14	"PFM0738"	"M54370_2"	3270	23740	80	104	106	17	85	89	24	34	7	0	147	148	19	131	135	31	23	0	0	1.188	1.235	0.947	1.238	2.795	0.785	0.127	52	314	35	38	0.248	19	16	21	17	0
1	13	14	"PFM0742"	"M5455_1"	3440	23770	120	856	828	219	83	84	17	100	100	0	834	823	185	126	127	19	100	100	0	1.092	1.069	1.060	1.036	1.421	1.081	0.917	120	528	1481	1442	0.127	773	708	745	697	0
1	14	14	"PFM0744"	"M5455_6"	3630	23770	120	371	370	86	85	86	16	100	99	0	228	233	48	128	130	19	100	96	0	2.860	2.714	2.879	2.786	1.741	2.904	0.619	120	528	386	390	1.516	286	100	285	105	0
1	15	14	"PFM0765"	"M55888_4"	3830	23770	120	498	488	135	88	89	16	100	99	0	310	312	57	133	134	21	99	99	0	2.316	2.235	2.253	2.174	1.597	2.359	0.818	120	503	587	579	1.212	410	177	400	179	0
1	16	14	"PFM0770"	"M55941_1"	4020	23780	150	92	94	17	89	91	17	24	3	0	132	132	22	131	134	20	14	6	0	3.000	5.000	0.780	0.792	3.202	0.257	0.007	156	571	4	6	1.585	3	1	5	1	-50
1	17	14	"PFM0772"	"M56059_1"	4200	23770	120	516	506	132	86	88	17	100	100	0	373	369	81	129	132	20	100	98	0	1.762	1.750	1.811	1.763	1.477	1.794	0.876	120	495	674	660	0.817	430	244	420	240	0
1	18	14	"PFM0780"	"M56462_2"	4390	23770	120	331	339	76	88	90	17	100	100	0	1382	1295	346	130	130	19	100	99	0	0.194	0.215	0.218	0.224	1.473	0.205	0.902	120	502	1495	1416	-2.365	243	1252	251	1165	0
1	19	14	"PFM0782"	"M56512_15"	4580	23790	150	113	113	25	88	90	17	58	33	0	146	148	25	128	129	19	48	21	0	1.389	1.250	1.043	1.052	3.868	0.984	0.061	156	596	43	45	0.474	25	18	25	20	-50
1	20	14	"PFM0785"	"M56710_1"	4760	23770	120	491	487	113	86	87	16	100	100	0	638	627	158	127	128	19	100	99	0	0.793	0.802	0.809	0.835	1.448	0.776	0.879	120	530	916	901	-0.335	405	511	401	500	0
1	21	14	"PFM0809"	"M58416_1"	4980	23770	150	84	86	16	86	88	17	14	2	0	122	122	21	130	131	20	9	0	0	0.250	0.000	0.684	0.660	3.952	0.238	0.011	156	650	-10	-8	-2.000	-2	-8	0	-8	-50
1	22	14	"PFM0815"	"M58784_1"	5170	23780	150	86	87	18	86	88	18	17	2	0	132	132	23	131	132	20	16	4	0	0.000	1.000	0.811	0.790	3.679	0.428	0.021	156	886	1	2	Error	0	1	1	1	-50
1	1	15	"PFM0817"	"M58847_5"	1150	23950	120	770	709	215	72	74	16	100	100	0	493	476	120	118	120	18	100	99	0	1.861	1.779	1.808	1.763	1.533	1.828	0.904	120	629	1073	995	0.896	698	375	637	358	0
1	2	15	"PFM0820"	"M5894_7"	1350	23940	110	482	476	77	74	80	33	100	100	0	267	266	49	122	124	21	98	97	0	2.814	2.792	2.865	2.887	1.390	2.602	0.816	80	523	553	546	1.493	408	145	402	144	0
1	3	15	"PFM0824"	"M59170_6"	1550	23960	100	100	102	19	77	79	17	62	35	0	149	153	28	121	124	19	63	36	0	0.821	0.781	0.927	0.856	3.344	0.556	0.072	80	396	51	57	-0.284	23	28	25	32	0
1	4	15	"PFM0828"	"M59497_4"	1730	23950	120	954	888	255	77	78	15	100	100	0	922	851	277	120	121	17	100	98	0	1.094	1.109	1.151	1.200	1.498	1.080	0.910	120	521	1679	1542	0.129	877	802	811	731	0
1	5	15	"PFN0330"	"N134_61"	1930	23960	120	163	164	34	76	78	16	100	95	0	210	217	39	119	123	53	91	33	0	0.956	0.898	0.924	0.905	1.758	0.872	0.597	120	513	178	186	-0.065	87	91	88	98	0
1	6	15	"PFN0332"	"N134_67"	2110	23950	120	578	569	161	75	76	15	100	100	0	513	496	146	120	124	55	94	90	0	1.280	1.314	1.360	1.455	1.694	1.277	0.888	120	472	896	870	0.356	503	393	494	376	0
1	7	15	"PFN0334"	"N134_74"	2290	23950	110	313	320	67	73	76	25	100	100	0	292	294	44	121	123	22	100	100	0	1.404	1.428	1.422	1.423	1.317	1.446	0.828	80	493	411	420	0.489	240	171	247	173	0
1	8	15	"PFN0336"	"N134_76"	2500	23960	120	259	257	69	71	74	23	98	94	0	486	480	107	115	117	24	100	99	0	0.507	0.510	0.504	0.483	1.513	0.498	0.829	120	560	559	551	-0.981	188	371	186	365	0
1	9	15	"PFN0338"	"N134_78"	2690	23960	120	637	625	166	68	70	15	100	100	0	330	329	67	110	112	16	100	100	0	2.586	2.543	2.636	2.535	1.373	2.629	0.889	120	515	789	776	1.371	569	220	557	219	0
1	10	15	"PFN0342"	"N134_83"	2880	23960	120	1279	1253	337	74	76	15	100	100	0	1011	1010	191	117	119	18	100	100	0	1.348	1.320	1.345	1.286	1.274	1.376	0.943	120	484	2099	2072	0.431	1205	894	1179	893	0
1	11	15	"PFN0360"	"N135_22"	3060	23960	120	137	143	30	80	82	14	95	90	0	241	245	43	126	127	18	100	98	0	0.496	0.529	0.520	0.486	1.981	0.486	0.555	120	505	172	182	-1.013	57	115	63	119	0
1	12	15	"PFN0363"	"N135_27"	3250	23950	110	247	260	52	83	87	22	100	100	0	232	233	40	128	130	22	98	93	0	1.577	1.686	1.728	1.765	1.730	1.704	0.695	80	542	268	282	0.657	164	104	177	105	0
1	13	15	"PFN0365"	"N135_7"	3450	23960	120	560	548	136	83	86	22	100	100	0	398	388	75	128	130	21	99	98	0	1.767	1.788	1.789	1.801	1.369	1.845	0.876	120	484	747	725	0.821	477	270	465	260	0
1	14	15	"PFN0367"	"N135_9"	3620	23960	120	474	477	112	86	87	16	100	100	0	364	362	67	132	133	19	99	99	0	1.672	1.700	1.815	1.728	1.459	1.761	0.851	120	456	620	621	0.742	388	232	391	230	0
1	15	15	"PFN0369"	"N136_13"	3820	23960	120	1051	1024	290	89	90	17	100	100	0	657	644	184	136	137	20	100	99	0	1.846	1.841	1.831	1.921	1.516	1.845	0.888	120	454	1483	1443	0.885	962	521	935	508	0
1	16	15	"PFN0371"	"N136_16"	4010	23970	120	187	190	44	92	93	17	96	93	0	204	210	37	137	138	21	95	79	0	1.418	1.342	1.460	1.451	1.931	1.340	0.486	120	382	162	171	0.504	95	67	98	73	0
1	17	15	"PFN0390"	"N137_31"	4190	23970	120	386	371	93	87	88	17	99	99	0	405	401	89	132	133	20	100	98	0	1.095	1.056	1.054	1.050	1.574	1.057	0.852	120	485	572	553	0.131	299	273	284	269	0
1	18	15	"PFN0393"	"N137_38"	4400	23970	150	97	98	17	87	89	17	31	6	0	143	145	24	130	131	19	37	14	0	0.769	0.733	0.667	0.649	3.427	0.389	0.042	156	521	23	26	-0.379	10	13	11	15	-50
1	19	15	"PFN0395"	"N137_4"	4570	23970	120	680	666	169	87	89	17	100	100	0	529	519	112	127	129	19	100	100	0	1.475	1.477	1.476	1.483	1.373	1.526	0.888	120	393	995	971	0.561	593	402	579	392	0
1	20	15	"PFN0398"	"N137_44"	4770	23970	120	781	770	198	85	87	16	100	100	0	420	407	81	128	129	19	100	99	0	2.384	2.455	2.474	2.487	1.343	2.516	0.908	120	521	988	964	1.253	696	292	685	279	0
1	21	15	"PFN0400"	"N137_5"	4960	23970	120	600	593	155	85	87	18	100	100	0	435	432	87	128	130	20	100	100	0	1.678	1.671	1.647	1.643	1.405	1.726	0.869	120	512	822	812	0.746	515	307	508	304	0
1	22	15	"PFN0403"	"N137_53"	5120	23980	90	125	124	27	90	93	21	67	32	0	155	158	28	135	137	21	50	25	0	1.750	1.478	1.237	1.250	2.902	1.206	0.182	52	343	55	57	0.807	35	20	34	23	0
1	1	16	"PFN0420"	"N138_29"	1160	24160	80	102	106	24	79	81	16	59	34	0	172	168	35	125	126	20	75	55	0	0.489	0.628	0.655	0.588	2.713	0.482	0.206	52	301	70	70	-1.031	23	47	27	43	0
1	2	16	"PFN0422"	"N138_30"	1340	24150	110	315	329	50	81	84	29	100	100	0	222	227	38	124	126	19	100	100	0	2.388	2.408	2.646	2.527	1.417	2.453	0.730	80	565	332	351	1.256	234	98	248	103	0
1	3	16	"PFN0427"	"N138_36"	1560	24130	150	94	97	22	79	82	20	39	12	0	141	146	30	123	125	20	44	21	0	0.833	0.783	1.000	1.049	3.196	0.645	0.169	156	685	33	41	-0.263	15	18	18	23	-50
1	4	16	"PFN0429"	"N138_39"	1740	24150	120	374	375	101	75	76	14	100	99	0	540	530	114	119	120	17	100	100	0	0.710	0.730	0.701	0.702	1.421	0.735	0.872	120	468	720	711	-0.494	299	421	300	411	0
1	5	16	"PFN0431"	"N138_43"	1920	24150	120	1224	1239	374	73	75	13	100	100	0	655	638	174	116	118	16	100	100	0	2.135	2.234	2.281	2.285	1.358	2.273	0.932	120	465	1690	1688	1.095	1151	539	1166	522	0
1	6	16	"PFN0435"	"N138_51"	2120	24150	150	85	87	16	71	73	16	42	14	0	126	126	20	114	115	16	40	16	0	1.167	1.333	0.778	0.763	3.479	0.513	0.046	156	640	26	28	0.222	14	12	16	12	-50
1	7	16	"PFN0839"	"N163_7"	2300	24150	80	121	125	33	70	71	16	92	75	0	176	198	76	112	112	16	96	82	0	0.797	0.640	0.770	0.701	2.065	0.434	0.384	52	310	115	141	-0.328	51	64	55	86	0
1	8	16	"PFN0843"	"N164_7"	2490	24150	120	763	746	203	68	69	14	100	100	0	611	599	147	111	112	16	100	100	0	1.390	1.389	1.437	1.405	1.365	1.406	0.929	120	562	1195	1166	0.475	695	500	678	488	0
1	9	16	"PFN0846"	"N165_14"	2690	24150	120	438	408	96	68	70	15	100	100	0	541	519	99	110	111	15	100	100	0	0.858	0.831	0.839	0.820	1.299	0.830	0.909	120	519	801	749	-0.220	370	431	340	409	0
1	10	16	"PFN0848"	"N165_16"	2870	24150	120	872	876	230	76	77	15	100	100	0	6076	5774	1565	119	120	17	100	100	0	0.134	0.141	0.142	0.143	1.358	0.138	0.939	120	512	6753	6455	-2.904	796	5957	800	5655	0
1	11	16	"PFN0852"	"N165_8"	3070	24150	120	295	297	65	81	82	15	100	100	0	253	255	49	127	127	18	99	97	0	1.698	1.688	1.738	1.749	1.448	1.690	0.785	120	446	340	344	0.764	214	126	216	128	0
1	12	16	"PFN0854"	"N166_2"	3230	24170	150	92	93	15	83	86	21	19	3	0	131	132	19	130	131	21	15	2	0	9.000	5.000	1.093	0.921	3.270	0.015	0.000	156	576	10	12	3.170	9	1	10	2	-50
1	13	16	"PFN0877"	"N168_9"	3450	24150	150	85	86	17	85	88	22	10	0	0	122	124	22	130	131	22	8	3	0	0.000	-0.167	0.786	0.759	3.242	0.047	0.001	156	545	-8	-5	Error	0	-8	1	-6	-50
1	14	16	"PFN0881"	"N169_15"	3640	24150	150	74	79	19	83	85	16	18	3	0	122	120	22	130	130	20	7	0	0	1.125	0.400	0.711	0.831	3.241	0.265	0.018	156	536	-17	-14	0.170	-9	-8	-4	-10	-50
1	15	16	"PFN0884"	"N169_20"	3840	24130	150	75	78	19	82	84	17	12	3	0	131	129	21	129	131	21	8	4	0	-3.500	100000.000	1.000	1.068	3.023	0.369	0.024	156	491	-5	-4	Error	-7	2	-4	0	-50
1	16	16	"PFN0889"	"N170_4"	4010	24140	150	91	94	21	83	86	18	28	12	0	163	163	33	130	132	20	64	35	0	0.242	0.333	0.471	0.429	3.986	0.221	0.037	156	449	41	44	-2.044	8	33	11	33	-50
1	17	16	"PFN0891"	"N171_3"	4200	24160	120	386	383	92	81	84	16	100	100	0	293	295	60	128	131	21	97	97	0	1.848	1.808	1.856	1.842	1.664	1.865	0.803	120	470	470	469	0.886	305	165	302	167	0
1	18	16	"PFN0895"	"N173_3"	4390	24140	150	88	89	19	83	85	16	27	8	0	128	130	20	129	132	21	16	1	0	-5.000	6.000	1.143	1.048	3.657	0.634	0.035	156	533	4	7	Error	5	-1	6	1	-50
1	19	16	"PFN0917"	"N177_5"	4590	24160	150	88	89	15	86	87	16	16	2	0	129	130	18	130	131	19	14	3	0	-2.000	100000.000	0.701	0.701	3.308	0.028	0.000	156	503	1	3	Error	2	-1	3	0	-50
1	20	16	"PFN0923"	"N181_1"	4770	24160	120	804	795	187	86	89	17	100	100	0	613	596	138	129	131	20	99	99	0	1.483	1.518	1.542	1.574	1.412	1.526	0.915	120	481	1202	1176	0.569	718	484	709	467	0
1	21	16	"PFN0925"	"N181_11"	4960	24170	120	747	705	218	87	90	20	100	99	0	1146	1124	259	130	131	21	100	100	0	0.650	0.622	0.644	0.581	1.506	0.633	0.906	120	521	1676	1612	-0.622	660	1016	618	994	0
1	22	16	"PFN0928"	"N181_17"	5150	24160	120	4571	4327	1312	85	87	18	100	100	0	2561	2371	756	131	133	21	100	100	0	1.846	1.894	1.899	1.976	1.547	1.906	0.932	120	588	6916	6482	0.884	4486	2430	4242	2240	0
1	1	17	"PFN0931"	"N181_21"	1150	24330	110	211	213	30	75	78	27	100	100	0	227	234	46	119	120	19	100	97	0	1.259	1.200	1.186	1.280	1.522	1.149	0.668	80	534	244	253	0.333	136	108	138	115	0
1	2	17	"PFN0933"	"N181_25"	1350	24350	110	124	126	29	78	80	16	88	71	0	156	158	29	120	121	18	76	50	0	1.278	1.263	1.228	1.144	2.547	1.117	0.177	80	499	82	86	0.354	46	36	48	38	0
1	3	17	"PFN0958"	"N187_1"	1560	24340	150	82	84	16	78	80	19	21	3	0	126	129	21	121	123	21	25	6	0	0.800	0.750	0.760	0.716	3.338	0.402	0.017	156	680	9	14	-0.322	4	5	6	8	-50
1	4	17	"PFN0960"	"N187_5"	1730	24330	110	418	423	69	74	77	20	100	100	0	439	440	86	121	121	25	100	100	0	1.082	1.094	1.117	1.117	1.343	1.035	0.887	80	429	662	668	0.113	344	318	349	319	0
1	5	17	"PFN0964"	"N189_3"	1940	24340	150	72	74	13	71	73	18	12	0	0	112	114	17	112	115	22	13	1	0	100000.000	1.500	0.625	0.718	3.484	0.258	0.017	156	630	1	5	16.610	1	0	3	2	-50
1	6	17	"PFN0966"	"N189_6"	2110	24340	120	677	654	164	66	67	12	100	100	0	838	817	224	108	108	15	100	100	0	0.837	0.829	0.816	0.863	1.410	0.810	0.935	120	408	1341	1297	-0.257	611	730	588	709	0
1	7	17	"PFN0969"	"N197_2"	2300	24350	120	1135	1103	347	64	67	15	100	100	0	1240	1210	294	108	108	16	100	100	0	0.946	0.943	0.963	0.902	1.463	0.962	0.917	120	466	2203	2141	-0.080	1071	1132	1039	1102	0
1	8	17	"PFN0979"	"N243_1"	2490	24350	120	420	392	112	68	71	17	99	99	0	332	318	59	112	114	18	100	99	0	1.600	1.573	1.562	1.502	1.576	1.661	0.839	120	504	572	530	0.678	352	220	324	206	0
1	9	17	"PFF1893"	"F8058_1"	2680	24340	100	158	185	87	72	75	16	98	96	0	189	219	82	115	118	19	96	83	0	1.162	1.087	1.101	1.160	1.756	1.057	0.799	80	416	160	217	0.217	86	74	113	104	0
1	10	17	"PFB0086"	"B312"	2870	24350	120	4663	4476	1631	79	81	16	100	100	0	3937	3683	983	123	125	21	100	100	0	1.202	1.235	1.273	1.130	1.481	1.301	0.929	120	482	8398	7957	0.265	4584	3814	4397	3560	0
1	11	17	"PFB0247"	"B619"	3060	24350	150	85	85	17	81	83	15	21	8	0	130	130	24	126	128	21	18	5	0	1.000	1.000	0.780	0.730	3.040	0.126	0.004	156	470	8	8	0.000	4	4	4	4	-50
1	12	17	"PFB0263"	"B648"	3260	24340	150	74	76	16	81	83	16	8	1	0	119	122	21	128	129	20	14	1	0	0.778	0.833	0.887	0.877	3.113	0.159	0.004	156	433	-16	-11	-0.363	-7	-9	-5	-6	-50
1	13	17	"PFB0272"	"B666"	3450	24340	150	77	77	15	81	82	16	11	1	0	134	135	22	127	128	20	30	8	0	-0.571	-0.500	0.696	0.839	3.688	12.548	0.003	156	451	3	4	Error	-4	7	-4	8	-50
1	14	17	"PFC0108"	"C322"	3630	24340	120	569	562	133	76	79	15	100	100	0	368	358	80	120	121	19	100	99	0	1.988	2.042	2.050	2.119	1.448	2.103	0.843	120	434	741	724	0.991	493	248	486	238	0
1	15	17	"PFA0055"	"A14801_28"	3840	24350	150	81	84	22	75	76	15	34	16	0	126	130	27	118	119	20	32	12	0	0.750	0.750	0.833	0.855	3.135	0.603	0.146	156	517	14	21	-0.415	6	8	9	12	-50
1	16	17	"PFA0082"	"A18792_10"	4020	24330	150	90	92	18	81	82	17	29	12	0	132	132	19	124	125	19	25	5	0	1.125	1.375	1.292	1.179	3.473	0.941	0.034	156	510	17	19	0.170	9	8	11	8	-50
1	17	17	"PFA0091"	"A18792_4"	4200	24350	100	157	169	73	84	87	18	100	91	0	352	349	59	128	129	20	100	100	0	0.326	0.385	0.340	0.335	1.661	0.433	0.536	80	390	297	306	-1.618	73	224	85	221	0
1	18	17	"PFA0097"	"A19747_2"	4400	24350	150	82	83	16	84	86	17	11	1	0	129	132	21	131	134	21	16	3	0	1.000	-1.000	1.000	0.889	3.094	0.153	0.007	156	605	-4	0	0.000	-2	-2	-1	1	-50
1	19	17	"PFA0173"	"A4732_13"	4590	24350	150	84	86	17	85	86	15	19	6	0	135	136	19	131	133	19	25	5	0	-0.250	0.200	1.000	0.859	3.543	0.131	0.002	156	534	3	6	Error	-1	4	1	5	-50
1	20	17	"PFA0219"	"A8784_10"	4760	24350	110	334	347	72	84	86	16	100	100	0	369	373	71	131	134	21	100	100	0	1.050	1.087	1.116	1.088	1.416	1.080	0.823	80	416	488	505	0.071	250	238	263	242	0
1	21	17	"PFM0561"	"M44175_1"	4950	24350	110	1192	1179	265	86	91	71	100	100	0	1237	1228	172	133	139	62	100	100	0	1.002	0.998	1.032	0.978	1.280	1.070	0.870	80	490	2210	2188	0.003	1106	1104	1093	1095	0
1	22	17	"PFM0639"	"M46861_1"	5160	24350	150	88	88	18	83	86	54	0	0	0	138	138	20	130	134	49	1	0	0	0.625	0.625	0.906	0.962	3.151	0.296	0.027	156	878	13	13	-0.678	5	8	5	8	-50
1	1	18	"PFM0668"	"M48963_5"	1170	24530	120	730	706	209	75	77	26	100	100	0	434	422	98	121	122	19	100	100	0	2.093	2.096	2.098	2.068	1.453	2.156	0.905	120	586	968	932	1.065	655	313	631	301	0
1	2	18	"PFM0751"	"M55156_1"	1370	24530	150	96	97	20	76	78	15	57	34	0	131	132	18	121	122	17	33	13	0	2.000	1.909	1.201	1.145	3.277	1.483	0.034	156	631	30	32	1.000	20	10	21	11	-50
1	3	18	"PFM0789"	"M57163_1"	1550	24530	110	99	101	24	76	79	20	53	16	0	220	225	41	122	124	20	98	96	0	0.235	0.243	0.218	0.205	2.742	0.252	0.178	80	418	121	128	-2.091	23	98	25	103	0
1	4	18	"PFM0887"	"M8047_1"	1730	24520	110	837	840	153	76	81	30	100	100	0	602	593	105	123	126	37	100	100	0	1.589	1.626	1.638	1.647	1.359	1.611	0.880	80	501	1240	1234	0.668	761	479	764	470	0
1	5	18	"PFD0324"	"D37405_1"	1910	24540	100	114	116	22	72	75	27	77	28	0	157	157	28	114	117	33	60	16	0	0.977	1.023	0.981	1.107	2.482	0.918	0.293	80	410	85	87	-0.034	42	43	44	43	0
1	6	18	"PFD0374"	"D42243_5"	2110	24530	150	72	73	13	74	77	21	3	0	0	117	119	21	112	115	20	24	7	0	-0.400	-0.143	0.667	0.647	3.800	0.428	0.032	156	580	3	6	Error	-2	5	-1	7	-50
1	7	18	"PFD0381"	"D42873_1"	2320	24500	150	76	75	15	72	73	16	15	3	0	118	120	22	112	114	19	30	6	0	0.667	0.375	0.688	0.736	2.857	0.218	0.021	156	581	10	11	-0.585	4	6	3	8	-50
1	8	18	"PFD0391"	"D42954_8"	2500	24530	110	105	106	22	71	73	15	78	55	0	158	160	28	113	116	19	85	60	0	0.756	0.745	0.693	0.648	2.609	0.597	0.258	80	403	79	82	-0.404	34	45	35	47	0
1	9	18	"PFD0408"	"D47995_1"	2680	24530	120	1321	1289	318	73	75	17	100	100	0	1138	1072	240	115	118	20	100	100	0	1.220	1.271	1.317	1.273	1.374	1.284	0.898	120	524	2271	2173	0.287	1248	1023	1216	957	0
1	10	18	"PFD0468"	"D53677_9"	2880	24530	150	80	81	17	79	80	17	16	3	0	123	124	19	120	123	22	14	3	0	0.333	0.500	0.762	0.734	3.286	0.311	0.025	156	550	4	6	-1.585	1	3	2	4	-50
1	11	18	"IMX067I"	"Y_IMX067I"	3070	24530	150	83	86	22	81	83	17	18	7	0	125	129	28	126	128	22	12	4	0	-2.000	1.667	0.889	0.943	3.159	0.296	0.041	156	517	1	8	Error	2	-1	5	3	-50
1	12	18	"IOX204I"	"Y_IOX204I"	3260	24530	150	82	87	23	79	81	16	26	14	0	128	132	25	126	127	20	26	8	0	1.500	1.333	0.843	0.863	2.964	0.378	0.047	156	493	5	14	0.585	3	2	8	6	-50
1	13	18	"IDX437I"	"Y_IDX437I"	3450	24530	150	64	66	13	73	74	16	3	1	0	108	110	17	117	119	20	5	0	0	1.000	1.000	0.851	0.831	2.832	0.363	0.049	156	472	-18	-14	0.000	-9	-9	-7	-7	-50
1	14	18	"ILX005I"	"Y_ILX005I"	3640	24530	150	69	72	14	68	70	14	19	7	0	110	111	17	112	113	18	13	3	0	-0.500	-4.000	0.833	0.800	4.409	0.271	0.019	156	487	-1	3	Error	1	-2	4	-1	-50
1	15	18	"Z_1_10"	"Z_1_10"	3830	24530	150	65	67	15	73	74	16	10	2	0	105	106	17	114	117	20	2	0	0	0.889	0.750	0.793	0.840	2.978	0.392	0.062	156	472	-17	-14	-0.170	-8	-9	-6	-8	-50
1	16	18	"Z_1_30"	"Z_1_30"	4020	24540	150	77	80	18	82	84	17	14	3	0	118	120	19	125	126	20	7	3	0	0.714	0.400	0.909	0.867	3.364	0.270	0.014	156	503	-12	-7	-0.485	-5	-7	-2	-5	-50
1	17	18	"Z_2_70"	"Z_2_70"	4200	24540	130	4623	4699	1146	88	90	19	100	100	0	7438	7646	1460	132	133	22	100	100	0	0.621	0.614	0.630	0.606	1.222	0.608	0.934	120	534	11841	12125	-0.688	4535	7306	4611	7514	0
1	18	18	"Z_2_90"	"Z_2_90"	4390	24540	120	6739	6177	1926	88	90	18	100	100	0	10619	10070	2613	139	141	23	100	100	0	0.635	0.613	0.629	0.588	1.370	0.617	0.949	120	482	17131	16020	-0.656	6651	10480	6089	9931	0
1	19	18	"Z_3_10"	"Z_3_10"	4580	24540	120	128	128	27	85	86	15	89	66	0	207	206	38	135	138	21	91	77	0	0.597	0.606	0.634	0.593	2.421	0.460	0.280	120	458	115	114	-0.744	43	72	43	71	0
1	20	18	"Z_3_30"	"Z_3_30"	4780	24540	150	84	84	18	85	86	16	15	4	0	135	136	20	131	134	23	19	0	0	-0.250	-0.200	0.875	0.896	3.876	0.212	0.021	156	628	3	4	Error	-1	4	-1	5	-50
1	21	18	"Z_3_50"	"Z_3_50"	4970	24550	120	489	470	149	84	89	68	95	90	0	753	721	166	133	137	60	100	98	0	0.653	0.656	0.649	0.611	1.468	0.673	0.901	120	524	1025	974	-0.614	405	620	386	588	0
1	22	18	"Z_3_70"	"Z_3_70"	5150	24540	110	1219	1200	190	82	83	15	100	100	0	1964	1928	250	129	131	21	100	100	0	0.620	0.621	0.628	0.619	1.189	0.614	0.943	80	469	2972	2917	-0.691	1137	1835	1118	1799	0
1	1	19	"Z_5_10"	"Z_5_10"	1190	24720	150	79	80	15	78	81	20	10	1	0	129	132	22	126	127	18	24	10	0	0.333	0.333	0.859	0.752	3.860	3.570	0.006	156	752	4	8	-1.585	1	3	2	6	-50
1	2	19	"Z_5_30"	"Z_5_30"	1360	24710	110	115	115	19	79	80	15	86	58	0	152	155	23	123	124	16	75	42	0	1.241	1.125	1.164	1.278	2.623	0.920	0.190	80	395	65	68	0.312	36	29	36	32	0
1	3	19	"Z_5_50"	"Z_5_50"	1550	24720	120	5534	5174	1773	79	82	16	100	100	0	3556	3273	919	123	125	17	100	100	0	1.589	1.617	1.656	1.557	1.315	1.671	0.960	120	518	8888	8245	0.668	5455	3433	5095	3150	0
1	4	19	"Z_5_70"	"Z_5_70"	1730	24720	120	13039	12433	3460	81	84	26	100	100	0	7932	7234	2075	124	128	33	100	100	0	1.660	1.737	1.817	1.769	1.323	1.754	0.950	120	479	20766	19462	0.731	12958	7808	12352	7110	0
1	5	19	"Z_5_90"	"Z_5_90"	1930	24720	120	22917	21184	6127	84	86	19	100	100	0	13269	11896	3565	125	127	20	100	100	0	1.737	1.793	1.864	1.844	1.322	1.803	0.958	120	553	35977	32871	0.797	22833	13144	21100	11771	0
1	6	19	"Z_6_10"	"Z_6_10"	2140	24720	150	108	108	28	83	85	20	54	28	0	143	144	23	125	127	22	39	16	0	1.389	1.316	1.294	1.343	2.978	1.808	0.107	156	580	43	44	0.474	25	18	25	19	-50
1	7	19	"Z_7_50"	"Z_7_50"	2310	24720	120	314	315	80	72	74	15	100	100	0	289	286	54	114	116	19	98	97	0	1.383	1.413	1.432	1.440	1.419	1.476	0.819	120	457	417	415	0.468	242	175	243	172	0
1	8	19	"Z_7_70"	"Z_7_70"	2500	24720	120	790	804	226	68	69	13	100	100	0	632	608	132	109	112	17	100	100	0	1.380	1.475	1.506	1.457	1.322	1.529	0.916	120	519	1245	1235	0.465	722	523	736	499	0
1	9	19	"Z_7_90"	"Z_7_90"	2680	24720	120	1889	1806	508	68	68	13	100	100	0	1338	1262	327	110	111	17	100	100	0	1.483	1.509	1.561	1.544	1.358	1.531	0.937	120	465	3049	2890	0.568	1821	1228	1738	1152	0
1	10	19	"Z_8_10"	"Z_8_10"	2880	24720	150	71	73	16	71	73	16	17	4	0	117	118	19	114	115	19	19	5	0	0.000	0.500	0.667	0.713	3.783	0.415	0.026	156	540	3	6	Error	0	3	2	4	-50
1	11	19	"Z_8_30"	"Z_8_30"	3090	24770	150	79	82	18	76	77	17	24	8	0	122	124	19	120	121	20	20	4	0	1.500	1.500	0.857	0.778	3.542	0.645	0.128	156	511	5	10	0.585	3	2	6	4	-50
1	12	19	"Z_8_50"	"Z_8_50"	3250	24720	120	15119	13920	3660	79	84	40	100	100	0	14385	12917	3729	125	127	22	100	100	0	1.055	1.082	1.110	1.127	1.343	1.068	0.954	120	447	29300	26633	0.077	15040	14260	13841	12792	0
1	13	19	"PFA32032"	"oPFA32032"	3460	24720	150	83	84	17	76	80	36	7	0	0	127	128	21	121	122	22	21	3	0	1.167	1.143	0.800	0.803	3.472	5.238	0.050	156	586	13	15	0.222	7	6	8	7	-50
1	14	19	"PFC0775"	"oPFC0775"	3640	24730	120	2067	1943	548	72	74	16	100	100	0	1316	1308	292	118	120	21	100	100	0	1.665	1.572	1.599	1.534	1.336	1.618	0.940	120	445	3193	3061	0.736	1995	1198	1871	1190	0
1	15	19	"PFI17647"	"oPFI17647"	3830	24720	150	81	82	14	77	79	17	21	3	0	120	124	20	123	125	21	13	3	0	-1.333	5.000	0.725	0.731	3.261	0.362	0.025	156	550	1	6	Error	4	-3	5	1	-50
1	16	19	"PFF72435"	"oPFF72435"	4010	24730	120	157	159	33	79	81	15	98	94	0	200	200	39	124	126	18	95	85	0	1.026	1.053	1.083	1.061	1.774	0.981	0.572	120	440	154	156	0.037	78	76	80	76	0
1	17	19	"PFL0040"	"oPFL0040"	4200	24730	120	1822	1819	453	85	87	17	100	100	0	1114	1100	237	129	131	21	100	100	0	1.763	1.786	1.812	1.781	1.251	1.812	0.937	120	468	2722	2705	0.818	1737	985	1734	971	0
1	18	19	"PFL0041"	"oPFL0041"	4390	24730	120	1263	1280	365	88	89	16	100	100	0	1598	1536	413	137	138	22	100	100	0	0.804	0.852	0.857	0.855	1.321	0.849	0.939	120	445	2636	2591	-0.314	1175	1461	1192	1399	0
1	19	19	"PFI17649"	"oPFI17649"	4590	24730	150	83	83	18	87	87	16	11	4	0	128	132	27	133	136	24	10	3	0	0.800	4.000	0.898	0.870	3.547	0.232	0.019	156	547	-9	-5	-0.322	-4	-5	-4	-1	-50
1	20	19	"PFJ12790"	"oPFJ12790"	4770	24740	120	250	256	63	83	84	14	99	99	0	355	359	75	127	130	22	100	98	0	0.732	0.746	0.733	0.729	1.504	0.721	0.826	120	433	395	405	-0.449	167	228	173	232	0
1	21	19	"PFJ12792"	"oPFJ12792"	4970	24740	120	865	854	222	84	86	15	100	100	0	451	442	89	129	130	20	100	100	0	2.425	2.460	2.415	2.439	1.415	2.560	0.886	120	537	1103	1083	1.278	781	322	770	313	0
1	22	19	"PFK12895"	"oPFK12895"	5220	24720	150	83	87	20	81	82	17	23	8	0	128	131	19	127	129	23	14	1	0	2.000	1.500	0.850	0.844	3.612	0.327	0.030	156	884	3	10	1.000	2	1	6	4	-50
1	1	20	"PFF72440"	"oPFF72440"	1160	24910	120	3097	3051	850	80	83	16	100	100	0	2885	2750	748	128	130	18	100	100	0	1.094	1.133	1.140	1.139	1.345	1.137	0.942	120	543	5774	5593	0.130	3017	2757	2971	2622	0
1	2	20	"PFH0004"	"oPFH0004"	1360	24910	120	714	719	183	80	82	17	100	100	0	689	674	166	126	128	18	100	100	0	1.126	1.166	1.191	1.186	1.376	1.164	0.913	120	530	1197	1187	0.171	634	563	639	548	0
1	3	20	"PFD66983"	"oPFD66983"	1540	24910	100	95	99	21	77	79	15	57	26	0	160	159	23	122	125	18	76	52	0	0.474	0.595	0.635	0.564	3.319	0.432	0.063	80	364	56	59	-1.078	18	38	22	37	0
1	4	20	"PFBL B0087"	"oPFBLOB0087"	1720	24890	150	86	89	17	78	80	16	33	11	0	131	137	22	121	123	18	40	18	0	0.800	0.688	1.000	0.891	3.944	0.718	0.033	156	603	18	27	-0.322	8	10	11	16	-50
1	5	20	"PFBL B0089"	"oPFBLOB0089"	1920	24910	110	154	158	27	79	80	17	100	95	0	191	195	31	123	125	19	98	85	0	1.103	1.097	1.108	1.138	1.822	1.134	0.467	80	460	143	151	0.141	75	68	79	72	0
1	6	20	"PFL0045"	"oPFL0045"	2120	24910	120	150	151	29	81	83	16	97	90	0	1832	1787	413	129	130	21	100	100	0	0.041	0.042	0.042	0.040	1.532	0.040	0.709	120	474	1772	1728	-4.625	69	1703	70	1658	0
1	7	20	"PFF72441"	"oPFF72441"	2300	24910	150	75	77	16	71	74	22	16	1	0	132	134	20	114	118	21	43	12	0	0.222	0.300	0.612	0.576	3.598	0.992	0.018	156	543	22	26	-2.170	4	18	6	20	-50
1	8	20	"PFBL B0090"	"oPFBLOB0090"	2490	24920	120	718	695	204	66	68	16	100	100	0	670	675	138	108	110	16	100	100	0	1.160	1.109	1.092	1.065	1.403	1.154	0.897	120	497	1214	1196	0.214	652	562	629	567	0
1	9	20	"PFD66986"	"oPFD66986"	2700	24910	150	72	74	15	66	68	15	28	8	0	125	129	22	109	110	18	43	19	0	0.375	0.400	0.679	0.639	3.455	0.136	0.008	156	538	22	28	-1.415	6	16	8	20	-50
1	10	20	"PFL0049"	"oPFL0049"	2870	24910	150	68	68	13	67	68	13	14	5	0	119	120	20	110	111	19	25	7	0	0.111	0.100	0.649	0.635	4.452	0.133	0.014	156	455	10	11	-3.170	1	9	1	10	-50
1	11	20	"PFK12897"	"oPFK12897"	3070	24910	150	68	69	12	68	69	14	18	1	0	114	117	18	111	112	16	24	9	0	0.000	0.167	0.818	0.898	3.494	0.212	0.019	156	458	3	7	Error	0	3	1	6	-50
1	12	20	"PFF72442"	"oPFF72442"	3250	24920	120	1031	1024	299	76	76	15	100	100	0	827	814	182	121	122	21	100	100	0	1.353	1.368	1.399	1.338	1.364	1.410	0.913	120	417	1661	1641	0.436	955	706	948	693	0
1	13	20	"PFF72443"	"oPFF72443"	3440	24920	120	563	574	142	81	83	15	100	100	0	764	731	193	128	130	20	100	99	0	0.758	0.818	0.814	0.849	1.490	0.794	0.892	120	490	1118	1096	-0.400	482	636	493	603	0
1	14	20	"PFBL B0094"	"oPFBLOB0094"	3640	24920	120	4257	4181	1195	83	85	16	100	100	0	3214	3094	887	132	133	22	100	100	0	1.354	1.384	1.404	1.428	1.469	1.391	0.927	120	519	7256	7060	0.438	4174	3082	4098	2962	0
1	15	20	"PFH0026"	"oPFH0026"	3830	24910	110	211	212	45	82	85	17	100	100	0	223	222	31	132	134	22	100	91	0	1.418	1.444	1.393	1.449	1.599	1.483	0.611	80	461	220	220	0.503	129	91	130	90	0
1	16	20	"PFD67003"	"oPFD67003"	4020	24900	110	2033	2005	340	82	86	34	100	100	0	800	797	127	127	131	36	100	100	0	2.899	2.870	2.864	2.883	1.267	2.921	0.920	80	486	2624	2593	1.536	1951	673	1923	670	0
1	17	20	"PFM60515"	"oPFM60515"	4230	24900	120	101	107	32	85	88	32	19	8	0	149	156	38	127	131	34	29	10	0	0.727	0.759	0.625	0.707	3.864	0.717	0.174	120	519	38	51	-0.459	16	22	22	29	0
1	18	20	"PFL0099"	"oPFL0099"	4400	24900	120	7801	7531	1907	87	88	16	100	100	0	4567	4361	1031	130	131	20	100	100	0	1.739	1.759	1.795	1.782	1.356	1.788	0.923	120	456	12151	11675	0.798	7714	4437	7444	4231	0
1	19	20	"PFJ12808"	"oPFJ12808"	4600	24910	120	490	471	131	84	85	16	100	99	0	408	409	78	128	128	17	100	99	0	1.450	1.377	1.353	1.320	1.514	1.442	0.870	120	464	686	668	0.536	406	280	387	281	0
1	20	20	"PFBL B0145"	"oPFBLOB0145"	4790	24910	120	502	511	147	79	81	15	100	100	0	465	470	114	124	126	17	100	100	0	1.240	1.249	1.269	1.258	1.439	1.264	0.881	120	497	764	778	0.311	423	341	432	346	0
1	21	20	"PFBL B0149"	"oPFBLOB0149"	4980	24910	130	394	406	84	79	81	15	100	100	0	269	274	45	126	128	20	100	100	0	2.203	2.209	2.255	2.234	1.396	2.248	0.776	120	495	458	475	1.139	315	143	327	148	0
1	22	20	"PFI17700"	"oPFI17700"	5160	24910	120	984	1000	264	81	83	17	100	100	0	805	776	207	126	127	20	100	99	0	1.330	1.414	1.424	1.483	1.486	1.416	0.908	120	556	1582	1569	0.411	903	679	919	650	0
1	1	21	"PFI17702"	"oPFI17702"	1190	25090	120	1338	1316	441	82	84	15	100	100	0	1102	1071	289	130	131	17	100	100	0	1.292	1.311	1.348	1.248	1.443	1.352	0.932	120	562	2228	2175	0.370	1256	972	1234	941	0
1	2	21	"PFG0046"	"oPFG0046"	1370	25080	110	496	502	98	80	83	21	100	100	0	361	362	70	127	129	22	100	100	0	1.778	1.796	1.785	1.841	1.410	1.780	0.859	80	430	650	657	0.830	416	234	422	235	0
1	3	21	"PFBL B0151"	"oPFBLOB0151"	1560	25090	120	897	874	266	78	80	20	100	100	0	659	635	157	123	125	22	100	99	0	1.528	1.555	1.580	1.537	1.437	1.597	0.911	120	518	1355	1308	0.612	819	536	796	512	0
1	4	21	"PFG0047"	"oPFG0047"	1750	25090	120	314	323	80	76	76	14	100	100	0	220	223	45	120	121	17	97	94	0	2.380	2.398	2.343	2.503	1.529	2.416	0.776	120	483	338	350	1.251	238	100	247	103	0
1	5	21	"PFD67004"	"oPFD67004"	1930	25090	120	831	821	205	76	76	14	100	100	0	442	443	112	122	123	18	99	98	0	2.359	2.321	2.323	2.397	1.458	2.354	0.877	120	523	1075	1066	1.238	755	320	745	321	0
1	6	21	"PFL0107"	"oPFL0107"	2130	25080	110	528	539	108	79	83	30	100	100	0	349	341	62	124	127	26	98	98	0	1.996	2.120	2.133	2.182	1.514	2.188	0.850	80	459	674	677	0.997	449	225	460	217	0
1	7	21	"PFM60519"	"oPFM60519"	2310	25090	110	886	874	178	71	76	32	100	100	0	979	994	150	114	120	33	100	100	0	0.942	0.913	0.911	0.903	1.262	0.888	0.900	80	447	1680	1683	-0.086	815	865	803	880	0
1	8	21	"PFI17707"	"oPFI17707"	2510	25100	130	523	528	182	67	69	18	100	99	0	541	553	130	109	111	25	100	99	0	1.056	1.038	1.052	0.974	1.486	1.096	0.861	120	548	888	905	0.078	456	432	461	444	0
1	9	21	"PFBL B0154"	"oPFBLOB0154"	2710	25100	120	1492	1429	483	66	68	17	100	100	0	5650	5696	1423	110	113	21	100	100	0	0.257	0.244	0.255	0.231	1.364	0.246	0.929	120	435	6966	6949	-1.958	1426	5540	1363	5586	0
1	10	21	"PFM60520"	"oPFM60520"	2890	25090	120	506	492	146	67	69	14	100	100	0	385	366	102	112	115	22	98	95	0	1.608	1.673	1.699	1.780	1.569	1.653	0.865	120	437	712	679	0.685	439	273	425	254	0
1	11	21	"PFBL B0158"	"oPFBLOB0158"	3080	25100	120	181	181	44	70	71	14	99	98	0	1071	1029	263	114	117	18	100	100	0	0.116	0.121	0.117	0.117	1.583	0.118	0.810	120	456	1068	1026	-3.108	111	957	111	915	0
1	12	21	"PFI17709"	"oPFI17709"	3270	25100	120	2379	2309	679	74	76	15	100	100	0	2131	2070	488	120	122	18	100	100	0	1.146	1.146	1.183	1.126	1.261	1.172	0.944	120	480	4316	4185	0.197	2305	2011	2235	1950	0
1	13	21	"PFG0048"	"oPFG0048"	3440	25100	120	2845	2833	829	81	84	17	100	100	0	4645	4418	1235	128	130	19	100	100	0	0.612	0.641	0.659	0.651	1.360	0.636	0.943	120	515	7281	7042	-0.709	2764	4517	2752	4290	0
1	14	21	"PFM60526"	"oPFM60526"	3650	25100	120	1643	1572	477	82	84	16	100	100	0	1322	1280	340	132	134	21	100	100	0	1.312	1.298	1.320	1.288	1.463	1.317	0.936	120	517	2751	2638	0.392	1561	1190	1490	1148	0
1	15	21	"PFM60528"	"oPFM60528"	3830	25100	120	488	474	119	81	83	16	100	100	0	768	715	178	132	134	22	100	99	0	0.640	0.674	0.660	0.691	1.390	0.661	0.909	120	553	1043	976	-0.644	407	636	393	583	0
1	16	21	"PFL0111"	"oPFL0111"	4030	25100	120	176	176	36	80	83	32	95	80	0	279	275	54	127	130	35	96	91	0	0.632	0.649	0.650	0.655	1.811	0.602	0.672	120	570	248	244	-0.663	96	152	96	148	0
1	17	21	"E598_1c"	"E598_1c"	4220	25140	150	80	82	17	78	80	16	20	3	0	126	130	21	124	125	18	21	7	0	1.000	0.667	1.000	0.949	3.912	0.169	0.004	156	658	4	10	0.000	2	2	4	6	-50
1	18	21	"E598_1e"	"E598_1e"	4400	25110	150	76	78	16	79	80	16	17	3	0	121	122	22	124	126	19	14	4	0	1.000	0.500	0.762	0.725	3.718	0.391	0.039	156	594	-6	-3	0.000	-3	-3	-1	-2	-50
1	19	21	"E598_1g"	"E598_1g"	4590	25110	150	71	72	14	77	79	16	7	3	0	109	111	22	124	125	18	6	3	0	0.400	0.385	0.605	0.610	3.080	0.298	0.031	156	592	-21	-18	-1.322	-6	-15	-5	-13	-50
1	20	21	"E598_1i"	"E598_1i"	4770	25110	110	154	156	33	76	78	14	98	92	0	720	724	137	126	126	19	100	100	0	0.131	0.134	0.132	0.123	1.516	0.128	0.702	80	427	672	678	-2.929	78	594	80	598	0
1	21	21	"F48446_9a"	"F48446_9a"	4970	25110	150	70	73	16	77	79	14	14	4	0	113	113	19	125	126	19	6	1	0	0.583	0.333	0.638	0.735	3.766	0.242	0.024	156	574	-19	-16	-0.778	-7	-12	-4	-12	-50
1	22	21	"F48446_9c"	"F48446_9c"	5160	25110	150	70	72	15	77	79	15	10	2	0	108	114	23	123	125	19	12	2	0	0.467	0.556	0.647	0.646	3.214	0.385	0.064	156	733	-22	-14	-1.100	-7	-15	-5	-9	-50
1	1	22	"I12861_2g"	"I12861_2g"	1180	25290	150	93	96	31	81	83	17	32	12	0	145	147	21	128	130	19	41	16	0	0.706	0.789	0.683	0.724	3.567	2.076	0.017	156	979	29	34	-0.503	12	17	15	19	-50
1	2	22	"I12861_2i"	"I12861_2i"	1360	25280	120	134	135	27	80	83	20	92	68	0	173	174	33	125	129	26	75	40	0	1.125	1.122	1.104	1.141	2.302	0.780	0.212	120	541	102	104	0.170	54	48	55	49	0
1	3	22	"J512_2a"	"J512_2a"	1540	25290	150	73	76	21	79	81	18	10	3	0	118	119	20	124	127	23	7	1	0	1.000	0.600	0.900	0.877	3.338	0.262	0.028	156	792	-12	-8	0.000	-6	-6	-3	-5	-50
1	4	22	"J512_2c"	"J512_2c"	1730	25290	150	75	83	47	75	76	15	22	7	0	118	127	56	121	122	17	19	11	0	0.000	1.333	0.714	0.779	3.582	0.774	0.477	156	754	-3	14	Error	0	-3	8	6	-50
1	5	22	"J512_2e"	"J512_2e"	1920	25290	150	77	79	16	73	74	14	28	10	0	119	124	23	118	120	17	27	12	0	4.000	1.000	0.805	0.757	3.354	0.221	0.019	156	765	5	12	2.000	4	1	6	6	-50
1	6	22	"J512_2g"	"J512_2g"	2110	25290	150	68	71	14	74	77	26	3	0	0	113	115	19	118	123	34	2	0	0	1.200	1.000	0.759	0.786	3.389	0.484	0.413	156	812	-11	-6	0.263	-6	-5	-3	-3	-50
1	7	22	"M40872_8a"	"M40872_8a"	2300	25290	150	67	68	14	71	74	27	4	0	0	111	113	21	114	119	37	5	0	0	1.333	3.000	0.667	0.707	3.540	0.549	0.470	156	801	-7	-4	0.415	-4	-3	-3	-1	-50
1	8	22	"M40872_8c"	"M40872_8c"	2490	25290	150	64	66	14	65	66	15	15	3	0	101	103	17	107	109	23	7	0	0	0.167	-0.250	0.850	0.793	3.888	0.069	0.000	156	764	-7	-3	-2.585	-1	-6	1	-4	-50
1	9	22	"M40872_8e"	"M40872_8e"	2680	25290	150	67	71	17	65	67	13	23	11	0	104	107	19	108	110	17	15	5	0	-0.500	-6.000	0.764	0.815	3.761	0.618	0.033	156	736	-2	5	Error	2	-4	6	-1	-50
1	10	22	"M40872_8g"	"M40872_8g"	2870	25290	150	68	72	18	69	71	15	19	5	0	107	109	15	116	119	21	4	0	0	0.111	-0.429	0.706	0.798	3.878	0.363	0.024	156	753	-10	-4	-3.170	-1	-9	3	-7	-50
1	11	22	"M40872_8i"	"M40872_8i"	3070	25290	150	91	93	19	70	72	15	60	30	0	134	133	22	116	118	19	47	12	0	1.167	1.353	1.000	0.997	3.226	0.441	0.039	156	826	39	40	0.222	21	18	23	17	-50
1	12	22	"EMPTY"	"EMPTY"	3270	25300	110	136	148	47	68	70	14	100	95	0	198	201	46	112	113	17	97	90	0	0.791	0.899	0.991	0.901	1.829	0.887	0.587	80	539	154	169	-0.339	68	86	80	89	0
1	13	22	"EMPTY"	"EMPTY"	3460	25300	100	339	384	199	71	74	17	100	98	0	378	393	129	117	118	22	100	100	0	1.027	1.134	1.103	1.059	1.510	1.255	0.825	80	482	529	589	0.038	268	261	313	276	0
1	14	22	"EMPTY"	"EMPTY"	3640	25290	110	237	261	119	74	75	16	98	95	0	265	307	137	122	123	19	93	87	0	1.140	1.011	0.996	1.116	1.988	0.948	0.803	80	550	306	372	0.189	163	143	187	185	0
1	15	22	"EMPTY"	"EMPTY"	3850	25300	100	225	241	86	77	77	15	100	95	0	277	283	70	124	126	19	100	96	0	0.967	1.031	0.953	0.988	1.640	1.085	0.733	80	486	301	323	-0.048	148	153	164	159	0
1	16	22	"EMPTY"	"EMPTY"	4020	25300	100	420	452	184	75	76	14	100	100	0	457	500	169	123	125	19	100	100	0	1.033	1.000	1.042	0.974	1.456	1.023	0.884	80	470	679	754	0.047	345	334	377	377	0
1	17	22	"EMPTY"	"EMPTY"	4210	25300	100	171	174	44	70	72	13	100	98	0	220	223	48	121	121	17	97	96	0	1.020	1.020	0.965	1.033	1.768	0.945	0.671	80	421	200	206	0.029	101	99	104	102	0
1	18	22	"EMPTY"	"EMPTY"	4400	25300	110	136	141	33	70	72	13	98	95	0	197	202	42	118	120	18	96	86	0	0.835	0.845	0.858	0.869	1.863	0.760	0.620	80	492	145	155	-0.259	66	79	71	84	0
1	19	22	"EMPTY"	"EMPTY"	4590	25300	150	70	71	12	70	71	13	16	3	0	116	118	17	118	120	20	9	0	0	0.000	100000.000	0.875	0.844	3.062	0.106	0.010	156	752	-2	1	Error	0	-2	1	0	-50
1	20	22	"EMPTY"	"EMPTY"	4780	25300	150	75	78	17	73	74	14	21	5	0	120	121	18	121	121	18	16	3	0	-2.000	100000.000	1.050	0.917	3.759	0.353	0.014	156	734	1	5	Error	2	-1	5	0	-50
1	21	22	"EMPTY"	"EMPTY"	4970	25300	150	76	76	14	73	75	14	20	4	0	122	125	19	121	122	18	17	7	0	3.000	0.750	0.786	0.746	3.674	0.132	0.007	156	709	4	7	1.585	3	1	3	4	-50
1	22	22	"EMPTY"	"EMPTY"	5160	25300	150	66	67	11	73	75	15	5	0	0	112	114	15	121	122	20	4	0	0	0.778	0.857	0.775	0.767	2.841	0.397	0.030	156	889	-16	-13	-0.363	-7	-9	-6	-7	-50
2	1	1	"PFA0116"	"A23157_2"	5830	21390	150	884	828	343	64	67	14	100	100	0	582	576	190	106	108	18	100	100	0	1.723	1.626	1.610	1.575	1.363	1.629	0.923	156	858	1296	1234	0.785	820	476	764	470	0
2	2	1	"PFA0048"	"A14801_13"	6020	21400	160	2271	2196	860	66	68	15	100	100	0	1388	1343	490	107	109	18	100	99	0	1.721	1.723	1.766	1.775	1.508	1.760	0.940	208	746	3486	3366	0.784	2205	1281	2130	1236	0
2	3	1	"PFA0211"	"A8109_3"	6210	21400	150	1555	1502	762	66	69	16	100	100	0	1420	1348	576	106	108	16	100	100	0	1.133	1.156	1.154	1.096	1.292	1.195	0.917	156	625	2803	2678	0.180	1489	1314	1436	1242	0
2	4	1	"PFA0021"	"A11962_3"	6400	21400	160	138	143	30	67	69	16	98	94	0	215	219	46	108	111	18	98	95	0	0.664	0.685	0.684	0.686	1.754	0.601	0.554	208	735	178	187	-0.592	71	107	76	111	0
2	5	1	"PFA0164"	"A3310_6"	6590	21410	160	531	510	153	74	76	17	100	99	0	423	416	103	115	118	19	100	99	0	1.484	1.449	1.462	1.419	1.421	1.484	0.887	208	711	765	737	0.569	457	308	436	301	0
2	6	1	"PFA0033"	"A13725_2"	6780	21410	160	300	295	84	80	83	20	98	98	0	454	456	111	123	124	20	100	99	0	0.665	0.646	0.628	0.625	1.584	0.632	0.831	208	767	551	548	-0.589	220	331	215	333	0
2	7	1	"PFB0041"	"B180"	6960	21410	150	841	830	201	84	86	20	100	100	0	689	700	143	126	129	21	100	100	0	1.345	1.300	1.301	1.290	1.208	1.323	0.916	156	694	1320	1320	0.427	757	563	746	574	0
2	8	1	"PFB0043"	"B186"	7160	21410	150	630	615	175	86	88	19	100	100	0	717	704	186	129	132	26	100	100	0	0.925	0.920	0.924	0.912	1.292	0.906	0.906	156	712	1132	1104	-0.112	544	588	529	575	0
2	9	1	"PFB0048"	"B197"	7350	21410	150	843	816	209	91	93	20	100	100	0	979	969	204	135	138	28	100	100	0	0.891	0.869	0.867	0.856	1.257	0.866	0.920	156	705	1596	1559	-0.167	752	844	725	834	0
2	10	1	"PFB0056"	"B218"	7540	21410	150	11550	11001	3504	95	100	27	100	100	0	12511	12176	3187	140	146	35	100	100	0	0.926	0.906	0.911	0.888	1.252	0.905	0.946	156	745	23826	22942	-0.111	11455	12371	10906	12036	0
2	11	1	"PFB0059"	"B241"	7740	21420	130	170	169	36	98	105	30	86	62	0	214	219	41	143	150	39	83	41	0	1.014	0.934	0.952	0.944	2.130	0.845	0.411	120	556	143	147	0.020	72	71	71	76	0
2	12	1	"PFB0069"	"B270"	7920	21410	150	669	680	174	91	93	20	100	100	0	415	410	86	136	138	25	100	100	0	2.072	2.150	2.167	2.166	1.258	2.182	0.887	156	710	857	863	1.051	578	279	589	274	0
2	13	1	"PFB0161"	"B471"	8110	21420	140	830	818	166	87	89	18	100	100	0	756	765	138	132	134	22	100	100	0	1.191	1.155	1.153	1.150	1.236	1.169	0.909	156	624	1367	1364	0.252	743	624	731	633	0
2	14	1	"PFB0183"	"B508"	8300	21420	150	592	603	129	80	88	97	100	100	0	374	383	73	121	125	27	100	100	0	2.024	1.996	1.958	2.014	1.294	2.320	0.756	156	681	765	785	1.017	512	253	523	262	0
2	15	1	"PFB0185"	"B511"	8490	21420	140	388	389	70	84	91	101	100	91	0	556	554	92	123	126	27	100	100	0	0.702	0.708	0.700	0.703	1.229	0.695	0.901	156	618	737	736	-0.510	304	433	305	431	0
2	16	1	"PFB0199"	"B537"	8670	21420	150	1075	1073	270	84	85	20	100	100	0	606	613	128	125	126	19	100	100	0	2.060	2.027	2.046	2.018	1.255	2.122	0.917	156	677	1472	1477	1.043	991	481	989	488	0
2	17	1	"PFB0205"	"B549"	8860	21420	140	870	880	151	80	83	21	100	100	0	756	757	98	123	125	20	100	100	0	1.248	1.262	1.260	1.254	1.208	1.275	0.906	156	639	1423	1434	0.320	790	633	800	634	0
2	18	1	"PFB0211"	"B556"	9040	21420	150	15083	14802	4014	85	89	22	100	100	0	9167	9060	2121	129	131	23	100	100	0	1.659	1.648	1.666	1.628	1.183	1.681	0.932	156	694	24036	23648	0.731	14998	9038	14717	8931	0
2	19	1	"PFC0047"	"C187"	9230	21420	140	2417	2408	426	92	95	21	100	100	0	1503	1511	271	134	136	22	100	100	0	1.698	1.682	1.726	1.690	1.197	1.685	0.938	156	672	3694	3693	0.764	2325	1369	2316	1377	0
2	20	1	"PFC0049"	"C191"	9440	21420	150	983	1007	321	91	93	19	100	100	0	1056	1090	325	133	135	23	100	100	0	0.966	0.957	0.959	0.953	1.207	0.943	0.904	156	729	1815	1873	-0.049	892	923	916	957	0
2	21	1	"PFC0053"	"C199"	9620	21420	150	679	671	126	91	95	23	100	100	0	453	459	82	133	136	25	100	100	0	1.837	1.779	1.779	1.792	1.331	1.767	0.857	156	713	908	906	0.878	588	320	580	326	0
2	22	1	"PFC0064"	"C230"	9820	21430	140	213	214	40	87	94	29	98	96	0	175	176	31	127	132	29	70	31	0	2.625	2.592	2.726	2.841	2.105	2.351	0.485	156	808	174	176	1.392	126	48	127	49	0
2	1	2	"PFC0067"	"C234"	5820	21600	150	2005	2042	352	63	64	13	100	100	0	1535	1525	242	103	105	22	100	100	0	1.356	1.392	1.424	1.391	1.173	1.398	0.943	156	735	3374	3401	0.440	1942	1432	1979	1422	0
2	2	2	"PFC0074"	"C249"	6010	21600	150	407	417	92	67	70	16	100	100	0	313	310	57	107	109	16	100	100	0	1.650	1.724	1.736	1.737	1.332	1.712	0.838	156	453	546	553	0.723	340	206	350	203	0
2	3	2	"PFK0421"	"Kn479_3"	6190	21600	150	552	562	96	70	71	16	100	100	0	424	425	69	108	109	16	100	100	0	1.525	1.552	1.570	1.562	1.288	1.567	0.879	156	460	798	809	0.609	482	316	492	317	0
2	4	2	"PFK0499"	"Kn722_1"	6390	21600	140	296	299	63	71	72	15	100	100	0	375	379	68	108	112	18	100	100	0	0.843	0.841	0.836	0.835	1.336	0.830	0.846	156	451	492	499	-0.247	225	267	228	271	0
2	5	2	"PFK0529"	"Kn862_1"	6580	21600	150	745	734	274	77	79	20	100	100	0	1346	1314	437	118	121	24	100	100	0	0.544	0.549	0.533	0.537	1.308	0.537	0.920	156	445	1896	1853	-0.878	668	1228	657	1196	0
2	6	2	"PFK0159"	"Kn1106_2"	6770	21620	130	178	183	39	82	85	22	98	96	0	176	178	27	125	128	24	87	55	0	1.882	1.906	1.894	2.075	2.118	1.971	0.460	120	442	147	154	0.913	96	51	101	53	0
2	7	2	"PFK0179"	"Kn1255_4"	6960	21610	150	1283	1308	446	82	85	21	100	100	0	1688	1768	526	125	128	22	100	100	0	0.768	0.746	0.739	0.735	1.232	0.741	0.912	156	467	2764	2869	-0.380	1201	1563	1226	1643	0
2	8	2	"PFK0266"	"Kn2144_2"	7150	21610	140	250	255	55	81	84	19	100	100	0	770	786	160	124	128	29	100	100	0	0.262	0.263	0.257	0.257	1.335	0.248	0.830	156	424	815	836	-1.935	169	646	174	662	0
2	9	2	"PFK1250"	"Ks8_1"	7330	21610	140	455	454	76	87	89	19	100	100	0	424	434	76	130	133	29	100	100	0	1.252	1.207	1.254	1.217	1.321	1.179	0.825	156	444	662	671	0.324	368	294	367	304	0
2	10	2	"PFK0668"	"Ks13_2"	7530	21610	150	354	364	70	91	95	23	100	100	0	570	578	120	133	139	35	100	100	0	0.602	0.613	0.610	0.617	1.311	0.574	0.848	156	494	700	718	-0.733	263	437	273	445	0
2	11	2	"PFK0833"	"Ks25_5"	7710	21610	140	368	378	67	93	96	23	100	100	0	287	289	46	134	141	37	100	98	0	1.797	1.839	1.825	1.873	1.344	1.843	0.804	156	410	428	440	0.846	275	153	285	155	0
2	12	2	"PFK0849"	"Ks26_17"	7890	21610	150	268	274	61	88	90	19	100	100	0	388	387	79	131	133	22	100	99	0	0.700	0.727	0.733	0.726	1.392	0.699	0.799	156	428	437	442	-0.514	180	257	186	256	0
2	13	2	"PFK0898"	"Ks31_1"	8100	21610	150	611	617	137	84	86	19	100	100	0	587	594	133	128	130	22	100	100	0	1.148	1.144	1.184	1.152	1.268	1.114	0.882	156	451	986	999	0.199	527	459	533	466	0
2	14	2	"PFK0968"	"Ks42_6"	8270	21620	150	616	635	139	78	89	124	100	99	0	352	363	72	120	124	30	100	100	0	2.319	2.292	2.360	2.326	1.293	2.376	0.805	156	413	770	800	1.213	538	232	557	243	0
2	15	2	"PFK1224"	"Ks83_19"	8470	21610	150	104	107	20	78	87	117	0	0	0	145	146	22	118	121	28	47	11	0	0.963	1.036	1.019	0.982	3.048	3.256	0.142	156	462	53	57	-0.054	26	27	29	28	-50
2	16	2	"PFK1246"	"Ks89_2"	8660	21620	150	318	316	55	84	86	19	100	100	0	296	299	44	125	128	20	100	100	0	1.368	1.333	1.345	1.341	1.387	1.379	0.796	156	473	405	406	0.453	234	171	232	174	0
2	17	2	"PFK1245"	"Ks89_10"	8850	21620	150	124	128	23	88	90	20	79	42	0	148	152	28	132	133	20	42	11	0	2.250	2.000	1.647	1.795	3.213	1.519	0.108	156	490	52	60	1.170	36	16	40	20	-50
2	18	2	"PFK1268"	"Ks97_1"	9050	21620	140	424	433	72	88	91	18	100	100	0	444	444	81	133	133	20	100	100	0	1.080	1.109	1.138	1.123	1.287	1.086	0.869	156	467	647	656	0.112	336	311	345	311	0
2	19	2	"PFK0567"	"Ks101_10"	9240	21620	140	850	874	151	93	94	18	100	100	0	700	709	112	134	136	21	100	100	0	1.337	1.358	1.378	1.360	1.238	1.369	0.905	156	419	1323	1356	0.419	757	566	781	575	0
2	20	2	"PFK0617"	"Ks117_4"	9410	21620	140	318	314	59	90	92	21	100	100	0	240	241	39	132	133	25	99	92	0	2.111	2.055	2.108	2.150	1.502	2.027	0.747	156	432	336	333	1.078	228	108	224	109	0
2	21	2	"PFK0689"	"Ks157_11"	9610	21630	150	221	229	52	93	98	27	100	98	0	3234	3309	542	131	134	29	100	100	0	0.041	0.043	0.041	0.041	1.396	0.042	0.698	156	430	3231	3314	-4.599	128	3103	136	3178	0
2	22	2	"PFK0731"	"Ks186_10"	9800	21620	160	65535	58836	13357	101	107	33	100	100	72	65535	53443	20656	139	145	34	100	100	64	1.001	1.102	1.001	1.323	2.193	1.027	0.894	208	735	130830	112039	0.001	65434	65396	58735	53304	0
2	1	3	"PFK0746"	"Ks202_1"	5820	21790	140	1473	1543	330	63	64	13	100	100	0	1301	1352	293	103	104	15	100	100	0	1.177	1.185	1.198	1.188	1.232	1.171	0.922	156	652	2608	2729	0.235	1410	1198	1480	1249	0
2	2	3	"PFK0750"	"Ks202_4"	6020	21800	150	302	317	82	65	66	14	100	100	0	296	303	58	106	106	15	100	100	0	1.247	1.279	1.284	1.264	1.368	1.309	0.850	156	426	427	449	0.319	237	190	252	197	0
2	3	3	"PFK0747"	"Ks202_10"	6200	21800	150	901	944	259	67	67	13	100	100	0	890	914	189	106	107	16	100	100	0	1.064	1.085	1.088	1.073	1.260	1.125	0.899	156	425	1618	1685	0.089	834	784	877	808	0
2	4	3	"PFK0766"	"Ks212_4"	6390	21800	150	377	377	81	73	75	16	100	100	0	1057	1051	202	113	115	18	100	100	0	0.322	0.324	0.324	0.318	1.301	0.314	0.872	156	435	1248	1242	-1.635	304	944	304	938	0
2	5	3	"PFA0029"	"A12706_1"	6570	21800	150	1699	1706	743	82	83	17	100	100	0	12507	12899	5580	125	129	23	100	100	0	0.131	0.127	0.127	0.125	1.247	0.124	0.924	156	439	13999	14398	-2.937	1617	12382	1624	12774	0
2	6	3	"PFA0034"	"A13725_4"	6770	21800	140	867	874	158	84	85	16	100	100	0	1267	1312	233	130	133	23	100	100	0	0.689	0.668	0.667	0.668	1.205	0.661	0.922	156	412	1920	1972	-0.538	783	1137	790	1182	0
2	7	3	"PFA0036"	"A13725_6"	6960	21800	150	886	878	147	79	81	17	100	100	0	971	963	187	123	126	20	100	100	0	0.952	0.951	0.958	0.963	1.234	0.926	0.926	156	389	1655	1639	-0.071	807	848	799	840	0
2	8	3	"PFA0038"	"A13725_9"	7140	21800	150	1183	1176	183	79	81	18	100	100	0	605	598	99	121	126	42	100	100	0	2.281	2.300	2.306	2.326	1.261	2.330	0.889	156	410	1588	1574	1.190	1104	484	1097	477	0
2	9	3	"PFA0041"	"A14195_3"	7330	21790	150	95	97	20	83	85	16	42	19	0	134	136	21	123	128	41	8	0	0	1.091	1.077	0.934	0.941	4.027	0.584	0.077	156	429	23	27	0.126	12	11	14	13	-50
2	10	3	"PFA0043"	"A14263_1"	7530	21800	150	474	485	83	86	88	19	100	100	0	593	598	91	128	131	25	100	100	0	0.834	0.849	0.843	0.847	1.277	0.844	0.877	156	537	853	869	-0.261	388	465	399	470	0
2	11	3	"PFA0063"	"A14801_9"	7760	21780	150	101	104	40	84	87	21	43	18	0	141	146	32	127	132	25	37	14	0	1.214	1.053	0.944	0.862	3.196	0.967	0.148	156	467	31	39	0.280	17	14	20	19	-50
2	12	3	"PFA0065"	"A15774_2"	7910	21800	140	271	275	50	81	83	18	100	100	0	254	257	39	123	126	20	100	100	0	1.450	1.448	1.480	1.465	1.408	1.448	0.765	156	401	321	328	0.536	190	131	194	134	0
2	13	3	"PFA0067"	"A16096_5"	8100	21810	140	152	152	26	80	81	17	98	92	0	218	217	30	125	126	21	98	96	0	0.774	0.783	0.753	0.780	1.582	0.638	0.500	156	425	165	164	-0.369	72	93	72	92	0
2	14	3	"PFA0071"	"A16972_1"	8280	21800	150	89	91	18	76	78	17	37	15	0	126	128	20	120	122	20	21	7	0	2.167	1.875	1.091	1.171	3.480	0.732	0.100	156	423	19	23	1.115	13	6	15	8	-50
2	15	3	"PFA0073"	"A1700_2"	8470	21800	150	86	88	17	73	76	25	22	3	0	131	133	21	116	117	17	44	21	0	0.867	0.882	0.821	0.716	4.253	0.579	0.060	156	488	28	32	-0.206	13	15	15	17	-50
2	16	3	"PFA0076"	"A1700_6"	8680	21810	140	584	585	124	80	83	28	100	100	0	346	352	69	124	128	26	100	100	0	2.270	2.215	2.309	2.236	1.300	2.288	0.860	156	494	726	733	1.183	504	222	505	228	0
2	17	3	"PFA0109"	"A22053_4"	8870	21810	130	143	142	25	86	89	20	90	74	0	240	240	38	136	140	25	99	92	0	0.548	0.538	0.546	0.513	1.861	0.517	0.494	120	380	161	160	-0.868	57	104	56	104	0
2	18	3	"PFA0112"	"A23157_12"	9050	21810	150	839	848	219	84	87	29	100	100	0	686	698	141	134	143	44	100	100	0	1.368	1.355	1.342	1.337	1.225	1.406	0.919	156	399	1307	1328	0.452	755	552	764	564	0
2	19	3	"PFA0114"	"A23157_18"	9240	21810	150	2587	2665	626	80	83	21	100	100	0	1688	1700	316	127	131	23	100	100	0	1.606	1.643	1.671	1.628	1.201	1.692	0.932	156	425	4068	4158	0.683	2507	1561	2585	1573	0
2	20	3	"PFA0117"	"A23157_8"	9420	21800	150	107	110	20	75	77	17	81	44	0	139	141	22	115	117	19	60	25	0	1.333	1.346	1.293	1.284	2.827	0.936	0.230	156	435	56	61	0.415	32	24	35	26	-50
2	21	3	"PFA0123"	"A24704_11"	9620	21810	150	552	565	121	74	76	17	100	100	0	340	347	63	110	112	17	100	100	0	2.078	2.072	2.064	2.092	1.324	2.168	0.849	156	398	708	728	1.055	478	230	491	237	0
2	22	3	"PFA0126"	"A24704_6"	9800	21810	150	129	130	25	77	85	30	82	35	0	143	142	21	116	125	31	39	5	0	1.926	2.038	2.000	2.043	3.283	1.498	0.260	156	618	79	79	0.946	52	27	53	26	-50
2	1	4	"PFA0154"	"A3310_10"	5830	21980	150	103	106	20	69	71	15	85	60	0	145	145	24	111	112	18	74	45	0	1.000	1.088	1.063	1.086	2.608	0.896	0.273	156	677	68	71	0.000	34	34	37	34	-50
2	2	4	"PFA0156"	"A3310_15"	6020	21980	150	580	585	98	69	71	15	100	100	0	396	397	72	112	113	18	100	100	0	1.799	1.811	1.814	1.844	1.278	1.783	0.903	156	434	795	801	0.847	511	284	516	285	0
2	3	4	"PFA0159"	"A3310_22"	6210	21990	150	416	419	83	71	73	17	100	100	0	457	461	73	114	116	21	100	100	0	1.006	1.003	1.014	0.995	1.305	1.015	0.887	156	418	688	695	0.008	345	343	348	347	0
2	4	4	"PFA0162"	"A3310_32"	6400	21980	150	1807	1788	420	78	79	18	100	100	0	774	781	180	119	120	21	100	100	0	2.640	2.583	2.633	2.630	1.297	2.588	0.940	156	414	2384	2372	1.400	1729	655	1710	662	0
2	5	4	"PFA0165"	"A3310_7"	6590	21990	150	374	389	84	84	84	16	100	100	0	325	330	63	125	127	20	100	100	0	1.450	1.488	1.529	1.499	1.323	1.491	0.832	156	419	490	510	0.536	290	200	305	205	0
2	6	4	"PFA0168"	"A3920_1"	6780	21980	150	95	96	16	84	85	17	32	5	0	132	134	22	128	130	20	23	7	0	2.750	2.000	0.808	0.773	3.431	0.514	0.030	156	396	15	18	1.459	11	4	12	6	-50
2	7	4	"PFC0075"	"C25"	6950	21980	150	88	88	17	81	82	17	24	4	0	134	135	21	122	124	17	41	14	0	0.583	0.538	0.750	0.762	3.009	0.809	0.063	156	403	19	20	-0.778	7	12	7	13	-50
2	8	4	"PFC0079"	"C258"	7160	21990	140	322	322	49	79	82	17	100	100	0	254	254	40	122	126	41	99	91	0	1.841	1.841	1.902	1.893	1.399	1.758	0.617	156	466	375	375	0.880	243	132	243	132	0
2	9	4	"PFC0082"	"C269"	7350	21990	140	484	480	107	82	84	16	100	100	0	315	319	57	122	127	42	100	97	0	2.083	2.020	2.012	2.033	1.307	2.035	0.882	156	420	595	595	1.059	402	193	398	197	0
2	10	4	"PFC0085"	"C273"	7520	21990	150	98	99	17	80	83	20	44	12	0	136	136	20	122	124	21	35	7	0	1.286	1.357	1.118	1.083	3.627	0.687	0.051	156	501	32	33	0.363	18	14	19	14	-50
2	11	4	"PFC0087"	"C277"	7740	22000	150	714	696	177	79	82	21	100	100	0	597	613	108	122	126	24	100	100	0	1.337	1.257	1.287	1.225	1.280	1.305	0.924	156	533	1110	1108	0.419	635	475	617	491	0
2	12	4	"PFC0090"	"C285"	7920	22000	140	725	733	156	79	80	16	100	100	0	591	616	121	123	123	17	100	100	0	1.380	1.327	1.361	1.328	1.229	1.335	0.912	156	365	1114	1147	0.465	646	468	654	493	0
2	13	4	"PFC0107"	"C321"	8100	22000	150	330	333	64	74	75	15	100	100	0	253	264	71	120	121	20	99	98	0	1.925	1.799	1.920	1.897	1.493	1.680	0.679	156	398	389	403	0.945	256	133	259	144	0
2	14	4	"PFC0110"	"C332"	8300	22000	140	449	454	92	68	70	16	100	100	0	337	340	61	113	115	20	100	100	0	1.701	1.700	1.694	1.708	1.360	1.759	0.819	156	421	605	613	0.766	381	224	386	227	0
2	15	4	"PFC0112"	"C337"	8480	22000	140	223	233	46	66	69	26	100	100	0	180	181	25	108	109	17	98	94	0	2.181	2.288	2.238	2.358	1.580	2.444	0.666	156	443	229	240	1.125	157	72	167	73	0
2	16	4	"PFC0114"	"C344"	8680	22000	140	178	181	33	73	78	28	99	95	0	194	193	27	117	121	25	97	80	0	1.364	1.421	1.462	1.445	1.663	1.471	0.527	156	444	182	184	0.447	105	77	108	76	0
2	17	4	"PFC0116"	"C35"	8870	22000	150	130	139	36	84	102	75	27	1	0	193	210	55	137	161	85	32	8	0	0.821	0.753	0.750	0.786	2.080	0.608	0.592	156	444	102	128	-0.284	46	56	55	73	-50
2	18	4	"PFC0119"	"C354"	9020	21960	150	249	1857	6722	78	100	79	64	52	0	337	4375	13180	146	175	91	62	51	1	0.895	0.421	0.794	0.763	2.943	0.422	0.652	156	464	362	6008	-0.160	171	191	1779	4229	-50
2	19	4	"PFC0135"	"C394"	9230	22000	140	650	658	144	73	87	61	100	100	0	385	386	70	130	151	79	100	92	0	2.263	2.285	2.288	2.302	1.364	2.388	0.793	156	536	832	841	1.178	577	255	585	256	0
2	20	4	"PFC0138"	"C41"	9450	22010	150	106	106	23	73	74	15	76	54	0	134	136	19	115	118	18	50	20	0	1.737	1.571	1.343	1.550	2.906	1.450	0.254	156	459	52	54	0.796	33	19	33	21	-50
2	21	4	"PFC0140"	"C413"	9610	22000	150	93	97	20	70	71	14	67	39	0	136	137	20	110	111	16	65	35	0	0.885	1.000	0.914	0.875	2.768	0.875	0.335	156	405	49	54	-0.177	23	26	27	27	-50
2	22	4	"PFC0142"	"C417"	9810	22000	140	391	394	81	67	68	13	100	100	0	427	428	80	108	108	16	100	100	0	1.016	1.022	1.026	1.020	1.265	0.997	0.896	156	662	643	647	0.022	324	319	327	320	0
2	1	5	"PFC0144"	"C419"	5820	22170	140	955	959	199	73	75	17	100	100	0	396	393	76	114	116	26	99	98	0	3.128	3.176	3.206	3.276	1.402	3.201	0.910	156	686	1164	1165	1.645	882	282	886	279	0
2	2	5	"PFC0147"	"C423"	6020	22180	150	981	970	214	75	77	15	100	100	0	606	620	103	117	120	18	100	100	0	1.853	1.779	1.783	1.755	1.251	1.870	0.920	156	477	1395	1398	0.890	906	489	895	503	0
2	3	5	"PFC0161"	"C449"	6210	22180	150	97	98	17	75	77	17	60	23	0	150	152	26	119	121	20	69	32	0	0.710	0.697	0.612	0.687	3.482	0.577	0.215	156	455	53	56	-0.495	22	31	23	33	-50
2	4	5	"PFC0163"	"C453"	6400	22180	140	267	275	64	81	83	20	100	100	0	237	239	42	121	123	21	100	99	0	1.603	1.644	1.672	1.656	1.493	1.732	0.759	156	450	302	312	0.681	186	116	194	118	0
2	5	5	"PFC0165"	"C46"	6590	22180	140	590	598	124	85	86	18	100	100	0	1082	1131	260	124	126	20	100	100	0	0.527	0.509	0.518	0.510	1.221	0.493	0.914	156	417	1463	1520	-0.924	505	958	513	1007	0
2	6	5	"PFC0168"	"C472"	6770	22180	140	733	737	145	86	88	20	100	100	0	511	512	94	128	130	19	100	100	0	1.689	1.695	1.733	1.708	1.263	1.717	0.887	156	389	1030	1035	0.756	647	383	651	384	0
2	7	5	"PFC0171"	"C489"	6960	22180	140	206	204	31	84	86	19	100	100	0	235	235	32	125	127	20	99	98	0	1.109	1.091	1.138	1.114	1.419	1.072	0.769	156	440	232	230	0.149	122	110	120	110	0
2	8	5	"PFC0174"	"C492"	7140	22170	150	89	92	17	80	82	16	37	11	0	128	130	19	121	123	20	26	5	0	1.286	1.333	0.753	0.789	3.487	0.529	0.057	156	488	16	21	0.363	9	7	12	9	-50
2	9	5	"PFD0418"	"D49176_20"	7370	22180	140	705	695	138	76	78	16	100	100	0	671	669	123	118	119	20	100	100	0	1.137	1.123	1.163	1.119	1.287	1.138	0.889	156	402	1182	1170	0.186	629	553	619	551	0
2	10	5	"PFD0422"	"D49176_29"	7520	22180	150	100	102	22	69	75	74	4	0	0	140	141	24	110	113	18	67	42	0	1.033	1.065	0.950	0.997	2.628	0.914	0.358	156	466	61	64	0.047	31	30	33	31	-50
2	11	5	"PFD0425"	"D49176_32"	7740	22180	140	290	294	53	67	73	72	100	94	0	320	318	54	110	112	18	100	100	0	1.062	1.091	1.115	1.102	1.360	1.067	0.846	156	492	433	435	0.087	223	210	227	208	0
2	12	5	"PFD0428"	"D49176_37"	7930	22180	150	150	150	31	73	74	15	96	93	0	162	161	24	115	116	21	87	58	0	1.638	1.674	1.780	1.814	2.215	1.585	0.456	156	384	124	123	0.712	77	47	77	46	-50
2	13	5	"PFD0431"	"D49176_44"	8120	22180	140	565	563	93	70	72	16	100	100	0	543	543	108	111	113	22	100	100	0	1.146	1.141	1.179	1.162	1.317	1.110	0.875	156	377	927	925	0.196	495	432	493	432	0
2	14	5	"PFD0436"	"D49176_6"	8300	22190	150	445	440	97	64	66	15	100	100	0	1992	2065	715	104	106	17	100	100	0	0.202	0.192	0.198	0.193	1.319	0.172	0.813	156	390	2269	2337	-2.309	381	1888	376	1961	0
2	15	5	"PFD0454"	"D51731_2"	8490	22190	140	144	145	25	65	67	15	99	97	0	216	220	35	104	106	16	100	100	0	0.705	0.690	0.688	0.680	1.541	0.680	0.683	156	419	191	196	-0.504	79	112	80	116	0
2	16	5	"PFD0463"	"D53677_1"	8670	22180	150	104	104	17	71	74	18	81	41	0	146	147	22	112	113	18	74	44	0	0.971	0.943	0.909	0.915	2.391	0.761	0.298	156	452	67	68	-0.043	33	34	33	35	-50
2	17	5	"PFD0467"	"D53677_8"	8830	22210	150	93	96	20	80	84	30	23	1	0	136	135	19	124	127	27	20	1	0	1.083	1.455	1.085	1.143	3.478	0.901	0.116	156	529	25	27	0.115	13	12	16	11	-50
2	18	5	"PFD0471"	"D54177_1"	9040	22190	150	134	137	22	78	96	72	25	0	0	161	165	24	133	157	84	3	0	0	2.000	1.844	1.840	2.009	2.587	1.041	0.298	156	603	84	91	1.000	56	28	59	32	-50
2	19	5	"PFD0474"	"D54346_3"	9240	22190	140	551	551	113	69	74	35	100	100	0	349	344	62	122	130	37	99	96	0	2.123	2.171	2.221	2.226	1.343	2.177	0.879	156	469	709	704	1.086	482	227	482	222	0
2	20	5	"PFD0478"	"D56259_1"	9440	22190	150	904	899	179	73	74	14	100	100	0	527	515	94	120	123	19	100	100	0	2.042	2.091	2.116	2.111	1.309	2.131	0.911	156	407	1238	1221	1.030	831	407	826	395	0
2	21	5	"PFD0512"	"D6287_18"	9620	22190	150	100	102	18	70	71	14	80	55	0	137	138	20	113	114	18	58	29	0	1.250	1.280	1.269	1.342	2.877	1.058	0.212	156	378	54	57	0.322	30	24	32	25	-50
2	22	5	"PFD0515"	"D6287_22"	9800	22200	150	1091	1129	302	67	68	12	100	100	0	801	827	213	107	107	15	100	100	0	1.476	1.475	1.485	1.477	1.232	1.489	0.894	156	650	1718	1782	0.561	1024	694	1062	720	0
2	1	6	"PFD0519"	"D6287_3"	5840	22360	120	133	134	26	72	75	19	94	84	0	159	163	26	114	116	28	77	35	0	1.356	1.265	1.308	1.300	1.888	1.126	0.467	120	495	106	111	0.439	61	45	62	49	0
2	2	6	"PFD0521"	"D6287_31"	6010	22370	140	956	974	242	76	78	17	100	100	0	546	576	206	120	121	21	100	100	0	2.066	1.969	2.069	2.038	1.332	1.919	0.811	156	432	1306	1354	1.047	880	426	898	456	0
2	3	6	"PFD0525"	"D6287_49"	6220	22370	140	392	387	89	80	81	16	100	100	0	1173	1180	230	122	125	20	100	100	0	0.297	0.290	0.292	0.282	1.322	0.289	0.904	156	434	1363	1365	-1.752	312	1051	307	1058	0
2	4	6	"PFD0527"	"D6287_53"	6400	22370	140	215	217	35	83	86	19	100	100	0	285	285	46	125	128	22	100	99	0	0.825	0.837	0.823	0.847	1.386	0.798	0.796	156	461	292	294	-0.278	132	160	134	160	0
2	5	6	"PFD0563"	"D65980_2"	6590	22370	110	112	113	19	86	90	20	57	18	0	194	197	29	127	130	23	93	80	0	0.388	0.386	0.401	0.371	2.547	0.384	0.237	80	355	93	97	-1.366	26	67	27	70	0
2	6	6	"PFD0569"	"D6681_10"	6750	22340	150	101	104	26	92	94	21	25	10	0	137	141	21	130	132	21	29	7	0	1.286	1.091	1.371	1.154	3.885	1.386	0.053	156	484	16	23	0.363	9	7	12	11	-50
2	7	6	"PFD0572"	"D6681_3"	6960	22370	140	232	233	33	90	92	20	100	100	0	269	268	39	128	130	22	99	98	0	1.007	1.021	1.007	1.041	1.457	1.026	0.674	156	507	283	283	0.010	142	141	143	140	0
2	8	6	"PFD0575"	"D66953_1"	7180	22350	150	103	105	23	84	85	17	51	25	0	143	144	26	123	124	19	50	20	0	0.950	1.000	0.852	0.905	3.501	0.738	0.109	156	495	39	42	-0.074	19	20	21	21	-50
2	9	6	"PFD0579"	"D7726_1"	7340	22370	140	391	392	73	79	81	19	100	100	0	299	300	52	121	122	19	99	99	0	1.753	1.749	1.792	1.798	1.402	1.731	0.833	156	435	490	492	0.810	312	178	313	179	0
2	10	6	"PFD0583"	"D8137_1"	7530	22380	140	1224	1192	224	72	81	72	100	100	0	1079	1088	176	115	120	26	100	100	0	1.195	1.151	1.187	1.139	1.238	1.170	0.922	156	518	2116	2093	0.257	1152	964	1120	973	0
2	11	6	"PFE0587"	"E6125_5"	7720	22380	140	249	248	49	70	76	72	98	75	0	271	272	49	110	115	24	99	98	0	1.112	1.099	1.114	1.105	1.412	2.224	0.360	156	529	340	340	0.153	179	161	178	162	0
2	12	6	"PFE0589"	"E6662_1"	7920	22370	140	756	748	182	69	71	21	100	100	0	416	418	80	111	114	22	100	98	0	2.252	2.212	2.206	2.225	1.350	2.280	0.878	156	452	992	986	1.172	687	305	679	307	0
2	13	6	"PFE0591"	"E679_1"	8100	22380	140	1692	1731	372	70	72	17	100	100	0	1983	2014	411	112	114	22	100	100	0	0.867	0.873	0.867	0.874	1.219	0.869	0.925	156	403	3493	3563	-0.206	1622	1871	1661	1902	0
2	14	6	"PFE0593"	"E679_4"	8290	22370	150	103	104	20	73	74	18	73	36	0	139	139	22	114	115	20	56	22	0	1.200	1.240	1.000	1.136	2.799	0.946	0.237	156	407	55	56	0.263	30	25	31	25	-50
2	15	6	"PFE0596"	"E6820_1"	8480	22380	140	733	723	148	74	76	20	100	100	0	536	538	102	115	117	24	100	100	0	1.565	1.534	1.484	1.532	1.269	1.555	0.906	156	442	1080	1072	0.646	659	421	649	423	0
2	16	6	"PFE0601"	"E70_3"	8680	22390	130	126	128	22	74	77	21	93	67	0	160	163	23	113	116	24	88	47	0	1.106	1.080	1.054	1.089	2.064	0.973	0.441	120	460	99	104	0.146	52	47	54	50	0
2	17	6	"PFE0626"	"E8167_12"	8880	22410	150	93	95	17	81	84	29	19	0	0	137	138	23	121	122	21	37	8	0	0.750	0.824	0.857	0.958	3.477	0.702	0.099	156	501	28	31	-0.415	12	16	14	17	-50
2	18	6	"PFE0628"	"E8167_2"	9100	22390	150	81	82	18	76	81	29	9	0	0	122	125	24	119	122	21	23	7	0	1.667	1.000	0.761	0.838	3.435	1.328	0.064	156	435	8	12	0.737	5	3	6	6	-50
2	19	6	"PFE0632"	"E8314_4"	9250	22380	150	105	107	19	72	74	16	85	51	0	132	132	19	117	120	21	38	7	0	2.200	2.333	1.783	1.771	2.809	1.573	0.166	156	411	48	50	1.138	33	15	35	15	-50
2	20	6	"PFE0634"	"E832_1"	9430	22380	140	324	323	65	72	75	16	100	100	0	275	275	46	120	123	19	99	99	0	1.626	1.619	1.606	1.658	1.441	1.650	0.801	156	457	407	406	0.701	252	155	251	155	0
2	21	6	"PFE0638"	"E84_1"	9620	22380	140	822	805	198	69	70	14	100	100	0	917	902	186	114	116	18	100	100	0	0.938	0.934	0.944	0.925	1.277	0.940	0.910	156	442	1556	1524	-0.093	753	803	736	788	0
2	22	6	"PFE0645"	"E886_1"	9820	22380	140	101	101	18	65	66	12	92	73	0	138	141	21	107	107	14	85	56	0	1.161	1.059	1.025	1.083	2.155	0.999	0.270	156	636	67	70	0.216	36	31	36	34	0
2	1	7	"PFF0003"	"F10044_2"	5830	22560	140	480	488	99	74	79	39	100	100	0	560	566	94	117	119	19	100	100	0	0.916	0.922	0.953	0.911	1.295	0.935	0.897	156	635	849	863	-0.126	406	443	414	449	0
2	2	7	"PFF0005"	"F10154_1"	6020	22550	140	263	265	50	80	82	19	100	100	0	205	207	34	121	124	22	96	91	0	2.179	2.151	2.290	2.288	1.606	2.256	0.634	156	387	267	271	1.123	183	84	185	86	0
2	3	7	"PFF0010"	"F1021_1"	6190	22560	140	808	778	146	83	85	17	100	100	0	835	817	185	124	126	20	100	100	0	1.020	1.003	1.024	1.026	1.299	0.983	0.907	156	419	1436	1388	0.028	725	711	695	693	0
2	4	7	"PFF0012"	"F1021_3"	6400	22560	140	1619	1624	380	82	85	17	100	100	0	1491	1486	301	125	127	20	100	100	0	1.125	1.133	1.153	1.122	1.228	1.142	0.937	156	449	2903	2903	0.170	1537	1366	1542	1361	0
2	5	7	"PFF0016"	"F10318_1"	6580	22560	140	561	561	97	84	87	19	100	100	0	388	390	71	127	129	22	100	100	0	1.828	1.814	1.826	1.841	1.343	1.811	0.840	156	464	738	740	0.870	477	261	477	263	0
2	6	7	"PFF0020"	"F10626_1"	6770	22560	140	441	440	101	89	91	20	100	100	0	417	419	77	127	129	20	100	100	0	1.214	1.202	1.212	1.191	1.341	1.222	0.875	156	508	642	643	0.280	352	290	351	292	0
2	7	7	"PFF0043"	"F11007_3"	6970	22550	150	103	106	21	89	90	19	42	17	0	150	151	26	127	128	20	54	24	0	0.609	0.708	0.734	0.725	3.708	0.606	0.155	156	525	37	41	-0.716	14	23	17	24	-50
2	8	7	"PFF0046"	"F11089_1"	7160	22560	140	496	501	94	85	86	16	100	100	0	447	443	80	127	126	18	100	99	0	1.284	1.316	1.346	1.336	1.387	1.318	0.872	156	450	731	732	0.361	411	320	416	316	0
2	9	7	"PFF0054"	"F11484_1"	7340	22570	150	1088	1068	178	84	86	20	100	100	0	453	450	65	127	128	19	100	100	0	3.080	3.046	3.049	3.064	1.283	3.123	0.912	156	454	1330	1307	1.623	1004	326	984	323	0
2	10	7	"PFF0057"	"F1150_5"	7530	22580	110	130	130	18	84	90	26	82	36	0	183	189	29	128	132	25	92	60	0	0.836	0.754	0.775	0.797	2.027	0.712	0.342	80	398	101	107	-0.258	46	55	46	61	0
2	11	7	"PFF0059"	"F11570_1"	7720	22570	140	680	683	142	80	84	26	100	100	0	586	576	92	122	126	26	100	100	0	1.293	1.328	1.320	1.313	1.325	1.370	0.895	156	487	1064	1057	0.371	600	464	603	454	0
2	12	7	"PFF0063"	"F11624_1"	7920	22570	140	298	298	60	74	76	22	99	98	0	355	356	49	117	119	20	100	100	0	0.941	0.937	0.953	0.912	1.423	0.959	0.847	156	428	462	463	-0.087	224	238	224	239	0
2	13	7	"PFF0697"	"F3247_2"	8110	22560	150	100	101	20	75	77	17	64	30	0	145	146	23	121	122	19	57	24	0	1.042	1.040	1.100	0.947	3.227	0.850	0.242	156	427	49	51	0.059	25	24	26	25	-50
2	14	7	"PFF0700"	"F32494_1"	8300	22570	140	2087	2031	383	82	83	16	100	100	0	2068	1996	312	126	127	18	100	100	0	1.032	1.042	1.060	1.032	1.196	1.049	0.947	156	427	3947	3819	0.046	2005	1942	1949	1870	0
2	15	7	"PFF0702"	"F3277_1"	8480	22570	140	901	932	281	82	84	18	100	100	0	667	694	152	126	129	24	100	100	0	1.514	1.496	1.495	1.458	1.305	1.570	0.895	156	394	1360	1418	0.598	819	541	850	568	0
2	16	7	"PFF0706"	"F32922_1"	8660	22570	140	562	555	104	78	81	20	100	100	0	395	390	65	122	124	25	100	100	0	1.773	1.780	1.796	1.794	1.311	1.803	0.873	156	418	757	745	0.826	484	273	477	268	0
2	17	7	"PFF0708"	"F33056_1"	8860	22570	140	1148	1124	194	80	82	16	100	100	0	668	654	129	122	123	20	100	100	0	1.956	1.962	1.967	2.003	1.284	1.965	0.921	156	429	1614	1576	0.968	1068	546	1044	532	0
2	18	7	"PFF0711"	"F33107_1"	9050	22560	150	92	94	18	82	83	15	40	16	0	137	137	21	125	126	21	27	7	0	0.833	1.000	1.108	1.068	2.994	0.423	0.060	156	395	22	24	-0.263	10	12	12	12	-50
2	19	7	"PFF0740"	"F34425_1"	9250	22570	140	527	523	99	82	83	17	100	100	0	470	476	97	123	125	20	100	100	0	1.282	1.249	1.275	1.257	1.321	1.232	0.865	156	428	792	794	0.359	445	347	441	353	0
2	20	7	"PFF0742"	"F34449_1"	9450	22580	120	147	148	25	81	83	18	99	90	0	166	168	26	126	127	18	80	55	0	1.650	1.595	1.567	1.706	2.639	1.450	0.281	120	459	106	109	0.722	66	40	67	42	0
2	21	7	"PFF0744"	"F34605_1"	9640	22580	140	109	110	20	75	78	18	82	42	0	290	295	65	121	124	22	99	97	0	0.201	0.201	0.204	0.195	1.895	0.177	0.394	156	447	203	209	-2.313	34	169	35	174	0
2	22	7	"PFF0749"	"F34859_1"	9820	22570	150	96	97	16	68	70	15	82	45	0	142	145	22	112	114	19	71	38	0	0.933	0.879	0.786	0.878	2.624	0.693	0.259	156	721	58	62	-0.100	28	30	29	33	-50
2	1	8	"PFF0757"	"F35105_1"	5810	22750	140	403	401	72	74	76	16	100	100	0	268	269	52	117	119	19	100	97	0	2.179	2.151	2.250	2.242	1.436	2.136	0.811	156	614	480	479	1.124	329	151	327	152	0
2	2	8	"PFF0759"	"F35197_1"	6010	22750	160	1805	1733	583	78	80	17	100	100	0	1447	1403	400	119	120	20	100	100	0	1.300	1.289	1.333	1.252	1.490	1.321	0.930	208	393	3055	2939	0.379	1727	1328	1655	1284	0
2	3	8	"PFF0791"	"F35823_1"	6200	22750	140	272	271	49	82	84	17	100	100	0	206	206	31	124	126	19	98	92	0	2.317	2.305	2.272	2.383	1.628	2.469	0.638	156	425	272	271	1.212	190	82	189	82	0
2	4	8	"PFF0796"	"F36083_1"	6390	22750	140	688	691	134	80	81	17	100	100	0	481	480	97	125	126	18	100	100	0	1.708	1.721	1.748	1.757	1.287	1.737	0.902	156	462	964	966	0.772	608	356	611	355	0
2	5	8	"PFF0798"	"F36120_1"	6580	22750	140	335	329	61	79	81	18	100	100	0	259	265	42	124	124	18	100	99	0	1.896	1.773	1.825	1.806	1.413	1.813	0.791	156	447	391	391	0.923	256	135	250	141	0
2	6	8	"PFF0804"	"F36356_4"	6780	22750	140	1510	1524	388	86	88	19	100	100	0	824	827	169	125	128	28	100	100	0	2.037	2.048	2.071	2.010	1.277	2.122	0.936	156	446	2123	2140	1.027	1424	699	1438	702	0
2	7	8	"PFF0808"	"F36374_1"	6960	22750	140	619	629	109	86	88	18	100	100	0	675	674	142	127	130	27	100	100	0	0.973	0.993	1.007	1.013	1.302	0.962	0.895	156	494	1081	1090	-0.040	533	548	543	547	0
2	8	8	"PFF0813"	"F36383_1"	7160	22750	140	566	560	114	83	85	16	100	100	0	394	395	68	128	128	18	100	100	0	1.816	1.787	1.826	1.794	1.299	1.811	0.876	156	449	749	744	0.861	483	266	477	267	0
2	9	8	"PFF0836"	"F37362_1"	7350	22750	140	474	488	101	82	83	16	100	100	0	729	722	147	128	128	17	100	100	0	0.652	0.684	0.676	0.685	1.312	0.658	0.880	156	419	993	1000	-0.617	392	601	406	594	0
2	10	8	"PFF0842"	"F37536_1"	7530	22760	140	197	200	37	82	83	18	99	97	0	205	203	31	124	126	20	97	87	0	1.420	1.494	1.429	1.491	1.683	1.517	0.645	156	443	196	197	0.506	115	81	118	79	0
2	11	8	"PFF0844"	"F37871_2"	7720	22750	140	712	697	164	80	81	17	100	100	0	442	427	94	121	123	20	99	97	0	1.969	2.016	2.006	2.116	1.466	2.018	0.883	156	486	953	923	0.977	632	321	617	306	0
2	12	8	"PFF0850"	"F38025_1"	7920	22750	140	711	707	145	81	82	17	100	100	0	564	540	114	122	124	19	99	98	0	1.425	1.498	1.504	1.561	1.403	1.495	0.914	156	414	1072	1044	0.511	630	442	626	418	0
2	13	8	"PFF0854"	"F38531_3"	8100	22760	140	198	198	34	84	85	17	100	98	0	194	195	30	126	127	19	94	83	0	1.676	1.652	1.660	1.787	1.802	1.649	0.567	156	423	182	183	0.745	114	68	114	69	0
2	14	8	"PFF0857"	"F38658_1"	8300	22760	140	598	599	119	85	87	19	100	100	0	493	493	98	129	129	18	100	100	0	1.409	1.412	1.457	1.421	1.350	1.419	0.862	156	443	877	878	0.495	513	364	514	364	0
2	15	8	"PFF1501"	"F59165_1"	8490	22760	140	210	213	47	85	87	20	98	96	0	308	310	54	130	131	20	100	100	0	0.702	0.711	0.719	0.676	1.632	0.701	0.756	156	393	303	308	-0.510	125	178	128	180	0
2	16	8	"PFF1503"	"F59212_1"	8670	22760	140	378	384	75	84	86	17	100	100	0	473	479	90	129	130	19	100	100	0	0.855	0.857	0.894	0.859	1.323	0.832	0.877	156	401	638	650	-0.227	294	344	300	350	0
2	17	8	"PFF1507"	"F59325_1"	8860	22760	140	400	397	73	84	86	16	100	100	0	240	246	80	126	128	18	100	100	0	2.772	2.608	2.844	2.771	1.457	2.389	0.465	156	480	430	433	1.471	316	114	313	120	0
2	18	8	"PFF1515"	"F59681_5"	9070	22750	150	93	96	19	85	87	15	33	10	0	141	143	20	126	127	18	42	18	0	0.533	0.647	0.714	0.734	3.390	0.456	0.043	156	488	23	28	-0.907	8	15	11	17	-50
2	19	8	"PFF1523"	"F60089_1"	9240	22750	150	87	90	19	88	90	16	19	8	0	128	129	21	129	130	18	18	4	0	1.000	100000.000	1.000	1.004	3.438	0.524	0.027	156	538	-2	2	0.000	-1	-1	2	0	-50
2	20	8	"PFF1525"	"F60196_1"	9480	22770	150	89	93	19	88	90	18	21	7	0	130	130	17	131	131	18	11	2	0	-1.000	-5.000	1.050	0.985	4.021	1.854	0.003	156	474	0	4	Error	1	-1	5	-1	-50
2	21	8	"PFF1565"	"F62141_1"	9630	22770	150	546	530	139	84	86	18	100	99	0	1254	1279	302	130	131	21	100	100	0	0.411	0.388	0.388	0.371	1.360	0.386	0.913	156	369	1586	1595	-1.283	462	1124	446	1149	0
2	22	8	"PFF1569"	"F62233_2"	9810	22770	130	148	149	26	78	80	17	100	91	0	190	193	28	128	130	33	86	39	0	1.129	1.092	1.102	1.115	1.723	0.035	0.018	120	546	132	136	0.175	70	62	71	65	0
2	1	9	"PFF1573"	"F62329_1"	5840	22910	150	92	90	21	75	77	16	50	15	0	133	131	25	119	121	21	34	12	0	1.214	1.250	0.900	0.899	2.733	0.639	0.221	156	649	31	27	0.280	17	14	15	12	-50
2	2	9	"PFF1576"	"F62396_2"	6010	22950	130	132	135	29	78	80	17	95	74	0	201	203	27	119	120	20	100	97	0	0.659	0.679	0.670	0.632	1.817	0.705	0.494	120	381	136	141	-0.603	54	82	57	84	0
2	3	9	"PFF1579"	"F62610_1"	6190	22940	140	294	295	54	83	84	17	100	100	0	303	305	54	126	128	19	100	100	0	1.192	1.184	1.218	1.207	1.411	1.159	0.810	156	473	388	391	0.253	211	177	212	179	0
2	4	9	"PFF1581"	"F62610_13"	6400	22940	140	534	541	115	81	82	18	100	100	0	371	372	70	127	127	19	100	98	0	1.857	1.878	1.892	1.921	1.393	1.905	0.867	156	518	697	705	0.893	453	244	460	245	0
2	5	9	"PFF1628"	"F63860_1"	6610	22960	150	87	87	19	75	78	17	37	9	0	133	134	21	120	122	18	42	14	0	0.923	0.857	1.000	1.022	3.172	1.289	0.056	156	499	25	26	-0.115	12	13	12	14	-50
2	6	9	"PFF1634"	"F64095_1"	6740	22940	150	106	107	20	77	81	19	70	27	0	142	143	21	122	125	28	35	5	0	1.450	1.429	1.320	1.502	3.174	1.115	0.079	156	486	49	51	0.536	29	20	30	21	-50
2	7	9	"PFF1641"	"F64252_1"	6930	22950	130	127	127	19	82	85	20	90	58	0	208	211	32	126	129	27	96	84	0	0.549	0.529	0.560	0.521	1.933	0.389	0.357	120	470	127	130	-0.866	45	82	45	85	0
2	8	9	"PFF1644"	"F64347_2"	7130	22940	140	664	680	145	82	84	17	100	100	0	407	412	82	126	127	18	100	100	0	2.071	2.091	2.126	2.129	1.367	2.131	0.856	156	520	863	884	1.050	582	281	598	286	0
2	9	9	"PFF1647"	"F6440_2"	7330	22950	140	2215	2206	527	79	80	16	100	100	0	1188	1214	266	123	125	18	100	100	0	2.006	1.950	1.990	1.949	1.241	1.984	0.936	156	466	3201	3218	1.004	2136	1065	2127	1091	0
2	10	9	"PFF1652"	"F64735_1"	7520	22950	140	2144	2137	466	73	75	15	100	100	0	1323	1288	259	119	119	17	100	100	0	1.720	1.766	1.750	1.773	1.245	1.787	0.930	156	443	3275	3233	0.782	2071	1204	2064	1169	0
2	11	9	"PFF1680"	"F65658_4"	7700	22950	130	224	226	35	72	73	15	100	100	0	334	340	45	115	117	22	100	100	0	0.694	0.684	0.661	0.682	1.393	0.679	0.788	120	470	371	379	-0.527	152	219	154	225	0
2	12	9	"PFF1682"	"F65704_1"	7910	22940	150	122	124	24	78	79	17	87	67	0	167	169	29	119	122	23	83	51	0	0.917	0.920	0.937	0.898	2.362	0.844	0.339	156	491	92	96	-0.126	44	48	46	50	-50
2	13	9	"PFF1687"	"F66126_1"	8080	22950	140	164	182	132	86	87	17	100	100	0	215	224	64	127	127	19	98	96	0	0.886	0.990	0.910	0.919	1.677	1.620	0.642	156	416	166	193	-0.174	78	88	96	97	0
2	14	9	"PFF1693"	"F66450_1"	8280	22950	140	172	176	36	86	88	20	98	92	0	384	383	70	129	130	19	100	99	0	0.337	0.354	0.362	0.334	1.673	0.332	0.668	156	477	341	344	-1.568	86	255	90	254	0
2	15	9	"PFF1696"	"F66665_1"	8470	22950	140	1356	1282	309	88	90	21	100	100	0	1876	1818	348	130	132	22	100	100	0	0.726	0.707	0.724	0.689	1.291	0.711	0.929	156	445	3014	2882	-0.461	1268	1746	1194	1688	0
2	16	9	"PFF1698"	"F66828_1"	8670	22950	150	107	110	22	89	91	18	49	23	0	155	155	26	135	135	21	46	20	0	0.900	1.050	0.729	0.824	3.377	0.618	0.082	156	407	38	41	-0.152	18	20	21	20	-50
2	17	9	"PFI0357"	"I4256_1"	8850	22950	140	378	380	81	85	88	16	100	100	0	234	233	38	131	132	19	98	95	0	2.845	2.892	2.963	3.012	1.506	2.908	0.736	156	444	396	397	1.508	293	103	295	102	0
2	18	9	"PFI0360"	"I4355_3"	9050	22960	140	487	469	107	86	88	15	100	99	0	366	368	64	127	129	18	100	100	0	1.678	1.589	1.598	1.549	1.424	1.643	0.871	156	463	640	624	0.747	401	239	383	241	0
2	19	9	"PFI0362"	"I4394_2"	9230	22960	140	162	160	33	89	90	16	95	88	0	410	403	78	129	130	18	100	99	0	0.260	0.259	0.254	0.236	1.710	0.245	0.640	156	436	354	345	-1.945	73	281	71	274	0
2	20	9	"PFI0367"	"I4500_1"	9420	22950	140	329	324	62	89	89	19	100	100	0	270	267	52	129	130	18	98	98	0	1.702	1.703	1.655	1.766	1.486	1.697	0.764	156	451	381	373	0.767	240	141	235	138	0
2	21	9	"PFI0369"	"I4547_2"	9610	22950	140	805	765	175	84	86	18	100	100	0	424	405	86	130	130	18	98	96	0	2.452	2.476	2.455	2.615	1.536	2.472	0.892	156	384	1015	956	1.294	721	294	681	275	0
2	22	9	"PFI0371"	"I4582_1"	9800	22950	140	422	415	83	83	85	17	100	100	0	349	340	66	131	132	21	99	98	0	1.555	1.589	1.598	1.658	1.481	1.597	0.834	156	617	557	541	0.637	339	218	332	209	0
2	1	10	"PFI0397"	"I5035_1"	5840	23140	150	95	98	20	80	82	17	42	19	0	141	144	23	126	127	21	41	15	0	1.000	1.000	0.873	0.892	3.077	0.479	0.045	156	689	30	36	0.000	15	15	18	18	-50
2	2	10	"PFI0404"	"I5222_1"	5990	23130	130	664	679	161	82	85	17	100	100	0	500	498	72	124	126	18	100	100	0	1.548	1.596	1.626	1.570	1.276	1.654	0.894	120	384	958	971	0.630	582	376	597	374	0
2	3	10	"PFI0407"	"I5252_1"	6180	23130	140	323	325	71	85	87	18	100	100	0	245	245	47	127	129	19	98	95	0	2.017	2.034	2.102	2.160	1.498	1.973	0.798	156	471	356	358	1.012	238	118	240	118	0
2	4	10	"PFI0409"	"I5362_4"	6380	23140	140	160	160	30	84	86	18	96	90	0	283	283	50	126	127	18	99	98	0	0.484	0.484	0.493	0.465	1.677	0.456	0.649	156	417	233	233	-1.047	76	157	76	157	0
2	5	10	"PFI0418"	"I5700_1"	6560	23140	140	314	309	78	77	80	18	99	99	0	207	209	36	121	123	20	97	90	0	2.756	2.636	2.637	2.738	1.760	2.808	0.722	156	364	323	320	1.462	237	86	232	88	0
2	6	10	"PFI0423"	"I5893_2"	6770	23140	130	219	221	42	75	77	16	100	99	0	254	256	34	118	120	18	100	100	0	1.059	1.058	1.003	1.037	1.394	1.071	0.781	120	375	280	284	0.082	144	136	146	138	0
2	7	10	"PFI0448"	"I6567_2"	6950	23140	150	1341	1327	346	80	84	21	100	100	0	874	865	209	124	127	22	99	99	0	1.681	1.683	1.676	1.731	1.387	1.706	0.925	156	471	2011	1988	0.750	1261	750	1247	741	0
2	8	10	"PFI0451"	"I6639_1"	7140	23140	140	184	191	35	78	81	17	100	99	0	247	251	43	121	122	17	100	98	0	0.841	0.869	0.843	0.872	1.630	0.817	0.644	156	358	232	243	-0.249	106	126	113	130	0
2	9	10	"PFI0457"	"I6658_1"	7330	23140	140	410	414	94	78	79	16	100	100	0	412	406	77	121	122	18	100	99	0	1.141	1.179	1.222	1.188	1.412	1.194	0.840	156	387	623	621	0.190	332	291	336	285	0
2	10	10	"PFI0459"	"I6658_3"	7530	23140	140	412	419	97	74	77	17	100	100	0	353	357	70	118	119	18	100	100	0	1.438	1.444	1.418	1.449	1.363	1.447	0.853	156	435	573	584	0.524	338	235	345	239	0
2	11	10	"PFI0461"	"I6724_2"	7720	23140	140	968	982	270	72	74	17	100	100	0	542	536	132	113	116	23	99	98	0	2.089	2.151	2.147	2.187	1.353	2.176	0.910	156	505	1325	1333	1.063	896	429	910	423	0
2	12	10	"PFI0465"	"I6851_2"	7920	23140	140	110	110	19	76	76	15	85	55	0	236	239	41	116	118	22	100	99	0	0.283	0.276	0.297	0.263	2.046	0.251	0.376	156	471	154	157	-1.819	34	120	34	123	0
2	13	10	"PFI0492"	"I7697_2"	8110	23140	140	583	588	125	81	83	16	100	100	0	333	332	52	122	124	19	100	100	0	2.379	2.414	2.462	2.412	1.365	2.546	0.849	156	487	713	717	1.250	502	211	507	210	0
2	14	10	"PFI0498"	"I7884_1"	8300	23140	130	275	280	43	87	87	17	100	100	0	256	263	44	128	129	20	100	100	0	1.469	1.430	1.454	1.477	1.392	1.335	0.770	120	466	316	328	0.555	188	128	193	135	0
2	15	10	"PFI0501"	"I8013_1"	8500	23140	140	383	373	90	89	91	18	99	99	0	276	281	56	132	132	21	100	99	0	2.042	1.906	1.873	1.919	1.592	1.944	0.755	156	429	438	433	1.030	294	144	284	149	0
2	16	10	"PFI0504"	"I8083_1"	8680	23140	140	2181	2139	573	89	92	19	100	100	0	1537	1489	403	135	136	21	100	100	0	1.492	1.514	1.525	1.565	1.372	1.510	0.932	156	363	3494	3404	0.577	2092	1402	2050	1354	0
2	17	10	"PFI0510"	"I8305_1"	8870	23140	140	535	539	113	89	91	17	100	100	0	690	679	162	136	136	20	99	99	0	0.805	0.829	0.847	0.848	1.345	0.793	0.900	156	408	1000	993	-0.313	446	554	450	543	0
2	18	10	"PFI0513"	"I8332_1"	9060	23140	130	314	312	47	91	92	16	100	100	0	289	288	39	134	135	19	100	100	0	1.439	1.435	1.460	1.448	1.343	1.466	0.747	120	382	378	375	0.525	223	155	221	154	0
2	19	10	"PFJ0455"	"J53_17"	9240	23140	140	602	594	123	91	93	17	100	100	0	488	478	104	133	135	19	98	98	0	1.439	1.458	1.402	1.513	1.431	1.433	0.902	156	382	866	848	0.526	511	355	503	345	0
2	20	10	"PFJ0457"	"J53_21"	9430	23150	140	99	99	16	88	88	16	32	8	0	940	915	183	131	132	19	100	100	0	0.014	0.014	0.023	0.025	1.691	0.014	0.098	156	434	820	795	-6.201	11	809	11	784	0
2	21	10	"PFJ0459"	"J53_23"	9620	23140	150	95	95	18	87	88	17	29	6	0	136	137	18	132	132	19	22	3	0	2.000	1.600	0.871	0.952	3.772	0.690	0.021	156	448	12	13	1.000	8	4	8	5	-50
2	22	10	"PFJ0463"	"J53_29"	9820	23150	140	1325	1312	363	84	85	18	100	100	0	1208	1203	328	127	129	20	99	99	0	1.148	1.141	1.140	1.168	1.373	1.136	0.932	156	622	2322	2304	0.199	1241	1081	1228	1076	0
2	1	11	"PFJ0468"	"J53_37"	5830	23320	140	221	227	50	75	77	17	100	98	0	252	251	41	122	123	20	100	100	0	1.123	1.178	1.187	1.155	1.539	1.169	0.764	156	593	276	281	0.167	146	130	152	129	0
2	2	11	"PFJ0472"	"J53_41"	6020	23320	140	919	893	213	86	87	18	100	100	0	571	565	119	129	130	20	100	100	0	1.885	1.851	1.851	1.856	1.332	1.888	0.900	156	396	1275	1243	0.914	833	442	807	436	0
2	3	11	"PFJ0495"	"J564_1"	6220	23320	150	1064	1013	183	88	91	20	100	100	0	898	883	141	133	135	26	100	100	0	1.276	1.233	1.252	1.227	1.229	1.250	0.921	156	471	1741	1675	0.351	976	765	925	750	0
2	4	11	"PFJ0497"	"J564_3"	6400	23320	140	134	134	26	90	95	25	76	37	0	725	710	147	133	139	29	99	99	0	0.074	0.076	0.077	0.071	1.874	0.070	0.435	156	517	636	621	-3.750	44	592	44	577	0
2	5	11	"PFJ0500"	"J56_7"	6600	23280	150	117	120	32	84	88	21	62	39	0	152	155	28	131	135	30	39	9	0	1.571	1.500	1.273	1.190	2.602	1.119	0.307	156	466	54	60	0.652	33	21	36	24	-50
2	6	11	"PFJ0503"	"J583_1"	6770	23310	150	97	100	18	84	89	22	30	6	0	151	150	26	130	134	29	27	8	0	0.619	0.800	0.667	0.693	3.015	0.341	0.063	156	538	34	36	-0.692	13	21	16	20	-50
2	7	11	"PFJ0506"	"J587_3"	7020	23310	150	109	109	27	87	91	22	49	19	0	140	144	26	130	133	23	27	12	0	2.200	1.571	1.205	1.333	3.238	1.007	0.135	156	491	32	36	1.138	22	10	22	14	-50
2	8	11	"PFJ0508"	"J587_5"	7180	23300	150	118	118	31	85	88	19	67	43	0	138	144	35	130	131	20	34	14	0	4.125	2.357	1.786	1.790	3.587	1.064	0.169	156	383	41	47	2.044	33	8	33	14	-50
2	9	11	"PFJ0527"	"J647_6"	7360	23320	140	1032	998	231	85	87	17	100	100	0	754	741	150	131	131	20	100	100	0	1.520	1.497	1.520	1.494	1.338	1.513	0.910	156	394	1570	1523	0.604	947	623	913	610	0
2	10	11	"PFJ0531"	"J64_1"	7540	23330	140	691	661	176	89	89	18	100	100	0	455	445	87	129	130	20	100	100	0	1.847	1.810	1.820	1.779	1.370	1.896	0.887	156	440	928	888	0.885	602	326	572	316	0
2	11	11	"PFJ0533"	"J64_3"	7740	23330	130	283	280	47	86	87	20	100	100	0	287	282	35	125	127	21	100	100	0	1.216	1.236	1.237	1.227	1.389	1.257	0.774	120	448	359	351	0.282	197	162	194	157	0
2	12	11	"PFJ0536"	"J65_10"	7920	23330	140	681	685	169	79	80	16	100	99	0	645	648	121	119	121	19	100	100	0	1.144	1.146	1.128	1.122	1.430	1.177	0.880	156	445	1128	1135	0.195	602	526	606	529	0
2	13	11	"PFJ0538"	"J65_12"	8100	23340	120	125	125	25	76	78	14	92	80	0	148	148	24	114	116	17	76	49	0	1.441	1.441	1.461	1.450	2.264	1.418	0.347	120	417	83	83	0.527	49	34	49	34	0
2	14	11	"PFJ0540"	"J65_2"	8300	23330	140	595	595	143	81	84	18	100	100	0	483	480	102	123	125	20	99	99	0	1.428	1.440	1.451	1.501	1.489	1.441	0.900	156	501	874	871	0.514	514	360	514	357	0
2	15	11	"PFJ0567"	"J71_12"	8490	23330	140	290	289	60	89	91	18	100	100	0	288	287	43	132	133	20	100	99	0	1.288	1.290	1.288	1.290	1.417	1.310	0.785	156	406	357	355	0.366	201	156	200	155	0
2	16	11	"PFJ0569"	"J71_2"	8670	23320	150	101	103	21	93	94	18	31	8	0	143	146	23	135	136	20	31	10	0	1.000	0.909	0.795	0.772	3.257	0.032	0.016	156	392	16	21	0.000	8	8	10	11	-50
2	17	11	"PFJ0571"	"J71_6"	8860	23320	150	104	105	17	92	93	18	35	10	0	146	147	21	134	135	20	32	10	0	1.000	1.000	0.756	0.663	3.281	0.518	0.055	156	479	24	26	0.000	12	12	13	13	-50
2	18	11	"PFJ0573"	"J71_9"	9050	23330	140	21727	20534	4616	92	94	18	100	100	0	19026	17906	3897	135	136	20	100	100	0	1.145	1.150	1.173	1.159	1.264	1.152	0.946	156	435	40526	38213	0.196	21635	18891	20442	17771	0
2	19	11	"PFJ0576"	"J73_13"	9240	23320	150	115	115	20	91	93	17	59	28	0	154	156	24	133	134	19	53	23	0	1.143	1.043	0.935	0.915	3.660	0.706	0.107	156	403	45	47	0.193	24	21	24	23	-50
2	20	11	"PFJ0578"	"J73_15"	9440	23330	140	1351	1291	372	88	89	18	100	100	0	1323	1258	399	128	130	20	99	98	0	1.057	1.065	1.074	1.141	1.586	1.030	0.917	156	465	2458	2333	0.080	1263	1195	1203	1130	0
2	21	11	"PFK0742"	"Ks1964_2"	9670	23320	150	108	111	28	86	87	19	52	28	0	143	145	23	129	131	21	38	12	0	1.571	1.563	1.491	1.334	3.219	1.363	0.139	156	418	36	41	0.652	22	14	25	16	-50
2	22	11	"PFK0745"	"Ks1_2"	9820	23330	140	527	526	130	84	87	24	100	100	0	397	387	80	127	130	21	98	98	0	1.641	1.700	1.706	1.722	1.429	1.728	0.861	156	567	713	702	0.714	443	270	442	260	0
2	1	12	"PFK0752"	"Ks202_6"	5830	23510	140	1299	1317	352	73	74	17	100	100	0	1220	1232	280	116	118	18	100	100	0	1.111	1.115	1.139	1.102	1.226	1.128	0.934	156	569	2330	2360	0.151	1226	1104	1244	1116	0
2	2	12	"PFK0755"	"Ks202_9"	6010	23510	140	310	311	68	83	85	18	100	100	0	435	444	97	129	129	19	100	100	0	0.742	0.724	0.730	0.727	1.295	0.688	0.879	156	361	533	543	-0.431	227	306	228	315	0
2	3	12	"PFK0757"	"Ks206_2"	6190	23500	150	98	99	18	89	92	21	29	5	0	138	139	21	135	137	27	15	1	0	3.000	2.500	0.956	0.941	4.039	0.718	0.019	156	475	12	14	1.585	9	3	10	4	-50
2	4	12	"PFK0760"	"Ks210_1"	6400	23540	110	140	145	29	92	96	24	86	48	0	188	185	31	132	135	26	75	51	0	0.857	1.000	1.016	1.010	2.292	1.009	0.342	80	404	104	106	-0.222	48	56	53	53	0
2	5	12	"PFK0786"	"Ks225_7"	6590	23520	140	269	272	62	90	94	23	100	98	0	244	244	47	132	137	30	97	90	0	1.598	1.625	1.609	1.682	1.685	1.666	0.599	156	557	291	294	0.676	179	112	182	112	0
2	6	12	"PFK0793"	"Ks2300_1"	6780	23510	150	113	114	21	86	89	20	62	26	0	157	159	23	130	133	28	48	10	0	1.000	0.966	0.952	1.022	3.652	0.324	0.056	156	506	54	57	0.000	27	27	28	29	-50
2	7	12	"PFK0795"	"Ks2345_1"	6970	23520	140	583	580	157	86	89	19	100	100	0	772	768	170	129	131	20	100	100	0	0.773	0.773	0.758	0.762	1.395	0.777	0.902	156	471	1140	1133	-0.372	497	643	494	639	0
2	8	12	"PFK0799"	"Ks244_1"	7160	23520	140	292	290	61	87	89	18	99	98	0	448	441	87	132	134	19	100	99	0	0.649	0.657	0.653	0.647	1.437	0.634	0.857	156	466	521	512	-0.624	205	316	203	309	0
2	9	12	"PFK0802"	"Ks244_3"	7360	23520	140	307	305	68	89	89	17	99	98	0	481	473	87	133	134	19	99	99	0	0.626	0.635	0.636	0.614	1.552	0.627	0.846	156	451	566	556	-0.675	218	348	216	340	0
2	10	12	"PFK0804"	"Ks244_8"	7540	23520	140	256	262	57	93	93	17	100	100	0	187	188	32	133	134	20	88	66	0	3.019	3.073	3.032	3.316	1.919	3.206	0.495	156	403	217	224	1.594	163	54	169	55	0
2	11	12	"PFK0825"	"Ks25_1"	7730	23520	140	410	409	95	88	90	18	100	100	0	256	264	38	131	132	20	100	100	0	2.576	2.414	2.507	2.374	1.466	2.561	0.800	156	408	447	454	1.365	322	125	321	133	0
2	12	12	"PFK0827"	"Ks25_12"	7920	23520	140	354	351	69	83	84	17	100	100	0	254	254	47	126	127	20	100	98	0	2.117	2.094	2.128	2.192	1.537	2.140	0.764	156	406	399	396	1.082	271	128	268	128	0
2	13	12	"PFK0830"	"Ks25_19"	8110	23520	140	595	589	135	79	84	55	100	100	0	505	495	103	117	120	19	100	100	0	1.330	1.349	1.333	1.365	1.342	1.392	0.859	156	459	904	888	0.411	516	388	510	378	0
2	14	12	"PFK0834"	"Ks25_8"	8300	23520	140	326	330	73	77	83	57	99	96	0	214	217	41	117	119	20	97	92	0	2.567	2.530	2.650	2.666	1.518	2.564	0.762	156	435	346	353	1.360	249	97	253	100	0
2	15	12	"PFK0839"	"Ks266_15"	8500	23520	140	879	870	248	80	82	18	100	100	0	867	857	210	123	126	22	100	100	0	1.074	1.076	1.088	1.059	1.284	1.091	0.923	156	369	1543	1524	0.103	799	744	790	734	0
2	16	12	"PFK0841"	"Ks266_6"	8670	23520	140	1335	1302	330	87	88	18	100	100	0	869	857	209	131	132	20	100	100	0	1.691	1.674	1.687	1.699	1.305	1.686	0.910	156	434	1986	1941	0.758	1248	738	1215	726	0
2	17	12	"PFK0858"	"Ks271_1"	8860	23520	130	377	379	68	90	92	18	100	100	0	908	902	116	132	133	20	100	100	0	0.370	0.375	0.358	0.368	1.245	0.366	0.890	120	526	1063	1059	-1.435	287	776	289	770	0
2	18	12	"PFK0868"	"Ks2886_1"	9080	23510	150	83	83	16	88	90	20	4	0	0	123	125	19	130	131	21	8	1	0	0.714	1.000	0.852	0.815	3.216	0.598	0.044	156	532	-12	-10	-0.485	-5	-7	-5	-5	-50
2	19	12	"PFK0871"	"Ks291_5"	9250	23510	150	76	77	14	87	89	20	3	0	0	121	123	20	127	129	19	11	3	0	1.833	2.500	0.933	0.889	3.191	0.720	0.031	156	537	-17	-14	0.874	-11	-6	-10	-4	-50
2	20	12	"PFK0873"	"Ks291_8"	9460	23510	150	91	91	17	87	89	17	17	5	0	131	130	17	127	129	19	19	0	0	1.000	1.333	0.769	0.886	3.061	0.891	0.031	156	518	8	7	0.000	4	4	4	3	-50
2	21	12	"PFK0878"	"Ks2_13"	9640	23510	150	90	91	17	85	87	19	20	3	0	125	126	19	127	129	20	12	3	0	-2.500	-6.000	0.811	0.898	4.893	0.575	0.032	156	427	3	5	Error	5	-2	6	-1	-50
2	22	12	"PFK0881"	"Ks2_9"	9820	23530	140	208	207	49	83	85	17	98	96	0	230	229	38	126	128	19	98	94	0	1.202	1.204	1.220	1.206	1.767	1.277	0.667	156	606	229	227	0.265	125	104	124	103	0
2	1	13	"PFL0033"	"L1_66"	5840	23690	150	110	114	21	81	83	18	73	38	0	148	150	24	122	124	18	62	32	0	1.115	1.179	1.039	1.157	2.995	1.069	0.190	156	559	55	61	0.158	29	26	33	28	-50
2	2	13	"PFL0035"	"L1_7"	6000	23690	150	86	88	18	86	86	18	14	5	0	131	133	23	129	130	20	21	4	0	0.000	0.500	0.563	0.724	4.063	0.247	0.005	156	400	2	6	Error	0	2	2	4	-50
2	3	13	"PFL0037"	"L1_72"	6220	23690	150	123	123	23	89	90	18	73	43	0	146	146	22	131	132	21	41	10	0	2.267	2.267	1.554	1.604	3.690	1.473	0.057	156	471	49	49	1.181	34	15	34	15	-50
2	4	13	"PFL0041"	"L1_79"	6380	23690	150	95	96	17	90	92	19	21	3	0	139	139	20	130	132	23	19	4	0	0.556	0.667	0.921	0.713	3.509	0.202	0.007	156	497	14	15	-0.848	5	9	6	9	-50
2	5	13	"PFL0043"	"L1_81"	6600	23690	150	110	112	22	88	90	17	56	31	0	145	147	25	127	129	21	41	17	0	1.222	1.200	1.000	0.971	3.618	0.739	0.062	156	499	40	44	0.290	22	18	24	20	-50
2	6	13	"PFL0045"	"L1_83"	6790	23710	140	355	343	86	85	87	17	100	97	0	287	287	44	129	130	19	100	99	0	1.709	1.633	1.619	1.549	1.570	1.732	0.789	156	373	428	416	0.773	270	158	258	158	0
2	7	13	"PFL0068"	"L2_117"	6960	23700	140	652	653	180	84	85	15	99	99	0	660	663	131	126	127	18	100	100	0	1.064	1.060	1.050	1.014	1.388	1.099	0.899	156	345	1102	1106	0.089	568	534	569	537	0
2	8	13	"PFL0070"	"L2_12"	7150	23700	140	1745	1655	322	85	86	15	100	100	0	1048	1012	189	127	129	19	100	100	0	1.802	1.774	1.805	1.783	1.278	1.798	0.935	156	411	2581	2455	0.850	1660	921	1570	885	0
2	9	13	"PFL0072"	"L2_123"	7340	23700	130	155	152	29	87	88	16	95	83	0	171	174	29	128	131	20	82	53	0	1.581	1.413	1.306	1.427	2.215	1.402	0.321	120	455	111	111	0.661	68	43	65	46	0
2	10	13	"PFL0074"	"L2_127"	7540	23690	130	264	266	41	88	89	20	100	100	0	238	238	33	128	130	20	100	100	0	1.600	1.618	1.603	1.643	1.431	1.618	0.747	120	420	286	288	0.678	176	110	178	110	0
2	11	13	"PFL0077"	"L2_135"	7720	23700	140	159	159	32	78	81	21	96	90	0	432	430	89	122	124	19	100	100	0	0.261	0.263	0.264	0.260	1.549	0.251	0.696	156	425	391	389	-1.936	81	310	81	308	0
2	12	13	"PFL0079"	"L2_139"	7910	23690	130	491	504	115	80	81	18	100	100	0	304	305	59	124	127	23	99	99	0	2.283	2.343	2.381	2.421	1.467	2.328	0.843	120	453	591	605	1.191	411	180	424	181	0
2	13	13	"PFL0101"	"L2_180"	8100	23700	130	421	434	96	83	89	53	100	100	0	344	347	55	123	128	37	100	100	0	1.529	1.567	1.546	1.553	1.378	1.734	0.698	120	511	559	575	0.613	338	221	351	224	0
2	14	13	"PFL0104"	"L2_185"	8330	23700	150	103	103	26	75	82	55	17	0	0	135	142	42	114	119	37	28	5	0	1.333	1.000	1.127	1.076	3.094	0.271	0.092	156	471	49	56	0.415	28	21	28	28	-50
2	15	13	"PFL0109"	"L2_193"	8470	23700	150	768	737	157	70	72	14	100	100	0	450	438	91	110	112	17	100	100	0	2.053	2.034	2.004	2.072	1.326	2.033	0.905	156	367	1038	995	1.038	698	340	667	328	0
2	16	13	"PFL0111"	"L2_195"	8670	23700	130	336	343	73	80	81	17	100	100	0	214	215	33	122	122	21	100	91	0	2.783	2.828	2.702	2.933	1.592	2.850	0.711	120	443	348	356	1.476	256	92	263	93	0
2	17	13	"PFL0113"	"L2_198"	8850	23700	130	263	263	53	88	89	16	100	100	0	203	204	29	129	131	20	97	88	0	2.365	2.333	2.261	2.441	1.650	2.478	0.612	120	495	249	250	1.242	175	74	175	75	0
2	18	13	"PFL0115"	"L2_20"	9040	23700	130	352	352	67	82	85	18	100	100	0	527	541	97	124	127	21	100	100	0	0.670	0.647	0.646	0.646	1.269	0.608	0.873	120	509	673	687	-0.578	270	403	270	417	0
2	19	13	"PFL0135"	"L2_233"	9230	23740	150	117	119	31	83	86	21	64	37	0	148	150	28	124	126	19	55	31	0	1.417	1.385	1.250	1.202	3.002	1.408	0.276	156	514	58	62	0.503	34	24	36	26	-50
2	20	13	"PFL0138"	"L2_238"	9430	23710	130	147	149	28	88	90	20	92	76	0	148	147	21	128	129	19	50	17	0	2.950	3.211	2.440	2.493	2.625	3.240	0.127	120	484	79	80	1.561	59	20	61	19	0
2	21	13	"PFL0141"	"L2_248"	9610	23700	140	579	559	135	87	89	18	100	100	0	363	357	90	127	128	18	98	98	0	2.085	2.052	2.088	2.210	1.568	2.008	0.859	156	476	728	702	1.060	492	236	472	230	0
2	22	13	"PFL0145"	"L2_259"	9820	23710	150	86	89	18	85	87	17	21	6	0	132	132	20	125	126	18	25	7	0	0.143	0.571	0.909	0.922	3.904	0.331	0.011	156	723	8	11	-2.807	1	7	4	7	-50
2	1	14	"PFL0149"	"L2_268"	5820	23880	140	288	289	68	85	87	17	100	99	0	219	220	41	130	131	19	96	91	0	2.281	2.267	2.271	2.361	1.665	2.263	0.707	156	606	292	294	1.190	203	89	204	90	0
2	2	14	"PFL0152"	"L2_277"	6000	23880	140	583	589	136	88	90	18	100	100	0	602	593	126	131	132	20	100	99	0	1.051	1.084	1.078	1.103	1.333	1.071	0.913	156	438	966	963	0.072	495	471	501	462	0
2	3	14	"PFM0408"	"M36520_1"	6210	23880	140	628	625	147	89	91	17	100	100	0	365	361	83	131	132	21	98	95	0	2.303	2.330	2.354	2.475	1.528	2.346	0.845	156	477	773	766	1.204	539	234	536	230	0
2	4	14	"PFM0410"	"M36520_4"	6400	23890	140	281	286	62	87	89	17	100	100	0	238	245	54	129	130	21	98	94	0	1.780	1.716	1.700	1.834	1.633	1.669	0.732	156	501	303	315	0.832	194	109	199	116	0
2	5	14	"PFM0413"	"M36754_16"	6600	23890	140	213	214	46	87	88	18	97	96	0	799	780	180	127	130	21	100	99	0	0.188	0.194	0.187	0.188	1.385	0.189	0.826	156	581	798	780	-2.415	126	672	127	653	0
2	6	14	"PFM0417"	"M36754_20"	6810	23890	150	85	88	19	87	89	20	12	3	0	122	124	19	130	133	27	5	0	0	0.250	-0.167	0.889	0.917	3.652	0.545	0.016	156	470	-10	-5	-2.000	-2	-8	1	-6	-50
2	7	14	"PFM0419"	"M36754_23"	6970	23880	130	947	955	202	88	91	21	100	100	0	647	641	132	129	132	35	100	99	0	1.658	1.693	1.680	1.730	1.327	1.702	0.921	120	394	1377	1379	0.730	859	518	867	512	0
2	8	14	"PFM0422"	"M3675_2"	7160	23890	140	797	805	193	88	90	20	100	100	0	720	694	171	126	131	33	98	97	0	1.194	1.262	1.248	1.339	1.498	1.260	0.907	156	463	1303	1285	0.255	709	594	717	568	0
2	9	14	"PFM0440"	"M3766_1"	7340	23890	140	1220	1215	299	86	86	16	100	100	0	802	783	208	126	128	19	100	99	0	1.678	1.718	1.733	1.798	1.372	1.711	0.919	156	485	1810	1786	0.746	1134	676	1129	657	0
2	10	14	"PFM0442"	"M37744_2"	7540	23890	150	108	109	20	85	87	19	53	21	0	138	139	23	126	128	20	35	8	0	1.917	1.846	1.154	1.279	3.393	1.006	0.073	156	496	35	37	0.939	23	12	24	13	-50
2	11	14	"PFM0444"	"M37773_2"	7720	23890	150	82	84	17	80	82	20	16	3	0	131	135	39	123	125	20	28	5	0	0.250	0.333	0.869	0.862	3.530	0.155	0.022	156	519	10	16	-2.000	2	8	4	12	-50
2	12	14	"PFM0446"	"M3777_1"	7920	23890	130	305	313	67	82	83	19	100	100	0	305	308	47	125	128	24	100	100	0	1.239	1.262	1.275	1.254	1.347	1.236	0.813	120	492	403	414	0.309	223	180	231	183	0
2	13	14	"PFM0448"	"M37794_11"	8110	23890	150	134	134	28	84	87	19	86	66	0	167	169	29	128	132	37	51	12	0	1.282	1.220	1.191	1.266	2.438	1.083	0.291	156	563	89	91	0.358	50	39	50	41	-50
2	14	14	"PFM0450"	"M37794_14"	8330	23910	150	98	99	27	72	76	19	58	35	0	139	138	26	116	121	37	25	3	0	1.130	1.227	1.051	0.989	3.239	1.123	0.248	156	455	49	49	0.177	26	23	27	22	-50
2	15	14	"PFM0469"	"M38740_1"	8490	23880	150	69	71	13	66	68	14	22	5	0	112	112	15	107	108	16	19	3	0	0.600	1.000	0.706	0.886	3.921	0.197	0.005	156	411	8	10	-0.737	3	5	5	5	-50
2	16	14	"PFM0472"	"M38757_4"	8670	23900	140	627	615	135	72	78	49	100	99	0	618	600	121	111	114	22	100	99	0	1.095	1.110	1.122	1.114	1.384	1.125	0.898	156	519	1062	1032	0.131	555	507	543	489	0
2	17	14	"PFM0476"	"M38913_1"	8860	23890	130	634	644	129	78	83	48	100	100	0	810	810	155	120	124	27	100	100	0	0.806	0.820	0.807	0.821	1.234	0.794	0.891	120	522	1246	1256	-0.312	556	690	566	690	0
2	18	14	"PFM0478"	"M38913_6"	9060	23900	140	531	512	127	77	80	18	100	99	0	549	552	108	120	123	25	100	100	0	1.058	1.007	1.006	0.978	1.403	1.020	0.905	156	486	883	867	0.082	454	429	435	432	0
2	19	14	"PFM0481"	"M38941_1"	9240	23900	140	305	302	59	81	84	20	100	100	0	304	304	51	124	126	20	100	100	0	1.244	1.228	1.227	1.230	1.383	1.240	0.820	156	409	404	401	0.316	224	180	221	180	0
2	20	14	"PFM0484"	"M38941_6"	9430	23900	140	365	370	83	81	84	18	100	100	0	256	252	47	126	127	20	98	96	0	2.185	2.294	2.294	2.379	1.508	2.423	0.743	156	484	414	415	1.127	284	130	289	126	0
2	21	14	"PFM0510"	"M41547_1"	9630	23900	140	2650	2580	628	81	84	18	100	100	0	1179	1160	266	122	125	20	100	100	0	2.430	2.408	2.409	2.424	1.303	2.458	0.932	156	500	3626	3537	1.281	2569	1057	2499	1038	0
2	22	14	"PFM0512"	"M41763_12"	9810	23900	130	1069	1052	166	82	84	18	100	100	0	974	959	112	124	125	20	100	100	0	1.161	1.162	1.178	1.155	1.183	1.168	0.942	120	546	1837	1805	0.216	987	850	970	835	0
2	1	15	"PFM0514"	"M41763_4"	5810	24070	150	99	99	19	81	83	16	55	19	0	135	137	22	128	129	20	29	8	0	2.571	2.000	0.958	1.246	3.272	0.500	0.021	156	751	25	27	1.363	18	7	18	9	-50
2	2	15	"PFM0516"	"M41776_1"	6020	24060	150	104	108	30	86	88	18	46	19	0	157	158	22	131	132	20	61	24	0	0.692	0.815	0.786	0.839	3.571	0.878	0.065	156	486	44	49	-0.531	18	26	22	27	-50
2	3	15	"PFM0524"	"M42658_1"	6200	24080	140	444	446	110	89	91	17	100	100	0	306	311	60	131	131	20	100	100	0	2.029	1.983	1.989	1.989	1.426	2.037	0.822	156	471	530	537	1.020	355	175	357	180	0
2	4	15	"PFM0531"	"M42966_1"	6400	24080	140	725	719	193	87	89	17	100	100	0	623	632	145	129	130	20	100	100	0	1.291	1.256	1.274	1.241	1.309	1.272	0.920	156	522	1132	1135	0.369	638	494	632	503	0
2	5	15	"PFN0076"	"N128_81"	6580	24070	80	136	149	46	87	89	19	88	61	0	193	208	65	124	130	23	90	65	0	0.710	0.738	0.688	0.730	2.233	0.662	0.537	52	287	118	146	-0.494	49	69	62	84	0
2	6	15	"PFN0079"	"N128_86"	6780	24080	130	270	274	65	87	88	18	100	100	0	180	182	31	129	131	21	85	61	0	3.588	3.528	3.561	3.814	1.838	3.639	0.478	120	529	234	240	1.843	183	51	187	53	0
2	7	15	"PFN0082"	"N128_90"	6960	24080	130	374	378	73	89	93	21	100	100	0	361	361	49	131	134	33	100	100	0	1.239	1.257	1.259	1.246	1.321	1.250	0.857	120	479	515	519	0.309	285	230	289	230	0
2	8	15	"PFN0084"	"N128_92"	7160	24080	140	607	609	144	89	91	21	100	100	0	395	397	81	128	133	34	99	98	0	1.940	1.933	1.912	1.959	1.324	1.965	0.877	156	459	785	789	0.956	518	267	520	269	0
2	9	15	"PFN0086"	"N128_95"	7350	24090	140	580	577	163	84	85	17	100	98	0	395	397	93	123	128	20	98	98	0	1.824	1.799	1.855	1.786	1.581	1.885	0.867	156	437	768	767	0.867	496	272	493	274	0
2	10	15	"PFN0090"	"N129_1"	7550	24070	150	73	75	16	86	86	16	4	1	0	114	114	16	125	126	19	3	0	0	1.182	1.000	1.134	1.167	3.288	0.518	0.015	156	512	-24	-22	0.241	-13	-11	-11	-11	-50
2	11	15	"PFN0105"	"N129_41"	7730	24080	100	132	144	45	86	86	17	85	67	0	170	191	59	125	128	20	82	56	0	1.022	0.879	0.849	0.891	1.971	0.799	0.565	80	363	91	124	0.032	46	45	58	66	0
2	12	15	"PFN0107"	"N129_48"	7930	24070	150	99	100	19	90	92	22	23	4	0	146	146	20	131	135	22	32	6	0	0.600	0.667	0.836	0.816	3.109	0.490	0.033	156	497	24	25	-0.737	9	15	10	15	-50
2	13	15	"PFN0109"	"N129_6"	8100	24080	150	84	85	15	91	93	22	3	0	0	129	129	18	136	139	23	3	0	0	1.000	0.857	0.862	0.816	3.432	0.274	0.014	156	432	-14	-13	0.000	-7	-7	-6	-7	-50
2	14	15	"PFN0112"	"N130_1"	8290	24080	150	71	71	13	76	80	22	3	0	0	111	113	16	122	124	23	4	0	0	0.455	0.556	0.682	0.748	3.299	0.639	0.110	156	442	-16	-14	-1.138	-5	-11	-5	-9	-50
2	15	15	"PFN0114"	"N130_17"	8480	24090	140	253	255	64	65	67	13	100	100	0	168	170	36	107	110	49	62	14	0	3.082	3.016	3.071	3.321	1.818	0.613	0.594	156	452	249	253	1.624	188	61	190	63	0
2	16	15	"PFN0116"	"N130_19"	8670	24090	130	622	639	146	66	68	13	100	100	0	504	500	125	107	110	48	99	98	0	1.401	1.458	1.488	1.514	1.403	1.430	0.887	120	465	953	966	0.486	556	397	573	393	0
2	17	15	"PFN0134"	"N130_43"	8860	24090	140	11213	10468	2122	71	73	16	100	100	0	11191	10307	2504	112	116	24	100	100	0	1.006	1.020	1.019	1.060	1.412	1.002	0.948	156	543	22221	20592	0.008	11142	11079	10397	10195	0
2	18	15	"PFN0137"	"N130_46"	9060	24100	150	1721	1724	447	74	76	17	100	100	0	1197	1221	220	116	120	24	100	100	0	1.524	1.493	1.502	1.446	1.360	1.564	0.917	156	493	2728	2755	0.607	1647	1081	1650	1105	0
2	19	15	"PFN0139"	"N130_5"	9240	24090	140	2765	2665	676	73	75	17	100	100	0	2065	1960	588	117	119	20	100	100	0	1.382	1.406	1.390	1.489	1.493	1.383	0.925	156	447	4640	4435	0.467	2692	1948	2592	1843	0
2	20	15	"PFN0141"	"N130_52"	9440	24100	140	2427	2376	691	74	76	16	100	100	0	2424	2435	554	118	120	20	100	100	0	1.020	0.994	1.015	0.963	1.376	1.017	0.932	156	479	4659	4619	0.029	2353	2306	2302	2317	0
2	21	15	"PFN0145"	"N130_61"	9630	24100	140	1659	1614	516	79	81	17	100	100	0	1185	1168	289	121	123	20	100	100	0	1.485	1.466	1.472	1.409	1.418	1.527	0.914	156	466	2644	2582	0.570	1580	1064	1535	1047	0
2	22	15	"PFN0147"	"N131_12"	9820	24080	150	103	103	19	72	75	18	73	33	0	133	135	22	116	118	20	42	14	0	1.824	1.632	1.329	1.346	2.891	1.087	0.135	156	735	48	50	0.867	31	17	31	19	-50
2	1	16	"PFN0168"	"N132_106"	5830	24270	140	249	244	49	78	80	20	100	100	0	178	179	32	123	124	20	85	63	0	3.109	2.964	2.871	3.522	2.325	3.109	0.467	156	644	226	222	1.636	171	55	166	56	0
2	2	16	"PFN0170"	"N132_108"	6010	24270	140	467	474	103	82	86	22	100	100	0	270	275	53	128	130	20	100	98	0	2.711	2.667	2.673	2.776	1.403	2.666	0.810	156	461	527	539	1.439	385	142	392	147	0
2	3	16	"PFN0172"	"N132_11"	6200	24270	140	898	875	230	86	87	17	100	100	0	527	521	112	129	131	20	100	100	0	2.040	2.013	2.051	2.003	1.330	2.067	0.911	156	461	1210	1181	1.029	812	398	789	392	0
2	4	16	"PFN0175"	"N132_116"	6400	24270	140	956	975	273	85	87	17	100	100	0	776	770	217	129	131	21	99	98	0	1.346	1.388	1.368	1.456	1.459	1.378	0.937	156	490	1518	1531	0.429	871	647	890	641	0
2	5	16	"PFN0177"	"N132_119"	6590	24270	140	854	847	175	88	89	18	100	100	0	421	428	79	128	131	22	100	100	0	2.614	2.530	2.513	2.548	1.268	2.551	0.893	156	548	1059	1059	1.386	766	293	759	300	0
2	6	16	"PFN0180"	"N132_125"	6780	24270	140	282	284	64	88	89	17	100	100	0	615	652	142	128	129	21	100	100	0	0.398	0.374	0.374	0.368	1.333	0.352	0.858	156	506	681	720	-1.328	194	487	196	524	0
2	7	16	"PFN0582"	"N145_33"	6970	24270	140	2874	2828	851	87	88	18	100	100	0	1136	1113	339	129	131	20	99	98	0	2.768	2.786	2.766	2.953	1.582	2.781	0.941	156	463	3794	3725	1.469	2787	1007	2741	984	0
2	8	16	"PFN0584"	"N145_38"	7150	24270	150	84	86	17	87	89	19	10	1	0	123	125	19	131	133	21	7	0	0	0.375	0.167	0.895	0.842	2.956	0.731	0.069	156	458	-11	-7	-1.415	-3	-8	-1	-6	-50
2	9	16	"PFN0589"	"N145_44"	7340	24270	150	88	89	18	89	91	18	13	3	0	126	128	18	130	132	21	9	1	0	0.250	0.000	0.813	0.897	3.985	0.308	0.008	156	469	-5	-2	-2.000	-1	-4	0	-2	-50
2	10	16	"PFN0592"	"N145_50"	7530	24270	150	81	84	17	89	91	18	9	2	0	122	123	21	130	133	22	11	0	0	1.000	0.714	0.786	0.847	3.090	0.488	0.038	156	556	-16	-12	0.000	-8	-8	-5	-7	-50
2	11	16	"PFN0598"	"N145_61"	7750	24270	150	127	126	23	90	91	18	75	50	0	151	152	24	133	135	22	42	12	0	2.056	1.895	1.522	1.657	2.704	1.268	0.082	156	552	55	55	1.040	37	18	36	19	-50
2	12	16	"PFN0600"	"N145_9"	7920	24280	140	148	148	31	94	95	22	85	60	0	282	281	49	138	142	33	99	92	0	0.375	0.378	0.345	0.342	2.045	0.362	0.429	156	434	198	197	-1.415	54	144	54	143	0
2	13	16	"PFN0620"	"N148_2"	8100	24270	150	81	86	23	97	99	24	7	3	0	129	139	54	141	145	34	9	2	0	1.333	5.500	1.103	1.113	3.193	0.250	0.040	156	458	-28	-13	0.415	-16	-12	-11	-2	-50
2	14	16	"PFN0622"	"N148_6"	8300	24270	150	74	74	15	83	86	24	2	0	0	110	112	17	125	129	26	1	0	0	0.600	0.692	0.870	0.873	2.834	0.884	0.229	156	497	-24	-22	-0.737	-9	-15	-9	-13	-50
2	15	16	"PFN0628"	"N149_12"	8490	24280	130	2466	2493	573	68	71	27	100	100	0	2205	2246	448	110	113	49	100	100	0	1.145	1.135	1.142	1.126	1.163	1.122	0.950	120	461	4493	4561	0.195	2398	2095	2425	2136	0
2	16	16	"PFN0632"	"N149_18"	8680	24280	140	1433	1414	411	68	71	26	100	100	0	910	910	256	108	111	46	99	98	0	1.702	1.678	1.689	1.683	1.354	1.689	0.931	156	513	2167	2148	0.767	1365	802	1346	802	0
2	17	16	"PFN0634"	"N149_2"	8870	24280	130	175	177	41	71	73	15	100	97	0	214	217	40	110	112	17	100	96	0	1.000	0.991	0.948	0.975	1.714	0.951	0.675	120	498	208	213	0.000	104	104	106	107	0
2	18	16	"PFN0637"	"N149_30"	9060	24280	130	2172	2171	533	70	72	15	100	100	0	1347	1326	333	112	113	18	100	100	0	1.702	1.731	1.717	1.760	1.279	1.694	0.948	120	473	3337	3315	0.767	2102	1235	2101	1214	0
2	19	16	"PFN0655"	"N150_39"	9250	24290	140	241	231	63	69	71	14	99	98	0	537	520	140	110	111	16	98	98	0	0.403	0.395	0.396	0.404	1.734	0.383	0.875	156	440	599	572	-1.312	172	427	162	410	0
2	20	16	"PFN0658"	"N150_49"	9440	24290	140	287	288	62	76	79	18	100	100	0	225	228	42	117	119	20	100	96	0	1.954	1.910	1.906	1.963	1.500	1.907	0.752	156	426	319	323	0.966	211	108	212	111	0
2	21	16	"PFN0660"	"N150_51"	9630	24290	140	579	595	159	90	91	19	100	100	0	324	329	65	129	131	21	100	100	0	2.508	2.525	2.608	2.507	1.400	2.658	0.854	156	438	684	705	1.326	489	195	505	200	0
2	22	16	"PFN0662"	"N150_53"	9820	24290	140	875	828	240	75	78	20	100	100	0	765	750	175	118	120	22	100	99	0	1.236	1.191	1.227	1.158	1.322	1.216	0.940	156	670	1447	1385	0.306	800	647	753	632	0
2	1	17	"PFN0664"	"N150_57"	5820	24460	140	748	744	146	80	83	22	100	100	0	494	496	89	124	126	20	100	100	0	1.805	1.785	1.812	1.796	1.219	1.769	0.920	156	697	1038	1036	0.852	668	370	664	372	0
2	2	17	"PFN0666"	"N150_6"	6020	24460	140	349	352	83	89	91	23	99	98	0	316	309	62	132	134	20	98	96	0	1.413	1.486	1.410	1.493	1.434	1.501	0.804	156	489	444	440	0.499	260	184	263	177	0
2	3	17	"PFN0680"	"N150_8"	6210	24460	140	969	955	268	88	90	18	100	100	0	650	632	160	134	136	21	99	99	0	1.707	1.741	1.718	1.789	1.486	1.763	0.906	156	462	1397	1365	0.772	881	516	867	498	0
2	4	17	"PFN0682"	"N150_82"	6400	24470	140	782	798	209	88	91	27	100	99	0	782	789	181	133	135	22	100	99	0	1.069	1.082	1.098	1.073	1.396	1.092	0.908	156	419	1343	1366	0.097	694	649	710	656	0
2	5	17	"PFN0685"	"N150_87"	6580	24470	140	1154	1161	310	90	93	26	100	99	0	665	648	127	130	133	20	100	100	0	1.989	2.068	2.059	2.008	1.392	2.160	0.921	156	418	1599	1589	0.992	1064	535	1071	518	0
2	6	17	"PFN0688"	"N150_9"	6780	24470	140	110	109	20	91	92	17	50	21	0	262	268	46	130	132	20	100	99	0	0.144	0.130	0.189	0.148	2.280	0.116	0.137	156	431	151	156	-2.796	19	132	18	138	0
2	7	17	"PFN0694"	"N151_11"	6960	24470	140	387	384	84	88	90	18	100	100	0	425	425	88	131	133	20	100	100	0	1.017	1.007	1.015	1.019	1.385	0.984	0.838	156	429	593	590	0.024	299	294	296	294	0
2	8	17	"PFN0696"	"N151_18"	7150	24470	140	989	977	262	91	93	20	100	100	0	556	548	129	135	136	20	99	98	0	2.133	2.145	2.145	2.218	1.394	2.173	0.915	156	441	1319	1299	1.093	898	421	886	413	0
2	9	17	"PFN0876"	"N168_6"	7340	24470	140	1088	1121	285	94	96	19	100	100	0	747	739	187	136	137	21	100	99	0	1.627	1.703	1.730	1.748	1.351	1.710	0.919	156	448	1605	1630	0.702	994	611	1027	603	0
2	10	17	"PFN0874"	"N168_34"	7540	24470	140	681	679	138	93	95	18	100	100	0	897	877	157	135	137	22	100	100	0	0.772	0.790	0.778	0.786	1.230	0.789	0.931	156	493	1350	1328	-0.374	588	762	586	742	0
2	11	17	"PFN0894"	"N173_1"	7730	24470	140	432	416	98	91	94	21	99	99	0	254	262	52	136	138	21	97	94	0	2.890	2.579	2.561	2.660	1.572	2.636	0.753	156	462	459	451	1.531	341	118	325	126	0
2	12	17	"PFN0907"	"N175_2"	7910	24470	140	2595	2614	718	92	95	22	100	100	0	2175	2140	551	138	141	32	100	100	0	1.229	1.260	1.273	1.261	1.273	1.272	0.936	156	417	4540	4524	0.297	2503	2037	2522	2002	0
2	13	17	"PFN0906"	"N175_16"	8110	24470	140	520	509	123	97	99	20	100	100	0	277	279	53	140	145	33	98	91	0	3.088	2.964	2.933	3.058	1.419	3.048	0.723	156	437	560	551	1.626	423	137	412	139	0
2	14	17	"PFN0918"	"N177_6"	8290	24470	140	1668	1620	392	92	92	23	100	100	0	918	885	225	130	133	25	100	99	0	2.000	2.024	2.023	2.095	1.324	2.031	0.936	156	435	2364	2283	1.000	1576	788	1528	755	0
2	15	17	"PFL0005"	"L1_103"	8490	24470	140	315	317	70	72	76	30	100	99	0	239	241	49	113	115	18	98	97	0	1.929	1.914	1.951	1.989	1.454	1.873	0.798	156	440	369	373	0.948	243	126	245	128	0
2	16	17	"PFL0159"	"L2_30"	8670	24480	140	1635	1576	445	72	79	32	100	100	0	3008	2995	815	112	116	21	100	100	0	0.540	0.522	0.532	0.516	1.400	0.513	0.931	156	451	4459	4387	-0.890	1563	2896	1504	2883	0
2	17	17	"PFL0171"	"L2_55"	8860	24470	130	3047	3027	641	76	81	23	100	100	0	2032	2006	407	115	120	25	100	100	0	1.550	1.561	1.549	1.560	1.162	1.532	0.944	120	477	4888	4842	0.632	2971	1917	2951	1891	0
2	18	17	"PFL0176"	"L2_62"	9060	24480	140	2082	1981	625	70	73	17	100	100	0	1734	1733	495	110	113	21	100	99	0	1.239	1.177	1.203	1.158	1.520	1.199	0.917	156	531	3636	3534	0.309	2012	1624	1911	1623	0
2	19	17	"PFL0064"	"L2_109"	9250	24470	140	336	346	88	69	71	14	100	100	0	283	284	64	112	112	16	99	98	0	1.561	1.610	1.671	1.665	1.550	1.615	0.786	156	492	438	449	0.643	267	171	277	172	0
2	20	17	"PFL0066"	"L2_114"	9430	24470	130	548	550	92	82	83	20	100	100	0	439	438	61	123	124	22	100	100	0	1.475	1.486	1.481	1.485	1.236	1.473	0.906	120	446	782	783	0.560	466	316	468	315	0
2	21	17	"PFL0140"	"L2_247"	9620	24480	140	333	335	84	93	95	19	100	98	0	308	312	59	137	138	22	99	99	0	1.404	1.383	1.438	1.380	1.493	1.430	0.826	156	419	411	417	0.489	240	171	242	175	0
2	22	17	"PFL0150"	"L2_270"	9810	24480	150	1161	1166	418	80	84	19	100	100	0	900	911	294	124	126	22	99	99	0	1.393	1.380	1.378	1.396	1.412	1.405	0.922	156	632	1857	1873	0.478	1081	776	1086	787	0
2	1	18	"PFN0982"	"N244_3"	5810	24670	150	104	107	23	83	85	20	51	24	0	141	141	23	128	129	19	39	12	0	1.615	1.846	1.162	1.212	3.416	1.383	0.070	156	807	34	37	0.692	21	13	24	13	-50
2	2	18	"PFJ0260"	"J246_2"	6020	24650	130	1922	1854	344	90	92	21	100	100	0	2472	2396	340	136	138	22	100	100	0	0.784	0.781	0.765	0.773	1.174	0.777	0.954	120	541	4168	4024	-0.351	1832	2336	1764	2260	0
2	3	18	"PFJ0281"	"J269_1"	6210	24650	130	356	353	73	93	94	18	100	100	0	254	258	44	140	142	24	99	97	0	2.307	2.203	2.223	2.279	1.539	2.207	0.738	120	464	377	378	1.206	263	114	260	118	0
2	4	18	"PFJ0305"	"J27_3"	6400	24650	140	437	442	94	96	148	257	83	5	0	380	388	83	140	175	172	83	12	0	1.421	1.395	1.433	1.438	1.401	1.474	0.810	156	390	581	594	0.507	341	240	346	248	0
2	5	18	"PFJ0475"	"J53_46"	6580	24660	150	1276	1256	234	97	146	254	100	98	0	872	857	167	138	172	171	99	97	0	1.606	1.612	1.612	1.632	1.247	1.627	0.927	156	398	1913	1878	0.684	1179	734	1159	719	0
2	6	18	"PFJ0505"	"J583_7"	6770	24640	150	86	87	19	94	96	19	10	2	0	139	140	20	138	139	20	16	3	0	-8.000	-3.500	1.200	0.933	4.116	0.320	0.006	156	455	-7	-5	Error	-8	1	-7	2	-50
2	7	18	"PFJ0549"	"J697_3"	6970	24660	140	129	129	25	96	98	21	66	33	0	217	217	41	139	141	21	90	78	0	0.423	0.423	0.458	0.454	2.591	0.376	0.193	156	491	111	111	-1.241	33	78	33	78	0
2	8	18	"PFJ0586"	"J753_2"	7170	24660	140	243	245	67	97	99	21	96	92	0	199	200	41	140	141	20	81	67	0	2.475	2.467	2.404	2.600	2.137	2.430	0.534	156	413	205	208	1.307	146	59	148	60	0
2	9	18	"PFJ0594"	"J82_7"	7340	24660	140	710	684	178	95	96	19	100	99	0	1117	1109	269	140	143	21	100	100	0	0.629	0.608	0.605	0.597	1.355	0.600	0.919	156	389	1592	1558	-0.668	615	977	589	969	0
2	10	18	"PFK0025"	"Km2326_6"	7530	24650	150	97	99	22	94	95	19	21	6	0	138	138	22	136	139	22	17	2	0	1.500	2.500	1.380	1.079	3.743	0.401	0.010	156	497	5	7	0.585	3	2	5	2	-50
2	11	18	"PFJ0390"	"J40_6"	7730	24660	130	157	161	31	93	96	22	94	77	0	308	311	39	134	137	20	100	100	0	0.368	0.384	0.384	0.360	1.691	0.370	0.495	120	480	238	245	-1.443	64	174	68	177	0
2	12	18	"PFJ0410"	"J43_3"	7920	24660	140	1610	1554	414	91	94	21	100	100	0	1316	1263	300	136	138	21	100	100	0	1.287	1.298	1.293	1.289	1.367	1.313	0.943	156	454	2699	2590	0.364	1519	1180	1463	1127	0
2	13	18	"PFJ0426"	"J461_4"	8110	24650	150	76	79	15	94	96	22	1	0	0	118	121	21	138	140	22	7	0	0	0.900	0.882	0.900	0.824	2.897	0.739	0.119	156	469	-38	-32	-0.152	-18	-20	-15	-17	-50
2	14	18	"PFJ0465"	"J53_31"	8320	24650	150	122	120	33	91	92	24	56	26	0	136	140	25	131	133	23	24	5	0	6.200	3.222	1.358	1.445	3.119	1.975	0.163	156	424	36	38	2.632	31	5	29	9	-50
2	15	18	"PFJ0557"	"J6_2"	8480	24660	140	640	637	170	72	75	18	100	100	0	375	374	94	115	117	19	98	97	0	2.185	2.181	2.127	2.273	1.443	2.196	0.874	156	407	828	824	1.127	568	260	565	259	0
2	16	18	"PFK0041"	"Km302_3"	8700	24650	150	111	109	23	73	80	23	66	31	0	149	153	28	114	119	23	66	33	0	1.086	0.923	0.955	0.992	2.947	0.833	0.302	156	441	73	75	0.119	38	35	36	39	-50
2	17	18	"PFK0298"	"Kn2549_3"	8870	24670	140	1001	970	262	78	82	24	100	100	0	988	979	221	118	124	25	100	100	0	1.061	1.036	1.053	1.006	1.447	1.060	0.909	156	424	1793	1753	0.085	923	870	892	861	0
2	18	18	"PFK0338"	"Kn3092_1"	9040	24660	130	124	128	26	70	74	18	100	80	0	165	166	30	114	117	22	84	55	0	1.059	1.115	1.071	1.255	2.346	1.052	0.371	120	459	105	110	0.082	54	51	58	52	0
2	19	18	"PFK0404"	"Kn427_6"	9240	24670	130	720	708	134	69	73	17	100	100	0	521	518	75	114	115	18	100	100	0	1.600	1.582	1.535	1.574	1.240	1.608	0.905	120	503	1058	1043	0.678	651	407	639	404	0
2	20	18	"PFK0425"	"Kn5026_1"	9440	24670	130	223	223	45	83	85	21	100	98	0	197	203	38	126	129	24	94	73	0	1.972	1.818	1.842	1.978	1.689	1.772	0.599	120	558	211	217	0.980	140	71	140	77	0
2	21	18	"PFK0442"	"Kn5244_3"	9640	24650	150	77	79	19	93	99	31	1	0	0	116	120	21	138	140	23	3	1	0	0.727	0.778	0.852	0.898	2.416	0.790	0.109	156	532	-38	-32	-0.459	-16	-22	-14	-18	-50
2	22	18	"PFK0457"	"Kn5587_2"	9810	24670	140	502	494	118	82	86	23	100	100	0	2907	2805	657	124	126	22	100	100	0	0.151	0.154	0.149	0.152	1.290	0.149	0.923	156	620	3203	3093	-2.728	420	2783	412	2681	0
2	1	19	"PFK0782"	"Ks2242_1"	5820	24840	130	1132	1114	243	82	83	16	100	100	0	1072	1077	159	128	130	21	100	100	0	1.112	1.087	1.101	1.071	1.216	1.088	0.927	120	570	1994	1981	0.154	1050	944	1032	949	0
2	2	19	"PFK0818"	"Ks2565_1"	6010	24840	130	543	545	104	88	90	20	100	100	0	593	599	91	134	137	24	100	100	0	0.991	0.983	0.985	0.976	1.258	0.952	0.894	120	495	914	922	-0.013	455	459	457	465	0
2	3	19	"PFK0876"	"Ks2_11"	6210	24850	140	943	901	291	89	90	17	100	100	0	960	945	216	138	140	24	100	100	0	1.039	1.006	1.020	0.932	1.539	1.050	0.906	156	462	1676	1619	0.055	854	822	812	807	0
2	4	19	"PFK1002"	"Ks48_16"	6380	24830	150	93	93	21	93	137	241	0	0	0	134	136	23	140	170	161	0	0	0	0.000	0.000	0.854	0.810	3.985	0.543	0.015	156	446	-6	-4	Error	0	-6	0	-4	-50
2	5	19	"PFK1139"	"Ks667_1"	6590	24850	140	1243	1178	323	95	147	260	96	94	0	1097	1067	219	142	177	174	99	96	0	1.202	1.171	1.211	1.125	1.464	1.231	0.928	156	379	2103	2008	0.266	1148	955	1083	925	0
2	6	19	"PFK1174"	"Ks75_10"	6760	24850	140	15824	14834	4696	97	99	20	100	100	0	11145	10395	2745	143	144	21	100	100	0	1.429	1.437	1.492	1.381	1.530	1.487	0.934	156	400	26729	24989	0.515	15727	11002	14737	10252	0
2	7	19	"PFK0629"	"Ks1228_7"	6960	24850	130	194	196	45	100	102	22	97	90	0	201	204	32	145	147	22	89	65	0	1.679	1.627	1.686	1.722	2.032	1.763	0.361	120	464	150	155	0.747	94	56	96	59	0
2	8	19	"PFK1093"	"Ks586_7"	7160	24850	140	311	313	77	98	100	21	99	99	0	879	871	189	144	146	21	100	100	0	0.290	0.296	0.294	0.285	1.460	0.287	0.844	156	417	948	942	-1.787	213	735	215	727	0
2	9	19	"pla_LSU"	"PLSU"	7340	24850	140	363	348	82	95	96	18	100	100	0	426	428	79	144	145	21	100	100	0	0.950	0.891	0.889	0.864	1.445	0.895	0.844	156	380	550	537	-0.073	268	282	253	284	0
2	10	19	"pla_ORF129"	"PORF129"	7530	24850	140	1143	1049	263	94	95	18	100	100	0	919	864	194	140	143	22	100	100	0	1.347	1.319	1.347	1.327	1.310	1.339	0.929	156	456	1828	1679	0.429	1049	779	955	724	0
2	11	19	"pla_ORF79"	"PORF79"	7730	24850	130	389	380	75	92	93	18	100	100	0	356	363	58	140	141	21	100	100	0	1.375	1.291	1.336	1.284	1.367	1.304	0.824	120	428	513	511	0.459	297	216	288	223	0
2	12	19	"pla_rpl14"	"Prpl14"	7910	24850	140	971	946	238	92	94	18	100	100	0	832	821	195	140	142	22	100	100	0	1.270	1.254	1.261	1.271	1.337	1.258	0.919	156	453	1571	1535	0.345	879	692	854	681	0
2	13	19	"PFBL B0020"	"oPFBLOB0020"	8110	24850	140	193	194	39	95	97	21	98	92	0	787	793	169	142	144	22	100	100	0	0.152	0.152	0.148	0.145	1.495	0.147	0.780	156	527	743	750	-2.718	98	645	99	651	0
2	14	19	"PFD66970"	"oPFD66970"	8300	24850	140	840	852	219	88	91	24	100	100	0	414	414	84	136	137	24	100	100	0	2.705	2.748	2.797	2.771	1.303	2.821	0.894	156	459	1030	1042	1.436	752	278	764	278	0
2	15	19	"PFC0765"	"oPFC0765"	8500	24840	150	96	98	23	72	73	17	62	34	0	131	133	23	114	116	18	44	21	0	1.412	1.368	1.360	1.297	3.540	1.337	0.111	156	411	41	45	0.497	24	17	26	19	-50
2	16	19	"PFN0250"	"oPFN0250"	8680	24850	140	351	348	84	71	74	17	100	100	0	322	326	68	111	114	17	98	98	0	1.327	1.288	1.270	1.331	1.558	1.297	0.863	156	423	491	492	0.408	280	211	277	215	0
2	17	19	"PFL0017"	"oPFL0017"	8870	24860	140	1730	1726	663	79	82	22	100	99	0	1682	1734	499	121	124	26	100	100	0	1.058	1.021	1.084	0.943	1.560	1.074	0.901	156	416	3212	3260	0.081	1651	1561	1647	1613	0
2	18	19	"PFI17637"	"oPFI17637"	9060	24860	140	841	821	233	81	84	22	99	98	0	662	671	135	125	128	24	100	100	0	1.415	1.355	1.379	1.261	1.609	1.415	0.903	156	442	1297	1286	0.501	760	537	740	546	0
2	19	19	"PFM60472"	"oPFM60472"	9260	24840	150	101	103	23	85	88	25	37	7	0	150	152	25	128	130	24	46	17	0	0.727	0.750	0.849	0.908	3.527	0.797	0.082	156	497	38	42	-0.459	16	22	18	24	-50
2	20	19	"PFL0020"	"oPFL0020"	9460	24880	150	80	87	29	95	101	33	4	0	0	137	141	24	137	140	24	18	5	0	100000.000	-2.000	1.179	1.287	3.383	2.308	0.076	156	528	-15	-4	16.610	-15	0	-8	4	-50
2	21	19	"PFI17639"	"oPFI17639"	9640	24880	110	202	203	43	89	99	38	96	80	0	169	180	36	132	136	25	70	40	0	3.054	2.375	2.813	2.660	2.409	2.390	0.372	80	337	150	162	1.611	113	37	114	48	0
2	22	19	"PFN0252"	"oPFN0252"	9810	24860	140	5215	4982	1654	72	78	28	100	100	0	3213	3231	812	116	119	20	100	100	0	1.661	1.576	1.641	1.475	1.496	1.655	0.931	156	643	8240	8025	0.732	5143	3097	4910	3115	0
2	1	20	"PFBL B0027"	"oPFBLOB0027"	5820	25030	140	178	178	38	83	85	25	96	87	0	185	188	29	129	131	21	91	69	0	1.696	1.610	1.595	1.670	2.091	1.945	0.406	156	663	151	154	0.763	95	56	95	59	0
2	2	20	"PFC0768"	"oPFC0768"	6020	25030	140	428	425	94	88	89	17	100	100	0	250	252	39	132	133	20	99	97	0	2.881	2.808	2.774	2.834	1.375	2.921	0.801	156	464	458	457	1.527	340	118	337	120	0
2	3	20	"PFBL B0032"	"oPFBLOB0032"	6190	25020	150	76	79	19	87	89	17	8	1	0	127	127	19	133	134	19	10	1	0	1.833	1.333	1.067	1.107	4.036	0.357	0.004	156	521	-17	-14	0.874	-11	-6	-8	-6	-50
2	4	20	"PFBL B0033"	"oPFBLOB0033"	6420	25020	150	84	84	18	91	95	32	3	0	0	134	135	22	138	140	24	10	0	0	1.750	2.333	0.778	0.857	3.473	2.240	0.070	156	536	-11	-10	0.807	-7	-4	-7	-3	-50
2	5	20	"PFB0684"	"oPFB0684"	6620	25030	150	78	82	23	96	101	34	3	0	0	127	131	26	145	146	25	7	2	0	1.000	1.000	1.000	0.957	2.802	4.198	0.038	156	393	-36	-28	0.000	-18	-18	-14	-14	-50
2	6	20	"PFF72417"	"oPFF72417"	6770	25020	150	83	85	19	95	99	22	5	1	0	143	149	29	146	148	23	19	8	0	4.000	-3.333	0.987	0.885	3.519	0.361	0.008	156	394	-15	-7	2.000	-12	-3	-10	3	-50
2	7	20	"PFG0010"	"oPFG0010"	6960	25030	150	91	94	18	95	98	20	11	5	0	138	143	23	147	148	22	13	5	0	0.444	0.250	0.733	0.690	3.498	0.155	0.004	156	488	-13	-5	-1.170	-4	-9	-1	-4	-50
2	8	20	"PFBL B0035"	"oPFBLOB0035"	7150	25040	140	269	268	53	96	97	20	100	99	0	528	522	107	144	146	21	100	100	0	0.451	0.455	0.464	0.445	1.423	0.438	0.816	156	420	557	550	-1.150	173	384	172	378	0
2	9	20	"PFBL B0038"	"oPFBLOB0038"	7340	25030	150	70	74	23	96	98	20	3	1	0	124	126	20	145	147	22	2	0	0	1.238	1.158	1.063	0.995	2.201	0.834	0.085	156	417	-47	-41	0.308	-26	-21	-22	-19	-50
2	10	20	"PFG0012"	"oPFG0012"	7550	25020	150	78	79	18	96	97	19	3	0	0	138	139	18	148	149	21	5	0	0	1.800	1.889	1.321	1.282	2.839	0.737	0.044	156	440	-28	-26	0.848	-18	-10	-17	-9	-50
2	11	20	"PFD66974"	"oPFD66974"	7730	25030	150	103	107	21	93	93	17	37	19	0	156	157	23	147	148	20	26	9	0	1.111	1.400	0.960	1.074	3.615	0.326	0.011	156	393	19	24	0.152	10	9	14	10	-50
2	12	20	"PFL0029"	"oPFL0029"	7910	25040	140	754	733	185	93	94	16	100	100	0	451	453	101	147	146	21	99	99	0	2.174	2.092	2.134	2.165	1.485	2.121	0.883	156	380	965	946	1.121	661	304	640	306	0
2	13	20	"PFD66975"	"oPFD66975"	8100	25050	140	418	411	106	95	96	19	99	98	0	1154	1155	242	145	146	20	100	100	0	0.320	0.313	0.316	0.297	1.519	0.312	0.885	156	497	1332	1326	-1.643	323	1009	316	1010	0
2	14	20	"PFM60473"	"oPFM60473"	8340	25030	150	97	109	79	91	93	22	21	7	0	164	167	36	141	141	23	46	22	0	0.261	0.692	0.600	0.774	4.033	0.500	0.079	156	546	29	44	-1.939	6	23	18	26	-50
2	15	20	"PFM60503"	"oPFM60503"	8470	25020	130	967	968	238	80	83	22	100	100	0	547	541	123	125	129	24	99	99	0	2.102	2.135	2.139	2.171	1.391	2.026	0.890	120	401	1309	1304	1.072	887	422	888	416	0
2	16	20	"PFL0061"	"oPFL0061"	8660	25030	130	1225	1211	238	76	79	19	100	100	0	620	621	105	119	122	21	100	100	0	2.293	2.261	2.257	2.256	1.195	2.295	0.938	120	474	1650	1637	1.197	1149	501	1135	502	0
2	17	20	"PFG0034"	"oPFG0034"	8850	25020	130	2732	2690	601	87	90	25	100	100	0	1218	1228	278	129	136	49	100	100	0	2.429	2.369	2.377	2.392	1.242	2.358	0.942	120	464	3734	3702	1.280	2645	1089	2603	1099	0
2	18	20	"PFF72455"	"oPFF72455"	9070	25030	150	89	91	17	94	97	23	7	0	0	131	134	21	138	144	47	3	0	0	0.714	0.750	1.061	0.907	3.374	0.417	0.075	156	471	-12	-7	-0.485	-5	-7	-3	-4	-50
2	19	20	"PFM60505"	"oPFM60505"	9230	25030	130	264	275	70	93	96	22	100	100	0	210	215	37	137	139	21	96	85	0	2.342	2.333	2.275	2.396	1.671	2.401	0.600	120	407	244	260	1.228	171	73	182	78	0
2	20	20	"PFL0063"	"oPFL0063"	9420	25030	140	392	394	106	94	95	22	100	100	0	262	271	53	136	139	22	99	97	0	2.365	2.222	2.278	2.271	1.463	2.305	0.789	156	436	424	435	1.242	298	126	300	135	0
2	21	20	"PFJ12800"	"oPFJ12800"	9610	25030	130	372	371	78	83	85	23	100	100	0	255	260	35	125	128	23	100	100	0	2.223	2.133	2.140	2.111	1.372	2.178	0.791	120	356	419	423	1.153	289	130	288	135	0
2	22	20	"PFF72460"	"oPFF72460"	9790	25040	140	379	375	92	69	71	16	100	100	0	282	283	52	114	115	18	100	100	0	1.845	1.811	1.807	1.809	1.423	1.866	0.828	156	550	478	475	0.884	310	168	306	169	0
2	1	21	"PFK12904"	"oPFK12904"	5820	25210	140	783	773	239	84	86	25	99	99	0	873	843	210	131	132	20	100	100	0	0.942	0.968	0.981	0.942	1.472	0.991	0.920	156	625	1441	1401	-0.086	699	742	689	712	0
2	2	21	"PFM60507"	"oPFM60507"	6000	25220	130	631	613	146	87	88	17	100	100	0	829	801	140	135	136	20	100	100	0	0.784	0.790	0.796	0.773	1.236	0.808	0.925	120	442	1238	1192	-0.351	544	694	526	666	0
2	3	21	"PFK12905"	"oPFK12905"	6190	25220	130	165	169	42	87	89	17	96	88	0	386	389	75	135	137	20	100	100	0	0.311	0.323	0.320	0.292	1.655	0.321	0.696	120	494	329	336	-1.686	78	251	82	254	0
2	4	21	"PFF72461"	"oPFF72461"	6380	25220	130	3234	3205	591	92	98	33	100	100	0	10641	10506	1505	140	141	23	100	100	0	0.299	0.300	0.307	0.298	1.131	0.294	0.953	120	487	13643	13479	-1.741	3142	10501	3113	10366	0
2	5	21	"PFN0268"	"oPFN0268"	6560	25220	140	611	593	176	100	105	34	100	98	0	506	507	113	145	148	26	100	98	0	1.416	1.362	1.353	1.342	1.451	1.411	0.885	156	506	872	855	0.501	511	361	493	362	0
2	6	21	"PFL0071"	"oPFL0071"	6770	25210	130	415	409	82	97	100	21	100	100	0	256	257	49	146	149	25	95	91	0	2.891	2.811	3.004	2.961	1.585	2.913	0.684	120	481	428	423	1.532	318	110	312	111	0
2	7	21	"PFG0037"	"oPFG0037"	6950	25230	130	124	129	29	94	96	20	63	35	0	203	204	36	143	145	23	82	59	0	0.500	0.574	0.592	0.522	3.242	0.452	0.155	120	472	90	96	-1.000	30	60	35	61	0
2	8	21	"PFJ12801"	"oPFJ12801"	7150	25220	140	115	116	21	95	96	19	50	21	0	327	330	61	139	141	20	99	99	0	0.106	0.110	0.130	0.116	2.221	0.116	0.237	156	443	208	212	-3.233	20	188	21	191	0
2	9	21	"PFBL B0124"	"oPFBLOB0124"	7340	25220	140	344	348	89	95	97	19	100	100	0	283	290	58	144	146	22	98	98	0	1.791	1.733	1.667	1.751	1.508	1.762	0.754	156	441	388	399	0.841	249	139	253	146	0
2	10	21	"PFI17675"	"oPFI17675"	7530	25220	140	3562	3610	916	95	97	18	100	100	0	4870	4791	1181	147	148	22	100	100	0	0.734	0.757	0.767	0.763	1.260	0.749	0.951	156	474	8190	8159	-0.446	3467	4723	3515	4644	0
2	11	21	"PFI17677"	"oPFI17677"	7720	25220	140	720	696	179	96	96	18	100	100	0	640	631	136	145	147	20	100	99	0	1.261	1.235	1.256	1.244	1.410	1.253	0.898	156	473	1119	1086	0.334	624	495	600	486	0
2	12	21	"PFBL B0128"	"oPFBLOB0128"	7920	25220	150	101	102	19	98	102	25	15	0	0	141	144	22	146	149	22	13	2	0	-0.600	-2.000	0.769	0.834	3.166	0.613	0.008	156	488	-2	2	Error	3	-5	4	-2	-50
2	13	21	"PFG0038"	"oPFG0038"	8090	25230	140	271	266	64	93	95	19	100	96	0	289	288	51	142	144	20	100	98	0	1.211	1.185	1.173	1.166	1.577	0.778	0.383	156	406	325	319	0.276	178	147	173	146	0
2	14	21	"PFF72465"	"oPFF72465"	8290	25230	140	1603	1558	414	97	98	21	100	99	0	1488	1459	267	143	145	21	100	100	0	1.120	1.110	1.139	1.066	1.388	1.150	0.929	156	510	2851	2777	0.163	1506	1345	1461	1316	0
2	15	21	"PFI17678"	"oPFI17678"	8490	25220	130	156	160	37	94	96	24	88	64	0	194	196	32	140	140	22	85	60	0	1.148	1.179	1.111	1.161	2.299	1.094	0.382	120	497	116	122	0.199	62	54	66	56	0
2	16	21	"PFD66997"	"oPFD66997"	8680	25230	140	180	181	35	85	88	22	98	94	0	255	254	37	130	131	22	99	98	0	0.760	0.774	0.794	0.753	1.561	0.772	0.646	156	529	220	220	-0.396	95	125	96	124	0
2	17	21	"PFM60539"	"oPFM60539"	8880	25220	150	78	80	18	89	92	24	5	0	0	125	125	21	132	138	46	1	0	0	1.571	1.286	0.829	0.875	2.845	0.341	0.323	156	531	-18	-16	0.652	-11	-7	-9	-7	-50
2	18	21	"PFBL B0176"	"oPFBLOB0176"	9040	25230	140	1170	1136	341	95	97	24	100	99	0	1005	997	269	139	144	46	99	98	0	1.241	1.213	1.236	1.204	1.444	1.226	0.916	156	477	1941	1899	0.312	1075	866	1041	858	0
2	19	21	"PFI17723"	"oPFI17723"	9240	25230	140	1513	1500	440	92	94	18	100	99	0	1293	1300	314	136	138	22	100	100	0	1.228	1.210	1.231	1.160	1.416	1.240	0.933	156	448	2578	2572	0.297	1421	1157	1408	1164	0
2	20	21	"PFG0055"	"oPFG0055"	9420	25230	140	1113	1126	354	85	86	19	100	100	0	1237	1317	361	127	129	22	100	100	0	0.926	0.875	0.878	0.860	1.292	0.881	0.940	156	407	2138	2231	-0.111	1028	1110	1041	1190	0
2	21	21	"PFF72499"	"oPFF72499"	9620	25230	160	234	235	53	74	76	17	99	99	0	208	214	38	116	119	21	98	92	0	1.739	1.643	1.620	1.660	1.641	1.665	0.728	208	443	252	259	0.798	160	92	161	98	0
2	22	21	"PFF72501"	"oPFF72501"	9810	25230	140	530	555	143	69	71	15	100	100	0	301	304	56	112	113	18	100	100	0	2.439	2.531	2.565	2.527	1.349	2.669	0.869	156	599	650	678	1.286	461	189	486	192	0
2	1	22	"PFI17727"	"oPFI17727"	5820	25400	140	563	552	114	81	83	17	100	100	0	295	288	59	129	131	21	98	96	0	2.904	2.962	2.889	3.161	1.599	3.002	0.830	156	801	648	630	1.538	482	166	471	159	0
2	2	22	"PFF72502"	"oPFF72502"	6010	25410	140	419	407	98	84	85	17	99	99	0	259	262	47	134	135	21	99	97	0	2.680	2.523	2.585	2.550	1.558	2.713	0.731	156	662	460	451	1.422	335	125	323	128	0
2	3	22	"PFA32037"	"oPFA32037"	6200	25410	140	409	408	101	84	86	17	100	100	0	285	283	49	133	135	21	100	99	0	2.138	2.160	2.293	2.162	1.516	2.310	0.789	156	680	477	474	1.096	325	152	324	150	0
2	4	22	"PFM60541"	"oPFM60541"	6380	25400	130	678	680	140	88	91	20	100	100	0	385	382	68	136	138	28	100	99	0	2.369	2.407	2.390	2.438	1.369	2.390	0.843	120	568	839	838	1.245	590	249	592	246	0
2	5	22	"PFL0145"	"oPFL0145"	6580	25410	140	657	657	205	91	94	21	100	98	0	395	408	110	138	141	28	99	96	0	2.202	2.096	2.068	2.129	1.534	2.133	0.850	156	728	823	836	1.139	566	257	566	270	0
2	6	22	"PFL0147"	"oPFL0147"	6770	25400	130	796	812	170	94	97	20	100	100	0	453	451	89	142	145	28	99	99	0	2.257	2.324	2.322	2.383	1.405	2.346	0.871	120	590	1013	1027	1.175	702	311	718	309	0
2	7	22	"PFF72508"	"oPFF72508"	6960	25410	140	154	156	30	90	93	20	96	80	0	288	291	52	136	139	26	99	97	0	0.421	0.426	0.431	0.408	1.771	0.383	0.555	156	677	216	221	-1.248	64	152	66	155	0
2	8	22	"PFF72510"	"oPFF72510"	7150	25410	150	80	84	20	89	91	18	12	4	0	133	135	26	134	135	20	17	8	0	9.000	-5.000	0.821	0.919	3.781	0.411	0.014	156	691	-10	-4	3.170	-9	-1	-5	1	-50
2	9	22	"PFM60545"	"oPFM60545"	7340	25410	150	75	76	16	89	92	18	3	0	0	119	121	21	136	138	20	6	1	0	0.824	0.867	0.892	0.860	2.651	0.649	0.073	156	678	-31	-28	-0.280	-14	-17	-13	-15	-50
2	10	22	"PFM60547"	"oPFM60547"	7530	25420	140	356	370	125	90	91	18	99	97	0	305	307	67	137	139	21	99	98	0	1.583	1.647	1.749	1.598	1.876	1.886	0.666	156	660	434	450	0.663	266	168	280	170	0
2	11	22	"PFL0150"	"oPFL0150"	7720	25420	140	386	374	100	94	99	28	98	96	0	439	441	112	141	143	24	100	98	0	0.980	0.933	0.971	0.926	1.592	0.907	0.827	156	787	590	580	-0.029	292	298	280	300	0
2	12	22	"PFL0152"	"oPFL0152"	7950	25430	90	170	168	38	103	110	34	76	48	0	188	187	30	143	147	26	75	40	0	1.489	1.477	1.339	1.429	2.078	1.966	0.167	52	355	112	109	0.574	67	45	65	44	0
2	13	22	"PFL0154"	"oPFL0154"	8110	25410	150	82	84	18	88	90	20	10	2	0	123	125	22	135	138	22	8	1	0	0.500	0.400	0.833	0.845	2.907	0.489	0.050	156	678	-18	-14	-1.000	-6	-12	-4	-10	-50
2	14	22	"PFL0156"	"oPFL0156"	8290	25420	140	442	460	113	87	92	75	99	97	0	1063	1080	297	134	142	118	98	97	0	0.382	0.394	0.399	0.402	1.428	0.393	0.887	156	657	1284	1319	-1.388	355	929	373	946	0
2	15	22	"PFBL B0186"	"oPFBLOB0186"	8490	25420	140	307	307	79	85	88	21	100	98	0	331	326	85	131	132	22	98	94	0	1.110	1.138	1.137	1.209	1.538	1.089	0.812	156	662	422	417	0.151	222	200	222	195	0
2	16	22	"PFH0037"	"oPFH0037"	8660	25420	140	457	487	145	87	89	19	100	100	0	663	674	200	131	133	20	100	99	0	0.695	0.737	0.738	0.749	1.398	0.713	0.889	156	628	902	943	-0.524	370	532	400	543	0
2	17	22	"PFF72513"	"oPFF72513"	8850	25420	140	287	294	67	83	85	21	100	100	0	254	256	41	127	128	21	100	98	0	1.606	1.636	1.655	1.650	1.457	1.733	0.756	156	651	331	340	0.684	204	127	211	129	0
2	18	22	"PFM60550"	"oPFM60550"	9050	25420	150	81	84	17	80	83	21	14	3	0	133	134	21	123	127	23	27	5	0	0.100	0.364	0.957	0.901	3.909	0.916	0.057	156	730	11	15	-3.322	1	10	4	11	-50
2	19	22	"EMPTY"	"EMPTY"	9260	25410	150	82	85	17	76	79	20	27	4	0	130	132	17	121	124	23	19	3	0	0.667	0.818	1.000	1.048	3.760	0.579	0.033	156	674	15	20	-0.585	6	9	9	11	-50
2	20	22	"EMPTY"	"EMPTY"	9450	25410	150	67	67	13	66	69	16	13	1	0	110	112	17	109	111	18	17	4	0	1.000	0.333	0.800	0.667	3.432	0.431	0.068	156	625	2	4	0.000	1	1	1	3	-50
2	21	22	"EMPTY"	"EMPTY"	9640	25410	150	62	64	11	64	66	12	12	2	0	106	107	15	106	108	15	12	3	0	100000.000	0.000	0.667	0.687	3.077	0.140	0.006	156	637	-2	1	16.610	-2	0	0	1	-50
2	22	22	"EMPTY"	"EMPTY"	9840	25420	150	72	74	17	73	75	23	8	1	0	114	116	19	115	117	20	14	3	0	1.000	1.000	0.760	0.833	3.491	1.719	0.079	156	926	-2	2	0.000	-1	-1	1	1	-50
3	1	1	"PFE0652"	"E9164_1"	10190	21310	130	259	271	77	76	79	20	100	100	0	344	365	81	115	116	17	100	100	0	0.799	0.780	0.750	0.758	1.365	0.780	0.826	120	714	412	445	-0.324	183	229	195	250	0
3	2	1	"PFE0127"	"E15452_2"	10380	21310	130	5273	5578	1939	80	85	23	100	100	0	1452	1467	433	119	120	20	100	100	0	3.896	4.079	4.031	4.047	1.215	4.205	0.915	120	652	6526	6846	1.962	5193	1333	5498	1348	0
3	3	1	"PFE0630"	"E8314_1"	10560	21310	120	1809	1848	732	94	97	28	100	100	0	788	792	279	129	132	29	100	100	0	2.602	2.646	2.551	2.646	1.298	2.778	0.886	120	584	2374	2417	1.380	1715	659	1754	663	0
3	4	1	"PFE0335"	"E23986_4"	10760	21320	130	8023	8047	2753	94	98	26	100	100	0	7045	7129	1872	133	136	29	100	100	0	1.147	1.137	1.164	1.092	1.356	1.203	0.914	120	644	14841	14949	0.198	7929	6912	7953	6996	0
3	5	1	"PFE0497"	"E3038_1"	10950	21320	140	2174	2268	883	89	92	22	100	100	0	1426	1451	469	127	130	22	100	100	0	1.605	1.646	1.663	1.528	1.632	1.733	0.905	156	724	3384	3503	0.683	2085	1299	2179	1324	0
3	6	1	"PFE0489"	"E29931_1"	11130	21310	130	1793	1963	675	89	94	38	100	100	0	755	793	256	127	132	37	99	97	0	2.713	2.814	2.698	2.953	1.590	2.832	0.912	120	647	2332	2540	1.440	1704	628	1874	666	0
3	7	1	"PFE0152"	"E16122_8"	11330	21320	130	1029	1082	403	89	93	37	100	100	0	1483	1511	497	128	132	37	100	100	0	0.694	0.718	0.707	0.705	1.328	0.734	0.890	120	663	2295	2376	-0.528	940	1355	993	1383	0
3	8	1	"PFE0560"	"E5006_15"	11510	21320	130	695	708	177	89	92	20	100	100	0	461	471	101	129	131	22	100	100	0	1.825	1.810	1.823	1.818	1.340	1.848	0.858	120	645	938	961	0.868	606	332	619	342	0
3	9	1	"PFE0506"	"E3215_1"	11710	21320	140	5458	5492	2291	86	89	20	100	100	0	5128	4957	1893	130	131	21	100	99	0	1.075	1.120	1.131	1.133	2.238	1.143	0.916	156	739	10370	10233	0.104	5372	4998	5406	4827	0
3	10	1	"PFF0276"	"F18248_2"	11890	21320	130	1064	1074	290	84	87	21	100	100	0	972	946	230	124	127	29	100	100	0	1.156	1.204	1.198	1.200	1.323	1.215	0.898	120	641	1828	1812	0.209	980	848	990	822	0
3	11	1	"PFF1508"	"F59453_1"	12090	21320	130	1051	1060	315	88	90	22	100	100	0	691	710	204	124	127	29	99	99	0	1.698	1.659	1.642	1.715	1.485	1.644	0.899	120	652	1530	1558	0.764	963	567	972	586	0
3	12	1	"PFF1029"	"F4425_1"	12270	21320	130	2744	2836	1021	90	93	20	100	100	0	2097	2093	693	130	135	45	100	100	0	1.349	1.399	1.329	1.399	1.435	1.395	0.876	120	617	4621	4709	0.432	2654	1967	2746	1963	0
3	13	1	"PFF0774"	"F35531_1"	12470	21330	130	1614	1571	427	90	93	20	100	100	0	1238	1236	261	132	137	44	100	100	0	1.378	1.341	1.338	1.314	1.298	1.413	0.902	120	656	2630	2585	0.463	1524	1106	1481	1104	0
3	14	1	"PFF0382"	"F21003_1"	12660	21330	130	210	211	41	90	92	19	100	99	0	204	206	40	130	132	20	94	85	0	1.622	1.592	1.607	1.623	1.758	1.541	0.536	120	631	194	197	0.697	120	74	121	76	0
3	15	1	"PFF0437"	"F22770_1"	12840	21330	120	5762	6006	1732	91	93	19	100	100	0	5863	5942	1559	130	133	20	100	100	0	0.989	1.018	1.015	1.011	1.239	1.006	0.920	120	538	11404	11727	-0.016	5671	5733	5915	5812	0
3	16	1	"PFF0027"	"F10724_1"	13020	21340	130	154	155	35	93	96	21	90	68	0	192	197	40	136	137	21	86	65	0	1.089	1.016	1.000	1.026	2.247	0.912	0.339	120	633	117	123	0.123	61	56	62	61	0
3	17	1	"PFF0760"	"F35197_2"	13220	21330	130	3703	3821	1034	93	96	22	100	100	0	3214	3164	771	134	136	23	100	100	0	1.172	1.230	1.230	1.223	1.241	1.235	0.926	120	665	6690	6758	0.229	3610	3080	3728	3030	0
3	18	1	"PFF0169"	"F15775_1"	13400	21340	120	473	463	126	82	86	23	100	100	0	423	415	88	127	133	53	100	99	0	1.321	1.323	1.317	1.308	1.459	1.373	0.811	120	564	687	669	0.402	391	296	381	288	0
3	19	1	"PFF1930"	"F960_5"	13590	21340	130	2611	2530	852	73	75	16	100	100	0	1629	1626	428	114	119	48	100	100	0	1.675	1.625	1.622	1.575	1.342	1.727	0.907	120	658	4053	3969	0.744	2538	1515	2457	1512	0
3	20	1	"PFF0151"	"F15196_1"	13790	21330	130	4526	4564	1292	71	74	16	100	100	0	2408	2390	721	114	114	17	100	100	0	1.942	1.974	1.941	2.050	1.476	1.989	0.900	120	697	6749	6769	0.958	4455	2294	4493	2276	0
3	21	1	"PFF1609"	"F63380_2"	14000	21350	150	105	105	24	73	76	17	73	42	0	131	132	21	115	117	19	41	11	0	2.000	1.882	1.656	1.722	2.601	1.306	0.131	156	740	48	49	1.000	32	16	32	17	-50
3	22	1	"PFF1869"	"F7374_2"	14170	21340	140	118	118	23	78	81	18	83	57	0	167	167	30	117	120	20	83	60	0	0.800	0.800	0.800	0.840	2.574	5.492	0.064	156	826	90	90	-0.322	40	50	40	50	0
3	1	2	"PFF1444"	"F5729_1"	10180	21500	150	101	105	23	83	85	18	48	19	0	141	145	26	121	123	20	48	21	0	0.900	0.917	0.793	0.920	2.838	0.738	0.179	156	863	38	46	-0.152	18	20	22	24	-50
3	2	2	"PFF0230"	"F17039_3"	10380	21520	130	192	195	44	88	89	18	100	96	0	237	250	51	126	129	29	100	95	0	0.937	0.863	0.850	0.852	1.660	0.903	0.638	120	545	215	231	-0.094	104	111	107	124	0
3	3	2	"PFM0480"	"M38913_8"	10550	21520	130	1203	1196	276	96	98	19	100	100	0	1080	1072	215	134	137	29	100	100	0	1.170	1.173	1.174	1.150	1.356	1.197	0.904	120	551	2053	2038	0.227	1107	946	1100	938	0
3	4	2	"PFM0579"	"M446_3"	10750	21510	130	1208	1276	381	94	98	21	100	100	0	819	869	259	134	136	22	100	100	0	1.626	1.608	1.572	1.638	1.358	1.600	0.884	120	584	1799	1917	0.702	1114	685	1182	735	0
3	5	2	"PFM0717"	"M5299_3"	10940	21520	120	206	209	44	93	96	20	100	98	0	213	217	35	131	133	22	99	89	0	1.378	1.349	1.291	1.363	1.673	1.319	0.624	120	512	195	202	0.463	113	82	116	86	0
3	6	2	"PFM0868"	"M724_5"	11140	21520	130	550	583	184	94	96	31	100	100	0	376	386	83	131	135	38	100	100	0	1.861	1.918	1.889	1.870	1.449	2.043	0.834	120	596	701	744	0.896	456	245	489	255	0
3	7	2	"PFM0875"	"M783_4"	11330	21520	130	1242	1270	292	94	95	19	100	100	0	907	898	169	132	134	23	100	100	0	1.481	1.535	1.503	1.523	1.254	1.593	0.912	120	561	1923	1942	0.567	1148	775	1176	766	0
3	8	2	"PFM0093"	"M16622_6"	11520	21520	120	712	721	162	94	97	20	100	100	0	1083	1053	197	132	135	22	100	100	0	0.650	0.681	0.684	0.668	1.356	0.679	0.894	120	476	1569	1548	-0.622	618	951	627	921	0
3	9	2	"PFM0612"	"M45542_7"	11700	21520	130	1660	1761	445	87	89	19	100	100	0	1342	1399	303	129	130	22	100	100	0	1.297	1.318	1.309	1.303	1.283	1.326	0.913	120	510	2786	2944	0.375	1573	1213	1674	1270	0
3	10	2	"PFM0634"	"M46791_1"	11900	21520	130	2114	2140	558	87	88	20	100	100	0	1730	1721	384	125	128	30	100	100	0	1.263	1.286	1.262	1.277	1.217	1.299	0.920	120	557	3632	3649	0.337	2027	1605	2053	1596	0
3	11	2	"PFM0704"	"M52103_1"	12080	21520	130	333	343	79	90	91	19	100	100	0	392	407	85	126	128	19	100	100	0	0.914	0.900	0.892	0.896	1.330	0.873	0.825	120	530	509	534	-0.130	243	266	253	281	0
3	12	2	"PFM0190"	"M22662_1"	12270	21510	150	106	107	21	89	90	21	41	14	0	143	146	22	128	134	48	10	0	0	1.133	1.000	0.811	0.946	3.213	0.243	0.070	156	631	32	36	0.181	17	15	18	18	-50
3	13	2	"PFM0225"	"M24933_4"	12470	21520	130	1792	1930	561	92	93	19	100	100	0	1647	1734	486	132	136	30	100	100	0	1.122	1.147	1.133	1.166	1.360	1.137	0.892	120	531	3215	3440	0.166	1700	1515	1838	1602	0
3	14	2	"PFM0412"	"M36754_1"	12650	21520	130	5069	5142	1212	95	97	19	100	100	0	2412	2386	663	132	134	22	99	99	0	2.182	2.239	2.182	2.353	1.492	2.181	0.926	120	547	7254	7301	1.125	4974	2280	5047	2254	0
3	15	2	"PFM0630"	"M46462_5"	12850	21520	130	1718	1843	622	96	97	19	100	100	0	1206	1240	364	133	134	22	100	100	0	1.512	1.578	1.588	1.569	1.360	1.579	0.911	120	550	2695	2854	0.596	1622	1073	1747	1107	0
3	16	2	"PFM0465"	"M38247_1"	13030	21530	130	1177	1202	287	99	101	21	100	100	0	888	897	175	140	141	22	100	100	0	1.441	1.457	1.419	1.441	1.274	1.472	0.907	120	506	1826	1860	0.527	1078	748	1103	757	0
3	17	2	"PFM0026"	"M11919_1"	13210	21530	130	11814	12394	2862	103	106	24	100	100	0	10867	10879	2197	145	148	26	100	100	0	1.092	1.145	1.133	1.140	1.176	1.144	0.937	120	512	22433	23025	0.127	11711	10722	12291	10734	0
3	18	2	"PFM0819"	"M5894_4"	13410	21530	120	989	1006	211	94	97	24	100	100	0	589	609	117	132	142	57	100	100	0	1.958	1.912	1.893	1.920	1.250	1.949	0.845	120	510	1352	1389	0.970	895	457	912	477	0
3	19	2	"PFM0473"	"M38757_6"	13600	21530	120	342	346	74	82	84	18	100	100	0	274	283	55	120	127	56	99	81	0	1.688	1.620	1.608	1.648	1.468	1.608	0.762	120	468	414	427	0.756	260	154	264	163	0
3	20	2	"PFM0062"	"M14235_3"	13770	21530	130	6553	7015	1801	84	86	19	100	100	0	3319	3457	794	122	125	26	100	100	0	2.023	2.078	2.085	2.069	1.222	2.096	0.915	120	550	9666	10266	1.017	6469	3197	6931	3335	0
3	21	2	"PFM0821"	"M59170_2"	13980	21530	130	4144	4269	1192	86	90	32	100	100	0	2440	2468	641	123	126	30	100	100	0	1.751	1.784	1.775	1.778	1.271	1.799	0.915	120	542	6375	6528	0.809	4058	2317	4183	2345	0
3	22	2	"PFN0022"	"N127_5"	14160	21540	130	141	141	22	87	91	30	87	40	0	340	342	54	121	123	24	100	99	0	0.247	0.244	0.255	0.237	1.623	0.228	0.357	120	581	273	275	-2.020	54	219	54	221	0
3	1	3	"PFN0013"	"N127_32"	10180	21710	130	398	411	78	84	85	16	100	100	0	370	376	58	123	124	19	100	100	0	1.271	1.292	1.271	1.293	1.297	1.312	0.861	120	692	561	580	0.346	314	247	327	253	0
3	2	3	"PFN0021"	"N127_48"	10390	21710	130	1261	1303	322	83	85	18	100	100	0	575	586	118	126	129	29	100	100	0	2.624	2.652	2.657	2.637	1.285	2.812	0.899	120	532	1627	1680	1.392	1178	449	1220	460	0
3	3	3	"PFN0027"	"N128_1"	10560	21710	130	186	189	35	90	92	18	100	97	0	175	178	30	129	133	28	76	35	0	2.087	2.020	1.929	2.122	1.972	1.602	0.262	120	524	142	148	1.061	96	46	99	49	0
3	4	3	"PFN0057"	"N128_56"	10760	21710	120	1029	1061	201	90	91	19	100	100	0	598	611	108	128	130	20	100	100	0	1.998	2.010	2.021	2.018	1.222	2.048	0.914	120	495	1409	1454	0.998	939	470	971	483	0
3	5	3	"PFB0078"	"B297"	10940	21710	120	489	487	94	89	90	17	100	100	0	374	377	66	127	128	19	100	100	0	1.619	1.592	1.621	1.605	1.311	1.633	0.859	120	498	647	648	0.695	400	247	398	250	0
3	6	3	"PFB0080"	"B3"	11140	21710	120	394	396	56	88	90	17	100	100	0	499	494	71	126	129	22	100	100	0	0.820	0.837	0.823	0.844	1.276	0.820	0.890	120	515	679	676	-0.286	306	373	308	368	0
3	7	3	"PFB0083"	"B306"	11330	21710	120	153	156	29	91	92	18	98	82	0	199	198	28	129	130	19	96	85	0	0.886	0.942	0.934	0.967	2.075	0.977	0.446	120	481	132	134	-0.175	62	70	65	69	0
3	8	3	"PFB0085"	"B310"	11510	21710	130	575	585	105	88	91	18	100	100	0	767	759	161	130	132	20	100	100	0	0.765	0.790	0.768	0.816	1.441	0.757	0.890	120	475	1124	1126	-0.387	487	637	497	629	0
3	9	3	"PFB0090"	"B32"	11680	21700	150	104	107	22	85	86	18	50	23	0	152	154	26	126	128	22	53	21	0	0.731	0.786	0.826	0.866	3.101	0.569	0.133	156	599	45	50	-0.453	19	26	22	28	-50
3	10	3	"PFB0092"	"B322"	11890	21710	130	485	493	103	87	88	17	100	100	0	353	350	59	126	128	22	100	100	0	1.753	1.813	1.756	1.817	1.334	1.870	0.823	120	562	625	630	0.810	398	227	406	224	0
3	11	3	"PFB0109"	"B366"	12070	21710	130	1042	1075	258	87	88	18	100	100	0	594	591	137	127	130	22	100	100	0	2.045	2.129	2.111	2.176	1.329	2.175	0.898	120	572	1422	1452	1.032	955	467	988	464	0
3	12	3	"PFB0111"	"B370"	12280	21710	130	455	481	157	80	81	16	100	100	0	310	352	201	121	125	29	99	98	0	1.984	1.736	1.916	1.923	1.583	1.456	0.569	120	579	564	632	0.989	375	189	401	231	0
3	13	3	"PFB0114"	"B374"	12460	21710	130	653	654	130	82	84	20	100	100	0	378	376	76	120	124	29	100	99	0	2.213	2.234	2.218	2.300	1.312	2.187	0.880	120	563	829	828	1.146	571	258	572	256	0
3	14	3	"PFB0120"	"B388"	12660	21710	120	258	262	55	83	85	20	100	100	0	242	241	49	118	120	20	99	94	0	1.411	1.455	1.507	1.538	1.564	1.413	0.781	120	529	299	302	0.497	175	124	179	123	0
3	15	3	"PFB0122"	"B391"	12850	21720	130	647	664	241	85	87	19	100	100	0	694	700	203	121	123	21	100	100	0	0.981	1.000	0.956	0.970	1.316	1.042	0.883	120	572	1135	1158	-0.028	562	573	579	579	0
3	16	3	"PFB0125"	"B397"	13050	21720	130	756	758	216	90	92	19	100	100	0	365	375	76	132	133	22	100	100	0	2.858	2.749	2.759	2.727	1.373	2.967	0.858	120	493	899	911	1.515	666	233	668	243	0
3	17	3	"PFB0143"	"B440"	13220	21710	150	91	94	17	94	98	23	11	0	0	132	132	24	139	142	26	7	1	0	0.429	0.000	0.636	0.628	3.851	0.381	0.068	156	530	-10	-7	-1.222	-3	-7	0	-7	-50
3	18	3	"PFB0145"	"B444"	13410	21720	130	99	101	19	91	92	20	27	5	0	480	499	126	131	133	21	100	100	0	0.023	0.027	0.051	0.049	2.163	0.019	0.028	120	523	357	378	-5.447	8	349	10	368	0
3	19	3	"PFB0147"	"B449"	13610	21720	130	95	97	20	82	84	17	37	16	0	416	411	108	123	124	19	100	100	0	0.044	0.052	0.071	0.071	2.269	0.044	0.105	120	533	306	303	-4.494	13	293	15	288	0
3	20	3	"PFB0149"	"B453"	13790	21720	120	402	392	97	85	88	18	100	100	0	815	803	175	126	127	26	100	100	0	0.460	0.453	0.448	0.443	1.326	0.437	0.868	120	500	1006	984	-1.120	317	689	307	677	0
3	21	3	"PFB0151"	"B456"	13990	21730	130	234	226	52	88	91	31	96	93	0	927	938	189	127	130	28	100	100	0	0.183	0.170	0.174	0.163	1.501	0.169	0.724	120	549	946	949	-2.454	146	800	138	811	0
3	22	3	"PFB0153"	"B458"	14180	21720	130	383	393	97	86	87	21	100	100	0	261	264	54	124	126	19	99	98	0	2.168	2.193	2.101	2.238	1.526	2.282	0.741	120	634	434	447	1.116	297	137	307	140	0
3	1	4	"PFB0170"	"B491"	10180	21900	130	797	825	214	71	73	15	100	100	0	1372	1413	278	111	114	19	100	100	0	0.576	0.579	0.581	0.561	1.363	0.578	0.909	120	662	1987	2056	-0.797	726	1261	754	1302	0
3	2	4	"PFB0172"	"B496"	10380	21900	120	169	170	31	74	77	17	99	99	0	196	195	30	116	118	20	97	87	0	1.188	1.215	1.197	1.260	1.743	1.149	0.584	120	514	175	175	0.248	95	80	96	79	0
3	3	4	"PFB0174"	"B498"	10570	21900	120	193	201	44	83	84	18	100	100	0	268	275	56	124	125	19	100	99	0	0.764	0.781	0.796	0.779	1.486	0.762	0.691	120	484	254	269	-0.389	110	144	118	151	0
3	4	4	"PFB0177"	"B50"	10750	21900	150	97	100	20	87	88	16	38	16	0	132	134	23	125	126	17	32	11	0	1.429	1.444	0.680	0.790	3.291	0.253	0.002	156	596	17	22	0.515	10	7	13	9	-50
3	5	4	"PFB0179"	"B504"	10950	21900	120	479	476	104	87	88	17	100	100	0	392	400	82	124	126	19	100	100	0	1.463	1.409	1.389	1.426	1.323	1.384	0.881	120	526	660	665	0.549	392	268	389	276	0
3	6	4	"PFB0181"	"B506"	11160	21900	120	138	141	26	86	89	18	93	75	0	161	162	28	124	128	33	55	12	0	1.405	1.447	1.278	1.380	2.569	0.360	0.111	120	477	89	93	0.491	52	37	55	38	0
3	7	4	"PFD0024"	"D12635_25"	11320	21900	130	598	595	102	85	87	18	100	100	0	713	712	128	123	127	33	100	100	0	0.869	0.866	0.849	0.876	1.338	0.838	0.903	120	527	1103	1099	-0.202	513	590	510	589	0
3	8	4	"PFD0027"	"D12635_33"	11520	21900	120	244	237	52	79	81	18	100	99	0	258	259	51	119	122	21	99	99	0	1.187	1.129	1.152	1.147	1.593	1.090	0.760	120	521	304	298	0.247	165	139	158	140	0
3	9	4	"PFD0029"	"D12635_37"	11720	21910	130	149	147	31	80	81	17	93	87	0	417	425	69	119	121	23	100	100	0	0.232	0.219	0.214	0.201	1.650	0.217	0.637	120	516	367	373	-2.111	69	298	67	306	0
3	10	4	"PFD0031"	"D12635_39"	11900	21910	130	1114	1116	280	86	87	18	100	100	0	1172	1192	232	126	128	22	100	100	0	0.983	0.966	0.971	0.934	1.420	0.979	0.897	120	516	2074	2096	-0.025	1028	1046	1030	1066	0
3	11	4	"PFD0034"	"D12635_48"	12100	21910	130	771	770	242	86	88	17	100	100	0	700	711	168	129	131	21	100	100	0	1.200	1.175	1.179	1.117	1.509	1.234	0.866	120	552	1256	1266	0.263	685	571	684	582	0
3	12	4	"PFD0036"	"D12635_51"	12290	21910	120	1492	1470	357	83	86	17	100	100	0	2643	2699	488	126	127	19	100	100	0	0.560	0.539	0.538	0.521	1.408	0.542	0.905	120	459	3926	3960	-0.837	1409	2517	1387	2573	0
3	13	4	"PFD0064"	"D16785_11"	12470	21910	120	296	295	55	78	80	17	100	100	0	242	249	39	116	118	20	100	100	0	1.730	1.632	1.651	1.646	1.383	1.677	0.788	120	478	344	350	0.791	218	126	217	133	0
3	14	4	"PFD0066"	"D16785_17"	12670	21910	120	238	238	44	72	74	14	100	100	0	217	227	41	109	111	16	100	100	0	1.537	1.407	1.411	1.448	1.457	1.343	0.725	120	517	274	284	0.620	166	108	166	118	0
3	15	4	"PFD0069"	"D16785_21"	12850	21910	120	457	463	108	74	76	16	100	100	0	352	353	59	114	116	19	100	100	0	1.609	1.628	1.604	1.619	1.295	1.685	0.861	120	452	621	628	0.686	383	238	389	239	0
3	16	4	"PFD0073"	"D16785_3"	13030	21910	130	1083	1080	253	80	81	17	100	100	0	3385	3493	969	122	125	22	100	100	0	0.307	0.297	0.303	0.303	1.370	0.279	0.921	120	518	4266	4371	-1.702	1003	3263	1000	3371	0
3	17	4	"PFD0075"	"D16785_33"	13240	21910	150	103	106	19	82	84	19	54	23	0	151	151	26	123	126	22	57	23	0	0.750	0.857	0.793	0.842	3.164	0.536	0.110	156	490	49	52	-0.415	21	28	24	28	-50
3	18	4	"PFD0077"	"D16785_36"	13410	21910	120	1451	1423	307	82	84	19	100	100	0	1066	1015	211	121	122	19	100	100	0	1.449	1.500	1.504	1.510	1.298	1.517	0.914	120	376	2314	2235	0.535	1369	945	1341	894	0
3	19	4	"PFD0096"	"D17715_112"	13590	21910	130	527	522	107	78	80	18	100	100	0	537	579	394	119	120	18	100	99	0	1.074	0.965	1.063	1.082	1.568	0.629	0.514	120	505	867	904	0.103	449	418	444	460	0
3	20	4	"PFD0098"	"D17715_12"	13790	21910	120	546	554	125	81	84	19	100	100	0	384	384	80	123	125	20	100	100	0	1.782	1.812	1.844	1.852	1.390	1.839	0.837	120	528	726	734	0.833	465	261	473	261	0
3	21	4	"PFD0102"	"D17715_13"	13990	21910	120	1017	1060	280	86	88	20	100	100	0	568	574	123	127	128	20	100	100	0	2.111	2.179	2.244	2.186	1.321	2.258	0.882	120	478	1372	1421	1.078	931	441	974	447	0
3	22	4	"PFD0104"	"D17715_134"	14170	21910	130	269	274	54	84	87	19	100	100	0	267	261	55	125	127	20	96	93	0	1.303	1.397	1.331	1.475	1.645	1.323	0.741	120	584	327	326	0.382	185	142	190	136	0
3	1	5	"PFD0106"	"D17715_138"	10180	22090	120	409	411	86	67	88	192	96	35	0	330	327	52	105	149	351	0	0	0	1.520	1.550	1.599	1.536	1.351	1.587	0.864	120	584	567	566	0.604	342	225	344	222	0
3	2	5	"PFD0108"	"D17715_140"	10380	22090	120	528	532	117	68	70	14	100	100	0	396	398	70	108	110	16	100	100	0	1.597	1.600	1.613	1.595	1.300	1.625	0.891	120	534	748	754	0.676	460	288	464	290	0
3	3	5	"PFD0130"	"D17715_44"	10570	22090	110	159	167	47	75	77	16	97	97	0	200	212	57	119	120	19	96	85	0	1.037	0.989	0.972	1.033	1.901	0.889	0.642	80	458	165	185	0.052	84	81	92	93	0
3	4	5	"PFD0132"	"D17715_47"	10760	22090	120	305	311	78	82	83	16	100	100	0	274	279	83	123	125	19	97	96	0	1.477	1.468	1.514	1.553	1.557	1.393	0.722	120	475	374	385	0.562	223	151	229	156	0
3	5	5	"PFD0134"	"D17715_5"	10950	22090	120	163	166	31	80	81	17	99	95	0	172	178	45	119	122	21	88	66	0	1.566	1.458	1.468	1.630	2.064	1.260	0.430	120	478	136	145	0.647	83	53	86	59	0
3	6	5	"PFD0136"	"D17715_51"	11140	22090	120	347	350	102	79	81	19	99	98	0	252	256	56	117	122	35	95	92	0	1.985	1.950	2.000	1.990	1.588	1.960	0.683	120	450	403	410	0.989	268	135	271	139	0
3	7	5	"PFD0138"	"D17715_56"	11320	22100	130	1122	1132	256	77	80	18	100	100	0	1140	1147	196	118	121	33	100	100	0	1.023	1.025	1.021	1.008	1.316	1.037	0.916	120	510	2067	2084	0.032	1045	1022	1055	1029	0
3	8	5	"PFD0141"	"D17715_61"	11530	22090	120	310	324	96	73	76	19	100	100	0	276	281	63	111	114	19	100	99	0	1.436	1.476	1.439	1.478	1.483	1.504	0.800	120	499	402	421	0.522	237	165	251	170	0
3	9	5	"PFE0196"	"E18169_1"	11730	22090	140	499	529	217	75	77	20	99	96	0	561	592	218	114	115	19	100	99	0	0.949	0.950	0.932	0.909	1.774	0.954	0.873	156	459	871	932	-0.076	424	447	454	478	0
3	10	5	"PFE0199"	"E18440_1"	11900	22090	120	655	697	182	80	80	17	100	100	0	523	530	134	120	120	18	99	99	0	1.427	1.505	1.531	1.569	1.525	1.493	0.888	120	408	978	1027	0.513	575	403	617	410	0
3	11	5	"PFE0201"	"E18440_5"	12090	22090	120	377	404	95	79	81	17	100	100	0	249	249	36	120	121	20	100	100	0	2.310	2.519	2.457	2.520	1.432	2.687	0.778	120	465	427	454	1.208	298	129	325	129	0
3	12	5	"PFE0203"	"E18445_1"	12280	22080	120	669	673	156	82	85	18	100	100	0	526	527	95	123	125	21	100	100	0	1.457	1.463	1.476	1.457	1.257	1.494	0.878	120	457	990	995	0.543	587	403	591	404	0
3	13	5	"PFE0206"	"E18512_1"	12470	22080	120	337	349	92	76	79	18	100	100	0	341	351	78	117	119	20	100	100	0	1.165	1.167	1.167	1.150	1.413	1.166	0.827	120	488	485	507	0.221	261	224	273	234	0
3	14	5	"PFE0208"	"E18512_4"	12680	22090	110	99	102	20	69	72	15	80	46	0	141	143	21	108	111	18	80	41	0	0.909	0.943	0.882	0.877	2.486	0.852	0.210	80	444	63	68	-0.138	30	33	33	35	0
3	15	5	"PFE0230"	"E19008_1"	12850	22090	120	1618	1596	374	70	72	15	100	100	0	960	991	190	110	112	18	100	100	0	1.821	1.732	1.707	1.717	1.232	1.780	0.918	120	461	2398	2407	0.865	1548	850	1526	881	0
3	16	5	"PFE0234"	"E19248_7"	13040	22090	130	201	211	52	72	74	15	100	100	0	775	814	260	112	116	21	100	99	0	0.195	0.198	0.197	0.201	1.515	0.182	0.841	120	472	792	841	-2.362	129	663	139	702	0
3	17	5	"PFE0237"	"E19278_2"	13220	22090	130	355	370	118	75	76	17	100	100	0	313	327	88	114	116	20	99	99	0	1.407	1.385	1.400	1.419	1.527	1.375	0.826	120	456	479	508	0.493	280	199	295	213	0
3	18	5	"PFE0239"	"E19278_6"	13410	22080	150	106	108	26	81	82	18	63	28	0	138	144	44	120	121	20	44	22	0	1.389	1.125	1.161	1.160	3.434	0.533	0.189	156	477	43	51	0.474	25	18	27	24	-50
3	19	5	"PFE0243"	"E19631_3"	13600	22090	130	2504	2538	679	83	85	17	100	100	0	1166	1134	342	125	127	20	100	100	0	2.326	2.433	2.369	2.610	1.513	2.383	0.915	120	521	3462	3464	1.218	2421	1041	2455	1009	0
3	20	5	"PFE0246"	"E19695_2"	13800	22100	120	380	383	74	88	90	21	100	100	0	525	533	93	130	131	21	100	100	0	0.739	0.732	0.733	0.725	1.277	0.713	0.868	120	499	687	698	-0.436	292	395	295	403	0
3	21	5	"PFE0270"	"E20800_3"	13980	22100	130	131	136	26	91	94	21	86	46	0	342	347	57	131	133	23	100	100	0	0.190	0.208	0.196	0.190	1.752	0.200	0.484	120	521	251	261	-2.399	40	211	45	216	0
3	22	5	"PFE0275"	"E21089_1"	14180	22090	150	90	91	18	86	88	18	23	3	0	128	128	21	126	129	21	18	5	0	2.000	2.500	0.917	0.881	3.234	0.357	0.019	156	756	6	7	1.000	4	2	5	2	-50
3	1	6	"PFE0277"	"E21208_2"	10180	22280	120	117	118	22	69	71	16	96	76	0	165	171	37	109	111	18	88	77	0	0.857	0.790	0.781	0.852	1.938	0.730	0.526	120	568	104	111	-0.222	48	56	49	62	0
3	2	6	"PFE0279"	"E21208_4"	10380	22280	120	255	271	80	78	86	69	98	78	0	261	269	60	117	120	29	99	98	0	1.229	1.270	1.275	1.264	1.473	1.290	0.774	120	539	321	345	0.298	177	144	193	152	0
3	3	6	"PFE0282"	"E21586_1"	10590	22280	130	965	999	364	82	89	69	100	100	0	593	634	196	122	126	29	100	100	0	1.875	1.791	1.800	1.759	1.403	1.932	0.874	120	530	1354	1429	0.907	883	471	917	512	0
3	4	6	"PFE0285"	"E21786_1"	10760	22270	120	1411	1393	307	83	84	17	100	100	0	1128	1118	229	124	127	20	100	100	0	1.323	1.318	1.333	1.315	1.247	1.321	0.917	120	420	2332	2304	0.403	1328	1004	1310	994	0
3	5	6	"PFE0322"	"E23195_1"	10930	22270	120	219	218	46	77	79	17	99	99	0	238	244	41	118	119	20	100	98	0	1.183	1.119	1.136	1.119	1.574	1.081	0.741	120	476	262	267	0.243	142	120	141	126	0
3	6	6	"PFE0330"	"E23784_1"	11130	22260	130	816	787	179	71	72	14	100	100	0	584	575	140	111	112	16	99	99	0	1.575	1.543	1.564	1.617	1.493	1.521	0.876	120	550	1218	1180	0.655	745	473	716	464	0
3	7	6	"PFE0333"	"E23986_1"	11320	22270	120	120	123	24	70	72	15	94	84	0	153	154	30	109	111	17	82	65	0	1.136	1.178	1.099	1.243	2.250	1.042	0.374	120	478	94	98	0.184	50	44	53	45	0
3	8	6	"PFE0342"	"E24470_2"	11500	22270	120	1374	1320	317	70	72	16	100	100	0	874	860	165	109	112	16	100	100	0	1.705	1.664	1.627	1.643	1.289	1.702	0.928	120	477	2069	2001	0.769	1304	765	1250	751	0
3	9	6	"PFE0347"	"E24550_1"	11700	22270	150	121	121	24	75	77	18	84	65	0	148	145	24	116	118	19	62	38	0	1.438	1.586	1.340	1.514	2.655	1.256	0.235	156	568	78	75	0.524	46	32	46	29	-50
3	10	6	"PFE0349"	"E24569_3"	11890	22270	120	534	521	116	80	81	16	100	100	0	373	371	76	121	122	18	100	98	0	1.802	1.764	1.722	1.822	1.447	1.766	0.867	120	443	706	691	0.849	454	252	441	250	0
3	11	6	"PFF0266"	"F17836_2"	12080	22270	120	1155	1105	228	77	79	16	100	100	0	584	580	124	118	119	19	100	100	0	2.313	2.225	2.214	2.267	1.304	2.243	0.900	120	478	1544	1490	1.210	1078	466	1028	462	0
3	12	6	"PFF0268"	"F17989_2"	12270	22270	130	982	969	219	77	79	15	100	100	0	450	446	107	117	118	19	100	97	0	2.718	2.711	2.690	2.878	1.502	2.653	0.885	120	561	1238	1221	1.442	905	333	892	329	0
3	13	6	"PFF0274"	"F18154_3"	12480	22270	150	92	92	19	73	75	16	52	23	0	128	127	21	114	115	17	39	12	0	1.357	1.462	1.250	1.192	3.042	0.991	0.100	156	661	33	32	0.441	19	14	19	13	-50
3	14	6	"PFF0278"	"F18417_1"	12650	22280	120	2042	1986	439	72	75	17	100	100	0	1285	1231	250	114	116	18	100	100	0	1.682	1.714	1.706	1.710	1.217	1.725	0.944	120	486	3141	3031	0.750	1970	1171	1914	1117	0
3	15	6	"PFF0285"	"F18525_1"	12840	22280	120	1022	975	195	77	79	18	100	100	0	498	492	100	117	119	19	100	100	0	2.480	2.395	2.456	2.448	1.336	2.418	0.891	120	496	1326	1273	1.311	945	381	898	375	0
3	16	6	"PFF0289"	"F18567_3"	13030	22270	150	88	88	18	72	74	15	50	20	0	126	123	21	112	114	17	42	11	0	1.143	1.455	0.871	0.843	3.409	0.680	0.033	156	621	30	27	0.193	16	14	16	11	-50
3	17	6	"PFF0323"	"F19549_1"	13230	22280	130	999	966	312	75	77	16	100	100	0	1322	1324	313	114	117	19	100	100	0	0.765	0.736	0.747	0.686	1.553	0.755	0.885	120	522	2132	2101	-0.387	924	1208	891	1210	0
3	18	6	"PFF0329"	"F19626_1"	13410	22280	150	103	107	24	87	88	17	47	24	0	138	141	27	129	130	22	29	13	0	1.778	1.667	0.892	0.823	3.231	0.558	0.080	156	604	25	32	0.830	16	9	20	12	-50
3	19	6	"PFF0332"	"F19746_5"	13610	22280	120	144	145	27	92	94	18	92	72	0	162	163	28	134	136	22	57	29	0	1.857	1.828	1.489	1.806	2.870	1.271	0.147	120	497	80	82	0.893	52	28	53	29	0
3	20	6	"PFF0334"	"F19787_2"	13790	22290	130	12484	11843	3297	100	101	21	100	100	0	7302	6935	1511	136	139	23	100	100	0	1.728	1.727	1.792	1.669	1.386	1.790	0.923	120	551	19550	18542	0.789	12384	7166	11743	6799	0
3	21	6	"PFF0336"	"F19828_2"	13990	22290	120	158	160	32	100	103	22	88	66	0	221	220	43	138	142	31	87	65	0	0.699	0.732	0.739	0.747	2.469	0.635	0.341	120	479	141	142	-0.517	58	83	60	82	0
3	22	6	"PFF0338"	"F19846_4"	14170	22280	150	105	108	21	86	88	20	45	18	0	148	151	25	124	128	28	45	13	0	0.792	0.815	0.821	0.804	3.891	0.542	0.070	156	748	43	49	-0.337	19	24	22	27	-50
3	1	7	"PFF0364"	"F20448_4"	10170	22460	120	1403	1358	309	74	77	18	100	100	0	852	820	178	116	118	20	100	100	0	1.806	1.824	1.771	1.842	1.283	1.836	0.926	120	584	2065	1988	0.853	1329	736	1284	704	0
3	2	7	"PFF0366"	"F20625_1"	10380	22470	130	787	771	217	90	96	66	99	98	0	694	675	139	127	130	28	100	100	0	1.229	1.243	1.236	1.195	1.438	1.326	0.873	120	563	1264	1229	0.298	697	567	681	548	0
3	3	7	"PFF0369"	"F20760_1"	10560	22460	130	1158	1120	189	88	96	68	100	100	0	643	636	97	128	131	28	100	100	0	2.078	2.031	2.061	2.034	1.223	2.077	0.934	120	528	1585	1540	1.055	1070	515	1032	508	0
3	4	7	"PFF0372"	"F20855_1"	10750	22460	120	165	168	32	86	88	16	99	95	0	188	190	31	128	130	19	94	79	0	1.317	1.323	1.308	1.400	2.055	1.257	0.398	120	500	139	144	0.397	79	60	82	62	0
3	5	7	"PFF0375"	"F20870_2"	10940	22470	120	476	469	112	84	86	17	100	100	0	280	283	53	126	127	20	100	99	0	2.545	2.452	2.518	2.494	1.385	2.498	0.826	120	498	546	542	1.348	392	154	385	157	0
3	6	7	"PFF0378"	"F20896_3"	11130	22490	150	96	100	24	75	77	17	57	32	0	137	141	27	115	118	20	53	27	0	0.955	0.962	0.954	0.990	2.994	0.699	0.136	156	635	43	51	-0.067	21	22	25	26	-50
3	7	7	"PFF0409"	"F22107_2"	11330	22480	120	99	101	20	70	72	14	80	50	0	136	141	32	109	111	17	62	38	0	1.074	0.969	0.907	1.000	2.324	0.655	0.227	120	486	56	63	0.103	29	27	31	32	0
3	8	7	"PFF0415"	"F22233_2"	11510	22470	120	933	909	205	70	72	14	100	100	0	519	502	110	110	113	18	100	100	0	2.110	2.140	2.119	2.196	1.326	2.136	0.933	120	495	1272	1231	1.077	863	409	839	392	0
3	9	7	"PFF0417"	"F2227_1"	11710	22470	120	948	927	182	79	81	16	100	100	0	1269	1192	250	122	125	21	100	100	0	0.758	0.793	0.772	0.809	1.312	0.778	0.938	120	510	2016	1918	-0.400	869	1147	848	1070	0
3	10	7	"PFF0420"	"F22395_1"	11910	22470	150	95	97	19	86	87	16	33	11	0	132	132	21	128	130	20	20	5	0	2.250	2.750	0.814	0.925	3.928	0.203	0.003	156	589	13	15	1.170	9	4	11	4	-50
3	11	7	"PFF0431"	"F22631_1"	12100	22470	150	92	95	19	86	87	17	31	8	0	134	134	27	127	128	20	25	9	0	0.857	1.286	0.686	0.689	4.125	0.287	0.012	156	555	13	16	-0.222	6	7	9	7	-50
3	12	7	"PFF0435"	"F22741_2"	12280	22470	130	930	916	231	85	87	18	100	100	0	559	553	135	125	126	21	100	99	0	1.947	1.942	1.913	2.022	1.477	1.928	0.883	120	529	1279	1259	0.961	845	434	831	428	0
3	13	7	"PFF1070"	"F45236_1"	12470	22480	120	289	287	60	78	80	19	99	99	0	970	934	172	117	120	20	100	100	0	0.247	0.256	0.262	0.246	1.460	0.247	0.850	120	498	1064	1026	-2.015	211	853	209	817	0
3	14	7	"PFF1072"	"F4524_3"	12660	22480	120	738	710	151	79	81	19	100	100	0	445	472	208	120	122	18	100	100	0	2.028	1.793	1.937	1.861	1.412	1.667	0.666	120	499	984	983	1.020	659	325	631	352	0
3	15	7	"PFF1075"	"F45282_1"	12840	22480	120	1037	1003	236	87	88	17	100	100	0	530	517	94	128	130	18	100	100	0	2.363	2.355	2.365	2.315	1.324	2.457	0.903	120	482	1352	1305	1.241	950	402	916	389	0
3	16	7	"PFF1077"	"F45296_2"	13020	22480	120	689	688	167	78	80	15	100	100	0	371	366	73	123	124	19	100	100	0	2.464	2.510	2.573	2.500	1.396	2.557	0.873	120	513	859	853	1.301	611	248	610	243	0
3	17	7	"PFF1080"	"F45354_1"	13220	22480	120	625	617	127	79	80	16	100	100	0	646	652	137	121	124	19	100	100	0	1.040	1.013	1.040	1.024	1.330	1.004	0.924	120	529	1071	1069	0.057	546	525	538	531	0
3	18	7	"PFF1082"	"F4541_1"	13410	22480	120	3384	3288	740	90	91	17	100	100	0	1570	1550	336	132	134	21	100	100	0	2.291	2.255	2.288	2.261	1.238	2.299	0.939	120	498	4732	4616	1.196	3294	1438	3198	1418	0
3	19	7	"PFF1120"	"F46301_17"	13600	22480	120	950	916	178	95	96	17	100	100	0	789	766	168	134	136	20	100	100	0	1.305	1.299	1.268	1.331	1.345	1.281	0.920	120	526	1510	1453	0.384	855	655	821	632	0
3	20	7	"PFF1128"	"F46381_1"	13800	22480	120	1998	1851	498	99	99	19	100	100	0	1905	1811	413	136	138	20	100	100	0	1.073	1.046	1.053	1.025	1.304	1.067	0.916	120	491	3668	3427	0.102	1899	1769	1752	1675	0
3	21	7	"PFF1133"	"F46513_1"	13990	22480	120	5588	5457	1404	101	103	21	100	100	0	3303	3217	678	138	141	29	100	100	0	1.734	1.740	1.771	1.714	1.261	1.802	0.929	120	435	8652	8435	0.794	5487	3165	5356	3079	0
3	22	7	"PFF1136"	"F46584_1"	14170	22480	120	7741	7245	1804	91	93	22	100	100	0	5259	5168	1454	127	131	29	100	100	0	1.491	1.419	1.396	1.476	1.428	1.400	0.948	120	544	12782	12195	0.576	7650	5132	7154	5041	0
3	1	8	"PFF1138"	"F46705_1"	10180	22660	120	1296	1245	308	78	79	16	100	100	0	2497	2412	442	120	122	20	100	100	0	0.512	0.509	0.522	0.490	1.386	0.508	0.920	120	547	3595	3459	-0.965	1218	2377	1167	2292	0
3	2	8	"PFF1140"	"F46816_1"	10370	22660	120	482	496	112	87	89	17	100	100	0	564	565	111	128	129	19	100	100	0	0.906	0.936	0.928	0.928	1.326	0.946	0.884	120	482	831	846	-0.142	395	436	409	437	0
3	3	8	"PFF1163"	"F47563_1"	10560	22660	120	210	210	37	86	88	16	100	100	0	247	245	41	126	127	18	99	97	0	1.025	1.042	1.062	1.046	1.493	1.010	0.714	120	475	245	243	0.035	124	121	124	119	0
3	4	8	"PFF1165"	"F47822_1"	10750	22660	120	114	117	22	86	87	15	80	44	0	334	332	69	128	130	19	100	100	0	0.136	0.152	0.151	0.138	2.022	0.131	0.318	120	508	234	235	-2.879	28	206	31	204	0
3	5	8	"PFF1167"	"F47864_3"	10950	22660	120	518	505	109	86	87	17	100	100	0	478	478	89	129	131	20	100	100	0	1.238	1.201	1.189	1.189	1.358	1.217	0.877	120	476	781	768	0.308	432	349	419	349	0
3	6	8	"PFF1175"	"F48138_1"	11130	22660	120	277	283	56	84	88	21	100	100	0	225	224	38	128	130	21	99	90	0	1.990	2.073	2.094	2.173	1.599	2.144	0.684	120	416	290	295	0.993	193	97	199	96	0
3	7	8	"PFF1179"	"F48181_2"	11320	22660	120	1046	1027	220	79	83	21	100	100	0	1025	1011	200	125	128	24	100	100	0	1.074	1.070	1.057	1.068	1.246	1.059	0.923	120	470	1867	1834	0.104	967	900	948	886	0
3	8	8	"PFF1182"	"F48253_3"	11510	22660	150	118	117	24	78	80	17	80	59	0	144	145	28	122	124	22	48	22	0	1.818	1.696	1.441	1.490	2.574	1.041	0.226	156	490	62	62	0.862	40	22	39	23	-50
3	9	8	"PFF1197"	"F48515_1"	11700	22660	120	1042	1005	265	85	89	34	100	100	0	628	616	146	129	131	33	100	99	0	1.918	1.889	1.863	1.935	1.371	1.884	0.901	120	439	1456	1407	0.939	957	499	920	487	0
3	10	8	"PFF1204"	"F48839_1"	11900	22660	120	601	584	153	90	91	18	100	100	0	503	493	125	131	133	19	97	96	0	1.374	1.365	1.350	1.467	1.681	1.365	0.870	120	461	883	856	0.458	511	372	494	362	0
3	11	8	"PFF1208"	"F49178_1"	12080	22670	150	103	105	18	90	92	17	43	14	0	151	152	26	132	133	20	46	23	0	0.684	0.750	0.577	0.647	3.355	0.409	0.050	156	513	32	35	-0.547	13	19	15	20	-50
3	12	8	"PFF1210"	"F4934_1"	12270	22660	130	667	657	174	89	90	19	100	100	0	504	491	126	130	132	20	99	98	0	1.545	1.573	1.512	1.622	1.529	1.561	0.874	120	511	952	929	0.628	578	374	568	361	0
3	13	8	"PFF1215"	"F49538_1"	12470	22660	130	3057	2902	781	79	82	19	100	100	0	2311	2209	660	122	125	22	100	99	0	1.360	1.353	1.354	1.442	1.635	1.333	0.908	120	547	5167	4910	0.444	2978	2189	2823	2087	0
3	14	8	"PFF1218"	"F49644_4"	12660	22670	120	659	622	173	75	78	18	100	98	0	668	661	139	118	121	20	100	100	0	1.062	1.007	0.999	0.950	1.561	1.026	0.869	120	468	1134	1090	0.087	584	550	547	543	0
3	15	8	"PFF1901"	"F8433_1"	12840	22670	120	269	266	51	78	81	17	100	100	0	1049	1028	226	126	126	20	100	100	0	0.207	0.208	0.205	0.207	1.322	0.194	0.862	120	479	1114	1090	-2.273	191	923	188	902	0
3	16	8	"PFF1905"	"F8612_1"	13040	22670	130	2921	2879	729	79	81	18	100	100	0	1443	1446	365	127	128	28	100	100	0	2.160	2.123	2.108	2.135	1.246	2.139	0.926	120	496	4158	4119	1.111	2842	1316	2800	1319	0
3	17	8	"PFF1913"	"F8921_1"	13220	22670	120	6130	5909	1424	83	85	18	100	100	0	2499	2425	577	128	130	28	100	100	0	2.550	2.536	2.543	2.558	1.283	2.563	0.931	120	428	8418	8123	1.351	6047	2371	5826	2297	0
3	18	8	"PFF1915"	"F8939_2"	13420	22670	120	619	586	143	87	88	17	100	100	0	433	418	95	130	133	21	100	100	0	1.756	1.733	1.772	1.767	1.322	1.746	0.880	120	417	835	787	0.812	532	303	499	288	0
3	19	8	"PFF1919"	"F9091_1"	13610	22670	120	596	597	153	87	89	17	100	100	0	391	385	87	130	132	19	100	100	0	1.950	2.000	2.006	2.040	1.349	2.053	0.860	120	409	770	765	0.964	509	261	510	255	0
3	20	8	"PFF1921"	"F9247_1"	13780	22660	120	496	483	121	87	89	17	100	100	0	398	393	77	129	131	20	100	100	0	1.520	1.500	1.517	1.484	1.398	1.538	0.837	120	420	678	660	0.604	409	269	396	264	0
3	21	8	"PFI0014"	"I10798_1"	13980	22660	150	99	100	18	91	93	20	23	5	0	134	137	22	131	133	21	21	5	0	2.667	1.500	1.000	0.985	3.782	0.432	0.013	156	503	11	15	1.415	8	3	9	6	-50
3	22	8	"PFI0017"	"I10882_1"	14150	22660	120	1685	1635	286	82	85	21	100	100	0	677	671	133	125	126	22	100	100	0	2.904	2.844	2.857	2.901	1.275	2.875	0.924	120	514	2155	2099	1.538	1603	552	1553	546	0
3	1	9	"PFI0023"	"I11056_2"	10160	22830	120	243	248	44	80	83	31	100	99	0	179	182	32	124	128	30	80	44	0	2.964	2.897	3.009	3.268	2.014	2.900	0.509	120	523	218	226	1.567	163	55	168	58	0
3	2	9	"PFI0029"	"I11211_1"	10350	22840	120	209	207	33	84	85	16	100	100	0	229	229	31	127	128	18	100	97	0	1.225	1.206	1.184	1.224	1.563	1.195	0.684	120	497	227	225	0.293	125	102	123	102	0
3	3	9	"PFI0033"	"I11281_1"	10560	22840	150	86	88	16	85	87	17	19	3	0	133	135	18	128	129	21	18	3	0	0.200	0.429	1.000	1.006	3.807	0.289	0.019	156	527	6	10	-2.322	1	5	3	7	-50
3	4	9	"PFI0035"	"I11342_1"	10740	22840	130	1697	1694	370	84	85	17	100	100	0	1056	1062	192	129	130	18	100	100	0	1.740	1.726	1.745	1.704	1.262	1.767	0.945	120	445	2540	2543	0.799	1613	927	1610	933	0
3	5	9	"PFI0056"	"I12038_2"	10930	22840	110	175	176	35	83	84	17	100	95	0	185	185	26	125	127	17	92	83	0	1.533	1.550	1.536	1.627	1.811	1.441	0.511	80	394	152	153	0.617	92	60	93	60	0
3	6	9	"PFI0058"	"I12132_1"	11110	22840	120	1633	1570	351	90	94	23	100	100	0	938	911	179	133	137	25	100	100	0	1.917	1.902	1.884	1.900	1.199	1.917	0.946	120	468	2348	2258	0.939	1543	805	1480	778	0
3	7	9	"PFI0060"	"I12159_3"	11340	22850	110	127	130	29	88	93	24	73	40	0	157	160	29	135	139	26	42	16	0	1.773	1.680	1.647	1.674	3.102	1.102	0.250	80	451	61	67	0.826	39	22	42	25	0
3	8	9	"PFI0063"	"I12192_2"	11530	22800	150	97	99	19	84	87	32	17	1	0	135	139	26	129	133	32	14	3	0	2.167	1.500	0.877	0.838	4.067	0.400	0.028	156	527	19	25	1.115	13	6	15	10	-50
3	9	9	"PFI0069"	"I12412_1"	11700	22840	120	318	314	62	90	93	34	100	100	0	412	406	80	135	137	33	100	99	0	0.823	0.827	0.825	0.834	1.376	0.807	0.837	120	436	505	495	-0.281	228	277	224	271	0
3	10	9	"PFI0072"	"I12552_2"	11890	22850	130	487	465	117	90	92	18	99	97	0	4777	4740	1016	137	139	21	100	100	0	0.086	0.081	0.085	0.080	1.318	0.080	0.900	120	513	5037	4978	-3.547	397	4640	375	4603	0
3	11	9	"PFI0105"	"I13369_2"	12080	22850	120	312	315	72	90	92	17	100	100	0	253	253	41	136	137	22	98	94	0	1.897	1.923	1.848	1.918	1.613	2.015	0.712	120	428	339	342	0.924	222	117	225	117	0
3	12	9	"PFI0107"	"I13466_1"	12270	22840	120	421	422	102	88	91	32	100	100	0	405	398	82	131	133	23	100	100	0	1.215	1.251	1.242	1.249	1.322	1.252	0.873	120	497	607	601	0.281	333	274	334	267	0
3	13	9	"PFI0111"	"I13569_2"	12460	22850	130	1638	1597	396	73	76	18	100	100	0	918	923	185	116	119	20	100	100	0	1.951	1.888	1.857	1.865	1.279	1.954	0.914	120	563	2367	2331	0.964	1565	802	1524	807	0
3	14	9	"PFI0113"	"I13674_4"	12660	22850	120	124	125	22	68	69	14	100	91	0	153	151	26	111	114	18	80	55	0	1.333	1.425	1.295	1.513	2.575	1.251	0.374	120	496	98	97	0.415	56	42	57	40	0
3	15	9	"PFI0118"	"I13901_1"	12850	22850	130	139	140	31	68	69	14	100	93	0	177	176	32	114	116	18	89	78	0	1.127	1.161	1.159	1.186	1.802	1.110	0.556	120	509	134	134	0.172	71	63	72	62	0
3	16	9	"PFI0122"	"I13918_1"	13030	22850	130	2922	2750	558	69	71	18	100	100	0	2316	2159	481	119	121	28	100	100	0	1.299	1.314	1.330	1.349	1.364	1.302	0.925	120	493	5050	4721	0.377	2853	2197	2681	2040	0
3	17	9	"PFJ0094"	"J1546_3"	13220	22830	150	98	101	23	73	76	22	56	25	0	149	149	29	124	127	28	41	18	0	1.000	1.120	1.000	0.985	3.153	0.857	0.166	156	552	50	53	0.000	25	25	28	25	-50
3	18	9	"PFJ0104"	"J157_2"	13440	22810	150	114	114	33	79	81	19	66	44	0	143	148	33	128	129	20	41	17	0	2.333	1.750	1.479	1.488	3.830	1.289	0.195	156	481	50	55	1.222	35	15	35	20	-50
3	19	9	"PFJ0107"	"J1588_1"	13600	22850	130	1034	1008	301	79	80	15	100	100	0	566	576	158	124	126	18	100	100	0	2.161	2.055	2.088	2.067	1.311	2.116	0.883	120	447	1397	1381	1.111	955	442	929	452	0
3	20	9	"PFJ0110"	"J1616_1"	13820	22840	150	101	101	19	81	83	16	55	24	0	132	131	23	124	126	18	30	8	0	2.500	2.857	1.270	1.110	3.596	0.917	0.018	156	533	28	27	1.322	20	8	20	7	-50
3	21	9	"PFJ0116"	"J163_7"	13990	22860	120	417	406	99	83	85	16	100	100	0	237	236	47	125	126	18	99	94	0	2.982	2.910	2.938	3.032	1.519	2.977	0.764	120	437	446	434	1.576	334	112	323	111	0
3	22	9	"PFJ0119"	"J167_13"	14180	22860	120	672	679	196	78	80	16	100	100	0	399	395	108	122	122	19	100	100	0	2.144	2.201	2.247	2.307	1.445	2.181	0.821	120	562	871	874	1.101	594	277	601	273	0
3	1	10	"PFJ0157"	"J183_4"	10180	23040	140	599	583	172	72	75	27	100	98	0	388	370	88	116	120	28	99	98	0	1.938	2.012	2.042	2.013	1.534	2.070	0.856	156	765	799	765	0.954	527	272	511	254	0
3	2	10	"PFJ0159"	"J183_6"	10370	23020	110	211	206	45	75	78	21	98	96	0	168	170	33	118	120	21	85	63	0	2.720	2.519	2.512	2.548	1.586	2.541	0.564	80	444	186	183	1.444	136	50	131	52	0
3	3	10	"PFJ0161"	"J183_8"	10550	23030	120	440	459	131	73	77	21	100	100	0	269	269	57	118	121	23	99	96	0	2.430	2.556	2.528	2.628	1.471	2.589	0.819	120	470	518	537	1.281	367	151	386	151	0
3	4	10	"PFJ0165"	"J1901_2"	10740	23010	150	108	116	33	77	79	17	68	48	0	140	144	28	122	123	19	49	30	0	1.722	1.773	1.383	1.378	2.862	1.344	0.225	156	573	49	61	0.784	31	18	39	22	-50
3	5	10	"PFJ0168"	"J191_1"	10920	23020	120	360	357	72	79	81	17	100	100	0	268	262	53	123	124	19	95	94	0	1.938	2.000	1.969	2.113	1.622	1.910	0.792	120	450	426	417	0.955	281	145	278	139	0
3	6	10	"PFJ0170"	"J191_6"	11090	22990	150	100	103	32	79	84	23	43	21	0	135	138	31	123	125	24	28	12	0	1.750	1.600	1.111	1.095	3.024	1.217	0.233	156	713	33	39	0.807	21	12	24	15	-50
3	7	10	"PFJ0203"	"J21_13"	11340	23020	150	95	102	32	78	83	26	39	14	0	138	149	63	121	125	26	34	17	0	1.000	0.857	1.015	1.014	2.863	0.450	0.250	156	744	34	52	0.000	17	17	24	28	-50
3	8	10	"PFJ0207"	"J21_24"	11510	23030	120	466	468	117	77	78	17	100	100	0	366	367	75	120	121	20	100	100	0	1.581	1.583	1.605	1.579	1.317	1.613	0.858	120	502	635	638	0.661	389	246	391	247	0
3	9	10	"PFJ0209"	"J21_26"	11690	23030	120	667	666	184	84	86	18	100	100	0	474	483	115	127	130	22	100	100	0	1.680	1.635	1.668	1.636	1.368	1.643	0.866	120	500	930	938	0.749	583	347	582	356	0
3	10	10	"PFJ0212"	"J21_31"	11880	23030	130	11477	10608	2567	91	93	19	100	100	0	7887	7636	1751	136	140	36	100	100	0	1.469	1.402	1.421	1.403	1.250	1.420	0.923	120	541	19137	18017	0.555	11386	7751	10517	7500	0
3	11	10	"PFJ0216"	"J21_9"	12080	23030	150	87	89	17	93	95	18	11	0	0	128	129	25	137	140	35	5	0	0	0.667	0.500	0.779	0.699	3.780	0.145	0.046	156	639	-15	-12	-0.585	-6	-9	-4	-8	-50
3	12	10	"PFJ0218"	"J222_2"	12250	23030	110	782	767	204	88	111	123	100	98	0	353	353	72	133	143	56	98	91	0	3.155	3.086	3.032	3.116	1.318	3.036	0.818	80	464	914	899	1.657	694	220	679	220	0
3	13	10	"PFJ0247"	"J242_2"	12460	23040	130	157	155	35	71	90	111	21	0	0	155	154	31	113	123	53	33	1	0	2.048	2.049	1.804	2.259	2.580	1.796	0.429	120	600	128	125	1.034	86	42	84	41	0
3	14	10	"PFJ0250"	"J245_1"	12640	23040	130	270	263	77	65	66	12	100	100	0	217	212	44	108	109	15	96	95	0	1.881	1.904	1.837	1.924	1.666	1.997	0.752	120	565	314	302	0.911	205	109	198	104	0
3	15	10	"PFJ0252"	"J245_13"	12840	23040	120	432	431	127	63	65	12	100	100	0	258	258	52	110	113	49	100	82	0	2.493	2.486	2.474	2.447	1.582	2.622	0.787	120	528	517	516	1.318	369	148	368	148	0
3	16	10	"PFJ0254"	"J245_5"	13030	23040	120	353	350	83	61	63	12	100	100	0	231	233	46	113	117	48	93	74	0	2.475	2.408	2.421	2.534	1.469	2.189	0.468	120	564	410	409	1.307	292	118	289	120	0
3	17	10	"PFJ0257"	"J245_9"	13230	23020	100	86	88	21	62	65	16	65	35	0	143	144	25	117	120	18	65	32	0	0.923	0.963	0.851	0.852	3.275	0.791	0.049	80	434	50	53	-0.115	24	26	26	27	0
3	18	10	"PFJ0259"	"J2465_2"	13420	23000	150	81	82	17	67	70	18	41	13	0	124	126	22	119	122	24	19	3	0	2.800	2.143	0.930	1.038	3.164	0.778	0.081	156	674	19	22	1.485	14	5	15	7	-50
3	19	10	"PFK0310"	"Kn2750_3"	13620	23050	150	88	93	28	75	90	188	0	0	0	138	144	30	121	122	17	49	25	0	0.765	0.783	0.775	0.886	3.298	0.753	0.151	156	621	30	41	-0.387	13	17	18	23	-50
3	20	10	"PFK0321"	"Kn2865_1"	13800	23040	150	92	91	19	81	98	198	0	0	0	129	131	20	124	126	18	23	7	0	2.200	1.429	1.000	1.019	3.406	53.783	0.039	156	556	16	17	1.138	11	5	10	7	-50
3	21	10	"PFK0331"	"Kn3020_1"	13970	23050	120	1048	978	217	83	84	16	100	100	0	752	724	135	127	127	18	100	100	0	1.544	1.499	1.548	1.492	1.281	1.526	0.893	120	471	1590	1492	0.627	965	625	895	597	0
3	22	10	"PFK0339"	"Kn3094_1"	14180	23040	150	101	105	24	79	80	16	60	35	0	150	153	32	122	124	17	65	40	0	0.786	0.839	0.768	0.774	3.277	0.617	0.135	156	843	50	57	-0.348	22	28	26	31	-50
3	1	11	"PFK0353"	"Kn3360_3"	10180	23230	130	155	159	38	66	69	21	98	92	0	184	185	34	111	115	26	92	72	0	1.219	1.257	1.212	1.264	1.833	1.196	0.554	120	626	162	167	0.286	89	73	93	74	0
3	2	11	"PFK0355"	"Kn3360_5"	10370	23230	120	706	699	218	66	68	15	100	100	0	566	552	138	108	110	17	100	100	0	1.397	1.426	1.427	1.395	1.348	1.476	0.916	120	543	1098	1077	0.483	640	458	633	444	0
3	3	11	"PFK0384"	"Kn386_1"	10560	23230	140	111	114	23	68	70	14	91	76	0	154	154	28	110	112	16	82	64	0	0.977	1.045	1.015	1.093	2.766	0.899	0.406	156	633	87	90	-0.033	43	44	46	44	0
3	4	11	"PFK0387"	"Kn400_3"	10750	23230	130	624	603	150	78	80	18	100	100	0	1014	994	248	119	121	19	100	100	0	0.610	0.600	0.585	0.603	1.362	0.589	0.893	120	575	1441	1400	-0.713	546	895	525	875	0
3	5	11	"PFK0390"	"Kn4028_2"	10940	23230	130	1720	1593	414	82	84	18	100	100	0	1436	1356	382	124	127	23	100	100	0	1.248	1.226	1.228	1.260	1.381	1.201	0.913	120	599	2950	2743	0.320	1638	1312	1511	1232	0
3	6	11	"PFK0393"	"Kn4044_1"	11130	23240	120	127	124	30	76	79	19	79	65	0	259	262	62	118	121	24	96	94	0	0.362	0.333	0.326	0.293	2.374	0.325	0.541	120	552	192	192	-1.467	51	141	48	144	0
3	7	11	"PFK0400"	"Kn4252_3"	11310	23230	120	2891	2803	752	74	78	26	100	100	0	2362	2269	645	117	123	51	100	100	0	1.255	1.268	1.252	1.279	1.300	1.255	0.939	120	531	5062	4881	0.327	2817	2245	2729	2152	0
3	8	11	"PFK0406"	"Kn434_1"	11510	23240	120	198	193	38	76	78	26	98	95	0	454	464	101	117	122	49	100	100	0	0.362	0.337	0.342	0.330	1.442	0.321	0.816	120	558	459	464	-1.466	122	337	117	347	0
3	9	11	"PFK0434"	"Kn5123_1"	11710	23230	130	876	973	932	83	84	18	100	100	0	426	417	110	122	124	19	98	96	0	2.609	3.017	2.663	2.868	1.658	6.457	0.397	120	564	1097	1185	1.383	793	304	890	295	0
3	10	11	"PFK0438"	"Kn5186_3"	11880	23230	130	2084	2004	621	90	91	18	100	100	0	1272	1281	424	131	134	35	99	99	0	1.748	1.664	1.659	1.699	1.363	1.646	0.911	120	575	3135	3064	0.805	1994	1141	1914	1150	0
3	11	11	"PFK0449"	"Kn5414_1"	12090	23240	120	381	373	106	89	90	19	100	100	0	267	264	53	130	133	22	99	97	0	2.131	2.119	2.087	2.097	1.579	2.245	0.761	120	474	429	418	1.092	292	137	284	134	0
3	12	11	"PFK0454"	"Kn5561_2"	12270	23240	120	808	782	211	76	85	75	100	100	0	594	583	137	117	123	43	100	100	0	1.535	1.515	1.488	1.512	1.352	1.538	0.888	120	522	1209	1172	0.618	732	477	706	466	0
3	13	11	"PFK0456"	"Kn5587_1"	12460	23240	120	1504	1511	487	67	69	17	100	100	0	7062	7170	2284	108	110	19	100	100	0	0.207	0.204	0.204	0.201	1.325	0.192	0.907	120	528	8391	8506	-2.275	1437	6954	1444	7062	0
3	14	11	"PFK0460"	"Kn569_3"	12660	23240	120	123	125	29	68	68	13	95	86	0	368	369	90	109	111	19	100	100	0	0.212	0.219	0.204	0.202	1.734	0.204	0.608	120	514	314	317	-2.235	55	259	57	260	0
3	15	11	"PFK0488"	"Kn67_1"	12840	23240	130	311	312	86	64	66	14	100	100	0	336	326	97	109	110	17	98	96	0	1.088	1.143	1.158	1.212	1.571	1.065	0.802	120	582	474	465	0.122	247	227	248	217	0
3	16	11	"PFK0491"	"Kn6869_1"	13040	23250	130	101	106	29	62	64	15	88	62	0	620	620	161	109	115	49	100	100	0	0.076	0.086	0.082	0.083	1.798	0.078	0.505	120	565	550	555	-3.712	39	511	44	511	0
3	17	11	"PFK0496"	"Kn707_1"	13210	23240	130	2132	1940	477	63	65	17	100	100	0	2154	2015	621	111	115	25	99	99	0	1.013	0.986	0.972	1.029	1.431	0.946	0.907	120	600	4112	3781	0.018	2069	2043	1877	1904	0
3	18	11	"PFK0507"	"Kn768_1"	13400	23250	130	602	575	152	65	66	15	100	100	0	373	364	82	111	113	22	99	99	0	2.050	2.016	2.086	2.065	1.485	2.060	0.838	120	636	799	763	1.035	537	262	510	253	0
3	19	11	"PFK0510"	"Kn7854_1"	13600	23240	120	845	858	339	72	74	15	100	100	0	581	583	277	117	118	17	100	99	0	1.666	1.687	1.701	1.839	1.558	1.623	0.775	120	513	1237	1252	0.736	773	464	786	466	0
3	20	11	"PFK0516"	"Kn8017_1"	13800	23250	120	1036	971	306	83	101	206	96	91	0	3242	3135	865	125	127	18	100	100	0	0.306	0.295	0.291	0.278	1.549	0.287	0.686	120	513	4070	3898	-1.710	953	3117	888	3010	0
3	21	11	"PFK1023"	"Ks506_1"	13980	23250	130	2028	1945	560	83	85	16	100	100	0	1628	1588	384	125	127	19	100	100	0	1.294	1.273	1.307	1.246	1.341	1.291	0.908	120	563	3448	3325	0.372	1945	1503	1862	1463	0
3	22	11	"PFK1025"	"Ks506_6"	14170	23250	130	1312	1235	344	75	77	17	100	100	0	979	926	203	118	119	18	100	100	0	1.437	1.436	1.443	1.403	1.333	1.469	0.908	120	661	2098	1968	0.523	1237	861	1160	808	0
3	1	12	"PFK1027"	"Ks509_1"	10180	23420	120	371	368	89	69	73	35	100	100	0	325	317	72	114	121	88	92	66	0	1.431	1.473	1.484	1.540	1.477	1.445	0.856	120	554	513	502	0.517	302	211	299	203	0
3	2	12	"PFK1030"	"Ks509_6"	10360	23430	120	217	216	61	68	70	35	96	90	0	626	777	1491	110	140	475	60	0	0	0.289	0.222	0.287	0.261	1.635	0.010	0.023	120	508	665	815	-1.792	149	516	148	667	0
3	3	12	"PFK1033"	"Ks510_10"	10570	23430	120	95	96	20	70	73	15	65	42	0	529	682	1389	113	138	467	37	1	0	0.060	0.046	0.068	0.066	1.902	0.001	0.004	120	507	441	595	-4.057	25	416	26	569	0
3	4	12	"PFK1036"	"Ks510_3"	10750	23430	120	252	248	50	84	85	18	100	99	0	477	489	86	122	125	18	100	100	0	0.473	0.447	0.437	0.434	1.467	0.428	0.792	120	487	523	531	-1.079	168	355	164	367	0
3	5	12	"PFK1051"	"Ks539_1"	10950	23430	130	3210	2992	704	81	82	18	100	100	0	2696	2539	516	123	127	39	100	100	0	1.216	1.205	1.206	1.187	1.284	1.222	0.914	120	522	5702	5327	0.282	3129	2573	2911	2416	0
3	6	12	"PFK1053"	"Ks545_4"	11140	23430	120	375	382	98	75	77	17	100	100	0	517	518	123	119	124	41	100	100	0	0.754	0.769	0.776	0.766	1.346	0.755	0.869	120	481	698	706	-0.408	300	398	307	399	0
3	7	12	"PFK1057"	"Ks54_4"	11320	23430	120	1061	1009	246	77	79	24	100	100	0	880	855	227	119	125	51	100	100	0	1.293	1.266	1.257	1.294	1.338	1.237	0.888	120	503	1745	1668	0.371	984	761	932	736	0
3	8	12	"PFK1062"	"Ks5580_5"	11510	23430	120	1453	1438	309	80	82	18	100	100	0	890	857	170	119	120	17	100	100	0	1.781	1.840	1.828	1.858	1.265	1.869	0.924	120	482	2144	2096	0.833	1373	771	1358	738	0
3	9	12	"PFK1065"	"Ks565_1"	11710	23430	130	323	327	62	89	90	17	100	100	0	564	541	112	126	127	18	100	100	0	0.534	0.573	0.574	0.575	1.309	0.522	0.841	120	524	672	653	-0.904	234	438	238	415	0
3	10	12	"PFK1067"	"Ks565_2"	11900	23430	130	678	665	156	90	92	17	100	100	0	590	584	141	134	134	20	100	100	0	1.289	1.278	1.267	1.304	1.323	1.258	0.888	120	449	1044	1025	0.367	588	456	575	450	0
3	11	12	"PFK1087"	"Ks56_4"	12080	23410	150	101	104	21	80	82	20	50	18	0	145	148	26	122	125	23	49	18	0	0.913	0.923	0.823	0.857	3.058	0.715	0.182	156	524	44	50	-0.131	21	23	24	26	-50
3	12	12	"PFK1089"	"Ks56_9"	12280	23430	130	369	369	86	68	69	14	100	100	0	343	338	77	108	109	16	100	100	0	1.281	1.309	1.334	1.344	1.415	1.308	0.835	120	511	536	531	0.357	301	235	301	230	0
3	13	12	"PFK1091"	"Ks586_5"	12460	23430	130	412	412	85	68	69	18	100	100	0	378	385	91	108	109	17	100	98	0	1.274	1.242	1.246	1.300	1.471	1.208	0.850	120	536	614	621	0.349	344	270	344	277	0
3	14	12	"PFK1096"	"Ks592_4"	12650	23430	130	2154	1972	464	67	68	13	100	100	0	1970	1825	514	110	111	17	99	99	0	1.122	1.111	1.084	1.174	1.618	1.078	0.911	120	541	3947	3620	0.166	2087	1860	1905	1715	0
3	15	12	"PFK1098"	"Ks595_2"	12850	23440	130	178	179	42	65	67	13	99	99	0	345	351	72	109	110	16	100	100	0	0.479	0.471	0.449	0.462	1.473	0.457	0.767	120	506	349	356	-1.062	113	236	114	242	0
3	16	12	"PFK1103"	"Ks5_1"	13020	23440	120	110	112	22	64	66	16	90	75	0	800	774	164	107	110	18	100	100	0	0.066	0.072	0.073	0.067	1.614	0.066	0.583	120	472	739	715	-3.913	46	693	48	667	0
3	17	12	"PFK1124"	"Ks646_6"	13220	23440	130	948	881	242	66	69	19	100	100	0	708	669	146	112	115	21	100	100	0	1.480	1.463	1.438	1.434	1.345	1.532	0.895	120	511	1478	1372	0.565	882	596	815	557	0
3	18	12	"PFK1126"	"Ks64_1"	13400	23440	120	366	366	97	70	72	16	100	100	0	266	266	53	115	117	18	99	97	0	1.960	1.960	1.915	1.996	1.569	2.089	0.755	120	425	447	447	0.971	296	151	296	151	0
3	19	12	"PFK1135"	"Ks664_1"	13600	23430	130	803	804	234	76	78	16	100	100	0	423	421	123	117	120	18	97	96	0	2.376	2.395	2.365	2.570	1.630	2.322	0.872	120	523	1033	1032	1.248	727	306	728	304	0
3	20	12	"PFK1137"	"Ks664_35"	13790	23440	130	3550	3598	983	84	85	15	100	100	0	2260	2317	537	125	127	18	100	100	0	1.623	1.603	1.580	1.579	1.303	1.678	0.902	120	450	5601	5706	0.699	3466	2135	3514	2192	0
3	21	12	"PFK1140"	"Ks667_3"	13980	23460	150	100	101	18	84	85	16	49	17	0	137	141	24	124	126	20	37	14	0	1.231	1.000	0.909	0.896	3.766	0.511	0.067	156	492	29	34	0.300	16	13	17	17	-50
3	22	12	"PFK1142"	"Ks66_1"	14170	23440	120	2016	1892	454	78	79	16	100	100	0	2261	2123	449	119	122	20	100	100	0	0.905	0.905	0.898	0.896	1.273	0.910	0.912	120	531	4080	3818	-0.144	1938	2142	1814	2004	0
3	1	13	"PFM0090"	"M16407_5"	10180	23610	120	2251	2197	558	77	81	36	100	100	0	1393	1338	363	119	127	89	98	98	0	1.706	1.739	1.731	1.817	1.495	1.743	0.920	120	548	3448	3339	0.771	2174	1274	2120	1219	0
3	2	13	"PFM0095"	"M16853_1"	10370	23610	120	523	514	123	74	78	38	100	100	0	370	363	96	115	126	115	88	59	0	1.761	1.774	1.716	1.858	1.466	1.705	0.823	120	480	704	688	0.816	449	255	440	248	0
3	3	13	"PFM0099"	"M17049_2"	10570	23620	120	1791	1772	540	79	81	18	100	100	0	1450	1500	435	119	122	21	100	100	0	1.286	1.226	1.248	1.210	1.431	1.233	0.906	120	466	3043	3074	0.363	1712	1331	1693	1381	0
3	4	13	"PFM0101"	"M17181_1"	10750	23610	120	404	406	102	88	88	18	100	100	0	342	340	89	128	129	19	98	97	0	1.477	1.500	1.567	1.592	1.611	1.435	0.803	120	431	530	530	0.562	316	214	318	212	0
3	5	13	"PFM0103"	"M17230_2"	10940	23600	150	89	89	17	78	81	19	30	5	0	125	125	20	120	124	36	3	0	0	2.200	2.200	0.983	0.952	3.419	0.137	0.040	156	561	16	16	1.138	11	5	11	5	-50
3	6	13	"PFM0105"	"M17327_1"	11150	23620	120	652	632	200	68	70	13	100	100	0	667	661	181	111	114	19	100	100	0	1.050	1.025	1.061	0.995	1.451	1.052	0.908	120	496	1140	1114	0.071	584	556	564	550	0
3	7	13	"PFM0123"	"M18924_1"	11330	23600	80	176	191	80	70	72	14	98	94	0	280	305	111	113	116	18	100	98	0	0.635	0.630	0.645	0.610	1.867	0.645	0.727	52	283	273	313	-0.656	106	167	121	192	0
3	8	13	"PFM0125"	"M18924_16"	11510	23600	120	2300	2193	595	81	82	17	100	100	0	1537	1418	424	122	124	20	99	99	0	1.568	1.630	1.644	1.667	1.405	1.626	0.910	120	501	3634	3408	0.649	2219	1415	2112	1296	0
3	9	13	"PFM0128"	"M18924_2"	11710	23600	120	3574	3657	1079	90	91	17	100	100	0	2460	2499	749	129	131	20	100	100	0	1.495	1.505	1.513	1.528	1.345	1.510	0.935	120	475	5815	5937	0.580	3484	2331	3567	2370	0
3	10	13	"PFM0134"	"M19188_5"	11900	23600	150	91	94	19	85	87	19	25	8	0	194	195	45	126	128	20	84	67	0	0.088	0.130	0.223	0.225	3.245	0.095	0.027	156	502	74	78	-3.503	6	68	9	69	-50
3	11	13	"PFM0138"	"M19559_4"	12080	23600	120	432	435	132	75	78	18	100	100	0	267	269	68	118	121	20	95	95	0	2.396	2.384	2.407	2.549	1.732	2.395	0.808	120	438	506	511	1.261	357	149	360	151	0
3	12	13	"PFM0140"	"M196_2"	12270	23610	120	647	643	230	75	77	17	100	100	0	569	581	196	114	117	19	99	99	0	1.257	1.216	1.258	1.206	1.729	1.228	0.866	120	501	1027	1035	0.330	572	455	568	467	0
3	13	13	"PFM0160"	"M21368_2"	12460	23610	110	138	136	29	69	73	20	97	78	0	217	216	36	111	112	17	100	98	0	0.651	0.638	0.676	0.605	1.824	0.630	0.480	80	429	175	172	-0.619	69	106	67	105	0
3	14	13	"PFM0162"	"M21439_1"	12650	23610	120	265	260	74	66	68	13	100	100	0	300	293	67	109	110	15	100	99	0	1.042	1.054	1.060	1.043	1.560	1.055	0.795	120	453	390	378	0.059	199	191	194	184	0
3	15	13	"PFM0165"	"M21508_2"	12830	23610	130	991	932	237	66	67	12	100	100	0	768	737	171	107	108	14	100	100	0	1.399	1.375	1.360	1.365	1.334	1.392	0.891	120	482	1586	1496	0.485	925	661	866	630	0
3	16	13	"PFM0167"	"M2157_1"	13020	23610	110	217	213	54	65	66	14	100	100	0	296	308	67	108	111	22	100	100	0	0.809	0.740	0.706	0.720	1.490	0.670	0.763	80	442	340	348	-0.307	152	188	148	200	0
3	17	13	"PFM0171"	"M21780_2"	13220	23610	120	1370	1305	474	68	82	109	99	97	0	1117	1103	324	115	122	54	100	100	0	1.299	1.252	1.293	1.191	1.616	1.294	0.898	120	457	2304	2225	0.378	1302	1002	1237	988	0
3	18	13	"PFM0173"	"M21780_4"	13420	23600	150	84	88	18	78	93	111	0	0	0	128	129	19	123	132	70	0	0	0	1.200	1.667	0.863	0.854	3.984	2.070	0.306	156	443	11	16	0.263	6	5	10	6	-50
3	19	13	"PFM0202"	"M23550_4"	13590	23620	120	1418	1329	408	82	84	16	100	100	0	1493	1421	341	126	127	18	100	100	0	0.977	0.963	0.973	0.925	1.465	0.993	0.889	120	408	2703	2542	-0.033	1336	1367	1247	1295	0
3	20	13	"PFM0204"	"M23550_7"	13790	23600	150	89	91	18	82	84	15	36	14	0	133	133	23	125	127	18	32	13	0	0.875	1.125	0.769	0.799	3.178	0.245	0.018	156	533	15	17	-0.193	7	8	9	8	-50
3	21	13	"PFM0209"	"M24104_1"	13970	23610	120	1359	1393	437	84	85	16	100	100	0	673	676	222	126	128	20	99	99	0	2.331	2.380	2.394	2.478	1.411	2.383	0.889	120	394	1822	1859	1.221	1275	547	1309	550	0
3	22	13	"PFM0211"	"M24315_1"	14160	23610	120	1213	1179	400	83	85	16	100	100	0	602	580	213	125	126	19	95	94	0	2.369	2.409	2.396	2.768	1.865	2.362	0.870	120	485	1607	1551	1.244	1130	477	1096	455	0
3	1	14	"PFM0214"	"M24561_16"	10170	23790	120	603	600	184	82	84	16	100	100	0	401	402	99	124	126	19	100	100	0	1.881	1.863	1.853	1.853	1.501	1.949	0.855	120	522	798	796	0.911	521	277	518	278	0
3	2	14	"PFM0216"	"M24561_22"	10360	23790	120	971	972	292	80	83	19	100	100	0	827	825	219	123	128	57	100	100	0	1.266	1.271	1.289	1.261	1.316	1.287	0.909	120	477	1595	1594	0.340	891	704	892	702	0
3	3	14	"PFM0675"	"M49210_1"	10550	23790	120	420	424	108	84	85	17	100	100	0	286	296	68	127	131	57	95	80	0	2.113	2.012	2.062	2.091	1.428	2.042	0.826	120	477	495	509	1.079	336	159	340	169	0
3	4	14	"PFM0678"	"M49439_1"	10760	23790	120	194	192	41	86	86	18	98	95	0	271	320	384	129	132	52	95	74	0	0.761	0.555	0.802	0.760	2.152	0.076	0.092	120	489	250	297	-0.395	108	142	106	191	0
3	5	14	"PFM0682"	"M49680_3"	10940	23790	120	929	916	245	75	78	17	100	100	0	383	371	95	119	121	19	98	97	0	3.235	3.337	3.423	3.514	1.440	3.314	0.882	120	480	1118	1093	1.694	854	264	841	252	0
3	6	14	"PFM0685"	"M50030_1"	11140	23790	120	1291	1312	300	71	73	13	100	100	0	838	852	197	113	116	17	100	100	0	1.683	1.679	1.726	1.698	1.241	1.686	0.916	120	497	1945	1980	0.751	1220	725	1241	739	0
3	7	14	"PFM0689"	"M50253_2"	11330	23790	130	538	541	120	73	75	15	100	100	0	451	446	105	116	119	18	99	98	0	1.388	1.418	1.446	1.498	1.551	1.403	0.876	120	571	800	798	0.473	465	335	468	330	0
3	8	14	"PFM0691"	"M50721_1"	11510	23790	120	269	272	63	82	82	19	100	100	0	231	231	44	126	127	21	97	92	0	1.781	1.810	1.877	1.901	1.568	1.809	0.671	120	513	292	295	0.833	187	105	190	105	0
3	9	14	"PFM0712"	"M52704_3"	11720	23810	150	105	107	22	88	87	18	45	16	0	133	135	23	129	130	20	24	5	0	4.250	3.167	1.414	1.448	3.034	1.004	0.031	156	590	21	25	2.087	17	4	19	6	-50
3	10	14	"PFM0715"	"M5299_1"	11890	23800	120	795	776	253	80	81	17	100	99	0	819	816	206	121	122	19	100	100	0	1.024	1.001	1.029	0.942	1.639	1.038	0.859	120	427	1413	1391	0.035	715	698	696	695	0
3	11	14	"PFM0718"	"M53027_1"	12080	23790	120	637	632	168	73	76	16	100	100	0	351	361	103	117	118	18	98	97	0	2.410	2.291	2.401	2.484	1.640	2.250	0.822	120	478	798	803	1.269	564	234	559	244	0
3	12	14	"PFM0720"	"M53181_3"	12270	23800	130	2216	2057	648	83	84	18	100	100	0	1148	1142	312	124	126	20	100	100	0	2.083	1.939	1.994	1.858	1.563	2.022	0.891	120	477	3157	2992	1.059	2133	1024	1974	1018	0
3	13	14	"PFM0722"	"M53240_1"	12450	23790	120	1128	1095	270	77	79	18	100	100	0	646	633	176	119	121	21	98	98	0	1.994	1.981	1.963	2.138	1.645	1.974	0.877	120	527	1578	1532	0.996	1051	527	1018	514	0
3	14	14	"PFM0726"	"M53565_1"	12660	23790	150	78	81	17	67	69	12	46	19	0	115	117	19	109	111	16	30	10	0	1.833	1.750	0.833	0.958	3.331	0.584	0.023	156	611	17	22	0.874	11	6	14	8	-50
3	15	14	"PFM0746"	"M54626_1"	12840	23800	130	3221	3071	971	70	72	14	100	100	0	2150	2196	617	111	113	16	100	100	0	1.545	1.439	1.471	1.407	1.367	1.469	0.908	120	495	5190	5086	0.628	3151	2039	3001	2085	0
3	16	14	"PFM0749"	"M5464_1"	13020	23800	120	631	634	177	72	73	16	100	100	0	548	547	112	115	116	23	100	100	0	1.291	1.301	1.321	1.266	1.422	1.344	0.875	120	532	992	994	0.368	559	433	562	432	0
3	17	14	"PFM0753"	"M55240_4"	13230	23790	150	70	72	14	73	85	94	0	0	0	107	109	17	118	126	60	0	0	0	0.273	0.111	0.611	0.661	3.469	1.204	0.139	156	646	-14	-10	-1.874	-3	-11	-1	-9	-50
3	18	14	"PFM0758"	"M55479_1"	13420	23790	150	86	91	30	82	95	103	1	0	0	129	136	33	124	134	65	4	0	0	0.800	0.750	0.864	0.737	3.346	2.090	0.308	156	520	9	21	-0.322	4	5	9	12	-50
3	19	14	"PFM0761"	"M55746_2"	13590	23800	120	250	253	52	82	85	16	100	100	0	199	203	37	127	129	20	95	82	0	2.333	2.250	2.291	2.431	1.662	2.224	0.657	120	442	240	247	1.222	168	72	171	76	0
3	20	14	"PFM0763"	"M55888_10"	13780	23810	120	596	578	175	82	84	16	100	98	0	1690	1670	399	126	128	19	100	100	0	0.329	0.321	0.338	0.294	1.647	0.320	0.892	120	514	2078	2040	-1.605	514	1564	496	1544	0
3	21	14	"PFM0787"	"M57062_3"	13970	23810	130	91	94	18	82	84	16	40	12	0	203	206	37	125	127	19	95	90	0	0.115	0.148	0.183	0.173	3.205	0.128	0.068	120	580	87	93	-3.115	9	78	12	81	0
3	22	14	"PFM0790"	"M57295_1"	14180	23790	150	85	88	21	83	84	16	24	8	0	123	126	25	125	127	23	13	3	0	-1.000	5.000	0.833	0.934	3.717	0.512	0.086	156	867	0	6	Error	2	-2	5	1	-50
3	1	15	"PFM0798"	"M57785_5"	10180	23980	150	85	86	16	73	75	19	32	3	0	125	124	20	117	119	23	20	1	0	1.500	1.857	0.789	0.834	2.962	0.648	0.146	156	770	20	20	0.585	12	8	13	7	-50
3	2	15	"PFM0800"	"M58024_1"	10370	23980	120	495	494	146	74	76	15	100	100	0	380	437	562	118	123	59	100	96	0	1.607	1.317	1.699	1.525	1.745	0.321	0.139	120	446	683	739	0.684	421	262	420	319	0
3	3	15	"PFM0804"	"M58298_1"	10560	23980	150	85	87	17	81	82	16	23	6	0	129	130	20	123	128	52	0	0	0	0.667	0.857	0.733	0.802	3.662	0.008	0.001	156	584	10	13	-0.585	4	6	6	7	-50
3	4	15	"PFM0807"	"M58361_1"	10750	23980	130	2969	3016	868	78	79	16	100	100	0	2659	2547	819	122	136	258	98	97	0	1.140	1.212	1.216	1.267	1.417	1.190	0.915	120	545	5428	5363	0.188	2891	2537	2938	2425	0
3	5	15	"PFN0316"	"N134_30"	10940	23980	120	427	431	115	71	77	55	100	99	0	374	363	95	113	127	262	48	0	0	1.364	1.440	1.454	1.533	1.544	0.081	0.036	120	514	617	610	0.448	356	261	360	250	0
3	6	15	"PFN0318"	"N134_34"	11130	23990	120	886	839	257	76	83	56	98	98	0	538	530	124	119	122	22	100	100	0	1.933	1.856	1.963	1.780	1.606	1.988	0.846	120	499	1229	1174	0.951	810	419	763	411	0
3	7	15	"PFN0320"	"N134_41"	11310	23990	120	683	645	178	79	80	17	100	100	0	448	448	97	123	125	20	100	100	0	1.858	1.742	1.772	1.711	1.472	1.829	0.853	120	514	929	891	0.894	604	325	566	325	0
3	8	15	"PFN0324"	"N134_45"	11510	23990	130	1861	1827	451	76	77	18	100	100	0	2503	2581	540	120	121	20	100	100	0	0.749	0.711	0.733	0.696	1.335	0.712	0.920	120	538	4168	4212	-0.417	1785	2383	1751	2461	0
3	9	15	"PFN0326"	"N134_5"	11700	23990	120	503	479	130	83	83	18	100	100	0	488	471	94	125	126	20	100	100	0	1.157	1.145	1.156	1.112	1.414	1.190	0.867	120	404	783	742	0.210	420	363	396	346	0
3	10	15	"PFN0328"	"N134_57"	11890	23990	150	101	102	20	83	84	17	50	25	0	134	137	24	124	126	21	31	11	0	1.800	1.462	1.000	1.040	3.324	0.586	0.043	156	496	28	32	0.848	18	10	19	13	-50
3	11	15	"PFN0346"	"N134_93"	12090	23980	150	75	76	13	73	76	16	14	3	0	112	111	17	117	119	19	8	1	0	-0.400	-0.500	0.601	0.602	3.801	0.048	0.001	156	532	-3	-3	Error	2	-5	3	-6	-50
3	12	15	"PFN0348"	"N134_96"	12280	23980	150	81	81	15	78	80	18	11	3	0	123	126	22	123	125	20	19	6	0	100000.000	1.000	0.602	0.647	3.103	0.405	0.049	156	541	3	6	16.610	3	0	3	3	-50
3	13	15	"PFN0350"	"N135_1"	12460	23990	110	144	152	36	74	76	16	100	93	0	179	182	24	120	123	20	95	83	0	1.186	1.258	1.273	1.250	1.928	1.414	0.428	80	427	129	140	0.247	70	59	78	62	0
3	14	15	"PFN0353"	"N135_14"	12640	23990	130	882	853	215	67	69	16	100	100	0	687	659	179	112	113	17	100	100	0	1.417	1.437	1.478	1.482	1.374	1.414	0.894	120	573	1390	1333	0.503	815	575	786	547	0
3	15	15	"PFN0355"	"N135_17"	12840	23990	130	387	383	105	74	75	15	100	100	0	441	434	122	116	118	18	100	97	0	0.963	0.972	0.983	1.021	1.531	0.948	0.840	120	542	638	627	-0.054	313	325	309	318	0
3	16	15	"PFN0357"	"N135_2"	13020	24000	120	580	565	171	82	83	16	100	100	0	376	372	78	123	124	19	100	100	0	1.968	1.940	1.929	1.879	1.547	2.114	0.815	120	501	751	732	0.977	498	253	483	249	0
3	17	15	"PFN0375"	"N136_7"	13210	24000	120	281	282	70	81	82	17	100	99	0	1061	1084	263	123	125	19	100	100	0	0.213	0.209	0.212	0.200	1.469	0.198	0.824	120	477	1138	1162	-2.230	200	938	201	961	0
3	18	15	"PFN0377"	"N137_11"	13410	24000	120	1472	1434	484	86	87	17	100	100	0	1286	1279	318	127	130	20	100	100	0	1.196	1.170	1.208	1.103	1.555	1.233	0.896	120	496	2545	2500	0.258	1386	1159	1348	1152	0
3	19	15	"PFN0379"	"N137_15"	13590	24000	120	197	194	50	85	87	17	99	95	0	192	196	43	129	131	21	85	68	0	1.778	1.627	1.730	1.770	2.374	1.709	0.406	120	498	175	176	0.830	112	63	109	67	0
3	20	15	"PFN0383"	"N137_20"	13780	24000	120	213	220	51	85	87	17	100	100	0	193	198	32	129	132	22	94	75	0	2.000	1.957	1.949	2.088	1.773	1.881	0.603	120	468	192	204	1.000	128	64	135	69	0
3	21	15	"PFN0385"	"N137_22"	13970	24000	130	4383	4403	1436	84	85	16	100	100	0	2513	2530	733	126	128	22	100	100	0	1.801	1.797	1.812	1.771	1.359	1.841	0.906	120	458	6686	6723	0.849	4299	2387	4319	2404	0
3	22	15	"PFN0387"	"N137_25"	14160	24000	120	172	175	41	82	84	16	100	94	0	182	187	35	125	127	20	90	70	0	1.579	1.500	1.500	1.541	1.888	1.476	0.501	120	571	147	155	0.659	90	57	93	62	0
3	1	16	"PFN0405"	"N137_9"	10180	24170	120	447	433	98	72	73	20	100	100	0	396	391	111	114	117	24	98	98	0	1.330	1.303	1.330	1.430	1.699	1.240	0.848	120	565	657	638	0.411	375	282	361	277	0
3	2	16	"PFN0407"	"N138_101"	10380	24170	150	100	100	20	76	78	16	64	29	0	130	132	21	121	123	20	32	7	0	2.667	2.182	1.150	1.267	3.648	1.006	0.109	156	574	33	35	1.415	24	9	24	11	-50
3	3	16	"PFN0410"	"N138_105"	10550	24170	120	3749	3712	935	74	76	16	100	100	0	2351	2234	600	118	120	18	100	100	0	1.646	1.719	1.731	1.759	1.338	1.727	0.925	120	457	5908	5754	0.719	3675	2233	3638	2116	0
3	4	16	"PFN0413"	"N138_15"	10750	24180	120	304	294	76	72	76	18	100	100	0	191	199	38	113	124	146	6	0	0	2.974	2.581	2.688	2.726	1.667	2.731	0.657	120	529	310	308	1.573	232	78	222	86	0
3	5	16	"PFN0416"	"N138_21"	10940	24180	120	97	100	21	70	72	22	64	25	0	220	219	38	110	135	322	0	0	0	0.245	0.275	0.260	0.262	1.980	0.013	0.012	120	464	137	139	-2.026	27	110	30	109	0
3	6	16	"PFN0418"	"N138_26"	11120	24180	120	1090	1056	272	75	77	23	100	100	0	555	541	124	117	119	22	100	100	0	2.317	2.314	2.341	2.337	1.299	2.344	0.904	120	481	1453	1405	1.212	1015	438	981	424	0
3	7	16	"PFN0821"	"N159_40"	11320	24180	120	642	650	168	78	80	17	100	100	0	1963	1951	463	123	124	19	100	100	0	0.307	0.313	0.311	0.308	1.261	0.307	0.932	120	512	2404	2400	-1.706	564	1840	572	1828	0
3	8	16	"PFN0823"	"N159_45"	11520	24170	150	86	87	18	75	77	16	33	10	0	125	125	18	118	120	19	21	7	0	1.571	1.714	1.000	1.066	3.709	0.618	0.037	156	575	18	19	0.652	11	7	12	7	-50
3	9	16	"PFN0826"	"N159_51"	11710	24170	150	91	91	17	82	83	17	29	5	0	131	133	22	124	126	20	27	12	0	1.286	1.000	0.762	0.834	4.131	0.061	0.001	156	465	16	18	0.363	9	7	9	9	-50
3	10	16	"PFN0828"	"N159_7"	11880	24180	120	696	676	152	87	88	17	100	100	0	614	619	151	131	133	20	100	100	0	1.261	1.207	1.243	1.237	1.445	1.197	0.855	120	428	1092	1077	0.334	609	483	589	488	0
3	11	16	"PFN0830"	"N161_2"	12080	24170	130	622	622	175	78	88	137	100	96	0	477	482	132	120	126	56	99	96	0	1.524	1.503	1.510	1.540	1.340	1.615	0.850	120	494	901	906	0.608	544	357	544	362	0
3	12	16	"PFN0833"	"N162_3"	12260	24180	140	467	469	134	73	79	93	97	93	0	338	332	80	115	119	43	98	95	0	1.767	1.825	1.847	1.841	1.529	1.860	0.833	156	501	617	613	0.821	394	223	396	217	0
3	13	16	"PFN0859"	"N168_1"	12450	24180	120	636	618	152	70	74	19	100	100	0	354	360	87	114	117	20	99	99	0	2.358	2.228	2.345	2.319	1.407	2.210	0.847	120	518	806	794	1.238	566	240	548	246	0
3	14	16	"PFN0861"	"N168_12"	12640	24180	120	123	125	36	66	69	17	87	72	0	1478	1459	487	110	112	16	100	100	0	0.042	0.044	0.044	0.043	1.638	0.041	0.517	120	528	1425	1408	-4.585	57	1368	59	1349	0
3	15	16	"PFN0863"	"N168_17"	12840	24180	120	801	785	224	68	70	14	100	100	0	347	337	79	113	114	17	100	97	0	3.132	3.201	3.247	3.285	1.564	3.310	0.869	120	563	967	941	1.647	733	234	717	224	0
3	16	16	"PFN0866"	"N168_23"	13020	24180	110	115	120	24	77	78	17	91	56	0	183	182	35	120	121	19	90	70	0	0.603	0.694	0.723	0.747	2.262	0.603	0.384	80	468	101	105	-0.729	38	63	43	62	0
3	17	16	"PFN0870"	"N168_29"	13230	24170	150	83	85	19	85	86	17	17	3	0	121	122	21	128	129	18	12	2	0	0.286	0.000	0.783	0.850	3.717	0.127	0.002	156	608	-9	-6	-1.807	-2	-7	0	-6	-50
3	18	16	"PFN0873"	"N168_32"	13410	24190	120	334	329	91	87	88	16	100	97	0	283	285	58	131	133	19	100	99	0	1.625	1.571	1.617	1.521	1.590	1.646	0.775	120	491	399	396	0.700	247	152	242	154	0
3	19	16	"PFN0901"	"N175_10"	13600	24190	120	617	608	159	86	87	16	100	100	0	1862	1850	438	133	134	21	100	100	0	0.307	0.304	0.300	0.297	1.325	0.300	0.907	120	526	2260	2239	-1.703	531	1729	522	1717	0
3	20	16	"PFN0903"	"N175_12"	13810	24180	150	92	93	19	84	86	17	35	7	0	152	154	31	130	132	23	47	23	0	0.364	0.375	0.658	0.680	3.761	0.155	0.022	156	512	30	33	-1.459	8	22	9	24	-50
3	21	16	"PFN0908"	"N175_3"	13990	24170	150	81	84	16	85	87	16	16	1	0	117	119	17	127	130	21	5	0	0	0.400	0.125	0.690	0.789	3.012	0.293	0.039	156	473	-14	-9	-1.322	-4	-10	-1	-8	-50
3	22	16	"PFN0910"	"N175_8"	14160	24190	130	448	452	120	86	91	75	100	97	0	671	658	169	128	130	24	100	100	0	0.667	0.691	0.699	0.697	1.441	0.655	0.843	120	577	905	896	-0.585	362	543	366	530	0
3	1	17	"PFN0912"	"N176_2"	10170	24370	120	697	696	216	77	81	27	100	100	0	554	553	143	119	122	23	100	100	0	1.425	1.426	1.453	1.402	1.365	1.461	0.913	120	555	1055	1053	0.511	620	435	619	434	0
3	2	17	"PFN0914"	"N176_4"	10360	24370	120	559	569	152	83	85	26	100	100	0	401	404	105	127	129	21	100	100	0	1.737	1.755	1.720	1.814	1.423	1.754	0.849	120	468	750	763	0.797	476	274	486	277	0
3	3	17	"PFN0936"	"N181_8"	10550	24370	120	715	723	201	75	77	15	100	100	0	500	505	130	120	123	22	100	98	0	1.684	1.683	1.677	1.724	1.466	1.703	0.902	120	490	1020	1033	0.752	640	380	648	385	0
3	4	17	"PFN0938"	"N182_2"	10750	24370	120	343	341	80	75	78	19	100	100	0	293	292	52	121	123	22	100	98	0	1.558	1.556	1.570	1.567	1.445	0.101	0.042	120	492	440	437	0.640	268	172	266	171	0
3	5	17	"PFN0940"	"N182_5"	10960	24360	150	82	83	19	72	75	20	34	5	0	120	121	19	114	127	160	0	0	0	1.667	1.571	1.063	1.109	2.848	477.964	0.000	156	522	16	18	0.737	10	6	11	7	-50
3	6	17	"PFN0947"	"N185_15"	11120	24360	110	408	403	107	66	68	17	100	100	0	425	430	101	110	113	32	100	100	0	1.086	1.053	1.051	1.052	1.390	1.030	0.856	80	379	657	657	0.119	342	315	337	320	0
3	7	17	"PFN0951"	"N185_4"	11310	24370	120	380	379	96	72	75	29	100	100	0	508	496	138	118	121	29	98	97	0	0.790	0.812	0.792	0.862	1.594	0.763	0.871	120	529	698	685	-0.341	308	390	307	378	0
3	8	17	"PFN0953"	"N185_6"	11500	24370	120	299	305	80	74	75	15	100	100	0	284	280	60	118	119	18	99	99	0	1.355	1.426	1.407	1.430	1.434	1.414	0.810	120	520	391	393	0.439	225	166	231	162	0
3	9	17	"PFF1635"	"F64095_4"	11710	24360	150	100	103	30	79	81	16	56	30	0	143	149	36	124	126	20	46	22	0	1.105	0.960	1.023	0.926	3.337	0.663	0.190	156	504	40	49	0.144	21	19	24	25	-50
3	10	17	"PFF1651"	"F64732_1"	11880	24370	120	1125	1109	279	86	87	17	100	100	0	2084	2040	563	131	133	20	100	100	0	0.532	0.536	0.533	0.548	1.330	0.517	0.925	120	376	2992	2932	-0.910	1039	1953	1023	1909	0
3	11	17	"PFF1691"	"F66430_1"	12070	24370	150	112	112	23	82	92	136	0	0	0	153	154	31	123	129	56	20	1	0	1.000	0.968	0.922	1.121	3.686	2.528	0.799	156	507	60	61	0.000	30	30	30	31	-50
3	12	17	"PFF1706"	"F67045_1"	12280	24360	150	76	78	18	73	75	16	22	6	0	108	109	16	113	116	19	7	1	0	-0.600	-1.250	1.000	0.974	3.059	0.587	0.019	156	487	-2	1	Error	3	-5	5	-4	-50
3	13	17	"PFF1770"	"F69174_1"	12460	24380	110	1074	1011	243	67	70	14	100	100	0	682	668	130	110	112	17	100	100	0	1.760	1.692	1.701	1.677	1.246	1.726	0.911	80	365	1579	1502	0.816	1007	572	944	558	0
3	14	17	"PFF1856"	"F72113_1"	12640	24380	120	4882	4438	1609	67	69	14	100	100	0	3759	3636	1052	109	111	16	100	100	0	1.319	1.239	1.295	1.127	1.793	1.292	0.898	120	492	8465	7898	0.400	4815	3650	4371	3527	0
3	15	17	"PFC0253"	"C664"	12850	24380	90	115	130	51	65	67	13	96	84	0	168	185	53	110	111	15	98	82	0	0.862	0.867	0.870	0.879	2.472	0.882	0.473	52	332	108	140	-0.214	50	58	65	75	0
3	16	17	"PFC0263"	"C68"	13030	24400	150	86	87	18	71	74	17	42	17	0	162	162	40	118	120	19	66	53	0	0.341	0.364	0.405	0.407	3.558	0.290	0.163	156	562	59	60	-1.553	15	44	16	44	-50
3	17	17	"PFC0294"	"C735"	13230	24370	150	85	88	18	84	86	17	20	5	0	142	144	25	129	130	19	37	20	0	0.077	0.267	0.571	0.606	4.179	0.287	0.019	156	545	14	19	-3.700	1	13	4	15	-50
3	18	17	"PFC0298"	"C739"	13400	24390	110	95	96	21	88	89	16	33	11	0	183	184	33	132	134	21	80	63	0	0.137	0.154	0.395	0.333	3.434	0.180	0.056	80	411	58	60	-2.865	7	51	8	52	0
3	19	17	"PFC0301"	"C741"	13600	24390	120	125	125	25	82	82	17	85	63	0	272	278	67	128	129	22	97	96	0	0.299	0.287	0.308	0.284	1.896	0.277	0.508	120	544	187	193	-1.744	43	144	43	150	0
3	20	17	"PFL0015"	"L1_3"	13810	24350	150	84	85	17	79	80	16	25	10	0	137	142	30	125	127	21	36	16	0	0.417	0.353	0.500	0.534	3.362	0.170	0.023	156	540	17	23	-1.263	5	12	6	17	-50
3	21	17	"PFM0073"	"M15459_3"	13980	24380	110	134	138	35	85	85	15	86	77	0	146	150	30	126	129	20	48	25	0	2.450	2.208	1.860	1.777	2.484	2.103	0.177	80	383	69	77	1.293	49	20	53	24	0
3	22	17	"PFM0096"	"M16857_1"	14170	24370	120	1567	1542	436	87	92	74	100	100	0	1346	1346	376	129	133	25	100	100	0	1.216	1.196	1.195	1.203	1.279	1.203	0.907	120	592	2697	2672	0.282	1480	1217	1455	1217	0
3	1	18	"PFM0259"	"M26257_1"	10170	24540	110	1136	1140	274	85	94	54	100	100	0	621	594	142	128	134	42	97	97	0	2.132	2.264	2.285	2.361	1.474	2.306	0.891	80	470	1544	1521	1.092	1051	493	1055	466	0
3	2	18	"PFM0321"	"M31208_3"	10350	24540	120	754	740	169	82	90	53	100	100	0	394	383	97	128	135	44	95	91	0	2.526	2.580	2.484	2.749	1.589	2.581	0.816	120	480	938	913	1.337	672	266	658	255	0
3	3	18	"PFM0389"	"M3590_2"	10560	24550	150	72	76	16	80	82	16	9	3	0	125	123	20	127	130	25	6	1	0	4.000	1.000	0.813	0.896	3.137	0.137	0.017	156	530	-10	-8	2.000	-8	-2	-4	-4	-50
3	4	18	"PFM0523"	"M42640_1"	10740	24550	120	115	119	24	84	85	17	74	44	0	334	332	70	130	132	18	100	98	0	0.152	0.173	0.194	0.165	2.154	0.133	0.294	120	441	235	237	-2.718	31	204	35	202	0
3	5	18	"PFD0044"	"D13561_3"	10930	24540	150	88	88	16	82	84	18	17	3	0	131	133	22	128	129	21	20	5	0	2.000	1.200	0.673	0.725	4.049	0.471	0.034	156	584	9	11	1.000	6	3	6	5	-50
3	6	18	"PFD0057"	"D15909_4"	11120	24550	120	86	88	17	78	80	23	20	4	0	365	361	65	123	126	32	100	99	0	0.033	0.042	0.061	0.059	2.200	0.041	0.060	120	494	250	248	-4.919	8	242	10	238	0
3	7	18	"PFD0156"	"D17715_93"	11290	24550	110	249	249	36	74	78	32	100	100	0	329	332	35	121	123	23	100	100	0	0.841	0.829	0.849	0.821	1.321	0.841	0.752	80	443	383	386	-0.249	175	208	175	211	0
3	8	18	"PFD0171"	"D21102_1"	11500	24550	100	1236	1180	361	74	77	30	100	100	0	1166	1112	345	118	120	19	100	100	0	1.109	1.113	1.135	1.152	1.596	1.109	0.896	80	432	2210	2100	0.149	1162	1048	1106	994	0
3	9	18	"PFD0194"	"D23657_11"	11710	24550	150	84	86	15	82	83	16	19	6	0	137	137	22	126	127	19	28	8	0	0.182	0.364	0.765	0.668	4.485	0.095	0.003	156	583	13	15	-2.459	2	11	4	11	-50
3	10	18	"PFD0273"	"D33539_50"	11900	24550	150	94	100	101	86	87	16	22	7	0	140	142	29	131	133	20	25	7	0	0.889	1.273	0.929	0.925	3.237	11.130	0.071	156	488	17	25	-0.170	8	9	14	11	-50
3	11	18	"IAX099I"	"Y_IAX099I"	12090	24550	150	80	81	16	85	86	16	11	1	0	123	126	23	127	130	20	16	5	0	1.250	4.000	0.842	0.720	3.479	0.260	0.022	156	466	-9	-5	0.322	-5	-4	-4	-1	-50
3	12	18	"ICX188I"	"Y_ICX188I"	12280	24550	150	81	84	19	81	82	16	23	7	0	125	123	20	123	126	19	16	4	0	0.000	100000.000	0.750	0.823	4.235	0.297	0.017	156	435	2	3	Error	0	2	3	0	-50
3	13	18	"IEX355I"	"Y_IEX355I"	12470	24540	150	74	76	19	71	73	15	21	5	0	111	114	22	114	117	19	10	3	0	-1.000	100000.000	1.125	1.100	4.044	0.486	0.033	156	471	0	5	Error	3	-3	5	0	-50
3	14	18	"IGX361I"	"Y_IGX361I"	12660	24550	150	64	65	11	66	68	13	10	1	0	105	107	18	109	110	15	16	6	0	0.500	0.500	0.750	0.732	3.037	0.011	0.000	156	541	-6	-3	-1.000	-2	-4	-1	-2	-50
3	15	18	"IIX063I"	"Y_IIX063I"	12850	24550	150	66	69	20	65	66	13	17	3	0	111	112	17	108	109	16	21	2	0	0.333	1.000	0.593	0.628	3.626	0.889	0.006	156	519	4	8	-1.585	1	3	4	4	-50
3	16	18	"IKX121I"	"Y_IKX121I"	13040	24550	150	72	75	18	71	73	17	17	4	0	110	112	19	117	119	20	12	1	0	-0.143	-0.800	0.875	0.791	3.458	0.491	0.059	156	405	-6	-1	Error	1	-7	4	-5	-50
3	17	18	"Z_1_50"	"Z_1_50"	13210	24560	130	170	175	40	81	84	16	98	96	0	193	194	40	128	132	21	86	69	0	1.369	1.424	1.402	1.516	1.876	1.260	0.479	120	369	154	160	0.453	89	65	94	66	0
3	18	18	"Z_1_70"	"Z_1_70"	13390	24560	120	423	429	106	85	87	16	100	100	0	406	409	90	130	133	21	100	99	0	1.225	1.233	1.228	1.251	1.442	1.233	0.842	120	454	614	623	0.292	338	276	344	279	0
3	19	18	"Z_1_90"	"Z_1_90"	13590	24570	120	1332	1257	424	82	82	18	100	98	0	1204	1176	300	124	127	20	100	100	0	1.157	1.117	1.160	1.014	1.797	1.166	0.877	120	514	2330	2227	0.211	1250	1080	1175	1052	0
3	20	18	"Z_2_10"	"Z_2_10"	13800	24550	150	75	79	18	82	83	18	11	2	0	117	118	19	126	128	22	5	0	0	0.778	0.375	0.778	0.727	3.467	0.538	0.062	156	619	-16	-11	-0.363	-7	-9	-3	-8	-50
3	21	18	"Z_2_30"	"Z_2_30"	13990	24550	150	91	91	16	87	88	16	21	5	0	135	137	24	133	134	22	16	5	0	2.000	1.000	0.861	0.894	3.442	0.264	0.019	156	537	6	8	1.000	4	2	4	4	-50
3	22	18	"Z_2_50"	"Z_2_50"	14150	24570	120	6328	5878	1696	89	90	18	100	100	0	10663	9690	2632	136	137	21	100	100	0	0.593	0.606	0.610	0.599	1.382	0.594	0.921	120	478	16766	15343	-0.755	6239	10527	5789	9554	0
3	1	19	"Z_3_90"	"Z_3_90"	10170	24740	120	3514	3387	873	77	84	44	100	100	0	4909	4814	1289	123	128	36	100	100	0	0.718	0.706	0.698	0.720	1.335	0.692	0.951	120	624	8223	8001	-0.478	3437	4786	3310	4691	0
3	2	19	"Z_4_10"	"Z_4_10"	10370	24740	150	82	84	18	83	87	44	1	0	0	127	128	21	128	133	36	3	0	0	1.000	100000.000	0.692	0.688	3.807	0.223	0.005	156	610	-2	1	0.000	-1	-1	1	0	-50
3	3	19	"Z_4_30"	"Z_4_30"	10560	24740	150	75	78	20	86	87	17	10	3	0	116	119	23	132	133	18	10	2	0	0.688	0.615	0.846	0.834	2.755	0.571	0.077	156	501	-27	-21	-0.541	-11	-16	-8	-13	-50
3	4	19	"Z_4_50"	"Z_4_50"	10730	24750	120	687	663	202	86	87	16	99	99	0	1937	1797	541	132	134	19	100	99	0	0.333	0.347	0.345	0.335	1.528	0.337	0.920	120	453	2406	2242	-1.587	601	1805	577	1665	0
3	5	19	"Z_4_70"	"Z_4_70"	10940	24750	120	1153	1120	369	86	87	16	100	99	0	3300	3249	867	133	134	19	100	100	0	0.337	0.332	0.336	0.310	1.519	0.332	0.930	120	470	4234	4150	-1.570	1067	3167	1034	3116	0
3	6	19	"Z_4_90"	"Z_4_90"	11110	24750	120	2206	2042	627	87	88	20	100	100	0	6433	5956	1678	133	134	20	100	100	0	0.336	0.336	0.340	0.320	1.526	0.330	0.932	120	497	8419	7778	-1.572	2119	6300	1955	5823	0
3	7	19	"Z_6_30"	"Z_6_30"	11330	24740	150	82	83	16	82	83	20	12	1	0	121	124	20	127	129	21	12	2	0	0.000	-0.333	0.774	0.741	3.282	0.723	0.073	156	635	-6	-2	Error	0	-6	1	-3	-50
3	8	19	"Z_6_50"	"Z_6_50"	11520	24740	150	77	81	18	80	81	16	19	7	0	121	124	21	125	126	18	14	4	0	0.750	-1.000	0.813	0.805	3.847	0.513	0.021	156	570	-7	0	-0.415	-3	-4	1	-1	-50
3	9	19	"Z_6_70"	"Z_6_70"	11690	24760	120	147	148	35	84	86	16	91	80	0	166	166	29	129	131	19	72	47	0	1.703	1.730	1.650	1.691	2.860	1.768	0.245	120	447	100	101	0.768	63	37	64	37	0
3	10	19	"Z_6_90"	"Z_6_90"	11880	24750	120	358	349	75	85	86	15	100	100	0	270	274	50	131	132	19	99	99	0	1.964	1.846	1.810	1.895	1.444	1.869	0.808	120	511	412	407	0.974	273	139	264	143	0
3	11	19	"Z_7_10"	"Z_7_10"	12090	24740	150	89	91	17	85	87	16	25	6	0	129	131	22	130	132	19	21	7	0	-4.000	6.000	0.985	0.856	4.216	0.096	0.001	156	554	3	7	Error	4	-1	6	1	-50
3	12	19	"Z_7_30"	"Z_7_30"	12280	24740	150	90	94	19	84	85	16	35	11	0	129	128	22	128	130	21	15	2	0	6.000	100000.000	1.175	1.017	4.038	0.016	0.000	156	506	7	10	2.585	6	1	10	0	-50
3	13	19	"PFI17646"	"oPFI17646"	12450	24740	130	221	222	50	72	74	15	100	100	0	288	284	63	117	120	21	98	95	0	0.871	0.898	0.930	0.943	1.619	0.837	0.760	120	456	320	317	-0.199	149	171	150	167	0
3	14	19	"PFN0256"	"oPFN0256"	12640	24750	120	367	372	106	66	67	12	100	100	0	454	468	131	110	110	16	100	100	0	0.875	0.855	0.869	0.865	1.525	0.831	0.858	120	484	645	664	-0.193	301	344	306	358	0
3	15	19	"PFG0021"	"oPFG0021"	12830	24750	120	102	106	24	65	66	12	90	75	0	132	135	26	108	110	17	60	35	0	1.542	1.519	1.383	1.442	2.859	1.181	0.179	120	505	61	68	0.624	37	24	41	27	0
3	16	19	"PFF72433"	"oPFF72433"	13030	24730	150	86	88	19	74	75	18	38	9	0	126	125	20	116	118	20	21	3	0	1.200	1.556	1.099	1.199	3.591	0.808	0.119	156	537	22	23	0.263	12	10	14	9	-50
3	17	19	"PFJ12787"	"oPFJ12787"	13230	24740	150	81	83	18	83	86	16	17	6	0	133	134	20	128	131	20	21	5	0	-0.400	0.000	1.045	1.072	3.221	0.118	0.003	156	482	3	6	Error	-2	5	0	6	-50
3	18	19	"PFG0023"	"oPFG0023"	13400	24750	120	7859	8266	2542	86	89	19	100	100	0	5790	5822	1982	132	133	20	100	100	0	1.374	1.438	1.397	1.549	1.680	1.417	0.916	120	443	13431	13870	0.458	7773	5658	8180	5690	0
3	19	19	"PFJ12789"	"oPFJ12789"	13600	24760	120	169	171	37	87	91	25	95	80	0	187	189	29	130	132	23	90	64	0	1.439	1.424	1.480	1.468	1.957	1.367	0.485	120	467	139	143	0.525	82	57	84	59	0
3	20	19	"PFBL B0077"	"oPFBLOB0077"	13780	24760	120	284	282	72	87	90	24	99	96	0	372	371	76	131	134	25	100	100	0	0.817	0.813	0.798	0.775	1.530	0.812	0.790	120	475	438	435	-0.291	197	241	195	240	0
3	21	19	"PFF72437"	"oPFF72437"	13980	24760	120	880	895	252	91	92	18	100	100	0	667	679	144	134	136	22	100	100	0	1.480	1.475	1.456	1.443	1.310	1.531	0.917	120	461	1322	1349	0.566	789	533	804	545	0
3	22	19	"PFL0043"	"oPFL0043"	14180	24740	150	95	98	22	87	89	23	19	3	0	134	136	22	131	133	22	19	5	0	2.667	2.200	1.000	0.998	4.139	1.553	0.018	156	741	11	16	1.415	8	3	11	5	-50
3	1	20	"PFBL B0079"	"oPFBLOB0079"	10150	24930	90	118	116	22	73	76	20	76	53	0	176	177	28	117	121	22	94	71	0	0.763	0.717	0.719	0.697	1.908	0.771	0.389	52	350	104	103	-0.391	45	59	43	60	0
3	2	20	"PFF72438"	"oPFF72438"	10370	24930	120	4251	4246	1233	83	86	17	100	100	0	3394	3356	1035	130	132	22	100	100	0	1.277	1.290	1.256	1.349	1.489	1.282	0.927	120	516	7432	7389	0.353	4168	3264	4163	3226	0
3	3	20	"PFH0006"	"oPFH0006"	10540	24930	120	1605	1549	433	90	92	20	100	100	0	1188	1098	365	134	136	19	100	98	0	1.437	1.513	1.446	1.683	1.708	1.467	0.892	120	452	2569	2423	0.523	1515	1054	1459	964	0
3	4	20	"PFBL B0083"	"oPFBLOB0083"	10750	24930	150	90	91	16	88	90	18	18	1	0	140	140	18	134	136	19	19	5	0	0.333	0.500	0.832	0.902	3.409	0.279	0.009	156	521	8	9	-1.585	2	6	3	6	-50
3	5	20	"PFBL B0084"	"oPFBLOB0084"	10940	24930	150	94	95	20	86	87	16	31	13	0	145	181	323	135	136	20	30	12	0	0.800	0.196	0.685	0.666	4.078	0.001	0.000	156	513	18	55	-0.322	8	10	9	46	-50
3	6	20	"PFM60485"	"oPFM60485"	11130	24940	120	722	713	198	87	88	17	100	100	0	743	797	566	134	134	20	100	100	0	1.043	0.944	1.038	0.978	1.512	0.612	0.450	120	462	1244	1289	0.060	635	609	626	663	0
3	7	20	"PFN0258"	"oPFN0258"	11330	24930	150	84	86	18	88	89	17	17	3	0	133	133	25	133	135	20	16	5	0	100000.000	100000.000	0.818	0.843	3.007	0.522	0.038	156	539	-4	-2	16.610	-4	0	-2	0	-50
3	8	20	"PFM60486"	"oPFM60486"	11500	24940	120	296	302	75	87	88	18	100	100	0	384	377	81	131	133	19	100	99	0	0.826	0.874	0.863	0.880	1.480	0.875	0.834	120	428	462	461	-0.276	209	253	215	246	0
3	9	20	"PFK12896"	"oPFK12896"	11690	24940	120	139	137	28	88	90	19	86	65	0	377	375	83	131	134	21	99	98	0	0.207	0.201	0.190	0.186	2.329	0.179	0.451	120	476	297	293	-2.270	51	246	49	244	0
3	10	20	"PFN0259"	"oPFN0259"	11890	24940	120	1726	1697	485	87	89	17	100	100	0	1041	994	327	132	133	20	99	99	0	1.803	1.868	1.841	2.050	1.711	1.831	0.888	120	498	2548	2472	0.850	1639	909	1610	862	0
3	11	20	"PFL0046"	"oPFL0046"	12080	24940	120	1160	1127	303	83	86	17	100	100	0	648	636	163	128	129	20	100	99	0	2.071	2.055	2.041	2.126	1.425	2.081	0.912	120	447	1597	1552	1.050	1077	520	1044	508	0
3	12	20	"PFD66984"	"oPFD66984"	12250	24940	130	650	658	189	79	81	16	100	100	0	681	673	213	122	125	21	98	97	0	1.021	1.051	1.030	1.152	1.806	0.999	0.872	120	475	1130	1130	0.031	571	559	579	551	0
3	13	20	"PFD66985"	"oPFD66985"	12470	24930	150	69	70	15	74	76	14	10	1	0	113	114	18	119	121	19	8	1	0	0.833	0.800	0.910	0.849	3.029	0.390	0.047	156	484	-11	-9	-0.263	-5	-6	-4	-5	-50
3	14	20	"PFL0047"	"oPFL0047"	12640	24940	130	764	734	234	72	74	15	100	100	0	386	387	124	116	119	19	93	92	0	2.563	2.443	2.390	2.729	1.906	2.407	0.841	120	454	962	933	1.358	692	270	662	271	0
3	15	20	"PFF72478"	"oPFF72478"	12850	24930	100	726	766	274	75	76	16	100	100	0	524	541	168	117	119	20	100	100	0	1.600	1.630	1.630	1.589	1.440	1.676	0.870	80	430	1058	1115	0.678	651	407	691	424	0
3	16	20	"PFL0097"	"oPFL0097"	13020	24920	110	444	449	100	80	83	21	100	100	0	400	409	74	123	127	28	100	100	0	1.314	1.290	1.288	1.283	1.323	1.304	0.833	80	475	641	655	0.394	364	277	369	286	0
3	17	20	"PFBL B0142"	"oPFBLOB0142"	13220	24930	120	107	110	21	85	87	21	51	23	0	432	437	85	128	131	27	100	100	0	0.072	0.081	0.088	0.078	2.037	0.078	0.293	120	479	326	334	-3.788	22	304	25	309	0
3	18	20	"PFI17693"	"oPFI17693"	13400	24930	130	1719	1725	490	86	87	19	100	100	0	1659	1704	435	132	132	20	100	100	0	1.069	1.043	1.046	1.030	1.304	1.054	0.915	120	475	3160	3211	0.097	1633	1527	1639	1572	0
3	19	20	"PFI17695"	"oPFI17695"	13600	24930	120	6050	6110	1580	86	88	18	100	100	0	6921	6912	1854	133	134	21	100	100	0	0.879	0.889	0.881	0.902	1.323	0.873	0.924	120	466	12752	12803	-0.187	5964	6788	6024	6779	0
3	20	20	"PFH0024"	"oPFH0024"	13800	24930	120	430	441	117	85	88	18	100	100	0	365	368	91	131	133	21	99	99	0	1.474	1.502	1.507	1.532	1.465	1.533	0.784	120	472	579	593	0.560	345	234	356	237	0
3	21	20	"PFBL B0147"	"oPFBLOB0147"	14010	24930	150	114	117	32	86	89	20	58	34	0	147	148	25	131	133	20	39	14	0	1.750	1.824	1.268	1.443	3.608	1.740	0.137	156	533	44	48	0.807	28	16	31	17	-50
3	22	20	"PFF72481"	"oPFF72481"	14160	24930	120	618	597	147	87	88	19	100	100	0	399	396	112	127	130	21	96	94	0	1.952	1.896	1.846	2.135	1.927	1.887	0.798	120	512	803	779	0.965	531	272	510	269	0
3	1	21	"PFJ12809"	"oPFJ12809"	10180	25120	150	88	93	45	70	74	18	48	20	0	124	129	29	114	117	21	32	12	0	1.800	1.533	0.820	0.911	3.692	2.678	0.067	156	808	28	38	0.848	18	10	23	15	-50
3	2	21	"PFH0027"	"oPFH0027"	10380	25120	120	2025	1993	621	82	85	17	100	100	0	1545	1546	504	128	129	21	100	100	0	1.371	1.348	1.322	1.378	1.405	1.329	0.919	120	486	3360	3329	0.455	1943	1417	1911	1418	0
3	3	21	"PFF72482"	"oPFF72482"	10570	25120	120	1345	1301	380	87	88	19	100	100	0	1039	1025	239	131	132	20	100	100	0	1.385	1.358	1.385	1.311	1.462	1.404	0.899	120	481	2166	2108	0.470	1258	908	1214	894	0
3	4	21	"PFG0045"	"oPFG0045"	10760	25110	120	457	463	132	89	91	18	100	100	0	378	369	92	134	136	19	98	97	0	1.508	1.591	1.638	1.635	1.557	1.600	0.841	120	422	612	609	0.593	368	244	374	235	0
3	5	21	"PFF72484"	"oPFF72484"	10930	25120	120	113	118	28	83	85	17	72	46	0	339	343	70	132	134	22	100	100	0	0.145	0.166	0.161	0.149	2.230	0.153	0.362	120	453	237	246	-2.787	30	207	35	211	0
3	6	21	"PFI17704"	"oPFI17704"	11140	25120	120	417	403	113	86	88	19	98	97	0	1170	1137	281	132	134	23	100	100	0	0.319	0.315	0.322	0.306	1.407	0.309	0.889	120	462	1369	1322	-1.649	331	1038	317	1005	0
3	7	21	"PFH0030"	"oPFH0030"	11310	25120	120	461	471	106	90	92	18	100	100	0	414	415	82	134	137	22	99	99	0	1.325	1.356	1.302	1.393	1.445	1.364	0.888	120	436	651	662	0.406	371	280	381	281	0
3	8	21	"PFM60518"	"oPFM60518"	11510	25120	120	609	633	155	89	91	18	100	100	0	554	552	118	134	138	25	100	100	0	1.238	1.301	1.280	1.307	1.411	1.338	0.861	120	469	940	962	0.308	520	420	544	418	0
3	9	21	"PFL0104"	"oPFL0104"	11700	25120	120	480	469	111	88	91	19	100	100	0	336	336	70	133	137	27	100	97	0	1.931	1.877	1.870	1.930	1.404	1.964	0.835	120	476	595	584	0.949	392	203	381	203	0
3	10	21	"PFI17705"	"oPFI17705"	11900	25120	120	1575	1616	389	81	83	19	100	100	0	1059	1037	285	124	127	22	99	99	0	1.598	1.681	1.656	1.803	1.630	1.668	0.917	120	477	2429	2448	0.676	1494	935	1535	913	0
3	11	21	"PFBL B0155"	"oPFBLOB0155"	12090	25120	120	397	410	107	73	75	16	100	100	0	233	233	46	116	118	19	97	96	0	2.769	2.880	2.884	2.966	1.548	3.027	0.772	120	434	441	454	1.469	324	117	337	117	0
3	12	21	"PFBL B0157"	"oPFBLOB0157"	12280	25120	150	67	69	15	73	74	15	13	3	0	107	110	22	116	118	19	10	2	0	0.667	0.667	0.779	0.745	2.630	0.305	0.019	156	552	-15	-10	-0.585	-6	-9	-4	-6	-50
3	13	21	"PFD67005"	"oPFD67005"	12470	25110	150	72	76	20	77	79	16	18	6	0	120	123	23	123	125	19	16	7	0	1.667	100000.000	1.000	0.934	3.415	0.403	0.045	156	562	-8	-1	0.737	-5	-3	-1	0	-50
3	14	21	"PFD67007"	"oPFD67007"	12660	25110	150	74	76	17	82	84	16	14	1	0	119	122	23	128	129	19	10	3	0	0.889	1.000	0.722	0.732	3.588	0.265	0.039	156	623	-17	-12	-0.170	-8	-9	-6	-6	-50
3	15	21	"PFM60523"	"oPFM60523"	12840	25130	120	300	301	78	83	85	16	100	97	0	354	364	73	128	129	18	100	100	0	0.960	0.924	0.932	0.882	1.567	0.938	0.818	120	521	443	454	-0.059	217	226	218	236	0
3	16	21	"PFL0108"	"oPFL0108"	13030	25130	120	301	310	82	84	86	20	100	99	0	246	251	54	129	132	25	99	93	0	1.855	1.852	1.797	1.887	1.598	1.923	0.708	120	565	334	348	0.891	217	117	226	122	0
3	17	21	"A10325_30a"	"A10325_30a"	13230	25120	150	68	73	19	82	85	19	8	0	0	110	114	26	128	131	25	7	1	0	0.778	0.643	0.816	0.797	2.945	0.500	0.087	156	670	-32	-23	-0.363	-14	-18	-9	-14	-50
3	18	21	"A10325_30c"	"A10325_30c"	13420	25120	150	72	74	17	79	82	17	9	1	0	112	116	23	128	129	21	10	1	0	0.438	0.417	0.606	0.667	3.207	0.448	0.064	156	613	-23	-17	-1.193	-7	-16	-5	-12	-50
3	19	21	"A10325_30e"	"A10325_30e"	13610	25120	150	71	74	18	81	83	17	12	1	0	106	110	24	130	131	21	5	2	0	0.417	0.350	0.585	0.616	2.919	0.414	0.088	156	542	-34	-27	-1.263	-10	-24	-7	-20	-50
3	20	21	"A10325_30g"	"A10325_30g"	13800	25120	150	79	81	18	80	82	16	21	5	0	121	121	20	127	128	21	8	1	0	0.167	-0.167	0.833	0.727	3.547	0.419	0.048	156	509	-7	-5	-2.585	-1	-6	1	-6	-50
3	21	21	"A10325_30i"	"A10325_30i"	14000	25120	150	69	72	17	78	81	20	6	0	0	127	127	19	123	125	22	14	2	0	-2.250	-1.500	1.000	1.039	3.163	0.663	0.068	156	509	-5	-2	Error	-9	4	-6	4	-50
3	22	21	"E598_1a"	"E598_1a"	14210	25160	150	81	84	18	80	82	18	20	6	0	124	134	81	123	126	20	21	7	0	1.000	0.364	0.731	0.699	4.856	0.065	0.017	156	787	2	15	0.000	1	1	4	11	-50
3	1	22	"F48446_9e"	"F48446_9e"	10180	25310	150	83	85	16	74	77	19	26	5	0	120	122	20	117	119	21	20	5	0	3.000	2.200	0.947	0.922	3.754	0.471	0.081	156	905	12	16	1.585	9	3	11	5	-50
3	2	22	"F48446_9g"	"F48446_9g"	10350	25310	130	119	122	29	81	83	18	72	52	0	157	159	30	121	123	19	71	45	0	1.056	1.079	1.046	0.989	2.840	0.946	0.132	120	593	74	79	0.078	38	36	41	38	0
3	3	22	"F48446_9i"	"F48446_9i"	10550	25300	130	292	289	62	80	81	17	100	100	0	308	302	70	123	125	19	96	94	0	1.146	1.168	1.158	1.285	1.846	1.125	0.791	120	631	397	388	0.197	212	185	209	179	0
3	4	22	"I12861_2a"	"I12861_2a"	10750	25310	150	70	76	21	82	84	16	15	5	0	111	116	25	126	128	20	10	6	0	0.800	0.600	0.735	0.718	2.633	0.587	0.101	156	790	-27	-16	-0.322	-12	-15	-6	-10	-50
3	5	22	"I12861_2c"	"I12861_2c"	10950	25310	150	66	69	15	81	83	16	5	0	0	106	110	30	127	128	20	4	2	0	0.714	0.706	0.720	0.704	2.879	0.336	0.092	156	756	-36	-29	-0.485	-15	-21	-12	-17	-50
3	6	22	"I12861_2e"	"I12861_2e"	11140	25310	150	78	81	21	82	84	17	20	6	0	120	123	26	129	135	67	1	0	0	0.444	0.167	0.840	0.861	3.203	0.347	0.047	156	726	-13	-7	-1.170	-4	-9	-1	-6	-50
3	7	22	"J512_2i"	"J512_2i"	11330	25310	150	83	83	17	86	87	18	8	1	0	122	123	20	130	133	21	8	1	0	0.375	0.429	0.753	0.733	3.598	0.416	0.044	156	722	-11	-10	-1.415	-3	-8	-3	-7	-50
3	8	22	"Ks592_1a"	"Ks592_1a"	11520	25310	150	76	78	16	77	79	18	12	3	0	115	120	50	123	127	27	5	1	0	0.125	-0.333	0.714	0.776	2.822	0.159	0.135	156	736	-9	-2	-3.000	-1	-8	1	-3	-50
3	9	22	"Ks592_1c"	"Ks592_1c"	11710	25310	150	74	76	15	73	76	17	17	1	0	114	116	22	115	120	26	10	1	0	-1.000	3.000	0.679	0.764	3.482	0.444	0.027	156	737	0	4	Error	1	-1	3	1	-50
3	10	22	"Ks592_1e"	"Ks592_1e"	11900	25310	150	68	71	26	69	72	17	12	3	0	104	107	19	112	114	18	10	3	0	0.125	-0.400	0.556	0.558	3.108	1.273	0.009	156	736	-9	-3	-3.000	-1	-8	2	-5	-50
3	11	22	"Ks592_1g"	"Ks592_1g"	12090	25310	150	64	66	12	69	71	16	6	0	0	106	107	20	112	113	16	10	2	0	0.833	0.600	0.556	0.596	2.928	0.486	0.019	156	727	-11	-8	-0.263	-5	-6	-3	-5	-50
3	12	22	"Ks592_1i"	"Ks592_1i"	12270	25320	120	1566	1403	422	66	68	14	100	100	0	1848	1678	394	110	111	16	100	100	0	0.863	0.853	0.859	0.816	1.389	0.873	0.936	120	567	3238	2905	-0.212	1500	1738	1337	1568	0
3	13	22	"EMPTY"	"EMPTY"	12460	25310	90	203	208	60	70	72	16	100	100	0	267	275	66	116	120	21	100	98	0	0.881	0.868	0.990	0.867	1.674	0.812	0.688	52	386	284	297	-0.183	133	151	138	159	0
3	14	22	"EMPTY"	"EMPTY"	12640	25320	80	195	207	58	76	78	18	100	98	0	263	268	54	124	125	22	100	100	0	0.856	0.910	0.935	0.882	1.552	0.962	0.689	52	332	258	275	-0.224	119	139	131	144	0
3	15	22	"EMPTY"	"EMPTY"	12850	25320	100	191	201	66	80	82	16	97	92	0	226	238	75	125	127	20	93	83	0	1.099	1.071	1.000	1.087	2.054	0.977	0.644	80	472	212	234	0.136	111	101	121	113	0
3	16	22	"EMPTY"	"EMPTY"	13020	25320	100	138	140	30	78	81	17	96	82	0	184	191	31	126	128	19	96	85	0	1.034	0.954	0.964	0.975	1.844	0.862	0.474	80	440	118	127	0.049	60	58	62	65	0
3	17	22	"EMPTY"	"EMPTY"	13200	25320	110	149	150	31	79	81	16	96	90	0	198	204	41	126	128	20	96	82	0	0.972	0.910	0.929	0.887	2.110	0.730	0.391	80	543	142	149	-0.041	70	72	71	78	0
3	18	22	"EMPTY"	"EMPTY"	13400	25330	100	156	161	41	78	79	16	95	88	0	207	226	70	124	126	21	97	88	0	0.940	0.814	0.817	0.877	2.074	0.630	0.466	80	488	161	185	-0.090	78	83	83	102	0
3	19	22	"EMPTY"	"EMPTY"	13620	25310	150	74	77	15	76	77	15	16	3	0	120	123	26	123	124	19	13	2	0	0.667	100000.000	0.850	0.740	3.672	0.107	0.004	156	776	-5	1	-0.585	-2	-3	1	0	-50
3	20	22	"EMPTY"	"EMPTY"	13810	25310	150	71	73	15	70	72	16	16	3	0	115	115	17	114	116	20	12	3	0	1.000	3.000	1.167	0.913	3.862	0.331	0.029	156	687	2	4	0.000	1	1	3	1	-50
3	21	22	"EMPTY"	"EMPTY"	14000	25310	150	63	64	11	67	70	15	5	0	0	104	105	13	111	113	18	3	0	0	0.571	0.500	0.782	0.800	3.717	0.127	0.005	156	683	-11	-9	-0.807	-4	-7	-3	-6	-50
3	22	22	"EMPTY"	"EMPTY"	14190	25310	150	82	83	16	74	76	16	29	5	0	122	124	20	121	123	19	19	5	0	8.000	3.000	0.714	0.759	4.163	0.427	0.010	156	845	9	12	3.000	8	1	9	3	-50
4	1	1	"PFA0039"	"A1411_1"	14720	21310	140	12172	11662	3681	81	85	21	100	100	0	6613	6262	2208	122	124	20	99	99	0	1.863	1.886	1.862	2.014	1.838	1.886	0.912	156	812	18582	17721	0.897	12091	6491	11581	6140	0
4	2	1	"PFA0101"	"A21885_1"	14920	21320	140	5443	5295	2562	87	89	21	100	99	0	7856	7258	2995	128	130	22	100	100	0	0.693	0.730	0.726	0.660	1.752	0.757	0.915	156	644	13084	12338	-0.529	5356	7728	5208	7130	0
4	3	1	"PFA0019"	"A11546_1"	15100	21320	130	750	730	228	81	82	18	100	100	0	637	635	162	121	124	22	100	100	0	1.297	1.263	1.261	1.252	1.333	1.313	0.906	120	576	1185	1163	0.375	669	516	649	514	0
4	4	1	"PFA0144"	"A31870_1"	15290	21320	140	11273	10167	3209	74	77	16	100	100	0	7649	6955	2158	116	118	19	100	100	0	1.487	1.476	1.506	1.495	1.917	1.501	0.916	156	712	18732	16932	0.572	11199	7533	10093	6839	0
4	5	1	"PFA0009"	"A10325_29"	15480	21320	130	1137	1098	298	72	74	14	100	100	0	7388	7497	2193	117	123	53	100	100	0	0.146	0.139	0.139	0.138	1.273	0.132	0.883	120	598	8336	8406	-2.771	1065	7271	1026	7380	0
4	6	1	"PFA0012"	"A10325_32"	15660	21320	130	518	491	126	69	71	17	99	99	0	8866	8297	2359	117	179	517	100	100	0	0.051	0.052	0.050	0.052	1.330	0.048	0.889	120	597	9198	8602	-4.284	449	8749	422	8180	0
4	7	1	"PFA0030"	"A12797_1"	15850	21320	140	2572	2370	781	71	73	18	100	100	0	1281	1230	421	115	163	467	92	70	0	2.145	2.062	2.022	2.141	1.806	1.802	0.450	156	728	3667	3414	1.101	2501	1166	2299	1115	0
4	8	1	"PFB0005"	"B11"	16060	21330	140	153	155	39	71	74	18	96	90	0	226	226	46	112	115	19	97	96	0	0.719	0.737	0.706	0.716	1.651	0.749	0.673	156	716	196	198	-0.475	82	114	84	114	0
4	9	1	"PFB0219"	"B57"	16270	21350	150	102	103	23	72	75	18	69	39	0	132	133	25	114	116	19	48	21	0	1.667	1.632	1.265	1.318	3.215	1.100	0.173	156	671	48	50	0.737	30	18	31	19	-50
4	10	1	"PFB0285"	"B92"	16440	21330	130	245	243	84	77	79	16	94	94	0	383	406	137	120	122	18	98	98	0	0.639	0.580	0.592	0.555	1.832	0.562	0.756	120	551	431	452	-0.647	168	263	166	286	0
4	11	1	"PFB0008"	"B114"	16620	21330	140	799	798	322	80	81	17	98	96	0	1101	1039	394	121	123	20	99	98	0	0.734	0.782	0.783	0.740	2.098	0.779	0.888	156	663	1699	1636	-0.447	719	980	718	918	0
4	12	1	"PFB0034"	"B165"	16810	21330	140	2446	2272	1135	83	84	17	100	98	0	1616	1542	746	124	125	19	98	97	0	1.584	1.544	1.541	1.499	2.272	1.581	0.871	156	690	3855	3607	0.663	2363	1492	2189	1418	0
4	13	1	"PFB0089"	"B319"	17000	21330	130	4388	4165	1063	86	92	33	100	100	0	2874	2773	682	129	135	63	100	100	0	1.567	1.543	1.584	1.538	1.274	1.527	0.912	120	707	7047	6723	0.648	4302	2745	4079	2644	0
4	14	1	"PFB0104"	"B351"	17220	21340	90	177	172	32	96	103	30	90	71	0	195	210	89	137	140	25	88	61	0	1.397	1.041	1.471	1.303	2.823	0.403	0.087	52	360	139	149	0.482	81	58	76	73	0
4	15	1	"PFB0113"	"B372"	17380	21330	130	1073	1068	200	83	85	20	100	100	0	769	763	129	122	125	22	100	100	0	1.530	1.537	1.510	1.536	1.288	1.547	0.879	120	622	1637	1626	0.614	990	647	985	641	0
4	16	1	"PFB0116"	"B380"	17560	21330	130	149	151	26	75	78	18	100	95	0	164	164	22	115	118	21	88	63	0	1.510	1.551	1.500	1.665	2.019	1.412	0.422	120	612	123	125	0.595	74	49	76	49	0
4	17	1	"PFB0118"	"B383"	17760	21330	140	1728	1566	483	66	68	13	100	100	0	1254	1151	368	105	107	16	100	98	0	1.446	1.434	1.447	1.522	1.730	1.436	0.923	156	689	2811	2546	0.533	1662	1149	1500	1046	0
4	18	1	"PFB0140"	"B432"	17930	21330	130	1599	1593	284	66	68	14	100	100	0	997	974	209	103	105	17	100	100	0	1.715	1.753	1.706	1.799	1.324	1.735	0.923	120	577	2427	2398	0.778	1533	894	1527	871	0
4	19	1	"PFC0315"	"C9"	18130	21340	140	396	377	111	69	71	15	98	98	0	353	339	70	109	111	18	100	100	0	1.340	1.339	1.337	1.259	1.789	1.387	0.853	156	660	571	538	0.422	327	244	308	230	0
4	20	1	"PFC0207"	"C56"	18330	21340	140	423	415	125	76	77	15	100	98	0	420	422	97	116	118	17	100	100	0	1.141	1.108	1.106	1.051	1.546	1.149	0.861	156	655	651	645	0.191	347	304	339	306	0
4	21	1	"PFC0316"	"C96"	18520	21340	140	278	265	69	78	78	15	99	97	0	258	255	54	118	120	18	99	96	0	1.429	1.365	1.393	1.351	1.828	1.443	0.707	156	675	340	324	0.515	200	140	187	137	0
4	22	1	"PFC0007"	"C114"	18710	21340	140	829	759	208	75	76	15	100	100	0	553	518	154	117	120	20	98	95	0	1.729	1.706	1.721	1.854	1.727	1.694	0.884	156	828	1190	1085	0.790	754	436	684	401	0
4	1	2	"PFC0021"	"C134"	14720	21510	140	584	550	134	84	86	20	100	100	0	324	317	68	123	125	24	97	96	0	2.488	2.402	2.472	2.476	1.568	2.492	0.806	156	674	701	660	1.315	500	201	466	194	0
4	2	2	"PFC0034"	"C161"	14910	21520	140	1629	1595	525	90	92	20	99	99	0	1250	1242	353	129	130	24	100	100	0	1.373	1.352	1.400	1.294	1.691	1.389	0.915	156	455	2660	2618	0.457	1539	1121	1505	1113	0
4	3	2	"PFJ0545"	"J687_3"	15090	21520	140	882	885	418	80	82	18	100	100	0	516	508	195	119	121	20	99	98	0	2.020	2.069	2.021	2.042	1.720	2.152	0.899	156	546	1199	1194	1.014	802	397	805	389	0
4	4	2	"PFK0100"	"Km695_2"	15300	21520	130	242	243	44	74	75	15	100	100	0	202	204	35	115	117	18	100	92	0	1.931	1.899	1.902	1.998	1.588	2.040	0.669	120	496	255	258	0.949	168	87	169	89	0
4	5	2	"PFK0134"	"Km993_1"	15480	21520	140	563	561	194	72	74	15	98	98	0	466	474	117	118	123	56	99	98	0	1.411	1.374	1.347	1.279	1.685	1.432	0.868	156	500	839	845	0.497	491	348	489	356	0
4	6	2	"PFK0052"	"Km3535_1"	15670	21510	130	561	557	106	72	74	17	100	100	0	356	356	62	119	167	498	0	0	0	2.063	2.046	2.066	2.071	1.301	2.057	0.836	120	534	726	722	1.045	489	237	485	237	0
4	7	2	"PFK0059"	"Km3703_4"	15870	21520	130	307	312	60	73	75	16	100	100	0	323	329	58	113	116	21	100	100	0	1.114	1.106	1.139	1.106	1.362	1.102	0.817	120	548	444	455	0.156	234	210	239	216	0
4	8	2	"PFK0303"	"Kn267_1"	16050	21520	130	451	474	141	72	74	15	100	100	0	375	387	107	113	113	18	100	100	0	1.447	1.467	1.465	1.497	1.386	1.454	0.836	120	480	641	676	0.533	379	262	402	274	0
4	9	2	"PFK0297"	"Kn2497_2"	16240	21520	140	1392	1360	363	73	76	18	100	100	0	547	535	145	117	118	20	98	96	0	3.067	3.079	3.086	3.335	1.682	3.084	0.894	156	503	1749	1705	1.617	1319	430	1287	418	0
4	10	2	"PFK0436"	"Kn5150_1"	16430	21520	130	8699	8520	2155	83	86	23	100	100	0	7409	7258	1868	127	135	94	100	100	0	1.183	1.183	1.188	1.194	1.280	1.156	0.929	120	475	15898	15568	0.243	8616	7282	8437	7131	0
4	11	2	"PFK0536"	"Kn8928_1"	16620	21530	140	854	904	390	89	90	21	100	99	0	566	602	227	132	138	87	96	94	0	1.763	1.734	1.727	1.693	1.804	1.760	0.776	156	558	1199	1285	0.818	765	434	815	470	0
4	12	2	"PFK0544"	"Kn9335_1"	16800	21530	130	586	697	848	87	88	17	100	100	0	343	367	130	128	130	22	100	100	0	2.321	2.552	2.275	2.265	1.423	5.279	0.556	120	539	714	849	1.215	499	215	610	239	0
4	13	2	"PFK0875"	"Ks2_1"	17000	21530	130	175	176	32	86	89	29	98	85	0	284	283	54	127	133	68	95	66	0	0.567	0.577	0.562	0.585	1.699	0.517	0.646	120	583	246	246	-0.819	89	157	90	156	0
4	14	2	"PFK0879"	"Ks2_14"	17190	21530	130	4047	3905	754	88	91	21	100	100	0	2887	2875	546	129	133	22	100	100	0	1.435	1.390	1.395	1.389	1.197	1.391	0.930	120	522	6717	6563	0.522	3959	2758	3817	2746	0
4	15	2	"PFK1056"	"Ks54_1"	17380	21530	140	792	745	213	87	89	19	100	99	0	776	731	195	128	131	22	99	99	0	1.088	1.091	1.107	1.097	1.661	1.098	0.908	156	471	1353	1261	0.122	705	648	658	603	0
4	16	2	"PFK1101"	"Ks59_1"	17570	21530	140	529	540	159	74	78	20	100	99	0	479	466	129	117	120	22	97	96	0	1.257	1.335	1.357	1.432	1.626	1.329	0.900	156	438	817	815	0.330	455	362	466	349	0
4	17	2	"PFK1165"	"Ks72_6"	17750	21530	130	269	273	65	67	69	14	100	100	0	468	476	104	106	110	26	100	100	0	0.558	0.557	0.559	0.547	1.331	0.520	0.837	120	431	564	576	-0.842	202	362	206	370	0
4	18	2	"PFK1183"	"Ks75_9"	17950	21530	140	496	479	136	68	70	16	100	100	0	255	249	61	104	109	26	95	89	0	2.834	2.834	2.862	3.029	1.796	2.936	0.751	156	548	579	556	1.503	428	151	411	145	0
4	19	2	"PFK1209"	"Ks82_1"	18140	21530	140	1861	1781	553	66	69	14	100	100	0	1032	992	331	105	108	16	97	96	0	1.936	1.933	1.882	2.103	1.978	1.930	0.883	156	459	2722	2602	0.953	1795	927	1715	887	0
4	20	2	"PFK1228"	"Ks83_8"	18310	21530	140	1814	1760	636	71	73	16	100	100	0	1401	1321	522	111	112	17	98	96	0	1.351	1.396	1.344	1.592	1.966	1.344	0.905	156	492	3033	2899	0.434	1743	1290	1689	1210	0
4	21	2	"PFK0643"	"Ks127_5"	18520	21540	130	151	147	28	72	73	16	97	92	0	381	377	71	112	114	19	100	100	0	0.294	0.283	0.283	0.271	1.581	0.275	0.734	120	527	348	340	-1.768	79	269	75	265	0
4	22	2	"PFK0638"	"Ks127_16"	18700	21530	130	497	482	112	70	78	134	97	91	0	503	500	105	112	115	22	100	100	0	1.092	1.062	1.063	1.059	1.312	1.059	0.887	120	615	818	800	0.127	427	391	412	388	0
4	1	3	"PFK0659"	"Ks133_2"	14720	21710	120	172	169	37	82	84	16	94	94	0	323	324	63	125	127	24	100	97	0	0.455	0.437	0.443	0.434	1.615	0.399	0.637	120	525	288	286	-1.138	90	198	87	199	0
4	2	3	"PFK0667"	"Ks139_1"	14890	21700	150	99	99	18	87	88	18	35	6	0	135	137	30	126	129	25	26	9	0	1.333	1.091	0.679	0.663	3.761	0.279	0.016	156	501	21	23	0.415	12	9	12	11	-50
4	3	3	"PFK0682"	"Ks152_11"	15100	21720	150	111	113	24	79	81	17	76	42	0	153	150	29	120	122	20	66	34	0	0.970	1.133	0.931	0.959	2.981	0.856	0.245	156	526	65	64	-0.044	32	33	34	30	-50
4	4	3	"PFK0686"	"Ks155_1"	15300	21720	140	926	868	292	74	75	15	100	100	0	720	692	230	117	118	18	97	96	0	1.413	1.381	1.374	1.384	1.699	1.384	0.873	156	481	1455	1369	0.499	852	603	794	575	0
4	5	3	"PFA0001"	"A10325_1"	15460	21710	150	86	87	16	72	74	15	48	17	0	121	124	23	115	117	22	25	5	0	2.333	1.667	1.069	1.057	3.330	0.035	0.028	156	464	20	24	1.222	14	6	15	9	-50
4	6	3	"PFA0004"	"A10325_16"	15650	21710	150	78	79	16	74	77	17	19	4	0	111	113	20	115	117	22	10	0	0	-1.000	-2.500	0.730	0.700	4.475	0.215	0.015	156	630	0	3	Error	4	-4	5	-2	-50
4	7	3	"PFA0008"	"A10325_26"	15910	21720	150	102	103	24	73	76	17	64	39	0	134	131	28	112	113	17	54	28	0	1.318	1.579	1.173	1.125	2.721	1.214	0.237	156	621	51	49	0.399	29	22	30	19	-50
4	8	3	"PFA0016"	"A10935_1"	16060	21720	130	3075	2798	738	74	75	16	100	100	0	3376	3185	829	113	115	25	100	100	0	0.920	0.887	0.886	0.883	1.272	0.865	0.920	120	464	6264	5796	-0.121	3001	3263	2724	3072	0
4	9	3	"PFA0020"	"A11962_1"	16270	21720	150	109	109	26	79	81	19	66	39	0	146	148	29	120	122	26	49	21	0	1.154	1.071	1.020	1.077	3.264	0.677	0.169	156	543	56	58	0.206	30	26	30	28	-50
4	10	3	"PFA0023"	"A12312_15"	16430	21730	130	806	778	190	83	86	22	100	100	0	457	460	85	125	133	94	100	96	0	2.178	2.075	2.097	2.048	1.314	2.179	0.872	120	477	1055	1030	1.123	723	332	695	335	0
4	11	3	"PFA0047"	"A14801_11"	16610	21720	130	2457	2359	467	85	87	17	100	100	0	1136	1086	219	128	132	37	100	100	0	2.353	2.374	2.304	2.403	1.318	2.377	0.925	120	552	3380	3232	1.235	2372	1008	2274	958	0
4	12	3	"PFA0051"	"A14801_2"	16830	21730	130	444	417	113	84	86	18	100	100	0	294	284	62	125	127	22	97	94	0	2.130	2.094	2.156	2.137	1.483	2.233	0.770	120	540	529	492	1.091	360	169	333	159	0
4	13	3	"PFA0053"	"A14801_24"	17010	21730	130	175	174	30	83	86	17	98	95	0	513	518	93	123	125	21	100	100	0	0.236	0.230	0.226	0.221	1.492	0.219	0.744	120	476	482	486	-2.084	92	390	91	395	0
4	14	3	"PFA0056"	"A14801_31"	17190	21710	150	90	152	460	85	87	16	28	11	0	143	287	726	124	126	19	48	21	0	0.263	0.411	0.563	0.591	3.899	0.367	0.168	156	464	24	230	-1.926	5	19	67	163	-50
4	15	3	"PFA0058"	"A14801_37"	17380	21710	150	91	92	22	86	87	17	24	7	0	127	127	26	124	127	19	23	6	0	1.667	2.000	0.792	0.750	3.163	0.324	0.021	156	409	8	9	0.737	5	3	6	3	-50
4	16	3	"PFA0060"	"A14801_6"	17570	21710	150	85	88	20	79	81	17	27	9	0	125	160	225	120	122	20	25	10	0	1.200	0.225	0.869	0.770	3.472	212.526	0.001	156	439	11	49	0.263	6	5	9	40	-50
4	17	3	"PFA0083"	"A18792_11"	17750	21700	150	92	94	20	71	74	18	55	25	0	126	126	23	112	117	27	29	4	0	1.500	1.643	1.061	1.252	3.260	0.564	0.122	156	554	35	37	0.585	21	14	23	14	-50
4	18	3	"PFA0087"	"A18792_19"	17960	21710	110	99	101	24	68	71	17	72	45	0	136	136	30	106	110	21	65	31	0	1.033	1.100	1.074	1.087	3.226	0.706	0.245	80	427	61	63	0.047	31	30	33	30	0
4	19	3	"PFA0098"	"A20643_1"	18150	21720	130	108	110	21	67	70	16	88	69	0	200	193	41	107	108	16	93	89	0	0.441	0.500	0.480	0.483	2.092	0.407	0.475	120	503	134	129	-1.182	41	93	43	86	0
4	20	3	"PFA0103"	"A21885_19"	18330	21720	130	1356	1280	299	68	70	16	100	100	0	798	769	179	108	109	17	100	100	0	1.867	1.834	1.839	1.854	1.302	1.801	0.915	120	531	1978	1873	0.900	1288	690	1212	661	0
4	21	3	"PFA0105"	"A21885_20"	18520	21720	130	972	919	237	68	70	17	100	100	0	628	591	149	107	110	22	100	99	0	1.735	1.758	1.690	1.791	1.441	1.759	0.890	120	562	1425	1335	0.795	904	521	851	484	0
4	22	3	"PFA0107"	"A21885_9"	18720	21730	130	320	303	77	67	74	129	89	45	0	300	291	59	107	109	22	97	96	0	1.311	1.283	1.283	1.298	1.441	4.287	0.302	120	672	446	420	0.391	253	193	236	184	0
4	1	4	"PFA0130"	"A2546_1"	14720	21900	130	5494	5109	1202	86	87	18	100	100	0	4169	4032	698	127	128	20	100	100	0	1.338	1.286	1.307	1.263	1.224	1.334	0.929	120	669	9450	8928	0.420	5408	4042	5023	3905	0
4	2	4	"PFA0132"	"A26463_1"	14930	21910	130	104	106	24	87	88	18	47	22	0	182	181	29	129	129	20	89	70	0	0.321	0.365	0.475	0.419	3.121	0.388	0.163	120	459	70	71	-1.640	17	53	19	52	0
4	3	4	"PFA0137"	"A29544_1"	15080	21890	150	92	95	19	85	87	18	30	7	0	137	140	25	128	130	22	28	10	0	0.778	0.833	0.696	0.645	3.324	0.370	0.051	156	534	16	22	-0.363	7	9	10	12	-50
4	4	4	"PFA0145"	"A31914_2"	15300	21900	130	138	139	24	77	79	18	96	86	0	2892	2733	566	121	126	36	100	100	0	0.022	0.024	0.023	0.024	1.393	0.023	0.640	120	515	2832	2674	-5.505	61	2771	62	2612	0
4	5	4	"PFA0147"	"A31914_5"	15490	21900	130	136	137	24	74	76	16	97	92	0	343	346	62	117	121	36	100	98	0	0.274	0.275	0.282	0.264	1.581	0.237	0.585	120	526	288	292	-1.866	62	226	63	229	0
4	6	4	"PFA0149"	"A31914_8"	15690	21900	130	578	571	119	74	77	15	100	100	0	334	337	65	118	120	23	100	99	0	2.333	2.269	2.305	2.315	1.313	2.238	0.867	120	446	720	716	1.222	504	216	497	219	0
4	7	4	"PFC0052"	"C198"	15840	21900	150	84	87	15	72	75	16	41	13	0	122	124	21	113	114	18	30	10	0	1.333	1.364	1.000	0.925	3.554	0.654	0.063	156	550	21	26	0.415	12	9	15	11	-50
4	8	4	"PFC0057"	"C216"	16070	21910	130	146	148	34	73	75	16	95	92	0	164	172	36	112	114	24	90	56	0	1.404	1.250	1.248	1.364	2.530	1.135	0.427	120	473	125	135	0.489	73	52	75	60	0
4	9	4	"PFC0059"	"C222"	16220	21900	150	97	100	24	82	86	22	41	15	0	132	132	23	120	122	26	25	2	0	1.250	1.500	0.952	1.020	3.402	1.007	0.174	156	530	27	30	0.322	15	12	18	12	-50
4	10	4	"PFC0062"	"C228"	16440	21910	130	251	250	61	81	84	20	99	99	0	175	172	28	120	121	20	85	66	0	3.091	3.250	3.015	3.308	2.137	3.298	0.495	120	455	225	221	1.628	170	55	169	52	0
4	11	4	"PFC0068"	"C237"	16630	21910	130	100	101	22	81	82	16	55	26	0	537	544	176	119	125	47	99	97	0	0.045	0.047	0.058	0.056	1.929	0.043	0.220	120	437	437	445	-4.459	19	418	20	425	0
4	12	4	"PFC0072"	"C244"	16820	21910	140	801	740	221	83	85	17	100	99	0	565	525	162	122	128	45	94	92	0	1.621	1.630	1.618	1.734	1.767	1.611	0.853	156	461	1161	1060	0.697	718	443	657	403	0
4	13	4	"PFC0092"	"C291"	17000	21910	130	702	680	141	83	85	16	100	100	0	463	465	77	123	125	20	100	100	0	1.821	1.746	1.809	1.730	1.317	1.789	0.853	120	467	959	939	0.864	619	340	597	342	0
4	14	4	"PFC0094"	"C296"	17200	21910	140	547	513	172	84	85	15	100	99	0	345	336	88	124	127	21	98	96	0	2.095	2.024	2.019	1.954	1.761	2.169	0.772	156	502	684	641	1.067	463	221	429	212	0
4	15	4	"PFC0096"	"C299"	17370	21890	150	115	115	26	85	85	16	66	44	0	141	142	25	125	127	21	42	16	0	1.875	1.765	1.367	1.273	3.036	1.077	0.115	156	509	46	47	0.907	30	16	30	17	-50
4	16	4	"PFC0099"	"C302"	17570	21910	130	213	221	59	82	84	17	98	97	0	258	256	55	123	126	21	97	93	0	0.970	1.045	0.991	1.003	1.734	1.050	0.664	120	551	266	272	-0.043	131	135	139	133	0
4	17	4	"PFC0101"	"C307"	17760	21910	130	233	230	58	75	77	17	99	97	0	241	238	53	118	121	21	96	94	0	1.285	1.292	1.294	1.265	1.597	1.239	0.757	120	577	281	275	0.361	158	123	155	120	0
4	18	4	"PFC0103"	"C311"	17960	21900	150	88	89	19	72	75	18	44	12	0	125	127	22	114	117	22	28	10	0	1.455	1.308	1.148	1.177	3.772	0.746	0.147	156	665	27	30	0.541	16	11	17	13	-50
4	19	4	"PFC0123"	"C370"	18130	21910	130	464	458	100	66	69	15	100	100	0	371	374	61	109	111	18	100	100	0	1.519	1.479	1.487	1.471	1.296	1.472	0.857	120	563	660	657	0.603	398	262	392	265	0
4	20	4	"PFC0125"	"C374"	18340	21910	100	103	103	20	64	66	13	91	72	0	144	143	26	105	106	16	77	60	0	1.000	1.026	0.952	1.071	2.787	0.771	0.243	80	437	78	77	0.000	39	39	39	38	0
4	21	4	"PFC0127"	"C38"	18520	21920	120	113	113	24	67	70	17	90	72	0	226	224	45	110	112	21	95	93	0	0.397	0.404	0.385	0.383	1.818	0.379	0.538	120	543	162	160	-1.334	46	116	46	114	0
4	22	4	"PFC0129"	"C382"	18710	21920	130	266	267	59	77	78	18	100	99	0	210	210	43	116	118	19	95	90	0	2.011	2.021	2.102	2.120	1.676	2.158	0.653	120	645	283	284	1.008	189	94	190	94	0
4	1	5	"PFC0131"	"C385"	14710	22090	120	291	291	63	80	83	19	100	100	0	230	232	43	121	122	20	100	95	0	1.936	1.901	1.856	1.968	1.576	1.936	0.688	120	599	320	322	0.953	211	109	211	111	0
4	2	5	"PFC0133"	"C387"	14920	22090	140	576	569	217	88	89	17	100	100	0	375	369	111	127	128	19	96	96	0	1.968	1.988	1.971	1.985	1.671	2.038	0.843	156	580	736	723	0.977	488	248	481	242	0
4	3	5	"PFC0149"	"C427"	15110	22090	130	176	174	40	86	88	17	95	88	0	240	238	55	128	131	21	94	88	0	0.804	0.800	0.719	0.798	1.913	0.722	0.607	120	519	202	198	-0.316	90	112	88	110	0
4	4	5	"PFC0151"	"C43"	15300	22090	130	292	289	80	77	79	18	100	98	0	355	344	83	121	124	34	98	96	0	0.919	0.951	0.921	0.935	1.488	0.921	0.815	120	564	449	435	-0.122	215	234	212	223	0
4	5	5	"PFC0153"	"C436"	15500	22100	130	145	143	34	70	72	14	96	89	0	150	150	27	113	115	19	71	48	0	2.027	1.973	2.125	2.067	2.479	1.828	0.313	120	543	112	110	1.019	75	37	73	37	0
4	6	5	"PFC0155"	"C441"	15670	22090	130	1450	1372	405	77	78	18	100	100	0	852	824	224	117	121	26	100	100	0	1.868	1.832	1.915	1.824	1.334	1.812	0.884	120	556	2108	2002	0.902	1373	735	1295	707	0
4	7	5	"PFC0157"	"C445"	15860	22080	150	98	98	18	79	81	19	47	15	0	128	129	24	119	123	25	19	7	0	2.111	1.900	1.098	1.124	3.525	0.551	0.187	156	648	28	29	1.078	19	9	19	10	-50
4	8	5	"PFC0159"	"C447"	16060	22090	130	371	371	115	86	89	26	100	96	0	391	386	108	120	125	35	95	95	0	1.052	1.071	1.041	1.095	1.641	1.007	0.830	120	559	556	551	0.073	285	271	285	266	0
4	9	5	"PFD0373"	"D42243_45"	16270	22100	130	33366	30702	9545	101	106	34	100	100	0	11163	10783	3034	128	134	38	100	100	0	3.014	2.872	2.926	2.828	1.269	3.033	0.897	120	514	44300	41256	1.592	33265	11035	30601	10655	0
4	10	5	"PFD0380"	"D42715_1"	16440	22080	150	117	118	23	95	100	30	35	7	0	140	139	23	127	131	27	25	4	0	1.692	1.917	1.207	1.165	3.188	1.556	0.160	156	554	35	35	0.759	22	13	23	12	-50
4	11	5	"PFD0387"	"D42954_2"	16630	22080	150	87	89	17	85	87	18	21	5	0	119	121	18	121	128	46	1	0	0	-1.000	100000.000	1.000	0.941	3.718	0.304	0.025	156	499	0	4	Error	2	-2	4	0	-50
4	12	5	"PFD0397"	"D45582_1"	16810	22090	150	89	89	16	84	85	17	18	4	0	121	122	21	122	128	44	2	0	0	-5.000	100000.000	1.000	0.995	3.329	0.495	0.023	156	510	4	5	Error	5	-1	5	0	-50
4	13	5	"PFD0405"	"D4722_1"	17010	22100	130	272	263	57	83	85	16	99	99	0	259	246	56	126	129	20	95	93	0	1.421	1.500	1.500	1.538	1.636	1.457	0.696	120	525	322	300	0.507	189	133	180	120	0
4	14	5	"PFD0416"	"D49176_11"	17190	22110	130	410	386	94	82	84	18	100	99	0	817	785	140	129	131	21	100	100	0	0.477	0.463	0.459	0.442	1.410	0.466	0.878	120	502	1016	960	-1.069	328	688	304	656	0
4	15	5	"PFD0438"	"D49176_65"	17390	22100	150	100	101	22	82	87	44	12	1	0	131	134	23	128	133	54	4	0	0	6.000	3.167	1.246	1.060	3.268	0.824	0.218	156	601	21	25	2.585	18	3	19	6	-50
4	16	5	"PFD0441"	"D49176_7"	17580	22110	130	247	244	47	81	86	41	98	93	0	1231	1224	172	129	134	57	100	100	0	0.151	0.149	0.148	0.144	1.336	0.149	0.866	120	529	1268	1258	-2.731	166	1102	163	1095	0
4	17	5	"PFD0444"	"D49942_10"	17760	22110	130	472	451	97	80	82	16	100	100	0	7028	6753	1180	128	131	22	100	100	0	0.057	0.056	0.057	0.055	1.273	0.054	0.899	120	546	7292	6996	-4.138	392	6900	371	6625	0
4	18	5	"PFD0446"	"D49942_3"	17950	22110	130	273	268	52	80	81	17	100	100	0	1347	1336	236	126	128	21	100	100	0	0.158	0.155	0.156	0.152	1.309	0.147	0.869	120	561	1414	1398	-2.661	193	1221	188	1210	0
4	19	5	"PFD0448"	"D49942_6"	18140	22110	130	310	299	62	71	73	17	100	100	0	1888	1819	375	118	120	22	100	100	0	0.135	0.134	0.136	0.131	1.362	0.125	0.845	120	563	2009	1929	-2.889	239	1770	228	1701	0
4	20	5	"PFD0450"	"D49942_9"	18330	22110	130	366	392	137	64	67	16	100	100	0	4339	4870	1992	109	113	23	100	100	0	0.071	0.069	0.067	0.068	1.303	0.061	0.853	120	659	4532	5089	-3.808	302	4230	328	4761	0
4	21	5	"PFD0482"	"D56400_4"	18540	22110	110	110	110	20	70	72	16	88	61	0	160	158	28	113	117	23	76	51	0	0.851	0.889	0.890	0.856	2.787	0.663	0.266	80	440	87	85	-0.233	40	47	40	45	0
4	22	5	"PFD0484"	"D56470_2"	18710	22120	150	111	112	20	77	79	16	82	52	0	210	211	33	119	121	20	98	91	0	0.374	0.380	0.355	0.351	2.055	0.313	0.289	156	786	125	127	-1.420	34	91	35	92	0
4	1	6	"PFD0487"	"D56950_2"	14720	22290	130	1751	1603	395	79	81	18	100	100	0	1404	1315	256	120	121	22	100	100	0	1.302	1.275	1.271	1.253	1.239	1.289	0.927	120	648	2956	2719	0.381	1672	1284	1524	1195	0
4	2	6	"PFD0490"	"D5782_1"	14910	22290	130	1015	1003	248	85	87	16	100	100	0	708	722	140	127	129	20	100	100	0	1.601	1.543	1.528	1.524	1.314	1.566	0.911	120	491	1511	1513	0.679	930	581	918	595	0
4	3	6	"PFD0508"	"D6287_1"	15100	22290	150	118	119	22	83	85	16	82	53	0	165	165	23	125	127	20	79	49	0	0.875	0.900	0.974	0.917	2.380	0.709	0.224	156	573	75	76	-0.193	35	40	36	40	-50
4	4	6	"PFD0510"	"D6287_13"	15320	22290	150	93	97	23	74	77	17	54	26	0	131	133	22	118	120	19	33	16	0	1.462	1.533	1.292	1.232	3.141	1.031	0.153	156	605	32	38	0.547	19	13	23	15	-50
4	5	6	"PFD0529"	"D6287_55"	15480	22290	130	107	110	23	69	72	17	82	55	0	408	405	87	112	115	19	99	97	0	0.128	0.140	0.133	0.128	1.980	0.130	0.374	120	545	334	334	-2.962	38	296	41	293	0
4	6	6	"PFD0532"	"D6287_61"	15690	22310	90	107	110	24	72	76	18	84	46	0	147	144	31	113	117	21	63	38	0	1.029	1.226	1.000	1.023	2.807	0.809	0.289	52	374	69	69	0.042	35	34	38	31	0
4	7	6	"PFD0536"	"D6287_69"	15870	22300	100	113	114	19	79	82	18	81	43	0	165	163	23	121	124	23	77	41	0	0.773	0.833	0.849	0.764	2.536	0.690	0.258	80	412	78	77	-0.372	34	44	35	42	0
4	8	6	"PFD0538"	"D6287_70"	16040	22290	120	232	236	49	90	95	25	100	95	0	204	206	31	128	131	30	95	71	0	1.868	1.872	1.957	1.915	1.733	1.849	0.581	120	524	218	224	0.902	142	76	146	78	0
4	9	6	"PFD0549"	"D64289_1"	16240	22290	130	48229	44006	8967	110	119	39	100	100	0	31864	29457	5612	143	150	40	100	100	0	1.517	1.497	1.536	1.494	1.249	1.501	0.936	120	565	79840	73210	0.601	48119	31721	43896	29314	0
4	10	6	"PFD0558"	"D65681_2"	16430	22290	130	820	791	217	103	112	39	100	98	0	676	665	164	142	147	37	100	98	0	1.343	1.315	1.321	1.318	1.543	1.308	0.860	120	564	1251	1211	0.425	717	534	688	523	0
4	11	6	"PFE0558"	"E49_1"	16630	22290	130	298	294	57	83	85	19	100	100	0	231	235	47	122	124	22	97	93	0	1.972	1.867	2.030	2.004	1.669	1.818	0.660	120	591	324	324	0.980	215	109	211	113	0
4	12	6	"PFE0562"	"E5006_5"	16820	22290	130	1044	1034	183	79	81	17	100	100	0	1189	1179	214	121	122	19	100	100	0	0.904	0.903	0.904	0.907	1.193	0.877	0.917	120	547	2033	2013	-0.146	965	1068	955	1058	0
4	13	6	"PFE0565"	"E5141_1"	17000	22290	130	843	809	231	82	84	18	100	100	0	534	507	127	127	128	21	100	100	0	1.870	1.913	1.884	1.953	1.482	1.869	0.873	120	547	1168	1107	0.903	761	407	727	380	0
4	14	6	"PFE0569"	"E517_1"	17200	22290	130	578	546	150	82	84	18	100	100	0	500	475	117	129	130	21	99	97	0	1.337	1.341	1.341	1.369	1.410	1.358	0.848	120	526	867	810	0.419	496	371	464	346	0
4	15	6	"PFE0579"	"E5479_3"	17370	22290	130	1271	1234	293	81	87	47	100	100	0	978	978	229	128	133	58	99	99	0	1.400	1.356	1.327	1.381	1.380	1.322	0.887	120	534	2040	2003	0.485	1190	850	1153	850	0
4	16	6	"PFE0585"	"E598_1"	17580	22300	130	2815	2754	870	82	88	46	100	100	0	13805	13959	3676	132	136	56	100	100	0	0.200	0.193	0.194	0.189	1.234	0.195	0.913	120	570	16406	16499	-2.323	2733	13673	2672	13827	0
4	17	6	"PFE0608"	"E714_7"	17770	22300	120	153	151	29	82	85	17	92	87	0	176	176	29	130	133	20	84	57	0	1.543	1.500	1.485	1.442	2.537	1.393	0.345	120	498	117	115	0.626	71	46	69	46	0
4	18	6	"PFE0610"	"E7279_2"	17960	22300	130	849	798	212	80	82	17	100	100	0	478	451	102	125	127	20	100	100	0	2.178	2.202	2.224	2.219	1.351	2.294	0.871	120	545	1122	1044	1.123	769	353	718	326	0
4	19	6	"PFE0613"	"E7418_1"	18150	22300	130	257	257	39	72	74	16	100	100	0	229	225	33	116	119	19	100	98	0	1.637	1.697	1.661	1.752	1.515	1.775	0.697	120	557	298	294	0.711	185	113	185	109	0
4	20	6	"PFE0616"	"E7745_1"	18330	22300	110	154	151	23	69	71	16	100	100	0	158	161	22	112	115	19	91	65	0	1.848	1.673	1.531	1.794	1.953	1.735	0.392	80	443	131	131	0.886	85	46	82	49	0
4	21	6	"PFE0619"	"E7861_3"	18520	22300	120	323	317	61	72	74	16	100	100	0	323	325	57	118	121	22	100	100	0	1.224	1.184	1.219	1.183	1.354	1.166	0.823	120	522	456	452	0.292	251	205	245	207	0
4	22	6	"PFE0623"	"E8100_2"	18700	22300	130	901	878	153	74	76	16	100	100	0	1402	1365	233	120	123	21	100	100	0	0.645	0.646	0.648	0.649	1.240	0.620	0.921	120	595	2109	2049	-0.632	827	1282	804	1245	0
4	1	7	"PFE0649"	"E8914_2"	14710	22470	130	635	605	139	86	87	17	100	100	0	424	412	89	127	129	20	100	98	0	1.848	1.821	1.841	1.878	1.405	1.826	0.877	120	700	846	804	0.886	549	297	519	285	0
4	2	7	"PFE0654"	"E9225_1"	14910	22480	130	170	174	38	86	88	17	98	95	0	756	762	128	130	132	20	100	100	0	0.134	0.139	0.135	0.130	1.555	0.133	0.710	120	504	710	720	-2.898	84	626	88	632	0
4	3	7	"PFE0657"	"E9299_3"	15080	22460	150	105	107	21	83	85	17	60	28	0	150	150	26	125	127	20	55	25	0	0.880	0.960	0.736	0.900	3.010	0.681	0.109	156	571	47	49	-0.184	22	25	24	25	-50
4	4	7	"PFE0659"	"E9299_6"	15290	22480	130	4246	3960	1034	74	77	17	100	100	0	3483	3247	774	116	118	19	100	100	0	1.239	1.241	1.214	1.229	1.250	1.256	0.937	120	584	7539	7017	0.309	4172	3367	3886	3131	0
4	5	7	"PFE0663"	"E9475_1"	15490	22480	130	1155	1089	281	69	71	15	100	100	0	1057	1013	232	112	113	16	100	100	0	1.149	1.132	1.157	1.126	1.279	1.156	0.912	120	545	2031	1921	0.201	1086	945	1020	901	0
4	6	7	"PFE0668"	"E9987_1"	15660	22480	120	270	266	57	70	71	14	100	100	0	475	463	101	110	113	18	100	99	0	0.548	0.555	0.554	0.557	1.316	0.530	0.870	120	496	565	549	-0.868	200	365	196	353	0
4	7	7	"PFF0025"	"F10660_2"	15860	22480	130	728	685	146	72	74	14	100	100	0	382	379	74	111	113	17	100	100	0	2.421	2.287	2.373	2.312	1.358	2.367	0.843	120	583	927	881	1.275	656	271	613	268	0
4	8	7	"PFF0029"	"F10730_3"	16060	22480	130	1127	1226	507	82	87	24	100	100	0	918	1052	609	124	126	26	100	100	0	1.316	1.233	1.343	1.299	1.326	1.108	0.876	120	544	1839	2072	0.396	1045	794	1144	928	0
4	9	7	"PFF0032"	"F10872_1"	16240	22480	120	535	518	117	95	101	32	100	100	0	480	473	80	140	145	34	100	100	0	1.294	1.270	1.282	1.248	1.350	1.306	0.866	120	484	780	756	0.372	440	340	423	333	0
4	10	7	"PFF0035"	"F10935_2"	16430	22480	130	4403	4214	1071	87	94	30	100	100	0	3050	2955	814	132	138	31	100	100	0	1.479	1.462	1.449	1.495	1.398	1.427	0.928	120	549	7234	6950	0.565	4316	2918	4127	2823	0
4	11	7	"PFF0038"	"F10949_3"	16620	22490	130	1143	1069	304	78	79	17	100	100	0	675	654	128	119	120	19	100	100	0	1.915	1.852	1.888	1.792	1.355	1.955	0.921	120	584	1621	1526	0.938	1065	556	991	535	0
4	12	7	"PFF0040"	"F10953_1"	16810	22490	120	1542	1550	484	78	79	16	100	100	0	6923	7117	2000	119	121	19	100	100	0	0.215	0.210	0.213	0.204	1.339	0.203	0.904	120	511	8268	8470	-2.216	1464	6804	1472	6998	0
4	13	7	"PFF0668"	"F310_1"	17010	22480	120	125	128	28	80	81	16	90	70	0	165	168	30	122	124	21	80	50	0	1.047	1.043	1.093	1.099	2.471	0.987	0.274	120	516	88	94	0.066	45	43	48	46	0
4	14	7	"PFF0671"	"F31319_2"	17200	22490	130	1181	1088	305	79	81	16	100	100	0	1270	1180	249	123	125	21	100	100	0	0.961	0.955	0.996	0.916	1.422	0.988	0.918	120	506	2249	2066	-0.058	1102	1147	1009	1057	0
4	15	7	"PFF0680"	"F31855_1"	17370	22490	120	251	254	43	79	81	15	100	100	0	221	226	36	126	127	20	100	97	0	1.811	1.750	1.751	1.813	1.546	1.659	0.501	120	479	267	275	0.856	172	95	175	100	0
4	16	7	"PFF0682"	"F32050_1"	17560	22490	130	612	607	118	78	81	20	100	100	0	335	340	54	123	124	22	100	100	0	2.519	2.438	2.466	2.453	1.338	2.555	0.851	120	574	746	746	1.333	534	212	529	217	0
4	17	7	"PFF0686"	"F32122_1"	17750	22490	130	1899	1837	492	77	79	18	100	100	0	1212	1161	250	122	123	19	100	100	0	1.672	1.694	1.718	1.669	1.257	1.768	0.914	120	542	2912	2799	0.741	1822	1090	1760	1039	0
4	18	7	"PFF0693"	"F32325_1"	17940	22490	130	310	313	65	73	74	16	100	99	0	715	705	131	115	117	17	100	100	0	0.395	0.407	0.402	0.399	1.345	0.390	0.854	120	556	837	830	-1.340	237	600	240	590	0
4	19	7	"PFF0715"	"F33346_1"	18140	22490	130	519	508	110	69	70	13	100	100	0	510	508	102	113	116	17	100	100	0	1.134	1.111	1.108	1.111	1.344	1.104	0.866	120	573	847	834	0.181	450	397	439	395	0
4	20	7	"PFF0719"	"F33441_1"	18340	22490	120	1621	1522	317	74	76	16	100	100	0	2063	1987	384	122	123	20	100	100	0	0.797	0.776	0.779	0.773	1.273	0.770	0.910	120	528	3488	3313	-0.327	1547	1941	1448	1865	0
4	21	7	"PFF0722"	"F33612_1"	18530	22490	120	432	420	72	79	80	15	100	100	0	360	357	54	126	128	21	100	100	0	1.509	1.476	1.533	1.485	1.342	1.530	0.831	120	467	587	572	0.593	353	234	341	231	0
4	22	7	"PFF0725"	"F33675_1"	18710	22500	120	270	262	64	75	77	16	100	97	0	214	215	41	124	126	22	96	85	0	2.167	2.055	2.132	2.115	1.821	2.214	0.619	120	535	285	278	1.115	195	90	187	91	0
4	1	8	"PFF0728"	"F33814_1"	14710	22680	100	138	136	22	85	89	20	87	70	0	166	169	27	127	129	21	78	46	0	1.359	1.214	1.240	1.215	2.484	1.074	0.184	80	501	92	93	0.443	53	39	51	42	0
4	2	8	"PFF0734"	"F34109_1"	14910	22670	120	144	144	23	85	87	18	95	79	0	209	209	33	128	132	32	95	68	0	0.728	0.728	0.713	0.702	1.756	0.553	0.353	120	500	140	140	-0.457	59	81	59	81	0
4	3	8	"PFF0764"	"F35293_1"	15090	22670	120	259	254	40	78	81	19	100	100	0	348	348	52	123	124	20	100	100	0	0.804	0.782	0.775	0.785	1.357	0.764	0.817	120	540	406	401	-0.314	181	225	176	225	0
4	4	8	"PFF0773"	"F35453_1"	15300	22670	110	122	120	25	71	74	17	92	73	0	165	166	29	114	117	20	86	63	0	1.000	0.942	0.942	0.919	2.070	0.881	0.341	80	487	102	101	0.000	51	51	49	52	0
4	5	8	"PFF0777"	"F35590_1"	15490	22680	110	97	98	19	68	70	14	78	51	0	150	152	23	110	113	18	86	55	0	0.725	0.714	0.749	0.716	2.960	0.811	0.423	80	447	69	72	-0.464	29	40	30	42	0
4	6	8	"PFF0781"	"F35756_2"	15660	22670	130	1558	1532	290	72	73	14	100	100	0	1254	1237	232	114	117	19	100	100	0	1.304	1.300	1.302	1.302	1.251	1.305	0.924	120	528	2626	2583	0.382	1486	1140	1460	1123	0
4	7	8	"PFF0784"	"F35756_5"	15860	22670	130	2557	2449	503	75	77	15	100	100	0	1027	1006	160	120	121	19	100	100	0	2.736	2.679	2.719	2.657	1.277	2.796	0.903	120	576	3389	3260	1.452	2482	907	2374	886	0
4	8	8	"PFF0788"	"F35774_1"	16060	22670	130	1967	1846	434	83	84	18	100	100	0	2969	2816	637	124	126	23	100	100	0	0.662	0.655	0.667	0.652	1.277	0.645	0.907	120	543	4729	4455	-0.595	1884	2845	1763	2692	0
4	9	8	"PFF0818"	"F36648_1"	16240	22670	130	1235	1223	292	86	89	19	100	100	0	674	676	158	130	132	23	100	99	0	2.112	2.082	2.129	2.115	1.430	2.066	0.887	120	529	1693	1683	1.079	1149	544	1137	546	0
4	10	8	"PFF0821"	"F3666_3"	16430	22670	120	202	202	38	80	82	18	100	99	0	207	208	36	127	129	22	95	81	0	1.525	1.506	1.547	1.625	1.930	1.553	0.498	120	519	202	203	0.609	122	80	122	81	0
4	11	8	"PFF0823"	"F36721_3"	16620	22680	100	113	116	22	74	75	14	87	76	0	166	167	25	118	120	18	92	63	0	0.813	0.857	0.993	0.824	2.272	0.726	0.328	80	403	87	91	-0.300	39	48	42	49	0
4	12	8	"PFF0825"	"F36734_1"	16810	22670	130	310	300	69	78	79	15	100	100	0	211	211	40	122	123	19	93	90	0	2.607	2.494	2.557	2.595	1.686	2.559	0.672	120	537	321	311	1.382	232	89	222	89	0
4	13	8	"PFF0827"	"F36803_1"	16990	22670	130	445	439	97	80	82	16	100	100	0	344	335	72	124	125	19	99	98	0	1.659	1.701	1.685	1.786	1.535	1.654	0.827	120	546	585	570	0.730	365	220	359	211	0
4	14	8	"PFF0831"	"F37098_2"	17190	22670	130	1085	1043	241	79	81	15	100	100	0	1125	1070	245	123	125	18	100	100	0	1.004	1.018	1.019	1.034	1.372	0.992	0.902	120	516	2008	1911	0.006	1006	1002	964	947	0
4	15	8	"PFF1472"	"F58335_1"	17370	22680	130	712	708	197	79	81	17	100	100	0	400	402	72	123	124	19	100	100	0	2.285	2.254	2.243	2.204	1.341	2.374	0.865	120	555	910	908	1.192	633	277	629	279	0
4	16	8	"PFF1476"	"F58487_1"	17570	22680	110	129	130	20	77	79	18	97	77	0	153	157	25	119	119	17	78	50	0	1.529	1.395	1.455	1.601	2.288	1.409	0.303	80	458	86	91	0.613	52	34	53	38	0
4	17	8	"PFF1492"	"F58910_1"	17760	22680	130	310	306	66	71	72	16	100	100	0	298	299	51	113	114	17	100	100	0	1.292	1.263	1.256	1.257	1.389	1.306	0.831	120	553	424	421	0.369	239	185	235	186	0
4	18	8	"PFF1495"	"F59075_2"	17960	22680	130	270	272	58	67	67	12	100	100	0	212	212	37	107	109	15	98	97	0	1.933	1.952	1.976	2.006	1.499	2.059	0.741	120	509	308	310	0.951	203	105	205	105	0
4	19	8	"PFF1497"	"F5910_2"	18130	22680	130	2059	1945	502	69	70	13	100	100	0	6502	6189	1400	112	116	26	100	100	0	0.311	0.309	0.309	0.305	1.297	0.298	0.912	120	487	8380	7953	-1.683	1990	6390	1876	6077	0
4	20	8	"PFF1499"	"F59139_2"	18320	22680	130	2649	2442	618	77	78	20	100	100	0	3011	2784	676	124	127	30	100	100	0	0.891	0.889	0.891	0.889	1.362	0.874	0.910	120	502	5459	5025	-0.167	2572	2887	2365	2660	0
4	21	8	"PFF1536"	"F6061_1"	18510	22670	130	149	149	36	79	81	19	90	80	0	246	241	59	123	126	25	94	88	0	0.569	0.593	0.642	0.599	2.049	0.535	0.493	120	547	193	188	-0.813	70	123	70	118	0
4	22	8	"PFF1543"	"F607_1"	18730	22680	150	91	94	28	68	71	16	58	31	0	133	134	28	112	114	21	48	23	0	1.095	1.182	0.939	0.880	2.915	0.878	0.249	156	791	44	48	0.131	23	21	26	22	-50
4	1	9	"PFF1546"	"F61052_1"	14700	22870	90	124	124	21	81	84	22	82	48	0	161	163	32	125	127	22	71	36	0	1.194	1.132	1.167	1.192	2.375	1.084	0.267	52	352	79	81	0.256	43	36	43	38	0
4	2	9	"PFF1550"	"F61158_1"	14910	22860	140	694	649	203	78	81	18	100	100	0	474	448	129	121	125	32	95	95	0	1.745	1.746	1.742	1.783	1.593	1.765	0.847	156	542	969	898	0.803	616	353	571	327	0
4	3	9	"PFF1556"	"F61469_1"	15090	22860	130	200	202	36	71	72	14	100	100	0	307	310	48	113	114	18	100	100	0	0.665	0.665	0.683	0.656	1.413	0.613	0.781	120	455	323	328	-0.589	129	194	131	197	0
4	4	9	"PFF1560"	"F61859_2"	15290	22860	150	89	89	19	69	72	16	54	23	0	127	127	19	113	115	18	39	10	0	1.429	1.429	1.166	1.226	3.188	0.674	0.039	156	572	34	34	0.515	20	14	20	14	-50
4	5	9	"PFF1588"	"F6265_1"	15480	22860	130	983	914	253	72	74	16	100	100	0	1279	1244	224	115	116	17	100	100	0	0.783	0.746	0.777	0.711	1.439	0.777	0.896	120	463	2075	1971	-0.354	911	1164	842	1129	0
4	6	9	"PFF1595"	"F62846_1"	15670	22860	140	463	439	153	78	81	35	96	94	0	506	495	134	122	123	19	98	96	0	1.003	0.968	0.971	0.935	2.152	0.993	0.852	156	495	769	734	0.004	385	384	361	373	0
4	7	9	"PFF1604"	"F63188_2"	15860	22860	130	4731	4595	902	82	84	28	100	100	0	2413	2412	371	126	128	19	100	100	0	2.033	1.974	1.990	1.958	1.220	2.037	0.915	120	456	6936	6799	1.023	4649	2287	4513	2286	0
4	8	9	"PFF1607"	"F63326_1"	16050	22860	130	154	151	25	86	88	18	97	85	0	174	175	23	127	129	21	87	60	0	1.447	1.354	1.442	1.425	2.124	1.240	0.327	120	509	115	113	0.533	68	47	65	48	0
4	9	9	"PFF1610"	"F63399_1"	16240	22860	130	4149	3792	954	87	89	20	100	100	0	3436	3256	779	128	131	24	100	100	0	1.228	1.184	1.198	1.179	1.286	1.171	0.920	120	513	7370	6833	0.296	4062	3308	3705	3128	0
4	10	9	"PFF1614"	"F63448_3"	16440	22870	150	103	104	22	80	83	20	53	24	0	146	148	28	124	127	22	48	21	0	1.045	1.000	0.864	0.818	3.521	0.666	0.133	156	522	45	48	0.064	23	22	24	24	-50
4	11	9	"PFF1654"	"F64738_1"	16610	22860	130	648	613	155	77	79	15	100	100	0	497	478	122	121	123	20	100	99	0	1.519	1.501	1.515	1.549	1.486	1.462	0.837	120	458	947	893	0.603	571	376	536	357	0
4	12	9	"PFF1656"	"F64738_5"	16810	22860	130	464	434	100	79	82	18	100	100	0	325	315	71	125	127	21	99	97	0	1.925	1.868	1.899	1.973	1.591	1.841	0.814	120	544	585	545	0.945	385	200	355	190	0
4	13	9	"PFF1659"	"F64888_1"	17040	22870	150	101	104	29	79	82	17	57	33	0	140	143	30	124	125	19	46	24	0	1.375	1.316	1.130	1.145	2.985	0.962	0.254	156	517	38	44	0.459	22	16	25	19	-50
4	14	9	"PFF1666"	"F65043_1"	17200	22870	130	147	149	30	79	81	16	96	90	0	873	833	148	124	125	19	100	100	0	0.091	0.099	0.096	0.092	1.574	0.096	0.712	120	414	817	779	-3.461	68	749	70	709	0
4	15	9	"PFF1668"	"F65043_4"	17390	22870	130	222	217	50	80	82	15	100	98	0	400	401	72	125	126	18	100	100	0	0.516	0.496	0.491	0.476	1.488	0.504	0.770	120	500	417	413	-0.954	142	275	137	276	0
4	16	9	"PFF1673"	"F65467_1"	17590	22870	150	104	105	21	79	80	16	66	33	0	147	152	32	122	122	18	62	32	0	1.000	0.867	0.939	1.043	3.028	0.507	0.109	156	537	50	56	0.000	25	25	26	30	-50
4	17	9	"PFI0337"	"I3634_1"	17770	22860	130	1314	1214	336	70	71	15	100	100	0	670	664	171	110	112	18	100	100	0	2.221	2.065	2.050	2.074	1.412	2.081	0.872	120	481	1804	1698	1.151	1244	560	1144	554	0
4	18	9	"PFI0339"	"I3665_1"	17960	22860	130	548	513	129	67	68	13	100	100	0	311	307	77	106	107	16	100	99	0	2.346	2.219	2.204	2.345	1.516	2.168	0.824	120	505	686	647	1.230	481	205	446	201	0
4	19	9	"PFI0341"	"I3767_1"	18150	22860	130	772	732	166	71	73	15	100	100	0	387	381	91	115	118	27	98	98	0	2.577	2.485	2.447	2.520	1.422	2.451	0.842	120	511	973	927	1.366	701	272	661	266	0
4	20	9	"PFI0347"	"I398_3"	18360	22860	150	109	110	24	75	77	20	74	37	0	144	144	28	119	123	30	43	10	0	1.360	1.400	1.417	1.247	3.247	0.901	0.131	156	567	59	60	0.444	34	25	35	25	-50
4	21	9	"PFI0352"	"I4167_1"	18540	22880	130	728	655	211	70	71	19	100	99	0	736	701	159	110	112	19	100	100	0	1.051	0.990	1.039	0.935	1.560	1.058	0.877	120	447	1284	1176	0.072	658	626	585	591	0
4	22	9	"PFI0354"	"I4179_1"	18710	22860	130	518	517	137	63	65	13	100	100	0	485	470	113	103	104	16	100	100	0	1.191	1.237	1.209	1.245	1.300	1.223	0.890	120	584	837	821	0.252	455	382	454	367	0
4	1	10	"PFI0375"	"I4688_1"	14710	23040	140	231	234	47	75	78	18	100	100	0	210	212	38	117	118	19	98	94	0	1.677	1.674	1.645	1.736	1.617	1.709	0.636	156	699	249	254	0.746	156	93	159	95	0
4	2	10	"PFI0378"	"I4719_5"	14890	23030	130	167	168	31	79	81	16	100	98	0	533	523	89	118	120	18	100	100	0	0.212	0.220	0.221	0.211	1.617	0.201	0.701	120	451	503	494	-2.238	88	415	89	405	0
4	3	10	"PFI0380"	"I4730_1"	15080	23030	130	490	483	91	76	79	23	100	100	0	561	546	103	117	119	19	100	100	0	0.932	0.949	0.979	0.959	1.354	0.938	0.869	120	471	858	836	-0.101	414	444	407	429	0
4	4	10	"PFI0383"	"I4780_1"	15270	23030	120	447	442	85	76	77	15	100	100	0	350	350	65	120	121	18	100	99	0	1.613	1.591	1.606	1.628	1.418	1.576	0.821	120	439	601	596	0.690	371	230	366	230	0
4	5	10	"PFI0386"	"I4862_1"	15450	23030	130	506	492	86	78	79	15	100	100	0	586	573	107	121	122	18	100	99	0	0.920	0.916	0.922	0.935	1.379	0.882	0.888	120	491	893	866	-0.120	428	465	414	452	0
4	6	10	"PFI0393"	"I4989_1"	15650	23030	130	1287	1274	241	79	82	34	100	100	0	1313	1258	268	121	122	17	100	100	0	1.013	1.051	1.051	1.079	1.317	1.028	0.925	120	500	2400	2332	0.019	1208	1192	1195	1137	0
4	7	10	"PFI0428"	"I601_1"	15850	23030	150	101	103	21	83	85	34	19	1	0	140	143	23	125	126	19	41	18	0	1.200	1.111	0.859	0.863	2.791	5.530	0.038	156	510	33	38	0.263	18	15	20	18	-50
4	8	10	"PFI0430"	"I6032_2"	16030	23040	130	1445	1448	315	83	84	17	100	100	0	1461	1482	278	127	130	21	100	100	0	1.021	1.007	1.030	0.988	1.349	1.014	0.915	120	442	2696	2720	0.030	1362	1334	1365	1355	0
4	9	10	"PFI0434"	"I607_1"	16220	23040	120	888	880	203	80	83	17	100	100	0	568	571	99	124	127	21	100	100	0	1.820	1.790	1.844	1.760	1.364	1.881	0.890	120	474	1252	1247	0.864	808	444	800	447	0
4	10	10	"PFI0439"	"I6174_2"	16410	23040	120	970	944	162	77	79	16	100	100	0	535	535	88	120	122	19	100	100	0	2.152	2.089	2.156	2.095	1.288	2.148	0.900	120	408	1308	1282	1.106	893	415	867	415	0
4	11	10	"PFI0441"	"I6204_2"	16600	23040	150	70	74	14	76	77	15	14	0	0	118	118	18	116	119	21	12	2	0	-3.000	-1.000	0.890	0.969	3.232	0.258	0.026	156	437	-4	0	Error	-6	2	-2	2	-50
4	12	10	"PFI0443"	"I6356_1"	16790	23040	150	76	77	15	78	79	16	8	0	0	118	119	18	122	123	20	8	1	0	0.500	0.333	1.106	0.934	3.164	0.045	0.000	156	483	-6	-4	-1.000	-2	-4	-1	-3	-50
4	13	10	"PFI0469"	"I7030_1"	16980	23040	150	71	73	15	76	78	18	8	1	0	114	117	19	122	122	19	8	3	0	0.625	0.600	1.038	1.088	3.670	0.113	0.003	156	448	-13	-8	-0.678	-5	-8	-3	-5	-50
4	14	10	"PFI0471"	"I7085_1"	17170	23040	150	74	73	14	78	79	16	7	1	0	116	117	16	123	124	20	6	0	0	0.571	0.833	0.667	0.686	3.309	0.183	0.005	156	464	-11	-11	-0.807	-4	-7	-5	-6	-50
4	15	10	"PFI0473"	"I7097_2"	17360	23050	130	901	860	234	81	83	16	100	100	0	1115	1098	224	127	129	20	100	100	0	0.830	0.802	0.804	0.757	1.536	0.815	0.892	120	489	1808	1750	-0.269	820	988	779	971	0
4	16	10	"PFI0475"	"I7106_1"	17560	23040	150	101	102	19	78	80	16	66	32	0	146	152	45	123	124	20	55	30	0	1.000	0.828	0.920	0.966	3.062	0.261	0.087	156	532	46	53	0.000	23	23	24	29	-50
4	17	10	"PFI0481"	"I7243_1"	17740	23050	120	175	174	36	69	71	15	98	98	0	154	156	21	110	112	17	90	70	0	2.409	2.283	2.356	2.393	2.012	2.405	0.505	120	434	150	151	1.268	106	44	105	46	0
4	18	10	"PFI0484"	"I7365_3"	17930	23050	120	651	640	128	67	70	15	100	100	0	507	505	103	106	108	16	100	100	0	1.456	1.436	1.515	1.446	1.325	1.442	0.881	120	496	985	972	0.542	584	401	573	399	0
4	19	10	"PFJ0441"	"J490_1"	18120	23050	120	131	133	22	72	74	15	98	93	0	662	667	118	110	112	20	100	100	0	0.107	0.110	0.108	0.105	1.511	0.101	0.652	120	481	611	618	-3.226	59	552	61	557	0
4	20	10	"PFJ0443"	"J504_1"	18300	23050	120	303	297	50	69	71	15	100	100	0	369	370	59	109	112	21	100	100	0	0.900	0.874	0.866	0.879	1.330	0.860	0.860	120	484	494	489	-0.152	234	260	228	261	0
4	21	10	"PFJ0445"	"J504_5"	18490	23050	130	390	384	74	64	64	12	100	100	0	328	326	66	104	105	16	100	99	0	1.455	1.441	1.482	1.482	1.454	1.419	0.828	120	480	550	542	0.541	326	224	320	222	0
4	22	10	"PFJ0448"	"J50_1"	18680	23050	130	10553	10239	2099	62	64	12	100	100	0	6563	6177	1651	101	104	16	100	100	0	1.623	1.675	1.673	1.769	1.499	1.634	0.920	120	616	16953	16253	0.699	10491	6462	10177	6076	0
4	1	11	"PFJ0450"	"J512_2"	14700	23230	130	3997	3716	1145	80	82	20	100	100	0	3218	3144	682	121	123	32	100	100	0	1.265	1.203	1.234	1.110	1.565	1.265	0.938	120	616	7014	6659	0.339	3917	3097	3636	3023	0
4	2	11	"PFJ0452"	"J53_1"	14900	23230	150	100	101	18	86	88	23	30	4	0	147	146	23	125	127	21	50	18	0	0.636	0.714	0.714	0.779	3.447	0.467	0.044	156	581	36	36	-0.652	14	22	15	21	-50
4	3	11	"PFJ0477"	"J53_50"	15080	23230	140	170	164	36	82	84	22	91	85	0	370	361	85	124	126	20	96	96	0	0.358	0.346	0.354	0.324	1.982	0.334	0.659	156	534	334	319	-1.483	88	246	82	237	0
4	4	11	"PFJ0479"	"J53_52"	15260	23230	120	669	647	131	80	83	33	100	100	0	594	572	108	124	126	21	100	100	0	1.253	1.266	1.285	1.264	1.363	1.266	0.879	120	493	1059	1015	0.326	589	470	567	448	0
4	5	11	"PFJ0483"	"J53_56"	15460	23230	120	3143	2948	688	77	81	38	100	100	0	2354	2230	473	120	123	40	100	100	0	1.372	1.361	1.401	1.337	1.337	1.377	0.937	120	563	5300	4981	0.457	3066	2234	2871	2110	0
4	6	11	"PFJ0485"	"J53_60"	15650	23230	120	466	451	90	75	77	26	100	100	0	674	669	127	117	120	39	100	100	0	0.702	0.681	0.706	0.679	1.326	0.668	0.886	120	532	948	928	-0.511	391	557	376	552	0
4	7	11	"PFJ0488"	"J541_1"	15840	23230	130	527	517	111	79	80	16	100	100	0	515	510	96	122	122	18	100	100	0	1.140	1.129	1.142	1.107	1.393	1.141	0.900	120	506	841	826	0.189	448	393	438	388	0
4	8	11	"PFJ0490"	"J541_4"	16030	23220	150	78	80	14	79	80	16	12	3	0	120	121	15	122	125	19	9	0	0	0.500	-1.000	0.857	0.805	3.052	0.150	0.004	156	572	-3	0	-1.000	-1	-2	1	-1	-50
4	9	11	"PFJ0511"	"J58_3"	16220	23230	120	1653	1608	348	77	78	15	100	100	0	1158	1138	240	120	123	20	100	100	0	1.518	1.504	1.499	1.506	1.292	1.508	0.932	120	497	2614	2549	0.602	1576	1038	1531	1018	0
4	10	11	"PFJ0515"	"J6186_1"	16430	23230	150	102	101	23	78	79	16	60	32	0	146	144	21	121	123	19	58	21	0	0.960	1.000	1.014	0.951	3.216	0.732	0.101	156	585	49	46	-0.059	24	25	23	23	-50
4	11	11	"PFJ0518"	"J634_1"	16600	23230	120	9354	8847	1612	78	78	14	100	100	0	7402	6867	1512	118	121	18	100	100	0	1.273	1.299	1.282	1.334	1.323	1.283	0.942	120	425	16560	15518	0.349	9276	7284	8769	6749	0
4	12	11	"PFJ0520"	"J63_1"	16790	23230	150	75	77	15	79	80	15	15	4	0	118	119	20	121	123	19	12	3	0	1.333	1.000	0.795	0.750	3.351	0.059	0.001	156	554	-7	-4	0.415	-4	-3	-2	-2	-50
4	13	11	"PFJ0522"	"J63_4"	16980	23230	150	79	82	23	79	79	16	18	5	0	121	137	109	123	124	19	19	5	0	0.000	0.214	0.906	0.849	3.300	0.114	0.124	156	525	-2	17	Error	0	-2	3	14	-50
4	14	11	"PFJ0525"	"J647_1"	17180	23240	120	414	400	125	81	82	16	100	100	0	399	390	99	125	127	20	100	99	0	1.215	1.204	1.182	1.190	1.590	1.241	0.838	120	492	607	584	0.281	333	274	319	265	0
4	15	11	"PFJ0544"	"J687_1"	17370	23240	130	317	302	78	81	83	16	97	97	0	267	267	55	126	128	20	96	95	0	1.674	1.567	1.544	1.598	1.577	1.570	0.752	120	565	377	362	0.743	236	141	221	141	0
4	16	11	"PFJ0548"	"J697_2"	17570	23240	120	483	470	145	79	80	17	100	100	0	319	316	71	122	123	19	100	99	0	2.051	2.015	2.036	1.984	1.494	2.131	0.860	120	493	601	585	1.036	404	197	391	194	0
4	17	11	"PFJ0552"	"J69_1"	17750	23240	120	699	665	201	69	71	15	100	100	0	507	483	131	112	113	17	100	100	0	1.595	1.606	1.588	1.603	1.437	1.618	0.877	120	484	1025	967	0.673	630	395	596	371	0
4	18	11	"PFJ0555"	"J6_12"	17940	23240	120	419	402	123	68	70	14	99	99	0	342	350	96	109	111	16	100	99	0	1.506	1.386	1.410	1.379	1.680	1.416	0.809	120	514	584	575	0.591	351	233	334	241	0
4	19	11	"PFJ0559"	"J6_6"	18140	23240	120	436	427	122	69	70	14	100	100	0	753	718	226	109	110	17	99	99	0	0.570	0.588	0.601	0.620	1.573	0.564	0.895	120	498	1011	967	-0.811	367	644	358	609	0
4	20	11	"PFJ0565"	"J71_1"	18320	23240	110	169	167	39	64	65	12	98	98	0	181	182	34	104	106	17	96	90	0	1.364	1.321	1.327	1.337	1.693	1.252	0.662	80	398	182	181	0.447	105	77	103	78	0
4	21	11	"PFK0726"	"Ks17_16"	18510	23240	120	899	860	290	63	65	12	100	100	0	799	751	249	104	107	18	100	99	0	1.203	1.232	1.179	1.287	1.674	1.233	0.881	120	543	1531	1444	0.266	836	695	797	647	0
4	22	11	"PFK0728"	"Ks1832_1"	18700	23240	110	225	227	60	64	65	13	100	100	0	176	174	37	103	104	16	95	83	0	2.205	2.296	2.397	2.521	1.979	2.391	0.578	80	522	234	234	1.141	161	73	163	71	0
4	1	12	"PFK0730"	"Ks186_1"	14720	23420	120	1175	1091	405	79	82	20	99	99	0	1096	1096	345	120	124	33	100	100	0	1.123	1.037	1.119	0.986	1.712	1.063	0.892	120	611	2072	1988	0.167	1096	976	1012	976	0
4	2	12	"PFK0733"	"Ks186_9"	14920	23420	110	189	185	47	84	86	17	95	87	0	195	197	45	126	129	21	86	73	0	1.522	1.423	1.353	1.460	1.860	1.391	0.520	80	430	174	172	0.606	105	69	101	71	0
4	3	12	"PFK0735"	"Ks187_4"	15090	23420	120	442	415	122	81	83	16	99	98	0	359	349	86	127	129	20	99	98	0	1.556	1.505	1.476	1.479	1.695	1.539	0.838	120	505	593	556	0.638	361	232	334	222	0
4	4	12	"PFK0737"	"Ks187_7"	15290	23420	120	172	173	36	81	84	32	97	74	0	221	220	43	125	127	23	97	85	0	0.948	0.968	0.981	0.965	1.739	0.921	0.634	120	548	187	187	-0.077	91	96	92	95	0
4	5	12	"PFK0762"	"Ks210_15"	15490	23430	100	129	130	33	78	80	17	88	68	0	157	160	28	120	122	20	81	42	0	1.378	1.300	1.396	1.355	2.645	1.301	0.226	80	434	88	92	0.463	51	37	52	40	0
4	6	12	"PFK0765"	"Ks210_4"	15670	23420	100	119	119	29	76	78	18	82	57	0	162	164	33	118	120	19	78	57	0	0.977	0.935	1.112	1.039	2.466	0.845	0.257	80	376	87	89	-0.033	43	44	43	46	0
4	7	12	"PFK0768"	"Ks220_1"	15830	23420	150	90	93	15	79	81	19	35	5	0	125	128	18	123	124	19	16	5	0	5.500	2.800	1.100	1.104	3.708	9.015	0.006	156	635	13	19	2.459	11	2	14	5	-50
4	8	12	"PFK0770"	"Ks220_7"	16040	23430	140	148	151	33	79	80	15	95	89	0	194	199	33	122	124	19	94	89	0	0.958	0.935	0.957	0.929	1.851	0.898	0.535	156	626	141	149	-0.061	69	72	72	77	0
4	9	12	"PFK0781"	"Ks222_1"	16240	23420	120	3234	3146	1096	81	81	16	100	100	0	1035	944	353	122	124	19	97	95	0	3.453	3.729	3.726	4.056	1.614	3.782	0.893	120	498	4066	3887	1.788	3153	913	3065	822	0
4	10	12	"PFK0784"	"Ks225_10"	16420	23430	120	444	451	92	82	84	17	100	100	0	346	347	51	126	129	23	100	100	0	1.645	1.670	1.610	1.659	1.365	1.756	0.831	120	482	582	590	0.718	362	220	369	221	0
4	11	12	"PFK0806"	"Ks245_1"	16610	23430	120	139	141	29	83	85	17	90	80	0	157	160	36	126	129	23	62	28	0	1.806	1.706	1.714	1.556	2.769	1.454	0.153	120	538	87	92	0.853	56	31	58	34	0
4	12	12	"PFK0808"	"Ks245_4"	16820	23440	130	226	218	54	82	85	16	97	95	0	293	284	65	125	127	20	97	97	0	0.857	0.855	0.857	0.813	1.824	0.828	0.683	120	548	312	295	-0.222	144	168	136	159	0
4	13	12	"PFK0810"	"Ks248_3"	17000	23430	140	334	357	188	83	86	24	99	98	0	320	327	110	125	129	28	96	92	0	1.287	1.356	1.322	1.367	1.730	1.524	0.819	156	527	446	476	0.364	251	195	274	202	0
4	14	12	"PFK0813"	"Ks249_3"	17180	23430	120	426	396	113	83	85	16	100	100	0	362	350	91	126	128	20	98	96	0	1.453	1.397	1.416	1.468	1.763	1.413	0.796	120	446	579	537	0.539	343	236	313	224	0
4	15	12	"PFK0819"	"Ks259_1"	17370	23430	120	1152	1074	349	81	83	15	100	100	0	1511	1433	483	124	125	20	99	98	0	0.772	0.759	0.773	0.803	1.789	0.743	0.911	120	500	2458	2302	-0.373	1071	1387	993	1309	0
4	16	12	"PFK0823"	"Ks259_6"	17560	23430	120	1008	938	284	76	78	16	100	100	0	940	834	295	120	121	19	97	96	0	1.137	1.207	1.206	1.368	2.035	1.170	0.888	120	515	1752	1576	0.185	932	820	862	714	0
4	17	12	"PFK0843"	"Ks26_1"	17750	23430	130	394	390	97	68	69	14	100	100	0	280	278	61	111	111	17	99	97	0	1.929	1.928	1.914	1.992	1.517	1.911	0.818	120	562	495	489	0.948	326	169	322	167	0
4	18	12	"PFK0845"	"Ks26_11"	17940	23430	120	1793	1648	529	65	67	13	100	100	0	876	817	283	105	107	17	98	97	0	2.241	2.223	2.211	2.415	1.798	2.248	0.890	120	515	2499	2295	1.164	1728	771	1583	712	0
4	19	12	"PFK0847"	"Ks26_15"	18130	23430	130	551	527	155	67	68	14	100	100	0	412	382	112	106	108	17	97	96	0	1.582	1.667	1.700	1.811	1.739	1.660	0.847	120	548	790	736	0.661	484	306	460	276	0
4	20	12	"PFK0850"	"Ks26_2"	18320	23410	150	90	92	27	70	73	17	53	29	0	114	118	23	112	115	21	23	8	0	10.000	3.667	1.366	1.389	3.547	1.014	0.162	156	632	22	28	3.322	20	2	22	6	-50
4	21	12	"PFK0853"	"Ks26_24"	18510	23440	120	517	495	173	67	70	17	98	97	0	492	477	135	110	114	23	100	99	0	1.178	1.166	1.158	1.094	1.849	1.233	0.845	120	499	832	795	0.236	450	382	428	367	0
4	22	12	"PFK0856"	"Ks26_5"	18700	23440	120	488	455	160	63	65	13	97	97	0	414	402	99	103	105	17	100	100	0	1.367	1.311	1.381	1.234	1.734	1.386	0.863	120	614	736	691	0.451	425	311	392	299	0
4	1	13	"PFL0017"	"L1_32"	14710	23610	120	338	334	89	81	82	16	99	98	0	384	367	85	121	123	19	100	100	0	0.977	1.028	1.049	0.995	1.683	1.028	0.841	120	584	520	499	-0.033	257	263	253	246	0
4	2	13	"PFL0021"	"L1_42"	14910	23610	120	163	158	42	84	86	18	91	81	0	1047	992	316	127	128	19	99	99	0	0.086	0.086	0.090	0.085	1.670	0.079	0.645	120	555	999	939	-3.542	79	920	74	865	0
4	3	13	"PFL0023"	"L1_45"	15090	23610	110	116	116	27	83	84	17	68	47	0	148	150	28	127	128	19	52	30	0	1.571	1.435	1.000	1.171	3.710	1.204	0.086	80	458	54	56	0.652	33	21	33	23	0
4	4	13	"PFL0026"	"L1_48"	15290	23610	120	179	178	45	83	84	16	94	92	0	192	194	43	126	128	19	82	72	0	1.455	1.397	1.454	1.496	2.576	1.359	0.467	120	534	162	163	0.541	96	66	95	68	0
4	5	13	"PFL0028"	"L1_52"	15470	23610	120	504	476	150	82	82	15	100	100	0	264	262	71	125	128	23	91	88	0	3.036	2.876	2.716	2.999	1.718	2.923	0.777	120	514	561	531	1.602	422	139	394	137	0
4	6	13	"PFL0030"	"L1_56"	15650	23610	110	625	595	149	84	87	26	100	100	0	412	400	92	124	129	30	100	100	0	1.878	1.851	1.764	1.876	1.376	1.870	0.867	80	495	829	787	0.910	541	288	511	276	0
4	7	13	"PFL0048"	"L1_89"	15850	23620	120	250	247	46	84	87	25	100	99	0	227	229	46	124	129	27	96	88	0	1.612	1.552	1.589	1.687	1.829	1.488	0.651	120	553	269	268	0.689	166	103	163	105	0
4	8	13	"PFL0052"	"L1_94"	16060	23620	120	677	662	199	78	79	16	100	100	0	769	739	225	119	121	19	100	99	0	0.922	0.942	0.919	0.967	1.691	0.926	0.877	120	511	1249	1204	-0.118	599	650	584	620	0
4	9	13	"PFL0055"	"L1_97"	16250	23620	120	1022	945	287	79	80	16	100	100	0	750	705	214	121	122	19	99	98	0	1.499	1.483	1.457	1.526	1.643	1.473	0.915	120	526	1572	1450	0.584	943	629	866	584	0
4	10	13	"PFL0057"	"L1_99"	16450	23620	120	445	419	122	83	84	16	100	98	0	316	308	85	125	127	23	95	92	0	1.895	1.836	1.844	1.970	1.910	1.852	0.761	120	494	553	519	0.922	362	191	336	183	0
4	11	13	"PFL0059"	"L2_10"	16630	23620	120	986	925	285	83	85	17	100	100	0	521	499	159	124	126	20	97	96	0	2.275	2.245	2.250	2.318	1.629	2.271	0.865	120	485	1300	1217	1.186	903	397	842	375	0
4	12	13	"PFL0061"	"L2_104"	16820	23630	120	838	779	289	85	87	17	97	95	0	827	801	224	127	128	20	100	98	0	1.076	1.030	1.043	0.909	1.945	1.078	0.885	120	488	1453	1368	0.105	753	700	694	674	0
4	13	13	"PFL0082"	"L2_146"	17000	23620	110	1230	1163	249	86	90	31	100	100	0	849	799	194	130	136	52	100	100	0	1.591	1.610	1.564	1.645	1.312	1.564	0.864	80	384	1863	1746	0.670	1144	719	1077	669	0
4	14	13	"PFL0084"	"L2_148"	17170	23620	150	87	89	17	86	90	27	7	0	0	129	129	22	126	132	44	1	0	0	0.333	1.000	0.707	0.720	3.617	0.484	0.410	156	571	4	6	-1.585	1	3	3	3	-50
4	15	13	"PFL0086"	"L2_15"	17380	23620	130	1652	1535	301	84	84	16	100	100	0	949	889	214	124	126	19	100	100	0	1.901	1.897	1.862	1.973	1.365	1.863	0.921	120	563	2393	2216	0.926	1568	825	1451	765	0
4	16	13	"PFL0089"	"L2_154"	17570	23630	120	177	176	40	73	75	16	96	94	0	193	194	34	113	116	20	94	87	0	1.300	1.272	1.289	1.333	1.989	1.311	0.572	120	528	184	184	0.379	104	80	103	81	0
4	17	13	"PFL0091"	"L2_158"	17760	23630	120	179	178	48	64	65	12	99	95	0	167	168	36	106	107	16	92	81	0	1.885	1.839	1.882	1.923	2.249	1.806	0.551	120	499	176	176	0.915	115	61	114	62	0
4	18	13	"PFL0098"	"L2_172"	17950	23630	120	359	343	106	64	65	12	99	97	0	376	370	83	102	105	17	100	99	0	1.077	1.041	1.065	0.959	1.763	1.080	0.860	120	512	569	547	0.107	295	274	279	268	0
4	19	13	"PFL0119"	"L2_203"	18140	23630	130	1676	1593	395	71	73	16	100	100	0	2116	2062	482	110	112	20	100	100	0	0.800	0.780	0.781	0.775	1.264	0.779	0.908	120	572	3611	3474	-0.322	1605	2006	1522	1952	0
4	20	13	"PFL0123"	"L2_210"	18330	23630	120	206	206	50	81	83	18	99	96	0	213	214	46	123	124	21	92	86	0	1.389	1.374	1.382	1.415	2.132	1.318	0.585	120	513	215	216	0.474	125	90	125	91	0
4	21	13	"PFL0127"	"L2_216"	18510	23630	120	1196	1123	401	72	74	18	99	99	0	1588	1462	495	113	114	20	100	100	0	0.762	0.779	0.777	0.748	1.942	0.765	0.881	120	496	2599	2400	-0.392	1124	1475	1051	1349	0
4	22	13	"PFL0129"	"L2_220"	18710	23630	120	1272	1127	346	62	64	13	100	100	0	738	683	232	102	104	16	98	96	0	1.903	1.833	1.804	1.943	1.751	1.831	0.886	120	584	1846	1646	0.928	1210	636	1065	581	0
4	1	14	"PFL0131"	"L2_226"	14720	23800	120	375	364	104	81	84	19	100	100	0	240	236	54	121	123	18	93	88	0	2.471	2.461	2.537	2.687	1.716	2.484	0.788	120	580	413	398	1.305	294	119	283	115	0
4	2	14	"PFL0133"	"L2_23"	14910	23810	120	376	352	103	83	85	21	99	97	0	297	288	62	123	125	18	98	97	0	1.684	1.630	1.656	1.637	1.756	1.709	0.806	120	536	467	434	0.752	293	174	269	165	0
4	3	14	"PFM0391"	"M35930_11"	15110	23800	120	1105	1076	327	83	85	19	100	100	0	550	534	179	124	126	19	95	95	0	2.399	2.422	2.381	2.588	1.626	2.361	0.868	120	586	1448	1403	1.262	1022	426	993	410	0
4	4	14	"PFM0393"	"M35930_13"	15310	23810	120	650	608	196	84	85	17	99	98	0	332	335	90	125	127	19	99	97	0	2.734	2.495	2.582	2.495	1.823	2.582	0.832	120	499	773	734	1.451	566	207	524	210	0
4	5	14	"PFM0395"	"M35930_4"	15500	23810	120	1407	1337	499	83	83	16	100	100	0	822	777	239	126	129	23	100	98	0	1.902	1.926	2.007	1.830	1.663	2.015	0.892	120	494	2020	1905	0.928	1324	696	1254	651	0
4	6	14	"PFM0398"	"M35930_8"	15700	23810	120	192	188	55	86	87	21	92	83	0	600	586	165	125	129	26	100	99	0	0.223	0.221	0.227	0.213	1.774	0.221	0.726	120	472	581	563	-2.164	106	475	102	461	0
4	7	14	"PFM0400"	"M35935_1"	15880	23810	120	305	295	92	82	84	17	99	96	0	232	228	50	124	126	19	95	89	0	2.065	2.048	2.023	2.054	1.819	2.136	0.715	120	478	331	317	1.046	223	108	213	104	0
4	8	14	"PFM0406"	"M364_1"	16070	23810	120	484	466	143	73	76	32	99	99	0	270	267	68	115	119	34	99	88	0	2.652	2.586	2.698	2.646	1.798	2.535	0.773	120	484	566	545	1.407	411	155	393	152	0
4	9	14	"PFM0424"	"M36950_1"	16250	23810	120	484	476	117	73	76	31	100	100	0	392	380	85	113	117	33	100	100	0	1.473	1.509	1.509	1.518	1.425	1.524	0.826	120	518	690	670	0.559	411	279	403	267	0
4	10	14	"PFM0426"	"M3696_3"	16450	23810	120	820	791	259	79	80	16	100	100	0	444	448	123	119	121	19	100	99	0	2.280	2.164	2.186	2.147	1.584	2.233	0.883	120	514	1066	1041	1.189	741	325	712	329	0
4	11	14	"PFM0431"	"M37116_3"	16640	23810	120	15337	13495	4257	84	86	19	100	100	0	10935	9772	3059	126	128	21	100	100	0	1.411	1.390	1.402	1.432	1.684	1.408	0.921	120	468	26062	23057	0.497	15253	10809	13411	9646	0
4	12	14	"PFM0433"	"M37145_2"	16830	23810	120	1236	1113	362	88	89	19	100	100	0	1184	1136	364	131	132	20	99	98	0	1.090	1.020	1.041	1.034	1.586	1.010	0.894	120	453	2201	2030	0.125	1148	1053	1025	1005	0
4	13	14	"PFM0435"	"M37197_1"	17010	23810	120	584	557	169	85	87	21	100	100	0	360	357	91	129	132	42	95	90	0	2.160	2.070	2.218	2.211	1.741	2.105	0.854	120	445	730	700	1.111	499	231	472	228	0
4	14	14	"PFM0438"	"M37465_1"	17170	23810	150	88	90	18	82	85	27	11	1	0	126	128	22	124	129	43	6	0	0	3.000	2.000	0.815	0.792	4.015	0.442	0.025	156	636	8	12	1.585	6	2	8	4	-50
4	15	14	"PFM0452"	"M37794_2"	17400	23810	120	1454	1368	399	77	79	17	100	100	0	711	663	198	120	121	19	98	98	0	2.330	2.378	2.359	2.452	1.449	2.399	0.907	120	553	1968	1834	1.220	1377	591	1291	543	0
4	16	14	"PFM0454"	"M37794_6"	17580	23820	110	201	197	41	67	69	14	100	100	0	155	155	26	109	110	17	81	68	0	2.913	2.826	2.733	3.516	2.534	2.932	0.429	80	399	180	176	1.543	134	46	130	46	0
4	17	14	"PFM0457"	"M37914_2"	17770	23810	120	573	579	180	63	64	12	100	99	0	543	522	180	104	106	15	97	95	0	1.162	1.234	1.254	1.340	1.721	1.195	0.853	120	508	949	934	0.216	510	439	516	418	0
4	18	14	"PFM0459"	"M38113_2"	17960	23820	120	182	178	50	64	64	12	95	92	0	606	583	174	103	105	16	100	99	0	0.235	0.237	0.239	0.221	1.779	0.222	0.777	120	507	621	594	-2.092	118	503	114	480	0
4	19	14	"PFM0461"	"M38127_1"	18140	23810	110	435	421	87	71	74	17	100	100	0	315	313	62	113	116	21	100	100	0	1.802	1.750	1.752	1.788	1.410	1.673	0.808	80	457	566	550	0.850	364	202	350	200	0
4	20	14	"PFM0464"	"M38218_2"	18340	23820	120	2397	2190	831	79	80	17	100	99	0	3181	2955	884	121	123	20	100	100	0	0.758	0.745	0.769	0.680	1.789	0.763	0.911	120	552	5378	4945	-0.401	2318	3060	2111	2834	0
4	21	14	"PFM0486"	"M38941_8"	18530	23820	120	410	395	94	71	74	16	100	100	0	315	306	69	112	113	17	100	99	0	1.670	1.670	1.610	1.722	1.525	1.669	0.825	120	501	542	518	0.740	339	203	324	194	0
4	22	14	"PFM0489"	"M39036_2"	18720	23820	120	135	135	28	68	70	15	98	90	0	181	181	36	108	110	18	93	81	0	0.918	0.918	0.924	1.026	2.234	0.801	0.479	120	576	140	140	-0.124	67	73	67	73	0
4	1	15	"PFM0494"	"M39668_5"	14720	23990	120	492	475	138	81	84	17	100	100	0	356	350	103	125	126	19	95	92	0	1.779	1.751	1.767	1.934	1.845	1.716	0.826	120	629	642	619	0.831	411	231	394	225	0
4	2	15	"PFM0503"	"M40983_1"	14920	23990	110	265	257	66	84	86	19	100	97	0	204	201	44	127	128	20	91	80	0	2.351	2.338	2.209	2.250	1.848	2.455	0.515	80	473	258	247	1.233	181	77	173	74	0
4	3	15	"PFM0505"	"M40983_3"	15100	24000	110	128	129	30	82	84	16	87	71	0	163	165	32	125	127	20	73	46	0	1.211	1.175	1.195	1.120	2.674	0.944	0.241	80	445	84	87	0.276	46	38	47	40	0
4	4	15	"PFM0508"	"M41041_1"	15300	24000	120	695	671	247	80	83	17	100	96	0	823	782	265	121	123	19	100	100	0	0.876	0.894	0.912	0.847	1.699	0.890	0.876	120	436	1317	1252	-0.191	615	702	591	661	0
4	5	15	"PFN0062"	"N128_62"	15460	23990	150	85	88	23	79	80	16	30	12	0	126	138	38	122	125	20	35	18	0	1.500	0.563	0.708	0.675	3.124	0.384	0.149	156	595	10	25	0.585	6	4	9	16	-50
4	6	15	"PFN0064"	"N128_64"	15690	23980	150	82	84	17	81	82	16	22	4	0	125	125	22	125	127	19	18	3	0	100000.000	100000.000	0.849	0.855	3.406	0.330	0.024	156	559	1	3	16.610	1	0	3	0	-50
4	7	15	"PFN0066"	"N128_68"	15870	24000	120	524	525	196	75	77	17	98	97	0	369	376	109	119	120	19	99	99	0	1.796	1.751	1.787	1.652	1.934	1.843	0.854	120	445	699	707	0.845	449	250	450	257	0
4	8	15	"PFN0069"	"N128_71"	16070	24000	120	230	219	67	68	71	31	96	90	0	298	299	80	110	114	33	96	90	0	0.862	0.799	0.823	0.816	1.809	0.796	0.743	120	511	350	340	-0.215	162	188	151	189	0
4	9	15	"PFN0071"	"N128_73"	16250	24000	110	183	181	41	72	75	28	96	88	0	157	157	32	113	116	30	68	26	0	2.523	2.477	2.436	2.900	2.406	2.312	0.495	80	410	155	153	1.335	111	44	109	44	0
4	10	15	"PFN0074"	"N128_76"	16450	24000	120	295	281	79	77	78	18	100	98	0	282	268	68	119	121	21	95	91	0	1.337	1.369	1.350	1.446	1.800	1.359	0.768	120	567	381	353	0.419	218	163	204	149	0
4	11	15	"PFN0092"	"N129_12"	16680	23990	150	101	130	74	80	82	20	50	35	0	138	158	63	126	127	23	39	25	0	1.750	1.563	1.125	1.163	3.115	1.232	0.575	156	615	33	82	0.807	21	12	50	32	-50
4	12	15	"PFN0094"	"N129_14"	16830	24010	120	324	310	108	82	84	17	96	92	0	503	490	146	131	133	25	98	96	0	0.651	0.635	0.655	0.608	1.842	0.634	0.842	120	431	614	587	-0.620	242	372	228	359	0
4	13	15	"PFN0096"	"N129_17"	17000	24000	110	95	96	22	83	85	16	38	20	0	166	169	36	129	132	25	63	35	0	0.324	0.325	0.485	0.469	3.368	0.192	0.068	80	444	49	53	-1.624	12	37	13	40	0
4	14	15	"PFN0098"	"N129_22"	17190	24010	120	331	320	111	77	79	16	99	94	0	1143	1093	389	124	126	22	99	99	0	0.249	0.251	0.248	0.244	1.637	0.243	0.869	120	535	1273	1212	-2.004	254	1019	243	969	0
4	15	15	"PFN0100"	"N129_33"	17390	24010	120	214	211	52	72	74	14	99	99	0	729	700	176	119	119	17	100	100	0	0.233	0.239	0.243	0.230	1.507	0.227	0.838	120	529	752	720	-2.103	142	610	139	581	0
4	16	15	"PFN0102"	"N129_38"	17590	23990	150	86	87	20	71	73	15	48	22	0	128	127	22	117	118	19	30	9	0	1.364	1.600	1.053	0.947	3.176	0.557	0.056	156	623	26	26	0.447	15	11	16	10	-50
4	17	15	"PFN0119"	"N130_21"	17760	24010	120	221	217	56	66	67	13	100	100	0	176	174	38	109	111	19	90	75	0	2.313	2.323	2.407	2.418	1.772	2.299	0.572	120	478	222	216	1.210	155	67	151	65	0
4	18	15	"PFN0121"	"N130_25"	17960	24010	120	198	198	51	66	66	13	100	99	0	204	204	47	105	106	15	94	88	0	1.333	1.333	1.254	1.501	2.217	1.298	0.698	120	498	231	231	0.415	132	99	132	99	0
4	19	15	"PFN0124"	"N130_29"	18140	24010	130	439	417	122	71	73	16	100	100	0	424	403	130	112	115	20	95	95	0	1.179	1.189	1.152	1.270	1.877	1.130	0.844	120	613	680	637	0.238	368	312	346	291	0
4	20	15	"PFN0127"	"N130_35"	18330	24010	110	332	332	90	78	80	20	100	97	0	250	254	65	119	123	23	96	92	0	1.939	1.881	1.850	1.969	1.662	1.856	0.708	80	489	385	389	0.955	254	131	254	135	0
4	21	15	"PFN0130"	"N130_4"	18530	24010	120	1938	1828	693	73	75	19	100	100	0	1430	1381	577	112	115	22	98	96	0	1.415	1.383	1.310	1.495	1.830	1.363	0.903	120	568	3183	3024	0.501	1865	1318	1755	1269	0
4	22	15	"PFN0132"	"N130_41"	18720	24010	110	291	287	68	68	70	15	100	100	0	208	204	44	107	110	18	91	91	0	2.208	2.258	2.104	2.311	1.623	2.179	0.705	80	498	324	316	1.143	223	101	219	97	0
4	1	16	"PFN0149"	"N131_17"	14730	24190	120	258	257	65	84	86	17	99	98	0	385	382	90	129	130	20	100	100	0	0.680	0.684	0.685	0.682	1.490	0.652	0.803	120	595	430	426	-0.557	174	256	173	253	0
4	2	16	"PFN0153"	"N131_27"	14920	24190	120	1067	958	361	85	87	18	98	98	0	879	841	255	128	129	20	99	99	0	1.308	1.224	1.237	1.150	2.022	1.270	0.888	120	468	1733	1586	0.387	982	751	873	713	0
4	3	16	"PFN0155"	"N131_4"	15080	24170	150	81	82	16	83	85	17	8	1	0	121	119	19	125	127	20	7	0	0	0.500	0.167	0.750	0.828	3.623	0.420	0.019	156	569	-6	-7	-1.000	-2	-4	-1	-6	-50
4	4	16	"PFN0157"	"N131_5"	15270	24180	150	74	76	16	79	81	17	10	1	0	113	114	20	119	123	19	10	1	0	0.833	0.600	0.714	0.680	3.362	0.230	0.010	156	582	-11	-8	-0.263	-5	-6	-3	-5	-50
4	5	16	"PFN0159"	"N131_52"	15500	24190	120	1772	1595	555	79	81	16	100	100	0	2288	2156	691	121	122	19	100	100	0	0.781	0.745	0.757	0.738	1.611	0.749	0.924	120	541	3860	3551	-0.356	1693	2167	1516	2035	0
4	6	16	"PFN0164"	"N132_101"	15680	24190	120	1949	1806	510	82	84	16	100	100	0	1575	1479	455	125	127	20	100	100	0	1.288	1.273	1.268	1.304	1.396	1.260	0.924	120	432	3317	3078	0.365	1867	1450	1724	1354	0
4	7	16	"PFN0559"	"N143_59"	15840	24180	150	69	72	17	75	77	18	9	3	0	110	112	20	117	118	21	10	0	0	0.857	0.600	0.634	0.624	3.305	0.596	0.096	156	596	-13	-8	-0.222	-6	-7	-3	-5	-50
4	8	16	"PFN0564"	"N143_71"	16060	24190	120	1144	1116	326	66	67	13	100	100	0	619	596	168	108	109	16	99	98	0	2.110	2.152	2.174	2.191	1.448	2.188	0.899	120	543	1589	1538	1.077	1078	511	1050	488	0
4	9	16	"PFN0566"	"N143_9"	16260	24170	150	88	89	20	71	73	16	50	15	0	125	127	24	114	117	20	33	14	0	1.545	1.385	1.011	1.015	3.527	0.501	0.069	156	655	28	31	0.628	17	11	18	13	-50
4	10	16	"PFN0576"	"N145_12"	16440	24190	120	1979	1861	564	75	77	16	100	100	0	1482	1385	493	121	124	20	99	98	0	1.399	1.413	1.393	1.562	1.720	1.392	0.909	120	495	3265	3050	0.484	1904	1361	1786	1264	0
4	11	16	"PFN0578"	"N145_20"	16640	24200	120	267	253	78	78	81	18	97	91	0	1632	1534	491	125	128	23	100	99	0	0.125	0.124	0.122	0.117	1.579	0.120	0.819	120	516	1696	1584	-2.995	189	1507	175	1409	0
4	12	16	"PFN0580"	"N145_23"	16820	24200	120	2916	2651	1009	84	86	16	100	99	0	33225	30448	9961	136	141	31	100	100	0	0.086	0.085	0.087	0.085	1.351	0.082	0.896	120	474	35921	32879	-3.546	2832	33089	2567	30312	0
4	13	16	"PFN0603"	"N147_10"	17010	24200	120	137	135	29	84	86	16	90	72	0	272	274	56	135	140	31	99	92	0	0.387	0.367	0.394	0.361	1.992	0.313	0.409	120	518	190	190	-1.370	53	137	51	139	0
4	14	16	"PFN0605"	"N147_13"	17190	24200	120	248	238	62	80	82	16	98	94	0	486	449	120	128	129	19	100	97	0	0.469	0.492	0.488	0.483	1.735	0.466	0.819	120	509	526	479	-1.091	168	358	158	321	0
4	15	16	"PFN0610"	"N147_2"	17400	24200	120	597	560	201	78	81	18	98	97	0	469	472	116	125	126	18	99	99	0	1.509	1.389	1.430	1.277	1.762	1.467	0.875	120	567	863	829	0.593	519	344	482	347	0
4	16	16	"PFN0612"	"N147_24"	17580	24190	110	250	237	68	77	79	15	97	96	0	176	173	38	125	126	19	82	62	0	3.392	3.333	3.101	3.206	1.870	2.964	0.513	80	472	224	208	1.762	173	51	160	48	0
4	17	16	"PFN0615"	"N147_4"	17780	24200	120	229	229	66	74	76	16	98	96	0	290	285	69	118	120	21	97	94	0	0.901	0.928	0.882	0.926	1.754	0.909	0.810	120	519	327	322	-0.150	155	172	155	167	0
4	18	16	"PFN0617"	"N148_1"	17960	24200	130	214	206	44	75	77	17	99	97	0	233	231	52	115	116	20	95	91	0	1.178	1.129	1.116	1.140	1.599	1.043	0.695	120	568	257	247	0.236	139	118	131	116	0
4	19	16	"PFN0640"	"N149_7"	18160	24200	100	133	130	25	80	81	17	88	73	0	157	155	30	122	124	20	65	43	0	1.514	1.515	1.243	1.400	2.338	1.067	0.297	80	445	88	83	0.599	53	35	50	33	0
4	20	16	"PFN0642"	"N150_10"	18340	24200	110	426	414	105	83	85	19	100	100	0	656	626	158	126	129	23	98	98	0	0.647	0.662	0.648	0.652	1.393	0.622	0.840	80	495	873	831	-0.628	343	530	331	500	0
4	21	16	"PFN0645"	"N150_15"	18530	24210	120	402	378	121	80	81	17	98	97	0	422	420	109	118	121	22	99	99	0	1.059	0.987	1.032	0.934	1.908	1.012	0.809	120	516	626	600	0.083	322	304	298	302	0
4	22	16	"PFN0647"	"N150_19"	18720	24200	120	619	585	203	66	67	14	99	98	0	305	304	104	106	108	25	92	90	0	2.779	2.621	2.642	2.854	1.927	2.595	0.786	120	576	752	717	1.475	553	199	519	198	0
4	1	17	"PFN0649"	"N150_27"	14720	24380	120	1407	1330	468	85	87	18	100	100	0	1929	1810	662	131	134	25	100	100	0	0.735	0.742	0.748	0.754	1.638	0.714	0.906	120	595	3120	2924	-0.444	1322	1798	1245	1679	0
4	2	17	"PFN0652"	"N150_32"	14920	24380	120	404	401	96	89	91	19	100	100	0	516	501	129	130	133	22	99	99	0	0.816	0.841	0.865	0.870	1.571	0.797	0.827	120	512	701	683	-0.293	315	386	312	371	0
4	3	17	"PFN0668"	"N150_62"	15110	24380	120	338	333	85	88	90	19	100	99	0	215	215	48	130	133	22	90	80	0	2.941	2.882	2.832	3.023	1.953	3.081	0.539	120	507	335	330	1.556	250	85	245	85	0
4	4	17	"PFN0670"	"N150_65"	15310	24370	150	112	114	29	85	87	20	59	35	0	134	134	24	127	130	22	26	7	0	3.857	4.143	1.231	1.400	3.378	1.393	0.052	156	599	34	36	1.948	27	7	29	7	-50
4	5	17	"PFN0672"	"N150_68"	15490	24390	120	812	769	311	82	83	18	96	93	0	1954	1847	580	124	126	20	100	100	0	0.399	0.399	0.412	0.341	2.036	0.405	0.885	120	465	2560	2410	-1.326	730	1830	687	1723	0
4	6	17	"PFN0674"	"N150_71"	15680	24380	120	867	826	249	82	84	18	100	100	0	827	772	257	123	124	21	99	97	0	1.115	1.146	1.141	1.214	1.556	1.109	0.888	120	506	1489	1393	0.157	785	704	744	649	0
4	7	17	"PFN0676"	"N150_75"	15880	24380	130	773	751	167	72	75	17	100	100	0	485	473	108	115	116	20	100	100	0	1.895	1.897	1.898	1.946	1.367	1.914	0.875	120	567	1071	1037	0.922	701	370	679	358	0
4	8	17	"PFN0678"	"N150_78"	16060	24390	120	433	403	130	67	68	13	99	98	0	430	418	109	108	109	16	100	99	0	1.137	1.084	1.129	1.021	1.670	1.111	0.848	120	511	688	646	0.185	366	322	336	310	0
4	9	17	"PFN0783"	"N157_18"	16240	24380	110	377	382	63	72	75	18	100	100	0	344	605	968	115	118	22	100	100	0	1.332	0.633	1.252	1.061	2.131	0.118	0.160	80	486	534	800	0.413	305	229	310	490	0
4	10	17	"PFN0789"	"N157_41"	16440	24390	120	1248	1164	328	86	87	19	100	100	0	638	612	145	128	130	20	100	99	0	2.278	2.227	2.296	2.248	1.460	2.328	0.895	120	558	1672	1562	1.188	1162	510	1078	484	0
4	11	17	"PFN0807"	"N159_20"	16640	24390	120	2968	2772	1083	90	90	18	100	100	0	1695	1576	494	133	133	20	100	100	0	1.843	1.859	1.913	1.740	1.745	1.974	0.910	120	465	4440	4125	0.882	2878	1562	2682	1443	0
4	12	17	"PFN0836"	"N163_1"	16810	24390	120	810	758	269	90	92	18	98	98	0	1002	914	270	135	138	23	100	100	0	0.830	0.858	0.879	0.803	1.733	0.871	0.898	120	500	1587	1447	-0.268	720	867	668	779	0
4	13	17	"PFN0840"	"N164_1"	17020	24390	120	3771	3408	1278	90	92	18	100	100	0	3059	2746	818	135	138	24	100	100	0	1.259	1.271	1.306	1.187	1.644	1.325	0.923	120	527	6605	5929	0.332	3681	2924	3318	2611	0
4	14	17	"PFN0849"	"N165_2"	17200	24390	120	1862	1648	620	90	92	20	100	100	0	1158	1072	313	132	134	20	100	100	0	1.727	1.657	1.701	1.570	1.690	1.742	0.926	120	541	2798	2498	0.788	1772	1026	1558	940	0
4	15	17	"PFN0935"	"N181_4"	17420	24400	110	131	131	33	89	91	21	71	47	0	148	149	25	129	132	21	47	15	0	2.211	2.100	1.799	1.861	2.821	1.770	0.106	80	436	61	62	1.144	42	19	42	20	0
4	16	17	"PFN0929"	"N181_18"	17570	24390	120	2105	2014	663	84	85	16	100	100	0	1262	1185	417	128	128	19	99	99	0	1.782	1.826	1.817	1.942	1.722	1.821	0.911	120	510	3155	2987	0.834	2021	1134	1930	1057	0
4	17	17	"PFN0946"	"N185_14"	17770	24390	120	905	878	259	84	86	17	100	100	0	1026	981	305	127	128	19	100	99	0	0.913	0.930	0.919	0.959	1.533	0.910	0.908	120	463	1720	1648	-0.131	821	899	794	854	0
4	18	17	"PFN0382"	"N137_2"	17970	24390	120	2656	2462	815	84	86	16	100	100	0	2142	1965	587	128	129	20	100	100	0	1.277	1.295	1.312	1.281	1.519	1.320	0.916	120	489	4586	4215	0.353	2572	2014	2378	1837	0
4	19	17	"PFL0032"	"L1_63"	18160	24400	120	559	541	212	84	84	16	99	96	0	512	485	142	125	127	21	99	98	0	1.227	1.269	1.305	1.119	2.058	1.364	0.823	120	495	862	817	0.296	475	387	457	360	0
4	20	17	"PFL0051"	"L1_92"	18340	24400	120	860	787	294	78	80	17	99	97	0	924	876	268	122	124	23	99	99	0	0.975	0.940	0.954	0.862	1.869	0.958	0.844	120	486	1584	1463	-0.036	782	802	709	754	0
4	21	17	"PFL0093"	"L2_163"	18530	24390	120	173	170	40	73	74	15	98	95	0	168	170	36	114	117	20	85	63	0	1.852	1.732	1.783	1.812	1.945	1.619	0.481	120	467	154	153	0.889	100	54	97	56	0
4	22	17	"PFL0100"	"L2_176"	18710	24390	120	2833	2647	942	67	68	14	100	100	0	1928	1786	749	108	109	25	97	95	0	1.520	1.538	1.517	1.811	2.083	1.499	0.899	120	534	4586	4258	0.604	2766	1820	2580	1678	0
4	1	18	"PFL0105"	"L2_187"	14740	24570	120	22800	20200	7439	89	91	19	100	100	0	23120	20991	6393	135	138	23	100	100	0	0.988	0.964	0.996	0.893	1.654	0.988	0.920	120	562	45696	40967	-0.017	22711	22985	20111	20856	0
4	2	18	"PFL0107"	"L2_190"	14930	24570	120	1010	931	301	94	97	23	100	100	0	568	548	159	138	142	26	100	98	0	2.130	2.041	2.047	2.069	1.638	2.091	0.869	120	454	1346	1247	1.091	916	430	837	410	0
4	3	18	"PFL0118"	"L2_202"	15120	24570	120	771	718	236	93	95	23	100	100	0	558	545	190	135	138	25	98	95	0	1.603	1.524	1.548	1.633	1.671	1.474	0.849	120	484	1101	1035	0.681	678	423	625	410	0
4	4	18	"PFL0126"	"L2_215"	15300	24570	120	1657	1498	479	91	94	22	100	100	0	1082	991	377	135	137	25	98	96	0	1.654	1.644	1.633	1.903	1.952	1.588	0.879	120	465	2513	2263	0.726	1566	947	1407	856	0
4	5	18	"PFJ0334"	"J326_1"	15480	24570	130	6243	5791	1528	86	89	21	100	100	0	8403	7455	2464	129	133	24	100	100	0	0.744	0.779	0.762	0.841	1.608	0.742	0.924	120	460	14431	13031	-0.426	6157	8274	5705	7326	0
4	6	18	"PFJ0360"	"J352_5"	15680	24570	120	1565	1453	444	74	77	17	100	100	0	1255	1180	411	118	120	21	99	99	0	1.311	1.298	1.287	1.397	1.621	1.271	0.903	120	473	2628	2441	0.391	1491	1137	1379	1062	0
4	7	18	"PFJ0381"	"J38_18"	15870	24580	120	135	139	40	68	70	14	96	85	0	160	166	43	111	112	17	80	68	0	1.367	1.291	1.216	1.281	2.035	1.150	0.538	120	483	116	126	0.451	67	49	71	55	0
4	8	18	"PFJ0399"	"J43_10"	16060	24570	110	347	340	94	69	72	22	100	100	0	266	271	69	109	111	20	98	97	0	1.771	1.673	1.617	1.724	1.588	1.635	0.787	80	454	435	433	0.824	278	157	271	162	0
4	9	18	"PFJ0409"	"J43_23"	16240	24580	120	1448	1354	465	77	80	25	99	98	0	862	829	226	118	121	25	100	100	0	1.843	1.796	1.866	1.672	1.715	1.892	0.901	120	489	2115	1988	0.882	1371	744	1277	711	0
4	10	18	"PFJ0430"	"J478_10"	16430	24580	120	4394	3909	1402	87	87	20	100	100	0	3429	3151	928	126	128	21	100	100	0	1.304	1.263	1.299	1.159	1.705	1.314	0.897	120	412	7610	6847	0.383	4307	3303	3822	3025	0
4	11	18	"PFJ0226"	"J227_1"	16620	24580	150	107	111	25	93	95	21	42	17	0	140	144	28	134	136	22	32	12	0	2.333	1.800	1.000	1.095	3.829	0.841	0.008	156	526	20	28	1.222	14	6	18	10	-50
4	12	18	"PFJ0237"	"J232_2"	16820	24570	110	518	510	122	96	97	20	100	100	0	260	257	59	135	139	23	97	88	0	3.376	3.393	3.301	3.685	1.745	3.342	0.743	80	476	547	536	1.755	422	125	414	122	0
4	13	18	"PFJ0256"	"J245_7"	17010	24580	100	202	205	56	98	98	20	92	86	0	197	195	44	135	138	22	80	67	0	1.677	1.783	1.723	1.854	2.230	1.798	0.446	80	420	166	167	0.746	104	62	107	60	0
4	14	18	"PFJ0284"	"J269_5"	17190	24580	120	1168	1074	372	91	94	23	99	98	0	1412	1285	352	134	137	25	100	100	0	0.843	0.854	0.866	0.802	1.567	0.878	0.914	120	509	2355	2134	-0.247	1077	1278	983	1151	0
4	15	18	"PFJ0315"	"J2975_2"	17380	24580	120	822	796	235	85	88	22	100	100	0	866	832	258	128	130	20	99	98	0	0.999	1.010	1.021	1.056	1.688	0.991	0.887	120	514	1475	1415	-0.002	737	738	711	704	0
4	16	18	"PFJ0365"	"J378_1"	17570	24580	120	3387	3192	1124	86	87	18	100	100	0	1761	1752	1058	126	128	21	99	98	0	2.019	1.910	2.051	2.225	1.806	1.714	0.850	120	520	4936	4732	1.014	3301	1635	3106	1626	0
4	17	18	"PFK0117"	"Km799_7"	17800	24550	150	106	112	29	86	88	19	52	28	0	140	143	27	130	131	20	36	12	0	2.000	2.000	1.462	1.331	3.691	1.273	0.073	156	583	30	39	1.000	20	10	26	13	-50
4	18	18	"PFK0142"	"Kn10286_1"	17940	24580	120	1079	1011	303	83	85	18	100	100	0	916	853	306	128	129	21	98	95	0	1.264	1.280	1.236	1.427	1.828	1.229	0.897	120	450	1784	1653	0.338	996	788	928	725	0
4	19	18	"PFK0175"	"Kn1239_1"	18140	24580	110	195	186	44	77	79	18	97	95	0	152	147	27	121	123	23	60	21	0	3.806	4.192	3.317	3.685	2.048	3.597	0.162	80	413	149	135	1.928	118	31	109	26	0
4	20	18	"PFK0203"	"Kn1453_6"	18310	24580	150	71	70	14	68	70	15	17	4	0	107	108	17	111	113	19	8	1	0	-0.750	-0.667	0.536	0.646	3.684	0.187	0.009	156	597	-1	-1	Error	3	-4	2	-3	-50
4	21	18	"PFK0250"	"Kn2004_3"	18530	24590	120	527	505	178	64	65	12	99	98	0	451	454	120	108	109	16	100	100	0	1.350	1.275	1.300	1.211	1.755	1.330	0.837	120	474	806	787	0.433	463	343	441	346	0
4	22	18	"PFK0277"	"Kn2223_1"	18690	24580	150	79	80	18	68	70	15	37	13	0	117	117	20	112	115	18	25	4	0	2.200	2.400	0.833	0.941	3.220	0.615	0.077	156	719	16	17	1.138	11	5	12	5	-50
4	1	19	"PFK0478"	"Kn610_1"	14720	24760	110	362	360	94	83	84	17	98	98	0	825	793	202	127	130	23	100	100	0	0.400	0.416	0.401	0.404	1.612	0.388	0.839	80	464	977	943	-1.323	279	698	277	666	0
4	2	19	"PFK0517"	"Kn8027_1"	14890	24740	150	89	92	20	80	85	23	25	6	0	131	134	24	126	130	26	25	5	0	1.800	1.500	0.852	0.950	3.358	0.633	0.082	156	637	14	20	0.848	9	5	12	8	-50
4	3	19	"PFK0524"	"Kn836_1"	15110	24760	120	464	461	145	78	80	18	100	99	0	306	295	93	121	124	23	95	88	0	2.086	2.201	2.269	2.404	1.701	2.151	0.803	120	523	571	557	1.061	386	185	383	174	0
4	4	19	"PFK0554"	"Kn962_1"	15280	24760	110	274	274	71	83	85	18	100	98	0	236	233	52	125	129	24	97	86	0	1.721	1.769	1.784	1.896	2.026	1.810	0.623	80	402	302	299	0.783	191	111	191	108	0
4	5	19	"PFK0701"	"Ks15_2"	15460	24750	150	96	96	22	94	96	21	16	4	0	133	136	27	136	139	24	19	4	0	-0.667	100000.000	0.917	1.048	3.348	0.420	0.029	156	507	-1	2	Error	2	-3	2	0	-50
4	6	19	"PFK0743"	"Ks196_1"	15650	24750	150	92	92	20	87	90	23	16	1	0	127	129	23	124	128	24	19	5	0	1.667	1.000	0.810	0.768	3.714	0.830	0.095	156	553	8	10	0.737	5	3	5	5	-50
4	7	19	"PFK1214"	"Ks82_7"	15860	24750	150	86	91	21	81	93	44	8	0	0	123	125	22	118	122	26	17	3	0	1.000	1.429	1.000	1.031	4.381	1.322	0.102	156	654	10	17	0.000	5	5	10	7	-50
4	8	19	"PFK1273"	"Ks97_17"	16060	24770	100	198	194	47	91	112	73	72	18	0	168	166	30	120	126	32	70	28	0	2.229	2.239	2.128	2.102	1.882	2.120	0.364	80	369	155	149	1.157	107	48	103	46	0
4	9	19	"PFK0237"	"Kn1802_2"	16220	24750	150	82	83	18	99	141	145	0	0	0	116	119	22	126	141	55	1	0	0	1.700	2.286	1.086	1.026	2.687	2.166	0.321	156	639	-27	-23	0.766	-17	-10	-16	-7	-50
4	10	19	"PFK0352"	"Kn3360_1"	16450	24750	150	97	99	24	94	101	35	11	0	0	122	125	23	125	130	24	15	2	0	-1.000	100000.000	0.931	0.950	3.510	1.757	0.056	156	543	0	5	Error	3	-3	5	0	-50
4	11	19	"PFK0401"	"Kn4252_4"	16600	24750	150	93	96	23	96	98	22	16	3	0	131	133	26	132	135	25	18	3	0	3.000	0.000	0.871	0.814	3.638	0.569	0.074	156	527	-4	1	1.585	-3	-1	0	1	-50
4	12	19	"PFK0571"	"Ks101_8"	16810	24770	120	180	181	46	102	102	21	89	77	0	373	366	87	139	142	26	98	97	0	0.333	0.348	0.335	0.324	1.944	0.331	0.563	120	535	312	306	-1.585	78	234	79	227	0
4	13	19	"PFBL B0018"	"oPFBLOB0018"	17000	24760	110	122	119	27	96	97	22	55	18	0	891	840	258	138	143	49	100	98	0	0.035	0.033	0.045	0.039	1.915	0.035	0.209	80	495	779	725	-4.856	26	753	23	702	0
4	14	19	"PFM60469"	"oPFM60469"	17190	24760	110	32171	29087	7851	84	89	46	100	100	0	28019	25202	6783	129	166	403	100	100	0	1.150	1.157	1.137	1.158	1.203	1.135	0.934	80	475	59977	54076	0.202	32087	27890	29003	25073	0
4	15	19	"PFB0683"	"oPFB0683"	17380	24770	120	267	311	158	72	78	44	91	84	0	290	361	156	117	146	379	25	0	0	1.127	0.980	1.018	0.932	1.925	0.993	0.872	120	533	368	483	0.173	195	173	239	244	0
4	16	19	"PFG0004"	"oPFG0004"	17580	24770	120	624	604	200	69	71	16	100	100	0	499	497	146	113	115	20	99	99	0	1.438	1.393	1.416	1.402	1.685	1.412	0.883	120	442	941	919	0.524	555	386	535	384	0
4	17	19	"PFC0763"	"oPFC0763"	17740	24760	150	80	82	18	74	77	21	19	4	0	125	126	22	120	122	23	19	3	0	1.200	1.333	0.840	0.785	3.431	0.645	0.049	156	593	11	14	0.263	6	5	8	6	-50
4	18	19	"PFL0014"	"oPFL0014"	17950	24770	120	1331	1255	460	71	73	16	100	100	0	1174	1160	353	115	117	20	100	100	0	1.190	1.133	1.164	1.092	1.608	1.166	0.906	120	517	2319	2229	0.251	1260	1059	1184	1045	0
4	19	19	"PFM60471"	"oPFM60471"	18150	24770	130	965	932	237	71	73	17	100	100	0	10344	9858	2892	115	119	22	100	100	0	0.087	0.088	0.089	0.090	1.356	0.083	0.909	120	522	11123	10604	-3.516	894	10229	861	9743	0
4	20	19	"PFL0019"	"oPFL0019"	18330	24770	120	1499	1386	523	66	69	16	100	100	0	1158	1089	388	112	115	20	99	99	0	1.370	1.351	1.310	1.384	1.752	1.379	0.901	120	466	2479	2297	0.454	1433	1046	1320	977	0
4	21	19	"PFG0007"	"oPFG0007"	18530	24780	120	136	136	39	63	65	13	93	90	0	620	608	191	107	109	15	100	100	0	0.142	0.146	0.151	0.142	1.659	0.135	0.715	120	429	586	574	-2.813	73	513	73	501	0
4	22	19	"PFI17638"	"oPFI17638"	18700	24780	120	401	373	124	69	70	14	97	96	0	4189	3941	1470	116	117	17	99	99	0	0.082	0.079	0.081	0.078	1.551	0.077	0.910	120	503	4405	4129	-3.617	332	4073	304	3825	0
4	1	20	"PFBL B0024"	"oPFBLOB0024"	14710	24950	120	832	806	290	79	80	17	99	99	0	1139	1083	382	124	126	20	100	99	0	0.742	0.758	0.746	0.744	1.964	0.745	0.889	120	569	1768	1686	-0.431	753	1015	727	959	0
4	2	20	"PFBL B0025"	"oPFBLOB0025"	14910	24950	120	517	499	192	73	76	17	98	97	0	321	314	98	118	120	18	95	91	0	2.187	2.173	2.140	2.131	1.953	2.260	0.801	120	497	647	622	1.129	444	203	426	196	0
4	3	20	"PFN0253"	"oPFN0253"	15090	24950	120	454	439	146	70	72	14	99	98	0	391	384	107	115	117	18	100	97	0	1.391	1.372	1.362	1.368	1.627	1.403	0.842	120	516	660	638	0.476	384	276	369	269	0
4	4	20	"PFL0021"	"oPFL0021"	15300	24950	120	1299	1258	417	79	81	17	100	100	0	1380	1265	460	124	126	22	100	97	0	0.971	1.033	1.025	1.136	1.846	1.014	0.888	120	495	2476	2320	-0.042	1220	1256	1179	1141	0
4	5	20	"PFF72416"	"oPFF72416"	15490	24930	150	85	91	25	88	90	20	22	8	0	145	146	23	128	131	22	40	13	0	-0.176	0.167	1.000	1.052	3.793	0.747	0.024	156	555	14	21	Error	-3	17	3	18	-50
4	6	20	"PFI17640"	"oPFI17640"	15670	24950	110	279	276	69	92	94	22	98	98	0	376	367	82	123	126	21	100	98	0	0.739	0.754	0.763	0.737	1.554	0.720	0.737	80	430	440	428	-0.436	187	253	184	244	0
4	7	20	"PFK12891"	"oPFK12891"	15870	24960	120	142	149	52	103	115	54	35	10	0	588	590	185	130	136	28	100	98	0	0.085	0.100	0.097	0.091	2.642	0.056	0.024	120	505	497	506	-3.554	39	458	46	460	0
4	8	20	"PFJ12782"	"oPFJ12782"	16040	24950	130	65535	61162	10325	144	252	713	100	100	79	36777	30335	11812	152	178	79	99	99	0	1.785	2.022	1.769	2.343	2.031	1.963	0.845	120	537	102016	91201	0.836	65391	36625	61018	30183	0
4	9	20	"PFL0025"	"oPFL0025"	16240	24960	130	3654	3881	1276	155	248	686	100	95	0	1321	1366	353	160	180	74	100	100	0	3.014	3.090	3.121	3.021	1.299	3.804	0.781	120	578	4660	4932	1.592	3499	1161	3726	1206	0
4	10	20	"PFF72418"	"oPFF72418"	16440	24960	120	6486	5941	2111	114	121	37	100	100	0	2416	2201	690	135	139	27	100	100	0	2.794	2.820	2.890	2.713	1.674	2.954	0.915	120	486	8653	7893	1.482	6372	2281	5827	2066	0
4	11	20	"PFC0772"	"oPFC0772"	16630	24960	120	1394	1290	445	94	94	20	100	99	0	554	541	139	128	132	26	100	100	0	3.052	2.896	2.956	2.737	1.697	3.081	0.880	120	439	1726	1609	1.610	1300	426	1196	413	0
4	12	20	"PFA32028"	"oPFA32028"	16820	24950	150	113	114	33	88	90	21	52	28	0	158	159	24	136	138	25	41	11	0	1.136	1.130	1.385	1.276	3.241	1.367	0.123	156	560	47	49	0.184	25	22	26	23	-50
4	13	20	"PFI17641"	"oPFI17641"	17000	24960	120	5029	4585	1912	73	76	17	100	100	0	2950	2859	979	128	132	43	100	99	0	1.756	1.652	1.699	1.557	1.898	1.750	0.901	120	510	7778	7243	0.812	4956	2822	4512	2731	0
4	14	20	"PFL0027"	"oPFL0027"	17190	24960	120	511	501	190	63	68	38	97	95	0	564	552	194	119	145	363	65	2	0	1.007	1.012	1.045	1.044	2.289	1.012	0.851	120	580	893	871	0.010	448	445	438	433	0
4	15	20	"PFK12903"	"oPFK12903"	17380	24930	90	111	112	25	57	58	10	92	92	0	174	171	34	112	115	18	88	76	0	0.871	0.932	1.021	0.886	1.937	0.796	0.349	52	347	116	114	-0.199	54	62	55	59	0
4	16	20	"PFI17664"	"oPFI17664"	17560	24940	110	607	576	149	61	62	14	100	100	0	552	540	163	106	111	32	98	98	0	1.224	1.187	1.132	1.205	1.490	1.076	0.840	80	487	992	949	0.292	546	446	515	434	0
4	17	20	"PFH0013"	"oPFH0013"	17770	24950	120	372	360	131	64	65	14	95	95	0	738	708	217	109	113	32	99	99	0	0.490	0.494	0.507	0.449	1.854	0.492	0.861	120	519	937	895	-1.030	308	629	296	599	0
4	18	20	"PFD66991"	"oPFD66991"	17940	24940	110	445	433	91	62	63	12	100	100	0	322	314	70	104	106	15	98	98	0	1.757	1.767	1.743	1.793	1.382	1.723	0.857	80	428	601	581	0.813	383	218	371	210	0
4	19	20	"PFM60502"	"oPFM60502"	18140	24950	120	1315	1211	429	67	70	16	100	100	0	1121	1065	361	109	112	20	100	100	0	1.233	1.197	1.232	1.171	1.622	1.206	0.884	120	515	2260	2100	0.302	1248	1012	1144	956	0
4	20	20	"PFI17667"	"oPFI17667"	18330	24950	120	652	622	216	71	72	16	100	100	0	575	556	174	116	118	20	100	97	0	1.266	1.252	1.282	1.267	1.753	1.277	0.861	120	482	1040	991	0.340	581	459	551	440	0
4	21	20	"PFF72456"	"oPFF72456"	18520	24950	120	466	461	132	67	68	13	100	100	0	455	450	129	107	110	16	100	100	0	1.147	1.149	1.159	1.178	1.527	1.149	0.846	120	429	747	737	0.197	399	348	394	343	0
4	22	20	"PFI17668"	"oPFI17668"	18700	24950	120	662	624	229	69	71	14	100	100	0	487	451	158	113	114	17	95	91	0	1.586	1.642	1.653	1.751	1.793	1.654	0.860	120	511	967	893	0.665	593	374	555	338	0
4	1	21	"PFJ12799"	"oPFJ12799"	14710	25130	150	103	105	25	76	77	16	67	41	0	129	139	70	121	123	19	31	10	0	3.375	1.611	1.333	1.384	3.304	0.252	0.080	156	781	35	47	1.755	27	8	29	18	-50
4	2	21	"PFF72457"	"oPFF72457"	14910	25130	120	6848	6386	2322	72	74	17	100	100	0	4134	3920	1415	113	116	18	99	98	0	1.685	1.659	1.624	1.640	1.603	1.686	0.926	120	485	10797	10121	0.753	6776	4021	6314	3807	0
4	3	21	"PFF72459"	"oPFF72459"	15090	25130	100	365	362	108	69	70	13	100	100	0	278	279	80	109	111	17	98	96	0	1.751	1.724	1.783	1.831	1.691	1.672	0.754	80	400	465	463	0.809	296	169	293	170	0
4	4	21	"PFM60506"	"oPFM60506"	15290	25130	120	1100	1043	369	72	73	15	100	100	0	894	832	308	114	116	20	96	96	0	1.318	1.352	1.340	1.454	2.016	1.345	0.888	120	486	1808	1689	0.398	1028	780	971	718	0
4	5	21	"PFL0067"	"oPFL0067"	15460	25130	120	1143	1117	365	80	81	16	100	100	0	462	441	140	123	125	19	95	94	0	3.136	3.261	3.264	3.417	1.546	3.303	0.875	120	485	1402	1355	1.649	1063	339	1037	318	0
4	6	21	"PFI17670"	"oPFI17670"	15670	25130	120	1047	1031	343	82	84	18	100	100	0	941	868	350	120	122	18	97	95	0	1.175	1.269	1.267	1.377	1.698	1.221	0.879	120	540	1786	1697	0.233	965	821	949	748	0
4	7	21	"PFI17672"	"oPFI17672"	15840	25130	110	615	605	168	83	87	20	100	100	0	363	352	97	124	126	22	97	97	0	2.226	2.289	2.271	2.415	1.551	2.236	0.821	80	445	771	750	1.154	532	239	522	228	0
4	8	21	"PFL0068"	"oPFL0068"	16040	25140	120	589	566	191	91	156	693	12	0	0	480	473	145	134	149	52	97	95	0	1.439	1.401	1.410	1.336	1.909	1.410	0.818	120	540	844	814	0.525	498	346	475	339	0
4	9	21	"PFL0070"	"oPFL0070"	16240	25140	120	1233	1143	436	101	130	88	97	96	0	905	863	286	137	150	43	100	99	0	1.474	1.435	1.471	1.345	1.968	1.483	0.861	120	498	1900	1768	0.560	1132	768	1042	726	0
4	10	21	"PFF72463"	"oPFF72463"	16430	25140	120	630	595	228	94	103	33	97	95	0	776	766	257	128	134	26	100	100	0	0.827	0.785	0.792	0.747	1.714	0.791	0.858	120	449	1184	1139	-0.274	536	648	501	638	0
4	11	21	"PFD66995"	"oPFD66995"	16610	25130	150	102	105	27	87	88	19	42	17	0	131	132	24	123	127	22	24	8	0	1.875	2.000	1.286	1.336	3.805	1.237	0.051	156	562	23	27	0.907	15	8	18	9	-50
4	12	21	"PFL0074"	"oPFL0074"	16800	25140	120	1752	1652	601	79	81	17	100	100	0	1908	1826	713	122	124	20	99	98	0	0.937	0.923	0.904	0.967	1.796	0.901	0.914	120	470	3459	3277	-0.094	1673	1786	1573	1704	0
4	13	21	"PFJ12802"	"oPFJ12802"	16970	25140	110	325	304	80	70	71	14	100	98	0	765	752	182	116	118	21	100	100	0	0.393	0.368	0.376	0.352	1.489	0.349	0.848	80	461	904	870	-1.348	255	649	234	636	0
4	14	21	"PFBL B0125"	"oPFBLOB0125"	17170	25140	110	706	648	176	64	66	22	100	100	0	349	361	102	112	113	21	100	96	0	2.709	2.345	2.375	2.456	1.529	2.253	0.861	80	514	879	833	1.438	642	237	584	249	0
4	15	21	"PFN0269"	"oPFN0269"	17370	25150	100	12699	12461	4819	62	65	24	100	100	0	4900	4820	1691	111	113	19	100	100	0	2.639	2.633	2.713	2.600	1.497	2.801	0.915	80	487	17426	17108	1.400	12637	4789	12399	4709	0
4	16	21	"PFD66996"	"oPFD66996"	17570	25140	120	1230	1139	408	64	66	14	100	100	0	792	749	263	108	111	28	95	94	0	1.705	1.677	1.764	1.793	1.917	1.702	0.885	120	599	1850	1716	0.769	1166	684	1075	641	0
4	17	21	"PFF72496"	"oPFF72496"	17750	25140	120	284	285	81	63	65	13	100	100	0	331	324	91	106	107	16	98	95	0	0.982	1.018	1.060	1.051	1.683	0.983	0.791	120	500	446	440	-0.026	221	225	222	218	0
4	18	21	"PFH0035"	"oPFH0035"	17940	25140	120	586	552	184	61	63	12	100	100	0	343	331	95	104	105	15	99	96	0	2.197	2.163	2.146	2.279	1.698	2.206	0.851	120	545	764	718	1.135	525	239	491	227	0
4	19	21	"PFL0139"	"oPFL0139"	18130	25140	120	789	786	232	64	65	13	100	100	0	640	609	216	106	107	16	97	95	0	1.358	1.435	1.430	1.620	1.885	1.394	0.860	120	482	1259	1225	0.441	725	534	722	503	0
4	20	21	"PFBL B0173"	"oPFBLOB0173"	18310	25140	120	403	404	130	69	71	14	100	100	0	218	211	57	111	113	17	91	85	0	3.121	3.350	3.314	3.560	1.675	3.351	0.720	120	534	441	435	1.642	334	107	335	100	0
4	21	21	"PFI17720"	"oPFI17720"	18550	25140	150	85	88	21	69	71	14	50	32	0	121	122	26	112	114	18	33	14	0	1.778	1.900	1.105	0.988	3.296	0.642	0.066	156	619	25	29	0.830	16	9	19	10	-50
4	22	21	"PFG0054"	"oPFG0054"	18700	25150	120	1829	1703	652	70	71	13	99	99	0	1431	1342	461	114	116	18	100	100	0	1.336	1.330	1.344	1.252	1.877	1.365	0.883	120	515	3076	2861	0.418	1759	1317	1633	1228	0
4	1	22	"PFN0287"	"oPFN0287"	14710	25320	120	418	414	135	72	74	17	100	98	0	263	259	66	117	120	21	95	90	0	2.370	2.408	2.417	2.509	1.814	2.477	0.794	120	632	492	484	1.245	346	146	342	142	0
4	2	22	"PFL0140"	"oPFL0140"	14900	25320	120	546	532	167	64	65	12	100	100	0	593	581	185	106	107	16	99	98	0	0.990	0.985	0.979	1.038	1.806	0.949	0.854	120	580	969	943	-0.015	482	487	468	475	0
4	3	22	"PFL0142"	"oPFL0142"	15090	25320	120	529	512	159	64	65	12	100	100	0	463	430	133	105	107	16	96	96	0	1.299	1.378	1.416	1.444	1.617	1.369	0.881	120	600	823	773	0.377	465	358	448	325	0
4	4	22	"PFL0144"	"oPFL0144"	15280	25320	120	245	239	67	65	66	12	100	99	0	280	272	75	109	110	17	95	94	0	1.053	1.067	1.053	1.101	1.654	1.019	0.778	120	594	351	337	0.074	180	171	174	163	0
4	5	22	"PFJ12815"	"oPFJ12815"	15480	25320	120	600	569	190	73	75	15	100	100	0	701	668	230	119	120	18	99	98	0	0.905	0.903	0.899	0.963	1.708	0.879	0.874	120	595	1109	1045	-0.143	527	582	496	549	0
4	6	22	"PFI17725"	"oPFI17725"	15670	25330	120	1306	1242	486	78	79	15	99	98	0	3357	3150	1021	120	122	19	100	100	0	0.379	0.384	0.396	0.335	2.051	0.382	0.888	120	586	4465	4194	-1.398	1228	3237	1164	3030	0
4	7	22	"PFL0149"	"oPFL0149"	15840	25330	110	119	119	34	78	79	16	73	53	0	151	146	34	122	123	19	60	35	0	1.414	1.708	1.152	1.232	2.798	1.192	0.209	80	532	70	65	0.500	41	29	41	24	0
4	8	22	"PFG0057"	"oPFG0057"	16050	25330	120	371	354	121	74	76	16	99	99	0	253	252	72	121	123	21	93	88	0	2.250	2.137	2.194	2.078	1.938	2.171	0.718	120	626	429	411	1.170	297	132	280	131	0
4	9	22	"PFF72505"	"oPFF72505"	16240	25330	120	131	132	30	74	76	16	90	80	0	266	262	65	120	123	21	96	91	0	0.390	0.408	0.387	0.394	1.999	0.343	0.524	120	564	203	200	-1.357	57	146	58	142	0
4	10	22	"PFM60543"	"oPFM60543"	16420	25330	120	722	689	235	73	75	16	100	100	0	617	575	189	115	118	18	100	99	0	1.293	1.339	1.332	1.370	1.602	1.346	0.896	120	584	1151	1076	0.371	649	502	616	460	0
4	11	22	"PFBL B0178"	"oPFBLOB0178"	16610	25330	110	522	481	146	73	76	16	100	100	0	2606	2465	738	116	123	55	100	100	0	0.180	0.174	0.173	0.165	1.504	0.160	0.875	80	512	2939	2757	-2.471	449	2490	408	2349	0
4	12	22	"PFG0058"	"oPFG0058"	16790	25330	110	191	189	50	69	72	17	97	95	0	209	214	50	113	121	55	80	40	0	1.271	1.188	1.246	1.222	1.922	1.069	0.620	80	541	218	221	0.346	122	96	120	101	0
4	13	22	"PFBL B0180"	"oPFBLOB0180"	16990	25330	110	259	249	69	68	69	13	100	100	0	192	190	45	111	115	22	88	78	0	2.358	2.291	2.176	2.249	1.707	2.195	0.629	80	553	272	260	1.238	191	81	181	79	0
4	14	22	"PFBL B0182"	"oPFBLOB0182"	17180	25340	120	440	422	161	63	65	12	96	95	0	524	510	171	107	109	17	99	99	0	0.904	0.891	0.895	0.838	1.872	0.893	0.836	120	649	794	762	-0.145	377	417	359	403	0
4	15	22	"PFBL B0184"	"oPFBLOB0184"	17380	25340	120	359	343	119	63	65	12	98	98	0	330	323	98	106	108	15	97	97	0	1.321	1.290	1.377	1.247	2.122	1.276	0.774	120	608	520	497	0.402	296	224	280	217	0
4	16	22	"PFI17729"	"oPFI17729"	17550	25350	100	88	91	19	64	66	13	76	45	0	126	124	27	106	108	15	56	35	0	1.200	1.500	1.000	1.051	2.961	0.843	0.137	80	448	44	45	0.263	24	20	27	18	0
4	17	22	"PFH0036"	"oPFH0036"	17740	25340	120	1623	1565	540	63	64	13	100	100	0	1365	1346	437	104	105	16	100	100	0	1.237	1.209	1.254	1.171	1.659	1.224	0.878	120	630	2821	2744	0.307	1560	1261	1502	1242	0
4	18	22	"PFA32038"	"oPFA32038"	17940	25340	120	1357	1253	423	64	66	12	100	100	0	2680	2553	792	109	110	17	100	100	0	0.503	0.486	0.503	0.478	1.563	0.477	0.908	120	572	3864	3633	-0.992	1293	2571	1189	2444	0
4	19	22	"EMPTY"	"EMPTY"	18120	25340	150	69	69	13	66	68	13	21	5	0	114	114	16	111	113	17	17	5	0	1.000	1.000	0.824	0.859	3.316	0.089	0.003	156	764	6	6	0.000	3	3	3	3	-50
4	20	22	"EMPTY"	"EMPTY"	18310	25340	150	67	69	13	68	69	13	17	4	0	108	109	15	112	113	17	8	0	0	0.250	-0.333	0.906	0.831	3.285	0.263	0.019	156	772	-5	-2	-2.000	-1	-4	1	-3	-50
4	21	22	"EMPTY"	"EMPTY"	18500	25350	150	71	71	12	69	70	14	12	1	0	110	111	15	114	115	18	8	2	0	-0.500	-0.667	0.786	0.770	3.231	0.112	0.002	156	780	-2	-1	Error	2	-4	2	-3	-50
4	22	22	"EMPTY"	"EMPTY"	18690	25350	150	69	70	13	68	69	14	13	2	0	114	116	17	112	113	18	20	3	0	0.500	0.500	0.750	0.838	3.639	0.171	0.006	156	915	3	6	-1.000	1	2	2	4	-50
5	1	1	"PFI0414"	"I5572_1"	1140	25790	140	205	204	44	82	84	16	99	98	0	288	289	53	131	134	20	99	97	0	0.783	0.772	0.771	0.765	1.549	0.740	0.741	156	830	280	280	-0.352	123	157	122	158	0
5	2	1	"PFI0486"	"I7438_2"	1320	25780	130	697	718	174	80	82	15	100	100	0	2305	2298	523	127	130	21	100	100	0	0.283	0.294	0.298	0.292	1.207	0.281	0.932	120	600	2795	2809	-1.820	617	2178	638	2171	0
5	3	1	"PFI0416"	"I5607_1"	1500	25800	120	119	124	26	82	84	19	82	45	0	164	166	30	128	130	21	70	43	0	1.028	1.105	1.020	1.075	2.354	1.034	0.228	120	585	73	80	0.040	37	36	42	38	0
5	4	1	"PFI0237"	"I16933_1"	1710	25800	140	743	732	162	81	98	219	98	90	0	503	485	107	125	137	187	93	50	0	1.751	1.808	1.890	1.841	1.421	1.826	0.893	156	762	1040	1011	0.808	662	378	651	360	0
5	5	1	"PFI0401"	"I5180_2"	1910	25800	140	784	731	198	75	92	234	95	85	0	723	708	187	118	131	201	94	87	0	1.172	1.112	1.160	1.124	1.446	1.133	0.874	156	660	1314	1246	0.229	709	605	656	590	0
5	6	1	"PFI0236"	"I1689_2"	2090	25800	140	12181	11662	3249	71	73	16	100	100	0	6002	5667	1484	114	115	17	100	100	0	2.057	2.087	2.185	2.077	1.474	2.144	0.937	156	635	17998	17144	1.040	12110	5888	11591	5553	0
5	7	1	"PFJ0542"	"J667_1"	2280	25800	140	885	881	194	70	73	32	100	100	0	897	903	220	111	113	25	100	100	0	1.037	1.024	1.050	1.050	1.378	1.006	0.920	156	668	1601	1603	0.052	815	786	811	792	0
5	8	1	"PFJ0005"	"J1011_3"	2470	25810	140	750	745	195	69	73	32	100	99	0	784	767	180	111	114	25	100	100	0	1.012	1.030	1.035	1.016	1.367	1.036	0.930	156	643	1354	1332	0.017	681	673	676	656	0
5	9	1	"PFJ0310"	"J2896_1"	2660	25800	140	6980	6735	1674	73	76	20	100	100	0	4810	4813	1064	117	119	19	100	100	0	1.472	1.419	1.503	1.381	1.364	1.449	0.942	156	654	11600	11358	0.558	6907	4693	6662	4696	0
5	10	1	"PFJ0140"	"J17_1"	2850	25800	140	6268	6174	1622	80	82	17	100	100	0	4098	3999	1323	124	126	18	100	100	0	1.557	1.573	1.598	1.702	1.423	1.539	0.951	156	648	10162	9969	0.639	6188	3974	6094	3875	0
5	11	1	"PFJ0200"	"J21_1"	3040	25800	140	1683	1618	342	76	78	15	100	100	0	1248	1232	337	122	123	18	100	100	0	1.427	1.389	1.415	1.438	1.357	1.361	0.935	156	688	2733	2652	0.513	1607	1126	1542	1110	0
5	12	1	"PFJ0215"	"J21_7"	3230	25800	130	2930	2916	428	70	72	14	100	100	0	1951	1926	364	114	116	17	100	100	0	1.557	1.571	1.594	1.592	1.191	1.555	0.950	120	609	4697	4658	0.639	2860	1837	2846	1812	0
5	13	1	"PFJ0476"	"J53_48"	3420	25810	140	26989	27307	7380	68	71	16	100	100	0	15302	14904	4349	111	112	18	100	100	0	1.772	1.841	1.845	1.912	1.414	1.853	0.940	156	661	42112	42032	0.826	26921	15191	27239	14793	0
5	14	1	"PFJ0510"	"J58_2"	3610	25800	140	4991	4887	1208	68	70	16	100	100	0	2511	2366	643	110	111	17	100	100	0	2.050	2.136	2.174	2.246	1.368	2.139	0.954	156	664	7324	7075	1.036	4923	2401	4819	2256	0
5	15	1	"PFJ0563"	"J70_2"	3790	25800	130	892	914	186	68	72	22	100	100	0	688	685	125	111	115	31	100	100	0	1.428	1.474	1.444	1.490	1.301	1.460	0.904	120	576	1401	1420	0.514	824	577	846	574	0
5	16	1	"PFJ0575"	"J73_12"	3980	25810	140	2283	2209	660	72	81	64	100	99	0	2032	1976	517	120	130	107	100	98	0	1.156	1.151	1.185	1.110	1.468	1.172	0.928	156	666	4123	3993	0.210	2211	1912	2137	1856	0
5	17	1	"PFJ0599"	"J85_3"	4170	25810	140	1024	994	205	74	79	62	100	99	0	879	874	187	122	129	104	99	99	0	1.255	1.223	1.268	1.226	1.355	1.222	0.922	156	659	1707	1672	0.328	950	757	920	752	0
5	18	1	"PFJ0018"	"J109_5"	4360	25810	140	174	175	39	71	73	15	98	96	0	223	222	39	118	119	17	98	97	0	0.981	1.000	0.989	1.015	1.812	0.974	0.680	156	639	208	208	-0.028	103	105	104	104	0
5	19	1	"PFJ0181"	"J198_5"	4540	25820	140	7756	7457	2156	72	74	15	100	100	0	7053	6825	1666	117	119	17	100	100	0	1.108	1.101	1.140	1.058	1.450	1.127	0.937	156	638	14620	14093	0.148	7684	6936	7385	6708	0
5	20	1	"PFJ0227"	"J227_2"	4750	25820	140	649	622	140	71	72	15	100	100	0	360	355	63	116	118	18	100	100	0	2.369	2.305	2.372	2.301	1.399	2.428	0.865	156	693	822	790	1.244	578	244	551	239	0
5	21	1	"PFJ0246"	"J242_1"	4940	25810	150	106	109	20	69	70	16	90	58	0	149	153	24	114	116	20	81	42	0	1.057	1.026	1.017	1.011	2.302	0.893	0.291	156	726	72	79	0.080	37	35	40	39	-50
5	22	1	"PFJ0280"	"J268_1"	5110	25820	140	2384	2319	504	72	74	21	100	100	0	1750	1703	357	116	119	20	100	100	0	1.415	1.416	1.436	1.409	1.332	1.430	0.943	156	810	3946	3834	0.501	2312	1634	2247	1587	0
5	1	2	"PFJ0322"	"J309_17"	1140	25990	130	570	561	89	86	88	16	100	100	0	373	372	68	134	136	21	100	100	0	2.025	1.996	2.067	2.049	1.321	2.000	0.881	120	627	723	713	1.018	484	239	475	238	0
5	2	2	"PFJ0363"	"J373_1"	1320	25990	130	679	684	97	81	83	15	100	100	0	588	595	133	130	132	22	100	100	0	1.306	1.297	1.353	1.330	1.273	1.252	0.889	120	558	1056	1068	0.385	598	458	603	465	0
5	3	2	"PFN0173"	"N132_113"	1510	26000	130	1733	1729	230	79	81	19	100	100	0	1390	1449	288	121	124	19	100	100	0	1.303	1.242	1.301	1.256	1.196	1.245	0.934	120	560	2923	2978	0.382	1654	1269	1650	1328	0
5	4	2	"PFN0184"	"N132_132"	1700	26000	130	338	339	50	80	101	262	45	0	0	611	610	103	122	138	225	100	63	0	0.528	0.531	0.535	0.532	1.260	0.529	0.887	120	525	747	747	-0.922	258	489	259	488	0
5	5	2	"PFN0186"	"N132_136"	1900	26000	140	2042	1906	552	78	99	262	98	95	0	2072	1976	597	120	136	225	96	94	0	1.006	0.985	1.036	1.004	1.509	0.911	0.870	156	526	3916	3684	0.009	1964	1952	1828	1856	0
5	6	2	"PFN0203"	"N132_171"	2090	26000	140	725	729	155	73	76	24	100	100	0	541	532	128	114	116	20	100	98	0	1.527	1.569	1.632	1.624	1.373	1.552	0.908	156	477	1079	1074	0.611	652	427	656	418	0
5	7	2	"PFN0208"	"N132_178"	2270	26000	130	2031	2046	352	70	78	50	100	100	0	1221	1233	284	112	118	50	100	100	0	1.768	1.763	1.823	1.816	1.306	1.762	0.933	120	471	3070	3097	0.822	1961	1109	1976	1121	0
5	8	2	"PFN0211"	"N132_181"	2460	25990	130	316	316	48	71	78	47	100	100	0	318	328	66	114	120	49	100	99	0	1.201	1.145	1.179	1.181	1.300	1.064	0.852	120	460	449	459	0.264	245	204	245	214	0
5	9	2	"PFN0362"	"N135_24"	2650	26000	140	1649	1517	441	75	78	19	100	100	0	1428	1371	359	118	120	21	100	100	0	1.202	1.151	1.202	1.111	1.368	1.167	0.939	156	493	2884	2695	0.265	1574	1310	1442	1253	0
5	10	2	"PFN0373"	"N136_4"	2840	25990	130	1326	1324	228	78	81	19	100	100	0	1040	1053	189	120	123	22	100	100	0	1.357	1.335	1.380	1.348	1.222	1.345	0.939	120	439	2168	2179	0.440	1248	920	1246	933	0
5	11	2	"PFN0401"	"N137_50"	3020	26000	140	1095	1072	262	75	77	16	100	100	0	742	713	198	117	119	19	100	98	0	1.632	1.673	1.731	1.748	1.471	1.660	0.896	156	471	1645	1593	0.707	1020	625	997	596	0
5	12	2	"PFN0423"	"N138_31"	3220	26000	130	257	262	44	69	70	14	100	100	0	204	208	35	110	112	17	100	99	0	2.000	1.969	1.934	2.034	1.460	2.001	0.770	120	478	282	291	1.000	188	94	193	98	0
5	13	2	"PFN0433"	"N138_45"	3410	26000	140	534	520	107	68	70	15	100	100	0	376	380	83	108	111	19	99	99	0	1.739	1.662	1.660	1.699	1.415	1.663	0.888	156	477	734	724	0.798	466	268	452	272	0
5	14	2	"PFN0409"	"N138_104"	3600	26000	130	400	401	62	66	69	15	100	100	0	536	536	93	109	110	18	100	100	0	0.782	0.785	0.780	0.790	1.242	0.771	0.902	120	433	761	762	-0.354	334	427	335	427	0
5	15	2	"PFN0534"	"N143_18"	3790	26000	140	249	243	50	66	69	19	100	98	0	376	367	79	109	113	30	99	96	0	0.685	0.686	0.685	0.705	1.504	0.659	0.884	156	458	450	435	-0.545	183	267	177	258	0
5	16	2	"PFN0540"	"N143_29"	3970	26000	130	1050	1055	162	72	76	23	100	100	0	682	667	119	117	121	26	100	100	0	1.731	1.787	1.769	1.811	1.224	1.779	0.928	120	459	1543	1533	0.792	978	565	983	550	0
5	17	2	"PFN0556"	"N143_56"	4160	26010	150	108	109	21	76	78	21	68	29	0	143	144	23	121	124	23	47	16	0	1.455	1.435	1.204	1.381	2.998	1.003	0.203	156	534	54	56	0.541	32	22	33	23	-50
5	18	2	"PFN0562"	"N143_66"	4360	26010	140	1440	1378	295	73	74	15	100	100	0	988	944	232	120	121	18	100	99	0	1.575	1.584	1.590	1.659	1.428	1.571	0.940	156	486	2235	2129	0.655	1367	868	1305	824	0
5	19	2	"PFN0608"	"N147_16"	4550	26010	140	160	157	28	75	76	15	99	95	0	183	185	30	121	122	18	92	82	0	1.371	1.281	1.245	1.363	1.952	1.244	0.497	156	470	147	146	0.455	85	62	82	64	0
5	20	2	"PFN0623"	"N148_7"	4720	26010	130	406	420	84	75	77	17	100	100	0	240	245	34	121	123	19	100	100	0	2.782	2.782	2.953	2.814	1.394	2.971	0.785	120	459	450	469	1.476	331	119	345	124	0
5	21	2	"PFN0714"	"N151_50"	4920	26010	130	11966	11779	2005	78	80	18	100	100	0	9013	8710	1591	125	128	23	100	100	0	1.338	1.363	1.376	1.381	1.225	1.356	0.961	120	463	20776	20286	0.420	11888	8888	11701	8585	0
5	22	2	"PFN0723"	"N152_1"	5100	26010	130	936	946	141	80	83	21	100	100	0	948	938	157	126	130	24	100	100	0	1.041	1.067	1.089	1.077	1.243	1.054	0.925	120	540	1678	1678	0.058	856	822	866	812	0
5	1	3	"PFN0727"	"N152_17"	1120	26180	130	442	438	74	88	92	22	100	100	0	366	375	70	136	139	23	100	100	0	1.539	1.464	1.511	1.494	1.319	1.453	0.868	120	638	584	589	0.622	354	230	350	239	0
5	2	3	"PFN0735"	"N153_15"	1320	26180	130	1002	996	176	81	83	16	100	100	0	525	520	107	128	130	21	99	98	0	2.320	2.334	2.367	2.427	1.401	2.308	0.904	120	559	1318	1307	1.214	921	397	915	392	0
5	3	3	"PFN0750"	"N155_14"	1510	26190	130	2182	2186	387	74	76	14	100	100	0	1632	1656	272	117	119	18	100	100	0	1.391	1.372	1.390	1.366	1.172	1.395	0.957	120	531	3623	3651	0.477	2108	1515	2112	1539	0
5	4	3	"PFN0757"	"N155_25"	1700	26180	130	1105	1146	203	75	76	14	100	100	0	713	722	147	119	120	18	100	100	0	1.734	1.776	1.824	1.804	1.260	1.775	0.922	120	512	1624	1674	0.794	1030	594	1071	603	0
5	5	3	"PFB0217"	"B567"	1880	26190	130	260	261	47	75	77	15	100	99	0	442	455	86	119	122	18	100	100	0	0.573	0.554	0.551	0.549	1.342	0.524	0.843	120	499	508	522	-0.804	185	323	186	336	0
5	6	3	"PFB0221"	"B573"	2080	26180	130	452	465	98	71	73	23	100	100	0	886	896	188	114	117	21	100	100	0	0.494	0.504	0.496	0.504	1.241	0.493	0.907	120	480	1153	1176	-1.019	381	772	394	782	0
5	7	3	"PFB0223"	"B577"	2270	26190	140	440	430	113	68	72	38	99	96	0	684	665	170	110	115	46	98	98	0	0.648	0.652	0.666	0.645	1.500	0.643	0.904	156	455	946	917	-0.626	372	574	362	555	0
5	8	3	"PFB0225"	"B583"	2460	26180	140	939	954	247	67	71	32	100	99	0	1397	1346	443	110	114	42	100	98	0	0.678	0.718	0.706	0.781	1.641	0.680	0.913	156	519	2159	2123	-0.562	872	1287	887	1236	0
5	9	3	"PFB0227"	"B587"	2650	26180	130	410	424	94	67	70	16	100	100	0	498	516	132	111	112	17	100	100	0	0.886	0.881	0.907	0.899	1.275	0.857	0.889	120	504	730	762	-0.174	343	387	357	405	0
5	10	3	"PFB0229"	"B590"	2850	26180	150	87	88	16	72	74	17	44	12	0	131	135	22	114	116	20	44	19	0	0.882	0.762	0.833	0.788	3.192	0.544	0.138	156	510	32	37	-0.181	15	17	16	21	-50
5	11	3	"PFB0246"	"B618"	3040	26180	150	77	80	18	69	71	14	34	17	0	122	123	17	110	113	19	34	6	0	0.667	0.846	0.784	0.811	3.553	0.677	0.076	156	445	20	24	-0.585	8	12	11	13	-50
5	12	3	"PFB0256"	"B634"	3230	26180	150	81	82	15	66	67	13	53	25	0	125	126	19	107	108	17	50	18	0	0.833	0.842	0.788	0.775	3.565	0.570	0.117	156	449	33	35	-0.263	15	18	16	19	-50
5	13	3	"PFB0259"	"B64"	3410	26190	140	151	152	33	65	67	14	100	98	0	1357	1356	319	108	110	17	100	100	0	0.069	0.070	0.069	0.068	1.394	0.068	0.813	156	501	1335	1335	-3.860	86	1249	87	1248	0
5	14	3	"PFB0262"	"B645"	3620	26170	150	80	82	15	64	66	14	53	27	0	131	131	23	107	109	17	60	30	0	0.667	0.750	0.719	0.763	3.022	0.476	0.131	156	512	40	42	-0.585	16	24	18	24	-50
5	15	3	"PFB0270"	"B664"	3790	26190	140	105	107	23	64	66	15	92	66	0	174	177	34	106	108	18	96	83	0	0.603	0.606	0.625	0.610	2.041	0.517	0.437	156	449	109	114	-0.730	41	68	43	71	0
5	16	3	"PFB0273"	"B667"	3970	26190	130	326	328	45	67	70	19	100	100	0	425	426	57	111	115	25	100	100	0	0.825	0.829	0.828	0.831	1.279	0.782	0.851	120	479	573	576	-0.278	259	314	261	315	0
5	17	3	"PFC0002"	"C101"	4160	26190	130	634	628	107	71	73	18	100	100	0	599	583	110	115	119	23	100	100	0	1.163	1.190	1.162	1.211	1.277	1.162	0.913	120	524	1047	1025	0.218	563	484	557	468	0
5	18	3	"PFC0006"	"C113"	4350	26200	130	225	229	41	71	73	13	100	100	0	288	287	44	118	119	17	100	100	0	0.906	0.935	0.957	0.936	1.407	0.936	0.773	120	483	324	327	-0.143	154	170	158	169	0
5	19	3	"PFC0009"	"C116"	4540	26190	130	667	683	103	72	73	15	100	100	0	445	446	78	120	122	18	100	100	0	1.831	1.874	1.844	1.914	1.262	1.846	0.908	120	494	920	937	0.872	595	325	611	326	0
5	20	3	"PFC0011"	"C118"	4760	26200	150	97	99	23	73	75	17	64	35	0	139	144	31	120	122	19	49	20	0	1.263	1.083	1.089	1.119	3.261	0.759	0.172	156	509	43	50	0.337	24	19	26	24	-50
5	21	3	"PFC0013"	"C122"	4940	26190	150	80	80	12	76	79	18	12	0	0	121	122	18	122	128	35	4	0	0	-4.000	100000.000	0.750	0.696	3.812	0.198	0.017	156	401	3	4	Error	4	-1	4	0	-50
5	22	3	"PFC0015"	"C125"	5120	26200	140	495	466	140	76	78	17	98	96	0	923	866	224	123	127	31	99	98	0	0.524	0.525	0.541	0.497	1.514	0.522	0.897	156	640	1219	1133	-0.933	419	800	390	743	0
5	1	4	"PFC0035"	"C162"	1120	26370	130	1849	1823	262	89	93	24	100	100	0	1695	1734	326	135	137	24	100	100	0	1.128	1.084	1.107	1.093	1.180	1.080	0.934	120	616	3320	3333	0.174	1760	1560	1734	1599	0
5	2	4	"PFC0037"	"C164"	1320	26370	130	420	428	70	81	84	20	100	100	0	379	411	201	127	129	22	100	100	0	1.345	1.222	1.352	1.343	1.474	0.893	0.547	120	519	591	631	0.428	339	252	347	284	0
5	3	4	"PFC0039"	"C171"	1510	26370	130	505	510	101	78	79	15	100	100	0	388	392	71	122	124	18	100	100	0	1.605	1.600	1.706	1.618	1.340	1.667	0.868	120	530	693	702	0.683	427	266	432	270	0
5	4	4	"PFC0042"	"C179"	1710	26370	130	514	510	80	79	81	17	100	100	0	421	422	82	122	125	21	100	99	0	1.455	1.437	1.479	1.481	1.310	1.366	0.835	120	550	734	731	0.541	435	299	431	300	0
5	5	4	"PFC0044"	"C180"	1900	26370	130	459	446	71	75	78	17	100	100	0	319	329	60	119	122	21	100	100	0	1.920	1.767	1.776	1.799	1.298	1.756	0.846	120	509	584	581	0.941	384	200	371	210	0
5	6	4	"PFC0046"	"C184"	2100	26370	130	232	230	40	71	73	16	100	100	0	209	218	47	114	116	18	100	95	0	1.695	1.529	1.510	1.647	1.572	1.450	0.734	120	435	256	263	0.761	161	95	159	104	0
5	7	4	"PFD0183"	"D23156_27"	2270	26370	140	1217	1190	300	70	72	15	100	100	0	626	616	169	112	113	18	98	98	0	2.232	2.222	2.260	2.367	1.589	2.216	0.918	156	478	1661	1624	1.158	1147	514	1120	504	0
5	8	4	"PFD0186"	"D23156_40"	2460	26380	130	1346	1307	188	67	69	13	100	100	0	607	619	94	110	111	16	100	100	0	2.573	2.436	2.501	2.441	1.219	2.444	0.932	120	522	1776	1749	1.364	1279	497	1240	509	0
5	9	4	"PFD0190"	"D2337_1"	2650	26380	130	165	168	33	67	69	13	99	99	0	210	215	35	111	112	17	100	100	0	0.990	0.971	0.943	0.967	1.581	0.954	0.711	120	547	197	205	-0.015	98	99	101	104	0
5	10	4	"PFD0198"	"D23657_2"	2850	26380	150	85	86	18	69	71	17	43	17	0	125	130	22	111	113	17	44	21	0	1.143	0.895	0.914	0.948	3.092	1.006	0.165	156	550	30	36	0.193	16	14	17	19	-50
5	11	4	"PFD0208"	"D25498_1"	3040	26370	150	78	79	15	69	71	17	27	6	0	118	119	17	109	111	17	28	9	0	1.000	1.000	0.806	0.844	3.117	0.918	0.104	156	495	18	20	0.000	9	9	10	10	-50
5	12	4	"PFD0213"	"D2660_1"	3230	26380	150	80	84	19	68	71	15	41	18	0	123	125	22	111	113	17	38	17	0	1.000	1.143	0.826	0.788	3.420	0.628	0.083	156	485	24	30	0.000	12	12	16	14	-50
5	13	4	"PFD0248"	"D33539_109"	3410	26390	130	504	502	84	68	69	14	100	100	0	482	506	92	112	113	18	100	100	0	1.178	1.102	1.144	1.102	1.313	1.107	0.884	120	447	806	828	0.237	436	370	434	394	0
5	14	4	"PFD0250"	"D33539_15"	3600	26380	130	415	429	104	66	67	14	100	100	0	491	505	133	108	111	20	100	100	0	0.911	0.914	0.941	0.924	1.300	0.881	0.896	120	554	732	760	-0.134	349	383	363	397	0
5	15	4	"PFD0252"	"D33539_17"	3800	26380	130	119	120	25	64	66	14	94	86	0	382	386	78	106	109	21	100	100	0	0.199	0.200	0.204	0.180	1.846	0.188	0.633	120	517	331	336	-2.327	55	276	56	280	0
5	16	4	"PFD0256"	"D33539_23"	3970	26380	130	486	484	91	65	66	15	100	100	0	403	396	71	107	110	21	100	99	0	1.422	1.450	1.466	1.478	1.389	1.493	0.864	120	523	717	708	0.508	421	296	419	289	0
5	17	4	"PFD0259"	"D33539_28"	4170	26390	130	1095	1116	197	67	69	15	100	100	0	1255	1254	184	112	114	19	100	100	0	0.899	0.919	0.938	0.914	1.215	0.931	0.933	120	555	2171	2191	-0.153	1028	1143	1049	1142	0
5	18	4	"PFD0261"	"D33539_3"	4370	26380	150	81	83	17	69	71	13	48	23	0	122	123	18	116	117	16	28	8	0	2.000	2.000	1.071	1.027	3.711	0.857	0.028	156	507	18	21	1.000	12	6	14	7	-50
5	19	4	"PFD0277"	"D33539_63"	4540	26390	140	824	818	242	69	70	14	100	100	0	567	569	217	116	117	18	99	98	0	1.674	1.653	1.806	1.714	1.651	1.590	0.845	156	527	1206	1202	0.743	755	451	749	453	0
5	20	4	"PFD0281"	"D33539_69"	4760	26380	150	95	96	21	71	72	15	64	37	0	124	126	18	115	117	19	32	7	0	2.667	2.273	1.583	1.600	4.131	1.898	0.039	156	628	33	36	1.415	24	9	25	11	-50
5	21	4	"PFD0283"	"D33539_74"	4940	26380	150	89	92	18	72	74	16	51	19	0	127	129	23	115	120	30	17	3	0	1.417	1.429	1.070	1.084	3.270	0.665	0.095	156	524	29	34	0.503	17	12	20	14	-50
5	22	4	"PFD0286"	"D33539_85"	5120	26380	130	815	823	143	71	73	17	100	100	0	691	681	131	115	119	29	100	100	0	1.292	1.329	1.354	1.347	1.206	1.304	0.927	120	576	1320	1318	0.369	744	576	752	566	0
5	1	5	"PFD0288"	"D33539_87"	1130	26560	140	380	367	87	87	90	19	100	99	0	377	378	90	134	136	22	99	98	0	1.206	1.148	1.209	1.159	1.497	1.127	0.843	156	703	536	524	0.270	293	243	280	244	0
5	2	5	"PFD0292"	"D33539_97"	1330	26550	150	116	119	26	84	86	17	74	43	0	152	159	33	131	133	21	49	23	0	1.524	1.250	1.254	1.242	2.741	0.795	0.296	156	650	53	63	0.608	32	21	35	28	-50
5	3	5	"PFD0343"	"D40381_1"	1520	26560	120	137	140	35	83	85	15	94	74	0	203	213	48	129	131	18	97	90	0	0.730	0.679	0.657	0.646	2.047	0.608	0.506	120	481	128	141	-0.455	54	74	57	84	0
5	4	5	"PFD0345"	"D4043_2"	1700	26560	130	602	599	81	83	85	16	100	100	0	537	550	94	128	130	20	100	100	0	1.269	1.223	1.265	1.235	1.294	1.230	0.870	120	563	928	938	0.344	519	409	516	422	0
5	5	5	"PFD0355"	"D42243_17"	1910	26560	150	89	96	44	79	82	17	32	17	0	138	146	37	124	127	22	38	16	0	0.714	0.773	0.692	0.803	3.254	1.378	0.221	156	555	24	39	-0.485	10	14	17	22	-50
5	6	5	"PFD0362"	"D42243_29"	2080	26550	150	84	90	21	75	77	16	35	18	0	131	138	29	120	121	19	36	20	0	0.818	0.833	0.764	0.751	3.357	0.604	0.128	156	465	20	33	-0.290	9	11	15	18	-50
5	7	5	"PFD0367"	"D42243_37"	2260	26570	130	1870	1861	249	75	76	15	100	100	0	1842	1865	376	119	121	18	100	100	0	1.042	1.023	1.054	1.038	1.222	1.004	0.926	120	500	3518	3532	0.059	1795	1723	1786	1746	0
5	8	5	"PFD0369"	"D42243_39"	2460	26570	130	625	618	92	74	76	14	100	100	0	508	518	120	116	119	20	100	100	0	1.406	1.353	1.419	1.385	1.292	1.321	0.887	120	557	943	946	0.491	551	392	544	402	0
5	9	5	"PFE0400"	"E2667_1"	2660	26560	130	164	169	36	71	73	13	100	100	0	208	219	50	114	116	17	98	98	0	0.989	0.933	0.965	0.953	1.599	0.856	0.661	120	534	187	203	-0.015	93	94	98	105	0
5	10	5	"PFE0403"	"E26771_1"	2850	26560	130	1540	1548	219	68	70	17	100	100	0	1275	1286	243	110	112	18	100	100	0	1.264	1.259	1.288	1.277	1.221	1.241	0.942	120	525	2637	2656	0.337	1472	1165	1480	1176	0
5	11	5	"PFE0405"	"E26771_4"	3040	26570	130	708	714	135	66	68	17	100	100	0	468	472	88	108	110	17	100	100	0	1.783	1.780	1.867	1.780	1.287	1.810	0.883	120	522	1002	1012	0.835	642	360	648	364	0
5	12	5	"PFE0408"	"E26934_1"	3220	26570	130	757	770	118	66	68	15	100	100	0	765	796	180	111	112	17	100	100	0	1.057	1.028	1.093	1.048	1.271	1.003	0.889	120	479	1345	1389	0.079	691	654	704	685	0
5	13	5	"PFE0411"	"E27042_1"	3420	26560	150	81	84	18	66	67	14	51	25	0	130	130	20	110	112	17	54	23	0	0.750	0.900	0.750	0.829	3.053	0.712	0.136	156	503	35	38	-0.415	15	20	18	20	-50
5	14	5	"PFE0415"	"E27173_1"	3600	26570	130	369	377	78	66	67	13	100	100	0	263	266	43	108	110	16	100	100	0	1.955	1.968	1.963	1.989	1.323	2.042	0.826	120	505	458	469	0.967	303	155	311	158	0
5	15	5	"PFE0439"	"E27723_18"	3790	26580	130	1138	1110	178	67	69	14	100	100	0	1126	1144	223	110	112	20	100	100	0	1.054	1.009	1.025	1.013	1.197	1.002	0.943	120	526	2087	2077	0.076	1071	1016	1043	1034	0
5	16	5	"PFE0443"	"E27723_9"	3980	26570	130	185	190	35	67	69	14	100	100	0	189	191	35	110	112	17	97	93	0	1.494	1.519	1.516	1.618	1.593	1.439	0.713	120	514	197	204	0.579	118	79	123	81	0
5	17	5	"PFE0446"	"E27742_6"	4160	26570	130	145	145	23	68	70	13	100	99	0	199	199	31	115	115	16	99	94	0	0.917	0.917	0.908	0.929	1.543	0.846	0.637	120	528	161	161	-0.126	77	84	77	84	0
5	18	5	"PFE0452"	"E28056_1"	4370	26570	150	82	83	13	70	72	13	45	16	0	128	129	19	117	119	16	39	14	0	1.091	1.083	0.782	0.767	3.227	0.359	0.031	156	534	23	25	0.126	12	11	13	12	-50
5	19	5	"PFE0454"	"E28350_1"	4540	26580	120	250	248	40	69	70	14	100	100	0	280	291	51	115	116	17	100	100	0	1.097	1.017	1.047	1.037	1.394	1.007	0.807	120	445	346	355	0.134	181	165	179	176	0
5	20	5	"PFE0458"	"E28462_2"	4720	26570	80	94	93	18	67	69	16	69	32	0	146	203	198	108	111	19	80	50	0	0.711	0.274	0.546	0.574	3.758	0.049	0.062	52	311	65	121	-0.493	27	38	26	95	0
5	21	5	"PFE0487"	"E29895_1"	4950	26590	80	93	92	18	72	74	15	59	26	0	141	143	23	114	116	19	69	32	0	0.778	0.690	0.726	0.684	3.898	0.690	0.062	52	293	48	49	-0.363	21	27	20	29	0
5	22	5	"PFE0491"	"E29931_3"	5110	26580	120	227	230	38	64	66	13	100	100	0	306	313	53	110	111	17	100	100	0	0.832	0.818	0.822	0.824	1.400	0.760	0.806	120	590	359	369	-0.266	163	196	166	203	0
5	1	6	"PFE0494"	"E30210_1"	1130	26750	130	471	467	67	91	94	20	100	100	0	376	387	82	138	141	22	100	99	0	1.597	1.510	1.619	1.579	1.407	1.474	0.831	120	618	618	625	0.675	380	238	376	249	0
5	2	6	"PFE0498"	"E3038_3"	1320	26760	90	149	159	34	91	93	19	100	76	0	188	201	45	136	138	22	86	59	0	1.115	1.046	1.001	1.173	1.902	0.869	0.398	52	362	110	133	0.158	58	52	68	65	0
5	3	6	"PFE0502"	"E3185_4"	1510	26760	130	668	654	95	87	89	16	100	100	0	454	466	110	132	134	20	100	100	0	1.804	1.698	1.733	1.761	1.317	1.680	0.881	120	583	903	901	0.851	581	322	567	334	0
5	4	6	"PFE0504"	"E3185_6"	1700	26760	130	452	460	91	84	85	15	99	99	0	1223	1211	197	129	131	20	100	100	0	0.336	0.348	0.343	0.335	1.452	0.345	0.910	120	558	1462	1458	-1.572	368	1094	376	1082	0
5	5	6	"PFE0525"	"E3552_1"	1900	26750	130	377	376	58	78	81	16	100	100	0	640	642	122	123	126	21	100	100	0	0.578	0.574	0.574	0.580	1.236	0.560	0.904	120	480	816	817	-0.790	299	517	298	519	0
5	6	6	"PFE0531"	"E3831_2"	2080	26750	150	95	101	26	75	76	14	61	36	0	143	145	31	119	120	18	58	29	0	0.833	1.000	0.806	0.881	3.462	0.727	0.186	156	507	44	52	-0.263	20	24	26	26	-50
5	7	6	"PFE0534"	"E390_1"	2270	26760	130	89	96	29	76	76	14	45	25	0	285	291	53	120	122	19	100	100	0	0.079	0.117	0.139	0.119	2.239	0.147	0.180	120	510	178	191	-3.666	13	165	20	171	0
5	8	6	"PFE0539"	"E4159_1"	2460	26760	140	252	248	64	75	76	15	98	96	0	313	321	85	118	120	20	98	98	0	0.908	0.852	0.862	0.851	1.700	0.814	0.783	156	559	372	376	-0.140	177	195	173	203	0
5	9	6	"PFE0542"	"E4247_1"	2650	26760	140	1123	1016	303	70	72	16	99	99	0	1040	983	316	113	115	18	100	98	0	1.136	1.087	1.122	1.083	1.728	1.072	0.916	156	546	1980	1816	0.184	1053	927	946	870	0
5	10	6	"PFE0547"	"E4295_1"	2830	26760	130	342	345	54	67	69	18	100	100	0	304	313	67	109	111	18	100	100	0	1.410	1.363	1.461	1.411	1.410	1.324	0.825	120	575	470	482	0.496	275	195	278	204	0
5	11	6	"PFF0499"	"F2457_1"	3040	26750	110	85	90	20	64	66	14	65	38	0	136	135	29	106	109	18	60	35	0	0.700	0.897	0.831	0.714	2.787	0.518	0.183	80	453	51	55	-0.515	21	30	26	29	0
5	12	6	"PFF0505"	"F24631_2"	3220	26760	140	707	690	199	65	66	13	99	99	0	800	760	206	108	110	17	99	99	0	0.928	0.959	0.988	0.957	1.688	0.955	0.906	156	551	1334	1277	-0.108	642	692	625	652	0
5	13	6	"PFF0507"	"F246_1"	3410	26760	150	87	89	20	68	69	14	58	30	0	130	133	23	112	114	17	51	22	0	1.056	1.000	0.897	0.972	3.105	0.690	0.139	156	530	37	42	0.078	19	18	21	21	-50
5	14	6	"PFF0509"	"F24843_2"	3590	26760	120	835	825	116	68	70	13	100	100	0	603	603	136	112	114	16	100	100	0	1.562	1.542	1.587	1.590	1.305	1.511	0.887	120	475	1258	1248	0.644	767	491	757	491	0
5	15	6	"PFF0513"	"F25069_1"	3800	26760	150	80	82	16	70	72	13	42	18	0	124	127	20	115	118	25	18	5	0	1.111	1.000	1.089	1.025	3.567	0.382	0.035	156	575	19	24	0.152	10	9	12	12	-50
5	16	6	"PFF0515"	"F25114_1"	3980	26760	130	738	738	104	70	72	14	100	100	0	661	674	135	117	120	26	100	100	0	1.228	1.199	1.211	1.224	1.269	1.170	0.904	120	506	1212	1225	0.296	668	544	668	557	0
5	17	6	"PFF0554"	"F26408_1"	4160	26760	130	2216	2260	442	74	75	17	100	100	0	1586	1565	350	120	121	18	100	100	0	1.461	1.513	1.534	1.550	1.317	1.507	0.935	120	546	3608	3631	0.547	2142	1466	2186	1445	0
5	18	6	"PFF0556"	"F26422_2"	4360	26760	130	880	873	141	75	76	14	100	100	0	762	763	154	121	123	23	100	100	0	1.256	1.243	1.272	1.272	1.294	1.228	0.924	120	553	1446	1440	0.329	805	641	798	642	0
5	19	6	"PFF0558"	"F26666_3"	4550	26770	130	1187	1205	240	72	73	15	100	100	0	2625	2671	455	118	121	26	100	100	0	0.445	0.444	0.450	0.439	1.211	0.440	0.948	120	547	3622	3686	-1.169	1115	2507	1133	2553	0
5	20	6	"PFF0560"	"F26774_1"	4740	26760	130	1046	1060	233	67	69	14	100	100	0	646	646	133	111	113	19	100	100	0	1.830	1.856	1.870	1.888	1.298	1.875	0.922	120	591	1514	1528	0.872	979	535	993	535	0
5	21	6	"PFF0563"	"F27064_1"	4920	26770	130	1020	1024	187	70	71	14	100	100	0	752	774	146	113	114	18	100	100	0	1.487	1.443	1.461	1.447	1.217	1.449	0.927	120	562	1589	1615	0.572	950	639	954	661	0
5	22	6	"PFF0568"	"F27351_1"	5110	26770	130	133	133	24	67	68	13	100	95	0	441	442	68	112	113	18	100	100	0	0.201	0.200	0.198	0.190	1.450	0.190	0.707	120	639	395	396	-2.318	66	329	66	330	0
5	1	7	"PFF0597"	"F28584_1"	1130	26930	150	110	114	34	94	96	21	35	16	0	159	171	62	142	145	24	40	21	0	0.941	0.690	0.804	0.839	3.492	0.419	0.176	156	823	33	49	-0.087	16	17	20	29	-50
5	2	7	"PFF0599"	"F28782_1"	1320	26940	130	1282	1296	212	91	92	16	100	100	0	764	788	183	138	140	21	100	100	0	1.903	1.854	1.967	1.891	1.228	1.846	0.914	120	570	1817	1855	0.928	1191	626	1205	650	0
5	3	7	"PFF0601"	"F28897_1"	1510	26940	130	1167	1170	227	86	88	15	100	100	0	869	871	190	133	135	20	100	100	0	1.469	1.469	1.521	1.491	1.254	1.476	0.917	120	543	1817	1822	0.555	1081	736	1084	738	0
5	4	7	"PFF0611"	"F29309_1"	1700	26940	130	326	330	62	84	84	15	100	100	0	293	298	65	130	131	21	99	96	0	1.485	1.464	1.490	1.559	1.534	1.432	0.780	120	528	405	414	0.570	242	163	246	168	0
5	5	7	"PFF0617"	"F29473_1"	1900	26940	150	92	95	22	78	79	15	44	19	0	133	139	26	122	124	21	35	14	0	1.273	1.000	0.810	0.928	3.338	0.664	0.164	156	552	25	34	0.348	14	11	17	17	-50
5	6	7	"PFF0622"	"F29632_5"	2070	26950	120	704	681	103	75	78	21	100	100	0	671	675	132	118	120	19	100	100	0	1.137	1.088	1.086	1.104	1.269	1.066	0.909	120	449	1182	1163	0.186	629	553	606	557	0
5	7	7	"PFF0646"	"F30537_4"	2260	26950	130	733	716	100	74	76	15	100	100	0	875	884	159	119	120	19	100	100	0	0.872	0.839	0.852	0.847	1.228	0.817	0.926	120	585	1415	1407	-0.198	659	756	642	765	0
5	8	7	"PFF0652"	"F30663_2"	2460	26950	120	751	753	118	70	71	16	100	100	0	889	898	157	114	118	25	100	100	0	0.879	0.871	0.883	0.876	1.225	0.863	0.930	120	496	1456	1467	-0.187	681	775	683	784	0
5	9	7	"PFF0656"	"F30728_1"	2650	26950	120	364	358	61	65	68	15	100	100	0	396	402	74	110	112	16	100	100	0	1.045	1.003	1.027	1.010	1.301	0.979	0.866	120	482	585	585	0.064	299	286	293	292	0
5	10	7	"PFF0659"	"F30796_1"	2840	26950	130	649	642	97	65	67	18	100	100	0	444	453	81	107	109	16	100	100	0	1.733	1.668	1.719	1.685	1.247	1.662	0.897	120	498	921	923	0.793	584	337	577	346	0
5	11	7	"PFF0661"	"F3084_1"	3020	26950	130	1542	1529	231	67	69	17	100	100	0	1316	1303	234	108	112	17	100	100	0	1.221	1.223	1.240	1.236	1.197	1.210	0.946	120	556	2683	2657	0.288	1475	1208	1462	1195	0
5	12	7	"PFF0665"	"F31008_1"	3220	26950	130	2370	2317	405	70	72	14	100	100	0	2190	2141	382	116	117	18	100	100	0	1.109	1.110	1.155	1.117	1.215	1.107	0.948	120	538	4374	4272	0.149	2300	2074	2247	2025	0
5	13	7	"PFF1271"	"F51945_3"	3410	26950	130	2582	2530	429	73	75	14	100	100	0	2363	2321	475	119	120	18	100	100	0	1.118	1.116	1.165	1.133	1.247	1.102	0.936	120	519	4753	4659	0.161	2509	2244	2457	2202	0
5	14	7	"PFF1274"	"F5206_2"	3600	26950	130	774	762	130	72	74	14	100	100	0	579	576	111	119	119	17	100	100	0	1.526	1.510	1.549	1.531	1.279	1.509	0.899	120	543	1162	1147	0.610	702	460	690	457	0
5	15	7	"PFF1276"	"F5206_7"	3790	26950	130	370	367	63	70	72	13	100	100	0	262	273	59	118	121	26	100	99	0	2.083	1.916	2.044	1.984	1.491	1.711	0.530	120	495	444	452	1.059	300	144	297	155	0
5	16	7	"PFF1278"	"F52084_1"	3960	26960	130	484	477	90	71	78	62	100	99	0	385	386	73	117	124	44	100	100	0	1.541	1.509	1.540	1.520	1.337	1.529	0.856	120	526	681	675	0.624	413	268	406	269	0
5	17	7	"PFF1290"	"F52397_2"	4170	26950	130	28217	27339	4402	76	83	61	100	100	0	14986	14458	2772	120	125	39	100	100	0	1.893	1.901	1.973	1.924	1.189	1.919	0.961	120	567	43007	41601	0.921	28141	14866	27263	14338	0
5	18	7	"PFF1292"	"F52444_1"	4350	26960	130	269	269	47	76	78	16	99	99	0	384	387	73	121	124	26	100	100	0	0.734	0.726	0.727	0.725	1.397	0.710	0.828	120	548	456	459	-0.446	193	263	193	266	0
5	19	7	"PFF1323"	"F53383_7"	4550	26960	130	3326	3276	645	71	74	15	100	100	0	2780	2889	577	120	123	26	100	100	0	1.224	1.157	1.160	1.151	1.203	1.164	0.959	120	551	5915	5974	0.291	3255	2660	3205	2769	0
5	20	7	"PFF1327"	"F53446_1"	4740	26960	130	521	523	100	67	69	15	100	100	0	399	400	60	112	114	19	100	100	0	1.582	1.583	1.592	1.571	1.320	1.612	0.888	120	541	741	744	0.662	454	287	456	288	0
5	21	7	"PFF1329"	"F53449_1"	4930	26960	130	452	451	79	67	70	15	100	100	0	512	513	75	111	114	19	100	100	0	0.960	0.955	0.987	0.947	1.259	0.967	0.918	120	579	786	786	-0.059	385	401	384	402	0
5	22	7	"PFF1335"	"F53749_1"	5110	26960	120	206	207	39	63	67	14	100	100	0	417	423	84	112	114	19	100	100	0	0.469	0.463	0.465	0.462	1.375	0.427	0.795	120	564	448	455	-1.093	143	305	144	311	0
5	1	8	"PFF1338"	"F53871_1"	1090	27130	110	143	151	44	96	100	24	72	46	0	207	221	66	144	148	25	85	63	0	0.746	0.714	0.719	0.650	2.916	0.627	0.409	80	481	110	132	-0.423	47	63	55	77	0
5	2	8	"PFF1343"	"F53897_2"	1310	27140	130	417	588	1107	92	94	18	99	99	0	2334	2472	862	139	142	23	100	100	0	0.148	0.213	0.147	0.150	1.536	0.394	0.403	120	629	2520	2829	-2.756	325	2195	496	2333	0
5	3	8	"PFF1370"	"F54899_1"	1500	27140	130	309	310	59	87	89	17	100	99	0	461	456	84	136	137	20	100	100	0	0.683	0.697	0.696	0.689	1.336	0.676	0.867	120	566	547	543	-0.550	222	325	223	320	0
5	4	8	"PFF1379"	"F55001_1"	1690	27130	130	1583	1557	242	84	86	17	100	100	0	1169	1153	267	132	133	21	100	100	0	1.446	1.443	1.514	1.486	1.276	1.410	0.930	120	618	2536	2494	0.532	1499	1037	1473	1021	0
5	5	8	"PFF1381"	"F55001_6"	1890	27130	130	637	638	107	77	79	21	100	100	0	420	418	81	123	124	22	99	99	0	1.886	1.902	1.952	1.976	1.387	1.887	0.887	120	548	857	856	0.915	560	297	561	295	0
5	6	8	"PFF1388"	"F5510_1"	2060	27130	110	273	271	45	77	84	33	100	100	0	197	200	38	122	125	23	91	78	0	2.613	2.487	2.663	2.807	1.735	2.555	0.620	80	457	271	272	1.386	196	75	194	78	0
5	7	8	"PFF1391"	"F55150_2"	2260	27140	110	112	119	29	77	84	32	60	17	0	186	196	43	123	127	36	78	37	0	0.556	0.575	0.597	0.540	2.326	0.523	0.357	80	498	98	115	-0.848	35	63	42	73	0
5	8	8	"PFF1406"	"F55492_1"	2460	27140	130	7246	7462	2203	73	77	23	100	100	0	15022	15542	3751	119	125	38	100	100	0	0.481	0.479	0.489	0.471	1.218	0.484	0.944	120	568	22076	22812	-1.055	7173	14903	7389	15423	0
5	9	8	"PFF1434"	"F57034_1"	2640	27140	120	201	204	40	69	73	21	100	99	0	349	352	66	112	118	29	100	100	0	0.557	0.563	0.551	0.559	1.373	0.533	0.770	120	482	369	375	-0.844	132	237	135	240	0
5	10	8	"PFF1437"	"F57064_2"	2840	27140	140	785	729	236	65	69	18	98	98	0	640	610	161	108	112	19	99	98	0	1.353	1.323	1.369	1.267	1.735	1.356	0.913	156	608	1252	1166	0.437	720	532	664	502	0
5	11	8	"PFF1447"	"F57388_2"	3020	27140	140	738	683	203	67	69	15	100	98	0	632	614	183	111	113	17	99	99	0	1.288	1.225	1.252	1.233	1.688	1.222	0.904	156	530	1192	1119	0.365	671	521	616	503	0
5	12	8	"PFF1456"	"F5774_1"	3210	27140	130	138	137	26	72	73	14	99	94	0	416	426	77	115	117	17	100	100	0	0.219	0.209	0.215	0.200	1.600	0.187	0.640	120	529	367	376	-2.189	66	301	65	311	0
5	13	8	"PFF1458"	"F57777_2"	3400	27140	130	550	547	88	74	74	14	100	100	0	376	386	78	119	121	18	100	100	0	1.852	1.772	1.881	1.823	1.382	1.767	0.848	120	547	733	740	0.889	476	257	473	267	0
5	14	8	"PFF1464"	"F57982_1"	3590	27140	130	458	468	84	72	74	15	100	100	0	357	361	63	119	121	21	100	100	0	1.622	1.636	1.670	1.664	1.338	1.661	0.865	120	544	624	638	0.698	386	238	396	242	0
5	15	8	"PFI0170"	"I15363_1"	3780	27140	130	1026	1008	161	69	70	13	100	100	0	692	690	124	117	119	20	100	100	0	1.664	1.639	1.723	1.662	1.278	1.643	0.912	120	551	1532	1512	0.735	957	575	939	573	0
5	16	8	"PFI0172"	"I15423_1"	3970	27140	130	643	641	106	68	69	12	100	100	0	508	498	85	115	115	16	100	100	0	1.463	1.496	1.492	1.515	1.277	1.488	0.912	120	547	968	956	0.549	575	393	573	383	0
5	17	8	"PFI0174"	"I15461_2"	4160	27140	130	580	566	112	71	78	57	100	100	0	360	366	73	117	122	39	100	99	0	2.095	1.988	2.033	2.040	1.362	1.991	0.861	120	617	752	744	1.067	509	243	495	249	0
5	18	8	"PFI0180"	"I15544_1"	4360	27140	130	885	901	185	71	73	15	100	100	0	864	852	153	117	119	18	100	100	0	1.090	1.129	1.124	1.132	1.236	1.138	0.925	120	547	1561	1565	0.124	814	747	830	735	0
5	19	8	"PFI0185"	"I1568_2"	4540	27150	130	201	202	38	69	71	14	100	99	0	323	327	48	116	118	18	100	100	0	0.638	0.630	0.645	0.615	1.455	0.609	0.801	120	512	339	344	-0.649	132	207	133	211	0
5	20	8	"PFI0189"	"I15719_2"	4730	27150	140	845	801	268	68	71	16	98	98	0	428	429	114	110	112	18	98	98	0	2.443	2.298	2.358	2.228	1.735	2.401	0.888	156	621	1095	1052	1.289	777	318	733	319	0
5	21	8	"PFI0204"	"I16009_1"	4940	27160	90	90	90	16	64	68	16	75	30	0	136	132	17	108	111	18	63	26	0	0.929	1.083	0.881	0.983	2.684	0.851	0.104	52	350	54	50	-0.107	26	28	26	24	0
5	22	8	"PFI0212"	"I16172_1"	5110	27150	130	99	102	23	63	65	12	90	65	0	154	156	27	108	110	17	89	65	0	0.783	0.813	0.749	0.768	2.388	0.706	0.345	120	660	82	87	-0.354	36	46	39	48	0
5	1	9	"PFI0215"	"I16356_1"	1120	27330	120	300	294	54	92	94	19	100	100	0	370	381	84	136	140	22	100	100	0	0.889	0.824	0.862	0.842	1.350	0.780	0.821	120	597	442	447	-0.170	208	234	202	245	0
5	2	9	"PFI0220"	"I16487_2"	1310	27330	120	745	739	129	88	90	17	100	100	0	716	724	132	133	136	19	100	100	0	1.127	1.102	1.166	1.104	1.280	1.102	0.912	120	521	1240	1242	0.172	657	583	651	591	0
5	3	9	"PFI0224"	"I16629_1"	1500	27330	130	634	641	105	87	89	19	100	100	0	997	981	171	135	138	24	100	100	0	0.635	0.655	0.661	0.658	1.261	0.642	0.918	120	622	1409	1400	-0.656	547	862	554	846	0
5	4	9	"PFI0228"	"I16684_1"	1720	27330	90	118	118	25	86	90	23	55	30	0	187	192	37	133	135	23	84	61	0	0.593	0.542	0.587	0.513	3.723	0.520	0.210	52	356	86	91	-0.755	32	54	32	59	0
5	5	9	"PFI0262"	"I17505_1"	1880	27330	120	196	196	35	78	81	23	100	99	0	204	217	85	123	126	21	98	84	0	1.457	1.255	1.462	1.460	1.877	0.888	0.404	120	513	199	212	0.543	118	81	118	94	0
5	6	9	"PFI0266"	"I17587_1"	2070	27330	120	287	294	53	74	78	28	100	100	0	245	249	42	118	121	23	99	99	0	1.677	1.679	1.709	1.695	1.451	1.701	0.732	120	534	340	351	0.746	213	127	220	131	0
5	7	9	"PFI0268"	"I1781_2"	2260	27330	130	1036	1042	175	71	73	19	100	100	0	582	604	184	113	115	18	100	100	0	2.058	1.978	2.100	2.050	1.328	1.923	0.837	120	573	1434	1462	1.041	965	469	971	491	0
5	8	9	"PFI0273"	"I1897_2"	2450	27330	130	1141	1091	259	70	74	22	100	100	0	848	838	160	115	119	35	100	100	0	1.461	1.412	1.387	1.401	1.225	1.414	0.931	120	546	1804	1744	0.547	1071	733	1021	723	0
5	9	9	"PFI0275"	"I1904_2"	2640	27330	130	1104	1126	221	70	73	21	100	100	0	748	738	160	116	119	23	100	99	0	1.636	1.698	1.676	1.748	1.387	1.693	0.919	120	543	1666	1678	0.710	1034	632	1056	622	0
5	10	9	"PFI0286"	"I2458_1"	2820	27360	90	114	113	20	74	78	21	78	44	0	158	163	30	120	124	23	73	36	0	1.053	0.907	0.941	0.921	2.705	0.652	0.240	52	344	78	82	0.074	40	38	39	43	0
5	11	9	"PFI0317"	"I3248_1"	3020	27330	130	742	749	127	70	72	17	100	100	0	728	727	136	114	117	20	100	100	0	1.094	1.108	1.136	1.125	1.283	1.080	0.920	120	570	1286	1292	0.130	672	614	679	613	0
5	12	9	"PFI0323"	"I3340_2"	3210	27330	130	90	92	18	70	70	13	66	40	0	304	305	49	114	115	17	100	100	0	0.105	0.115	0.119	0.112	2.155	0.114	0.312	120	558	210	213	-3.248	20	190	22	191	0
5	13	9	"PFI0325"	"I3340_6"	3410	27330	130	307	307	45	72	72	13	100	100	0	308	310	54	117	118	17	99	99	0	1.230	1.218	1.226	1.270	1.522	1.207	0.841	120	578	426	428	0.299	235	191	235	193	0
5	14	9	"PFI0329"	"I3489_1"	3600	27330	130	584	583	85	69	71	15	100	100	0	393	388	66	117	119	20	100	100	0	1.866	1.897	1.862	1.936	1.318	1.897	0.889	120	611	791	785	0.900	515	276	514	271	0
5	15	9	"PFI0332"	"I3519_2"	3790	27340	120	120	122	21	65	67	12	100	94	0	166	165	27	112	113	16	90	73	0	1.019	1.075	1.035	1.188	2.124	0.929	0.491	120	515	109	110	0.026	55	54	57	53	0
5	16	9	"PFI0334"	"I3555_1"	3980	27340	130	383	390	77	69	70	13	100	100	0	981	978	155	116	119	21	100	100	0	0.363	0.372	0.367	0.366	1.235	0.371	0.926	120	606	1179	1183	-1.462	314	865	321	862	0
5	17	9	"PFJ0294"	"J26_9"	4190	27340	80	80	83	20	73	74	14	36	17	0	162	187	107	120	123	24	73	48	0	0.167	0.149	0.257	0.252	2.506	0.097	0.121	52	312	49	77	-2.585	7	42	10	67	0
5	18	9	"PFJ0296"	"J2708_2"	4360	27340	120	139	142	33	70	71	13	99	93	0	427	431	69	117	118	17	100	100	0	0.223	0.229	0.216	0.209	1.704	0.217	0.623	120	524	379	386	-2.168	69	310	72	314	0
5	19	9	"PFJ0298"	"J276_1"	4550	27340	130	167	167	29	70	73	15	100	99	0	202	204	32	117	118	17	98	95	0	1.141	1.115	1.107	1.145	1.672	1.065	0.605	120	551	182	184	0.191	97	85	97	87	0
5	20	9	"PFJ0300"	"J276_4"	4760	27350	150	85	85	17	69	71	15	50	17	0	135	138	28	113	114	17	55	32	0	0.727	0.640	0.626	0.684	3.102	0.376	0.099	156	578	38	41	-0.459	16	22	16	25	-50
5	21	9	"PFJ0307"	"J2870_1"	4920	27340	120	101	102	17	66	68	14	91	59	0	155	155	23	110	111	18	86	62	0	0.778	0.800	0.798	0.803	2.146	0.665	0.309	120	472	80	81	-0.363	35	45	36	45	0
5	22	9	"PFJ0312"	"J293_4"	5120	27340	130	670	676	115	64	65	12	100	100	0	658	672	118	111	112	17	100	100	0	1.108	1.091	1.139	1.091	1.248	1.093	0.907	120	663	1153	1173	0.148	606	547	612	561	0
5	1	10	"PFJ0332"	"J322_6"	1100	27520	100	119	119	21	92	95	23	55	15	0	166	173	32	136	138	21	66	30	0	0.900	0.730	0.942	0.930	2.855	0.444	0.062	80	410	57	64	-0.152	27	30	27	37	0
5	2	10	"PFJ0335"	"J33_1"	1320	27520	110	147	143	23	85	97	125	1	0	0	185	185	36	133	138	33	62	30	0	1.192	1.115	1.098	1.203	2.511	3.637	0.244	80	488	114	110	0.254	62	52	58	52	0
[truncated: 1,054,738 more chars]
