# Supplementary material for: The Transcriptome of the Intraerythrocytic Developmental Cycle of Plasmodium falciparum
Source: PLoS Biol. 2003 Aug 18;1(1):e5. doi: 10.1371/journal.pbio.0000005 (PMC176545; doi:10.1371/journal.pbio.0000005)
Supplement: Dataset S1 — (29.5 MB ZIP). [file pbio.0000005.sd001.zip › TP_27a.gpr]

ATF	1.0
27	43    
"Type=GenePix Results 1.4"
"DateTime=2002/09/11 16:09:24"
"Settings=C:\Documents and Settings\Manuel\My Documents\Malaria Hybes\HB3 Timecourse\MOS12_125.gps"
"GalFile=C:\Documents and Settings\Manuel\My Documents\Malaria Hybes\mos11galv2"
"Scanner=GenePix 4000B [88593]"
"Comment="
"PixelSize=10"
"ImageName=635	532"
"FileName=C:\Documents and Settings\Manuel\My Documents\Malaria Hybes\HB3 Timecourse\MOS12_125_635.tif	C:\Documents and Settings\Manuel\My Documents\Malaria Hybes\HB3 Timecourse\MOS12_125_532.tif"
"PMTVolts=600	530"
"ScanPower=100	100"
"FocusPosition=0"
"NormalizationFactor:RatioOfMedians=0.816001"
"NormalizationFactor:RatioOfMeans=0.814363"
"NormalizationFactor:MedianOfRatios=0.846314"
"NormalizationFactor:MeanOfRatios=0.834093"
"NormalizationFactor:RegressionRatio=0.848611"
"JpegImage=C:\Documents and Settings\Manuel\My Documents\Malaria Hybes\HB3 Timecourse\MOS12_125.jpg"
"RatioFormulation=W1/W2 (635/532)"
"Barcode="
"ImageOrigin=1070, 22950"
"JpegOrigin=1120, 22950"
"Creator=GenePix Pro 3.0.6.89"
"Temperature=27.3"
"LaserPower=3.49	3.45"
"LaserOnTime=8842	8842"
"Supplier="
"Block"	"Column"	"Row"	"Name"	"ID"	"X"	"Y"	"Dia."	"F635 Median"	"F635 Mean"	"F635 SD"	"B635 Median"	"B635 Mean"	"B635 SD"	"% > B635+1SD"	"% > B635+2SD"	"F635 % Sat."	"F532 Median"	"F532 Mean"	"F532 SD"	"B532 Median"	"B532 Mean"	"B532 SD"	"% > B532+1SD"	"% > B532+2SD"	"F532 % Sat."	"Ratio of Medians"	"Ratio of Means"	"Median of Ratios"	"Mean of Ratios"	"Ratios SD"	"Rgn Ratio"	"Rgn R�"	"F Pixels"	"B Pixels"	"Sum of Medians"	"Sum of Means"	"Log Ratio"	"F635 Median - B635"	"F532 Median - B532"	"F635 Mean - B635"	"F532 Mean - B532"	"Flags"
1	1	1	"PFE0192"	"E18031_6"	1390	23240	120	9466	8501	3210	70	73	18	100	100	0	5637	5255	1689	135	137	19	100	100	0	1.708	1.647	1.669	1.519	1.946	1.747	0.870	120	575	14898	13551	0.772	9396	5502	8431	5120	0
1	2	1	"PFE0272"	"E20827_3"	1580	23240	120	1533	1487	531	71	75	18	100	100	0	897	878	291	134	137	21	100	100	0	1.916	1.903	1.912	1.919	1.812	2.014	0.820	120	560	2225	2160	0.938	1462	763	1416	744	0
1	3	1	"PFE0225"	"E18877_1"	1760	23240	120	826	788	231	68	71	16	100	100	0	613	571	189	133	135	19	99	95	0	1.579	1.644	1.597	1.817	2.151	1.645	0.757	120	558	1238	1158	0.659	758	480	720	438	0
1	4	1	"PFE0214"	"E18651_4"	1950	23240	120	1758	1584	479	71	74	20	100	100	0	1099	1027	385	135	138	20	99	98	0	1.750	1.696	1.711	1.779	1.923	1.686	0.800	120	588	2651	2405	0.807	1687	964	1513	892	0
1	5	1	"PFE0258"	"E20360_1"	2150	23240	120	6722	6909	2633	79	81	20	100	100	0	3216	3185	1292	141	143	20	100	100	0	2.160	2.244	2.148	2.364	2.014	2.315	0.834	120	574	9718	9874	1.111	6643	3075	6830	3044	0
1	6	1	"PFE0606"	"E714_15"	2330	23240	120	300	304	84	80	81	20	100	100	0	269	276	75	142	144	18	95	93	0	1.732	1.672	1.725	1.718	1.949	1.648	0.521	120	573	347	358	0.793	220	127	224	134	0
1	7	1	"PFF1886"	"F7915_1"	2530	23250	120	719	717	287	74	77	30	97	95	0	1020	1032	345	140	141	18	98	98	0	0.733	0.721	0.743	0.666	2.231	0.730	0.815	120	572	1525	1535	-0.448	645	880	643	892	0
1	8	1	"PFF0067"	"F11738_1"	2720	23240	130	1457	1379	311	72	76	29	100	100	0	990	954	280	140	142	18	99	97	0	1.629	1.606	1.604	1.741	1.854	1.614	0.833	120	630	2235	2121	0.704	1385	850	1307	814	0
1	9	1	"PFF0367"	"F20673_1"	2910	23250	120	1137	1034	366	72	75	17	100	99	0	872	836	228	141	143	19	100	100	0	1.457	1.384	1.371	1.318	1.799	1.478	0.845	120	572	1796	1657	0.543	1065	731	962	695	0
1	10	1	"PFF1686"	"F66030_3"	3100	23250	120	875	800	303	74	75	17	99	96	0	3473	3190	1018	142	144	19	100	100	0	0.240	0.238	0.246	0.213	1.960	0.234	0.861	120	563	4132	3774	-2.056	801	3331	726	3048	0
1	11	1	"PFF1346"	"F54003_1"	3290	23240	120	4634	4307	1379	79	82	20	100	100	0	3401	3146	1005	147	149	22	100	100	0	1.400	1.410	1.354	1.447	1.857	1.434	0.864	120	568	7809	7227	0.485	4555	3254	4228	2999	0
1	12	1	"PFF0819"	"F36648_2"	3480	23240	130	1394	1361	439	85	89	23	100	100	0	944	895	330	150	153	25	100	97	0	1.649	1.713	1.677	1.897	1.887	1.660	0.822	120	671	2103	2021	0.721	1309	794	1276	745	0
1	13	1	"PFF0467"	"F23644_4"	3680	23250	120	34270	32884	11180	99	107	37	100	100	0	24607	23932	6641	163	167	30	100	100	0	1.398	1.379	1.442	1.324	1.545	1.458	0.862	120	568	58615	56554	0.483	34171	24444	32785	23769	0
1	14	1	"PFF1450"	"F57655_2"	3870	23240	120	235	245	65	95	103	36	98	91	0	255	253	69	160	165	31	82	73	0	1.474	1.613	1.466	1.641	2.337	1.465	0.441	120	577	235	243	0.559	140	95	150	93	0
1	15	1	"PFF0809"	"F36380_1"	4050	23240	110	145	161	53	83	84	19	96	76	0	171	176	43	149	153	23	45	25	0	2.818	2.889	2.202	2.534	3.436	2.863	0.087	80	524	84	105	1.495	62	22	78	27	0
1	16	1	"PFF0511"	"F25016_1"	4250	23250	130	222	225	66	81	84	21	96	92	0	349	353	96	149	151	24	95	95	0	0.705	0.706	0.656	0.648	2.039	0.642	0.606	120	674	341	348	-0.504	141	200	144	204	0
1	17	1	"PFF1712"	"F67192_1"	4450	23240	130	552	528	159	79	84	21	100	100	0	442	431	132	147	149	23	94	92	0	1.603	1.581	1.454	1.632	1.946	1.561	0.737	120	640	768	733	0.681	473	295	449	284	0
1	18	1	"PFF0870"	"F39343_3"	4630	23240	120	1449	1395	849	79	84	24	93	93	0	821	765	433	149	150	50	86	83	0	2.039	2.136	2.007	2.138	2.575	0.961	0.278	120	592	2042	1932	1.028	1370	672	1316	616	0
1	19	1	"PFF1637"	"F64125_2"	4830	23240	120	1202	1163	332	81	85	23	100	100	0	937	882	280	146	148	48	98	95	0	1.417	1.470	1.401	1.603	1.986	1.455	0.789	120	614	1912	1818	0.503	1121	791	1082	736	0
1	20	1	"PFF0483"	"F23940_2"	5020	23240	120	560	556	187	78	81	18	100	99	0	479	483	151	144	147	21	96	95	0	1.439	1.410	1.379	1.394	1.885	1.432	0.782	120	598	817	817	0.525	482	335	478	339	0
1	21	1	"PFF0101"	"F13309_2"	5210	23250	130	560	532	184	77	80	18	98	98	0	562	571	165	145	147	21	100	100	0	1.158	1.068	1.170	1.006	1.922	1.108	0.773	120	636	900	881	0.212	483	417	455	426	0
1	22	1	"PFF1826"	"F71130_4"	5410	23250	120	1482	1347	488	77	80	18	100	100	0	1063	1041	287	145	146	19	100	100	0	1.531	1.417	1.444	1.321	1.778	1.545	0.808	120	652	2323	2166	0.614	1405	918	1270	896	0
1	1	2	"PFF0961"	"F42117_4"	1420	23430	120	222	215	61	71	74	19	97	94	0	238	237	58	135	138	25	90	85	0	1.466	1.412	1.407	1.313	2.300	1.462	0.489	120	555	254	246	0.552	151	103	144	102	0
1	2	2	"PFF1620"	"F63632_3"	1610	23430	120	152	155	45	71	74	17	94	87	0	212	214	74	134	136	20	91	78	0	1.038	1.050	0.993	1.032	2.590	0.689	0.253	120	485	159	164	0.054	81	78	84	80	0
1	3	2	"PFM0802"	"M5804_3"	1800	23430	120	1292	1233	432	71	72	15	100	100	0	824	784	226	134	136	21	100	98	0	1.770	1.788	1.779	1.777	1.810	1.907	0.845	120	492	1911	1812	0.823	1221	690	1162	650	0
1	4	2	"PFM0091"	"M1661_1"	1990	23430	120	1194	1152	452	73	75	18	100	100	0	1269	1266	508	137	139	19	100	100	0	0.990	0.956	0.915	0.975	1.673	0.928	0.838	120	497	2253	2208	-0.014	1121	1132	1079	1129	0
1	5	2	"PFM0462"	"M3816_2"	2180	23430	120	10626	10253	4479	77	80	20	100	100	0	8645	8609	3320	143	144	20	100	100	0	1.241	1.202	1.212	1.157	1.695	1.264	0.854	120	491	19051	18642	0.311	10549	8502	10176	8466	0
1	6	2	"PFM0294"	"M29681_1"	2370	23430	120	1103	1074	365	76	79	18	100	100	0	1143	1135	338	142	144	19	99	99	0	1.026	1.005	0.993	1.010	1.748	1.015	0.861	120	500	2028	1991	0.037	1027	1001	998	993	0
1	7	2	"PFM0525"	"M42687_2"	2570	23430	120	845	772	273	72	75	16	99	95	0	1181	1117	297	138	140	18	100	100	0	0.741	0.715	0.740	0.637	2.069	0.735	0.862	120	459	1816	1679	-0.432	773	1043	700	979	0
1	8	2	"PFM0582"	"M45177_10"	2750	23430	120	775	714	214	73	75	15	100	100	0	1027	971	283	138	140	17	100	100	0	0.790	0.770	0.777	0.769	1.719	0.740	0.839	120	489	1591	1474	-0.341	702	889	641	833	0
1	9	2	"PFM0415"	"M36754_19"	2950	23440	120	356	331	113	75	77	16	95	93	0	767	741	200	140	142	18	100	99	0	0.448	0.426	0.436	0.406	1.848	0.417	0.771	120	505	908	857	-1.158	281	627	256	601	0
1	10	2	"PFM0252"	"M26245_1"	3150	23430	120	506	494	156	76	78	18	100	100	0	736	695	221	142	143	19	97	96	0	0.724	0.756	0.738	0.805	1.997	0.725	0.787	120	476	1024	971	-0.466	430	594	418	553	0
1	11	2	"PFM0169"	"M21665_1"	3330	23430	120	2938	2826	983	80	82	21	100	100	0	1968	1899	689	145	147	24	99	99	0	1.568	1.566	1.490	1.594	1.891	1.591	0.811	120	507	4681	4500	0.649	2858	1823	2746	1754	0
1	12	2	"PFM0497"	"M40872_1"	3540	23440	120	253	255	80	82	85	23	96	92	0	1025	978	329	147	151	26	99	98	0	0.195	0.208	0.201	0.210	2.381	0.184	0.620	120	507	1049	1004	-2.360	171	878	173	831	0
1	13	2	"PFM0499"	"M40872_5"	3720	23430	120	503	501	160	82	89	27	100	99	0	336	328	90	150	154	27	90	89	0	2.263	2.354	2.303	2.572	2.306	2.435	0.685	120	447	607	597	1.179	421	186	419	178	0
1	14	2	"PFM0670"	"M49091_1"	3900	23430	130	1468	1361	441	83	86	22	100	100	0	879	817	307	150	153	24	95	94	0	1.900	1.916	1.903	2.115	1.896	1.874	0.823	120	520	2114	1945	0.926	1385	729	1278	667	0
1	15	2	"PFM0324"	"M31208_9"	4090	23440	130	1201	1181	442	82	83	19	99	99	0	955	935	306	147	150	22	100	99	0	1.385	1.395	1.444	1.348	2.005	1.451	0.831	120	511	1927	1887	0.470	1119	808	1099	788	0
1	16	2	"PFM0024"	"M11377_3"	4280	23430	120	4403	4126	1391	81	84	19	100	100	0	2924	2772	981	145	148	21	100	99	0	1.555	1.540	1.539	1.632	1.899	1.554	0.850	120	465	7101	6672	0.637	4322	2779	4045	2627	0
1	17	2	"PFM0019"	"M11356_1"	4470	23430	120	873	817	271	81	84	21	100	100	0	512	488	151	147	150	23	97	92	0	2.170	2.158	2.158	2.371	2.101	2.214	0.797	120	505	1157	1077	1.118	792	365	736	341	0
1	18	2	"PFM0187"	"M22455_1"	4670	23440	130	55001	48954	16936	87	91	25	100	100	8	21329	19997	5734	150	155	37	100	100	0	2.593	2.462	2.582	2.336	1.675	2.686	0.864	120	521	76093	68714	1.375	54914	21179	48867	19847	0
1	19	2	"PFM0042"	"M12812_3"	4840	23420	90	213	222	60	89	100	40	96	88	0	208	207	43	152	157	26	75	51	0	2.214	2.418	2.105	2.592	2.117	2.568	0.383	52	326	180	188	1.147	124	56	133	55	0
1	20	2	"PFM0044"	"M12812_6"	5050	23440	130	1523	1382	522	79	86	32	99	99	0	1110	1090	272	144	147	22	100	100	0	1.495	1.377	1.446	1.220	1.915	1.500	0.856	120	610	2410	2249	0.580	1444	966	1303	946	0
1	21	2	"PFN0072"	"N128_74"	5240	23430	120	597	583	141	77	79	18	100	100	0	424	419	104	141	142	19	96	95	0	1.837	1.820	1.811	1.965	1.988	1.852	0.725	120	481	803	784	0.878	520	283	506	278	0
1	22	2	"PFN0081"	"N128_88"	5430	23430	130	404	400	117	78	80	21	100	100	0	313	308	87	142	144	19	92	90	0	1.906	1.940	1.827	1.950	1.812	1.898	0.676	120	625	497	488	0.931	326	171	322	166	0
1	1	3	"PFN0030"	"N128_103"	1450	23620	120	8602	7904	2925	71	74	19	100	100	0	7581	7039	2476	136	138	25	100	100	0	1.146	1.135	1.127	1.145	1.991	1.161	0.857	120	560	15976	14736	0.196	8531	7445	7833	6903	0
1	2	3	"PFN0126"	"N130_31"	1630	23620	130	407	395	94	72	74	16	100	100	0	346	340	86	135	137	20	98	95	0	1.588	1.576	1.595	1.663	1.689	1.536	0.758	120	546	546	528	0.667	335	211	323	205	0
1	3	3	"PFN0135"	"N130_44"	1820	23620	120	428	417	102	71	73	16	100	100	0	426	410	100	134	136	19	96	96	0	1.223	1.254	1.217	1.268	1.706	1.236	0.800	120	520	649	622	0.290	357	292	346	276	0
1	4	3	"PFN0150"	"N131_2"	2010	23620	120	839	775	273	71	73	18	100	99	0	696	677	161	136	140	26	99	98	0	1.371	1.301	1.340	1.237	1.843	1.409	0.814	120	512	1328	1245	0.456	768	560	704	541	0
1	5	3	"PFB0094"	"B325"	2210	23620	120	351	345	91	72	75	19	100	99	0	264	263	61	139	142	27	93	89	0	2.232	2.202	2.333	2.319	2.010	2.280	0.558	120	478	404	397	1.158	279	125	273	124	0
1	6	3	"PFB0096"	"B327"	2390	23620	120	171	171	48	71	75	23	94	86	0	1793	1739	595	140	142	21	100	100	0	0.060	0.063	0.060	0.064	1.944	0.050	0.541	120	424	1753	1699	-4.047	100	1653	100	1599	0
1	7	3	"PFB0098"	"B34"	2560	23620	150	87	94	33	72	74	21	39	16	0	132	135	27	138	140	19	12	7	0	-2.500	-7.333	0.926	1.024	4.269	4.439	0.004	156	595	9	19	Error	15	-6	22	-3	-50
1	8	3	"PFB0100"	"B343"	2770	23620	120	6083	5869	2381	73	76	17	100	100	0	4713	4653	1643	138	140	20	100	100	0	1.314	1.284	1.314	1.224	1.677	1.372	0.863	120	504	10585	10311	0.394	6010	4575	5796	4515	0
1	9	3	"PFB0103"	"B347"	2960	23620	120	478	466	147	75	79	33	100	97	0	348	355	80	140	142	22	97	95	0	1.938	1.819	1.824	1.837	1.895	1.939	0.768	120	483	611	606	0.954	403	208	391	215	0
1	10	3	"PFB0106"	"B362"	3150	23620	120	198	198	48	73	75	17	99	99	0	244	237	55	139	142	20	91	85	0	1.190	1.276	1.196	1.288	2.144	1.182	0.492	120	500	230	223	0.252	125	105	125	98	0
1	11	3	"PFB0128"	"B405"	3340	23620	120	423	429	143	72	75	16	99	99	0	309	305	84	140	143	19	93	92	0	2.077	2.164	2.145	2.101	2.084	2.231	0.709	120	476	520	522	1.054	351	169	357	165	0
1	12	3	"PFB0131"	"B415"	3530	23620	120	230	232	61	73	75	17	98	97	0	286	279	76	140	142	19	91	90	0	1.075	1.144	1.080	1.146	1.761	1.041	0.628	120	446	303	298	0.105	157	146	159	139	0
1	13	3	"PFB0133"	"B418"	3730	23620	120	153	156	42	73	75	16	96	90	0	162	163	32	140	142	19	54	27	0	3.636	3.609	2.743	2.976	2.958	4.536	0.082	120	511	102	106	1.862	80	22	83	23	0
1	14	3	"PFB0135"	"B424"	3920	23620	120	903	837	268	74	76	16	100	100	0	811	765	205	142	145	20	100	100	0	1.239	1.225	1.256	1.218	1.782	1.266	0.836	120	491	1498	1386	0.309	829	669	763	623	0
1	15	3	"PFB0137"	"B427"	4120	23610	150	111	121	45	76	78	17	69	51	0	152	158	34	141	143	19	42	24	0	3.182	2.647	1.303	1.397	3.466	2.921	0.061	156	577	46	62	1.670	35	11	45	17	-50
1	16	3	"PFB0139"	"B431"	4310	23620	130	2122	2061	680	76	79	18	100	100	0	2822	2795	949	144	145	20	100	100	0	0.764	0.749	0.752	0.759	1.546	0.730	0.867	120	518	4724	4636	-0.388	2046	2678	1985	2651	0
1	17	3	"PFB0155"	"B464"	4500	23620	120	145	151	41	78	80	19	93	80	0	187	187	37	142	145	21	79	51	0	1.489	1.622	1.354	1.444	2.742	1.640	0.234	120	479	112	118	0.574	67	45	73	45	0
1	18	3	"PFB0158"	"B467"	4680	23620	130	613	612	234	77	80	20	100	99	0	636	650	203	140	143	19	100	98	0	1.081	1.049	1.056	1.034	1.690	1.131	0.774	120	428	1032	1045	0.112	536	496	535	510	0
1	19	3	"PFB0160"	"B47"	4840	23600	150	91	91	24	79	88	34	17	1	0	131	134	24	144	147	23	9	1	0	-0.923	-1.200	0.871	0.864	3.809	2.423	0.032	156	548	-1	2	Error	12	-13	12	-10	-50
1	20	3	"PFB0163"	"B476"	5060	23630	120	121	124	31	75	77	17	84	65	0	160	158	28	138	140	18	56	21	0	2.091	2.450	1.653	1.752	2.753	1.977	0.089	120	461	68	69	1.064	46	22	49	20	0
1	21	3	"PFB0166"	"B484"	5260	23620	120	557	552	164	75	77	17	100	100	0	658	649	163	138	141	19	100	100	0	0.927	0.933	0.911	0.921	1.557	0.954	0.814	120	534	1002	988	-0.109	482	520	477	511	0
1	22	3	"PFB0168"	"B489"	5450	23620	130	1073	1060	359	76	78	21	100	100	0	671	680	198	140	143	25	100	100	0	1.878	1.822	1.874	1.814	1.414	1.965	0.835	120	638	1528	1524	0.909	997	531	984	540	0
1	1	4	"PFB0186"	"B513"	1450	23810	120	1203	1095	322	67	69	15	100	100	0	795	747	199	134	135	17	100	100	0	1.719	1.677	1.704	1.672	1.764	1.727	0.865	120	601	1797	1641	0.781	1136	661	1028	613	0
1	2	4	"PFB0188"	"B516"	1640	23810	110	118	126	43	68	69	14	93	81	0	181	187	36	133	134	17	88	75	0	1.042	1.074	0.909	0.927	2.369	1.067	0.321	80	486	98	112	0.059	50	48	58	54	0
1	3	4	"PFB0191"	"B521"	1840	23810	110	589	549	186	67	69	15	100	100	0	2693	2668	940	133	142	103	100	100	0	0.204	0.190	0.191	0.190	1.690	0.170	0.794	80	472	3082	3017	-2.294	522	2560	482	2535	0
1	4	4	"PFB0193"	"B527"	2020	23810	120	356	344	115	67	70	17	100	99	0	354	357	199	134	143	98	85	63	0	1.314	1.242	1.253	1.391	2.136	0.830	0.386	120	542	509	500	0.394	289	220	277	223	0
1	5	4	"PFB0195"	"B530"	2220	23800	130	155	157	40	69	71	22	95	87	0	195	194	42	133	137	26	81	55	0	1.387	1.443	1.405	1.437	2.177	1.196	0.306	120	565	148	149	0.472	86	62	88	61	0
1	6	4	"PFB0198"	"B536"	2410	23810	120	2092	1923	695	71	74	22	100	100	0	1005	971	347	135	137	18	99	99	0	2.323	2.215	2.160	2.205	1.933	2.318	0.825	120	463	2891	2688	1.216	2021	870	1852	836	0
1	7	4	"PFD0038"	"D12635_8"	2610	23830	150	87	93	28	72	75	16	46	27	0	135	138	24	135	137	16	20	8	0	100000.000	7.000	1.375	1.158	4.229	14.485	0.000	156	565	15	24	16.610	15	0	21	3	-50
1	8	4	"PFD0046"	"D13568_2"	2790	23810	120	1456	1301	507	71	74	17	99	98	0	1058	957	342	138	140	20	100	100	0	1.505	1.502	1.505	1.492	2.240	1.605	0.752	120	378	2305	2049	0.590	1385	920	1230	819	0
1	9	4	"PFD0050"	"D14936_1"	2930	23820	150	98	113	85	73	77	31	44	19	0	141	180	353	138	140	22	25	12	0	8.333	0.952	1.821	1.487	3.935	0.178	0.175	156	581	28	82	3.059	25	3	40	42	-50
1	10	4	"PFD0055"	"D15909_10"	3160	23810	120	147	150	34	73	76	31	91	67	0	2634	2538	850	138	141	21	100	99	0	0.030	0.032	0.030	0.035	1.980	0.026	0.566	120	507	2570	2477	-5.076	74	2496	77	2400	0
1	11	4	"PFD0058"	"D15909_5"	3350	23810	120	112	118	32	71	73	16	86	64	0	577	561	169	138	140	19	99	98	0	0.093	0.111	0.103	0.106	2.437	0.077	0.305	120	425	480	470	-3.421	41	439	47	423	0
1	12	4	"PFD0060"	"D16430_1"	3510	23790	150	80	83	26	71	74	17	31	14	0	136	137	24	139	139	17	15	8	0	-3.000	-6.000	1.254	1.240	3.945	0.321	0.003	156	596	6	10	Error	9	-3	12	-2	-50
1	13	4	"PFD0079"	"D16785_4"	3730	23810	120	1652	1539	501	71	74	16	100	100	0	4052	3803	1125	139	139	18	100	100	0	0.404	0.401	0.406	0.386	1.850	0.385	0.874	120	544	5494	5132	-1.307	1581	3913	1468	3664	0
1	14	4	"PFD0082"	"D16785_6"	3930	23810	120	189	186	49	70	71	15	98	95	0	384	372	85	135	136	19	97	96	0	0.478	0.489	0.466	0.498	2.189	0.442	0.649	120	478	368	353	-1.065	119	249	116	237	0
1	15	4	"PFD0085"	"D16785_9"	4110	23810	120	909	874	246	69	71	14	100	100	0	802	760	225	136	138	18	100	100	0	1.261	1.290	1.256	1.342	1.750	1.270	0.828	120	444	1506	1429	0.335	840	666	805	624	0
1	16	4	"PFD0087"	"D17715_10"	4300	23810	130	384	376	124	70	72	15	100	98	0	409	395	122	138	139	17	95	94	0	1.159	1.191	1.179	1.180	1.893	1.183	0.721	120	584	585	563	0.212	314	271	306	257	0
1	17	4	"PFD0092"	"D17715_109"	4510	23810	120	1437	1335	498	70	73	16	100	100	0	808	761	247	137	139	17	98	95	0	2.037	2.027	2.045	2.068	2.135	2.184	0.795	120	479	2038	1889	1.027	1367	671	1265	624	0
1	18	4	"PFD0094"	"D17715_110"	4680	23810	120	942	894	300	70	73	16	100	100	0	1141	1055	336	136	138	17	99	99	0	0.868	0.897	0.871	0.878	1.775	0.879	0.830	120	524	1877	1743	-0.205	872	1005	824	919	0
1	19	4	"PFD0112"	"D17715_16"	4900	23760	150	81	85	23	73	77	42	10	1	0	142	145	25	137	139	18	23	10	0	1.600	1.500	1.412	1.189	3.712	0.789	0.008	156	613	13	20	0.678	8	5	12	8	-50
1	20	4	"PFD0115"	"D17715_20"	5080	23810	120	382	378	121	73	76	18	100	99	0	320	313	96	139	141	19	91	89	0	1.707	1.753	1.684	1.794	1.865	1.698	0.724	120	482	490	479	0.772	309	181	305	174	0
1	21	4	"PFD0118"	"D17715_25"	5270	23810	100	128	131	30	74	77	17	90	77	0	154	156	36	139	141	19	46	28	0	3.600	3.353	1.686	1.712	3.595	2.382	0.055	80	402	69	74	1.848	54	15	57	17	0
1	22	4	"PFD0121"	"D17715_28"	5450	23810	120	333	332	89	72	75	17	100	100	0	439	423	124	139	141	22	97	97	0	0.870	0.915	0.895	0.976	2.012	0.847	0.725	120	562	561	544	-0.201	261	300	260	284	0
1	1	5	"PFD0124"	"D17715_32"	1470	24000	120	161	162	47	66	67	14	96	95	0	270	263	62	130	134	40	90	79	0	0.679	0.722	0.714	0.725	1.934	0.508	0.436	120	586	235	229	-0.559	95	140	96	133	0
1	2	5	"PFD0126"	"D17715_37"	1650	24000	120	433	424	150	66	68	14	99	99	0	442	442	136	131	132	16	99	98	0	1.180	1.151	1.149	1.161	2.001	1.146	0.800	120	505	678	669	0.239	367	311	358	311	0
1	3	5	"PFD0143"	"D17715_67"	1840	24000	120	938	848	315	67	68	14	99	98	0	538	504	145	131	140	98	91	88	0	2.140	2.094	2.181	2.030	2.293	2.250	0.814	120	524	1278	1154	1.098	871	407	781	373	0
1	4	5	"PFD0145"	"D17715_7"	2030	24000	110	125	131	34	67	68	13	96	91	0	153	154	29	132	135	18	53	28	0	2.762	2.909	2.128	2.465	2.875	2.447	0.105	80	430	79	86	1.466	58	21	64	22	0
1	5	5	"PFD0147"	"D17715_76"	2220	24020	150	90	94	27	69	70	15	59	31	0	136	136	26	132	134	16	24	10	0	5.250	6.250	1.620	1.282	4.457	6.198	0.001	156	626	25	29	2.392	21	4	25	4	-50
1	6	5	"PFD0149"	"D17715_8"	2410	23990	120	457	447	128	71	73	16	100	99	0	357	347	106	133	135	16	92	90	0	1.723	1.757	1.745	1.933	1.927	1.731	0.778	120	496	610	590	0.785	386	224	376	214	0
1	7	5	"PFD0151"	"D17715_81"	2610	24000	120	892	809	337	70	73	15	99	99	0	581	549	185	136	137	17	93	93	0	1.847	1.789	1.789	1.608	2.330	1.935	0.788	120	445	1267	1152	0.885	822	445	739	413	0
1	8	5	"PFD0153"	"D17715_89"	2800	24000	120	1524	1413	600	67	69	15	99	98	0	1808	1712	606	132	134	18	100	100	0	0.869	0.852	0.878	0.786	2.260	0.875	0.826	120	418	3133	2926	-0.202	1457	1676	1346	1580	0
1	9	5	"PFE0210"	"E18550_2"	2980	24000	120	215	220	70	67	70	18	97	95	0	1096	1053	334	128	130	21	100	100	0	0.153	0.165	0.166	0.166	1.783	0.154	0.756	120	423	1116	1078	-2.709	148	968	153	925	0
1	10	5	"PFE0213"	"E18651_3"	3170	23990	150	118	123	38	72	73	17	80	61	0	153	156	28	131	134	21	50	25	0	2.091	2.040	1.607	1.681	2.960	2.827	0.146	156	551	68	76	1.064	46	22	51	25	-50
1	11	5	"PFE0218"	"E18737_1"	3350	24000	120	327	336	135	70	72	16	100	97	0	1382	1398	628	135	137	19	100	98	0	0.206	0.211	0.220	0.215	1.913	0.190	0.783	120	460	1504	1529	-2.279	257	1247	266	1263	0
1	12	5	"PFE0223"	"E1884_3"	3550	24000	120	1111	984	353	71	73	17	100	100	0	1828	1720	557	137	140	19	100	100	0	0.615	0.577	0.605	0.562	1.887	0.559	0.826	120	566	2731	2496	-0.701	1040	1691	913	1583	0
1	13	5	"PFE0226"	"E18877_2"	3740	24000	120	585	575	222	68	70	15	100	99	0	424	400	111	133	134	18	95	93	0	1.777	1.899	1.872	1.894	2.113	2.085	0.765	120	484	808	774	0.829	517	291	507	267	0
1	14	5	"PFE0228"	"E18957_1"	3930	23990	120	1063	1048	365	65	66	13	100	100	0	550	530	172	124	125	16	96	96	0	2.343	2.421	2.315	2.316	1.627	2.472	0.793	120	463	1424	1389	1.228	998	426	983	406	0
1	15	5	"PFE0249"	"E19870_1"	4120	23990	150	97	104	36	68	71	16	69	42	0	148	148	30	129	131	18	51	20	0	1.526	1.895	1.102	1.374	3.224	1.869	0.079	156	605	48	55	0.610	29	19	36	19	-50
1	16	5	"PFE0251"	"E20152_1"	4320	23990	90	120	138	49	72	74	17	88	75	0	153	158	34	132	134	16	55	36	0	2.286	2.538	1.917	2.132	2.887	13.672	0.060	52	333	69	92	1.193	48	21	66	26	0
1	17	5	"PFE0257"	"E20313_1"	4490	23990	120	465	458	160	69	71	15	99	98	0	333	306	95	134	135	16	88	85	0	1.990	2.262	2.073	2.264	2.227	2.278	0.695	120	475	595	561	0.993	396	199	389	172	0
1	18	5	"PFE0260"	"E20360_12"	4690	24000	100	121	122	31	69	72	15	86	72	0	163	158	44	134	135	17	63	46	0	1.793	2.208	1.326	1.481	3.263	1.223	0.066	80	429	81	77	0.842	52	29	53	24	0
1	19	5	"PFE0265"	"E20424_1"	4880	24000	120	346	340	102	70	75	44	95	93	0	1774	1696	486	135	137	19	100	100	0	0.168	0.173	0.176	0.162	1.789	0.164	0.756	120	538	1915	1831	-2.570	276	1639	270	1561	0
1	20	5	"PFE0267"	"E20514_1"	5070	24000	120	367	363	137	73	78	46	93	88	0	1724	1729	639	138	140	19	100	100	0	0.185	0.182	0.188	0.185	2.038	0.165	0.731	120	484	1880	1881	-2.432	294	1586	290	1591	0
1	21	5	"PFE0293"	"E22156_1"	5260	24000	120	2283	2134	812	75	77	17	100	100	0	2267	2156	693	140	142	22	100	100	0	1.038	1.021	1.008	0.974	1.809	1.057	0.839	120	505	4335	4075	0.054	2208	2127	2059	2016	0
1	22	5	"PFE0299"	"E22468_1"	5450	24000	120	897	840	297	72	75	17	99	99	0	710	698	208	141	142	21	98	98	0	1.450	1.379	1.413	1.362	2.064	1.429	0.782	120	539	1394	1325	0.536	825	569	768	557	0
1	1	6	"PFE0302"	"E22504_2"	1460	24190	110	108	111	31	68	70	16	78	61	0	145	144	32	130	133	23	35	16	0	2.667	3.071	1.577	1.640	3.590	2.165	0.070	80	500	55	57	1.415	40	15	43	14	0
1	2	6	"PFE0309"	"E2283_4"	1650	24190	120	333	328	115	68	70	15	97	96	0	258	253	67	131	132	17	90	88	0	2.087	2.131	1.981	1.815	2.136	2.228	0.683	120	506	392	382	1.061	265	127	260	122	0
1	3	6	"PFE0314"	"E22930_2"	1840	24180	120	886	861	289	68	69	14	100	100	0	444	445	146	131	133	17	99	97	0	2.613	2.525	2.407	2.722	1.867	2.604	0.791	120	481	1131	1107	1.386	818	313	793	314	0
1	4	6	"PFE0318"	"E23098_1"	2030	24180	120	726	684	223	68	69	14	100	100	0	714	651	216	133	135	17	95	94	0	1.133	1.189	1.179	1.274	2.176	1.168	0.828	120	497	1239	1134	0.180	658	581	616	518	0
1	5	6	"PFE0353"	"E24637_1"	2220	24180	120	1980	1915	630	69	71	16	100	100	0	1648	1536	552	130	133	16	95	95	0	1.259	1.313	1.260	1.340	1.909	1.300	0.861	120	454	3429	3252	0.332	1911	1518	1846	1406	0
1	6	6	"PFE0361"	"E248_3"	2410	24180	110	1706	1561	454	74	77	19	100	100	0	1820	1708	426	136	143	66	100	100	0	0.969	0.946	0.965	0.932	1.470	0.937	0.862	80	471	3316	3059	-0.045	1632	1684	1487	1572	0
1	7	6	"PFE0363"	"E24971_1"	2610	24180	120	393	404	186	73	75	18	96	95	0	412	402	164	138	144	63	87	83	0	1.168	1.254	1.187	1.226	1.953	1.297	0.543	120	514	594	595	0.224	320	274	331	264	0
1	8	6	"PFE0367"	"E25193_1"	2800	24180	120	232	232	66	66	68	14	99	99	0	204	208	52	128	129	18	86	80	0	2.184	2.075	1.985	2.170	2.123	2.066	0.536	120	442	242	246	1.127	166	76	166	80	0
1	9	6	"PFE0373"	"E25749_1"	2990	24180	120	1777	1768	591	65	67	15	100	100	0	1272	1235	438	117	118	16	100	99	0	1.482	1.523	1.500	1.536	1.630	1.539	0.838	120	452	2867	2821	0.568	1712	1155	1703	1118	0
1	10	6	"PFE0375"	"E25972_1"	3170	24180	120	4258	4027	1030	69	72	17	100	100	0	2084	2028	441	121	124	19	100	100	0	2.134	2.076	2.070	2.046	1.610	2.165	0.894	120	477	6152	5865	1.094	4189	1963	3958	1907	0
1	11	6	"PFF0292"	"F18577_5"	3370	24180	120	296	286	85	73	76	18	98	98	0	335	327	84	136	137	20	93	91	0	1.121	1.115	1.131	1.134	1.996	1.085	0.677	120	532	422	404	0.164	223	199	213	191	0
1	12	6	"PFF0300"	"F18770_1"	3570	24200	100	90	99	32	72	75	18	48	31	0	185	172	51	136	139	20	72	61	0	0.367	0.750	0.357	0.451	3.944	0.260	0.043	80	400	67	63	-1.445	18	49	27	36	0
1	13	6	"PFF0307"	"F19110_2"	3750	24180	120	416	404	123	71	73	16	100	100	0	515	490	147	132	133	18	96	95	0	0.901	0.930	0.882	0.941	2.076	0.874	0.759	120	513	728	691	-0.151	345	383	333	358	0
1	14	6	"PFF0309"	"F19190_1"	3940	24180	120	595	571	157	69	71	15	100	100	0	522	496	127	126	128	18	100	100	0	1.328	1.357	1.355	1.391	1.670	1.347	0.809	120	496	922	872	0.410	526	396	502	370	0
1	15	6	"PFF0313"	"F19243_2"	4130	24180	120	1632	1463	482	71	74	17	100	100	0	1392	1315	343	130	132	19	100	100	0	1.237	1.175	1.205	1.128	1.818	1.226	0.838	120	489	2823	2577	0.307	1561	1262	1392	1185	0
1	16	6	"PFF0316"	"F19409_1"	4320	24180	120	315	305	96	74	77	18	98	95	0	319	310	68	137	137	18	96	95	0	1.324	1.335	1.257	1.276	2.076	1.384	0.724	120	514	423	404	0.405	241	182	231	173	0
1	17	6	"PFF0345"	"F20077_1"	4510	24160	150	85	87	21	72	74	16	40	17	0	147	144	26	135	136	18	38	13	0	1.083	1.667	0.750	0.759	4.002	0.303	0.010	156	624	25	24	0.115	13	12	15	9	-50
1	18	6	"PFF0351"	"F20166_1"	4710	24190	120	114	118	30	74	75	16	83	58	0	196	191	37	133	135	18	85	70	0	0.635	0.759	0.653	0.653	2.731	0.656	0.269	120	496	103	102	-0.655	40	63	44	58	0
1	19	6	"PFF0355"	"F20234_1"	4900	24180	150	91	101	33	74	75	16	50	28	0	139	145	30	135	136	18	35	14	0	4.250	2.700	1.092	1.187	3.689	1.601	0.028	156	565	21	37	2.087	17	4	27	10	-50
1	20	6	"PFF0357"	"F20284_1"	5080	24190	120	343	338	108	74	76	17	98	96	0	334	328	84	138	140	19	94	93	0	1.372	1.389	1.347	1.271	2.395	1.410	0.689	120	461	465	454	0.457	269	196	264	190	0
1	21	6	"PFF0360"	"F20385_1"	5270	24180	120	889	862	286	76	79	17	100	100	0	753	713	198	137	139	20	99	97	0	1.320	1.365	1.367	1.325	1.954	1.426	0.769	120	424	1429	1362	0.400	813	616	786	576	0
1	22	6	"PFF0362"	"F20385_3"	5470	24180	120	834	796	225	75	78	19	100	100	0	730	687	235	138	140	19	95	95	0	1.282	1.313	1.257	1.431	2.235	1.264	0.770	120	480	1351	1270	0.359	759	592	721	549	0
1	1	7	"PFF0380"	"F20989_1"	1470	24360	110	1430	1319	394	70	76	61	100	100	0	976	928	222	133	140	66	100	98	0	1.613	1.571	1.591	1.543	1.341	1.643	0.892	80	528	2203	2044	0.690	1360	843	1249	795	0
1	2	7	"PFF0388"	"F21429_3"	1670	24370	120	2942	2855	1059	72	78	65	100	100	0	2749	2644	950	129	138	71	96	95	0	1.095	1.107	1.086	1.221	2.404	1.104	0.880	120	465	5490	5298	0.131	2870	2620	2783	2515	0
1	3	7	"PFF0396"	"F21560_1"	1850	24370	120	247	244	66	68	70	14	99	98	0	1712	1575	560	132	133	19	100	100	0	0.113	0.122	0.124	0.127	1.747	0.107	0.818	120	482	1759	1619	-3.142	179	1580	176	1443	0
1	4	7	"PFF0401"	"F21821_1"	2030	24360	110	674	635	176	68	71	19	100	100	0	906	891	204	132	136	47	100	100	0	0.783	0.747	0.737	0.728	1.333	0.731	0.892	80	481	1380	1326	-0.353	606	774	567	759	0
1	5	7	"PFF0404"	"F21902_1"	2230	24370	120	3313	3043	1137	70	73	20	100	100	0	2731	2554	919	131	136	45	100	99	0	1.247	1.227	1.221	1.213	1.924	1.240	0.868	120	534	5843	5396	0.319	3243	2600	2973	2423	0
1	6	7	"PFF0407"	"F21981_2"	2420	24370	120	9784	8856	3195	78	81	20	100	100	0	8176	7659	2324	138	144	62	100	100	0	1.208	1.167	1.182	1.106	1.912	1.200	0.890	120	536	17744	16299	0.272	9706	8038	8778	7521	0
1	7	7	"PFF0440"	"F22946_1"	2620	24370	120	165	169	45	79	81	19	93	87	0	220	224	56	138	140	21	89	81	0	1.049	1.047	0.993	0.985	2.421	0.928	0.489	120	460	168	176	0.069	86	82	90	86	0
1	8	7	"PFF0446"	"F23145_4"	2790	24370	150	86	97	34	70	73	16	49	32	0	137	142	31	128	130	18	27	14	0	1.778	1.929	1.718	1.542	4.603	1.297	0.117	156	485	25	41	0.830	16	9	27	14	-50
1	9	7	"PFF0452"	"F23274_1"	2950	24370	150	81	86	29	70	72	16	37	17	0	126	131	29	121	124	19	26	10	0	2.200	1.600	1.111	1.311	4.043	0.952	0.111	156	565	16	26	1.138	11	5	16	10	-50
1	10	7	"PFF0458"	"F23526_2"	3180	24370	120	1425	1341	462	71	75	18	100	100	0	1075	953	344	127	130	21	98	95	0	1.428	1.538	1.510	1.662	2.082	1.530	0.860	120	542	2302	2096	0.514	1354	948	1270	826	0
1	11	7	"PFF0461"	"F23551_1"	3370	24370	120	361	362	109	75	78	19	100	99	0	646	609	204	135	136	19	99	96	0	0.560	0.605	0.580	0.666	2.059	0.544	0.802	120	514	797	761	-0.837	286	511	287	474	0
1	12	7	"PFF0463"	"F23564_1"	3570	24370	120	968	898	290	74	77	18	100	100	0	1202	1113	361	135	136	19	98	98	0	0.838	0.843	0.836	0.860	1.918	0.828	0.841	120	557	1961	1802	-0.255	894	1067	824	978	0
1	13	7	"PFF1088"	"F45524_1"	3760	24370	110	142	147	40	72	75	18	98	87	0	708	712	186	133	136	23	100	100	0	0.122	0.130	0.125	0.122	1.931	0.102	0.486	80	458	645	654	-3.038	70	575	75	579	0
1	14	7	"PFF1100"	"F45683_2"	3950	24370	120	1040	1045	372	73	75	17	100	100	0	1211	1189	431	135	137	23	97	96	0	0.899	0.922	0.915	1.010	2.119	0.895	0.856	120	541	2043	2026	-0.154	967	1076	972	1054	0
1	15	7	"PFF1105"	"F45820_1"	4140	24360	100	129	132	32	73	76	18	91	72	0	150	152	33	135	137	18	45	22	0	3.733	3.471	2.601	2.603	3.075	2.444	0.072	80	415	71	76	1.900	56	15	59	17	0
1	16	7	"PFF1110"	"F46067_3"	4330	24370	120	940	848	315	75	77	17	100	98	0	993	928	307	138	138	18	100	99	0	1.012	0.978	0.968	0.952	1.860	0.998	0.843	120	521	1720	1563	0.017	865	855	773	790	0
1	17	7	"PFF1112"	"F46181_1"	4520	24370	120	310	295	99	74	75	16	96	95	0	544	527	165	138	139	17	96	95	0	0.581	0.568	0.587	0.605	2.304	0.540	0.747	120	505	642	610	-0.783	236	406	221	389	0
1	18	7	"PFF1114"	"F46183_2"	4700	24360	110	225	216	71	74	76	18	93	88	0	299	274	80	135	139	22	87	83	0	0.921	1.022	0.906	0.968	2.342	1.019	0.604	80	430	315	281	-0.119	151	164	142	139	0
1	19	7	"PFF1142"	"F4688_1"	4900	24370	120	875	803	313	76	78	18	100	99	0	1601	1485	526	138	141	23	100	100	0	0.546	0.540	0.549	0.537	2.040	0.518	0.806	120	513	2262	2074	-0.873	799	1463	727	1347	0
1	20	7	"PFF1151"	"F47145_2"	5090	24380	120	557	533	168	74	76	18	100	98	0	653	630	191	140	141	21	97	96	0	0.942	0.937	0.952	0.907	1.917	0.909	0.794	120	501	996	949	-0.087	483	513	459	490	0
1	21	7	"PFF1154"	"F47255_1"	5300	24340	150	99	104	36	74	77	18	55	37	0	147	149	33	138	140	21	34	17	0	2.778	2.727	1.065	1.124	3.874	1.319	0.099	156	562	34	41	1.474	25	9	30	11	-50
1	22	7	"PFF1156"	"F47255_3"	5430	24370	150	89	92	25	76	80	20	37	16	0	146	145	26	142	146	26	16	3	0	3.250	5.333	1.133	1.243	3.272	0.521	0.006	156	669	17	19	1.700	13	4	16	3	-50
1	1	8	"PFF1158"	"F47327_1"	1490	24560	120	410	387	142	69	74	59	91	85	0	733	702	245	134	140	65	95	91	0	0.569	0.560	0.582	0.569	1.984	0.527	0.782	120	556	940	886	-0.813	341	599	318	568	0
1	2	8	"PFF1160"	"F47350_1"	1670	24550	150	93	97	26	70	75	60	12	0	0	132	134	25	131	137	65	0	0	0	23.000	9.000	1.438	1.587	4.153	5.112	0.004	156	553	24	30	4.524	23	1	27	3	-50
1	3	8	"PFF1184"	"F48253_6"	1860	24560	120	116	121	32	66	68	14	92	84	0	158	157	34	131	132	16	61	41	0	1.852	2.115	1.832	1.895	3.343	1.692	0.104	120	503	77	81	0.889	50	27	55	26	0
1	4	8	"PFF1186"	"F48363_2"	2050	24570	110	115	115	34	67	69	15	81	65	0	172	161	40	131	133	27	57	26	0	1.171	1.600	1.253	1.125	2.895	1.334	0.174	80	483	89	78	0.227	48	41	48	30	0
1	5	8	"PFF1188"	"F48395_1"	2240	24560	120	351	330	115	69	72	18	95	95	0	2180	1949	785	134	136	23	99	98	0	0.138	0.144	0.142	0.156	1.969	0.126	0.758	120	519	2328	2076	-2.859	282	2046	261	1815	0
1	6	8	"PFF1190"	"F48424_2"	2440	24560	120	1055	1004	382	73	77	20	100	100	0	907	873	280	137	139	24	100	100	0	1.275	1.265	1.290	1.241	1.804	1.311	0.819	120	496	1752	1667	0.351	982	770	931	736	0
1	7	8	"PFF1193"	"F48446_1"	2620	24560	120	649	624	199	75	77	18	100	100	0	573	546	163	137	138	19	97	95	0	1.317	1.342	1.299	1.389	1.908	1.343	0.819	120	459	1010	958	0.397	574	436	549	409	0
1	8	8	"PFF1195"	"F48446_5"	2810	24560	120	421	402	139	73	75	17	99	98	0	395	390	122	134	135	19	96	95	0	1.333	1.285	1.233	1.340	2.027	1.276	0.748	120	462	609	585	0.415	348	261	329	256	0
1	9	8	"PFF1220"	"F49665_1"	3000	24560	120	1133	1071	370	72	75	17	100	100	0	712	675	215	133	135	19	99	98	0	1.832	1.843	1.834	1.909	1.890	1.902	0.824	120	492	1640	1541	0.874	1061	579	999	542	0
1	10	8	"PFF1222"	"F49677_3"	3190	24560	120	1464	1363	555	73	77	19	100	100	0	2919	2548	1172	138	140	19	98	97	0	0.500	0.535	0.520	0.548	2.159	0.474	0.778	120	506	4172	3700	-0.999	1391	2781	1290	2410	0
1	11	8	"PFF1225"	"F49959_1"	3380	24560	120	966	912	313	73	77	19	100	100	0	519	505	143	137	139	20	98	98	0	2.338	2.280	2.197	2.236	1.851	2.409	0.813	120	531	1275	1207	1.225	893	382	839	368	0
1	12	8	"PFF1234"	"F50107_1"	3600	24590	150	86	87	22	73	77	17	37	16	0	137	138	24	134	136	19	22	8	0	4.333	3.500	0.931	0.868	3.564	1.171	0.050	156	596	16	18	2.115	13	3	14	4	-50
1	13	8	"PFF1237"	"F50551_1"	3770	24560	120	531	507	202	74	76	16	98	96	0	431	408	129	135	138	23	95	92	0	1.544	1.586	1.587	1.515	2.289	1.732	0.732	120	456	753	706	0.627	457	296	433	273	0
1	14	8	"PFF1239"	"F50598_1"	3960	24560	120	677	622	287	74	77	18	99	98	0	603	544	201	138	140	18	93	91	0	1.297	1.350	1.389	1.239	2.240	1.395	0.773	120	484	1068	954	0.375	603	465	548	406	0
1	15	8	"PFF1927"	"F960_2"	4150	24560	130	1750	1553	703	77	79	19	100	100	0	1145	1098	398	139	141	19	100	99	0	1.663	1.539	1.629	1.477	2.163	1.684	0.816	120	561	2679	2435	0.734	1673	1006	1476	959	0
1	16	8	"PFF1931"	"F960_7"	4340	24560	120	434	425	158	76	79	18	95	95	0	460	441	126	139	140	19	95	95	0	1.115	1.156	1.204	1.183	2.525	1.212	0.742	120	482	679	651	0.157	358	321	349	302	0
1	17	8	"PFF1933"	"F9676_1"	4530	24550	120	965	874	348	73	75	16	100	100	0	685	620	255	139	141	20	91	90	0	1.634	1.665	1.628	1.696	2.006	1.642	0.783	120	414	1438	1282	0.708	892	546	801	481	0
1	18	8	"PFI0003"	"I10209_1"	4710	24550	130	1699	1537	651	73	76	19	100	99	0	1484	1388	469	140	142	23	100	100	0	1.210	1.173	1.217	1.086	1.703	1.237	0.836	120	525	2970	2712	0.275	1626	1344	1464	1248	0
1	19	8	"PFI0005"	"I1033_3"	4910	24560	130	2308	2016	956	75	77	18	100	100	0	4336	4024	1641	142	144	21	100	100	0	0.532	0.500	0.513	0.445	2.343	0.484	0.799	120	492	6427	5823	-0.909	2233	4194	1941	3882	0
1	20	8	"PFI0009"	"I10565_1"	5090	24560	120	681	633	228	74	77	18	100	99	0	461	442	134	142	143	21	95	95	0	1.903	1.863	1.830	1.891	2.228	1.970	0.768	120	465	926	859	0.928	607	319	559	300	0
1	21	8	"PFI0038"	"I1136_2"	5290	24550	100	109	114	38	73	75	17	76	53	0	187	185	45	141	142	19	75	58	0	0.783	0.932	0.692	0.796	2.796	0.627	0.163	80	433	82	85	-0.354	36	46	41	44	0
1	22	8	"PFI0041"	"I11448_2"	5480	24560	120	5731	5199	2184	76	78	19	100	99	0	16833	15822	5572	151	155	29	100	100	0	0.339	0.327	0.333	0.297	2.177	0.314	0.832	120	507	22337	20794	-1.561	5655	16682	5123	15671	0
1	1	9	"PFI0043"	"I11495_1"	1490	24740	130	2686	2757	1287	66	68	14	100	100	0	3082	3248	1675	134	136	18	95	95	0	0.889	0.864	0.800	0.832	1.596	0.816	0.841	120	588	5568	5805	-0.170	2620	2948	2691	3114	0
1	2	9	"PFI0045"	"I11523_4"	1660	24740	120	1300	1244	435	67	69	14	100	100	0	1178	1075	420	134	136	18	95	95	0	1.181	1.251	1.155	1.299	2.033	1.218	0.815	120	451	2277	2118	0.240	1233	1044	1177	941	0
1	3	9	"PFI0048"	"I1175_1"	1860	24750	120	411	392	147	68	69	14	99	99	0	350	342	110	132	133	18	93	90	0	1.573	1.543	1.539	1.568	2.302	1.530	0.722	120	512	561	534	0.654	343	218	324	210	0
1	4	9	"PFI0053"	"I11857_2"	2060	24750	120	334	315	106	67	69	14	98	96	0	386	376	113	132	133	17	92	92	0	1.051	1.016	0.991	1.047	2.216	0.995	0.738	120	509	521	492	0.072	267	254	248	244	0
1	5	9	"PFI0079"	"I12708_1"	2250	24740	120	797	755	289	68	70	18	100	100	0	519	477	183	134	136	24	90	87	0	1.894	2.003	1.945	2.067	1.928	2.014	0.760	120	430	1114	1030	0.921	729	385	687	343	0
1	6	9	"PFI0085"	"I12812_3"	2440	24750	120	637	618	243	70	72	19	98	98	0	602	588	195	135	137	23	99	96	0	1.214	1.210	1.177	1.157	2.152	1.251	0.772	120	453	1034	1001	0.280	567	467	548	453	0
1	7	9	"PFI0087"	"I12861_2"	2620	24740	120	27461	24833	10998	71	74	17	100	100	0	19710	17291	7795	137	138	17	99	99	0	1.399	1.444	1.402	1.412	2.238	1.489	0.802	120	482	46963	41916	0.485	27390	19573	24762	17154	0
1	8	9	"PFI0089"	"I12932_1"	2810	24740	110	628	589	195	73	76	28	100	100	0	433	425	127	137	141	26	97	93	0	1.875	1.792	1.846	1.802	1.795	1.854	0.777	80	458	851	804	0.907	555	296	516	288	0
1	9	9	"PFI0099"	"I13128_2"	3010	24750	120	8335	7704	3057	74	79	27	100	100	0	6827	6350	2347	140	144	26	100	100	0	1.235	1.229	1.217	1.216	1.983	1.275	0.818	120	518	14948	13840	0.305	8261	6687	7630	6210	0
1	10	9	"PFI0102"	"I13218_1"	3190	24740	110	330	328	119	74	79	23	98	93	0	395	380	121	140	144	27	93	92	0	1.004	1.058	1.099	1.108	2.425	1.005	0.697	80	443	511	494	0.006	256	255	254	240	0
1	11	9	"PFI0124"	"I13978_1"	3390	24750	120	252	251	74	71	75	20	98	96	0	320	310	69	137	139	24	95	91	0	0.989	1.040	1.066	1.070	2.235	1.038	0.702	120	500	364	353	-0.016	181	183	180	173	0
1	12	9	"PFI0126"	"I14041_1"	3570	24740	120	556	539	162	72	74	16	100	99	0	363	354	101	133	136	17	95	93	0	2.104	2.113	2.182	2.194	2.060	2.228	0.681	120	423	714	688	1.073	484	230	467	221	0
1	13	9	"PFI0128"	"I14195_1"	3770	24740	120	4668	4217	1694	74	77	17	100	100	0	4476	4084	1575	135	138	19	99	99	0	1.058	1.049	1.028	1.039	2.042	1.057	0.791	120	477	8935	8092	0.082	4594	4341	4143	3949	0
1	14	9	"PFI0131"	"I1431_1"	3960	24740	120	280	271	91	76	78	17	96	95	0	260	245	66	139	141	20	86	82	0	1.686	1.840	1.691	1.770	2.352	1.908	0.586	120	501	325	301	0.754	204	121	195	106	0
1	15	9	"PFI0137"	"I14413_3"	4150	24740	120	4169	3783	1376	77	79	18	100	100	0	2561	2288	964	140	142	19	95	94	0	1.690	1.725	1.655	1.667	1.671	1.709	0.834	120	504	6513	5854	0.757	4092	2421	3706	2148	0
1	16	9	"PFI0141"	"I14670_1"	4340	24740	120	960	921	334	77	80	19	100	99	0	560	555	170	140	142	24	98	95	0	2.102	2.034	1.988	1.961	1.773	2.153	0.790	120	514	1303	1259	1.072	883	420	844	415	0
1	17	9	"PFJ0122"	"J167_5"	4550	24720	150	91	96	26	73	76	17	51	32	0	135	138	27	139	140	20	19	9	0	-4.500	-23.000	1.062	1.130	4.692	0.912	0.008	156	558	14	22	Error	18	-4	23	-1	-50
1	18	9	"PFJ0124"	"J167_7"	4700	24750	150	86	91	24	73	75	16	37	20	0	126	126	24	138	139	20	8	2	0	-1.083	-1.500	0.929	0.884	4.167	2.137	0.010	156	589	1	6	Error	13	-12	18	-12	-50
1	19	9	"PFJ0128"	"J170_18"	4910	24740	120	538	527	195	73	75	16	99	99	0	429	430	144	140	142	18	97	94	0	1.609	1.566	1.572	1.677	2.318	1.597	0.722	120	463	754	744	0.686	465	289	454	290	0
1	20	9	"PFJ0137"	"J171_6"	5070	24740	150	78	83	23	72	75	17	29	10	0	123	125	30	139	142	19	7	1	0	-0.375	-0.786	0.440	0.387	4.159	28.375	0.000	156	616	-10	-3	Error	6	-16	11	-14	-50
1	21	9	"PFJ0150"	"J181_2"	5290	24740	120	1196	1113	428	72	74	15	100	100	0	1032	971	399	139	141	20	95	94	0	1.259	1.251	1.224	1.371	2.419	1.228	0.806	120	569	2017	1873	0.332	1124	893	1041	832	0
1	22	9	"PFJ0153"	"J181_9"	5480	24740	120	458	437	145	70	72	15	100	99	0	1765	1603	646	140	143	21	97	97	0	0.239	0.251	0.235	0.247	1.948	0.215	0.759	120	521	2013	1830	-2.066	388	1625	367	1463	0
1	1	10	"PFJ0179"	"J198_2"	1500	24930	120	132	128	33	65	67	14	95	83	0	157	162	38	133	134	16	57	43	0	2.792	2.172	1.559	1.941	2.984	1.651	0.185	120	557	91	92	1.481	67	24	63	29	0
1	2	10	"PFJ0184"	"J206_1"	1680	24930	120	958	889	362	66	68	14	99	99	0	887	834	360	134	135	17	93	92	0	1.185	1.176	1.155	1.246	2.285	1.130	0.839	120	516	1645	1523	0.244	892	753	823	700	0
1	3	10	"PFJ0186"	"J206_6"	1880	24930	120	351	332	141	67	68	15	97	95	0	304	297	93	133	135	17	90	88	0	1.661	1.616	1.513	1.447	2.413	1.681	0.721	120	523	455	429	0.732	284	171	265	164	0
1	4	10	"PFJ0188"	"J212_1"	2060	24930	110	1561	1452	520	65	67	14	100	100	0	865	814	265	133	135	21	100	100	0	2.044	2.037	2.053	2.076	1.498	2.114	0.876	80	415	2228	2068	1.031	1496	732	1387	681	0
1	5	10	"PFJ0190"	"J212_4"	2250	24910	150	95	96	29	66	68	14	65	50	0	136	138	30	132	134	19	21	9	0	7.250	5.000	1.785	1.543	4.173	0.917	0.048	156	636	33	36	2.858	29	4	30	6	-50
1	6	10	"PFJ0197"	"J218_1"	2450	24930	120	291	283	91	68	69	14	100	98	0	213	215	64	134	135	16	78	74	0	2.823	2.654	2.707	2.915	2.413	2.624	0.521	120	486	302	296	1.497	223	79	215	81	0
1	7	10	"PFJ0220"	"J222_7"	2630	24930	120	518	486	188	69	70	14	100	99	0	499	482	197	135	136	17	93	91	0	1.234	1.202	1.169	1.285	2.053	1.109	0.762	120	520	813	764	0.303	449	364	417	347	0
1	8	10	"PFJ0228"	"J227_3"	2830	24930	120	529	502	203	70	73	25	99	95	0	1084	1008	441	136	139	25	95	95	0	0.484	0.495	0.485	0.514	2.541	0.443	0.783	120	531	1407	1304	-1.046	459	948	432	872	0
1	9	10	"PFJ0231"	"J22_1"	3010	24930	120	384	377	125	71	74	17	100	98	0	279	272	85	139	139	19	88	83	0	2.236	2.301	2.075	2.394	2.135	2.231	0.659	120	448	453	439	1.161	313	140	306	133	0
1	10	10	"PFJ0233"	"J22_3"	3190	24940	150	72	75	17	71	74	21	13	1	0	122	123	20	137	139	25	1	0	0	-0.067	-0.286	0.555	0.582	3.944	0.097	0.000	156	604	-14	-10	Error	1	-15	4	-14	-50
1	11	10	"PFJ0238"	"J232_6"	3390	24930	120	577	569	218	69	71	19	100	100	0	286	286	97	134	136	19	89	87	0	3.342	3.289	3.184	3.194	1.880	3.359	0.664	120	482	660	652	1.741	508	152	500	152	0
1	12	10	"PFJ0242"	"J236_1"	3580	24930	120	1214	1153	452	72	74	17	100	100	0	879	822	354	136	139	20	95	92	0	1.537	1.576	1.517	1.650	2.231	1.556	0.795	120	520	1885	1767	0.620	1142	743	1081	686	0
1	13	10	"PFJ0262"	"J248_1"	3770	24930	110	165	160	38	74	76	16	93	90	0	215	213	45	140	142	20	90	77	0	1.213	1.178	1.228	1.164	2.484	1.027	0.424	80	394	166	159	0.279	91	75	86	73	0
1	14	10	"PFJ0264"	"J248_11"	3930	24950	150	77	80	20	74	76	16	23	6	0	131	130	23	140	142	20	4	0	0	-0.333	-0.600	0.651	0.598	4.275	0.024	0.000	156	647	-6	-4	Error	3	-9	6	-10	-50
1	15	10	"PFJ0267"	"J248_5"	4150	24930	110	202	204	58	73	75	16	97	93	0	183	178	45	139	142	24	63	47	0	2.932	3.359	2.438	2.728	2.601	3.005	0.275	80	496	173	170	1.552	129	44	131	39	0
1	16	10	"PFJ0271"	"J252_2"	4350	24940	120	625	564	216	74	76	17	96	95	0	449	429	133	140	143	28	91	90	0	1.783	1.696	1.676	1.670	2.247	1.804	0.788	120	540	860	779	0.834	551	309	490	289	0
1	17	10	"PFJ0273"	"J252_4"	4530	24930	110	643	613	183	73	76	28	100	98	0	616	571	172	138	143	41	95	95	0	1.192	1.247	1.252	1.287	1.638	1.198	0.853	80	460	1048	973	0.254	570	478	540	433	0
1	18	10	"PFJ0275"	"J2541_2"	4720	24940	120	677	622	255	72	75	26	96	92	0	530	515	178	136	141	40	91	90	0	1.536	1.451	1.481	1.324	2.391	1.513	0.781	120	519	999	929	0.619	605	394	550	379	0
1	19	10	"PFK0357"	"Kn3479_1"	4920	24940	100	100	116	48	71	74	16	73	47	0	179	195	72	136	139	21	66	51	0	0.674	0.763	0.800	0.719	2.481	0.575	0.374	80	431	72	104	-0.568	29	43	45	59	0
1	20	10	"PFK0369"	"Kn3690_1"	5100	24930	110	1780	1588	553	72	75	16	100	100	0	1626	1494	446	138	142	30	100	100	0	1.148	1.118	1.177	1.090	1.625	1.150	0.832	80	459	3196	2872	0.199	1708	1488	1516	1356	0
1	21	10	"PFK0371"	"Kn3698_1"	5280	24930	110	475	447	156	73	75	17	100	100	0	614	578	186	137	144	48	95	92	0	0.843	0.848	0.846	0.877	2.076	0.816	0.762	80	502	879	815	-0.247	402	477	374	441	0
1	22	10	"PFK0373"	"Kn3698_4"	5490	24930	110	1190	1108	377	71	74	16	100	100	0	905	829	268	138	142	29	100	97	0	1.459	1.501	1.519	1.546	1.815	1.520	0.839	80	461	1886	1728	0.545	1119	767	1037	691	0
1	1	11	"PFK0375"	"Kn3744_1"	1490	25120	120	2655	2357	1122	65	67	17	100	100	0	1603	1459	678	131	134	20	96	95	0	1.760	1.726	1.673	1.805	2.330	1.784	0.795	120	602	4062	3620	0.815	2590	1472	2292	1328	0
1	2	11	"PFK0378"	"Kn3773_1"	1680	25120	110	518	507	169	66	69	16	100	100	0	389	383	107	133	135	19	96	95	0	1.766	1.764	1.844	1.704	1.795	1.911	0.741	80	485	708	691	0.820	452	256	441	250	0
1	3	11	"PFK0408"	"Kn4447_1"	1880	25120	110	194	194	67	67	69	17	93	88	0	223	225	74	131	133	18	86	82	0	1.380	1.351	1.311	1.241	2.048	1.301	0.582	80	471	219	221	0.465	127	92	127	94	0
1	4	11	"PFK0410"	"Kn4524_1"	2060	25120	120	1162	1053	469	66	69	16	100	99	0	631	602	206	131	133	22	99	97	0	2.192	2.096	2.164	1.990	2.095	2.259	0.804	120	574	1596	1458	1.132	1096	500	987	471	0
1	5	11	"PFK0412"	"Kn459_3"	2270	25130	120	1439	1225	500	67	68	13	97	97	0	1512	1337	457	131	131	17	99	98	0	0.993	0.960	0.945	0.844	1.893	0.988	0.873	120	548	2753	2364	-0.009	1372	1381	1158	1206	0
1	6	11	"PFK0415"	"Kn4670_1"	2440	25120	110	158	155	51	67	69	17	91	85	0	165	157	46	132	134	19	62	46	0	2.758	3.520	2.153	2.199	2.224	2.377	0.217	80	452	124	113	1.463	91	33	88	25	0
1	7	11	"PFK0423"	"Kn4895_2"	2650	25120	110	170	169	50	67	68	15	95	88	0	163	162	42	132	134	19	60	40	0	3.323	3.400	2.398	2.880	2.809	2.747	0.279	80	499	134	132	1.732	103	31	102	30	0
1	8	11	"PFK0431"	"Kn5081_1"	2830	25130	120	1293	1200	411	69	70	15	100	100	0	1027	930	334	132	134	17	97	95	0	1.368	1.417	1.376	1.505	2.270	1.417	0.811	120	505	2119	1929	0.452	1224	895	1131	798	0
1	9	11	"PFK0462"	"Kn585_3"	3020	25130	120	1112	981	399	69	71	16	100	98	0	748	676	229	133	135	18	97	94	0	1.696	1.680	1.679	1.609	2.422	1.803	0.798	120	504	1658	1455	0.762	1043	615	912	543	0
1	10	11	"PFK0466"	"Kn588_2"	3210	25120	120	800	721	252	71	73	15	100	99	0	543	492	180	134	136	17	89	89	0	1.782	1.816	1.751	1.865	2.208	1.787	0.781	120	481	1138	1008	0.834	729	409	650	358	0
1	11	11	"PFK0469"	"Kn5905_4"	3400	25120	120	922	836	308	72	73	16	100	100	0	518	486	170	137	139	19	95	94	0	2.231	2.189	2.066	2.263	2.035	2.267	0.763	120	484	1231	1113	1.158	850	381	764	349	0
1	12	11	"PFK0476"	"Kn603_2"	3580	25120	120	4363	4347	2124	74	77	18	100	100	0	7410	7332	3330	144	147	26	99	99	0	0.590	0.594	0.567	0.566	1.955	0.562	0.764	120	484	11555	11461	-0.761	4289	7266	4273	7188	0
1	13	11	"PFK0484"	"Kn656_1"	3770	25120	120	250	249	88	74	78	18	94	92	0	441	424	145	146	149	25	93	89	0	0.597	0.629	0.618	0.666	2.630	0.565	0.696	120	532	471	453	-0.745	176	295	175	278	0
1	14	11	"PFK0486"	"Kn657_2"	3970	25120	120	761	745	309	74	76	16	100	100	0	1029	967	430	141	144	21	96	93	0	0.774	0.812	0.767	0.909	2.660	0.755	0.772	120	452	1575	1497	-0.370	687	888	671	826	0
1	15	11	"PFK0519"	"Kn819_1"	4150	25120	120	4175	4509	2314	74	77	17	100	100	0	4169	4315	2229	142	145	25	99	99	0	1.018	1.063	0.994	1.044	1.964	1.055	0.786	120	534	8128	8608	0.026	4101	4027	4435	4173	0
1	16	11	"PFK0523"	"Kn8362_1"	4350	25120	120	595	538	185	75	78	17	100	99	0	494	463	155	141	144	24	94	91	0	1.473	1.438	1.384	1.565	2.141	1.432	0.721	120	498	873	785	0.559	520	353	463	322	0
1	17	11	"PFK0526"	"Kn8409_1"	4540	25120	120	1124	1006	379	75	78	27	100	100	0	579	529	180	139	145	39	95	92	0	2.384	2.387	2.363	2.409	2.160	2.574	0.742	120	532	1489	1321	1.253	1049	440	931	390	0
1	18	11	"PFK0538"	"Kn906_1"	4730	25120	120	390	370	139	73	74	15	99	97	0	416	384	134	138	141	22	90	88	0	1.140	1.207	1.169	1.254	2.518	1.172	0.719	120	446	595	543	0.189	317	278	297	246	0
1	19	11	"PFK0541"	"Kn918_1"	4930	25120	120	1600	1443	580	73	76	17	100	100	0	1452	1285	516	140	143	22	98	97	0	1.164	1.197	1.170	1.256	2.358	1.181	0.773	120	519	2839	2515	0.219	1527	1312	1370	1145	0
1	20	11	"PFK0549"	"Kn945_1"	5120	25120	120	1830	1648	566	77	80	19	100	100	0	1532	1336	512	143	146	30	96	95	0	1.262	1.317	1.260	1.366	2.090	1.286	0.804	120	536	3142	2764	0.336	1753	1389	1571	1193	0
1	21	11	"PFK1038"	"Ks510_8"	5310	25120	120	139	136	38	81	83	21	78	60	0	1179	1146	420	142	146	42	99	99	0	0.056	0.055	0.058	0.059	2.210	0.047	0.447	120	563	1095	1059	-4.160	58	1037	55	1004	0
1	22	11	"PFK1040"	"Ks51_11"	5490	25120	120	1307	1144	474	79	80	17	100	100	0	1299	1235	422	143	144	20	100	100	0	1.062	0.975	0.974	0.909	1.724	1.007	0.843	120	496	2384	2157	0.087	1228	1156	1065	1092	0
1	1	12	"PFK1042"	"Ks51_2"	1520	25320	150	78	82	20	64	66	16	44	21	0	127	130	23	131	134	20	21	4	0	-3.500	-18.000	1.000	0.925	2.771	0.323	0.002	156	729	10	17	Error	14	-4	18	-1	-50
1	2	12	"PFK1044"	"Ks51_4"	1690	25310	120	927	892	376	65	68	15	100	100	0	727	682	289	132	133	18	96	95	0	1.449	1.504	1.449	1.642	2.438	1.505	0.773	120	482	1457	1377	0.535	862	595	827	550	0
1	3	12	"PFK1046"	"Ks51_6"	1890	25310	120	347	317	110	66	69	17	99	94	0	221	216	60	130	132	18	83	81	0	3.088	2.919	2.759	2.589	2.086	2.881	0.607	120	540	372	337	1.627	281	91	251	86	0
1	4	12	"PFK1048"	"Ks532_3"	2080	25310	100	107	110	27	65	67	14	88	72	0	158	158	33	128	130	19	68	41	0	1.400	1.500	1.231	1.165	2.640	0.983	0.212	80	409	72	75	0.485	42	30	45	30	0
1	5	12	"PFK1074"	"Ks56_11"	2260	25320	130	139	141	40	66	67	13	95	88	0	196	194	37	128	129	18	92	79	0	1.074	1.136	1.059	1.086	2.364	1.053	0.429	120	567	141	141	0.102	73	68	75	66	0
1	6	12	"PFK1076"	"Ks56_16"	2460	25310	150	85	90	25	67	69	16	52	31	0	141	144	31	129	131	18	39	19	0	1.500	1.533	0.856	0.862	3.574	0.597	0.047	156	632	30	38	0.585	18	12	23	15	-50
1	7	12	"PFK1078"	"Ks56_18"	2630	25310	110	305	290	99	67	70	21	97	93	0	314	304	94	131	135	27	91	88	0	1.301	1.289	1.242	1.379	1.894	1.240	0.708	80	453	421	396	0.379	238	183	223	173	0
1	8	12	"PFK1080"	"Ks56_23"	2830	25310	120	480	466	157	67	70	20	100	99	0	407	382	129	132	136	26	90	87	0	1.502	1.596	1.538	1.634	2.043	1.574	0.746	120	506	688	649	0.587	413	275	399	250	0
1	9	12	"PFK1082"	"Ks56_26"	3030	25330	150	79	82	18	68	71	15	40	16	0	115	116	24	131	134	17	7	2	0	-0.688	-0.933	0.581	0.641	4.177	3.398	0.034	156	591	-5	-1	Error	11	-16	14	-15	-50
1	10	12	"PFK1085"	"Ks56_32"	3220	25320	120	1027	932	358	70	72	14	99	99	0	1127	1050	336	133	135	17	100	100	0	0.963	0.940	0.925	0.864	2.156	0.963	0.833	120	445	1951	1779	-0.055	957	994	862	917	0
1	11	12	"PFK1110"	"Ks624_12"	3390	25310	120	567	571	202	72	74	15	100	100	0	593	533	192	138	139	20	92	90	0	1.088	1.263	1.223	1.353	2.246	1.213	0.771	120	485	950	894	0.122	495	455	499	395	0
1	12	12	"PFK1113"	"Ks624_4"	3590	25310	120	1199	1126	387	72	74	17	100	100	0	658	619	204	140	145	26	95	95	0	2.176	2.200	2.229	2.282	2.047	2.290	0.768	120	421	1645	1533	1.121	1127	518	1054	479	0
1	13	12	"PFK1115"	"Ks625_10"	3750	25340	150	87	88	24	73	75	17	41	17	0	131	130	23	139	142	23	4	1	0	-1.750	-1.667	1.222	1.278	3.872	0.808	0.011	156	589	6	6	Error	14	-8	15	-9	-50
1	14	12	"PFK1117"	"Ks625_14"	3970	25310	120	2389	2287	933	75	76	16	100	100	0	1265	1207	527	139	143	21	97	95	0	2.055	2.071	1.983	2.228	2.052	2.126	0.794	120	538	3440	3280	1.039	2314	1126	2212	1068	0
1	15	12	"PFK1119"	"Ks625_7"	4170	25320	120	1010	940	405	76	78	17	100	98	0	578	553	176	142	145	20	96	95	0	2.142	2.102	2.144	1.905	2.191	2.372	0.770	120	476	1370	1275	1.099	934	436	864	411	0
1	16	12	"PFK1122"	"Ks646_2"	4350	25310	120	759	683	265	77	80	18	100	100	0	619	568	196	142	143	18	95	95	0	1.430	1.423	1.400	1.405	1.983	1.456	0.764	120	454	1159	1032	0.516	682	477	606	426	0
1	17	12	"PFK1144"	"Ks66_16"	4540	25320	120	763	716	312	78	82	18	98	97	0	920	884	350	142	144	21	97	95	0	0.880	0.860	0.866	0.917	2.579	0.847	0.810	120	506	1463	1380	-0.184	685	778	638	742	0
1	18	12	"PFK1146"	"Ks66_3"	4750	25290	150	93	99	29	78	80	18	45	28	0	135	138	28	141	144	21	14	5	0	-2.500	-7.000	1.091	0.975	4.719	67.969	0.000	156	609	9	18	Error	15	-6	21	-3	-50
1	19	12	"PFK1149"	"Ks66_7"	4930	25320	120	273	260	86	78	82	19	95	91	0	472	449	136	144	147	20	95	91	0	0.595	0.597	0.593	0.582	2.361	0.553	0.718	120	431	523	487	-0.750	195	328	182	305	0
1	20	12	"PFK1151"	"Ks68_13"	5120	25320	120	5288	4959	1957	81	84	20	100	100	0	5333	5109	1960	146	149	23	99	99	0	1.004	0.983	0.986	0.950	1.977	0.980	0.802	120	390	10394	9841	0.006	5207	5187	4878	4963	0
1	21	12	"PFK1153"	"Ks692_12"	5290	25360	150	89	93	23	83	86	20	27	12	0	138	140	30	146	147	22	15	6	0	-0.750	-1.667	1.000	0.862	4.007	0.039	0.000	156	542	-2	4	Error	6	-8	10	-6	-50
1	22	12	"PFK1155"	"Ks692_6"	5490	25310	120	169	176	54	82	85	19	95	88	0	182	181	45	148	149	21	61	42	0	2.559	2.848	2.241	2.363	2.661	2.288	0.252	120	510	121	127	1.355	87	34	94	33	0
1	1	13	"PFM0107"	"M17691_2"	1500	25500	120	739	680	286	63	65	13	100	97	0	383	371	135	130	132	15	90	90	0	2.672	2.560	2.467	2.343	2.170	2.675	0.747	120	509	929	858	1.418	676	253	617	241	0
1	2	13	"PFM0110"	"M18079_3"	1690	25500	120	400	367	137	66	67	14	100	96	0	406	382	132	131	132	16	93	92	0	1.215	1.199	1.173	1.181	2.399	1.161	0.703	120	441	609	552	0.280	334	275	301	251	0
1	3	13	"PFM0112"	"M18079_5"	1870	25500	120	1964	1817	937	65	67	15	100	100	0	1605	1473	714	130	131	16	98	98	0	1.287	1.305	1.292	1.298	2.416	1.321	0.846	120	420	3374	3095	0.365	1899	1475	1752	1343	0
1	4	13	"PFM0116"	"M18377_2"	2040	25510	150	68	69	14	65	66	13	23	7	0	117	114	23	129	130	17	5	0	0	-0.250	-0.267	0.417	0.509	4.533	17.927	0.003	156	640	-9	-11	Error	3	-12	4	-15	-50
1	5	13	"PFM0118"	"M1840_2"	2260	25500	110	462	434	162	66	67	13	100	98	0	278	274	93	129	132	18	85	83	0	2.658	2.538	2.445	2.638	1.953	2.544	0.742	80	512	545	513	1.410	396	149	368	145	0
1	6	13	"PFM0121"	"M18869_1"	2460	25510	130	713	617	304	67	68	14	97	95	0	834	780	319	131	132	17	97	96	0	0.919	0.847	0.860	0.787	2.633	0.866	0.839	120	494	1349	1199	-0.122	646	703	550	649	0
1	7	13	"PFM0142"	"M196_6"	2570	25500	120	414	411	178	66	67	14	95	92	0	354	349	119	132	133	20	92	90	0	1.568	1.590	1.596	1.442	2.464	1.644	0.762	120	420	570	562	0.649	348	222	345	217	0
1	8	13	"PFM0144"	"M196_8"	2770	25500	120	1214	1038	518	66	68	19	99	96	0	1490	1398	578	133	136	25	99	99	0	0.846	0.768	0.785	0.673	2.125	0.795	0.825	120	525	2505	2237	-0.241	1148	1357	972	1265	0
1	9	13	"PFM0148"	"M19895_2"	2950	25490	110	200	196	70	67	69	15	93	88	0	204	203	59	132	134	17	81	78	0	1.847	1.817	1.815	1.690	2.362	1.679	0.467	80	440	205	200	0.885	133	72	129	71	0
1	10	13	"PFM0152"	"M20060_1"	3140	25480	110	351	322	128	68	70	15	96	92	0	286	266	95	133	137	21	82	81	0	1.850	1.910	1.730	1.606	1.931	1.969	0.613	80	445	436	387	0.887	283	153	254	133	0
1	11	13	"PFM0154"	"M20186_2"	3340	25500	100	126	134	51	68	69	14	83	75	0	542	498	212	137	139	21	87	86	0	0.143	0.183	0.184	0.180	2.341	0.148	0.482	80	453	463	427	-2.804	58	405	66	361	0
1	12	13	"PFM0156"	"M20989_1"	3530	25490	130	1124	1035	495	69	71	15	100	100	0	957	899	436	138	139	21	95	93	0	1.288	1.269	1.232	1.350	2.288	1.222	0.782	120	552	1874	1727	0.365	1055	819	966	761	0
1	13	13	"PFM0179"	"M22143_2"	3720	25490	120	465	429	156	71	73	15	100	99	0	394	368	148	137	139	20	85	83	0	1.533	1.550	1.491	1.448	2.005	1.422	0.719	120	424	651	589	0.616	394	257	358	231	0
1	14	13	"PFM0182"	"M22193_2"	3920	25500	130	962	878	361	75	76	17	100	100	0	903	854	292	138	140	18	99	99	0	1.159	1.122	1.116	1.098	2.035	1.172	0.799	120	547	1652	1519	0.213	887	765	803	716	0
1	15	13	"PFM0184"	"M22193_8"	4110	25500	120	660	583	243	76	78	17	99	96	0	616	581	209	144	145	20	96	93	0	1.237	1.160	1.177	1.073	2.361	1.194	0.758	120	480	1056	944	0.307	584	472	507	437	0
1	16	13	"PFM0186"	"M22451_2"	4310	25500	150	97	101	30	76	79	17	54	28	0	140	139	34	143	145	20	19	7	0	-7.000	-6.250	1.333	1.053	3.858	0.380	0.001	156	579	18	21	Error	21	-3	25	-4	-50
1	17	13	"PFM0193"	"M22678_3"	4490	25500	120	2733	2660	1244	78	81	19	100	100	0	1559	1476	720	144	146	21	99	96	0	1.876	1.938	1.814	1.924	1.919	2.003	0.764	120	471	4070	3914	0.908	2655	1415	2582	1332	0
1	18	13	"PFM0196"	"M2305_1"	4690	25500	120	148	151	52	78	82	19	82	75	0	300	282	94	146	148	21	85	83	0	0.455	0.537	0.439	0.414	2.485	0.443	0.426	120	516	224	209	-1.138	70	154	73	136	0
1	19	13	"PFM0218"	"M24561_3"	4880	25510	130	1374	1246	581	81	84	22	100	97	0	1134	1078	399	147	148	20	97	96	0	1.310	1.251	1.306	1.123	2.188	1.364	0.818	120	435	2280	2096	0.390	1293	987	1165	931	0
1	20	13	"PFM0224"	"M24933_22"	5070	25480	150	90	92	24	82	85	22	24	8	0	141	142	30	147	148	20	17	6	0	-1.333	-2.000	0.757	0.726	4.702	0.027	0.000	156	473	2	5	Error	8	-6	10	-5	-50
1	21	13	"PFM0227"	"M24933_9"	5260	25500	120	160	153	45	79	81	18	88	77	0	178	175	49	145	146	18	68	45	0	2.455	2.467	1.602	1.594	2.823	1.547	0.285	120	354	114	104	1.295	81	33	74	30	0
1	22	13	"PFM0229"	"M25032_3"	5440	25500	120	1864	1697	693	78	80	18	100	100	0	1798	1628	621	146	148	21	100	99	0	1.081	1.092	1.088	1.093	2.097	1.102	0.821	120	494	3438	3101	0.113	1786	1652	1619	1482	0
1	1	14	"PFM0231"	"M2511_3"	1480	25690	150	79	83	22	64	65	13	51	30	0	134	137	27	130	132	17	34	13	0	3.750	2.714	0.972	0.850	3.390	0.174	0.005	156	751	19	26	1.907	15	4	19	7	-50
1	2	14	"PFM0234"	"M25344_2"	1650	25680	120	354	332	129	66	67	14	98	96	0	359	349	132	130	131	16	89	87	0	1.258	1.215	1.176	1.241	2.076	1.138	0.718	120	416	517	485	0.331	288	229	266	219	0
1	3	14	"PFM0693"	"M50721_5"	1830	25690	120	478	452	167	65	67	13	99	97	0	616	566	218	129	130	15	96	95	0	0.848	0.886	0.855	0.917	2.384	0.819	0.799	120	404	900	824	-0.238	413	487	387	437	0
1	4	14	"PFM0695"	"M51089_1"	2010	25690	120	490	451	169	65	68	18	97	97	0	359	337	127	129	130	16	88	87	0	1.848	1.856	1.780	1.910	1.871	1.782	0.750	120	409	655	594	0.886	425	230	386	208	0
1	5	14	"PFM0698"	"M51323_1"	2190	25690	110	1923	1829	696	66	69	22	100	100	0	1985	1862	623	130	137	95	100	100	0	1.001	1.018	1.028	0.996	1.492	1.033	0.870	80	495	3712	3495	0.002	1857	1855	1763	1732	0
1	6	14	"PFM0702"	"M5172_2"	2400	25700	120	673	631	250	66	69	19	99	96	0	350	342	113	131	138	89	82	65	0	2.772	2.678	2.720	2.654	2.108	2.755	0.805	120	566	826	776	1.471	607	219	565	211	0
1	7	14	"PFM0705"	"M52114_1"	2600	25690	120	2911	2615	1148	67	68	14	100	100	0	1608	1502	658	133	134	17	94	93	0	1.928	1.861	1.863	1.861	1.849	1.900	0.846	120	481	4319	3917	0.947	2844	1475	2548	1369	0
1	8	14	"PFM0710"	"M52423_1"	2780	25690	120	2116	1900	782	68	70	14	100	99	0	1019	931	375	134	136	17	93	92	0	2.314	2.299	2.282	2.435	1.967	2.359	0.857	120	500	2933	2629	1.210	2048	885	1832	797	0
1	9	14	"PFM0728"	"M53642_4"	2980	25700	120	978	899	384	69	71	15	99	96	0	974	912	360	133	135	17	97	96	0	1.081	1.065	1.030	1.030	2.366	1.075	0.825	120	567	1750	1609	0.112	909	841	830	779	0
1	10	14	"PFM0732"	"M53850_1"	3170	25690	120	974	934	451	68	69	14	100	99	0	5988	5834	2681	136	138	21	100	100	0	0.155	0.152	0.152	0.146	2.143	0.141	0.779	120	556	6758	6564	-2.691	906	5852	866	5698	0
1	11	14	"PFM0734"	"M53930_1"	3340	25690	110	2202	2136	709	69	72	34	100	100	0	2064	1896	648	139	150	112	100	98	0	1.108	1.176	1.147	1.192	1.467	1.153	0.855	80	505	4058	3824	0.148	2133	1925	2067	1757	0
1	12	14	"PFM0738"	"M54370_2"	3550	25680	100	116	118	33	72	73	16	78	62	0	144	156	66	140	142	23	35	18	0	11.000	2.875	1.241	1.357	5.409	0.464	0.034	80	459	48	62	3.459	44	4	46	16	0
1	13	14	"PFM0742"	"M5455_1"	3740	25690	120	1429	1344	490	73	75	16	100	99	0	1415	1315	560	141	144	22	94	93	0	1.064	1.083	1.062	1.110	1.768	1.027	0.837	120	558	2630	2445	0.090	1356	1274	1271	1174	0
1	14	14	"PFM0744"	"M5455_6"	3930	25700	120	577	546	203	75	77	17	97	94	0	328	319	101	141	143	19	89	88	0	2.684	2.646	2.600	2.470	2.673	2.822	0.693	120	521	689	649	1.425	502	187	471	178	0
1	15	14	"PFM0765"	"M55888_4"	4120	25690	120	819	787	308	75	79	18	99	99	0	545	523	212	143	145	19	91	89	0	1.851	1.874	1.803	1.890	2.114	1.876	0.738	120	448	1146	1092	0.888	744	402	712	380	0
1	16	14	"PFM0770"	"M55941_1"	4290	25710	150	80	81	19	77	80	17	17	7	0	123	123	27	143	146	24	5	1	0	-0.150	-0.200	0.448	0.486	3.412	0.159	0.023	156	622	-17	-16	Error	3	-20	4	-20	-50
1	17	14	"PFM0772"	"M56059_1"	4510	25700	120	662	595	246	75	79	20	98	95	0	592	557	193	143	145	20	94	93	0	1.307	1.256	1.239	1.121	2.430	1.296	0.739	120	529	1036	934	0.387	587	449	520	414	0
1	18	14	"PFM0780"	"M56462_2"	4690	25700	120	465	427	182	77	81	22	92	88	0	1966	1772	650	143	146	20	96	96	0	0.213	0.215	0.211	0.191	1.864	0.207	0.774	120	501	2211	1979	-2.232	388	1823	350	1629	0
1	19	14	"PFM0782"	"M56512_15"	4880	25650	150	93	105	41	79	84	23	40	21	0	145	144	24	146	148	21	13	5	0	-14.000	-13.000	1.382	1.187	5.192	0.138	0.007	156	610	13	24	Error	14	-1	26	-2	-50
1	20	14	"PFM0785"	"M56710_1"	5070	25690	120	762	720	250	81	83	22	100	99	0	827	789	306	145	147	20	95	94	0	0.999	0.992	0.968	1.174	2.761	0.935	0.782	120	499	1363	1283	-0.002	681	682	639	644	0
1	21	14	"PFM0809"	"M58416_1"	5260	25700	150	73	75	19	79	82	20	12	1	0	109	112	24	143	147	24	2	0	0	0.176	0.129	0.374	0.404	3.446	0.273	0.040	156	616	-40	-35	-2.503	-6	-34	-4	-31	-50
1	22	14	"PFM0815"	"M58784_1"	5460	25690	150	81	83	21	76	78	19	24	9	0	115	120	27	143	145	21	5	0	0	-0.179	-0.304	0.412	0.509	4.039	0.041	0.000	156	817	-23	-16	Error	5	-28	7	-23	-50
1	1	15	"PFM0817"	"M58847_5"	1470	25880	120	1180	1042	473	65	66	14	100	99	0	726	655	282	129	132	27	92	90	0	1.868	1.857	1.861	1.847	2.414	1.902	0.802	120	566	1712	1503	0.901	1115	597	977	526	0
1	2	15	"PFM0820"	"M5894_7"	1650	25880	120	606	523	283	65	67	15	94	91	0	324	311	158	129	131	29	77	73	0	2.774	2.516	2.364	2.194	2.693	2.463	0.654	120	492	736	640	1.472	541	195	458	182	0
1	3	15	"PFM0824"	"M59170_6"	1850	25860	150	76	78	20	66	68	14	39	13	0	131	130	39	129	130	18	28	15	0	5.000	12.000	0.500	0.582	4.273	0.079	0.006	156	595	12	13	2.322	10	2	12	1	-50
1	4	15	"PFM0828"	"M59497_4"	2030	25880	120	1183	1139	581	65	68	18	100	99	0	1241	1075	548	131	131	17	91	90	0	1.007	1.138	1.132	1.222	2.327	1.114	0.846	120	499	2228	2018	0.010	1118	1110	1074	944	0
1	5	15	"PFN0330"	"N134_61"	2230	25880	120	187	194	67	67	69	19	96	92	0	299	295	103	132	137	90	77	43	0	0.719	0.779	0.684	0.782	2.703	0.659	0.598	120	548	287	290	-0.477	120	167	127	163	0
1	6	15	"PFN0332"	"N134_67"	2420	25890	120	705	648	273	68	69	14	98	97	0	904	859	331	131	132	17	99	97	0	0.824	0.797	0.801	0.775	2.378	0.794	0.856	120	483	1410	1308	-0.279	637	773	580	728	0
1	7	15	"PFN0334"	"N134_74"	2600	25880	120	403	378	148	67	69	14	99	96	0	353	327	120	131	134	20	87	82	0	1.514	1.587	1.492	1.665	2.120	1.516	0.751	120	520	558	507	0.598	336	222	311	196	0
1	8	15	"PFN0336"	"N134_76"	2800	25880	120	369	351	144	69	70	14	96	95	0	628	578	232	133	135	20	96	94	0	0.606	0.634	0.600	0.623	2.280	0.595	0.732	120	518	795	727	-0.722	300	495	282	445	0
1	9	15	"PFN0338"	"N134_78"	2980	25880	110	951	928	323	72	74	28	100	100	0	499	471	166	132	137	32	90	88	0	2.395	2.525	2.396	2.544	1.636	2.613	0.786	80	460	1246	1195	1.260	879	367	856	339	0
1	10	15	"PFN0342"	"N134_83"	3180	25890	120	2122	1897	743	71	74	26	99	98	0	1616	1484	542	135	139	29	99	99	0	1.385	1.354	1.313	1.275	2.339	1.415	0.846	120	589	3532	3175	0.470	2051	1481	1826	1349	0
1	11	15	"PFN0360"	"N135_22"	3380	25880	110	149	159	52	74	77	36	81	53	0	307	292	96	138	149	116	77	23	0	0.444	0.552	0.492	0.491	2.264	0.460	0.579	80	465	244	239	-1.172	75	169	85	154	0
1	12	15	"PFN0363"	"N135_27"	3550	25880	120	407	381	132	73	76	18	99	96	0	310	306	100	138	140	23	89	87	0	1.942	1.833	1.722	1.812	2.023	1.772	0.740	120	530	506	476	0.957	334	172	308	168	0
1	13	15	"PFN0365"	"N135_7"	3730	25880	110	924	892	332	74	82	73	100	95	0	534	499	169	140	149	52	91	87	0	2.157	2.279	2.225	2.413	1.812	2.338	0.787	80	485	1244	1177	1.109	850	394	818	359	0
1	14	15	"PFN0367"	"N135_9"	3930	25880	110	491	458	154	75	83	69	97	90	0	366	355	111	141	147	48	91	87	0	1.849	1.790	1.746	1.836	1.798	1.735	0.746	80	498	641	597	0.887	416	225	383	214	0
1	15	15	"PFN0369"	"N136_13"	4130	25880	120	1906	1779	708	76	80	32	100	99	0	1046	958	413	141	146	32	95	93	0	2.022	2.084	2.070	2.205	1.869	2.092	0.820	120	522	2735	2520	1.016	1830	905	1703	817	0
1	16	15	"PFN0371"	"N136_16"	4310	25880	110	182	182	58	78	81	20	90	82	0	221	210	60	142	147	29	80	65	0	1.316	1.529	1.315	1.337	2.577	1.111	0.442	80	429	183	172	0.397	104	79	104	68	0
1	17	15	"PFN0390"	"N137_31"	4520	25890	120	319	303	109	77	79	22	92	90	0	423	407	131	142	145	22	94	90	0	0.861	0.853	0.860	0.820	2.202	0.834	0.727	120	516	523	491	-0.216	242	281	226	265	0
1	18	15	"PFN0393"	"N137_38"	4700	25910	150	80	83	20	76	79	21	22	3	0	126	126	26	141	144	20	10	0	0	-0.267	-0.467	0.576	0.669	4.100	0.017	0.000	156	585	-11	-8	Error	4	-15	7	-15	-50
1	19	15	"PFN0395"	"N137_4"	4890	25880	120	914	827	350	78	81	20	100	99	0	683	614	272	142	145	20	87	87	0	1.545	1.587	1.634	1.761	2.642	1.560	0.792	120	555	1377	1221	0.628	836	541	749	472	0
1	20	15	"PFN0398"	"N137_44"	5080	25890	120	851	772	314	78	80	19	98	98	0	486	455	162	145	148	20	93	90	0	2.267	2.239	2.214	2.253	2.607	2.335	0.774	120	518	1114	1004	1.181	773	341	694	310	0
1	21	15	"PFN0400"	"N137_5"	5260	25880	110	1012	928	389	79	88	67	95	93	0	677	652	259	143	156	69	90	86	0	1.747	1.668	1.704	1.846	2.578	1.664	0.766	80	466	1467	1358	0.805	933	534	849	509	0
1	22	15	"PFN0403"	"N137_53"	5460	25850	90	103	118	40	80	86	27	46	32	0	158	156	41	146	147	24	38	15	0	1.917	3.800	0.975	0.783	4.043	1.623	0.028	52	350	35	48	0.939	23	12	38	10	0
1	1	16	"PFN0420"	"N138_29"	1470	26070	110	106	113	36	65	67	14	87	67	0	139	139	40	128	131	27	33	11	0	3.727	4.364	1.393	1.722	3.644	0.425	0.026	80	550	52	59	1.898	41	11	48	11	0
1	2	16	"PFN0422"	"N138_30"	1680	26070	120	438	406	171	66	68	15	98	95	0	282	266	104	128	132	27	82	79	0	2.416	2.464	2.295	2.534	2.250	2.415	0.643	120	563	526	478	1.272	372	154	340	138	0
1	3	16	"PFN0427"	"N138_36"	1860	26070	110	109	112	28	65	67	14	85	67	0	146	147	38	128	129	17	52	32	0	2.444	2.474	1.397	1.703	3.216	1.558	0.097	80	514	62	66	1.290	44	18	47	19	0
1	4	16	"PFN0429"	"N138_39"	2060	26080	120	557	518	215	64	66	12	99	98	0	819	817	315	129	130	16	98	96	0	0.714	0.660	0.648	0.634	2.075	0.634	0.801	120	507	1183	1142	-0.485	493	690	454	688	0
1	5	16	"PFN0431"	"N138_43"	2240	26080	120	1120	1143	626	67	68	13	99	96	0	886	882	414	130	131	17	95	93	0	1.393	1.431	1.434	1.362	2.148	1.562	0.812	120	466	1809	1828	0.478	1053	756	1076	752	0
1	6	16	"PFN0435"	"N138_51"	2420	26090	150	78	81	18	67	68	13	43	23	0	112	112	22	131	132	17	5	1	0	-0.579	-0.737	0.592	0.653	4.817	11.152	0.002	156	641	-8	-5	Error	11	-19	14	-19	-50
1	7	16	"PFN0839"	"N163_7"	2620	26070	100	101	107	33	66	68	13	80	65	0	164	162	65	133	135	19	57	37	0	1.129	1.414	0.739	0.866	3.513	0.280	0.114	80	402	66	70	0.175	35	31	41	29	0
1	8	16	"PFN0843"	"N164_7"	2790	26070	120	1005	984	486	68	70	17	99	99	0	981	900	461	135	136	18	89	87	0	1.108	1.197	1.163	1.207	2.268	1.160	0.774	120	528	1783	1681	0.147	937	846	916	765	0
1	9	16	"PFN0846"	"N165_14"	2980	26070	110	235	221	91	70	73	26	86	80	0	354	326	135	135	140	33	81	78	0	0.753	0.791	0.738	0.653	2.534	0.636	0.606	80	532	384	342	-0.408	165	219	151	191	0
1	10	16	"PFN0848"	"N165_16"	3180	26070	110	1507	1351	601	71	74	17	100	100	0	12130	11236	4542	140	165	330	100	100	0	0.120	0.115	0.119	0.112	1.765	0.109	0.829	80	484	13426	12376	-3.062	1436	11990	1280	11096	0
1	11	16	"PFN0852"	"N165_8"	3370	26070	120	448	417	163	72	75	18	98	95	0	316	309	96	141	166	324	3	0	0	2.149	2.054	2.008	1.811	2.134	2.133	0.666	120	503	551	513	1.103	376	175	345	168	0
1	12	16	"PFN0854"	"N166_2"	3540	26080	150	85	89	25	72	74	17	40	21	0	124	123	23	137	141	28	3	0	0	-1.000	-1.214	0.947	0.920	4.174	3.558	0.016	156	561	0	3	Error	13	-13	17	-14	-50
1	13	16	"PFN0877"	"N168_9"	3730	26090	150	80	82	18	74	80	67	0	0	0	120	122	23	138	144	49	1	0	0	-0.333	-0.500	0.438	0.500	4.180	6.787	0.007	156	580	-12	-8	Error	6	-18	8	-16	-50
1	14	16	"PFN0881"	"N169_15"	3920	26090	150	69	71	14	75	82	73	0	0	0	120	119	25	141	147	51	1	0	0	0.286	0.182	0.396	0.469	3.416	0.165	0.018	156	558	-27	-26	-1.807	-6	-21	-4	-22	-50
1	15	16	"PFN0884"	"N169_20"	4120	26090	150	72	73	16	74	78	31	3	0	0	124	125	26	141	143	27	5	1	0	0.118	0.063	0.519	0.599	2.581	11.674	0.002	156	614	-19	-17	-3.087	-2	-17	-1	-16	-50
1	16	16	"PFN0889"	"N170_4"	4320	26050	90	83	83	20	76	78	19	30	5	0	179	184	52	142	144	22	67	42	0	0.189	0.167	0.184	0.260	3.391	0.060	0.009	52	354	44	49	-2.402	7	37	7	42	0
1	17	16	"PFN0891"	"N171_3"	4500	26080	110	494	467	154	73	75	18	100	98	0	370	374	120	142	145	20	97	92	0	1.846	1.698	1.735	1.770	1.886	1.687	0.719	80	449	649	626	0.885	421	228	394	232	0
1	18	16	"PFN0895"	"N173_3"	4680	26080	150	84	86	24	74	76	17	34	14	0	121	123	24	143	145	20	5	1	0	-0.455	-0.600	0.448	0.548	4.145	3.496	0.005	156	546	-12	-8	Error	10	-22	12	-20	-50
1	19	16	"PFN0917"	"N177_5"	4890	26100	150	75	78	18	76	78	17	19	5	0	120	121	24	144	147	19	5	1	0	0.042	-0.087	0.389	0.409	3.733	117.744	0.000	156	604	-25	-21	-4.585	-1	-24	2	-23	-50
1	20	16	"PFN0923"	"N181_1"	5090	26080	120	1235	1148	488	76	79	18	99	99	0	1056	981	392	145	148	20	97	97	0	1.272	1.282	1.281	1.316	2.271	1.314	0.796	120	491	2070	1908	0.347	1159	911	1072	836	0
1	21	16	"PFN0925"	"N181_11"	5270	26080	120	1106	1002	381	78	84	63	100	98	0	1769	1628	570	146	155	63	99	98	0	0.633	0.623	0.612	0.629	1.922	0.602	0.833	120	518	2651	2406	-0.659	1028	1623	924	1482	0
1	22	16	"PFN0928"	"N181_17"	5460	26080	120	3521	3239	1305	78	81	21	100	100	0	3220	2912	1304	146	148	23	94	94	0	1.120	1.143	1.130	1.149	1.832	1.116	0.852	120	609	6517	5927	0.164	3443	3074	3161	2766	0
1	1	17	"PFN0931"	"N181_21"	1470	26260	110	302	296	126	64	67	17	100	96	0	265	263	89	130	133	30	85	80	0	1.763	1.744	1.708	1.686	2.160	1.738	0.613	80	560	373	365	0.818	238	135	232	133	0
1	2	17	"PFN0933"	"N181_25"	1660	26250	110	131	133	44	65	68	16	90	78	0	141	146	40	129	132	20	37	26	0	5.500	4.000	1.811	2.009	4.020	3.048	0.086	80	463	78	85	2.459	66	12	68	17	0
1	3	17	"PFN0958"	"N187_1"	1860	26310	150	69	71	15	65	67	14	26	7	0	118	119	24	129	130	16	15	3	0	-0.364	-0.600	0.643	0.570	3.717	12.079	0.003	156	671	-7	-4	Error	4	-11	6	-10	-50
1	4	17	"PFN0960"	"N187_5"	2050	26260	120	559	505	205	66	67	13	100	100	0	606	547	220	131	131	16	89	88	0	1.038	1.055	1.010	1.091	2.353	1.001	0.791	120	430	968	855	0.054	493	475	439	416	0
1	5	17	"PFN0964"	"N189_3"	2210	26280	150	71	75	18	68	69	13	32	14	0	117	118	21	131	133	17	6	1	0	-0.214	-0.538	0.725	0.637	4.427	8.806	0.004	156	486	-11	-6	Error	3	-14	7	-13	-50
1	6	17	"PFN0966"	"N189_6"	2420	26270	120	612	579	216	68	69	14	98	98	0	675	663	230	133	133	16	99	98	0	1.004	0.964	0.967	0.933	2.022	0.951	0.826	120	462	1086	1041	0.005	544	542	511	530	0
1	7	17	"PFN0969"	"N197_2"	2620	26270	120	2230	1944	855	69	71	15	100	98	0	2286	2106	876	136	136	17	100	100	0	1.005	0.952	0.946	0.892	2.139	0.947	0.856	120	519	4311	3845	0.007	2161	2150	1875	1970	0
1	8	17	"PFN0979"	"N243_1"	2810	26270	120	211	206	73	71	74	19	93	87	0	233	227	71	138	139	18	82	76	0	1.474	1.517	1.376	1.405	2.332	1.369	0.586	120	568	235	224	0.559	140	95	135	89	0
1	9	17	"PFF1893"	"F8058_1"	3010	26260	90	128	155	69	72	73	16	80	75	0	202	227	89	139	140	21	84	63	0	0.889	0.943	0.855	0.874	2.818	0.799	0.579	52	380	119	171	-0.170	56	63	83	88	0
1	10	17	"PFB0086"	"B312"	3190	26270	120	7712	7115	3016	73	75	17	100	100	0	6823	6109	2617	143	166	309	97	96	0	1.144	1.180	1.136	1.143	2.310	1.190	0.825	120	552	14319	13008	0.194	7639	6680	7042	5966	0
1	11	17	"PFB0247"	"B619"	3390	26280	150	79	94	143	72	76	18	29	12	0	128	132	44	144	150	40	4	1	0	-0.438	-1.833	0.510	0.470	4.129	197.383	0.000	156	519	-9	10	Error	7	-16	22	-12	-50
1	12	17	"PFB0263"	"B648"	3560	26290	150	66	70	17	72	74	17	12	3	0	115	114	51	138	142	31	7	5	0	0.261	0.083	0.292	0.319	3.280	0.125	0.085	156	483	-29	-26	-1.939	-6	-23	-2	-24	-50
1	13	17	"PFB0272"	"B666"	3780	26270	150	69	73	21	71	72	16	19	6	0	128	132	71	137	138	40	16	8	0	0.222	-0.400	0.278	0.334	4.057	0.103	0.072	156	480	-11	-3	-2.170	-2	-9	2	-5	-50
1	14	17	"PFC0108"	"C322"	3950	26260	120	736	677	290	69	72	17	99	98	0	490	460	186	139	140	64	83	80	0	1.900	1.894	1.714	1.801	2.261	1.850	0.714	120	387	1018	929	0.926	667	351	608	321	0
1	15	17	"PFA0055"	"A14801_28"	4150	26260	150	92	100	39	70	73	18	51	39	0	153	163	41	142	142	53	14	4	0	2.000	1.429	0.982	1.214	4.536	0.492	0.175	156	564	33	51	1.000	22	11	30	21	-50
1	16	17	"PFA0082"	"A18792_10"	4340	26240	150	77	79	15	75	122	701	0	0	0	128	127	24	143	154	166	0	0	0	-0.133	-0.250	0.423	0.456	4.548	37.230	0.000	156	682	-13	-12	Error	2	-15	4	-16	-50
1	17	17	"PFA0091"	"A18792_4"	4520	26270	110	333	317	118	77	348	2110	0	0	0	352	333	128	146	363	2201	0	0	0	1.243	1.283	1.292	1.273	2.112	1.221	0.620	80	427	462	427	0.313	256	206	240	187	0
1	18	17	"PFA0097"	"A19747_2"	4700	26280	150	78	81	17	80	84	25	8	0	0	129	129	27	153	157	28	1	0	0	0.083	-0.042	0.417	0.396	3.482	0.086	0.004	156	522	-26	-23	-3.585	-2	-24	1	-24	-50
1	19	17	"PFA0173"	"A4732_13"	4890	26280	150	83	83	17	80	84	22	12	0	0	139	139	26	149	155	28	4	1	0	-0.300	-0.300	0.561	0.723	4.441	0.154	0.012	156	537	-7	-7	Error	3	-10	3	-10	-50
1	20	17	"PFA0219"	"A8784_10"	5100	26260	100	126	127	40	76	78	17	78	65	0	184	180	60	145	147	20	62	48	0	1.282	1.457	0.883	0.901	3.217	0.871	0.211	80	438	89	86	0.358	50	39	51	35	0
1	21	17	"PFM0561"	"M44175_1"	5280	26270	120	1336	1179	539	75	79	18	99	96	0	1411	1215	504	146	148	20	98	98	0	0.997	1.033	1.005	0.986	2.360	1.038	0.822	120	489	2526	2173	-0.005	1261	1265	1104	1069	0
1	22	17	"PFM0639"	"M46861_1"	5470	26260	150	78	83	22	74	77	18	24	8	0	133	132	31	146	147	20	14	5	0	-0.308	-0.643	0.420	0.443	5.169	0.085	0.001	156	759	-9	-5	Error	4	-13	9	-14	-50
1	1	18	"PFM0668"	"M48963_5"	1480	26450	110	1215	1184	425	65	68	21	100	100	0	737	711	241	135	139	42	97	95	0	1.910	1.943	2.007	2.052	1.633	1.990	0.827	80	539	1752	1695	0.934	1150	602	1119	576	0
1	2	18	"PFM0751"	"M55156_1"	1690	26440	150	87	93	32	65	67	15	59	39	0	124	126	33	133	136	32	4	0	0	-2.444	-4.000	1.472	1.280	4.340	4.467	0.001	156	672	13	21	Error	22	-9	28	-7	-50
1	3	18	"PFM0789"	"M57163_1"	1870	26460	110	106	114	35	68	70	14	82	63	0	227	225	63	134	135	15	90	85	0	0.409	0.505	0.383	0.399	3.226	0.376	0.301	80	364	131	137	-1.291	38	93	46	91	0
1	4	18	"PFM0887"	"M8047_1"	2050	26450	110	1089	1007	390	72	76	42	100	100	0	723	699	220	137	143	45	96	95	0	1.735	1.664	1.653	1.661	1.831	1.716	0.839	80	448	1603	1497	0.795	1017	586	935	562	0
1	5	18	"PFD0324"	"D37405_1"	2240	26450	150	98	101	32	77	89	49	19	1	0	141	144	29	143	150	46	5	0	0	-10.500	24.000	1.283	1.203	4.350	0.992	0.557	156	481	19	25	Error	21	-2	24	1	-50
1	6	18	"PFD0374"	"D42243_5"	2390	26470	150	79	80	18	79	87	31	6	0	0	130	130	24	142	146	27	5	0	0	0.000	-0.083	0.759	0.775	4.328	0.694	0.107	156	417	-12	-11	Error	0	-12	1	-12	-50
1	7	18	"PFD0381"	"D42873_1"	2580	26450	150	72	74	16	74	77	17	12	3	0	127	125	23	139	140	20	6	1	0	0.167	0.000	0.442	0.461	3.937	0.171	0.012	156	595	-14	-14	-2.585	-2	-12	0	-14	-50
1	8	18	"PFD0391"	"D42954_8"	2810	26450	110	125	126	32	75	77	17	85	65	0	201	198	57	140	142	21	71	61	0	0.820	0.879	0.736	0.808	2.894	0.571	0.254	80	514	111	109	-0.287	50	61	51	58	0
1	9	18	"PFD0408"	"D47995_1"	3000	26450	110	1898	1687	595	76	79	41	100	100	0	1436	1341	437	141	150	83	96	93	0	1.407	1.342	1.383	1.404	1.966	1.344	0.851	80	507	3117	2811	0.493	1822	1295	1611	1200	0
1	10	18	"PFD0468"	"D53677_9"	3190	26470	150	74	78	18	74	78	39	3	0	0	121	122	24	142	150	78	0	0	0	0.000	-0.200	0.462	0.466	4.091	0.414	0.609	156	570	-21	-16	Error	0	-21	4	-20	-50
1	11	18	"IMX067I"	"Y_IMX067I"	3380	26480	150	72	74	17	73	76	19	11	2	0	116	116	26	141	143	18	5	1	0	0.040	-0.040	0.333	0.305	2.756	0.236	0.036	156	386	-26	-24	-4.644	-1	-25	1	-25	-50
1	12	18	"IOX204I"	"Y_IOX204I"	3540	26480	150	71	74	19	72	76	18	16	5	0	120	121	28	142	143	20	10	0	0	0.045	-0.095	0.385	0.513	3.642	0.178	0.024	156	344	-23	-19	-4.459	-1	-22	2	-21	-50
1	13	18	"IDX437I"	"Y_IDX437I"	3730	26470	150	72	74	15	72	74	16	16	3	0	120	122	30	140	143	35	5	0	0	0.000	-0.111	0.442	0.420	3.700	0.117	0.022	156	445	-20	-16	Error	0	-20	2	-18	-50
1	14	18	"ILX005I"	"Y_ILX005I"	3920	26470	150	70	71	16	73	75	18	8	2	0	121	120	24	140	142	58	0	0	0	0.158	0.100	0.455	0.487	3.980	0.076	0.049	156	495	-22	-22	-2.663	-3	-19	-2	-20	-50
1	15	18	"Z_1_10"	"Z_1_10"	4110	26470	150	71	75	19	73	75	18	23	4	0	118	138	69	145	144	56	8	6	0	0.074	-0.286	0.290	0.343	3.257	0.126	0.163	156	528	-29	-5	-3.755	-2	-27	2	-7	-50
1	16	18	"Z_1_30"	"Z_1_30"	4300	26470	150	72	75	21	81	547	2474	0	0	0	126	128	61	149	767	3420	0	0	0	0.391	0.286	0.358	0.394	2.791	0.451	0.326	156	660	-32	-27	-1.354	-9	-23	-6	-21	-50
1	17	18	"Z_2_70"	"Z_2_70"	4550	26440	90	10041	9474	5513	93	923	3257	80	65	0	16109	15753	7710	161	1250	4481	92	75	0	0.624	0.602	0.637	0.545	1.929	0.647	0.708	52	367	25896	24973	-0.681	9948	15948	9381	15592	0
1	18	18	"Z_2_90"	"Z_2_90"	4720	26460	120	15212	13296	6472	85	90	33	98	98	0	21279	18655	9060	163	175	163	97	96	0	0.716	0.714	0.683	0.656	2.701	0.685	0.809	120	447	36243	31703	-0.481	15127	21116	13211	18492	0
1	19	18	"Z_3_10"	"Z_3_10"	4920	26450	150	128	135	41	81	88	60	39	5	0	211	210	66	154	161	85	35	3	0	0.825	0.964	0.805	0.802	2.645	0.357	0.198	156	558	104	110	-0.278	47	57	54	56	-50
1	20	18	"Z_3_30"	"Z_3_30"	5080	26510	150	79	85	40	80	120	181	0	0	0	139	143	51	148	179	153	0	0	0	0.111	-1.000	0.519	0.479	3.181	1.064	0.736	156	711	-10	0	-3.170	-1	-9	5	-5	-50
1	21	18	"Z_3_50"	"Z_3_50"	5290	26460	120	144	148	51	78	85	74	43	4	0	267	267	74	147	149	28	89	81	0	0.550	0.583	0.584	0.515	2.755	0.502	0.379	120	538	186	190	-0.862	66	120	70	120	0
1	22	18	"Z_3_70"	"Z_3_70"	5480	26460	120	708	633	271	75	77	18	97	95	0	1366	1206	464	147	148	19	98	97	0	0.519	0.527	0.541	0.503	2.725	0.504	0.793	120	519	1852	1617	-0.945	633	1219	558	1059	0
1	1	19	"Z_5_10"	"Z_5_10"	1490	26650	150	76	78	20	65	67	14	42	17	0	120	122	21	136	138	29	4	0	0	-0.688	-0.929	0.885	0.827	5.395	0.084	0.015	156	849	-5	-1	Error	11	-16	13	-14	-50
1	2	19	"Z_5_30"	"Z_5_30"	1700	26660	150	113	114	41	67	70	18	68	54	0	140	143	32	135	140	86	1	0	0	9.200	5.875	2.000	2.337	3.955	3.485	0.049	156	557	51	55	3.202	46	5	47	8	-50
1	3	19	"Z_5_50"	"Z_5_50"	1870	26640	110	13135	11184	3830	76	86	113	100	100	0	6997	6205	1930	140	162	277	100	100	0	1.904	1.831	1.903	1.837	1.469	1.881	0.901	80	422	19916	17173	0.929	13059	6857	11108	6065	0
1	4	19	"Z_5_70"	"Z_5_70"	2060	26640	110	34976	29253	12098	88	138	590	100	100	0	16427	14747	5155	148	244	924	100	100	0	2.143	1.998	2.106	1.929	1.491	2.123	0.890	80	464	51167	43764	1.100	34888	16279	29165	14599	0
1	5	19	"Z_5_90"	"Z_5_90"	2250	26640	120	48495	41267	17670	97	146	596	99	99	0	22861	19244	8354	157	236	911	95	94	0	2.132	2.157	2.128	2.249	2.113	2.212	0.899	120	439	71102	60257	1.092	48398	22704	41170	19087	0
1	6	19	"Z_6_10"	"Z_6_10"	2450	26630	150	128	137	55	88	95	31	57	34	0	153	152	34	151	154	27	20	5	0	20.000	49.000	2.168	1.799	3.407	2.883	0.109	156	484	42	50	4.322	40	2	49	1	-50
1	7	19	"Z_7_50"	"Z_7_50"	2640	26650	120	1077	942	418	78	80	18	100	97	0	815	735	303	145	147	21	95	95	0	1.491	1.464	1.440	1.380	1.937	1.472	0.852	120	453	1669	1454	0.576	999	670	864	590	0
1	8	19	"Z_7_70"	"Z_7_70"	2810	26640	110	2807	2458	1010	77	90	133	100	97	0	1858	1761	638	143	161	157	97	95	0	1.592	1.472	1.485	1.432	1.516	1.513	0.880	80	479	4445	3999	0.671	2730	1715	2381	1618	0
1	9	19	"Z_7_90"	"Z_7_90"	3000	26640	110	4160	3866	1490	79	113	290	100	96	0	2728	2588	1008	146	198	326	96	92	0	1.581	1.551	1.561	1.566	1.492	1.569	0.884	80	442	6663	6229	0.660	4081	2582	3787	2442	0
1	10	19	"Z_8_10"	"Z_8_10"	3180	26640	150	79	85	28	74	95	229	0	0	0	123	126	28	143	174	256	0	0	0	-0.250	-0.647	0.491	0.608	4.694	0.910	0.758	156	562	-15	-6	Error	5	-20	11	-17	-50
1	11	19	"Z_8_30"	"Z_8_30"	3410	26640	150	85	86	18	72	75	19	40	8	0	128	130	23	143	146	19	7	3	0	-0.867	-1.077	0.825	0.928	5.313	6.345	0.000	156	535	-2	1	Error	13	-15	14	-13	-50
1	12	19	"Z_8_50"	"Z_8_50"	3580	26640	110	8764	7878	2424	74	82	68	100	100	0	9341	8425	2358	149	197	523	100	100	0	0.945	0.943	0.956	0.923	1.436	0.939	0.880	80	322	17882	16080	-0.081	8690	9192	7804	8276	0
1	13	19	"PFA32032"	"oPFA32032"	3760	26640	150	80	85	24	76	81	55	4	0	0	127	129	25	149	181	420	0	0	0	-0.182	-0.450	0.453	0.554	3.873	0.112	0.689	156	502	-18	-11	Error	4	-22	9	-20	-50
1	14	19	"PFC0775"	"oPFC0775"	3960	26650	120	4448	4144	1688	78	79	16	100	100	0	2457	2339	860	149	151	19	99	99	0	1.893	1.857	1.847	1.735	2.124	1.962	0.845	120	396	6678	6256	0.921	4370	2308	4066	2190	0
1	15	19	"PFI17647"	"oPFI17647"	4150	26670	150	82	85	21	78	80	17	26	8	0	116	120	24	149	150	20	2	0	0	-0.121	-0.241	0.313	0.365	3.693	12.002	0.003	156	463	-29	-22	Error	4	-33	7	-29	-50
1	16	19	"PFF72435"	"oPFF72435"	4340	26640	150	122	124	39	81	242	1043	0	0	0	157	159	39	147	376	1402	0	0	0	4.100	3.583	1.352	1.393	4.013	0.386	0.956	156	566	51	55	2.036	41	10	43	12	-50
1	17	19	"PFL0040"	"oPFL0040"	4530	26650	120	3619	3527	1601	82	212	885	90	81	0	2572	2457	1192	149	319	1189	79	52	0	1.460	1.493	1.441	1.559	2.490	1.471	0.729	120	575	5960	5753	0.546	3537	2423	3445	2308	0
1	18	19	"PFL0041"	"oPFL0041"	4720	26650	120	2706	2483	1058	79	83	30	99	99	0	2545	2445	916	147	161	161	99	97	0	1.095	1.046	1.081	0.957	1.807	1.071	0.873	120	450	5025	4702	0.132	2627	2398	2404	2298	0
1	19	19	"PFI17649"	"oPFI17649"	4870	26660	150	91	91	26	79	87	59	2	0	0	136	136	54	151	157	85	3	1	0	-0.800	-0.800	0.433	0.616	3.517	0.334	0.097	156	568	-3	-3	Error	12	-15	12	-15	-50
1	20	19	"PFJ12790"	"oPFJ12790"	5090	26710	150	87	186	223	81	126	192	18	16	0	154	229	213	149	184	172	19	15	0	1.200	1.313	0.712	0.654	3.192	1.045	0.557	156	631	11	185	0.263	6	5	105	80	-50
1	21	19	"PFJ12792"	"oPFJ12792"	5310	26640	80	1136	1087	484	79	115	185	92	84	0	755	701	253	144	153	130	90	88	0	1.730	1.810	1.792	1.512	2.548	1.858	0.763	52	266	1668	1565	0.791	1057	611	1008	557	0
1	22	19	"PFK12895"	"oPFK12895"	5460	26650	150	88	92	22	75	82	77	0	0	0	141	162	116	146	148	96	8	3	0	-2.600	1.063	0.400	0.470	5.181	0.066	0.084	156	826	8	33	Error	13	-5	17	16	-50
1	1	20	"PFF72440"	"oPFF72440"	1510	26840	120	5379	4860	2309	68	70	15	100	99	0	4147	3940	1600	140	141	18	100	100	0	1.325	1.261	1.313	1.180	2.236	1.342	0.853	120	532	9318	8592	0.406	5311	4007	4792	3800	0
1	2	20	"PFH0004"	"oPFH0004"	1680	26840	120	1235	1154	471	68	70	16	100	100	0	1151	1134	411	139	141	18	99	98	0	1.153	1.091	1.088	1.055	1.817	1.106	0.850	120	402	2179	2081	0.206	1167	1012	1086	995	0
1	3	20	"PFD66983"	"oPFD66983"	1850	26830	150	78	80	18	73	82	100	0	0	0	145	149	29	140	158	238	0	0	0	1.000	0.778	0.761	0.710	4.409	0.139	0.124	156	572	10	16	0.000	5	5	7	9	-50
1	4	20	"PFBL B0087"	"oPFBLOB0087"	2040	26820	150	88	94	25	77	113	488	0	0	0	141	143	31	144	209	763	0	0	0	-3.667	-17.000	1.106	1.041	4.609	0.170	0.795	156	682	8	16	Error	11	-3	17	-1	-50
1	5	20	"PFBL B0089"	"oPFBLOB0089"	2260	26830	150	102	103	28	78	111	489	0	0	0	145	148	30	146	201	747	0	0	0	-24.000	12.500	1.059	1.352	3.873	2.067	0.042	156	656	23	27	Error	24	-1	25	2	-50
1	6	20	"PFL0045"	"oPFL0045"	2440	26840	120	173	173	59	75	78	21	87	83	0	2977	2926	1251	145	148	20	99	99	0	0.035	0.035	0.035	0.038	1.843	0.034	0.740	120	479	2930	2879	-4.853	98	2832	98	2781	0
1	7	20	"PFF72441"	"oPFF72441"	2630	26830	150	73	76	17	73	75	18	17	3	0	138	138	27	144	147	19	14	3	0	0.000	-0.500	0.608	0.636	3.785	0.123	0.005	156	630	-6	-3	Error	0	-6	3	-6	-50
1	8	20	"PFBL B0090"	"oPFBLOB0090"	2830	26840	120	1384	1294	576	73	84	121	98	94	0	1143	1125	454	144	159	142	92	89	0	1.312	1.245	1.204	1.249	2.403	1.284	0.792	120	585	2310	2202	0.392	1311	999	1221	981	0
1	9	20	"PFD66986"	"oPFD66986"	3050	26820	150	76	79	18	76	93	214	0	0	0	142	143	25	147	169	232	0	0	0	0.000	-0.750	0.834	0.862	3.455	0.916	0.762	156	627	-5	-1	Error	0	-5	3	-4	-50
1	10	20	"PFL0049"	"oPFL0049"	3190	26890	150	71	79	28	74	78	27	13	6	0	141	144	36	148	152	24	19	10	0	0.429	-1.250	0.500	0.549	3.262	0.639	0.110	156	503	-10	1	-1.222	-3	-7	5	-4	-50
1	11	20	"PFK12897"	"oPFK12897"	3350	26860	150	73	76	18	73	76	20	17	3	0	139	136	28	145	148	20	12	1	0	0.000	-0.333	0.588	0.533	4.170	0.058	0.001	156	676	-6	-6	Error	0	-6	3	-9	-50
1	12	20	"PFF72442"	"oPFF72442"	3590	26840	120	1694	1528	672	75	80	51	99	98	0	1256	1195	425	150	176	388	90	76	0	1.464	1.390	1.410	1.322	2.149	1.476	0.818	120	588	2725	2498	0.550	1619	1106	1453	1045	0
1	13	20	"PFF72443"	"oPFF72443"	3770	26840	120	1039	1027	447	77	78	17	99	98	0	1275	1201	446	155	156	20	99	99	0	0.859	0.908	0.889	0.874	2.041	0.912	0.764	120	478	2082	1996	-0.219	962	1120	950	1046	0
1	14	20	"PFBL B0094"	"oPFBLOB0094"	3950	26840	120	4594	4280	1973	79	81	19	100	100	0	4540	4250	1818	157	158	21	99	98	0	1.030	1.026	1.029	0.989	1.923	1.030	0.816	120	423	8898	8294	0.043	4515	4383	4201	4093	0
1	15	20	"PFH0026"	"oPFH0026"	4080	26840	120	322	304	114	80	82	19	95	90	0	296	290	80	157	159	23	92	85	0	1.741	1.684	1.700	1.513	2.072	1.689	0.684	120	396	381	357	0.800	242	139	224	133	0
1	16	20	"PFD67003"	"oPFD67003"	4280	26840	120	1435	1312	486	77	79	17	100	100	0	838	800	304	150	152	21	95	94	0	1.974	1.900	1.819	1.882	1.975	1.925	0.817	120	420	2046	1885	0.981	1358	688	1235	650	0
1	17	20	"PFM60515"	"oPFM60515"	4440	26870	150	87	92	28	78	80	19	30	13	0	139	139	25	147	149	22	7	3	0	-1.125	-1.750	1.026	0.968	4.584	0.882	0.001	156	551	1	6	Error	9	-8	14	-8	-50
1	18	20	"PFL0099"	"oPFL0099"	4650	26840	110	14575	13834	4993	82	88	37	100	100	0	7161	7023	2286	150	167	231	100	100	0	2.067	2.001	2.064	1.972	1.508	2.129	0.861	80	521	21504	20625	1.048	14493	7011	13752	6873	0
1	19	20	"PFJ12808"	"oPFJ12808"	4860	26850	120	628	587	252	83	88	37	95	92	0	624	618	233	151	168	236	82	50	0	1.152	1.079	1.065	1.027	2.518	1.092	0.746	120	500	1018	971	0.204	545	473	504	467	0
1	20	20	"PFBL B0145"	"oPFBLOB0145"	5050	26850	120	658	654	323	80	82	17	95	95	0	758	762	303	148	151	20	97	95	0	0.948	0.935	0.945	0.827	2.455	0.977	0.760	120	431	1188	1188	-0.078	578	610	574	614	0
1	21	20	"PFBL B0149"	"oPFBLOB0149"	5240	26850	130	695	687	247	78	85	60	98	95	0	489	494	160	145	149	91	91	89	0	1.794	1.745	1.756	1.769	1.834	1.896	0.745	120	518	961	958	0.843	617	344	609	349	0
1	22	20	"PFI17700"	"oPFI17700"	5430	26850	120	2400	2269	1002	75	77	22	100	100	0	1608	1570	527	144	141	85	99	99	0	1.588	1.539	1.554	1.343	2.103	1.670	0.814	120	530	3789	3620	0.667	2325	1464	2194	1426	0
1	1	21	"PFI17702"	"oPFI17702"	1450	27040	120	2791	2789	1486	68	70	14	100	100	0	2307	2368	1158	140	142	18	98	95	0	1.257	1.221	1.167	1.133	2.313	1.272	0.800	120	598	4890	4949	0.329	2723	2167	2721	2228	0
1	2	21	"PFG0046"	"oPFG0046"	1620	27030	110	818	811	402	71	77	47	98	95	0	620	585	243	143	150	56	86	85	0	1.566	1.674	1.601	1.582	1.991	1.757	0.788	80	465	1224	1182	0.647	747	477	740	442	0
1	3	21	"PFBL B0151"	"oPFBLOB0151"	1810	27030	110	1690	1715	603	70	76	50	100	100	0	1130	1097	341	140	149	56	100	100	0	1.636	1.719	1.689	1.713	1.567	1.806	0.857	80	537	2610	2602	0.710	1620	990	1645	957	0
1	4	21	"PFG0047"	"oPFG0047"	2010	27040	120	455	455	204	67	71	28	95	91	0	325	315	102	139	142	25	87	85	0	2.086	2.205	2.075	2.042	2.490	2.342	0.733	120	567	574	564	1.061	388	186	388	176	0
1	5	21	"PFD67004"	"oPFD67004"	2200	27040	120	1255	1212	566	66	68	15	100	100	0	814	798	330	141	142	19	95	94	0	1.767	1.744	1.738	1.727	2.322	1.841	0.795	120	480	1862	1803	0.821	1189	673	1146	657	0
1	6	21	"PFL0107"	"oPFL0107"	2390	27040	120	767	748	264	67	69	15	100	100	0	472	450	164	140	140	19	92	91	0	2.108	2.197	2.034	2.160	1.684	2.181	0.791	120	499	1032	991	1.076	700	332	681	310	0
1	7	21	"PFM60519"	"oPFM60519"	2590	27040	120	1368	1250	543	67	69	15	100	99	0	1620	1507	663	142	143	17	97	97	0	0.880	0.867	0.798	0.826	2.336	0.834	0.773	120	493	2779	2548	-0.184	1301	1478	1183	1365	0
1	8	21	"PFI17707"	"oPFI17707"	2780	27040	120	987	956	433	70	72	15	100	100	0	957	933	393	142	143	18	98	95	0	1.125	1.120	1.061	1.073	2.238	1.129	0.776	120	564	1732	1677	0.170	917	815	886	791	0
1	9	21	"PFBL B0154"	"oPFBLOB0154"	2970	27040	110	3081	2833	1093	73	76	18	100	100	0	12080	11975	4946	147	151	28	100	100	0	0.252	0.233	0.238	0.230	1.564	0.212	0.805	80	496	14941	14588	-1.988	3008	11933	2760	11828	0
1	10	21	"PFM60520"	"oPFM60520"	3160	27040	120	1120	1044	459	73	78	27	99	99	0	835	781	300	150	155	30	96	94	0	1.528	1.539	1.478	1.490	2.390	1.629	0.758	120	447	1732	1602	0.612	1047	685	971	631	0
1	11	21	"PFBL B0158"	"oPFBLOB0158"	3350	27040	110	349	337	123	72	76	26	95	91	0	2332	2318	945	146	149	25	100	100	0	0.127	0.122	0.119	0.123	1.730	0.107	0.750	80	421	2463	2437	-2.980	277	2186	265	2172	0
1	12	21	"PFI17709"	"oPFI17709"	3540	27040	120	4459	4143	1790	72	75	17	100	100	0	3691	3505	1562	147	149	22	99	99	0	1.238	1.212	1.141	1.138	2.063	1.217	0.813	120	575	7931	7429	0.308	4387	3544	4071	3358	0
1	13	21	"PFG0048"	"oPFG0048"	3740	27040	120	4744	4329	1910	74	76	17	100	100	0	8396	8144	3089	153	153	20	100	100	0	0.567	0.532	0.544	0.488	2.096	0.526	0.837	120	531	12913	12246	-0.820	4670	8243	4255	7991	0
1	14	21	"PFM60526"	"oPFM60526"	3920	27040	120	2729	2513	1126	77	78	18	100	99	0	2395	2235	853	156	160	26	100	100	0	1.184	1.172	1.179	1.079	2.152	1.225	0.828	120	516	4891	4515	0.244	2652	2239	2436	2079	0
1	15	21	"PFM60528"	"oPFM60528"	4110	27040	120	448	421	156	77	79	17	98	95	0	787	755	220	157	160	25	100	98	0	0.589	0.575	0.582	0.526	1.901	0.575	0.826	120	551	1001	942	-0.764	371	630	344	598	0
1	16	21	"PFL0111"	"oPFL0111"	4310	27040	120	308	294	109	74	76	16	97	95	0	433	419	142	149	152	20	92	91	0	0.824	0.815	0.790	0.731	2.021	0.764	0.689	120	446	518	490	-0.279	234	284	220	270	0
1	17	21	"E598_1c"	"E598_1c"	4480	27030	150	80	83	22	75	78	19	22	7	0	121	123	26	145	147	19	5	2	0	-0.208	-0.364	0.421	0.421	4.725	0.141	0.004	156	564	-19	-14	Error	5	-24	8	-22	-50
1	18	21	"E598_1e"	"E598_1e"	4680	27050	150	71	76	21	79	82	34	5	1	0	116	119	29	148	161	209	0	0	0	0.250	0.103	0.401	0.445	3.636	0.317	0.044	156	638	-40	-32	-2.000	-8	-32	-3	-29	-50
1	19	21	"E598_1g"	"E598_1g"	4870	27040	150	71	73	18	79	81	19	7	2	0	115	118	27	148	151	21	3	0	0	0.242	0.200	0.428	0.409	3.621	0.215	0.033	156	510	-41	-36	-2.044	-8	-33	-6	-30	-50
1	20	21	"E598_1i"	"E598_1i"	5060	27040	110	385	386	126	79	82	18	100	98	0	2900	2728	934	148	151	20	100	100	0	0.111	0.119	0.118	0.116	1.543	0.103	0.741	80	403	3058	2887	-3.169	306	2752	307	2580	0
1	21	21	"F48446_9a"	"F48446_9a"	5290	27030	150	72	74	17	79	81	17	10	3	0	128	125	34	147	149	20	9	2	0	0.368	0.227	0.411	0.402	3.222	0.225	0.052	156	532	-26	-27	-1.441	-7	-19	-5	-22	-50
1	22	21	"F48446_9c"	"F48446_9c"	5440	27040	150	70	74	18	75	78	19	13	3	0	109	112	29	147	149	24	3	0	0	0.132	0.029	0.351	0.367	3.394	0.419	0.114	156	680	-43	-36	-2.926	-5	-38	-1	-35	-50
1	1	22	"I12861_2g"	"I12861_2g"	1440	27230	100	92	101	35	64	67	24	57	26	0	140	142	37	138	139	18	32	17	0	14.000	9.250	1.678	1.376	2.874	2.408	0.116	80	480	30	41	3.807	28	2	37	4	0
1	2	22	"I12861_2i"	"I12861_2i"	1650	27220	110	127	130	33	69	74	45	63	16	0	155	163	38	141	147	53	23	0	0	4.143	2.773	2.040	2.197	3.656	1.936	0.130	80	502	72	83	2.051	58	14	61	22	0
1	3	22	"J512_2a"	"J512_2a"	1800	27280	150	65	67	12	66	68	19	5	0	0	133	134	37	139	143	44	8	3	0	0.167	-0.200	0.394	0.397	3.792	0.288	0.421	156	1001	-7	-4	-2.585	-1	-6	1	-5	-50
1	4	22	"J512_2c"	"J512_2c"	2050	27240	150	66	67	15	63	65	13	25	7	0	114	114	23	135	136	18	3	0	0	-0.143	-0.190	0.432	0.449	3.488	89.630	0.000	156	835	-18	-17	Error	3	-21	4	-21	-50
1	5	22	"J512_2e"	"J512_2e"	2220	27220	150	64	65	12	64	65	13	12	3	0	106	108	24	134	135	19	3	0	0	0.000	-0.038	0.255	0.271	3.136	0.027	0.002	156	771	-28	-25	Error	0	-28	1	-26	-50
1	6	22	"J512_2g"	"J512_2g"	2470	27220	150	65	67	14	64	65	13	20	6	0	122	122	22	135	135	19	3	1	0	-0.077	-0.231	0.389	0.500	3.589	53.694	0.000	156	754	-12	-10	Error	1	-13	3	-13	-50
1	7	22	"M40872_8a"	"M40872_8a"	2620	27250	150	64	65	13	65	66	13	16	3	0	111	112	24	137	138	17	2	0	0	0.038	0.000	0.303	0.330	3.057	0.027	0.001	156	705	-27	-25	-4.700	-1	-26	0	-25	-50
1	8	22	"M40872_8c"	"M40872_8c"	2780	27260	150	67	68	12	68	69	14	14	1	0	113	115	24	137	138	17	4	1	0	0.042	0.000	0.333	0.332	4.207	0.108	0.009	156	787	-25	-22	-4.585	-1	-24	0	-22	-50
1	9	22	"M40872_8e"	"M40872_8e"	2970	27240	150	69	70	15	70	72	17	12	3	0	110	113	25	139	142	25	3	1	0	0.034	0.000	0.342	0.390	3.651	0.061	0.004	156	808	-30	-26	-4.858	-1	-29	0	-26	-50
1	10	22	"M40872_8g"	"M40872_8g"	3170	27240	150	72	83	40	69	73	25	22	10	0	120	127	40	141	144	27	12	3	0	-0.143	-1.000	0.500	0.511	4.236	1.192	0.149	156	856	-18	0	Error	3	-21	14	-14	-50
1	11	22	"M40872_8i"	"M40872_8i"	3360	27230	100	112	116	28	68	69	14	93	73	0	144	156	38	138	140	20	38	28	0	7.333	2.667	1.316	1.632	3.761	1.175	0.097	80	467	50	66	2.874	44	6	48	18	0
1	12	22	"EMPTY"	"EMPTY"	3550	27230	100	121	130	49	67	68	14	87	70	0	200	198	58	136	137	18	80	71	0	0.844	1.016	0.824	0.733	2.525	0.849	0.401	80	488	118	125	-0.245	54	64	63	62	0
1	13	22	"EMPTY"	"EMPTY"	3750	27230	100	196	237	141	67	69	16	96	90	0	278	300	132	138	139	18	86	78	0	0.921	1.049	0.960	1.038	2.414	1.058	0.616	80	488	269	332	-0.118	129	140	170	162	0
1	14	22	"EMPTY"	"EMPTY"	3940	27230	100	263	276	152	69	73	25	92	82	0	300	307	155	143	145	25	78	70	0	1.236	1.262	1.100	1.038	2.200	1.130	0.617	80	471	351	371	0.305	194	157	207	164	0
1	15	22	"EMPTY"	"EMPTY"	4120	27230	100	177	204	79	72	75	25	100	86	0	247	252	79	144	146	24	86	82	0	1.019	1.222	1.204	1.171	2.087	1.170	0.549	80	478	208	240	0.028	105	103	132	108	0
1	16	22	"EMPTY"	"EMPTY"	4320	27230	110	272	309	142	72	73	15	98	97	0	359	375	163	142	144	27	88	87	0	0.922	1.017	0.923	0.959	2.124	0.954	0.663	80	541	417	470	-0.118	200	217	237	233	0
1	17	22	"EMPTY"	"EMPTY"	4500	27230	100	132	139	43	72	74	16	91	83	0	208	206	65	140	143	20	71	65	0	0.882	1.015	0.883	1.029	3.268	0.587	0.243	80	487	128	133	-0.181	60	68	67	66	0
1	18	22	"EMPTY"	"EMPTY"	4710	27230	110	123	130	39	71	73	15	91	76	0	190	194	54	140	143	19	73	61	0	1.040	1.093	1.000	1.135	2.878	0.815	0.272	80	470	102	113	0.057	52	50	59	54	0
1	19	22	"EMPTY"	"EMPTY"	4880	27230	150	70	70	14	69	71	16	12	3	0	137	141	18	139	142	18	15	7	0	-0.500	0.500	1.000	0.877	3.470	0.005	0.000	156	704	-1	3	Error	1	-2	1	2	-50
1	20	22	"EMPTY"	"EMPTY"	5050	27190	150	71	71	14	72	74	16	10	1	0	141	143	17	144	145	18	15	1	0	0.333	1.000	0.733	0.725	3.461	14.715	0.001	156	669	-4	-2	-1.585	-1	-3	-1	-1	-50
1	21	22	"EMPTY"	"EMPTY"	5250	27230	150	70	72	14	71	73	17	13	1	0	141	145	19	144	146	29	8	0	0	0.333	1.000	0.719	0.686	4.121	0.161	0.004	156	762	-4	2	-1.585	-1	-3	1	1	-50
1	22	22	"EMPTY"	"EMPTY"	5440	27230	150	70	71	15	70	73	17	12	2	0	142	143	16	142	145	29	5	0	0	0.000	1.000	0.817	0.962	3.464	0.197	0.074	156	875	0	2	Error	0	0	1	1	-50
2	1	1	"PFA0116"	"A23157_2"	6030	23360	140	2358	2296	1061	79	81	19	100	100	0	1455	1472	641	144	146	20	100	100	0	1.738	1.669	1.627	1.666	1.503	1.729	0.846	156	605	3590	3545	0.798	2279	1311	2217	1328	0
2	2	1	"PFA0048"	"A14801_13"	6210	23360	140	3505	3691	1349	82	88	67	100	100	0	2812	3004	1111	145	150	71	99	99	0	1.283	1.262	1.185	1.297	1.818	1.282	0.801	156	539	6090	6468	0.360	3423	2667	3609	2859	0
2	3	1	"PFA0211"	"A8109_3"	6380	23370	140	2106	1937	960	82	87	67	100	100	0	1764	1641	732	145	149	71	100	100	0	1.250	1.240	1.218	1.204	1.578	1.304	0.785	156	538	3643	3351	0.322	2024	1619	1855	1496	0
2	4	1	"PFA0021"	"A11962_3"	6580	23370	150	162	171	45	81	84	22	96	86	0	325	339	87	144	145	21	100	100	0	0.448	0.462	0.460	0.437	1.789	0.418	0.605	156	647	262	285	-1.160	81	181	90	195	0
2	5	1	"PFA0164"	"A3310_6"	6770	23370	150	932	957	291	78	82	20	100	100	0	645	661	200	144	146	24	99	99	0	1.705	1.700	1.663	1.733	1.542	1.737	0.796	156	581	1355	1396	0.769	854	501	879	517	0
2	6	1	"PFA0033"	"A13725_2"	6940	23370	150	734	757	249	80	85	38	100	100	0	609	633	195	145	148	29	100	97	0	1.409	1.387	1.329	1.443	1.675	1.415	0.782	156	631	1118	1165	0.495	654	464	677	488	0
2	7	1	"PFB0041"	"B180"	7160	23380	140	893	917	339	83	86	39	99	98	0	1009	1025	318	146	149	29	100	100	0	0.939	0.949	0.993	0.892	1.788	1.012	0.781	156	589	1673	1713	-0.091	810	863	834	879	0
2	8	1	"PFB0043"	"B186"	7340	23370	150	1013	1064	343	82	84	20	100	100	0	1032	1048	367	146	150	22	100	100	0	1.051	1.089	1.048	1.138	1.675	1.061	0.809	156	643	1817	1884	0.071	931	886	982	902	0
2	9	1	"PFB0048"	"B197"	7540	23380	150	950	936	310	87	91	26	100	99	0	1247	1288	379	153	159	44	100	100	0	0.789	0.748	0.741	0.722	1.622	0.760	0.819	156	633	1957	1984	-0.342	863	1094	849	1135	0
2	10	1	"PFB0056"	"B218"	7730	23370	150	16951	17348	7179	93	100	33	100	100	0	17833	19008	6867	158	166	50	100	100	0	0.954	0.915	0.955	0.863	1.629	0.975	0.828	156	650	34533	36105	-0.068	16858	17675	17255	18850	0
2	11	1	"PFB0059"	"B241"	7920	23360	150	232	238	59	90	97	29	99	98	0	260	268	53	155	163	41	92	71	0	1.352	1.310	1.301	1.377	1.936	1.159	0.402	156	692	247	261	0.436	142	105	148	113	0
2	12	1	"PFB0069"	"B270"	8130	23360	150	891	905	285	90	92	22	100	100	0	545	566	154	151	155	25	98	98	0	2.033	1.964	1.861	2.016	1.675	2.113	0.777	156	704	1195	1230	1.024	801	394	815	415	0
2	13	1	"PFB0161"	"B471"	8320	23370	140	1397	1355	438	89	90	21	100	100	0	1282	1250	378	148	150	21	100	99	0	1.153	1.149	1.152	1.160	1.597	1.154	0.834	156	578	2442	2368	0.206	1308	1134	1266	1102	0
2	14	1	"PFB0183"	"B508"	8510	23360	140	1019	1071	351	92	92	21	100	100	0	584	610	210	148	151	22	98	97	0	2.126	2.119	2.003	2.312	1.891	2.155	0.791	156	621	1363	1441	1.088	927	436	979	462	0
2	15	1	"PFB0185"	"B511"	8700	23370	150	443	451	145	91	93	21	100	98	0	730	771	236	150	152	21	100	100	0	0.607	0.580	0.579	0.566	1.643	0.564	0.762	156	642	932	981	-0.720	352	580	360	621	0
2	16	1	"PFB0199"	"B537"	8900	23360	150	1101	1085	411	87	91	24	100	100	0	642	646	231	149	151	21	97	94	0	2.057	2.008	1.906	2.123	2.002	2.116	0.763	156	659	1507	1495	1.040	1014	493	998	497	0
2	17	1	"PFB0205"	"B549"	9090	23360	140	1366	1399	494	91	95	25	100	100	0	1223	1228	453	154	155	22	100	98	0	1.193	1.218	1.138	1.288	2.017	1.195	0.778	156	598	2344	2382	0.254	1275	1069	1308	1074	0
2	18	1	"PFB0211"	"B556"	9280	23360	150	14831	14810	6148	95	98	22	100	100	0	10250	10499	4271	159	162	41	100	100	0	1.460	1.423	1.329	1.421	1.681	1.469	0.817	156	641	24827	25055	0.546	14736	10091	14715	10340	0
2	19	1	"PFC0047"	"C187"	9470	23360	150	2939	2854	982	98	101	23	100	100	0	2213	2192	824	159	163	41	99	98	0	1.383	1.356	1.283	1.390	1.793	1.355	0.788	156	680	4895	4789	0.468	2841	2054	2756	2033	0
2	20	1	"PFC0049"	"C191"	9660	23360	140	2300	2264	1027	97	101	28	100	100	0	1847	1910	856	159	162	37	99	99	0	1.305	1.238	1.177	1.225	1.483	1.253	0.811	156	636	3891	3918	0.384	2203	1688	2167	1751	0
2	21	1	"PFC0053"	"C199"	9860	23360	140	1213	1227	413	95	100	30	100	100	0	758	770	232	159	163	37	100	100	0	1.866	1.853	1.805	1.860	1.595	1.978	0.769	156	664	1717	1743	0.900	1118	599	1132	611	0
2	22	1	"PFC0064"	"C230"	10050	23360	140	288	291	90	94	142	767	0	0	0	225	229	54	158	164	39	74	39	0	2.896	2.775	2.646	2.715	2.152	2.947	0.415	156	791	261	268	1.534	194	67	197	71	0
2	1	2	"PFC0067"	"C234"	6060	23540	140	3083	3089	990	80	83	19	100	100	0	2628	2630	798	144	147	22	100	100	0	1.209	1.210	1.201	1.206	1.441	1.240	0.874	156	504	5487	5495	0.274	3003	2484	3009	2486	0
2	2	2	"PFC0074"	"C249"	6250	23540	140	497	539	207	83	90	82	94	92	0	442	463	166	143	151	88	93	80	0	1.385	1.425	1.371	1.489	1.939	1.447	0.596	156	348	713	776	0.469	414	299	456	320	0
2	3	2	"PFK0421"	"Kn479_3"	6440	23540	150	878	918	281	84	91	78	100	100	0	668	678	198	143	150	82	98	98	0	1.512	1.559	1.543	1.594	1.609	1.451	0.574	156	387	1319	1369	0.597	794	525	834	535	0
2	4	2	"PFK0499"	"Kn722_1"	6640	23550	140	249	250	70	86	89	19	98	94	0	283	285	79	149	150	23	91	88	0	1.216	1.206	1.184	1.289	2.090	1.127	0.604	156	373	297	300	0.283	163	134	164	136	0
2	5	2	"PFK0529"	"Kn862_1"	6820	23540	150	1542	1485	678	84	87	20	100	100	0	3094	3080	1519	151	154	25	99	98	0	0.495	0.478	0.452	0.505	2.275	0.425	0.775	156	363	4401	4330	-1.013	1458	2943	1401	2929	0
2	6	2	"PFK0159"	"Kn1106_2"	7010	23540	140	280	291	97	85	87	21	100	99	0	225	237	53	149	150	21	92	82	0	2.566	2.341	2.428	2.503	2.123	2.523	0.533	156	381	271	294	1.359	195	76	206	88	0
2	7	2	"PFK0179"	"Kn1255_4"	7210	23550	150	2431	2479	1208	86	89	20	100	100	0	2990	3111	1432	147	148	20	100	100	0	0.825	0.807	0.822	0.787	1.780	0.819	0.793	156	339	5188	5357	-0.278	2345	2843	2393	2964	0
2	8	2	"PFK0266"	"Kn2144_2"	7400	23550	150	434	425	151	87	90	22	97	96	0	1516	1517	533	146	147	21	100	100	0	0.253	0.247	0.251	0.234	1.793	0.232	0.717	156	354	1717	1709	-1.981	347	1370	338	1371	0
2	9	2	"PFK1250"	"Ks8_1"	7590	23550	140	944	953	285	88	91	23	100	100	0	857	866	237	147	149	31	100	100	0	1.206	1.203	1.187	1.213	1.432	1.254	0.836	156	344	1566	1584	0.270	856	710	865	719	0
2	10	2	"PFK0668"	"Ks13_2"	7790	23550	150	561	566	209	91	96	27	98	98	0	1076	1069	418	150	154	26	100	99	0	0.508	0.517	0.519	0.524	1.941	0.481	0.779	156	386	1396	1394	-0.978	470	926	475	919	0
2	11	2	"PFK0833"	"Ks25_5"	7980	23540	140	625	657	206	93	96	25	100	100	0	476	485	146	151	155	24	98	98	0	1.637	1.689	1.628	1.751	1.788	1.756	0.721	156	414	857	898	0.711	532	325	564	334	0
2	12	2	"PFK0849"	"Ks26_17"	8180	23550	140	481	487	171	90	92	21	100	100	0	578	595	181	149	152	22	100	100	0	0.911	0.890	0.891	0.879	1.561	0.904	0.776	156	335	820	843	-0.134	391	429	397	446	0
2	13	2	"PFK0898"	"Ks31_1"	8360	23550	140	1231	1276	463	91	94	23	100	100	0	1179	1230	371	146	151	21	100	100	0	1.104	1.093	1.078	1.063	1.366	1.166	0.847	156	311	2173	2269	0.142	1140	1033	1185	1084	0
2	14	2	"PFK0968"	"Ks42_6"	8550	23550	140	968	1003	394	96	97	23	100	100	0	602	627	218	149	154	38	98	96	0	1.925	1.897	1.826	1.896	1.535	2.049	0.788	156	360	1325	1385	0.945	872	453	907	478	0
2	15	2	"PFK1224"	"Ks83_19"	8760	23530	150	114	117	29	94	96	22	46	17	0	156	158	28	152	155	37	8	1	0	5.000	3.833	1.206	1.277	4.116	2.461	0.001	156	376	24	29	2.322	20	4	23	6	-50
2	16	2	"PFK1246"	"Ks89_2"	8930	23550	140	563	564	158	93	99	27	99	99	0	470	481	139	151	155	25	99	98	0	1.473	1.427	1.448	1.519	1.539	1.431	0.792	156	393	789	801	0.559	470	319	471	330	0
2	17	2	"PFK1245"	"Ks89_10"	9140	23530	150	145	148	39	97	101	27	69	41	0	182	182	39	152	156	25	52	21	0	1.600	1.700	1.685	1.497	3.027	1.605	0.113	156	414	78	81	0.678	48	30	51	30	-50
2	18	2	"PFK1268"	"Ks97_1"	9310	23550	150	679	697	260	98	101	23	100	100	0	883	937	381	156	161	50	98	96	0	0.799	0.767	0.724	0.811	2.141	0.694	0.706	156	390	1308	1380	-0.323	581	727	599	781	0
2	19	2	"PFK0567"	"Ks101_10"	9510	23550	140	722	678	212	101	105	24	100	99	0	627	601	167	162	164	27	98	96	0	1.335	1.314	1.318	1.325	1.672	1.352	0.771	156	400	1086	1016	0.417	621	465	577	439	0
2	20	2	"PFK0617"	"Ks117_4"	9690	23550	140	225	235	54	102	105	25	99	96	0	233	241	46	162	164	27	90	70	0	1.732	1.684	1.694	1.830	2.211	1.678	0.436	156	390	194	212	0.793	123	71	133	79	0
2	21	2	"PFK0689"	"Ks157_11"	9890	23560	140	319	315	96	107	114	32	94	91	0	5341	5428	1684	165	168	28	100	100	0	0.041	0.040	0.040	0.039	1.456	0.038	0.728	156	409	5388	5471	-4.610	212	5176	208	5263	0
2	22	2	"PFK0731"	"Ks186_10"	10070	23550	150	65535	64893	2594	128	201	980	100	100	90	65535	60112	12593	180	191	50	100	100	75	1.001	1.081	1.001	1.137	1.530	1.051	0.854	156	726	130762	124697	0.001	65407	65355	64765	59932	0
2	1	3	"PFK0746"	"Ks202_1"	6090	23740	150	1800	1696	608	77	80	18	100	100	0	1501	1426	437	140	143	22	100	100	0	1.266	1.259	1.300	1.223	1.653	1.323	0.818	156	607	3084	2905	0.340	1723	1361	1619	1286	0
2	2	3	"PFK0750"	"Ks202_4"	6270	23730	150	419	415	127	79	81	18	100	100	0	369	369	106	139	142	21	99	97	0	1.478	1.461	1.433	1.521	1.713	1.476	0.688	156	417	570	566	0.564	340	230	336	230	0
2	3	3	"PFK0747"	"Ks202_10"	6460	23730	150	2273	2384	831	81	83	19	100	100	0	1813	1884	782	142	143	19	98	96	0	1.312	1.322	1.254	1.335	1.688	1.286	0.807	156	447	3863	4045	0.392	2192	1671	2303	1742	0
2	4	3	"PFK0766"	"Ks212_4"	6650	23740	140	346	337	101	81	84	18	99	96	0	1634	1643	452	148	149	21	100	100	0	0.178	0.171	0.176	0.161	1.617	0.161	0.753	156	417	1751	1751	-2.487	265	1486	256	1495	0
2	5	3	"PFA0029"	"A12706_1"	6850	23740	140	1338	1513	911	81	84	19	100	100	0	14704	16481	10527	153	156	24	100	100	0	0.086	0.088	0.090	0.089	1.463	0.080	0.778	156	414	15808	17760	-3.533	1257	14551	1432	16328	0
2	6	3	"PFA0034"	"A13725_4"	7040	23730	150	843	798	216	82	85	20	100	100	0	2114	2081	580	150	153	24	100	100	0	0.387	0.371	0.366	0.374	1.618	0.335	0.796	156	380	2725	2647	-1.368	761	1964	716	1931	0
2	7	3	"PFA0036"	"A13725_6"	7220	23730	150	1418	1357	488	84	87	20	100	100	0	1425	1395	492	145	147	20	100	99	0	1.042	1.018	0.979	1.035	1.720	1.002	0.802	156	359	2614	2523	0.060	1334	1280	1273	1250	0
2	8	3	"PFA0038"	"A13725_9"	7410	23730	140	1627	1643	445	85	89	22	100	100	0	798	790	211	144	147	22	98	98	0	2.358	2.412	2.293	2.393	1.515	2.581	0.769	156	415	2196	2204	1.237	1542	654	1558	646	0
2	9	3	"PFA0041"	"A14195_3"	7620	23720	150	100	106	31	86	89	22	41	14	0	145	150	28	147	149	22	24	8	0	-7.000	6.667	0.822	0.876	4.371	0.027	0.000	156	431	12	23	Error	14	-2	20	3	-50
2	10	3	"PFA0043"	"A14263_1"	7790	23740	150	629	612	217	88	90	21	99	98	0	796	817	200	148	151	22	100	100	0	0.835	0.783	0.800	0.712	1.833	0.820	0.763	156	419	1189	1193	-0.260	541	648	524	669	0
2	11	3	"PFA0063"	"A14801_9"	8000	23720	150	117	119	24	85	89	21	69	37	0	173	175	33	148	150	22	55	28	0	1.280	1.259	0.870	1.017	3.260	0.770	0.060	156	436	57	61	0.356	32	25	34	27	-50
2	12	3	"PFA0065"	"A15774_2"	8180	23730	150	282	294	90	87	93	26	99	95	0	316	318	90	149	154	26	93	88	0	1.168	1.225	1.179	1.348	2.180	1.158	0.647	156	439	362	376	0.224	195	167	207	169	0
2	13	3	"PFA0067"	"A16096_5"	8380	23690	150	120	122	31	91	97	27	51	23	0	180	189	43	150	156	28	55	29	0	0.967	0.795	0.832	0.877	3.257	0.708	0.142	156	443	59	70	-0.049	29	30	31	39	-50
2	14	3	"PFA0071"	"A16972_1"	8570	23720	150	97	101	22	91	96	25	21	5	0	139	141	24	152	157	37	4	0	0	-0.462	-0.909	0.667	0.706	3.903	0.336	0.066	156	454	-7	-1	Error	6	-13	10	-11	-50
2	15	3	"PFA0073"	"A1700_2"	8760	23720	150	98	103	28	90	93	22	27	13	0	143	146	29	153	156	36	7	1	0	-0.800	-1.857	0.743	0.681	3.544	0.258	0.039	156	419	-2	6	Error	8	-10	13	-7	-50
2	16	3	"PFA0076"	"A1700_6"	8950	23730	150	650	654	185	90	94	24	100	100	0	404	404	101	151	154	25	99	99	0	2.213	2.229	2.224	2.255	1.559	2.315	0.721	156	453	813	817	1.146	560	253	564	253	0
2	17	3	"PFA0109"	"A22053_4"	9150	23740	140	139	143	33	94	96	26	75	42	0	282	288	58	149	154	25	100	94	0	0.338	0.353	0.324	0.331	2.222	0.300	0.295	156	390	178	188	-1.563	45	133	49	139	0
2	18	3	"PFA0112"	"A23157_12"	9320	23730	150	970	984	308	93	96	22	100	100	0	864	864	269	150	154	23	98	98	0	1.228	1.248	1.180	1.271	1.761	1.248	0.760	156	390	1591	1605	0.297	877	714	891	714	0
2	19	3	"PFA0114"	"A23157_18"	9520	23740	140	4524	4463	1445	92	97	23	100	100	0	2547	2624	710	153	157	25	100	100	0	1.851	1.769	1.799	1.714	1.546	1.927	0.835	156	423	6826	6842	0.889	4432	2394	4371	2471	0
2	20	3	"PFA0117"	"A23157_8"	9710	23720	150	121	127	34	95	98	24	51	28	0	159	164	29	153	155	25	28	8	0	4.333	2.909	1.500	1.389	4.679	1.861	0.024	156	373	32	43	2.115	26	6	32	11	-50
2	21	3	"PFA0123"	"A24704_11"	9900	23730	150	857	858	260	102	112	37	100	100	0	502	509	132	156	160	27	99	98	0	2.182	2.142	2.018	2.124	1.587	2.266	0.755	156	371	1101	1109	1.126	755	346	756	353	0
2	22	3	"PFA0126"	"A24704_6"	10090	23780	150	133	136	37	100	135	591	0	0	0	174	175	33	162	168	37	18	4	0	2.750	2.769	1.950	1.747	3.626	3.127	0.083	156	675	45	49	1.459	33	12	36	13	-50
2	1	4	"PFA0154"	"A3310_10"	6100	23910	150	99	102	29	75	77	16	60	37	0	134	138	25	139	142	20	19	7	0	-4.800	-27.000	1.013	1.023	4.408	0.985	0.012	156	651	19	26	Error	24	-5	27	-1	-50
2	2	4	"PFA0156"	"A3310_15"	6290	23920	150	882	937	352	79	81	17	100	100	0	604	629	211	141	142	18	98	98	0	1.734	1.758	1.647	1.855	1.980	1.879	0.720	156	463	1266	1346	0.794	803	463	858	488	0
2	3	4	"PFA0159"	"A3310_22"	6490	23930	150	506	513	161	79	81	18	99	99	0	649	641	173	142	143	19	100	100	0	0.842	0.870	0.886	0.866	1.531	0.873	0.784	156	434	934	933	-0.248	427	507	434	499	0
2	4	4	"PFA0162"	"A3310_32"	6670	23920	140	2272	2283	732	79	80	18	100	100	0	1073	1064	339	142	144	19	98	98	0	2.356	2.390	2.297	2.373	1.578	2.520	0.791	156	344	3124	3126	1.236	2193	931	2204	922	0
2	5	4	"PFA0165"	"A3310_7"	6860	23920	140	530	537	176	79	81	18	100	100	0	420	435	132	145	149	23	98	98	0	1.640	1.579	1.494	1.635	1.723	1.603	0.711	156	392	726	748	0.714	451	275	458	290	0
2	6	4	"PFA0168"	"A3920_1"	7050	23910	150	100	103	23	84	87	28	30	5	0	132	136	21	148	153	28	3	0	0	-1.000	-1.583	1.415	1.245	3.987	8.834	0.001	156	404	0	7	Error	16	-16	19	-12	-50
2	7	4	"PFC0075"	"C25"	7240	23910	150	92	94	24	86	89	27	16	4	0	129	135	34	145	149	26	10	3	0	-0.375	-0.800	0.524	0.571	2.922	0.683	0.036	156	407	-10	-2	Error	6	-16	8	-10	-50
2	8	4	"PFC0079"	"C258"	7430	23920	150	362	368	111	86	87	21	99	99	0	327	327	94	144	146	22	95	91	0	1.508	1.541	1.500	1.633	1.875	1.505	0.721	156	429	459	465	0.593	276	183	282	183	0
2	9	4	"PFC0082"	"C269"	7620	23930	150	479	483	173	86	89	22	100	99	0	350	355	86	147	150	22	100	97	0	1.936	1.909	1.977	1.851	1.781	2.280	0.691	156	434	596	605	0.953	393	203	397	208	0
2	10	4	"PFC0085"	"C273"	7820	23910	150	99	101	23	88	89	21	28	10	0	143	144	29	146	150	22	20	2	0	-3.667	-6.500	0.636	0.818	3.742	208.940	0.000	156	430	8	11	Error	11	-3	13	-2	-50
2	11	4	"PFC0087"	"C277"	8000	23920	150	995	1031	341	85	87	19	100	100	0	898	920	310	146	148	21	99	98	0	1.210	1.222	1.190	1.275	1.856	1.219	0.759	156	415	1662	1720	0.275	910	752	946	774	0
2	12	4	"PFC0090"	"C285"	8200	23930	150	754	727	277	88	94	27	100	98	0	828	832	278	149	153	25	98	98	0	0.981	0.936	0.963	0.929	2.058	0.993	0.808	156	447	1345	1322	-0.028	666	679	639	683	0
2	13	4	"PFC0107"	"C321"	8380	23920	140	459	469	134	87	93	28	100	100	0	315	322	83	148	152	29	95	91	0	2.228	2.195	2.127	2.364	1.923	2.259	0.685	156	484	539	556	1.155	372	167	382	174	0
2	14	4	"PFC0110"	"C332"	8580	23920	150	651	650	196	82	86	24	100	100	0	434	426	121	143	145	27	96	94	0	1.955	2.007	1.950	2.047	1.725	2.076	0.729	156	487	860	851	0.967	569	291	568	283	0
2	15	4	"PFC0112"	"C337"	8760	23920	140	500	505	138	84	87	22	100	99	0	284	284	64	146	147	24	94	92	0	3.014	3.051	3.024	3.338	1.782	3.111	0.735	156	432	554	559	1.592	416	138	421	138	0
2	16	4	"PFC0114"	"C344"	8950	23920	140	269	269	71	87	90	20	100	98	0	238	244	60	148	151	22	93	82	0	2.022	1.896	1.873	1.964	1.836	1.898	0.541	156	417	272	278	1.016	182	90	182	96	0
2	17	4	"PFC0116"	"C35"	9150	23910	150	99	103	35	90	92	20	31	12	0	147	153	49	149	152	24	21	8	0	-4.500	3.250	0.800	0.764	3.794	0.293	0.029	156	378	7	17	Error	9	-2	13	4	-50
2	18	4	"PFC0119"	"C354"	9330	23920	140	380	382	95	89	91	21	100	100	0	357	356	79	149	153	28	96	96	0	1.399	1.415	1.295	1.419	1.655	1.424	0.659	156	390	499	500	0.484	291	208	293	207	0
2	19	4	"PFC0135"	"C394"	9530	23930	140	1063	1012	313	90	93	23	100	99	0	547	537	142	153	155	28	99	99	0	2.470	2.401	2.429	2.403	1.797	2.576	0.785	156	420	1367	1306	1.304	973	394	922	384	0
2	20	4	"PFC0138"	"C41"	9720	23910	150	131	132	28	93	96	24	67	37	0	160	161	28	153	155	23	23	8	0	5.429	4.875	1.826	1.667	3.890	5.132	0.007	156	454	45	47	2.441	38	7	39	8	-50
2	21	4	"PFC0140"	"C413"	9910	23910	150	112	116	30	94	97	24	39	16	0	151	155	29	152	154	22	24	8	0	-18.000	7.333	1.152	1.246	3.701	16.082	0.000	156	450	17	25	Error	18	-1	22	3	-50
2	22	4	"PFC0142"	"C417"	10100	23920	140	814	820	278	91	93	22	100	100	0	685	707	243	153	155	22	97	96	0	1.359	1.316	1.264	1.431	2.186	1.233	0.827	156	604	1255	1283	0.443	723	532	729	554	0
2	1	5	"PFC0144"	"C419"	6120	24110	140	1074	1065	334	77	79	18	100	100	0	478	480	129	142	144	19	99	98	0	2.967	2.923	2.842	2.998	1.717	3.148	0.769	156	591	1333	1326	1.569	997	336	988	338	0
2	2	5	"PFC0147"	"C423"	6300	24120	140	786	781	247	80	81	17	99	98	0	822	855	219	143	145	20	100	100	0	1.040	0.985	1.011	0.916	1.775	1.040	0.818	156	445	1385	1413	0.056	706	679	701	712	0
2	3	5	"PFC0161"	"C449"	6530	24100	150	89	92	22	78	80	19	37	15	0	147	151	29	142	145	20	26	17	0	2.200	1.556	0.775	0.834	4.506	0.164	0.004	156	440	16	23	1.138	11	5	14	9	-50
2	4	5	"PFC0163"	"C453"	6690	24110	140	342	377	155	77	79	18	100	100	0	345	372	125	140	142	18	99	98	0	1.293	1.293	1.242	1.312	1.704	1.373	0.719	156	330	470	532	0.370	265	205	300	232	0
2	5	5	"PFC0165"	"C46"	6870	24110	140	695	718	272	80	81	17	100	100	0	1886	1946	672	141	143	19	100	100	0	0.352	0.353	0.355	0.343	1.534	0.342	0.817	156	371	2360	2443	-1.505	615	1745	638	1805	0
2	6	5	"PFC0168"	"C472"	7060	24110	140	1020	1017	285	86	93	35	100	100	0	744	746	179	146	153	35	99	99	0	1.562	1.552	1.557	1.517	1.443	1.626	0.826	156	421	1532	1531	0.643	934	598	931	600	0
2	7	5	"PFC0171"	"C489"	7250	24110	140	264	275	101	86	93	35	98	92	0	301	306	91	146	152	36	91	85	0	1.148	1.181	1.174	1.258	2.174	1.186	0.588	156	413	333	349	0.200	178	155	189	160	0
2	8	5	"PFC0174"	"C492"	7440	24100	150	101	102	23	85	87	20	40	14	0	137	139	23	141	144	22	15	3	0	-4.000	-8.500	1.044	0.978	3.607	0.883	0.002	156	394	12	15	Error	16	-4	17	-2	-50
2	9	5	"PFD0418"	"D49176_20"	7620	24110	150	1024	958	367	87	90	22	99	98	0	863	830	303	144	147	22	98	96	0	1.303	1.270	1.229	1.265	1.740	1.258	0.769	156	429	1656	1557	0.382	937	719	871	686	0
2	10	5	"PFD0422"	"D49176_29"	7820	24100	150	104	108	31	87	89	21	42	16	0	144	149	35	145	148	22	22	11	0	-17.000	5.250	0.972	0.943	3.646	1.145	0.035	156	433	16	25	Error	17	-1	21	4	-50
2	11	5	"PFD0425"	"D49176_32"	8010	24110	150	284	287	82	88	91	23	98	96	0	366	367	103	146	149	22	94	93	0	0.891	0.900	0.834	0.907	1.861	0.849	0.717	156	458	416	420	-0.167	196	220	199	221	0
2	12	5	"PFD0428"	"D49176_37"	8200	24060	150	124	128	45	90	95	27	55	33	0	160	188	142	148	152	24	37	19	0	2.833	0.950	1.217	1.286	4.043	1.613	0.165	156	472	46	78	1.503	34	12	38	40	-50
2	13	5	"PFD0431"	"D49176_44"	8390	24110	150	817	806	257	82	89	29	99	99	0	789	767	260	141	144	28	96	95	0	1.134	1.157	1.093	1.144	1.651	1.127	0.806	156	430	1383	1350	0.182	735	648	724	626	0
2	14	5	"PFD0436"	"D49176_6"	8580	24110	140	621	597	176	72	76	18	99	98	0	2295	2256	633	127	130	22	100	100	0	0.253	0.247	0.250	0.247	1.551	0.235	0.829	156	400	2717	2654	-1.981	549	2168	525	2129	0
2	15	5	"PFD0454"	"D51731_2"	8760	24110	130	165	166	38	80	84	22	95	88	0	234	232	48	137	140	23	91	85	0	0.876	0.905	0.856	0.928	2.225	0.830	0.434	120	437	182	181	-0.191	85	97	86	95	0
2	16	5	"PFD0463"	"D53677_1"	8960	24080	150	102	105	25	89	93	23	37	11	0	150	149	29	149	151	23	18	4	0	13.000	100000.000	1.058	0.982	3.947	0.853	0.020	156	478	14	16	3.700	13	1	16	0	-50
2	17	5	"PFD0467"	"D53677_8"	9150	24100	150	109	111	26	92	96	25	37	9	0	150	148	34	151	154	24	15	5	0	-17.000	-6.333	0.931	0.952	4.251	0.388	0.007	156	447	16	16	Error	17	-1	19	-3	-50
2	18	5	"PFD0471"	"D54177_1"	9350	24100	120	142	145	40	88	93	25	75	51	0	172	168	41	149	154	29	41	15	0	2.348	3.000	1.442	1.525	3.269	2.281	0.112	120	377	77	76	1.231	54	23	57	19	0
2	19	5	"PFD0474"	"D54346_3"	9520	24110	150	783	767	281	89	92	23	98	96	0	456	438	150	150	152	26	93	89	0	2.268	2.354	2.150	2.375	2.003	2.473	0.677	156	458	1000	966	1.181	694	306	678	288	0
2	20	5	"PFD0478"	"D56259_1"	9710	24110	150	1230	1148	420	89	93	23	100	99	0	657	597	228	148	150	20	93	91	0	2.242	2.359	2.222	2.466	2.078	2.401	0.738	156	467	1650	1508	1.165	1141	509	1059	449	0
2	21	5	"PFD0512"	"D6287_18"	9900	24130	150	122	126	31	88	92	24	61	36	0	168	168	39	150	152	21	46	25	0	1.889	2.111	1.151	1.258	3.852	1.259	0.028	156	493	52	56	0.918	34	18	38	18	-50
2	22	5	"PFD0515"	"D6287_22"	10100	24110	150	910	946	421	87	91	23	100	99	0	746	818	388	151	153	22	97	95	0	1.383	1.288	1.240	1.348	2.081	1.270	0.699	156	674	1418	1526	0.468	823	595	859	667	0
2	1	6	"PFD0519"	"D6287_3"	6140	24290	150	107	109	27	78	81	21	61	30	0	150	148	33	144	145	20	28	11	0	4.833	7.750	1.510	1.311	4.245	1.247	0.025	156	570	35	35	2.273	29	6	31	4	-50
2	2	6	"PFD0521"	"D6287_31"	6300	24300	140	1364	1380	567	80	81	18	100	100	0	761	752	264	143	145	22	97	95	0	2.078	2.135	2.092	2.130	1.972	2.396	0.730	156	369	1902	1909	1.055	1284	618	1300	609	0
2	3	6	"PFD0525"	"D6287_49"	6490	24300	140	500	486	169	79	80	18	98	96	0	1745	1697	649	143	146	22	99	99	0	0.263	0.262	0.251	0.262	1.999	0.235	0.765	156	428	2023	1961	-1.928	421	1602	407	1554	0
2	4	6	"PFD0527"	"D6287_53"	6680	24300	140	272	266	87	79	81	17	98	94	0	346	336	99	142	144	20	91	90	0	0.946	0.964	0.918	0.896	1.887	0.941	0.662	156	378	397	381	-0.080	193	204	187	194	0
2	5	6	"PFD0563"	"D65980_2"	6870	24280	150	96	99	23	84	86	19	38	17	0	143	146	32	142	145	22	25	10	0	12.000	3.750	0.685	0.717	4.000	0.302	0.018	156	391	13	19	3.585	12	1	15	4	-50
2	6	6	"PFD0569"	"D6681_10"	7060	24290	150	95	114	92	90	94	30	17	6	0	147	164	105	147	151	34	19	9	0	100000.000	1.412	0.643	0.609	3.566	0.946	0.290	156	420	5	41	16.610	5	0	24	17	-50
2	7	6	"PFD0572"	"D6681_3"	7260	24300	140	174	173	45	87	92	31	87	71	0	230	223	51	147	151	34	79	63	0	1.048	1.132	1.061	1.072	2.585	0.971	0.329	156	387	170	162	0.068	87	83	86	76	0
2	8	6	"PFD0575"	"D66953_1"	7420	24290	150	101	104	22	87	90	22	36	10	0	148	150	30	142	144	23	28	7	0	2.333	2.125	0.822	0.851	3.812	0.675	0.017	156	440	20	25	1.222	14	6	17	8	-50
2	9	6	"PFD0579"	"D7726_1"	7640	24300	150	505	473	166	88	92	22	95	94	0	366	344	105	142	145	23	91	89	0	1.862	1.906	1.820	1.700	1.866	2.000	0.700	156	457	641	587	0.897	417	224	385	202	0
2	10	6	"PFD0583"	"D8137_1"	7820	24290	140	1991	1893	520	86	89	20	100	100	0	1552	1453	461	144	147	22	96	96	0	1.353	1.380	1.330	1.478	2.071	1.355	0.822	156	403	3313	3116	0.436	1905	1408	1807	1309	0
2	11	6	"PFE0587"	"E6125_5"	8020	24300	140	286	278	87	87	91	23	94	90	0	369	357	119	147	148	21	89	89	0	0.896	0.910	0.863	0.870	1.949	0.830	0.659	156	454	421	401	-0.158	199	222	191	210	0
2	12	6	"PFE0589"	"E6662_1"	8210	24300	140	993	936	354	91	96	28	99	98	0	619	590	193	148	153	24	94	93	0	1.915	1.912	1.882	1.782	2.020	2.077	0.773	156	487	1373	1287	0.937	902	471	845	442	0
2	13	6	"PFE0591"	"E679_1"	8400	24300	140	2272	2130	877	87	90	24	100	100	0	3080	2967	1153	145	148	25	100	100	0	0.744	0.724	0.722	0.736	2.145	0.708	0.752	156	409	5120	4865	-0.426	2185	2935	2043	2822	0
2	14	6	"PFE0593"	"E679_4"	8580	24290	150	116	117	29	83	87	22	67	28	0	156	158	37	141	143	26	36	16	0	2.200	2.000	1.124	1.251	2.986	0.789	0.110	156	414	48	51	1.138	33	15	34	17	-50
2	15	6	"PFE0596"	"E6820_1"	8770	24300	140	980	943	350	86	90	22	100	100	0	840	831	296	147	149	25	98	98	0	1.290	1.253	1.251	1.291	1.934	1.269	0.814	156	475	1587	1541	0.367	894	693	857	684	0
2	16	6	"PFE0601"	"E70_3"	8970	24290	150	112	113	25	90	95	32	35	4	0	157	153	31	150	154	42	7	0	0	3.143	7.667	1.319	1.126	3.323	0.255	0.005	156	511	29	26	1.652	22	7	23	3	-50
2	17	6	"PFE0626"	"E8167_12"	9150	24290	150	102	104	23	91	97	34	13	1	0	139	138	30	151	155	43	3	0	0	-0.917	-1.000	1.000	0.924	5.211	235.683	0.000	156	466	-1	0	Error	11	-12	13	-13	-50
2	18	6	"PFE0628"	"E8167_2"	9340	24290	150	104	106	27	90	94	24	35	15	0	149	147	33	150	152	23	16	5	0	-14.000	-5.333	0.694	0.943	4.386	0.559	0.024	156	482	13	13	Error	14	-1	16	-3	-50
2	19	6	"PFE0632"	"E8314_4"	9540	24320	150	118	126	34	88	92	21	66	38	0	164	163	31	147	150	22	41	15	0	1.765	2.375	1.632	1.518	3.743	2.844	0.030	156	452	47	54	0.819	30	17	38	16	-50
2	20	6	"PFE0634"	"E832_1"	9730	24300	140	407	404	133	84	87	22	98	95	0	306	302	93	144	146	20	91	89	0	1.994	2.025	1.961	2.047	2.035	2.052	0.644	156	373	485	478	0.996	323	162	320	158	0
2	21	6	"PFE0638"	"E84_1"	9920	24300	140	119	146	86	80	83	22	69	47	0	725	748	304	144	146	20	99	98	0	0.067	0.109	0.076	0.091	3.027	0.104	0.297	156	410	620	670	-3.897	39	581	66	604	0
2	22	6	"PFE0645"	"E886_1"	10140	24280	150	106	111	29	82	85	21	55	30	0	161	160	34	147	150	23	32	11	0	1.714	2.231	1.026	0.981	3.621	0.855	0.060	156	752	38	42	0.778	24	14	29	13	-50
2	1	7	"PFF0003"	"F10044_2"	6120	24480	140	740	752	261	76	80	18	100	100	0	936	953	348	144	146	20	99	99	0	0.838	0.836	0.818	0.869	1.825	0.787	0.810	156	633	1456	1485	-0.254	664	792	676	809	0
2	2	7	"PFF0005"	"F10154_1"	6320	24490	140	284	283	94	82	84	19	98	95	0	234	226	61	143	144	22	85	77	0	2.220	2.422	2.217	2.368	2.085	2.373	0.543	156	372	293	284	1.150	202	91	201	83	0
2	3	7	"PFF0010"	"F1021_1"	6500	24490	140	693	645	231	82	85	20	99	98	0	772	705	235	146	147	23	97	95	0	0.976	1.007	0.982	1.001	2.052	0.995	0.798	156	374	1237	1122	-0.035	611	626	563	559	0
2	4	7	"PFF0012"	"F1021_3"	6690	24480	140	2606	2562	890	83	86	19	100	100	0	2439	2382	739	147	148	23	98	98	0	1.101	1.109	1.093	1.096	1.754	1.133	0.836	156	401	4815	4714	0.139	2523	2292	2479	2235	0
2	5	7	"PFF0016"	"F10318_1"	6880	24480	150	634	638	217	87	91	24	98	97	0	499	483	172	147	151	34	91	89	0	1.554	1.640	1.524	1.741	2.037	1.621	0.749	156	444	899	887	0.636	547	352	551	336	0
2	6	7	"PFF0020"	"F10626_1"	7070	24490	140	564	566	222	90	95	31	98	95	0	588	602	219	147	153	36	95	93	0	1.075	1.046	1.038	1.048	2.081	1.075	0.778	156	415	915	931	0.104	474	441	476	455	0
2	7	7	"PFF0043"	"F11007_3"	7250	24480	150	100	103	28	88	92	30	23	4	0	152	148	32	145	148	25	18	3	0	1.714	5.000	0.977	1.030	4.529	1.542	0.049	156	406	19	18	0.778	12	7	15	3	-50
2	8	7	"PFF0046"	"F11089_1"	7450	24490	140	707	709	225	87	90	23	100	100	0	620	625	155	144	145	21	100	99	0	1.303	1.293	1.271	1.263	1.646	1.354	0.810	156	418	1096	1103	0.381	620	476	622	481	0
2	9	7	"PFF0054"	"F11484_1"	7630	24490	150	964	900	325	87	91	23	99	96	0	558	530	185	144	147	22	92	90	0	2.118	2.106	2.008	2.070	2.137	2.232	0.734	156	441	1291	1199	1.083	877	414	813	386	0
2	10	7	"PFF0057"	"F1150_5"	7830	24460	150	113	113	26	86	90	22	58	21	0	155	154	32	145	148	22	30	12	0	2.700	3.000	1.093	1.139	3.925	0.989	0.058	156	456	37	36	1.433	27	10	27	9	-50
2	11	7	"PFF0059"	"F11570_1"	8020	24490	140	1330	1228	479	85	90	21	100	100	0	862	787	295	145	147	21	94	92	0	1.736	1.780	1.803	1.823	2.106	1.826	0.807	156	417	1962	1785	0.796	1245	717	1143	642	0
2	12	7	"PFF0063"	"F11624_1"	8210	24490	140	466	440	151	86	90	21	98	98	0	445	440	181	146	148	20	93	92	0	1.271	1.204	1.187	1.197	1.972	1.103	0.665	156	374	679	648	0.346	380	299	354	294	0
2	13	7	"PFF0697"	"F3247_2"	8390	24480	150	96	98	23	89	93	22	22	8	0	137	137	28	148	150	21	9	3	0	-0.636	-0.818	0.722	0.717	4.396	4.937	0.001	156	417	-4	-2	Error	7	-11	9	-11	-50
2	14	7	"PFF0700"	"F32494_1"	8600	24490	140	1757	1665	651	90	94	22	100	100	0	1673	1589	522	150	152	23	100	100	0	1.095	1.095	1.109	1.059	1.840	1.145	0.820	156	419	3190	3014	0.130	1667	1523	1575	1439	0
2	15	7	"PFF0702"	"F3277_1"	8780	24490	140	756	727	324	89	91	20	98	97	0	674	669	262	149	153	23	98	96	0	1.270	1.227	1.243	1.244	2.281	1.298	0.722	156	407	1192	1158	0.345	667	525	638	520	0
2	16	7	"PFF0706"	"F32922_1"	8970	24490	140	543	530	176	89	94	33	99	97	0	469	451	131	148	153	44	95	91	0	1.414	1.455	1.448	1.484	2.061	1.487	0.690	156	421	775	744	0.500	454	321	441	303	0
2	17	7	"PFF0708"	"F33056_1"	9160	24490	140	1411	1310	456	91	96	34	100	98	0	818	778	204	150	154	46	100	98	0	1.976	1.941	1.994	1.819	1.792	2.111	0.824	156	371	1988	1847	0.983	1320	668	1219	628	0
2	18	7	"PFF0711"	"F33107_1"	9340	24480	150	102	102	25	90	93	21	33	9	0	143	139	31	149	150	22	8	3	0	-2.000	-1.200	0.982	0.899	4.359	0.172	0.002	156	408	6	2	Error	12	-6	12	-10	-50
2	19	7	"PFF0740"	"F34425_1"	9550	24490	150	746	715	311	90	93	21	98	94	0	636	618	236	149	151	23	94	92	0	1.347	1.333	1.287	1.268	2.079	1.435	0.767	156	416	1143	1094	0.430	656	487	625	469	0
2	20	7	"PFF0742"	"F34449_1"	9740	24470	150	120	125	29	86	89	22	69	39	0	157	160	28	146	150	22	35	15	0	3.091	2.786	1.563	1.762	4.283	2.088	0.056	156	416	45	53	1.628	34	11	39	14	-50
2	21	7	"PFF0744"	"F34605_1"	9930	24490	140	132	131	31	83	86	22	79	54	0	404	376	119	145	149	23	90	89	0	0.189	0.208	0.187	0.188	2.470	0.169	0.427	156	443	308	279	-2.402	49	259	48	231	0
2	22	7	"PFF0749"	"F34859_1"	10100	24480	150	104	108	27	84	87	21	49	21	0	154	158	31	146	150	24	31	11	0	2.500	2.000	1.113	1.079	4.283	0.774	0.049	156	655	28	36	1.322	20	8	24	12	-50
2	1	8	"PFF0757"	"F35105_1"	6130	24670	140	504	472	151	77	78	16	100	99	0	329	320	81	143	146	21	95	93	0	2.296	2.232	2.079	2.246	1.865	2.365	0.700	156	602	613	572	1.199	427	186	395	177	0
2	2	8	"PFF0759"	"F35197_1"	6310	24670	150	2859	2858	774	82	84	20	100	100	0	2310	2310	610	140	143	25	100	99	0	1.280	1.279	1.255	1.295	1.563	1.298	0.851	156	451	4947	4946	0.356	2777	2170	2776	2170	0
2	3	8	"PFF0791"	"F35823_1"	6510	24670	140	326	327	98	83	85	21	98	97	0	222	228	51	145	147	26	86	69	0	3.156	2.940	3.000	3.265	2.086	3.114	0.526	156	445	320	327	1.658	243	77	244	83	0
2	4	8	"PFF0796"	"F36083_1"	6700	24670	140	980	963	255	82	85	19	100	100	0	756	714	219	145	147	22	97	97	0	1.470	1.548	1.474	1.575	1.571	1.516	0.798	156	420	1509	1450	0.556	898	611	881	569	0
2	5	8	"PFF0798"	"F36120_1"	6890	24670	140	486	475	130	86	90	26	99	98	0	323	324	75	145	150	33	96	92	0	2.247	2.173	2.184	2.148	1.757	2.312	0.671	156	426	578	568	1.168	400	178	389	179	0
2	6	8	"PFF0804"	"F36356_4"	7090	24670	140	2342	2324	926	86	93	33	100	99	0	1445	1461	586	145	150	35	96	96	0	1.735	1.701	1.635	1.659	1.810	1.784	0.780	156	397	3556	3554	0.795	2256	1300	2238	1316	0
2	7	8	"PFF0808"	"F36374_1"	7270	24680	140	876	829	299	85	90	29	98	97	0	970	961	250	141	145	23	100	100	0	0.954	0.907	0.942	0.830	1.809	0.972	0.796	156	402	1620	1564	-0.068	791	829	744	820	0
2	8	8	"PFF0813"	"F36383_1"	7460	24670	150	961	957	376	85	88	21	100	100	0	621	621	229	141	144	20	96	96	0	1.825	1.817	1.697	1.763	1.740	1.944	0.712	156	416	1356	1352	0.868	876	480	872	480	0
2	9	8	"PFF0836"	"F37362_1"	7650	24670	140	540	529	172	86	89	21	100	100	0	967	921	326	144	147	20	97	96	0	0.552	0.570	0.547	0.593	2.026	0.511	0.748	156	455	1277	1220	-0.858	454	823	443	777	0
2	10	8	"PFF0842"	"F37536_1"	7840	24670	130	219	226	74	85	88	21	94	90	0	227	227	66	145	148	21	81	74	0	1.634	1.720	1.487	1.637	1.978	1.713	0.528	120	483	216	223	0.709	134	82	141	82	0
2	11	8	"PFF0844"	"F37871_2"	8030	24670	140	1083	1066	326	83	87	20	100	100	0	659	643	215	143	146	21	97	96	0	1.938	1.966	1.882	2.046	1.738	1.971	0.802	156	474	1516	1483	0.955	1000	516	983	500	0
2	12	8	"PFF0850"	"F38025_1"	8220	24670	140	864	857	269	85	87	20	100	99	0	708	674	241	145	148	23	96	94	0	1.384	1.459	1.368	1.539	1.858	1.408	0.761	156	483	1342	1301	0.468	779	563	772	529	0
2	13	8	"PFF0854"	"F38531_3"	8420	24670	140	241	232	79	87	90	22	90	88	0	202	198	59	147	150	24	71	53	0	2.800	2.843	2.384	2.181	3.288	2.645	0.304	156	468	209	196	1.485	154	55	145	51	0
2	14	8	"PFF0857"	"F38658_1"	8610	24670	140	741	710	238	89	91	22	98	98	0	747	691	263	148	150	23	95	93	0	1.088	1.144	1.136	1.196	2.055	1.083	0.794	156	423	1251	1164	0.122	652	599	621	543	0
2	15	8	"PFF1501"	"F59165_1"	8800	24680	140	338	321	115	93	98	28	91	86	0	430	411	138	149	152	24	91	88	0	0.872	0.870	0.819	0.806	2.288	0.857	0.663	156	456	526	490	-0.198	245	281	228	262	0
2	16	8	"PFF1503"	"F59212_1"	8990	24670	140	545	525	169	95	101	29	100	98	0	729	701	209	149	153	23	97	96	0	0.776	0.779	0.765	0.787	2.058	0.757	0.762	156	425	1030	982	-0.366	450	580	430	552	0
2	17	8	"PFF1507"	"F59325_1"	9180	24670	140	469	460	161	91	96	22	94	93	0	278	272	77	150	153	22	87	82	0	2.953	3.025	2.961	2.971	2.319	3.220	0.570	156	340	506	491	1.562	378	128	369	122	0
2	18	8	"PFF1515"	"F59681_5"	9340	24670	150	106	124	85	90	93	21	44	21	0	150	152	41	150	152	22	20	8	0	100000.000	17.000	1.000	1.152	4.477	2.984	0.201	156	410	16	36	16.610	16	0	34	2	-50
2	19	8	"PFF1523"	"F60089_1"	9530	24670	150	107	109	29	90	93	20	45	23	0	145	143	31	151	153	23	12	3	0	-2.833	-2.375	1.000	0.925	3.762	0.019	0.000	156	492	11	11	Error	17	-6	19	-8	-50
2	20	8	"PFF1525"	"F60196_1"	9720	24670	150	110	116	29	90	93	21	48	24	0	152	155	27	151	154	23	22	7	0	20.000	6.500	0.922	1.184	4.901	1.904	0.002	156	517	21	30	4.322	20	1	26	4	-50
2	21	8	"PFF1565"	"F62141_1"	9940	24680	140	680	643	249	88	91	20	98	97	0	2114	2055	762	150	153	24	100	100	0	0.301	0.291	0.296	0.275	1.838	0.277	0.791	156	463	2556	2460	-1.730	592	1964	555	1905	0
2	22	8	"PFF1569"	"F62233_2"	10130	24680	140	171	164	46	83	86	21	88	78	0	229	222	68	148	151	24	80	69	0	1.086	1.095	0.919	1.007	2.420	0.777	0.347	156	645	169	155	0.120	88	81	81	74	0
2	1	9	"PFF1573"	"F62329_1"	6120	24860	150	92	95	26	74	76	18	48	25	0	142	141	39	139	141	20	26	10	0	6.000	10.500	1.014	0.971	3.924	0.325	0.025	156	670	21	23	2.585	18	3	21	2	-50
2	2	9	"PFF1576"	"F62396_2"	6310	24860	130	162	168	51	77	79	18	95	87	0	234	239	59	139	142	25	92	78	0	0.895	0.910	0.832	0.866	2.083	0.859	0.461	120	426	180	191	-0.160	85	95	91	100	0
2	3	9	"PFF1579"	"F62610_1"	6520	24870	140	303	291	115	77	80	18	91	87	0	358	332	107	142	145	25	89	86	0	1.046	1.126	1.069	1.017	2.242	1.149	0.679	156	472	442	404	0.065	226	216	214	190	0
2	4	9	"PFF1581"	"F62610_13"	6700	24870	150	824	784	309	77	80	18	98	97	0	560	537	181	141	144	20	96	94	0	1.783	1.785	1.792	1.756	2.245	1.887	0.786	156	413	1166	1103	0.834	747	419	707	396	0
2	5	9	"PFF1628"	"F63860_1"	6880	24860	150	78	81	18	81	83	21	14	0	0	124	126	24	140	143	19	8	2	0	0.188	0.000	0.586	0.595	3.489	0.027	0.000	156	470	-19	-14	-2.415	-3	-16	0	-14	-50
2	6	9	"PFF1634"	"F64095_1"	7070	24860	150	103	105	24	81	84	21	51	20	0	139	142	30	139	142	19	18	8	0	100000.000	8.000	1.462	1.318	4.091	5.665	0.000	156	477	22	27	16.610	22	0	24	3	-50
2	7	9	"PFF1641"	"F64252_1"	7250	24860	130	119	121	29	80	83	18	85	55	0	205	203	39	139	143	21	85	70	0	0.591	0.641	0.603	0.671	2.488	0.508	0.273	120	417	105	105	-0.759	39	66	41	64	0
2	8	9	"PFF1644"	"F64347_2"	7440	24860	140	929	876	322	81	83	19	100	100	0	538	518	172	140	143	20	94	93	0	2.131	2.103	2.020	2.058	1.625	2.198	0.783	156	453	1246	1173	1.091	848	398	795	378	0
2	9	9	"PFF1647"	"F6440_2"	7630	24870	140	2487	2512	1068	82	84	20	100	100	0	2046	2070	843	141	144	22	100	99	0	1.262	1.260	1.251	1.224	1.924	1.296	0.812	156	438	4310	4359	0.336	2405	1905	2430	1929	0
2	10	9	"PFF1652"	"F64735_1"	7820	24860	140	2451	2406	754	82	87	50	100	100	0	1773	1673	627	144	151	58	95	95	0	1.454	1.520	1.439	1.524	1.459	1.481	0.847	156	511	3998	3853	0.540	2369	1629	2324	1529	0
2	11	9	"PFF1680"	"F65658_4"	8020	24860	130	168	169	49	82	87	51	77	33	0	271	268	74	144	151	58	85	59	0	0.677	0.702	0.647	0.625	2.199	0.713	0.568	120	484	213	211	-0.562	86	127	87	124	0
2	12	9	"PFF1682"	"F65704_1"	8200	24870	120	131	139	64	83	86	20	81	60	0	178	177	37	146	149	23	56	31	0	1.500	1.806	1.250	1.462	3.629	3.110	0.092	120	473	80	87	0.585	48	32	56	31	0
2	13	9	"PFF1687"	"F66126_1"	8430	24870	150	115	116	33	85	88	20	60	35	0	164	165	42	147	151	25	42	21	0	1.765	1.722	1.068	0.955	3.856	0.785	0.188	156	488	47	49	0.819	30	17	31	18	-50
2	14	9	"PFF1693"	"F66450_1"	8580	24870	140	250	250	81	86	90	22	95	91	0	544	524	134	148	151	24	99	98	0	0.414	0.436	0.431	0.422	1.990	0.404	0.654	156	398	560	540	-1.272	164	396	164	376	0
2	15	9	"PFF1696"	"F66665_1"	8790	24870	140	1747	1577	561	93	101	31	99	98	0	2393	2270	645	151	154	25	100	100	0	0.738	0.700	0.717	0.653	1.920	0.705	0.827	156	504	3896	3603	-0.439	1654	2242	1484	2119	0
2	16	9	"PFF1698"	"F66828_1"	9010	24880	150	122	127	40	97	104	31	41	21	0	171	173	41	154	157	24	44	23	0	1.471	1.579	1.019	1.040	3.373	1.458	0.164	156	455	42	49	0.556	25	17	30	19	-50
2	17	9	"PFI0357"	"I4256_1"	9160	24860	150	1052	1169	559	94	98	23	100	100	0	530	587	274	153	156	24	96	94	0	2.541	2.477	2.342	2.700	2.005	2.570	0.744	156	385	1335	1509	1.345	958	377	1075	434	0
2	18	9	"PFI0360"	"I4355_3"	9340	24860	130	777	788	224	91	93	20	100	100	0	521	532	136	151	153	22	100	100	0	1.854	1.829	1.833	1.858	1.489	1.881	0.787	120	431	1056	1078	0.891	686	370	697	381	0
2	19	9	"PFI0362"	"I4394_2"	9540	24870	140	241	239	83	90	92	19	93	88	0	516	506	176	150	152	21	95	93	0	0.413	0.419	0.393	0.426	2.275	0.368	0.604	156	500	517	505	-1.277	151	366	149	356	0
2	20	9	"PFI0367"	"I4500_1"	9740	24870	140	503	472	188	88	92	21	94	93	0	377	373	120	152	154	23	91	89	0	1.844	1.738	1.684	1.570	2.194	1.864	0.707	156	441	640	605	0.883	415	225	384	221	0
2	21	9	"PFI0369"	"I4547_2"	9920	24870	140	540	495	152	87	90	20	99	97	0	410	398	98	150	152	21	98	96	0	1.742	1.645	1.647	1.620	2.256	1.764	0.707	156	420	713	656	0.801	453	260	408	248	0
2	22	9	"PFI0371"	"I4582_1"	10110	24860	140	656	626	196	83	86	20	100	100	0	517	505	155	146	149	21	95	94	0	1.544	1.513	1.515	1.488	1.695	1.522	0.775	156	585	944	902	0.627	573	371	543	359	0
2	1	10	"PFI0397"	"I5035_1"	6160	25000	150	84	85	18	74	77	20	27	5	0	138	140	24	140	142	19	19	5	0	-5.000	100000.000	0.720	0.845	3.695	0.719	0.014	156	635	8	11	Error	10	-2	11	0	-50
2	2	10	"PFI0404"	"I5222_1"	6310	25050	140	1023	1028	365	77	79	18	100	100	0	710	682	264	139	141	19	94	94	0	1.657	1.751	1.679	1.752	1.540	1.726	0.830	156	440	1517	1494	0.728	946	571	951	543	0
2	3	10	"PFI0407"	"I5252_1"	6510	25050	140	435	420	140	77	79	17	100	99	0	290	285	77	137	140	20	94	89	0	2.340	2.318	2.254	2.345	2.035	2.419	0.697	156	402	511	491	1.226	358	153	343	148	0
2	4	10	"PFI0409"	"I5362_4"	6690	25060	140	205	208	70	78	80	18	95	89	0	381	368	99	141	144	20	96	94	0	0.529	0.573	0.557	0.550	2.071	0.540	0.615	156	361	367	357	-0.918	127	240	130	227	0
2	5	10	"PFI0418"	"I5700_1"	6880	25050	130	288	292	94	79	80	17	98	95	0	223	217	51	142	143	19	83	79	0	2.580	2.840	2.743	2.737	2.198	2.812	0.575	120	441	290	288	1.368	209	81	213	75	0
2	6	10	"PFI0423"	"I5893_2"	7080	25060	140	126	126	30	80	81	18	79	62	0	189	188	40	139	141	19	78	66	0	0.920	0.939	0.818	0.768	3.081	0.703	0.201	156	452	96	95	-0.120	46	50	46	49	0
2	7	10	"PFI0448"	"I6567_2"	7270	25060	140	1896	1768	758	79	81	19	100	99	0	1410	1399	495	140	144	36	100	99	0	1.431	1.342	1.381	1.214	1.935	1.456	0.836	156	432	3087	2948	0.517	1817	1270	1689	1259	0
2	8	10	"PFI0451"	"I6639_1"	7460	25060	140	140	137	40	78	81	22	81	62	0	230	222	64	141	146	46	79	46	0	0.697	0.728	0.613	0.570	2.380	0.346	0.208	156	421	151	140	-0.522	62	89	59	81	0
2	9	10	"PFI0457"	"I6658_1"	7640	25050	140	606	571	246	78	81	23	91	91	0	551	511	231	141	144	36	85	83	0	1.288	1.332	1.255	1.291	2.370	1.260	0.714	156	427	938	863	0.365	528	410	493	370	0
2	10	10	"PFI0459"	"I6658_3"	7840	25060	140	900	881	351	80	86	53	97	94	0	674	684	238	142	149	61	98	96	0	1.541	1.478	1.494	1.382	2.042	1.583	0.807	156	449	1352	1343	0.624	820	532	801	542	0
2	11	10	"PFI0461"	"I6724_2"	8030	25050	140	1699	1653	693	81	87	53	100	100	0	897	855	356	142	150	61	94	91	0	2.143	2.205	2.156	2.276	1.799	2.188	0.712	156	439	2373	2285	1.100	1618	755	1572	713	0
2	12	10	"PFI0465"	"I6851_2"	8220	25050	140	102	106	26	83	85	20	48	26	0	272	264	75	145	148	22	89	85	0	0.150	0.193	0.227	0.219	2.787	0.141	0.143	156	429	146	142	-2.741	19	127	23	119	0
2	13	10	"PFI0492"	"I7697_2"	8420	25050	140	685	655	211	86	88	20	99	98	0	443	443	134	147	150	23	95	95	0	2.024	1.922	1.896	1.918	1.729	2.028	0.725	156	378	895	865	1.017	599	296	569	296	0
2	14	10	"PFI0498"	"I7884_1"	8610	25050	140	461	447	160	86	89	21	98	98	0	371	373	119	148	150	22	94	92	0	1.682	1.604	1.552	1.579	2.288	1.645	0.696	156	373	598	586	0.750	375	223	361	225	0
2	15	10	"PFI0501"	"I8013_1"	8800	25050	140	535	526	179	89	94	25	100	98	0	372	385	144	152	154	23	92	90	0	2.027	1.876	1.778	1.922	2.048	1.828	0.641	156	418	666	670	1.020	446	220	437	233	0
2	16	10	"PFI0504"	"I8083_1"	9000	25060	150	2903	2789	1266	91	98	32	100	98	0	2474	2392	957	155	157	23	100	100	0	1.213	1.206	1.233	1.088	2.180	1.298	0.818	156	382	5131	4935	0.278	2812	2319	2698	2237	0
2	17	10	"PFI0510"	"I8305_1"	9190	25050	140	733	720	276	94	99	29	97	95	0	1109	1064	406	156	159	25	96	94	0	0.671	0.689	0.664	0.680	2.533	0.644	0.752	156	418	1592	1534	-0.577	639	953	626	908	0
2	18	10	"PFI0513"	"I8332_1"	9370	25050	130	280	269	89	95	98	22	92	89	0	272	268	74	154	158	25	85	84	0	1.568	1.526	1.451	1.279	2.213	1.433	0.585	120	431	303	288	0.649	185	118	174	114	0
2	19	10	"PFJ0455"	"J53_17"	9560	25050	140	295	291	95	93	97	24	93	91	0	357	341	109	155	158	25	87	83	0	1.000	1.065	0.982	1.028	2.452	0.969	0.621	156	473	404	384	0.000	202	202	198	186	0
2	20	10	"PFJ0457"	"J53_21"	9750	25050	130	107	110	25	89	94	23	42	12	0	1217	1195	332	153	155	22	100	100	0	0.017	0.020	0.030	0.029	1.745	0.018	0.150	120	375	1082	1063	-5.885	18	1064	21	1042	0
2	21	10	"PFJ0459"	"J53_23"	9920	25050	150	98	99	23	92	98	60	1	0	0	138	140	29	151	154	31	7	1	0	-0.462	-0.636	0.818	0.762	4.077	0.129	0.000	156	442	-7	-4	Error	6	-13	7	-11	-50
2	22	10	"PFJ0463"	"J53_29"	10140	25050	140	2471	2409	903	87	92	49	99	99	0	2125	2103	774	150	152	28	100	99	0	1.207	1.189	1.184	1.202	2.096	1.206	0.816	156	705	4359	4275	0.272	2384	1975	2322	1953	0
2	1	11	"PFJ0468"	"J53_37"	6150	25240	140	272	256	89	77	80	19	96	91	0	289	285	88	145	146	20	89	88	0	1.354	1.279	1.298	1.152	2.197	1.237	0.588	156	687	339	319	0.437	195	144	179	140	0
2	2	11	"PFJ0472"	"J53_41"	6340	25240	140	1485	1408	496	79	81	19	99	98	0	794	748	248	142	145	20	99	98	0	2.156	2.193	2.170	2.201	2.014	2.360	0.783	156	402	2058	1935	1.109	1406	652	1329	606	0
2	3	11	"PFJ0495"	"J564_1"	6530	25240	150	1039	911	332	81	83	18	98	96	0	989	901	314	140	143	21	94	92	0	1.128	1.091	1.109	1.130	2.199	1.074	0.808	156	405	1807	1591	0.174	958	849	830	761	0
2	4	11	"PFJ0497"	"J564_3"	6710	25240	140	133	137	43	80	82	18	77	64	0	1014	991	364	142	144	20	98	96	0	0.061	0.067	0.066	0.068	2.737	0.060	0.481	156	395	925	906	-4.040	53	872	57	849	0
2	5	11	"PFJ0500"	"J56_7"	6890	25240	150	92	95	26	80	81	18	40	19	0	137	139	30	143	145	20	19	5	0	-2.000	-3.750	1.000	1.028	5.525	0.347	0.002	156	399	6	11	Error	12	-6	15	-4	-50
2	6	11	"PFJ0503"	"J583_1"	7070	25240	150	86	88	21	83	86	23	17	5	0	135	137	31	142	146	22	17	4	0	-0.429	-1.000	0.667	0.698	3.051	0.283	0.019	156	451	-4	0	Error	3	-7	5	-5	-50
2	7	11	"PFJ0506"	"J587_3"	7260	25240	150	89	98	31	83	86	23	37	16	0	143	141	45	143	147	37	14	4	0	100000.000	-7.500	0.864	0.898	4.321	0.202	0.051	156	418	6	13	16.610	6	0	15	-2	-50
2	8	11	"PFJ0508"	"J587_5"	7450	25240	150	104	103	30	82	85	29	39	10	0	134	137	58	146	148	46	7	5	0	-1.833	-2.333	0.558	0.706	3.688	0.156	0.024	156	448	10	12	Error	22	-12	21	-9	-50
2	9	11	"PFJ0527"	"J647_6"	7670	25240	140	1191	1132	424	81	86	29	99	97	0	971	918	325	144	147	35	97	94	0	1.342	1.358	1.347	1.310	1.951	1.392	0.774	156	468	1937	1825	0.425	1110	827	1051	774	0
2	10	11	"PFJ0531"	"J64_1"	7860	25240	140	914	843	368	81	83	19	100	96	0	677	648	253	142	144	19	92	91	0	1.557	1.506	1.470	1.447	2.213	1.585	0.737	156	423	1368	1268	0.639	833	535	762	506	0
2	11	11	"PFJ0533"	"J64_3"	8050	25240	140	225	215	74	79	82	18	93	85	0	255	247	72	141	143	19	87	82	0	1.281	1.283	1.208	1.145	2.435	1.212	0.543	156	405	260	242	0.357	146	114	136	106	0
2	12	11	"PFJ0536"	"J65_10"	8230	25240	140	997	975	407	82	86	22	99	98	0	1009	966	353	143	146	21	98	96	0	1.057	1.085	1.055	1.065	2.065	1.124	0.751	156	406	1781	1716	0.079	915	866	893	823	0
2	13	11	"PFJ0538"	"J65_12"	8410	25200	150	113	120	42	89	92	25	46	28	0	154	159	36	151	154	25	25	9	0	8.000	3.875	1.222	1.416	4.460	1.919	0.089	156	480	27	39	3.000	24	3	31	8	-50
2	14	11	"PFJ0540"	"J65_2"	8620	25240	150	734	737	282	90	94	23	98	96	0	663	662	282	153	156	23	92	90	0	1.263	1.271	1.175	1.299	2.177	1.208	0.788	156	475	1154	1156	0.337	644	510	647	509	0
2	15	11	"PFJ0567"	"J71_12"	8810	25240	140	344	345	114	89	93	24	96	95	0	353	362	107	151	152	21	98	92	0	1.262	1.213	1.191	1.221	2.044	1.199	0.711	156	377	457	467	0.336	255	202	256	211	0
2	16	11	"PFJ0569"	"J71_2"	8970	25240	150	103	107	24	90	95	30	25	5	0	142	141	26	154	154	22	7	1	0	-1.083	-1.308	0.719	0.712	3.649	9.119	0.003	156	386	1	4	Error	13	-12	17	-13	-50
2	17	11	"PFJ0571"	"J71_6"	9160	25240	150	100	104	23	94	98	30	17	3	0	141	141	32	156	158	25	8	1	0	-0.400	-0.667	0.697	0.661	4.865	1.815	0.014	156	472	-9	-5	Error	6	-15	10	-15	-50
2	18	11	"PFJ0573"	"J71_9"	9380	25240	140	21973	20574	7635	97	101	24	100	100	0	17910	16671	6546	160	162	25	100	100	0	1.232	1.240	1.198	1.228	1.877	1.252	0.790	156	436	39626	36988	0.302	21876	17750	20477	16511	0
2	19	11	"PFJ0576"	"J73_13"	9540	25240	150	124	124	33	100	104	26	46	19	0	169	165	44	161	164	26	30	12	0	3.000	6.000	0.873	1.019	4.297	0.829	0.117	156	484	32	28	1.585	24	8	24	4	-50
2	20	11	"PFJ0578"	"J73_15"	9770	25240	140	2090	1937	750	98	102	26	100	100	0	2041	1951	797	160	161	25	98	96	0	1.059	1.027	0.995	1.059	2.266	1.008	0.764	156	441	3873	3630	0.083	1992	1881	1839	1791	0
2	21	11	"PFK0742"	"Ks1964_2"	9920	25240	150	121	122	30	99	105	58	12	0	0	157	155	36	156	158	31	15	5	0	22.000	-23.000	1.236	1.195	4.020	8.662	0.018	156	509	23	22	4.459	22	1	23	-1	-50
2	22	11	"PFK0745"	"Ks1_2"	10140	25230	130	802	824	268	92	100	71	99	98	0	592	607	206	153	155	54	100	94	0	1.617	1.612	1.624	1.700	1.735	1.652	0.768	120	577	1149	1186	0.694	710	439	732	454	0
2	1	12	"PFK0752"	"Ks202_6"	6160	25430	140	2065	2088	1014	78	80	18	100	100	0	2024	2084	915	146	147	19	99	98	0	1.058	1.037	1.039	0.972	2.074	1.084	0.753	156	575	3865	3948	0.081	1987	1878	2010	1938	0
2	2	12	"PFK0755"	"Ks202_9"	6340	25430	140	429	437	176	83	83	18	98	94	0	821	835	305	145	147	21	98	97	0	0.512	0.513	0.516	0.477	1.957	0.492	0.775	156	349	1022	1044	-0.966	346	676	354	690	0
2	3	12	"PFK0757"	"Ks206_2"	6500	25430	150	89	90	23	83	84	18	26	12	0	132	127	27	142	145	20	6	1	0	-0.600	-0.467	0.796	0.810	3.808	0.021	0.000	156	415	-4	-8	Error	6	-10	7	-15	-50
2	4	12	"PFK0760"	"Ks210_1"	6720	25430	140	158	158	44	82	83	19	87	78	0	202	199	49	142	145	20	76	62	0	1.267	1.333	1.200	1.258	2.854	1.192	0.306	156	451	136	133	0.341	76	60	76	57	0
2	5	12	"PFK0786"	"Ks225_7"	6910	25430	140	450	449	162	81	84	22	98	96	0	330	342	121	144	148	24	91	88	0	1.984	1.859	1.747	1.883	1.978	1.842	0.695	156	416	555	566	0.988	369	186	368	198	0
2	6	12	"PFK0793"	"Ks2300_1"	7080	25390	80	115	117	41	87	91	27	50	25	0	162	164	55	145	150	27	34	23	0	1.647	1.579	0.962	1.231	3.857	0.777	0.125	52	250	45	49	0.720	28	17	30	19	0
2	7	12	"PFK0795"	"Ks2345_1"	7290	25430	140	700	668	256	83	87	23	98	97	0	1056	1029	386	146	148	24	98	96	0	0.678	0.663	0.662	0.683	2.290	0.626	0.757	156	473	1527	1468	-0.561	617	910	585	883	0
2	8	12	"PFK0799"	"Ks244_1"	7480	25430	140	298	291	90	82	85	26	94	91	0	542	511	168	147	148	21	92	92	0	0.547	0.574	0.561	0.598	2.473	0.501	0.688	156	437	611	573	-0.871	216	395	209	364	0
2	9	12	"PFK0802"	"Ks244_3"	7680	25430	150	392	382	134	82	86	27	94	92	0	679	638	248	147	149	22	91	89	0	0.583	0.611	0.577	0.584	2.070	0.543	0.736	156	459	842	791	-0.779	310	532	300	491	0
2	10	12	"PFK0804"	"Ks244_8"	7860	25430	130	287	282	96	82	85	24	94	91	0	205	199	57	144	147	28	71	52	0	3.361	3.636	2.953	3.258	3.073	3.530	0.343	120	403	266	255	1.749	205	61	200	55	0
2	11	12	"PFK0825"	"Ks25_1"	8050	25430	140	580	546	206	80	82	23	98	96	0	339	325	96	142	144	27	90	85	0	2.538	2.546	2.493	2.340	2.302	2.799	0.689	156	418	697	649	1.344	500	197	466	183	0
2	12	12	"PFK0827"	"Ks25_12"	8240	25430	140	484	467	160	80	84	20	99	98	0	302	294	84	144	146	21	91	88	0	2.557	2.580	2.519	2.454	2.042	2.732	0.640	156	403	562	537	1.354	404	158	387	150	0
2	13	12	"PFK0830"	"Ks25_19"	8430	25430	140	804	804	306	87	91	24	99	97	0	683	702	253	151	153	24	97	95	0	1.348	1.301	1.277	1.302	2.084	1.329	0.773	156	484	1249	1268	0.431	717	532	717	551	0
2	14	12	"PFK0834"	"Ks25_8"	8620	25430	140	390	384	129	88	91	21	98	95	0	254	260	72	151	153	23	89	83	0	2.932	2.716	2.444	2.638	2.101	2.799	0.590	156	435	405	405	1.552	302	103	296	109	0
2	15	12	"PFK0839"	"Ks266_15"	8810	25430	140	1295	1332	546	89	93	24	100	99	0	1248	1229	549	149	150	21	96	94	0	1.097	1.151	1.099	1.248	2.577	1.126	0.752	156	390	2305	2323	0.134	1206	1099	1243	1080	0
2	16	12	"PFK0841"	"Ks266_6"	9000	25430	140	1409	1338	517	88	92	24	100	97	0	1181	1148	407	148	150	21	98	96	0	1.279	1.250	1.265	1.300	2.401	1.298	0.771	156	435	2354	2250	0.355	1321	1033	1250	1000	0
2	17	12	"PFK0858"	"Ks271_1"	9190	25430	130	223	211	57	88	92	22	94	90	0	590	549	149	153	155	23	96	96	0	0.309	0.311	0.307	0.295	1.745	0.272	0.619	120	421	572	519	-1.695	135	437	123	396	0
2	18	12	"PFK0868"	"Ks2886_1"	9350	25430	150	82	84	20	92	95	23	8	1	0	131	130	29	156	158	25	3	0	0	0.400	0.308	0.531	0.565	3.216	0.291	0.036	156	430	-35	-34	-1.322	-10	-25	-8	-26	-50
2	19	12	"PFK0871"	"Ks291_5"	9540	25430	150	75	82	22	94	97	23	8	1	0	123	125	28	158	158	23	2	1	0	0.543	0.364	0.591	0.578	2.737	0.363	0.053	156	402	-54	-45	-0.881	-19	-35	-12	-33	-50
2	20	12	"PFK0873"	"Ks291_8"	9730	25430	150	87	90	25	96	99	24	9	4	0	136	135	29	157	158	25	7	1	0	0.429	0.273	0.600	0.732	4.175	0.306	0.027	156	401	-30	-28	-1.222	-9	-21	-6	-22	-50
2	21	12	"PFK0878"	"Ks2_13"	9920	25430	150	96	100	28	92	94	34	15	4	0	142	144	32	150	144	67	1	0	0	-0.500	-1.333	0.798	0.968	4.675	0.238	0.089	156	533	-4	2	Error	4	-8	8	-6	-50
2	22	12	"PFK0881"	"Ks2_9"	10160	25410	150	62	123	118	82	88	49	25	19	0	61	160	174	145	138	86	23	21	0	0.238	2.733	0.332	0.414	2.924	0.228	0.231	156	843	-104	56	-2.070	-20	-84	41	15	-50
2	1	13	"PFL0033"	"L1_66"	6130	25620	150	100	101	27	76	78	17	58	30	0	129	131	27	144	146	20	10	1	0	-1.600	-1.923	1.250	1.019	5.010	0.843	0.002	156	682	9	12	Error	24	-15	25	-13	-50
2	2	13	"PFL0035"	"L1_7"	6320	25620	150	79	80	18	82	83	19	12	2	0	120	119	25	142	144	21	2	0	0	0.136	0.087	0.470	0.494	3.285	0.123	0.005	156	391	-25	-25	-2.874	-3	-22	-2	-23	-50
2	3	13	"PFL0037"	"L1_72"	6510	25610	150	100	104	29	81	84	26	38	14	0	131	131	29	142	146	24	9	3	0	-1.727	-2.091	1.250	1.055	5.290	0.262	0.000	156	462	8	12	Error	19	-11	23	-11	-50
2	4	13	"PFL0041"	"L1_79"	6710	25610	150	79	80	19	83	86	25	7	0	0	124	123	31	144	146	21	7	1	0	0.200	0.143	0.543	0.504	3.408	0.192	0.006	156	585	-24	-24	-2.322	-4	-20	-3	-21	-50
2	5	13	"PFL0043"	"L1_81"	6940	25580	150	107	118	41	83	89	27	48	30	0	149	154	32	145	148	24	26	11	0	6.000	3.889	1.691	1.681	3.140	2.384	0.070	156	574	28	44	2.585	24	4	35	9	-50
2	6	13	"PFL0045"	"L1_83"	7100	25620	140	407	385	135	84	88	26	96	94	0	286	282	85	146	149	25	88	86	0	2.307	2.213	2.161	2.059	2.611	2.314	0.609	156	477	463	437	1.206	323	140	301	136	0
2	7	13	"PFL0068"	"L2_117"	7250	25620	140	1056	1025	393	84	87	24	97	97	0	1068	1089	331	147	150	24	100	100	0	1.055	0.999	1.028	0.906	2.056	1.045	0.782	156	416	1893	1883	0.078	972	921	941	942	0
2	8	13	"PFL0070"	"L2_12"	7430	25610	140	1684	1574	376	82	85	19	100	100	0	1179	1093	327	147	150	22	97	96	0	1.552	1.577	1.539	1.657	1.827	1.561	0.827	156	430	2634	2438	0.634	1602	1032	1492	946	0
2	9	13	"PFL0072"	"L2_123"	7620	25620	140	206	206	67	82	84	18	91	87	0	200	203	54	148	151	23	73	52	0	2.385	2.255	2.038	1.985	3.175	2.305	0.269	156	468	176	179	1.254	124	52	124	55	0
2	10	13	"PFL0074"	"L2_127"	7810	25610	140	239	232	66	83	86	24	97	93	0	227	224	57	147	151	29	78	62	0	1.950	1.935	1.900	2.053	2.444	1.772	0.453	156	462	236	226	0.963	156	80	149	77	0
2	11	13	"PFL0077"	"L2_135"	8010	25620	140	213	216	78	80	84	23	90	82	0	517	511	152	147	149	28	98	96	0	0.359	0.374	0.374	0.332	1.920	0.358	0.680	156	441	503	500	-1.476	133	370	136	364	0
2	12	13	"PFL0079"	"L2_139"	8200	25610	140	790	820	349	80	82	18	99	98	0	465	476	196	147	149	21	91	89	0	2.233	2.249	2.180	2.340	2.160	2.287	0.731	156	418	1028	1069	1.159	710	318	740	329	0
2	13	13	"PFL0101"	"L2_180"	8390	25610	140	574	553	180	84	86	19	99	96	0	447	446	135	148	149	21	96	94	0	1.639	1.574	1.542	1.562	1.840	1.578	0.763	156	457	789	767	0.713	490	299	469	298	0
2	14	13	"PFL0104"	"L2_185"	8590	25620	150	122	123	35	86	89	21	64	42	0	161	164	43	151	150	22	34	18	0	3.600	2.846	1.214	1.255	3.520	0.790	0.056	156	431	46	50	1.848	36	10	37	13	-50
2	15	13	"PFL0109"	"L2_193"	8770	25620	140	810	761	262	86	90	21	100	96	0	484	462	141	151	152	23	94	92	0	2.174	2.170	2.111	2.054	2.202	2.290	0.731	156	410	1057	986	1.120	724	333	675	311	0
2	16	13	"PFL0111"	"L2_195"	8960	25620	140	474	470	170	86	90	21	98	96	0	264	262	69	149	152	22	88	83	0	3.374	3.398	3.193	3.195	2.606	3.675	0.586	156	472	503	497	1.754	388	115	384	113	0
2	17	13	"PFL0113"	"L2_198"	9150	25620	130	338	331	105	86	89	20	96	95	0	224	221	59	149	151	21	80	70	0	3.360	3.403	3.176	3.177	2.528	3.749	0.423	120	488	327	317	1.748	252	75	245	72	0
2	18	13	"PFL0115"	"L2_20"	9350	25620	140	538	532	211	88	91	20	98	95	0	797	798	269	150	153	32	98	96	0	0.696	0.685	0.684	0.667	2.199	0.677	0.788	156	472	1097	1092	-0.524	450	647	444	648	0
2	19	13	"PFL0135"	"L2_233"	9540	25600	150	139	145	51	88	90	20	71	56	0	170	177	48	152	155	31	41	18	0	2.833	2.280	1.469	1.503	3.808	1.600	0.166	156	443	69	82	1.503	51	18	57	25	-50
2	20	13	"PFL0138"	"L2_238"	9740	25600	150	163	166	60	85	92	60	58	26	0	156	156	30	148	143	58	4	0	0	9.750	10.125	3.044	2.834	3.436	2.957	0.167	156	453	86	89	3.285	78	8	81	8	-50
2	21	13	"PFL0141"	"L2_248"	9910	25600	100	484	495	380	78	93	81	63	61	0	464	429	307	133	138	105	61	56	0	1.227	1.409	1.094	0.815	3.350	1.290	0.680	80	342	737	713	0.295	406	331	417	296	0
2	22	13	"PFL0145"	"L2_259"	10110	25620	150	71	75	20	81	88	51	1	0	0	114	106	47	146	143	89	0	0	0	0.313	0.150	0.316	0.379	3.253	0.204	0.218	156	786	-42	-46	-1.678	-10	-32	-6	-40	-50
2	1	14	"PFL0149"	"L2_268"	6120	25800	140	415	414	125	77	80	17	99	99	0	272	277	78	146	147	19	92	87	0	2.683	2.573	2.581	2.848	2.090	2.488	0.691	156	639	464	468	1.424	338	126	337	131	0
2	2	14	"PFL0152"	"L2_277"	6320	25810	140	641	613	254	80	83	18	97	96	0	808	812	294	143	144	20	99	98	0	0.844	0.797	0.838	0.762	2.033	0.825	0.788	156	438	1226	1202	-0.245	561	665	533	669	0
2	3	14	"PFM0408"	"M36520_1"	6490	25810	130	752	721	305	81	88	40	95	90	0	425	418	177	142	150	45	85	80	0	2.371	2.319	2.161	2.054	2.148	2.251	0.727	120	399	954	916	1.246	671	283	640	276	0
2	4	14	"PFM0410"	"M36520_4"	6670	25820	140	304	304	115	84	88	38	89	85	0	315	322	106	144	151	42	88	83	0	1.287	1.236	1.251	1.200	2.256	1.181	0.675	156	473	391	398	0.364	220	171	220	178	0
2	5	14	"PFM0413"	"M36754_16"	6860	25810	130	219	210	68	84	88	23	91	87	0	1064	1005	338	147	148	22	99	99	0	0.147	0.147	0.142	0.145	1.903	0.131	0.653	120	539	1052	984	-2.764	135	917	126	858	0
2	6	14	"PFM0417"	"M36754_20"	7080	25810	150	78	79	18	83	86	23	8	0	0	119	119	27	147	149	22	3	0	0	0.179	0.143	0.490	0.522	4.414	0.119	0.003	156	499	-33	-32	-2.485	-5	-28	-4	-28	-50
2	7	14	"PFM0419"	"M36754_23"	7260	25820	140	1365	1293	586	85	87	18	100	99	0	1139	1134	453	148	152	25	97	96	0	1.292	1.225	1.230	1.142	2.635	1.311	0.751	156	384	2271	2194	0.369	1280	991	1208	986	0
2	8	14	"PFM0422"	"M3675_2"	7430	25810	130	915	878	306	83	87	25	100	99	0	901	876	325	150	156	52	99	95	0	1.108	1.095	1.046	1.126	1.772	1.010	0.808	120	448	1583	1521	0.148	832	751	795	726	0
2	9	14	"PFM0440"	"M3766_1"	7640	25820	140	1895	1768	748	82	86	24	100	99	0	1245	1195	443	148	153	49	97	96	0	1.653	1.610	1.619	1.458	2.378	1.710	0.790	156	506	2910	2733	0.725	1813	1097	1686	1047	0
2	10	14	"PFM0442"	"M37744_2"	7840	25810	150	94	97	26	80	83	19	40	12	0	119	120	30	146	149	22	5	3	0	-0.519	-0.654	0.437	0.484	4.417	7.160	0.003	156	468	-13	-9	Error	14	-27	17	-26	-50
2	11	14	"PFM0444"	"M37773_2"	8030	25810	150	87	92	52	80	83	18	29	10	0	135	174	418	149	151	21	17	7	0	-0.500	0.480	0.331	0.520	4.488	0.114	0.633	156	405	-7	37	Error	7	-14	12	25	-50
2	12	14	"PFM0446"	"M3777_1"	8210	25810	140	534	530	197	82	84	19	99	97	0	388	385	134	149	151	22	89	87	0	1.891	1.898	1.749	1.799	2.054	1.911	0.680	156	440	691	684	0.919	452	239	448	236	0
2	13	14	"PFM0448"	"M37794_11"	8410	25810	120	137	136	40	83	86	20	74	62	0	171	163	42	149	150	21	50	24	0	2.455	3.786	1.481	1.646	3.073	1.831	0.085	120	440	76	67	1.295	54	22	53	14	0
2	14	14	"PFM0450"	"M37794_14"	8590	25810	150	108	110	25	86	88	20	50	21	0	140	140	28	152	153	23	10	1	0	-1.833	-2.000	1.102	1.302	3.988	1.241	0.005	156	455	10	12	Error	22	-12	24	-12	-50
2	15	14	"PFM0469"	"M38740_1"	8780	25810	150	86	86	18	89	91	21	8	1	0	115	119	28	152	154	23	3	1	0	0.081	0.091	0.414	0.356	3.479	0.168	0.010	156	486	-40	-36	-3.624	-3	-37	-3	-33	-50
2	16	14	"PFM0472"	"M38757_4"	8980	25820	140	789	756	283	89	92	20	97	97	0	863	835	250	152	154	22	99	98	0	0.985	0.977	0.996	0.888	2.558	1.022	0.782	156	505	1411	1350	-0.022	700	711	667	683	0
2	17	14	"PFM0476"	"M38913_1"	9170	25820	140	916	889	338	90	167	611	75	7	0	1250	1238	465	151	233	689	83	26	0	0.752	0.735	0.731	0.739	2.465	0.729	0.631	156	526	1925	1886	-0.412	826	1099	799	1087	0
2	18	14	"PFM0478"	"M38913_6"	9360	25820	140	708	658	286	87	186	657	42	0	0	802	774	295	146	233	687	44	0	0	0.947	0.909	0.922	0.905	2.779	0.968	0.719	156	566	1277	1199	-0.079	621	656	571	628	0
2	19	14	"PFM0481"	"M38941_1"	9550	25800	150	195	203	113	81	92	115	49	21	0	247	232	103	143	139	74	60	35	0	1.096	1.371	1.142	0.925	3.041	0.874	0.352	156	581	218	211	0.132	114	104	122	89	-50
2	20	14	"PFM0484"	"M38941_6"	9750	25800	150	65	141	160	82	95	124	18	14	0	58	119	116	143	138	76	16	10	0	0.200	-2.458	0.290	0.372	3.442	1.315	0.277	156	581	-102	35	-2.322	-17	-85	59	-24	-50
2	21	14	"PFM0510"	"M41547_1"	9930	25810	140	3642	3279	1240	86	95	66	100	100	0	1694	1550	637	144	144	78	96	94	0	2.294	2.271	2.165	2.377	2.001	2.318	0.821	156	509	5106	4599	1.198	3556	1550	3193	1406	0
2	22	14	"PFM0512"	"M41763_12"	10120	25810	140	965	902	299	88	91	26	100	98	0	857	749	301	151	156	39	91	88	0	1.242	1.361	1.303	1.478	2.220	1.295	0.762	156	655	1583	1412	0.313	877	706	814	598	0
2	1	15	"PFM0514"	"M41763_4"	6130	26000	150	89	93	27	75	78	17	42	17	0	125	127	30	144	146	19	8	4	0	-0.737	-1.059	0.469	0.591	5.349	7.464	0.001	156	704	-5	1	Error	14	-19	18	-17	-50
2	2	15	"PFM0516"	"M41776_1"	6320	26000	150	87	90	20	80	83	17	34	12	0	143	141	30	141	143	19	26	10	0	3.500	100000.000	0.719	0.719	3.822	0.289	0.015	156	441	9	10	1.807	7	2	10	0	-50
2	3	15	"PFM0524"	"M42658_1"	6510	26000	140	642	658	258	83	88	37	98	96	0	442	448	169	144	151	44	90	88	0	1.876	1.891	1.763	1.795	1.975	1.937	0.720	156	405	857	879	0.908	559	298	575	304	0
2	4	15	"PFM0531"	"M42966_1"	6700	26000	140	1039	1026	425	86	90	33	99	98	0	1179	1152	516	148	153	40	96	92	0	0.924	0.936	0.889	1.012	2.319	0.889	0.781	156	440	1984	1944	-0.113	953	1031	940	1004	0
2	5	15	"PFN0076"	"N128_81"	6890	25990	150	100	108	37	84	87	20	44	21	0	163	173	55	148	149	22	36	20	0	1.067	0.960	0.767	0.920	4.029	0.539	0.162	156	520	31	49	0.093	16	15	24	25	-50
2	6	15	"PFN0079"	"N128_86"	7080	26000	130	248	248	84	84	87	19	93	91	0	203	201	64	148	150	21	69	59	0	2.982	3.094	2.556	2.482	2.526	2.485	0.399	120	438	219	217	1.576	164	55	164	53	0
2	7	15	"PFN0082"	"N128_90"	7270	26000	140	614	595	209	86	89	19	99	99	0	507	492	161	150	153	23	95	92	0	1.479	1.488	1.421	1.486	2.053	1.519	0.729	156	404	885	851	0.565	528	357	509	342	0
2	8	15	"PFN0084"	"N128_92"	7460	26000	140	954	911	404	84	88	25	100	98	0	614	611	238	152	157	53	91	90	0	1.883	1.802	1.806	1.662	2.159	1.928	0.722	156	420	1332	1286	0.913	870	462	827	459	0
2	9	15	"PFN0086"	"N128_95"	7650	26000	140	1007	997	376	82	84	18	100	100	0	622	627	229	147	150	30	94	93	0	1.947	1.906	1.900	1.900	1.952	1.939	0.795	156	428	1400	1395	0.962	925	475	915	480	0
2	10	15	"PFN0090"	"N129_1"	7840	26000	150	75	76	19	81	84	19	8	1	0	107	109	23	143	146	19	1	0	0	0.167	0.147	0.390	0.416	2.862	0.249	0.029	156	450	-42	-39	-2.585	-6	-36	-5	-34	-50
2	11	15	"PFN0105"	"N129_41"	8040	25980	150	94	102	37	82	85	19	39	22	0	163	172	66	146	149	21	46	22	0	0.706	0.769	0.730	0.664	3.550	0.404	0.194	156	419	29	46	-0.503	12	17	20	26	-50
2	12	15	"PFN0107"	"N129_48"	8220	26000	150	90	95	25	84	87	19	30	14	0	138	140	33	149	152	22	13	4	0	-0.545	-1.222	0.571	0.807	4.590	0.220	0.009	156	433	-5	2	Error	6	-11	11	-9	-50
2	13	15	"PFN0109"	"N129_6"	8410	26000	150	81	82	17	85	88	20	8	1	0	121	121	26	151	152	22	1	1	0	0.133	0.100	0.460	0.479	3.654	0.155	0.009	156	457	-34	-33	-2.907	-4	-30	-3	-30	-50
2	14	15	"PFN0112"	"N130_1"	8600	26000	150	67	69	17	88	89	19	3	0	0	113	113	24	152	153	21	1	0	0	0.538	0.487	0.542	0.520	2.333	0.357	0.069	156	463	-60	-58	-0.893	-21	-39	-19	-39	-50
2	15	15	"PFN0114"	"N130_17"	8790	26000	130	323	312	108	89	97	134	80	40	0	211	204	59	152	156	74	35	4	0	3.966	4.288	3.606	3.734	2.414	4.095	0.348	120	514	293	275	1.988	234	59	223	52	0
2	16	15	"PFN0116"	"N130_19"	8990	26010	130	1014	955	368	86	117	305	89	76	0	777	736	265	145	161	203	88	80	0	1.468	1.470	1.493	1.413	2.044	1.659	0.352	120	569	1560	1460	0.554	928	632	869	591	0
2	17	15	"PFN0134"	"N130_43"	9160	25980	100	5222	3958	2743	92	260	837	72	67	0	5496	4317	3044	149	320	873	73	65	0	0.959	0.928	0.887	0.901	4.253	0.883	0.706	80	393	10477	8034	-0.060	5130	5347	3866	4168	0
2	18	15	"PFN0137"	"N130_46"	9400	26020	110	3030	2702	1398	82	224	636	81	80	0	2194	1952	1069	140	250	524	80	77	0	1.435	1.446	1.379	1.183	2.978	1.505	0.724	80	443	5002	4432	0.521	2948	2054	2620	1812	0
2	19	15	"PFN0139"	"N130_5"	9540	25990	100	4018	3083	2612	69	99	198	68	68	0	2683	2166	1624	75	140	176	72	70	0	1.514	1.441	1.385	1.072	3.916	1.677	0.661	80	416	6557	5105	0.599	3949	2608	3014	2091	0
2	20	15	"PFN0141"	"N130_52"	9750	26000	130	5094	4982	1943	85	93	114	100	100	0	4259	4223	1683	144	140	64	100	99	0	1.217	1.201	1.148	1.206	2.061	1.165	0.832	120	583	9124	8976	0.284	5009	4115	4897	4079	0
2	21	15	"PFN0145"	"N130_61"	9940	26000	130	3018	2970	1138	89	91	21	100	100	0	2050	2023	842	150	152	22	100	100	0	1.542	1.538	1.510	1.633	2.261	1.548	0.794	120	441	4829	4754	0.624	2929	1900	2881	1873	0
2	22	15	"PFN0147"	"N131_12"	10110	26000	150	108	113	30	88	90	20	48	28	0	140	140	32	150	152	23	12	3	0	-2.000	-2.500	1.000	1.083	4.247	0.803	0.000	156	664	10	15	Error	20	-10	25	-10	-50
2	1	16	"PFN0168"	"N132_106"	6140	26190	140	352	330	118	75	77	16	95	92	0	211	207	62	142	145	20	78	66	0	4.014	3.923	3.388	3.231	2.745	3.725	0.481	156	645	346	320	2.005	277	69	255	65	0
2	2	16	"PFN0170"	"N132_108"	6340	26190	140	837	847	312	82	83	17	100	99	0	434	432	158	142	145	22	91	89	0	2.586	2.638	2.548	2.758	1.960	2.703	0.735	156	444	1047	1055	1.371	755	292	765	290	0
2	3	16	"PFN0172"	"N132_11"	6520	26190	140	1090	1034	354	82	84	17	100	100	0	666	635	214	147	150	23	94	94	0	1.942	1.951	1.948	1.938	1.767	1.987	0.782	156	443	1527	1440	0.958	1008	519	952	488	0
2	4	16	"PFN0175"	"N132_116"	6710	26190	130	1602	1492	572	83	86	19	100	100	0	1262	1245	535	148	153	46	96	95	0	1.364	1.284	1.287	1.403	1.981	1.228	0.808	120	475	2633	2506	0.447	1519	1114	1409	1097	0
2	5	16	"PFN0177"	"N132_119"	6900	26190	150	1379	1317	509	84	88	20	99	99	0	575	572	201	148	152	44	92	90	0	3.033	2.908	2.808	2.843	1.788	3.011	0.759	156	533	1722	1657	1.601	1295	427	1233	424	0
2	6	16	"PFN0180"	"N132_125"	7090	26190	150	502	492	187	84	88	21	98	95	0	1140	1155	461	149	151	22	96	95	0	0.422	0.406	0.412	0.407	1.782	0.376	0.809	156	517	1409	1414	-1.245	418	991	408	1006	0
2	7	16	"PFN0582"	"N145_33"	7280	26190	140	3807	3895	1813	87	89	20	100	100	0	1891	1930	859	152	154	25	99	98	0	2.139	2.142	2.163	2.152	2.228	2.318	0.782	156	438	5459	5586	1.097	3720	1739	3808	1778	0
2	8	16	"PFN0584"	"N145_38"	7460	26190	150	77	79	20	87	89	20	9	1	0	120	121	27	153	155	25	3	0	0	0.303	0.250	0.487	0.484	2.716	0.179	0.023	156	419	-43	-40	-1.722	-10	-33	-8	-32	-50
2	9	16	"PFN0589"	"N145_44"	7650	26190	150	83	83	20	85	88	19	11	5	0	111	111	24	151	151	20	0	0	0	0.050	0.050	0.312	0.308	3.576	0.125	0.010	156	435	-42	-42	-4.322	-2	-40	-2	-40	-50
2	10	16	"PFN0592"	"N145_50"	7840	26190	150	71	75	20	87	89	20	7	1	0	103	105	23	148	149	21	1	0	0	0.356	0.279	0.448	0.447	2.151	0.349	0.067	156	488	-61	-55	-1.492	-16	-45	-12	-43	-50
2	11	16	"PFN0598"	"N145_61"	8040	26180	150	81	85	25	88	91	21	16	4	0	118	116	27	147	150	21	2	0	0	0.241	0.097	0.500	0.486	2.805	0.227	0.012	156	517	-36	-34	-2.051	-7	-29	-3	-31	-50
2	12	16	"PFN0600"	"N145_9"	8230	26190	130	159	157	49	91	138	413	0	0	0	382	379	130	153	182	319	21	0	0	0.297	0.292	0.303	0.279	2.108	0.258	0.497	120	466	297	292	-1.752	68	229	66	226	0
2	13	16	"PFN0620"	"N148_2"	8410	26190	150	77	81	21	89	137	400	0	0	0	125	126	28	152	177	324	0	0	0	0.444	0.308	0.571	0.487	2.983	0.535	0.099	156	524	-39	-34	-1.170	-12	-27	-8	-26	-50
2	14	16	"PFN0622"	"N148_6"	8600	26190	150	72	75	19	86	136	357	0	0	0	105	109	29	147	196	486	0	0	0	0.333	0.289	0.435	0.425	2.644	0.216	0.090	156	553	-56	-49	-1.585	-14	-42	-11	-38	-50
2	15	16	"PFN0628"	"N149_12"	8780	26160	80	3519	2730	2155	81	224	602	65	63	0	4261	3167	2546	146	308	791	63	63	0	0.835	0.877	0.805	0.635	3.613	0.843	0.714	52	284	7553	5670	-0.259	3438	4115	2649	3021	0
2	16	16	"PFN0632"	"N149_18"	9010	26210	110	719	669	315	85	118	159	83	78	0	566	526	208	144	168	184	81	61	0	1.502	1.529	1.445	1.251	2.505	1.517	0.712	80	464	1056	966	0.587	634	422	584	382	0
2	17	16	"PFN0634"	"N149_2"	9180	26190	130	322	310	111	90	146	402	5	0	0	332	331	124	151	198	322	10	0	0	1.282	1.222	1.231	1.164	2.063	1.113	0.388	120	574	413	400	0.358	232	181	220	180	0
2	18	16	"PFN0637"	"N149_30"	9360	26190	130	2322	2422	2190	84	187	553	61	56	0	1302	1524	1374	143	222	428	59	54	0	1.931	1.693	1.397	0.950	3.778	1.720	0.724	120	578	3397	3719	0.949	2238	1159	2338	1381	0
2	19	16	"PFN0655"	"N150_39"	9580	26210	110	308	290	111	76	87	50	85	81	0	619	552	237	132	139	144	80	76	0	0.476	0.510	0.494	0.450	2.432	0.407	0.680	80	467	719	634	-1.070	232	487	214	420	0
2	20	16	"PFN0658"	"N150_49"	9750	26190	130	380	369	126	93	95	28	91	90	0	261	259	74	152	156	51	81	53	0	2.633	2.579	2.480	2.255	2.434	2.553	0.578	120	496	396	383	1.397	287	109	276	107	0
2	21	16	"PFN0660"	"N150_51"	9940	26190	140	987	1000	417	92	94	22	100	98	0	594	575	226	153	155	23	92	92	0	2.029	2.152	2.077	2.045	1.801	2.208	0.763	156	450	1336	1330	1.021	895	441	908	422	0
2	22	16	"PFN0662"	"N150_53"	10130	26200	140	838	794	313	85	87	19	98	95	0	1186	1107	406	149	152	22	96	95	0	0.726	0.740	0.749	0.708	2.409	0.734	0.827	156	626	1790	1667	-0.462	753	1037	709	958	0
2	1	17	"PFN0664"	"N150_57"	6140	26380	150	758	740	256	76	78	16	98	98	0	725	686	242	144	146	20	96	94	0	1.174	1.225	1.192	1.289	1.926	1.194	0.797	156	683	1263	1206	0.231	682	581	664	542	0
2	2	17	"PFN0666"	"N150_6"	6330	26380	130	353	358	132	83	84	19	95	95	0	329	324	94	146	149	24	92	90	0	1.475	1.545	1.512	1.422	1.886	1.639	0.666	120	428	453	453	0.561	270	183	275	178	0
2	3	17	"PFN0680"	"N150_8"	6520	26380	140	1792	1671	657	83	86	19	100	100	0	1072	1003	394	149	152	25	96	94	0	1.852	1.859	1.826	1.914	1.863	1.897	0.825	156	444	2632	2442	0.889	1709	923	1588	854	0
2	4	17	"PFN0682"	"N150_82"	6710	26390	140	1727	1603	723	85	88	20	98	98	0	1502	1458	591	148	153	47	98	97	0	1.213	1.159	1.160	1.024	2.178	1.203	0.817	156	448	2996	2828	0.278	1642	1354	1518	1310	0
2	5	17	"PFN0685"	"N150_87"	6890	26380	130	1739	1701	556	85	89	20	100	100	0	1000	1003	298	149	154	47	99	98	0	1.944	1.892	1.886	1.825	1.395	1.953	0.834	120	467	2505	2470	0.959	1654	851	1616	854	0
2	6	17	"PFN0688"	"N150_9"	7090	26380	130	127	126	41	84	87	20	65	51	0	341	328	110	152	154	24	90	85	0	0.228	0.239	0.268	0.247	2.483	0.204	0.334	120	474	232	218	-2.136	43	189	42	176	0
2	7	17	"PFN0694"	"N151_11"	7280	26390	140	589	562	230	86	89	21	95	91	0	695	670	244	153	155	25	95	93	0	0.928	0.921	0.906	0.820	2.511	0.911	0.733	156	448	1045	993	-0.108	503	542	476	517	0
2	8	17	"PFN0696"	"N151_18"	7470	26380	140	1603	1526	638	89	91	21	100	100	0	937	934	426	155	155	25	93	92	0	1.936	1.845	1.846	1.959	2.109	1.826	0.812	156	439	2296	2216	0.953	1514	782	1437	779	0
2	9	17	"PFN0876"	"N168_6"	7660	26380	140	1011	1001	394	91	93	21	100	100	0	940	924	405	154	154	22	96	94	0	1.170	1.182	1.144	1.353	2.405	1.133	0.822	156	414	1706	1680	0.227	920	786	910	770	0
2	10	17	"PFN0874"	"N168_34"	7850	26390	140	773	716	258	92	93	23	98	97	0	1163	1106	366	151	150	35	99	96	0	0.673	0.653	0.675	0.652	2.271	0.623	0.793	156	439	1693	1579	-0.571	681	1012	624	955	0
2	11	17	"PFN0894"	"N173_1"	8040	26380	140	488	479	167	87	94	97	92	86	0	316	312	105	146	154	230	24	0	0	2.359	2.361	2.336	2.338	2.379	1.414	0.562	156	480	571	558	1.238	401	170	392	166	0
2	12	17	"PFN0907"	"N175_2"	8210	26370	110	3554	3651	1725	84	175	556	91	90	0	3052	3145	1462	144	220	548	96	85	0	1.193	1.189	1.134	1.198	2.561	1.185	0.814	80	435	6378	6568	0.255	3470	2908	3567	3001	0
2	13	17	"PFN0906"	"N175_16"	8430	26390	120	105	331	329	89	168	530	29	0	0	76	217	209	150	207	479	3	0	0	-0.216	3.612	0.459	0.689	3.070	2.140	0.381	120	465	-58	309	Error	16	-74	242	67	0
2	14	17	"PFN0918"	"N177_6"	8610	26390	140	1917	1705	777	89	115	241	89	85	0	1403	1254	590	151	188	463	83	69	0	1.460	1.465	1.467	1.302	2.946	1.462	0.683	156	502	3080	2719	0.546	1828	1252	1616	1103	0
2	15	17	"PFL0005"	"L1_103"	8800	26380	130	464	441	160	93	159	407	39	0	0	351	329	102	155	244	584	0	0	0	1.893	2.000	1.937	1.707	2.548	0.439	0.350	120	589	567	522	0.921	371	196	348	174	0
2	16	17	"PFL0159"	"L2_30"	9000	26390	140	2539	2388	989	95	116	123	96	93	0	4747	4613	1777	161	177	112	99	99	0	0.533	0.515	0.512	0.491	2.484	0.490	0.775	156	517	7030	6745	-0.908	2444	4586	2293	4452	0
2	17	17	"PFL0171"	"L2_55"	9180	26380	130	3121	2902	2506	90	96	37	72	69	0	2281	2215	1909	156	158	101	67	65	0	1.426	1.366	1.213	0.814	3.256	1.385	0.746	120	474	5156	4871	0.512	3031	2125	2812	2059	0
2	18	17	"PFL0176"	"L2_62"	9380	26380	140	1944	2248	2182	84	91	35	64	64	0	1089	1816	1793	145	146	111	58	55	0	1.970	1.295	1.007	0.666	3.616	1.257	0.767	156	522	2804	3835	0.978	1860	944	2164	1671	0
2	19	17	"PFL0064"	"L2_109"	9570	26380	140	596	605	250	85	89	27	98	96	0	463	456	169	147	146	71	88	82	0	1.617	1.683	1.559	1.713	2.388	1.744	0.676	156	503	827	829	0.693	511	316	520	309	0
2	20	17	"PFL0066"	"L2_114"	9770	26380	150	760	725	240	94	95	22	99	98	0	588	546	183	156	158	24	91	89	0	1.542	1.618	1.554	1.571	1.911	1.621	0.749	156	441	1098	1021	0.624	666	432	631	390	0
2	21	17	"PFL0140"	"L2_247"	9950	26380	140	599	614	252	96	98	22	99	98	0	495	502	175	155	157	25	96	93	0	1.479	1.493	1.464	1.463	2.030	1.601	0.700	156	412	843	865	0.565	503	340	518	347	0
2	22	17	"PFL0150"	"L2_270"	10140	26380	140	1761	1639	710	85	87	22	100	100	0	1669	1558	687	148	152	23	98	98	0	1.102	1.102	1.071	1.118	2.033	1.103	0.769	156	640	3197	2964	0.140	1676	1521	1554	1410	0
2	1	18	"PFN0982"	"N244_3"	6150	26540	150	104	110	35	78	81	19	56	33	0	147	155	42	147	149	21	25	12	0	100000.000	4.000	1.402	1.355	3.988	0.861	0.026	156	709	26	40	16.610	26	0	32	8	-50
2	2	18	"PFJ0260"	"J246_2"	6340	26570	140	1948	1798	774	84	87	20	100	100	0	2077	1906	886	149	151	23	94	94	0	0.967	0.976	0.955	1.016	2.162	0.933	0.814	156	476	3792	3471	-0.049	1864	1928	1714	1757	0
2	3	18	"PFJ0281"	"J269_1"	6530	26570	140	517	510	189	85	87	20	98	97	0	344	342	111	149	152	22	90	87	0	2.215	2.202	2.106	2.182	2.294	2.269	0.695	156	412	627	618	1.148	432	195	425	193	0
2	4	18	"PFJ0305"	"J27_3"	6720	26570	140	630	629	231	90	192	477	65	1	0	546	528	189	152	207	248	80	28	0	1.371	1.434	1.368	1.428	2.169	1.607	0.734	156	422	934	915	0.455	540	394	539	376	0
2	5	18	"PFJ0475"	"J53_46"	6910	26570	150	2724	2668	864	92	181	444	99	94	0	1488	1412	476	153	202	231	94	91	0	1.972	2.046	1.963	2.071	1.767	2.117	0.820	156	489	3967	3835	0.979	2632	1335	2576	1259	0
2	6	18	"PFJ0505"	"J583_7"	7090	26570	150	91	93	22	92	202	1209	0	0	0	151	153	37	157	246	1097	0	0	0	0.167	-0.250	0.726	0.578	3.729	0.165	0.008	156	458	-7	-3	-2.585	-1	-6	1	-4	-50
2	7	18	"PFJ0549"	"J697_3"	7270	26570	150	95	96	26	92	95	27	16	4	0	151	150	41	156	159	50	7	1	0	-0.600	-0.667	0.550	0.596	3.499	0.282	0.022	156	468	-2	-2	Error	3	-5	4	-6	-50
2	8	18	"PFJ0586"	"J753_2"	7480	26560	130	323	314	125	86	88	29	90	85	0	267	271	106	149	142	55	73	55	0	2.008	1.869	1.715	1.699	3.273	1.735	0.547	120	542	355	350	1.006	237	118	228	122	0
2	9	18	"PFJ0594"	"J82_7"	7670	26560	130	880	806	287	84	87	39	100	98	0	1709	1564	594	144	138	67	98	95	0	0.509	0.508	0.502	0.524	2.159	0.456	0.774	120	439	2361	2142	-0.975	796	1565	722	1420	0
2	10	18	"PFK0025"	"Km2326_6"	7840	26570	150	65	84	41	90	90	26	23	7	0	98	110	75	150	145	58	5	3	0	0.481	0.150	0.417	0.569	2.607	0.258	0.223	156	500	-77	-46	-1.057	-25	-52	-6	-40	-50
2	11	18	"PFJ0390"	"J40_6"	8060	26560	150	128	129	66	86	92	96	25	1	0	239	223	153	148	155	228	20	0	0	0.462	0.573	0.369	0.358	2.316	0.371	0.613	156	490	133	118	-1.115	42	91	43	75	-50
2	12	18	"PFJ0410"	"J43_3"	8240	26570	140	1940	1790	722	80	130	427	91	81	0	1650	1494	547	146	199	481	87	80	0	1.237	1.269	1.248	1.252	2.368	1.315	0.760	156	452	3364	3058	0.306	1860	1504	1710	1348	0
2	13	18	"PFJ0426"	"J461_4"	8410	26570	150	81	82	18	86	94	66	0	0	0	115	118	26	157	162	159	0	0	0	0.119	0.103	0.356	0.278	3.291	0.250	0.070	156	446	-47	-43	-3.070	-5	-42	-4	-39	-50
2	14	18	"PFJ0465"	"J53_31"	8600	26570	150	162	163	56	93	96	23	76	66	0	160	162	40	160	162	26	25	10	0	100000.000	35.000	2.381	2.128	3.501	5.737	0.027	156	436	69	72	16.610	69	0	70	2	-50
2	15	18	"PFJ0557"	"J6_2"	8810	26580	140	564	547	250	96	98	23	91	89	0	442	437	178	159	165	35	87	85	0	1.654	1.622	1.499	1.414	2.784	1.728	0.700	156	455	751	729	0.726	468	283	451	278	0
2	16	18	"PFK0041"	"Km302_3"	8980	26570	150	97	100	30	92	98	58	5	0	0	148	148	48	156	156	77	5	0	0	-0.625	-1.000	0.574	0.767	3.615	0.617	0.385	156	518	-3	0	Error	5	-8	8	-8	-50
2	17	18	"PFK0298"	"Kn2549_3"	9180	26560	130	1019	908	561	90	95	37	85	84	0	1302	1250	805	153	152	103	79	76	0	0.809	0.746	0.705	0.684	2.599	0.681	0.720	120	496	2078	1915	-0.307	929	1149	818	1097	0
2	18	18	"PFK0338"	"Kn3092_1"	9380	26560	150	142	146	39	92	96	33	64	35	0	188	190	42	156	159	90	9	0	0	1.563	1.588	1.304	1.226	3.299	0.594	0.233	156	509	82	88	0.644	50	32	54	34	-50
2	19	18	"PFK0404"	"Kn427_6"	9570	26570	130	675	636	199	89	92	22	98	98	0	593	568	171	154	156	23	97	97	0	1.335	1.321	1.304	1.342	1.807	1.293	0.792	120	420	1025	961	0.417	586	439	547	414	0
2	20	18	"PFK0425"	"Kn5026_1"	9760	26570	140	298	287	98	91	94	21	92	91	0	207	205	58	155	157	24	68	53	0	3.981	3.920	3.328	3.364	2.627	3.472	0.390	156	413	259	246	1.993	207	52	196	50	0
2	21	18	"PFK0442"	"Kn5244_3"	9930	26570	150	74	80	25	95	97	22	8	3	0	112	121	34	157	159	24	7	2	0	0.467	0.417	0.500	0.537	2.429	0.452	0.108	156	478	-66	-51	-1.100	-21	-45	-15	-36	-50
2	22	18	"PFK0457"	"Kn5587_2"	10140	26580	140	914	815	347	87	91	24	96	94	0	3834	3568	1375	156	158	24	99	99	0	0.225	0.213	0.215	0.200	2.134	0.207	0.836	156	689	4505	4140	-2.153	827	3678	728	3412	0
2	1	19	"PFK0782"	"Ks2242_1"	6150	26760	140	1438	1303	599	76	80	29	98	96	0	1536	1427	652	145	151	102	92	89	0	0.979	0.957	0.966	0.969	2.539	0.935	0.807	156	702	2753	2509	-0.030	1362	1391	1227	1282	0
2	2	19	"PFK0818"	"Ks2565_1"	6350	26760	130	567	516	210	74	83	57	90	85	0	628	594	214	137	144	110	88	84	0	1.004	0.967	0.974	0.909	1.829	0.906	0.669	120	498	984	899	0.006	493	491	442	457	0
2	3	19	"PFK0876"	"Ks2_11"	6530	26760	140	1294	1234	498	74	81	45	100	99	0	1559	1496	595	138	152	140	93	91	0	0.859	0.854	0.857	0.895	2.167	0.829	0.790	156	427	2641	2518	-0.220	1220	1421	1160	1358	0
2	4	19	"PFK1002"	"Ks48_16"	6710	26760	150	78	81	20	79	173	457	0	0	0	119	123	31	144	193	263	0	0	0	0.040	-0.095	0.300	0.349	4.141	0.104	0.140	156	467	-26	-19	-4.644	-1	-25	2	-21	-50
2	5	19	"PFK1139"	"Ks667_1"	6920	26760	130	1923	1767	646	81	330	1451	75	0	0	1569	1491	477	144	374	1627	25	0	0	1.293	1.252	1.283	1.247	1.798	0.914	0.454	120	499	3267	3033	0.370	1842	1425	1686	1347	0
2	6	19	"PFK1174"	"Ks75_10"	7100	26740	110	15146	14751	6260	83	320	1689	97	91	0	13332	12783	5724	148	421	1942	88	86	0	1.143	1.161	1.138	1.197	2.510	1.145	0.755	80	408	28247	27303	0.192	15063	13184	14668	12635	0
2	7	19	"PFK0629"	"Ks1228_7"	7300	26740	150	79	109	61	90	118	570	0	0	0	134	130	71	156	187	635	0	0	0	0.500	-0.731	0.462	0.750	3.480	0.899	0.980	156	639	-33	-7	-1.000	-11	-22	19	-26	-50
2	8	19	"PFK1093"	"Ks586_7"	7500	26780	100	434	408	197	86	95	64	83	76	0	1307	1155	548	156	160	144	87	82	0	0.302	0.322	0.317	0.283	2.169	0.307	0.788	80	396	1499	1321	-1.726	348	1151	322	999	0
2	9	19	"pla_LSU"	"PLSU"	7670	26760	130	375	350	124	83	86	37	91	89	0	490	471	161	153	143	70	87	85	0	0.866	0.840	0.774	0.777	2.053	0.674	0.609	120	508	629	585	-0.207	292	337	267	318	0
2	10	19	"pla_ORF129"	"PORF129"	7860	26760	130	777	711	264	90	92	22	96	94	0	734	677	228	163	163	49	91	90	0	1.203	1.208	1.189	1.187	2.229	1.194	0.793	120	479	1258	1135	0.267	687	571	621	514	0
2	11	19	"pla_ORF79"	"PORF79"	8050	26760	140	270	257	85	91	93	21	94	90	0	285	284	89	168	168	30	85	73	0	1.530	1.431	1.266	1.272	2.772	1.247	0.508	156	494	296	282	0.613	179	117	166	116	0
2	12	19	"pla_rpl14"	"Prpl14"	8240	26760	140	1453	1316	521	89	92	20	99	99	0	1138	1070	424	169	172	27	95	94	0	1.408	1.362	1.363	1.371	2.240	1.365	0.770	156	423	2333	2128	0.493	1364	969	1227	901	0
2	13	19	"PFBL B0020"	"oPFBLOB0020"	8430	26760	140	258	254	93	88	92	21	91	88	0	1743	1815	835	173	174	27	99	99	0	0.108	0.101	0.108	0.105	2.028	0.087	0.689	156	412	1740	1808	-3.207	170	1570	166	1642	0
2	14	19	"PFD66970"	"oPFD66970"	8620	26760	140	1059	1042	397	89	92	22	100	99	0	580	579	220	171	172	27	92	89	0	2.372	2.336	2.270	2.478	2.073	2.369	0.771	156	371	1379	1361	1.246	970	409	953	408	0
2	15	19	"PFC0765"	"oPFC0765"	8790	26760	150	128	131	40	94	96	23	58	38	0	161	158	36	165	169	35	9	1	0	-8.500	-5.286	1.539	1.457	3.993	2.968	0.023	156	418	30	30	Error	34	-4	37	-7	-50
2	16	19	"PFN0250"	"oPFN0250"	8990	26770	120	146	246	217	92	102	67	48	43	0	177	280	261	159	167	87	46	41	0	3.000	1.273	0.470	0.573	2.219	0.844	0.515	120	466	72	275	1.585	54	18	154	121	0
2	17	19	"PFL0017"	"oPFL0017"	9200	26760	140	3543	3639	2120	93	103	63	96	96	0	3371	3552	2250	160	163	86	91	91	0	1.074	1.045	1.002	0.989	2.426	0.996	0.797	156	592	6661	6938	0.104	3450	3211	3546	3392	0
2	18	19	"PFI17637"	"oPFI17637"	9390	26760	140	1082	1112	374	95	98	26	100	100	0	1134	1142	409	162	165	40	96	96	0	1.015	1.038	1.008	1.075	1.987	1.003	0.814	156	469	1959	1997	0.022	987	972	1017	980	0
2	19	19	"PFM60472"	"oPFM60472"	9580	26750	150	95	102	26	92	95	22	28	11	0	143	145	30	157	160	23	12	4	0	-0.214	-0.833	0.671	0.746	3.491	0.311	0.011	156	454	-11	-2	Error	3	-14	10	-12	-50
2	20	19	"PFL0020"	"oPFL0020"	9740	26760	150	75	79	20	89	92	20	11	1	0	130	130	28	152	156	26	6	0	0	0.636	0.455	0.585	0.664	2.944	0.284	0.062	156	479	-36	-32	-0.652	-14	-22	-10	-22	-50
2	21	19	"PFI17639"	"oPFI17639"	9950	26760	130	318	332	127	94	96	21	95	93	0	216	230	70	160	161	26	71	51	0	4.000	3.400	3.275	3.678	2.664	3.385	0.448	120	500	280	308	2.000	224	56	238	70	0
2	22	19	"PFN0252"	"oPFN0252"	10140	26760	130	10106	10243	4024	91	97	85	100	100	0	5263	5495	2141	159	165	61	100	100	0	1.962	1.903	1.852	1.875	1.636	1.925	0.858	120	626	15119	15488	0.972	10015	5104	10152	5336	0
2	1	20	"PFBL B0027"	"oPFBLOB0027"	6120	26920	150	114	131	75	74	81	34	51	39	0	147	143	76	149	152	96	9	0	0	-20.000	-9.500	0.687	0.714	4.300	0.279	0.123	156	804	38	51	Error	40	-2	57	-6	-50
2	2	20	"PFC0768"	"oPFC0768"	6330	26960	100	441	411	158	72	91	80	91	85	0	267	252	95	143	140	93	67	13	0	2.976	3.110	2.736	2.240	2.453	2.467	0.519	80	437	493	448	1.573	369	124	339	109	0
2	3	20	"PFBL B0032"	"oPFBLOB0032"	6520	26950	150	69	71	20	73	86	69	0	0	0	112	108	47	143	154	131	0	0	0	0.129	0.057	0.262	0.296	3.497	0.483	0.150	156	532	-35	-37	-2.954	-4	-31	-2	-35	-50
2	4	20	"PFBL B0033"	"oPFBLOB0033"	6710	26950	150	71	73	19	74	78	24	10	1	0	112	110	38	149	147	107	0	0	0	0.081	0.026	0.225	0.290	3.999	0.114	0.169	156	514	-40	-40	-3.624	-3	-37	-1	-39	-50
2	5	20	"PFB0684"	"oPFB0684"	6900	26950	150	66	69	15	73	199	1232	0	0	0	115	116	26	145	293	1489	0	0	0	0.233	0.138	0.392	0.399	3.269	0.186	0.212	156	572	-37	-33	-2.100	-7	-30	-4	-29	-50
2	6	20	"PFF72417"	"oPFF72417"	7090	26950	150	82	83	19	75	233	1376	0	0	0	136	135	27	147	324	1582	0	0	0	-0.636	-0.667	0.609	0.641	3.890	0.135	0.056	156	619	-4	-4	Error	7	-11	8	-12	-50
2	7	20	"PFG0010"	"oPFG0010"	7280	26950	150	70	73	16	83	111	572	0	0	0	126	128	30	156	188	635	0	0	0	0.433	0.357	0.500	0.485	2.628	0.206	0.047	156	634	-43	-38	-1.206	-13	-30	-10	-28	-50
2	8	20	"PFBL B0035"	"oPFBLOB0035"	7490	26960	140	156	153	45	88	95	49	67	24	0	332	316	88	161	175	115	77	17	0	0.398	0.419	0.417	0.397	2.101	0.376	0.492	156	510	239	220	-1.330	68	171	65	155	0
2	9	20	"PFBL B0038"	"oPFBLOB0038"	7660	26950	150	69	72	18	88	90	19	3	1	0	122	126	25	163	167	24	3	0	0	0.463	0.432	0.558	0.485	2.406	0.312	0.078	156	464	-60	-53	-1.110	-19	-41	-16	-37	-50
2	10	20	"PFG0012"	"oPFG0012"	7850	26950	150	75	79	20	90	91	20	7	1	0	148	152	41	174	175	25	10	5	0	0.577	0.500	0.533	0.527	3.559	0.162	0.027	156	502	-41	-33	-0.794	-15	-26	-11	-22	-50
2	11	20	"PFD66974"	"oPFD66974"	8040	26950	150	97	101	26	90	94	22	28	10	0	166	167	30	180	181	26	10	1	0	-0.500	-0.846	0.698	0.711	4.778	0.166	0.004	156	539	-7	-2	Error	7	-14	11	-13	-50
2	12	20	"PFL0029"	"oPFL0029"	8250	26950	140	1272	1235	561	91	93	21	99	97	0	743	713	334	181	183	26	88	87	0	2.101	2.150	1.979	2.143	1.984	2.155	0.741	156	461	1743	1676	1.071	1181	562	1144	532	0
2	13	20	"PFD66975"	"oPFD66975"	8430	26950	130	468	470	191	90	93	20	98	95	0	1845	1939	865	183	187	30	100	100	0	0.227	0.216	0.213	0.205	1.838	0.192	0.766	120	421	2040	2136	-2.136	378	1662	380	1756	0
2	14	20	"PFM60473"	"oPFM60473"	8610	26950	150	104	341	430	90	93	22	42	37	0	190	293	221	181	184	29	37	29	0	1.556	2.241	1.135	1.057	3.196	2.148	0.651	156	428	23	363	0.637	14	9	251	112	-50
2	15	20	"PFM60503"	"oPFM60503"	8730	26950	140	1059	1031	460	92	94	22	98	98	0	684	682	234	176	177	25	96	94	0	1.904	1.856	1.874	1.754	2.564	2.078	0.730	156	394	1475	1445	0.929	967	508	939	506	0
2	16	20	"PFL0061"	"oPFL0061"	8920	26950	130	2112	1994	767	93	96	22	100	100	0	994	984	397	165	168	26	97	95	0	2.435	2.321	2.241	2.373	2.002	2.368	0.787	120	400	2848	2720	1.284	2019	829	1901	819	0
2	17	20	"PFG0034"	"oPFG0034"	9110	26960	140	4439	4344	2039	94	101	39	100	100	0	2023	2004	975	158	163	58	96	94	0	2.330	2.302	2.239	2.309	2.342	2.484	0.747	156	533	6210	6096	1.220	4345	1865	4250	1846	0
2	18	20	"PFF72455"	"oPFF72455"	9360	26950	150	97	99	21	97	100	24	15	3	0	149	149	33	160	162	26	11	3	0	0.000	-0.182	0.488	0.585	4.610	0.037	0.000	156	526	-11	-9	Error	0	-11	2	-11	-50
2	19	20	"PFM60505"	"oPFM60505"	9500	26960	130	401	395	148	93	96	22	96	94	0	276	285	86	159	163	24	90	80	0	2.632	2.397	2.376	2.419	2.119	2.548	0.582	120	388	425	428	1.396	308	117	302	126	0
2	20	20	"PFL0063"	"oPFL0063"	9690	26960	140	591	628	297	90	92	20	97	97	0	385	414	169	157	158	23	93	92	0	2.197	2.093	1.977	1.947	2.177	2.178	0.699	156	460	729	795	1.136	501	228	538	257	0
2	21	20	"PFJ12800"	"oPFJ12800"	9880	26960	140	543	526	192	91	93	21	98	98	0	375	369	120	153	157	26	90	87	0	2.036	2.014	1.891	1.934	2.242	2.111	0.679	156	472	674	651	1.026	452	222	435	216	0
2	22	20	"PFF72460"	"oPFF72460"	10070	26960	140	834	844	334	87	93	84	97	94	0	525	551	208	152	158	53	94	92	0	2.003	1.897	1.860	1.946	2.228	2.063	0.635	156	636	1120	1156	1.002	747	373	757	399	0
2	1	21	"PFK12904"	"oPFK12904"	6090	27150	140	1221	1182	515	77	81	26	100	98	0	1498	1469	674	150	154	25	98	94	0	0.849	0.838	0.822	0.950	2.754	0.798	0.799	156	592	2492	2424	-0.237	1144	1348	1105	1319	0
2	2	21	"PFM60507"	"oPFM60507"	6270	27150	130	583	556	214	81	86	28	93	92	0	965	865	317	152	157	33	94	92	0	0.617	0.666	0.636	0.594	2.532	0.636	0.785	120	483	1315	1188	-0.696	502	813	475	713	0
2	3	21	"PFK12905"	"oPFK12905"	6460	27140	130	289	294	102	80	84	35	97	94	0	269	282	93	151	155	32	87	78	0	1.771	1.634	1.482	1.754	2.200	1.535	0.574	120	482	327	345	0.825	209	118	214	131	0
2	4	21	"PFF72461"	"oPFF72461"	6650	27150	130	4306	4153	1345	82	84	19	100	100	0	12461	12168	4131	156	169	185	100	100	0	0.343	0.339	0.344	0.341	1.548	0.313	0.864	120	471	16529	16083	-1.543	4224	12305	4071	12012	0
2	5	21	"PFN0268"	"oPFN0268"	6840	27150	130	1074	1108	396	82	84	19	100	100	0	955	1033	343	157	170	181	98	94	0	1.243	1.171	1.204	1.165	1.516	1.129	0.675	120	496	1790	1902	0.314	992	798	1026	876	0
2	6	21	"PFL0071"	"oPFL0071"	7040	27150	130	596	595	158	80	82	18	100	100	0	332	334	81	153	155	23	97	95	0	2.883	2.845	2.868	3.023	1.588	2.940	0.739	120	519	695	696	1.527	516	179	515	181	0
2	7	21	"PFG0037"	"oPFG0037"	7240	27150	130	195	204	63	80	82	18	96	90	0	336	335	93	151	154	24	94	93	0	0.622	0.674	0.662	0.656	2.029	0.601	0.540	120	524	300	308	-0.686	115	185	124	184	0
2	8	21	"PFJ12801"	"oPFJ12801"	7420	27150	130	122	130	45	84	86	20	69	47	0	557	579	222	155	157	22	94	93	0	0.095	0.108	0.118	0.118	2.474	0.105	0.416	120	474	440	470	-3.403	38	402	46	424	0
2	9	21	"PFBL B0124"	"oPFBLOB0124"	7620	27150	140	521	566	252	86	87	18	99	97	0	505	522	200	160	162	24	95	93	0	1.261	1.326	1.321	1.300	2.616	1.374	0.711	156	409	780	842	0.334	435	345	480	362	0
2	10	21	"PFI17675"	"oPFI17675"	7810	27150	140	6048	5810	2654	88	89	18	100	99	0	8624	8153	3255	167	170	25	100	100	0	0.705	0.717	0.713	0.659	2.516	0.716	0.769	156	412	14417	13708	-0.505	5960	8457	5722	7986	0
2	11	21	"PFI17677"	"oPFI17677"	8000	27150	140	1051	1011	392	90	94	22	99	99	0	1027	965	381	173	174	25	96	94	0	1.125	1.163	1.140	1.232	2.304	1.144	0.776	156	524	1815	1713	0.170	961	854	921	792	0
2	12	21	"PFBL B0128"	"oPFBLOB0128"	8230	27140	150	102	107	28	92	95	22	33	17	0	162	158	31	173	176	27	8	0	0	-0.909	-1.000	0.583	0.746	4.607	9.258	0.000	156	555	-1	0	Error	10	-11	15	-15	-50
2	13	21	"PFG0038"	"oPFG0038"	8380	27150	140	401	384	161	91	93	19	93	91	0	428	401	148	174	178	30	85	83	0	1.220	1.291	1.189	1.147	2.739	1.230	0.632	156	416	564	520	0.287	310	254	293	227	0
2	14	21	"PFF72465"	"oPFF72465"	8570	27150	140	2444	2436	871	89	92	20	100	100	0	2331	2289	941	179	181	29	96	95	0	1.094	1.112	1.044	1.146	1.796	1.069	0.842	156	415	4507	4457	0.130	2355	2152	2347	2110	0
2	15	21	"PFI17678"	"oPFI17678"	8760	27150	140	257	262	91	91	94	22	97	91	0	260	266	76	170	172	25	85	75	0	1.844	1.781	1.773	1.765	2.435	1.736	0.453	156	475	256	267	0.883	166	90	171	96	0
2	16	21	"PFD66997"	"oPFD66997"	8960	27120	150	112	116	29	93	95	23	44	19	0	169	170	34	161	164	26	26	8	0	2.375	2.556	1.010	0.855	3.470	0.767	0.040	156	574	27	32	1.248	19	8	23	9	-50
2	17	21	"PFM60539"	"oPFM60539"	9180	27140	150	80	82	22	94	97	24	7	1	0	119	127	35	156	159	27	5	0	0	0.378	0.414	0.543	0.558	2.475	0.406	0.114	156	532	-51	-41	-1.402	-14	-37	-12	-29	-50
2	18	21	"PFBL B0176"	"oPFBLOB0176"	9330	27150	140	1489	1420	552	94	96	24	100	99	0	1633	1595	611	157	159	26	98	97	0	0.945	0.922	0.915	0.971	2.398	0.898	0.772	156	421	2871	2764	-0.081	1395	1476	1326	1438	0
2	19	21	"PFI17723"	"oPFI17723"	9520	27150	140	2751	2653	1105	88	90	22	100	100	0	1976	1946	712	154	158	24	100	99	0	1.462	1.431	1.448	1.405	2.223	1.534	0.783	156	383	4485	4357	0.548	2663	1822	2565	1792	0
2	20	21	"PFG0055"	"oPFG0055"	9710	27150	140	1580	1679	835	86	89	21	99	99	0	2719	2815	1386	152	154	22	98	98	0	0.582	0.598	0.580	0.639	2.592	0.548	0.716	156	389	4061	4256	-0.781	1494	2567	1593	2663	0
2	21	21	"PFF72499"	"oPFF72499"	9900	27150	150	290	300	103	90	92	22	95	93	0	312	315	97	151	153	22	91	89	0	1.242	1.280	1.210	1.224	2.027	1.283	0.664	156	391	361	374	0.313	200	161	210	164	0
2	22	21	"PFF72501"	"oPFF72501"	10090	27150	140	874	860	409	83	86	20	98	96	0	465	470	187	149	151	24	92	91	0	2.503	2.421	2.311	2.240	2.318	2.556	0.765	156	583	1107	1098	1.324	791	316	777	321	0
2	1	22	"PFI17727"	"oPFI17727"	6100	27330	140	570	543	190	74	76	16	100	100	0	306	301	89	148	150	20	89	86	0	3.139	3.065	2.941	3.108	1.873	3.150	0.657	156	678	654	622	1.650	496	158	469	153	0
2	2	22	"PFF72502"	"oPFF72502"	6290	27330	140	574	578	220	76	79	18	99	98	0	348	341	126	148	150	23	85	81	0	2.490	2.601	2.414	2.839	2.092	2.494	0.759	156	649	698	695	1.316	498	200	502	193	0
2	3	22	"PFA32037"	"oPFA32037"	6490	27330	140	631	612	240	79	80	18	98	97	0	371	362	126	147	150	25	88	85	0	2.464	2.479	2.430	2.537	2.043	2.479	0.776	156	672	776	748	1.301	552	224	533	215	0
2	4	22	"PFM60541"	"oPFM60541"	6680	27340	140	1009	980	413	77	80	19	99	96	0	641	642	221	148	160	157	91	81	0	1.890	1.828	1.914	1.757	2.562	1.990	0.749	156	667	1425	1397	0.919	932	493	903	494	0
2	5	22	"PFL0145"	"oPFL0145"	6870	27340	140	987	999	419	76	79	18	99	98	0	681	678	238	150	155	52	96	92	0	1.716	1.748	1.743	1.667	2.333	1.872	0.775	156	657	1442	1451	0.779	911	531	923	528	0
2	6	22	"PFL0147"	"oPFL0147"	7050	27340	140	1439	1386	544	76	79	18	100	100	0	822	807	299	148	150	20	97	96	0	2.022	1.988	1.970	2.034	2.221	2.092	0.794	156	690	2037	1969	1.016	1363	674	1310	659	0
2	7	22	"PFF72508"	"oPFF72508"	7240	27340	130	169	173	52	76	79	18	94	85	0	432	424	125	145	148	22	94	94	0	0.324	0.348	0.344	0.314	2.013	0.306	0.601	120	669	380	376	-1.626	93	287	97	279	0
2	8	22	"PFF72510"	"oPFF72510"	7470	27330	150	93	97	24	79	81	19	37	19	0	137	138	31	147	149	23	11	3	0	-1.400	-2.000	0.961	0.933	4.492	0.026	0.000	156	771	4	9	Error	14	-10	18	-9	-50
2	9	22	"PFM60545"	"oPFM60545"	7660	27330	150	86	88	22	80	82	18	25	10	0	143	141	31	150	152	21	18	5	0	-0.857	-0.889	0.675	0.575	4.313	0.119	0.005	156	614	-1	-1	Error	6	-7	8	-9	-50
2	10	22	"PFM60547"	"oPFM60547"	7820	27340	140	894	921	417	83	85	19	99	99	0	628	629	226	153	157	22	94	93	0	1.707	1.761	1.719	1.751	2.422	1.972	0.724	156	584	1286	1314	0.772	811	475	838	476	0
2	11	22	"PFL0150"	"oPFL0150"	8010	27340	140	636	628	261	85	88	21	100	98	0	827	843	325	158	161	24	96	94	0	0.824	0.793	0.788	0.752	2.015	0.761	0.739	156	684	1220	1228	-0.280	551	669	543	685	0
2	12	22	"PFL0152"	"oPFL0152"	8200	27340	130	284	285	96	87	91	22	95	91	0	250	251	79	161	163	24	84	77	0	2.213	2.200	1.903	1.891	2.217	2.196	0.474	120	649	286	288	1.146	197	89	198	90	0
2	13	22	"PFL0154"	"oPFL0154"	8420	27330	150	88	98	53	85	86	20	25	8	0	140	142	32	160	163	25	8	3	0	-0.150	-0.722	0.441	0.463	3.893	28.650	0.000	156	687	-17	-5	Error	3	-20	13	-18	-50
2	14	22	"PFL0156"	"oPFL0156"	8580	27340	130	658	647	261	83	85	19	99	97	0	1986	1986	806	166	169	36	100	100	0	0.316	0.310	0.308	0.295	1.835	0.268	0.732	120	526	2395	2384	-1.662	575	1820	564	1820	0
2	15	22	"PFBL B0186"	"oPFBLOB0186"	8770	27340	140	462	483	195	84	87	21	98	96	0	554	548	195	162	166	40	91	89	0	0.964	1.034	1.042	1.124	2.579	1.015	0.717	156	680	770	785	-0.052	378	392	399	386	0
2	16	22	"PFH0037"	"oPFH0037"	8960	27350	150	607	641	317	84	88	22	97	94	0	1448	1615	845	156	160	25	99	99	0	0.405	0.382	0.371	0.376	1.869	0.361	0.782	156	793	1815	2016	-1.305	523	1292	557	1459	0
2	17	22	"PFF72513"	"oPFF72513"	9150	27340	140	359	361	110	86	89	21	98	96	0	409	403	127	155	158	26	94	91	0	1.075	1.109	1.041	1.153	2.135	1.037	0.700	156	722	527	523	0.104	273	254	275	248	0
2	18	22	"PFM60550"	"oPFM60550"	9370	27330	150	95	98	27	83	85	20	39	17	0	147	144	36	153	155	23	17	4	0	-2.000	-1.667	0.690	0.784	4.448	0.246	0.017	156	679	6	6	Error	12	-6	15	-9	-50
2	19	22	"EMPTY"	"EMPTY"	9560	27330	150	75	78	16	79	81	18	12	1	0	146	148	20	149	151	20	12	2	0	1.333	1.000	0.859	0.852	3.900	69.652	0.000	156	641	-7	-2	0.415	-4	-3	-1	-1	-50
2	20	22	"EMPTY"	"EMPTY"	9750	27330	150	75	77	16	76	78	18	14	1	0	144	145	16	143	146	20	14	1	0	-1.000	0.500	1.067	0.985	3.265	0.143	0.002	156	641	0	3	Error	-1	1	1	2	-50
2	21	22	"EMPTY"	"EMPTY"	9940	27330	150	74	76	16	75	78	18	10	1	0	142	147	53	142	144	19	14	3	0	100000.000	0.200	0.982	0.857	3.380	0.034	0.002	156	641	-1	6	16.610	-1	0	1	5	-50
2	22	22	"EMPTY"	"EMPTY"	10130	27330	150	81	81	15	79	82	17	19	1	0	147	147	18	147	148	21	10	1	0	100000.000	100000.000	0.863	0.893	3.910	0.077	0.001	156	906	2	2	16.610	2	0	2	0	-50
3	1	1	"PFE0652"	"E9164_1"	10380	23250	120	417	427	120	89	90	19	100	100	0	575	559	205	151	153	24	95	93	0	0.774	0.828	0.782	0.996	2.439	0.726	0.733	120	499	752	746	-0.370	328	424	338	408	0
3	2	1	"PFE0127"	"E15452_2"	10570	23250	120	6981	6805	2186	86	89	22	100	100	0	3142	2980	1215	148	150	21	96	95	0	2.303	2.373	2.228	2.329	1.633	2.389	0.782	120	521	9889	9551	1.203	6895	2994	6719	2832	0
3	3	1	"PFE0630"	"E8314_1"	10750	23260	130	3891	3646	1782	91	93	24	100	100	0	1832	1786	647	149	152	21	100	100	0	2.258	2.172	2.216	1.916	2.156	2.477	0.788	120	612	5483	5192	1.175	3800	1683	3555	1637	0
3	4	1	"PFE0335"	"E23986_4"	10950	23260	120	8329	7630	3184	96	99	24	100	100	0	7714	7288	2253	155	156	23	100	100	0	1.089	1.056	1.091	0.967	2.369	1.147	0.739	120	594	15792	14667	0.123	8233	7559	7534	7133	0
3	5	1	"PFE0497"	"E3038_1"	11150	23260	130	3444	3351	1411	92	96	23	100	100	0	2359	2285	905	149	151	22	100	100	0	1.517	1.526	1.519	1.540	1.864	1.669	0.791	120	601	5562	5395	0.601	3352	2210	3259	2136	0
3	6	1	"PFE0489"	"E29931_1"	11320	23260	120	2508	2441	995	90	92	22	100	100	0	1271	1277	521	146	148	21	99	99	0	2.149	2.079	1.928	2.126	2.135	2.226	0.711	120	537	3543	3482	1.104	2418	1125	2351	1131	0
3	7	1	"PFE0152"	"E16122_8"	11520	23260	120	1254	1281	645	91	94	22	100	100	0	1425	1542	830	150	153	23	100	99	0	0.912	0.855	0.792	0.918	2.565	0.782	0.667	120	580	2438	2582	-0.133	1163	1275	1190	1392	0
3	8	1	"PFE0560"	"E5006_15"	11710	23260	120	1202	1184	413	95	98	23	100	100	0	715	725	266	151	154	23	99	97	0	1.963	1.897	1.806	2.017	2.152	2.010	0.694	120	559	1671	1663	0.973	1107	564	1089	574	0
3	9	1	"PFE0506"	"E3215_1"	11900	23260	130	5763	5311	1898	94	97	23	100	100	0	6332	5821	2460	149	152	23	99	97	0	0.917	0.920	0.853	0.963	2.164	0.850	0.755	120	622	11852	10889	-0.125	5669	6183	5217	5672	0
3	10	1	"PFF0276"	"F18248_2"	12090	23260	130	790	775	243	96	100	25	100	100	0	832	814	303	150	153	24	97	96	0	1.018	1.023	0.950	1.059	1.907	0.941	0.730	120	640	1376	1343	0.025	694	682	679	664	0
3	11	1	"PFF1508"	"F59453_1"	12280	23260	120	1815	1898	775	94	97	25	100	100	0	1209	1254	531	149	152	23	100	98	0	1.624	1.633	1.613	1.727	2.438	1.718	0.690	120	565	2781	2909	0.699	1721	1060	1804	1105	0
3	12	1	"PFF1029"	"F4425_1"	12480	23260	120	3306	3269	1400	93	96	25	100	100	0	2586	2723	1300	149	152	22	100	100	0	1.318	1.234	1.118	1.313	2.422	1.224	0.675	120	539	5650	5750	0.399	3213	2437	3176	2574	0
3	13	1	"PFF0774"	"F35531_1"	12670	23260	120	3376	3250	1137	97	100	26	100	100	0	2671	2414	1034	150	154	27	98	95	0	1.301	1.393	1.328	1.652	2.735	1.369	0.766	120	540	5800	5417	0.379	3279	2521	3153	2264	0
3	14	1	"PFF0382"	"F21003_1"	12870	23260	120	362	342	103	99	102	25	96	94	0	323	317	95	151	153	24	89	85	0	1.529	1.464	1.414	1.465	2.419	1.429	0.574	120	590	435	409	0.613	263	172	243	166	0
3	15	1	"PFF0437"	"F22770_1"	13060	23260	130	5122	5080	1953	94	98	24	100	100	0	4546	4362	2030	149	150	24	96	96	0	1.144	1.183	1.098	1.133	1.717	1.137	0.727	120	635	9425	9199	0.193	5028	4397	4986	4213	0
3	16	1	"PFF0027"	"F10724_1"	13250	23260	120	292	288	81	93	97	24	96	95	0	289	285	86	148	150	23	91	89	0	1.411	1.423	1.378	1.348	2.353	1.422	0.439	120	579	340	332	0.497	199	141	195	137	0
3	17	1	"PFF0760"	"F35197_2"	13440	23260	120	5803	5149	2211	94	98	27	100	100	0	4257	3884	1676	146	150	25	100	99	0	1.389	1.352	1.303	1.331	2.388	1.411	0.701	120	571	9820	8793	0.474	5709	4111	5055	3738	0
3	18	1	"PFF0169"	"F15775_1"	13630	23260	120	680	673	243	92	96	28	100	100	0	446	453	106	144	147	25	99	99	0	1.947	1.880	1.861	1.807	1.943	2.157	0.709	120	576	890	890	0.961	588	302	581	309	0
3	19	1	"PFF1930"	"F960_5"	13820	23260	120	5111	4749	2179	90	93	23	100	100	0	2876	2920	1258	141	145	23	100	99	0	1.836	1.677	1.550	1.593	2.516	1.831	0.695	120	590	7756	7438	0.876	5021	2735	4659	2779	0
3	20	1	"PFF0151"	"F15196_1"	14020	23260	120	5317	4979	2401	91	94	26	100	100	0	3834	3698	1459	141	146	32	100	100	0	1.415	1.374	1.400	1.245	2.595	1.578	0.709	120	592	8919	8445	0.501	5226	3693	4888	3557	0
3	21	1	"PFF1609"	"F63380_2"	14210	23260	120	191	200	62	86	88	22	95	88	0	189	201	49	139	143	27	75	47	0	2.100	1.839	1.942	1.806	2.535	1.913	0.276	120	580	155	176	1.070	105	50	114	62	0
3	22	1	"PFF1869"	"F7374_2"	14400	23260	130	255	261	66	80	82	19	100	100	0	293	299	85	132	136	25	94	92	0	1.087	1.084	1.037	1.137	1.906	0.992	0.587	120	733	336	348	0.120	175	161	181	167	0
3	1	2	"PFF1444"	"F5729_1"	10440	23430	150	125	132	40	102	106	28	46	23	0	164	168	30	163	168	30	17	5	0	23.000	6.000	1.697	1.659	3.893	2.013	0.037	156	710	24	35	4.524	23	1	30	5	-50
3	2	2	"PFF0230"	"F17039_3"	10600	23440	120	170	175	43	97	99	23	94	73	0	224	225	62	153	157	22	82	65	0	1.028	1.083	1.037	1.114	2.304	0.866	0.397	120	426	144	150	0.040	73	71	78	72	0
3	3	2	"PFM0480"	"M38913_8"	10800	23440	120	2289	2167	740	97	100	24	100	100	0	1864	1727	644	154	157	24	99	98	0	1.282	1.316	1.264	1.364	2.035	1.328	0.746	120	489	3902	3643	0.358	2192	1710	2070	1573	0
3	4	2	"PFM0579"	"M446_3"	10990	23450	120	2557	2521	1277	97	100	23	100	100	0	1810	1777	753	155	157	24	100	100	0	1.486	1.494	1.502	1.407	1.969	1.687	0.751	120	464	4115	4046	0.572	2460	1655	2424	1622	0
3	5	2	"PFM0717"	"M5299_3"	11170	23440	120	297	305	112	97	100	23	97	92	0	307	312	108	150	152	23	90	86	0	1.274	1.284	1.187	1.283	2.183	1.210	0.593	120	467	357	370	0.349	200	157	208	162	0
3	6	2	"PFM0868"	"M724_5"	11370	23440	130	905	971	381	91	95	22	100	100	0	598	616	250	148	150	22	95	95	0	1.809	1.880	1.789	1.934	1.784	1.895	0.753	120	517	1264	1348	0.855	814	450	880	468	0
3	7	2	"PFM0875"	"M783_4"	11560	23450	130	1566	1448	620	92	95	22	99	99	0	1294	1219	416	149	152	22	100	100	0	1.287	1.267	1.304	1.112	2.331	1.374	0.765	120	504	2619	2426	0.364	1474	1145	1356	1070	0
3	8	2	"PFM0093"	"M16622_6"	11750	23440	120	1163	1038	341	95	97	22	100	100	0	1297	1195	463	149	152	23	97	95	0	0.930	0.902	0.864	0.948	2.347	0.831	0.759	120	471	2216	1989	-0.104	1068	1148	943	1046	0
3	9	2	"PFM0612"	"M45542_7"	11940	23450	120	2515	2406	1050	98	101	25	100	100	0	2382	2341	897	151	155	24	99	99	0	1.083	1.054	1.032	0.974	2.324	1.075	0.728	120	444	4648	4498	0.116	2417	2231	2308	2190	0
3	10	2	"PFM0634"	"M46791_1"	12150	23450	130	4246	3922	1932	97	102	26	100	100	0	3406	3176	1230	153	156	25	100	100	0	1.275	1.265	1.340	1.132	2.637	1.424	0.769	120	483	7402	6848	0.351	4149	3253	3825	3023	0
3	11	2	"PFM0704"	"M52103_1"	12330	23440	120	350	359	104	92	96	23	100	99	0	487	481	176	153	155	25	93	90	0	0.772	0.814	0.716	0.910	2.279	0.685	0.648	120	473	592	595	-0.372	258	334	267	328	0
3	12	2	"PFM0190"	"M22662_1"	12540	23430	150	128	138	40	94	97	23	64	39	0	169	174	44	150	153	24	43	19	0	1.789	1.833	1.308	1.402	2.799	0.997	0.127	156	551	53	68	0.840	34	19	44	24	-50
3	13	2	"PFM0225"	"M24933_4"	12710	23450	120	3176	3105	1342	100	102	25	100	100	0	2902	2925	863	151	154	25	100	100	0	1.118	1.083	1.122	0.958	2.070	1.168	0.762	120	428	5827	5779	0.161	3076	2751	3005	2774	0
3	14	2	"PFM0412"	"M36754_1"	12900	23450	120	9349	9219	3717	102	105	26	100	100	0	3682	3640	1498	153	155	26	99	99	0	2.620	2.615	2.393	2.510	1.900	2.877	0.736	120	479	12776	12604	1.390	9247	3529	9117	3487	0
3	15	2	"PFM0630"	"M46462_5"	13090	23450	120	3206	3302	1395	103	106	27	100	100	0	2437	2538	1101	152	154	25	99	98	0	1.358	1.341	1.260	1.328	1.886	1.364	0.726	120	502	5388	5585	0.441	3103	2285	3199	2386	0
3	16	2	"PFM0465"	"M38247_1"	13290	23450	120	2370	2210	897	101	103	26	100	100	0	1821	1795	600	154	155	25	100	100	0	1.361	1.285	1.325	1.158	2.332	1.411	0.771	120	478	3936	3750	0.445	2269	1667	2109	1641	0
3	17	2	"PFM0026"	"M11919_1"	13470	23450	120	15520	14663	6701	103	111	33	100	100	0	13717	13041	5096	155	160	29	100	100	0	1.137	1.130	1.127	1.048	2.466	1.178	0.734	120	417	28979	27446	0.185	15417	13562	14560	12886	0
3	18	2	"PFM0819"	"M5894_4"	13660	23450	120	1182	1135	400	101	107	33	100	100	0	831	803	265	154	158	30	99	98	0	1.597	1.593	1.565	1.624	2.171	1.703	0.708	120	450	1758	1683	0.675	1081	677	1034	649	0
3	19	2	"PFM0473"	"M38757_6"	13850	23450	120	568	552	190	97	100	25	100	98	0	452	447	150	149	151	26	95	92	0	1.554	1.527	1.444	1.594	2.316	1.594	0.625	120	493	774	753	0.636	471	303	455	298	0
3	20	2	"PFM0062"	"M14235_3"	14040	23450	120	5343	5176	2041	99	102	25	100	100	0	4669	4743	1509	149	152	23	100	100	0	1.160	1.105	1.107	1.053	2.082	1.141	0.785	120	512	9764	9671	0.214	5244	4520	5077	4594	0
3	21	2	"PFM0821"	"M59170_2"	14240	23450	120	4839	4843	1997	95	98	24	100	100	0	4121	4031	1875	150	153	28	99	97	0	1.195	1.223	1.130	1.240	2.066	1.202	0.728	120	507	8715	8629	0.257	4744	3971	4748	3881	0
3	22	2	"PFN0022"	"N127_5"	14430	23450	120	209	213	53	86	89	21	99	95	0	500	485	132	142	145	28	97	95	0	0.344	0.370	0.341	0.368	2.031	0.287	0.527	120	569	481	470	-1.541	123	358	127	343	0
3	1	3	"PFN0013"	"N127_32"	10450	23640	130	525	497	178	104	109	28	99	93	0	499	489	116	165	169	28	95	95	0	1.260	1.213	1.243	1.113	2.403	1.356	0.731	120	597	755	717	0.334	421	334	393	324	0
3	2	3	"PFN0021"	"N127_48"	10620	23630	120	1678	1638	547	99	102	22	100	100	0	852	856	314	156	159	23	97	96	0	2.269	2.199	2.063	2.240	1.847	2.277	0.745	120	467	2275	2239	1.182	1579	696	1539	700	0
3	3	3	"PFN0027"	"N128_1"	10810	23630	130	259	267	78	96	99	21	97	96	0	200	200	51	154	158	24	67	48	0	3.543	3.717	3.119	3.420	2.340	3.585	0.269	120	538	209	217	1.825	163	46	171	46	0
3	4	3	"PFN0057"	"N128_56"	11000	23630	120	1501	1454	521	95	98	22	100	100	0	873	843	286	153	156	24	100	98	0	1.953	1.970	1.912	2.056	2.171	2.104	0.728	120	484	2126	2049	0.966	1406	720	1359	690	0
3	5	3	"PFB0078"	"B297"	11210	23630	120	530	523	165	94	96	22	100	100	0	466	454	119	150	152	23	99	98	0	1.380	1.411	1.427	1.468	1.965	1.487	0.740	120	424	752	733	0.464	436	316	429	304	0
3	6	3	"PFB0080"	"B3"	11390	23630	120	266	252	61	89	93	24	96	94	0	419	400	101	149	152	23	95	95	0	0.656	0.649	0.654	0.615	1.905	0.580	0.655	120	400	447	414	-0.609	177	270	163	251	0
3	7	3	"PFB0083"	"B306"	11570	23630	120	163	166	37	88	92	31	89	64	0	189	195	40	150	152	24	69	40	0	1.923	1.733	1.698	1.715	2.486	1.718	0.223	120	469	114	123	0.943	75	39	78	45	0
3	8	3	"PFB0085"	"B310"	11760	23630	120	567	560	195	89	92	30	100	99	0	1131	1102	407	150	152	24	99	99	0	0.487	0.495	0.468	0.494	2.028	0.429	0.705	120	514	1459	1423	-1.037	478	981	471	952	0
3	9	3	"PFB0090"	"B32"	11970	23600	150	106	109	29	90	94	24	41	12	0	151	155	32	148	151	23	27	9	0	5.333	2.714	1.029	1.219	3.868	0.700	0.010	156	605	19	26	2.415	16	3	19	7	-50
3	10	3	"PFB0092"	"B322"	12150	23630	120	732	736	281	89	92	22	100	100	0	477	484	161	146	148	22	97	94	0	1.943	1.914	1.803	2.008	2.163	2.128	0.686	120	452	974	985	0.958	643	331	647	338	0
3	11	3	"PFB0109"	"B366"	12340	23630	120	1436	1369	590	90	93	25	100	100	0	694	669	251	148	151	23	97	95	0	2.465	2.455	2.322	2.559	2.312	2.736	0.702	120	500	1892	1800	1.302	1346	546	1279	521	0
3	12	3	"PFB0111"	"B370"	12530	23630	120	883	901	448	89	91	21	99	98	0	486	489	214	146	150	24	95	93	0	2.335	2.367	2.193	2.566	2.465	2.535	0.687	120	511	1134	1155	1.224	794	340	812	343	0
3	13	3	"PFB0114"	"B374"	12720	23630	120	935	902	265	90	92	22	100	100	0	613	592	193	146	148	23	96	95	0	1.809	1.821	1.680	1.900	2.024	1.863	0.718	120	495	1312	1258	0.856	845	467	812	446	0
3	14	3	"PFB0120"	"B388"	12920	23630	120	349	353	101	90	94	24	100	100	0	294	294	79	145	146	23	93	91	0	1.738	1.765	1.760	1.784	1.873	1.809	0.612	120	476	408	412	0.798	259	149	263	149	0
3	15	3	"PFB0122"	"B391"	13100	23640	130	818	816	348	90	94	23	96	95	0	780	759	258	144	145	21	100	99	0	1.145	1.180	1.161	1.147	2.031	1.240	0.772	120	551	1364	1341	0.195	728	636	726	615	0
3	16	3	"PFB0125"	"B397"	13310	23630	120	1004	944	373	90	93	23	100	99	0	477	470	162	145	148	22	95	91	0	2.753	2.628	2.481	2.842	2.287	2.781	0.730	120	483	1246	1179	1.461	914	332	854	325	0
3	17	3	"PFB0143"	"B440"	13500	23620	150	104	107	24	95	102	31	21	1	0	149	151	29	150	153	27	17	1	0	-9.000	12.000	1.000	0.854	4.040	2.184	0.006	156	556	8	13	Error	9	-1	12	1	-50
3	18	3	"PFB0145"	"B444"	13680	23630	120	115	120	32	91	95	26	45	19	0	699	700	229	146	148	26	100	100	0	0.043	0.052	0.062	0.063	2.419	0.033	0.104	120	443	577	583	-4.526	24	553	29	554	0
3	19	3	"PFB0147"	"B449"	13870	23640	120	123	126	32	87	89	22	73	40	0	801	839	310	141	142	25	100	100	0	0.055	0.056	0.061	0.062	2.078	0.049	0.303	120	496	696	737	-4.196	36	660	39	698	0
3	20	3	"PFB0149"	"B453"	14070	23640	120	557	564	219	90	92	23	96	95	0	1472	1527	524	141	143	23	100	100	0	0.351	0.342	0.362	0.331	1.776	0.332	0.745	120	482	1798	1860	-1.511	467	1331	474	1386	0
3	21	3	"PFB0151"	"B456"	14250	23640	120	432	405	139	90	92	22	96	94	0	1419	1379	493	143	146	24	100	100	0	0.268	0.255	0.258	0.241	1.875	0.238	0.765	120	475	1618	1551	-1.900	342	1276	315	1236	0
3	22	3	"PFB0153"	"B458"	14450	23630	120	575	593	188	85	87	20	100	100	0	391	394	122	138	142	24	96	95	0	1.937	1.984	1.831	2.107	2.041	2.090	0.680	120	581	743	764	0.954	490	253	508	256	0
3	1	4	"PFB0170"	"B491"	10450	23820	120	1123	1067	377	92	95	21	100	100	0	1960	1790	657	154	157	21	100	99	0	0.571	0.596	0.553	0.615	2.276	0.541	0.740	120	562	2837	2611	-0.809	1031	1806	975	1636	0
3	2	4	"PFB0172"	"B496"	10640	23820	130	188	189	44	94	96	21	95	86	0	262	258	72	152	155	22	86	84	0	0.855	0.896	0.890	0.894	2.365	0.741	0.434	120	562	204	201	-0.227	94	110	95	106	0
3	3	4	"PFB0174"	"B498"	10850	23820	120	344	341	114	93	96	22	97	95	0	367	341	118	150	153	24	85	82	0	1.157	1.298	1.250	1.311	2.451	1.261	0.576	120	499	468	439	0.210	251	217	248	191	0
3	4	4	"PFB0177"	"B50"	11070	23810	150	98	99	23	93	96	23	18	6	0	147	152	30	151	154	26	18	6	0	-1.250	6.000	0.700	0.705	3.318	0.293	0.013	156	548	1	7	Error	5	-4	6	1	-50
3	5	4	"PFB0179"	"B504"	11210	23820	120	467	446	115	90	93	21	100	100	0	400	375	98	148	151	27	95	90	0	1.496	1.568	1.502	1.651	2.049	1.552	0.626	120	327	629	583	0.581	377	252	356	227	0
3	6	4	"PFB0181"	"B506"	11350	23790	150	112	118	40	93	99	29	37	17	0	152	162	43	150	154	28	23	8	0	9.500	2.083	1.400	1.343	3.722	1.434	0.068	156	586	21	37	3.248	19	2	25	12	-50
3	7	4	"PFD0024"	"D12635_25"	11590	23820	130	1065	985	360	92	97	29	100	99	0	1043	1024	319	151	154	27	100	98	0	1.091	1.023	1.057	1.012	2.009	1.071	0.751	120	612	1865	1766	0.125	973	892	893	873	0
3	8	4	"PFD0027"	"D12635_33"	11790	23820	120	258	253	80	90	91	20	98	91	0	303	295	89	146	149	22	89	85	0	1.070	1.094	1.023	1.009	2.363	1.060	0.500	120	501	325	312	0.098	168	157	163	149	0
3	9	4	"PFD0029"	"D12635_37"	11970	23820	120	368	382	115	87	90	22	100	98	0	1039	1044	414	144	146	21	99	98	0	0.314	0.328	0.308	0.365	2.530	0.264	0.658	120	509	1176	1195	-1.671	281	895	295	900	0
3	10	4	"PFD0031"	"D12635_39"	12160	23820	120	1465	1347	444	86	89	23	100	100	0	1709	1543	612	143	147	23	97	95	0	0.881	0.901	0.871	0.991	2.598	0.835	0.734	120	500	2945	2661	-0.183	1379	1566	1261	1400	0
3	11	4	"PFD0034"	"D12635_48"	12350	23820	120	1008	937	336	87	91	24	99	99	0	1040	1011	334	145	149	23	100	98	0	1.029	0.982	0.973	1.000	2.263	0.985	0.694	120	515	1816	1716	0.041	921	895	850	866	0
3	12	4	"PFD0036"	"D12635_51"	12550	23830	120	1821	1673	688	85	89	21	99	96	0	4410	4212	1494	143	147	23	100	100	0	0.407	0.390	0.398	0.349	2.107	0.383	0.808	120	475	6003	5657	-1.297	1736	4267	1588	4069	0
3	13	4	"PFD0064"	"D16785_11"	12730	23820	120	433	441	111	86	88	20	100	100	0	351	343	95	144	146	22	94	91	0	1.676	1.784	1.693	2.003	2.225	1.781	0.656	120	433	554	554	0.745	347	207	355	199	0
3	14	4	"PFD0066"	"D16785_17"	12930	23820	120	362	370	111	87	89	22	100	99	0	364	351	100	144	144	20	95	92	0	1.250	1.367	1.280	1.457	2.077	1.333	0.680	120	430	495	490	0.322	275	220	283	207	0
3	15	4	"PFD0069"	"D16785_21"	13110	23830	120	700	680	245	86	90	22	98	95	0	608	597	160	142	144	20	100	99	0	1.318	1.305	1.302	1.187	2.140	1.420	0.760	120	467	1080	1049	0.398	614	466	594	455	0
3	16	4	"PFD0073"	"D16785_3"	13310	23820	120	2340	2118	841	86	90	20	100	100	0	5623	5204	1952	143	146	22	100	100	0	0.411	0.402	0.398	0.409	2.627	0.364	0.732	120	529	7734	7093	-1.282	2254	5480	2032	5061	0
3	17	4	"PFD0075"	"D16785_33"	13480	23810	80	115	122	27	89	95	26	48	23	0	169	168	33	151	153	25	42	13	0	1.444	1.941	1.433	1.288	2.611	0.968	0.015	52	297	44	50	0.531	26	18	33	17	0
3	18	4	"PFD0077"	"D16785_36"	13680	23820	120	2217	2043	838	87	91	26	100	100	0	1447	1372	477	139	142	24	100	99	0	1.628	1.586	1.532	1.501	2.562	1.746	0.711	120	564	3438	3189	0.703	2130	1308	1956	1233	0
3	19	4	"PFD0096"	"D17715_112"	13880	23820	130	668	645	207	80	86	42	100	96	0	812	755	276	129	131	27	94	93	0	0.861	0.903	0.834	0.924	2.261	0.834	0.785	120	559	1271	1191	-0.216	588	683	565	626	0
3	20	4	"PFD0098"	"D17715_12"	14080	23820	120	1061	993	381	81	84	21	100	100	0	600	589	209	132	133	20	95	95	0	2.094	1.996	1.979	2.061	2.330	2.083	0.738	120	474	1448	1369	1.066	980	468	912	457	0
3	21	4	"PFD0102"	"D17715_13"	14260	23820	120	1704	1700	621	85	88	22	100	100	0	839	878	376	137	139	21	98	95	0	2.306	2.179	2.076	2.377	2.270	2.227	0.739	120	489	2321	2356	1.206	1619	702	1615	741	0
3	22	4	"PFD0104"	"D17715_134"	14450	23820	120	374	373	79	83	85	20	100	100	0	323	317	72	135	137	20	97	95	0	1.548	1.593	1.565	1.690	1.934	1.604	0.658	120	545	479	472	0.630	291	188	290	182	0
3	1	5	"PFD0106"	"D17715_138"	10470	24010	120	365	351	104	90	94	42	99	93	0	284	284	74	152	155	25	90	85	0	2.083	1.977	1.873	2.016	2.192	2.117	0.542	120	485	407	393	1.059	275	132	261	132	0
3	2	5	"PFD0108"	"D17715_140"	10650	24010	120	624	601	155	92	101	154	95	88	0	411	407	113	150	155	45	94	89	0	2.038	1.981	1.952	2.125	1.892	2.004	0.728	120	494	793	766	1.027	532	261	509	257	0
3	3	5	"PFD0130"	"D17715_44"	10870	23990	150	104	110	32	93	102	140	0	0	0	158	163	36	150	154	43	19	4	0	1.375	1.308	0.795	0.806	3.404	3.789	0.634	156	606	19	30	0.459	11	8	17	13	-50
3	4	5	"PFD0132"	"D17715_47"	11040	24010	130	180	178	49	89	93	22	91	78	0	206	203	46	147	150	24	76	56	0	1.542	1.589	1.499	1.514	2.610	1.587	0.248	120	417	150	145	0.625	91	59	89	56	0
3	5	5	"PFD0134"	"D17715_5"	11220	24010	120	196	190	50	89	91	21	93	83	0	193	188	40	145	147	26	65	42	0	2.229	2.349	2.105	2.230	2.756	2.204	0.227	120	468	155	144	1.157	107	48	101	43	0
3	6	5	"PFD0136"	"D17715_51"	11420	24010	120	165	165	51	89	94	26	78	69	0	197	194	40	145	148	25	74	51	0	1.462	1.551	1.380	1.236	2.442	1.878	0.216	120	515	128	125	0.547	76	52	76	49	0
3	7	5	"PFD0138"	"D17715_56"	11610	24010	120	1328	1259	434	88	91	20	100	99	0	1336	1327	432	145	147	21	99	99	0	1.041	0.991	0.952	1.014	2.426	1.000	0.732	120	495	2431	2353	0.058	1240	1191	1171	1182	0
3	8	5	"PFD0141"	"D17715_61"	11800	24010	120	514	497	186	90	91	20	97	95	0	383	388	115	144	146	20	97	95	0	1.774	1.668	1.676	1.645	2.483	1.856	0.632	120	425	663	651	0.827	424	239	407	244	0
3	9	5	"PFE0196"	"E18169_1"	11980	24010	120	892	862	378	87	89	21	100	96	0	1189	1114	448	141	143	20	96	95	0	0.768	0.797	0.803	0.770	2.279	0.792	0.746	120	413	1853	1748	-0.381	805	1048	775	973	0
3	10	5	"PFE0199"	"E18440_1"	12170	24010	120	800	778	324	85	88	20	100	100	0	701	672	278	141	145	23	95	92	0	1.277	1.305	1.214	1.372	2.681	1.336	0.687	120	473	1275	1224	0.353	715	560	693	531	0
3	11	5	"PFE0201"	"E18440_5"	12350	24010	120	518	514	201	85	88	20	100	99	0	361	361	90	143	145	21	99	97	0	1.986	1.968	1.887	1.858	2.211	2.282	0.712	120	467	651	647	0.990	433	218	429	218	0
3	12	5	"PFE0203"	"E18445_1"	12550	24000	120	582	539	212	86	90	21	98	98	0	586	567	180	141	144	21	96	95	0	1.115	1.063	1.008	0.947	2.683	1.120	0.676	120	470	941	879	0.157	496	445	453	426	0
3	13	5	"PFE0206"	"E18512_1"	12730	24000	120	470	455	172	86	89	20	97	96	0	493	491	145	142	144	20	100	97	0	1.094	1.057	0.994	1.016	2.163	1.110	0.642	120	366	735	718	0.130	384	351	369	349	0
3	14	5	"PFE0208"	"E18512_4"	12880	23980	150	95	97	22	86	90	22	25	6	0	138	142	27	142	142	20	18	7	0	-2.250	100000.000	0.714	0.696	4.736	0.954	0.003	156	547	5	11	Error	9	-4	11	0	-50
3	15	5	"PFE0230"	"E19008_1"	13110	24000	120	2054	1922	561	88	91	21	100	100	0	1253	1142	444	141	143	22	94	94	0	1.768	1.832	1.727	1.869	1.830	1.808	0.795	120	525	3078	2835	0.822	1966	1112	1834	1001	0
3	16	5	"PFE0234"	"E19248_7"	13300	24000	110	355	378	139	86	89	19	100	98	0	1107	1156	485	141	149	70	98	98	0	0.278	0.288	0.304	0.291	1.816	0.264	0.733	80	429	1235	1307	-1.844	269	966	292	1015	0
3	17	5	"PFE0237"	"E19278_2"	13490	24000	120	492	496	219	88	91	23	98	96	0	490	477	226	142	149	61	82	79	0	1.161	1.218	1.090	1.213	2.482	1.125	0.702	120	576	752	743	0.215	404	348	408	335	0
3	18	5	"PFE0239"	"E19278_6"	13720	24020	150	122	127	43	90	104	139	2	0	0	150	156	54	138	156	152	1	0	0	2.667	2.056	1.239	1.328	3.335	1.269	0.101	156	593	44	55	1.415	32	12	37	18	-50
3	19	5	"PFE0243"	"E19631_3"	13860	24000	110	3530	3389	1234	88	110	169	100	100	0	1669	1604	618	136	162	186	97	96	0	2.245	2.249	2.215	2.247	1.882	2.337	0.800	80	392	4975	4769	1.167	3442	1533	3301	1468	0
3	20	5	"PFE0246"	"E19695_2"	14070	24010	120	457	444	179	90	106	145	82	65	0	687	682	241	138	159	159	90	80	0	0.668	0.651	0.650	0.623	2.135	0.642	0.712	120	536	916	898	-0.581	367	549	354	544	0
3	21	5	"PFE0270"	"E20800_3"	14250	24010	110	199	197	48	87	90	28	97	86	0	438	429	115	138	140	21	100	96	0	0.373	0.378	0.356	0.384	1.931	0.306	0.529	80	463	412	401	-1.421	112	300	110	291	0
3	22	5	"PFE0275"	"E21089_1"	14460	24000	150	94	98	28	80	83	20	37	16	0	138	142	26	135	136	20	28	9	0	4.667	2.571	1.385	1.176	4.044	0.752	0.012	156	817	17	25	2.222	14	3	18	7	-50
3	1	6	"PFE0277"	"E21208_2"	10460	24160	150	105	107	28	89	93	36	23	3	0	148	151	28	151	154	26	17	3	0	-5.333	100000.000	1.176	1.084	3.875	0.116	0.002	156	782	13	18	Error	16	-3	18	0	-50
3	2	6	"PFE0279"	"E21208_4"	10650	24200	120	272	274	111	94	96	22	90	86	0	270	275	79	152	153	24	91	85	0	1.508	1.463	1.314	1.189	2.504	1.577	0.556	120	464	296	303	0.593	178	118	180	123	0
3	3	6	"PFE0282"	"E21586_1"	10840	24200	130	1489	1530	774	94	104	153	91	90	0	1132	1218	524	150	155	46	99	98	0	1.421	1.345	1.369	1.226	2.132	1.510	0.774	120	502	2377	2504	0.506	1395	982	1436	1068	0
3	4	6	"PFE0285"	"E21786_1"	11020	24180	120	1975	1899	746	91	95	21	100	100	0	1558	1481	651	148	149	23	96	94	0	1.336	1.356	1.327	1.553	2.656	1.343	0.746	120	419	3294	3141	0.418	1884	1410	1808	1333	0
3	5	6	"PFE0322"	"E23195_1"	11190	24180	110	188	189	46	92	95	20	97	88	0	231	231	54	145	148	22	86	75	0	1.116	1.128	1.139	1.307	2.849	0.989	0.329	80	437	182	183	0.159	96	86	97	86	0
3	6	6	"PFE0330"	"E23784_1"	11400	24180	120	1071	983	349	91	92	21	100	100	0	743	661	259	145	149	23	90	90	0	1.639	1.729	1.632	1.616	2.019	1.749	0.709	120	482	1578	1408	0.713	980	598	892	516	0
3	7	6	"PFE0333"	"E23986_1"	11580	24180	110	203	207	65	88	92	23	95	88	0	236	228	63	148	150	22	78	71	0	1.307	1.487	1.286	1.357	2.456	1.481	0.416	80	411	203	199	0.386	115	88	119	80	0
3	8	6	"PFE0342"	"E24470_2"	11790	24190	120	1248	1140	423	89	91	21	97	96	0	937	876	255	145	147	22	99	99	0	1.463	1.438	1.390	1.288	2.536	1.561	0.760	120	443	1951	1782	0.549	1159	792	1051	731	0
3	9	6	"PFE0347"	"E24550_1"	11960	24170	150	105	106	24	87	91	20	44	19	0	147	146	28	142	144	22	21	5	0	3.600	4.750	1.250	1.440	4.490	0.347	0.001	156	528	23	23	1.848	18	5	19	4	-50
3	10	6	"PFE0349"	"E24569_3"	12150	24180	110	590	607	215	85	90	32	100	97	0	409	385	118	141	148	41	93	87	0	1.884	2.139	2.028	2.316	2.221	2.203	0.695	80	418	773	766	0.914	505	268	522	244	0
3	11	6	"PFF0266"	"F17836_2"	12360	24180	120	876	796	275	88	92	30	100	98	0	581	530	188	142	147	38	88	85	0	1.795	1.825	1.870	1.951	2.463	1.872	0.699	120	523	1227	1096	0.844	788	439	708	388	0
3	12	6	"PFF0268"	"F17989_2"	12550	24180	110	1178	1100	380	92	96	42	98	95	0	581	550	182	140	148	56	93	91	0	2.463	2.459	2.278	2.264	2.343	2.571	0.726	80	440	1527	1418	1.300	1086	441	1008	410	0
3	13	6	"PFF0274"	"F18154_3"	12740	24190	150	98	103	28	88	94	37	16	5	0	144	146	28	140	146	48	7	0	0	2.500	2.500	1.133	1.160	4.325	0.804	0.388	156	637	14	21	1.322	10	4	15	6	-50
3	14	6	"PFF0278"	"F18417_1"	12940	24190	120	3609	3161	1297	87	89	20	99	97	0	1871	1694	559	140	141	20	100	100	0	2.035	1.978	2.022	1.725	3.485	2.263	0.725	120	506	5253	4628	1.025	3522	1731	3074	1554	0
3	15	6	"PFF0285"	"F18525_1"	13120	24190	120	1219	1079	414	86	88	19	100	98	0	674	627	239	139	142	22	93	91	0	2.118	2.035	1.928	1.917	3.215	2.251	0.609	120	463	1668	1481	1.083	1133	535	993	488	0
3	16	6	"PFF0289"	"F18567_3"	13310	24190	150	94	97	24	86	88	19	26	12	0	130	134	25	138	145	59	1	0	0	-1.000	-2.750	1.080	1.176	3.611	46.397	0.001	156	628	0	7	Error	8	-8	11	-4	-50
3	17	6	"PFF0323"	"F19549_1"	13510	24180	120	1884	1749	677	87	90	21	100	100	0	2618	2408	1049	139	141	22	99	96	0	0.725	0.732	0.731	0.876	3.310	0.661	0.716	120	478	4276	3931	-0.464	1797	2479	1662	2269	0
3	18	6	"PFF0329"	"F19626_1"	13700	24190	150	106	110	28	92	95	22	36	17	0	142	144	25	141	143	22	21	4	0	14.000	6.000	0.847	0.948	4.093	0.729	0.000	156	578	15	21	3.807	14	1	18	3	-50
3	19	6	"PFF0332"	"F19746_5"	13890	24180	110	169	179	57	96	111	148	12	0	0	174	170	41	146	165	163	0	0	0	2.607	3.458	2.357	2.210	3.439	3.407	0.087	80	455	101	107	1.382	73	28	83	24	0
3	20	6	"PFF0334"	"F19787_2"	14080	24190	120	13504	12102	4727	99	103	25	100	100	0	8297	7239	3299	150	153	24	97	95	0	1.645	1.693	1.589	1.704	2.140	1.704	0.783	120	511	21552	19092	0.718	13405	8147	12003	7089	0
3	21	6	"PFF0336"	"F19828_2"	14260	24190	110	180	184	44	99	101	30	90	70	0	274	268	59	147	151	28	93	87	0	0.638	0.702	0.630	0.706	2.122	0.646	0.329	80	450	208	206	-0.649	81	127	85	121	0
3	22	6	"PFF0338"	"F19846_4"	14460	24190	150	115	119	34	89	95	38	32	9	0	160	165	33	140	146	70	7	1	0	1.300	1.200	0.891	0.942	4.014	1.225	0.025	156	839	46	55	0.379	26	20	30	25	-50
3	1	7	"PFF0364"	"F20448_4"	10460	24380	120	1877	1670	657	93	96	24	100	100	0	1080	996	315	154	157	25	99	99	0	1.927	1.873	1.829	1.701	2.338	2.047	0.791	120	625	2710	2419	0.946	1784	926	1577	842	0
3	2	7	"PFF0366"	"F20625_1"	10660	24380	120	942	865	327	97	100	22	99	98	0	912	829	323	153	156	25	95	91	0	1.113	1.136	1.148	1.280	2.248	1.089	0.769	120	460	1604	1444	0.155	845	759	768	676	0
3	3	7	"PFF0369"	"F20760_1"	10830	24370	120	1054	955	307	95	99	27	100	99	0	641	604	189	153	157	34	96	94	0	1.965	1.907	1.919	1.919	2.189	1.976	0.758	120	483	1447	1311	0.975	959	488	860	451	0
3	4	7	"PFF0372"	"F20855_1"	11030	24350	100	127	127	29	99	103	29	47	12	0	169	173	35	155	159	35	28	5	0	2.000	1.556	0.745	0.823	3.288	0.769	0.028	80	439	42	46	1.000	28	14	28	18	0
3	5	7	"PFF0375"	"F20870_2"	11220	24380	120	573	537	208	94	97	22	96	93	0	358	341	90	147	151	24	92	91	0	2.270	2.284	2.175	1.882	2.909	2.616	0.619	120	577	690	637	1.183	479	211	443	194	0
3	6	7	"PFF0378"	"F20896_3"	11430	24360	150	108	111	23	93	96	22	33	13	0	157	157	32	147	151	24	31	11	0	1.500	1.800	0.818	0.821	3.908	0.263	0.006	156	658	25	28	0.585	15	10	18	10	-50
3	7	7	"PFF0409"	"F22107_2"	11630	24360	150	103	106	27	93	96	23	32	12	0	148	148	34	149	152	25	18	6	0	-10.000	-13.000	0.890	0.910	4.766	0.191	0.002	156	559	9	12	Error	10	-1	13	-1	-50
3	8	7	"PFF0415"	"F22233_2"	11800	24380	120	1118	1034	390	94	96	21	100	99	0	661	631	212	146	149	23	95	93	0	1.988	1.938	2.015	2.079	2.348	2.070	0.772	120	376	1539	1425	0.992	1024	515	940	485	0
3	9	7	"PFF0417"	"F2227_1"	11980	24380	120	1046	961	409	91	94	21	100	100	0	1069	982	440	144	148	24	93	90	0	1.032	1.038	1.026	1.146	3.082	0.986	0.683	120	499	1880	1708	0.046	955	925	870	838	0
3	10	7	"PFF0420"	"F22395_1"	12190	24360	150	105	108	28	90	94	29	29	8	0	152	154	34	145	151	36	16	4	0	2.143	2.000	0.876	0.946	3.807	0.744	0.219	156	692	22	27	1.100	15	7	18	9	-50
3	11	7	"PFF0431"	"F22631_1"	12410	24380	150	101	106	24	91	93	21	32	14	0	144	143	35	143	145	22	22	8	0	10.000	100000.000	0.880	0.885	4.460	0.246	0.008	156	530	11	15	3.322	10	1	15	0	-50
3	12	7	"PFF0435"	"F22741_2"	12560	24380	120	1134	1060	381	88	94	42	100	99	0	657	618	230	141	147	53	91	89	0	2.027	2.038	1.880	2.208	2.088	2.070	0.774	120	456	1562	1449	1.019	1046	516	972	477	0
3	13	7	"PFF1070"	"F45236_1"	12760	24380	110	280	267	84	87	90	20	97	92	0	1201	1063	415	140	143	27	95	92	0	0.182	0.195	0.190	0.222	2.550	0.165	0.672	80	458	1254	1103	-2.459	193	1061	180	923	0
3	14	7	"PFF1072"	"F4524_3"	12950	24380	120	837	779	282	88	89	20	100	98	0	470	425	155	139	142	27	88	85	0	2.263	2.416	2.330	2.531	2.267	2.466	0.729	120	502	1080	977	1.178	749	331	691	286	0
3	15	7	"PFF1075"	"F45282_1"	13130	24380	120	229	223	63	86	88	20	96	92	0	230	228	62	138	140	20	87	82	0	1.554	1.522	1.460	1.422	2.149	1.393	0.470	120	474	235	227	0.636	143	92	137	90	0
3	16	7	"PFF1077"	"F45296_2"	13320	24380	120	864	779	318	86	89	20	100	99	0	468	437	161	139	141	20	90	87	0	2.365	2.326	2.188	2.169	2.793	2.511	0.678	120	480	1107	991	1.242	778	329	693	298	0
3	17	7	"PFF1080"	"F45354_1"	13510	24380	120	715	640	259	90	91	20	97	95	0	988	887	348	141	143	21	91	90	0	0.738	0.737	0.753	0.764	3.043	0.695	0.741	120	512	1472	1296	-0.439	625	847	550	746	0
3	18	7	"PFF1082"	"F4541_1"	13700	24380	120	5091	4455	1963	91	95	21	100	100	0	2278	2099	908	143	145	22	97	97	0	2.342	2.231	2.186	2.099	2.948	2.450	0.717	120	494	7135	6320	1.228	5000	2135	4364	1956	0
3	19	7	"PFF1120"	"F46301_17"	13900	24380	120	934	831	353	95	98	24	97	96	0	1060	971	368	146	148	23	95	93	0	0.918	0.892	0.886	0.814	3.370	0.888	0.694	120	532	1753	1561	-0.124	839	914	736	825	0
3	20	7	"PFF1128"	"F46381_1"	14090	24380	120	2857	2669	957	97	100	25	100	100	0	3029	2822	1081	149	152	24	95	95	0	0.958	0.962	0.956	1.036	2.351	0.937	0.824	120	477	5640	5245	-0.061	2760	2880	2572	2673	0
3	21	7	"PFF1133"	"F46513_1"	14280	24380	120	8011	7262	2965	99	102	26	100	100	0	5265	4903	2108	149	153	27	98	97	0	1.547	1.507	1.504	1.532	2.457	1.553	0.759	120	517	13028	11917	0.629	7912	5116	7163	4754	0
3	22	7	"PFF1136"	"F46584_1"	14470	24380	110	9067	8118	3247	100	123	230	100	100	0	7969	6821	3063	151	223	659	96	86	0	1.147	1.202	1.166	1.244	1.819	1.170	0.824	80	479	16785	14688	0.198	8967	7818	8018	6670	0
3	1	8	"PFF1138"	"F46705_1"	10490	24570	120	1368	1228	524	90	93	21	99	97	0	3235	2876	1038	154	156	24	100	100	0	0.415	0.418	0.425	0.372	2.276	0.405	0.815	120	524	4359	3860	-1.270	1278	3081	1138	2722	0
3	2	8	"PFF1140"	"F46816_1"	10670	24570	120	581	536	198	94	96	21	99	95	0	723	705	209	150	153	23	97	96	0	0.850	0.796	0.810	0.744	2.410	0.813	0.736	120	467	1060	997	-0.235	487	573	442	555	0
3	3	8	"PFF1163"	"F47563_1"	10850	24560	110	267	260	78	95	97	23	95	87	0	275	267	74	150	154	29	86	82	0	1.376	1.410	1.366	1.326	2.151	1.425	0.565	80	449	297	282	0.460	172	125	165	117	0
3	4	8	"PFF1165"	"F47822_1"	11040	24570	110	103	109	23	96	98	24	28	8	0	250	239	64	151	156	27	83	77	0	0.071	0.148	0.200	0.156	2.901	0.127	0.069	80	504	106	101	-3.822	7	99	13	88	0
3	5	8	"PFF1167"	"F47864_3"	11240	24570	120	689	623	242	90	93	21	98	95	0	656	603	199	147	150	23	98	95	0	1.177	1.169	1.123	1.064	2.688	1.204	0.737	120	509	1108	989	0.235	599	509	533	456	0
3	6	8	"PFF1175"	"F48138_1"	11440	24570	120	344	329	122	91	94	21	97	90	0	275	268	77	150	152	24	87	86	0	2.024	2.017	1.790	1.748	2.552	2.301	0.483	120	436	378	356	1.017	253	125	238	118	0
3	7	8	"PFF1179"	"F48181_2"	11620	24570	120	1323	1223	475	95	97	22	100	99	0	1455	1361	462	149	151	22	98	97	0	0.940	0.931	0.925	0.846	2.682	0.951	0.687	120	362	2534	2340	-0.089	1228	1306	1128	1212	0
3	8	8	"PFF1182"	"F48253_3"	11800	24550	150	110	114	29	94	97	21	44	20	0	153	155	32	148	151	22	28	12	0	3.200	2.857	1.261	1.145	3.827	3.379	0.001	156	489	21	27	1.678	16	5	20	7	-50
3	9	8	"PFF1197"	"F48515_1"	12000	24570	120	1326	1171	455	94	95	22	100	100	0	867	835	302	149	152	24	97	95	0	1.716	1.570	1.594	1.588	2.739	1.667	0.720	120	494	1950	1763	0.779	1232	718	1077	686	0
3	10	8	"PFF1204"	"F48839_1"	12190	24570	120	797	735	280	95	96	22	97	97	0	688	643	218	147	150	24	96	95	0	1.298	1.290	1.264	1.300	2.811	1.342	0.705	120	502	1243	1136	0.376	702	541	640	496	0
3	11	8	"PFF1208"	"F49178_1"	12390	24530	150	98	100	24	92	94	21	23	5	0	147	146	24	147	149	23	13	3	0	100000.000	-8.000	0.882	0.993	3.493	0.587	0.000	156	534	6	7	16.610	6	0	8	-1	-50
3	12	8	"PFF1210"	"F4934_1"	12570	24570	120	1116	1008	398	89	92	21	98	95	0	779	741	267	143	145	20	97	97	0	1.615	1.537	1.522	1.405	3.061	1.634	0.690	120	441	1663	1517	0.691	1027	636	919	598	0
3	13	8	"PFF1215"	"F49538_1"	12770	24570	120	3602	3229	1438	89	92	22	100	100	0	3051	2856	1055	143	146	27	100	100	0	1.208	1.157	1.167	1.054	3.211	1.245	0.737	120	533	6421	5853	0.273	3513	2908	3140	2713	0
3	14	8	"PFF1218"	"F49644_4"	12970	24570	120	876	745	330	89	93	23	98	94	0	731	670	256	142	145	23	91	90	0	1.336	1.242	1.255	1.081	3.592	1.339	0.650	120	429	1376	1184	0.418	787	589	656	528	0
3	15	8	"PFF1901"	"F8433_1"	13150	24570	120	364	347	125	90	92	21	97	90	0	1447	1323	501	139	142	22	98	97	0	0.209	0.217	0.215	0.224	2.862	0.181	0.637	120	415	1582	1441	-2.255	274	1308	257	1184	0
3	16	8	"PFF1905"	"F8612_1"	13340	24570	120	2468	2371	1187	90	93	24	100	100	0	1584	1580	632	141	150	95	99	94	0	1.648	1.585	1.603	1.485	2.607	1.774	0.733	120	482	3821	3720	0.721	2378	1443	2281	1439	0
3	17	8	"PFF1913"	"F8921_1"	13530	24570	120	7826	6965	3313	94	97	26	100	100	0	3663	3347	1442	143	152	94	99	95	0	2.197	2.145	2.137	1.994	3.392	2.440	0.695	120	489	11252	10075	1.135	7732	3520	6871	3204	0
3	18	8	"PFF1915"	"F8939_2"	13720	24570	120	821	735	309	94	96	23	97	93	0	545	512	170	144	146	23	93	90	0	1.813	1.742	1.650	1.382	3.158	1.946	0.693	120	476	1128	1009	0.858	727	401	641	368	0
3	19	8	"PFF1919"	"F9091_1"	13910	24560	130	1003	947	391	92	95	21	96	94	0	650	592	282	142	144	22	86	85	0	1.793	1.900	1.679	1.714	2.257	1.856	0.739	120	501	1419	1305	0.843	911	508	855	450	0
3	20	8	"PFF1921"	"F9247_1"	14090	24560	120	795	738	285	88	91	21	100	99	0	692	670	204	141	142	22	99	97	0	1.283	1.229	1.253	1.156	2.490	1.332	0.711	120	431	1258	1179	0.360	707	551	650	529	0
3	21	8	"PFI0014"	"I10798_1"	14270	24570	150	105	109	30	88	93	22	40	18	0	142	143	28	140	143	23	16	6	0	8.500	7.000	1.226	1.372	4.741	2.577	0.015	156	589	19	24	3.087	17	2	21	3	-50
3	22	8	"PFI0017"	"I10882_1"	14460	24560	120	1625	1492	456	86	103	207	95	93	0	844	812	184	139	191	589	75	0	0	2.183	2.089	2.093	1.912	2.369	2.288	0.812	120	584	2244	2079	1.126	1539	705	1406	673	0
3	1	9	"PFI0023"	"I11056_2"	10470	24740	120	305	307	76	86	89	20	99	99	0	225	232	57	147	150	22	87	74	0	2.808	2.600	2.845	3.061	2.377	2.654	0.488	120	572	297	306	1.489	219	78	221	85	0
3	2	9	"PFI0029"	"I11211_1"	10650	24740	110	259	255	58	90	92	19	98	97	0	257	259	42	147	150	23	97	95	0	1.536	1.473	1.414	1.390	1.872	1.403	0.563	80	383	279	277	0.620	169	110	165	112	0
3	3	9	"PFI0033"	"I11281_1"	10840	24750	150	94	95	21	90	93	22	19	3	0	134	135	27	146	150	25	10	1	0	-0.333	-0.455	0.556	0.691	3.342	0.185	0.003	156	540	-8	-6	Error	4	-12	5	-11	-50
3	4	9	"PFI0035"	"I11342_1"	11040	24740	120	2685	2580	763	89	91	20	100	100	0	1583	1538	584	143	147	22	95	95	0	1.803	1.786	1.685	1.902	1.981	1.769	0.819	120	456	4036	3886	0.850	2596	1440	2491	1395	0
3	5	9	"PFI0056"	"I12038_2"	11230	24740	120	280	287	105	89	91	20	98	96	0	233	241	77	145	147	20	85	74	0	2.170	2.063	2.032	2.235	2.752	2.069	0.512	120	441	279	294	1.118	191	88	198	96	0
3	6	9	"PFI0058"	"I12132_1"	11420	24740	120	2182	2060	688	93	96	24	100	100	0	1167	1046	397	150	151	24	95	94	0	2.054	2.195	2.071	2.346	2.134	2.216	0.805	120	477	3106	2863	1.038	2089	1017	1967	896	0
3	7	9	"PFI0060"	"I12159_3"	11610	24700	150	108	117	36	93	96	23	39	26	0	155	164	41	149	151	24	29	16	0	2.500	1.600	0.983	0.998	5.178	0.953	0.113	156	519	21	39	1.322	15	6	24	15	-50
3	8	9	"PFI0063"	"I12192_2"	11790	24760	150	97	102	26	91	95	23	26	10	0	137	136	28	148	151	23	10	1	0	-0.545	-0.917	1.154	0.905	3.825	0.411	0.003	156	539	-5	-1	Error	6	-11	11	-12	-50
3	9	9	"PFI0069"	"I12412_1"	11990	24740	110	344	308	107	90	95	29	88	86	0	465	422	149	152	157	36	88	88	0	0.812	0.807	0.773	0.713	2.293	0.714	0.687	80	462	567	488	-0.301	254	313	218	270	0
3	10	9	"PFI0072"	"I12552_2"	12190	24750	120	596	551	216	95	96	23	93	89	0	6555	6109	2185	153	159	36	100	100	0	0.078	0.077	0.078	0.076	1.836	0.072	0.762	120	502	6903	6412	-3.676	501	6402	456	5956	0
3	11	9	"PFI0105"	"I13369_2"	12380	24750	120	268	248	84	93	96	23	85	83	0	258	252	64	150	154	25	87	83	0	1.620	1.520	1.440	1.300	2.414	1.607	0.485	120	508	283	257	0.696	175	108	155	102	0
3	12	9	"PFI0107"	"I13466_1"	12560	24740	120	671	666	239	92	95	23	100	98	0	587	554	210	148	151	23	89	89	0	1.319	1.414	1.292	1.282	2.755	1.424	0.636	120	495	1018	980	0.399	579	439	574	406	0
3	13	9	"PFI0111"	"I13569_2"	12770	24750	130	1562	1438	668	91	96	25	97	94	0	950	913	375	147	150	24	95	94	0	1.832	1.758	1.727	1.712	2.963	1.981	0.735	120	619	2274	2113	0.873	1471	803	1347	766	0
3	14	9	"PFI0113"	"I13674_4"	13010	24730	150	95	105	36	92	98	31	25	8	0	150	151	34	145	148	27	23	7	0	0.600	2.167	1.111	1.036	3.884	1.202	0.047	156	584	8	19	-0.737	3	5	13	6	-50
3	15	9	"PFI0118"	"I13901_1"	13150	24750	120	257	253	75	92	94	21	91	89	0	295	285	73	145	145	23	90	88	0	1.100	1.150	1.142	1.137	2.312	1.119	0.467	120	403	315	301	0.138	165	150	161	140	0
3	16	9	"PFI0122"	"I13918_1"	13340	24750	120	1594	1516	450	91	92	21	100	100	0	1394	1314	409	144	150	88	98	95	0	1.202	1.218	1.206	1.193	2.075	1.236	0.720	120	487	2753	2595	0.266	1503	1250	1425	1170	0
3	17	9	"PFJ0094"	"J1546_3"	13520	24750	110	106	114	30	89	91	20	47	26	0	161	158	51	142	145	24	41	18	0	0.895	1.563	0.778	0.839	3.378	0.418	0.034	80	424	36	41	-0.160	17	19	25	16	0
3	18	9	"PFJ0104"	"J157_2"	13690	24730	100	140	143	36	93	96	24	77	47	0	159	159	37	143	145	23	41	18	0	2.938	3.125	1.517	1.642	3.471	2.163	0.086	80	402	63	66	1.555	47	16	50	16	0
3	19	9	"PFJ0107"	"J1588_1"	13890	24750	120	1206	1120	509	91	93	24	97	91	0	639	609	227	139	142	22	95	95	0	2.230	2.189	2.145	1.876	3.295	2.524	0.680	120	478	1615	1499	1.157	1115	500	1029	470	0
3	20	9	"PFJ0110"	"J1616_1"	14080	24760	150	106	108	27	84	87	19	54	29	0	133	133	29	137	139	20	16	7	0	-5.500	-6.000	1.414	1.294	5.074	6.262	0.001	156	589	18	20	Error	22	-4	24	-4	-50
3	21	9	"PFJ0116"	"J163_7"	14290	24760	130	535	513	190	84	87	20	95	94	0	305	307	87	136	139	22	93	91	0	2.669	2.509	2.413	2.334	2.682	2.730	0.653	120	542	620	600	1.416	451	169	429	171	0
3	22	9	"PFJ0119"	"J167_13"	14490	24760	120	1219	1103	432	82	85	19	97	95	0	779	728	250	135	137	22	97	95	0	1.766	1.722	1.765	1.586	2.916	1.931	0.737	120	584	1781	1614	0.820	1137	644	1021	593	0
3	1	10	"PFJ0157"	"J183_4"	10490	24940	130	1062	1009	364	88	91	22	99	98	0	559	536	181	146	149	28	94	91	0	2.358	2.362	2.306	2.316	2.027	2.403	0.769	120	642	1387	1311	1.238	974	413	921	390	0
3	2	10	"PFJ0159"	"J183_6"	10710	24920	150	154	154	59	85	93	99	30	1	0	162	170	66	141	132	52	21	5	0	3.286	2.379	1.740	1.686	3.190	0.783	0.152	156	513	90	98	1.716	69	21	69	29	-50
3	3	10	"PFJ0161"	"J183_8"	10860	24930	130	825	730	464	83	85	23	80	79	0	449	401	232	140	131	40	74	70	0	2.401	2.479	2.133	1.713	2.857	2.340	0.680	120	353	1051	908	1.264	742	309	647	261	0
3	4	10	"PFJ0165"	"J1901_2"	11060	24920	150	110	122	48	87	90	20	52	33	0	153	155	36	146	147	20	32	14	0	3.286	3.889	1.723	1.665	4.204	2.270	0.080	156	587	30	44	1.716	23	7	35	9	-50
3	5	10	"PFJ0168"	"J191_1"	11240	24930	120	577	573	210	87	89	20	99	98	0	482	493	167	146	147	19	95	95	0	1.458	1.401	1.370	1.376	2.354	1.518	0.693	120	397	826	833	0.544	490	336	486	347	0
3	6	10	"PFJ0170"	"J191_6"	11360	24950	150	101	113	66	91	95	25	33	14	0	149	164	79	146	148	23	22	10	0	3.333	1.222	1.125	1.253	3.831	2.632	0.032	156	707	13	40	1.737	10	3	22	18	-50
3	7	10	"PFJ0203"	"J21_13"	11640	24940	150	108	114	29	92	97	27	35	17	0	158	156	36	146	150	25	33	10	0	1.333	2.200	0.788	0.771	3.933	0.809	0.026	156	742	28	32	0.415	16	12	22	10	-50
3	8	10	"PFJ0207"	"J21_24"	11820	24930	120	852	800	319	87	89	20	100	100	0	560	519	195	149	149	21	89	87	0	1.861	1.927	1.840	1.748	2.269	2.015	0.707	120	437	1176	1083	0.896	765	411	713	370	0
3	9	10	"PFJ0209"	"J21_26"	11990	24930	110	924	911	332	89	101	75	100	97	0	605	595	201	149	160	66	96	90	0	1.831	1.843	1.813	1.880	1.843	1.975	0.752	80	498	1291	1268	0.873	835	456	822	446	0
3	10	10	"PFJ0212"	"J21_31"	12200	24930	120	3620	3451	1275	90	101	75	100	100	0	3381	3139	1256	148	159	63	95	95	0	1.092	1.124	1.095	1.252	2.471	1.116	0.817	120	490	6763	6352	0.127	3530	3233	3361	2991	0
3	11	10	"PFJ0216"	"J21_9"	12370	24950	150	83	87	23	90	94	23	14	3	0	127	130	29	148	152	23	8	3	0	0.333	0.167	0.556	0.608	3.270	0.454	0.035	156	561	-28	-21	-1.585	-7	-21	-3	-18	-50
3	12	10	"PFJ0218"	"J222_2"	12560	24940	120	743	676	303	90	93	21	95	91	0	485	460	154	147	151	23	92	91	0	1.932	1.872	1.858	1.604	2.647	2.116	0.705	120	523	991	899	0.950	653	338	586	313	0
3	13	10	"PFJ0247"	"J242_2"	12770	24940	120	210	206	64	90	91	19	92	89	0	203	204	44	146	149	22	81	62	0	2.105	2.000	2.010	2.008	2.446	2.430	0.299	120	535	177	174	1.074	120	57	116	58	0
3	14	10	"PFJ0250"	"J245_1"	12940	24930	110	370	355	126	92	99	40	92	87	0	275	262	76	146	152	34	87	80	0	2.155	2.267	2.112	1.964	1.907	2.556	0.520	80	501	407	379	1.108	278	129	263	116	0
3	15	10	"PFJ0252"	"J245_13"	13130	24930	110	638	604	259	92	101	54	91	90	0	356	344	119	146	153	49	83	78	0	2.600	2.586	2.338	2.298	1.864	2.827	0.652	80	504	756	710	1.379	546	210	512	198	0
3	16	10	"PFJ0254"	"J245_5"	13340	24940	120	471	434	143	90	95	44	93	90	0	287	278	72	146	151	33	88	84	0	2.702	2.606	2.481	2.268	2.514	2.936	0.567	120	508	522	476	1.434	381	141	344	132	0
3	17	10	"PFJ0257"	"J245_9"	13510	24950	150	98	102	25	89	90	19	36	16	0	141	140	27	144	147	22	14	5	0	-3.000	-3.250	1.400	1.223	4.509	0.142	0.003	156	585	6	9	Error	9	-3	13	-4	-50
3	18	10	"PFJ0259"	"J2465_2"	13700	24950	150	103	105	25	87	90	21	43	14	0	143	144	28	142	144	22	21	5	0	16.000	9.000	1.033	1.181	3.797	0.145	0.000	156	671	17	20	4.000	16	1	18	2	-50
3	19	10	"PFK0310"	"Kn2750_3"	13920	24930	150	97	105	34	85	87	20	40	20	0	152	162	45	138	140	20	42	27	0	0.857	0.833	0.839	0.903	3.728	0.537	0.063	156	663	26	44	-0.222	12	14	20	24	-50
3	20	10	"PFK0321"	"Kn2865_1"	14110	24940	80	128	140	51	81	84	18	78	55	0	191	197	51	139	141	21	75	59	0	0.904	1.017	0.778	0.806	3.068	1.044	0.186	52	281	99	117	-0.146	47	52	59	58	0
3	21	10	"PFK0331"	"Kn3020_1"	14280	24940	120	1092	1035	296	83	87	20	100	100	0	945	875	339	141	142	21	95	93	0	1.255	1.297	1.287	1.372	2.139	1.224	0.764	120	524	1813	1686	0.328	1009	804	952	734	0
3	22	10	"PFK0339"	"Kn3094_1"	14490	24950	150	108	110	28	81	84	20	58	30	0	145	148	34	137	139	22	31	16	0	3.375	2.636	1.211	1.210	4.141	0.892	0.013	156	803	35	40	1.755	27	8	29	11	-50
3	1	11	"PFK0353"	"Kn3360_3"	10510	25110	150	64	90	55	80	109	175	1	0	0	61	109	80	140	152	146	4	0	0	0.203	-0.323	0.321	0.469	3.379	1.233	0.370	156	784	-95	-21	-2.304	-16	-79	10	-31	-50
3	2	11	"PFK0355"	"Kn3360_5"	10740	25110	150	58	146	286	78	119	204	8	7	0	50	115	206	139	156	169	8	7	0	0.225	-2.833	0.270	0.249	2.189	1.544	0.649	156	564	-109	44	-2.154	-20	-89	68	-24	-50
3	3	11	"PFK0384"	"Kn386_1"	10880	25120	150	124	125	35	87	88	24	68	33	0	174	172	64	146	140	48	33	7	0	1.321	1.462	0.754	0.920	3.896	0.375	0.171	156	517	65	64	0.402	37	28	38	26	-50
3	4	11	"PFK0387"	"Kn400_3"	11050	25130	120	871	812	339	89	91	21	97	95	0	1019	944	365	149	152	24	98	96	0	0.899	0.909	0.871	0.826	2.646	0.883	0.700	120	506	1652	1518	-0.154	782	870	723	795	0
3	5	11	"PFK0390"	"Kn4028_2"	11260	25140	120	1960	1698	709	87	90	20	100	100	0	1794	1603	594	147	150	24	100	100	0	1.137	1.106	1.069	1.008	2.587	1.140	0.745	120	495	3520	3067	0.186	1873	1647	1611	1456	0
3	6	11	"PFK0393"	"Kn4044_1"	11450	25140	120	181	182	66	87	91	22	83	77	0	413	396	160	145	147	22	85	84	0	0.351	0.378	0.338	0.340	2.766	0.322	0.519	120	514	362	346	-1.512	94	268	95	251	0
3	7	11	"PFK0400"	"Kn4252_3"	11640	25140	120	2393	2148	861	86	91	22	100	100	0	2296	2079	741	147	149	23	100	100	0	1.074	1.067	1.036	0.982	2.601	1.099	0.793	120	498	4456	3994	0.102	2307	2149	2062	1932	0
3	8	11	"PFK0406"	"Kn434_1"	11830	25140	120	237	233	80	90	93	22	90	86	0	1002	972	381	150	151	22	97	96	0	0.173	0.174	0.160	0.174	2.392	0.148	0.602	120	513	999	965	-2.535	147	852	143	822	0
3	9	11	"PFK0434"	"Kn5123_1"	12010	25140	120	1119	1049	447	89	95	57	93	90	0	596	564	200	147	152	46	93	90	0	2.294	2.302	2.180	2.070	2.437	2.604	0.723	120	547	1479	1377	1.198	1030	449	960	417	0
3	10	11	"PFK0438"	"Kn5186_3"	12210	25130	120	3780	3568	1552	88	89	19	100	100	0	2414	2233	1135	146	148	22	95	93	0	1.628	1.667	1.538	1.701	1.950	1.686	0.728	120	514	5960	5567	0.703	3692	2268	3480	2087	0
3	11	11	"PFK0449"	"Kn5414_1"	12400	25140	130	610	586	232	87	89	20	96	94	0	405	391	136	145	147	22	92	90	0	2.012	2.028	1.924	1.887	2.238	2.260	0.654	120	491	783	745	1.008	523	260	499	246	0
3	12	11	"PFK0454"	"Kn5561_2"	12580	25130	130	1048	991	350	87	90	20	99	97	0	713	639	273	144	147	22	92	89	0	1.689	1.826	1.642	1.959	2.000	1.760	0.763	120	553	1530	1399	0.756	961	569	904	495	0
3	13	11	"PFK0456"	"Kn5587_1"	12770	25140	120	1645	1557	664	88	90	20	98	98	0	6708	6619	2890	145	147	21	100	100	0	0.237	0.227	0.226	0.217	2.065	0.203	0.752	120	548	8120	7943	-2.076	1557	6563	1469	6474	0
3	14	11	"PFK0460"	"Kn569_3"	12970	25140	110	171	174	56	88	91	30	80	71	0	873	809	246	148	153	34	95	95	0	0.114	0.130	0.149	0.142	2.492	0.110	0.487	80	495	808	747	-3.127	83	725	86	661	0
3	15	11	"PFK0488"	"Kn67_1"	13150	25140	120	508	487	179	89	94	43	95	90	0	513	495	185	147	154	45	89	87	0	1.145	1.144	1.054	0.928	2.814	1.099	0.566	120	567	785	746	0.195	419	366	398	348	0
3	16	11	"PFK0491"	"Kn6869_1"	13350	25140	120	145	152	44	88	91	19	88	75	0	2093	2031	801	147	149	23	99	97	0	0.029	0.034	0.032	0.041	2.922	0.026	0.363	120	514	2003	1948	-5.093	57	1946	64	1884	0
3	17	11	"PFK0496"	"Kn707_1"	13540	25140	120	1846	1606	698	89	90	19	98	96	0	2463	2124	829	148	151	24	100	100	0	0.759	0.768	0.738	0.666	3.078	0.762	0.747	120	470	4072	3493	-0.398	1757	2315	1517	1976	0
3	18	11	"PFK0507"	"Kn768_1"	13730	25140	130	679	631	222	88	89	19	95	94	0	477	436	141	145	147	21	90	90	0	1.780	1.866	1.741	1.670	1.679	1.954	0.727	120	533	923	834	0.832	591	332	543	291	0
3	19	11	"PFK0510"	"Kn7854_1"	13920	25130	120	1135	1001	431	84	87	24	95	95	0	742	631	316	141	145	29	83	80	0	1.749	1.871	1.787	1.699	2.624	1.823	0.721	120	527	1652	1407	0.806	1051	601	917	490	0
3	20	11	"PFK0516"	"Kn8017_1"	14120	25140	120	1410	1232	518	85	88	24	100	98	0	3407	3087	1266	142	145	29	98	98	0	0.406	0.389	0.406	0.355	3.010	0.339	0.690	120	559	4590	4092	-1.301	1325	3265	1147	2945	0
3	21	11	"PFK1023"	"Ks506_1"	14310	25140	120	2877	2629	1110	89	91	21	100	100	0	2783	2542	1056	144	146	23	99	97	0	1.056	1.059	1.024	1.046	2.890	1.059	0.681	120	510	5427	4938	0.079	2788	2639	2540	2398	0
3	22	11	"PFK1025"	"Ks506_6"	14490	25140	130	2058	1888	773	86	89	21	100	100	0	1490	1442	402	142	145	24	100	100	0	1.463	1.386	1.393	1.221	2.188	1.572	0.773	120	584	3320	3102	0.549	1972	1348	1802	1300	0
3	1	12	"PFK1027"	"Ks509_1"	10510	25300	150	63	148	186	71	104	186	16	11	0	54	157	212	124	141	151	19	13	0	0.114	2.333	0.206	0.246	3.168	0.727	0.486	156	850	-78	110	-3.129	-8	-70	77	33	-50
3	2	12	"PFK1030"	"Ks509_6"	10690	25330	120	459	429	165	83	91	59	90	87	0	1114	1069	425	148	145	96	94	91	0	0.389	0.376	0.372	0.370	2.064	0.345	0.751	120	509	1342	1267	-1.361	376	966	346	921	0
3	3	12	"PFK1033"	"Ks510_10"	10880	25330	120	127	128	33	93	96	21	63	40	0	758	693	263	154	156	22	92	92	0	0.056	0.065	0.063	0.067	2.358	0.055	0.268	120	494	638	574	-4.151	34	604	35	539	0
3	4	12	"PFK1036"	"Ks510_3"	11070	25330	120	385	351	123	92	95	22	92	90	0	656	631	204	151	155	24	95	94	0	0.580	0.540	0.531	0.523	2.039	0.481	0.660	120	493	798	739	-0.785	293	505	259	480	0
3	5	12	"PFK1051"	"Ks539_1"	11260	25320	120	2644	2441	1055	89	93	22	100	100	0	2887	2628	1138	150	153	22	96	95	0	0.934	0.949	0.908	1.008	2.871	0.923	0.746	120	469	5292	4830	-0.099	2555	2737	2352	2478	0
3	6	12	"PFK1053"	"Ks545_4"	11450	25330	120	689	642	239	86	89	21	98	95	0	824	803	299	148	151	21	95	91	0	0.892	0.849	0.793	0.772	3.112	0.812	0.704	120	460	1279	1211	-0.165	603	676	556	655	0
3	7	12	"PFK1057"	"Ks54_4"	11630	25330	120	1505	1372	539	86	90	22	98	97	0	1187	1089	395	149	150	22	98	96	0	1.367	1.368	1.363	1.179	2.939	1.413	0.735	120	426	2457	2226	0.451	1419	1038	1286	940	0
3	8	12	"PFK1062"	"Ks5580_5"	11830	25330	120	1667	1515	616	92	97	42	95	92	0	1033	988	348	150	152	23	96	96	0	1.784	1.698	1.650	1.426	2.715	1.852	0.739	120	503	2458	2261	0.835	1575	883	1423	838	0
3	9	12	"PFK1065"	"Ks565_1"	12030	25330	120	388	371	140	95	111	157	81	45	0	715	692	243	145	156	145	93	85	0	0.514	0.505	0.521	0.472	1.965	0.457	0.673	120	514	863	823	-0.960	293	570	276	547	0
3	10	12	"PFK1067"	"Ks565_2"	12220	25330	120	738	719	269	90	91	23	99	98	0	865	818	304	146	149	26	95	92	0	0.901	0.936	0.887	0.999	2.482	0.906	0.691	120	436	1367	1301	-0.150	648	719	629	672	0
3	11	12	"PFK1087"	"Ks56_4"	12370	25330	150	106	110	28	89	96	51	12	1	0	162	159	33	146	151	38	22	1	0	1.063	1.615	0.750	0.855	3.706	1.800	0.021	156	622	33	34	0.087	17	16	21	13	-50
3	12	12	"PFK1089"	"Ks56_9"	12590	25330	120	541	505	176	86	89	21	98	95	0	437	424	123	145	146	22	94	93	0	1.558	1.502	1.423	1.294	2.270	1.597	0.680	120	525	747	698	0.640	455	292	419	279	0
3	13	12	"PFK1091"	"Ks586_5"	12780	25330	120	474	440	157	84	87	20	95	94	0	485	475	139	145	146	22	95	95	0	1.147	1.079	1.067	0.959	2.527	1.104	0.678	120	507	730	686	0.198	390	340	356	330	0
3	14	12	"PFK1096"	"Ks592_4"	12970	25330	120	1413	1316	514	85	88	21	100	100	0	1444	1317	428	147	151	28	99	98	0	1.024	1.052	1.050	1.002	2.562	1.089	0.692	120	511	2625	2401	0.034	1328	1297	1231	1170	0
3	15	12	"PFK1098"	"Ks595_2"	13160	25330	120	290	281	99	87	90	21	92	89	0	511	496	160	148	152	46	93	91	0	0.559	0.557	0.530	0.494	2.398	0.503	0.638	120	499	566	542	-0.838	203	363	194	348	0
3	16	12	"PFK1103"	"Ks5_1"	13350	25330	120	152	155	48	88	91	20	81	65	0	1298	1235	459	146	149	46	97	96	0	0.056	0.062	0.060	0.063	2.539	0.056	0.491	120	496	1216	1156	-4.170	64	1152	67	1089	0
3	17	12	"PFK1124"	"Ks646_6"	13540	25330	120	994	870	332	89	92	22	97	95	0	768	713	241	148	149	24	94	92	0	1.460	1.382	1.418	1.179	3.395	1.440	0.690	120	494	1525	1346	0.546	905	620	781	565	0
3	18	12	"PFK1126"	"Ks64_1"	13730	25330	120	495	459	165	91	93	22	95	92	0	342	329	95	147	150	23	91	91	0	2.072	2.022	1.996	1.762	2.255	2.152	0.671	120	476	599	550	1.051	404	195	368	182	0
3	19	12	"PFK1135"	"Ks664_1"	13920	25330	120	1028	967	373	88	90	20	100	99	0	713	707	252	146	147	24	95	93	0	1.658	1.567	1.499	1.518	2.772	1.666	0.715	120	522	1507	1440	0.729	940	567	879	561	0
3	20	12	"PFK1137"	"Ks664_35"	14120	25330	120	4949	4499	1897	88	90	21	100	100	0	3960	3910	1500	143	145	21	100	100	0	1.274	1.171	1.194	1.090	2.855	1.240	0.775	120	440	8678	8178	0.349	4861	3817	4411	3767	0
3	21	12	"PFK1140"	"Ks667_3"	14290	25350	150	106	110	27	91	93	22	42	16	0	153	155	33	143	146	23	30	13	0	1.500	1.583	0.931	1.143	4.378	0.597	0.015	156	539	25	31	0.585	15	10	19	12	-50
3	22	12	"PFK1142"	"Ks66_1"	14490	25320	130	1886	1684	529	87	89	20	100	100	0	2218	1889	801	141	145	25	94	93	0	0.866	0.914	0.858	0.941	1.984	0.823	0.806	120	631	3876	3345	-0.207	1799	2077	1597	1748	0
3	1	13	"PFM0090"	"M16407_5"	10490	25520	100	3269	2851	1288	80	91	130	92	90	0	1987	1816	767	142	128	60	92	91	0	1.728	1.655	1.625	1.332	2.248	1.869	0.700	80	495	5034	4445	0.789	3189	1845	2771	1674	0
3	2	13	"PFM0095"	"M16853_1"	10680	25510	110	805	804	352	88	105	151	88	85	0	582	571	253	148	147	93	83	80	0	1.652	1.693	1.568	1.670	2.488	1.700	0.726	80	462	1151	1139	0.724	717	434	716	423	0
3	3	13	"PFM0099"	"M17049_2"	10870	25510	120	3309	3195	1498	93	104	74	100	99	0	3043	2990	1586	155	167	71	96	95	0	1.114	1.094	1.030	1.140	2.731	1.037	0.699	120	531	6104	5937	0.155	3216	2888	3102	2835	0
3	4	13	"PFM0101"	"M17181_1"	11070	25520	120	759	704	288	90	94	23	98	94	0	562	537	200	154	156	23	95	92	0	1.640	1.603	1.511	1.410	2.723	1.720	0.616	120	439	1077	997	0.713	669	408	614	383	0
3	5	13	"PFM0103"	"M17230_2"	11230	25510	150	83	86	19	88	93	22	11	3	0	131	133	33	150	153	22	10	5	0	0.263	0.118	0.568	0.506	3.628	0.156	0.006	156	600	-24	-19	-1.926	-5	-19	-2	-17	-50
3	6	13	"PFM0105"	"M17327_1"	11450	25520	120	402	388	151	86	89	21	91	90	0	446	417	153	148	152	25	89	86	0	1.060	1.123	1.053	0.992	2.256	1.109	0.698	120	474	614	571	0.085	316	298	302	269	0
3	7	13	"PFM0123"	"M18924_1"	11620	25500	150	106	121	51	88	91	41	31	14	0	183	212	91	150	154	27	53	37	0	0.545	0.532	0.573	0.583	3.206	0.431	0.337	156	508	51	95	-0.874	18	33	33	62	-50
3	8	13	"PFM0125"	"M18924_16"	11780	25510	120	2887	2481	1088	87	92	45	100	100	0	1894	1646	721	150	153	23	93	90	0	1.606	1.600	1.625	1.653	3.397	1.707	0.662	120	415	4544	3890	0.683	2800	1744	2394	1496	0
3	9	13	"PFM0128"	"M18924_2"	11960	25510	110	4321	4146	1673	93	142	342	96	93	0	4042	3859	1786	150	238	555	92	87	0	1.086	1.093	1.029	1.151	2.167	1.032	0.791	80	442	8120	7762	0.119	4228	3892	4053	3709	0
3	10	13	"PFM0134"	"M19188_5"	12150	25510	110	111	115	31	90	137	327	0	0	0	333	325	110	148	231	531	0	0	0	0.114	0.141	0.164	0.167	2.709	0.121	0.150	80	483	206	202	-3.139	21	185	25	177	0
3	11	13	"PFM0138"	"M19559_4"	12340	25510	110	715	671	259	92	101	63	92	88	0	442	401	158	150	162	62	82	78	0	2.134	2.307	2.124	2.123	2.508	2.377	0.609	80	459	915	830	1.093	623	292	579	251	0
3	12	13	"PFM0140"	"M196_2"	12550	25510	120	1014	961	453	90	99	58	95	92	0	1022	954	474	147	155	51	87	85	0	1.056	1.079	1.028	1.109	3.284	1.043	0.661	120	548	1799	1678	0.079	924	875	871	807	0
3	13	13	"PFM0160"	"M21368_2"	12740	25510	110	154	156	46	85	88	20	87	73	0	278	277	100	147	149	26	82	78	0	0.527	0.546	0.503	0.494	2.436	0.388	0.438	80	460	200	201	-0.925	69	131	71	130	0
3	14	13	"PFM0162"	"M21439_1"	12940	25520	120	258	248	84	86	89	20	90	87	0	283	269	75	146	149	25	89	88	0	1.255	1.317	1.209	1.166	2.427	1.322	0.478	120	479	309	285	0.328	172	137	162	123	0
3	15	13	"PFM0165"	"M21508_2"	13120	25520	120	1337	1185	460	87	91	21	99	95	0	896	814	287	145	150	47	94	92	0	1.664	1.641	1.570	1.281	2.925	1.723	0.719	120	460	2001	1767	0.735	1250	751	1098	669	0
3	16	13	"PFM0167"	"M2157_1"	13320	25520	120	246	243	92	88	91	21	90	83	0	465	440	157	144	147	45	90	87	0	0.492	0.524	0.500	0.510	2.224	0.445	0.548	120	510	479	451	-1.023	158	321	155	296	0
3	17	13	"PFM0171"	"M21780_2"	13510	25520	120	2062	1861	740	87	90	20	100	100	0	1689	1503	626	143	145	21	97	95	0	1.277	1.304	1.215	1.337	3.770	1.339	0.698	120	459	3521	3134	0.353	1975	1546	1774	1360	0
3	18	13	"PFM0173"	"M21780_4"	13710	25520	150	91	93	22	87	90	21	19	7	0	127	127	29	143	147	22	6	2	0	-0.250	-0.375	0.556	0.593	3.997	0.110	0.001	156	506	-12	-10	Error	4	-16	6	-16	-50
3	19	13	"PFM0202"	"M23550_4"	13890	25520	120	2091	1870	785	85	88	21	100	99	0	2124	1923	760	143	146	23	100	100	0	1.013	1.003	1.012	0.930	2.787	1.006	0.729	120	433	3987	3565	0.018	2006	1981	1785	1780	0
3	20	13	"PFM0204"	"M23550_7"	14090	25520	150	90	91	22	87	90	22	17	3	0	144	144	31	143	145	22	18	6	0	3.000	4.000	0.791	0.829	3.485	0.527	0.022	156	531	4	5	1.585	3	1	4	1	-50
3	21	13	"PFM0209"	"M24104_1"	14280	25520	120	2348	2228	1048	87	89	21	100	100	0	1241	1197	614	140	143	22	94	92	0	2.054	2.026	2.047	2.173	2.576	2.095	0.726	120	390	3362	3198	1.038	2261	1101	2141	1057	0
3	22	13	"PFM0211"	"M24315_1"	14460	25520	120	1276	1197	556	84	86	19	100	100	0	1013	936	409	138	141	22	95	90	0	1.362	1.395	1.444	1.497	3.157	1.443	0.675	120	537	2067	1911	0.446	1192	875	1113	798	0
3	1	14	"PFM0214"	"M24561_16"	10460	25700	110	797	754	278	83	97	87	92	91	0	498	449	172	146	150	73	82	78	0	2.028	2.215	2.058	2.141	1.877	2.183	0.714	80	518	1066	974	1.020	714	352	671	303	0
3	2	14	"PFM0216"	"M24561_22"	10670	25700	120	1723	1632	671	88	104	99	96	94	0	1238	1128	550	153	155	90	87	84	0	1.507	1.584	1.469	1.679	2.134	1.502	0.756	120	539	2720	2519	0.592	1635	1085	1544	975	0
3	3	14	"PFM0675"	"M49210_1"	10840	25710	120	546	525	219	91	95	22	92	89	0	383	373	146	156	159	33	85	83	0	2.004	2.000	1.734	1.609	2.723	2.024	0.614	120	458	682	651	1.003	455	227	434	217	0
3	4	14	"PFM0678"	"M49439_1"	11020	25700	110	269	263	84	90	93	22	91	90	0	298	283	85	152	155	24	87	85	0	1.226	1.321	1.196	1.232	2.779	1.321	0.509	80	441	325	304	0.294	179	146	173	131	0
3	5	14	"PFM0682"	"M49680_3"	11210	25700	120	1068	1001	369	90	93	20	100	99	0	634	581	207	149	153	23	93	92	0	2.016	2.109	2.039	2.119	2.296	2.253	0.724	120	492	1463	1343	1.012	978	485	911	432	0
3	6	14	"PFM0685"	"M50030_1"	11410	25710	120	1802	1679	733	89	92	21	99	98	0	1592	1604	597	150	154	26	99	99	0	1.188	1.094	1.078	0.958	2.681	1.144	0.723	120	520	3155	3044	0.248	1713	1442	1590	1454	0
3	7	14	"PFM0689"	"M50253_2"	11600	25700	110	683	618	262	90	94	26	93	91	0	568	536	201	151	159	52	88	88	0	1.422	1.371	1.447	1.289	2.619	1.459	0.695	80	458	1010	913	0.508	593	417	528	385	0
3	8	14	"PFM0691"	"M50721_1"	11790	25700	120	196	199	66	87	89	23	87	82	0	211	210	51	150	156	49	59	20	0	1.787	1.867	1.793	1.701	3.022	1.755	0.285	120	513	170	172	0.837	109	61	112	60	0
3	9	14	"PFM0712"	"M52704_3"	11990	25700	150	117	120	34	88	116	266	0	0	0	142	144	36	150	211	468	0	0	0	-3.625	-5.333	1.195	1.221	4.470	0.387	0.483	156	625	21	26	Error	29	-8	32	-6	-50
3	10	14	"PFM0715"	"M5299_1"	12180	25700	120	1143	1070	383	85	89	21	100	100	0	1296	1209	464	148	152	33	95	94	0	0.922	0.928	0.905	1.007	2.527	0.882	0.763	120	472	2206	2046	-0.118	1058	1148	985	1061	0
3	11	14	"PFM0718"	"M53027_1"	12360	25700	120	920	832	341	89	93	43	99	95	0	571	521	202	147	154	46	87	84	0	1.960	1.987	1.905	2.027	2.391	2.066	0.723	120	494	1255	1117	0.971	831	424	743	374	0
3	12	14	"PFM0720"	"M53181_3"	12560	25700	120	2313	2083	855	89	91	20	100	100	0	1702	1517	673	146	149	22	96	94	0	1.429	1.454	1.407	1.597	2.159	1.450	0.816	120	492	3780	3365	0.515	2224	1556	1994	1371	0
3	13	14	"PFM0722"	"M53240_1"	12750	25700	120	794	738	275	88	93	71	96	91	0	803	731	276	149	151	25	91	90	0	1.080	1.117	1.106	1.186	2.640	1.110	0.704	120	515	1360	1232	0.110	706	654	650	582	0
3	14	14	"PFM0726"	"M53565_1"	12950	25700	150	92	95	23	90	95	68	1	0	0	131	132	28	148	151	24	7	0	0	-0.118	-0.313	0.500	0.615	4.188	141.154	0.000	156	562	-15	-11	Error	2	-17	5	-16	-50
3	15	14	"PFM0746"	"M54626_1"	13130	25700	120	6447	6015	2605	90	92	21	100	100	0	4121	3866	1772	144	147	22	97	95	0	1.598	1.592	1.583	1.640	2.511	1.630	0.750	120	463	10334	9647	0.677	6357	3977	5925	3722	0
3	16	14	"PFM0749"	"M5464_1"	13330	25710	120	1290	1185	509	87	90	20	98	96	0	1103	1066	396	144	145	22	100	99	0	1.254	1.191	1.176	1.151	2.163	1.291	0.748	120	481	2162	2020	0.327	1203	959	1098	922	0
3	17	14	"PFM0753"	"M55240_4"	13520	25700	150	87	90	23	87	89	20	21	8	0	125	125	29	145	147	22	5	1	0	0.000	-0.150	0.478	0.545	3.408	0.276	0.024	156	549	-20	-17	Error	0	-20	3	-20	-50
3	18	14	"PFM0758"	"M55479_1"	13710	25700	150	89	92	24	85	89	20	26	10	0	127	131	27	142	145	22	10	1	0	-0.267	-0.636	0.902	0.852	3.705	0.553	0.009	156	501	-11	-4	Error	4	-15	7	-11	-50
3	19	14	"PFM0761"	"M55746_2"	13900	25700	120	278	272	88	85	89	22	95	93	0	242	232	69	141	144	22	80	79	0	1.911	2.055	1.805	1.908	1.878	1.956	0.544	120	442	294	278	0.934	193	101	187	91	0
3	20	14	"PFM0763"	"M55888_10"	14080	25700	120	935	887	389	86	88	20	99	95	0	2729	2543	1075	141	143	21	97	96	0	0.328	0.333	0.327	0.306	3.215	0.289	0.687	120	470	3437	3203	-1.608	849	2588	801	2402	0
3	21	14	"PFM0787"	"M57062_3"	14280	25700	120	93	96	24	84	87	20	31	11	0	243	244	61	140	143	21	91	86	0	0.087	0.115	0.245	0.187	2.804	0.074	0.033	120	473	112	116	-3.517	9	103	12	104	0
3	22	14	"PFM0790"	"M57295_1"	14470	25710	150	89	94	24	80	83	19	37	17	0	124	128	28	137	140	21	11	4	0	-0.692	-1.556	0.882	1.009	4.540	246.926	0.000	156	758	-4	5	Error	9	-13	14	-9	-50
3	1	15	"PFM0798"	"M57785_5"	10460	25890	150	96	98	24	83	92	65	1	0	0	139	139	29	151	149	58	1	0	0	-1.083	-1.250	0.875	0.782	4.320	0.382	0.186	156	883	1	3	Error	13	-12	15	-12	-50
3	2	15	"PFM0800"	"M58024_1"	10650	25880	110	882	843	313	89	99	79	92	91	0	477	455	168	155	153	72	83	80	0	2.463	2.513	2.315	2.469	2.068	2.360	0.700	80	436	1115	1054	1.300	793	322	754	300	0
3	3	15	"PFM0804"	"M58298_1"	10850	25890	150	89	91	27	93	104	68	1	0	0	134	136	34	156	165	49	3	1	0	0.182	0.100	0.548	0.549	3.229	1.652	0.422	156	572	-26	-22	-2.459	-4	-22	-2	-20	-50
3	4	15	"PFM0807"	"M58361_1"	11040	25890	120	5662	5153	2297	93	97	22	100	100	0	4006	3695	1657	153	157	23	95	95	0	1.445	1.429	1.420	1.317	2.104	1.463	0.770	120	519	9422	8602	0.531	5569	3853	5060	3542	0
3	5	15	"PFN0316"	"N134_30"	11240	25890	120	611	563	211	92	95	21	95	92	0	577	533	185	156	158	24	92	90	0	1.233	1.249	1.193	1.095	2.605	1.260	0.690	120	529	940	848	0.302	519	421	471	377	0
3	6	15	"PFN0318"	"N134_34"	11430	25890	120	1236	1084	456	91	93	21	100	100	0	818	787	302	151	154	24	95	92	0	1.717	1.561	1.560	1.564	3.007	1.664	0.707	120	486	1812	1629	0.780	1145	667	993	636	0
3	7	15	"PFN0320"	"N134_41"	11620	25890	120	1068	971	352	90	93	25	100	99	0	667	634	205	148	152	46	91	90	0	1.884	1.813	1.803	1.813	2.408	1.950	0.713	120	519	1497	1367	0.914	978	519	881	486	0
3	8	15	"PFN0324"	"N134_45"	11810	25890	120	2771	2544	1030	84	87	21	100	100	0	4403	4131	1514	144	145	24	98	98	0	0.631	0.617	0.620	0.572	2.580	0.590	0.729	120	479	6946	6447	-0.665	2687	4259	2460	3987	0
3	9	15	"PFN0326"	"N134_5"	12000	25890	120	426	386	141	85	88	20	93	90	0	404	380	116	148	150	24	91	89	0	1.332	1.297	1.247	1.061	2.641	1.343	0.626	120	446	597	533	0.414	341	256	301	232	0
3	10	15	"PFN0328"	"N134_57"	12190	25890	150	104	105	26	88	89	20	41	17	0	135	135	28	146	148	22	11	3	0	-1.455	-1.545	1.000	1.103	4.051	0.330	0.001	156	506	5	6	Error	16	-11	17	-11	-50
3	11	15	"PFN0346"	"N134_93"	12380	25890	150	91	94	24	90	92	21	23	5	0	139	141	34	145	147	21	20	8	0	-0.167	-1.000	0.611	0.655	4.519	0.234	0.010	156	515	-5	0	Error	1	-6	4	-4	-50
3	12	15	"PFN0348"	"N134_96"	12570	25890	150	87	89	20	92	94	22	12	2	0	127	128	29	147	150	22	7	1	0	0.250	0.158	0.486	0.512	3.380	0.176	0.005	156	546	-25	-22	-2.000	-5	-20	-3	-19	-50
3	13	15	"PFN0350"	"N135_1"	12760	25890	120	183	184	61	87	92	74	65	20	0	211	208	48	148	151	22	79	65	0	1.524	1.617	1.493	1.527	3.022	1.712	0.345	120	466	159	157	0.608	96	63	97	60	0
3	14	15	"PFN0353"	"N135_14"	12950	25890	120	1063	962	363	89	92	21	100	100	0	1028	958	363	149	152	23	92	91	0	1.108	1.079	1.094	1.156	2.769	1.052	0.748	120	482	1853	1682	0.148	974	879	873	809	0
3	15	15	"PFN0355"	"N135_17"	13140	25890	120	548	503	217	89	91	22	98	93	0	675	609	245	146	149	23	90	90	0	0.868	0.894	0.906	0.848	2.828	0.862	0.700	120	521	988	877	-0.205	459	529	414	463	0
3	16	15	"PFN0357"	"N135_2"	13340	25890	120	812	768	299	86	89	21	98	97	0	559	529	229	145	147	24	85	84	0	1.754	1.776	1.742	1.847	2.269	1.749	0.706	120	494	1140	1066	0.810	726	414	682	384	0
3	17	15	"PFN0375"	"N136_7"	13530	25890	110	291	285	119	88	91	20	87	85	0	1507	1352	505	146	154	68	97	92	0	0.149	0.163	0.185	0.168	1.893	0.141	0.632	80	428	1564	1403	-2.745	203	1361	197	1206	0
3	18	15	"PFN0377"	"N137_11"	13720	25890	120	1985	1836	722	88	91	20	100	100	0	1777	1661	649	145	153	64	94	94	0	1.162	1.153	1.129	1.095	2.070	1.153	0.774	120	486	3529	3264	0.217	1897	1632	1748	1516	0
3	19	15	"PFN0379"	"N137_15"	13900	25890	120	210	202	71	90	92	21	85	80	0	203	203	63	144	148	24	72	55	0	2.034	1.898	1.621	1.636	3.600	1.339	0.260	120	505	179	171	1.024	120	59	112	59	0
3	20	15	"PFN0383"	"N137_20"	14090	25880	110	324	323	123	89	91	22	97	90	0	222	227	61	143	147	25	80	71	0	2.975	2.786	2.587	2.639	2.451	3.036	0.465	80	463	314	318	1.573	235	79	234	84	0
3	21	15	"PFN0385"	"N137_22"	14280	25890	120	1724	1663	693	86	90	21	100	100	0	1339	1211	569	143	145	23	92	92	0	1.370	1.477	1.396	1.670	2.597	1.451	0.764	120	499	2834	2645	0.454	1638	1196	1577	1068	0
3	22	15	"PFN0387"	"N137_25"	14470	25890	120	244	234	81	82	85	19	90	88	0	231	228	60	139	141	21	85	80	0	1.761	1.708	1.653	1.581	2.927	1.826	0.451	120	544	254	241	0.816	162	92	152	89	0
3	1	16	"PFN0405"	"N137_9"	10480	26070	110	680	656	233	84	88	34	98	97	0	590	554	202	153	148	60	90	87	0	1.364	1.426	1.265	1.485	2.884	1.365	0.674	80	506	1033	973	0.448	596	437	572	401	0
3	2	16	"PFN0407"	"N138_101"	10690	26080	150	113	114	31	90	98	68	6	0	0	146	147	31	157	157	71	1	0	0	-2.091	-2.400	1.028	1.058	3.865	0.454	0.161	156	671	12	14	Error	23	-11	24	-10	-50
3	3	16	"PFN0410"	"N138_105"	10870	26080	120	5477	4895	2061	92	94	21	100	100	0	3794	3581	1333	156	159	23	100	98	0	1.480	1.402	1.449	1.376	2.924	1.505	0.741	120	451	9023	8228	0.566	5385	3638	4803	3425	0
3	4	16	"PFN0413"	"N138_15"	11050	26070	110	397	388	129	92	99	40	92	91	0	257	250	85	157	161	31	77	70	0	3.050	3.183	2.699	2.894	2.121	2.922	0.491	80	474	405	389	1.609	305	100	296	93	0
3	5	16	"PFN0416"	"N138_21"	11240	26080	110	120	118	31	93	100	41	31	5	0	249	241	67	157	161	34	80	61	0	0.293	0.298	0.340	0.293	3.452	0.194	0.128	80	474	119	109	-1.769	27	92	25	84	0
3	6	16	"PFN0418"	"N138_26"	11440	26080	120	1139	1090	448	93	94	21	99	99	0	808	756	255	152	156	26	95	93	0	1.595	1.651	1.594	1.655	2.751	1.845	0.704	120	534	1702	1601	0.673	1046	656	997	604	0
3	7	16	"PFN0821"	"N159_40"	11630	26080	120	1153	1080	431	91	92	20	99	97	0	3360	3057	1199	148	149	22	99	99	0	0.331	0.340	0.329	0.328	2.869	0.306	0.720	120	464	4274	3898	-1.597	1062	3212	989	2909	0
3	8	16	"PFN0823"	"N159_45"	11810	26080	150	97	101	26	88	89	20	29	15	0	147	145	32	145	147	23	23	6	0	4.500	100000.000	0.927	0.842	3.771	0.298	0.010	156	558	11	13	2.170	9	2	13	0	-50
3	9	16	"PFN0826"	"N159_51"	12000	26080	150	95	100	24	85	88	20	36	14	0	139	142	28	148	150	26	13	2	0	-1.111	-2.500	0.732	0.740	4.829	42.440	0.000	156	612	1	9	Error	10	-9	15	-6	-50
3	10	16	"PFN0828"	"N159_7"	12190	26080	120	812	748	272	86	90	20	100	97	0	875	822	287	147	148	23	97	96	0	0.997	0.981	0.982	0.923	2.670	0.974	0.699	120	468	1454	1337	-0.004	726	728	662	675	0
3	11	16	"PFN0830"	"N161_2"	12370	26070	120	966	912	354	89	92	21	98	96	0	803	755	343	147	148	22	90	88	0	1.337	1.354	1.296	1.392	2.607	1.279	0.729	120	477	1533	1431	0.419	877	656	823	608	0
3	12	16	"PFN0833"	"N162_3"	12570	26080	130	855	833	274	92	94	22	98	97	0	611	584	168	147	149	23	96	96	0	1.644	1.696	1.732	1.553	1.889	1.844	0.765	120	506	1227	1178	0.718	763	464	741	437	0
3	13	16	"PFN0859"	"N168_1"	12750	26070	120	943	887	340	89	91	20	98	96	0	588	543	224	147	150	22	88	85	0	1.937	2.015	1.925	2.181	2.457	1.983	0.759	120	508	1295	1194	0.953	854	441	798	396	0
3	14	16	"PFN0861"	"N168_12"	12950	26080	120	158	158	50	88	91	21	82	70	0	2588	2414	1017	148	151	22	100	100	0	0.029	0.031	0.034	0.034	1.751	0.028	0.529	120	522	2510	2336	-5.123	70	2440	70	2266	0
3	15	16	"PFN0863"	"N168_17"	13130	26070	110	1034	971	322	89	94	44	100	100	0	472	440	143	147	152	36	92	86	0	2.908	3.010	2.940	3.372	2.047	2.946	0.752	80	473	1270	1175	1.540	945	325	882	293	0
3	16	16	"PFN0866"	"N168_23"	13330	26070	120	103	113	40	86	92	42	19	7	0	166	170	47	145	150	36	39	11	0	0.810	1.080	0.655	0.618	4.316	0.106	0.079	120	530	38	52	-0.305	17	21	27	25	0
3	17	16	"PFN0870"	"N168_29"	13520	26080	150	101	103	28	86	89	20	36	19	0	135	136	28	145	152	57	1	0	0	-1.500	-1.889	1.000	0.900	4.221	30.804	0.001	156	640	5	8	Error	15	-10	17	-9	-50
3	18	16	"PFN0873"	"N168_32"	13710	26080	120	501	472	170	87	89	19	98	97	0	375	364	110	145	149	25	93	90	0	1.800	1.758	1.754	1.919	3.064	1.893	0.636	120	484	644	604	0.848	414	230	385	219	0
3	19	16	"PFN0901"	"N175_10"	13900	26080	120	1342	1252	499	89	90	19	100	100	0	3412	3292	1364	147	151	26	95	95	0	0.384	0.370	0.359	0.362	2.904	0.324	0.734	120	552	4518	4308	-1.382	1253	3265	1163	3145	0
3	20	16	"PFN0903"	"N175_12"	14090	26060	80	107	111	36	91	93	22	44	23	0	184	188	53	151	154	27	57	38	0	0.485	0.541	0.749	0.731	3.877	0.219	0.027	52	316	49	57	-1.044	16	33	20	37	0
3	21	16	"PFN0908"	"N175_3"	14280	26080	150	86	89	21	89	92	23	13	3	0	128	128	29	144	147	30	4	0	0	0.188	0.000	0.691	0.591	3.541	0.088	0.007	156	652	-19	-16	-2.415	-3	-16	0	-16	-50
3	22	16	"PFN0910"	"N175_8"	14470	26080	120	722	680	247	85	87	20	100	98	0	1113	999	429	140	143	28	94	91	0	0.655	0.693	0.654	0.758	3.010	0.602	0.688	120	546	1610	1454	-0.611	637	973	595	859	0
3	1	17	"PFN0912"	"N176_2"	10490	26270	120	904	871	418	82	86	33	99	97	0	834	842	354	150	150	57	94	90	0	1.202	1.140	1.118	1.081	2.563	1.150	0.783	120	626	1506	1481	0.265	822	684	789	692	0
3	2	17	"PFN0914"	"N176_4"	10670	26270	110	1011	959	352	90	94	49	98	95	0	635	601	202	162	160	65	91	87	0	1.947	1.979	1.846	2.001	2.430	2.070	0.676	80	435	1394	1308	0.961	921	473	869	439	0
3	3	17	"PFN0936"	"N181_8"	10860	26270	120	977	895	364	90	94	24	100	98	0	722	683	262	162	167	43	93	89	0	1.584	1.545	1.509	1.548	2.523	1.563	0.748	120	508	1447	1326	0.664	887	560	805	521	0
3	4	17	"PFN0938"	"N182_2"	11060	26280	120	273	255	98	89	94	31	81	79	0	339	326	94	157	160	29	90	89	0	1.011	0.982	0.977	0.803	2.895	0.986	0.589	120	509	366	335	0.016	184	182	166	169	0
3	5	17	"PFN0940"	"N182_5"	11240	26270	150	108	111	29	91	97	36	31	4	0	145	147	29	156	160	31	8	1	0	-1.545	-2.222	0.979	0.946	3.446	0.775	0.007	156	600	6	11	Error	17	-11	20	-9	-50
3	6	17	"PFN0947"	"N185_15"	11430	26270	120	569	532	196	89	91	21	100	96	0	657	631	208	152	154	22	97	94	0	0.950	0.925	0.918	0.933	2.941	0.899	0.631	120	502	985	922	-0.073	480	505	443	479	0
3	7	17	"PFN0951"	"N185_4"	11630	26270	120	575	538	220	89	90	19	97	95	0	777	722	284	147	149	22	92	90	0	0.771	0.781	0.777	0.706	2.992	0.729	0.680	120	517	1116	1024	-0.374	486	630	449	575	0
3	8	17	"PFN0953"	"N185_6"	11820	26270	120	822	767	308	87	88	20	100	97	0	684	652	254	146	150	24	94	90	0	1.366	1.344	1.253	1.315	2.655	1.370	0.710	120	509	1273	1186	0.450	735	538	680	506	0
3	9	17	"PFF1635"	"F64095_4"	12020	26280	80	132	131	50	82	86	20	61	51	0	227	226	81	145	150	27	76	67	0	0.610	0.605	0.556	0.500	3.940	0.389	0.257	52	251	132	130	-0.714	50	82	49	81	0
3	10	17	"PFF1651"	"F64732_1"	12190	26270	110	1253	1171	451	85	89	23	100	100	0	3106	3138	969	147	166	203	100	100	0	0.395	0.363	0.383	0.330	2.007	0.327	0.717	80	467	4127	4077	-1.341	1168	2959	1086	2991	0
3	11	17	"PFF1691"	"F66430_1"	12390	26260	100	146	143	42	86	90	21	77	65	0	168	171	36	149	157	101	1	0	0	3.158	2.591	1.560	1.835	3.765	1.481	0.161	80	412	79	79	1.659	60	19	57	22	0
3	12	17	"PFF1706"	"F67045_1"	12570	26270	150	91	95	24	87	89	19	26	10	0	128	131	31	146	148	23	10	5	0	-0.222	-0.533	0.636	0.568	3.216	11.318	0.002	156	592	-14	-7	Error	4	-18	8	-15	-50
3	13	17	"PFF1770"	"F69174_1"	12760	26270	110	414	393	131	88	91	25	97	92	0	462	430	122	147	153	38	93	90	0	1.035	1.078	1.042	1.032	2.601	1.036	0.624	80	456	641	588	0.050	326	315	305	283	0
3	14	17	"PFF1856"	"F72113_1"	12960	26270	120	6712	5988	2837	88	92	26	100	100	0	5091	4745	1934	148	154	37	96	95	0	1.340	1.283	1.294	1.077	2.495	1.384	0.723	120	532	11567	10497	0.422	6624	4943	5900	4597	0
3	15	17	"PFC0253"	"C664"	13150	26270	100	181	201	97	88	92	23	93	85	0	230	257	105	146	151	30	83	68	0	1.107	1.018	1.110	1.122	2.590	0.967	0.524	80	439	177	224	0.147	93	84	113	111	0
3	16	17	"PFC0263"	"C68"	13350	26280	130	101	106	28	86	89	21	43	21	0	238	240	67	147	148	22	88	84	0	0.165	0.215	0.241	0.246	2.849	0.129	0.052	120	575	106	113	-2.601	15	91	20	93	0
3	17	17	"PFC0294"	"C735"	13560	26290	150	99	102	27	87	91	33	25	5	0	140	141	27	145	156	94	0	0	0	-2.400	-3.750	0.757	0.945	3.828	4.412	0.001	156	593	7	11	Error	12	-5	15	-4	-50
3	18	17	"PFC0298"	"C739"	13730	26260	100	131	130	40	87	89	21	66	51	0	168	167	45	144	148	26	45	23	0	1.833	1.870	1.159	1.381	3.194	1.008	0.158	80	366	68	66	0.874	44	24	43	23	0
3	19	17	"PFC0301"	"C741"	13920	26280	120	207	199	62	87	90	27	85	76	0	217	216	61	144	150	39	73	46	0	1.644	1.556	1.500	1.369	2.574	1.390	0.408	120	487	193	184	0.717	120	73	112	72	0
3	20	17	"PFL0015"	"L1_3"	14100	26270	150	88	90	24	88	92	36	8	0	0	151	152	34	144	151	81	2	0	0	0.000	0.250	0.686	0.609	3.829	0.284	0.017	156	625	7	10	Error	0	7	2	8	-50
3	21	17	"PFM0073"	"M15459_3"	14290	26270	110	181	189	59	87	88	20	90	82	0	181	182	46	142	145	23	62	42	0	2.410	2.550	2.146	2.074	3.759	2.323	0.237	80	401	133	142	1.269	94	39	102	40	0
3	22	17	"PFM0096"	"M16857_1"	14470	26260	120	1958	1792	711	84	86	20	100	100	0	1943	1687	748	140	144	23	95	95	0	1.039	1.104	1.006	1.032	2.167	1.059	0.730	120	582	3677	3255	0.056	1874	1803	1708	1547	0
3	1	18	"PFM0259"	"M26257_1"	10490	26450	110	712	641	225	84	88	30	100	100	0	458	442	120	152	145	46	96	93	0	2.052	1.921	1.970	1.836	1.821	1.975	0.677	80	498	934	847	1.037	628	306	557	290	0
3	2	18	"PFM0321"	"M31208_3"	10660	26450	100	1032	967	368	87	98	65	98	96	0	512	481	147	160	160	81	91	85	0	2.685	2.741	2.617	2.899	2.472	2.727	0.667	80	412	1297	1201	1.425	945	352	880	321	0
3	3	18	"PFM0389"	"M3590_2"	10860	26460	150	82	84	22	92	100	52	0	0	0	130	135	29	165	173	55	0	0	0	0.286	0.267	0.476	0.471	3.219	0.924	0.409	156	657	-45	-38	-1.807	-10	-35	-8	-30	-50
3	4	18	"PFM0523"	"M42640_1"	11060	26450	110	123	127	43	91	94	21	61	40	0	314	291	97	159	162	25	82	78	0	0.206	0.273	0.292	0.272	2.502	0.138	0.117	80	417	187	168	-2.276	32	155	36	132	0
3	5	18	"PFD0044"	"D13561_3"	11240	26460	150	78	83	22	91	94	22	10	2	0	119	126	30	158	161	26	3	0	0	0.333	0.250	0.446	0.500	2.250	0.240	0.037	156	610	-52	-40	-1.585	-13	-39	-8	-32	-50
3	6	18	"PFD0057"	"D15909_4"	11430	26450	110	90	90	23	91	94	32	5	1	0	449	413	134	153	158	41	88	83	0	-0.003	-0.004	0.064	0.077	3.179	0.025	0.010	80	464	295	259	Error	-1	296	-1	260	0
3	7	18	"PFD0156"	"D17715_93"	11620	26450	110	177	179	37	88	91	31	92	81	0	320	318	62	150	156	40	96	93	0	0.524	0.542	0.522	0.512	1.723	0.502	0.548	80	479	259	259	-0.934	89	170	91	168	0
3	8	18	"PFD0171"	"D21102_1"	11810	26450	100	958	944	188	85	87	18	100	100	0	1406	1320	356	149	151	23	98	97	0	0.695	0.734	0.695	0.825	2.228	0.672	0.791	80	419	2130	2030	-0.526	873	1257	859	1171	0
3	9	18	"PFD0194"	"D23657_11"	12010	26420	150	83	86	19	84	86	19	15	3	0	138	137	23	147	150	24	6	1	0	0.111	-0.200	0.475	0.564	4.446	38.728	0.000	156	676	-10	-8	-3.170	-1	-9	2	-10	-50
3	10	18	"PFD0273"	"D33539_50"	12190	26460	150	84	86	20	86	89	22	15	2	0	128	131	26	149	166	185	0	0	0	0.095	0.000	0.517	0.497	3.510	0.011	0.002	156	558	-23	-18	-3.392	-2	-21	0	-18	-50
3	11	18	"IAX099I"	"Y_IAX099I"	12380	26460	150	81	85	21	87	89	21	10	5	0	119	125	29	150	167	189	0	0	0	0.194	0.080	0.410	0.442	3.467	0.118	0.006	156	536	-37	-27	-2.369	-6	-31	-2	-25	-50
3	12	18	"ICX188I"	"Y_ICX188I"	12570	26460	150	86	89	25	85	87	17	23	8	0	131	132	26	148	150	26	7	0	0	-0.059	-0.250	0.585	0.625	4.454	0.133	0.006	156	481	-16	-12	Error	1	-17	4	-16	-50
3	13	18	"IEX355I"	"Y_IEX355I"	12760	26460	150	78	81	22	86	90	24	9	2	0	113	115	25	148	154	38	0	0	0	0.229	0.152	0.461	0.417	2.905	0.165	0.024	156	518	-43	-38	-2.129	-8	-35	-5	-33	-50
3	14	18	"IGX361I"	"Y_IGX361I"	12950	26460	150	81	84	22	87	90	25	12	1	0	117	119	28	148	153	36	1	0	0	0.194	0.103	0.518	0.460	2.966	0.292	0.044	156	526	-37	-32	-2.369	-6	-31	-3	-29	-50
3	15	18	"IIX063I"	"Y_IIX063I"	13140	26460	150	76	79	24	88	90	20	10	3	0	109	114	31	147	150	24	5	0	0	0.316	0.273	0.536	0.490	2.864	0.383	0.067	156	531	-50	-42	-1.663	-12	-38	-9	-33	-50
3	16	18	"IKX121I"	"Y_IKX121I"	13340	26460	150	80	83	20	88	90	20	11	3	0	121	123	29	149	151	23	4	1	0	0.286	0.192	0.441	0.434	3.566	0.274	0.033	156	536	-36	-31	-1.807	-8	-28	-5	-26	-50
3	17	18	"Z_1_50"	"Z_1_50"	13520	26450	110	1308	1167	461	88	92	37	97	95	0	1398	1274	450	149	163	116	92	90	0	0.977	0.959	0.999	0.936	2.608	0.948	0.757	80	386	2469	2204	-0.034	1220	1249	1079	1125	0
3	18	18	"Z_1_70"	"Z_1_70"	13720	26450	120	2783	2628	1039	88	92	33	100	100	0	2944	2654	1120	148	159	98	93	92	0	0.964	1.014	1.020	1.083	2.600	0.983	0.812	120	550	5491	5046	-0.053	2695	2796	2540	2506	0
3	19	18	"Z_1_90"	"Z_1_90"	13910	26450	110	5538	5241	2119	87	110	245	100	97	0	5475	5079	2071	148	227	608	95	90	0	1.023	1.045	1.029	1.059	2.035	1.023	0.801	80	432	10778	10085	0.033	5451	5327	5154	4931	0
3	20	18	"Z_2_10"	"Z_2_10"	14100	26460	150	79	84	22	88	106	214	0	0	0	117	120	32	145	205	531	0	0	0	0.321	0.160	0.545	0.604	3.262	0.428	0.824	156	569	-37	-29	-1.637	-9	-28	-4	-25	-50
3	21	18	"Z_2_30"	"Z_2_30"	14290	26460	150	90	92	23	87	89	20	19	6	0	137	137	29	144	148	23	14	3	0	-0.429	-0.714	0.739	0.746	3.426	0.235	0.010	156	574	-4	-2	Error	3	-7	5	-7	-50
3	22	18	"Z_2_50"	"Z_2_50"	14480	26460	120	6125	5055	2237	83	86	19	100	100	0	9236	7959	3177	143	146	23	99	99	0	0.664	0.636	0.650	0.623	3.491	0.603	0.720	120	577	15135	12788	-0.590	6042	9093	4972	7816	0
3	1	19	"Z_3_90"	"Z_3_90"	10490	26650	120	8939	7856	3605	89	91	25	100	100	0	13221	11704	4803	157	153	46	100	99	0	0.677	0.673	0.648	0.589	2.455	0.647	0.787	120	512	21914	19314	-0.562	8850	13064	7767	11547	0
3	2	19	"Z_4_10"	"Z_4_10"	10670	26650	150	96	100	30	91	95	43	15	1	0	139	143	39	163	164	67	0	0	0	-0.208	-0.450	0.772	0.681	4.101	0.225	0.088	156	532	-19	-11	Error	5	-24	9	-20	-50
3	3	19	"Z_4_30"	"Z_4_30"	10860	26650	150	84	89	24	93	98	36	7	0	0	135	139	36	167	171	39	5	0	0	0.281	0.143	0.446	0.463	2.856	0.175	0.017	156	586	-41	-32	-1.830	-9	-32	-4	-28	-50
3	4	19	"Z_4_50"	"Z_4_50"	11060	26640	110	2639	2284	851	96	100	35	100	100	0	6518	5711	2245	168	201	364	98	93	0	0.400	0.395	0.394	0.398	2.218	0.361	0.813	80	493	8893	7731	-1.320	2543	6350	2188	5543	0
3	5	19	"Z_4_70"	"Z_4_70"	11250	26640	110	4653	4319	1461	95	100	38	100	100	0	10971	10412	3320	166	238	602	100	100	0	0.422	0.412	0.408	0.409	1.562	0.388	0.844	80	462	15363	14470	-1.245	4558	10805	4224	10246	0
3	6	19	"Z_4_90"	"Z_4_90"	11440	26640	110	6961	6318	2361	92	98	36	100	100	0	15941	14525	5611	164	259	871	100	100	0	0.435	0.434	0.429	0.428	1.809	0.396	0.795	80	476	22646	20587	-1.200	6869	15777	6226	14361	0
3	7	19	"Z_6_30"	"Z_6_30"	11620	26650	150	94	97	24	91	95	32	12	2	0	149	148	40	158	205	643	0	0	0	-0.333	-0.600	0.519	0.557	4.510	0.015	0.148	156	630	-6	-4	Error	3	-9	6	-10	-50
3	8	19	"Z_6_50"	"Z_6_50"	11810	26650	150	93	96	24	90	93	21	20	7	0	157	155	36	155	157	23	22	10	0	1.500	100000.000	0.681	0.712	3.099	0.379	0.027	156	671	5	6	0.585	3	2	6	0	-50
3	9	19	"Z_6_70"	"Z_6_70"	12020	26650	120	253	245	81	90	93	21	92	87	0	280	265	71	154	157	23	88	85	0	1.294	1.396	1.366	1.338	2.530	1.405	0.569	120	531	289	266	0.371	163	126	155	111	0
3	10	19	"Z_6_90"	"Z_6_90"	12200	26650	120	525	497	188	89	92	21	96	94	0	436	409	133	156	158	24	91	89	0	1.557	1.613	1.546	1.444	2.531	1.651	0.719	120	430	716	661	0.639	436	280	408	253	0
3	11	19	"Z_7_10"	"Z_7_10"	12390	26650	150	94	97	26	88	91	21	26	8	0	125	129	33	154	156	23	7	3	0	-0.207	-0.360	0.344	0.450	3.974	0.055	0.000	156	492	-23	-16	Error	6	-29	9	-25	-50
3	12	19	"Z_7_30"	"Z_7_30"	12580	26650	150	96	98	27	88	89	19	30	14	0	134	136	31	152	155	26	7	1	0	-0.444	-0.625	0.824	0.914	3.844	0.075	0.001	156	486	-10	-6	Error	8	-18	10	-16	-50
3	13	19	"PFI17646"	"oPFI17646"	12770	26640	120	406	395	137	86	89	19	97	95	0	393	399	116	151	153	26	95	93	0	1.322	1.246	1.178	1.132	2.283	1.266	0.656	120	436	562	557	0.403	320	242	309	248	0
3	14	19	"PFN0256"	"oPFN0256"	12960	26640	120	546	548	197	87	89	20	95	95	0	738	694	300	150	153	23	91	89	0	0.781	0.847	0.806	0.933	2.880	0.742	0.739	120	431	1047	1005	-0.357	459	588	461	544	0
3	15	19	"PFG0021"	"oPFG0021"	13150	26650	150	84	87	24	89	91	19	13	7	0	120	126	27	151	154	24	4	0	0	0.161	0.080	0.517	0.512	3.558	0.362	0.048	156	478	-36	-27	-2.632	-5	-31	-2	-25	-50
3	16	19	"PFF72433"	"oPFF72433"	13340	26650	150	92	95	25	87	90	19	30	7	0	136	136	26	150	153	24	7	1	0	-0.357	-0.571	0.645	0.740	4.096	0.045	0.000	156	515	-9	-6	Error	5	-14	8	-14	-50
3	17	19	"PFJ12787"	"oPFJ12787"	13530	26650	150	79	82	19	90	94	32	3	0	0	134	136	30	151	161	91	0	0	0	0.647	0.533	0.674	0.627	3.732	0.075	0.034	156	648	-28	-23	-0.628	-11	-17	-8	-15	-50
3	18	19	"PFG0023"	"oPFG0023"	13740	26650	120	8941	8797	4392	91	93	22	100	100	0	7847	7943	3478	153	156	24	100	100	0	1.150	1.118	1.124	0.946	2.619	1.205	0.825	120	516	16544	16496	0.202	8850	7694	8706	7790	0
3	19	19	"PFJ12789"	"oPFJ12789"	13910	26640	110	188	179	51	88	100	174	3	0	0	208	198	46	151	195	468	0	0	0	1.754	1.936	1.741	1.602	2.522	1.747	0.255	80	481	157	138	0.811	100	57	91	47	0
3	20	19	"PFBL B0077"	"oPFBLOB0077"	14110	26650	120	460	441	164	86	89	20	96	95	0	626	629	224	149	151	23	96	96	0	0.784	0.740	0.719	0.727	2.521	0.697	0.743	120	525	851	835	-0.351	374	477	355	480	0
3	21	19	"PFF72437"	"oPFF72437"	14300	26650	120	1273	1181	509	86	89	20	100	97	0	1088	1054	416	147	151	26	99	97	0	1.261	1.207	1.209	1.138	2.473	1.261	0.804	120	495	2128	2002	0.335	1187	941	1095	907	0
3	22	19	"PFL0043"	"oPFL0043"	14490	26650	120	161	162	42	81	85	20	91	85	0	208	203	42	142	144	21	85	66	0	1.212	1.328	1.234	1.256	2.856	1.225	0.325	120	608	146	142	0.278	80	66	81	61	0
3	1	20	"PFBL B0079"	"oPFBLOB0079"	10500	26810	150	98	101	31	87	89	23	30	15	0	159	171	82	155	154	50	19	10	0	2.750	0.875	0.488	0.609	3.671	0.201	0.195	156	709	15	30	1.459	11	4	14	16	-50
3	2	20	"PFF72438"	"oPFF72438"	10690	26840	120	6283	6138	2760	89	90	23	100	99	0	5060	5128	1964	160	158	52	100	100	0	1.264	1.218	1.270	1.052	2.297	1.308	0.820	120	477	11094	11017	0.338	6194	4900	6049	4968	0
3	3	20	"PFH0006"	"oPFH0006"	10880	26830	130	1881	1790	667	91	93	20	100	100	0	1754	1630	716	164	165	26	94	94	0	1.126	1.159	1.094	1.226	2.110	1.096	0.789	120	502	3380	3165	0.171	1790	1590	1699	1466	0
3	4	20	"PFBL B0083"	"oPFBLOB0083"	11060	26840	150	101	105	27	95	98	34	16	2	0	153	154	34	163	191	325	0	0	0	-0.600	-1.111	0.652	0.645	3.347	0.270	0.007	156	621	-4	1	Error	6	-10	10	-9	-50
3	5	20	"PFBL B0084"	"oPFBLOB0084"	11250	26840	150	94	99	22	95	99	34	10	0	0	142	143	28	163	214	499	0	0	0	0.048	-0.200	0.472	0.485	3.599	0.067	0.001	156	674	-22	-16	-4.392	-1	-21	4	-20	-50
3	6	20	"PFM60485"	"oPFM60485"	11450	26840	120	1322	1233	543	91	93	23	96	95	0	1214	1171	458	158	214	717	77	17	0	1.166	1.127	1.113	1.008	2.604	1.178	0.773	120	505	2287	2155	0.221	1231	1056	1142	1013	0
3	7	20	"PFN0258"	"oPFN0258"	11630	26840	150	93	95	22	93	96	23	18	3	0	140	143	30	159	207	662	0	0	0	0.000	-0.125	0.511	0.522	3.466	0.117	0.004	156	593	-19	-14	Error	0	-19	2	-16	-50
3	8	20	"PFM60486"	"oPFM60486"	11840	26840	120	457	447	184	96	99	22	94	91	0	538	526	192	159	162	23	92	90	0	0.953	0.956	0.898	0.936	2.477	0.976	0.646	120	496	740	718	-0.070	361	379	351	367	0
3	9	20	"PFK12896"	"oPFK12896"	12020	26840	120	177	178	57	93	95	21	83	76	0	515	491	153	160	162	23	95	94	0	0.237	0.257	0.258	0.237	1.848	0.233	0.503	120	513	439	416	-2.079	84	355	85	331	0
3	10	20	"PFN0259"	"oPFN0259"	12220	26830	120	2426	2254	947	90	93	23	100	100	0	1499	1362	639	158	160	25	95	94	0	1.742	1.797	1.740	2.025	2.362	1.793	0.795	120	505	3677	3368	0.801	2336	1341	2164	1204	0
3	11	20	"PFL0046"	"oPFL0046"	12400	26840	120	2289	2168	936	91	94	24	99	99	0	1108	1077	392	153	156	27	100	98	0	2.302	2.248	2.223	1.986	2.572	2.536	0.772	120	502	3153	3001	1.203	2198	955	2077	924	0
3	12	20	"PFD66984"	"oPFD66984"	12600	26840	120	998	950	419	86	89	20	100	96	0	1142	1115	466	151	153	22	95	94	0	0.920	0.896	0.876	0.917	3.100	0.891	0.709	120	417	1903	1828	-0.120	912	991	864	964	0
3	13	20	"PFD66985"	"oPFD66985"	12770	26840	150	81	87	23	86	89	20	19	6	0	123	130	34	152	155	24	11	3	0	0.172	-0.045	0.400	0.473	2.992	0.277	0.031	156	528	-34	-21	-2.536	-5	-29	1	-22	-50
3	14	20	"PFL0047"	"oPFL0047"	12970	26840	120	972	939	441	86	89	20	99	99	0	589	598	237	152	156	28	95	91	0	2.027	1.913	1.803	1.726	2.723	2.203	0.660	120	403	1323	1299	1.020	886	437	853	446	0
3	15	20	"PFF72478"	"oPFF72478"	13080	26830	120	694	884	513	89	91	20	98	97	0	585	592	267	154	156	27	91	90	0	1.404	1.815	1.765	1.650	2.795	2.022	0.659	120	393	1036	1233	0.489	605	431	795	438	0
3	16	20	"PFL0097"	"oPFL0097"	13280	26840	120	774	738	304	88	92	19	100	98	0	655	644	232	153	155	24	98	96	0	1.367	1.324	1.319	1.261	2.455	1.386	0.694	120	499	1188	1141	0.451	686	502	650	491	0
3	17	20	"PFBL B0142"	"oPFBLOB0142"	13460	26840	110	134	139	38	89	92	20	80	57	0	754	769	252	149	157	57	98	97	0	0.074	0.081	0.086	0.079	2.072	0.066	0.335	80	446	650	670	-3.749	45	605	50	620	0
3	18	20	"PFI17693"	"oPFI17693"	13660	26840	120	3197	3180	1399	90	93	22	100	100	0	3440	3231	1423	153	158	54	95	95	0	0.945	1.004	0.974	0.999	2.251	0.988	0.761	120	495	6394	6168	-0.081	3107	3287	3090	3078	0
3	19	20	"PFI17695"	"oPFI17695"	13860	26840	120	9964	9844	4085	92	96	24	100	100	0	10192	9478	4556	155	158	27	97	95	0	0.984	1.046	0.993	1.116	2.306	0.986	0.790	120	488	19909	19075	-0.024	9872	10037	9752	9323	0
3	20	20	"PFH0024"	"oPFH0024"	14050	26850	120	710	675	272	89	93	23	98	95	0	629	626	209	151	155	25	94	93	0	1.299	1.234	1.237	1.191	2.837	1.305	0.684	120	464	1099	1061	0.378	621	478	586	475	0
3	21	20	"PFBL B0147"	"oPFBLOB0147"	14240	26850	130	191	203	81	85	88	20	86	81	0	200	202	60	149	153	27	68	45	0	2.078	2.226	2.130	1.965	2.797	1.877	0.324	120	420	157	171	1.055	106	51	118	53	0
3	22	20	"PFF72481"	"oPFF72481"	14430	26850	120	1238	1186	567	85	88	21	98	98	0	636	649	254	142	144	22	95	95	0	2.334	2.172	2.089	1.977	2.889	2.441	0.749	120	452	1647	1608	1.223	1153	494	1101	507	0
3	1	21	"PFJ12809"	"oPFJ12809"	10490	27030	150	81	84	31	88	92	28	10	1	0	119	117	51	152	156	51	3	1	0	0.212	0.114	0.370	0.367	2.730	0.223	0.199	156	700	-40	-39	-2.237	-7	-33	-4	-35	-50
3	2	21	"PFH0027"	"oPFH0027"	10630	27030	110	289	270	99	88	91	31	87	82	0	328	310	116	158	161	65	77	63	0	1.182	1.197	1.097	0.975	2.924	0.905	0.473	80	303	371	334	0.242	201	170	182	152	0
3	3	21	"PFF72482"	"oPFF72482"	10820	27040	120	1672	1617	732	89	92	27	99	99	0	1597	1609	672	159	165	42	98	97	0	1.101	1.054	1.007	1.016	2.957	1.070	0.742	120	482	3021	2978	0.139	1583	1438	1528	1450	0
3	4	21	"PFG0045"	"oPFG0045"	11010	27040	120	561	530	200	91	93	21	97	95	0	501	485	155	156	159	22	94	93	0	1.362	1.334	1.249	1.123	2.149	1.357	0.750	120	468	815	768	0.446	470	345	439	329	0
3	5	21	"PFF72484"	"oPFF72484"	11200	27040	120	151	150	43	92	95	22	77	63	0	524	496	182	157	161	24	92	88	0	0.161	0.171	0.175	0.176	2.303	0.145	0.438	120	426	426	397	-2.637	59	367	58	339	0
3	6	21	"PFI17704"	"oPFI17704"	11390	27040	120	544	541	195	93	94	21	97	95	0	1464	1439	507	157	159	23	100	99	0	0.345	0.349	0.340	0.332	2.034	0.322	0.801	120	460	1758	1730	-1.535	451	1307	448	1282	0
3	7	21	"PFH0030"	"oPFH0030"	11590	27040	120	634	611	217	93	95	21	98	97	0	699	684	229	158	159	25	97	95	0	1.000	0.985	0.959	0.994	2.284	0.976	0.760	120	448	1082	1044	0.000	541	541	518	526	0
3	8	21	"PFM60518"	"oPFM60518"	11780	27040	120	1132	1096	441	92	95	22	99	98	0	746	739	237	159	162	25	99	96	0	1.772	1.731	1.661	1.619	2.739	1.936	0.691	120	455	1627	1584	0.825	1040	587	1004	580	0
3	9	21	"PFL0104"	"oPFL0104"	11970	27040	120	535	497	182	91	94	21	96	95	0	412	405	124	160	161	23	93	90	0	1.762	1.657	1.594	1.641	2.769	1.732	0.683	120	449	696	651	0.817	444	252	406	245	0
3	10	21	"PFI17705"	"oPFI17705"	12160	27040	120	2246	2215	828	88	92	23	100	100	0	1805	1787	698	157	158	23	96	95	0	1.309	1.305	1.260	1.182	2.054	1.322	0.733	120	492	3806	3757	0.389	2158	1648	2127	1630	0
3	11	21	"PFBL B0155"	"oPFBLOB0155"	12350	27030	110	518	518	187	94	98	27	96	96	0	352	349	114	154	159	35	88	85	0	2.141	2.174	2.027	2.189	2.800	2.257	0.664	80	489	622	619	1.099	424	198	424	195	0
3	12	21	"PFBL B0157"	"oPFBLOB0157"	12580	27030	150	82	86	23	91	93	24	10	3	0	128	130	30	150	154	32	3	0	0	0.409	0.250	0.577	0.585	3.521	0.364	0.043	156	620	-31	-25	-1.290	-9	-22	-5	-20	-50
3	13	21	"PFD67005"	"oPFD67005"	12770	27030	150	80	84	25	87	89	20	15	5	0	137	139	30	147	151	23	14	5	0	0.700	0.375	0.892	1.023	3.240	0.476	0.024	156	480	-17	-11	-0.515	-7	-10	-3	-8	-50
3	14	21	"PFD67007"	"oPFD67007"	12960	27030	150	83	87	23	87	90	20	17	5	0	135	139	30	149	153	26	9	3	0	0.286	0.000	0.565	0.610	3.591	0.255	0.025	156	430	-18	-10	-1.807	-4	-14	0	-10	-50
3	15	21	"PFM60523"	"oPFM60523"	13110	27040	120	412	425	177	87	90	21	92	91	0	628	591	204	149	151	25	95	95	0	0.678	0.765	0.707	0.661	2.532	0.756	0.677	120	401	804	780	-0.560	325	479	338	442	0
3	16	21	"PFL0108"	"oPFL0108"	13310	27040	120	441	442	164	87	91	21	99	96	0	380	370	103	150	153	23	95	93	0	1.539	1.614	1.557	1.545	2.372	1.782	0.624	120	506	584	575	0.622	354	230	355	220	0
3	17	21	"A10325_30a"	"A10325_30a"	13530	27030	150	80	83	23	86	89	20	16	5	0	122	124	33	147	154	51	1	0	0	0.240	0.130	0.420	0.447	3.233	0.094	0.028	156	575	-31	-26	-2.059	-6	-25	-3	-23	-50
3	18	21	"A10325_30c"	"A10325_30c"	13720	27030	150	81	82	18	85	87	20	12	1	0	121	125	32	143	147	24	10	1	0	0.182	0.167	0.424	0.405	3.593	0.278	0.056	156	477	-26	-21	-2.459	-4	-22	-3	-18	-50
3	19	21	"A10325_30e"	"A10325_30e"	13910	27030	150	79	80	20	85	89	23	9	0	0	115	120	33	146	149	25	3	0	0	0.194	0.192	0.462	0.473	3.399	0.353	0.069	156	459	-37	-31	-2.369	-6	-31	-5	-26	-50
3	20	21	"A10325_30g"	"A10325_30g"	14100	27030	150	82	84	21	82	86	22	13	5	0	130	130	28	145	149	35	1	0	0	0.000	-0.133	0.494	0.518	3.035	0.133	0.012	156	426	-15	-13	Error	0	-15	2	-15	-50
3	21	21	"A10325_30i"	"A10325_30i"	14270	27000	150	76	79	21	85	87	20	14	1	0	137	138	25	141	144	34	7	0	0	2.250	2.000	0.867	0.923	3.648	0.384	0.012	156	500	-13	-9	1.170	-9	-4	-6	-3	-50
3	22	21	"E598_1a"	"E598_1a"	14480	26970	150	91	92	21	83	86	20	26	7	0	141	144	46	137	139	22	24	10	0	2.000	1.286	0.717	0.728	3.859	0.190	0.009	156	872	12	16	1.000	8	4	9	7	-50
3	1	22	"F48446_9e"	"F48446_9e"	10490	27200	150	81	86	32	89	93	24	19	8	0	128	114	51	156	160	37	4	0	0	0.286	0.071	0.355	0.438	2.757	0.389	0.244	156	807	-36	-45	-1.807	-8	-28	-3	-42	-50
3	2	22	"F48446_9g"	"F48446_9g"	10660	27190	150	109	111	30	90	93	27	42	12	0	160	160	31	164	169	44	8	0	0	-4.750	-5.250	1.019	1.064	5.113	0.421	0.126	156	592	15	17	Error	19	-4	21	-4	-50
3	3	22	"F48446_9i"	"F48446_9i"	10840	27220	120	164	166	34	88	90	20	96	85	0	223	227	52	158	159	22	83	65	0	1.169	1.130	1.156	1.208	2.652	0.836	0.266	120	554	141	147	0.226	76	65	78	69	0
3	4	22	"I12861_2a"	"I12861_2a"	11060	27220	150	80	86	24	89	92	28	11	1	0	132	135	42	155	157	24	16	2	0	0.391	0.150	0.483	0.471	2.768	0.323	0.081	156	768	-32	-23	-1.354	-9	-23	-3	-20	-50
3	5	22	"I12861_2c"	"I12861_2c"	11250	27220	150	84	89	27	89	91	20	21	10	0	116	128	38	154	156	22	13	4	0	0.132	0.000	0.476	0.519	3.372	0.388	0.081	156	694	-43	-26	-2.926	-5	-38	0	-26	-50
3	6	22	"I12861_2e"	"I12861_2e"	11440	27220	150	88	90	21	89	91	21	14	5	0	136	139	35	153	156	23	15	4	0	0.059	-0.071	0.557	0.526	3.276	0.275	0.037	156	704	-18	-13	-4.087	-1	-17	1	-14	-50
3	7	22	"J512_2i"	"J512_2i"	11630	27220	150	92	92	20	88	90	21	20	2	0	138	143	64	152	155	25	14	3	0	-0.286	-0.444	0.560	0.503	3.344	0.081	0.013	156	700	-10	-5	Error	4	-14	4	-9	-50
3	8	22	"Ks592_1a"	"Ks592_1a"	11820	27220	150	96	96	21	87	88	19	26	7	0	143	146	29	152	153	24	14	3	0	-1.000	-1.500	0.677	0.682	3.414	0.070	0.002	156	695	0	3	Error	9	-9	9	-6	-50
3	9	22	"Ks592_1c"	"Ks592_1c"	12010	27220	150	84	88	21	86	88	19	17	4	0	129	134	32	153	154	23	7	4	0	0.083	-0.105	0.480	0.571	3.918	0.159	0.013	156	695	-26	-17	-3.585	-2	-24	2	-19	-50
3	10	22	"Ks592_1e"	"Ks592_1e"	12200	27220	150	84	87	22	86	89	21	16	4	0	130	134	32	152	153	22	10	3	0	0.091	-0.056	0.533	0.587	3.173	0.298	0.024	156	725	-24	-17	-3.459	-2	-22	1	-18	-50
3	11	22	"Ks592_1g"	"Ks592_1g"	12390	27220	150	86	88	21	89	92	24	14	1	0	135	134	32	150	154	30	8	0	0	0.200	0.063	0.434	0.432	4.062	0.437	0.183	156	761	-18	-17	-2.322	-3	-15	-1	-16	-50
3	12	22	"Ks592_1i"	"Ks592_1i"	12550	27230	120	542	483	173	87	88	20	100	97	0	859	786	255	148	151	24	95	92	0	0.640	0.621	0.630	0.586	2.650	0.591	0.727	120	545	1166	1034	-0.644	455	711	396	638	0
3	13	22	"EMPTY"	"EMPTY"	12770	27220	150	112	131	53	84	85	19	57	44	0	176	202	73	142	146	22	57	46	0	0.824	0.783	0.756	0.805	2.239	0.695	0.453	156	753	62	107	-0.280	28	34	47	60	-75
3	14	22	"EMPTY"	"EMPTY"	12960	27220	150	122	137	63	80	83	18	66	51	0	181	211	80	141	144	21	63	49	0	1.050	0.814	0.807	0.851	2.665	0.715	0.473	156	653	82	127	0.070	42	40	57	70	-75
3	15	22	"EMPTY"	"EMPTY"	13150	27220	150	109	131	57	79	83	19	61	45	0	173	199	79	141	142	20	54	46	0	0.938	0.897	0.720	0.745	2.932	0.687	0.448	156	678	62	110	-0.093	30	32	52	58	-75
3	16	22	"EMPTY"	"EMPTY"	13340	27220	150	103	112	39	80	83	19	53	39	0	166	175	46	141	143	22	53	32	0	0.920	0.941	0.793	0.856	2.993	0.739	0.242	156	727	48	66	-0.120	23	25	32	34	-75
3	17	22	"EMPTY"	"EMPTY"	13530	27220	150	99	110	39	80	83	19	49	35	0	165	181	57	141	143	21	50	41	0	0.792	0.750	0.625	0.677	2.726	0.579	0.287	156	706	43	70	-0.337	19	24	30	40	-75
3	18	22	"EMPTY"	"EMPTY"	13720	27220	150	111	121	44	78	81	17	66	47	0	178	196	65	139	140	22	62	47	0	0.846	0.754	0.720	0.723	2.511	0.571	0.283	156	678	72	100	-0.241	33	39	43	57	-75
3	19	22	"EMPTY"	"EMPTY"	13910	27220	150	75	77	17	78	79	17	10	2	0	139	140	19	137	139	21	17	2	0	-1.500	-0.333	0.903	0.839	3.995	0.028	0.000	156	678	-1	2	Error	-3	2	-1	3	-75
3	20	22	"EMPTY"	"EMPTY"	14100	27220	150	76	77	17	77	80	18	14	3	0	135	138	21	137	141	30	10	0	0	0.500	0.000	1.043	0.840	3.753	0.191	0.005	156	691	-3	1	-1.000	-1	-2	0	1	-75
3	21	22	"EMPTY"	"EMPTY"	14290	27220	150	76	77	16	78	81	19	11	1	0	136	138	20	135	138	30	10	0	0	-2.000	-0.333	0.857	0.795	3.847	0.052	0.004	156	773	-1	2	Error	-2	1	-1	3	-75
3	22	22	"EMPTY"	"EMPTY"	14480	27220	150	77	78	14	78	81	19	7	0	0	135	135	19	133	135	21	12	3	0	-0.500	0.000	0.882	0.836	3.093	0.394	0.010	156	1029	1	2	Error	-1	2	0	2	-75
4	1	1	"PFA0039"	"A1411_1"	14930	23240	130	15071	15023	3772	97	105	43	100	100	0	8645	8865	2100	149	167	95	100	100	0	1.762	1.712	1.740	1.713	1.597	1.798	0.890	120	667	23470	23642	0.818	14974	8496	14926	8716	0
4	2	1	"PFA0101"	"A21885_1"	15100	23240	130	8333	7649	3844	98	111	60	100	100	0	9976	9386	4669	152	192	201	99	99	0	0.838	0.818	0.760	0.821	2.224	0.772	0.768	120	619	18059	16785	-0.255	8235	9824	7551	9234	0
4	3	1	"PFA0019"	"A11546_1"	15300	23240	130	660	655	144	95	107	54	100	99	0	611	602	130	153	190	186	95	77	0	1.234	1.247	1.216	1.271	1.596	0.900	0.410	120	641	1023	1009	0.303	565	458	560	449	0
4	4	1	"PFA0144"	"A31870_1"	15480	23240	120	12052	11323	3073	92	106	51	100	100	0	9662	9015	2499	153	178	112	100	99	0	1.258	1.267	1.244	1.244	1.602	1.276	0.840	120	588	21469	20093	0.331	11960	9509	11231	8862	0
4	5	1	"PFA0009"	"A10325_29"	15680	23250	120	1424	1330	443	92	111	77	99	96	0	13343	12898	3380	157	197	181	100	100	0	0.101	0.097	0.099	0.091	1.746	0.090	0.736	120	574	14518	13979	-3.307	1332	13186	1238	12741	0
4	6	1	"PFA0012"	"A10325_32"	15870	23250	130	912	830	292	77	86	57	96	92	0	13931	13457	3830	139	157	110	100	100	0	0.061	0.057	0.060	0.060	1.368	0.055	0.801	120	634	14627	14071	-4.046	835	13792	753	13318	0
4	7	1	"PFA0030"	"A12797_1"	16070	23250	130	3770	3596	1052	71	74	18	100	100	0	2050	1998	477	126	129	24	100	100	0	1.923	1.883	1.940	1.832	1.826	2.056	0.850	120	618	5623	5397	0.943	3699	1924	3525	1872	0
4	8	1	"PFB0005"	"B11"	16240	23250	120	185	201	60	76	81	24	100	97	0	252	259	77	128	130	22	99	92	0	0.879	0.954	0.946	0.978	1.742	0.864	0.492	120	555	233	256	-0.186	109	124	125	131	0
4	9	1	"PFB0219"	"B57"	16440	23240	110	184	206	91	78	83	22	98	93	0	213	222	53	132	137	24	95	78	0	1.309	1.422	1.386	1.355	2.080	1.748	0.400	80	539	187	218	0.388	106	81	128	90	0
4	10	1	"PFB0285"	"B92"	16630	23250	120	221	239	76	78	80	18	100	97	0	416	422	117	129	132	23	100	98	0	0.498	0.549	0.539	0.534	1.956	0.501	0.622	120	595	430	454	-1.005	143	287	161	293	0
4	11	1	"PFB0008"	"B114"	16820	23240	130	1127	1106	330	77	79	19	100	100	0	1304	1276	475	126	131	24	99	96	0	0.891	0.895	0.840	0.988	2.279	0.810	0.739	120	657	2228	2179	-0.166	1050	1178	1029	1150	0
4	12	1	"PFB0034"	"B165"	17020	23250	120	2907	2733	943	76	78	18	100	100	0	2072	1936	559	126	129	20	100	100	0	1.455	1.468	1.462	1.445	1.617	1.568	0.840	120	591	4777	4467	0.541	2831	1946	2657	1810	0
4	13	1	"PFB0089"	"B319"	17210	23250	130	4517	4387	1282	77	79	19	100	100	0	4089	4092	1095	126	128	18	100	100	0	1.120	1.087	1.076	1.070	1.366	1.117	0.850	120	621	8403	8276	0.164	4440	3963	4310	3966	0
4	14	1	"PFB0104"	"B351"	17400	23250	130	214	226	67	78	80	18	100	98	0	218	225	46	123	125	18	99	96	0	1.432	1.451	1.426	1.421	1.945	1.614	0.508	120	635	231	250	0.518	136	95	148	102	0
4	15	1	"PFB0113"	"B372"	17590	23250	120	2129	2032	537	78	79	17	100	100	0	1375	1355	279	122	124	18	100	100	0	1.637	1.585	1.614	1.554	1.541	1.668	0.858	120	576	3304	3187	0.711	2051	1253	1954	1233	0
4	16	1	"PFB0116"	"B380"	17780	23250	120	243	250	65	77	80	20	99	98	0	234	251	71	123	125	20	100	98	0	1.495	1.352	1.469	1.396	1.889	1.286	0.611	120	590	277	301	0.581	166	111	173	128	0
4	17	1	"PFB0118"	"B383"	17980	23250	130	2730	2639	856	75	77	18	100	100	0	2043	2041	472	118	120	18	100	100	0	1.379	1.333	1.395	1.241	1.770	1.473	0.806	120	657	4580	4487	0.464	2655	1925	2564	1923	0
4	18	1	"PFB0140"	"B432"	18170	23250	130	2467	2511	437	74	77	18	100	100	0	1665	1678	326	117	119	16	100	100	0	1.546	1.561	1.524	1.596	1.439	1.592	0.872	120	638	3941	3998	0.628	2393	1548	2437	1561	0
4	19	1	"PFC0315"	"C9"	18360	23250	130	267	280	74	73	75	18	100	100	0	264	277	62	115	118	17	100	100	0	1.302	1.278	1.285	1.306	1.599	1.330	0.649	120	629	343	369	0.381	194	149	207	162	0
4	20	1	"PFC0207"	"C56"	18550	23240	130	712	705	187	73	75	19	100	100	0	674	652	191	115	117	18	99	99	0	1.143	1.177	1.170	1.244	1.956	1.142	0.784	120	662	1198	1169	0.193	639	559	632	537	0
4	21	1	"PFC0316"	"C96"	18740	23250	130	685	669	157	72	74	18	100	100	0	540	549	111	116	118	17	100	100	0	1.446	1.379	1.363	1.362	1.490	1.438	0.801	120	648	1037	1030	0.532	613	424	597	433	0
4	22	1	"PFC0007"	"C114"	18940	23250	130	1008	1002	179	68	70	17	100	100	0	637	623	144	114	116	17	99	99	0	1.797	1.835	1.769	1.892	1.542	1.824	0.790	120	749	1463	1443	0.846	940	523	934	509	0
4	1	2	"PFC0021"	"C134"	14940	23430	120	905	902	212	85	88	20	100	100	0	514	513	111	140	142	20	99	99	0	2.193	2.190	2.115	2.161	1.535	2.312	0.772	120	552	1194	1190	1.133	820	374	817	373	0
4	2	2	"PFC0034"	"C161"	15130	23430	130	2666	2628	706	87	90	21	100	100	0	2060	2012	602	140	152	166	98	96	0	1.343	1.357	1.265	1.393	1.803	1.334	0.786	120	529	4499	4413	0.426	2579	1920	2541	1872	0
4	3	2	"PFJ0545"	"J687_3"	15330	23430	130	554	535	174	85	87	22	100	100	0	458	455	130	138	141	24	100	100	0	1.466	1.420	1.375	1.429	1.540	1.405	0.735	120	547	789	767	0.552	469	320	450	317	0
4	4	2	"PFK0100"	"Km695_2"	15520	23440	130	415	406	110	84	91	36	98	98	0	307	310	77	139	158	109	81	25	0	1.970	1.883	1.803	1.914	1.555	1.909	0.698	120	534	499	493	0.978	331	168	322	171	0
4	5	2	"PFK0134"	"Km993_1"	15700	23430	130	709	708	155	85	92	33	100	100	0	708	718	175	141	157	87	100	99	0	1.101	1.080	1.064	1.105	1.478	1.029	0.759	120	486	1191	1200	0.138	624	567	623	577	0
4	6	2	"PFK0052"	"Km3535_1"	15900	23430	130	607	609	132	79	81	19	100	100	0	393	399	124	134	137	26	97	95	0	2.039	2.000	2.030	2.123	1.808	1.958	0.628	120	509	787	795	1.028	528	259	530	265	0
4	7	2	"PFK0059"	"Km3703_4"	16100	23440	130	545	526	163	79	81	19	99	98	0	656	632	161	130	132	21	99	98	0	0.886	0.890	0.876	0.853	1.806	0.951	0.741	120	507	992	949	-0.175	466	526	447	502	0
4	8	2	"PFK0303"	"Kn267_1"	16280	23430	130	720	723	215	83	85	19	100	100	0	642	609	213	132	136	23	97	94	0	1.249	1.342	1.230	1.450	2.132	1.285	0.704	120	555	1147	1117	0.321	637	510	640	477	0
4	9	2	"PFK0297"	"Kn2497_2"	16480	23440	130	1781	1783	326	84	87	21	100	100	0	961	986	197	136	140	25	100	100	0	2.057	1.999	1.972	2.012	1.195	2.166	0.829	120	594	2522	2549	1.041	1697	825	1699	850	0
4	10	2	"PFK0436"	"Kn5150_1"	16670	23440	130	9908	9785	2869	83	85	21	100	100	0	10178	10200	2970	134	138	26	100	100	0	0.978	0.964	0.968	0.958	1.415	0.961	0.852	120	538	19869	19768	-0.032	9825	10044	9702	10066	0
4	11	2	"PFK0536"	"Kn8928_1"	16860	23430	130	1520	1664	702	82	84	20	100	100	0	949	1013	450	133	136	25	97	96	0	1.762	1.798	1.665	1.850	1.890	1.788	0.787	120	583	2254	2462	0.817	1438	816	1582	880	0
4	12	2	"PFK0544"	"Kn9335_1"	17070	23440	130	1103	1070	242	78	80	18	100	100	0	563	554	95	127	130	20	100	100	0	2.351	2.323	2.346	2.287	1.427	2.479	0.835	120	530	1461	1419	1.233	1025	436	992	427	0
4	13	2	"PFK0875"	"Ks2_1"	17240	23440	130	356	362	87	76	78	17	100	100	0	445	452	79	126	128	18	100	100	0	0.878	0.877	0.883	0.861	1.454	0.866	0.757	120	480	599	612	-0.188	280	319	286	326	0
4	14	2	"PFK0879"	"Ks2_14"	17430	23440	120	6681	6319	1663	79	81	18	100	100	0	4382	4191	1146	125	127	19	100	100	0	1.551	1.535	1.508	1.556	1.588	1.565	0.869	120	410	10859	10306	0.633	6602	4257	6240	4066	0
4	15	2	"PFK1056"	"Ks54_1"	17620	23440	130	406	413	80	79	81	17	100	100	0	449	472	115	125	128	21	100	100	0	1.009	0.963	0.988	0.979	1.386	0.913	0.760	120	416	651	681	0.013	327	324	334	347	0
4	16	2	"PFK1101"	"Ks59_1"	17810	23440	130	1360	1422	440	76	78	18	100	100	0	1400	1477	540	122	125	20	99	99	0	1.005	0.993	0.957	0.999	1.444	0.952	0.836	120	447	2562	2701	0.007	1284	1278	1346	1355	0
4	17	2	"PFK1165"	"Ks72_6"	18010	23440	120	408	396	90	75	78	18	100	99	0	990	961	257	121	123	18	100	100	0	0.383	0.382	0.372	0.391	1.721	0.337	0.757	120	465	1202	1161	-1.384	333	869	321	840	0
4	18	2	"PFK1183"	"Ks75_9"	18210	23440	130	867	836	209	75	77	17	100	100	0	468	475	102	120	122	16	100	100	0	2.276	2.144	2.244	2.151	1.440	2.353	0.793	120	438	1140	1116	1.186	792	348	761	355	0
4	19	2	"PFK1209"	"Ks82_1"	18390	23440	130	2413	2318	651	76	78	18	100	100	0	1790	1700	553	117	120	19	99	99	0	1.397	1.416	1.345	1.458	1.766	1.403	0.825	120	474	4010	3825	0.482	2337	1673	2242	1583	0
4	20	2	"PFK1228"	"Ks83_8"	18590	23440	130	2342	2382	742	75	77	17	100	100	0	2912	2997	826	119	120	18	100	100	0	0.812	0.802	0.817	0.786	1.427	0.829	0.843	120	563	5060	5185	-0.301	2267	2793	2307	2878	0
4	21	2	"PFK0643"	"Ks127_5"	18780	23440	120	216	218	49	73	75	16	100	100	0	523	511	86	119	120	16	100	99	0	0.354	0.370	0.356	0.363	1.643	0.343	0.723	120	480	547	537	-1.498	143	404	145	392	0
4	22	2	"PFK0638"	"Ks127_16"	18970	23440	130	666	657	150	68	72	16	100	100	0	620	624	219	115	117	17	100	99	0	1.184	1.157	1.163	1.229	1.729	1.072	0.734	120	626	1103	1098	0.244	598	505	589	509	0
4	1	3	"PFK0659"	"Ks133_2"	14980	23630	130	154	159	44	84	85	18	93	81	0	311	306	67	136	139	21	95	95	0	0.400	0.441	0.417	0.392	2.268	0.405	0.493	120	601	245	245	-1.322	70	175	75	170	0
4	2	3	"PFK0667"	"Ks139_1"	15160	23620	150	124	125	32	85	87	20	72	46	0	155	159	34	135	138	21	47	25	0	1.950	1.667	1.273	1.212	3.542	1.463	0.088	156	519	59	64	0.963	39	20	40	24	-50
4	3	3	"PFK0682"	"Ks152_11"	15350	23630	130	149	154	38	79	83	20	94	77	0	200	198	45	132	135	19	87	74	0	1.029	1.136	1.046	1.093	2.186	0.999	0.373	120	427	138	141	0.042	70	68	75	66	0
4	4	3	"PFK0686"	"Ks155_1"	15540	23630	130	1075	1041	307	82	84	19	100	99	0	1185	1124	346	134	137	20	97	96	0	0.945	0.969	0.960	1.028	1.984	0.937	0.804	120	506	2044	1949	-0.082	993	1051	959	990	0
4	5	3	"PFA0001"	"A10325_1"	15750	23610	150	99	102	26	84	86	19	42	17	0	135	137	25	134	138	24	16	4	0	15.000	6.000	0.776	0.825	4.299	0.208	0.003	156	578	16	21	3.907	15	1	18	3	-50
4	6	3	"PFA0004"	"A10325_16"	15930	23630	150	92	97	26	84	86	19	35	15	0	131	134	29	133	136	21	20	7	0	-4.000	13.000	0.750	0.906	3.844	0.329	0.005	156	521	6	14	Error	8	-2	13	1	-50
4	7	3	"PFA0008"	"A10325_26"	16100	23630	130	1047	1029	291	86	89	21	100	100	0	761	716	194	133	137	26	99	98	0	1.530	1.617	1.633	1.660	1.692	1.604	0.818	120	469	1589	1526	0.614	961	628	943	583	0
4	8	3	"PFA0016"	"A10935_1"	16300	23630	130	4141	3979	1319	89	92	24	100	100	0	4737	4713	1609	136	140	28	100	100	0	0.881	0.850	0.836	0.854	1.611	0.830	0.831	120	571	8653	8467	-0.183	4052	4601	3890	4577	0
4	9	3	"PFA0020"	"A11962_1"	16500	23620	110	162	168	39	85	87	22	98	83	0	211	209	50	135	139	27	83	73	0	1.013	1.122	0.957	1.017	2.434	0.852	0.334	80	386	153	157	0.019	77	76	83	74	0
4	10	3	"PFA0023"	"A12312_15"	16680	23630	130	1230	1167	336	81	84	20	100	100	0	683	662	194	129	133	23	96	95	0	2.074	2.038	2.025	2.131	1.822	2.090	0.809	120	546	1703	1619	1.052	1149	554	1086	533	0
4	11	3	"PFA0047"	"A14801_11"	16880	23630	130	284	284	76	80	82	19	99	97	0	409	400	99	128	131	20	97	95	0	0.726	0.750	0.682	0.791	2.087	0.697	0.682	120	574	485	476	-0.462	204	281	204	272	0
4	12	3	"PFA0051"	"A14801_2"	17070	23630	130	687	667	207	78	80	17	100	99	0	412	405	116	126	128	20	95	95	0	2.129	2.111	2.057	2.140	1.782	2.186	0.731	120	523	895	868	1.090	609	286	589	279	0
4	13	3	"PFA0053"	"A14801_24"	17260	23640	120	230	236	60	77	79	17	99	99	0	795	804	216	126	127	20	100	100	0	0.229	0.235	0.229	0.236	1.587	0.209	0.714	120	435	822	837	-2.128	153	669	159	678	0
4	14	3	"PFA0056"	"A14801_31"	17430	23580	150	79	86	31	77	80	19	23	12	0	139	143	30	128	130	24	27	8	0	0.182	0.600	1.167	0.939	3.420	0.811	0.175	156	559	13	24	-2.459	2	11	9	15	-50
4	15	3	"PFA0058"	"A14801_37"	17640	23610	150	92	103	44	75	79	19	45	21	0	144	148	39	126	131	24	37	12	0	0.944	1.273	1.087	0.962	3.237	1.253	0.107	156	532	35	50	-0.082	17	18	28	22	-50
4	16	3	"PFA0060"	"A14801_6"	17800	23590	150	81	87	28	76	80	22	25	8	0	126	137	36	126	130	23	24	12	0	100000.000	1.000	0.732	0.693	3.311	0.753	0.075	156	532	5	22	16.610	5	0	11	11	-50
4	17	3	"PFA0083"	"A18792_11"	18020	23610	150	91	102	39	77	80	22	41	21	0	136	140	32	124	127	22	32	12	0	1.167	1.563	1.030	1.110	3.758	1.334	0.082	156	641	26	41	0.222	14	12	25	16	-50
4	18	3	"PFA0087"	"A18792_19"	18240	23590	150	86	97	41	77	79	20	31	15	0	131	136	26	122	123	17	39	17	0	1.000	1.429	0.984	0.935	3.637	1.980	0.149	156	527	18	34	0.000	9	9	20	14	-50
4	19	3	"PFA0098"	"A20643_1"	18410	23630	120	100	113	45	75	80	24	50	24	0	195	199	38	118	120	21	95	86	0	0.325	0.469	0.404	0.340	3.313	0.470	0.137	120	438	102	119	-1.623	25	77	38	81	0
4	20	3	"PFA0103"	"A21885_19"	18610	23630	120	1893	1802	434	74	77	22	100	100	0	1265	1210	284	117	119	19	100	99	0	1.584	1.581	1.601	1.607	1.639	1.646	0.856	120	432	2967	2821	0.664	1819	1148	1728	1093	0
4	21	3	"PFA0105"	"A21885_20"	18790	23620	130	1068	1000	242	73	75	16	100	100	0	805	752	209	119	120	17	100	100	0	1.450	1.464	1.441	1.546	1.710	1.408	0.815	120	473	1681	1560	0.536	995	686	927	633	0
4	22	3	"PFA0107"	"A21885_9"	18980	23620	130	565	553	134	71	73	16	100	100	0	451	441	127	116	118	17	97	95	0	1.475	1.483	1.439	1.670	2.067	1.434	0.801	120	622	829	807	0.560	494	335	482	325	0
4	1	4	"PFA0130"	"A2546_1"	14990	23810	130	3070	2859	732	82	84	18	100	100	0	3115	2950	835	137	139	22	99	99	0	1.003	0.987	0.956	1.003	1.682	0.946	0.833	120	614	5966	5590	0.005	2988	2978	2777	2813	0
4	2	4	"PFA0132"	"A26463_1"	15180	23810	130	114	119	29	83	85	18	69	43	0	202	207	38	137	139	22	90	76	0	0.477	0.514	0.531	0.490	2.497	0.408	0.162	120	476	96	106	-1.068	31	65	36	70	0
4	3	4	"PFA0137"	"A29544_1"	15350	23760	150	91	95	28	83	86	21	31	7	0	151	154	29	136	139	23	32	13	0	0.533	0.667	1.094	0.957	4.059	0.810	0.026	156	591	23	30	-0.907	8	15	12	18	-50
4	4	4	"PFA0145"	"A31914_2"	15560	23810	130	191	195	40	85	86	20	100	97	0	4355	4405	1299	137	140	23	100	100	0	0.025	0.026	0.025	0.026	1.569	0.022	0.677	120	557	4324	4378	-5.314	106	4218	110	4268	0
4	5	4	"PFA0147"	"A31914_5"	15750	23810	130	136	144	41	83	85	19	85	64	0	450	447	109	137	139	22	99	99	0	0.169	0.197	0.168	0.171	2.651	0.150	0.324	120	535	366	371	-2.562	53	313	61	310	0
4	6	4	"PFA0149"	"A31914_8"	15950	23810	130	741	728	159	86	88	19	100	100	0	483	480	119	136	138	21	98	98	0	1.888	1.866	1.857	1.970	1.760	1.904	0.750	120	495	1002	986	0.917	655	347	642	344	0
4	7	4	"PFC0052"	"C198"	16150	23820	150	107	110	28	89	93	25	39	16	0	151	155	32	135	139	26	34	12	0	1.125	1.050	0.977	0.977	3.535	0.990	0.016	156	617	34	41	0.170	18	16	21	20	-50
4	8	4	"PFC0057"	"C216"	16330	23820	80	143	148	33	90	93	27	82	48	0	167	176	34	137	140	24	61	30	0	1.767	1.487	1.360	1.584	2.800	1.596	0.110	52	232	83	97	0.821	53	30	58	39	0
4	9	4	"PFC0059"	"C222"	16470	23780	150	100	106	33	91	94	25	33	13	0	142	149	33	137	142	29	23	9	0	1.800	1.250	1.167	1.297	3.173	0.628	0.099	156	675	14	27	0.848	9	5	15	12	-50
4	10	4	"PFC0062"	"C228"	16700	23810	120	395	396	94	82	87	24	100	100	0	253	255	52	129	134	26	98	90	0	2.524	2.492	2.371	2.602	1.647	2.617	0.642	120	452	437	440	1.336	313	124	314	126	0
4	11	4	"PFC0068"	"C237"	16890	23820	120	134	135	38	79	82	20	85	60	0	1080	1094	272	126	129	20	100	100	0	0.058	0.058	0.056	0.054	1.910	0.051	0.413	120	414	1009	1024	-4.116	55	954	56	968	0
4	12	4	"PFC0072"	"C244"	17090	23810	130	1140	1118	274	80	82	18	100	100	0	892	833	219	126	128	17	100	99	0	1.384	1.468	1.431	1.566	1.949	1.480	0.778	120	442	1826	1745	0.469	1060	766	1038	707	0
4	13	4	"PFC0092"	"C291"	17270	23810	130	1005	990	236	78	81	18	100	100	0	717	697	199	123	125	19	99	99	0	1.561	1.589	1.516	1.656	1.716	1.571	0.791	120	493	1521	1486	0.642	927	594	912	574	0
4	14	4	"PFC0094"	"C296"	17460	23810	130	590	578	135	76	79	19	100	100	0	483	465	133	125	127	22	98	95	0	1.436	1.476	1.345	1.641	2.039	1.456	0.750	120	590	872	842	0.522	514	358	502	340	0
4	15	4	"PFC0096"	"C299"	17650	23820	120	134	136	34	75	78	18	91	76	0	165	169	33	125	127	20	73	46	0	1.475	1.386	1.466	1.501	2.911	1.269	0.253	120	536	99	105	0.561	59	40	61	44	0
4	16	4	"PFC0099"	"C302"	17840	23810	130	333	330	86	75	79	20	100	100	0	321	327	72	126	130	26	99	97	0	1.323	1.269	1.207	1.294	1.692	1.238	0.679	120	629	453	456	0.404	258	195	255	201	0
4	17	4	"PFC0101"	"C307"	18050	23810	130	216	220	48	75	78	19	100	98	0	266	264	55	122	125	20	95	95	0	0.979	1.021	0.961	1.023	1.722	0.966	0.627	120	597	285	287	-0.030	141	144	145	142	0
4	18	4	"PFC0103"	"C311"	18250	23800	150	89	97	33	78	80	20	35	19	0	131	136	25	122	124	18	31	18	0	1.222	1.357	1.059	1.391	4.231	2.215	0.045	156	621	20	33	0.290	11	9	19	14	-50
4	19	4	"PFC0123"	"C370"	18430	23820	130	688	681	218	77	81	23	100	100	0	574	578	155	122	124	20	100	100	0	1.352	1.325	1.373	1.309	1.711	1.451	0.779	120	522	1063	1060	0.435	611	452	604	456	0
4	20	4	"PFC0125"	"C374"	18640	23790	150	92	102	58	74	78	21	42	21	0	131	137	32	120	122	21	37	18	0	1.636	1.647	1.125	1.084	3.565	2.218	0.055	156	605	29	45	0.710	18	11	28	17	-50
4	21	4	"PFC0127"	"C38"	18800	23820	120	158	163	55	73	76	18	97	94	0	365	369	66	119	121	19	100	100	0	0.346	0.360	0.338	0.331	1.713	0.337	0.513	120	485	331	340	-1.533	85	246	90	250	0
4	22	4	"PFC0129"	"C382"	18990	23810	120	398	397	84	72	74	16	100	100	0	280	282	67	117	119	17	97	95	0	2.000	1.970	1.838	2.052	1.700	2.000	0.700	120	553	489	490	1.000	326	163	325	165	0
4	1	5	"PFC0131"	"C385"	15000	24000	130	603	592	149	82	83	20	100	100	0	361	358	96	135	139	57	92	88	0	2.305	2.287	2.235	2.451	1.851	2.304	0.748	120	625	747	733	1.205	521	226	510	223	0
4	2	5	"PFC0133"	"C387"	15180	24000	130	995	980	351	82	84	19	100	100	0	577	583	207	134	137	20	99	96	0	2.061	2.000	1.817	2.089	1.903	2.034	0.717	120	545	1356	1347	1.043	913	443	898	449	0
4	3	5	"PFC0149"	"C427"	15380	24000	120	237	237	52	83	85	20	100	98	0	295	294	65	135	139	22	96	94	0	0.962	0.969	0.949	0.972	1.823	0.909	0.610	120	577	314	313	-0.055	154	160	154	159	0
4	4	5	"PFC0151"	"C43"	15580	24000	130	445	440	137	82	84	18	99	99	0	545	537	138	134	136	20	100	99	0	0.883	0.888	0.923	0.894	1.701	0.912	0.711	120	459	774	761	-0.179	363	411	358	403	0
4	5	5	"PFC0153"	"C436"	15760	24000	120	169	172	41	81	85	20	97	90	0	187	187	33	133	135	21	82	62	0	1.630	1.685	1.821	1.676	2.369	1.838	0.262	120	454	142	145	0.705	88	54	91	54	0
4	6	5	"PFC0155"	"C441"	15950	24000	130	2976	2791	885	83	86	19	100	100	0	1626	1621	436	134	137	21	100	100	0	1.939	1.821	1.887	1.764	1.674	1.971	0.841	120	498	4385	4195	0.955	2893	1492	2708	1487	0
4	7	5	"PFC0157"	"C445"	16130	23990	100	160	162	45	88	92	24	83	68	0	172	174	39	136	141	23	58	35	0	2.000	1.947	1.675	1.631	2.953	2.758	0.068	80	386	108	112	1.000	72	36	74	38	0
4	8	5	"PFC0159"	"C447"	16330	24000	120	602	589	180	93	99	28	99	99	0	684	691	214	144	149	30	97	96	0	0.943	0.907	0.887	0.969	1.994	0.855	0.793	120	543	1049	1043	-0.085	509	540	496	547	0
4	9	5	"PFD0373"	"D42243_45"	16520	24000	130	18644	18331	5422	100	106	34	100	100	0	10431	9925	3793	149	154	34	100	98	0	1.804	1.865	1.794	1.939	1.946	1.870	0.793	120	539	28826	28007	0.851	18544	10282	18231	9776	0
4	10	5	"PFD0380"	"D42715_1"	16700	23980	150	134	134	42	91	97	29	61	29	0	160	166	36	139	143	29	39	17	0	2.048	1.593	1.184	1.410	3.213	1.489	0.160	156	529	64	70	1.034	43	21	43	27	-50
4	11	5	"PFD0387"	"D42954_2"	16870	23980	150	98	102	30	82	85	19	44	21	0	132	138	29	132	134	20	21	10	0	100000.000	3.333	1.188	1.172	2.716	1.088	0.049	156	525	16	26	16.610	16	0	20	6	-50
4	12	5	"PFD0397"	"D45582_1"	17080	23970	150	89	95	26	82	84	18	32	17	0	132	134	24	130	132	18	17	8	0	3.500	3.250	1.219	1.072	4.618	0.860	0.022	156	590	9	17	1.807	7	2	13	4	-50
4	13	5	"PFD0405"	"D4722_1"	17270	24010	120	436	419	105	81	82	17	100	99	0	312	318	52	126	130	23	100	100	0	1.909	1.760	1.732	1.660	1.794	1.964	0.753	120	480	541	530	0.933	355	186	338	192	0
4	14	5	"PFD0416"	"D49176_11"	17460	24000	120	653	645	122	79	82	19	100	99	0	1048	987	219	126	129	23	99	99	0	0.623	0.657	0.635	0.657	1.575	0.622	0.863	120	530	1496	1427	-0.684	574	922	566	861	0
4	15	5	"PFD0438"	"D49176_65"	17660	24000	80	115	134	56	80	83	21	67	42	0	174	175	33	129	132	23	75	50	0	0.778	1.174	1.034	1.116	3.410	1.589	0.149	52	306	80	100	-0.363	35	45	54	46	0
4	16	5	"PFD0441"	"D49176_7"	17840	24010	120	484	446	143	76	79	17	100	96	0	1744	1679	402	130	133	27	100	100	0	0.253	0.239	0.245	0.217	1.749	0.238	0.807	120	517	2022	1919	-1.984	408	1614	370	1549	0
4	17	5	"PFD0444"	"D49942_10"	18030	24010	120	504	471	146	76	79	18	95	95	0	9746	9149	2300	128	131	21	100	100	0	0.044	0.044	0.045	0.044	1.290	0.043	0.827	120	516	10046	9416	-4.490	428	9618	395	9021	0
4	18	5	"PFD0446"	"D49942_3"	18230	24010	120	434	438	115	78	80	17	100	99	0	2321	2243	460	127	129	21	100	100	0	0.162	0.170	0.171	0.163	1.647	0.163	0.835	120	494	2550	2476	-2.624	356	2194	360	2116	0
4	19	5	"PFD0448"	"D49942_6"	18410	24010	120	538	503	164	77	79	17	100	97	0	3040	2919	760	124	127	18	100	100	0	0.158	0.152	0.158	0.139	1.797	0.150	0.815	120	464	3377	3221	-2.661	461	2916	426	2795	0
4	20	5	"PFD0450"	"D49942_9"	18600	24010	120	539	558	219	75	78	19	100	98	0	9669	10432	3615	124	127	20	100	100	0	0.049	0.047	0.048	0.047	1.396	0.044	0.723	120	560	10009	10791	-4.363	464	9545	483	10308	0
4	21	5	"PFD0482"	"D56400_4"	18810	24020	110	104	118	40	77	80	23	53	36	0	191	198	38	125	127	21	95	83	0	0.409	0.562	0.556	0.517	3.646	0.600	0.112	80	440	93	114	-1.290	27	66	41	73	0
4	22	5	"PFD0484"	"D56470_2"	18980	24010	120	119	128	44	74	76	17	86	60	0	309	313	67	121	123	19	98	97	0	0.239	0.281	0.225	0.224	2.534	0.247	0.330	120	561	233	246	-2.063	45	188	54	192	0
4	1	6	"PFD0487"	"D56950_2"	15000	24190	120	1783	1692	382	83	85	22	100	100	0	1360	1282	297	138	142	60	99	99	0	1.391	1.406	1.368	1.403	1.554	1.412	0.840	120	548	2922	2753	0.476	1700	1222	1609	1144	0
4	2	6	"PFD0490"	"D5782_1"	15180	24190	130	983	980	291	83	86	21	100	100	0	983	963	331	135	139	21	99	98	0	1.061	1.083	1.021	1.166	2.087	1.027	0.751	120	492	1748	1725	0.086	900	848	897	828	0
4	3	6	"PFD0508"	"D6287_1"	15370	24190	120	131	139	42	82	84	20	85	65	0	192	193	40	135	138	20	88	68	0	0.860	0.983	0.854	0.867	2.470	1.002	0.234	120	436	106	115	-0.218	49	57	57	58	0
4	4	6	"PFD0510"	"D6287_13"	15580	24160	150	97	102	31	81	84	19	41	21	0	141	142	25	136	138	25	19	3	0	3.200	3.500	1.120	1.125	4.130	2.965	0.009	156	545	21	27	1.678	16	5	21	6	-50
4	5	6	"PFD0529"	"D6287_55"	15740	24190	120	138	142	35	82	85	20	86	71	0	538	518	140	133	137	26	95	94	0	0.138	0.156	0.148	0.141	2.292	0.119	0.394	120	446	461	445	-2.854	56	405	60	385	0
4	6	6	"PFD0532"	"D6287_61"	15950	24170	150	105	108	33	83	87	21	50	20	0	155	154	30	134	137	22	45	21	0	1.048	1.250	0.767	0.875	2.880	0.979	0.066	156	629	43	45	0.067	22	21	25	20	-50
4	7	6	"PFD0536"	"D6287_69"	16140	24190	120	141	143	36	85	88	23	82	57	0	184	187	37	137	140	24	78	48	0	1.191	1.160	1.097	1.038	3.051	1.081	0.149	120	517	103	108	0.253	56	47	58	50	0
4	8	6	"PFD0538"	"D6287_70"	16330	24190	120	295	293	58	92	99	33	99	98	0	267	269	52	145	152	45	93	78	0	1.664	1.621	1.637	1.698	1.915	1.562	0.406	120	500	325	325	0.735	203	122	201	124	0
4	9	6	"PFD0549"	"D64289_1"	16520	24190	120	44157	36825	16174	102	110	40	100	100	0	34987	30310	10858	155	163	39	100	100	0	1.265	1.218	1.289	1.102	2.597	1.333	0.743	120	484	78887	66878	0.339	44055	34832	36723	30155	0
4	10	6	"PFD0558"	"D65681_2"	16700	24180	130	673	646	177	92	99	32	100	98	0	617	596	186	147	151	31	94	91	0	1.236	1.234	1.195	1.362	2.238	1.154	0.709	120	546	1051	1003	0.306	581	470	554	449	0
4	11	6	"PFE0558"	"E49_1"	16900	24190	120	392	388	94	85	87	20	99	99	0	341	341	59	138	140	22	100	100	0	1.512	1.493	1.514	1.485	1.585	1.592	0.704	120	532	510	506	0.597	307	203	303	203	0
4	12	6	"PFE0562"	"E5006_5"	17090	24190	130	1664	1628	385	83	85	18	100	100	0	1998	1906	545	135	138	21	99	99	0	0.849	0.872	0.821	0.906	1.726	0.837	0.845	120	568	3444	3316	-0.237	1581	1863	1545	1771	0
4	13	6	"PFE0565"	"E5141_1"	17280	24190	130	1045	1032	221	83	85	18	100	100	0	744	707	203	132	136	29	95	95	0	1.572	1.650	1.559	1.859	2.228	1.630	0.775	120	514	1574	1524	0.653	962	612	949	575	0
4	14	6	"PFE0569"	"E517_1"	17460	24180	130	746	688	250	82	84	18	98	96	0	610	564	204	132	135	27	92	90	0	1.389	1.403	1.323	1.472	2.035	1.397	0.742	120	535	1142	1038	0.474	664	478	606	432	0
4	15	6	"PFE0579"	"E5479_3"	17660	24190	130	1540	1587	581	80	83	20	100	100	0	1203	1281	444	133	134	21	100	100	0	1.364	1.313	1.249	1.323	1.516	1.370	0.787	120	577	2530	2655	0.448	1460	1070	1507	1148	0
4	16	6	"PFE0585"	"E598_1"	17840	24190	120	2830	2782	1230	79	82	19	100	100	0	17575	18351	8136	133	135	21	100	100	0	0.158	0.148	0.154	0.144	1.771	0.135	0.792	120	497	20193	20921	-2.665	2751	17442	2703	18218	0
4	17	6	"PFE0608"	"E714_7"	18050	24190	130	201	204	42	78	81	17	100	99	0	209	214	39	135	137	22	95	81	0	1.662	1.595	1.606	1.745	2.082	1.658	0.450	120	542	197	205	0.733	123	74	126	79	0
4	18	6	"PFE0610"	"E7279_2"	18230	24190	120	1124	1086	278	78	79	18	100	100	0	649	617	176	131	133	21	99	95	0	2.019	2.074	1.966	2.286	2.099	2.109	0.796	120	465	1564	1494	1.014	1046	518	1008	486	0
4	19	6	"PFE0613"	"E7418_1"	18420	24190	120	516	504	115	76	78	17	100	100	0	309	308	71	127	129	19	96	96	0	2.418	2.365	2.330	2.524	1.931	2.475	0.681	120	495	622	609	1.274	440	182	428	181	0
4	20	6	"PFE0616"	"E7745_1"	18620	24190	120	169	170	38	75	77	17	97	95	0	168	174	38	125	127	18	85	65	0	2.186	1.939	1.862	2.009	2.442	1.678	0.351	120	484	137	144	1.128	94	43	95	49	0
4	21	6	"PFE0619"	"E7861_3"	18800	24190	120	502	497	121	75	77	20	100	99	0	515	506	124	123	125	19	100	98	0	1.089	1.102	1.090	1.136	1.792	1.112	0.803	120	489	819	805	0.123	427	392	422	383	0
4	22	6	"PFE0623"	"E8100_2"	19000	24190	130	1727	1647	436	72	75	18	100	100	0	2428	2277	773	120	122	19	97	96	0	0.717	0.730	0.696	0.771	2.059	0.669	0.843	120	634	3963	3732	-0.480	1655	2308	1575	2157	0
4	1	7	"PFE0649"	"E8914_2"	15000	24370	130	728	714	159	85	88	21	100	100	0	489	475	114	142	144	21	97	96	0	1.853	1.889	1.878	2.081	1.859	1.896	0.806	120	640	990	962	0.890	643	347	629	333	0
4	2	7	"PFE0654"	"E9225_1"	15200	24380	120	322	323	90	84	87	21	100	99	0	1348	1374	378	140	143	22	99	99	0	0.197	0.194	0.183	0.192	1.871	0.172	0.760	120	485	1446	1473	-2.344	238	1208	239	1234	0
4	3	7	"PFE0657"	"E9299_3"	15370	24340	150	104	110	28	82	85	20	54	30	0	158	164	34	139	143	24	42	19	0	1.158	1.120	1.292	1.156	3.216	0.764	0.132	156	580	41	53	0.212	22	19	28	25	-50
4	4	7	"PFE0659"	"E9299_6"	15560	24370	120	857	834	226	81	83	20	100	100	0	876	802	240	139	144	27	97	95	0	1.053	1.136	1.086	1.256	2.161	1.104	0.845	120	511	1513	1416	0.074	776	737	753	663	0
4	5	7	"PFE0663"	"E9475_1"	15770	24380	120	1476	1390	427	78	81	18	100	100	0	1335	1329	314	138	141	27	100	100	0	1.168	1.102	1.173	1.038	1.667	1.157	0.835	120	449	2595	2503	0.224	1398	1197	1312	1191	0
4	6	7	"PFE0668"	"E9987_1"	15950	24380	120	431	421	110	81	84	20	100	100	0	654	636	174	137	139	21	97	96	0	0.677	0.681	0.674	0.727	2.031	0.628	0.763	120	504	867	839	-0.563	350	517	340	499	0
4	7	7	"PFF0025"	"F10660_2"	16150	24380	120	995	938	271	83	85	20	100	99	0	539	525	111	138	139	21	100	99	0	2.274	2.209	2.230	2.135	1.793	2.423	0.807	120	482	1313	1242	1.185	912	401	855	387	0
4	8	7	"PFF0029"	"F10730_3"	16330	24380	120	1253	1203	413	82	83	19	100	100	0	878	846	215	137	140	37	99	99	0	1.580	1.581	1.595	1.485	1.902	1.724	0.814	120	465	1912	1830	0.660	1171	741	1121	709	0
4	9	7	"PFF0032"	"F10872_1"	16520	24380	120	796	751	215	82	86	24	99	99	0	657	615	164	141	145	26	98	95	0	1.384	1.411	1.389	1.461	2.083	1.437	0.807	120	481	1230	1143	0.469	714	516	669	474	0
4	10	7	"PFF0035"	"F10935_2"	16710	24380	120	5906	5641	1705	84	86	21	100	100	0	4636	4661	1007	142	144	23	100	100	0	1.296	1.230	1.258	1.138	1.700	1.285	0.881	120	512	10316	10076	0.374	5822	4494	5557	4519	0
4	11	7	"PFF0038"	"F10949_3"	16910	24380	120	1321	1245	409	82	84	19	99	99	0	979	954	233	140	142	21	100	100	0	1.477	1.429	1.443	1.320	1.944	1.505	0.845	120	511	2078	1977	0.562	1239	839	1163	814	0
4	12	7	"PFF0040"	"F10953_1"	17100	24380	130	1460	1484	516	81	84	19	100	100	0	7127	7407	3120	138	140	22	100	99	0	0.197	0.193	0.185	0.213	2.250	0.170	0.805	120	546	8368	8672	-2.341	1379	6989	1403	7269	0
4	13	7	"PFF0668"	"F310_1"	17300	24380	120	186	184	39	79	82	19	98	95	0	214	219	42	136	139	27	90	78	0	1.372	1.265	1.372	1.340	2.309	1.192	0.448	120	481	185	188	0.456	107	78	105	83	0
4	14	7	"PFF0671"	"F31319_2"	17480	24380	130	1187	1135	291	80	82	19	100	100	0	1548	1443	452	134	137	24	98	97	0	0.783	0.806	0.784	0.837	1.725	0.756	0.850	120	508	2521	2364	-0.353	1107	1414	1055	1309	0
4	15	7	"PFF0680"	"F31855_1"	17660	24380	120	366	359	86	78	81	18	99	99	0	283	276	57	132	133	18	97	96	0	1.907	1.951	2.004	2.019	1.729	2.033	0.683	120	470	439	425	0.932	288	151	281	144	0
4	16	7	"PFF0682"	"F32050_1"	17860	24380	120	914	906	273	76	80	18	100	100	0	500	492	117	132	134	20	99	99	0	2.277	2.306	2.281	2.296	1.647	2.461	0.840	120	496	1206	1190	1.187	838	368	830	360	0
4	17	7	"PFF0686"	"F32122_1"	18040	24380	120	3156	2978	920	76	81	26	100	100	0	2045	1890	644	134	136	21	99	98	0	1.612	1.653	1.590	1.700	1.748	1.660	0.855	120	483	4991	4658	0.689	3080	1911	2902	1756	0
4	18	7	"PFF0693"	"F32325_1"	18240	24380	120	604	597	163	75	79	26	100	99	0	1130	1111	251	133	136	21	100	100	0	0.531	0.534	0.534	0.522	1.585	0.528	0.836	120	490	1526	1500	-0.914	529	997	522	978	0
4	19	7	"PFF0715"	"F33346_1"	18430	24380	120	429	422	140	74	76	17	97	96	0	503	491	144	130	133	20	95	94	0	0.952	0.964	0.969	0.971	2.078	0.944	0.719	120	498	728	709	-0.071	355	373	348	361	0
4	20	7	"PFF0719"	"F33441_1"	18620	24380	120	2631	2555	642	74	75	17	100	100	0	3041	3041	514	128	130	19	100	100	0	0.878	0.852	0.865	0.823	1.558	0.875	0.897	120	495	5470	5394	-0.188	2557	2913	2481	2913	0
4	21	7	"PFF0722"	"F33612_1"	18820	24380	120	595	578	175	72	74	16	99	99	0	533	518	120	123	125	18	100	100	0	1.276	1.281	1.296	1.240	1.681	1.360	0.828	120	496	933	901	0.351	523	410	506	395	0
4	22	7	"PFF0725"	"F33675_1"	19010	24390	120	315	309	89	71	73	16	97	95	0	253	255	46	119	122	17	99	99	0	1.821	1.750	1.681	1.673	2.115	1.984	0.674	120	511	378	374	0.865	244	134	238	136	0
4	1	8	"PFF0728"	"F33814_1"	15020	24560	120	153	156	35	85	89	22	90	81	0	191	187	32	142	144	22	75	54	0	1.388	1.578	1.523	1.526	2.645	1.425	0.198	120	635	117	116	0.473	68	49	71	45	0
4	2	8	"PFF0734"	"F34109_1"	15210	24570	110	143	145	35	84	87	20	87	71	0	213	221	49	143	145	23	87	73	0	0.843	0.782	0.763	0.787	2.652	0.644	0.294	80	432	129	139	-0.247	59	70	61	78	0
4	3	8	"PFF0764"	"F35293_1"	15390	24560	120	197	196	49	80	83	19	99	95	0	275	270	48	143	148	24	100	94	0	0.886	0.913	0.901	0.881	2.070	0.894	0.467	120	521	249	243	-0.174	117	132	116	127	0
4	4	8	"PFF0773"	"F35453_1"	15600	24560	150	106	109	26	79	82	19	64	31	0	171	174	30	144	146	22	55	26	0	1.000	1.000	0.951	0.974	3.334	0.640	0.065	156	535	54	60	0.000	27	27	30	30	-50
4	5	8	"PFF0777"	"F35590_1"	15760	24550	150	96	99	23	77	81	18	50	23	0	165	167	30	141	143	20	52	28	0	0.792	0.846	0.737	0.775	3.925	0.559	0.054	156	556	43	48	-0.337	19	24	22	26	-50
4	6	8	"PFF0781"	"F35756_2"	15970	24570	130	1710	1560	521	81	83	18	100	99	0	1639	1634	369	140	142	20	100	100	0	1.087	0.990	1.029	0.888	1.853	1.036	0.851	120	526	3128	2973	0.120	1629	1499	1479	1494	0
4	7	8	"PFF0784"	"F35756_5"	16150	24560	130	2085	2136	549	83	84	18	100	100	0	1055	1049	326	139	142	20	98	96	0	2.186	2.256	2.189	2.411	1.793	2.285	0.832	120	506	2918	2963	1.128	2002	916	2053	910	0
4	8	8	"PFF0788"	"F35774_1"	16340	24560	130	1869	1867	395	80	82	17	100	100	0	3388	3259	954	137	139	19	98	98	0	0.550	0.572	0.545	0.610	1.985	0.518	0.833	120	535	5040	4909	-0.862	1789	3251	1787	3122	0
4	9	8	"PFF0818"	"F36648_1"	16530	24560	130	2005	1974	613	78	81	18	100	100	0	1150	1115	403	140	141	21	97	96	0	1.908	1.945	1.826	1.961	1.757	1.951	0.803	120	541	2937	2871	0.932	1927	1010	1896	975	0
4	10	8	"PFF0821"	"F3666_3"	16730	24560	120	273	269	74	76	79	18	99	98	0	234	235	48	140	142	21	93	85	0	2.096	2.032	2.167	2.195	2.176	2.230	0.510	120	479	291	288	1.067	197	94	193	95	0
4	11	8	"PFF0823"	"F36721_3"	16910	24570	120	148	149	31	77	80	17	98	89	0	206	207	31	138	139	20	95	85	0	1.044	1.043	1.017	1.025	2.224	1.025	0.355	120	459	139	141	0.062	71	68	72	69	0
4	12	8	"PFF0825"	"F36734_1"	17100	24560	130	345	334	82	79	82	19	100	100	0	248	246	54	137	138	21	92	90	0	2.396	2.339	2.318	2.460	1.942	2.355	0.616	120	534	377	364	1.261	266	111	255	109	0
4	13	8	"PFF0827"	"F36803_1"	17300	24560	120	936	876	299	77	79	18	100	100	0	562	549	166	132	135	21	99	99	0	1.998	1.916	1.868	1.909	1.724	2.052	0.789	120	455	1289	1216	0.998	859	430	799	417	0
4	14	8	"PFF0831"	"F37098_2"	17500	24560	130	2163	2089	707	76	78	17	100	100	0	1938	1802	725	131	132	19	96	95	0	1.155	1.205	1.119	1.303	2.245	1.155	0.804	120	526	3894	3684	0.208	2087	1807	2013	1671	0
4	15	8	"PFF1472"	"F58335_1"	17680	24560	130	1247	1294	463	76	78	17	100	100	0	721	758	289	129	131	19	98	97	0	1.978	1.936	1.795	2.011	1.948	1.966	0.754	120	524	1763	1847	0.984	1171	592	1218	629	0
4	16	8	"PFF1476"	"F58487_1"	17870	24570	120	165	167	45	76	79	17	95	90	0	192	196	39	129	131	19	95	83	0	1.413	1.358	1.419	1.284	2.170	1.417	0.334	120	446	152	158	0.498	89	63	91	67	0
4	17	8	"PFF1492"	"F58910_1"	18070	24560	120	573	552	158	74	78	26	100	99	0	448	437	98	128	130	19	100	100	0	1.559	1.547	1.500	1.521	1.594	1.634	0.745	120	454	819	787	0.641	499	320	478	309	0
4	18	8	"PFF1495"	"F59075_2"	18250	24560	120	376	379	92	71	75	25	100	100	0	264	264	46	126	128	19	98	97	0	2.210	2.232	2.225	2.301	1.810	2.454	0.670	120	461	443	446	1.144	305	138	308	138	0
4	19	8	"PFF1497"	"F5910_2"	18450	24570	120	5237	4942	1601	73	76	16	100	100	0	12092	12186	2194	125	128	20	100	100	0	0.432	0.404	0.437	0.362	1.838	0.409	0.856	120	474	17131	16930	-1.213	5164	11967	4869	12061	0
4	20	8	"PFF1499"	"F59139_2"	18630	24560	130	4049	3915	909	75	76	16	100	100	0	5103	4823	1417	126	128	20	99	97	0	0.798	0.818	0.788	0.894	2.110	0.775	0.846	120	432	8951	8537	-0.325	3974	4977	3840	4697	0
4	21	8	"PFF1536"	"F6061_1"	18820	24560	130	208	206	64	73	75	17	93	90	0	353	345	84	122	124	18	97	96	0	0.584	0.596	0.598	0.569	2.007	0.596	0.629	120	405	366	356	-0.775	135	231	133	223	0
4	22	8	"PFF1543"	"F607_1"	18990	24580	150	89	91	23	70	72	16	52	26	0	131	135	27	116	119	20	42	17	0	1.267	1.105	1.000	1.002	2.714	0.759	0.095	156	660	34	40	0.341	19	15	21	19	-50
4	1	9	"PFF1546"	"F61052_1"	15000	24750	90	141	143	32	83	88	24	88	53	0	181	180	28	139	143	23	75	44	0	1.381	1.463	1.450	1.415	3.133	0.270	0.053	52	367	100	101	0.466	58	42	60	41	0
4	2	9	"PFF1550"	"F61158_1"	15200	24750	130	1249	1227	333	83	87	22	100	100	0	799	754	256	141	144	23	95	95	0	1.772	1.866	1.758	2.033	2.056	1.828	0.798	120	580	1824	1757	0.825	1166	658	1144	613	0
4	3	9	"PFF1556"	"F61469_1"	15400	24750	120	379	375	112	79	82	19	100	100	0	434	442	128	139	143	24	100	100	0	1.017	0.977	0.939	1.007	1.755	0.946	0.709	120	393	595	599	0.024	300	295	296	303	0
4	4	9	"PFF1560"	"F61859_2"	15540	24740	150	85	90	24	80	83	19	25	8	0	135	140	24	139	142	23	16	5	0	-1.250	10.000	0.828	0.956	4.892	4.379	0.002	156	548	1	11	Error	5	-4	10	1	-50
4	5	9	"PFF1588"	"F6265_1"	15780	24750	120	825	765	253	79	82	18	100	100	0	1407	1221	459	135	136	19	100	98	0	0.586	0.632	0.619	0.679	2.149	0.571	0.780	120	541	2018	1772	-0.770	746	1272	686	1086	0
4	6	9	"PFF1595"	"F62846_1"	15970	24750	130	701	701	206	76	78	17	100	100	0	804	774	252	132	133	21	98	95	0	0.930	0.974	0.913	1.011	2.083	0.888	0.731	120	484	1297	1267	-0.105	625	672	625	642	0
4	7	9	"PFF1604"	"F63188_2"	16160	24750	130	4446	4218	1335	78	79	17	100	100	0	3564	3413	984	133	134	21	100	100	0	1.273	1.262	1.271	1.255	1.529	1.320	0.838	120	455	7799	7420	0.348	4368	3431	4140	3280	0
4	8	9	"PFF1607"	"F63326_1"	16350	24760	120	148	150	37	78	81	18	92	83	0	189	190	32	131	133	19	90	76	0	1.207	1.220	1.117	1.105	2.826	1.340	0.313	120	432	128	131	0.271	70	58	72	59	0
4	9	9	"PFF1610"	"F63399_1"	16540	24750	130	6097	5873	1542	77	80	19	100	100	0	5373	4968	1687	134	135	21	98	97	0	1.149	1.199	1.111	1.202	1.730	1.145	0.819	120	515	11259	10630	0.200	6020	5239	5796	4834	0
4	10	9	"PFF1614"	"F63448_3"	16740	24760	150	106	107	29	77	80	18	66	39	0	160	166	36	136	138	22	57	28	0	1.208	1.000	0.929	0.900	2.763	0.679	0.159	156	477	53	60	0.273	29	24	30	30	-50
4	11	9	"PFF1654"	"F64738_1"	16920	24750	120	1211	1181	349	76	78	17	100	100	0	962	940	245	133	135	20	98	98	0	1.369	1.369	1.373	1.300	1.488	1.420	0.821	120	362	1964	1912	0.453	1135	829	1105	807	0
4	12	9	"PFF1656"	"F64738_5"	17110	24750	130	555	540	159	79	81	19	99	98	0	425	435	106	132	133	20	100	100	0	1.625	1.521	1.523	1.466	1.849	1.614	0.784	120	452	769	764	0.700	476	293	461	303	0
4	13	9	"PFF1659"	"F64888_1"	17300	24730	150	110	109	29	78	80	19	61	39	0	151	160	45	129	131	20	51	31	0	1.455	1.000	0.939	0.940	2.855	0.618	0.201	156	521	54	62	0.541	32	22	31	31	-50
4	14	9	"PFF1666"	"F65043_1"	17480	24750	110	175	178	45	74	77	17	98	95	0	1097	1109	251	127	134	63	100	100	0	0.104	0.106	0.107	0.098	1.632	0.099	0.659	80	435	1071	1086	-3.264	101	970	104	982	0
4	15	9	"PFF1668"	"F65043_4"	17680	24750	110	175	176	44	74	77	17	96	93	0	437	437	96	123	134	61	100	96	0	0.322	0.325	0.316	0.303	1.673	0.314	0.676	80	473	415	416	-1.636	101	314	102	314	0
4	16	9	"PFF1673"	"F65467_1"	17880	24730	150	90	94	23	75	77	18	45	24	0	137	139	29	124	128	27	31	8	0	1.154	1.267	0.902	0.826	4.238	0.214	0.020	156	621	28	34	0.206	15	13	19	15	-50
4	17	9	"PFI0337"	"I3634_1"	18070	24740	130	2171	2033	709	72	74	16	100	100	0	1193	1101	454	121	123	18	93	92	0	1.958	2.001	1.934	2.206	2.254	1.973	0.806	120	493	3171	2941	0.969	2099	1072	1961	980	0
4	18	9	"PFI0339"	"I3665_1"	18260	24740	130	783	740	199	70	72	16	100	100	0	442	416	127	118	120	17	94	91	0	2.201	2.248	2.118	2.381	1.932	2.253	0.783	120	531	1037	968	1.138	713	324	670	298	0
4	19	9	"PFI0341"	"I3767_1"	18460	24750	120	1013	938	329	72	75	20	100	100	0	568	539	140	118	121	19	99	99	0	2.091	2.057	2.035	1.940	1.757	2.271	0.807	120	490	1391	1287	1.064	941	450	866	421	0
4	20	9	"PFI0347"	"I398_3"	18670	24710	150	94	98	34	74	77	20	49	31	0	132	133	26	121	123	21	28	11	0	1.818	2.000	1.824	1.679	3.302	1.617	0.111	156	523	31	36	0.862	20	11	24	12	-50
4	21	9	"PFI0352"	"I4167_1"	18830	24760	130	873	823	284	72	75	17	100	99	0	860	828	214	118	121	20	100	100	0	1.080	1.058	1.096	0.978	1.833	1.137	0.788	120	392	1543	1461	0.110	801	742	751	710	0
4	22	9	"PFI0354"	"I4179_1"	19000	24740	130	1363	1353	388	72	73	17	100	100	0	951	947	283	116	119	22	98	98	0	1.546	1.542	1.504	1.494	1.510	1.587	0.798	120	512	2126	2112	0.629	1291	835	1281	831	0
4	1	10	"PFI0375"	"I4688_1"	15020	24930	140	273	272	70	83	87	22	98	96	0	233	236	57	138	140	22	92	87	0	2.000	1.929	1.875	2.037	2.033	1.891	0.558	156	692	285	287	1.000	190	95	189	98	0
4	2	10	"PFI0378"	"I4719_5"	15210	24930	120	184	177	56	81	84	18	90	81	0	794	735	231	135	139	21	95	95	0	0.156	0.160	0.157	0.147	2.115	0.148	0.632	120	442	762	696	-2.678	103	659	96	600	0
4	3	10	"PFI0380"	"I4730_1"	15390	24920	130	681	641	201	80	83	18	98	97	0	745	696	276	134	137	21	92	88	0	0.984	0.998	0.934	1.128	2.867	0.893	0.746	120	476	1212	1123	-0.024	601	611	561	562	0
4	4	10	"PFI0383"	"I4780_1"	15580	24930	120	885	844	309	81	83	18	99	97	0	511	496	137	132	134	21	97	95	0	2.121	2.096	2.199	1.979	1.941	2.292	0.774	120	492	1183	1127	1.085	804	379	763	364	0
4	5	10	"PFI0386"	"I4862_1"	15760	24920	110	385	384	81	78	80	18	98	98	0	428	423	82	126	130	28	97	97	0	1.017	1.030	0.996	1.008	1.717	0.966	0.744	80	445	609	603	0.024	307	302	306	297	0
4	6	10	"PFI0393"	"I4989_1"	15960	24930	130	1429	1404	427	75	79	17	99	97	0	1342	1358	307	124	127	27	100	100	0	1.112	1.077	1.097	0.928	2.147	1.113	0.871	120	544	2572	2563	0.153	1354	1218	1329	1234	0
4	7	10	"PFI0428"	"I601_1"	16160	24900	150	99	102	29	75	77	16	57	40	0	144	145	29	126	127	19	45	19	0	1.333	1.421	1.195	1.132	3.861	0.959	0.075	156	564	42	46	0.415	24	18	27	19	-50
4	8	10	"PFI0430"	"I6032_2"	16350	24920	120	2344	2364	608	75	78	18	100	100	0	2312	2308	803	127	129	19	96	96	0	1.038	1.050	1.005	1.131	1.743	1.000	0.880	120	428	4454	4470	0.054	2269	2185	2289	2181	0
4	9	10	"PFI0434"	"I607_1"	16530	24930	120	923	901	294	76	79	18	100	99	0	839	879	219	127	129	20	100	100	0	1.190	1.097	1.145	1.014	1.746	1.154	0.849	120	460	1559	1577	0.250	847	712	825	752	0
4	10	10	"PFI0439"	"I6174_2"	16720	24930	120	1118	1068	314	76	78	17	100	99	0	669	662	139	128	129	19	100	100	0	1.926	1.858	1.894	1.710	1.912	2.012	0.822	120	327	1583	1526	0.946	1042	541	992	534	0
4	11	10	"PFI0441"	"I6204_2"	16880	24920	150	70	73	17	75	77	17	12	4	0	121	125	20	127	129	19	15	5	0	0.833	1.000	0.757	0.879	3.664	31.028	0.000	156	377	-11	-4	-0.263	-5	-6	-2	-2	-50
4	12	10	"PFI0443"	"I6356_1"	17070	24920	150	75	79	20	77	80	17	19	7	0	128	130	20	126	129	20	17	4	0	-1.000	0.500	0.878	0.825	3.883	0.052	0.000	156	511	0	6	Error	-2	2	2	4	-50
4	13	10	"PFI0469"	"I7030_1"	17300	24900	150	89	92	20	78	80	17	39	19	0	136	138	27	127	129	20	34	13	0	1.222	1.273	0.802	0.839	3.192	0.292	0.020	156	550	20	25	0.290	11	9	14	11	-50
4	14	10	"PFI0471"	"I7085_1"	17480	24930	120	2332	2258	762	75	77	17	100	100	0	1932	1861	582	126	132	55	98	96	0	1.250	1.258	1.231	1.197	1.885	1.298	0.786	120	511	4063	3918	0.322	2257	1806	2183	1735	0
4	15	10	"PFI0473"	"I7097_2"	17670	24930	120	1352	1323	401	75	77	17	100	100	0	1632	1592	512	123	126	26	99	98	0	0.846	0.850	0.833	0.862	1.919	0.826	0.799	120	555	2786	2717	-0.241	1277	1509	1248	1469	0
4	16	10	"PFI0475"	"I7106_1"	17870	24930	100	113	113	30	73	75	16	75	58	0	156	164	35	120	122	17	75	53	0	1.111	0.909	0.973	0.948	3.520	0.743	0.177	80	430	76	84	0.152	40	36	40	44	0
4	17	10	"PFI0481"	"I7243_1"	18050	24930	120	225	226	63	71	73	17	97	95	0	187	190	39	119	120	16	92	87	0	2.265	2.183	2.150	2.129	2.266	2.304	0.525	120	539	222	226	1.179	154	68	155	71	0
4	18	10	"PFI0484"	"I7365_3"	18240	24930	120	1087	1052	286	69	72	20	100	100	0	883	870	249	117	118	17	98	97	0	1.329	1.305	1.249	1.300	1.850	1.321	0.823	120	535	1784	1736	0.410	1018	766	983	753	0
4	19	10	"PFJ0441"	"J490_1"	18430	24930	120	127	127	32	70	72	19	90	69	0	971	968	230	116	121	78	99	98	0	0.067	0.067	0.067	0.063	1.826	0.062	0.523	120	522	912	909	-3.907	57	855	57	852	0
4	20	10	"PFJ0443"	"J504_1"	18620	24930	120	521	511	145	70	73	23	99	99	0	582	561	173	117	119	19	98	96	0	0.970	0.993	0.958	1.040	2.144	0.947	0.759	120	554	916	885	-0.044	451	465	441	444	0
4	21	10	"PFJ0445"	"J504_5"	18800	24930	120	881	883	261	70	72	17	99	99	0	595	593	134	115	117	18	100	100	0	1.690	1.701	1.725	1.609	1.807	1.788	0.835	120	497	1291	1291	0.757	811	480	813	478	0
4	22	10	"PFJ0448"	"J50_1"	19000	24930	120	18693	18015	5375	72	74	17	100	100	0	11908	11377	3680	116	119	25	100	100	0	1.579	1.593	1.535	1.600	1.917	1.616	0.837	120	591	30413	29204	0.659	18621	11792	17943	11261	0
4	1	11	"PFJ0450"	"J512_2"	15010	25120	120	4433	4194	1347	87	89	20	100	100	0	4329	4192	1019	143	146	23	100	100	0	1.038	1.014	1.047	0.909	2.210	1.062	0.844	120	521	8532	8156	0.054	4346	4186	4107	4049	0
4	2	11	"PFJ0452"	"J53_1"	15160	25120	150	100	100	24	84	87	19	43	17	0	150	158	33	138	140	21	41	23	0	1.333	0.800	0.897	0.845	3.929	0.440	0.080	156	656	28	36	0.415	16	12	16	20	-50
4	3	11	"PFJ0477"	"J53_50"	15390	25120	120	210	214	47	85	87	19	99	97	0	565	562	96	134	138	20	100	100	0	0.290	0.301	0.290	0.286	1.630	0.267	0.654	120	593	556	557	-1.786	125	431	129	428	0
4	4	11	"PFJ0479"	"J53_52"	15580	25120	120	867	816	257	80	83	19	95	95	0	804	802	179	129	133	20	99	98	0	1.166	1.094	1.114	1.002	1.874	1.165	0.799	120	530	1462	1409	0.221	787	675	736	673	0
4	5	11	"PFJ0483"	"J53_56"	15780	25120	120	4020	3806	1028	76	80	19	100	100	0	3313	3137	787	126	130	27	99	99	0	1.238	1.239	1.233	1.205	1.914	1.278	0.842	120	570	7131	6741	0.307	3944	3187	3730	3011	0
4	6	11	"PFJ0485"	"J53_60"	15960	25110	130	749	729	165	77	80	20	100	100	0	921	874	279	126	129	25	93	91	0	0.845	0.872	0.826	0.976	2.302	0.803	0.820	120	588	1467	1400	-0.242	672	795	652	748	0
4	7	11	"PFJ0488"	"J541_1"	16160	25120	120	989	944	245	78	81	19	99	99	0	745	734	163	128	131	25	99	98	0	1.476	1.429	1.454	1.454	1.943	1.504	0.815	120	509	1528	1472	0.562	911	617	866	606	0
4	8	11	"PFJ0490"	"J541_4"	16340	25120	120	1524	1478	372	77	80	18	100	99	0	658	628	173	130	132	20	99	97	0	2.741	2.813	2.792	2.861	1.822	2.916	0.814	120	514	1975	1899	1.454	1447	528	1401	498	0
4	9	11	"PFJ0511"	"J58_3"	16530	25120	120	1898	1796	557	77	82	26	100	100	0	1366	1322	334	130	131	18	100	100	0	1.473	1.442	1.465	1.405	1.981	1.508	0.822	120	552	3057	2911	0.559	1821	1236	1719	1192	0
4	10	11	"PFJ0515"	"J6186_1"	16740	25100	150	95	97	24	78	80	17	48	26	0	144	144	24	129	130	19	38	14	0	1.133	1.267	1.000	0.989	3.450	1.102	0.058	156	617	32	34	0.181	17	15	19	15	-50
4	11	11	"PFJ0518"	"J634_1"	16920	25120	120	8801	8092	2422	75	77	17	100	100	0	7838	7330	1895	126	128	19	99	99	0	1.131	1.113	1.134	1.057	1.881	1.161	0.828	120	476	16438	15221	0.178	8726	7712	8017	7204	0
4	12	11	"PFJ0520"	"J63_1"	17110	25120	150	75	76	16	76	80	28	5	0	0	122	126	28	125	129	26	11	1	0	0.333	0.000	0.817	0.811	3.673	0.203	0.008	156	579	-4	1	-1.585	-1	-3	0	1	-50
4	13	11	"PFJ0522"	"J63_4"	17260	25110	150	76	78	22	77	79	18	14	5	0	127	135	36	126	128	19	25	10	0	-1.000	0.111	0.800	0.706	3.591	0.302	0.046	156	581	0	10	Error	-1	1	1	9	-50
4	14	11	"PFJ0525"	"J647_1"	17450	25130	110	590	532	197	75	77	17	98	96	0	591	544	177	126	128	21	98	96	0	1.108	1.093	1.097	1.070	2.442	1.059	0.742	80	489	980	875	0.147	515	465	457	418	0
4	15	11	"PFJ0544"	"J687_1"	17650	25130	130	565	538	210	75	77	18	96	95	0	405	374	131	124	127	21	90	88	0	1.744	1.852	1.758	1.850	2.262	1.939	0.666	120	606	771	713	0.802	490	281	463	250	0
4	16	11	"PFJ0548"	"J697_2"	17830	25130	120	752	648	274	75	77	18	100	97	0	455	414	153	122	124	17	90	87	0	2.033	1.962	1.980	1.882	2.478	2.036	0.779	120	571	1010	865	1.024	677	333	573	292	0
4	17	11	"PFJ0552"	"J69_1"	18030	25130	110	1272	1136	461	76	79	18	100	100	0	886	809	301	121	124	22	96	92	0	1.563	1.541	1.534	1.573	2.231	1.601	0.797	80	505	1961	1748	0.645	1196	765	1060	688	0
4	18	11	"PFJ0555"	"J6_12"	18210	25130	110	982	915	356	73	75	19	100	100	0	726	690	245	119	123	27	97	96	0	1.498	1.475	1.516	1.577	2.378	1.519	0.754	80	514	1516	1413	0.583	909	607	842	571	0
4	19	11	"PFJ0559"	"J6_6"	18400	25130	110	632	574	211	72	75	20	100	98	0	1320	1188	479	119	129	93	96	92	0	0.466	0.470	0.467	0.475	2.278	0.392	0.736	80	536	1761	1571	-1.101	560	1201	502	1069	0
4	20	11	"PFJ0565"	"J71_1"	18600	25140	110	194	196	67	71	74	21	93	87	0	257	250	74	117	122	54	86	71	0	0.879	0.940	0.908	0.891	2.116	0.930	0.534	80	518	263	258	-0.187	123	140	125	133	0
4	21	11	"PFK0726"	"Ks17_16"	18780	25130	110	976	897	350	68	71	18	100	100	0	684	658	235	115	119	41	98	95	0	1.596	1.527	1.528	1.543	2.131	1.513	0.754	80	523	1477	1372	0.674	908	569	829	543	0
4	22	11	"PFK0728"	"Ks1832_1"	18980	25130	110	474	443	151	69	73	18	98	97	0	261	264	77	114	120	40	92	83	0	2.755	2.493	2.376	2.477	2.274	2.668	0.645	80	567	552	524	1.462	405	147	374	150	0
4	1	12	"PFK0730"	"Ks186_1"	14980	25320	110	1652	1541	626	82	84	19	100	100	0	1934	1835	706	145	148	35	98	98	0	0.878	0.863	0.863	0.853	2.056	0.834	0.789	80	558	3359	3149	-0.188	1570	1789	1459	1690	0
4	2	12	"PFK0733"	"Ks186_9"	15170	25320	110	294	280	93	82	85	18	96	91	0	269	259	67	140	145	36	86	73	0	1.643	1.664	1.647	1.599	2.243	1.668	0.612	80	511	341	317	0.717	212	129	198	119	0
4	3	12	"PFK0735"	"Ks187_4"	15360	25320	110	632	583	201	85	86	18	98	96	0	507	468	153	140	143	24	93	92	0	1.490	1.518	1.453	1.490	2.274	1.509	0.716	80	442	914	826	0.576	547	367	498	328	0
4	4	12	"PFK0737"	"Ks187_7"	15560	25320	120	162	168	67	82	84	19	87	79	0	212	210	50	134	139	24	85	72	0	1.026	1.132	1.008	1.073	3.190	1.357	0.293	120	567	158	162	0.037	80	78	86	76	0
4	5	12	"PFK0762"	"Ks210_15"	15750	25320	110	154	156	45	80	82	20	88	78	0	194	186	52	132	135	21	78	71	0	1.194	1.407	1.036	1.137	2.260	1.142	0.235	80	484	136	130	0.255	74	62	76	54	0
4	6	12	"PFK0765"	"Ks210_4"	15930	25320	110	127	135	38	77	81	20	88	66	0	161	161	40	131	133	21	56	37	0	1.667	1.933	1.455	1.463	2.931	1.179	0.157	80	519	80	88	0.737	50	30	58	30	0
4	7	12	"PFK0768"	"Ks220_1"	16150	25310	150	93	94	22	78	82	20	37	12	0	134	136	27	130	133	25	19	6	0	3.750	2.667	1.153	1.144	4.406	0.295	0.017	156	693	19	22	1.907	15	4	16	6	-50
4	8	12	"PFK0770"	"Ks220_7"	16330	25320	130	178	178	45	79	81	18	95	92	0	237	242	56	131	133	20	96	95	0	0.934	0.892	0.931	0.854	2.200	0.826	0.488	120	541	205	210	-0.099	99	106	99	111	0
4	9	12	"PFK0781"	"Ks222_1"	16500	25320	110	4775	4586	1913	82	101	147	100	100	0	2164	2056	897	134	158	181	95	95	0	2.312	2.343	2.281	2.266	1.879	2.494	0.780	80	473	6723	6426	1.209	4693	2030	4504	1922	0
4	10	12	"PFK0784"	"Ks225_10"	16700	25320	110	654	620	221	81	97	136	92	85	0	532	507	164	133	152	159	87	70	0	1.436	1.441	1.469	1.396	2.103	1.432	0.767	80	550	972	913	0.522	573	399	539	374	0
4	11	12	"PFK0806"	"Ks245_1"	16890	25320	100	145	154	49	79	85	34	77	48	0	141	142	34	129	134	39	15	6	0	5.500	5.769	2.222	2.481	3.159	6.663	0.030	80	494	78	88	2.459	66	12	75	13	0
4	12	12	"PFK0808"	"Ks245_4"	17120	25320	130	262	268	86	78	86	37	95	93	0	362	351	99	128	135	47	94	88	0	0.786	0.852	0.859	0.854	2.004	0.819	0.646	120	543	418	413	-0.347	184	234	190	223	0
4	13	12	"PFK0810"	"Ks248_3"	17290	25320	140	407	382	111	78	80	18	97	94	0	382	373	102	127	129	19	96	93	0	1.290	1.236	1.229	1.255	2.160	1.244	0.734	156	540	584	550	0.368	329	255	304	246	0
4	14	12	"PFK0813"	"Ks249_3"	17480	25330	120	696	627	257	76	78	17	97	95	0	548	518	184	126	128	22	95	92	0	1.469	1.406	1.388	1.351	2.939	1.484	0.774	120	440	1042	943	0.555	620	422	551	392	0
4	15	12	"PFK0819"	"Ks259_1"	17660	25320	110	2117	1867	762	77	78	17	100	100	0	2797	2498	974	126	129	24	100	100	0	0.764	0.755	0.768	0.729	1.836	0.714	0.796	80	424	4711	4162	-0.389	2040	2671	1790	2372	0
4	16	12	"PFK0823"	"Ks259_6"	17850	25330	120	1612	1429	655	76	79	18	97	97	0	1358	1167	479	123	126	23	95	95	0	1.244	1.296	1.304	1.303	3.051	1.353	0.799	120	556	2771	2397	0.315	1536	1235	1353	1044	0
4	17	12	"PFK0843"	"Ks26_1"	18040	25330	120	880	822	329	77	80	19	99	98	0	580	545	194	123	127	23	95	94	0	1.757	1.765	1.777	1.734	2.434	1.881	0.758	120	561	1260	1167	0.813	803	457	745	422	0
4	18	12	"PFK0845"	"Ks26_11"	18230	25320	110	3382	3129	1062	74	77	18	100	100	0	1402	1312	472	121	124	25	100	100	0	2.582	2.565	2.522	2.634	1.711	2.647	0.804	80	511	4589	4246	1.369	3308	1281	3055	1191	0
4	19	12	"PFK0847"	"Ks26_15"	18420	25320	110	870	812	270	72	75	16	100	100	0	675	650	238	120	127	50	92	92	0	1.438	1.396	1.389	1.492	2.213	1.360	0.783	80	521	1353	1270	0.524	798	555	740	530	0
4	20	12	"PFK0850"	"Ks26_2"	18620	25330	120	150	155	53	73	75	16	90	84	0	153	154	38	119	123	32	50	16	0	2.265	2.343	2.216	2.118	3.357	2.901	0.158	120	569	111	117	1.179	77	34	82	35	0
4	21	12	"PFK0853"	"Ks26_24"	18800	25320	110	1387	1306	502	71	73	16	100	100	0	1110	1050	406	117	120	34	98	97	0	1.325	1.324	1.267	1.332	1.837	1.320	0.784	80	494	2309	2168	0.406	1316	993	1235	933	0
4	22	12	"PFK0856"	"Ks26_5"	18990	25320	110	1057	1015	320	71	72	15	100	100	0	971	928	347	116	119	22	100	100	0	1.153	1.163	1.121	1.247	1.791	1.115	0.809	80	560	1841	1756	0.206	986	855	944	812	0
4	1	13	"PFL0017"	"L1_32"	15000	25510	110	367	358	134	80	83	21	95	92	0	457	424	145	137	141	28	92	92	0	0.897	0.969	0.921	0.860	2.096	0.906	0.654	80	560	607	565	-0.157	287	320	278	287	0
4	2	13	"PFL0021"	"L1_42"	15190	25510	110	180	177	58	81	84	22	87	82	0	1784	1629	690	140	146	59	97	97	0	0.060	0.064	0.068	0.071	1.894	0.053	0.603	80	488	1743	1585	-4.054	99	1644	96	1489	0
4	3	13	"PFL0023"	"L1_45"	15380	25480	150	98	101	29	82	84	27	30	11	0	140	142	27	138	144	52	3	0	0	8.000	4.750	0.856	0.933	3.848	0.074	0.008	156	712	18	23	3.000	16	2	19	4	-50
4	4	13	"PFL0026"	"L1_48"	15560	25510	110	228	214	72	80	82	21	88	86	0	218	216	58	133	136	23	83	75	0	1.741	1.614	1.483	1.539	3.003	1.735	0.472	80	466	233	217	0.800	148	85	134	83	0
4	5	13	"PFL0028"	"L1_52"	15750	25500	110	697	663	234	80	83	22	100	100	0	408	394	113	132	136	27	97	92	0	2.236	2.225	2.076	2.187	1.973	2.392	0.726	80	534	893	845	1.161	617	276	583	262	0
4	6	13	"PFL0030"	"L1_56"	15960	25510	120	564	504	211	78	81	20	99	97	0	448	416	148	131	134	24	92	87	0	1.533	1.495	1.621	1.536	2.737	1.548	0.737	120	604	803	711	0.616	486	317	426	285	0
4	7	13	"PFL0048"	"L1_89"	16150	25520	120	206	203	64	78	82	20	93	88	0	226	220	61	129	131	19	89	79	0	1.320	1.374	1.308	1.322	2.451	1.354	0.464	120	513	225	216	0.400	128	97	125	91	0
4	8	13	"PFL0052"	"L1_94"	16320	25510	110	1133	1015	357	78	81	25	100	100	0	1401	1247	453	128	132	25	100	98	0	0.829	0.837	0.827	0.887	2.131	0.777	0.718	80	447	2328	2056	-0.271	1055	1273	937	1119	0
4	9	13	"PFL0055"	"L1_97"	16510	25510	120	1336	1135	526	81	87	62	98	94	0	1115	967	425	133	145	127	85	83	0	1.278	1.264	1.320	1.294	2.941	1.295	0.730	120	579	2237	1888	0.354	1255	982	1054	834	0
4	10	13	"PFL0057"	"L1_99"	16700	25510	110	751	690	253	81	83	19	100	100	0	497	460	148	132	135	23	93	93	0	1.836	1.857	1.900	1.782	2.258	1.992	0.672	80	510	1035	937	0.876	670	365	609	328	0
4	11	13	"PFL0059"	"L2_10"	16890	25510	110	1261	1192	411	78	81	17	100	100	0	841	783	275	129	132	23	97	93	0	1.662	1.703	1.669	1.721	2.078	1.727	0.752	80	536	1895	1768	0.733	1183	712	1114	654	0
4	12	13	"PFL0061"	"L2_104"	17100	25510	120	1438	1255	622	78	83	27	99	98	0	1629	1480	685	129	134	40	94	93	0	0.907	0.871	0.872	0.775	3.256	0.865	0.782	120	574	2860	2528	-0.141	1360	1500	1177	1351	0
4	13	13	"PFL0082"	"L2_146"	17280	25510	110	2043	1845	640	77	79	17	100	100	0	1351	1206	386	127	129	19	100	97	0	1.606	1.639	1.635	1.717	2.072	1.720	0.768	80	476	3190	2847	0.684	1966	1224	1768	1079	0
4	14	13	"PFL0084"	"L2_148"	17500	25470	150	84	89	34	77	78	17	29	11	0	129	131	30	126	128	19	21	5	0	2.333	2.400	0.737	0.809	3.688	1.209	0.014	156	587	10	17	1.222	7	3	12	5	-50
4	15	13	"PFL0086"	"L2_15"	17670	25510	130	1534	1435	400	75	77	16	100	100	0	998	893	282	123	128	24	96	95	0	1.667	1.766	1.704	1.952	2.438	1.770	0.780	120	572	2334	2130	0.738	1459	875	1360	770	0
4	16	13	"PFL0089"	"L2_154"	17870	25520	110	242	242	77	74	77	18	95	93	0	257	250	68	122	126	20	87	87	0	1.244	1.313	1.275	1.237	1.914	1.445	0.575	80	471	303	296	0.316	168	135	168	128	0
4	17	13	"PFL0091"	"L2_158"	18040	25510	110	348	338	109	70	74	17	100	97	0	259	255	80	121	124	20	91	90	0	2.014	2.000	1.891	1.887	1.894	1.998	0.657	80	489	416	402	1.010	278	138	268	134	0
4	18	13	"PFL0098"	"L2_172"	18250	25510	110	332	309	101	70	73	15	97	93	0	340	325	77	117	121	22	95	93	0	1.175	1.149	1.190	1.017	2.076	1.149	0.708	80	539	485	447	0.233	262	223	239	208	0
4	19	13	"PFL0119"	"L2_203"	18440	25520	120	2487	2172	913	72	74	16	98	98	0	4211	3970	1347	118	122	32	100	100	0	0.590	0.545	0.562	0.463	2.445	0.549	0.839	120	569	6508	5952	-0.761	2415	4093	2100	3852	0
4	20	13	"PFL0123"	"L2_210"	18620	25510	110	196	190	53	72	74	15	97	92	0	233	225	60	118	120	19	92	90	0	1.078	1.103	1.176	1.091	1.878	1.047	0.539	80	461	239	225	0.109	124	115	118	107	0
4	21	13	"PFL0127"	"L2_216"	18820	25520	120	2049	1812	836	72	73	16	98	97	0	3070	2742	1297	117	120	21	98	94	0	0.669	0.663	0.657	0.700	3.446	0.631	0.815	120	583	4930	4365	-0.579	1977	2953	1740	2625	0
4	22	13	"PFL0129"	"L2_220"	19000	25510	110	1678	1555	419	72	74	18	100	100	0	952	876	268	118	121	23	100	98	0	1.926	1.956	1.931	2.081	1.844	1.979	0.786	80	532	2440	2241	0.945	1606	834	1483	758	0
4	1	14	"PFL0131"	"L2_226"	15010	25700	110	579	547	180	81	83	21	98	95	0	363	348	93	136	138	20	93	93	0	2.194	2.198	2.180	2.135	2.296	2.416	0.692	80	554	725	678	1.133	498	227	466	212	0
4	2	14	"PFL0133"	"L2_23"	15210	25690	110	714	655	241	80	82	18	96	95	0	432	397	150	135	143	59	83	78	0	2.135	2.195	1.887	2.025	2.552	2.145	0.746	80	498	931	837	1.094	634	297	575	262	0
4	3	14	"PFM0391"	"M35930_11"	15380	25700	110	1924	1841	635	79	98	135	100	98	0	1045	1000	393	131	151	122	92	88	0	2.019	2.028	1.973	2.136	1.920	2.031	0.807	80	499	2759	2631	1.013	1845	914	1762	869	0
4	4	14	"PFM0393"	"M35930_13"	15560	25700	110	890	864	244	78	96	133	100	95	0	506	478	165	129	149	121	86	77	0	2.154	2.252	2.068	2.431	1.865	2.115	0.751	80	516	1189	1135	1.107	812	377	786	349	0
4	5	14	"PFM0395"	"M35930_4"	15750	25700	110	2286	2112	658	72	75	16	100	100	0	1215	1162	345	125	128	27	100	100	0	2.031	1.967	1.960	1.982	1.684	2.075	0.803	80	500	3304	3077	1.022	2214	1090	2040	1037	0
4	6	14	"PFM0398"	"M35930_8"	15950	25710	110	478	478	148	75	77	18	100	98	0	1188	1175	302	125	127	18	100	100	0	0.379	0.384	0.394	0.365	1.877	0.341	0.724	80	463	1466	1453	-1.399	403	1063	403	1050	0
4	7	14	"PFM0400"	"M35935_1"	16150	25700	110	605	605	201	77	80	19	100	100	0	397	446	183	128	131	24	100	98	0	1.963	1.660	1.664	1.786	1.980	1.646	0.664	80	477	797	846	0.973	528	269	528	318	0
4	8	14	"PFM0406"	"M364_1"	16330	25700	110	837	822	265	77	79	24	100	100	0	424	417	122	128	131	26	97	93	0	2.568	2.578	2.502	2.571	1.717	2.684	0.746	80	508	1056	1034	1.360	760	296	745	289	0
4	9	14	"PFM0424"	"M36950_1"	16540	25710	120	803	721	242	81	83	19	100	98	0	592	574	172	131	132	20	98	96	0	1.566	1.445	1.446	1.402	2.284	1.498	0.805	120	555	1183	1083	0.647	722	461	640	443	0
4	10	14	"PFM0426"	"M3696_3"	16720	25700	110	1456	1395	435	81	84	20	100	100	0	710	727	221	132	135	22	98	97	0	2.379	2.208	2.174	2.235	1.822	2.356	0.752	80	485	1953	1909	1.250	1375	578	1314	595	0
4	11	14	"PFM0431"	"M37116_3"	16900	25700	110	19676	18555	4913	82	85	20	100	100	0	14976	13498	5225	131	138	61	100	98	0	1.320	1.382	1.287	1.528	2.174	1.304	0.813	80	453	34439	31840	0.400	19594	14845	18473	13367	0
4	12	14	"PFM0433"	"M37145_2"	17090	25700	110	3092	3006	866	84	88	23	100	100	0	2536	2397	988	132	148	143	95	93	0	1.251	1.290	1.206	1.461	2.245	1.217	0.791	80	480	5412	5187	0.323	3008	2404	2922	2265	0
4	13	14	"PFM0435"	"M37197_1"	17290	25700	110	658	620	189	80	84	23	100	98	0	553	505	168	131	142	127	87	78	0	1.370	1.444	1.346	1.573	2.252	1.370	0.740	80	395	1000	914	0.454	578	422	540	374	0
4	14	14	"PFM0438"	"M37465_1"	17460	25680	150	85	89	23	77	79	19	29	14	0	126	125	20	127	129	20	12	1	0	-8.000	-6.000	0.967	1.055	4.257	0.725	0.006	156	676	7	10	Error	8	-1	12	-2	-50
4	15	14	"PFM0452"	"M37794_2"	17670	25700	110	2275	2131	564	73	76	17	100	100	0	1218	1124	362	125	127	20	98	98	0	2.015	2.060	1.945	2.146	1.847	2.058	0.790	80	507	3295	3057	1.011	2202	1093	2058	999	0
4	16	14	"PFM0454"	"M37794_6"	17860	25700	110	301	298	82	72	74	15	100	100	0	198	199	48	122	125	21	87	78	0	3.013	2.935	2.625	2.826	1.997	3.032	0.492	80	523	305	303	1.591	229	76	226	77	0
4	17	14	"PFM0457"	"M37914_2"	18060	25700	110	1510	1457	452	73	74	16	100	100	0	1068	1027	416	120	123	20	98	97	0	1.516	1.526	1.509	1.677	2.219	1.439	0.794	80	526	2385	2291	0.600	1437	948	1384	907	0
4	18	14	"PFM0459"	"M38113_2"	18240	25710	100	306	301	93	71	73	15	100	98	0	1196	1113	300	117	120	20	100	100	0	0.218	0.231	0.228	0.226	1.611	0.209	0.723	80	470	1314	1226	-2.199	235	1079	230	996	0
4	19	14	"PFM0461"	"M38127_1"	18440	25700	110	630	597	152	71	73	15	100	100	0	414	407	118	117	120	20	96	91	0	1.882	1.814	1.751	1.947	1.989	1.787	0.787	80	506	856	816	0.912	559	297	526	290	0
4	20	14	"PFM0464"	"M38218_2"	18630	25700	110	3342	3151	802	72	74	16	100	100	0	5075	4745	1244	116	120	19	100	100	0	0.659	0.665	0.647	0.671	1.580	0.618	0.813	80	516	8229	7708	-0.601	3270	4959	3079	4629	0
4	21	14	"PFM0486"	"M38941_8"	18810	25700	110	619	622	188	73	75	18	100	100	0	512	520	138	116	121	31	98	97	0	1.379	1.359	1.370	1.390	1.685	1.418	0.805	80	504	942	953	0.463	546	396	549	404	0
4	22	14	"PFM0489"	"M39036_2"	19020	25710	110	166	167	41	73	75	18	98	90	0	228	234	48	118	121	29	95	92	0	0.845	0.810	0.843	0.818	1.929	0.768	0.531	80	538	203	210	-0.242	93	110	94	116	0
4	1	15	"PFM0494"	"M39668_5"	15030	25890	120	793	715	303	81	83	19	96	93	0	529	503	192	134	135	19	93	90	0	1.803	1.718	1.669	1.435	2.874	1.808	0.748	120	607	1107	1003	0.850	712	395	634	369	0
4	2	15	"PFM0503"	"M40983_1"	15210	25890	120	360	362	136	79	81	18	98	94	0	252	255	65	133	135	24	95	87	0	2.361	2.320	2.284	2.272	2.325	2.580	0.643	120	542	400	405	1.240	281	119	283	122	0
4	3	15	"PFM0505"	"M40983_3"	15390	25890	100	157	159	49	76	79	29	88	70	0	188	190	57	125	134	71	38	2	0	1.286	1.277	1.226	1.231	2.513	1.054	0.302	80	402	144	148	0.363	81	63	83	65	0
4	4	15	"PFM0508"	"M41041_1"	15580	25890	110	1458	1484	485	75	78	20	100	100	0	1516	1439	515	126	135	61	100	98	0	0.995	1.073	1.042	1.123	1.944	1.038	0.796	80	416	2773	2722	-0.007	1383	1390	1409	1313	0
4	5	15	"PFN0062"	"N128_62"	15750	25880	150	76	82	27	72	75	18	27	12	0	125	134	40	120	128	51	9	2	0	0.800	0.714	0.769	0.775	4.358	0.200	0.191	156	658	9	24	-0.322	4	5	10	14	-50
4	6	15	"PFN0064"	"N128_64"	15960	25870	150	77	82	24	72	75	18	31	14	0	127	126	23	120	123	18	28	8	0	0.714	1.667	0.900	0.998	3.093	1.407	0.041	156	685	12	16	-0.485	5	7	10	6	-50
4	7	15	"PFN0066"	"N128_68"	16160	25890	120	589	565	240	74	76	19	98	94	0	563	568	255	124	127	23	92	90	0	1.173	1.106	1.031	1.077	2.617	1.066	0.727	120	487	954	935	0.230	515	439	491	444	0
4	8	15	"PFN0069"	"N128_71"	16350	25890	120	352	331	119	77	78	17	96	92	0	408	385	133	127	129	18	95	91	0	0.979	0.984	0.997	1.008	2.321	0.965	0.743	120	512	556	512	-0.031	275	281	254	258	0
4	9	15	"PFN0071"	"N128_73"	16540	25890	120	167	172	51	79	81	19	91	84	0	189	190	44	132	133	21	80	60	0	1.544	1.603	1.556	1.516	2.863	1.585	0.379	120	528	145	151	0.627	88	57	93	58	0
4	10	15	"PFN0074"	"N128_76"	16730	25890	110	646	650	240	78	81	19	100	100	0	463	465	135	130	133	23	97	96	0	1.706	1.707	1.771	1.707	1.858	1.965	0.730	80	512	901	907	0.770	568	333	572	335	0
4	11	15	"PFN0092"	"N129_12"	16960	25860	150	109	160	120	82	86	22	53	40	0	149	187	91	133	143	107	18	8	0	1.688	1.444	1.156	1.228	3.096	0.960	0.352	156	758	43	132	0.755	27	16	78	54	-50
4	12	15	"PFN0094"	"N129_14"	17100	25890	110	495	478	139	82	86	22	98	97	0	751	733	231	134	145	126	93	88	0	0.669	0.661	0.659	0.677	2.349	0.577	0.717	80	424	1030	995	-0.579	413	617	396	599	0
4	13	15	"PFN0096"	"N129_17"	17310	25860	150	85	88	20	82	85	22	21	6	0	144	149	34	134	144	110	1	0	0	0.300	0.400	0.648	0.686	3.764	0.151	0.008	156	709	13	21	-1.737	3	10	6	15	-50
4	14	15	"PFN0098"	"N129_22"	17490	25890	110	678	639	203	78	80	18	100	100	0	2437	2470	727	129	131	20	100	100	0	0.260	0.240	0.239	0.233	1.619	0.218	0.798	80	492	2908	2902	-1.944	600	2308	561	2341	0
4	15	15	"PFN0100"	"N129_33"	17690	25890	110	320	315	88	73	75	17	100	98	0	846	823	235	125	126	19	100	98	0	0.343	0.347	0.340	0.352	1.993	0.301	0.739	80	521	968	940	-1.545	247	721	242	698	0
4	16	15	"PFN0102"	"N129_38"	17880	25900	120	95	103	29	72	74	15	65	38	0	142	146	31	121	123	18	53	32	0	1.095	1.240	0.865	0.895	3.909	0.849	0.068	120	584	44	56	0.131	23	21	31	25	0
4	17	15	"PFN0119"	"N130_21"	18070	25890	110	366	362	113	75	77	16	100	98	0	271	267	73	119	123	19	95	91	0	1.914	1.939	1.915	2.042	1.963	2.031	0.649	80	511	443	435	0.937	291	152	287	148	0
4	18	15	"PFN0121"	"N130_25"	18260	25890	110	346	338	96	71	73	15	100	100	0	349	350	86	119	122	19	100	97	0	1.196	1.156	1.114	1.164	1.744	1.142	0.732	80	513	505	498	0.258	275	230	267	231	0
4	19	15	"PFN0124"	"N130_29"	18450	25890	110	1144	1089	334	71	72	15	100	100	0	837	812	229	118	120	19	100	100	0	1.492	1.467	1.480	1.471	1.663	1.495	0.802	80	528	1792	1712	0.578	1073	719	1018	694	0
4	20	15	"PFN0127"	"N130_35"	18640	25890	110	757	746	226	71	72	15	100	100	0	461	441	153	115	118	19	93	92	0	1.983	2.071	1.953	2.129	1.789	2.084	0.772	80	528	1032	1001	0.987	686	346	675	326	0
4	21	15	"PFN0130"	"N130_4"	18830	25890	110	4837	4541	1296	71	73	16	100	100	0	3004	2867	1011	117	121	28	100	100	0	1.651	1.625	1.576	1.728	1.784	1.621	0.827	80	528	7653	7220	0.723	4766	2887	4470	2750	0
4	22	15	"PFN0132"	"N130_41"	19020	25890	110	326	324	99	73	74	15	100	97	0	231	237	75	118	120	17	95	90	0	2.239	2.109	2.108	2.140	2.130	2.133	0.568	80	508	366	370	1.163	253	113	251	119	0
4	1	16	"PFN0149"	"N131_17"	15020	26080	110	292	285	83	80	83	20	97	95	0	445	420	110	134	139	32	97	93	0	0.682	0.717	0.675	0.667	2.179	0.642	0.664	80	561	523	491	-0.553	212	311	205	286	0
4	2	16	"PFN0153"	"N131_27"	15230	26080	110	1413	1297	412	78	81	19	100	100	0	1175	1084	316	131	136	32	100	98	0	1.279	1.279	1.285	1.270	1.948	1.295	0.777	80	466	2379	2172	0.355	1335	1044	1219	953	0
4	3	16	"PFN0155"	"N131_4"	15400	26070	150	79	82	20	75	78	17	29	8	0	119	121	24	126	129	19	14	5	0	-0.571	-1.400	0.655	0.713	4.775	250.373	0.000	156	652	-3	2	Error	4	-7	7	-5	-50
4	4	16	"PFN0157"	"N131_5"	15590	26070	150	78	79	18	76	78	19	14	4	0	119	121	21	126	132	49	1	0	0	-0.286	-0.600	1.017	0.963	3.342	0.045	0.005	156	660	-5	-2	Error	2	-7	3	-5	-50
4	5	16	"PFN0159"	"N131_52"	15790	26080	110	2851	2666	816	74	76	17	100	100	0	3869	3610	1133	122	130	54	100	100	0	0.741	0.743	0.744	0.755	1.959	0.686	0.788	80	480	6524	6080	-0.432	2777	3747	2592	3488	0
4	6	16	"PFN0164"	"N132_101"	15980	26080	120	2843	2489	1016	73	77	23	100	100	0	2284	2041	885	124	130	50	94	91	0	1.282	1.260	1.239	1.289	2.640	1.257	0.800	120	554	4930	4333	0.359	2770	2160	2416	1917	0
4	7	16	"PFN0559"	"N143_59"	16180	26070	150	83	87	22	77	80	21	26	7	0	118	121	23	128	130	19	10	4	0	-0.600	-1.429	0.750	0.764	3.679	1.036	0.004	156	636	-4	3	Error	6	-10	10	-7	-50
4	8	16	"PFN0564"	"N143_71"	16350	26070	110	2255	2220	660	79	82	30	100	100	0	1073	1002	387	129	133	27	97	93	0	2.305	2.452	2.246	2.563	2.185	2.488	0.755	80	430	3120	3014	1.205	2176	944	2141	873	0
4	9	16	"PFN0566"	"N143_9"	16520	26070	80	101	108	32	83	87	34	32	13	0	151	151	32	132	135	24	48	23	0	0.947	1.316	1.050	0.901	2.840	5.306	0.016	52	313	37	44	-0.078	18	19	25	19	0
4	10	16	"PFN0576"	"N145_12"	16730	26080	120	3305	2999	1344	78	81	20	99	98	0	2605	2369	1066	132	135	22	95	95	0	1.305	1.306	1.281	1.260	3.139	1.332	0.811	120	617	5700	5158	0.384	3227	2473	2921	2237	0
4	11	16	"PFN0578"	"N145_20"	16920	26080	110	560	566	163	83	86	20	98	98	0	2964	2953	792	135	140	36	100	100	0	0.169	0.171	0.166	0.173	1.726	0.154	0.773	80	532	3306	3301	-2.568	477	2829	483	2818	0
4	12	16	"PFN0580"	"N145_23"	17120	26080	110	3785	3546	1057	83	85	20	100	100	0	39869	38725	11221	137	145	51	100	100	0	0.093	0.090	0.091	0.089	1.754	0.079	0.790	80	506	43434	42051	-3.424	3702	39732	3463	38588	0
4	13	16	"PFN0603"	"N147_10"	17300	26080	120	111	116	32	81	84	20	65	37	0	263	257	69	136	141	40	90	67	0	0.236	0.289	0.318	0.315	2.667	0.184	0.136	120	576	157	156	-2.082	30	127	35	121	0
4	14	16	"PFN0605"	"N147_13"	17490	26080	110	319	317	88	77	80	19	98	97	0	652	628	139	131	133	22	100	100	0	0.464	0.483	0.479	0.458	1.940	0.450	0.735	80	510	763	737	-1.106	242	521	240	497	0
4	15	16	"PFN0610"	"N147_2"	17680	26080	110	1111	1090	338	74	76	17	100	100	0	641	635	179	127	128	21	100	100	0	2.018	2.000	1.887	2.020	1.834	2.050	0.774	80	528	1551	1524	1.013	1037	514	1016	508	0
4	16	16	"PFN0612"	"N147_24"	17870	26080	110	335	333	102	74	76	16	98	97	0	223	223	62	124	127	19	91	87	0	2.636	2.616	2.549	2.655	2.251	2.792	0.541	80	497	360	358	1.399	261	99	259	99	0
4	17	16	"PFN0615"	"N147_4"	18060	26080	110	156	156	43	76	78	18	92	83	0	200	198	52	123	126	20	86	77	0	1.039	1.067	0.958	0.960	2.452	0.885	0.391	80	524	157	155	0.055	80	77	80	75	0
4	18	16	"PFN0617"	"N148_1"	18260	26090	120	257	251	80	72	75	17	97	95	0	389	392	106	122	125	20	98	95	0	0.693	0.663	0.655	0.647	1.725	0.634	0.739	120	596	452	449	-0.529	185	267	179	270	0
4	19	16	"PFN0640"	"N149_7"	18450	26080	110	167	167	41	71	73	15	97	92	0	197	197	43	118	120	19	93	86	0	1.215	1.215	1.355	1.195	2.037	1.148	0.493	80	521	175	175	0.281	96	79	96	79	0
4	20	16	"PFN0642"	"N150_10"	18650	26080	110	730	730	220	72	74	17	100	100	0	1206	1199	397	118	119	19	100	100	0	0.605	0.609	0.594	0.625	1.668	0.549	0.801	80	512	1746	1739	-0.726	658	1088	658	1081	0
4	21	16	"PFN0645"	"N150_15"	18820	26080	110	881	842	260	72	74	20	100	100	0	830	810	271	120	127	58	98	97	0	1.139	1.116	1.077	1.153	1.680	1.069	0.802	80	496	1519	1460	0.188	809	710	770	690	0
4	22	16	"PFN0647"	"N150_19"	19020	26080	110	1396	1310	403	73	76	21	100	100	0	639	595	203	121	126	48	95	93	0	2.554	2.610	2.495	2.543	1.681	2.706	0.759	80	512	1841	1711	1.353	1323	518	1237	474	0
4	1	17	"PFN0649"	"N150_27"	15030	26270	110	1754	1658	453	79	82	20	100	100	0	3155	3128	813	135	138	24	100	100	0	0.555	0.528	0.537	0.520	1.545	0.490	0.832	80	532	4695	4572	-0.850	1675	3020	1579	2993	0
4	2	17	"PFN0652"	"N150_32"	15210	26270	110	730	705	197	79	82	21	100	100	0	731	766	215	133	139	46	100	97	0	1.089	0.989	1.035	1.002	1.723	0.916	0.781	80	526	1249	1259	0.123	651	598	626	633	0
4	3	17	"PFN0668"	"N150_62"	15410	26270	110	579	554	148	78	83	21	100	100	0	285	281	80	130	135	42	87	78	0	3.232	3.152	2.937	3.447	2.058	3.183	0.638	80	521	656	627	1.693	501	155	476	151	0
4	4	17	"PFN0670"	"N150_65"	15600	26270	100	155	155	40	83	85	20	90	80	0	154	156	41	132	135	20	51	31	0	3.273	3.000	2.173	2.045	2.593	2.332	0.095	80	448	94	96	1.710	72	22	72	24	0
4	5	17	"PFN0672"	"N150_68"	15780	26270	110	1945	1872	577	82	86	20	100	100	0	3570	3522	1088	131	139	54	100	100	0	0.542	0.528	0.519	0.525	1.688	0.479	0.801	80	500	5302	5181	-0.884	1863	3439	1790	3391	0
4	6	17	"PFN0674"	"N150_71"	15970	26270	110	1632	1571	456	83	86	25	100	100	0	1566	1470	498	137	145	57	97	97	0	1.084	1.116	1.055	1.157	2.004	1.055	0.799	80	503	2978	2821	0.116	1549	1429	1488	1333	0
4	7	17	"PFN0676"	"N150_75"	16180	26270	130	1097	1030	312	81	84	24	100	100	0	731	706	190	135	140	46	97	97	0	1.705	1.662	1.701	1.611	1.824	1.731	0.811	120	632	1612	1520	0.770	1016	596	949	571	0
4	8	17	"PFN0678"	"N150_78"	16360	26270	110	672	667	176	81	84	19	100	100	0	592	567	164	134	137	29	98	96	0	1.290	1.353	1.289	1.428	1.970	1.329	0.736	80	489	1049	1019	0.368	591	458	586	433	0
4	9	17	"PFN0783"	"N157_18"	16550	26270	110	179	180	49	80	83	19	98	92	0	195	201	50	132	134	25	81	66	0	1.571	1.449	1.440	1.391	2.416	1.378	0.322	80	520	162	169	0.652	99	63	100	69	0
4	10	17	"PFN0789"	"N157_41"	16730	26270	110	2034	1945	598	79	96	140	100	100	0	937	922	269	133	147	95	96	93	0	2.432	2.365	2.303	2.347	1.728	2.445	0.821	80	492	2759	2655	1.282	1955	804	1866	789	0
4	11	17	"PFN0807"	"N159_20"	16930	26270	110	6253	5811	1645	85	99	131	100	100	0	2730	2458	856	135	148	88	98	97	0	2.377	2.465	2.379	2.515	1.731	2.488	0.809	80	478	8763	8049	1.249	6168	2595	5726	2323	0
4	12	17	"PFN0836"	"N163_1"	17110	26270	110	1210	1127	319	85	88	21	100	100	0	1217	1179	328	133	138	43	100	100	0	1.038	0.996	1.029	1.013	1.848	0.964	0.789	80	526	2209	2088	0.054	1125	1084	1042	1046	0
4	13	17	"PFN0840"	"N164_1"	17310	26270	110	5449	5085	1468	84	88	22	100	100	0	4035	3767	1005	136	142	50	100	100	0	1.376	1.377	1.395	1.374	1.705	1.393	0.830	80	521	9264	8632	0.460	5365	3899	5001	3631	0
4	14	17	"PFN0849"	"N165_2"	17500	26270	110	2667	2497	680	82	85	20	100	100	0	1727	1638	477	132	138	47	100	100	0	1.621	1.604	1.601	1.626	1.703	1.618	0.820	80	510	4180	3921	0.697	2585	1595	2415	1506	0
4	15	17	"PFN0935"	"N181_4"	17690	26270	110	153	154	41	79	81	18	93	82	0	162	163	39	127	129	21	61	43	0	2.114	2.083	1.838	1.971	2.818	1.642	0.197	80	538	109	111	1.080	74	35	75	36	0
4	16	17	"PFN0929"	"N181_18"	17890	26270	110	3783	3564	1022	77	79	17	100	100	0	2367	2224	724	124	128	20	100	100	0	1.652	1.660	1.570	1.720	1.904	1.662	0.791	80	526	5949	5587	0.724	3706	2243	3487	2100	0
4	17	17	"PFN0946"	"N185_14"	18070	26270	110	1876	1766	525	75	77	17	100	100	0	2471	2440	736	122	126	25	100	100	0	0.767	0.730	0.725	0.732	1.756	0.691	0.797	80	446	4150	4009	-0.383	1801	2349	1691	2318	0
4	18	17	"PFN0382"	"N137_2"	18270	26270	110	2942	2678	946	76	78	18	100	100	0	3371	3216	1095	121	126	33	100	100	0	0.882	0.841	0.830	0.834	1.943	0.803	0.791	80	503	6116	5697	-0.181	2866	3250	2602	3095	0
4	19	17	"PFL0032"	"L1_63"	18460	26270	110	1625	1520	583	74	76	18	100	100	0	904	862	382	118	124	42	92	91	0	1.973	1.944	1.825	2.173	2.437	1.883	0.763	80	521	2337	2190	0.981	1551	786	1446	744	0
4	20	17	"PFL0051"	"L1_92"	18660	26270	110	1923	1763	671	74	82	60	100	100	0	1737	1604	588	119	142	150	96	90	0	1.143	1.137	1.089	1.149	2.215	1.124	0.788	80	453	3467	3174	0.193	1849	1618	1689	1485	0
4	21	17	"PFL0093"	"L2_163"	18840	26270	120	168	169	51	73	81	59	76	34	0	171	173	36	121	144	151	0	0	0	1.900	1.846	1.931	1.765	2.807	0.562	0.540	120	492	145	148	0.926	95	50	96	52	0
4	22	17	"PFL0100"	"L2_176"	19020	26270	120	6415	5741	2410	72	75	17	100	100	0	4410	4040	1730	121	122	17	97	95	0	1.479	1.447	1.426	1.426	2.463	1.486	0.825	120	493	10632	9588	0.565	6343	4289	5669	3919	0
4	1	18	"PFL0105"	"L2_187"	15050	26460	120	16857	15217	7485	80	82	19	100	100	0	21616	19622	8886	136	138	20	97	96	0	0.781	0.777	0.791	0.739	3.045	0.771	0.809	120	601	38257	34623	-0.357	16777	21480	15137	19486	0
4	2	18	"PFL0107"	"L2_190"	15230	26460	110	1338	1297	418	82	85	22	100	100	0	819	780	238	136	142	41	98	95	0	1.839	1.887	1.895	1.947	2.208	1.966	0.759	80	469	1939	1859	0.879	1256	683	1215	644	0
4	3	18	"PFL0118"	"L2_202"	15420	26460	110	1236	1151	359	83	87	22	100	100	0	837	808	252	132	137	26	98	97	0	1.635	1.580	1.549	1.532	1.928	1.585	0.799	80	516	1858	1744	0.710	1153	705	1068	676	0
4	4	18	"PFL0126"	"L2_215"	15600	26460	110	1567	1531	467	88	92	24	100	100	0	1580	1471	467	136	145	51	98	96	0	1.024	1.081	1.066	1.090	1.877	1.034	0.741	80	480	2923	2778	0.035	1479	1444	1443	1335	0
4	5	18	"PFJ0334"	"J326_1"	15800	26460	120	9419	8077	3484	93	96	24	100	100	0	11353	9888	3946	146	153	54	97	95	0	0.832	0.820	0.817	0.727	2.996	0.815	0.810	120	513	20533	17726	-0.265	9326	11207	7984	9742	0
4	6	18	"PFJ0360"	"J352_5"	15990	26460	120	2531	2248	1002	91	93	23	100	99	0	2124	1938	800	146	152	50	96	93	0	1.234	1.204	1.176	1.091	2.815	1.241	0.803	120	496	4418	3949	0.303	2440	1978	2157	1792	0
4	7	18	"PFJ0381"	"J38_18"	16190	26460	100	174	180	53	85	87	21	93	85	0	203	205	52	138	140	23	82	65	0	1.369	1.418	1.310	1.390	2.359	1.324	0.413	80	396	154	162	0.453	89	65	95	67	0
4	8	18	"PFJ0399"	"J43_10"	16370	26460	120	621	603	235	83	85	20	100	97	0	420	399	126	135	138	26	93	89	0	1.888	1.970	1.891	1.922	2.392	2.099	0.748	120	548	823	784	0.917	538	285	520	264	0
4	9	18	"PFJ0409"	"J43_23"	16560	26460	120	2109	1886	761	80	83	19	100	97	0	1135	1048	387	134	135	20	97	95	0	2.027	1.976	1.931	1.736	2.697	2.119	0.790	120	495	3030	2720	1.019	2029	1001	1806	914	0
4	10	18	"PFJ0430"	"J478_10"	16750	26460	120	6642	5870	2399	82	98	151	99	97	0	5248	4651	2016	132	147	103	94	93	0	1.282	1.281	1.247	1.217	2.681	1.290	0.790	120	419	11676	10307	0.359	6560	5116	5788	4519	0
4	11	18	"PFJ0226"	"J227_1"	16930	26450	150	115	117	29	84	97	126	0	0	0	147	148	29	133	145	86	2	0	0	2.214	2.200	1.491	1.446	3.657	0.965	0.032	156	613	45	48	1.147	31	14	33	15	-50
4	12	18	"PFJ0237"	"J232_2"	17130	26460	110	769	742	218	82	85	19	100	98	0	382	373	102	131	134	25	97	95	0	2.737	2.727	2.799	2.695	1.702	3.053	0.704	80	481	938	902	1.453	687	251	660	242	0
4	13	18	"PFJ0256"	"J245_7"	17310	26460	100	306	301	93	82	86	21	96	95	0	262	257	71	133	137	25	88	81	0	1.736	1.766	1.664	1.829	1.978	1.819	0.626	80	438	353	343	0.796	224	129	219	124	0
4	14	18	"PFJ0284"	"J269_5"	17500	26460	120	703	639	249	81	84	20	99	94	0	1079	900	380	135	139	24	94	92	0	0.659	0.729	0.703	0.790	2.787	0.681	0.796	120	567	1566	1323	-0.602	622	944	558	765	0
4	15	18	"PFJ0315"	"J2975_2"	17690	26460	110	1475	1369	422	81	84	18	100	100	0	1368	1344	398	131	134	22	100	100	0	1.127	1.062	1.061	1.055	1.813	1.032	0.780	80	503	2631	2501	0.172	1394	1237	1288	1213	0
4	16	18	"PFJ0365"	"J378_1"	17890	26460	110	4070	3787	1022	80	82	17	100	100	0	2161	2017	493	129	132	23	100	100	0	1.964	1.963	1.981	1.932	1.603	2.049	0.821	80	523	6022	5595	0.973	3990	2032	3707	1888	0
4	17	18	"PFK0117"	"Km799_7"	18090	26430	150	91	97	29	76	80	18	42	25	0	130	132	23	125	129	25	19	3	0	3.000	3.000	1.087	1.111	4.393	0.715	0.023	156	633	20	28	1.585	15	5	21	7	-50
4	18	18	"PFK0142"	"Kn10286_1"	18260	26460	110	1355	1275	371	75	79	23	100	100	0	1305	1242	422	124	129	37	100	98	0	1.084	1.073	1.118	1.112	2.078	1.041	0.701	80	462	2461	2318	0.116	1280	1181	1200	1118	0
4	19	18	"PFK0175"	"Kn1239_1"	18460	26460	110	193	198	50	75	78	22	96	92	0	170	176	42	125	131	41	53	20	0	2.622	2.412	2.359	2.531	2.757	2.643	0.274	80	445	163	174	1.391	118	45	123	51	0
4	20	18	"PFK0203"	"Kn1453_6"	18610	26440	150	78	80	20	74	80	49	4	0	0	117	119	20	125	141	121	0	0	0	-0.500	-1.000	0.875	1.066	3.343	0.027	0.006	156	715	-4	0	Error	4	-8	6	-6	-50
4	21	18	"PFK0250"	"Kn2004_3"	18830	26460	110	254	256	78	73	75	17	97	97	0	253	244	61	122	125	20	91	88	0	1.382	1.500	1.463	1.539	2.488	1.488	0.616	80	439	312	305	0.466	181	131	183	122	0
4	22	18	"PFK0277"	"Kn2223_1"	18990	26440	150	78	82	21	73	75	18	25	10	0	121	121	21	123	125	21	13	1	0	-2.500	-4.500	0.692	0.780	4.515	0.434	0.003	156	759	3	7	Error	5	-2	9	-2	-50
4	1	19	"PFK0478"	"Kn610_1"	15040	26650	110	338	330	87	77	79	16	100	98	0	878	841	237	136	138	21	100	100	0	0.352	0.359	0.340	0.367	1.889	0.310	0.716	80	431	1003	958	-1.507	261	742	253	705	0
4	2	19	"PFK0517"	"Kn8027_1"	15190	26650	150	84	86	20	81	83	19	17	6	0	135	134	21	138	142	23	10	0	0	-1.000	-1.250	0.886	0.924	4.048	10.183	0.000	156	696	0	1	Error	3	-3	5	-4	-50
4	3	19	"PFK0524"	"Kn836_1"	15420	26650	110	821	795	254	81	84	19	100	100	0	448	448	147	138	139	22	97	97	0	2.387	2.303	2.310	2.377	1.700	2.352	0.760	80	502	1050	1024	1.255	740	310	714	310	0
4	4	19	"PFK0554"	"Kn962_1"	15610	26650	150	108	113	31	84	87	21	52	27	0	149	154	34	144	149	47	12	2	0	4.800	2.900	1.108	1.093	4.423	0.365	0.015	156	564	29	39	2.263	24	5	29	10	-50
4	5	19	"PFK0701"	"Ks15_2"	15760	26650	150	85	90	25	91	95	25	11	4	0	130	134	29	150	156	49	3	0	0	0.300	0.063	0.439	0.456	3.560	0.509	0.020	156	454	-26	-17	-1.737	-6	-20	-1	-16	-50
4	6	19	"PFK0743"	"Ks196_1"	15950	26640	150	109	112	27	97	101	25	29	10	0	144	146	28	155	158	25	8	3	0	-1.091	-1.667	0.619	0.774	4.392	1.336	0.018	156	525	1	6	Error	12	-11	15	-9	-50
4	7	19	"PFK1214"	"Ks82_7"	16140	26640	150	110	114	31	101	109	37	18	3	0	149	151	29	155	159	31	9	2	0	-1.500	-3.250	1.150	1.146	3.314	1.381	0.055	156	694	3	9	Error	9	-6	13	-4	-50
4	8	19	"PFK1273"	"Ks97_17"	16360	26650	100	286	277	81	97	105	37	92	90	0	229	218	53	147	151	27	82	71	0	2.305	2.535	2.315	2.480	2.262	2.472	0.459	80	425	271	251	1.205	189	82	180	71	0
4	9	19	"PFK0237"	"Kn1802_2"	16550	26660	150	101	128	173	91	148	154	3	2	0	149	155	51	148	179	90	1	1	0	10.000	5.286	1.278	1.272	4.362	4.187	0.238	156	524	11	44	3.322	10	1	37	7	-50
4	10	19	"PFK0352"	"Kn3360_1"	16730	26630	150	120	121	35	85	88	22	62	38	0	144	145	27	140	142	26	17	5	0	8.750	7.200	1.941	1.779	3.447	2.303	0.035	156	423	39	41	3.129	35	4	36	5	-50
4	11	19	"PFK0401"	"Kn4252_4"	16920	26640	150	100	104	28	84	87	22	41	16	0	152	153	32	134	138	23	42	17	0	0.889	1.053	1.000	0.915	3.436	0.517	0.033	156	504	34	39	-0.170	16	18	20	19	-50
4	12	19	"PFK0571"	"Ks101_8"	17130	26650	120	318	303	104	84	86	20	94	91	0	534	505	177	135	139	21	95	93	0	0.586	0.592	0.551	0.601	2.685	0.540	0.713	120	471	633	589	-0.770	234	399	219	370	0
4	13	19	"PFBL B0018"	"oPFBLOB0018"	17320	26640	110	139	133	37	83	86	24	75	55	0	1173	1093	363	143	145	23	96	96	0	0.054	0.053	0.058	0.060	2.232	0.042	0.380	80	495	1086	1000	-4.201	56	1030	50	950	0
4	14	19	"PFM60469"	"oPFM60469"	17510	26640	110	29185	27531	8183	84	88	26	100	100	0	28926	26240	10749	148	151	26	100	100	0	1.011	1.052	0.993	1.204	2.473	0.972	0.834	80	463	57879	53539	0.016	29101	28778	27447	26092	0
4	15	19	"PFB0683"	"oPFB0683"	17700	26650	120	269	295	127	83	85	19	98	91	0	306	339	135	138	141	25	90	87	0	1.107	1.055	1.020	1.086	2.357	1.012	0.737	120	510	354	413	0.147	186	168	212	201	0
4	16	19	"PFG0004"	"oPFG0004"	17890	26650	110	1420	1369	420	82	84	16	100	100	0	957	898	277	130	133	21	100	98	0	1.618	1.676	1.719	1.674	1.820	1.781	0.824	80	492	2165	2055	0.694	1338	827	1287	768	0
4	17	19	"PFC0763"	"oPFC0763"	18080	26620	150	84	86	20	80	83	19	23	5	0	130	131	23	128	131	21	19	5	0	2.000	2.000	0.889	0.969	3.538	0.786	0.006	156	708	6	9	1.000	4	2	6	3	-50
4	18	19	"PFL0014"	"oPFL0014"	18270	26640	110	3814	3772	1251	79	81	18	100	100	0	2864	2726	1276	131	135	30	96	95	0	1.367	1.423	1.327	1.475	2.098	1.351	0.825	80	503	6468	6288	0.451	3735	2733	3693	2595	0
4	19	19	"PFM60471"	"oPFM60471"	18450	26650	110	1645	1553	462	79	81	18	100	100	0	18690	18509	6055	134	155	202	100	100	0	0.084	0.080	0.080	0.082	1.573	0.073	0.811	80	517	20122	19849	-3.567	1566	18556	1474	18375	0
4	20	19	"PFL0019"	"oPFL0019"	18650	26650	120	2453	2216	978	78	80	18	99	98	0	2645	2323	1063	133	150	189	92	88	0	0.945	0.976	0.933	0.994	3.031	0.962	0.850	120	590	4887	4328	-0.081	2375	2512	2138	2190	0
4	21	19	"PFG0007"	"oPFG0007"	18840	26650	110	199	209	71	77	78	19	95	90	0	1445	1489	560	131	133	22	100	100	0	0.093	0.097	0.094	0.091	1.804	0.091	0.718	80	515	1436	1490	-3.429	122	1314	132	1358	0
4	22	19	"PFI17638"	"oPFI17638"	19030	26650	110	670	638	194	74	76	18	100	100	0	8188	7782	2455	129	133	23	100	100	0	0.074	0.074	0.074	0.072	1.659	0.068	0.833	80	529	8655	8217	-3.757	596	8059	564	7653	0
4	1	20	"PFBL B0024"	"oPFBLOB0024"	15040	26840	120	1391	1273	572	78	81	17	100	95	0	1521	1397	658	140	143	20	96	94	0	0.951	0.951	0.923	0.981	3.175	0.923	0.782	120	614	2694	2452	-0.073	1313	1381	1195	1257	0
4	2	20	"PFBL B0025"	"oPFBLOB0025"	15230	26830	110	690	687	254	80	83	22	98	97	0	434	433	166	142	145	21	92	87	0	2.089	2.086	2.069	2.377	2.596	2.174	0.735	80	493	902	898	1.063	610	292	607	291	0
4	3	20	"PFN0253"	"oPFN0253"	15420	26830	110	287	287	89	80	82	19	97	92	0	365	361	102	146	148	21	95	92	0	0.945	0.963	0.996	0.947	2.058	0.908	0.677	80	540	426	422	-0.081	207	219	207	215	0
4	4	20	"PFL0021"	"oPFL0021"	15610	26830	110	3083	2903	998	80	82	18	100	100	0	2360	2293	985	151	154	26	100	100	0	1.359	1.318	1.238	1.457	2.402	1.252	0.766	80	443	5212	4965	0.443	3003	2209	2823	2142	0
4	5	20	"PFF72416"	"oPFF72416"	15790	26820	150	96	99	23	87	89	21	29	9	0	172	178	30	152	155	26	43	17	0	0.450	0.462	0.600	0.659	3.323	0.369	0.050	156	615	29	38	-1.152	9	20	12	26	-50
4	6	20	"PFI17640"	"oPFI17640"	15990	26840	100	186	186	56	93	97	25	88	81	0	313	320	82	159	162	26	95	90	0	0.604	0.578	0.510	0.512	2.088	0.553	0.469	80	460	247	254	-0.728	93	154	93	161	0
4	7	20	"PFK12891"	"oPFK12891"	16170	26840	110	152	149	38	106	119	52	38	5	0	1025	1030	363	163	170	35	98	98	0	0.053	0.050	0.056	0.056	1.880	0.043	0.126	80	500	908	910	-4.228	46	862	43	867	0
4	8	20	"PFJ12782"	"oPFJ12782"	16370	26840	120	65535	60299	14169	129	180	144	100	100	77	47865	37252	18682	178	206	84	99	96	0	1.372	1.623	1.329	1.691	2.277	1.540	0.742	120	605	113093	97244	0.456	65406	47687	60170	37074	0
4	9	20	"PFL0025"	"oPFL0025"	16590	26790	150	274	1024	1196	114	175	166	48	45	0	279	555	474	177	212	104	50	43	0	1.569	2.407	2.166	1.809	2.923	2.504	0.852	156	602	262	1288	0.650	160	102	910	378	-50
4	10	20	"PFF72418"	"oPFF72418"	16760	26840	120	5539	4704	2032	99	108	69	99	98	0	2590	2237	906	155	166	63	97	93	0	2.234	2.212	2.253	2.153	2.818	2.391	0.809	120	445	7875	6687	1.160	5440	2435	4605	2082	0
4	11	20	"PFC0772"	"oPFC0772"	16940	26840	120	1163	996	405	95	98	27	100	98	0	592	535	167	149	152	27	99	95	0	2.411	2.334	2.298	2.263	2.315	2.578	0.790	120	383	1511	1287	1.270	1068	443	901	386	0
4	12	20	"PFA32028"	"oPFA32028"	17100	26790	150	101	107	33	90	95	27	32	14	0	164	168	30	152	154	27	32	10	0	0.917	1.063	1.080	1.042	3.125	1.387	0.141	156	658	23	33	-0.126	11	12	17	16	-50
4	13	20	"PFI17641"	"oPFI17641"	17320	26840	120	8912	8004	3874	89	95	27	100	100	0	4728	4319	1974	162	165	27	100	99	0	1.932	1.904	1.863	1.909	3.259	2.025	0.838	120	617	13389	12072	0.950	8823	4566	7915	4157	0
4	14	20	"PFL0027"	"oPFL0027"	17500	26840	110	841	793	248	85	89	25	100	100	0	879	854	232	164	167	27	100	100	0	1.057	1.026	1.008	1.010	1.704	1.046	0.802	80	408	1471	1398	0.080	756	715	708	690	0
4	15	20	"PFK12903"	"oPFK12903"	17630	26820	150	114	119	38	87	91	25	51	28	0	166	166	42	151	155	28	30	8	0	1.800	2.133	1.221	1.273	3.893	0.649	0.011	156	698	42	47	0.848	27	15	32	15	-50
4	16	20	"PFI17664"	"oPFI17664"	17810	26840	110	721	660	245	86	89	19	100	96	0	944	895	320	135	138	22	97	96	0	0.785	0.755	0.769	0.720	2.447	0.704	0.727	80	484	1444	1334	-0.349	635	809	574	760	0
4	17	20	"PFH0013"	"oPFH0013"	18000	26840	110	684	645	265	85	87	20	98	96	0	1183	1172	515	132	134	22	96	95	0	0.570	0.538	0.500	0.548	2.629	0.463	0.732	80	545	1650	1600	-0.811	599	1051	560	1040	0
4	18	20	"PFD66991"	"oPFD66991"	18190	26850	110	372	347	115	84	85	19	93	93	0	415	391	115	129	131	20	95	92	0	1.007	1.004	1.012	0.933	2.220	0.997	0.739	80	552	574	525	0.010	288	286	263	262	0
4	19	20	"PFM60502"	"oPFM60502"	18390	26840	110	2552	2309	770	83	84	19	100	100	0	2213	1930	795	128	130	20	98	98	0	1.184	1.235	1.158	1.303	2.256	1.183	0.791	80	512	4554	4028	0.244	2469	2085	2226	1802	0
4	20	20	"PFI17667"	"oPFI17667"	18570	26850	120	1468	1347	622	81	82	18	98	97	0	1140	1033	495	128	142	188	84	78	0	1.371	1.399	1.334	1.350	2.821	1.400	0.811	120	554	2399	2171	0.455	1387	1012	1266	905	0
4	21	20	"PFF72456"	"oPFF72456"	18770	26850	120	1092	1055	498	78	80	19	96	95	0	926	895	408	126	128	19	93	93	0	1.268	1.270	1.194	1.176	2.981	1.304	0.730	120	563	1814	1746	0.342	1014	800	977	769	0
4	22	20	"PFI17668"	"oPFI17668"	18960	26850	120	1406	1310	623	76	77	17	100	99	0	960	895	421	125	127	19	95	92	0	1.593	1.603	1.593	1.536	2.835	1.642	0.806	120	626	2165	2004	0.672	1330	835	1234	770	0
4	1	21	"PFJ12799"	"oPFJ12799"	14970	27030	100	146	149	46	79	83	17	90	82	0	142	148	43	140	142	21	28	20	0	33.500	8.750	2.138	2.358	4.870	3.928	0.037	80	426	69	78	5.066	67	2	70	8	0
4	2	21	"PFF72457"	"oPFF72457"	15150	27030	110	9933	8972	3622	86	93	49	100	100	0	5571	5072	2006	143	165	201	97	92	0	1.814	1.803	1.789	1.959	2.810	1.888	0.791	80	511	15275	13815	0.859	9847	5428	8886	4929	0
4	3	21	"PFF72459"	"oPFF72459"	15340	27030	110	443	433	154	84	91	47	96	87	0	354	337	116	142	163	194	58	1	0	1.693	1.790	1.705	1.716	2.240	1.708	0.674	80	547	571	544	0.760	359	212	349	195	0
4	4	21	"PFM60506"	"oPFM60506"	15540	27040	120	1722	1577	716	82	84	20	100	99	0	1249	1098	480	145	147	23	95	94	0	1.486	1.569	1.522	1.586	3.052	1.629	0.774	120	603	2744	2448	0.571	1640	1104	1495	953	0
4	5	21	"PFL0067"	"oPFL0067"	15720	27040	110	1748	1629	564	85	88	21	100	100	0	763	715	252	144	147	24	98	96	0	2.687	2.704	2.678	2.748	2.147	2.891	0.746	80	500	2282	2115	1.426	1663	619	1544	571	0
4	6	21	"PFI17670"	"oPFI17670"	15910	27040	110	2053	1986	824	87	89	21	98	97	0	1659	1697	784	143	147	35	96	96	0	1.297	1.222	1.184	1.147	2.576	1.198	0.768	80	549	3482	3453	0.375	1966	1516	1899	1554	0
4	7	21	"PFI17672"	"oPFI17672"	16120	27040	120	813	755	343	83	86	20	99	95	0	541	511	209	139	145	36	91	85	0	1.816	1.806	1.718	1.695	2.590	1.885	0.756	120	590	1132	1044	0.861	730	402	672	372	0
4	8	21	"PFL0068"	"oPFL0068"	16300	27030	110	878	858	316	87	92	25	100	96	0	920	853	402	144	150	38	92	87	0	1.019	1.087	1.014	1.377	3.015	0.982	0.764	80	492	1567	1480	0.028	791	776	771	709	0
4	9	21	"PFL0070"	"oPFL0070"	16500	27040	120	2456	2329	1127	93	125	116	97	90	0	1802	1735	873	153	178	83	92	89	0	1.433	1.413	1.348	1.500	3.082	1.438	0.781	120	604	4012	3818	0.519	2363	1649	2236	1582	0
4	10	21	"PFF72463"	"oPFF72463"	16690	27040	120	1091	1001	470	88	93	29	96	93	0	1694	1546	752	148	156	40	94	93	0	0.649	0.653	0.606	0.613	3.217	0.610	0.765	120	554	2549	2311	-0.624	1003	1546	913	1398	0
4	11	21	"PFD66995"	"oPFD66995"	16900	27020	150	91	93	25	85	90	25	21	5	0	136	139	29	141	144	26	16	3	0	-1.200	-4.000	0.683	0.677	3.900	0.798	0.041	156	636	1	6	Error	6	-5	8	-2	-50
4	12	21	"PFL0074"	"oPFL0074"	17070	27040	120	3126	2900	1343	82	86	24	100	98	0	3240	3016	1478	138	143	27	95	93	0	0.981	0.979	0.939	0.938	3.001	0.953	0.800	120	520	6146	5696	-0.027	3044	3102	2818	2878	0
4	13	21	"PFJ12802"	"oPFJ12802"	17260	27040	110	452	419	138	84	87	21	96	93	0	1251	1137	451	143	147	26	98	96	0	0.332	0.337	0.346	0.361	2.087	0.294	0.758	80	500	1476	1329	-1.590	368	1108	335	994	0
4	14	21	"PFBL B0125"	"oPFBLOB0125"	17450	27040	110	864	806	247	86	90	24	98	97	0	470	457	135	147	150	27	95	93	0	2.409	2.323	2.375	2.227	2.078	2.391	0.740	80	537	1101	1030	1.268	778	323	720	310	0
4	15	21	"PFN0269"	"oPFN0269"	17650	27040	110	17897	17242	6202	87	92	26	100	100	0	7589	6947	2493	140	144	23	100	100	0	2.391	2.520	2.500	2.539	1.568	2.740	0.825	80	534	25259	23962	1.258	17810	7449	17155	6807	0
4	16	21	"PFD66996"	"oPFD66996"	17830	27030	110	2145	2020	754	88	93	25	100	98	0	1244	1076	481	136	142	45	93	90	0	1.856	2.055	1.871	2.237	2.732	2.042	0.778	80	527	3165	2872	0.893	2057	1108	1932	940	0
4	17	21	"PFF72496"	"oPFF72496"	18020	27030	110	526	492	166	88	90	22	95	95	0	591	561	220	134	139	47	88	86	0	0.958	0.946	0.923	1.060	2.227	0.852	0.754	80	507	895	831	-0.061	438	457	404	427	0
4	18	21	"PFH0035"	"oPFH0035"	18210	27040	120	1104	1012	447	83	84	19	98	98	0	607	569	239	131	133	22	94	89	0	2.145	2.121	2.069	2.193	2.959	2.209	0.794	120	563	1497	1367	1.101	1021	476	929	438	0
4	19	21	"PFL0139"	"oPFL0139"	18400	27040	120	1943	1797	836	81	83	20	100	99	0	1309	1170	528	129	131	20	96	94	0	1.578	1.648	1.561	1.531	2.649	1.740	0.760	120	484	3042	2757	0.658	1862	1180	1716	1041	0
4	20	21	"PFBL B0173"	"oPFBLOB0173"	18590	27030	110	919	956	395	79	81	19	100	100	0	415	426	198	126	128	19	91	86	0	2.907	2.923	2.644	3.099	1.998	2.908	0.729	80	424	1129	1177	1.539	840	289	877	300	0
4	21	21	"PFI17720"	"oPFI17720"	18790	27040	100	150	147	44	78	79	19	83	75	0	139	138	37	124	126	20	41	25	0	4.800	4.929	1.992	1.944	3.244	2.905	0.106	80	385	87	83	2.263	72	15	69	14	0
4	22	21	"PFG0054"	"oPFG0054"	18970	27030	110	3251	3084	1259	77	79	19	100	100	0	2777	2672	1192	124	133	96	96	95	0	1.196	1.180	1.132	1.271	2.602	1.142	0.748	80	450	5827	5555	0.259	3174	2653	3007	2548	0
4	1	22	"PFN0287"	"oPFN0287"	14970	27220	110	548	503	195	81	82	19	100	97	0	330	325	110	142	143	23	90	90	0	2.484	2.306	2.234	2.046	2.489	2.460	0.655	80	560	655	605	1.313	467	188	422	183	0
4	2	22	"PFL0140"	"oPFL0140"	15180	27220	120	1053	1019	565	82	87	36	98	93	0	1414	1380	708	140	157	171	86	83	0	0.762	0.756	0.746	0.755	3.457	0.755	0.801	120	656	2245	2177	-0.392	971	1274	937	1240	0
4	3	22	"PFL0142"	"oPFL0142"	15360	27220	110	930	850	325	81	83	18	100	98	0	805	758	257	137	142	27	95	93	0	1.271	1.238	1.218	1.197	2.432	1.233	0.749	80	528	1517	1390	0.346	849	668	769	621	0
4	4	22	"PFL0144"	"oPFL0144"	15550	27220	110	497	476	170	81	84	19	97	97	0	512	499	184	139	142	29	93	90	0	1.115	1.097	1.069	1.143	2.582	1.041	0.700	80	525	789	755	0.157	416	373	395	360	0
4	5	22	"PFJ12815"	"oPFJ12815"	15750	27230	120	821	768	332	83	85	19	100	98	0	1239	1084	483	139	142	23	95	93	0	0.671	0.725	0.731	0.784	3.005	0.683	0.770	120	645	1838	1630	-0.576	738	1100	685	945	0
4	6	22	"PFI17725"	"oPFI17725"	15930	27220	110	1651	1560	695	80	83	19	100	100	0	1982	1875	840	136	141	36	98	97	0	0.851	0.851	0.812	0.876	2.385	0.790	0.713	80	501	3417	3219	-0.233	1571	1846	1480	1739	0
4	7	22	"PFL0149"	"oPFL0149"	16120	27230	120	187	186	62	74	76	17	93	88	0	188	187	51	131	134	21	80	65	0	1.982	2.000	1.867	1.801	2.500	1.931	0.356	120	622	170	168	0.987	113	57	112	56	0
4	8	22	"PFG0057"	"oPFG0057"	16310	27220	110	511	471	169	77	79	18	95	92	0	316	298	97	131	135	33	90	85	0	2.346	2.359	2.261	1.988	2.428	2.492	0.654	80	531	619	561	1.230	434	185	394	167	0
4	9	22	"PFF72505"	"oPFF72505"	16490	27220	110	214	208	66	78	82	20	91	87	0	310	304	96	134	137	21	90	90	0	0.773	0.765	0.718	0.656	2.370	0.633	0.547	80	535	312	300	-0.372	136	176	130	170	0
4	10	22	"PFM60543"	"oPFM60543"	16700	27220	110	1290	1208	475	78	80	18	100	97	0	1025	920	432	133	136	21	96	96	0	1.359	1.436	1.337	1.647	2.672	1.375	0.754	80	547	2104	1917	0.442	1212	892	1130	787	0
4	11	22	"PFBL B0178"	"oPFBLOB0178"	16890	27230	110	802	758	248	74	76	17	100	97	0	4918	4712	1623	129	132	20	100	100	0	0.152	0.149	0.144	0.150	2.026	0.131	0.788	80	538	5517	5267	-2.718	728	4789	684	4583	0
4	12	22	"PFG0058"	"oPFG0058"	17080	27230	120	206	199	64	71	73	16	95	91	0	241	235	67	125	127	19	88	80	0	1.164	1.164	1.087	1.164	2.130	1.088	0.571	120	604	251	238	0.219	135	116	128	110	0
4	13	22	"PFBL B0180"	"oPFBLOB0180"	17280	27230	120	476	445	190	74	77	17	98	96	0	307	303	102	128	129	19	90	85	0	2.246	2.120	2.140	1.963	2.854	2.302	0.678	120	606	581	546	1.167	402	179	371	175	0
4	14	22	"PFBL B0182"	"oPFBLOB0182"	17470	27230	120	1060	912	456	79	82	20	96	91	0	1094	995	499	131	133	21	94	90	0	1.019	0.964	0.917	0.869	3.408	0.942	0.779	120	584	1944	1697	0.027	981	963	833	864	0
4	15	22	"PFBL B0184"	"oPFBLOB0184"	17640	27230	110	828	825	319	81	84	22	97	95	0	729	697	274	132	134	25	96	95	0	1.251	1.317	1.291	1.254	2.820	1.258	0.751	80	524	1344	1309	0.323	747	597	744	565	0
4	16	22	"PFI17729"	"oPFI17729"	17850	27230	100	127	128	36	80	83	19	83	56	0	172	173	42	132	135	28	63	28	0	1.175	1.171	0.966	0.911	3.229	1.065	0.132	80	484	87	89	0.233	47	40	48	41	0
4	17	22	"PFH0036"	"oPFH0036"	18030	27230	120	4093	3687	1717	78	80	18	100	100	0	3025	2817	1413	129	132	23	97	94	0	1.386	1.343	1.346	1.396	3.030	1.349	0.817	120	644	6911	6297	0.471	4015	2896	3609	2688	0
4	18	22	"PFA32038"	"oPFA32038"	18230	27230	110	1696	1691	620	75	78	18	100	100	0	3915	3797	1556	128	136	59	100	100	0	0.428	0.440	0.426	0.451	1.739	0.383	0.801	80	503	5408	5285	-1.224	1621	3787	1616	3669	0
4	19	22	"EMPTY"	"EMPTY"	18420	27200	150	74	74	16	72	75	18	14	1	0	124	125	18	123	129	50	0	0	0	2.000	1.000	0.768	0.790	4.329	0.090	0.037	156	725	3	4	1.000	2	1	2	2	-50
4	20	22	"EMPTY"	"EMPTY"	18610	27200	150	68	69	14	70	72	18	7	1	0	116	117	16	120	122	19	8	1	0	0.500	0.333	0.744	0.783	3.492	39.013	0.000	156	712	-6	-4	-1.000	-2	-4	-1	-3	-50
4	21	22	"EMPTY"	"EMPTY"	18800	27200	150	70	75	20	70	72	17	17	5	0	116	119	17	120	122	19	12	1	0	0.000	-5.000	1.000	1.037	3.583	0.281	0.011	156	719	-4	4	Error	0	-4	5	-1	-50
4	22	22	"EMPTY"	"EMPTY"	18990	27200	150	73	76	17	72	75	17	22	6	0	121	126	57	119	125	68	0	0	0	0.500	0.571	1.129	1.113	3.609	0.091	0.182	156	933	3	11	-1.000	1	2	4	7	-50
5	1	1	"PFI0414"	"I5572_1"	1360	27750	130	238	253	69	62	63	13	99	99	0	369	385	94	136	137	18	100	100	0	0.755	0.767	0.798	0.770	1.544	0.785	0.693	120	627	409	440	-0.405	176	233	191	249	0
5	2	1	"PFI0486"	"I7438_2"	1540	27750	130	1365	1460	574	64	67	16	100	100	0	3225	3342	1457	138	140	20	100	100	0	0.421	0.436	0.416	0.447	1.536	0.395	0.826	120	624	4388	4600	-1.247	1301	3087	1396	3204	0
5	3	1	"PFI0416"	"I5607_1"	1730	27750	150	154	161	46	67	70	19	96	91	0	219	227	60	141	142	18	93	85	0	1.115	1.093	1.075	1.106	2.158	0.884	0.443	156	812	165	180	0.158	87	78	94	86	0
5	4	1	"PFI0237"	"I16933_1"	1910	27750	130	1335	1351	525	67	74	37	100	100	0	736	742	295	140	141	20	98	96	0	2.128	2.133	2.032	2.322	1.921	2.157	0.787	120	652	1864	1886	1.089	1268	596	1284	602	0
5	5	1	"PFI0401"	"I5180_2"	2120	27760	130	1176	1111	421	67	73	37	100	99	0	1032	1015	315	137	140	24	100	99	0	1.239	1.189	1.241	1.147	1.521	1.265	0.880	120	651	2004	1922	0.309	1109	895	1044	878	0
5	6	1	"PFI0236"	"I1689_2"	2300	27760	130	13342	12443	4564	72	78	39	100	100	0	8165	8160	2471	142	145	27	100	100	0	1.654	1.543	1.593	1.469	1.377	1.666	0.884	120	592	21293	20389	0.726	13270	8023	12371	8018	0
5	7	1	"PFJ0542"	"J667_1"	2490	27760	140	1370	1377	609	76	80	34	98	98	0	1638	1688	690	143	145	23	98	96	0	0.866	0.842	0.838	0.811	2.180	0.843	0.857	156	722	2789	2846	-0.208	1294	1495	1301	1545	0
5	8	1	"PFJ0005"	"J1011_3"	2670	27760	130	1618	1682	630	76	80	34	100	99	0	1480	1480	544	143	148	42	99	97	0	1.153	1.201	1.186	1.240	1.684	1.205	0.841	120	592	2879	2943	0.206	1542	1337	1606	1337	0
5	9	1	"PFJ0310"	"J2896_1"	2850	27760	130	13929	13590	3752	80	154	736	100	99	0	8212	8035	2617	149	224	668	98	96	0	1.718	1.713	1.642	1.747	1.551	1.710	0.875	120	650	21912	21396	0.780	13849	8063	13510	7886	0
5	10	1	"PFJ0140"	"J17_1"	3050	27760	130	9367	9755	3342	87	174	747	99	97	0	7624	7803	2716	154	249	686	99	97	0	1.242	1.264	1.212	1.238	1.360	1.270	0.862	120	675	16750	17317	0.313	9280	7470	9668	7649	0
5	11	1	"PFJ0200"	"J21_1"	3250	27760	140	1242	1197	430	82	103	197	94	91	0	1188	1154	413	148	175	210	92	90	0	1.115	1.108	1.098	1.125	2.076	1.082	0.778	156	705	2200	2121	0.158	1160	1040	1115	1006	0
5	12	1	"PFJ0215"	"J21_7"	3430	27760	120	4862	4842	1374	77	102	207	100	99	0	2951	2861	832	144	170	196	99	97	0	1.705	1.754	1.717	1.739	1.454	1.781	0.892	120	564	7592	7482	0.769	4785	2807	4765	2717	0
5	13	1	"PFJ0476"	"J53_48"	3630	27760	130	37223	38344	12924	84	180	686	100	100	0	20298	21290	6961	152	292	1060	100	99	0	1.843	1.810	1.739	1.824	1.486	1.831	0.874	120	653	57285	59398	0.882	37139	20146	38260	21138	0
5	14	1	"PFJ0510"	"J58_2"	3830	27760	140	6644	6479	2190	86	153	617	98	96	0	4235	4126	1362	159	263	977	93	91	0	1.609	1.612	1.622	1.672	2.094	1.519	0.785	156	750	10634	10360	0.686	6558	4076	6393	3967	0
5	15	1	"PFJ0563"	"J70_2"	4020	27760	130	1503	1494	428	84	88	28	100	100	0	1263	1280	378	158	161	30	100	99	0	1.284	1.257	1.240	1.279	1.519	1.259	0.826	120	615	2524	2532	0.361	1419	1105	1410	1122	0
5	16	1	"PFJ0575"	"J73_12"	4200	27760	130	4244	4127	727	83	87	28	100	100	0	3339	3369	649	158	161	29	100	100	0	1.308	1.259	1.238	1.284	1.439	1.253	0.906	120	656	7342	7255	0.387	4161	3181	4044	3211	0
5	17	1	"PFJ0599"	"J85_3"	4410	27760	140	2159	2081	771	78	81	20	98	98	0	1515	1511	504	149	153	23	98	95	0	1.523	1.471	1.479	1.474	2.430	1.526	0.881	156	712	3447	3365	0.607	2081	1366	2003	1362	0
5	18	1	"PFJ0018"	"J109_5"	4600	27760	130	185	196	63	75	83	64	83	35	0	285	320	112	148	155	54	95	67	0	0.803	0.703	0.727	0.745	1.842	0.758	0.573	120	572	247	293	-0.317	110	137	121	172	0
5	19	1	"PFJ0181"	"J198_5"	4800	27760	130	11975	11818	3118	77	85	61	100	100	0	9787	10248	3601	149	156	52	99	97	0	1.234	1.163	1.126	1.213	1.972	1.137	0.844	120	637	21536	21840	0.304	11898	9638	11741	10099	0
5	20	1	"PFJ0227"	"J227_2"	4970	27760	130	935	926	248	79	83	24	100	100	0	485	494	113	151	154	24	99	99	0	2.563	2.469	2.434	2.519	1.466	2.529	0.815	120	640	1190	1190	1.358	856	334	847	343	0
5	21	1	"PFJ0246"	"J242_1"	5180	27770	150	117	116	26	78	82	24	68	33	0	152	155	25	150	152	22	23	9	0	19.500	7.600	1.792	2.012	3.535	1.936	0.083	156	816	41	43	4.285	39	2	38	5	-50
5	22	1	"PFJ0280"	"J268_1"	5370	27760	130	2583	2622	589	79	82	22	100	100	0	2518	2492	631	148	150	21	99	99	0	1.057	1.085	1.052	1.094	1.458	1.056	0.869	120	738	4874	4887	0.079	2504	2370	2543	2344	0
5	1	2	"PFJ0322"	"J309_17"	1370	27950	120	1053	1092	305	63	65	14	100	100	0	565	573	132	134	135	17	100	99	0	2.297	2.344	2.294	2.376	1.518	2.461	0.846	120	483	1421	1468	1.200	990	431	1029	439	0
5	2	2	"PFJ0363"	"J373_1"	1550	27950	120	814	800	166	67	70	17	100	100	0	834	823	172	137	139	21	100	100	0	1.072	1.069	1.059	1.078	1.336	1.034	0.906	120	524	1444	1419	0.100	747	697	733	686	0
5	3	2	"PFN0173"	"N132_113"	1760	27950	120	3623	3562	712	68	72	18	100	100	0	2384	2354	463	137	138	19	100	100	0	1.582	1.576	1.556	1.592	1.365	1.595	0.914	120	539	5802	5711	0.662	3555	2247	3494	2217	0
5	4	2	"PFN0184"	"N132_132"	1960	27950	130	380	379	85	69	73	23	100	100	0	902	905	271	134	137	22	99	99	0	0.405	0.402	0.372	0.427	1.763	0.357	0.810	120	572	1079	1081	-1.304	311	768	310	771	0
5	5	2	"PFN0186"	"N132_136"	2150	27950	130	3919	3873	765	70	73	23	100	100	0	3408	3350	865	132	136	21	100	99	0	1.175	1.182	1.143	1.244	1.741	1.158	0.867	120	515	7125	7021	0.233	3849	3276	3803	3218	0
5	6	2	"PFN0203"	"N132_171"	2330	27950	130	871	894	208	75	77	20	100	100	0	687	691	156	136	138	19	99	99	0	1.445	1.476	1.436	1.536	1.649	1.460	0.844	120	521	1347	1374	0.531	796	551	819	555	0
5	7	2	"PFN0208"	"N132_178"	2540	27960	130	2870	2806	784	76	77	18	100	100	0	2178	2209	539	138	141	20	100	100	0	1.370	1.318	1.326	1.294	1.299	1.386	0.879	120	482	4834	4801	0.454	2794	2040	2730	2071	0
5	8	2	"PFN0211"	"N132_181"	2720	27960	130	457	476	127	77	79	19	100	100	0	514	524	109	140	144	27	99	99	0	1.016	1.039	1.067	1.033	1.513	1.068	0.785	120	475	754	783	0.023	380	374	399	384	0
5	9	2	"PFN0362"	"N135_24"	2910	27960	130	2985	2960	504	79	94	195	100	100	0	2409	2364	484	143	174	401	98	98	0	1.282	1.297	1.252	1.295	1.301	1.293	0.878	120	549	5172	5102	0.359	2906	2266	2881	2221	0
5	10	2	"PFN0373"	"N136_4"	3120	27960	130	1851	1857	558	80	86	31	100	99	0	1477	1519	378	143	158	169	100	100	0	1.328	1.291	1.357	1.248	1.459	1.400	0.876	120	503	3105	3153	0.409	1771	1334	1777	1376	0
5	11	2	"PFN0401"	"N137_50"	3290	27950	130	1289	1320	342	74	79	23	100	100	0	1121	1149	335	137	144	35	99	99	0	1.235	1.231	1.190	1.287	1.681	1.199	0.840	120	413	2199	2258	0.304	1215	984	1246	1012	0
5	12	2	"PFN0423"	"N138_31"	3480	27960	130	334	336	73	72	79	45	100	100	0	251	244	46	136	152	125	38	0	0	2.278	2.444	2.444	2.577	1.696	2.552	0.669	120	462	377	372	1.188	262	115	264	108	0
5	13	2	"PFN0433"	"N138_45"	3670	27950	130	1028	1029	197	78	125	532	97	24	0	624	641	129	145	255	1139	0	0	0	1.983	1.917	1.895	1.956	1.395	1.976	0.843	120	505	1429	1447	0.988	950	479	951	496	0
5	14	2	"PFN0409"	"N138_104"	3870	27960	130	623	614	156	80	86	24	99	99	0	872	872	167	151	157	29	100	100	0	0.753	0.741	0.762	0.732	1.290	0.757	0.804	120	480	1264	1255	-0.409	543	721	534	721	0
5	15	2	"PFN0534"	"N143_18"	4050	27960	130	321	320	66	83	86	22	99	99	0	579	567	75	154	157	26	100	100	0	0.560	0.574	0.585	0.553	1.504	0.562	0.805	120	545	663	650	-0.837	238	425	237	413	0
5	16	2	"PFN0540"	"N143_29"	4250	27960	130	1806	1788	333	84	87	23	100	100	0	1180	1179	197	152	154	23	100	100	0	1.675	1.659	1.647	1.646	1.364	1.735	0.867	120	576	2750	2731	0.744	1722	1028	1704	1027	0
5	17	2	"PFN0556"	"N143_56"	4470	27930	150	107	109	30	80	85	23	53	26	0	151	153	26	146	149	21	23	9	0	5.400	4.143	1.497	1.514	3.742	5.829	0.007	156	524	32	36	2.433	27	5	29	7	-50
5	18	2	"PFN0562"	"N143_66"	4630	27960	140	2482	2275	801	78	89	71	99	96	0	1473	1414	386	146	156	60	97	95	0	1.812	1.733	1.745	1.641	2.158	1.843	0.868	156	463	3731	3465	0.857	2404	1327	2197	1268	0
5	19	2	"PFN0608"	"N147_16"	4810	27960	130	193	198	50	82	90	70	84	22	0	214	221	49	149	158	59	55	15	0	1.708	1.611	1.707	1.838	2.294	1.487	0.371	120	473	176	188	0.772	111	65	116	72	0
5	20	2	"PFN0623"	"N148_7"	5000	27960	130	696	688	147	83	86	21	100	100	0	357	352	69	151	153	22	98	97	0	2.976	3.010	2.868	3.034	1.479	3.135	0.759	120	488	819	806	1.573	613	206	605	201	0
5	21	2	"PFN0714"	"N151_50"	5200	27960	130	15131	15110	3476	83	87	22	100	100	0	12192	12011	3058	150	153	24	99	99	0	1.250	1.267	1.224	1.288	1.588	1.265	0.883	120	386	27090	26888	0.321	15048	12042	15027	11861	0
5	22	2	"PFN0723"	"N152_1"	5380	27960	130	1547	1567	263	81	86	24	100	100	0	1497	1484	314	152	155	32	99	99	0	1.090	1.116	1.085	1.122	1.300	1.076	0.874	120	542	2811	2818	0.124	1466	1345	1486	1332	0
5	1	3	"PFN0727"	"N152_17"	1400	28150	130	499	512	141	63	66	16	100	100	0	482	516	168	131	134	21	100	100	0	1.242	1.166	1.243	1.186	1.376	1.138	0.845	120	569	787	834	0.313	436	351	449	385	0
5	2	3	"PFN0735"	"N153_15"	1580	28140	120	1502	1478	371	66	69	16	100	100	0	788	831	236	130	134	21	100	99	0	2.182	2.014	2.049	2.083	1.497	1.993	0.870	120	482	2094	2113	1.126	1436	658	1412	701	0
5	3	3	"PFN0750"	"N155_14"	1780	28140	130	2126	2247	550	66	68	15	100	100	0	2382	2440	565	130	133	19	100	100	0	0.915	0.944	0.935	0.948	1.306	0.942	0.917	120	530	4312	4491	-0.129	2060	2252	2181	2310	0
5	4	3	"PFN0757"	"N155_25"	1960	28140	130	2054	2156	805	66	68	14	100	100	0	1217	1307	411	129	131	19	100	100	0	1.827	1.774	1.755	1.732	1.316	1.910	0.863	120	527	3076	3268	0.870	1988	1088	2090	1178	0
5	5	3	"PFB0217"	"B567"	2160	28140	120	398	404	82	68	70	19	100	100	0	655	660	126	131	134	30	100	100	0	0.630	0.635	0.643	0.639	1.396	0.605	0.865	120	529	854	865	-0.667	330	524	336	529	0
5	6	3	"PFB0221"	"B573"	2360	28130	130	507	588	273	68	72	19	100	100	0	1302	1583	776	135	138	31	100	100	0	0.376	0.359	0.345	0.365	1.574	0.333	0.835	120	520	1606	1968	-1.411	439	1167	520	1448	0
5	7	3	"PFB0223"	"B577"	2540	28130	130	820	871	264	70	73	18	100	100	0	1307	1392	419	138	140	20	100	100	0	0.642	0.639	0.635	0.639	1.364	0.622	0.882	120	454	1919	2055	-0.640	750	1169	801	1254	0
5	8	3	"PFB0225"	"B583"	2720	28130	130	454	492	189	72	75	18	100	100	0	1597	1821	873	139	142	21	100	100	0	0.262	0.250	0.252	0.255	1.325	0.225	0.853	120	473	1840	2102	-1.932	382	1458	420	1682	0
5	9	3	"PFB0227"	"B587"	2910	28130	130	840	850	236	75	76	18	100	100	0	949	915	256	138	140	20	100	99	0	0.943	0.997	0.985	1.028	1.533	0.968	0.865	120	569	1576	1552	-0.084	765	811	775	777	0
5	10	3	"PFB0229"	"B590"	3170	28130	150	83	134	128	74	76	20	34	22	0	144	188	110	136	140	26	29	18	0	1.125	1.154	0.939	0.918	2.706	1.086	0.629	156	533	17	112	0.170	9	8	60	52	-50
5	11	3	"PFB0246"	"B618"	3330	28160	150	71	74	16	70	74	20	16	1	0	127	129	23	134	139	29	7	0	0	-0.143	-0.800	0.545	0.558	3.329	35.045	0.000	156	356	-6	-1	Error	1	-7	4	-5	-50
5	12	3	"PFB0256"	"B634"	3490	28110	150	78	81	21	69	72	16	36	16	0	127	129	20	132	136	21	14	2	0	-1.800	-4.000	0.875	0.944	3.486	8.372	0.003	156	395	4	9	Error	9	-5	12	-3	-50
5	13	3	"PFB0259"	"B64"	3680	28140	120	214	219	58	68	71	16	99	97	0	2663	2668	475	135	139	23	100	100	0	0.058	0.060	0.060	0.056	1.495	0.058	0.769	120	373	2674	2684	-4.114	146	2528	151	2533	0
5	14	3	"PFB0262"	"B645"	3860	28130	150	86	87	18	72	75	18	39	11	0	146	146	27	142	146	26	19	4	0	3.500	3.750	0.739	0.807	3.538	0.143	0.007	156	564	18	19	1.807	14	4	15	4	-50
5	15	3	"PFB0270"	"B664"	4050	28140	100	116	120	35	75	78	19	80	56	0	177	178	32	146	149	24	60	28	0	1.323	1.406	1.281	1.207	2.810	1.240	0.116	80	420	72	77	0.403	41	31	45	32	0
5	16	3	"PFB0273"	"B667"	4270	28130	130	210	210	35	79	83	22	100	99	0	359	358	56	146	150	23	100	100	0	0.615	0.618	0.605	0.616	1.391	0.578	0.759	120	569	344	343	-0.701	131	213	131	212	0
5	17	3	"PFC0002"	"C101"	4450	28140	130	968	991	226	79	84	24	100	100	0	1035	1054	206	145	148	25	100	100	0	0.999	1.003	0.997	0.998	1.241	1.022	0.884	120	522	1779	1821	-0.002	889	890	912	909	0
5	18	3	"PFC0006"	"C113"	4650	28130	130	377	380	94	77	81	22	100	100	0	392	394	102	146	148	23	99	98	0	1.220	1.222	1.227	1.293	1.789	1.167	0.730	120	460	546	551	0.286	300	246	303	248	0
5	19	3	"PFC0009"	"C116"	4830	28140	130	1204	1203	274	81	84	22	100	100	0	803	818	161	148	150	21	100	100	0	1.715	1.675	1.698	1.657	1.324	1.762	0.873	120	503	1778	1792	0.778	1123	655	1122	670	0
5	20	3	"PFC0011"	"C118"	5040	28120	150	123	125	35	84	88	24	66	35	0	162	164	27	148	150	21	41	17	0	2.786	2.563	1.600	2.043	3.639	1.807	0.078	156	510	53	57	1.478	39	14	41	16	-50
5	21	3	"PFC0013"	"C122"	5230	28100	150	82	84	19	82	87	25	12	1	0	137	139	26	147	150	26	12	1	0	0.000	-0.250	0.470	0.591	3.398	0.386	0.083	156	351	-10	-6	Error	0	-10	2	-8	-50
5	22	3	"PFC0015"	"C125"	5410	28130	130	827	841	193	76	79	20	100	100	0	1540	1563	315	146	150	31	100	100	0	0.539	0.540	0.528	0.547	1.521	0.516	0.864	120	518	2145	2182	-0.892	751	1394	765	1417	0
5	1	4	"PFC0035"	"C162"	1400	28320	120	933	951	144	62	65	15	100	100	0	1001	1011	147	130	133	20	100	100	0	1.000	1.009	1.021	1.015	1.277	0.990	0.911	120	504	1742	1770	0.000	871	871	889	881	0
5	2	4	"PFC0037"	"C164"	1590	28320	120	601	604	120	64	67	15	100	100	0	505	511	116	127	130	19	99	99	0	1.421	1.406	1.340	1.467	1.543	1.361	0.852	120	512	915	924	0.507	537	378	540	384	0
5	3	4	"PFC0039"	"C171"	1800	28320	130	699	715	147	64	66	13	100	100	0	533	541	93	126	128	16	100	100	0	1.560	1.569	1.557	1.567	1.292	1.601	0.880	120	520	1042	1066	0.642	635	407	651	415	0
5	4	4	"PFC0042"	"C179"	1980	28330	130	916	920	188	64	65	13	100	100	0	628	624	136	125	126	15	99	99	0	1.694	1.715	1.716	1.732	1.333	1.708	0.866	120	511	1355	1355	0.760	852	503	856	499	0
5	5	4	"PFC0044"	"C180"	2190	28330	130	805	791	228	65	68	17	100	100	0	501	516	114	130	133	31	100	100	0	1.995	1.881	1.895	1.852	1.428	2.048	0.848	120	456	1111	1112	0.996	740	371	726	386	0
5	6	4	"PFC0046"	"C184"	2380	28320	130	209	212	39	67	70	19	100	100	0	263	262	44	135	139	33	98	90	0	1.109	1.142	1.146	1.185	1.648	1.113	0.630	120	432	270	272	0.150	142	128	145	127	0
5	7	4	"PFD0183"	"D23156_27"	2550	28320	130	1999	2062	386	69	71	17	100	100	0	1056	1083	198	137	139	20	100	100	0	2.100	2.107	2.135	2.111	1.191	2.218	0.877	120	523	2849	2939	1.070	1930	919	1993	946	0
5	8	4	"PFD0186"	"D23156_40"	2760	28320	130	1782	1788	307	70	73	17	100	100	0	847	837	164	136	139	19	100	100	0	2.408	2.451	2.357	2.535	1.551	2.526	0.876	120	519	2423	2419	1.268	1712	711	1718	701	0
5	9	4	"PFD0190"	"D2337_1"	2930	28320	130	225	227	50	70	72	16	99	98	0	226	228	42	137	138	17	95	91	0	1.742	1.725	1.828	1.894	2.051	1.820	0.592	120	514	244	248	0.800	155	89	157	91	0
5	10	4	"PFD0198"	"D23657_2"	3130	28310	150	90	156	168	71	76	27	39	20	0	137	179	102	136	142	40	23	17	0	19.000	1.977	1.240	1.008	3.701	1.480	0.602	156	598	20	128	4.248	19	1	85	43	-50
5	11	4	"PFD0208"	"D25498_1"	3340	28330	150	76	77	15	70	76	29	8	0	0	122	124	23	135	142	43	1	0	0	-0.462	-0.636	0.400	0.412	3.724	8.550	0.005	156	487	-7	-4	Error	6	-13	7	-11	-50
5	12	4	"PFD0213"	"D2660_1"	3540	28280	150	71	77	34	68	70	15	28	11	0	128	137	84	133	136	22	14	5	0	-0.600	2.250	0.804	0.745	5.067	0.309	0.327	156	454	-2	13	Error	3	-5	9	4	-50
5	13	4	"PFD0248"	"D33539_109"	3680	28330	130	644	637	156	68	70	15	100	100	0	766	771	138	133	136	19	100	100	0	0.910	0.892	0.887	0.870	1.440	0.894	0.823	120	435	1209	1207	-0.136	576	633	569	638	0
5	14	4	"PFD0250"	"D33539_15"	3880	28320	130	648	661	158	69	72	15	100	100	0	772	785	206	137	140	21	99	98	0	0.912	0.914	0.890	0.959	1.692	0.867	0.828	120	519	1214	1240	-0.133	579	635	592	648	0
5	15	4	"PFD0252"	"D33539_17"	4070	28330	120	118	121	28	72	74	15	90	75	0	512	519	93	141	144	21	100	100	0	0.124	0.130	0.130	0.114	1.993	0.120	0.490	120	490	417	427	-3.012	46	371	49	378	0
5	16	4	"PFD0256"	"D33539_23"	4250	28320	130	697	701	121	75	78	18	100	100	0	586	587	122	142	145	20	99	98	0	1.401	1.407	1.384	1.474	1.607	1.389	0.835	120	581	1066	1071	0.486	622	444	626	445	0
5	17	4	"PFD0259"	"D33539_28"	4460	28320	130	2196	2295	522	76	78	17	100	100	0	2405	2460	682	143	147	24	99	99	0	0.937	0.958	0.917	0.987	1.624	0.926	0.829	120	501	4382	4536	-0.094	2120	2262	2219	2317	0
5	18	4	"PFD0261"	"D33539_3"	4630	28330	150	92	92	22	76	80	21	37	12	0	131	134	25	145	148	26	7	1	0	-1.143	-1.455	0.900	0.864	4.718	5.198	0.005	156	558	2	5	Error	16	-14	16	-11	-50
5	19	4	"PFD0277"	"D33539_63"	4860	28320	130	1379	1381	285	79	83	23	100	100	0	888	885	237	145	147	21	97	95	0	1.750	1.759	1.692	1.881	1.879	1.734	0.833	120	590	2043	2042	0.807	1300	743	1302	740	0
5	20	4	"PFD0281"	"D33539_69"	5090	28330	150	98	108	87	80	83	22	44	21	0	142	146	33	141	144	22	20	7	0	18.000	5.600	1.464	1.574	4.732	5.905	0.074	156	564	19	33	4.170	18	1	28	5	-50
5	21	4	"PFD0283"	"D33539_74"	5240	28260	150	86	90	24	77	80	21	35	12	0	139	139	24	140	143	23	11	3	0	-9.000	-13.000	1.150	0.969	3.779	0.543	0.009	156	415	8	12	Error	9	-1	13	-1	-50
5	22	4	"PFD0286"	"D33539_85"	5400	28320	130	1087	1111	280	72	77	21	100	100	0	1001	1003	265	141	144	24	99	99	0	1.180	1.205	1.173	1.225	1.486	1.199	0.884	120	569	1875	1901	0.239	1015	860	1039	862	0
5	1	5	"PFD0288"	"D33539_87"	1420	28510	120	311	307	62	62	65	14	100	100	0	332	342	67	130	132	17	100	100	0	1.233	1.156	1.132	1.172	1.415	1.138	0.820	120	583	451	457	0.302	249	202	245	212	0
5	2	5	"PFD0292"	"D33539_97"	1630	28510	130	116	122	33	64	66	14	94	81	0	155	163	40	130	130	16	57	45	0	2.080	1.758	1.605	1.587	3.049	1.354	0.188	120	558	77	91	1.057	52	25	58	33	0
5	3	5	"PFD0343"	"D40381_1"	1810	28510	120	107	111	30	63	65	13	92	69	0	167	172	34	127	128	16	85	62	0	1.100	1.067	1.055	1.015	2.576	0.923	0.370	120	504	84	93	0.138	44	40	48	45	0
5	4	5	"PFD0345"	"D4043_2"	2010	28500	130	748	750	174	64	66	14	100	100	0	535	532	141	127	129	17	99	98	0	1.676	1.694	1.636	1.756	1.566	1.716	0.818	120	496	1092	1091	0.745	684	408	686	405	0
5	5	5	"PFD0355"	"D42243_17"	2190	28490	150	80	85	24	66	68	15	49	30	0	126	126	18	130	132	17	12	2	0	-3.500	-4.750	1.500	1.457	4.455	0.094	0.001	156	495	10	15	Error	14	-4	19	-4	-50
5	6	5	"PFD0362"	"D42243_29"	2360	28490	150	80	85	22	69	70	15	41	19	0	125	126	19	133	134	17	9	1	0	-1.375	-2.286	1.000	1.011	4.571	0.420	0.011	156	466	3	9	Error	11	-8	16	-7	-50
5	7	5	"PFD0367"	"D42243_37"	2560	28510	120	2163	2201	435	69	71	16	100	100	0	2666	2684	490	135	136	17	100	100	0	0.827	0.836	0.822	0.852	1.531	0.835	0.902	120	484	4625	4681	-0.273	2094	2531	2132	2549	0
5	8	5	"PFD0369"	"D42243_39"	2750	28510	130	698	695	127	70	72	15	100	100	0	642	624	132	135	136	17	99	99	0	1.239	1.278	1.259	1.302	1.421	1.242	0.861	120	514	1135	1114	0.309	628	507	625	489	0
5	9	5	"PFE0400"	"E2667_1"	2920	28510	120	114	114	22	69	71	14	92	79	0	169	172	32	133	136	18	69	46	0	1.250	1.154	1.083	1.295	2.851	0.769	0.191	120	487	81	84	0.322	45	36	45	39	0
5	10	5	"PFE0403"	"E26771_1"	3130	28510	130	1673	1681	312	71	78	34	100	100	0	1775	1751	283	137	147	50	100	100	0	0.978	0.998	0.990	1.001	1.353	1.009	0.906	120	563	3240	3224	-0.032	1602	1638	1610	1614	0
5	11	5	"PFE0405"	"E26771_4"	3310	28510	130	1391	1330	321	71	79	35	100	100	0	683	692	162	139	149	52	99	99	0	2.426	2.277	2.235	2.323	1.429	2.323	0.871	120	503	1864	1812	1.279	1320	544	1259	553	0
5	12	5	"PFE0408"	"E26934_1"	3510	28510	130	1263	1257	285	70	72	15	100	100	0	1243	1248	324	133	136	19	99	99	0	1.075	1.065	1.034	1.116	1.702	1.056	0.859	120	520	2303	2302	0.104	1193	1110	1187	1115	0
5	13	5	"PFE0411"	"E27042_1"	3720	28510	150	82	84	20	70	72	16	37	14	0	131	132	19	133	136	21	10	1	0	-6.000	-14.000	1.318	1.253	3.428	0.387	0.005	156	485	10	13	Error	12	-2	14	-1	-50
5	14	5	"PFE0415"	"E27173_1"	3880	28510	130	565	569	114	71	74	17	100	100	0	413	407	72	137	141	22	99	99	0	1.790	1.844	1.736	1.886	1.456	1.868	0.810	120	433	770	768	0.840	494	276	498	270	0
5	15	5	"PFE0439"	"E27723_18"	4070	28510	130	1486	1452	285	75	77	17	100	100	0	1477	1446	335	141	142	19	98	98	0	1.056	1.055	1.022	1.113	1.794	1.035	0.849	120	483	2747	2682	0.079	1411	1336	1377	1305	0
5	16	5	"PFE0443"	"E27723_9"	4260	28520	130	141	144	29	75	78	18	95	86	0	176	178	30	139	140	19	75	48	0	1.784	1.769	1.698	1.806	2.632	1.752	0.230	120	509	103	108	0.835	66	37	69	39	0
5	17	5	"PFE0446"	"E27742_6"	4440	28510	130	167	168	35	76	78	18	100	95	0	229	231	41	142	145	23	97	84	0	1.046	1.034	1.011	1.066	1.796	0.937	0.498	120	532	178	181	0.065	91	87	92	89	0
5	18	5	"PFE0452"	"E28056_1"	4650	28500	150	88	91	22	77	80	19	33	13	0	137	139	20	143	147	23	10	0	0	-1.833	-3.500	1.000	0.989	4.333	0.128	0.001	156	547	5	10	Error	11	-6	14	-4	-50
5	19	5	"PFE0454"	"E28350_1"	4830	28510	150	101	102	24	75	79	19	58	30	0	167	166	31	140	142	20	55	29	0	0.963	1.038	0.953	0.961	2.914	0.606	0.077	156	551	53	53	-0.054	26	27	27	26	-50
5	20	5	"PFE0458"	"E28462_2"	5030	28510	150	86	90	21	76	80	20	35	12	0	135	138	23	139	141	21	17	4	0	-2.500	-14.000	0.818	0.922	3.291	0.514	0.015	156	584	6	13	Error	10	-4	14	-1	-50
5	21	5	"PFE0487"	"E29895_1"	5250	28500	150	81	86	20	76	80	19	28	8	0	136	136	21	137	139	20	13	4	0	-5.000	-10.000	0.800	0.881	4.276	13.612	0.005	156	556	4	9	Error	5	-1	10	-1	-50
5	22	5	"PFE0491"	"E29931_3"	5400	28520	130	290	284	63	72	75	18	99	99	0	388	390	56	138	142	27	100	100	0	0.872	0.841	0.842	0.813	1.556	0.822	0.741	120	561	468	464	-0.198	218	250	212	252	0
5	1	6	"PFE0494"	"E30210_1"	1410	28700	120	738	729	148	62	64	13	100	100	0	456	462	90	133	135	17	100	100	0	2.093	2.027	2.098	2.039	1.519	2.078	0.858	120	503	999	996	1.065	676	323	667	329	0
5	2	6	"PFE0498"	"E3038_3"	1600	28700	130	211	214	43	64	67	15	100	100	0	250	248	40	131	132	16	99	98	0	1.235	1.282	1.293	1.307	1.566	1.239	0.686	120	517	266	267	0.305	147	119	150	117	0
5	3	6	"PFE0502"	"E3185_4"	1790	28710	130	661	650	157	65	68	14	100	100	0	537	532	83	131	132	16	100	100	0	1.468	1.459	1.488	1.401	1.554	1.559	0.831	120	505	1002	986	0.554	596	406	585	401	0
5	4	6	"PFE0504"	"E3185_6"	1980	28700	130	972	964	285	66	68	15	100	100	0	1934	1929	528	130	133	17	100	100	0	0.502	0.499	0.494	0.505	1.404	0.486	0.894	120	536	2710	2697	-0.994	906	1804	898	1799	0
5	5	6	"PFE0525"	"E3552_1"	2170	28700	120	396	405	115	67	72	40	99	99	0	695	729	206	132	137	58	100	100	0	0.584	0.566	0.562	0.564	1.516	0.522	0.820	120	471	892	935	-0.775	329	563	338	597	0
5	6	6	"PFE0531"	"E3831_2"	2380	28680	150	90	91	25	69	72	37	23	3	0	137	141	23	132	136	55	5	0	0	4.200	2.444	1.266	1.541	4.056	0.658	0.607	156	543	26	31	2.070	21	5	22	9	-50
5	7	6	"PFE0534"	"E390_1"	2560	28700	130	91	91	19	69	71	15	60	28	0	234	239	43	132	133	18	97	96	0	0.216	0.206	0.220	0.208	2.324	0.161	0.200	120	494	124	129	-2.213	22	102	22	107	0
5	8	6	"PFE0539"	"E4159_1"	2750	28700	120	287	295	69	69	71	15	100	100	0	396	405	83	134	135	18	100	100	0	0.832	0.834	0.840	0.828	1.539	0.797	0.749	120	494	480	497	-0.265	218	262	226	271	0
5	9	6	"PFE0542"	"E4247_1"	2940	28700	130	772	727	190	70	72	16	100	99	0	877	880	133	135	136	18	100	100	0	0.946	0.882	0.909	0.824	1.643	0.924	0.835	120	530	1444	1402	-0.080	702	742	657	745	0
5	10	6	"PFE0547"	"E4295_1"	3120	28700	130	462	495	163	73	79	32	99	99	0	425	448	111	137	146	49	99	98	0	1.351	1.357	1.393	1.346	1.553	1.371	0.820	120	570	677	733	0.434	389	288	422	311	0
5	11	6	"PFF0499"	"F2457_1"	3360	28700	150	78	80	17	74	78	26	7	2	0	129	130	21	138	144	40	1	0	0	-0.444	-0.750	0.534	0.637	4.415	5.795	0.000	156	593	-5	-2	Error	4	-9	6	-8	-50
5	12	6	"PFF0505"	"F24631_2"	3510	28690	130	1082	1118	285	72	75	18	100	100	0	1313	1322	382	135	137	18	99	97	0	0.857	0.881	0.846	0.931	1.773	0.833	0.855	120	445	2188	2233	-0.222	1010	1178	1046	1187	0
5	13	6	"PFF0507"	"F246_1"	3700	28680	150	94	98	24	75	77	18	50	28	0	148	150	27	136	142	50	9	0	0	1.583	1.643	1.053	1.026	2.829	0.063	0.013	156	536	31	37	0.663	19	12	23	14	-50
5	14	6	"PFF0509"	"F24843_2"	3890	28690	130	1209	1167	226	76	77	18	100	100	0	781	773	175	140	145	54	99	98	0	1.768	1.724	1.699	1.804	1.576	1.734	0.817	120	452	1774	1724	0.822	1133	641	1091	633	0
5	15	6	"PFF0513"	"F25069_1"	4080	28690	150	84	85	21	77	79	18	24	8	0	127	128	21	141	144	27	3	0	0	-0.500	-0.615	0.631	0.549	4.026	0.010	0.000	156	540	-7	-5	Error	7	-14	8	-13	-50
5	16	6	"PFF0515"	"F25114_1"	4270	28700	130	1037	1020	261	77	79	18	100	99	0	954	958	149	139	142	26	100	100	0	1.178	1.151	1.184	1.088	1.569	1.209	0.847	120	486	1775	1762	0.236	960	815	943	819	0
5	17	6	"PFF0554"	"F26408_1"	4460	28700	130	3361	3320	881	79	82	21	100	100	0	2640	2713	567	142	145	21	100	100	0	1.314	1.261	1.294	1.208	1.535	1.320	0.871	120	541	5780	5812	0.394	3282	2498	3241	2571	0
5	18	6	"PFF0556"	"F26422_2"	4650	28700	130	1050	1011	235	80	83	21	100	99	0	953	938	152	143	146	21	100	100	0	1.198	1.171	1.169	1.118	1.573	1.200	0.871	120	520	1780	1726	0.260	970	810	931	795	0
5	19	6	"PFF0558"	"F26666_3"	4840	28700	120	1815	1851	544	78	80	18	100	100	0	4400	4642	1208	142	144	21	100	100	0	0.408	0.394	0.390	0.393	1.556	0.379	0.888	120	463	5995	6273	-1.294	1737	4258	1773	4500	0
5	20	6	"PFF0560"	"F26774_1"	5030	28700	130	1862	1911	474	77	80	17	100	100	0	1172	1174	246	141	142	21	100	99	0	1.731	1.775	1.720	1.802	1.494	1.838	0.884	120	520	2816	2867	0.792	1785	1031	1834	1033	0
5	21	6	"PFF0563"	"F27064_1"	5220	28700	120	1083	1094	316	77	81	19	100	100	0	1036	1056	231	137	140	20	100	100	0	1.119	1.107	1.100	1.077	1.540	1.140	0.864	120	499	1905	1936	0.162	1006	899	1017	919	0
5	22	6	"PFF0568"	"F27351_1"	5420	28700	120	170	173	38	74	76	18	97	95	0	736	744	163	138	145	94	99	98	0	0.161	0.163	0.158	0.153	1.801	0.147	0.708	120	574	694	705	-2.639	96	598	99	606	0
5	1	7	"PFF0597"	"F28584_1"	1420	28880	140	136	136	31	64	66	15	97	91	0	432	418	84	135	137	17	99	99	0	0.242	0.254	0.261	0.246	1.633	0.245	0.705	156	692	369	355	-2.044	72	297	72	283	0
5	2	7	"PFF0599"	"F28782_1"	1620	28880	130	1782	1774	435	67	68	15	100	100	0	1203	1223	359	135	137	18	99	99	0	1.606	1.569	1.511	1.638	1.653	1.550	0.852	120	508	2783	2795	0.683	1715	1068	1707	1088	0
5	3	7	"PFF0601"	"F28897_1"	1800	28880	120	1717	1742	329	68	70	16	100	100	0	1231	1209	254	132	135	18	99	99	0	1.500	1.554	1.523	1.570	1.340	1.537	0.909	120	463	2748	2751	0.585	1649	1099	1674	1077	0
5	4	7	"PFF0611"	"F29309_1"	2000	28880	120	445	460	116	67	69	15	100	100	0	338	342	84	133	135	17	99	98	0	1.844	1.880	1.890	1.941	1.646	1.973	0.725	120	490	583	602	0.883	378	205	393	209	0
5	5	7	"PFF0617"	"F29473_1"	2200	28870	150	88	89	22	68	71	36	22	0	0	133	136	21	133	138	55	2	0	0	100000.000	7.000	1.250	1.260	3.740	0.641	0.666	156	569	20	24	16.610	20	0	21	3	-50
5	6	7	"PFF0622"	"F29632_5"	2370	28880	130	1195	1189	240	68	72	38	100	100	0	1101	1103	219	132	137	57	99	99	0	1.163	1.154	1.127	1.147	1.275	1.140	0.907	120	502	2096	2092	0.218	1127	969	1121	971	0
5	7	7	"PFF0646"	"F30537_4"	2570	28880	130	744	746	148	69	71	15	100	100	0	911	889	206	131	134	19	98	98	0	0.865	0.893	0.865	0.949	1.827	0.853	0.842	120	489	1455	1435	-0.209	675	780	677	758	0
5	8	7	"PFF0652"	"F30663_2"	2750	28890	130	1173	1161	291	71	74	19	100	100	0	1277	1284	275	136	139	20	100	100	0	0.966	0.949	0.947	0.932	1.351	0.954	0.895	120	463	2243	2238	-0.050	1102	1141	1090	1148	0
5	9	7	"PFF0656"	"F30728_1"	2940	28890	130	501	498	138	71	75	27	99	99	0	547	550	112	139	143	28	100	100	0	1.054	1.039	1.033	0.983	1.650	1.070	0.796	120	511	838	838	0.076	430	408	427	411	0
5	10	7	"PFF0659"	"F30796_1"	3130	28890	140	949	856	340	73	79	34	94	94	0	654	629	224	138	146	53	91	89	0	1.698	1.595	1.617	1.612	2.131	1.623	0.833	156	569	1392	1274	0.764	876	516	783	491	0
5	11	7	"PFF0661"	"F3084_1"	3330	28880	130	2143	2135	439	74	77	22	100	100	0	2001	1939	463	138	143	33	99	98	0	1.111	1.144	1.118	1.176	1.582	1.136	0.878	120	493	3932	3862	0.151	2069	1863	2061	1801	0
5	12	7	"PFF0665"	"F31008_1"	3510	28890	130	3933	3823	897	76	80	24	100	100	0	3251	3328	652	138	141	20	100	100	0	1.239	1.175	1.179	1.165	1.374	1.172	0.908	120	520	6970	6937	0.309	3857	3113	3747	3190	0
5	13	7	"PFF1271"	"F51945_3"	3720	28880	130	2793	2894	756	77	80	23	100	100	0	2725	2757	818	138	143	49	99	97	0	1.050	1.076	1.045	1.179	2.139	1.071	0.866	120	554	5303	5436	0.070	2716	2587	2817	2619	0
5	14	7	"PFF1274"	"F5206_2"	3900	28880	130	1181	1193	253	77	79	18	100	100	0	731	711	173	140	143	50	96	94	0	1.868	1.954	1.908	2.016	1.652	1.961	0.865	120	504	1695	1687	0.902	1104	591	1116	571	0
5	15	7	"PFF1276"	"F5206_7"	4080	28880	130	387	390	80	76	78	18	100	100	0	292	289	57	140	143	26	97	93	0	2.046	2.107	2.078	2.220	1.721	2.154	0.671	120	517	463	463	1.033	311	152	314	149	0
5	16	7	"PFF1278"	"F52084_1"	4280	28880	130	779	785	169	77	78	18	100	100	0	534	535	125	139	142	26	97	96	0	1.777	1.788	1.713	1.779	1.529	1.857	0.793	120	525	1097	1104	0.830	702	395	708	396	0
5	17	7	"PFF1290"	"F52397_2"	4460	28890	130	22483	22073	4997	80	82	21	100	100	0	18264	18446	2513	142	145	21	100	100	0	1.236	1.202	1.237	1.140	1.513	1.256	0.887	120	527	40525	40297	0.306	22403	18122	21993	18304	0
5	18	7	"PFF1292"	"F52444_1"	4660	28880	130	256	257	58	79	83	22	100	98	0	385	382	87	144	146	21	96	96	0	0.734	0.748	0.728	0.755	1.759	0.672	0.686	120	539	418	416	-0.445	177	241	178	238	0
5	19	7	"PFF1323"	"F53383_7"	4850	28880	130	774	773	148	79	81	18	100	100	0	791	772	172	142	144	20	99	97	0	1.071	1.102	1.047	1.187	1.858	1.068	0.836	120	523	1344	1324	0.099	695	649	694	630	0
5	20	7	"PFF1327"	"F53446_1"	5040	28890	120	610	615	130	78	80	18	100	100	0	519	532	95	141	144	20	100	100	0	1.407	1.373	1.404	1.377	1.400	1.402	0.845	120	489	910	928	0.493	532	378	537	391	0
5	21	7	"PFF1329"	"F53449_1"	5240	28880	130	532	539	96	76	80	20	100	100	0	698	680	147	140	146	93	97	95	0	0.817	0.857	0.842	0.901	1.721	0.764	0.725	120	563	1014	1003	-0.291	456	558	463	540	0
5	22	7	"PFF1335"	"F53749_1"	5430	28890	120	337	339	78	73	75	17	99	99	0	590	606	95	142	148	94	100	100	0	0.589	0.573	0.570	0.553	1.536	0.478	0.654	120	545	712	730	-0.763	264	448	266	464	0
5	1	8	"PFF1338"	"F53871_1"	1430	29070	120	123	128	37	66	69	19	89	70	0	188	191	38	139	140	18	80	62	0	1.163	1.192	1.125	1.173	2.682	1.044	0.277	120	552	106	114	0.218	57	49	62	52	0
5	2	8	"PFF1343"	"F53897_2"	1620	29080	130	1097	1027	321	68	70	15	100	99	0	4184	4166	938	135	137	18	100	99	0	0.254	0.238	0.242	0.218	1.768	0.243	0.880	120	539	5078	4990	-1.976	1029	4049	959	4031	0
5	3	8	"PFF1370"	"F54899_1"	1810	29070	120	421	421	87	68	70	15	99	99	0	741	748	141	133	136	17	100	100	0	0.581	0.574	0.572	0.578	1.285	0.563	0.894	120	500	961	968	-0.784	353	608	353	615	0
5	4	8	"PFF1379"	"F55001_1"	2000	29070	120	2660	2674	472	68	69	14	100	100	0	1780	1841	344	134	136	21	99	99	0	1.575	1.527	1.513	1.569	1.499	1.514	0.936	120	517	4238	4313	0.655	2592	1646	2606	1707	0
5	5	8	"PFF1381"	"F55001_6"	2190	29070	120	768	780	166	68	70	14	100	100	0	534	544	94	135	136	21	100	100	0	1.754	1.741	1.718	1.736	1.353	1.762	0.876	120	510	1099	1121	0.811	700	399	712	409	0
5	6	8	"PFF1388"	"F5510_1"	2390	29070	120	299	300	63	69	72	15	100	100	0	217	219	45	133	135	20	95	85	0	2.738	2.686	2.679	3.009	1.985	2.695	0.601	120	529	314	317	1.453	230	84	231	86	0
5	7	8	"PFF1391"	"F55150_2"	2600	29060	150	89	90	22	71	74	16	51	24	0	144	148	25	135	137	20	37	16	0	2.000	1.462	1.179	0.973	4.115	0.488	0.027	156	568	27	32	1.000	18	9	19	13	-50
5	8	8	"PFF1406"	"F55492_1"	2770	29070	120	6476	7303	3220	72	75	19	100	100	0	19302	21246	8562	142	144	22	100	100	0	0.334	0.343	0.343	0.332	1.479	0.339	0.902	120	425	25564	28335	-1.581	6404	19160	7231	21104	0
5	9	8	"PFF1434"	"F57034_1"	2960	29080	130	202	200	55	72	76	29	95	90	0	480	469	97	144	150	57	98	97	0	0.387	0.394	0.394	0.373	1.714	0.379	0.690	120	516	466	453	-1.370	130	336	128	325	0
5	10	8	"PFF1437"	"F57064_2"	3150	29070	130	1014	1039	253	72	81	50	100	100	0	1003	1017	212	140	153	78	100	100	0	1.092	1.103	1.083	1.105	1.419	1.121	0.868	120	534	1805	1844	0.126	942	863	967	877	0
5	11	8	"PFF1447"	"F57388_2"	3340	29070	130	1075	1054	216	73	75	17	100	100	0	744	740	162	140	141	19	99	99	0	1.659	1.635	1.645	1.697	1.663	1.689	0.860	120	530	1606	1581	0.730	1002	604	981	600	0
5	12	8	"PFF1456"	"F5774_1"	3530	29070	130	149	152	34	74	77	19	95	88	0	621	613	109	138	140	20	100	100	0	0.155	0.164	0.158	0.150	1.822	0.153	0.654	120	518	558	553	-2.687	75	483	78	475	0
5	13	8	"PFF1458"	"F57777_2"	3720	29070	120	1097	1125	260	75	78	21	100	100	0	612	622	134	138	140	19	100	99	0	2.156	2.169	2.171	2.205	1.444	2.249	0.855	120	500	1496	1534	1.108	1022	474	1050	484	0
5	14	8	"PFF1464"	"F57982_1"	3910	29070	120	878	908	210	76	77	18	100	100	0	562	558	127	140	141	18	99	99	0	1.900	1.990	1.887	2.026	1.437	1.997	0.861	120	481	1224	1250	0.926	802	422	832	418	0
5	15	8	"PFI0170"	"I15363_1"	4090	29070	130	1576	1642	446	73	75	18	100	100	0	1058	1055	280	138	140	19	99	99	0	1.634	1.711	1.657	1.762	1.577	1.752	0.858	120	497	2423	2486	0.708	1503	920	1569	917	0
5	16	8	"PFI0172"	"I15423_1"	4280	29070	120	1139	1131	195	74	76	18	100	100	0	704	702	138	138	140	19	100	99	0	1.882	1.874	1.880	1.928	1.421	1.857	0.894	120	488	1631	1621	0.912	1065	566	1057	564	0
5	17	8	"PFI0174"	"I15461_2"	4480	29070	120	978	997	246	75	77	16	100	100	0	622	615	150	140	142	19	100	99	0	1.873	1.941	1.974	2.001	1.486	1.983	0.861	120	500	1385	1397	0.906	903	482	922	475	0
5	18	8	"PFI0180"	"I15544_1"	4670	29070	130	1829	1863	512	75	78	17	100	100	0	1349	1376	356	142	143	20	100	100	0	1.453	1.449	1.481	1.445	1.258	1.490	0.908	120	543	2961	3022	0.539	1754	1207	1788	1234	0
5	19	8	"PFI0185"	"I1568_2"	4860	29070	120	194	196	47	75	78	18	99	96	0	337	336	66	141	142	19	100	98	0	0.607	0.621	0.610	0.609	1.681	0.558	0.677	120	497	315	316	-0.720	119	196	121	195	0
5	20	8	"PFI0189"	"I15719_2"	5050	29070	130	1363	1382	424	74	77	18	100	100	0	680	708	204	141	142	19	99	99	0	2.391	2.307	2.261	2.328	1.487	2.373	0.860	120	453	1828	1875	1.258	1289	539	1308	567	0
5	21	8	"PFI0204"	"I16009_1"	5200	29090	150	83	88	22	75	78	20	35	10	0	140	145	25	140	141	19	23	10	0	100000.000	2.600	0.906	0.899	4.535	0.876	0.003	156	575	8	18	16.610	8	0	13	5	-50
5	22	8	"PFI0212"	"I16172_1"	5440	29070	150	93	96	23	71	74	17	62	31	0	149	151	27	141	143	22	31	12	0	2.750	2.500	1.194	1.201	3.558	0.522	0.008	156	796	30	35	1.459	22	8	25	10	-50
5	1	9	"PFI0215"	"I16356_1"	1440	29260	120	285	298	72	68	70	16	100	100	0	395	399	82	137	139	19	98	98	0	0.841	0.878	0.874	0.868	1.474	0.842	0.769	120	577	475	492	-0.250	217	258	230	262	0
5	2	9	"PFI0220"	"I16487_2"	1630	29260	130	775	782	198	67	69	15	100	100	0	886	877	200	134	135	16	99	99	0	0.941	0.962	0.954	0.982	1.578	0.953	0.850	120	511	1460	1458	-0.087	708	752	715	743	0
5	3	9	"PFI0224"	"I16629_1"	1810	29260	120	895	895	196	66	68	13	100	100	0	1408	1429	318	134	135	16	100	100	0	0.651	0.640	0.629	0.645	1.377	0.618	0.892	120	500	2103	2124	-0.620	829	1274	829	1295	0
5	4	9	"PFI0228"	"I16684_1"	2030	29280	150	84	86	22	67	69	15	51	29	0	143	148	29	134	135	17	36	23	0	1.889	1.357	0.697	0.912	3.764	0.770	0.057	156	576	26	33	0.918	17	9	19	14	-50
5	5	9	"PFI0262"	"I17505_1"	2200	29260	120	245	242	49	69	71	16	99	99	0	236	242	48	135	136	17	98	96	0	1.743	1.617	1.574	1.684	1.712	1.586	0.639	120	448	277	280	0.801	176	101	173	107	0
5	6	9	"PFI0266"	"I17587_1"	2390	29260	120	445	436	92	69	71	15	100	100	0	288	296	63	136	138	19	99	98	0	2.474	2.294	2.386	2.360	1.598	2.364	0.692	120	500	528	527	1.307	376	152	367	160	0
5	7	9	"PFI0268"	"I1781_2"	2580	29260	130	1555	1535	339	70	72	15	100	100	0	866	864	171	137	139	20	100	99	0	2.037	2.015	1.994	2.040	1.513	2.087	0.863	120	545	2214	2192	1.026	1485	729	1465	727	0
5	8	9	"PFI0273"	"I1897_2"	2770	29260	130	1056	1015	327	69	72	15	100	100	0	888	872	255	138	140	19	100	100	0	1.316	1.289	1.298	1.276	1.381	1.352	0.851	120	517	1737	1680	0.396	987	750	946	734	0
5	9	9	"PFI0275"	"I1904_2"	2950	29260	130	1758	1795	391	70	73	21	100	100	0	957	962	231	138	143	51	98	98	0	2.061	2.093	1.978	2.146	1.526	2.101	0.850	120	568	2507	2549	1.043	1688	819	1725	824	0
5	10	9	"PFI0286"	"I2458_1"	3140	29260	100	158	230	160	70	79	49	80	41	0	174	239	155	138	151	79	28	22	0	2.444	1.584	1.690	2.065	2.467	0.920	0.672	80	416	124	261	1.290	88	36	160	101	0
5	11	9	"PFI0317"	"I3248_1"	3340	29260	130	1054	1053	220	71	73	22	100	100	0	1154	1177	250	137	140	38	99	99	0	0.967	0.944	0.930	0.962	1.449	0.937	0.884	120	576	2000	2022	-0.049	983	1017	982	1040	0
5	12	9	"PFI0323"	"I3340_2"	3530	29250	130	111	114	27	71	73	15	90	64	0	399	397	72	137	138	17	100	99	0	0.153	0.165	0.154	0.148	2.030	0.140	0.409	120	544	302	303	-2.711	40	262	43	260	0
5	13	9	"PFI0325"	"I3340_6"	3720	29260	120	359	359	84	72	75	16	99	99	0	427	428	79	138	140	18	100	99	0	0.993	0.990	1.018	1.006	1.530	0.996	0.804	120	459	576	577	-0.010	287	289	287	290	0
5	14	9	"PFI0329"	"I3489_1"	3910	29260	120	708	687	154	72	75	18	100	100	0	495	508	89	139	142	19	100	100	0	1.787	1.667	1.711	1.646	1.490	1.741	0.841	120	452	992	984	0.837	636	356	615	369	0
5	15	9	"PFI0332"	"I3519_2"	4120	29250	150	89	91	21	71	74	18	49	21	0	147	147	29	138	140	19	30	12	0	2.000	2.222	1.139	1.141	3.672	0.570	0.016	156	586	27	29	1.000	18	9	20	9	-50
[truncated: 1,051,557 more chars]
