# Supplementary material for: The Transcriptome of the Intraerythrocytic Developmental Cycle of Plasmodium falciparum
Source: PLoS Biol. 2003 Aug 18;1(1):e5. doi: 10.1371/journal.pbio.0000005 (PMC176545; doi:10.1371/journal.pbio.0000005)
Supplement: Dataset S1 — (29.5 MB ZIP). [file pbio.0000005.sd001.zip › TP_27b.gpr]

ATF	1.0
27	43    
"Type=GenePix Results 1.4"
"DateTime=2002/09/20 15:43:09"
"Settings=C:\Documents and Settings\Manuel\My Documents\Malaria Hybes\HB3 Timecourse\MOS12_137.gps"
"GalFile=C:\Documents and Settings\Manuel\My Documents\Malaria Hybes\mos11galv2"
"Scanner=GenePix 4000B [88593]"
"Comment="
"PixelSize=10"
"ImageName=635	532"
"FileName=C:\Documents and Settings\Manuel\My Documents\Malaria Hybes\HB3 Timecourse\MOS12_137_635.tif	C:\Documents and Settings\Manuel\My Documents\Malaria Hybes\HB3 Timecourse\MOS12_137_532.tif"
"PMTVolts=670	560"
"ScanPower=100	100"
"FocusPosition=0"
"NormalizationFactor:RatioOfMedians=0.845922"
"NormalizationFactor:RatioOfMeans=0.83363"
"NormalizationFactor:MedianOfRatios=0.872164"
"NormalizationFactor:MeanOfRatios=0.886438"
"NormalizationFactor:RegressionRatio=0.850079"
"JpegImage=C:\Documents and Settings\Manuel\My Documents\Malaria Hybes\HB3 Timecourse\MOS12_137.jpg"
"RatioFormulation=W1/W2 (635/532)"
"Barcode="
"ImageOrigin=1110, 24130"
"JpegOrigin=1160, 24140"
"Creator=GenePix Pro 3.0.6.89"
"Temperature=27.97"
"LaserPower=3.47	3.45"
"LaserOnTime=9180	9180"
"Supplier="
"Block"	"Column"	"Row"	"Name"	"ID"	"X"	"Y"	"Dia."	"F635 Median"	"F635 Mean"	"F635 SD"	"B635 Median"	"B635 Mean"	"B635 SD"	"% > B635+1SD"	"% > B635+2SD"	"F635 % Sat."	"F532 Median"	"F532 Mean"	"F532 SD"	"B532 Median"	"B532 Mean"	"B532 SD"	"% > B532+1SD"	"% > B532+2SD"	"F532 % Sat."	"Ratio of Medians"	"Ratio of Means"	"Median of Ratios"	"Mean of Ratios"	"Ratios SD"	"Rgn Ratio"	"Rgn R�"	"F Pixels"	"B Pixels"	"Sum of Medians"	"Sum of Means"	"Log Ratio"	"F635 Median - B635"	"F532 Median - B532"	"F635 Mean - B635"	"F532 Mean - B532"	"Flags"
1	1	1	"PFE0192"	"E18031_6"	1500	24450	120	2287	2003	895	76	79	25	98	95	0	1080	970	399	113	117	40	93	89	0	2.286	2.249	2.326	2.335	2.023	2.356	0.848	120	644	3178	2784	1.193	2211	967	1927	857	0
1	2	1	"PFE0272"	"E20827_3"	1680	24450	120	463	498	242	76	79	27	95	92	0	322	361	180	115	120	43	91	88	0	1.870	1.715	1.731	1.639	2.090	1.625	0.638	120	578	594	668	0.903	387	207	422	246	0
1	3	1	"PFE0225"	"E18877_1"	1880	24450	120	379	357	135	75	79	22	91	86	0	269	258	94	114	116	19	88	85	0	1.961	1.958	1.996	1.813	2.233	1.995	0.678	120	592	459	426	0.972	304	155	282	144	0
1	4	1	"PFE0214"	"E18651_4"	2070	24450	130	704	636	284	78	83	47	91	88	0	434	393	155	117	121	33	86	83	0	1.975	2.022	2.024	2.026	2.558	2.033	0.806	120	638	943	834	0.982	626	317	558	276	0
1	5	1	"PFE0258"	"E20360_1"	2260	24450	120	3954	3806	1607	78	83	49	100	99	0	2868	2679	1169	117	122	36	96	94	0	1.409	1.455	1.431	1.665	2.254	1.453	0.869	120	596	6627	6290	0.495	3876	2751	3728	2562	0
1	6	1	"PFE0606"	"E714_15"	2460	24460	130	403	398	206	78	81	21	94	91	0	532	538	260	118	122	27	92	91	0	0.785	0.762	0.747	0.698	2.007	0.737	0.687	120	620	739	740	-0.349	325	414	320	420	0
1	7	1	"PFF1886"	"F7915_1"	2640	24460	120	419	392	150	85	90	31	95	91	0	469	450	159	130	139	41	92	90	0	0.985	0.959	0.950	0.861	1.944	0.918	0.726	120	540	673	627	-0.021	334	339	307	320	0
1	8	1	"PFF0067"	"F11738_1"	2830	24460	120	533	507	266	80	96	88	87	84	0	399	377	141	123	136	65	85	84	0	1.641	1.681	1.554	1.536	1.746	1.788	0.678	120	561	729	681	0.715	453	276	427	254	0
1	9	1	"PFF0367"	"F20673_1"	3020	24460	120	650	589	245	77	91	87	87	83	0	776	702	296	119	131	65	87	87	0	0.872	0.878	0.869	0.856	1.816	0.863	0.847	120	585	1230	1095	-0.197	573	657	512	583	0
1	10	1	"PFF1686"	"F66030_3"	3210	24460	120	570	525	191	78	80	21	94	93	0	1505	1384	498	117	120	25	95	95	0	0.354	0.353	0.353	0.331	2.169	0.337	0.827	120	548	1880	1714	-1.496	492	1388	447	1267	0
1	11	1	"PFF1346"	"F54003_1"	3390	24450	130	1946	1662	712	77	80	20	96	95	0	1269	1101	481	117	117	18	96	95	0	1.622	1.611	1.626	1.731	2.274	1.580	0.900	120	656	3021	2569	0.698	1869	1152	1585	984	0
1	12	1	"PFF0819"	"F36648_2"	3600	24460	120	467	476	214	78	81	25	94	89	0	382	361	138	116	119	20	90	88	0	1.462	1.624	1.616	1.567	1.782	1.651	0.784	120	610	655	643	0.548	389	266	398	245	0
1	13	1	"PFF0467"	"F23644_4"	3790	24460	120	24549	21272	9821	83	87	25	100	100	0	13282	11493	4698	123	131	85	100	100	0	1.859	1.864	1.916	1.805	1.675	2.007	0.887	120	561	37625	32559	0.895	24466	13159	21189	11370	0
1	14	1	"PFF1450"	"F57655_2"	3970	24460	120	293	279	97	85	88	26	93	90	0	312	309	95	122	136	168	61	5	0	1.095	1.037	1.047	0.985	2.031	0.669	0.437	120	562	398	381	0.131	208	190	194	187	0
1	15	1	"PFF0809"	"F36380_1"	4160	24450	130	136	140	39	78	81	22	84	68	0	154	150	44	116	125	137	1	0	0	1.526	1.824	1.365	1.417	3.034	0.014	0.003	120	662	96	96	0.610	58	38	62	34	0
1	16	1	"PFF0511"	"F25016_1"	4350	24460	120	298	293	110	77	80	21	93	90	0	404	395	144	116	118	16	95	91	0	0.767	0.774	0.783	0.758	1.847	0.741	0.719	120	578	509	495	-0.382	221	288	216	279	0
1	17	1	"PFF1712"	"F67192_1"	4550	24460	120	475	459	169	76	80	22	95	95	0	470	433	154	116	119	36	92	91	0	1.127	1.208	1.194	1.238	1.913	1.184	0.783	120	608	753	700	0.173	399	354	383	317	0
1	18	1	"PFF0870"	"F39343_3"	4750	24460	120	418	415	195	78	81	25	90	90	0	277	287	202	117	120	37	85	78	0	2.125	1.982	2.029	1.919	2.474	1.727	0.416	120	608	500	507	1.087	340	160	337	170	0
1	19	1	"PFF1637"	"F64125_2"	4950	24460	120	475	431	166	75	77	23	95	90	0	408	380	132	115	116	18	92	90	0	1.365	1.343	1.281	1.174	2.133	1.364	0.788	120	563	693	621	0.449	400	293	356	265	0
1	20	1	"PFF0483"	"F23940_2"	5120	24460	120	292	278	109	75	76	19	94	90	0	375	357	130	115	115	16	92	90	0	0.835	0.839	0.808	0.793	1.927	0.811	0.749	120	548	477	445	-0.261	217	260	203	242	0
1	21	1	"PFF0101"	"F13309_2"	5310	24460	120	326	326	145	75	77	21	91	88	0	331	317	128	115	115	18	86	85	0	1.162	1.243	1.137	1.149	2.134	1.182	0.702	120	580	467	453	0.217	251	216	251	202	0
1	22	1	"PFF1826"	"F71130_4"	5500	24470	120	788	726	296	75	78	21	95	93	0	551	519	170	116	117	19	95	93	0	1.639	1.615	1.613	1.441	2.271	1.740	0.836	120	602	1148	1054	0.713	713	435	651	403	0
1	1	2	"PFF0961"	"F42117_4"	1510	24640	120	234	233	94	75	77	23	91	85	0	229	222	73	114	117	32	86	78	0	1.383	1.463	1.264	1.224	1.966	1.523	0.601	120	591	274	266	0.467	159	115	158	108	0
1	2	2	"PFF1620"	"F63632_3"	1710	24640	120	230	251	114	77	79	20	92	87	0	376	364	152	115	117	18	90	89	0	0.586	0.699	0.694	0.663	2.340	0.675	0.654	120	496	414	423	-0.771	153	261	174	249	0
1	3	2	"PFM0802"	"M5804_3"	1900	24640	120	383	362	147	76	78	20	92	90	0	246	242	82	114	116	17	88	88	0	2.326	2.234	2.080	1.915	1.891	2.226	0.772	120	482	439	414	1.218	307	132	286	128	0
1	4	2	"PFM0091"	"M1661_1"	2080	24640	120	390	382	142	77	82	47	93	90	0	451	440	142	116	120	31	92	92	0	0.934	0.941	0.928	0.879	1.781	0.954	0.821	120	499	648	629	-0.098	313	335	305	324	0
1	5	2	"PFM0462"	"M3816_2"	2280	24640	130	2405	2212	973	80	82	24	96	95	0	1935	1746	693	119	121	23	95	93	0	1.280	1.310	1.353	1.355	2.083	1.350	0.911	120	555	4141	3759	0.356	2325	1816	2132	1627	0
1	6	2	"PFM0294"	"M29681_1"	2470	24640	120	504	462	187	80	82	23	92	90	0	545	499	194	119	122	24	90	90	0	0.995	1.005	0.988	0.948	1.818	1.013	0.822	120	452	850	762	-0.007	424	426	382	380	0
1	7	2	"PFM0525"	"M42687_2"	2650	24640	120	478	454	180	78	80	20	96	94	0	561	525	174	117	121	21	92	92	0	0.901	0.922	0.913	0.866	1.763	0.932	0.832	120	399	844	784	-0.151	400	444	376	408	0
1	8	2	"PFM0582"	"M45177_10"	2840	24640	120	319	309	117	77	81	45	90	87	0	410	396	143	118	123	37	91	89	0	0.829	0.835	0.778	0.778	1.761	0.814	0.756	120	483	534	510	-0.271	242	292	232	278	0
1	9	2	"PFM0415"	"M36754_19"	3040	24640	110	129	130	45	77	79	25	73	50	0	229	221	71	118	123	33	82	72	0	0.468	0.515	0.497	0.450	2.209	0.521	0.441	80	444	163	156	-1.094	52	111	53	103	0
1	10	2	"PFM0252"	"M26245_1"	3220	24640	120	171	170	57	77	79	25	85	75	0	233	225	71	117	121	27	86	82	0	0.810	0.861	0.870	0.808	2.935	0.750	0.474	120	487	210	201	-0.303	94	116	93	108	0
1	11	2	"PFM0169"	"M21665_1"	3410	24640	120	773	741	299	78	80	22	97	94	0	515	497	174	116	117	18	94	93	0	1.742	1.740	1.699	1.651	2.293	1.815	0.818	120	530	1094	1044	0.801	695	399	663	381	0
1	12	2	"PFM0497"	"M40872_1"	3620	24650	120	151	158	51	79	82	21	87	75	0	327	318	106	116	119	21	90	87	0	0.341	0.391	0.348	0.335	2.241	0.363	0.543	120	511	283	281	-1.551	72	211	79	202	0
1	13	2	"PFM0499"	"M40872_5"	3800	24650	120	164	167	61	81	84	25	80	72	0	162	159	47	118	126	91	11	0	0	1.886	2.098	1.527	1.358	3.657	2.137	0.315	120	478	127	127	0.916	83	44	86	41	0
1	14	2	"PFM0670"	"M49091_1"	3990	24650	120	574	540	218	81	85	25	96	95	0	330	316	105	119	130	164	66	10	0	2.336	2.330	2.288	2.153	1.826	2.449	0.765	120	453	704	656	1.224	493	211	459	197	0
1	15	2	"PFM0324"	"M31208_9"	4170	24650	120	498	493	193	80	83	24	95	93	0	400	382	122	117	127	163	81	35	0	1.477	1.558	1.546	1.469	1.881	0.992	0.274	120	464	701	678	0.563	418	283	413	265	0
1	16	2	"PFM0024"	"M11377_3"	4360	24640	130	1597	1560	663	79	82	21	100	99	0	953	875	334	117	119	18	95	94	0	1.816	1.954	1.946	2.014	1.756	1.963	0.883	120	549	2354	2239	0.861	1518	836	1481	758	0
1	17	2	"PFM0019"	"M11356_1"	4560	24650	120	346	336	121	80	83	21	95	93	0	237	225	72	119	121	19	85	84	0	2.254	2.415	2.206	2.021	2.064	2.392	0.677	120	521	384	362	1.173	266	118	256	106	0
1	18	2	"PFM0187"	"M22455_1"	4740	24650	120	65535	58644	15697	81	83	20	100	100	71	35262	31897	10933	119	120	19	100	100	0	1.863	1.843	1.838	2.037	1.890	1.855	0.883	120	457	100597	90341	0.897	65454	35143	58563	31778	0
1	19	2	"PFM0042"	"M12812_3"	4930	24650	120	302	309	127	80	81	19	94	92	0	226	224	73	117	119	23	89	82	0	2.037	2.140	1.941	2.042	2.344	2.282	0.576	120	464	331	336	1.026	222	109	229	107	0
1	20	2	"PFM0044"	"M12812_6"	5130	24650	120	793	751	276	77	80	20	98	95	0	512	479	159	116	118	23	94	91	0	1.808	1.857	1.890	1.816	1.713	1.858	0.843	120	412	1112	1037	0.854	716	396	674	363	0
1	21	2	"PFN0072"	"N128_74"	5310	24650	120	362	342	109	77	79	19	96	95	0	266	262	70	116	117	20	96	93	0	1.900	1.815	1.829	1.749	1.847	1.899	0.688	120	474	435	411	0.926	285	150	265	146	0
1	22	2	"PFN0081"	"N128_88"	5510	24650	130	214	213	74	76	79	21	91	90	0	189	185	56	117	119	27	82	61	0	1.917	2.015	1.831	1.782	2.694	1.865	0.456	120	602	210	205	0.939	138	72	137	68	0
1	1	3	"PFN0030"	"N128_103"	1500	24830	120	3332	2964	1047	75	77	19	99	99	0	2675	2466	839	115	117	17	98	97	0	1.272	1.229	1.263	1.279	1.772	1.243	0.895	120	562	5817	5240	0.347	3257	2560	2889	2351	0
1	2	3	"PFN0126"	"N130_31"	1700	24830	140	159	156	54	77	79	20	89	73	0	172	187	65	116	118	18	84	69	0	1.464	1.113	1.258	1.183	2.672	0.986	0.469	156	586	138	150	0.550	82	56	79	71	0
1	3	3	"PFN0135"	"N130_44"	1890	24830	130	180	186	74	77	78	19	94	90	0	191	195	54	114	116	17	90	84	0	1.338	1.346	1.209	1.258	2.691	1.439	0.424	120	552	180	190	0.420	103	77	109	81	0
1	4	3	"PFN0150"	"N131_2"	2100	24830	130	312	302	113	76	79	21	94	90	0	266	258	93	116	118	21	86	85	0	1.573	1.592	1.562	1.478	1.943	0.437	0.196	120	556	386	368	0.654	236	150	226	142	0
1	5	3	"PFB0094"	"B325"	2290	24830	120	184	184	58	79	81	23	90	84	0	160	159	48	118	122	26	64	42	0	2.500	2.561	2.284	2.350	2.626	2.334	0.234	120	482	147	146	1.322	105	42	105	41	0
1	6	3	"PFB0096"	"B327"	2470	24830	120	122	134	51	78	80	21	73	51	0	531	499	187	117	120	23	91	90	0	0.106	0.147	0.151	0.131	2.342	0.154	0.431	120	411	458	438	-3.234	44	414	56	382	0
1	7	3	"PFB0098"	"B34"	2670	24800	150	92	95	35	77	81	32	25	4	0	125	129	34	116	123	57	8	2	0	1.667	1.385	0.979	1.099	3.855	0.905	0.031	156	505	24	31	0.737	15	9	18	13	-50
1	8	3	"PFB0100"	"B343"	2850	24830	130	1909	1745	603	78	81	33	98	97	0	1451	1322	470	117	124	57	95	94	0	1.373	1.383	1.353	1.342	1.652	1.377	0.881	120	517	3165	2872	0.457	1831	1334	1667	1205	0
1	9	3	"PFB0103"	"B347"	3040	24830	130	206	208	68	77	79	23	92	87	0	206	203	60	118	121	29	84	76	0	1.466	1.541	1.513	1.523	2.277	1.423	0.523	120	550	217	216	0.552	129	88	131	85	0
1	10	3	"PFB0106"	"B362"	3220	24830	120	131	134	39	77	78	21	84	61	0	165	168	46	116	117	17	80	66	0	1.102	1.096	0.961	1.025	2.730	0.978	0.310	120	498	103	109	0.140	54	49	57	52	0
1	11	3	"PFB0128"	"B405"	3420	24830	120	233	226	81	77	79	19	89	85	0	184	184	55	115	117	16	86	80	0	2.261	2.159	2.044	1.968	2.534	2.232	0.485	120	526	225	218	1.177	156	69	149	69	0
1	12	3	"PFB0131"	"B415"	3620	24840	130	395	373	137	78	80	20	96	94	0	423	431	139	115	116	18	97	95	0	1.029	0.934	0.977	0.892	1.729	0.987	0.787	120	550	625	611	0.042	317	308	295	316	0
1	13	3	"PFB0133"	"B418"	3810	24840	130	159	168	55	77	79	20	87	83	0	218	222	76	115	117	19	90	85	0	0.796	0.850	0.809	0.771	2.125	0.871	0.496	120	491	185	198	-0.329	82	103	91	107	0
1	14	3	"PFB0135"	"B424"	3980	24830	120	790	751	288	77	80	23	98	95	0	604	574	198	115	117	19	95	94	0	1.458	1.468	1.423	1.376	1.699	1.502	0.833	120	413	1202	1133	0.544	713	489	674	459	0
1	15	3	"PFB0137"	"B427"	4160	24830	150	95	102	30	78	80	22	44	18	0	131	133	31	116	118	19	41	21	0	1.133	1.412	1.095	0.998	3.967	1.613	0.072	156	554	32	41	0.181	17	15	24	17	-50
1	16	3	"PFB0139"	"B431"	4370	24830	130	796	765	315	78	80	20	96	95	0	849	797	324	116	119	19	94	93	0	0.980	1.009	0.981	1.049	2.417	0.956	0.810	120	557	1451	1368	-0.030	718	733	687	681	0
1	17	3	"PFB0155"	"B464"	4540	24840	100	120	121	36	76	80	22	76	50	0	145	146	40	117	122	27	51	22	0	1.571	1.552	1.286	1.317	3.623	1.080	0.145	80	408	72	74	0.652	44	28	45	29	0
1	18	3	"PFB0158"	"B467"	4760	24840	130	239	235	92	77	80	22	90	86	0	238	229	78	118	121	25	85	81	0	1.350	1.423	1.348	1.269	2.244	1.210	0.531	120	478	282	269	0.433	162	120	158	111	0
1	19	3	"PFB0160"	"B47"	4880	24830	150	83	96	57	80	82	20	25	15	0	117	124	35	117	120	23	18	6	0	100000.000	2.286	1.367	1.354	3.602	0.454	0.007	156	603	3	23	16.610	3	0	16	7	-50
1	20	3	"PFB0163"	"B476"	5120	24790	150	85	93	42	82	85	37	16	3	0	122	123	31	117	121	27	15	7	0	0.600	1.833	1.317	1.143	4.199	2.518	0.101	156	664	8	17	-0.737	3	5	11	6	-50
1	21	3	"PFB0166"	"B484"	5310	24840	120	311	298	97	81	82	20	95	95	0	329	310	98	116	120	26	90	89	0	1.080	1.119	1.094	1.076	1.834	1.092	0.720	120	520	443	411	0.111	230	213	217	194	0
1	22	3	"PFB0168"	"B489"	5520	24840	120	456	453	168	76	79	20	95	95	0	289	283	86	115	118	26	93	85	0	2.184	2.244	2.187	2.130	2.282	2.336	0.674	120	520	554	545	1.127	380	174	377	168	0
1	1	4	"PFB0186"	"B513"	1510	25010	130	566	530	184	78	80	20	98	94	0	362	347	120	114	116	19	92	91	0	1.968	1.940	1.815	1.810	1.933	1.891	0.800	120	659	736	685	0.977	488	248	452	233	0
1	2	4	"PFB0188"	"B516"	1710	25000	100	110	110	28	78	80	22	58	31	0	144	154	49	115	117	20	61	38	0	1.103	0.821	0.682	0.734	2.829	0.539	0.230	80	409	61	71	0.142	32	29	32	39	0
1	3	4	"PFB0191"	"B521"	1910	25020	120	233	227	85	77	78	19	91	86	0	820	761	287	113	114	17	96	96	0	0.221	0.231	0.231	0.219	1.787	0.227	0.748	120	480	863	798	-2.180	156	707	150	648	0
1	4	4	"PFB0193"	"B527"	2080	25010	130	295	284	89	75	76	17	95	94	0	245	244	78	114	116	18	91	90	0	1.679	1.608	1.484	1.537	2.257	1.554	0.676	120	473	351	339	0.748	220	131	209	130	0
1	5	4	"PFB0195"	"B530"	2270	25020	120	123	137	55	75	79	24	80	49	0	174	183	82	114	117	20	79	65	0	0.800	0.899	0.942	0.892	2.921	0.678	0.291	120	490	108	131	-0.322	48	60	62	69	0
1	6	4	"PFB0198"	"B536"	2460	25020	120	812	748	287	76	79	25	99	96	0	400	397	145	114	118	20	94	94	0	2.573	2.375	2.497	2.357	1.822	2.503	0.758	120	415	1022	955	1.364	736	286	672	283	0
1	7	4	"PFD0038"	"D12635_8"	2600	24980	150	83	87	26	79	83	34	14	3	0	121	126	30	118	123	37	13	3	0	1.333	1.000	0.903	0.918	4.543	0.541	0.080	156	605	7	16	0.415	4	3	8	8	-50
1	8	4	"PFD0046"	"D13568_2"	2840	25020	120	540	500	190	80	84	32	92	90	0	392	370	123	119	126	57	90	88	0	1.685	1.673	1.638	1.586	1.660	1.600	0.699	120	554	733	671	0.753	460	273	420	251	0
1	9	4	"PFD0050"	"D14936_1"	3040	25020	120	171	176	65	80	81	19	90	80	0	202	197	62	118	121	23	85	74	0	1.083	1.215	1.143	1.045	2.383	1.033	0.541	120	482	175	175	0.115	91	84	96	79	0
1	10	4	"PFD0055"	"D15909_10"	3220	25020	120	104	107	33	78	81	22	54	25	0	979	929	361	117	120	19	94	92	0	0.030	0.036	0.042	0.045	2.402	0.036	0.292	120	523	888	841	-5.051	26	862	29	812	0
1	11	4	"PFD0058"	"D15909_5"	3420	25030	120	92	93	25	76	77	18	42	24	0	263	250	75	116	119	19	90	88	0	0.109	0.127	0.188	0.161	2.427	0.102	0.100	120	436	163	151	-3.200	16	147	17	134	0
1	12	4	"PFD0060"	"D16430_1"	3560	25030	150	82	82	19	76	78	19	21	5	0	114	116	25	117	119	19	17	5	0	-2.000	-6.000	0.761	0.970	4.023	0.046	0.000	156	616	3	5	Error	6	-3	6	-1	-50
1	13	4	"PFD0079"	"D16785_4"	3800	25020	120	1031	929	346	76	79	22	98	95	0	1837	1681	578	116	118	20	98	96	0	0.555	0.545	0.540	0.524	1.835	0.527	0.887	120	535	2676	2418	-0.850	955	1721	853	1565	0
1	14	4	"PFD0082"	"D16785_6"	3990	25020	120	413	388	127	76	78	21	95	95	0	539	504	163	113	115	21	94	93	0	0.791	0.798	0.799	0.813	1.757	0.783	0.826	120	472	763	703	-0.338	337	426	312	391	0
1	15	4	"PFD0085"	"D16785_9"	4170	25020	120	392	379	131	77	79	18	95	94	0	353	334	109	116	117	20	94	91	0	1.329	1.385	1.297	1.354	1.895	1.366	0.792	120	463	552	520	0.410	315	237	302	218	0
1	16	4	"PFD0087"	"D17715_10"	4360	25020	130	229	229	72	75	78	19	95	90	0	222	219	64	116	118	18	89	86	0	1.453	1.495	1.450	1.432	1.987	1.419	0.607	120	566	260	257	0.539	154	106	154	103	0
1	17	4	"PFD0092"	"D17715_109"	4560	25020	120	449	428	156	73	77	20	96	96	0	327	307	100	115	117	19	89	88	0	1.774	1.849	1.712	1.785	1.889	1.841	0.803	120	522	588	547	0.827	376	212	355	192	0
1	18	4	"PFD0094"	"D17715_110"	4750	25020	130	434	419	156	73	77	19	93	92	0	508	466	164	114	116	17	94	93	0	0.916	0.983	0.912	0.926	2.252	0.942	0.766	120	452	755	698	-0.126	361	394	346	352	0
1	19	4	"PFD0112"	"D17715_16"	4910	25050	150	87	90	24	76	78	19	37	16	0	122	124	31	116	118	19	27	16	0	1.833	1.750	0.818	0.974	3.815	0.736	0.051	156	579	17	22	0.874	11	6	14	8	-50
1	20	4	"PFD0115"	"D17715_20"	5120	25030	130	184	189	64	77	82	37	90	70	0	217	213	61	116	119	24	90	82	0	1.059	1.155	1.131	1.092	2.236	1.122	0.473	120	641	208	209	0.083	107	101	112	97	0
1	21	4	"PFD0118"	"D17715_25"	5320	25030	130	134	140	47	76	78	18	88	65	0	171	170	48	116	119	25	79	55	0	1.055	1.185	1.035	1.025	2.800	1.139	0.347	120	579	113	118	0.077	58	55	64	54	0
1	22	4	"PFD0121"	"D17715_28"	5520	25030	120	280	279	102	75	79	20	94	92	0	307	297	102	115	121	73	84	75	0	1.068	1.121	1.044	1.024	1.898	1.071	0.738	120	507	397	386	0.095	205	192	204	182	0
1	1	5	"PFD0124"	"D17715_32"	1520	25200	120	476	467	184	78	80	19	96	93	0	573	530	193	115	117	19	95	94	0	0.869	0.937	0.881	0.886	2.008	0.926	0.817	120	596	856	804	-0.203	398	458	389	415	0
1	2	5	"PFD0126"	"D17715_37"	1700	25200	130	991	945	345	78	80	20	98	96	0	975	921	385	115	117	19	93	92	0	1.062	1.076	1.065	1.172	2.556	0.989	0.819	120	587	1773	1673	0.086	913	860	867	806	0
1	3	5	"PFD0143"	"D17715_67"	1900	25200	120	420	396	140	76	78	18	93	91	0	249	244	77	114	115	20	90	86	0	2.548	2.462	2.374	2.293	2.191	2.502	0.722	120	482	479	450	1.349	344	135	320	130	0
1	4	5	"PFD0145"	"D17715_7"	2080	25200	120	163	168	65	74	78	21	89	80	0	183	183	51	116	117	19	84	73	0	1.328	1.403	1.271	1.186	2.623	1.460	0.381	120	390	156	161	0.410	89	67	94	67	0
1	5	5	"PFD0147"	"D17715_76"	2220	25210	150	83	88	29	76	79	21	27	8	0	119	120	23	115	117	20	18	6	0	1.750	2.400	1.222	1.114	3.565	1.188	0.028	156	601	11	17	0.807	7	4	12	5	-50
1	6	5	"PFD0149"	"D17715_8"	2470	25210	130	231	228	87	78	81	24	91	83	0	193	195	65	116	118	20	85	78	0	1.987	1.899	1.810	1.526	2.943	1.872	0.443	120	610	230	229	0.991	153	77	150	79	0
1	7	5	"PFD0151"	"D17715_81"	2660	25200	130	386	381	150	79	81	22	94	90	0	310	301	105	118	120	23	90	87	0	1.599	1.650	1.645	1.549	1.991	1.578	0.756	120	567	499	485	0.677	307	192	302	183	0
1	8	5	"PFD0153"	"D17715_89"	2840	25200	130	968	910	391	77	79	20	95	93	0	1086	1001	412	115	117	18	95	95	0	0.918	0.940	0.914	0.907	1.964	0.879	0.833	120	520	1862	1719	-0.124	891	971	833	886	0
1	9	5	"PFE0210"	"E18550_2"	3030	25200	120	141	151	50	77	81	24	85	65	0	452	435	140	112	115	23	96	95	0	0.188	0.229	0.220	0.211	2.186	0.207	0.540	120	541	404	397	-2.409	64	340	74	323	0
1	10	5	"PFE0213"	"E18651_3"	3250	25210	110	116	144	117	77	82	24	67	40	0	152	168	106	116	119	23	56	40	0	1.083	1.288	0.952	1.196	3.941	1.320	0.266	80	477	75	119	0.115	39	36	67	52	0
1	11	5	"PFE0218"	"E18737_1"	3410	25200	110	173	182	72	77	80	21	87	78	0	524	496	212	119	127	69	88	83	0	0.237	0.279	0.271	0.274	2.428	0.317	0.623	80	404	501	482	-2.077	96	405	105	377	0
1	12	5	"PFE0223"	"E1884_3"	3610	25210	120	3834	3520	1656	77	79	19	100	100	0	3978	3867	1480	119	126	65	99	95	0	0.974	0.919	0.930	0.859	1.978	0.982	0.855	120	452	7616	7191	-0.039	3757	3859	3443	3748	0
1	13	5	"PFE0226"	"E18877_2"	3810	25210	120	275	275	107	75	79	21	91	90	0	204	199	57	114	116	19	90	83	0	2.222	2.353	2.211	2.059	1.979	2.593	0.576	120	499	290	285	1.152	200	90	200	85	0
1	14	5	"PFE0228"	"E18957_1"	4000	25210	130	413	394	151	75	78	22	96	93	0	268	263	88	110	111	17	89	89	0	2.139	2.085	1.992	1.800	2.218	2.176	0.707	120	501	496	472	1.097	338	158	319	153	0
1	15	5	"PFE0249"	"E19870_1"	4170	25210	130	125	129	40	75	78	20	80	58	0	164	167	59	115	116	18	80	59	0	1.020	1.038	0.943	0.959	2.978	0.736	0.252	120	529	99	106	0.029	50	49	54	52	0
1	16	5	"PFE0251"	"E20152_1"	4370	25210	120	124	128	37	76	79	20	79	60	0	160	159	49	116	119	19	71	55	0	1.091	1.209	1.026	1.019	3.572	0.876	0.195	120	507	92	95	0.126	48	44	52	43	0
1	17	5	"PFE0257"	"E20313_1"	4560	25210	120	200	199	77	76	79	20	89	80	0	191	185	63	116	118	22	81	71	0	1.653	1.783	1.456	1.441	2.451	1.752	0.470	120	516	199	192	0.725	124	75	123	69	0
1	18	5	"PFE0260"	"E20360_12"	4740	25220	120	116	117	35	74	76	18	71	55	0	129	131	32	115	116	19	40	25	0	3.000	2.688	1.365	1.635	4.618	2.437	0.028	120	459	56	59	1.585	42	14	43	16	0
1	19	5	"PFE0265"	"E20424_1"	4930	25220	120	184	180	65	76	77	18	89	84	0	699	652	215	116	116	16	94	94	0	0.185	0.194	0.189	0.174	2.130	0.178	0.617	120	446	691	640	-2.432	108	583	104	536	0
1	20	5	"PFE0267"	"E20514_1"	5130	25220	120	226	218	78	75	78	19	92	89	0	689	660	255	116	117	17	93	93	0	0.264	0.263	0.259	0.254	2.097	0.241	0.742	120	468	724	687	-1.924	151	573	143	544	0
1	21	5	"PFE0293"	"E22156_1"	5310	25220	120	797	764	270	76	78	19	98	97	0	810	774	220	116	117	19	97	96	0	1.039	1.046	1.072	0.981	1.763	1.077	0.864	120	467	1415	1346	0.055	721	694	688	658	0
1	22	5	"PFE0299"	"E22468_1"	5500	25220	120	401	394	155	75	78	19	95	93	0	337	318	110	115	119	70	87	80	0	1.468	1.571	1.570	1.390	1.909	1.604	0.761	120	523	548	522	0.554	326	222	319	203	0
1	1	6	"PFE0302"	"E22504_2"	1500	25400	100	99	102	34	76	79	21	51	31	0	124	130	40	113	117	23	42	21	0	2.091	1.529	0.941	0.841	5.003	0.908	0.162	80	451	34	43	1.064	23	11	26	17	0
1	2	6	"PFE0309"	"E2283_4"	1690	25390	120	165	165	52	78	80	20	88	78	0	157	159	41	116	119	23	69	42	0	2.122	2.023	1.826	1.877	2.698	1.765	0.334	120	516	128	130	1.085	87	41	87	43	0
1	3	6	"PFE0314"	"E22930_2"	1890	25390	120	327	319	129	76	78	19	95	90	0	207	209	65	115	117	21	84	82	0	2.728	2.585	2.516	2.634	2.419	2.806	0.538	120	514	343	337	1.448	251	92	243	94	0
1	4	6	"PFE0318"	"E23098_1"	2080	25390	120	345	326	118	76	80	25	93	90	0	295	278	91	114	117	21	90	87	0	1.486	1.524	1.419	1.379	2.083	1.589	0.674	120	450	450	414	0.572	269	181	250	164	0
1	5	6	"PFE0353"	"E24637_1"	2260	25390	120	1211	1126	402	78	81	24	97	96	0	1546	1399	494	114	117	20	98	97	0	0.791	0.816	0.805	0.823	1.703	0.791	0.892	120	482	2565	2333	-0.338	1133	1432	1048	1285	0
1	6	6	"PFE0361"	"E248_3"	2470	25400	120	1189	1056	466	80	81	22	99	95	0	963	907	299	115	117	20	95	95	0	1.308	1.232	1.275	1.141	2.031	1.322	0.840	120	513	1957	1768	0.387	1109	848	976	792	0
1	7	6	"PFE0363"	"E24971_1"	2660	25390	130	184	183	68	79	82	25	83	79	0	186	194	77	119	120	19	85	75	0	1.567	1.387	1.327	1.268	2.743	1.209	0.414	120	551	172	179	0.648	105	67	104	75	0
1	8	6	"PFE0367"	"E25193_1"	2850	25380	110	131	124	36	76	79	24	70	55	0	142	139	37	114	114	19	55	35	0	1.964	1.920	1.370	1.428	3.615	2.205	0.176	80	432	83	73	0.974	55	28	48	25	0
1	9	6	"PFE0373"	"E25749_1"	3020	25390	130	607	574	217	73	75	20	99	95	0	500	469	168	104	107	18	97	95	0	1.348	1.373	1.457	1.354	1.868	1.337	0.806	120	474	930	866	0.431	534	396	501	365	0
1	10	6	"PFE0375"	"E25972_1"	3210	25400	130	1253	1144	410	76	79	20	100	100	0	736	708	209	108	112	23	97	95	0	1.874	1.780	1.780	1.755	1.953	1.871	0.852	120	521	1805	1668	0.906	1177	628	1068	600	0
1	11	6	"PFF0292"	"F18577_5"	3400	25390	120	192	198	69	78	81	22	92	88	0	234	224	60	117	124	63	80	39	0	0.974	1.121	1.112	1.053	2.088	1.145	0.564	120	493	231	227	-0.037	114	117	120	107	0
1	12	6	"PFF0300"	"F18770_1"	3580	25370	150	88	88	22	77	80	21	29	7	0	119	121	25	119	124	56	3	0	0	100000.000	5.500	1.074	1.123	3.223	0.804	0.031	156	630	11	13	16.610	11	0	11	2	-50
1	13	6	"PFF0307"	"F19110_2"	3780	25390	120	207	211	74	77	79	19	90	87	0	264	252	71	115	118	20	92	87	0	0.872	0.978	0.878	0.909	2.135	0.957	0.638	120	510	279	271	-0.197	130	149	134	137	0
1	14	6	"PFF0309"	"F19190_1"	3980	25400	120	487	455	171	76	79	20	96	95	0	419	396	127	114	115	19	94	94	0	1.348	1.344	1.348	1.206	2.078	1.403	0.759	120	497	716	661	0.430	411	305	379	282	0
1	15	6	"PFF0313"	"F19243_2"	4170	25400	120	756	690	279	75	78	21	97	97	0	606	567	207	117	118	17	94	91	0	1.393	1.367	1.401	1.362	1.744	1.369	0.790	120	511	1170	1065	0.478	681	489	615	450	0
1	16	6	"PFF0316"	"F19409_1"	4370	25400	120	272	271	89	78	80	20	95	95	0	297	286	85	118	120	20	90	90	0	1.084	1.149	1.123	1.113	1.902	1.159	0.667	120	495	373	361	0.116	194	179	193	168	0
1	17	6	"PFF0345"	"F20077_1"	4510	25390	80	97	102	31	83	86	24	40	15	0	146	144	30	120	124	27	46	9	0	0.538	0.792	1.077	1.101	3.595	0.713	0.119	52	269	40	43	-0.893	14	26	19	24	0
1	18	6	"PFF0351"	"F20166_1"	4740	25400	130	164	169	59	77	79	21	89	80	0	206	200	58	116	118	23	87	79	0	0.967	1.095	0.936	0.971	2.378	1.084	0.377	120	618	177	176	-0.049	87	90	92	84	0
1	19	6	"PFF0355"	"F20234_1"	4940	25400	120	127	129	40	76	78	18	79	65	0	155	152	42	114	114	17	70	58	0	1.244	1.395	1.129	1.153	3.382	1.276	0.224	120	482	92	91	0.315	51	41	53	38	0
1	20	6	"PFF0357"	"F20284_1"	5120	25400	120	332	317	111	77	79	19	94	92	0	290	274	91	112	114	17	90	89	0	1.433	1.481	1.429	1.427	2.440	1.476	0.714	120	451	433	402	0.519	255	178	240	162	0
1	21	6	"PFF0360"	"F20385_1"	5290	25400	120	400	411	164	77	79	19	95	94	0	359	346	123	113	115	18	94	90	0	1.313	1.433	1.540	1.469	2.329	1.460	0.721	120	458	569	567	0.393	323	246	334	233	0
1	22	6	"PFF0362"	"F20385_3"	5490	25400	120	720	692	227	77	78	18	99	98	0	549	510	146	114	116	18	96	96	0	1.478	1.553	1.487	1.495	1.613	1.585	0.811	120	545	1078	1011	0.564	643	435	615	396	0
1	1	7	"PFF0380"	"F20989_1"	1510	25580	120	833	762	266	75	77	20	99	98	0	556	512	157	112	114	21	94	94	0	1.707	1.717	1.693	1.683	1.599	1.780	0.850	120	565	1202	1087	0.772	758	444	687	400	0
1	2	7	"PFF0388"	"F21429_3"	1700	25570	120	1610	1475	555	75	78	19	100	99	0	2043	1832	742	112	115	24	97	95	0	0.795	0.814	0.816	0.903	2.102	0.774	0.881	120	484	3466	3120	-0.331	1535	1931	1400	1720	0
1	3	7	"PFF0396"	"F21560_1"	1900	25580	120	158	163	58	73	76	20	86	80	0	686	646	227	113	115	18	93	93	0	0.148	0.169	0.165	0.158	2.245	0.156	0.625	120	537	658	623	-2.753	85	573	90	533	0
1	4	7	"PFF0401"	"F21821_1"	2090	25580	120	240	233	85	74	77	27	89	87	0	343	322	104	112	115	18	92	90	0	0.719	0.757	0.723	0.706	2.004	0.728	0.662	120	518	397	369	-0.477	166	231	159	210	0
1	5	7	"PFF0404"	"F21902_1"	2280	25580	120	1309	1214	473	77	80	23	99	97	0	955	880	344	114	116	18	95	94	0	1.465	1.484	1.461	1.489	1.486	1.460	0.893	120	522	2073	1903	0.551	1232	841	1137	766	0
1	6	7	"PFF0407"	"F21981_2"	2470	25580	120	3000	2697	1025	80	82	22	100	100	0	3626	3309	1129	118	119	21	100	99	0	0.832	0.820	0.826	0.787	1.707	0.829	0.915	120	484	6428	5808	-0.265	2920	3508	2617	3191	0
1	7	7	"PFF0440"	"F22946_1"	2660	25580	130	379	386	175	79	81	23	95	95	0	361	367	159	118	119	20	93	92	0	1.235	1.233	1.177	1.199	1.967	1.212	0.702	120	473	543	556	0.304	300	243	307	249	0
1	8	7	"PFF0446"	"F23145_4"	2820	25590	150	95	95	29	76	79	22	42	16	0	122	124	27	114	115	19	30	12	0	2.375	1.900	1.429	1.659	3.647	1.717	0.034	156	584	27	29	1.248	19	8	19	10	-50
1	9	7	"PFF0452"	"F23274_1"	3030	25550	150	90	93	29	75	77	19	44	23	0	110	115	30	110	111	18	27	14	0	100000.000	3.600	1.129	1.050	3.414	1.138	0.076	156	581	15	23	16.610	15	0	18	5	-50
1	10	7	"PFF0458"	"F23526_2"	3210	25580	120	1209	1109	405	76	79	18	99	99	0	960	851	339	114	115	20	96	93	0	1.339	1.402	1.397	1.519	2.049	1.360	0.867	120	464	1979	1770	0.421	1133	846	1033	737	0
1	11	7	"PFF0461"	"F23551_1"	3410	25590	120	264	265	97	78	80	22	97	91	0	442	419	126	117	119	18	96	95	0	0.572	0.619	0.642	0.597	1.842	0.621	0.736	120	524	511	489	-0.805	186	325	187	302	0
1	12	7	"PFF0463"	"F23564_1"	3610	25590	120	1393	1284	415	76	79	22	99	99	0	1686	1513	491	117	120	19	99	99	0	0.839	0.865	0.888	0.863	1.686	0.846	0.901	120	543	2886	2604	-0.253	1317	1569	1208	1396	0
1	13	7	"PFF1088"	"F45524_1"	3790	25590	120	121	123	40	75	78	18	72	53	0	347	336	105	116	118	19	93	92	0	0.199	0.218	0.209	0.183	2.649	0.185	0.361	120	483	277	268	-2.328	46	231	48	220	0
1	14	7	"PFF1100"	"F45683_2"	3980	25580	120	918	861	334	75	78	19	98	96	0	1048	938	389	118	119	26	90	90	0	0.906	0.959	0.937	0.988	2.065	0.902	0.854	120	499	1773	1606	-0.142	843	930	786	820	0
1	15	7	"PFF1105"	"F45820_1"	4180	25590	120	142	146	50	76	78	19	84	70	0	175	170	53	118	119	16	79	68	0	1.158	1.346	1.090	0.967	3.266	1.161	0.331	120	536	123	122	0.212	66	57	70	52	0
1	16	7	"PFF1110"	"F46067_3"	4370	25580	110	443	420	177	78	80	26	92	91	0	428	396	155	120	123	32	88	86	0	1.185	1.239	1.209	1.113	2.200	1.283	0.789	80	443	673	618	0.245	365	308	342	276	0
1	17	7	"PFF1112"	"F46181_1"	4560	25580	120	190	190	71	81	83	27	85	78	0	247	246	84	119	123	32	85	80	0	0.852	0.858	0.810	0.801	2.351	0.786	0.595	120	574	237	236	-0.232	109	128	109	127	0
1	18	7	"PFF1114"	"F46183_2"	4750	25590	120	167	167	64	76	78	20	85	77	0	179	175	56	116	116	17	81	70	0	1.444	1.542	1.319	1.189	2.753	1.460	0.416	120	484	154	150	0.531	91	63	91	59	0
1	19	7	"PFF1142"	"F4688_1"	4940	25590	120	336	316	113	76	77	18	95	92	0	681	622	227	115	116	18	90	90	0	0.459	0.473	0.462	0.454	1.807	0.440	0.779	120	500	826	747	-1.122	260	566	240	507	0
1	20	7	"PFF1151"	"F47145_2"	5130	25600	120	228	224	83	77	78	17	93	89	0	279	265	92	114	116	17	89	88	0	0.915	0.974	0.861	0.859	1.981	0.954	0.624	120	509	316	298	-0.128	151	165	147	151	0
1	21	7	"PFF1154"	"F47255_1"	5330	25590	120	142	141	48	77	78	17	82	70	0	165	160	51	114	116	17	74	63	0	1.275	1.391	1.039	1.032	2.957	1.202	0.369	120	496	116	110	0.350	65	51	64	46	0
1	22	7	"PFF1156"	"F47255_3"	5510	25590	120	117	122	36	74	76	17	80	60	0	142	141	36	114	116	18	62	35	0	1.536	1.778	1.292	1.345	4.052	2.111	0.143	120	501	71	75	0.619	43	28	48	27	0
1	1	8	"PFF1158"	"F47327_1"	1520	25770	120	168	161	56	74	76	19	85	76	0	271	258	94	113	114	17	87	86	0	0.595	0.600	0.547	0.511	2.715	0.514	0.494	120	495	252	232	-0.749	94	158	87	145	0
1	2	8	"PFF1160"	"F47350_1"	1670	25760	150	94	93	25	76	79	23	39	12	0	110	111	27	114	116	22	15	5	0	-4.500	-5.667	1.097	1.133	4.043	0.330	0.011	156	646	14	14	Error	18	-4	17	-3	-50
1	3	8	"PFF1184"	"F48253_6"	1910	25760	80	95	100	29	76	81	26	42	17	0	133	134	38	115	117	19	48	38	0	1.056	1.263	0.738	0.861	3.781	1.996	0.039	52	326	37	43	0.078	19	18	24	19	0
1	4	8	"PFF1186"	"F48363_2"	2100	25770	100	102	104	34	76	80	25	50	28	0	131	126	33	114	118	22	41	10	0	1.529	2.333	1.177	1.130	3.906	1.464	0.113	80	419	43	40	0.613	26	17	28	12	0
1	5	8	"PFF1188"	"F48395_1"	2270	25770	110	149	150	69	77	86	83	37	6	0	491	453	177	116	128	70	86	83	0	0.192	0.217	0.201	0.190	2.060	0.196	0.465	80	469	447	410	-2.381	72	375	73	337	0
1	6	8	"PFF1190"	"F48424_2"	2470	25770	120	378	365	144	75	78	22	91	91	0	382	362	127	116	124	57	88	85	0	1.139	1.179	1.154	1.047	2.027	1.190	0.777	120	535	569	536	0.188	303	266	290	246	0
1	7	8	"PFF1193"	"F48446_1"	2660	25770	120	235	220	82	77	78	19	87	85	0	217	207	69	116	117	18	82	78	0	1.564	1.571	1.472	1.487	2.545	1.519	0.553	120	466	259	234	0.646	158	101	143	91	0
1	8	8	"PFF1195"	"F48446_5"	2840	25770	120	297	283	101	77	78	19	92	90	0	284	272	95	114	115	18	90	87	0	1.294	1.304	1.225	1.182	2.421	1.241	0.715	120	464	390	364	0.372	220	170	206	158	0
1	9	8	"PFF1220"	"F49665_1"	3040	25770	120	448	434	152	76	79	26	94	93	0	305	297	88	114	116	20	94	93	0	1.948	1.956	1.979	1.942	1.735	2.046	0.780	120	521	563	541	0.962	372	191	358	183	0
1	10	8	"PFF1222"	"F49677_3"	3220	25770	120	1186	1183	576	75	79	27	98	95	0	1580	1431	677	114	116	17	95	95	0	0.758	0.841	0.796	0.824	2.317	0.805	0.822	120	468	2577	2425	-0.400	1111	1466	1108	1317	0
1	11	8	"PFF1225"	"F49959_1"	3400	25770	120	455	435	157	77	80	20	98	96	0	281	259	84	117	119	20	88	85	0	2.305	2.521	2.299	2.537	1.902	2.534	0.706	120	460	542	500	1.205	378	164	358	142	0
1	12	8	"PFF1234"	"F50107_1"	3570	25770	100	106	108	35	78	82	25	52	21	0	134	146	55	120	123	21	45	26	0	2.000	1.154	0.752	0.849	4.099	0.687	0.155	80	419	42	56	1.000	28	14	30	26	0
1	13	8	"PFF1237"	"F50551_1"	3800	25770	120	199	204	81	75	80	24	87	81	0	179	176	59	119	120	18	74	65	0	2.067	2.263	1.873	1.742	2.534	2.214	0.421	120	550	184	186	1.047	124	60	129	57	0
1	14	8	"PFF1239"	"F50598_1"	3990	25770	120	235	231	85	74	77	21	91	89	0	234	225	69	122	124	27	85	78	0	1.438	1.524	1.370	1.463	2.357	1.398	0.591	120	484	273	260	0.524	161	112	157	103	0
1	15	8	"PFF1927"	"F960_2"	4170	25780	120	745	717	296	75	77	19	99	97	0	563	526	176	122	124	19	93	91	0	1.519	1.589	1.586	1.450	2.071	1.651	0.856	120	475	1111	1046	0.603	670	441	642	404	0
1	16	8	"PFF1931"	"F960_7"	4370	25770	120	232	228	91	76	79	26	88	85	0	217	209	69	121	123	30	79	68	0	1.625	1.727	1.594	1.600	2.339	1.701	0.554	120	516	252	240	0.700	156	96	152	88	0
1	17	8	"PFF1933"	"F9676_1"	4560	25780	120	488	447	180	77	78	19	96	92	0	399	369	134	119	120	17	88	87	0	1.468	1.480	1.401	1.350	1.985	1.502	0.771	120	494	691	620	0.554	411	280	370	250	0
1	18	8	"PFI0003"	"I10209_1"	4750	25770	120	746	710	274	77	79	20	98	95	0	547	506	179	118	118	17	95	94	0	1.559	1.631	1.535	1.598	2.132	1.630	0.831	120	489	1098	1021	0.641	669	429	633	388	0
1	19	8	"PFI0005"	"I1033_3"	4930	25780	120	891	836	368	76	79	19	98	96	0	1357	1256	443	116	118	21	98	97	0	0.657	0.667	0.686	0.618	1.968	0.683	0.860	120	459	2056	1900	-0.607	815	1241	760	1140	0
1	20	8	"PFI0009"	"I10565_1"	5120	25780	120	275	261	105	76	78	18	90	88	0	206	202	70	116	118	21	83	75	0	2.211	2.151	2.170	1.925	2.212	2.174	0.514	120	446	289	271	1.145	199	90	185	86	0
1	21	8	"PFI0038"	"I1136_2"	5310	25780	120	141	142	49	76	78	18	85	71	0	195	192	56	115	117	18	87	82	0	0.813	0.857	0.725	0.755	2.571	0.847	0.360	120	505	145	143	-0.300	65	80	66	77	0
1	22	8	"PFI0041"	"I11448_2"	5500	25780	120	2261	2187	885	74	77	19	100	100	0	5128	4796	1808	117	119	20	99	99	0	0.436	0.452	0.447	0.459	1.910	0.438	0.891	120	550	7198	6792	-1.196	2187	5011	2113	4679	0
1	1	9	"PFI0043"	"I11495_1"	1510	25960	120	1682	1560	722	75	75	18	99	98	0	2193	2091	874	113	114	17	99	96	0	0.773	0.751	0.765	0.760	2.197	0.734	0.814	120	490	3687	3463	-0.372	1607	2080	1485	1978	0
1	2	9	"PFI0045"	"I11523_4"	1690	25950	120	561	524	197	75	76	18	97	95	0	682	626	218	112	115	18	95	94	0	0.853	0.874	0.888	0.848	1.755	0.877	0.814	120	428	1056	963	-0.230	486	570	449	514	0
1	3	9	"PFI0048"	"I1175_1"	1880	25960	120	185	191	69	75	79	24	90	82	0	191	179	58	113	114	17	82	71	0	1.410	1.758	1.665	1.716	2.995	1.805	0.400	120	569	188	182	0.496	110	78	116	66	0
1	4	9	"PFI0053"	"I11857_2"	2080	25950	130	189	188	60	77	85	75	75	25	0	220	215	77	114	118	37	85	64	0	1.057	1.099	1.090	1.081	2.075	1.027	0.517	120	601	218	212	0.079	112	106	111	101	0
1	5	9	"PFI0079"	"I12708_1"	2270	25950	110	302	287	121	76	84	82	80	70	0	228	221	71	115	125	65	73	37	0	2.000	1.991	2.037	1.957	2.221	2.177	0.708	80	477	339	317	1.000	226	113	211	106	0
1	6	9	"PFI0085"	"I12812_3"	2450	25960	120	291	274	100	75	80	26	90	87	0	342	323	108	115	118	22	89	88	0	0.952	0.957	0.953	0.891	2.193	0.926	0.715	120	535	443	407	-0.072	216	227	199	208	0
1	7	9	"PFI0087"	"I12861_2"	2640	25950	110	28881	26110	12037	77	88	123	100	100	0	17127	15257	6493	118	173	756	98	96	0	1.693	1.720	1.662	1.685	1.677	1.764	0.884	80	461	45813	41172	0.760	28804	17009	26033	15139	0
1	8	9	"PFI0089"	"I12932_1"	2830	25960	120	316	305	98	78	86	115	84	51	0	248	245	68	115	162	702	0	0	0	1.789	1.746	1.752	1.812	1.939	1.799	0.669	120	536	371	357	0.840	238	133	227	130	0
1	9	9	"PFI0099"	"I13128_2"	3030	25960	120	2353	2121	861	75	79	28	100	98	0	2061	1889	669	114	116	20	100	100	0	1.170	1.153	1.167	1.086	1.815	1.192	0.848	120	498	4225	3821	0.227	2278	1947	2046	1775	0
1	10	9	"PFI0102"	"I13218_1"	3210	25960	120	148	151	53	75	79	30	80	62	0	201	197	63	117	119	20	84	77	0	0.869	0.950	0.810	0.827	2.696	0.882	0.405	120	481	157	156	-0.202	73	84	76	80	0
1	11	9	"PFI0124"	"I13978_1"	3400	25960	120	224	223	72	76	79	22	94	90	0	253	241	79	118	121	22	88	84	0	1.096	1.195	1.077	1.143	2.160	1.125	0.578	120	511	283	270	0.133	148	135	147	123	0
1	12	9	"PFI0126"	"I14041_1"	3600	25960	120	316	307	102	76	78	21	95	93	0	237	234	70	119	122	20	87	85	0	2.034	2.009	1.986	2.161	2.167	2.067	0.622	120	566	358	346	1.024	240	118	231	115	0
1	13	9	"PFI0128"	"I14195_1"	3810	25960	120	1958	1795	747	76	78	21	100	98	0	1820	1623	646	124	125	19	95	95	0	1.110	1.147	1.127	1.075	1.891	1.158	0.876	120	495	3578	3218	0.150	1882	1696	1719	1499	0
1	14	9	"PFI0131"	"I1431_1"	3980	25960	120	239	228	78	76	77	20	90	90	0	330	313	111	134	137	24	87	84	0	0.832	0.849	0.787	0.782	2.419	0.769	0.631	120	466	359	331	-0.266	163	196	152	179	0
1	15	9	"PFI0137"	"I14413_3"	4170	25960	120	2007	1836	730	76	77	19	100	98	0	1133	1022	386	135	138	23	95	94	0	1.935	1.984	1.962	1.943	1.770	2.010	0.877	120	434	2929	2647	0.952	1931	998	1760	887	0
1	16	9	"PFI0141"	"I14670_1"	4350	25950	130	404	389	129	75	78	20	98	97	0	273	265	82	123	124	18	90	88	0	2.193	2.211	2.145	2.221	1.753	2.201	0.722	120	545	479	456	1.133	329	150	314	142	0
1	17	9	"PFJ0122"	"J167_5"	4540	25940	110	125	126	36	77	82	35	70	28	0	148	150	40	118	121	26	56	35	0	1.600	1.531	1.270	1.363	2.849	1.345	0.217	80	470	78	81	0.678	48	30	49	32	0
1	18	9	"PFJ0124"	"J167_7"	4740	25960	110	110	113	32	78	82	33	48	15	0	142	139	33	118	119	20	53	22	0	1.333	1.667	1.167	1.060	3.085	3.302	0.105	80	514	56	56	0.415	32	24	35	21	0
1	19	9	"PFJ0128"	"J170_18"	4940	25960	120	250	251	96	76	79	18	92	88	0	224	213	73	116	120	23	80	76	0	1.611	1.804	1.596	1.640	2.339	1.659	0.618	120	508	282	272	0.688	174	108	175	97	0
1	20	9	"PFJ0137"	"J171_6"	5110	25960	150	79	82	20	75	78	19	21	6	0	101	103	22	115	117	21	3	1	0	-0.286	-0.583	0.760	0.819	3.994	0.210	0.002	156	624	-10	-5	Error	4	-14	7	-12	-50
1	21	9	"PFJ0150"	"J181_2"	5320	25960	110	384	359	161	76	78	20	93	90	0	313	307	118	114	117	26	86	86	0	1.548	1.466	1.411	1.241	2.056	1.475	0.774	80	486	507	476	0.630	308	199	283	193	0
1	22	9	"PFJ0153"	"J181_9"	5510	25970	120	184	183	63	76	80	34	86	70	0	519	500	172	116	120	29	92	91	0	0.268	0.279	0.283	0.262	1.794	0.262	0.699	120	570	511	491	-1.900	108	403	107	384	0
1	1	10	"PFJ0179"	"J198_2"	1530	26120	150	96	103	37	74	76	19	54	32	0	126	139	53	114	116	19	37	26	0	1.833	1.160	0.907	0.916	2.886	0.620	0.212	156	718	34	54	0.874	22	12	29	25	-50
1	2	10	"PFJ0184"	"J206_1"	1700	26140	120	314	301	120	75	77	25	92	85	0	282	273	106	112	114	17	88	85	0	1.406	1.404	1.408	1.308	2.140	1.307	0.700	120	479	409	387	0.491	239	170	226	161	0
1	3	10	"PFJ0186"	"J206_6"	1900	26140	110	170	180	144	75	78	27	86	73	0	184	245	608	112	113	16	83	76	0	1.319	0.789	1.243	1.175	2.526	12.908	0.036	80	432	167	238	0.400	95	72	105	133	0
1	4	10	"PFJ0188"	"J212_1"	2070	26140	120	430	412	183	75	79	25	92	91	0	414	389	157	112	112	16	91	89	0	1.175	1.217	1.171	1.192	2.129	1.200	0.767	120	547	657	614	0.233	355	302	337	277	0
1	5	10	"PFJ0190"	"J212_4"	2260	26140	80	90	93	30	75	79	26	30	11	0	127	122	35	114	115	16	46	25	0	1.154	2.250	0.972	0.628	4.359	0.977	0.010	52	328	28	26	0.206	15	13	18	8	0
1	6	10	"PFJ0197"	"J218_1"	2450	26140	110	148	148	51	77	79	19	80	71	0	147	143	42	115	117	18	61	41	0	2.219	2.536	1.680	1.640	3.258	2.153	0.285	80	514	103	99	1.150	71	32	71	28	0
1	7	10	"PFJ0220"	"J222_7"	2660	26150	120	185	187	65	77	88	111	48	3	0	207	204	71	115	159	671	0	0	0	1.174	1.236	1.116	1.083	2.359	1.166	0.412	120	586	200	199	0.231	108	92	110	89	0
1	8	10	"PFJ0228"	"J227_3"	2840	26140	110	202	203	87	75	79	25	83	78	0	376	352	137	114	118	34	86	85	0	0.485	0.538	0.536	0.496	1.997	0.503	0.672	80	445	389	366	-1.045	127	262	128	238	0
1	9	10	"PFJ0231"	"J22_1"	3030	26150	120	229	227	88	76	79	20	89	87	0	214	214	80	118	122	32	81	70	0	1.594	1.573	1.440	1.432	2.475	1.472	0.523	120	541	249	247	0.672	153	96	151	96	0
1	10	10	"PFJ0233"	"J22_3"	3230	26160	150	80	84	22	76	79	22	23	7	0	117	124	40	119	121	21	25	13	0	-2.000	1.600	0.636	0.591	3.671	0.549	0.053	156	574	2	13	Error	4	-2	8	5	-50
1	11	10	"PFJ0238"	"J232_6"	3410	26150	120	252	241	86	75	77	22	92	89	0	174	184	67	117	119	21	80	62	0	3.105	2.478	2.628	2.556	2.388	2.348	0.430	120	479	234	233	1.635	177	57	166	67	0
1	12	10	"PFJ0242"	"J236_1"	3610	26150	120	283	282	107	75	77	20	95	90	0	309	301	108	119	122	31	88	85	0	1.095	1.137	1.055	1.033	2.211	1.105	0.650	120	506	398	389	0.131	208	190	207	182	0
1	13	10	"PFJ0262"	"J248_1"	3790	26150	120	179	180	62	76	78	22	91	80	0	212	207	62	124	128	32	82	67	0	1.170	1.253	1.124	1.149	2.302	1.193	0.417	120	458	191	187	0.227	103	88	104	83	0
1	14	10	"PFJ0264"	"J248_11"	3970	26170	150	80	87	31	75	77	20	28	14	0	116	116	26	133	136	23	3	0	0	-0.294	-0.706	0.630	0.636	4.951	0.523	0.000	156	499	-12	-5	Error	5	-17	12	-17	-50
1	15	10	"PFJ0267"	"J248_5"	4150	26140	150	96	102	37	74	77	18	51	37	0	122	125	28	134	135	21	12	4	0	-1.833	-3.111	1.000	1.132	4.475	0.433	0.008	156	601	10	19	Error	22	-12	28	-9	-50
1	16	10	"PFJ0271"	"J252_2"	4370	26150	120	400	382	151	75	77	20	94	90	0	295	275	96	123	125	24	86	81	0	1.890	2.020	1.872	1.778	1.977	2.001	0.721	120	547	497	459	0.918	325	172	307	152	0
1	17	10	"PFJ0273"	"J252_4"	4550	26150	120	493	462	173	75	79	23	98	95	0	479	443	155	119	121	25	92	90	0	1.161	1.194	1.192	1.276	2.203	1.170	0.802	120	530	778	711	0.216	418	360	387	324	0
1	18	10	"PFJ0275"	"J2541_2"	4740	26160	120	216	217	76	76	82	58	84	63	0	243	233	68	119	125	138	35	0	0	1.129	1.237	1.189	1.190	2.425	0.473	0.553	120	606	264	255	0.175	140	124	141	114	0
1	19	10	"PFK0357"	"Kn3479_1"	4960	26160	80	103	139	91	76	77	18	59	34	0	163	202	115	117	119	18	71	57	0	0.587	0.741	0.667	0.661	3.694	0.768	0.592	52	279	73	148	-0.769	27	46	63	85	0
1	20	10	"PFK0369"	"Kn3690_1"	5110	26160	120	638	563	252	77	79	35	93	90	0	657	583	247	117	119	19	92	91	0	1.039	1.043	1.021	1.003	2.460	1.028	0.801	120	516	1101	952	0.055	561	540	486	466	0
1	21	10	"PFK0371"	"Kn3698_1"	5330	26160	110	381	367	197	77	80	36	86	78	0	409	372	175	115	117	22	82	81	0	1.034	1.128	1.092	1.005	2.220	1.133	0.776	80	487	598	547	0.048	304	294	290	257	0
1	22	10	"PFK0373"	"Kn3698_4"	5480	26150	110	1140	1004	503	78	83	38	96	93	0	726	716	349	117	123	43	92	88	0	1.744	1.546	1.583	1.512	1.960	1.557	0.867	80	476	1671	1525	0.802	1062	609	926	599	0
1	1	11	"PFK0375"	"Kn3744_1"	1520	26330	100	1220	1150	544	77	80	19	93	93	0	756	672	342	119	122	23	87	86	0	1.794	1.940	1.759	2.143	2.390	1.987	0.771	80	423	1780	1626	0.843	1143	637	1073	553	0
1	2	11	"PFK0378"	"Kn3773_1"	1690	26330	120	349	337	132	76	79	24	95	90	0	272	274	102	113	114	18	93	90	0	1.717	1.621	1.719	1.518	2.325	1.616	0.640	120	475	432	422	0.780	273	159	261	161	0
1	3	11	"PFK0408"	"Kn4447_1"	1880	26330	130	171	166	56	74	77	24	90	73	0	188	188	51	110	111	16	90	86	0	1.244	1.179	1.058	1.031	2.293	1.303	0.428	120	578	175	170	0.315	97	78	92	78	0
1	4	11	"PFK0410"	"Kn4524_1"	2060	26330	110	281	276	104	75	79	24	92	87	0	256	245	76	113	117	26	88	86	0	1.441	1.523	1.512	1.327	2.598	1.601	0.650	80	505	349	333	0.527	206	143	201	132	0
1	5	11	"PFK0412"	"Kn459_3"	2270	26330	120	1183	1058	413	76	79	23	98	95	0	1140	1014	350	114	117	25	95	93	0	1.079	1.091	1.112	1.044	1.700	1.108	0.895	120	600	2133	1882	0.110	1107	1026	982	900	0
1	6	11	"PFK0415"	"Kn4670_1"	2460	26330	110	186	182	71	76	79	20	82	77	0	163	160	49	114	116	18	77	63	0	2.245	2.304	1.761	1.602	3.411	2.115	0.384	80	461	159	152	1.167	110	49	106	46	0
1	7	11	"PFK0423"	"Kn4895_2"	2640	26340	120	196	189	63	75	78	22	88	82	0	166	162	46	113	115	17	78	67	0	2.283	2.327	2.013	1.783	3.152	2.333	0.357	120	519	174	163	1.191	121	53	114	49	0
1	8	11	"PFK0431"	"Kn5081_1"	2840	26340	120	822	737	282	75	79	23	97	95	0	596	560	188	113	117	30	95	93	0	1.547	1.481	1.470	1.380	1.852	1.532	0.859	120	574	1230	1109	0.629	747	483	662	447	0
1	9	11	"PFK0462"	"Kn585_3"	3050	26340	110	677	611	264	76	79	21	96	92	0	399	356	141	119	122	21	86	83	0	2.146	2.257	2.103	2.149	1.952	2.281	0.803	80	369	881	772	1.102	601	280	535	237	0
1	10	11	"PFK0466"	"Kn588_2"	3220	26340	120	781	698	256	77	78	19	98	95	0	554	502	179	117	120	21	90	90	0	1.611	1.613	1.573	1.556	1.847	1.625	0.830	120	405	1141	1006	0.688	704	437	621	385	0
1	11	11	"PFK0469"	"Kn5905_4"	3410	26340	120	392	370	155	76	77	19	94	90	0	260	259	97	115	117	19	85	85	0	2.179	2.042	2.035	1.801	2.883	2.052	0.659	120	498	461	438	1.124	316	145	294	144	0
1	12	11	"PFK0476"	"Kn603_2"	3590	26330	110	882	799	383	76	90	109	86	85	0	1323	1205	499	116	147	206	88	86	0	0.668	0.664	0.697	0.591	1.902	0.686	0.849	80	481	2013	1812	-0.583	806	1207	723	1089	0
1	13	11	"PFK0484"	"Kn656_1"	3800	26330	110	158	160	56	76	87	89	46	5	0	225	216	82	120	141	156	20	0	0	0.781	0.875	0.768	0.680	2.446	0.836	0.483	80	471	187	180	-0.357	82	105	84	96	0
1	14	11	"PFK0486"	"Kn657_2"	3970	26340	120	344	340	141	74	76	20	95	94	0	453	433	157	122	125	20	93	91	0	0.816	0.855	0.874	0.834	1.956	0.838	0.785	120	439	601	577	-0.294	270	331	266	311	0
1	15	11	"PFK0519"	"Kn819_1"	4160	26340	120	1609	1587	725	75	77	21	99	98	0	2145	2004	882	123	124	18	96	96	0	0.759	0.804	0.805	0.784	1.850	0.791	0.879	120	523	3556	3393	-0.398	1534	2022	1512	1881	0
1	16	11	"PFK0523"	"Kn8362_1"	4360	26340	110	559	505	182	74	77	23	96	96	0	453	422	152	119	121	18	92	91	0	1.452	1.422	1.426	1.386	1.535	1.440	0.843	80	458	819	734	0.538	485	334	431	303	0
1	17	11	"PFK0526"	"Kn8409_1"	4540	26340	120	619	558	215	75	77	19	96	93	0	404	368	134	118	120	21	90	88	0	1.902	1.932	1.975	1.910	1.804	1.919	0.827	120	534	830	733	0.928	544	286	483	250	0
1	18	11	"PFK0538"	"Kn906_1"	4740	26340	110	530	494	183	77	84	47	92	90	0	512	463	178	119	127	56	88	86	0	1.153	1.212	1.147	1.107	1.891	1.219	0.821	80	488	846	761	0.205	453	393	417	344	0
1	19	11	"PFK0541"	"Kn918_1"	4940	26340	120	2367	2122	868	77	83	44	99	98	0	2428	2197	887	117	125	52	96	95	0	0.991	0.983	1.000	1.031	2.164	0.964	0.901	120	549	4601	4125	-0.013	2290	2311	2045	2080	0
1	20	11	"PFK0549"	"Kn945_1"	5120	26340	120	1231	1063	449	78	80	36	96	91	0	1048	932	354	116	119	21	94	94	0	1.237	1.207	1.220	1.108	2.121	1.208	0.892	120	482	2085	1801	0.307	1153	932	985	816	0
1	21	11	"PFK1038"	"Ks510_8"	5310	26350	130	117	118	34	78	81	33	56	19	0	427	409	158	114	116	21	92	88	0	0.125	0.136	0.134	0.141	2.654	0.109	0.295	120	606	352	335	-3.005	39	313	40	295	0
1	22	11	"PFK1040"	"Ks51_11"	5500	26350	130	473	449	191	77	81	34	92	87	0	536	490	207	116	120	38	87	84	0	0.943	0.995	1.005	1.049	2.210	0.957	0.746	120	644	816	746	-0.085	396	420	372	374	0
1	1	12	"PFK1042"	"Ks51_2"	1530	26520	150	95	100	45	76	92	172	1	0	0	119	126	33	114	142	305	0	0	0	3.800	2.000	0.964	0.903	4.668	2.186	0.053	156	717	24	36	1.926	19	5	24	12	-50
1	2	12	"PFK1044"	"Ks51_4"	1700	26520	120	302	306	129	75	77	19	93	90	0	276	282	106	112	112	16	94	92	0	1.384	1.359	1.410	1.259	2.001	1.368	0.641	120	446	391	401	0.469	227	164	231	170	0
1	3	12	"PFK1046"	"Ks51_6"	1890	26520	120	174	174	61	75	79	30	84	74	0	157	152	47	111	113	19	70	55	0	2.152	2.415	2.000	2.128	2.751	2.075	0.368	120	516	145	140	1.106	99	46	99	41	0
1	4	12	"PFK1048"	"Ks532_3"	2060	26530	80	96	98	29	77	82	21	48	15	0	145	143	36	117	120	23	59	34	0	0.679	0.808	0.524	0.521	3.284	0.624	0.096	52	290	47	47	-0.559	19	28	21	26	0
1	5	12	"PFK1074"	"Ks56_11"	2260	26520	130	168	168	49	76	79	19	92	84	0	209	203	61	113	117	21	88	86	0	0.958	1.022	0.927	0.900	2.142	0.915	0.573	120	597	188	182	-0.061	92	96	92	90	0
1	6	12	"PFK1076"	"Ks56_16"	2460	26520	120	105	107	31	75	80	31	48	15	0	148	142	38	112	117	51	30	0	0	0.833	1.067	0.759	0.785	3.835	0.724	0.119	120	552	66	62	-0.263	30	36	32	30	0
1	7	12	"PFK1078"	"Ks56_18"	2650	26530	130	184	185	67	76	81	32	85	73	0	200	200	64	112	116	51	74	45	0	1.227	1.239	1.331	1.177	2.504	0.809	0.400	120	537	196	197	0.295	108	88	109	88	0
1	8	12	"PFK1080"	"Ks56_23"	2840	26520	120	230	226	89	76	79	21	88	85	0	190	191	67	112	113	16	82	76	0	1.974	1.899	1.889	1.860	2.381	1.767	0.540	120	526	232	229	0.981	154	78	150	79	0
1	9	12	"PFK1082"	"Ks56_26"	3060	26480	150	77	81	22	76	83	79	0	0	0	112	113	26	113	116	25	12	2	0	-1.000	100000.000	0.817	0.759	3.853	0.378	0.003	156	670	0	5	Error	1	-1	5	0	-50
1	10	12	"PFK1085"	"Ks56_32"	3210	26530	120	370	351	129	76	84	97	90	75	0	370	356	129	112	115	27	90	90	0	1.140	1.127	1.078	1.104	2.031	1.293	0.670	120	436	552	519	0.188	294	258	275	244	0
1	11	12	"PFK1110"	"Ks624_12"	3420	26530	120	284	272	105	77	78	23	92	87	0	270	263	97	113	115	16	89	86	0	1.318	1.300	1.255	1.285	2.240	1.232	0.704	120	470	364	345	0.399	207	157	195	150	0
1	12	12	"PFK1113"	"Ks624_4"	3590	26530	120	584	527	200	75	83	89	92	85	0	350	333	114	114	131	168	69	10	0	2.157	2.064	2.037	2.079	2.038	2.084	0.790	120	531	745	671	1.109	509	236	452	219	0
1	13	12	"PFK1115"	"Ks625_10"	3770	26530	110	116	115	32	74	76	18	80	57	0	136	136	34	117	119	17	50	30	0	2.211	2.158	1.248	1.434	2.992	1.657	0.109	80	472	61	60	1.144	42	19	41	19	0
1	14	12	"PFK1117"	"Ks625_14"	3970	26530	120	1408	1253	527	74	77	18	100	97	0	818	779	326	117	118	17	94	94	0	1.903	1.781	1.799	1.729	1.703	1.752	0.864	120	514	2035	1841	0.928	1334	701	1179	662	0
1	15	12	"PFK1119"	"Ks625_7"	4160	26530	120	368	363	135	75	77	19	98	93	0	256	246	75	115	117	17	89	86	0	2.078	2.198	2.057	2.186	1.978	2.204	0.716	120	467	434	419	1.055	293	141	288	131	0
1	16	12	"PFK1122"	"Ks646_2"	4370	26530	120	399	382	145	76	78	19	94	91	0	292	278	101	116	118	21	88	86	0	1.835	1.889	1.837	1.790	1.854	1.810	0.751	120	492	499	468	0.876	323	176	306	162	0
1	17	12	"PFK1144"	"Ks66_16"	4550	26530	120	362	343	144	76	78	20	96	91	0	407	393	151	117	118	21	90	88	0	0.986	0.967	0.878	0.972	2.107	0.942	0.773	120	533	576	543	-0.020	286	290	267	276	0
1	18	12	"PFK1146"	"Ks66_3"	4740	26530	110	120	122	46	77	82	37	56	15	0	141	144	50	117	122	43	33	6	0	1.792	1.667	1.110	1.294	3.860	1.094	0.181	80	463	67	72	0.841	43	24	45	27	0
1	19	12	"PFK1149"	"Ks66_7"	4930	26540	120	188	179	57	76	79	21	86	80	0	260	247	79	114	116	19	89	85	0	0.767	0.774	0.771	0.688	2.273	0.690	0.630	120	523	258	236	-0.382	112	146	103	133	0
1	20	12	"PFK1151"	"Ks68_13"	5120	26540	120	1981	1803	624	77	79	18	100	99	0	2245	2078	731	115	116	17	98	98	0	0.894	0.879	0.883	0.897	1.920	0.849	0.892	120	464	4034	3689	-0.162	1904	2130	1726	1963	0
1	21	12	"PFK1153"	"Ks692_12"	5290	26570	150	88	89	25	78	80	20	34	10	0	116	119	26	115	117	21	19	7	0	10.000	2.750	1.077	1.069	3.954	1.077	0.019	156	619	11	15	3.322	10	1	11	4	-50
1	22	12	"PFK1155"	"Ks692_6"	5510	26530	120	130	137	51	78	80	21	76	60	0	143	141	49	116	121	32	43	20	0	1.926	2.360	1.416	1.277	3.297	1.408	0.117	120	559	79	84	0.946	52	27	59	25	0
1	1	13	"PFM0107"	"M17691_2"	1500	26700	120	295	278	101	75	77	18	95	90	0	276	261	91	111	111	15	86	84	0	1.333	1.353	1.267	1.297	2.273	1.298	0.709	120	562	385	353	0.415	220	165	203	150	0
1	2	13	"PFM0110"	"M18079_3"	1690	26710	120	492	436	183	74	76	20	94	90	0	481	434	176	112	113	16	90	87	0	1.133	1.124	1.090	1.019	1.833	1.106	0.804	120	522	787	684	0.180	418	369	362	322	0
1	3	13	"PFM0112"	"M18079_5"	1890	26700	110	738	676	327	75	78	32	96	93	0	571	520	243	113	115	31	90	86	0	1.448	1.477	1.394	1.419	2.571	1.396	0.823	80	510	1121	1008	0.534	663	458	601	407	0
1	4	13	"PFM0116"	"M18377_2"	2110	26700	150	77	78	18	75	79	29	11	0	0	109	107	25	113	117	29	5	0	0	-0.500	-0.500	0.714	0.686	3.119	1.908	0.027	156	730	-2	-3	Error	2	-4	3	-6	-50
1	5	13	"PFM0118"	"M1840_2"	2280	26710	110	306	289	120	75	77	20	88	87	0	258	245	92	112	115	23	86	82	0	1.582	1.609	1.477	1.410	1.903	1.404	0.604	80	450	377	347	0.662	231	146	214	133	0
1	6	13	"PFM0121"	"M18869_1"	2470	26710	110	264	268	124	75	78	31	85	81	0	302	291	132	111	116	55	78	75	0	0.990	1.072	0.979	0.862	2.183	0.889	0.671	80	472	380	373	-0.015	189	191	193	180	0
1	7	13	"PFM0142"	"M196_6"	2630	26700	110	190	194	82	75	79	33	78	72	0	227	210	78	112	116	56	77	51	0	1.000	1.214	1.141	1.025	2.475	0.794	0.510	80	452	230	217	0.000	115	115	119	98	0
1	8	13	"PFM0144"	"M196_8"	2820	26700	110	506	481	204	76	79	23	93	92	0	602	510	230	113	115	20	87	87	0	0.879	1.020	1.001	1.060	2.710	0.946	0.792	80	517	919	802	-0.185	430	489	405	397	0
1	9	13	"PFM0148"	"M19895_2"	3010	26720	80	250	270	144	76	78	22	86	82	0	237	236	112	116	117	17	80	78	0	1.438	1.617	1.403	1.288	2.175	1.529	0.672	52	334	295	314	0.524	174	121	194	120	0
1	10	13	"PFM0152"	"M20060_1"	3210	26710	100	226	233	90	75	85	104	73	33	0	245	230	89	115	117	29	81	78	0	1.162	1.374	1.230	1.171	2.044	1.253	0.597	80	374	281	273	0.216	151	130	158	115	0
1	11	13	"PFM0154"	"M20186_2"	3360	26710	150	82	92	37	75	77	22	30	19	0	126	174	124	114	116	18	39	26	0	0.583	0.283	0.515	0.584	3.686	0.227	0.375	156	638	19	77	-0.778	7	12	17	60	-50
1	12	13	"PFM0156"	"M20989_1"	3560	26710	90	683	643	327	73	77	29	94	90	0	594	535	236	115	120	46	90	84	0	1.273	1.357	1.319	1.214	2.053	1.262	0.823	52	379	1089	990	0.349	610	479	570	420	0
1	13	13	"PFM0179"	"M22143_2"	3770	26710	120	181	181	66	74	77	27	87	78	0	191	182	61	115	119	38	72	50	0	1.408	1.597	1.304	1.337	2.494	1.437	0.521	120	574	183	174	0.494	107	76	107	67	0
1	14	13	"PFM0182"	"M22193_2"	3960	26710	130	521	472	185	73	76	19	97	91	0	491	439	156	113	115	16	91	91	0	1.185	1.224	1.217	1.125	1.764	1.186	0.822	120	546	826	725	0.245	448	378	399	326	0
1	15	13	"PFM0184"	"M22193_8"	4130	26710	110	344	321	128	74	78	21	92	90	0	302	285	102	113	116	21	87	86	0	1.429	1.436	1.384	1.285	1.764	1.354	0.725	80	370	459	419	0.515	270	189	247	172	0
1	16	13	"PFM0186"	"M22451_2"	4290	26690	150	80	84	22	76	79	23	22	6	0	115	115	22	114	117	23	12	1	0	4.000	8.000	1.048	1.199	4.324	0.585	0.020	156	678	5	9	2.000	4	1	8	1	-50
1	17	13	"PFM0193"	"M22678_3"	4520	26730	110	702	666	303	76	79	23	100	98	0	528	492	183	115	117	22	91	90	0	1.516	1.565	1.575	1.504	2.091	1.714	0.770	80	544	1039	967	0.600	626	413	590	377	0
1	18	13	"PFM0196"	"M2305_1"	4720	26710	120	112	113	35	76	79	22	63	37	0	165	166	52	117	118	19	76	57	0	0.750	0.755	0.639	0.647	3.231	0.579	0.243	120	537	84	86	-0.415	36	48	37	49	0
1	19	13	"PFM0218"	"M24561_3"	4890	26720	120	679	610	213	77	79	21	98	98	0	503	468	169	112	115	19	95	92	0	1.540	1.497	1.421	1.505	2.023	1.485	0.791	120	508	993	889	0.623	602	391	533	356	0
1	20	13	"PFM0224"	"M24933_22"	5090	26720	110	119	125	47	77	78	17	76	56	0	158	157	46	112	115	18	77	61	0	0.913	1.067	0.975	0.945	2.458	0.961	0.245	80	461	88	93	-0.131	42	46	48	45	0
1	21	13	"PFM0227"	"M24933_9"	5280	26720	120	153	152	48	77	79	19	88	80	0	182	177	48	115	118	21	81	71	0	1.134	1.210	1.084	1.022	2.331	1.142	0.432	120	443	143	137	0.182	76	67	75	62	0
1	22	13	"PFM0229"	"M25032_3"	5480	26720	120	589	544	248	79	83	33	95	90	0	637	562	266	118	122	31	88	85	0	0.983	1.047	0.987	1.048	1.910	0.992	0.833	120	559	1029	909	-0.025	510	519	465	444	0
1	1	14	"PFM0231"	"M2511_3"	1480	26900	120	141	142	44	74	76	19	85	73	0	184	181	53	112	113	16	83	78	0	0.931	0.986	0.841	0.823	3.021	0.862	0.346	120	556	139	137	-0.104	67	72	68	69	0
1	2	14	"PFM0234"	"M25344_2"	1660	26900	130	163	168	64	74	76	20	86	77	0	202	197	65	112	113	16	88	80	0	0.989	1.106	1.021	1.022	2.538	1.074	0.417	120	543	179	179	-0.016	89	90	94	85	0
1	3	14	"PFM0693"	"M50721_5"	1860	26910	120	178	179	61	73	76	20	94	83	0	248	240	71	115	115	17	90	86	0	0.789	0.848	0.818	0.810	2.333	0.806	0.525	120	552	238	231	-0.341	105	133	106	125	0
1	4	14	"PFM0695"	"M51089_1"	2060	26900	110	154	160	58	73	76	19	88	77	0	168	164	57	114	116	16	72	63	0	1.500	1.740	1.339	1.418	2.664	1.427	0.391	80	493	135	137	0.585	81	54	87	50	0
1	5	14	"PFM0698"	"M51323_1"	2250	26900	110	375	374	122	75	78	24	97	97	0	556	525	183	113	118	42	93	91	0	0.677	0.726	0.727	0.711	1.752	0.669	0.814	80	480	743	711	-0.562	300	443	299	412	0
1	6	14	"PFM0702"	"M5172_2"	2430	26910	120	251	247	75	74	78	21	98	95	0	186	189	42	112	117	40	81	43	0	2.392	2.247	2.342	2.289	1.954	2.293	0.522	120	522	251	250	1.258	177	74	173	77	0
1	7	14	"PFM0705"	"M52114_1"	2620	26910	120	1114	1027	398	74	77	22	99	98	0	675	626	221	112	114	17	95	95	0	1.847	1.854	1.967	1.815	1.971	1.923	0.855	120	581	1603	1467	0.885	1040	563	953	514	0
1	8	14	"PFM0710"	"M52423_1"	2830	26910	120	874	821	307	75	78	21	98	97	0	491	466	155	115	117	20	95	95	0	2.125	2.125	2.218	2.086	1.848	2.183	0.871	120	581	1175	1097	1.087	799	376	746	351	0
1	9	14	"PFM0728"	"M53642_4"	3020	26910	120	359	334	115	76	79	20	95	90	0	363	346	117	116	117	18	92	90	0	1.146	1.122	1.111	1.045	2.010	1.093	0.792	120	522	530	488	0.196	283	247	258	230	0
1	10	14	"PFM0732"	"M53850_1"	3200	26910	120	400	390	165	76	78	21	95	92	0	1958	1781	725	119	120	19	99	99	0	0.176	0.189	0.180	0.181	2.153	0.183	0.836	120	524	2163	1976	-2.505	324	1839	314	1662	0
1	11	14	"PFM0734"	"M53930_1"	3400	26910	120	741	661	293	75	77	20	95	93	0	639	589	218	118	120	19	93	92	0	1.278	1.244	1.256	1.181	1.933	1.294	0.794	120	453	1187	1057	0.354	666	521	586	471	0
1	12	14	"PFM0738"	"M54370_2"	3560	26920	150	82	89	24	75	78	27	27	6	0	115	117	23	116	119	36	7	0	0	-7.000	14.000	0.962	1.051	4.000	2.631	0.007	156	685	6	15	Error	7	-1	14	1	-50
1	13	14	"PFM0742"	"M5455_1"	3780	26910	120	450	428	157	74	77	21	97	94	0	470	442	165	115	116	16	95	92	0	1.059	1.083	1.122	1.110	2.063	1.050	0.793	120	534	731	681	0.083	376	355	354	327	0
1	14	14	"PFM0744"	"M5455_6"	3950	26910	120	189	191	58	74	77	19	96	90	0	165	163	41	114	115	16	77	62	0	2.255	2.388	2.358	2.421	2.570	2.551	0.382	120	484	166	166	1.173	115	51	117	49	0
1	15	14	"PFM0765"	"M55888_4"	4140	26910	120	264	263	85	74	77	19	98	92	0	214	215	60	115	117	21	88	83	0	1.919	1.890	1.909	2.149	2.737	1.954	0.610	120	514	289	289	0.940	190	99	189	100	0
1	16	14	"PFM0770"	"M55941_1"	4330	26930	150	75	77	19	76	78	22	13	3	0	107	107	22	114	116	18	8	3	0	0.143	-0.143	1.035	0.917	3.905	0.255	0.001	156	671	-8	-6	-2.807	-1	-7	1	-7	-50
1	17	14	"PFM0772"	"M56059_1"	4530	26920	110	255	254	75	77	79	20	96	93	0	238	233	69	114	116	17	91	88	0	1.435	1.487	1.375	1.445	1.764	1.397	0.697	80	487	302	296	0.522	178	124	177	119	0
1	18	14	"PFM0780"	"M56462_2"	4710	26910	110	257	257	84	76	79	22	96	92	0	977	910	265	116	118	19	96	96	0	0.210	0.228	0.225	0.217	1.655	0.232	0.379	80	530	1042	975	-2.250	181	861	181	794	0
1	19	14	"PFM0782"	"M56512_15"	4920	26920	120	118	120	38	76	78	21	65	49	0	141	143	37	114	116	18	65	35	0	1.556	1.517	1.545	1.278	3.586	1.421	0.145	120	532	69	73	0.637	42	27	44	29	0
1	20	14	"PFM0785"	"M56710_1"	5100	26910	120	332	317	123	77	79	28	92	88	0	363	349	113	113	117	35	92	92	0	1.020	1.017	1.025	0.927	1.947	1.030	0.747	120	524	505	476	0.029	255	250	240	236	0
1	21	14	"PFM0809"	"M58416_1"	5300	26920	150	84	88	25	78	81	28	19	5	0	109	109	19	115	118	34	1	0	0	-1.000	-1.667	1.333	1.253	5.230	2.731	0.008	156	666	0	4	Error	6	-6	10	-6	-50
1	22	14	"PFM0815"	"M58784_1"	5500	26910	150	86	89	27	77	81	23	28	9	0	107	117	74	117	119	26	17	10	0	-0.900	100000.000	0.491	0.506	4.760	0.204	0.086	156	881	-1	12	Error	9	-10	12	0	-50
1	1	15	"PFM0817"	"M58847_5"	1480	27090	120	533	501	193	75	77	20	95	94	0	308	317	108	111	113	16	95	93	0	2.325	2.068	2.176	1.990	2.001	2.143	0.769	120	539	655	632	1.217	458	197	426	206	0
1	2	15	"PFM0820"	"M5894_7"	1670	27090	120	236	233	69	73	76	19	98	95	0	184	195	57	111	113	17	91	84	0	2.233	1.905	2.003	1.901	2.344	1.896	0.520	120	534	236	244	1.159	163	73	160	84	0
1	3	15	"PFM0824"	"M59170_6"	1900	27080	150	87	90	24	74	77	20	35	13	0	113	116	25	113	114	16	23	10	0	100000.000	5.333	1.000	0.989	4.405	2.488	0.011	156	606	13	19	16.610	13	0	16	3	-50
1	4	15	"PFM0828"	"M59497_4"	2050	27090	120	582	542	200	75	78	21	99	97	0	545	513	204	114	115	16	95	93	0	1.176	1.170	1.189	1.259	2.231	1.100	0.787	120	484	938	866	0.234	507	431	467	399	0
1	5	15	"PFN0330"	"N134_61"	2260	27090	120	163	167	57	74	77	22	90	81	0	225	220	76	111	116	39	84	70	0	0.781	0.853	0.822	0.762	2.107	0.766	0.507	120	531	203	202	-0.357	89	114	93	109	0
1	6	15	"PFN0332"	"N134_67"	2430	27090	120	176	179	55	75	78	20	93	85	0	290	282	91	112	114	17	91	87	0	0.567	0.612	0.638	0.629	2.405	0.531	0.596	120	517	279	274	-0.818	101	178	104	170	0
1	7	15	"PFN0334"	"N134_74"	2630	27090	110	204	197	65	76	78	23	91	83	0	191	181	53	113	115	19	82	75	0	1.641	1.779	1.661	1.711	2.660	1.619	0.552	80	511	206	189	0.715	128	78	121	68	0
1	8	15	"PFN0336"	"N134_76"	2820	27090	110	192	192	75	76	79	23	87	77	0	268	241	92	115	118	28	83	76	0	0.758	0.921	0.858	0.846	2.169	0.781	0.625	80	479	269	242	-0.399	116	153	116	126	0
1	9	15	"PFN0338"	"N134_78"	3010	27090	110	238	231	101	77	81	33	82	75	0	184	178	59	114	119	32	73	55	0	2.300	2.406	2.083	1.904	2.683	2.252	0.537	80	476	231	218	1.202	161	70	154	64	0
1	10	15	"PFN0342"	"N134_83"	3190	27100	120	783	678	311	78	81	32	95	93	0	588	540	249	117	121	25	91	89	0	1.497	1.418	1.425	1.478	2.216	1.416	0.821	120	505	1176	1023	0.582	705	471	600	423	0
1	11	15	"PFN0360"	"N135_22"	3380	27100	120	113	113	30	76	78	20	65	45	0	178	176	46	118	119	19	83	66	0	0.617	0.638	0.642	0.648	2.944	0.546	0.249	120	504	97	95	-0.697	37	60	37	58	0
1	12	15	"PFN0363"	"N135_27"	3580	27100	120	151	150	47	74	77	21	87	74	0	161	167	53	117	118	19	74	53	0	1.750	1.520	1.205	1.418	2.557	1.201	0.359	120	484	121	126	0.807	77	44	76	50	0
1	13	15	"PFN0365"	"N135_7"	3760	27100	110	390	364	144	76	78	20	91	90	0	250	250	79	116	117	17	93	91	0	2.343	2.149	2.243	2.069	2.014	2.253	0.710	80	484	448	422	1.229	314	134	288	134	0
1	14	15	"PFN0367"	"N135_9"	3970	27100	120	255	246	87	77	80	21	94	90	0	225	229	163	115	117	17	84	84	0	1.618	1.482	1.459	1.466	2.258	0.800	0.263	120	550	288	283	0.694	178	110	169	114	0
1	15	15	"PFN0369"	"N136_13"	4160	27100	120	618	586	241	76	79	19	96	94	0	346	350	136	116	117	16	92	90	0	2.357	2.179	2.359	2.124	2.154	2.205	0.765	120	379	772	744	1.237	542	230	510	234	0
1	16	15	"PFN0371"	"N136_16"	4330	27100	120	144	146	48	78	80	23	78	68	0	147	151	40	117	125	120	1	0	0	2.200	2.000	1.528	1.556	2.882	0.132	0.104	120	415	96	102	1.138	66	30	68	34	0
1	17	15	"PFN0390"	"N137_31"	4520	27100	110	279	273	94	80	83	32	92	90	0	369	349	112	115	121	42	90	88	0	0.783	0.825	0.752	0.703	2.066	0.751	0.708	80	508	453	427	-0.352	199	254	193	234	0
1	18	15	"PFN0393"	"N137_38"	4740	27130	150	79	81	21	77	80	29	10	3	0	108	108	23	115	121	36	3	0	0	-0.286	-0.571	0.706	0.822	4.996	0.369	0.010	156	786	-5	-3	Error	2	-7	4	-7	-50
1	19	15	"PFN0395"	"N137_4"	4920	27100	120	461	424	164	76	78	19	96	94	0	348	328	129	115	117	20	88	86	0	1.652	1.634	1.490	1.630	2.353	1.577	0.741	120	473	618	561	0.725	385	233	348	213	0
1	20	15	"PFN0398"	"N137_44"	5090	27100	110	364	343	121	77	82	40	92	90	0	270	256	88	113	119	44	86	75	0	1.828	1.860	1.755	1.806	2.121	1.611	0.690	80	472	444	409	0.870	287	157	266	143	0
1	21	15	"PFN0400"	"N137_5"	5290	27100	110	307	305	114	78	85	43	93	90	0	249	245	84	115	123	48	83	68	0	1.709	1.746	1.530	1.679	2.237	1.683	0.616	80	462	363	357	0.773	229	134	227	130	0
1	22	15	"PFN0403"	"N137_53"	5450	27110	80	112	113	29	77	84	32	51	17	0	123	129	36	115	119	26	26	15	0	4.375	2.571	1.075	1.307	3.717	1.517	0.063	52	312	43	50	2.129	35	8	36	14	0
1	1	16	"PFN0420"	"N138_29"	1500	27280	150	91	94	24	74	75	18	48	23	0	115	118	29	110	112	16	32	15	0	3.400	2.500	0.916	1.141	3.913	1.842	0.012	156	735	22	28	1.766	17	5	20	8	-50
1	2	16	"PFN0422"	"N138_30"	1690	27280	120	177	173	52	73	76	20	90	86	0	163	160	39	110	112	17	80	66	0	1.962	2.000	1.899	2.091	2.477	2.134	0.374	120	393	157	150	0.973	104	53	100	50	0
1	3	16	"PFN0427"	"N138_36"	1870	27280	150	85	89	22	75	79	22	33	7	0	109	114	26	112	113	17	21	11	0	-3.333	7.000	1.015	0.951	3.575	1.329	0.013	156	632	7	16	Error	10	-3	14	2	-50
1	4	16	"PFN0429"	"N138_39"	2070	27290	120	238	226	99	76	78	22	87	80	0	408	400	150	112	114	17	96	95	0	0.547	0.521	0.563	0.473	2.148	0.534	0.680	120	514	458	438	-0.870	162	296	150	288	0
1	5	16	"PFN0431"	"N138_43"	2240	27280	110	482	464	156	73	76	18	100	97	0	531	495	173	111	113	19	92	92	0	0.974	1.018	0.969	0.991	1.601	1.026	0.819	80	484	829	775	-0.038	409	420	391	384	0
1	6	16	"PFN0435"	"N138_51"	2460	27310	150	80	82	22	74	77	29	14	2	0	108	109	18	113	118	49	1	0	0	-1.200	-2.000	1.193	1.218	3.739	1.064	0.003	156	744	1	4	Error	6	-5	8	-4	-50
1	7	16	"PFN0839"	"N163_7"	2630	27290	80	113	124	49	75	76	16	71	57	0	179	189	57	113	115	17	92	76	0	0.576	0.645	0.643	0.664	3.040	0.621	0.269	52	294	104	125	-0.796	38	66	49	76	0
1	8	16	"PFN0843"	"N164_7"	2820	27280	120	259	252	87	77	79	21	94	90	0	299	285	109	114	117	27	86	80	0	0.984	1.023	1.070	1.162	2.403	0.914	0.683	120	582	367	346	-0.024	182	185	175	171	0
1	9	16	"PFN0846"	"N165_14"	3000	27290	110	552	530	171	76	78	19	97	96	0	757	687	230	114	116	19	95	93	0	0.740	0.792	0.788	0.816	1.431	0.761	0.889	80	515	1119	1027	-0.434	476	643	454	573	0
1	10	16	"PFN0848"	"N165_16"	3210	27290	120	450	431	182	75	77	18	94	92	0	3244	2920	1186	116	117	17	100	100	0	0.120	0.127	0.130	0.119	1.886	0.123	0.861	120	544	3503	3160	-3.060	375	3128	356	2804	0
1	11	16	"PFN0852"	"N165_8"	3400	27290	120	172	175	63	75	78	19	88	84	0	163	161	47	115	116	18	75	60	0	2.021	2.174	1.949	1.748	2.849	2.050	0.385	120	483	145	146	1.015	97	48	100	46	0
1	12	16	"PFN0854"	"N166_2"	3580	27300	150	83	85	22	75	77	20	28	8	0	107	110	20	116	117	19	9	3	0	-0.889	-1.667	1.187	0.992	3.866	0.291	0.078	156	584	-1	4	Error	8	-9	10	-6	-50
1	13	16	"PFN0877"	"N168_9"	3770	27310	150	76	81	46	77	79	20	13	4	0	103	105	28	117	118	19	7	1	0	0.071	-0.333	0.667	0.613	4.556	17.352	0.001	156	569	-15	-8	-3.807	-1	-14	4	-12	-50
1	14	16	"PFN0881"	"N169_15"	3960	27310	150	77	79	23	77	81	20	12	1	0	103	105	22	117	118	18	7	2	0	0.000	-0.167	0.643	0.699	3.484	1.677	0.012	156	540	-14	-10	Error	0	-14	2	-12	-50
1	15	16	"PFN0884"	"N169_20"	4170	27260	150	79	81	22	78	81	23	16	4	0	113	115	24	117	122	103	0	0	0	-0.250	-1.500	0.955	0.936	4.122	0.863	0.003	156	566	-3	1	Error	1	-4	3	-2	-50
1	16	16	"PFN0889"	"N170_4"	4330	27290	110	102	106	27	78	80	23	50	22	0	185	177	53	117	125	115	15	0	0	0.353	0.467	0.383	0.372	2.718	0.101	0.215	80	453	92	88	-1.503	24	68	28	60	0
1	17	16	"PFN0891"	"N171_3"	4520	27290	110	205	198	62	78	83	35	86	81	0	235	225	67	117	122	38	85	76	0	1.076	1.111	1.037	0.960	2.036	1.090	0.539	80	566	245	228	0.106	127	118	120	108	0
1	18	16	"PFN0895"	"N173_3"	4710	27290	90	92	100	34	75	77	19	46	28	0	141	145	39	116	119	22	51	26	0	0.680	0.862	0.920	0.852	5.326	0.666	0.030	52	310	42	54	-0.556	17	25	25	29	0
1	19	16	"PFN0917"	"N177_5"	4930	27320	150	80	83	21	75	77	18	25	8	0	111	111	26	115	117	20	5	2	0	-1.250	-2.000	0.917	1.023	4.516	0.186	0.002	156	586	1	4	Error	5	-4	8	-4	-50
1	20	16	"PFN0923"	"N181_1"	5110	27300	120	256	260	113	78	84	39	93	82	0	303	291	109	115	121	31	85	82	0	0.947	1.034	1.010	1.084	2.683	1.039	0.633	120	506	366	358	-0.079	178	188	182	176	0
1	21	16	"PFN0925"	"N181_11"	5290	27300	120	455	445	189	81	91	48	93	89	0	632	595	227	118	124	31	93	90	0	0.728	0.763	0.761	0.752	2.149	0.763	0.819	120	535	888	841	-0.459	374	514	364	477	0
1	22	16	"PFN0928"	"N181_17"	5480	27300	120	1542	1388	550	80	84	37	99	96	0	1433	1307	518	119	120	24	95	95	0	1.113	1.101	1.132	1.154	2.444	1.092	0.868	120	600	2776	2496	0.154	1462	1314	1308	1188	0
1	1	17	"PFN0931"	"N181_21"	1480	27470	120	159	164	57	75	77	20	90	80	0	169	171	49	111	112	16	85	70	0	1.448	1.483	1.414	1.493	2.528	1.621	0.368	120	574	142	149	0.534	84	58	89	60	0
1	2	17	"PFN0933"	"N181_25"	1690	27450	150	91	96	32	75	78	20	41	16	0	116	117	27	111	112	17	26	12	0	3.200	3.500	1.037	1.103	4.347	5.797	0.008	156	567	21	27	1.678	16	5	21	6	-50
1	3	17	"PFN0958"	"N187_1"	1900	27530	150	77	79	19	75	79	24	12	1	0	110	111	20	112	113	24	11	1	0	-1.000	-4.000	0.914	0.802	4.119	4.566	0.001	156	621	0	3	Error	2	-2	4	-1	-50
1	4	17	"PFN0960"	"N187_5"	2060	27470	110	247	252	105	73	79	28	91	85	0	284	280	99	112	118	38	90	85	0	1.012	1.065	0.965	0.924	2.104	0.921	0.616	80	405	346	347	0.017	174	172	179	168	0
1	5	17	"PFN0964"	"N189_3"	2250	27500	150	81	84	21	74	77	23	23	5	0	111	110	20	113	119	43	1	0	0	-3.500	-3.333	0.714	0.933	4.310	0.523	0.179	156	682	5	7	Error	7	-2	10	-3	-50
1	6	17	"PFN0966"	"N189_6"	2420	27470	110	555	538	157	74	77	36	98	97	0	669	625	180	115	123	65	95	93	0	0.868	0.910	0.914	0.966	1.746	0.852	0.850	80	399	1035	974	-0.204	481	554	464	510	0
1	7	17	"PFN0969"	"N197_2"	2620	27480	120	733	694	268	76	79	33	97	94	0	790	741	276	115	121	56	95	92	0	0.973	0.987	1.012	0.984	2.008	0.976	0.808	120	549	1332	1244	-0.039	657	675	618	626	0
1	8	17	"PFN0979"	"N243_1"	2810	27470	110	261	256	87	76	79	21	92	90	0	256	252	73	115	118	23	91	88	0	1.312	1.314	1.258	1.277	1.869	1.261	0.654	80	512	326	317	0.392	185	141	180	137	0
1	9	17	"PFF1893"	"F8058_1"	3010	27480	100	118	141	79	75	78	19	72	52	0	168	198	97	115	118	22	70	53	0	0.811	0.795	0.842	0.919	2.786	0.769	0.629	80	465	96	149	-0.302	43	53	66	83	0
1	10	17	"PFB0086"	"B312"	3210	27480	120	1563	1381	749	75	78	19	100	95	0	1457	1296	644	114	117	18	98	97	0	1.108	1.105	1.124	1.077	2.156	1.130	0.867	120	579	2831	2488	0.148	1488	1343	1306	1182	0
1	11	17	"PFB0247"	"B619"	3430	27500	150	76	80	21	75	77	19	22	6	0	114	115	24	115	116	19	14	3	0	-1.000	100000.000	1.090	0.951	3.921	1.014	0.018	156	554	0	5	Error	1	-1	5	0	-50
1	12	17	"PFB0263"	"B648"	3600	27510	150	78	83	25	76	79	28	16	5	0	115	115	23	118	119	19	16	3	0	-0.667	-2.333	1.200	1.493	4.359	0.712	0.012	156	487	-1	4	Error	2	-3	7	-3	-50
1	13	17	"PFB0272"	"B666"	3820	27490	150	75	78	22	79	80	21	10	2	0	113	113	27	117	118	17	13	6	0	1.000	0.250	0.757	0.851	3.882	0.538	0.004	156	467	-8	-5	0.000	-4	-4	-1	-4	-50
1	14	17	"PFC0108"	"C322"	3970	27480	120	336	323	130	77	79	19	92	90	0	245	243	86	120	120	18	86	84	0	2.072	2.000	2.000	1.760	2.537	1.985	0.603	120	363	384	369	1.051	259	125	246	123	0
1	15	17	"PFA0055"	"A14801_28"	4160	27480	150	84	94	34	76	79	19	36	17	0	134	144	42	118	119	18	47	28	0	0.500	0.692	0.846	0.824	4.769	0.739	0.183	156	587	24	44	-1.000	8	16	18	26	-50
1	16	17	"PFA0082"	"A18792_10"	4350	27500	100	100	101	28	78	79	19	53	25	0	148	146	40	117	118	17	62	45	0	0.710	0.793	0.778	0.678	3.707	0.608	0.087	80	396	53	52	-0.495	22	31	23	29	0
1	17	17	"PFA0091"	"A18792_4"	4550	27500	80	268	250	111	80	83	22	82	80	0	288	270	100	118	119	19	88	88	0	1.106	1.118	1.046	0.810	2.970	1.164	0.553	52	307	358	322	0.145	188	170	170	152	0
1	18	17	"PFA0097"	"A19747_2"	4740	27460	150	83	91	36	78	80	19	33	14	0	118	123	26	118	120	18	23	9	0	100000.000	2.600	1.406	1.211	3.584	4.018	0.012	156	629	5	18	16.610	5	0	13	5	-50
1	19	17	"PFA0173"	"A4732_13"	4910	27480	150	85	88	23	77	80	20	32	9	0	118	119	27	117	119	20	19	7	0	8.000	5.500	0.882	0.943	3.740	1.097	0.010	156	588	9	13	3.000	8	1	11	2	-50
1	20	17	"PFA0219"	"A8784_10"	5120	27490	100	370	358	177	79	84	37	90	86	0	507	474	191	118	123	28	91	91	0	0.748	0.784	0.729	0.681	2.225	0.799	0.666	80	468	680	635	-0.419	291	389	279	356	0
1	21	17	"PFM0561"	"M44175_1"	5300	27490	110	912	844	348	82	94	53	93	92	0	740	691	276	121	126	26	92	91	0	1.341	1.337	1.232	1.305	1.746	1.355	0.800	80	418	1449	1332	0.423	830	619	762	570	0
1	22	17	"PFM0639"	"M46861_1"	5470	27490	150	86	93	35	80	84	36	12	5	0	117	124	31	119	121	20	23	12	0	-3.000	2.600	1.038	0.991	3.338	4.527	0.101	156	800	4	18	Error	6	-2	13	5	-50
1	1	18	"PFM0668"	"M48963_5"	1480	27660	110	424	400	124	75	79	25	98	97	0	294	294	78	113	115	20	96	95	0	1.928	1.796	1.778	1.743	1.838	1.939	0.722	80	555	530	506	0.947	349	181	325	181	0
1	2	18	"PFM0751"	"M55156_1"	1700	27640	150	81	85	24	75	77	19	24	9	0	115	117	22	112	114	18	24	5	0	2.000	2.000	0.833	0.940	4.389	1.613	0.032	156	668	9	15	1.000	6	3	10	5	-50
1	3	18	"PFM0789"	"M57163_1"	1870	27660	100	108	110	31	75	77	18	65	46	0	164	170	54	115	115	16	76	57	0	0.673	0.636	0.561	0.635	2.720	0.388	0.227	80	314	82	90	-0.570	33	49	35	55	0
1	4	18	"PFM0887"	"M8047_1"	2060	27660	110	578	548	205	75	79	23	96	95	0	395	387	123	114	118	30	96	95	0	1.790	1.733	1.824	1.684	1.929	1.734	0.786	80	498	784	746	0.840	503	281	473	273	0
1	5	18	"PFD0324"	"D37405_1"	2260	27670	100	107	110	31	77	79	20	63	35	0	148	143	36	114	118	20	63	40	0	0.882	1.138	0.835	0.878	4.192	0.989	0.100	80	359	64	62	-0.181	30	34	33	29	0
1	6	18	"PFD0374"	"D42243_5"	2430	27690	150	77	80	19	77	81	32	8	0	0	112	111	20	115	122	53	0	0	0	0.000	-0.750	1.000	1.104	4.469	1.967	0.008	156	639	-3	-1	Error	0	-3	3	-4	-50
1	7	18	"PFD0381"	"D42873_1"	2670	27670	150	83	86	22	77	79	19	32	10	0	111	113	25	114	116	19	19	6	0	-2.000	-9.000	0.920	1.088	4.286	1.347	0.025	156	663	3	8	Error	6	-3	9	-1	-50
1	8	18	"PFD0391"	"D42954_8"	2820	27670	110	130	135	48	78	80	21	73	57	0	161	166	51	114	116	18	73	57	0	1.106	1.096	1.116	1.085	2.848	1.016	0.330	80	408	99	109	0.146	52	47	57	52	0
1	9	18	"PFD0408"	"D47995_1"	3010	27670	120	1078	972	343	76	79	19	99	98	0	838	780	246	115	117	18	97	96	0	1.386	1.347	1.345	1.290	1.897	1.381	0.867	120	570	1725	1561	0.471	1002	723	896	665	0
1	10	18	"PFD0468"	"D53677_9"	3230	27690	150	80	83	25	75	79	19	28	5	0	111	116	21	116	118	20	19	3	0	-1.000	100000.000	1.000	0.934	3.610	25.887	0.000	156	612	0	8	Error	5	-5	8	0	-50
1	11	18	"IMX067I"	"Y_IMX067I"	3420	27700	150	75	79	18	75	79	22	15	2	0	106	106	19	116	120	24	3	0	0	0.000	-0.400	0.500	0.536	3.772	0.098	0.002	156	371	-10	-6	Error	0	-10	4	-10	-50
1	12	18	"IOX204I"	"Y_IOX204I"	3580	27700	150	79	80	18	79	82	29	5	0	0	112	116	31	120	125	31	7	3	0	0.000	-0.250	0.594	0.632	4.472	3.892	0.002	156	397	-8	-3	Error	0	-8	1	-4	-50
1	13	18	"IDX437I"	"Y_IDX437I"	3770	27690	150	80	80	20	80	82	27	8	1	0	111	110	25	118	121	19	10	3	0	0.000	0.000	0.809	0.980	4.087	7.341	0.001	156	545	-7	-8	Error	0	-7	0	-8	-50
1	14	18	"ILX005I"	"Y_ILX005I"	3960	27690	150	78	81	20	79	80	19	17	5	0	109	108	20	117	119	18	5	1	0	0.125	-0.222	0.732	1.010	4.715	30.786	0.000	156	521	-9	-7	-3.000	-1	-8	2	-9	-50
1	15	18	"Z_1_10"	"Z_1_10"	4170	27660	150	75	77	18	76	79	20	11	3	0	106	105	21	117	118	18	7	1	0	0.091	-0.083	0.583	0.667	3.675	0.596	0.002	156	519	-12	-11	-3.459	-1	-11	1	-12	-50
1	16	18	"Z_1_30"	"Z_1_30"	4380	27650	150	82	84	20	78	101	244	0	0	0	113	115	25	117	141	281	0	0	0	-1.000	-3.000	1.333	0.882	3.884	0.867	0.969	156	574	0	4	Error	4	-4	6	-2	-50
1	17	18	"Z_2_70"	"Z_2_70"	4530	27670	130	2528	2507	732	80	106	259	100	97	0	4015	3811	1218	119	146	299	98	95	0	0.628	0.657	0.642	0.694	1.535	0.630	0.923	120	508	6344	6119	-0.670	2448	3896	2427	3692	0
1	18	18	"Z_2_90"	"Z_2_90"	4720	27680	120	4998	4407	1703	79	81	21	100	100	0	8101	7374	2901	119	120	18	100	100	0	0.616	0.597	0.600	0.581	1.817	0.578	0.868	120	435	12901	11583	-0.698	4919	7982	4328	7255	0
1	19	18	"Z_3_10"	"Z_3_10"	4860	27680	150	87	91	27	80	82	24	25	9	0	132	138	29	121	125	35	24	4	0	0.636	0.647	1.020	0.959	3.544	0.894	0.095	156	575	18	28	-0.652	7	11	11	17	-50
1	20	18	"Z_3_30"	"Z_3_30"	5120	27730	150	78	80	20	78	82	26	12	1	0	117	118	27	119	123	26	13	3	0	0.000	-2.000	0.750	0.693	3.510	0.950	0.093	156	742	-2	1	Error	0	-2	2	-1	-50
1	21	18	"Z_3_50"	"Z_3_50"	5290	27680	120	256	258	92	78	82	32	92	87	0	371	359	123	117	121	25	93	90	0	0.701	0.744	0.762	0.723	1.818	0.719	0.719	120	531	432	422	-0.513	178	254	180	242	0
1	22	18	"Z_3_70"	"Z_3_70"	5490	27680	110	1517	1358	590	76	79	24	98	97	0	2269	1928	829	117	121	31	100	98	0	0.670	0.708	0.676	0.714	1.931	0.656	0.870	80	525	3593	3093	-0.579	1441	2152	1282	1811	0
1	1	19	"Z_5_10"	"Z_5_10"	1460	27900	150	78	83	26	75	78	21	22	8	0	115	117	23	116	119	43	3	0	0	-3.000	8.000	0.941	0.980	3.840	62.249	0.001	156	886	2	9	Error	3	-1	8	1	-50
1	2	19	"Z_5_30"	"Z_5_30"	1680	27860	120	125	127	40	76	78	19	78	57	0	167	164	41	115	117	18	77	65	0	0.942	1.041	0.961	1.005	2.809	1.028	0.312	120	571	101	100	-0.086	49	52	51	49	0
1	3	19	"Z_5_50"	"Z_5_50"	1860	27850	110	2971	2736	1001	77	85	91	100	100	0	1717	1523	580	116	124	97	96	92	0	1.808	1.890	1.862	1.979	1.657	1.855	0.906	80	533	4495	4066	0.854	2894	1601	2659	1407	0
1	4	19	"Z_5_70"	"Z_5_70"	2060	27850	110	9375	8673	2972	80	90	93	100	100	0	5029	4485	1616	117	127	92	100	97	0	1.892	1.967	1.963	2.103	1.612	1.984	0.927	80	507	14207	12961	0.920	9295	4912	8593	4368	0
1	5	19	"Z_5_90"	"Z_5_90"	2250	27850	110	21182	18898	6269	84	94	110	100	100	0	10479	9399	3135	118	141	286	100	98	0	2.036	2.027	2.054	2.044	1.357	2.034	0.939	80	476	31459	28095	1.026	21098	10361	18814	9281	0
1	6	19	"Z_6_10"	"Z_6_10"	2440	27850	150	102	105	31	81	88	92	3	0	0	121	123	31	119	133	237	0	0	0	10.500	6.000	1.455	1.354	3.867	0.389	0.918	156	672	23	28	3.392	21	2	24	4	-50
1	7	19	"Z_7_50"	"Z_7_50"	2640	27850	110	179	177	55	78	80	21	90	83	0	175	171	51	117	119	19	80	67	0	1.741	1.833	1.566	1.565	2.763	1.570	0.406	80	420	159	153	0.800	101	58	99	54	0
1	8	19	"Z_7_70"	"Z_7_70"	2820	27860	120	422	407	166	77	80	21	96	92	0	355	345	128	114	118	19	94	90	0	1.432	1.429	1.460	1.448	2.075	1.444	0.786	120	485	586	561	0.518	345	241	330	231	0
1	9	19	"Z_7_90"	"Z_7_90"	3010	27860	120	1151	1016	373	77	79	20	100	99	0	898	831	311	115	118	19	96	95	0	1.372	1.311	1.326	1.357	1.812	1.309	0.863	120	507	1857	1655	0.456	1074	783	939	716	0
1	10	19	"Z_8_10"	"Z_8_10"	3220	27860	150	76	83	58	78	81	21	13	5	0	108	111	33	119	121	22	7	1	0	0.182	-0.625	0.842	0.904	3.603	1.792	0.241	156	571	-13	-3	-2.459	-2	-11	5	-8	-50
1	11	19	"Z_8_30"	"Z_8_30"	3440	27860	150	99	106	35	81	85	24	41	20	0	133	137	32	127	129	30	16	3	0	3.000	2.500	1.071	1.301	3.832	1.085	0.133	156	512	24	35	1.585	18	6	25	10	-50
1	12	19	"Z_8_50"	"Z_8_50"	3580	27860	110	17330	15413	5483	83	87	26	100	100	0	16901	14829	5433	126	129	32	100	100	0	1.028	1.043	1.063	1.096	1.660	1.007	0.906	80	361	34022	30033	0.040	17247	16775	15330	14703	0
1	13	19	"PFA32032"	"oPFA32032"	3800	27870	90	118	116	30	79	81	21	65	46	0	144	148	43	120	123	21	55	40	0	1.625	1.321	1.148	1.018	4.645	1.133	0.086	52	340	63	65	0.700	39	24	37	28	0
1	14	19	"PFC0775"	"oPFC0775"	3970	27860	120	1496	1364	508	78	79	19	100	99	0	851	775	295	119	120	17	95	94	0	1.937	1.960	1.912	1.977	1.759	1.969	0.882	120	491	2150	1942	0.954	1418	732	1286	656	0
1	15	19	"PFI17647"	"oPFI17647"	4180	27840	150	83	87	25	76	78	19	29	12	0	111	114	24	117	118	18	16	5	0	-1.167	-3.667	1.276	1.122	3.759	68.849	0.000	156	600	1	8	Error	7	-6	11	-3	-50
1	16	19	"PFF72435"	"oPFF72435"	4340	27870	120	317	295	104	78	103	264	36	0	0	325	307	100	118	145	303	11	0	0	1.155	1.148	1.096	1.182	1.897	0.864	0.871	120	491	446	406	0.207	239	207	217	189	0
1	17	19	"PFL0040"	"oPFL0040"	4530	27860	110	811	719	299	80	113	270	83	71	0	618	555	204	119	155	308	76	10	0	1.465	1.466	1.407	1.290	1.951	1.437	0.866	80	503	1230	1075	0.551	731	499	639	436	0
1	18	19	"PFL0041"	"oPFL0041"	4720	27860	110	698	649	252	80	96	100	92	85	0	786	709	258	119	142	126	90	87	0	0.927	0.964	0.924	0.941	1.513	0.928	0.900	80	446	1285	1159	-0.110	618	667	569	590	0
1	19	19	"PFI17649"	"oPFI17649"	4900	27850	150	88	90	26	80	87	53	2	1	0	116	119	23	120	131	83	0	0	0	-2.000	-10.000	0.648	0.704	4.254	0.583	0.710	156	667	4	9	Error	8	-4	10	-1	-50
1	20	19	"PFJ12790"	"oPFJ12790"	5120	27870	110	148	154	48	77	79	19	91	78	0	205	208	54	118	120	21	91	85	0	0.816	0.856	0.803	0.777	2.187	0.857	0.508	80	418	158	167	-0.293	71	87	77	90	0
1	21	19	"PFJ12792"	"oPFJ12792"	5300	27870	110	310	305	108	77	80	20	95	93	0	236	246	63	116	119	20	96	91	0	1.942	1.754	1.987	1.722	1.917	1.926	0.649	80	490	353	358	0.957	233	120	228	130	0
1	22	19	"PFK12895"	"oPFK12895"	5490	27860	90	131	167	199	77	80	19	82	65	0	141	149	53	118	119	18	59	40	0	2.348	2.903	1.857	1.906	4.038	7.332	0.137	52	400	77	121	1.231	54	23	90	31	0
1	1	20	"PFF72440"	"oPFF72440"	1500	28040	110	1838	1672	623	76	78	21	100	100	0	1450	1283	485	116	121	57	93	93	0	1.321	1.368	1.357	1.433	1.717	1.369	0.887	80	439	3096	2763	0.401	1762	1334	1596	1167	0
1	2	20	"PFH0004"	"oPFH0004"	1680	28050	120	381	379	150	76	78	22	95	95	0	399	384	150	116	121	50	87	85	0	1.078	1.131	1.078	1.149	2.159	1.105	0.771	120	574	588	571	0.108	305	283	303	268	0
1	3	20	"PFD66983"	"oPFD66983"	1870	28060	90	93	95	20	76	79	21	42	15	0	147	144	31	117	119	20	55	34	0	0.567	0.704	0.872	0.987	4.447	0.369	0.073	52	346	47	46	-0.819	17	30	19	27	0
1	4	20	"PFBL B0087"	"oPFBLOB0087"	2040	28040	150	88	92	27	78	87	77	1	0	0	121	123	27	117	126	88	0	0	0	2.500	2.333	0.964	1.101	3.884	0.505	0.041	156	801	14	20	1.322	10	4	14	6	-50
1	5	20	"PFBL B0089"	"oPFBLOB0089"	2260	28050	120	292	1206	4928	78	88	99	82	56	0	285	666	2210	117	132	253	17	5	0	1.274	2.055	1.359	1.281	2.533	3.005	0.440	120	590	382	1677	0.349	214	168	1128	549	0
1	6	20	"PFL0045"	"oPFL0045"	2440	28050	110	132	130	40	79	81	22	76	62	0	706	656	222	118	120	19	96	96	0	0.090	0.095	0.100	0.091	2.046	0.081	0.435	80	493	641	589	-3.472	53	588	51	538	0
1	7	20	"PFF72441"	"oPFF72441"	2670	28050	150	83	85	22	77	79	20	24	8	0	120	122	23	117	119	19	19	6	0	2.000	1.600	1.000	0.964	3.747	1.473	0.017	156	686	9	13	1.000	6	3	8	5	-50
1	8	20	"PFBL B0090"	"oPFBLOB0090"	2820	28050	120	563	551	192	77	80	21	98	96	0	440	426	159	118	121	18	94	93	0	1.509	1.539	1.453	1.714	2.439	1.518	0.795	120	522	808	782	0.594	486	322	474	308	0
1	9	20	"PFD66986"	"oPFD66986"	3090	28040	150	78	82	21	78	80	19	17	3	0	118	123	22	118	120	18	22	10	0	0.000	0.800	0.857	0.730	3.174	1.351	0.071	156	661	0	9	Error	0	0	4	5	-50
1	10	20	"PFL0049"	"oPFL0049"	3230	28110	150	79	81	19	79	80	20	14	2	0	121	122	24	118	120	18	19	4	0	0.000	0.500	1.000	0.857	3.019	0.980	0.006	156	547	3	6	Error	0	3	2	4	-50
1	11	20	"PFK12897"	"oPFK12897"	3380	28060	100	105	202	318	79	81	20	57	30	0	164	232	246	125	126	20	63	48	0	0.667	1.150	0.655	0.769	4.113	1.316	0.738	80	409	65	230	-0.585	26	39	123	107	0
1	12	20	"PFF72442"	"oPFF72442"	3590	28050	110	601	546	244	82	86	42	93	87	0	451	442	174	126	132	48	87	87	0	1.597	1.468	1.461	1.388	1.985	1.431	0.775	80	509	844	780	0.675	519	325	464	316	0
1	13	20	"PFF72443"	"oPFF72443"	3770	28060	120	347	329	114	78	83	41	93	89	0	490	487	145	122	128	43	98	95	0	0.731	0.688	0.699	0.634	1.922	0.682	0.779	120	549	637	616	-0.452	269	368	251	365	0
1	14	20	"PFBL B0094"	"oPFBLOB0094"	3950	28050	110	1373	1241	462	79	92	122	97	92	0	1264	1163	393	123	143	150	92	91	0	1.134	1.117	1.131	1.134	1.671	1.115	0.903	80	462	2435	2202	0.182	1294	1141	1162	1040	0
1	15	20	"PFH0026"	"oPFH0026"	4140	28060	120	148	156	53	79	90	111	25	1	0	176	180	45	123	139	137	3	0	0	1.302	1.351	1.238	1.226	3.214	0.834	0.241	120	563	122	134	0.381	69	53	77	57	0
1	16	20	"PFD67003"	"oPFD67003"	4340	28060	120	689	619	236	78	80	21	97	94	0	479	438	152	119	120	19	94	92	0	1.697	1.696	1.683	1.705	1.980	1.767	0.781	120	554	971	860	0.763	611	360	541	319	0
1	17	20	"PFM60515"	"oPFM60515"	4540	28060	110	108	111	31	79	82	35	42	13	0	135	135	38	118	122	44	22	5	0	1.706	1.882	1.036	0.936	3.331	1.689	0.073	80	463	46	49	0.771	29	17	32	17	0
1	18	20	"PFL0099"	"oPFL0099"	4740	28060	110	4632	4168	1576	79	83	45	100	100	0	2348	2068	683	119	126	78	100	97	0	2.043	2.098	2.106	2.070	1.512	2.148	0.896	80	534	6782	6038	1.030	4553	2229	4089	1949	0
1	19	20	"PFJ12808"	"oPFJ12808"	4920	28060	110	177	179	62	81	82	20	90	80	0	211	204	50	119	122	40	86	62	0	1.043	1.153	1.079	1.003	2.148	1.126	0.519	80	496	188	183	0.061	96	92	98	85	0
1	20	20	"PFBL B0145"	"oPFBLOB0145"	5110	28060	110	211	213	66	78	80	27	96	87	0	283	276	66	115	117	27	96	92	0	0.792	0.839	0.764	0.755	1.783	0.859	0.727	80	508	301	296	-0.337	133	168	135	161	0
1	21	20	"PFBL B0149"	"oPFBLOB0149"	5300	28070	130	204	211	59	76	80	26	99	91	0	188	190	41	115	118	26	87	70	0	1.753	1.800	2.000	1.880	2.005	1.921	0.510	120	560	201	210	0.810	128	73	135	75	0
1	22	20	"PFI17700"	"oPFI17700"	5490	28070	120	725	662	267	79	82	28	98	95	0	489	463	149	118	120	19	96	93	0	1.741	1.690	1.744	1.667	1.906	1.793	0.806	120	598	1017	928	0.800	646	371	583	345	0
1	1	21	"PFI17702"	"oPFI17702"	1490	28240	110	841	766	227	76	78	20	100	100	0	796	750	229	116	119	35	96	95	0	1.125	1.088	1.116	1.154	1.973	1.016	0.864	80	572	1445	1324	0.170	765	680	690	634	0
1	2	21	"PFG0046"	"oPFG0046"	1690	28250	110	227	229	79	77	80	25	92	88	0	247	243	81	117	120	29	86	83	0	1.154	1.206	1.042	1.089	1.992	1.196	0.630	80	518	280	278	0.206	150	130	152	126	0
1	3	21	"PFBL B0151"	"oPFBLOB0151"	1890	28250	120	487	462	201	76	79	24	95	92	0	381	372	155	116	118	19	87	87	0	1.551	1.508	1.538	1.450	2.089	1.481	0.799	120	631	676	642	0.633	411	265	386	256	0
1	4	21	"PFG0047"	"oPFG0047"	2080	28250	100	182	185	74	75	79	20	86	77	0	168	170	64	116	117	20	73	55	0	2.058	2.037	1.406	1.493	3.147	1.597	0.399	80	422	159	164	1.041	107	52	110	54	0
1	5	21	"PFD67004"	"oPFD67004"	2270	28240	110	271	268	102	76	78	26	91	88	0	312	298	109	114	117	24	86	86	0	0.985	1.043	1.007	1.025	2.045	0.988	0.682	80	477	393	376	-0.022	195	198	192	184	0
1	6	21	"PFL0107"	"oPFL0107"	2460	28250	120	285	273	90	77	80	24	95	91	0	225	228	77	116	118	22	86	81	0	1.908	1.750	1.673	1.760	2.392	1.753	0.531	120	516	317	308	0.932	208	109	196	112	0
1	7	21	"PFM60519"	"oPFM60519"	2630	28250	120	379	358	135	74	76	19	97	95	0	571	524	205	115	117	17	95	93	0	0.669	0.694	0.708	0.711	1.934	0.665	0.842	120	482	761	693	-0.580	305	456	284	409	0
1	8	21	"PFI17707"	"oPFI17707"	2820	28240	110	346	339	130	74	77	22	92	91	0	363	344	118	117	119	18	91	90	0	1.106	1.167	1.169	1.181	1.672	1.174	0.736	80	526	518	492	0.145	272	246	265	227	0
1	9	21	"PFBL B0154"	"oPFBLOB0154"	3020	28250	110	679	647	273	76	79	21	93	92	0	2706	2451	997	119	181	1306	83	48	0	0.233	0.245	0.247	0.241	1.772	0.231	0.882	80	511	3190	2903	-2.101	603	2587	571	2332	0
1	10	21	"PFM60520"	"oPFM60520"	3200	28250	120	296	286	95	79	80	22	96	92	0	245	242	67	118	123	43	85	72	0	1.709	1.669	1.638	1.694	2.128	1.606	0.518	120	450	344	331	0.773	217	127	207	124	0
1	11	21	"PFBL B0158"	"oPFBLOB0158"	3400	28250	110	131	132	37	79	80	18	86	62	0	534	525	156	119	120	17	97	97	0	0.125	0.131	0.137	0.122	2.025	0.109	0.450	80	497	467	459	-2.997	52	415	53	406	0
1	12	21	"PFI17709"	"oPFI17709"	3600	28250	120	1281	1167	505	78	82	40	97	95	0	1053	925	397	121	125	41	94	91	0	1.291	1.354	1.362	1.361	2.192	1.329	0.834	120	583	2135	1893	0.368	1203	932	1089	804	0
1	13	21	"PFG0048"	"oPFG0048"	3780	28250	120	1282	1209	358	77	80	24	99	99	0	2443	2211	858	120	123	23	97	97	0	0.519	0.541	0.546	0.625	2.284	0.499	0.892	120	544	3528	3223	-0.947	1205	2323	1132	2091	0
1	14	21	"PFM60526"	"oPFM60526"	3980	28250	120	768	706	249	80	90	111	91	89	0	718	681	264	126	142	135	88	82	0	1.162	1.128	1.152	1.192	2.067	1.087	0.846	120	562	1280	1181	0.217	688	592	626	555	0
1	15	21	"PFM60528"	"oPFM60528"	4160	28250	120	288	270	98	80	82	19	91	89	0	495	463	142	127	128	24	95	94	0	0.565	0.565	0.559	0.520	1.926	0.566	0.763	120	551	576	526	-0.823	208	368	190	336	0
1	16	21	"PFL0111"	"oPFL0111"	4350	28250	110	192	193	61	78	81	20	91	87	0	213	211	59	120	121	17	91	85	0	1.226	1.264	1.057	1.235	2.117	1.197	0.532	80	459	207	206	0.294	114	93	115	91	0
1	17	21	"E598_1c"	"E598_1c"	4530	28220	150	87	92	33	78	80	21	29	10	0	120	125	25	118	120	18	26	11	0	4.500	2.000	1.054	1.114	3.753	2.669	0.023	156	719	11	21	2.170	9	2	14	7	-50
1	18	21	"E598_1e"	"E598_1e"	4720	28270	150	80	84	23	77	79	20	29	8	0	115	115	24	119	122	33	7	0	0	-0.750	-1.750	0.909	1.026	4.076	0.825	0.007	156	679	-1	3	Error	3	-4	7	-4	-50
1	19	21	"E598_1g"	"E598_1g"	4910	28260	150	76	77	18	78	80	19	12	3	0	102	103	19	120	123	37	0	0	0	0.111	0.059	0.625	0.472	3.315	0.079	0.003	156	596	-20	-18	-3.170	-2	-18	-1	-17	-50
1	20	21	"E598_1i"	"E598_1i"	5130	28260	120	247	234	84	78	80	27	88	85	0	1041	931	375	118	120	28	95	92	0	0.183	0.192	0.185	0.196	2.238	0.179	0.732	120	470	1092	969	-2.449	169	923	156	813	0
1	21	21	"F48446_9a"	"F48446_9a"	5330	28250	150	79	82	21	75	79	27	15	3	0	108	109	21	115	118	28	5	0	0	-0.571	-1.167	0.683	0.815	3.440	0.821	0.019	156	477	-3	1	Error	4	-7	7	-6	-50
1	22	21	"F48446_9c"	"F48446_9c"	5480	28260	150	77	78	19	76	79	20	12	1	0	102	104	21	118	120	19	7	0	0	-0.063	-0.143	0.545	0.630	4.288	0.256	0.004	156	664	-15	-12	Error	1	-16	2	-14	-50
1	1	22	"I12861_2g"	"I12861_2g"	1510	28430	110	166	163	56	76	78	20	82	78	0	203	190	64	119	122	29	78	65	0	1.071	1.225	1.039	1.062	2.268	1.063	0.497	80	592	174	158	0.100	90	84	87	71	0
1	2	22	"I12861_2i"	"I12861_2i"	1700	28430	110	327	322	113	75	78	26	97	91	0	336	305	106	118	121	22	88	88	0	1.156	1.321	1.212	1.240	2.033	1.199	0.621	80	461	470	434	0.209	252	218	247	187	0
1	3	22	"J512_2a"	"J512_2a"	1840	28500	150	75	77	19	75	78	23	12	2	0	115	113	17	117	119	20	4	0	0	0.000	-0.500	0.903	0.933	4.222	0.258	0.000	156	935	-2	-2	Error	0	-2	2	-4	-50
1	4	22	"J512_2c"	"J512_2c"	2050	28430	150	76	77	18	76	78	22	10	2	0	107	107	22	116	118	20	7	1	0	0.000	-0.111	0.838	0.622	3.689	1.090	0.007	156	831	-9	-8	Error	0	-9	1	-9	-50
1	5	22	"J512_2e"	"J512_2e"	2260	28440	150	76	80	19	76	79	23	14	3	0	104	107	24	116	118	20	8	3	0	0.000	-0.444	0.675	0.665	2.838	0.606	0.003	156	926	-12	-5	Error	0	-12	4	-9	-50
1	6	22	"J512_2g"	"J512_2g"	2510	28440	150	79	82	22	76	79	22	18	5	0	111	113	22	116	119	18	14	2	0	-0.600	-2.000	1.083	1.041	4.261	1.114	0.004	156	766	-2	3	Error	3	-5	6	-3	-50
1	7	22	"M40872_8a"	"M40872_8a"	2660	28470	150	79	81	20	74	77	19	21	8	0	111	112	19	116	119	18	10	2	0	-1.000	-1.750	0.857	0.984	3.919	0.065	0.000	156	747	0	3	Error	5	-5	7	-4	-50
1	8	22	"M40872_8c"	"M40872_8c"	2820	28480	150	74	77	20	75	78	20	16	3	0	108	107	18	119	155	1016	0	0	0	0.091	-0.167	0.754	0.662	3.296	3.371	0.002	156	844	-12	-10	-3.459	-1	-11	2	-12	-50
1	9	22	"M40872_8e"	"M40872_8e"	3010	28460	150	76	79	20	76	78	20	14	3	0	105	105	19	119	157	1014	0	0	0	0.000	-0.214	0.607	0.650	4.408	0.000	0.000	156	848	-14	-11	Error	0	-14	3	-14	-50
1	10	22	"M40872_8g"	"M40872_8g"	3210	28460	150	81	82	19	77	79	21	19	5	0	108	110	22	120	122	34	4	0	0	-0.333	-0.500	0.683	0.628	3.601	0.772	0.010	156	871	-8	-5	Error	4	-12	5	-10	-50
1	11	22	"M40872_8i"	"M40872_8i"	3390	28440	110	121	122	33	78	79	19	72	53	0	147	150	31	118	119	18	66	36	0	1.483	1.375	1.440	1.330	3.372	1.349	0.181	80	532	72	76	0.568	43	29	44	32	0
1	12	22	"EMPTY"	"EMPTY"	3590	28440	90	139	155	60	76	81	30	76	53	0	209	228	78	118	120	17	94	86	0	0.692	0.718	0.703	0.669	2.042	0.742	0.453	52	406	154	189	-0.531	63	91	79	110	0
1	13	22	"EMPTY"	"EMPTY"	3790	28450	80	149	164	57	77	82	26	92	63	0	235	249	81	121	123	26	88	86	0	0.632	0.680	0.642	0.715	2.287	0.633	0.637	52	340	186	215	-0.663	72	114	87	128	0
1	14	22	"EMPTY"	"EMPTY"	3970	28440	90	219	258	127	76	79	19	98	96	0	302	350	172	123	126	25	94	88	0	0.799	0.802	0.779	0.917	2.542	0.725	0.729	52	400	322	409	-0.324	143	179	182	227	0
1	15	22	"EMPTY"	"EMPTY"	4160	28450	90	221	222	73	79	81	18	98	96	0	301	307	84	127	128	18	98	96	0	0.816	0.794	0.790	0.825	1.913	0.779	0.640	52	408	316	323	-0.293	142	174	143	180	0
1	16	22	"EMPTY"	"EMPTY"	4350	28450	100	246	273	146	78	80	19	93	86	0	366	410	211	123	125	19	97	93	0	0.691	0.679	0.642	0.657	2.382	0.658	0.786	80	526	411	482	-0.532	168	243	195	287	0
1	17	22	"EMPTY"	"EMPTY"	4550	28450	80	212	214	58	78	80	21	98	94	0	280	287	81	124	125	19	98	96	0	0.859	0.834	0.891	0.817	1.981	0.782	0.549	52	340	290	299	-0.219	134	156	136	163	0
1	18	22	"EMPTY"	"EMPTY"	4750	28450	80	163	163	55	78	80	24	82	69	0	242	254	70	124	126	20	98	92	0	0.720	0.654	0.690	0.575	2.848	0.627	0.478	52	283	203	215	-0.473	85	118	85	130	0
1	19	22	"EMPTY"	"EMPTY"	4920	28450	150	75	79	21	78	80	18	16	5	0	124	125	17	124	126	28	5	0	0	100000.000	1.000	1.301	1.305	3.431	1.143	0.010	156	741	-3	2	16.610	-3	0	1	1	-50
1	20	22	"EMPTY"	"EMPTY"	5090	28410	150	79	81	18	77	79	19	15	3	0	118	120	15	120	123	30	2	0	0	-1.000	100000.000	1.000	0.968	3.895	0.120	0.000	156	633	0	4	Error	2	-2	4	0	-50
1	21	22	"EMPTY"	"EMPTY"	5290	28450	150	74	77	19	75	78	19	11	4	0	119	123	28	117	119	19	17	3	0	-0.500	0.333	0.696	0.712	3.491	0.595	0.072	156	727	1	8	Error	-1	2	2	6	-50
1	22	22	"EMPTY"	"EMPTY"	5480	28450	150	73	76	19	75	78	20	16	2	0	120	119	18	121	123	19	11	1	0	2.000	-0.500	0.933	0.961	4.453	0.537	0.008	156	875	-3	-1	1.000	-2	-1	1	-2	-50
2	1	1	"PFA0116"	"A23157_2"	6160	24580	140	810	720	350	76	78	19	94	93	0	470	447	173	114	117	19	91	91	0	2.062	1.934	1.892	1.673	2.191	2.144	0.780	156	776	1090	977	1.044	734	356	644	333	0
2	2	1	"PFA0048"	"A14801_13"	6330	24580	140	626	616	215	77	79	20	98	98	0	677	634	208	114	118	19	98	97	0	0.975	1.037	1.008	1.054	1.598	1.025	0.838	156	614	1112	1059	-0.036	549	563	539	520	0
2	3	1	"PFA0211"	"A8109_3"	6530	24580	140	2092	1811	916	77	79	20	95	94	0	1263	1102	509	114	117	19	92	91	0	1.754	1.755	1.745	1.511	2.037	1.830	0.853	156	635	3164	2722	0.810	2015	1149	1734	988	0
2	4	1	"PFA0021"	"A11962_3"	6720	24590	150	140	141	45	77	79	19	84	71	0	183	179	52	113	115	18	86	80	0	0.900	0.970	0.905	0.838	2.531	0.768	0.548	156	621	133	130	-0.152	63	70	64	66	0
2	5	1	"PFA0164"	"A3310_6"	6900	24580	150	473	466	167	75	77	18	96	95	0	373	366	105	112	113	15	95	94	0	1.525	1.539	1.507	1.476	2.081	1.585	0.782	156	688	659	645	0.609	398	261	391	254	0
2	6	1	"PFA0033"	"A13725_2"	7100	24590	150	336	322	130	76	81	25	92	90	0	532	511	168	113	116	19	96	94	0	0.621	0.618	0.612	0.558	1.930	0.624	0.729	156	719	679	644	-0.688	260	419	246	398	0
2	7	1	"PFB0041"	"B180"	7290	24590	140	457	441	174	76	81	24	96	95	0	490	480	168	113	116	22	97	96	0	1.011	0.995	1.029	0.946	1.852	0.999	0.778	156	643	758	732	0.015	381	377	365	367	0
2	8	1	"PFB0043"	"B186"	7490	24590	140	443	430	186	75	77	19	93	92	0	464	441	169	113	115	20	92	90	0	1.048	1.082	1.093	0.951	2.367	1.106	0.754	156	599	719	683	0.068	368	351	355	328	0
2	9	1	"PFB0048"	"B197"	7670	24590	140	686	649	270	74	77	18	94	93	0	825	750	300	113	115	19	92	92	0	0.860	0.903	0.870	0.832	1.644	0.889	0.848	156	559	1324	1212	-0.218	612	712	575	637	0
2	10	1	"PFB0056"	"B218"	7850	24590	140	9252	8208	3288	74	78	19	100	99	0	8299	7658	2895	113	114	17	100	99	0	1.121	1.078	1.107	1.068	1.444	1.077	0.895	156	555	17364	15679	0.165	9178	8186	8134	7545	0
2	11	1	"PFB0059"	"B241"	8050	24590	160	166	167	60	75	77	19	88	79	0	189	201	80	113	116	22	87	73	0	1.197	1.045	1.173	1.076	2.707	0.808	0.327	208	694	167	180	0.260	91	76	92	88	0
2	12	1	"PFB0069"	"B270"	8240	24580	180	196	245	171	76	80	25	68	60	0	203	210	130	114	119	32	61	54	0	1.348	1.760	1.275	1.012	3.144	1.546	0.474	256	952	209	265	0.431	120	89	169	96	0
2	13	1	"PFB0161"	"B471"	8440	24590	140	651	590	257	79	82	26	96	93	0	524	477	195	115	122	45	88	87	0	1.399	1.412	1.350	1.328	2.119	1.422	0.741	156	579	981	873	0.484	572	409	511	362	0
2	14	1	"PFB0183"	"B508"	8620	24590	140	428	421	131	78	81	25	99	98	0	266	272	80	117	122	47	91	82	0	2.349	2.213	2.217	2.350	1.770	2.208	0.661	156	637	499	498	1.232	350	149	343	155	0
2	15	1	"PFB0185"	"B511"	8810	24590	140	219	220	70	77	81	26	92	90	0	304	293	81	115	118	39	91	87	0	0.751	0.803	0.786	0.787	1.965	0.757	0.650	156	658	331	321	-0.412	142	189	143	178	0
2	16	1	"PFB0199"	"B537"	9000	24590	140	1110	1083	440	77	78	17	100	100	0	596	578	197	113	116	21	96	96	0	2.139	2.163	2.151	2.105	1.918	2.168	0.659	156	635	1516	1471	1.097	1033	483	1006	465	0
2	17	1	"PFB0205"	"B549"	9190	24590	140	752	722	183	77	78	18	100	100	0	745	720	172	112	115	20	98	98	0	1.066	1.061	1.084	1.087	1.509	1.061	0.885	156	680	1308	1253	0.093	675	633	645	608	0
2	18	1	"PFB0211"	"B556"	9390	24590	150	7133	6301	2629	78	80	18	100	100	0	4570	4230	1836	115	117	20	99	98	0	1.584	1.512	1.450	1.458	1.728	1.491	0.885	156	729	11510	10338	0.663	7055	4455	6223	4115	0
2	19	1	"PFC0047"	"C187"	9590	24600	140	1205	1184	400	79	81	18	100	100	0	845	841	220	115	117	17	100	100	0	1.542	1.522	1.519	1.459	1.615	1.624	0.837	156	601	1856	1831	0.625	1126	730	1105	726	0
2	20	1	"PFC0049"	"C191"	9760	24590	140	734	748	261	79	82	19	100	100	0	583	578	172	114	116	17	100	98	0	1.397	1.442	1.413	1.455	1.507	1.453	0.849	156	655	1124	1133	0.482	655	469	669	464	0
2	21	1	"PFC0053"	"C199"	9960	24590	140	495	480	168	81	83	22	96	94	0	336	333	98	117	119	18	95	94	0	1.890	1.847	1.810	1.706	2.007	1.923	0.778	156	677	633	615	0.919	414	219	399	216	0
2	22	1	"PFC0064"	"C230"	10140	24590	130	150	152	47	82	334	2795	0	0	0	160	161	32	118	284	2008	0	0	0	1.619	1.628	1.644	1.598	3.802	2.499	0.224	120	683	110	113	0.695	68	42	70	43	0
2	1	2	"PFC0067"	"C234"	6160	24770	150	1393	1296	402	78	80	19	99	99	0	1071	1030	335	115	118	20	99	98	0	1.376	1.331	1.361	1.343	1.707	1.307	0.866	156	625	2271	2133	0.460	1315	956	1218	915	0
2	2	2	"PFC0074"	"C249"	6350	24770	150	254	252	96	76	78	19	97	91	0	240	247	75	114	117	20	92	89	0	1.413	1.323	1.315	1.270	2.052	1.331	0.628	156	394	304	309	0.498	178	126	176	133	0
2	3	2	"PFK0421"	"Kn479_3"	6540	24770	140	382	368	127	77	80	22	97	95	0	292	278	84	114	118	24	91	90	0	1.713	1.774	1.738	1.637	1.916	1.876	0.710	156	389	483	455	0.777	305	178	291	164	0
2	4	2	"PFK0499"	"Kn722_1"	6720	24770	140	314	330	107	78	80	23	100	99	0	346	356	102	113	116	23	99	98	0	1.013	1.037	1.010	1.039	1.685	1.044	0.751	156	394	469	495	0.018	236	233	252	243	0
2	5	2	"PFK0529"	"Kn862_1"	6920	24770	140	442	425	187	75	76	19	98	96	0	837	782	284	113	115	17	97	96	0	0.507	0.523	0.512	0.499	1.716	0.514	0.788	156	432	1091	1019	-0.980	367	724	350	669	0
2	6	2	"PFK0159"	"Kn1106_2"	7080	24770	110	112	125	44	79	87	34	50	31	0	132	134	35	115	120	24	41	18	0	1.941	2.421	1.581	1.576	3.118	1.998	0.206	80	381	50	65	0.957	33	17	46	19	0
2	7	2	"PFK0179"	"Kn1255_4"	7300	24770	140	932	948	393	80	88	32	99	98	0	988	977	341	114	120	26	99	97	0	0.975	1.006	1.012	0.999	1.820	1.038	0.859	156	460	1726	1731	-0.037	852	874	868	863	0
2	8	2	"PFK0266"	"Kn2144_2"	7480	24770	140	204	213	74	76	78	18	98	94	0	467	460	129	112	114	21	99	97	0	0.361	0.394	0.356	0.374	1.923	0.369	0.659	156	371	483	485	-1.472	128	355	137	348	0
2	9	2	"PFK1250"	"Ks8_1"	7690	24770	150	344	334	131	76	79	19	94	93	0	281	282	83	112	114	20	95	94	0	1.586	1.518	1.493	1.448	1.960	1.661	0.646	156	370	437	428	0.665	268	169	258	170	0
2	10	2	"PFK0668"	"Ks13_2"	7860	24770	140	252	255	92	77	80	19	98	96	0	389	383	118	114	116	23	96	95	0	0.636	0.662	0.636	0.648	1.803	0.610	0.673	156	389	450	447	-0.652	175	275	178	269	0
2	11	2	"PFK0833"	"Ks25_5"	8060	24770	150	243	248	85	76	80	19	97	96	0	230	230	58	115	118	29	96	87	0	1.452	1.496	1.449	1.474	1.907	1.558	0.569	156	423	282	287	0.538	167	115	172	115	0
2	12	2	"PFK0849"	"Ks26_17"	8260	24780	140	208	202	76	77	80	19	90	85	0	226	228	78	115	119	36	83	73	0	1.180	1.106	1.048	0.989	2.239	0.933	0.424	156	411	242	238	0.239	131	111	125	113	0
2	13	2	"PFK0898"	"Ks31_1"	8440	24780	130	329	319	154	79	81	19	89	86	0	346	316	141	116	120	36	80	75	0	1.087	1.200	1.100	1.032	2.496	1.190	0.629	120	383	480	440	0.120	250	230	240	200	0
2	14	2	"PFK0968"	"Ks42_6"	8630	24780	140	448	452	130	81	89	33	99	99	0	283	285	78	119	124	40	94	85	0	2.238	2.235	2.310	2.327	1.679	2.295	0.682	156	433	531	537	1.162	367	164	371	166	0
2	15	2	"PFK1224"	"Ks83_19"	8840	24770	110	137	161	163	81	89	36	71	37	0	177	179	54	116	123	37	70	30	0	0.918	1.270	1.000	0.984	4.422	5.726	0.045	80	357	117	143	-0.123	56	61	80	63	0
2	16	2	"PFK1246"	"Ks89_2"	9000	24780	140	224	225	67	79	80	21	96	96	0	256	260	65	113	117	26	97	94	0	1.014	0.993	1.008	1.001	2.160	1.001	0.596	156	448	288	293	0.020	145	143	146	147	0
2	17	2	"PFK1245"	"Ks89_10"	9190	24800	150	100	105	39	80	81	19	50	29	0	125	129	32	114	119	24	34	16	0	1.818	1.667	1.235	1.117	3.516	1.417	0.129	156	439	31	40	0.862	20	11	25	15	-50
2	18	2	"PFK1268"	"Ks97_1"	9380	24780	140	201	214	64	81	83	21	99	96	0	258	266	103	115	119	20	99	97	0	0.839	0.881	0.888	0.867	1.849	0.733	0.527	156	442	263	284	-0.253	120	143	133	151	0
2	19	2	"PFK0567"	"Ks101_10"	9570	24780	140	664	635	199	80	83	20	100	100	0	524	506	125	115	117	18	99	98	0	1.428	1.419	1.466	1.414	1.510	1.494	0.850	156	443	993	946	0.514	584	409	555	391	0
2	20	2	"PFK0617"	"Ks117_4"	9770	24780	130	245	234	72	80	83	19	95	90	0	222	222	55	117	118	18	94	91	0	1.571	1.467	1.484	1.429	1.942	3.478	0.996	120	471	270	259	0.652	165	105	154	105	0
2	21	2	"PFK0689"	"Ks157_11"	9960	24780	130	232	412	1298	83	85	22	99	94	0	2516	2502	987	122	122	18	100	100	0	0.062	0.138	0.064	0.066	1.978	0.316	0.192	120	433	2543	2709	-4.006	149	2394	329	2380	0
2	22	2	"PFK0731"	"Ks186_10"	10140	24780	150	65535	60742	10685	94	1020	5232	100	100	78	65535	55779	17326	137	1104	5621	98	97	67	1.001	1.090	1.001	1.161	1.472	1.027	0.931	156	664	130839	116290	0.001	65441	65398	60648	55642	0
2	1	3	"PFK0746"	"Ks202_1"	6140	24950	150	1954	1865	519	76	78	18	100	100	0	1541	1453	388	115	117	19	99	99	0	1.317	1.337	1.294	1.358	1.464	1.321	0.894	156	701	3304	3127	0.397	1878	1426	1789	1338	0
2	2	3	"PFK0750"	"Ks202_4"	6340	24950	140	277	287	86	76	78	18	100	100	0	275	277	62	113	117	24	99	96	0	1.241	1.287	1.301	1.285	1.633	1.337	0.693	156	408	363	375	0.311	201	162	211	164	0
2	3	3	"PFK0747"	"Ks202_10"	6530	24950	150	509	509	176	75	78	21	100	99	0	477	470	149	113	117	25	98	96	0	1.192	1.216	1.161	1.245	1.819	1.201	0.819	156	426	798	791	0.254	434	364	434	357	0
2	4	3	"PFK0766"	"Ks212_4"	6740	24960	140	245	247	71	76	79	23	98	96	0	489	493	145	113	116	22	98	96	0	0.449	0.450	0.450	0.459	1.936	0.409	0.719	156	393	545	551	-1.154	169	376	171	380	0
2	5	3	"PFA0029"	"A12706_1"	6920	24960	140	1222	1377	879	75	76	19	100	98	0	4608	6518	4374	114	116	20	100	99	0	0.255	0.203	0.201	0.204	1.895	0.199	0.848	156	388	5641	7706	-1.970	1147	4494	1302	6404	0
2	6	3	"PFA0034"	"A13725_4"	7120	24960	150	1340	1237	444	77	84	30	99	98	0	1492	1430	440	116	120	23	100	99	0	0.918	0.883	0.924	0.848	1.632	0.928	0.858	156	500	2639	2474	-0.124	1263	1376	1160	1314	0
2	7	3	"PFA0036"	"A13725_6"	7300	24960	150	595	596	171	78	84	29	99	98	0	645	641	164	114	117	21	100	100	0	0.974	0.983	0.992	0.988	1.498	0.994	0.852	156	513	1048	1045	-0.039	517	531	518	527	0
2	8	3	"PFA0038"	"A13725_9"	7490	24960	140	802	781	245	77	79	21	99	99	0	402	398	110	112	114	16	98	97	0	2.500	2.462	2.455	2.469	1.624	2.581	0.812	156	421	1015	990	1.322	725	290	704	286	0
2	9	3	"PFA0041"	"A14195_3"	7650	24950	150	91	93	27	77	80	20	35	11	0	116	116	21	113	115	19	19	5	0	4.667	5.333	1.335	1.234	4.351	3.659	0.009	156	436	17	19	2.222	14	3	16	3	-50
2	10	3	"PFA0043"	"A14263_1"	7870	24960	140	364	371	110	78	84	32	100	99	0	452	458	116	116	127	53	99	97	0	0.851	0.857	0.868	0.846	1.458	0.853	0.780	156	505	622	635	-0.232	286	336	293	342	0
2	11	3	"PFA0063"	"A14801_9"	8070	24970	150	99	107	32	78	85	32	44	12	0	135	141	57	116	130	59	13	5	0	1.105	1.160	0.800	0.784	3.330	0.249	0.123	156	495	40	54	0.144	21	19	29	25	-50
2	12	3	"PFA0065"	"A15774_2"	8260	24970	140	145	151	50	79	82	21	83	71	0	176	169	52	116	121	45	61	18	0	1.100	1.358	1.103	1.003	2.894	0.703	0.280	156	438	126	125	0.138	66	60	72	53	0
2	13	3	"PFA0067"	"A16096_5"	8460	24970	140	129	139	47	78	81	21	80	58	0	184	179	56	115	119	36	73	46	0	0.739	0.953	0.720	0.768	2.708	0.754	0.367	156	385	120	125	-0.436	51	69	61	64	0
2	14	3	"PFA0071"	"A16972_1"	8600	24950	150	87	94	28	78	81	24	33	12	0	120	126	41	114	118	31	22	10	0	1.500	1.333	0.932	0.691	3.680	0.270	0.068	156	402	15	28	0.585	9	6	16	12	-50
2	15	3	"PFA0073"	"A1700_2"	8790	24950	150	85	89	24	79	85	32	16	3	0	119	121	25	114	120	35	10	1	0	1.200	1.429	1.200	1.070	4.224	0.198	0.050	156	585	11	17	0.263	6	5	10	7	-50
2	16	3	"PFA0076"	"A1700_6"	9020	24970	150	319	326	94	75	77	19	100	99	0	255	255	60	111	116	25	97	92	0	1.694	1.743	1.706	1.756	1.809	1.838	0.663	156	451	388	395	0.761	244	144	251	144	0
2	17	3	"PFA0109"	"A22053_4"	9200	24970	150	142	147	45	77	78	18	91	74	0	203	207	42	112	116	23	98	87	0	0.714	0.737	0.769	0.697	2.341	0.769	0.439	156	388	156	165	-0.485	65	91	70	95	0
2	18	3	"PFA0112"	"A23157_12"	9400	24970	140	441	433	150	78	79	18	99	96	0	485	466	158	113	115	18	96	94	0	0.976	1.006	1.008	1.014	1.733	0.985	0.808	156	425	735	708	-0.035	363	372	355	353	0
2	19	3	"PFA0114"	"A23157_18"	9590	24970	150	1416	1458	495	78	80	19	100	100	0	818	810	228	114	114	16	98	98	0	1.901	1.983	2.014	1.961	1.543	2.064	0.878	156	482	2042	2076	0.926	1338	704	1380	696	0
2	20	3	"PFA0117"	"A23157_8"	9790	24970	140	221	216	77	77	80	19	91	89	0	229	227	74	114	115	16	89	85	0	1.252	1.230	1.176	1.216	2.213	1.198	0.627	156	464	259	252	0.324	144	115	139	113	0
2	21	3	"PFA0123"	"A24704_11"	9960	24970	150	467	459	138	78	82	29	100	98	0	290	299	80	116	117	17	98	96	0	2.236	2.082	2.129	2.081	1.768	2.104	0.681	156	444	563	564	1.161	389	174	381	183	0
2	22	3	"PFA0126"	"A24704_6"	10150	24950	150	149	152	46	83	828	4772	0	0	0	155	158	35	123	970	5373	0	0	0	2.063	1.971	1.828	1.791	2.974	0.643	0.960	156	696	98	104	1.044	66	32	69	35	-50
2	1	4	"PFA0154"	"A3310_10"	6160	25140	140	112	117	42	77	79	25	62	31	0	134	141	35	115	117	20	46	29	0	1.842	1.538	1.367	1.423	3.853	1.742	0.093	156	592	54	66	0.881	35	19	40	26	0
2	2	4	"PFA0156"	"A3310_15"	6340	25140	150	624	614	154	77	79	21	100	100	0	414	413	86	114	117	21	99	98	0	1.823	1.796	1.765	1.832	1.508	1.877	0.794	156	429	847	836	0.867	547	300	537	299	0
2	3	4	"PFA0159"	"A3310_22"	6550	25140	140	210	205	57	76	77	19	98	94	0	271	269	93	114	117	21	94	94	0	0.854	0.832	0.785	0.863	1.988	0.702	0.575	156	462	291	284	-0.229	134	157	129	155	0
2	4	4	"PFA0162"	"A3310_32"	6730	25140	140	1065	1021	374	76	78	19	99	98	0	527	503	159	113	115	18	96	96	0	2.389	2.423	2.420	2.492	1.695	2.519	0.848	156	420	1403	1335	1.256	989	414	945	390	0
2	5	4	"PFA0165"	"A3310_7"	6920	25140	140	311	312	108	76	78	18	98	97	0	305	321	96	112	113	19	98	97	0	1.218	1.129	1.152	1.130	1.814	1.146	0.671	156	385	428	445	0.284	235	193	236	209	0
2	6	4	"PFA0168"	"A3920_1"	7090	25150	150	94	98	26	76	79	20	42	18	0	121	125	28	114	115	20	31	11	0	2.571	2.000	1.108	1.013	3.584	0.140	0.218	156	405	25	33	1.363	18	7	22	11	-50
2	7	4	"PFC0075"	"C25"	7280	25180	150	92	95	25	77	80	22	37	14	0	128	134	26	114	116	18	45	28	0	1.071	0.900	1.067	1.046	3.663	1.226	0.071	156	454	29	38	0.100	15	14	18	20	-50
2	8	4	"PFC0079"	"C258"	7490	25150	140	145	151	46	77	80	21	92	74	0	177	183	37	115	116	18	93	79	0	1.097	1.088	1.071	1.115	2.495	1.258	0.373	156	420	130	142	0.133	68	62	74	68	0
2	9	4	"PFC0082"	"C269"	7690	25150	140	354	364	164	77	80	23	92	91	0	258	247	76	113	115	17	92	88	0	1.910	2.142	2.105	1.877	2.276	2.404	0.651	156	393	422	421	0.934	277	145	287	134	0
2	10	4	"PFC0085"	"C273"	7840	25150	150	92	99	28	78	87	44	20	1	0	122	127	25	116	129	58	3	0	0	2.333	1.909	1.155	1.303	3.769	0.509	0.125	156	501	20	32	1.222	14	6	21	11	-50
2	11	4	"PFC0087"	"C277"	8070	25160	150	327	302	135	79	87	45	83	80	0	331	318	121	117	133	65	84	75	0	1.159	1.109	1.120	0.958	2.340	1.209	0.521	156	469	462	424	0.213	248	214	223	201	0
2	12	4	"PFC0090"	"C285"	8250	25150	150	295	305	103	77	82	26	99	98	0	311	307	82	116	121	35	96	95	0	1.118	1.194	1.145	1.178	1.916	1.141	0.636	156	479	413	419	0.161	218	195	228	191	0
2	13	4	"PFC0107"	"C321"	8450	25160	150	213	213	80	75	80	24	91	85	0	202	196	48	112	116	27	89	75	0	1.533	1.643	1.606	1.482	2.284	1.887	0.531	156	440	228	222	0.617	138	90	138	84	0
2	14	4	"PFC0110"	"C332"	8630	25150	140	337	339	93	73	77	22	100	98	0	236	238	56	108	111	24	97	96	0	2.063	2.046	2.129	2.142	1.832	2.222	0.619	156	423	392	396	1.044	264	128	266	130	0
2	15	4	"PFC0112"	"C337"	8830	25160	130	154	157	41	74	77	21	94	86	0	137	140	29	110	113	20	64	27	0	2.963	2.767	2.487	2.545	2.740	3.287	0.158	120	464	107	113	1.567	80	27	83	30	0
2	16	4	"PFC0114"	"C344"	9010	25160	140	135	140	47	74	76	19	87	69	0	151	156	38	111	114	18	73	51	0	1.525	1.467	1.517	1.501	3.071	1.538	0.261	156	444	101	111	0.609	61	40	66	45	0
2	17	4	"PFC0116"	"C35"	9190	25150	150	95	98	23	76	78	19	48	22	0	122	130	29	113	115	18	38	21	0	2.111	1.294	1.156	1.167	3.496	1.041	0.027	156	474	28	39	1.078	19	9	22	17	-50
2	18	4	"PFC0119"	"C354"	9400	25160	140	224	225	72	78	78	18	97	94	0	197	200	53	114	116	20	91	78	0	1.759	1.709	1.684	1.724	2.362	1.911	0.434	156	462	229	233	0.815	146	83	147	86	0
2	19	4	"PFC0135"	"C394"	9580	25160	140	332	322	108	78	79	17	96	94	0	226	227	59	112	114	20	93	91	0	2.228	2.122	2.160	2.061	2.180	2.368	0.602	156	465	368	359	1.156	254	114	244	115	0
2	20	4	"PFC0138"	"C41"	9780	25160	120	134	135	39	76	77	18	83	68	0	145	146	31	112	112	15	70	51	0	1.758	1.735	1.506	1.624	3.675	2.012	0.210	120	395	91	93	0.814	58	33	59	34	0
2	21	4	"PFC0140"	"C413"	9950	25160	150	107	127	58	76	79	28	55	33	0	137	148	46	113	114	17	56	42	0	1.292	1.457	1.300	1.259	3.507	1.542	0.333	156	443	55	86	0.369	31	24	51	35	-50
2	22	4	"PFC0142"	"C417"	10160	25160	140	318	312	98	77	80	25	96	94	0	323	318	98	115	117	18	94	91	0	1.159	1.158	1.165	1.225	1.837	1.140	0.687	156	678	449	438	0.212	241	208	235	203	0
2	1	5	"PFC0144"	"C419"	6160	25330	140	511	484	170	74	79	37	96	95	0	299	290	90	115	125	115	76	28	0	2.375	2.343	2.311	2.366	1.858	2.348	0.681	156	609	621	585	1.248	437	184	410	175	0
2	2	5	"PFC0147"	"C423"	6340	25330	150	342	339	116	75	79	30	95	92	0	384	375	118	113	116	35	93	91	0	0.985	1.008	0.933	0.948	2.013	0.957	0.662	156	396	538	526	-0.021	267	271	264	262	0
2	3	5	"PFC0161"	"C449"	6510	25330	150	84	91	29	76	80	27	25	7	0	119	131	57	115	118	22	30	16	0	2.000	0.938	0.790	0.913	4.272	0.384	0.116	156	486	12	31	1.000	8	4	15	16	-50
2	4	5	"PFC0163"	"C453"	6730	25330	150	157	156	46	76	77	18	91	80	0	167	164	38	114	117	21	76	57	0	1.528	1.600	1.427	1.576	2.918	1.441	0.309	156	507	134	130	0.612	81	53	80	50	0
2	5	5	"PFC0165"	"C46"	6930	25340	140	345	333	139	75	78	24	93	89	0	660	638	277	112	112	16	94	92	0	0.493	0.490	0.503	0.473	2.206	0.457	0.777	156	433	818	784	-1.021	270	548	258	526	0
2	6	5	"PFC0168"	"C472"	7120	25340	140	396	377	132	75	83	79	91	84	0	345	337	105	111	114	24	94	91	0	1.372	1.336	1.409	1.290	1.794	1.381	0.718	156	364	555	528	0.456	321	234	302	226	0
2	7	5	"PFC0171"	"C489"	7310	25340	140	238	230	70	76	82	75	83	58	0	242	239	63	112	115	24	90	89	0	1.246	1.213	1.199	1.163	2.133	1.675	0.554	156	383	292	281	0.317	162	130	154	127	0
2	8	5	"PFC0174"	"C492"	7500	25320	150	103	108	48	77	78	19	56	33	0	121	131	65	112	114	17	39	19	0	2.889	1.632	1.275	1.270	3.267	0.702	0.199	156	403	35	50	1.531	26	9	31	19	-50
2	9	5	"PFD0418"	"D49176_20"	7680	25330	140	541	517	174	76	79	21	100	100	0	413	425	107	111	113	17	100	100	0	1.540	1.404	1.374	1.349	1.532	1.509	0.783	156	402	767	755	0.623	465	302	441	314	0
2	10	5	"PFD0422"	"D49176_29"	7890	25330	130	134	141	44	76	82	39	70	34	0	154	165	72	114	118	40	49	17	0	1.450	1.275	1.360	1.314	3.368	0.906	0.070	120	409	98	116	0.536	58	40	65	51	0
2	11	5	"PFD0425"	"D49176_32"	8060	25340	150	217	213	66	76	81	38	92	78	0	240	243	61	115	119	38	94	79	0	1.128	1.070	1.086	1.031	2.116	1.068	0.583	156	424	266	265	0.174	141	125	137	128	0
2	12	5	"PFD0428"	"D49176_37"	8230	25350	110	144	145	43	76	80	25	80	71	0	166	166	42	117	119	22	72	58	0	1.388	1.408	1.114	1.172	3.260	1.416	0.193	80	392	117	118	0.473	68	49	69	49	0
2	13	5	"PFD0431"	"D49176_44"	8450	25340	140	381	383	110	75	78	22	100	100	0	361	358	85	112	116	24	100	99	0	1.229	1.252	1.292	1.251	1.543	1.268	0.779	156	491	555	554	0.297	306	249	308	246	0
2	14	5	"PFD0436"	"D49176_6"	8640	25340	150	364	337	114	74	76	17	95	93	0	1105	1035	334	106	108	20	96	96	0	0.290	0.283	0.296	0.272	1.625	0.262	0.808	156	431	1289	1192	-1.784	290	999	263	929	0
2	15	5	"PFD0454"	"D51731_2"	8820	25340	140	219	213	59	74	77	20	97	96	0	262	261	56	108	110	18	98	97	0	0.942	0.908	0.859	0.908	1.909	0.910	0.643	156	412	299	292	-0.087	145	154	139	153	0
2	16	5	"PFD0463"	"D53677_1"	9010	25350	140	138	143	39	76	81	27	83	59	0	171	170	44	112	115	22	80	59	0	1.051	1.155	1.129	1.168	2.684	1.097	0.362	156	447	121	125	0.072	62	59	67	58	0
2	17	5	"PFD0467"	"D53677_8"	9200	25360	120	127	133	39	78	83	28	76	41	0	156	157	39	113	117	23	71	46	0	1.140	1.250	1.149	1.283	2.880	1.322	0.246	120	455	92	99	0.188	49	43	55	44	0
2	18	5	"PFD0471"	"D54177_1"	9380	25350	150	170	167	43	77	80	20	96	87	0	183	187	38	114	117	22	92	78	0	1.348	1.233	1.168	1.238	2.460	1.227	0.408	156	513	162	163	0.431	93	69	90	73	0
2	19	5	"PFD0474"	"D54346_3"	9580	25350	140	335	338	106	77	81	22	98	96	0	263	269	65	114	117	23	98	94	0	1.732	1.684	1.696	1.612	1.986	1.912	0.632	156	539	407	416	0.792	258	149	261	155	0
2	20	5	"PFD0478"	"D56259_1"	9780	25350	140	615	595	214	75	78	19	98	97	0	384	365	106	115	117	18	93	92	0	2.007	2.080	2.071	1.907	1.741	2.238	0.789	156	395	809	770	1.005	540	269	520	250	0
2	21	5	"PFD0512"	"D6287_18"	9950	25350	150	161	167	45	77	78	18	96	91	0	192	200	50	115	118	17	94	90	0	1.091	1.059	1.104	1.074	2.127	1.056	0.451	156	367	161	175	0.126	84	77	90	85	0
2	22	5	"PFD0515"	"D6287_22"	10140	25350	150	356	360	106	77	79	18	99	98	0	505	493	144	116	118	18	100	99	0	0.717	0.751	0.758	0.759	1.632	0.723	0.780	156	662	668	660	-0.480	279	389	283	377	0
2	1	6	"PFD0519"	"D6287_3"	6170	25520	130	107	112	36	76	78	18	70	40	0	137	133	34	116	119	35	29	4	0	1.476	2.118	1.128	1.235	3.750	0.372	0.078	120	509	52	53	0.562	31	21	36	17	0
2	2	6	"PFD0521"	"D6287_31"	6330	25520	140	632	629	182	76	79	28	100	100	0	355	360	98	114	117	35	98	96	0	2.307	2.248	2.286	2.310	1.631	2.439	0.696	156	416	797	799	1.206	556	241	553	246	0
2	3	6	"PFD0525"	"D6287_49"	6540	25520	140	238	236	72	77	81	33	96	87	0	634	613	184	115	117	23	95	94	0	0.310	0.319	0.315	0.318	1.870	0.296	0.717	156	486	680	657	-1.689	161	519	159	498	0
2	4	6	"PFD0527"	"D6287_53"	6720	25520	130	186	189	54	76	79	26	95	87	0	223	223	43	114	116	20	97	96	0	1.009	1.037	0.932	0.967	2.069	1.124	0.550	120	441	219	222	0.013	110	109	113	109	0
2	5	6	"PFD0563"	"D65980_2"	6910	25520	140	143	144	44	75	78	24	85	67	0	193	193	48	111	112	15	91	89	0	0.829	0.841	0.775	0.766	2.191	0.832	0.484	156	437	150	151	-0.270	68	82	69	82	0
2	6	6	"PFD0569"	"D6681_10"	7120	25530	160	137	142	51	75	82	73	39	5	0	165	160	44	110	113	22	79	60	0	1.127	1.340	1.111	1.084	2.755	2.807	0.281	208	425	117	117	0.173	62	55	67	50	0
2	7	6	"PFD0572"	"D6681_3"	7310	25530	140	214	211	73	77	83	73	78	47	0	248	238	72	111	113	23	89	87	0	1.000	1.055	0.991	0.958	2.046	1.496	0.501	156	406	274	261	0.000	137	137	134	127	0
2	8	6	"PFD0575"	"D66953_1"	7500	25530	140	154	157	51	77	79	21	87	77	0	173	167	56	111	113	16	82	73	0	1.242	1.429	1.229	1.108	2.571	1.318	0.296	156	406	139	136	0.313	77	62	80	56	0
2	9	6	"PFD0579"	"D7726_1"	7670	25520	140	397	383	154	77	78	19	96	94	0	275	274	74	110	112	18	95	94	0	1.939	1.866	1.824	1.806	1.901	2.070	0.662	156	424	485	470	0.956	320	165	306	164	0
2	10	6	"PFD0583"	"D8137_1"	7860	25520	150	974	895	350	77	81	26	98	97	0	660	633	189	111	114	24	100	97	0	1.634	1.567	1.568	1.436	1.952	1.643	0.815	156	495	1446	1340	0.708	897	549	818	522	0
2	11	6	"PFE0587"	"E6125_5"	8050	25520	140	154	155	42	77	80	26	92	71	0	188	189	39	114	118	29	89	64	0	1.041	1.040	0.984	1.034	2.263	0.952	0.449	156	460	151	153	0.057	77	74	78	75	0
2	12	6	"PFE0589"	"E6662_1"	8240	25520	140	326	330	112	75	79	20	100	98	0	252	255	68	116	120	26	96	91	0	1.846	1.835	1.784	1.791	1.944	1.991	0.637	156	497	387	394	0.884	251	136	255	139	0
2	13	6	"PFE0591"	"E679_1"	8430	25520	150	475	453	172	77	80	21	96	95	0	747	715	264	116	121	30	95	94	0	0.631	0.628	0.612	0.595	2.133	0.578	0.794	156	594	1029	975	-0.665	398	631	376	599	0
2	14	6	"PFE0593"	"E679_4"	8630	25530	130	155	155	46	76	78	17	92	82	0	164	167	37	111	115	30	72	42	0	1.491	1.411	1.231	1.291	2.648	1.492	0.281	120	471	132	135	0.576	79	53	79	56	0
2	15	6	"PFE0596"	"E6820_1"	8820	25530	140	463	442	152	75	78	19	99	96	0	450	429	128	111	114	27	96	95	0	1.145	1.154	1.082	1.129	1.611	1.156	0.807	156	434	727	685	0.195	388	339	367	318	0
2	16	6	"PFE0601"	"E70_3"	9010	25530	140	173	177	55	79	84	28	89	75	0	186	184	44	113	116	24	83	67	0	1.288	1.380	1.293	1.375	2.462	1.490	0.451	156	481	167	169	0.365	94	73	98	71	0
2	17	6	"PFE0626"	"E8167_12"	9210	25550	80	103	115	37	84	91	34	36	21	0	136	135	32	113	118	26	44	15	0	0.826	1.409	1.034	1.004	3.430	1.496	0.083	52	249	42	53	-0.276	19	23	31	22	0
2	18	6	"PFE0628"	"E8167_2"	9370	25520	150	92	96	27	79	84	27	29	11	0	115	122	35	113	117	23	19	5	0	6.500	1.889	1.527	1.723	4.457	0.958	0.036	156	555	15	26	2.700	13	2	17	9	-50
2	19	6	"PFE0632"	"E8314_4"	9600	25560	100	108	117	35	78	84	24	57	37	0	131	138	36	113	116	23	41	27	0	1.667	1.560	1.500	1.563	3.737	1.094	0.086	80	360	48	64	0.737	30	18	39	25	0
2	20	6	"PFE0634"	"E832_1"	9770	25530	140	266	261	87	79	82	22	92	91	0	240	235	63	118	118	20	92	89	0	1.533	1.556	1.462	1.463	2.189	1.596	0.620	156	381	309	299	0.616	187	122	182	117	0
2	21	6	"PFE0638"	"E84_1"	9940	25530	140	1060	1035	296	79	80	19	100	100	0	989	949	237	119	119	16	100	99	0	1.128	1.152	1.136	1.158	1.590	1.169	0.853	156	343	1851	1786	0.173	981	870	956	830	0
2	22	6	"PFE0645"	"E886_1"	10140	25530	140	130	135	40	77	81	21	83	61	0	158	161	33	116	117	17	77	62	0	1.262	1.289	1.318	1.316	2.742	1.400	0.272	156	578	95	103	0.336	53	42	58	45	0
2	1	7	"PFF0003"	"F10044_2"	6160	25710	140	311	318	103	76	79	20	98	96	0	372	362	110	116	118	20	96	94	0	0.918	0.984	1.000	1.005	2.191	0.959	0.705	156	614	491	488	-0.123	235	256	242	246	0
2	2	7	"PFF0005"	"F10154_1"	6350	25710	140	164	168	55	77	80	20	91	80	0	158	165	44	114	118	22	73	48	0	1.977	1.784	1.713	1.758	3.384	1.883	0.270	156	389	131	142	0.984	87	44	91	51	0
2	3	7	"PFF0010"	"F1021_1"	6540	25710	140	677	624	216	77	110	456	76	2	0	703	650	198	112	124	127	92	87	0	1.015	1.017	1.023	0.987	1.890	1.026	0.841	156	439	1191	1085	0.022	600	591	547	538	0
2	4	7	"PFF0012"	"F1021_3"	6740	25710	140	807	782	274	75	108	452	82	23	0	792	775	230	113	123	125	96	94	0	1.078	1.068	1.092	1.034	1.570	1.722	0.652	156	447	1411	1369	0.108	732	679	707	662	0
2	5	7	"PFF0016"	"F10318_1"	6920	25710	150	333	330	133	76	77	18	92	91	0	257	245	81	112	113	15	88	87	0	1.772	1.910	1.879	1.842	2.045	1.961	0.681	156	453	402	387	0.826	257	145	254	133	0
2	6	7	"PFF0020"	"F10626_1"	7120	25710	140	370	354	133	75	77	20	96	92	0	351	338	97	112	113	16	96	94	0	1.234	1.235	1.246	1.171	1.779	1.308	0.779	156	410	534	505	0.304	295	239	279	226	0
2	7	7	"PFF0043"	"F11007_3"	7300	25720	130	121	120	39	74	78	22	68	53	0	145	145	36	112	114	17	70	49	0	1.424	1.394	1.125	1.269	3.552	1.226	0.220	120	381	80	79	0.510	47	33	46	33	0
2	8	7	"PFF0046"	"F11089_1"	7490	25710	140	342	334	123	76	78	20	96	92	0	266	268	74	112	114	17	96	94	0	1.727	1.654	1.730	1.563	2.017	1.789	0.661	156	375	420	414	0.788	266	154	258	156	0
2	9	7	"PFF0054"	"F11484_1"	7670	25720	140	284	274	109	78	79	20	92	89	0	254	240	83	111	115	28	86	82	0	1.441	1.519	1.413	1.404	2.227	1.612	0.621	156	392	349	325	0.527	206	143	196	129	0
2	10	7	"PFF0057"	"F1150_5"	7860	25720	150	231	221	82	78	81	26	89	82	0	271	258	79	113	119	38	90	83	0	0.968	0.986	0.947	0.884	2.207	0.900	0.485	156	486	311	288	-0.046	153	158	143	145	0
2	11	7	"PFF0059"	"F11570_1"	8050	25720	130	586	569	206	77	80	26	100	100	0	359	360	102	114	120	36	97	95	0	2.078	2.000	1.904	1.883	1.756	2.182	0.700	120	488	754	738	1.055	509	245	492	246	0
2	12	7	"PFF0063"	"F11624_1"	8260	25720	140	233	224	84	78	81	21	91	84	0	254	248	83	116	121	31	87	81	0	1.123	1.106	1.068	0.977	2.375	1.074	0.542	156	554	293	278	0.168	155	138	146	132	0
2	13	7	"PFF0697"	"F3247_2"	8440	25730	90	110	111	27	82	85	24	55	23	0	150	151	30	116	123	34	48	13	0	0.824	0.829	0.800	0.899	3.190	0.367	0.060	52	307	62	64	-0.280	28	34	29	35	0
2	14	7	"PFF0700"	"F32494_1"	8630	25720	140	1516	1394	483	77	79	22	99	98	0	1651	1558	382	115	119	31	100	99	0	0.937	0.913	0.947	0.824	1.701	0.956	0.899	156	530	2975	2760	-0.094	1439	1536	1317	1443	0
2	15	7	"PFF0702"	"F3277_1"	8830	25720	140	686	653	341	76	78	22	96	94	0	491	467	210	113	116	27	90	88	0	1.614	1.630	1.516	1.415	2.292	1.718	0.741	156	446	988	931	0.690	610	378	577	354	0
2	16	7	"PFF0706"	"F32922_1"	9020	25720	140	266	261	96	76	78	21	92	90	0	232	234	79	111	114	20	89	85	0	1.570	1.504	1.525	1.353	2.329	1.535	0.584	156	453	311	308	0.651	190	121	185	123	0
2	17	7	"PFF0708"	"F33056_1"	9210	25720	140	719	684	257	78	80	20	98	96	0	407	391	124	111	114	19	94	91	0	2.166	2.164	2.169	2.031	1.781	2.300	0.807	156	440	937	886	1.115	641	296	606	280	0
2	18	7	"PFF0711"	"F33107_1"	9370	25710	150	88	92	26	78	81	20	33	17	0	115	115	25	111	114	18	27	8	0	2.500	3.500	1.000	1.273	3.854	3.245	0.003	156	512	14	18	1.322	10	4	14	4	-50
2	19	7	"PFF0740"	"F34425_1"	9590	25720	140	421	393	146	77	80	19	94	93	0	371	357	112	110	114	19	93	92	0	1.318	1.279	1.229	1.159	2.007	1.318	0.762	156	527	605	563	0.398	344	261	316	247	0
2	20	7	"PFF0742"	"F34449_1"	9770	25720	140	146	147	44	77	79	19	87	76	0	177	176	39	112	114	19	88	78	0	1.062	1.094	1.005	0.919	2.724	1.131	0.351	156	418	134	134	0.086	69	65	70	64	0
2	21	7	"PFF0744"	"F34605_1"	9990	25740	180	139	136	46	79	84	26	68	53	0	214	205	80	114	118	24	74	66	0	0.600	0.626	0.605	0.564	2.950	0.521	0.442	256	554	160	148	-0.737	60	100	57	91	0
2	22	7	"PFF0749"	"F34859_1"	10140	25720	150	154	150	48	79	84	25	80	64	0	166	169	46	115	119	23	78	53	0	1.471	1.315	1.318	1.245	2.386	1.119	0.471	156	591	126	125	0.556	75	51	71	54	-50
2	1	8	"PFF0757"	"F35105_1"	6170	25900	140	240	232	79	76	78	21	92	89	0	180	181	56	114	118	20	82	71	0	2.485	2.328	2.065	2.115	2.495	2.209	0.406	156	532	230	223	1.313	164	66	156	67	0
2	2	8	"PFF0759"	"F35197_1"	6330	25890	150	1041	962	322	78	81	26	98	98	0	807	766	230	114	121	45	98	96	0	1.390	1.356	1.374	1.319	1.511	1.345	0.877	156	406	1656	1536	0.475	963	693	884	652	0
2	3	8	"PFF0791"	"F35823_1"	6530	25890	140	187	195	66	78	110	450	0	0	0	165	170	39	114	127	130	5	0	0	2.137	2.089	2.031	2.088	2.512	2.077	0.280	156	451	160	173	1.096	109	51	117	56	0
2	4	8	"PFF0796"	"F36083_1"	6720	25900	140	346	344	108	76	109	462	3	0	0	292	287	71	113	124	128	74	12	0	1.508	1.540	1.488	1.470	1.843	2.905	0.361	156	426	449	442	0.593	270	179	268	174	0
2	5	8	"PFF0798"	"F36120_1"	6930	25900	140	223	229	74	76	77	19	96	92	0	227	233	62	114	115	15	94	91	0	1.301	1.286	1.289	1.227	1.900	1.317	0.637	156	393	260	272	0.379	147	113	153	119	0
2	6	8	"PFF0804"	"F36356_4"	7120	25900	140	544	519	210	74	76	20	96	94	0	429	409	140	113	113	17	94	92	0	1.487	1.503	1.463	1.393	2.230	1.542	0.795	156	383	786	741	0.573	470	316	445	296	0
2	7	8	"PFF0808"	"F36374_1"	7310	25900	140	427	415	152	74	77	19	98	96	0	436	423	142	113	113	17	93	92	0	1.093	1.100	1.087	1.095	1.664	1.078	0.780	156	390	676	651	0.128	353	323	341	310	0
2	8	8	"PFF0813"	"F36383_1"	7490	25900	140	285	273	101	77	78	18	93	91	0	261	259	83	112	113	16	91	89	0	1.396	1.333	1.253	1.233	2.054	1.333	0.739	156	391	357	343	0.481	208	149	196	147	0
2	9	8	"PFF0836"	"F37362_1"	7680	25900	140	255	248	105	77	78	19	91	86	0	384	379	159	114	117	30	89	86	0	0.659	0.645	0.638	0.640	2.383	0.577	0.642	156	410	448	436	-0.601	178	270	171	265	0
2	10	8	"PFF0842"	"F37536_1"	7870	25910	130	126	133	42	76	77	20	80	53	0	152	153	34	115	119	37	50	12	0	1.351	1.500	1.347	1.329	2.761	1.018	0.148	120	408	87	95	0.434	50	37	57	38	0
2	11	8	"PFF0844"	"F37871_2"	8050	25900	140	450	458	331	76	78	18	98	96	0	313	303	84	112	117	31	94	92	0	1.861	2.000	1.911	1.837	1.990	3.585	0.395	156	468	575	573	0.896	374	201	382	191	0
2	12	8	"PFF0850"	"F38025_1"	8240	25900	150	410	399	147	77	80	22	96	92	0	313	302	98	112	116	23	92	90	0	1.657	1.695	1.678	1.720	2.307	1.721	0.701	156	549	534	512	0.728	333	201	322	190	0
2	13	8	"PFF0854"	"F38531_3"	8450	25900	140	167	171	53	78	81	23	90	83	0	172	169	47	114	116	19	81	71	0	1.534	1.691	1.464	1.565	2.554	1.681	0.365	156	501	147	148	0.618	89	58	93	55	0
2	14	8	"PFF0857"	"F38658_1"	8640	25910	140	305	299	100	77	79	22	95	95	0	297	294	89	113	115	18	95	92	0	1.239	1.227	1.252	1.202	1.955	1.269	0.659	156	418	412	403	0.309	228	184	222	181	0
2	15	8	"PFF1501"	"F59165_1"	8820	25910	140	141	144	51	76	79	27	78	57	0	174	174	44	111	114	19	84	72	0	1.032	1.079	1.069	1.018	2.848	1.216	0.253	156	424	128	131	0.045	65	63	68	63	0
2	16	8	"PFF1503"	"F59212_1"	9020	25910	140	200	208	74	74	77	25	92	86	0	277	263	90	111	113	19	89	87	0	0.759	0.882	0.879	0.832	2.151	0.830	0.599	156	439	292	286	-0.398	126	166	134	152	0
2	17	8	"PFF1507"	"F59325_1"	9210	25910	140	287	279	104	75	78	19	95	91	0	223	210	67	112	114	19	86	83	0	1.910	2.082	1.867	1.911	2.096	2.008	0.600	156	465	323	302	0.934	212	111	204	98	0
2	18	8	"PFF1515"	"F59681_5"	9430	25910	150	87	91	23	77	79	18	39	13	0	117	118	28	112	115	20	23	7	0	2.000	2.333	1.000	1.021	3.254	0.765	0.011	156	573	15	20	1.000	10	5	14	6	-50
2	19	8	"PFF1523"	"F60089_1"	9560	25910	110	101	105	26	75	78	17	71	32	0	135	136	26	110	114	20	57	26	0	1.040	1.154	1.094	1.183	3.048	1.253	0.081	80	374	51	56	0.057	26	25	30	26	0
2	20	8	"PFF1525"	"F60196_1"	9770	25910	130	105	110	35	75	78	20	57	40	0	127	125	38	110	113	19	47	28	0	1.765	2.333	1.188	1.180	3.437	1.450	0.134	120	488	47	50	0.819	30	17	35	15	0
2	21	8	"PFF1565"	"F62141_1"	9950	25910	140	247	251	78	78	84	27	96	92	0	593	579	181	110	114	23	98	98	0	0.350	0.369	0.356	0.355	1.742	0.329	0.699	156	344	652	642	-1.515	169	483	173	469	0
2	22	8	"PFF1569"	"F62233_2"	10130	25910	150	119	125	36	79	83	24	72	41	0	148	153	31	114	118	22	73	38	0	1.176	1.179	1.083	1.088	2.944	1.312	0.245	156	588	74	85	0.234	40	34	46	39	-50
2	1	9	"PFF1573"	"F62329_1"	6130	26070	150	81	85	24	75	77	20	30	9	0	111	113	27	114	116	20	12	3	0	-2.000	-10.000	0.853	0.675	3.610	0.909	0.022	156	733	3	9	Error	6	-3	10	-1	-50
2	2	9	"PFF1576"	"F62396_2"	6340	26090	140	124	131	44	75	78	25	72	48	0	152	155	34	112	117	41	48	13	0	1.225	1.302	1.284	1.130	3.822	1.599	0.193	156	497	89	99	0.293	49	40	56	43	0
2	3	9	"PFF1579"	"F62610_1"	6530	26090	150	206	206	74	76	79	25	87	83	0	199	195	68	114	119	45	73	44	0	1.529	1.605	1.411	1.377	2.720	1.508	0.526	156	480	215	211	0.613	130	85	130	81	0
2	4	9	"PFF1581"	"F62610_13"	6730	26090	140	244	239	89	77	79	19	91	89	0	219	210	64	113	116	26	89	82	0	1.575	1.670	1.523	1.492	2.163	1.685	0.537	156	435	273	259	0.656	167	106	162	97	0
2	5	9	"PFF1628"	"F63860_1"	6890	26070	150	78	81	22	76	78	18	25	10	0	109	109	21	113	114	16	10	5	0	-0.500	-1.250	1.118	1.340	4.056	3.218	0.005	156	430	-2	1	Error	2	-4	5	-4	-50
2	6	9	"PFF1634"	"F64095_1"	7080	26080	150	86	87	23	74	77	19	35	14	0	111	113	22	113	113	18	18	5	0	-6.000	100000.000	1.154	1.251	3.514	0.945	0.002	156	420	10	13	Error	12	-2	13	0	-50
2	7	9	"PFF1641"	"F64252_1"	7260	26090	140	166	166	51	74	77	19	92	86	0	228	219	63	109	111	17	90	86	0	0.773	0.836	0.815	0.807	2.385	0.779	0.548	156	427	211	202	-0.371	92	119	92	110	0
2	8	9	"PFF1644"	"F64347_2"	7450	26090	140	296	301	96	77	79	26	98	96	0	216	226	59	110	112	17	97	94	0	2.066	1.931	1.976	1.977	1.955	2.159	0.574	156	477	325	340	1.047	219	106	224	116	0
2	9	9	"PFF1647"	"F6440_2"	7650	26090	140	590	551	257	77	79	27	92	88	0	576	538	239	113	115	21	94	91	0	1.108	1.115	1.095	1.043	1.693	1.075	0.793	156	456	976	899	0.148	513	463	474	425	0
2	10	9	"PFF1652"	"F64735_1"	7840	26090	140	749	726	206	76	78	19	100	100	0	660	637	189	112	115	22	98	97	0	1.228	1.238	1.224	1.306	1.719	1.204	0.810	156	419	1221	1175	0.296	673	548	650	525	0
2	11	9	"PFF1680"	"F65658_4"	8030	26100	140	215	219	66	76	78	19	96	94	0	288	289	72	111	113	18	98	95	0	0.785	0.803	0.822	0.818	1.855	0.762	0.630	156	456	316	321	-0.349	139	177	143	178	0
2	12	9	"PFF1682"	"F65704_1"	8220	26090	130	208	212	60	77	80	23	99	93	0	225	230	56	111	114	19	95	92	0	1.149	1.134	1.152	1.144	1.935	1.042	0.549	120	500	245	254	0.201	131	114	135	119	0
2	13	9	"PFF1687"	"F66126_1"	8440	26100	140	292	284	88	77	80	23	96	92	0	327	319	85	112	113	17	95	94	0	1.000	1.000	0.983	0.948	1.604	1.007	0.773	156	464	430	414	0.000	215	215	207	207	0
2	14	9	"PFF1693"	"F66450_1"	8600	26100	140	153	158	45	76	79	20	92	83	0	251	256	69	111	113	17	96	93	0	0.550	0.566	0.531	0.554	2.347	0.502	0.498	156	398	217	227	-0.862	77	140	82	145	0
2	15	9	"PFF1696"	"F66665_1"	8800	26100	140	532	514	182	76	80	29	100	98	0	833	814	229	110	114	19	100	100	0	0.631	0.622	0.621	0.588	1.591	0.622	0.827	156	442	1179	1142	-0.665	456	723	438	704	0
2	16	9	"PFF1698"	"F66828_1"	8980	26100	140	143	145	40	76	83	59	55	11	0	152	155	35	112	114	20	76	48	0	1.675	1.605	1.559	1.584	2.821	2.122	0.210	156	440	107	112	0.744	67	40	69	43	0
2	17	9	"PFI0357"	"I4256_1"	9180	26100	140	230	234	75	75	81	55	91	75	0	180	192	142	112	114	24	84	69	0	2.279	1.987	2.228	2.305	2.345	1.199	0.156	156	430	223	239	1.189	155	68	159	80	0
2	18	9	"PFI0360"	"I4355_3"	9370	26100	140	322	318	111	76	78	18	97	96	0	240	242	63	112	114	23	94	91	0	1.922	1.862	2.023	1.790	2.170	2.007	0.664	156	478	374	372	0.943	246	128	242	130	0
2	19	9	"PFI0362"	"I4394_2"	9570	26100	130	144	144	47	75	78	18	85	72	0	219	219	62	110	113	18	93	88	0	0.633	0.633	0.627	0.573	2.499	0.516	0.415	120	464	178	178	-0.660	69	109	69	109	0
2	20	9	"PFI0367"	"I4500_1"	9750	26100	140	162	168	53	75	78	19	91	82	0	168	177	42	110	113	18	87	71	0	1.500	1.388	1.368	1.406	2.956	1.556	0.398	156	461	145	160	0.585	87	58	93	67	0
2	21	9	"PFI0369"	"I4547_2"	9950	26100	140	363	360	119	78	79	19	98	96	0	284	285	74	109	111	15	96	95	0	1.629	1.602	1.619	1.605	1.872	1.697	0.701	156	391	460	458	0.704	285	175	282	176	0
2	22	9	"PFI0371"	"I4582_1"	10130	26110	140	230	233	76	79	81	19	94	91	0	213	213	51	113	115	17	93	91	0	1.510	1.540	1.532	1.480	2.229	1.762	0.572	156	586	251	254	0.595	151	100	154	100	0
2	1	10	"PFI0397"	"I5035_1"	6110	26260	150	87	88	21	76	77	19	32	10	0	116	118	23	113	115	18	23	8	0	3.667	2.400	0.948	0.979	3.435	1.121	0.024	156	815	14	17	1.874	11	3	12	5	-50
2	2	10	"PFI0404"	"I5222_1"	6340	26280	140	304	299	109	74	76	19	96	94	0	234	238	71	112	114	19	92	88	0	1.885	1.786	1.846	1.739	2.141	1.897	0.630	156	490	352	351	0.915	230	122	225	126	0
2	3	10	"PFI0407"	"I5252_1"	6540	26280	140	205	202	60	75	77	18	94	93	0	183	182	49	113	115	28	83	62	0	1.857	1.841	1.777	1.761	2.462	1.892	0.421	156	407	200	196	0.893	130	70	127	69	0
2	4	10	"PFI0409"	"I5362_4"	6700	26280	130	160	164	50	76	78	19	90	86	0	195	194	45	113	115	27	86	70	0	1.024	1.086	1.123	1.171	2.454	1.078	0.353	120	403	166	169	0.035	84	82	88	81	0
2	5	10	"PFI0418"	"I5700_1"	6900	26280	140	158	166	53	76	79	24	89	78	0	166	171	42	112	114	18	82	69	0	1.519	1.525	1.522	1.489	2.566	1.773	0.345	156	466	136	149	0.603	82	54	90	59	0
2	6	10	"PFI0423"	"I5893_2"	7090	26280	140	265	254	94	77	80	26	91	85	0	316	299	96	113	115	18	91	88	0	0.926	0.952	0.940	0.889	1.980	0.954	0.753	156	426	391	363	-0.111	188	203	177	186	0
2	7	10	"PFI0448"	"I6567_2"	7280	26280	130	394	380	143	75	78	20	95	93	0	457	442	133	110	113	24	95	94	0	0.919	0.919	0.931	0.868	1.577	0.929	0.795	120	465	666	637	-0.121	319	347	305	332	0
2	8	10	"PFI0451"	"I6639_1"	7470	26290	130	122	125	42	76	80	27	65	44	0	172	166	56	111	114	24	76	65	0	0.754	0.891	0.782	0.693	2.609	0.797	0.291	120	468	107	104	-0.407	46	61	49	55	0
2	9	10	"PFI0457"	"I6658_1"	7660	26280	140	287	292	98	77	80	29	97	93	0	259	258	76	112	114	20	95	92	0	1.429	1.473	1.402	1.393	2.023	1.509	0.622	156	470	357	361	0.515	210	147	215	146	0
2	10	10	"PFI0459"	"I6658_3"	7850	26280	140	253	253	88	76	78	22	95	91	0	207	211	60	111	114	20	91	85	0	1.844	1.770	1.614	1.698	2.405	1.915	0.535	156	419	273	277	0.883	177	96	177	100	0
2	11	10	"PFI0461"	"I6724_2"	8040	26280	140	434	421	170	77	81	29	93	89	0	347	332	112	113	119	42	92	89	0	1.526	1.571	1.545	1.437	1.836	1.596	0.771	156	496	591	563	0.609	357	234	344	219	0
2	12	10	"PFI0465"	"I6851_2"	8250	26270	130	100	105	35	78	82	31	37	12	0	159	159	55	114	120	44	51	19	0	0.489	0.600	0.528	0.491	3.696	0.511	0.325	120	450	67	72	-1.032	22	45	27	45	0
2	13	10	"PFI0492"	"I7697_2"	8430	26280	140	220	212	71	77	81	24	92	86	0	204	203	60	112	115	19	89	83	0	1.554	1.484	1.533	1.446	2.273	1.436	0.555	156	401	235	226	0.636	143	92	135	91	0
2	14	10	"PFI0498"	"I7884_1"	8620	26280	130	176	172	56	76	80	26	85	77	0	152	148	45	112	115	19	70	51	0	2.500	2.667	2.084	1.944	2.662	2.083	0.375	120	430	140	132	1.322	100	40	96	36	0
2	15	10	"PFI0501"	"I8013_1"	8810	26280	130	222	228	70	77	81	29	95	92	0	191	195	47	111	114	19	92	87	0	1.813	1.798	1.731	1.815	2.052	1.970	0.578	120	412	225	235	0.858	145	80	151	84	0
2	16	10	"PFI0504"	"I8083_1"	9020	26290	150	851	800	342	78	85	60	92	89	0	803	732	303	112	114	20	92	92	0	1.119	1.165	1.126	1.083	2.054	1.182	0.826	156	388	1464	1342	0.162	773	691	722	620	0
2	17	10	"PFI0510"	"I8305_1"	9200	26290	140	189	188	89	80	85	58	71	46	0	330	309	135	113	115	24	83	83	0	0.502	0.551	0.505	0.470	2.180	0.620	0.488	156	383	326	304	-0.993	109	217	108	196	0
2	18	10	"PFI0513"	"I8332_1"	9390	26290	140	256	245	77	78	81	24	96	90	0	311	308	72	114	115	23	98	96	0	0.904	0.861	0.838	0.821	1.913	0.882	0.679	156	400	375	361	-0.146	178	197	167	194	0
2	19	10	"PFJ0455"	"J53_17"	9590	26290	140	566	534	206	79	85	30	92	91	0	677	616	233	115	118	20	92	91	0	0.867	0.908	0.887	0.817	2.144	0.888	0.804	156	417	1049	956	-0.207	487	562	455	501	0
2	20	10	"PFJ0457"	"J53_21"	9760	26290	140	104	106	30	77	82	26	50	17	0	517	501	161	114	117	18	98	97	0	0.067	0.075	0.085	0.091	2.450	0.057	0.181	156	395	430	416	-3.900	27	403	29	387	0
2	21	10	"PFJ0459"	"J53_23"	9940	26270	150	85	87	20	79	81	19	28	8	0	107	106	27	112	114	16	16	6	0	-1.200	-1.333	1.000	0.860	4.439	0.668	0.006	156	419	1	2	Error	6	-5	8	-6	-50
2	22	10	"PFJ0463"	"J53_29"	10150	26290	140	743	719	308	81	82	19	97	96	0	679	642	202	114	116	18	98	98	0	1.172	1.208	1.207	1.096	2.062	1.304	0.818	156	655	1227	1166	0.229	662	565	638	528	0
2	1	11	"PFJ0468"	"J53_37"	6160	26460	140	137	141	50	76	79	21	77	66	0	162	156	44	113	116	20	77	59	0	1.245	1.512	1.234	1.111	3.154	1.498	0.299	156	618	110	108	0.316	61	49	65	43	0
2	2	11	"PFJ0472"	"J53_41"	6340	26460	140	625	589	214	76	79	26	98	96	0	390	379	127	111	113	18	94	92	0	1.968	1.914	2.011	1.953	1.867	1.998	0.776	156	423	828	781	0.977	549	279	513	268	0
2	3	11	"PFJ0495"	"J564_1"	6530	26460	140	860	789	243	77	80	24	98	98	0	788	729	221	112	113	18	94	94	0	1.158	1.154	1.120	1.166	1.695	1.150	0.877	156	426	1459	1329	0.212	783	676	712	617	0
2	4	11	"PFJ0497"	"J564_3"	6720	26460	130	109	113	30	76	78	18	68	46	0	401	391	117	112	113	17	95	95	0	0.114	0.133	0.140	0.118	2.233	0.124	0.442	120	424	322	316	-3.131	33	289	37	279	0
2	5	11	"PFJ0500"	"J56_7"	6920	26460	130	109	114	34	75	78	25	61	30	0	144	143	44	112	113	17	65	47	0	1.063	1.258	0.929	0.888	3.338	1.062	0.197	120	389	66	70	0.087	34	32	39	31	0
2	6	11	"PFJ0503"	"J583_1"	7090	26440	150	83	86	22	75	78	24	21	5	0	116	119	24	112	114	17	32	10	0	2.000	1.571	0.706	0.792	3.224	0.679	0.910	156	470	12	18	1.000	8	4	11	7	-50
2	7	11	"PFJ0506"	"J587_3"	7280	26490	150	92	96	26	74	77	20	47	21	0	123	123	27	111	114	24	25	6	0	1.500	1.833	1.279	1.223	3.650	1.936	0.066	156	471	30	34	0.585	18	12	22	12	-50
2	8	11	"PFJ0508"	"J587_5"	7460	26460	150	91	95	28	76	79	20	41	16	0	117	122	34	112	116	25	21	7	0	3.000	1.900	1.000	1.014	3.725	0.702	0.028	156	508	20	29	1.585	15	5	19	10	-50
2	9	11	"PFJ0527"	"J647_6"	7680	26470	140	630	568	219	76	78	20	96	94	0	543	488	177	112	114	19	91	91	0	1.285	1.309	1.275	1.197	2.104	1.295	0.860	156	479	985	868	0.362	554	431	492	376	0
2	10	11	"PFJ0531"	"J64_1"	7870	26470	140	299	277	98	75	78	21	94	88	0	281	270	99	112	114	41	83	80	0	1.325	1.278	1.290	1.286	2.107	1.111	0.639	156	493	393	360	0.406	224	169	202	158	0
2	11	11	"PFJ0533"	"J64_3"	8070	26470	130	233	223	85	76	81	32	88	82	0	273	245	95	113	122	58	75	68	0	0.981	1.114	0.974	0.946	2.308	1.037	0.650	120	461	317	279	-0.027	157	160	147	132	0
2	12	11	"PFJ0536"	"J65_10"	8250	26470	140	316	307	126	77	83	33	91	85	0	286	280	102	113	121	46	85	82	0	1.382	1.377	1.350	1.195	2.170	1.352	0.656	156	428	412	397	0.466	239	173	230	167	0
2	13	11	"PFJ0538"	"J65_12"	8400	26440	150	96	101	34	77	83	27	41	12	0	115	116	28	112	117	24	17	3	0	6.333	6.000	1.500	1.551	4.284	1.566	0.049	156	472	22	28	2.663	19	3	24	4	-50
2	14	11	"PFJ0540"	"J65_2"	8620	26470	140	265	273	82	78	84	28	99	95	0	292	291	75	113	117	25	98	94	0	1.045	1.096	1.096	1.069	1.690	1.088	0.666	156	503	366	373	0.063	187	179	195	178	0
2	15	11	"PFJ0567"	"J71_12"	8810	26470	140	164	174	49	79	81	23	96	86	0	192	198	40	112	115	21	96	89	0	1.063	1.105	1.016	1.063	2.095	1.165	0.493	156	443	165	181	0.087	85	80	95	86	0
2	16	11	"PFJ0569"	"J71_2"	8960	26430	150	88	90	22	80	81	20	24	10	0	116	116	20	111	113	19	21	6	0	1.600	2.000	1.146	1.017	4.277	2.511	0.006	156	473	13	15	0.678	8	5	10	5	-50
2	17	11	"PFJ0571"	"J71_6"	9180	26440	150	91	97	30	80	82	20	39	17	0	117	119	29	113	115	20	24	10	0	2.750	2.833	1.079	1.207	3.688	1.359	0.016	156	493	15	23	1.459	11	4	17	6	-50
2	18	11	"PFJ0573"	"J71_9"	9400	26480	140	15629	13939	6031	81	85	27	100	99	0	14086	12227	4997	118	120	22	100	100	0	1.113	1.144	1.130	1.097	2.234	1.182	0.895	156	362	29516	25967	0.155	15548	13968	13858	12109	0
2	19	11	"PFJ0576"	"J73_13"	9530	26450	150	107	501	2302	84	91	31	43	18	0	143	577	2290	121	125	24	44	21	0	1.045	0.914	0.980	0.937	3.053	1.635	0.158	156	435	45	873	0.064	23	22	417	456	-50
2	20	11	"PFJ0578"	"J73_15"	9780	26470	130	838	771	309	84	90	29	94	91	0	867	767	300	119	123	23	92	90	0	1.008	1.060	1.035	1.049	1.851	1.040	0.824	120	418	1502	1335	0.012	754	748	687	648	0
2	21	11	"PFK0742"	"Ks1964_2"	9940	26470	150	104	108	31	80	83	22	51	29	0	124	125	28	115	118	34	14	3	0	2.667	2.800	1.861	1.483	3.737	0.362	0.038	156	488	33	38	1.415	24	9	28	10	-50
2	22	11	"PFK0745"	"Ks1_2"	10150	26480	140	294	288	107	81	83	20	92	88	0	279	270	83	117	120	30	90	87	0	1.315	1.353	1.316	1.297	2.002	1.386	0.678	156	693	375	360	0.395	213	162	207	153	0
2	1	12	"PFK0752"	"Ks202_6"	6160	26650	140	783	713	312	77	81	22	96	94	0	685	652	258	114	117	20	92	92	0	1.236	1.182	1.210	1.069	2.288	1.186	0.807	156	653	1277	1174	0.306	706	571	636	538	0
2	2	12	"PFK0755"	"Ks202_9"	6350	26650	140	150	150	46	78	82	28	82	60	0	241	239	77	111	115	21	91	89	0	0.554	0.563	0.560	0.500	2.050	0.501	0.494	156	427	202	200	-0.852	72	130	72	128	0
2	3	12	"PFK0757"	"Ks206_2"	6560	26650	150	84	89	24	79	82	25	24	8	0	112	112	32	112	114	18	22	7	0	100000.000	100000.000	0.852	0.765	3.941	2.074	0.015	156	444	5	10	16.610	5	0	10	0	-50
2	4	12	"PFK0760"	"Ks210_1"	6770	26630	150	86	89	24	77	79	20	30	11	0	116	124	32	111	113	22	30	12	0	1.800	0.923	1.125	1.062	4.349	0.299	0.014	156	421	14	25	0.848	9	5	12	13	-50
2	5	12	"PFK0786"	"Ks225_7"	6910	26650	140	191	190	58	75	79	20	92	88	0	171	174	46	111	113	21	84	64	0	1.933	1.825	1.828	1.790	2.605	1.769	0.508	156	455	176	178	0.951	116	60	115	63	0
2	6	12	"PFK0793"	"Ks2300_1"	7110	26660	130	109	109	32	74	76	17	70	50	0	133	132	40	109	112	17	54	38	0	1.458	1.522	1.125	1.202	3.738	0.982	0.093	120	457	59	58	0.544	35	24	35	23	0
2	7	12	"PFK0795"	"Ks2345_1"	7290	26660	140	308	301	100	75	78	21	93	92	0	426	411	139	110	116	36	93	91	0	0.737	0.751	0.746	0.737	1.913	0.705	0.770	156	399	549	527	-0.440	233	316	226	301	0
2	8	12	"PFK0799"	"Ks244_1"	7490	26660	140	163	165	53	76	78	20	89	80	0	261	244	92	112	117	35	82	78	0	0.584	0.674	0.661	0.560	2.068	0.513	0.452	156	466	236	221	-0.776	87	149	89	132	0
2	9	12	"PFK0802"	"Ks244_3"	7680	26660	140	163	161	59	75	77	17	83	78	0	252	235	97	111	113	18	80	80	0	0.624	0.694	0.646	0.676	2.613	0.529	0.478	156	493	229	210	-0.680	88	141	86	124	0
2	10	12	"PFK0804"	"Ks244_8"	7860	26660	120	149	148	52	75	77	19	83	71	0	115	119	30	111	114	43	13	0	0	18.500	9.125	2.942	2.796	5.092	7.311	0.042	120	440	78	81	4.209	74	4	73	8	0
2	11	12	"PFK0825"	"Ks25_1"	8070	26660	140	209	203	74	75	78	21	90	85	0	158	161	46	112	116	43	52	19	0	2.913	2.612	2.253	2.168	2.441	2.759	0.383	156	478	180	177	1.543	134	46	128	49	0
2	12	12	"PFK0827"	"Ks25_12"	8250	26660	140	213	212	71	75	79	27	91	89	0	164	168	40	112	114	19	83	67	0	2.654	2.446	2.440	2.434	2.660	2.807	0.440	156	425	190	193	1.408	138	52	137	56	0
2	13	12	"PFK0830"	"Ks25_19"	8440	26660	140	331	326	109	79	84	28	97	92	0	404	392	118	113	116	24	96	94	0	0.866	0.885	0.911	0.878	1.839	0.872	0.725	156	524	543	526	-0.208	252	291	247	279	0
2	14	12	"PFK0834"	"Ks25_8"	8620	26660	140	154	160	52	79	82	21	89	82	0	150	150	38	112	115	25	64	32	0	1.974	2.132	2.000	1.865	2.943	2.237	0.238	156	496	113	119	0.981	75	38	81	38	0
2	15	12	"PFK0839"	"Ks266_15"	8810	26660	140	590	558	216	77	80	21	97	95	0	631	583	228	112	113	19	94	92	0	0.988	1.021	1.026	0.993	2.034	0.972	0.769	156	509	1032	952	-0.017	513	519	481	471	0
2	16	12	"PFK0841"	"Ks266_6"	9020	26660	140	429	407	137	80	85	33	92	91	0	441	424	144	112	114	26	92	91	0	1.061	1.048	1.024	0.962	1.959	1.014	0.757	156	652	678	639	0.085	349	329	327	312	0
2	17	12	"PFK0858"	"Ks271_1"	9200	26660	140	367	346	117	79	84	29	95	91	0	688	672	201	113	116	23	98	96	0	0.501	0.478	0.472	0.467	1.710	0.462	0.782	156	501	863	826	-0.997	288	575	267	559	0
2	18	12	"PFK0868"	"Ks2886_1"	9370	26650	150	78	81	20	79	81	20	18	3	0	106	108	25	114	115	19	12	3	0	0.125	-0.333	0.725	0.699	4.149	0.284	0.005	156	421	-9	-4	-3.000	-1	-8	2	-6	-50
2	19	12	"PFK0871"	"Ks291_5"	9560	26650	150	79	80	16	81	86	26	5	0	0	102	105	21	118	121	24	3	0	0	0.125	0.077	0.688	0.655	3.205	0.017	0.010	156	509	-18	-14	-3.000	-2	-16	-1	-13	-50
2	20	12	"PFK0873"	"Ks291_8"	9760	26630	150	90	91	21	80	85	25	23	3	0	117	120	20	117	120	23	15	3	0	100000.000	3.667	1.489	1.225	3.978	0.044	0.000	156	588	10	14	16.610	10	0	11	3	-50
2	21	12	"PFK0878"	"Ks2_13"	9950	26680	150	89	92	24	80	82	19	35	12	0	118	118	29	114	117	34	14	1	0	2.250	3.000	0.897	0.776	3.708	0.189	0.030	156	525	13	16	1.170	9	4	12	4	-50
2	22	12	"PFK0881"	"Ks2_9"	10160	26670	140	132	134	40	82	84	19	81	60	0	168	163	45	119	121	31	62	35	0	1.020	1.182	0.920	0.978	2.992	0.985	0.261	156	677	99	96	0.029	50	49	52	44	0
2	1	13	"PFL0033"	"L1_66"	6130	26830	100	100	103	30	80	86	28	42	11	0	119	122	34	118	120	21	28	11	0	20.000	5.750	1.031	1.299	4.986	31.577	0.002	80	428	21	27	4.322	20	1	23	4	0
2	2	13	"PFL0035"	"L1_7"	6370	26800	150	83	84	21	79	82	24	14	5	0	111	112	23	113	116	20	17	2	0	-2.000	-5.000	0.775	0.850	3.848	15.949	0.000	156	560	2	4	Error	4	-2	5	-1	-50
2	3	13	"PFL0037"	"L1_72"	6540	26840	140	114	117	36	78	80	20	64	44	0	134	134	38	111	112	18	57	32	0	1.565	1.696	1.189	1.190	4.037	1.310	0.108	156	431	59	62	0.646	36	23	39	23	0
2	4	13	"PFL0041"	"L1_79"	6710	26830	150	84	85	22	78	80	21	23	5	0	104	107	24	111	114	22	11	2	0	-0.857	-1.750	0.821	0.898	4.320	0.098	0.000	156	421	-1	3	Error	6	-7	7	-4	-50
2	5	13	"PFL0043"	"L1_81"	6870	26830	150	83	87	23	77	80	21	25	5	0	107	108	23	110	114	22	12	2	0	-2.000	-5.000	1.000	0.874	4.069	0.037	0.000	156	496	3	8	Error	6	-3	10	-2	-50
2	6	13	"PFL0045"	"L1_83"	7110	26840	140	290	282	104	76	79	19	92	89	0	215	207	70	110	113	18	85	83	0	2.038	2.124	2.049	1.918	2.277	2.085	0.579	156	497	319	303	1.027	214	105	206	97	0
2	7	13	"PFL0068"	"L2_117"	7300	26840	140	368	362	128	76	78	20	96	94	0	361	359	111	111	115	34	95	94	0	1.168	1.153	1.079	1.100	2.095	1.157	0.701	156	454	542	534	0.224	292	250	286	248	0
2	8	13	"PFL0070"	"L2_12"	7480	26840	130	1317	1249	323	75	78	20	100	100	0	912	882	215	110	114	33	99	99	0	1.549	1.521	1.524	1.578	1.571	1.523	0.866	120	476	2044	1946	0.631	1242	802	1174	772	0
2	9	13	"PFL0072"	"L2_123"	7670	26850	130	139	150	59	74	76	17	90	77	0	152	157	42	111	111	17	75	61	0	1.585	1.652	1.571	1.689	3.529	1.856	0.327	120	509	106	122	0.665	65	41	76	46	0
2	10	13	"PFL0074"	"L2_127"	7870	26840	130	223	223	67	76	77	18	94	91	0	214	212	58	113	114	18	91	86	0	1.455	1.485	1.336	1.453	1.906	1.447	0.618	120	479	248	246	0.541	147	101	147	99	0
2	11	13	"PFL0077"	"L2_135"	8060	26840	130	162	167	54	77	85	104	36	3	0	289	283	95	113	135	317	3	0	0	0.483	0.529	0.484	0.523	2.025	0.116	0.089	120	442	261	260	-1.050	85	176	90	170	0
2	12	13	"PFL0079"	"L2_139"	8230	26840	130	240	239	90	75	79	27	92	87	0	193	193	67	112	121	180	5	0	0	2.037	2.025	1.996	1.788	2.712	1.947	0.504	120	473	246	245	1.026	165	81	164	81	0
2	13	13	"PFL0101"	"L2_180"	8430	26850	130	238	238	67	78	80	24	98	95	0	225	229	58	113	115	31	95	84	0	1.429	1.379	1.296	1.345	1.844	1.415	0.616	120	600	272	276	0.515	160	112	160	116	0
2	14	13	"PFL0104"	"L2_185"	8640	26860	110	112	114	33	78	81	20	58	43	0	125	124	35	111	114	37	22	2	0	2.429	2.769	1.758	1.601	3.742	0.212	0.028	80	399	48	49	1.280	34	14	36	13	0
2	15	13	"PFL0109"	"L2_193"	8800	26850	150	420	401	115	77	81	27	98	96	0	368	360	95	111	112	20	97	96	0	1.335	1.301	1.335	1.289	1.698	1.329	0.765	156	555	600	573	0.416	343	257	324	249	0
2	16	13	"PFL0111"	"L2_195"	9000	26870	110	184	184	62	79	86	37	85	70	0	153	155	62	113	115	32	57	35	0	2.625	2.500	1.749	1.915	2.731	1.473	0.352	80	459	145	147	1.392	105	40	105	42	0
2	17	13	"PFL0113"	"L2_198"	9210	26860	150	121	129	60	79	85	30	54	39	0	126	128	46	113	113	34	25	11	0	3.231	3.333	1.656	1.521	4.280	1.350	0.201	156	531	55	65	1.692	42	13	50	15	-50
2	18	13	"PFL0115"	"L2_20"	9380	26850	130	228	225	76	76	78	19	93	89	0	318	300	95	112	111	22	93	90	0	0.738	0.793	0.736	0.732	2.067	0.673	0.641	120	420	358	337	-0.439	152	206	149	188	0
2	19	13	"PFL0135"	"L2_233"	9550	26840	150	96	99	26	77	79	18	50	28	0	123	123	25	113	114	18	33	12	0	1.900	2.200	1.478	1.313	3.935	2.036	0.017	156	589	29	32	0.926	19	10	22	10	-50
2	20	13	"PFL0138"	"L2_238"	9750	26840	100	116	122	35	79	82	18	71	50	0	114	118	27	112	114	19	26	10	0	18.500	7.167	1.769	1.826	5.038	5.076	0.040	80	441	39	49	4.209	37	2	43	6	0
2	21	13	"PFL0141"	"L2_248"	9940	26860	130	256	248	69	81	82	19	98	97	0	228	233	52	112	115	19	98	97	0	1.509	1.380	1.384	1.383	2.025	1.540	0.564	120	441	291	288	0.593	175	116	167	121	0
2	22	13	"PFL0145"	"L2_259"	10120	26850	150	91	95	25	80	82	19	35	17	0	121	124	22	116	118	18	31	9	0	2.200	1.875	1.062	1.020	4.130	1.952	0.011	156	635	16	23	1.138	11	5	15	8	-50
2	1	14	"PFL0149"	"L2_268"	6070	27010	150	88	105	49	80	93	56	22	6	0	118	127	33	118	125	48	10	3	0	100000.000	2.778	1.419	1.450	4.139	1.418	0.256	156	815	8	34	16.610	8	0	25	9	-50
2	2	14	"PFL0152"	"L2_277"	6330	27030	140	246	242	83	81	96	61	87	67	0	278	274	76	115	124	53	91	79	0	1.012	1.013	1.080	0.981	2.128	1.029	0.639	156	638	328	320	0.018	165	163	161	159	0
2	3	14	"PFM0408"	"M36520_1"	6530	27030	140	310	308	86	78	79	20	99	98	0	239	238	62	112	114	17	94	91	0	1.827	1.825	1.796	1.891	2.050	1.934	0.664	156	501	359	356	0.869	232	127	230	126	0
2	4	14	"PFM0410"	"M36520_4"	6740	27040	140	137	138	44	77	78	19	82	64	0	136	134	34	113	114	17	55	26	0	2.609	2.905	2.087	1.812	3.762	2.976	0.109	156	417	83	82	1.383	60	23	61	21	0
2	5	14	"PFM0413"	"M36754_16"	6920	27040	140	157	162	51	78	80	19	91	80	0	410	395	125	113	114	18	94	93	0	0.266	0.298	0.299	0.266	2.158	0.261	0.558	156	428	376	366	-1.911	79	297	84	282	0
2	6	14	"PFM0417"	"M36754_20"	7090	27020	150	78	80	18	78	80	19	19	1	0	102	102	18	111	113	18	5	1	0	0.000	-0.222	0.650	0.644	3.309	3.829	0.001	156	554	-9	-7	Error	0	-9	2	-9	-50
2	7	14	"PFM0419"	"M36754_23"	7290	27040	140	293	291	88	76	78	19	98	94	0	381	377	105	112	113	23	97	96	0	0.807	0.811	0.817	0.823	1.843	0.787	0.741	156	560	486	480	-0.310	217	269	215	265	0
2	8	14	"PFM0422"	"M3675_2"	7500	27040	130	270	258	97	76	78	25	95	88	0	291	271	92	111	113	23	88	88	0	1.078	1.138	1.055	1.048	1.875	1.061	0.559	120	524	374	342	0.108	194	180	182	160	0
2	9	14	"PFM0440"	"M3766_1"	7680	27040	130	475	455	218	75	77	18	87	87	0	346	319	154	111	112	18	80	79	0	1.702	1.827	1.566	1.363	2.659	1.681	0.705	120	438	635	588	0.767	400	235	380	208	0
2	10	14	"PFM0442"	"M37744_2"	7860	27020	150	86	89	23	77	88	104	0	0	0	105	104	22	115	132	249	0	0	0	-0.900	-1.091	0.968	0.987	3.567	0.539	0.333	156	489	-1	1	Error	9	-10	12	-11	-50
2	11	14	"PFM0444"	"M37773_2"	8040	27030	150	76	78	18	78	88	96	0	0	0	110	112	32	115	135	280	0	0	0	0.400	0.000	0.902	0.798	4.110	0.107	0.078	156	579	-7	-3	-1.322	-2	-5	0	-3	-50
2	12	14	"PFM0446"	"M3777_1"	8230	27040	130	211	214	53	77	79	22	98	96	0	194	195	51	113	114	19	91	80	0	1.654	1.671	1.788	1.814	2.144	1.592	0.512	120	606	215	219	0.726	134	81	137	82	0
2	13	14	"PFM0448"	"M37794_11"	8450	27050	120	105	110	33	77	80	21	57	38	0	132	134	36	113	115	31	36	10	0	1.474	1.571	1.034	1.084	3.701	1.295	0.110	120	523	47	54	0.559	28	19	33	21	0
2	14	14	"PFM0450"	"M37794_14"	8620	27040	120	112	115	30	78	80	18	70	45	0	130	134	29	111	114	34	30	5	0	1.789	1.609	1.240	1.419	2.902	0.317	0.056	120	402	53	60	0.840	34	19	37	23	0
2	15	14	"PFM0469"	"M38740_1"	8800	27030	150	81	83	21	77	80	22	20	5	0	104	105	19	111	114	18	7	1	0	-0.571	-1.000	0.950	1.056	3.311	6.025	0.002	156	545	-3	0	Error	4	-7	6	-6	-50
2	16	14	"PFM0472"	"M38757_4"	9020	27050	140	314	302	95	78	80	22	98	96	0	454	441	153	115	116	27	95	93	0	0.696	0.687	0.695	0.664	2.075	0.635	0.677	156	527	575	550	-0.522	236	339	224	326	0
2	17	14	"PFM0476"	"M38913_1"	9190	27050	140	314	309	112	79	81	20	97	93	0	421	407	129	115	115	32	95	92	0	0.768	0.788	0.764	0.746	1.662	0.754	0.745	156	475	541	522	-0.381	235	306	230	292	0
2	18	14	"PFM0478"	"M38913_6"	9390	27040	130	280	264	120	77	81	23	82	80	0	311	286	123	113	115	88	80	59	0	1.025	1.081	0.974	0.851	2.031	0.998	0.698	120	489	401	360	0.036	203	198	187	173	0
2	19	14	"PFM0481"	"M38941_1"	9580	27050	140	535	504	177	78	82	25	96	95	0	430	416	128	112	117	84	93	87	0	1.437	1.401	1.417	1.255	1.986	1.442	0.784	156	566	775	730	0.523	457	318	426	304	0
2	20	14	"PFM0484"	"M38941_6"	9770	27050	140	214	208	71	80	82	20	91	86	0	169	173	45	113	115	18	86	67	0	2.393	2.133	2.163	2.154	2.506	2.562	0.378	156	549	190	188	1.259	134	56	128	60	0
2	21	14	"PFM0510"	"M41547_1"	9950	27040	150	1169	1133	365	82	84	21	100	100	0	552	530	173	115	117	18	95	94	0	2.487	2.533	2.501	2.593	1.593	2.540	0.836	156	487	1524	1466	1.315	1087	437	1051	415	0
2	22	14	"PFM0512"	"M41763_12"	10140	27050	140	678	639	201	81	83	20	100	99	0	697	661	178	117	120	18	99	98	0	1.029	1.026	1.035	0.995	1.811	1.040	0.842	156	630	1177	1102	0.042	597	580	558	544	0
2	1	15	"PFM0514"	"M41763_4"	6140	27210	150	85	88	21	79	90	54	3	0	0	105	108	22	116	123	48	0	0	0	-0.545	-1.125	0.846	0.764	4.159	3.354	0.074	156	785	-5	1	Error	6	-11	9	-8	-50
2	2	15	"PFM0516"	"M41776_1"	6330	27190	150	89	93	24	78	89	40	13	1	0	122	123	29	114	119	27	19	7	0	1.375	1.667	0.896	0.987	3.408	0.686	0.040	156	579	19	24	0.459	11	8	15	9	-50
2	3	15	"PFM0524"	"M42658_1"	6530	27220	130	215	212	75	77	79	18	94	88	0	220	216	72	112	114	19	85	84	0	1.278	1.298	1.221	1.327	2.178	1.170	0.632	120	496	246	239	0.354	138	108	135	104	0
2	4	15	"PFM0531"	"M42966_1"	6720	27220	140	225	224	76	77	78	18	93	91	0	306	305	96	111	114	18	94	92	0	0.759	0.758	0.775	0.712	1.820	0.737	0.714	156	442	343	341	-0.398	148	195	147	194	0
2	5	15	"PFN0076"	"N128_81"	6900	27200	150	83	96	51	77	79	18	31	18	0	123	138	64	112	114	18	35	19	0	0.545	0.731	0.793	0.816	2.918	0.748	0.483	156	442	17	45	-0.874	6	11	19	26	-50
2	6	15	"PFN0079"	"N128_86"	7100	27230	110	107	115	44	76	79	18	66	42	0	120	127	33	112	114	18	41	27	0	3.875	2.600	1.519	1.768	3.489	2.123	0.117	80	443	39	54	1.954	31	8	39	15	0
2	7	15	"PFN0082"	"N128_90"	7300	27230	140	245	235	92	76	79	19	92	85	0	228	221	77	113	115	24	84	78	0	1.470	1.472	1.385	1.346	2.199	1.387	0.683	156	510	284	267	0.555	169	115	159	108	0
2	8	15	"PFN0084"	"N128_92"	7490	27230	140	352	342	132	77	80	28	91	89	0	251	241	76	112	115	23	88	86	0	1.978	2.054	2.072	1.847	1.852	2.217	0.676	156	407	414	394	0.984	275	139	265	129	0
2	9	15	"PFN0086"	"N128_95"	7680	27230	140	276	277	113	76	79	22	92	89	0	219	215	70	111	114	18	87	87	0	1.852	1.933	1.813	1.651	2.481	2.077	0.573	156	359	308	305	0.889	200	108	201	104	0
2	10	15	"PFN0090"	"N129_1"	7850	27210	150	86	88	21	77	83	39	8	0	0	110	114	21	113	122	51	3	0	0	-3.000	11.000	1.179	1.037	4.355	0.675	0.444	156	492	6	12	Error	9	-3	11	1	-50
2	11	15	"PFN0105"	"N129_41"	8050	27220	80	106	149	91	78	83	38	40	34	0	166	204	99	115	119	35	57	44	0	0.549	0.798	0.763	0.709	3.372	0.879	0.634	52	315	79	160	-0.865	28	51	71	89	0
2	12	15	"PFN0107"	"N129_48"	8260	27210	90	98	99	25	80	82	24	36	15	0	132	135	39	113	114	19	46	28	0	0.947	0.864	0.829	0.837	4.619	0.175	0.022	52	350	37	41	-0.078	18	19	19	22	0
2	13	15	"PFN0109"	"N129_6"	8410	27230	90	94	101	27	78	80	21	36	21	0	124	126	26	115	115	17	38	13	0	1.778	2.091	0.800	1.003	5.165	8.135	0.002	52	308	25	34	0.830	16	9	23	11	0
2	14	15	"PFN0112"	"N130_1"	8610	27220	150	79	85	43	78	80	19	14	6	0	109	111	27	113	115	18	16	8	0	-0.250	-3.500	0.980	0.927	4.257	3.028	0.053	156	566	-3	5	Error	1	-4	7	-2	-50
2	15	15	"PFN0114"	"N130_17"	8830	27240	140	135	135	42	77	79	20	78	64	0	123	125	34	111	115	21	39	16	0	4.833	4.143	1.878	1.858	3.608	3.617	0.056	156	547	70	72	2.273	58	12	58	14	0
2	16	15	"PFN0116"	"N130_19"	9000	27240	120	309	314	100	77	80	22	98	94	0	297	294	92	112	116	23	94	92	0	1.254	1.302	1.212	1.235	2.311	1.306	0.625	120	411	417	419	0.327	232	185	237	182	0
2	17	15	"PFN0134"	"N130_43"	9200	27240	140	8536	7528	2808	79	80	18	100	100	0	9893	8736	3166	115	117	21	100	100	0	0.865	0.864	0.878	0.861	2.242	0.858	0.870	156	492	18235	16070	-0.209	8457	9778	7449	8621	0
2	18	15	"PFN0137"	"N130_46"	9380	27240	140	860	845	271	79	83	27	99	98	0	706	672	234	114	121	86	94	91	0	1.319	1.373	1.387	1.420	1.867	1.290	0.749	156	558	1373	1324	0.400	781	592	766	558	0
2	19	15	"PFN0139"	"N130_5"	9590	27240	130	1548	1376	933	79	83	28	84	80	0	1143	910	622	113	120	94	74	71	0	1.426	1.627	1.526	1.286	2.927	1.592	0.833	120	481	2499	2094	0.512	1469	1030	1297	797	0
2	20	15	"PFN0141"	"N130_52"	9760	27240	130	1986	1931	676	79	82	20	99	99	0	1432	1347	499	117	117	27	95	95	0	1.450	1.506	1.464	1.538	1.862	1.456	0.858	120	476	3222	3082	0.536	1907	1315	1852	1230	0
2	21	15	"PFN0145"	"N130_61"	9970	27240	130	1216	1106	434	81	84	21	99	99	0	762	698	257	117	119	18	94	93	0	1.760	1.764	1.787	1.796	1.912	1.796	0.859	120	462	1780	1606	0.815	1135	645	1025	581	0
2	22	15	"PFN0147"	"N131_12"	10130	27220	150	98	100	28	82	85	20	40	19	0	124	126	30	118	120	19	25	7	0	2.667	2.250	1.097	1.211	4.607	4.171	0.002	156	676	22	26	1.415	16	6	18	8	-50
2	1	16	"PFN0168"	"N132_106"	6150	27410	130	172	170	55	76	79	20	89	84	0	125	127	34	114	116	17	41	25	0	8.727	7.231	3.322	3.744	3.179	3.975	0.123	120	622	107	107	3.126	96	11	94	13	0
2	2	16	"PFN0170"	"N132_108"	6350	27410	150	242	236	79	76	79	18	94	94	0	178	175	46	111	113	18	87	77	0	2.478	2.500	2.352	2.340	2.110	2.608	0.494	156	572	233	224	1.309	166	67	160	64	0
2	3	16	"PFN0172"	"N132_11"	6540	27420	140	450	414	158	77	79	19	94	92	0	318	320	131	111	113	18	92	91	0	1.802	1.612	1.638	1.569	2.007	1.575	0.713	156	494	580	546	0.850	373	207	337	209	0
2	4	16	"PFN0175"	"N132_116"	6730	27410	130	500	476	177	77	79	18	96	96	0	448	419	155	112	114	18	91	89	0	1.259	1.300	1.271	1.281	1.793	1.202	0.778	120	460	759	706	0.332	423	336	399	307	0
2	5	16	"PFN0177"	"N132_119"	6910	27410	150	331	332	94	77	79	17	98	96	0	214	214	52	112	113	18	95	91	0	2.490	2.500	2.384	2.460	1.915	2.599	0.655	156	519	356	357	1.316	254	102	255	102	0
2	6	16	"PFN0180"	"N132_125"	7090	27410	150	176	179	53	76	79	19	96	89	0	291	297	78	111	113	18	98	97	0	0.556	0.554	0.542	0.523	1.859	0.484	0.597	156	583	280	289	-0.848	100	180	103	186	0
2	7	16	"PFN0582"	"N145_33"	7290	27410	130	897	907	220	76	79	19	100	100	0	626	621	168	112	114	17	100	100	0	1.597	1.633	1.627	1.708	1.441	1.611	0.872	120	464	1335	1340	0.676	821	514	831	509	0
2	8	16	"PFN0584"	"N145_38"	7470	27400	150	76	81	26	76	80	44	6	1	0	107	108	24	112	114	16	13	6	0	0.000	-1.250	1.000	1.126	4.278	14.660	0.014	156	441	-5	1	Error	0	-5	5	-4	-50
2	9	16	"PFN0589"	"N145_44"	7660	27400	150	85	88	26	76	80	45	5	1	0	111	112	22	111	112	17	20	5	0	100000.000	12.000	0.955	1.008	3.548	5.721	0.009	156	441	9	13	16.610	9	0	12	1	-50
2	10	16	"PFN0592"	"N145_50"	7850	27400	150	78	79	21	77	81	29	9	0	0	97	96	19	111	117	47	0	0	0	-0.071	-0.133	0.733	0.780	3.659	0.152	0.010	156	574	-13	-13	Error	1	-14	2	-15	-50
2	11	16	"PFN0598"	"N145_61"	8070	27420	150	143	144	40	77	81	28	81	62	0	172	167	45	112	117	44	62	19	0	1.100	1.218	1.167	1.087	2.682	1.045	0.325	156	665	126	122	0.138	66	60	67	55	0
2	12	16	"PFN0600"	"N145_9"	8250	27420	140	124	128	32	77	80	19	84	63	0	194	194	44	112	113	19	92	85	0	0.573	0.622	0.614	0.597	2.529	0.572	0.362	156	541	129	133	-0.803	47	82	51	82	0
2	13	16	"PFN0620"	"N148_2"	8420	27400	150	84	84	20	79	82	21	14	6	0	105	106	23	113	116	20	8	1	0	-0.625	-0.714	0.759	0.766	3.856	0.045	0.000	156	553	-3	-2	Error	5	-8	5	-7	-50
2	14	16	"PFN0622"	"N148_6"	8600	27410	150	78	105	195	79	80	20	20	7	0	110	114	33	112	115	19	17	7	0	0.500	13.000	1.000	1.071	5.028	159.692	0.001	156	598	-3	28	-1.000	-1	-2	26	2	-50
2	15	16	"PFN0628"	"N149_12"	8810	27420	130	535	533	128	78	79	20	100	100	0	924	918	206	112	115	22	100	100	0	0.563	0.565	0.568	0.560	1.354	0.527	0.837	120	536	1269	1261	-0.829	457	812	455	806	0
2	16	16	"PFN0632"	"N149_18"	9000	27420	130	449	445	129	78	80	21	98	98	0	456	449	127	112	115	21	99	97	0	1.078	1.089	1.088	1.092	1.623	1.036	0.798	120	503	715	704	0.109	371	344	367	337	0
2	17	16	"PFN0634"	"N149_2"	9190	27430	130	143	148	47	77	79	18	85	75	0	154	158	37	112	114	16	79	61	0	1.571	1.543	1.423	1.460	3.017	1.574	0.261	120	499	108	117	0.652	66	42	71	46	0
2	18	16	"PFN0637"	"N149_30"	9380	27430	130	1074	1026	304	76	79	21	100	100	0	726	707	195	113	116	28	99	99	0	1.628	1.599	1.622	1.572	1.600	1.642	0.834	120	501	1611	1544	0.703	998	613	950	594	0
2	19	16	"PFN0655"	"N150_39"	9580	27430	120	199	201	52	80	82	22	98	94	0	329	343	86	115	118	36	100	99	0	0.556	0.531	0.552	0.519	1.799	0.462	0.616	120	478	333	349	-0.847	119	214	121	228	0
2	20	16	"PFN0658"	"N150_49"	9770	27420	150	130	131	57	80	83	20	66	51	0	133	130	57	116	115	31	37	19	0	2.941	3.643	1.370	1.214	3.417	1.009	0.305	156	512	67	65	1.556	50	17	51	14	-50
2	21	16	"PFN0660"	"N150_51"	9960	27430	140	241	247	90	81	82	19	96	94	0	201	206	63	115	115	25	86	76	0	1.860	1.824	1.867	1.831	2.773	1.977	0.470	156	464	246	257	0.896	160	86	166	91	0
2	22	16	"PFN0662"	"N150_53"	10140	27430	130	298	301	76	80	81	19	99	98	0	398	397	93	114	116	20	98	98	0	0.768	0.781	0.766	0.774	1.585	0.740	0.743	120	578	502	504	-0.382	218	284	221	283	0
2	1	17	"PFN0664"	"N150_57"	6150	27600	150	206	210	58	77	80	22	98	96	0	224	223	54	114	116	18	92	88	0	1.173	1.220	1.121	1.220	1.818	1.185	0.596	156	803	239	242	0.230	129	110	133	109	0
2	2	17	"PFN0666"	"N150_6"	6350	27610	140	201	200	65	76	80	22	92	85	0	250	249	71	111	113	18	92	91	0	0.899	0.899	0.888	0.846	2.315	0.885	0.547	156	450	264	262	-0.153	125	139	124	138	0
2	3	17	"PFN0680"	"N150_8"	6530	27600	140	509	507	154	77	80	25	100	100	0	340	345	104	113	114	17	96	95	0	1.903	1.853	1.900	1.972	1.812	1.877	0.736	156	410	659	662	0.928	432	227	430	232	0
2	4	17	"PFN0682"	"N150_82"	6730	27610	140	499	464	182	78	80	23	96	94	0	487	450	181	114	115	16	92	91	0	1.129	1.149	1.125	1.097	2.444	1.111	0.751	156	433	794	722	0.175	421	373	386	336	0
2	5	17	"PFN0685"	"N150_87"	6910	27610	140	498	480	158	75	77	18	98	98	0	360	369	115	113	113	16	98	98	0	1.713	1.582	1.662	1.555	1.682	1.621	0.762	156	433	670	661	0.776	423	247	405	256	0
2	6	17	"PFN0688"	"N150_9"	7110	27610	120	90	94	28	77	79	21	39	13	0	157	165	71	112	112	22	68	50	0	0.289	0.321	0.436	0.371	3.381	0.282	0.081	120	410	58	70	-1.791	13	45	17	53	0
2	7	17	"PFN0694"	"N151_11"	7290	27610	140	202	203	47	77	81	31	98	90	0	249	250	71	113	115	26	92	89	0	0.919	0.920	0.840	0.955	2.146	0.815	0.482	156	520	261	263	-0.122	125	136	126	137	0
2	8	17	"PFN0696"	"N151_18"	7480	27610	140	476	442	204	77	82	48	89	86	0	325	301	131	113	115	24	82	80	0	1.882	1.941	1.803	1.799	2.024	1.925	0.601	156	504	611	553	0.912	399	212	365	188	0
2	9	17	"PFN0876"	"N168_6"	7670	27610	140	488	474	181	77	80	41	95	92	0	466	450	180	111	113	19	89	87	0	1.158	1.171	1.138	1.209	1.999	1.137	0.785	156	517	766	736	0.211	411	355	397	339	0
2	10	17	"PFN0874"	"N168_34"	7860	27610	130	308	299	105	77	83	37	92	85	0	522	480	175	111	124	68	88	85	0	0.562	0.602	0.601	0.598	1.661	0.565	0.788	120	463	642	591	-0.831	231	411	222	369	0
2	11	17	"PFN0894"	"N173_1"	8050	27610	140	207	210	66	77	82	35	92	82	0	184	178	49	111	122	64	55	10	0	1.781	1.985	1.894	2.006	2.416	1.096	0.357	156	531	203	200	0.833	130	73	133	67	0
2	12	17	"PFN0907"	"N175_2"	8250	27610	130	1196	1072	441	77	78	17	94	94	0	963	833	332	112	114	19	93	90	0	1.315	1.380	1.360	1.440	1.718	1.330	0.853	120	461	1970	1716	0.395	1119	851	995	721	0
2	13	17	"PFN0906"	"N175_16"	8430	27610	130	241	236	70	80	82	20	93	92	0	183	176	52	112	116	25	79	67	0	2.268	2.438	2.237	2.317	2.303	2.318	0.427	120	444	232	220	1.181	161	71	156	64	0
2	14	17	"PFN0918"	"N177_6"	8630	27620	140	308	296	109	81	83	22	89	87	0	405	386	134	112	115	22	91	91	0	0.775	0.785	0.756	0.736	1.779	0.783	0.767	156	565	520	489	-0.368	227	293	215	274	0
2	15	17	"PFL0005"	"L1_103"	8810	27620	130	198	201	64	78	81	23	90	85	0	181	180	48	113	117	29	83	61	0	1.765	1.836	1.680	1.719	2.293	1.677	0.397	120	514	188	190	0.819	120	68	123	67	0
2	16	17	"PFL0159"	"L2_30"	9010	27610	130	614	608	184	78	80	20	100	100	0	1423	1390	348	113	117	28	100	100	0	0.409	0.415	0.410	0.408	1.412	0.398	0.868	120	519	1846	1807	-1.289	536	1310	530	1277	0
2	17	17	"PFL0171"	"L2_55"	9210	27610	130	1385	1302	422	77	79	19	99	99	0	1047	952	351	113	115	16	98	96	0	1.400	1.460	1.391	1.572	2.091	1.385	0.859	120	501	2242	2064	0.486	1308	934	1225	839	0
2	18	17	"PFL0176"	"L2_62"	9380	27610	130	1140	1098	346	78	79	18	100	100	0	970	939	258	113	115	28	100	100	0	1.239	1.235	1.219	1.211	1.479	1.213	0.869	120	528	1919	1846	0.309	1062	857	1020	826	0
2	19	17	"PFL0064"	"L2_109"	9590	27620	140	176	179	57	80	81	18	90	83	0	189	190	52	114	116	29	85	62	0	1.280	1.303	1.243	1.120	2.763	1.298	0.410	156	576	171	175	0.356	96	75	99	76	0
2	20	17	"PFL0066"	"L2_114"	9780	27620	140	326	319	100	81	83	20	98	94	0	293	293	76	113	114	26	98	95	0	1.361	1.322	1.363	1.260	2.056	1.355	0.682	156	473	425	418	0.445	245	180	238	180	0
2	21	17	"PFL0140"	"L2_247"	9970	27610	130	184	193	85	80	82	21	83	79	0	197	189	83	113	113	29	73	66	0	1.238	1.487	1.254	1.177	2.717	1.179	0.522	120	382	188	189	0.308	104	84	113	76	0
2	22	17	"PFL0150"	"L2_270"	10140	27620	150	419	408	150	78	81	19	98	95	0	396	402	127	116	118	23	99	97	0	1.218	1.154	1.247	1.109	1.955	1.168	0.718	156	698	621	616	0.284	341	280	330	286	0
2	1	18	"PFN0982"	"N244_3"	6140	27830	150	101	109	39	76	79	21	56	28	0	126	131	35	115	116	19	35	19	0	2.273	2.063	1.273	1.306	3.301	1.888	0.093	156	791	36	49	1.184	25	11	33	16	-50
2	2	18	"PFJ0260"	"J246_2"	6340	27790	140	2240	2127	581	77	79	21	100	100	0	3756	3382	957	113	114	19	98	98	0	0.594	0.627	0.618	0.661	1.913	0.611	0.912	156	490	5806	5319	-0.752	2163	3643	2050	3269	0
2	3	18	"PFJ0281"	"J269_1"	6530	27790	140	197	201	59	77	79	23	97	89	0	195	199	46	114	115	17	95	86	0	1.481	1.459	1.436	1.488	2.139	1.532	0.540	156	433	201	209	0.567	120	81	124	85	0
2	4	18	"PFJ0305"	"J27_3"	6720	27790	140	233	235	72	80	118	210	21	0	0	210	214	58	114	134	119	36	1	0	1.594	1.550	1.519	1.603	2.004	1.793	0.578	156	395	249	255	0.672	153	96	155	100	0
2	5	18	"PFJ0475"	"J53_46"	6910	27800	150	1052	1035	237	79	113	202	99	96	0	649	653	133	112	132	115	99	97	0	1.812	1.767	1.818	1.751	1.443	1.865	0.842	156	429	1510	1497	0.858	973	537	956	541	0
2	6	18	"PFJ0505"	"J583_7"	7090	27780	150	85	90	25	78	80	22	28	10	0	115	127	44	114	117	30	22	10	0	7.000	0.923	0.560	0.640	3.881	0.334	0.165	156	533	8	25	2.807	7	1	12	13	-50
2	7	18	"PFJ0549"	"J697_3"	7310	27800	130	100	104	31	78	82	34	31	10	0	163	162	53	116	119	36	56	29	0	0.468	0.565	0.567	0.530	3.345	0.398	0.163	120	458	69	72	-1.095	22	47	26	46	0
2	8	18	"PFJ0586"	"J753_2"	7480	27800	120	129	135	36	76	80	33	75	34	0	140	146	35	112	115	24	56	34	0	1.893	1.735	1.502	1.563	2.971	1.405	0.171	120	412	81	93	0.921	53	28	59	34	0
2	9	18	"PFJ0594"	"J82_7"	7660	27800	130	341	367	254	76	79	19	100	100	0	668	665	229	111	112	19	100	100	0	0.476	0.525	0.497	0.512	1.587	0.564	0.516	120	473	822	845	-1.072	265	557	291	554	0
2	10	18	"PFK0025"	"Km2326_6"	7850	27780	150	89	92	23	77	81	32	26	1	0	113	119	29	112	122	59	3	1	0	12.000	2.143	0.773	0.843	3.997	0.497	0.089	156	513	13	22	3.585	12	1	15	7	-50
2	11	18	"PFJ0390"	"J40_6"	8050	27800	140	124	135	41	76	80	39	61	32	0	195	198	46	114	120	51	78	29	0	0.593	0.702	0.716	0.715	2.860	0.844	0.440	156	523	129	143	-0.755	48	81	59	84	0
2	12	18	"PFJ0410"	"J43_3"	8260	27800	130	985	904	309	77	79	18	100	99	0	792	739	250	114	117	31	95	95	0	1.339	1.323	1.302	1.283	1.683	1.353	0.824	120	457	1586	1452	0.421	908	678	827	625	0
2	13	18	"PFJ0426"	"J461_4"	8420	27780	150	79	82	20	80	82	21	16	3	0	104	105	27	112	117	34	1	0	0	0.125	-0.286	0.854	0.833	3.519	0.087	0.000	156	435	-9	-5	-3.000	-1	-8	2	-7	-50
2	14	18	"PFJ0465"	"J53_31"	8590	27810	150	90	91	25	80	83	23	26	7	0	114	116	24	114	115	22	19	3	0	100000.000	5.500	1.125	1.211	4.310	1.431	0.033	156	481	10	13	16.610	10	0	11	2	-50
2	15	18	"PFJ0557"	"J6_2"	8820	27820	130	186	184	71	80	84	24	81	76	0	213	202	71	114	116	28	80	71	0	1.071	1.182	1.130	1.036	2.325	1.069	0.473	120	462	205	192	0.099	106	99	104	88	0
2	16	18	"PFK0041"	"Km302_3"	8980	27780	150	88	97	35	80	82	22	33	21	0	112	111	46	113	117	27	19	8	0	-8.000	-8.500	0.583	0.733	3.674	0.474	0.105	156	591	7	15	Error	8	-1	17	-2	-50
2	17	18	"PFK0298"	"Kn2549_3"	9190	27800	130	666	642	175	78	80	19	100	100	0	824	785	196	113	116	19	100	100	0	0.827	0.839	0.872	0.832	1.447	0.791	0.833	120	562	1299	1236	-0.274	588	711	564	672	0
2	18	18	"PFK0338"	"Kn3092_1"	9380	27810	120	130	133	33	78	78	17	87	70	0	153	156	38	112	114	17	76	54	0	1.268	1.250	1.068	1.207	2.661	1.147	0.239	120	510	93	99	0.343	52	41	55	44	0
2	19	18	"PFK0404"	"Kn427_6"	9580	27810	130	370	352	118	78	79	18	96	95	0	347	333	114	112	115	20	92	89	0	1.243	1.240	1.290	1.261	2.068	1.207	0.730	120	524	527	495	0.313	292	235	274	221	0
2	20	18	"PFK0425"	"Kn5026_1"	9770	27810	130	158	164	50	79	81	18	88	81	0	155	154	46	112	115	24	67	44	0	1.837	2.024	1.590	1.595	2.749	1.904	0.302	120	439	122	127	0.878	79	43	85	42	0
2	21	18	"PFK0442"	"Kn5244_3"	9950	27790	150	80	83	20	79	81	19	18	4	0	105	106	18	113	116	26	3	0	0	-0.125	-0.571	0.729	0.851	3.480	0.135	0.003	156	517	-7	-3	Error	1	-8	4	-7	-50
2	22	18	"PFK0457"	"Kn5587_2"	10160	27810	130	280	264	123	79	82	19	87	83	0	1137	1007	540	116	119	25	86	85	0	0.197	0.208	0.207	0.228	2.237	0.173	0.713	120	635	1222	1076	-2.345	201	1021	185	891	0
2	1	19	"PFK0782"	"Ks2242_1"	6150	27980	130	541	500	183	76	79	21	95	93	0	625	578	207	116	119	21	93	91	0	0.914	0.918	0.926	0.904	1.954	0.889	0.844	120	564	974	886	-0.130	465	509	424	462	0
2	2	19	"PFK0818"	"Ks2565_1"	6340	27990	130	257	254	73	77	78	21	97	95	0	362	364	94	115	116	18	99	98	0	0.729	0.711	0.665	0.681	1.915	0.705	0.709	120	458	427	426	-0.457	180	247	177	249	0
2	3	19	"PFK0876"	"Ks2_11"	6520	27990	130	430	424	139	78	79	22	99	96	0	534	528	148	114	115	18	98	97	0	0.838	0.836	0.829	0.823	1.632	0.832	0.799	120	388	772	760	-0.255	352	420	346	414	0
2	4	19	"PFK1002"	"Ks48_16"	6710	27960	150	90	92	26	80	117	207	0	0	0	118	121	24	113	135	118	0	0	0	2.000	1.500	1.063	1.068	4.216	4.318	0.023	156	406	15	20	1.000	10	5	12	8	-50
2	5	19	"PFK1139"	"Ks667_1"	6910	27980	130	854	835	232	80	115	204	95	90	0	686	692	186	113	134	116	98	94	0	1.351	1.304	1.312	1.292	1.577	1.363	0.836	120	419	1347	1334	0.434	774	573	755	579	0
2	6	19	"PFK1174"	"Ks75_10"	7100	27990	130	4327	4103	1083	79	80	20	100	100	0	5011	4805	1118	116	121	27	100	100	0	0.868	0.858	0.878	0.839	1.376	0.875	0.924	120	487	9143	8713	-0.205	4248	4895	4024	4689	0
2	7	19	"PFK0629"	"Ks1228_7"	7290	27980	150	91	96	26	79	81	20	41	20	0	119	120	30	116	120	28	17	5	0	4.000	4.250	1.000	1.208	4.448	0.224	0.004	156	538	15	21	2.000	12	3	17	4	-50
2	8	19	"PFK1093"	"Ks586_7"	7480	27990	140	239	237	84	78	79	18	95	91	0	526	504	178	113	115	20	98	95	0	0.390	0.407	0.390	0.397	2.418	0.376	0.704	156	427	574	550	-1.359	161	413	159	391	0
2	9	19	"pla_LSU"	"PLSU"	7670	27990	130	199	204	64	75	77	20	96	90	0	258	248	73	114	116	18	91	89	0	0.861	0.963	0.923	0.939	1.911	0.899	0.573	120	428	268	263	-0.216	124	144	129	134	0
2	10	19	"pla_ORF129"	"PORF129"	7860	27990	140	774	721	239	76	78	20	99	98	0	633	604	202	117	118	19	97	96	0	1.353	1.324	1.288	1.300	1.877	1.334	0.854	156	444	1214	1132	0.436	698	516	645	487	0
2	11	19	"pla_ORF79"	"PORF79"	8050	27990	140	402	377	137	77	81	41	95	90	0	285	287	87	116	120	36	92	85	0	1.923	1.754	1.754	1.645	1.929	1.828	0.693	156	404	494	471	0.943	325	169	300	171	0
2	12	19	"pla_rpl14"	"Prpl14"	8240	27990	140	524	512	157	78	82	40	100	98	0	432	425	138	116	122	42	98	93	0	1.411	1.405	1.446	1.493	1.923	1.389	0.708	156	444	762	743	0.497	446	316	434	309	0
2	13	19	"PFBL B0020"	"oPFBLOB0020"	8440	27990	140	283	272	91	80	81	19	96	91	0	655	604	209	116	119	31	94	92	0	0.377	0.393	0.380	0.383	2.053	0.367	0.762	156	417	742	680	-1.409	203	539	192	488	0
2	14	19	"PFD66970"	"oPFD66970"	8630	27990	130	297	288	98	79	82	30	90	87	0	225	220	77	115	123	128	36	0	0	1.982	1.990	1.773	1.834	2.012	0.748	0.279	120	337	328	314	0.987	218	110	209	105	0
2	15	19	"PFC0765"	"oPFC0765"	8780	27980	150	86	90	25	78	82	28	21	5	0	111	112	29	113	115	104	0	0	0	-4.000	-12.000	0.817	0.793	4.295	0.192	0.405	156	530	6	11	Error	8	-2	12	-1	-50
2	16	19	"PFN0250"	"oPFN0250"	9000	27990	130	250	245	76	79	81	20	92	90	0	315	302	90	112	113	22	90	90	0	0.842	0.874	0.866	0.849	1.737	0.858	0.740	120	595	374	356	-0.247	171	203	166	190	0
2	17	19	"PFL0017"	"oPFL0017"	9200	28000	140	953	927	392	77	78	18	98	95	0	843	815	315	112	117	46	97	94	0	1.198	1.209	1.234	1.081	2.123	1.216	0.818	156	605	1607	1553	0.261	876	731	850	703	0
2	18	19	"PFI17637"	"oPFI17637"	9400	27990	130	322	336	81	76	78	20	99	99	0	326	324	78	113	117	49	96	95	0	1.155	1.232	1.197	1.274	1.680	1.176	0.761	120	501	459	471	0.208	246	213	260	211	0
2	19	19	"PFM60472"	"oPFM60472"	9580	28000	120	129	131	36	77	80	20	83	61	0	147	151	32	113	116	18	71	47	0	1.529	1.421	1.333	1.432	2.812	1.585	0.156	120	464	86	92	0.613	52	34	54	38	0
2	20	19	"PFL0020"	"oPFL0020"	9770	27990	150	90	92	27	78	80	18	34	12	0	128	130	26	114	116	22	35	14	0	0.857	0.875	0.842	0.792	3.231	0.225	0.004	156	551	26	30	-0.222	12	14	14	16	-50
2	21	19	"PFI17639"	"oPFI17639"	9960	28000	140	144	147	48	79	81	19	89	71	0	155	160	43	114	117	37	52	16	0	1.585	1.478	1.510	1.368	2.991	0.754	0.110	156	560	106	114	0.665	65	41	68	46	0
2	22	19	"PFN0252"	"oPFN0252"	10150	28000	130	3352	3125	984	81	82	20	100	100	0	1937	1813	585	115	121	37	98	98	0	1.795	1.793	1.813	1.875	1.824	1.820	0.888	120	645	5093	4742	0.844	3271	1822	3044	1698	0
2	1	20	"PFBL B0027"	"oPFBLOB0027"	6160	28170	130	206	202	65	76	78	20	90	89	0	177	176	46	118	120	21	77	64	0	2.203	2.172	1.958	2.115	2.853	2.365	0.380	120	632	189	184	1.140	130	59	126	58	0
2	2	20	"PFC0768"	"oPFC0768"	6340	28170	130	227	229	68	76	78	19	96	94	0	179	179	41	117	119	21	85	67	0	2.435	2.468	2.413	2.508	2.240	2.573	0.502	120	490	213	215	1.284	151	62	153	62	0
2	3	20	"PFBL B0032"	"oPFBLOB0032"	6520	28150	150	83	87	22	77	80	23	27	6	0	116	120	26	116	118	17	24	9	0	100000.000	2.500	1.000	1.120	3.940	2.177	0.012	156	537	6	14	16.610	6	0	10	4	-50
2	4	20	"PFBL B0033"	"oPFBLOB0033"	6700	28140	150	88	90	25	80	83	23	25	8	0	123	126	25	118	119	18	27	14	0	1.600	1.250	1.071	1.050	3.587	0.924	0.031	156	560	13	18	0.678	8	5	10	8	-50
2	5	20	"PFB0684"	"oPFB0684"	6900	28150	150	82	84	22	78	82	23	19	4	0	122	126	31	119	121	19	26	12	0	1.333	0.857	0.750	0.685	4.035	0.333	0.006	156	581	7	13	0.415	4	3	6	7	-50
2	6	20	"PFF72417"	"oPFF72417"	7080	28170	150	79	82	21	77	79	19	16	5	0	126	130	28	118	121	22	26	13	0	0.250	0.417	0.923	0.770	3.641	2.259	0.003	156	594	10	17	-2.000	2	8	5	12	-50
2	7	20	"PFG0010"	"oPFG0010"	7310	28180	150	85	91	29	77	79	19	31	14	0	129	133	31	116	119	22	35	14	0	0.615	0.824	0.863	0.810	4.105	0.840	0.046	156	587	21	31	-0.700	8	13	14	17	-50
2	8	20	"PFBL B0035"	"oPFBLOB0035"	7480	28170	130	674	647	173	78	80	19	99	99	0	888	826	216	117	119	18	100	100	0	0.773	0.803	0.780	0.803	1.436	0.784	0.885	120	442	1367	1278	-0.371	596	771	569	709	0
2	9	20	"PFBL B0038"	"oPFBLOB0038"	7660	28160	150	77	79	20	78	80	23	13	2	0	118	120	20	120	125	46	1	0	0	0.500	100000.000	1.125	1.071	3.840	0.077	0.015	156	558	-3	1	-1.000	-1	-2	1	0	-50
2	10	20	"PFG0012"	"oPFG0012"	7870	28130	150	84	87	22	78	79	22	24	8	0	133	137	28	124	129	45	10	1	0	0.667	0.692	1.000	0.824	3.893	1.473	0.072	156	570	15	22	-0.585	6	9	9	13	-50
2	11	20	"PFD66974"	"oPFD66974"	8080	28150	150	86	89	23	76	78	18	34	16	0	130	135	27	124	126	19	31	16	0	1.667	1.182	0.774	0.858	3.473	0.766	0.032	156	541	16	24	0.737	10	6	13	11	-50
2	12	20	"PFL0029"	"oPFL0029"	8250	28180	130	428	414	159	78	80	20	95	90	0	305	293	96	125	130	67	85	71	0	1.944	2.000	1.798	1.734	2.146	2.081	0.713	120	448	530	504	0.959	350	180	336	168	0
2	13	20	"PFD66975"	"oPFD66975"	8430	28180	140	264	264	73	79	82	22	98	96	0	782	749	193	124	129	66	98	96	0	0.281	0.296	0.299	0.303	1.930	0.265	0.734	156	475	843	810	-1.831	185	658	185	625	0
2	14	20	"PFM60473"	"oPFM60473"	8600	28160	150	86	90	23	78	81	29	19	2	0	136	134	26	122	128	109	0	0	0	0.571	1.000	0.788	0.845	3.300	0.845	0.010	156	465	22	24	-0.807	8	14	12	12	-50
2	15	20	"PFM60503"	"oPFM60503"	8780	28180	120	392	388	115	77	80	27	97	97	0	331	327	83	117	120	113	83	38	0	1.472	1.481	1.461	1.474	1.864	1.461	0.714	120	461	529	521	0.558	315	214	311	210	0
2	16	20	"PFL0061"	"oPFL0061"	8980	28190	120	553	537	199	77	80	19	99	97	0	379	374	117	115	115	31	95	91	0	1.803	1.776	1.895	1.715	2.219	1.862	0.771	120	534	740	719	0.850	476	264	460	259	0
2	17	20	"PFG0034"	"oPFG0034"	9190	28190	130	1533	1446	497	78	82	48	100	97	0	721	673	238	117	122	56	94	90	0	2.409	2.460	2.428	2.678	1.928	2.386	0.834	120	451	2059	1924	1.268	1455	604	1368	556	0
2	18	20	"PFF72455"	"oPFF72455"	9370	28190	150	84	88	22	78	82	47	5	0	0	116	116	24	113	119	54	1	0	0	2.000	3.333	1.029	0.958	4.148	0.256	0.006	156	485	9	13	1.000	6	3	10	3	-50
2	19	20	"PFM60505"	"oPFM60505"	9560	28190	120	206	206	61	79	80	19	94	92	0	188	188	42	113	115	17	89	83	0	1.693	1.693	1.694	1.714	2.143	1.773	0.479	120	454	202	202	0.760	127	75	127	75	0
2	20	20	"PFL0063"	"oPFL0063"	9750	28190	130	205	205	61	78	80	24	97	92	0	186	186	44	114	115	17	87	81	0	1.764	1.764	1.590	1.738	2.183	1.840	0.504	120	538	199	199	0.819	127	72	127	72	0
2	21	20	"PFJ12800"	"oPFJ12800"	9940	28190	130	202	202	51	80	82	19	98	95	0	180	187	42	113	116	37	84	41	0	1.821	1.649	1.640	1.679	2.164	1.797	0.398	120	488	189	196	0.865	122	67	122	74	0
2	22	20	"PFF72460"	"oPFF72460"	10130	28200	130	298	293	87	80	82	22	98	97	0	246	245	59	114	119	36	93	82	0	1.652	1.626	1.615	1.632	2.073	1.727	0.634	120	613	350	344	0.724	218	132	213	131	0
2	1	21	"PFK12904"	"oPFK12904"	6140	28370	130	412	414	90	77	78	20	100	100	0	552	557	111	120	121	20	100	100	0	0.775	0.771	0.767	0.766	1.340	0.769	0.835	120	630	767	774	-0.367	335	432	337	437	0
2	2	21	"PFM60507"	"oPFM60507"	6320	28370	120	331	330	99	77	78	19	100	97	0	494	484	168	119	121	21	97	94	0	0.677	0.693	0.687	0.756	1.974	0.626	0.758	120	510	629	618	-0.562	254	375	253	365	0
2	3	21	"PFK12905"	"oPFK12905"	6540	28370	120	362	344	144	77	79	19	93	90	0	332	313	126	117	120	19	87	81	0	1.326	1.362	1.352	1.320	2.194	1.311	0.777	120	573	500	463	0.407	285	215	267	196	0
2	4	21	"PFF72461"	"oPFF72461"	6730	28380	120	2527	2144	960	78	81	22	100	99	0	8058	6996	3111	120	122	20	100	100	0	0.309	0.300	0.298	0.285	1.681	0.290	0.904	120	521	10387	8942	-1.697	2449	7938	2066	6876	0
2	5	21	"PFN0268"	"oPFN0268"	6910	28380	130	276	274	93	78	81	22	96	94	0	319	311	101	121	124	21	92	91	0	1.000	1.032	1.019	1.069	2.086	0.927	0.635	120	511	396	386	0.000	198	198	196	190	0
2	6	21	"PFL0071"	"oPFL0071"	7100	28370	120	235	230	69	78	80	21	93	91	0	175	178	47	120	122	23	76	60	0	2.855	2.621	2.529	2.425	2.966	2.606	0.436	120	446	212	210	1.513	157	55	152	58	0
2	7	21	"PFG0037"	"oPFG0037"	7270	28380	130	199	207	62	77	79	22	98	91	0	331	346	145	119	121	25	97	97	0	0.575	0.573	0.583	0.567	1.930	0.463	0.582	120	474	334	357	-0.797	122	212	130	227	0
2	8	21	"PFJ12801"	"oPFJ12801"	7460	28380	130	100	102	29	77	79	21	55	20	0	226	224	51	118	120	20	93	90	0	0.213	0.236	0.283	0.268	2.749	0.200	0.146	120	471	131	131	-2.231	23	108	25	106	0
2	9	21	"PFBL B0124"	"oPFBLOB0124"	7670	28380	140	136	142	47	76	79	22	82	64	0	171	175	48	118	123	48	55	20	0	1.132	1.158	1.103	1.128	2.817	0.512	0.162	156	495	113	123	0.179	60	53	66	57	0
2	10	21	"PFI17675"	"oPFI17675"	7840	28370	130	1427	1372	315	78	80	22	100	100	0	2182	2063	486	121	126	47	100	100	0	0.655	0.666	0.638	0.664	1.353	0.643	0.918	120	554	3410	3236	-0.611	1349	2061	1294	1942	0
2	11	21	"PFI17677"	"oPFI17677"	8040	28380	130	349	348	89	76	79	19	100	100	0	369	378	118	121	123	19	100	98	0	1.101	1.058	1.079	1.089	1.621	0.996	0.699	120	647	521	529	0.139	273	248	272	257	0
2	12	21	"PFBL B0128"	"oPFBLOB0128"	8250	28380	120	129	130	36	77	81	24	77	55	0	170	165	45	123	127	65	28	0	0	1.106	1.262	1.000	0.935	2.726	0.955	0.243	120	489	99	95	0.146	52	47	53	42	0
2	13	21	"PFG0038"	"oPFG0038"	8420	28380	120	162	164	43	77	82	28	92	75	0	191	192	43	122	129	72	45	5	0	1.232	1.243	1.249	1.288	2.496	0.349	0.146	120	398	154	157	0.301	85	69	87	70	0
2	14	21	"PFF72465"	"oPFF72465"	8620	28380	140	669	631	249	77	80	22	96	96	0	762	718	279	123	125	40	94	94	0	0.926	0.931	0.950	0.871	2.132	0.913	0.787	156	522	1231	1149	-0.110	592	639	554	595	0
2	15	21	"PFI17678"	"oPFI17678"	8810	28380	150	120	123	35	79	81	21	74	48	0	146	145	44	121	123	44	26	4	0	1.640	1.833	1.500	1.221	4.212	0.347	0.110	156	575	66	68	0.714	41	25	44	24	-50
2	16	21	"PFD66997"	"oPFD66997"	9000	28370	130	301	281	107	79	82	20	90	88	0	381	338	135	119	122	29	83	81	0	0.847	0.922	0.822	0.918	2.491	0.821	0.693	120	510	484	421	-0.239	222	262	202	219	0
2	17	21	"PFM60539"	"oPFM60539"	9190	28350	150	78	83	50	78	82	45	1	0	0	109	112	20	119	123	27	3	1	0	0.000	-0.714	0.944	0.878	3.813	10.302	0.015	156	526	-10	-2	Error	0	-10	5	-7	-50
2	18	21	"PFBL B0176"	"oPFBLOB0176"	9390	28380	140	384	371	137	79	82	52	91	87	0	482	464	177	116	121	28	92	89	0	0.833	0.839	0.847	0.830	2.216	0.791	0.776	156	364	671	640	-0.263	305	366	292	348	0
2	19	21	"PFI17723"	"oPFI17723"	9560	28380	140	779	760	202	78	80	26	100	99	0	678	655	213	115	116	16	98	97	0	1.245	1.263	1.265	1.406	2.055	1.215	0.827	156	409	1264	1222	0.316	701	563	682	540	0
2	20	21	"PFG0055"	"oPFG0055"	9780	28380	130	374	356	145	80	82	26	91	90	0	608	561	203	114	117	17	94	93	0	0.595	0.617	0.592	0.563	1.740	0.571	0.741	120	412	788	723	-0.749	294	494	276	447	0
2	21	21	"PFF72499"	"oPFF72499"	9960	28380	150	120	122	35	80	83	19	75	51	0	147	148	34	113	116	18	69	44	0	1.176	1.200	1.200	1.190	3.626	1.195	0.136	156	397	74	77	0.234	40	34	42	35	0
2	22	21	"PFF72501"	"oPFF72501"	10140	28380	130	251	250	65	78	82	24	100	99	0	211	214	52	115	118	20	96	90	0	1.802	1.737	1.851	1.881	1.960	1.800	0.586	120	503	269	271	0.850	173	96	172	99	0
2	1	22	"PFI17727"	"oPFI17727"	6160	28560	140	268	269	100	77	81	40	90	84	0	211	204	64	123	124	23	82	76	0	2.170	2.370	2.219	2.027	2.295	2.288	0.559	156	793	279	273	1.118	191	88	192	81	0
2	2	22	"PFF72502"	"oPFF72502"	6350	28560	140	215	211	73	79	83	44	84	74	0	172	171	47	121	123	23	73	53	0	2.667	2.640	2.460	2.325	3.151	2.531	0.459	156	653	187	182	1.415	136	51	132	50	0
2	3	22	"PFA32037"	"oPFA32037"	6520	28560	130	247	244	63	77	78	18	99	98	0	196	201	45	118	120	17	95	84	0	2.179	2.012	2.109	2.204	2.011	2.104	0.565	120	614	248	250	1.124	170	78	167	83	0
2	4	22	"PFM60541"	"oPFM60541"	6730	28560	130	234	228	104	77	81	43	76	70	0	206	197	74	120	124	35	72	58	0	1.826	1.961	1.742	1.686	2.420	1.770	0.566	120	623	243	228	0.868	157	86	151	77	0
2	5	22	"PFL0145"	"oPFL0145"	6920	28560	140	325	322	127	78	80	20	94	90	0	294	282	91	121	123	20	89	86	0	1.428	1.516	1.467	1.443	1.853	1.518	0.724	156	609	420	405	0.514	247	173	244	161	0
2	6	22	"PFL0147"	"oPFL0147"	7090	28560	140	466	457	136	77	80	19	100	99	0	330	328	95	121	123	20	94	91	0	1.861	1.836	1.780	1.982	1.862	1.820	0.808	156	609	598	587	0.896	389	209	380	207	0
2	7	22	"PFF72508"	"oPFF72508"	7280	28560	130	107	111	27	77	79	21	65	34	0	194	198	46	119	121	21	88	84	0	0.400	0.430	0.432	0.430	2.911	0.307	0.180	120	591	105	113	-1.322	30	75	34	79	0
2	8	22	"PFF72510"	"oPFF72510"	7480	28530	150	85	89	23	77	80	20	25	10	0	113	115	21	117	119	19	11	4	0	-2.000	-6.000	1.273	1.392	4.560	2.387	0.008	156	682	4	10	Error	8	-4	12	-2	-50
2	9	22	"PFM60545"	"oPFM60545"	7670	28530	150	81	85	20	76	80	22	22	6	0	108	111	20	116	119	20	8	1	0	-0.625	-1.800	0.698	0.677	4.251	1.332	0.007	156	622	-3	4	Error	5	-8	9	-5	-50
2	10	22	"PFM60547"	"oPFM60547"	7850	28570	130	201	208	65	77	80	21	97	94	0	202	208	44	118	121	21	97	85	0	1.476	1.456	1.563	1.474	1.868	1.559	0.501	120	599	208	221	0.562	124	84	131	90	0
2	11	22	"PFL0150"	"oPFL0150"	8040	28570	130	160	165	46	78	81	21	93	84	0	240	236	61	119	121	20	91	89	0	0.678	0.744	0.746	0.701	2.293	0.654	0.466	120	620	203	204	-0.561	82	121	87	117	0
2	12	22	"PFL0152"	"oPFL0152"	8230	28570	120	137	142	41	78	83	28	81	52	0	148	147	31	118	120	21	58	35	0	1.967	2.207	1.362	1.667	3.675	2.691	0.130	120	558	89	93	0.976	59	30	64	29	0
2	13	22	"PFL0154"	"oPFL0154"	8430	28540	150	80	83	24	79	81	24	16	3	0	115	115	22	118	121	24	7	1	0	-0.333	-1.333	1.071	1.221	3.696	7.544	0.006	156	685	-2	1	Error	1	-3	4	-3	-50
2	14	22	"PFL0156"	"oPFL0156"	8620	28570	130	203	197	68	79	82	22	89	82	0	493	468	165	121	126	56	92	88	0	0.333	0.340	0.324	0.316	2.047	0.299	0.633	120	564	496	465	-1.585	124	372	118	347	0
2	15	22	"PFBL B0186"	"oPFBLOB0186"	8800	28570	130	156	154	63	79	82	23	76	72	0	206	191	85	121	123	51	70	41	0	0.906	1.071	0.783	0.743	2.280	1.240	0.202	120	573	162	145	-0.143	77	85	75	70	0
2	16	22	"PFH0037"	"oPFH0037"	8990	28570	130	143	154	53	80	80	19	85	73	0	322	314	106	118	120	27	92	88	0	0.309	0.378	0.377	0.346	2.513	0.321	0.544	120	624	267	270	-1.695	63	204	74	196	0
2	17	22	"PFF72513"	"oPFF72513"	9190	28570	140	146	149	44	79	79	19	90	73	0	158	158	39	118	121	20	69	48	0	1.675	1.750	1.439	1.526	3.058	1.676	0.210	156	726	107	110	0.744	67	40	70	40	0
2	18	22	"PFM60550"	"oPFM60550"	9380	28540	150	85	90	26	79	81	22	26	9	0	114	115	29	117	121	19	18	8	0	-2.000	-5.500	0.962	0.947	4.235	2.714	0.024	156	616	3	9	Error	6	-3	11	-2	-50
2	19	22	"EMPTY"	"EMPTY"	9570	28540	150	78	78	15	78	81	23	5	0	0	118	120	20	117	119	18	20	6	0	0.000	0.000	0.842	0.862	4.445	4.842	0.007	156	621	1	3	Error	0	1	0	3	-50
2	20	22	"EMPTY"	"EMPTY"	9760	28540	150	77	80	23	78	80	18	14	4	0	121	121	17	117	119	18	16	1	0	-0.250	0.500	0.793	0.808	4.159	1.768	0.007	156	644	3	6	Error	-1	4	2	4	-50
2	21	22	"EMPTY"	"EMPTY"	9950	28540	150	83	98	161	80	83	21	17	5	0	119	123	35	118	121	19	15	7	0	3.000	3.600	1.000	1.137	4.229	6.794	0.245	156	597	4	23	1.585	3	1	18	5	-50
2	22	22	"EMPTY"	"EMPTY"	10140	28540	150	79	81	18	77	80	19	19	4	0	117	120	17	118	120	21	10	3	0	-2.000	2.000	1.100	1.116	3.833	2.418	0.008	156	844	1	6	Error	2	-1	4	2	-50
3	1	1	"PFE0652"	"E9164_1"	10510	24490	120	196	197	75	78	80	20	89	83	0	255	251	92	116	118	18	88	85	0	0.849	0.881	0.873	0.836	2.218	0.821	0.616	120	593	257	254	-0.236	118	139	119	135	0
3	2	1	"PFE0127"	"E15452_2"	10680	24490	120	822	753	329	79	81	19	95	95	0	698	670	285	116	119	24	94	91	0	1.277	1.217	1.139	1.201	2.007	1.216	0.785	120	570	1325	1228	0.352	743	582	674	554	0
3	3	1	"PFE0630"	"E8314_1"	10890	24490	120	958	847	459	79	84	44	92	90	0	523	470	198	116	120	25	91	89	0	2.160	2.169	2.225	1.828	2.727	2.508	0.763	120	628	1286	1122	1.111	879	407	768	354	0
3	4	1	"PFE0335"	"E23986_4"	11080	24490	110	5066	4652	2405	82	223	1040	85	82	0	3693	3155	1752	119	240	762	76	75	0	1.395	1.505	1.384	1.401	2.451	1.613	0.827	80	493	8558	7606	0.480	4984	3574	4570	3036	0
3	5	1	"PFE0497"	"E3038_1"	11260	24500	130	1203	1182	596	80	186	908	64	10	0	841	794	360	115	207	666	54	2	0	1.547	1.623	1.639	1.367	2.480	1.619	0.811	120	649	1849	1781	0.629	1123	726	1102	679	0
3	6	1	"PFE0489"	"E29931_1"	11460	24500	120	734	678	341	79	82	21	95	91	0	588	555	220	115	117	22	92	92	0	1.385	1.361	1.351	1.122	2.694	1.573	0.756	120	575	1128	1039	0.470	655	473	599	440	0
3	7	1	"PFE0152"	"E16122_8"	11650	24500	120	1333	1220	744	80	86	86	95	85	0	1545	1373	660	116	119	24	95	95	0	0.877	0.907	0.939	0.789	2.393	0.953	0.746	120	575	2682	2397	-0.190	1253	1429	1140	1257	0
3	8	1	"PFE0560"	"E5006_15"	11850	24500	120	452	416	201	78	81	24	90	86	0	299	288	106	115	119	24	88	86	0	2.033	1.954	1.915	1.457	3.323	2.194	0.646	120	586	558	511	1.023	374	184	338	173	0
3	9	1	"PFE0506"	"E3215_1"	12030	24500	120	2634	2556	1541	78	79	19	98	97	0	2830	2548	1236	115	118	20	95	94	0	0.941	1.018	1.063	0.934	2.600	1.123	0.754	120	532	5271	4911	-0.087	2556	2715	2478	2433	0
3	10	1	"PFF0276"	"F18248_2"	12210	24500	120	664	652	296	80	82	21	95	95	0	820	791	335	115	118	21	95	94	0	0.828	0.846	0.815	0.855	2.186	0.869	0.698	120	524	1289	1248	-0.272	584	705	572	676	0
3	11	1	"PFF1508"	"F59453_1"	12390	24500	120	524	493	203	78	81	19	96	95	0	377	368	128	114	118	25	91	90	0	1.696	1.634	1.647	1.508	2.297	1.734	0.725	120	576	709	669	0.762	446	263	415	254	0
3	12	1	"PFF1029"	"F4425_1"	12600	24500	120	1303	1270	764	78	81	20	96	95	0	894	881	415	114	118	29	91	90	0	1.571	1.554	1.592	1.288	2.478	1.768	0.750	120	556	2005	1959	0.651	1225	780	1192	767	0
3	13	1	"PFF0774"	"F35531_1"	12790	24500	120	959	859	436	77	81	24	98	92	0	720	678	269	113	118	35	91	90	0	1.453	1.384	1.478	1.152	2.648	1.589	0.736	120	565	1489	1347	0.539	882	607	782	565	0
3	14	1	"PFF0382"	"F21003_1"	12970	24500	120	173	166	51	78	82	24	85	75	0	182	177	52	111	118	52	67	17	0	1.338	1.333	1.195	1.134	2.482	1.033	0.352	120	558	166	154	0.420	95	71	88	66	0
3	15	1	"PFF0437"	"F22770_1"	13160	24500	120	7168	7389	3541	77	80	20	100	100	0	5375	5189	2800	112	117	44	97	95	0	1.347	1.440	1.317	1.520	2.627	1.385	0.839	120	577	12354	12389	0.430	7091	5263	7312	5077	0
3	16	1	"PFF0027"	"F10724_1"	13350	24500	120	174	174	55	79	81	19	90	86	0	190	199	63	113	116	19	87	78	0	1.234	1.105	1.058	1.135	2.340	0.990	0.444	120	595	172	181	0.303	95	77	95	86	0
3	17	1	"PFF0760"	"F35197_2"	13550	24500	120	3131	2829	1238	79	82	21	100	98	0	1805	1633	793	113	116	18	96	92	0	1.804	1.809	1.681	1.851	2.463	1.786	0.836	120	608	4744	4270	0.851	3052	1692	2750	1520	0
3	18	1	"PFF0169"	"F15775_1"	13750	24500	120	438	440	220	79	82	24	94	91	0	408	415	210	112	116	22	88	86	0	1.213	1.191	1.182	1.216	2.470	1.195	0.626	120	594	655	664	0.278	359	296	361	303	0
3	19	1	"PFF1930"	"F960_5"	13940	24500	120	1827	1661	780	78	82	25	98	95	0	1019	911	442	112	116	38	90	86	0	1.928	1.981	1.897	2.326	2.830	2.068	0.779	120	564	2656	2382	0.947	1749	907	1583	799	0
3	20	1	"PFF0151"	"F15196_1"	14120	24500	120	2188	2017	800	79	83	23	100	99	0	1352	1230	519	114	117	35	97	95	0	1.704	1.737	1.697	1.864	2.258	1.749	0.820	120	606	3347	3054	0.769	2109	1238	1938	1116	0
3	21	1	"PFF1609"	"F63380_2"	14340	24500	120	117	122	43	78	82	30	59	22	0	131	129	31	113	116	27	34	11	0	2.167	2.750	1.417	1.636	3.532	2.895	0.057	120	566	57	60	1.115	39	18	44	16	0
3	22	1	"PFF1869"	"F7374_2"	14490	24510	120	164	160	51	80	82	20	85	77	0	197	198	58	112	115	23	93	82	0	0.988	0.930	1.025	0.865	2.733	0.942	0.313	120	595	169	166	-0.017	84	85	80	86	0
3	1	2	"PFF1444"	"F5729_1"	10500	24670	150	110	113	35	87	91	24	47	23	0	139	143	36	125	130	27	38	17	0	1.643	1.444	1.093	1.015	3.064	1.253	0.123	156	812	37	44	0.716	23	14	26	18	-50
3	2	2	"PFF0230"	"F17039_3"	10710	24680	120	332	312	135	82	84	20	90	85	0	331	321	106	121	123	23	91	89	0	1.190	1.150	1.163	0.967	2.448	1.259	0.688	120	514	460	430	0.252	250	210	230	200	0
3	3	2	"PFM0480"	"M38913_8"	10900	24680	120	856	792	366	82	83	20	95	93	0	635	592	228	119	123	26	90	90	0	1.500	1.501	1.519	1.351	2.201	1.607	0.778	120	468	1290	1183	0.585	774	516	710	473	0
3	4	2	"PFM0579"	"M446_3"	11080	24680	120	765	742	329	82	140	697	48	0	0	518	486	172	120	183	554	10	0	0	1.716	1.803	1.834	1.729	2.019	2.027	0.772	120	516	1081	1026	0.779	683	398	660	366	0
3	5	2	"PFM0717"	"M5299_3"	11280	24680	120	181	180	67	81	84	20	84	79	0	217	212	68	116	118	18	88	84	0	0.990	1.031	0.923	0.839	2.179	1.042	0.617	120	497	201	195	-0.014	100	101	99	96	0
3	6	2	"PFM0868"	"M724_5"	11470	24680	120	285	285	122	82	85	20	92	89	0	228	233	92	117	119	23	88	84	0	1.829	1.750	1.565	1.586	2.163	1.712	0.555	120	465	314	319	0.871	203	111	203	116	0
3	7	2	"PFM0875"	"M783_4"	11650	24680	120	672	670	306	82	85	21	96	95	0	459	449	187	117	119	21	90	87	0	1.725	1.771	1.772	1.808	2.524	1.849	0.742	120	474	932	920	0.787	590	342	588	332	0
3	8	2	"PFM0093"	"M16622_6"	11830	24680	110	493	500	189	82	89	59	92	90	0	544	509	203	115	129	73	87	83	0	0.958	1.061	1.007	1.040	2.250	0.975	0.838	80	459	840	812	-0.062	411	429	418	394	0
3	9	2	"PFM0612"	"M45542_7"	12040	24680	120	701	668	287	81	89	56	93	90	0	679	615	299	116	130	76	84	80	0	1.101	1.176	1.076	1.197	2.185	1.156	0.769	120	506	1183	1086	0.139	620	563	587	499	0
3	10	2	"PFM0634"	"M46791_1"	12220	24680	120	1828	1662	660	81	84	20	98	96	0	1049	941	432	116	120	39	90	88	0	1.872	1.916	1.830	2.071	2.195	1.906	0.832	120	460	2680	2406	0.905	1747	933	1581	825	0
3	11	2	"PFM0704"	"M52103_1"	12410	24690	120	251	254	105	79	81	19	94	89	0	324	333	116	115	117	23	97	93	0	0.823	0.803	0.880	0.745	2.119	0.844	0.641	120	433	381	393	-0.281	172	209	175	218	0
3	12	2	"PFM0190"	"M22662_1"	12580	24670	150	102	105	34	80	83	22	49	26	0	131	135	40	118	122	28	32	8	0	1.692	1.471	0.996	0.973	3.703	0.836	0.186	156	605	35	42	0.759	22	13	25	17	-50
3	13	2	"PFM0225"	"M24933_4"	12810	24690	120	731	684	330	79	82	24	95	91	0	714	684	248	114	117	32	93	93	0	1.087	1.061	1.105	0.926	2.489	1.158	0.788	120	513	1252	1175	0.120	652	600	605	570	0
3	14	2	"PFM0412"	"M36754_1"	12990	24690	120	2151	1997	963	78	81	22	99	98	0	935	865	315	112	114	19	95	94	0	2.519	2.548	2.627	2.188	2.385	2.913	0.784	120	450	2896	2672	1.333	2073	823	1919	753	0
3	15	2	"PFM0630"	"M46462_5"	13170	24690	120	967	887	384	78	82	22	99	94	0	718	651	244	114	116	20	93	92	0	1.472	1.507	1.462	1.438	2.196	1.637	0.781	120	504	1493	1346	0.558	889	604	809	537	0
3	16	2	"PFM0465"	"M38247_1"	13370	24690	120	606	558	246	78	81	20	98	95	0	439	420	160	114	116	20	92	90	0	1.625	1.569	1.542	1.474	2.138	1.720	0.711	120	499	853	786	0.700	528	325	480	306	0
3	17	2	"PFM0026"	"M11919_1"	13560	24690	120	7835	6545	3302	81	85	25	100	100	0	5123	4551	1891	115	123	100	95	94	0	1.548	1.457	1.529	1.405	2.286	1.596	0.814	120	484	12762	10900	0.631	7754	5008	6464	4436	0
3	18	2	"PFM0819"	"M5894_4"	13740	24690	120	537	513	185	81	86	28	98	95	0	419	405	134	114	124	101	88	82	0	1.495	1.485	1.475	1.516	2.410	1.290	0.499	120	484	761	723	0.580	456	305	432	291	0
3	19	2	"PFM0473"	"M38757_6"	13930	24690	120	208	218	82	81	83	24	91	87	0	208	225	88	114	118	38	85	65	0	1.351	1.234	1.206	1.161	2.550	1.156	0.466	120	515	221	248	0.434	127	94	137	111	0
3	20	2	"PFM0062"	"M14235_3"	14130	24690	120	830	783	309	81	83	29	94	93	0	1146	1021	446	115	118	23	91	91	0	0.726	0.775	0.730	0.776	2.022	0.737	0.786	120	498	1780	1608	-0.461	749	1031	702	906	0
3	21	2	"PFM0821"	"M59170_2"	14310	24690	120	1421	1346	545	80	83	29	96	95	0	1181	1024	464	114	117	21	92	89	0	1.257	1.391	1.272	1.480	2.563	1.344	0.800	120	501	2408	2176	0.330	1341	1067	1266	910	0
3	22	2	"PFN0022"	"N127_5"	14500	24690	110	106	112	32	81	84	23	51	26	0	213	200	72	114	121	32	81	70	0	0.253	0.360	0.351	0.273	2.936	0.336	0.271	80	487	124	117	-1.986	25	99	31	86	0
3	1	3	"PFN0013"	"N127_32"	10500	24870	120	326	320	119	88	91	24	91	90	0	250	252	69	126	130	23	93	91	0	1.919	1.841	1.854	1.681	1.931	1.942	0.630	120	576	362	358	0.941	238	124	232	126	0
3	2	3	"PFN0021"	"N127_48"	10700	24870	120	379	357	129	85	87	22	95	91	0	328	317	103	121	123	18	90	87	0	1.420	1.388	1.396	1.384	2.295	1.507	0.651	120	498	501	468	0.506	294	207	272	196	0
3	3	3	"PFN0027"	"N128_1"	10890	24860	130	156	153	55	83	85	19	79	65	0	136	141	36	120	124	23	43	24	0	4.563	3.333	2.852	2.480	3.909	3.129	0.114	120	555	89	91	2.190	73	16	70	21	0
3	4	3	"PFN0057"	"N128_56"	11100	24870	120	492	474	235	81	85	30	88	85	0	356	338	125	119	124	44	88	85	0	1.734	1.795	1.973	1.523	2.507	1.999	0.698	120	514	648	612	0.794	411	237	393	219	0
3	5	3	"PFB0078"	"B297"	11280	24870	130	265	259	110	80	83	29	85	80	0	252	253	119	117	119	41	87	80	0	1.370	1.316	1.303	1.192	2.378	1.092	0.463	120	529	320	315	0.455	185	135	179	136	0
3	6	3	"PFB0080"	"B3"	11470	24870	120	521	464	196	81	84	20	94	91	0	557	519	172	118	120	21	94	93	0	1.002	0.955	0.976	0.866	2.046	1.013	0.785	120	500	879	784	0.003	440	439	383	401	0
3	7	3	"PFB0083"	"B306"	11660	24870	130	183	295	280	84	88	24	95	78	0	285	458	401	119	121	20	100	98	0	0.596	0.622	0.611	0.539	2.771	0.552	0.501	120	562	265	550	-0.746	99	166	211	339	0
3	8	3	"PFB0085"	"B310"	11860	24870	130	311	307	145	83	88	52	85	81	0	514	499	176	117	126	64	93	90	0	0.574	0.586	0.557	0.492	2.242	0.592	0.631	120	555	625	606	-0.800	228	397	224	382	0
3	9	3	"PFB0090"	"B32"	12030	24870	120	197	208	97	80	83	23	89	80	0	260	262	98	113	120	44	86	77	0	0.796	0.859	0.733	0.733	2.458	0.942	0.536	120	468	264	277	-0.329	117	147	128	149	0
3	10	3	"PFB0092"	"B322"	12220	24870	120	372	371	147	81	83	22	94	91	0	203	202	62	113	117	30	85	72	0	3.233	3.258	3.093	2.887	2.317	3.637	0.470	120	514	381	379	1.693	291	90	290	89	0
3	11	3	"PFB0109"	"B366"	12420	24870	120	556	549	235	79	80	19	95	91	0	329	309	123	115	116	18	88	85	0	2.229	2.423	2.214	2.151	2.263	2.427	0.712	120	490	691	664	1.156	477	214	470	194	0
3	12	3	"PFB0111"	"B370"	12610	24870	120	343	341	147	79	83	32	91	89	0	212	200	72	115	121	52	70	44	0	2.722	3.082	2.416	2.351	2.860	3.060	0.574	120	524	361	347	1.444	264	97	262	85	0
3	13	3	"PFB0114"	"B374"	12800	24880	120	283	278	111	79	80	20	90	87	0	249	239	77	113	115	18	88	86	0	1.500	1.579	1.528	1.300	2.559	1.692	0.596	120	468	340	325	0.585	204	136	199	126	0
3	14	3	"PFB0120"	"B388"	12980	24870	120	221	218	71	79	81	20	95	89	0	177	181	50	112	114	18	84	70	0	2.185	2.014	1.837	2.108	2.917	2.242	0.425	120	480	207	208	1.127	142	65	139	69	0
3	15	3	"PFB0122"	"B391"	13170	24870	110	651	628	285	79	87	57	95	90	0	497	490	200	112	122	64	88	83	0	1.486	1.452	1.468	1.428	2.177	1.585	0.762	80	474	957	927	0.571	572	385	549	378	0
3	16	3	"PFB0125"	"B397"	13370	24870	120	515	463	169	79	86	54	93	88	0	256	246	92	111	120	61	80	68	0	3.007	2.844	2.715	2.659	2.127	2.895	0.686	120	533	581	519	1.588	436	145	384	135	0
3	17	3	"PFB0143"	"B440"	13560	24880	120	167	172	65	80	82	21	82	73	0	190	186	46	112	118	99	25	0	0	1.115	1.243	1.298	1.047	2.657	1.462	0.460	120	484	165	166	0.158	87	78	92	74	0
3	18	3	"PFB0145"	"B444"	13750	24880	120	85	88	24	80	82	20	26	11	0	294	284	93	113	114	17	90	90	0	0.028	0.047	0.125	0.123	2.885	0.040	0.031	120	514	186	179	-5.178	5	181	8	171	0
3	19	3	"PFB0147"	"B449"	13950	24880	120	97	98	28	78	80	19	45	23	0	274	268	88	112	114	18	91	90	0	0.117	0.128	0.157	0.143	2.517	0.132	0.153	120	515	181	176	-3.092	19	162	20	156	0
3	20	3	"PFB0149"	"B453"	14140	24880	120	252	241	99	79	81	21	86	82	0	430	411	159	113	116	23	91	91	0	0.546	0.544	0.531	0.475	2.574	0.535	0.625	120	481	490	460	-0.874	173	317	162	298	0
3	21	3	"PFB0151"	"B456"	14320	24880	120	187	185	59	79	80	20	91	84	0	441	432	151	113	117	34	95	90	0	0.329	0.332	0.333	0.317	2.073	0.293	0.605	120	498	436	425	-1.603	108	328	106	319	0
3	22	3	"PFB0153"	"B458"	14520	24880	120	242	243	81	80	82	21	94	91	0	208	199	63	113	118	35	80	65	0	1.705	1.895	1.598	1.664	2.210	1.825	0.418	120	552	257	249	0.770	162	95	163	86	0
3	1	4	"PFB0170"	"B491"	10510	25050	120	665	630	271	78	80	20	94	92	0	829	728	367	116	117	20	87	85	0	0.823	0.902	0.843	1.020	2.759	0.823	0.817	120	564	1300	1164	-0.281	587	713	552	612	0
3	2	4	"PFB0172"	"B496"	10700	25050	120	162	162	51	80	82	20	88	80	0	190	183	56	117	119	19	81	75	0	1.123	1.242	0.973	0.961	2.535	1.054	0.334	120	498	155	148	0.168	82	73	82	66	0
3	3	4	"PFB0174"	"B498"	10900	25050	130	158	161	61	80	82	20	82	75	0	188	173	56	116	118	19	75	62	0	1.083	1.421	1.169	1.266	2.933	1.381	0.337	120	590	150	138	0.115	78	72	81	57	0
3	4	4	"PFB0177"	"B50"	11090	25060	120	115	123	41	79	83	30	54	30	0	177	176	46	116	118	21	84	70	0	0.590	0.733	0.685	0.637	2.830	0.670	0.284	120	508	97	104	-0.761	36	61	44	60	0
3	5	4	"PFB0179"	"B504"	11280	25060	120	495	444	173	78	81	30	92	89	0	458	443	141	116	118	42	92	91	0	1.219	1.119	1.115	0.966	2.515	1.168	0.723	120	490	759	693	0.286	417	342	366	327	0
3	6	4	"PFB0181"	"B506"	11460	25060	130	146	156	58	80	83	24	87	70	0	160	173	53	119	120	20	76	50	0	1.610	1.407	1.367	1.479	2.910	1.450	0.356	120	532	107	130	0.687	66	41	76	54	0
3	7	4	"PFD0024"	"D12635_25"	11660	25060	130	538	501	218	83	87	26	93	92	0	534	507	176	118	120	21	94	93	0	1.094	1.075	1.079	0.962	2.066	1.142	0.746	120	539	871	807	0.129	455	416	418	389	0
3	8	4	"PFD0027"	"D12635_33"	11840	25060	120	181	177	61	80	83	22	86	76	0	185	183	51	114	116	19	85	75	0	1.423	1.406	1.333	1.291	2.530	1.541	0.449	120	499	172	166	0.508	101	71	97	69	0
3	9	4	"PFD0029"	"D12635_37"	12040	25060	120	169	165	56	79	81	21	87	80	0	333	319	101	112	115	26	94	92	0	0.407	0.415	0.424	0.417	1.824	0.383	0.547	120	482	311	293	-1.296	90	221	86	207	0
3	10	4	"PFD0031"	"D12635_39"	12220	25060	120	544	499	213	79	80	20	96	93	0	586	547	193	113	115	18	96	96	0	0.983	0.968	0.972	0.862	2.189	0.991	0.724	120	505	938	854	-0.025	465	473	420	434	0
3	11	4	"PFD0034"	"D12635_48"	12420	25060	120	352	343	131	79	80	19	95	93	0	410	398	151	113	115	18	92	91	0	0.919	0.926	0.873	0.891	2.047	0.904	0.653	120	509	570	549	-0.122	273	297	264	285	0
3	12	4	"PFD0036"	"D12635_51"	12590	25060	110	665	631	240	80	94	83	93	87	0	1376	1256	490	115	154	232	88	87	0	0.464	0.483	0.458	0.482	1.881	0.433	0.799	80	448	1846	1692	-1.108	585	1261	551	1141	0
3	13	4	"PFD0064"	"D16785_11"	12800	25060	120	243	235	78	78	90	78	83	57	0	201	196	71	113	148	218	2	0	0	1.875	1.892	1.755	1.676	2.309	1.683	0.499	120	514	253	240	0.907	165	88	157	83	0
3	14	4	"PFD0066"	"D16785_17"	12990	25060	120	168	163	54	78	80	21	90	75	0	166	167	46	112	114	27	75	50	0	1.667	1.545	1.349	1.265	2.341	1.506	0.330	120	472	144	140	0.737	90	54	85	55	0
3	15	4	"PFD0069"	"D16785_21"	13160	25060	110	340	323	119	78	89	76	87	80	0	271	257	94	113	122	58	82	65	0	1.658	1.701	1.543	1.535	2.460	1.967	0.611	80	466	420	389	0.730	262	158	245	144	0
3	16	4	"PFD0073"	"D16785_3"	13360	25070	120	1358	1218	503	76	82	43	94	92	0	2476	2237	860	115	125	42	99	99	0	0.543	0.538	0.533	0.484	2.298	0.523	0.873	120	570	3643	3264	-0.881	1282	2361	1142	2122	0
3	17	4	"PFD0075"	"D16785_33"	13560	25060	130	131	134	44	76	78	23	78	57	0	160	162	42	114	121	36	64	25	0	1.196	1.208	1.167	1.111	3.209	1.258	0.206	120	559	101	106	0.258	55	46	58	48	0
3	18	4	"PFD0077"	"D16785_36"	13760	25070	130	1039	945	447	78	81	21	92	92	0	672	632	271	111	113	18	90	88	0	1.713	1.664	1.680	1.304	2.259	1.741	0.798	120	570	1522	1388	0.777	961	561	867	521	0
3	19	4	"PFD0096"	"D17715_112"	13940	25070	130	438	419	152	77	79	19	99	97	0	505	479	140	111	114	22	95	95	0	0.916	0.929	0.940	0.843	1.922	0.948	0.755	120	518	755	710	-0.126	361	394	342	368	0
3	20	4	"PFD0098"	"D17715_12"	14130	25070	120	406	379	157	78	80	22	94	90	0	254	250	77	112	115	23	93	89	0	2.310	2.181	2.280	2.050	2.498	2.520	0.586	120	507	470	439	1.208	328	142	301	138	0
3	21	4	"PFD0102"	"D17715_13"	14320	25070	120	662	612	251	78	81	32	95	94	0	422	405	124	111	114	19	96	95	0	1.878	1.816	1.938	1.645	2.313	2.039	0.680	120	474	895	828	0.909	584	311	534	294	0
3	22	4	"PFD0104"	"D17715_134"	14520	25070	120	271	254	103	79	82	30	87	80	0	205	198	58	112	114	18	89	85	0	2.065	2.035	1.821	1.732	2.677	2.292	0.512	120	489	285	261	1.046	192	93	175	86	0
3	1	5	"PFD0106"	"D17715_138"	10520	25240	120	283	279	115	77	79	20	93	89	0	229	223	85	114	117	19	81	80	0	1.791	1.853	1.561	1.571	2.364	1.875	0.566	120	564	321	311	0.841	206	115	202	109	0
3	2	5	"PFD0108"	"D17715_140"	10700	25240	120	466	437	174	78	80	18	97	94	0	310	292	111	116	119	21	85	83	0	2.000	2.040	2.059	1.978	1.785	2.005	0.753	120	530	582	535	1.000	388	194	359	176	0
3	3	5	"PFD0130"	"D17715_44"	10910	25240	110	184	185	71	78	81	19	85	78	0	248	231	103	116	118	20	77	73	0	0.803	0.930	0.781	0.701	2.560	0.709	0.481	80	463	238	222	-0.316	106	132	107	115	0
3	4	5	"PFD0132"	"D17715_47"	11070	25240	110	321	314	111	78	85	41	91	86	0	325	286	106	116	120	32	86	85	0	1.163	1.388	1.318	1.269	1.747	1.426	0.692	80	444	452	406	0.217	243	209	236	170	0
3	5	5	"PFD0134"	"D17715_5"	11280	25240	110	188	189	80	78	85	40	77	65	0	177	176	68	115	120	30	70	50	0	1.774	1.820	1.576	1.233	2.996	1.726	0.492	80	484	172	172	0.827	110	62	111	61	0
3	6	5	"PFD0136"	"D17715_51"	11480	25240	120	146	172	260	78	80	25	76	60	0	188	184	69	115	118	20	79	70	0	0.932	1.362	0.976	0.969	3.103	10.738	0.054	120	479	141	163	-0.102	68	73	94	69	0
3	7	5	"PFD0138"	"D17715_56"	11660	25250	120	817	748	333	78	79	18	95	95	0	858	793	298	115	116	18	93	93	0	0.995	0.988	0.982	0.831	2.257	1.038	0.821	120	444	1482	1348	-0.008	739	743	670	678	0
3	8	5	"PFD0141"	"D17715_61"	11850	25250	120	253	249	100	77	80	19	89	85	0	209	210	68	113	114	19	89	85	0	1.833	1.773	1.731	1.553	2.713	1.902	0.512	120	442	272	269	0.874	176	96	172	97	0
3	9	5	"PFE0196"	"E18169_1"	12030	25240	130	438	435	168	77	80	18	95	95	0	453	439	160	112	114	20	94	92	0	1.059	1.095	1.078	1.143	2.224	1.067	0.781	120	547	702	685	0.082	361	341	358	327	0
3	10	5	"PFE0199"	"E18440_1"	12230	25240	110	407	382	131	76	79	21	95	95	0	342	332	106	113	115	21	93	92	0	1.445	1.397	1.323	1.275	2.000	1.490	0.725	80	459	560	525	0.531	331	229	306	219	0
3	11	5	"PFE0201"	"E18440_5"	12400	25240	110	204	206	70	78	79	20	92	90	0	185	184	51	113	115	24	85	70	0	1.750	1.803	1.506	1.445	2.807	2.039	0.438	80	440	198	199	0.807	126	72	128	71	0
3	12	5	"PFE0203"	"E18445_1"	12590	25230	110	392	356	141	81	89	65	87	81	0	344	318	119	112	133	151	75	15	0	1.341	1.335	1.191	1.152	2.439	1.360	0.689	80	506	543	481	0.423	311	232	275	206	0
3	13	5	"PFE0206"	"E18512_1"	12800	25240	120	282	279	113	77	83	42	89	84	0	267	262	79	112	117	36	90	82	0	1.323	1.347	1.330	1.174	2.679	1.482	0.554	120	528	360	352	0.403	205	155	202	150	0
3	14	5	"PFE0208"	"E18512_4"	12990	25240	120	177	178	78	77	80	21	87	79	0	179	185	84	112	114	27	71	60	0	1.493	1.384	1.170	1.111	3.605	1.077	0.221	120	463	167	174	0.578	100	67	101	73	0
3	15	5	"PFE0230"	"E19008_1"	13150	25240	110	981	901	373	78	118	201	91	83	0	637	581	237	112	142	132	85	80	0	1.720	1.755	1.753	1.808	2.827	1.716	0.797	80	473	1428	1292	0.782	903	525	823	469	0
3	16	5	"PFE0234"	"E19248_7"	13360	25250	110	205	197	78	75	112	193	13	1	0	469	459	184	118	156	135	88	73	0	0.370	0.358	0.357	0.301	2.585	0.326	0.600	80	448	481	463	-1.433	130	351	122	341	0
3	17	5	"PFE0237"	"E19278_2"	13560	25250	120	303	292	125	74	81	59	82	78	0	245	240	80	117	134	78	72	35	0	1.789	1.772	1.750	1.546	2.868	1.987	0.402	120	495	357	341	0.839	229	128	218	123	0
3	18	5	"PFE0239"	"E19278_6"	13710	25250	90	101	104	30	76	80	22	51	28	0	135	133	33	111	114	19	51	34	0	1.042	1.273	0.763	0.973	3.925	1.231	0.050	52	320	49	50	0.059	25	24	28	22	0
3	19	5	"PFE0243"	"E19631_3"	13930	25250	120	1436	1334	551	77	81	22	98	97	0	712	640	278	111	115	25	90	87	0	2.261	2.376	2.214	2.491	2.573	2.461	0.743	120	569	1960	1786	1.177	1359	601	1257	529	0
3	20	5	"PFE0246"	"E19695_2"	14120	25250	110	218	203	74	78	82	31	82	77	0	305	286	117	111	118	37	82	80	0	0.722	0.714	0.648	0.620	2.170	0.721	0.595	80	444	334	300	-0.471	140	194	125	175	0
3	21	5	"PFE0270"	"E20800_3"	14310	25260	120	184	186	70	79	86	45	78	60	0	311	306	85	111	119	42	95	89	0	0.525	0.549	0.551	0.478	2.247	0.563	0.566	120	433	305	302	-0.930	105	200	107	195	0
3	22	5	"PFE0275"	"E21089_1"	14470	25240	150	87	93	32	78	82	33	20	5	0	113	118	26	111	113	24	19	6	0	4.500	2.143	1.158	1.191	4.050	8.524	0.017	156	683	11	22	2.170	9	2	15	7	-50
3	1	6	"PFE0277"	"E21208_2"	10510	25430	130	112	138	83	79	82	22	64	42	0	178	194	92	116	119	19	75	60	0	0.532	0.756	0.528	0.653	3.890	1.162	0.530	120	633	95	137	-0.910	33	62	59	78	0
3	2	6	"PFE0279"	"E21208_4"	10700	25430	120	314	348	202	79	84	45	95	88	0	365	372	176	115	119	22	93	85	0	0.940	1.047	1.043	1.103	2.476	1.010	0.690	120	507	485	526	-0.089	235	250	269	257	0
3	3	6	"PFE0282"	"E21586_1"	10890	25430	120	405	388	194	78	85	53	82	79	0	356	330	123	116	118	27	90	85	0	1.362	1.449	1.438	1.153	3.283	1.728	0.667	120	490	567	524	0.446	327	240	310	214	0
3	4	6	"PFE0285"	"E21786_1"	11070	25420	120	932	860	332	77	82	34	98	96	0	616	597	238	115	117	24	95	93	0	1.707	1.624	1.648	1.678	2.293	1.624	0.756	120	469	1356	1265	0.771	855	501	783	482	0
3	5	6	"PFE0322"	"E23195_1"	11240	25420	120	363	346	125	78	83	35	92	88	0	335	311	125	112	116	24	85	81	0	1.278	1.347	1.244	1.281	2.148	1.236	0.684	120	543	508	467	0.354	285	223	268	199	0
3	6	6	"PFE0330"	"E23784_1"	11460	25420	120	621	586	219	78	79	22	99	95	0	457	425	147	112	114	18	91	91	0	1.574	1.623	1.591	1.533	2.406	1.718	0.682	120	542	888	821	0.654	543	345	508	313	0
3	7	6	"PFE0333"	"E23986_1"	11650	25420	120	152	155	54	78	78	17	85	78	0	169	162	48	113	115	17	75	65	0	1.321	1.571	1.277	1.412	3.318	1.602	0.344	120	475	130	126	0.402	74	56	77	49	0
3	8	6	"PFE0342"	"E24470_2"	11840	25420	120	787	743	269	77	80	20	99	95	0	648	584	224	114	116	20	90	89	0	1.330	1.417	1.341	1.534	2.100	1.416	0.777	120	466	1244	1136	0.411	710	534	666	470	0
3	9	6	"PFE0347"	"E24550_1"	12010	25420	110	144	150	55	79	82	21	85	68	0	204	194	62	112	117	28	86	75	0	0.707	0.866	0.699	0.650	2.807	0.850	0.388	80	434	157	153	-0.501	65	92	71	82	0
3	10	6	"PFE0349"	"E24569_3"	12190	25420	110	589	555	205	78	91	86	88	86	0	437	398	148	114	126	63	87	82	0	1.582	1.680	1.559	1.580	2.078	1.712	0.791	80	513	834	761	0.662	511	323	477	284	0
3	11	6	"PFF0266"	"F17836_2"	12400	25420	120	787	727	286	78	89	83	95	93	0	475	432	168	112	121	59	85	83	0	1.953	2.028	1.942	2.014	1.975	2.044	0.761	120	567	1072	969	0.966	709	363	649	320	0
3	12	6	"PFF0268"	"F17989_2"	12590	25430	120	596	552	222	77	81	36	92	85	0	392	363	121	110	114	33	92	87	0	1.840	1.877	1.908	1.534	2.394	0.696	0.145	120	550	801	728	0.880	519	282	475	253	0
3	13	6	"PFF0274"	"F18154_3"	12780	25430	130	124	127	39	76	79	18	78	60	0	145	145	37	111	113	23	60	39	0	1.412	1.500	1.133	1.191	3.168	1.398	0.114	120	571	82	85	0.497	48	34	51	34	0
3	14	6	"PFF0278"	"F18417_1"	12970	25430	120	1922	1702	704	78	80	18	100	100	0	871	781	323	111	112	17	92	90	0	2.426	2.424	2.511	2.456	2.477	2.597	0.758	120	532	2604	2294	1.279	1844	760	1624	670	0
3	15	6	"PFF0285"	"F18525_1"	13170	25430	110	437	414	150	77	91	111	85	83	0	296	276	97	113	124	71	82	70	0	1.967	2.067	1.875	2.019	1.980	2.088	0.724	80	503	543	500	0.976	360	183	337	163	0
3	16	6	"PFF0289"	"F18567_3"	13380	25420	150	86	91	29	75	90	99	1	0	0	117	118	28	113	132	101	0	0	0	2.750	3.200	1.000	1.075	4.556	0.288	0.087	156	709	15	21	1.459	11	4	16	5	-50
3	17	6	"PFF0323"	"F19549_1"	13540	25420	110	701	690	291	75	90	101	88	87	0	848	807	320	114	144	150	90	83	0	0.853	0.887	0.854	0.808	2.187	0.810	0.723	80	405	1360	1308	-0.230	626	734	615	693	0
3	18	6	"PFF0329"	"F19626_1"	13740	25430	120	175	170	52	76	88	84	57	9	0	197	198	53	114	133	123	20	0	0	1.193	1.119	1.093	1.061	2.484	0.979	0.391	120	611	182	178	0.254	99	83	94	84	0
3	19	6	"PFF0332"	"F19746_5"	13940	25430	110	137	134	43	78	81	20	75	60	0	141	137	47	111	114	23	55	36	0	1.967	2.154	1.272	1.092	2.855	1.486	0.190	80	458	89	82	0.976	59	30	56	26	0
3	20	6	"PFF0334"	"F19787_2"	14120	25440	120	8411	7603	3109	80	83	31	100	100	0	5172	4680	1759	112	117	31	98	97	0	1.646	1.647	1.724	1.811	2.835	1.737	0.788	120	495	13391	12091	0.719	8331	5060	7523	4568	0
3	21	6	"PFF0336"	"F19828_2"	14290	25440	120	208	203	68	80	85	31	88	79	0	237	228	65	112	117	30	90	84	0	1.024	1.060	1.000	0.941	2.382	1.107	0.399	120	454	253	239	0.034	128	125	123	116	0
3	22	6	"PFF0338"	"F19846_4"	14480	25440	120	179	182	64	80	82	27	85	80	0	186	189	61	111	113	25	82	72	0	1.320	1.308	1.252	1.260	2.495	1.276	0.362	120	566	174	180	0.401	99	75	102	78	0
3	1	7	"PFF0364"	"F20448_4"	10490	25610	120	1263	1159	428	79	82	21	99	96	0	712	634	251	116	119	19	90	89	0	1.987	2.085	2.057	2.190	1.781	2.062	0.826	120	603	1780	1598	0.990	1184	596	1080	518	0
3	2	7	"PFF0366"	"F20625_1"	10690	25610	110	448	417	156	80	88	61	86	86	0	502	453	176	116	124	52	87	85	0	0.953	1.000	0.999	0.955	1.874	1.013	0.831	80	471	754	674	-0.069	368	386	337	337	0
3	3	7	"PFF0369"	"F20760_1"	10890	25610	130	708	652	233	80	91	76	90	89	0	478	443	153	115	122	48	89	85	0	1.730	1.744	1.749	1.670	2.253	1.735	0.794	120	590	991	900	0.791	628	363	572	328	0
3	4	7	"PFF0372"	"F20855_1"	11080	25620	120	224	214	75	79	85	57	83	66	0	252	244	85	113	115	19	87	85	0	1.043	1.031	1.105	0.983	2.133	1.016	0.573	120	527	284	266	0.061	145	139	135	131	0
3	5	7	"PFF0375"	"F20870_2"	11280	25620	120	400	380	155	78	79	18	95	90	0	296	280	82	111	113	16	93	91	0	1.741	1.787	1.716	1.550	2.265	1.991	0.646	120	519	507	471	0.800	322	185	302	169	0
3	6	7	"PFF0378"	"F20896_3"	11460	25620	120	185	190	69	77	78	17	90	86	0	214	205	61	111	114	18	86	85	0	1.049	1.202	1.143	1.082	1.993	1.236	0.536	120	512	211	207	0.068	108	103	113	94	0
3	7	7	"PFF0409"	"F22107_2"	11660	25620	120	163	166	55	79	80	17	90	78	0	192	193	62	112	115	18	87	81	0	1.050	1.074	1.085	1.002	2.495	1.021	0.390	120	513	164	168	0.070	84	80	87	81	0
3	8	7	"PFF0415"	"F22233_2"	11840	25620	120	629	597	182	79	82	20	99	98	0	426	424	165	115	117	20	97	95	0	1.768	1.676	1.701	1.809	2.001	1.629	0.697	120	498	861	827	0.823	550	311	518	309	0
3	9	7	"PFF0417"	"F2227_1"	12030	25620	120	1514	1347	521	81	83	21	97	95	0	1875	1644	715	115	122	32	95	90	0	0.814	0.828	0.827	0.945	2.746	0.790	0.809	120	519	3193	2795	-0.297	1433	1760	1266	1529	0
3	10	7	"PFF0420"	"F22395_1"	12210	25620	120	139	144	43	79	85	53	55	18	0	158	162	47	113	119	49	45	15	0	1.333	1.327	1.232	1.191	2.766	1.073	0.321	120	530	105	114	0.415	60	45	65	49	0
3	11	7	"PFF0431"	"F22631_1"	12410	25620	120	187	185	56	76	78	18	94	87	0	205	201	61	111	112	16	89	84	0	1.181	1.211	1.200	1.116	2.672	1.140	0.496	120	544	205	199	0.240	111	94	109	90	0
3	12	7	"PFF0435"	"F22741_2"	12610	25630	120	715	655	299	76	79	18	93	90	0	465	429	154	112	114	18	92	91	0	1.810	1.826	1.781	1.417	2.394	1.964	0.798	120	508	992	896	0.856	639	353	579	317	0
3	13	7	"PFF1070"	"F45236_1"	12780	25620	110	167	167	58	78	81	19	86	80	0	542	491	173	111	116	34	98	91	0	0.206	0.234	0.231	0.223	2.205	0.228	0.652	80	444	520	469	-2.276	89	431	89	380	0
3	14	7	"PFF1072"	"F4524_3"	12980	25620	120	650	604	230	79	82	22	95	92	0	300	274	105	111	115	30	82	80	0	3.021	3.221	3.027	3.164	1.932	3.145	0.743	120	568	760	688	1.595	571	189	525	163	0
3	15	7	"PFF1075"	"F45282_1"	13180	25620	130	724	684	285	77	82	33	91	90	0	595	542	258	111	116	32	83	82	0	1.337	1.408	1.241	1.289	2.081	1.399	0.792	120	623	1131	1038	0.419	647	484	607	431	0
3	16	7	"PFF1077"	"F45296_2"	13360	25620	110	323	309	120	75	85	57	86	85	0	212	199	73	109	115	32	78	72	0	2.408	2.600	2.192	2.146	2.069	2.666	0.581	80	473	351	324	1.268	248	103	234	90	0
3	17	7	"PFF1080"	"F45354_1"	13560	25630	130	297	292	127	75	91	118	75	44	0	351	321	143	113	130	102	74	62	0	0.933	1.043	0.943	1.043	2.162	1.019	0.615	120	655	460	425	-0.100	222	238	217	208	0
3	18	7	"PFF1082"	"F4541_1"	13740	25620	110	1854	1694	723	76	115	269	87	86	0	786	693	332	113	138	134	83	78	0	2.642	2.790	2.469	2.487	1.790	2.785	0.802	80	475	2451	2198	1.402	1778	673	1618	580	0
3	19	7	"PFF1120"	"F46301_17"	13940	25630	120	418	390	170	79	115	256	75	8	0	513	471	180	109	130	128	87	75	0	0.839	0.859	0.880	0.795	2.113	0.865	0.811	120	522	743	673	-0.253	339	404	311	362	0
3	20	7	"PFF1128"	"F46381_1"	14120	25630	120	1043	932	431	77	81	23	96	90	0	837	752	298	110	113	18	95	94	0	1.329	1.332	1.296	1.072	2.450	1.385	0.796	120	411	1693	1497	0.410	966	727	855	642	0
3	21	7	"PFF1133"	"F46513_1"	14320	25630	120	1885	1662	786	80	82	23	95	94	0	1239	1124	481	113	115	17	94	92	0	1.603	1.565	1.591	1.368	2.727	1.676	0.828	120	450	2931	2593	0.681	1805	1126	1582	1011	0
3	22	7	"PFF1136"	"F46584_1"	14510	25630	120	4228	3642	1665	80	83	26	100	100	0	3326	2951	1185	113	116	19	98	98	0	1.291	1.255	1.290	1.163	2.762	1.308	0.810	120	545	7361	6400	0.368	4148	3213	3562	2838	0
3	1	8	"PFF1138"	"F46705_1"	10520	25800	120	610	574	222	79	80	18	92	90	0	1069	930	412	115	119	21	89	87	0	0.557	0.607	0.580	0.647	2.031	0.556	0.789	120	519	1485	1310	-0.845	531	954	495	815	0
3	2	8	"PFF1140"	"F46816_1"	10690	25800	120	276	269	95	78	82	33	90	87	0	321	299	116	114	118	42	83	80	0	0.957	1.032	1.012	1.014	1.766	0.926	0.700	120	464	405	376	-0.064	198	207	191	185	0
3	3	8	"PFF1163"	"F47563_1"	10870	25800	110	193	181	59	78	86	64	72	42	0	206	199	70	114	117	22	81	78	0	1.250	1.212	1.161	0.967	2.259	1.101	0.482	80	424	207	188	0.322	115	92	103	85	0
3	4	8	"PFF1165"	"F47822_1"	11080	25810	120	112	118	38	78	83	52	30	6	0	280	285	95	113	116	22	95	90	0	0.204	0.233	0.262	0.224	2.655	0.205	0.359	120	523	201	212	-2.296	34	167	40	172	0
3	5	8	"PFF1167"	"F47864_3"	11280	25810	120	243	229	92	78	79	19	86	81	0	238	228	75	111	113	17	88	84	0	1.299	1.291	1.224	1.023	2.615	1.307	0.607	120	472	292	268	0.378	165	127	151	117	0
3	6	8	"PFF1175"	"F48138_1"	11470	25810	120	322	312	148	80	81	19	88	86	0	302	299	99	111	114	17	93	92	0	1.267	1.234	1.261	0.971	2.899	1.443	0.588	120	455	433	420	0.341	242	191	232	188	0
3	7	8	"PFF1179"	"F48181_2"	11660	25810	120	505	455	205	80	81	18	90	87	0	555	513	202	112	114	17	91	90	0	0.959	0.935	0.984	0.803	2.414	0.964	0.748	120	470	868	776	-0.060	425	443	375	401	0
3	8	8	"PFF1182"	"F48253_3"	11850	25810	120	167	176	70	80	82	19	86	78	0	221	219	68	115	117	19	90	82	0	0.821	0.923	0.922	0.814	2.381	0.789	0.442	120	423	193	200	-0.285	87	106	96	104	0
3	9	8	"PFF1197"	"F48515_1"	12040	25810	120	481	477	220	79	82	21	96	94	0	468	467	152	114	119	25	97	95	0	1.136	1.127	1.194	0.948	2.607	1.323	0.591	120	415	756	751	0.183	402	354	398	353	0
3	10	8	"PFF1204"	"F48839_1"	12220	25810	120	284	281	110	79	81	18	92	88	0	273	271	98	113	114	18	90	87	0	1.281	1.278	1.344	1.239	2.287	1.288	0.551	120	449	365	360	0.358	205	160	202	158	0
3	11	8	"PFF1208"	"F49178_1"	12400	25810	120	139	141	43	79	80	19	82	71	0	171	166	43	111	113	17	86	77	0	1.000	1.127	1.077	0.920	2.717	1.122	0.350	120	479	120	117	0.000	60	60	62	55	0
3	12	8	"PFF1210"	"F4934_1"	12600	25810	120	387	360	145	79	82	22	94	90	0	304	292	104	112	116	19	88	87	0	1.604	1.561	1.589	1.304	2.568	1.577	0.688	120	480	500	461	0.682	308	192	281	180	0
3	13	8	"PFF1215"	"F49538_1"	12800	25810	120	1501	1305	650	78	82	21	100	96	0	1267	1140	477	113	117	32	91	90	0	1.233	1.195	1.250	1.127	3.248	1.267	0.760	120	523	2577	2254	0.302	1423	1154	1227	1027	0
3	14	8	"PFF1218"	"F49644_4"	12980	25810	110	617	549	230	79	87	54	92	91	0	515	457	188	112	120	52	87	85	0	1.335	1.362	1.282	1.135	2.172	1.401	0.730	80	434	941	815	0.417	538	403	470	345	0
3	15	8	"PFF1901"	"F8433_1"	13160	25810	110	261	262	104	77	88	58	87	78	0	555	499	209	111	131	96	82	80	0	0.414	0.477	0.438	0.543	2.880	0.394	0.643	80	486	628	573	-1.271	184	444	185	388	0
3	16	8	"PFF1905"	"F8612_1"	13380	25820	120	980	890	357	75	87	73	90	89	0	872	800	324	109	129	103	89	87	0	1.186	1.179	1.143	1.026	2.035	1.172	0.830	120	566	1668	1506	0.246	905	763	815	691	0
3	17	8	"PFF1913"	"F8921_1"	13550	25810	110	2358	2040	886	77	139	368	86	85	0	1047	893	402	109	148	198	82	78	0	2.432	2.504	2.398	2.124	2.099	2.533	0.839	80	463	3219	2747	1.282	2281	938	1963	784	0
3	18	8	"PFF1915"	"F8939_2"	13740	25810	110	417	386	154	79	155	388	32	0	0	270	249	96	111	156	208	20	0	0	2.126	2.225	1.994	1.868	2.081	2.280	0.667	80	478	497	445	1.088	338	159	307	138	0
3	19	8	"PFF1919"	"F9091_1"	13930	25810	120	385	357	142	79	90	65	90	81	0	254	244	92	109	116	39	85	75	0	2.110	2.059	1.897	1.840	2.425	2.096	0.603	120	484	451	413	1.077	306	145	278	135	0
3	20	8	"PFF1921"	"F9247_1"	14100	25810	120	248	239	98	78	82	19	84	83	0	229	218	66	110	112	17	88	85	0	1.429	1.491	1.544	1.319	2.517	1.653	0.587	120	319	289	269	0.515	170	119	161	108	0
3	21	8	"PFI0014"	"I10798_1"	14240	25790	150	87	100	54	78	81	23	25	16	0	119	126	43	113	115	18	23	12	0	1.500	1.692	0.929	0.949	3.596	1.266	0.083	156	543	15	35	0.585	9	6	22	13	-50
3	22	8	"PFI0017"	"I10882_1"	14460	25800	110	687	703	156	79	86	59	100	100	0	366	374	87	113	119	37	98	98	0	2.403	2.391	2.331	2.499	1.613	2.046	0.463	80	532	861	885	1.265	608	253	624	261	0
3	1	9	"PFI0023"	"I11056_2"	10490	25980	120	141	145	45	77	79	18	87	75	0	136	143	32	116	117	17	55	36	0	3.200	2.519	2.179	2.463	3.219	3.110	0.151	120	552	84	95	1.678	64	20	68	27	0
3	2	9	"PFI0029"	"I11211_1"	10670	25980	120	147	147	35	77	80	18	92	85	0	148	149	27	114	115	17	70	48	0	2.059	2.000	2.071	2.163	2.651	2.206	0.260	120	446	104	105	1.042	70	34	70	35	0
3	3	9	"PFI0033"	"I11281_1"	10870	25970	150	80	82	21	79	82	21	15	3	0	107	107	16	118	120	21	3	0	0	-0.091	-0.273	0.729	0.726	3.571	1.265	0.054	156	576	-10	-8	Error	1	-11	3	-11	-50
3	4	9	"PFI0035"	"I11342_1"	11070	25980	120	1016	964	300	80	121	783	72	0	0	577	532	177	116	121	71	90	89	0	2.030	2.125	2.020	2.209	1.855	2.116	0.838	120	449	1397	1300	1.022	936	461	884	416	0
3	5	9	"PFI0056"	"I12038_2"	11260	25990	120	122	131	46	78	127	836	0	0	0	160	158	42	112	118	75	19	0	0	0.917	1.152	1.036	0.982	2.429	11.352	0.836	120	394	92	99	-0.126	44	48	53	46	0
3	6	9	"PFI0058"	"I12132_1"	11430	25980	120	1180	1092	410	80	85	39	99	94	0	609	562	203	111	116	36	92	91	0	2.209	2.244	2.147	2.062	2.033	2.303	0.788	120	377	1598	1463	1.143	1100	498	1012	451	0
3	7	9	"PFI0060"	"I12159_3"	11630	25980	130	146	149	49	80	84	29	77	57	0	163	165	44	115	118	33	66	26	0	1.375	1.380	1.205	1.211	2.845	1.053	0.400	120	540	114	119	0.459	66	48	69	50	0
3	8	9	"PFI0063"	"I12192_2"	11870	25970	150	86	92	26	80	83	20	29	11	0	118	120	31	116	120	26	15	4	0	3.000	3.000	0.733	0.771	3.837	0.638	0.021	156	558	8	16	1.585	6	2	12	4	-50
3	9	9	"PFI0069"	"I12412_1"	12020	25980	120	324	319	110	78	81	20	93	91	0	371	353	126	117	121	28	90	87	0	0.969	1.021	0.965	0.981	1.923	0.959	0.669	120	401	500	477	-0.046	246	254	241	236	0
3	10	9	"PFI0072"	"I12552_2"	12210	25990	120	347	326	118	80	122	444	2	0	0	2970	2735	930	121	142	254	95	95	0	0.094	0.094	0.093	0.096	1.873	0.084	0.719	120	475	3116	2860	-3.416	267	2849	246	2614	0
3	11	9	"PFI0105"	"I13369_2"	12400	25990	120	166	163	55	80	82	21	86	74	0	164	163	48	121	123	21	72	51	0	2.000	1.976	1.913	1.692	3.231	1.747	0.226	120	446	129	125	1.000	86	43	83	42	0
3	12	9	"PFI0107"	"I13466_1"	12590	25980	120	435	421	161	80	83	22	95	95	0	389	357	115	118	121	21	92	90	0	1.310	1.427	1.375	1.372	1.950	1.485	0.738	120	508	626	580	0.390	355	271	341	239	0
3	13	9	"PFI0111"	"I13569_2"	12800	25990	120	650	625	222	79	83	22	97	95	0	551	507	179	116	118	22	91	90	0	1.313	1.396	1.309	1.288	1.886	1.404	0.751	120	508	1006	937	0.392	571	435	546	391	0
3	14	9	"PFI0113"	"I13674_4"	12980	25990	120	138	139	48	77	83	46	60	24	0	154	152	48	113	118	46	40	8	0	1.488	1.590	1.378	1.262	3.577	1.414	0.272	120	471	102	101	0.573	61	41	62	39	0
3	15	9	"PFI0118"	"I13901_1"	13160	25990	130	308	293	102	75	82	48	90	86	0	279	265	89	110	124	83	80	51	0	1.379	1.406	1.292	1.393	2.442	1.341	0.643	120	567	402	373	0.463	233	169	218	155	0
3	16	9	"PFI0122"	"I13918_1"	13350	26000	130	1906	1770	695	74	78	52	97	96	0	2176	2036	729	105	111	51	97	96	0	0.885	0.878	0.888	0.854	2.213	0.867	0.870	120	537	3903	3627	-0.177	1832	2071	1696	1931	0
3	17	9	"PFJ0094"	"J1546_3"	13520	26000	90	104	109	31	76	80	22	55	32	0	130	128	25	106	109	19	65	26	0	1.167	1.500	0.962	1.212	3.442	2.066	0.061	52	367	52	55	0.222	28	24	33	22	0
3	18	9	"PFJ0104"	"J157_2"	13740	25990	120	98	103	34	77	85	50	18	4	0	124	126	34	111	116	39	19	4	0	1.615	1.733	0.944	1.048	3.723	1.060	0.056	120	621	34	41	0.692	21	13	26	15	0
3	19	9	"PFJ0107"	"J1588_1"	13940	26000	100	747	691	388	75	80	24	91	86	0	622	544	256	111	113	16	87	85	0	1.315	1.423	1.228	1.097	2.934	1.636	0.689	80	357	1183	1049	0.395	672	511	616	433	0
3	20	9	"PFJ0110"	"J1616_1"	14110	25990	150	90	90	26	81	82	18	31	14	0	108	109	24	113	114	17	16	6	0	-1.800	-2.250	0.795	0.886	3.972	1.715	0.022	156	492	4	5	Error	9	-5	9	-4	-50
3	21	9	"PFJ0116"	"J163_7"	14320	26000	130	193	200	69	79	82	25	90	80	0	153	151	43	112	115	21	71	46	0	2.780	3.103	2.361	2.486	2.493	3.262	0.265	120	569	155	160	1.475	114	41	121	39	0
3	22	9	"PFJ0119"	"J167_13"	14510	26010	120	369	359	154	78	83	50	88	84	0	271	264	96	111	116	32	87	85	0	1.819	1.837	1.631	1.477	2.503	1.921	0.634	120	613	451	434	0.863	291	160	281	153	0
3	1	10	"PFJ0157"	"J183_4"	10510	26180	140	287	289	97	78	80	20	93	91	0	220	220	68	116	118	19	89	86	0	2.010	2.029	1.944	2.010	2.172	1.982	0.629	156	737	313	315	1.007	209	104	211	104	0
3	2	10	"PFJ0159"	"J183_6"	10710	26170	120	148	146	50	77	81	22	78	67	0	139	140	40	115	118	21	53	34	0	2.958	2.760	2.065	1.778	3.882	2.730	0.119	120	491	95	94	1.565	71	24	69	25	0
3	3	10	"PFJ0161"	"J183_8"	10880	26170	120	265	253	90	81	84	22	88	88	0	194	185	60	122	125	22	80	68	0	2.556	2.730	2.550	2.321	2.877	2.568	0.560	120	426	256	235	1.354	184	72	172	63	0
3	4	10	"PFJ0165"	"J1901_2"	11050	26170	150	93	108	46	82	115	677	0	0	0	134	144	45	124	129	63	10	3	0	1.100	1.300	1.154	1.153	3.395	1.102	0.151	156	601	21	46	0.138	11	10	26	20	-50
3	5	10	"PFJ0168"	"J191_1"	11250	26170	120	182	183	58	81	125	786	0	0	0	213	217	50	123	129	72	65	12	0	1.122	1.085	1.083	1.034	2.235	11.377	0.669	120	446	191	196	0.166	101	90	102	94	0
3	6	10	"PFJ0170"	"J191_6"	11420	26150	150	96	97	28	80	84	33	26	5	0	121	121	30	115	120	32	17	3	0	2.667	2.833	1.250	1.215	3.923	2.942	0.043	156	573	22	23	1.415	16	6	17	6	-50
3	7	10	"PFJ0203"	"J21_13"	11620	26170	150	92	96	26	80	85	29	23	8	0	114	116	28	115	119	31	13	2	0	-12.000	16.000	1.250	1.136	4.016	2.860	0.017	156	718	11	17	Error	12	-1	16	1	-50
3	8	10	"PFJ0207"	"J21_24"	11840	26170	120	355	341	141	82	85	24	95	89	0	254	244	87	118	121	22	85	81	0	2.007	2.056	2.032	1.782	2.558	2.204	0.561	120	551	409	385	1.005	273	136	259	126	0
3	9	10	"PFJ0209"	"J21_26"	12010	26170	110	468	493	245	79	89	62	91	86	0	336	309	120	118	125	42	86	78	0	1.784	2.168	1.839	2.096	2.226	2.624	0.592	80	447	607	605	0.835	389	218	414	191	0
3	10	10	"PFJ0212"	"J21_31"	12190	26170	110	7412	6332	2879	83	254	1059	88	83	0	6139	5403	2140	125	281	940	90	88	0	1.219	1.184	1.218	1.162	2.258	1.247	0.806	80	489	13343	11527	0.285	7329	6014	6249	5278	0
3	11	10	"PFJ0216"	"J21_9"	12390	26170	150	86	89	20	82	195	878	0	0	0	135	133	34	129	234	779	0	0	0	0.667	1.750	0.734	0.737	4.050	1.137	0.845	156	716	10	11	-0.585	4	6	7	4	-50
3	12	10	"PFJ0218"	"J222_2"	12590	26180	120	224	220	89	77	80	19	88	83	0	206	202	66	120	122	20	83	77	0	1.709	1.744	1.573	1.489	2.466	1.696	0.526	120	525	233	225	0.773	147	86	143	82	0
3	13	10	"PFJ0247"	"J242_2"	12760	26170	110	104	110	31	78	81	21	61	32	0	127	128	56	112	115	18	45	25	0	1.733	2.000	1.050	1.169	4.079	0.613	0.029	80	476	41	48	0.794	26	15	32	16	0
3	14	10	"PFJ0250"	"J245_1"	12970	26180	120	251	243	93	77	80	22	89	86	0	182	177	59	113	115	19	81	74	0	2.522	2.594	2.145	1.922	3.111	2.674	0.497	120	609	243	230	1.334	174	69	166	64	0
3	15	10	"PFJ0252"	"J245_13"	13160	26180	100	261	254	105	74	77	18	90	88	0	189	186	63	111	112	16	83	80	0	2.397	2.400	2.243	1.971	2.643	2.686	0.445	80	438	265	255	1.261	187	78	180	75	0
3	16	10	"PFJ0254"	"J245_5"	13350	26180	120	234	228	75	76	78	19	90	89	0	189	180	57	109	112	21	81	72	0	1.975	2.141	1.866	1.888	2.992	1.882	0.525	120	533	238	223	0.982	158	80	152	71	0
3	17	10	"PFJ0257"	"J245_9"	13540	26190	130	102	108	33	76	79	21	60	34	0	125	125	30	109	112	20	45	15	0	1.625	2.000	1.438	1.058	4.000	1.714	0.063	120	614	42	48	0.700	26	16	32	16	0
3	18	10	"PFJ0259"	"J2465_2"	13730	26190	120	120	125	32	75	78	18	85	65	0	142	141	32	111	111	17	72	40	0	1.452	1.667	1.417	1.250	2.994	1.697	0.112	120	531	76	80	0.538	45	31	50	30	0
3	19	10	"PFK0310"	"Kn2750_3"	13930	26180	150	84	99	59	76	79	19	30	15	0	125	145	85	112	112	17	41	24	0	0.615	0.697	0.833	0.790	3.471	0.553	0.271	156	647	21	56	-0.700	8	13	23	33	-50
3	20	10	"PFK0321"	"Kn2865_1"	14140	26170	150	81	90	38	78	84	51	9	2	0	113	126	50	112	114	25	15	10	0	3.000	0.857	0.886	0.873	3.330	0.710	0.212	156	595	4	26	1.585	3	1	12	14	-50
3	21	10	"PFK0331"	"Kn3020_1"	14300	26190	120	860	769	334	79	84	41	95	89	0	631	585	219	111	117	43	90	89	0	1.502	1.456	1.501	1.220	2.799	1.530	0.763	120	471	1301	1164	0.587	781	520	690	474	0
3	22	10	"PFK0339"	"Kn3094_1"	14490	26200	110	105	118	47	78	83	34	43	20	0	134	145	79	110	116	42	28	10	0	1.125	1.143	1.080	1.134	4.142	0.574	0.259	80	510	51	75	0.170	27	24	40	35	0
3	1	11	"PFK0353"	"Kn3360_3"	10500	26360	110	148	154	65	79	83	22	86	68	0	157	157	56	117	119	20	63	50	0	1.725	1.875	1.357	1.420	2.788	1.551	0.387	80	482	109	115	0.787	69	40	75	40	0
3	2	11	"PFK0355"	"Kn3360_5"	10670	26360	110	498	470	186	80	90	60	88	86	0	304	284	102	114	122	43	83	77	0	2.200	2.294	2.031	2.070	2.178	2.242	0.721	80	492	608	560	1.138	418	190	390	170	0
3	3	11	"PFK0384"	"Kn386_1"	10880	26370	120	129	134	39	81	90	59	40	6	0	171	171	45	118	125	40	64	23	0	0.906	1.000	1.000	0.940	2.953	1.452	0.235	120	557	101	106	-0.143	48	53	53	53	0
3	4	11	"PFK0387"	"Kn400_3"	11070	26370	120	532	482	187	84	87	23	97	93	0	814	794	317	126	129	29	94	93	0	0.651	0.596	0.585	0.581	2.444	0.540	0.702	120	515	1136	1066	-0.619	448	688	398	668	0
3	5	11	"PFK0390"	"Kn4028_2"	11270	26370	120	1547	1398	488	80	83	23	100	99	0	1244	1093	405	127	130	28	91	91	0	1.313	1.364	1.309	1.355	1.763	1.354	0.842	120	550	2584	2284	0.393	1467	1117	1318	966	0
3	6	11	"PFK0393"	"Kn4044_1"	11460	26380	100	115	121	43	77	79	19	70	48	0	208	204	81	115	118	19	80	78	0	0.409	0.494	0.442	0.437	2.790	0.347	0.271	80	435	131	133	-1.291	38	93	44	89	0
3	7	11	"PFK0400"	"Kn4252_3"	11650	26380	120	1712	1549	603	80	82	20	98	96	0	1949	1733	632	114	117	21	96	95	0	0.889	0.907	0.891	0.881	2.047	0.931	0.867	120	505	3467	3088	-0.169	1632	1835	1469	1619	0
3	8	11	"PFK0406"	"Kn434_1"	11830	26380	120	195	189	64	82	84	23	90	82	0	311	298	97	116	118	21	90	90	0	0.579	0.588	0.565	0.547	1.808	0.539	0.561	120	514	308	289	-0.787	113	195	107	182	0
3	9	11	"PFK0434"	"Kn5123_1"	12020	26370	130	440	420	164	80	88	57	90	87	0	265	248	84	114	117	31	86	81	0	2.384	2.537	2.381	2.326	2.000	2.611	0.725	120	639	511	474	1.253	360	151	340	134	0
3	10	11	"PFK0438"	"Kn5186_3"	12220	26380	100	1361	1284	685	81	109	270	85	78	0	880	791	373	120	162	733	56	0	0	1.684	1.793	1.707	1.765	2.228	1.875	0.784	80	482	2040	1874	0.752	1280	760	1203	671	0
3	11	11	"PFK0449"	"Kn5414_1"	12420	26380	110	261	262	129	82	100	255	26	2	0	215	205	88	121	158	710	0	0	0	1.904	2.143	1.790	1.360	2.872	2.246	0.496	80	511	273	264	0.929	179	94	180	84	0
3	12	11	"PFK0454"	"Kn5561_2"	12590	26370	110	633	578	231	79	91	75	87	87	0	388	347	155	115	124	47	82	80	0	2.029	2.151	2.004	1.835	2.073	2.046	0.760	80	489	827	731	1.021	554	273	499	232	0
3	13	11	"PFK0456"	"Kn5587_1"	12800	26380	120	1255	1167	543	77	88	67	90	89	0	4927	4662	2141	113	120	42	99	97	0	0.245	0.240	0.237	0.242	2.425	0.218	0.800	120	601	5992	5639	-2.031	1178	4814	1090	4549	0
3	14	11	"PFK0460"	"Kn569_3"	12980	26390	110	123	132	49	77	80	19	72	55	0	277	268	83	114	115	16	91	90	0	0.282	0.357	0.352	0.324	3.272	0.352	0.377	80	462	209	209	-1.825	46	163	55	154	0
3	15	11	"PFK0488"	"Kn67_1"	13160	26380	110	182	192	74	76	79	19	92	87	0	223	220	72	113	114	17	90	86	0	0.964	1.084	0.830	0.897	2.275	1.167	0.482	80	504	216	223	-0.053	106	110	116	107	0
3	16	11	"PFK0491"	"Kn6869_1"	13360	26390	120	140	146	44	78	80	20	88	71	0	444	409	141	111	115	22	90	90	0	0.186	0.228	0.214	0.200	2.071	0.198	0.476	120	551	395	366	-2.425	62	333	68	298	0
3	17	11	"PFK0496"	"Kn707_1"	13540	26380	110	1533	1312	552	77	80	21	100	98	0	1610	1488	510	112	116	28	96	95	0	0.972	0.898	0.969	0.922	2.278	0.912	0.811	80	479	2954	2611	-0.041	1456	1498	1235	1376	0
3	18	11	"PFK0507"	"Kn768_1"	13760	26390	130	381	355	148	80	82	20	91	90	0	292	282	92	113	115	25	89	87	0	1.682	1.627	1.637	1.559	1.904	1.820	0.681	120	593	480	444	0.750	301	179	275	169	0
3	19	11	"PFK0510"	"Kn7854_1"	13940	26380	120	678	613	289	78	88	63	90	82	0	451	415	176	112	119	59	85	81	0	1.770	1.766	1.800	1.531	2.623	1.879	0.737	120	517	939	838	0.824	600	339	535	303	0
3	20	11	"PFK0516"	"Kn8017_1"	14140	26390	110	1236	1038	465	77	89	69	91	90	0	2937	2669	1393	113	120	61	92	88	0	0.410	0.376	0.381	0.435	2.079	0.352	0.787	80	470	3983	3517	-1.285	1159	2824	961	2556	0
3	21	11	"PFK1023"	"Ks506_1"	14310	26390	120	994	904	357	79	83	34	95	92	0	1019	932	354	111	114	28	93	90	0	1.008	1.005	1.007	0.995	2.455	1.008	0.804	120	489	1823	1646	0.011	915	908	825	821	0
3	22	11	"PFK1025"	"Ks506_6"	14500	26390	120	697	652	268	80	83	20	95	94	0	484	452	169	112	114	19	90	88	0	1.659	1.682	1.622	1.616	2.274	1.789	0.732	120	573	989	912	0.730	617	372	572	340	0
3	1	12	"PFK1027"	"Ks509_1"	10510	26560	120	201	199	79	82	85	21	86	82	0	183	184	66	118	121	20	80	69	0	1.831	1.773	1.757	1.551	2.458	1.763	0.413	120	614	184	183	0.872	119	65	117	66	0
3	2	12	"PFK1030"	"Ks509_6"	10700	26560	120	184	189	76	80	89	54	75	48	0	406	385	138	116	121	35	91	87	0	0.359	0.405	0.388	0.379	2.136	0.370	0.561	120	558	394	378	-1.479	104	290	109	269	0
3	3	12	"PFK1033"	"Ks510_10"	10890	26560	120	105	112	36	81	83	25	48	26	0	341	321	114	114	116	19	90	90	0	0.106	0.150	0.179	0.161	2.644	0.126	0.244	120	514	251	238	-3.242	24	227	31	207	0
3	4	12	"PFK1036"	"Ks510_3"	11090	26560	120	155	155	51	80	83	20	85	70	0	252	238	77	119	122	29	85	81	0	0.564	0.630	0.584	0.542	2.652	0.537	0.461	120	473	208	194	-0.826	75	133	75	119	0
3	5	12	"PFK1051"	"Ks539_1"	11260	26560	120	2237	2008	784	78	82	24	99	95	0	2148	1924	746	120	125	34	99	96	0	1.065	1.070	1.062	1.042	2.323	1.054	0.805	120	429	4187	3734	0.090	2159	2028	1930	1804	0
3	6	12	"PFK1053"	"Ks545_4"	11460	26560	120	311	299	108	78	80	20	94	91	0	398	358	143	115	118	24	85	83	0	0.823	0.909	0.834	0.854	1.936	0.819	0.696	120	501	516	464	-0.280	233	283	221	243	0
3	7	12	"PFK1057"	"Ks54_4"	11640	26560	130	675	641	246	81	81	18	95	94	0	484	444	178	115	116	19	87	86	0	1.610	1.702	1.609	1.607	2.316	1.659	0.723	120	490	963	889	0.687	594	369	560	329	0
3	8	12	"PFK1062"	"Ks5580_5"	11850	26570	130	606	539	232	82	90	83	85	83	0	684	597	248	115	120	60	86	85	0	0.921	0.948	0.908	0.902	2.853	0.957	0.785	120	571	1093	939	-0.119	524	569	457	482	0
3	9	12	"PFK1065"	"Ks565_1"	12030	26570	130	212	206	75	82	94	131	48	3	0	297	291	99	111	120	107	83	36	0	0.699	0.689	0.697	0.633	2.002	0.641	0.624	120	573	316	304	-0.517	130	186	124	180	0
3	10	12	"PFK1067"	"Ks565_2"	12210	26570	120	240	236	80	81	99	241	10	0	0	318	306	96	112	148	666	0	0	0	0.772	0.799	0.779	0.758	2.003	0.723	0.655	120	585	365	349	-0.374	159	206	155	194	0
3	11	12	"PFK1087"	"Ks56_4"	12420	26570	110	117	120	40	81	102	266	0	0	0	136	138	41	113	156	736	0	0	0	1.565	1.560	1.109	1.209	3.540	0.682	0.065	80	479	59	64	0.646	36	23	39	25	0
3	12	12	"PFK1089"	"Ks56_9"	12590	26570	120	325	317	124	79	87	57	88	80	0	280	267	76	111	120	89	85	46	0	1.456	1.526	1.481	1.414	2.364	1.061	0.296	120	546	415	394	0.542	246	169	238	156	0
3	13	12	"PFK1091"	"Ks586_5"	12790	26570	120	299	295	108	77	81	26	95	90	0	310	299	90	112	116	84	89	64	0	1.121	1.166	1.211	1.071	2.205	0.792	0.387	120	532	420	405	0.165	222	198	218	187	0
3	14	12	"PFK1096"	"Ks592_4"	12970	26570	120	4592	3980	1594	78	80	18	100	100	0	3932	3489	1214	113	114	18	99	99	0	1.182	1.156	1.164	1.196	2.531	1.184	0.837	120	509	8333	7278	0.241	4514	3819	3902	3376	0
3	15	12	"PFK1098"	"Ks595_2"	13160	26570	120	152	152	50	79	80	18	85	76	0	253	241	70	114	115	18	90	90	0	0.525	0.575	0.562	0.529	2.353	0.525	0.487	120	548	212	200	-0.929	73	139	73	127	0
3	16	12	"PFK1103"	"Ks5_1"	13370	26570	120	110	116	38	78	81	20	65	38	0	461	435	164	115	116	19	90	90	0	0.092	0.119	0.126	0.117	2.661	0.108	0.352	120	494	378	358	-3.435	32	346	38	320	0
3	17	12	"PFK1124"	"Ks646_6"	13540	26570	130	777	711	266	80	83	21	99	99	0	602	555	199	118	122	27	90	88	0	1.440	1.444	1.502	1.531	2.395	1.445	0.798	120	527	1181	1068	0.526	697	484	631	437	0
3	18	12	"PFK1126"	"Ks64_1"	13730	26580	130	260	263	100	81	83	20	92	90	0	269	256	75	118	120	21	90	90	0	1.185	1.319	1.157	1.078	2.205	1.391	0.617	120	485	330	320	0.245	179	151	182	138	0
3	19	12	"PFK1135"	"Ks664_1"	13920	26570	120	433	411	151	79	81	19	95	93	0	364	331	117	113	115	17	90	88	0	1.410	1.523	1.448	1.539	2.070	1.468	0.747	120	497	605	550	0.496	354	251	332	218	0
3	20	12	"PFK1137"	"Ks664_35"	14120	26580	130	1587	1485	635	79	82	23	97	96	0	1362	1278	444	113	115	25	98	95	0	1.207	1.207	1.233	1.119	2.274	1.285	0.789	120	515	2757	2571	0.272	1508	1249	1406	1165	0
3	21	12	"PFK1140"	"Ks667_3"	14320	26580	150	161	165	58	87	105	61	58	21	0	187	183	60	121	138	55	54	21	0	1.121	1.258	1.055	1.054	2.574	1.157	0.335	156	601	140	140	0.165	74	66	78	62	0
3	22	12	"PFK1142"	"Ks66_1"	14510	26580	120	1444	1277	537	98	114	56	91	88	0	1701	1516	604	134	147	50	94	92	0	0.859	0.853	0.832	0.737	2.193	0.837	0.806	120	522	2913	2561	-0.219	1346	1567	1179	1382	0
3	1	13	"PFM0090"	"M16407_5"	10510	26750	120	1011	937	425	82	84	21	97	95	0	709	663	279	117	120	18	93	92	0	1.569	1.566	1.548	1.340	2.458	1.616	0.778	120	607	1521	1401	0.650	929	592	855	546	0
3	2	13	"PFM0095"	"M16853_1"	10690	26750	100	242	232	90	82	85	33	83	78	0	261	251	86	117	118	18	87	87	0	1.111	1.119	1.089	0.924	2.181	1.218	0.527	80	414	304	284	0.152	160	144	150	134	0
3	3	13	"PFM0099"	"M17049_2"	10890	26750	120	755	673	325	80	83	30	90	88	0	620	552	240	116	118	18	90	90	0	1.339	1.360	1.299	1.130	2.675	1.366	0.811	120	526	1179	1029	0.421	675	504	593	436	0
3	4	13	"PFM0101"	"M17181_1"	11070	26750	110	246	253	108	80	82	21	88	85	0	213	219	81	116	118	17	85	82	0	1.711	1.680	1.545	1.469	2.277	1.856	0.520	80	418	263	276	0.775	166	97	173	103	0
3	5	13	"PFM0103"	"M17230_2"	11250	26730	150	80	80	20	78	80	18	14	5	0	111	114	63	115	118	23	7	3	0	-0.500	-2.000	1.000	0.979	4.886	0.114	0.028	156	649	-2	1	Error	2	-4	2	-1	-50
3	6	13	"PFM0105"	"M17327_1"	11470	26750	110	412	382	184	79	81	17	91	88	0	451	424	172	113	116	26	88	87	0	0.985	0.974	0.920	0.850	2.211	0.988	0.773	80	436	671	614	-0.022	333	338	303	311	0
3	7	13	"PFM0123"	"M18924_1"	11630	26730	150	84	102	69	79	81	20	29	17	0	127	161	139	115	116	20	37	23	0	0.417	0.500	0.620	0.728	4.057	0.456	0.603	156	633	17	69	-1.263	5	12	23	46	-50
3	8	13	"PFM0125"	"M18924_16"	11830	26750	110	1951	1714	717	81	103	151	90	86	0	1129	1039	374	117	139	146	91	88	0	1.848	1.771	1.804	1.672	2.235	1.836	0.829	80	488	2882	2555	0.886	1870	1012	1633	922	0
3	9	13	"PFM0128"	"M18924_2"	12020	26760	90	1466	1476	753	85	146	287	86	84	0	1608	1420	701	119	186	308	88	75	0	0.927	1.069	1.006	0.971	2.665	0.964	0.748	52	353	2870	2692	-0.109	1381	1489	1391	1301	0
3	10	13	"PFM0134"	"M19188_5"	12220	26760	90	89	92	21	79	83	42	7	0	0	161	156	58	111	122	65	32	11	0	0.200	0.289	0.241	0.307	2.856	0.191	0.098	52	380	60	58	-2.322	10	50	13	45	0
3	11	13	"PFM0138"	"M19559_4"	12400	26750	110	297	294	104	78	81	24	93	90	0	236	219	86	112	117	24	77	76	0	1.766	2.019	1.750	1.800	2.964	1.943	0.480	80	513	343	323	0.821	219	124	216	107	0
3	12	13	"PFM0140"	"M196_2"	12590	26750	100	387	399	168	78	81	27	96	92	0	421	394	152	111	114	22	90	88	0	0.997	1.134	1.151	1.177	2.683	1.065	0.704	80	453	619	604	-0.005	309	310	321	283	0
3	13	13	"PFM0160"	"M21368_2"	12780	26760	90	139	146	61	77	82	27	71	59	0	191	186	62	111	114	25	80	65	0	0.775	0.920	0.809	0.862	2.863	0.740	0.382	52	386	142	144	-0.368	62	80	69	75	0
3	14	13	"PFM0162"	"M21439_1"	12980	26760	110	247	251	98	80	82	23	91	88	0	292	270	92	113	116	26	86	85	0	0.933	1.089	0.940	0.931	2.482	0.999	0.606	80	451	346	328	-0.100	167	179	171	157	0
3	15	13	"PFM0165"	"M21508_2"	13160	26760	120	793	745	251	81	85	55	96	93	0	722	651	215	113	116	27	93	92	0	1.169	1.234	1.194	1.265	2.399	1.249	0.807	120	522	1321	1202	0.225	712	609	664	538	0
3	16	13	"PFM0167"	"M2157_1"	13370	26770	120	139	143	47	81	84	25	77	55	0	209	209	72	118	121	22	85	75	0	0.637	0.681	0.698	0.612	3.106	0.589	0.244	120	480	149	153	-0.650	58	91	62	91	0
3	17	13	"PFM0171"	"M21780_2"	13540	26760	110	1021	889	361	80	85	26	96	95	0	776	680	248	124	125	22	92	91	0	1.443	1.455	1.496	1.543	2.268	1.520	0.757	80	354	1593	1365	0.529	941	652	809	556	0
3	18	13	"PFM0173"	"M21780_4"	13720	26740	150	93	98	29	81	84	19	41	19	0	125	125	28	121	122	20	21	8	0	3.000	4.250	1.063	1.142	3.857	1.019	0.006	156	513	16	21	1.585	12	4	17	4	-50
3	19	13	"PFM0202"	"M23550_4"	13920	26770	120	829	805	307	81	84	19	98	96	0	856	799	292	117	119	18	94	94	0	1.012	1.062	1.057	1.026	2.194	1.069	0.784	120	446	1487	1406	0.017	748	739	724	682	0
3	20	13	"PFM0204"	"M23550_7"	14100	26740	150	86	90	26	83	86	23	20	7	0	115	119	29	118	121	20	21	10	0	-1.000	7.000	0.831	0.739	3.808	1.920	0.009	156	589	0	8	Error	3	-3	7	1	-50
3	21	13	"PFM0209"	"M24104_1"	14290	26760	110	439	439	179	94	110	64	88	85	0	353	341	135	129	145	61	87	82	0	1.540	1.627	1.457	1.346	2.055	1.618	0.706	80	473	569	557	0.623	345	224	345	212	0
3	22	13	"PFM0211"	"M24315_1"	14510	26760	130	392	377	150	101	117	63	87	80	0	379	357	126	143	157	59	87	80	0	1.233	1.290	1.243	1.190	2.048	1.310	0.587	120	697	527	490	0.302	291	236	276	214	0
3	1	14	"PFM0214"	"M24561_16"	10500	26940	110	449	417	165	81	83	21	92	91	0	281	271	90	117	119	20	90	88	0	2.244	2.182	2.179	2.064	2.252	2.278	0.681	80	444	532	490	1.166	368	164	336	154	0
3	2	14	"PFM0216"	"M24561_22"	10690	26940	120	580	553	220	82	83	23	96	94	0	447	419	158	117	119	21	93	90	0	1.509	1.560	1.554	1.497	2.244	1.596	0.764	120	493	828	773	0.594	498	330	471	302	0
3	3	14	"PFM0675"	"M49210_1"	10870	26930	120	217	220	79	80	81	19	96	90	0	173	177	51	116	117	18	79	68	0	2.404	2.295	2.435	2.257	2.635	2.514	0.384	120	476	194	201	1.265	137	57	140	61	0
3	4	14	"PFM0678"	"M49439_1"	11090	26940	120	162	164	54	81	86	51	68	35	0	173	171	43	115	119	41	67	20	0	1.397	1.482	1.394	1.411	2.853	1.767	0.290	120	557	139	139	0.482	81	58	83	56	0
3	5	14	"PFM0682"	"M49680_3"	11270	26940	120	287	282	105	78	80	23	91	87	0	242	232	71	114	116	17	90	87	0	1.633	1.729	1.684	1.679	2.138	1.769	0.604	120	483	337	322	0.707	209	128	204	118	0
3	6	14	"PFM0685"	"M50030_1"	11450	26950	130	296	292	109	79	81	22	95	91	0	408	394	147	113	115	20	91	90	0	0.736	0.758	0.704	0.740	2.205	0.716	0.641	120	544	512	494	-0.443	217	295	213	281	0
3	7	14	"PFM0689"	"M50253_2"	11630	26940	120	395	374	140	79	81	23	96	93	0	320	299	109	114	117	21	85	83	0	1.534	1.595	1.532	1.563	2.029	1.553	0.761	120	528	522	480	0.617	316	206	295	185	0
3	8	14	"PFM0691"	"M50721_1"	11840	26950	120	223	218	69	81	88	85	80	27	0	248	251	106	115	126	99	68	19	0	1.068	1.007	1.055	1.006	2.100	0.827	0.551	120	547	275	273	0.094	142	133	137	136	0
3	9	14	"PFM0712"	"M52704_3"	12040	26930	150	94	98	31	82	109	194	0	0	0	112	113	26	116	151	225	0	0	0	-3.000	-5.333	1.471	1.402	4.219	0.100	0.063	156	681	8	13	Error	12	-4	16	-3	-50
3	10	14	"PFM0715"	"M5299_1"	12210	26940	110	348	346	113	78	81	26	97	93	0	440	427	131	111	114	21	97	95	0	0.821	0.848	0.889	0.822	1.901	0.805	0.749	80	442	599	584	-0.285	270	329	268	316	0
3	11	14	"PFM0718"	"M53027_1"	12410	26950	120	323	305	120	78	80	19	92	89	0	218	212	67	110	114	24	84	76	0	2.269	2.225	2.102	2.277	2.405	2.362	0.577	120	463	353	329	1.182	245	108	227	102	0
3	12	14	"PFM0720"	"M53181_3"	12580	26940	110	606	582	226	78	79	17	100	100	0	537	509	190	110	112	17	95	93	0	1.237	1.263	1.307	1.247	2.035	1.158	0.756	80	428	955	903	0.306	528	427	504	399	0
3	13	14	"PFM0722"	"M53240_1"	12780	26940	110	389	362	129	77	80	24	93	90	0	421	393	135	112	120	47	88	88	0	1.010	1.014	0.994	0.943	1.632	0.961	0.775	80	565	621	566	0.014	312	309	285	281	0
3	14	14	"PFM0726"	"M53565_1"	13000	26940	150	85	101	135	78	102	190	0	0	0	114	123	58	114	138	170	0	0	0	100000.000	2.556	0.837	0.959	3.879	2.143	0.511	156	706	7	32	16.610	7	0	23	9	-50
3	15	14	"PFM0746"	"M54626_1"	13140	26940	110	2251	2048	796	84	118	244	93	92	0	1292	1198	395	119	152	215	91	90	0	1.847	1.820	1.837	1.844	1.793	1.939	0.818	80	420	3340	3043	0.885	2167	1173	1964	1079	0
3	16	14	"PFM0749"	"M5464_1"	13370	26950	120	420	403	163	85	111	209	76	20	0	321	311	113	124	149	176	61	5	0	1.701	1.701	1.589	1.562	2.261	1.803	0.659	120	485	532	505	0.766	335	197	318	187	0
3	17	14	"PFM0753"	"M55240_4"	13530	26930	150	81	83	20	81	85	24	11	1	0	106	107	30	117	121	32	5	1	0	0.000	-0.200	0.643	0.606	3.601	1.006	0.004	156	559	-11	-8	Error	0	-11	2	-10	-50
3	18	14	"PFM0758"	"M55479_1"	13730	26920	150	89	94	31	80	83	25	23	7	0	112	113	24	112	115	23	17	4	0	100000.000	14.000	0.920	0.928	3.216	6.596	0.001	156	630	9	15	16.610	9	0	14	1	-50
3	19	14	"PFM0761"	"M55746_2"	13930	26950	120	141	145	43	82	84	21	85	70	0	144	142	44	116	119	18	57	41	0	2.107	2.423	1.589	1.517	2.836	1.273	0.125	120	504	87	89	1.075	59	28	63	26	0
3	20	14	"PFM0763"	"M55888_10"	14110	26950	120	335	337	134	88	91	24	92	90	0	798	747	302	126	130	22	94	94	0	0.368	0.401	0.385	0.402	2.228	0.353	0.691	120	544	919	870	-1.444	247	672	249	621	0
3	21	14	"PFM0787"	"M57062_3"	14320	26950	110	112	117	34	94	97	30	40	15	0	171	166	47	133	137	36	53	18	0	0.474	0.697	0.625	0.599	3.517	0.324	0.017	80	509	56	56	-1.078	18	38	23	33	0
3	22	14	"PFM0790"	"M57295_1"	14500	26950	110	139	141	49	96	100	29	61	40	0	159	152	46	135	138	24	50	27	0	1.792	2.647	1.319	1.240	3.213	2.031	0.062	80	514	67	62	0.841	43	24	45	17	0
3	1	15	"PFM0798"	"M57785_5"	10510	27100	150	85	91	24	80	83	20	30	9	0	117	119	27	116	119	21	18	7	0	5.000	3.667	1.000	1.052	4.628	1.045	0.027	156	752	6	14	2.322	5	1	11	3	-50
3	2	15	"PFM0800"	"M58024_1"	10670	27120	110	359	352	133	81	86	30	92	88	0	298	286	87	116	121	34	92	90	0	1.527	1.594	1.559	1.477	2.016	1.513	0.676	80	337	460	441	0.611	278	182	271	170	0
3	3	15	"PFM0804"	"M58298_1"	10870	27110	150	81	84	20	81	85	28	8	0	0	107	107	22	115	118	27	6	0	0	0.000	-0.375	0.869	1.044	3.896	0.940	0.168	156	657	-8	-5	Error	0	-8	3	-8	-50
3	4	15	"PFM0807"	"M58361_1"	11060	27120	110	1936	1841	740	82	106	179	92	91	0	1327	1195	509	115	142	190	87	86	0	1.530	1.629	1.618	1.750	2.018	1.550	0.842	80	473	3066	2839	0.613	1854	1212	1759	1080	0
3	5	15	"PFN0316"	"N134_30"	11270	27130	120	226	224	85	81	101	167	35	0	0	224	222	78	114	138	177	17	0	0	1.318	1.324	1.319	1.216	2.069	1.307	0.505	120	547	255	251	0.399	145	110	143	108	0
3	6	15	"PFN0318"	"N134_34"	11450	27120	110	364	354	136	80	82	22	92	90	0	287	261	104	114	117	23	81	77	0	1.642	1.864	1.734	1.689	2.071	1.701	0.627	80	443	457	421	0.715	284	173	274	147	0
3	7	15	"PFN0320"	"N134_41"	11650	27130	120	456	431	167	82	85	24	93	91	0	287	271	89	118	123	34	87	80	0	2.213	2.281	2.192	2.111	2.285	2.365	0.672	120	531	543	502	1.146	374	169	349	153	0
3	8	15	"PFN0324"	"N134_45"	11840	27130	120	1118	1068	385	83	86	22	97	97	0	1660	1502	578	119	123	22	97	96	0	0.672	0.712	0.707	0.749	2.226	0.668	0.828	120	471	2576	2368	-0.574	1035	1541	985	1383	0
3	9	15	"PFN0326"	"N134_5"	12040	27130	120	356	338	139	80	82	20	93	91	0	370	343	113	113	116	20	91	90	0	1.074	1.122	1.039	1.035	2.280	1.176	0.669	120	465	533	488	0.103	276	257	258	230	0
3	10	15	"PFN0328"	"N134_57"	12210	27130	120	111	115	35	78	82	24	59	27	0	137	143	46	112	115	23	53	30	0	1.320	1.194	1.000	0.952	4.084	0.766	0.073	120	471	58	68	0.401	33	25	37	31	0
3	11	15	"PFN0346"	"N134_93"	12390	27110	150	80	83	21	78	82	23	17	5	0	106	107	21	109	114	31	6	0	0	-0.667	-2.500	0.875	0.843	3.686	0.015	0.000	156	557	-1	3	Error	2	-3	5	-2	-50
3	12	15	"PFN0348"	"N134_96"	12580	27110	150	84	85	20	79	81	19	24	5	0	109	110	22	112	116	28	8	1	0	-1.667	-3.000	0.941	1.142	3.616	0.048	0.002	156	596	2	4	Error	5	-3	6	-2	-50
3	13	15	"PFN0350"	"N135_1"	12770	27150	110	132	131	36	79	81	18	82	63	0	176	177	46	119	123	32	70	40	0	0.930	0.897	0.962	0.930	2.790	0.481	0.139	80	485	110	110	-0.105	53	57	52	58	0
3	14	15	"PFN0353"	"N135_14"	12980	27140	120	343	328	118	77	80	19	93	91	0	413	386	142	113	115	29	88	86	0	0.887	0.919	0.900	0.906	2.314	0.861	0.694	120	570	566	524	-0.174	266	300	251	273	0
3	15	15	"PFN0355"	"N135_17"	13170	27130	110	307	276	99	85	104	201	56	1	0	278	268	94	119	140	181	38	0	0	1.396	1.282	1.168	1.159	2.507	1.159	0.613	80	482	381	340	0.482	222	159	191	149	0
3	16	15	"PFN0357"	"N135_2"	13350	27140	120	239	239	92	82	86	21	90	87	0	219	206	65	121	124	27	83	70	0	1.602	1.847	1.623	1.584	2.084	1.889	0.469	120	533	255	242	0.680	157	98	157	85	0
3	17	15	"PFN0375"	"N136_7"	13540	27140	110	181	183	64	80	84	24	88	78	0	619	590	233	117	130	77	90	90	0	0.201	0.218	0.221	0.190	1.971	0.187	0.605	80	465	603	576	-2.313	101	502	103	473	0
3	18	15	"PFN0377"	"N137_11"	13720	27140	110	724	646	284	81	88	39	93	90	0	716	655	244	115	132	91	93	88	0	1.070	1.046	1.034	0.879	2.176	1.002	0.758	80	526	1244	1105	0.097	643	601	565	540	0
3	19	15	"PFN0379"	"N137_15"	13930	27150	110	112	118	49	80	87	38	37	18	0	136	138	43	115	124	60	13	2	0	1.524	1.652	1.129	1.003	3.913	2.243	0.103	80	481	53	61	0.608	32	21	38	23	0
3	20	15	"PFN0383"	"N137_20"	14110	27140	120	235	227	68	85	88	23	92	89	0	196	192	48	121	125	21	85	75	0	2.000	2.000	2.023	1.852	2.717	2.336	0.384	120	469	225	213	1.000	150	75	142	71	0
3	21	15	"PFN0385"	"N137_22"	14310	27140	120	1859	1703	791	87	90	22	99	97	0	1597	1461	627	125	129	27	90	88	0	1.204	1.210	1.212	1.203	2.323	1.206	0.786	120	485	3244	2952	0.268	1772	1472	1616	1336	0
3	22	15	"PFN0387"	"N137_25"	14490	27140	130	177	184	64	87	91	31	81	70	0	192	195	63	123	127	24	81	66	0	1.304	1.347	1.321	1.374	2.757	1.833	0.294	120	659	159	169	0.383	90	69	97	72	0
3	1	16	"PFN0405"	"N137_9"	10510	27320	120	286	279	109	79	84	61	87	80	0	254	246	102	115	121	73	75	46	0	1.489	1.527	1.490	1.404	1.962	1.090	0.660	120	580	346	331	0.575	207	139	200	131	0
3	2	16	"PFN0407"	"N138_101"	10680	27290	150	86	91	25	81	85	26	27	6	0	112	113	22	115	119	27	7	0	0	-1.667	-5.000	1.047	1.121	3.221	0.940	0.089	156	637	2	8	Error	5	-3	10	-2	-50
3	3	16	"PFN0410"	"N138_105"	10890	27320	120	1697	1554	619	82	84	21	99	98	0	1146	1023	439	115	117	18	96	95	0	1.566	1.621	1.566	1.577	2.354	1.614	0.812	120	533	2646	2380	0.647	1615	1031	1472	908	0
3	4	16	"PFN0413"	"N138_15"	11080	27320	120	214	210	59	82	96	150	37	0	0	163	161	41	115	133	158	0	0	0	2.750	2.783	2.474	2.810	2.779	3.087	0.292	120	498	180	174	1.459	132	48	128	46	0
3	5	16	"PFN0416"	"N138_21"	11260	27320	120	102	107	28	81	82	18	55	34	0	184	180	45	114	116	18	87	77	0	0.300	0.394	0.493	0.405	3.454	0.297	0.109	120	382	91	92	-1.737	21	70	26	66	0
3	6	16	"PFN0418"	"N138_26"	11440	27320	120	384	370	118	79	81	18	96	96	0	356	339	98	114	118	33	95	91	0	1.260	1.293	1.262	1.359	1.750	1.335	0.720	120	505	547	516	0.334	305	242	291	225	0
3	7	16	"PFN0821"	"N159_40"	11640	27320	120	566	536	205	82	86	23	96	95	0	1089	1014	349	123	127	34	97	95	0	0.501	0.510	0.494	0.479	1.736	0.500	0.842	120	517	1450	1345	-0.997	484	966	454	891	0
3	8	16	"PFN0823"	"N159_45"	11830	27320	150	131	134	40	85	88	23	72	49	0	152	156	45	127	128	22	51	32	0	1.840	1.690	1.227	1.230	3.609	1.114	0.124	156	541	71	78	0.880	46	25	49	29	-50
3	9	16	"PFN0826"	"N159_51"	12010	27320	150	95	96	21	81	95	170	0	0	0	117	120	25	117	123	37	8	0	0	100000.000	5.000	0.875	0.872	3.202	1.122	0.126	156	565	14	18	16.610	14	0	15	3	-50
3	10	16	"PFN0828"	"N159_7"	12210	27320	110	278	337	196	80	84	29	97	92	0	379	560	513	116	122	36	98	96	0	0.753	0.579	0.758	0.650	2.244	0.319	0.438	80	498	461	701	-0.410	198	263	257	444	0
3	11	16	"PFN0830"	"N161_2"	12410	27320	120	315	294	103	79	82	23	92	89	0	319	307	99	110	116	38	91	87	0	1.129	1.091	1.073	1.040	1.706	1.060	0.711	120	524	445	412	0.175	236	209	215	197	0
3	12	16	"PFN0833"	"N162_3"	12590	27320	140	276	262	88	79	81	18	95	89	0	251	246	72	112	115	28	91	85	0	1.417	1.366	1.454	1.339	2.483	1.414	0.572	156	564	336	317	0.503	197	139	183	134	0
3	13	16	"PFN0859"	"N168_1"	12800	27320	120	246	242	83	77	79	18	94	90	0	231	230	75	113	116	19	86	85	0	1.432	1.410	1.481	1.391	2.493	1.433	0.561	120	548	287	282	0.518	169	118	165	117	0
3	14	16	"PFN0861"	"N168_12"	12980	27320	100	105	110	38	76	79	19	61	42	0	1016	863	420	110	112	15	92	90	0	0.032	0.045	0.051	0.057	2.765	0.040	0.318	80	394	935	787	-4.965	29	906	34	753	0
3	15	16	"PFN0863"	"N168_17"	13150	27320	110	437	427	140	78	81	20	98	98	0	221	219	60	111	113	18	91	86	0	3.264	3.231	2.992	3.482	2.201	3.410	0.579	80	532	469	457	1.706	359	110	349	108	0
3	16	16	"PFN0866"	"N168_23"	13350	27330	110	129	130	42	79	82	19	75	57	0	173	177	58	112	115	20	83	65	0	0.820	0.785	0.669	0.700	3.064	0.634	0.216	80	448	111	116	-0.287	50	61	51	65	0
3	17	16	"PFN0870"	"N168_29"	13510	27330	150	85	91	24	81	84	23	26	6	0	109	111	22	116	124	60	1	0	0	-0.571	-2.000	1.200	1.078	4.240	7.581	0.001	156	627	-3	5	Error	4	-7	10	-5	-50
3	18	16	"PFN0873"	"N168_32"	13730	27330	120	195	197	58	79	83	22	93	86	0	176	187	53	115	120	45	64	34	0	1.902	1.639	1.663	1.684	2.746	1.820	0.404	120	567	177	190	0.927	116	61	118	72	0
3	19	16	"PFN0901"	"N175_10"	13920	27330	120	478	447	156	78	81	20	96	94	0	987	920	339	112	114	17	96	96	0	0.457	0.457	0.476	0.439	2.354	0.414	0.765	120	483	1275	1177	-1.129	400	875	369	808	0
3	20	16	"PFN0903"	"N175_12"	14130	27310	150	87	92	25	80	83	19	32	15	0	117	119	26	113	116	19	28	10	0	1.750	2.000	0.875	0.934	4.019	1.124	0.016	156	509	11	18	0.807	7	4	12	6	-50
3	21	16	"PFN0908"	"N175_3"	14310	27330	150	88	89	23	80	83	28	17	5	0	110	113	21	112	115	20	15	3	0	-4.000	9.000	1.000	1.060	4.188	2.215	0.003	156	526	6	10	Error	8	-2	9	1	-50
3	22	16	"PFN0910"	"N175_8"	14490	27340	120	306	288	109	78	84	45	85	83	0	407	400	125	112	117	39	95	91	0	0.773	0.729	0.714	0.621	2.457	0.743	0.710	120	553	523	498	-0.372	228	295	210	288	0
3	1	17	"PFN0912"	"N176_2"	10500	27510	100	392	392	155	81	85	65	93	86	0	395	370	126	115	121	83	87	81	0	1.111	1.220	1.200	1.111	1.744	1.262	0.657	80	468	591	566	0.151	311	280	311	255	0
3	2	17	"PFN0914"	"N176_4"	10700	27510	120	329	322	108	81	84	21	95	94	0	276	267	81	114	116	18	92	90	0	1.531	1.575	1.579	1.521	2.082	1.617	0.662	120	531	410	394	0.614	248	162	241	153	0
3	3	17	"PFN0936"	"N181_8"	10870	27510	120	348	343	118	83	85	20	97	95	0	313	301	99	115	118	22	93	88	0	1.338	1.398	1.301	1.480	2.170	1.379	0.674	120	437	463	446	0.420	265	198	260	186	0
3	4	17	"PFN0938"	"N182_2"	11070	27510	110	144	145	53	83	85	19	81	71	0	168	173	45	115	119	22	82	63	0	1.151	1.069	0.968	1.039	3.554	0.980	0.256	80	453	114	120	0.203	61	53	62	58	0
3	5	17	"PFN0940"	"N182_5"	11250	27460	150	85	91	27	81	83	22	24	11	0	118	120	22	115	118	21	21	7	0	1.333	2.000	1.261	1.127	4.038	3.080	0.015	156	527	7	15	0.415	4	3	10	5	-50
3	6	17	"PFN0947"	"N185_15"	11440	27510	120	231	231	79	79	81	22	94	91	0	255	239	79	114	117	19	87	83	0	1.078	1.216	1.139	1.238	2.120	1.150	0.555	120	483	293	277	0.108	152	141	152	125	0
3	7	17	"PFN0951"	"N185_4"	11630	27510	110	246	240	85	79	82	20	95	90	0	294	297	86	117	121	25	93	92	0	0.944	0.894	0.918	0.873	2.810	0.871	0.626	80	457	344	341	-0.084	167	177	161	180	0
3	8	17	"PFN0953"	"N185_6"	11830	27510	120	238	240	88	81	85	24	93	89	0	243	238	68	118	122	25	90	85	0	1.256	1.325	1.312	1.256	2.079	1.639	0.481	120	495	282	279	0.329	157	125	159	120	0
3	9	17	"PFF1635"	"F64095_4"	12010	27510	150	85	101	56	80	94	166	4	0	0	127	148	76	116	121	35	20	12	0	0.455	0.656	0.875	0.754	3.419	9.586	0.101	156	625	16	53	-1.138	5	11	21	32	-50
3	10	17	"PFF1651"	"F64732_1"	12210	27520	100	418	1091	4130	80	97	194	86	37	0	1026	1154	1276	115	122	41	93	88	0	0.371	0.973	0.386	0.442	3.084	5.994	0.149	80	456	1249	2050	-1.430	338	911	1011	1039	0
3	11	17	"PFF1691"	"F66430_1"	12400	27520	100	148	155	52	79	80	19	85	78	0	178	171	58	111	114	22	77	66	0	1.030	1.267	1.014	0.970	2.476	1.123	0.269	80	373	136	136	0.042	69	67	76	60	0
3	12	17	"PFF1706"	"F67045_1"	12580	27490	150	78	81	21	77	79	17	19	7	0	105	105	20	110	112	18	9	1	0	-0.200	-0.800	1.019	1.020	3.903	0.275	0.000	156	499	-4	-1	Error	1	-5	4	-5	-50
3	13	17	"PFF1770"	"F69174_1"	12790	27520	100	459	410	198	77	79	17	92	91	0	556	479	226	111	112	17	85	85	0	0.858	0.905	0.891	0.740	2.300	0.854	0.722	80	384	827	701	-0.220	382	445	333	368	0
3	14	17	"PFF1856"	"F72113_1"	12980	27510	110	3481	3171	1165	78	81	19	100	100	0	2277	2050	786	109	112	27	100	100	0	1.570	1.594	1.543	1.636	2.213	1.516	0.762	80	471	5571	5034	0.650	3403	2168	3093	1941	0
3	15	17	"PFC0253"	"C664"	13170	27520	80	104	128	86	79	82	21	55	32	0	152	187	97	109	112	16	90	67	0	0.581	0.628	0.718	0.716	3.123	0.757	0.422	52	288	68	127	-0.782	25	43	49	78	0
3	16	17	"PFC0263"	"C68"	13350	27530	110	103	101	29	79	82	19	53	27	0	137	133	42	112	114	18	53	37	0	0.960	1.048	0.767	0.659	3.507	0.572	0.102	80	400	49	43	-0.059	24	25	22	21	0
3	17	17	"PFC0294"	"C735"	13530	27500	150	95	151	293	77	80	19	49	30	0	120	144	148	111	113	19	35	19	0	2.000	2.242	1.283	1.354	4.102	3.156	0.260	156	634	27	107	1.000	18	9	74	33	-100
3	18	17	"PFC0298"	"C739"	13740	27520	110	133	133	41	79	82	22	72	55	0	149	148	41	112	116	25	60	35	0	1.459	1.500	1.336	1.508	3.852	1.505	0.139	80	491	91	90	0.545	54	37	54	36	0
3	19	17	"PFC0301"	"C741"	13930	27520	110	227	232	83	79	84	30	93	88	0	208	199	73	111	115	26	78	73	0	1.526	1.739	1.343	1.477	2.250	1.531	0.450	80	411	245	241	0.610	148	97	153	88	0
3	20	17	"PFL0015"	"L1_3"	14080	27470	150	82	85	22	80	84	28	14	1	0	113	114	19	112	115	24	11	1	0	2.000	2.500	1.048	0.942	3.390	1.298	0.153	156	587	3	7	1.000	2	1	5	2	-50
3	21	17	"PFM0073"	"M15459_3"	14320	27520	100	112	121	43	79	81	19	58	47	0	131	133	41	110	112	18	53	35	0	1.571	1.826	1.075	1.135	4.421	1.558	0.090	80	333	54	65	0.652	33	21	42	23	0
3	22	17	"PFM0096"	"M16857_1"	14470	27510	110	653	634	215	79	90	62	96	95	0	667	655	210	111	128	96	95	93	0	1.032	1.020	0.943	1.001	1.961	0.954	0.720	80	446	1130	1099	0.046	574	556	555	544	0
3	1	18	"PFM0259"	"M26257_1"	10490	27680	90	981	875	331	80	84	29	98	98	0	616	535	226	117	121	33	90	90	0	1.806	1.902	1.755	1.860	1.527	1.736	0.778	52	385	1400	1213	0.852	901	499	795	418	0
3	2	18	"PFM0321"	"M31208_3"	10660	27690	80	653	645	188	82	85	28	96	96	0	337	349	81	116	120	26	100	98	0	2.584	2.416	2.480	2.228	2.455	2.737	0.690	52	292	792	796	1.369	571	221	563	233	0
3	3	18	"PFM0389"	"M3590_2"	10870	27670	150	80	81	21	83	84	19	12	3	0	115	116	21	115	118	21	12	4	0	100000.000	-2.000	1.000	1.060	3.665	1.848	0.015	156	629	-3	-1	16.610	-3	0	-2	1	-50
3	4	18	"PFM0523"	"M42640_1"	11060	27690	110	138	138	44	81	83	18	83	65	0	307	301	98	115	119	21	92	92	0	0.297	0.306	0.307	0.291	1.947	0.258	0.432	80	464	249	243	-1.752	57	192	57	186	0
3	5	18	"PFD0044"	"D13561_3"	11250	27670	150	85	88	23	81	83	23	25	6	0	122	127	26	116	119	21	26	11	0	0.667	0.636	0.882	0.867	3.987	1.125	0.035	156	731	10	18	-0.585	4	6	7	11	-50
3	6	18	"PFD0057"	"D15909_4"	11460	27690	120	86	88	20	80	81	23	19	3	0	265	253	80	116	118	18	90	90	0	0.040	0.058	0.142	0.127	2.839	0.044	0.016	120	467	155	145	-4.634	6	149	8	137	0
3	7	18	"PFD0156"	"D17715_93"	11630	27690	120	233	230	72	79	81	20	93	91	0	284	270	66	116	119	26	94	90	0	0.917	0.981	1.000	1.065	2.174	1.004	0.703	120	421	322	305	-0.126	154	168	151	154	0
3	8	18	"PFD0171"	"D21102_1"	11800	27690	80	557	565	149	80	82	20	100	100	0	763	741	180	115	116	16	100	100	0	0.736	0.775	0.747	0.772	1.741	0.714	0.773	52	264	1125	1111	-0.442	477	648	485	626	0
3	9	18	"PFD0194"	"D23657_11"	11990	27700	120	146	147	47	79	80	22	82	64	0	181	185	45	113	116	18	86	75	0	0.985	0.944	0.958	0.953	3.028	1.063	0.295	120	537	135	140	-0.021	67	68	68	72	0
3	10	18	"PFD0273"	"D33539_50"	12210	27700	100	100	107	31	79	79	18	56	31	0	136	137	28	111	113	20	56	27	0	0.840	1.077	1.094	1.042	3.850	1.085	0.101	80	422	46	54	-0.252	21	25	28	26	0
3	11	18	"IAX099I"	"Y_IAX099I"	12390	27690	150	81	83	20	79	80	19	21	6	0	106	108	24	111	113	21	14	3	0	-0.400	-1.333	0.789	0.775	3.732	0.008	0.000	156	501	-3	1	Error	2	-5	4	-3	-50
3	12	18	"ICX188I"	"Y_ICX188I"	12580	27670	150	82	87	44	77	79	20	21	6	0	100	102	20	110	111	17	10	2	0	-0.500	-1.250	0.887	0.978	4.535	28.872	0.001	156	420	-5	2	Error	5	-10	10	-8	-50
3	13	18	"IEX355I"	"Y_IEX355I"	12760	27670	150	82	86	25	78	80	20	27	10	0	108	109	21	111	113	18	14	4	0	-1.333	-4.000	1.319	1.301	4.087	3.897	0.003	156	524	1	6	Error	4	-3	8	-2	-50
3	14	18	"IGX361I"	"Y_IGX361I"	12960	27680	150	80	83	21	80	82	20	17	3	0	105	107	24	110	113	27	7	2	0	0.000	-1.000	0.764	0.803	3.592	0.224	0.026	156	584	-5	0	Error	0	-5	3	-3	-50
3	15	18	"IIX063I"	"Y_IIX063I"	13150	27680	150	77	80	18	80	82	21	10	2	0	105	104	18	109	112	28	1	0	0	0.750	0.000	0.871	1.008	3.472	1.487	0.004	156	516	-7	-5	-0.415	-3	-4	0	-5	-50
3	16	18	"IKX121I"	"Y_IKX121I"	13340	27680	150	79	83	37	80	81	20	21	3	0	107	107	21	110	112	18	10	3	0	0.333	-1.000	1.214	1.372	4.612	41.209	0.000	156	572	-4	0	-1.585	-1	-3	3	-3	-50
3	17	18	"Z_1_50"	"Z_1_50"	13530	27700	110	137	144	44	79	80	19	86	71	0	171	174	53	111	114	18	83	71	0	0.967	1.032	0.897	0.897	2.820	0.931	0.304	80	475	118	128	-0.049	58	60	65	63	0
3	18	18	"Z_1_70"	"Z_1_70"	13730	27710	120	307	302	123	79	82	24	92	88	0	317	300	106	112	116	24	87	86	0	1.112	1.186	1.107	1.138	1.893	0.830	0.424	120	579	433	411	0.153	228	205	223	188	0
3	19	18	"Z_1_90"	"Z_1_90"	13920	27700	110	1209	1095	422	80	89	56	95	93	0	998	886	390	113	129	114	90	82	0	1.276	1.313	1.270	1.313	2.679	1.176	0.720	80	451	2014	1788	0.351	1129	885	1015	773	0
3	20	18	"Z_2_10"	"Z_2_10"	14110	27680	150	78	80	18	80	87	49	1	0	0	109	109	21	110	121	93	0	0	0	2.000	0.000	0.840	0.875	3.954	0.441	0.603	156	695	-3	-1	1.000	-2	-1	0	-1	-50
3	21	18	"Z_2_30"	"Z_2_30"	14300	27670	150	89	97	40	81	83	22	31	13	0	123	125	28	110	113	20	35	17	0	0.615	1.067	0.849	0.862	4.048	3.429	0.020	156	662	21	31	-0.700	8	13	16	15	-50
3	22	18	"Z_2_50"	"Z_2_50"	14500	27710	120	7987	6608	3394	83	88	43	100	100	0	12437	9885	4592	114	125	70	98	97	0	0.641	0.668	0.692	0.708	3.189	0.649	0.830	120	576	20227	16296	-0.641	7904	12323	6525	9771	0
3	1	19	"Z_3_90"	"Z_3_90"	10510	27890	110	5102	4263	2096	81	107	248	92	90	0	5771	5154	2211	118	123	44	100	100	0	0.888	0.830	0.890	0.776	1.865	0.852	0.821	80	454	10674	9218	-0.171	5021	5653	4182	5036	0
3	2	19	"Z_4_10"	"Z_4_10"	10630	27860	150	88	178	575	82	100	191	2	2	0	127	258	868	118	122	38	16	5	0	0.667	0.686	0.933	0.866	3.799	16.061	0.169	156	781	15	236	-0.585	6	9	96	140	-50
3	3	19	"Z_4_30"	"Z_4_30"	10870	27860	150	84	110	113	82	84	26	16	8	0	113	136	137	116	118	21	14	7	0	-0.667	1.400	0.766	0.809	4.251	0.807	0.566	156	761	-1	48	Error	2	-3	28	20	-50
3	4	19	"Z_4_50"	"Z_4_50"	11070	27890	110	358	353	116	80	82	20	96	93	0	677	656	221	115	119	22	98	95	0	0.495	0.505	0.482	0.521	1.959	0.467	0.746	80	460	840	814	-1.015	278	562	273	541	0
3	5	19	"Z_4_70"	"Z_4_70"	11260	27890	110	938	859	355	80	82	21	97	96	0	1742	1571	704	115	118	21	92	92	0	0.527	0.535	0.530	0.588	2.498	0.508	0.875	80	505	2485	2235	-0.923	858	1627	779	1456	0
3	6	19	"Z_4_90"	"Z_4_90"	11440	27880	110	2167	1975	692	81	84	28	100	100	0	4809	4114	1549	117	139	251	98	96	0	0.445	0.474	0.480	0.488	1.762	0.432	0.870	80	465	6778	5891	-1.169	2086	4692	1894	3997	0
3	7	19	"Z_6_30"	"Z_6_30"	11630	27860	150	84	86	18	81	83	24	14	1	0	111	114	23	117	137	236	0	0	0	-0.500	-1.667	0.667	0.722	4.105	0.069	0.295	156	526	-3	2	Error	3	-6	5	-3	-50
3	8	19	"Z_6_50"	"Z_6_50"	11820	27860	150	83	86	29	80	83	40	8	1	0	111	112	25	115	118	20	14	5	0	-0.750	-2.000	0.943	1.187	4.107	1.562	0.012	156	606	-1	3	Error	3	-4	6	-3	-50
3	9	19	"Z_6_70"	"Z_6_70"	12020	27890	120	135	139	40	79	82	42	65	23	0	136	140	31	112	115	19	55	30	0	2.333	2.143	2.083	2.032	3.010	2.300	0.184	120	525	80	88	1.222	56	24	60	28	0
3	10	19	"Z_6_90"	"Z_6_90"	12210	27890	120	225	218	65	80	81	18	95	92	0	184	184	43	111	114	19	91	85	0	1.986	1.890	1.905	1.719	2.226	1.965	0.586	120	488	218	211	0.990	145	73	138	73	0
3	11	19	"Z_7_10"	"Z_7_10"	12390	27860	150	90	94	27	80	81	20	31	17	0	113	117	25	110	112	18	26	12	0	3.333	2.000	1.045	1.203	3.956	0.933	0.038	156	607	13	21	1.737	10	3	14	7	-50
3	12	19	"Z_7_30"	"Z_7_30"	12610	27850	150	90	93	24	78	81	26	28	8	0	113	114	20	110	112	17	19	7	0	4.000	3.750	1.071	1.374	3.591	8.781	0.008	156	586	15	19	2.000	12	3	15	4	-50
3	13	19	"PFI17646"	"oPFI17646"	12770	27880	110	203	216	117	81	83	29	90	82	0	186	191	65	112	114	19	86	77	0	1.649	1.709	1.374	1.433	2.776	2.584	0.249	80	391	196	214	0.721	122	74	135	79	0
3	14	19	"PFN0256"	"oPFN0256"	12980	27890	120	228	228	86	80	81	20	89	87	0	276	259	91	112	114	19	87	85	0	0.902	1.007	1.009	0.949	2.049	0.967	0.601	120	543	312	295	-0.148	148	164	148	147	0
3	15	19	"PFG0021"	"oPFG0021"	13160	27860	150	85	88	25	80	83	22	19	8	0	113	116	25	111	113	21	17	5	0	2.500	1.600	1.167	1.119	3.556	2.553	0.012	156	639	7	13	1.322	5	2	8	5	-50
3	16	19	"PFF72433"	"oPFF72433"	13380	27900	150	89	92	26	80	82	22	26	9	0	114	119	28	112	115	23	19	6	0	4.500	1.714	1.000	1.140	3.210	1.030	0.034	156	708	11	19	2.170	9	2	12	7	-50
3	17	19	"PFJ12787"	"oPFJ12787"	13540	27890	110	97	97	25	78	80	20	47	20	0	139	146	46	112	114	19	65	41	0	0.704	0.559	0.509	0.546	4.254	0.192	0.025	80	467	46	53	-0.507	19	27	19	34	0
3	18	19	"PFG0023"	"oPFG0023"	13740	27890	110	3050	2785	1068	80	84	37	100	98	0	2940	2578	997	113	127	170	97	95	0	1.051	1.097	1.053	1.097	1.823	1.066	0.815	80	439	5797	5170	0.071	2970	2827	2705	2465	0
3	19	19	"PFJ12789"	"oPFJ12789"	13910	27900	150	103	108	33	80	91	86	3	0	0	119	122	28	113	137	205	0	0	0	3.833	3.111	1.533	1.525	4.001	0.177	0.474	156	736	29	37	1.939	23	6	28	9	-50
3	20	19	"PFBL B0077"	"oPFBLOB0077"	14130	27890	110	150	157	57	79	81	23	85	67	0	202	195	63	110	111	17	86	81	0	0.772	0.918	0.829	0.835	2.240	0.863	0.426	80	513	163	163	-0.374	71	92	78	85	0
3	21	19	"PFF72437"	"oPFF72437"	14310	27900	120	395	384	140	79	82	21	96	94	0	412	428	237	110	113	19	95	94	0	1.046	0.959	1.021	0.927	2.163	0.788	0.584	120	548	618	623	0.065	316	302	305	318	0
3	22	19	"PFL0043"	"oPFL0043"	14490	27890	150	94	96	30	82	84	22	30	11	0	120	123	29	113	116	19	31	12	0	1.714	1.400	1.280	1.246	3.822	3.216	0.014	156	816	19	24	0.778	12	7	14	10	-50
3	1	20	"PFBL B0079"	"oPFBLOB0079"	10500	28070	110	188	193	67	80	83	19	87	86	0	250	235	78	117	121	27	83	82	0	0.812	0.958	0.890	0.868	2.486	0.880	0.581	80	518	241	231	-0.300	108	133	113	118	0
3	2	20	"PFF72438"	"oPFF72438"	10680	28070	110	1799	1649	571	82	89	52	98	96	0	1292	1196	563	119	130	106	88	86	0	1.464	1.455	1.383	1.670	2.620	1.346	0.816	80	535	2890	2644	0.550	1717	1173	1567	1077	0
3	3	20	"PFH0006"	"oPFH0006"	10890	28070	120	573	518	188	81	86	45	94	94	0	512	462	181	118	126	99	85	81	0	1.249	1.270	1.249	1.306	2.187	1.185	0.760	120	605	886	781	0.320	492	394	437	344	0
3	4	20	"PFBL B0083"	"oPFBLOB0083"	11090	28060	150	86	88	24	81	115	763	0	0	0	114	116	23	116	134	358	0	0	0	-2.500	100000.000	0.886	1.172	4.570	2.139	0.988	156	708	3	7	Error	5	-2	7	0	-50
3	5	20	"PFBL B0084"	"oPFBLOB0084"	11290	28090	150	91	96	27	80	87	68	4	0	0	122	134	62	116	121	26	25	12	0	1.833	0.889	0.976	0.938	4.962	0.195	0.026	156	599	17	34	0.874	11	6	16	18	-50
3	6	20	"PFM60485"	"oPFM60485"	11450	28080	120	375	359	141	81	86	28	91	90	0	338	331	116	117	140	254	41	0	0	1.330	1.299	1.303	1.239	2.285	1.331	0.662	120	456	515	492	0.412	294	221	278	214	0
3	7	20	"PFN0258"	"oPFN0258"	11630	28050	150	85	91	29	81	84	24	24	8	0	120	123	30	116	133	207	0	0	0	1.000	1.429	1.060	1.112	3.657	0.788	0.038	156	686	8	17	0.000	4	4	10	7	-50
3	8	20	"PFM60486"	"oPFM60486"	11830	28080	120	294	286	110	80	84	42	86	83	0	338	328	136	116	118	19	90	87	0	0.964	0.972	0.937	0.977	2.295	0.943	0.611	120	573	436	418	-0.053	214	222	206	212	0
3	9	20	"PFK12896"	"oPFK12896"	12020	28080	110	120	120	33	79	83	44	46	6	0	208	208	59	114	118	24	87	80	0	0.436	0.436	0.431	0.401	2.528	0.300	0.213	80	460	135	135	-1.197	41	94	41	94	0
3	10	20	"PFN0259"	"oPFN0259"	12200	28080	120	832	751	291	80	81	18	99	99	0	504	488	182	114	117	23	92	88	0	1.928	1.794	1.844	1.978	2.337	1.815	0.780	120	535	1142	1045	0.947	752	390	671	374	0
3	11	20	"PFL0046"	"oPFL0046"	12400	28080	120	672	635	244	81	82	19	95	94	0	393	365	134	112	114	18	87	87	0	2.103	2.190	2.223	2.147	2.191	2.279	0.743	120	576	872	807	1.073	591	281	554	253	0
3	12	20	"PFD66984"	"oPFD66984"	12600	28080	110	252	250	88	81	83	20	91	85	0	323	294	103	113	116	30	86	82	0	0.814	0.934	0.863	0.750	2.121	0.873	0.663	80	413	381	350	-0.296	171	210	169	181	0
3	13	20	"PFD66985"	"oPFD66985"	12780	28050	150	84	82	19	80	83	28	8	1	0	108	111	19	113	117	29	7	1	0	-0.800	-1.000	0.944	0.941	2.792	0.885	0.021	156	539	-1	0	Error	4	-5	2	-2	-50
3	14	20	"PFL0047"	"oPFL0047"	12960	28080	110	356	329	127	79	81	21	93	93	0	247	246	79	112	115	21	87	87	0	2.052	1.866	1.806	1.752	2.259	2.190	0.562	80	383	412	384	1.037	277	135	250	134	0
3	15	20	"PFF72478"	"oPFF72478"	13140	28070	90	496	511	271	80	81	19	96	94	0	405	406	201	112	117	31	94	84	0	1.420	1.466	1.337	1.336	2.798	1.500	0.692	52	396	709	725	0.506	416	293	431	294	0
3	16	20	"PFL0097"	"oPFL0097"	13330	28080	110	262	270	97	80	82	21	95	93	0	250	241	74	114	118	31	87	82	0	1.338	1.496	1.416	1.316	2.206	1.414	0.579	80	516	318	317	0.420	182	136	190	127	0
3	17	20	"PFBL B0142"	"oPFBLOB0142"	13540	28090	100	110	109	30	79	82	23	60	20	0	287	271	94	112	118	31	85	83	0	0.177	0.189	0.186	0.193	2.573	0.156	0.296	80	420	206	189	-2.497	31	175	30	159	0
3	18	20	"PFI17693"	"oPFI17693"	13750	28090	120	1077	944	422	79	84	38	98	92	0	1140	1050	407	113	131	174	90	88	0	0.972	0.923	0.942	0.856	2.395	0.945	0.781	120	423	2025	1802	-0.041	998	1027	865	937	0
3	19	20	"PFI17695"	"oPFI17695"	13910	28090	110	3039	2721	1164	78	97	119	96	92	0	3006	2799	1054	115	165	357	95	90	0	1.024	0.985	0.990	0.924	1.927	0.933	0.771	80	342	5852	5327	0.035	2961	2891	2643	2684	0
3	20	20	"PFH0024"	"oPFH0024"	14110	28090	110	220	217	85	79	93	103	71	16	0	227	220	75	111	147	304	0	0	0	1.216	1.266	1.196	1.129	2.560	1.169	0.532	80	462	257	247	0.282	141	116	138	109	0
3	21	20	"PFBL B0147"	"oPFBLOB0147"	14310	28100	110	138	141	45	80	83	22	76	66	0	146	140	42	109	112	24	62	27	0	1.568	1.968	1.286	1.280	3.215	1.682	0.255	80	446	95	92	0.649	58	37	61	31	0
3	22	20	"PFF72481"	"oPFF72481"	14500	28100	120	401	373	139	79	81	19	95	90	0	255	250	82	110	113	26	88	85	0	2.221	2.100	1.966	1.812	2.058	2.187	0.611	120	535	467	434	1.151	322	145	294	140	0
3	1	21	"PFJ12809"	"oPFJ12809"	10510	28270	150	88	93	29	80	82	19	36	16	0	112	113	36	118	119	26	16	2	0	-1.333	-2.600	0.690	0.684	3.857	0.384	0.045	156	775	2	8	Error	8	-6	13	-5	-50
3	2	21	"PFH0027"	"oPFH0027"	10700	28280	120	634	567	251	80	86	50	90	86	0	962	881	364	118	129	113	91	90	0	0.656	0.638	0.643	0.567	2.342	0.617	0.828	120	552	1398	1250	-0.607	554	844	487	763	0
3	3	21	"PFF72482"	"oPFF72482"	10890	28280	100	483	411	187	80	84	29	90	83	0	606	516	266	117	126	66	80	77	0	0.824	0.830	0.775	0.681	2.206	0.716	0.723	80	441	892	730	-0.279	403	489	331	399	0
3	4	21	"PFG0045"	"oPFG0045"	11090	28280	110	209	208	90	82	148	1030	0	0	0	219	205	85	120	154	485	0	0	0	1.283	1.482	1.054	1.025	3.248	2.134	0.982	80	388	226	211	0.359	127	99	126	85	0
3	5	21	"PFF72484"	"oPFF72484"	11270	28270	120	90	93	27	81	85	25	28	5	0	187	176	64	115	118	20	75	67	0	0.125	0.197	0.323	0.280	3.086	0.164	0.075	120	361	81	73	-3.000	9	72	12	61	0
3	6	21	"PFI17704"	"oPFI17704"	11450	28270	110	243	244	75	82	88	37	93	87	0	501	469	181	117	132	77	87	85	0	0.419	0.460	0.432	0.467	2.141	0.364	0.621	80	365	545	514	-1.254	161	384	162	352	0
3	7	21	"PFH0030"	"oPFH0030"	11630	28280	110	172	174	55	80	86	32	85	71	0	211	209	60	117	129	71	67	18	0	0.979	1.022	1.034	0.938	2.299	0.720	0.404	80	459	186	186	-0.031	92	94	94	92	0
3	8	21	"PFM60518"	"oPFM60518"	11810	28270	110	415	405	140	78	87	48	96	91	0	310	318	165	117	125	46	87	82	0	1.746	1.627	1.669	1.690	2.058	1.421	0.602	80	486	530	528	0.804	337	193	327	201	0
3	9	21	"PFL0104"	"oPFL0104"	12020	28270	110	269	255	80	79	87	48	88	87	0	195	193	58	117	125	45	67	41	0	2.436	2.316	1.808	2.199	1.855	2.233	0.494	80	432	268	252	1.284	190	78	176	76	0
3	10	21	"PFI17705"	"oPFI17705"	12210	28280	120	380	367	127	80	83	27	95	93	0	446	441	143	114	118	25	96	95	0	0.904	0.878	0.885	0.835	2.076	0.881	0.786	120	397	632	614	-0.146	300	332	287	327	0
3	11	21	"PFBL B0155"	"oPFBLOB0155"	12400	28280	120	203	198	54	79	81	19	95	90	0	161	161	33	112	114	17	83	65	0	2.531	2.429	2.525	2.385	2.881	2.786	0.374	120	391	173	168	1.339	124	49	119	49	0
3	12	21	"PFBL B0157"	"oPFBLOB0157"	12590	28240	150	81	85	36	81	88	62	1	0	0	109	109	25	114	120	50	1	0	0	0.000	-0.800	1.158	1.183	3.790	2.268	0.020	156	584	-5	-1	Error	0	-5	4	-5	-50
3	13	21	"PFD67005"	"oPFD67005"	12780	28240	150	84	90	54	81	100	162	0	0	0	113	117	23	114	148	386	0	0	0	-3.000	3.000	1.179	1.122	3.728	0.373	0.687	156	453	2	12	Error	3	-1	9	3	-50
3	14	21	"PFD67007"	"oPFD67007"	12970	28240	150	84	90	32	81	97	155	0	0	0	114	117	25	114	143	369	0	0	0	100000.000	3.000	0.976	1.137	4.334	0.371	0.707	156	495	3	12	16.610	3	0	9	3	-50
3	15	21	"PFM60523"	"oPFM60523"	13160	28280	120	165	170	55	80	81	21	88	77	0	207	207	62	110	114	27	88	80	0	0.876	0.928	0.786	0.807	2.490	0.892	0.431	120	425	182	187	-0.191	85	97	90	97	0
3	16	21	"PFL0108"	"oPFL0108"	13350	28280	120	220	216	76	78	81	21	94	88	0	192	196	52	109	112	23	93	79	0	1.711	1.586	1.562	1.542	2.323	1.718	0.482	120	402	225	225	0.775	142	83	138	87	0
3	17	21	"A10325_30a"	"A10325_30a"	13540	28240	150	83	82	18	79	81	22	12	1	0	104	104	21	111	116	30	2	0	0	-0.571	-0.429	0.869	0.813	3.278	0.602	0.010	156	515	-3	-4	Error	4	-7	3	-7	-50
3	18	21	"A10325_30c"	"A10325_30c"	13730	28240	150	79	82	21	78	81	24	16	3	0	104	108	29	111	115	28	6	1	0	-0.143	-1.333	0.886	0.634	4.533	1.016	0.002	156	400	-6	1	Error	1	-7	4	-3	-50
3	19	21	"A10325_30e"	"A10325_30e"	13920	28240	150	78	82	21	77	93	109	0	0	0	107	107	20	113	155	326	0	0	0	-0.167	-0.833	0.909	0.940	6.034	0.190	0.760	156	412	-5	-1	Error	1	-6	5	-6	-50
3	20	21	"A10325_30g"	"A10325_30g"	14110	28240	150	76	81	22	80	93	102	0	0	0	99	103	22	112	151	308	0	0	0	0.308	-0.111	0.962	0.939	3.868	0.398	0.010	156	465	-17	-8	-1.700	-4	-13	1	-9	-50
3	21	21	"A10325_30i"	"A10325_30i"	14300	28270	150	83	86	25	80	83	22	14	5	0	110	112	24	107	111	26	17	4	0	1.000	1.200	1.000	0.994	4.300	1.541	0.008	156	395	6	11	0.000	3	3	6	5	-50
3	22	21	"E598_1a"	"E598_1a"	14490	28260	150	89	92	24	78	80	23	28	12	0	111	114	24	109	112	25	15	4	0	5.500	2.800	1.261	1.175	3.695	0.213	0.010	156	616	13	19	2.459	11	2	14	5	-50
3	1	22	"F48446_9e"	"F48446_9e"	10490	28420	150	84	86	20	79	82	28	12	1	0	117	118	25	117	119	24	15	3	0	100000.000	7.000	0.675	0.689	4.154	0.259	0.005	156	915	5	8	16.610	5	0	7	1	-50
3	2	22	"F48446_9g"	"F48446_9g"	10690	28470	110	177	166	75	80	84	39	66	52	0	199	195	91	119	120	25	70	61	0	1.212	1.132	0.917	0.945	2.585	1.164	0.359	80	462	177	162	0.278	97	80	86	76	0
3	3	22	"F48446_9i"	"F48446_9i"	10870	28460	120	342	333	91	78	82	27	99	98	0	411	415	140	119	120	31	94	92	0	0.904	0.861	0.844	0.923	2.265	0.766	0.727	120	549	556	551	-0.145	264	292	255	296	0
3	4	22	"I12861_2a"	"I12861_2a"	11070	28420	150	78	81	21	79	83	26	9	3	0	108	110	22	116	121	36	5	0	0	0.125	-0.333	0.819	0.943	3.804	4.321	0.009	156	726	-9	-4	-3.000	-1	-8	2	-6	-50
3	5	22	"I12861_2c"	"I12861_2c"	11260	28420	150	78	79	19	79	82	25	7	1	0	107	106	20	116	118	20	7	0	0	0.111	0.000	0.833	0.844	3.253	1.197	0.001	156	636	-10	-10	-3.170	-1	-9	0	-10	-50
3	6	22	"I12861_2e"	"I12861_2e"	11450	28420	150	82	84	25	79	84	30	12	1	0	109	111	26	116	125	60	1	0	0	-0.429	-1.000	0.905	0.896	4.094	0.277	0.251	156	658	-4	0	Error	3	-7	5	-5	-50
3	7	22	"J512_2i"	"J512_2i"	11640	28460	150	85	91	41	82	87	34	13	3	0	114	115	28	122	132	58	1	0	0	-0.375	-1.286	0.691	0.754	4.204	0.546	0.018	156	721	-5	2	Error	3	-8	9	-7	-50
3	8	22	"Ks592_1a"	"Ks592_1a"	11820	28460	150	88	92	30	81	89	45	7	1	0	119	125	33	123	131	49	5	1	0	-1.750	5.500	0.773	0.843	4.328	0.357	0.044	156	765	3	13	Error	7	-4	11	2	-50
3	9	22	"Ks592_1c"	"Ks592_1c"	12020	28420	150	80	81	21	79	86	42	4	0	0	107	110	23	117	123	39	1	0	0	-0.100	-0.286	0.839	0.819	4.164	0.979	0.063	156	723	-9	-5	Error	1	-10	2	-7	-50
3	10	22	"Ks592_1e"	"Ks592_1e"	12210	28420	150	79	80	18	81	83	24	8	0	0	110	109	20	115	118	22	6	1	0	0.400	0.167	1.192	1.175	3.387	0.660	0.003	156	647	-7	-7	-1.322	-2	-5	-1	-6	-50
3	11	22	"Ks592_1g"	"Ks592_1g"	12400	28420	150	83	86	25	79	81	19	25	6	0	109	111	22	115	117	19	12	4	0	-0.667	-1.750	0.978	0.948	4.156	1.046	0.019	156	678	-2	3	Error	4	-6	7	-4	-50
3	12	22	"Ks592_1i"	"Ks592_1i"	12570	28470	110	2090	1899	548	80	97	104	100	98	0	3070	2723	863	115	152	246	97	95	0	0.680	0.697	0.706	0.734	1.829	0.635	0.852	80	486	4965	4427	-0.556	2010	2955	1819	2608	0
3	13	22	"EMPTY"	"EMPTY"	12780	28430	150	97	120	67	81	101	149	7	1	0	131	172	98	116	156	354	0	0	0	1.067	0.696	0.757	0.921	3.102	0.475	0.711	156	768	31	95	0.093	16	15	39	56	-75
3	14	22	"EMPTY"	"EMPTY"	12970	28430	150	92	120	70	79	92	134	12	1	0	129	170	95	115	137	318	2	0	0	0.929	0.745	0.672	0.740	2.718	0.235	0.478	156	664	27	96	-0.107	13	14	41	55	-75
3	15	22	"EMPTY"	"EMPTY"	13160	28430	150	93	111	58	79	81	20	41	29	0	131	161	79	114	116	20	47	36	0	0.824	0.681	0.682	0.721	2.890	0.673	0.446	156	646	31	79	-0.280	14	17	32	47	-75
3	16	22	"EMPTY"	"EMPTY"	13350	28430	150	92	102	47	78	81	21	40	20	0	128	145	57	112	115	22	42	25	0	0.875	0.727	0.847	1.033	3.503	0.713	0.277	156	646	30	57	-0.193	14	16	24	33	-75
3	17	22	"EMPTY"	"EMPTY"	13540	28430	150	101	112	48	78	81	21	50	30	0	126	149	65	113	115	18	44	28	0	1.769	0.944	1.000	1.165	3.134	0.648	0.383	156	664	36	70	0.823	23	13	34	36	-75
3	18	22	"EMPTY"	"EMPTY"	13730	28430	150	92	108	60	79	81	20	38	26	0	126	146	59	113	115	18	41	28	0	1.000	0.879	0.915	0.982	3.033	0.875	0.376	156	678	26	62	0.000	13	13	29	33	-75
3	19	22	"EMPTY"	"EMPTY"	13920	28430	150	79	80	17	77	79	19	16	3	0	111	113	19	114	115	19	10	1	0	-0.667	-3.000	1.536	1.401	3.557	0.273	0.001	156	678	-1	2	Error	2	-3	3	-1	-75
3	20	22	"EMPTY"	"EMPTY"	14110	28430	150	82	86	25	76	78	19	28	11	0	107	109	20	113	116	20	12	1	0	-1.000	-2.500	1.000	1.024	3.697	2.579	0.003	156	656	0	6	Error	6	-6	10	-4	-75
3	21	22	"EMPTY"	"EMPTY"	14300	28430	150	75	76	18	76	79	20	12	1	0	112	114	17	111	114	19	14	3	0	-1.000	0.000	1.000	1.031	3.291	1.726	0.000	156	622	0	3	Error	-1	1	0	3	-75
3	22	22	"EMPTY"	"EMPTY"	14490	28430	150	80	81	22	77	79	19	16	2	0	109	112	21	111	113	16	13	1	0	-1.500	4.000	1.111	1.162	4.147	1.663	0.001	156	837	1	5	Error	3	-2	4	1	-75
4	1	1	"PFA0039"	"A1411_1"	15040	24490	130	10612	10409	4902	81	179	1031	91	88	0	5021	4697	1996	113	181	616	90	90	0	2.146	2.253	2.225	2.188	2.083	2.430	0.830	120	727	15439	14912	1.101	10531	4908	10328	4584	0
4	2	1	"PFA0101"	"A21885_1"	15230	24500	130	3726	3512	1915	80	194	1114	87	68	0	7903	7068	2981	114	194	665	93	90	0	0.468	0.494	0.493	0.452	2.151	0.558	0.702	120	622	11435	10386	-1.095	3646	7789	3432	6954	0
4	3	1	"PFA0019"	"A11546_1"	15430	24500	130	832	772	309	79	81	21	95	92	0	824	748	283	112	116	21	91	91	0	1.058	1.090	1.063	0.921	2.021	1.102	0.842	120	634	1465	1329	0.081	753	712	693	636	0
4	4	1	"PFA0144"	"A31870_1"	15610	24500	120	4827	4466	1685	80	150	568	95	93	0	3556	3313	1220	116	191	566	93	90	0	1.380	1.372	1.418	1.465	2.220	1.390	0.878	120	527	8187	7583	0.465	4747	3440	4386	3197	0
4	5	1	"PFA0009"	"A10325_29"	15790	24500	120	953	876	366	79	146	546	79	15	0	5102	4991	1981	114	200	583	94	92	0	0.175	0.163	0.168	0.155	1.873	0.191	0.441	120	572	5862	5674	-2.513	874	4988	797	4877	0
4	6	1	"PFA0012"	"A10325_32"	15990	24500	130	299	285	105	79	97	167	70	10	0	4310	3969	1657	112	222	722	89	87	0	0.052	0.053	0.055	0.057	1.809	0.053	0.264	120	657	4418	4063	-4.254	220	4198	206	3857	0
4	7	1	"PFA0030"	"A12797_1"	16180	24500	130	1648	1563	524	80	88	83	96	95	0	959	889	301	111	191	658	79	0	0	1.849	1.906	1.874	1.928	2.309	0.735	0.170	120	633	2416	2261	0.887	1568	848	1483	778	0
4	8	1	"PFB0005"	"B11"	16370	24500	130	137	140	43	77	81	23	81	63	0	211	208	66	110	115	30	86	75	0	0.594	0.643	0.563	0.553	2.769	0.554	0.412	120	636	161	161	-0.751	60	101	63	98	0
4	9	1	"PFB0219"	"B57"	16570	24510	140	144	146	47	75	79	26	81	60	0	166	169	49	107	112	28	79	53	0	1.169	1.145	1.033	0.977	2.587	0.903	0.290	156	701	128	133	0.226	69	59	71	62	0
4	10	1	"PFB0285"	"B92"	16750	24510	100	141	142	58	76	79	18	81	71	0	287	283	109	107	108	23	93	90	0	0.361	0.375	0.366	0.359	2.225	0.318	0.377	80	412	245	242	-1.469	65	180	66	176	0
4	11	1	"PFB0008"	"B114"	16940	24500	130	653	642	325	75	78	19	96	95	0	877	829	359	105	107	21	93	93	0	0.749	0.783	0.748	0.737	1.783	0.804	0.779	120	679	1350	1291	-0.418	578	772	567	724	0
4	12	1	"PFB0034"	"B165"	17140	24510	120	1435	1611	1157	74	76	20	100	99	0	1177	1224	567	104	105	15	99	97	0	1.268	1.372	1.329	1.210	2.013	1.646	0.757	120	579	2434	2657	0.343	1361	1073	1537	1120	0
4	13	1	"PFB0089"	"B319"	17330	24510	130	1304	1207	525	74	76	19	95	94	0	1347	1250	498	104	106	20	94	93	0	0.990	0.989	1.013	0.926	2.383	1.055	0.787	120	623	2473	2279	-0.015	1230	1243	1133	1146	0
4	14	1	"PFB0104"	"B351"	17510	24510	130	175	184	58	74	80	60	85	35	0	189	188	44	103	105	19	94	86	0	1.174	1.294	1.227	1.227	2.298	2.813	0.187	120	619	187	195	0.232	101	86	110	85	0
4	15	1	"PFB0113"	"B372"	17700	24510	130	905	861	304	75	79	54	96	95	0	696	669	180	102	104	20	96	96	0	1.397	1.386	1.394	1.313	2.002	1.491	0.805	120	632	1424	1353	0.483	830	594	786	567	0
4	16	1	"PFB0116"	"B380"	17890	24510	130	157	166	54	74	76	17	93	88	0	168	175	43	101	102	16	95	86	0	1.239	1.243	1.269	1.148	2.459	1.482	0.393	120	661	150	166	0.309	83	67	92	74	0
4	17	1	"PFB0118"	"B383"	18090	24510	130	1481	1436	493	73	76	22	100	99	0	1162	1131	310	100	101	15	99	99	0	1.326	1.322	1.351	1.289	2.010	1.439	0.801	120	690	2470	2394	0.407	1408	1062	1363	1031	0
4	18	1	"PFB0140"	"B432"	18300	24510	130	848	785	325	73	75	23	95	93	0	611	568	215	100	101	15	91	91	0	1.517	1.521	1.468	1.412	1.773	1.556	0.827	120	655	1286	1180	0.601	775	511	712	468	0
4	19	1	"PFC0315"	"C9"	18490	24510	130	261	253	83	75	77	22	94	94	0	282	274	77	99	101	17	94	93	0	1.016	1.017	0.989	0.927	1.826	1.024	0.648	120	613	369	353	0.023	186	183	178	175	0
4	20	1	"PFC0207"	"C56"	18660	24510	130	488	484	160	73	75	18	100	100	0	396	383	99	99	100	22	99	99	0	1.397	1.447	1.450	1.397	1.586	1.593	0.743	120	615	712	695	0.483	415	297	411	284	0
4	21	1	"PFC0316"	"C96"	18850	24510	120	273	264	96	73	76	20	95	90	0	231	241	78	99	102	27	90	90	0	1.515	1.345	1.303	1.256	2.154	1.428	0.572	120	564	332	333	0.599	200	132	191	142	0
4	22	1	"PFC0007"	"C114"	19030	24510	130	750	795	404	74	76	20	100	100	0	638	648	300	99	101	20	98	97	0	1.254	1.313	1.267	1.385	1.985	1.361	0.647	120	727	1215	1270	0.327	676	539	721	549	0
4	1	2	"PFC0021"	"C134"	15060	24680	140	444	425	168	79	172	1044	0	0	0	288	281	87	111	180	630	0	0	0	2.062	2.035	2.039	1.855	2.263	2.262	0.715	156	685	542	516	1.044	365	177	346	170	0
4	2	2	"PFC0034"	"C161"	15250	24680	130	1226	1197	462	79	82	26	97	97	0	905	910	289	112	114	19	97	97	0	1.446	1.401	1.406	1.360	1.552	1.469	0.851	120	508	1940	1916	0.532	1147	793	1118	798	0
4	3	2	"PFJ0545"	"J687_3"	15440	24690	120	400	394	154	80	82	19	95	91	0	344	343	120	115	117	19	92	92	0	1.397	1.377	1.305	1.167	2.403	1.391	0.762	120	461	549	542	0.483	320	229	314	228	0
4	4	2	"PFK0100"	"Km695_2"	15620	24690	140	217	213	75	87	145	542	0	0	0	195	192	55	124	193	558	0	0	0	1.831	1.853	1.750	1.601	2.533	2.477	0.292	156	517	201	194	0.873	130	71	126	68	0
4	5	2	"PFK0134"	"Km993_1"	15820	24690	130	367	358	119	85	107	187	79	20	0	392	384	114	121	160	357	20	0	0	1.041	1.038	0.987	0.992	1.811	1.142	0.659	120	528	553	536	0.057	282	271	273	263	0
4	6	2	"PFK0052"	"Km3535_1"	16020	24690	130	423	420	154	80	101	190	80	42	0	294	289	94	115	207	678	0	0	0	1.916	1.954	1.861	1.843	2.093	0.701	0.601	120	496	522	514	0.938	343	179	340	174	0
4	7	2	"PFK0059"	"Km3703_4"	16200	24690	130	216	220	72	79	81	22	95	91	0	271	263	81	111	114	21	91	90	0	0.856	0.928	0.886	0.857	1.915	0.872	0.576	120	498	297	293	-0.224	137	160	141	152	0
4	8	2	"PFK0303"	"Kn267_1"	16380	24690	120	341	346	118	79	82	25	98	96	0	279	288	79	109	113	23	98	95	0	1.541	1.492	1.563	1.484	2.052	1.648	0.639	120	493	432	446	0.624	262	170	267	179	0
4	9	2	"PFK0297"	"Kn2497_2"	16580	24690	140	696	666	274	80	84	34	94	92	0	412	389	136	109	114	38	90	87	0	2.033	2.093	2.111	2.086	2.249	2.215	0.743	156	551	919	866	1.024	616	303	586	280	0
4	10	2	"PFK0436"	"Kn5150_1"	16770	24690	130	3735	3722	1675	77	81	25	100	96	0	3405	3402	1411	108	110	22	100	100	0	1.109	1.107	1.087	1.057	1.893	1.127	0.845	120	511	6955	6939	0.150	3658	3297	3645	3294	0
4	11	2	"PFK0536"	"Kn8928_1"	16950	24690	130	592	585	232	78	81	26	97	95	0	393	392	123	107	110	28	95	95	0	1.797	1.779	1.713	1.672	1.922	1.933	0.732	120	564	800	792	0.846	514	286	507	285	0
4	12	2	"PFK0544"	"Kn9335_1"	17150	24690	130	535	529	176	77	79	20	96	95	0	285	273	80	106	107	24	93	91	0	2.559	2.707	2.731	2.682	2.004	2.865	0.643	120	574	637	619	1.355	458	179	452	167	0
4	13	2	"PFK0875"	"Ks2_1"	17350	24700	130	178	185	59	76	80	38	90	68	0	210	210	56	106	108	20	92	87	0	0.981	1.048	0.983	1.025	2.161	1.277	0.410	120	482	206	213	-0.028	102	104	109	104	0
4	14	2	"PFK0879"	"Ks2_14"	17540	24700	130	2763	2718	896	74	79	36	100	98	0	1735	1644	525	106	109	25	99	99	0	1.651	1.719	1.714	1.753	1.825	1.782	0.867	120	444	4318	4182	0.723	2689	1629	2644	1538	0
4	15	2	"PFK1056"	"Ks54_1"	17710	24700	130	1092	1009	363	74	77	20	98	98	0	1188	1133	366	105	106	21	100	100	0	0.940	0.910	0.906	0.885	1.693	0.949	0.734	120	528	2101	1963	-0.089	1018	1083	935	1028	0
4	16	2	"PFK1101"	"Ks59_1"	17910	24700	130	286	299	102	75	77	19	97	95	0	323	322	96	101	103	15	95	95	0	0.950	1.014	0.953	0.944	2.051	1.019	0.665	120	577	433	445	-0.073	211	222	224	221	0
4	17	2	"PFK1165"	"Ks72_6"	18110	24700	130	141	147	46	74	77	18	89	80	0	302	295	85	101	102	14	95	95	0	0.333	0.376	0.374	0.336	2.337	0.349	0.496	120	511	268	267	-1.585	67	201	73	194	0
4	18	2	"PFK1183"	"Ks75_9"	18280	24690	130	252	264	96	74	77	19	95	94	0	201	201	53	101	102	14	94	91	0	1.780	1.900	1.870	1.861	2.349	2.260	0.530	120	499	278	290	0.832	178	100	190	100	0
4	19	2	"PFK1209"	"Ks82_1"	18470	24700	130	843	846	341	74	76	18	99	95	0	691	696	200	99	101	15	99	98	0	1.299	1.293	1.366	1.224	2.007	1.415	0.753	120	551	1361	1369	0.377	769	592	772	597	0
4	20	2	"PFK1228"	"Ks83_8"	18670	24700	130	904	869	335	73	76	19	96	96	0	903	857	299	99	101	25	95	95	0	1.034	1.050	1.039	1.017	1.645	1.063	0.820	120	539	1635	1554	0.048	831	804	796	758	0
4	21	2	"PFK0643"	"Ks127_5"	18850	24700	120	137	144	48	72	74	20	84	73	0	266	263	74	99	102	31	93	92	0	0.389	0.439	0.399	0.391	2.389	0.392	0.385	120	491	232	236	-1.361	65	167	72	164	0
4	22	2	"PFK0638"	"Ks127_16"	19050	24700	130	302	290	101	74	76	21	92	90	0	280	261	93	100	102	23	88	84	0	1.267	1.342	1.277	1.370	2.581	1.254	0.638	120	639	408	377	0.341	228	180	216	161	0
4	1	3	"PFK0659"	"Ks133_2"	15030	24870	130	189	190	63	77	80	19	90	85	0	302	293	95	110	112	20	90	90	0	0.583	0.617	0.573	0.574	2.193	0.584	0.550	120	648	304	296	-0.778	112	192	113	183	0
4	2	3	"PFK0667"	"Ks139_1"	15230	24870	130	136	136	42	76	79	21	81	64	0	147	150	46	110	113	20	69	47	0	1.622	1.500	1.298	1.420	3.195	1.206	0.240	120	577	97	100	0.697	60	37	60	40	0
4	3	3	"PFK0682"	"Ks152_11"	15440	24880	120	154	153	50	82	85	24	79	65	0	161	163	50	119	121	21	78	48	0	1.714	1.614	1.111	1.128	2.947	1.435	0.240	120	522	114	115	0.778	72	42	71	44	0
4	4	3	"PFK0686"	"Ks155_1"	15630	24880	130	511	485	186	92	95	27	90	89	0	513	478	190	132	135	31	87	86	0	1.100	1.136	1.030	0.999	1.875	1.051	0.717	120	445	800	739	0.137	419	381	393	346	0
4	5	3	"PFA0001"	"A10325_1"	15800	24880	150	128	133	46	89	95	39	49	17	0	148	155	50	126	133	39	37	13	0	1.773	1.517	1.200	1.353	2.951	1.351	0.125	156	530	61	73	0.826	39	22	44	29	-50
4	6	3	"PFA0004"	"A10325_16"	16010	24870	150	109	113	40	79	85	36	41	13	0	134	139	46	114	119	32	35	16	0	1.500	1.360	0.833	0.877	3.785	1.155	0.113	156	520	50	59	0.585	30	20	34	25	-50
4	7	3	"PFA0008"	"A10325_26"	16200	24880	130	133	132	42	77	79	23	79	57	0	153	156	41	109	113	21	72	50	0	1.273	1.170	1.155	1.158	3.361	1.159	0.189	120	426	100	102	0.348	56	44	55	47	0
4	8	3	"PFA0016"	"A10935_1"	16390	24890	130	2566	2308	942	78	82	32	97	95	0	2711	2495	962	109	114	36	95	94	0	0.956	0.935	0.948	0.912	2.420	0.942	0.816	120	516	5090	4616	-0.065	2488	2602	2230	2386	0
4	9	3	"PFA0020"	"A11962_1"	16590	24890	130	197	192	65	79	82	30	86	78	0	201	198	64	110	112	35	83	64	0	1.297	1.284	1.294	1.193	2.723	0.968	0.325	120	500	209	201	0.375	118	91	113	88	0
4	10	3	"PFA0023"	"A12312_15"	16760	24880	130	592	556	193	77	81	26	93	91	0	343	327	112	110	111	18	93	90	0	2.210	2.207	2.129	1.962	2.558	2.206	0.754	120	536	748	696	1.144	515	233	479	217	0
4	11	3	"PFA0047"	"A14801_11"	16970	24890	130	2526	2269	866	78	80	25	95	95	0	1771	1584	627	111	114	27	90	90	0	1.475	1.487	1.475	1.379	1.893	1.546	0.823	120	574	4108	3664	0.560	2448	1660	2191	1473	0
4	12	3	"PFA0051"	"A14801_2"	17160	24890	130	280	266	94	77	79	23	90	88	0	209	201	67	109	112	27	85	79	0	2.030	2.054	1.756	1.760	1.952	2.065	0.578	120	525	303	281	1.021	203	100	189	92	0
4	13	3	"PFA0053"	"A14801_24"	17340	24890	130	165	170	52	76	78	25	87	80	0	361	342	124	107	110	20	90	89	0	0.350	0.400	0.377	0.378	2.184	0.332	0.495	120	428	343	329	-1.513	89	254	94	235	0
4	14	3	"PFA0056"	"A14801_31"	17490	24860	150	82	93	35	76	80	34	19	8	0	123	134	43	109	112	23	41	21	0	0.429	0.680	0.894	0.862	3.668	0.603	0.083	156	546	20	42	-1.222	6	14	17	25	-50
4	15	3	"PFA0058"	"A14801_37"	17720	24890	120	116	115	34	74	77	22	69	47	0	135	139	37	104	106	21	63	36	0	1.355	1.171	1.067	1.062	3.484	0.956	0.120	120	540	73	76	0.438	42	31	41	35	0
4	16	3	"PFA0060"	"A14801_6"	17920	24890	120	114	119	35	75	77	21	75	45	0	135	141	49	101	102	16	73	51	0	1.147	1.100	1.032	1.034	3.341	0.845	0.111	120	481	73	84	0.198	39	34	44	40	0
4	17	3	"PFA0083"	"A18792_11"	18100	24880	120	120	124	37	75	77	19	75	57	0	149	145	39	100	102	18	78	65	0	0.918	1.089	0.925	0.929	3.082	1.074	0.254	120	464	94	94	-0.123	45	49	49	45	0
4	18	3	"PFA0087"	"A18792_19"	18290	24880	130	130	135	41	74	76	18	83	70	0	156	159	53	102	103	18	85	69	0	1.037	1.070	0.838	0.945	3.178	0.915	0.265	120	525	110	118	0.052	56	54	61	57	0
4	19	3	"PFA0098"	"A20643_1"	18490	24890	120	118	122	36	74	76	22	74	49	0	183	180	51	100	100	16	90	87	0	0.530	0.600	0.600	0.573	2.348	0.556	0.280	120	513	127	128	-0.916	44	83	48	80	0
4	20	3	"PFA0103"	"A21885_19"	18690	24890	130	699	634	258	73	76	23	95	94	0	630	579	212	98	99	19	91	91	0	1.177	1.166	1.180	1.043	1.958	1.204	0.783	120	473	1158	1042	0.235	626	532	561	481	0
4	21	3	"PFA0105"	"A21885_20"	18850	24890	120	546	519	177	72	74	22	97	97	0	484	476	164	99	99	15	95	94	0	1.231	1.186	1.195	1.199	1.953	1.198	0.772	120	461	859	824	0.300	474	385	447	377	0
4	22	3	"PFA0107"	"A21885_9"	19060	24890	120	245	247	81	74	75	20	97	95	0	213	215	57	99	100	19	94	93	0	1.500	1.491	1.482	1.449	1.803	1.564	0.592	120	544	285	289	0.585	171	114	173	116	0
4	1	4	"PFA0130"	"A2546_1"	15050	25060	130	3586	3257	1199	78	81	24	98	97	0	3568	3226	1135	110	115	35	100	99	0	1.014	1.020	1.002	0.949	2.137	1.000	0.892	120	626	6966	6295	0.021	3508	3458	3179	3116	0
4	2	4	"PFA0132"	"A26463_1"	15230	25060	130	149	150	48	77	80	24	85	70	0	191	192	54	110	114	35	85	58	0	0.889	0.890	0.841	0.824	2.316	0.642	0.326	120	549	153	155	-0.170	72	81	73	82	0
4	3	4	"PFA0137"	"A29544_1"	15450	25070	130	134	141	58	78	82	26	78	56	0	156	157	41	113	125	209	0	0	0	1.302	1.432	1.229	1.224	2.628	0.069	0.095	120	530	99	107	0.381	56	43	63	44	0
4	4	4	"PFA0145"	"A31914_2"	15620	25060	130	168	171	51	81	86	24	90	80	0	1953	1756	635	119	128	68	95	93	0	0.047	0.055	0.056	0.058	2.234	0.046	0.486	120	471	1921	1727	-4.398	87	1834	90	1637	0
4	5	4	"PFA0147"	"A31914_5"	15810	25060	130	290	288	113	81	87	37	93	90	0	451	462	163	117	126	71	95	90	0	0.626	0.600	0.575	0.566	1.801	0.531	0.542	120	500	543	552	-0.676	209	334	207	345	0
4	6	4	"PFA0149"	"A31914_8"	16000	25060	130	363	342	113	78	84	39	92	90	0	276	271	75	111	116	30	94	90	0	1.727	1.650	1.552	1.522	1.950	1.658	0.638	120	502	450	424	0.788	285	165	264	160	0
4	7	4	"PFC0052"	"C198"	16190	25020	150	92	99	30	77	83	68	10	0	0	128	130	31	111	117	49	14	1	0	0.882	1.158	0.915	0.818	3.860	4.012	0.027	156	576	32	41	-0.181	15	17	22	19	-50
4	8	4	"PFC0057"	"C216"	16380	25060	130	197	195	71	76	81	69	80	40	0	188	183	53	110	116	51	69	29	0	1.551	1.630	1.495	1.584	2.284	1.654	0.369	120	511	199	192	0.633	121	78	119	73	0
4	9	4	"PFC0059"	"C222"	16580	25070	130	131	131	38	76	78	19	84	65	0	164	160	41	111	113	27	75	47	0	1.038	1.122	1.107	1.013	2.852	0.975	0.219	120	513	108	104	0.053	55	53	55	49	0
4	10	4	"PFC0062"	"C228"	16760	25070	130	186	188	59	77	79	19	92	86	0	164	165	44	110	112	24	77	57	0	2.019	2.018	1.917	1.919	2.841	2.798	0.192	120	531	163	166	1.013	109	54	111	55	0
4	11	4	"PFC0068"	"C237"	16960	25070	130	111	116	37	76	77	18	68	46	0	399	386	117	108	112	21	95	91	0	0.120	0.144	0.144	0.138	2.640	0.118	0.304	120	547	326	318	-3.056	35	291	40	278	0
4	12	4	"PFC0072"	"C244"	17150	25070	130	453	435	155	75	76	18	97	95	0	368	352	113	108	111	21	92	92	0	1.454	1.475	1.414	1.298	2.138	1.534	0.733	120	521	638	604	0.540	378	260	360	244	0
4	13	4	"PFC0092"	"C291"	17340	25070	130	414	386	147	75	76	19	93	91	0	316	301	99	104	107	19	92	92	0	1.599	1.579	1.520	1.509	1.812	1.660	0.749	120	494	551	508	0.677	339	212	311	197	0
4	14	4	"PFC0094"	"C296"	17520	25070	120	254	249	77	76	78	20	96	95	0	279	269	75	105	108	20	94	91	0	1.023	1.055	0.956	1.006	1.869	1.088	0.666	120	512	352	337	0.033	178	174	173	164	0
4	15	4	"PFC0096"	"C299"	17720	25070	130	144	146	44	75	77	23	87	69	0	174	169	44	102	104	17	89	81	0	0.958	1.060	1.000	0.901	2.205	1.144	0.363	120	533	141	138	-0.061	69	72	71	67	0
4	16	4	"PFC0099"	"C302"	17900	25070	120	171	175	53	73	77	21	93	85	0	181	184	51	100	103	18	90	86	0	1.210	1.214	1.246	1.153	2.508	1.204	0.461	120	495	179	186	0.275	98	81	102	84	0
4	17	4	"PFC0101"	"C307"	18100	25070	130	157	157	41	73	75	18	94	89	0	185	178	45	100	102	18	90	86	0	0.988	1.077	1.018	1.012	1.886	0.997	0.505	120	533	169	162	-0.017	84	85	84	78	0
4	18	4	"PFC0103"	"C311"	18280	25070	150	88	92	27	74	75	19	37	17	0	114	115	25	101	102	17	41	22	0	1.077	1.286	0.802	0.866	4.685	1.454	0.072	156	584	27	32	0.107	14	13	18	14	-50
4	19	4	"PFC0123"	"C370"	18470	25070	130	353	352	137	73	77	62	93	84	0	288	279	96	100	101	16	89	89	0	1.489	1.559	1.455	1.463	1.669	1.769	0.625	120	544	468	458	0.575	280	188	279	179	0
4	20	4	"PFC0125"	"C374"	18670	25070	120	103	111	32	73	77	64	20	0	0	138	148	57	99	100	16	82	60	0	0.769	0.776	0.841	0.812	2.863	0.466	0.171	120	508	69	87	-0.379	30	39	38	49	0
4	21	4	"PFC0127"	"C38"	18860	25070	130	119	123	35	73	74	19	80	57	0	183	182	50	98	100	16	90	86	0	0.541	0.595	0.550	0.581	2.468	0.483	0.296	120	552	131	134	-0.886	46	85	50	84	0
4	22	4	"PFC0129"	"C382"	19060	25080	120	208	219	67	74	74	18	96	94	0	215	214	59	98	99	21	95	92	0	1.145	1.250	1.287	1.250	1.903	1.188	0.550	120	532	251	261	0.196	134	117	145	116	0
4	1	5	"PFC0131"	"C385"	15060	25250	130	274	271	95	77	80	23	93	92	0	195	191	52	111	114	34	83	56	0	2.345	2.425	2.256	2.366	2.252	2.542	0.530	120	593	281	274	1.230	197	84	194	80	0
4	2	5	"PFC0133"	"C387"	15240	25250	140	446	430	205	78	81	28	92	89	0	273	271	99	111	121	204	35	0	0	2.272	2.200	2.182	2.009	2.325	2.399	0.666	156	566	530	512	1.184	368	162	352	160	0
4	3	5	"PFC0149"	"C427"	15440	25250	130	175	175	57	77	80	27	89	77	0	216	208	65	110	121	212	0	0	0	0.925	1.000	0.926	0.938	2.242	0.100	0.136	120	511	204	196	-0.113	98	106	98	98	0
4	4	5	"PFC0151"	"C43"	15620	25250	130	313	305	114	76	78	18	94	92	0	333	331	109	112	116	60	90	87	0	1.072	1.046	1.058	0.926	2.095	1.058	0.651	120	539	458	448	0.101	237	221	229	219	0
4	5	5	"PFC0153"	"C436"	15830	25260	140	150	153	50	78	81	20	86	74	0	163	167	50	112	114	21	80	63	0	1.412	1.364	1.368	1.288	2.705	1.258	0.291	156	602	123	130	0.497	72	51	75	55	0
4	6	5	"PFC0155"	"C441"	16010	25250	130	1159	1119	437	79	83	21	96	96	0	567	525	198	112	114	20	95	92	0	2.374	2.518	2.371	2.565	2.163	2.596	0.775	120	544	1535	1453	1.247	1080	455	1040	413	0
4	7	5	"PFC0157"	"C445"	16210	25260	130	134	135	42	79	87	68	35	2	0	153	151	46	113	118	49	38	8	0	1.375	1.474	1.335	1.411	4.185	1.411	0.170	120	576	95	94	0.459	55	40	56	38	0
4	8	5	"PFC0159"	"C447"	16380	25250	130	276	272	90	78	82	21	94	91	0	335	318	103	112	117	27	93	87	0	0.888	0.942	0.882	0.906	1.972	0.884	0.657	120	508	421	400	-0.172	198	223	194	206	0
4	9	5	"PFD0373"	"D42243_45"	16570	25250	120	11349	11279	4388	80	84	22	100	100	0	9501	8918	3427	118	122	29	100	100	0	1.201	1.273	1.236	1.370	2.019	1.291	0.862	120	511	20652	19999	0.264	11269	9383	11199	8800	0
4	10	5	"PFD0380"	"D42715_1"	16780	25260	130	139	144	45	78	80	20	85	70	0	162	162	44	113	115	24	73	50	0	1.245	1.347	1.077	1.151	3.312	1.295	0.172	120	530	110	115	0.316	61	49	66	49	0
4	11	5	"PFD0387"	"D42954_2"	16950	25260	120	120	119	28	75	77	18	75	59	0	136	140	33	106	108	16	67	46	0	1.500	1.294	1.025	1.205	3.714	1.159	0.176	120	482	75	78	0.585	45	30	44	34	0
4	12	5	"PFD0397"	"D45582_1"	17150	25260	120	119	120	36	74	76	19	76	57	0	142	143	32	106	108	16	75	53	0	1.250	1.243	1.194	1.200	3.531	1.680	0.151	120	506	81	83	0.322	45	36	46	37	0
4	13	5	"PFD0405"	"D4722_1"	17340	25260	130	347	343	107	74	76	19	98	96	0	245	244	65	103	104	15	95	94	0	1.923	1.908	1.883	1.880	1.989	2.008	0.613	120	508	415	410	0.943	273	142	269	141	0
4	14	5	"PFD0416"	"D49176_11"	17530	25260	120	693	652	214	75	76	18	100	97	0	877	808	249	100	102	14	97	96	0	0.795	0.815	0.806	0.779	1.626	0.805	0.850	120	472	1395	1285	-0.330	618	777	577	708	0
4	15	5	"PFD0438"	"D49176_65"	17710	25260	130	130	142	45	76	78	27	81	48	0	179	173	50	101	103	16	84	80	0	0.692	0.917	0.913	0.863	2.980	0.876	0.334	120	535	132	138	-0.531	54	78	66	72	0
4	16	5	"PFD0441"	"D49176_7"	17900	25270	120	293	285	101	73	76	20	95	94	0	848	811	244	103	104	18	98	98	0	0.295	0.299	0.312	0.279	1.705	0.290	0.743	120	509	965	920	-1.760	220	745	212	708	0
4	17	5	"PFD0444"	"D49942_10"	18100	25270	120	247	248	87	72	75	21	95	90	0	3848	3632	1118	102	103	17	98	98	0	0.047	0.050	0.052	0.051	1.791	0.046	0.685	120	488	3921	3706	-4.420	175	3746	176	3530	0
4	18	5	"PFD0446"	"D49942_3"	18280	25270	120	196	195	62	72	75	21	92	89	0	780	752	231	103	104	16	96	95	0	0.183	0.190	0.196	0.195	2.168	0.168	0.580	120	450	801	772	-2.449	124	677	123	649	0
4	19	5	"PFD0448"	"D49942_6"	18460	25270	120	255	253	91	72	77	63	87	73	0	1022	1004	360	100	102	14	95	95	0	0.198	0.200	0.203	0.184	2.155	0.181	0.670	120	513	1105	1085	-2.333	183	922	181	904	0
4	20	5	"PFD0450"	"D49942_9"	18670	25270	130	205	212	81	72	77	62	80	55	0	2571	2505	1142	100	102	16	97	97	0	0.054	0.058	0.054	0.059	2.064	0.053	0.736	120	531	2604	2545	-4.216	133	2471	140	2405	0
4	21	5	"PFD0482"	"D56400_4"	18840	25270	120	129	131	35	73	75	18	86	72	0	167	167	41	99	101	15	91	82	0	0.824	0.853	0.869	0.737	2.989	0.858	0.300	120	495	124	126	-0.280	56	68	58	68	0
4	22	5	"PFD0484"	"D56470_2"	19040	25270	130	134	137	44	74	75	20	85	64	0	213	214	66	98	100	19	93	91	0	0.522	0.543	0.478	0.470	2.398	0.496	0.403	120	654	175	179	-0.939	60	115	63	116	0
4	1	6	"PFD0487"	"D56950_2"	15040	25440	130	1722	1556	561	77	80	21	99	99	0	1241	1126	378	113	117	26	95	95	0	1.458	1.460	1.444	1.484	2.068	1.492	0.857	120	648	2773	2492	0.544	1645	1128	1479	1013	0
4	2	6	"PFD0490"	"D5782_1"	15230	25440	130	501	503	161	78	79	19	100	99	0	460	464	123	112	114	24	100	98	0	1.216	1.207	1.212	1.191	1.680	1.202	0.760	120	519	771	777	0.282	423	348	425	352	0
4	3	6	"PFD0508"	"D6287_1"	15420	25440	130	171	174	50	77	80	25	92	85	0	199	196	53	112	113	18	88	81	0	1.080	1.155	1.151	1.184	2.241	1.188	0.402	120	542	181	181	0.112	94	87	97	84	0
4	4	6	"PFD0510"	"D6287_13"	15610	25450	130	138	144	60	78	81	26	80	53	0	163	172	53	113	114	19	80	64	0	1.200	1.119	1.262	1.112	3.233	1.244	0.205	120	517	110	125	0.263	60	50	66	59	0
4	5	6	"PFD0529"	"D6287_55"	15790	25440	130	151	155	47	79	81	20	92	76	0	376	353	108	113	115	19	90	90	0	0.274	0.317	0.317	0.309	2.246	0.303	0.507	120	533	335	316	-1.869	72	263	76	240	0
4	6	6	"PFD0532"	"D6287_61"	16010	25450	120	141	144	38	81	84	21	89	65	0	173	169	44	115	118	20	76	59	0	1.034	1.167	1.109	1.140	2.852	1.145	0.304	120	536	118	117	0.049	60	58	63	54	0
4	7	6	"PFD0536"	"D6287_69"	16200	25450	130	163	170	58	83	87	26	85	70	0	183	191	52	118	121	22	89	75	0	1.231	1.192	1.160	1.138	2.379	1.258	0.378	120	519	145	160	0.300	80	65	87	73	0
4	8	6	"PFD0538"	"D6287_70"	16380	25440	130	222	231	80	85	89	33	91	84	0	190	192	51	121	126	31	81	55	0	1.986	2.056	2.153	1.908	2.351	2.231	0.352	120	486	206	217	0.990	137	69	146	71	0
4	9	6	"PFD0549"	"D64289_1"	16550	25440	130	42964	39584	12331	88	92	34	100	100	0	32739	28211	10290	125	140	198	99	98	0	1.315	1.406	1.338	1.499	2.054	1.380	0.865	120	508	75490	67582	0.395	42876	32614	39496	28086	0
4	10	6	"PFD0558"	"D65681_2"	16740	25440	130	792	779	304	83	87	29	98	95	0	737	687	240	119	130	189	89	83	0	1.147	1.225	1.114	1.235	2.361	0.983	0.490	120	554	1327	1264	0.198	709	618	696	568	0
4	11	6	"PFE0558"	"E49_1"	16950	25450	130	265	258	87	77	81	22	94	91	0	223	222	44	112	113	16	95	95	0	1.694	1.645	1.729	1.531	2.188	1.921	0.641	120	572	299	291	0.760	188	111	181	110	0
4	12	6	"PFE0562"	"E5006_5"	17140	25450	130	671	630	235	74	78	20	99	96	0	801	756	242	108	110	15	97	97	0	0.861	0.858	0.859	0.841	1.842	0.863	0.815	120	531	1290	1204	-0.215	597	693	556	648	0
4	13	6	"PFE0565"	"E5141_1"	17320	25440	130	491	474	152	73	75	17	97	95	0	346	341	98	106	107	15	95	95	0	1.742	1.706	1.719	1.668	1.751	1.774	0.706	120	503	658	636	0.800	418	240	401	235	0
4	14	6	"PFE0569"	"E517_1"	17500	25440	120	440	445	165	74	77	24	97	96	0	380	363	118	104	107	23	93	92	0	1.326	1.432	1.434	1.319	2.115	1.528	0.729	120	516	642	630	0.407	366	276	371	259	0
4	15	6	"PFE0579"	"E5479_3"	17720	25450	130	963	997	428	76	78	24	100	100	0	795	796	268	104	106	21	100	99	0	1.284	1.331	1.268	1.268	1.587	1.422	0.787	120	571	1578	1613	0.360	887	691	921	692	0
4	16	6	"PFE0585"	"E598_1"	17900	25450	130	5201	4880	1711	74	76	17	100	100	0	12681	11482	3812	105	106	17	100	100	0	0.408	0.422	0.406	0.422	1.695	0.393	0.855	120	517	17703	16183	-1.294	5127	12576	4806	11377	0
4	17	6	"PFE0608"	"E714_7"	18090	25450	120	154	161	48	72	74	17	95	90	0	167	169	45	107	108	19	87	70	0	1.367	1.435	1.385	1.382	2.276	1.369	0.409	120	468	142	151	0.451	82	60	89	62	0
4	18	6	"PFE0610"	"E7279_2"	18270	25450	130	471	467	152	72	74	18	100	98	0	324	311	84	105	108	18	96	96	0	1.822	1.917	1.835	1.888	1.746	2.022	0.684	120	528	618	601	0.865	399	219	395	206	0
4	19	6	"PFE0613"	"E7418_1"	18480	25450	130	273	263	78	71	74	18	96	95	0	216	218	55	104	105	16	95	93	0	1.804	1.684	1.676	1.593	1.887	1.686	0.617	120	545	314	306	0.851	202	112	192	114	0
4	20	6	"PFE0616"	"E7745_1"	18660	25450	120	187	191	54	72	76	37	96	77	0	197	198	46	102	104	19	95	92	0	1.211	1.240	1.225	1.277	2.037	1.282	0.545	120	433	210	215	0.276	115	95	119	96	0
4	21	6	"PFE0619"	"E7861_3"	18830	25460	130	221	219	73	73	76	36	90	87	0	244	244	57	100	102	19	97	95	0	1.028	1.014	1.076	0.958	1.774	1.127	0.596	120	507	292	290	0.040	148	144	146	144	0
4	22	6	"PFE0623"	"E8100_2"	19040	25460	130	759	719	285	73	75	19	99	97	0	906	883	241	99	101	17	100	98	0	0.850	0.824	0.857	0.748	1.912	0.864	0.818	120	644	1493	1430	-0.234	686	807	646	784	0
4	1	7	"PFE0649"	"E8914_2"	15040	25630	130	629	598	195	78	81	21	100	99	0	429	426	101	115	118	25	99	99	0	1.755	1.672	1.679	1.565	1.837	1.878	0.722	120	638	865	831	0.811	551	314	520	311	0
4	2	7	"PFE0654"	"E9225_1"	15230	25630	120	171	181	60	78	81	20	93	85	0	452	457	127	115	117	22	97	96	0	0.276	0.301	0.273	0.273	2.164	0.289	0.520	120	512	430	445	-1.857	93	337	103	342	0
4	3	7	"PFE0657"	"E9299_3"	15440	25630	130	211	223	95	78	82	23	95	92	0	236	270	128	116	118	19	94	93	0	1.108	0.942	1.040	1.000	2.231	0.754	0.415	120	527	253	299	0.148	133	120	145	154	0
4	4	7	"PFE0659"	"E9299_6"	15620	25630	120	2281	2170	586	80	81	20	100	100	0	2180	2026	550	117	120	20	100	100	0	1.067	1.095	1.080	1.109	1.419	1.102	0.894	120	465	4264	3999	0.093	2201	2063	2090	1909	0
4	5	7	"PFE0663"	"E9475_1"	15810	25630	130	699	653	242	80	81	19	95	94	0	725	626	255	115	117	19	92	90	0	1.015	1.121	1.045	1.221	2.636	1.077	0.781	120	567	1229	1084	0.021	619	610	573	511	0
4	6	7	"PFE0668"	"E9987_1"	16000	25630	120	288	290	78	79	81	19	100	98	0	381	381	98	114	118	21	99	98	0	0.783	0.790	0.768	0.798	1.829	0.747	0.686	120	498	476	478	-0.353	209	267	211	267	0
4	7	7	"PFF0025"	"F10660_2"	16190	25640	130	719	660	249	79	82	24	96	94	0	374	364	93	118	120	20	97	97	0	2.500	2.362	2.455	2.095	2.121	2.756	0.706	120	507	896	827	1.322	640	256	581	246	0
4	8	7	"PFF0029"	"F10730_3"	16370	25630	130	1113	1055	329	81	85	30	100	100	0	975	925	274	119	123	25	100	99	0	1.206	1.208	1.164	1.225	1.664	1.222	0.826	120	528	1888	1780	0.270	1032	856	974	806	0
4	9	7	"PFF0032"	"F10872_1"	16570	25630	130	465	448	140	82	87	32	99	96	0	373	362	97	121	134	195	70	5	0	1.520	1.519	1.469	1.535	1.803	1.562	0.717	120	522	635	607	0.604	383	252	366	241	0
4	10	7	"PFF0035"	"F10935_2"	16740	25630	130	2715	2554	867	80	83	23	100	100	0	2122	1962	698	118	121	22	98	98	0	1.315	1.342	1.269	1.399	1.894	1.331	0.837	120	525	4639	4318	0.395	2635	2004	2474	1844	0
4	11	7	"PFF0038"	"F10949_3"	16940	25640	130	761	719	281	76	78	20	99	99	0	580	564	143	115	117	19	100	100	0	1.473	1.432	1.451	1.291	2.017	1.601	0.776	120	560	1150	1092	0.559	685	465	643	449	0
4	12	7	"PFF0040"	"F10953_1"	17140	25640	130	1323	1385	537	73	76	19	100	100	0	6526	6335	2349	111	112	16	100	100	0	0.195	0.211	0.204	0.210	1.583	0.189	0.840	120	530	7665	7536	-2.360	1250	6415	1312	6224	0
4	13	7	"PFF0668"	"F310_1"	17320	25640	120	143	149	46	73	75	17	92	84	0	181	178	38	110	110	16	93	84	0	0.986	1.118	1.055	1.042	2.792	1.333	0.328	120	496	141	144	-0.020	70	71	76	68	0
4	14	7	"PFF0671"	"F31319_2"	17520	25640	120	1068	990	322	74	79	67	97	96	0	1104	1020	354	108	110	24	95	95	0	0.998	1.004	0.981	0.984	1.697	0.973	0.808	120	530	1990	1828	-0.003	994	996	916	912	0
4	15	7	"PFF0680"	"F31855_1"	17710	25640	120	229	226	70	75	79	69	85	55	0	230	225	62	105	107	17	90	90	0	1.232	1.258	1.146	1.155	1.824	1.266	0.630	120	498	279	271	0.301	154	125	151	120	0
4	16	7	"PFF0682"	"F32050_1"	17910	25640	120	468	462	157	75	77	17	98	98	0	300	300	84	106	108	17	95	95	0	2.026	1.995	2.005	2.027	1.772	2.125	0.726	120	518	587	581	1.018	393	194	387	194	0
4	17	7	"PFF0686"	"F32122_1"	18090	25640	130	946	901	344	72	74	17	98	98	0	845	816	233	109	110	17	97	97	0	1.188	1.173	1.209	1.093	1.863	1.267	0.800	120	527	1610	1536	0.248	874	736	829	707	0
4	18	7	"PFF0693"	"F32325_1"	18280	25640	120	369	369	124	73	75	17	97	96	0	589	566	156	107	109	16	97	97	0	0.614	0.645	0.619	0.606	1.894	0.626	0.742	120	484	778	755	-0.703	296	482	296	459	0
4	19	7	"PFF0715"	"F33346_1"	18470	25640	120	321	319	108	72	74	17	98	96	0	424	424	122	108	109	16	97	96	0	0.788	0.782	0.779	0.741	1.882	0.783	0.725	120	500	565	563	-0.344	249	316	247	316	0
4	20	7	"PFF0719"	"F33441_1"	18660	25640	130	1383	1284	518	72	78	56	98	98	0	1279	1282	380	107	109	22	100	100	0	1.119	1.031	1.102	0.941	1.957	1.133	0.760	120	530	2483	2387	0.162	1311	1172	1212	1175	0
4	21	7	"PFF0722"	"F33612_1"	18860	25640	130	283	287	99	73	76	34	94	92	0	284	285	140	104	106	19	94	91	0	1.167	1.182	1.153	1.245	2.042	1.033	0.553	120	531	390	395	0.222	210	180	214	181	0
4	22	7	"PFF0725"	"F33675_1"	19050	25640	120	189	188	55	72	74	18	97	94	0	200	207	49	103	104	16	97	95	0	1.206	1.115	1.113	1.081	1.939	1.166	0.541	120	544	214	220	0.270	117	97	116	104	0
4	1	8	"PFF0728"	"F33814_1"	15050	25820	130	163	178	101	78	80	20	93	83	0	194	206	117	115	116	17	93	86	0	1.076	1.099	1.062	1.015	2.314	0.970	0.641	120	602	164	191	0.106	85	79	100	91	0
4	2	8	"PFF0734"	"F34109_1"	15220	25810	130	216	218	77	78	82	21	90	87	0	249	246	70	117	118	18	90	88	0	1.045	1.085	1.076	1.062	2.040	1.126	0.623	120	504	270	269	0.064	138	132	140	129	0
4	3	8	"PFF0764"	"F35293_1"	15420	25810	130	294	288	84	79	82	21	98	95	0	345	341	85	118	120	17	98	97	0	0.947	0.937	0.903	0.976	2.105	0.922	0.661	120	491	442	432	-0.078	215	227	209	223	0
4	4	8	"PFF0773"	"F35453_1"	15610	25820	120	165	169	59	79	81	20	90	79	0	206	211	46	122	124	19	95	91	0	1.024	1.011	1.080	0.902	2.527	1.251	0.353	120	453	170	179	0.034	86	84	90	89	0
4	5	8	"PFF0777"	"F35590_1"	15820	25830	130	142	151	49	78	80	20	92	74	0	193	190	42	118	120	20	90	79	0	0.853	1.014	0.964	0.954	2.347	1.153	0.388	120	541	139	145	-0.229	64	75	73	72	0
4	6	8	"PFF0781"	"F35756_2"	16000	25830	130	997	902	380	77	79	20	96	94	0	930	871	277	115	118	19	97	97	0	1.129	1.091	1.153	0.979	2.062	1.188	0.786	120	521	1735	1581	0.175	920	815	825	756	0
4	7	8	"PFF0784"	"F35756_5"	16190	25820	120	1006	955	321	78	78	17	98	97	0	700	659	206	115	117	19	97	96	0	1.586	1.612	1.623	1.601	1.666	1.656	0.823	120	468	1513	1421	0.666	928	585	877	544	0
4	8	8	"PFF0788"	"F35774_1"	16370	25820	120	1358	1271	449	78	79	18	98	98	0	1878	1739	556	116	117	18	97	96	0	0.726	0.735	0.755	0.717	1.865	0.724	0.863	120	495	3042	2816	-0.461	1280	1762	1193	1623	0
4	9	8	"PFF0818"	"F36648_1"	16570	25820	130	750	747	265	77	79	19	100	98	0	512	490	153	118	120	19	97	96	0	1.708	1.801	1.790	1.782	1.769	1.816	0.748	120	530	1067	1042	0.772	673	394	670	372	0
4	10	8	"PFF0821"	"F3666_3"	16750	25820	120	175	181	81	78	80	20	90	85	0	194	200	47	118	120	19	94	83	0	1.276	1.256	1.260	1.087	2.866	2.031	0.225	120	468	173	185	0.352	97	76	103	82	0
4	11	8	"PFF0823"	"F36721_3"	16940	25820	120	172	177	54	75	78	19	95	85	0	205	206	43	114	115	19	96	92	0	1.066	1.109	1.075	0.990	2.386	1.231	0.419	120	484	188	194	0.092	97	91	102	92	0
4	12	8	"PFF0825"	"F36734_1"	17130	25820	120	217	218	77	74	76	17	95	90	0	204	199	56	110	112	17	87	86	0	1.521	1.618	1.481	1.501	2.140	1.772	0.534	120	498	237	233	0.605	143	94	144	89	0
4	13	8	"PFF0827"	"F36803_1"	17330	25820	130	408	401	141	75	76	19	96	95	0	285	278	92	109	111	18	92	89	0	1.892	1.929	1.825	1.946	1.832	1.904	0.728	120	558	509	495	0.920	333	176	326	169	0
4	14	8	"PFF0831"	"F37098_2"	17530	25830	130	632	607	270	74	80	68	90	85	0	719	698	209	107	110	22	97	97	0	0.912	0.902	0.903	0.731	2.399	0.987	0.785	120	528	1170	1124	-0.133	558	612	533	591	0
4	15	8	"PFF1472"	"F58335_1"	17710	25820	130	304	302	111	74	80	70	91	80	0	268	269	81	104	106	18	96	95	0	1.402	1.382	1.421	1.349	1.984	1.721	0.528	120	565	394	393	0.488	230	164	228	165	0
4	16	8	"PFF1476"	"F58487_1"	17910	25830	110	120	121	31	75	78	32	63	25	0	146	146	31	103	106	17	76	58	0	1.047	1.070	1.015	1.086	2.873	1.345	0.184	80	458	88	89	0.066	45	43	46	43	0
4	17	8	"PFF1492"	"F58910_1"	18100	25830	120	277	285	102	74	75	18	98	96	0	259	256	66	105	107	17	96	94	0	1.318	1.397	1.289	1.342	1.813	1.564	0.583	120	488	357	362	0.399	203	154	211	151	0
4	18	8	"PFF1495"	"F59075_2"	18280	25820	130	214	214	59	73	80	97	71	20	0	178	181	52	104	106	17	96	86	0	1.905	1.831	1.864	1.859	1.994	1.974	0.429	120	513	215	218	0.930	141	74	141	77	0
4	19	8	"PFF1497"	"F5910_2"	18470	25830	120	2129	2049	654	73	81	102	100	99	0	3938	3923	882	104	105	17	100	100	0	0.536	0.517	0.530	0.489	1.529	0.509	0.847	120	465	5890	5795	-0.899	2056	3834	1976	3819	0
4	20	8	"PFF1499"	"F59139_2"	18650	25830	120	1155	1043	464	73	80	55	91	89	0	1290	1164	488	103	112	77	89	89	0	0.912	0.914	0.925	0.801	2.423	0.936	0.790	120	471	2269	2031	-0.134	1082	1187	970	1061	0
4	21	8	"PFF1536"	"F6061_1"	18830	25820	120	133	152	98	73	79	51	59	18	0	195	193	51	102	110	72	65	13	0	0.645	0.868	0.702	0.671	2.459	0.544	0.247	120	545	153	170	-0.632	60	93	79	91	0
4	22	8	"PFF1543"	"F607_1"	19050	25820	80	99	102	29	73	76	20	59	26	0	124	121	32	101	103	15	61	36	0	1.130	1.450	1.143	1.154	4.389	2.563	0.016	52	279	49	49	0.177	26	23	29	20	0
4	1	9	"PFF1546"	"F61052_1"	15050	26010	120	158	158	46	78	79	18	90	81	0	178	179	37	113	115	18	91	80	0	1.231	1.212	1.282	1.177	2.474	1.403	0.390	120	455	145	146	0.300	80	65	80	66	0
4	2	9	"PFF1550"	"F61158_1"	15230	26010	140	633	581	243	77	80	20	94	93	0	373	360	125	114	115	17	91	91	0	2.147	2.049	2.009	1.906	2.408	2.183	0.760	156	486	815	750	1.102	556	259	504	246	0
4	3	9	"PFF1556"	"F61469_1"	15420	26000	130	208	202	62	76	80	21	90	87	0	223	217	66	113	115	16	90	85	0	1.200	1.212	1.136	1.088	2.430	1.060	0.517	120	434	242	230	0.263	132	110	126	104	0
4	4	9	"PFF1560"	"F61859_2"	15570	25970	150	91	92	26	77	81	22	39	12	0	119	123	25	119	121	21	21	8	0	100000.000	3.750	1.131	1.186	2.704	1.581	0.059	156	576	14	19	16.610	14	0	15	4	-50
4	5	9	"PFF1588"	"F6265_1"	15810	26000	130	810	740	296	77	81	24	92	92	0	1198	1044	411	117	118	21	95	93	0	0.678	0.715	0.712	0.722	1.821	0.684	0.842	120	536	1814	1590	-0.560	733	1081	663	927	0
4	6	9	"PFF1595"	"F62846_1"	16000	26010	130	284	274	101	76	79	22	92	89	0	291	282	86	112	114	19	91	90	0	1.162	1.165	1.165	1.079	2.173	1.176	0.633	120	464	387	368	0.217	208	179	198	170	0
4	7	9	"PFF1604"	"F63188_2"	16190	26010	130	811	781	285	77	78	18	97	95	0	1032	986	312	112	114	19	97	95	0	0.798	0.805	0.842	0.785	2.058	0.813	0.829	120	482	1654	1578	-0.326	734	920	704	874	0
4	8	9	"PFF1607"	"F63326_1"	16380	26010	120	157	158	55	78	79	19	89	75	0	193	185	50	112	112	17	87	79	0	0.975	1.096	0.964	1.037	2.079	1.266	0.433	120	451	160	153	-0.036	79	81	80	73	0
4	9	9	"PFF1610"	"F63399_1"	16570	26010	130	2349	2112	841	76	78	18	100	100	0	1892	1805	532	112	114	20	99	99	0	1.277	1.203	1.251	1.109	1.778	1.303	0.839	120	470	4053	3729	0.353	2273	1780	2036	1693	0
4	10	9	"PFF1614"	"F63448_3"	16750	26000	130	146	153	72	75	78	23	85	70	0	165	160	38	111	114	21	79	64	0	1.315	1.592	1.339	1.328	2.907	1.992	0.301	120	465	125	127	0.395	71	54	78	49	0
4	11	9	"PFF1654"	"F64738_1"	16940	26010	120	485	461	194	75	79	23	92	90	0	449	415	148	109	111	19	90	89	0	1.206	1.261	1.248	1.130	2.486	1.302	0.742	120	438	750	692	0.270	410	340	386	306	0
4	12	9	"PFF1656"	"F64738_5"	17140	26010	120	261	326	335	75	77	17	98	93	0	264	311	212	106	108	16	100	98	0	1.177	1.224	1.090	1.062	2.186	1.710	0.458	120	458	344	456	0.235	186	158	251	205	0
4	13	9	"PFF1659"	"F64888_1"	17340	26010	130	143	146	39	74	76	18	92	84	0	171	173	45	104	107	17	89	79	0	1.030	1.043	1.014	0.980	2.342	1.037	0.369	120	475	136	141	0.042	69	67	72	69	0
4	14	9	"PFF1666"	"F65043_1"	17510	26010	120	154	156	50	73	76	19	91	79	0	537	500	185	103	105	17	92	89	0	0.187	0.209	0.209	0.209	2.349	0.184	0.569	120	447	515	480	-2.422	81	434	83	397	0
4	15	9	"PFF1668"	"F65043_4"	17710	26020	130	386	361	163	73	77	33	87	84	0	511	464	171	102	104	22	88	88	0	0.765	0.796	0.787	0.702	2.100	0.828	0.705	120	524	722	650	-0.386	313	409	288	362	0
4	16	9	"PFF1673"	"F65467_1"	17890	26010	120	145	153	77	74	77	31	80	56	0	172	183	156	101	104	18	85	79	0	1.000	0.963	0.962	0.999	2.439	0.444	0.279	120	520	142	161	0.000	71	71	79	82	0
4	17	9	"PFI0337"	"I3634_1"	18090	26010	120	770	721	297	74	77	23	95	92	0	512	500	193	102	104	16	92	91	0	1.698	1.626	1.673	1.436	2.097	1.699	0.794	120	486	1106	1045	0.763	696	410	647	398	0
4	18	9	"PFI0339"	"I3665_1"	18290	26010	130	373	358	128	75	84	107	86	73	0	223	224	72	101	103	18	90	87	0	2.443	2.301	2.252	2.415	2.390	2.738	0.258	120	528	420	406	1.288	298	122	283	123	0
4	19	9	"PFI0341"	"I3767_1"	18480	26010	130	497	470	172	76	84	106	91	85	0	327	331	113	98	101	22	96	95	0	1.838	1.691	1.678	1.628	1.806	1.804	0.712	120	532	650	627	0.878	421	229	394	233	0
4	20	9	"PFI0347"	"I398_3"	18680	26010	100	100	104	27	74	76	18	57	36	0	124	128	55	98	101	20	53	23	0	1.000	1.000	0.917	0.968	4.030	0.393	0.045	80	405	52	60	0.000	26	26	30	30	0
4	21	9	"PFI0352"	"I4167_1"	18860	26020	120	681	611	235	73	78	27	98	95	0	734	685	239	102	108	52	92	90	0	0.962	0.923	0.947	0.884	1.982	0.923	0.762	120	454	1240	1121	-0.056	608	632	538	583	0
4	22	9	"PFI0354"	"I4179_1"	19030	26010	140	445	427	175	76	79	22	96	91	0	342	329	107	105	113	48	91	85	0	1.557	1.567	1.592	1.529	2.666	1.619	0.611	156	766	606	575	0.639	369	237	351	224	0
4	1	10	"PFI0375"	"I4688_1"	15040	26180	160	196	192	65	76	79	19	91	88	0	187	190	50	111	113	28	85	68	0	1.579	1.468	1.463	1.498	2.284	1.537	0.503	208	792	196	195	0.659	120	76	116	79	0
4	2	10	"PFI0378"	"I4719_5"	15220	26180	120	136	140	36	76	79	18	90	75	0	339	336	72	111	111	17	100	100	0	0.263	0.284	0.280	0.258	1.943	0.253	0.479	120	415	288	289	-1.926	60	228	64	225	0
4	3	10	"PFI0380"	"I4730_1"	15430	26190	130	357	335	121	76	79	19	95	93	0	361	346	101	110	110	15	95	94	0	1.120	1.097	1.075	1.018	2.020	1.144	0.734	120	457	532	495	0.163	281	251	259	236	0
4	4	10	"PFI0383"	"I4780_1"	15590	26180	120	365	373	105	77	80	21	100	100	0	252	254	65	110	112	20	97	94	0	2.028	2.056	2.000	2.171	1.872	2.256	0.666	120	459	430	440	1.020	288	142	296	144	0
4	5	10	"PFI0386"	"I4862_1"	15780	26180	120	388	374	104	75	77	19	96	95	0	464	453	99	110	112	19	99	98	0	0.884	0.872	0.865	0.808	2.000	0.885	0.811	120	488	667	642	-0.178	313	354	299	343	0
4	6	10	"PFI0393"	"I4989_1"	15970	26180	120	1308	1284	337	76	78	19	99	99	0	1470	1444	199	109	112	37	100	100	0	0.905	0.905	0.902	0.837	1.640	0.949	0.890	120	458	2593	2543	-0.144	1232	1361	1208	1335	0
4	7	10	"PFI0428"	"I601_1"	16160	26180	120	150	154	40	76	77	21	95	83	0	171	174	37	109	112	36	78	40	0	1.194	1.200	1.305	1.272	2.745	1.240	0.317	120	451	136	143	0.255	74	62	78	65	0
4	8	10	"PFI0430"	"I6032_2"	16350	26180	120	892	887	273	76	78	20	100	100	0	791	774	200	109	109	16	99	98	0	1.196	1.220	1.235	1.204	1.515	1.234	0.846	120	451	1498	1476	0.259	816	682	811	665	0
4	9	10	"PFI0434"	"I607_1"	16540	26180	120	312	307	83	76	77	17	99	97	0	310	312	69	107	108	16	98	98	0	1.163	1.127	1.133	1.089	1.858	1.155	0.730	120	451	439	436	0.217	236	203	231	205	0
4	10	10	"PFI0439"	"I6174_2"	16730	26180	120	643	635	132	74	79	58	100	100	0	359	357	84	105	109	25	97	95	0	2.240	2.226	2.158	2.414	1.789	2.384	0.764	120	461	823	813	1.164	569	254	561	252	0
4	11	10	"PFI0441"	"I6204_2"	16920	26180	150	76	78	21	75	78	27	7	3	0	112	117	30	106	109	23	16	8	0	0.167	0.273	1.000	0.876	4.432	1.217	0.167	156	529	7	14	-2.585	1	6	3	11	-50
4	12	10	"PFI0443"	"I6356_1"	17110	26180	150	79	80	22	74	77	24	17	3	0	104	110	40	106	107	18	15	6	0	-2.500	1.500	1.323	1.217	4.003	0.679	0.058	156	565	3	10	Error	5	-2	6	4	-50
4	13	10	"PFI0469"	"I7030_1"	17300	26180	130	116	117	37	73	75	17	77	60	0	133	139	45	103	104	16	70	46	0	1.433	1.222	1.446	1.366	3.229	0.553	0.110	120	525	73	80	0.519	43	30	44	36	0
4	14	10	"PFI0471"	"I7085_1"	17490	26190	120	1698	1617	547	73	74	16	99	99	0	1586	1536	388	102	103	16	98	98	0	1.095	1.077	1.073	0.970	1.923	1.126	0.873	120	482	3109	2978	0.131	1625	1484	1544	1434	0
4	15	10	"PFI0473"	"I7097_2"	17680	26190	120	562	550	162	74	77	22	99	98	0	616	608	146	101	104	23	100	99	0	0.948	0.939	0.944	0.923	1.810	0.965	0.806	120	501	1003	983	-0.078	488	515	476	507	0
4	16	10	"PFI0475"	"I7106_1"	17870	26200	100	102	112	32	75	77	21	63	35	0	130	141	55	102	104	25	56	27	0	0.964	0.949	0.929	0.937	3.512	0.421	0.060	80	432	55	76	-0.052	27	28	37	39	0
4	17	10	"PFI0481"	"I7243_1"	18060	26190	120	136	136	39	74	77	21	84	68	0	128	135	28	100	102	18	70	39	0	2.214	1.771	2.043	1.907	3.104	2.004	0.193	120	535	90	97	1.147	62	28	62	35	0
4	18	10	"PFI0484"	"I7365_3"	18250	26190	120	343	335	114	74	76	21	98	95	0	286	282	78	100	102	17	93	92	0	1.446	1.434	1.478	1.553	2.372	1.540	0.699	120	532	455	443	0.532	269	186	261	182	0
4	19	10	"PFJ0441"	"J490_1"	18440	26190	110	104	112	29	73	74	18	72	43	0	324	317	62	99	103	29	98	98	0	0.138	0.179	0.169	0.153	2.662	0.166	0.394	80	459	256	257	-2.860	31	225	39	218	0
4	20	10	"PFJ0443"	"J504_1"	18620	26190	130	226	228	64	76	83	41	95	87	0	314	302	85	100	120	79	90	80	0	0.701	0.752	0.715	0.723	2.264	0.710	0.638	120	606	364	354	-0.513	150	214	152	202	0
4	21	10	"PFJ0445"	"J504_5"	18810	26190	110	336	351	103	80	93	51	98	95	0	279	284	83	114	139	91	80	40	0	1.552	1.594	1.554	1.650	1.731	1.234	0.462	80	482	421	441	0.634	256	165	271	170	0
4	22	10	"PFJ0448"	"J50_1"	19000	26190	110	8319	8278	1532	82	89	35	100	100	0	4611	4582	923	122	144	108	100	98	0	1.835	1.838	1.799	1.909	1.568	1.837	0.856	80	513	12726	12656	0.876	8237	4489	8196	4460	0
4	1	11	"PFJ0450"	"J512_2"	15020	26370	120	2278	2102	789	76	78	20	99	97	0	1992	1827	554	112	114	20	98	97	0	1.171	1.181	1.173	1.064	1.964	1.234	0.883	120	570	4082	3741	0.228	2202	1880	2026	1715	0
4	2	11	"PFJ0452"	"J53_1"	15200	26370	110	112	118	37	75	78	19	70	47	0	142	148	28	110	112	22	60	36	0	1.156	1.132	1.143	1.179	3.579	1.004	0.168	80	452	69	81	0.209	37	32	43	38	0
4	3	11	"PFJ0477"	"J53_50"	15390	26370	140	171	179	51	77	79	19	94	91	0	282	283	73	110	111	22	96	96	0	0.547	0.590	0.574	0.560	2.251	0.527	0.559	156	624	266	275	-0.872	94	172	102	173	0
4	4	11	"PFJ0479"	"J53_52"	15580	26370	120	490	485	143	77	79	20	99	98	0	414	413	101	108	110	17	98	97	0	1.350	1.338	1.399	1.328	1.769	1.376	0.755	120	511	719	713	0.433	413	306	408	305	0
4	5	11	"PFJ0483"	"J53_56"	15780	26370	120	1582	1596	465	75	77	18	100	99	0	1217	1178	293	109	110	16	98	98	0	1.360	1.423	1.422	1.431	1.630	1.463	0.875	120	560	2615	2590	0.444	1507	1108	1521	1069	0
4	6	11	"PFJ0485"	"J53_60"	15970	26370	120	408	407	107	75	77	22	99	98	0	433	426	105	109	111	34	98	95	0	1.028	1.047	1.034	1.053	1.778	1.024	0.768	120	519	657	649	0.040	333	324	332	317	0
4	7	11	"PFJ0488"	"J541_1"	16150	26370	120	427	425	140	77	80	23	98	97	0	361	342	98	109	114	63	91	85	0	1.389	1.494	1.496	1.525	1.858	1.390	0.644	120	556	602	581	0.474	350	252	348	233	0
4	8	11	"PFJ0490"	"J541_4"	16350	26370	120	995	995	277	78	80	21	100	100	0	454	446	117	110	111	18	99	96	0	2.666	2.729	2.773	2.876	1.748	2.896	0.825	120	514	1261	1253	1.415	917	344	917	336	0
4	9	11	"PFJ0511"	"J58_3"	16540	26370	120	1130	1104	320	77	81	44	98	96	0	760	735	237	106	109	25	95	94	0	1.610	1.633	1.561	1.673	1.836	1.623	0.864	120	534	1707	1656	0.687	1053	654	1027	629	0
4	10	11	"PFJ0515"	"J6186_1"	16730	26380	120	119	125	38	76	81	55	38	7	0	145	149	31	105	108	26	71	35	0	1.075	1.114	1.194	1.264	2.544	7.203	0.042	120	514	83	93	0.104	43	40	49	44	0
4	11	11	"PFJ0518"	"J634_1"	16920	26370	120	6149	6016	1296	75	78	25	100	100	0	5421	4993	1511	105	106	19	99	98	0	1.143	1.215	1.128	1.269	1.806	1.171	0.896	120	517	11390	10829	0.192	6074	5316	5941	4888	0
4	12	11	"PFJ0520"	"J63_1"	17110	26370	110	194	199	50	75	77	25	96	95	0	161	164	36	104	106	20	90	68	0	2.088	2.067	1.980	2.317	2.080	2.542	0.367	80	495	176	184	1.062	119	57	124	60	0
4	13	11	"PFJ0522"	"J63_4"	17310	26380	80	96	101	25	74	77	26	40	19	0	151	165	100	104	107	19	73	55	0	0.468	0.443	0.484	0.597	4.009	0.269	0.116	52	326	69	88	-1.095	22	47	27	61	0
4	14	11	"PFJ0525"	"J647_1"	17510	26390	120	291	288	112	74	78	25	93	88	0	322	307	107	107	109	20	90	88	0	1.009	1.070	1.141	1.129	2.369	1.062	0.716	120	579	432	414	0.013	217	215	214	200	0
4	15	11	"PFJ0544"	"J687_1"	17700	26390	120	268	269	90	77	79	20	96	94	0	228	221	64	106	109	21	92	88	0	1.566	1.670	1.633	1.488	2.039	1.749	0.603	120	557	313	307	0.647	191	122	192	115	0
4	16	11	"PFJ0548"	"J697_2"	17890	26390	110	279	268	82	75	76	18	96	92	0	254	246	65	103	105	19	95	91	0	1.351	1.350	1.312	1.346	2.042	1.401	0.643	80	498	355	336	0.434	204	151	193	143	0
4	17	11	"PFJ0552"	"J69_1"	18070	26390	110	446	423	124	73	74	18	97	96	0	359	349	95	100	102	20	97	95	0	1.440	1.406	1.404	1.378	1.814	1.426	0.787	80	504	632	599	0.526	373	259	350	249	0
4	18	11	"PFJ0555"	"J6_12"	18270	26390	110	264	267	88	73	74	17	96	93	0	267	266	87	100	103	26	92	91	0	1.144	1.169	1.161	1.151	1.932	1.121	0.659	80	523	358	360	0.194	191	167	194	166	0
4	19	11	"PFJ0559"	"J6_6"	18450	26390	110	363	346	119	73	75	20	98	96	0	603	574	172	99	103	26	96	93	0	0.575	0.575	0.560	0.548	1.852	0.530	0.736	80	526	794	748	-0.797	290	504	273	475	0
4	20	11	"PFJ0565"	"J71_1"	18640	26390	110	133	133	37	74	79	28	76	51	0	158	157	40	101	114	55	51	7	0	1.035	1.054	1.143	1.013	3.276	0.816	0.162	80	535	116	115	0.050	59	57	59	56	0
4	21	11	"PFK0726"	"Ks17_16"	18830	26390	110	814	793	277	79	89	46	100	98	0	799	770	236	116	144	102	96	95	0	1.076	1.092	1.078	1.095	1.721	1.090	0.737	80	539	1418	1368	0.106	735	683	714	654	0
4	22	11	"PFK0728"	"Ks1832_1"	19020	26390	110	235	231	67	79	83	26	95	91	0	156	168	43	107	129	98	21	0	0	3.184	2.492	2.986	2.884	2.608	2.517	0.200	80	567	205	213	1.671	156	49	152	61	0
4	1	12	"PFK0730"	"Ks186_1"	15030	26570	110	529	516	198	80	87	41	97	93	0	573	540	181	116	123	42	95	92	0	0.982	1.028	1.065	0.980	1.861	0.979	0.719	80	535	906	860	-0.025	449	457	436	424	0
4	2	12	"PFK0733"	"Ks186_9"	15230	26580	120	131	133	43	77	82	27	69	49	0	144	147	44	112	114	17	67	45	0	1.688	1.600	1.366	1.303	3.306	1.588	0.173	120	610	86	91	0.755	54	32	56	35	0
4	3	12	"PFK0735"	"Ks187_4"	15420	26570	110	285	280	83	78	81	22	98	97	0	257	250	57	113	114	18	96	90	0	1.438	1.474	1.435	1.432	1.979	1.566	0.632	80	484	351	339	0.524	207	144	202	137	0
4	4	12	"PFK0737"	"Ks187_7"	15600	26570	110	356	339	90	76	79	23	98	98	0	367	357	83	111	113	20	98	97	0	1.094	1.069	1.085	1.046	1.676	1.047	0.729	80	519	536	509	0.129	280	256	263	246	0
4	5	12	"PFK0762"	"Ks210_15"	15790	26570	90	92	101	35	77	79	20	42	21	0	137	134	35	108	111	19	61	36	0	0.517	0.923	0.714	0.689	3.968	0.575	0.009	52	402	44	50	-0.951	15	29	24	26	0
4	6	12	"PFK0765"	"Ks210_4"	15990	26570	110	114	115	34	77	80	23	60	32	0	139	145	40	106	109	18	71	43	0	1.121	0.974	0.917	0.869	3.485	1.054	0.166	80	543	70	77	0.165	37	33	38	39	0
4	7	12	"PFK0768"	"Ks220_1"	16170	26580	90	133	133	40	78	82	23	78	57	0	140	150	44	106	112	68	26	5	0	1.618	1.250	1.317	1.282	3.442	1.131	0.140	52	371	89	99	0.694	55	34	55	44	0
4	8	12	"PFK0770"	"Ks220_7"	16350	26560	130	195	202	63	78	82	21	96	93	0	207	204	46	109	111	20	93	85	0	1.194	1.305	1.293	1.254	1.971	1.392	0.459	120	666	215	219	0.256	117	98	124	95	0
4	9	12	"PFK0781"	"Ks222_1"	16550	26570	110	1648	1603	438	78	84	49	100	100	0	730	676	244	106	112	31	96	96	0	2.516	2.675	2.714	2.878	1.760	2.705	0.791	80	486	2194	2095	1.331	1570	624	1525	570	0
4	10	12	"PFK0784"	"Ks225_10"	16730	26570	130	214	223	65	78	82	46	96	82	0	222	228	55	106	110	29	96	89	0	1.172	1.189	1.091	1.195	1.923	1.254	0.557	120	582	252	267	0.229	136	116	145	122	0
4	11	12	"PFK0806"	"Ks245_1"	16930	26570	120	175	177	48	75	80	29	96	80	0	181	188	54	106	107	19	93	83	0	1.333	1.244	1.337	1.347	2.247	1.414	0.319	120	573	175	184	0.415	100	75	102	82	0
4	12	12	"PFK0808"	"Ks245_4"	17140	26570	130	196	203	66	76	79	27	95	90	0	237	229	67	105	106	20	90	90	0	0.909	1.024	1.028	1.013	1.945	0.986	0.533	120	621	252	251	-0.138	120	132	127	124	0
4	13	12	"PFK0810"	"Ks248_3"	17320	26570	140	278	276	100	75	81	43	93	86	0	246	248	76	107	111	43	90	80	0	1.460	1.426	1.434	1.406	2.279	1.494	0.608	156	640	342	342	0.546	203	139	201	141	0
4	14	12	"PFK0813"	"Ks249_3"	17500	26580	110	316	319	116	79	87	35	93	92	0	297	287	84	115	122	34	92	87	0	1.302	1.395	1.394	1.352	2.055	1.446	0.661	80	399	419	412	0.381	237	182	240	172	0
4	15	12	"PFK0819"	"Ks259_1"	17690	26580	110	884	820	264	78	83	29	100	97	0	1152	1066	346	112	118	34	97	97	0	0.775	0.778	0.782	0.791	1.740	0.739	0.829	80	494	1846	1696	-0.368	806	1040	742	954	0
4	16	12	"PFK0823"	"Ks259_6"	17880	26580	110	613	591	180	75	76	18	98	97	0	619	580	180	102	106	31	98	98	0	1.041	1.079	1.073	1.082	2.047	1.045	0.776	80	508	1055	994	0.057	538	517	516	478	0
4	17	12	"PFK0843"	"Ks26_1"	18070	26580	130	276	274	79	73	74	17	96	95	0	240	233	68	98	102	27	91	88	0	1.430	1.489	1.410	1.457	2.097	1.443	0.640	120	636	345	336	0.516	203	142	201	135	0
4	18	12	"PFK0845"	"Ks26_11"	18260	26580	110	1163	1079	347	75	79	29	100	98	0	564	548	179	99	106	49	95	93	0	2.340	2.236	2.182	2.347	1.726	2.308	0.832	80	507	1553	1453	1.226	1088	465	1004	449	0
4	19	12	"PFK0847"	"Ks26_15"	18450	26580	110	209	202	55	74	78	31	95	87	0	238	243	54	99	106	49	97	81	0	0.971	0.889	0.934	0.854	1.819	0.917	0.654	80	534	274	272	-0.042	135	139	128	144	0
4	20	12	"PFK0850"	"Ks26_2"	18650	26590	100	113	112	31	71	74	18	75	56	0	118	123	37	98	101	15	58	33	0	2.100	1.640	1.500	1.182	3.544	1.386	0.126	80	466	62	66	1.070	42	20	41	25	0
4	21	12	"PFK0853"	"Ks26_24"	18830	26580	110	369	376	107	71	74	19	98	98	0	415	409	91	100	104	26	98	98	0	0.946	0.987	0.943	0.960	1.503	0.981	0.781	80	509	613	614	-0.080	298	315	305	309	0
4	22	12	"PFK0856"	"Ks26_5"	19030	26590	120	303	294	104	74	76	20	94	90	0	356	329	116	100	103	22	93	88	0	0.895	0.961	0.918	0.953	2.279	0.927	0.727	120	639	485	449	-0.161	229	256	220	229	0
4	1	13	"PFL0017"	"L1_32"	15020	26760	130	264	260	87	83	89	37	91	85	0	307	296	94	118	123	38	88	83	0	0.958	0.994	1.033	0.976	2.184	0.948	0.595	120	709	370	355	-0.062	181	189	177	178	0
4	2	13	"PFL0021"	"L1_42"	15210	26760	110	147	153	43	82	86	28	83	57	0	780	722	222	119	122	22	96	96	0	0.098	0.118	0.119	0.115	2.548	0.098	0.459	80	479	726	674	-3.346	65	661	71	603	0
4	3	13	"PFL0023"	"L1_45"	15410	26760	110	128	133	42	84	87	22	68	48	0	150	153	43	121	124	24	55	32	0	1.517	1.531	1.215	1.354	5.203	1.209	0.118	80	505	73	81	0.601	44	29	49	32	0
4	4	13	"PFL0026"	"L1_48"	15600	26770	120	160	162	52	81	84	22	87	75	0	167	169	45	115	119	22	79	56	0	1.519	1.500	1.348	1.360	2.373	1.624	0.343	120	576	131	135	0.603	79	52	81	54	0
4	5	13	"PFL0028"	"L1_52"	15790	26760	110	265	266	86	76	78	18	97	93	0	205	203	54	111	113	19	92	86	0	2.011	2.065	1.983	2.026	2.072	2.034	0.593	80	521	283	282	1.008	189	94	190	92	0
4	6	13	"PFL0030"	"L1_56"	15980	26760	110	301	300	88	78	81	21	100	97	0	273	269	66	110	112	20	97	97	0	1.368	1.396	1.285	1.372	1.867	1.460	0.687	80	533	386	381	0.452	223	163	222	159	0
4	7	13	"PFL0048"	"L1_89"	16190	26770	130	270	266	89	77	80	22	95	94	0	260	251	76	107	109	18	93	91	0	1.261	1.313	1.311	1.202	1.842	1.319	0.665	120	662	346	333	0.335	193	153	189	144	0
4	8	13	"PFL0052"	"L1_94"	16380	26770	110	486	473	167	77	81	22	95	93	0	525	495	151	109	113	28	97	95	0	0.983	1.026	0.984	0.889	2.093	0.986	0.759	80	499	825	782	-0.024	409	416	396	386	0
4	9	13	"PFL0055"	"L1_97"	16580	26770	120	669	615	255	78	80	21	96	95	0	650	589	216	107	112	33	90	89	0	1.088	1.114	1.103	1.075	2.697	1.147	0.757	120	565	1134	1019	0.122	591	543	537	482	0
4	10	13	"PFL0057"	"L1_99"	16770	26770	120	294	295	122	76	79	23	90	87	0	218	216	70	108	110	20	84	80	0	1.982	2.028	1.947	1.755	2.741	2.159	0.578	120	541	328	327	0.987	218	110	219	108	0
4	11	13	"PFL0059"	"L2_10"	16960	26770	120	452	439	200	77	82	32	90	87	0	329	304	114	109	111	24	87	82	0	1.705	1.856	1.769	1.599	2.840	1.955	0.705	120	531	595	557	0.769	375	220	362	195	0
4	12	13	"PFL0061"	"L2_104"	17130	26770	110	565	538	182	78	81	21	97	96	0	625	598	148	109	112	22	98	98	0	0.944	0.941	0.986	0.895	1.866	0.930	0.743	80	478	1003	949	-0.083	487	516	460	489	0
4	13	13	"PFL0082"	"L2_146"	17320	26770	110	944	868	344	76	90	92	92	91	0	850	757	277	107	125	110	90	88	0	1.168	1.218	1.208	1.147	2.363	1.242	0.792	80	464	1611	1442	0.224	868	743	792	650	0
4	14	13	"PFL0084"	"L2_148"	17500	26750	150	80	83	22	77	94	98	0	0	0	116	116	25	108	125	100	0	0	0	0.375	0.750	0.842	0.814	2.791	0.987	0.609	156	601	11	14	-1.415	3	8	6	8	-50
4	15	13	"PFL0086"	"L2_15"	17700	26770	130	1659	1567	395	75	81	54	100	98	0	1040	1019	219	102	106	23	100	100	0	1.689	1.627	1.663	1.566	1.712	1.653	0.850	120	617	2522	2409	0.756	1584	938	1492	917	0
4	16	13	"PFL0089"	"L2_154"	17910	26780	120	146	143	45	74	76	18	81	72	0	145	147	38	100	104	32	65	32	0	1.600	1.468	1.344	1.284	2.874	1.587	0.326	120	578	117	116	0.678	72	45	69	47	0
4	17	13	"PFL0091"	"L2_158"	18080	26770	110	157	159	49	73	74	17	93	88	0	134	131	34	99	100	17	70	50	0	2.400	2.688	2.043	2.362	3.157	3.000	0.248	80	461	119	118	1.263	84	35	86	32	0
4	18	13	"PFL0098"	"L2_172"	18280	26780	120	278	280	109	74	78	31	90	86	0	288	275	96	99	104	43	86	81	0	1.079	1.170	1.064	1.081	2.000	1.217	0.667	120	537	393	382	0.110	204	189	206	176	0
4	19	13	"PFL0119"	"L2_203"	18460	26780	120	849	831	233	74	77	27	99	99	0	1292	1234	357	99	101	17	98	97	0	0.650	0.667	0.680	0.691	1.645	0.635	0.849	120	523	1968	1892	-0.622	775	1193	757	1135	0
4	20	13	"PFL0123"	"L2_210"	18650	26780	120	244	233	74	74	75	17	94	90	0	229	227	68	99	101	16	92	88	0	1.308	1.242	1.243	1.256	2.049	1.231	0.676	120	541	300	287	0.387	170	130	159	128	0
4	21	13	"PFL0127"	"L2_216"	18850	26780	120	586	543	220	75	77	19	96	94	0	909	814	327	100	105	43	94	90	0	0.632	0.655	0.594	0.663	2.555	0.623	0.783	120	547	1320	1182	-0.663	511	809	468	714	0
4	22	13	"PFL0129"	"L2_220"	19050	26780	120	1008	892	364	73	75	18	100	97	0	664	590	216	99	101	18	95	92	0	1.655	1.668	1.648	1.665	2.736	1.755	0.804	120	560	1500	1310	0.727	935	565	819	491	0
4	1	14	"PFL0131"	"L2_226"	15040	26950	110	300	290	97	81	82	19	93	93	0	210	208	66	116	117	19	90	83	0	2.330	2.272	2.137	2.003	2.376	2.230	0.575	80	526	313	301	1.220	219	94	209	92	0
4	2	14	"PFL0133"	"L2_23"	15230	26940	110	345	332	123	82	84	22	93	90	0	214	205	60	116	120	26	85	73	0	2.684	2.809	2.501	2.694	2.472	2.864	0.478	80	523	361	339	1.424	263	98	250	89	0
4	3	14	"PFM0391"	"M35930_11"	15430	26950	120	497	486	171	82	84	22	95	95	0	369	353	111	115	119	25	91	88	0	1.634	1.697	1.698	1.716	1.957	1.747	0.716	120	589	669	642	0.708	415	254	404	238	0
4	4	14	"PFM0393"	"M35930_13"	15620	26950	110	219	220	79	79	83	25	95	90	0	215	211	63	114	118	27	90	81	0	1.386	1.454	1.440	1.394	2.183	1.548	0.538	80	458	241	238	0.471	140	101	141	97	0
4	5	14	"PFM0395"	"M35930_4"	15810	26950	110	998	950	320	80	85	35	97	97	0	557	496	190	113	120	49	87	85	0	2.068	2.272	2.180	2.670	2.287	2.220	0.790	80	444	1362	1253	1.048	918	444	870	383	0
4	6	14	"PFM0398"	"M35930_8"	16000	26960	120	212	220	81	80	83	30	90	83	0	394	361	132	112	117	44	87	85	0	0.468	0.562	0.546	0.552	2.711	0.514	0.623	120	488	414	389	-1.095	132	282	140	249	0
4	7	14	"PFM0400"	"M35935_1"	16190	26960	120	224	238	98	76	78	18	94	91	0	213	218	76	108	110	20	87	82	0	1.410	1.473	1.462	1.372	2.476	1.480	0.562	120	534	253	272	0.495	148	105	162	110	0
4	8	14	"PFM0406"	"M364_1"	16390	26960	120	278	269	102	77	78	17	95	90	0	176	178	59	109	112	25	77	64	0	3.000	2.783	2.609	2.441	2.983	2.928	0.434	120	541	268	261	1.585	201	67	192	69	0
4	9	14	"PFM0424"	"M36950_1"	16580	26960	120	326	325	110	77	78	17	96	94	0	263	253	80	107	108	17	92	89	0	1.596	1.699	1.730	1.771	2.475	1.633	0.574	120	498	405	394	0.675	249	156	248	146	0
4	10	14	"PFM0426"	"M3696_3"	16750	26960	110	451	432	152	77	81	31	93	93	0	285	276	80	106	109	23	92	92	0	2.089	2.088	2.074	2.171	2.304	2.122	0.733	80	464	553	525	1.063	374	179	355	170	0
4	11	14	"PFM0431"	"M37116_3"	16950	26960	110	9888	8949	3330	78	96	126	100	100	0	7017	6237	2020	109	148	350	98	97	0	1.420	1.448	1.444	1.375	2.134	1.482	0.853	80	509	16718	14999	0.506	9810	6908	8871	6128	0
4	12	14	"PFM0433"	"M37145_2"	17130	26960	110	1013	934	327	80	95	123	93	92	0	723	682	219	111	152	347	83	30	0	1.525	1.496	1.462	1.450	2.006	1.243	0.693	80	526	1545	1425	0.608	933	612	854	571	0
4	13	14	"PFM0435"	"M37197_1"	17330	26960	110	264	257	93	74	80	39	91	86	0	202	198	55	104	115	71	68	18	0	1.939	1.947	1.785	1.713	2.631	2.035	0.508	80	475	288	277	0.955	190	98	183	94	0
4	14	14	"PFM0438"	"M37465_1"	17500	26940	150	76	78	17	75	87	90	0	0	0	99	101	19	102	115	91	0	0	0	-0.333	-3.000	1.091	0.965	3.682	10.937	0.010	156	706	-2	2	Error	1	-3	3	-1	-50
4	15	14	"PFM0452"	"M37794_2"	17700	26960	110	677	645	207	76	79	26	98	97	0	472	454	116	102	105	29	97	95	0	1.624	1.616	1.581	1.633	2.103	1.683	0.774	80	520	971	921	0.700	601	370	569	352	0
4	16	14	"PFM0454"	"M37794_6"	17920	26970	110	146	158	57	76	78	20	82	75	0	128	132	38	101	104	27	48	25	0	2.593	2.645	1.821	1.966	3.782	2.668	0.080	80	512	97	113	1.374	70	27	82	31	0
4	17	14	"PFM0457"	"M37914_2"	18090	26960	110	451	448	178	74	76	18	100	96	0	351	341	115	99	102	22	92	92	0	1.496	1.545	1.455	1.408	1.980	1.580	0.725	80	485	629	616	0.581	377	252	374	242	0
4	18	14	"PFM0459"	"M38113_2"	18280	26960	120	165	165	60	73	77	27	86	72	0	393	377	146	99	102	23	89	86	0	0.313	0.331	0.315	0.332	2.437	0.315	0.361	120	549	386	370	-1.676	92	294	92	278	0
4	19	14	"PFM0461"	"M38127_1"	18480	26960	110	295	298	89	73	76	20	100	97	0	226	223	61	100	101	17	92	91	0	1.762	1.829	1.714	1.742	1.812	1.712	0.627	80	482	348	348	0.817	222	126	225	123	0
4	20	14	"PFM0464"	"M38218_2"	18660	26960	110	1697	1549	500	76	77	23	100	100	0	2198	2070	630	102	109	67	97	97	0	0.773	0.748	0.750	0.766	1.956	0.717	0.879	80	467	3717	3441	-0.371	1621	2096	1473	1968	0
4	21	14	"PFM0486"	"M38941_8"	18850	26960	130	276	270	80	76	78	19	100	97	0	271	282	137	105	115	71	88	62	0	1.205	1.096	1.124	1.235	2.027	0.733	0.445	120	619	366	371	0.269	200	166	194	177	0
4	22	14	"PFM0489"	"M39036_2"	19040	26960	110	176	180	47	74	77	24	97	92	0	224	220	60	101	105	33	91	86	0	0.829	0.891	0.864	0.879	2.019	0.816	0.565	80	503	225	225	-0.270	102	123	106	119	0
4	1	15	"PFM0494"	"M39668_5"	15040	27140	120	329	316	124	77	78	17	93	90	0	232	229	84	110	112	17	85	83	0	2.066	2.008	2.022	1.918	2.430	2.051	0.600	120	621	374	358	1.047	252	122	239	119	0
4	2	15	"PFM0503"	"M40983_1"	15230	27140	110	174	181	57	77	79	17	95	91	0	164	161	42	109	110	15	81	70	0	1.764	2.000	1.681	1.906	2.480	1.992	0.356	80	522	152	156	0.819	97	55	104	52	0
4	3	15	"PFM0505"	"M40983_3"	15440	27140	100	111	120	37	78	79	18	70	45	0	127	126	35	108	109	16	53	35	0	1.737	2.333	1.186	1.125	4.152	1.727	0.078	80	388	52	60	0.796	33	19	42	18	0
4	4	15	"PFM0508"	"M41041_1"	15620	27140	120	524	505	190	80	81	21	97	96	0	486	466	175	109	112	23	91	90	0	1.178	1.190	1.154	1.203	2.402	1.184	0.793	120	466	821	782	0.236	444	377	425	357	0
4	5	15	"PFN0062"	"N128_62"	15790	27120	150	80	87	32	79	84	37	11	4	0	117	131	54	113	119	45	13	7	0	0.250	0.444	0.793	0.920	3.581	0.760	0.245	156	612	5	26	-2.000	1	4	8	18	-50
4	6	15	"PFN0064"	"N128_64"	15980	27120	150	83	86	26	78	81	34	11	1	0	108	112	24	112	119	53	2	0	0	-1.250	100000.000	1.258	1.441	3.549	1.007	0.001	156	621	1	8	Error	5	-4	8	0	-50
4	7	15	"PFN0066"	"N128_68"	16210	27150	110	161	164	55	78	79	18	92	82	0	199	200	65	109	114	43	82	53	0	0.922	0.945	0.876	0.850	2.180	0.707	0.427	80	447	173	177	-0.117	83	90	86	91	0
4	8	15	"PFN0069"	"N128_71"	16390	27140	110	221	213	62	77	80	20	98	93	0	237	241	77	109	114	36	91	81	0	1.125	1.030	1.083	1.041	1.906	0.831	0.463	80	484	272	268	0.170	144	128	136	132	0
4	9	15	"PFN0071"	"N128_73"	16580	27140	110	134	135	45	75	77	18	83	65	0	142	146	40	107	111	33	50	23	0	1.686	1.538	1.273	1.258	2.556	0.687	0.148	80	480	94	99	0.753	59	35	60	39	0
4	10	15	"PFN0074"	"N128_76"	16760	27140	110	194	199	58	79	80	20	96	92	0	214	211	64	108	111	19	92	86	0	1.085	1.165	1.120	1.159	1.993	1.033	0.536	80	533	221	223	0.118	115	106	120	103	0
4	11	15	"PFN0092"	"N129_12"	16970	27150	100	139	206	247	79	83	37	63	43	0	174	211	99	112	126	221	16	0	0	0.968	1.283	1.152	1.112	2.778	3.107	0.300	80	467	122	226	-0.047	60	62	127	99	0
4	12	15	"PFN0094"	"N129_14"	17140	27150	110	213	212	73	76	81	75	78	43	0	293	293	97	107	110	34	91	90	0	0.737	0.731	0.703	0.684	2.264	1.137	0.300	80	502	323	322	-0.441	137	186	136	186	0
4	13	15	"PFN0096"	"N129_17"	17330	27150	110	125	184	306	75	81	73	33	8	0	212	268	325	106	107	19	95	92	0	0.472	0.673	0.613	0.522	2.480	0.899	0.879	80	538	156	271	-1.084	50	106	109	162	0
4	14	15	"PFN0098"	"N129_22"	17520	27150	90	313	303	121	76	80	34	90	86	0	848	773	297	102	110	58	94	92	0	0.318	0.338	0.330	0.342	1.880	0.303	0.706	52	403	983	898	-1.654	237	746	227	671	0
4	15	15	"PFN0100"	"N129_33"	17720	27150	110	183	178	53	75	77	19	92	88	0	485	460	129	102	108	52	96	95	0	0.282	0.288	0.274	0.256	2.023	0.256	0.637	80	546	491	461	-1.826	108	383	103	358	0
4	16	15	"PFN0102"	"N129_38"	17900	27150	90	131	136	43	74	77	17	88	73	0	157	149	38	102	104	20	73	57	0	1.036	1.319	1.125	1.256	2.780	1.334	0.341	52	388	112	109	0.052	57	55	62	47	0
4	17	15	"PFN0119"	"N130_21"	18090	27150	110	182	181	50	75	78	20	95	90	0	158	160	41	102	106	25	77	61	0	1.911	1.828	1.548	1.701	2.307	1.816	0.428	80	521	163	164	0.934	107	56	106	58	0
4	18	15	"PFN0121"	"N130_25"	18280	27160	120	161	161	51	75	79	22	90	76	0	184	180	68	105	109	22	83	72	0	1.089	1.147	1.167	1.070	2.230	0.282	0.141	120	569	165	161	0.122	86	79	86	75	0
4	19	15	"PFN0124"	"N130_29"	18480	27150	110	419	414	127	74	78	24	98	97	0	323	306	90	105	107	20	93	92	0	1.583	1.692	1.724	1.738	1.711	1.657	0.762	80	512	563	541	0.662	345	218	340	201	0
4	20	15	"PFN0127"	"N130_35"	18660	27150	110	300	298	103	75	78	30	97	92	0	199	194	60	103	109	56	72	37	0	2.344	2.451	2.348	2.415	2.168	2.553	0.464	80	545	321	314	1.229	225	96	223	91	0
4	21	15	"PFN0130"	"N130_4"	18870	27160	110	2022	1873	608	78	82	38	100	98	0	1120	1046	347	104	112	38	96	96	0	1.913	1.906	1.894	2.015	1.695	1.954	0.834	80	508	2960	2737	0.936	1944	1016	1795	942	0
4	22	15	"PFN0132"	"N130_41"	19040	27150	110	244	255	78	76	81	34	100	92	0	223	219	56	102	107	27	92	88	0	1.388	1.530	1.491	1.498	1.825	1.554	0.581	80	537	289	296	0.473	168	121	179	117	0
4	1	16	"PFN0149"	"N131_17"	15060	27330	120	194	194	59	76	78	19	94	91	0	307	288	84	109	110	16	94	91	0	0.596	0.659	0.604	0.613	2.377	0.598	0.574	120	603	316	297	-0.747	118	198	118	179	0
4	2	16	"PFN0153"	"N131_27"	15250	27330	120	779	723	303	77	79	19	95	95	0	651	579	223	108	110	16	91	90	0	1.293	1.372	1.407	1.315	2.283	1.415	0.800	120	456	1245	1117	0.371	702	543	646	471	0
4	3	16	"PFN0155"	"N131_4"	15410	27310	150	82	86	22	79	81	18	26	10	0	105	105	20	109	111	17	14	3	0	-0.750	-1.750	0.926	1.010	3.389	0.055	0.000	156	529	-1	3	Error	3	-4	7	-4	-50
4	4	16	"PFN0157"	"N131_5"	15570	27330	150	83	85	21	79	80	19	25	8	0	110	111	23	110	113	19	16	3	0	100000.000	6.000	1.087	1.060	3.615	0.089	0.008	156	560	4	7	16.610	4	0	6	1	-50
4	5	16	"PFN0159"	"N131_52"	15800	27330	110	1211	1106	376	80	82	28	100	96	0	1429	1330	430	111	120	71	95	95	0	0.858	0.842	0.857	0.808	2.134	0.820	0.802	80	535	2449	2245	-0.221	1131	1318	1026	1219	0
4	6	16	"PFN0164"	"N132_101"	15990	27330	120	1110	1058	364	79	83	33	99	98	0	947	881	327	111	122	80	90	88	0	1.233	1.271	1.265	1.372	2.345	1.250	0.803	120	520	1867	1749	0.302	1031	836	979	770	0
4	7	16	"PFN0559"	"N143_59"	16170	27310	150	85	90	29	79	82	27	19	4	0	115	123	43	110	115	37	16	5	0	1.200	0.846	0.820	0.793	3.803	0.203	0.073	156	716	11	24	0.263	6	5	11	13	-50
4	8	16	"PFN0564"	"N143_71"	16380	27330	110	614	570	214	80	84	24	98	96	0	381	367	119	112	118	27	92	92	0	1.985	1.922	1.927	1.719	2.086	1.955	0.703	80	508	803	745	0.989	534	269	490	255	0
4	9	16	"PFN0566"	"N143_9"	16570	27340	130	118	120	36	80	84	26	60	30	0	163	169	50	115	121	51	46	18	0	0.792	0.741	0.651	0.742	3.113	0.314	0.236	120	648	86	94	-0.337	38	48	40	54	0
4	10	16	"PFN0576"	"N145_12"	16770	27340	110	1377	1263	467	81	85	30	98	98	0	940	865	282	113	118	53	93	93	0	1.567	1.572	1.515	1.547	1.933	1.611	0.777	80	517	2123	1934	0.648	1296	827	1182	752	0
4	11	16	"PFN0578"	"N145_20"	16960	27340	110	291	290	96	83	103	325	7	0	0	1047	955	345	116	208	1554	0	0	0	0.223	0.247	0.245	0.256	1.865	0.213	0.686	80	521	1139	1046	-2.162	208	931	207	839	0
4	12	16	"PFN0580"	"N145_23"	17160	27340	100	2533	2274	860	79	102	341	96	90	0	27929	25046	8734	114	216	1633	98	96	0	0.088	0.088	0.090	0.088	1.769	0.086	0.813	80	472	30269	27127	-3.503	2454	27815	2195	24932	0
4	13	16	"PFN0603"	"N147_10"	17340	27340	110	141	152	52	79	83	24	86	67	0	291	282	80	116	119	27	92	91	0	0.354	0.440	0.359	0.363	2.125	0.386	0.383	80	498	237	239	-1.497	62	175	73	166	0
4	14	16	"PFN0605"	"N147_13"	17530	27340	110	863	803	259	78	82	38	98	96	0	1218	1169	359	108	121	170	95	92	0	0.707	0.683	0.696	0.667	1.802	0.648	0.797	80	526	1895	1786	-0.500	785	1110	725	1061	0
4	15	16	"PFN0610"	"N147_2"	17710	27340	110	368	372	119	78	79	20	97	96	0	314	308	73	105	108	24	98	97	0	1.388	1.448	1.470	1.350	1.963	1.489	0.660	80	498	499	497	0.473	290	209	294	203	0
4	16	16	"PFN0612"	"N147_24"	17900	27350	110	155	156	45	77	80	19	95	80	0	167	163	54	105	110	24	68	58	0	1.258	1.362	1.118	1.266	3.000	1.260	0.239	80	534	140	137	0.331	78	62	79	58	0
4	17	16	"PFN0615"	"N147_4"	18090	27340	110	233	238	109	76	79	24	96	95	0	318	320	88	106	111	24	97	97	0	0.741	0.757	0.718	0.724	1.713	0.822	0.618	80	511	369	376	-0.433	157	212	162	214	0
4	18	16	"PFN0617"	"N148_1"	18280	27350	130	124	125	37	77	80	21	76	55	0	185	184	40	105	109	22	92	83	0	0.587	0.608	0.622	0.530	3.059	0.553	0.253	120	606	127	127	-0.767	47	80	48	79	0
4	19	16	"PFN0640"	"N149_7"	18470	27340	110	174	179	50	75	81	74	75	16	0	197	193	44	103	104	20	93	90	0	1.053	1.156	1.129	1.069	2.285	1.147	0.451	80	518	193	194	0.075	99	94	104	90	0
4	20	16	"PFN0642"	"N150_10"	18670	27350	110	245	249	78	74	79	73	90	65	0	379	359	115	100	103	21	93	91	0	0.613	0.676	0.640	0.654	1.774	0.589	0.618	80	524	450	434	-0.706	171	279	175	259	0
4	21	16	"PFN0645"	"N150_15"	18850	27340	110	257	248	68	75	77	32	96	90	0	274	264	89	100	105	32	90	85	0	1.046	1.055	0.957	1.075	1.918	0.939	0.607	80	511	356	337	0.065	182	174	173	164	0
4	22	16	"PFN0647"	"N150_19"	19050	27350	100	470	472	169	77	82	25	98	95	0	248	253	76	103	109	28	96	91	0	2.710	2.633	2.667	2.575	1.729	2.841	0.681	80	464	538	545	1.438	393	145	395	150	0
4	1	17	"PFN0649"	"N150_27"	15040	27520	110	528	508	175	77	81	22	97	95	0	983	908	326	112	117	31	96	95	0	0.518	0.541	0.507	0.545	2.100	0.482	0.781	80	523	1322	1227	-0.950	451	871	431	796	0
4	2	17	"PFN0652"	"N150_32"	15240	27520	120	318	316	99	78	81	21	97	96	0	296	291	96	110	113	25	90	88	0	1.290	1.315	1.312	1.349	2.100	1.218	0.693	120	540	426	419	0.368	240	186	238	181	0
4	3	17	"PFN0668"	"N150_62"	15420	27520	110	252	252	93	78	81	19	96	92	0	154	159	46	109	111	20	72	56	0	3.867	3.480	2.901	3.293	2.663	3.977	0.347	80	443	219	224	1.951	174	45	174	50	0
4	4	17	"PFN0670"	"N150_65"	15600	27500	150	88	94	35	79	82	19	35	14	0	109	110	21	110	112	19	16	4	0	-9.000	100000.000	0.854	1.002	4.632	30.149	0.000	156	726	8	15	Error	9	-1	15	0	-50
4	5	17	"PFN0672"	"N150_68"	15820	27530	110	690	647	239	79	80	19	97	97	0	1078	999	346	109	114	59	98	96	0	0.631	0.638	0.629	0.647	1.948	0.615	0.780	80	513	1580	1458	-0.665	611	969	568	890	0
4	6	17	"PFN0674"	"N150_71"	15990	27520	110	480	466	161	79	82	27	100	93	0	488	451	146	109	113	26	95	92	0	1.058	1.132	1.121	1.141	2.012	1.117	0.762	80	493	780	729	0.081	401	379	387	342	0
4	7	17	"PFN0676"	"N150_75"	16200	27520	130	410	404	109	79	82	21	99	97	0	293	291	78	109	112	27	95	93	0	1.799	1.786	1.805	1.773	1.717	1.773	0.688	120	666	515	507	0.847	331	184	325	182	0
4	8	17	"PFN0678"	"N150_78"	16370	27520	110	451	432	141	80	83	22	97	96	0	346	331	112	109	115	31	92	88	0	1.565	1.586	1.561	1.614	2.048	1.555	0.649	80	478	608	574	0.647	371	237	352	222	0
4	9	17	"PFN0783"	"N157_18"	16570	27530	120	235	228	82	81	86	56	82	69	0	262	263	81	112	118	33	92	84	0	1.027	0.974	0.895	0.941	2.294	1.318	0.346	120	541	304	298	0.038	154	150	147	151	0
4	10	17	"PFN0789"	"N157_41"	16760	27530	120	741	693	249	81	86	57	96	94	0	387	366	134	110	113	23	90	90	0	2.383	2.391	2.325	2.393	2.071	2.494	0.710	120	496	937	868	1.253	660	277	612	256	0
4	11	17	"PFN0807"	"N159_20"	16950	27530	120	2864	2580	1119	78	80	20	100	100	0	1310	1136	478	107	110	25	95	92	0	2.316	2.431	2.509	2.434	2.583	2.597	0.807	120	475	3989	3531	1.212	2786	1203	2502	1029	0
4	12	17	"PFN0836"	"N163_1"	17140	27530	110	719	683	241	76	79	20	98	96	0	793	726	249	108	110	26	96	96	0	0.939	0.982	0.927	0.904	1.848	0.820	0.607	80	494	1328	1225	-0.091	643	685	607	618	0
4	13	17	"PFN0840"	"N164_1"	17340	27530	120	1352	1196	472	78	80	22	99	98	0	1798	1525	625	109	111	19	99	97	0	0.754	0.790	0.784	0.812	2.606	0.766	0.836	120	581	2963	2534	-0.407	1274	1689	1118	1416	0
4	14	17	"PFN0849"	"N165_2"	17520	27530	110	1515	1396	396	78	82	40	100	100	0	953	908	232	106	120	182	96	92	0	1.697	1.643	1.647	1.627	1.823	1.546	0.678	80	461	2284	2120	0.763	1437	847	1318	802	0
4	15	17	"PFN0935"	"N181_4"	17710	27530	130	128	131	39	77	80	34	69	33	0	137	142	36	104	113	154	0	0	0	1.545	1.421	1.426	1.353	3.185	1.335	0.161	120	627	84	92	0.628	51	33	54	38	0
4	16	17	"PFN0929"	"N181_18"	17890	27530	110	1382	1262	442	76	79	21	100	100	0	839	753	262	103	107	36	96	92	0	1.774	1.825	1.780	1.976	2.202	1.821	0.790	80	502	2042	1836	0.827	1306	736	1186	650	0
4	17	17	"PFN0946"	"N185_14"	18100	27530	110	518	475	171	76	79	21	97	96	0	675	633	202	100	104	26	97	96	0	0.769	0.749	0.754	0.702	1.851	0.704	0.763	80	461	1017	932	-0.380	442	575	399	533	0
4	18	17	"PFN0382"	"N137_2"	18280	27530	110	787	736	269	76	79	21	96	96	0	863	793	305	101	105	34	96	93	0	0.933	0.954	0.928	0.950	2.276	0.880	0.782	80	459	1473	1352	-0.100	711	762	660	692	0
4	19	17	"PFL0032"	"L1_63"	18490	27540	120	487	451	184	75	81	73	87	83	0	324	310	103	100	104	32	92	88	0	1.839	1.790	1.743	1.643	2.392	1.991	0.704	120	562	636	586	0.879	412	224	376	210	0
4	20	17	"PFL0051"	"L1_92"	18680	27530	110	475	457	171	74	80	83	91	86	0	458	410	152	101	105	33	88	88	0	1.123	1.239	1.180	1.218	2.554	1.110	0.686	80	395	758	692	0.168	401	357	383	309	0
4	21	17	"PFL0093"	"L2_163"	18860	27540	120	137	148	71	74	77	34	71	45	0	149	165	110	101	106	35	66	29	0	1.313	1.156	1.155	1.163	3.108	0.675	0.089	120	492	111	138	0.392	63	48	74	64	0
4	22	17	"PFL0100"	"L2_176"	19030	27530	110	1896	1810	605	76	81	39	100	98	0	1256	1169	404	103	111	63	97	95	0	1.578	1.627	1.627	1.733	2.157	1.599	0.811	80	439	2973	2800	0.659	1820	1153	1734	1066	0
4	1	18	"PFL0105"	"L2_187"	15050	27710	120	14611	12644	6232	79	82	21	100	100	0	17111	13801	7006	114	118	28	99	98	0	0.855	0.918	0.911	1.002	2.879	0.905	0.875	120	590	31529	26252	-0.226	14532	16997	12565	13687	0
4	2	18	"PFL0107"	"L2_190"	15240	27710	120	392	379	127	81	83	22	95	94	0	306	300	104	113	116	25	89	85	0	1.611	1.594	1.564	1.466	2.314	1.590	0.701	120	440	504	485	0.688	311	193	298	187	0
4	3	18	"PFL0118"	"L2_202"	15420	27710	110	495	482	169	81	83	26	96	92	0	389	368	112	112	116	29	95	92	0	1.495	1.566	1.571	1.585	2.219	1.595	0.775	80	496	691	657	0.580	414	277	401	256	0
4	4	18	"PFL0126"	"L2_215"	15610	27710	110	872	801	281	82	87	38	95	95	0	700	655	222	113	121	59	92	90	0	1.346	1.327	1.326	1.359	1.726	1.291	0.807	80	520	1377	1261	0.428	790	587	719	542	0
4	5	18	"PFJ0334"	"J326_1"	15800	27710	110	3750	3484	1122	83	89	39	100	100	0	4879	4516	1375	112	140	228	97	95	0	0.769	0.772	0.778	0.798	2.046	0.749	0.863	80	446	8434	7805	-0.378	3667	4767	3401	4404	0
4	6	18	"PFJ0360"	"J352_5"	16000	27710	110	1126	1038	365	83	86	27	98	96	0	845	790	248	112	128	193	91	90	0	1.423	1.409	1.395	1.402	2.290	1.414	0.826	80	508	1776	1633	0.509	1043	733	955	678	0
4	7	18	"PFJ0381"	"J38_18"	16210	27720	90	122	128	39	83	84	22	75	46	0	140	141	36	109	112	17	73	44	0	1.258	1.406	1.332	1.311	3.864	1.789	0.067	52	322	70	77	0.331	39	31	45	32	0
4	8	18	"PFJ0399"	"J43_10"	16380	27710	110	300	299	88	81	82	21	100	98	0	212	208	52	110	113	27	88	81	0	2.147	2.224	2.109	2.168	1.677	2.213	0.649	80	468	321	316	1.102	219	102	218	98	0
4	9	18	"PFJ0409"	"J43_23"	16560	27710	110	1124	1063	364	80	82	21	98	97	0	631	592	198	109	112	24	95	93	0	2.000	2.035	1.935	2.008	1.997	2.123	0.783	80	421	1566	1466	1.000	1044	522	983	483	0
4	10	18	"PFJ0430"	"J478_10"	16750	27710	110	2072	1966	684	81	84	31	98	98	0	2092	1861	649	108	128	160	95	95	0	1.004	1.075	1.052	1.039	1.686	1.073	0.832	80	387	3975	3638	0.005	1991	1984	1885	1753	0
4	11	18	"PFJ0226"	"J227_1"	16930	27690	150	91	94	27	77	81	28	32	7	0	111	115	22	106	119	133	0	0	0	2.800	1.889	1.417	1.416	3.783	0.172	0.430	156	568	19	26	1.485	14	5	17	9	-50
4	12	18	"PFJ0237"	"J232_2"	17140	27710	110	294	298	107	74	77	19	95	93	0	178	178	66	106	107	17	82	72	0	3.056	3.111	2.625	2.874	2.945	3.151	0.414	80	523	292	296	1.611	220	72	224	72	0
4	13	18	"PFJ0256"	"J245_7"	17330	27720	100	156	161	47	77	78	18	95	82	0	156	154	42	107	108	16	78	66	0	1.612	1.787	1.457	1.614	2.379	1.733	0.350	80	446	128	131	0.689	79	49	84	47	0
4	14	18	"PFJ0284"	"J269_5"	17530	27720	120	1451	1253	536	77	79	20	99	95	0	1494	1249	522	107	110	26	95	93	0	0.991	1.030	0.972	0.951	2.555	1.031	0.820	120	569	2761	2318	-0.014	1374	1387	1176	1142	0
4	15	18	"PFJ0315"	"J2975_2"	17710	27720	110	592	581	206	75	78	21	98	98	0	541	522	160	104	106	17	95	95	0	1.183	1.211	1.211	1.105	1.868	1.192	0.741	80	449	954	924	0.243	517	437	506	418	0
4	16	18	"PFJ0365"	"J378_1"	17890	27720	110	2644	2513	732	76	82	34	100	100	0	1272	1185	339	105	114	68	98	97	0	2.201	2.256	2.326	2.264	1.884	2.282	0.837	80	526	3735	3517	1.138	2568	1167	2437	1080	0
4	17	18	"PFK0117"	"Km799_7"	18140	27690	150	88	95	36	78	83	31	28	10	0	104	111	26	104	110	55	4	0	0	100000.000	2.429	1.325	1.365	4.044	2.537	0.084	156	692	10	24	16.610	10	0	17	7	-50
4	18	18	"PFK0142"	"Kn10286_1"	18280	27720	110	588	561	184	78	80	25	98	97	0	511	481	174	102	105	33	96	92	0	1.247	1.274	1.243	1.339	1.917	1.196	0.797	80	426	919	862	0.318	510	409	483	379	0
4	19	18	"PFK0175"	"Kn1239_1"	18470	27730	100	148	148	42	74	77	26	90	68	0	130	132	32	101	104	29	48	16	0	2.552	2.387	1.836	2.260	2.999	1.951	0.077	80	395	103	105	1.351	74	29	74	31	0
4	20	18	"PFK0203"	"Kn1453_6"	18640	27690	150	81	86	44	74	76	21	26	8	0	102	105	20	101	105	33	7	1	0	7.000	3.000	1.232	1.211	3.596	1.312	0.011	156	663	8	16	2.807	7	1	12	4	-50
4	21	18	"PFK0250"	"Kn2004_3"	18850	27730	120	405	377	144	74	75	17	98	95	0	410	385	141	101	104	16	92	91	0	1.071	1.067	0.980	1.045	2.485	1.066	0.680	120	471	640	587	0.099	331	309	303	284	0
4	22	18	"PFK0277"	"Kn2223_1"	19020	27700	150	83	83	21	75	80	48	3	0	0	100	101	19	104	108	48	1	0	0	-2.000	-2.667	1.250	1.272	3.444	0.150	0.068	156	785	4	5	Error	8	-4	8	-3	-50
4	1	19	"PFK0478"	"Kn610_1"	15040	27900	110	468	453	180	80	82	24	93	92	0	754	674	236	113	116	22	96	95	0	0.605	0.665	0.662	0.638	1.724	0.595	0.740	80	482	1029	934	-0.724	388	641	373	561	0
4	2	19	"PFK0517"	"Kn8027_1"	15220	27870	150	84	86	22	81	83	20	19	7	0	111	115	22	115	117	22	13	6	0	-0.750	100000.000	1.059	1.008	3.076	0.234	0.004	156	656	-1	5	Error	3	-4	5	0	-50
4	3	19	"PFK0524"	"Kn836_1"	15410	27900	110	242	234	77	81	84	24	88	86	0	172	168	55	116	118	25	68	52	0	2.875	2.942	2.535	2.623	3.601	2.434	0.456	80	493	217	205	1.524	161	56	153	52	0
4	4	19	"PFK0554"	"Kn962_1"	15610	27900	100	247	248	73	82	87	26	95	88	0	221	217	66	119	123	34	83	72	0	1.618	1.694	1.588	1.620	2.381	1.567	0.506	80	442	267	264	0.694	165	102	166	98	0
4	5	19	"PFK0701"	"Ks15_2"	15790	27870	150	90	103	43	93	114	63	11	3	0	116	126	42	126	163	203	0	0	0	0.300	100000.000	0.899	0.912	3.802	0.112	0.137	156	583	-13	10	-1.737	-3	-10	10	0	-50
4	6	19	"PFK0743"	"Ks196_1"	15980	27890	150	102	108	31	97	148	148	0	0	0	125	127	29	128	184	213	0	0	0	-1.667	-11.000	1.014	1.142	4.259	1.472	0.395	156	631	2	10	Error	5	-3	11	-1	-50
4	7	19	"PFK1214"	"Ks82_7"	16170	27870	150	94	97	29	88	92	27	23	6	0	113	114	23	119	122	26	8	2	0	-1.000	-1.800	1.600	1.186	4.063	7.649	0.002	156	677	0	4	Error	6	-6	9	-5	-50
4	8	19	"PFK1273"	"Ks97_17"	16380	27900	150	127	127	41	100	837	4840	0	0	0	129	131	33	128	272	1535	0	0	0	27.000	9.000	1.391	1.340	3.619	256.675	0.028	156	635	28	30	4.755	27	1	27	3	-50
4	9	19	"PFK0237"	"Kn1802_2"	16550	27880	150	112	116	41	99	404	2592	0	0	0	145	148	34	132	166	146	0	0	0	1.000	1.063	1.092	1.208	4.099	2.319	0.864	156	593	26	33	0.000	13	13	17	16	-50
4	10	19	"PFK0352"	"Kn3360_1"	16740	27880	150	99	104	31	87	96	97	0	0	0	117	120	26	123	140	139	0	0	0	-2.000	-5.667	1.100	1.118	3.421	0.138	0.243	156	604	6	14	Error	12	-6	17	-3	-50
4	11	19	"PFK0401"	"Kn4252_4"	16930	27880	150	91	95	25	80	84	30	21	5	0	118	121	29	112	124	121	0	0	0	1.833	1.667	0.949	0.949	3.665	2.133	0.037	156	674	17	24	0.874	11	6	15	9	-50
4	12	19	"PFK0571"	"Ks101_8"	17130	27910	110	170	174	55	79	80	26	90	78	0	250	242	67	113	115	19	91	88	0	0.664	0.736	0.752	0.710	2.230	0.677	0.464	80	523	228	224	-0.590	91	137	95	129	0
4	13	19	"PFBL B0018"	"oPFBLOB0018"	17320	27900	110	107	112	35	79	81	24	56	31	0	442	398	161	115	122	43	85	83	0	0.086	0.117	0.118	0.125	2.400	0.080	0.164	80	512	355	316	-3.546	28	327	33	283	0
4	14	19	"PFM60469"	"oPFM60469"	17510	27900	110	19567	17683	7096	78	91	139	100	98	0	20437	17504	6941	117	200	905	93	93	0	0.959	1.013	0.987	1.053	2.111	0.984	0.851	80	516	39809	34992	-0.060	19489	20320	17605	17387	0
4	15	19	"PFB0683"	"oPFB0683"	17720	27910	120	266	264	108	77	91	137	66	23	0	290	274	98	110	186	880	0	0	0	1.050	1.140	1.048	1.047	2.561	1.157	0.705	120	546	369	351	0.070	189	180	187	164	0
4	16	19	"PFG0004"	"oPFG0004"	17890	27910	120	469	438	169	75	81	32	95	93	0	392	361	138	106	113	60	85	83	0	1.378	1.424	1.373	1.402	2.254	1.421	0.749	120	478	680	618	0.462	394	286	363	255	0
4	17	19	"PFC0763"	"oPFC0763"	18070	27880	150	80	83	20	77	82	30	8	0	0	105	107	20	108	115	55	1	0	0	-1.000	-6.000	0.772	0.760	4.356	1.424	0.016	156	739	0	5	Error	3	-3	6	-1	-50
4	18	19	"PFL0014"	"oPFL0014"	18280	27910	110	1075	1010	354	77	79	19	98	98	0	763	718	247	107	111	30	97	96	0	1.521	1.527	1.496	1.605	1.871	1.501	0.825	80	519	1654	1544	0.605	998	656	933	611	0
4	19	19	"PFM60471"	"oPFM60471"	18470	27920	130	685	638	242	75	77	19	96	93	0	6213	5993	1667	106	108	28	100	100	0	0.100	0.096	0.100	0.098	1.635	0.095	0.823	120	645	6717	6450	-3.324	610	6107	563	5887	0
4	20	19	"PFL0019"	"oPFL0019"	18660	27910	110	640	599	202	74	75	16	98	98	0	708	687	229	104	106	18	96	96	0	0.937	0.901	0.925	0.964	1.820	0.855	0.828	80	513	1170	1108	-0.094	566	604	525	583	0
4	21	19	"PFG0007"	"oPFG0007"	18850	27920	120	136	140	41	73	76	20	88	76	0	423	410	145	107	110	22	93	90	0	0.199	0.221	0.218	0.214	2.511	0.195	0.564	120	579	379	370	-2.327	63	316	67	303	0
4	22	19	"PFI17638"	"oPFI17638"	19050	27920	110	266	261	73	74	78	48	97	90	0	2560	2379	691	110	113	20	100	100	0	0.078	0.082	0.079	0.083	1.657	0.077	0.578	80	544	2642	2456	-3.674	192	2450	187	2269	0
4	1	20	"PFBL B0024"	"oPFBLOB0024"	15050	28090	120	608	571	261	80	83	23	96	95	0	668	614	246	116	119	22	91	90	0	0.957	0.986	0.988	0.980	2.223	1.013	0.784	120	622	1080	989	-0.064	528	552	491	498	0
4	2	20	"PFBL B0025"	"oPFBLOB0025"	15230	28090	100	212	215	69	81	83	20	93	86	0	240	241	72	118	120	21	91	86	0	1.074	1.089	1.024	0.949	2.237	1.037	0.543	80	448	253	257	0.103	131	122	134	123	0
4	3	20	"PFN0253"	"oPFN0253"	15430	28090	120	467	438	191	80	85	25	95	90	0	472	466	275	120	124	42	90	88	0	1.099	1.035	1.103	1.033	2.293	0.871	0.610	120	622	739	704	0.137	387	352	358	346	0
4	4	20	"PFL0021"	"oPFL0021"	15620	28090	110	1132	1051	379	86	91	29	97	97	0	966	886	297	133	136	29	95	93	0	1.256	1.282	1.244	1.231	1.625	1.271	0.803	80	460	1879	1718	0.328	1046	833	965	753	0
4	5	20	"PFF72416"	"oPFF72416"	15790	28060	150	118	125	44	110	169	167	1	0	0	180	199	70	157	198	124	8	3	0	0.348	0.357	0.639	0.553	3.412	1.378	0.518	156	755	31	57	-1.524	8	23	15	42	-50
4	6	20	"PFI17640"	"oPFI17640"	16050	28120	150	122	142	67	102	161	168	5	0	0	158	201	94	139	189	129	23	6	0	1.053	0.645	0.841	0.934	3.028	1.313	0.557	156	755	39	102	0.074	20	19	40	62	-50
4	7	20	"PFK12891"	"oPFK12891"	16180	28090	110	148	153	45	95	103	38	70	31	0	460	445	140	131	140	50	92	90	0	0.161	0.185	0.174	0.191	1.840	0.149	0.243	80	423	382	372	-2.634	53	329	58	314	0
4	8	20	"PFJ12782"	"oPFJ12782"	16360	28090	110	65535	62505	7397	129	1492	6888	100	100	76	48095	40863	19190	156	584	3754	91	90	2	1.364	1.532	1.329	1.957	2.454	1.281	0.780	80	503	113345	103083	0.448	65406	47939	62376	40707	0
4	9	20	"PFL0025"	"oPFL0025"	16570	28100	120	1832	1800	979	119	1304	6305	0	0	0	916	949	422	164	541	3429	0	0	0	2.278	2.141	2.174	2.041	1.873	2.349	0.850	120	604	2465	2466	1.188	1713	752	1681	785	0
4	10	20	"PFF72418"	"oPFF72418"	16750	28090	110	4288	4059	1572	101	106	31	100	98	0	2072	1811	759	143	147	30	96	95	0	2.171	2.373	2.320	2.596	2.024	2.389	0.828	80	491	6116	5626	1.118	4187	1929	3958	1668	0
4	11	20	"PFC0772"	"oPFC0772"	16940	28100	120	887	811	337	86	90	26	98	94	0	507	466	175	126	131	29	89	85	0	2.102	2.132	2.154	2.069	2.486	2.271	0.761	120	507	1182	1065	1.072	801	381	725	340	0
4	12	20	"PFA32028"	"oPFA32028"	17140	28100	100	154	161	50	80	81	19	90	78	0	201	194	51	125	127	21	85	82	0	0.974	1.174	1.083	0.951	2.635	1.185	0.336	80	450	150	150	-0.038	74	76	81	69	0
4	13	20	"PFI17641"	"oPFI17641"	17320	28100	120	4193	3681	1622	78	80	24	100	100	0	2043	1804	793	128	133	38	98	95	0	2.149	2.150	2.187	2.184	2.407	2.261	0.842	120	580	6030	5279	1.104	4115	1915	3603	1676	0
4	14	20	"PFL0027"	"oPFL0027"	17500	28100	110	433	418	141	75	80	31	97	95	0	474	448	146	127	147	341	55	0	0	1.032	1.069	1.070	1.091	1.714	1.098	0.755	80	494	705	664	0.045	358	347	343	321	0
4	15	20	"PFK12903"	"oPFK12903"	17680	28090	100	132	139	52	75	78	24	78	60	0	172	182	124	115	135	319	1	1	0	1.000	0.955	1.073	0.937	4.140	0.265	0.068	80	458	114	131	0.000	57	57	64	67	0
4	16	20	"PFI17664"	"oPFI17664"	17870	28100	110	250	246	92	75	80	29	91	86	0	336	319	119	108	125	296	20	0	0	0.768	0.810	0.800	0.716	2.823	0.751	0.619	80	530	403	382	-0.382	175	228	171	211	0
4	17	20	"PFH0013"	"oPFH0013"	18090	28110	120	212	212	76	76	79	21	92	86	0	367	346	120	106	110	31	90	87	0	0.521	0.567	0.527	0.507	2.443	0.521	0.600	120	656	397	376	-0.940	136	261	136	240	0
4	18	20	"PFD66991"	"oPFD66991"	18290	28110	110	442	427	134	77	80	21	96	95	0	479	434	144	105	109	32	92	92	0	0.976	1.064	1.031	1.079	1.848	1.033	0.748	80	494	739	679	-0.035	365	374	350	329	0
4	19	20	"PFM60502"	"oPFM60502"	18450	28110	100	752	732	242	75	78	20	100	98	0	700	658	231	105	108	23	96	96	0	1.138	1.188	1.208	1.191	1.655	1.145	0.802	80	409	1272	1210	0.186	677	595	657	553	0
4	20	20	"PFI17667"	"oPFI17667"	18640	28110	110	434	428	130	74	76	19	97	97	0	342	322	106	103	107	23	91	88	0	1.506	1.616	1.545	1.568	2.220	1.552	0.708	80	511	599	573	0.591	360	239	354	219	0
4	21	20	"PFF72456"	"oPFF72456"	18820	28110	110	384	378	120	74	80	39	96	96	0	333	314	108	104	111	41	88	85	0	1.354	1.448	1.313	1.400	2.353	1.296	0.692	80	541	539	514	0.437	310	229	304	210	0
4	22	20	"PFI17668"	"oPFI17668"	19030	28110	110	442	439	127	74	79	35	98	97	0	314	310	90	106	111	33	96	90	0	1.769	1.789	1.715	1.746	1.779	1.769	0.704	80	578	576	569	0.823	368	208	365	204	0
4	1	21	"PFJ12799"	"oPFJ12799"	15030	28300	150	93	95	25	79	81	18	42	19	0	116	120	28	114	116	25	19	7	0	7.000	2.667	1.063	0.931	4.433	0.485	0.023	156	846	16	22	2.807	14	2	16	6	-50
4	2	21	"PFF72457"	"oPFF72457"	15220	28290	120	3791	3273	1404	81	83	18	100	100	0	2076	1770	826	114	115	21	95	93	0	1.891	1.928	1.869	2.027	2.578	1.981	0.820	120	563	5672	4848	0.919	3710	1962	3192	1656	0
4	3	21	"PFF72459"	"oPFF72459"	15420	28290	90	228	229	87	80	82	20	90	86	0	198	190	61	116	118	46	78	36	0	1.805	2.014	1.758	1.581	2.464	1.241	0.210	52	396	230	223	0.852	148	82	149	74	0
4	4	21	"PFM60506"	"oPFM60506"	15610	28290	100	851	772	269	81	84	27	98	97	0	580	547	196	120	123	27	97	92	0	1.674	1.618	1.592	1.675	2.101	1.615	0.787	80	475	1230	1118	0.743	770	460	691	427	0
4	5	21	"PFL0067"	"oPFL0067"	15800	28290	110	564	537	195	86	89	26	96	96	0	312	302	100	121	129	32	88	85	0	2.503	2.492	2.325	2.418	1.862	2.563	0.694	80	546	669	632	1.323	478	191	451	181	0
4	6	21	"PFI17670"	"oPFI17670"	15990	28290	110	509	498	189	87	97	50	90	90	0	461	450	156	118	131	52	93	92	0	1.230	1.238	1.191	1.120	2.114	1.201	0.728	80	454	765	743	0.299	422	343	411	332	0
4	7	21	"PFI17672"	"oPFI17672"	16160	28290	110	296	280	92	82	88	29	92	87	0	271	260	85	117	124	44	85	82	0	1.390	1.385	1.188	1.276	1.785	1.276	0.650	80	459	368	341	0.475	214	154	198	143	0
4	8	21	"PFL0068"	"oPFL0068"	16350	28290	110	209	214	75	88	167	1571	0	0	0	234	225	81	120	191	1455	0	0	0	1.061	1.200	1.086	1.013	2.497	1.051	0.457	80	556	235	231	0.086	121	114	126	105	0
4	9	21	"PFL0070"	"oPFL0070"	16560	28290	110	563	504	198	90	95	29	93	91	0	452	427	185	124	134	35	92	91	0	1.442	1.366	1.337	1.259	2.000	1.289	0.684	80	513	801	717	0.528	473	328	414	303	0
4	10	21	"PFF72463"	"oPFF72463"	16740	28300	110	340	325	127	91	96	30	88	87	0	428	410	160	125	131	31	90	90	0	0.822	0.821	0.827	0.743	2.004	0.827	0.680	80	500	552	519	-0.283	249	303	234	285	0
4	11	21	"PFD66995"	"oPFD66995"	16930	28250	150	95	102	30	85	90	28	30	11	0	126	130	30	121	127	29	21	7	0	2.000	1.889	1.593	1.498	3.918	0.912	0.107	156	766	15	26	1.000	10	5	17	9	-50
4	12	21	"PFL0074"	"oPFL0074"	17140	28300	110	1095	1034	362	79	80	19	100	97	0	1142	1064	362	113	116	20	96	96	0	0.987	1.004	1.020	1.019	1.776	1.020	0.810	80	515	2045	1906	-0.018	1016	1029	955	951	0
4	13	21	"PFJ12802"	"oPFJ12802"	17310	28300	100	202	203	80	76	78	19	90	86	0	463	432	134	111	115	26	95	93	0	0.358	0.396	0.376	0.363	2.133	0.363	0.522	80	447	478	448	-1.482	126	352	127	321	0
4	14	21	"PFBL B0125"	"oPFBLOB0125"	17510	28290	110	340	327	93	75	82	68	93	88	0	225	217	63	111	115	26	90	83	0	2.325	2.377	2.190	2.237	2.588	2.370	0.642	80	538	379	358	1.217	265	114	252	106	0
4	15	21	"PFN0269"	"oPFN0269"	17700	28300	110	5148	4557	2137	76	82	69	100	100	0	2338	2118	799	108	122	299	92	91	0	2.274	2.229	2.318	2.097	2.294	2.470	0.838	80	519	7302	6491	1.186	5072	2230	4481	2010	0
4	16	21	"PFD66996"	"oPFD66996"	17880	28290	110	741	707	273	75	78	21	98	96	0	486	464	162	105	121	297	67	3	0	1.748	1.760	1.800	1.642	2.089	1.814	0.752	80	527	1047	991	0.806	666	381	632	359	0
4	17	21	"PFF72496"	"oPFF72496"	18070	28300	110	149	153	49	76	92	291	0	0	0	197	188	54	104	106	18	86	81	0	0.785	0.917	0.827	0.839	2.466	53.792	0.011	80	505	166	161	-0.349	73	93	77	84	0
4	18	21	"PFH0035"	"oPFH0035"	18270	28300	100	367	368	130	77	79	18	96	93	0	256	242	76	103	104	16	92	91	0	1.895	2.094	1.892	1.832	2.372	2.270	0.603	80	437	443	430	0.923	290	153	291	139	0
4	19	21	"PFL0139"	"oPFL0139"	18450	28300	120	614	557	223	76	78	21	96	93	0	415	387	138	104	107	18	93	92	0	1.730	1.700	1.821	1.719	2.596	1.804	0.717	120	452	849	764	0.791	538	311	481	283	0
4	20	21	"PFBL B0173"	"oPFBLOB0173"	18660	28300	120	272	270	96	75	77	21	94	91	0	187	188	56	102	105	18	87	83	0	2.318	2.267	2.271	2.210	2.412	2.475	0.555	120	473	282	281	1.213	197	85	195	86	0
4	21	21	"PFI17720"	"oPFI17720"	18860	28310	90	99	107	32	74	76	19	61	30	0	123	124	33	101	102	15	63	36	0	1.136	1.435	1.179	1.042	3.822	1.849	0.057	52	293	47	56	0.184	25	22	33	23	0
4	22	21	"PFG0054"	"oPFG0054"	19020	28300	110	613	592	189	75	77	23	96	96	0	662	623	210	103	106	22	96	95	0	0.962	0.994	1.008	0.922	2.037	0.903	0.733	80	439	1097	1037	-0.055	538	559	517	520	0
4	1	22	"PFN0287"	"oPFN0287"	15040	28470	110	184	179	55	79	81	20	91	85	0	165	163	48	112	114	28	71	45	0	1.981	1.961	1.561	1.720	2.424	1.606	0.319	80	516	158	151	0.986	105	53	100	51	0
4	2	22	"PFL0140"	"oPFL0140"	15240	28480	120	356	334	127	78	81	19	93	88	0	415	380	142	112	114	26	89	86	0	0.917	0.955	0.992	1.006	2.618	0.914	0.684	120	579	581	524	-0.124	278	303	256	268	0
4	3	22	"PFL0142"	"oPFL0142"	15420	28480	110	235	239	76	79	81	18	96	93	0	263	259	73	112	114	17	92	92	0	1.033	1.088	0.969	1.005	1.948	1.079	0.590	80	498	307	307	0.047	156	151	160	147	0
4	4	22	"PFL0144"	"oPFL0144"	15610	28480	120	191	191	65	78	81	20	90	85	0	217	208	63	114	115	18	84	82	0	1.097	1.202	1.090	1.192	2.507	1.178	0.535	120	598	216	207	0.134	113	103	113	94	0
4	5	22	"PFJ12815"	"oPFJ12815"	15800	28480	110	363	353	98	80	82	19	98	97	0	474	444	168	114	116	19	91	90	0	0.786	0.827	0.782	0.853	1.981	0.704	0.731	80	494	643	603	-0.347	283	360	273	330	0
4	6	22	"PFI17725"	"oPFI17725"	15970	28480	110	2006	1933	702	81	95	108	97	95	0	7131	6793	2665	114	184	599	93	93	0	0.274	0.277	0.267	0.281	1.936	0.238	0.781	80	544	8942	8531	-1.866	1925	7017	1852	6679	0
4	7	22	"PFL0149"	"oPFL0149"	16200	28470	100	96	101	36	79	82	21	41	17	0	143	164	94	114	115	19	62	43	0	0.586	0.440	0.724	0.695	5.373	0.162	0.064	80	439	46	72	-0.771	17	29	22	50	0
4	8	22	"PFG0057"	"oPFG0057"	16350	28480	110	234	237	82	81	84	25	91	90	0	174	169	54	114	119	24	75	60	0	2.550	2.836	2.134	2.354	2.450	3.064	0.336	80	481	213	211	1.350	153	60	156	55	0
4	9	22	"PFF72505"	"oPFF72505"	16550	28490	120	145	148	48	83	86	25	79	61	0	217	211	60	119	123	24	88	79	0	0.633	0.707	0.692	0.634	2.678	0.657	0.336	120	591	160	157	-0.661	62	98	65	92	0
4	10	22	"PFM60543"	"oPFM60543"	16730	28480	110	342	323	106	80	81	19	96	95	0	315	305	104	112	114	22	90	87	0	1.291	1.259	1.088	1.170	2.266	1.112	0.609	80	505	465	436	0.368	262	203	243	193	0
4	11	22	"PFBL B0178"	"oPFBLOB0178"	16930	28480	110	209	207	70	79	81	20	92	91	0	1011	941	312	109	113	23	96	96	0	0.144	0.154	0.150	0.159	1.976	0.134	0.649	80	576	1032	960	-2.795	130	902	128	832	0
4	12	22	"PFG0058"	"oPFG0058"	17130	28490	100	111	114	35	79	81	21	63	32	0	133	139	38	111	114	21	53	28	0	1.455	1.250	0.974	0.952	3.057	1.177	0.043	80	465	54	63	0.541	32	22	35	28	0
4	13	22	"PFBL B0180"	"oPFBLOB0180"	17320	28480	110	189	180	56	77	79	19	92	81	0	152	156	43	109	112	24	72	43	0	2.605	2.191	2.301	2.156	2.725	2.242	0.351	80	526	155	150	1.381	112	43	103	47	0
4	14	22	"PFBL B0182"	"oPFBLOB0182"	17510	28480	110	270	259	86	77	77	18	93	90	0	305	290	112	106	108	17	91	88	0	0.970	0.989	0.936	1.043	2.293	0.888	0.664	80	507	392	366	-0.044	193	199	182	184	0
4	15	22	"PFBL B0184"	"oPFBLOB0184"	17690	28490	120	276	271	108	74	77	20	90	90	0	244	241	86	106	108	18	89	85	0	1.464	1.459	1.397	1.395	2.203	1.490	0.629	120	623	340	332	0.550	202	138	197	135	0
4	16	22	"PFI17729"	"oPFI17729"	17900	28480	90	96	101	28	76	81	26	46	19	0	119	119	40	105	106	18	44	19	0	1.429	1.786	1.114	1.187	3.198	1.867	0.083	52	371	34	39	0.515	20	14	25	14	0
4	17	22	"PFH0036"	"oPFH0036"	18080	28490	120	1198	1096	448	75	89	269	89	81	0	874	802	327	105	108	44	93	93	0	1.460	1.465	1.491	1.509	2.289	1.894	0.570	120	595	1892	1718	0.546	1123	769	1021	697	0
4	18	22	"PFA32038"	"oPFA32038"	18280	28490	120	927	834	340	77	77	18	98	95	0	2056	1789	765	104	106	17	96	95	0	0.435	0.449	0.440	0.465	2.881	0.417	0.804	120	524	2802	2442	-1.199	850	1952	757	1685	0
4	19	22	"EMPTY"	"EMPTY"	18450	28450	150	77	82	33	75	77	28	10	2	0	104	107	21	105	107	17	16	3	0	-2.000	3.500	1.017	1.034	4.488	5.750	0.049	156	654	1	9	Error	2	-1	7	2	-50
4	20	22	"EMPTY"	"EMPTY"	18640	28450	150	73	75	18	74	77	28	7	0	0	103	106	29	104	106	16	13	4	0	1.000	0.500	1.000	1.192	4.146	4.439	0.023	156	676	-2	3	0.000	-1	-1	1	2	-50
4	21	22	"EMPTY"	"EMPTY"	18830	28450	150	75	77	18	74	76	19	16	3	0	105	105	17	104	108	47	1	0	0	1.000	3.000	0.938	0.980	4.400	0.042	0.000	156	696	2	4	0.000	1	1	3	1	-50
4	22	22	"EMPTY"	"EMPTY"	19020	28450	150	76	78	20	75	77	21	13	2	0	107	115	99	104	106	22	12	4	0	0.333	0.273	1.111	0.969	4.266	0.105	0.052	156	887	4	14	-1.585	1	3	3	11	-50
5	1	1	"PFI0414"	"I5572_1"	1460	28970	130	185	187	55	77	80	24	94	86	0	244	250	63	122	125	23	97	93	0	0.885	0.859	0.885	0.830	2.004	0.789	0.508	120	712	230	238	-0.176	108	122	110	128	0
5	2	1	"PFI0486"	"I7438_2"	1630	28970	120	677	662	228	78	80	24	100	100	0	1195	1217	422	125	127	22	100	100	0	0.560	0.535	0.532	0.530	1.390	0.502	0.852	120	560	1669	1676	-0.837	599	1070	584	1092	0
5	3	1	"PFI0416"	"I5607_1"	1840	28970	140	176	178	57	80	81	23	89	82	0	203	236	351	125	128	31	83	64	0	1.231	0.883	1.170	1.227	2.517	0.120	0.148	156	736	174	209	0.300	96	78	98	111	0
5	4	1	"PFI0237"	"I16933_1"	2030	28970	130	594	595	213	81	84	26	98	97	0	346	353	122	126	130	28	95	95	0	2.332	2.264	2.321	2.240	1.713	2.240	0.779	120	618	733	741	1.221	513	220	514	227	0
5	5	1	"PFI0401"	"I5180_2"	2210	28970	130	747	714	190	78	84	47	100	100	0	529	523	132	125	127	24	100	100	0	1.656	1.598	1.582	1.614	1.371	1.579	0.808	120	648	1073	1034	0.728	669	404	636	398	0
5	6	1	"PFI0236"	"I1689_2"	2410	28980	130	6670	6495	1991	78	84	47	100	100	0	3472	3389	845	124	126	19	100	100	0	1.969	1.965	2.032	1.913	1.330	2.086	0.900	120	625	9940	9682	0.977	6592	3348	6417	3265	0
5	7	1	"PFJ0542"	"J667_1"	2600	28980	140	612	575	235	78	81	24	96	94	0	547	529	180	122	124	22	98	95	0	1.256	1.221	1.222	1.197	2.045	1.263	0.829	156	704	959	904	0.329	534	425	497	407	0
5	8	1	"PFJ0005"	"J1011_3"	2790	28980	130	552	603	301	78	85	78	100	100	0	472	532	293	122	126	33	100	99	0	1.354	1.280	1.336	1.328	1.395	1.235	0.816	120	639	824	935	0.438	474	350	525	410	0
5	9	1	"PFJ0310"	"J2896_1"	2990	28980	130	4456	4457	1312	79	87	79	100	100	0	2491	2537	521	123	128	36	100	100	0	1.848	1.814	1.840	1.766	1.307	1.937	0.921	120	630	6745	6792	0.886	4377	2368	4378	2414	0
5	10	1	"PFJ0140"	"J17_1"	3160	28980	130	1831	1829	430	77	80	22	100	100	0	1747	1752	327	122	125	19	100	100	0	1.079	1.075	1.105	1.057	1.303	1.101	0.892	120	608	3379	3382	0.110	1754	1625	1752	1630	0
5	11	1	"PFJ0200"	"J21_1"	3350	28970	130	1563	1528	355	78	80	20	100	100	0	1344	1344	337	121	124	20	99	99	0	1.214	1.186	1.165	1.236	1.724	1.186	0.865	120	676	2708	2673	0.280	1485	1223	1450	1223	0
5	12	1	"PFJ0215"	"J21_7"	3550	28970	130	2426	2368	504	78	90	148	100	100	0	1388	1355	340	123	126	33	99	98	0	1.856	1.859	1.865	1.998	1.759	1.832	0.880	120	678	3613	3522	0.892	2348	1265	2290	1232	0
5	13	1	"PFJ0476"	"J53_48"	3750	28970	130	10556	10704	3305	80	92	153	100	100	0	5562	5532	1675	125	129	34	100	100	0	1.927	1.965	1.941	1.998	1.473	2.023	0.933	120	630	15913	16031	0.946	10476	5437	10624	5407	0
5	14	1	"PFJ0510"	"J58_2"	3910	28970	130	1780	1805	471	79	82	25	100	100	0	1078	1097	262	124	128	27	100	100	0	1.783	1.774	1.756	1.775	1.403	1.754	0.892	120	639	2655	2699	0.834	1701	954	1726	973	0
5	15	1	"PFJ0563"	"J70_2"	4110	28970	130	494	489	109	79	82	26	100	100	0	400	399	79	124	127	27	100	100	0	1.504	1.491	1.456	1.501	1.432	1.477	0.754	120	663	691	685	0.588	415	276	410	275	0
5	16	1	"PFJ0575"	"J73_12"	4300	28980	130	1781	1678	468	79	81	22	100	100	0	1306	1295	244	125	129	21	100	100	0	1.441	1.367	1.372	1.306	1.444	1.445	0.897	120	628	2883	2769	0.527	1702	1181	1599	1170	0
5	17	1	"PFJ0599"	"J85_3"	4490	28980	130	967	925	308	78	82	30	100	100	0	568	564	120	125	128	21	100	100	0	2.007	1.929	1.957	1.833	1.479	2.125	0.841	120	653	1332	1286	1.005	889	443	847	439	0
5	18	1	"PFJ0018"	"J109_5"	4700	28980	140	149	149	47	78	84	37	75	45	0	177	178	39	122	124	20	83	65	0	1.291	1.268	1.174	1.309	2.865	1.887	0.264	156	743	126	127	0.368	71	55	71	56	0
5	19	1	"PFJ0181"	"J198_5"	4900	28970	130	4893	4798	1661	77	83	34	100	100	0	3326	3180	1155	121	124	21	98	98	0	1.503	1.543	1.517	1.555	1.597	1.559	0.912	120	613	8021	7780	0.588	4816	3205	4721	3059	0
5	20	1	"PFJ0227"	"J227_2"	5060	28980	130	367	381	202	77	79	20	100	99	0	254	258	70	119	121	20	100	96	0	2.148	2.187	2.322	2.133	1.589	2.639	0.719	120	615	425	443	1.103	290	135	304	139	0
5	21	1	"PFJ0246"	"J242_1"	5270	28970	140	129	133	40	76	79	22	81	57	0	163	165	34	118	121	20	78	53	0	1.178	1.213	1.090	1.091	2.789	1.336	0.255	156	767	98	104	0.236	53	45	57	47	0
5	22	1	"PFJ0280"	"J268_1"	5450	28970	130	888	897	273	77	79	22	100	100	0	879	882	255	120	123	25	100	100	0	1.069	1.076	1.028	1.087	1.480	1.095	0.860	120	722	1570	1582	0.096	811	759	820	762	0
5	1	2	"PFJ0322"	"J309_17"	1460	29160	120	591	587	126	77	77	18	100	100	0	407	410	75	119	121	21	100	100	0	1.785	1.753	1.747	1.755	1.385	1.808	0.807	120	560	802	801	0.836	514	288	510	291	0
5	2	2	"PFJ0363"	"J373_1"	1650	29160	130	470	458	113	78	79	20	100	100	0	447	458	100	119	122	21	100	100	0	1.195	1.121	1.173	1.114	1.459	1.155	0.812	120	529	720	719	0.257	392	328	380	339	0
5	3	2	"PFN0173"	"N132_113"	1850	29150	130	1727	1721	400	82	83	22	100	100	0	871	873	208	127	133	31	100	100	0	2.211	2.197	2.197	2.230	1.391	2.188	0.848	120	485	2389	2385	1.145	1645	744	1639	746	0
5	4	2	"PFN0184"	"N132_132"	2020	29170	120	271	276	75	84	85	22	99	99	0	429	434	84	133	140	34	99	99	0	0.632	0.638	0.609	0.615	1.708	0.641	0.688	120	437	483	493	-0.663	187	296	192	301	0
5	5	2	"PFN0186"	"N132_136"	2220	29160	130	1889	1924	512	79	82	22	100	100	0	1288	1288	318	129	131	26	99	99	0	1.562	1.592	1.600	1.583	1.246	1.591	0.900	120	519	2969	3004	0.643	1810	1159	1845	1159	0
5	6	2	"PFN0203"	"N132_171"	2420	29160	130	397	400	93	81	85	27	100	100	0	381	382	72	129	131	20	100	99	0	1.254	1.261	1.253	1.262	1.502	1.196	0.758	120	509	568	572	0.327	316	252	319	253	0
5	7	2	"PFN0208"	"N132_178"	2610	29170	130	862	836	201	80	83	26	100	100	0	678	677	130	125	128	25	100	100	0	1.414	1.370	1.359	1.345	1.407	1.434	0.867	120	457	1335	1308	0.500	782	553	756	552	0
5	8	2	"PFN0211"	"N132_181"	2790	29170	120	277	272	67	78	79	18	99	99	0	285	290	72	122	124	23	99	98	0	1.221	1.155	1.176	1.161	1.669	1.118	0.660	120	428	362	362	0.288	199	163	194	168	0
5	9	2	"PFN0362"	"N135_24"	2990	29170	130	1271	1251	281	78	82	55	100	100	0	1004	996	179	123	126	33	100	100	0	1.354	1.344	1.325	1.328	1.282	1.373	0.899	120	481	2074	2046	0.437	1193	881	1173	873	0
5	10	2	"PFN0373"	"N136_4"	3180	29170	130	630	621	187	78	81	20	100	100	0	503	524	115	121	124	19	100	100	0	1.445	1.347	1.379	1.305	1.438	1.428	0.866	120	480	934	946	0.531	552	382	543	403	0
5	11	2	"PFN0401"	"N137_50"	3350	29170	130	491	514	142	79	92	150	97	85	0	414	421	93	121	135	151	95	46	0	1.406	1.450	1.512	1.436	1.398	1.290	0.658	120	454	705	735	0.492	412	293	435	300	0
5	12	2	"PFN0423"	"N138_31"	3550	29160	130	189	198	52	79	91	139	26	0	0	169	175	35	123	135	140	1	0	0	2.391	2.288	2.379	2.519	2.437	1.398	0.839	120	531	156	171	1.258	110	46	119	52	0
5	13	2	"PFN0433"	"N138_45"	3750	29170	130	341	344	88	82	96	175	84	14	0	244	257	51	127	130	35	100	93	0	2.214	2.015	2.072	2.030	1.725	2.325	0.614	120	476	376	392	1.146	259	117	262	130	0
5	14	2	"PFN0409"	"N138_104"	3930	29180	130	271	286	107	80	82	20	100	99	0	316	328	80	124	126	27	100	100	0	0.995	1.010	1.007	0.979	1.568	1.063	0.716	120	445	383	410	-0.008	191	192	206	204	0
5	15	2	"PFN0534"	"N143_18"	4110	29160	130	239	241	63	79	82	20	99	98	0	309	316	71	123	125	18	100	98	0	0.860	0.839	0.872	0.829	1.695	0.766	0.684	120	539	346	355	-0.217	160	186	162	193	0
5	16	2	"PFN0540"	"N143_29"	4300	29160	120	754	762	211	80	82	21	100	100	0	428	430	95	125	127	19	100	100	0	2.224	2.236	2.204	2.228	1.385	2.333	0.842	120	466	977	987	1.153	674	303	682	305	0
5	17	2	"PFN0556"	"N143_56"	4490	29170	120	127	130	36	77	81	21	77	57	0	150	150	30	124	127	20	55	30	0	1.923	2.038	1.500	1.655	3.705	2.799	0.067	120	457	76	79	0.943	50	26	53	26	0
5	18	2	"PFN0562"	"N143_66"	4680	29170	140	1126	1084	376	79	82	24	98	97	0	594	570	173	123	125	21	96	95	0	2.223	2.248	2.320	2.301	1.772	2.332	0.878	156	525	1518	1452	1.152	1047	471	1005	447	0
5	19	2	"PFN0608"	"N147_16"	4870	29170	130	204	208	65	78	84	39	95	78	0	232	240	60	123	126	31	95	83	0	1.156	1.111	1.111	1.133	1.835	1.074	0.544	120	492	235	247	0.209	126	109	130	117	0
5	20	2	"PFN0623"	"N148_7"	5070	29170	130	276	278	74	80	83	27	99	98	0	185	194	78	122	126	30	83	51	0	3.111	2.750	3.047	3.239	2.291	2.663	0.342	120	472	259	270	1.637	196	63	198	72	0
5	21	2	"PFN0714"	"N151_50"	5250	29170	130	6556	6507	1568	80	82	29	100	100	0	5211	5178	937	121	123	18	100	100	0	1.272	1.271	1.317	1.244	1.291	1.340	0.904	120	442	11566	11484	0.347	6476	5090	6427	5057	0
5	22	2	"PFN0723"	"N152_1"	5450	29170	130	782	772	215	78	81	29	100	100	0	639	638	146	121	123	19	100	100	0	1.359	1.342	1.338	1.319	1.449	1.442	0.833	120	617	1222	1211	0.443	704	518	694	517	0
5	1	3	"PFN0727"	"N152_17"	1440	29350	130	212	217	64	74	76	20	100	98	0	251	260	59	120	121	18	100	99	0	1.053	1.021	0.999	1.010	1.611	1.002	0.675	120	606	269	283	0.075	138	131	143	140	0
5	2	3	"PFN0735"	"N153_15"	1640	29330	130	563	570	129	76	79	23	100	100	0	376	370	82	118	121	19	99	99	0	1.888	1.960	1.934	1.991	1.456	1.993	0.749	120	553	745	746	0.917	487	258	494	252	0
5	3	3	"PFN0750"	"N155_14"	1840	29340	130	692	671	181	77	80	22	99	99	0	756	762	150	122	127	27	100	100	0	0.970	0.928	0.954	0.889	1.486	0.951	0.891	120	521	1249	1234	-0.044	615	634	594	640	0
5	4	3	"PFN0757"	"N155_25"	2040	29340	140	875	831	333	79	81	21	98	96	0	535	546	224	127	135	34	95	94	0	1.951	1.795	1.948	1.785	2.036	1.874	0.743	156	476	1204	1171	0.964	796	408	752	419	0
5	5	3	"PFB0217"	"B567"	2220	29340	140	203	212	83	78	81	22	94	88	0	283	303	97	129	133	28	98	95	0	0.812	0.770	0.734	0.691	2.040	0.756	0.626	156	516	279	308	-0.301	125	154	134	174	0
5	6	3	"PFB0221"	"B573"	2410	29340	130	181	209	102	80	84	24	95	85	0	453	483	145	129	132	23	100	100	0	0.312	0.364	0.321	0.308	1.869	0.386	0.605	120	524	425	483	-1.682	101	324	129	354	0
5	7	3	"PFB0223"	"B577"	2610	29340	130	236	251	91	80	82	23	98	98	0	345	354	74	126	129	22	100	100	0	0.712	0.750	0.673	0.711	1.710	0.741	0.648	120	485	375	399	-0.489	156	219	171	228	0
5	8	3	"PFB0225"	"B583"	2800	29340	140	294	307	120	76	78	19	97	96	0	714	732	235	124	125	19	98	98	0	0.369	0.380	0.367	0.362	1.590	0.372	0.793	156	455	808	839	-1.436	218	590	231	608	0
5	9	3	"PFB0227"	"B587"	2980	29340	140	313	342	151	77	80	19	98	96	0	315	337	120	124	125	18	97	97	0	1.236	1.244	1.207	1.236	2.055	1.297	0.625	156	453	427	478	0.305	236	191	265	213	0
5	10	3	"PFB0229"	"B590"	3180	29370	150	97	106	41	79	83	25	41	25	0	133	146	43	122	125	22	37	26	0	1.636	1.125	1.037	0.949	3.522	1.087	0.160	156	479	29	51	0.710	18	11	27	24	-50
5	11	3	"PFB0246"	"B618"	3380	29310	150	88	94	41	79	94	148	0	0	0	121	124	20	122	135	148	0	0	0	-9.000	7.500	0.913	1.171	3.471	1.012	0.531	156	474	8	17	Error	9	-1	15	2	-50
5	12	3	"PFB0256"	"B634"	3560	29360	150	95	100	30	80	92	140	0	0	0	129	133	29	123	135	141	0	0	0	2.500	2.000	1.571	1.481	3.727	1.593	0.037	156	523	21	30	1.322	15	6	20	10	-50
5	13	3	"PFB0259"	"B64"	3750	29340	130	127	134	44	78	79	19	80	61	0	668	678	159	126	126	18	100	100	0	0.090	0.101	0.093	0.089	2.110	0.093	0.424	120	429	591	608	-3.467	49	542	56	552	0
5	14	3	"PFB0262"	"B645"	3910	29330	150	95	100	34	77	79	19	45	20	0	129	135	31	124	125	19	30	12	0	3.600	2.091	1.000	0.937	4.724	0.871	0.050	156	510	23	34	1.848	18	5	23	11	-50
5	15	3	"PFB0270"	"B664"	4110	29360	130	134	138	43	80	81	19	80	63	0	171	178	46	125	127	19	80	57	0	1.174	1.094	1.193	1.050	3.291	1.100	0.256	120	519	100	111	0.231	54	46	58	53	0
5	16	3	"PFB0273"	"B667"	4310	29350	140	374	372	144	80	81	20	96	95	0	426	418	121	127	129	19	99	98	0	0.983	1.003	0.972	0.971	1.778	1.053	0.787	156	549	593	583	-0.024	294	299	292	291	0
5	17	3	"PFC0002"	"C101"	4500	29350	130	259	275	79	78	80	20	100	99	0	325	328	77	124	126	20	98	98	0	0.900	0.966	0.951	0.949	1.558	0.957	0.700	120	507	382	401	-0.151	181	201	197	204	0
5	18	3	"PFC0006"	"C113"	4710	29350	130	179	194	65	79	80	19	96	95	0	192	197	43	123	125	23	90	67	0	1.449	1.554	1.613	1.627	2.513	1.674	0.358	120	467	169	189	0.535	100	69	115	74	0
5	19	3	"PFC0009"	"C116"	4890	29340	130	311	308	78	78	80	26	100	99	0	249	248	52	121	125	32	95	86	0	1.820	1.811	1.766	1.881	1.782	1.841	0.617	120	480	361	357	0.864	233	128	230	127	0
5	20	3	"PFC0011"	"C118"	5080	29350	140	141	146	47	79	82	26	79	56	0	170	175	44	120	123	28	71	45	0	1.240	1.218	1.282	1.323	2.440	1.420	0.331	156	483	112	122	0.310	62	50	67	55	0
5	21	3	"PFC0013"	"C122"	5270	29320	150	90	93	27	80	84	28	21	7	0	115	119	21	122	124	18	16	2	0	-1.429	-4.333	1.000	1.215	3.331	0.160	0.001	156	535	3	10	Error	10	-7	13	-3	-50
5	22	3	"PFC0015"	"C125"	5450	29350	130	318	326	101	79	82	27	99	98	0	439	439	86	121	124	19	100	100	0	0.752	0.777	0.770	0.721	1.714	0.774	0.753	120	598	557	565	-0.412	239	318	247	318	0
5	1	4	"PFC0035"	"C162"	1450	29520	130	1878	1869	308	75	77	20	100	100	0	2146	2151	366	120	124	35	100	99	0	0.890	0.883	0.889	0.901	1.406	0.862	0.908	120	591	3829	3825	-0.168	1803	2026	1794	2031	0
5	2	4	"PFC0037"	"C164"	1630	29530	130	313	314	86	75	78	21	99	99	0	273	277	93	118	121	18	99	98	0	1.535	1.503	1.601	1.552	1.644	1.483	0.600	120	578	393	398	0.619	238	155	239	159	0
5	3	4	"PFC0039"	"C171"	1850	29520	130	407	401	98	75	77	19	100	99	0	324	327	63	120	122	19	99	99	0	1.627	1.575	1.554	1.535	1.519	1.600	0.768	120	512	536	533	0.703	332	204	326	207	0
5	4	4	"PFC0042"	"C179"	2010	29530	120	407	399	119	77	78	18	99	98	0	308	312	81	123	127	23	95	95	0	1.784	1.704	1.688	1.646	1.981	1.702	0.739	120	419	515	511	0.835	330	185	322	189	0
5	5	4	"PFC0044"	"C180"	2210	29540	130	385	384	109	78	80	21	100	99	0	304	317	92	126	129	23	99	97	0	1.725	1.602	1.637	1.660	1.685	1.534	0.763	120	552	485	497	0.786	307	178	306	191	0
5	6	4	"PFC0046"	"C184"	2400	29530	130	156	158	42	78	80	20	93	80	0	178	180	33	124	127	20	87	68	0	1.444	1.429	1.317	1.385	2.635	1.318	0.290	120	537	132	136	0.531	78	54	80	56	0
5	7	4	"PFD0183"	"D23156_27"	2600	29530	130	610	610	175	78	81	22	100	100	0	364	377	79	123	126	21	100	100	0	2.207	2.094	2.090	2.047	1.515	2.323	0.789	120	542	773	786	1.142	532	241	532	254	0
5	8	4	"PFD0186"	"D23156_40"	2780	29530	130	741	719	181	77	79	19	100	100	0	415	412	85	123	125	19	100	100	0	2.274	2.221	2.283	2.227	1.393	2.290	0.842	120	521	956	931	1.185	664	292	642	289	0
5	9	4	"PFD0190"	"D2337_1"	2980	29530	120	233	232	55	77	79	18	100	99	0	225	229	51	123	124	18	98	93	0	1.529	1.462	1.448	1.522	1.919	1.383	0.562	120	452	258	261	0.613	156	102	155	106	0
5	10	4	"PFD0198"	"D23657_2"	3150	29530	130	109	116	32	77	79	20	69	41	0	139	142	28	122	123	18	46	27	0	1.882	1.950	1.264	1.467	4.155	0.910	0.215	120	431	49	59	0.913	32	17	39	20	0
5	11	4	"PFD0208"	"D25498_1"	3360	29510	150	91	97	38	78	81	24	37	16	0	128	133	26	122	126	25	23	8	0	2.167	1.727	1.200	1.145	3.616	1.747	0.102	156	571	19	30	1.115	13	6	19	11	-50
5	12	4	"PFD0213"	"D2660_1"	3570	29560	150	90	96	28	77	79	20	38	19	0	128	134	32	122	124	22	25	10	0	2.167	1.583	1.142	1.242	4.009	0.428	0.025	156	542	19	31	1.115	13	6	19	12	-50
5	13	4	"PFD0248"	"D33539_109"	3740	29540	130	284	279	78	76	79	21	100	99	0	345	346	75	124	125	18	100	100	0	0.941	0.914	0.879	0.892	1.655	0.935	0.712	120	516	429	425	-0.087	208	221	203	222	0
5	14	4	"PFD0250"	"D33539_15"	3930	29540	130	318	330	121	77	79	19	99	98	0	431	438	94	124	125	19	100	100	0	0.785	0.806	0.795	0.757	1.551	0.786	0.658	120	536	548	567	-0.349	241	307	253	314	0
5	15	4	"PFD0252"	"D33539_17"	4110	29540	130	131	134	38	78	81	19	81	65	0	314	319	103	126	127	19	98	97	0	0.282	0.290	0.310	0.268	2.302	0.235	0.390	120	489	241	249	-1.827	53	188	56	193	0
5	16	4	"PFD0256"	"D33539_23"	4300	29540	140	294	288	96	80	82	27	96	92	0	276	282	83	126	128	28	92	87	0	1.427	1.333	1.306	1.340	2.046	1.369	0.635	156	531	364	364	0.513	214	150	208	156	0
5	17	4	"PFD0259"	"D33539_28"	4500	29540	120	610	618	174	78	81	27	100	100	0	669	679	159	123	126	30	100	100	0	0.974	0.971	0.981	0.949	1.421	0.981	0.847	120	463	1078	1096	-0.037	532	546	540	556	0
5	18	4	"PFD0261"	"D33539_3"	4680	29530	150	91	100	32	78	80	19	41	25	0	129	132	26	123	125	23	24	9	0	2.167	2.444	1.354	1.142	4.049	1.170	0.003	156	610	19	31	1.115	13	6	22	9	-50
5	19	4	"PFD0277"	"D33539_63"	4880	29540	130	547	532	152	79	80	19	100	99	0	415	425	90	121	123	22	100	99	0	1.592	1.490	1.479	1.453	1.592	1.536	0.801	120	555	762	757	0.671	468	294	453	304	0
5	20	4	"PFD0281"	"D33539_69"	5070	29540	120	114	116	35	78	80	18	69	47	0	138	141	36	120	121	16	50	27	0	2.000	1.810	1.440	1.434	3.366	0.848	0.166	120	433	54	59	1.000	36	18	38	21	0
5	21	4	"PFD0283"	"D33539_74"	5220	29550	150	91	96	29	80	83	21	36	17	0	122	126	25	122	124	19	20	7	0	100000.000	4.000	1.317	1.306	5.025	48.359	0.000	156	624	11	20	16.610	11	0	16	4	-50
5	22	4	"PFD0286"	"D33539_85"	5460	29540	130	487	480	173	80	82	22	99	98	0	431	452	128	123	125	21	100	100	0	1.321	1.216	1.267	1.173	1.682	1.263	0.744	120	711	715	729	0.402	407	308	400	329	0
5	1	5	"PFD0288"	"D33539_87"	1460	29710	130	276	276	65	76	77	18	99	99	0	298	294	55	119	122	31	99	97	0	1.117	1.143	1.086	1.148	1.638	1.158	0.741	120	605	379	375	0.160	200	179	200	175	0
5	2	5	"PFD0292"	"D33539_97"	1640	29720	130	128	133	38	75	77	19	88	62	0	164	168	34	118	120	17	84	69	0	1.152	1.160	0.968	1.200	3.424	1.273	0.232	120	561	99	108	0.204	53	46	58	50	0
5	3	5	"PFD0343"	"D40381_1"	1850	29710	130	161	162	42	76	78	19	96	88	0	228	227	41	119	120	18	99	96	0	0.780	0.796	0.790	0.731	2.216	0.761	0.461	120	519	194	194	-0.359	85	109	86	108	0
5	4	5	"PFD0345"	"D4043_2"	2020	29710	130	567	549	158	77	78	19	100	100	0	673	656	142	121	122	19	100	99	0	0.888	0.882	0.875	0.865	1.467	0.919	0.868	120	552	1042	1007	-0.172	490	552	472	535	0
5	5	5	"PFD0355"	"D42243_17"	2230	29720	100	115	120	40	77	79	19	72	50	0	143	141	28	122	123	21	47	18	0	1.810	2.263	1.533	1.587	2.860	1.984	0.084	80	434	59	62	0.856	38	21	43	19	0
5	6	5	"PFD0362"	"D42243_29"	2410	29690	110	109	111	34	79	81	25	55	25	0	142	144	27	123	126	22	41	18	0	1.579	1.524	1.415	1.437	3.162	2.937	0.042	80	454	49	53	0.659	30	19	32	21	0
5	7	5	"PFD0367"	"D42243_37"	2590	29720	130	805	798	204	78	80	20	100	100	0	967	965	184	122	126	22	100	100	0	0.860	0.854	0.842	0.836	1.451	0.859	0.886	120	562	1572	1563	-0.217	727	845	720	843	0
5	8	5	"PFD0369"	"D42243_39"	2780	29720	130	442	430	106	79	82	26	100	99	0	356	361	86	123	125	22	99	95	0	1.558	1.475	1.525	1.524	1.636	1.464	0.778	120	543	596	589	0.640	363	233	351	238	0
5	9	5	"PFE0400"	"E2667_1"	2970	29720	130	166	168	47	78	81	25	94	76	0	211	206	42	122	124	19	95	85	0	0.989	1.071	1.125	1.027	2.315	1.173	0.441	120	558	177	174	-0.016	88	89	90	84	0
5	10	5	"PFE0403"	"E26771_1"	3170	29710	130	831	810	207	77	79	20	100	100	0	770	749	192	121	123	20	99	99	0	1.162	1.167	1.135	1.207	1.592	1.120	0.880	120	548	1403	1361	0.216	754	649	733	628	0
5	11	5	"PFE0405"	"E26771_4"	3350	29720	120	555	567	210	75	79	21	100	100	0	319	320	72	121	124	23	100	99	0	2.424	2.472	2.484	2.390	1.702	2.732	0.746	120	512	678	691	1.278	480	198	492	199	0
5	12	5	"PFE0408"	"E26934_1"	3550	29720	130	483	487	148	77	79	19	100	100	0	432	447	131	122	124	22	98	97	0	1.310	1.262	1.261	1.334	1.850	1.224	0.755	120	457	716	735	0.389	406	310	410	325	0
5	13	5	"PFE0411"	"E27042_1"	3730	29760	150	94	98	31	78	80	20	45	23	0	137	138	26	124	125	18	38	19	0	1.231	1.429	1.456	1.336	4.116	2.165	0.029	156	525	29	34	0.300	16	13	20	14	-50
5	14	5	"PFE0415"	"E27173_1"	3930	29730	130	207	206	51	77	80	21	98	95	0	203	211	47	124	126	18	94	89	0	1.646	1.483	1.391	1.562	2.228	1.528	0.486	120	480	209	216	0.719	130	79	129	87	0
5	15	5	"PFE0439"	"E27723_18"	4110	29730	130	803	777	188	77	79	19	100	100	0	656	670	129	125	126	18	100	100	0	1.367	1.284	1.381	1.255	1.527	1.316	0.809	120	446	1257	1245	0.451	726	531	700	545	0
5	16	5	"PFE0443"	"E27723_9"	4300	29730	140	205	199	60	78	81	26	92	89	0	196	203	45	124	126	28	89	67	0	1.764	1.532	1.660	1.656	2.082	1.505	0.513	156	514	199	200	0.819	127	72	121	79	0
5	17	5	"PFE0446"	"E27742_6"	4500	29730	130	132	139	40	78	81	26	81	50	0	177	182	38	124	125	28	78	44	0	1.019	1.052	0.971	1.040	2.793	0.957	0.436	120	503	107	119	0.027	54	53	61	58	0
5	18	5	"PFE0452"	"E28056_1"	4680	29740	130	115	121	35	78	81	20	75	45	0	151	154	32	124	124	17	67	37	0	1.370	1.433	1.300	1.283	2.934	1.521	0.125	120	504	64	73	0.455	37	27	43	30	0
5	19	5	"PFE0454"	"E28350_1"	4870	29730	130	185	193	55	78	80	19	98	94	0	253	254	53	122	124	23	96	95	0	0.817	0.871	0.845	0.836	2.311	0.795	0.432	120	547	238	247	-0.292	107	131	115	132	0
5	20	5	"PFE0458"	"E28462_2"	5070	29750	120	123	129	48	78	80	19	72	55	0	166	165	34	122	123	19	70	53	0	1.023	1.186	1.162	1.099	3.374	1.843	0.183	120	451	89	94	0.032	45	44	51	43	0
5	21	5	"PFE0487"	"E29895_1"	5250	29730	130	118	123	36	79	80	19	74	50	0	141	142	28	122	124	19	48	25	0	2.053	2.200	1.743	1.648	3.985	2.600	0.045	120	465	58	64	1.037	39	19	44	20	0
5	22	5	"PFE0491"	"E29931_3"	5430	29730	120	227	233	71	76	80	20	98	95	0	244	247	53	123	126	20	98	94	0	1.248	1.266	1.265	1.247	1.846	1.254	0.610	120	567	272	281	0.320	151	121	157	124	0
5	1	6	"PFE0494"	"E30210_1"	1450	29900	120	494	484	101	75	79	48	100	100	0	328	331	75	120	124	36	100	96	0	2.014	1.938	1.967	2.022	1.565	1.996	0.765	120	522	627	620	1.010	419	208	409	211	0
5	2	6	"PFE0498"	"E3038_3"	1630	29910	130	210	208	48	76	78	18	99	99	0	216	219	38	119	122	18	99	96	0	1.381	1.320	1.357	1.333	1.887	1.447	0.586	120	529	231	232	0.466	134	97	132	100	0
5	3	6	"PFE0502"	"E3185_4"	1830	29900	130	435	439	101	76	78	19	100	100	0	377	387	62	119	121	18	100	100	0	1.391	1.354	1.393	1.334	1.452	1.386	0.798	120	549	617	631	0.477	359	258	363	268	0
5	4	6	"PFE0504"	"E3185_6"	2010	29910	130	420	429	146	76	78	19	99	98	0	731	737	185	119	121	19	100	100	0	0.562	0.571	0.588	0.543	1.572	0.580	0.778	120	493	956	971	-0.831	344	612	353	618	0
5	5	6	"PFE0525"	"E3552_1"	2200	29910	130	645	636	153	77	80	20	100	100	0	865	860	182	121	122	19	100	100	0	0.763	0.756	0.760	0.742	1.364	0.767	0.876	120	583	1312	1298	-0.389	568	744	559	739	0
5	6	6	"PFE0531"	"E3831_2"	2410	29910	100	110	114	32	78	81	24	60	27	0	140	143	27	123	124	20	45	20	0	1.882	1.800	1.520	1.425	3.753	1.570	0.073	80	447	49	56	0.913	32	17	36	20	0
5	7	6	"PFE0534"	"E390_1"	2590	29910	130	130	138	44	78	80	19	82	60	0	246	244	50	122	125	21	98	95	0	0.419	0.492	0.453	0.442	2.366	0.443	0.340	120	571	176	182	-1.254	52	124	60	122	0
5	8	6	"PFE0539"	"E4159_1"	2790	29910	130	232	244	68	79	81	26	100	98	0	290	298	65	123	124	21	100	100	0	0.916	0.943	0.904	0.926	1.745	0.983	0.646	120	528	320	340	-0.126	153	167	165	175	0
5	9	6	"PFE0542"	"E4247_1"	2960	29910	130	1394	1336	296	78	81	28	100	100	0	1452	1408	261	122	123	21	100	100	0	0.989	0.978	0.990	0.969	1.224	1.005	0.896	120	509	2646	2544	-0.015	1316	1330	1258	1286	0
5	10	6	"PFE0547"	"E4295_1"	3150	29910	130	250	251	61	78	80	23	99	97	0	240	249	54	120	123	23	98	95	0	1.433	1.341	1.277	1.396	1.780	1.306	0.638	120	544	292	302	0.519	172	120	173	129	0
5	11	6	"PFF0499"	"F2457_1"	3340	29910	130	132	136	39	78	80	20	83	62	0	154	161	38	121	123	20	66	41	0	1.636	1.450	1.613	1.441	2.905	1.402	0.211	120	543	87	98	0.710	54	33	58	40	0
5	12	6	"PFF0505"	"F24631_2"	3530	29910	130	393	389	100	80	81	20	100	100	0	539	563	135	124	127	19	100	100	0	0.754	0.704	0.693	0.695	1.483	0.699	0.807	120	527	728	748	-0.407	313	415	309	439	0
5	13	6	"PFF0507"	"F246_1"	3720	29910	130	130	133	35	79	80	18	85	66	0	164	169	38	128	128	21	67	40	0	1.417	1.317	1.099	1.102	2.819	1.142	0.193	120	456	87	95	0.503	51	36	54	41	0
5	14	6	"PFF0509"	"F24843_2"	3910	29910	120	560	556	149	77	79	18	100	100	0	395	389	98	125	126	19	100	99	0	1.789	1.814	1.845	1.866	1.582	1.807	0.758	120	439	753	743	0.839	483	270	479	264	0
5	15	6	"PFF0513"	"F25069_1"	4100	29900	150	90	94	25	77	79	19	39	14	0	124	128	25	124	125	18	23	12	0	100000.000	4.250	1.000	1.248	4.268	3.566	0.002	156	542	13	21	16.610	13	0	17	4	-50
5	16	6	"PFF0515"	"F25114_1"	4300	29910	130	474	493	145	77	79	18	100	100	0	398	404	95	123	126	22	98	98	0	1.444	1.480	1.415	1.476	1.636	1.545	0.756	120	505	672	697	0.530	397	275	416	281	0
5	17	6	"PFF0554"	"F26408_1"	4490	29910	130	1292	1280	380	79	81	20	100	100	0	1058	1071	262	124	126	22	100	100	0	1.299	1.268	1.237	1.256	1.428	1.273	0.867	120	513	2147	2148	0.377	1213	934	1201	947	0
5	18	6	"PFF0556"	"F26422_2"	4680	29910	130	559	549	149	79	81	20	100	99	0	525	515	141	125	126	18	98	96	0	1.200	1.205	1.177	1.275	1.814	1.189	0.791	120	520	880	860	0.263	480	400	470	390	0
5	19	6	"PFF0558"	"F26666_3"	4880	29910	130	449	461	123	78	80	20	100	100	0	965	958	272	124	125	23	99	99	0	0.441	0.459	0.460	0.464	1.446	0.423	0.841	120	498	1212	1217	-1.181	371	841	383	834	0
5	20	6	"PFF0560"	"F26774_1"	5050	29920	130	576	571	177	77	80	19	100	100	0	393	400	104	121	123	20	98	96	0	1.835	1.771	1.819	1.823	1.730	1.855	0.789	120	445	771	773	0.875	499	272	494	279	0
5	21	6	"PFF0563"	"F27064_1"	5230	29910	130	454	448	109	77	79	18	100	100	0	443	435	105	121	123	19	98	97	0	1.171	1.182	1.169	1.225	1.748	1.176	0.777	120	488	699	685	0.228	377	322	371	314	0
5	22	6	"PFF0568"	"F27351_1"	5430	29920	130	121	126	38	78	80	20	73	53	0	258	264	66	123	124	18	96	95	0	0.319	0.340	0.340	0.319	2.482	0.310	0.356	120	637	178	189	-1.651	43	135	48	141	0
5	1	7	"PFF0597"	"F28584_1"	1440	30090	120	123	125	28	77	81	49	45	3	0	161	163	34	121	124	36	53	15	0	1.150	1.143	1.090	1.107	3.052	0.999	0.182	120	516	86	90	0.202	46	40	48	42	0
5	2	7	"PFF0599"	"F28782_1"	1630	30090	120	486	481	123	78	79	18	100	100	0	420	424	99	121	122	17	100	100	0	1.365	1.330	1.322	1.330	1.473	1.339	0.810	120	498	707	706	0.448	408	299	403	303	0
5	3	7	"PFF0601"	"F28897_1"	1830	30090	120	763	750	165	76	77	19	100	100	0	573	580	108	120	122	18	100	100	0	1.517	1.465	1.443	1.459	1.345	1.477	0.877	120	511	1140	1134	0.601	687	453	674	460	0
5	4	7	"PFF0611"	"F29309_1"	2020	30090	120	258	266	71	76	76	17	100	100	0	206	212	45	120	122	18	97	89	0	2.116	2.065	2.124	2.179	1.806	2.179	0.571	120	415	268	282	1.082	182	86	190	92	0
5	5	7	"PFF0617"	"F29473_1"	2180	30090	150	85	90	26	76	79	20	32	10	0	127	135	40	121	124	20	34	10	0	1.500	1.000	1.125	1.058	4.168	0.642	0.058	156	587	15	28	0.585	9	6	14	14	-50
5	6	7	"PFF0622"	"F29632_5"	2400	30090	130	490	481	141	77	80	21	100	100	0	395	407	98	122	124	20	100	100	0	1.513	1.418	1.411	1.398	1.626	1.475	0.746	120	583	686	689	0.597	413	273	404	285	0
5	7	7	"PFF0646"	"F30537_4"	2590	30100	130	495	506	113	78	80	18	100	100	0	626	632	121	122	123	18	100	100	0	0.827	0.839	0.820	0.834	1.442	0.835	0.841	120	543	921	938	-0.273	417	504	428	510	0
5	8	7	"PFF0652"	"F30663_2"	2780	30100	130	435	431	121	77	79	19	100	99	0	513	531	114	124	124	18	100	100	0	0.920	0.870	0.861	0.841	1.513	0.868	0.817	120	530	747	761	-0.120	358	389	354	407	0
5	9	7	"PFF0656"	"F30728_1"	2970	30100	130	258	277	81	76	79	22	100	100	0	276	289	76	123	124	19	99	97	0	1.190	1.211	1.222	1.246	1.768	1.225	0.644	120	507	335	367	0.250	182	153	201	166	0
5	10	7	"PFF0659"	"F30796_1"	3150	30090	130	375	385	112	77	79	23	100	98	0	303	299	76	120	122	19	98	95	0	1.628	1.721	1.737	1.775	1.759	1.665	0.663	120	519	481	487	0.703	298	183	308	179	0
5	11	7	"PFF0661"	"F3084_1"	3340	30100	120	1134	1101	251	79	81	20	100	100	0	991	978	219	122	123	18	100	100	0	1.214	1.194	1.200	1.201	1.307	1.189	0.891	120	498	1924	1878	0.280	1055	869	1022	856	0
5	12	7	"PFF0665"	"F31008_1"	3540	30100	120	1426	1384	394	80	82	22	100	100	0	1161	1140	298	126	127	18	100	100	0	1.300	1.286	1.309	1.317	1.427	1.270	0.905	120	498	2381	2318	0.379	1346	1035	1304	1014	0
5	13	7	"PFF1271"	"F51945_3"	3720	30100	120	1900	1812	470	79	81	21	100	100	0	1890	1863	331	126	127	20	100	100	0	1.032	0.998	1.010	0.973	1.369	1.012	0.892	120	484	3585	3470	0.046	1821	1764	1733	1737	0
5	14	7	"PFF1274"	"F5206_2"	3920	30100	120	615	606	144	78	80	19	100	100	0	419	436	112	124	126	19	100	100	0	1.820	1.692	1.751	1.730	1.548	1.722	0.767	120	511	832	840	0.864	537	295	528	312	0
5	15	7	"PFF1276"	"F5206_7"	4110	30100	120	305	308	89	78	81	25	100	99	0	260	262	60	125	126	20	96	96	0	1.681	1.679	1.672	1.658	1.787	1.804	0.606	120	498	362	367	0.750	227	135	230	137	0
5	16	7	"PFF1278"	"F52084_1"	4300	30100	120	372	372	116	79	82	26	100	98	0	271	268	66	126	128	22	95	91	0	2.021	2.063	2.190	2.075	1.714	2.105	0.716	120	500	438	435	1.015	293	145	293	142	0
5	17	7	"PFF1290"	"F52397_2"	4490	30100	120	9478	9172	2306	79	81	20	100	100	0	9068	8772	1817	126	129	21	100	100	0	1.051	1.052	1.059	1.044	1.229	1.058	0.945	120	500	18341	17739	0.072	9399	8942	9093	8646	0
5	18	7	"PFF1292"	"F52444_1"	4680	30100	120	262	271	74	79	80	19	100	99	0	349	350	78	126	128	20	99	97	0	0.821	0.857	0.845	0.865	1.680	0.831	0.742	120	500	406	416	-0.285	183	223	192	224	0
5	19	7	"PFF1323"	"F53383_7"	4870	30100	130	1943	1929	354	80	81	20	100	100	0	2076	2026	329	124	126	18	100	100	0	0.954	0.972	0.997	0.970	1.228	0.972	0.930	120	537	3815	3751	-0.067	1863	1952	1849	1902	0
5	20	7	"PFF1327"	"F53446_1"	5060	30100	130	314	302	84	79	81	20	98	98	0	317	313	76	122	125	22	96	96	0	1.205	1.168	1.143	1.123	1.580	1.130	0.716	120	521	430	414	0.269	235	195	223	191	0
5	21	7	"PFF1329"	"F53449_1"	5250	30100	130	334	334	85	79	81	21	100	99	0	387	378	70	122	124	21	100	99	0	0.962	0.996	0.990	0.982	1.567	0.991	0.784	120	572	520	511	-0.055	255	265	255	256	0
5	22	7	"PFF1335"	"F53749_1"	5450	30100	130	221	226	66	78	80	22	99	98	0	330	330	73	123	125	19	99	99	0	0.691	0.715	0.712	0.670	1.745	0.694	0.704	120	686	350	355	-0.534	143	207	148	207	0
5	1	8	"PFF1338"	"F53871_1"	1450	30280	120	193	194	57	79	80	19	98	92	0	251	259	60	120	122	18	99	97	0	0.870	0.827	0.812	0.791	1.986	0.833	0.590	120	522	245	254	-0.201	114	131	115	139	0
5	2	8	"PFF1343"	"F53897_2"	1630	30280	120	439	437	105	80	81	20	99	99	0	1490	1511	292	122	123	17	100	100	0	0.262	0.257	0.261	0.251	1.288	0.251	0.886	120	484	1727	1746	-1.930	359	1368	357	1389	0
5	3	8	"PFF1370"	"F54899_1"	1820	30280	130	191	195	56	77	79	19	96	91	0	303	297	58	121	122	18	98	97	0	0.626	0.670	0.652	0.597	2.045	0.629	0.574	120	545	296	294	-0.675	114	182	118	176	0
5	4	8	"PFF1379"	"F55001_1"	2010	30280	120	991	977	232	77	79	18	100	100	0	716	721	150	121	123	18	100	99	0	1.536	1.500	1.490	1.509	1.344	1.496	0.898	120	501	1509	1500	0.619	914	595	900	600	0
5	5	8	"PFF1381"	"F55001_6"	2220	30280	130	331	341	83	76	78	18	100	100	0	324	329	64	121	123	18	100	100	0	1.256	1.274	1.288	1.271	1.610	1.310	0.729	120	534	458	473	0.329	255	203	265	208	0
5	6	8	"PFF1388"	"F5510_1"	2400	30280	130	235	242	60	75	78	20	100	99	0	212	211	51	120	123	25	90	77	0	1.739	1.835	1.840	2.029	2.120	1.898	0.474	120	529	252	258	0.798	160	92	167	91	0
5	7	8	"PFF1391"	"F55150_2"	2590	30290	130	145	152	45	77	80	21	90	75	0	191	197	44	121	123	25	91	69	0	0.971	0.987	0.934	0.932	2.571	0.924	0.342	120	526	138	151	-0.042	68	70	75	76	0
5	8	8	"PFF1406"	"F55492_1"	2780	30280	130	3092	3174	1063	77	80	20	100	100	0	10995	11052	3285	124	125	18	100	100	0	0.277	0.283	0.277	0.281	1.258	0.261	0.892	120	544	13886	14025	-1.850	3015	10871	3097	10928	0
5	9	8	"PFF1434"	"F57034_1"	2980	30280	130	173	174	44	77	80	20	99	93	0	266	276	60	125	125	18	99	99	0	0.681	0.642	0.631	0.624	1.901	0.567	0.507	120	484	237	248	-0.555	96	141	97	151	0
5	10	8	"PFF1437"	"F57064_2"	3150	30290	130	387	375	108	77	79	20	97	97	0	453	453	102	121	122	17	99	99	0	0.934	0.898	0.939	0.857	1.709	0.922	0.774	120	484	642	630	-0.099	310	332	298	332	0
5	11	8	"PFF1447"	"F57388_2"	3340	30280	130	684	662	162	78	80	21	100	100	0	452	447	110	123	124	18	97	96	0	1.842	1.802	1.777	1.914	1.747	1.856	0.818	120	535	935	908	0.881	606	329	584	324	0
5	12	8	"PFF1456"	"F5774_1"	3530	30290	130	154	157	47	78	80	20	91	81	0	326	327	80	125	126	20	98	98	0	0.378	0.391	0.394	0.381	1.985	0.378	0.502	120	535	277	281	-1.403	76	201	79	202	0
5	13	8	"PFF1458"	"F57777_2"	3740	30280	130	405	408	115	78	79	23	100	100	0	275	277	67	123	125	19	99	97	0	2.151	2.143	2.243	2.244	1.708	2.383	0.649	120	540	479	484	1.105	327	152	330	154	0
5	14	8	"PFF1464"	"F57982_1"	3920	30290	130	302	307	91	78	80	23	99	98	0	266	271	67	124	125	18	97	96	0	1.577	1.558	1.526	1.541	1.812	1.646	0.657	120	476	366	376	0.658	224	142	229	147	0
5	15	8	"PFI0170"	"I15363_1"	4100	30290	120	471	469	137	79	81	20	100	100	0	367	370	85	124	125	19	100	100	0	1.613	1.585	1.599	1.567	1.540	1.655	0.782	120	493	635	636	0.690	392	243	390	246	0
5	16	8	"PFI0172"	"I15423_1"	4310	30290	130	327	342	105	79	82	26	100	98	0	274	281	68	123	125	19	98	98	0	1.642	1.665	1.669	1.668	1.814	1.839	0.651	120	564	399	421	0.716	248	151	263	158	0
5	17	8	"PFI0174"	"I15461_2"	4490	30290	130	339	342	99	78	81	25	100	99	0	252	257	55	125	127	20	98	95	0	2.055	2.000	2.063	2.024	1.811	2.229	0.648	120	575	388	396	1.039	261	127	264	132	0
5	18	8	"PFI0180"	"I15544_1"	4690	30290	130	655	668	231	78	80	19	99	99	0	467	458	108	124	126	19	100	100	0	1.682	1.766	1.754	1.698	1.663	1.904	0.829	120	548	920	924	0.750	577	343	590	334	0
5	19	8	"PFI0185"	"I1568_2"	4870	30290	130	150	157	51	79	80	20	93	80	0	220	229	56	124	126	18	96	93	0	0.740	0.743	0.734	0.730	2.130	0.732	0.392	120	530	167	183	-0.435	71	96	78	105	0
5	20	8	"PFI0189"	"I15719_2"	5060	30290	130	332	333	116	80	80	20	99	98	0	281	279	72	124	125	21	97	95	0	1.605	1.632	1.697	1.623	2.018	1.739	0.655	120	510	409	408	0.683	252	157	253	155	0
5	21	8	"PFI0204"	"I16009_1"	5240	30310	150	92	97	28	80	81	22	35	18	0	126	130	26	121	124	22	24	9	0	2.400	1.889	1.000	0.935	3.496	3.056	0.016	156	612	17	26	1.263	12	5	17	9	-50
5	22	8	"PFI0212"	"I16172_1"	5440	30300	110	108	112	30	78	80	20	62	35	0	139	143	34	122	124	20	48	26	0	1.765	1.619	1.019	1.059	4.053	0.774	0.070	80	508	47	55	0.819	30	17	34	21	0
5	1	9	"PFI0215"	"I16356_1"	1450	30470	130	232	236	64	77	79	19	99	99	0	286	287	53	122	122	18	100	100	0	0.945	0.964	0.970	0.929	1.731	0.940	0.678	120	583	319	324	-0.081	155	164	159	165	0
5	2	9	"PFI0220"	"I16487_2"	1630	30470	130	370	364	99	80	83	23	98	96	0	445	439	96	121	122	19	97	97	0	0.895	0.893	0.942	0.857	1.569	0.926	0.809	120	577	614	602	-0.160	290	324	284	318	0
5	3	9	"PFI0224"	"I16629_1"	1820	30470	120	392	384	116	78	79	18	100	99	0	541	540	119	121	123	18	99	99	0	0.748	0.730	0.747	0.701	1.584	0.739	0.799	120	483	734	725	-0.420	314	420	306	419	0
5	4	9	"PFI0228"	"I16684_1"	2010	30470	150	88	95	48	77	79	20	36	17	0	128	132	25	121	123	19	31	14	0	1.571	1.636	0.935	0.934	4.360	8.633	0.008	156	595	18	29	0.652	11	7	18	11	-50
5	5	9	"PFI0262"	"I17505_1"	2210	30470	120	147	148	43	77	79	18	92	80	0	166	168	33	120	122	18	80	59	0	1.522	1.479	1.500	1.395	2.931	1.637	0.326	120	466	116	119	0.606	70	46	71	48	0
5	6	9	"PFI0266"	"I17587_1"	2380	30470	120	207	212	65	77	79	21	95	91	0	167	171	42	121	123	17	80	62	0	2.826	2.700	2.650	2.740	2.691	3.069	0.334	120	476	176	185	1.499	130	46	135	50	0
5	7	9	"PFI0268"	"I1781_2"	2580	30470	130	479	486	137	77	81	24	100	99	0	351	355	80	123	125	25	99	98	0	1.763	1.763	1.758	1.789	1.569	1.768	0.739	120	526	630	641	0.818	402	228	409	232	0
5	8	9	"PFI0273"	"I1897_2"	2770	30470	120	666	636	222	78	80	21	100	99	0	588	573	158	124	125	17	99	98	0	1.267	1.243	1.249	1.223	1.488	1.272	0.882	120	507	1052	1007	0.342	588	464	558	449	0
5	9	9	"PFI0275"	"I1904_2"	2970	30470	120	704	714	201	77	79	19	100	100	0	410	413	102	122	123	17	100	99	0	2.177	2.189	2.276	2.242	1.562	2.323	0.777	120	457	915	928	1.122	627	288	637	291	0
5	10	9	"PFI0286"	"I2458_1"	3140	30470	150	98	101	31	77	80	22	46	20	0	130	133	28	122	123	20	29	16	0	2.625	2.182	1.250	1.215	3.817	1.721	0.055	156	532	29	35	1.392	21	8	24	11	-50
5	11	9	"PFI0317"	"I3248_1"	3350	30470	130	397	394	101	78	81	22	100	98	0	401	389	94	123	125	20	97	96	0	1.147	1.188	1.220	1.244	1.663	1.188	0.786	120	535	597	582	0.198	319	278	316	266	0
5	12	9	"PFI0323"	"I3340_2"	3540	30470	140	111	113	30	78	109	499	0	0	0	232	232	55	124	140	243	0	0	0	0.306	0.324	0.349	0.315	2.293	11.150	0.019	156	595	141	143	-1.710	33	108	35	108	0
5	13	9	"PFI0325"	"I3340_6"	3750	30470	130	209	215	60	77	113	531	0	0	0	242	246	47	124	141	259	0	0	0	1.119	1.131	1.082	1.083	2.058	2.451	0.238	120	526	250	260	0.162	132	118	138	122	0
5	14	9	"PFI0329"	"I3489_1"	3920	30470	130	275	278	74	77	80	23	100	98	0	248	254	59	122	123	18	99	97	0	1.571	1.523	1.531	1.525	1.751	1.582	0.653	120	489	324	333	0.652	198	126	201	132	0
5	15	9	"PFI0332"	"I3519_2"	4100	30470	120	113	116	31	78	81	21	69	41	0	153	156	32	123	125	18	62	38	0	1.167	1.152	1.000	1.202	3.407	1.102	0.123	120	479	65	71	0.222	35	30	38	33	0
5	16	9	"PFI0334"	"I3555_1"	4290	30480	130	227	237	71	78	81	21	98	97	0	435	451	89	123	125	17	100	100	0	0.478	0.485	0.474	0.444	1.661	0.493	0.731	120	553	461	487	-1.066	149	312	159	328	0
5	17	9	"PFJ0294"	"J26_9"	4490	30510	150	90	94	25	77	80	27	24	8	0	135	142	31	122	125	24	39	17	0	1.000	0.850	0.846	0.842	3.458	1.176	0.041	156	576	26	37	0.000	13	13	17	20	-50
5	18	9	"PFJ0296"	"J2708_2"	4670	30480	120	151	156	48	77	79	25	87	68	0	278	288	68	122	124	24	100	97	0	0.474	0.476	0.481	0.438	2.232	0.456	0.427	120	497	230	245	-1.076	74	156	79	166	0
5	19	9	"PFJ0298"	"J276_1"	4880	30480	130	130	133	38	78	80	23	76	53	0	166	167	34	123	124	19	76	58	0	1.209	1.250	1.084	1.034	3.328	1.364	0.253	120	543	95	99	0.274	52	43	55	44	0
5	20	9	"PFJ0300"	"J276_4"	5050	30480	120	103	106	29	77	79	19	61	30	0	131	135	27	124	125	18	35	18	0	3.714	2.636	1.279	1.388	3.193	2.991	0.014	120	470	33	40	1.893	26	7	29	11	0
5	21	9	"PFJ0307"	"J2870_1"	5250	30480	120	130	136	43	79	80	21	72	57	0	164	167	34	123	125	21	71	47	0	1.244	1.295	1.345	1.250	3.985	1.650	0.158	120	445	92	101	0.315	51	41	57	44	0
5	22	9	"PFJ0312"	"J293_4"	5430	30480	120	565	553	162	80	81	21	100	100	0	443	446	113	124	126	20	99	99	0	1.520	1.469	1.438	1.521	1.681	1.488	0.829	120	562	804	795	0.604	485	319	473	322	0
5	1	10	"PFJ0332"	"J322_6"	1450	30650	130	143	148	37	78	81	24	90	71	0	166	168	35	121	122	19	80	60	0	1.444	1.489	1.407	1.461	2.611	1.338	0.257	120	649	110	117	0.531	65	45	70	47	0
5	2	10	"PFJ0335"	"J33_1"	1670	30670	90	130	132	44	79	86	29	67	42	0	141	143	28	120	122	20	50	23	0	2.429	2.304	1.784	2.073	3.025	2.933	0.118	52	352	72	76	1.280	51	21	53	23	0
5	3	10	"PFJ0337"	"J33_11"	1840	30660	130	291	297	95	76	79	20	98	96	0	562	561	107	121	122	19	99	99	0	0.488	0.502	0.498	0.472	1.562	0.512	0.795	120	459	656	661	-1.036	215	441	221	440	0
5	4	10	"PFJ0339"	"J33_15"	2000	30660	130	2055	1950	610	77	80	20	100	100	0	1436	1458	406	122	124	20	99	99	0	1.505	1.402	1.451	1.368	1.509	1.443	0.882	120	446	3292	3209	0.590	1978	1314	1873	1336	0
5	5	10	"PFJ0342"	"J33_2"	2200	30660	130	718	704	205	77	79	20	100	100	0	648	654	148	120	122	19	100	100	0	1.214	1.174	1.187	1.139	1.435	1.214	0.851	120	548	1169	1161	0.280	641	528	627	534	0
5	6	10	"PFJ0346"	"J33_27"	2390	30660	120	883	882	259	76	79	21	100	99	0	791	808	181	121	122	18	100	100	0	1.204	1.173	1.155	1.132	1.525	1.195	0.868	120	498	1477	1493	0.268	807	670	806	687	0
5	7	10	"PFJ0372"	"J382_13"	2590	30660	140	262	272	94	77	81	26	94	92	0	242	238	62	123	125	19	91	88	0	1.555	1.696	1.739	1.673	2.169	0.954	0.960	156	580	304	310	0.637	185	119	195	115	0
5	8	10	"PFJ0374"	"J383_1"	2780	30660	120	354	367	100	79	81	26	100	99	0	224	234	50	123	125	17	99	94	0	2.723	2.595	2.721	2.713	1.812	2.697	0.642	120	482	376	399	1.445	275	101	288	111	0
5	9	10	"PFJ0385"	"J38_7"	2970	30660	120	125	127	33	77	78	19	80	62	0	155	155	33	121	122	17	69	49	0	1.412	1.471	1.247	1.162	3.061	1.514	0.170	120	456	82	84	0.497	48	34	50	34	0
5	10	10	"PFJ0389"	"J40_2"	3150	30670	140	135	143	52	77	80	22	79	60	0	211	224	82	125	127	22	85	73	0	0.674	0.667	0.667	0.669	3.515	0.517	0.350	156	543	144	165	-0.568	58	86	66	99	0
5	11	10	"PFJ0394"	"J425_3"	3340	30660	120	1305	1283	335	78	82	25	100	100	0	881	858	209	124	128	25	100	98	0	1.621	1.642	1.630	1.685	1.517	1.655	0.886	120	557	1984	1939	0.697	1227	757	1205	734	0
5	12	10	"PFJ0402"	"J43_15"	3540	30660	130	405	411	121	78	112	529	5	0	0	288	293	65	123	139	258	9	0	0	1.982	1.959	1.858	1.972	1.758	2.019	0.717	120	529	492	503	0.987	327	165	333	170	0
5	13	10	"PFJ0422"	"J45_11"	3720	30670	130	258	259	82	78	112	531	0	0	0	241	249	59	123	140	259	1	0	0	1.525	1.437	1.493	1.380	2.190	1.503	0.608	120	525	298	307	0.609	180	118	181	126	0
5	14	10	"PFJ0424"	"J45_5"	3910	30670	130	144	147	42	76	79	19	91	74	0	166	165	35	122	123	18	77	60	0	1.545	1.651	1.451	1.405	2.955	1.809	0.276	120	511	112	114	0.628	68	44	71	43	0
5	15	10	"PFJ0429"	"J4689_1"	4100	30670	130	571	557	159	78	81	21	99	98	0	429	429	98	123	125	18	100	99	0	1.611	1.565	1.549	1.516	1.562	1.644	0.820	120	567	799	785	0.688	493	306	479	306	0
5	16	10	"PFJ0432"	"J478_5"	4300	30670	130	633	618	201	77	79	20	99	99	0	444	451	102	122	123	19	100	100	0	1.727	1.644	1.666	1.575	1.689	1.785	0.803	120	522	878	870	0.788	556	322	541	329	0
5	17	10	"PFJ0434"	"J478_7"	4480	30670	130	243	251	73	76	78	22	100	98	0	230	232	46	121	123	25	97	90	0	1.532	1.577	1.528	1.615	1.801	1.672	0.639	120	460	276	286	0.616	167	109	175	111	0
5	18	10	"PFJ0438"	"J4848_1"	4670	30670	130	280	277	75	77	80	25	98	97	0	348	350	88	122	125	24	99	98	0	0.898	0.877	0.863	0.862	1.780	0.813	0.664	120	547	429	428	-0.155	203	226	200	228	0
5	19	10	"PFK0575"	"Ks1030_1"	4880	30670	130	231	229	65	77	79	23	97	96	0	507	512	107	125	128	20	100	100	0	0.403	0.393	0.383	0.362	1.802	0.374	0.703	120	556	536	539	-1.311	154	382	152	387	0
5	20	10	"PFK0577"	"Ks1030_4"	5060	30670	130	189	191	65	78	79	18	93	87	0	171	173	39	128	129	21	75	50	0	2.581	2.511	2.263	2.210	2.524	2.524	0.331	120	509	154	158	1.368	111	43	113	45	0
5	21	10	"PFK0580"	"Ks1032_5"	5250	30670	130	13145	12662	3659	81	81	20	100	100	0	7798	7613	1776	131	257	1664	99	97	0	1.704	1.682	1.710	1.661	1.282	1.738	0.926	120	529	20731	20063	0.769	13064	7667	12581	7482	0
5	22	10	"PFK0584"	"Ks103_2"	5440	30670	120	217	227	69	79	81	21	98	95	0	194	201	57	132	136	26	80	55	0	2.226	2.145	2.096	2.129	2.175	2.062	0.422	120	580	200	217	1.154	138	62	148	69	0
5	1	11	"PFK0587"	"Ks106_13"	1440	30840	130	150	159	51	75	76	18	95	85	0	166	168	35	120	121	18	77	58	0	1.630	1.750	1.530	1.845	2.892	1.892	0.285	120	580	121	132	0.705	75	46	84	48	0
5	2	11	"PFK0589"	"Ks1071_3"	1630	30840	130	749	747	153	75	78	22	100	100	0	605	615	140	118	120	18	99	99	0	1.384	1.352	1.402	1.398	1.532	1.352	0.842	120	561	1161	1169	0.469	674	487	672	497	0
5	3	11	"PFK0614"	"Ks115_6"	1820	30840	130	460	460	97	74	77	19	100	100	0	270	271	53	119	120	17	98	98	0	2.556	2.539	2.562	2.633	1.581	2.631	0.744	120	488	537	538	1.354	386	151	386	152	0
5	4	11	"PFK0616"	"Ks117_2"	2010	30840	140	266	275	90	76	78	19	99	96	0	316	318	92	121	122	17	97	96	0	0.974	1.010	1.006	0.979	1.863	0.982	0.695	156	558	385	396	-0.037	190	195	199	197	0
5	5	11	"PFK0620"	"Ks117_7"	2210	30850	120	450	444	124	76	79	22	99	98	0	539	530	114	121	122	18	99	99	0	0.895	0.900	0.914	0.869	1.590	0.906	0.835	120	482	792	777	-0.160	374	418	368	409	0
5	6	11	"PFK0622"	"Ks1196_1"	2390	30850	120	128	132	32	76	80	23	85	60	0	161	164	42	120	121	19	70	51	0	1.268	1.273	1.353	1.248	2.694	0.873	0.230	120	427	93	100	0.343	52	41	56	44	0
5	7	11	"PFK0632"	"Ks125_1"	2580	30850	130	258	263	78	77	81	25	99	98	0	295	291	66	122	124	19	98	98	0	1.046	1.101	1.040	1.093	1.837	1.055	0.651	120	477	354	355	0.065	181	173	186	169	0
5	8	11	"PFK0634"	"Ks125_6"	2770	30850	120	182	185	49	78	81	24	98	89	0	209	211	48	123	125	18	95	88	0	1.209	1.216	1.169	1.191	2.068	1.186	0.477	120	504	190	195	0.274	104	86	107	88	0
5	9	11	"PFK0652"	"Ks12_6"	2960	30850	120	360	373	86	78	80	20	100	100	0	275	275	57	121	124	19	100	98	0	1.831	1.916	1.872	1.976	1.609	1.949	0.732	120	496	436	449	0.873	282	154	295	154	0
5	10	11	"PFK0661"	"Ks135_4"	3150	30850	130	311	307	86	79	83	24	100	100	0	313	339	125	127	130	24	100	98	0	1.247	1.075	1.070	1.146	1.648	0.988	0.637	120	589	418	440	0.319	232	186	228	212	0
5	11	11	"PFK0663"	"Ks1361_1"	3380	30870	90	105	108	34	82	85	25	42	19	0	161	177	68	128	131	26	53	32	0	0.697	0.531	0.428	0.510	4.461	0.321	0.106	52	340	56	75	-0.521	23	33	26	49	0
5	12	11	"PFK0665"	"Ks136_4"	3540	30850	120	595	586	163	79	82	23	100	100	0	606	596	136	125	126	22	100	100	0	1.073	1.076	1.091	1.063	1.365	1.100	0.889	120	533	997	978	0.101	516	481	507	471	0
5	13	11	"PFK0670"	"Ks142_1"	3740	30850	130	819	812	224	78	81	20	100	100	0	945	932	209	124	125	18	100	100	0	0.903	0.908	0.919	0.894	1.368	0.910	0.874	120	495	1562	1542	-0.148	741	821	734	808	0
5	14	11	"PFK0678"	"Ks1480_2"	3910	30860	130	504	510	156	77	80	18	100	99	0	377	386	100	123	125	17	100	100	0	1.681	1.646	1.630	1.637	1.608	1.721	0.782	120	412	681	696	0.749	427	254	433	263	0
5	15	11	"PFK0700"	"Ks15_1"	4060	30860	150	87	92	25	78	81	20	35	14	0	125	129	24	123	126	19	24	10	0	4.500	2.333	1.286	1.100	4.078	2.946	0.013	156	591	11	20	2.170	9	2	14	6	-50
5	16	11	"PFK0708"	"Ks168_5"	4300	30860	120	273	278	85	78	80	20	100	97	0	254	258	57	123	124	20	99	96	0	1.489	1.481	1.442	1.478	1.828	1.575	0.696	120	523	326	335	0.574	195	131	200	135	0
5	17	11	"PFK0716"	"Ks1717_1"	4480	30860	130	313	315	96	76	80	24	96	96	0	278	272	71	123	124	21	95	93	0	1.529	1.604	1.525	1.570	1.742	1.640	0.710	120	539	392	388	0.613	237	155	239	149	0
[truncated: 1,023,805 more chars]
