# Supplementary material for: The Transcriptome of the Intraerythrocytic Developmental Cycle of Plasmodium falciparum
Source: PLoS Biol. 2003 Aug 18;1(1):e5. doi: 10.1371/journal.pbio.0000005 (PMC176545; doi:10.1371/journal.pbio.0000005)
Supplement: Dataset S1 — (29.5 MB ZIP). [file pbio.0000005.sd001.zip › TP_28.gpr]

ATF	1.0
27	43    
"Type=GenePix Results 1.4"
"DateTime=2002/08/30 15:58:32"
"Settings=C:\Documents and Settings\Manuel\My Documents\Malaria Hybes\HB3 Timecourse\MOS12_096.gps"
"GalFile=C:\Documents and Settings\Manuel\My Documents\Malaria Hybes\mos11galv2"
"Scanner=GenePix 4000B [88593]"
"Comment="
"PixelSize=10"
"ImageName=635	532"
"FileName=C:\Documents and Settings\Manuel\My Documents\Malaria Hybes\HB3 Timecourse\MOS12_096_635.tif	C:\Documents and Settings\Manuel\My Documents\Malaria Hybes\HB3 Timecourse\MOS12_096_532.tif"
"PMTVolts=670	550"
"ScanPower=100	100"
"FocusPosition=0"
"NormalizationFactor:RatioOfMedians=0.877209"
"NormalizationFactor:RatioOfMeans=0.882722"
"NormalizationFactor:MedianOfRatios=0.870974"
"NormalizationFactor:MeanOfRatios=0.894321"
"NormalizationFactor:RegressionRatio=0.836667"
"JpegImage=C:\Documents and Settings\Manuel\My Documents\Malaria Hybes\HB3 Timecourse\MOS12_096.jpg"
"RatioFormulation=W1/W2 (635/532)"
"Barcode="
"ImageOrigin=830, 21770"
"JpegOrigin=830, 21770"
"Creator=GenePix Pro 3.0.6.73"
"Temperature=27.15"
"LaserPower=3.5	3.46"
"LaserOnTime=7897	7897"
"Supplier="
"Block"	"Column"	"Row"	"Name"	"ID"	"X"	"Y"	"Dia."	"F635 Median"	"F635 Mean"	"F635 SD"	"B635 Median"	"B635 Mean"	"B635 SD"	"% > B635+1SD"	"% > B635+2SD"	"F635 % Sat."	"F532 Median"	"F532 Mean"	"F532 SD"	"B532 Median"	"B532 Mean"	"B532 SD"	"% > B532+1SD"	"% > B532+2SD"	"F532 % Sat."	"Ratio of Medians"	"Ratio of Means"	"Median of Ratios"	"Mean of Ratios"	"Ratios SD"	"Rgn Ratio"	"Rgn R�"	"F Pixels"	"B Pixels"	"Sum of Medians"	"Sum of Means"	"Log Ratio"	"F635 Median - B635"	"F532 Median - B532"	"F635 Mean - B635"	"F532 Mean - B532"	"Flags"
1	1	1	"PFE0192"	"E18031_6"	1200	22000	160	7620	6469	4467	94	100	31	100	99	0	4018	3286	2200	102	106	23	100	100	0	1.922	2.002	2.000	1.879	1.585	2.042	0.965	208	1044	11442	9559	0.943	7526	3916	6375	3184	0
1	2	1	"PFE0272"	"E20827_3"	1390	22000	130	1526	1526	393	98	101	28	100	100	0	798	804	163	106	110	23	100	100	0	2.064	2.046	2.121	2.015	1.291	2.135	0.920	120	555	2120	2126	1.045	1428	692	1428	698	0
1	3	1	"PFE0225"	"E18877_1"	1570	22000	120	919	920	202	102	106	33	100	100	0	570	549	114	106	111	27	100	100	0	1.761	1.847	1.832	1.866	1.287	1.887	0.916	120	512	1281	1261	0.816	817	464	818	443	0
1	4	1	"PFE0214"	"E18651_4"	1770	22000	130	1974	1940	399	104	109	35	100	100	0	1034	1030	159	109	115	29	100	100	0	2.022	1.993	2.047	1.977	1.248	2.058	0.937	120	633	2795	2757	1.016	1870	925	1836	921	0
1	5	1	"PFE0258"	"E20360_1"	1960	22000	130	8373	8090	2234	105	111	39	100	100	0	3708	3686	951	110	120	39	100	100	0	2.298	2.233	2.268	2.244	1.303	2.269	0.949	120	617	11866	11561	1.200	8268	3598	7985	3576	0
1	6	1	"PFE0606"	"E714_15"	2150	22000	130	449	485	186	102	106	35	100	98	0	376	435	149	107	113	33	100	100	0	1.290	1.168	1.190	1.127	1.535	1.237	0.856	120	602	616	711	0.367	347	269	383	328	0
1	7	1	"PFF1886"	"F7915_1"	2330	22010	130	869	831	233	101	119	131	100	97	0	979	992	199	107	116	72	100	100	0	0.881	0.825	0.820	0.795	1.331	0.878	0.871	120	637	1640	1615	-0.183	768	872	730	885	0
1	8	1	"PFF0067"	"F11738_1"	2540	22010	120	1433	1632	1555	104	125	140	100	100	0	907	935	385	107	117	77	99	98	0	1.661	1.845	1.644	1.726	1.528	2.856	0.669	120	550	2129	2356	0.732	1329	800	1528	828	0
1	9	1	"PFF0367"	"F20673_1"	2710	22010	120	2725	2613	655	104	108	28	100	100	0	1652	1624	318	105	107	16	100	100	0	1.694	1.652	1.677	1.626	1.253	1.702	0.943	120	521	4168	4028	0.761	2621	1547	2509	1519	0
1	10	1	"PFF1686"	"F66030_3"	2900	22010	130	1159	1123	261	106	110	30	100	100	0	3252	3169	668	108	113	31	100	100	0	0.335	0.332	0.328	0.329	1.313	0.326	0.932	120	637	4197	4078	-1.578	1053	3144	1017	3061	0
1	11	1	"PFF1346"	"F54003_1"	3090	22010	130	3981	3860	816	109	114	32	100	100	0	3110	3008	712	112	119	37	100	100	0	1.292	1.295	1.349	1.324	1.324	1.285	0.935	120	652	6870	6647	0.369	3872	2998	3751	2896	0
1	12	1	"PFF0819"	"F36648_2"	3290	22010	130	1347	1318	342	115	120	37	100	100	0	734	732	132	114	120	33	100	100	0	1.987	1.947	1.981	1.902	1.315	2.030	0.913	120	601	1852	1821	0.991	1232	620	1203	618	0
1	13	1	"PFF0467"	"F23644_4"	3460	22020	130	44298	41910	10980	132	156	94	100	100	0	26352	24895	6644	124	153	94	100	100	0	1.684	1.687	1.716	1.720	1.275	1.701	0.950	120	613	70394	66549	0.752	44166	26228	41778	24771	0
1	14	1	"PFF1450"	"F57655_2"	3670	22010	130	334	338	71	130	148	78	99	74	0	290	293	46	121	144	86	99	48	0	1.207	1.209	1.219	1.176	1.505	1.248	0.610	120	649	373	380	0.272	204	169	208	172	0
1	15	1	"PFF0809"	"F36380_1"	3870	22040	150	158	161	44	115	120	32	57	28	0	144	153	36	112	116	27	58	25	0	1.344	1.122	1.350	1.271	2.910	1.426	0.135	156	696	75	87	0.426	43	32	46	41	-50
1	16	1	"PFF0511"	"F25016_1"	4040	22020	130	328	340	124	110	113	29	98	93	0	447	449	108	111	113	19	100	100	0	0.649	0.680	0.649	0.593	1.644	0.743	0.787	120	563	554	568	-0.624	218	336	230	338	0
1	17	1	"PFF1712"	"F67192_1"	4230	22020	130	761	774	166	110	113	28	100	100	0	563	556	104	112	113	19	100	100	0	1.443	1.495	1.478	1.495	1.306	1.518	0.903	120	636	1102	1108	0.530	651	451	664	444	0
1	18	1	"PFF0870"	"F39343_3"	4430	22020	130	1556	1532	511	108	113	32	100	100	0	686	694	164	108	110	20	100	100	0	2.505	2.430	2.490	2.331	1.339	2.574	0.905	120	637	2026	2010	1.325	1448	578	1424	586	0
1	19	1	"PFF1637"	"F64125_2"	4620	22020	130	1321	1260	338	102	105	29	100	100	0	884	862	142	104	105	18	100	100	0	1.563	1.528	1.543	1.471	1.302	1.612	0.929	120	636	1999	1916	0.644	1219	780	1158	758	0
1	20	1	"PFF0483"	"F23940_2"	4810	22020	130	984	973	280	102	104	26	100	100	0	644	651	149	105	107	19	100	100	0	1.636	1.595	1.587	1.560	1.290	1.650	0.911	120	621	1421	1417	0.710	882	539	871	546	0
1	21	1	"PFF0101"	"F13309_2"	4990	22020	130	603	605	167	109	111	30	100	100	0	574	575	114	109	111	19	100	100	0	1.062	1.064	1.095	1.030	1.360	1.098	0.888	120	636	959	962	0.087	494	465	496	466	0
1	22	1	"PFF1826"	"F71130_4"	5190	22020	130	1919	1895	525	107	110	29	100	100	0	1009	989	224	108	110	19	100	100	0	2.011	2.030	2.018	1.994	1.276	2.094	0.934	120	742	2713	2669	1.008	1812	901	1788	881	0
1	1	2	"PFF0961"	"F42117_4"	1200	22200	130	211	213	47	95	98	25	99	94	0	203	202	33	102	106	21	99	98	0	1.149	1.180	1.240	1.149	1.797	1.359	0.533	120	602	217	218	0.200	116	101	118	100	0
1	2	2	"PFF1620"	"F63632_3"	1380	22200	120	758	750	184	99	101	25	100	100	0	704	711	157	106	108	18	100	100	0	1.102	1.076	1.114	1.064	1.402	1.099	0.882	120	506	1257	1256	0.140	659	598	651	605	0
1	3	2	"PFM0802"	"M5804_3"	1580	22200	140	1272	1202	459	99	103	27	100	100	0	675	624	195	106	109	22	100	98	0	2.062	2.129	2.173	2.112	1.522	2.226	0.919	156	612	1742	1621	1.044	1173	569	1103	518	0
1	4	2	"PFM0091"	"M1661_1"	1760	22200	120	1353	1344	327	100	104	28	100	100	0	1343	1374	260	109	113	24	100	100	0	1.015	0.983	0.989	0.964	1.285	1.004	0.928	120	493	2487	2509	0.022	1253	1234	1244	1265	0
1	5	2	"PFM0462"	"M3816_2"	1950	22200	130	8355	8218	2002	108	113	32	100	100	0	7691	7599	1823	117	130	52	100	100	0	1.089	1.084	1.115	1.099	1.325	1.068	0.944	120	582	15821	15592	0.123	8247	7574	8110	7482	0
1	6	2	"PFM0294"	"M29681_1"	2140	22200	130	1318	1260	333	105	111	37	100	100	0	1154	1150	224	112	124	54	100	100	0	1.164	1.113	1.125	1.087	1.310	1.149	0.917	120	581	2255	2193	0.219	1213	1042	1155	1038	0
1	7	2	"PFM0525"	"M42687_2"	2330	22200	120	1086	1042	242	101	103	26	100	100	0	1101	1073	225	106	108	17	100	100	0	0.990	0.973	0.998	0.973	1.258	0.971	0.936	120	498	1980	1908	-0.015	985	995	941	967	0
1	8	2	"PFM0582"	"M45177_10"	2520	22210	130	660	649	167	103	108	31	100	100	0	949	955	173	110	112	24	100	100	0	0.664	0.646	0.649	0.624	1.345	0.655	0.906	120	572	1396	1391	-0.591	557	839	546	845	0
1	9	2	"PFM0415"	"M36754_19"	2720	22210	130	392	394	88	107	110	28	100	100	0	683	692	105	111	112	17	100	100	0	0.498	0.494	0.485	0.476	1.370	0.504	0.846	120	582	857	868	-1.005	285	572	287	581	0
1	10	2	"PFM0252"	"M26245_1"	2910	22210	130	617	616	137	109	111	29	100	100	0	719	695	116	111	115	27	100	100	0	0.836	0.868	0.868	0.852	1.320	0.886	0.874	120	565	1116	1091	-0.259	508	608	507	584	0
1	11	2	"PFM0169"	"M21665_1"	3100	22210	130	2754	2716	500	115	118	34	100	100	0	1852	1853	328	115	120	28	100	100	0	1.519	1.497	1.593	1.502	1.301	1.509	0.909	120	565	4376	4339	0.603	2639	1737	2601	1738	0
1	12	2	"PFM0497"	"M40872_1"	3290	22210	130	467	457	104	118	121	33	100	99	0	982	966	199	116	120	24	100	100	0	0.403	0.399	0.392	0.390	1.392	0.388	0.825	120	539	1215	1189	-1.311	349	866	339	850	0
1	13	2	"PFM0499"	"M40872_5"	3470	22210	120	436	443	98	121	126	38	100	100	0	265	258	45	117	126	52	96	81	0	2.128	2.284	2.240	2.323	1.498	2.472	0.704	120	498	463	463	1.090	315	148	322	141	0
1	14	2	"PFM0670"	"M49091_1"	3670	22210	130	1253	1280	310	125	128	35	100	100	0	766	767	166	117	121	30	100	100	0	1.738	1.777	1.794	1.779	1.280	1.821	0.917	120	586	1777	1805	0.797	1128	649	1155	650	0
1	15	2	"PFM0324"	"M31208_9"	3860	22210	130	1561	1512	366	121	121	29	100	100	0	929	925	231	115	118	29	100	100	0	1.769	1.717	1.777	1.731	1.379	1.758	0.886	120	472	2254	2201	0.823	1440	814	1391	810	0
1	16	2	"PFM0024"	"M11377_3"	4040	22210	130	4032	3847	1173	118	119	29	100	100	0	2399	2282	689	114	117	22	100	100	0	1.713	1.720	1.726	1.783	1.466	1.725	0.927	120	493	6199	5897	0.776	3914	2285	3729	2168	0
1	17	2	"PFM0019"	"M11356_1"	4230	22210	130	836	829	189	122	125	32	100	100	0	471	462	96	117	121	33	99	99	0	2.017	2.049	2.142	2.096	1.506	2.106	0.839	120	600	1068	1052	1.012	714	354	707	345	0
1	18	2	"PFM0187"	"M22455_1"	4420	22210	130	65535	61626	8578	125	203	1027	100	100	74	31079	28191	8524	116	131	83	100	100	0	2.113	2.191	2.087	2.400	1.568	2.165	0.898	120	583	96373	89576	1.079	65410	30963	61501	28075	0
1	19	2	"PFM0042"	"M12812_3"	4620	22220	130	301	289	75	114	197	1063	0	0	0	188	191	49	109	123	79	49	2	0	2.367	2.134	2.206	2.155	1.950	18.817	0.505	120	545	266	257	1.243	187	79	175	82	0
1	20	2	"PFM0044"	"M12812_6"	4800	22220	120	1355	1331	320	110	112	32	100	100	0	1023	1013	179	108	110	20	100	100	0	1.361	1.349	1.382	1.324	1.252	1.390	0.928	120	509	2160	2126	0.444	1245	915	1221	905	0
1	21	2	"PFN0072"	"N128_74"	4990	22220	130	467	478	99	118	125	49	100	100	0	333	333	59	115	120	32	100	100	0	1.601	1.651	1.669	1.650	1.399	1.725	0.804	120	610	567	578	0.679	349	218	360	218	0
1	22	2	"PFN0081"	"N128_88"	5210	22220	120	314	319	96	123	129	50	96	83	0	231	241	58	119	123	31	98	89	0	1.705	1.607	1.557	1.509	1.871	1.760	0.726	120	590	303	318	0.770	191	112	196	122	0
1	1	3	"PFN0030"	"N128_103"	1190	22400	150	5157	4197	2090	94	98	26	100	100	0	6271	5150	2436	104	109	32	100	100	0	0.821	0.813	0.839	0.776	1.459	0.823	0.960	156	829	11230	9149	-0.285	5063	6167	4103	5046	0
1	2	3	"PFN0126"	"N130_31"	1390	22400	130	490	478	92	100	103	25	100	100	0	335	338	55	107	111	23	100	100	0	1.711	1.636	1.625	1.626	1.364	1.698	0.844	120	547	618	609	0.774	390	228	378	231	0
1	3	3	"PFN0135"	"N130_44"	1570	22400	120	457	468	107	101	104	26	100	100	0	394	385	62	106	108	18	100	100	0	1.236	1.315	1.337	1.297	1.396	1.387	0.826	120	482	644	646	0.306	356	288	367	279	0
1	4	3	"PFN0150"	"N131_2"	1760	22400	120	894	890	199	100	103	26	100	100	0	652	641	117	108	109	17	100	100	0	1.460	1.482	1.489	1.474	1.299	1.524	0.904	120	528	1338	1323	0.546	794	544	790	533	0
1	5	3	"PFB0094"	"B325"	1960	22400	130	346	350	70	102	105	27	100	99	0	246	251	39	110	118	47	100	90	0	1.794	1.759	1.796	1.746	1.472	1.870	0.690	120	563	380	389	0.843	244	136	248	141	0
1	6	3	"PFB0096"	"B327"	2140	22400	120	243	253	63	101	105	28	100	95	0	1762	1787	341	106	109	32	100	100	0	0.086	0.090	0.090	0.085	1.479	0.085	0.734	120	496	1798	1833	-3.544	142	1656	152	1681	0
1	7	3	"PFB0098"	"B34"	2340	22400	150	130	131	32	103	107	29	46	19	0	128	132	21	106	109	31	36	4	0	1.227	1.077	1.333	1.250	3.475	3.068	0.065	156	565	49	54	0.295	27	22	28	26	-50
1	8	3	"PFB0100"	"B343"	2520	22400	120	6102	5981	1461	104	107	27	100	100	0	4579	4565	893	108	110	18	100	100	0	1.342	1.319	1.338	1.301	1.217	1.349	0.948	120	440	10469	10334	0.424	5998	4471	5877	4457	0
1	9	3	"PFB0103"	"B347"	2710	22400	120	519	507	114	101	106	26	100	100	0	346	335	66	108	110	17	100	100	0	1.756	1.789	1.781	1.809	1.421	1.820	0.839	120	535	656	633	0.813	418	238	406	227	0
1	10	3	"PFB0106"	"B362"	2910	22400	130	238	238	54	106	107	27	96	92	0	246	242	35	108	109	16	100	100	0	0.957	0.985	0.999	0.907	1.981	1.103	0.616	120	581	270	266	-0.064	132	138	132	134	0
1	11	3	"PFB0128"	"B405"	3100	22400	130	465	462	95	106	110	32	100	100	0	318	318	56	108	110	18	100	99	0	1.710	1.695	1.722	1.696	1.504	1.798	0.784	120	565	569	566	0.774	359	210	356	210	0
1	12	3	"PFB0131"	"B415"	3290	22400	130	437	436	89	107	111	30	100	100	0	477	479	83	110	113	20	100	100	0	0.899	0.892	0.877	0.881	1.287	0.901	0.863	120	543	697	698	-0.153	330	367	329	369	0
1	13	3	"PFB0133"	"B418"	3480	22400	130	235	239	61	112	114	30	97	88	0	199	202	38	113	117	24	98	86	0	1.430	1.427	1.439	1.391	2.015	1.601	0.510	120	567	209	216	0.516	123	86	127	89	0
1	14	3	"PFB0135"	"B424"	3670	22410	130	1081	1024	260	113	116	29	100	100	0	916	911	151	110	113	26	100	100	0	1.201	1.137	1.133	1.097	1.300	1.189	0.923	120	596	1774	1712	0.264	968	806	911	801	0
1	15	3	"PFB0137"	"B427"	3890	22410	150	139	142	39	114	117	27	48	23	0	140	141	27	111	113	25	55	21	0	0.862	0.933	1.000	1.032	3.054	2.366	0.064	156	595	54	58	-0.214	25	29	28	30	-50
1	16	3	"PFB0139"	"B431"	4030	22410	130	2468	2499	639	113	115	27	100	100	0	2512	2669	571	112	114	22	100	100	0	0.981	0.933	0.963	0.920	1.253	0.933	0.933	120	503	4755	4943	-0.027	2355	2400	2386	2557	0
1	17	3	"PFB0155"	"B464"	4230	22420	110	184	187	38	113	116	29	88	70	0	177	177	26	112	114	20	93	80	0	1.092	1.138	1.089	1.173	2.272	1.691	0.342	80	496	136	139	0.127	71	65	74	65	0
1	18	3	"PFB0158"	"B467"	4430	22410	130	566	571	156	113	190	1028	0	0	0	539	557	118	109	125	82	100	98	0	1.053	1.022	1.015	0.994	1.372	1.036	0.866	120	583	883	906	0.075	453	430	458	448	0
1	19	3	"PFB0160"	"B47"	4620	22410	150	122	125	28	107	184	1024	0	0	0	122	123	20	104	117	77	0	0	0	0.833	0.947	1.391	1.367	3.637	4.525	0.036	156	588	33	37	-0.263	15	18	18	19	-50
1	20	3	"PFB0163"	"B476"	4800	22420	130	161	161	34	99	103	28	83	52	0	154	156	25	101	104	18	95	77	0	1.170	1.127	1.086	1.115	2.090	1.755	0.274	120	509	115	117	0.226	62	53	62	55	0
1	21	3	"PFB0166"	"B484"	4990	22410	130	527	542	127	108	116	42	100	100	0	616	615	138	108	114	29	100	100	0	0.825	0.856	0.861	0.856	1.285	0.848	0.910	120	564	927	941	-0.278	419	508	434	507	0
1	22	3	"PFB0168"	"B489"	5190	22420	120	1088	1063	254	117	121	36	100	100	0	571	578	122	117	119	23	100	99	0	2.139	2.052	2.130	2.063	1.377	2.118	0.905	120	587	1425	1407	1.097	971	454	946	461	0
1	1	4	"PFB0186"	"B513"	1190	22590	130	1240	1190	286	97	100	28	100	100	0	764	741	133	104	110	33	100	100	0	1.732	1.716	1.726	1.675	1.306	1.803	0.925	120	642	1803	1730	0.792	1143	660	1093	637	0
1	2	4	"PFB0188"	"B516"	1390	22590	120	157	164	37	98	101	26	87	62	0	167	169	25	107	108	18	96	85	0	0.983	1.065	1.065	1.028	2.206	1.351	0.346	120	514	119	128	-0.024	59	60	66	62	0
1	3	4	"PFB0191"	"B521"	1580	22590	120	862	850	223	100	102	25	100	100	0	2489	2528	538	107	108	18	100	100	0	0.320	0.310	0.315	0.302	1.330	0.308	0.921	120	484	3144	3171	-1.644	762	2382	750	2421	0
1	4	4	"PFB0193"	"B527"	1760	22590	120	496	480	135	99	102	27	99	99	0	402	399	76	106	108	17	100	100	0	1.341	1.300	1.296	1.264	1.460	1.396	0.835	120	484	693	674	0.424	397	296	381	293	0
1	5	4	"PFB0195"	"B530"	1950	22590	120	214	214	48	98	100	25	97	93	0	221	223	34	103	106	17	100	100	0	0.983	0.967	0.947	0.909	1.741	1.087	0.616	120	483	234	236	-0.025	116	118	116	120	0
1	6	4	"PFB0198"	"B536"	2140	22590	130	2122	2059	576	104	109	30	100	100	0	979	947	272	107	111	31	99	99	0	2.314	2.327	2.332	2.422	1.428	2.335	0.913	120	575	2890	2795	1.211	2018	872	1955	840	0
1	7	4	"PFD0038"	"D12635_8"	2370	22570	150	124	133	44	108	113	32	39	17	0	124	126	24	110	113	31	25	2	0	1.143	1.563	1.889	1.585	3.729	3.788	0.078	156	576	30	41	0.193	16	14	25	16	-50
1	8	4	"PFD0046"	"D13568_2"	2520	22600	130	1587	1473	439	101	105	26	100	100	0	928	924	198	106	109	17	100	100	0	1.808	1.677	1.736	1.612	1.373	1.765	0.917	120	474	2308	2190	0.854	1486	822	1372	818	0
1	9	4	"PFD0050"	"D14936_1"	2700	22590	110	155	161	42	102	106	27	78	47	0	150	156	28	106	108	17	91	68	0	1.205	1.180	1.239	1.075	2.764	1.743	0.303	80	461	97	109	0.268	53	44	59	50	0
1	10	4	"PFD0055"	"D15909_10"	2900	22600	120	221	225	50	103	106	29	98	91	0	2512	2442	591	108	108	17	100	100	0	0.049	0.052	0.052	0.051	1.615	0.049	0.692	120	548	2522	2456	-4.349	118	2404	122	2334	0
1	11	4	"PFD0058"	"D15909_5"	3090	22600	120	137	139	32	100	102	28	57	25	0	579	564	125	105	106	15	100	100	0	0.078	0.085	0.093	0.084	2.046	0.086	0.282	120	514	511	498	-3.679	37	474	39	459	0
1	12	4	"PFD0060"	"D16430_1"	3290	22600	150	116	119	33	106	109	32	28	4	0	115	117	22	107	111	19	24	9	0	1.250	1.300	1.833	1.811	3.917	6.514	0.018	156	589	18	23	0.322	10	8	13	10	-50
1	13	4	"PFD0079"	"D16785_4"	3470	22600	130	2543	2439	554	109	111	28	100	100	0	3849	3875	725	110	115	22	100	100	0	0.651	0.619	0.650	0.608	1.303	0.616	0.917	120	509	6173	6095	-0.619	2434	3739	2330	3765	0
1	14	4	"PFD0082"	"D16785_6"	3660	22600	120	195	196	41	104	104	25	96	85	0	249	252	36	105	110	28	100	99	0	0.632	0.626	0.592	0.564	1.948	0.683	0.616	120	498	235	239	-0.662	91	144	92	147	0
1	15	4	"PFD0085"	"D16785_9"	3860	22600	120	993	980	205	107	110	28	100	100	0	762	739	143	105	111	65	100	99	0	1.349	1.377	1.426	1.376	1.281	1.409	0.911	120	486	1543	1507	0.431	886	657	873	634	0
1	16	4	"PFD0087"	"D17715_10"	4030	22600	120	419	413	90	106	108	27	100	100	0	394	394	62	108	113	65	100	97	0	1.094	1.073	1.061	1.050	1.409	1.007	0.699	120	479	599	593	0.130	313	286	307	286	0
1	17	4	"PFD0092"	"D17715_109"	4230	22600	120	1131	1107	299	104	107	27	100	100	0	611	612	124	108	110	17	100	100	0	2.042	1.990	2.018	1.950	1.392	2.046	0.910	120	534	1530	1507	1.030	1027	503	1003	504	0
1	18	4	"PFD0094"	"D17715_110"	4430	22600	130	910	898	209	100	104	28	100	100	0	1115	1095	230	105	108	19	100	100	0	0.802	0.806	0.775	0.802	1.342	0.797	0.905	120	588	1820	1788	-0.318	810	1010	798	990	0
1	19	4	"PFD0112"	"D17715_16"	4620	22610	130	138	141	34	97	98	23	74	43	0	135	136	22	101	103	17	73	48	0	1.206	1.257	1.205	1.393	3.168	2.116	0.152	120	529	75	79	0.270	41	34	44	35	0
1	20	4	"PFD0115"	"D17715_20"	4810	22600	130	448	472	142	99	100	22	100	100	0	304	315	68	100	102	15	100	100	0	1.711	1.735	1.789	1.680	1.471	1.861	0.834	120	540	553	588	0.775	349	204	373	215	0
1	21	4	"PFD0118"	"D17715_25"	5000	22600	130	200	205	46	100	104	27	99	88	0	173	173	28	103	107	20	94	85	0	1.429	1.500	1.381	1.493	1.968	1.786	0.520	120	545	170	175	0.515	100	70	105	70	0
1	22	4	"PFD0121"	"D17715_28"	5190	22610	120	448	451	126	99	102	26	99	99	0	559	557	103	104	107	20	100	100	0	0.767	0.777	0.748	0.731	1.476	0.818	0.863	120	540	804	805	-0.383	349	455	352	453	0
1	1	5	"PFD0124"	"D17715_32"	1190	22780	120	290	299	76	95	97	24	100	98	0	383	396	87	101	103	17	100	100	0	0.691	0.692	0.700	0.671	1.487	0.697	0.800	120	601	477	499	-0.532	195	282	204	295	0
1	2	5	"PFD0126"	"D17715_37"	1380	22780	120	618	622	196	97	99	24	100	100	0	624	649	144	103	104	16	100	100	0	1.000	0.962	0.950	0.922	1.373	1.007	0.889	120	500	1042	1071	0.000	521	521	525	546	0
1	3	5	"PFD0143"	"D17715_67"	1570	22780	130	1237	1181	281	96	98	24	100	100	0	507	500	80	103	104	17	100	100	0	2.824	2.733	2.806	2.672	1.316	2.876	0.919	120	546	1545	1482	1.498	1141	404	1085	397	0
1	4	5	"PFD0145"	"D17715_7"	1760	22780	120	163	169	51	96	100	25	88	60	0	174	183	57	102	105	16	100	95	0	0.931	0.901	1.000	0.863	2.221	0.948	0.305	120	514	139	154	-0.104	67	72	73	81	0
1	5	5	"PFD0147"	"D17715_76"	1970	22780	150	128	126	29	98	101	26	56	18	0	124	126	22	105	106	16	56	27	0	1.579	1.333	1.524	1.452	3.044	3.258	0.074	156	596	49	49	0.659	30	19	28	21	-50
1	6	5	"PFD0149"	"D17715_8"	2150	22780	120	477	482	126	105	108	29	99	99	0	324	322	65	109	110	17	99	99	0	1.730	1.770	1.735	1.724	1.591	1.857	0.827	120	461	587	590	0.791	372	215	377	213	0
1	7	5	"PFD0151"	"D17715_81"	2340	22790	120	1149	1110	263	104	109	30	100	100	0	573	583	115	110	111	17	100	100	0	2.257	2.127	2.103	2.100	1.313	2.202	0.922	120	498	1508	1479	1.174	1045	463	1006	473	0
1	8	5	"PFD0153"	"D17715_89"	2520	22780	130	1442	1416	351	93	96	26	100	100	0	1538	1503	319	102	103	17	100	100	0	0.939	0.944	0.969	0.942	1.325	0.941	0.931	120	536	2785	2724	-0.090	1349	1436	1323	1401	0
1	9	5	"PFE0210"	"E18550_2"	2730	22780	120	285	278	84	95	97	28	96	90	0	987	987	217	101	107	43	100	100	0	0.214	0.207	0.207	0.186	1.683	0.210	0.799	120	548	1076	1069	-2.221	190	886	183	886	0
1	10	5	"PFE0213"	"E18651_3"	2910	22780	110	203	203	49	100	103	29	92	81	0	189	188	27	106	110	46	92	32	0	1.241	1.256	1.262	1.131	2.061	0.890	0.184	80	444	186	185	0.311	103	83	103	82	0
1	11	5	"PFE0218"	"E18737_1"	3110	22790	130	639	681	288	100	104	31	99	99	0	1464	1525	480	105	107	20	100	100	0	0.397	0.409	0.428	0.374	1.499	0.434	0.868	120	560	1898	2001	-1.334	539	1359	581	1420	0
1	12	5	"PFE0223"	"E1884_3"	3300	22780	120	5147	5030	1402	101	106	30	100	100	0	5347	5279	1191	107	110	22	100	100	0	0.963	0.953	0.992	0.940	1.264	0.982	0.921	120	423	10286	10101	-0.054	5046	5240	4929	5172	0
1	13	5	"PFE0226"	"E18877_2"	3480	22790	130	584	595	221	101	103	27	100	100	0	341	353	79	105	108	19	100	100	0	2.047	1.992	1.949	1.854	1.504	2.256	0.850	120	478	719	742	1.033	483	236	494	248	0
1	14	5	"PFE0228"	"E18957_1"	3660	22780	120	1299	1284	291	92	95	26	100	100	0	584	569	111	99	100	17	100	100	0	2.489	2.536	2.566	2.546	1.275	2.595	0.925	120	514	1692	1662	1.315	1207	485	1192	470	0
1	15	5	"PFE0249"	"E19870_1"	3870	22790	110	155	158	37	101	104	27	80	48	0	180	180	31	104	107	47	83	20	0	0.711	0.750	0.848	0.713	2.526	1.038	0.315	80	490	130	133	-0.493	54	76	57	76	0
1	16	5	"PFE0251"	"E20152_1"	4050	22790	100	147	152	40	104	108	28	61	40	0	163	170	43	109	115	69	30	3	0	0.796	0.787	0.771	0.789	2.413	1.159	0.182	80	421	97	109	-0.329	43	54	48	61	0
1	17	5	"PFE0257"	"E20313_1"	4240	22790	120	457	447	110	106	109	29	100	100	0	288	285	48	109	111	18	100	100	0	1.961	1.938	1.909	1.891	1.428	2.082	0.825	120	520	530	517	0.972	351	179	341	176	0
1	18	5	"PFE0260"	"E20360_12"	4400	22790	110	163	161	40	105	109	29	73	50	0	138	136	24	107	109	19	62	30	0	1.871	1.931	1.824	1.979	2.774	2.481	0.199	80	440	89	85	0.904	58	31	56	29	0
1	19	5	"PFE0265"	"E20424_1"	4620	22790	130	769	743	218	103	105	28	100	100	0	1697	1711	458	104	107	18	100	100	0	0.418	0.398	0.401	0.392	1.367	0.396	0.917	120	591	2259	2247	-1.258	666	1593	640	1607	0
1	20	5	"PFE0267"	"E20514_1"	4810	22800	130	751	724	207	106	108	26	100	100	0	1718	1721	366	106	108	17	100	100	0	0.400	0.383	0.382	0.365	1.326	0.394	0.915	120	532	2257	2233	-1.321	645	1612	618	1615	0
1	21	5	"PFE0293"	"E22156_1"	4990	22790	130	2356	2274	568	111	114	30	100	100	0	1864	1779	462	110	114	22	100	100	0	1.280	1.296	1.321	1.334	1.379	1.287	0.937	120	532	3999	3832	0.356	2245	1754	2163	1669	0
1	22	5	"PFE0299"	"E22468_1"	5180	22790	130	780	771	235	108	112	31	100	100	0	639	633	142	111	116	42	100	99	0	1.273	1.270	1.253	1.230	1.424	1.297	0.876	120	626	1200	1185	0.348	672	528	663	522	0
1	1	6	"PFE0302"	"E22504_2"	1200	22970	110	122	126	33	94	96	23	57	30	0	142	162	104	100	102	16	92	65	0	0.667	0.516	0.872	0.652	3.055	0.139	0.038	80	494	70	94	-0.585	28	42	32	62	0
1	2	6	"PFE0309"	"E2283_4"	1380	22970	120	403	405	90	97	99	24	100	100	0	249	244	41	104	106	27	99	96	0	2.110	2.200	2.148	2.202	1.421	2.282	0.731	120	506	451	448	1.077	306	145	308	140	0
1	3	6	"PFE0314"	"E22930_2"	1570	22970	120	878	908	249	99	102	28	100	100	0	452	458	86	104	109	51	100	99	0	2.239	2.285	2.253	2.260	1.374	2.426	0.803	120	500	1127	1163	1.163	779	348	809	354	0
1	4	6	"PFE0318"	"E23098_1"	1760	22970	120	759	734	194	98	102	25	100	100	0	652	650	126	105	106	15	100	100	0	1.208	1.167	1.171	1.143	1.359	1.198	0.903	120	500	1208	1181	0.273	661	547	636	545	0
1	5	6	"PFE0353"	"E24637_1"	1950	22970	120	3098	2951	696	101	104	26	100	100	0	2446	2422	506	109	110	18	100	100	0	1.282	1.232	1.280	1.226	1.267	1.247	0.943	120	483	5334	5163	0.359	2997	2337	2850	2313	0
1	6	6	"PFE0361"	"E248_3"	2140	22970	120	1915	1802	443	109	113	33	100	100	0	1954	1880	377	115	118	24	100	100	0	0.982	0.959	0.969	0.948	1.297	0.974	0.933	120	475	3645	3458	-0.026	1806	1839	1693	1765	0
1	7	6	"PFE0363"	"E24971_1"	2320	22970	120	331	335	78	110	114	32	98	98	0	332	326	67	114	116	21	99	98	0	1.014	1.061	1.055	1.055	1.645	1.079	0.814	120	496	439	437	0.020	221	218	225	212	0
1	8	6	"PFE0367"	"E25193_1"	2520	22970	120	252	251	63	89	92	25	100	95	0	188	186	34	100	101	18	97	92	0	1.852	1.884	1.894	1.864	1.724	1.947	0.656	120	515	251	248	0.889	163	88	162	86	0
1	9	6	"PFE0373"	"E25749_1"	2710	22970	130	2270	2249	551	82	86	29	100	100	0	1271	1260	263	94	98	33	100	100	0	1.859	1.858	1.936	1.851	1.281	1.894	0.904	120	509	3365	3333	0.894	2188	1177	2167	1166	0
1	10	6	"PFE0375"	"E25972_1"	2900	22970	130	4640	4503	966	98	104	37	100	100	0	1984	1912	488	104	111	45	100	99	0	2.416	2.436	2.483	2.544	1.415	2.431	0.932	120	568	6422	6213	1.273	4542	1880	4405	1808	0
1	11	6	"PFF0292"	"F18577_5"	3090	22970	130	332	338	81	106	110	32	100	100	0	307	302	69	107	110	21	100	96	0	1.130	1.190	1.161	1.232	1.636	1.204	0.754	120	580	426	427	0.176	226	200	232	195	0
1	12	6	"PFF0300"	"F18770_1"	3310	22970	150	122	126	31	104	109	29	35	13	0	124	125	20	109	111	20	39	10	0	1.200	1.375	1.471	1.308	3.138	3.010	0.043	156	592	33	38	0.263	18	15	22	16	-50
1	13	6	"PFF0307"	"F19110_2"	3470	22980	120	397	403	80	102	106	26	99	99	0	489	481	78	109	109	17	100	100	0	0.776	0.809	0.815	0.788	1.420	0.804	0.840	120	434	675	673	-0.365	295	380	301	372	0
1	14	6	"PFF0309"	"F19190_1"	3660	22970	120	652	655	125	99	102	28	100	100	0	548	541	100	105	106	17	100	100	0	1.248	1.275	1.270	1.285	1.371	1.269	0.877	120	527	996	992	0.320	553	443	556	436	0
1	15	6	"PFF0313"	"F19243_2"	3860	22980	130	1687	1675	338	102	104	28	100	100	0	1346	1339	212	106	107	19	100	100	0	1.278	1.276	1.304	1.264	1.280	1.314	0.912	120	574	2825	2806	0.354	1585	1240	1573	1233	0
1	16	6	"PFF0316"	"F19409_1"	4040	22980	120	613	593	119	105	109	29	100	100	0	381	373	67	109	112	20	100	100	0	1.868	1.848	1.907	1.857	1.290	1.904	0.893	120	562	780	752	0.901	508	272	488	264	0
1	17	6	"PFF0345"	"F20077_1"	4250	22970	80	132	132	23	109	114	32	28	5	0	159	162	22	112	114	21	94	57	0	0.489	0.460	0.553	0.471	2.573	1.504	0.043	52	302	70	73	-1.031	23	47	23	50	0
1	18	6	"PFF0351"	"F20166_1"	4430	22980	140	181	184	45	107	108	27	88	67	0	199	200	38	108	110	18	98	91	0	0.813	0.837	0.825	0.828	2.070	0.998	0.455	156	614	165	169	-0.298	74	91	77	92	0
1	19	6	"PFF0355"	"F20234_1"	4610	22980	120	142	146	33	103	104	25	66	38	0	144	145	26	106	107	16	82	55	0	1.026	1.103	1.067	1.007	2.877	2.154	0.137	120	479	77	82	0.037	39	38	43	39	0
1	20	6	"PFF0357"	"F20284_1"	4800	22980	120	506	505	102	108	111	27	100	100	0	363	363	62	108	111	18	100	100	0	1.561	1.557	1.579	1.560	1.360	1.603	0.854	120	513	653	652	0.642	398	255	397	255	0
1	21	6	"PFF0360"	"F20385_1"	5000	22980	120	843	816	195	117	119	29	100	100	0	651	637	152	116	119	21	100	99	0	1.357	1.342	1.339	1.376	1.480	1.365	0.878	120	528	1261	1220	0.440	726	535	699	521	0
1	22	6	"PFF0362"	"F20385_3"	5190	22980	120	978	946	220	114	118	30	100	100	0	734	720	147	115	118	20	100	100	0	1.396	1.375	1.387	1.372	1.344	1.413	0.889	120	603	1483	1437	0.481	864	619	832	605	0
1	1	7	"PFF0380"	"F20989_1"	1190	23160	120	1264	1226	305	97	98	24	100	100	0	981	957	217	103	106	17	100	100	0	1.329	1.322	1.317	1.314	1.305	1.346	0.934	120	601	2045	1983	0.411	1167	878	1129	854	0
1	2	7	"PFF0388"	"F21429_3"	1380	23160	120	3949	3886	1066	104	107	26	100	100	0	3255	3209	835	110	114	29	100	100	0	1.223	1.220	1.208	1.230	1.337	1.231	0.952	120	522	6990	6881	0.290	3845	3145	3782	3099	0
1	3	7	"PFF0396"	"F21560_1"	1570	23160	120	256	265	64	106	109	28	99	98	0	1443	1436	321	112	120	53	100	100	0	0.113	0.120	0.117	0.114	1.589	0.109	0.702	120	500	1481	1483	-3.149	150	1331	159	1324	0
1	4	7	"PFF0401"	"F21821_1"	1760	23160	120	610	607	133	105	107	26	100	100	0	748	740	153	110	114	22	100	100	0	0.792	0.797	0.794	0.796	1.381	0.790	0.885	120	500	1143	1132	-0.337	505	638	502	630	0
1	5	7	"PFF0404"	"F21902_1"	1950	23160	120	3168	3175	656	110	111	28	100	100	0	2545	2472	539	117	121	24	100	100	0	1.259	1.301	1.329	1.317	1.252	1.302	0.950	120	514	5486	5420	0.333	3058	2428	3065	2355	0
1	6	7	"PFF0407"	"F21981_2"	2140	23160	120	9610	9192	2413	119	128	44	100	100	0	7755	7164	2284	128	140	68	100	100	0	1.244	1.290	1.277	1.377	1.490	1.248	0.943	120	500	17118	16109	0.315	9491	7627	9073	7036	0
1	7	7	"PFF0440"	"F22946_1"	2330	23170	130	325	338	104	116	124	42	98	94	0	344	375	133	117	130	63	100	96	0	0.921	0.860	0.909	0.843	1.623	0.785	0.670	120	610	436	480	-0.119	209	227	222	258	0
1	8	7	"PFF0446"	"F23145_4"	2560	23170	150	113	120	40	104	106	30	30	12	0	132	129	32	107	108	19	51	35	0	0.360	0.727	1.029	1.003	3.000	1.946	0.161	156	604	34	38	-1.474	9	25	16	22	-50
1	9	7	"PFF0452"	"F23274_1"	2720	23160	150	127	133	45	96	101	32	49	26	0	146	144	38	103	106	21	70	50	0	0.721	0.902	1.063	0.950	3.006	1.333	0.337	156	526	74	78	-0.472	31	43	37	41	-50
1	10	7	"PFF0458"	"F23526_2"	2900	23170	130	2262	2184	575	105	109	30	100	100	0	1451	1433	302	110	112	22	100	100	0	1.609	1.571	1.572	1.538	1.314	1.619	0.922	120	523	3498	3402	0.686	2157	1341	2079	1323	0
1	11	7	"PFF0461"	"F23551_1"	3090	23170	120	418	422	104	109	111	27	100	100	0	664	650	136	110	112	18	100	100	0	0.558	0.580	0.580	0.566	1.449	0.573	0.828	120	528	863	853	-0.842	309	554	313	540	0
1	12	7	"PFF0463"	"F23564_1"	3290	23170	120	2053	2020	444	106	109	26	100	100	0	2264	2162	426	108	109	17	100	100	0	0.903	0.932	0.968	0.933	1.288	0.939	0.922	120	532	4103	3968	-0.147	1947	2156	1914	2054	0
1	13	7	"PFF1088"	"F45524_1"	3470	23170	120	157	159	38	106	109	26	76	48	0	657	634	142	109	109	17	100	100	0	0.093	0.101	0.107	0.098	2.046	0.089	0.348	120	490	599	578	-3.426	51	548	53	525	0
1	14	7	"PFF1100"	"F45683_2"	3670	23170	120	1337	1325	346	103	107	27	100	100	0	1502	1440	351	107	109	18	100	100	0	0.885	0.917	0.947	0.920	1.277	0.919	0.930	120	513	2629	2555	-0.177	1234	1395	1222	1333	0
1	15	7	"PFF1105"	"F45820_1"	3850	23170	120	169	176	46	103	106	26	83	61	0	162	160	29	103	105	17	92	74	0	1.119	1.281	1.261	1.144	2.592	1.848	0.307	120	498	125	130	0.162	66	59	73	57	0
1	16	7	"PFF1110"	"F46067_3"	4050	23170	120	755	750	167	103	105	25	100	100	0	916	903	180	102	107	30	100	100	0	0.801	0.808	0.809	0.798	1.304	0.809	0.908	120	514	1466	1448	-0.320	652	814	647	801	0
1	17	7	"PFF1112"	"F46181_1"	4240	23170	120	280	280	72	107	108	27	100	99	0	496	497	95	108	112	30	100	100	0	0.446	0.445	0.447	0.417	1.538	0.433	0.724	120	546	561	562	-1.165	173	388	173	389	0
1	18	7	"PFF1114"	"F46183_2"	4430	23170	120	253	256	59	101	103	25	100	100	0	258	257	44	107	107	17	100	100	0	1.007	1.033	1.009	1.009	1.554	1.075	0.713	120	482	303	305	0.010	152	151	155	150	0
1	19	7	"PFF1142"	"F4688_1"	4620	23180	130	1098	1042	319	103	106	27	100	100	0	1499	1488	301	108	110	17	100	100	0	0.715	0.680	0.693	0.641	1.378	0.703	0.924	120	566	2386	2319	-0.483	995	1391	939	1380	0
1	20	7	"PFF1151"	"F47145_2"	4810	23180	120	536	525	122	109	111	27	100	100	0	594	581	129	111	112	17	100	100	0	0.884	0.885	0.872	0.887	1.398	0.887	0.875	120	512	910	886	-0.178	427	483	416	470	0
1	21	7	"PFF1154"	"F47255_1"	5000	23180	120	167	165	37	112	114	29	75	45	0	169	169	28	115	118	20	89	68	0	1.019	0.981	1.091	0.921	2.903	1.504	0.257	120	551	109	107	0.026	55	54	53	54	0
1	22	7	"PFF1156"	"F47255_3"	5210	23180	90	155	152	38	114	119	31	53	23	0	149	153	31	121	124	24	51	30	0	1.464	1.188	1.562	1.544	3.432	1.745	0.152	52	358	69	70	0.550	41	28	38	32	0
1	1	8	"PFF1158"	"F47327_1"	1200	23350	120	513	517	158	96	98	24	99	99	0	698	704	180	103	105	17	100	100	0	0.701	0.700	0.729	0.677	1.429	0.716	0.870	120	558	1012	1022	-0.513	417	595	421	601	0
1	2	8	"PFF1160"	"F47350_1"	1360	23350	110	151	155	34	103	106	26	76	47	0	154	151	24	106	109	18	83	63	0	1.000	1.156	1.111	1.228	2.907	1.709	0.193	80	442	96	97	0.000	48	48	52	45	0
1	3	8	"PFF1184"	"F48253_6"	1570	23350	120	181	184	39	104	107	26	94	75	0	170	168	28	108	110	19	93	75	0	1.242	1.333	1.415	1.375	2.178	1.674	0.367	120	560	139	140	0.313	77	62	80	60	0
1	4	8	"PFF1186"	"F48363_2"	1760	23350	130	169	172	42	106	110	27	81	59	0	157	156	25	109	112	19	89	60	0	1.313	1.404	1.358	1.282	2.500	2.064	0.305	120	565	111	113	0.392	63	48	66	47	0
1	5	8	"PFF1188"	"F48395_1"	1950	23360	120	668	645	171	111	113	27	100	99	0	1908	1890	384	114	117	20	100	100	0	0.310	0.301	0.302	0.287	1.449	0.300	0.890	120	498	2351	2310	-1.687	557	1794	534	1776	0
1	6	8	"PFF1190"	"F48424_2"	2140	23350	120	1094	1075	377	112	117	36	100	99	0	862	826	267	117	127	61	98	94	0	1.318	1.358	1.403	1.419	1.561	1.371	0.892	120	530	1727	1672	0.398	982	745	963	709	0
1	7	8	"PFF1193"	"F48446_1"	2340	23360	120	681	700	211	108	112	29	100	100	0	552	562	116	115	118	23	100	100	0	1.311	1.324	1.335	1.259	1.429	1.396	0.903	120	515	1010	1039	0.391	573	437	592	447	0
1	8	8	"PFF1195"	"F48446_5"	2530	23360	130	358	369	110	111	114	29	97	95	0	353	369	90	113	115	18	100	100	0	1.029	1.008	0.967	0.960	1.585	1.067	0.786	120	529	487	514	0.041	247	240	258	256	0
1	9	8	"PFF1220"	"F49665_1"	2720	23360	130	1189	1143	393	114	117	34	99	99	0	683	663	149	112	114	18	100	100	0	1.883	1.868	1.876	1.768	1.372	2.019	0.922	120	501	1646	1580	0.913	1075	571	1029	551	0
1	10	8	"PFF1222"	"F49677_3"	2900	23360	120	1933	1959	650	112	115	34	100	100	0	3121	3204	810	116	117	20	100	100	0	0.606	0.598	0.593	0.580	1.355	0.602	0.924	120	484	4826	4935	-0.723	1821	3005	1847	3088	0
1	11	8	"PFF1225"	"F49959_1"	3090	23360	120	863	899	228	106	109	30	100	100	0	467	461	83	109	112	23	100	100	0	2.115	2.253	2.260	2.221	1.351	2.391	0.865	120	521	1115	1145	1.080	757	358	793	352	0
1	12	8	"PFF1234"	"F50107_1"	3280	23370	100	129	129	31	98	101	25	53	22	0	141	143	26	103	105	17	77	55	0	0.816	0.775	0.925	0.793	3.518	1.897	0.088	80	427	69	71	-0.294	31	38	31	40	0
1	13	8	"PFF1237"	"F50551_1"	3480	23360	120	428	430	134	103	106	26	100	99	0	354	353	77	106	107	17	100	100	0	1.310	1.324	1.300	1.250	1.470	1.420	0.867	120	518	573	574	0.390	325	248	327	247	0
1	14	8	"PFF1239"	"F50598_1"	3660	23360	130	695	697	223	104	108	26	100	100	0	499	513	125	106	108	17	100	100	0	1.504	1.457	1.463	1.393	1.404	1.489	0.898	120	531	984	1000	0.589	591	393	593	407	0
1	15	8	"PFF1927"	"F960_2"	3850	23360	120	2051	2069	582	101	103	25	100	100	0	1150	1182	281	101	103	15	100	100	0	1.859	1.821	1.821	1.795	1.266	1.863	0.949	120	514	2999	3049	0.894	1950	1049	1968	1081	0
1	16	8	"PFF1931"	"F960_7"	4050	23360	130	441	434	113	99	101	25	100	100	0	398	403	93	101	102	15	100	100	0	1.152	1.109	1.122	1.104	1.474	1.140	0.857	120	562	639	637	0.204	342	297	335	302	0
1	17	8	"PFF1933"	"F9676_1"	4240	23360	130	1170	1116	325	97	100	25	100	100	0	753	732	182	102	103	16	100	100	0	1.648	1.617	1.604	1.612	1.361	1.652	0.924	120	533	1724	1649	0.721	1073	651	1019	630	0
1	18	8	"PFI0003"	"I10209_1"	4420	23360	120	1568	1571	334	101	105	26	100	100	0	1328	1265	290	106	108	19	100	100	0	1.200	1.268	1.296	1.291	1.307	1.256	0.933	120	557	2689	2629	0.264	1467	1222	1470	1159	0
1	19	8	"PFI0005"	"I1033_3"	4620	23370	120	3200	3141	801	108	112	28	100	100	0	4188	4093	911	111	113	20	100	100	0	0.758	0.762	0.776	0.748	1.328	0.766	0.934	120	515	7169	7015	-0.399	3092	4077	3033	3982	0
1	20	8	"PFI0009"	"I10565_1"	4810	23370	120	693	685	186	111	115	29	100	100	0	425	434	82	112	115	20	100	100	0	1.859	1.783	1.704	1.735	1.360	1.895	0.874	120	449	895	896	0.895	582	313	574	322	0
1	21	8	"PFI0038"	"I1136_2"	4990	23360	120	171	176	38	108	111	28	87	60	0	207	212	41	113	114	18	100	97	0	0.670	0.687	0.685	0.659	2.080	0.744	0.391	120	471	157	167	-0.577	63	94	68	99	0
1	22	8	"PFI0041"	"I11448_2"	5180	23360	130	8437	7871	2576	116	118	30	100	100	0	13106	12774	4050	121	127	35	100	100	0	0.641	0.613	0.623	0.621	1.390	0.593	0.941	120	685	21306	20408	-0.642	8321	12985	7755	12653	0
1	1	9	"PFI0043"	"I11495_1"	1190	23540	130	3391	3462	1190	94	97	23	100	100	0	3038	3111	1129	101	102	16	100	100	0	1.123	1.119	1.104	1.159	1.427	1.092	0.928	120	685	6234	6378	0.167	3297	2937	3368	3010	0
1	2	9	"PFI0045"	"I11523_4"	1380	23540	130	1343	1279	410	101	104	25	100	99	0	1194	1177	257	104	107	17	100	100	0	1.139	1.098	1.129	1.030	1.494	1.164	0.902	120	572	2332	2251	0.188	1242	1090	1178	1073	0
1	3	9	"PFI0048"	"I1175_1"	1570	23550	120	487	477	103	103	105	24	100	100	0	370	349	77	104	106	16	100	100	0	1.444	1.527	1.482	1.562	1.433	1.563	0.866	120	495	650	619	0.530	384	266	374	245	0
1	4	9	"PFI0053"	"I11857_2"	1760	23550	130	339	342	98	107	109	27	99	97	0	358	358	65	108	109	17	100	100	0	0.928	0.940	0.953	0.871	1.652	1.015	0.806	120	526	482	485	-0.108	232	250	235	250	0
1	5	9	"PFI0079"	"I12708_1"	1950	23540	130	772	762	243	108	109	26	99	99	0	452	436	115	109	111	17	99	98	0	1.936	2.000	1.974	2.030	1.482	2.085	0.854	120	494	1007	981	0.953	664	343	654	327	0
1	6	9	"PFI0085"	"I12812_3"	2150	23550	120	722	740	233	107	108	25	100	99	0	613	623	142	111	112	17	100	100	0	1.225	1.236	1.246	1.185	1.350	1.303	0.903	120	512	1117	1145	0.293	615	502	633	512	0
1	7	9	"PFI0087"	"I12861_2"	2330	23550	130	35502	32679	12410	106	110	30	100	100	0	21803	21104	6827	113	114	21	100	100	0	1.632	1.552	1.591	1.503	1.445	1.609	0.932	120	547	57086	53564	0.707	35396	21690	32573	20991	0
1	8	9	"PFI0089"	"I12932_1"	2530	23550	120	803	796	212	110	112	29	100	100	0	486	470	93	113	115	21	100	100	0	1.858	1.922	1.909	1.873	1.344	2.007	0.905	120	498	1066	1043	0.894	693	373	686	357	0
1	9	9	"PFI0099"	"I13128_2"	2710	23550	120	7526	7131	2390	113	117	35	100	100	0	5853	5752	1574	115	119	27	100	100	0	1.292	1.245	1.285	1.207	1.318	1.266	0.937	120	475	13151	12655	0.370	7413	5738	7018	5637	0
1	10	9	"PFI0102"	"I13218_1"	2900	23550	130	292	301	87	110	114	35	99	90	0	317	325	64	113	117	28	100	100	0	0.892	0.901	0.907	0.834	1.586	0.084	0.091	120	540	386	403	-0.165	182	204	191	212	0
1	11	9	"PFI0124"	"I13978_1"	3100	23550	120	336	339	71	100	104	28	100	100	0	304	302	51	104	107	20	99	99	0	1.180	1.207	1.242	1.197	1.459	1.246	0.794	120	514	436	437	0.239	236	200	239	198	0
1	12	9	"PFI0126"	"I14041_1"	3290	23550	120	573	575	147	96	99	26	100	100	0	350	349	72	101	102	15	100	100	0	1.916	1.931	1.922	1.926	1.430	2.014	0.840	120	507	726	727	0.938	477	249	479	248	0
1	13	9	"PFI0128"	"I14195_1"	3480	23550	120	4148	3997	1213	99	102	25	100	100	0	4060	3946	961	105	106	16	100	100	0	1.024	1.015	1.040	0.993	1.248	1.041	0.950	120	500	8004	7739	0.034	4049	3955	3898	3841	0
1	14	9	"PFI0131"	"I1431_1"	3670	23550	120	349	347	96	102	105	26	100	97	0	333	337	68	105	107	17	100	100	0	1.083	1.056	1.027	1.005	1.520	1.137	0.816	120	466	475	477	0.115	247	228	245	232	0
1	15	9	"PFI0137"	"I14413_3"	3850	23550	120	3592	3564	1107	99	101	23	100	100	0	2345	2219	674	101	103	15	100	100	0	1.557	1.636	1.634	1.657	1.354	1.645	0.942	120	495	5737	5583	0.638	3493	2244	3465	2118	0
1	16	9	"PFI0141"	"I14670_1"	4040	23550	120	887	876	256	99	101	24	100	100	0	525	514	148	102	104	16	100	99	0	1.863	1.886	1.854	1.947	1.418	1.907	0.904	120	500	1211	1189	0.898	788	423	777	412	0
1	17	9	"PFJ0122"	"J167_5"	4230	23550	120	170	173	40	101	103	25	86	69	0	176	175	31	103	104	16	96	90	0	0.945	1.000	1.044	0.980	2.430	1.196	0.385	120	526	142	144	-0.081	69	73	72	72	0
1	18	9	"PFJ0124"	"J167_7"	4400	23570	90	130	134	36	107	110	26	48	26	0	133	137	29	108	110	19	57	25	0	0.920	0.931	1.000	1.017	4.156	2.202	0.110	52	365	48	56	-0.120	23	25	27	29	0
1	19	9	"PFJ0128"	"J170_18"	4620	23560	130	511	512	130	108	112	27	99	99	0	406	403	68	109	112	19	100	100	0	1.357	1.374	1.408	1.314	1.506	1.485	0.831	120	621	700	698	0.440	403	297	404	294	0
1	20	9	"PFJ0137"	"J171_6"	4820	23550	150	126	126	30	107	111	28	37	11	0	120	122	20	107	110	19	42	12	0	1.462	1.267	1.313	1.402	3.349	4.836	0.029	156	576	32	34	0.547	19	13	19	15	-50
1	21	9	"PFJ0150"	"J181_2"	5000	23560	130	1051	1049	342	103	107	27	100	100	0	782	789	207	107	109	18	100	100	0	1.404	1.387	1.348	1.347	1.451	1.454	0.886	120	525	1623	1628	0.490	948	675	946	682	0
1	22	9	"PFJ0153"	"J181_9"	5190	23560	120	706	688	184	106	110	26	100	100	0	1363	1369	265	111	117	35	100	100	0	0.479	0.463	0.466	0.444	1.378	0.464	0.905	120	571	1852	1840	-1.061	600	1252	582	1258	0
1	1	10	"PFJ0179"	"J198_2"	1200	23740	110	137	139	34	95	96	23	70	45	0	152	156	24	100	102	16	98	86	0	0.808	0.786	0.927	0.740	2.865	1.393	0.189	80	508	94	100	-0.308	42	52	44	56	0
1	2	10	"PFJ0184"	"J206_1"	1390	23730	120	919	920	274	99	102	23	100	100	0	813	787	201	101	103	16	100	100	0	1.152	1.197	1.191	1.182	1.390	1.229	0.919	120	517	1532	1507	0.204	820	712	821	686	0
1	3	10	"PFJ0186"	"J206_6"	1570	23730	120	335	340	106	100	103	24	100	97	0	292	284	72	103	104	16	95	94	0	1.243	1.326	1.332	1.360	1.867	1.420	0.773	120	482	424	421	0.314	235	189	240	181	0
1	4	10	"PFJ0188"	"J212_1"	1760	23740	130	1387	1387	373	102	104	24	100	100	0	748	737	180	107	108	17	100	100	0	2.005	2.040	2.077	2.032	1.347	2.088	0.928	120	526	1926	1915	1.003	1285	641	1285	630	0
1	5	10	"PFJ0190"	"J212_4"	1940	23710	150	116	117	30	106	108	25	33	10	0	119	122	26	108	109	16	42	24	0	0.909	0.786	1.125	1.196	3.498	1.857	0.100	156	626	21	25	-0.138	10	11	11	14	-50
1	6	10	"PFJ0197"	"J218_1"	2150	23740	120	222	227	54	108	109	27	97	90	0	209	214	45	107	109	16	99	99	0	1.118	1.112	1.105	1.109	1.806	1.253	0.585	120	517	216	226	0.160	114	102	119	107	0
1	7	10	"PFJ0220"	"J222_7"	2340	23740	130	465	453	137	106	108	29	100	97	0	440	446	105	108	110	19	100	100	0	1.081	1.027	0.994	0.973	1.444	1.112	0.837	120	556	691	685	0.113	359	332	347	338	0
1	8	10	"PFJ0228"	"J227_3"	2530	23740	120	516	522	152	105	110	31	100	99	0	1030	1077	612	109	110	18	100	100	0	0.446	0.431	0.470	0.441	1.613	0.306	0.585	120	500	1332	1385	-1.164	411	921	417	968	0
1	9	10	"PFJ0231"	"J22_1"	2720	23740	130	435	436	136	107	110	27	100	100	0	319	318	60	110	114	26	100	100	0	1.569	1.582	1.562	1.482	1.462	1.731	0.838	120	476	537	537	0.650	328	209	329	208	0
1	10	10	"PFJ0233"	"J22_3"	2880	23740	150	111	114	30	107	109	27	20	6	0	117	120	21	108	112	25	23	4	0	0.444	0.583	1.708	1.472	3.744	5.677	0.019	156	580	13	19	-1.170	4	9	7	12	-50
1	11	10	"PFJ0238"	"J232_6"	3090	23740	120	438	440	131	101	104	26	100	100	0	265	266	59	104	106	17	100	99	0	2.093	2.093	2.084	2.078	1.570	2.232	0.812	120	528	498	501	1.066	337	161	339	162	0
1	12	10	"PFJ0242"	"J236_1"	3290	23740	120	1319	1314	341	100	103	25	100	100	0	856	806	182	104	104	15	100	100	0	1.621	1.729	1.796	1.730	1.338	1.783	0.904	120	498	1971	1916	0.697	1219	752	1214	702	0
1	13	10	"PFJ0262"	"J248_1"	3470	23740	120	292	297	86	100	101	25	99	98	0	332	359	246	105	106	16	100	100	0	0.846	0.776	0.852	0.826	1.647	0.507	0.601	120	498	419	451	-0.242	192	227	197	254	0
1	14	10	"PFJ0264"	"J248_11"	3680	23740	150	105	106	27	101	103	25	20	5	0	113	114	21	104	105	16	29	5	0	0.444	0.500	1.500	1.264	4.017	78.081	0.000	156	608	13	15	-1.170	4	9	5	10	-50
1	15	10	"PFJ0267"	"J248_5"	3850	23740	110	234	231	62	99	101	25	95	91	0	167	168	25	99	102	16	98	92	0	1.985	1.913	1.948	1.690	2.219	2.253	0.619	80	410	203	201	0.989	135	68	132	69	0
1	16	10	"PFJ0271"	"J252_2"	4040	23740	120	688	676	189	101	103	26	100	100	0	446	422	113	104	106	22	99	97	0	1.716	1.808	1.806	1.846	1.374	1.808	0.891	120	520	929	893	0.779	587	342	575	318	0
1	17	10	"PFJ0273"	"J252_4"	4230	23750	120	649	612	162	105	108	26	100	100	0	556	539	113	108	109	21	100	100	0	1.214	1.176	1.165	1.145	1.352	1.213	0.892	120	509	992	938	0.280	544	448	507	431	0
1	18	10	"PFJ0275"	"J2541_2"	4430	23750	120	760	749	213	109	112	26	100	100	0	466	469	110	109	110	16	100	100	0	1.824	1.778	1.782	1.750	1.318	1.849	0.903	120	540	1008	1000	0.867	651	357	640	360	0
1	19	10	"PFK0357"	"Kn3479_1"	4620	23750	120	177	199	90	108	113	27	80	65	0	180	195	69	108	110	16	95	82	0	0.958	1.046	1.033	0.994	2.414	1.267	0.656	120	484	141	178	-0.061	69	72	91	87	0
1	20	10	"PFK0369"	"Kn3690_1"	4810	23750	120	1374	1296	412	107	111	26	100	100	0	999	956	241	107	108	17	100	100	0	1.420	1.400	1.430	1.352	1.417	1.453	0.922	120	482	2159	2038	0.506	1267	892	1189	849	0
1	21	10	"PFK0371"	"Kn3698_1"	4990	23750	120	560	545	167	104	107	25	100	100	0	578	581	159	105	108	16	100	100	0	0.964	0.926	0.973	0.890	1.542	0.928	0.793	120	481	929	917	-0.053	456	473	441	476	0
1	22	10	"PFK0373"	"Kn3698_4"	5180	23750	120	1162	1169	432	103	106	23	100	100	0	873	842	298	104	106	17	100	100	0	1.377	1.444	1.462	1.471	1.413	1.468	0.924	120	570	1828	1804	0.462	1059	769	1066	738	0
1	1	11	"PFK0375"	"Kn3744_1"	1190	23920	120	2493	2389	910	94	95	24	100	100	0	1581	1502	531	98	99	15	100	99	0	1.618	1.635	1.632	1.678	1.463	1.663	0.933	120	587	3882	3699	0.694	2399	1483	2295	1404	0
1	2	11	"PFK0378"	"Kn3773_1"	1380	23930	120	543	539	169	101	103	24	100	97	0	414	418	99	101	103	17	100	100	0	1.412	1.382	1.369	1.299	1.588	1.474	0.856	120	515	755	755	0.498	442	313	438	317	0
1	3	11	"PFK0408"	"Kn4447_1"	1570	23930	130	258	258	68	100	104	24	95	94	0	250	247	51	102	104	17	99	98	0	1.068	1.090	1.086	1.030	1.809	1.179	0.682	120	589	306	303	0.094	158	148	158	145	0
1	4	11	"PFK0410"	"Kn4524_1"	1760	23920	110	1355	1319	359	101	106	36	100	100	0	637	639	122	106	110	32	100	100	0	2.362	2.285	2.190	2.233	1.359	2.358	0.907	80	458	1785	1751	1.240	1254	531	1218	533	0
1	5	11	"PFK0412"	"Kn459_3"	1950	23930	130	1806	1705	522	106	110	33	100	100	0	1401	1350	329	108	111	29	100	100	0	1.315	1.287	1.296	1.249	1.349	1.327	0.934	120	580	2993	2841	0.395	1700	1293	1599	1242	0
1	6	11	"PFK0415"	"Kn4670_1"	2140	23930	120	201	206	55	105	107	27	93	79	0	181	182	33	106	108	16	96	87	0	1.280	1.329	1.180	1.289	2.191	1.714	0.440	120	521	171	177	0.356	96	75	101	76	0
1	7	11	"PFK0423"	"Kn4895_2"	2330	23920	110	237	248	73	106	109	28	96	90	0	190	191	38	107	110	18	96	90	0	1.578	1.690	1.640	1.619	1.823	2.023	0.556	80	459	214	226	0.658	131	83	142	84	0
1	8	11	"PFK0431"	"Kn5081_1"	2520	23930	120	937	881	277	106	109	26	100	100	0	853	818	187	107	109	18	100	100	0	1.114	1.090	1.095	1.041	1.339	1.139	0.916	120	521	1577	1486	0.156	831	746	775	711	0
1	9	11	"PFK0462"	"Kn585_3"	2710	23930	120	1137	1086	333	104	107	25	100	100	0	755	718	203	105	107	16	100	98	0	1.589	1.602	1.600	1.655	1.458	1.646	0.914	120	506	1683	1595	0.668	1033	650	982	613	0
1	10	11	"PFK0466"	"Kn588_2"	2900	23930	120	1019	992	294	104	107	27	100	100	0	663	646	126	107	109	16	100	100	0	1.646	1.647	1.607	1.591	1.319	1.748	0.920	120	497	1471	1427	0.719	915	556	888	539	0
1	11	11	"PFK0469"	"Kn5905_4"	3090	23930	120	864	878	252	106	109	27	100	100	0	472	456	107	109	110	18	100	98	0	2.088	2.225	2.244	2.267	1.461	2.295	0.882	120	529	1121	1119	1.062	758	363	772	347	0
1	12	11	"PFK0476"	"Kn603_2"	3290	23930	130	4642	4464	1429	106	109	27	100	100	0	5483	5487	1627	110	111	18	100	100	0	0.844	0.810	0.823	0.808	1.286	0.814	0.941	120	546	9909	9735	-0.244	4536	5373	4358	5377	0
1	13	11	"PFK0484"	"Kn656_1"	3470	23930	120	304	307	93	105	108	28	97	94	0	389	396	84	109	110	17	100	100	0	0.711	0.704	0.693	0.638	1.739	0.743	0.778	120	477	479	489	-0.493	199	280	202	287	0
1	14	11	"PFK0486"	"Kn657_2"	3660	23930	120	670	653	233	104	107	26	100	100	0	939	949	288	107	108	16	100	100	0	0.680	0.652	0.635	0.609	1.525	0.657	0.878	120	497	1398	1391	-0.556	566	832	549	842	0
1	15	11	"PFK0519"	"Kn819_1"	3850	23930	120	6104	6187	2357	104	106	26	100	100	0	4203	4176	1655	106	108	18	100	100	0	1.464	1.495	1.484	1.564	1.363	1.481	0.955	120	539	10097	10153	0.550	6000	4097	6083	4070	0
1	16	11	"PFK0523"	"Kn8362_1"	4050	23930	120	705	676	209	101	103	26	100	99	0	559	531	141	104	107	22	100	100	0	1.327	1.347	1.319	1.335	1.362	1.381	0.891	120	525	1059	1002	0.409	604	455	575	427	0
1	17	11	"PFK0526"	"Kn8409_1"	4240	23930	120	1127	1124	326	103	106	26	100	100	0	581	555	145	106	107	17	99	99	0	2.156	2.274	2.337	2.267	1.288	2.321	0.923	120	492	1499	1470	1.108	1024	475	1021	449	0
1	18	11	"PFK0538"	"Kn906_1"	4430	23940	120	492	465	142	110	112	26	100	99	0	450	440	98	109	111	18	100	100	0	1.120	1.073	1.044	1.011	1.533	1.136	0.843	120	504	723	686	0.164	382	341	355	331	0
1	19	11	"PFK0541"	"Kn918_1"	4620	23930	130	3758	3421	1017	110	112	26	100	100	0	3122	2980	616	110	112	17	100	100	0	1.211	1.154	1.194	1.120	1.281	1.196	0.938	120	528	6660	6181	0.276	3648	3012	3311	2870	0
1	20	11	"PFK0549"	"Kn945_1"	4800	23940	130	1975	1841	567	113	116	27	100	100	0	1639	1536	320	112	114	18	100	100	0	1.219	1.213	1.277	1.161	1.401	1.268	0.912	120	561	3389	3152	0.286	1862	1527	1728	1424	0
1	21	11	"PFK1038"	"Ks510_8"	5000	23940	120	202	204	48	112	115	26	95	78	0	1081	1099	272	112	115	19	100	100	0	0.093	0.093	0.089	0.085	1.708	0.083	0.525	120	493	1059	1079	-3.428	90	969	92	987	0
1	22	11	"PFK1040"	"Ks51_11"	5190	23940	130	1567	1492	416	106	108	25	100	100	0	1169	1161	205	106	107	16	100	100	0	1.374	1.314	1.342	1.265	1.350	1.390	0.915	120	618	2524	2441	0.459	1461	1063	1386	1055	0
1	1	12	"PFK1042"	"Ks51_2"	1190	24110	130	123	124	28	93	95	23	55	30	0	130	134	22	98	99	15	84	55	0	0.938	0.861	1.026	0.920	3.270	1.995	0.086	120	660	62	67	-0.093	30	32	31	36	0
1	2	12	"PFK1044"	"Ks51_4"	1380	24120	120	1096	1093	394	101	102	25	100	100	0	636	627	177	102	103	16	100	99	0	1.863	1.890	1.845	1.872	1.518	2.008	0.889	120	484	1529	1517	0.898	995	534	992	525	0
1	3	12	"PFK1046"	"Ks51_6"	1560	24120	120	351	344	100	103	105	25	99	96	0	213	212	39	103	105	17	99	99	0	2.255	2.211	2.244	2.118	1.616	2.501	0.739	120	519	358	350	1.173	248	110	241	109	0
1	4	12	"PFK1048"	"Ks532_3"	1770	24120	130	147	149	41	102	107	34	58	27	0	157	160	28	103	106	30	82	38	0	0.833	0.825	0.966	0.846	2.655	1.691	0.126	120	559	99	104	-0.263	45	54	47	57	0
1	5	12	"PFK1074"	"Ks56_11"	1950	24120	140	247	252	68	102	106	34	96	87	0	239	240	48	104	108	29	98	95	0	1.074	1.103	1.074	1.042	1.867	1.199	0.686	156	562	280	286	0.103	145	135	150	136	0
1	6	12	"PFK1076"	"Ks56_16"	2140	24120	130	159	179	108	102	105	25	84	59	0	175	176	31	105	107	16	97	87	0	0.814	1.085	0.873	0.857	2.106	2.881	0.252	120	510	127	148	-0.296	57	70	77	71	0
1	7	12	"PFK1078"	"Ks56_18"	2330	24120	120	292	291	71	102	106	26	100	99	0	310	314	71	106	108	19	100	97	0	0.931	0.909	0.877	0.904	1.684	0.907	0.717	120	534	394	397	-0.103	190	204	189	208	0
1	8	12	"PFK1080"	"Ks56_23"	2530	24120	120	538	535	138	104	107	26	100	100	0	387	381	74	108	109	20	100	99	0	1.556	1.579	1.598	1.577	1.383	1.682	0.861	120	447	713	704	0.637	434	279	431	273	0
1	9	12	"PFK1082"	"Ks56_26"	2690	24140	150	130	132	35	106	108	25	48	22	0	124	125	25	108	110	17	44	19	0	1.500	1.529	1.657	1.539	3.956	4.544	0.031	156	571	40	43	0.585	24	16	26	17	-50
1	10	12	"PFK1085"	"Ks56_32"	2900	24130	120	1111	1072	311	107	111	29	100	100	0	1052	1001	256	110	113	37	100	99	0	1.066	1.083	1.085	1.078	1.438	1.103	0.928	120	522	1946	1856	0.092	1004	942	965	891	0
1	11	12	"PFK1110"	"Ks624_12"	3100	24130	130	587	561	162	108	112	28	99	99	0	518	515	102	111	114	37	100	100	0	1.177	1.121	1.136	1.056	1.540	1.175	0.842	120	553	886	857	0.235	479	407	453	404	0
1	12	12	"PFK1113"	"Ks624_4"	3280	24120	130	1149	1095	342	108	113	30	100	100	0	638	625	177	112	114	20	99	98	0	1.979	1.924	1.976	1.995	1.577	1.950	0.914	120	543	1567	1500	0.985	1041	526	987	513	0
1	13	12	"PFK1115"	"Ks625_10"	3480	24100	110	142	151	42	112	117	32	46	21	0	152	153	28	113	115	21	75	41	0	0.769	0.975	0.915	0.953	3.120	2.442	0.105	80	449	69	79	-0.379	30	39	39	40	0
1	14	12	"PFK1117"	"Ks625_14"	3660	24130	120	2698	2675	802	109	112	27	100	100	0	1350	1343	344	108	110	17	100	100	0	2.085	2.078	2.079	2.044	1.327	2.150	0.936	120	481	3831	3801	1.060	2589	1242	2566	1235	0
1	15	12	"PFK1119"	"Ks625_7"	3850	24130	130	934	921	264	108	110	25	100	100	0	503	502	110	106	107	16	100	100	0	2.081	2.053	2.076	2.006	1.331	2.138	0.920	120	514	1223	1209	1.057	826	397	813	396	0
1	16	12	"PFK1122"	"Ks646_2"	4050	24130	130	845	815	260	100	103	26	100	100	0	529	526	122	101	103	16	100	100	0	1.741	1.682	1.688	1.598	1.378	1.782	0.908	120	527	1173	1140	0.800	745	428	715	425	0
1	17	12	"PFK1144"	"Ks66_16"	4240	24130	130	725	697	245	100	103	25	100	98	0	867	850	246	103	105	16	100	100	0	0.818	0.799	0.802	0.753	1.432	0.824	0.900	120	455	1389	1344	-0.290	625	764	597	747	0
1	18	12	"PFK1146"	"Ks66_3"	4390	24140	150	135	136	40	105	108	27	50	23	0	127	130	25	108	110	19	48	22	0	1.579	1.409	1.618	1.427	3.079	2.716	0.097	156	609	49	53	0.659	30	19	31	22	-50
1	19	12	"PFK1149"	"Ks66_7"	4620	24130	120	268	275	69	107	109	27	97	95	0	444	441	98	108	110	20	100	100	0	0.479	0.505	0.493	0.476	1.584	0.502	0.760	120	535	497	501	-1.061	161	336	168	333	0
1	20	12	"PFK1151"	"Ks68_13"	4810	24140	130	6184	5863	1842	111	112	27	100	100	0	4884	4824	1184	108	110	19	100	100	0	1.272	1.220	1.236	1.181	1.307	1.258	0.942	120	516	10849	10468	0.347	6073	4776	5752	4716	0
1	21	12	"PFK1153"	"Ks692_12"	5000	24130	150	133	136	33	112	114	26	38	17	0	130	131	20	111	114	20	44	13	0	1.105	1.200	1.556	1.367	3.263	2.390	0.141	156	543	40	44	0.144	21	19	24	20	-50
1	22	12	"PFK1155"	"Ks692_6"	5180	24120	120	217	220	60	107	108	25	94	85	0	197	198	33	108	109	17	99	95	0	1.236	1.256	1.268	1.143	2.122	1.638	0.478	120	519	199	203	0.306	110	89	113	90	0
1	1	13	"PFM0107"	"M17691_2"	1190	24310	120	722	684	199	91	94	22	100	99	0	381	383	71	101	101	14	100	100	0	2.254	2.103	2.036	2.011	1.478	2.265	0.865	120	568	911	875	1.172	631	280	593	282	0
1	2	13	"PFM0110"	"M18079_3"	1380	24310	120	502	495	133	98	101	28	100	100	0	414	398	94	102	105	17	100	100	0	1.295	1.341	1.320	1.342	1.481	1.374	0.872	120	501	716	693	0.373	404	312	397	296	0
1	3	13	"PFM0112"	"M18079_5"	1570	24300	110	2037	2049	563	104	111	63	100	100	0	1513	1493	297	104	114	80	100	100	0	1.372	1.400	1.437	1.381	1.350	1.443	0.929	80	416	3342	3334	0.456	1933	1409	1945	1389	0
1	4	13	"PFM0116"	"M18377_2"	1750	24310	150	96	98	22	102	107	53	0	0	0	101	103	17	103	111	68	0	0	0	3.000	100000.000	1.231	1.304	3.462	0.807	0.735	156	595	-8	-4	1.585	-6	-2	-4	0	-50
1	5	13	"PFM0118"	"M1840_2"	1960	24310	120	481	470	160	102	104	26	100	99	0	304	315	89	101	103	14	99	98	0	1.867	1.720	1.626	1.693	1.577	1.828	0.837	120	477	582	582	0.901	379	203	368	214	0
1	6	13	"PFM0121"	"M18869_1"	2150	24310	120	623	624	188	103	106	27	100	100	0	813	796	210	106	113	83	99	98	0	0.736	0.755	0.762	0.750	1.429	0.739	0.840	120	441	1227	1211	-0.443	520	707	521	690	0
1	7	13	"PFM0142"	"M196_6"	2310	24300	130	513	489	152	102	105	26	100	100	0	340	343	72	106	113	80	99	85	0	1.756	1.633	1.611	1.549	1.460	1.570	0.542	120	495	645	624	0.813	411	234	387	237	0
1	8	13	"PFM0144"	"M196_8"	2500	24300	110	1181	1185	203	103	106	25	100	100	0	1485	1504	173	107	109	24	100	100	0	0.782	0.775	0.767	0.767	1.224	0.771	0.928	80	446	2456	2479	-0.354	1078	1378	1082	1397	0
1	9	13	"PFM0148"	"M19895_2"	2690	24300	120	325	311	95	106	108	25	97	95	0	249	250	59	108	111	23	100	93	0	1.553	1.444	1.415	1.419	1.821	1.595	0.738	120	482	360	347	0.635	219	141	205	142	0
1	10	13	"PFM0152"	"M20060_1"	2880	24290	110	443	470	117	103	106	25	100	100	0	333	333	58	108	109	17	100	98	0	1.511	1.631	1.518	1.618	1.567	1.728	0.779	80	466	565	592	0.596	340	225	367	225	0
1	11	13	"PFM0154"	"M20186_2"	3070	24300	90	176	181	48	101	105	27	88	69	0	507	522	127	110	113	39	100	100	0	0.189	0.194	0.192	0.175	1.932	0.180	0.475	52	361	472	492	-2.404	75	397	80	412	0
1	12	13	"PFM0156"	"M20989_1"	3260	24300	120	1127	1057	397	107	108	26	100	99	0	976	922	325	109	110	18	100	100	0	1.176	1.169	1.153	1.198	1.534	1.186	0.914	120	545	1887	1763	0.234	1020	867	950	813	0
1	13	13	"PFM0179"	"M22143_2"	3450	24300	120	591	587	171	109	113	30	100	100	0	372	364	77	109	112	20	100	100	0	1.833	1.875	1.885	1.825	1.435	1.976	0.866	120	543	745	733	0.874	482	263	478	255	0
1	14	13	"PFM0182"	"M22193_2"	3640	24300	130	858	820	200	110	112	27	100	100	0	653	633	114	108	109	17	100	100	0	1.372	1.352	1.322	1.329	1.300	1.389	0.912	120	534	1293	1235	0.457	748	545	710	525	0
1	15	13	"PFM0184"	"M22193_8"	3830	24300	120	613	596	161	108	110	26	100	99	0	564	548	132	106	107	15	100	99	0	1.103	1.104	1.119	1.107	1.472	1.120	0.884	120	435	963	930	0.141	505	458	488	442	0
1	16	13	"PFM0186"	"M22451_2"	4010	24310	150	124	127	31	105	108	29	36	11	0	130	131	25	106	107	16	60	36	0	0.792	0.880	1.000	1.037	3.578	2.659	0.064	156	632	43	47	-0.337	19	24	22	25	-50
1	17	13	"PFM0193"	"M22678_3"	4210	24310	120	2386	2271	940	101	103	27	100	100	0	1295	1309	463	103	104	16	100	100	0	1.917	1.799	1.789	1.728	1.395	1.871	0.938	120	483	3477	3376	0.939	2285	1192	2170	1206	0
1	18	13	"PFM0196"	"M2305_1"	4390	24310	110	193	200	55	101	102	24	95	83	0	299	301	57	101	102	15	100	100	0	0.465	0.495	0.468	0.438	1.842	0.544	0.600	80	421	290	299	-1.106	92	198	99	200	0
1	19	13	"PFM0218"	"M24561_3"	4590	24310	120	1289	1230	339	101	104	27	100	100	0	1030	971	279	101	102	15	100	100	0	1.279	1.298	1.284	1.334	1.368	1.294	0.944	120	545	2117	1999	0.355	1188	929	1129	870	0
1	20	13	"PFM0224"	"M24933_22"	4770	24310	100	140	149	36	99	102	26	77	40	0	159	161	27	100	102	16	98	86	0	0.695	0.820	0.773	0.751	2.630	1.261	0.266	80	393	100	111	-0.525	41	59	50	61	0
1	21	13	"PFM0227"	"M24933_9"	4970	24310	120	226	235	59	102	104	25	98	96	0	193	195	32	103	104	17	100	98	0	1.378	1.446	1.476	1.379	1.750	1.667	0.610	120	448	214	225	0.462	124	90	133	92	0
1	22	13	"PFM0229"	"M25032_3"	5150	24310	120	2011	1887	541	104	105	24	100	100	0	1520	1455	453	106	107	16	100	100	0	1.349	1.322	1.323	1.385	1.488	1.300	0.929	120	523	3321	3132	0.432	1907	1414	1783	1349	0
1	1	14	"PFM0231"	"M2511_3"	1160	24490	120	167	173	44	93	97	23	95	71	0	190	192	34	100	100	15	99	98	0	0.822	0.870	0.800	0.803	2.032	0.965	0.433	120	526	164	172	-0.282	74	90	80	92	0
1	2	14	"PFM0234"	"M25344_2"	1350	24490	120	421	415	123	97	101	28	100	100	0	358	363	68	101	103	16	100	100	0	1.261	1.214	1.232	1.148	1.526	1.329	0.812	120	508	581	580	0.334	324	257	318	262	0
1	3	14	"PFM0693"	"M50721_5"	1550	24490	120	457	470	131	101	108	57	100	96	0	575	564	126	103	111	71	99	97	0	0.754	0.800	0.799	0.782	1.407	0.817	0.878	120	540	828	830	-0.407	356	472	369	461	0
1	4	14	"PFM0695"	"M51089_1"	1750	24490	120	478	472	153	98	100	23	100	98	0	338	331	90	103	104	17	99	96	0	1.617	1.640	1.665	1.643	1.715	1.732	0.833	120	483	615	602	0.693	380	235	374	228	0
1	5	14	"PFM0698"	"M51323_1"	1930	24490	120	2301	2121	709	102	104	25	100	100	0	1630	1528	532	101	104	16	100	100	0	1.438	1.415	1.402	1.490	1.404	1.414	0.954	120	477	3728	3446	0.524	2199	1529	2019	1427	0
1	6	14	"PFM0702"	"M5172_2"	2120	24500	120	546	534	172	108	110	26	99	98	0	312	314	77	105	111	79	95	77	0	2.116	2.038	2.107	2.056	1.475	2.177	0.859	120	496	645	635	1.081	438	207	426	209	0
1	7	14	"PFM0705"	"M52114_1"	2310	24490	120	2880	2704	885	102	106	24	100	100	0	1546	1468	489	105	112	78	99	97	0	1.928	1.909	1.903	1.985	1.535	1.938	0.922	120	506	4219	3965	0.947	2778	1441	2602	1363	0
1	8	14	"PFM0710"	"M52423_1"	2500	24490	120	2390	2244	722	104	107	25	100	100	0	990	923	292	104	106	22	99	98	0	2.580	2.613	2.620	2.752	1.441	2.653	0.939	120	554	3172	2959	1.367	2286	886	2140	819	0
1	9	14	"PFM0728"	"M53642_4"	2690	24490	110	1000	985	215	108	112	32	100	100	0	823	834	154	108	112	31	100	100	0	1.248	1.208	1.213	1.201	1.253	1.190	0.923	80	471	1607	1603	0.319	892	715	877	726	0
1	10	14	"PFM0732"	"M53850_1"	2880	24500	120	792	769	282	106	109	27	99	98	0	4881	5012	1508	111	115	29	100	100	0	0.144	0.135	0.136	0.122	1.613	0.135	0.901	120	567	5456	5564	-2.798	686	4770	663	4901	0
1	11	14	"PFM0734"	"M53930_1"	3070	24500	120	2237	2046	689	106	108	26	100	100	0	1693	1642	444	111	112	19	100	100	0	1.347	1.267	1.300	1.204	1.455	1.315	0.923	120	553	3713	3471	0.430	2131	1582	1940	1531	0
1	12	14	"PFM0738"	"M54370_2"	3250	24510	110	148	156	36	109	111	27	72	41	0	150	152	21	109	110	16	92	71	0	0.951	1.093	1.163	1.081	2.700	2.298	0.152	80	470	80	90	-0.072	39	41	47	43	0
1	13	14	"PFM0742"	"M5455_1"	3450	24500	120	1764	1646	454	106	108	27	100	100	0	1264	1210	358	108	109	16	100	100	0	1.434	1.397	1.399	1.439	1.363	1.398	0.939	120	548	2814	2642	0.520	1658	1156	1540	1102	0
1	14	14	"PFM0744"	"M5455_6"	3640	24500	120	562	554	154	107	110	29	99	99	0	269	272	61	108	110	19	98	97	0	2.826	2.726	2.699	2.773	1.543	2.890	0.823	120	514	616	611	1.499	455	161	447	164	0
1	15	14	"PFM0765"	"M55888_4"	3830	24500	120	629	629	188	104	108	28	100	100	0	422	434	108	108	110	19	100	100	0	1.672	1.610	1.689	1.580	1.456	1.682	0.856	120	522	839	851	0.742	525	314	525	326	0
1	16	14	"PFM0770"	"M55941_1"	4020	24550	150	117	120	29	105	109	28	28	9	0	115	120	25	108	110	18	33	12	0	1.714	1.250	1.095	1.060	3.602	10.476	0.005	156	654	19	27	0.778	12	7	15	12	-50
1	17	14	"PFM0772"	"M56059_1"	4210	24500	110	457	454	99	107	110	31	100	100	0	511	516	86	107	108	17	100	100	0	0.866	0.848	0.848	0.828	1.403	0.839	0.848	80	470	754	756	-0.207	350	404	347	409	0
1	18	14	"PFM0780"	"M56462_2"	4400	24510	120	645	602	200	103	106	27	99	96	0	1849	1748	527	103	104	17	100	100	0	0.310	0.303	0.304	0.291	1.433	0.304	0.921	120	558	2288	2144	-1.688	542	1746	499	1645	0
1	19	14	"PFM0782"	"M56512_15"	4590	24500	110	149	156	40	98	102	25	80	50	0	142	147	30	100	102	15	87	67	0	1.214	1.234	1.405	1.204	3.408	2.202	0.136	80	471	93	105	0.280	51	42	58	47	0
1	20	14	"PFM0785"	"M56710_1"	4780	24500	120	755	709	192	96	100	24	100	100	0	829	767	221	98	100	16	100	100	0	0.902	0.916	0.940	0.958	1.425	0.898	0.910	120	569	1390	1282	-0.150	659	731	613	669	0
1	21	14	"PFM0809"	"M58416_1"	4990	24500	150	103	105	21	98	101	23	20	3	0	105	106	16	101	102	16	23	5	0	1.250	1.400	1.531	1.687	3.200	13.726	0.003	156	630	9	12	0.322	5	4	7	5	-50
1	22	14	"PFM0815"	"M58784_1"	5180	24510	150	110	112	27	100	102	24	30	10	0	112	114	18	102	103	15	33	14	0	1.000	1.000	1.750	1.726	4.539	10.169	0.005	156	828	20	24	0.000	10	10	12	12	-50
1	1	15	"PFM0817"	"M58847_5"	1170	24680	120	1244	1215	393	95	97	23	100	100	0	668	648	166	100	101	15	100	100	0	2.023	2.044	2.077	2.027	1.353	2.127	0.939	120	576	1717	1668	1.016	1149	568	1120	548	0
1	2	15	"PFM0820"	"M5894_7"	1350	24680	110	633	616	148	97	99	25	100	100	0	347	349	66	101	102	15	100	100	0	2.179	2.093	1.979	2.069	1.432	2.265	0.853	80	470	782	767	1.124	536	246	519	248	0
1	3	15	"PFM0824"	"M59170_6"	1560	24690	150	117	122	31	100	102	26	39	14	0	123	123	20	103	104	16	53	27	0	0.850	1.100	1.143	1.230	3.109	4.962	0.035	156	744	37	42	-0.234	17	20	22	20	-50
1	4	15	"PFM0828"	"M59497_4"	1740	24680	110	1456	1403	342	98	101	25	100	100	0	1301	1278	231	105	107	23	100	100	0	1.135	1.113	1.108	1.089	1.252	1.119	0.933	80	442	2554	2478	0.183	1358	1196	1305	1173	0
1	5	15	"PFN0330"	"N134_61"	1930	24690	120	213	218	70	102	104	25	92	83	0	302	301	69	105	107	21	98	96	0	0.563	0.592	0.590	0.582	1.786	0.632	0.601	120	535	308	312	-0.828	111	197	116	196	0
1	6	15	"PFN0332"	"N134_67"	2120	24690	120	710	702	216	106	106	25	100	99	0	725	728	203	104	105	16	100	100	0	0.973	0.955	0.971	0.927	1.439	0.971	0.911	120	503	1225	1220	-0.040	604	621	596	624	0
1	7	15	"PFN0334"	"N134_74"	2310	24680	110	472	453	119	103	105	27	100	98	0	339	337	66	106	107	20	100	100	0	1.584	1.515	1.458	1.469	1.389	1.556	0.858	80	502	602	581	0.663	369	233	350	231	0
1	8	15	"PFN0336"	"N134_76"	2500	24690	120	401	390	127	105	109	31	96	94	0	595	575	151	106	108	19	100	99	0	0.605	0.608	0.585	0.551	1.830	0.620	0.818	120	555	785	754	-0.724	296	489	285	469	0
1	9	15	"PFN0338"	"N134_78"	2690	24690	120	740	718	205	107	110	31	100	99	0	444	442	96	108	112	29	100	100	0	1.884	1.829	1.819	1.764	1.488	1.961	0.852	120	534	969	945	0.914	633	336	611	334	0
1	10	15	"PFN0342"	"N134_83"	2880	24690	120	1647	1570	491	106	108	26	100	100	0	1486	1439	344	111	113	20	100	100	0	1.121	1.102	1.124	1.061	1.307	1.148	0.947	120	500	2916	2792	0.164	1541	1375	1464	1328	0
1	11	15	"PFN0360"	"N135_22"	3070	24690	120	163	168	42	108	111	26	77	53	0	292	288	51	112	114	20	100	99	0	0.306	0.341	0.332	0.298	2.186	0.365	0.423	120	520	235	236	-1.710	55	180	60	176	0
1	12	15	"PFN0363"	"N135_27"	3260	24690	120	351	363	111	108	111	27	100	97	0	279	285	62	110	111	17	100	98	0	1.438	1.457	1.441	1.409	1.638	1.608	0.753	120	522	412	430	0.524	243	169	255	175	0
1	13	15	"PFN0365"	"N135_7"	3450	24690	120	922	886	268	106	109	28	100	100	0	498	489	126	107	108	17	100	100	0	2.087	2.042	2.068	2.029	1.363	2.098	0.913	120	482	1207	1162	1.061	816	391	780	382	0
1	14	15	"PFN0367"	"N135_9"	3640	24690	120	597	576	168	104	108	29	99	99	0	439	422	120	106	108	20	99	97	0	1.480	1.494	1.476	1.553	1.425	1.511	0.888	120	498	826	788	0.566	493	333	472	316	0
1	15	15	"PFN0369"	"N136_13"	3830	24690	110	1846	1740	454	105	108	32	100	100	0	914	906	197	107	112	36	100	100	0	2.157	2.046	2.077	2.009	1.265	2.022	0.906	80	390	2548	2434	1.109	1741	807	1635	799	0
1	16	15	"PFN0371"	"N136_16"	4010	24700	120	205	206	44	109	111	30	95	78	0	205	206	35	109	113	34	95	81	0	1.000	1.000	1.013	1.004	1.853	1.141	0.526	120	429	192	194	0.000	96	96	97	97	0
1	17	15	"PFN0390"	"N137_31"	4210	24690	110	491	496	123	109	112	27	100	100	0	550	547	93	109	112	28	100	100	0	0.866	0.884	0.926	0.866	1.414	0.898	0.858	80	495	823	825	-0.207	382	441	387	438	0
1	18	15	"PFN0393"	"N137_38"	4410	24700	150	118	121	32	107	111	29	28	9	0	118	119	19	106	110	27	18	3	0	0.917	1.077	1.487	1.566	3.971	3.028	0.042	156	562	23	27	-0.126	11	12	14	13	-50
1	19	15	"PFN0395"	"N137_4"	4580	24700	120	941	905	295	97	102	26	100	100	0	653	636	190	101	102	15	100	100	0	1.529	1.510	1.478	1.523	1.398	1.543	0.903	120	414	1396	1343	0.613	844	552	808	535	0
1	20	15	"PFN0398"	"N137_44"	4780	24700	120	977	955	256	99	102	26	100	100	0	503	497	109	100	101	15	100	100	0	2.179	2.156	2.116	2.145	1.350	2.248	0.908	120	524	1281	1253	1.123	878	403	856	397	0
1	21	15	"PFN0400"	"N137_5"	4970	24700	120	764	750	196	104	106	24	100	100	0	546	554	146	102	103	15	100	100	0	1.486	1.429	1.443	1.444	1.364	1.451	0.884	120	514	1104	1098	0.572	660	444	646	452	0
1	22	15	"PFN0403"	"N137_53"	5160	24710	120	139	148	58	100	102	24	63	41	0	142	161	148	101	102	16	82	60	0	0.951	0.800	1.135	0.965	3.463	0.235	0.397	120	564	80	108	-0.072	39	41	48	60	0
1	1	16	"PFN0420"	"N138_29"	1170	24880	120	134	132	34	94	96	23	65	40	0	138	140	27	99	100	14	85	64	0	1.026	0.927	1.250	1.048	3.447	1.809	0.074	120	577	79	79	0.037	40	39	38	41	0
1	2	16	"PFN0422"	"N138_30"	1360	24880	120	368	363	112	97	99	25	98	97	0	235	234	49	101	102	16	99	97	0	2.022	2.000	2.023	1.932	1.605	2.222	0.784	120	555	405	399	1.016	271	134	266	133	0
1	3	16	"PFN0427"	"N138_36"	1550	24890	110	128	132	36	100	103	26	51	26	0	142	142	21	103	104	16	87	61	0	0.718	0.821	0.958	1.029	3.099	2.764	0.049	80	431	67	71	-0.478	28	39	32	39	0
1	4	16	"PFN0429"	"N138_39"	1740	24880	120	541	511	170	101	104	25	97	96	0	789	760	199	105	108	23	100	100	0	0.643	0.626	0.635	0.580	1.516	0.641	0.896	120	563	1124	1065	-0.636	440	684	410	655	0
1	5	16	"PFN0431"	"N138_43"	1930	24880	120	1454	1485	493	101	103	24	100	100	0	773	810	233	105	106	16	100	100	0	2.025	1.963	1.953	1.964	1.282	2.014	0.944	120	481	2021	2089	1.018	1353	668	1384	705	0
1	6	16	"PFN0435"	"N138_51"	2130	24880	150	104	110	30	101	103	26	30	7	0	109	112	19	106	107	16	26	7	0	1.000	1.500	1.650	1.676	3.710	10.366	0.011	156	666	6	15	0.000	3	3	9	6	-50
1	7	16	"PFN0839"	"N163_7"	2310	24890	90	185	193	58	99	103	27	90	71	0	215	218	40	105	108	28	100	92	0	0.782	0.832	0.824	0.718	2.088	0.815	0.379	52	366	196	207	-0.355	86	110	94	113	0
1	8	16	"PFN0843"	"N164_7"	2500	24880	110	1339	1315	283	102	106	27	100	100	0	939	923	153	107	110	29	100	100	0	1.487	1.487	1.459	1.468	1.193	1.500	0.935	80	502	2069	2029	0.572	1237	832	1213	816	0
1	9	16	"PFN0846"	"N165_14"	2690	24880	120	504	484	138	103	106	25	100	99	0	637	596	169	107	109	21	100	97	0	0.757	0.779	0.783	0.804	1.471	0.776	0.901	120	554	931	870	-0.402	401	530	381	489	0
1	10	16	"PFN0848"	"N165_16"	2890	24880	120	990	1003	303	106	108	28	100	100	0	9568	9271	2810	109	112	20	100	100	0	0.093	0.098	0.097	0.099	1.432	0.095	0.926	120	520	10343	10059	-3.420	884	9459	897	9162	0
1	11	16	"PFN0852"	"N165_8"	3070	24880	110	441	420	94	109	112	29	100	100	0	335	335	63	111	114	20	100	100	0	1.482	1.388	1.392	1.363	1.446	1.574	0.803	80	397	556	535	0.568	332	224	311	224	0
1	12	16	"PFN0854"	"N166_2"	3240	24900	150	114	116	28	108	111	29	19	5	0	124	124	22	112	113	18	35	12	0	0.500	0.667	1.179	1.139	4.445	9.070	0.009	156	578	18	20	-1.000	6	12	8	12	-50
1	13	16	"PFN0877"	"N168_9"	3460	24880	150	102	106	30	107	110	28	14	3	0	113	115	20	108	109	17	26	13	0	-1.000	-0.143	1.886	1.701	3.782	20.361	0.003	156	553	0	6	Error	-5	5	-1	7	-50
1	14	16	"PFN0881"	"N169_15"	3650	24880	150	92	97	47	102	105	27	9	3	0	100	100	17	103	105	17	9	1	0	3.333	1.667	1.714	1.650	4.437	10.734	0.024	156	601	-13	-8	1.737	-10	-3	-5	-3	-50
1	15	16	"PFN0884"	"N169_20"	3850	24860	150	89	94	25	102	105	29	9	1	0	116	118	22	104	107	28	23	5	0	-1.083	-0.571	1.769	1.507	4.462	0.823	0.137	156	663	-1	6	Error	-13	12	-8	14	-50
1	16	16	"PFN0889"	"N170_4"	4010	24880	110	124	124	28	108	110	26	31	12	0	196	199	33	107	108	16	100	96	0	0.180	0.174	0.241	0.222	3.153	0.248	0.082	80	438	105	108	-2.476	16	89	16	92	0
1	17	16	"PFN0891"	"N171_3"	4210	24890	120	499	485	143	109	110	27	100	99	0	357	357	71	108	111	26	100	99	0	1.566	1.510	1.560	1.439	1.541	1.640	0.835	120	638	639	625	0.647	390	249	376	249	0
1	18	16	"PFN0895"	"N173_3"	4440	24840	150	109	114	30	107	109	27	21	7	0	110	114	21	105	108	26	18	5	0	0.400	0.778	1.667	1.717	3.876	5.496	0.016	156	555	7	16	-1.322	2	5	7	9	-50
1	19	16	"PFN0917"	"N177_5"	4600	24890	150	108	111	28	102	104	26	26	5	0	108	112	18	100	102	16	34	14	0	0.750	0.750	1.427	1.542	3.508	9.460	0.009	156	536	14	21	-0.415	6	8	9	12	-50
1	20	16	"PFN0923"	"N181_1"	4780	24890	120	1343	1344	406	100	102	26	100	100	0	958	931	269	100	101	16	100	100	0	1.449	1.497	1.521	1.530	1.476	1.521	0.912	120	485	2101	2075	0.535	1243	858	1244	831	0
1	21	16	"PFN0925"	"N181_11"	4970	24900	120	870	839	309	100	102	24	99	98	0	1495	1443	417	100	102	15	100	100	0	0.552	0.550	0.550	0.505	1.581	0.563	0.900	120	521	2165	2082	-0.857	770	1395	739	1343	0
1	22	16	"PFN0928"	"N181_17"	5160	24890	120	3501	3254	1020	97	98	24	100	100	0	3274	2993	1115	100	102	16	100	100	0	1.072	1.091	1.080	1.186	1.510	1.057	0.938	120	546	6578	6050	0.101	3404	3174	3157	2893	0
1	1	17	"PFN0931"	"N181_21"	1160	25060	110	301	304	74	97	99	24	98	97	0	284	282	42	101	102	15	100	100	0	1.115	1.144	1.131	1.082	1.681	1.278	0.723	80	500	387	388	0.157	204	183	207	181	0
1	2	17	"PFN0933"	"N181_25"	1350	25070	120	164	166	40	99	100	24	85	65	0	137	139	25	101	103	16	75	59	0	1.806	1.763	1.714	1.728	2.757	2.656	0.251	120	583	101	105	0.852	65	36	67	38	0
1	3	17	"PFN0958"	"N187_1"	1570	25070	150	96	101	27	100	102	24	18	5	0	109	111	19	104	105	17	25	5	0	-0.800	0.143	1.438	1.511	4.724	22.551	0.001	156	695	1	8	Error	-4	5	1	7	-50
1	4	17	"PFN0960"	"N187_5"	1730	25070	110	507	506	138	102	104	24	100	100	0	596	603	101	106	107	20	100	100	0	0.827	0.813	0.851	0.780	1.402	0.839	0.850	80	420	895	901	-0.275	405	490	404	497	0
1	5	17	"PFN0964"	"N189_3"	1950	25070	150	99	102	24	101	103	24	17	2	0	106	106	17	106	108	19	14	1	0	100000.000	100000.000	1.250	1.371	3.323	10.467	0.008	156	630	-2	1	16.610	-2	0	1	0	-50
1	6	17	"PFN0966"	"N189_6"	2120	25070	110	1005	979	222	99	102	27	100	100	0	1019	995	188	107	110	26	100	100	0	0.993	0.991	0.982	0.979	1.183	0.995	0.939	80	388	1818	1768	-0.010	906	912	880	888	0
1	7	17	"PFN0969"	"N197_2"	2300	25070	110	1919	1888	418	101	105	28	100	100	0	2119	2024	335	108	114	38	100	100	0	0.904	0.933	0.937	0.917	1.222	0.941	0.940	80	439	3829	3703	-0.146	1818	2011	1787	1916	0
1	8	17	"PFN0979"	"N243_1"	2490	25070	110	605	568	132	106	109	27	100	100	0	383	389	76	109	113	34	100	100	0	1.821	1.650	1.585	1.630	1.345	1.743	0.861	80	532	773	742	0.865	499	274	462	280	0
1	9	17	"PFF1893"	"F8058_1"	2690	25070	110	184	216	108	105	106	25	86	68	0	209	241	105	106	108	18	98	92	0	0.767	0.822	0.782	0.758	2.124	0.946	0.643	80	498	182	246	-0.383	79	103	111	135	0
1	10	17	"PFB0086"	"B312"	2880	25070	120	6436	5956	1990	108	109	27	100	100	0	5577	5328	1749	109	110	17	100	100	0	1.157	1.121	1.128	1.150	1.416	1.126	0.946	120	484	11796	11067	0.211	6328	5468	5848	5219	0
1	11	17	"PFB0247"	"B619"	3070	25080	150	105	106	26	108	111	30	12	1	0	117	119	20	111	112	18	25	8	0	-0.500	-0.250	1.598	1.373	5.706	75.221	0.000	156	488	3	6	Error	-3	6	-2	8	-50
1	12	17	"PFB0263"	"B648"	3270	25070	150	96	98	24	104	107	28	7	0	0	104	106	17	109	110	16	10	2	0	1.600	2.000	1.648	1.602	2.738	0.037	0.002	156	449	-13	-9	0.678	-8	-5	-6	-3	-50
1	13	17	"PFB0272"	"B666"	3460	25070	150	100	102	35	106	107	26	14	3	0	121	125	30	107	109	16	46	21	0	-0.429	-0.222	1.396	1.381	5.174	1.881	0.046	156	483	8	14	Error	-6	14	-4	18	-50
1	14	17	"PFC0108"	"C322"	3640	25070	110	702	703	179	102	105	27	100	100	0	451	470	101	105	107	17	100	100	0	1.734	1.647	1.664	1.630	1.352	1.710	0.886	80	426	946	966	0.794	600	346	601	365	0
1	15	17	"PFA0055"	"A14801_28"	3830	25080	80	225	232	71	100	102	26	96	84	0	240	249	83	105	106	16	94	92	0	0.926	0.917	0.972	0.974	2.555	0.905	0.550	52	316	260	276	-0.111	125	135	132	144	0
1	16	17	"PFA0082"	"A18792_10"	4010	25090	80	117	116	31	105	109	27	28	9	0	129	132	26	111	110	17	50	28	0	0.667	0.524	1.276	1.387	5.043	4.170	0.024	52	317	30	32	-0.585	12	18	11	21	0
1	17	17	"PFA0091"	"A18792_4"	4210	25080	100	198	208	61	109	111	29	91	73	0	374	369	70	109	109	17	100	100	0	0.336	0.381	0.382	0.335	1.845	0.393	0.549	80	446	354	359	-1.574	89	265	99	260	0
1	18	17	"PFA0097"	"A19747_2"	4410	25080	150	102	105	24	108	111	27	9	1	0	113	116	19	107	109	18	28	8	0	-1.000	-0.333	1.188	1.335	4.333	25.476	0.001	156	723	0	6	Error	-6	6	-3	9	-50
1	19	17	"PFA0173"	"A4732_13"	4590	25080	100	98	103	27	103	105	26	15	3	0	131	132	22	102	104	17	72	40	0	-0.172	0.000	0.960	0.761	2.846	7.329	0.004	80	411	24	30	Error	-5	29	0	30	0
1	20	17	"PFA0219"	"A8784_10"	4790	25080	110	434	464	165	97	99	25	100	100	0	563	553	127	99	100	15	100	100	0	0.726	0.808	0.787	0.770	1.428	0.862	0.845	80	489	801	821	-0.461	337	464	367	454	0
1	21	17	"PFM0561"	"M44175_1"	4980	25080	110	1666	1569	426	96	97	23	100	100	0	1723	1639	367	98	100	15	100	100	0	0.966	0.956	0.955	0.941	1.216	0.963	0.942	80	461	3195	3014	-0.050	1570	1625	1473	1541	0
1	22	17	"PFM0639"	"M46861_1"	5170	25080	150	110	110	25	96	99	25	31	9	0	119	124	27	97	99	18	55	31	0	0.636	0.519	0.992	0.950	4.168	1.659	0.014	156	864	36	41	-0.652	14	22	14	27	-50
1	1	18	"PFM0668"	"M48963_5"	1160	25260	110	1106	1104	225	97	100	26	100	100	0	639	643	101	102	104	19	100	100	0	1.879	1.861	1.848	1.848	1.302	1.954	0.907	80	521	1546	1548	0.910	1009	537	1007	541	0
1	2	18	"PFM0751"	"M55156_1"	1350	25270	100	132	139	37	101	101	25	56	37	0	125	130	21	103	104	16	71	40	0	1.409	1.407	1.615	1.504	3.020	3.781	0.069	80	478	53	65	0.495	31	22	38	27	0
1	3	18	"PFM0789"	"M57163_1"	1550	25270	110	139	152	45	100	102	25	68	42	0	232	242	52	104	105	16	100	100	0	0.305	0.377	0.337	0.299	3.009	0.419	0.296	80	474	167	190	-1.715	39	128	52	138	0
1	4	18	"PFM0887"	"M8047_1"	1740	25260	120	1146	1079	384	103	106	29	100	99	0	697	651	207	106	109	20	100	97	0	1.765	1.791	1.836	1.832	1.550	1.838	0.911	120	519	1634	1521	0.820	1043	591	976	545	0
1	5	18	"PFD0324"	"D37405_1"	1920	25270	150	124	126	36	108	112	31	33	7	0	137	137	28	110	112	21	53	26	0	0.593	0.667	1.044	1.020	3.249	1.601	0.137	156	587	43	45	-0.755	16	27	18	27	-50
1	6	18	"PFD0374"	"D42243_5"	2120	25260	150	100	104	28	108	112	30	12	4	0	110	113	17	109	112	24	12	0	0	-8.000	-1.000	1.483	1.345	4.262	13.884	0.005	156	573	-7	0	Error	-8	1	-4	4	-50
1	7	18	"PFD0381"	"D42873_1"	2330	25230	150	112	113	29	106	110	28	21	5	0	112	116	24	109	113	31	12	2	0	2.000	1.000	1.200	1.337	3.393	0.809	0.037	156	681	9	14	1.000	6	3	7	7	-50
1	8	18	"PFD0391"	"D42954_8"	2510	25270	110	148	155	42	107	110	26	62	45	0	173	174	37	108	112	24	88	67	0	0.631	0.727	0.796	0.689	2.619	0.883	0.192	80	448	106	114	-0.665	41	65	48	66	0
1	9	18	"PFD0408"	"D47995_1"	2700	25270	120	1928	1698	664	109	111	25	99	99	0	1479	1373	397	109	111	22	100	100	0	1.328	1.257	1.270	1.122	1.648	1.334	0.919	120	516	3189	2853	0.409	1819	1370	1589	1264	0
1	10	18	"PFD0468"	"D53677_9"	2890	25260	150	104	108	27	111	113	27	11	1	0	111	113	18	110	111	16	19	7	0	-7.000	-1.000	1.917	1.905	3.780	18.651	0.003	156	543	-6	0	Error	-7	1	-3	3	-50
1	11	18	"IMX067I"	"Y_IMX067I"	3080	25260	150	101	105	30	111	112	27	10	3	0	102	106	19	109	110	16	14	4	0	1.429	2.000	1.545	1.460	2.822	15.789	0.006	156	540	-17	-9	0.515	-10	-7	-6	-3	-50
1	12	18	"IOX204I"	"Y_IOX204I"	3270	25260	150	95	101	38	106	109	26	12	5	0	101	101	15	108	109	16	8	0	0	1.571	0.714	1.400	1.835	3.493	10.330	0.019	156	508	-18	-12	0.652	-11	-7	-5	-7	-50
1	13	18	"IDX437I"	"Y_IDX437I"	3460	25260	150	90	97	29	105	106	26	10	4	0	99	101	17	106	108	16	13	3	0	2.143	1.600	1.857	1.759	3.218	5.585	0.031	156	486	-22	-13	1.100	-15	-7	-8	-5	-50
1	14	18	"ILX005I"	"Y_ILX005I"	3650	25260	150	95	96	23	105	108	29	3	0	0	101	102	16	106	108	17	8	1	0	2.000	2.250	1.714	1.433	3.339	8.253	0.016	156	537	-15	-13	1.000	-10	-5	-9	-4	-50
1	15	18	"Z_1_10"	"Z_1_10"	3840	25260	150	92	96	29	107	111	29	9	2	0	99	104	21	108	110	17	14	4	0	1.667	2.750	1.542	1.499	2.848	3.969	0.050	156	573	-24	-15	0.737	-15	-9	-11	-4	-50
1	16	18	"Z_1_30"	"Z_1_30"	4030	25270	150	105	107	30	109	112	29	14	2	0	107	109	20	110	111	17	16	4	0	1.333	2.000	1.640	1.561	3.915	8.216	0.015	156	605	-7	-3	0.415	-4	-3	-2	-1	-50
1	17	18	"Z_2_70"	"Z_2_70"	4210	25270	130	6002	6060	1695	110	115	30	100	100	0	6963	6994	1657	111	115	22	100	100	0	0.860	0.864	0.863	0.852	1.284	0.856	0.938	120	551	12744	12833	-0.218	5892	6852	5950	6883	0
1	18	18	"Z_2_90"	"Z_2_90"	4410	25270	120	7730	7296	2383	113	115	29	100	100	0	9582	9282	2981	113	116	22	100	100	0	0.804	0.783	0.793	0.791	1.351	0.781	0.956	120	516	17086	16352	-0.314	7617	9469	7183	9169	0
1	19	18	"Z_3_10"	"Z_3_10"	4600	25270	110	170	170	45	108	109	26	73	58	0	189	186	32	109	112	19	93	87	0	0.775	0.805	0.878	0.775	2.266	1.075	0.307	80	446	142	139	-0.368	62	80	62	77	0
1	20	18	"Z_3_30"	"Z_3_30"	4790	25270	150	100	103	27	106	105	25	14	2	0	113	122	33	104	106	16	37	26	0	-0.667	-0.167	0.938	1.062	4.044	1.765	0.028	156	697	3	15	Error	-6	9	-3	18	-50
1	21	18	"Z_3_50"	"Z_3_50"	4980	25280	120	469	454	157	100	103	27	99	96	0	722	689	182	101	103	18	100	100	0	0.594	0.602	0.562	0.558	1.461	0.626	0.864	120	570	990	942	-0.751	369	621	354	588	0
1	22	18	"Z_3_70"	"Z_3_70"	5180	25280	110	980	1043	361	96	98	25	100	100	0	1782	1822	389	97	99	20	100	100	0	0.525	0.549	0.522	0.525	1.265	0.585	0.922	80	486	2569	2672	-0.931	884	1685	947	1725	0
1	1	19	"Z_5_10"	"Z_5_10"	1200	25450	150	97	103	28	97	100	25	19	8	0	107	108	17	103	105	20	17	3	0	0.000	1.200	1.297	1.279	3.321	0.012	0.000	156	814	4	11	Error	0	4	6	5	-50
1	2	19	"Z_5_30"	"Z_5_30"	1380	25450	80	112	119	32	102	105	29	30	11	0	138	138	18	105	108	17	73	48	0	0.303	0.515	0.779	0.830	3.294	5.118	0.012	52	292	43	50	-1.722	10	33	17	33	0
1	3	19	"Z_5_50"	"Z_5_50"	1560	25450	120	4292	4040	1457	103	107	28	100	100	0	2612	2486	833	106	108	17	100	100	0	1.672	1.654	1.678	1.695	1.384	1.686	0.958	120	507	6695	6317	0.741	4189	2506	3937	2380	0
1	4	19	"Z_5_70"	"Z_5_70"	1750	25450	110	12214	11361	2944	109	118	93	100	100	0	6879	6704	1341	110	127	165	100	100	0	1.788	1.706	1.724	1.672	1.188	1.746	0.963	80	412	18874	17846	0.839	12105	6769	11252	6594	0
1	5	19	"Z_5_90"	"Z_5_90"	1940	25450	120	17510	16783	5938	113	121	85	100	100	0	11004	10151	3215	112	125	148	100	100	0	1.597	1.661	1.701	1.642	1.315	1.701	0.960	120	516	28289	26709	0.676	17397	10892	16670	10039	0
1	6	19	"Z_6_10"	"Z_6_10"	2150	25450	150	126	131	37	112	115	30	34	16	0	123	126	24	111	113	21	40	14	0	1.167	1.267	1.333	1.362	3.611	7.066	0.020	156	607	26	34	0.222	14	12	19	15	-50
1	7	19	"Z_7_50"	"Z_7_50"	2310	25450	110	562	553	126	110	112	27	100	100	0	437	435	64	110	113	26	100	100	0	1.382	1.363	1.375	1.329	1.411	1.486	0.829	80	418	779	768	0.467	452	327	443	325	0
1	8	19	"Z_7_70"	"Z_7_70"	2510	25450	120	1171	1134	336	110	113	25	100	100	0	759	734	232	110	113	24	99	98	0	1.635	1.641	1.657	1.735	1.491	1.639	0.909	120	554	1710	1648	0.709	1061	649	1024	624	0
1	9	19	"Z_7_90"	"Z_7_90"	2700	25450	120	2391	2254	745	112	114	25	100	100	0	1551	1448	507	110	110	16	100	100	0	1.582	1.601	1.634	1.733	1.489	1.598	0.932	120	444	3720	3480	0.661	2279	1441	2142	1338	0
1	10	19	"Z_8_10"	"Z_8_10"	2890	25450	150	104	107	28	112	115	27	13	4	0	106	107	19	110	113	24	10	0	0	2.000	1.667	1.750	1.772	3.520	2.732	0.010	156	508	-12	-8	1.000	-8	-4	-5	-3	-50
1	11	19	"Z_8_30"	"Z_8_30"	3100	25500	150	121	124	29	112	113	27	26	6	0	130	130	22	110	112	24	44	10	0	0.450	0.600	1.000	0.908	3.914	1.700	0.023	156	532	29	32	-1.152	9	20	12	20	-50
1	12	19	"Z_8_50"	"Z_8_50"	3270	25460	120	18476	16429	5135	109	111	27	100	100	0	15693	13795	4561	108	110	17	100	100	0	1.179	1.192	1.235	1.248	1.361	1.189	0.963	120	448	33952	30007	0.237	18367	15585	16320	13687	0
1	13	19	"PFA32032"	"oPFA32032"	3470	25450	150	119	121	28	107	109	26	28	8	0	128	129	20	108	111	18	53	23	0	0.600	0.667	1.019	0.939	3.712	5.433	0.014	156	557	32	35	-0.737	12	20	14	21	-50
1	14	19	"PFC0775"	"oPFC0775"	3650	25460	120	3866	3670	1209	108	112	29	100	100	0	2045	1933	605	109	112	17	100	100	0	1.941	1.953	1.996	2.020	1.403	1.992	0.945	120	445	5694	5386	0.957	3758	1936	3562	1824	0
1	15	19	"PFI17647"	"oPFI17647"	3840	25450	150	127	131	34	111	115	29	36	12	0	114	117	17	111	113	17	22	8	0	5.333	3.333	2.250	2.013	4.533	64.344	0.000	156	524	19	26	2.415	16	3	20	6	-50
1	16	19	"PFF72435"	"oPFF72435"	4020	25470	120	210	211	52	108	112	29	96	77	0	219	219	42	108	110	15	99	98	0	0.919	0.928	0.967	0.885	1.762	1.092	0.559	120	419	213	214	-0.122	102	111	103	111	0
1	17	19	"PFL0040"	"oPFL0040"	4220	25460	120	2358	2265	813	112	115	30	99	99	0	1887	1790	627	111	114	21	100	99	0	1.265	1.282	1.273	1.280	1.535	1.290	0.943	120	528	4022	3832	0.339	2246	1776	2153	1679	0
1	18	19	"PFL0041"	"oPFL0041"	4410	25460	120	3012	2909	947	113	115	28	100	100	0	2270	2187	694	113	115	20	100	100	0	1.344	1.348	1.364	1.371	1.371	1.353	0.955	120	466	5056	4870	0.427	2899	2157	2796	2074	0
1	19	19	"PFI17649"	"oPFI17649"	4600	25460	150	113	114	27	113	115	29	14	2	0	117	118	19	111	114	19	21	7	0	0.000	0.143	1.432	1.296	3.413	194.371	0.000	156	593	6	8	Error	0	6	1	7	-50
1	20	19	"PFJ12790"	"oPFJ12790"	4800	25470	120	590	608	176	111	112	25	100	100	0	493	497	123	108	110	16	100	100	0	1.244	1.278	1.319	1.263	1.391	1.318	0.904	120	462	864	886	0.315	479	385	497	389	0
1	21	19	"PFJ12792"	"oPFJ12792"	4980	25470	110	989	996	262	111	113	27	100	100	0	605	600	110	110	111	21	100	100	0	1.774	1.806	1.774	1.769	1.271	1.865	0.910	80	465	1373	1375	0.827	878	495	885	490	0
1	22	19	"PFK12895"	"oPFK12895"	5230	25450	150	114	117	29	103	105	27	30	9	0	116	121	24	104	107	20	35	12	0	0.917	0.824	1.333	1.174	4.227	7.032	0.006	156	871	23	31	-0.126	11	12	14	17	-50
1	1	20	"PFF72440"	"oPFF72440"	1180	25640	120	6249	5922	2105	98	101	26	100	100	0	4168	3823	1316	103	104	19	100	100	0	1.513	1.566	1.584	1.611	1.412	1.582	0.963	120	537	10216	9544	0.598	6151	4065	5824	3720	0
1	2	20	"PFH0004"	"oPFH0004"	1370	25640	120	977	973	306	102	105	28	100	100	0	1011	986	292	105	106	17	100	100	0	0.966	0.989	0.988	0.996	1.414	0.991	0.918	120	470	1781	1752	-0.050	875	906	871	881	0
1	3	20	"PFD66983"	"oPFD66983"	1550	25640	150	116	118	30	103	105	27	31	11	0	131	133	27	106	109	22	54	23	0	0.520	0.556	0.857	0.906	4.230	3.826	0.010	156	551	38	42	-0.943	13	25	15	27	-50
1	4	20	"PFBL B0087"	"oPFBLOB0087"	1730	25620	150	116	117	27	105	111	77	1	0	0	113	113	19	106	119	137	0	0	0	1.571	1.714	1.383	1.421	4.017	0.551	0.848	156	612	18	19	0.652	11	7	12	7	-50
1	5	20	"PFBL B0089"	"oPFBLOB0089"	1940	25640	110	183	186	39	104	107	25	95	80	0	191	191	34	104	105	15	98	95	0	0.908	0.943	0.927	0.872	2.134	1.187	0.441	80	459	166	169	-0.139	79	87	82	87	0
1	6	20	"PFL0045"	"oPFL0045"	2130	25650	120	175	178	47	104	106	25	82	70	0	2629	2568	795	107	109	18	100	100	0	0.028	0.030	0.032	0.032	1.663	0.029	0.569	120	470	2593	2535	-5.151	71	2522	74	2461	0
1	7	20	"PFF72441"	"oPFF72441"	2310	25640	150	100	104	27	107	109	26	16	3	0	123	122	18	109	112	24	23	2	0	-0.500	-0.231	1.375	1.364	4.397	3.106	0.005	156	562	7	10	Error	-7	14	-3	13	-50
1	8	20	"PFBL B0090"	"oPFBLOB0090"	2510	25650	120	1087	1058	360	110	111	26	100	100	0	988	979	250	110	111	22	100	100	0	1.113	1.091	1.111	1.039	1.360	1.142	0.931	120	470	1855	1817	0.154	977	878	948	869	0
1	9	20	"PFD66986"	"oPFD66986"	2710	25640	150	116	119	30	112	115	27	22	8	0	122	125	21	111	114	23	30	6	0	0.364	0.500	1.167	1.185	4.013	2.944	0.027	156	513	15	21	-1.459	4	11	7	14	-50
1	10	20	"PFL0049"	"oPFL0049"	2880	25640	150	100	106	31	112	115	26	18	3	0	112	115	20	115	118	29	8	0	0	4.000	100000.000	1.658	1.723	4.073	3.627	0.034	156	446	-15	-6	2.000	-12	-3	-6	0	-50
1	11	20	"PFK12897"	"oPFK12897"	3080	25640	150	100	101	29	110	113	26	11	2	0	111	113	21	114	116	24	9	3	0	3.333	9.000	1.289	1.552	3.855	11.898	0.004	156	482	-13	-10	1.737	-10	-3	-9	-1	-50
1	12	20	"PFF72442"	"oPFF72442"	3270	25650	120	1208	1168	328	109	111	26	100	100	0	1049	1045	255	110	112	17	100	100	0	1.170	1.133	1.125	1.117	1.327	1.153	0.935	120	414	2038	1994	0.227	1099	939	1059	935	0
1	13	20	"PFF72443"	"oPFF72443"	3450	25650	120	995	964	300	110	113	27	99	98	0	1070	1058	287	112	114	18	100	100	0	0.924	0.903	0.913	0.875	1.496	0.919	0.914	120	462	1843	1800	-0.114	885	958	854	946	0
1	14	20	"PFBL B0094"	"oPFBLOB0094"	3640	25650	120	4448	4227	1339	114	117	28	100	100	0	4173	3929	1392	116	118	19	100	100	0	1.068	1.079	1.090	1.156	1.474	1.058	0.942	120	504	8391	7926	0.095	4334	4057	4113	3813	0
1	15	20	"PFH0026"	"oPFH0026"	3850	25640	120	245	251	65	114	116	29	95	90	0	250	252	57	114	115	17	100	98	0	0.963	0.993	0.942	0.950	1.907	1.089	0.590	120	497	267	275	-0.054	131	136	137	138	0
1	16	20	"PFD67003"	"oPFD67003"	4040	25630	120	1967	1809	609	109	113	29	100	100	0	951	911	317	110	111	16	100	98	0	2.209	2.122	2.130	2.253	1.533	2.140	0.918	120	483	2699	2501	1.144	1858	841	1700	801	0
1	17	20	"PFM60515"	"oPFM60515"	4230	25650	110	141	142	38	113	116	29	48	20	0	129	133	22	112	114	17	46	23	0	1.647	1.381	1.367	1.322	3.493	5.438	0.131	80	486	45	50	0.720	28	17	29	21	0
1	18	20	"PFL0099"	"oPFL0099"	4420	25640	120	10544	9735	3209	112	115	31	100	100	0	6141	5744	1797	114	116	19	100	100	0	1.731	1.709	1.713	1.707	1.393	1.741	0.945	120	508	16459	15253	0.792	10432	6027	9623	5630	0
1	19	20	"PFJ12808"	"oPFJ12808"	4620	25640	120	513	513	155	113	116	29	100	99	0	545	548	132	107	110	19	100	100	0	0.913	0.907	0.929	0.859	1.424	0.940	0.880	120	472	838	841	-0.131	400	438	400	441	0
1	20	20	"PFBL B0145"	"oPFBLOB0145"	4810	25640	120	617	602	186	112	115	26	99	98	0	685	672	180	108	110	17	100	99	0	0.875	0.869	0.837	0.845	1.363	0.889	0.914	120	475	1082	1054	-0.192	505	577	490	564	0
1	21	20	"PFBL B0149"	"oPFBLOB0149"	5000	25640	130	627	602	135	115	118	27	100	100	0	402	408	74	112	114	20	100	100	0	1.766	1.645	1.678	1.625	1.316	1.724	0.870	120	531	802	783	0.820	512	290	487	296	0
1	22	20	"PFI17700"	"oPFI17700"	5190	25640	120	2123	2080	657	111	114	29	100	100	0	1182	1163	347	108	111	29	100	99	0	1.873	1.866	1.875	1.910	1.384	1.896	0.942	120	544	3086	3024	0.906	2012	1074	1969	1055	0
1	1	21	"PFI17702"	"oPFI17702"	1190	25820	120	2101	2062	799	99	101	28	100	100	0	1901	1835	681	102	103	15	100	100	0	1.113	1.133	1.177	1.122	1.539	1.145	0.930	120	583	3801	3696	0.154	2002	1799	1963	1733	0
1	2	21	"PFG0046"	"oPFG0046"	1380	25820	120	781	803	277	100	101	25	100	99	0	511	511	170	101	103	16	97	97	0	1.661	1.715	1.763	1.794	1.667	1.740	0.909	120	507	1091	1113	0.732	681	410	703	410	0
1	3	21	"PFBL B0151"	"oPFBLOB0151"	1570	25820	110	1400	1355	359	102	103	26	100	100	0	931	957	166	101	105	24	100	100	0	1.564	1.464	1.454	1.419	1.286	1.524	0.928	80	430	2128	2109	0.645	1298	830	1253	856	0
1	4	21	"PFG0047"	"oPFG0047"	1760	25820	120	397	408	127	100	102	25	99	98	0	290	290	76	102	106	22	99	95	0	1.580	1.638	1.666	1.669	1.535	1.740	0.793	120	519	485	496	0.660	297	188	308	188	0
1	5	21	"PFD67004"	"oPFD67004"	1950	25820	120	1171	1144	377	100	102	24	100	100	0	675	687	245	102	103	14	99	98	0	1.869	1.785	1.784	1.935	1.525	1.769	0.923	120	502	1644	1629	0.902	1071	573	1044	585	0
1	6	21	"PFL0107"	"oPFL0107"	2130	25820	110	642	646	156	105	106	24	100	100	0	443	450	91	104	106	17	100	100	0	1.584	1.564	1.594	1.543	1.346	1.595	0.871	80	429	876	887	0.664	537	339	541	346	0
1	7	21	"PFM60519"	"oPFM60519"	2330	25820	120	1507	1410	495	103	105	25	100	100	0	1424	1294	533	108	109	17	100	99	0	1.067	1.102	1.110	1.230	1.624	1.060	0.919	120	473	2720	2493	0.093	1404	1316	1307	1186	0
1	8	21	"PFI17707"	"oPFI17707"	2510	25820	120	901	887	290	105	106	27	100	100	0	872	842	286	110	112	17	100	100	0	1.045	1.068	1.055	1.103	1.530	1.062	0.890	120	479	1558	1514	0.063	796	762	782	732	0
1	9	21	"PFBL B0154"	"oPFBLOB0154"	2720	25830	120	1736	1656	686	108	111	27	99	99	0	9852	9519	2871	115	117	24	100	100	0	0.167	0.165	0.169	0.147	1.556	0.168	0.912	120	434	11365	10952	-2.580	1628	9737	1548	9404	0
1	10	21	"PFM60520"	"oPFM60520"	2890	25820	120	797	804	273	111	114	28	100	99	0	617	595	202	115	119	23	100	99	0	1.367	1.444	1.465	1.504	1.535	1.452	0.883	120	433	1188	1173	0.451	686	502	693	480	0
1	11	21	"PFBL B0158"	"oPFBLOB0158"	3090	25830	120	270	271	79	109	111	27	96	92	0	1815	1824	550	115	116	17	100	100	0	0.095	0.095	0.092	0.086	1.632	0.091	0.758	120	476	1861	1871	-3.400	161	1700	162	1709	0
1	12	21	"PFI17709"	"oPFI17709"	3280	25830	120	3009	2796	979	106	108	25	100	100	0	2963	2850	898	111	114	18	100	100	0	1.018	0.982	0.993	0.946	1.384	0.996	0.942	120	510	5755	5429	0.026	2903	2852	2690	2739	0
1	13	21	"PFG0048"	"oPFG0048"	3470	25830	120	3280	3122	943	109	111	27	100	100	0	6957	6536	2006	115	116	19	100	100	0	0.463	0.469	0.480	0.476	1.380	0.460	0.948	120	512	10013	9434	-1.109	3171	6842	3013	6421	0
1	14	21	"PFM60526"	"oPFM60526"	3660	25830	120	2176	2047	683	114	117	28	100	100	0	2042	1879	628	116	117	19	100	100	0	1.071	1.096	1.088	1.095	1.423	1.095	0.939	120	520	3988	3696	0.098	2062	1926	1933	1763	0
1	15	21	"PFM60528"	"oPFM60528"	3850	25830	120	480	473	142	106	109	29	98	98	0	954	907	281	108	110	18	99	99	0	0.442	0.459	0.471	0.459	1.401	0.452	0.902	120	518	1220	1166	-1.178	374	846	367	799	0
1	16	21	"PFL0111"	"oPFL0111"	4030	25830	120	376	362	98	102	104	28	100	97	0	352	346	95	103	106	17	98	96	0	1.100	1.070	1.098	1.120	1.611	1.085	0.822	120	537	523	503	0.138	274	249	260	243	0
1	17	21	"E598_1c"	"E598_1c"	4230	25870	150	106	107	25	102	105	27	14	3	0	109	113	19	105	107	16	30	13	0	1.000	0.625	1.187	1.244	4.198	7.740	0.009	156	686	8	13	0.000	4	4	5	8	-50
1	18	21	"E598_1e"	"E598_1e"	4410	25840	150	102	106	29	109	112	30	13	0	0	108	110	21	109	110	16	20	7	0	7.000	-3.000	1.488	1.572	3.427	5.905	0.035	156	591	-8	-2	2.807	-7	-1	-3	1	-50
1	19	21	"E598_1g"	"E598_1g"	4600	25840	150	98	98	24	108	112	29	6	0	0	98	99	15	105	106	16	7	0	0	1.429	1.667	1.544	1.450	3.829	12.082	0.009	156	585	-17	-16	0.515	-10	-7	-10	-6	-50
1	20	21	"E598_1i"	"E598_1i"	4800	25840	120	149	152	30	108	114	45	44	6	0	321	324	65	105	109	37	99	98	0	0.190	0.201	0.187	0.171	2.359	0.173	0.262	120	455	257	263	-2.397	41	216	44	219	0
1	21	21	"F48446_9a"	"F48446_9a"	4980	25840	150	109	113	33	112	117	43	10	1	0	115	119	28	112	115	35	14	2	0	-1.000	0.143	1.228	1.330	3.553	2.982	0.117	156	520	0	8	Error	-3	3	1	7	-50
1	22	21	"F48446_9c"	"F48446_9c"	5170	25840	150	94	108	95	108	112	30	8	3	0	96	99	23	105	108	33	5	1	0	1.556	0.000	1.216	1.195	3.390	10.648	0.059	156	727	-23	-6	0.637	-14	-9	0	-6	-50
1	1	22	"I12861_2g"	"I12861_2g"	1170	26010	100	138	139	32	92	94	25	76	45	0	167	168	35	99	100	15	95	88	0	0.676	0.681	0.684	0.679	2.538	0.784	0.339	80	481	114	116	-0.564	46	68	47	69	0
1	2	22	"I12861_2i"	"I12861_2i"	1360	26010	110	203	204	54	99	100	25	93	83	0	204	209	33	99	101	15	100	100	0	0.990	0.955	0.935	0.840	1.947	1.134	0.561	80	512	209	215	-0.014	104	105	105	110	0
1	3	22	"J512_2a"	"J512_2a"	1550	26020	150	94	98	30	99	101	25	15	6	0	97	99	16	100	101	17	11	2	0	1.667	1.000	1.941	1.734	3.166	7.042	0.029	156	843	-8	-2	0.737	-5	-3	-1	-1	-50
1	4	22	"J512_2c"	"J512_2c"	1740	26020	150	96	99	26	97	99	24	21	6	0	99	101	18	100	102	17	18	4	0	1.000	2.000	1.357	1.426	3.754	8.282	0.011	156	774	-2	3	0.000	-1	-1	2	1	-50
1	5	22	"J512_2e"	"J512_2e"	1930	26020	150	88	94	25	95	97	23	17	5	0	101	103	17	99	101	15	24	8	0	-3.500	-0.250	1.592	1.385	3.853	19.854	0.002	156	763	-5	3	Error	-7	2	-1	4	-50
1	6	22	"J512_2g"	"J512_2g"	2120	26020	150	90	91	21	96	97	24	8	2	0	98	99	16	102	103	16	9	1	0	1.500	1.667	1.467	1.588	3.163	15.423	0.003	156	786	-10	-8	0.585	-6	-4	-5	-3	-50
1	7	22	"M40872_8a"	"M40872_8a"	2310	26020	150	100	102	29	98	100	24	23	8	0	100	103	16	104	105	17	12	2	0	-0.500	-4.000	1.594	1.798	3.292	10.378	0.007	156	774	-2	3	Error	2	-4	4	-1	-50
1	8	22	"M40872_8c"	"M40872_8c"	2500	26020	150	94	96	28	99	101	24	12	5	0	99	101	18	106	107	17	10	2	0	0.714	0.600	1.273	1.445	4.039	6.352	0.018	156	759	-12	-8	-0.485	-5	-7	-3	-5	-50
1	9	22	"M40872_8e"	"M40872_8e"	2690	26020	150	106	108	28	103	105	26	21	6	0	104	106	19	107	110	27	8	0	0	-1.000	-5.000	1.471	1.239	3.319	11.024	0.007	156	748	0	4	Error	3	-3	5	-1	-50
1	10	22	"M40872_8g"	"M40872_8g"	2880	26020	150	101	108	28	106	108	28	14	5	0	106	108	18	110	112	27	7	0	0	1.250	-1.000	1.322	1.344	3.551	0.722	0.010	156	752	-9	0	0.322	-5	-4	2	-2	-50
1	11	22	"M40872_8i"	"M40872_8i"	3080	26020	150	125	131	45	104	107	26	40	20	0	120	122	19	109	111	18	36	9	0	1.909	2.077	1.800	1.779	3.857	13.036	0.011	156	833	32	40	0.933	21	11	27	13	-50
1	12	22	"EMPTY"	"EMPTY"	3280	26030	100	187	202	68	102	104	24	91	81	0	205	207	47	107	108	18	98	97	0	0.867	1.000	1.015	0.863	2.329	1.218	0.564	80	478	183	200	-0.205	85	98	100	100	0
1	13	22	"EMPTY"	"EMPTY"	3470	26030	110	359	392	164	100	101	23	100	98	0	374	412	156	106	107	18	100	100	0	0.966	0.954	0.947	0.929	1.576	0.988	0.836	80	544	527	598	-0.049	259	268	292	306	0
1	14	22	"EMPTY"	"EMPTY"	3650	26030	100	300	304	111	102	103	25	97	96	0	345	355	111	107	109	18	100	100	0	0.832	0.815	0.807	0.761	1.781	0.856	0.756	80	490	436	450	-0.265	198	238	202	248	0
1	15	22	"EMPTY"	"EMPTY"	3850	26030	100	314	315	82	98	99	23	100	97	0	371	372	108	102	104	16	100	100	0	0.803	0.804	0.806	0.819	1.536	0.802	0.790	80	500	485	487	-0.317	216	269	217	270	0
1	16	22	"EMPTY"	"EMPTY"	4040	26030	100	447	504	244	88	92	21	100	98	0	606	606	216	98	98	15	100	100	0	0.707	0.819	0.775	0.746	1.671	0.869	0.839	80	500	867	924	-0.501	359	508	416	508	0
1	17	22	"EMPTY"	"EMPTY"	4230	26030	90	254	264	67	91	96	25	100	100	0	336	349	93	99	100	17	100	100	0	0.688	0.692	0.713	0.691	1.521	0.660	0.689	52	338	400	423	-0.540	163	237	173	250	0
1	18	22	"EMPTY"	"EMPTY"	4410	26030	100	211	230	74	100	104	27	95	87	0	256	311	157	103	105	16	100	97	0	0.725	0.625	0.658	0.707	1.776	0.536	0.686	80	438	264	338	-0.463	111	153	130	208	0
1	19	22	"EMPTY"	"EMPTY"	4600	26030	150	96	97	23	100	103	28	10	1	0	103	106	17	100	101	15	21	7	0	-1.333	-0.500	2.000	1.473	4.826	45.632	0.001	156	754	-1	3	Error	-4	3	-3	6	-50
1	20	22	"EMPTY"	"EMPTY"	4790	26030	150	98	102	26	100	104	39	12	0	0	102	104	20	102	106	34	3	0	0	100000.000	1.000	1.556	1.483	3.276	1.591	0.071	156	705	-2	4	16.610	-2	0	2	2	-50
1	21	22	"EMPTY"	"EMPTY"	4980	26030	150	110	112	26	102	107	40	13	0	0	109	110	16	107	111	34	3	0	0	4.000	3.333	1.727	1.638	2.768	1.579	0.062	156	682	10	13	2.000	8	2	10	3	-50
1	22	22	"EMPTY"	"EMPTY"	5170	26030	150	103	107	26	104	107	26	19	4	0	107	110	21	105	107	17	18	3	0	-0.500	0.600	1.714	1.325	3.977	33.334	0.001	156	889	1	8	Error	-1	2	3	5	-50
2	1	1	"PFA0116"	"A23157_2"	5850	22120	160	1395	1392	707	105	120	143	99	95	0	950	949	401	107	124	148	97	89	0	1.530	1.529	1.581	1.461	1.508	1.622	0.924	208	1004	2133	2129	0.614	1290	843	1287	842	0
2	2	1	"PFA0048"	"A14801_13"	6030	22130	150	3405	3436	1318	109	113	33	100	100	0	2396	2490	672	110	114	24	100	100	0	1.442	1.398	1.403	1.316	1.351	1.462	0.928	156	658	5582	5707	0.528	3296	2286	3327	2380	0
2	3	1	"PFA0211"	"A8109_3"	6220	22130	150	3000	2864	1475	113	117	33	100	100	0	1777	1792	781	111	114	26	100	100	0	1.733	1.637	1.603	1.508	1.434	1.692	0.930	156	675	4553	4432	0.793	2887	1666	2751	1681	0
2	4	1	"PFA0021"	"A11962_3"	6420	22130	160	212	214	51	113	116	31	93	77	0	274	275	57	113	115	25	99	95	0	0.615	0.623	0.604	0.597	2.026	0.647	0.530	208	753	260	263	-0.702	99	161	101	162	0
2	5	1	"PFA0164"	"A3310_6"	6600	22130	150	926	886	231	117	120	30	100	100	0	594	597	102	116	119	21	100	100	0	1.692	1.599	1.675	1.544	1.420	1.691	0.881	156	651	1287	1250	0.759	809	478	769	481	0
2	6	1	"PFA0033"	"A13725_2"	6790	22130	150	767	757	204	119	124	49	100	100	0	629	624	120	118	122	23	100	100	0	1.268	1.261	1.323	1.229	1.542	1.359	0.826	156	684	1159	1144	0.343	648	511	638	506	0
2	7	1	"PFB0041"	"B180"	6980	22140	160	954	929	354	113	119	46	99	97	0	925	894	297	114	117	21	100	100	0	1.037	1.046	1.055	0.996	1.461	1.078	0.916	208	775	1652	1596	0.052	841	811	816	780	0
2	8	1	"PFB0043"	"B186"	7170	22140	150	963	972	294	113	116	29	100	100	0	895	925	218	114	116	20	100	100	0	1.088	1.059	1.101	1.022	1.335	1.081	0.893	156	653	1631	1670	0.122	850	781	859	811	0
2	9	1	"PFB0048"	"B197"	7350	22140	150	1148	1154	254	115	118	29	100	100	0	1249	1250	225	115	119	23	100	100	0	0.911	0.915	0.929	0.906	1.252	0.931	0.921	156	704	2167	2174	-0.135	1033	1134	1039	1135	0
2	10	1	"PFB0056"	"B218"	7550	22140	150	28401	28598	9763	116	122	36	100	100	0	18675	18362	4991	115	123	40	100	100	0	1.524	1.561	1.588	1.517	1.232	1.594	0.940	156	730	46845	46729	0.608	28285	18560	28482	18247	0
2	11	1	"PFB0059"	"B241"	7740	22150	140	333	352	100	117	125	36	100	98	0	267	280	56	116	123	40	100	98	0	1.430	1.433	1.457	1.387	1.615	1.602	0.634	156	619	367	399	0.516	216	151	235	164	0
2	12	1	"PFB0069"	"B270"	7930	22140	150	868	876	217	107	110	26	100	100	0	534	542	100	108	110	17	100	100	0	1.786	1.772	1.783	1.746	1.290	1.825	0.903	156	665	1187	1203	0.837	761	426	769	434	0
2	13	1	"PFB0161"	"B471"	8110	22140	150	1388	1366	375	108	110	26	100	100	0	1145	1147	254	109	111	18	100	100	0	1.236	1.212	1.201	1.194	1.262	1.238	0.925	156	691	2316	2296	0.305	1280	1036	1258	1038	0
2	14	1	"PFB0183"	"B508"	8310	22140	150	959	989	273	113	117	30	100	100	0	539	560	106	112	114	19	100	100	0	1.981	1.955	1.985	1.911	1.273	2.052	0.919	156	753	1273	1324	0.986	846	427	876	448	0
2	15	1	"PFB0185"	"B511"	8500	22150	150	450	451	96	113	119	41	100	100	0	705	718	121	112	114	23	100	100	0	0.568	0.558	0.560	0.544	1.270	0.558	0.859	156	715	930	944	-0.815	337	593	338	606	0
2	16	1	"PFB0199"	"B537"	8680	22150	140	1372	1334	290	115	120	41	100	100	0	726	736	107	112	117	29	100	100	0	2.047	1.954	1.965	1.923	1.258	2.080	0.915	156	650	1871	1843	1.034	1257	614	1219	624	0
2	17	1	"PFB0205"	"B549"	8870	22150	150	1010	1036	223	117	122	34	100	100	0	1052	1044	180	115	120	28	100	100	0	0.953	0.989	0.993	0.979	1.215	0.995	0.926	156	802	1830	1848	-0.069	893	937	919	929	0
2	18	1	"PFB0211"	"B556"	9070	22150	150	12881	13441	4098	117	120	31	100	100	0	10996	11250	3087	116	119	21	100	100	0	1.173	1.197	1.212	1.182	1.182	1.208	0.945	156	752	23644	24458	0.230	12764	10880	13324	11134	0
2	19	1	"PFC0047"	"C187"	9260	22150	140	2674	2714	580	118	121	30	100	100	0	2128	2159	413	116	123	64	100	100	0	1.270	1.271	1.281	1.263	1.185	1.280	0.933	156	643	4568	4639	0.345	2556	2012	2596	2043	0
2	20	1	"PFC0049"	"C191"	9450	22150	150	1471	1474	494	117	120	32	100	100	0	1672	1770	574	117	119	22	100	100	0	0.871	0.821	0.822	0.812	1.199	0.804	0.924	156	691	2909	3010	-0.200	1354	1555	1357	1653	0
2	21	1	"PFC0053"	"C199"	9630	22150	140	1135	1148	267	115	119	31	100	100	0	666	674	134	117	120	22	100	100	0	1.858	1.855	1.817	1.842	1.246	1.896	0.910	156	644	1569	1590	0.894	1020	549	1033	557	0
2	22	1	"PFC0064"	"C230"	9820	22160	150	279	278	61	117	123	41	99	93	0	187	188	34	113	120	29	92	65	0	2.189	2.147	2.193	2.284	2.036	2.648	0.456	156	866	236	236	1.130	162	74	161	75	0
2	1	2	"PFC0067"	"C234"	5820	22330	150	2465	2460	509	106	109	35	100	100	0	2165	2167	487	107	114	42	100	100	0	1.146	1.143	1.155	1.153	1.195	1.132	0.952	156	751	4417	4414	0.197	2359	2058	2354	2060	0
2	2	2	"PFC0074"	"C249"	6020	22330	140	697	719	186	116	135	129	100	98	0	462	470	109	118	150	214	90	20	0	1.689	1.713	1.714	1.708	1.286	1.748	0.866	156	504	925	955	0.756	581	344	603	352	0
2	3	2	"PFK0421"	"Kn479_3"	6220	22330	150	1192	1177	227	122	139	131	100	100	0	631	632	111	123	154	220	99	73	0	2.106	2.073	2.128	2.076	1.292	1.815	0.673	156	487	1578	1564	1.075	1070	508	1055	509	0
2	4	2	"PFK0499"	"Kn722_1"	6400	22330	140	416	408	80	116	120	31	100	99	0	443	454	91	119	121	26	100	100	0	0.926	0.872	0.891	0.864	1.403	0.854	0.829	156	451	624	627	-0.111	300	324	292	335	0
2	5	2	"PFK0529"	"Kn862_1"	6590	22330	140	1466	1413	619	117	121	29	100	100	0	2573	2625	1057	119	123	26	100	100	0	0.550	0.517	0.510	0.497	1.306	0.508	0.933	156	465	3803	3802	-0.863	1349	2454	1296	2506	0
2	6	2	"PFK0159"	"Kn1106_2"	6780	22340	140	290	294	64	117	125	56	96	83	0	223	227	46	116	121	28	100	87	0	1.617	1.595	1.567	1.623	1.709	1.993	0.515	156	460	280	288	0.693	173	107	177	111	0
2	7	2	"PFK0179"	"Kn1255_4"	6970	22340	150	2856	2899	1171	109	117	56	100	100	0	2760	2946	973	109	113	23	100	100	0	1.036	0.983	0.989	0.947	1.246	1.018	0.946	156	433	5398	5627	0.051	2747	2651	2790	2837	0
2	8	2	"PFK0266"	"Kn2144_2"	7160	22340	150	456	466	113	102	107	27	100	100	0	1308	1361	282	107	109	17	100	100	0	0.295	0.290	0.294	0.283	1.360	0.280	0.846	156	429	1555	1618	-1.762	354	1201	364	1254	0
2	9	2	"PFK1250"	"Ks8_1"	7350	22340	150	950	978	238	105	110	30	100	100	0	681	714	158	110	114	27	100	100	0	1.480	1.445	1.463	1.439	1.292	1.476	0.889	156	463	1416	1477	0.565	845	571	873	604	0
2	10	2	"PFK0668"	"Ks13_2"	7540	22340	140	596	620	146	109	115	34	100	100	0	992	1007	217	111	119	45	100	100	0	0.553	0.570	0.578	0.563	1.280	0.556	0.885	156	480	1368	1407	-0.855	487	881	511	896	0
2	11	2	"PFK0833"	"Ks25_5"	7740	22340	150	617	618	127	111	117	33	100	100	0	408	418	73	110	117	43	100	100	0	1.698	1.646	1.657	1.635	1.351	1.715	0.841	156	451	804	815	0.764	506	298	507	308	0
2	12	2	"PFK0849"	"Ks26_17"	7910	22340	150	611	623	155	106	111	29	100	100	0	543	578	340	110	112	19	100	100	0	1.166	1.105	1.165	1.158	1.443	0.865	0.615	156	450	938	985	0.222	505	433	517	468	0
2	13	2	"PFK0898"	"Ks31_1"	8110	22340	150	1122	1168	286	109	114	31	100	100	0	939	997	231	112	114	21	100	100	0	1.225	1.197	1.226	1.194	1.290	1.205	0.908	156	459	1840	1944	0.293	1013	827	1059	885	0
2	14	2	"PFK0968"	"Ks42_6"	8280	22350	150	1068	1107	264	117	122	33	100	100	0	558	571	114	117	120	24	100	100	0	2.156	2.181	2.229	2.176	1.252	2.233	0.904	156	533	1392	1444	1.109	951	441	990	454	0
2	15	2	"PFK1224"	"Ks83_19"	8500	22330	100	195	189	41	117	125	49	70	25	0	172	183	51	112	117	25	90	65	0	1.300	1.014	1.177	1.071	2.536	2.005	0.124	80	371	138	143	0.379	78	60	72	71	0
2	16	2	"PFK1246"	"Ks89_2"	8670	22350	150	779	814	189	119	127	47	100	100	0	451	462	83	114	119	27	100	100	0	1.958	1.997	2.004	1.981	1.330	2.123	0.873	156	545	997	1043	0.970	660	337	695	348	0
2	17	2	"PFK1245"	"Ks89_10"	8860	22350	80	179	184	46	128	138	45	53	19	0	182	188	35	121	128	33	82	44	0	0.836	0.836	0.728	0.912	2.548	2.817	0.057	52	300	112	123	-0.258	51	61	56	67	0
2	18	2	"PFK1268"	"Ks97_1"	9060	22350	150	546	555	133	124	130	43	100	100	0	794	809	147	116	122	26	100	100	0	0.622	0.622	0.625	0.606	1.273	0.643	0.881	156	580	1100	1124	-0.684	422	678	431	693	0
2	19	2	"PFK0567"	"Ks101_10"	9260	22350	150	1371	1343	247	122	125	41	100	100	0	931	940	141	117	120	21	100	100	0	1.534	1.484	1.494	1.474	1.231	1.519	0.923	156	420	2063	2044	0.618	1249	814	1221	823	0
2	20	2	"PFK0617"	"Ks117_4"	9430	22350	140	382	391	79	123	125	30	100	99	0	307	309	52	121	123	21	100	100	0	1.392	1.426	1.412	1.408	1.424	1.508	0.801	156	416	445	456	0.478	259	186	268	188	0
2	21	2	"PFK0689"	"Ks157_11"	9630	22360	150	302	316	65	128	130	33	100	99	0	5218	5364	987	123	126	23	100	100	0	0.034	0.036	0.036	0.035	1.324	0.034	0.735	156	422	5269	5429	-4.872	174	5095	188	5241	0
2	22	2	"PFK0731"	"Ks186_10"	9820	22350	160	65535	60255	11256	140	149	50	100	100	76	65535	57725	14906	133	140	35	100	100	70	1.000	1.044	1.000	1.089	1.354	1.016	0.966	208	756	130797	117707	-0.000	65395	65402	60115	57592	0
2	1	3	"PFK0746"	"Ks202_1"	5820	22520	150	2243	2282	463	108	114	38	100	100	0	1551	1518	318	108	117	37	100	100	0	1.480	1.542	1.595	1.564	1.303	1.544	0.936	156	789	3578	3584	0.565	2135	1443	2174	1410	0
2	2	3	"PFK0750"	"Ks202_4"	6020	22530	150	564	569	162	116	138	131	100	89	0	417	431	88	119	154	217	85	10	0	1.503	1.452	1.487	1.415	1.369	1.544	0.856	156	507	746	765	0.588	448	298	453	312	0
2	3	3	"PFK0747"	"Ks202_10"	6200	22530	140	2374	2401	566	117	137	140	100	100	0	1600	1590	297	120	156	237	100	100	0	1.525	1.554	1.564	1.537	1.207	1.584	0.892	156	420	3737	3754	0.609	2257	1480	2284	1470	0
2	4	3	"PFK0766"	"Ks212_4"	6390	22530	140	382	382	77	112	116	28	100	100	0	1531	1563	336	118	121	43	100	100	0	0.191	0.187	0.186	0.184	1.291	0.175	0.856	156	435	1683	1715	-2.388	270	1413	270	1445	0
2	5	3	"PFA0029"	"A12706_1"	6590	22530	150	2021	2221	1057	112	114	28	100	100	0	18380	19579	8815	117	121	25	100	100	0	0.105	0.108	0.101	0.104	1.346	0.105	0.876	156	445	20172	21571	-3.258	1909	18263	2109	19462	0
2	6	3	"PFA0034"	"A13725_4"	6770	22530	140	1136	1162	222	110	112	27	100	100	0	1454	1490	283	112	117	24	100	100	0	0.765	0.763	0.808	0.763	1.304	0.743	0.858	156	379	2368	2430	-0.387	1026	1342	1052	1378	0
2	7	3	"PFA0036"	"A13725_6"	6960	22530	150	1273	1289	283	104	106	25	100	100	0	1341	1348	267	108	110	17	100	100	0	0.948	0.956	0.958	0.952	1.232	0.957	0.921	156	373	2402	2425	-0.077	1169	1233	1185	1240	0
2	8	3	"PFA0038"	"A13725_9"	7140	22530	150	1598	1561	342	102	103	23	100	100	0	775	777	162	107	108	16	100	100	0	2.240	2.178	2.220	2.186	1.305	2.216	0.889	156	427	2164	2129	1.163	1496	668	1459	670	0
2	9	3	"PFA0041"	"A14195_3"	7340	22520	150	131	133	31	103	106	27	50	22	0	134	138	27	106	109	24	55	18	0	1.000	0.938	1.161	1.200	3.825	1.802	0.100	156	452	56	62	0.000	28	28	30	32	-50
2	10	3	"PFA0043"	"A14263_1"	7540	22530	150	804	810	198	104	108	29	100	100	0	884	894	197	105	109	25	100	100	0	0.899	0.895	0.912	0.889	1.251	0.877	0.888	156	464	1479	1495	-0.154	700	779	706	789	0
2	11	3	"PFA0063"	"A14801_9"	7730	22540	140	169	168	35	103	105	26	85	62	0	182	185	32	104	109	32	94	68	0	0.846	0.802	0.859	0.762	2.221	0.776	0.250	156	448	144	146	-0.241	66	78	65	81	0
2	12	3	"PFA0065"	"A15774_2"	7920	22530	150	379	379	84	103	106	26	100	100	0	321	325	62	106	109	31	100	99	0	1.284	1.260	1.247	1.252	1.427	1.292	0.778	156	458	491	495	0.360	276	215	276	219	0
2	13	3	"PFA0067"	"A16096_5"	8110	22540	150	191	195	45	104	109	28	90	77	0	217	222	37	106	108	18	100	100	0	0.784	0.784	0.778	0.701	2.116	0.917	0.465	156	428	198	207	-0.351	87	111	91	116	0
2	14	3	"PFA0071"	"A16972_1"	8290	22530	150	132	137	29	110	115	30	41	12	0	131	133	25	110	113	22	44	17	0	1.048	1.174	1.159	1.357	3.580	2.319	0.114	156	460	43	50	0.067	22	21	27	23	-50
2	15	3	"PFA0073"	"A1700_2"	8480	22530	150	125	129	34	109	114	30	35	12	0	130	135	23	113	116	23	40	12	0	0.941	0.909	1.115	1.210	3.611	2.228	0.081	156	510	33	42	-0.087	16	17	20	22	-50
2	16	3	"PFA0076"	"A1700_6"	8670	22530	140	829	821	195	108	114	31	100	100	0	425	432	96	113	115	19	100	100	0	2.311	2.235	2.276	2.263	1.381	2.236	0.867	156	500	1033	1032	1.208	721	312	713	319	0
2	17	3	"PFA0109"	"A22053_4"	8870	22540	150	195	201	47	112	119	36	89	60	0	302	309	62	112	115	22	100	100	0	0.437	0.452	0.439	0.407	1.870	0.463	0.520	156	569	273	286	-1.195	83	190	89	197	0
2	18	3	"PFA0112"	"A23157_12"	9070	22540	140	1153	1164	267	110	116	41	100	100	0	907	946	188	111	112	17	100	100	0	1.310	1.262	1.295	1.248	1.246	1.279	0.907	156	437	1839	1889	0.390	1043	796	1054	835	0
2	19	3	"PFA0114"	"A23157_18"	9250	22540	140	4035	4228	1080	108	114	41	100	100	0	2423	2510	540	110	112	18	100	100	0	1.698	1.717	1.757	1.700	1.235	1.766	0.911	156	404	6240	6520	0.764	3927	2313	4120	2400	0
2	20	3	"PFA0117"	"A23157_8"	9430	22530	150	181	183	39	110	114	28	89	64	0	166	168	31	110	113	19	87	74	0	1.268	1.259	1.210	1.254	2.223	1.540	0.422	156	510	127	131	0.342	71	56	73	58	-50
2	21	3	"PFA0123"	"A24704_11"	9630	22540	150	810	810	124	111	116	29	100	100	0	509	498	75	110	112	19	100	100	0	1.752	1.802	1.806	1.808	1.271	1.801	0.881	156	449	1098	1087	0.809	699	399	699	388	0
2	22	3	"PFA0126"	"A24704_6"	9810	22540	150	179	184	43	120	130	46	59	23	0	155	160	33	116	124	32	60	23	0	1.513	1.455	1.574	1.363	3.245	2.299	0.228	156	601	98	108	0.597	59	39	64	44	-50
2	1	4	"PFA0154"	"A3310_10"	5810	22740	120	163	179	66	111	119	40	65	31	0	157	173	66	112	120	34	59	31	0	1.156	1.115	1.169	1.250	2.532	0.986	0.402	120	536	97	129	0.209	52	45	68	61	0
2	2	4	"PFA0156"	"A3310_15"	6020	22710	140	1146	1144	231	111	117	41	100	100	0	658	656	150	115	121	34	100	100	0	1.906	1.909	1.935	1.951	1.324	1.919	0.905	156	469	1578	1574	0.931	1035	543	1033	541	0
2	3	4	"PFA0159"	"A3310_22"	6220	22720	140	593	586	125	103	107	25	100	100	0	615	617	96	109	111	18	100	100	0	0.968	0.951	0.971	0.934	1.316	0.982	0.875	156	416	996	991	-0.046	490	506	483	508	0
2	4	4	"PFA0162"	"A3310_32"	6400	22710	140	2147	2221	576	104	109	26	100	100	0	1018	1037	241	111	112	18	100	100	0	2.252	2.286	2.303	2.307	1.284	2.321	0.930	156	410	2950	3043	1.172	2043	907	2117	926	0
2	5	4	"PFA0165"	"A3310_7"	6590	22720	150	653	660	168	108	109	27	100	100	0	520	532	109	110	112	18	100	100	0	1.329	1.308	1.323	1.288	1.345	1.391	0.870	156	454	955	974	0.411	545	410	552	422	0
2	6	4	"PFA0168"	"A3920_1"	6790	22710	150	144	142	30	105	108	28	58	26	0	138	139	24	109	110	17	69	37	0	1.345	1.233	1.292	1.301	3.112	2.330	0.128	156	412	68	67	0.427	39	29	37	30	-50
2	7	4	"PFC0075"	"C25"	6960	22710	150	119	120	28	104	107	27	30	9	0	140	143	29	107	109	18	71	44	0	0.455	0.444	0.605	0.687	3.899	1.357	0.072	156	380	48	52	-1.138	15	33	16	36	-50
2	8	4	"PFC0079"	"C258"	7160	22720	140	399	404	88	103	104	24	100	100	0	331	342	58	106	108	18	100	100	0	1.316	1.275	1.262	1.254	1.352	1.338	0.860	156	440	521	537	0.396	296	225	301	236	0
2	9	4	"PFC0082"	"C269"	7350	22720	150	739	742	190	104	106	24	100	100	0	394	389	83	106	108	18	99	98	0	2.205	2.254	2.231	2.305	1.507	2.304	0.871	156	445	923	921	1.141	635	288	638	283	0
2	10	4	"PFC0085"	"C273"	7530	22720	150	126	130	33	108	110	25	39	15	0	137	138	24	107	109	19	67	38	0	0.600	0.710	0.813	0.817	3.465	2.315	0.059	156	433	48	53	-0.737	18	30	22	31	-50
2	11	4	"PFC0087"	"C277"	7730	22730	150	1063	1048	254	107	108	25	100	100	0	835	851	172	105	110	31	100	100	0	1.310	1.261	1.307	1.235	1.356	1.318	0.904	156	456	1686	1687	0.389	956	730	941	746	0
2	12	4	"PFC0090"	"C285"	7920	22730	150	628	644	148	103	105	24	100	100	0	791	840	180	105	109	32	100	100	0	0.765	0.736	0.750	0.730	1.274	0.730	0.890	156	409	1211	1276	-0.386	525	686	541	735	0
2	13	4	"PFC0107"	"C321"	8110	22730	150	487	494	117	102	103	25	100	100	0	337	339	55	102	103	14	100	100	0	1.638	1.654	1.644	1.623	1.351	1.763	0.857	156	377	620	629	0.712	385	235	392	237	0
2	14	4	"PFC0110"	"C332"	8300	22730	140	769	791	170	97	100	26	100	100	0	432	438	83	100	102	17	100	100	0	2.024	2.053	2.048	2.051	1.302	2.163	0.867	156	409	1004	1032	1.017	672	332	694	338	0
2	15	4	"PFC0112"	"C337"	8490	22730	140	404	410	78	100	104	28	100	100	0	229	232	37	106	108	20	100	99	0	2.472	2.460	2.529	2.485	1.450	2.569	0.726	156	431	427	436	1.305	304	123	310	126	0
2	16	4	"PFC0114"	"C344"	8660	22730	150	328	336	72	105	109	32	100	100	0	244	246	46	111	114	23	100	98	0	1.677	1.711	1.850	1.740	1.605	1.830	0.705	156	513	356	366	0.746	223	133	231	135	0
2	17	4	"PFC0116"	"C35"	8880	22730	150	139	144	33	106	111	31	51	23	0	143	144	25	109	111	22	68	31	0	0.971	1.086	1.029	1.029	3.168	2.065	0.121	156	549	67	73	-0.043	33	34	38	35	-50
2	18	4	"PFC0119"	"C354"	9060	22730	140	415	425	88	106	110	25	100	100	0	415	438	138	106	108	16	100	100	0	1.000	0.961	1.002	0.994	1.460	0.873	0.736	156	428	618	651	0.000	309	309	319	332	0
2	19	4	"PFC0135"	"C394"	9250	22730	150	1015	1011	209	107	110	26	100	100	0	507	496	112	107	110	18	99	99	0	2.270	2.324	2.397	2.408	1.410	2.341	0.898	156	517	1308	1293	1.183	908	400	904	389	0
2	20	4	"PFC0138"	"C41"	9470	22750	100	159	162	30	108	112	28	81	43	0	156	160	30	107	110	19	90	72	0	1.041	1.019	1.051	1.087	2.206	1.339	0.243	80	379	100	107	0.058	51	49	54	53	0
2	21	4	"PFC0140"	"C413"	9640	22740	150	146	149	37	108	110	26	61	37	0	141	140	27	106	108	18	69	46	0	1.086	1.206	1.123	1.228	3.090	1.926	0.203	156	450	73	75	0.119	38	35	41	34	-50
2	22	4	"PFC0142"	"C417"	9830	22730	150	937	992	235	106	109	26	100	100	0	660	662	139	107	109	17	100	100	0	1.503	1.596	1.593	1.590	1.211	1.618	0.923	156	700	1384	1441	0.588	831	553	886	555	0
2	1	5	"PFC0144"	"C419"	5840	22900	140	1173	1220	268	101	105	28	100	100	0	529	542	115	106	108	20	100	100	0	2.534	2.567	2.663	2.597	1.269	2.613	0.921	156	594	1495	1555	1.342	1072	423	1119	436	0
2	2	5	"PFC0147"	"C423"	6020	22900	140	1047	1043	255	105	108	28	100	100	0	870	873	182	107	112	22	100	100	0	1.235	1.225	1.222	1.218	1.299	1.238	0.912	156	496	1705	1704	0.304	942	763	938	766	0
2	3	5	"PFC0161"	"C449"	6210	22880	110	142	148	44	102	109	30	58	30	0	191	284	338	108	113	24	97	85	0	0.482	0.261	0.428	0.364	3.064	0.112	0.242	80	395	123	222	-1.053	40	83	46	176	0
2	4	5	"PFC0163"	"C453"	6400	22910	150	379	403	107	105	109	27	100	100	0	306	315	64	109	113	24	100	98	0	1.391	1.447	1.443	1.421	1.484	1.526	0.802	156	485	471	504	0.476	274	197	298	206	0
2	5	5	"PFC0165"	"C46"	6590	22910	140	647	641	147	105	108	30	100	100	0	1660	1684	388	108	111	23	100	100	0	0.349	0.340	0.344	0.336	1.285	0.331	0.893	156	416	2094	2112	-1.518	542	1552	536	1576	0
2	6	5	"PFC0168"	"C472"	6790	22910	140	1261	1250	262	106	113	41	100	100	0	707	721	132	107	113	41	100	100	0	1.925	1.863	1.885	1.853	1.265	1.927	0.910	156	427	1755	1758	0.945	1155	600	1144	614	0
2	7	5	"PFC0171"	"C489"	6980	22910	140	260	265	51	106	114	55	97	84	0	290	291	43	107	111	40	100	99	0	0.842	0.864	0.834	0.839	1.493	0.867	0.754	156	438	337	343	-0.249	154	183	159	184	0
2	8	5	"PFC0174"	"C492"	7150	22900	150	127	129	28	106	111	49	16	0	0	129	128	23	107	109	18	55	24	0	0.955	1.095	1.087	1.039	2.821	2.376	0.069	156	460	43	44	-0.067	21	22	23	21	-50
2	9	5	"PFD0418"	"D49176_20"	7370	22910	140	1116	1088	286	106	111	29	100	100	0	912	908	155	106	108	16	100	100	0	1.253	1.224	1.249	1.186	1.323	1.283	0.905	156	391	1816	1784	0.326	1010	806	982	802	0
2	10	5	"PFD0422"	"D49176_29"	7530	22910	150	135	135	33	109	115	49	23	2	0	137	160	126	108	114	62	19	5	0	0.897	0.500	0.933	0.904	3.477	0.119	0.071	156	449	55	78	-0.158	26	29	26	52	-50
2	11	5	"PFD0425"	"D49176_32"	7740	22910	140	303	312	62	107	114	63	100	92	0	372	377	70	108	114	61	100	98	0	0.742	0.762	0.773	0.757	1.398	0.806	0.704	156	484	460	474	-0.430	196	264	205	269	0
2	12	5	"PFD0428"	"D49176_37"	7940	22910	140	187	185	41	104	109	54	73	25	0	178	179	29	106	109	19	100	87	0	1.153	1.110	1.109	1.080	2.014	1.385	0.457	156	391	155	154	0.205	83	72	81	73	0
2	13	5	"PFD0431"	"D49176_44"	8120	22910	140	909	915	203	95	97	25	100	100	0	759	755	153	102	102	15	100	100	0	1.239	1.256	1.256	1.258	1.307	1.265	0.903	156	366	1471	1473	0.309	814	657	820	653	0
2	14	5	"PFD0436"	"D49176_6"	8300	22910	140	1326	1330	220	87	90	22	100	100	0	2562	2548	438	95	96	15	100	100	0	0.502	0.507	0.509	0.509	1.232	0.497	0.946	156	399	3706	3696	-0.994	1239	2467	1243	2453	0
2	15	5	"PFD0454"	"D51731_2"	8500	22920	140	201	205	44	95	98	26	97	92	0	258	262	49	99	101	20	100	100	0	0.667	0.675	0.672	0.640	1.677	0.687	0.676	156	416	265	273	-0.585	106	159	110	163	0
2	16	5	"PFD0463"	"D53677_1"	8680	22930	130	155	157	34	104	109	33	70	35	0	156	162	37	108	111	24	87	46	0	1.063	0.981	1.098	1.030	2.443	1.144	0.323	120	406	99	107	0.087	51	48	53	54	0
2	17	5	"PFD0467"	"D53677_8"	8840	22940	150	131	132	32	109	113	34	28	8	0	138	141	27	109	114	30	48	16	0	0.759	0.719	0.935	0.915	3.196	1.052	0.255	156	593	51	55	-0.399	22	29	23	32	-50
2	18	5	"PFD0471"	"D54177_1"	9060	22920	150	187	187	39	107	111	31	89	67	0	166	169	35	106	110	29	83	50	0	1.333	1.270	1.355	1.250	2.594	1.265	0.365	156	547	140	143	0.415	80	60	80	63	0
2	19	5	"PFD0474"	"D54346_3"	9250	22920	140	904	928	193	105	108	28	100	100	0	448	465	125	106	109	17	100	100	0	2.336	2.292	2.420	2.331	1.380	2.355	0.790	156	507	1141	1182	1.224	799	342	823	359	0
2	20	5	"PFD0478"	"D56259_1"	9440	22920	140	1425	1379	299	103	106	25	100	100	0	672	657	127	106	107	16	100	100	0	2.336	2.316	2.385	2.321	1.281	2.370	0.918	156	474	1888	1827	1.224	1322	566	1276	551	0
2	21	5	"PFD0512"	"D6287_18"	9630	22920	140	159	160	36	102	105	23	82	60	0	155	156	29	106	107	15	90	72	0	1.163	1.160	1.138	1.146	2.661	1.485	0.292	156	384	106	108	0.218	57	49	58	50	0
2	22	5	"PFD0515"	"D6287_22"	9810	22920	150	1187	1234	410	101	104	24	100	100	0	837	857	273	106	107	15	100	100	0	1.486	1.509	1.496	1.522	1.294	1.480	0.926	156	622	1817	1884	0.571	1086	731	1133	751	0
2	1	6	"PFD0519"	"D6287_3"	5830	23100	140	189	190	40	94	97	25	96	88	0	182	184	31	102	103	17	98	96	0	1.188	1.171	1.141	1.131	1.975	1.256	0.534	156	634	175	178	0.248	95	80	96	82	0
2	2	6	"PFD0521"	"D6287_31"	6010	23100	140	1494	1501	313	100	104	25	100	100	0	786	784	184	103	105	17	100	100	0	2.041	2.057	2.173	2.096	1.317	2.101	0.886	156	447	2077	2082	1.029	1394	683	1401	681	0
2	3	6	"PFD0525"	"D6287_49"	6210	23100	140	670	686	148	105	110	29	100	100	0	1649	1679	314	106	111	22	100	100	0	0.366	0.369	0.371	0.364	1.298	0.363	0.906	156	540	2108	2154	-1.449	565	1543	581	1573	0
2	4	6	"PFD0527"	"D6287_53"	6400	23100	140	352	362	82	104	108	26	100	100	0	339	342	57	105	110	22	100	100	0	1.060	1.089	1.100	1.067	1.439	1.136	0.789	156	427	482	495	0.084	248	234	258	237	0
2	5	6	"PFD0563"	"D65980_2"	6580	23100	140	175	176	40	111	115	33	78	47	0	221	225	42	109	114	25	99	96	0	0.571	0.560	0.562	0.514	2.077	0.624	0.406	156	396	176	181	-0.807	64	112	65	116	0
2	6	6	"PFD0569"	"D6681_10"	6760	23070	150	126	132	34	117	125	43	17	4	0	129	133	26	114	120	41	18	1	0	0.600	0.789	1.375	1.341	4.002	1.128	0.296	156	462	24	34	-0.737	9	15	15	19	-50
2	7	6	"PFD0572"	"D6681_3"	6960	23110	140	275	278	58	115	124	55	99	81	0	254	255	42	114	118	39	100	94	0	1.143	1.156	1.132	1.134	1.514	1.292	0.572	156	501	300	304	0.193	160	140	163	141	0
2	8	6	"PFD0575"	"D66953_1"	7190	23080	150	137	140	33	111	117	50	25	3	0	136	136	26	110	112	19	58	28	0	1.000	1.115	1.261	1.177	3.558	6.104	0.070	156	480	52	55	0.000	26	26	29	26	-50
2	9	6	"PFD0579"	"D7726_1"	7340	23100	140	491	484	114	111	115	30	100	100	0	295	290	61	108	110	17	99	98	0	2.032	2.049	2.056	2.082	1.496	2.161	0.791	156	394	567	555	1.023	380	187	373	182	0
2	10	6	"PFD0583"	"D8137_1"	7530	23110	140	1263	1242	262	109	116	50	100	100	0	1102	1111	196	109	114	62	100	100	0	1.162	1.131	1.170	1.119	1.289	1.147	0.907	156	447	2147	2135	0.217	1154	993	1133	1002	0
2	11	6	"PFE0587"	"E6125_5"	7730	23110	140	264	271	62	106	115	62	97	76	0	341	341	54	108	113	59	100	98	0	0.678	0.708	0.694	0.683	1.476	0.733	0.604	156	501	391	398	-0.560	158	233	165	233	0
2	12	6	"PFE0589"	"E6662_1"	7920	23100	140	974	965	217	105	110	50	100	99	0	573	581	165	108	111	36	99	99	0	1.869	1.818	1.793	1.882	1.517	1.767	0.821	156	462	1334	1333	0.902	869	465	860	473	0
2	13	6	"PFE0591"	"E679_1"	8100	23110	140	1884	1862	491	103	106	26	100	100	0	2815	2843	599	106	110	35	100	100	0	0.657	0.643	0.645	0.628	1.252	0.652	0.946	156	512	4490	4496	-0.605	1781	2709	1759	2737	0
2	14	6	"PFE0593"	"E679_4"	8300	23100	150	135	136	32	98	101	27	63	28	0	147	144	24	102	103	18	86	57	0	0.822	0.905	0.968	0.959	2.401	1.429	0.214	156	502	82	80	-0.282	37	45	38	42	-50
2	15	6	"PFE0596"	"E6820_1"	8490	23100	140	1271	1253	328	100	102	26	100	100	0	800	794	183	103	104	17	100	100	0	1.680	1.669	1.697	1.681	1.382	1.685	0.904	156	456	1868	1844	0.749	1171	697	1153	691	0
2	16	6	"PFE0601"	"E70_3"	8680	23110	130	172	172	38	105	107	27	87	61	0	169	169	27	107	109	17	97	85	0	1.081	1.081	1.119	1.046	2.339	1.571	0.301	120	452	129	129	0.112	67	62	67	62	0
2	17	6	"PFE0626"	"E8167_12"	8890	23140	150	123	125	28	108	112	31	26	7	0	130	133	22	109	113	30	39	6	0	0.714	0.708	1.103	1.135	4.534	3.259	0.035	156	512	36	41	-0.485	15	21	17	24	-50
2	18	6	"PFE0628"	"E8167_2"	9110	23120	150	113	117	26	107	113	34	16	1	0	120	123	26	110	113	30	21	4	0	0.600	0.769	0.917	0.871	3.965	1.748	0.024	156	540	16	23	-0.737	6	10	10	13	-50
2	19	6	"PFE0632"	"E8314_4"	9230	23120	80	140	137	27	110	115	35	40	3	0	133	138	26	113	115	21	48	15	0	1.500	1.080	1.273	1.317	2.761	2.207	0.072	52	226	50	52	0.585	30	20	27	25	0
2	20	6	"PFE0634"	"E832_1"	9440	23110	140	478	481	114	100	106	29	100	100	0	299	310	61	107	110	18	100	100	0	1.969	1.877	1.881	1.859	1.416	1.981	0.798	156	515	570	584	0.977	378	192	381	203	0
2	21	6	"PFE0638"	"E84_1"	9630	23110	140	748	748	166	97	99	24	100	100	0	958	937	161	107	108	15	100	100	0	0.765	0.784	0.768	0.774	1.303	0.786	0.905	156	452	1502	1481	-0.387	651	851	651	830	0
2	22	6	"PFE0645"	"E886_1"	9830	23110	140	139	141	33	96	98	23	73	44	0	142	145	27	108	108	15	79	55	0	1.265	1.216	1.443	1.336	3.117	1.923	0.117	156	694	77	82	0.339	43	34	45	37	0
2	1	7	"PFF0003"	"F10044_2"	5830	23290	140	747	742	193	95	99	28	100	100	0	827	847	199	101	102	15	100	100	0	0.898	0.867	0.871	0.857	1.283	0.870	0.917	156	595	1378	1393	-0.155	652	726	647	746	0
2	2	7	"PFF0005"	"F10154_1"	6020	23290	140	303	305	66	103	107	28	100	99	0	223	229	50	103	105	16	99	98	0	1.667	1.603	1.550	1.630	1.635	1.732	0.630	156	375	320	328	0.737	200	120	202	126	0
2	3	7	"PFF0010"	"F1021_1"	6200	23290	140	1812	1730	400	104	108	28	100	100	0	1133	1066	259	104	106	16	100	100	0	1.660	1.690	1.684	1.735	1.344	1.708	0.917	156	429	2737	2588	0.731	1708	1029	1626	962	0
2	4	7	"PFF0012"	"F1021_3"	6400	23290	140	3335	3284	807	106	109	26	100	100	0	2061	2073	429	104	106	16	100	100	0	1.650	1.614	1.644	1.594	1.203	1.650	0.959	156	411	5186	5147	0.722	3229	1957	3178	1969	0
2	5	7	"PFF0016"	"F10318_1"	6580	23290	150	731	727	161	112	115	29	100	100	0	473	475	78	108	110	20	100	100	0	1.696	1.676	1.699	1.657	1.322	1.744	0.887	156	435	984	982	0.762	619	365	615	367	0
2	6	7	"PFF0020"	"F10626_1"	6780	23290	140	533	545	142	116	121	34	100	100	0	550	568	123	114	116	21	100	100	0	0.956	0.945	0.946	0.933	1.365	0.949	0.851	156	510	853	883	-0.064	417	436	429	454	0
2	7	7	"PFF0043"	"F11007_3"	6980	23280	150	132	133	34	115	119	32	32	8	0	147	148	34	114	116	21	61	39	0	0.515	0.529	0.941	0.928	3.370	1.190	0.101	156	487	50	52	-0.957	17	33	18	34	-50
2	8	7	"PFF0046"	"F11089_1"	7160	23290	140	695	708	171	111	114	29	100	100	0	573	572	125	111	112	18	100	100	0	1.264	1.295	1.347	1.290	1.364	1.324	0.868	156	431	1046	1058	0.338	584	462	597	461	0
2	9	7	"PFF0054"	"F11484_1"	7350	23290	150	1021	1023	211	111	113	27	100	100	0	559	554	106	107	108	15	100	100	0	2.013	2.040	2.093	2.071	1.344	2.074	0.904	156	415	1362	1359	1.010	910	452	912	447	0
2	10	7	"PFF0057"	"F1150_5"	7540	23300	140	199	202	46	109	111	26	91	78	0	218	223	55	107	108	15	100	100	0	0.811	0.802	0.811	0.736	2.093	0.686	0.378	156	417	201	209	-0.303	90	111	93	116	0
2	11	7	"PFF0059"	"F11570_1"	7720	23300	140	1385	1394	348	107	109	25	100	100	0	760	768	162	107	108	16	100	100	0	1.957	1.947	1.945	1.931	1.294	2.015	0.926	156	448	1931	1948	0.969	1278	653	1287	661	0
2	12	7	"PFF0063"	"F11624_1"	7930	23300	140	550	549	143	106	108	24	99	98	0	423	421	77	106	109	34	100	100	0	1.401	1.406	1.423	1.351	1.404	1.478	0.882	156	495	761	758	0.486	444	317	443	315	0
2	13	7	"PFF0697"	"F3247_2"	8090	23310	80	129	134	39	108	113	27	44	19	0	146	155	36	110	113	22	71	40	0	0.583	0.578	1.038	0.786	3.692	1.163	0.053	52	265	57	71	-0.778	21	36	26	45	0
2	14	7	"PFF0700"	"F32494_1"	8300	23300	140	2884	2813	616	106	108	28	100	100	0	2516	2497	445	107	110	20	100	100	0	1.153	1.133	1.137	1.122	1.177	1.149	0.961	156	541	5187	5097	0.206	2778	2409	2707	2390	0
2	15	7	"PFF0702"	"F3277_1"	8490	23300	140	1198	1229	438	106	106	26	100	100	0	847	864	238	106	107	16	100	100	0	1.474	1.482	1.496	1.434	1.337	1.559	0.905	156	455	1833	1881	0.559	1092	741	1123	758	0
2	16	7	"PFF0706"	"F32922_1"	8680	23300	140	583	581	128	105	107	26	100	100	0	461	459	92	105	107	14	100	100	0	1.343	1.345	1.381	1.351	1.365	1.379	0.871	156	468	834	830	0.425	478	356	476	354	0
2	17	7	"PFF0708"	"F33056_1"	8880	23300	140	1606	1577	296	105	109	28	100	100	0	788	777	153	107	108	15	100	100	0	2.204	2.197	2.259	2.219	1.275	2.248	0.910	156	445	2182	2142	1.140	1501	681	1472	670	0
2	18	7	"PFF0711"	"F33107_1"	9060	23290	150	121	125	26	106	111	28	35	8	0	124	129	26	111	113	19	42	19	0	1.154	1.056	1.136	1.187	3.925	3.016	0.036	156	520	28	37	0.206	15	13	19	18	-50
2	19	7	"PFF0740"	"F34425_1"	9260	23300	140	832	811	215	102	117	139	98	97	0	660	664	154	110	111	18	100	100	0	1.327	1.280	1.337	1.272	1.397	1.396	0.737	156	474	1280	1263	0.408	730	550	709	554	0
2	20	7	"PFF0742"	"F34449_1"	9440	23300	140	179	183	39	99	112	140	8	0	0	182	184	32	108	110	17	97	90	0	1.081	1.105	1.076	1.089	1.910	6.003	0.118	156	474	154	160	0.112	80	74	84	76	0
2	21	7	"PFF0744"	"F34605_1"	9640	23300	140	143	147	32	93	96	23	82	58	0	356	365	61	109	111	16	100	100	0	0.202	0.211	0.206	0.193	1.958	0.196	0.434	156	469	297	310	-2.305	50	247	54	256	0
2	22	7	"PFF0749"	"F34859_1"	9830	23310	120	134	134	28	92	95	23	70	43	0	144	148	29	111	112	15	74	51	0	1.273	1.135	1.174	1.165	2.988	1.527	0.167	120	542	75	79	0.348	42	33	42	37	0
2	1	8	"PFF0757"	"F35105_1"	5830	23480	140	507	504	117	98	102	29	100	98	0	312	311	54	104	105	17	100	100	0	1.966	1.961	1.932	1.931	1.392	2.068	0.846	156	552	617	613	0.976	409	208	406	207	0
2	2	8	"PFF0759"	"F35197_1"	6010	23480	160	2655	2510	840	107	110	28	100	100	0	2075	2057	570	106	108	18	100	100	0	1.294	1.232	1.269	1.170	1.446	1.272	0.939	208	368	4517	4354	0.372	2548	1969	2403	1951	0
2	3	8	"PFF0791"	"F35823_1"	6210	23480	140	353	367	83	104	108	28	100	100	0	224	230	36	107	108	17	100	99	0	2.128	2.138	2.152	2.107	1.425	2.283	0.757	156	462	366	386	1.090	249	117	263	123	0
2	4	8	"PFF0796"	"F36083_1"	6410	23480	140	970	938	240	107	109	26	100	100	0	664	655	126	107	107	16	100	100	0	1.549	1.516	1.593	1.468	1.373	1.577	0.905	156	459	1420	1379	0.632	863	557	831	548	0
2	5	8	"PFF0798"	"F36120_1"	6590	23480	140	511	511	130	108	110	26	99	99	0	335	336	62	108	109	17	100	99	0	1.775	1.768	1.705	1.707	1.515	1.898	0.805	156	438	630	631	0.828	403	227	403	228	0
2	6	8	"PFF0804"	"F36356_4"	6790	23480	140	2073	2082	528	107	110	26	100	100	0	1235	1258	289	109	111	18	100	100	0	1.746	1.719	1.765	1.714	1.264	1.756	0.922	156	466	3092	3124	0.804	1966	1126	1975	1149	0
2	7	8	"PFF0808"	"F36374_1"	6980	23480	150	1261	1257	317	108	112	28	100	100	0	967	956	189	110	112	19	100	100	0	1.345	1.358	1.405	1.333	1.324	1.394	0.901	156	450	2010	1995	0.428	1153	857	1149	846	0
2	8	8	"PFF0813"	"F36383_1"	7160	23480	140	1170	1191	307	111	113	28	100	100	0	577	583	122	108	110	16	100	100	0	2.258	2.274	2.318	2.253	1.308	2.380	0.876	156	418	1528	1555	1.175	1059	469	1080	475	0
2	9	8	"PFF0836"	"F37362_1"	7350	23480	140	600	594	142	112	113	26	100	100	0	964	930	240	108	109	16	100	100	0	0.570	0.586	0.609	0.597	1.456	0.559	0.839	156	447	1344	1304	-0.811	488	856	482	822	0
2	10	8	"PFF0842"	"F37536_1"	7530	23480	130	282	290	66	108	110	24	100	98	0	229	232	37	107	110	24	100	99	0	1.426	1.456	1.500	1.413	1.629	1.562	0.672	120	462	296	307	0.512	174	122	182	125	0
2	11	8	"PFF0844"	"F37871_2"	7740	23480	140	971	965	240	106	108	24	100	100	0	590	575	129	107	110	24	100	99	0	1.791	1.835	1.824	1.860	1.296	1.874	0.904	156	490	1348	1327	0.841	865	483	859	468	0
2	12	8	"PFF0850"	"F38025_1"	7920	23490	140	856	856	225	105	106	24	100	100	0	692	688	135	104	106	17	100	100	0	1.277	1.286	1.316	1.250	1.354	1.344	0.911	156	453	1339	1335	0.353	751	588	751	584	0
2	13	8	"PFF0854"	"F38531_3"	8120	23490	140	296	297	72	102	104	25	98	97	0	216	221	40	103	106	19	99	98	0	1.717	1.653	1.738	1.625	1.680	1.831	0.705	156	485	307	313	0.780	194	113	195	118	0
2	14	8	"PFF0857"	"F38658_1"	8310	23490	140	708	702	164	99	103	27	100	100	0	656	656	121	102	104	16	100	100	0	1.099	1.088	1.096	1.068	1.310	1.119	0.906	156	417	1163	1157	0.137	609	554	603	554	0
2	15	8	"PFF1501"	"F59165_1"	8490	23490	140	438	452	111	104	106	27	100	99	0	378	377	75	104	105	17	100	100	0	1.219	1.275	1.286	1.255	1.496	1.340	0.798	156	459	608	621	0.286	334	274	348	273	0
2	16	8	"PFF1503"	"F59212_1"	8690	23490	140	518	525	148	107	108	25	99	98	0	653	652	143	105	109	28	100	100	0	0.750	0.764	0.762	0.729	1.466	0.783	0.841	156	509	959	965	-0.415	411	548	418	547	0
2	17	8	"PFF1507"	"F59325_1"	8870	23490	140	477	480	117	107	109	27	100	100	0	252	254	46	109	112	27	99	96	0	2.587	2.572	2.602	2.584	1.566	2.801	0.684	156	567	513	518	1.372	370	143	373	145	0
2	18	8	"PFF1515"	"F59681_5"	9090	23530	80	143	143	35	111	116	30	51	23	0	134	135	23	116	119	22	36	19	0	1.778	1.684	1.465	1.394	3.888	3.376	0.047	52	260	50	51	0.830	32	18	32	19	0
2	19	8	"PFF1523"	"F60089_1"	9250	23480	150	122	122	26	105	116	123	0	0	0	124	126	18	110	112	19	41	10	0	1.214	1.063	1.667	1.373	4.119	43.307	0.021	156	617	31	33	0.280	17	14	17	16	-50
2	20	8	"PFF1525"	"F60196_1"	9490	23500	150	115	129	93	100	112	135	1	1	0	123	136	92	107	109	16	49	26	0	0.938	1.000	1.512	1.235	3.893	1.055	0.732	156	507	31	58	-0.093	15	16	29	29	-50
2	21	8	"PFF1565"	"F62141_1"	9630	23490	140	632	630	166	94	97	21	100	100	0	1727	1739	449	109	111	17	100	100	0	0.333	0.329	0.330	0.327	1.336	0.315	0.892	156	430	2156	2166	-1.589	538	1618	536	1630	0
2	22	8	"PFF1569"	"F62233_2"	9830	23500	140	172	173	46	91	93	21	92	76	0	207	210	35	110	111	15	100	99	0	0.835	0.820	0.831	0.748	2.046	0.940	0.500	156	694	178	182	-0.260	81	97	82	100	0
2	1	9	"PFF1573"	"F62329_1"	5850	23640	150	121	120	27	101	105	27	35	12	0	127	128	23	102	105	20	55	27	0	0.800	0.731	1.034	1.130	3.756	1.479	0.095	156	682	45	45	-0.322	20	25	19	26	-50
2	2	9	"PFF1576"	"F62396_2"	6020	23680	140	180	187	47	104	108	27	89	70	0	223	225	39	106	108	19	100	99	0	0.650	0.697	0.688	0.625	2.052	0.759	0.480	156	386	193	202	-0.622	76	117	83	119	0
2	3	9	"PFF1579"	"F62610_1"	6210	23680	140	374	371	88	101	104	25	100	98	0	368	371	68	106	106	17	100	100	0	1.042	1.019	1.090	0.986	1.507	1.052	0.782	156	445	535	535	0.059	273	262	270	265	0
2	4	9	"PFF1581"	"F62610_13"	6410	23670	140	747	749	187	102	104	25	100	100	0	464	461	104	106	107	16	100	99	0	1.802	1.823	1.854	1.835	1.340	1.844	0.901	156	520	1003	1002	0.849	645	358	647	355	0
2	5	9	"PFF1628"	"F63860_1"	6620	23690	150	115	118	25	105	108	28	27	5	0	123	126	22	107	108	17	48	19	0	0.625	0.684	1.191	1.093	3.866	3.679	0.030	156	494	26	32	-0.678	10	16	13	19	-50
2	6	9	"PFF1634"	"F64095_1"	6750	23670	150	130	134	31	106	110	27	46	19	0	130	130	24	108	109	17	58	25	0	1.091	1.273	1.204	1.222	3.287	2.804	0.078	156	454	46	50	0.126	24	22	28	22	-50
2	7	9	"PFF1641"	"F64252_1"	6950	23680	140	156	157	34	108	111	27	71	41	0	194	196	29	109	111	17	99	97	0	0.565	0.563	0.560	0.496	2.595	0.686	0.304	156	464	133	136	-0.824	48	85	49	87	0
2	8	9	"PFF1644"	"F64347_2"	7140	23670	140	970	943	272	110	111	26	100	100	0	503	496	124	109	111	17	100	99	0	2.183	2.152	2.190	2.197	1.461	2.251	0.863	156	473	1254	1220	1.126	860	394	833	387	0
2	9	9	"PFF1647"	"F6440_2"	7330	23680	140	2501	2443	770	111	113	27	100	100	0	1739	1752	540	110	113	22	100	100	0	1.467	1.420	1.483	1.451	1.377	1.430	0.932	156	476	4019	3974	0.553	2390	1629	2332	1642	0
2	10	9	"PFF1652"	"F64735_1"	7520	23680	140	3060	2938	708	109	112	26	100	100	0	1696	1674	360	110	113	28	100	100	0	1.861	1.809	1.874	1.809	1.269	1.848	0.935	156	497	4537	4393	0.896	2951	1586	2829	1564	0
2	11	9	"PFF1680"	"F65658_4"	7720	23680	140	329	323	72	107	109	26	99	98	0	406	398	74	108	110	24	99	99	0	0.745	0.745	0.773	0.730	1.513	0.753	0.806	156	531	520	506	-0.425	222	298	216	290	0
2	12	9	"PFF1682"	"F65704_1"	7920	23680	130	173	170	38	104	106	26	84	61	0	165	169	35	106	107	16	95	86	0	1.169	1.048	1.063	0.963	2.825	1.378	0.243	120	458	128	129	0.226	69	59	66	63	0
2	13	9	"PFF1687"	"F66126_1"	8090	23680	140	278	284	64	103	105	26	100	98	0	298	297	53	104	106	16	100	100	0	0.902	0.938	0.887	0.913	1.509	0.985	0.744	156	439	369	374	-0.149	175	194	181	193	0
2	14	9	"PFF1693"	"F66450_1"	8280	23680	140	365	365	82	102	105	31	100	99	0	470	472	100	102	105	18	100	100	0	0.715	0.711	0.696	0.703	1.454	0.704	0.809	156	420	631	633	-0.485	263	368	263	370	0
2	15	9	"PFF1696"	"F66665_1"	8470	23680	150	2121	2012	439	104	109	31	100	100	0	2432	2335	559	104	106	19	100	100	0	0.866	0.855	0.886	0.868	1.232	0.839	0.938	156	494	4345	4139	-0.207	2017	2328	1908	2231	0
2	16	9	"PFF1698"	"F66828_1"	8670	23690	110	161	167	38	109	111	27	81	47	0	154	155	27	107	110	19	82	63	0	1.106	1.208	1.165	1.250	3.002	1.869	0.245	80	417	99	106	0.146	52	47	58	48	0
2	17	9	"PFI0357"	"I4256_1"	8860	23690	150	606	628	199	107	109	27	100	99	0	333	346	76	107	110	28	100	100	0	2.208	2.180	2.228	2.111	1.468	2.386	0.849	156	494	725	760	1.143	499	226	521	239	0
2	18	9	"PFI0360"	"I4355_3"	9050	23690	140	704	703	183	106	108	26	100	100	0	494	496	91	107	109	17	100	100	0	1.545	1.535	1.522	1.501	1.329	1.609	0.894	156	463	985	986	0.628	598	387	597	389	0
2	19	9	"PFI0362"	"I4394_2"	9240	23690	140	329	337	88	104	106	24	100	100	0	489	491	108	105	106	15	100	100	0	0.586	0.604	0.598	0.584	1.479	0.605	0.810	156	453	609	619	-0.771	225	384	233	386	0
2	20	9	"PFI0367"	"I4500_1"	9430	23690	140	443	448	128	101	103	24	100	99	0	325	329	64	105	107	15	100	100	0	1.555	1.549	1.524	1.487	1.506	1.688	0.834	156	440	562	571	0.636	342	220	347	224	0
2	21	9	"PFI0369"	"I4547_2"	9620	23690	140	726	712	158	96	98	21	100	100	0	476	462	96	107	108	15	100	100	0	1.707	1.735	1.740	1.746	1.349	1.760	0.902	156	396	999	971	0.772	630	369	616	355	0
2	22	9	"PFI0371"	"I4582_1"	9810	23690	140	620	608	153	93	95	20	100	100	0	428	432	80	106	108	15	100	100	0	1.637	1.580	1.607	1.528	1.459	1.666	0.868	156	611	849	841	0.711	527	322	515	326	0
2	1	10	"PFI0397"	"I5035_1"	5840	23890	80	136	133	32	106	111	30	48	11	0	139	140	23	109	111	20	71	32	0	1.000	0.871	1.154	1.140	2.826	3.366	0.067	52	272	60	58	0.000	30	30	27	31	0
2	2	10	"PFI0404"	"I5222_1"	6010	23860	140	884	894	224	104	108	28	100	100	0	613	609	137	106	108	19	100	100	0	1.538	1.571	1.561	1.571	1.326	1.606	0.911	156	454	1287	1293	0.621	780	507	790	503	0
2	3	10	"PFI0407"	"I5252_1"	6190	23860	140	463	473	111	103	106	27	100	100	0	290	292	61	104	106	17	100	100	0	1.935	1.968	2.036	2.002	1.444	2.081	0.785	156	405	546	558	0.953	360	186	370	188	0
2	4	10	"PFI0409"	"I5362_4"	6380	23860	130	287	286	56	99	101	25	100	100	0	356	364	62	104	105	16	100	100	0	0.746	0.719	0.715	0.707	1.490	0.721	0.760	120	476	440	447	-0.423	188	252	187	260	0
2	5	10	"PFI0418"	"I5700_1"	6580	23860	130	383	387	85	102	106	28	100	100	0	240	238	42	106	106	15	99	98	0	2.097	2.159	2.244	2.203	1.657	2.190	0.742	120	461	415	417	1.068	281	134	285	132	0
2	6	10	"PFI0423"	"I5893_2"	6780	23870	140	325	335	81	107	110	29	100	100	0	315	313	48	108	109	17	100	100	0	1.053	1.112	1.092	1.085	1.469	1.203	0.751	156	409	425	433	0.075	218	207	228	205	0
2	7	10	"PFI0448"	"I6567_2"	6960	23870	140	2301	2260	633	111	115	32	100	100	0	1330	1303	326	111	114	22	100	100	0	1.797	1.803	1.831	1.814	1.304	1.840	0.947	156	439	3409	3341	0.845	2190	1219	2149	1192	0
2	8	10	"PFI0451"	"I6639_1"	7150	23870	130	211	211	48	110	114	30	95	78	0	276	279	42	110	112	18	100	100	0	0.608	0.598	0.600	0.520	2.048	0.620	0.537	120	482	267	270	-0.717	101	166	101	169	0
2	9	10	"PFI0457"	"I6658_1"	7350	23870	140	711	689	173	109	112	28	100	100	0	565	557	115	110	114	22	100	99	0	1.323	1.298	1.324	1.288	1.415	1.341	0.881	156	465	1057	1027	0.404	602	455	580	447	0
2	10	10	"PFI0459"	"I6658_3"	7540	23870	140	847	847	223	111	164	677	60	0	0	563	568	124	110	153	571	17	0	0	1.625	1.607	1.639	1.597	1.415	1.262	0.949	156	409	1189	1194	0.700	736	453	736	458	0
2	11	10	"PFI0461"	"I6724_2"	7730	23870	140	1504	1511	466	105	151	616	95	66	0	822	825	209	107	142	520	85	5	0	1.957	1.958	1.949	1.936	1.360	1.512	0.898	156	494	2114	2124	0.968	1399	715	1406	718	0
2	12	10	"PFI0465"	"I6851_2"	7920	23870	130	167	168	36	104	106	27	79	58	0	262	264	42	105	106	15	100	100	0	0.401	0.403	0.408	0.354	2.032	0.419	0.446	120	467	220	223	-1.317	63	157	64	159	0
2	13	10	"PFI0492"	"I7697_2"	8110	23870	140	766	770	159	104	106	25	100	100	0	416	416	90	104	105	16	100	99	0	2.122	2.135	2.083	2.202	1.412	2.185	0.870	156	481	974	978	1.085	662	312	666	312	0
2	14	10	"PFI0498"	"I7884_1"	8310	23870	140	432	439	110	107	110	30	99	98	0	312	314	70	106	107	18	100	99	0	1.578	1.596	1.650	1.571	1.597	1.654	0.803	156	439	531	540	0.658	325	206	332	208	0
2	15	10	"PFI0501"	"I8013_1"	8500	23870	140	484	487	125	108	111	31	100	100	0	335	328	81	108	110	19	99	97	0	1.656	1.723	1.762	1.792	1.523	1.771	0.804	156	428	603	599	0.728	376	227	379	220	0
2	16	10	"PFI0504"	"I8083_1"	8690	23870	140	2967	3014	780	109	111	27	100	100	0	2090	2111	510	109	111	17	100	100	0	1.443	1.451	1.482	1.447	1.251	1.467	0.941	156	415	4839	4907	0.529	2858	1981	2905	2002	0
2	17	10	"PFI0510"	"I8305_1"	8880	23870	140	792	771	206	107	111	27	100	100	0	949	957	245	110	110	16	100	100	0	0.816	0.784	0.799	0.771	1.352	0.771	0.903	156	383	1524	1511	-0.293	685	839	664	847	0
2	18	10	"PFI0513"	"I8332_1"	9070	23870	140	319	322	85	110	114	30	98	94	0	297	290	60	110	111	20	98	97	0	1.118	1.178	1.124	1.150	1.761	1.240	0.738	156	428	396	392	0.160	209	187	212	180	0
2	19	10	"PFJ0455"	"J53_17"	9270	23880	140	797	775	201	112	116	30	100	99	0	775	764	135	109	113	23	100	100	0	1.029	1.012	0.997	0.969	1.351	1.056	0.917	156	452	1351	1318	0.041	685	666	663	655	0
2	20	10	"PFJ0457"	"J53_21"	9450	23880	140	156	158	37	104	108	27	74	45	0	1098	1104	282	107	110	23	100	100	0	0.052	0.054	0.055	0.053	1.928	0.048	0.386	156	385	1043	1051	-4.252	52	991	54	997	0
2	21	10	"PFJ0459"	"J53_23"	9630	23870	150	118	122	27	103	105	25	40	12	0	125	128	33	108	109	21	41	14	0	0.882	0.950	1.064	0.921	4.206	1.649	0.049	156	432	32	39	-0.181	15	17	19	20	-50
2	22	10	"PFJ0463"	"J53_29"	9830	23880	140	2603	2516	751	99	101	22	100	100	0	1790	1820	496	105	106	15	100	100	0	1.486	1.409	1.421	1.378	1.322	1.442	0.936	156	647	4189	4132	0.571	2504	1685	2417	1715	0
2	1	11	"PFJ0468"	"J53_37"	5840	24050	130	293	298	59	101	104	26	100	100	0	279	288	46	104	109	62	100	92	0	1.097	1.071	1.047	1.051	1.478	1.091	0.710	120	592	367	381	0.134	192	175	197	184	0
2	2	11	"PFJ0472"	"J53_41"	6030	24050	140	1472	1459	309	106	109	27	100	100	0	753	753	158	106	109	18	100	100	0	2.111	2.091	2.123	2.111	1.313	2.132	0.924	156	421	2013	2000	1.078	1366	647	1353	647	0
2	3	11	"PFJ0495"	"J564_1"	6220	24050	150	1127	1095	188	109	110	26	100	100	0	934	911	165	105	106	17	100	100	0	1.228	1.223	1.219	1.233	1.249	1.218	0.934	156	440	1847	1792	0.296	1018	829	986	806	0
2	4	11	"PFJ0497"	"J564_3"	6410	24060	140	226	228	59	107	109	27	94	88	0	921	943	196	105	107	17	100	100	0	0.146	0.144	0.142	0.130	1.691	0.142	0.673	156	522	935	959	-2.778	119	816	121	838	0
2	5	11	"PFJ0500"	"J56_7"	6600	24040	120	163	169	42	108	110	27	79	50	0	171	186	113	107	109	17	95	82	0	0.859	0.772	0.948	0.861	2.341	0.356	0.209	120	432	119	140	-0.219	55	64	61	79	0
2	6	11	"PFJ0503"	"J583_1"	6780	24040	150	131	134	31	113	118	34	27	6	0	147	149	33	111	115	22	62	39	0	0.500	0.553	0.733	0.741	3.270	1.518	0.088	156	603	54	59	-1.000	18	36	21	38	-50
2	7	11	"PFJ0506"	"J587_3"	7030	24040	150	143	143	37	117	122	35	37	11	0	139	142	33	114	117	22	55	29	0	1.040	0.929	1.104	1.068	3.342	1.755	0.199	156	606	51	54	0.057	26	25	26	28	-50
2	8	11	"PFJ0508"	"J587_5"	7170	24070	90	159	165	34	114	118	31	73	30	0	151	156	37	112	115	19	69	50	0	1.154	1.159	1.166	1.339	4.290	3.092	0.059	52	271	84	95	0.206	45	39	51	44	0
2	9	11	"PFJ0527"	"J647_6"	7360	24050	140	1262	1206	291	110	114	28	100	99	0	980	930	244	108	111	18	100	99	0	1.321	1.333	1.345	1.377	1.521	1.325	0.923	156	507	2024	1918	0.402	1152	872	1096	822	0
2	10	11	"PFJ0531"	"J64_1"	7540	24050	140	758	741	191	105	154	630	52	0	0	511	510	126	107	143	531	15	0	0	1.616	1.578	1.636	1.639	1.522	1.233	0.940	156	473	1057	1039	0.693	653	404	636	403	0
2	11	11	"PFJ0533"	"J64_3"	7740	24060	130	257	256	48	107	153	626	0	0	0	291	290	42	106	142	528	0	0	0	0.811	0.810	0.834	0.780	1.515	0.842	0.706	120	479	335	333	-0.303	150	185	149	184	0
2	12	11	"PFJ0536"	"J65_10"	7930	24060	140	1029	1048	262	106	108	25	100	100	0	930	921	200	103	105	16	100	100	0	1.116	1.152	1.188	1.149	1.317	1.174	0.902	156	508	1750	1760	0.158	923	827	942	818	0
2	13	11	"PFJ0538"	"J65_12"	8130	24060	120	149	148	34	102	105	25	71	45	0	151	157	40	103	104	15	90	71	0	0.979	0.852	1.030	0.894	2.976	1.044	0.188	120	419	95	100	-0.030	47	48	46	54	0
2	14	11	"PFJ0540"	"J65_2"	8310	24060	140	662	681	158	107	109	26	100	100	0	543	553	120	106	108	15	100	100	0	1.270	1.284	1.301	1.286	1.294	1.306	0.902	156	436	992	1021	0.345	555	437	574	447	0
2	15	11	"PFJ0567"	"J71_12"	8500	24060	140	356	364	94	110	110	25	100	99	0	328	332	67	109	110	16	100	100	0	1.123	1.139	1.119	1.103	1.491	1.213	0.806	156	412	465	477	0.168	246	219	254	223	0
2	16	11	"PFJ0569"	"J71_2"	8680	24050	150	133	133	31	109	112	27	43	16	0	130	131	23	109	111	16	53	30	0	1.143	1.091	1.406	1.405	3.654	3.796	0.049	156	431	45	46	0.193	24	21	24	22	-50
2	17	11	"PFJ0571"	"J71_6"	8870	24050	150	122	127	34	109	114	27	28	14	0	133	141	51	111	112	16	58	30	0	0.591	0.600	1.000	0.842	5.079	0.430	0.015	156	464	35	48	-0.759	13	22	18	30	-50
2	18	11	"PFJ0573"	"J71_9"	9070	24060	140	27288	25840	5830	117	122	32	100	100	0	21099	20430	4606	116	122	43	100	100	0	1.295	1.266	1.288	1.284	1.325	1.263	0.947	156	510	48154	46037	0.373	27171	20983	25723	20314	0
2	19	11	"PFJ0576"	"J73_13"	9290	24070	100	152	156	34	122	127	35	42	13	0	174	172	27	117	125	51	56	5	0	0.526	0.618	0.691	0.688	3.023	1.181	0.102	80	328	87	89	-0.926	30	57	34	55	0
2	20	11	"PFJ0578"	"J73_15"	9450	24060	140	2172	2062	676	109	113	27	100	100	0	1966	1864	618	109	110	23	100	100	0	1.111	1.113	1.126	1.137	1.477	1.106	0.921	156	403	3920	3708	0.152	2063	1857	1953	1755	0
2	21	11	"PFK0742"	"Ks1964_2"	9650	24070	120	149	148	32	106	108	26	66	35	0	147	145	23	108	109	22	70	40	0	1.103	1.135	1.141	1.209	3.424	1.992	0.174	120	385	82	79	0.141	43	39	42	37	0
2	22	11	"PFK0745"	"Ks1_2"	9830	24060	140	832	852	249	101	104	23	100	100	0	543	532	146	105	106	15	100	99	0	1.669	1.759	1.717	1.794	1.428	1.781	0.904	156	624	1169	1178	0.739	731	438	751	427	0
2	1	12	"PFK0752"	"Ks202_6"	5840	24240	140	2050	2082	652	103	106	27	100	100	0	1763	1817	514	105	110	59	100	100	0	1.174	1.156	1.171	1.136	1.280	1.168	0.952	156	665	3605	3691	0.232	1947	1658	1979	1712	0
2	2	12	"PFK0755"	"Ks202_9"	6030	24250	140	363	372	119	105	108	25	99	96	0	660	662	190	107	109	17	100	100	0	0.467	0.481	0.489	0.460	1.502	0.485	0.849	156	403	811	822	-1.100	258	553	267	555	0
2	3	12	"PFK0757"	"Ks206_2"	6200	24230	150	117	121	28	106	108	24	32	12	0	124	126	22	107	110	20	43	17	0	0.647	0.789	1.143	0.974	3.729	5.977	0.007	156	443	28	34	-0.628	11	17	15	19	-50
2	4	12	"PFK0760"	"Ks210_1"	6410	24250	140	216	216	49	105	108	26	96	89	0	179	182	35	107	109	19	95	87	0	1.542	1.480	1.440	1.494	1.709	1.607	0.538	156	467	183	186	0.624	111	72	111	75	0
2	5	12	"PFK0786"	"Ks225_7"	6600	24250	140	462	463	117	107	112	29	99	99	0	294	299	67	107	109	18	100	100	0	1.898	1.854	1.903	1.848	1.589	1.964	0.797	156	537	542	548	0.925	355	187	356	192	0
2	6	12	"PFK0793"	"Ks2300_1"	6790	24260	130	147	152	39	110	114	29	54	31	0	174	175	33	109	110	17	94	83	0	0.569	0.636	0.641	0.590	2.476	0.980	0.245	120	471	102	108	-0.813	37	65	42	66	0
2	7	12	"PFK0795"	"Ks2345_1"	6980	24250	140	580	580	141	114	119	33	99	99	0	941	970	200	112	115	21	100	100	0	0.562	0.543	0.539	0.523	1.437	0.542	0.906	156	508	1295	1324	-0.831	466	829	466	858	0
2	8	12	"PFK0799"	"Ks244_1"	7180	24250	140	337	341	76	115	116	25	100	100	0	517	517	103	110	114	42	99	99	0	0.545	0.555	0.575	0.546	1.464	0.541	0.785	156	433	629	633	-0.874	222	407	226	407	0
2	9	12	"PFK0802"	"Ks244_3"	7360	24250	130	425	429	101	113	115	27	100	100	0	613	634	103	110	114	44	100	100	0	0.620	0.603	0.586	0.581	1.370	0.601	0.835	120	403	815	840	-0.689	312	503	316	524	0
2	10	12	"PFK0804"	"Ks244_8"	7540	24250	130	289	300	66	107	112	29	100	98	0	206	206	32	109	110	17	100	100	0	1.876	1.990	2.032	1.981	1.638	2.321	0.586	120	465	279	290	0.908	182	97	193	97	0
2	11	12	"PFK0825"	"Ks25_1"	7740	24250	140	560	558	148	108	110	27	100	100	0	314	318	71	107	108	16	98	98	0	2.184	2.133	2.183	2.155	1.534	2.250	0.822	156	489	659	661	1.127	452	207	450	211	0
2	12	12	"PFK0827"	"Ks25_12"	7930	24250	140	494	488	122	109	109	24	100	99	0	289	297	63	105	108	16	100	100	0	2.092	1.974	2.003	1.961	1.531	2.119	0.790	156	421	569	571	1.065	385	184	379	192	0
2	13	12	"PFK0830"	"Ks25_19"	8120	24250	140	1120	1120	292	109	110	26	100	100	0	735	733	145	105	108	18	100	100	0	1.605	1.610	1.575	1.579	1.290	1.679	0.919	156	444	1641	1639	0.682	1011	630	1011	628	0
2	14	12	"PFK0834"	"Ks25_8"	8310	24250	140	371	382	110	109	110	27	99	98	0	240	244	43	106	109	18	100	99	0	1.955	1.978	1.953	1.869	1.717	6.101	0.551	156	402	396	411	0.967	262	134	273	138	0
2	15	12	"PFK0839"	"Ks266_15"	8500	24250	140	1322	1318	364	110	110	24	100	100	0	1292	1296	357	107	109	16	100	100	0	1.023	1.016	1.001	1.026	1.306	1.013	0.934	156	387	2397	2397	0.033	1212	1185	1208	1189	0
2	16	12	"PFK0841"	"Ks266_6"	8690	24250	130	1512	1460	397	111	113	25	100	100	0	1127	1120	222	109	111	23	100	100	0	1.376	1.334	1.325	1.293	1.244	1.328	0.925	120	471	2419	2360	0.461	1401	1018	1349	1011	0
2	17	12	"PFK0858"	"Ks271_1"	8880	24250	140	429	427	103	112	115	25	100	99	0	1249	1190	276	110	113	23	100	100	0	0.278	0.292	0.299	0.286	1.450	0.283	0.867	156	521	1456	1395	-1.845	317	1139	315	1080	0
2	18	12	"PFK0868"	"Ks2886_1"	9090	24240	150	108	112	30	112	117	30	16	3	0	114	116	22	111	117	42	6	0	0	-1.333	0.000	1.810	1.452	4.163	4.227	0.037	156	491	-1	5	Error	-4	3	0	5	-50
2	19	12	"PFK0871"	"Ks291_5"	9260	24240	150	99	103	26	112	117	31	5	1	0	108	111	19	113	118	43	2	0	0	2.600	4.500	2.077	1.982	3.764	11.646	0.008	156	488	-18	-11	1.379	-13	-5	-9	-2	-50
2	20	12	"PFK0873"	"Ks291_8"	9470	24240	150	118	119	26	110	112	24	26	7	0	122	125	23	110	112	45	9	1	0	0.667	0.600	1.367	1.375	3.014	14.322	0.001	156	469	20	24	-0.585	8	12	9	15	-50
2	21	12	"PFK0878"	"Ks2_13"	9650	24240	150	117	122	27	107	109	24	33	11	0	127	127	19	107	110	46	12	0	0	0.500	0.750	1.000	0.946	4.839	0.021	0.000	156	422	30	35	-1.000	10	20	15	20	-50
2	22	12	"PFK0881"	"Ks2_9"	9830	24260	140	227	238	63	105	113	56	89	58	0	235	236	40	108	121	103	72	3	0	0.961	1.039	0.973	0.953	1.739	0.638	0.645	156	613	249	261	-0.058	122	127	133	128	0
2	1	13	"PFL0033"	"L1_66"	5860	24400	90	144	146	32	113	116	32	48	15	0	138	140	25	115	118	23	48	21	0	1.348	1.320	1.068	1.109	4.023	3.977	0.021	52	280	54	58	0.431	31	23	33	25	0
2	2	13	"PFL0035"	"L1_7"	6010	24420	150	104	107	24	109	112	28	10	1	0	113	117	20	110	113	20	24	5	0	-1.667	-0.286	1.208	1.357	3.956	19.876	0.001	156	514	-2	5	Error	-5	3	-2	7	-50
2	3	13	"PFL0037"	"L1_72"	6230	24430	120	164	170	40	105	108	25	88	60	0	149	151	24	108	111	20	85	50	0	1.439	1.512	1.574	1.593	3.222	2.246	0.228	120	435	100	108	0.525	59	41	65	43	0
2	4	13	"PFL0041"	"L1_79"	6390	24420	150	118	121	34	103	107	27	29	14	0	119	127	32	106	109	23	34	18	0	1.154	0.857	1.168	1.182	4.203	1.438	0.082	156	493	28	39	0.206	15	13	18	21	-50
2	5	13	"PFL0043"	"L1_81"	6600	24440	120	168	171	42	106	109	28	80	59	0	152	153	28	104	105	17	87	67	0	1.292	1.327	1.303	1.203	2.625	2.058	0.277	120	439	110	114	0.369	62	48	65	49	0
2	6	13	"PFL0045"	"L1_83"	6790	24440	140	512	518	124	108	110	26	100	100	0	343	336	59	105	105	15	100	100	0	1.697	1.775	1.793	1.747	1.449	1.898	0.833	156	408	642	641	0.763	404	238	410	231	0
2	7	13	"PFL0068"	"L2_117"	6970	24430	150	911	896	267	107	109	25	98	98	0	851	861	184	106	106	15	100	100	0	1.079	1.045	1.067	0.958	1.686	1.096	0.895	156	370	1549	1544	0.110	804	745	789	755	0
2	8	13	"PFL0070"	"L2_12"	7160	24420	140	1655	1572	339	110	111	27	100	100	0	1119	1069	256	108	112	43	99	99	0	1.528	1.521	1.557	1.589	1.455	1.515	0.923	156	420	2556	2423	0.612	1545	1011	1462	961	0
2	9	13	"PFL0072"	"L2_123"	7350	24420	140	216	223	55	111	114	28	95	82	0	189	188	39	110	114	43	78	44	0	1.329	1.436	1.422	1.439	2.367	1.491	0.334	156	421	184	190	0.410	105	79	112	78	0
2	10	13	"PFL0074"	"L2_127"	7540	24430	140	264	266	70	109	113	30	97	91	0	224	223	37	110	112	20	100	98	0	1.360	1.389	1.317	1.300	1.816	1.621	0.624	156	438	269	270	0.443	155	114	157	113	0
2	11	13	"PFL0077"	"L2_135"	7730	24430	130	317	317	70	105	108	25	100	100	0	544	541	87	108	110	19	100	100	0	0.486	0.490	0.470	0.471	1.405	0.478	0.774	120	432	648	645	-1.040	212	436	212	433	0
2	12	13	"PFL0079"	"L2_139"	7920	24430	140	620	647	193	105	107	24	100	100	0	410	419	91	106	109	15	100	100	0	1.694	1.732	1.803	1.689	1.348	1.831	0.897	156	454	819	855	0.761	515	304	542	313	0
2	13	13	"PFL0101"	"L2_180"	8110	24430	140	503	487	129	110	112	27	99	97	0	424	417	91	109	111	18	100	99	0	1.248	1.224	1.226	1.185	1.451	1.276	0.845	156	527	708	685	0.319	393	315	377	308	0
2	14	13	"PFL0104"	"L2_185"	8340	24430	150	137	138	34	113	115	27	46	19	0	132	136	33	108	110	19	53	34	0	1.000	0.893	1.073	1.035	3.464	1.345	0.146	156	458	48	53	0.000	24	24	25	28	-50
2	15	13	"PFL0109"	"L2_193"	8490	24430	140	748	741	159	111	112	26	100	100	0	501	493	103	106	108	16	100	100	0	1.613	1.628	1.620	1.639	1.285	1.653	0.887	156	364	1032	1017	0.689	637	395	630	387	0
2	16	13	"PFL0111"	"L2_195"	8670	24430	130	418	422	93	112	112	26	100	100	0	256	269	84	108	111	23	100	100	0	2.068	1.925	2.082	1.980	1.538	2.051	0.626	120	460	454	471	1.048	306	148	310	161	0
2	17	13	"PFL0113"	"L2_198"	8870	24430	130	334	335	75	113	114	26	100	100	0	215	220	43	108	112	23	100	97	0	2.065	1.982	1.904	2.013	1.600	2.173	0.683	120	492	328	334	1.046	221	107	222	112	0
2	18	13	"PFL0115"	"L2_20"	9060	24430	140	629	623	156	108	111	27	100	100	0	728	736	167	108	110	16	100	100	0	0.840	0.820	0.817	0.810	1.337	0.819	0.902	156	512	1141	1143	-0.251	521	620	515	628	0
2	19	13	"PFL0135"	"L2_233"	9260	24440	140	148	152	36	107	110	27	62	35	0	164	164	30	109	111	17	92	74	0	0.745	0.818	0.840	0.697	3.032	1.125	0.209	156	497	96	100	-0.424	41	55	45	55	0
2	20	13	"PFL0138"	"L2_238"	9440	24440	130	182	186	44	109	112	26	90	70	0	145	145	21	109	113	46	26	0	0	2.028	2.139	2.118	2.187	2.784	3.692	0.145	120	456	109	113	1.020	73	36	77	36	0
2	21	13	"PFL0141"	"L2_248"	9630	24440	140	579	589	161	110	112	25	100	100	0	483	490	123	107	111	45	100	98	0	1.247	1.251	1.249	1.247	1.381	1.247	0.819	156	464	845	862	0.319	469	376	479	383	0
2	22	13	"PFL0145"	"L2_259"	9830	24440	150	118	117	28	109	116	54	5	0	0	133	135	21	109	121	98	0	0	0	0.375	0.308	1.089	1.118	3.061	0.510	0.631	156	678	33	34	-1.415	9	24	8	26	-50
2	1	14	"PFL0149"	"L2_268"	5820	24610	140	351	364	103	101	105	28	100	99	0	230	235	50	105	108	20	99	97	0	2.000	2.023	2.045	2.022	1.484	2.180	0.780	156	726	375	393	1.000	250	125	263	130	0
2	2	14	"PFL0152"	"L2_277"	6010	24610	140	704	699	172	108	110	27	100	100	0	684	694	177	110	112	18	100	100	0	1.038	1.012	1.011	1.023	1.329	0.999	0.924	156	486	1170	1175	0.054	596	574	591	584	0
2	3	14	"PFM0408"	"M36520_1"	6210	24620	140	921	894	236	108	110	27	100	100	0	466	462	107	108	110	17	100	100	0	2.271	2.220	2.197	2.235	1.387	2.305	0.893	156	478	1171	1140	1.183	813	358	786	354	0
2	4	14	"PFM0410"	"M36520_4"	6410	24620	140	327	335	86	103	106	27	100	98	0	288	294	87	105	108	21	98	98	0	1.224	1.228	1.200	1.245	1.651	1.215	0.656	156	482	407	421	0.292	224	183	232	189	0
2	5	14	"PFM0413"	"M36754_16"	6600	24620	140	367	367	91	101	104	25	100	99	0	1092	1067	265	103	105	18	100	100	0	0.269	0.276	0.274	0.272	1.416	0.268	0.864	156	578	1255	1230	-1.895	266	989	266	964	0
2	6	14	"PFM0417"	"M36754_20"	6820	24620	150	94	97	24	99	102	23	14	3	0	106	109	21	102	102	14	27	12	0	-1.250	-0.286	1.333	1.209	4.159	112.473	0.000	156	453	-1	5	Error	-5	4	-2	7	-50
2	7	14	"PFM0419"	"M36754_23"	6980	24620	140	1307	1307	392	100	103	23	100	100	0	965	965	243	102	102	14	100	100	0	1.399	1.399	1.424	1.368	1.304	1.433	0.942	156	387	2070	2070	0.484	1207	863	1207	863	0
2	8	14	"PFM0422"	"M3675_2"	7160	24620	130	874	884	189	102	104	25	100	100	0	879	910	149	106	106	16	100	100	0	0.999	0.973	0.981	0.960	1.254	0.980	0.920	120	471	1545	1586	-0.002	772	773	782	804	0
2	9	14	"PFM0440"	"M3766_1"	7360	24620	140	1885	1852	460	104	107	27	100	100	0	1056	1054	241	106	107	17	100	100	0	1.875	1.844	1.875	1.852	1.293	1.872	0.937	156	509	2731	2696	0.907	1781	950	1748	948	0
2	10	14	"PFM0442"	"M37744_2"	7550	24620	150	141	142	34	106	109	26	57	35	0	125	127	24	104	107	18	53	26	0	1.667	1.565	1.909	1.431	3.917	4.309	0.039	156	458	56	59	0.737	35	21	36	23	-50
2	11	14	"PFM0444"	"M37773_2"	7730	24620	150	107	110	26	104	107	23	23	8	0	119	125	37	105	107	17	42	20	0	0.214	0.300	0.970	0.901	4.099	0.810	0.012	156	510	17	26	-2.222	3	14	6	20	-50
2	12	14	"PFM0446"	"M3777_1"	7920	24620	130	649	655	145	105	109	24	100	100	0	362	359	63	106	108	16	100	100	0	2.125	2.174	2.197	2.163	1.339	2.175	0.876	120	481	800	803	1.087	544	256	550	253	0
2	13	14	"PFM0448"	"M37794_11"	8120	24630	130	159	163	41	108	112	26	74	48	0	169	171	28	108	110	16	98	87	0	0.836	0.873	0.955	0.834	2.686	1.403	0.265	120	481	112	118	-0.258	51	61	55	63	0
2	14	14	"PFM0450"	"M37794_14"	8310	24630	130	151	155	37	113	115	27	65	30	0	155	155	24	108	110	16	88	68	0	0.809	0.894	0.889	0.917	3.423	1.916	0.110	120	482	85	89	-0.307	38	47	42	47	0
2	15	14	"PFM0469"	"M38740_1"	8500	24610	150	107	110	27	111	113	33	10	1	0	120	126	32	107	109	16	43	23	0	-0.308	-0.053	0.944	0.967	3.970	5.228	0.017	156	492	9	18	Error	-4	13	-1	19	-50
2	16	14	"PFM0472"	"M38757_4"	8690	24620	130	760	755	137	113	114	32	100	100	0	862	848	147	107	111	23	100	100	0	0.857	0.866	0.866	0.869	1.283	0.845	0.918	120	525	1402	1383	-0.223	647	755	642	741	0
2	17	14	"PFM0476"	"M38913_1"	8880	24630	140	753	733	180	113	115	27	100	100	0	1157	1149	293	110	114	23	100	100	0	0.611	0.597	0.595	0.596	1.310	0.586	0.917	156	551	1687	1659	-0.710	640	1047	620	1039	0
2	18	14	"PFM0478"	"M38913_6"	9060	24630	130	624	621	131	112	114	28	100	100	0	762	770	123	111	113	17	100	100	0	0.786	0.772	0.779	0.757	1.275	0.778	0.906	120	493	1163	1168	-0.347	512	651	509	659	0
2	19	14	"PFM0481"	"M38941_1"	9260	24630	140	497	495	107	112	115	27	100	100	0	433	421	70	111	113	18	100	100	0	1.196	1.235	1.198	1.222	1.384	1.293	0.856	156	512	707	693	0.258	385	322	383	310	0
2	20	14	"PFM0484"	"M38941_6"	9450	24630	140	535	534	128	112	115	26	100	100	0	330	326	72	109	112	17	100	100	0	1.914	1.945	2.011	1.972	1.443	2.012	0.837	156	479	644	639	0.937	423	221	422	217	0
2	21	14	"PFM0510"	"M41547_1"	9640	24630	140	2677	2576	616	116	118	26	100	100	0	1533	1487	385	110	112	16	100	99	0	1.800	1.786	1.776	1.845	1.380	1.786	0.944	156	460	3984	3837	0.848	2561	1423	2460	1377	0
2	22	14	"PFM0512"	"M41763_12"	9830	24630	140	1186	1131	252	112	115	27	100	100	0	939	881	194	112	113	16	100	100	0	1.299	1.325	1.316	1.344	1.319	1.333	0.945	156	626	1901	1788	0.377	1074	827	1019	769	0
2	1	15	"PFM0514"	"M41763_4"	5820	24800	150	121	147	215	101	105	38	29	6	0	119	127	47	103	105	23	37	14	0	1.250	1.917	1.500	1.395	4.239	5.265	0.540	156	757	36	70	0.322	20	16	46	24	-50
2	2	15	"PFM0516"	"M41776_1"	6030	24790	150	123	124	31	110	112	27	33	10	0	148	147	25	109	112	26	64	24	0	0.333	0.368	0.667	0.682	3.309	2.574	0.006	156	507	52	52	-1.585	13	39	14	38	-50
2	3	15	"PFM0524"	"M42658_1"	6220	24810	140	537	569	168	109	112	27	100	100	0	418	421	97	110	110	17	100	100	0	1.390	1.479	1.450	1.454	1.343	1.534	0.875	156	435	736	771	0.475	428	308	460	311	0
2	4	15	"PFM0531"	"M42966_1"	6410	24810	140	864	856	247	106	107	26	100	100	0	894	909	230	107	108	17	100	100	0	0.963	0.935	0.925	0.912	1.304	0.951	0.930	156	476	1545	1552	-0.054	758	787	750	802	0
2	5	15	"PFN0076"	"N128_81"	6580	24810	90	206	236	102	102	104	23	88	82	0	225	239	82	106	109	19	96	90	0	0.874	1.008	1.035	0.915	1.932	1.118	0.698	52	326	223	267	-0.194	104	119	134	133	0
2	6	15	"PFN0079"	"N128_86"	6790	24810	130	324	328	81	99	101	24	100	100	0	202	204	31	102	103	16	100	99	0	2.250	2.245	2.183	2.208	1.600	2.458	0.720	120	540	325	331	1.170	225	100	229	102	0
2	7	15	"PFN0082"	"N128_90"	6980	24810	140	609	602	166	100	102	23	100	100	0	463	452	98	100	101	15	100	99	0	1.402	1.426	1.420	1.424	1.415	1.481	0.887	156	443	872	854	0.488	509	363	502	352	0
2	8	15	"PFN0084"	"N128_92"	7170	24810	140	996	994	294	102	104	25	100	100	0	514	529	134	103	104	17	100	100	0	2.175	2.094	2.080	2.049	1.420	2.172	0.902	156	459	1305	1318	1.121	894	411	892	426	0
2	9	15	"PFN0086"	"N128_95"	7350	24810	130	926	945	256	101	103	26	100	100	0	567	580	146	102	103	15	100	100	0	1.774	1.766	1.859	1.754	1.439	1.858	0.820	120	477	1290	1322	0.827	825	465	844	478	0
2	10	15	"PFN0090"	"N129_1"	7560	24800	150	99	103	27	104	105	25	16	2	0	111	113	20	102	104	16	32	12	0	-0.556	-0.091	1.664	1.520	4.170	88.882	0.000	156	509	4	10	Error	-5	9	-1	11	-50
2	11	15	"PFN0105"	"N129_41"	7730	24820	100	175	201	88	105	106	23	83	67	0	196	245	207	101	104	15	95	88	0	0.737	0.667	0.724	0.673	2.737	0.318	0.234	80	356	165	240	-0.441	70	95	96	144	0
2	12	15	"PFN0107"	"N129_48"	7940	24800	150	118	121	28	108	110	25	32	8	0	139	140	26	106	107	16	72	51	0	0.303	0.382	0.749	0.797	3.525	1.093	0.024	156	554	43	47	-1.722	10	33	13	34	-50
2	13	15	"PFN0109"	"N129_6"	8110	24810	150	108	111	26	112	115	26	11	3	0	121	122	24	111	111	17	32	15	0	-0.400	-0.091	1.071	0.949	3.451	72.876	0.000	156	463	6	10	Error	-4	10	-1	11	-50
2	14	15	"PFN0112"	"N130_1"	8300	24810	150	96	98	24	110	114	27	7	0	0	103	109	26	111	111	17	16	9	0	1.750	6.000	1.445	1.340	3.125	9.237	0.004	156	486	-22	-14	0.807	-14	-8	-12	-2	-50
2	15	15	"PFN0114"	"N130_17"	8500	24820	140	270	264	64	110	113	33	97	92	0	206	205	37	109	110	17	98	94	0	1.649	1.604	1.648	1.621	1.898	1.837	0.623	156	487	257	250	0.722	160	97	154	96	0
2	16	15	"PFN0116"	"N130_19"	8670	24820	130	934	938	203	113	115	32	100	100	0	657	661	139	111	114	23	100	100	0	1.504	1.500	1.504	1.504	1.240	1.482	0.923	120	503	1367	1375	0.588	821	546	825	550	0
2	17	15	"PFN0134"	"N130_43"	8880	24820	140	14522	13193	3090	115	117	28	100	100	0	15808	14132	3725	112	115	23	100	100	0	0.918	0.933	0.935	0.963	1.371	0.918	0.947	156	523	30103	27098	-0.124	14407	15696	13078	14020	0
2	18	15	"PFN0137"	"N130_46"	9070	24830	150	2597	2703	888	117	119	29	100	99	0	2051	2147	563	113	115	17	100	100	0	1.280	1.271	1.356	1.205	1.494	1.317	0.918	156	471	4418	4620	0.356	2480	1938	2586	2034	0
2	19	15	"PFN0139"	"N130_5"	9250	24830	140	4393	4115	1450	118	120	27	100	100	0	2847	2727	801	114	116	18	100	100	0	1.564	1.530	1.581	1.447	1.569	1.587	0.944	156	465	7008	6610	0.645	4275	2733	3997	2613	0
2	20	15	"PFN0141"	"N130_52"	9450	24830	140	5068	4767	1677	117	119	27	100	100	0	3878	3825	1047	113	115	20	100	100	0	1.315	1.253	1.274	1.168	1.534	1.304	0.935	156	497	8716	8362	0.395	4951	3765	4650	3712	0
2	21	15	"PFN0145"	"N130_61"	9640	24820	130	2597	2649	731	119	122	28	100	100	0	1892	1916	437	114	117	20	100	100	0	1.394	1.404	1.390	1.383	1.212	1.398	0.934	120	478	4256	4332	0.479	2478	1778	2530	1802	0
2	22	15	"PFN0147"	"N131_12"	9830	24810	150	137	141	34	113	117	28	46	21	0	132	134	22	113	115	17	53	27	0	1.263	1.333	1.506	1.403	3.389	3.829	0.052	156	731	43	49	0.337	24	19	28	21	-50
2	1	16	"PFN0168"	"N132_106"	5830	25000	140	316	321	73	106	111	41	100	96	0	196	198	34	103	106	35	96	75	0	2.258	2.263	2.162	2.262	1.564	2.063	0.314	156	694	303	310	1.175	210	93	215	95	0
2	2	16	"PFN0170"	"N132_108"	6030	25000	140	696	701	188	113	116	28	100	100	0	355	359	79	107	111	38	100	99	0	2.351	2.333	2.334	2.315	1.318	2.405	0.864	156	520	831	840	1.233	583	248	588	252	0
2	3	16	"PFN0172"	"N132_11"	6220	25000	140	1068	1008	308	111	113	26	100	100	0	613	594	181	107	109	17	98	98	0	1.891	1.842	1.851	1.919	1.549	1.868	0.904	156	435	1463	1384	0.919	957	506	897	487	0
2	4	16	"PFN0175"	"N132_116"	6400	25000	140	1219	1215	402	109	110	25	100	100	0	1078	1063	358	106	107	17	99	99	0	1.142	1.156	1.119	1.185	1.507	1.155	0.922	156	459	2082	2063	0.192	1110	972	1106	957	0
2	5	16	"PFN0177"	"N132_119"	6600	25000	150	1045	1043	242	104	106	25	100	100	0	555	556	108	106	107	17	100	100	0	2.096	2.087	2.062	2.072	1.254	2.161	0.915	156	574	1390	1389	1.067	941	449	939	450	0
2	6	16	"PFN0180"	"N132_125"	6780	25000	150	587	606	159	103	106	26	100	100	0	907	920	207	102	105	17	100	100	0	0.601	0.615	0.608	0.604	1.260	0.605	0.904	156	543	1289	1321	-0.734	484	805	503	818	0
2	7	16	"PFN0582"	"N145_33"	6970	25010	140	3061	3111	1031	104	108	27	100	100	0	1624	1712	467	101	103	15	100	100	0	1.942	1.867	1.950	1.797	1.443	1.963	0.917	156	467	4480	4618	0.957	2957	1523	3007	1611	0
2	8	16	"PFN0584"	"N145_38"	7160	25000	150	100	104	30	106	109	27	16	3	0	113	117	22	105	110	66	0	0	0	-0.750	-0.167	1.760	1.521	4.750	0.031	0.000	156	466	2	10	Error	-6	8	-2	12	-50
2	9	16	"PFN0589"	"N145_44"	7350	25000	150	102	103	25	107	110	30	9	0	0	111	113	19	105	111	64	1	0	0	-0.833	-0.500	1.696	1.436	3.118	15.433	0.004	156	513	1	4	Error	-5	6	-4	8	-50
2	10	16	"PFN0592"	"N145_50"	7540	25000	150	96	99	23	109	112	30	4	0	0	104	108	20	106	107	21	15	5	0	6.500	-5.000	1.500	1.316	3.407	15.416	0.003	156	507	-15	-8	2.700	-13	-2	-10	2	-50
2	11	16	"PFN0598"	"N145_61"	7740	25010	160	182	184	44	111	115	28	86	64	0	174	175	33	107	108	17	95	86	0	1.060	1.074	1.045	1.079	2.019	1.338	0.423	208	579	138	141	0.084	71	67	73	68	0
2	12	16	"PFN0600"	"N145_9"	7920	25010	130	213	220	55	111	114	28	93	86	0	382	385	60	107	108	15	100	100	0	0.371	0.392	0.381	0.359	1.775	0.393	0.599	120	478	377	387	-1.431	102	275	109	278	0
2	13	16	"PFN0620"	"N148_2"	8110	25000	150	107	109	26	119	121	30	8	0	0	118	123	25	113	115	21	25	7	0	-2.400	-1.000	1.523	1.326	4.634	14.229	0.003	156	549	-7	0	Error	-12	5	-10	10	-50
2	14	16	"PFN0622"	"N148_6"	8310	25000	150	102	104	25	118	121	30	5	0	0	107	116	46	114	118	23	13	7	0	2.286	-7.000	1.303	1.366	3.867	0.277	0.011	156	515	-23	-12	1.193	-16	-7	-14	2	-50
2	15	16	"PFN0628"	"N149_12"	8500	25010	140	3388	3375	1068	114	117	29	100	100	0	3365	3261	1095	113	116	22	99	99	0	1.007	1.036	1.024	1.082	1.492	1.025	0.954	156	455	6526	6409	0.010	3274	3252	3261	3148	0
2	16	16	"PFN0632"	"N149_18"	8680	25010	130	1061	1088	273	116	119	30	100	100	0	934	952	189	114	117	20	100	100	0	1.152	1.160	1.158	1.139	1.251	1.190	0.926	120	474	1765	1810	0.205	945	820	972	838	0
2	17	16	"PFN0634"	"N149_2"	8880	25010	140	339	337	81	120	121	29	98	96	0	288	289	66	117	118	18	100	97	0	1.281	1.262	1.285	1.262	1.648	1.307	0.734	156	523	390	389	0.357	219	171	217	172	0
2	18	16	"PFN0637"	"N149_30"	9070	25010	130	3969	3930	993	119	120	28	100	100	0	2157	2172	503	118	118	18	100	100	0	1.888	1.855	1.879	1.852	1.219	1.847	0.953	120	442	5889	5865	0.917	3850	2039	3811	2054	0
2	19	16	"PFN0655"	"N150_39"	9260	25020	140	491	483	132	119	122	28	99	97	0	672	654	158	116	118	17	98	98	0	0.669	0.677	0.665	0.669	1.664	0.681	0.872	156	444	928	902	-0.580	372	556	364	538	0
2	20	16	"PFN0658"	"N150_49"	9440	25020	140	386	380	88	119	123	29	99	98	0	251	253	52	115	116	20	98	94	0	1.963	1.891	1.866	1.939	1.678	2.008	0.745	156	454	403	399	0.973	267	136	261	138	0
2	21	16	"PFN0660"	"N150_51"	9640	25020	140	893	925	313	121	123	28	99	99	0	461	471	108	116	117	20	100	100	0	2.238	2.265	2.308	2.140	1.485	2.433	0.894	156	494	1117	1159	1.162	772	345	804	355	0
2	22	16	"PFN0662"	"N150_53"	9830	25020	140	641	663	172	115	118	28	100	100	0	998	993	234	114	116	19	100	100	0	0.595	0.623	0.616	0.613	1.325	0.617	0.913	156	679	1410	1427	-0.749	526	884	548	879	0
2	1	17	"PFN0664"	"N150_57"	5830	25190	150	579	571	126	105	109	29	100	100	0	604	613	133	105	107	29	100	100	0	0.950	0.917	0.901	0.915	1.278	0.906	0.880	156	740	973	974	-0.074	474	499	466	508	0
2	2	17	"PFN0666"	"N150_6"	6020	25190	130	402	403	85	107	110	28	100	100	0	385	382	66	107	109	34	100	100	0	1.061	1.076	1.079	1.060	1.345	1.072	0.842	120	457	573	571	0.086	295	278	296	275	0
2	3	17	"PFN0680"	"N150_8"	6210	25190	140	1399	1376	383	108	110	27	100	100	0	878	849	243	106	109	16	99	99	0	1.672	1.707	1.696	1.783	1.469	1.707	0.931	156	450	2063	2011	0.742	1291	772	1268	743	0
2	4	17	"PFN0682"	"N150_82"	6400	25200	140	1431	1413	437	105	109	26	99	99	0	1220	1221	334	104	106	15	100	100	0	1.188	1.171	1.182	1.149	1.395	1.195	0.926	156	444	2442	2425	0.249	1326	1116	1308	1117	0
2	5	17	"PFN0685"	"N150_87"	6590	25200	140	1258	1207	373	104	107	25	99	99	0	881	842	204	104	106	16	100	100	0	1.485	1.495	1.462	1.433	1.494	1.558	0.929	156	467	1931	1841	0.571	1154	777	1103	738	0
2	6	17	"PFN0688"	"N150_9"	6790	25200	130	181	181	42	104	108	27	90	66	0	315	315	47	105	107	17	100	100	0	0.367	0.367	0.369	0.317	2.012	0.356	0.419	120	428	287	287	-1.447	77	210	77	210	0
2	7	17	"PFN0694"	"N151_11"	6970	25200	140	566	575	134	108	111	27	100	100	0	566	575	123	107	109	16	100	100	0	0.998	0.998	1.013	0.993	1.284	0.999	0.902	156	434	917	935	-0.003	458	459	467	468	0
2	8	17	"PFN0696"	"N151_18"	7160	25200	140	1508	1511	442	110	113	29	100	100	0	833	824	215	108	114	66	100	99	0	1.928	1.957	1.938	1.953	1.349	2.009	0.906	156	454	2123	2117	0.947	1398	725	1401	716	0
2	9	17	"PFN0876"	"N168_6"	7350	25200	140	1009	1020	323	115	119	31	100	99	0	800	807	205	109	116	67	100	99	0	1.294	1.297	1.304	1.248	1.301	1.343	0.906	156	454	1585	1603	0.372	894	691	905	698	0
2	10	17	"PFN0874"	"N168_34"	7550	25200	140	748	736	162	120	122	29	100	100	0	1148	1148	206	114	115	21	100	100	0	0.607	0.596	0.600	0.585	1.272	0.595	0.917	156	440	1662	1650	-0.719	628	1034	616	1034	0
2	11	17	"PFN0894"	"N173_1"	7720	25200	130	332	336	70	118	121	30	100	100	0	299	301	47	113	115	18	100	100	0	1.151	1.160	1.135	1.137	1.449	1.217	0.761	120	443	400	406	0.202	214	186	218	188	0
2	12	17	"PFN0907"	"N175_2"	7920	25200	130	3513	3580	825	113	117	30	100	100	0	2884	2939	610	111	114	19	100	100	0	1.226	1.226	1.230	1.218	1.175	1.211	0.959	120	514	6173	6295	0.294	3400	2773	3467	2828	0
2	13	17	"PFN0906"	"N175_16"	8110	25200	130	665	666	140	119	121	30	100	100	0	353	359	67	116	117	20	100	100	0	2.304	2.251	2.254	2.263	1.309	2.285	0.882	120	497	783	790	1.204	546	237	547	243	0
2	14	17	"PFN0918"	"N177_6"	8300	25200	130	2121	2064	409	120	123	31	100	100	0	1224	1218	200	120	123	26	100	100	0	1.813	1.770	1.758	1.757	1.209	1.780	0.931	120	487	3105	3042	0.858	2001	1104	1944	1098	0
2	15	17	"PFL0005"	"L1_103"	8490	25200	140	432	428	103	117	121	29	100	100	0	305	298	56	118	121	24	99	97	0	1.684	1.728	1.744	1.736	1.503	1.818	0.795	156	509	502	491	0.752	315	187	311	180	0
2	16	17	"PFL0159"	"L2_30"	8690	25200	140	2762	2739	743	121	124	31	100	100	0	4240	4145	1185	119	121	21	100	100	0	0.641	0.650	0.646	0.664	1.350	0.636	0.944	156	545	6762	6644	-0.642	2641	4121	2618	4026	0
2	17	17	"PFL0171"	"L2_55"	8870	25200	130	3959	3930	967	120	122	30	100	100	0	2877	2906	697	121	123	23	100	100	0	1.393	1.368	1.374	1.364	1.181	1.343	0.949	120	468	6595	6595	0.478	3839	2756	3810	2785	0
2	18	17	"PFL0176"	"L2_62"	9060	25210	140	3014	2930	934	118	119	28	100	99	0	2794	2762	744	118	121	21	100	100	0	1.082	1.064	1.081	1.019	1.513	1.089	0.936	156	546	5572	5456	0.114	2896	2676	2812	2644	0
2	19	17	"PFL0064"	"L2_109"	9250	25200	130	711	709	174	117	120	29	100	100	0	396	408	74	118	119	17	100	100	0	2.137	2.041	2.104	1.997	1.376	2.137	0.876	120	475	872	882	1.095	594	278	592	290	0
2	20	17	"PFL0066"	"L2_114"	9450	25210	140	621	610	154	118	122	29	98	98	0	521	507	110	118	118	17	98	98	0	1.248	1.265	1.254	1.260	1.398	1.294	0.885	156	482	906	881	0.320	503	403	492	389	0
2	21	17	"PFL0140"	"L2_247"	9640	25210	140	572	591	162	120	123	27	100	100	0	409	416	98	115	116	16	100	100	0	1.537	1.565	1.607	1.563	1.402	1.626	0.855	156	407	746	772	0.621	452	294	471	301	0
2	22	17	"PFL0150"	"L2_270"	9830	25210	140	1114	1097	362	116	119	27	100	99	0	1197	1264	368	115	118	20	100	100	0	0.922	0.854	0.853	0.826	1.390	0.871	0.923	156	600	2080	2130	-0.117	998	1082	981	1149	0
2	1	18	"PFN0982"	"N244_3"	5840	25380	130	151	157	37	100	104	26	80	48	0	144	148	28	107	108	17	82	55	0	1.378	1.390	1.356	1.415	2.630	2.012	0.170	120	562	88	98	0.463	51	37	57	41	0
2	2	18	"PFJ0260"	"J246_2"	6020	25380	140	2784	2570	753	102	105	26	100	100	0	3736	3453	834	107	108	15	100	100	0	0.739	0.738	0.756	0.708	1.339	0.747	0.960	156	484	6311	5814	-0.436	2682	3629	2468	3346	0
2	3	18	"PFJ0281"	"J269_1"	6210	25380	140	529	522	137	102	106	26	100	100	0	316	311	71	106	109	16	98	97	0	2.033	2.049	1.990	2.146	1.611	2.112	0.859	156	435	637	625	1.024	427	210	420	205	0
2	4	18	"PFJ0305"	"J27_3"	6410	25390	140	637	628	185	103	184	404	74	4	0	460	465	100	107	157	251	88	8	0	1.513	1.466	1.478	1.397	1.402	1.627	0.894	156	390	887	883	0.597	534	353	525	358	0
2	5	18	"PFJ0475"	"J53_46"	6590	25390	140	1912	1869	382	104	179	392	100	100	0	1150	1158	228	105	152	244	99	98	0	1.730	1.676	1.643	1.677	1.243	1.689	0.930	156	415	2853	2818	0.791	1808	1045	1765	1053	0
2	6	18	"PFJ0505"	"J583_7"	6780	25370	150	122	127	30	105	108	27	39	10	0	137	138	27	108	109	17	64	41	0	0.586	0.733	0.868	0.745	3.968	1.798	0.046	156	443	46	52	-0.771	17	29	22	30	-50
2	7	18	"PFJ0549"	"J697_3"	6970	25390	140	188	188	46	111	116	30	85	62	0	231	227	42	114	114	18	100	97	0	0.658	0.681	0.699	0.661	2.049	0.767	0.462	156	458	194	190	-0.604	77	117	77	113	0
2	8	18	"PFJ0586"	"J753_2"	7170	25390	140	290	289	78	114	117	29	96	93	0	239	241	42	114	115	18	100	100	0	1.408	1.378	1.375	1.290	1.784	1.585	0.643	156	479	301	302	0.494	176	125	175	127	0
2	9	18	"PFJ0594"	"J82_7"	7360	25390	140	780	776	194	115	117	30	100	100	0	1443	1427	294	112	114	17	100	100	0	0.500	0.503	0.499	0.490	1.305	0.501	0.921	156	427	1996	1976	-1.001	665	1331	661	1315	0
2	10	18	"PFK0025"	"Km2326_6"	7540	25380	150	137	139	34	117	120	27	40	17	0	129	130	20	115	117	18	39	13	0	1.429	1.467	1.667	2.109	3.902	3.965	0.042	156	465	34	37	0.515	20	14	22	15	-50
2	11	18	"PFJ0390"	"J40_6"	7740	25390	130	240	248	54	115	117	28	99	94	0	330	334	57	116	117	18	100	100	0	0.584	0.610	0.580	0.571	1.702	0.633	0.623	120	513	339	351	-0.776	125	214	133	218	0
2	12	18	"PFJ0410"	"J43_3"	7930	25390	140	2126	1939	597	111	113	29	100	100	0	1555	1483	403	114	116	19	100	100	0	1.398	1.335	1.348	1.303	1.381	1.363	0.946	156	505	3456	3197	0.484	2015	1441	1828	1369	0
2	13	18	"PFJ0426"	"J461_4"	8120	25380	150	101	103	24	114	116	29	7	0	0	108	111	17	114	117	20	6	1	0	2.167	3.667	1.400	1.473	2.904	16.222	0.004	156	483	-19	-14	1.115	-13	-6	-11	-3	-50
2	14	18	"PFJ0465"	"J53_31"	8310	25390	140	205	208	45	116	120	29	96	73	0	158	160	27	117	119	21	77	45	0	2.171	2.140	2.107	2.294	2.307	2.866	0.294	156	497	130	135	1.118	89	41	92	43	0
2	15	18	"PFJ0557"	"J6_2"	8510	25400	140	626	614	194	120	124	31	98	97	0	440	439	100	118	120	20	100	100	0	1.571	1.539	1.534	1.429	1.578	1.659	0.880	156	578	828	815	0.652	506	322	494	321	0
2	16	18	"PFK0041"	"Km302_3"	8690	25400	110	170	169	33	118	122	30	73	37	0	161	162	25	118	119	17	85	63	0	1.209	1.159	1.158	1.194	3.171	2.281	0.153	80	399	95	95	0.274	52	43	51	44	0
2	17	18	"PFK0298"	"Kn2549_3"	8880	25400	140	1257	1163	350	116	122	44	100	99	0	1552	1518	381	119	123	30	100	100	0	0.796	0.748	0.754	0.716	1.384	0.763	0.922	156	555	2574	2446	-0.329	1141	1433	1047	1399	0
2	18	18	"PFK0338"	"Kn3092_1"	9070	25400	120	185	185	36	118	119	28	83	60	0	182	182	27	117	119	21	95	81	0	1.031	1.031	1.049	0.982	2.251	1.235	0.247	120	443	132	132	0.044	67	65	67	65	0
2	19	18	"PFK0404"	"Kn427_6"	9260	25390	130	783	760	186	118	119	28	100	100	0	622	596	126	119	121	23	100	99	0	1.322	1.346	1.388	1.343	1.419	1.363	0.893	120	494	1168	1119	0.403	665	503	642	477	0
2	20	18	"PFK0425"	"Kn5026_1"	9450	25400	130	279	281	68	118	120	28	97	95	0	215	217	32	118	120	21	99	95	0	1.660	1.646	1.643	1.597	1.818	2.008	0.541	120	513	258	262	0.731	161	97	163	99	0
2	21	18	"PFK0442"	"Kn5244_3"	9650	25380	150	101	107	30	116	119	29	10	3	0	108	110	19	115	118	18	10	3	0	2.143	1.800	1.786	1.969	3.224	5.604	0.031	156	481	-22	-14	1.100	-15	-7	-9	-5	-50
2	22	18	"PFK0457"	"Kn5587_2"	9830	25400	140	1945	1877	501	113	116	27	100	100	0	3521	3414	902	117	119	20	100	100	0	0.538	0.535	0.544	0.534	1.264	0.527	0.946	156	622	5236	5061	-0.894	1832	3404	1764	3297	0
2	1	19	"PFK0782"	"Ks2242_1"	5830	25570	140	1264	1240	328	99	103	26	100	100	0	1375	1382	359	105	107	16	100	100	0	0.917	0.894	0.894	0.902	1.299	0.888	0.945	156	710	2435	2418	-0.124	1165	1270	1141	1277	0
2	2	19	"PFK0818"	"Ks2565_1"	6020	25570	130	803	800	169	106	110	27	100	100	0	712	708	119	107	109	15	100	100	0	1.152	1.155	1.127	1.146	1.294	1.159	0.906	120	477	1302	1295	0.204	697	605	694	601	0
2	3	19	"PFK0876"	"Ks2_11"	6220	25570	140	917	898	251	106	110	27	100	100	0	1263	1236	340	108	109	15	100	100	0	0.702	0.702	0.702	0.708	1.424	0.688	0.907	156	441	1966	1920	-0.510	811	1155	792	1128	0
2	4	19	"PFK1002"	"Ks48_16"	6390	25560	150	106	109	26	108	181	388	0	0	0	118	122	26	107	153	241	0	0	0	-0.182	0.067	1.250	1.263	4.282	24.438	0.000	156	423	9	16	Error	-2	11	1	15	-50
2	5	19	"PFK1139"	"Ks667_1"	6600	25580	140	1839	1684	542	107	184	400	93	88	0	1448	1386	326	106	154	249	98	96	0	1.291	1.232	1.253	1.134	1.517	1.322	0.925	156	397	3074	2857	0.368	1732	1342	1577	1280	0
2	6	19	"PFK1174"	"Ks75_10"	6790	25570	140	12898	12183	3838	110	113	30	100	100	0	12863	11953	4061	110	111	17	100	100	0	1.003	1.019	1.025	1.076	1.418	1.005	0.954	156	386	25541	23916	0.004	12788	12753	12073	11843	0
2	7	19	"PFK0629"	"Ks1228_7"	6970	25580	120	212	218	46	118	122	31	94	77	0	226	223	44	115	117	18	99	95	0	0.847	0.926	0.908	0.889	1.761	1.007	0.539	120	402	205	208	-0.240	94	111	100	108	0
2	8	19	"PFK1093"	"Ks586_7"	7160	25580	130	602	592	164	118	121	29	100	100	0	1257	1277	259	116	118	18	100	100	0	0.424	0.408	0.399	0.387	1.396	0.406	0.886	120	480	1625	1635	-1.237	484	1141	474	1161	0
2	9	19	"pla_LSU"	"PLSU"	7360	25580	140	432	426	123	114	117	28	99	99	0	504	498	118	113	115	18	100	99	0	0.813	0.810	0.797	0.806	1.586	0.828	0.805	156	436	709	697	-0.298	318	391	312	385	0
2	10	19	"pla_ORF129"	"PORF129"	7550	25580	140	1629	1563	388	113	116	27	100	100	0	1011	967	228	113	116	19	100	100	0	1.688	1.698	1.688	1.722	1.288	1.724	0.948	156	467	2414	2304	0.755	1516	898	1450	854	0
2	11	19	"pla_ORF79"	"PORF79"	7740	25580	130	626	619	119	113	115	26	100	100	0	393	388	53	115	117	20	100	100	0	1.845	1.853	1.841	1.837	1.313	1.941	0.874	120	526	791	779	0.884	513	278	506	273	0
2	12	19	"pla_rpl14"	"Prpl14"	7930	25580	140	1643	1598	452	111	112	27	100	100	0	1090	1057	286	115	115	18	100	100	0	1.571	1.579	1.566	1.626	1.403	1.598	0.930	156	488	2507	2429	0.652	1532	975	1487	942	0
2	13	19	"PFBL B0020"	"oPFBLOB0020"	8120	25580	140	295	295	71	113	114	27	98	97	0	1300	1347	388	114	115	17	100	100	0	0.153	0.148	0.146	0.142	1.485	0.143	0.822	156	479	1368	1415	-2.704	182	1186	182	1233	0
2	14	19	"PFD66970"	"oPFD66970"	8310	25580	140	928	950	244	118	121	29	100	100	0	539	521	128	117	118	18	100	100	0	1.919	2.059	2.031	2.116	1.380	2.090	0.905	156	473	1232	1236	0.941	810	422	832	404	0
2	15	19	"PFC0765"	"oPFC0765"	8510	25630	150	154	177	115	124	127	31	46	21	0	146	152	53	117	119	18	60	39	0	1.034	1.514	1.500	1.413	3.492	2.525	0.161	156	459	59	88	0.049	30	29	53	35	-50
2	16	19	"PFN0250"	"oPFN0250"	8680	25580	130	411	414	101	119	122	29	100	100	0	442	443	74	118	121	19	100	100	0	0.901	0.908	0.909	0.874	1.377	0.917	0.835	120	455	616	620	-0.150	292	324	295	325	0
2	17	19	"PFL0017"	"oPFL0017"	8880	25590	140	2673	2705	1041	116	122	44	100	99	0	2784	2997	985	118	121	29	100	100	0	0.959	0.899	0.933	0.851	1.552	0.921	0.898	156	485	5223	5468	-0.060	2557	2666	2589	2879	0
2	18	19	"PFI17637"	"oPFI17637"	9080	25590	140	793	801	222	119	124	46	99	98	0	936	950	218	119	123	31	100	100	0	0.825	0.821	0.826	0.794	1.445	0.831	0.896	156	422	1491	1513	-0.278	674	817	682	831	0
2	19	19	"PFM60472"	"oPFM60472"	9270	25570	150	147	149	37	118	121	30	46	20	0	146	148	24	120	123	24	51	17	0	1.115	1.107	1.273	1.204	3.493	3.168	0.066	156	455	55	59	0.158	29	26	31	28	-50
2	20	19	"PFL0020"	"oPFL0020"	9470	25610	150	105	112	36	118	120	28	17	5	0	128	131	23	117	119	22	31	10	0	-1.182	-0.429	1.850	1.913	3.153	5.481	0.013	156	490	-2	8	Error	-13	11	-6	14	-50
2	21	19	"PFI17639"	"oPFI17639"	9640	25590	130	303	305	83	118	119	28	99	95	0	197	202	34	115	118	19	98	94	0	2.256	2.149	2.206	2.090	1.961	2.709	0.570	120	428	267	274	1.174	185	82	187	87	0
2	22	19	"PFN0252"	"oPFN0252"	9830	25590	140	7454	7371	2572	120	123	29	100	100	0	5009	4921	1595	116	119	18	100	100	0	1.499	1.509	1.529	1.506	1.427	1.537	0.947	156	641	12227	12056	0.584	7334	4893	7251	4805	0
2	1	20	"PFBL B0027"	"oPFBLOB0027"	5840	25760	130	214	223	63	105	108	26	97	86	0	216	223	42	107	109	17	100	99	0	1.000	1.017	1.032	0.933	2.114	1.270	0.465	120	584	218	234	0.000	109	109	118	116	0
2	2	20	"PFC0768"	"oPFC0768"	6020	25760	130	546	554	110	110	115	28	100	100	0	301	299	38	109	111	16	100	100	0	2.271	2.337	2.394	2.310	1.355	2.525	0.839	120	491	628	634	1.183	436	192	444	190	0
2	3	20	"PFBL B0032"	"oPFBLOB0032"	6200	25750	150	109	111	30	111	114	27	17	3	0	116	117	24	110	111	15	30	13	0	-0.333	0.000	1.500	1.522	3.610	13.539	0.003	156	576	4	7	Error	-2	6	0	7	-50
2	4	20	"PFBL B0033"	"oPFBLOB0033"	6430	25750	150	107	110	24	108	110	26	14	3	0	112	118	28	107	108	16	28	16	0	-0.200	0.182	1.167	1.223	4.341	13.205	0.000	156	556	4	13	Error	-1	5	2	11	-50
2	5	20	"PFB0684"	"oPFB0684"	6630	25760	150	96	97	24	105	107	25	9	3	0	111	112	17	105	106	15	29	10	0	-1.500	-1.143	2.000	1.825	3.670	0.076	0.005	156	415	-3	-1	Error	-9	6	-8	7	-50
2	6	20	"PFF72417"	"oPFF72417"	6780	25750	150	103	107	29	109	113	29	14	4	0	122	129	34	108	110	16	46	23	0	-0.429	-0.095	1.113	0.901	4.090	1.629	0.030	156	405	8	19	Error	-6	14	-2	21	-50
2	7	20	"PFG0010"	"oPFG0010"	6970	25760	150	119	122	30	110	115	29	25	7	0	129	133	23	112	114	18	48	26	0	0.529	0.571	0.774	0.900	3.842	3.870	0.013	156	484	26	33	-0.918	9	17	12	21	-50
2	8	20	"PFBL B0035"	"oPFBLOB0035"	7170	25770	140	517	493	122	111	114	27	99	98	0	911	863	183	113	115	19	100	100	0	0.509	0.509	0.506	0.499	1.331	0.514	0.907	156	447	1204	1132	-0.975	406	798	382	750	0
2	9	20	"PFBL B0038"	"oPFBLOB0038"	7350	25760	150	88	94	24	112	114	28	5	0	0	108	112	22	112	114	17	21	7	0	6.000	100000.000	1.720	1.740	3.621	8.702	0.010	156	442	-28	-18	2.585	-24	-4	-18	0	-50
2	10	20	"PFG0012"	"oPFG0012"	7560	25750	150	104	105	25	110	112	26	10	2	0	127	129	24	116	118	20	30	11	0	-0.545	-0.385	1.048	1.005	4.343	5.416	0.004	156	535	5	8	Error	-6	11	-5	13	-50
2	11	20	"PFD66974"	"oPFD66974"	7750	25780	80	123	125	25	111	112	26	28	9	0	166	168	31	120	123	22	73	51	0	0.261	0.292	0.463	0.435	3.467	0.349	0.027	52	283	58	62	-1.939	12	46	14	48	0
2	12	20	"PFL0029"	"oPFL0029"	7930	25770	140	1332	1328	402	114	114	26	100	100	0	604	622	161	117	117	17	99	99	0	2.501	2.404	2.436	2.424	1.435	2.502	0.886	156	475	1705	1719	1.323	1218	487	1214	505	0
2	13	20	"PFD66975"	"oPFD66975"	8110	25780	140	495	480	141	115	117	29	98	96	0	1716	1728	478	120	122	20	100	100	0	0.238	0.227	0.231	0.211	1.515	0.224	0.881	156	493	1976	1973	-2.070	380	1596	365	1608	0
2	14	20	"PFM60473"	"oPFM60473"	8350	25760	150	119	125	29	117	120	31	15	5	0	139	141	31	120	122	21	47	20	0	0.105	0.381	1.097	0.973	4.112	3.489	0.004	156	477	21	29	-3.248	2	19	8	21	-50
2	15	20	"PFM60503"	"oPFM60503"	8490	25750	130	1155	1145	269	123	124	30	100	100	0	721	731	166	114	116	18	100	100	0	1.700	1.656	1.721	1.661	1.260	1.624	0.907	120	311	1639	1639	0.766	1032	607	1022	617	0
2	16	20	"PFL0061"	"oPFL0061"	8670	25760	130	1840	1836	372	119	121	27	100	100	0	905	883	150	117	119	18	100	100	0	2.184	2.242	2.293	2.229	1.229	2.303	0.930	120	438	2509	2483	1.127	1721	788	1717	766	0
2	17	20	"PFG0034"	"oPFG0034"	8870	25760	140	4245	4220	1513	118	122	27	100	100	0	1855	1866	549	117	119	18	100	100	0	2.375	2.345	2.449	2.225	1.543	2.480	0.915	156	505	5865	5851	1.248	4127	1738	4102	1749	0
2	18	20	"PFF72455"	"oPFF72455"	9080	25760	150	114	116	26	122	132	94	0	0	0	123	127	33	118	137	204	0	0	0	-1.600	-0.667	1.568	1.727	3.705	0.435	0.815	156	406	-3	3	Error	-8	5	-6	9	-50
2	19	20	"PFM60505"	"oPFM60505"	9250	25760	140	330	339	103	120	129	95	92	57	0	254	260	55	118	139	206	13	0	0	1.544	1.542	1.589	1.496	1.710	0.481	0.767	156	401	346	361	0.627	210	136	219	142	0
2	20	20	"PFL0063"	"oPFL0063"	9430	25760	130	641	652	202	121	123	29	100	100	0	362	366	80	116	120	22	100	100	0	2.114	2.124	2.120	2.061	1.435	2.190	0.826	120	419	766	781	1.080	520	246	531	250	0
2	21	20	"PFJ12800"	"oPFJ12800"	9630	25770	140	504	501	131	124	125	27	99	99	0	333	342	63	118	120	18	100	100	0	1.767	1.683	1.731	1.623	1.450	1.830	0.849	156	393	595	601	0.822	380	215	377	224	0
2	22	20	"PFF72460"	"oPFF72460"	9820	25770	140	752	744	258	120	124	28	100	98	0	462	453	126	116	118	18	99	99	0	1.827	1.852	1.877	1.812	1.561	1.968	0.865	156	588	978	961	0.869	632	346	624	337	0
2	1	21	"PFK12904"	"oPFK12904"	5820	25940	130	1087	1095	279	106	108	25	100	100	0	1424	1450	340	109	112	18	100	100	0	0.746	0.738	0.749	0.730	1.271	0.721	0.926	120	609	2296	2330	-0.423	981	1315	989	1341	0
2	2	21	"PFM60507"	"oPFM60507"	6010	25950	120	607	585	160	111	113	26	100	100	0	1030	1006	211	111	113	17	100	100	0	0.540	0.530	0.530	0.510	1.363	0.538	0.877	120	471	1415	1369	-0.890	496	919	474	895	0
2	3	21	"PFK12905"	"oPFK12905"	6210	25950	120	257	264	72	112	114	27	100	93	0	450	466	110	112	113	17	100	100	0	0.429	0.429	0.433	0.396	1.532	0.442	0.783	120	456	483	506	-1.221	145	338	152	354	0
2	4	21	"PFF72461"	"oPFF72461"	6390	25950	130	5077	5002	942	110	113	27	100	100	0	13360	13499	1950	110	112	18	100	100	0	0.375	0.365	0.370	0.361	1.165	0.365	0.965	120	480	18217	18281	-1.416	4967	13250	4892	13389	0
2	5	21	"PFN0268"	"oPFN0268"	6580	25940	130	791	818	211	108	111	27	100	100	0	806	837	210	106	109	18	100	100	0	0.976	0.971	1.001	0.966	1.377	0.945	0.867	120	462	1383	1441	-0.035	683	700	710	731	0
2	6	21	"PFL0071"	"oPFL0071"	6760	25950	130	549	555	122	107	111	27	100	100	0	308	314	44	108	110	18	100	100	0	2.210	2.175	2.238	2.146	1.319	2.320	0.868	120	466	642	654	1.144	442	200	448	206	0
2	7	21	"PFG0037"	"oPFG0037"	6960	25950	130	207	212	57	106	110	27	95	80	0	271	272	53	111	112	18	100	99	0	0.631	0.658	0.606	0.583	1.999	0.664	0.515	120	478	261	267	-0.664	101	160	106	161	0
2	8	21	"PFJ12801"	"oPFJ12801"	7140	25950	140	181	181	49	107	110	26	83	64	0	469	476	128	109	110	17	99	99	0	0.206	0.202	0.184	0.178	2.192	0.183	0.440	156	448	434	441	-2.282	74	360	74	367	0
2	9	21	"PFBL B0124"	"oPFBLOB0124"	7350	25950	140	445	462	134	113	114	28	100	100	0	397	405	100	111	113	17	100	100	0	1.161	1.187	1.182	1.169	1.499	1.234	0.831	156	449	618	643	0.215	332	286	349	294	0
2	10	21	"PFI17675"	"oPFI17675"	7530	25950	140	5862	5676	1520	112	115	28	100	100	0	6540	6717	1697	116	118	18	100	100	0	0.895	0.843	0.862	0.838	1.259	0.841	0.951	156	474	12174	12165	-0.160	5750	6424	5564	6601	0
2	11	21	"PFI17677"	"oPFI17677"	7720	25950	130	969	964	212	113	116	27	100	100	0	979	976	168	118	119	20	100	100	0	0.994	0.992	0.995	0.978	1.245	0.985	0.925	120	520	1717	1709	-0.008	856	861	851	858	0
2	12	21	"PFBL B0128"	"oPFBLOB0128"	7930	25950	150	146	145	32	118	128	49	23	1	0	145	145	23	118	121	26	50	11	0	1.037	1.000	1.172	1.219	3.532	3.088	0.072	156	523	55	54	0.052	28	27	27	27	-50
2	13	21	"PFG0038"	"oPFG0038"	8110	25960	130	358	354	83	119	138	125	91	42	0	373	383	75	120	136	108	100	70	0	0.945	0.894	0.924	0.872	1.437	1.034	0.734	120	373	492	498	-0.082	239	253	235	263	0
2	14	21	"PFF72465"	"oPFF72465"	8300	25960	150	2402	2314	758	115	133	112	99	98	0	1954	1962	490	119	132	96	100	100	0	1.246	1.193	1.228	1.114	1.465	1.245	0.933	156	487	4122	4042	0.318	2287	1835	2199	1843	0
2	15	21	"PFI17678"	"oPFI17678"	8490	25950	140	275	285	72	114	117	28	98	96	0	235	236	41	113	115	19	99	97	0	1.320	1.390	1.424	1.339	1.717	1.569	0.677	156	477	283	294	0.400	161	122	171	123	0
2	16	21	"PFD66997"	"oPFD66997"	8670	25950	130	296	300	48	114	118	27	100	100	0	352	353	48	115	117	19	100	100	0	0.768	0.782	0.801	0.773	1.424	0.760	0.726	120	534	419	424	-0.381	182	237	186	238	0
2	17	21	"PFM60539"	"oPFM60539"	8890	25950	150	96	103	31	114	118	28	7	2	0	105	107	19	114	116	18	12	1	0	2.000	1.571	1.380	1.304	2.300	6.113	0.021	156	555	-27	-18	1.000	-18	-9	-11	-7	-50
2	18	21	"PFBL B0176"	"oPFBLOB0176"	9070	25960	140	1196	1158	410	116	126	92	97	95	0	1404	1353	360	111	131	199	98	96	0	0.835	0.839	0.857	0.756	1.643	0.877	0.920	156	427	2373	2284	-0.260	1080	1293	1042	1242	0
2	19	21	"PFI17723"	"oPFI17723"	9250	25960	140	2744	2745	883	117	124	91	99	99	0	1791	1794	442	114	134	196	100	99	0	1.566	1.564	1.576	1.480	1.420	1.625	0.911	156	442	4304	4308	0.648	2627	1677	2628	1680	0
2	20	21	"PFG0055"	"oPFG0055"	9440	25960	130	1106	1160	329	120	121	29	100	100	0	2204	2341	645	118	120	22	100	100	0	0.473	0.468	0.468	0.462	1.166	0.453	0.929	120	432	3072	3263	-1.081	986	2086	1040	2223	0
2	21	21	"PFF72499"	"oPFF72499"	9630	25960	160	287	285	78	119	123	29	97	91	0	269	275	60	119	121	18	98	97	0	1.120	1.064	1.063	1.041	1.684	1.142	0.693	208	449	318	322	0.163	168	150	166	156	0
2	22	21	"PFF72501"	"oPFF72501"	9820	25960	140	738	766	229	113	116	28	100	99	0	436	437	107	115	117	18	98	98	0	1.947	2.028	1.977	2.023	1.431	2.112	0.905	156	574	946	975	0.961	625	321	653	322	0
2	1	22	"PFI17727"	"oPFI17727"	5820	26130	140	501	504	118	106	109	25	100	100	0	325	323	58	109	111	17	100	99	0	1.829	1.860	1.851	1.853	1.368	1.947	0.858	156	823	611	612	0.871	395	216	398	214	0
2	2	22	"PFF72502"	"oPFF72502"	6010	26130	140	366	366	105	111	112	25	99	98	0	305	308	67	111	113	17	100	98	0	1.314	1.294	1.326	1.261	1.497	1.400	0.809	156	673	449	452	0.394	255	194	255	197	0
2	3	22	"PFA32037"	"oPFA32037"	6210	26130	140	560	552	155	110	113	26	100	100	0	336	337	75	111	113	18	98	97	0	2.000	1.956	1.962	1.973	1.502	2.028	0.876	156	658	675	668	1.000	450	225	442	226	0
2	4	22	"PFM60541"	"oPFM60541"	6400	26130	140	693	691	175	108	113	28	100	100	0	500	513	134	109	111	20	100	99	0	1.496	1.443	1.443	1.467	1.376	1.445	0.882	156	641	976	987	0.581	585	391	583	404	0
2	5	22	"PFL0145"	"oPFL0145"	6590	26140	140	817	833	256	106	110	28	99	99	0	573	585	141	106	108	17	100	100	0	1.522	1.518	1.541	1.456	1.426	1.590	0.902	156	661	1178	1206	0.606	711	467	727	479	0
2	6	22	"PFL0147"	"oPFL0147"	6770	26140	140	1264	1241	350	107	111	26	100	100	0	657	665	171	108	110	17	99	99	0	2.107	2.036	2.045	2.056	1.398	2.080	0.932	156	678	1706	1691	1.076	1157	549	1134	557	0
2	7	22	"PFF72508"	"oPFF72508"	6970	26140	140	178	176	38	107	110	26	87	64	0	350	360	70	109	111	16	100	100	0	0.295	0.275	0.273	0.242	2.016	0.255	0.469	156	674	312	320	-1.763	71	241	69	251	0
2	8	22	"PFF72510"	"oPFF72510"	7160	26140	150	120	121	30	109	111	27	29	10	0	129	132	26	108	108	16	55	32	0	0.524	0.500	1.087	1.085	4.322	4.938	0.015	156	700	32	36	-0.933	11	21	12	24	-50
2	9	22	"PFM60545"	"oPFM60545"	7350	26140	150	107	111	29	113	115	29	14	5	0	112	116	23	111	112	17	26	10	0	-6.000	-0.400	1.750	1.969	3.276	13.654	0.005	156	686	-5	3	Error	-6	1	-2	5	-50
2	10	22	"PFM60547"	"oPFM60547"	7540	26150	140	634	666	212	112	115	29	100	100	0	498	503	126	113	115	17	100	99	0	1.356	1.421	1.386	1.392	1.402	1.495	0.884	156	645	907	944	0.439	522	385	554	390	0
2	11	22	"PFL0150"	"oPFL0150"	7720	26140	140	460	474	117	113	124	48	99	98	0	641	634	181	113	118	27	99	98	0	0.657	0.693	0.686	0.716	1.515	0.658	0.877	156	736	875	882	-0.606	347	528	361	521	0
2	12	22	"PFL0152"	"oPFL0152"	7960	26160	150	208	212	87	115	124	47	64	50	0	177	178	56	112	116	26	69	55	0	1.431	1.470	1.576	1.497	2.349	1.791	0.600	156	797	158	163	0.517	93	65	97	66	-50
2	13	22	"PFL0154"	"oPFL0154"	8120	26140	150	113	116	30	112	125	101	0	0	0	118	135	132	113	124	87	1	1	0	0.200	0.182	1.112	1.183	4.279	0.888	0.446	156	600	6	26	-2.322	1	5	4	22	-50
2	14	22	"PFL0156"	"oPFL0156"	8290	26150	140	557	572	160	109	121	99	98	94	0	1610	1660	459	112	122	85	99	99	0	0.299	0.299	0.296	0.294	1.419	0.290	0.903	156	631	1946	2011	-1.741	448	1498	463	1548	0
2	15	22	"PFBL B0186"	"oPFBLOB0186"	8490	26150	140	396	396	98	104	108	25	99	99	0	461	462	122	108	109	17	100	99	0	0.827	0.825	0.808	0.829	1.543	0.802	0.853	156	673	645	646	-0.274	292	353	292	354	0
2	16	22	"PFH0037"	"oPFH0037"	8680	26150	140	408	416	135	104	107	25	100	100	0	778	816	273	106	109	18	100	100	0	0.452	0.439	0.450	0.428	1.411	0.425	0.869	156	697	976	1022	-1.144	304	672	312	710	0
2	17	22	"PFF72513"	"oPFF72513"	8870	26150	140	324	322	81	107	109	27	99	99	0	319	328	68	108	111	18	100	100	0	1.028	0.977	0.967	0.946	1.552	1.016	0.785	156	677	428	435	0.040	217	211	215	220	0
2	18	22	"PFM60550"	"oPFM60550"	9060	26150	150	111	113	30	108	110	26	23	7	0	130	135	23	108	109	16	62	36	0	0.136	0.185	0.867	0.876	4.248	5.288	0.015	156	705	25	32	-2.874	3	22	5	27	-50
2	19	22	"EMPTY"	"EMPTY"	9270	26140	150	110	113	29	106	107	24	21	9	0	107	107	17	107	108	16	10	5	0	100000.000	100000.000	1.556	1.488	4.203	22.293	0.002	156	683	4	7	16.610	4	0	7	0	-50
2	20	22	"EMPTY"	"EMPTY"	9460	26140	150	106	109	27	107	109	26	14	6	0	105	106	15	109	111	20	8	0	0	0.250	-0.667	1.273	1.388	3.741	36.778	0.000	156	651	-5	-1	-2.000	-1	-4	2	-3	-50
2	21	22	"EMPTY"	"EMPTY"	9650	26140	150	109	111	26	108	109	25	16	4	0	111	112	16	111	113	20	10	1	0	100000.000	3.000	1.400	1.294	4.436	2.351	0.009	156	639	1	4	16.610	1	0	3	1	-50
2	22	22	"EMPTY"	"EMPTY"	9850	26150	150	108	109	26	108	111	27	13	2	0	108	111	17	111	113	18	10	3	0	0.000	100000.000	1.500	1.469	3.094	150.324	0.000	156	926	-3	1	Error	0	-3	1	0	-50
3	1	1	"PFE0652"	"E9164_1"	10200	22030	130	328	336	79	115	119	33	100	100	0	466	472	101	115	119	28	100	100	0	0.607	0.619	0.603	0.605	1.451	0.586	0.750	120	700	564	578	-0.721	213	351	221	357	0
3	2	1	"PFE0127"	"E15452_2"	10380	22030	130	5195	5402	2238	125	152	275	100	100	0	2229	2332	820	118	145	218	99	98	0	2.402	2.383	2.346	2.370	1.389	2.445	0.933	120	653	7181	7491	1.264	5070	2111	5277	2214	0
3	3	1	"PFE0630"	"E8314_1"	10580	22040	130	3163	3234	1513	119	149	273	100	100	0	1459	1442	527	115	141	215	100	95	0	2.265	2.347	2.347	2.241	1.298	2.431	0.911	120	666	4388	4442	1.179	3044	1344	3115	1327	0
3	4	1	"PFE0335"	"E23986_4"	10770	22040	130	11213	12116	4227	117	124	38	100	100	0	7847	8069	2094	117	121	38	100	100	0	1.435	1.509	1.515	1.463	1.259	1.578	0.931	120	614	18826	19951	0.521	11096	7730	11999	7952	0
3	5	1	"PFE0497"	"E3038_1"	10960	22040	140	4036	3973	1648	116	122	35	100	100	0	2022	2040	748	113	118	36	100	98	0	2.053	2.002	2.013	2.043	1.622	2.088	0.912	156	714	5829	5784	1.038	3920	1909	3857	1927	0
3	6	1	"PFE0489"	"E29931_1"	11140	22040	130	2414	2495	829	118	125	46	100	100	0	1207	1197	306	113	118	39	100	100	0	2.099	2.193	2.261	2.168	1.406	2.303	0.911	120	631	3390	3461	1.070	2296	1094	2377	1084	0
3	7	1	"PFE0152"	"E16122_8"	11340	22050	130	2612	2653	1013	119	125	49	100	100	0	2489	2447	789	114	120	38	100	100	0	1.050	1.086	1.065	1.061	1.275	1.143	0.914	120	676	4868	4867	0.070	2493	2375	2534	2333	0
3	8	1	"PFE0560"	"E5006_15"	11540	22050	130	1319	1347	443	116	121	38	100	100	0	661	683	158	112	116	23	100	100	0	2.191	2.156	2.141	2.079	1.297	2.356	0.906	120	648	1752	1802	1.132	1203	549	1231	571	0
3	9	1	"PFE0506"	"E3215_1"	11720	22050	130	5038	5024	1909	113	119	37	100	100	0	6328	6560	2065	114	117	23	100	100	0	0.793	0.762	0.763	0.733	1.347	0.785	0.923	120	631	11139	11357	-0.335	4925	6214	4911	6446	0
3	10	1	"PFF0276"	"F18248_2"	11900	22050	130	1252	1230	369	114	119	32	100	100	0	1193	1215	312	114	119	34	100	100	0	1.055	1.014	0.990	0.977	1.397	1.023	0.904	120	644	2217	2217	0.077	1138	1079	1116	1101	0
3	11	1	"PFF1508"	"F59453_1"	12090	22050	130	1632	1632	578	115	121	34	100	100	0	993	1029	302	114	120	36	100	100	0	1.726	1.658	1.680	1.621	1.420	1.715	0.893	120	675	2396	2432	0.787	1517	879	1517	915	0
3	12	1	"PFF1029"	"F4425_1"	12290	22050	130	4111	4036	1654	112	117	33	100	100	0	3044	3072	1062	113	117	25	100	100	0	1.364	1.326	1.322	1.272	1.322	1.360	0.898	120	617	6930	6883	0.448	3999	2931	3924	2959	0
3	13	1	"PFF0774"	"F35531_1"	12470	22060	130	2911	2703	863	115	118	29	100	100	0	2439	2432	512	113	115	19	100	100	0	1.202	1.116	1.157	1.052	1.441	1.183	0.914	120	636	5122	4907	0.266	2796	2326	2588	2319	0
3	14	1	"PFF0382"	"F21003_1"	12670	22060	130	345	353	91	115	117	31	99	99	0	313	313	51	111	112	19	100	100	0	1.139	1.178	1.185	1.141	1.482	1.306	0.738	120	644	432	440	0.187	230	202	238	202	0
3	15	1	"PFF0437"	"F22770_1"	12850	22060	130	7828	8348	3304	112	115	31	100	100	0	5894	6231	2117	111	113	22	100	100	0	1.334	1.346	1.293	1.308	1.322	1.375	0.916	120	610	13499	14356	0.416	7716	5783	8236	6120	0
3	16	1	"PFF0027"	"F10724_1"	13040	22060	140	215	216	45	109	112	30	96	85	0	209	207	45	111	113	21	96	90	0	1.082	1.115	1.139	1.151	2.122	1.147	0.422	156	722	204	203	0.113	106	98	107	96	0
3	17	1	"PFF0760"	"F35197_2"	13230	22060	130	5686	5478	1626	109	111	29	100	100	0	4045	4036	951	111	113	19	100	100	0	1.418	1.368	1.386	1.337	1.245	1.399	0.934	120	624	9511	9294	0.503	5577	3934	5369	3925	0
3	18	1	"PFF0169"	"F15775_1"	13420	22060	130	657	688	238	109	114	30	100	100	0	537	547	164	113	116	21	100	100	0	1.292	1.334	1.309	1.305	1.326	1.362	0.883	120	679	972	1013	0.370	548	424	579	434	0
3	19	1	"PFF1930"	"F960_5"	13620	22060	130	4373	4316	1299	109	114	31	100	100	0	2842	2818	817	112	115	28	100	100	0	1.562	1.555	1.573	1.553	1.314	1.569	0.905	120	660	6994	6913	0.643	4264	2730	4207	2706	0
3	20	1	"PFF0151"	"F15196_1"	13800	22060	130	4389	4533	1600	111	116	31	100	100	0	3321	3374	1189	111	114	27	100	100	0	1.333	1.355	1.345	1.398	1.541	1.321	0.900	120	660	7488	7685	0.414	4278	3210	4422	3263	0
3	21	1	"PFF1609"	"F63380_2"	14010	22080	150	135	134	30	107	112	31	44	10	0	133	140	32	110	112	20	55	30	0	1.217	0.900	1.387	1.263	4.350	3.018	0.035	156	754	51	57	0.284	28	23	27	30	-50
3	22	1	"PFF1869"	"F7374_2"	14190	22070	140	183	191	47	101	104	26	94	80	0	211	215	49	107	109	18	99	94	0	0.788	0.833	0.845	0.813	1.852	0.899	0.522	156	822	186	198	-0.343	82	104	90	108	0
3	1	2	"PFF1444"	"F5729_1"	10190	22230	150	146	155	42	123	127	34	42	17	0	142	149	39	121	125	28	42	19	0	1.095	1.143	1.429	1.235	4.100	1.567	0.161	156	831	44	60	0.131	23	21	32	28	-50
3	2	2	"PFF0230"	"F17039_3"	10380	22240	120	284	288	54	125	131	94	90	32	0	329	327	60	119	129	114	94	35	0	0.757	0.784	0.788	0.773	1.546	0.787	0.701	120	510	369	371	-0.401	159	210	163	208	0
3	3	2	"PFM0480"	"M38913_8"	10570	22240	130	2000	1976	526	122	127	34	100	100	0	1651	1654	361	117	120	28	100	100	0	1.224	1.206	1.264	1.193	1.381	1.227	0.893	120	561	3412	3391	0.292	1878	1534	1854	1537	0
3	4	2	"PFM0579"	"M446_3"	10760	22240	140	2114	2179	1054	122	127	35	100	100	0	1280	1369	603	118	124	41	98	96	0	1.714	1.644	1.694	1.670	1.765	1.696	0.914	156	626	3154	3308	0.778	1992	1162	2057	1251	0
3	5	2	"PFM0717"	"M5299_3"	10960	22250	130	229	238	74	117	120	29	90	78	0	282	292	68	114	116	18	100	100	0	0.667	0.680	0.725	0.611	2.045	0.826	0.582	120	537	280	299	-0.585	112	168	121	178	0
3	6	2	"PFM0868"	"M724_5"	11140	22240	130	819	827	245	120	124	44	100	100	0	545	545	139	115	119	38	100	99	0	1.626	1.644	1.653	1.648	1.463	1.688	0.852	120	578	1129	1137	0.701	699	430	707	430	0
3	7	2	"PFM0875"	"M783_4"	11340	22240	130	1490	1543	433	119	121	31	100	100	0	1265	1250	331	113	116	22	100	100	0	1.190	1.252	1.256	1.280	1.488	1.267	0.884	120	564	2523	2561	0.251	1371	1152	1424	1137	0
3	8	2	"PFM0093"	"M16622_6"	11520	22240	130	1483	1478	369	118	122	34	100	100	0	1322	1295	341	113	118	24	100	100	0	1.129	1.151	1.166	1.196	1.465	1.137	0.909	120	579	2574	2542	0.175	1365	1209	1360	1182	0
3	9	2	"PFM0612"	"M45542_7"	11730	22250	130	2028	2139	684	115	121	35	100	100	0	2083	2152	484	114	118	23	100	100	0	0.972	0.993	1.015	0.953	1.397	1.039	0.914	120	549	3882	4062	-0.042	1913	1969	2024	2038	0
3	10	2	"PFM0634"	"M46791_1"	11910	22250	130	4293	4398	1293	116	120	33	100	100	0	2970	3077	647	117	120	34	100	100	0	1.464	1.447	1.477	1.414	1.263	1.526	0.926	120	546	7030	7242	0.550	4177	2853	4282	2960	0
3	11	2	"PFM0704"	"M52103_1"	12100	22250	130	467	485	124	118	123	32	100	100	0	533	549	107	117	119	23	100	100	0	0.839	0.850	0.832	0.826	1.385	0.856	0.839	120	524	765	799	-0.253	349	416	367	432	0
3	12	2	"PFM0190"	"M22662_1"	12280	22240	150	140	144	34	120	124	31	38	12	0	146	147	24	117	120	24	60	23	0	0.690	0.800	1.074	0.983	3.122	2.638	0.096	156	591	49	54	-0.536	20	29	24	30	-50
3	13	2	"PFM0225"	"M24933_4"	12470	22250	130	3066	3206	978	122	126	34	100	100	0	2624	2717	659	117	121	38	100	100	0	1.174	1.186	1.191	1.170	1.367	1.225	0.893	120	529	5451	5684	0.232	2944	2507	3084	2600	0
3	14	2	"PFM0412"	"M36754_1"	12660	22250	130	8037	8069	2335	127	132	43	100	100	0	3502	3461	820	120	126	50	100	100	0	2.339	2.377	2.403	2.378	1.419	2.502	0.902	120	547	11292	11283	1.226	7910	3382	7942	3341	0
3	15	2	"PFM0630"	"M46462_5"	12850	22250	130	2414	2584	847	127	133	42	100	100	0	2103	2157	634	120	127	45	100	100	0	1.153	1.206	1.170	1.208	1.425	1.218	0.919	120	540	4270	4494	0.206	2287	1983	2457	2037	0
3	16	2	"PFM0465"	"M38247_1"	13040	22260	130	2184	2153	618	126	130	36	100	100	0	1512	1589	333	118	124	32	100	100	0	1.476	1.378	1.392	1.336	1.384	1.453	0.879	120	508	3452	3498	0.562	2058	1394	2027	1471	0
3	17	2	"PFM0026"	"M11919_1"	13230	22260	140	14108	13587	5919	124	128	36	100	100	0	13064	12532	4692	121	124	24	100	100	0	1.080	1.085	1.097	1.055	1.955	1.122	0.927	156	533	26927	25874	0.112	13984	12943	13463	12411	0
3	18	2	"PFM0819"	"M5894_4"	13410	22260	120	1515	1515	404	123	127	33	100	100	0	839	827	189	124	126	23	100	100	0	1.947	1.980	1.994	1.979	1.321	2.038	0.917	120	513	2107	2095	0.961	1392	715	1392	703	0
3	19	2	"PFM0473"	"M38757_6"	13630	22260	130	593	591	195	123	127	31	100	100	0	387	401	102	120	123	21	100	100	0	1.760	1.665	1.613	1.612	1.427	1.844	0.830	120	553	737	749	0.816	470	267	468	281	0
3	20	2	"PFM0062"	"M14235_3"	13790	22260	130	4385	4438	1451	123	126	31	100	100	0	4696	4789	1274	121	125	22	100	100	0	0.932	0.924	0.965	0.900	1.316	0.917	0.907	120	544	8837	8983	-0.102	4262	4575	4315	4668	0
3	21	2	"PFM0821"	"M59170_2"	14000	22260	130	3320	3377	1158	118	121	31	100	100	0	3648	3772	1158	122	126	30	100	100	0	0.908	0.893	0.898	0.877	1.320	0.895	0.909	120	538	6728	6909	-0.139	3202	3526	3259	3650	0
3	22	2	"PFN0022"	"N127_5"	14190	22260	130	233	232	53	109	111	26	97	90	0	440	438	95	114	117	27	100	100	0	0.380	0.380	0.379	0.360	1.720	0.354	0.628	120	607	450	447	-1.395	124	326	123	324	0
3	1	3	"PFN0013"	"N127_32"	10180	22430	130	680	674	151	122	125	33	100	100	0	468	474	110	122	125	22	100	99	0	1.613	1.568	1.658	1.611	1.458	1.567	0.847	120	668	904	904	0.689	558	346	552	352	0
3	2	3	"PFN0021"	"N127_48"	10380	22430	130	1883	1869	428	116	121	31	100	100	0	859	834	209	118	120	18	100	100	0	2.385	2.448	2.571	2.534	1.419	2.467	0.890	120	582	2508	2469	1.254	1767	741	1753	716	0
3	3	3	"PFN0027"	"N128_1"	10570	22440	130	293	297	58	116	120	31	100	99	0	190	193	30	116	118	26	97	78	0	2.392	2.351	2.322	2.466	1.873	2.822	0.498	120	528	251	258	1.258	177	74	181	77	0
3	4	3	"PFN0057"	"N128_56"	10760	22440	130	1580	1579	439	112	116	29	100	100	0	844	886	180	111	113	17	100	100	0	2.003	1.893	1.903	1.846	1.307	1.983	0.908	120	489	2201	2242	1.002	1468	733	1467	775	0
3	5	3	"PFB0078"	"B297"	10950	22440	130	525	535	141	108	111	25	100	100	0	442	448	89	107	109	16	100	100	0	1.245	1.252	1.212	1.224	1.411	1.297	0.856	120	529	752	768	0.316	417	335	427	341	0
3	6	3	"PFB0080"	"B3"	11130	22440	120	424	430	92	110	114	27	100	100	0	487	474	72	108	110	17	100	100	0	0.828	0.874	0.853	0.854	1.363	0.878	0.855	120	525	693	686	-0.271	314	379	320	366	0
3	7	3	"PFB0083"	"B306"	11340	22440	130	213	212	40	112	113	27	97	85	0	194	197	30	108	112	29	100	85	0	1.174	1.124	1.111	1.056	1.961	1.374	0.510	120	557	187	189	0.232	101	86	100	89	0
3	8	3	"PFB0085"	"B310"	11520	22440	130	612	615	143	106	110	27	100	100	0	1092	1110	214	107	111	30	100	100	0	0.514	0.507	0.519	0.499	1.300	0.498	0.890	120	535	1491	1512	-0.961	506	985	509	1003	0
3	9	3	"PFB0090"	"B32"	11720	22440	140	148	152	33	103	108	27	70	39	0	177	178	36	108	110	20	92	78	0	0.652	0.700	0.729	0.678	2.529	0.822	0.301	156	586	114	119	-0.617	45	69	49	70	0
3	10	3	"PFB0092"	"B322"	11900	22440	120	874	865	253	102	107	28	100	100	0	452	456	98	109	111	17	99	99	0	2.251	2.199	2.176	2.203	1.533	2.311	0.880	120	475	1115	1110	1.170	772	343	763	347	0
3	11	3	"PFB0109"	"B366"	12100	22440	130	1512	1501	453	107	111	27	100	100	0	780	792	193	110	112	16	100	100	0	2.097	2.044	2.087	2.027	1.321	2.127	0.907	120	562	2075	2076	1.068	1405	670	1394	682	0
3	12	3	"PFB0111"	"B370"	12280	22440	130	859	949	368	113	116	28	100	100	0	468	468	143	110	110	16	100	100	0	2.084	2.335	2.373	2.296	1.412	2.418	0.885	120	559	1104	1194	1.059	746	358	836	358	0
3	13	3	"PFB0114"	"B374"	12480	22440	130	881	893	225	114	117	33	100	100	0	589	586	98	113	115	36	100	100	0	1.611	1.647	1.644	1.611	1.361	1.714	0.891	120	578	1243	1252	0.688	767	476	779	473	0
3	14	3	"PFB0120"	"B388"	12670	22440	120	336	352	88	116	120	40	100	98	0	289	284	57	113	117	39	97	92	0	1.250	1.380	1.405	1.390	1.599	1.448	0.756	120	514	396	407	0.322	220	176	236	171	0
3	15	3	"PFB0122"	"B391"	12860	22440	130	1040	1078	366	120	123	33	100	100	0	805	799	233	113	118	29	100	100	0	1.329	1.397	1.449	1.397	1.452	1.427	0.887	120	523	1612	1644	0.411	920	692	958	686	0
3	16	3	"PFB0125"	"B397"	13030	22450	130	889	871	243	120	123	34	100	100	0	449	464	79	115	118	26	100	100	0	2.302	2.152	2.182	2.069	1.378	2.286	0.887	120	513	1103	1100	1.203	769	334	751	349	0
3	17	3	"PFB0143"	"B440"	13230	22440	150	131	132	32	116	122	34	26	2	0	121	122	20	116	120	24	16	3	0	3.000	2.667	2.072	1.705	3.883	7.046	0.020	156	647	20	22	1.585	15	5	16	6	-50
3	18	3	"PFB0145"	"B444"	13430	22450	120	124	128	31	110	114	28	31	9	0	607	650	168	114	116	21	100	100	0	0.028	0.034	0.056	0.053	2.312	0.016	0.018	120	483	507	554	-5.138	14	493	18	536	0
3	19	3	"PFB0147"	"B449"	13610	22450	130	142	147	38	111	114	29	52	19	0	679	730	209	113	114	20	100	100	0	0.055	0.058	0.071	0.062	2.033	0.057	0.245	120	528	597	653	-4.190	31	566	36	617	0
3	20	3	"PFB0149"	"B453"	13800	22450	130	521	540	156	114	118	30	100	100	0	1362	1447	391	116	117	22	100	100	0	0.327	0.320	0.321	0.310	1.317	0.303	0.874	120	557	1653	1757	-1.614	407	1246	426	1331	0
3	21	3	"PFB0151"	"B456"	14000	22450	130	682	706	205	113	115	27	100	100	0	1351	1371	339	117	119	29	100	100	0	0.461	0.473	0.471	0.456	1.373	0.467	0.888	120	564	1803	1847	-1.117	569	1234	593	1254	0
3	22	3	"PFB0153"	"B458"	14190	22450	120	630	647	189	107	109	26	100	100	0	377	381	79	112	115	26	100	100	0	1.974	2.007	2.026	1.952	1.392	2.082	0.842	120	580	788	809	0.981	523	265	540	269	0
3	1	4	"PFB0170"	"B491"	10200	22630	130	1360	1353	398	111	115	29	100	100	0	1923	1933	358	113	116	21	100	100	0	0.690	0.682	0.687	0.647	1.425	0.712	0.898	120	661	3059	3062	-0.535	1249	1810	1242	1820	0
3	2	4	"PFB0172"	"B496"	10390	22630	130	229	235	53	110	112	27	98	91	0	275	282	47	113	115	18	100	100	0	0.735	0.740	0.757	0.694	1.623	0.804	0.641	120	563	281	294	-0.445	119	162	125	169	0
3	3	4	"PFB0174"	"B498"	10580	22630	130	394	413	122	106	109	26	100	100	0	330	345	75	110	110	15	100	100	0	1.309	1.306	1.310	1.267	1.433	1.394	0.813	120	502	508	542	0.389	288	220	307	235	0
3	4	4	"PFB0177"	"B50"	10740	22610	150	137	137	36	105	110	28	55	19	0	134	139	30	107	109	16	67	41	0	1.185	1.000	1.327	1.214	3.213	1.972	0.096	156	585	59	64	0.245	32	27	32	32	-50
3	5	4	"PFB0179"	"B504"	10950	22630	120	553	560	148	102	108	28	100	100	0	474	478	76	105	106	15	100	100	0	1.222	1.228	1.219	1.182	1.392	1.289	0.844	120	529	820	831	0.290	451	369	458	373	0
3	6	4	"PFB0181"	"B506"	11150	22630	120	177	186	50	107	109	26	84	68	0	165	168	29	106	107	18	94	84	0	1.186	1.274	1.205	1.176	2.969	1.950	0.268	120	497	129	141	0.247	70	59	79	62	0
3	7	4	"PFD0024"	"D12635_25"	11340	22630	140	1397	1357	506	108	109	25	100	100	0	1017	961	319	105	108	28	100	97	0	1.413	1.459	1.459	1.482	1.618	1.509	0.919	156	546	2201	2105	0.499	1289	912	1249	856	0
3	8	4	"PFD0027"	"D12635_33"	11520	22630	130	303	311	79	104	106	24	99	99	0	323	321	66	105	107	27	99	98	0	0.913	0.958	1.007	0.918	1.924	0.951	0.668	120	522	417	423	-0.132	199	218	207	216	0
3	9	4	"PFD0029"	"D12635_37"	11720	22640	130	481	490	144	100	103	24	100	100	0	875	918	176	105	105	15	100	100	0	0.495	0.480	0.459	0.453	1.456	0.495	0.838	120	504	1151	1203	-1.015	381	770	390	813	0
3	10	4	"PFD0031"	"D12635_39"	11900	22630	130	1584	1547	472	99	103	24	100	100	0	1550	1544	476	106	107	17	100	100	0	1.028	1.007	1.019	1.047	1.623	0.975	0.893	120	490	2929	2886	0.040	1485	1444	1448	1438	0
3	11	4	"PFD0034"	"D12635_48"	12080	22640	130	1080	1057	275	104	107	27	100	100	0	1036	1049	233	107	109	16	100	100	0	1.051	1.012	1.025	0.992	1.326	1.019	0.899	120	536	1905	1895	0.071	976	929	953	942	0
3	12	4	"PFD0036"	"D12635_51"	12280	22640	120	1807	1718	517	109	111	27	100	100	0	3802	3852	984	109	110	16	100	100	0	0.460	0.430	0.429	0.417	1.403	0.418	0.894	120	502	5391	5352	-1.121	1698	3693	1609	3743	0
3	13	4	"PFD0064"	"D16785_11"	12480	22640	130	502	500	132	110	113	28	100	100	0	321	317	54	110	111	16	100	100	0	1.858	1.884	1.863	1.821	1.428	2.125	0.811	120	532	603	597	0.894	392	211	390	207	0
3	14	4	"PFD0066"	"D16785_17"	12670	22640	120	349	353	81	110	113	28	100	99	0	314	319	56	109	111	17	100	100	0	1.166	1.157	1.175	1.121	1.487	1.218	0.771	120	479	444	453	0.221	239	205	243	210	0
3	15	4	"PFD0069"	"D16785_21"	12850	22640	120	667	664	190	113	115	27	100	100	0	494	505	107	110	113	17	100	100	0	1.443	1.395	1.383	1.352	1.435	1.472	0.851	120	467	938	946	0.529	554	384	551	395	0
3	16	4	"PFD0073"	"D16785_3"	13030	22640	130	3512	3418	908	115	117	27	100	100	0	5302	5265	1224	115	116	19	100	100	0	0.655	0.641	0.639	0.638	1.322	0.635	0.927	120	557	8584	8453	-0.611	3397	5187	3303	5150	0
3	17	4	"PFD0075"	"D16785_33"	13240	22660	100	143	153	44	111	117	32	48	25	0	169	183	88	115	117	21	90	65	0	0.593	0.618	0.914	0.745	3.693	0.191	0.016	80	418	86	110	-0.755	32	54	42	68	0
3	18	4	"PFD0077"	"D16785_36"	13430	22640	120	2415	2301	656	107	110	28	100	100	0	1389	1383	280	106	108	19	100	100	0	1.799	1.718	1.704	1.668	1.334	1.790	0.911	120	453	3591	3471	0.847	2308	1283	2194	1277	0
3	19	4	"PFD0096"	"D17715_112"	13610	22640	130	621	615	166	102	105	26	100	100	0	736	714	164	103	104	18	100	99	0	0.820	0.840	0.817	0.829	1.549	0.830	0.874	120	527	1152	1124	-0.286	519	633	513	611	0
3	20	4	"PFD0098"	"D17715_12"	13810	22640	130	891	885	290	107	111	28	100	100	0	566	559	130	107	108	18	100	100	0	1.708	1.721	1.707	1.640	1.479	1.813	0.858	120	566	1243	1230	0.772	784	459	778	452	0
3	21	4	"PFD0102"	"D17715_13"	14000	22640	120	1588	1562	512	112	114	27	100	100	0	769	799	234	111	113	18	100	100	0	2.243	2.108	2.208	2.074	1.420	2.195	0.883	120	500	2134	2138	1.166	1476	658	1450	688	0
3	22	4	"PFD0104"	"D17715_134"	14190	22640	120	415	409	116	107	110	26	98	98	0	315	310	60	111	114	24	99	98	0	1.510	1.518	1.500	1.512	1.812	1.643	0.693	120	614	512	501	0.594	308	204	302	199	0
3	1	5	"PFD0106"	"D17715_138"	10200	22820	120	574	596	139	105	108	25	100	100	0	342	349	73	107	109	17	100	100	0	1.996	2.029	2.056	2.031	1.414	2.154	0.826	120	584	704	733	0.997	469	235	491	242	0
3	2	5	"PFD0108"	"D17715_140"	10380	22820	130	836	853	225	107	108	25	100	100	0	488	487	83	109	110	16	100	100	0	1.923	1.974	2.051	1.920	1.350	2.106	0.891	120	555	1108	1124	0.944	729	379	746	378	0
3	3	5	"PFD0130"	"D17715_44"	10570	22820	100	185	194	52	105	106	24	93	82	0	208	214	41	107	109	17	100	98	0	0.792	0.832	0.826	0.753	1.864	0.943	0.533	80	428	181	196	-0.336	80	101	89	107	0
3	4	5	"PFD0132"	"D17715_47"	10770	22820	120	496	484	134	104	108	27	100	100	0	330	326	76	105	107	17	100	100	0	1.742	1.719	1.816	1.683	1.452	1.809	0.807	120	505	617	601	0.801	392	225	380	221	0
3	5	5	"PFD0134"	"D17715_5"	10950	22820	120	236	245	58	104	107	26	98	97	0	201	210	59	105	107	17	100	96	0	1.375	1.343	1.490	1.392	1.812	1.369	0.526	120	476	228	246	0.459	132	96	141	105	0
3	6	5	"PFD0136"	"D17715_51"	11150	22820	120	326	330	84	106	108	26	100	100	0	279	286	61	108	109	20	100	98	0	1.287	1.258	1.233	1.246	1.526	1.311	0.794	120	470	391	402	0.364	220	171	224	178	0
3	7	5	"PFD0138"	"D17715_56"	11340	22820	130	1473	1463	374	108	111	27	100	100	0	1506	1471	352	107	109	19	100	100	0	0.976	0.993	1.019	0.998	1.398	0.985	0.911	120	504	2764	2719	-0.035	1365	1399	1355	1364	0
3	8	5	"PFD0141"	"D17715_61"	11530	22820	120	649	644	207	106	108	24	100	100	0	371	383	84	105	106	15	100	100	0	2.041	1.935	1.986	1.877	1.528	2.098	0.827	120	474	809	816	1.030	543	266	538	278	0
3	9	5	"PFE0196"	"E18169_1"	11730	22820	140	862	906	388	103	105	24	99	98	0	954	973	361	104	105	14	100	100	0	0.893	0.924	0.908	0.875	1.612	0.951	0.893	156	502	1609	1672	-0.163	759	850	803	869	0
3	10	5	"PFE0199"	"E18440_1"	11910	22820	120	873	900	281	99	102	22	100	100	0	674	707	240	104	105	16	99	99	0	1.358	1.328	1.267	1.402	1.550	1.301	0.907	120	423	1344	1404	0.441	774	570	801	603	0
3	11	5	"PFE0201"	"E18440_5"	12090	22820	120	524	550	168	101	103	22	100	100	0	313	326	75	105	106	15	100	100	0	2.034	2.032	2.029	1.990	1.486	2.198	0.786	120	464	631	670	1.024	423	208	449	221	0
3	12	5	"PFE0203"	"E18445_1"	12290	22810	120	646	642	178	106	109	24	100	100	0	626	620	160	108	109	15	100	100	0	1.042	1.047	1.053	1.042	1.503	1.071	0.835	120	449	1058	1048	0.060	540	518	536	512	0
3	13	5	"PFE0206"	"E18512_1"	12460	22810	120	369	379	100	111	114	29	100	100	0	453	461	108	108	110	16	100	100	0	0.748	0.759	0.737	0.744	1.423	0.741	0.805	120	430	603	621	-0.419	258	345	268	353	0
3	14	5	"PFE0208"	"E18512_4"	12660	22820	120	143	142	32	109	112	27	56	27	0	142	143	24	108	110	15	79	54	0	1.000	0.943	1.071	1.075	3.588	3.237	0.051	120	480	68	68	0.000	34	34	33	35	0
3	15	5	"PFE0230"	"E19008_1"	12850	22820	120	1782	1742	481	112	113	26	100	100	0	1222	1198	279	110	111	16	100	100	0	1.502	1.498	1.481	1.479	1.273	1.526	0.929	120	474	2782	2718	0.587	1670	1112	1630	1088	0
3	16	5	"PFE0234"	"E19248_7"	13040	22820	120	547	559	172	113	115	29	100	100	0	1115	1157	316	113	115	21	100	100	0	0.433	0.427	0.412	0.411	1.428	0.415	0.860	120	448	1436	1490	-1.207	434	1002	446	1044	0
3	17	5	"PFE0237"	"E19278_2"	13230	22820	130	468	502	167	111	115	29	100	100	0	455	461	126	112	114	22	99	98	0	1.041	1.120	1.102	1.132	1.745	1.154	0.812	120	495	700	740	0.058	357	343	391	349	0
3	18	5	"PFE0239"	"E19278_6"	13420	22810	150	153	151	35	111	114	29	60	32	0	134	136	27	108	109	18	61	35	0	1.615	1.429	1.737	1.498	2.900	2.708	0.117	156	533	68	68	0.692	42	26	40	28	-50
3	19	5	"PFE0243"	"E19631_3"	13610	22830	130	3689	3534	1047	108	113	29	100	100	0	1729	1723	405	108	110	18	100	100	0	2.209	2.121	2.212	2.054	1.365	2.215	0.914	120	540	5202	5041	1.143	3581	1621	3426	1615	0
3	20	5	"PFE0246"	"E19695_2"	13800	22830	120	524	542	153	113	114	28	100	100	0	687	692	171	110	112	18	100	100	0	0.712	0.737	0.751	0.723	1.375	0.725	0.878	120	514	988	1011	-0.489	411	577	429	582	0
3	21	5	"PFE0270"	"E20800_3"	14000	22830	130	269	271	64	114	117	27	98	95	0	459	445	85	113	115	19	100	100	0	0.448	0.473	0.469	0.446	1.554	0.480	0.771	120	553	501	489	-1.159	155	346	157	332	0
3	22	5	"PFE0275"	"E21089_1"	14180	22830	90	130	132	31	110	114	28	32	15	0	167	169	23	113	116	19	96	76	0	0.370	0.393	0.526	0.504	2.406	0.844	0.035	52	346	74	78	-1.433	20	54	22	56	0
3	1	6	"PFE0277"	"E21208_2"	10200	23010	100	136	137	31	105	109	27	57	22	0	158	159	23	106	108	16	93	77	0	0.596	0.604	0.704	0.660	2.538	1.117	0.126	80	442	83	85	-0.746	31	52	32	53	0
3	2	6	"PFE0279"	"E21208_4"	10390	23010	120	300	302	84	110	121	89	90	52	0	292	307	78	110	113	38	100	99	0	1.044	0.975	0.976	0.953	1.520	1.085	0.829	120	513	372	389	0.062	190	182	192	197	0
3	3	6	"PFE0282"	"E21586_1"	10580	23010	130	1601	1710	761	108	119	88	100	100	0	1014	1145	373	110	115	39	100	100	0	1.652	1.548	1.580	1.440	1.465	1.696	0.883	120	534	2397	2637	0.724	1493	904	1602	1035	0
3	4	6	"PFE0285"	"E21786_1"	10760	23000	120	1949	1894	442	108	111	27	100	100	0	1584	1564	263	109	112	21	100	100	0	1.248	1.227	1.247	1.202	1.303	1.265	0.931	120	451	3316	3241	0.320	1841	1475	1786	1455	0
3	5	6	"PFE0322"	"E23195_1"	10930	23000	120	321	319	76	108	112	27	99	99	0	289	292	46	108	110	18	100	100	0	1.177	1.147	1.201	1.086	1.618	1.246	0.698	120	470	394	395	0.235	213	181	211	184	0
3	6	6	"PFE0330"	"E23784_1"	11130	22990	120	1492	1433	365	109	112	25	100	100	0	740	730	173	109	110	17	100	99	0	2.192	2.132	2.141	2.199	1.487	2.205	0.883	120	483	2014	1945	1.132	1383	631	1324	621	0
3	7	6	"PFE0333"	"E23986_1"	11310	23000	120	250	249	60	110	113	27	100	92	0	213	214	37	109	111	18	100	97	0	1.346	1.324	1.297	1.274	1.836	1.468	0.644	120	474	244	244	0.429	140	104	139	105	0
3	8	6	"PFE0342"	"E24470_2"	11520	23000	120	1688	1595	412	105	108	24	100	100	0	1069	1059	190	107	109	15	100	100	0	1.646	1.565	1.615	1.520	1.358	1.638	0.921	120	493	2545	2442	0.719	1583	962	1490	952	0
3	9	6	"PFE0347"	"E24550_1"	11700	23000	120	169	172	43	107	108	23	84	61	0	159	165	29	106	108	17	94	78	0	1.170	1.102	1.188	1.067	2.379	1.461	0.354	120	459	115	124	0.226	62	53	65	59	0
3	10	6	"PFE0349"	"E24569_3"	11890	23000	120	833	802	209	105	106	24	100	100	0	477	469	105	105	107	17	99	98	0	1.957	1.915	1.978	1.982	1.607	1.954	0.892	120	523	1100	1061	0.969	728	372	697	364	0
3	11	6	"PFF0266"	"F17836_2"	12090	23000	120	1395	1313	293	106	108	25	100	100	0	774	755	165	107	107	15	100	100	0	1.933	1.863	1.870	1.902	1.400	1.891	0.910	120	494	1956	1855	0.950	1289	667	1207	648	0
3	12	6	"PFF0268"	"F17989_2"	12270	23000	130	1256	1242	353	109	112	25	100	100	0	559	553	156	109	111	16	100	100	0	2.549	2.552	2.499	2.645	1.460	2.553	0.875	120	588	1597	1577	1.350	1147	450	1133	444	0
3	13	6	"PFF0274"	"F18154_3"	12490	23000	150	135	134	34	111	113	27	42	19	0	127	128	23	109	111	16	51	21	0	1.333	1.211	1.580	1.565	4.147	4.009	0.038	156	640	42	42	0.415	24	18	23	19	-50
3	14	6	"PFF0278"	"F18417_1"	12660	23010	120	3580	3345	923	109	112	27	100	100	0	1793	1758	448	109	111	16	100	100	0	2.061	1.962	1.966	1.955	1.290	2.011	0.927	120	461	5155	4885	1.043	3471	1684	3236	1649	0
3	15	6	"PFF0285"	"F18525_1"	12850	23010	120	1054	967	254	109	111	26	100	100	0	680	650	153	109	111	16	100	100	0	1.655	1.586	1.607	1.587	1.370	1.620	0.888	120	496	1516	1399	0.727	945	571	858	541	0
3	16	6	"PFF0289"	"F18567_3"	13040	23000	150	117	123	33	108	111	27	33	12	0	122	124	19	110	112	20	35	10	0	0.750	1.071	1.630	1.417	4.473	7.660	0.019	156	619	21	29	-0.415	9	12	15	14	-50
3	17	6	"PFF0323"	"F19549_1"	13230	23010	130	1878	1869	619	112	116	41	100	100	0	2235	2322	500	111	115	46	100	100	0	0.831	0.795	0.817	0.733	1.578	0.829	0.890	120	525	3890	3968	-0.266	1766	2124	1757	2211	0
3	18	6	"PFF0329"	"F19626_1"	13420	23010	150	129	134	34	116	120	40	21	5	0	124	126	20	114	118	46	3	0	0	1.300	1.500	2.000	1.850	3.574	7.551	0.007	156	619	23	30	0.379	13	10	18	12	-50
3	19	6	"PFF0332"	"F19746_5"	13610	23020	100	173	178	44	122	125	33	66	37	0	155	160	25	119	122	29	66	26	0	1.417	1.366	1.469	1.239	2.859	2.638	0.176	80	403	87	97	0.503	51	36	56	41	0
3	20	6	"PFF0334"	"F19787_2"	13800	23020	130	11767	11385	3607	122	123	31	100	100	0	9162	8752	2247	120	122	19	100	100	0	1.288	1.305	1.349	1.260	1.394	1.361	0.921	120	570	20687	19895	0.365	11645	9042	11263	8632	0
3	21	6	"PFF0336"	"F19828_2"	14000	23020	140	197	196	43	117	120	29	87	68	0	241	238	53	119	121	20	95	89	0	0.656	0.664	0.611	0.668	2.259	0.670	0.468	156	550	202	198	-0.609	80	122	79	119	0
3	22	6	"PFF0338"	"F19846_4"	14180	23010	150	132	138	35	114	116	28	38	12	0	135	143	35	116	118	19	47	28	0	0.947	0.889	1.091	1.138	4.296	1.700	0.047	156	783	37	51	-0.078	18	19	24	27	-50
3	1	7	"PFF0364"	"F20448_4"	10170	23190	120	2022	1911	565	104	106	26	100	100	0	1157	1075	303	108	110	16	100	100	0	1.828	1.869	1.884	1.874	1.248	1.876	0.948	120	580	2967	2774	0.871	1918	1049	1807	967	0
3	2	7	"PFF0366"	"F20625_1"	10370	23200	120	914	873	247	109	122	88	100	98	0	843	822	201	109	114	38	100	100	0	1.097	1.072	1.097	1.043	1.400	1.091	0.896	120	516	1539	1477	0.133	805	734	764	713	0
3	3	7	"PFF0369"	"F20760_1"	10560	23190	130	1184	1135	254	113	124	87	100	100	0	734	720	102	110	115	38	100	100	0	1.716	1.675	1.748	1.639	1.330	1.770	0.901	120	537	1695	1632	0.779	1071	624	1022	610	0
3	4	7	"PFF0372"	"F20855_1"	10750	23200	130	201	213	55	111	114	28	96	77	0	211	212	33	112	113	18	100	97	0	0.909	1.020	0.946	0.942	1.803	1.319	0.515	120	556	189	202	-0.138	90	99	102	100	0
3	5	7	"PFF0375"	"F20870_2"	10940	23200	130	565	555	143	113	116	28	100	100	0	334	344	73	111	112	17	100	100	0	2.027	1.897	1.932	1.876	1.505	1.691	0.415	120	609	675	675	1.019	452	223	442	233	0
3	6	7	"PFF0378"	"F20896_3"	11150	23180	100	144	146	31	115	119	29	50	20	0	151	150	22	112	115	21	75	41	0	0.744	0.816	1.058	0.892	3.594	1.819	0.113	80	474	68	69	-0.427	29	39	31	38	0
3	7	7	"PFF0409"	"F22107_2"	11360	23190	150	126	129	30	110	113	26	32	14	0	130	134	36	112	114	19	47	23	0	0.889	0.864	1.200	1.153	4.048	1.394	0.047	156	633	34	41	-0.170	16	18	19	22	-50
3	8	7	"PFF0415"	"F22233_2"	11510	23200	120	1288	1302	337	111	112	25	100	100	0	632	620	127	110	112	16	100	100	0	2.255	2.335	2.431	2.333	1.346	2.422	0.901	120	452	1699	1701	1.173	1177	522	1191	510	0
3	9	7	"PFF0417"	"F2227_1"	11710	23200	130	1575	1571	447	111	112	25	100	100	0	1984	1958	530	110	112	18	100	100	0	0.781	0.790	0.798	0.795	1.409	0.789	0.927	120	577	3338	3308	-0.356	1464	1874	1460	1848	0
3	10	7	"PFF0420"	"F22395_1"	11880	23210	110	137	139	33	107	109	26	53	23	0	145	147	24	110	112	20	73	40	0	0.857	0.865	1.101	1.076	3.110	1.642	0.159	80	456	65	69	-0.222	30	35	32	37	0
3	11	7	"PFF0431"	"F22631_1"	12080	23200	130	145	147	37	109	113	27	60	31	0	132	135	23	110	112	18	56	29	0	1.636	1.520	1.636	1.542	3.212	3.050	0.089	120	650	58	63	0.710	36	22	38	25	0
3	12	7	"PFF0435"	"F22741_2"	12290	23210	130	1271	1248	386	114	116	26	99	99	0	701	710	158	111	113	18	100	100	0	1.961	1.893	1.929	1.830	1.393	2.051	0.887	120	595	1747	1733	0.972	1157	590	1134	599	0
3	13	7	"PFF1070"	"F45236_1"	12470	23210	120	375	367	83	113	115	28	100	99	0	1155	1108	233	111	116	53	100	100	0	0.251	0.255	0.260	0.246	1.420	0.247	0.846	120	483	1306	1251	-1.994	262	1044	254	997	0
3	14	7	"PFF1072"	"F4524_3"	12660	23210	120	875	865	221	110	114	28	100	100	0	478	479	105	108	114	52	100	100	0	2.068	2.035	2.034	2.013	1.415	2.114	0.801	120	511	1135	1126	1.048	765	370	755	371	0
3	15	7	"PFF1075"	"F45282_1"	12850	23210	120	955	896	248	108	111	26	100	100	0	594	598	138	108	109	16	100	100	0	1.743	1.608	1.604	1.574	1.312	1.642	0.916	120	528	1333	1278	0.801	847	486	788	490	0
3	16	7	"PFF1077"	"F45296_2"	13050	23210	120	932	921	255	111	115	29	100	100	0	450	464	90	109	112	28	100	100	0	2.408	2.282	2.372	2.219	1.384	2.436	0.859	120	528	1162	1165	1.268	821	341	810	355	0
3	17	7	"PFF1080"	"F45354_1"	13240	23210	120	719	714	182	116	123	57	100	100	0	885	868	157	112	119	55	100	100	0	0.780	0.791	0.794	0.768	1.338	0.803	0.879	120	499	1376	1354	-0.358	603	773	598	756	0
3	18	7	"PFF1082"	"F4541_1"	13420	23210	120	4241	3976	1079	118	122	44	100	100	0	2236	2109	530	115	120	52	100	100	0	1.944	1.935	1.941	1.943	1.295	1.946	0.930	120	482	6244	5852	0.959	4123	2121	3858	1994	0
3	19	7	"PFF1120"	"F46301_17"	13610	23210	120	701	713	202	119	123	33	100	100	0	1025	998	249	117	119	26	100	100	0	0.641	0.674	0.645	0.662	1.336	0.664	0.885	120	520	1490	1475	-0.642	582	908	594	881	0
3	20	7	"PFF1128"	"F46381_1"	13800	23210	120	2599	2378	641	119	123	33	100	100	0	2674	2597	723	121	122	22	100	100	0	0.971	0.912	0.914	0.922	1.339	0.894	0.933	120	480	5033	4735	-0.042	2480	2553	2259	2476	0
3	21	7	"PFF1133"	"F46513_1"	13990	23210	120	7753	7357	2272	120	125	32	100	100	0	4737	4660	1378	125	127	24	100	100	0	1.655	1.596	1.608	1.588	1.268	1.612	0.929	120	438	12245	11772	0.727	7633	4612	7237	4535	0
3	22	7	"PFF1136"	"F46584_1"	14180	23210	120	7350	6748	1935	122	126	32	100	100	0	7407	7011	2223	125	131	84	100	100	0	0.993	0.962	0.945	0.994	1.388	0.946	0.935	120	556	14510	13512	-0.011	7228	7282	6626	6886	0
3	1	8	"PFF1138"	"F46705_1"	10190	23390	120	1121	1040	353	96	98	22	99	99	0	3319	3079	811	108	110	16	100	100	0	0.319	0.318	0.322	0.298	1.454	0.316	0.897	120	532	4236	3915	-1.647	1025	3211	944	2971	0
3	2	8	"PFF1140"	"F46816_1"	10370	23390	120	519	537	153	104	105	23	100	100	0	737	728	157	107	110	16	100	100	0	0.659	0.697	0.674	0.671	1.447	0.715	0.873	120	482	1045	1054	-0.602	415	630	433	621	0
3	3	8	"PFF1163"	"F47563_1"	10570	23390	120	337	345	86	107	110	27	100	99	0	270	275	49	106	109	16	100	100	0	1.402	1.408	1.324	1.369	1.529	1.566	0.726	120	499	394	407	0.488	230	164	238	169	0
3	4	8	"PFF1165"	"F47822_1"	10770	23390	120	155	158	36	107	110	28	71	40	0	369	360	66	107	109	17	100	100	0	0.183	0.202	0.198	0.192	1.878	0.186	0.335	120	470	310	304	-2.448	48	262	51	253	0
3	5	8	"PFF1167"	"F47864_3"	10950	23390	120	648	633	155	108	110	26	100	99	0	616	608	104	110	111	16	100	100	0	1.067	1.054	1.054	1.020	1.397	1.083	0.895	120	481	1046	1023	0.094	540	506	525	498	0
3	6	8	"PFF1175"	"F48138_1"	11150	23390	120	379	382	105	111	113	27	99	99	0	268	276	60	110	111	17	100	100	0	1.696	1.633	1.659	1.561	1.621	1.786	0.781	120	522	426	437	0.762	268	158	271	166	0
3	7	8	"PFF1179"	"F48181_2"	11330	23390	120	1253	1204	263	110	112	26	100	100	0	1359	1299	254	111	113	18	100	100	0	0.916	0.921	0.930	0.923	1.264	0.920	0.938	120	460	2391	2282	-0.127	1143	1248	1094	1188	0
3	8	8	"PFF1182"	"F48253_3"	11520	23390	120	159	159	40	112	113	26	68	41	0	166	173	40	111	113	16	95	85	0	0.855	0.758	0.915	0.810	2.617	1.157	0.179	120	406	102	109	-0.227	47	55	47	62	0
3	9	8	"PFF1197"	"F48515_1"	11710	23390	120	1380	1314	417	110	112	26	100	100	0	811	819	225	111	112	16	100	100	0	1.814	1.701	1.710	1.679	1.315	1.752	0.922	120	440	1970	1912	0.859	1270	700	1204	708	0
3	10	8	"PFF1204"	"F48839_1"	11900	23390	130	796	760	213	108	110	25	100	100	0	650	623	167	111	112	18	100	99	0	1.276	1.273	1.262	1.297	1.492	1.276	0.879	120	571	1227	1164	0.352	688	539	652	512	0
3	11	8	"PFF1208"	"F49178_1"	12100	23400	120	143	144	34	106	109	25	61	30	0	163	165	26	111	113	17	94	75	0	0.712	0.704	0.704	0.715	2.960	1.079	0.116	120	491	89	92	-0.491	37	52	38	54	0
3	12	8	"PFF1210"	"F4934_1"	12280	23400	120	1026	978	287	110	114	25	100	100	0	759	749	146	112	113	17	100	100	0	1.416	1.363	1.410	1.290	1.465	1.437	0.882	120	464	1563	1505	0.502	916	647	868	637	0
3	13	8	"PFF1215"	"F49538_1"	12480	23390	130	3486	3319	1083	115	118	28	100	100	0	2710	2680	773	113	118	52	100	100	0	1.298	1.248	1.279	1.240	1.479	1.255	0.921	120	529	5968	5771	0.376	3371	2597	3204	2567	0
3	14	8	"PFF1218"	"F49644_4"	12670	23400	120	1094	1044	328	114	116	28	100	100	0	775	788	161	111	112	18	100	100	0	1.476	1.374	1.369	1.277	1.570	1.496	0.866	120	446	1644	1607	0.562	980	664	930	677	0
3	15	8	"PFF1901"	"F8433_1"	12850	23400	120	753	719	202	112	114	26	100	100	0	1514	1517	290	111	112	16	100	100	0	0.457	0.432	0.436	0.407	1.476	0.432	0.880	120	478	2044	2013	-1.130	641	1403	607	1406	0
3	16	8	"PFF1905"	"F8612_1"	13050	23400	120	3771	3689	1142	114	136	194	100	100	0	1713	1763	400	113	132	166	100	100	0	2.286	2.167	2.237	2.106	1.260	2.253	0.925	120	482	5257	5225	1.193	3657	1600	3575	1650	0
3	17	8	"PFF1913"	"F8921_1"	13230	23400	120	7333	7028	1975	122	144	185	100	100	0	3360	3244	845	116	138	156	100	100	0	2.223	2.208	2.259	2.213	1.254	2.236	0.950	120	551	10455	10034	1.152	7211	3244	6906	3128	0
3	18	8	"PFF1915"	"F8939_2"	13430	23400	120	895	863	261	120	126	50	100	100	0	546	535	132	114	119	31	100	99	0	1.794	1.765	1.732	1.740	1.339	1.822	0.914	120	425	1207	1164	0.843	775	432	743	421	0
3	19	8	"PFF1919"	"F9091_1"	13620	23400	120	1071	1063	334	114	119	31	100	100	0	563	557	122	113	114	16	100	100	0	2.127	2.137	2.107	2.077	1.333	2.242	0.891	120	425	1407	1393	1.089	957	450	949	444	0
3	20	8	"PFF1921"	"F9247_1"	13800	23390	130	763	739	200	118	120	32	100	100	0	588	592	121	117	118	23	100	100	0	1.369	1.307	1.357	1.272	1.330	1.364	0.878	120	458	1116	1096	0.454	645	471	621	475	0
3	21	8	"PFI0014"	"I10798_1"	13990	23390	150	129	131	31	121	124	32	19	5	0	128	130	21	119	123	25	21	3	0	0.889	0.909	1.250	1.321	4.342	3.511	0.025	156	496	17	21	-0.170	8	9	10	11	-50
3	22	8	"PFI0017"	"I10882_1"	14160	23390	120	1654	1596	308	118	121	31	100	100	0	826	804	180	119	126	87	99	97	0	2.173	2.158	2.181	2.226	1.356	2.161	0.925	120	516	2243	2163	1.119	1536	707	1478	685	0
3	1	9	"PFI0023"	"I11056_2"	10170	23560	120	264	266	72	94	96	21	99	97	0	203	200	43	104	105	15	96	94	0	1.717	1.792	1.802	1.804	1.885	1.967	0.626	120	525	269	268	0.780	170	99	172	96	0
3	2	9	"PFI0029"	"I11211_1"	10360	23570	120	295	293	58	103	103	24	98	98	0	236	237	37	105	106	15	100	100	0	1.466	1.439	1.529	1.374	1.844	1.542	0.745	120	485	323	322	0.552	192	131	190	132	0
3	3	9	"PFI0033"	"I11281_1"	10570	23570	150	116	116	26	106	108	28	23	3	0	113	114	20	106	107	16	30	11	0	1.429	1.250	1.786	1.784	3.359	28.045	0.001	156	518	17	18	0.515	10	7	10	8	-50
3	4	9	"PFI0035"	"I11342_1"	10740	23570	120	2526	2544	669	105	110	28	100	100	0	1394	1430	498	107	108	17	100	100	0	1.881	1.844	1.869	1.882	1.324	1.807	0.904	120	373	3708	3762	0.912	2421	1287	2439	1323	0
3	5	9	"PFI0056"	"I12038_2"	10930	23570	120	239	245	71	105	108	24	98	91	0	210	211	47	110	110	17	99	92	0	1.340	1.386	1.382	1.342	2.136	1.539	0.540	120	470	234	241	0.422	134	100	140	101	0
3	6	9	"PFI0058"	"I12132_1"	11130	23570	120	1968	1888	463	108	112	25	100	100	0	1090	1084	263	109	110	16	100	100	0	1.896	1.826	1.834	1.835	1.276	1.847	0.912	120	531	2841	2755	0.923	1860	981	1780	975	0
3	7	9	"PFI0060"	"I12159_3"	11320	23570	120	194	207	57	115	117	27	90	75	0	184	188	33	112	114	18	99	90	0	1.097	1.211	1.169	1.152	1.909	1.586	0.493	120	545	151	168	0.134	79	72	92	76	0
3	8	9	"PFI0063"	"I12192_2"	11540	23530	150	119	121	26	112	114	28	23	3	0	116	120	20	112	114	17	27	8	0	1.750	1.125	1.625	1.462	3.689	7.618	0.013	156	587	11	17	0.807	7	4	9	8	-50
3	9	9	"PFI0069"	"I12412_1"	11710	23570	120	347	348	88	110	111	25	100	99	0	419	416	97	112	114	17	100	100	0	0.772	0.783	0.808	0.772	1.616	0.778	0.774	120	422	544	542	-0.373	237	307	238	304	0
3	10	9	"PFI0072"	"I12552_2"	11890	23580	120	527	502	140	109	111	24	99	99	0	6420	6321	1617	115	117	19	100	100	0	0.066	0.063	0.062	0.061	1.409	0.061	0.856	120	496	6723	6599	-3.915	418	6305	393	6206	0
3	11	9	"PFI0105"	"I13369_2"	12100	23580	120	298	291	76	107	109	23	96	95	0	293	293	56	115	117	19	100	100	0	1.073	1.034	1.029	0.964	1.637	1.135	0.718	120	458	369	362	0.102	191	178	184	178	0
3	12	9	"PFI0107"	"I13466_1"	12280	23570	120	765	743	198	105	109	25	100	100	0	531	540	128	112	113	17	100	100	0	1.575	1.491	1.512	1.482	1.314	1.499	0.884	120	458	1079	1066	0.656	660	419	638	428	0
3	13	9	"PFI0111"	"I13569_2"	12470	23580	130	2002	1908	479	109	112	26	100	100	0	1139	1111	250	112	113	19	100	100	0	1.843	1.801	1.793	1.782	1.293	1.844	0.920	120	524	2920	2798	0.882	1893	1027	1799	999	0
3	14	9	"PFI0113"	"I13674_4"	12660	23580	140	181	182	49	113	114	26	78	61	0	162	161	30	111	113	19	87	66	0	1.333	1.380	1.228	1.338	2.913	2.101	0.290	156	521	119	119	0.415	68	51	69	50	0
3	15	9	"PFI0118"	"I13901_1"	12850	23580	130	242	244	50	111	113	26	99	95	0	226	240	96	110	112	16	99	99	0	1.129	1.023	1.106	1.081	1.837	0.834	0.380	120	501	247	263	0.175	131	116	133	130	0
3	16	9	"PFI0122"	"I13918_1"	13040	23580	130	3151	2974	652	117	133	170	100	100	0	2935	2781	678	115	132	149	99	99	0	1.076	1.072	1.067	1.116	1.539	1.053	0.927	120	573	5854	5523	0.106	3034	2820	2857	2666	0
3	17	9	"PFJ0094"	"J1546_3"	13240	23610	90	158	161	36	123	128	35	50	21	0	172	176	29	116	125	33	78	38	0	0.625	0.633	0.805	0.673	2.519	1.373	0.194	52	328	91	98	-0.678	35	56	38	60	0
3	18	9	"PFJ0104"	"J157_2"	13450	23540	150	115	119	30	114	120	33	16	3	0	129	133	31	113	119	31	30	10	0	0.063	0.250	0.918	0.777	4.579	0.919	0.029	156	533	17	25	-4.000	1	16	5	20	-50
3	19	9	"PFJ0107"	"J1588_1"	13610	23580	120	1296	1333	472	110	113	27	100	100	0	850	861	257	109	111	20	100	100	0	1.601	1.626	1.635	1.582	1.451	1.708	0.894	120	419	1927	1975	0.679	1186	741	1223	752	0
3	20	9	"PFJ0110"	"J1616_1"	13830	23570	150	136	133	32	113	115	28	37	11	0	127	128	22	111	112	17	48	17	0	1.438	1.176	1.531	1.645	2.985	3.668	0.066	156	545	39	37	0.524	23	16	20	17	-50
3	21	9	"PFJ0116"	"J163_7"	14010	23590	130	414	410	99	114	115	26	100	100	0	289	282	56	111	112	17	97	97	0	1.685	1.731	1.749	1.721	1.584	1.813	0.781	120	481	478	467	0.753	300	178	296	171	0
3	22	9	"PFJ0119"	"J167_13"	14190	23590	130	1102	1097	308	113	114	25	100	100	0	601	593	160	112	115	18	100	99	0	2.022	2.046	2.057	2.101	1.504	2.069	0.869	120	687	1478	1465	1.016	989	489	984	481	0
3	1	10	"PFJ0157"	"J183_4"	10200	23770	140	1053	1008	329	96	99	23	100	100	0	518	516	129	102	103	14	100	100	0	2.300	2.203	2.253	2.105	1.502	2.325	0.887	156	728	1373	1326	1.202	957	416	912	414	0
3	2	10	"PFJ0159"	"J183_6"	10390	23760	120	259	263	69	104	106	24	99	95	0	191	191	36	104	105	15	98	95	0	1.782	1.828	1.834	1.825	1.966	2.145	0.566	120	449	242	246	0.833	155	87	159	87	0
3	3	10	"PFJ0161"	"J183_8"	10550	23760	120	737	737	231	108	111	27	100	100	0	402	400	100	106	109	29	100	100	0	2.125	2.139	2.136	2.109	1.386	2.198	0.851	120	451	925	923	1.087	629	296	629	294	0
3	4	10	"PFJ0165"	"J1901_2"	10750	23740	150	137	162	95	108	111	26	51	38	0	129	162	130	107	110	26	46	31	0	1.318	0.982	1.500	1.420	2.930	0.729	0.652	156	589	51	109	0.399	29	22	54	55	-50
3	5	10	"PFJ0168"	"J191_1"	10940	23760	120	526	551	145	110	112	25	100	99	0	417	423	81	108	108	15	100	100	0	1.346	1.400	1.374	1.347	1.523	1.489	0.845	120	532	725	756	0.429	416	309	441	315	0
3	6	10	"PFJ0170"	"J191_6"	11140	23770	110	148	155	37	112	115	27	61	31	0	160	162	28	110	112	18	88	67	0	0.720	0.827	0.925	0.969	2.530	1.768	0.136	80	526	86	95	-0.474	36	50	43	52	0
3	7	10	"PFJ0203"	"J21_13"	11340	23770	110	150	152	41	115	118	30	52	25	0	141	155	74	112	114	19	66	36	0	1.207	0.860	1.319	1.391	3.810	0.745	0.159	80	472	64	80	0.271	35	29	37	43	0
3	8	10	"PFJ0207"	"J21_24"	11510	23760	120	866	864	257	113	116	33	100	100	0	478	478	104	110	113	23	100	100	0	2.046	2.041	2.011	1.999	1.396	2.056	0.877	120	567	1121	1119	1.033	753	368	751	368	0
3	9	10	"PFJ0209"	"J21_26"	11700	23760	120	1096	1080	370	108	112	29	100	100	0	644	613	166	109	111	21	100	100	0	1.847	1.929	1.913	1.885	1.456	1.986	0.907	120	543	1523	1476	0.885	988	535	972	504	0
3	10	10	"PFJ0212"	"J21_31"	11900	23760	130	13764	12435	3488	109	112	26	100	100	0	11597	10419	3182	112	114	17	100	100	0	1.189	1.196	1.194	1.246	1.499	1.186	0.916	120	545	25140	22633	0.250	13655	11485	12326	10307	0
3	11	10	"PFJ0216"	"J21_9"	12090	23760	150	106	108	27	107	109	24	18	5	0	118	120	18	113	115	18	25	7	0	-0.200	0.143	1.329	1.440	4.087	10.993	0.004	156	622	4	8	Error	-1	5	1	7	-50
3	12	10	"PFJ0218"	"J222_2"	12280	23770	120	759	746	233	104	107	24	99	98	0	488	488	113	109	109	16	100	100	0	1.728	1.694	1.741	1.588	1.705	1.784	0.881	120	510	1034	1021	0.789	655	379	642	379	0
3	13	10	"PFJ0247"	"J242_2"	12470	23770	120	212	214	55	103	106	24	95	90	0	187	190	36	106	108	16	99	96	0	1.346	1.321	1.302	1.234	1.874	1.500	0.591	120	498	190	195	0.428	109	81	111	84	0
3	14	10	"PFJ0250"	"J245_1"	12650	23770	120	447	455	131	107	108	24	100	100	0	255	264	48	107	110	26	100	100	0	2.297	2.217	2.206	2.138	1.498	2.436	0.798	120	500	488	505	1.200	340	148	348	157	0
3	15	10	"PFJ0252"	"J245_13"	12840	23770	120	589	590	169	107	110	26	100	100	0	340	340	63	109	110	17	100	100	0	2.087	2.091	2.086	2.034	1.481	2.238	0.822	120	511	713	714	1.061	482	231	483	231	0
3	16	10	"PFJ0254"	"J245_5"	13030	23770	120	460	446	116	118	121	31	100	98	0	264	266	63	113	117	24	96	93	0	2.265	2.144	2.130	2.135	1.638	2.208	0.782	120	530	493	481	1.179	342	151	328	153	0
3	17	10	"PFJ0257"	"J245_9"	13240	23750	150	128	134	37	130	132	33	20	3	0	135	137	21	122	127	28	19	3	0	-0.154	0.267	1.794	1.405	4.675	5.893	0.006	156	730	11	19	Error	-2	13	4	15	-50
3	18	10	"PFJ0259"	"J2465_2"	13430	23730	150	118	121	32	115	118	31	19	5	0	121	124	21	114	117	24	25	4	0	0.429	0.600	1.481	1.449	3.934	2.257	0.064	156	620	10	16	-1.222	3	7	6	10	-50
3	19	10	"PFK0310"	"Kn2750_3"	13630	23780	150	130	145	53	107	121	146	5	0	0	128	161	74	109	114	50	33	23	0	1.211	0.731	0.857	0.874	3.261	3.422	0.346	156	608	42	90	0.276	23	19	38	52	-50
3	20	10	"PFK0321"	"Kn2865_1"	13810	23770	150	137	173	103	108	123	152	16	5	0	133	254	258	110	114	51	36	27	0	1.261	0.451	0.700	0.845	3.864	0.677	0.334	156	559	52	209	0.334	29	23	65	144	-50
3	21	10	"PFK0331"	"Kn3020_1"	13980	23780	120	845	787	217	112	114	26	100	100	0	704	672	160	110	112	16	100	100	0	1.234	1.201	1.239	1.173	1.427	1.223	0.877	120	493	1327	1237	0.303	733	594	675	562	0
3	22	10	"PFK0339"	"Kn3094_1"	14180	23790	100	136	145	32	111	112	24	51	28	0	154	160	33	111	113	17	87	65	0	0.581	0.694	0.676	0.639	3.969	1.220	0.064	80	476	68	83	-0.782	25	43	34	49	0
3	1	11	"PFK0353"	"Kn3360_3"	10190	23960	130	165	168	44	100	103	26	83	62	0	179	177	31	104	105	15	96	91	0	0.867	0.932	0.896	0.879	2.402	1.389	0.282	120	626	140	141	-0.206	65	75	68	73	0
3	2	11	"PFK0355"	"Kn3360_5"	10370	23960	120	1252	1215	403	103	107	25	100	100	0	777	780	178	106	107	15	100	100	0	1.712	1.650	1.696	1.560	1.468	1.746	0.891	120	505	1820	1786	0.776	1149	671	1112	674	0
3	3	11	"PFK0384"	"Kn386_1"	10570	23960	120	150	153	33	111	112	26	64	32	0	159	162	23	108	111	27	90	43	0	0.765	0.778	0.733	0.688	2.774	1.400	0.238	120	545	90	96	-0.387	39	51	42	54	0
3	4	11	"PFK0387"	"Kn400_3"	10760	23960	120	1148	1106	313	112	115	27	100	100	0	1199	1155	288	109	110	17	100	100	0	0.950	0.950	0.959	0.948	1.410	0.954	0.898	120	543	2126	2040	-0.073	1036	1090	994	1046	0
3	5	11	"PFK0390"	"Kn4028_2"	10950	23960	120	1274	1287	343	113	116	27	100	100	0	1190	1143	250	109	110	15	100	100	0	1.074	1.135	1.144	1.135	1.393	1.160	0.894	120	530	2242	2208	0.103	1161	1081	1174	1034	0
3	6	11	"PFK0393"	"Kn4044_1"	11140	23970	120	235	241	62	111	113	27	96	89	0	387	385	70	109	110	15	100	100	0	0.446	0.471	0.479	0.429	1.669	0.479	0.684	120	534	402	406	-1.165	124	278	130	276	0
3	7	11	"PFK0400"	"Kn4252_3"	11330	23960	120	2899	2724	620	113	116	31	100	100	0	1975	1909	411	108	111	21	100	100	0	1.492	1.450	1.473	1.448	1.236	1.464	0.934	120	535	4653	4412	0.577	2786	1867	2611	1801	0
3	8	11	"PFK0406"	"Kn434_1"	11520	23970	120	239	233	50	112	117	31	94	88	0	740	772	184	109	112	21	100	100	0	0.201	0.183	0.184	0.167	1.714	0.165	0.617	120	529	758	784	-2.313	127	631	121	663	0
3	9	11	"PFK0434"	"Kn5123_1"	11710	23970	130	1069	1047	310	108	112	28	100	100	0	570	579	122	109	111	17	100	100	0	2.085	1.998	1.997	1.926	1.414	2.126	0.895	120	579	1422	1409	1.060	961	461	939	470	0
3	10	11	"PFK0438"	"Kn5186_3"	11900	23960	130	2570	2518	886	107	110	25	100	100	0	1770	1701	550	109	111	20	100	100	0	1.483	1.514	1.562	1.545	1.433	1.539	0.914	120	598	4124	4003	0.568	2463	1661	2411	1592	0
3	11	11	"PFK0449"	"Kn5414_1"	12090	23970	120	473	478	160	106	108	24	100	100	0	338	346	87	108	111	23	100	100	0	1.596	1.563	1.492	1.502	1.429	1.662	0.855	120	529	597	610	0.674	367	230	372	238	0
3	12	11	"PFK0454"	"Kn5561_2"	12280	23970	120	1039	977	281	105	108	26	100	100	0	621	612	168	106	108	15	100	100	0	1.814	1.723	1.687	1.735	1.341	1.745	0.919	120	514	1449	1378	0.859	934	515	872	506	0
3	13	11	"PFK0456"	"Kn5587_1"	12470	23970	120	4134	4203	1253	105	108	26	100	100	0	8076	8231	2556	107	109	16	100	100	0	0.506	0.504	0.509	0.505	1.206	0.490	0.943	120	520	11998	12222	-0.984	4029	7969	4098	8124	0
3	14	11	"PFK0460"	"Kn569_3"	12650	23970	110	213	217	48	109	113	37	96	72	0	709	679	164	109	126	100	100	100	0	0.173	0.189	0.175	0.178	1.532	0.152	0.506	80	471	704	678	-2.528	104	600	108	570	0
3	15	11	"PFK0488"	"Kn67_1"	12850	23970	120	580	573	161	107	112	34	100	100	0	436	436	114	110	123	92	98	88	0	1.451	1.429	1.385	1.430	1.380	1.431	0.834	120	563	799	792	0.537	473	326	466	326	0
3	16	11	"PFK0491"	"Kn6869_1"	13040	23970	130	184	186	51	111	115	28	79	62	0	1495	1484	459	111	113	18	100	100	0	0.053	0.055	0.053	0.051	1.778	0.052	0.524	120	598	1457	1448	-4.245	73	1384	75	1373	0
3	17	11	"PFK0496"	"Kn707_1"	13240	23970	130	1730	1579	453	117	119	30	100	100	0	2063	1989	539	116	119	20	100	100	0	0.828	0.781	0.794	0.781	1.334	0.780	0.918	120	596	3560	3335	-0.272	1613	1947	1462	1873	0
3	18	11	"PFK0507"	"Kn768_1"	13420	23980	120	606	594	150	113	115	28	100	100	0	443	431	79	108	112	19	100	100	0	1.472	1.489	1.481	1.452	1.404	1.557	0.859	120	564	828	804	0.557	493	335	481	323	0
3	19	11	"PFK0510"	"Kn7854_1"	13620	23970	120	925	891	222	107	123	161	99	98	0	585	593	208	106	112	54	99	97	0	1.708	1.610	1.684	1.670	1.425	1.580	0.813	120	496	1297	1271	0.772	818	479	784	487	0
3	20	11	"PFK0516"	"Kn8017_1"	13800	23980	120	1783	1679	547	110	125	161	99	97	0	3886	3687	1078	109	114	53	100	100	0	0.443	0.439	0.456	0.421	1.463	0.432	0.894	120	495	5450	5147	-1.175	1673	3777	1569	3578	0
3	21	11	"PFK1023"	"Ks506_1"	13990	23980	120	2430	2392	709	114	116	26	100	100	0	2440	2402	655	111	114	17	100	100	0	0.994	0.994	0.993	0.983	1.294	0.989	0.929	120	549	4645	4569	-0.008	2316	2329	2278	2291	0
3	22	11	"PFK1025"	"Ks506_6"	14190	23980	120	1810	1761	548	109	111	24	100	100	0	1458	1456	353	112	118	95	100	100	0	1.264	1.229	1.265	1.183	1.354	1.276	0.910	120	615	3047	2996	0.338	1701	1346	1652	1344	0
3	1	12	"PFK1027"	"Ks509_1"	10190	24160	120	538	514	141	106	108	26	99	98	0	414	406	84	107	108	16	100	100	0	1.407	1.365	1.335	1.296	1.500	1.431	0.868	120	568	739	707	0.493	432	307	408	299	0
3	2	12	"PFK1030"	"Ks509_6"	10380	24150	130	596	583	165	109	112	28	100	100	0	947	945	267	110	111	17	100	100	0	0.582	0.568	0.562	0.566	1.404	0.547	0.886	120	552	1324	1309	-0.781	487	837	474	835	0
3	3	12	"PFK1033"	"Ks510_10"	10560	24160	120	166	165	35	114	117	31	66	35	0	716	733	156	111	112	17	100	100	0	0.086	0.082	0.088	0.081	1.966	0.066	0.237	120	510	657	673	-3.540	52	605	51	622	0
3	4	12	"PFK1036"	"Ks510_3"	10760	24160	120	452	454	112	117	120	30	100	99	0	583	569	113	112	114	26	100	100	0	0.711	0.737	0.741	0.712	1.372	0.746	0.860	120	533	806	794	-0.492	335	471	337	457	0
3	5	12	"PFK1051"	"Ks539_1"	10960	24160	130	4337	4201	1052	113	116	28	100	100	0	3691	3594	745	113	117	48	100	100	0	1.181	1.174	1.193	1.154	1.245	1.194	0.932	120	506	7802	7569	0.239	4224	3578	4088	3481	0
3	6	12	"PFK1053"	"Ks545_4"	11140	24160	120	817	819	202	116	118	30	100	100	0	718	723	172	111	115	46	100	100	0	1.155	1.149	1.128	1.142	1.282	1.152	0.901	120	472	1308	1315	0.208	701	607	703	612	0
3	7	12	"PFK1057"	"Ks54_4"	11330	24160	120	1456	1408	354	117	119	29	100	100	0	1148	1107	271	111	113	18	100	100	0	1.291	1.296	1.283	1.317	1.348	1.300	0.931	120	472	2376	2287	0.369	1339	1037	1291	996	0
3	8	12	"PFK1062"	"Ks5580_5"	11530	24160	120	1924	1846	481	117	120	30	100	100	0	1149	1114	275	113	115	18	100	100	0	1.744	1.727	1.722	1.748	1.385	1.754	0.918	120	465	2843	2730	0.803	1807	1036	1729	1001	0
3	9	12	"PFK1065"	"Ks565_1"	11720	24160	130	493	497	128	115	118	29	100	100	0	800	761	195	114	116	19	100	100	0	0.551	0.590	0.607	0.585	1.358	0.578	0.855	120	484	1064	1029	-0.860	378	686	382	647	0
3	10	12	"PFK1067"	"Ks565_2"	11900	24170	120	617	613	168	111	114	27	100	100	0	793	785	169	111	114	25	100	100	0	0.742	0.745	0.731	0.713	1.410	0.756	0.881	120	464	1188	1176	-0.431	506	682	502	674	0
3	11	12	"PFK1087"	"Ks56_4"	12100	24170	120	160	160	33	108	111	25	79	51	0	164	169	30	109	112	25	91	56	0	0.945	0.867	0.913	0.840	2.363	0.800	0.202	120	455	107	112	-0.081	52	55	52	60	0
3	12	12	"PFK1089"	"Ks56_9"	12280	24160	130	564	546	138	108	111	27	100	100	0	481	475	171	109	110	16	99	98	0	1.226	1.197	1.207	1.305	1.744	1.126	0.751	120	508	828	804	0.294	456	372	438	366	0
3	13	12	"PFK1091"	"Ks586_5"	12470	24160	120	465	458	122	109	113	27	100	99	0	500	483	126	110	111	16	100	99	0	0.913	0.936	0.973	0.947	1.505	0.925	0.829	120	503	746	722	-0.132	356	390	349	373	0
3	14	12	"PFK1096"	"Ks592_4"	12660	24160	120	3308	3252	938	109	112	34	100	100	0	3240	3115	925	110	118	72	99	99	0	1.022	1.046	1.039	1.096	1.541	1.038	0.922	120	505	6329	6148	0.031	3199	3130	3143	3005	0
3	15	12	"PFK1098"	"Ks595_2"	12850	24170	120	483	468	135	108	110	29	100	99	0	482	490	115	108	109	16	100	100	0	1.003	0.942	0.914	0.907	1.509	0.975	0.812	120	488	749	742	0.004	375	374	360	382	0
3	16	12	"PFK1103"	"Ks5_1"	13050	24170	120	239	240	69	106	108	25	94	90	0	1224	1243	280	108	109	16	100	100	0	0.119	0.118	0.116	0.111	1.680	0.116	0.687	120	475	1249	1269	-3.069	133	1116	134	1135	0
3	17	12	"PFK1124"	"Ks646_6"	13230	24170	120	904	889	226	106	109	27	100	100	0	792	809	189	108	110	16	100	100	0	1.167	1.117	1.120	1.109	1.295	1.127	0.922	120	459	1482	1484	0.222	798	684	783	701	0
3	18	12	"PFK1126"	"Ks64_1"	13420	24170	120	548	543	140	108	112	26	100	100	0	336	330	68	107	109	15	100	100	0	1.921	1.951	1.907	1.933	1.326	2.037	0.872	120	428	669	658	0.942	440	229	435	223	0
3	19	12	"PFK1135"	"Ks664_1"	13610	24170	120	1038	1079	327	112	113	27	100	100	0	640	637	168	108	110	17	100	100	0	1.741	1.828	1.807	1.814	1.383	1.865	0.916	120	459	1458	1496	0.800	926	532	967	529	0
3	20	12	"PFK1137"	"Ks664_35"	13810	24170	120	3979	4174	1282	114	116	27	100	100	0	3502	3593	1027	111	113	16	100	100	0	1.140	1.166	1.180	1.155	1.199	1.185	0.943	120	446	7256	7542	0.189	3865	3391	4060	3482	0
3	21	12	"PFK1140"	"Ks667_3"	13990	24170	110	166	167	38	118	119	27	72	45	0	154	156	25	114	116	17	78	56	0	1.200	1.167	1.149	1.203	3.189	1.981	0.172	80	414	88	91	0.263	48	40	49	42	0
3	22	12	"PFK1142"	"Ks66_1"	14180	24170	120	2255	2167	500	113	114	25	100	100	0	2274	2137	504	111	113	17	100	100	0	0.990	1.014	1.008	1.018	1.248	1.009	0.941	120	565	4305	4080	-0.014	2142	2163	2054	2026	0
3	1	13	"PFM0090"	"M16407_5"	10190	24340	120	3181	3004	844	107	108	25	100	100	0	1825	1717	541	108	109	16	100	99	0	1.790	1.800	1.742	1.898	1.473	1.783	0.944	120	550	4791	4506	0.840	3074	1717	2897	1609	0
3	2	13	"PFM0095"	"M16853_1"	10390	24350	120	753	741	229	110	114	29	100	99	0	533	554	124	111	113	17	100	100	0	1.524	1.424	1.435	1.349	1.458	1.497	0.898	120	467	1065	1074	0.608	643	422	631	443	0
3	3	13	"PFM0099"	"M17049_2"	10570	24350	130	2775	2743	944	116	120	29	100	100	0	2560	2683	772	112	113	16	100	100	0	1.086	1.022	1.074	0.985	1.419	1.041	0.912	120	506	5107	5198	0.119	2659	2448	2627	2571	0
3	4	13	"PFM0101"	"M17181_1"	10770	24350	120	652	657	188	118	119	26	100	98	0	473	475	104	114	117	27	100	100	0	1.487	1.493	1.469	1.426	1.580	1.600	0.822	120	440	893	900	0.573	534	359	539	361	0
3	5	13	"PFM0103"	"M17230_2"	10950	24330	150	119	123	32	117	118	27	25	5	0	119	119	20	115	119	48	4	0	0	0.500	1.500	1.658	1.448	3.973	0.111	0.015	156	512	6	10	-1.000	2	4	6	4	-50
3	6	13	"PFM0105"	"M17327_1"	11150	24350	120	661	665	189	115	116	26	100	100	0	814	815	223	113	114	16	100	100	0	0.779	0.783	0.776	0.773	1.442	0.781	0.900	120	439	1247	1252	-0.361	546	701	550	702	0
3	7	13	"PFM0123"	"M18924_1"	11340	24330	150	161	194	94	116	118	28	60	45	0	172	253	177	112	114	16	70	59	0	0.750	0.553	0.707	0.768	2.987	0.518	0.692	156	512	105	219	-0.415	45	60	78	141	-50
3	8	13	"PFM0125"	"M18924_16"	11520	24330	120	3015	2829	792	113	116	28	100	100	0	1718	1617	487	110	112	17	99	99	0	1.805	1.802	1.785	1.921	1.586	1.807	0.938	120	429	4510	4223	0.852	2902	1608	2716	1507	0
3	9	13	"PFM0128"	"M18924_2"	11710	24330	120	3562	3476	1131	115	131	199	100	100	0	3678	3740	1384	111	114	24	100	100	0	0.966	0.926	0.915	0.986	1.528	0.903	0.937	120	468	7014	6990	-0.049	3447	3567	3361	3629	0
3	10	13	"PFM0134"	"M19188_5"	11900	24330	120	150	155	33	116	131	201	0	0	0	292	295	61	112	115	23	100	98	0	0.189	0.213	0.217	0.189	2.304	0.227	0.286	120	457	214	222	-2.404	34	180	39	183	0
3	11	13	"PFM0138"	"M19559_4"	12090	24330	120	709	701	243	112	114	28	100	99	0	410	395	109	111	113	17	99	99	0	1.997	2.074	2.103	2.130	1.641	2.204	0.845	120	457	896	873	0.998	597	299	589	284	0
3	12	13	"PFM0140"	"M196_2"	12280	24340	120	958	940	365	110	114	27	98	97	0	1011	1005	299	111	112	16	100	100	0	0.942	0.928	0.922	0.838	1.633	0.971	0.912	120	496	1748	1724	-0.086	848	900	830	894	0
3	13	13	"PFM0160"	"M21368_2"	12470	24340	110	202	200	48	109	112	26	90	75	0	309	307	44	108	111	17	100	100	0	0.463	0.457	0.459	0.416	1.868	0.491	0.550	80	429	294	290	-1.112	93	201	91	199	0
3	14	13	"PFM0162"	"M21439_1"	12650	24340	120	262	267	71	108	111	26	95	92	0	259	263	57	107	109	16	100	98	0	1.013	1.019	1.005	0.955	1.955	1.093	0.653	120	467	306	315	0.019	154	152	159	156	0
3	15	13	"PFM0165"	"M21508_2"	12850	24340	130	780	761	197	107	109	25	100	100	0	645	628	115	107	108	15	100	100	0	1.251	1.255	1.244	1.219	1.354	1.305	0.888	120	492	1211	1175	0.323	673	538	654	521	0
3	16	13	"PFM0167"	"M2157_1"	13030	24340	120	259	265	71	104	105	24	99	97	0	455	457	103	107	107	15	100	100	0	0.445	0.460	0.443	0.432	1.605	0.452	0.735	120	460	503	511	-1.167	155	348	161	350	0
3	17	13	"PFM0171"	"M21780_2"	13230	24340	120	2143	2031	634	104	108	26	100	100	0	1579	1533	356	108	109	16	100	100	0	1.386	1.352	1.381	1.295	1.380	1.408	0.923	120	434	3510	3352	0.471	2039	1471	1927	1425	0
3	18	13	"PFM0173"	"M21780_4"	13430	24330	150	116	116	25	109	113	27	21	1	0	114	116	20	109	110	16	30	10	0	1.400	1.000	1.536	1.347	3.553	11.062	0.006	156	454	12	14	0.485	7	5	7	7	-50
3	19	13	"PFM0202"	"M23550_4"	13610	24340	120	1719	1692	451	113	115	27	100	100	0	1968	1949	488	108	109	16	100	100	0	0.863	0.858	0.863	0.852	1.274	0.857	0.937	120	403	3466	3420	-0.212	1606	1860	1579	1841	0
3	20	13	"PFM0204"	"M23550_7"	13800	24330	150	116	120	39	112	114	29	16	3	0	130	135	28	111	115	62	11	0	0	0.211	0.333	0.806	0.920	3.842	9.120	0.006	156	563	23	32	-2.248	4	19	8	24	-50
3	21	13	"PFM0209"	"M24104_1"	13990	24340	120	1786	1771	638	110	113	28	100	100	0	1102	1134	403	111	117	68	100	100	0	1.691	1.624	1.639	1.628	1.372	1.639	0.901	120	461	2667	2684	0.758	1676	991	1661	1023	0
3	22	13	"PFM0211"	"M24315_1"	14170	24340	120	1211	1219	431	111	113	27	100	100	0	932	887	352	109	111	18	99	98	0	1.337	1.424	1.396	1.606	1.803	1.386	0.910	120	498	1923	1886	0.419	1100	823	1108	778	0
3	1	14	"PFM0214"	"M24561_16"	10180	24520	120	827	799	240	112	115	28	100	100	0	526	511	124	110	112	17	100	100	0	1.719	1.713	1.703	1.672	1.352	1.788	0.896	120	522	1131	1088	0.781	715	416	687	401	0
3	2	14	"PFM0216"	"M24561_22"	10370	24520	120	1709	1704	492	116	120	29	100	100	0	1192	1184	261	115	115	18	100	100	0	1.479	1.486	1.520	1.443	1.392	1.539	0.916	120	463	2670	2657	0.565	1593	1077	1588	1069	0
3	3	14	"PFM0675"	"M49210_1"	10560	24520	120	517	537	133	120	123	28	100	100	0	328	336	68	116	119	32	100	99	0	1.873	1.895	1.940	1.896	1.418	1.995	0.782	120	450	609	637	0.905	397	212	417	220	0
3	4	14	"PFM0678"	"M49439_1"	10760	24520	120	340	340	83	121	120	26	98	98	0	307	308	58	114	116	18	100	99	0	1.135	1.129	1.174	1.070	1.771	1.225	0.709	120	479	412	413	0.182	219	193	219	194	0
3	5	14	"PFM0682"	"M49680_3"	10950	24520	120	1189	1183	325	117	117	25	100	100	0	569	554	125	112	113	16	100	100	0	2.346	2.412	2.387	2.424	1.397	2.537	0.898	120	473	1529	1508	1.230	1072	457	1066	442	0
3	6	14	"PFM0685"	"M50030_1"	11130	24520	130	1648	1634	523	114	118	25	100	100	0	1319	1276	465	112	113	16	100	100	0	1.271	1.306	1.320	1.390	1.486	1.253	0.910	120	508	2741	2684	0.346	1534	1207	1520	1164	0
3	7	14	"PFM0689"	"M50253_2"	11320	24520	120	813	793	194	113	117	28	100	100	0	556	541	134	112	113	17	100	100	0	1.577	1.585	1.578	1.634	1.430	1.590	0.882	120	484	1144	1109	0.657	700	444	680	429	0
3	8	14	"PFM0691"	"M50721_1"	11510	24520	120	318	327	68	108	110	29	100	99	0	286	283	47	106	108	18	100	100	0	1.167	1.237	1.234	1.228	1.447	1.307	0.772	120	535	390	396	0.222	210	180	219	177	0
3	9	14	"PFM0712"	"M52704_3"	11730	24540	150	140	140	35	110	123	175	0	0	0	130	135	26	110	112	23	44	17	0	1.500	1.200	1.215	1.394	3.461	21.960	0.098	156	612	50	55	0.585	30	20	30	25	-50
3	10	14	"PFM0715"	"M5299_1"	11890	24530	120	1012	965	293	115	132	207	95	92	0	1115	1128	293	114	117	23	100	100	0	0.896	0.838	0.875	0.786	1.618	0.850	0.878	120	431	1898	1864	-0.158	897	1001	850	1014	0
3	11	14	"PFM0718"	"M53027_1"	12080	24530	130	760	732	223	114	115	28	98	97	0	500	521	142	113	115	17	100	100	0	1.669	1.515	1.558	1.427	1.849	1.574	0.857	120	518	1033	1026	0.739	646	387	618	408	0
3	12	14	"PFM0720"	"M53181_3"	12270	24530	120	1989	1873	498	113	115	28	100	100	0	1464	1419	357	114	115	17	100	100	0	1.390	1.349	1.348	1.331	1.397	1.363	0.935	120	450	3226	3065	0.475	1876	1350	1760	1305	0
3	13	14	"PFM0722"	"M53240_1"	12460	24530	130	939	885	249	110	111	26	100	99	0	819	788	193	112	114	17	100	100	0	1.173	1.146	1.174	1.107	1.469	1.171	0.906	120	596	1536	1451	0.230	829	707	775	676	0
3	14	14	"PFM0726"	"M53565_1"	12670	24520	150	116	120	28	110	111	25	27	7	0	115	119	19	109	111	17	32	12	0	1.000	1.000	1.375	1.372	3.505	12.393	0.006	156	615	12	20	0.000	6	6	10	10	-50
3	15	14	"PFM0746"	"M54626_1"	12840	24530	120	6353	6128	1773	109	112	26	100	100	0	3637	3610	986	107	109	15	100	100	0	1.769	1.718	1.760	1.720	1.316	1.748	0.938	120	476	9774	9522	0.823	6244	3530	6019	3503	0
3	16	14	"PFM0749"	"M5464_1"	13040	24530	120	1114	1102	316	107	110	26	100	100	0	928	933	272	107	108	15	99	99	0	1.227	1.205	1.240	1.240	1.547	1.199	0.895	120	513	1828	1821	0.295	1007	821	995	826	0
3	17	14	"PFM0753"	"M55240_4"	13240	24520	150	103	107	28	106	109	25	17	5	0	113	113	17	108	109	16	25	4	0	-0.600	0.200	1.143	1.432	4.050	10.337	0.011	156	620	2	6	Error	-3	5	1	5	-50
3	18	14	"PFM0758"	"M55479_1"	13430	24520	150	105	110	25	108	111	26	16	1	0	110	111	19	107	109	16	24	8	0	-1.000	0.500	1.726	1.703	3.930	0.011	0.000	156	553	0	6	Error	-3	3	2	4	-50
3	19	14	"PFM0761"	"M55746_2"	13610	24530	120	285	288	78	108	110	25	100	98	0	219	220	44	107	108	15	98	95	0	1.580	1.593	1.571	1.590	1.648	1.731	0.704	120	480	289	293	0.660	177	112	180	113	0
3	20	14	"PFM0763"	"M55888_10"	13800	24540	120	787	763	226	107	109	25	99	99	0	2420	2461	668	109	109	16	100	100	0	0.294	0.279	0.281	0.266	1.476	0.275	0.904	120	514	2991	3008	-1.765	680	2311	656	2352	0
3	21	14	"PFM0787"	"M57062_3"	13990	24540	130	108	115	29	107	110	26	24	8	0	231	236	44	110	116	65	91	40	0	0.008	0.063	0.221	0.213	2.534	0.015	0.001	120	561	122	134	-6.919	1	121	8	126	0
3	22	14	"PFM0790"	"M57295_1"	14190	24520	150	112	115	26	105	108	26	25	7	0	115	119	25	108	110	25	21	7	0	1.000	0.909	1.192	1.122	4.088	0.533	0.009	156	843	14	21	0.000	7	7	10	11	-50
3	1	15	"PFM0798"	"M57785_5"	10190	24710	150	121	123	27	116	119	29	21	4	0	118	122	20	114	115	22	17	5	0	1.250	0.875	1.562	1.485	4.511	9.365	0.009	156	771	9	15	0.322	5	4	7	8	-50
3	2	15	"PFM0800"	"M58024_1"	10370	24710	120	786	780	211	122	125	30	100	100	0	451	448	94	116	119	28	100	99	0	1.982	1.982	2.062	1.974	1.323	2.095	0.872	120	445	999	990	0.987	664	335	658	332	0
3	3	15	"PFM0804"	"M58298_1"	10570	24710	150	122	131	39	119	121	28	25	15	0	125	132	33	116	119	31	25	9	0	0.333	0.750	1.404	1.263	5.109	0.745	0.050	156	576	12	28	-1.585	3	9	12	16	-50
3	4	15	"PFM0807"	"M58361_1"	10760	24710	130	6310	6192	2140	120	122	28	100	100	0	3773	3582	1319	113	115	17	100	100	0	1.691	1.750	1.761	1.877	1.546	1.745	0.931	120	531	9850	9541	0.758	6190	3660	6072	3469	0
3	5	15	"PFN0316"	"N134_30"	10940	24720	120	500	480	151	119	121	28	97	95	0	497	489	111	112	114	16	100	100	0	0.990	0.958	1.024	0.864	1.706	1.018	0.842	120	513	766	738	-0.015	381	385	361	377	0
3	6	15	"PFN0318"	"N134_34"	11140	24720	120	979	953	343	120	122	28	100	99	0	728	726	183	114	117	30	100	100	0	1.399	1.361	1.414	1.258	1.568	1.481	0.881	120	529	1473	1445	0.484	859	614	833	612	0
3	7	15	"PFN0320"	"N134_41"	11330	24720	130	1002	939	274	114	117	29	100	100	0	582	582	115	111	114	32	100	100	0	1.885	1.752	1.822	1.665	1.465	1.863	0.880	120	546	1359	1296	0.915	888	471	825	471	0
3	8	15	"PFN0324"	"N134_45"	11510	24720	120	2557	2503	694	99	103	29	100	100	0	3668	3675	886	101	104	21	100	100	0	0.689	0.673	0.666	0.663	1.283	0.673	0.944	120	464	6025	5978	-0.537	2458	3567	2404	3574	0
3	9	15	"PFN0326"	"N134_5"	11700	24720	120	527	527	120	109	111	30	100	100	0	449	437	74	109	111	19	100	100	0	1.229	1.274	1.241	1.249	1.375	1.318	0.881	120	416	758	746	0.298	418	340	418	328	0
3	10	15	"PFN0328"	"N134_57"	11900	24720	150	139	137	34	118	121	28	39	12	0	142	143	29	116	118	17	60	41	0	0.808	0.704	1.120	0.999	3.338	3.909	0.026	156	500	47	46	-0.308	21	26	19	27	-50
3	11	15	"PFN0346"	"N134_93"	12100	24710	150	116	122	29	120	124	31	15	3	0	129	128	18	116	118	18	35	8	0	-0.308	0.167	1.370	1.360	3.744	0.010	0.000	156	526	9	14	Error	-4	13	2	12	-50
3	12	15	"PFN0348"	"N134_96"	12290	24710	150	115	116	26	116	120	31	12	2	0	119	121	21	117	119	19	21	5	0	-0.500	0.000	1.299	1.162	3.442	6.482	0.022	156	561	1	4	Error	-1	2	0	4	-50
3	13	15	"PFN0350"	"N135_1"	12480	24730	110	247	249	63	110	125	202	12	0	0	232	239	43	117	119	21	100	98	0	1.191	1.139	1.162	1.073	1.854	12.732	0.090	80	433	252	261	0.253	137	115	139	122	0
3	14	15	"PFN0353"	"N135_14"	12660	24720	120	1119	1094	290	110	124	188	100	100	0	926	878	237	112	114	20	100	100	0	1.240	1.285	1.292	1.317	1.434	1.418	0.755	120	505	1823	1750	0.310	1009	814	984	766	0
3	15	15	"PFN0355"	"N135_17"	12850	24730	120	553	539	155	108	112	26	100	100	0	597	596	132	109	110	17	100	100	0	0.912	0.885	0.879	0.841	1.482	0.916	0.835	120	467	933	918	-0.133	445	488	431	487	0
3	16	15	"PFN0357"	"N135_2"	13020	24720	120	789	758	239	109	112	26	100	100	0	489	479	148	107	109	17	97	96	0	1.780	1.745	1.768	1.775	1.526	1.752	0.834	120	516	1062	1021	0.832	680	382	649	372	0
3	17	15	"PFN0375"	"N136_7"	13230	24730	120	279	277	74	108	111	25	96	93	0	1436	1423	377	107	108	15	100	100	0	0.129	0.128	0.125	0.118	1.696	0.120	0.746	120	490	1500	1485	-2.958	171	1329	169	1316	0
3	18	15	"PFN0377"	"N137_11"	13420	24730	120	1542	1531	513	107	111	27	100	100	0	1742	1667	454	106	109	17	100	100	0	0.877	0.912	0.915	0.885	1.375	0.940	0.934	120	482	3071	2985	-0.189	1435	1636	1424	1561	0
3	19	15	"PFN0379"	"N137_15"	13600	24730	120	177	182	42	108	110	25	90	69	0	199	205	39	108	110	16	98	95	0	0.758	0.763	0.775	0.682	2.602	0.861	0.391	120	499	160	171	-0.399	69	91	74	97	0
3	20	15	"PFN0383"	"N137_20"	13790	24730	120	355	353	96	107	110	26	100	99	0	245	250	45	109	110	16	100	100	0	1.824	1.745	1.692	1.675	1.641	1.946	0.727	120	534	384	387	0.867	248	136	246	141	0
3	21	15	"PFN0385"	"N137_22"	13980	24730	120	2908	3081	1012	108	112	27	100	100	0	2626	2657	743	111	113	28	100	100	0	1.113	1.168	1.163	1.145	1.247	1.183	0.937	120	448	5315	5519	0.155	2800	2515	2973	2546	0
3	22	15	"PFN0387"	"N137_25"	14170	24730	120	272	274	67	106	109	27	99	98	0	231	229	47	109	112	28	96	90	0	1.361	1.400	1.399	1.398	1.857	1.525	0.580	120	586	288	288	0.444	166	122	168	120	0
3	1	16	"PFN0405"	"N137_9"	10180	24910	130	679	650	188	116	118	27	99	98	0	546	547	116	115	117	23	100	100	0	1.306	1.236	1.201	1.158	1.655	1.301	0.862	120	650	994	966	0.385	563	431	534	432	0
3	2	16	"PFN0407"	"N138_101"	10390	24900	150	132	135	32	121	122	28	28	10	0	125	126	19	116	119	25	17	3	0	1.222	1.400	1.244	1.334	4.387	2.528	0.020	156	610	20	24	0.290	11	9	14	10	-50
3	3	16	"PFN0410"	"N138_105"	10570	24900	120	5502	5133	1533	117	119	26	100	100	0	3203	3030	1036	114	116	19	100	100	0	1.743	1.720	1.726	1.797	1.419	1.714	0.918	120	429	8474	7932	0.802	5385	3089	5016	2916	0
3	4	16	"PFN0413"	"N138_15"	10740	24910	130	341	344	95	121	122	27	98	96	0	244	244	49	114	116	17	98	97	0	1.692	1.715	1.616	1.672	1.796	1.943	0.686	120	539	350	353	0.759	220	130	223	130	0
3	5	16	"PFN0416"	"N138_21"	10940	24910	120	227	227	50	119	121	27	95	83	0	235	236	39	113	114	16	100	98	0	0.885	0.878	0.879	0.795	2.118	0.949	0.563	120	482	230	231	-0.176	108	122	108	123	0
3	6	16	"PFN0418"	"N138_26"	11130	24910	120	1107	1122	301	119	120	28	100	100	0	675	679	154	115	118	31	100	100	0	1.764	1.778	1.793	1.763	1.267	1.848	0.922	120	477	1548	1567	0.819	988	560	1003	564	0
3	7	16	"PFN0821"	"N159_40"	11320	24910	120	1352	1388	362	120	120	26	100	100	0	2757	2724	624	114	117	31	100	100	0	0.466	0.486	0.492	0.481	1.249	0.480	0.929	120	514	3875	3878	-1.101	1232	2643	1268	2610	0
3	8	16	"PFN0823"	"N159_45"	11530	24900	150	125	127	31	113	114	28	30	8	0	129	132	24	111	113	21	44	19	0	0.667	0.667	1.000	1.093	3.359	2.956	0.053	156	574	30	35	-0.585	12	18	14	21	-50
3	9	16	"PFN0826"	"N159_51"	11720	24900	150	132	133	31	114	117	29	33	10	0	127	130	20	113	115	19	42	14	0	1.286	1.118	1.295	1.526	3.681	11.798	0.005	156	498	32	36	0.363	18	14	19	17	-50
3	10	16	"PFN0828"	"N159_7"	11900	24910	120	867	854	192	118	121	28	100	100	0	819	813	220	116	118	18	100	100	0	1.065	1.056	1.073	1.084	1.413	1.035	0.859	120	437	1452	1433	0.091	749	703	736	697	0
3	11	16	"PFN0830"	"N161_2"	12080	24910	130	818	808	259	124	126	32	100	98	0	751	782	207	119	120	17	100	100	0	1.098	1.032	1.011	0.979	1.529	1.055	0.876	120	524	1326	1347	0.135	694	632	684	663	0
3	12	16	"PFN0833"	"N162_3"	12270	24910	140	778	758	236	122	125	32	99	98	0	465	471	119	119	120	17	100	100	0	1.896	1.807	1.826	1.736	1.579	1.907	0.862	156	522	1002	988	0.923	656	346	636	352	0
3	13	16	"PFN0859"	"N168_1"	12460	24910	120	971	955	282	114	116	26	100	100	0	567	541	156	117	119	17	98	96	0	1.904	1.983	1.994	2.047	1.633	2.031	0.860	120	485	1307	1265	0.929	857	450	841	424	0
3	14	16	"PFN0861"	"N168_12"	12650	24910	120	214	221	59	110	111	27	95	81	0	2591	2577	710	114	115	16	100	100	0	0.042	0.045	0.044	0.043	1.636	0.043	0.655	120	528	2581	2574	-4.574	104	2477	111	2463	0
3	15	16	"PFN0863"	"N168_17"	12850	24910	120	907	854	231	107	109	27	100	100	0	412	412	107	108	109	17	100	97	0	2.632	2.457	2.367	2.565	1.533	2.529	0.868	120	547	1104	1051	1.396	800	304	747	304	0
3	16	16	"PFN0866"	"N168_23"	13030	24910	110	151	154	37	108	110	26	65	42	0	201	202	34	106	111	26	98	91	0	0.453	0.479	0.545	0.435	2.587	0.457	0.193	80	483	138	142	-1.144	43	95	46	96	0
3	17	16	"PFN0870"	"N168_29"	13240	24900	150	120	123	32	111	114	36	16	5	0	117	118	22	108	125	240	0	0	0	1.000	1.200	1.688	1.459	3.507	5.933	0.006	156	621	18	22	0.000	9	9	12	10	-50
3	18	16	"PFN0873"	"N168_32"	13420	24920	120	466	464	134	109	114	38	100	99	0	345	346	73	109	128	269	31	0	0	1.513	1.498	1.455	1.456	1.537	1.622	0.783	120	491	593	592	0.597	357	236	355	237	0
3	19	16	"PFN0901"	"N175_10"	13610	24920	120	1532	1437	430	108	112	27	100	100	0	2934	2923	750	110	112	18	100	100	0	0.504	0.472	0.487	0.459	1.342	0.469	0.919	120	534	4248	4142	-0.988	1424	2824	1329	2813	0
3	20	16	"PFN0903"	"N175_12"	13790	24920	90	149	150	33	112	114	28	59	25	0	200	204	42	111	112	18	98	94	0	0.416	0.409	0.500	0.392	2.876	0.379	0.175	52	318	126	131	-1.266	37	89	38	93	0
3	21	16	"PFN0908"	"N175_3"	14000	24900	150	107	109	25	110	113	28	12	1	0	115	121	32	111	112	16	25	14	0	-0.750	-0.100	1.077	1.306	4.981	0.105	0.002	156	598	1	9	Error	-3	4	-1	10	-50
3	22	16	"PFN0910"	"N175_8"	14180	24930	130	727	703	213	106	109	27	100	99	0	1022	1021	250	109	110	16	100	100	0	0.680	0.655	0.663	0.619	1.502	0.666	0.877	120	589	1534	1509	-0.556	621	913	597	912	0
3	1	17	"PFN0912"	"N176_2"	10170	25100	120	848	822	327	116	118	27	99	99	0	836	828	285	115	117	17	100	100	0	1.015	0.990	0.981	0.963	1.519	1.024	0.910	120	540	1453	1419	0.022	732	721	706	713	0
3	2	17	"PFN0914"	"N176_4"	10370	25100	120	846	871	247	119	121	27	100	100	0	565	557	132	115	117	18	100	100	0	1.616	1.701	1.706	1.690	1.399	1.778	0.885	120	511	1177	1194	0.692	727	450	752	442	0
3	3	17	"PFN0936"	"N181_8"	10560	25100	120	959	937	245	122	124	29	100	100	0	685	675	176	116	118	19	100	100	0	1.471	1.458	1.504	1.472	1.391	1.484	0.901	120	477	1406	1374	0.557	837	569	815	559	0
3	4	17	"PFN0938"	"N182_2"	10750	25100	120	356	350	75	122	124	30	100	99	0	322	316	60	116	118	19	99	99	0	1.136	1.140	1.116	1.149	1.723	1.179	0.773	120	518	440	428	0.184	234	206	228	200	0
3	5	17	"PFN0940"	"N182_5"	10970	25090	150	128	130	32	120	121	27	23	10	0	131	133	24	115	117	18	44	19	0	0.500	0.556	1.177	1.029	3.624	10.181	0.004	156	525	24	28	-1.000	8	16	10	18	-50
3	6	17	"PFN0947"	"N185_15"	11140	25100	120	429	439	107	118	120	28	100	100	0	579	574	120	116	117	19	100	100	0	0.672	0.701	0.712	0.690	1.455	0.705	0.838	120	400	774	779	-0.574	311	463	321	458	0
3	7	17	"PFN0951"	"N185_4"	11320	25100	120	670	645	174	117	118	26	100	100	0	683	669	217	114	116	18	100	98	0	0.972	0.951	0.968	1.025	1.695	0.919	0.885	120	470	1122	1083	-0.041	553	569	528	555	0
3	8	17	"PFN0953"	"N185_6"	11510	25100	120	616	620	185	117	119	27	99	99	0	548	535	147	116	117	18	99	98	0	1.155	1.200	1.222	1.242	1.612	1.228	0.860	120	522	931	922	0.208	499	432	503	419	0
3	9	17	"PFF1635"	"F64095_4"	11720	25090	150	137	154	57	118	122	31	41	25	0	139	177	81	115	117	18	57	44	0	0.792	0.581	0.753	0.767	3.038	0.670	0.305	156	518	43	98	-0.337	19	24	36	62	-50
3	10	17	"PFF1651"	"F64732_1"	11890	25110	120	1009	977	299	115	119	30	99	99	0	2778	2698	633	116	118	17	100	100	0	0.336	0.334	0.334	0.316	1.401	0.336	0.913	120	421	3556	3444	-1.574	894	2662	862	2582	0
3	11	17	"PFF1691"	"F66430_1"	12090	25100	100	172	174	38	118	119	30	80	46	0	174	176	30	120	121	18	90	73	0	1.000	1.000	1.174	1.135	2.392	1.490	0.276	80	400	108	112	0.000	54	54	56	56	0
3	12	17	"PFF1706"	"F67045_1"	12290	25090	150	110	115	31	121	122	30	12	3	0	119	121	21	119	120	17	21	7	0	100000.000	-3.000	1.750	1.761	2.624	29.017	0.002	156	479	-11	-4	16.610	-11	0	-6	2	-50
3	13	17	"PFF1770"	"F69174_1"	12460	25110	120	620	634	210	115	117	26	98	98	0	666	614	169	115	117	17	100	99	0	0.917	1.040	1.031	1.051	1.522	1.080	0.886	120	372	1056	1018	-0.126	505	551	519	499	0
3	14	17	"PFF1856"	"F72113_1"	12650	25110	120	6453	5955	1973	111	114	28	100	100	0	4978	4943	1598	114	115	18	100	100	0	1.304	1.210	1.222	1.198	1.411	1.218	0.925	120	476	11206	10673	0.383	6342	4864	5844	4829	0
3	15	17	"PFC0253"	"C664"	12850	25110	80	314	299	107	105	109	28	94	86	0	416	458	226	108	109	17	100	100	0	0.679	0.554	0.570	0.562	1.828	0.496	0.754	52	299	517	544	-0.559	209	308	194	350	0
3	16	17	"PFC0263"	"C68"	13040	25120	130	126	126	32	105	107	25	41	12	0	232	236	50	107	109	19	99	95	0	0.168	0.163	0.228	0.204	2.780	0.156	0.074	120	529	146	150	-2.573	21	125	21	129	0
3	17	17	"PFC0294"	"C735"	13240	25100	150	111	113	23	109	112	36	8	0	0	137	139	30	109	126	244	0	0	0	0.071	0.133	0.679	0.692	4.060	0.095	0.444	156	598	30	34	-3.807	2	28	4	30	-50
3	18	17	"PFC0298"	"C739"	13410	25120	110	120	124	27	111	114	40	18	0	0	170	173	30	109	133	293	0	0	0	0.148	0.203	0.339	0.313	3.183	0.095	0.578	80	411	70	77	-2.761	9	61	13	64	0
3	19	17	"PFC0301"	"C741"	13610	25120	120	175	175	41	109	112	28	81	58	0	285	292	65	111	113	18	99	99	0	0.379	0.365	0.371	0.326	1.971	0.373	0.445	120	544	240	247	-1.399	66	174	66	181	0
3	20	17	"PFL0015"	"L1_3"	13820	25080	150	118	150	238	113	116	28	25	8	0	126	136	64	112	116	31	26	6	0	0.357	1.542	1.231	1.188	4.852	3.864	0.424	156	625	19	61	-1.485	5	14	37	24	-50
3	21	17	"PFM0073"	"M15459_3"	14010	25120	120	212	212	55	109	113	29	90	80	0	189	187	39	111	115	35	85	56	0	1.321	1.355	1.420	1.399	2.557	1.246	0.328	120	402	181	179	0.401	103	78	103	76	0
3	22	17	"PFM0096"	"M16857_1"	14180	25100	120	1794	1685	498	105	109	27	100	100	0	1795	1733	529	108	110	16	100	100	0	1.001	0.972	0.968	0.974	1.376	0.957	0.917	120	523	3376	3205	0.002	1689	1687	1580	1625	0
3	1	18	"PFM0259"	"M26257_1"	10180	25270	110	1185	1157	327	117	120	29	100	100	0	662	625	153	114	116	16	100	98	0	1.949	2.035	2.057	2.087	1.578	2.109	0.881	80	474	1616	1551	0.963	1068	548	1040	511	0
3	2	18	"PFM0321"	"M31208_3"	10340	25270	110	1127	1117	191	115	118	28	100	100	0	524	510	93	112	117	30	100	100	0	2.456	2.518	2.536	2.560	1.318	2.512	0.892	80	450	1424	1400	1.296	1012	412	1002	398	0
3	3	18	"PFM0389"	"M3590_2"	10570	25280	150	108	110	29	115	118	30	10	1	0	112	115	19	114	116	19	17	3	0	3.500	-5.000	2.048	1.988	3.269	20.421	0.004	156	609	-9	-4	1.807	-7	-2	-5	1	-50
3	4	18	"PFM0523"	"M42640_1"	10740	25280	110	221	220	56	120	122	29	92	77	0	412	411	87	116	119	24	100	100	0	0.341	0.339	0.324	0.311	1.993	0.337	0.516	80	413	397	395	-1.551	101	296	100	295	0
3	5	18	"PFD0044"	"D13561_3"	10940	25270	150	116	122	30	123	125	28	14	6	0	135	137	24	119	122	23	36	12	0	-0.438	-0.056	1.423	1.356	4.124	46.276	0.000	156	608	9	17	Error	-7	16	-1	18	-50
3	6	18	"PFD0057"	"D15909_4"	11120	25280	120	151	167	70	120	123	29	50	30	0	504	505	140	119	122	21	100	100	0	0.081	0.122	0.140	0.129	2.514	0.141	0.256	120	429	416	433	-3.635	31	385	47	386	0
3	7	18	"PFD0156"	"D17715_93"	11300	25280	120	271	273	61	118	121	29	97	95	0	358	343	79	116	119	22	98	97	0	0.632	0.683	0.669	0.677	1.883	0.676	0.723	120	462	395	382	-0.661	153	242	155	227	0
3	8	18	"PFD0171"	"D21102_1"	11490	25280	100	989	969	256	120	120	28	100	100	0	1498	1409	440	115	116	18	100	100	0	0.628	0.656	0.649	0.684	1.420	0.630	0.919	80	426	2252	2143	-0.670	869	1383	849	1294	0
3	9	18	"PFD0194"	"D23657_11"	11720	25280	150	123	124	29	120	123	32	16	1	0	133	136	26	115	117	18	48	21	0	0.167	0.190	1.029	1.044	4.250	33.439	0.000	156	591	21	25	-2.585	3	18	4	21	-50
3	10	18	"PFD0273"	"D33539_50"	11910	25280	150	141	140	29	118	123	29	41	12	0	135	139	31	118	120	17	49	23	0	1.353	1.048	1.152	1.207	3.508	3.400	0.028	156	505	40	43	0.436	23	17	22	21	-50
3	11	18	"IAX099I"	"Y_IAX099I"	12100	25280	150	116	117	31	115	119	29	17	5	0	113	117	23	118	120	19	16	5	0	-0.200	-2.000	1.289	1.291	3.725	3.527	0.041	156	511	-4	1	Error	1	-5	2	-1	-50
3	12	18	"ICX188I"	"Y_ICX188I"	12290	25280	150	108	113	32	114	117	28	12	6	0	117	119	22	115	116	18	21	9	0	-3.000	-0.250	1.564	1.502	4.161	8.603	0.009	156	436	-4	3	Error	-6	2	-1	4	-50
3	13	18	"IEX355I"	"Y_IEX355I"	12480	25270	150	109	114	29	112	115	27	16	3	0	119	121	23	115	116	18	25	8	0	-0.750	0.333	1.227	1.196	3.864	19.655	0.002	156	453	1	8	Error	-3	4	2	6	-50
3	14	18	"IGX361I"	"Y_IGX361I"	12670	25280	150	105	107	27	111	115	28	11	1	0	113	114	21	114	114	18	14	3	0	6.000	100000.000	1.692	1.586	3.586	8.362	0.007	156	523	-7	-4	2.585	-6	-1	-4	0	-50
3	15	18	"IIX063I"	"Y_IIX063I"	12860	25280	150	99	100	27	109	112	26	8	2	0	98	102	17	110	111	17	8	1	0	0.833	1.125	1.273	1.264	3.424	7.195	0.015	156	511	-22	-17	-0.263	-10	-12	-9	-8	-50
3	16	18	"IKX121I"	"Y_IKX121I"	13050	25280	150	100	103	23	106	107	24	12	0	0	106	108	18	108	109	16	15	5	0	3.000	100000.000	1.265	1.448	3.249	11.385	0.003	156	470	-8	-3	1.585	-6	-2	-3	0	-50
3	17	18	"Z_1_50"	"Z_1_50"	13220	25290	110	180	190	53	107	111	30	85	61	0	234	235	45	107	109	17	100	98	0	0.575	0.648	0.610	0.587	2.140	0.377	0.324	80	369	200	211	-0.799	73	127	83	128	0
3	18	18	"Z_1_70"	"Z_1_70"	13410	25290	130	424	432	111	108	112	29	100	100	0	595	587	182	108	110	17	99	99	0	0.649	0.676	0.707	0.718	1.591	0.639	0.842	120	554	803	803	-0.624	316	487	324	479	0
3	19	18	"Z_1_90"	"Z_1_90"	13610	25300	120	1128	1052	394	110	114	28	99	99	0	1553	1517	459	112	112	17	100	100	0	0.706	0.670	0.719	0.621	1.659	0.682	0.870	120	499	2459	2347	-0.501	1018	1441	942	1405	0
3	20	18	"Z_2_10"	"Z_2_10"	13810	25280	150	108	110	30	115	120	33	8	3	0	113	113	17	114	117	33	2	0	0	7.000	5.000	1.370	1.493	3.826	3.940	0.045	156	599	-8	-6	2.807	-7	-1	-5	-1	-50
3	21	18	"Z_2_30"	"Z_2_30"	14000	25280	150	118	121	30	116	119	31	19	1	0	127	128	23	113	116	32	19	3	0	0.143	0.333	0.762	0.866	4.047	0.466	0.005	156	547	16	20	-2.807	2	14	5	15	-50
3	22	18	"Z_2_50"	"Z_2_50"	14180	25300	120	7090	6623	2130	110	113	27	100	100	0	8914	8683	2275	112	115	32	100	100	0	0.793	0.760	0.799	0.734	1.418	0.769	0.923	120	598	15782	15084	-0.335	6980	8802	6513	8571	0
3	1	19	"Z_3_90"	"Z_3_90"	10180	25480	120	2819	2738	945	119	121	29	100	99	0	4174	4030	1100	117	118	17	100	100	0	0.666	0.669	0.676	0.611	1.561	0.684	0.934	120	600	6757	6532	-0.587	2700	4057	2619	3913	0
3	2	19	"Z_4_10"	"Z_4_10"	10380	25470	150	121	120	27	115	118	28	18	4	0	123	125	22	117	120	27	17	1	0	1.000	0.625	1.362	1.419	3.630	0.717	0.003	156	666	12	13	0.000	6	6	5	8	-50
3	3	19	"Z_4_30"	"Z_4_30"	10570	25470	150	103	109	33	114	116	28	14	3	0	110	114	27	117	118	18	14	3	0	1.571	1.667	1.714	1.701	2.816	5.057	0.027	156	574	-18	-8	0.652	-11	-7	-5	-3	-50
3	4	19	"Z_4_50"	"Z_4_50"	10760	25480	120	1148	1176	389	120	121	28	99	99	0	1964	1843	508	116	119	23	100	100	0	0.556	0.611	0.595	0.575	1.629	0.619	0.919	120	477	2876	2783	-0.846	1028	1848	1056	1727	0
3	5	19	"Z_4_70"	"Z_4_70"	10950	25480	120	2214	2163	839	122	124	28	100	100	0	3552	3390	1088	120	121	17	100	100	0	0.610	0.624	0.632	0.583	1.441	0.638	0.947	120	474	5524	5311	-0.714	2092	3432	2041	3270	0
3	6	19	"Z_4_90"	"Z_4_90"	11140	25480	120	4146	3985	1348	121	125	32	100	100	0	6726	6401	1818	123	126	24	100	100	0	0.610	0.615	0.637	0.577	1.560	0.620	0.940	120	508	10628	10142	-0.714	4025	6603	3864	6278	0
3	7	19	"Z_6_30"	"Z_6_30"	11340	25470	150	111	113	25	117	120	30	9	1	0	124	125	20	121	124	24	12	3	0	-2.000	-1.000	1.350	1.417	3.639	1.733	0.027	156	578	-3	0	Error	-6	3	-4	4	-50
3	8	19	"Z_6_50"	"Z_6_50"	11530	25470	150	117	120	27	116	117	28	14	3	0	121	122	21	116	118	19	23	7	0	0.200	0.667	1.368	1.450	3.868	51.744	0.000	156	595	6	10	-2.322	1	5	4	6	-50
3	9	19	"Z_6_70"	"Z_6_70"	11710	25480	120	170	177	42	115	117	29	79	47	0	153	159	29	114	115	17	90	60	0	1.410	1.378	1.557	1.429	2.943	2.365	0.180	120	463	94	107	0.496	55	39	62	45	0
3	10	19	"Z_6_90"	"Z_6_90"	11900	25480	120	286	295	70	114	117	27	100	97	0	241	241	45	116	117	18	99	98	0	1.376	1.448	1.551	1.449	1.788	1.624	0.633	120	496	297	306	0.460	172	125	181	125	0
3	11	19	"Z_7_10"	"Z_7_10"	12100	25470	150	109	113	27	114	115	26	12	2	0	126	130	24	116	118	19	33	12	0	-0.500	-0.071	1.012	1.240	4.723	3.375	0.030	156	563	5	13	Error	-5	10	-1	14	-50
3	12	19	"Z_7_30"	"Z_7_30"	12290	25470	150	113	117	28	113	115	27	16	7	0	119	119	19	113	115	18	23	4	0	0.000	0.667	1.211	1.168	4.312	6.899	0.016	156	525	6	10	Error	0	6	4	6	-50
3	13	19	"PFI17646"	"oPFI17646"	12460	25480	120	349	350	96	114	116	27	100	99	0	370	383	102	114	115	18	100	100	0	0.918	0.877	0.870	0.847	1.610	0.889	0.766	120	425	491	505	-0.123	235	256	236	269	0
3	14	19	"PFN0256"	"oPFN0256"	12650	25480	120	493	497	150	113	116	26	100	100	0	688	683	201	114	115	17	100	100	0	0.662	0.675	0.670	0.664	1.442	0.660	0.882	120	480	954	953	-0.595	380	574	384	569	0
3	15	19	"PFG0021"	"oPFG0021"	12840	25480	150	102	107	28	110	114	31	10	2	0	113	115	18	111	113	18	17	3	0	-4.000	-0.750	1.875	1.757	3.422	5.177	0.053	156	589	-6	1	Error	-8	2	-3	4	-50
3	16	19	"PFF72433"	"oPFF72433"	13040	25460	150	113	112	27	106	109	28	14	3	0	118	119	21	109	109	16	33	8	0	0.778	0.600	1.262	1.271	3.639	25.389	0.001	156	510	16	16	-0.363	7	9	6	10	-50
3	17	19	"PFJ12787"	"oPFJ12787"	13240	25470	150	110	113	26	105	110	30	19	3	0	130	133	29	108	109	16	57	35	0	0.227	0.320	0.775	0.690	4.443	3.236	0.007	156	538	27	33	-2.138	5	22	8	25	-50
3	18	19	"PFG0023"	"oPFG0023"	13420	25490	130	7601	7429	2839	109	114	31	100	100	0	7410	7751	2714	112	114	17	100	100	0	1.027	0.958	0.984	0.925	1.531	0.965	0.909	120	479	14790	14959	0.038	7492	7298	7320	7639	0
3	19	19	"PFJ12789"	"oPFJ12789"	13610	25490	120	195	200	45	117	120	29	91	70	0	213	219	41	117	119	19	98	93	0	0.813	0.814	0.842	0.775	2.017	0.922	0.492	120	479	174	185	-0.300	78	96	83	102	0
3	20	19	"PFBL B0077"	"oPFBLOB0077"	13810	25490	120	348	355	104	117	121	32	98	96	0	552	562	132	114	117	21	100	100	0	0.527	0.531	0.507	0.493	1.543	0.551	0.803	120	480	669	686	-0.923	231	438	238	448	0
3	21	19	"PFF72437"	"oPFF72437"	13990	25490	120	1138	1142	299	117	120	30	100	100	0	970	1004	260	113	115	17	100	100	0	1.191	1.150	1.185	1.149	1.284	1.153	0.917	120	511	1878	1916	0.253	1021	857	1025	891	0
3	22	19	"PFL0043"	"oPFL0043"	14180	25500	90	137	141	29	112	116	28	44	17	0	161	160	26	112	114	18	86	69	0	0.510	0.604	0.750	0.638	3.158	1.182	0.055	52	352	74	77	-0.971	25	49	29	48	0
3	1	20	"PFBL B0079"	"oPFBLOB0079"	10190	25670	120	158	161	37	120	124	29	60	30	0	183	193	64	117	118	19	95	83	0	0.576	0.539	0.652	0.542	2.762	0.451	0.141	120	518	104	117	-0.796	38	66	41	76	0
3	2	20	"PFF72438"	"oPFF72438"	10370	25670	130	6671	6356	2355	122	125	30	100	100	0	4549	4585	1486	122	124	20	100	100	0	1.479	1.397	1.427	1.322	1.526	1.431	0.918	120	513	10976	10697	0.565	6549	4427	6234	4463	0
3	3	20	"PFH0006"	"oPFH0006"	10570	25670	130	1544	1478	493	121	125	31	100	99	0	1574	1573	373	122	122	18	100	100	0	0.980	0.935	0.949	0.871	1.492	0.971	0.913	120	509	2875	2808	-0.029	1423	1452	1357	1451	0
3	4	20	"PFBL B0083"	"oPFBLOB0083"	10760	25660	150	129	131	32	122	125	31	22	7	0	127	129	22	118	119	17	35	14	0	0.778	0.818	1.250	1.301	3.316	4.989	0.036	156	487	16	20	-0.363	7	9	9	11	-50
3	5	20	"PFBL B0084"	"oPFBLOB0084"	10950	25660	150	132	137	44	122	124	29	32	12	0	131	136	28	118	120	18	39	24	0	0.769	0.833	1.689	1.434	3.790	3.084	0.091	156	466	23	33	-0.379	10	13	15	18	-50
3	6	20	"PFM60485"	"oPFM60485"	11130	25670	120	1027	1011	277	123	126	32	100	100	0	1072	1069	294	123	124	19	100	100	0	0.953	0.939	0.923	0.947	1.412	0.929	0.897	120	439	1853	1834	-0.070	904	949	888	946	0
3	7	20	"PFN0258"	"oPFN0258"	11340	25660	150	118	121	34	120	123	31	19	5	0	131	132	25	122	124	21	26	8	0	-0.222	0.100	1.297	1.321	5.068	13.159	0.003	156	554	7	11	Error	-2	9	1	10	-50
3	8	20	"PFM60486"	"oPFM60486"	11520	25670	120	442	438	127	115	116	27	100	99	0	513	511	134	114	116	16	100	100	0	0.820	0.814	0.820	0.795	1.523	0.832	0.848	120	447	726	720	-0.287	327	399	323	397	0
3	9	20	"PFK12896"	"oPFK12896"	11710	25670	120	241	242	61	113	117	29	96	88	0	499	496	103	112	113	16	100	99	0	0.331	0.336	0.338	0.303	1.989	0.325	0.659	120	484	515	513	-1.596	128	387	129	384	0
3	10	20	"PFN0259"	"oPFN0259"	11900	25670	130	2484	2279	733	116	117	28	100	100	0	1317	1270	466	110	113	17	100	99	0	1.962	1.865	1.825	2.053	1.767	1.818	0.902	120	510	3575	3323	0.972	2368	1207	2163	1160	0
3	11	20	"PFL0046"	"oPFL0046"	12080	25670	120	1908	1923	597	113	114	26	100	100	0	927	922	267	114	115	18	100	100	0	2.208	2.240	2.248	2.315	1.524	2.309	0.897	120	480	2608	2618	1.143	1795	813	1810	808	0
3	12	20	"PFD66984"	"oPFD66984"	12280	25680	120	717	704	230	113	116	26	100	99	0	986	1002	275	114	116	17	100	100	0	0.693	0.666	0.681	0.634	1.474	0.681	0.872	120	465	1476	1479	-0.530	604	872	591	888	0
3	13	20	"PFD66985"	"oPFD66985"	12480	25660	150	105	109	29	114	117	26	11	5	0	112	116	21	113	115	18	21	8	0	9.000	-1.667	1.608	1.578	3.437	6.571	0.013	156	442	-10	-2	3.170	-9	-1	-5	3	-50
3	14	20	"PFL0047"	"oPFL0047"	12650	25680	120	1081	1089	356	114	118	32	100	100	0	605	625	167	112	114	19	100	100	0	1.961	1.901	1.890	1.844	1.428	2.005	0.893	120	422	1460	1488	0.972	967	493	975	513	0
3	15	20	"PFF72478"	"oPFF72478"	12870	25660	100	721	742	279	111	114	32	100	100	0	741	744	189	110	112	18	100	100	0	0.967	0.995	0.969	0.923	1.524	1.110	0.860	80	407	1241	1265	-0.049	610	631	631	634	0
3	16	20	"PFL0097"	"oPFL0097"	13040	25660	120	625	615	202	109	112	28	98	97	0	578	584	139	109	110	16	100	100	0	1.100	1.065	1.069	0.969	1.751	1.121	0.853	120	505	985	981	0.138	516	469	506	475	0
3	17	20	"PFBL B0142"	"oPFBLOB0142"	13230	25660	120	168	169	36	107	110	28	83	52	0	691	712	194	108	110	16	100	100	0	0.105	0.103	0.105	0.100	1.784	0.090	0.419	120	461	644	666	-3.257	61	583	62	604	0
3	18	20	"PFI17693"	"oPFI17693"	13420	25660	120	3068	3009	993	116	120	30	100	100	0	2745	2875	862	115	116	18	100	100	0	1.122	1.048	1.091	1.019	1.447	1.064	0.907	120	439	5582	5653	0.167	2952	2630	2893	2760	0
3	19	20	"PFI17695"	"oPFI17695"	13610	25660	120	12194	12038	3486	127	130	32	100	100	0	9953	9875	3060	123	125	20	100	100	0	1.228	1.221	1.220	1.236	1.306	1.211	0.943	120	471	21897	21663	0.296	12067	9830	11911	9752	0
3	20	20	"PFH0024"	"oPFH0024"	13820	25660	120	551	543	163	124	127	31	100	100	0	514	518	139	122	123	20	99	98	0	1.089	1.058	1.024	1.057	1.501	1.080	0.865	120	470	819	815	0.123	427	392	419	396	0
3	21	20	"PFBL B0147"	"oPFBLOB0147"	14000	25660	110	214	221	54	120	122	30	93	73	0	175	178	36	116	119	19	88	75	0	1.593	1.629	1.532	1.744	2.718	2.130	0.364	80	400	153	163	0.672	94	59	101	62	0
3	22	20	"PFF72481"	"oPFF72481"	14190	25660	120	1051	1070	328	115	119	30	100	100	0	578	571	179	112	115	20	98	96	0	2.009	2.081	2.110	2.171	1.505	2.088	0.893	120	639	1402	1414	1.006	936	466	955	459	0
3	1	21	"PFJ12809"	"oPFJ12809"	10190	25850	150	127	129	32	118	121	28	26	6	0	128	129	24	117	119	21	26	7	0	0.818	0.917	1.368	1.243	3.344	9.316	0.003	156	718	20	23	-0.290	9	11	11	12	-50
3	2	21	"PFH0027"	"oPFH0027"	10390	25850	120	1561	1518	481	122	125	28	100	100	0	1659	1612	492	121	122	21	100	100	0	0.936	0.936	0.915	0.932	1.374	0.938	0.926	120	492	2977	2887	-0.096	1439	1538	1396	1491	0
3	3	21	"PFF72482"	"oPFF72482"	10580	25850	120	1163	1151	439	119	123	30	99	99	0	1399	1364	494	119	121	19	100	100	0	0.816	0.829	0.841	0.805	1.716	0.823	0.858	120	461	2324	2277	-0.294	1044	1280	1032	1245	0
3	4	21	"PFG0045"	"oPFG0045"	10760	25840	120	615	609	164	116	119	29	100	100	0	454	446	125	118	120	18	100	97	0	1.485	1.503	1.503	1.584	1.557	1.500	0.849	120	439	835	821	0.571	499	336	493	328	0
3	5	21	"PFF72484"	"oPFF72484"	10950	25840	120	232	233	64	119	122	28	92	84	0	426	433	114	117	119	18	100	100	0	0.366	0.361	0.360	0.334	1.709	0.364	0.686	120	434	422	430	-1.451	113	309	114	316	0
3	6	21	"PFI17704"	"oPFI17704"	11130	25840	120	608	623	151	121	125	30	100	100	0	1377	1415	376	118	121	21	100	100	0	0.387	0.387	0.383	0.392	1.401	0.369	0.897	120	455	1746	1799	-1.370	487	1259	502	1297	0
3	7	21	"PFH0030"	"oPFH0030"	11330	25850	120	394	395	95	122	126	30	100	99	0	542	553	115	118	122	23	100	100	0	0.642	0.628	0.641	0.605	1.393	0.625	0.840	120	459	696	708	-0.640	272	424	273	435	0
3	8	21	"PFM60518"	"oPFM60518"	11510	25850	120	1179	1226	357	120	123	28	100	100	0	683	691	141	115	118	21	100	100	0	1.864	1.920	1.939	1.877	1.383	2.049	0.890	120	447	1627	1682	0.899	1059	568	1106	576	0
3	9	21	"PFL0104"	"oPFL0104"	11710	25850	120	541	533	132	118	120	28	100	100	0	390	383	95	113	115	17	100	100	0	1.527	1.537	1.578	1.569	1.420	1.553	0.843	120	476	700	685	0.611	423	277	415	270	0
3	10	21	"PFI17705"	"oPFI17705"	11900	25850	120	1681	1751	460	117	118	28	100	100	0	1556	1541	395	113	115	17	100	100	0	1.084	1.144	1.142	1.162	1.418	1.150	0.913	120	459	3007	3062	0.116	1564	1443	1634	1428	0
3	11	21	"PFBL B0155"	"oPFBLOB0155"	12090	25850	120	473	476	129	113	115	27	100	100	0	306	310	64	112	114	17	100	100	0	1.856	1.833	1.833	1.804	1.519	1.973	0.803	120	457	554	561	0.892	360	194	363	198	0
3	12	21	"PFBL B0157"	"oPFBLOB0157"	12290	25850	150	96	99	28	111	113	27	9	2	0	112	114	23	113	114	17	21	7	0	15.000	-12.000	1.238	1.219	3.308	6.377	0.017	156	558	-16	-11	3.907	-15	-1	-12	1	-50
3	13	21	"PFD67005"	"oPFD67005"	12480	25840	150	106	110	33	112	115	27	19	5	0	112	113	21	114	115	17	16	5	0	3.000	2.000	1.571	1.345	3.890	6.255	0.020	156	551	-8	-3	1.585	-6	-2	-2	-1	-50
3	14	21	"PFD67007"	"oPFD67007"	12670	25840	150	109	112	31	114	117	27	11	4	0	118	118	19	112	113	17	23	7	0	-0.833	-0.333	1.087	1.135	3.511	11.187	0.007	156	617	1	4	Error	-5	6	-2	6	-50
3	15	21	"PFM60523"	"oPFM60523"	12850	25860	120	390	394	103	114	117	27	99	96	0	511	524	106	113	113	16	100	100	0	0.693	0.681	0.688	0.639	1.554	0.686	0.817	120	519	674	691	-0.528	276	398	280	411	0
3	16	21	"PFL0108"	"oPFL0108"	13030	25860	130	425	429	128	109	112	27	100	99	0	346	339	71	111	111	17	100	100	0	1.345	1.404	1.389	1.345	1.524	1.518	0.787	120	604	551	548	0.427	316	235	320	228	0
3	17	21	"A10325_30a"	"A10325_30a"	13240	25850	150	97	101	28	108	111	28	10	2	0	105	106	20	109	110	16	19	7	0	2.750	2.333	1.374	1.383	3.079	8.528	0.012	156	712	-15	-10	1.459	-11	-4	-7	-3	-50
3	18	21	"A10325_30c"	"A10325_30c"	13430	25850	150	96	99	27	111	114	28	8	1	0	108	109	19	112	113	16	14	4	0	3.750	4.000	1.152	1.343	3.500	9.631	0.014	156	630	-19	-15	1.907	-15	-4	-12	-3	-50
3	19	21	"A10325_30e"	"A10325_30e"	13620	25850	150	104	104	30	116	121	32	7	1	0	110	110	22	117	119	20	10	2	0	1.714	1.714	1.424	1.368	4.566	5.265	0.026	156	543	-19	-19	0.778	-12	-7	-12	-7	-50
3	20	21	"A10325_30g"	"A10325_30g"	13810	25850	150	113	118	35	120	123	31	14	6	0	117	122	42	118	124	55	3	1	0	7.000	-0.500	1.536	1.476	3.807	0.014	0.000	156	517	-8	2	2.807	-7	-1	-2	4	-50
3	21	21	"A10325_30i"	"A10325_30i"	14010	25850	150	101	108	29	120	123	32	10	0	0	121	124	24	115	121	53	3	0	0	-3.167	-1.333	1.429	1.450	4.186	0.177	0.004	156	567	-13	-3	Error	-19	6	-12	9	-50
3	22	21	"E598_1a"	"E598_1a"	14220	25890	150	112	115	31	115	117	30	17	3	0	115	117	23	109	112	19	28	12	0	-0.500	0.000	1.667	1.477	4.447	3.594	0.046	156	783	3	8	Error	-3	6	0	8	-50
3	1	22	"F48446_9e"	"F48446_9e"	10190	26040	150	127	129	31	113	114	30	26	6	0	118	122	25	112	116	35	8	4	0	2.333	1.600	1.560	1.487	4.212	4.656	0.014	156	931	20	26	1.222	14	6	16	10	-50
3	2	22	"F48446_9g"	"F48446_9g"	10350	26030	110	165	163	33	114	118	32	66	30	0	173	175	27	115	118	45	63	11	0	0.879	0.817	0.813	0.739	2.754	0.586	0.379	80	457	109	109	-0.186	51	58	49	60	0
3	3	22	"F48446_9i"	"F48446_9i"	10560	26040	120	390	394	92	113	115	25	100	100	0	444	432	83	114	115	20	100	100	0	0.839	0.884	0.862	0.862	1.391	0.916	0.841	120	622	607	599	-0.253	277	330	281	318	0
3	4	22	"I12861_2a"	"I12861_2a"	10760	26040	150	93	98	27	107	109	25	12	2	0	102	104	18	110	113	18	11	1	0	1.750	1.500	1.243	1.259	3.041	5.552	0.011	156	804	-22	-15	0.807	-14	-8	-9	-6	-50
3	5	22	"I12861_2c"	"I12861_2c"	10960	26040	150	98	105	31	112	114	27	16	3	0	103	110	30	110	112	17	17	7	0	2.000	100000.000	1.619	1.595	3.151	4.321	0.022	156	771	-21	-7	1.000	-14	-7	-7	0	-50
3	6	22	"I12861_2e"	"I12861_2e"	11150	26040	150	110	113	31	115	118	28	18	3	0	111	113	23	114	117	19	17	4	0	1.667	2.000	1.429	1.398	3.567	3.590	0.036	156	753	-8	-3	0.737	-5	-3	-2	-1	-50
3	7	22	"J512_2i"	"J512_2i"	11340	26040	150	113	119	31	115	119	28	19	5	0	114	117	19	116	119	22	14	1	0	1.000	4.000	1.467	1.423	3.786	4.407	0.017	156	733	-4	5	0.000	-2	-2	4	1	-50
3	8	22	"Ks592_1a"	"Ks592_1a"	11530	26040	150	113	116	27	115	118	28	14	3	0	127	128	23	115	118	20	32	10	0	-0.167	0.077	1.375	1.099	3.602	5.520	0.007	156	730	10	14	Error	-2	12	1	13	-50
3	9	22	"Ks592_1c"	"Ks592_1c"	11720	26040	150	108	113	27	114	116	27	14	5	0	113	117	21	117	117	17	23	8	0	1.500	100000.000	1.333	1.188	3.075	10.841	0.007	156	736	-10	-1	0.585	-6	-4	-1	0	-50
3	10	22	"Ks592_1e"	"Ks592_1e"	11910	26040	150	110	117	39	113	115	26	17	6	0	119	127	31	116	116	17	31	21	0	-1.000	0.364	0.981	1.106	3.694	4.068	0.032	156	729	0	15	Error	-3	3	4	11	-50
3	11	22	"Ks592_1g"	"Ks592_1g"	12100	26040	150	110	112	28	112	112	26	20	3	0	109	111	20	111	113	17	18	6	0	1.000	0.000	1.563	1.536	3.441	10.124	0.008	156	721	-4	0	0.000	-2	-2	0	0	-50
3	12	22	"Ks592_1i"	"Ks592_1i"	12270	26050	120	2109	1985	586	106	108	26	100	100	0	3144	2939	701	110	111	17	100	100	0	0.660	0.664	0.671	0.642	1.338	0.671	0.934	120	551	5037	4708	-0.599	2003	3034	1879	2829	0
3	13	22	"EMPTY"	"EMPTY"	12460	26050	80	329	333	83	108	109	26	100	100	0	506	547	229	111	113	19	100	100	0	0.559	0.516	0.559	0.554	1.675	0.440	0.706	52	326	616	661	-0.838	221	395	225	436	0
3	14	22	"EMPTY"	"EMPTY"	12660	26050	90	324	348	91	109	111	25	100	100	0	444	502	228	110	113	25	100	100	0	0.644	0.610	0.597	0.657	1.564	0.492	0.725	52	408	549	631	-0.636	215	334	239	392	0
3	15	22	"EMPTY"	"EMPTY"	12840	26050	90	315	328	89	105	108	27	100	100	0	495	547	281	111	114	25	100	100	0	0.547	0.511	0.586	0.599	1.849	0.374	0.646	52	400	594	659	-0.871	210	384	223	436	0
3	16	22	"EMPTY"	"EMPTY"	13040	26050	80	242	250	87	104	108	28	98	88	0	331	551	505	110	111	16	100	100	0	0.624	0.331	0.514	0.484	2.279	0.175	0.476	52	326	359	587	-0.679	138	221	146	441	0
3	17	22	"EMPTY"	"EMPTY"	13230	26060	90	281	282	90	105	109	30	98	90	0	397	488	283	109	111	18	100	100	0	0.611	0.467	0.511	0.531	1.831	0.370	0.666	52	400	464	556	-0.710	176	288	177	379	0
3	18	22	"EMPTY"	"EMPTY"	13410	26060	90	278	282	83	106	108	24	98	94	0	380	486	268	107	109	18	100	100	0	0.630	0.464	0.513	0.542	1.758	0.381	0.666	52	401	445	555	-0.666	172	273	176	379	0
3	19	22	"EMPTY"	"EMPTY"	13630	26040	150	106	107	22	104	107	30	10	1	0	110	110	16	108	113	67	0	0	0	1.000	1.500	0.857	0.985	4.446	64.912	0.000	156	792	4	5	0.000	2	2	3	2	-50
3	20	22	"EMPTY"	"EMPTY"	13820	26040	150	105	109	25	103	106	26	19	4	0	109	110	19	107	111	48	1	0	0	1.000	2.000	1.429	1.647	3.857	0.015	0.001	156	687	4	9	0.000	2	2	6	3	-50
3	21	22	"EMPTY"	"EMPTY"	14010	26040	150	106	106	22	103	107	28	9	0	0	107	108	16	106	110	48	0	0	0	3.000	1.500	1.444	1.736	4.200	19.937	0.003	156	683	4	5	1.585	3	1	3	2	-50
3	22	22	"EMPTY"	"EMPTY"	14200	26040	150	107	107	25	107	110	27	14	1	0	107	107	17	106	108	17	12	3	0	0.000	0.000	1.357	1.272	4.191	0.017	0.000	156	845	1	1	Error	0	1	0	1	-50
4	1	1	"PFA0039"	"A1411_1"	14740	22040	140	14231	13742	4401	111	119	58	100	100	0	8749	8530	2569	111	116	31	100	100	0	1.635	1.619	1.662	1.625	1.638	1.659	0.926	156	782	22758	22050	0.709	14120	8638	13631	8419	0
4	2	1	"PFA0101"	"A21885_1"	14930	22040	140	9245	8563	4256	108	117	61	100	100	0	8616	8235	3982	112	120	63	100	98	0	1.074	1.041	1.037	1.111	1.876	1.045	0.934	156	677	17641	16578	0.104	9137	8504	8455	8123	0
4	3	1	"PFA0019"	"A11546_1"	15120	22040	130	582	548	134	109	113	31	100	99	0	510	498	86	114	117	22	100	100	0	1.194	1.143	1.175	1.103	1.408	1.211	0.849	120	614	869	823	0.256	473	396	439	384	0
4	4	1	"PFA0144"	"A31870_1"	15310	22040	130	11205	10648	2990	109	113	31	100	100	0	10310	9654	2426	115	123	34	100	100	0	1.088	1.105	1.118	1.100	1.395	1.092	0.937	120	617	21291	20078	0.122	11096	10195	10539	9539	0
4	5	1	"PFA0009"	"A10325_29"	15500	22050	140	1099	1117	459	109	112	29	99	98	0	11980	12091	4210	116	124	35	100	100	0	0.083	0.084	0.081	0.082	1.685	0.083	0.888	156	685	12854	12983	-3.583	990	11864	1008	11975	0
4	6	1	"PFA0012"	"A10325_32"	15680	22050	130	863	846	206	105	109	28	100	100	0	14458	14455	2748	116	123	34	100	100	0	0.053	0.052	0.053	0.050	1.311	0.049	0.898	120	595	15100	15080	-4.242	758	14342	741	14339	0
4	7	1	"PFA0030"	"A12797_1"	15870	22050	140	4188	3940	1379	103	107	27	100	100	0	1954	1853	581	111	116	29	100	98	0	2.216	2.203	2.257	2.225	1.845	2.313	0.906	156	702	5928	5579	1.148	4085	1843	3837	1742	0
4	8	1	"PFB0005"	"B11"	16070	22060	130	192	195	46	109	112	30	87	67	0	258	261	44	111	113	21	100	99	0	0.565	0.573	0.563	0.517	1.895	0.657	0.520	120	629	230	236	-0.825	83	147	86	150	0
4	9	1	"PFB0219"	"B57"	16280	22080	150	141	140	34	106	112	30	55	17	0	143	150	38	109	112	21	68	37	0	1.029	0.829	1.000	0.949	3.383	1.209	0.160	156	667	69	75	0.042	35	34	34	41	-50
4	10	1	"PFB0285"	"B92"	16440	22050	130	319	330	95	100	104	25	100	100	0	499	495	155	106	108	20	100	99	0	0.557	0.591	0.574	0.608	1.773	0.549	0.740	120	548	612	619	-0.844	219	393	230	389	0
4	11	1	"PFB0008"	"B114"	16630	22060	140	1727	1668	717	101	104	25	99	98	0	1461	1446	493	105	107	20	100	100	0	1.199	1.169	1.161	1.066	1.670	1.232	0.911	156	692	2982	2908	0.262	1626	1356	1567	1341	0
4	12	1	"PFB0034"	"B165"	16820	22050	130	3058	2712	1168	103	105	26	100	100	0	1907	1718	677	104	106	18	100	100	0	1.639	1.616	1.599	1.577	1.509	1.604	0.913	120	612	4758	4223	0.713	2955	1803	2609	1614	0
4	13	1	"PFB0089"	"B319"	17010	22060	140	3834	3653	1442	103	108	32	100	100	0	3934	3678	1357	106	108	20	100	99	0	0.975	0.994	1.006	1.030	1.957	1.004	0.908	156	717	7559	7122	-0.037	3731	3828	3550	3572	0
4	14	1	"PFB0104"	"B351"	17210	22060	130	225	230	55	109	112	29	98	88	0	194	196	45	106	108	18	97	93	0	1.318	1.344	1.406	1.390	1.909	1.469	0.511	120	610	204	211	0.399	116	88	121	90	0
4	15	1	"PFB0113"	"B372"	17390	22060	140	2112	1980	580	109	111	29	100	100	0	1270	1242	324	105	107	17	100	100	0	1.719	1.646	1.682	1.593	1.532	1.701	0.908	156	690	3168	3008	0.782	2003	1165	1871	1137	0
4	16	1	"PFB0116"	"B380"	17570	22060	130	239	238	60	105	109	29	96	87	0	186	187	30	104	106	19	98	91	0	1.634	1.602	1.647	1.575	1.915	1.822	0.528	120	613	216	216	0.709	134	82	133	83	0
4	17	1	"PFB0118"	"B383"	17760	22060	130	3013	2840	691	105	112	36	100	100	0	1987	1911	474	106	113	39	100	100	0	1.546	1.515	1.526	1.533	1.317	1.502	0.930	120	669	4789	4540	0.629	2908	1881	2735	1805	0
4	18	1	"PFB0140"	"B432"	17960	22060	130	2140	2041	533	102	108	35	100	100	0	1657	1593	392	107	115	43	100	100	0	1.315	1.305	1.301	1.304	1.279	1.283	0.929	120	685	3588	3425	0.395	2038	1550	1939	1486	0
4	19	1	"PFC0315"	"C9"	18160	22070	130	594	577	159	99	103	27	100	100	0	461	462	88	102	106	28	100	100	0	1.379	1.328	1.346	1.291	1.341	1.405	0.868	120	639	854	838	0.463	495	359	478	360	0
4	20	1	"PFC0207"	"C56"	18350	22070	140	685	649	203	101	104	26	100	99	0	649	625	181	100	102	18	99	99	0	1.064	1.044	1.022	1.029	1.606	1.058	0.887	156	680	1133	1073	0.089	584	549	548	525	0
4	21	1	"PFC0316"	"C96"	18530	22060	130	712	690	163	103	106	27	100	100	0	479	474	93	100	102	19	100	100	0	1.607	1.570	1.613	1.564	1.396	1.623	0.862	120	612	988	961	0.684	609	379	587	374	0
4	22	1	"PFC0007"	"C114"	18730	22070	140	1328	1237	353	101	103	26	100	100	0	834	752	219	99	101	18	99	99	0	1.669	1.740	1.729	1.836	1.618	1.759	0.924	156	852	1962	1789	0.739	1227	735	1136	653	0
4	1	2	"PFC0021"	"C134"	14730	22240	140	753	741	188	115	118	31	100	100	0	458	439	109	114	117	24	100	98	0	1.855	1.926	1.977	1.988	1.462	1.988	0.858	156	725	982	951	0.891	638	344	626	325	0
4	2	2	"PFC0034"	"C161"	14910	22240	130	2593	2580	517	115	119	30	100	100	0	2001	1980	373	117	123	66	100	100	0	1.315	1.323	1.338	1.323	1.204	1.312	0.936	120	531	4362	4328	0.395	2478	1884	2465	1863	0
4	3	2	"PFJ0545"	"J687_3"	15120	22250	140	788	829	373	113	116	29	99	98	0	626	610	204	116	122	60	99	98	0	1.324	1.449	1.456	1.332	1.635	1.561	0.900	156	650	1185	1210	0.404	675	510	716	494	0
4	4	2	"PFK0100"	"Km695_2"	15300	22240	130	349	360	83	114	119	31	99	99	0	265	264	48	116	125	42	99	94	0	1.577	1.662	1.803	1.624	1.667	1.778	0.690	120	529	384	394	0.657	235	149	246	148	0
4	5	2	"PFK0134"	"Km993_1"	15490	22250	140	757	751	213	117	119	30	99	99	0	784	802	181	117	126	43	100	100	0	0.960	0.926	0.951	0.864	1.650	0.945	0.895	156	539	1307	1319	-0.060	640	667	634	685	0
4	6	2	"PFK0052"	"Km3535_1"	15690	22250	130	859	855	194	111	114	28	100	100	0	409	416	58	119	123	32	100	100	0	2.579	2.505	2.521	2.461	1.379	2.758	0.849	120	505	1038	1041	1.367	748	290	744	297	0
4	7	2	"PFK0059"	"Km3703_4"	15870	22250	140	529	528	167	109	112	26	99	98	0	555	556	133	116	120	28	99	99	0	0.957	0.952	0.948	0.890	1.643	0.984	0.838	156	554	859	859	-0.064	420	439	419	440	0
4	8	2	"PFK0303"	"Kn267_1"	16060	22250	140	859	845	268	116	120	43	100	99	0	648	643	175	115	126	76	97	96	0	1.394	1.381	1.350	1.400	1.674	1.431	0.853	156	541	1276	1257	0.479	743	533	729	528	0
4	9	2	"PFK0297"	"Kn2497_2"	16250	22250	140	2070	2061	648	117	123	49	100	100	0	888	850	267	113	128	87	96	94	0	2.520	2.638	2.691	2.846	1.587	2.675	0.919	156	527	2728	2681	1.333	1953	775	1944	737	0
4	10	2	"PFK0436"	"Kn5150_1"	16450	22250	140	11406	10623	3665	111	114	28	100	100	0	11012	10432	3501	111	114	23	100	100	0	1.036	1.019	1.033	1.080	1.691	1.023	0.934	156	514	22196	20833	0.051	11295	10901	10512	10321	0
4	11	2	"PFK0536"	"Kn8928_1"	16640	22260	140	1729	1871	945	112	115	29	100	100	0	1146	1191	455	111	113	21	100	100	0	1.562	1.629	1.627	1.463	1.676	1.793	0.898	156	547	2652	2839	0.644	1617	1035	1759	1080	0
4	12	2	"PFK0544"	"Kn9335_1"	16820	22260	130	1168	1164	219	110	113	29	100	100	0	604	654	408	110	112	26	100	100	0	2.142	1.938	2.180	2.098	1.398	1.665	0.609	120	537	1552	1598	1.099	1058	494	1054	544	0
4	13	2	"PFK0875"	"Ks2_1"	17010	22260	140	439	442	124	108	112	28	100	99	0	409	400	98	110	113	27	100	97	0	1.107	1.152	1.200	1.152	1.621	1.192	0.842	156	568	630	624	0.147	331	299	334	290	0
4	14	2	"PFK0879"	"Ks2_14"	17200	22260	130	7663	7285	1515	109	114	28	100	100	0	4644	4521	816	111	114	21	100	100	0	1.666	1.627	1.666	1.620	1.299	1.642	0.928	120	480	12087	11586	0.737	7554	4533	7176	4410	0
4	15	2	"PFK1056"	"Ks54_1"	17380	22260	130	1097	1087	285	112	115	28	100	100	0	952	957	255	109	114	25	100	100	0	1.168	1.150	1.149	1.166	1.388	1.134	0.915	120	464	1828	1823	0.225	985	843	975	848	0
4	16	2	"PFK1101"	"Ks59_1"	17580	22270	140	1245	1269	480	109	115	31	99	98	0	1154	1180	347	109	113	24	100	100	0	1.087	1.083	1.108	1.010	1.754	1.136	0.880	156	489	2181	2231	0.120	1136	1045	1160	1071	0
4	17	2	"PFK1165"	"Ks72_6"	17770	22260	130	376	373	91	105	111	30	99	98	0	895	904	205	109	118	45	100	100	0	0.345	0.337	0.335	0.324	1.426	0.314	0.826	120	479	1057	1063	-1.536	271	786	268	795	0
4	18	2	"PFK1183"	"Ks75_9"	17960	22260	130	955	943	211	102	107	30	100	100	0	471	460	101	108	117	37	100	99	0	2.350	2.389	2.418	2.413	1.303	2.440	0.864	120	585	1216	1193	1.233	853	363	841	352	0
4	19	2	"PFK1209"	"Ks82_1"	18160	22260	130	2657	2521	679	102	109	38	100	100	0	2176	2150	517	104	114	58	100	100	0	1.233	1.182	1.199	1.167	1.266	1.187	0.937	120	535	4627	4465	0.302	2555	2072	2419	2046	0
4	20	2	"PFK1228"	"Ks83_8"	18340	22270	140	2059	1989	724	106	111	36	100	100	0	3354	3394	931	105	112	58	100	100	0	0.601	0.573	0.595	0.527	1.554	0.590	0.929	156	520	5202	5172	-0.734	1953	3249	1883	3289	0
4	21	2	"PFK0643"	"Ks127_5"	18530	22260	130	436	417	112	107	110	28	96	95	0	670	635	148	105	109	24	100	100	0	0.582	0.585	0.580	0.556	1.615	0.582	0.864	120	549	894	840	-0.780	329	565	310	530	0
4	22	2	"PFK0638"	"Ks127_16"	18730	22260	130	1011	949	269	104	109	35	100	100	0	883	832	192	104	112	58	99	98	0	1.164	1.161	1.155	1.140	1.468	1.161	0.887	120	648	1686	1573	0.219	907	779	845	728	0
4	1	3	"PFK0659"	"Ks133_2"	14720	22440	130	261	266	57	111	114	32	97	95	0	447	446	75	112	115	20	100	100	0	0.448	0.464	0.459	0.435	1.680	0.453	0.706	120	662	485	489	-1.159	150	335	155	334	0
4	2	3	"PFK0667"	"Ks139_1"	14920	22440	120	184	193	46	112	114	26	90	70	0	166	182	54	114	115	19	92	68	0	1.385	1.191	1.390	1.252	2.411	1.219	0.278	120	513	124	149	0.469	72	52	81	68	0
4	3	3	"PFK0682"	"Ks152_11"	15110	22450	130	184	186	38	108	111	27	94	69	0	194	198	32	111	112	17	100	97	0	0.916	0.897	0.886	0.855	1.985	1.110	0.403	120	481	159	165	-0.127	76	83	78	87	0
4	4	3	"PFK0686"	"Ks155_1"	15300	22450	130	1203	1136	321	107	111	27	100	100	0	1142	1108	271	111	120	80	100	100	0	1.063	1.032	1.039	1.006	1.373	1.032	0.920	120	490	2127	2026	0.088	1096	1031	1029	997	0
4	5	3	"PFA0001"	"A10325_1"	15470	22440	150	121	121	28	111	115	28	23	5	0	122	124	22	112	124	126	0	0	0	1.000	0.833	1.242	1.240	3.660	0.469	0.030	156	502	20	22	0.000	10	10	10	12	-50
4	6	3	"PFA0004"	"A10325_16"	15660	22440	150	113	138	133	112	113	27	23	10	0	120	139	95	111	114	20	32	15	0	0.111	0.929	1.105	1.105	4.001	1.543	0.539	156	538	10	54	-3.170	1	9	26	28	-50
4	7	3	"PFA0008"	"A10325_26"	15880	22450	130	554	563	171	110	112	26	100	100	0	407	436	155	111	114	19	100	100	0	1.500	1.394	1.507	1.399	1.506	1.384	0.745	120	520	740	778	0.585	444	296	453	325	0
4	8	3	"PFA0016"	"A10935_1"	16060	22450	130	6140	5760	1861	119	125	51	100	100	0	5791	5611	1407	117	136	112	100	100	0	1.061	1.027	1.037	0.987	1.312	1.047	0.937	120	522	11695	11135	0.086	6021	5674	5641	5494	0
4	9	3	"PFA0020"	"A11962_1"	16260	22460	120	215	233	126	119	126	53	77	40	0	221	257	164	115	136	117	41	6	0	0.906	0.803	0.865	0.805	2.150	0.767	0.617	120	480	202	256	-0.143	96	106	114	142	0
4	10	3	"PFA0023"	"A12312_15"	16450	22450	130	1390	1310	416	112	115	28	100	100	0	684	667	162	111	113	19	100	100	0	2.230	2.155	2.194	2.078	1.423	2.190	0.900	120	534	1851	1754	1.157	1278	573	1198	556	0
4	11	3	"PFA0047"	"A14801_11"	16640	22450	130	2949	2852	634	112	115	29	100	100	0	1693	1624	343	110	113	20	100	100	0	1.792	1.810	1.801	1.812	1.322	1.828	0.928	120	541	4420	4254	0.842	2837	1583	2740	1514	0
4	12	3	"PFA0051"	"A14801_2"	16840	22460	130	665	654	212	111	114	29	99	97	0	447	467	147	109	112	28	100	100	0	1.639	1.517	1.517	1.461	1.615	1.728	0.687	120	516	892	901	0.713	554	338	543	358	0
4	13	3	"PFA0053"	"A14801_24"	17020	22460	130	253	250	63	106	107	27	97	90	0	804	788	156	105	108	27	100	100	0	0.210	0.211	0.195	0.195	1.524	0.210	0.734	120	445	846	827	-2.249	147	699	144	683	0
4	14	3	"PFA0056"	"A14801_31"	17200	22440	150	117	125	39	100	103	25	39	20	0	126	159	139	106	108	21	49	26	0	0.850	0.472	0.835	0.844	3.155	0.193	0.189	156	489	37	78	-0.234	17	20	25	53	-50
4	15	3	"PFA0058"	"A14801_37"	17390	22440	150	140	141	33	103	108	28	58	29	0	132	135	26	106	109	25	50	19	0	1.423	1.310	1.283	1.441	2.562	1.980	0.139	156	483	63	67	0.509	37	26	38	29	-50
4	16	3	"PFA0060"	"A14801_6"	17580	22440	150	128	130	29	103	108	27	48	15	0	126	130	28	104	107	24	46	21	0	1.136	1.038	1.113	1.161	3.194	1.884	0.131	156	473	47	53	0.184	25	22	27	26	-50
4	17	3	"PFA0083"	"A18792_11"	17760	22430	150	127	131	30	101	105	28	47	23	0	130	129	21	105	110	30	34	2	0	1.040	1.250	1.250	1.256	3.545	1.900	0.197	156	495	51	54	0.057	26	25	30	24	-50
4	18	3	"PFA0087"	"A18792_19"	17950	22470	150	136	139	35	101	106	30	56	24	0	137	137	26	106	113	29	51	13	0	1.129	1.226	1.288	1.236	3.405	1.587	0.252	156	562	66	69	0.175	35	31	38	31	-50
4	19	3	"PFA0098"	"A20643_1"	18160	22460	120	149	148	37	102	106	29	63	34	0	195	200	47	104	110	36	93	70	0	0.516	0.479	0.585	0.497	2.268	0.480	0.196	120	483	138	142	-0.953	47	91	46	96	0
4	20	3	"PFA0103"	"A21885_19"	18340	22450	130	2629	2415	693	105	109	33	100	100	0	1467	1382	327	105	113	59	100	100	0	1.853	1.809	1.821	1.774	1.354	1.859	0.929	120	510	3886	3587	0.890	2524	1362	2310	1277	0
4	21	3	"PFA0105"	"A21885_20"	18530	22450	130	1363	1287	314	105	109	31	100	100	0	869	815	190	106	113	41	99	98	0	1.649	1.667	1.677	1.711	1.608	1.673	0.893	120	549	2021	1891	0.721	1258	763	1182	709	0
4	22	3	"PFA0107"	"A21885_9"	18730	22460	130	658	644	176	101	105	29	99	99	0	446	446	81	103	108	37	100	100	0	1.624	1.583	1.605	1.497	1.468	1.682	0.863	120	645	900	886	0.699	557	343	543	343	0
4	1	4	"PFA0130"	"A2546_1"	14740	22630	130	5313	4850	1487	112	113	31	100	100	0	5173	4972	1044	115	118	19	100	100	0	1.028	0.975	1.010	0.929	1.378	1.019	0.921	120	626	10259	9595	0.040	5201	5058	4738	4857	0
4	2	4	"PFA0132"	"A26463_1"	14920	22630	130	146	150	35	110	113	28	57	28	0	200	205	34	116	117	18	100	97	0	0.429	0.449	0.488	0.374	2.950	0.609	0.135	120	470	120	129	-1.222	36	84	40	89	0
4	3	4	"PFA0137"	"A29544_1"	15090	22620	150	128	133	33	105	108	28	42	22	0	128	133	34	113	115	17	45	21	0	1.533	1.400	1.437	1.553	3.540	1.730	0.059	156	545	38	48	0.617	23	15	28	20	-50
4	4	4	"PFA0145"	"A31914_2"	15290	22630	130	307	304	66	104	109	30	100	95	0	4528	4279	1002	114	143	250	100	100	0	0.046	0.048	0.047	0.046	1.448	0.044	0.801	120	507	4617	4365	-4.443	203	4414	200	4165	0
4	5	4	"PFA0147"	"A31914_5"	15490	22630	140	218	232	82	107	111	30	97	84	0	472	460	102	112	143	252	87	3	0	0.308	0.359	0.324	0.338	1.959	0.134	0.186	156	503	471	473	-1.697	111	360	125	348	0
4	6	4	"PFA0149"	"A31914_8"	15690	22640	140	753	735	239	106	109	28	100	99	0	470	457	120	110	113	24	98	97	0	1.797	1.813	1.819	1.811	1.753	1.920	0.860	156	475	1007	976	0.846	647	360	629	347	0
4	7	4	"PFC0052"	"C198"	15850	22630	150	130	131	29	108	111	27	41	14	0	134	143	42	112	115	20	53	28	0	1.000	0.742	1.114	0.925	3.402	0.955	0.075	156	557	44	54	0.000	22	22	23	31	-50
4	8	4	"PFC0057"	"C216"	16070	22640	130	213	215	50	117	119	32	90	76	0	178	181	29	117	123	77	30	0	0	1.574	1.531	1.531	1.500	2.415	1.927	0.399	120	485	157	162	0.654	96	61	98	64	0
4	9	4	"PFC0059"	"C222"	16230	22630	150	149	153	40	123	127	46	33	7	0	146	147	30	119	132	89	1	0	0	0.963	1.071	1.125	1.018	3.156	2.006	0.161	156	528	53	58	-0.054	26	27	30	28	-50
4	10	4	"PFC0062"	"C228"	16450	22640	130	401	403	111	115	119	31	98	98	0	243	241	41	114	117	21	99	96	0	2.217	2.268	2.191	2.185	1.708	2.555	0.730	120	459	415	415	1.149	286	129	288	127	0
4	11	4	"PFC0068"	"C237"	16620	22640	130	173	172	43	109	113	27	81	57	0	1104	1099	228	110	112	27	100	100	0	0.064	0.064	0.067	0.061	1.924	0.055	0.384	120	431	1058	1052	-3.957	64	994	63	989	0
4	12	4	"PFC0072"	"C244"	16820	22640	130	1245	1203	257	107	109	26	100	100	0	1019	1000	166	108	112	28	100	100	0	1.249	1.229	1.283	1.216	1.321	1.253	0.899	120	462	2049	1988	0.321	1138	911	1096	892	0
4	13	4	"PFC0092"	"C291"	17010	22640	140	1039	984	343	103	106	33	100	99	0	676	633	208	104	107	30	97	95	0	1.636	1.665	1.745	1.784	1.846	1.713	0.881	156	483	1508	1410	0.710	936	572	881	529	0
4	14	4	"PFC0094"	"C296"	17210	22640	150	120	134	64	99	103	32	40	26	0	119	125	41	102	104	28	35	17	0	1.235	1.522	1.500	1.560	2.685	1.458	0.523	156	573	38	58	0.305	21	17	35	23	-50
4	15	4	"PFC0096"	"C299"	17400	22640	130	181	185	54	101	107	29	86	65	0	166	167	28	103	105	20	93	80	0	1.270	1.313	1.232	1.192	2.221	1.731	0.422	120	542	143	148	0.345	80	63	84	64	0
4	16	4	"PFC0099"	"C302"	17570	22640	130	368	382	80	102	105	26	100	100	0	318	322	51	102	103	18	100	100	0	1.231	1.273	1.269	1.257	1.388	1.321	0.819	120	543	482	500	0.300	266	216	280	220	0
4	17	4	"PFC0101"	"C307"	17770	22640	130	317	318	89	98	101	27	100	98	0	308	312	69	102	104	18	100	99	0	1.063	1.048	1.048	1.026	1.623	1.064	0.746	120	568	425	430	0.088	219	206	220	210	0
4	18	4	"PFC0103"	"C311"	17970	22630	150	117	123	35	97	101	28	39	19	0	121	125	23	103	106	20	47	24	0	1.111	1.182	1.400	1.449	4.033	3.058	0.081	156	577	38	48	0.152	20	18	26	22	-50
4	19	4	"PFC0123"	"C370"	18150	22640	130	796	786	229	98	103	36	100	100	0	645	626	146	103	106	26	100	100	0	1.288	1.315	1.281	1.284	1.390	1.361	0.904	120	535	1240	1211	0.365	698	542	688	523	0
4	20	4	"PFC0125"	"C374"	18360	22650	130	138	140	37	98	103	36	53	17	0	140	141	22	103	106	29	63	15	0	1.081	1.105	1.358	1.210	3.093	1.864	0.179	120	556	77	80	0.112	40	37	42	38	0
4	21	4	"PFC0127"	"C38"	18540	22650	140	182	184	49	100	104	29	86	70	0	375	359	93	102	107	34	98	94	0	0.300	0.327	0.327	0.316	2.116	0.319	0.563	156	571	355	341	-1.735	82	273	84	257	0
4	22	4	"PFC0129"	"C382"	18730	22650	140	465	451	148	99	102	28	97	95	0	286	281	74	100	104	28	96	92	0	1.968	1.945	1.935	1.896	1.791	2.094	0.814	156	711	552	533	0.977	366	186	352	181	0
4	1	5	"PFC0131"	"C385"	14740	22820	130	571	540	160	108	109	26	100	100	0	346	340	63	114	119	60	99	94	0	1.996	1.912	1.900	1.805	1.524	2.116	0.830	120	641	695	658	0.997	463	232	432	226	0
4	2	5	"PFC0133"	"C387"	14920	22820	130	1183	1122	411	109	110	27	99	98	0	607	620	186	114	115	18	100	100	0	2.178	2.002	2.004	1.873	1.600	2.075	0.911	120	536	1567	1519	1.123	1074	493	1013	506	0
4	3	5	"PFC0149"	"C427"	15110	22820	130	384	376	89	105	107	25	99	96	0	302	298	51	112	113	17	100	100	0	1.468	1.457	1.446	1.398	1.668	1.541	0.785	120	557	469	457	0.554	279	190	271	186	0
4	4	5	"PFC0151"	"C43"	15300	22820	130	470	465	139	104	107	26	100	99	0	561	551	120	111	132	217	97	56	0	0.813	0.820	0.803	0.768	1.639	0.837	0.814	120	523	816	801	-0.298	366	450	361	440	0
4	5	5	"PFC0153"	"C436"	15490	22830	140	183	190	44	104	107	28	90	76	0	172	180	62	110	126	190	1	1	0	1.274	1.229	1.305	1.277	2.432	1.046	0.308	156	542	141	156	0.350	79	62	86	70	0
4	6	5	"PFC0155"	"C441"	15680	22820	130	3230	2915	872	103	110	67	100	100	0	1488	1411	376	110	117	70	100	100	0	2.269	2.161	2.197	2.141	1.332	2.183	0.928	120	504	4505	4113	1.182	3127	1378	2812	1301	0
4	7	5	"PFC0157"	"C445"	15880	22820	130	161	167	36	109	114	65	35	5	0	142	149	37	114	121	68	11	2	0	1.857	1.657	1.561	1.556	3.124	1.125	0.740	120	530	80	93	0.893	52	28	58	35	0
4	8	5	"PFC0159"	"C447"	16070	22830	140	549	553	179	117	121	32	99	95	0	709	697	187	119	121	22	100	100	0	0.732	0.754	0.779	0.703	1.723	0.777	0.866	156	543	1022	1014	-0.450	432	590	436	578	0
4	9	5	"PFD0373"	"D42243_45"	16270	22830	140	18874	18100	8012	130	135	37	100	100	0	12318	11792	4490	129	133	30	100	100	0	1.538	1.541	1.549	1.434	1.930	1.620	0.913	156	499	30933	29633	0.621	18744	12189	17970	11663	0
4	10	5	"PFD0380"	"D42715_1"	16450	22810	150	158	158	36	122	126	34	51	21	0	153	170	121	125	129	25	55	23	0	1.286	0.800	1.211	1.054	3.734	0.158	0.047	156	527	64	81	0.363	36	28	36	45	-50
4	11	5	"PFD0387"	"D42954_2"	16640	22810	150	125	130	31	112	115	28	31	10	0	126	128	24	116	119	27	25	3	0	1.300	1.500	1.306	1.254	4.007	1.923	0.018	156	515	23	30	0.379	13	10	18	12	-50
4	12	5	"PFD0397"	"D45582_1"	16820	22820	150	134	138	33	107	110	25	52	26	0	125	128	24	112	115	26	27	5	0	2.077	1.938	1.529	1.585	3.456	1.399	0.113	156	533	40	47	1.054	27	13	31	16	-50
4	13	5	"PFD0405"	"D4722_1"	17010	22830	130	554	539	99	105	109	29	100	100	0	322	331	58	109	112	26	99	99	0	2.108	1.955	2.019	1.986	1.490	2.078	0.805	120	493	662	656	1.076	449	213	434	222	0
4	14	5	"PFD0416"	"D49176_11"	17190	22830	130	836	821	150	106	110	34	100	100	0	1031	985	216	108	112	31	100	100	0	0.791	0.815	0.810	0.838	1.337	0.791	0.916	120	543	1653	1592	-0.338	730	923	715	877	0
4	15	5	"PFD0438"	"D49176_65"	17390	22850	100	168	177	50	110	113	30	77	46	0	166	172	41	110	114	21	92	67	0	1.036	1.081	1.130	1.143	2.465	1.476	0.304	80	423	114	129	0.051	58	56	67	62	0
4	16	5	"PFD0441"	"D49176_7"	17580	22840	130	954	930	221	108	111	30	100	100	0	1977	1932	306	110	114	29	100	100	0	0.453	0.451	0.438	0.439	1.288	0.452	0.914	120	566	2713	2644	-1.142	846	1867	822	1822	0
4	17	5	"PFD0444"	"D49942_10"	17770	22840	120	658	656	165	100	105	28	100	100	0	11365	11029	1787	110	114	24	100	100	0	0.050	0.051	0.050	0.049	1.308	0.051	0.893	120	498	11813	11475	-4.334	558	11255	556	10919	0
4	18	5	"PFD0446"	"D49942_3"	17960	22840	130	673	660	169	96	100	25	100	100	0	2575	2494	474	107	111	22	100	100	0	0.234	0.236	0.236	0.227	1.406	0.228	0.881	120	561	3045	2951	-2.097	577	2468	564	2387	0
4	19	5	"PFD0448"	"D49942_6"	18150	22840	130	754	730	174	96	100	34	100	100	0	3328	3259	633	105	108	20	100	100	0	0.204	0.201	0.205	0.197	1.329	0.192	0.890	120	561	3881	3788	-2.292	658	3223	634	3154	0
4	20	5	"PFD0450"	"D49942_9"	18340	22840	130	819	841	272	96	99	34	100	100	0	11087	11713	3619	102	104	16	100	100	0	0.066	0.064	0.065	0.063	1.354	0.060	0.891	120	548	11708	12356	-3.925	723	10985	745	11611	0
4	21	5	"PFD0482"	"D56400_4"	18530	22850	130	171	171	41	98	99	24	90	69	0	197	201	32	102	104	15	100	99	0	0.768	0.737	0.732	0.693	2.072	0.901	0.413	120	523	168	172	-0.380	73	95	73	99	0
4	22	5	"PFD0484"	"D56470_2"	18720	22850	130	188	194	57	97	99	23	93	83	0	365	361	60	101	102	15	100	100	0	0.345	0.373	0.336	0.318	1.957	0.389	0.523	120	624	355	357	-1.537	91	264	97	260	0
4	1	6	"PFD0487"	"D56950_2"	14730	23020	130	2139	1963	521	115	139	143	100	99	0	1641	1600	232	115	174	352	100	100	0	1.326	1.244	1.293	1.191	1.347	1.157	0.735	120	630	3550	3333	0.407	2024	1526	1848	1485	0
4	2	6	"PFD0490"	"D5782_1"	14910	23020	130	1098	1109	301	110	111	27	100	100	0	991	1017	216	110	115	39	100	100	0	1.121	1.101	1.110	1.078	1.317	1.106	0.905	120	562	1869	1906	0.165	988	881	999	907	0
4	3	6	"PFD0508"	"D6287_1"	15110	23020	130	182	187	40	104	107	25	94	78	0	191	194	39	109	111	17	97	94	0	0.951	0.976	1.050	0.994	2.082	1.121	0.403	120	560	160	168	-0.072	78	82	83	85	0
4	4	6	"PFD0510"	"D6287_13"	15290	23010	120	158	161	38	104	105	24	80	54	0	155	162	37	109	112	19	84	62	0	1.174	1.075	1.078	1.030	2.456	1.291	0.349	120	498	100	110	0.231	54	46	57	53	0
4	5	6	"PFD0529"	"D6287_55"	15480	23010	130	219	224	55	104	106	24	97	94	0	571	568	104	111	113	19	100	100	0	0.250	0.263	0.260	0.244	1.711	0.245	0.643	120	524	575	577	-2.000	115	460	120	457	0
4	6	6	"PFD0532"	"D6287_61"	15670	23020	130	166	169	35	105	109	63	46	5	0	154	161	39	110	116	65	27	4	0	1.386	1.255	1.333	1.320	2.688	1.569	0.205	120	556	105	115	0.471	61	44	64	51	0
4	7	6	"PFD0536"	"D6287_69"	15860	23020	130	190	190	41	110	112	29	91	66	0	184	187	32	112	115	37	90	48	0	1.111	1.067	1.054	1.039	2.001	1.340	0.435	120	563	152	155	0.152	80	72	80	75	0
4	8	6	"PFD0538"	"D6287_70"	16050	23020	120	303	296	67	118	123	34	99	94	0	243	247	46	121	125	28	99	95	0	1.516	1.413	1.382	1.394	1.859	1.471	0.586	120	498	307	304	0.601	185	122	178	126	0
4	9	6	"PFD0549"	"D64289_1"	16240	23020	130	47879	43805	10035	133	141	43	100	100	0	40970	38793	7622	137	149	71	100	100	0	1.169	1.130	1.181	1.120	1.322	1.131	0.932	120	498	88579	82328	0.226	47746	40833	43672	38656	0
4	10	6	"PFD0558"	"D65681_2"	16420	23020	130	802	775	222	127	133	38	100	99	0	814	783	216	131	142	68	100	98	0	0.988	0.994	0.985	0.982	1.548	0.974	0.859	120	563	1358	1300	-0.017	675	683	648	652	0
4	11	6	"PFE0558"	"E49_1"	16630	23030	130	345	341	72	115	116	26	100	99	0	312	316	43	120	123	23	100	100	0	1.198	1.153	1.148	1.117	1.480	1.241	0.783	120	581	422	422	0.261	230	192	226	196	0
4	12	6	"PFE0562"	"E5006_5"	16810	23020	130	1728	1656	398	109	112	27	100	100	0	2056	1991	427	117	118	19	100	100	0	0.835	0.826	0.822	0.822	1.333	0.804	0.908	120	544	3558	3421	-0.260	1619	1939	1547	1874	0
4	13	6	"PFE0565"	"E5141_1"	17000	23020	130	1164	1135	304	110	113	27	100	100	0	785	775	162	115	117	20	100	99	0	1.573	1.553	1.550	1.549	1.465	1.563	0.899	120	578	1724	1685	0.654	1054	670	1025	660	0
4	14	6	"PFE0569"	"E517_1"	17200	23020	130	834	810	215	107	110	26	100	100	0	610	616	114	114	116	20	100	100	0	1.466	1.400	1.443	1.350	1.387	1.466	0.853	120	565	1223	1205	0.552	727	496	703	502	0
4	15	6	"PFE0579"	"E5479_3"	17380	23020	130	2070	2081	625	107	110	34	100	100	0	1413	1422	376	114	121	51	100	100	0	1.511	1.509	1.534	1.518	1.385	1.503	0.906	120	542	3262	3282	0.596	1963	1299	1974	1308	0
4	16	6	"PFE0585"	"E598_1"	17580	23030	140	3503	3450	1383	109	112	35	100	100	0	20373	20390	7185	118	125	52	100	100	0	0.168	0.165	0.173	0.157	1.667	0.161	0.899	156	576	23649	23613	-2.577	3394	20255	3341	20272	0
4	17	6	"PFE0608"	"E714_7"	17770	23020	130	249	255	56	103	106	27	99	95	0	223	225	52	116	120	28	95	87	0	1.364	1.394	1.405	1.451	1.952	1.495	0.457	120	521	253	261	0.448	146	107	152	109	0
4	18	6	"PFE0610"	"E7279_2"	17970	23030	130	1265	1202	295	100	102	25	100	100	0	698	686	112	110	112	19	100	100	0	1.981	1.913	1.957	1.864	1.308	2.020	0.904	120	545	1753	1678	0.986	1165	588	1102	576	0
4	19	6	"PFE0613"	"E7418_1"	18150	23030	120	536	534	108	97	101	25	100	100	0	331	333	49	104	107	18	100	100	0	1.934	1.908	1.893	1.892	1.298	1.987	0.845	120	484	666	666	0.952	439	227	437	229	0
4	20	6	"PFE0616"	"E7745_1"	18340	23030	130	178	183	39	96	98	24	96	84	0	167	167	25	102	104	17	97	90	0	1.262	1.338	1.319	1.298	1.868	1.608	0.411	120	529	147	152	0.335	82	65	87	65	0
4	21	6	"PFE0619"	"E7861_3"	18520	23030	130	568	561	145	97	98	24	100	100	0	514	508	87	104	105	16	100	100	0	1.149	1.149	1.139	1.099	1.511	1.189	0.836	120	528	881	868	0.200	471	410	464	404	0
4	22	6	"PFE0623"	"E8100_2"	18720	23030	130	1839	1761	440	95	97	24	100	100	0	2686	2583	530	103	104	16	100	100	0	0.675	0.672	0.686	0.663	1.308	0.659	0.921	120	644	4327	4146	-0.567	1744	2583	1666	2480	0
4	1	7	"PFE0649"	"E8914_2"	14710	23200	130	909	876	208	113	138	140	100	98	0	534	528	103	113	166	339	79	0	0	1.891	1.839	1.911	1.829	1.399	0.846	0.396	120	657	1217	1178	0.919	796	421	763	415	0
4	2	7	"PFE0654"	"E9225_1"	14910	23210	120	535	548	150	100	103	26	100	100	0	1236	1268	243	108	110	18	100	100	0	0.386	0.386	0.376	0.372	1.360	0.385	0.866	120	497	1563	1608	-1.375	435	1128	448	1160	0
4	3	7	"PFE0657"	"E9299_3"	15110	23220	140	152	156	37	99	103	28	76	47	0	166	174	38	108	112	21	90	76	0	0.914	0.864	0.917	0.832	2.823	1.066	0.236	156	597	111	123	-0.130	53	58	57	66	0
4	4	7	"PFE0659"	"E9299_6"	15290	23210	130	4862	4650	1149	104	108	28	100	100	0	3873	3755	764	110	113	20	100	100	0	1.264	1.247	1.261	1.230	1.247	1.264	0.943	120	559	8521	8191	0.338	4758	3763	4546	3645	0
4	5	7	"PFE0663"	"E9475_1"	15480	23210	130	2120	2042	558	102	104	24	100	100	0	1377	1343	255	111	112	17	100	100	0	1.594	1.575	1.644	1.529	1.318	1.617	0.911	120	618	3284	3172	0.673	2018	1266	1940	1232	0
4	6	7	"PFE0668"	"E9987_1"	15680	23210	130	556	548	147	103	105	24	100	100	0	686	671	124	111	111	15	100	100	0	0.788	0.795	0.818	0.763	1.466	0.808	0.835	120	546	1028	1005	-0.344	453	575	445	560	0
4	7	7	"PFF0025"	"F10660_2"	15860	23210	130	1042	1015	198	108	109	26	100	100	0	527	518	85	111	112	17	100	100	0	2.245	2.229	2.236	2.227	1.295	2.293	0.888	120	547	1350	1314	1.167	934	416	907	407	0
4	8	7	"PFF0029"	"F10730_3"	16060	23220	130	1703	1702	430	114	116	29	100	100	0	1295	1289	234	114	119	23	100	100	0	1.345	1.351	1.392	1.314	1.332	1.414	0.907	120	539	2770	2763	0.428	1589	1181	1588	1175	0
4	9	7	"PFF0032"	"F10872_1"	16240	23210	130	921	875	234	120	127	36	100	100	0	628	620	133	121	133	67	100	98	0	1.580	1.513	1.546	1.490	1.388	1.549	0.897	120	544	1308	1254	0.660	801	507	755	499	0
4	10	7	"PFF0035"	"F10935_2"	16440	23220	130	7062	6843	1832	121	124	30	100	100	0	5044	5099	952	122	126	27	100	100	0	1.410	1.351	1.412	1.314	1.304	1.411	0.928	120	549	11863	11699	0.496	6941	4922	6722	4977	0
4	11	7	"PFF0038"	"F10949_3"	16620	23210	130	1461	1411	317	115	117	27	100	100	0	1016	963	222	119	123	22	100	99	0	1.501	1.536	1.558	1.586	1.400	1.538	0.918	120	533	2243	2140	0.585	1346	897	1296	844	0
4	12	7	"PFF0040"	"F10953_1"	16820	23220	130	1445	1446	472	109	110	27	100	100	0	8046	8509	2545	116	117	19	100	100	0	0.168	0.159	0.163	0.155	1.273	0.156	0.915	120	563	9266	9730	-2.569	1336	7930	1337	8393	0
4	13	7	"PFF0668"	"F310_1"	17010	23220	120	231	233	52	109	109	24	98	95	0	207	210	35	112	114	18	100	98	0	1.284	1.265	1.203	1.205	1.838	1.438	0.560	120	515	217	222	0.361	122	95	124	98	0
4	14	7	"PFF0671"	"F31319_2"	17200	23220	120	1062	1009	229	107	109	25	100	100	0	1788	1734	290	113	115	18	100	100	0	0.570	0.556	0.563	0.544	1.293	0.563	0.910	120	498	2630	2523	-0.811	955	1675	902	1621	0
4	15	7	"PFF0680"	"F31855_1"	17380	23220	120	459	460	102	107	110	26	100	100	0	284	288	54	114	117	29	99	98	0	2.071	2.029	2.067	2.056	1.499	2.127	0.772	120	496	522	527	1.050	352	170	353	174	0
4	16	7	"PFF0682"	"F32050_1"	17580	23220	120	1014	996	248	108	111	26	100	100	0	495	493	94	114	117	25	100	100	0	2.378	2.343	2.355	2.321	1.402	2.450	0.869	120	478	1287	1267	1.250	906	381	888	379	0
4	17	7	"PFF0686"	"F32122_1"	17770	23220	140	3143	2956	1251	105	107	26	100	100	0	1969	1818	666	114	117	24	99	98	0	1.638	1.673	1.700	1.661	1.991	1.750	0.915	156	567	4893	4555	0.712	3038	1855	2851	1704	0
4	18	7	"PFF0693"	"F32325_1"	17960	23220	130	880	869	189	101	105	25	100	100	0	1212	1174	208	109	111	18	100	100	0	0.706	0.721	0.718	0.716	1.289	0.714	0.907	120	509	1882	1833	-0.502	779	1103	768	1065	0
4	19	7	"PFF0715"	"F33346_1"	18150	23220	130	636	634	172	100	103	25	100	100	0	558	546	122	107	111	19	100	100	0	1.188	1.216	1.240	1.192	1.328	1.224	0.889	120	534	987	973	0.249	536	451	534	439	0
4	20	7	"PFF0719"	"F33441_1"	18340	23220	130	3147	2919	781	98	101	25	100	100	0	3414	3218	706	108	111	26	100	100	0	0.922	0.907	0.920	0.889	1.322	0.907	0.927	120	545	6355	5931	-0.117	3049	3306	2821	3110	0
4	21	7	"PFF0722"	"F33612_1"	18530	23220	130	591	569	131	100	101	25	100	100	0	542	526	88	106	108	25	100	100	0	1.126	1.117	1.084	1.097	1.412	1.136	0.858	120	533	927	889	0.171	491	436	469	420	0
4	22	7	"PFF0725"	"F33675_1"	18710	23220	130	407	397	95	98	99	24	100	100	0	263	262	54	102	104	17	99	98	0	1.919	1.869	1.908	1.904	1.641	1.981	0.770	120	630	470	459	0.941	309	161	299	160	0
4	1	8	"PFF0728"	"F33814_1"	14730	23400	130	206	205	48	107	109	26	95	84	0	174	178	24	110	112	17	97	92	0	1.547	1.441	1.335	1.387	1.898	1.882	0.452	120	631	163	166	0.629	99	64	98	68	0
4	2	8	"PFF0734"	"F34109_1"	14900	23390	130	223	221	52	94	96	22	98	95	0	223	223	43	105	107	14	98	97	0	1.093	1.076	1.100	1.072	2.011	1.142	0.617	120	548	247	245	0.129	129	118	127	118	0
4	3	8	"PFF0764"	"F35293_1"	15110	23400	120	350	356	75	93	98	27	100	100	0	411	409	66	104	108	20	100	100	0	0.837	0.862	0.852	0.847	1.379	0.878	0.839	120	541	564	568	-0.256	257	307	263	305	0
4	4	8	"PFF0773"	"F35453_1"	15310	23410	110	144	147	30	101	104	27	71	35	0	169	168	30	106	109	18	97	77	0	0.683	0.742	0.755	0.642	2.971	1.203	0.191	80	433	106	108	-0.551	43	63	46	62	0
4	5	8	"PFF0777"	"F35590_1"	15470	23410	100	135	138	32	102	106	27	56	28	0	147	150	22	109	110	18	86	51	0	0.868	0.878	1.111	1.039	2.851	1.728	0.114	80	416	71	77	-0.204	33	38	36	41	0
4	6	8	"PFF0781"	"F35756_2"	15680	23400	130	1697	1627	411	105	107	27	100	100	0	1758	1696	360	111	114	29	100	100	0	0.967	0.960	0.964	0.945	1.275	0.966	0.931	120	597	3239	3107	-0.049	1592	1647	1522	1585	0
4	7	8	"PFF0784"	"F35756_5"	15870	23400	130	2579	2572	618	110	110	27	100	100	0	1175	1167	295	110	113	24	100	100	0	2.318	2.329	2.335	2.387	1.365	2.316	0.922	120	546	3534	3519	1.213	2469	1065	2462	1057	0
4	8	8	"PFF0788"	"F35774_1"	16060	23400	130	1712	1629	412	111	113	26	100	100	0	3698	3661	719	112	115	26	100	100	0	0.446	0.428	0.435	0.417	1.286	0.428	0.922	120	513	5187	5067	-1.163	1601	3586	1518	3549	0
4	9	8	"PFF0818"	"F36648_1"	16240	23400	120	2181	2114	656	113	115	27	100	100	0	1103	1082	275	114	116	19	100	100	0	2.091	2.067	2.061	2.059	1.386	2.141	0.913	120	510	3057	2969	1.064	2068	989	2001	968	0
4	10	8	"PFF0821"	"F3666_3"	16440	23400	120	341	336	80	115	118	30	100	97	0	241	236	42	114	117	21	99	94	0	1.780	1.811	1.777	1.829	1.754	2.027	0.676	120	533	353	343	0.831	226	127	221	122	0
4	11	8	"PFF0823"	"F36721_3"	16630	23400	120	165	162	38	109	113	27	72	50	0	167	169	26	114	117	20	91	70	0	1.057	0.964	0.973	0.981	2.831	1.468	0.174	120	515	109	108	0.079	56	53	53	55	0
4	12	8	"PFF0825"	"F36734_1"	16820	23400	130	344	348	85	108	109	24	100	99	0	247	246	50	111	113	18	99	96	0	1.735	1.778	1.774	1.790	1.613	1.929	0.714	120	563	372	375	0.795	236	136	240	135	0
4	13	8	"PFF0827"	"F36803_1"	17020	23410	130	863	847	245	110	110	25	100	100	0	532	544	121	109	111	16	100	100	0	1.780	1.694	1.669	1.635	1.413	1.822	0.893	120	544	1176	1172	0.832	753	423	737	435	0
4	14	8	"PFF0831"	"F37098_2"	17200	23410	130	3023	2928	887	109	111	27	100	100	0	1925	1903	441	111	112	17	100	100	0	1.606	1.573	1.610	1.507	1.348	1.659	0.925	120	527	4728	4611	0.684	2914	1814	2819	1792	0
4	15	8	"PFF1472"	"F58335_1"	17390	23400	130	1297	1325	421	108	112	27	100	100	0	748	755	212	112	113	18	100	99	0	1.869	1.893	1.875	1.919	1.420	1.944	0.906	120	545	1825	1860	0.903	1189	636	1217	643	0
4	16	8	"PFF1476"	"F58487_1"	17580	23410	120	205	205	51	106	110	27	93	80	0	173	176	24	110	112	18	98	90	0	1.571	1.500	1.515	1.452	1.994	1.937	0.446	120	500	162	165	0.652	99	63	99	66	0
4	17	8	"PFF1492"	"F58910_1"	17770	23410	130	650	634	164	102	106	25	100	100	0	478	473	78	109	111	18	100	100	0	1.485	1.462	1.470	1.415	1.377	1.538	0.864	120	510	917	896	0.571	548	369	532	364	0
4	18	8	"PFF1495"	"F59075_2"	17970	23410	140	365	359	127	102	105	25	95	91	0	245	246	57	110	111	18	96	94	0	1.948	1.890	1.895	1.753	1.927	2.073	0.781	156	549	398	393	0.962	263	135	257	136	0
4	19	8	"PFF1497"	"F5910_2"	18150	23410	130	9049	8339	2233	104	107	26	100	100	0	12759	12194	3031	112	117	35	100	100	0	0.707	0.682	0.692	0.681	1.353	0.668	0.924	120	508	21592	20317	-0.500	8945	12647	8235	12082	0
4	20	8	"PFF1499"	"F59139_2"	18340	23410	130	3426	3208	759	105	109	29	100	100	0	5428	5276	1029	114	119	38	100	100	0	0.625	0.601	0.615	0.593	1.279	0.590	0.924	120	553	8635	8265	-0.678	3321	5314	3103	5162	0
4	21	8	"PFF1536"	"F6061_1"	18530	23410	130	298	296	85	103	105	26	97	93	0	346	343	72	108	110	25	100	100	0	0.819	0.821	0.798	0.746	1.678	0.915	0.784	120	540	433	428	-0.287	195	238	193	235	0
4	22	8	"PFF1543"	"F607_1"	18730	23410	120	134	135	34	102	102	24	55	30	0	138	139	23	101	103	17	82	55	0	0.865	0.868	0.893	0.885	3.039	2.295	0.105	120	557	69	71	-0.209	32	37	33	38	0
4	1	9	"PFF1546"	"F61052_1"	14720	23590	130	161	168	41	109	111	27	76	46	0	171	171	27	109	112	28	90	56	0	0.839	0.952	0.911	0.862	2.685	1.502	0.232	120	625	114	121	-0.254	52	62	59	62	0
4	2	9	"PFF1550"	"F61158_1"	14920	23590	130	1110	1105	246	101	103	25	100	100	0	739	719	134	105	108	19	100	100	0	1.591	1.635	1.656	1.621	1.297	1.641	0.897	120	540	1643	1618	0.670	1009	634	1004	614	0
4	3	9	"PFF1556"	"F61469_1"	15110	23600	130	514	509	147	99	101	24	100	100	0	448	457	82	103	105	15	100	100	0	1.203	1.158	1.132	1.097	1.411	1.252	0.853	120	482	760	764	0.267	415	345	410	354	0
4	4	9	"PFF1560"	"F61859_2"	15300	23590	150	117	120	27	103	105	25	33	10	0	133	185	379	104	107	17	69	41	0	0.483	0.210	0.647	0.620	3.613	0.011	0.007	156	555	43	98	-1.051	14	29	17	81	-50
4	5	9	"PFF1588"	"F6265_1"	15490	23590	130	782	759	218	104	107	25	100	99	0	1643	1535	364	106	110	31	100	100	0	0.441	0.458	0.436	0.438	1.389	0.458	0.880	120	509	2215	2084	-1.181	678	1537	655	1429	0
4	6	9	"PFF1595"	"F62846_1"	15680	23590	130	600	594	155	104	108	33	100	100	0	778	777	171	108	111	30	100	100	0	0.740	0.732	0.728	0.711	1.423	0.696	0.827	120	518	1166	1159	-0.434	496	670	490	669	0
4	7	9	"PFF1604"	"F63188_2"	15870	23590	130	5282	4806	1445	110	112	34	100	100	0	3400	3193	985	111	112	25	100	100	0	1.573	1.524	1.544	1.538	1.428	1.501	0.935	120	518	8461	7778	0.653	5172	3289	4696	3082	0
4	8	9	"PFF1607"	"F63326_1"	16060	23590	120	204	203	46	111	114	28	90	78	0	194	197	33	112	115	27	98	82	0	1.134	1.082	1.132	0.983	2.381	1.208	0.297	120	478	175	177	0.182	93	82	92	85	0
4	9	9	"PFF1610"	"F63399_1"	16250	23600	130	6227	5562	1897	110	113	28	100	100	0	5833	5526	1269	113	115	19	100	100	0	1.069	1.007	1.032	0.946	1.429	1.063	0.907	120	508	11837	10865	0.097	6117	5720	5452	5413	0
4	10	9	"PFF1614"	"F63448_3"	16420	23600	100	150	155	34	114	118	32	57	25	0	170	172	25	112	115	19	100	76	0	0.621	0.683	0.772	0.670	2.639	1.676	0.137	80	402	94	101	-0.688	36	58	41	60	0
4	11	9	"PFF1654"	"F64738_1"	16640	23600	130	1297	1229	418	111	115	31	100	100	0	912	902	194	110	113	20	100	100	0	1.479	1.412	1.474	1.312	1.493	1.542	0.891	120	532	1988	1910	0.564	1186	802	1118	792	0
4	12	9	"PFF1656"	"F64738_5"	16830	23600	130	644	613	183	107	109	25	100	100	0	432	427	93	110	112	18	100	100	0	1.668	1.596	1.620	1.523	1.452	1.715	0.847	120	468	859	823	0.738	537	322	506	317	0
4	13	9	"PFF1659"	"F64888_1"	17020	23600	130	167	173	43	108	109	26	85	55	0	171	173	38	109	110	15	95	85	0	0.952	1.016	1.098	0.967	2.664	1.280	0.250	120	432	121	129	-0.072	59	62	65	64	0
4	14	9	"PFF1666"	"F65043_1"	17200	23600	120	204	206	51	109	111	26	93	86	0	1194	1147	238	107	110	17	100	100	0	0.087	0.093	0.093	0.088	1.692	0.085	0.583	120	424	1182	1137	-3.516	95	1087	97	1040	0
4	15	9	"PFF1668"	"F65043_4"	17390	23600	130	374	363	102	110	112	27	99	96	0	610	581	116	108	111	18	100	100	0	0.526	0.535	0.523	0.500	1.494	0.557	0.814	120	541	766	726	-0.927	264	502	253	473	0
4	16	9	"PFF1673"	"F65467_1"	17580	23600	120	172	176	34	108	110	27	90	60	0	155	157	27	108	109	17	88	66	0	1.362	1.388	1.293	1.443	2.563	2.134	0.207	120	479	111	117	0.445	64	47	68	49	0
4	17	9	"PFI0337"	"I3634_1"	17770	23590	130	2127	2015	699	103	106	25	100	100	0	1149	1111	292	107	109	21	100	100	0	1.942	1.904	1.922	1.810	1.465	2.000	0.883	120	538	3066	2916	0.958	2024	1042	1912	1004	0
4	18	9	"PFI0339"	"I3665_1"	17970	23600	130	870	820	238	101	104	23	100	100	0	465	448	94	106	109	22	100	100	0	2.142	2.102	2.135	2.039	1.406	2.249	0.845	120	514	1128	1061	1.099	769	359	719	342	0
4	19	9	"PFI0341"	"I3767_1"	18160	23600	130	1116	1041	312	105	112	49	100	100	0	538	536	126	107	117	79	100	100	0	2.346	2.182	2.249	2.089	1.500	2.240	0.772	120	559	1442	1365	1.230	1011	431	936	429	0
4	20	9	"PFI0347"	"I398_3"	18390	23610	150	134	135	39	105	109	30	48	18	0	120	123	27	109	110	18	38	17	0	2.636	2.143	1.794	1.787	3.208	3.300	0.109	156	582	40	44	1.399	29	11	30	14	-50
4	21	9	"PFI0352"	"I4167_1"	18560	23610	130	1179	1046	377	106	108	28	100	100	0	1072	964	308	107	108	17	100	100	0	1.112	1.097	1.080	1.044	1.512	1.143	0.879	120	392	2038	1797	0.153	1073	965	940	857	0
4	22	9	"PFI0354"	"I4179_1"	18710	23590	130	1447	1344	409	102	110	66	100	100	0	952	910	250	104	113	74	99	98	0	1.586	1.541	1.519	1.534	1.484	1.549	0.912	120	582	2193	2048	0.665	1345	848	1242	806	0
4	1	10	"PFI0375"	"I4688_1"	14730	23770	150	348	354	86	108	111	31	99	99	0	252	251	48	110	113	30	98	96	0	1.690	1.745	1.748	1.740	1.534	1.826	0.777	156	735	382	387	0.757	240	142	246	141	0
4	2	10	"PFI0378"	"I4719_5"	14920	23770	130	250	249	66	107	111	29	96	87	0	722	738	174	109	111	21	100	100	0	0.233	0.226	0.225	0.203	1.763	0.222	0.689	120	457	756	771	-2.100	143	613	142	629	0
4	3	10	"PFI0380"	"I4730_1"	15090	23770	120	752	730	172	106	109	27	98	98	0	825	818	144	105	109	23	100	100	0	0.897	0.875	0.878	0.843	1.508	0.901	0.910	120	412	1366	1337	-0.156	646	720	624	713	0
4	4	10	"PFI0383"	"I4780_1"	15280	23770	130	1066	1058	283	105	107	26	100	99	0	567	555	106	103	106	20	100	100	0	2.071	2.108	2.145	2.015	1.515	2.296	0.876	120	484	1425	1405	1.050	961	464	953	452	0
4	5	10	"PFI0386"	"I4862_1"	15470	23770	130	489	476	119	102	104	24	99	98	0	567	549	100	104	105	15	100	100	0	0.836	0.840	0.842	0.811	1.400	0.864	0.869	120	504	850	819	-0.259	387	463	374	445	0
4	6	10	"PFI0393"	"I4989_1"	15660	23770	130	1878	1831	419	103	108	42	100	99	0	1815	1744	283	106	106	15	100	100	0	1.039	1.055	1.083	1.014	1.389	1.078	0.937	120	519	3484	3366	0.055	1775	1709	1728	1638	0
4	7	10	"PFI0428"	"I601_1"	15850	23770	130	166	165	34	105	110	43	65	26	0	146	149	27	107	109	20	81	41	0	1.564	1.429	1.507	1.542	2.466	3.591	0.103	120	507	100	102	0.645	61	39	60	42	0
4	8	10	"PFI0430"	"I6032_2"	16040	23770	120	2350	2361	543	107	108	26	100	100	0	2310	2336	495	107	109	17	100	100	0	1.018	1.011	1.008	1.003	1.253	1.013	0.938	120	442	4446	4483	0.026	2243	2203	2254	2229	0
4	9	10	"PFI0434"	"I607_1"	16230	23770	120	998	995	218	105	107	26	100	100	0	838	845	177	108	110	17	100	100	0	1.223	1.208	1.189	1.210	1.252	1.211	0.919	120	458	1623	1627	0.291	893	730	890	737	0
4	10	10	"PFI0439"	"I6174_2"	16420	23770	120	1203	1190	216	110	110	25	100	100	0	684	685	125	109	110	17	100	100	0	1.901	1.875	1.894	1.885	1.249	1.904	0.915	120	460	1668	1656	0.927	1093	575	1080	576	0
4	11	10	"PFI0441"	"I6204_2"	16610	23770	150	101	104	26	108	109	28	10	3	0	107	108	17	107	108	17	14	3	0	100000.000	-4.000	1.667	1.763	3.747	33.545	0.001	156	526	-7	-3	16.610	-7	0	-4	1	-50
4	12	10	"PFI0443"	"I6356_1"	16800	23770	150	98	99	22	99	101	24	16	1	0	103	106	19	104	106	16	16	4	0	1.000	0.000	1.517	1.477	2.886	14.127	0.002	156	434	-2	2	0.000	-1	-1	0	2	-50
4	13	10	"PFI0469"	"I7030_1"	16990	23770	150	97	102	27	99	101	24	17	5	0	107	110	24	105	106	17	16	7	0	-1.000	0.600	1.408	1.329	3.490	3.256	0.033	156	439	0	8	Error	-2	2	3	5	-50
4	14	10	"PFI0471"	"I7085_1"	17180	23770	150	101	103	27	108	107	26	9	3	0	107	110	37	105	107	17	17	3	0	-3.500	-1.000	1.750	1.584	3.366	1.886	0.005	156	507	-5	0	Error	-7	2	-5	5	-50
4	15	10	"PFI0473"	"I7097_2"	17370	23780	120	1845	1822	467	110	113	26	100	100	0	1774	1768	356	107	110	19	100	100	0	1.041	1.031	1.035	0.998	1.359	1.056	0.937	120	492	3402	3373	0.058	1735	1667	1712	1661	0
4	16	10	"PFI0475"	"I7106_1"	17570	23770	110	146	143	34	110	112	26	53	28	0	162	162	23	108	110	18	93	77	0	0.667	0.611	0.787	0.689	2.817	1.256	0.116	80	428	90	87	-0.585	36	54	33	54	0
4	17	10	"PFI0481"	"I7243_1"	17740	23780	120	261	259	56	104	105	25	99	97	0	185	186	30	105	106	17	99	94	0	1.962	1.914	1.953	1.949	1.855	2.100	0.602	120	492	237	236	0.973	157	80	155	81	0
4	18	10	"PFI0484"	"I7365_3"	17940	23780	120	1086	1059	217	100	103	23	100	100	0	935	914	202	104	106	16	100	100	0	1.187	1.184	1.201	1.200	1.271	1.176	0.920	120	511	1817	1769	0.247	986	831	959	810	0
4	19	10	"PFJ0441"	"J490_1"	18140	23780	130	163	170	37	101	106	47	71	21	0	994	997	197	104	112	76	100	100	0	0.070	0.077	0.076	0.073	1.773	0.087	0.320	120	540	952	962	-3.843	62	890	69	893	0
4	20	10	"PFJ0443"	"J504_1"	18320	23790	130	484	476	130	102	107	44	98	95	0	657	640	109	104	111	77	99	99	0	0.691	0.698	0.683	0.650	1.502	0.725	0.870	120	517	935	910	-0.534	382	553	374	536	0
4	21	10	"PFJ0445"	"J504_5"	18510	23780	120	1066	1062	189	103	106	27	100	100	0	635	633	136	105	105	17	100	100	0	1.817	1.816	1.832	1.867	1.317	1.808	0.904	120	432	1493	1487	0.862	963	530	959	528	0
4	22	10	"PFJ0448"	"J50_1"	18700	23790	130	18541	17617	5246	102	109	63	100	100	0	13007	13042	2598	105	111	68	100	100	0	1.429	1.354	1.437	1.246	1.611	1.426	0.929	120	636	31341	30452	0.515	18439	12902	17515	12937	0
4	1	11	"PFJ0450"	"J512_2"	14700	23960	120	4448	4241	1242	108	111	31	100	100	0	4688	4639	1071	111	113	23	100	100	0	0.948	0.913	0.961	0.856	1.528	0.925	0.929	120	524	8917	8661	-0.077	4340	4577	4133	4528	0
4	2	11	"PFJ0452"	"J53_1"	14890	23960	120	169	173	42	108	112	29	76	50	0	159	162	27	109	115	87	11	0	0	1.220	1.226	1.239	1.118	2.510	1.674	0.289	120	484	111	118	0.287	61	50	65	53	0
4	3	11	"PFJ0477"	"J53_50"	15090	23960	140	250	251	64	105	110	28	94	91	0	526	508	122	105	112	82	98	94	0	0.344	0.362	0.360	0.345	1.532	0.336	0.462	156	558	566	549	-1.538	145	421	146	403	0
4	4	11	"PFJ0479"	"J53_52"	15280	23960	120	746	735	167	105	108	26	100	100	0	840	854	150	103	105	20	100	100	0	0.870	0.839	0.852	0.825	1.306	0.862	0.897	120	482	1378	1381	-0.201	641	737	630	751	0
4	5	11	"PFJ0483"	"J53_56"	15470	23960	120	3168	2906	750	102	104	24	100	100	0	3243	3063	636	101	103	15	100	100	0	0.976	0.947	0.976	0.928	1.323	0.967	0.939	120	484	6208	5766	-0.035	3066	3142	2804	2962	0
4	6	11	"PFJ0485"	"J53_60"	15650	23960	120	842	832	205	101	106	38	100	99	0	991	961	228	101	103	15	100	100	0	0.833	0.850	0.876	0.839	1.386	0.851	0.918	120	496	1631	1591	-0.264	741	890	731	860	0
4	7	11	"PFJ0488"	"J541_1"	15850	23960	120	1212	1185	272	103	107	39	100	100	0	766	747	127	104	106	20	100	100	0	1.675	1.683	1.733	1.648	1.287	1.748	0.922	120	478	1771	1725	0.744	1109	662	1082	643	0
4	8	11	"PFJ0490"	"J541_4"	16040	23950	150	102	104	26	104	106	26	15	6	0	104	104	15	105	107	18	8	1	0	2.000	0.000	2.071	2.040	3.337	38.065	0.001	156	609	-3	-1	1.000	-2	-1	0	-1	-50
4	9	11	"PFJ0511"	"J58_3"	16230	23960	120	2129	2040	456	103	106	24	100	100	0	1566	1509	307	107	108	16	100	100	0	1.389	1.382	1.387	1.377	1.281	1.407	0.938	120	497	3485	3339	0.474	2026	1459	1937	1402	0
4	10	11	"PFJ0515"	"J6186_1"	16420	23960	120	148	154	39	107	107	24	67	44	0	152	156	27	108	109	16	89	73	0	0.932	0.979	1.149	1.028	2.711	1.509	0.265	120	498	85	95	-0.102	41	44	47	48	0
4	11	11	"PFJ0518"	"J634_1"	16600	23960	130	8252	7593	1725	106	106	24	100	100	0	8588	7871	2127	106	106	16	100	100	0	0.960	0.964	0.973	1.016	1.454	0.933	0.942	120	525	16628	15252	-0.058	8146	8482	7487	7765	0
4	12	11	"PFJ0520"	"J63_1"	16800	23960	150	90	90	21	97	99	24	7	1	0	97	99	15	101	102	16	12	1	0	1.750	3.500	1.400	1.425	3.678	8.279	0.008	156	576	-11	-9	0.807	-7	-4	-7	-2	-50
4	13	11	"PFJ0522"	"J63_4"	16990	23960	150	90	93	23	95	98	25	15	3	0	96	98	16	102	103	16	8	2	0	0.833	0.500	1.286	1.378	4.011	50.576	0.000	156	572	-11	-6	-0.263	-5	-6	-2	-4	-50
4	14	11	"PFJ0525"	"J647_1"	17200	23970	120	527	510	171	106	106	26	99	97	0	600	569	149	105	107	16	99	99	0	0.851	0.871	0.890	0.819	1.754	0.907	0.875	120	511	916	868	-0.234	421	495	404	464	0
4	15	11	"PFJ0544"	"J687_1"	17390	23970	130	484	483	127	110	110	24	100	100	0	400	400	92	110	111	18	100	100	0	1.290	1.286	1.307	1.279	1.419	1.287	0.844	120	567	664	663	0.367	374	290	373	290	0
4	16	11	"PFJ0548"	"J697_2"	17580	23970	120	861	825	264	109	111	26	100	100	0	478	469	118	108	109	18	99	98	0	2.032	1.983	2.004	1.958	1.562	2.087	0.893	120	542	1122	1077	1.023	752	370	716	361	0
4	17	11	"PFJ0552"	"J69_1"	17770	23970	120	1274	1168	374	103	105	26	100	100	0	900	855	230	103	105	16	100	100	0	1.469	1.416	1.413	1.389	1.413	1.470	0.917	120	515	1968	1817	0.555	1171	797	1065	752	0
4	18	11	"PFJ0555"	"J6_12"	17960	23970	120	854	840	272	99	103	25	100	100	0	628	633	202	103	104	16	100	99	0	1.438	1.398	1.411	1.432	1.566	1.415	0.894	120	507	1280	1271	0.524	755	525	741	530	0
4	19	11	"PFJ0559"	"J6_6"	18140	23970	110	739	734	174	104	112	104	100	98	0	1262	1224	309	105	111	40	100	100	0	0.549	0.563	0.565	0.562	1.264	0.525	0.899	80	484	1792	1749	-0.866	635	1157	630	1119	0
4	20	11	"PFJ0565"	"J71_1"	18340	23970	110	256	262	64	102	111	103	82	23	0	269	267	47	103	107	36	100	98	0	0.928	0.976	0.969	0.925	1.652	1.005	0.660	80	492	320	324	-0.108	154	166	160	164	0
4	21	11	"PFK0726"	"Ks17_16"	18520	23970	110	1285	1186	323	100	105	29	100	100	0	1100	1064	310	102	109	57	100	100	0	1.187	1.129	1.141	1.139	1.311	1.102	0.891	80	495	2183	2048	0.248	1185	998	1086	962	0
4	22	11	"PFK0728"	"Ks1832_1"	18710	23970	110	465	456	117	101	104	30	100	100	0	270	272	65	103	110	56	97	77	0	2.180	2.101	2.118	2.195	1.637	2.120	0.779	80	525	531	524	1.124	364	167	355	169	0
4	1	12	"PFK0730"	"Ks186_1"	14720	24150	120	1657	1554	546	103	107	27	100	100	0	1758	1757	547	111	112	16	100	100	0	0.944	0.882	0.899	0.858	1.604	0.890	0.916	120	568	3201	3097	-0.084	1554	1647	1451	1646	0
4	2	12	"PFK0733"	"Ks186_9"	14910	24150	120	282	284	77	108	111	27	96	93	0	246	240	52	110	115	83	79	22	0	1.279	1.354	1.373	1.334	1.771	1.477	0.688	120	518	310	306	0.355	174	136	176	130	0
4	3	12	"PFK0735"	"Ks187_4"	15100	24150	120	635	603	195	107	109	27	100	99	0	454	434	130	107	113	84	91	85	0	1.522	1.517	1.550	1.612	1.767	1.553	0.869	120	516	875	823	0.606	528	347	496	327	0
4	4	12	"PFK0737"	"Ks187_7"	15290	24150	120	217	221	57	103	105	26	98	88	0	239	240	52	102	105	35	98	90	0	0.832	0.855	0.823	0.800	1.841	0.910	0.653	120	521	251	256	-0.265	114	137	118	138	0
4	5	12	"PFK0762"	"Ks210_15"	15480	24150	120	194	196	50	101	103	25	94	80	0	187	187	35	99	101	15	97	94	0	1.057	1.080	1.125	1.031	2.100	1.290	0.425	120	518	181	183	0.080	93	88	95	88	0
4	6	12	"PFK0765"	"Ks210_4"	15670	24150	120	175	174	44	98	100	24	85	75	0	175	173	34	99	100	14	93	90	0	1.013	1.027	1.000	0.965	2.342	1.082	0.409	120	447	153	150	0.019	77	76	76	74	0
4	7	12	"PFK0768"	"Ks220_1"	15840	24150	150	122	123	29	102	104	27	41	9	0	118	120	22	104	106	18	39	17	0	1.429	1.313	1.556	1.349	3.920	6.136	0.024	156	619	34	37	0.515	20	14	21	16	-50
4	8	12	"PFK0770"	"Ks220_7"	16050	24160	120	223	216	49	106	109	26	95	87	0	249	256	46	108	109	17	100	100	0	0.830	0.743	0.727	0.663	1.913	0.776	0.578	120	529	258	258	-0.269	117	141	110	148	0
4	9	12	"PFK0781"	"Ks222_1"	16240	24160	120	4959	4926	1981	104	109	32	100	100	0	1707	1713	540	108	114	87	100	99	0	3.036	3.004	3.165	2.787	1.631	3.222	0.901	120	497	6454	6427	1.602	4855	1599	4822	1605	0
4	10	12	"PFK0784"	"Ks225_10"	16420	24160	120	588	594	117	109	112	33	100	100	0	486	478	91	109	115	86	100	96	0	1.271	1.314	1.349	1.314	1.355	1.264	0.801	120	508	856	854	0.345	479	377	485	369	0
4	11	12	"PFK0806"	"Ks245_1"	16620	24160	130	217	221	53	105	107	25	98	90	0	172	169	27	106	109	18	95	81	0	1.697	1.841	1.910	1.889	2.153	2.539	0.358	120	588	178	179	0.763	112	66	116	63	0
4	12	12	"PFK0808"	"Ks245_4"	16820	24170	120	329	331	93	100	102	24	98	95	0	387	397	87	103	104	17	100	100	0	0.806	0.786	0.765	0.725	1.644	0.770	0.763	120	533	513	525	-0.311	229	284	231	294	0
4	13	12	"PFK0810"	"Ks248_3"	17010	24160	130	473	460	112	99	101	26	100	100	0	443	445	84	103	104	17	100	100	0	1.100	1.056	1.016	1.032	1.385	1.067	0.838	120	538	714	703	0.138	374	340	361	342	0
4	14	12	"PFK0813"	"Ks249_3"	17190	24160	120	711	673	191	105	107	26	100	99	0	526	496	151	106	108	16	96	96	0	1.443	1.456	1.392	1.550	1.678	1.453	0.851	120	466	1026	958	0.529	606	420	568	390	0
4	15	12	"PFK0819"	"Ks259_1"	17380	24170	120	2142	1942	755	109	111	26	99	98	0	2672	2484	780	108	110	18	100	100	0	0.793	0.771	0.778	0.697	1.663	0.793	0.932	120	501	4597	4209	-0.335	2033	2564	1833	2376	0
4	16	12	"PFK0823"	"Ks259_6"	17570	24170	120	1777	1632	564	109	110	26	100	99	0	1336	1269	383	107	109	17	100	100	0	1.357	1.311	1.308	1.246	1.519	1.349	0.921	120	528	2897	2685	0.441	1668	1229	1523	1162	0
4	17	12	"PFK0843"	"Ks26_1"	17760	24170	130	683	660	191	103	105	26	100	100	0	514	504	108	104	106	16	100	100	0	1.415	1.393	1.399	1.336	1.418	1.485	0.874	120	568	990	957	0.500	580	410	557	400	0
4	18	12	"PFK0845"	"Ks26_11"	17950	24160	120	2896	2742	916	95	98	24	100	100	0	1377	1277	474	103	104	16	99	95	0	2.199	2.255	2.251	2.571	1.938	2.240	0.922	120	515	4075	3821	1.137	2801	1274	2647	1174	0
4	19	12	"PFK0847"	"Ks26_15"	18140	24170	120	732	696	219	97	106	98	97	92	0	629	624	158	103	107	38	100	100	0	1.207	1.150	1.209	1.082	1.546	1.192	0.895	120	549	1161	1120	0.272	635	526	599	521	0
4	20	12	"PFK0850"	"Ks26_2"	18340	24170	120	154	160	43	100	109	100	21	0	0	148	156	38	102	104	19	85	57	0	1.174	1.111	1.278	1.073	2.791	3.039	0.131	120	532	100	114	0.231	54	46	60	54	0
4	21	12	"PFK0853"	"Ks26_24"	18520	24170	120	1041	975	361	101	104	26	98	98	0	1098	1113	369	100	106	52	100	100	0	0.942	0.863	0.873	0.808	1.740	0.873	0.886	120	519	1938	1887	-0.086	940	998	874	1013	0
4	22	12	"PFK0856"	"Ks26_5"	18710	24170	120	555	550	182	99	101	24	100	99	0	666	637	205	101	103	17	100	99	0	0.807	0.841	0.838	0.841	1.607	0.838	0.869	120	611	1021	987	-0.309	456	565	451	536	0
4	1	13	"PFL0017"	"L1_32"	14720	24340	120	379	371	98	107	110	26	100	98	0	448	437	118	108	109	16	100	98	0	0.800	0.802	0.796	0.804	1.617	0.799	0.829	120	596	612	593	-0.322	272	340	264	329	0
4	2	13	"PFL0021"	"L1_42"	14900	24340	110	215	217	47	112	115	27	95	86	0	1604	1557	393	110	112	24	100	100	0	0.069	0.073	0.070	0.066	1.708	0.062	0.586	80	485	1597	1552	-3.858	103	1494	105	1447	0
4	3	13	"PFL0023"	"L1_45"	15100	24350	100	137	138	32	109	112	27	51	21	0	159	165	36	108	111	24	85	57	0	0.549	0.509	0.738	0.629	3.341	0.716	0.073	80	456	79	86	-0.865	28	51	29	57	0
4	4	13	"PFL0026"	"L1_48"	15280	24340	110	248	254	57	101	104	26	98	97	0	215	215	37	104	108	46	97	66	0	1.324	1.378	1.343	1.385	1.668	1.110	0.297	80	499	258	264	0.405	147	111	153	111	0
4	5	13	"PFL0028"	"L1_52"	15470	24340	110	747	741	215	98	100	24	100	100	0	386	373	87	102	107	47	100	97	0	2.285	2.373	2.412	2.352	1.481	2.377	0.749	80	507	933	914	1.192	649	284	643	271	0
4	6	13	"PFL0030"	"L1_56"	15670	24340	120	594	562	178	99	101	26	99	98	0	492	468	143	102	104	19	95	93	0	1.269	1.265	1.270	1.311	1.693	1.275	0.865	120	554	885	829	0.344	495	390	463	366	0
4	7	13	"PFL0048"	"L1_89"	15870	24350	120	285	288	61	104	107	26	100	99	0	235	237	37	106	107	17	100	100	0	1.403	1.405	1.400	1.382	1.570	1.564	0.694	120	531	310	315	0.489	181	129	184	131	0
4	8	13	"PFL0052"	"L1_94"	16070	24350	120	837	793	270	106	108	25	100	99	0	1163	1105	329	107	109	17	100	99	0	0.692	0.688	0.686	0.666	1.731	0.693	0.898	120	512	1787	1685	-0.531	731	1056	687	998	0
4	9	13	"PFL0055"	"L1_97"	16260	24350	120	1415	1330	418	106	110	34	100	100	0	1153	1068	320	106	113	87	98	97	0	1.250	1.272	1.295	1.283	1.741	1.290	0.902	120	494	2356	2186	0.322	1309	1047	1224	962	0
4	10	13	"PFL0057"	"L1_99"	16450	24350	120	707	681	220	108	110	28	99	97	0	433	422	119	107	109	17	99	98	0	1.837	1.819	1.818	1.779	1.816	1.909	0.852	120	500	925	888	0.878	599	326	573	315	0
4	11	13	"PFL0059"	"L2_10"	16640	24350	120	1173	1143	352	105	107	25	100	100	0	804	749	252	106	107	16	99	98	0	1.530	1.614	1.629	1.689	1.721	1.618	0.893	120	504	1766	1681	0.614	1068	698	1038	643	0
4	12	13	"PFL0061"	"L2_104"	16820	24350	110	1266	1236	333	106	107	25	100	100	0	1554	1546	410	104	107	27	100	100	0	0.800	0.784	0.775	0.780	1.213	0.764	0.926	80	464	2610	2572	-0.322	1160	1450	1130	1442	0
4	13	13	"PFL0082"	"L2_146"	17010	24350	110	1981	1901	448	105	105	26	100	100	0	1243	1185	276	103	109	39	100	100	0	1.646	1.660	1.631	1.664	1.257	1.636	0.909	80	430	3016	2878	0.719	1876	1140	1796	1082	0
4	14	13	"PFL0084"	"L2_148"	17180	24350	150	106	108	24	107	110	28	15	2	0	115	117	22	107	110	29	19	1	0	-0.125	0.100	1.042	1.076	3.583	0.603	0.025	156	586	7	11	Error	-1	8	1	10	-50
4	15	13	"PFL0086"	"L2_15"	17400	24350	130	1570	1480	332	111	114	30	100	100	0	981	927	205	108	111	20	100	100	0	1.671	1.672	1.638	1.688	1.260	1.659	0.929	120	558	2332	2188	0.741	1459	873	1369	819	0
4	16	13	"PFL0089"	"L2_154"	17580	24360	110	221	225	48	108	110	27	100	90	0	233	240	44	106	109	18	100	100	0	0.890	0.873	0.799	0.833	1.767	0.998	0.512	80	464	240	251	-0.169	113	127	117	134	0
4	17	13	"PFL0091"	"L2_158"	17780	24360	120	330	319	95	102	103	25	97	96	0	250	253	53	104	105	16	99	96	0	1.562	1.456	1.467	1.369	1.636	1.575	0.765	120	519	374	366	0.643	228	146	217	149	0
4	18	13	"PFL0098"	"L2_172"	17960	24360	120	397	382	120	95	97	23	99	94	0	346	337	78	102	103	15	100	98	0	1.238	1.221	1.225	1.143	1.654	1.293	0.823	120	510	546	522	0.308	302	244	287	235	0
4	19	13	"PFL0119"	"L2_203"	18160	24360	120	2219	2167	608	97	99	22	100	100	0	4053	3942	955	102	104	19	100	100	0	0.537	0.539	0.549	0.529	1.291	0.535	0.928	120	499	6073	5910	-0.897	2122	3951	2070	3840	0
4	20	13	"PFL0123"	"L2_210"	18340	24360	120	242	242	57	101	103	24	96	93	0	237	237	52	104	105	17	98	95	0	1.060	1.060	1.036	1.038	1.657	1.106	0.620	120	498	274	274	0.084	141	133	141	133	0
4	21	13	"PFL0127"	"L2_216"	18540	24360	120	2002	1871	608	102	103	24	100	100	0	3164	3053	1011	104	105	16	100	100	0	0.621	0.600	0.613	0.616	1.874	0.586	0.909	120	496	4960	4718	-0.688	1900	3060	1769	2949	0
4	22	13	"PFL0129"	"L2_220"	18720	24360	120	1424	1302	409	99	102	25	100	100	0	756	735	246	103	104	16	96	96	0	2.029	1.903	1.965	2.093	1.891	1.910	0.908	120	554	1978	1835	1.021	1325	653	1203	632	0
4	1	14	"PFL0131"	"L2_226"	14720	24530	110	517	510	128	111	112	26	100	100	0	308	314	78	106	108	20	100	100	0	2.010	1.918	1.859	1.939	1.539	1.911	0.791	80	525	608	607	1.007	406	202	399	208	0
4	2	14	"PFL0133"	"L2_23"	14910	24540	120	695	653	235	112	114	27	99	97	0	389	393	97	109	111	24	100	98	0	2.082	1.905	1.960	1.813	1.641	2.077	0.836	120	590	863	825	1.058	583	280	541	284	0
4	3	14	"PFM0391"	"M35930_11"	15120	24540	130	2144	2132	604	110	112	26	100	100	0	866	878	227	106	107	16	100	100	0	2.676	2.619	2.628	2.561	1.457	2.705	0.917	120	605	2794	2794	1.420	2034	760	2022	772	0
4	4	14	"PFM0393"	"M35930_13"	15320	24540	120	1090	1019	337	103	106	25	99	99	0	489	485	122	105	107	16	100	99	0	2.570	2.411	2.472	2.316	1.621	2.579	0.889	120	523	1371	1296	1.362	987	384	916	380	0
4	5	14	"PFM0395"	"M35930_4"	15510	24540	120	2170	1995	745	104	105	26	100	100	0	1120	1083	307	106	108	19	100	100	0	2.037	1.936	1.999	1.819	1.568	2.057	0.916	120	483	3080	2868	1.027	2066	1014	1891	977	0
4	6	14	"PFM0398"	"M35930_8"	15690	24540	120	606	589	166	105	108	27	99	98	0	1039	997	289	106	107	16	100	100	0	0.537	0.543	0.536	0.526	1.732	0.529	0.891	120	447	1434	1375	-0.897	501	933	484	891	0
4	7	14	"PFM0400"	"M35935_1"	15880	24540	120	463	457	129	105	107	24	99	99	0	327	327	82	105	107	17	99	95	0	1.613	1.586	1.574	1.623	1.918	1.665	0.803	120	484	580	574	0.689	358	222	352	222	0
4	8	14	"PFM0406"	"M364_1"	16070	24540	120	755	750	221	106	107	23	100	100	0	388	392	107	105	106	15	98	97	0	2.293	2.244	2.206	2.270	1.604	2.321	0.852	120	500	932	931	1.197	649	283	644	287	0
4	9	14	"PFM0424"	"M36950_1"	16260	24540	120	662	637	158	108	109	25	100	100	0	547	527	123	106	107	16	100	100	0	1.256	1.257	1.245	1.251	1.349	1.247	0.892	120	534	995	950	0.329	554	441	529	421	0
4	10	14	"PFM0426"	"M3696_3"	16450	24540	120	1231	1215	388	107	111	39	100	100	0	671	644	188	107	110	22	99	99	0	1.993	2.063	2.113	2.049	1.478	2.124	0.904	120	500	1688	1645	0.995	1124	564	1108	537	0
4	11	14	"PFM0431"	"M37116_3"	16640	24540	120	18691	16819	5414	109	112	27	100	100	0	14282	13054	4890	109	112	19	100	100	0	1.311	1.291	1.274	1.418	1.837	1.268	0.934	120	541	32755	29655	0.391	18582	14173	16710	12945	0
4	12	14	"PFM0433"	"M37145_2"	16820	24540	110	3207	3132	777	111	119	60	100	100	0	2371	2308	605	111	128	132	100	100	0	1.370	1.375	1.355	1.384	1.266	1.342	0.916	80	504	5356	5218	0.454	3096	2260	3021	2197	0
4	13	14	"PFM0435"	"M37197_1"	17030	24540	120	417	407	130	108	114	60	99	86	0	538	498	157	107	124	135	90	79	0	0.717	0.765	0.749	0.777	1.831	0.765	0.835	120	490	740	690	-0.480	309	431	299	391	0
4	14	14	"PFM0438"	"M37465_1"	17180	24540	150	114	114	26	107	110	29	17	4	0	111	115	19	106	109	28	14	0	0	1.400	0.778	1.367	1.354	4.616	0.002	0.000	156	627	12	16	0.485	7	5	7	9	-50
4	15	14	"PFM0452"	"M37794_2"	17400	24540	120	2310	2173	728	111	115	32	100	100	0	1156	1064	383	109	112	19	97	96	0	2.100	2.159	2.138	2.348	1.778	2.177	0.919	120	563	3246	3017	1.071	2199	1047	2062	955	0
4	16	14	"PFM0454"	"M37794_6"	17590	24540	110	307	313	78	110	113	28	100	97	0	195	200	40	107	110	19	97	96	0	2.239	2.183	2.111	2.269	1.683	2.244	0.631	80	446	285	296	1.163	197	88	203	93	0
4	17	14	"PFM0457"	"M37914_2"	17790	24550	120	1297	1204	496	101	104	27	99	98	0	1135	1066	347	104	106	18	100	100	0	1.160	1.147	1.214	1.015	1.848	1.206	0.896	120	506	2227	2065	0.214	1196	1031	1103	962	0
4	18	14	"PFM0459"	"M38113_2"	17970	24550	120	299	306	86	97	99	24	99	95	0	1124	1041	299	103	104	16	100	100	0	0.198	0.223	0.219	0.210	1.626	0.214	0.826	120	484	1223	1147	-2.338	202	1021	209	938	0
4	19	14	"PFM0461"	"M38127_1"	18160	24550	120	535	522	181	98	101	23	99	95	0	447	411	125	104	105	18	99	96	0	1.274	1.381	1.335	1.345	1.579	0.326	0.138	120	500	780	731	0.349	437	343	424	307	0
4	20	14	"PFM0464"	"M38218_2"	18350	24550	120	3694	3394	1297	101	104	24	100	100	0	5041	4470	1719	106	108	19	100	100	0	0.728	0.755	0.756	0.765	1.777	0.744	0.924	120	521	8528	7657	-0.458	3593	4935	3293	4364	0
4	21	14	"PFM0486"	"M38941_8"	18540	24550	130	490	507	139	105	105	24	99	99	0	506	501	119	106	106	18	100	100	0	0.962	1.018	0.997	0.987	1.575	1.030	0.849	120	569	785	797	-0.055	385	400	402	395	0
4	22	14	"PFM0489"	"M39036_2"	18730	24550	120	210	214	56	101	104	24	95	90	0	233	232	56	102	103	16	99	94	0	0.832	0.869	0.832	0.837	1.830	0.888	0.624	120	577	240	243	-0.265	109	131	113	130	0
4	1	15	"PFM0494"	"M39668_5"	14740	24720	110	819	822	205	110	112	27	100	100	0	536	535	128	107	109	20	100	100	0	1.653	1.664	1.606	1.668	1.308	1.615	0.889	80	544	1138	1140	0.725	709	429	712	428	0
4	2	15	"PFM0503"	"M40983_1"	14920	24720	110	323	316	70	112	114	27	100	98	0	229	232	46	107	109	17	100	100	0	1.730	1.632	1.656	1.624	1.509	1.643	0.719	80	477	333	329	0.790	211	122	204	125	0
4	3	15	"PFM0505"	"M40983_3"	15120	24720	120	170	172	44	110	111	23	77	63	0	167	168	38	106	107	17	88	78	0	0.984	1.000	1.047	0.889	2.732	1.202	0.335	120	471	121	124	-0.024	60	61	62	62	0
4	4	15	"PFM0508"	"M41041_1"	15310	24730	120	1297	1246	486	105	108	23	99	98	0	1315	1260	400	106	107	17	100	100	0	0.986	0.989	1.006	0.904	1.587	1.027	0.929	120	402	2401	2295	-0.020	1192	1209	1141	1154	0
4	5	15	"PFN0062"	"N128_62"	15470	24720	150	126	131	39	106	109	25	43	19	0	123	144	65	107	108	16	48	26	0	1.250	0.676	0.882	0.918	3.194	0.613	0.242	156	577	36	62	0.322	20	16	25	37	-50
4	6	15	"PFN0064"	"N128_64"	15700	24710	150	112	114	29	108	110	26	19	5	0	118	122	21	106	108	17	37	23	0	0.333	0.375	1.080	1.206	3.489	6.375	0.008	156	553	16	22	-1.585	4	12	6	16	-50
4	7	15	"PFN0066"	"N128_68"	15880	24730	120	626	650	229	107	109	25	99	99	0	566	555	193	106	108	17	99	98	0	1.128	1.209	1.194	1.191	1.720	1.209	0.853	120	434	979	992	0.174	519	460	543	449	0
4	8	15	"PFN0069"	"N128_71"	16070	24730	120	499	489	149	106	107	23	100	99	0	375	388	106	106	107	18	99	97	0	1.461	1.358	1.354	1.363	2.000	1.397	0.814	120	521	662	665	0.547	393	269	383	282	0
4	9	15	"PFN0071"	"N128_73"	16260	24740	100	173	176	37	108	109	25	88	63	0	207	207	30	106	107	18	100	97	0	0.644	0.673	0.636	0.594	2.233	0.722	0.384	80	414	166	169	-0.636	65	101	68	101	0
4	10	15	"PFN0074"	"N128_76"	16450	24730	120	509	516	168	109	112	38	100	98	0	392	394	114	106	109	22	96	96	0	1.399	1.413	1.441	1.456	1.664	1.484	0.855	120	582	686	695	0.484	400	286	407	288	0
4	11	15	"PFN0092"	"N129_12"	16660	24740	100	283	332	156	109	110	27	96	93	0	316	335	137	109	111	18	97	92	0	0.841	0.987	1.141	0.992	2.028	1.091	0.634	80	442	381	449	-0.251	174	207	223	226	0
4	12	15	"PFN0094"	"N129_14"	16830	24730	110	493	486	150	110	114	50	100	98	0	716	707	200	111	121	104	98	96	0	0.633	0.631	0.621	0.620	1.379	0.599	0.849	80	487	988	972	-0.660	383	605	376	596	0
4	13	15	"PFN0096"	"N129_17"	17010	24730	100	140	150	36	107	109	26	61	36	0	199	204	40	110	112	26	96	88	0	0.371	0.457	0.412	0.386	2.733	0.445	0.149	80	465	122	137	-1.431	33	89	43	94	0
4	14	15	"PFN0098"	"N129_22"	17220	24740	120	580	551	225	107	109	28	95	93	0	2451	2336	919	107	109	18	100	100	0	0.202	0.199	0.200	0.187	1.712	0.198	0.893	120	550	2817	2673	-2.309	473	2344	444	2229	0
4	15	15	"PFN0100"	"N129_33"	17410	24740	120	606	593	192	106	109	25	99	98	0	1056	989	294	105	107	17	100	100	0	0.526	0.551	0.546	0.521	1.487	0.553	0.902	120	498	1451	1371	-0.928	500	951	487	884	0
4	16	15	"PFN0102"	"N129_38"	17600	24720	150	113	118	27	106	109	26	26	8	0	127	129	25	108	109	17	52	28	0	0.368	0.571	0.760	0.734	3.388	2.179	0.037	156	625	26	33	-1.441	7	19	12	21	-50
4	17	15	"PFN0119"	"N130_21"	17780	24740	120	323	320	94	100	103	25	100	97	0	240	235	59	105	107	16	96	95	0	1.652	1.692	1.595	1.737	1.742	1.752	0.737	120	466	358	350	0.724	223	135	220	130	0
4	18	15	"PFN0121"	"N130_25"	17970	24740	120	305	304	78	99	102	24	100	99	0	331	322	91	104	106	16	99	97	0	0.907	0.940	0.908	0.959	1.667	0.910	0.762	120	499	433	423	-0.140	206	227	205	218	0
4	19	15	"PFN0124"	"N130_29"	18150	24740	120	1096	1025	355	96	98	24	100	100	0	755	722	277	104	105	17	98	96	0	1.536	1.503	1.516	1.642	1.753	1.477	0.909	120	504	1651	1547	0.619	1000	651	929	618	0
4	20	15	"PFN0127"	"N130_35"	18340	24740	110	566	550	152	98	103	28	100	100	0	451	445	112	103	106	25	100	100	0	1.345	1.322	1.298	1.319	1.375	1.293	0.861	80	503	816	794	0.427	468	348	452	342	0
4	21	15	"PFN0130"	"N130_4"	18540	24740	110	5226	4873	1555	101	104	26	100	100	0	3218	3126	962	103	106	23	100	100	0	1.645	1.579	1.543	1.569	1.222	1.547	0.933	80	504	8240	7795	0.718	5125	3115	4772	3023	0
4	22	15	"PFN0132"	"N130_41"	18720	24740	110	345	353	95	101	103	23	100	100	0	237	240	42	101	104	19	100	100	0	1.794	1.813	1.809	1.754	1.413	1.869	0.744	80	528	380	391	0.843	244	136	252	139	0
4	1	16	"PFN0149"	"N131_17"	14730	24920	120	381	365	93	108	111	27	98	96	0	491	467	120	107	108	17	100	100	0	0.711	0.714	0.719	0.701	1.643	0.700	0.814	120	649	657	617	-0.492	273	384	257	360	0
4	2	16	"PFN0153"	"N131_27"	14930	24920	120	1495	1358	454	111	114	27	100	99	0	1089	1048	328	107	109	18	100	100	0	1.409	1.325	1.360	1.306	1.636	1.353	0.912	120	496	2366	2188	0.495	1384	982	1247	941	0
4	3	16	"PFN0155"	"N131_4"	15090	24900	150	113	114	27	109	111	26	22	4	0	113	114	21	107	108	17	26	9	0	0.667	0.714	1.089	1.134	3.579	19.112	0.001	156	572	10	12	-0.585	4	6	5	7	-50
4	4	16	"PFN0157"	"N131_5"	15280	24910	150	106	108	26	110	111	25	14	3	0	113	113	18	107	108	17	25	5	0	-0.667	-0.333	1.402	1.452	3.618	12.285	0.003	156	603	2	4	Error	-4	6	-2	6	-50
4	5	16	"PFN0159"	"N131_52"	15500	24920	120	2570	2485	777	108	109	25	100	100	0	3382	3206	994	107	108	19	100	100	0	0.752	0.767	0.775	0.780	1.506	0.760	0.931	120	529	5737	5476	-0.412	2462	3275	2377	3099	0
4	6	16	"PFN0164"	"N132_101"	15680	24920	120	2301	2150	642	109	110	25	100	100	0	2159	2060	630	107	109	19	100	100	0	1.068	1.045	1.061	1.055	1.407	1.037	0.926	120	446	4244	3994	0.095	2192	2052	2041	1953	0
4	7	16	"PFN0559"	"N143_59"	15850	24910	150	105	109	28	109	111	26	16	5	0	109	111	20	108	111	23	17	1	0	-4.000	0.000	1.112	1.228	3.660	5.625	0.003	156	588	-3	3	Error	-4	1	0	3	-50
4	8	16	"PFN0564"	"N143_71"	16080	24920	120	2005	1910	614	110	114	50	100	99	0	1032	982	337	108	112	29	98	96	0	2.051	2.059	2.085	2.275	1.718	2.079	0.907	120	541	2819	2674	1.036	1895	924	1800	874	0
4	9	16	"PFN0566"	"N143_9"	16260	24920	120	131	141	37	110	115	50	25	5	0	141	141	24	107	109	25	67	20	0	0.618	0.912	1.094	0.994	3.750	2.411	0.323	120	520	55	65	-0.695	21	34	31	34	0
4	10	16	"PFN0576"	"N145_12"	16460	24930	120	3399	3064	1213	110	112	27	100	100	0	2574	2433	772	108	110	16	100	100	0	1.334	1.271	1.258	1.128	1.758	1.334	0.910	120	527	5755	5279	0.415	3289	2466	2954	2325	0
4	11	16	"PFN0578"	"N145_20"	16650	24930	120	807	742	284	111	114	26	96	94	0	2770	2594	907	114	116	19	100	100	0	0.262	0.254	0.260	0.228	1.772	0.253	0.892	120	506	3352	3111	-1.932	696	2656	631	2480	0
4	12	16	"PFN0580"	"N145_23"	16830	24930	120	3026	2857	1212	112	114	27	99	98	0	43957	40950	13664	120	125	31	100	100	0	0.066	0.067	0.070	0.062	1.580	0.068	0.916	120	524	46751	43575	-3.911	2914	43837	2745	40830	0
4	13	16	"PFN0603"	"N147_10"	17010	24930	110	171	174	40	111	113	28	85	50	0	332	329	48	122	126	28	100	100	0	0.286	0.304	0.311	0.289	1.913	0.303	0.365	80	485	270	270	-1.807	60	210	63	207	0
4	14	16	"PFN0605"	"N147_13"	17210	24930	120	415	403	104	108	111	26	100	99	0	810	735	203	113	116	21	100	100	0	0.440	0.474	0.472	0.470	1.582	0.457	0.845	120	548	1004	917	-1.183	307	697	295	622	0
4	15	16	"PFN0610"	"N147_2"	17410	24930	120	922	869	341	106	109	27	98	98	0	741	700	231	107	109	18	99	98	0	1.287	1.287	1.328	1.203	1.860	1.344	0.887	120	498	1450	1356	0.364	816	634	763	593	0
4	16	16	"PFN0612"	"N147_24"	17590	24930	120	286	291	76	105	108	27	99	95	0	234	231	53	106	108	21	98	95	0	1.414	1.488	1.465	1.529	1.738	1.586	0.684	120	498	309	311	0.500	181	128	186	125	0
4	17	16	"PFN0615"	"N147_4"	17780	24930	120	277	275	76	106	108	25	98	91	0	320	304	89	106	108	16	97	96	0	0.799	0.854	0.810	0.835	1.916	0.857	0.721	120	515	385	367	-0.324	171	214	169	198	0
4	18	16	"PFN0617"	"N148_1"	17980	24940	130	222	227	62	106	107	25	95	84	0	350	348	80	106	107	16	100	100	0	0.475	0.500	0.479	0.449	1.732	0.529	0.705	120	546	360	363	-1.073	116	244	121	242	0
4	19	16	"PFN0640"	"N149_7"	18160	24930	120	177	175	37	98	100	23	91	80	0	182	183	40	104	104	15	95	85	0	1.013	0.975	0.976	1.008	2.350	0.987	0.420	120	518	157	156	0.018	79	78	77	79	0
4	20	16	"PFN0642"	"N150_10"	18350	24930	110	609	592	172	102	105	29	100	100	0	1310	1225	329	104	105	21	100	100	0	0.420	0.437	0.428	0.428	1.345	0.406	0.870	80	489	1713	1611	-1.250	507	1206	490	1121	0
4	21	16	"PFN0645"	"N150_15"	18540	24940	120	672	669	225	107	109	28	99	97	0	827	808	228	104	105	18	100	100	0	0.781	0.798	0.833	0.741	1.667	0.813	0.875	120	575	1288	1266	-0.356	565	723	562	704	0
4	22	16	"PFN0647"	"N150_19"	18740	24940	120	1223	1183	461	103	105	25	100	98	0	637	617	190	102	106	24	100	99	0	2.093	2.097	2.211	1.936	1.968	2.277	0.854	120	587	1655	1595	1.066	1120	535	1080	515	0
4	1	17	"PFN0649"	"N150_27"	14720	25110	110	1909	1734	437	109	112	27	100	100	0	3179	3028	709	111	116	53	100	100	0	0.587	0.557	0.568	0.549	1.295	0.533	0.895	80	535	4868	4542	-0.769	1800	3068	1625	2917	0
4	2	17	"PFN0652"	"N150_32"	14930	25120	130	642	603	223	113	116	26	95	93	0	700	672	178	112	116	51	99	98	0	0.900	0.875	0.868	0.781	1.692	0.941	0.869	120	593	1117	1050	-0.153	529	588	490	560	0
4	3	17	"PFN0668"	"N150_62"	15120	25110	120	460	441	148	111	114	26	98	95	0	270	270	69	108	109	17	96	94	0	2.154	2.037	1.943	1.908	1.750	2.274	0.730	120	493	511	492	1.107	349	162	330	162	0
4	4	17	"PFN0670"	"N150_65"	15300	25120	120	168	178	49	113	115	26	78	54	0	158	176	88	108	110	18	90	72	0	1.100	0.956	1.104	1.120	2.787	0.585	0.223	120	510	105	133	0.138	55	50	65	68	0
4	5	17	"PFN0672"	"N150_68"	15500	25120	120	2099	1970	773	111	113	25	100	99	0	3345	3135	994	109	111	18	100	100	0	0.614	0.614	0.608	0.550	1.701	0.628	0.933	120	525	5224	4885	-0.703	1988	3236	1859	3026	0
4	6	17	"PFN0674"	"N150_71"	15690	25110	120	1564	1505	537	109	113	26	100	100	0	1321	1218	492	111	112	19	96	95	0	1.202	1.261	1.256	1.437	1.931	1.227	0.921	120	474	2665	2503	0.266	1455	1210	1396	1107	0
4	7	17	"PFN0676"	"N150_75"	15880	25110	140	1019	947	347	111	114	29	99	98	0	615	583	201	110	114	38	96	94	0	1.798	1.767	1.735	1.771	1.772	1.810	0.881	156	598	1413	1309	0.846	908	505	836	473	0
4	8	17	"PFN0678"	"N150_78"	16070	25120	120	571	558	182	114	120	53	97	94	0	549	555	139	109	113	42	100	99	0	1.039	0.996	1.012	0.941	1.499	1.031	0.854	120	488	897	890	0.055	457	440	444	446	0
4	9	17	"PFN0783"	"N157_18"	16250	25120	120	338	336	81	113	118	51	97	94	0	333	328	61	109	111	24	100	100	0	1.004	1.018	0.988	0.993	1.419	1.073	0.810	120	513	449	442	0.006	225	224	223	219	0
4	10	17	"PFN0789"	"N157_41"	16450	25120	120	2019	1907	558	114	116	27	100	100	0	864	836	224	110	111	17	100	100	0	2.527	2.470	2.446	2.485	1.323	2.506	0.935	120	494	2659	2519	1.337	1905	754	1793	726	0
4	11	17	"PFN0807"	"N159_20"	16630	25120	120	5261	4755	1872	117	119	28	100	100	0	2603	2349	955	114	116	19	99	98	0	2.067	2.075	2.053	2.218	1.810	2.096	0.920	120	478	7633	6873	1.047	5144	2489	4638	2235	0
4	12	17	"PFN0836"	"N163_1"	16830	25120	120	1345	1271	449	115	119	29	100	99	0	1290	1204	407	117	119	21	99	99	0	1.049	1.063	1.046	1.079	1.877	1.071	0.900	120	520	2403	2243	0.068	1230	1173	1156	1087	0
4	13	17	"PFN0840"	"N164_1"	17020	25120	120	3972	3555	1342	115	118	28	100	100	0	3933	3618	1240	119	121	22	100	100	0	1.011	0.983	0.989	0.968	1.658	0.996	0.937	120	541	7671	6939	0.016	3857	3814	3440	3499	0
4	14	17	"PFN0849"	"N165_2"	17210	25120	120	2217	2061	645	115	117	28	100	100	0	1603	1446	531	116	118	20	100	97	0	1.414	1.463	1.460	1.659	1.781	1.445	0.931	120	500	3589	3276	0.499	2102	1487	1946	1330	0
4	15	17	"PFN0935"	"N181_4"	17400	25120	130	179	184	41	111	115	29	81	61	0	154	158	30	111	115	25	76	38	0	1.581	1.553	1.830	1.558	2.891	1.790	0.146	120	549	111	120	0.661	68	43	73	47	0
4	16	17	"PFN0929"	"N181_18"	17590	25120	120	2892	2569	959	109	114	29	100	100	0	1913	1840	773	108	111	25	98	96	0	1.542	1.420	1.405	1.617	2.137	1.390	0.895	120	500	4588	4192	0.625	2783	1805	2460	1732	0
4	17	17	"PFN0946"	"N185_14"	17780	25120	120	1582	1517	512	112	114	26	100	100	0	2259	2205	800	107	109	18	100	100	0	0.683	0.670	0.684	0.706	1.729	0.651	0.907	120	538	3622	3503	-0.550	1470	2152	1405	2098	0
4	18	17	"PFN0382"	"N137_2"	17970	25120	120	2061	1943	651	109	112	27	100	100	0	3076	2891	1044	106	112	29	100	100	0	0.657	0.659	0.653	0.687	1.614	0.642	0.922	120	505	4922	4619	-0.606	1952	2970	1834	2785	0
4	19	17	"PFL0032"	"L1_63"	18160	25130	120	1615	1507	649	107	109	27	100	98	0	928	900	311	107	110	25	100	100	0	1.837	1.765	1.823	1.622	1.761	1.894	0.874	120	490	2329	2193	0.877	1508	821	1400	793	0
4	20	17	"PFL0051"	"L1_92"	18360	25130	120	1797	1696	620	106	109	27	99	99	0	1639	1566	490	107	108	19	100	100	0	1.104	1.090	1.090	1.020	1.623	1.108	0.898	120	526	3223	3049	0.142	1691	1532	1590	1459	0
4	21	17	"PFL0093"	"L2_163"	18540	25120	110	240	229	62	109	111	27	92	88	0	176	176	36	107	109	19	92	81	0	1.899	1.739	1.783	1.802	2.103	2.088	0.436	80	444	200	189	0.925	131	69	120	69	0
4	22	17	"PFL0100"	"L2_176"	18730	25130	120	5443	4940	2267	106	109	27	100	99	0	4426	4127	1546	106	108	21	100	100	0	1.235	1.202	1.234	1.037	1.833	1.262	0.928	120	545	9657	8855	0.305	5337	4320	4834	4021	0
4	1	18	"PFL0105"	"L2_187"	14740	25300	120	24883	21986	8970	112	116	29	100	100	0	26394	24599	7790	117	121	52	100	100	0	0.943	0.893	0.964	0.814	1.760	0.926	0.918	120	575	51048	46356	-0.085	24771	26277	21874	24482	0
4	2	18	"PFL0107"	"L2_190"	14920	25300	120	1144	1051	371	118	120	30	100	99	0	725	702	209	116	117	20	100	100	0	1.685	1.592	1.673	1.555	1.633	1.674	0.890	120	430	1635	1519	0.753	1026	609	933	586	0
4	3	18	"PFL0118"	"L2_202"	15120	25300	120	1148	1090	341	119	120	28	100	100	0	706	655	216	111	113	18	99	99	0	1.729	1.785	1.791	1.923	1.666	1.773	0.893	120	532	1624	1515	0.790	1029	595	971	544	0
4	4	18	"PFL0126"	"L2_215"	15310	25310	120	1477	1405	518	117	119	28	100	99	0	1484	1394	445	111	114	19	100	100	0	0.991	1.004	1.002	0.925	1.685	1.046	0.907	120	459	2733	2571	-0.014	1360	1373	1288	1283	0
4	5	18	"PFJ0334"	"J326_1"	15490	25310	130	8898	7905	2898	116	119	27	100	100	0	11534	10351	3130	115	116	18	100	100	0	0.769	0.761	0.782	0.698	1.673	0.772	0.917	120	444	20201	18025	-0.379	8782	11419	7789	10236	0
4	6	18	"PFJ0360"	"J352_5"	15680	25300	120	2526	2368	798	112	117	28	100	100	0	1919	1796	705	115	117	18	99	98	0	1.338	1.342	1.313	1.508	1.745	1.317	0.918	120	459	4218	3937	0.420	2414	1804	2256	1681	0
4	7	18	"PFJ0381"	"J38_18"	15870	25310	120	214	224	72	111	114	28	90	79	0	201	215	56	111	114	32	94	79	0	1.144	1.087	1.133	1.037	2.050	1.249	0.557	120	465	193	217	0.195	103	90	113	104	0
4	8	18	"PFJ0399"	"J43_10"	16060	25300	110	727	697	166	116	119	32	100	100	0	377	376	75	111	116	42	100	98	0	2.297	2.192	2.233	2.176	1.318	2.176	0.848	80	472	877	846	1.200	611	266	581	265	0
4	9	18	"PFJ0409"	"J43_23"	16260	25310	120	1957	1839	732	118	120	32	99	99	0	1156	1091	319	111	114	24	100	100	0	1.760	1.756	1.814	1.585	1.714	1.897	0.911	120	482	2884	2701	0.815	1839	1045	1721	980	0
4	10	18	"PFJ0430"	"J478_10"	16450	25310	120	6177	5642	2087	115	117	29	100	100	0	4937	4732	1313	112	113	18	100	100	0	1.256	1.196	1.261	1.110	1.582	1.253	0.925	120	387	10887	10147	0.329	6062	4825	5527	4620	0
4	11	18	"PFJ0226"	"J227_1"	16630	25310	150	144	146	36	115	118	28	50	16	0	146	146	28	112	114	19	67	43	0	0.853	0.912	1.056	1.092	3.558	1.980	0.108	156	524	63	65	-0.229	29	34	31	34	-50
4	12	18	"PFJ0237"	"J232_2"	16830	25300	110	698	670	196	113	117	29	100	100	0	353	343	67	109	114	38	100	100	0	2.398	2.380	2.394	2.301	1.419	2.454	0.770	80	475	829	791	1.262	585	244	557	234	0
4	13	18	"PFJ0256"	"J245_7"	17020	25310	100	349	341	86	112	114	29	97	97	0	281	286	48	111	115	40	100	95	0	1.394	1.309	1.326	1.199	2.055	1.283	0.636	80	430	407	404	0.479	237	170	229	175	0
4	14	18	"PFJ0284"	"J269_5"	17210	25310	120	1134	1064	365	113	116	28	100	99	0	1349	1264	351	114	116	19	100	100	0	0.827	0.827	0.852	0.798	1.605	0.849	0.915	120	520	2256	2101	-0.275	1021	1235	951	1150	0
4	15	18	"PFJ0315"	"J2975_2"	17400	25310	120	1248	1170	409	112	117	29	100	100	0	1262	1205	474	112	116	19	98	98	0	0.988	0.968	0.970	1.068	1.911	0.939	0.892	120	500	2286	2151	-0.018	1136	1150	1058	1093	0
4	16	18	"PFJ0365"	"J378_1"	17590	25310	120	4212	3821	1270	112	115	28	100	100	0	2225	1988	739	110	113	20	100	98	0	1.939	1.975	2.052	2.199	1.747	1.989	0.906	120	543	6215	5587	0.955	4100	2115	3709	1878	0
4	17	18	"PFK0117"	"Km799_7"	17810	25310	90	156	162	31	115	118	28	71	32	0	137	142	25	109	111	21	63	36	0	1.464	1.424	1.348	1.357	2.664	0.279	0.081	52	340	69	80	0.550	41	28	47	33	0
4	18	18	"PFK0142"	"Kn10286_1"	17960	25310	110	1720	1645	424	111	117	42	100	100	0	1327	1291	319	107	118	68	100	100	0	1.319	1.296	1.299	1.298	1.205	1.276	0.921	80	454	2829	2718	0.399	1609	1220	1534	1184	0
4	19	18	"PFK0175"	"Kn1239_1"	18160	25310	120	206	203	53	112	117	41	82	55	0	168	167	35	109	117	64	41	1	0	1.593	1.569	1.797	1.550	2.626	2.011	0.282	120	466	153	149	0.672	94	59	91	58	0
4	20	18	"PFK0203"	"Kn1453_6"	18320	25310	150	105	109	29	110	112	27	16	2	0	112	114	19	109	111	20	18	3	0	-1.667	-0.200	1.818	1.733	3.723	4.365	0.027	156	587	-2	4	Error	-5	3	-1	5	-50
4	21	18	"PFK0250"	"Kn2004_3"	18540	25320	120	480	480	182	108	111	26	99	98	0	471	471	139	106	110	18	99	99	0	1.019	1.019	0.972	0.952	1.748	1.085	0.845	120	497	737	737	0.027	372	365	372	365	0
4	22	18	"PFK0277"	"Kn2223_1"	18700	25310	150	100	106	27	107	110	27	14	4	0	114	116	19	108	110	20	23	3	0	-1.167	-0.125	1.531	1.815	3.673	5.025	0.022	156	726	-1	7	Error	-7	6	-1	8	-50
4	1	19	"PFK0478"	"Kn610_1"	14730	25490	110	583	563	141	110	114	27	100	100	0	1083	1047	265	111	113	19	100	100	0	0.487	0.484	0.468	0.480	1.312	0.461	0.888	80	463	1445	1389	-1.039	473	972	453	936	0
4	2	19	"PFK0517"	"Kn8027_1"	14900	25470	150	120	119	26	116	119	29	13	1	0	117	117	20	112	114	20	20	3	0	0.800	0.600	1.138	1.384	3.887	9.629	0.005	156	634	9	8	-0.322	4	5	3	5	-50
4	3	19	"PFK0524"	"Kn836_1"	15110	25490	110	566	551	163	115	118	30	100	100	0	386	400	106	111	113	23	100	100	0	1.640	1.509	1.474	1.488	1.381	1.505	0.835	80	491	726	725	0.714	451	275	436	289	0
4	4	19	"PFK0554"	"Kn962_1"	15300	25490	110	322	330	82	115	118	30	100	96	0	270	264	50	114	117	25	100	96	0	1.327	1.433	1.411	1.400	1.633	1.487	0.711	80	433	363	365	0.408	207	156	215	150	0
4	5	19	"PFK0701"	"Ks15_2"	15470	25480	150	116	119	25	116	120	29	13	4	0	119	123	23	116	119	22	17	6	0	0.000	0.429	1.333	1.270	4.776	6.330	0.008	156	488	3	10	Error	0	3	3	7	-50
4	6	19	"PFK0743"	"Ks196_1"	15660	25480	150	126	128	28	122	126	31	19	3	0	124	125	22	118	120	21	21	7	0	0.667	0.857	0.900	1.041	4.319	7.524	0.009	156	524	10	13	-0.585	4	6	6	7	-50
4	7	19	"PFK1214"	"Ks82_7"	15870	25480	150	133	135	35	130	240	1751	0	0	0	127	131	26	119	137	258	0	0	0	0.375	0.417	1.294	1.241	3.940	4.588	0.040	156	654	11	17	-1.415	3	8	5	12	-50
4	8	19	"PFK1273"	"Ks97_17"	16070	25500	120	257	264	71	139	345	2110	0	0	0	201	202	33	119	163	346	0	0	0	1.439	1.506	1.476	1.370	2.152	2.049	0.514	120	468	200	208	0.525	118	82	125	83	0
4	9	19	"PFK0237"	"Kn1802_2"	16230	25480	150	125	158	203	138	282	702	1	0	0	124	132	43	124	173	250	0	0	0	100000.000	2.500	2.333	2.172	4.615	2.900	0.974	156	620	-13	28	16.610	-13	0	20	8	-50
4	10	19	"PFK0352"	"Kn3360_1"	16460	25480	150	131	133	28	133	144	50	4	0	0	137	142	35	123	127	30	33	10	0	-0.143	0.000	1.008	1.086	3.983	1.300	0.045	156	523	12	19	Error	-2	14	0	19	-50
4	11	19	"PFK0401"	"Kn4252_4"	16610	25480	150	123	125	29	125	133	40	10	0	0	134	135	25	120	123	28	31	5	0	-0.143	0.000	0.960	1.112	3.650	5.414	0.016	156	531	12	15	Error	-2	14	0	15	-50
4	12	19	"PFK0571"	"Ks101_8"	16830	25500	120	388	383	122	120	124	32	97	92	0	506	490	144	115	118	19	100	99	0	0.685	0.701	0.687	0.666	1.696	0.708	0.800	120	525	659	638	-0.545	268	391	263	375	0
4	13	19	"PFBL B0018"	"oPFBLOB0018"	17020	25500	120	160	159	35	121	123	31	57	25	0	1154	1102	325	116	118	19	100	99	0	0.038	0.039	0.049	0.047	1.915	0.034	0.209	120	517	1077	1024	-4.734	39	1038	38	986	0
4	14	19	"PFM60469"	"oPFM60469"	17210	25500	120	28271	26570	12036	123	126	32	100	100	0	30968	29407	9980	121	125	24	100	100	0	0.913	0.903	0.962	0.790	1.822	0.951	0.925	120	499	58995	55733	-0.132	28148	30847	26447	29286	0
4	15	19	"PFB0683"	"oPFB0683"	17400	25500	120	326	384	193	124	125	32	95	89	0	365	439	204	118	123	25	99	98	0	0.818	0.810	0.790	0.742	1.927	0.867	0.838	120	415	449	581	-0.290	202	247	260	321	0
4	16	19	"PFG0004"	"oPFG0004"	17580	25500	120	1322	1301	488	115	116	27	100	100	0	905	862	344	111	113	17	99	97	0	1.520	1.579	1.573	1.741	1.779	1.570	0.907	120	400	2001	1937	0.604	1207	794	1186	751	0
4	17	19	"PFC0763"	"oPFC0763"	17750	25490	150	115	118	28	111	115	30	18	5	0	128	128	24	112	115	20	38	16	0	0.250	0.438	1.000	1.038	4.130	8.235	0.009	156	639	20	23	-2.000	4	16	7	16	-50
4	18	19	"PFL0014"	"oPFL0014"	17970	25500	120	3566	3508	1173	110	116	39	100	100	0	2605	2499	957	112	118	58	97	96	0	1.386	1.424	1.430	1.591	1.795	1.407	0.934	120	540	5949	5785	0.471	3456	2493	3398	2387	0
4	19	19	"PFM60471"	"oPFM60471"	18160	25510	130	1335	1280	428	112	116	30	100	99	0	18952	17938	4889	114	116	19	100	100	0	0.065	0.066	0.068	0.062	1.440	0.065	0.913	120	503	20061	18992	-3.945	1223	18838	1168	17824	0
4	20	19	"PFL0019"	"oPFL0019"	18350	25500	120	2344	2350	836	112	114	28	100	100	0	2320	2159	882	114	115	19	100	99	0	1.012	1.094	1.095	1.241	1.798	1.066	0.925	120	466	4438	4283	0.017	2232	2206	2238	2045	0
4	21	19	"PFG0007"	"oPFG0007"	18540	25510	120	221	223	67	109	112	28	89	80	0	1418	1387	478	113	115	19	100	100	0	0.086	0.089	0.083	0.084	1.861	0.085	0.644	120	460	1417	1388	-3.542	112	1305	114	1274	0
4	22	19	"PFI17638"	"oPFI17638"	18730	25510	120	490	487	172	107	111	27	99	96	0	8107	7432	2627	112	115	20	100	100	0	0.048	0.052	0.051	0.049	1.589	0.051	0.875	120	551	8378	7700	-4.384	383	7995	380	7320	0
4	1	20	"PFBL B0024"	"oPFBLOB0024"	14740	25680	120	1582	1452	546	110	113	31	100	100	0	1405	1389	469	107	109	21	99	99	0	1.134	1.047	1.071	1.043	1.701	1.071	0.921	120	583	2770	2624	0.181	1472	1298	1342	1282	0
4	2	20	"PFBL B0025"	"oPFBLOB0025"	14920	25680	120	774	739	268	108	113	31	100	100	0	422	405	121	108	110	22	97	95	0	2.121	2.125	2.128	2.204	1.778	2.232	0.852	120	497	980	928	1.085	666	314	631	297	0
4	3	20	"PFN0253"	"oPFN0253"	15120	25680	120	491	485	163	111	115	29	98	97	0	464	439	125	108	110	21	98	96	0	1.067	1.130	1.097	1.123	1.845	1.191	0.809	120	526	736	705	0.094	380	356	374	331	0
4	4	20	"PFL0021"	"oPFL0021"	15290	25680	110	2572	2559	793	116	121	45	100	100	0	2124	2130	626	116	129	108	100	100	0	1.223	1.213	1.202	1.212	1.342	1.186	0.926	80	447	4464	4457	0.291	2456	2008	2443	2014	0
4	5	20	"PFF72416"	"oPFF72416"	15500	25660	150	111	113	28	118	124	41	4	0	0	124	130	25	117	128	93	0	0	0	-1.000	-0.385	1.313	1.206	3.989	0.676	0.025	156	608	0	8	Error	-7	7	-5	13	-50
4	6	20	"PFI17640"	"oPFI17640"	15670	25680	110	444	431	118	125	129	30	100	98	0	443	442	100	119	120	24	100	100	0	0.985	0.947	0.901	0.902	1.556	0.980	0.787	80	400	643	629	-0.022	319	324	306	323	0
4	7	20	"PFK12891"	"oPFK12891"	15860	25690	120	193	194	53	148	340	2108	0	0	0	861	860	275	126	151	281	95	70	0	0.061	0.063	0.083	0.078	2.394	0.025	0.013	120	552	780	780	-4.030	45	735	46	734	0
4	8	20	"PFJ12782"	"oPFJ12782"	16070	25690	130	65535	60556	10943	211	517	2170	100	100	78	57352	51371	16013	151	216	346	100	100	15	1.142	1.178	1.070	1.253	1.442	1.167	0.858	120	550	122525	111565	0.192	65324	57201	60345	51220	0
4	9	20	"PFL0025"	"oPFL0025"	16260	25690	130	4179	4558	1600	216	400	749	100	96	0	1783	1835	513	156	223	268	100	100	0	2.436	2.586	2.669	2.510	1.306	2.755	0.931	120	535	5590	6021	1.284	3963	1627	4342	1679	0
4	10	20	"PFF72418"	"oPFF72418"	16450	25690	120	7285	6558	2448	174	183	62	100	100	0	3027	2760	951	137	146	42	100	100	0	2.461	2.434	2.517	2.420	1.631	2.530	0.922	120	458	10001	9007	1.299	7111	2890	6384	2623	0
4	11	20	"PFC0772"	"oPFC0772"	16630	25690	120	1456	1365	496	144	151	43	100	99	0	636	610	170	128	129	20	99	98	0	2.583	2.533	2.537	2.471	1.808	2.720	0.881	120	441	1820	1703	1.369	1312	508	1221	482	0
4	12	20	"PFA32028"	"oPFA32028"	16830	25680	150	163	165	41	132	135	32	48	18	0	154	159	33	123	124	19	69	39	0	1.000	0.917	1.444	1.359	3.486	3.775	0.028	156	562	62	69	0.000	31	31	33	36	-50
4	13	20	"PFI17641"	"oPFI17641"	17000	25690	120	8718	8160	2954	131	132	31	100	100	0	4323	4020	1569	123	125	19	100	100	0	2.045	2.060	2.040	2.274	1.815	2.079	0.929	120	471	12787	11926	1.032	8587	4200	8029	3897	0
4	14	20	"PFL0027"	"oPFL0027"	17190	25690	110	817	768	223	127	130	33	100	100	0	808	790	192	125	126	21	100	100	0	1.010	0.964	0.954	0.940	1.327	0.948	0.886	80	447	1373	1306	0.015	690	683	641	665	0
4	15	20	"PFK12903"	"oPFK12903"	17390	25660	150	139	143	41	126	128	31	29	12	0	142	144	26	120	123	24	42	17	0	0.591	0.708	1.168	1.232	4.002	4.447	0.029	156	590	35	41	-0.759	13	22	17	24	-50
4	16	20	"PFI17664"	"oPFI17664"	17580	25680	120	556	558	195	119	120	27	95	95	0	851	836	274	112	114	18	100	99	0	0.591	0.606	0.603	0.540	1.970	0.611	0.879	120	469	1176	1163	-0.758	437	739	439	724	0
4	17	20	"PFH0013"	"oPFH0013"	17780	25680	120	530	511	168	116	119	31	97	94	0	1296	1239	407	111	112	18	100	100	0	0.349	0.350	0.345	0.327	1.574	0.349	0.899	120	530	1599	1523	-1.517	414	1185	395	1128	0
4	18	20	"PFD66991"	"oPFD66991"	17960	25670	110	283	275	53	111	116	27	100	97	0	360	339	69	111	113	19	100	98	0	0.691	0.719	0.731	0.722	1.487	0.696	0.731	80	430	421	392	-0.534	172	249	164	228	0
4	19	20	"PFM60502"	"oPFM60502"	18150	25680	120	1856	1753	630	113	117	27	100	98	0	1959	1841	593	110	112	19	100	100	0	0.943	0.947	0.976	0.896	1.640	0.959	0.907	120	486	3592	3371	-0.085	1743	1849	1640	1731	0
4	20	20	"PFI17667"	"oPFI17667"	18340	25680	120	1391	1334	458	111	115	27	100	100	0	1000	982	354	111	112	17	99	99	0	1.440	1.404	1.379	1.507	1.755	1.398	0.927	120	476	2169	2094	0.526	1280	889	1223	871	0
4	21	20	"PFF72456"	"oPFF72456"	18530	25680	120	899	911	283	108	112	27	100	100	0	873	833	279	110	112	18	99	98	0	1.037	1.111	1.120	1.198	1.760	1.091	0.891	120	485	1554	1526	0.052	791	763	803	723	0
4	22	20	"PFI17668"	"oPFI17668"	18720	25680	110	1633	1598	515	108	112	28	100	100	0	1005	964	285	107	111	27	100	100	0	1.698	1.739	1.699	1.713	1.388	1.721	0.893	80	492	2423	2347	0.764	1525	898	1490	857	0
4	1	21	"PFJ12799"	"oPFJ12799"	14720	25860	110	161	161	42	105	106	25	72	51	0	134	139	23	106	107	16	72	43	0	2.000	1.697	1.583	1.825	3.739	3.522	0.121	80	495	84	89	1.000	56	28	56	33	0
4	2	21	"PFF72457"	"oPFF72457"	14910	25860	120	7490	6812	3015	101	103	31	100	100	0	5178	4840	2120	102	104	22	100	100	0	1.456	1.416	1.454	1.449	1.979	1.438	0.917	120	530	12465	11449	0.542	7389	5076	6711	4738	0
4	3	21	"PFF72459"	"oPFF72459"	15110	25860	100	407	394	118	105	107	27	97	97	0	371	367	72	105	106	16	100	100	0	1.135	1.103	1.119	1.051	1.635	1.179	0.784	80	416	568	551	0.183	302	266	289	262	0
4	4	21	"PFM60506"	"oPFM60506"	15290	25860	120	1984	1850	622	114	119	43	100	100	0	1106	1057	402	112	122	97	94	92	0	1.881	1.837	1.816	2.102	2.165	1.835	0.900	120	524	2864	2681	0.912	1870	994	1736	945	0
4	5	21	"PFL0067"	"oPFL0067"	15480	25860	110	1489	1410	358	115	120	31	100	100	0	669	660	157	112	116	23	100	100	0	2.467	2.363	2.350	2.375	1.310	2.338	0.878	80	458	1931	1843	1.303	1374	557	1295	548	0
4	6	21	"PFI17670"	"oPFI17670"	15660	25860	120	1539	1552	612	118	122	31	100	100	0	1544	1494	671	112	115	23	97	95	0	0.992	1.038	1.033	1.208	2.207	1.001	0.903	120	554	2853	2816	-0.011	1421	1432	1434	1382	0
4	7	21	"PFI17672"	"oPFI17672"	15860	25860	110	659	670	175	125	131	37	100	100	0	480	476	117	116	118	24	100	100	0	1.467	1.514	1.515	1.512	1.328	1.499	0.878	80	443	898	905	0.553	534	364	545	360	0
4	8	21	"PFL0068"	"oPFL0068"	16040	25870	120	761	732	270	147	181	110	93	89	0	819	815	275	127	141	51	99	99	0	0.887	0.850	0.883	0.793	1.752	0.865	0.864	120	526	1306	1273	-0.173	614	692	585	688	0
4	9	21	"PFL0070"	"oPFL0070"	16250	25870	120	2032	1972	818	158	207	147	96	94	0	1642	1611	551	133	153	65	100	99	0	1.242	1.227	1.278	1.096	1.906	1.295	0.905	120	493	3383	3292	0.313	1874	1509	1814	1478	0
4	10	21	"PFF72463"	"oPFF72463"	16430	25870	120	884	877	321	150	161	58	99	96	0	1377	1391	473	130	136	38	100	99	0	0.589	0.577	0.596	0.558	1.578	0.579	0.894	120	444	1981	1988	-0.765	734	1247	727	1261	0
4	11	21	"PFD66995"	"oPFD66995"	16620	25860	150	150	154	42	135	141	40	29	10	0	156	160	37	126	127	21	56	40	0	0.500	0.559	0.938	0.989	3.762	3.938	0.023	156	577	45	53	-1.000	15	30	19	34	-50
4	12	21	"PFL0074"	"oPFL0074"	16810	25870	120	3430	3222	1202	129	132	30	100	100	0	3054	2977	1143	121	123	19	99	99	0	1.125	1.083	1.086	1.147	2.028	1.078	0.907	120	503	6234	5949	0.171	3301	2933	3093	2856	0
4	13	21	"PFJ12802"	"oPFJ12802"	17000	25870	110	461	452	123	128	130	30	97	97	0	1128	1090	290	121	122	20	100	100	0	0.331	0.334	0.342	0.323	1.469	0.316	0.840	80	460	1340	1293	-1.596	333	1007	324	969	0
4	14	21	"PFBL B0125"	"oPFBLOB0125"	17190	25870	120	820	772	229	123	126	31	100	99	0	456	422	130	119	121	22	95	93	0	2.068	2.142	2.115	2.229	1.613	2.153	0.864	120	541	1034	952	1.048	697	337	649	303	0
4	15	21	"PFN0269"	"oPFN0269"	17380	25870	120	15418	14691	5433	123	125	29	100	100	0	6319	6005	2621	113	115	18	100	100	0	2.465	2.473	2.463	2.866	2.104	2.468	0.909	120	528	21501	20460	1.301	15295	6206	14568	5892	0
4	16	21	"PFD66996"	"oPFD66996"	17570	25870	120	2129	1995	649	120	122	30	100	100	0	1203	1142	401	112	113	18	97	96	0	1.841	1.820	1.864	2.030	2.016	1.843	0.891	120	520	3100	2905	0.881	2009	1091	1875	1030	0
4	17	21	"PFF72496"	"oPFF72496"	17750	25870	110	508	502	149	118	120	29	98	98	0	550	547	119	110	113	23	100	100	0	0.886	0.879	0.870	0.821	1.593	0.896	0.820	80	485	830	821	-0.174	390	440	384	437	0
4	18	21	"PFH0035"	"oPFH0035"	17960	25870	120	1038	1019	364	114	117	28	100	99	0	556	540	197	109	112	23	97	93	0	2.067	2.100	2.087	2.297	1.795	2.119	0.878	120	577	1371	1336	1.048	924	447	905	431	0
4	19	21	"PFL0139"	"oPFL0139"	18140	25870	130	1788	1713	597	112	114	27	100	100	0	1091	1009	413	108	109	16	96	96	0	1.705	1.777	1.787	2.002	1.763	1.732	0.893	120	527	2659	2502	0.770	1676	983	1601	901	0
4	20	21	"PFBL B0173"	"oPFBLOB0173"	18330	25870	130	595	606	227	113	115	28	100	99	0	332	321	101	107	108	16	97	95	0	2.142	2.304	2.307	2.486	1.735	2.351	0.853	120	560	707	707	1.099	482	225	493	214	0
4	21	21	"PFI17720"	"oPFI17720"	18530	25870	130	150	153	40	109	112	27	63	32	0	140	142	27	107	108	17	73	47	0	1.242	1.257	1.302	1.198	2.923	2.941	0.103	120	577	74	79	0.313	41	33	44	35	0
4	22	21	"PFG0054"	"oPFG0054"	18720	25880	120	2181	2082	833	106	108	27	99	99	0	2675	2506	877	105	107	24	100	100	0	0.807	0.823	0.854	0.745	1.833	0.837	0.892	120	604	4645	4377	-0.309	2075	2570	1976	2401	0
4	1	22	"PFN0287"	"oPFN0287"	14710	26050	120	467	446	129	99	102	23	100	98	0	323	313	75	104	105	19	98	96	0	1.680	1.660	1.637	1.649	1.683	1.738	0.829	120	657	587	556	0.749	368	219	347	209	0
4	2	22	"PFL0140"	"oPFL0140"	14900	26050	120	1199	1155	493	92	94	22	99	97	0	1220	1172	504	99	99	15	96	95	0	0.988	0.991	0.979	1.041	2.057	0.987	0.901	120	600	2228	2136	-0.018	1107	1121	1063	1073	0
4	3	22	"PFL0142"	"oPFL0142"	15090	26050	110	801	768	232	97	99	26	100	100	0	723	705	180	102	104	23	100	100	0	1.134	1.113	1.135	1.086	1.433	1.087	0.867	80	538	1325	1274	0.181	704	621	671	603	0
4	4	22	"PFL0144"	"oPFL0144"	15290	26050	120	398	396	108	107	111	29	99	98	0	460	442	140	108	109	22	97	95	0	0.827	0.865	0.847	0.934	1.837	0.830	0.823	120	614	643	623	-0.275	291	352	289	334	0
4	5	22	"PFJ12815"	"oPFJ12815"	15480	26060	120	627	608	210	108	113	31	96	94	0	1090	1047	332	108	109	19	100	100	0	0.529	0.532	0.549	0.483	1.762	0.528	0.884	120	614	1501	1439	-0.920	519	982	500	939	0
4	6	22	"PFI17725"	"oPFI17725"	15670	26060	120	3089	2774	1058	107	112	29	98	97	0	5088	4684	1428	108	109	17	100	100	0	0.599	0.583	0.599	0.522	1.762	0.592	0.919	120	595	7962	7243	-0.740	2982	4980	2667	4576	0
4	7	22	"PFL0149"	"oPFL0149"	15860	26060	120	202	217	97	110	118	67	62	27	0	195	212	113	110	121	89	44	5	0	1.082	1.049	1.031	1.007	2.446	0.743	0.588	120	621	177	209	0.114	92	85	107	102	0
4	8	22	"PFG0057"	"oPFG0057"	16040	26050	110	510	497	118	115	123	72	100	98	0	311	314	59	112	125	98	97	52	0	1.985	1.891	1.860	1.881	1.432	0.850	0.800	80	493	594	584	0.989	395	199	382	202	0
4	9	22	"PFF72505"	"oPFF72505"	16240	26060	120	276	279	80	112	114	28	95	90	0	327	320	69	111	113	19	100	98	0	0.759	0.799	0.760	0.740	1.939	0.844	0.674	120	614	380	376	-0.397	164	216	167	209	0
4	10	22	"PFM60543"	"oPFM60543"	16430	26060	120	968	923	329	113	115	28	100	98	0	939	905	333	112	114	19	96	96	0	1.034	1.021	1.042	1.109	2.243	1.012	0.893	120	586	1682	1603	0.048	855	827	810	793	0
4	11	22	"PFBL B0178"	"oPFBLOB0178"	16610	26060	110	876	858	233	115	118	29	98	98	0	4763	4547	1199	117	120	27	100	100	0	0.164	0.168	0.165	0.161	1.455	0.157	0.889	80	511	5407	5173	-2.610	761	4646	743	4430	0
4	12	22	"PFG0058"	"oPFG0058"	16800	26060	110	256	249	58	116	119	29	93	88	0	343	338	67	115	118	27	100	100	0	0.614	0.596	0.598	0.570	1.988	0.588	0.627	80	543	368	356	-0.704	140	228	133	223	0
4	13	22	"PFBL B0180"	"oPFBLOB0180"	16990	26060	110	402	411	115	116	121	32	100	98	0	294	294	52	116	119	24	100	100	0	1.607	1.657	1.536	1.591	1.573	1.762	0.742	80	543	464	473	0.684	286	178	295	178	0
4	14	22	"PFBL B0182"	"oPFBLOB0182"	17180	26070	120	1269	1200	496	113	116	30	99	96	0	1017	989	350	111	114	24	99	99	0	1.276	1.238	1.265	1.155	1.800	1.286	0.875	120	630	2062	1965	0.352	1156	906	1087	878	0
4	15	22	"PFBL B0184"	"oPFBLOB0184"	17380	26070	120	627	619	228	113	116	29	98	96	0	606	625	170	107	110	20	100	100	0	1.030	0.977	1.012	0.891	1.805	1.029	0.812	120	573	1013	1024	0.043	514	499	506	518	0
4	16	22	"PFI17729"	"oPFI17729"	17560	26080	150	134	136	33	110	113	29	42	14	0	146	147	28	104	107	18	82	57	0	0.571	0.605	0.862	0.851	3.404	1.599	0.077	156	848	66	69	-0.807	24	42	26	43	-50
4	17	22	"PFH0036"	"oPFH0036"	17760	26070	120	3567	3369	1266	109	111	27	100	100	0	2876	2812	1007	106	109	23	100	100	0	1.248	1.205	1.233	1.186	1.641	1.222	0.911	120	596	6228	5966	0.320	3458	2770	3260	2706	0
4	18	22	"PFA32038"	"oPFA32038"	17940	26070	120	1561	1553	544	106	109	27	100	100	0	3735	3755	1421	106	108	19	100	100	0	0.401	0.397	0.408	0.408	1.596	0.381	0.923	120	562	5084	5096	-1.319	1455	3629	1447	3649	0
4	19	22	"EMPTY"	"EMPTY"	18130	26070	150	104	104	24	105	106	26	13	2	0	101	102	15	103	106	17	9	1	0	0.500	1.000	2.089	1.792	3.294	6.995	0.023	156	779	-3	-2	-1.000	-1	-2	-1	-1	-50
4	20	22	"EMPTY"	"EMPTY"	18320	26070	150	107	109	25	104	106	27	21	1	0	100	102	19	102	103	16	10	3	0	-1.500	100000.000	1.950	1.994	2.756	57.745	0.000	156	767	1	5	Error	3	-2	5	0	-50
4	21	22	"EMPTY"	"EMPTY"	18510	26080	150	101	104	30	98	102	26	23	5	0	103	103	16	101	101	16	19	4	0	1.500	3.000	1.789	1.891	3.549	37.991	0.001	156	792	5	8	0.585	3	2	6	2	-50
4	22	22	"EMPTY"	"EMPTY"	18700	26080	150	97	99	21	98	101	26	13	2	0	98	99	15	98	99	15	17	3	0	100000.000	1.000	1.267	1.130	3.610	0.029	0.001	156	947	-1	2	16.610	-1	0	1	1	-50
5	1	1	"PFI0414"	"I5572_1"	1150	26510	130	256	261	68	97	99	24	100	99	0	354	360	70	100	102	18	100	100	0	0.626	0.631	0.626	0.600	1.565	0.655	0.742	120	709	413	424	-0.676	159	254	164	260	0
5	2	1	"PFI0486"	"I7438_2"	1340	26510	140	2238	2235	876	97	100	26	100	100	0	3416	3481	1245	101	103	16	100	100	0	0.646	0.633	0.651	0.616	1.492	0.636	0.944	156	707	5456	5518	-0.631	2141	3315	2138	3380	0
5	3	1	"PFI0416"	"I5607_1"	1530	26520	130	153	156	37	98	101	25	82	53	0	166	166	24	103	105	23	95	75	0	0.873	0.921	0.894	0.888	2.088	1.357	0.302	120	630	118	121	-0.196	55	63	58	63	0
5	4	1	"PFI0237"	"I16933_1"	1720	26520	130	1344	1350	386	102	106	29	100	100	0	728	717	155	105	108	25	100	100	0	1.994	2.039	2.026	2.011	1.260	2.080	0.922	120	670	1865	1860	0.995	1242	623	1248	612	0
5	5	1	"PFI0401"	"I5180_2"	1920	26520	130	1194	1141	246	102	106	29	100	100	0	1016	997	166	106	110	26	100	100	0	1.200	1.166	1.189	1.153	1.201	1.191	0.945	120	652	2002	1930	0.263	1092	910	1039	891	0
5	6	1	"PFI0236"	"I1689_2"	2100	26520	130	11617	11429	2668	103	107	29	100	100	0	8153	7766	1562	106	113	36	100	100	0	1.431	1.479	1.487	1.475	1.183	1.479	0.966	120	614	19561	18986	0.517	11514	8047	11326	7660	0
5	7	1	"PFJ0542"	"J667_1"	2290	26530	140	1659	1640	471	107	110	29	100	100	0	1457	1471	340	106	110	30	100	100	0	1.149	1.123	1.148	1.090	1.370	1.158	0.932	156	662	2903	2898	0.200	1552	1351	1533	1365	0
5	8	1	"PFJ0005"	"J1011_3"	2480	26530	140	1836	1813	474	108	110	29	100	100	0	1315	1279	338	107	111	25	100	100	0	1.430	1.455	1.476	1.493	1.335	1.460	0.939	156	662	2936	2877	0.516	1728	1208	1705	1172	0
5	9	1	"PFJ0310"	"J2896_1"	2660	26520	130	10281	10519	2077	111	115	35	100	100	0	7361	7313	1359	109	120	66	100	100	0	1.402	1.445	1.434	1.449	1.151	1.433	0.965	120	612	17422	17612	0.488	10170	7252	10408	7204	0
5	10	1	"PFJ0140"	"J17_1"	2860	26530	140	9028	8961	2459	110	115	35	100	100	0	6229	6239	1713	112	120	62	100	100	0	1.458	1.445	1.479	1.464	1.342	1.456	0.959	156	674	15035	14978	0.544	8918	6117	8851	6127	0
5	11	1	"PFJ0200"	"J21_1"	3050	26530	140	2008	1925	494	107	110	27	100	100	0	1857	1818	392	111	113	19	100	100	0	1.089	1.065	1.084	1.038	1.370	1.084	0.943	156	642	3647	3525	0.123	1901	1746	1818	1707	0
5	12	1	"PFJ0215"	"J21_7"	3240	26530	140	3738	3479	1039	106	110	29	100	100	0	2878	2659	801	110	112	19	100	100	0	1.312	1.323	1.346	1.358	1.417	1.329	0.954	156	636	6400	5922	0.392	3632	2768	3373	2549	0
5	13	1	"PFJ0476"	"J53_48"	3430	26540	140	29411	29105	10124	109	114	31	100	100	0	21753	22069	5918	110	112	18	100	100	0	1.354	1.320	1.379	1.250	1.383	1.378	0.951	156	615	50945	50955	0.437	29302	21643	28996	21959	0
5	14	1	"PFJ0510"	"J58_2"	3620	26530	140	5669	5608	1471	106	109	28	100	100	0	3807	3698	894	108	110	18	100	100	0	1.504	1.533	1.555	1.536	1.357	1.559	0.955	156	641	9262	9092	0.589	5563	3699	5502	3590	0
5	15	1	"PFJ0563"	"J70_2"	3810	26530	140	1084	1082	273	109	111	27	100	100	0	1092	1071	234	110	112	19	100	100	0	0.993	1.012	1.028	1.009	1.321	1.025	0.939	156	660	1957	1934	-0.010	975	982	973	961	0
5	16	1	"PFJ0575"	"J73_12"	3980	26530	130	4199	4107	868	111	115	33	100	100	0	2827	2792	583	112	118	39	100	100	0	1.506	1.491	1.505	1.507	1.232	1.472	0.960	120	612	6803	6676	0.590	4088	2715	3996	2680	0
5	17	1	"PFJ0599"	"J85_3"	4180	26530	130	2093	2062	444	109	114	33	100	100	0	1249	1244	258	110	115	38	100	100	0	1.742	1.722	1.749	1.729	1.207	1.729	0.941	120	704	3123	3087	0.801	1984	1139	1953	1134	0
5	18	1	"PFJ0018"	"J109_5"	4370	26530	130	200	205	43	101	104	26	96	90	0	249	251	42	106	108	22	100	99	0	0.692	0.717	0.699	0.678	1.648	0.694	0.586	120	631	242	249	-0.531	99	143	104	145	0
5	19	1	"PFJ0181"	"J198_5"	4560	26540	140	10111	9815	3042	100	103	26	100	100	0	8812	8796	2792	106	107	20	100	100	0	1.150	1.118	1.131	1.145	1.401	1.114	0.957	156	723	18717	18405	0.202	10011	8706	9715	8690	0
5	20	1	"PFJ0227"	"J227_2"	4760	26540	130	832	844	218	103	106	26	100	100	0	442	439	70	108	109	18	100	100	0	2.183	2.239	2.205	2.181	1.315	2.318	0.882	120	628	1063	1072	1.126	729	334	741	331	0
5	21	1	"PFJ0246"	"J242_1"	4940	26530	130	156	156	33	104	109	31	70	35	0	162	168	32	108	111	24	86	59	0	0.963	0.867	0.909	0.923	2.716	1.107	0.202	120	633	106	112	-0.054	52	54	52	60	0
5	22	1	"PFJ0280"	"J268_1"	5130	26540	140	2783	2664	633	105	109	30	100	100	0	2374	2271	565	110	112	22	100	100	0	1.183	1.184	1.189	1.219	1.363	1.180	0.954	156	862	4942	4720	0.242	2678	2264	2559	2161	0
5	1	2	"PFJ0322"	"J309_17"	1140	26720	140	853	842	292	101	103	25	100	99	0	492	476	133	108	110	20	98	96	0	1.958	2.014	1.992	1.997	1.684	2.101	0.895	156	664	1136	1109	0.970	752	384	741	368	0
5	2	2	"PFJ0363"	"J373_1"	1320	26720	140	765	765	222	99	101	25	100	99	0	825	801	202	102	104	18	100	100	0	0.921	0.953	0.969	0.935	1.452	0.969	0.918	156	559	1389	1365	-0.118	666	723	666	699	0
5	3	2	"PFN0173"	"N132_113"	1520	26720	130	3563	3576	603	101	104	27	100	100	0	2126	2071	368	105	110	30	100	100	0	1.713	1.768	1.788	1.782	1.223	1.769	0.945	120	544	5483	5441	0.777	3462	2021	3475	1966	0
5	4	2	"PFN0184"	"N132_132"	1700	26720	130	650	677	148	106	109	30	100	100	0	872	873	136	109	113	30	100	100	0	0.713	0.747	0.750	0.736	1.314	0.753	0.868	120	542	1307	1335	-0.488	544	763	571	764	0
5	5	2	"PFN0186"	"N132_136"	1900	26730	140	3344	3150	987	108	112	29	100	100	0	3054	2881	864	111	113	22	100	100	0	1.100	1.098	1.122	1.089	1.448	1.108	0.948	156	595	6179	5812	0.137	3236	2943	3042	2770	0
5	6	2	"PFN0203"	"N132_171"	2100	26730	140	845	838	223	108	111	29	100	98	0	711	716	140	112	118	36	100	100	0	1.230	1.209	1.205	1.164	1.403	1.254	0.907	156	536	1336	1334	0.299	737	599	730	604	0
5	7	2	"PFN0208"	"N132_178"	2290	26730	140	2293	2213	530	108	110	29	100	100	0	1979	1882	465	110	114	31	100	100	0	1.169	1.188	1.211	1.206	1.332	1.191	0.940	156	470	4054	3877	0.225	2185	1869	2105	1772	0
5	8	2	"PFN0211"	"N132_181"	2460	26720	130	380	393	85	110	112	28	100	100	0	451	444	78	108	110	19	100	100	0	0.787	0.842	0.839	0.824	1.368	0.850	0.824	120	449	613	619	-0.345	270	343	283	336	0
5	9	2	"PFN0362"	"N135_24"	2660	26720	130	3150	3112	495	113	117	33	100	100	0	2137	2082	327	109	121	67	100	100	0	1.498	1.520	1.529	1.523	1.147	1.533	0.958	120	546	5065	4972	0.583	3037	2028	2999	1973	0
5	10	2	"PFN0373"	"N136_4"	2850	26720	140	2137	2073	606	111	115	32	100	100	0	1424	1355	356	110	118	68	99	97	0	1.542	1.576	1.611	1.599	1.437	1.614	0.942	156	494	3340	3207	0.625	2026	1314	1962	1245	0
5	11	2	"PFN0401"	"N137_50"	3040	26730	140	1157	1178	713	107	110	26	100	100	0	947	963	315	109	110	17	100	100	0	1.253	1.254	1.262	1.151	1.536	1.589	0.690	156	416	1888	1925	0.325	1050	838	1071	854	0
5	12	2	"PFN0423"	"N138_31"	3230	26730	140	369	367	92	107	114	31	100	99	0	222	226	40	109	111	21	99	96	0	2.319	2.222	2.136	2.261	1.699	2.405	0.729	156	434	375	377	1.213	262	113	260	117	0
5	13	2	"PFN0433"	"N138_45"	3420	26720	130	1021	1013	182	107	115	33	100	100	0	543	539	91	109	111	22	100	100	0	2.106	2.107	2.130	2.115	1.240	2.121	0.905	120	428	1348	1336	1.074	914	434	906	430	0
5	14	2	"PFN0409"	"N138_104"	3600	26730	140	732	720	184	109	113	29	100	99	0	774	754	206	109	110	18	100	100	0	0.937	0.947	0.960	0.988	1.448	0.935	0.914	156	451	1288	1256	-0.094	623	665	611	645	0
5	15	2	"PFN0534"	"N143_18"	3790	26730	130	321	323	63	111	114	28	100	99	0	539	532	69	109	111	19	100	100	0	0.488	0.501	0.503	0.484	1.438	0.487	0.800	120	463	640	635	-1.034	210	430	212	423	0
5	16	2	"PFN0540"	"N143_29"	3980	26730	130	1759	1758	389	113	117	32	100	100	0	947	964	216	113	118	39	100	100	0	1.974	1.933	1.965	1.926	1.241	1.948	0.904	120	572	2480	2496	0.981	1646	834	1645	851	0
5	17	2	"PFN0556"	"N143_56"	4180	26740	100	170	175	43	113	117	31	76	43	0	151	157	35	114	116	21	76	45	0	1.541	1.442	1.407	1.428	2.740	2.254	0.140	80	409	94	105	0.623	57	37	62	43	0
5	18	2	"PFN0562"	"N143_66"	4360	26740	140	2537	2451	602	105	108	27	100	100	0	1353	1296	322	106	109	21	100	100	0	1.950	1.971	1.965	1.999	1.413	1.999	0.939	156	601	3679	3536	0.964	2432	1247	2346	1190	0
5	19	2	"PFN0608"	"N147_16"	4560	26730	130	304	306	77	103	106	25	100	100	0	264	260	49	105	107	18	100	100	0	1.264	1.310	1.268	1.277	1.433	1.376	0.781	120	479	360	358	0.338	201	159	203	155	0
5	20	2	"PFN0623"	"N148_7"	4740	26730	130	560	582	131	103	107	26	100	100	0	313	314	51	107	108	18	100	100	0	2.218	2.314	2.281	2.301	1.326	2.377	0.844	120	493	663	686	1.150	457	206	479	207	0
5	21	2	"PFN0714"	"N151_50"	4930	26740	130	12331	12106	2566	109	113	34	100	100	0	11392	11101	2342	110	119	69	100	100	0	1.083	1.092	1.093	1.096	1.204	1.072	0.951	120	529	23504	22988	0.115	12222	11282	11997	10991	0
5	22	2	"PFN0723"	"N152_1"	5130	26740	140	1519	1457	343	109	112	31	100	99	0	1340	1302	295	112	119	61	99	99	0	1.148	1.133	1.146	1.125	1.461	1.141	0.930	156	712	2638	2538	0.199	1410	1228	1348	1190	0
5	1	3	"PFN0727"	"N152_17"	1130	26910	140	554	549	146	103	105	27	100	99	0	471	461	113	107	111	22	99	99	0	1.239	1.260	1.257	1.260	1.417	1.278	0.902	156	622	815	800	0.309	451	364	446	354	0
5	2	3	"PFN0735"	"N153_15"	1320	26910	130	1682	1663	284	103	108	37	100	100	0	742	739	133	102	108	33	100	100	0	2.467	2.449	2.480	2.469	1.223	2.462	0.934	120	510	2219	2197	1.303	1579	640	1560	637	0
5	3	3	"PFN0750"	"N155_14"	1520	26910	130	1823	1838	408	106	109	36	100	100	0	2316	2280	442	105	111	36	100	100	0	0.777	0.796	0.808	0.791	1.201	0.814	0.957	120	542	3928	3907	-0.365	1717	2211	1732	2175	0
5	4	3	"PFN0757"	"N155_25"	1700	26910	130	2053	2105	540	105	108	28	100	100	0	1051	1109	260	107	110	24	100	100	0	2.064	1.996	2.008	1.989	1.230	2.018	0.943	120	538	2892	3002	1.045	1948	944	2000	1002	0
5	5	3	"PFB0217"	"B567"	1900	26910	130	443	447	77	104	107	26	100	100	0	612	611	101	106	108	18	100	100	0	0.670	0.679	0.668	0.674	1.277	0.670	0.883	120	503	845	848	-0.578	339	506	343	505	0
5	6	3	"PFB0221"	"B573"	2080	26910	130	461	490	135	104	107	27	100	100	0	1293	1364	386	107	110	21	100	100	0	0.301	0.307	0.306	0.304	1.279	0.301	0.893	120	473	1543	1643	-1.732	357	1186	386	1257	0
5	7	3	"PFB0223"	"B577"	2280	26910	130	772	798	138	104	108	29	100	100	0	1225	1243	217	108	111	21	100	100	0	0.598	0.611	0.619	0.611	1.191	0.606	0.937	120	478	1785	1829	-0.742	668	1117	694	1135	0
5	8	3	"PFB0225"	"B583"	2470	26910	140	895	892	234	107	110	28	100	100	0	2011	2072	608	106	108	19	100	100	0	0.414	0.399	0.410	0.398	1.449	0.379	0.894	156	513	2693	2751	-1.274	788	1905	785	1966	0
5	9	3	"PFB0227"	"B587"	2650	26910	130	707	728	196	106	108	27	100	100	0	754	759	159	105	108	21	100	100	0	0.926	0.951	0.946	0.936	1.287	0.986	0.914	120	542	1250	1276	-0.111	601	649	622	654	0
5	10	3	"PFB0229"	"B590"	2860	26910	150	123	124	26	105	108	27	40	10	0	123	126	23	104	106	18	50	23	0	0.947	0.864	1.215	1.144	4.320	3.520	0.029	156	530	37	41	-0.078	18	19	19	22	-50
5	11	3	"PFB0246"	"B618"	3050	26910	150	108	110	29	107	110	27	22	5	0	112	113	17	106	106	15	33	9	0	0.167	0.429	1.429	1.201	3.917	325.183	0.000	156	416	7	10	-2.585	1	6	3	7	-50
5	12	3	"PFB0256"	"B634"	3240	26910	150	122	124	31	107	111	30	27	8	0	120	121	19	108	109	20	29	7	0	1.250	1.308	1.695	1.499	3.636	15.204	0.005	156	427	27	30	0.322	15	12	17	13	-50
5	13	3	"PFB0259"	"B64"	3420	26920	140	194	195	47	106	112	31	89	72	0	2085	1993	454	107	109	21	100	100	0	0.044	0.047	0.046	0.045	1.750	0.043	0.528	156	477	2066	1975	-4.490	88	1978	89	1886	0
5	14	3	"PFB0262"	"B645"	3630	26900	150	120	122	31	109	111	27	30	10	0	127	132	23	107	109	17	56	32	0	0.550	0.520	0.938	1.095	3.523	2.657	0.047	156	494	31	38	-0.862	11	20	13	25	-50
5	15	3	"PFB0270"	"B664"	3790	26920	130	135	137	31	112	112	27	40	19	0	187	193	29	107	108	17	100	100	0	0.287	0.291	0.367	0.338	2.449	0.356	0.091	120	434	103	111	-1.798	23	80	25	86	0
5	16	3	"PFB0273"	"B667"	3970	26920	140	359	349	94	113	115	29	98	96	0	391	386	87	110	112	19	98	98	0	0.875	0.855	0.878	0.836	1.696	0.885	0.822	156	573	527	512	-0.192	246	281	236	276	0
5	17	3	"PFC0002"	"C101"	4170	26920	130	1050	1045	219	110	112	26	100	100	0	850	873	224	111	112	19	100	100	0	1.272	1.227	1.265	1.235	1.293	1.220	0.886	120	562	1679	1697	0.347	940	739	935	762	0
5	18	3	"PFC0006"	"C113"	4370	26920	130	425	438	91	103	105	25	100	100	0	369	364	55	106	108	17	100	100	0	1.224	1.298	1.299	1.280	1.352	1.358	0.843	120	486	585	593	0.292	322	263	335	258	0
5	19	3	"PFC0009"	"C116"	4560	26920	140	1017	1014	270	100	103	26	100	100	0	588	589	139	104	106	17	99	99	0	1.895	1.885	1.920	1.903	1.384	1.935	0.919	156	480	1401	1399	0.922	917	484	914	485	0
5	20	3	"PFC0011"	"C118"	4740	26920	140	192	197	47	101	106	30	92	78	0	178	182	39	106	106	16	94	89	0	1.264	1.263	1.286	1.262	1.982	1.336	0.549	156	465	163	172	0.338	91	72	96	76	0
5	21	3	"PFC0013"	"C122"	4950	26920	150	122	126	29	108	112	31	26	7	0	124	125	18	110	118	72	0	0	0	1.000	1.200	1.392	1.272	4.251	1.743	0.018	156	453	28	33	0.000	14	14	18	15	-50
5	22	3	"PFC0015"	"C125"	5130	26930	130	713	734	177	109	111	28	100	100	0	1378	1393	231	111	113	22	100	100	0	0.477	0.488	0.478	0.475	1.226	0.498	0.924	120	553	1871	1907	-1.069	604	1267	625	1282	0
5	1	4	"PFC0035"	"C162"	1130	27090	130	2430	2419	384	98	101	26	100	100	0	2318	2287	459	101	105	22	100	100	0	1.052	1.062	1.076	1.079	1.207	1.053	0.961	120	581	4549	4507	0.073	2332	2217	2321	2186	0
5	2	4	"PFC0037"	"C164"	1320	27100	130	620	621	105	102	105	28	100	100	0	479	479	78	103	106	22	100	100	0	1.378	1.380	1.399	1.378	1.258	1.395	0.902	120	537	894	895	0.462	518	376	519	376	0
5	3	4	"PFC0039"	"C171"	1520	27100	130	639	648	125	105	107	34	100	100	0	484	493	78	103	106	30	100	100	0	1.402	1.392	1.449	1.382	1.300	1.458	0.882	120	539	915	933	0.487	534	381	543	390	0
5	4	4	"PFC0042"	"C179"	1700	27100	130	944	931	143	105	107	27	100	100	0	577	573	95	102	105	18	100	100	0	1.766	1.754	1.774	1.768	1.274	1.766	0.911	120	511	1314	1297	0.821	839	475	826	471	0
5	5	4	"PFC0044"	"C180"	1890	27100	130	752	781	166	103	105	27	100	100	0	467	467	73	101	103	15	100	100	0	1.773	1.852	1.804	1.841	1.253	1.925	0.919	120	518	1015	1044	0.826	649	366	678	366	0
5	6	4	"PFC0046"	"C184"	2090	27100	140	200	205	43	98	103	28	96	89	0	237	236	41	103	105	18	99	98	0	0.761	0.805	0.790	0.782	1.846	0.825	0.596	156	529	236	240	-0.394	102	134	107	133	0
5	7	4	"PFD0183"	"D23156_27"	2290	27100	130	2019	2100	419	100	104	28	100	100	0	1009	991	164	104	106	17	100	100	0	2.120	2.255	2.359	2.244	1.235	2.339	0.928	120	507	2824	2887	1.084	1919	905	2000	887	0
5	8	4	"PFD0186"	"D23156_40"	2460	27100	130	1890	1896	297	103	106	26	100	100	0	810	807	147	103	105	16	100	100	0	2.528	2.547	2.631	2.577	1.226	2.564	0.939	120	508	2494	2497	1.338	1787	707	1793	704	0
5	9	4	"PFD0190"	"D2337_1"	2660	27110	130	239	239	66	103	106	27	99	93	0	235	241	50	103	104	18	100	100	0	1.030	0.986	0.997	0.939	1.740	1.125	0.597	120	564	268	274	0.043	136	132	136	138	0
5	10	4	"PFD0198"	"D23657_2"	2860	27110	150	116	121	30	103	106	26	37	16	0	124	126	20	103	105	17	60	26	0	0.619	0.783	1.143	0.970	3.771	4.579	0.036	156	557	34	41	-0.692	13	21	18	23	-50
5	11	4	"PFD0208"	"D25498_1"	3050	27100	150	111	114	26	106	108	27	26	5	0	108	110	18	105	106	16	26	10	0	1.667	1.600	1.500	1.445	3.408	7.996	0.015	156	496	8	13	0.737	5	3	8	5	-50
5	12	4	"PFD0213"	"D2660_1"	3240	27110	150	116	120	32	108	111	29	28	10	0	115	116	19	107	109	21	25	5	0	1.000	1.333	1.615	1.625	3.771	2.981	0.070	156	492	16	21	0.000	8	8	12	9	-50
5	13	4	"PFD0248"	"D33539_109"	3420	27110	130	631	631	132	107	110	28	100	100	0	617	613	95	107	112	40	100	100	0	1.027	1.036	0.998	1.022	1.307	1.062	0.877	120	407	1034	1030	0.039	524	510	524	506	0
5	14	4	"PFD0250"	"D33539_15"	3600	27110	140	740	741	230	108	110	26	100	99	0	704	681	205	107	111	35	98	96	0	1.059	1.103	1.100	1.142	1.483	1.111	0.924	156	505	1229	1207	0.082	632	597	633	574	0
5	15	4	"PFD0252"	"D33539_17"	3790	27110	130	161	161	36	108	110	26	79	50	0	505	506	88	106	108	17	100	100	0	0.133	0.132	0.141	0.125	1.995	0.121	0.337	120	509	452	453	-2.912	53	399	53	400	0
5	16	4	"PFD0256"	"D33539_23"	3980	27110	130	637	639	113	108	111	26	100	100	0	537	531	80	107	109	19	100	100	0	1.230	1.252	1.273	1.250	1.245	1.266	0.905	120	542	959	955	0.299	529	430	531	424	0
5	17	4	"PFD0259"	"D33539_28"	4180	27110	130	1844	1836	412	108	111	26	100	100	0	1860	1873	355	108	110	19	100	100	0	0.991	0.979	0.988	0.972	1.194	0.992	0.949	120	564	3488	3493	-0.013	1736	1752	1728	1765	0
5	18	4	"PFD0261"	"D33539_3"	4380	27110	150	120	121	30	105	107	27	33	14	0	125	127	21	106	108	17	53	24	0	0.789	0.762	1.485	1.279	3.307	3.759	0.046	156	570	34	37	-0.341	15	19	16	21	-50
5	19	4	"PFD0277"	"D33539_63"	4560	27120	140	1076	1029	298	98	103	30	99	98	0	780	755	181	102	105	20	100	99	0	1.442	1.426	1.469	1.374	1.559	1.467	0.910	156	559	1656	1584	0.529	978	678	931	653	0
5	20	4	"PFD0281"	"D33539_69"	4790	27090	150	133	138	38	102	108	35	42	16	0	131	133	30	105	108	21	55	26	0	1.192	1.286	1.260	1.244	3.521	2.679	0.133	156	606	57	64	0.254	31	26	36	28	-50
5	21	4	"PFD0283"	"D33539_74"	4950	27110	150	139	144	33	111	114	30	48	18	0	136	136	22	110	111	18	62	26	0	1.077	1.269	1.389	1.467	3.396	3.736	0.059	156	493	54	59	0.107	28	26	33	26	-50
5	22	4	"PFD0286"	"D33539_85"	5130	27110	130	1226	1220	248	112	114	26	100	100	0	955	948	179	109	111	18	100	100	0	1.317	1.321	1.343	1.324	1.225	1.313	0.939	120	577	1960	1947	0.397	1114	846	1108	839	0
5	1	5	"PFD0288"	"D33539_87"	1140	27280	130	515	512	74	98	100	24	100	100	0	414	418	68	101	104	20	100	100	0	1.332	1.306	1.307	1.317	1.280	1.313	0.889	120	645	730	731	0.414	417	313	414	317	0
5	2	5	"PFD0292"	"D33539_97"	1330	27280	130	155	158	39	99	101	25	80	58	0	141	149	30	102	103	16	87	69	0	1.436	1.255	1.338	1.376	2.608	1.647	0.291	120	548	95	106	0.522	56	39	59	47	0
5	3	5	"PFD0343"	"D40381_1"	1520	27290	130	168	170	35	99	101	24	94	75	0	210	213	41	101	104	20	99	96	0	0.633	0.634	0.657	0.630	1.802	0.672	0.438	120	561	178	183	-0.660	69	109	71	112	0
5	4	5	"PFD0345"	"D4043_2"	1710	27280	130	980	1024	185	103	106	27	100	100	0	746	747	141	102	104	18	100	100	0	1.362	1.428	1.475	1.450	1.340	1.447	0.917	120	554	1521	1566	0.446	877	644	921	645	0
5	5	5	"PFD0355"	"D42243_17"	1920	27290	150	116	121	31	102	105	27	37	12	0	122	125	26	101	103	15	57	33	0	0.667	0.792	1.244	1.093	3.957	4.116	0.025	156	543	35	43	-0.585	14	21	19	24	-50
5	6	5	"PFD0362"	"D42243_29"	2090	27280	150	111	112	26	96	102	26	35	8	0	115	118	20	102	104	16	44	17	0	1.154	1.000	1.351	1.215	4.015	6.342	0.016	156	493	28	32	0.206	15	13	16	16	-50
5	7	5	"PFD0367"	"D42243_37"	2280	27300	130	1545	1534	282	99	102	26	100	100	0	2499	2536	327	104	105	17	100	100	0	0.604	0.590	0.593	0.583	1.208	0.599	0.935	120	489	3841	3867	-0.728	1446	2395	1435	2432	0
5	8	5	"PFD0369"	"D42243_39"	2460	27300	140	583	552	152	105	107	27	100	98	0	591	572	162	105	107	17	100	99	0	0.984	0.957	0.980	0.961	1.547	0.960	0.878	156	557	964	914	-0.024	478	486	447	467	0
5	9	5	"PFE0400"	"E2667_1"	2660	27290	130	220	224	47	104	107	26	99	93	0	207	208	57	104	106	17	99	96	0	1.126	1.154	1.261	1.150	1.824	1.112	0.432	120	559	219	224	0.171	116	103	120	104	0
5	10	5	"PFE0403"	"E26771_1"	2860	27290	130	1610	1603	239	102	103	26	100	100	0	1710	1656	251	104	105	16	100	100	0	0.939	0.967	0.972	0.971	1.229	0.960	0.936	120	521	3114	3053	-0.091	1508	1606	1501	1552	0
5	11	5	"PFE0405"	"E26771_4"	3040	27300	130	1162	1200	246	102	105	28	100	100	0	619	615	99	104	106	16	100	100	0	2.058	2.149	2.171	2.133	1.255	2.244	0.911	120	482	1575	1609	1.041	1060	515	1098	511	0
5	12	5	"PFE0408"	"E26934_1"	3230	27300	130	965	987	180	107	112	31	100	100	0	1071	1067	213	109	110	18	100	100	0	0.892	0.919	0.955	0.923	1.311	0.910	0.890	120	499	1820	1838	-0.165	858	962	880	958	0
5	13	5	"PFE0411"	"E27042_1"	3430	27290	150	117	121	27	107	111	28	29	7	0	123	123	19	109	114	37	8	0	0	0.714	1.000	1.581	1.427	4.006	0.192	0.007	156	486	24	28	-0.485	10	14	14	14	-50
5	14	5	"PFE0415"	"E27173_1"	3600	27300	130	517	500	106	108	109	25	100	100	0	343	344	61	107	111	36	100	99	0	1.733	1.654	1.693	1.660	1.438	1.755	0.780	120	474	645	629	0.793	409	236	392	237	0
5	15	5	"PFE0439"	"E27723_18"	3800	27300	130	1563	1532	209	108	110	26	100	100	0	1636	1609	269	106	108	17	100	100	0	0.951	0.947	0.988	0.956	1.199	0.935	0.947	120	539	2985	2927	-0.073	1455	1530	1424	1503	0
5	16	5	"PFE0443"	"E27723_9"	3990	27300	130	252	254	50	106	110	29	100	97	0	201	202	33	107	109	19	99	95	0	1.553	1.558	1.557	1.601	1.823	1.763	0.619	120	512	240	243	0.635	146	94	148	95	0
5	17	5	"PFE0446"	"E27742_6"	4170	27300	130	213	221	51	107	111	30	95	85	0	233	233	34	108	111	20	100	99	0	0.848	0.912	0.857	0.833	1.907	0.990	0.558	120	565	231	239	-0.238	106	125	114	125	0
5	18	5	"PFE0452"	"E28056_1"	4380	27290	110	129	134	37	103	107	28	46	20	0	132	129	21	108	110	19	56	18	0	1.083	1.476	1.500	1.322	3.770	2.965	0.097	80	439	50	52	0.115	26	24	31	21	0
5	19	5	"PFE0454"	"E28350_1"	4550	27310	130	295	295	57	99	101	25	100	99	0	377	381	55	101	104	20	100	100	0	0.710	0.700	0.690	0.678	1.467	0.721	0.767	120	534	472	476	-0.494	196	276	196	280	0
5	20	5	"PFE0458"	"E28462_2"	4730	27320	90	138	148	39	91	98	31	75	38	0	147	150	22	99	103	24	92	48	0	0.979	1.118	0.929	0.990	2.744	1.908	0.246	52	362	95	108	-0.030	47	48	57	51	0
5	21	5	"PFE0487"	"E29895_1"	4960	27320	150	141	145	33	112	115	33	41	16	0	141	144	26	112	113	21	60	32	0	1.000	1.031	1.205	1.103	3.762	2.568	0.078	156	638	58	65	0.000	29	29	33	32	-50
5	22	5	"PFE0491"	"E29931_3"	5130	27300	130	360	359	77	114	117	27	100	100	0	371	366	74	112	114	18	100	98	0	0.950	0.965	0.978	0.972	1.617	0.929	0.758	120	597	505	499	-0.074	246	259	245	254	0
5	1	6	"PFE0494"	"E30210_1"	1130	27480	120	813	799	135	96	99	26	100	100	0	464	460	74	102	104	17	100	100	0	1.981	1.964	2.001	1.971	1.301	2.065	0.885	120	575	1079	1061	0.986	717	362	703	358	0
5	2	6	"PFE0498"	"E3038_3"	1320	27480	130	181	184	42	98	101	24	95	83	0	180	182	27	101	103	16	100	99	0	1.051	1.062	0.967	0.971	2.031	1.318	0.424	120	566	162	167	0.071	83	79	86	81	0
5	3	6	"PFE0502"	"E3185_4"	1510	27490	130	864	842	139	99	101	23	100	100	0	539	558	97	102	104	19	100	100	0	1.751	1.629	1.733	1.628	1.309	1.661	0.891	120	545	1202	1199	0.808	765	437	743	456	0
5	4	6	"PFE0504"	"E3185_6"	1700	27480	130	1330	1333	239	100	101	23	100	100	0	1726	1726	335	102	104	19	100	100	0	0.757	0.759	0.789	0.762	1.218	0.750	0.930	120	563	2854	2857	-0.401	1230	1624	1233	1624	0
5	5	6	"PFE0525"	"E3552_1"	1890	27480	130	622	648	156	100	102	26	100	100	0	1084	1100	213	103	105	16	100	100	0	0.532	0.550	0.544	0.541	1.333	0.550	0.890	120	583	1503	1545	-0.910	522	981	548	997	0
5	6	6	"PFE0531"	"E3831_2"	2090	27480	150	122	125	32	96	100	24	50	25	0	133	134	28	104	105	17	64	39	0	0.897	0.967	1.131	1.109	3.627	2.098	0.079	156	559	55	59	-0.158	26	29	29	30	-50
5	7	6	"PFE0534"	"E390_1"	2260	27490	120	131	133	31	101	102	25	56	23	0	322	321	54	106	108	18	100	100	0	0.139	0.149	0.159	0.144	2.364	0.118	0.131	120	446	246	247	-2.848	30	216	32	215	0
5	8	6	"PFE0539"	"E4159_1"	2460	27490	140	292	291	74	104	106	27	98	94	0	361	354	83	108	109	18	100	98	0	0.743	0.760	0.708	0.715	1.779	0.756	0.742	156	554	441	433	-0.428	188	253	187	246	0
5	9	6	"PFE0542"	"E4247_1"	2650	27490	130	1631	1626	277	104	108	27	100	100	0	1607	1607	235	106	108	16	100	100	0	1.017	1.014	1.032	1.008	1.199	1.029	0.946	120	541	3028	3023	0.025	1527	1501	1522	1501	0
5	10	6	"PFE0547"	"E4295_1"	2840	27490	130	396	399	81	100	102	26	100	100	0	393	394	54	104	106	15	100	100	0	1.024	1.031	1.021	1.007	1.377	1.107	0.832	120	578	585	589	0.035	296	289	299	290	0
5	11	6	"PFF0499"	"F2457_1"	3050	27480	150	125	126	29	104	106	29	40	11	0	120	121	18	106	108	18	41	13	0	1.500	1.467	1.615	1.575	3.785	4.940	0.051	156	600	35	37	0.585	21	14	22	15	-50
5	12	6	"PFF0505"	"F24631_2"	3230	27490	130	1111	1145	234	109	112	30	100	100	0	1143	1158	202	110	113	22	100	100	0	0.970	0.989	0.987	0.978	1.271	1.014	0.928	120	487	2035	2084	-0.044	1002	1033	1036	1048	0
5	13	6	"PFF0507"	"F246_1"	3420	27490	150	131	132	33	107	111	27	47	16	0	135	136	22	111	114	21	55	19	0	1.000	1.000	1.292	1.310	3.306	3.000	0.031	156	540	48	50	0.000	24	24	25	25	-50
5	14	6	"PFF0509"	"F24843_2"	3600	27490	130	1239	1232	219	109	112	34	100	100	0	776	771	116	109	116	111	100	100	0	1.694	1.696	1.725	1.690	1.229	1.740	0.922	120	514	1797	1785	0.761	1130	667	1123	662	0
5	15	6	"PFF0513"	"F25069_1"	3810	27490	150	121	125	30	112	117	35	19	4	0	124	123	18	111	117	102	0	0	0	0.692	1.083	1.356	1.302	3.873	0.246	0.549	156	615	22	25	-0.531	9	13	13	12	-50
5	16	6	"PFF0515"	"F25114_1"	3980	27490	130	902	892	169	112	116	32	100	100	0	854	845	150	113	114	19	100	100	0	1.066	1.066	1.065	1.068	1.282	1.072	0.909	120	471	1531	1512	0.092	790	741	780	732	0
5	17	6	"PFF0554"	"F26408_1"	4170	27490	140	3106	3030	987	113	117	33	100	100	0	2194	2132	672	116	117	21	100	100	0	1.440	1.447	1.477	1.482	1.469	1.458	0.948	156	588	5071	4933	0.526	2993	2078	2917	2016	0
5	18	6	"PFF0556"	"F26422_2"	4370	27490	130	1529	1494	317	112	116	30	100	100	0	967	960	157	115	118	22	100	100	0	1.663	1.636	1.661	1.623	1.219	1.695	0.933	120	576	2269	2227	0.734	1417	852	1382	845	0
5	19	6	"PFF0558"	"F26666_3"	4550	27500	130	1985	1996	500	107	110	29	100	100	0	3834	3903	800	112	114	22	100	100	0	0.505	0.498	0.498	0.489	1.201	0.502	0.957	120	547	5600	5680	-0.987	1878	3722	1889	3791	0
5	20	6	"PFF0560"	"F26774_1"	4750	27490	130	1577	1577	416	104	107	29	100	100	0	968	987	226	109	111	19	100	100	0	1.715	1.678	1.675	1.671	1.259	1.732	0.934	120	580	2332	2351	0.778	1473	859	1473	878	0
5	21	6	"PFF0563"	"F27064_1"	4930	27500	130	1323	1347	281	112	116	30	100	100	0	1042	1045	185	114	115	20	100	100	0	1.305	1.327	1.325	1.318	1.202	1.349	0.948	120	516	2139	2166	0.384	1211	928	1235	931	0
5	22	6	"PFF0568"	"F27351_1"	5130	27500	130	255	258	62	113	117	28	98	92	0	602	604	97	118	118	20	100	100	0	0.293	0.298	0.296	0.273	1.577	0.293	0.713	120	652	626	631	-1.769	142	484	145	486	0
5	1	7	"PFF0597"	"F28584_1"	1110	27670	100	125	127	28	101	104	27	43	16	0	138	140	27	106	107	16	72	47	0	0.750	0.765	0.929	0.900	3.323	3.617	0.033	80	395	56	60	-0.415	24	32	26	34	0
5	2	7	"PFF0599"	"F28782_1"	1320	27670	130	1800	1835	376	101	104	27	100	100	0	1083	1091	192	106	108	20	100	100	0	1.739	1.760	1.808	1.758	1.205	1.788	0.935	120	597	2676	2719	0.798	1699	977	1734	985	0
5	3	7	"PFF0601"	"F28897_1"	1510	27670	130	1887	1931	310	101	104	25	100	100	0	1232	1227	226	105	108	19	100	100	0	1.585	1.631	1.653	1.646	1.217	1.644	0.932	120	533	2913	2952	0.664	1786	1127	1830	1122	0
5	4	7	"PFF0611"	"F29309_1"	1700	27670	130	502	517	97	102	104	25	100	100	0	350	351	69	106	108	17	100	100	0	1.639	1.694	1.733	1.724	1.427	1.717	0.828	120	607	644	660	0.713	400	244	415	245	0
5	5	7	"PFF0617"	"F29473_1"	1910	27680	90	137	138	27	100	103	27	71	28	0	141	146	22	107	109	18	80	46	0	1.088	0.974	1.106	1.092	2.638	1.658	0.173	52	356	71	77	0.122	37	34	38	39	0
5	6	7	"PFF0622"	"F29632_5"	2080	27680	130	1218	1202	240	96	99	23	100	100	0	1004	996	163	103	105	15	100	100	0	1.245	1.239	1.246	1.223	1.281	1.265	0.920	120	538	2023	1999	0.316	1122	901	1106	893	0
5	7	7	"PFF0646"	"F30537_4"	2270	27680	130	1026	1014	164	100	103	25	100	100	0	1016	1001	145	107	108	17	100	100	0	1.019	1.022	1.041	1.016	1.212	1.030	0.945	120	516	1835	1808	0.027	926	909	914	894	0
5	8	7	"PFF0652"	"F30663_2"	2460	27680	130	1566	1578	285	104	111	96	100	100	0	1209	1206	202	108	116	80	100	100	0	1.328	1.342	1.346	1.338	1.198	1.362	0.942	120	526	2563	2572	0.409	1462	1101	1474	1098	0
5	9	7	"PFF0656"	"F30728_1"	2650	27680	130	496	496	100	102	106	27	100	100	0	479	482	79	107	110	17	100	100	0	1.059	1.051	1.054	1.040	1.370	1.080	0.835	120	537	766	769	0.083	394	372	394	375	0
5	10	7	"PFF0659"	"F30796_1"	2840	27680	120	873	880	177	98	101	24	100	100	0	632	632	97	106	107	16	100	100	0	1.473	1.487	1.466	1.473	1.242	1.534	0.914	120	466	1301	1308	0.559	775	526	782	526	0
5	11	7	"PFF0661"	"F3084_1"	3020	27680	130	2100	2072	411	102	104	25	100	100	0	1883	1825	416	106	108	19	100	100	0	1.124	1.146	1.152	1.174	1.296	1.123	0.942	120	536	3775	3689	0.169	1998	1777	1970	1719	0
5	12	7	"PFF0665"	"F31008_1"	3220	27680	130	4138	4009	872	110	112	26	100	100	0	3260	3167	633	111	115	25	100	100	0	1.279	1.276	1.319	1.285	1.303	1.280	0.937	120	536	7177	6955	0.355	4028	3149	3899	3056	0
5	13	7	"PFF1271"	"F51945_3"	3410	27690	140	3355	2995	1147	121	135	70	99	96	0	3018	2774	1003	115	127	148	96	93	0	1.114	1.081	1.096	1.078	1.447	1.084	0.927	156	510	6137	5533	0.156	3234	2903	2874	2659	0
5	14	7	"PFF1274"	"F5206_2"	3600	27680	130	1203	1193	274	122	134	52	100	100	0	739	729	150	116	117	17	100	100	0	1.735	1.747	1.749	1.752	1.306	1.768	0.912	120	495	1704	1684	0.795	1081	623	1071	613	0
5	15	7	"PFF1276"	"F5206_7"	3790	27690	130	487	477	93	118	121	38	100	100	0	305	313	65	115	121	109	95	35	0	1.942	1.813	1.901	1.827	1.413	1.217	0.422	120	539	559	557	0.958	369	190	359	198	0
5	16	7	"PFF1278"	"F52084_1"	3990	27680	130	692	694	132	117	118	30	100	100	0	472	470	86	115	117	24	100	100	0	1.611	1.625	1.609	1.644	1.283	1.663	0.899	120	544	932	932	0.688	575	357	577	355	0
5	17	7	"PFF1290"	"F52397_2"	4180	27680	130	25711	24352	4726	118	122	33	100	100	0	18691	18011	3386	118	120	25	100	100	0	1.378	1.354	1.378	1.359	1.179	1.358	0.965	120	529	44166	42127	0.463	25593	18573	24234	17893	0
5	18	7	"PFF1292"	"F52444_1"	4370	27690	130	417	414	96	120	124	32	100	99	0	469	486	80	119	120	21	100	100	0	0.849	0.801	0.797	0.770	1.474	0.826	0.795	120	527	647	661	-0.237	297	350	294	367	0
5	19	7	"PFF1323"	"F53383_7"	4550	27690	130	4072	3882	669	114	117	30	100	100	0	3674	3515	636	116	118	21	100	100	0	1.112	1.109	1.104	1.110	1.168	1.112	0.963	120	524	7516	7167	0.154	3958	3558	3768	3399	0
5	20	7	"PFF1327"	"F53446_1"	4740	27690	130	611	621	121	112	117	31	100	100	0	518	528	103	114	116	19	100	100	0	1.235	1.229	1.264	1.236	1.303	1.233	0.889	120	562	903	923	0.305	499	404	509	414	0
5	21	7	"PFF1329"	"F53449_1"	4930	27690	130	523	515	105	116	120	31	100	100	0	608	607	96	117	120	23	100	100	0	0.829	0.814	0.807	0.797	1.323	0.820	0.873	120	600	898	889	-0.271	407	491	399	490	0
5	22	7	"PFF1335"	"F53749_1"	5120	27690	130	453	451	81	110	114	28	100	100	0	584	578	94	114	117	20	100	100	0	0.730	0.735	0.731	0.728	1.299	0.730	0.871	120	648	813	805	-0.454	343	470	341	464	0
5	1	8	"PFF1338"	"F53871_1"	1120	27860	130	213	214	45	97	100	25	98	94	0	247	253	52	103	105	21	100	100	0	0.806	0.780	0.821	0.758	1.622	0.808	0.654	120	641	260	267	-0.312	116	144	117	150	0
5	2	8	"PFF1343"	"F53897_2"	1320	27860	130	2191	2145	461	99	103	27	100	100	0	3561	3557	688	108	111	24	100	100	0	0.606	0.593	0.598	0.591	1.237	0.595	0.946	120	580	5545	5495	-0.723	2092	3453	2046	3449	0
[truncated: 1,084,324 more chars]
