# Supplementary material for: The Transcriptome of the Intraerythrocytic Developmental Cycle of Plasmodium falciparum
Source: PLoS Biol. 2003 Aug 18;1(1):e5. doi: 10.1371/journal.pbio.0000005 (PMC176545; doi:10.1371/journal.pbio.0000005)
Supplement: Dataset S1 — (29.5 MB ZIP). [file pbio.0000005.sd001.zip › TP_30.gpr]

ATF	1.0
27	43    
"Type=GenePix Results 1.4"
"DateTime=2002/09/11 16:21:16"
"Settings=C:\Documents and Settings\Manuel\My Documents\Malaria Hybes\HB3 Timecourse\MOS12_127.gps"
"GalFile=C:\Documents and Settings\Manuel\My Documents\Malaria Hybes\mos11galv2"
"Scanner=GenePix 4000B [88593]"
"Comment="
"PixelSize=10"
"ImageName=635	532"
"FileName=C:\Documents and Settings\Manuel\My Documents\Malaria Hybes\HB3 Timecourse\MOS12_127_635.tif	C:\Documents and Settings\Manuel\My Documents\Malaria Hybes\HB3 Timecourse\MOS12_127_532.tif"
"PMTVolts=640	530"
"ScanPower=100	100"
"FocusPosition=0"
"NormalizationFactor:RatioOfMedians=0.859358"
"NormalizationFactor:RatioOfMeans=0.851264"
"NormalizationFactor:MedianOfRatios=0.865877"
"NormalizationFactor:MeanOfRatios=0.862435"
"NormalizationFactor:RegressionRatio=0.845688"
"JpegImage=C:\Documents and Settings\Manuel\My Documents\Malaria Hybes\HB3 Timecourse\MOS12_127.jpg"
"RatioFormulation=W1/W2 (635/532)"
"Barcode="
"ImageOrigin=1070, 23160"
"JpegOrigin=1070, 23160"
"Creator=GenePix Pro 3.0.6.89"
"Temperature=27.33"
"LaserPower=3.5	3.44"
"LaserOnTime=8855	8855"
"Supplier="
"Block"	"Column"	"Row"	"Name"	"ID"	"X"	"Y"	"Dia."	"F635 Median"	"F635 Mean"	"F635 SD"	"B635 Median"	"B635 Mean"	"B635 SD"	"% > B635+1SD"	"% > B635+2SD"	"F635 % Sat."	"F532 Median"	"F532 Mean"	"F532 SD"	"B532 Median"	"B532 Mean"	"B532 SD"	"% > B532+1SD"	"% > B532+2SD"	"F532 % Sat."	"Ratio of Medians"	"Ratio of Means"	"Median of Ratios"	"Mean of Ratios"	"Ratios SD"	"Rgn Ratio"	"Rgn R�"	"F Pixels"	"B Pixels"	"Sum of Medians"	"Sum of Means"	"Log Ratio"	"F635 Median - B635"	"F532 Median - B532"	"F635 Mean - B635"	"F532 Mean - B532"	"Flags"
1	1	1	"PFE0192"	"E18031_6"	1330	23390	130	10773	9772	3027	83	86	21	100	100	0	5901	5538	1579	132	134	17	100	100	0	1.853	1.792	1.801	1.777	1.320	1.827	0.952	120	670	16459	15095	0.890	10690	5769	9689	5406	0
1	2	1	"PFE0272"	"E20827_3"	1520	23400	130	2131	2039	640	81	85	22	100	100	0	1025	1023	306	130	130	16	100	100	0	2.291	2.193	2.235	2.198	1.249	2.223	0.932	120	539	2945	2851	1.196	2050	895	1958	893	0
1	3	1	"PFE0225"	"E18877_1"	1710	23400	120	744	724	203	80	83	19	100	100	0	563	533	116	128	128	14	100	100	0	1.526	1.590	1.602	1.574	1.315	1.632	0.915	120	474	1099	1049	0.610	664	435	644	405	0
1	4	1	"PFE0214"	"E18651_4"	1880	23400	120	1754	1575	534	82	84	18	100	100	0	1011	921	304	130	130	15	99	99	0	1.898	1.887	1.916	1.961	1.334	1.886	0.951	120	533	2553	2284	0.924	1672	881	1493	791	0
1	5	1	"PFE0258"	"E20360_1"	2080	23400	120	4869	4575	1317	86	88	20	100	100	0	3254	3154	727	134	135	16	100	100	0	1.533	1.486	1.504	1.458	1.213	1.522	0.960	120	585	7903	7509	0.616	4783	3120	4489	3020	0
1	6	1	"PFE0606"	"E714_15"	2280	23400	120	290	290	86	86	87	19	99	98	0	239	240	53	134	135	15	94	92	0	1.943	1.925	1.905	2.074	1.877	1.968	0.779	120	550	309	310	0.958	204	105	204	106	0
1	7	1	"PFF1886"	"F7915_1"	2460	23400	120	1065	1038	335	84	85	19	100	100	0	1161	1148	344	133	133	15	100	100	0	0.954	0.940	0.934	0.936	1.248	0.936	0.945	120	525	2009	1969	-0.068	981	1028	954	1015	0
1	8	1	"PFF0067"	"F11738_1"	2640	23410	130	1440	1344	366	83	85	33	100	100	0	956	919	238	130	132	25	100	100	0	1.643	1.598	1.610	1.600	1.197	1.614	0.948	120	594	2183	2050	0.716	1357	826	1261	789	0
1	9	1	"PFF0367"	"F20673_1"	2840	23400	130	928	888	278	81	113	724	65	0	0	678	636	186	131	133	24	99	98	0	1.548	1.598	1.606	1.679	1.394	1.577	0.948	120	648	1394	1312	0.631	847	547	807	505	0
1	10	1	"PFF1686"	"F66030_3"	3030	23400	120	1203	1171	337	81	200	1436	16	0	0	3327	3116	869	131	133	16	100	100	0	0.351	0.365	0.366	0.365	1.238	2.032	0.060	120	573	4318	4075	-1.510	1122	3196	1090	2985	0
1	11	1	"PFF1346"	"F54003_1"	3230	23400	130	2951	2695	930	82	85	20	100	100	0	3410	3164	905	133	135	16	100	100	0	0.875	0.862	0.871	0.831	1.239	0.883	0.966	120	627	6146	5644	-0.192	2869	3277	2613	3031	0
1	12	1	"PFF0819"	"F36648_2"	3420	23400	130	1468	1455	469	87	89	21	100	100	0	971	954	276	135	136	16	100	100	0	1.652	1.670	1.670	1.672	1.200	1.699	0.955	120	627	2217	2187	0.724	1381	836	1368	819	0
1	13	1	"PFF0467"	"F23644_4"	3610	23400	130	33320	32598	10942	100	107	37	100	100	0	24501	23873	8321	143	150	31	100	100	0	1.364	1.369	1.362	1.400	1.300	1.347	0.975	120	635	57578	56228	0.448	33220	24358	32498	23730	0
1	14	1	"PFF1450"	"F57655_2"	3810	23400	120	192	195	52	94	105	50	85	48	0	201	208	61	137	146	33	78	47	0	1.531	1.423	1.380	1.465	1.961	1.527	0.464	120	577	162	172	0.615	98	64	101	71	0
1	15	1	"PFF0809"	"F36380_1"	4000	23360	150	106	109	27	83	86	32	39	8	0	136	137	22	129	130	15	35	14	0	3.286	3.250	1.538	1.298	4.691	19.681	0.001	156	859	30	34	1.716	23	7	26	8	-50
1	16	1	"PFF0511"	"F25016_1"	4180	23400	120	160	159	37	85	88	29	88	64	0	314	307	67	132	134	19	98	97	0	0.412	0.423	0.413	0.402	2.040	0.385	0.542	120	554	257	249	-1.279	75	182	74	175	0
1	17	1	"PFF1712"	"F67192_1"	4370	23400	130	414	409	105	85	89	29	100	100	0	354	341	76	128	130	18	99	98	0	1.456	1.521	1.578	1.580	1.399	1.513	0.891	120	621	555	537	0.542	329	226	324	213	0
1	18	1	"PFF0870"	"F39343_3"	4560	23400	130	1360	1263	368	84	87	22	100	100	0	827	790	245	128	129	15	100	100	0	1.825	1.781	1.821	1.861	1.367	1.741	0.942	120	642	1975	1841	0.868	1276	699	1179	662	0
1	19	1	"PFF1637"	"F64125_2"	4750	23400	130	1190	1118	301	85	87	20	100	100	0	898	828	241	131	131	15	100	100	0	1.441	1.482	1.477	1.554	1.330	1.452	0.951	120	651	1872	1730	0.527	1105	767	1033	697	0
1	20	1	"PFF0483"	"F23940_2"	4960	23400	120	622	624	177	82	87	39	100	100	0	475	470	124	130	132	33	98	97	0	1.565	1.594	1.602	1.683	1.592	1.582	0.887	120	587	885	882	0.646	540	345	542	340	0
1	21	1	"PFF0101"	"F13309_2"	5140	23400	120	389	371	95	81	85	29	100	98	0	499	478	128	126	129	33	98	98	0	0.826	0.824	0.818	0.838	1.401	0.794	0.898	120	581	681	642	-0.276	308	373	290	352	0
1	22	1	"PFF1826"	"F71130_4"	5340	23400	120	1776	1665	464	81	82	17	100	100	0	975	916	258	123	124	15	100	100	0	1.989	1.997	2.002	2.062	1.296	1.988	0.961	120	667	2547	2377	0.992	1695	852	1584	793	0
1	1	2	"PFF0961"	"F42117_4"	1350	23580	120	211	216	56	84	87	21	99	97	0	225	220	41	135	137	17	95	88	0	1.411	1.553	1.494	1.572	1.884	1.647	0.595	120	541	217	217	0.497	127	90	132	85	0
1	2	2	"PFF1620"	"F63632_3"	1550	23530	150	100	105	30	86	89	23	39	18	0	145	149	34	132	133	16	41	22	0	1.077	1.118	1.175	1.087	3.415	2.291	0.064	156	602	27	36	0.107	14	13	19	17	-50
1	3	2	"PFM0802"	"M5804_3"	1730	23580	120	1893	1822	550	83	86	21	100	100	0	910	881	236	127	127	14	100	100	0	2.312	2.306	2.319	2.300	1.229	2.341	0.953	120	441	2593	2493	1.209	1810	783	1739	754	0
1	4	2	"PFM0091"	"M1661_1"	1920	23580	130	1317	1277	363	84	84	17	100	100	0	1575	1596	483	130	130	15	100	100	0	0.853	0.814	0.811	0.827	1.254	0.796	0.963	120	513	2678	2659	-0.229	1233	1445	1193	1466	0
1	5	2	"PFM0462"	"M3816_2"	2120	23580	130	7567	7205	2571	85	86	18	100	100	0	9709	9331	3240	133	135	15	100	100	0	0.781	0.774	0.775	0.766	1.165	0.770	0.964	120	515	17058	16318	-0.356	7482	9576	7120	9198	0
1	6	2	"PFM0294"	"M29681_1"	2300	23580	130	1502	1430	441	86	87	19	100	100	0	1262	1218	370	135	136	16	100	100	0	1.256	1.241	1.224	1.254	1.315	1.225	0.951	120	504	2543	2427	0.329	1416	1127	1344	1083	0
1	7	2	"PFM0525"	"M42687_2"	2500	23580	130	1196	1141	323	85	86	19	100	99	0	1116	1069	229	130	131	16	100	100	0	1.127	1.125	1.128	1.086	1.294	1.151	0.962	120	484	2097	1995	0.172	1111	986	1056	939	0
1	8	2	"PFM0582"	"M45177_10"	2690	23590	120	533	524	141	83	85	18	100	100	0	1092	1023	220	127	128	16	100	100	0	0.466	0.492	0.479	0.478	1.320	0.492	0.912	120	463	1415	1337	-1.101	450	965	441	896	0
1	9	2	"PFM0415"	"M36754_19"	2880	23590	130	493	475	129	81	214	1522	0	0	0	793	764	166	129	130	16	100	100	0	0.620	0.620	0.611	0.602	1.240	0.628	0.935	120	510	1076	1029	-0.689	412	664	394	635	0
1	10	2	"PFM0252"	"M26245_1"	3070	23580	120	667	634	181	81	218	1548	0	0	0	762	724	182	130	131	16	99	99	0	0.927	0.931	0.934	0.944	1.405	47.423	0.014	120	493	1218	1147	-0.109	586	632	553	594	0
1	11	2	"PFM0169"	"M21665_1"	3260	23580	130	2848	2754	881	84	85	18	100	100	0	2074	1970	664	131	132	16	99	99	0	1.423	1.452	1.419	1.528	1.462	1.430	0.967	120	513	4707	4509	0.508	2764	1943	2670	1839	0
1	12	2	"PFM0497"	"M40872_1"	3450	23590	130	730	704	200	87	89	20	100	100	0	1049	1003	255	131	132	17	100	100	0	0.700	0.708	0.693	0.699	1.262	0.706	0.935	120	508	1561	1489	-0.514	643	918	617	872	0
1	13	2	"PFM0499"	"M40872_5"	3640	23580	130	453	446	110	92	98	31	100	99	0	290	278	59	132	138	28	96	93	0	2.285	2.425	2.367	2.547	1.546	2.397	0.804	120	536	519	500	1.192	361	158	354	146	0
1	14	2	"PFM0670"	"M49091_1"	3840	23590	120	1258	1226	334	89	91	20	100	100	0	853	813	216	130	131	17	100	100	0	1.617	1.665	1.658	1.685	1.203	1.651	0.948	120	505	1892	1820	0.693	1169	723	1137	683	0
1	15	2	"PFM0324"	"M31208_9"	4020	23590	130	1497	1481	411	89	90	21	100	100	0	902	872	244	131	132	16	100	100	0	1.826	1.879	1.876	1.917	1.279	1.867	0.935	120	527	2179	2133	0.869	1408	771	1392	741	0
1	16	2	"PFM0024"	"M11377_3"	4230	23590	130	3822	3589	1050	89	92	25	100	100	0	3012	2796	656	128	131	20	100	100	0	1.294	1.312	1.325	1.281	1.183	1.362	0.962	120	478	6617	6168	0.372	3733	2884	3500	2668	0
1	17	2	"PFM0019"	"M11356_1"	4400	23590	130	765	747	193	89	92	25	100	100	0	443	428	86	127	128	17	100	99	0	2.139	2.186	2.212	2.181	1.255	2.219	0.916	120	537	992	959	1.097	676	316	658	301	0
1	18	2	"PFM0187"	"M22455_1"	4610	23590	130	44318	40718	12160	88	91	22	100	100	0	21500	19896	5664	127	128	16	100	100	0	2.069	2.055	2.059	2.044	1.185	2.086	0.962	120	511	65603	60399	1.049	44230	21373	40630	19769	0
1	19	2	"PFM0042"	"M12812_3"	4790	23570	100	152	157	42	90	94	24	88	60	0	145	143	25	132	133	16	41	18	0	4.769	6.091	2.913	3.215	2.277	4.991	0.085	80	343	75	78	2.254	62	13	67	11	0
1	20	2	"PFM0044"	"M12812_6"	4970	23590	130	1236	1185	355	85	90	40	100	100	0	1089	1020	326	131	134	34	98	98	0	1.201	1.237	1.221	1.323	1.450	1.206	0.943	120	553	2109	1989	0.265	1151	958	1100	889	0
1	21	2	"PFN0072"	"N128_74"	5180	23590	120	698	669	167	84	86	18	100	100	0	404	399	88	128	129	15	100	100	0	2.225	2.159	2.208	2.214	1.346	2.196	0.900	120	495	890	856	1.154	614	276	585	271	0
1	22	2	"PFN0081"	"N128_88"	5350	23590	120	252	249	65	82	83	17	99	99	0	269	271	56	128	128	14	99	95	0	1.206	1.168	1.114	1.191	1.715	1.186	0.744	120	546	311	310	0.270	170	141	167	143	0
1	1	3	"PFN0030"	"N128_103"	1370	23770	120	4576	4474	1197	82	84	18	100	100	0	7683	7186	1839	135	135	16	100	100	0	0.595	0.623	0.636	0.624	1.214	0.619	0.972	120	586	12042	11443	-0.748	4494	7548	4392	7051	0
1	2	3	"PFN0126"	"N130_31"	1570	23770	130	517	519	144	84	87	21	99	99	0	353	347	78	130	131	17	100	100	0	1.942	2.005	2.010	2.021	1.408	2.010	0.898	120	602	656	652	0.957	433	223	435	217	0
1	3	3	"PFN0135"	"N130_44"	1770	23770	130	499	502	129	81	83	19	100	100	0	412	401	83	126	127	16	100	100	0	1.462	1.531	1.517	1.535	1.318	1.562	0.897	120	513	704	696	0.547	418	286	421	275	0
1	4	3	"PFN0150"	"N131_2"	1940	23770	130	905	866	237	79	80	17	100	100	0	711	681	175	126	127	14	100	100	0	1.412	1.418	1.414	1.431	1.289	1.414	0.937	120	510	1411	1342	0.498	826	585	787	555	0
1	5	3	"PFB0094"	"B325"	2130	23770	120	245	247	66	81	82	17	100	100	0	222	227	45	126	128	14	97	95	0	1.708	1.644	1.573	1.813	2.175	1.725	0.692	120	493	260	267	0.773	164	96	166	101	0
1	6	3	"PFB0096"	"B327"	2320	23770	130	392	384	97	82	85	19	100	100	0	1899	1784	452	129	130	15	100	100	0	0.175	0.182	0.180	0.180	1.337	0.174	0.905	120	496	2080	1957	-2.513	310	1770	302	1655	0
1	7	3	"PFB0098"	"B34"	2500	23770	150	84	88	30	82	85	18	23	7	0	112	114	24	127	128	16	11	2	0	-0.133	-0.462	0.673	0.684	4.243	3.733	0.008	156	596	-13	-7	Error	2	-15	6	-13	-50
1	8	3	"PFB0100"	"B343"	2700	23770	130	5555	5307	1416	81	84	19	100	100	0	5121	4937	1415	125	127	19	100	100	0	1.096	1.086	1.066	1.097	1.267	1.061	0.959	120	500	10470	10038	0.132	5474	4996	5226	4812	0
1	9	3	"PFB0103"	"B347"	2890	23770	130	497	501	142	80	83	20	100	100	0	362	347	76	128	129	18	99	97	0	1.782	1.922	1.968	1.966	1.459	1.921	0.870	120	538	651	640	0.834	417	234	421	219	0
1	10	3	"PFB0106"	"B362"	3090	23780	130	265	261	70	79	81	18	99	99	0	236	230	45	126	127	14	95	92	0	1.691	1.750	1.755	1.801	1.732	1.862	0.770	120	562	296	286	0.758	186	110	182	104	0
1	11	3	"PFB0128"	"B405"	3280	23770	120	362	356	95	80	80	16	100	100	0	293	293	70	124	125	14	97	97	0	1.669	1.633	1.629	1.715	1.607	1.643	0.833	120	453	451	445	0.739	282	169	276	169	0
1	12	3	"PFB0131"	"B415"	3460	23770	130	246	253	66	81	82	17	100	99	0	294	294	68	124	124	14	97	95	0	0.971	1.012	0.984	1.055	1.544	0.990	0.807	120	455	335	342	-0.043	165	170	172	170	0
1	13	3	"PFB0133"	"B418"	3650	23770	120	128	129	29	82	84	21	80	55	0	136	134	24	124	125	14	40	25	0	3.833	4.700	2.401	2.895	3.430	4.438	0.085	120	540	58	57	1.939	46	12	47	10	0
1	14	3	"PFB0135"	"B424"	3870	23780	130	526	500	160	82	84	21	100	100	0	699	661	166	126	127	15	99	99	0	0.775	0.781	0.774	0.766	1.440	0.807	0.919	120	543	1017	953	-0.368	444	573	418	535	0
1	15	3	"PFB0137"	"B427"	4060	23760	150	89	94	24	82	84	18	33	15	0	120	120	18	127	128	15	10	1	0	-1.000	-1.714	1.059	1.018	3.965	6.787	0.007	156	541	0	5	Error	7	-7	12	-7	-50
1	16	3	"PFB0139"	"B431"	4230	23770	130	2346	2168	557	84	87	20	100	100	0	2814	2701	583	127	128	16	100	100	0	0.842	0.810	0.811	0.796	1.179	0.815	0.964	120	489	4949	4658	-0.248	2262	2687	2084	2574	0
1	17	3	"PFB0155"	"B464"	4410	23760	90	143	143	30	89	92	24	80	53	0	155	159	21	127	129	18	73	34	0	1.929	1.688	1.796	1.783	2.285	2.123	0.211	52	350	82	86	0.948	54	28	54	32	0
1	18	3	"PFB0158"	"B467"	4610	23770	130	449	437	134	86	89	22	99	98	0	619	617	166	126	126	15	100	99	0	0.736	0.715	0.693	0.692	1.379	0.707	0.891	120	523	856	842	-0.442	363	493	351	491	0
1	19	3	"PFB0160"	"B47"	4780	23750	150	88	94	39	87	91	23	13	3	0	121	123	34	128	130	16	12	3	0	-0.143	-1.400	0.764	0.792	3.800	1.420	0.270	156	496	-6	2	Error	1	-7	7	-5	-50
1	20	3	"PFB0163"	"B476"	4980	23760	110	124	126	30	85	88	22	68	42	0	154	151	23	130	132	18	61	21	0	1.625	1.952	1.395	1.377	2.615	2.076	0.118	80	427	63	62	0.700	39	24	41	21	0
1	21	3	"PFB0166"	"B484"	5180	23780	130	409	406	107	85	87	20	100	100	0	642	624	147	128	130	16	100	100	0	0.630	0.647	0.650	0.643	1.276	0.640	0.909	120	542	838	817	-0.666	324	514	321	496	0
1	22	3	"PFB0168"	"B489"	5370	23780	120	1176	1149	301	83	85	17	100	100	0	655	655	144	127	128	15	100	100	0	2.070	2.019	1.992	2.009	1.234	2.067	0.928	120	559	1621	1594	1.050	1093	528	1066	528	0
1	1	4	"PFB0186"	"B513"	1390	23960	120	1129	1048	299	79	80	17	100	100	0	740	711	168	126	128	16	100	100	0	1.710	1.656	1.671	1.634	1.220	1.690	0.953	120	563	1664	1554	0.774	1050	614	969	585	0
1	2	4	"PFB0188"	"B516"	1580	23960	150	102	102	24	80	81	19	51	21	0	132	131	20	125	126	16	33	7	0	3.143	3.667	1.424	1.417	3.131	2.118	0.091	156	597	29	28	1.652	22	7	22	6	-50
1	3	4	"PFB0191"	"B521"	1770	23960	120	1581	1514	482	78	80	18	100	100	0	2854	2683	728	125	126	14	100	100	0	0.551	0.561	0.557	0.548	1.249	0.563	0.946	120	493	4232	3994	-0.861	1503	2729	1436	2558	0
1	4	4	"PFB0193"	"B527"	1970	23960	120	315	318	101	77	79	17	100	100	0	304	301	59	122	123	14	100	100	0	1.308	1.346	1.333	1.306	1.487	1.448	0.815	120	532	420	420	0.387	238	182	241	179	0
1	5	4	"PFB0195"	"B530"	2160	23960	130	131	135	34	76	78	16	93	76	0	179	180	33	121	122	13	90	82	0	0.948	1.000	0.985	1.014	2.798	0.984	0.361	120	535	113	118	-0.077	55	58	59	59	0
1	6	4	"PFB0198"	"B536"	2340	23960	120	2211	2110	642	80	83	18	100	100	0	1021	1012	282	124	126	14	100	100	0	2.376	2.286	2.307	2.276	1.216	2.320	0.946	120	485	3028	2918	1.248	2131	897	2030	888	0
1	7	4	"PFD0038"	"D12635_8"	2550	23980	150	86	87	19	79	82	17	26	10	0	116	118	20	123	125	14	13	3	0	-1.000	-1.600	1.083	1.002	3.499	13.857	0.000	156	557	0	3	Error	7	-7	8	-5	-50
1	8	4	"PFD0046"	"D13568_2"	2720	23960	120	1649	1576	418	79	81	17	100	100	0	957	899	197	125	127	19	100	100	0	1.887	1.934	1.943	1.923	1.251	1.982	0.940	120	367	2402	2271	0.916	1570	832	1497	774	0
1	9	4	"PFD0050"	"D14936_1"	2870	23970	150	108	111	34	80	82	18	63	37	0	132	134	24	128	128	18	28	10	0	7.000	5.167	1.800	2.071	3.761	3.241	0.071	156	561	32	37	2.807	28	4	31	6	-50
1	10	4	"PFD0055"	"D15909_10"	3090	23960	120	370	366	98	79	81	17	100	100	0	2499	2295	675	126	126	14	100	100	0	0.123	0.132	0.130	0.132	1.383	0.126	0.900	120	479	2664	2456	-3.028	291	2373	287	2169	0
1	11	4	"PFD0058"	"D15909_5"	3280	23960	120	111	115	22	78	79	16	85	50	0	600	585	160	123	124	14	100	100	0	0.069	0.080	0.076	0.078	1.904	0.067	0.417	120	432	510	499	-3.853	33	477	37	462	0
1	12	4	"PFD0060"	"D16430_1"	3450	23940	150	84	85	19	78	80	17	27	10	0	112	111	17	121	122	13	7	2	0	-0.667	-0.700	0.869	1.062	4.307	0.494	0.003	156	588	-3	-3	Error	6	-9	7	-10	-50
1	13	4	"PFD0079"	"D16785_4"	3670	23960	120	4104	3856	1165	81	83	19	100	100	0	4013	3868	1022	120	121	14	100	100	0	1.033	1.007	1.020	0.990	1.180	1.018	0.971	120	531	7916	7523	0.047	4023	3893	3775	3748	0
1	14	4	"PFD0082"	"D16785_6"	3860	23970	120	271	264	68	78	81	20	99	99	0	348	331	76	119	119	15	97	97	0	0.843	0.877	0.882	0.848	1.427	0.866	0.821	120	465	422	398	-0.247	193	229	186	212	0
1	15	4	"PFD0085"	"D16785_9"	4040	23960	120	1018	1015	321	78	80	16	100	100	0	741	712	208	121	122	14	99	99	0	1.516	1.585	1.631	1.643	1.442	1.590	0.933	120	456	1560	1528	0.600	940	620	937	591	0
1	16	4	"PFD0087"	"D17715_10"	4240	23960	120	311	313	73	80	81	17	100	100	0	369	365	76	124	125	15	100	100	0	0.943	0.967	0.974	0.978	1.378	0.957	0.869	120	471	476	474	-0.085	231	245	233	241	0
1	17	4	"PFD0092"	"D17715_109"	4430	23960	120	981	922	260	81	83	21	100	100	0	750	708	173	125	125	16	100	100	0	1.440	1.443	1.435	1.447	1.292	1.448	0.943	120	545	1525	1424	0.526	900	625	841	583	0
1	18	4	"PFD0094"	"D17715_110"	4630	23960	120	480	480	122	81	82	18	100	100	0	1031	990	223	124	124	14	100	100	0	0.440	0.461	0.454	0.456	1.260	0.459	0.933	120	514	1306	1265	-1.185	399	907	399	866	0
1	19	4	"PFD0112"	"D17715_16"	4840	23910	150	88	89	20	82	85	20	21	4	0	122	123	15	125	126	16	10	2	0	-2.000	-3.500	1.450	1.313	3.158	8.626	0.001	156	620	3	5	Error	6	-3	7	-2	-50
1	20	4	"PFD0115"	"D17715_20"	5000	23970	120	364	365	103	82	85	22	100	99	0	312	311	67	124	126	17	99	99	0	1.500	1.513	1.507	1.511	1.376	1.548	0.874	120	493	470	470	0.585	282	188	283	187	0
1	21	4	"PFD0118"	"D17715_25"	5210	23960	150	101	104	24	83	85	19	46	19	0	131	132	24	126	127	14	34	18	0	3.600	3.500	1.033	1.173	3.983	2.227	0.043	156	602	23	27	1.848	18	5	21	6	-50
1	22	4	"PFD0121"	"D17715_28"	5390	23970	120	199	201	51	82	84	18	98	95	0	319	324	72	128	128	15	99	99	0	0.613	0.607	0.616	0.566	1.743	0.583	0.761	120	522	308	315	-0.707	117	191	119	196	0
1	1	5	"PFD0124"	"D17715_32"	1400	24150	120	171	172	44	76	77	16	95	94	0	239	235	48	123	123	14	95	93	0	0.819	0.857	0.892	0.836	1.941	0.848	0.674	120	558	211	208	-0.288	95	116	96	112	0
1	2	5	"PFD0126"	"D17715_37"	1590	24150	120	525	524	177	75	77	17	100	100	0	550	526	142	122	123	13	100	100	0	1.051	1.111	1.118	1.100	1.408	1.142	0.882	120	463	878	853	0.072	450	428	449	404	0
1	3	5	"PFD0143"	"D17715_67"	1780	24150	120	808	748	231	76	78	18	100	100	0	511	480	120	123	124	13	100	100	0	1.887	1.882	1.908	1.892	1.360	1.916	0.926	120	476	1120	1029	0.916	732	388	672	357	0
1	4	5	"PFD0145"	"D17715_7"	1950	24150	100	115	118	30	74	77	17	78	60	0	138	137	27	122	123	14	51	30	0	2.563	2.933	1.605	2.000	3.346	2.044	0.159	80	403	57	59	1.358	41	16	44	15	0
1	5	5	"PFD0147"	"D17715_76"	2160	24170	150	88	89	20	75	77	16	41	19	0	114	115	20	121	122	14	14	4	0	-1.857	-2.333	1.160	1.083	5.377	0.284	0.003	156	624	6	8	Error	13	-7	14	-6	-50
1	6	5	"PFD0149"	"D17715_8"	2350	24150	130	428	429	134	76	79	17	100	100	0	331	320	81	122	123	13	98	97	0	1.684	1.783	1.775	1.794	1.452	1.854	0.837	120	514	561	551	0.752	352	209	353	198	0
1	7	5	"PFD0151"	"D17715_81"	2540	24140	130	905	886	294	78	80	17	100	100	0	571	527	171	124	126	20	97	96	0	1.850	2.005	1.989	2.135	1.457	1.986	0.927	120	504	1274	1211	0.888	827	447	808	403	0
1	8	5	"PFD0153"	"D17715_89"	2740	24150	130	1319	1255	446	77	78	15	100	100	0	1606	1543	447	123	123	15	100	100	0	0.837	0.830	0.839	0.802	1.273	0.858	0.957	120	462	2725	2598	-0.256	1242	1483	1178	1420	0
1	9	5	"PFE0210"	"E18550_2"	2910	24150	120	364	354	108	76	78	16	100	100	0	1135	1074	315	122	121	15	100	100	0	0.284	0.292	0.289	0.285	1.322	0.289	0.914	120	421	1301	1230	-1.814	288	1013	278	952	0
1	10	5	"PFE0213"	"E18651_3"	3110	24140	150	108	110	30	79	81	16	66	43	0	133	133	24	119	120	16	45	19	0	2.071	2.214	1.536	1.511	2.966	4.194	0.086	156	544	43	45	1.051	29	14	31	14	-50
1	11	5	"PFE0218"	"E18737_1"	3280	24150	130	1230	1113	478	78	81	17	100	100	0	1422	1379	561	119	120	14	100	100	0	0.884	0.821	0.814	0.812	1.336	0.820	0.942	120	467	2455	2295	-0.178	1152	1303	1035	1260	0
1	12	5	"PFE0223"	"E1884_3"	3480	24150	120	729	708	220	77	79	18	100	100	0	1546	1467	416	120	121	14	100	100	0	0.457	0.468	0.453	0.458	1.243	0.466	0.937	120	514	2078	1978	-1.129	652	1426	631	1347	0
1	13	5	"PFE0226"	"E18877_2"	3660	24150	130	511	505	182	77	79	17	100	99	0	314	311	87	116	116	14	96	95	0	2.192	2.195	2.150	2.155	1.525	2.235	0.849	120	511	632	623	1.132	434	198	428	195	0
1	14	5	"PFE0228"	"E18957_1"	3850	24150	130	1049	1016	264	75	78	16	100	100	0	532	533	128	110	110	14	100	100	0	2.308	2.225	2.225	2.233	1.264	2.221	0.921	120	538	1396	1364	1.207	974	422	941	423	0
1	15	5	"PFE0249"	"E19870_1"	4060	24140	150	92	94	24	76	78	17	48	25	0	126	126	21	117	117	15	41	11	0	1.778	2.000	1.571	1.396	3.409	1.594	0.035	156	597	25	27	0.830	16	9	18	9	-50
1	16	5	"PFE0251"	"E20152_1"	4260	24140	150	99	101	27	79	81	17	54	30	0	125	127	23	122	123	14	31	13	0	6.667	4.400	1.583	1.816	3.462	3.837	0.023	156	535	23	27	2.737	20	3	22	5	-50
1	17	5	"PFE0257"	"E20313_1"	4430	24150	120	336	326	110	80	82	17	99	98	0	259	247	63	122	122	13	93	92	0	1.869	1.968	1.924	1.943	1.768	1.974	0.810	120	379	393	371	0.902	256	137	246	125	0
1	18	5	"PFE0260"	"E20360_12"	4630	24150	150	97	97	23	81	83	18	45	16	0	123	121	21	122	122	15	16	5	0	16.000	-16.000	1.600	1.499	3.693	5.921	0.007	156	524	17	15	4.000	16	1	16	-1	-50
1	19	5	"PFE0265"	"E20424_1"	4800	24160	120	1393	1321	381	83	85	25	100	100	0	1701	1585	411	122	123	16	100	100	0	0.830	0.846	0.853	0.835	1.221	0.853	0.956	120	453	2889	2701	-0.269	1310	1579	1238	1463	0
1	20	5	"PFE0267"	"E20514_1"	5000	24150	130	1304	1236	392	82	85	29	100	100	0	1635	1559	502	123	124	15	99	99	0	0.808	0.804	0.789	0.827	1.559	0.783	0.952	120	532	2734	2590	-0.307	1222	1512	1154	1436	0
1	21	5	"PFE0293"	"E22156_1"	5200	24160	130	2241	2072	677	84	85	19	100	100	0	2013	1914	520	126	126	14	100	100	0	1.143	1.112	1.097	1.082	1.198	1.134	0.957	120	520	4044	3776	0.193	2157	1887	1988	1788	0
1	22	5	"PFE0299"	"E22468_1"	5380	24160	120	714	712	210	85	86	18	100	100	0	660	625	182	129	130	14	100	100	0	1.185	1.264	1.243	1.301	1.420	1.252	0.925	120	527	1160	1123	0.244	629	531	627	496	0
1	1	6	"PFE0302"	"E22504_2"	1400	24340	150	90	92	22	74	76	16	48	23	0	118	120	18	123	124	13	18	4	0	-3.200	-6.000	1.448	1.409	3.891	36.916	0.000	156	752	11	15	Error	16	-5	18	-3	-50
1	2	6	"PFE0309"	"E2283_4"	1590	24330	120	259	257	73	77	78	16	100	99	0	248	235	64	122	123	14	92	90	0	1.444	1.593	1.506	1.672	1.786	1.531	0.755	120	447	308	293	0.531	182	126	180	113	0
1	3	6	"PFE0314"	"E22930_2"	1770	24330	130	766	737	238	75	76	16	100	100	0	465	455	138	122	123	13	97	95	0	2.015	1.988	1.975	2.175	1.648	1.946	0.934	120	533	1034	995	1.010	691	343	662	333	0
1	4	6	"PFE0318"	"E23098_1"	1980	24340	130	645	635	196	74	75	16	100	100	0	686	654	182	122	123	14	100	100	0	1.012	1.055	1.033	1.055	1.252	1.065	0.931	120	561	1135	1093	0.018	571	564	561	532	0
1	5	6	"PFE0353"	"E24637_1"	2170	24330	120	1959	1853	578	76	77	16	100	100	0	1461	1380	408	122	123	14	100	100	0	1.406	1.413	1.413	1.432	1.378	1.414	0.958	120	431	3222	3035	0.492	1883	1339	1777	1258	0
1	6	6	"PFE0361"	"E248_3"	2360	24340	130	1115	1062	336	78	81	18	100	100	0	1514	1392	379	123	123	18	100	100	0	0.746	0.775	0.761	0.761	1.221	0.783	0.954	120	505	2428	2253	-0.424	1037	1391	984	1269	0
1	7	6	"PFE0363"	"E24971_1"	2540	24340	130	291	277	85	79	81	19	99	97	0	344	333	84	124	125	20	98	96	0	0.964	0.947	0.959	0.929	1.528	0.953	0.827	120	524	432	407	-0.053	212	220	198	209	0
1	8	6	"PFE0367"	"E25193_1"	2720	24330	110	192	190	51	76	79	21	96	88	0	183	179	38	120	121	16	85	78	0	1.841	1.932	1.822	1.893	1.924	1.975	0.606	80	431	179	173	0.881	116	63	114	59	0
1	9	6	"PFE0373"	"E25749_1"	2920	24330	130	2895	2810	863	75	79	20	100	100	0	1335	1324	445	112	113	15	100	100	0	2.306	2.257	2.264	2.345	1.332	2.206	0.958	120	554	4043	3947	1.205	2820	1223	2735	1212	0
1	10	6	"PFE0375"	"E25972_1"	3120	24330	130	4436	4078	1069	76	79	18	100	100	0	2173	2016	574	111	111	15	100	100	0	2.114	2.101	2.085	2.156	1.265	2.069	0.971	120	505	6422	5907	1.080	4360	2062	4002	1905	0
1	11	6	"PFF0292"	"F18577_5"	3300	24330	120	345	339	94	79	82	18	99	99	0	280	277	72	115	115	15	95	94	0	1.612	1.605	1.591	1.635	1.442	1.559	0.837	120	498	431	422	0.689	266	165	260	162	0
1	12	6	"PFF0300"	"F18770_1"	3510	24350	150	84	86	22	78	80	18	26	11	0	108	107	18	117	117	13	7	0	0	-0.667	-0.800	0.950	1.058	3.750	0.078	0.002	156	556	-3	-2	Error	6	-9	8	-10	-50
1	13	6	"PFF0307"	"F19110_2"	3680	24340	130	387	381	114	77	78	17	100	100	0	451	430	117	114	114	14	99	99	0	0.920	0.962	0.975	0.972	1.404	0.953	0.896	120	461	647	620	-0.120	310	337	304	316	0
1	14	6	"PFF0309"	"F19190_1"	3870	24340	120	415	417	128	78	80	17	100	100	0	464	446	115	113	113	15	99	99	0	0.960	1.018	0.999	1.021	1.399	1.032	0.890	120	498	688	672	-0.059	337	351	339	333	0
1	15	6	"PFF0313"	"F19243_2"	4060	24340	120	1382	1313	465	79	80	18	100	100	0	1303	1220	324	117	118	15	100	100	0	1.099	1.119	1.113	1.056	1.329	1.168	0.948	120	531	2489	2337	0.136	1303	1186	1234	1103	0
1	16	6	"PFF0316"	"F19409_1"	4240	24330	110	361	350	96	77	79	16	100	100	0	293	276	64	118	120	16	97	96	0	1.623	1.728	1.799	1.821	1.521	1.747	0.786	80	447	459	431	0.699	284	175	273	158	0
1	17	6	"PFF0345"	"F20077_1"	4450	24310	150	88	91	21	80	84	26	22	3	0	120	120	21	122	129	46	0	0	0	-4.000	-5.500	1.000	1.095	3.733	0.332	0.040	156	556	6	9	Error	8	-2	11	-2	-50
1	18	6	"PFF0351"	"F20166_1"	4650	24340	150	109	111	29	83	87	30	42	13	0	158	160	31	120	125	58	24	1	0	0.684	0.700	0.717	0.709	2.656	0.628	0.263	156	428	64	68	-0.547	26	38	28	40	-50
1	19	6	"PFF0355"	"F20234_1"	4840	24330	150	94	97	22	83	86	31	19	2	0	123	125	21	119	117	29	13	0	0	2.750	2.333	1.099	1.112	3.840	0.755	0.030	156	470	15	20	1.459	11	4	14	6	-50
1	20	6	"PFF0357"	"F20284_1"	5020	24340	120	424	404	109	85	88	31	99	99	0	287	280	68	121	122	17	97	95	0	2.042	2.006	1.971	2.040	1.387	1.951	0.864	120	462	505	478	1.030	339	166	319	159	0
1	21	6	"PFF0360"	"F20385_1"	5210	24340	120	693	664	208	87	87	18	100	100	0	615	605	154	123	123	15	100	100	0	1.232	1.197	1.142	1.177	1.307	1.213	0.900	120	375	1098	1059	0.301	606	492	577	482	0
1	22	6	"PFF0362"	"F20385_3"	5390	24340	120	659	644	186	86	87	17	100	100	0	609	583	151	126	127	16	100	100	0	1.186	1.221	1.214	1.234	1.343	1.216	0.899	120	449	1056	1015	0.247	573	483	558	457	0
1	1	7	"PFF0380"	"F20989_1"	1410	24510	120	858	822	234	77	78	16	100	100	0	916	852	235	122	123	14	99	99	0	0.984	1.021	0.995	1.025	1.317	1.003	0.947	120	539	1575	1475	-0.024	781	794	745	730	0
1	2	7	"PFF0388"	"F21429_3"	1600	24520	120	3060	2980	901	77	78	16	100	100	0	2531	2386	669	118	120	14	100	100	0	1.236	1.280	1.285	1.271	1.258	1.291	0.954	120	462	5396	5171	0.306	2983	2413	2903	2268	0
1	3	7	"PFF0396"	"F21560_1"	1790	24520	120	190	184	45	75	76	15	98	95	0	1891	1761	475	119	120	13	100	100	0	0.065	0.066	0.066	0.063	1.527	0.063	0.783	120	499	1887	1751	-3.946	115	1772	109	1642	0
1	4	7	"PFF0401"	"F21821_1"	1990	24520	120	459	463	146	74	75	14	100	99	0	910	855	255	119	120	13	100	100	0	0.487	0.529	0.527	0.522	1.293	0.517	0.929	120	489	1176	1125	-1.039	385	791	389	736	0
1	5	7	"PFF0404"	"F21902_1"	2170	24520	120	2827	2669	959	76	77	16	100	100	0	2725	2563	669	120	121	14	100	100	0	1.056	1.061	1.055	1.006	1.286	1.111	0.941	120	485	5356	5036	0.079	2751	2605	2593	2443	0
1	6	7	"PFF0407"	"F21981_2"	2360	24520	120	6811	6628	2163	79	82	18	100	100	0	8445	7788	2082	122	123	15	100	100	0	0.809	0.854	0.863	0.830	1.245	0.870	0.964	120	492	15055	14215	-0.306	6732	8323	6549	7666	0
1	7	7	"PFF0440"	"F22946_1"	2560	24520	120	129	134	31	78	81	19	89	69	0	211	206	41	122	123	14	96	92	0	0.573	0.667	0.624	0.665	2.536	0.610	0.465	120	446	140	140	-0.803	51	89	56	84	0
1	8	7	"PFF0446"	"F23145_4"	2730	24520	150	84	84	21	78	80	20	21	7	0	117	116	18	117	117	14	17	6	0	100000.000	-6.000	1.000	1.131	3.426	10.965	0.001	156	522	6	5	16.610	6	0	6	-1	-50
1	9	7	"PFF0452"	"F23274_1"	2890	24520	150	83	86	20	78	81	20	26	5	0	113	115	19	113	113	15	23	8	0	100000.000	4.000	1.000	1.113	3.331	2.914	0.007	156	609	5	10	16.610	5	0	8	2	-50
1	10	7	"PFF0458"	"F23526_2"	3120	24520	120	810	801	247	77	79	17	100	100	0	795	743	223	112	112	14	100	99	0	1.073	1.147	1.154	1.191	1.394	1.142	0.937	120	557	1416	1355	0.102	733	683	724	631	0
1	11	7	"PFF0461"	"F23551_1"	3320	24530	120	254	243	71	78	79	17	98	96	0	636	602	161	114	113	13	100	99	0	0.337	0.338	0.325	0.328	1.486	0.333	0.845	120	511	698	653	-1.568	176	522	165	488	0
1	12	7	"PFF0463"	"F23564_1"	3510	24530	130	693	683	250	79	82	18	100	100	0	914	875	230	117	118	15	100	100	0	0.770	0.797	0.769	0.760	1.291	0.830	0.936	120	498	1411	1362	-0.376	614	797	604	758	0
1	13	7	"PFF1088"	"F45524_1"	3690	24520	130	121	121	30	80	81	17	75	55	0	655	612	187	119	120	14	98	98	0	0.076	0.083	0.091	0.085	2.338	0.071	0.360	120	476	577	534	-3.709	41	536	41	493	0
1	14	7	"PFF1100"	"F45683_2"	3880	24530	130	1017	979	296	81	85	20	100	100	0	1253	1186	321	120	121	16	100	100	0	0.826	0.842	0.844	0.832	1.241	0.844	0.943	120	587	2069	1964	-0.276	936	1133	898	1066	0
1	15	7	"PFF1105"	"F45820_1"	4090	24520	80	131	130	37	80	84	23	75	55	0	134	133	28	121	122	18	44	15	0	3.923	4.167	2.647	2.386	2.871	2.373	0.245	52	298	64	62	1.972	51	13	50	12	0
1	16	7	"PFF1110"	"F46067_3"	4260	24520	120	625	627	221	76	78	16	100	100	0	883	857	221	124	124	17	100	100	0	0.723	0.752	0.751	0.723	1.328	0.769	0.905	120	532	1308	1284	-0.467	549	759	551	733	0
1	17	7	"PFF1112"	"F46181_1"	4450	24520	130	157	156	59	76	81	33	77	61	0	452	426	212	124	121	55	81	78	0	0.247	0.265	0.270	0.246	1.891	0.253	0.699	120	590	409	382	-2.018	81	328	80	302	0
1	18	7	"PFF1114"	"F46183_2"	4640	24510	150	86	121	81	70	75	27	38	30	0	112	140	99	56	88	62	45	29	0	0.286	0.607	0.667	0.634	2.820	0.573	0.560	156	620	72	135	-1.807	16	56	51	84	-50
1	19	7	"PFF1142"	"F4688_1"	4830	24520	120	671	640	421	76	77	19	83	82	0	1081	979	676	109	97	42	79	78	0	0.612	0.648	0.605	0.533	2.042	0.622	0.932	120	471	1567	1434	-0.708	595	972	564	870	0
1	20	7	"PFF1151"	"F47145_2"	5020	24530	130	346	346	86	83	85	18	100	100	0	602	564	152	123	124	17	100	99	0	0.549	0.596	0.600	0.619	1.590	0.567	0.857	120	553	742	704	-0.865	263	479	263	441	0
1	21	7	"PFF1154"	"F47255_1"	5240	24490	150	92	96	25	88	93	31	17	2	0	124	123	25	125	133	41	2	0	0	-4.000	-4.000	1.122	1.164	3.367	1.118	0.057	156	497	3	6	Error	4	-1	8	-2	-50
1	22	7	"PFF1156"	"F47255_3"	5370	24520	150	93	96	22	88	172	791	0	0	0	124	129	25	131	223	900	0	0	0	-0.714	-4.000	1.000	1.008	3.434	0.869	0.853	156	619	-2	6	Error	5	-7	8	-2	-50
1	1	8	"PFF1158"	"F47327_1"	1420	24710	120	858	831	282	78	78	16	100	100	0	786	761	209	124	125	14	100	100	0	1.178	1.182	1.128	1.148	1.310	1.221	0.917	120	561	1442	1390	0.237	780	662	753	637	0
1	2	8	"PFF1160"	"F47350_1"	1610	24700	150	86	87	19	76	78	16	32	11	0	118	117	18	120	121	13	16	5	0	-5.000	-3.667	1.071	0.994	3.457	0.077	0.000	156	587	8	8	Error	10	-2	11	-3	-50
1	3	8	"PFF1184"	"F48253_6"	1800	24690	100	123	124	31	76	77	17	82	65	0	138	136	26	118	119	13	61	33	0	2.350	2.667	1.897	1.819	3.290	2.890	0.127	80	402	67	66	1.233	47	20	48	18	0
1	4	8	"PFF1186"	"F48363_2"	1980	24700	110	116	119	27	73	75	15	86	71	0	137	130	24	117	118	13	62	33	0	2.150	3.538	1.898	1.979	2.284	2.806	0.133	80	489	63	59	1.104	43	20	46	13	0
1	5	8	"PFF1188"	"F48395_1"	2190	24710	120	1314	1221	420	75	77	15	100	100	0	2152	1987	620	119	121	13	100	100	0	0.609	0.613	0.612	0.599	1.252	0.618	0.955	120	512	3272	3014	-0.714	1239	2033	1146	1868	0
1	6	8	"PFF1190"	"F48424_2"	2370	24710	120	987	910	313	77	80	17	100	100	0	947	895	265	120	122	14	100	100	0	1.100	1.075	1.074	1.046	1.346	1.091	0.937	120	468	1737	1608	0.138	910	827	833	775	0
1	7	8	"PFF1193"	"F48446_1"	2560	24710	120	793	742	202	77	347	2374	0	0	0	600	565	161	121	289	1449	0	0	0	1.495	1.498	1.556	1.584	1.416	1.461	0.929	120	493	1195	1109	0.580	716	479	665	444	0
1	8	8	"PFF1195"	"F48446_5"	2750	24700	110	449	443	116	77	81	28	100	100	0	488	464	97	118	121	27	100	100	0	1.005	1.058	1.071	1.041	1.334	1.092	0.899	80	415	742	712	0.008	372	370	366	346	0
1	9	8	"PFF1220"	"F49665_1"	2940	24710	130	1252	1178	325	79	82	26	100	100	0	740	702	206	118	120	24	98	97	0	1.886	1.882	1.879	1.970	1.369	1.845	0.935	120	555	1795	1683	0.915	1173	622	1099	584	0
1	10	8	"PFF1222"	"F49677_3"	3130	24710	120	987	949	285	78	79	16	100	100	0	2896	2707	767	118	119	14	100	100	0	0.327	0.336	0.332	0.331	1.276	0.331	0.941	120	484	3687	3460	-1.612	909	2778	871	2589	0
1	11	8	"PFF1225"	"F49959_1"	3320	24710	120	839	797	260	78	79	17	100	100	0	518	493	148	115	117	15	97	96	0	1.888	1.902	1.880	1.974	1.613	1.922	0.909	120	480	1164	1097	0.917	761	403	719	378	0
1	12	8	"PFF1234"	"F50107_1"	3540	24740	150	83	83	18	79	81	18	18	3	0	121	121	36	118	118	19	26	12	0	1.333	1.333	0.575	0.640	3.918	0.308	0.050	156	573	7	7	0.415	4	3	4	3	-50
1	13	8	"PFF1237"	"F50551_1"	3700	24710	120	336	340	105	81	82	17	99	98	0	408	388	108	122	123	14	97	96	0	0.892	0.974	0.914	0.964	1.567	0.970	0.856	120	433	541	525	-0.166	255	286	259	266	0
1	14	8	"PFF1239"	"F50598_1"	3890	24710	120	747	729	207	80	81	16	100	100	0	696	651	174	119	120	14	100	100	0	1.156	1.220	1.232	1.234	1.259	1.219	0.949	120	491	1244	1181	0.209	667	577	649	532	0
1	15	8	"PFF1927"	"F960_2"	4080	24710	120	1946	1885	553	80	82	19	100	100	0	1140	1128	306	121	122	14	100	100	0	1.831	1.792	1.819	1.800	1.271	1.803	0.951	120	518	2885	2812	0.873	1866	1019	1805	1007	0
1	16	8	"PFF1931"	"F960_7"	4260	24710	120	337	337	115	79	81	22	98	96	0	424	409	125	126	127	15	95	94	0	0.866	0.912	0.910	0.906	1.503	0.896	0.834	120	504	556	541	-0.208	258	298	258	283	0
1	17	8	"PFF1933"	"F9676_1"	4450	24730	100	122	291	262	73	78	30	57	48	0	160	291	270	120	108	39	50	45	0	1.225	1.275	0.879	0.661	3.008	1.035	0.857	80	365	89	389	0.293	49	40	218	171	0
1	18	8	"PFI0003"	"I10209_1"	4630	24720	100	875	831	490	68	71	17	95	91	0	940	946	566	53	77	39	90	86	0	0.910	0.854	0.858	0.835	1.797	0.866	0.914	80	407	1694	1656	-0.136	807	887	763	893	0
1	19	8	"PFI0005"	"I1033_3"	4850	24720	120	4463	4021	2061	75	76	17	98	97	0	3698	3338	1562	113	99	39	95	94	0	1.224	1.224	1.224	1.091	1.565	1.250	0.962	120	489	7973	7171	0.292	4388	3585	3946	3225	0
1	20	8	"PFI0009"	"I10565_1"	5030	24710	120	616	622	193	81	84	18	100	100	0	410	395	102	124	125	15	99	98	0	1.871	1.996	1.924	2.031	1.479	2.041	0.877	120	428	821	812	0.904	535	286	541	271	0
1	21	8	"PFI0038"	"I1136_2"	5230	24700	150	102	103	26	80	131	648	0	0	0	159	159	30	121	150	604	0	0	0	0.579	0.605	0.698	0.664	3.208	0.532	0.194	156	638	60	61	-0.788	22	38	23	38	-50
1	22	8	"PFI0041"	"I11448_2"	5420	24720	130	10899	10339	6793	87	179	829	87	85	0	12255	11086	6770	139	226	944	87	82	0	0.892	0.937	0.940	0.886	1.434	0.967	0.969	120	564	22928	21199	-0.164	10812	12116	10252	10947	0
1	1	9	"PFI0043"	"I11495_1"	1430	24890	120	3114	3108	1314	77	77	16	100	100	0	3341	3509	1398	127	127	13	100	100	0	0.945	0.896	0.886	0.880	1.294	0.906	0.957	120	544	6251	6413	-0.082	3037	3214	3031	3382	0
1	2	9	"PFI0045"	"I11523_4"	1610	24890	120	1103	1021	378	76	77	16	100	100	0	1273	1181	366	125	125	12	100	100	0	0.895	0.895	0.892	0.862	1.331	0.915	0.931	120	467	2175	2001	-0.161	1027	1148	945	1056	0
1	3	9	"PFI0048"	"I1175_1"	1800	24900	120	496	476	157	76	78	16	100	100	0	397	371	98	122	123	16	99	99	0	1.527	1.606	1.594	1.609	1.417	1.651	0.882	120	522	695	649	0.611	420	275	400	249	0
1	4	9	"PFI0053"	"I11857_2"	1990	24900	120	266	270	79	75	76	15	99	99	0	391	383	85	121	122	16	100	100	0	0.707	0.744	0.705	0.705	1.491	0.753	0.837	120	507	461	457	-0.499	191	270	195	262	0
1	5	9	"PFI0079"	"I12708_1"	2180	24890	120	916	886	287	75	76	16	100	100	0	532	502	159	122	123	13	98	98	0	2.051	2.134	2.228	2.320	1.700	2.115	0.911	120	445	1251	1191	1.036	841	410	811	380	0
1	6	9	"PFI0085"	"I12812_3"	2380	24890	120	993	916	329	78	79	16	100	99	0	668	655	205	123	124	14	99	99	0	1.679	1.575	1.592	1.572	1.433	1.596	0.942	120	470	1460	1370	0.748	915	545	838	532	0
1	7	9	"PFI0087"	"I12861_2"	2560	24890	120	24952	23967	12827	79	363	2436	88	86	0	15744	15170	8074	124	302	1486	89	86	0	1.592	1.588	1.580	1.599	1.411	1.604	0.951	120	468	40493	38934	0.671	24873	15620	23888	15046	0
1	8	9	"PFI0089"	"I12932_1"	2750	24890	130	504	499	158	79	315	2213	0	0	0	386	366	108	121	270	1350	0	0	0	1.604	1.714	1.700	1.804	1.583	1.637	0.965	120	568	690	665	0.681	425	265	420	245	0
1	9	9	"PFI0099"	"I13128_2"	2940	24900	120	6717	6221	2085	79	81	18	100	100	0	7634	6991	2127	122	123	14	100	100	0	0.884	0.894	0.900	0.873	1.236	0.902	0.970	120	481	14150	13011	-0.178	6638	7512	6142	6869	0
1	10	9	"PFI0102"	"I13218_1"	3130	24890	120	232	234	63	78	79	17	98	97	0	304	304	83	122	122	18	95	95	0	0.846	0.857	0.835	0.867	1.691	0.804	0.776	120	480	336	338	-0.241	154	182	156	182	0
1	11	9	"PFI0124"	"I13978_1"	3330	24890	150	127	129	52	73	75	16	72	60	0	155	150	62	114	103	34	57	32	0	1.317	1.556	0.996	0.836	3.580	0.676	0.476	156	566	95	92	0.397	54	41	56	36	-50
1	12	9	"PFI0126"	"I14041_1"	3520	24890	110	559	546	152	76	76	17	100	100	0	380	357	99	113	103	33	97	93	0	1.809	1.926	1.879	2.035	1.526	1.806	0.855	80	368	750	714	0.855	483	267	470	244	0
1	13	9	"PFI0128"	"I14195_1"	3710	24900	120	3577	3300	1420	81	83	17	100	100	0	4555	4211	1499	123	124	15	100	100	0	0.789	0.787	0.804	0.732	1.411	0.810	0.958	120	495	7928	7307	-0.342	3496	4432	3219	4088	0
1	14	9	"PFI0131"	"I1431_1"	3900	24890	110	287	289	87	79	81	18	98	98	0	264	256	50	124	124	20	97	95	0	1.486	1.591	1.508	1.660	1.936	1.591	0.787	80	461	348	342	0.571	208	140	210	132	0
1	15	9	"PFI0137"	"I14413_3"	4090	24900	120	4179	3767	1345	80	81	18	100	100	0	2644	2517	760	122	123	20	100	100	0	1.625	1.539	1.565	1.478	1.300	1.584	0.964	120	482	6621	6082	0.701	4099	2522	3687	2395	0
1	16	9	"PFI0141"	"I14670_1"	4280	24900	120	893	863	321	81	82	18	100	100	0	588	561	156	123	124	15	99	99	0	1.746	1.785	1.792	1.726	1.469	1.869	0.928	120	509	1277	1220	0.804	812	465	782	438	0
1	17	9	"PFJ0122"	"J167_5"	4490	24870	150	101	105	29	79	82	23	47	22	0	123	123	21	122	119	27	10	1	0	22.000	26.000	2.042	2.003	3.939	3.734	0.028	156	584	23	27	4.459	22	1	26	1	-50
1	18	9	"PFJ0124"	"J167_7"	4640	24900	150	92	94	22	81	81	17	34	12	0	118	119	25	123	119	25	10	3	0	-2.200	-3.250	1.000	0.912	3.821	3.593	0.001	156	560	6	9	Error	11	-5	13	-4	-50
1	19	9	"PFJ0128"	"J170_18"	4840	24890	130	368	374	116	81	82	18	100	100	0	407	387	99	122	121	19	97	95	0	1.007	1.106	1.071	1.108	1.468	1.108	0.850	120	452	572	558	0.010	287	285	293	265	0
1	20	9	"PFJ0137"	"J171_6"	5010	24890	150	78	81	18	82	94	76	0	0	0	106	107	19	124	138	93	0	0	0	0.222	0.059	0.637	0.624	3.657	1.218	0.011	156	547	-22	-18	-2.170	-4	-18	-1	-17	-50
1	21	9	"PFJ0150"	"J181_2"	5190	24880	80	540	518	366	77	110	127	67	63	0	721	614	429	120	141	160	63	61	0	0.770	0.893	0.781	0.749	2.046	0.832	0.868	52	297	1064	935	-0.376	463	601	441	494	0
1	22	9	"PFJ0153"	"J181_9"	5430	24890	110	1318	1274	395	79	84	49	100	100	0	1644	1508	420	127	116	74	100	100	0	0.817	0.865	0.879	0.860	1.240	0.870	0.948	80	461	2756	2576	-0.292	1239	1517	1195	1381	0
1	1	10	"PFJ0179"	"J198_2"	1430	25080	120	135	135	35	77	78	17	88	73	0	159	160	30	131	131	14	69	50	0	2.071	2.000	1.684	1.781	2.717	1.916	0.284	120	594	86	87	1.051	58	28	58	29	0
1	2	10	"PFJ0184"	"J206_1"	1630	25080	120	1065	1046	424	76	78	17	99	99	0	994	961	328	128	128	12	99	99	0	1.142	1.164	1.171	1.130	1.293	1.195	0.946	120	475	1855	1803	0.192	989	866	970	833	0
1	3	10	"PFJ0186"	"J206_6"	1810	25080	120	373	370	124	74	76	15	100	99	0	320	306	96	126	126	16	92	90	0	1.541	1.644	1.641	1.756	1.822	1.611	0.832	120	471	493	476	0.624	299	194	296	180	0
1	4	10	"PFJ0188"	"J212_1"	2000	25080	120	1290	1237	452	75	77	16	100	100	0	796	761	227	126	127	16	100	100	0	1.813	1.830	1.843	1.824	1.288	1.876	0.930	120	467	1885	1797	0.859	1215	670	1162	635	0
1	5	10	"PFJ0190"	"J212_4"	2190	25060	150	100	102	28	75	76	15	62	42	0	122	123	24	123	124	14	23	10	0	-25.000	100000.000	1.444	1.627	3.849	4.026	0.022	156	582	24	27	Error	25	-1	27	0	-50
1	6	10	"PFJ0197"	"J218_1"	2380	25080	120	162	173	53	75	76	16	97	92	0	228	225	57	123	123	15	93	90	0	0.829	0.961	0.965	0.917	1.808	0.933	0.652	120	474	192	200	-0.271	87	105	98	102	0
1	7	10	"PFJ0220"	"J222_7"	2560	25080	120	391	387	117	78	78	16	100	100	0	522	533	176	124	125	14	100	97	0	0.786	0.756	0.740	0.811	1.683	0.715	0.868	120	518	711	718	-0.347	313	398	309	409	0
1	8	10	"PFJ0228"	"J227_3"	2760	25080	130	678	669	217	78	79	17	100	100	0	1216	1155	419	122	124	13	100	100	0	0.548	0.572	0.570	0.601	1.479	0.550	0.935	120	556	1694	1624	-0.867	600	1094	591	1033	0
1	9	10	"PFJ0231"	"J22_1"	2950	25080	120	300	288	96	77	79	18	98	93	0	280	264	81	121	123	14	91	90	0	1.403	1.476	1.490	1.604	1.861	1.422	0.835	120	449	382	354	0.488	223	159	211	143	0
1	10	10	"PFJ0233"	"J22_3"	3130	25090	150	77	79	19	77	77	16	18	5	0	107	105	20	121	121	20	0	0	0	0.000	-0.125	0.748	0.654	3.370	1.026	0.002	156	537	-14	-14	Error	0	-14	2	-16	-50
1	11	10	"PFJ0238"	"J232_6"	3330	25080	150	143	182	123	73	77	24	58	54	0	136	163	119	119	108	37	47	41	0	4.118	2.477	1.023	0.629	3.718	1.083	0.688	156	575	87	153	2.042	70	17	109	44	-50
1	12	10	"PFJ0242"	"J236_1"	3520	25080	120	1141	1099	449	78	84	31	100	99	0	875	836	276	123	121	52	99	99	0	1.414	1.432	1.440	1.398	1.374	1.476	0.925	120	523	1815	1734	0.499	1063	752	1021	713	0
1	13	10	"PFJ0262"	"J248_1"	3700	25070	110	149	151	35	82	85	21	91	78	0	194	190	41	131	133	21	83	72	0	1.063	1.169	1.103	1.032	2.055	1.012	0.478	80	388	130	128	0.089	67	63	69	59	0
1	14	10	"PFJ0264"	"J248_11"	3870	25100	150	78	80	19	79	81	20	12	5	0	118	113	44	128	122	33	8	3	0	0.100	-0.067	0.429	0.439	3.905	0.304	0.226	156	626	-11	-14	-3.322	-1	-10	1	-15	-50
1	15	10	"PFJ0267"	"J248_5"	4090	25080	150	150	155	80	78	80	19	66	60	0	137	131	59	125	119	31	37	16	0	6.000	12.833	2.129	1.423	4.126	1.383	0.372	156	608	84	83	2.585	72	12	77	6	-50
1	16	10	"PFJ0271"	"J252_2"	4280	25090	120	628	603	197	81	83	18	100	100	0	412	400	115	124	125	15	95	95	0	1.899	1.891	1.869	1.865	1.380	1.901	0.904	120	465	835	798	0.925	547	288	522	276	0
1	17	10	"PFJ0273"	"J252_4"	4470	25090	120	241	230	69	81	82	18	96	92	0	263	253	67	125	126	15	93	91	0	1.159	1.164	1.115	1.152	1.599	1.149	0.805	120	511	298	277	0.213	160	138	149	128	0
1	18	10	"PFJ0275"	"J2541_2"	4670	25090	120	738	690	252	81	83	16	100	100	0	538	494	147	125	126	14	97	97	0	1.591	1.650	1.633	1.618	1.361	1.696	0.913	120	481	1070	978	0.670	657	413	609	369	0
1	19	10	"PFK0357"	"Kn3479_1"	4860	25090	150	97	105	38	83	85	24	39	17	0	142	151	48	124	125	15	55	30	0	0.778	0.815	0.887	0.881	3.266	0.783	0.325	156	564	32	49	-0.363	14	18	22	27	-50
1	20	10	"PFK0369"	"Kn3690_1"	5050	25090	120	1113	1052	462	83	85	27	98	98	0	1152	1066	420	124	126	15	99	99	0	1.002	1.029	1.013	1.010	1.519	1.047	0.942	120	438	2058	1911	0.003	1030	1028	969	942	0
1	21	10	"PFK0371"	"Kn3698_1"	5220	25090	120	497	477	149	84	102	96	95	90	0	507	465	143	131	150	115	90	74	0	1.098	1.177	1.235	1.189	1.530	1.150	0.903	120	524	789	727	0.135	413	376	393	334	0
1	22	10	"PFK0373"	"Kn3698_4"	5410	25090	120	651	699	300	85	89	44	100	97	0	596	613	252	135	137	57	95	93	0	1.228	1.285	1.332	1.341	1.560	1.268	0.914	120	557	1027	1092	0.296	566	461	614	478	0
1	1	11	"PFK0375"	"Kn3744_1"	1430	25270	120	2535	2405	919	76	77	16	100	100	0	1739	1689	568	131	131	14	100	100	0	1.529	1.495	1.509	1.475	1.306	1.521	0.951	120	582	4067	3887	0.613	2459	1608	2329	1558	0
1	2	11	"PFK0378"	"Kn3773_1"	1620	25260	120	482	479	181	75	76	16	98	98	0	378	361	114	126	127	13	95	95	0	1.615	1.719	1.670	1.807	1.673	1.730	0.861	120	516	659	639	0.692	407	252	404	235	0
1	3	11	"PFK0408"	"Kn4447_1"	1810	25260	110	291	283	77	73	76	20	100	97	0	239	241	56	124	124	15	96	93	0	1.896	1.795	1.805	1.854	1.511	1.831	0.788	80	457	333	327	0.923	218	115	210	117	0
1	4	11	"PFK0410"	"Kn4524_1"	2000	25270	120	1307	1209	456	73	76	19	100	100	0	631	598	197	122	124	15	100	100	0	2.424	2.387	2.410	2.375	1.324	2.410	0.939	120	521	1743	1612	1.278	1234	509	1136	476	0
1	5	11	"PFK0412"	"Kn459_3"	2190	25270	120	1221	1122	369	74	76	15	100	100	0	981	927	286	120	121	14	100	99	0	1.332	1.299	1.284	1.332	1.462	1.294	0.956	120	535	2008	1855	0.414	1147	861	1048	807	0
1	6	11	"PFK0415"	"Kn4670_1"	2370	25260	110	132	132	37	76	78	16	82	73	0	138	138	30	119	121	14	58	38	0	2.947	2.947	2.242	2.395	2.719	2.466	0.205	80	451	75	75	1.559	56	19	56	19	0
1	7	11	"PFK0423"	"Kn4895_2"	2560	25270	100	135	135	36	77	78	17	85	68	0	145	142	34	123	123	14	58	37	0	2.636	3.053	2.014	2.051	3.480	1.935	0.345	80	442	80	77	1.399	58	22	58	19	0
1	8	11	"PFK0431"	"Kn5081_1"	2760	25270	120	752	718	237	77	78	19	100	100	0	969	879	288	121	122	13	100	100	0	0.796	0.846	0.840	0.866	1.360	0.834	0.946	120	548	1523	1399	-0.329	675	848	641	758	0
1	9	11	"PFK0462"	"Kn585_3"	2960	25270	120	668	661	259	76	78	23	100	100	0	671	645	242	121	122	13	97	97	0	1.076	1.116	1.122	1.190	1.504	1.101	0.924	120	496	1142	1109	0.106	592	550	585	524	0
1	10	11	"PFK0466"	"Kn588_2"	3140	25270	120	458	435	140	76	76	15	100	99	0	390	377	112	119	120	14	97	96	0	1.410	1.391	1.439	1.413	1.455	1.381	0.862	120	449	653	617	0.495	382	271	359	258	0
1	11	11	"PFK0469"	"Kn5905_4"	3330	25270	120	586	579	174	80	84	25	100	99	0	475	476	148	126	127	17	99	99	0	1.450	1.426	1.425	1.500	1.501	1.390	0.910	120	502	855	849	0.536	506	349	499	350	0
1	12	11	"PFK0476"	"Kn603_2"	3520	25280	130	3811	4519	4068	89	94	32	97	94	0	4868	5670	4601	137	146	38	97	94	0	0.787	0.801	0.783	0.785	1.622	0.867	0.944	120	563	8453	9963	-0.346	3722	4731	4430	5533	0
1	13	11	"PFK0484"	"Kn656_1"	3720	25270	120	335	337	110	88	91	25	99	97	0	386	385	102	134	141	30	98	94	0	0.980	0.992	0.980	0.995	1.471	1.010	0.841	120	540	499	500	-0.029	247	252	249	251	0
1	14	11	"PFK0486"	"Kn657_2"	3910	25270	120	559	527	208	82	83	19	98	95	0	1014	996	407	126	125	24	95	95	0	0.537	0.511	0.516	0.556	1.629	0.499	0.931	120	465	1365	1315	-0.897	477	888	445	870	0
1	15	11	"PFK0519"	"Kn819_1"	4100	25270	120	7841	7760	3069	83	85	20	100	100	0	4782	4755	1773	127	127	20	100	100	0	1.667	1.659	1.652	1.635	1.192	1.678	0.971	120	493	12413	12305	0.737	7758	4655	7677	4628	0
1	16	11	"PFK0523"	"Kn8362_1"	4300	25270	130	395	376	142	83	85	20	97	93	0	368	343	124	125	125	14	91	91	0	1.284	1.344	1.264	1.320	1.546	1.319	0.839	120	519	555	511	0.361	312	243	293	218	0
1	17	11	"PFK0526"	"Kn8409_1"	4470	25270	120	871	799	289	83	83	18	100	100	0	510	479	158	124	125	14	98	97	0	2.041	2.017	2.029	2.171	1.608	1.997	0.941	120	468	1174	1071	1.030	788	386	716	355	0
1	18	11	"PFK0538"	"Kn906_1"	4660	25280	120	231	233	74	82	84	16	95	95	0	272	258	66	126	127	14	94	93	0	1.021	1.144	1.142	1.146	1.514	1.151	0.780	120	433	295	283	0.029	149	146	151	132	0
1	19	11	"PFK0541"	"Kn918_1"	4850	25280	120	1474	1342	482	83	85	25	100	100	0	1265	1153	358	126	127	15	100	100	0	1.221	1.226	1.216	1.191	1.331	1.252	0.948	120	462	2530	2286	0.288	1391	1139	1259	1027	0
1	20	11	"PFK0549"	"Kn945_1"	5040	25270	130	1513	1423	485	84	86	25	100	100	0	1315	1171	394	127	128	16	99	99	0	1.203	1.283	1.270	1.345	1.552	1.266	0.950	120	524	2617	2383	0.266	1429	1188	1339	1044	0
1	21	11	"PFK1038"	"Ks510_8"	5230	25280	130	232	228	66	86	88	19	96	94	0	1263	1159	382	127	128	15	100	99	0	0.129	0.138	0.128	0.136	1.468	0.134	0.832	120	588	1282	1174	-2.960	146	1136	142	1032	0
1	22	11	"PFK1040"	"Ks51_11"	5420	25270	120	1639	1596	522	86	88	18	100	100	0	1199	1122	337	132	133	16	99	99	0	1.455	1.525	1.491	1.525	1.287	1.533	0.936	120	500	2620	2500	0.541	1553	1067	1510	990	0
1	1	12	"PFK1042"	"Ks51_2"	1460	25470	150	89	91	22	75	77	15	47	23	0	124	130	27	127	128	14	24	14	0	-4.667	5.333	0.992	0.909	4.057	0.922	0.017	156	693	11	19	Error	14	-3	16	3	-50
1	2	12	"PFK1044"	"Ks51_4"	1620	25460	130	1209	1197	522	75	76	16	100	100	0	749	724	270	125	126	13	99	99	0	1.817	1.873	1.836	1.891	1.458	1.927	0.918	120	489	1758	1721	0.862	1134	624	1122	599	0
1	3	12	"PFK1046"	"Ks51_6"	1810	25460	120	329	313	110	74	76	19	98	96	0	217	215	55	122	122	14	92	87	0	2.684	2.570	2.528	2.683	1.922	2.541	0.787	120	515	350	332	1.424	255	95	239	93	0
1	4	12	"PFK1048"	"Ks532_3"	2000	25460	120	127	130	29	72	73	16	94	82	0	150	149	26	120	121	13	73	57	0	1.833	2.000	1.778	2.057	2.731	1.891	0.329	120	500	85	87	0.874	55	30	58	29	0
1	5	12	"PFK1074"	"Ks56_11"	2190	25470	130	209	212	65	74	75	16	97	95	0	200	199	46	120	120	13	92	88	0	1.688	1.747	1.660	1.712	1.807	1.813	0.628	120	565	215	217	0.755	135	80	138	79	0
1	6	12	"PFK1076"	"Ks56_16"	2400	25460	150	84	89	24	76	77	16	33	17	0	123	124	25	120	120	13	29	16	0	2.667	3.250	1.078	1.039	4.607	2.385	0.034	156	620	11	17	1.415	8	3	13	4	-50
1	7	12	"PFK1078"	"Ks56_18"	2570	25460	120	228	232	72	76	77	17	98	98	0	295	290	78	123	123	12	95	94	0	0.884	0.934	0.897	0.983	1.639	0.918	0.791	120	463	324	323	-0.178	152	172	156	167	0
1	8	12	"PFK1080"	"Ks56_23"	2760	25460	120	587	576	200	75	77	17	100	100	0	393	387	116	122	122	13	97	95	0	1.889	1.891	1.879	2.055	1.782	1.893	0.873	120	518	783	766	0.918	512	271	501	265	0
1	9	12	"PFK1082"	"Ks56_26"	2970	25480	150	79	81	17	76	79	22	16	1	0	109	106	19	122	122	14	3	0	0	-0.231	-0.313	0.800	0.667	4.010	24.114	0.002	156	627	-10	-11	Error	3	-13	5	-16	-50
1	10	12	"PFK1085"	"Ks56_32"	3150	25460	130	1105	1047	369	75	77	16	100	100	0	1166	1030	388	122	122	14	99	99	0	0.987	1.070	1.060	1.120	1.487	1.037	0.937	120	535	2074	1880	-0.019	1030	1044	972	908	0
1	11	12	"PFK1110"	"Ks624_12"	3330	25460	110	519	496	145	80	82	20	100	100	0	579	569	157	124	126	24	100	100	0	0.965	0.935	0.908	0.932	1.383	0.923	0.879	80	478	894	861	-0.052	439	455	416	445	0
1	12	12	"PFK1113"	"Ks624_4"	3530	25460	120	1073	1050	353	84	86	20	100	100	0	616	593	182	128	134	32	98	97	0	2.027	2.077	2.083	2.128	1.409	2.082	0.928	120	442	1477	1431	1.019	989	488	966	465	0
1	13	12	"PFK1115"	"Ks625_10"	3690	25490	150	91	95	23	83	85	18	33	17	0	114	116	17	126	130	24	1	0	0	-0.667	-1.200	0.963	1.065	3.887	3.173	0.010	156	568	-4	2	Error	8	-12	12	-10	-50
1	14	12	"PFK1117"	"Ks625_14"	3900	25470	120	2642	2475	1113	82	84	19	100	100	0	1393	1236	523	124	126	16	99	96	0	2.017	2.152	2.170	2.288	1.487	2.183	0.954	120	507	3829	3505	1.012	2560	1269	2393	1112	0
1	15	12	"PFK1119"	"Ks625_7"	4090	25460	120	1095	1039	381	82	84	19	100	99	0	619	570	185	125	126	15	98	97	0	2.051	2.151	2.172	2.211	1.406	2.171	0.914	120	524	1507	1402	1.036	1013	494	957	445	0
1	16	12	"PFK1122"	"Ks646_2"	4290	25470	130	985	885	354	84	86	19	100	100	0	550	533	181	126	126	14	95	95	0	2.125	1.968	2.009	1.989	1.498	2.026	0.926	120	537	1325	1208	1.087	901	424	801	407	0
1	17	12	"PFK1144"	"Ks66_16"	4490	25470	120	512	488	185	84	85	18	99	98	0	1009	949	300	125	126	14	100	100	0	0.484	0.490	0.486	0.458	1.430	0.502	0.913	120	528	1312	1228	-1.046	428	884	404	824	0
1	18	12	"PFK1146"	"Ks66_3"	4690	25440	150	94	96	24	83	85	18	37	13	0	128	127	23	126	127	15	23	8	0	5.500	13.000	1.250	1.257	4.090	5.953	0.007	156	599	13	14	2.459	11	2	13	1	-50
1	19	12	"PFK1149"	"Ks66_7"	4860	25470	110	214	209	56	81	82	18	96	93	0	485	458	129	126	127	17	97	97	0	0.370	0.386	0.378	0.369	1.622	0.368	0.751	80	403	492	460	-1.433	133	359	128	332	0
1	20	12	"PFK1151"	"Ks68_13"	5050	25470	120	5798	5510	1662	81	83	18	100	100	0	6142	5747	1743	125	126	17	100	100	0	0.950	0.966	0.970	0.996	1.415	0.961	0.957	120	428	11734	11051	-0.074	5717	6017	5429	5622	0
1	21	12	"PFK1153"	"Ks692_12"	5230	25510	150	86	88	20	83	86	19	23	8	0	122	120	20	126	128	17	9	0	0	-0.750	-0.833	1.111	1.151	4.385	9.376	0.001	156	583	-1	-1	Error	3	-4	5	-6	-50
1	22	12	"PFK1155"	"Ks692_6"	5430	25460	130	169	177	52	84	86	19	94	86	0	180	176	41	131	132	16	78	65	0	1.735	2.067	1.613	1.683	2.348	2.020	0.374	120	612	134	138	0.795	85	49	93	45	0
1	1	13	"PFM0107"	"M17691_2"	1430	25640	120	590	579	204	74	76	16	100	100	0	394	372	110	129	130	14	94	94	0	1.947	2.078	2.105	2.152	1.615	2.072	0.880	120	523	781	748	0.961	516	265	505	243	0
1	2	13	"PFM0110"	"M18079_3"	1620	25650	120	293	289	95	75	76	16	97	95	0	290	280	87	126	126	13	93	89	0	1.329	1.390	1.386	1.516	1.880	1.310	0.814	120	471	382	368	0.411	218	164	214	154	0
1	3	13	"PFM0112"	"M18079_5"	1810	25640	130	1734	1767	746	75	76	15	100	100	0	1663	1559	662	124	124	14	99	98	0	1.078	1.179	1.143	1.226	1.522	1.163	0.943	120	505	3198	3127	0.108	1659	1539	1692	1435	0
1	4	13	"PFM0116"	"M18377_2"	1980	25660	150	76	77	17	74	76	16	23	5	0	102	104	17	124	125	13	2	0	0	-0.091	-0.150	0.586	0.605	3.963	4.757	0.000	156	623	-20	-17	Error	2	-22	3	-20	-50
1	5	13	"PFM0118"	"M1840_2"	2200	25650	120	320	317	119	74	76	16	99	95	0	246	243	76	125	125	14	88	86	0	2.033	2.059	1.931	2.079	1.758	1.959	0.784	120	516	367	361	1.024	246	121	243	118	0
1	6	13	"PFM0121"	"M18869_1"	2400	25660	130	519	503	209	75	77	16	100	99	0	932	879	349	124	125	14	99	99	0	0.550	0.567	0.559	0.569	1.590	0.585	0.873	120	460	1252	1183	-0.864	444	808	428	755	0
1	7	13	"PFM0142"	"M196_6"	2510	25650	130	538	518	182	76	78	17	98	98	0	394	387	141	125	126	13	91	90	0	1.717	1.687	1.650	1.920	1.866	1.604	0.898	120	447	731	704	0.780	462	269	442	262	0
1	8	13	"PFM0144"	"M196_8"	2710	25650	120	841	791	326	75	77	16	100	100	0	1538	1547	592	125	126	15	100	100	0	0.542	0.504	0.512	0.489	1.404	0.503	0.945	120	540	2179	2138	-0.883	766	1413	716	1422	0
1	9	13	"PFM0148"	"M19895_2"	2900	25650	110	173	173	51	75	77	16	97	88	0	192	183	52	125	126	14	81	76	0	1.463	1.690	1.515	1.576	2.188	1.517	0.488	80	450	165	156	0.549	98	67	98	58	0
1	10	13	"PFM0152"	"M20060_1"	3080	25640	110	389	392	146	75	78	17	97	96	0	271	265	78	122	124	14	91	90	0	2.107	2.217	2.180	2.442	2.048	2.221	0.814	80	463	463	460	1.075	314	149	317	143	0
1	11	13	"PFM0154"	"M20186_2"	3280	25660	100	127	130	38	77	78	17	80	65	0	466	456	208	124	125	15	91	90	0	0.146	0.160	0.177	0.169	2.002	0.141	0.558	80	456	392	385	-2.774	50	342	53	332	0
1	12	13	"PFM0156"	"M20989_1"	3460	25640	130	862	835	409	79	81	19	98	97	0	891	838	410	124	127	26	92	91	0	1.021	1.059	1.070	1.109	1.790	1.037	0.902	120	599	1550	1470	0.030	783	767	756	714	0
1	13	13	"PFM0179"	"M22143_2"	3670	25650	120	611	579	223	80	81	17	97	97	0	419	389	118	125	127	22	96	94	0	1.806	1.890	1.846	1.772	1.510	1.945	0.900	120	445	825	763	0.853	531	294	499	264	0
1	14	13	"PFM0182"	"M22193_2"	3850	25650	120	873	840	220	81	83	17	100	100	0	691	647	170	122	124	15	100	100	0	1.392	1.446	1.424	1.478	1.334	1.431	0.937	120	467	1361	1284	0.477	792	569	759	525	0
1	15	13	"PFM0184"	"M22193_8"	4040	25660	120	461	444	149	80	82	18	99	98	0	582	555	176	122	123	13	98	98	0	0.828	0.841	0.857	0.845	1.714	0.830	0.898	120	506	841	797	-0.272	381	460	364	433	0
1	16	13	"PFM0186"	"M22451_2"	4250	25650	150	98	103	29	81	83	19	45	28	0	129	129	25	127	128	17	25	9	0	8.500	11.000	1.324	1.304	4.492	4.742	0.014	156	635	19	24	3.087	17	2	22	2	-50
1	17	13	"PFM0193"	"M22678_3"	4420	25650	110	2950	2790	1153	81	87	54	100	98	0	1832	1670	656	129	134	56	97	95	0	1.685	1.758	1.774	1.801	1.303	1.711	0.950	80	449	4572	4250	0.752	2869	1703	2709	1541	0
1	18	13	"PFM0196"	"M2305_1"	4610	25650	110	265	267	89	83	88	52	93	83	0	308	292	85	126	131	52	88	76	0	1.000	1.108	1.113	1.114	1.599	1.108	0.751	80	504	364	350	0.000	182	182	184	166	0
1	19	13	"PFM0218"	"M24561_3"	4800	25660	120	1201	1126	352	80	81	17	100	100	0	1167	1081	342	125	126	17	100	100	0	1.076	1.094	1.094	1.118	1.347	1.082	0.951	120	464	2163	2002	0.105	1121	1042	1046	956	0
1	20	13	"PFM0224"	"M24933_22"	5010	25630	150	90	91	24	77	80	18	39	13	0	116	118	19	124	124	17	11	4	0	-1.625	-2.333	1.072	1.171	3.856	9.011	0.000	156	530	5	8	Error	13	-8	14	-6	-50
1	21	13	"PFM0227"	"M24933_9"	5170	25660	100	131	137	35	76	78	16	90	78	0	157	155	33	126	128	17	68	43	0	1.774	2.103	1.667	1.814	2.484	1.785	0.171	80	302	86	90	0.827	55	31	61	29	0
1	22	13	"PFM0229"	"M25032_3"	5370	25660	120	1571	1473	475	82	84	18	100	100	0	1731	1620	448	133	137	24	100	100	0	0.932	0.935	0.964	0.921	1.285	0.945	0.947	120	528	3087	2878	-0.102	1489	1598	1391	1487	0
1	1	14	"PFM0231"	"M2511_3"	1420	25840	150	91	92	23	73	75	16	51	25	0	133	134	21	124	125	13	41	20	0	2.000	1.900	1.250	1.375	3.653	3.184	0.021	156	752	27	29	1.000	18	9	19	10	-50
1	2	14	"PFM0234"	"M25344_2"	1580	25840	120	526	519	188	75	76	16	100	99	0	396	394	107	123	123	13	99	98	0	1.652	1.638	1.687	1.629	1.615	1.730	0.871	120	426	724	715	0.724	451	273	444	271	0
1	3	14	"PFM0693"	"M50721_5"	1750	25840	110	506	470	151	76	78	20	100	100	0	678	639	197	123	124	22	98	98	0	0.775	0.764	0.777	0.778	1.382	0.755	0.887	80	408	985	910	-0.368	430	555	394	516	0
1	4	14	"PFM0695"	"M51089_1"	1940	25850	120	420	420	140	76	80	24	100	98	0	356	362	105	125	126	21	96	95	0	1.489	1.451	1.352	1.496	1.664	1.445	0.862	120	453	575	581	0.575	344	231	344	237	0
1	5	14	"PFM0698"	"M51323_1"	2140	25840	120	2236	2159	877	76	79	20	100	100	0	1820	1749	707	127	127	15	100	100	0	1.276	1.284	1.264	1.296	1.327	1.271	0.960	120	511	3853	3705	0.351	2160	1693	2083	1622	0
1	6	14	"PFM0702"	"M5172_2"	2320	25830	110	546	529	169	78	83	42	100	100	0	378	362	103	126	130	30	95	93	0	1.857	1.911	1.896	1.965	1.478	1.924	0.878	80	468	720	687	0.893	468	252	451	236	0
1	7	14	"PFM0705"	"M52114_1"	2520	25840	120	2361	2125	859	77	82	40	100	99	0	1596	1425	587	126	129	28	99	97	0	1.554	1.577	1.575	1.655	1.468	1.557	0.959	120	506	3754	3347	0.636	2284	1470	2048	1299	0
1	8	14	"PFM0710"	"M52423_1"	2710	25850	120	1765	1674	589	78	79	17	100	100	0	930	906	283	126	127	15	100	100	0	2.098	2.046	2.017	2.025	1.318	2.080	0.955	120	492	2491	2376	1.069	1687	804	1596	780	0
1	9	14	"PFM0728"	"M53642_4"	2900	25850	120	910	888	298	76	78	17	100	100	0	959	911	300	126	126	14	100	100	0	1.001	1.034	1.028	1.061	1.347	1.024	0.950	120	547	1667	1597	0.002	834	833	812	785	0
1	10	14	"PFM0732"	"M53850_1"	3090	25850	120	662	665	227	77	78	17	100	100	0	6241	6091	2049	124	127	15	100	100	0	0.096	0.099	0.100	0.096	1.284	0.098	0.953	120	547	6702	6555	-3.386	585	6117	588	5967	0
1	11	14	"PFM0734"	"M53930_1"	3280	25850	120	2449	2250	822	78	78	15	100	100	0	2001	1758	692	125	127	14	99	99	0	1.264	1.330	1.313	1.429	1.497	1.308	0.962	120	548	4247	3805	0.338	2371	1876	2172	1633	0
1	12	14	"PFM0738"	"M54370_2"	3490	25850	120	166	164	43	79	80	17	93	84	0	149	148	33	124	124	13	65	49	0	3.480	3.542	2.668	2.664	2.527	3.051	0.287	120	534	112	109	1.799	87	25	85	24	0
1	13	14	"PFM0742"	"M5455_1"	3660	25850	120	2587	2395	849	82	83	17	100	100	0	1537	1391	515	124	125	14	99	99	0	1.773	1.826	1.814	1.907	1.455	1.810	0.957	120	486	3918	3580	0.826	2505	1413	2313	1267	0
1	14	14	"PFM0744"	"M5455_6"	3850	25860	120	451	430	142	84	85	17	99	99	0	340	324	94	122	124	15	97	96	0	1.683	1.713	1.679	1.740	1.499	1.740	0.865	120	530	585	548	0.751	367	218	346	202	0
1	15	14	"PFM0765"	"M55888_4"	4060	25840	120	640	646	239	84	86	20	100	99	0	532	510	179	124	125	15	95	95	0	1.363	1.456	1.398	1.473	1.542	1.441	0.895	120	478	964	948	0.447	556	408	562	386	0
1	16	14	"PFM0770"	"M55941_1"	4230	25860	150	85	85	19	82	84	20	16	4	0	105	106	18	126	128	16	1	0	0	-0.143	-0.150	0.581	0.548	3.653	2.701	0.006	156	639	-18	-17	Error	3	-21	3	-20	-50
1	17	14	"PFM0772"	"M56059_1"	4430	25850	110	318	318	88	81	85	41	98	92	0	586	545	160	127	131	40	96	95	0	0.516	0.567	0.550	0.563	1.340	0.530	0.879	80	500	696	655	-0.954	237	459	237	418	0
1	18	14	"PFM0780"	"M56462_2"	4630	25850	120	1003	943	333	82	83	18	100	100	0	1934	1749	542	125	128	18	100	100	0	0.509	0.530	0.523	0.512	1.270	0.534	0.945	120	572	2730	2485	-0.974	921	1809	861	1624	0
1	19	14	"PFM0782"	"M56512_15"	4820	25800	150	89	99	33	80	82	18	38	31	0	124	128	21	126	126	16	20	7	0	-4.500	9.500	1.240	1.271	3.932	5.914	0.016	156	670	7	21	Error	9	-2	19	2	-50
1	20	14	"PFM0785"	"M56710_1"	5010	25850	120	892	855	250	79	81	18	100	100	0	828	768	214	124	124	15	100	99	0	1.155	1.205	1.193	1.229	1.376	1.197	0.950	120	502	1517	1420	0.208	813	704	776	644	0
1	21	14	"PFM0809"	"M58416_1"	5200	25850	150	77	77	18	79	81	18	10	1	0	92	92	31	129	132	26	1	1	0	0.054	0.054	0.297	0.329	3.240	0.212	0.114	156	586	-39	-39	-4.209	-2	-37	-2	-37	-50
1	22	14	"PFM0815"	"M58784_1"	5400	25840	150	82	83	19	80	82	18	21	6	0	110	112	20	133	135	23	1	0	0	-0.087	-0.143	0.621	0.692	3.898	0.221	0.084	156	733	-21	-18	Error	2	-23	3	-21	-50
1	1	15	"PFM0817"	"M58847_5"	1400	26030	120	1323	1247	608	75	76	15	100	99	0	742	686	296	120	122	14	95	94	0	2.006	2.071	2.096	2.120	1.503	2.105	0.932	120	569	1870	1738	1.005	1248	622	1172	566	0
1	2	15	"PFM0820"	"M5894_7"	1590	26030	120	576	566	208	75	78	16	100	100	0	386	387	123	121	121	14	98	95	0	1.891	1.846	1.811	1.886	1.574	1.854	0.888	120	491	766	757	0.919	501	265	491	266	0
1	3	15	"PFM0824"	"M59170_6"	1790	26010	150	85	86	20	77	79	19	28	8	0	116	117	17	121	121	19	9	0	0	-1.600	-2.250	1.162	1.295	3.805	0.895	0.084	156	621	3	5	Error	8	-5	9	-4	-50
1	4	15	"PFM0828"	"M59497_4"	1970	26030	120	1077	996	375	77	79	20	100	100	0	1250	1187	452	121	121	13	100	100	0	0.886	0.862	0.847	0.892	1.495	0.846	0.931	120	466	2129	1985	-0.175	1000	1129	919	1066	0
1	5	15	"PFN0330"	"N134_61"	2160	26030	120	186	184	52	76	78	19	95	90	0	385	379	124	122	123	15	95	95	0	0.418	0.420	0.400	0.418	1.642	0.390	0.758	120	521	373	365	-1.258	110	263	108	257	0
1	6	15	"PFN0332"	"N134_67"	2350	26030	110	747	717	254	76	82	42	98	96	0	988	919	308	123	129	41	97	97	0	0.776	0.805	0.768	0.820	1.390	0.777	0.912	80	500	1536	1437	-0.366	671	865	641	796	0
1	7	15	"PFN0334"	"N134_74"	2540	26030	120	437	421	134	76	79	20	100	98	0	352	329	100	125	128	33	94	90	0	1.590	1.691	1.637	1.795	1.600	1.639	0.895	120	547	588	549	0.669	361	227	345	204	0
1	8	15	"PFN0336"	"N134_76"	2730	26030	120	399	394	130	77	78	16	99	98	0	570	550	195	125	126	14	97	96	0	0.724	0.746	0.730	0.795	1.516	0.708	0.891	120	491	767	742	-0.467	322	445	317	425	0
1	9	15	"PFN0338"	"N134_78"	2910	26040	110	901	853	254	78	80	17	100	100	0	539	506	123	123	125	15	100	100	0	1.978	2.023	1.987	2.005	1.305	2.099	0.914	80	446	1239	1158	0.984	823	416	775	383	0
1	10	15	"PFN0342"	"N134_83"	3110	26040	120	1486	1352	525	77	79	17	100	100	0	1635	1492	500	126	127	15	100	100	0	0.934	0.933	0.946	0.893	1.331	0.960	0.938	120	543	2918	2641	-0.099	1409	1509	1275	1366	0
1	11	15	"PFN0360"	"N135_22"	3310	26040	120	135	138	40	78	78	16	85	68	0	309	295	82	124	124	13	94	93	0	0.308	0.351	0.366	0.335	2.096	0.336	0.570	120	522	242	231	-1.698	57	185	60	171	0
1	12	15	"PFN0363"	"N135_27"	3490	26030	110	339	332	104	80	81	17	98	98	0	338	323	90	124	124	15	95	95	0	1.210	1.266	1.214	1.279	1.605	1.242	0.817	80	444	473	451	0.275	259	214	252	199	0
1	13	15	"PFN0365"	"N135_7"	3690	26040	120	927	848	309	81	82	16	100	100	0	528	494	170	125	126	17	99	97	0	2.099	2.079	2.124	2.218	1.601	2.053	0.904	120	504	1249	1136	1.070	846	403	767	369	0
1	14	15	"PFN0367"	"N135_9"	3870	26040	120	407	380	129	80	82	16	100	100	0	369	358	94	123	124	15	100	99	0	1.329	1.277	1.233	1.251	1.510	1.314	0.847	120	468	573	535	0.411	327	246	300	235	0
1	15	15	"PFN0369"	"N136_13"	4060	26040	120	2040	1990	704	83	84	18	100	100	0	1028	993	298	125	125	15	100	100	0	2.167	2.197	2.209	2.172	1.310	2.262	0.938	120	516	2860	2775	1.116	1957	903	1907	868	0
1	16	15	"PFN0371"	"N136_16"	4250	26040	110	200	197	46	84	86	18	98	95	0	227	217	42	125	126	16	92	91	0	1.137	1.228	1.193	1.199	1.902	1.217	0.668	80	435	218	205	0.186	116	102	113	92	0
1	17	15	"PFN0390"	"N137_31"	4440	26040	120	283	279	83	81	83	18	100	99	0	438	417	106	125	126	17	99	99	0	0.645	0.678	0.651	0.676	1.571	0.669	0.823	120	537	515	490	-0.632	202	313	198	292	0
1	18	15	"PFN0393"	"N137_38"	4640	26060	150	78	81	17	80	82	21	9	2	0	109	109	24	126	127	19	3	1	0	0.118	-0.059	0.438	0.494	3.789	0.462	0.012	156	621	-19	-16	-3.087	-2	-17	1	-17	-50
1	19	15	"PFN0395"	"N137_4"	4820	26030	110	811	752	291	81	86	46	97	96	0	680	632	224	128	133	45	95	92	0	1.322	1.331	1.314	1.345	1.548	1.369	0.904	80	493	1282	1175	0.403	730	552	671	504	0
1	20	15	"PFN0398"	"N137_44"	5010	26040	120	498	477	152	80	85	43	99	96	0	442	409	119	131	135	44	95	94	0	1.344	1.428	1.419	1.470	1.504	1.394	0.886	120	541	729	675	0.427	418	311	397	278	0
1	21	15	"PFN0400"	"N137_5"	5200	26050	120	515	520	207	83	86	20	98	95	0	530	529	180	135	136	17	96	93	0	1.094	1.109	1.089	1.088	1.584	1.118	0.899	120	506	827	831	0.129	432	395	437	394	0
1	22	15	"PFN0403"	"N137_53"	5400	26000	150	102	111	36	83	86	19	48	29	0	134	138	20	134	135	21	19	5	0	100000.000	7.000	1.958	1.588	3.778	6.755	0.021	156	782	19	32	16.610	19	0	28	4	-50
1	1	16	"PFN0420"	"N138_29"	1400	26210	100	116	125	41	76	77	16	81	60	0	143	139	34	121	122	15	57	35	0	1.818	2.722	1.283	1.446	4.038	2.245	0.120	80	472	62	67	0.862	40	22	49	18	0
1	2	16	"PFN0422"	"N138_30"	1600	26220	120	420	411	143	76	78	16	100	100	0	311	292	97	119	120	14	92	90	0	1.792	1.936	1.898	2.043	1.607	1.846	0.871	120	588	536	508	0.841	344	192	335	173	0
1	3	16	"PFN0427"	"N138_36"	1800	26220	110	110	117	31	76	79	16	77	51	0	145	140	34	116	118	13	65	52	0	1.172	1.708	1.187	1.217	2.673	1.413	0.182	80	515	63	65	0.229	34	29	41	24	0
1	4	16	"PFN0429"	"N138_39"	1980	26230	120	358	355	133	77	78	15	100	99	0	812	769	257	119	120	13	100	100	0	0.405	0.428	0.443	0.411	1.452	0.431	0.896	120	519	974	928	-1.302	281	693	278	650	0
1	5	16	"PFN0431"	"N138_43"	2170	26220	120	1461	1544	632	77	77	15	100	100	0	922	944	366	120	121	13	100	100	0	1.726	1.780	1.812	1.806	1.351	1.794	0.935	120	498	2186	2291	0.787	1384	802	1467	824	0
1	6	16	"PFN0435"	"N138_51"	2360	26240	150	80	86	40	76	77	19	19	8	0	106	108	22	121	124	30	1	1	0	-0.267	-0.769	0.534	0.689	4.235	1.904	0.089	156	694	-11	-3	Error	4	-15	10	-13	-50
1	7	16	"PFN0839"	"N163_7"	2540	26220	90	113	125	45	73	76	17	86	57	0	156	152	40	125	127	14	63	50	0	1.290	1.926	1.365	1.496	3.441	1.567	0.219	52	360	71	79	0.368	40	31	52	27	0
1	8	16	"PFN0843"	"N164_7"	2730	26210	110	1310	1225	399	76	84	60	100	100	0	1169	1092	336	126	134	74	100	100	0	1.183	1.189	1.195	1.201	1.278	1.170	0.955	80	520	2277	2115	0.243	1234	1043	1149	966	0
1	9	16	"PFN0846"	"N165_14"	2930	26220	120	344	324	102	78	84	61	95	85	0	429	411	114	129	136	74	93	86	0	0.887	0.872	0.864	0.878	1.499	0.858	0.889	120	508	566	528	-0.174	266	300	246	282	0
1	10	16	"PFN0848"	"N165_16"	3110	26230	120	812	789	313	79	80	17	100	100	0	11301	10613	4085	131	131	16	100	100	0	0.066	0.068	0.068	0.066	1.435	0.067	0.940	120	475	11903	11192	-3.930	733	11170	710	10482	0
1	11	16	"PFN0852"	"N165_8"	3300	26220	110	462	451	151	79	80	19	100	98	0	330	311	87	127	129	16	96	92	0	1.887	2.022	1.996	2.127	1.756	1.972	0.849	80	430	586	556	0.916	383	203	372	184	0
1	12	16	"PFN0854"	"N166_2"	3480	26230	150	88	90	23	78	80	19	32	12	0	107	108	20	124	125	16	6	0	0	-0.588	-0.750	0.680	0.712	3.933	2.829	0.006	156	613	-7	-4	Error	10	-17	12	-16	-50
1	13	16	"PFN0877"	"N168_9"	3670	26240	150	81	83	18	77	80	16	28	9	0	105	106	17	124	125	16	2	0	0	-0.211	-0.333	0.618	0.605	3.541	0.370	0.000	156	539	-15	-12	Error	4	-19	6	-18	-50
1	14	16	"PFN0881"	"N169_15"	3860	26240	150	71	73	15	78	80	15	7	3	0	97	101	26	123	124	15	8	3	0	0.269	0.227	0.382	0.395	3.112	0.227	0.028	156	495	-33	-27	-1.893	-7	-26	-5	-22	-50
1	15	16	"PFN0884"	"N169_20"	4060	26240	150	74	75	17	79	80	16	10	2	0	107	109	21	122	123	14	8	3	0	0.333	0.308	0.780	0.668	3.384	0.526	0.022	156	587	-20	-17	-1.585	-5	-15	-4	-13	-50
1	16	16	"PFN0889"	"N170_4"	4270	26220	110	80	84	22	79	81	17	17	10	0	177	170	52	121	122	14	73	66	0	0.018	0.102	0.267	0.250	3.668	0.120	0.032	80	419	57	54	-5.807	1	56	5	49	0
1	17	16	"PFN0891"	"N171_3"	4450	26230	120	420	423	161	79	81	17	99	98	0	355	349	113	124	124	13	95	94	0	1.476	1.529	1.513	1.608	1.649	1.532	0.856	120	446	572	569	0.562	341	231	344	225	0
1	18	16	"PFN0895"	"N173_3"	4620	26230	150	82	84	22	79	80	17	24	9	0	109	107	20	128	129	14	1	0	0	-0.158	-0.238	0.591	0.680	3.766	1.433	0.004	156	537	-16	-16	Error	3	-19	5	-21	-50
1	19	16	"PFN0917"	"N177_5"	4830	26250	150	80	81	17	80	84	42	1	0	0	111	111	20	133	137	41	0	0	0	0.000	-0.045	0.441	0.532	3.704	1.876	0.001	156	607	-22	-21	Error	0	-22	1	-22	-50
1	20	16	"PFN0923"	"N181_1"	5010	26230	110	1411	1311	377	82	84	24	100	100	0	1242	1149	345	135	138	32	100	98	0	1.201	1.212	1.214	1.252	1.262	1.172	0.950	80	431	2436	2243	0.264	1329	1107	1229	1014	0
1	21	16	"PFN0925"	"N181_11"	5200	26240	120	654	654	273	84	87	22	100	99	0	1461	1375	480	135	139	30	100	99	0	0.430	0.460	0.448	0.434	1.419	0.467	0.916	120	528	1896	1810	-1.218	570	1326	570	1240	0
1	22	16	"PFN0928"	"N181_17"	5400	26230	120	1828	1764	634	85	87	20	100	100	0	2847	2529	881	133	135	16	100	100	0	0.642	0.701	0.685	0.710	1.392	0.693	0.952	120	592	4457	4075	-0.639	1743	2714	1679	2396	0
1	1	17	"PFN0931"	"N181_21"	1400	26410	110	411	392	130	75	76	16	100	98	0	273	269	75	120	121	16	95	92	0	2.196	2.128	2.064	2.227	1.744	2.045	0.785	80	564	489	466	1.135	336	153	317	149	0
1	2	17	"PFN0933"	"N181_25"	1600	26410	110	154	156	44	76	77	15	92	82	0	137	139	30	120	120	15	53	33	0	4.588	4.211	2.800	3.501	2.561	2.901	0.302	80	466	95	99	2.198	78	17	80	19	0
1	3	17	"PFN0958"	"N187_1"	1800	26460	150	77	77	16	76	78	15	16	5	0	110	108	22	119	121	14	12	1	0	-0.111	-0.091	0.745	0.739	3.763	22.224	0.000	156	643	-8	-10	Error	1	-9	1	-11	-50
1	4	17	"PFN0960"	"N187_5"	1980	26420	120	346	346	130	75	76	14	98	97	0	532	518	167	122	122	14	98	98	0	0.661	0.684	0.646	0.645	1.572	0.685	0.871	120	404	681	667	-0.597	271	410	271	396	0
1	5	17	"PFN0964"	"N189_3"	2150	26430	150	75	77	17	76	77	14	19	5	0	104	102	20	121	122	13	5	0	0	0.059	-0.053	0.636	0.637	3.322	0.031	0.000	156	496	-18	-18	-4.087	-1	-17	1	-19	-50
1	6	17	"PFN0966"	"N189_6"	2360	26420	120	802	766	292	77	78	16	100	100	0	749	748	265	121	122	13	99	99	0	1.154	1.099	1.097	1.086	1.352	1.101	0.941	120	448	1353	1316	0.207	725	628	689	627	0
1	7	17	"PFN0969"	"N197_2"	2550	26420	120	2153	2080	768	77	79	17	100	100	0	2249	2122	743	124	125	14	100	100	0	0.977	1.003	1.020	0.991	1.374	1.006	0.945	120	516	4201	4001	-0.034	2076	2125	2003	1998	0
1	8	17	"PFN0979"	"N243_1"	2730	26420	110	279	278	87	78	80	28	98	95	0	218	212	50	125	129	40	82	60	0	2.161	2.299	2.188	2.270	1.582	2.342	0.712	80	508	294	287	1.112	201	93	200	87	0
1	9	17	"PFF1893"	"F8058_1"	2960	26410	150	98	115	51	78	79	16	56	37	0	142	164	64	130	130	15	46	33	0	1.667	1.088	0.884	0.904	3.498	0.849	0.523	156	622	32	71	0.737	20	12	37	34	-50
1	10	17	"PFB0086"	"B312"	3120	26420	120	6172	6014	2585	81	83	19	100	100	0	6048	5680	2184	132	132	14	100	100	0	1.030	1.069	1.063	1.033	1.322	1.096	0.956	120	443	12007	11481	0.042	6091	5916	5933	5548	0
1	11	17	"PFB0247"	"B619"	3330	26430	150	82	84	16	80	83	20	16	1	0	122	120	24	130	130	16	10	5	0	-0.250	-0.400	0.645	0.658	3.494	2.919	0.000	156	560	-6	-6	Error	2	-8	4	-10	-50
1	12	17	"PFB0263"	"B648"	3500	26440	150	75	77	15	77	79	17	10	1	0	101	101	20	126	126	14	5	0	0	0.080	0.000	0.333	0.306	3.357	0.014	0.000	156	489	-27	-25	-3.644	-2	-25	0	-25	-50
1	13	17	"PFB0272"	"B666"	3720	26420	150	78	80	18	77	79	17	21	5	0	119	116	24	124	124	13	16	5	0	-0.200	-0.375	0.796	0.773	5.117	2.349	0.001	156	472	-4	-5	Error	1	-5	3	-8	-50
1	14	17	"PFC0108"	"C322"	3880	26420	120	502	487	193	80	80	17	97	95	0	470	441	164	124	125	14	92	91	0	1.220	1.284	1.217	1.290	1.664	1.266	0.891	120	402	768	724	0.286	422	346	407	317	0
1	15	17	"PFA0055"	"A14801_28"	4090	26410	150	89	97	33	79	79	16	38	26	0	129	137	35	122	123	14	35	24	0	1.429	1.200	1.094	1.013	3.885	1.144	0.139	156	566	17	33	0.515	10	7	18	15	-50
1	16	17	"PFA0082"	"A18792_10"	4280	26390	150	82	81	19	78	79	16	22	5	0	114	113	23	121	123	14	14	3	0	-0.571	-0.375	0.667	0.784	4.290	1.173	0.007	156	598	-3	-5	Error	4	-7	3	-8	-50
1	17	17	"PFA0091"	"A18792_4"	4450	26430	100	201	208	73	80	82	19	97	86	0	326	316	102	126	128	16	91	91	0	0.605	0.674	0.608	0.597	1.613	0.693	0.700	80	364	321	318	-0.725	121	200	128	190	0
1	18	17	"PFA0097"	"A19747_2"	4640	26430	150	81	83	17	85	89	24	5	1	0	114	117	26	135	138	18	8	3	0	0.190	0.111	0.490	0.575	3.638	0.512	0.030	156	539	-25	-20	-2.392	-4	-21	-2	-18	-50
1	19	17	"PFA0173"	"A4732_13"	4830	26430	150	83	86	22	85	88	23	10	2	0	119	119	22	136	138	17	5	1	0	0.118	-0.059	0.533	0.547	3.435	5.703	0.002	156	569	-19	-16	-3.087	-2	-17	1	-17	-50
1	20	17	"PFA0219"	"A8784_10"	5030	26420	120	157	159	54	84	86	23	84	68	0	213	207	65	132	135	30	74	62	0	0.901	1.000	0.966	0.886	2.643	0.877	0.481	120	543	154	150	-0.150	73	81	75	75	0
1	21	17	"PFM0561"	"M44175_1"	5210	26430	120	910	907	441	84	86	18	99	98	0	1128	1074	455	132	133	16	100	100	0	0.829	0.874	0.868	0.821	1.542	0.892	0.945	120	448	1822	1765	-0.270	826	996	823	942	0
1	22	17	"PFM0639"	"M46861_1"	5410	26410	150	83	84	18	82	83	18	18	3	0	119	118	24	132	133	16	10	1	0	-0.077	-0.143	0.624	0.580	3.392	0.835	0.005	156	796	-12	-12	Error	1	-13	2	-14	-50
1	1	18	"PFM0668"	"M48963_5"	1420	26600	120	1111	1061	384	73	74	16	100	100	0	714	678	236	120	121	15	98	98	0	1.747	1.771	1.767	1.835	1.506	1.756	0.942	120	614	1632	1546	0.805	1038	594	988	558	0
1	2	18	"PFM0751"	"M55156_1"	1630	26590	150	85	90	26	74	76	15	42	26	0	115	114	21	122	123	14	10	5	0	-1.571	-2.000	1.427	1.489	4.006	0.069	0.001	156	620	4	8	Error	11	-7	16	-8	-50
1	3	18	"PFM0789"	"M57163_1"	1800	26600	110	189	191	64	75	77	16	96	91	0	217	214	69	125	126	14	85	82	0	1.239	1.303	1.262	1.290	2.310	1.221	0.601	80	350	206	205	0.309	114	92	116	89	0
1	4	18	"PFM0887"	"M8047_1"	2000	26600	120	993	943	371	78	79	17	100	100	0	647	606	205	126	128	15	98	98	0	1.756	1.802	1.827	1.866	1.476	1.828	0.927	120	440	1436	1345	0.812	915	521	865	480	0
1	5	18	"PFD0324"	"D37405_1"	2180	26600	150	97	98	24	83	88	25	33	7	0	126	126	25	129	131	18	19	4	0	-4.667	-5.000	1.022	1.014	3.455	1.717	0.065	156	434	11	12	Error	14	-3	15	-3	-50
1	6	18	"PFD0374"	"D42243_5"	2330	26620	150	79	81	17	85	89	27	2	0	0	114	111	22	129	132	20	2	0	0	0.400	0.222	0.724	0.739	3.696	0.563	0.044	156	426	-21	-22	-1.322	-6	-15	-4	-18	-50
1	7	18	"PFD0381"	"D42873_1"	2520	26600	150	75	80	19	81	82	18	14	3	0	111	111	23	126	127	15	8	2	0	0.400	0.067	0.688	0.724	3.103	0.485	0.016	156	584	-21	-16	-1.322	-6	-15	-1	-15	-50
1	8	18	"PFD0391"	"D42954_8"	2750	26590	100	119	123	33	80	82	19	78	50	0	161	155	41	129	129	15	62	51	0	1.219	1.654	1.133	1.040	2.998	1.291	0.189	80	462	71	69	0.285	39	32	43	26	0
1	9	18	"PFD0408"	"D47995_1"	2940	26600	120	1750	1736	654	80	82	18	100	100	0	1160	1173	448	131	132	16	100	100	0	1.623	1.589	1.597	1.664	1.402	1.571	0.955	120	495	2699	2698	0.699	1670	1029	1656	1042	0
1	10	18	"PFD0468"	"D53677_9"	3130	26620	150	84	85	17	83	85	19	14	1	0	111	112	23	131	131	15	7	1	0	-0.050	-0.105	0.455	0.465	3.876	0.282	0.003	156	493	-19	-17	Error	1	-20	2	-19	-50
1	11	18	"IMX067I"	"Y_IMX067I"	3320	26630	150	76	78	18	81	83	18	12	3	0	99	101	21	130	130	15	1	0	0	0.161	0.103	0.376	0.397	3.169	0.231	0.016	156	380	-36	-32	-2.632	-5	-31	-3	-29	-50
1	12	18	"IOX204I"	"Y_IOX204I"	3480	26630	150	74	74	14	80	81	17	5	1	0	103	105	26	128	130	15	8	2	0	0.240	0.261	0.364	0.348	3.471	0.195	0.030	156	323	-31	-29	-2.059	-6	-25	-6	-23	-50
1	13	18	"IDX437I"	"Y_IDX437I"	3670	26620	150	75	77	17	79	81	17	12	1	0	98	101	27	128	128	14	3	1	0	0.133	0.074	0.436	0.432	2.789	0.254	0.036	156	427	-34	-29	-2.907	-4	-30	-2	-27	-50
1	14	18	"ILX005I"	"Y_ILX005I"	3860	26620	150	76	79	16	80	81	17	12	1	0	102	104	22	126	127	14	4	1	0	0.167	0.045	0.433	0.458	3.421	0.300	0.007	156	475	-28	-23	-2.585	-4	-24	-1	-22	-50
1	15	18	"Z_1_10"	"Z_1_10"	4050	26620	150	81	81	17	79	80	16	17	5	0	117	117	17	124	125	13	8	2	0	-0.286	-0.286	0.866	0.901	3.630	6.842	0.001	156	556	-5	-5	Error	2	-7	2	-7	-50
1	16	18	"Z_1_30"	"Z_1_30"	4240	26620	150	76	79	19	80	81	17	14	3	0	107	109	23	124	125	15	8	1	0	0.235	0.067	0.542	0.602	3.328	0.454	0.006	156	628	-21	-16	-2.087	-4	-17	-1	-15	-50
1	17	18	"Z_2_70"	"Z_2_70"	4450	26610	130	16445	15031	4901	84	86	20	100	100	0	16501	14674	4696	130	133	19	100	100	0	0.999	1.028	1.020	1.022	1.191	1.024	0.974	120	563	32732	29491	-0.001	16361	16371	14947	14544	0
1	18	18	"Z_2_90"	"Z_2_90"	4640	26610	120	18133	17206	6344	92	98	26	100	100	0	16613	15598	5434	142	145	22	100	100	0	1.095	1.107	1.116	1.089	1.228	1.112	0.972	120	478	34512	32570	0.131	18041	16471	17114	15456	0
1	19	18	"Z_3_10"	"Z_3_10"	4830	26600	110	161	155	45	91	96	26	80	63	0	196	191	50	142	144	21	75	65	0	1.296	1.306	1.075	1.093	2.769	1.175	0.361	80	425	124	113	0.374	70	54	64	49	0
1	20	18	"Z_3_30"	"Z_3_30"	5020	26660	150	87	89	20	85	88	26	15	1	0	127	127	21	135	139	27	5	0	0	-0.250	-0.500	0.840	0.826	3.708	1.087	0.005	156	685	-6	-4	Error	2	-8	4	-8	-50
1	21	18	"Z_3_50"	"Z_3_50"	5210	26610	150	92	95	22	84	86	19	31	10	0	146	149	31	134	134	16	42	26	0	0.667	0.733	0.772	0.847	3.163	0.708	0.051	156	579	20	26	-0.585	8	12	11	15	-50
1	22	18	"Z_3_70"	"Z_3_70"	5410	26620	120	351	345	128	81	81	17	99	95	0	778	736	277	134	135	15	98	96	0	0.419	0.439	0.446	0.432	1.405	0.429	0.918	120	533	914	866	-1.254	270	644	264	602	0
1	1	19	"Z_5_10"	"Z_5_10"	1430	26800	150	78	78	16	72	74	15	26	5	0	109	108	18	122	123	13	5	0	0	-0.462	-0.429	0.637	0.798	3.979	0.015	0.000	156	805	-7	-8	Error	6	-13	6	-14	-50
1	2	19	"Z_5_30"	"Z_5_30"	1640	26810	150	93	99	29	74	77	17	52	29	0	120	119	22	125	125	14	13	5	0	-3.800	-4.167	1.745	1.854	5.026	9.955	0.006	156	531	14	19	Error	19	-5	25	-6	-50
1	3	19	"Z_5_50"	"Z_5_50"	1800	26800	120	5353	5033	1987	78	81	19	100	100	0	4434	4027	1491	127	128	14	100	100	0	1.225	1.271	1.280	1.269	1.385	1.283	0.962	120	417	9582	8855	0.292	5275	4307	4955	3900	0
1	4	19	"Z_5_70"	"Z_5_70"	1990	26800	130	17354	16142	7003	82	87	23	100	100	0	12214	11838	4997	131	133	16	100	100	0	1.429	1.372	1.372	1.398	1.438	1.380	0.962	120	506	29355	27767	0.515	17272	12083	16060	11707	0
1	5	19	"Z_5_90"	"Z_5_90"	2180	26790	120	25178	23307	9156	92	97	29	100	100	0	18683	17871	7102	140	142	22	100	100	0	1.353	1.309	1.309	1.317	1.274	1.304	0.968	120	494	43629	40946	0.436	25086	18543	23215	17731	0
1	6	19	"Z_6_10"	"Z_6_10"	2390	26780	150	108	112	34	87	92	28	41	15	0	136	136	26	137	139	22	16	1	0	-21.000	-25.000	1.741	1.446	4.177	2.188	0.111	156	514	20	24	Error	21	-1	25	-1	-50
1	7	19	"Z_7_50"	"Z_7_50"	2570	26800	120	762	715	252	80	82	18	100	100	0	606	613	199	130	131	14	98	97	0	1.433	1.315	1.322	1.331	1.433	1.312	0.930	120	452	1158	1118	0.519	682	476	635	483	0
1	8	19	"Z_7_70"	"Z_7_70"	2770	26800	120	2300	2083	869	79	83	19	100	100	0	1585	1490	540	130	131	14	100	100	0	1.526	1.474	1.463	1.414	1.269	1.509	0.965	120	546	3676	3364	0.610	2221	1455	2004	1360	0
1	9	19	"Z_7_90"	"Z_7_90"	2950	26800	130	3507	3307	1465	81	83	18	100	100	0	2493	2254	818	133	135	20	100	100	0	1.452	1.521	1.534	1.439	1.268	1.599	0.960	120	429	5786	5347	0.538	3426	2360	3226	2121	0
1	10	19	"Z_8_10"	"Z_8_10"	3120	26790	150	81	81	17	81	82	18	12	4	0	103	104	21	132	132	18	1	0	0	0.000	0.000	0.445	0.399	3.026	0.202	0.006	156	502	-29	-28	Error	0	-29	0	-28	-50
1	11	19	"Z_8_30"	"Z_8_30"	3350	26790	150	88	90	19	80	82	18	30	7	0	120	118	21	132	132	15	5	0	0	-0.667	-0.714	0.745	0.897	3.782	1.943	0.004	156	476	-4	-4	Error	8	-12	10	-14	-50
1	12	19	"Z_8_50"	"Z_8_50"	3510	26800	120	6742	6192	2220	81	82	18	100	100	0	6142	5564	1654	134	135	15	100	100	0	1.109	1.125	1.140	1.089	1.240	1.153	0.964	120	337	12669	11541	0.149	6661	6008	6111	5430	0
1	13	19	"PFA32032"	"oPFA32032"	3700	26790	150	84	87	18	81	82	17	23	7	0	115	116	19	134	135	15	4	0	0	-0.158	-0.333	0.538	0.650	3.751	1.138	0.003	156	476	-16	-12	Error	3	-19	6	-18	-50
1	14	19	"PFC0775"	"oPFC0775"	3880	26800	120	4733	4638	1592	80	83	17	100	100	0	2515	2338	823	131	131	14	100	100	0	1.952	2.065	2.047	2.117	1.318	2.059	0.967	120	408	7037	6765	0.965	4653	2384	4558	2207	0
1	15	19	"PFI17647"	"oPFI17647"	4090	26820	150	91	91	16	79	81	17	40	10	0	120	119	18	129	129	14	5	1	0	-1.333	-1.200	1.333	1.139	4.346	6.101	0.001	156	478	3	2	Error	12	-9	12	-10	-50
1	16	19	"PFF72435"	"oPFF72435"	4260	26800	110	150	147	37	79	81	16	92	81	0	152	156	32	130	131	15	62	45	0	3.227	2.615	2.620	2.495	2.383	2.018	0.310	80	414	93	94	1.690	71	22	68	26	0
1	17	19	"PFL0040"	"oPFL0040"	4460	26800	120	2798	2708	1034	82	84	18	100	100	0	2616	2371	943	130	132	17	99	99	0	1.093	1.172	1.140	1.268	1.665	1.161	0.943	120	555	5202	4867	0.128	2716	2486	2626	2241	0
1	18	19	"PFL0041"	"oPFL0041"	4650	26800	120	4395	4229	1756	85	89	21	100	100	0	2748	2557	902	135	137	21	100	100	0	1.649	1.711	1.684	1.653	1.299	1.767	0.956	120	450	6923	6566	0.722	4310	2613	4144	2422	0
1	19	19	"PFI17649"	"oPFI17649"	4810	26810	150	91	96	24	88	91	22	23	8	0	131	133	21	135	138	21	12	1	0	-0.750	-4.000	1.191	1.046	4.203	2.921	0.009	156	641	-1	6	Error	3	-4	8	-2	-50
1	20	19	"PFJ12790"	"oPFJ12790"	5030	26800	110	863	859	273	84	89	30	100	100	0	661	666	195	136	141	31	98	98	0	1.484	1.462	1.472	1.466	1.242	1.458	0.948	80	419	1304	1305	0.569	779	525	775	530	0
1	21	19	"PFJ12792"	"oPFJ12792"	5220	26810	120	914	900	325	84	88	29	100	100	0	590	585	183	137	140	29	99	97	0	1.832	1.821	1.847	1.868	1.449	1.837	0.936	120	459	1283	1264	0.874	830	453	816	448	0
1	22	19	"PFK12895"	"oPFK12895"	5400	26800	150	86	88	19	82	84	19	23	5	0	112	114	21	137	138	17	2	0	0	-0.160	-0.261	0.410	0.367	4.354	17.273	0.000	156	787	-21	-17	Error	4	-25	6	-23	-50
1	1	20	"PFF72440"	"oPFF72440"	1420	26980	130	6515	6463	2526	77	79	19	100	100	0	4460	4155	1655	129	131	17	100	99	0	1.486	1.586	1.548	1.686	1.661	1.571	0.950	120	643	10769	10412	0.572	6438	4331	6386	4026	0
1	2	20	"PFH0004"	"oPFH0004"	1620	26990	130	933	871	340	78	81	24	100	99	0	1274	1192	419	131	133	20	100	99	0	0.748	0.747	0.754	0.731	1.450	0.766	0.935	120	461	1998	1854	-0.419	855	1143	793	1061	0
1	3	20	"PFD66983"	"oPFD66983"	1790	26980	150	81	82	17	79	83	25	10	0	0	124	126	27	131	133	27	6	1	0	-0.286	-0.600	0.645	0.670	3.728	0.512	0.057	156	489	-5	-2	Error	2	-7	3	-5	-50
1	4	20	"PFBL B0087"	"oPFBLOB0087"	1980	26970	150	99	105	29	79	83	21	47	24	0	124	123	22	131	134	24	5	1	0	-2.857	-3.250	2.024	1.677	6.584	80.840	0.000	156	629	13	18	Error	20	-7	26	-8	-50
1	5	20	"PFBL B0089"	"oPFBLOB0089"	2170	26980	90	115	114	25	78	82	19	73	42	0	147	144	39	131	133	17	48	25	0	2.313	2.769	1.192	1.201	5.004	1.079	0.089	52	382	53	49	1.209	37	16	36	13	0
1	6	20	"PFL0045"	"oPFL0045"	2380	26990	120	158	157	45	80	82	20	87	78	0	3413	3304	1233	135	136	20	100	100	0	0.024	0.024	0.026	0.025	1.469	0.024	0.688	120	566	3356	3246	-5.393	78	3278	77	3169	0
1	7	20	"PFF72441"	"oPFF72441"	2570	26980	150	77	79	19	78	81	23	9	1	0	120	121	21	134	135	18	8	1	0	0.071	-0.077	0.673	0.675	3.784	0.926	0.012	156	585	-15	-12	-3.807	-1	-14	1	-13	-50
1	8	20	"PFBL B0090"	"oPFBLOB0090"	2750	26990	120	766	732	280	76	79	17	99	97	0	1160	1134	412	134	134	19	99	99	0	0.673	0.656	0.656	0.639	1.440	0.647	0.909	120	539	1716	1656	-0.572	690	1026	656	1000	0
1	9	20	"PFD66986"	"oPFD66986"	2990	26970	150	79	80	17	78	81	17	15	5	0	130	128	19	135	136	21	5	0	0	-0.200	-0.286	0.703	0.712	3.403	1.896	0.202	156	577	-4	-5	Error	1	-5	2	-7	-50
1	10	20	"PFL0049"	"oPFL0049"	3130	27040	150	71	74	14	79	80	17	5	0	0	127	125	23	135	137	20	7	1	0	1.000	0.500	1.000	0.907	3.580	0.204	0.019	156	477	-16	-15	0.000	-8	-8	-5	-10	-50
1	11	20	"PFK12897"	"oPFK12897"	3290	27010	150	74	77	16	80	81	18	10	1	0	119	120	23	134	135	16	10	1	0	0.400	0.214	0.455	0.518	3.419	0.293	0.017	156	604	-21	-17	-1.322	-6	-15	-3	-14	-50
1	12	20	"PFF72442"	"oPFF72442"	3510	26990	130	981	959	391	80	81	18	100	100	0	1222	1151	433	139	140	16	100	100	0	0.832	0.869	0.840	0.862	1.327	0.872	0.931	120	572	1984	1891	-0.265	901	1083	879	1012	0
1	13	20	"PFF72443"	"oPFF72443"	3700	26990	120	1228	1287	472	80	82	17	100	100	0	1269	1234	418	141	142	16	99	99	0	1.018	1.104	1.081	1.108	1.338	1.113	0.943	120	527	2276	2300	0.025	1148	1128	1207	1093	0
1	14	20	"PFBL B0094"	"oPFBLOB0094"	3900	26990	130	3762	3919	2457	80	83	18	100	100	0	3490	3913	2310	139	140	16	100	100	0	1.099	1.017	0.995	0.999	1.334	1.035	0.958	120	458	7033	7613	0.136	3682	3351	3839	3774	0
1	15	20	"PFH0026"	"oPFH0026"	4010	26990	150	202	388	526	81	83	18	85	80	0	268	461	567	140	140	17	78	76	0	0.945	0.956	0.905	0.972	2.771	0.772	0.872	156	532	249	628	-0.081	121	128	307	321	-50
1	16	20	"PFD67003"	"oPFD67003"	4190	26990	120	1231	1209	432	81	83	16	100	100	0	680	625	228	138	139	16	97	95	0	2.122	2.316	2.314	2.511	1.565	2.264	0.917	120	414	1692	1615	1.085	1150	542	1128	487	0
1	17	20	"PFM60515"	"oPFM60515"	4380	27020	150	97	100	24	82	84	18	47	18	0	122	124	21	136	136	16	9	2	0	-1.071	-1.500	0.778	0.921	4.016	99.609	0.000	156	582	1	6	Error	15	-14	18	-12	-50
1	18	20	"PFL0099"	"oPFL0099"	4570	27000	120	11401	10772	3859	88	90	21	100	100	0	6660	6126	2142	136	137	18	100	100	0	1.734	1.784	1.802	1.804	1.397	1.796	0.964	120	485	17837	16674	0.794	11313	6524	10684	5990	0
1	19	20	"PFJ12808"	"oPFJ12808"	4770	27000	120	584	549	189	88	91	20	98	98	0	638	625	200	137	139	19	97	96	0	0.990	0.945	0.934	0.958	1.494	0.933	0.935	120	457	997	949	-0.014	496	501	461	488	0
1	20	20	"PFBL B0145"	"oPFBLOB0145"	4960	27000	120	572	597	226	85	87	19	100	99	0	745	723	241	134	137	21	97	96	0	0.797	0.869	0.852	0.939	1.975	0.879	0.910	120	520	1098	1101	-0.327	487	611	512	589	0
1	21	20	"PFBL B0149"	"oPFBLOB0149"	5150	27000	130	594	598	139	86	89	28	100	100	0	526	519	117	134	137	29	99	99	0	1.296	1.330	1.283	1.365	1.403	1.300	0.908	120	541	900	897	0.374	508	392	512	385	0
1	22	20	"PFI17700"	"oPFI17700"	5340	27000	120	3062	2842	983	86	87	19	100	100	0	1593	1497	582	135	136	17	97	97	0	2.041	2.023	1.951	2.179	1.470	1.970	0.953	120	493	4434	4118	1.029	2976	1458	2756	1362	0
1	1	21	"PFI17702"	"oPFI17702"	1360	27190	130	2463	2471	1692	79	82	20	96	96	0	2274	2325	1499	138	139	25	92	91	0	1.116	1.094	1.062	1.136	1.754	1.117	0.924	120	605	4520	4579	0.158	2384	2136	2392	2187	0
1	2	21	"PFG0046"	"oPFG0046"	1550	27180	120	916	911	482	80	83	21	100	97	0	553	546	271	138	139	19	89	89	0	2.014	2.037	2.081	2.156	1.892	2.019	0.881	120	538	1251	1239	1.010	836	415	831	408	0
1	3	21	"PFBL B0151"	"oPFBLOB0151"	1750	27190	120	886	849	413	79	81	24	97	95	0	955	915	400	132	133	27	96	95	0	0.981	0.983	0.974	0.917	1.665	0.990	0.933	120	574	1630	1553	-0.028	807	823	770	783	0
1	4	21	"PFG0047"	"oPFG0047"	1940	27190	120	299	316	138	77	79	19	98	92	0	312	318	114	131	134	34	93	86	0	1.227	1.278	1.261	1.226	1.723	1.242	0.738	120	536	403	426	0.295	222	181	239	187	0
1	5	21	"PFD67004"	"oPFD67004"	2130	27190	120	1232	1183	471	76	77	16	99	99	0	984	954	364	129	132	30	99	97	0	1.352	1.342	1.346	1.386	1.551	1.341	0.926	120	509	2011	1932	0.435	1156	855	1107	825	0
1	6	21	"PFL0107"	"oPFL0107"	2320	27190	120	430	419	146	75	77	16	100	100	0	509	490	152	128	129	19	99	98	0	0.932	0.950	0.955	0.968	1.694	0.943	0.865	120	505	736	706	-0.102	355	381	344	362	0
1	7	21	"PFM60519"	"oPFM60519"	2510	27190	120	1584	1540	586	79	81	23	100	100	0	1619	1626	636	133	134	19	100	100	0	1.013	0.979	0.975	1.002	1.507	0.961	0.949	120	467	2991	2954	0.018	1505	1486	1461	1493	0
1	8	21	"PFI17707"	"oPFI17707"	2700	27190	120	878	852	317	77	79	21	100	100	0	1016	1024	380	131	133	18	100	100	0	0.905	0.868	0.869	0.878	1.455	0.853	0.936	120	541	1686	1668	-0.144	801	885	775	893	0
1	9	21	"PFBL B0154"	"oPFBLOB0154"	2900	27190	120	1284	1228	464	76	77	15	100	100	0	12748	12179	4473	136	137	18	100	100	0	0.096	0.096	0.097	0.092	1.340	0.095	0.963	120	572	13820	13195	-3.384	1208	12612	1152	12043	0
1	10	21	"PFM60520"	"oPFM60520"	3100	27190	120	847	860	301	78	79	16	100	100	0	855	825	270	138	140	19	100	100	0	1.073	1.138	1.128	1.164	1.422	1.139	0.940	120	421	1486	1469	0.101	769	717	782	687	0
1	11	21	"PFBL B0158"	"oPFBLOB0158"	3290	27190	120	222	237	73	79	80	17	99	97	0	2385	2371	786	138	138	15	100	100	0	0.064	0.071	0.069	0.067	1.443	0.069	0.857	120	386	2390	2391	-3.974	143	2247	158	2233	0
1	12	21	"PFI17709"	"oPFI17709"	3470	27190	120	3160	2996	1114	80	80	17	100	100	0	3845	3648	1238	140	141	16	100	100	0	0.831	0.831	0.838	0.818	1.311	0.838	0.959	120	511	6785	6424	-0.267	3080	3705	2916	3508	0
1	13	21	"PFG0048"	"oPFG0048"	3660	27190	120	3397	3143	1079	80	82	18	100	100	0	8635	8230	2331	143	145	17	100	100	0	0.391	0.379	0.386	0.364	1.262	0.383	0.970	120	536	11809	11150	-1.356	3317	8492	3063	8087	0
1	14	21	"PFM60526"	"oPFM60526"	3850	27190	120	2725	2575	876	82	83	17	100	100	0	2491	2322	777	146	147	17	100	100	0	1.127	1.146	1.136	1.175	1.421	1.144	0.955	120	533	4988	4669	0.173	2643	2345	2493	2176	0
1	15	21	"PFM60528"	"oPFM60528"	4040	27190	120	320	307	104	82	83	19	98	97	0	712	684	202	146	147	17	100	97	0	0.420	0.418	0.417	0.403	1.497	0.424	0.872	120	511	804	763	-1.250	238	566	225	538	0
1	16	21	"PFL0111"	"oPFL0111"	4230	27190	120	537	536	197	80	81	17	100	99	0	432	418	133	142	143	16	97	97	0	1.576	1.652	1.594	1.747	1.653	1.645	0.877	120	498	747	732	0.656	457	290	456	276	0
1	17	21	"E598_1c"	"E598_1c"	4420	27180	150	84	85	17	79	81	18	23	3	0	112	112	19	138	139	15	1	0	0	-0.192	-0.231	0.333	0.423	3.246	17.255	0.000	156	597	-21	-20	Error	5	-26	6	-26	-50
1	18	21	"E598_1e"	"E598_1e"	4620	27200	150	82	85	19	84	87	21	16	2	0	107	112	25	139	141	17	5	1	0	0.063	-0.037	0.412	0.422	3.511	0.465	0.040	156	590	-34	-26	-4.000	-2	-32	1	-27	-50
1	19	21	"E598_1g"	"E598_1g"	4810	27190	150	76	78	18	87	89	19	7	1	0	94	100	28	142	144	18	1	0	0	0.229	0.214	0.323	0.316	2.669	0.258	0.084	156	459	-59	-51	-2.126	-11	-48	-9	-42	-50
1	20	21	"E598_1i"	"E598_1i"	4980	27200	120	131	140	41	86	87	19	84	60	0	711	713	201	137	137	20	100	100	0	0.078	0.094	0.095	0.087	1.808	0.092	0.526	120	421	619	630	-3.673	45	574	54	576	0
1	21	21	"F48446_9a"	"F48446_9a"	5230	27180	150	80	83	19	86	89	24	4	1	0	123	120	26	135	135	23	4	0	0	0.500	0.200	0.622	0.660	2.984	0.586	0.448	156	530	-18	-18	-1.000	-6	-12	-3	-15	-50
1	22	21	"F48446_9c"	"F48446_9c"	5380	27190	150	73	75	17	83	86	23	5	0	0	101	104	27	135	138	19	3	0	0	0.294	0.258	0.481	0.439	3.100	0.584	0.141	156	704	-44	-39	-1.766	-10	-34	-8	-31	-50
1	1	22	"I12861_2g"	"I12861_2g"	1380	27380	150	85	87	21	74	75	16	37	17	0	122	122	21	130	131	16	10	3	0	-1.375	-1.625	0.768	0.830	3.889	0.059	0.000	156	952	3	5	Error	11	-8	13	-8	-50
1	2	22	"I12861_2i"	"I12861_2i"	1570	27370	110	142	140	35	76	78	16	91	80	0	141	141	30	134	135	15	37	15	0	9.429	9.143	3.109	3.579	3.585	5.148	0.042	80	464	73	71	3.237	66	7	64	7	0
1	3	22	"J512_2a"	"J512_2a"	1740	27430	150	73	77	18	76	77	17	12	2	0	119	116	25	129	130	16	10	1	0	0.300	-0.077	0.561	0.605	3.426	0.170	0.002	156	990	-13	-12	-1.737	-3	-10	1	-13	-50
1	4	22	"J512_2c"	"J512_2c"	1990	27390	150	75	77	17	75	77	17	13	2	0	108	107	24	128	129	24	1	0	0	0.000	-0.095	0.387	0.468	3.909	0.202	0.006	156	831	-20	-19	Error	0	-20	2	-21	-50
1	5	22	"J512_2e"	"J512_2e"	2160	27370	150	77	78	16	74	75	16	23	5	0	101	103	21	127	127	25	0	0	0	-0.115	-0.167	0.353	0.441	4.162	0.203	0.008	156	771	-23	-20	Error	3	-26	4	-24	-50
1	6	22	"J512_2g"	"J512_2g"	2410	27370	150	76	76	16	75	76	17	14	2	0	124	120	21	127	127	17	9	1	0	-0.333	-0.143	0.833	0.979	4.369	63.716	0.000	156	743	-2	-6	Error	1	-3	1	-7	-50
1	7	22	"M40872_8a"	"M40872_8a"	2560	27400	150	75	77	17	75	76	16	20	3	0	102	104	21	128	129	15	1	0	0	0.000	-0.083	0.442	0.438	3.389	0.319	0.017	156	696	-26	-22	Error	0	-26	2	-24	-50
1	8	22	"M40872_8c"	"M40872_8c"	2720	27410	150	72	72	13	75	76	16	7	0	0	102	104	23	129	130	16	3	0	0	0.111	0.120	0.365	0.392	3.365	0.190	0.012	156	784	-30	-28	-3.170	-3	-27	-3	-25	-50
1	9	22	"M40872_8e"	"M40872_8e"	2910	27390	150	72	74	14	75	76	15	13	2	0	100	102	18	131	131	16	1	0	0	0.097	0.034	0.368	0.325	2.820	0.176	0.010	156	794	-34	-30	-3.369	-3	-31	-1	-29	-50
1	10	22	"M40872_8g"	"M40872_8g"	3110	27390	150	76	80	35	76	78	16	19	4	0	100	104	24	133	134	17	3	1	0	0.000	-0.138	0.345	0.383	4.360	1.115	0.040	156	785	-33	-25	Error	0	-33	4	-29	-50
1	11	22	"M40872_8i"	"M40872_8i"	3300	27380	150	97	100	25	77	78	17	53	28	0	129	132	18	135	136	15	15	3	0	-3.333	-7.667	1.690	1.786	3.275	0.037	0.000	156	790	14	20	Error	20	-6	23	-3	-50
1	12	22	"EMPTY"	"EMPTY"	3500	27380	100	129	131	42	77	78	16	80	60	0	178	183	45	135	135	15	80	62	0	1.209	1.125	1.094	0.995	2.511	1.035	0.408	80	446	95	102	0.274	52	43	54	48	0
1	13	22	"EMPTY"	"EMPTY"	3670	27380	110	191	203	64	79	80	17	96	96	0	240	246	88	135	136	16	90	83	0	1.067	1.117	1.055	1.124	1.739	0.941	0.668	80	505	217	235	0.093	112	105	124	111	0
1	14	22	"EMPTY"	"EMPTY"	3850	27380	110	221	261	120	77	80	17	97	95	0	294	309	135	135	137	16	92	85	0	0.906	1.057	0.977	1.095	1.903	0.975	0.804	80	540	303	358	-0.143	144	159	184	174	0
1	15	22	"EMPTY"	"EMPTY"	4050	27380	110	183	188	57	77	79	16	98	93	0	228	235	79	135	137	16	86	85	0	1.140	1.110	0.958	1.015	1.843	0.939	0.639	80	553	199	211	0.189	106	93	111	100	0
1	16	22	"EMPTY"	"EMPTY"	4240	27390	110	241	243	73	74	76	16	100	97	0	317	327	115	134	135	15	93	93	0	0.913	0.876	0.849	0.885	1.481	0.797	0.807	80	556	350	362	-0.132	167	183	169	193	0
1	17	22	"EMPTY"	"EMPTY"	4430	27390	110	140	143	33	75	76	15	96	88	0	206	196	46	134	135	14	87	81	0	0.903	1.097	1.038	1.013	2.173	0.935	0.433	80	566	137	130	-0.148	65	72	68	62	0
1	18	22	"EMPTY"	"EMPTY"	4630	27380	100	130	130	31	78	80	19	83	67	0	179	180	39	134	136	16	80	62	0	1.156	1.130	1.000	0.898	3.221	0.964	0.125	80	433	97	98	0.209	52	45	52	46	0
1	19	22	"EMPTY"	"EMPTY"	4820	27380	150	82	83	19	78	80	18	20	7	0	136	137	15	136	138	16	12	2	0	100000.000	5.000	1.310	1.345	3.002	3.218	0.002	156	701	4	6	16.610	4	0	5	1	-50
1	20	22	"EMPTY"	"EMPTY"	4990	27340	150	81	82	19	81	82	18	13	6	0	142	144	17	137	137	18	22	5	0	0.000	0.143	1.000	1.182	3.631	1.781	0.019	156	633	5	8	Error	0	5	1	7	-50
1	21	22	"EMPTY"	"EMPTY"	5190	27380	150	80	80	15	82	84	22	8	0	0	137	139	15	137	139	21	10	0	0	100000.000	-1.000	1.406	0.945	3.435	2.018	0.012	156	762	-2	0	16.610	-2	0	-2	2	-50
1	22	22	"EMPTY"	"EMPTY"	5380	27380	150	78	80	15	79	81	20	10	1	0	133	134	15	135	138	19	10	0	0	0.500	-1.000	0.845	0.777	3.304	0.093	0.000	156	875	-3	0	-1.000	-1	-2	1	-1	-50
2	1	1	"PFA0116"	"A23157_2"	5960	23520	140	1812	1751	609	86	88	19	100	100	0	1538	1486	468	132	133	15	100	100	0	1.228	1.230	1.223	1.212	1.199	1.239	0.957	156	651	3132	3019	0.296	1726	1406	1665	1354	0
2	2	1	"PFA0048"	"A14801_13"	6170	23530	150	2624	2538	785	88	90	20	100	100	0	3009	2991	811	134	135	16	100	100	0	0.882	0.858	0.860	0.840	1.198	0.873	0.972	156	623	5411	5307	-0.181	2536	2875	2450	2857	0
2	3	1	"PFA0211"	"A8109_3"	6330	23540	140	2198	1972	834	92	94	21	100	100	0	1561	1401	526	132	133	16	100	100	0	1.474	1.481	1.477	1.447	1.215	1.529	0.950	156	474	3535	3149	0.559	2106	1429	1880	1269	0
2	4	1	"PFA0021"	"A11962_3"	6500	23530	140	142	147	33	89	92	21	89	66	0	331	329	62	131	132	16	100	100	0	0.265	0.293	0.285	0.260	2.149	0.252	0.420	156	535	253	256	-1.916	53	200	58	198	0
2	5	1	"PFA0164"	"A3310_6"	6690	23540	150	814	821	158	88	91	20	100	100	0	663	674	123	130	132	17	100	100	0	1.362	1.347	1.351	1.353	1.187	1.343	0.952	156	631	1259	1277	0.446	726	533	733	544	0
2	6	1	"PFA0033"	"A13725_2"	6900	23540	150	810	856	209	88	91	20	100	100	0	595	590	114	132	133	15	100	100	0	1.559	1.677	1.699	1.671	1.208	1.708	0.940	156	603	1185	1226	0.641	722	463	768	458	0
2	7	1	"PFB0041"	"B180"	7080	23540	140	791	819	231	88	89	20	100	100	0	957	974	253	132	133	16	100	100	0	0.852	0.868	0.870	0.863	1.210	0.867	0.943	156	507	1528	1573	-0.231	703	825	731	842	0
2	8	1	"PFB0043"	"B186"	7260	23540	150	904	887	180	88	90	19	100	100	0	988	970	184	132	133	16	100	100	0	0.953	0.953	0.945	0.951	1.169	0.948	0.955	156	621	1672	1637	-0.069	816	856	799	838	0
2	9	1	"PFB0048"	"B197"	7470	23540	150	1025	1044	231	93	97	28	100	100	0	1081	1101	222	134	137	18	100	100	0	0.984	0.983	0.986	0.978	1.159	0.973	0.958	156	640	1879	1918	-0.023	932	947	951	967	0
2	10	1	"PFB0056"	"B218"	7660	23530	150	40830	39880	11350	97	103	32	100	100	0	19409	19401	5152	138	140	20	100	100	0	2.114	2.065	2.069	2.048	1.105	2.086	0.978	156	653	60004	59046	1.080	40733	19271	39783	19263	0
2	11	1	"PFB0059"	"B241"	7850	23530	150	285	293	68	96	100	28	100	100	0	229	230	37	137	139	19	100	92	0	2.054	2.118	2.158	2.178	1.616	2.212	0.622	156	660	281	290	1.039	189	92	197	93	0
2	12	1	"PFB0069"	"B270"	8050	23530	140	943	930	230	91	99	83	100	100	0	626	634	120	134	139	43	100	100	0	1.732	1.678	1.672	1.655	1.216	1.726	0.934	156	640	1344	1339	0.792	852	492	839	500	0
2	13	1	"PFB0161"	"B471"	8260	23540	150	1423	1380	384	88	94	80	100	99	0	1271	1255	249	132	136	42	100	100	0	1.172	1.150	1.156	1.117	1.243	1.200	0.946	156	670	2474	2415	0.229	1335	1139	1292	1123	0
2	14	1	"PFB0183"	"B508"	8460	23530	150	1212	1195	364	84	87	18	100	100	0	644	629	161	128	129	15	100	99	0	2.186	2.218	2.234	2.219	1.247	2.281	0.952	156	675	1644	1612	1.128	1128	516	1111	501	0
2	15	1	"PFB0185"	"B511"	8650	23530	140	599	589	172	83	86	18	100	100	0	800	792	205	128	130	15	100	100	0	0.768	0.762	0.759	0.758	1.256	0.765	0.935	156	531	1188	1170	-0.381	516	672	506	664	0
2	16	1	"PFB0199"	"B537"	8820	23530	150	1053	1026	218	84	87	20	100	100	0	550	547	112	130	131	17	100	100	0	2.307	2.259	2.304	2.278	1.228	2.257	0.929	156	584	1389	1359	1.206	969	420	942	417	0
2	17	1	"PFB0205"	"B549"	9020	23520	150	1174	1173	294	87	90	22	100	100	0	1214	1205	287	131	132	17	100	100	0	1.004	1.011	1.013	1.012	1.228	1.003	0.962	156	641	2170	2160	0.005	1087	1083	1086	1074	0
2	18	1	"PFB0211"	"B556"	9200	23530	150	12536	12493	3157	94	224	482	100	100	0	12009	12139	2902	135	270	523	100	100	0	1.048	1.033	1.038	1.029	1.111	1.033	0.976	156	661	24316	24403	0.067	12442	11874	12399	12004	0
2	19	1	"PFC0047"	"C187"	9440	23540	150	1735	1329	878	94	223	482	68	64	0	1937	1582	1004	132	267	524	69	67	0	0.909	0.852	0.871	0.877	1.648	0.877	0.964	156	660	3446	2685	-0.137	1641	1805	1235	1450	-50
2	20	1	"PFC0049"	"C191"	9600	23520	150	1514	1489	431	88	94	75	100	100	0	2136	2121	714	129	135	72	100	100	0	0.711	0.703	0.710	0.717	1.187	0.672	0.956	156	621	3433	3393	-0.493	1426	2007	1401	1992	0
2	21	1	"PFC0053"	"C199"	9780	23530	150	1389	1352	253	89	93	26	100	100	0	744	756	127	131	134	24	100	100	0	2.121	2.021	2.042	2.018	1.183	2.049	0.952	156	617	1913	1888	1.085	1300	613	1263	625	0
2	22	1	"PFC0064"	"C230"	9980	23520	150	182	184	40	91	95	27	93	85	0	170	173	28	130	133	20	79	48	0	2.275	2.163	2.149	2.234	2.388	2.401	0.388	156	846	131	136	1.186	91	40	93	43	0
2	1	2	"PFC0067"	"C234"	6000	23710	150	2216	2111	519	88	89	19	100	100	0	2760	2715	492	132	133	16	100	100	0	0.810	0.783	0.793	0.766	1.176	0.799	0.969	156	533	4756	4606	-0.304	2128	2628	2023	2583	0
2	2	2	"PFC0074"	"C249"	6180	23710	150	662	682	188	89	91	21	100	100	0	467	478	110	130	130	15	100	100	0	1.700	1.704	1.704	1.698	1.199	1.712	0.909	156	341	910	941	0.766	573	337	593	348	0
2	3	2	"PFK0421"	"Kn479_3"	6370	23700	150	1394	1384	387	92	95	22	100	100	0	681	674	165	129	129	15	100	99	0	2.359	2.371	2.319	2.390	1.244	2.382	0.952	156	330	1854	1837	1.238	1302	552	1292	545	0
2	4	2	"PFK0499"	"Kn722_1"	6570	23700	150	274	277	71	94	97	21	99	98	0	282	280	56	131	133	17	97	97	0	1.192	1.228	1.212	1.244	1.617	1.234	0.758	156	369	331	332	0.253	180	151	183	149	-50
2	5	2	"PFK0529"	"Kn862_1"	6770	23710	150	1469	1369	579	91	95	22	100	100	0	3380	3151	1238	133	136	18	100	100	0	0.424	0.423	0.421	0.411	1.203	0.433	0.965	156	379	4625	4296	-1.237	1378	3247	1278	3018	0
2	6	2	"PFK0159"	"Kn1106_2"	6950	23690	150	238	243	74	88	92	23	96	92	0	198	199	35	132	136	19	92	78	0	2.273	2.313	2.438	2.244	2.120	2.586	0.585	156	366	216	222	1.184	150	66	155	67	-50
2	7	2	"PFK0179"	"Kn1255_4"	7150	23710	150	2953	2940	923	87	91	21	100	100	0	3380	3475	993	129	131	18	100	100	0	0.882	0.853	0.861	0.842	1.148	0.867	0.968	156	345	6117	6199	-0.182	2866	3251	2853	3346	0
2	8	2	"PFK0266"	"Kn2144_2"	7340	23710	140	478	474	114	90	91	19	100	100	0	1521	1539	318	129	129	16	100	100	0	0.279	0.272	0.277	0.266	1.284	0.269	0.905	156	314	1780	1794	-1.843	388	1392	384	1410	0
2	9	2	"PFK1250"	"Ks8_1"	7520	23710	140	1202	1180	291	94	100	32	100	100	0	853	857	173	131	134	21	100	100	0	1.535	1.496	1.495	1.474	1.246	1.521	0.929	156	304	1830	1812	0.618	1108	722	1086	726	0
2	10	2	"PFK0668"	"Ks13_2"	7720	23710	140	543	540	111	98	103	32	100	100	0	1080	1080	187	131	134	21	100	100	0	0.469	0.466	0.471	0.459	1.256	0.460	0.908	156	346	1394	1391	-1.093	445	949	442	949	0
2	11	2	"PFK0833"	"Ks25_5"	7910	23710	140	539	540	155	97	99	23	100	100	0	477	472	93	129	131	17	100	99	0	1.270	1.292	1.295	1.256	1.333	1.360	0.877	156	348	790	786	0.345	442	348	443	343	0
2	12	2	"PFK0849"	"Ks26_17"	8100	23710	140	766	767	191	96	98	23	100	100	0	553	559	126	133	134	17	100	100	0	1.595	1.575	1.578	1.575	1.295	1.591	0.906	156	338	1090	1097	0.674	670	420	671	426	0
2	13	2	"PFK0898"	"Ks31_1"	8290	23710	150	1097	1070	325	93	94	21	100	100	0	1217	1231	386	135	136	20	100	100	0	0.928	0.891	0.903	0.903	1.225	0.876	0.954	156	375	2086	2073	-0.108	1004	1082	977	1096	0
2	14	2	"PFK0968"	"Ks42_6"	8490	23710	140	1157	1183	295	89	91	20	100	100	0	677	698	170	128	131	17	100	100	0	1.945	1.919	1.929	1.935	1.183	1.925	0.943	156	345	1617	1664	0.960	1068	549	1094	570	0
2	15	2	"PFK1224"	"Ks83_19"	8700	23680	150	102	103	25	88	93	21	33	10	0	125	126	19	129	131	17	14	3	0	-3.500	-5.000	1.125	1.052	4.077	2.373	0.066	156	310	10	12	Error	14	-4	15	-3	-50
2	16	2	"PFK1246"	"Ks89_2"	8870	23710	140	784	789	162	88	93	24	100	100	0	467	467	88	124	125	21	100	100	0	2.029	2.044	2.049	2.057	1.243	2.059	0.918	156	348	1039	1044	1.021	696	343	701	343	0
2	17	2	"PFK1245"	"Ks89_10"	9080	23680	150	115	117	31	91	94	24	48	19	0	136	139	18	127	128	21	28	5	0	2.667	2.167	1.500	1.711	5.283	2.697	0.072	156	416	33	38	1.415	24	9	26	12	-50
2	18	2	"PFK1268"	"Ks97_1"	9250	23710	150	616	621	134	95	202	427	79	0	0	1026	1018	230	132	250	474	94	37	0	0.583	0.594	0.589	0.596	1.253	0.579	0.926	156	407	1415	1412	-0.779	521	894	526	886	0
2	19	2	"PFK0567"	"Ks101_10"	9440	23720	150	595	586	124	94	178	381	83	0	0	483	475	79	128	224	431	10	0	0	1.411	1.418	1.407	1.415	1.225	1.318	0.873	156	388	856	839	0.497	501	355	492	347	0
2	20	2	"PFK0617"	"Ks117_4"	9630	23700	150	171	168	38	94	95	20	89	80	0	182	181	26	129	134	33	74	26	0	1.453	1.423	1.453	1.363	2.088	1.502	0.402	156	334	130	126	0.539	77	53	74	52	-50
2	21	2	"PFK0689"	"Ks157_11"	9830	23710	150	228	231	45	103	109	33	98	94	0	6065	5868	1108	137	140	32	100	100	0	0.021	0.022	0.022	0.022	1.468	0.020	0.695	156	365	6053	5859	-5.568	125	5928	128	5731	0
2	22	2	"PFK0731"	"Ks186_10"	10000	23710	170	65535	59540	12667	111	121	39	100	100	75	65535	52826	20483	143	146	27	100	99	57	1.000	1.128	1.000	1.418	2.551	1.052	0.913	208	856	130816	112112	0.001	65424	65392	59429	52683	0
2	1	3	"PFK0746"	"Ks202_1"	6020	23890	140	1990	1939	385	83	86	18	100	100	0	1299	1276	232	131	132	17	100	100	0	1.633	1.621	1.630	1.621	1.138	1.620	0.971	156	510	3075	3001	0.707	1907	1168	1856	1145	0
2	2	3	"PFK0750"	"Ks202_4"	6210	23890	140	514	512	139	85	88	20	100	100	0	369	379	84	127	128	14	100	100	0	1.773	1.694	1.632	1.698	1.297	1.730	0.902	156	386	671	679	0.826	429	242	427	252	0
2	3	3	"PFK0747"	"Ks202_10"	6410	23890	150	3584	3667	1014	88	91	22	100	100	0	1926	1973	534	129	130	15	100	100	0	1.945	1.941	1.903	1.953	1.172	1.938	0.975	156	439	5293	5423	0.960	3496	1797	3579	1844	0
2	4	3	"PFK0766"	"Ks212_4"	6590	23890	150	315	316	69	89	93	23	100	100	0	1576	1647	379	132	133	17	100	100	0	0.157	0.150	0.144	0.147	1.335	0.141	0.862	156	445	1670	1742	-2.676	226	1444	227	1515	0
2	5	3	"PFA0029"	"A12706_1"	6790	23900	150	1252	1427	723	87	91	22	100	100	0	18478	21279	11191	132	135	18	100	100	0	0.064	0.063	0.064	0.063	1.241	0.064	0.952	156	397	19511	22487	-3.977	1165	18346	1340	21147	0
2	6	3	"PFA0034"	"A13725_4"	6970	23900	150	771	749	141	85	89	21	100	100	0	1883	1896	397	131	134	19	100	100	0	0.392	0.376	0.374	0.376	1.245	0.363	0.921	156	362	2438	2429	-1.353	686	1752	664	1765	0
2	7	3	"PFA0036"	"A13725_6"	7160	23890	150	967	974	205	85	88	21	100	100	0	1452	1437	304	128	129	17	100	100	0	0.666	0.679	0.674	0.682	1.190	0.671	0.961	156	387	2206	2198	-0.586	882	1324	889	1309	0
2	8	3	"PFA0038"	"A13725_9"	7360	23890	150	1254	1218	277	87	90	20	100	100	0	751	745	141	128	128	16	100	100	0	1.873	1.833	1.827	1.823	1.188	1.857	0.954	156	403	1790	1748	0.906	1167	623	1131	617	0
2	9	3	"PFA0041"	"A14195_3"	7560	23870	150	101	104	26	91	93	22	33	11	0	127	127	16	128	128	15	13	3	0	-10.000	-13.000	1.538	1.674	3.973	57.824	0.000	156	409	9	12	Error	10	-1	13	-1	-50
2	10	3	"PFA0043"	"A14263_1"	7730	23900	150	559	567	144	89	92	22	100	100	0	820	809	182	127	128	16	100	100	0	0.678	0.701	0.698	0.696	1.232	0.699	0.940	156	421	1163	1160	-0.560	470	693	478	682	0
2	11	3	"PFA0063"	"A14801_9"	7940	23870	150	109	111	27	88	90	20	50	23	0	152	153	23	126	127	16	67	38	0	0.808	0.852	1.000	0.955	2.949	1.280	0.158	156	415	47	50	-0.308	21	26	23	27	-50
2	12	3	"PFA0065"	"A15774_2"	8110	23900	140	374	377	91	90	92	22	100	100	0	329	328	61	129	131	20	100	100	0	1.420	1.442	1.468	1.442	1.305	1.463	0.876	156	463	484	486	0.506	284	200	287	199	0
2	13	3	"PFA0067"	"A16096_5"	8320	23840	150	119	154	156	91	94	22	54	31	0	162	209	202	134	136	20	58	34	0	1.000	0.840	1.115	0.970	3.239	1.929	0.171	156	524	56	138	0.000	28	28	63	75	-50
2	14	3	"PFA0071"	"A16972_1"	8510	23870	150	88	91	20	90	94	21	16	2	0	117	117	19	130	133	19	7	0	0	0.154	-0.077	0.896	0.892	3.349	1.524	0.120	156	466	-15	-12	-2.700	-2	-13	1	-13	-50
2	15	3	"PFA0073"	"A1700_2"	8700	23870	150	90	91	19	87	90	21	15	2	0	118	120	21	126	128	16	12	5	0	-0.375	-0.667	0.765	0.817	3.277	1.273	0.053	156	382	-5	-2	Error	3	-8	4	-6	-50
2	16	3	"PFA0076"	"A1700_6"	8880	23890	150	794	778	174	85	88	23	100	100	0	406	402	65	123	123	17	100	100	0	2.505	2.484	2.594	2.471	1.218	2.544	0.927	156	421	992	972	1.325	709	283	693	279	0
2	17	3	"PFA0109"	"A22053_4"	9070	23900	140	128	130	30	86	88	21	79	48	0	266	269	38	125	125	17	100	100	0	0.298	0.306	0.308	0.265	2.157	0.290	0.354	156	441	183	188	-1.747	42	141	44	144	0
2	18	3	"PFA0112"	"A23157_12"	9260	23900	150	930	925	179	88	88	19	100	100	0	943	930	152	126	127	14	100	100	0	1.031	1.041	1.054	1.036	1.174	1.052	0.953	156	402	1659	1641	0.043	842	817	837	804	0
2	19	3	"PFA0114"	"A23157_18"	9450	23900	150	3925	3881	848	89	90	20	100	100	0	2828	2823	576	125	125	15	100	100	0	1.419	1.405	1.392	1.401	1.121	1.412	0.974	156	418	6539	6490	0.505	3836	2703	3792	2698	0
2	20	3	"PFA0117"	"A23157_8"	9650	23870	150	104	106	24	91	93	22	33	14	0	130	131	16	125	127	23	14	1	0	2.600	2.500	1.882	1.812	3.660	8.883	0.013	156	382	18	21	1.379	13	5	15	6	-50
2	21	3	"PFA0123"	"A24704_11"	9830	23900	150	648	650	115	99	107	35	100	100	0	487	486	71	127	131	25	100	100	0	1.525	1.535	1.527	1.531	1.243	1.552	0.898	156	344	909	910	0.609	549	360	551	359	0
2	22	3	"PFA0126"	"A24704_6"	10030	23930	150	112	116	28	99	109	38	18	2	0	138	140	23	131	135	23	19	2	0	1.857	1.889	1.234	1.229	3.611	4.791	0.095	156	659	20	26	0.893	13	7	17	9	-50
2	1	4	"PFA0154"	"A3310_10"	6040	24060	150	96	100	22	82	85	21	42	13	0	122	122	17	128	130	16	7	2	0	-2.333	-3.000	1.870	1.445	4.471	0.005	0.000	156	651	8	12	Error	14	-6	18	-6	-50
2	2	4	"PFA0156"	"A3310_15"	6230	24080	150	1231	1253	306	84	86	22	100	100	0	664	663	156	125	127	15	100	100	0	2.128	2.173	2.183	2.198	1.204	2.162	0.950	156	470	1686	1707	1.090	1147	539	1169	538	0
2	3	4	"PFA0159"	"A3310_22"	6420	24080	150	450	448	89	84	86	21	100	100	0	626	617	115	127	128	15	100	100	0	0.733	0.743	0.749	0.743	1.227	0.731	0.919	156	442	865	854	-0.447	366	499	364	490	0
2	4	4	"PFA0162"	"A3310_32"	6620	24080	150	1866	1808	416	85	88	22	100	100	0	1086	1064	214	127	128	16	100	100	0	1.857	1.839	1.842	1.834	1.128	1.853	0.969	156	387	2740	2660	0.893	1781	959	1723	937	0
2	5	4	"PFA0165"	"A3310_7"	6810	24080	150	459	467	122	84	86	19	100	100	0	438	433	93	127	128	16	100	100	0	1.206	1.252	1.243	1.244	1.345	1.271	0.882	156	389	686	689	0.270	375	311	383	306	0
2	6	4	"PFA0168"	"A3920_1"	6990	24060	150	95	98	25	84	84	18	35	14	0	118	118	18	126	127	15	9	1	0	-1.375	-1.750	1.000	1.071	3.202	191.086	0.000	156	393	3	6	Error	11	-8	14	-8	-50
2	7	4	"PFC0075"	"C25"	7180	24060	150	86	90	21	81	84	19	24	9	0	112	113	17	122	123	15	8	2	0	-0.500	-1.000	0.954	1.004	4.586	121.281	0.000	156	428	-5	0	Error	5	-10	9	-9	-50
2	8	4	"PFC0079"	"C258"	7370	24080	140	356	354	85	84	88	21	100	100	0	310	310	65	124	125	15	99	98	0	1.462	1.452	1.467	1.473	1.363	1.470	0.841	156	387	458	456	0.548	272	186	270	186	0
2	9	4	"PFC0082"	"C269"	7550	24090	140	512	512	117	86	89	20	100	100	0	314	314	59	125	126	15	100	100	0	2.254	2.254	2.286	2.275	1.255	2.259	0.897	156	426	615	615	1.172	426	189	426	189	0
2	10	4	"PFC0085"	"C273"	7760	24060	150	92	95	20	86	88	21	28	5	0	122	124	15	124	126	18	10	3	0	-3.000	100000.000	1.716	1.405	2.843	4.047	0.017	156	440	4	9	Error	6	-2	9	0	-50
2	11	4	"PFC0087"	"C277"	7930	24090	150	849	845	194	84	88	21	100	100	0	969	974	208	123	126	18	100	100	0	0.904	0.894	0.902	0.889	1.220	0.900	0.946	156	395	1611	1612	-0.145	765	846	761	851	0
2	12	4	"PFC0090"	"C285"	8130	24090	150	587	571	125	87	91	23	100	100	0	834	822	146	128	130	18	100	100	0	0.708	0.697	0.694	0.685	1.227	0.711	0.947	156	454	1206	1178	-0.498	500	706	484	694	0
2	13	4	"PFC0107"	"C321"	8320	24090	140	380	376	73	88	92	22	100	100	0	300	304	59	129	131	21	100	98	0	1.708	1.646	1.667	1.704	1.389	1.649	0.846	156	480	463	463	0.772	292	171	288	175	0
2	14	4	"PFC0110"	"C332"	8510	24090	150	750	757	144	88	105	69	100	100	0	393	402	57	126	133	33	100	100	0	2.479	2.424	2.385	2.416	1.241	2.513	0.912	156	543	929	945	1.310	662	267	669	276	0
2	15	4	"PFC0112"	"C337"	8690	24040	150	369	324	174	88	113	82	68	65	0	238	221	74	127	137	38	67	61	0	2.532	2.511	2.405	2.140	2.210	2.530	0.863	156	533	392	330	1.340	281	111	236	94	-50
2	16	4	"PFC0114"	"C344"	8890	24090	150	320	312	70	88	107	70	100	85	0	222	224	33	127	134	32	98	86	0	2.442	2.309	2.362	2.300	1.491	2.441	0.766	156	487	327	321	1.288	232	95	224	97	0
2	17	4	"PFC0116"	"C35"	9090	24060	150	93	95	20	86	88	20	27	6	0	124	125	17	127	128	15	12	1	0	-2.333	-4.500	1.000	0.914	4.033	5.896	0.007	156	373	4	7	Error	7	-3	9	-2	-50
2	18	4	"PFC0119"	"C354"	9280	24090	150	283	280	51	89	89	18	100	100	0	331	333	47	126	127	15	100	100	0	0.946	0.923	0.925	0.910	1.344	0.962	0.839	156	355	399	398	-0.080	194	205	191	207	0
2	19	4	"PFC0135"	"C394"	9470	24090	140	821	822	151	89	91	20	100	100	0	503	502	77	125	126	15	100	100	0	1.937	1.944	1.937	1.943	1.258	2.001	0.910	156	427	1110	1110	0.953	732	378	733	377	0
2	20	4	"PFC0138"	"C41"	9660	24060	150	102	102	20	88	90	20	39	9	0	130	132	18	124	125	14	35	12	0	2.333	1.750	1.222	1.315	3.467	4.399	0.020	156	489	20	22	1.222	14	6	14	8	-50
2	21	4	"PFC0140"	"C413"	9850	24060	150	98	100	24	90	91	20	28	10	0	123	126	17	123	124	14	23	7	0	100000.000	3.333	1.093	1.079	3.668	0.013	0.000	156	414	8	13	16.610	8	0	10	3	-50
2	22	4	"PFC0142"	"C417"	10030	24090	150	1095	1086	195	89	90	19	100	100	0	680	682	109	126	127	15	100	100	0	1.816	1.793	1.798	1.792	1.167	1.807	0.955	156	607	1560	1553	0.861	1006	554	997	556	0
2	1	5	"PFC0144"	"C419"	6040	24270	150	744	750	189	84	86	21	100	100	0	444	434	96	127	128	15	100	99	0	2.082	2.169	2.204	2.208	1.285	2.164	0.923	156	679	977	973	1.058	660	317	666	307	0
2	2	5	"PFC0147"	"C423"	6230	24270	150	742	753	165	85	87	23	100	100	0	733	737	157	125	126	15	100	100	0	1.081	1.092	1.078	1.096	1.189	1.088	0.948	156	491	1265	1280	0.112	657	608	668	612	0
2	3	5	"PFC0161"	"C449"	6470	24250	150	86	91	22	82	85	20	24	8	0	132	133	21	124	126	15	32	14	0	0.500	1.000	0.923	0.845	3.892	2.782	0.018	156	481	12	18	-1.000	4	8	9	9	-50
2	4	5	"PFC0163"	"C453"	6620	24270	140	361	368	97	81	83	19	100	100	0	390	404	98	122	124	15	100	100	0	1.045	1.018	1.006	1.022	1.269	1.010	0.901	156	360	548	569	0.063	280	268	287	282	0
2	5	5	"PFC0165"	"C46"	6810	24270	150	466	469	136	83	84	18	100	100	0	1849	1884	550	123	124	14	100	100	0	0.222	0.219	0.218	0.216	1.248	0.216	0.927	156	382	2109	2147	-2.172	383	1726	386	1761	0
2	6	5	"PFC0168"	"C472"	7000	24270	150	1292	1248	281	84	84	18	100	100	0	709	704	185	122	122	13	100	100	0	2.058	2.000	2.034	2.018	1.243	2.009	0.904	156	452	1795	1746	1.041	1208	587	1164	582	0
2	7	5	"PFC0171"	"C489"	7200	24270	140	197	198	43	81	83	18	100	100	0	266	266	43	120	120	13	100	99	0	0.795	0.801	0.800	0.787	1.447	0.825	0.793	156	438	262	263	-0.332	116	146	117	146	0
2	8	5	"PFC0174"	"C492"	7380	24250	150	88	90	20	81	82	17	32	14	0	117	118	15	120	120	14	14	4	0	-2.333	-4.500	1.433	1.401	3.202	4.017	0.019	156	367	4	7	Error	7	-3	9	-2	-50
2	9	5	"PFD0418"	"D49176_20"	7560	24270	150	1289	1219	324	82	84	18	100	100	0	890	860	190	120	120	14	100	100	0	1.568	1.536	1.520	1.519	1.204	1.567	0.942	156	451	1977	1877	0.648	1207	770	1137	740	0
2	10	5	"PFD0422"	"D49176_29"	7760	24250	150	97	97	21	83	85	20	35	10	0	118	120	16	122	122	16	8	3	0	-3.500	-7.000	1.356	1.509	3.770	4.786	0.016	156	436	10	12	Error	14	-4	14	-2	-50
2	11	5	"PFD0425"	"D49176_32"	7940	24270	150	200	201	45	87	91	24	98	92	0	354	352	67	126	129	18	100	99	0	0.496	0.504	0.503	0.486	1.582	0.506	0.756	156	423	341	340	-1.013	113	228	114	226	0
2	12	5	"PFD0428"	"D49176_37"	8140	24210	150	120	140	93	86	91	24	57	28	0	144	190	159	129	130	17	46	21	0	2.267	0.885	1.205	1.419	3.758	2.657	0.176	156	472	49	115	1.181	34	15	54	61	-50
2	13	5	"PFD0431"	"D49176_44"	8310	24270	150	890	875	188	82	87	23	100	100	0	795	773	145	126	126	19	100	100	0	1.208	1.226	1.246	1.231	1.282	1.223	0.935	156	391	1477	1440	0.272	808	669	793	647	0
2	14	5	"PFD0436"	"D49176_6"	8500	24270	150	1638	1609	321	82	95	60	100	100	0	2079	1966	413	117	124	32	100	100	0	0.793	0.826	0.812	0.832	1.205	0.807	0.960	156	446	3518	3376	-0.334	1556	1962	1527	1849	0
2	15	5	"PFD0454"	"D51731_2"	8690	24280	100	129	129	25	87	106	69	11	0	0	190	188	27	124	131	33	87	50	0	0.636	0.656	0.721	0.659	2.209	0.650	0.305	80	402	108	106	-0.652	42	66	42	64	0
2	16	5	"PFD0463"	"D53677_1"	8900	24230	150	92	95	21	90	103	60	2	0	0	118	119	20	127	133	30	4	0	0	-0.222	-0.625	0.567	0.707	3.731	5.530	0.006	156	524	-7	-3	Error	2	-9	5	-8	-50
2	17	5	"PFD0467"	"D53677_8"	9090	24250	150	88	88	17	89	91	21	10	1	0	112	110	21	126	126	15	5	0	0	0.071	0.063	0.620	0.592	4.809	1.138	0.010	156	448	-15	-17	-3.807	-1	-14	-1	-16	-50
2	18	5	"PFD0471"	"D54177_1"	9290	24250	150	107	111	28	89	91	21	47	21	0	131	134	27	125	126	14	34	13	0	3.000	2.444	1.233	1.384	3.686	2.394	0.070	156	371	24	31	1.585	18	6	22	9	-50
2	19	5	"PFD0474"	"D54346_3"	9450	24280	150	619	599	141	87	89	18	100	100	0	441	431	83	123	125	14	100	100	0	1.673	1.662	1.665	1.664	1.253	1.696	0.900	156	406	850	820	0.742	532	318	512	308	0
2	20	5	"PFD0478"	"D56259_1"	9650	24280	140	1278	1182	347	87	88	18	100	100	0	638	606	141	124	125	15	98	98	0	2.317	2.272	2.302	2.286	1.316	2.346	0.945	156	484	1705	1577	1.212	1191	514	1095	482	0
2	21	5	"PFD0512"	"D6287_18"	9840	24280	150	99	100	21	88	90	19	32	13	0	115	116	21	126	127	15	8	4	0	-1.000	-1.200	1.000	0.947	2.771	1.997	0.008	156	446	0	2	Error	11	-11	12	-10	-50
2	22	5	"PFD0515"	"D6287_22"	10030	24280	160	962	975	416	86	88	19	100	99	0	819	843	332	127	129	15	100	99	0	1.266	1.242	1.235	1.226	1.424	1.248	0.952	208	714	1568	1605	0.340	876	692	889	716	0
2	1	6	"PFD0519"	"D6287_3"	6080	24440	150	97	96	22	83	85	20	35	12	0	123	125	16	126	127	15	14	3	0	-4.667	-13.000	1.655	1.664	3.296	6.224	0.009	156	559	11	12	Error	14	-3	13	-1	-50
2	2	6	"PFD0521"	"D6287_31"	6240	24460	150	1335	1256	363	85	87	21	100	100	0	711	689	165	125	125	15	100	100	0	2.133	2.076	2.053	2.054	1.257	2.146	0.930	156	401	1836	1735	1.093	1250	586	1171	564	0
2	3	6	"PFD0525"	"D6287_49"	6430	24460	150	822	774	219	84	86	19	100	100	0	1806	1734	410	124	125	14	100	100	0	0.439	0.429	0.425	0.416	1.234	0.433	0.958	156	457	2420	2300	-1.188	738	1682	690	1610	0
2	4	6	"PFD0527"	"D6287_53"	6620	24460	140	377	367	91	81	83	18	100	100	0	303	298	70	121	122	14	98	98	0	1.626	1.616	1.645	1.667	1.409	1.606	0.858	156	388	478	463	0.702	296	182	286	177	0
2	5	6	"PFD0563"	"D65980_2"	6810	24430	150	94	95	21	83	85	19	32	10	0	127	127	21	119	120	14	35	14	0	1.375	1.500	0.850	1.063	3.487	3.139	0.015	156	398	19	20	0.459	11	8	12	8	-50
2	6	6	"PFD0569"	"D6681_10"	7000	24440	150	83	86	17	84	86	18	18	3	0	114	113	17	119	120	13	10	3	0	0.200	-0.333	0.757	0.830	4.122	5.041	0.009	156	423	-6	-4	-2.322	-1	-5	2	-6	-50
2	7	6	"PFD0572"	"D6681_3"	7190	24460	130	129	130	26	85	86	17	84	66	0	154	159	23	119	120	14	90	65	0	1.257	1.125	1.201	1.126	2.317	1.282	0.255	120	377	79	85	0.330	44	35	45	40	0
2	8	6	"PFD0575"	"D66953_1"	7360	24440	150	92	94	21	84	85	17	35	12	0	118	120	16	118	119	14	20	7	0	100000.000	5.000	1.130	1.365	3.869	9.158	0.004	156	450	8	12	16.610	8	0	10	2	-50
2	9	6	"PFD0579"	"D7726_1"	7570	24460	140	397	388	109	81	84	18	100	98	0	302	292	69	116	117	13	96	96	0	1.699	1.744	1.710	1.756	1.350	1.730	0.867	156	480	502	483	0.765	316	186	307	176	0
2	10	6	"PFD0583"	"D8137_1"	7770	24460	140	1284	1165	351	82	84	18	100	100	0	1282	1184	299	121	120	14	100	100	0	1.035	1.019	1.030	0.994	1.232	1.036	0.956	156	422	2363	2146	0.050	1202	1161	1083	1063	0
2	11	6	"PFE0587"	"E6125_5"	7950	24450	140	249	255	79	87	89	21	97	92	0	354	338	89	126	127	16	95	92	0	0.711	0.792	0.776	0.750	1.719	0.807	0.821	156	426	390	380	-0.493	162	228	168	212	0
2	12	6	"PFE0589"	"E6662_1"	8140	24460	140	875	839	259	88	92	23	100	100	0	588	555	137	128	130	17	99	98	0	1.711	1.759	1.752	1.781	1.374	1.801	0.936	156	488	1247	1178	0.775	787	460	751	427	0
2	13	6	"PFE0591"	"E679_1"	8330	24460	150	1881	1724	529	83	86	19	100	100	0	3206	2968	874	127	127	17	100	100	0	0.584	0.578	0.579	0.573	1.187	0.571	0.965	156	423	4877	4482	-0.776	1798	3079	1641	2841	0
2	14	6	"PFE0593"	"E679_4"	8520	24440	150	98	97	21	84	86	17	42	14	0	125	126	23	123	123	18	19	6	0	7.000	4.333	1.245	1.280	4.036	0.932	0.112	156	445	16	16	2.807	14	2	13	3	-50
2	15	6	"PFE0596"	"E6820_1"	8710	24460	150	1308	1294	264	87	90	23	100	100	0	819	823	134	125	125	18	100	100	0	1.759	1.729	1.728	1.714	1.176	1.774	0.955	156	479	1915	1905	0.815	1221	694	1207	698	0
2	16	6	"PFE0601"	"E70_3"	8850	24410	150	93	96	22	90	92	23	20	5	0	125	126	16	126	127	17	14	0	0	-3.000	100000.000	0.909	1.032	3.418	14.290	0.002	156	593	2	6	Error	3	-1	6	0	-50
2	17	6	"PFE0626"	"E8167_12"	9090	24440	150	89	90	19	91	93	21	14	1	0	114	113	17	125	126	15	3	0	0	0.182	0.083	0.889	0.934	3.869	10.467	0.002	156	575	-13	-13	-2.459	-2	-11	-1	-12	-50
2	18	6	"PFE0628"	"E8167_2"	9280	24440	150	90	92	21	90	93	21	16	3	0	118	115	15	124	125	15	6	0	0	0.000	-0.222	1.250	1.224	4.064	5.202	0.022	156	423	-6	-7	Error	0	-6	2	-9	-50
2	19	6	"PFE0632"	"E8314_4"	9480	24470	150	92	95	20	88	88	17	29	12	0	123	124	16	122	124	15	16	5	0	4.000	3.500	1.250	1.307	3.445	18.725	0.001	156	394	5	9	2.000	4	1	7	2	-50
2	20	6	"PFE0634"	"E832_1"	9670	24460	140	382	376	109	86	88	18	100	99	0	292	279	68	127	128	15	95	94	0	1.794	1.908	1.848	1.930	1.418	1.880	0.847	156	345	461	442	0.843	296	165	290	152	0
2	21	6	"PFE0638"	"E84_1"	9860	24460	140	501	486	157	86	88	19	99	99	0	889	827	266	130	131	15	99	99	0	0.547	0.574	0.573	0.594	1.680	0.561	0.915	156	355	1174	1097	-0.871	415	759	400	697	0
2	22	6	"PFE0645"	"E886_1"	10080	24430	150	94	96	22	85	87	18	34	15	0	126	127	17	128	129	14	20	5	0	-4.500	-11.000	1.332	1.313	3.066	10.453	0.005	156	710	7	10	Error	9	-2	11	-1	-50
2	1	7	"PFF0003"	"F10044_2"	6060	24640	150	741	746	192	83	85	19	100	100	0	981	1003	259	128	128	15	100	100	0	0.771	0.758	0.760	0.756	1.248	0.743	0.941	156	693	1511	1538	-0.374	658	853	663	875	0
2	2	7	"PFF0005"	"F10154_1"	6250	24640	140	261	257	64	87	89	20	100	98	0	212	205	36	126	127	15	94	87	0	2.023	2.152	1.986	2.208	1.923	2.303	0.640	156	382	260	249	1.017	174	86	170	79	0
2	3	7	"PFF0010"	"F1021_1"	6440	24640	140	939	911	214	84	86	18	100	100	0	582	557	114	124	124	13	100	100	0	1.867	1.910	1.860	1.924	1.288	1.936	0.931	156	424	1313	1260	0.901	855	458	827	433	0
2	4	7	"PFF0012"	"F1021_3"	6640	24640	140	4990	4715	1226	84	86	18	100	100	0	2459	2322	595	120	120	13	100	100	0	2.097	2.103	2.106	2.114	1.213	2.109	0.968	156	432	7245	6833	1.069	4906	2339	4631	2202	0
2	5	7	"PFF0016"	"F10318_1"	6820	24640	150	807	789	153	84	87	18	100	100	0	492	486	97	118	119	14	100	100	0	1.933	1.916	1.906	1.941	1.243	1.928	0.925	156	445	1097	1073	0.951	723	374	705	368	0
2	6	7	"PFF0020"	"F10626_1"	7010	24640	140	517	529	124	84	86	18	100	100	0	591	600	143	120	121	14	100	100	0	0.919	0.927	0.913	0.934	1.300	0.921	0.911	156	436	904	925	-0.121	433	471	445	480	0
2	7	7	"PFF0043"	"F11007_3"	7190	24630	150	89	93	22	84	86	18	25	12	0	119	118	19	120	121	14	18	3	0	-5.000	-4.500	1.285	1.095	3.698	4.864	0.012	156	460	4	7	Error	5	-1	9	-2	-50
2	8	7	"PFF0046"	"F11089_1"	7400	24650	140	732	697	182	84	87	26	100	100	0	605	579	119	117	119	22	100	100	0	1.328	1.327	1.333	1.313	1.297	1.361	0.928	156	427	1136	1075	0.409	648	488	613	462	0
2	9	7	"PFF0054"	"F11484_1"	7560	24650	150	957	948	232	81	85	26	100	100	0	544	550	107	119	120	22	100	100	0	2.061	2.012	1.992	2.003	1.215	2.066	0.942	156	440	1301	1298	1.043	876	425	867	431	0
2	10	7	"PFF0057"	"F1150_5"	7770	24610	150	101	104	23	81	84	19	51	24	0	134	136	24	121	122	15	44	25	0	1.538	1.533	1.152	1.172	3.112	1.521	0.198	156	468	33	38	0.621	20	13	23	15	-50
2	11	7	"PFF0059"	"F11570_1"	7960	24650	150	1328	1222	373	85	87	19	100	100	0	814	778	202	124	125	16	100	100	0	1.801	1.739	1.707	1.729	1.279	1.783	0.929	156	414	1933	1791	0.849	1243	690	1137	654	0
2	12	7	"PFF0063"	"F11624_1"	8150	24650	140	527	519	136	85	88	17	100	100	0	387	385	63	124	125	15	100	100	0	1.681	1.663	1.655	1.615	1.405	1.769	0.845	156	376	705	695	0.749	442	263	434	261	0
2	13	7	"PFF0697"	"F3247_2"	8330	24630	150	87	87	18	85	88	17	20	4	0	116	115	17	126	127	15	5	1	0	-0.200	-0.182	0.941	0.845	3.894	2.416	0.008	156	418	-8	-9	Error	2	-10	2	-11	-50
2	14	7	"PFF0700"	"F32494_1"	8530	24650	140	2132	2112	588	85	87	17	100	100	0	1383	1344	310	126	128	15	100	100	0	1.628	1.664	1.673	1.644	1.199	1.718	0.946	156	421	3304	3245	0.704	2047	1257	2027	1218	0
2	15	7	"PFF0702"	"F3277_1"	8710	24650	150	749	729	224	85	88	22	100	99	0	597	593	151	125	126	16	99	99	0	1.407	1.376	1.339	1.363	1.291	1.412	0.903	156	418	1136	1112	0.492	664	472	644	468	0
2	16	7	"PFF0706"	"F32922_1"	8910	24650	140	336	337	79	89	90	22	100	99	0	430	428	72	123	125	16	100	100	0	0.805	0.813	0.790	0.789	1.354	0.842	0.871	156	517	554	553	-0.314	247	307	248	305	0
2	17	7	"PFF0708"	"F33056_1"	9100	24640	140	1334	1287	302	89	91	19	100	100	0	768	732	158	123	125	15	100	100	0	1.930	1.967	1.955	1.991	1.285	1.980	0.957	156	430	1890	1807	0.949	1245	645	1198	609	0
2	18	7	"PFF0711"	"F33107_1"	9280	24630	150	94	95	21	90	92	20	21	5	0	117	118	16	124	126	16	8	1	0	-0.571	-0.833	1.036	0.909	3.748	5.519	0.008	156	407	-3	-1	Error	4	-7	5	-6	-50
2	19	7	"PFF0740"	"F34425_1"	9480	24640	140	817	783	196	91	92	19	100	99	0	684	659	131	126	126	14	100	99	0	1.301	1.298	1.291	1.281	1.316	1.326	0.936	156	401	1284	1225	0.380	726	558	692	533	0
2	20	7	"PFF0742"	"F34449_1"	9680	24620	150	108	111	27	88	90	19	51	26	0	132	134	19	126	127	13	36	16	0	3.333	2.875	1.400	1.633	3.539	3.663	0.058	156	415	26	31	1.737	20	6	23	8	-50
2	21	7	"PFF0744"	"F34605_1"	9870	24640	150	107	107	24	85	88	19	56	23	0	368	343	99	127	128	15	94	93	0	0.091	0.102	0.132	0.130	2.548	0.080	0.165	156	457	263	238	-3.453	22	241	22	216	0
2	22	7	"PFF0749"	"F34859_1"	10040	24630	150	99	100	22	85	87	19	37	12	0	125	125	15	127	129	14	13	1	0	-7.000	-7.500	1.762	1.483	3.976	21.321	0.002	156	681	12	13	Error	14	-2	15	-2	-50
2	1	8	"PFF0757"	"F35105_1"	6070	24830	140	431	419	81	84	86	18	100	100	0	304	301	41	130	131	15	100	100	0	1.994	1.959	1.949	1.964	1.320	2.018	0.868	156	599	521	506	0.996	347	174	335	171	0
2	2	8	"PFF0759"	"F35197_1"	6260	24830	150	3406	3413	515	88	90	20	100	100	0	2344	2343	319	125	126	15	100	100	0	1.495	1.499	1.500	1.495	1.116	1.498	0.971	156	437	5537	5543	0.580	3318	2219	3325	2218	0
2	3	8	"PFF0791"	"F35823_1"	6440	24830	130	241	243	48	86	89	19	100	100	0	200	204	35	125	125	15	100	94	0	2.067	1.987	2.110	2.114	1.817	2.256	0.569	120	453	230	236	1.047	155	75	157	79	0
2	4	8	"PFF0796"	"F36083_1"	6640	24830	140	1029	992	244	85	87	18	100	100	0	704	689	127	122	123	15	100	100	0	1.622	1.600	1.611	1.561	1.278	1.643	0.940	156	440	1526	1474	0.698	944	582	907	567	0
2	5	8	"PFF0798"	"F36120_1"	6830	24830	140	440	437	121	84	86	18	100	100	0	290	285	63	120	121	13	98	97	0	2.094	2.139	2.152	2.207	1.442	2.175	0.850	156	374	526	518	1.066	356	170	353	165	0
2	6	8	"PFF0804"	"F36356_4"	7020	24830	140	2329	2363	579	83	86	19	100	100	0	1566	1572	392	121	122	13	100	100	0	1.554	1.571	1.570	1.592	1.227	1.565	0.971	156	397	3691	3731	0.636	2246	1445	2280	1451	0
2	7	8	"PFF0808"	"F36374_1"	7210	24830	140	1368	1338	297	84	86	19	100	100	0	963	928	171	120	121	14	100	100	0	1.523	1.552	1.551	1.543	1.177	1.572	0.956	156	447	2127	2062	0.607	1284	843	1254	808	0
2	8	8	"PFF0813"	"F36383_1"	7400	24830	140	1347	1316	321	84	87	26	100	100	0	708	676	138	122	123	23	100	100	0	2.155	2.224	2.201	2.220	1.210	2.264	0.950	156	400	1849	1786	1.108	1263	586	1232	554	0
2	9	8	"PFF0836"	"F37362_1"	7590	24830	150	497	497	134	81	84	26	100	100	0	995	936	247	121	123	22	100	100	0	0.476	0.510	0.504	0.518	1.357	0.501	0.922	156	431	1290	1231	-1.071	416	874	416	815	0
2	10	8	"PFF0842"	"F37536_1"	7780	24830	140	281	287	73	80	82	19	100	100	0	212	211	37	121	122	14	98	96	0	2.209	2.300	2.408	2.395	1.544	2.323	0.780	156	481	292	297	1.143	201	91	207	90	0
2	11	8	"PFF0844"	"F37871_2"	7970	24830	140	1109	1093	254	83	85	17	100	100	0	644	635	130	123	124	14	100	100	0	1.969	1.973	1.977	1.978	1.247	1.990	0.946	156	407	1547	1522	0.978	1026	521	1010	512	0
2	12	8	"PFF0850"	"F38025_1"	8160	24830	140	691	669	151	84	87	18	100	100	0	696	692	132	124	125	15	100	100	0	1.061	1.030	1.020	1.023	1.235	1.036	0.931	156	386	1179	1153	0.086	607	572	585	568	0
2	13	8	"PFF0854"	"F38531_3"	8350	24830	140	230	231	56	85	88	19	99	98	0	183	184	26	125	127	21	94	73	0	2.500	2.475	2.630	2.634	1.801	2.611	0.553	156	421	203	205	1.322	145	58	146	59	0
2	14	8	"PFF0857"	"F38658_1"	8540	24830	140	730	711	158	86	87	18	100	100	0	724	702	147	126	127	20	99	99	0	1.077	1.085	1.087	1.107	1.423	1.075	0.912	156	413	1242	1201	0.107	644	598	625	576	0
2	15	8	"PFF1501"	"F59165_1"	8730	24830	140	554	534	145	85	87	19	100	100	0	426	411	88	125	125	15	99	99	0	1.558	1.570	1.548	1.570	1.296	1.592	0.894	156	427	770	735	0.640	469	301	449	286	0
2	16	8	"PFF1503"	"F59212_1"	8910	24830	150	428	418	94	88	90	20	100	100	0	727	690	172	123	124	15	99	99	0	0.563	0.582	0.580	0.590	1.318	0.564	0.913	156	448	944	897	-0.829	340	604	330	567	0
2	17	8	"PFF1507"	"F59325_1"	9110	24830	140	354	351	85	88	89	19	100	100	0	252	249	50	125	126	15	96	94	0	2.094	2.121	2.149	2.194	1.593	2.114	0.791	156	380	393	387	1.067	266	127	263	124	0
2	18	8	"PFF1515"	"F59681_5"	9280	24820	150	99	100	21	88	90	20	30	8	0	126	128	17	127	128	16	20	4	0	-11.000	12.000	1.333	1.346	2.521	5.534	0.016	156	413	10	13	Error	11	-1	12	1	-50
2	19	8	"PFF1523"	"F60089_1"	9470	24820	150	87	91	21	90	91	20	19	4	0	117	117	19	126	128	14	8	3	0	0.333	-0.111	0.931	0.919	3.437	3.622	0.004	156	487	-12	-8	-1.585	-3	-9	1	-9	-50
2	20	8	"PFF1525"	"F60196_1"	9660	24820	150	101	100	21	90	91	20	30	8	0	125	126	16	126	126	13	18	4	0	-11.000	100000.000	1.625	1.525	3.210	10.889	0.006	156	538	10	10	Error	11	-1	10	0	-50
2	21	8	"PFF1565"	"F62141_1"	9870	24840	140	659	642	197	89	90	19	100	100	0	2211	2083	547	125	127	15	100	100	0	0.273	0.282	0.280	0.271	1.293	0.284	0.935	156	502	2656	2511	-1.872	570	2086	553	1958	0
2	22	8	"PFF1569"	"F62233_2"	10060	24840	140	140	143	32	87	89	19	88	71	0	203	206	27	129	130	15	99	96	0	0.716	0.727	0.732	0.660	2.237	0.786	0.395	156	688	127	133	-0.482	53	74	56	77	0
2	1	9	"PFF1573"	"F62329_1"	6060	25010	150	91	93	20	85	87	18	25	11	0	127	127	17	130	131	15	10	3	0	-2.000	-2.667	1.250	1.054	3.632	32.925	0.000	156	653	3	5	Error	6	-3	8	-3	-50
2	2	9	"PFF1576"	"F62396_2"	6260	25020	140	132	137	33	87	89	21	82	56	0	211	211	35	125	127	16	98	95	0	0.523	0.581	0.595	0.540	2.449	0.604	0.356	156	358	131	136	-0.934	45	86	50	86	0
2	3	9	"PFF1579"	"F62610_1"	6450	25020	140	212	214	56	86	88	20	98	96	0	304	304	61	125	126	15	100	100	0	0.704	0.715	0.692	0.674	1.754	0.720	0.705	156	436	305	307	-0.507	126	179	128	179	0
2	4	9	"PFF1581"	"F62610_13"	6640	25020	140	695	682	155	86	86	18	100	100	0	550	547	93	126	126	14	100	100	0	1.436	1.416	1.430	1.401	1.244	1.443	0.933	156	438	1033	1017	0.522	609	424	596	421	0
2	5	9	"PFF1628"	"F63860_1"	6820	25010	150	81	83	18	84	86	18	14	1	0	108	109	15	125	125	14	3	1	0	0.176	0.063	0.694	0.709	3.129	46.947	0.000	156	425	-20	-17	-2.503	-3	-17	-1	-16	-50
2	6	9	"PFF1634"	"F64095_1"	7010	25010	150	101	102	24	86	88	19	41	17	0	123	126	18	123	124	14	23	10	0	100000.000	5.333	1.275	1.353	4.008	25.882	0.001	156	422	15	19	16.610	15	0	16	3	-50
2	7	9	"PFF1641"	"F64252_1"	7190	25020	130	111	113	23	86	87	18	60	31	0	176	174	26	122	123	14	91	77	0	0.463	0.519	0.550	0.524	2.755	0.529	0.178	120	416	79	79	-1.111	25	54	27	52	0
2	8	9	"PFF1644"	"F64347_2"	7380	25020	140	741	736	195	85	85	17	100	100	0	508	509	98	124	124	14	100	100	0	1.708	1.691	1.700	1.664	1.286	1.750	0.922	156	453	1040	1036	0.773	656	384	651	385	0
2	9	9	"PFF1647"	"F6440_2"	7570	25020	150	2832	2853	910	83	84	18	100	100	0	2237	2257	590	123	123	14	100	100	0	1.300	1.298	1.296	1.263	1.219	1.327	0.965	156	428	4863	4904	0.379	2749	2114	2770	2134	0
2	10	9	"PFF1652"	"F64735_1"	7760	25020	140	3031	2936	598	81	82	17	100	100	0	1849	1805	325	121	122	14	100	100	0	1.707	1.695	1.711	1.688	1.151	1.710	0.971	156	438	4678	4539	0.772	2950	1728	2855	1684	0
2	11	9	"PFF1680"	"F65658_4"	7960	25020	140	149	151	37	83	85	17	92	78	0	206	206	37	122	123	14	98	92	0	0.786	0.810	0.754	0.751	2.254	0.809	0.488	156	418	150	152	-0.348	66	84	68	84	0
2	12	9	"PFF1682"	"F65704_1"	8140	25020	150	101	102	23	85	87	18	45	21	0	132	131	22	125	125	15	28	12	0	2.286	2.833	1.287	1.233	4.483	3.525	0.011	156	410	23	23	1.193	16	7	17	6	-50
2	13	9	"PFF1687"	"F66126_1"	8330	25020	140	140	142	30	87	88	19	89	71	0	184	183	29	125	128	21	90	69	0	0.898	0.948	1.015	0.906	2.404	1.041	0.399	156	420	112	113	-0.155	53	59	55	58	0
2	14	9	"PFF1693"	"F66450_1"	8520	25020	140	493	490	119	86	87	19	100	100	0	544	523	111	126	128	20	99	99	0	0.974	1.018	1.021	1.034	1.490	1.021	0.902	156	448	825	801	-0.038	407	418	404	397	0
2	15	9	"PFF1696"	"F66665_1"	8720	25030	140	2091	1953	562	87	155	426	98	94	0	2393	2296	517	127	196	446	99	97	0	0.884	0.860	0.852	0.834	1.238	0.880	0.959	156	527	4270	4035	-0.177	2004	2266	1866	2169	0
2	16	9	"PFF1698"	"F66828_1"	8950	25030	150	110	111	28	93	228	594	0	0	0	137	137	21	130	283	672	0	0	0	2.429	2.571	1.077	1.147	3.375	0.869	0.857	156	504	24	25	1.280	17	7	18	7	-50
2	17	9	"PFI0357"	"I4256_1"	9090	25020	150	1289	1368	537	90	172	472	92	74	0	667	686	274	129	225	549	46	1	0	2.229	2.294	2.253	2.479	1.519	2.236	0.936	156	421	1737	1835	1.156	1199	538	1278	557	0
2	18	9	"PFI0360"	"I4355_3"	9280	25020	140	753	718	205	86	88	19	100	100	0	540	522	117	128	129	14	100	100	0	1.619	1.604	1.570	1.578	1.308	1.640	0.913	156	431	1079	1026	0.695	667	412	632	394	0
2	19	9	"PFI0362"	"I4394_2"	9470	25020	140	486	484	129	88	90	19	100	100	0	497	493	105	129	130	15	100	100	0	1.082	1.088	1.097	1.072	1.390	1.103	0.869	156	464	766	760	0.113	398	368	396	364	0
2	20	9	"PFI0367"	"I4500_1"	9670	25030	140	392	392	124	90	91	21	99	98	0	358	355	80	127	128	14	100	100	0	1.307	1.325	1.344	1.261	1.567	1.407	0.820	156	452	533	530	0.387	302	231	302	228	0
2	21	9	"PFI0369"	"I4547_2"	9850	25030	140	446	447	98	90	92	22	100	100	0	342	336	54	127	128	14	100	100	0	1.656	1.708	1.659	1.700	1.328	1.777	0.871	156	412	571	566	0.728	356	215	357	209	0
2	22	9	"PFI0371"	"I4582_1"	10050	25030	140	663	655	189	89	91	19	100	100	0	501	497	89	130	132	15	100	100	0	1.547	1.542	1.523	1.489	1.334	1.640	0.897	156	603	945	933	0.630	574	371	566	367	0
2	1	10	"PFI0397"	"I5035_1"	6100	25150	150	89	91	19	84	87	19	23	7	0	121	122	17	127	128	16	10	2	0	-0.833	-1.400	1.045	0.995	3.164	23.162	0.000	156	635	-1	2	Error	5	-6	7	-5	-50
2	2	10	"PFI0404"	"I5222_1"	6260	25210	140	721	692	213	86	88	21	100	100	0	696	696	173	127	128	16	100	100	0	1.116	1.065	1.059	1.021	1.362	1.096	0.911	156	374	1204	1175	0.158	635	569	606	569	0
2	3	10	"PFI0407"	"I5252_1"	6440	25210	140	361	359	93	84	86	20	100	98	0	288	287	55	126	126	15	98	98	0	1.710	1.708	1.694	1.705	1.410	1.717	0.868	156	385	439	436	0.774	277	162	275	161	0
2	4	10	"PFI0409"	"I5362_4"	6630	25210	140	326	324	100	84	85	18	99	96	0	355	342	96	125	126	14	94	94	0	1.052	1.106	1.148	1.160	1.639	1.094	0.845	156	432	472	457	0.073	242	230	240	217	0
2	5	10	"PFI0418"	"I5700_1"	6840	25200	130	267	272	76	84	85	18	98	97	0	205	204	38	126	127	15	94	90	0	2.316	2.410	2.505	2.479	1.681	2.626	0.688	120	443	262	266	1.212	183	79	188	78	0
2	6	10	"PFI0423"	"I5893_2"	7020	25210	140	159	158	33	87	88	18	92	85	0	205	202	30	126	127	15	97	93	0	0.911	0.934	0.949	0.887	1.880	0.998	0.554	156	393	151	147	-0.134	72	79	71	76	0
2	7	10	"PFI0448"	"I6567_2"	7200	25210	140	2369	2329	554	87	88	18	100	100	0	1478	1427	332	124	126	14	100	100	0	1.685	1.721	1.701	1.758	1.313	1.735	0.957	156	408	3636	3545	0.753	2282	1354	2242	1303	0
2	8	10	"PFI0451"	"I6639_1"	7400	25210	140	122	125	32	86	86	18	73	50	0	195	191	39	125	126	14	91	84	0	0.514	0.591	0.575	0.590	2.451	0.623	0.344	156	436	106	105	-0.959	36	70	39	66	0
2	9	10	"PFI0457"	"I6658_1"	7590	25210	140	683	657	187	85	87	18	100	100	0	556	535	124	126	126	14	100	100	0	1.391	1.399	1.393	1.390	1.254	1.427	0.930	156	420	1028	981	0.476	598	430	572	409	0
2	10	10	"PFI0459"	"I6658_3"	7780	25210	150	1190	1154	443	84	86	17	100	99	0	715	669	251	125	126	14	96	94	0	1.875	1.967	1.973	2.145	1.650	1.936	0.941	156	428	1696	1614	0.907	1106	590	1070	544	0
2	11	10	"PFI0461"	"I6724_2"	7970	25210	140	1947	1892	530	84	86	17	100	100	0	955	933	227	125	126	15	100	100	0	2.245	2.238	2.249	2.251	1.290	2.271	0.950	156	433	2693	2616	1.166	1863	830	1808	808	0
2	12	10	"PFI0465"	"I6851_2"	8160	25210	140	184	191	51	85	88	17	98	94	0	250	251	45	126	127	15	100	97	0	0.798	0.848	0.826	0.803	1.629	0.870	0.717	156	387	223	231	-0.325	99	124	106	125	0
2	13	10	"PFI0492"	"I7697_2"	8350	25210	140	858	830	225	87	89	18	100	100	0	454	439	103	126	127	15	100	99	0	2.351	2.374	2.369	2.414	1.302	2.382	0.923	156	375	1099	1056	1.233	771	328	743	313	0
2	14	10	"PFI0498"	"I7884_1"	8540	25210	140	595	583	130	87	88	18	100	100	0	386	385	87	128	130	15	99	99	0	1.969	1.930	1.960	2.010	1.386	1.903	0.910	156	445	766	753	0.977	508	258	496	257	0
2	15	10	"PFI0501"	"I8013_1"	8750	25210	140	530	533	169	90	222	592	21	0	0	365	357	93	133	271	629	0	0	0	1.897	1.978	1.978	1.993	1.434	1.369	0.687	156	465	672	667	0.923	440	232	443	224	0
2	16	10	"PFI0504"	"I8083_1"	8940	25230	120	2963	2492	1252	96	300	723	84	78	0	2352	2074	1019	135	370	817	83	64	0	1.293	1.236	1.223	1.123	1.968	1.177	0.909	120	330	5084	4335	0.371	2867	2217	2396	1939	0
2	17	10	"PFI0510"	"I8305_1"	9120	25210	140	1072	1088	256	93	140	341	99	89	0	1250	1240	274	132	210	517	97	58	0	0.876	0.898	0.895	0.902	1.241	0.897	0.952	156	405	2097	2103	-0.192	979	1118	995	1108	0
2	18	10	"PFI0513"	"I8332_1"	9320	25210	140	188	191	58	91	93	20	92	84	0	219	211	55	134	136	16	82	79	0	1.141	1.299	1.287	1.280	2.145	1.289	0.617	156	396	182	177	0.191	97	85	100	77	0
2	19	10	"PFJ0455"	"J53_17"	9500	25210	140	320	309	82	91	92	20	98	96	0	335	335	72	133	134	16	98	97	0	1.134	1.079	1.115	1.068	1.529	1.099	0.845	156	411	431	420	0.181	229	202	218	202	0
2	20	10	"PFJ0457"	"J53_21"	9700	25220	140	242	233	73	93	95	27	92	85	0	1071	959	307	131	132	15	100	99	0	0.159	0.169	0.163	0.159	1.664	0.168	0.781	156	347	1089	968	-2.657	149	940	140	828	0
2	21	10	"PFJ0459"	"J53_23"	9860	25200	150	95	95	21	92	95	25	14	1	0	122	123	20	130	131	15	11	5	0	-0.375	-0.429	1.063	0.945	4.132	8.393	0.013	156	370	-5	-4	Error	3	-8	3	-7	-50
2	22	10	"PFJ0463"	"J53_29"	10070	25210	150	3239	2987	1012	93	95	21	100	100	0	2256	2124	651	134	135	16	100	100	0	1.483	1.454	1.464	1.447	1.244	1.478	0.968	156	718	5268	4884	0.568	3146	2122	2894	1990	0
2	1	11	"PFJ0468"	"J53_37"	6090	25400	140	234	234	61	84	86	20	97	95	0	272	268	42	127	129	16	100	99	0	1.034	1.064	1.057	1.013	1.587	1.147	0.747	156	665	295	291	0.049	150	145	150	141	0
2	2	11	"PFJ0472"	"J53_41"	6270	25390	140	1452	1377	377	86	87	20	100	100	0	694	658	179	127	128	15	99	99	0	2.409	2.431	2.385	2.498	1.335	2.432	0.930	156	376	1933	1822	1.269	1366	567	1291	531	0
2	3	11	"PFJ0495"	"J564_1"	6470	25400	150	687	646	175	84	86	19	100	100	0	773	733	153	125	125	15	100	100	0	0.931	0.924	0.933	0.903	1.260	0.948	0.934	156	407	1251	1170	-0.104	603	648	562	608	0
2	4	11	"PFJ0497"	"J564_3"	6650	25390	150	327	330	101	83	84	18	98	98	0	1079	989	329	125	125	14	98	98	0	0.256	0.286	0.284	0.292	1.606	0.276	0.877	156	452	1198	1111	-1.967	244	954	247	864	0
2	5	11	"PFJ0500"	"J56_7"	6830	25390	150	106	108	25	85	86	19	53	23	0	124	124	18	127	129	15	12	3	0	-7.000	-7.667	1.765	1.627	3.801	51.090	0.000	156	442	18	20	Error	21	-3	23	-3	-50
2	6	11	"PFJ0503"	"J583_1"	7010	25390	150	94	98	22	86	87	19	37	8	0	127	127	21	129	130	16	19	4	0	-4.000	-6.000	1.000	0.934	3.825	0.007	0.000	156	421	6	10	Error	8	-2	12	-2	-50
2	7	11	"PFJ0506"	"J587_3"	7200	25390	150	111	113	30	88	90	20	54	25	0	132	134	21	129	130	16	22	10	0	7.667	5.000	1.909	1.969	4.194	6.572	0.013	156	436	26	30	2.939	23	3	25	5	-50
2	8	11	"PFJ0508"	"J587_5"	7390	25390	150	120	120	28	89	91	20	59	37	0	128	127	21	128	129	16	16	7	0	100000.000	-31.000	2.150	2.098	4.961	12.744	0.006	156	499	31	30	16.610	31	0	31	-1	-50
2	9	11	"PFJ0527"	"J647_6"	7610	25390	140	1160	1074	329	87	89	19	100	100	0	977	889	262	127	128	15	100	99	0	1.262	1.295	1.312	1.324	1.316	1.286	0.952	156	481	1923	1749	0.336	1073	850	987	762	0
2	10	11	"PFJ0531"	"J64_1"	7800	25400	140	727	702	240	84	87	18	99	99	0	732	688	203	128	129	15	100	100	0	1.065	1.104	1.083	1.076	1.346	1.121	0.931	156	447	1247	1178	0.090	643	604	618	560	0
2	11	11	"PFJ0533"	"J64_3"	7980	25400	130	168	166	44	84	87	18	92	84	0	227	222	47	128	129	15	94	92	0	0.848	0.872	0.825	0.774	1.994	0.881	0.589	120	440	183	176	-0.237	84	99	82	94	0
2	12	11	"PFJ0536"	"J65_10"	8170	25400	140	1327	1270	331	86	89	20	100	100	0	1061	1034	221	129	129	15	100	100	0	1.332	1.308	1.315	1.291	1.234	1.334	0.940	156	461	2173	2089	0.413	1241	932	1184	905	0
2	13	11	"PFJ0538"	"J65_12"	8350	25350	150	105	110	33	88	92	23	42	21	0	134	137	40	128	129	16	30	10	0	2.833	2.444	1.444	1.431	3.514	1.513	0.072	156	480	23	31	1.503	17	6	22	9	-50
2	14	11	"PFJ0540"	"J65_2"	8560	25400	140	619	610	182	89	92	21	100	99	0	718	699	187	130	131	16	100	100	0	0.901	0.916	0.922	0.909	1.325	0.919	0.936	156	478	1118	1090	-0.150	530	588	521	569	0
2	15	11	"PFJ0567"	"J71_12"	8750	25400	140	356	345	94	88	91	19	98	97	0	378	374	95	132	133	15	96	96	0	1.089	1.062	1.043	1.045	1.371	1.046	0.877	156	393	514	499	0.124	268	246	257	242	0
2	16	11	"PFJ0569"	"J71_2"	8910	25390	150	98	100	23	91	99	91	0	0	0	123	120	21	133	137	66	0	0	0	-0.700	-0.692	0.667	0.788	4.443	8.815	0.001	156	390	-3	-4	Error	7	-10	9	-13	-50
2	17	11	"PFJ0571"	"J71_6"	9100	25390	150	103	103	21	93	95	20	26	8	0	126	126	23	133	135	16	12	5	0	-1.429	-1.429	0.636	0.747	3.947	7.582	0.001	156	431	3	3	Error	10	-7	10	-7	-50
2	18	11	"PFJ0573"	"J71_9"	9310	25400	140	29387	27489	6404	95	96	20	100	100	0	20790	20020	4376	136	138	17	100	100	0	1.418	1.378	1.389	1.373	1.183	1.386	0.973	156	377	49946	47278	0.504	29292	20654	27394	19884	0
2	19	11	"PFJ0576"	"J73_13"	9480	25390	150	117	118	25	96	98	22	48	21	0	140	138	21	135	137	17	25	5	0	4.200	7.333	1.828	1.825	3.749	6.584	0.008	156	405	26	25	2.070	21	5	22	3	-50
2	20	11	"PFJ0578"	"J73_15"	9700	25400	140	2600	2374	759	98	100	25	100	100	0	2083	1946	602	135	137	16	100	100	0	1.284	1.257	1.257	1.258	1.329	1.263	0.953	156	376	4450	4087	0.361	2502	1948	2276	1811	0
2	21	11	"PFK0742"	"Ks1964_2"	9860	25390	150	117	118	30	96	98	22	47	25	0	133	134	23	134	134	16	26	6	0	-21.000	100000.000	1.545	1.506	3.668	5.701	0.022	156	422	20	22	Error	21	-1	22	0	-50
2	22	11	"PFK0745"	"Ks1_2"	10070	25400	140	1282	1241	369	94	96	20	100	100	0	623	614	166	136	137	16	98	98	0	2.439	2.400	2.386	2.439	1.325	2.407	0.947	156	683	1675	1625	1.287	1188	487	1147	478	0
2	1	12	"PFK0752"	"Ks202_6"	6090	25580	140	2645	2611	829	85	86	20	100	100	0	2298	2318	574	130	131	15	100	100	0	1.181	1.154	1.153	1.122	1.242	1.186	0.960	156	583	4728	4714	0.240	2560	2168	2526	2188	0
2	2	12	"PFK0755"	"Ks202_9"	6280	25580	140	392	400	115	85	87	20	100	98	0	874	869	252	126	127	15	100	100	0	0.410	0.424	0.421	0.417	1.368	0.415	0.912	156	349	1055	1058	-1.285	307	748	315	743	0
2	3	12	"PFK0757"	"Ks206_2"	6440	25580	150	89	91	19	83	85	17	30	7	0	112	112	19	125	125	15	5	2	0	-0.462	-0.615	0.633	0.749	3.427	0.265	0.000	156	428	-7	-5	Error	6	-13	8	-13	-50
2	4	12	"PFK0760"	"Ks210_1"	6660	25580	130	251	256	59	81	83	17	100	100	0	203	204	33	125	124	14	97	95	0	2.179	2.215	2.166	2.358	1.734	0.823	0.615	120	450	248	254	1.124	170	78	175	79	0
2	5	12	"PFK0786"	"Ks225_7"	6840	25590	140	629	601	184	85	87	20	100	99	0	322	323	85	127	128	15	98	96	0	2.790	2.633	2.695	2.765	1.474	2.665	0.865	156	470	739	712	1.480	544	195	516	196	0
2	6	12	"PFK0793"	"Ks2300_1"	7030	25580	120	117	122	29	87	90	21	63	37	0	157	160	27	128	130	16	70	47	0	1.034	1.094	1.116	1.097	3.319	1.269	0.130	120	418	59	67	0.049	30	29	35	32	0
2	7	12	"PFK0795"	"Ks2345_1"	7220	25590	140	544	525	167	89	91	21	99	99	0	1130	1105	299	131	132	16	100	100	0	0.455	0.448	0.432	0.423	1.543	0.449	0.908	156	451	1454	1410	-1.135	455	999	436	974	0
2	8	12	"PFK0799"	"Ks244_1"	7420	25590	140	291	290	71	89	92	20	98	98	0	554	533	112	130	131	16	98	98	0	0.476	0.499	0.515	0.485	1.443	0.488	0.832	156	459	626	604	-1.070	202	424	201	403	0
2	9	12	"PFK0802"	"Ks244_3"	7610	25590	140	402	388	113	88	90	19	98	98	0	716	675	186	127	128	16	100	99	0	0.533	0.547	0.546	0.541	1.428	0.541	0.906	156	458	903	848	-0.908	314	589	300	548	0
2	10	12	"PFK0804"	"Ks244_8"	7800	25590	130	223	225	52	87	89	19	99	98	0	191	191	39	126	127	16	90	80	0	2.092	2.123	2.102	2.247	1.922	2.231	0.549	120	444	201	203	1.065	136	65	138	65	0
2	11	12	"PFK0825"	"Ks25_1"	7980	25580	130	559	541	114	87	89	20	100	100	0	335	329	63	128	130	18	100	99	0	2.280	2.259	2.258	2.304	1.331	2.205	0.895	120	455	679	655	1.189	472	207	454	201	0
2	12	12	"PFK0827"	"Ks25_12"	8180	25590	140	429	428	109	87	89	21	100	100	0	301	296	59	129	130	18	98	98	0	1.988	2.042	2.113	2.084	1.527	2.101	0.820	156	472	514	508	0.992	342	172	341	167	0
2	13	12	"PFK0830"	"Ks25_19"	8370	25590	140	1359	1325	423	88	92	23	100	100	0	791	776	206	129	130	16	100	100	0	1.920	1.912	1.884	1.883	1.321	1.964	0.934	156	491	1933	1884	0.941	1271	662	1237	647	0
2	14	12	"PFK0834"	"Ks25_8"	8560	25590	140	352	340	96	88	91	19	99	97	0	251	249	57	127	128	14	96	92	0	2.129	2.066	2.125	2.114	1.776	2.104	0.774	156	399	388	374	1.090	264	124	252	122	0
2	15	12	"PFK0839"	"Ks266_15"	8740	25590	140	1029	1003	313	89	91	19	100	100	0	1425	1362	420	130	130	14	100	100	0	0.726	0.742	0.737	0.748	1.318	0.731	0.948	156	393	2235	2146	-0.462	940	1295	914	1232	0
2	16	12	"PFK0841"	"Ks266_6"	8940	25590	140	1354	1282	334	89	92	20	100	100	0	1280	1233	275	132	132	15	100	100	0	1.102	1.084	1.095	1.062	1.254	1.094	0.954	156	446	2413	2294	0.140	1265	1148	1193	1101	0
2	17	12	"PFK0858"	"Ks271_1"	9130	25590	140	187	185	46	91	93	20	94	89	0	496	465	123	133	134	16	96	96	0	0.264	0.283	0.274	0.280	1.712	0.268	0.728	156	421	459	426	-1.919	96	363	94	332	0
2	18	12	"PFK0868"	"Ks2886_1"	9290	25580	150	82	85	19	93	96	20	7	1	0	110	110	21	133	134	17	3	1	0	0.478	0.348	0.745	0.680	3.205	1.022	0.049	156	398	-34	-31	-1.064	-11	-23	-8	-23	-50
2	19	12	"PFK0871"	"Ks291_5"	9480	25580	150	79	83	20	95	99	21	6	1	0	110	114	27	134	135	18	8	2	0	0.667	0.600	0.658	0.662	2.540	0.706	0.151	156	408	-40	-32	-0.585	-16	-24	-12	-20	-50
2	20	12	"PFK0873"	"Ks291_8"	9670	25580	150	90	91	18	97	100	22	5	0	0	116	119	19	135	135	18	4	0	0	0.368	0.375	0.753	0.759	3.118	1.314	0.027	156	462	-26	-22	-1.441	-7	-19	-6	-16	-50
2	21	12	"PFK0878"	"Ks2_13"	9860	25580	150	97	97	21	97	98	21	15	3	0	119	120	21	133	134	17	6	0	0	0.000	0.000	0.750	0.804	4.017	2.752	0.005	156	533	-14	-13	Error	0	-14	0	-13	-50
2	22	12	"PFK0881"	"Ks2_9"	10080	25590	140	364	359	110	93	95	20	98	96	0	319	308	88	136	137	16	92	91	0	1.481	1.547	1.481	1.602	1.650	1.494	0.831	156	692	454	438	0.566	271	183	266	172	0
2	1	13	"PFL0033"	"L1_66"	6070	25770	150	94	95	20	82	84	19	35	11	0	112	112	19	130	130	15	3	0	0	-0.667	-0.722	0.636	0.663	4.469	17.383	0.000	156	688	-6	-5	Error	12	-18	13	-18	-50
2	2	13	"PFL0035"	"L1_7"	6260	25770	150	80	82	18	84	86	19	13	1	0	101	104	18	126	127	14	2	0	0	0.160	0.091	0.542	0.484	3.482	1.017	0.009	156	407	-29	-24	-2.644	-4	-25	-2	-22	-50
2	3	13	"PFL0037"	"L1_72"	6450	25760	150	113	115	31	82	84	16	68	48	0	122	120	21	126	127	15	12	5	0	-7.750	-5.500	3.000	2.550	4.611	0.084	0.006	156	475	27	27	Error	31	-4	33	-6	-50
2	4	13	"PFL0041"	"L1_79"	6650	25760	150	86	88	20	81	83	18	26	7	0	111	110	19	126	127	14	3	2	0	-0.333	-0.438	0.613	0.709	3.804	1.008	0.005	156	546	-10	-9	Error	5	-15	7	-16	-50
2	5	13	"PFL0043"	"L1_81"	6840	25770	130	143	143	38	85	88	21	82	62	0	147	145	29	125	126	14	64	40	0	2.636	2.900	1.849	1.736	2.740	2.807	0.208	120	475	80	78	1.399	58	22	58	20	0
2	6	13	"PFL0045"	"L1_83"	7040	25780	150	377	366	116	90	92	22	96	94	0	262	255	59	128	129	15	94	92	0	2.142	2.173	2.158	2.007	1.927	2.268	0.817	156	448	421	403	1.099	287	134	276	127	0
2	7	13	"PFL0068"	"L2_117"	7180	25770	140	1109	1104	288	88	90	21	100	100	0	1054	1030	261	131	132	17	99	99	0	1.106	1.130	1.138	1.172	1.412	1.121	0.946	156	387	1944	1915	0.146	1021	923	1016	899	0
2	8	13	"PFL0070"	"L2_12"	7380	25770	140	1138	1042	288	86	89	26	99	99	0	951	895	208	131	132	16	100	99	0	1.283	1.251	1.240	1.223	1.324	1.267	0.942	156	444	1872	1720	0.359	1052	820	956	764	0
2	9	13	"PFL0072"	"L2_123"	7570	25770	140	174	181	50	86	89	26	94	78	0	194	193	39	129	129	16	89	80	0	1.354	1.484	1.416	1.363	2.127	1.650	0.480	156	435	153	159	0.437	88	65	95	64	0
2	10	13	"PFL0074"	"L2_127"	7750	25770	130	205	206	42	86	87	18	100	99	0	191	193	31	127	127	15	95	88	0	1.859	1.818	1.875	1.894	1.774	1.830	0.556	120	412	183	186	0.895	119	64	120	66	0
2	11	13	"PFL0077"	"L2_135"	7940	25780	140	391	393	114	86	88	19	100	100	0	511	506	101	129	130	18	100	100	0	0.798	0.814	0.785	0.781	1.386	0.837	0.874	156	450	687	684	-0.325	305	382	307	377	0
2	12	13	"PFL0079"	"L2_139"	8130	25770	140	746	742	233	88	89	20	100	100	0	546	530	160	130	132	18	98	98	0	1.582	1.635	1.619	1.737	1.600	1.635	0.906	156	450	1074	1054	0.662	658	416	654	400	0
2	13	13	"PFL0101"	"L2_180"	8330	25770	140	527	518	135	88	90	20	100	100	0	463	450	105	128	130	15	99	98	0	1.310	1.335	1.353	1.371	1.432	1.342	0.895	156	428	774	752	0.390	439	335	430	322	0
2	14	13	"PFL0104"	"L2_185"	8530	25770	150	108	107	25	88	90	21	44	14	0	128	129	22	127	128	14	26	7	0	20.000	9.500	1.524	1.595	4.263	5.597	0.013	156	371	21	21	4.322	20	1	19	2	-50
2	15	13	"PFL0109"	"L2_193"	8710	25780	140	543	520	136	90	91	19	100	100	0	441	428	84	129	130	16	100	100	0	1.452	1.438	1.430	1.420	1.313	1.480	0.903	156	372	765	729	0.538	453	312	430	299	0
2	16	13	"PFL0111"	"L2_195"	8900	25780	140	397	392	100	91	92	19	100	98	0	270	270	57	131	132	16	97	96	0	2.201	2.165	2.160	2.217	1.409	2.190	0.832	156	457	445	440	1.138	306	139	301	139	0
2	17	13	"PFL0113"	"L2_198"	9090	25770	130	297	296	71	90	92	19	99	99	0	212	215	38	131	132	16	96	91	0	2.556	2.452	2.329	2.603	1.740	2.624	0.654	120	431	288	290	1.354	207	81	206	84	0
2	18	13	"PFL0115"	"L2_20"	9280	25780	140	930	886	281	92	95	21	100	98	0	861	832	204	132	133	16	99	99	0	1.150	1.134	1.116	1.111	1.406	1.166	0.934	156	496	1567	1494	0.201	838	729	794	700	0
2	19	13	"PFL0135"	"L2_233"	9480	25750	150	117	122	31	94	98	23	49	26	0	153	158	31	133	134	17	53	40	0	1.150	1.120	0.966	0.980	3.495	1.376	0.163	156	542	43	53	0.202	23	20	28	25	-50
2	20	13	"PFL0138"	"L2_238"	9650	25760	110	171	166	41	97	101	27	81	65	0	148	148	23	134	135	18	38	15	0	5.286	4.929	4.200	3.593	3.211	5.887	0.105	80	413	88	83	2.402	74	14	69	14	0
2	21	13	"PFL0141"	"L2_248"	9850	25780	130	481	475	105	95	98	24	100	100	0	609	619	118	134	135	17	100	100	0	0.813	0.784	0.811	0.775	1.279	0.764	0.906	120	543	861	865	-0.299	386	475	380	485	0
2	22	13	"PFL0145"	"L2_259"	10050	25770	150	88	89	19	92	93	19	12	2	0	107	111	22	136	137	16	6	1	0	0.138	0.120	0.510	0.480	3.172	0.555	0.014	156	725	-33	-28	-2.858	-4	-29	-3	-25	-50
2	1	14	"PFL0149"	"L2_268"	6060	25960	140	443	440	105	81	82	17	100	100	0	269	272	57	129	130	16	98	97	0	2.586	2.510	2.479	2.604	1.482	2.513	0.828	156	621	502	502	1.371	362	140	359	143	0
2	2	14	"PFL0152"	"L2_277"	6250	25960	140	801	784	203	83	84	17	100	100	0	860	860	205	126	128	15	100	100	0	0.978	0.955	0.957	0.955	1.215	0.957	0.952	156	414	1452	1435	-0.032	718	734	701	734	0
2	3	14	"PFM0408"	"M36520_1"	6430	25970	140	749	755	240	82	83	17	100	100	0	458	449	108	127	128	15	100	100	0	2.015	2.090	2.100	2.077	1.260	2.153	0.933	156	429	998	995	1.011	667	331	673	322	0
2	4	14	"PFM0410"	"M36520_4"	6610	25970	140	350	356	106	82	83	18	100	100	0	353	343	95	127	129	15	96	95	0	1.186	1.269	1.248	1.354	1.631	1.250	0.873	156	469	494	490	0.246	268	226	274	216	0
2	5	14	"PFM0413"	"M36754_16"	6810	25970	140	526	516	141	85	87	20	100	100	0	1085	1023	253	127	128	15	100	100	0	0.460	0.481	0.476	0.476	1.305	0.476	0.924	156	508	1399	1327	-1.119	441	958	431	896	0
2	6	14	"PFM0417"	"M36754_20"	7020	25960	150	84	88	26	86	89	20	12	4	0	110	111	20	128	128	15	5	0	0	0.111	-0.118	0.703	0.705	3.706	1.975	0.039	156	440	-20	-15	-3.170	-2	-18	2	-17	-50
2	7	14	"PFM0419"	"M36754_23"	7190	25970	140	1386	1289	407	87	88	19	100	100	0	1252	1189	350	129	130	16	100	99	0	1.157	1.134	1.117	1.151	1.408	1.137	0.949	156	397	2422	2262	0.210	1299	1123	1202	1060	0
2	8	14	"PFM0422"	"M3675_2"	7380	25970	140	821	791	234	86	88	26	100	100	0	991	949	247	129	130	16	100	100	0	0.853	0.860	0.873	0.854	1.280	0.865	0.952	156	462	1597	1525	-0.230	735	862	705	820	0
2	9	14	"PFM0440"	"M3766_1"	7570	25970	140	2110	1961	591	86	88	24	100	100	0	1381	1297	377	129	130	15	99	99	0	1.617	1.605	1.625	1.645	1.389	1.603	0.959	156	509	3276	3043	0.693	2024	1252	1875	1168	0
2	10	14	"PFM0442"	"M37744_2"	7780	25960	150	94	96	21	85	87	19	29	11	0	115	114	24	130	131	15	8	1	0	-0.600	-0.688	0.552	0.590	3.596	1.778	0.000	156	523	-6	-5	Error	9	-15	11	-16	-50
2	11	14	"PFM0444"	"M37773_2"	7970	25960	150	107	105	24	86	87	19	51	20	0	124	123	20	133	135	21	4	0	0	-2.333	-1.900	1.588	1.287	4.361	1.900	0.009	156	476	12	9	Error	21	-9	19	-10	-50
2	12	14	"PFM0446"	"M3777_1"	8150	25970	140	546	528	150	88	90	18	100	100	0	402	396	101	133	135	22	98	97	0	1.703	1.673	1.718	1.711	1.397	1.660	0.898	156	460	727	703	0.768	458	269	440	263	0
2	13	14	"PFM0448"	"M37794_11"	8350	25960	150	107	108	27	89	91	20	46	17	0	134	135	24	130	131	15	28	12	0	4.500	3.800	1.143	1.378	3.234	2.088	0.079	156	446	22	24	2.170	18	4	19	5	-50
2	14	14	"PFM0450"	"M37794_14"	8530	25960	150	106	108	22	88	91	21	42	14	0	129	128	19	129	130	15	16	5	0	100000.000	-20.000	1.714	1.685	4.261	14.851	0.002	156	413	18	19	16.610	18	0	20	-1	-50
2	15	14	"PFM0469"	"M38740_1"	8720	25960	150	81	85	23	89	91	19	11	5	0	109	107	19	131	132	16	1	0	0	0.364	0.167	0.558	0.554	3.345	1.396	0.027	156	450	-30	-28	-1.459	-8	-22	-4	-24	-50
2	16	14	"PFM0472"	"M38757_4"	8910	25980	140	716	664	209	92	93	19	100	98	0	925	873	219	133	133	17	99	99	0	0.788	0.773	0.780	0.740	1.371	0.792	0.952	156	497	1416	1312	-0.344	624	792	572	740	0
2	17	14	"PFM0476"	"M38913_1"	9100	25970	140	631	608	198	93	94	19	100	99	0	1450	1324	409	133	134	17	99	99	0	0.409	0.432	0.427	0.427	1.329	0.428	0.939	156	522	1855	1706	-1.292	538	1317	515	1191	0
2	18	14	"PFM0478"	"M38913_6"	9300	25980	150	517	488	173	93	96	22	98	95	0	881	801	256	134	136	20	98	98	0	0.568	0.592	0.596	0.565	1.480	0.599	0.929	156	515	1171	1062	-0.817	424	747	395	667	0
2	19	14	"PFM0481"	"M38941_1"	9480	25980	140	281	273	63	94	98	24	99	95	0	256	252	45	133	136	19	98	94	0	1.520	1.504	1.517	1.526	1.561	1.574	0.763	156	539	310	298	0.604	187	123	179	119	0
2	20	14	"PFM0484"	"M38941_6"	9680	25970	140	543	529	157	96	101	26	100	99	0	324	324	71	136	137	16	99	98	0	2.378	2.303	2.396	2.291	1.460	2.398	0.856	156	573	635	621	1.250	447	188	433	188	0
2	21	14	"PFM0510"	"M41547_1"	9870	25970	140	1938	1868	572	96	98	21	100	100	0	1576	1504	413	138	138	17	100	100	0	1.281	1.297	1.292	1.284	1.223	1.305	0.959	156	468	3280	3138	0.357	1842	1438	1772	1366	0
2	22	14	"PFM0512"	"M41763_12"	10050	25970	140	541	524	158	92	94	19	99	98	0	439	424	112	139	139	16	98	96	0	1.497	1.516	1.518	1.537	1.378	1.505	0.903	156	635	749	717	0.582	449	300	432	285	0
2	1	15	"PFM0514"	"M41763_4"	6070	26150	150	85	87	19	80	82	17	28	7	0	107	106	18	128	129	15	1	0	0	-0.238	-0.318	0.400	0.480	4.337	31.653	0.000	156	701	-16	-15	Error	5	-21	7	-22	-50
2	2	15	"PFM0516"	"M41776_1"	6260	26150	150	84	87	21	83	84	17	25	8	0	142	143	21	128	129	15	43	21	0	0.071	0.267	1.083	0.942	3.462	1.012	0.013	156	452	15	19	-3.807	1	14	4	15	-50
2	3	15	"PFM0524"	"M42658_1"	6450	26160	140	666	650	192	83	85	18	100	100	0	485	484	120	130	130	15	100	100	0	1.642	1.602	1.618	1.614	1.389	1.624	0.901	156	408	938	921	0.716	583	355	567	354	0
2	4	15	"PFM0531"	"M42966_1"	6640	26160	140	855	843	254	85	86	19	100	100	0	1259	1231	347	129	131	16	100	100	0	0.681	0.688	0.684	0.685	1.283	0.689	0.947	156	425	1900	1860	-0.553	770	1130	758	1102	0
2	5	15	"PFN0076"	"N128_81"	6830	26140	150	97	105	35	85	87	19	41	20	0	141	149	40	127	128	15	46	27	0	0.857	0.909	0.869	0.873	3.227	0.969	0.227	156	493	26	42	-0.222	12	14	20	22	-50
2	6	15	"PFN0079"	"N128_86"	7020	26150	130	276	276	93	85	87	18	98	96	0	203	202	52	128	129	15	89	81	0	2.547	2.581	2.466	2.533	2.022	2.563	0.614	120	434	266	265	1.349	191	75	191	74	0
2	7	15	"PFN0082"	"N128_90"	7210	26160	140	695	670	184	87	88	17	100	100	0	501	490	105	129	130	14	99	99	0	1.634	1.615	1.601	1.599	1.288	1.646	0.928	156	392	980	944	0.709	608	372	583	361	0
2	8	15	"PFN0084"	"N128_92"	7400	26160	140	1227	1130	407	88	89	18	100	99	0	677	653	205	130	131	15	98	98	0	2.082	1.992	2.012	1.994	1.434	2.024	0.946	156	392	1686	1565	1.058	1139	547	1042	523	0
2	9	15	"PFN0086"	"N128_95"	7580	26160	130	1178	1171	271	87	88	18	100	100	0	718	713	163	131	131	15	100	100	0	1.859	1.863	1.905	1.898	1.242	1.851	0.946	120	427	1678	1666	0.894	1091	587	1084	582	0
2	10	15	"PFN0090"	"N129_1"	7780	26150	150	78	80	16	87	88	19	5	1	0	98	101	21	131	132	15	2	0	0	0.273	0.233	0.500	0.511	3.067	0.333	0.029	156	547	-42	-37	-1.874	-9	-33	-7	-30	-50
2	11	15	"PFN0105"	"N129_41"	7960	26150	90	115	128	43	87	89	21	61	36	0	165	188	72	135	137	25	55	32	0	0.933	0.774	0.724	0.812	2.688	0.611	0.369	52	312	58	94	-0.100	28	30	41	53	0
2	12	15	"PFN0107"	"N129_48"	8160	26150	150	93	96	24	88	90	18	25	12	0	137	136	26	134	136	22	19	5	0	1.667	4.000	0.692	0.975	3.637	9.751	0.030	156	497	8	10	0.737	5	3	8	2	-50
2	13	15	"PFN0109"	"N129_6"	8350	26150	150	85	87	18	88	89	17	14	3	0	113	110	20	131	132	15	1	0	0	0.167	0.048	0.500	0.651	3.632	0.007	0.000	156	427	-21	-22	-2.585	-3	-18	-1	-21	-50
2	14	15	"PFN0112"	"N130_1"	8540	26150	150	75	78	17	89	91	19	5	0	0	105	106	18	131	131	15	2	0	0	0.538	0.440	0.661	0.667	2.532	1.028	0.052	156	440	-40	-36	-0.893	-14	-26	-11	-25	-50
2	15	15	"PFN0114"	"N130_17"	8730	26170	140	194	195	55	90	92	19	92	90	0	208	203	40	133	134	16	90	85	0	1.387	1.500	1.493	1.533	2.215	1.559	0.571	156	485	179	175	0.472	104	75	105	70	0
2	16	15	"PFN0116"	"N130_19"	8920	26170	130	1173	1110	336	91	93	20	100	100	0	769	743	195	134	136	17	99	99	0	1.704	1.673	1.684	1.686	1.367	1.682	0.946	120	439	1717	1628	0.769	1082	635	1019	609	0
2	17	15	"PFN0134"	"N130_43"	9110	26170	140	4645	4252	1244	93	95	21	100	100	0	5456	5136	1370	135	137	17	100	100	0	0.855	0.832	0.833	0.822	1.285	0.837	0.961	156	428	9873	9160	-0.225	4552	5321	4159	5001	0
2	18	15	"PFN0137"	"N130_46"	9300	26170	150	3504	3434	1058	95	98	23	100	100	0	3119	3126	837	136	138	20	100	100	0	1.143	1.117	1.107	1.095	1.192	1.126	0.963	156	452	6392	6329	0.193	3409	2983	3339	2990	0
2	19	15	"PFN0139"	"N130_5"	9490	26160	130	4958	4657	1593	95	97	22	100	100	0	3496	3238	982	135	138	21	100	100	0	1.447	1.470	1.483	1.446	1.317	1.483	0.959	120	453	8224	7665	0.533	4863	3361	4562	3103	0
2	20	15	"PFN0141"	"N130_52"	9680	26170	140	6088	5662	1887	98	100	22	100	100	0	4420	4192	1254	138	139	18	100	100	0	1.399	1.372	1.385	1.352	1.226	1.394	0.973	156	496	10272	9618	0.484	5990	4282	5564	4054	0
2	21	15	"PFN0145"	"N130_61"	9860	26160	130	2914	2890	846	97	100	23	100	100	0	2076	2030	468	140	142	25	100	100	0	1.455	1.478	1.481	1.443	1.217	1.516	0.959	120	450	4753	4683	0.541	2817	1936	2793	1890	0
2	22	15	"PFN0147"	"N131_12"	10050	26150	150	117	121	29	93	96	21	55	28	0	129	131	23	140	141	22	6	2	0	-2.182	-3.111	1.446	1.485	5.861	4.186	0.003	156	714	13	19	Error	24	-11	28	-9	-50
2	1	16	"PFN0168"	"N132_106"	6070	26340	130	257	253	53	81	83	17	100	100	0	202	202	38	129	131	17	94	88	0	2.411	2.356	2.200	2.472	1.842	2.411	0.633	120	608	249	245	1.270	176	73	172	73	0
2	2	16	"PFN0170"	"N132_108"	6270	26350	140	801	791	241	83	85	18	99	98	0	457	457	121	128	129	14	98	98	0	2.182	2.152	2.168	2.157	1.430	2.168	0.925	156	488	1047	1037	1.126	718	329	708	329	0
2	3	16	"PFN0172"	"N132_11"	6460	26350	140	856	831	237	84	86	18	100	100	0	649	616	145	131	132	15	100	100	0	1.490	1.540	1.493	1.531	1.326	1.571	0.913	156	451	1290	1232	0.576	772	518	747	485	0
2	4	16	"PFN0175"	"N132_116"	6650	26350	140	1382	1302	472	85	87	19	100	100	0	1320	1270	431	131	132	15	98	98	0	1.091	1.068	1.078	1.043	1.324	1.073	0.954	156	462	2486	2356	0.125	1297	1189	1217	1139	0
2	5	16	"PFN0177"	"N132_119"	6840	26350	150	1113	1101	248	87	88	19	100	100	0	586	602	99	127	129	15	100	100	0	2.235	2.135	2.128	2.110	1.217	2.219	0.937	156	486	1485	1489	1.160	1026	459	1014	475	0
2	6	16	"PFN0180"	"N132_125"	7030	26340	150	1101	1062	275	88	89	19	100	100	0	1149	1163	264	129	130	15	100	100	0	0.993	0.942	0.947	0.931	1.229	0.950	0.949	156	460	2033	2008	-0.010	1013	1020	974	1034	0
2	7	16	"PFN0582"	"N145_33"	7210	26340	140	3115	3138	991	88	89	18	100	100	0	2080	2085	639	132	133	16	99	99	0	1.554	1.562	1.516	1.606	1.431	1.568	0.962	156	420	4975	5003	0.636	3027	1948	3050	1953	0
2	8	16	"PFN0584"	"N145_38"	7400	26340	150	79	80	16	89	90	18	5	0	0	104	104	21	133	135	16	2	0	0	0.345	0.310	0.444	0.414	2.873	0.335	0.038	156	454	-39	-38	-1.536	-10	-29	-9	-29	-50
2	9	16	"PFN0589"	"N145_44"	7590	26340	150	84	85	19	89	91	18	13	3	0	101	102	18	133	134	16	1	0	0	0.156	0.129	0.409	0.360	2.829	0.146	0.003	156	492	-37	-35	-2.678	-5	-32	-4	-31	-50
2	10	16	"PFN0592"	"N145_50"	7780	26340	150	79	80	17	89	92	19	5	1	0	98	102	22	133	133	16	3	1	0	0.286	0.290	0.476	0.470	3.323	0.557	0.056	156	542	-45	-40	-1.807	-10	-35	-9	-31	-50
2	11	16	"PFN0598"	"N145_61"	7980	26330	150	91	91	18	91	93	20	13	1	0	109	110	20	133	135	17	3	0	0	0.000	0.000	0.471	0.491	3.289	0.627	0.003	156	583	-24	-23	Error	0	-24	0	-23	-50
2	12	16	"PFN0600"	"N145_9"	8160	26350	140	236	235	69	91	94	20	94	92	0	420	401	114	133	135	18	97	96	0	0.505	0.537	0.549	0.527	1.532	0.528	0.823	156	500	432	412	-0.985	145	287	144	268	0
2	13	16	"PFN0620"	"N148_2"	8350	26340	150	97	98	20	91	95	33	7	0	0	120	121	24	135	136	19	7	2	0	-0.400	-0.500	0.567	0.804	3.708	0.524	0.002	156	515	-9	-7	Error	6	-15	7	-14	-50
2	14	16	"PFN0622"	"N148_6"	8540	26340	150	76	79	17	91	95	35	1	0	0	96	98	22	135	136	18	1	0	0	0.385	0.324	0.513	0.503	3.195	0.716	0.111	156	508	-54	-49	-1.379	-15	-39	-12	-37	-50
2	15	16	"PFN0628"	"N149_12"	8730	26350	130	4037	3993	1114	92	96	26	100	100	0	4668	4508	1193	136	141	51	100	100	0	0.870	0.892	0.901	0.887	1.211	0.882	0.960	120	461	8477	8273	-0.200	3945	4532	3901	4372	0
2	16	16	"PFN0632"	"N149_18"	8930	26350	140	763	752	257	94	96	23	98	98	0	655	617	193	135	140	50	98	96	0	1.287	1.365	1.370	1.405	1.583	1.363	0.907	156	476	1189	1140	0.363	669	520	658	482	0
2	17	16	"PFN0634"	"N149_2"	9120	26350	140	460	439	139	95	96	22	98	97	0	335	323	83	134	136	17	94	92	0	1.816	1.820	1.841	1.852	1.716	1.847	0.858	156	412	566	533	0.861	365	201	344	189	0
2	18	16	"PFN0637"	"N149_30"	9290	26350	130	4420	4030	1276	96	101	32	100	100	0	2617	2408	800	136	141	42	100	100	0	1.743	1.732	1.719	1.769	1.277	1.709	0.962	120	405	6805	6206	0.801	4324	2481	3934	2272	0
2	19	16	"PFN0655"	"N150_39"	9490	26360	140	718	676	210	98	101	31	100	98	0	668	621	185	138	142	39	96	95	0	1.170	1.197	1.204	1.240	1.575	1.186	0.933	156	489	1150	1061	0.226	620	530	578	483	0
2	20	16	"PFN0658"	"N150_49"	9680	26350	130	289	286	74	97	99	21	97	97	0	244	242	44	138	140	18	96	94	0	1.811	1.817	1.839	1.806	1.792	1.909	0.746	120	436	298	293	0.857	192	106	189	104	0
2	21	16	"PFN0660"	"N150_51"	9870	26360	140	1049	1024	347	99	102	23	100	98	0	617	616	169	139	142	25	98	98	0	1.987	1.939	1.904	1.875	1.340	1.990	0.933	156	485	1428	1402	0.991	950	478	925	477	0
2	22	16	"PFN0662"	"N150_53"	10070	26360	140	534	509	153	94	97	21	98	98	0	1231	1150	331	140	141	21	98	98	0	0.403	0.411	0.408	0.398	1.322	0.403	0.931	156	681	1531	1425	-1.310	440	1091	415	1010	0
2	1	17	"PFN0664"	"N150_57"	6080	26540	140	602	592	151	83	84	17	99	99	0	731	718	145	132	133	17	100	100	0	0.866	0.869	0.843	0.844	1.410	0.880	0.911	156	622	1118	1095	-0.207	519	599	509	586	0
2	2	17	"PFN0666"	"N150_6"	6270	26540	140	318	319	87	87	89	19	98	98	0	313	319	80	129	130	16	98	97	0	1.255	1.221	1.232	1.257	1.563	1.214	0.799	156	433	415	422	0.328	231	184	232	190	0
2	3	17	"PFN0680"	"N150_8"	6450	26540	130	1937	1911	446	88	90	21	100	100	0	1115	1098	238	131	132	16	100	100	0	1.879	1.885	1.893	1.889	1.208	1.896	0.950	120	469	2833	2790	0.910	1849	984	1823	967	0
2	4	17	"PFN0682"	"N150_82"	6650	26540	140	2305	2173	619	87	89	20	100	100	0	1682	1530	477	131	132	16	100	99	0	1.430	1.491	1.511	1.568	1.409	1.471	0.957	156	480	3769	3485	0.516	2218	1551	2086	1399	0
2	5	17	"PFN0685"	"N150_87"	6850	26540	140	1422	1348	413	89	90	19	100	100	0	965	919	224	129	130	15	100	100	0	1.594	1.594	1.602	1.551	1.270	1.640	0.940	156	390	2169	2049	0.673	1333	836	1259	790	0
2	6	17	"PFN0688"	"N150_9"	7030	26540	140	237	242	57	91	91	20	100	100	0	320	323	59	131	132	15	100	100	0	0.772	0.786	0.782	0.765	1.488	0.805	0.766	156	374	335	343	-0.372	146	189	151	192	0
2	7	17	"PFN0694"	"N151_11"	7220	26540	140	654	661	177	90	91	21	100	100	0	735	720	154	134	136	17	100	100	0	0.938	0.974	0.973	0.969	1.308	0.990	0.921	156	435	1165	1157	-0.092	564	601	571	586	0
2	8	17	"PFN0696"	"N151_18"	7400	26540	130	1985	1908	526	92	94	20	100	100	0	1074	1045	259	134	137	18	100	100	0	2.014	1.993	1.986	1.990	1.209	2.019	0.949	120	477	2833	2727	1.010	1893	940	1816	911	0
2	9	17	"PFN0876"	"N168_6"	7600	26540	140	1031	1024	287	93	95	20	100	100	0	768	759	207	134	136	17	100	99	0	1.479	1.490	1.482	1.528	1.346	1.487	0.940	156	471	1572	1556	0.565	938	634	931	625	0
2	10	17	"PFN0874"	"N168_34"	7790	26550	150	620	604	187	96	98	21	100	99	0	1245	1179	331	134	135	17	100	100	0	0.472	0.486	0.488	0.476	1.278	0.487	0.932	156	475	1635	1553	-1.084	524	1111	508	1045	0
2	11	17	"PFN0894"	"N173_1"	7970	26540	130	263	270	69	96	99	21	100	97	0	340	336	66	133	135	18	99	99	0	0.807	0.857	0.835	0.847	1.716	0.845	0.753	120	496	374	377	-0.310	167	207	174	203	0
2	12	17	"PFN0907"	"N175_2"	8160	26540	130	5774	5558	1508	96	99	22	100	100	0	3559	3520	931	136	138	24	100	100	0	1.659	1.614	1.604	1.614	1.150	1.601	0.970	120	488	9101	8846	0.730	5678	3423	5462	3384	0
2	13	17	"PFN0906"	"N175_16"	8350	26540	130	824	792	250	95	100	35	98	98	0	466	443	125	138	140	26	97	96	0	2.223	2.285	2.341	2.293	1.446	2.260	0.895	120	491	1057	1002	1.152	729	328	697	305	0
2	14	17	"PFN0918"	"N177_6"	8550	26550	140	1831	1740	520	94	99	36	100	100	0	1463	1403	366	137	139	20	100	100	0	1.310	1.300	1.298	1.273	1.216	1.318	0.962	156	514	3063	2912	0.390	1737	1326	1646	1266	0
2	15	17	"PFL0005"	"L1_103"	8740	26540	140	463	442	128	95	99	27	98	97	0	321	325	90	136	142	51	94	87	0	1.989	1.836	1.843	1.928	1.525	1.813	0.825	156	450	553	536	0.992	368	185	347	189	0
2	16	17	"PFL0159"	"L2_30"	8930	26550	140	3311	3098	938	98	118	129	100	100	0	4965	4766	1256	136	163	180	100	100	0	0.665	0.648	0.639	0.634	1.211	0.654	0.962	156	449	8042	7630	-0.588	3213	4829	3000	4630	0
2	17	17	"PFL0171"	"L2_55"	9120	26550	140	4124	3939	1342	100	150	217	99	98	0	3402	3257	960	138	212	346	99	98	0	1.233	1.231	1.229	1.183	1.277	1.257	0.967	156	434	7288	6958	0.302	4024	3264	3839	3119	0
2	18	17	"PFL0176"	"L2_62"	9310	26540	140	3539	3270	1048	97	102	33	100	100	0	3407	3174	1105	138	143	43	98	98	0	1.053	1.045	1.042	1.092	1.388	1.026	0.961	156	375	6711	6209	0.074	3442	3269	3173	3036	0
2	19	17	"PFL0064"	"L2_109"	9500	26540	140	880	864	254	97	101	32	100	100	0	487	477	123	138	142	41	98	96	0	2.244	2.263	2.218	2.332	1.452	2.298	0.910	156	436	1132	1106	1.166	783	349	767	339	0
2	20	17	"PFL0066"	"L2_114"	9690	26540	140	557	535	135	97	99	21	100	99	0	595	568	138	137	139	17	98	98	0	1.004	1.016	1.023	1.033	1.344	1.000	0.921	156	441	918	869	0.006	460	458	438	431	0
2	21	17	"PFL0140"	"L2_247"	9880	26540	140	896	926	254	98	100	22	100	100	0	538	547	140	136	137	17	99	99	0	1.985	2.015	2.019	2.062	1.359	2.019	0.931	156	428	1200	1239	0.989	798	402	828	411	0
2	22	17	"PFL0150"	"L2_270"	10080	26540	140	1183	1172	380	93	95	21	100	100	0	1739	1703	546	137	139	23	100	100	0	0.680	0.689	0.688	0.689	1.250	0.682	0.962	156	652	2692	2645	-0.556	1090	1602	1079	1566	0
2	1	18	"PFN0982"	"N244_3"	6090	26690	150	105	105	26	84	86	20	50	19	0	118	121	18	133	134	17	5	1	0	-1.400	-1.750	1.250	1.142	4.643	0.210	0.012	156	704	6	9	Error	21	-15	21	-12	-50
2	2	18	"PFJ0260"	"J246_2"	6270	26720	130	2125	1962	509	89	91	19	100	100	0	2681	2500	592	129	131	19	100	100	0	0.798	0.790	0.783	0.778	1.212	0.779	0.961	120	478	4588	4244	-0.326	2036	2552	1873	2371	0
2	3	18	"PFJ0281"	"J269_1"	6460	26730	130	603	592	147	91	94	20	100	100	0	336	337	68	130	132	19	100	97	0	2.485	2.420	2.437	2.464	1.358	2.432	0.880	120	543	718	708	1.313	512	206	501	207	0
2	4	18	"PFJ0305"	"J27_3"	6670	26720	140	871	830	259	92	163	361	90	59	0	518	507	137	130	177	231	84	23	0	2.008	1.958	1.993	1.987	1.288	1.952	0.932	156	479	1167	1115	1.006	779	388	738	377	0
2	5	18	"PFJ0475"	"J53_46"	6850	26730	150	2403	2281	594	94	174	383	99	96	0	1503	1431	363	132	183	245	98	96	0	1.684	1.684	1.693	1.686	1.198	1.672	0.962	156	422	3680	3486	0.752	2309	1371	2187	1299	0
2	6	18	"PFJ0505"	"J583_7"	7030	26720	150	124	127	33	92	94	22	62	35	0	134	139	23	134	135	16	27	10	0	100000.000	7.000	1.747	1.913	3.460	5.203	0.047	156	425	32	40	16.610	32	0	35	5	-50
2	7	18	"PFJ0549"	"J697_3"	7210	26720	150	100	101	21	92	94	22	29	5	0	137	137	19	136	137	17	21	3	0	8.000	9.000	1.115	0.996	4.306	14.135	0.001	156	484	9	10	3.000	8	1	9	1	-50
2	8	18	"PFJ0586"	"J753_2"	7420	26730	140	347	347	100	93	95	20	99	96	0	297	301	63	135	137	17	100	99	0	1.568	1.530	1.547	1.461	1.600	1.585	0.828	156	494	416	420	0.649	254	162	254	166	0
2	9	18	"PFJ0594"	"J82_7"	7610	26730	140	939	875	263	95	96	21	99	99	0	1603	1526	375	135	136	16	100	100	0	0.575	0.561	0.559	0.532	1.405	0.571	0.956	156	412	2312	2171	-0.799	844	1468	780	1391	0
2	10	18	"PFK0025"	"Km2326_6"	7780	26720	150	106	110	28	100	102	25	25	8	0	131	131	21	135	136	18	14	3	0	-1.500	-2.500	1.261	1.129	4.010	12.015	0.004	156	443	2	6	Error	6	-4	10	-4	-50
2	11	18	"PFJ0390"	"J40_6"	7980	26720	130	300	286	66	101	103	25	99	99	0	314	313	62	135	137	19	99	99	0	1.112	1.039	0.994	1.027	1.508	1.046	0.764	120	478	378	363	0.153	199	179	185	178	0
2	12	18	"PFJ0410"	"J43_3"	8170	26730	140	2164	2067	601	95	97	23	100	100	0	1509	1421	342	137	139	24	100	100	0	1.508	1.536	1.559	1.502	1.231	1.568	0.969	156	463	3441	3256	0.593	2069	1372	1972	1284	0
2	13	18	"PFJ0426"	"J461_4"	8350	26720	150	82	83	19	93	97	28	3	0	0	103	107	20	139	142	24	0	0	0	0.306	0.313	0.457	0.447	2.772	0.466	0.053	156	483	-47	-42	-1.710	-11	-36	-10	-32	-50
2	14	18	"PFJ0465"	"J53_31"	8550	26720	130	220	220	54	94	97	24	96	92	0	154	157	30	138	140	19	44	26	0	7.875	6.632	4.750	5.207	3.061	5.125	0.233	120	475	142	145	2.977	126	16	126	19	0
2	15	18	"PFJ0557"	"J6_2"	8750	26730	140	700	713	271	94	97	24	99	97	0	501	489	151	137	139	17	96	96	0	1.665	1.759	1.741	1.729	1.353	1.789	0.930	156	432	970	971	0.735	606	364	619	352	0
2	16	18	"PFK0041"	"Km302_3"	8920	26720	150	105	108	25	100	164	238	0	0	0	138	136	25	140	240	387	0	0	0	-2.500	-2.000	1.055	1.089	4.718	0.650	0.911	156	484	3	4	Error	5	-2	8	-4	-50
2	17	18	"PFK0298"	"Kn2549_3"	9170	26730	150	594	600	451	102	168	239	58	50	0	1096	1010	780	143	244	390	58	55	0	0.516	0.574	0.589	0.690	2.413	0.578	0.947	156	475	1445	1365	-0.954	492	953	498	867	-50
2	18	18	"PFK0338"	"Kn3092_1"	9320	26710	150	127	130	33	100	103	32	41	16	0	155	156	25	140	142	26	32	7	0	1.800	1.875	1.397	1.302	2.893	2.706	0.112	156	385	42	46	0.848	27	15	30	16	-50
2	19	18	"PFK0404"	"Kn427_6"	9500	26730	130	652	608	169	96	99	22	100	100	0	526	498	127	138	139	16	98	98	0	1.433	1.422	1.395	1.427	1.371	1.413	0.895	120	404	944	872	0.519	556	388	512	360	0
2	20	18	"PFK0425"	"Kn5026_1"	9690	26730	130	241	238	65	94	97	21	95	93	0	178	177	37	135	137	16	78	64	0	3.419	3.429	3.291	3.343	2.240	3.316	0.438	120	413	190	186	1.773	147	43	144	42	0
2	21	18	"PFK0442"	"Kn5244_3"	9870	26720	150	76	80	20	94	96	22	5	2	0	98	102	24	135	136	16	3	1	0	0.486	0.424	0.556	0.582	2.772	0.686	0.107	156	500	-55	-47	-1.040	-18	-37	-14	-33	-50
2	22	18	"PFK0457"	"Kn5587_2"	10070	26740	140	3294	2987	1013	90	92	21	100	100	0	3891	3544	1034	138	139	17	100	100	0	0.854	0.851	0.857	0.825	1.249	0.863	0.969	156	683	6957	6303	-0.228	3204	3753	2897	3406	0
2	1	19	"PFK0782"	"Ks2242_1"	6080	26920	140	1357	1282	383	84	86	19	100	100	0	1577	1486	381	133	135	17	99	99	0	0.882	0.885	0.889	0.900	1.541	0.892	0.955	156	753	2717	2551	-0.182	1273	1444	1198	1353	0
2	2	19	"PFK0818"	"Ks2565_1"	6280	26920	130	473	451	117	86	88	17	98	98	0	569	547	136	131	133	18	97	97	0	0.884	0.877	0.889	0.866	1.366	0.864	0.893	120	484	825	781	-0.179	387	438	365	416	0
2	3	19	"PFK0876"	"Ks2_11"	6460	26920	130	761	741	217	88	89	18	100	100	0	1615	1551	386	132	133	15	100	100	0	0.454	0.460	0.460	0.444	1.329	0.461	0.923	120	444	2156	2072	-1.140	673	1483	653	1419	0
2	4	19	"PFK1002"	"Ks48_16"	6650	26910	150	88	91	20	90	159	358	0	0	0	111	111	21	133	177	229	0	0	0	0.091	-0.045	0.539	0.519	3.527	0.271	0.002	156	488	-24	-21	-3.459	-2	-22	1	-22	-50
2	5	19	"PFK1139"	"Ks667_1"	6840	26920	130	2120	1944	525	95	171	377	99	95	0	1612	1501	380	136	185	240	97	96	0	1.372	1.355	1.369	1.355	1.242	1.371	0.952	120	438	3501	3214	0.456	2025	1476	1849	1365	0
2	6	19	"PFK1174"	"Ks75_10"	7030	26920	130	13387	12707	3072	94	97	23	100	100	0	15630	15219	3514	139	140	18	100	100	0	0.858	0.836	0.850	0.834	1.129	0.833	0.977	120	488	28784	27693	-0.221	13293	15491	12613	15080	0
2	7	19	"PFK0629"	"Ks1228_7"	7230	26910	130	159	161	46	92	95	22	83	73	0	194	190	44	140	141	19	78	63	0	1.241	1.380	1.139	1.168	2.084	1.332	0.407	120	514	121	119	0.311	67	54	69	50	0
2	8	19	"PFK1093"	"Ks586_7"	7430	26920	140	787	753	265	90	91	19	99	98	0	1369	1281	377	138	139	16	100	100	0	0.566	0.580	0.560	0.556	1.340	0.585	0.930	156	466	1928	1806	-0.821	697	1231	663	1143	0
2	9	19	"pla_LSU"	"PLSU"	7610	26920	130	366	364	95	91	92	20	98	98	0	470	458	96	137	139	17	98	98	0	0.826	0.850	0.854	0.851	1.451	0.859	0.859	120	395	608	594	-0.276	275	333	273	321	0
2	10	19	"pla_ORF129"	"PORF129"	7800	26920	140	672	636	214	94	97	25	99	98	0	569	532	143	139	141	19	98	98	0	1.344	1.379	1.363	1.349	1.424	1.424	0.895	156	439	1008	935	0.427	578	430	542	393	0
2	11	19	"pla_ORF79"	"PORF79"	7990	26920	140	206	209	59	94	98	25	94	85	0	220	217	37	144	145	21	91	78	0	1.474	1.575	1.437	1.529	2.031	1.708	0.527	156	456	188	188	0.559	112	76	115	73	0
2	12	19	"pla_rpl14"	"Prpl14"	8180	26920	140	1501	1438	429	91	93	22	100	100	0	1051	1037	229	146	147	21	100	100	0	1.558	1.512	1.508	1.466	1.284	1.562	0.940	156	417	2315	2238	0.640	1410	905	1347	891	0
2	13	19	"PFBL B0020"	"oPFBLOB0020"	8360	26920	140	256	257	74	89	91	21	98	96	0	2110	2232	675	145	146	19	100	100	0	0.085	0.080	0.079	0.077	1.406	0.079	0.856	156	419	2132	2255	-3.557	167	1965	168	2087	0
2	14	19	"PFD66970"	"oPFD66970"	8550	26920	140	1123	1092	280	90	93	24	100	100	0	616	608	129	142	144	18	100	100	0	2.179	2.150	2.126	2.157	1.279	2.200	0.938	156	453	1507	1468	1.124	1033	474	1002	466	0
2	15	19	"PFC0765"	"oPFC0765"	8740	26910	120	162	161	39	92	94	24	85	71	0	146	146	25	139	141	17	34	12	0	10.000	9.857	3.369	3.544	3.320	9.073	0.035	120	441	77	76	3.322	70	7	69	7	0
2	16	19	"PFN0250"	"oPFN0250"	8940	26920	140	321	318	105	95	114	117	84	46	0	507	502	169	138	169	197	82	42	0	0.612	0.613	0.600	0.626	1.715	0.601	0.874	156	535	595	587	-0.707	226	369	223	364	0
2	17	19	"PFL0017"	"oPFL0017"	9120	26920	140	4484	4707	1839	98	137	182	100	99	0	4771	4899	1897	141	204	309	98	98	0	0.947	0.969	0.976	0.994	1.414	0.966	0.966	156	517	9016	9367	-0.078	4386	4630	4609	4758	0
2	18	19	"PFI17637"	"oPFI17637"	9320	26920	140	1023	984	265	96	98	22	100	100	0	1243	1232	305	140	140	17	100	100	0	0.840	0.813	0.810	0.810	1.280	0.813	0.951	156	447	2030	1980	-0.251	927	1103	888	1092	0
2	19	19	"PFM60472"	"oPFM60472"	9520	26900	150	98	100	22	95	98	22	19	4	0	131	131	22	139	139	16	12	3	0	-0.375	-0.625	0.807	0.921	4.066	3.073	0.015	156	467	-5	-3	Error	3	-8	5	-8	-50
2	20	19	"PFL0020"	"oPFL0020"	9680	26910	150	81	82	20	92	95	21	7	2	0	118	118	18	137	137	16	2	0	0	0.579	0.526	0.782	0.821	3.050	1.216	0.087	156	492	-30	-29	-0.788	-11	-19	-10	-19	-50
2	21	19	"PFI17639"	"oPFI17639"	9880	26920	130	354	347	97	90	94	21	100	100	0	254	256	58	135	136	16	98	95	0	2.218	2.124	2.180	2.210	1.705	2.271	0.696	120	503	383	378	1.150	264	119	257	121	0
2	22	19	"PFN0252"	"oPFN0252"	10070	26920	130	10085	9861	2662	90	93	21	100	100	0	6422	6463	1662	138	140	21	100	100	0	1.591	1.545	1.525	1.538	1.156	1.536	0.966	120	632	16279	16096	0.670	9995	6284	9771	6325	0
2	1	20	"PFBL B0027"	"oPFBLOB0027"	6090	27100	130	151	154	42	81	82	16	91	80	0	160	163	27	136	136	15	65	40	0	2.917	2.704	2.476	2.508	2.981	2.741	0.253	120	596	94	100	1.544	70	24	73	27	0
2	2	20	"PFC0768"	"oPFC0768"	6280	27100	140	494	482	141	82	84	17	100	99	0	309	294	70	134	134	15	94	92	0	2.354	2.500	2.419	2.635	1.601	2.469	0.880	156	493	587	560	1.235	412	175	400	160	0
2	3	20	"PFBL B0032"	"oPFBLOB0032"	6460	27100	150	83	84	17	84	85	17	12	2	0	108	110	16	136	136	15	1	0	0	0.036	0.000	0.438	0.421	3.131	0.557	0.022	156	493	-29	-26	-4.807	-1	-28	0	-26	-50
2	4	20	"PFBL B0033"	"oPFBLOB0033"	6650	27100	150	81	82	17	86	88	21	8	2	0	114	116	19	137	139	18	2	0	0	0.217	0.190	0.445	0.434	3.048	0.538	0.026	156	529	-28	-25	-2.202	-5	-23	-4	-21	-50
2	5	20	"PFB0684"	"oPFB0684"	6840	27100	150	73	76	17	89	90	21	3	0	0	107	110	19	137	139	17	1	0	0	0.533	0.481	0.641	0.583	2.619	0.794	0.109	156	543	-46	-40	-0.907	-16	-30	-13	-27	-50
2	6	20	"PFF72417"	"oPFF72417"	7030	27100	150	89	90	23	90	92	21	12	4	0	128	128	18	140	141	18	5	0	0	0.083	0.000	1.000	1.193	3.678	4.474	0.009	156	558	-13	-12	-3.585	-1	-12	0	-12	-50
2	7	20	"PFG0010"	"oPFG0010"	7220	27100	150	79	78	15	90	92	20	2	0	0	117	121	16	140	142	17	3	0	0	0.478	0.632	0.696	0.733	2.908	1.403	0.035	156	566	-34	-31	-1.064	-11	-23	-12	-19	-50
2	8	20	"PFBL B0035"	"oPFBLOB0035"	7420	27110	140	226	228	48	85	88	18	100	98	0	389	374	81	140	142	16	99	98	0	0.566	0.611	0.618	0.639	1.599	0.587	0.844	156	470	390	377	-0.820	141	249	143	234	0
2	9	20	"PFBL B0038"	"oPFBLOB0038"	7600	27100	150	77	79	18	87	89	19	8	1	0	109	113	20	142	143	16	2	0	0	0.303	0.276	0.472	0.492	2.444	0.597	0.069	156	459	-43	-37	-1.722	-10	-33	-8	-29	-50
2	10	20	"PFG0012"	"oPFG0012"	7790	27100	150	84	86	20	88	109	280	0	0	0	130	133	25	148	155	107	0	0	0	0.222	0.133	0.659	0.602	3.563	0.416	0.011	156	471	-22	-17	-2.170	-4	-18	-2	-15	-50
2	11	20	"PFD66974"	"oPFD66974"	7980	27100	150	94	97	22	93	153	487	0	0	0	152	150	19	158	185	255	0	0	0	-0.167	-0.500	1.000	1.050	4.848	2.008	0.844	156	489	-5	-4	Error	1	-6	4	-8	-50
2	12	20	"PFL0029"	"oPFL0029"	8180	27110	140	1558	1510	545	95	111	199	98	94	0	774	741	250	161	166	44	96	94	0	2.387	2.440	2.475	2.577	1.478	2.455	0.937	156	414	2076	1995	1.255	1463	613	1415	580	0
2	13	20	"PFD66975"	"oPFD66975"	8370	27110	140	375	384	120	91	94	21	98	96	0	2132	2167	689	158	158	17	100	100	0	0.144	0.146	0.151	0.139	1.410	0.144	0.915	156	391	2258	2302	-2.797	284	1974	293	2009	0
2	14	20	"PFM60473"	"oPFM60473"	8550	27100	150	126	316	353	92	94	25	52	43	0	174	271	210	152	153	18	51	42	0	1.545	1.882	1.661	1.400	2.532	1.886	0.764	156	441	56	343	0.628	34	22	224	119	-50
2	15	20	"PFM60503"	"oPFM60503"	8660	27110	140	1042	1049	339	91	93	24	100	100	0	708	701	222	148	150	18	98	98	0	1.698	1.732	1.709	1.798	1.356	1.700	0.952	156	438	1511	1511	0.764	951	560	958	553	0
2	16	20	"PFL0061"	"oPFL0061"	8840	27120	130	1978	1913	603	93	96	23	100	100	0	1120	1044	305	140	143	17	100	100	0	1.923	2.013	2.021	2.030	1.226	2.026	0.963	120	427	2865	2724	0.944	1885	980	1820	904	0
2	17	20	"PFG0034"	"oPFG0034"	9050	27120	140	4848	4709	1805	96	97	22	100	100	0	2288	2200	851	135	135	22	100	99	0	2.207	2.234	2.204	2.310	1.420	2.234	0.965	156	510	6905	6678	1.142	4752	2153	4613	2065	0
2	18	20	"PFF72455"	"oPFF72455"	9300	27100	150	100	126	108	96	98	21	21	8	0	131	144	65	138	137	21	10	7	0	-0.571	5.000	1.000	1.045	3.503	0.211	0.003	156	527	-3	36	Error	4	-7	30	6	-50
2	19	20	"PFM60505"	"oPFM60505"	9420	27120	140	400	398	134	95	98	22	98	98	0	290	292	85	139	140	19	92	89	0	2.020	1.980	1.953	2.118	1.709	1.979	0.831	156	425	456	456	1.014	305	151	303	153	0
2	20	20	"PFL0063"	"oPFL0063"	9610	27120	140	947	958	356	96	98	21	100	99	0	492	491	170	139	139	18	96	95	0	2.411	2.449	2.448	2.517	1.423	2.428	0.917	156	464	1204	1214	1.269	851	353	862	352	0
2	21	20	"PFJ12800"	"oPFJ12800"	9800	27120	140	631	621	184	95	97	22	100	100	0	394	383	92	137	137	16	99	98	0	2.086	2.138	2.175	2.204	1.417	2.176	0.893	156	470	793	772	1.060	536	257	526	246	0
2	22	20	"PFF72460"	"oPFF72460"	9990	27120	140	1199	1175	374	94	97	23	100	100	0	576	571	169	137	139	20	98	98	0	2.517	2.491	2.522	2.628	1.541	2.502	0.929	156	636	1544	1515	1.332	1105	439	1081	434	0
2	1	21	"PFK12904"	"oPFK12904"	6010	27300	130	857	896	270	78	80	17	100	100	0	1414	1542	457	137	139	19	100	100	0	0.610	0.582	0.569	0.581	1.200	0.570	0.959	120	515	2056	2223	-0.713	779	1277	818	1405	0
2	2	21	"PFM60507"	"oPFM60507"	6200	27310	130	459	446	140	80	81	17	99	99	0	915	855	248	135	137	20	99	99	0	0.486	0.508	0.511	0.500	1.446	0.506	0.900	120	503	1159	1086	-1.041	379	780	366	720	0
2	3	21	"PFK12905"	"oPFK12905"	6390	27300	130	246	252	73	82	83	17	99	97	0	328	330	87	133	134	16	98	95	0	0.841	0.863	0.820	0.899	1.644	0.837	0.806	120	472	359	367	-0.250	164	195	170	197	0
2	4	21	"PFF72461"	"oPFF72461"	6580	27310	130	5404	5051	1407	85	88	21	100	100	0	13476	12532	3329	136	138	28	100	100	0	0.399	0.401	0.401	0.397	1.182	0.396	0.969	120	497	18659	17362	-1.327	5319	13340	4966	12396	0
2	5	21	"PFN0268"	"oPFN0268"	6770	27310	130	876	872	252	88	90	22	100	100	0	1039	1047	278	136	139	27	100	100	0	0.873	0.861	0.855	0.852	1.257	0.855	0.935	120	530	1691	1695	-0.197	788	903	784	911	0
2	6	21	"PFL0071"	"oPFL0071"	6970	27310	130	618	611	139	87	90	20	100	100	0	339	338	66	136	137	16	99	98	0	2.616	2.594	2.603	2.699	1.440	2.670	0.862	120	528	734	726	1.387	531	203	524	202	0
2	7	21	"PFG0037"	"oPFG0037"	7160	27310	130	185	183	47	84	87	19	97	90	0	253	247	58	135	135	15	93	88	0	0.856	0.884	0.913	0.911	2.043	0.810	0.595	120	494	219	211	-0.224	101	118	99	112	0
2	8	21	"PFJ12801"	"oPFJ12801"	7350	27310	140	275	276	82	86	88	19	98	97	0	625	657	208	135	136	16	100	100	0	0.386	0.364	0.366	0.359	1.469	0.352	0.865	156	479	679	712	-1.374	189	490	190	522	0
2	9	21	"PFBL B0124"	"oPFBLOB0124"	7550	27310	140	451	454	148	87	89	20	100	98	0	535	552	146	140	140	16	100	99	0	0.922	0.891	0.862	0.860	1.411	0.903	0.897	156	411	759	779	-0.118	364	395	367	412	0
2	10	21	"PFI17675"	"oPFI17675"	7750	27310	140	9301	8973	2716	86	89	20	100	100	0	8640	8711	2284	146	147	16	100	100	0	1.085	1.038	1.040	1.018	1.200	1.052	0.974	156	439	17709	17452	0.118	9215	8494	8887	8565	0
2	11	21	"PFI17677"	"oPFI17677"	7940	27310	140	836	805	243	96	148	458	80	24	0	1033	1034	291	151	176	240	98	92	0	0.839	0.803	0.798	0.806	1.327	1.194	0.728	156	553	1622	1592	-0.253	740	882	709	883	0
2	12	21	"PFBL B0128"	"oPFBLOB0128"	8170	27290	150	112	117	31	100	153	463	0	0	0	144	143	26	152	177	243	0	0	0	-1.500	-1.889	1.400	1.309	4.555	161.928	0.000	156	539	4	8	Error	12	-8	17	-9	-50
2	13	21	"PFG0038"	"oPFG0038"	8310	27310	140	350	353	102	96	97	21	100	99	0	412	411	104	151	150	21	100	100	0	0.973	0.988	0.988	0.975	1.479	0.973	0.782	156	373	515	517	-0.039	254	261	257	260	0
2	14	21	"PFF72465"	"oPFF72465"	8500	27310	140	3484	3333	932	95	96	24	100	100	0	2482	2374	685	155	155	20	100	100	0	1.456	1.459	1.450	1.488	1.290	1.447	0.966	156	377	5716	5457	0.542	3389	2327	3238	2219	0
2	15	21	"PFI17678"	"oPFI17678"	8690	27310	140	373	360	105	95	98	28	98	96	0	262	268	65	149	152	21	94	91	0	2.460	2.227	2.197	2.256	1.567	2.171	0.794	156	474	391	384	1.299	278	113	265	119	0
2	16	21	"PFD66997"	"oPFD66997"	8900	27270	150	137	135	39	94	98	26	63	37	0	169	175	38	142	143	25	50	35	0	1.593	1.242	1.288	1.371	3.238	1.158	0.362	156	587	70	74	0.671	43	27	41	33	-50
2	17	21	"PFM60539"	"oPFM60539"	9120	27290	150	89	117	157	95	97	23	14	6	0	119	138	139	138	136	24	3	2	0	0.316	100000.000	0.750	0.857	3.500	0.517	0.108	156	565	-25	22	-1.663	-6	-19	22	0	-50
2	18	21	"PFBL B0176"	"oPFBLOB0176"	9250	27310	140	1469	1423	387	95	98	23	100	100	0	1669	1647	452	140	139	24	100	100	0	0.899	0.881	0.875	0.896	1.302	0.867	0.960	156	432	2903	2835	-0.154	1374	1529	1328	1507	0
2	19	21	"PFI17723"	"oPFI17723"	9440	27310	140	4594	4404	1234	95	98	22	100	100	0	2108	1992	557	142	145	21	100	100	0	2.288	2.329	2.321	2.347	1.178	2.340	0.969	156	348	6465	6159	1.194	4499	1966	4309	1850	0
2	20	21	"PFG0055"	"oPFG0055"	9640	27310	140	1113	1163	483	96	99	22	100	100	0	3277	3395	1334	140	141	18	100	100	0	0.324	0.328	0.327	0.318	1.263	0.330	0.959	156	346	4154	4322	-1.625	1017	3137	1067	3255	0
2	21	21	"PFF72499"	"oPFF72499"	9820	27310	150	344	348	103	100	102	23	96	96	0	324	319	70	138	139	16	98	97	0	1.312	1.370	1.377	1.354	1.578	1.442	0.825	156	359	430	429	0.392	244	186	248	181	0
2	22	21	"PFF72501"	"oPFF72501"	10020	27310	140	963	946	325	98	100	23	100	100	0	515	512	151	140	140	16	98	98	0	2.307	2.280	2.247	2.303	1.360	2.330	0.916	156	574	1240	1220	1.206	865	375	848	372	0
2	1	22	"PFI17727"	"oPFI17727"	6040	27490	130	357	355	75	78	80	18	100	100	0	293	294	52	133	134	19	100	98	0	1.744	1.720	1.712	1.766	1.464	1.691	0.781	120	613	439	438	0.802	279	160	277	161	0
2	2	22	"PFF72502"	"oPFF72502"	6230	27490	140	356	357	105	80	81	18	100	99	0	370	370	95	131	133	17	99	98	0	1.155	1.159	1.174	1.181	1.505	1.148	0.853	156	675	515	516	0.208	276	239	277	239	0
2	3	22	"PFA32037"	"oPFA32037"	6420	27490	140	536	509	154	80	81	16	100	100	0	389	378	96	131	131	15	98	97	0	1.767	1.737	1.728	1.777	1.424	1.735	0.910	156	662	714	676	0.822	456	258	429	247	0
2	4	22	"PFM60541"	"oPFM60541"	6600	27490	130	695	684	201	83	84	18	100	100	0	649	654	167	132	134	26	100	100	0	1.184	1.151	1.167	1.143	1.271	1.176	0.935	120	576	1129	1123	0.243	612	517	601	522	0
2	5	22	"PFL0145"	"oPFL0145"	6800	27500	140	901	884	338	84	86	19	98	98	0	697	696	195	132	134	16	100	100	0	1.446	1.418	1.408	1.320	1.538	1.497	0.932	156	706	1382	1364	0.532	817	565	800	564	0
2	6	22	"PFL0147"	"oPFL0147"	6990	27500	140	1429	1351	400	83	85	19	100	100	0	878	878	224	133	134	15	100	100	0	1.807	1.702	1.706	1.657	1.290	1.732	0.957	156	681	2091	2013	0.853	1346	745	1268	745	0
2	7	22	"PFF72508"	"oPFF72508"	7190	27500	140	152	156	42	83	86	26	87	68	0	421	399	104	131	133	24	99	99	0	0.238	0.272	0.266	0.252	1.973	0.270	0.562	156	715	359	341	-2.071	69	290	73	268	0
2	8	22	"PFF72510"	"oPFF72510"	7410	27480	150	110	115	32	83	87	27	48	24	0	129	129	19	130	133	33	3	0	0	-27.000	-32.000	2.125	2.330	3.995	1.742	0.165	156	679	26	31	Error	27	-1	32	-1	-50
2	9	22	"PFM60545"	"oPFM60545"	7600	27480	150	88	90	20	82	84	19	26	6	0	114	114	21	134	135	16	5	1	0	-0.300	-0.400	0.590	0.665	4.595	6.352	0.001	156	597	-14	-12	Error	6	-20	8	-20	-50
2	10	22	"PFM60547"	"oPFM60547"	7770	27500	140	857	842	262	85	87	19	100	100	0	623	642	174	138	139	16	100	100	0	1.592	1.502	1.457	1.490	1.316	1.529	0.920	156	585	1257	1261	0.671	772	485	757	504	0
2	11	22	"PFL0150"	"oPFL0150"	7940	27490	130	476	481	141	90	91	20	100	98	0	952	957	268	140	143	21	100	100	0	0.475	0.479	0.463	0.468	1.332	0.465	0.922	120	558	1198	1208	-1.073	386	812	391	817	0
2	12	22	"PFL0152"	"oPFL0152"	8140	27500	130	364	359	91	92	93	21	100	100	0	255	257	55	138	139	20	97	93	0	2.325	2.244	2.198	2.298	1.503	2.247	0.785	120	688	389	386	1.217	272	117	267	119	0
2	13	22	"PFL0154"	"oPFL0154"	8360	27480	150	95	95	21	89	91	20	17	4	0	122	125	24	140	140	17	10	1	0	-0.333	-0.400	0.576	0.639	3.614	0.428	0.001	156	627	-12	-9	Error	6	-18	6	-15	-50
2	14	22	"PFL0156"	"oPFL0156"	8510	27500	140	708	686	191	87	90	19	100	100	0	2215	2133	652	143	145	18	100	100	0	0.300	0.301	0.300	0.308	1.360	0.291	0.945	156	568	2693	2589	-1.738	621	2072	599	1990	0
2	15	22	"PFBL B0186"	"oPFBLOB0186"	8700	27500	140	438	428	133	89	92	22	98	98	0	601	581	185	144	146	19	98	96	0	0.764	0.776	0.770	0.802	1.440	0.751	0.908	156	668	806	776	-0.389	349	457	339	437	0
2	16	22	"PFH0037"	"oPFH0037"	8900	27500	140	725	728	310	90	95	25	98	97	0	1760	1832	778	141	142	21	99	98	0	0.392	0.377	0.374	0.373	1.523	0.372	0.928	156	738	2254	2329	-1.350	635	1619	638	1691	0
2	17	22	"PFF72513"	"oPFF72513"	9070	27500	130	292	284	81	90	93	22	95	95	0	437	426	117	140	140	23	95	95	0	0.680	0.678	0.663	0.681	1.564	0.642	0.790	120	656	499	480	-0.556	202	297	194	286	0
2	18	22	"PFM60550"	"oPFM60550"	9310	27480	150	92	95	21	88	91	21	25	7	0	136	134	23	140	141	23	8	0	0	-1.000	-1.167	0.723	0.846	4.041	1.641	0.010	156	700	0	1	Error	4	-4	7	-6	-50
2	19	22	"EMPTY"	"EMPTY"	9500	27480	150	87	88	18	85	87	19	18	3	0	140	140	14	139	140	18	13	0	0	2.000	3.000	1.287	1.432	4.530	0.420	0.002	156	620	3	4	1.000	2	1	3	1	-50
2	20	22	"EMPTY"	"EMPTY"	9690	27480	150	91	93	17	86	88	20	17	3	0	141	142	16	137	138	15	23	7	0	1.250	1.400	1.098	1.121	4.000	0.022	0.000	156	604	9	12	0.322	5	4	7	5	-50
2	21	22	"EMPTY"	"EMPTY"	9880	27480	150	91	91	18	85	89	21	16	3	0	140	140	15	137	137	16	17	5	0	2.000	2.000	1.375	1.211	3.783	7.639	0.005	156	613	9	9	1.000	6	3	6	3	-50
2	22	22	"EMPTY"	"EMPTY"	10070	27480	150	89	90	19	89	91	20	10	5	0	141	141	16	138	139	16	17	4	0	0.000	0.333	1.483	1.296	3.046	5.484	0.014	156	904	3	4	Error	0	3	1	3	-50
3	1	1	"PFE0652"	"E9164_1"	10320	23420	130	249	257	52	90	93	21	99	99	0	521	517	101	132	133	17	100	100	0	0.409	0.434	0.431	0.426	1.448	0.424	0.800	120	569	548	552	-1.291	159	389	167	385	0
3	2	1	"PFE0127"	"E15452_2"	10510	23420	130	5029	4962	1332	89	93	22	100	100	0	3321	3057	856	130	132	21	100	100	0	1.548	1.665	1.656	1.680	1.219	1.648	0.955	120	525	8131	7800	0.631	4940	3191	4873	2927	0
3	3	1	"PFE0630"	"E8314_1"	10700	23430	140	3375	3305	1237	91	95	32	100	100	0	1654	1653	576	130	132	19	100	100	0	2.155	2.110	2.117	2.072	1.427	2.149	0.957	156	668	4808	4737	1.108	3284	1524	3214	1523	0
3	4	1	"PFE0335"	"E23986_4"	10880	23430	120	12351	12315	3646	92	96	35	100	100	0	7842	7626	1983	129	130	15	100	100	0	1.589	1.630	1.644	1.613	1.179	1.669	0.968	120	483	19972	19720	0.668	12259	7713	12223	7497	0
3	5	1	"PFE0497"	"E3038_1"	11070	23430	140	4211	4390	1469	92	93	20	100	100	0	2392	2288	755	127	127	15	100	100	0	1.819	1.989	1.968	2.048	1.430	2.005	0.963	156	659	6384	6459	0.863	4119	2265	4298	2161	0
3	6	1	"PFE0489"	"E29931_1"	11270	23430	140	2185	1975	749	90	92	21	100	100	0	1297	1247	480	125	126	14	99	98	0	1.788	1.680	1.647	1.816	1.673	1.671	0.962	156	667	3267	3007	0.838	2095	1172	1885	1122	0
3	7	1	"PFE0152"	"E16122_8"	11450	23430	130	2320	2408	781	87	90	23	100	100	0	1746	1762	576	124	126	15	100	100	0	1.377	1.417	1.383	1.439	1.274	1.409	0.956	120	573	3855	3959	0.461	2233	1622	2321	1638	0
3	8	1	"PFE0560"	"E5006_15"	11640	23430	130	1384	1352	354	87	90	22	100	100	0	695	665	154	125	127	16	100	100	0	2.275	2.343	2.350	2.340	1.210	2.338	0.952	120	619	1867	1805	1.186	1297	570	1265	540	0
3	9	1	"PFE0506"	"E3215_1"	11840	23430	130	4222	3960	1220	89	90	19	100	100	0	6751	6403	1979	130	130	16	100	100	0	0.624	0.617	0.617	0.615	1.170	0.609	0.964	120	607	10754	10144	-0.680	4133	6621	3871	6273	0
3	10	1	"PFF0276"	"F18248_2"	12020	23430	130	698	667	183	91	94	20	100	100	0	838	825	207	129	130	16	100	100	0	0.856	0.828	0.809	0.823	1.265	0.815	0.933	120	603	1316	1272	-0.224	607	709	576	696	0
3	11	1	"PFF1508"	"F59453_1"	12220	23430	130	2413	2444	714	92	95	21	100	100	0	1460	1426	407	127	128	15	100	100	0	1.741	1.811	1.818	1.811	1.200	1.810	0.964	120	623	3654	3651	0.800	2321	1333	2352	1299	0
3	12	1	"PFF1029"	"F4425_1"	12410	23430	130	3308	3059	991	93	95	21	100	100	0	2525	2307	729	127	128	15	100	100	0	1.341	1.361	1.356	1.354	1.163	1.346	0.964	120	571	5613	5146	0.423	3215	2398	2966	2180	0
3	13	1	"PFF0774"	"F35531_1"	12610	23430	130	3012	2824	775	94	95	21	100	100	0	2784	2601	667	127	128	16	100	100	0	1.098	1.103	1.101	1.095	1.195	1.096	0.959	120	584	5575	5204	0.135	2918	2657	2730	2474	0
3	14	1	"PFF0382"	"F21003_1"	12810	23430	120	257	261	73	93	95	21	99	98	0	244	238	57	126	128	16	94	94	0	1.390	1.500	1.434	1.430	1.554	1.536	0.700	120	597	282	280	0.475	164	118	168	112	0
3	15	1	"PFF0437"	"F22770_1"	13000	23430	130	4996	4815	1476	90	93	22	100	100	0	5055	4817	1443	126	127	15	100	100	0	0.995	1.007	1.021	1.003	1.198	1.010	0.956	120	590	9835	9416	-0.007	4906	4929	4725	4691	0
3	16	1	"PFF0027"	"F10724_1"	13180	23430	140	210	211	60	92	94	21	96	89	0	211	210	43	128	130	17	92	87	0	1.422	1.451	1.336	1.364	1.999	1.581	0.541	156	681	201	201	0.508	118	83	119	82	0
3	17	1	"PFF0760"	"F35197_2"	13370	23430	130	5106	4985	1460	93	96	24	100	100	0	4284	4121	1053	132	133	19	100	100	0	1.207	1.226	1.219	1.209	1.202	1.244	0.951	120	575	9165	8881	0.272	5013	4152	4892	3989	0
3	18	1	"PFF0169"	"F15775_1"	13550	23430	130	573	582	140	91	95	22	100	100	0	442	441	80	129	130	17	100	100	0	1.540	1.574	1.559	1.563	1.307	1.588	0.886	120	640	795	803	0.623	482	313	491	312	0
3	19	1	"PFF1930"	"F960_5"	13750	23430	130	4951	4992	1554	92	94	20	100	100	0	3357	3279	959	126	127	16	100	100	0	1.504	1.554	1.562	1.545	1.219	1.567	0.959	120	676	8090	8053	0.589	4859	3231	4900	3153	0
3	20	1	"PFF0151"	"F15196_1"	13960	23430	120	3613	3465	1016	92	94	20	100	100	0	3499	3401	1063	126	127	16	100	100	0	1.044	1.030	1.025	1.040	1.172	1.016	0.954	120	585	6894	6648	0.062	3521	3373	3373	3275	0
3	21	1	"PFF1609"	"F63380_2"	14150	23410	150	109	113	29	87	89	20	50	28	0	136	135	17	123	124	16	39	8	0	1.692	2.167	1.882	1.489	3.493	3.135	0.065	156	846	35	38	0.759	22	13	26	12	-50
3	22	1	"PFF1869"	"F7374_2"	14340	23430	130	216	216	46	85	86	19	100	99	0	244	241	47	123	124	16	96	94	0	1.083	1.110	1.093	1.165	1.833	1.080	0.667	120	713	252	249	0.115	131	121	131	118	0
3	1	2	"PFF1444"	"F5729_1"	10380	23580	150	98	100	20	103	105	24	7	0	0	124	125	18	139	140	17	4	0	0	0.333	0.214	0.896	1.080	3.933	2.371	0.011	156	657	-20	-17	-1.585	-5	-15	-3	-14	-50
3	2	2	"PFF0230"	"F17039_3"	10510	23600	150	122	127	34	99	102	24	47	28	0	157	157	27	135	138	21	50	22	0	1.045	1.273	1.282	1.288	3.340	1.820	0.122	156	511	45	50	0.064	23	22	28	22	-50
3	3	2	"PFM0480"	"M38913_8"	10720	23610	130	1942	1856	499	97	99	23	100	100	0	1806	1653	444	132	134	16	100	100	0	1.102	1.156	1.131	1.164	1.179	1.140	0.964	120	494	3519	3280	0.140	1845	1674	1759	1521	0
3	4	2	"PFM0579"	"M446_3"	10920	23610	140	3047	2802	1099	97	99	23	100	100	0	1697	1631	669	132	133	17	98	97	0	1.885	1.805	1.793	1.942	1.676	1.781	0.953	156	507	4515	4204	0.915	2950	1565	2705	1499	0
3	5	2	"PFM0717"	"M5299_3"	11110	23610	130	201	205	62	95	98	48	83	60	0	286	277	83	130	130	16	92	89	0	0.679	0.748	0.724	0.698	1.737	0.850	0.481	120	451	262	257	-0.557	106	156	110	147	0
3	6	2	"PFM0868"	"M724_5"	11300	23610	130	747	707	281	94	95	21	98	98	0	579	552	210	129	130	16	95	95	0	1.451	1.449	1.479	1.485	1.675	1.390	0.920	120	482	1103	1036	0.537	653	450	613	423	0
3	7	2	"PFM0875"	"M783_4"	11500	23610	130	1351	1317	342	92	95	23	100	100	0	1315	1268	300	127	128	17	100	100	0	1.060	1.074	1.081	1.065	1.196	1.078	0.955	120	434	2447	2366	0.084	1259	1188	1225	1141	0
3	8	2	"PFM0093"	"M16622_6"	11690	23610	130	1574	1545	498	90	92	20	100	100	0	1238	1194	270	128	130	17	100	100	0	1.337	1.365	1.402	1.315	1.264	1.420	0.941	120	455	2594	2521	0.419	1484	1110	1455	1066	0
3	9	2	"PFM0612"	"M45542_7"	11880	23610	130	2071	1927	805	93	94	19	100	100	0	2321	2288	997	132	133	17	99	98	0	0.904	0.851	0.867	0.909	1.571	0.826	0.919	120	407	4167	3990	-0.146	1978	2189	1834	2156	0
3	10	2	"PFM0634"	"M46791_1"	12070	23610	130	4651	4447	1080	98	100	21	100	100	0	3444	3435	803	130	131	17	100	100	0	1.374	1.316	1.318	1.312	1.164	1.310	0.964	120	447	7867	7654	0.458	4553	3314	4349	3305	0
3	11	2	"PFM0704"	"M52103_1"	12260	23610	130	419	408	97	97	99	23	99	99	0	442	429	94	129	130	16	100	100	0	1.029	1.037	1.070	1.035	1.417	1.025	0.889	120	541	635	611	0.041	322	313	311	300	0
3	12	2	"PFM0190"	"M22662_1"	12480	23580	150	112	114	26	97	99	23	42	12	0	138	139	25	129	130	16	32	14	0	1.667	1.700	1.500	1.340	3.219	1.829	0.050	156	577	24	27	0.737	15	9	17	10	-50
3	13	2	"PFM0225"	"M24933_4"	12640	23620	130	3194	3273	1166	96	97	21	100	100	0	3426	3498	1137	129	130	17	100	100	0	0.940	0.943	0.932	0.933	1.187	0.958	0.959	120	489	6395	6546	-0.090	3098	3297	3177	3369	0
3	14	2	"PFM0412"	"M36754_1"	12850	23620	130	8141	8095	2671	96	100	23	100	100	0	4346	4201	1254	129	130	16	100	100	0	1.908	1.964	2.005	1.946	1.201	2.035	0.959	120	532	12262	12071	0.932	8045	4217	7999	4072	0
3	15	2	"PFM0630"	"M46462_5"	13030	23620	130	2290	2217	671	95	99	22	100	100	0	2576	2540	727	129	129	16	100	100	0	0.897	0.880	0.881	0.881	1.248	0.887	0.952	120	484	4642	4533	-0.157	2195	2447	2122	2411	0
3	16	2	"PFM0465"	"M38247_1"	13230	23610	130	2502	2387	669	95	97	22	100	100	0	1678	1597	419	131	133	18	100	100	0	1.556	1.563	1.548	1.555	1.228	1.567	0.953	120	453	3954	3758	0.638	2407	1547	2292	1466	0
3	17	2	"PFM0026"	"M11919_1"	13400	23620	130	14114	14501	3980	97	101	24	100	100	0	14078	14393	3970	134	136	19	100	100	0	1.005	1.010	0.987	1.012	1.146	1.007	0.951	120	441	27961	28663	0.008	14017	13944	14404	14259	0
3	18	2	"PFM0819"	"M5894_4"	13610	23620	130	1515	1441	347	97	101	23	100	100	0	876	828	187	131	132	17	100	100	0	1.903	1.928	1.881	1.938	1.289	1.969	0.928	120	497	2163	2041	0.929	1418	745	1344	697	0
3	19	2	"PFM0473"	"M38757_6"	13800	23620	130	623	623	164	96	98	21	100	100	0	449	429	113	128	129	16	99	98	0	1.642	1.751	1.812	1.826	1.446	1.786	0.860	120	525	848	828	0.715	527	321	527	301	0
3	20	2	"PFM0062"	"M14235_3"	13980	23620	130	6380	6318	1722	94	96	21	100	100	0	5752	5610	1663	128	130	17	100	100	0	1.118	1.135	1.123	1.152	1.187	1.144	0.952	120	544	11910	11706	0.161	6286	5624	6224	5482	0
3	21	2	"PFM0821"	"M59170_2"	14180	23620	130	3336	3195	949	94	96	20	100	100	0	4653	4356	1396	129	131	17	100	100	0	0.717	0.734	0.720	0.757	1.270	0.720	0.952	120	533	7766	7328	-0.481	3242	4524	3101	4227	0
3	22	2	"PFN0022"	"N127_5"	14360	23620	120	292	297	68	90	91	20	99	99	0	441	423	87	126	127	16	100	100	0	0.641	0.697	0.673	0.691	1.490	0.696	0.833	120	541	517	504	-0.641	202	315	207	297	0
3	1	3	"PFN0013"	"N127_32"	10370	23800	130	710	691	155	101	103	24	100	100	0	437	438	82	134	136	17	100	100	0	2.010	1.941	1.952	1.941	1.325	2.003	0.891	120	646	912	894	1.007	609	303	590	304	0
3	2	3	"PFN0021"	"N127_48"	10560	23800	130	1440	1398	358	97	100	21	100	100	0	917	871	223	132	133	16	100	100	0	1.711	1.760	1.747	1.784	1.267	1.748	0.943	120	530	2128	2040	0.775	1343	785	1301	739	0
3	3	3	"PFN0027"	"N128_1"	10760	23800	130	235	234	59	97	98	20	99	96	0	173	172	34	131	132	15	82	60	0	3.286	3.341	3.105	3.195	2.168	3.436	0.410	120	515	180	178	1.716	138	42	137	41	0
3	4	3	"PFN0057"	"N128_56"	10950	23800	130	1517	1447	361	96	99	48	100	100	0	920	868	207	131	131	16	100	100	0	1.801	1.833	1.883	1.872	1.258	1.864	0.936	120	448	2210	2088	0.849	1421	789	1351	737	0
3	5	3	"PFB0078"	"B297"	11140	23800	130	501	491	114	91	97	51	100	100	0	428	429	90	129	130	17	99	99	0	1.371	1.333	1.316	1.336	1.347	1.426	0.812	120	381	709	700	0.455	410	299	400	300	0
3	6	3	"PFB0080"	"B3"	11330	23800	130	260	253	69	95	98	24	96	91	0	374	349	95	130	131	18	95	94	0	0.676	0.721	0.708	0.711	1.406	0.723	0.857	120	440	409	377	-0.564	165	244	158	219	0
3	7	3	"PFB0083"	"B306"	11520	23760	150	107	110	26	92	95	21	39	19	0	132	134	21	126	127	16	27	11	0	2.500	2.250	1.207	1.199	4.266	3.134	0.044	156	582	21	26	1.322	15	6	18	8	-50
3	8	3	"PFB0085"	"B310"	11710	23800	130	568	539	176	89	92	19	99	97	0	1179	1139	393	127	128	16	99	98	0	0.455	0.445	0.447	0.448	1.402	0.432	0.916	120	519	1531	1462	-1.135	479	1052	450	1012	0
3	9	3	"PFB0090"	"B32"	11910	23750	150	100	102	23	91	93	19	32	9	0	135	140	25	129	131	17	31	10	0	1.500	1.000	1.224	1.156	3.506	1.841	0.032	156	588	15	22	0.585	9	6	11	11	-50
3	10	3	"PFB0092"	"B322"	12080	23800	130	845	799	221	92	95	22	100	100	0	467	450	121	126	128	17	99	97	0	2.208	2.182	2.129	2.295	1.399	2.147	0.915	120	518	1094	1031	1.143	753	341	707	324	0
3	11	3	"PFB0109"	"B366"	12280	23800	120	1336	1263	337	91	94	22	100	100	0	717	688	177	123	125	15	100	99	0	2.096	2.074	2.065	2.126	1.267	2.084	0.941	120	499	1839	1737	1.068	1245	594	1172	565	0
3	12	3	"PFB0111"	"B370"	12460	23800	130	1037	970	324	94	95	20	100	100	0	500	497	141	125	126	15	100	99	0	2.515	2.355	2.347	2.382	1.286	2.379	0.925	120	570	1318	1248	1.330	943	375	876	372	0
3	13	3	"PFB0114"	"B374"	12660	23800	130	701	693	169	92	93	20	100	100	0	617	615	108	125	126	15	100	100	0	1.238	1.227	1.217	1.212	1.223	1.252	0.937	120	577	1101	1091	0.308	609	492	601	490	0
3	14	3	"PFB0120"	"B388"	12870	23800	120	286	285	80	91	94	20	100	97	0	263	260	59	125	126	15	96	93	0	1.413	1.437	1.482	1.450	1.555	1.485	0.770	120	497	333	329	0.499	195	138	194	135	0
3	15	3	"PFB0122"	"B391"	13060	23800	120	941	922	316	92	94	20	100	100	0	644	652	196	126	128	16	100	99	0	1.639	1.578	1.539	1.582	1.397	1.614	0.916	120	454	1367	1356	0.713	849	518	830	526	0
3	16	3	"PFB0125"	"B397"	13230	23800	120	752	730	154	89	93	21	100	100	0	449	440	73	126	127	15	100	100	0	2.053	2.041	2.039	2.037	1.235	2.054	0.918	120	462	986	955	1.037	663	323	641	314	0
3	17	3	"PFB0143"	"B440"	13440	23770	150	104	121	114	93	96	23	28	6	0	128	152	139	127	129	17	20	7	0	11.000	1.120	1.201	1.365	4.347	0.825	0.757	156	508	12	53	3.459	11	1	28	25	-50
3	18	3	"PFB0145"	"B444"	13610	23800	130	153	154	35	91	93	21	89	71	0	727	731	168	124	125	16	100	100	0	0.103	0.104	0.103	0.096	1.844	0.093	0.504	120	455	665	670	-3.282	62	603	63	607	0
3	19	3	"PFB0147"	"B449"	13800	23810	130	246	262	72	86	90	21	100	100	0	894	913	253	121	122	16	100	100	0	0.207	0.222	0.223	0.215	1.386	0.220	0.850	120	516	933	968	-2.272	160	773	176	792	0
3	20	3	"PFB0149"	"B453"	13990	23810	130	493	478	119	88	89	19	99	99	0	1683	1685	420	122	124	16	100	100	0	0.259	0.250	0.249	0.240	1.449	0.242	0.911	120	535	1966	1953	-1.946	405	1561	390	1563	0
3	21	3	"PFB0151"	"B456"	14190	23800	130	1265	1262	292	90	91	19	100	100	0	1388	1394	288	122	125	16	100	100	0	0.928	0.921	0.914	0.916	1.203	0.926	0.940	120	518	2441	2444	-0.108	1175	1266	1172	1272	0
3	22	3	"PFB0153"	"B458"	14370	23800	130	635	616	148	86	88	18	100	100	0	374	366	67	121	124	16	100	100	0	2.170	2.163	2.150	2.160	1.426	2.244	0.873	120	611	802	775	1.118	549	253	530	245	0
3	1	4	"PFB0170"	"B491"	10400	23990	130	1359	1278	372	89	92	21	100	100	0	1924	1818	422	127	129	19	100	100	0	0.707	0.703	0.695	0.682	1.243	0.719	0.963	120	617	3067	2880	-0.501	1270	1797	1189	1691	0
3	2	4	"PFB0172"	"B496"	10590	23980	130	167	168	37	91	93	27	94	69	0	237	231	45	127	129	20	94	91	0	0.691	0.740	0.758	0.760	2.139	0.731	0.536	120	518	186	181	-0.533	76	110	77	104	0
3	3	4	"PFB0174"	"B498"	10780	23980	130	454	451	126	92	95	36	100	100	0	336	339	77	129	129	15	99	98	0	1.749	1.710	1.774	1.760	1.500	1.760	0.875	120	499	569	569	0.806	362	207	359	210	0
3	4	4	"PFB0177"	"B50"	11010	23960	150	89	92	20	93	95	20	12	3	0	121	122	20	129	129	16	9	3	0	0.500	0.143	0.781	0.753	3.321	2.333	0.014	156	493	-12	-8	-1.000	-4	-8	-1	-7	-50
3	5	4	"PFB0179"	"B504"	11160	23980	130	258	256	50	92	94	22	100	100	0	252	251	42	126	127	15	99	98	0	1.317	1.312	1.291	1.350	1.488	1.341	0.760	120	275	292	289	0.398	166	126	164	125	0
3	6	4	"PFB0181"	"B506"	11290	23940	150	100	105	26	96	100	26	24	7	0	136	136	17	128	129	18	26	5	0	0.500	1.125	1.570	1.272	3.303	3.268	0.070	156	497	12	17	-1.000	4	8	9	8	-50
3	7	4	"PFD0024"	"D12635_25"	11520	23980	130	1490	1419	342	93	97	25	100	100	0	1000	934	256	127	129	18	100	100	0	1.600	1.643	1.629	1.700	1.263	1.593	0.955	120	621	2270	2133	0.678	1397	873	1326	807	0
3	8	4	"PFD0027"	"D12635_33"	11720	23980	130	204	208	47	89	90	17	98	97	0	247	243	40	126	127	15	98	95	0	0.950	1.017	1.033	0.991	1.762	1.039	0.697	120	529	236	236	-0.073	115	121	119	117	0
3	9	4	"PFD0029"	"D12635_37"	11900	23990	130	961	935	209	90	91	18	100	100	0	1150	1080	241	128	129	16	100	100	0	0.852	0.888	0.887	0.891	1.190	0.867	0.949	120	526	1893	1797	-0.231	871	1022	845	952	0
3	10	4	"PFD0031"	"D12635_39"	12090	23990	130	1489	1419	319	89	91	20	100	100	0	1493	1386	325	124	125	16	100	100	0	1.023	1.054	1.057	1.061	1.204	1.038	0.958	120	505	2769	2592	0.032	1400	1369	1330	1262	0
3	11	4	"PFD0034"	"D12635_48"	12280	23990	120	741	736	179	89	91	17	100	100	0	1051	981	231	122	123	14	100	100	0	0.702	0.753	0.751	0.754	1.287	0.734	0.927	120	498	1581	1506	-0.511	652	929	647	859	0
3	12	4	"PFD0036"	"D12635_51"	12480	23990	130	1295	1273	294	89	91	19	100	100	0	4385	4106	921	123	125	14	100	100	0	0.283	0.297	0.294	0.297	1.180	0.291	0.957	120	523	5468	5167	-1.821	1206	4262	1184	3983	0
3	13	4	"PFD0064"	"D16785_11"	12670	23990	120	524	521	136	89	90	21	100	100	0	326	325	56	124	126	15	100	100	0	2.153	2.149	2.112	2.121	1.316	2.245	0.873	120	404	637	633	1.107	435	202	432	201	0
3	14	4	"PFD0066"	"D16785_17"	12860	23990	120	470	457	110	88	89	19	100	100	0	348	343	64	123	125	14	100	100	0	1.698	1.677	1.714	1.673	1.350	1.742	0.873	120	399	607	589	0.764	382	225	369	220	0
3	15	4	"PFD0069"	"D16785_21"	13040	23990	120	670	655	172	88	91	22	100	100	0	610	582	121	122	124	14	100	100	0	1.193	1.233	1.221	1.212	1.269	1.245	0.930	120	476	1070	1027	0.254	582	488	567	460	0
3	16	4	"PFD0073"	"D16785_3"	13240	23990	130	5905	5569	1548	89	91	22	100	100	0	5244	4964	1406	125	126	15	100	100	0	1.136	1.132	1.120	1.130	1.251	1.127	0.962	120	511	10935	10319	0.184	5816	5119	5480	4839	0
3	17	4	"PFD0075"	"D16785_33"	13420	23960	150	106	109	26	91	92	19	44	21	0	132	131	19	124	125	15	30	10	0	1.875	2.571	1.500	1.695	3.550	7.355	0.010	156	604	23	25	0.907	15	8	18	7	-50
3	18	4	"PFD0077"	"D16785_36"	13630	23990	120	2127	2031	472	87	89	18	100	100	0	1520	1414	359	120	121	15	100	100	0	1.457	1.502	1.465	1.522	1.292	1.502	0.946	120	472	3440	3238	0.543	2040	1400	1944	1294	0
3	19	4	"PFD0096"	"D17715_112"	13820	23990	130	582	555	153	82	84	18	100	100	0	802	757	207	113	114	14	100	100	0	0.726	0.734	0.719	0.731	1.293	0.720	0.922	120	458	1189	1117	-0.463	500	689	473	644	0
3	20	4	"PFD0098"	"D17715_12"	14000	23990	120	1049	988	271	83	84	18	100	100	0	614	583	143	113	114	14	100	98	0	1.928	1.926	1.953	1.981	1.430	1.958	0.906	120	468	1467	1375	0.947	966	501	905	470	0
3	21	4	"PFD0102"	"D17715_13"	14190	23990	120	2353	2365	727	83	85	18	100	100	0	1012	1011	282	115	116	14	100	100	0	2.531	2.547	2.497	2.534	1.235	2.566	0.954	120	512	3167	3178	1.340	2270	897	2282	896	0
3	22	4	"PFD0104"	"D17715_134"	14390	23990	120	379	374	91	85	86	17	100	100	0	274	273	51	121	122	15	100	99	0	1.922	1.901	1.885	1.926	1.449	1.981	0.835	120	529	447	441	0.942	294	153	289	152	0
3	1	5	"PFD0106"	"D17715_138"	10400	24170	130	333	331	92	86	89	21	99	99	0	237	237	43	125	127	19	98	95	0	2.205	2.188	2.199	2.196	1.549	2.351	0.727	120	542	359	357	1.141	247	112	245	112	0
3	2	5	"PFD0108"	"D17715_140"	10590	24170	120	612	619	145	88	92	36	100	100	0	396	388	75	125	128	20	99	99	0	1.934	2.019	1.979	2.053	1.401	2.071	0.897	120	506	795	794	0.951	524	271	531	263	0
3	3	5	"PFD0130"	"D17715_44"	10810	24140	150	100	100	23	89	93	33	16	1	0	133	139	23	127	128	16	39	19	0	1.833	0.917	1.113	1.064	3.573	8.401	0.079	156	665	17	23	0.874	11	6	11	12	-50
3	4	5	"PFD0132"	"D17715_47"	10970	24160	110	122	131	33	90	93	22	68	38	0	152	149	27	126	127	16	66	32	0	1.231	1.783	1.350	1.251	2.970	1.748	0.201	80	403	58	64	0.300	32	26	41	23	0
3	5	5	"PFD0134"	"D17715_5"	11170	24130	150	125	132	47	93	97	32	48	28	0	134	141	27	127	131	41	13	1	0	4.571	2.786	2.027	2.038	3.082	2.808	0.229	156	537	39	53	2.193	32	7	39	14	-50
3	6	5	"PFD0136"	"D17715_51"	11360	24160	150	104	107	25	93	98	33	17	2	0	137	141	23	126	130	40	14	0	0	1.000	0.933	1.089	1.086	3.608	0.625	0.263	156	580	22	29	0.000	11	11	14	15	-50
3	7	5	"PFD0138"	"D17715_56"	11550	24180	130	1094	1035	281	89	90	17	100	100	0	1414	1330	292	125	127	15	100	100	0	0.780	0.785	0.777	0.766	1.239	0.799	0.950	120	498	2294	2151	-0.359	1005	1289	946	1205	0
3	8	5	"PFD0141"	"D17715_61"	11740	24170	130	582	553	202	89	90	17	99	96	0	350	341	108	126	126	14	93	91	0	2.201	2.158	2.140	2.182	1.669	2.151	0.857	120	403	717	679	1.138	493	224	464	215	0
3	9	5	"PFE0196"	"E18169_1"	11910	24170	140	893	883	300	88	90	19	100	100	0	1091	1022	349	125	125	15	100	100	0	0.833	0.886	0.868	0.905	1.520	0.872	0.932	156	392	1771	1692	-0.263	805	966	795	897	0
3	10	5	"PFE0199"	"E18440_1"	12090	24170	130	761	744	218	87	89	18	100	100	0	676	662	179	123	124	15	100	100	0	1.219	1.219	1.202	1.208	1.290	1.206	0.935	120	432	1227	1196	0.285	674	553	657	539	0
3	11	5	"PFE0201"	"E18440_5"	12270	24170	120	503	495	123	86	88	17	100	100	0	349	343	64	123	124	14	100	99	0	1.845	1.859	1.866	1.873	1.424	1.906	0.859	120	467	643	629	0.884	417	226	409	220	0
3	12	5	"PFE0203"	"E18445_1"	12480	24170	130	441	422	112	87	88	18	100	99	0	470	469	88	122	124	14	100	100	0	1.017	0.965	0.965	0.921	1.465	0.998	0.881	120	495	702	682	0.025	354	348	335	347	0
3	13	5	"PFE0206"	"E18512_1"	12650	24160	130	249	258	61	86	88	19	100	99	0	455	449	90	121	122	14	100	99	0	0.488	0.524	0.510	0.516	1.435	0.506	0.802	120	370	497	500	-1.035	163	334	172	328	0
3	14	5	"PFE0208"	"E18512_4"	12820	24130	150	95	97	20	87	89	21	28	7	0	124	123	16	121	122	14	21	3	0	2.667	5.000	1.018	1.192	3.826	8.828	0.007	156	512	11	12	1.415	8	3	10	2	-50
3	15	5	"PFE0230"	"E19008_1"	13040	24170	120	1213	1171	248	86	91	32	100	100	0	1180	1126	226	121	123	31	100	100	0	1.064	1.080	1.074	1.079	1.177	1.076	0.953	120	508	2186	2090	0.090	1127	1059	1085	1005	0
3	16	5	"PFE0234"	"E19248_7"	13230	24170	130	910	897	310	89	93	33	100	99	0	1032	1070	376	124	127	32	100	100	0	0.904	0.854	0.852	0.855	1.419	0.824	0.918	120	483	1729	1754	-0.145	821	908	808	946	0
3	17	5	"PFE0237"	"E19278_2"	13430	24170	130	427	429	142	89	91	20	99	98	0	423	425	150	125	127	16	96	94	0	1.134	1.133	1.097	1.141	1.650	1.097	0.816	120	576	636	640	0.182	338	298	340	300	0
3	18	5	"PFE0239"	"E19278_6"	13660	24170	150	106	109	28	87	90	20	48	25	0	132	133	23	122	123	17	32	14	0	1.900	2.000	1.265	1.198	3.361	1.981	0.094	156	509	29	33	0.926	19	10	22	11	-50
3	19	5	"PFE0243"	"E19631_3"	13800	24170	130	3185	2924	646	85	87	18	100	100	0	1657	1517	423	115	117	16	100	100	0	2.010	2.025	1.983	2.135	1.423	1.978	0.944	120	406	4642	4241	1.007	3100	1542	2839	1402	0
3	20	5	"PFE0246"	"E19695_2"	14000	24180	130	554	517	168	81	83	17	100	95	0	715	693	226	112	114	15	95	95	0	0.784	0.750	0.732	0.764	1.453	0.736	0.895	120	561	1076	1017	-0.350	473	603	436	581	0
3	21	5	"PFE0270"	"E20800_3"	14200	24180	120	400	382	114	80	82	17	100	100	0	427	394	119	112	114	15	95	94	0	1.016	1.071	1.049	1.082	1.473	1.037	0.870	120	489	635	584	0.023	320	315	302	282	0
3	22	5	"PFE0275"	"E21089_1"	14400	24150	150	88	89	19	83	85	18	25	5	0	117	119	18	119	120	15	17	5	0	-2.500	100000.000	1.000	0.970	3.392	6.048	0.003	156	745	3	6	Error	5	-2	6	0	-50
3	1	6	"PFE0277"	"E21208_2"	10400	24310	150	97	98	22	86	90	27	27	1	0	126	129	22	125	127	20	23	5	0	11.000	3.000	1.162	1.393	3.693	1.718	0.234	156	798	12	16	3.459	11	1	12	4	-50
3	2	6	"PFE0279"	"E21208_4"	10590	24360	130	332	338	114	89	98	58	98	85	0	285	286	77	126	129	28	94	90	0	1.528	1.556	1.636	1.619	1.652	1.559	0.835	120	519	402	409	0.612	243	159	249	160	0
3	3	6	"PFE0282"	"E21586_1"	10780	24360	130	1611	1577	615	89	96	51	97	96	0	1284	1270	484	127	129	24	95	95	0	1.315	1.302	1.305	1.335	1.354	1.310	0.951	120	573	2679	2631	0.396	1522	1157	1488	1143	0
3	4	6	"PFE0285"	"E21786_1"	10980	24350	120	1747	1644	557	90	93	24	100	100	0	1638	1525	502	126	128	16	100	100	0	1.096	1.111	1.117	1.116	1.213	1.122	0.962	120	525	3169	2953	0.132	1657	1512	1554	1399	0
3	5	6	"PFE0322"	"E23195_1"	11150	24350	120	149	150	31	91	95	32	80	41	0	174	172	25	127	131	41	58	8	0	1.234	1.311	1.246	1.233	2.176	1.511	0.368	120	513	105	104	0.303	58	47	59	45	0
3	6	6	"PFE0330"	"E23784_1"	11350	24350	120	1101	1068	292	90	91	29	100	100	0	648	615	132	126	129	44	100	100	0	1.937	2.000	1.959	1.975	1.246	2.048	0.911	120	414	1533	1467	0.954	1011	522	978	489	0
3	7	6	"PFE0333"	"E23986_1"	11530	24350	120	289	301	82	90	90	17	100	100	0	251	254	52	124	125	14	100	100	0	1.567	1.623	1.627	1.639	1.517	1.725	0.771	120	358	326	341	0.648	199	127	211	130	0
3	8	6	"PFE0342"	"E24470_2"	11730	24350	120	1177	1120	279	89	90	17	100	100	0	856	811	168	124	124	14	100	100	0	1.486	1.501	1.489	1.489	1.181	1.525	0.957	120	394	1820	1718	0.572	1088	732	1031	687	0
3	9	6	"PFE0347"	"E24550_1"	11900	24320	150	96	100	27	88	89	19	30	13	0	121	122	20	123	124	14	17	4	0	-4.000	-12.000	1.500	1.414	4.312	6.717	0.008	156	497	6	11	Error	8	-2	12	-1	-50
3	10	6	"PFE0349"	"E24569_3"	12110	24350	120	733	711	176	86	88	18	100	100	0	416	396	94	122	123	15	100	100	0	2.201	2.281	2.301	2.338	1.293	2.243	0.910	120	423	941	899	1.138	647	294	625	274	0
3	11	6	"PFF0266"	"F17836_2"	12300	24350	120	837	783	201	86	89	19	100	100	0	480	470	106	123	124	15	100	100	0	2.104	2.009	2.082	2.021	1.232	2.012	0.935	120	413	1108	1044	1.073	751	357	697	347	0
3	12	6	"PFF0268"	"F17989_2"	12480	24350	120	885	849	228	86	88	18	100	100	0	553	517	122	121	122	14	100	100	0	1.850	1.927	1.929	1.965	1.274	1.927	0.936	120	434	1231	1159	0.887	799	432	763	396	0
3	13	6	"PFF0274"	"F18154_3"	12680	24340	150	96	98	21	86	89	22	29	6	0	124	123	16	120	120	14	23	6	0	2.500	4.000	1.611	1.420	3.173	7.517	0.007	156	607	14	15	1.322	10	4	12	3	-50
3	14	6	"PFF0278"	"F18417_1"	12870	24350	130	3265	3004	776	86	89	23	100	100	0	1761	1591	436	120	121	14	99	99	0	1.937	1.984	2.002	2.038	1.323	1.983	0.962	120	569	4820	4389	0.954	3179	1641	2918	1471	0
3	15	6	"PFF0285"	"F18525_1"	13060	24360	120	765	717	186	88	91	21	100	100	0	655	632	136	122	124	26	100	100	0	1.270	1.233	1.250	1.203	1.313	1.259	0.929	120	481	1210	1139	0.345	677	533	629	510	0
3	16	6	"PFF0289"	"F18567_3"	13250	24340	150	95	96	20	89	93	31	13	0	0	113	114	16	123	127	33	1	0	0	-0.600	-0.778	1.042	1.143	4.580	16.786	0.000	156	598	-4	-2	Error	6	-10	7	-9	-50
3	17	6	"PFF0323"	"F19549_1"	13440	24350	120	2478	2337	605	87	89	18	100	100	0	2648	2528	655	123	124	18	100	100	0	0.947	0.936	0.944	0.935	1.156	0.930	0.969	120	479	4916	4655	-0.079	2391	2525	2250	2405	0
3	18	6	"PFF0329"	"F19626_1"	13640	24340	150	97	99	21	89	91	20	30	8	0	126	126	18	122	124	16	19	7	0	2.000	2.500	1.250	1.160	4.104	15.948	0.001	156	543	12	14	1.000	8	4	10	4	-50
3	19	6	"PFF0332"	"F19746_5"	13810	24360	120	159	160	35	86	89	19	92	85	0	156	154	24	119	121	18	73	54	0	1.973	2.114	2.100	2.213	2.342	2.287	0.297	120	458	110	109	0.980	73	37	74	35	0
3	20	6	"PFF0334"	"F19787_2"	14020	24360	120	9784	9093	2478	83	84	19	100	100	0	8851	8279	2316	118	119	15	100	100	0	1.111	1.104	1.107	1.106	1.139	1.093	0.972	120	511	18434	17171	0.152	9701	8733	9010	8161	0
3	21	6	"PFF0336"	"F19828_2"	14210	24360	120	172	175	49	86	88	20	95	88	0	250	246	53	120	121	17	97	95	0	0.662	0.706	0.720	0.684	1.785	0.724	0.580	120	467	216	215	-0.596	86	130	89	126	0
3	22	6	"PFF0338"	"F19846_4"	14400	24340	150	99	100	23	85	87	19	41	14	0	135	136	18	122	123	16	42	17	0	1.077	1.071	1.000	1.154	3.392	4.420	0.014	156	788	27	29	0.107	14	13	15	14	-50
3	1	7	"PFF0364"	"F20448_4"	10400	24540	120	1801	1783	395	90	93	28	100	100	0	991	972	220	126	127	19	100	100	0	1.978	2.001	1.992	2.018	1.209	1.998	0.960	120	637	2576	2539	0.984	1711	865	1693	846	0
3	2	7	"PFF0366"	"F20625_1"	10600	24540	120	767	763	195	92	100	55	100	100	0	875	842	211	126	128	25	100	100	0	0.901	0.937	0.944	0.951	1.339	0.923	0.921	120	479	1424	1387	-0.150	675	749	671	716	0
3	3	7	"PFF0369"	"F20760_1"	10780	24540	130	814	782	170	90	99	53	100	100	0	597	589	146	126	129	24	100	100	0	1.537	1.495	1.514	1.511	1.231	1.496	0.918	120	530	1195	1155	0.620	724	471	692	463	0
3	4	7	"PFF0372"	"F20855_1"	10970	24540	110	126	128	32	92	95	23	62	32	0	149	150	25	127	127	16	60	38	0	1.545	1.565	1.405	1.177	3.894	2.270	0.111	80	472	56	59	0.628	34	22	36	23	0
3	5	7	"PFF0375"	"F20870_2"	11170	24540	120	511	505	109	93	94	20	100	100	0	333	329	64	126	128	16	100	99	0	2.019	2.030	2.061	2.088	1.401	2.051	0.873	120	537	625	615	1.014	418	207	412	203	0
3	6	7	"PFF0378"	"F20896_3"	11370	24510	150	95	100	25	92	93	20	30	8	0	129	132	18	125	126	15	32	10	0	0.750	1.143	1.631	1.431	3.555	10.038	0.002	156	591	7	15	-0.415	3	4	8	7	-50
3	7	7	"PFF0409"	"F22107_2"	11570	24510	150	95	96	19	91	93	20	21	3	0	121	122	18	124	125	15	14	3	0	-1.333	-2.500	1.059	1.166	3.333	0.006	0.000	156	518	1	3	Error	4	-3	5	-2	-50
3	8	7	"PFF0415"	"F22233_2"	11750	24540	130	1122	1063	282	89	92	20	100	100	0	627	598	145	125	125	14	100	100	0	2.058	2.059	2.041	2.080	1.253	2.073	0.937	120	409	1535	1447	1.041	1033	502	974	473	0
3	9	7	"PFF0417"	"F2227_1"	11920	24550	130	1147	1097	262	91	92	19	100	100	0	1326	1251	251	125	126	16	100	100	0	0.879	0.893	0.885	0.868	1.347	0.900	0.939	120	530	2257	2132	-0.186	1056	1201	1006	1126	0
3	10	7	"PFF0420"	"F22395_1"	12130	24510	150	97	98	21	90	91	19	24	5	0	124	128	23	123	125	16	29	8	0	7.000	1.600	0.833	0.949	4.454	1.645	0.020	156	632	8	13	2.807	7	1	8	5	-50
3	11	7	"PFF0431"	"F22631_1"	12350	24530	150	101	101	23	89	91	19	30	12	0	124	123	17	121	123	15	21	3	0	4.000	6.000	1.382	1.454	3.751	58.905	0.000	156	465	15	14	2.000	12	3	12	2	-50
3	12	7	"PFF0435"	"F22741_2"	12500	24550	120	1145	1084	286	88	90	20	100	100	0	623	616	135	121	123	14	100	100	0	2.106	2.012	1.995	1.992	1.269	2.059	0.929	120	378	1559	1491	1.074	1057	502	996	495	0
3	13	7	"PFF1070"	"F45236_1"	12690	24550	120	348	351	82	87	90	24	100	99	0	1034	968	227	120	122	14	100	100	0	0.286	0.311	0.311	0.304	1.368	0.299	0.885	120	495	1175	1112	-1.808	261	914	264	848	0
3	14	7	"PFF1072"	"F4524_3"	12880	24550	130	680	656	165	87	90	23	100	100	0	395	388	86	121	122	14	100	100	0	2.164	2.131	2.120	2.153	1.319	2.177	0.891	120	522	867	836	1.114	593	274	569	267	0
3	15	7	"PFF1075"	"F45282_1"	13060	24550	130	151	159	43	88	90	20	91	73	0	172	169	28	122	123	20	83	61	0	1.260	1.511	1.484	1.436	2.363	1.140	0.305	120	518	113	118	0.333	63	50	71	47	0
3	16	7	"PFF1077"	"F45296_2"	13260	24550	120	1033	986	260	87	90	19	100	100	0	463	454	85	121	123	22	100	100	0	2.766	2.700	2.725	2.644	1.311	2.809	0.931	120	509	1288	1232	1.468	946	342	899	333	0
3	17	7	"PFF1080"	"F45354_1"	13450	24550	120	694	671	207	86	88	18	100	99	0	924	863	211	120	122	18	100	100	0	0.756	0.787	0.779	0.752	1.346	0.806	0.924	120	480	1412	1328	-0.403	608	804	585	743	0
3	18	7	"PFF1082"	"F4541_1"	13630	24550	120	3252	3067	798	86	88	19	100	100	0	2287	2095	513	120	122	15	100	100	0	1.461	1.509	1.504	1.488	1.257	1.522	0.956	120	476	5333	4956	0.547	3166	2167	2981	1975	0
3	19	7	"PFF1120"	"F46301_17"	13820	24550	120	505	473	136	86	88	19	99	99	0	1041	986	231	120	122	17	100	100	0	0.455	0.447	0.454	0.422	1.467	0.445	0.892	120	492	1340	1253	-1.136	419	921	387	866	0
3	20	7	"PFF1128"	"F46381_1"	14020	24550	130	2048	1910	470	86	87	18	100	100	0	2963	2779	636	119	121	17	100	100	0	0.690	0.686	0.683	0.676	1.254	0.679	0.942	120	505	4806	4484	-0.536	1962	2844	1824	2660	0
3	21	7	"PFF1133"	"F46513_1"	14210	24550	130	6967	6555	2221	89	90	18	100	100	0	5561	5148	1469	123	124	16	100	100	0	1.265	1.287	1.296	1.235	1.342	1.317	0.946	120	474	12316	11491	0.339	6878	5438	6466	5025	0
3	22	7	"PFF1136"	"F46584_1"	14400	24550	120	4903	4624	1298	91	93	20	100	100	0	7855	7130	2054	127	128	16	100	100	0	0.623	0.647	0.640	0.648	1.267	0.638	0.961	120	553	12540	11536	-0.683	4812	7728	4533	7003	0
3	1	8	"PFF1138"	"F46705_1"	10420	24730	120	803	797	205	88	90	18	100	100	0	3119	2870	687	128	130	15	100	100	0	0.239	0.259	0.260	0.256	1.226	0.253	0.939	120	541	3706	3451	-2.065	715	2991	709	2742	0
3	2	8	"PFF1140"	"F46816_1"	10610	24730	120	401	405	107	92	93	19	100	100	0	717	679	157	128	129	15	100	100	0	0.525	0.568	0.558	0.559	1.372	0.570	0.902	120	441	898	864	-0.931	309	589	313	551	0
3	3	8	"PFF1163"	"F47563_1"	10800	24730	120	314	312	77	90	92	20	100	100	0	249	251	42	128	129	15	100	99	0	1.851	1.805	1.865	1.823	1.528	1.931	0.789	120	425	345	345	0.888	224	121	222	123	0
3	4	8	"PFF1165"	"F47822_1"	10980	24730	120	108	110	24	91	93	21	47	15	0	190	186	34	128	129	15	88	79	0	0.274	0.328	0.473	0.462	2.974	0.306	0.086	120	500	79	77	-1.867	17	62	19	58	0
3	5	8	"PFF1167"	"F47864_3"	11180	24730	120	565	559	149	92	93	20	100	100	0	613	597	161	127	128	15	100	100	0	0.973	0.994	0.983	1.022	1.391	0.981	0.912	120	490	959	937	-0.039	473	486	467	470	0
3	6	8	"PFF1175"	"F48138_1"	11370	24730	120	304	299	78	94	94	20	100	100	0	245	247	48	127	128	15	97	96	0	1.780	1.708	1.686	1.732	1.621	1.797	0.779	120	454	328	325	0.832	210	118	205	120	0
3	7	8	"PFF1179"	"F48181_2"	11560	24730	130	1037	1028	248	96	97	21	100	100	0	1499	1417	323	126	127	15	100	100	0	0.685	0.722	0.722	0.725	1.313	0.725	0.955	120	419	2314	2223	-0.545	941	1373	932	1291	0
3	8	8	"PFF1182"	"F48253_3"	11740	24700	150	104	105	25	94	97	21	29	8	0	132	132	20	127	128	16	24	7	0	2.000	2.200	1.250	1.215	3.847	9.239	0.005	156	495	15	16	1.000	10	5	11	5	-50
3	9	8	"PFF1197"	"F48515_1"	11950	24730	120	1333	1305	417	93	95	19	100	100	0	887	834	244	127	128	16	100	100	0	1.632	1.714	1.710	1.740	1.319	1.742	0.951	120	470	2000	1919	0.706	1240	760	1212	707	0
3	10	8	"PFF1204"	"F48839_1"	12130	24730	120	804	784	191	90	92	20	100	100	0	705	676	149	129	129	16	100	100	0	1.240	1.269	1.248	1.279	1.328	1.273	0.923	120	504	1290	1241	0.310	714	576	694	547	0
3	11	8	"PFF1208"	"F49178_1"	12330	24680	150	97	99	23	91	93	21	28	7	0	129	130	17	126	127	15	21	5	0	2.000	2.000	1.515	1.320	3.202	0.216	0.022	156	553	9	12	1.000	6	3	8	4	-50
3	12	8	"PFF1210"	"F4934_1"	12510	24730	120	1305	1251	293	90	92	20	100	100	0	836	803	193	126	127	15	99	99	0	1.711	1.715	1.690	1.783	1.478	1.712	0.938	120	419	1925	1838	0.775	1215	710	1161	677	0
3	13	8	"PFF1215"	"F49538_1"	12700	24730	120	3688	3433	937	90	91	21	100	100	0	3011	2821	767	124	124	15	100	100	0	1.246	1.240	1.245	1.277	1.470	1.239	0.949	120	462	6485	6040	0.318	3598	2887	3343	2697	0
3	14	8	"PFF1218"	"F49644_4"	12890	24730	120	947	897	268	88	91	22	100	100	0	622	597	157	123	123	15	99	99	0	1.721	1.707	1.660	1.711	1.289	1.719	0.932	120	411	1358	1283	0.784	859	499	809	474	0
3	15	8	"PFF1901"	"F8433_1"	13080	24730	130	1223	1148	350	88	89	18	100	100	0	1469	1345	411	120	121	14	99	99	0	0.841	0.865	0.866	0.892	1.499	0.858	0.938	120	444	2484	2285	-0.249	1135	1349	1060	1225	0
3	16	8	"PFF1905"	"F8612_1"	13270	24730	130	3923	3953	953	88	98	132	100	100	0	1861	1817	484	121	129	98	99	98	0	2.204	2.279	2.213	2.383	1.442	2.246	0.953	120	525	5575	5561	1.140	3835	1740	3865	1696	0
3	17	8	"PFF1913"	"F8921_1"	13460	24730	130	7543	7054	2062	86	98	136	100	100	0	4021	3610	1130	122	130	100	99	99	0	1.913	1.998	1.971	2.067	1.402	1.985	0.948	120	501	11356	10456	0.935	7457	3899	6968	3488	0
3	18	8	"PFF1915"	"F8939_2"	13650	24730	120	754	723	174	86	87	19	100	100	0	559	524	138	119	120	14	100	98	0	1.518	1.573	1.551	1.678	1.515	1.551	0.919	120	443	1108	1042	0.602	668	440	637	405	0
3	19	8	"PFF1919"	"F9091_1"	13840	24730	120	1289	1180	387	84	85	17	100	100	0	614	607	180	118	120	14	100	100	0	2.429	2.241	2.203	2.257	1.407	2.279	0.921	120	439	1701	1585	1.281	1205	496	1096	489	0
3	20	8	"PFF1921"	"F9247_1"	14020	24720	130	862	843	174	84	86	17	100	100	0	696	660	159	116	118	14	100	99	0	1.341	1.395	1.401	1.457	1.411	1.354	0.929	120	449	1358	1303	0.424	778	580	759	544	0
3	21	8	"PFI0014"	"I10798_1"	14210	24720	150	101	105	38	86	87	18	42	21	0	120	121	19	120	121	15	23	5	0	100000.000	19.000	1.889	1.909	3.949	15.873	0.005	156	543	15	20	16.610	15	0	19	1	-50
3	22	8	"PFI0017"	"I10882_1"	14400	24720	120	1161	1096	267	87	89	19	100	100	0	681	647	167	123	125	16	100	100	0	1.925	1.926	1.921	2.030	1.434	1.914	0.928	120	543	1632	1533	0.945	1074	558	1009	524	0
3	1	9	"PFI0023"	"I11056_2"	10410	24900	120	225	222	50	88	90	18	100	98	0	211	216	42	131	132	15	96	93	0	1.712	1.576	1.558	1.629	1.758	1.570	0.625	120	564	217	219	0.776	137	80	134	85	0
3	2	9	"PFI0029"	"I11211_1"	10600	24900	130	325	324	68	91	93	20	99	99	0	236	234	38	129	130	15	97	94	0	2.187	2.219	2.272	2.331	1.579	2.319	0.787	120	496	341	338	1.129	234	107	233	105	0
3	3	9	"PFI0033"	"I11281_1"	10780	24900	150	96	96	19	91	93	21	19	3	0	115	117	17	131	131	15	8	0	0	-0.313	-0.357	0.619	0.651	3.328	0.101	0.002	156	493	-11	-9	Error	5	-16	5	-14	-50
3	4	9	"PFI0035"	"I11342_1"	10970	24910	130	3026	2932	627	90	92	19	100	100	0	1764	1703	340	130	130	14	100	100	0	1.797	1.807	1.770	1.804	1.198	1.820	0.962	120	401	4570	4415	0.845	2936	1634	2842	1573	0
3	5	9	"PFI0056"	"I12038_2"	11170	24910	120	231	238	73	92	96	56	92	60	0	200	204	47	131	133	39	75	44	0	2.014	2.000	1.952	1.990	1.720	2.009	0.666	120	375	208	219	1.010	139	69	146	73	0
3	6	9	"PFI0058"	"I12132_1"	11360	24900	130	1416	1372	344	97	98	25	100	100	0	1170	1088	296	131	131	16	100	99	0	1.269	1.332	1.337	1.392	1.372	1.311	0.952	120	506	2358	2232	0.344	1319	1039	1275	957	0
3	7	9	"PFI0060"	"I12159_3"	11550	24850	150	104	130	101	94	97	21	40	21	0	136	191	228	129	131	17	30	14	0	1.429	0.581	1.419	1.270	4.333	2.281	0.057	156	538	17	98	0.515	10	7	36	62	-50
3	8	9	"PFI0063"	"I12192_2"	11730	24910	150	97	100	23	94	96	21	25	6	0	120	119	20	129	131	17	8	0	0	-0.333	-0.600	0.872	0.968	3.687	2.712	0.022	156	538	-6	-4	Error	3	-9	6	-10	-50
3	9	9	"PFI0069"	"I12412_1"	11940	24910	120	212	210	51	90	93	20	97	93	0	341	339	70	129	130	15	100	100	0	0.575	0.571	0.533	0.538	1.730	0.557	0.715	120	482	334	330	-0.797	122	212	120	210	0
3	10	9	"PFI0072"	"I12552_2"	12130	24910	120	364	366	80	90	93	19	100	98	0	7260	6817	1584	131	132	16	100	100	0	0.038	0.041	0.041	0.040	1.289	0.040	0.912	120	477	7403	6962	-4.701	274	7129	276	6686	0
3	11	9	"PFI0105"	"I13369_2"	12320	24910	120	187	191	45	91	93	20	97	93	0	238	235	42	132	132	16	99	95	0	0.906	0.971	0.931	0.955	1.810	0.983	0.653	120	524	202	203	-0.143	96	106	100	103	0
3	12	9	"PFI0107"	"I13466_1"	12510	24900	130	890	869	221	91	92	19	100	100	0	619	594	152	130	131	16	99	98	0	1.634	1.677	1.654	1.731	1.352	1.661	0.934	120	526	1288	1242	0.708	799	489	778	464	0
3	13	9	"PFI0111"	"I13569_2"	12700	24910	120	1711	1666	405	91	95	25	100	100	0	1011	997	231	127	129	16	100	100	0	1.833	1.810	1.806	1.816	1.156	1.817	0.968	120	551	2504	2445	0.874	1620	884	1575	870	0
3	14	9	"PFI0113"	"I13674_4"	12950	24880	150	104	118	60	89	94	24	42	23	0	131	133	22	124	124	15	32	14	0	2.143	3.222	1.734	1.752	3.404	8.385	0.052	156	607	22	38	1.100	15	7	29	9	-50
3	15	9	"PFI0118"	"I13901_1"	13080	24920	120	205	207	45	88	89	17	99	98	0	210	213	37	120	121	15	100	95	0	1.300	1.280	1.280	1.292	1.699	1.284	0.666	120	409	207	212	0.379	117	90	119	93	0
3	16	9	"PFI0122"	"I13918_1"	13280	24920	130	1420	1365	314	89	98	132	100	99	0	1265	1230	225	120	129	98	100	100	0	1.162	1.150	1.145	1.130	1.250	1.174	0.947	120	528	2476	2386	0.217	1331	1145	1276	1110	0
3	17	9	"PFJ0094"	"J1546_3"	13460	24900	110	128	130	39	87	88	18	77	57	0	151	148	29	122	122	14	68	50	0	1.414	1.654	1.367	1.170	2.718	2.247	0.257	80	417	70	69	0.500	41	29	43	26	0
3	18	9	"PFJ0104"	"J157_2"	13650	24900	120	94	95	20	85	86	19	28	9	0	155	155	23	119	121	16	79	56	0	0.250	0.278	0.479	0.519	3.898	0.258	0.013	120	464	45	46	-2.000	9	36	10	36	0
3	19	9	"PFJ0107"	"J1588_1"	13830	24910	120	1106	1092	281	80	83	18	100	100	0	736	711	176	117	119	16	100	100	0	1.658	1.704	1.724	1.709	1.237	1.697	0.941	120	429	1645	1606	0.729	1026	619	1012	594	0
3	20	9	"PFJ0110"	"J1616_1"	14020	24910	150	94	97	23	81	83	16	41	21	0	117	118	18	116	117	14	25	7	0	13.000	8.000	1.472	1.374	3.785	0.131	0.005	156	547	14	18	3.700	13	1	16	2	-50
3	21	9	"PFJ0116"	"J163_7"	14230	24920	130	382	379	89	83	84	17	100	100	0	310	308	66	120	121	15	99	99	0	1.574	1.574	1.578	1.603	1.396	1.600	0.842	120	529	489	484	0.654	299	190	296	188	0
3	22	9	"PFJ0119"	"J167_13"	14420	24920	120	1556	1454	384	85	86	18	100	100	0	765	719	191	123	124	15	99	99	0	2.291	2.297	2.248	2.397	1.477	2.298	0.944	120	561	2113	1965	1.196	1471	642	1369	596	0
3	1	10	"PFJ0157"	"J183_4"	10430	25100	130	1236	1193	339	91	94	21	100	100	0	619	586	153	130	132	18	99	99	0	2.342	2.417	2.391	2.437	1.290	2.397	0.930	120	617	1634	1558	1.227	1145	489	1102	456	0
3	2	10	"PFJ0159"	"J183_6"	10620	25100	100	168	166	42	92	97	25	83	71	0	154	151	28	132	133	20	51	18	0	3.455	3.895	2.889	3.258	2.928	3.741	0.200	80	398	98	93	1.788	76	22	74	19	0
3	3	10	"PFJ0161"	"J183_8"	10790	25090	130	878	881	250	91	94	22	100	100	0	516	498	133	133	132	15	97	97	0	2.055	2.164	2.164	2.229	1.477	2.129	0.929	120	495	1170	1155	1.039	787	383	790	365	0
3	4	10	"PFJ0165"	"J1901_2"	11000	25070	150	106	113	36	91	102	63	11	1	0	133	137	26	133	142	54	6	0	0	100000.000	5.500	1.323	1.254	3.274	2.643	0.116	156	532	15	26	16.610	15	0	22	4	-50
3	5	10	"PFJ0168"	"J191_1"	11130	25060	150	116	281	252	92	107	79	41	39	0	146	287	216	133	144	64	37	35	0	1.846	1.227	1.256	1.500	2.558	1.190	0.909	156	480	37	343	0.885	24	13	189	154	-50
3	6	10	"PFJ0170"	"J191_6"	11300	25100	150	107	149	131	95	107	69	16	8	0	137	181	140	132	140	55	11	10	0	2.400	1.102	1.199	1.370	3.453	1.028	0.849	156	675	17	103	1.263	12	5	54	49	-50
3	7	10	"PFJ0203"	"J21_13"	11580	25090	150	111	114	24	94	98	25	33	12	0	136	135	17	131	133	17	21	4	0	3.400	5.000	1.694	1.655	3.982	4.527	0.029	156	754	22	24	1.766	17	5	20	4	-50
3	8	10	"PFJ0207"	"J21_24"	11750	25090	120	1221	1161	320	91	92	18	100	100	0	619	588	156	132	132	15	99	97	0	2.320	2.346	2.363	2.474	1.528	2.324	0.916	120	441	1617	1526	1.214	1130	487	1070	456	0
3	9	10	"PFJ0209"	"J21_26"	11940	25090	130	1130	1049	364	91	93	19	100	98	0	611	564	181	131	132	15	97	96	0	2.165	2.212	2.130	2.257	1.475	2.173	0.914	120	579	1519	1391	1.114	1039	480	958	433	0
3	10	10	"PFJ0212"	"J21_31"	12140	25100	130	2956	2660	836	90	93	19	100	100	0	2967	2803	750	132	133	16	100	100	0	1.011	0.962	0.958	0.937	1.199	0.984	0.952	120	523	5701	5241	0.016	2866	2835	2570	2671	0
3	11	10	"PFJ0216"	"J21_9"	12310	25100	150	85	87	17	91	93	19	10	1	0	114	117	22	134	134	16	8	2	0	0.300	0.235	0.605	0.594	3.105	0.794	0.026	156	590	-26	-21	-1.737	-6	-20	-4	-17	-50
3	12	10	"PFJ0218"	"J222_2"	12500	25100	120	878	826	251	91	94	20	100	100	0	538	523	127	134	134	15	100	100	0	1.948	1.889	1.891	1.857	1.318	1.911	0.921	120	527	1191	1124	0.962	787	404	735	389	0
3	13	10	"PFJ0247"	"J242_2"	12700	25100	120	203	205	51	89	91	20	98	96	0	183	183	37	129	130	15	84	72	0	2.111	2.148	2.196	2.251	1.968	2.169	0.491	120	513	168	170	1.078	114	54	116	54	0
3	14	10	"PFJ0250"	"J245_1"	12880	25100	120	351	352	95	90	92	23	100	99	0	254	247	43	125	126	15	100	97	0	2.023	2.148	2.182	2.169	1.541	2.311	0.783	120	572	390	384	1.017	261	129	262	122	0
3	15	10	"PFJ0252"	"J245_13"	13090	25100	120	599	576	149	87	88	18	100	100	0	386	376	87	123	124	15	100	99	0	1.947	1.933	1.857	1.980	1.339	1.947	0.891	120	508	775	742	0.961	512	263	489	253	0
3	16	10	"PFJ0254"	"J245_5"	13270	25100	120	394	383	88	86	87	18	100	100	0	270	267	54	120	122	15	96	95	0	2.053	2.020	1.979	2.166	1.671	2.021	0.826	120	448	458	444	1.038	308	150	297	147	0
3	17	10	"PFJ0257"	"J245_9"	13450	25100	150	91	93	18	86	87	18	24	8	0	116	118	16	120	121	15	15	3	0	-1.250	-3.500	0.804	0.989	3.234	29.261	0.000	156	597	1	5	Error	5	-4	7	-2	-50
3	18	10	"PFJ0259"	"J2465_2"	13640	25100	150	91	90	18	84	86	18	21	6	0	110	112	18	120	121	15	12	0	0	-0.700	-0.750	1.067	1.018	3.866	0.001	0.000	156	606	-3	-2	Error	7	-10	6	-8	-50
3	19	10	"PFK0310"	"Kn2750_3"	13830	25100	150	93	96	25	82	84	19	35	17	0	129	135	33	121	122	19	28	12	0	1.375	1.000	1.288	0.998	4.039	0.675	0.038	156	616	19	28	0.459	11	8	14	14	-50
3	20	10	"PFK0321"	"Kn2865_1"	14050	25090	150	96	101	32	83	85	18	40	18	0	128	132	21	121	122	18	27	7	0	1.857	1.636	1.296	1.415	3.261	2.072	0.094	156	590	20	29	0.893	13	7	18	11	-50
3	21	10	"PFK0331"	"Kn3020_1"	14220	25110	120	796	751	179	84	85	17	100	100	0	794	755	162	123	123	13	100	100	0	1.061	1.055	1.076	1.051	1.274	1.058	0.932	120	459	1383	1299	0.086	712	671	667	632	0
3	22	10	"PFK0339"	"Kn3094_1"	14430	25100	150	98	103	25	83	85	17	44	23	0	123	124	19	124	125	15	19	3	0	-15.000	100000.000	1.750	1.615	3.740	5.060	0.014	156	821	14	20	Error	15	-1	20	0	-50
3	1	11	"PFK0353"	"Kn3360_3"	10450	25260	150	117	123	37	94	96	22	50	28	0	138	137	23	135	135	18	20	8	0	7.667	14.500	2.143	1.974	3.805	3.261	0.085	156	771	26	31	2.939	23	3	29	2	-50
3	2	11	"PFK0355"	"Kn3360_5"	10620	25290	120	1724	1638	413	95	96	21	100	100	0	953	915	237	134	135	16	100	100	0	1.989	1.976	1.942	2.001	1.215	1.977	0.950	120	485	2448	2324	0.992	1629	819	1543	781	0
3	3	11	"PFK0384"	"Kn386_1"	10820	25270	150	108	111	26	96	98	21	35	14	0	146	147	25	135	136	16	43	21	0	1.091	1.250	0.949	0.828	3.174	2.627	0.032	156	657	23	27	0.126	12	11	15	12	-50
3	4	11	"PFK0387"	"Kn400_3"	11000	25290	130	1219	1167	350	94	95	19	100	100	0	938	877	254	134	135	15	100	99	0	1.399	1.444	1.446	1.498	1.383	1.432	0.939	120	551	1929	1816	0.485	1125	804	1073	743	0
3	5	11	"PFK0390"	"Kn4028_2"	11190	25300	130	1532	1431	385	94	103	61	100	100	0	1547	1415	349	134	142	52	100	100	0	1.018	1.044	1.029	1.026	1.214	1.043	0.956	120	564	2851	2618	0.025	1438	1413	1337	1281	0
3	6	11	"PFK0393"	"Kn4044_1"	11380	25300	120	381	373	98	94	96	21	100	98	0	471	451	109	133	134	15	100	100	0	0.849	0.877	0.847	0.870	1.328	0.879	0.878	120	522	625	597	-0.236	287	338	279	318	0
3	7	11	"PFK0400"	"Kn4252_3"	11570	25300	120	2640	2530	579	93	93	20	100	100	0	1748	1673	398	131	132	15	100	100	0	1.575	1.580	1.598	1.590	1.154	1.566	0.967	120	514	4164	3979	0.655	2547	1617	2437	1542	0
3	8	11	"PFK0406"	"Kn434_1"	11760	25300	130	278	270	82	93	94	19	98	97	0	1070	1044	305	131	131	16	100	100	0	0.197	0.194	0.191	0.184	1.456	0.191	0.845	120	596	1124	1090	-2.344	185	939	177	913	0
3	9	11	"PFK0434"	"Kn5123_1"	11960	25300	130	1116	1042	344	93	94	19	99	98	0	642	588	161	130	131	16	96	96	0	1.998	2.072	2.053	2.028	1.251	2.141	0.936	120	582	1535	1407	0.999	1023	512	949	458	0
3	10	11	"PFK0438"	"Kn5186_3"	12140	25300	120	5082	4707	1556	92	93	19	100	100	0	2925	2759	782	131	132	16	100	100	0	1.786	1.756	1.755	1.707	1.211	1.802	0.962	120	479	7784	7243	0.837	4990	2794	4615	2628	0
3	11	11	"PFK0449"	"Kn5414_1"	12330	25300	120	424	420	131	91	94	19	100	98	0	398	386	104	132	133	15	99	96	0	1.252	1.295	1.303	1.317	1.473	1.300	0.885	120	466	599	583	0.324	333	266	329	254	0
3	12	11	"PFK0454"	"Kn5561_2"	12520	25300	120	1138	1081	312	90	94	21	100	100	0	632	625	167	131	131	15	100	100	0	2.092	2.006	2.023	2.019	1.266	2.016	0.932	120	516	1549	1485	1.065	1048	501	991	494	0
3	13	11	"PFK0456"	"Kn5587_1"	12710	25300	120	7247	7242	2177	91	93	20	100	100	0	7601	7426	2370	129	130	16	100	100	0	0.958	0.980	0.965	0.988	1.173	0.963	0.972	120	515	14628	14448	-0.062	7156	7472	7151	7297	0
3	14	11	"PFK0460"	"Kn569_3"	12900	25300	120	214	217	59	90	91	20	98	92	0	949	867	248	127	129	16	100	100	0	0.151	0.172	0.167	0.160	1.595	0.163	0.774	120	530	946	867	-2.729	124	822	127	740	0
3	15	11	"PFK0488"	"Kn67_1"	13100	25300	120	777	724	232	89	91	22	100	100	0	506	494	144	127	128	16	98	97	0	1.815	1.730	1.739	1.756	1.390	1.752	0.909	120	529	1067	1002	0.860	688	379	635	367	0
3	16	11	"PFK0491"	"Kn6869_1"	13290	25300	120	348	347	103	87	90	23	100	98	0	2473	2353	822	127	129	19	100	100	0	0.111	0.117	0.112	0.118	1.418	0.110	0.885	120	492	2607	2486	-3.168	261	2346	260	2226	0
3	17	11	"PFK0496"	"Kn707_1"	13470	25300	120	1189	1131	306	88	89	20	100	100	0	2012	1846	553	126	128	18	100	100	0	0.584	0.606	0.591	0.620	1.295	0.590	0.946	120	481	2987	2763	-0.777	1101	1886	1043	1720	0
3	18	11	"PFK0507"	"Kn768_1"	13660	25310	130	563	514	148	86	89	21	100	99	0	426	400	97	125	126	15	96	96	0	1.585	1.556	1.531	1.583	1.566	1.600	0.878	120	534	778	703	0.664	477	301	428	275	0
3	19	11	"PFK0510"	"Kn7854_1"	13850	25300	120	1048	992	268	86	88	20	100	100	0	667	628	176	126	127	20	99	99	0	1.778	1.805	1.759	1.898	1.419	1.775	0.936	120	514	1503	1408	0.830	962	541	906	502	0
3	20	11	"PFK0516"	"Kn8017_1"	14050	25300	120	1741	1667	534	85	88	19	100	100	0	2811	2660	1007	125	126	19	100	100	0	0.617	0.624	0.614	0.662	1.373	0.600	0.959	120	509	4342	4117	-0.698	1656	2686	1582	2535	0
3	21	11	"PFK1023"	"Ks506_1"	14230	25300	120	2798	2580	741	86	88	18	100	100	0	2898	2656	821	124	125	14	100	100	0	0.978	0.985	0.968	1.022	1.319	0.967	0.958	120	482	5486	5026	-0.033	2712	2774	2494	2532	0
3	22	11	"PFK1025"	"Ks506_6"	14420	25300	120	1929	1832	467	86	87	18	100	100	0	1534	1419	352	128	127	15	100	100	0	1.311	1.352	1.341	1.368	1.238	1.346	0.956	120	578	3249	3037	0.390	1843	1406	1746	1291	0
3	1	12	"PFK1027"	"Ks509_1"	10430	25490	120	673	650	180	94	96	21	99	99	0	466	450	103	136	137	15	100	98	0	1.755	1.771	1.787	1.766	1.419	1.791	0.910	120	623	909	870	0.811	579	330	556	314	0
3	2	12	"PFK1030"	"Ks509_6"	10620	25490	130	975	930	294	97	99	21	100	100	0	1240	1205	310	138	139	16	100	100	0	0.797	0.781	0.766	0.748	1.315	0.785	0.934	120	562	1980	1900	-0.328	878	1102	833	1067	0
3	3	12	"PFK1033"	"Ks510_10"	10820	25490	120	175	176	47	99	100	21	89	75	0	806	766	180	136	137	16	100	100	0	0.113	0.122	0.117	0.109	1.797	0.117	0.566	120	510	746	707	-3.140	76	670	77	630	0
3	4	12	"PFK1036"	"Ks510_3"	11000	25490	120	682	661	154	97	98	20	100	100	0	740	720	176	135	136	17	100	100	0	0.967	0.964	0.950	0.977	1.255	0.952	0.941	120	471	1190	1149	-0.048	585	605	564	585	0
3	5	12	"PFK1051"	"Ks539_1"	11190	25490	130	3256	3027	972	95	96	20	100	100	0	3130	2897	840	136	137	17	100	100	0	1.056	1.062	1.059	1.031	1.293	1.068	0.956	120	494	6155	5693	0.078	3161	2994	2932	2761	0
3	6	12	"PFK1053"	"Ks545_4"	11380	25490	120	1283	1231	295	97	98	21	100	100	0	921	887	206	137	138	16	100	100	0	1.513	1.512	1.484	1.522	1.228	1.510	0.952	120	464	1970	1884	0.597	1186	784	1134	750	0
3	7	12	"PFK1057"	"Ks54_4"	11570	25490	120	1345	1302	293	94	95	20	100	100	0	1249	1186	232	136	137	16	100	100	0	1.124	1.150	1.142	1.143	1.182	1.157	0.958	120	447	2364	2258	0.169	1251	1113	1208	1050	0
3	8	12	"PFK1062"	"Ks5580_5"	11760	25490	120	2194	2058	524	94	96	20	100	100	0	1186	1133	284	131	133	17	100	100	0	1.991	1.960	1.980	1.988	1.257	1.961	0.964	120	500	3155	2966	0.993	2100	1055	1964	1002	0
3	9	12	"PFK1065"	"Ks565_1"	11950	25490	130	510	514	119	96	97	21	100	100	0	737	724	189	127	129	17	100	100	0	0.679	0.700	0.673	0.716	1.375	0.669	0.910	120	545	1024	1015	-0.559	414	610	418	597	0
3	10	12	"PFK1067"	"Ks565_2"	12150	25490	130	727	715	213	95	95	20	100	100	0	931	874	255	130	131	17	99	98	0	0.789	0.833	0.830	0.868	1.482	0.817	0.931	120	475	1433	1364	-0.342	632	801	620	744	0
3	11	12	"PFK1087"	"Ks56_4"	12310	25480	150	118	119	29	93	95	22	53	21	0	137	138	22	131	131	16	35	12	0	4.167	3.714	1.385	1.386	3.039	4.959	0.022	156	598	31	33	2.059	25	6	26	7	-50
3	12	12	"PFK1089"	"Ks56_9"	12530	25490	120	506	504	121	92	95	21	100	100	0	410	391	74	130	130	16	99	99	0	1.479	1.579	1.600	1.611	1.430	1.592	0.893	120	528	694	673	0.564	414	280	412	261	0
3	13	12	"PFK1091"	"Ks586_5"	12720	25490	120	411	414	114	91	94	21	100	100	0	443	429	111	129	129	14	99	98	0	1.019	1.077	1.048	1.137	1.603	1.060	0.873	120	475	634	623	0.027	320	314	323	300	0
3	14	12	"PFK1096"	"Ks592_4"	12900	25490	130	2001	1885	502	92	92	19	100	100	0	2110	1887	578	129	129	15	100	100	0	0.964	1.020	1.020	1.070	1.401	0.992	0.944	120	521	3890	3551	-0.053	1909	1981	1793	1758	0
3	15	12	"PFK1098"	"Ks595_2"	13090	25490	120	724	682	175	92	94	22	100	100	0	542	522	142	128	129	16	98	96	0	1.527	1.497	1.522	1.535	1.472	1.477	0.886	120	515	1046	984	0.610	632	414	590	394	0
3	16	12	"PFK1103"	"Ks5_1"	13290	25490	120	549	541	150	90	93	23	100	100	0	1392	1334	332	128	129	18	100	100	0	0.363	0.374	0.366	0.367	1.283	0.371	0.925	120	523	1723	1657	-1.461	459	1264	451	1206	0
3	17	12	"PFK1124"	"Ks646_6"	13480	25490	120	594	567	162	89	90	20	100	100	0	672	628	197	127	128	17	95	95	0	0.927	0.954	0.946	0.985	1.607	0.910	0.897	120	471	1050	979	-0.110	505	545	478	501	0
3	18	12	"PFK1126"	"Ks64_1"	13660	25490	130	559	546	150	89	91	22	100	100	0	342	328	84	125	127	15	96	96	0	2.166	2.251	2.212	2.313	1.388	2.193	0.888	120	475	687	660	1.115	470	217	457	203	0
3	19	12	"PFK1135"	"Ks664_1"	13850	25490	130	1346	1287	397	90	93	22	100	100	0	800	756	239	125	127	15	99	97	0	1.861	1.897	1.869	2.045	1.604	1.870	0.942	120	540	1931	1828	0.896	1256	675	1197	631	0
3	20	12	"PFK1137"	"Ks664_35"	14040	25490	130	5096	4807	1485	87	90	20	100	100	0	4475	4204	1510	123	124	15	100	100	0	1.151	1.157	1.116	1.238	1.488	1.127	0.955	120	488	9361	8801	0.203	5009	4352	4720	4081	0
3	21	12	"PFK1140"	"Ks667_3"	14230	25500	150	88	92	21	85	87	18	26	8	0	114	113	17	122	124	15	6	1	0	-0.375	-0.778	1.000	1.003	4.612	5.220	0.006	156	578	-5	-2	Error	3	-8	7	-9	-50
3	22	12	"PFK1142"	"Ks66_1"	14430	25490	120	1608	1490	404	84	86	18	100	100	0	1545	1417	374	123	125	15	100	100	0	1.072	1.087	1.107	1.096	1.286	1.081	0.933	120	589	2946	2700	0.100	1524	1422	1406	1294	0
3	1	13	"PFM0090"	"M16407_5"	10440	25680	120	3006	2819	845	91	93	19	100	100	0	2115	2043	470	136	137	15	100	100	0	1.473	1.431	1.461	1.382	1.265	1.473	0.959	120	580	4894	4635	0.559	2915	1979	2728	1907	0
3	2	13	"PFM0095"	"M16853_1"	10630	25670	130	1129	1083	366	95	98	21	100	100	0	732	698	240	137	138	15	95	94	0	1.738	1.761	1.715	1.867	1.479	1.730	0.946	120	529	1629	1549	0.797	1034	595	988	561	0
3	3	13	"PFM0099"	"M17049_2"	10820	25670	130	3699	3485	1263	97	99	21	100	100	0	3973	3772	1430	137	138	16	100	100	0	0.939	0.932	0.944	0.985	1.422	0.923	0.958	120	508	7438	7023	-0.091	3602	3836	3388	3635	0
3	4	13	"PFM0101"	"M17181_1"	11000	25680	120	791	752	252	96	99	22	100	100	0	584	577	173	137	138	17	100	100	0	1.555	1.491	1.498	1.470	1.452	1.495	0.872	120	435	1142	1096	0.637	695	447	656	440	0
3	5	13	"PFM0103"	"M17230_2"	11170	25660	150	88	89	18	96	98	21	6	0	0	118	121	25	138	139	17	10	2	0	0.400	0.412	0.697	0.585	3.367	0.644	0.016	156	598	-28	-24	-1.322	-8	-20	-7	-17	-50
3	6	13	"PFM0105"	"M17327_1"	11390	25680	120	365	356	113	96	97	21	98	97	0	433	429	107	136	138	17	99	98	0	0.906	0.887	0.859	0.856	1.478	0.924	0.838	120	436	566	553	-0.143	269	297	260	293	0
3	7	13	"PFM0123"	"M18924_1"	11530	25660	150	121	127	40	95	96	20	54	32	0	159	175	69	137	138	17	55	38	0	1.182	0.842	0.831	0.713	3.052	0.535	0.266	156	555	48	70	0.241	26	22	32	38	-50
3	8	13	"PFM0125"	"M18924_16"	11730	25680	120	3035	2750	840	94	95	19	100	100	0	1750	1625	445	136	137	17	100	100	0	1.822	1.784	1.810	1.765	1.288	1.817	0.958	120	507	4555	4145	0.866	2941	1614	2656	1489	0
3	9	13	"PFM0128"	"M18924_2"	11930	25680	120	3188	3000	1109	93	95	20	100	100	0	5177	4766	1844	131	132	17	100	100	0	0.613	0.627	0.620	0.659	1.545	0.618	0.958	120	423	8141	7542	-0.705	3095	5046	2907	4635	0
3	10	13	"PFM0134"	"M19188_5"	12100	25680	120	224	226	63	95	97	20	96	94	0	359	355	92	132	133	17	98	96	0	0.568	0.587	0.586	0.565	1.725	0.575	0.769	120	442	356	354	-0.815	129	227	131	223	0
3	11	13	"PFM0138"	"M19559_4"	12290	25680	120	809	770	235	93	96	22	100	99	0	462	436	134	133	133	16	99	95	0	2.176	2.234	2.210	2.463	1.532	2.176	0.927	120	496	1045	980	1.122	716	329	677	303	0
3	12	13	"PFM0140"	"M196_2"	12490	25680	120	1058	1000	319	91	94	23	100	100	0	1201	1158	325	131	134	24	100	100	0	0.904	0.885	0.881	0.873	1.271	0.895	0.945	120	534	2037	1936	-0.146	967	1070	909	1027	0
3	13	13	"PFM0160"	"M21368_2"	12690	25680	120	181	180	47	93	94	22	90	81	0	308	302	72	131	132	23	95	93	0	0.497	0.509	0.508	0.489	1.765	0.513	0.672	120	506	265	258	-1.008	88	177	87	171	0
3	14	13	"PFM0162"	"M21439_1"	12870	25680	120	201	201	47	92	94	19	98	92	0	204	201	45	128	129	14	89	85	0	1.434	1.493	1.381	1.513	1.962	1.433	0.627	120	423	185	182	0.520	109	76	109	73	0
3	15	13	"PFM0165"	"M21508_2"	13060	25680	120	859	824	200	93	95	22	100	100	0	629	608	128	128	129	18	100	100	0	1.529	1.523	1.516	1.538	1.330	1.541	0.925	120	472	1267	1211	0.613	766	501	731	480	0
3	16	13	"PFM0167"	"M2157_1"	13250	25690	130	227	229	76	90	94	20	92	90	0	483	453	135	129	130	16	95	95	0	0.387	0.429	0.404	0.406	1.704	0.415	0.762	120	530	491	463	-1.370	137	354	139	324	0
3	17	13	"PFM0171"	"M21780_2"	13440	25680	120	2695	2482	809	89	91	19	100	100	0	1420	1309	441	128	128	15	99	98	0	2.017	2.026	1.997	2.158	1.584	2.005	0.949	120	456	3898	3574	1.012	2606	1292	2393	1181	0
3	18	13	"PFM0173"	"M21780_4"	13650	25670	150	96	97	24	89	91	20	28	9	0	113	114	21	124	125	14	8	3	0	-0.636	-0.800	0.938	1.143	3.685	5.004	0.006	156	493	-4	-2	Error	7	-11	8	-10	-50
3	19	13	"PFM0202"	"M23550_4"	13830	25690	130	1495	1363	412	88	90	19	100	100	0	2228	2038	536	124	126	22	100	100	0	0.669	0.666	0.658	0.645	1.303	0.677	0.949	120	471	3511	3189	-0.581	1407	2104	1275	1914	0
3	20	13	"PFM0204"	"M23550_7"	14030	25670	150	99	100	23	86	88	19	40	12	0	127	125	19	123	125	21	15	2	0	3.250	7.000	1.409	1.607	3.742	5.781	0.011	156	571	17	16	1.700	13	4	14	2	-50
3	21	13	"PFM0209"	"M24104_1"	14210	25690	120	1845	1833	644	82	84	17	100	100	0	1299	1289	433	120	122	15	100	100	0	1.495	1.498	1.518	1.489	1.284	1.514	0.934	120	414	2942	2920	0.580	1763	1179	1751	1169	0
3	22	13	"PFM0211"	"M24315_1"	14390	25690	120	1411	1342	475	82	84	17	99	99	0	1164	1104	324	122	123	14	100	100	0	1.275	1.283	1.276	1.239	1.312	1.316	0.946	120	510	2371	2242	0.351	1329	1042	1260	982	0
3	1	14	"PFM0214"	"M24561_16"	10410	25870	120	625	614	159	90	94	20	100	100	0	472	459	106	137	138	15	100	100	0	1.597	1.627	1.635	1.657	1.320	1.627	0.911	120	535	870	846	0.675	535	335	524	322	0
3	2	14	"PFM0216"	"M24561_22"	10610	25870	130	2487	2272	779	93	96	21	100	100	0	1445	1375	392	138	139	16	100	100	0	1.832	1.762	1.745	1.706	1.234	1.826	0.959	120	479	3701	3416	0.873	2394	1307	2179	1237	0
3	3	14	"PFM0675"	"M49210_1"	10770	25870	120	648	632	173	96	98	22	100	100	0	405	398	89	138	139	16	100	99	0	2.067	2.062	2.048	2.063	1.312	2.090	0.900	120	390	819	796	1.048	552	267	536	260	0
3	4	14	"PFM0678"	"M49439_1"	10950	25870	120	373	353	102	97	98	21	96	96	0	304	295	75	138	138	15	95	95	0	1.663	1.631	1.577	1.664	1.653	1.631	0.838	120	463	442	413	0.733	276	166	256	157	0
3	5	14	"PFM0682"	"M49680_3"	11160	25870	120	1317	1249	403	98	99	21	100	99	0	652	620	177	137	138	17	97	96	0	2.367	2.383	2.451	2.374	1.243	2.419	0.941	120	500	1734	1634	1.243	1219	515	1151	483	0
3	6	14	"PFM0685"	"M50030_1"	11340	25870	120	2173	1973	604	99	100	21	100	100	0	1757	1627	523	136	139	17	100	100	0	1.279	1.257	1.246	1.294	1.319	1.247	0.956	120	474	3695	3365	0.356	2074	1621	1874	1491	0
3	7	14	"PFM0689"	"M50253_2"	11530	25870	120	1008	957	260	98	99	21	100	100	0	667	618	174	138	139	18	100	99	0	1.720	1.790	1.786	1.886	1.372	1.771	0.944	120	471	1439	1339	0.783	910	529	859	480	0
3	8	14	"PFM0691"	"M50721_1"	11720	25870	120	221	223	53	95	98	21	97	94	0	209	212	39	135	136	17	90	87	0	1.703	1.662	1.638	1.704	1.840	1.681	0.633	120	487	200	205	0.768	126	74	128	77	0
3	9	14	"PFM0712"	"M52704_3"	11930	25850	150	120	121	29	93	96	20	58	27	0	135	135	24	134	134	16	21	7	0	27.000	28.000	1.750	1.856	4.235	7.833	0.011	156	547	28	29	4.755	27	1	28	1	-50
3	10	14	"PFM0715"	"M5299_1"	12100	25870	120	1122	1090	277	93	96	20	100	100	0	1250	1225	333	132	133	16	100	100	0	0.920	0.912	0.911	0.927	1.284	0.896	0.950	120	393	2147	2090	-0.120	1029	1118	997	1093	0
3	11	14	"PFM0718"	"M53027_1"	12290	25870	120	690	686	179	92	95	20	100	100	0	563	545	123	131	132	16	100	100	0	1.384	1.435	1.422	1.435	1.384	1.458	0.895	120	447	1030	1008	0.469	598	432	594	414	0
3	12	14	"PFM0720"	"M53181_3"	12500	25870	120	2002	1828	552	92	93	22	100	100	0	1674	1543	450	131	133	24	100	100	0	1.238	1.229	1.228	1.221	1.300	1.230	0.966	120	443	3453	3148	0.308	1910	1543	1736	1412	0
3	13	14	"PFM0722"	"M53240_1"	12680	25880	130	588	564	189	94	95	22	99	96	0	677	660	191	132	135	24	100	99	0	0.906	0.890	0.881	0.849	1.513	0.912	0.906	120	510	1039	998	-0.142	494	545	470	528	0
3	14	14	"PFM0726"	"M53565_1"	12890	25850	150	88	91	20	93	96	22	10	3	0	116	117	19	129	130	18	6	0	0	0.385	0.167	0.816	0.863	2.967	1.274	0.063	156	579	-18	-14	-1.379	-5	-13	-2	-12	-50
3	15	14	"PFM0746"	"M54626_1"	13070	25870	120	8049	7364	2228	93	96	22	100	100	0	4622	4311	1280	128	129	18	100	100	0	1.770	1.738	1.749	1.729	1.313	1.745	0.963	120	447	12450	11454	0.824	7956	4494	7271	4183	0
3	16	14	"PFM0749"	"M5464_1"	13250	25870	120	1304	1222	329	92	94	22	100	100	0	1189	1099	305	129	131	16	100	100	0	1.143	1.165	1.159	1.192	1.340	1.154	0.945	120	484	2272	2100	0.193	1212	1060	1130	970	0
3	17	14	"PFM0753"	"M55240_4"	13460	25850	150	91	93	22	92	94	21	21	3	0	109	112	18	128	129	16	5	1	0	0.053	-0.063	0.581	0.643	3.416	1.943	0.004	156	594	-20	-15	-4.248	-1	-19	1	-16	-50
3	18	14	"PFM0758"	"M55479_1"	13650	25850	150	93	96	22	90	92	20	21	6	0	118	117	20	125	126	15	10	5	0	-0.429	-0.750	1.167	1.155	4.137	6.020	0.049	156	523	-4	-2	Error	3	-7	6	-8	-50
3	19	14	"PFM0761"	"M55746_2"	13830	25870	120	243	242	66	89	90	19	98	97	0	244	240	47	125	127	23	98	91	0	1.294	1.330	1.292	1.304	1.624	1.386	0.660	120	450	273	268	0.372	154	119	153	115	0
3	20	14	"PFM0763"	"M55888_10"	14020	25870	120	911	869	258	86	88	18	100	100	0	3320	3070	751	126	127	22	100	100	0	0.258	0.266	0.264	0.258	1.261	0.266	0.952	120	512	4019	3727	-1.953	825	3194	783	2944	0
3	21	14	"PFM0787"	"M57062_3"	14220	25870	120	89	92	21	85	87	19	24	10	0	235	232	45	122	123	15	97	95	0	0.035	0.064	0.143	0.133	2.835	0.039	0.010	120	472	117	117	-4.820	4	113	7	110	0
3	22	14	"PFM0790"	"M57295_1"	14410	25860	150	91	93	21	82	84	17	30	10	0	110	110	20	122	122	14	10	3	0	-0.750	-0.917	0.686	0.779	3.688	0.030	0.000	156	777	-3	-1	Error	9	-12	11	-12	-50
3	1	15	"PFM0798"	"M57785_5"	10400	26040	150	95	97	21	88	91	20	26	7	0	118	118	19	136	137	16	4	0	0	-0.389	-0.500	0.714	0.762	4.818	0.226	0.000	156	797	-11	-9	Error	7	-18	9	-18	-50
3	2	15	"PFM0800"	"M58024_1"	10600	26050	120	864	832	237	89	92	20	100	100	0	511	499	127	138	138	17	97	97	0	2.078	2.058	2.045	2.061	1.287	2.063	0.926	120	424	1148	1104	1.055	775	373	743	361	0
3	3	15	"PFM0804"	"M58298_1"	10790	26040	150	89	94	33	93	96	21	17	5	0	116	118	25	140	140	16	5	1	0	0.167	-0.045	0.545	0.638	3.139	3.347	0.014	156	467	-28	-21	-2.585	-4	-24	1	-22	-50
3	4	15	"PFM0807"	"M58361_1"	10980	26050	120	9837	9102	2616	96	97	20	100	100	0	4777	4239	1445	138	139	17	100	100	0	2.100	2.196	2.145	2.327	1.388	2.160	0.963	120	467	14380	13107	1.070	9741	4639	9006	4101	0
3	5	15	"PFN0316"	"N134_30"	11170	26050	120	492	466	129	96	98	20	100	100	0	567	539	177	137	138	18	96	95	0	0.921	0.920	0.880	0.958	1.547	0.874	0.875	120	490	826	772	-0.119	396	430	370	402	0
3	6	15	"PFN0318"	"N134_34"	11370	26050	120	904	872	286	98	99	21	100	100	0	862	789	259	138	139	16	97	95	0	1.113	1.189	1.176	1.300	1.699	1.176	0.928	120	488	1530	1425	0.155	806	724	774	651	0
3	7	15	"PFN0320"	"N134_41"	11560	26050	130	1072	986	316	97	98	22	100	100	0	638	598	179	136	136	17	97	97	0	1.942	1.924	1.919	1.944	1.413	1.953	0.919	120	487	1477	1351	0.958	975	502	889	462	0
3	8	15	"PFN0324"	"N134_45"	11740	26050	130	2434	2260	702	94	97	22	100	100	0	4717	4270	1416	131	131	18	100	100	0	0.510	0.523	0.522	0.534	1.357	0.508	0.959	120	477	6926	6305	-0.971	2340	4586	2166	4139	0
3	9	15	"PFN0326"	"N134_5"	11930	26060	120	212	211	54	94	97	21	96	90	0	220	222	44	131	131	17	95	91	0	1.326	1.286	1.264	1.230	1.710	1.349	0.624	120	442	207	208	0.407	118	89	117	91	0
3	10	15	"PFN0328"	"N134_57"	12130	26040	150	107	109	24	95	99	27	28	5	0	128	126	24	133	134	16	13	5	0	-2.400	-2.000	0.892	1.247	4.833	7.182	0.005	156	517	7	7	Error	12	-5	14	-7	-50
3	11	15	"PFN0346"	"N134_93"	12320	26040	150	91	95	20	94	98	28	10	1	0	119	117	18	130	131	16	3	0	0	0.273	-0.077	0.667	0.701	3.173	5.890	0.003	156	524	-14	-12	-1.874	-3	-11	1	-13	-50
3	12	15	"PFN0348"	"N134_96"	12510	26040	150	85	87	18	92	94	21	7	0	0	116	118	20	130	131	17	8	0	0	0.500	0.417	0.905	0.884	2.864	3.913	0.007	156	537	-21	-17	-1.000	-7	-14	-5	-12	-50
3	13	15	"PFN0350"	"N135_1"	12710	26060	120	233	227	55	90	91	18	98	97	0	214	212	37	131	132	16	95	90	0	1.723	1.691	1.689	1.702	1.784	1.835	0.622	120	439	226	218	0.785	143	83	137	81	0
3	14	15	"PFN0353"	"N135_14"	12880	26060	120	1006	964	238	91	92	20	100	100	0	1087	1021	235	128	129	15	100	100	0	0.954	0.978	0.983	0.975	1.257	0.975	0.940	120	466	1874	1766	-0.068	915	959	873	893	0
3	15	15	"PFN0355"	"N135_17"	13070	26060	120	443	421	147	91	92	20	98	97	0	665	627	186	127	128	15	99	99	0	0.654	0.660	0.649	0.627	1.678	0.664	0.857	120	518	890	830	-0.612	352	538	330	500	0
3	16	15	"PFN0357"	"N135_2"	13270	26060	120	965	933	276	90	93	22	100	100	0	648	617	148	126	128	16	100	100	0	1.676	1.717	1.755	1.700	1.280	1.769	0.931	120	527	1397	1334	0.745	875	522	843	491	0
3	17	15	"PFN0375"	"N136_7"	13460	26060	120	211	210	57	90	93	24	95	87	0	1430	1347	366	126	128	15	100	100	0	0.093	0.098	0.097	0.091	1.660	0.097	0.750	120	460	1425	1341	-3.430	121	1304	120	1221	0
3	18	15	"PFN0377"	"N137_11"	13650	26060	120	1341	1260	379	88	91	22	100	100	0	1943	1822	474	127	128	17	100	100	0	0.690	0.691	0.682	0.681	1.314	0.695	0.949	120	505	3069	2867	-0.535	1253	1816	1172	1695	0
3	19	15	"PFN0379"	"N137_15"	13840	26060	120	121	127	35	89	91	20	64	41	0	192	191	42	126	126	16	88	79	0	0.485	0.585	0.565	0.494	2.793	0.614	0.285	120	484	98	103	-1.044	32	66	38	65	0
3	20	15	"PFN0383"	"N137_20"	14020	26060	120	372	358	96	89	91	19	100	99	0	240	239	58	125	125	15	91	89	0	2.461	2.360	2.233	2.564	1.765	2.260	0.824	120	488	398	383	1.299	283	115	269	114	0
3	21	15	"PFN0385"	"N137_22"	14210	26060	120	1187	1199	355	87	89	19	100	100	0	940	924	233	123	124	15	100	100	0	1.346	1.388	1.368	1.375	1.278	1.416	0.932	120	447	1917	1913	0.429	1100	817	1112	801	0
3	22	15	"PFN0387"	"N137_25"	14400	26060	120	282	288	66	83	85	18	100	100	0	233	230	45	122	123	13	97	96	0	1.793	1.898	1.933	2.055	1.779	1.932	0.749	120	563	310	313	0.842	199	111	205	108	0
3	1	16	"PFN0405"	"N137_9"	10420	26240	120	667	661	167	86	88	19	100	100	0	590	560	147	133	134	15	100	100	0	1.271	1.347	1.311	1.396	1.341	1.322	0.921	120	614	1038	1002	0.346	581	457	575	427	0
3	2	16	"PFN0407"	"N138_101"	10630	26230	150	103	103	24	87	90	19	42	14	0	127	128	26	135	136	16	19	6	0	-2.000	-2.286	1.050	1.049	4.442	2.328	0.013	156	612	8	9	Error	16	-8	16	-7	-50
3	3	16	"PFN0410"	"N138_105"	10800	26240	120	6285	5736	1597	93	95	20	100	100	0	3963	3515	1155	138	138	15	100	100	0	1.619	1.671	1.642	1.749	1.282	1.635	0.975	120	459	10017	9020	0.695	6192	3825	5643	3377	0
3	4	16	"PFN0413"	"N138_15"	10990	26240	120	286	289	76	95	97	20	99	98	0	242	243	54	137	137	17	94	90	0	1.819	1.830	1.743	1.828	1.678	1.834	0.672	120	511	296	300	0.863	191	105	194	106	0
3	5	16	"PFN0416"	"N138_21"	11180	26240	130	246	244	59	94	97	19	98	97	0	233	227	46	135	136	16	95	89	0	1.551	1.630	1.688	1.745	1.730	1.650	0.634	120	511	250	242	0.633	152	98	150	92	0
3	6	16	"PFN0418"	"N138_26"	11370	26240	130	1128	1038	337	93	96	20	100	99	0	830	751	252	136	137	16	95	95	0	1.491	1.537	1.533	1.591	1.460	1.505	0.943	120	538	1729	1560	0.577	1035	694	945	615	0
3	7	16	"PFN0821"	"N159_40"	11550	26240	120	2869	2726	730	95	97	19	100	100	0	3528	3317	1020	136	136	17	100	100	0	0.818	0.827	0.821	0.853	1.243	0.806	0.973	120	482	6166	5812	-0.290	2774	3392	2631	3181	0
3	8	16	"PFN0823"	"N159_45"	11750	26230	150	102	107	28	92	93	20	37	16	0	128	130	22	131	131	17	17	7	0	-3.333	-15.000	1.474	1.593	4.262	6.618	0.005	156	574	7	14	Error	10	-3	15	-1	-50
3	9	16	"PFN0826"	"N159_51"	11940	26230	150	95	98	21	92	94	20	21	6	0	132	130	21	131	132	17	16	4	0	3.000	-6.000	0.732	0.940	4.277	14.120	0.001	156	523	4	5	1.585	3	1	6	-1	-50
3	10	16	"PFN0828"	"N159_7"	12120	26250	120	775	748	236	94	98	28	100	100	0	958	916	275	134	135	17	99	99	0	0.826	0.836	0.817	0.843	1.426	0.833	0.921	120	457	1505	1436	-0.275	681	824	654	782	0
3	11	16	"PFN0830"	"N161_2"	12310	26240	120	725	710	201	95	98	27	100	100	0	968	927	244	130	132	17	100	100	0	0.752	0.772	0.770	0.767	1.307	0.763	0.921	120	532	1468	1412	-0.412	630	838	615	797	0
3	12	16	"PFN0833"	"N162_3"	12500	26240	130	939	896	227	93	96	22	100	100	0	599	579	147	129	130	15	99	99	0	1.800	1.784	1.809	1.820	1.304	1.753	0.923	120	504	1316	1253	0.848	846	470	803	450	0
3	13	16	"PFN0859"	"N168_1"	12690	26240	120	1282	1193	338	90	92	19	100	100	0	697	650	171	130	130	15	100	100	0	2.102	2.121	2.140	2.168	1.309	2.140	0.940	120	506	1759	1623	1.072	1192	567	1103	520	0
3	14	16	"PFN0861"	"N168_12"	12890	26240	120	430	418	127	90	91	20	100	100	0	3293	3034	949	129	129	14	100	100	0	0.107	0.113	0.113	0.110	1.357	0.111	0.917	120	526	3504	3233	-3.218	340	3164	328	2905	0
3	15	16	"PFN0863"	"N168_17"	13080	26240	110	831	794	181	87	89	22	100	100	0	488	464	100	129	130	21	100	100	0	2.072	2.110	2.101	2.135	1.296	2.083	0.904	80	477	1103	1042	1.051	744	359	707	335	0
3	16	16	"PFN0866"	"N168_23"	13260	26250	110	109	116	27	89	92	23	43	23	0	159	160	27	127	130	21	63	38	0	0.625	0.818	0.836	0.742	3.277	0.954	0.148	80	466	52	60	-0.678	20	32	27	33	0
3	17	16	"PFN0870"	"N168_29"	13460	26230	150	95	99	24	89	92	22	28	6	0	115	115	20	126	128	16	9	0	0	-0.545	-0.909	0.920	0.870	4.630	2.986	0.037	156	579	-5	-1	Error	6	-11	10	-11	-50
3	18	16	"PFN0873"	"N168_32"	13640	26250	120	470	450	130	88	93	23	100	100	0	369	364	82	128	129	17	100	99	0	1.585	1.534	1.517	1.529	1.504	1.562	0.855	120	374	623	598	0.665	382	241	362	236	0
3	19	16	"PFN0901"	"N175_10"	13830	26250	120	3135	3014	686	89	92	20	100	100	0	3678	3555	882	129	129	15	100	100	0	0.858	0.854	0.845	0.863	1.228	0.843	0.966	120	509	6595	6351	-0.220	3046	3549	2925	3426	0
3	20	16	"PFN0903"	"N175_12"	14030	26240	100	119	126	34	91	92	19	63	42	0	154	165	41	125	126	15	70	47	0	0.966	0.875	1.050	1.141	3.009	0.829	0.217	80	374	57	75	-0.051	28	29	35	40	0
3	21	16	"PFN0908"	"N175_3"	14220	26230	150	89	95	34	87	90	20	20	5	0	112	114	16	124	125	15	7	0	0	-0.167	-0.800	0.866	0.932	3.833	23.055	0.001	156	615	-10	-2	Error	2	-12	8	-10	-50
3	22	16	"PFN0910"	"N175_8"	14420	26250	120	1086	1033	284	84	87	19	100	100	0	1135	1093	293	124	125	14	100	100	0	0.991	0.979	0.984	0.982	1.259	0.976	0.944	120	565	2013	1918	-0.013	1002	1011	949	969	0
3	1	17	"PFN0912"	"N176_2"	10420	26430	110	767	779	253	89	91	20	100	100	0	1106	1066	263	133	136	26	100	100	0	0.697	0.740	0.709	0.716	1.256	0.755	0.927	80	500	1651	1623	-0.521	678	973	690	933	0
3	2	17	"PFN0914"	"N176_4"	10610	26440	120	988	942	263	91	93	20	100	100	0	640	635	148	135	137	27	100	100	0	1.776	1.702	1.667	1.684	1.332	1.741	0.910	120	491	1402	1351	0.829	897	505	851	500	0
3	3	17	"PFN0936"	"N181_8"	10800	26440	120	1021	989	260	94	95	21	100	100	0	782	752	165	136	136	16	100	100	0	1.435	1.453	1.452	1.437	1.246	1.475	0.941	120	474	1573	1511	0.521	927	646	895	616	0
3	4	17	"PFN0938"	"N182_2"	11000	26440	120	248	246	62	93	95	20	99	95	0	319	319	63	133	134	16	100	99	0	0.833	0.823	0.840	0.790	1.497	0.846	0.798	120	468	341	339	-0.263	155	186	153	186	0
3	5	17	"PFN0940"	"N182_5"	11180	26420	150	111	113	28	93	94	19	46	26	0	132	132	26	135	136	18	17	3	0	-6.000	-6.667	1.626	1.487	4.837	2.821	0.026	156	547	15	17	Error	18	-3	20	-3	-50
3	6	17	"PFN0947"	"N185_15"	11380	26440	120	369	367	120	90	93	20	100	98	0	625	606	155	134	134	17	100	100	0	0.568	0.587	0.564	0.551	1.479	0.599	0.859	120	475	770	749	-0.815	279	491	277	472	0
3	7	17	"PFN0951"	"N185_4"	11560	26430	120	895	842	258	92	93	19	100	100	0	820	782	252	133	134	17	99	97	0	1.169	1.156	1.154	1.212	1.422	1.131	0.931	120	491	1490	1399	0.225	803	687	750	649	0
3	8	17	"PFN0953"	"N185_6"	11750	26440	120	863	809	300	90	91	20	98	98	0	780	733	225	133	133	16	97	97	0	1.195	1.198	1.187	1.124	1.467	1.231	0.915	120	512	1420	1319	0.257	773	647	719	600	0
3	9	17	"PFF1635"	"F64095_4"	11960	26430	150	108	112	31	90	91	20	42	21	0	142	151	42	133	133	16	33	14	0	2.000	1.222	1.444	1.586	3.727	0.758	0.170	156	462	27	40	1.000	18	9	22	18	-50
3	10	17	"PFF1651"	"F64732_1"	12130	26440	120	964	950	273	90	93	19	100	100	0	3430	3184	821	132	133	16	100	100	0	0.265	0.282	0.281	0.277	1.276	0.278	0.941	120	370	4172	3912	-1.916	874	3298	860	3052	0
3	11	17	"PFF1691"	"F66430_1"	12320	26440	100	134	138	38	91	93	19	80	57	0	173	168	38	128	130	15	76	66	0	0.956	1.175	1.000	1.040	2.569	1.284	0.319	80	372	88	87	-0.066	43	45	47	40	0
3	12	17	"PFF1706"	"F67045_1"	12510	26420	150	97	100	27	90	92	19	29	12	0	119	122	23	130	130	15	12	5	0	-0.636	-1.250	0.882	1.013	3.840	4.109	0.006	156	532	-4	2	Error	7	-11	10	-8	-50
3	13	17	"PFF1770"	"F69174_1"	12700	26440	120	275	277	86	86	89	18	97	94	0	324	301	82	128	128	15	95	94	0	0.964	1.104	1.145	1.106	2.129	1.093	0.805	120	426	385	364	-0.052	189	196	191	173	0
3	14	17	"PFF1856"	"F72113_1"	12890	26440	120	6477	5887	2094	87	89	19	100	100	0	5325	4838	1768	128	129	15	100	100	0	1.230	1.231	1.235	1.228	1.357	1.227	0.958	120	462	11587	10510	0.298	6390	5197	5800	4710	0
3	15	17	"PFC0253"	"C664"	13080	26440	110	129	142	64	86	89	21	70	51	0	163	172	61	130	131	19	65	37	0	1.303	1.333	1.061	1.187	2.675	1.212	0.429	80	438	76	98	0.382	43	33	56	42	0
3	16	17	"PFC0263"	"C68"	13270	26440	120	105	108	24	87	89	19	49	21	0	259	257	56	128	129	14	97	95	0	0.137	0.163	0.210	0.199	2.674	0.121	0.095	120	521	149	150	-2.863	18	131	21	129	0
3	17	17	"PFC0294"	"C735"	13500	26440	150	98	100	23	90	92	18	30	9	0	126	127	20	128	128	15	14	4	0	-4.000	-10.000	1.238	1.361	3.846	5.113	0.009	156	538	6	9	Error	8	-2	10	-1	-50
3	18	17	"PFC0298"	"C739"	13670	26410	150	102	107	29	90	93	19	41	24	0	134	136	33	129	129	16	36	14	0	2.400	2.429	1.043	1.074	3.049	1.035	0.127	156	480	17	24	1.263	12	5	17	7	-50
3	19	17	"PFC0301"	"C741"	13850	26450	130	148	151	37	90	92	20	86	71	0	203	201	38	128	129	15	93	85	0	0.773	0.836	0.833	0.733	2.174	0.886	0.454	120	460	133	134	-0.371	58	75	61	73	0
3	20	17	"PFL0015"	"L1_3"	14040	26420	150	93	92	20	89	91	19	17	5	0	122	123	20	126	127	15	15	4	0	-1.000	-1.000	0.882	0.860	3.747	3.981	0.007	156	575	0	0	Error	4	-4	3	-3	-50
3	21	17	"PFM0073"	"M15459_3"	14220	26440	110	228	233	66	89	92	25	97	95	0	171	168	27	125	127	17	80	65	0	3.022	3.349	2.850	3.344	2.251	3.875	0.435	80	410	185	187	1.595	139	46	144	43	0
3	22	17	"PFM0096"	"M16857_1"	14420	26430	120	1634	1525	547	87	90	24	100	100	0	1869	1840	545	126	127	17	100	100	0	0.888	0.839	0.850	0.799	1.353	0.863	0.951	120	609	3290	3152	-0.172	1547	1743	1438	1714	0
3	1	18	"PFM0259"	"M26257_1"	10430	26600	110	536	511	186	90	93	21	100	96	0	326	308	88	136	138	27	95	90	0	2.347	2.448	2.440	2.469	1.484	2.373	0.858	80	497	636	593	1.231	446	190	421	172	0
3	2	18	"PFM0321"	"M31208_3"	10600	26610	120	1030	971	343	92	94	20	99	99	0	481	448	148	134	135	15	95	93	0	2.703	2.799	2.806	2.988	1.530	2.745	0.925	120	441	1285	1193	1.435	938	347	879	314	0
3	3	18	"PFM0389"	"M3590_2"	10800	26610	150	89	90	20	92	94	22	13	0	0	110	112	20	132	134	19	2	0	0	0.136	0.100	0.670	0.764	3.582	1.477	0.018	156	563	-25	-22	-2.874	-3	-22	-2	-20	-50
3	4	18	"PFM0523"	"M42640_1"	11000	26610	110	183	185	51	91	93	20	91	87	0	235	232	67	133	134	17	90	83	0	0.902	0.949	0.898	0.885	2.037	0.886	0.624	80	412	194	193	-0.149	92	102	94	99	0
3	5	18	"PFD0044"	"D13561_3"	11180	26610	150	82	83	19	93	94	19	7	2	0	108	109	20	134	135	17	1	0	0	0.423	0.400	0.603	0.566	2.747	0.543	0.040	156	586	-37	-35	-1.241	-11	-26	-10	-25	-50
3	6	18	"PFD0057"	"D15909_4"	11380	26620	130	98	100	21	92	94	21	26	8	0	422	391	98	133	135	18	99	96	0	0.021	0.031	0.072	0.089	2.784	0.021	0.015	120	504	295	266	-5.590	6	289	8	258	0
3	7	18	"PFD0156"	"D17715_93"	11550	26610	110	166	162	40	88	90	19	90	83	0	272	264	72	129	130	16	93	92	0	0.545	0.548	0.530	0.503	1.767	0.492	0.617	80	429	221	209	-0.874	78	143	74	135	0
3	8	18	"PFD0171"	"D21102_1"	11750	26620	100	531	495	194	88	90	24	97	95	0	1317	1265	487	131	132	16	96	96	0	0.374	0.359	0.347	0.362	1.793	0.355	0.916	80	405	1629	1541	-1.421	443	1186	407	1134	0
3	9	18	"PFD0194"	"D23657_11"	11950	26570	150	94	94	20	88	91	24	16	2	0	126	126	15	131	131	16	8	1	0	-1.200	-1.200	1.348	1.011	4.748	0.039	0.000	156	552	1	1	Error	6	-5	6	-5	-50
3	10	18	"PFD0273"	"D33539_50"	12130	26610	150	94	96	18	89	90	17	24	7	0	118	121	16	127	129	16	8	0	0	-0.556	-1.167	0.864	1.014	3.972	0.775	0.758	156	472	-4	1	Error	5	-9	7	-6	-50
3	11	18	"IAX099I"	"Y_IAX099I"	12320	26610	150	82	85	20	90	91	19	12	3	0	104	108	21	127	129	15	5	1	0	0.348	0.263	0.631	0.742	3.425	1.000	0.073	156	475	-31	-24	-1.524	-8	-23	-5	-19	-50
3	12	18	"ICX188I"	"Y_ICX188I"	12510	26610	150	86	87	19	89	90	18	15	3	0	105	108	21	128	128	15	5	2	0	0.130	0.100	0.635	0.545	3.487	0.954	0.028	156	436	-26	-22	-2.939	-3	-23	-2	-20	-50
3	13	18	"IEX355I"	"Y_IEX355I"	12700	26610	150	80	82	17	86	89	19	8	0	0	101	105	22	127	128	14	8	2	0	0.231	0.182	0.487	0.515	3.284	0.793	0.033	156	448	-32	-26	-2.115	-6	-26	-4	-22	-50
3	14	18	"IGX361I"	"Y_IGX361I"	12890	26610	150	82	85	19	88	90	19	13	3	0	107	109	22	127	128	14	6	2	0	0.300	0.167	0.647	0.690	3.773	1.170	0.044	156	494	-26	-21	-1.737	-6	-20	-3	-18	-50
3	15	18	"IIX063I"	"Y_IIX063I"	13080	26610	150	77	80	17	89	90	19	7	0	0	104	107	25	128	128	15	9	1	0	0.500	0.429	0.625	0.605	2.792	0.704	0.048	156	502	-36	-30	-1.000	-12	-24	-9	-21	-50
3	16	18	"IKX121I"	"Y_IKX121I"	13280	26610	150	82	83	20	89	90	19	8	1	0	102	105	19	129	129	14	3	0	0	0.259	0.250	0.566	0.540	3.196	1.128	0.037	156	484	-34	-30	-1.948	-7	-27	-6	-24	-50
3	17	18	"Z_1_50"	"Z_1_50"	13460	26620	120	482	473	144	88	90	20	100	100	0	1016	925	293	129	130	15	100	100	0	0.444	0.484	0.494	0.491	1.377	0.463	0.908	120	392	1281	1181	-1.171	394	887	385	796	0
3	18	18	"Z_1_70"	"Z_1_70"	13650	26620	120	1302	1231	349	93	95	20	100	100	0	2658	2474	740	131	132	16	100	100	0	0.478	0.486	0.481	0.496	1.326	0.476	0.958	120	475	3736	3481	-1.064	1209	2527	1138	2343	0
3	19	18	"Z_1_90"	"Z_1_90"	13840	26620	120	2542	2341	789	94	95	21	100	100	0	5120	4521	1712	131	131	16	100	100	0	0.491	0.512	0.509	0.545	1.469	0.493	0.956	120	500	7437	6637	-1.027	2448	4989	2247	4390	0
3	20	18	"Z_2_10"	"Z_2_10"	14040	26610	150	85	89	27	90	94	22	12	4	0	108	109	21	128	128	16	5	1	0	0.250	0.053	0.577	0.561	2.952	3.640	0.010	156	557	-25	-20	-2.000	-5	-20	-1	-19	-50
3	21	18	"Z_2_30"	"Z_2_30"	14230	26610	150	92	92	19	92	96	24	12	1	0	115	116	19	129	130	18	3	0	0	0.000	0.000	0.803	0.873	3.945	2.493	0.043	156	568	-14	-13	Error	0	-14	0	-13	-50
3	22	18	"Z_2_50"	"Z_2_50"	14410	26630	120	4818	4253	1618	93	94	20	100	100	0	5102	4565	1592	130	131	15	100	100	0	0.950	0.938	0.954	0.918	1.291	0.947	0.962	120	578	9697	8595	-0.074	4725	4972	4160	4435	0
3	1	19	"Z_3_90"	"Z_3_90"	10420	26810	120	6862	6272	2191	90	92	21	100	100	0	12884	11689	4028	136	138	16	100	100	0	0.531	0.535	0.531	0.530	1.278	0.529	0.967	120	522	19520	17735	-0.913	6772	12748	6182	11553	0
3	2	19	"Z_4_10"	"Z_4_10"	10610	26800	150	88	91	19	92	95	21	10	1	0	116	118	20	136	137	16	4	0	0	0.200	0.056	0.628	0.643	3.318	1.077	0.040	156	533	-24	-19	-2.322	-4	-20	-1	-18	-50
3	3	19	"Z_4_30"	"Z_4_30"	10800	26800	150	84	88	23	91	94	21	10	3	0	109	113	22	134	136	20	3	0	0	0.280	0.143	0.611	0.638	3.338	0.933	0.168	156	579	-32	-24	-1.837	-7	-25	-3	-21	-50
3	4	19	"Z_4_50"	"Z_4_50"	11000	26810	120	3872	3423	1361	92	94	22	100	100	0	4634	4028	1695	134	136	20	100	100	0	0.840	0.855	0.853	0.895	1.492	0.840	0.962	120	492	8280	7225	-0.252	3780	4500	3331	3894	0
3	5	19	"Z_4_70"	"Z_4_70"	11190	26810	120	9408	8536	2541	94	95	20	100	100	0	10325	9519	2643	138	140	17	100	100	0	0.914	0.900	0.894	0.892	1.226	0.904	0.977	120	458	19501	17823	-0.129	9314	10187	8442	9381	0
3	6	19	"Z_4_90"	"Z_4_90"	11380	26810	120	13965	12646	4021	94	96	20	100	100	0	15173	13876	3598	139	140	18	100	100	0	0.923	0.914	0.937	0.882	1.227	0.932	0.978	120	457	28905	26289	-0.116	13871	15034	12552	13737	0
3	7	19	"Z_6_30"	"Z_6_30"	11560	26800	150	89	91	19	90	92	20	14	3	0	117	119	18	132	133	16	7	1	0	0.067	-0.077	0.783	0.696	3.350	1.214	0.015	156	546	-16	-12	-3.907	-1	-15	1	-13	-50
3	8	19	"Z_6_50"	"Z_6_50"	11750	26800	150	86	89	19	92	94	24	8	1	0	115	116	19	131	132	16	4	1	0	0.375	0.200	0.762	0.750	3.646	3.968	0.019	156	658	-22	-18	-1.415	-6	-16	-3	-15	-50
3	9	19	"Z_6_70"	"Z_6_70"	11960	26810	120	191	192	41	92	94	23	95	88	0	183	182	32	131	131	16	87	75	0	1.904	1.961	1.942	2.015	2.209	2.043	0.441	120	549	151	151	0.929	99	52	100	51	0
3	10	19	"Z_6_90"	"Z_6_90"	12140	26810	120	454	440	104	89	89	18	100	100	0	332	329	70	129	131	16	100	100	0	1.798	1.755	1.726	1.790	1.427	1.768	0.863	120	464	568	551	0.846	365	203	351	200	0
3	11	19	"Z_7_10"	"Z_7_10"	12330	26800	150	88	91	24	90	90	20	19	7	0	110	112	22	128	130	15	9	1	0	0.111	-0.063	0.824	0.837	3.830	0.443	0.046	156	537	-20	-15	-3.170	-2	-18	1	-16	-50
3	12	19	"Z_7_30"	"Z_7_30"	12520	26800	150	93	94	17	86	88	19	25	2	0	110	112	24	127	128	14	8	2	0	-0.412	-0.533	0.705	0.741	3.984	0.197	0.000	156	493	-10	-7	Error	7	-17	8	-15	-50
3	13	19	"PFI17646"	"oPFI17646"	12700	26800	120	361	360	96	87	89	19	99	99	0	414	412	89	128	129	14	100	100	0	0.958	0.961	0.928	0.931	1.513	0.962	0.845	120	412	560	557	-0.062	274	286	273	284	0
3	14	19	"PFN0256"	"oPFN0256"	12880	26810	120	494	492	146	90	92	20	100	100	0	808	796	214	130	131	16	100	100	0	0.596	0.604	0.598	0.595	1.300	0.598	0.923	120	475	1082	1068	-0.747	404	678	402	666	0
3	15	19	"PFG0021"	"oPFG0021"	13090	26800	150	86	87	20	90	92	20	14	3	0	109	111	20	129	130	15	3	2	0	0.200	0.167	0.611	0.612	3.335	1.381	0.027	156	507	-24	-21	-2.322	-4	-20	-3	-18	-50
3	16	19	"PFF72433"	"oPFF72433"	13280	26800	150	92	94	22	91	93	20	20	5	0	117	119	19	130	131	16	8	1	0	-0.077	-0.273	0.950	1.044	3.314	8.574	0.002	156	523	-12	-8	Error	1	-13	3	-11	-50
3	17	19	"PFJ12787"	"oPFJ12787"	13470	26800	150	90	92	21	91	93	21	16	4	0	113	113	18	131	133	16	2	0	0	0.056	-0.056	0.671	0.728	4.138	3.727	0.006	156	535	-19	-17	-4.170	-1	-18	1	-18	-50
3	18	19	"PFG0023"	"oPFG0023"	13660	26810	120	8719	8783	2611	93	96	21	100	100	0	9755	9989	3169	131	134	18	100	100	0	0.896	0.882	0.859	0.894	1.254	0.870	0.971	120	518	18250	18548	-0.158	8626	9624	8690	9858	0
3	19	19	"PFJ12789"	"oPFJ12789"	13850	26820	110	136	144	34	95	98	23	80	45	0	184	178	34	132	135	19	80	60	0	0.788	1.065	0.954	0.956	2.489	1.382	0.246	80	479	93	95	-0.343	41	52	49	46	0
3	20	19	"PFBL B0077"	"oPFBLOB0077"	14040	26810	120	362	371	104	92	95	22	100	100	0	697	695	163	130	131	16	100	100	0	0.476	0.494	0.495	0.481	1.370	0.492	0.885	120	544	837	844	-1.070	270	567	279	565	0
3	21	19	"PFF72437"	"oPFF72437"	14230	26810	130	1177	1168	340	92	94	20	100	100	0	1241	1198	343	130	131	16	99	98	0	0.977	1.007	0.990	1.059	1.637	1.007	0.936	120	562	2196	2144	-0.034	1085	1111	1076	1068	0
3	22	19	"PFL0043"	"oPFL0043"	14410	26820	110	133	135	27	92	94	20	85	50	0	172	174	22	131	133	17	87	62	0	1.000	1.000	1.166	1.010	2.532	1.249	0.236	80	506	82	86	0.000	41	41	43	43	0
3	1	20	"PFBL B0079"	"oPFBLOB0079"	10440	26960	150	102	102	19	91	93	20	30	5	0	135	135	18	139	139	16	13	1	0	-2.750	-2.750	1.222	1.069	3.927	11.924	0.001	156	714	7	7	Error	11	-4	11	-4	-50
3	2	20	"PFF72438"	"oPFF72438"	10630	27000	120	8137	7700	2395	92	95	20	100	100	0	6089	5776	1682	141	141	17	100	100	0	1.353	1.350	1.365	1.333	1.256	1.369	0.959	120	480	13993	13243	0.436	8045	5948	7608	5635	0
3	3	20	"PFH0006"	"oPFH0006"	10810	27000	120	1577	1460	441	95	97	20	100	100	0	2002	1841	523	141	141	17	100	100	0	0.796	0.803	0.823	0.790	1.285	0.794	0.949	120	477	3343	3065	-0.329	1482	1861	1365	1700	0
3	4	20	"PFBL B0083"	"oPFBLOB0083"	11000	26990	150	97	103	35	95	97	21	20	10	0	126	127	20	138	139	17	9	0	0	-0.167	-0.727	0.875	0.910	4.154	12.144	0.002	156	566	-10	-3	Error	2	-12	8	-11	-50
3	5	20	"PFBL B0084"	"oPFBLOB0084"	11190	26990	150	94	96	22	94	96	20	14	3	0	122	125	21	139	141	17	7	3	0	0.000	-0.143	0.742	0.726	3.221	1.627	0.014	156	590	-17	-12	Error	0	-17	2	-14	-50
3	6	20	"PFM60485"	"oPFM60485"	11390	27000	120	1130	1089	286	94	95	18	100	100	0	1324	1275	336	139	140	17	100	100	0	0.874	0.876	0.871	0.882	1.272	0.866	0.944	120	477	2221	2131	-0.194	1036	1185	995	1136	0
3	7	20	"PFN0258"	"oPFN0258"	11570	26990	150	92	95	21	92	93	19	19	6	0	118	119	18	137	137	16	4	0	0	0.000	-0.167	0.600	0.667	3.970	1.832	0.008	156	568	-19	-15	Error	0	-19	3	-18	-50
3	8	20	"PFM60486"	"oPFM60486"	11770	27000	120	581	583	180	94	95	19	100	100	0	638	620	189	135	136	16	97	96	0	0.968	1.008	0.994	1.046	1.486	0.994	0.928	120	499	990	974	-0.047	487	503	489	485	0
3	9	20	"PFK12896"	"oPFK12896"	11950	27000	120	303	303	60	92	94	20	100	100	0	549	544	122	132	134	15	100	100	0	0.506	0.512	0.532	0.516	1.326	0.489	0.872	120	516	628	623	-0.983	211	417	211	412	0
3	10	20	"PFN0259"	"oPFN0259"	12150	27000	120	3160	2855	787	90	92	20	100	100	0	1725	1600	427	133	134	16	100	100	0	1.928	1.885	1.876	1.908	1.297	1.906	0.954	120	532	4662	4232	0.947	3070	1592	2765	1467	0
3	11	20	"PFL0046"	"oPFL0046"	12340	27000	120	2254	2256	898	89	91	19	100	100	0	1270	1142	415	131	133	15	96	95	0	1.901	2.143	2.111	2.180	1.592	2.213	0.932	120	510	3304	3178	0.927	2165	1139	2167	1011	0
3	12	20	"PFD66984"	"oPFD66984"	12530	27000	130	1173	1177	441	86	88	18	100	100	0	1424	1331	470	130	131	15	99	99	0	0.840	0.908	0.905	0.941	1.656	0.910	0.927	120	448	2381	2292	-0.251	1087	1294	1091	1201	0
3	13	20	"PFD66985"	"oPFD66985"	12710	26990	150	83	88	21	89	91	20	12	5	0	111	114	22	132	133	16	7	1	0	0.286	0.056	0.579	0.656	3.329	1.008	0.044	156	511	-27	-19	-1.807	-6	-21	-1	-18	-50
3	14	20	"PFL0047"	"oPFL0047"	12920	27010	130	1088	1065	368	89	92	21	99	99	0	663	679	199	134	136	15	100	100	0	1.888	1.791	1.774	1.702	1.562	1.825	0.939	120	403	1528	1521	0.917	999	529	976	545	0
3	15	20	"PFF72478"	"oPFF72478"	13020	26990	150	667	681	481	91	94	22	85	80	0	524	513	289	133	135	18	84	80	0	1.473	1.553	1.555	1.453	2.143	1.534	0.902	156	527	967	970	0.559	576	391	590	380	-50
3	16	20	"PFL0097"	"oPFL0097"	13200	27000	120	816	784	237	94	96	21	100	100	0	700	670	175	133	136	18	99	98	0	1.273	1.285	1.291	1.291	1.573	1.305	0.902	120	491	1289	1227	0.349	722	567	690	537	0
3	17	20	"PFBL B0142"	"oPFBLOB0142"	13410	27010	120	352	343	93	94	95	20	99	99	0	970	923	282	132	134	17	100	100	0	0.308	0.315	0.305	0.320	1.473	0.301	0.872	120	454	1096	1040	-1.700	258	838	249	791	0
3	18	20	"PFI17693"	"oPFI17693"	13570	27010	120	3086	3050	904	93	95	21	100	100	0	3865	3851	1240	132	134	16	100	100	0	0.802	0.795	0.776	0.813	1.316	0.780	0.962	120	372	6726	6676	-0.319	2993	3733	2957	3719	0
3	19	20	"PFI17695"	"oPFI17695"	13770	27010	120	22509	21437	5864	98	102	26	100	100	0	12356	11993	3145	135	138	21	100	100	0	1.834	1.800	1.793	1.800	1.232	1.815	0.969	120	428	34632	33197	0.875	22411	12221	21339	11858	0
3	20	20	"PFH0024"	"oPFH0024"	13960	27010	120	501	501	156	96	100	25	100	100	0	651	643	185	133	135	19	98	98	0	0.782	0.794	0.758	0.798	1.526	0.781	0.881	120	429	923	915	-0.355	405	518	405	510	0
3	21	20	"PFBL B0147"	"oPFBLOB0147"	14160	27020	120	247	251	81	93	95	20	98	95	0	185	181	37	133	134	16	79	65	0	2.962	3.292	3.200	2.918	1.916	3.519	0.477	120	382	206	206	1.566	154	52	158	48	0
3	22	20	"PFF72481"	"oPFF72481"	14350	27010	120	1606	1534	528	91	93	20	100	100	0	757	704	221	132	132	17	97	97	0	2.424	2.523	2.554	2.683	1.626	2.555	0.931	120	425	2140	2015	1.277	1515	625	1443	572	0
3	1	21	"PFJ12809"	"oPFJ12809"	10430	27180	150	99	102	24	95	96	19	25	8	0	130	128	23	140	140	18	7	0	0	-0.400	-0.583	0.909	1.017	4.179	1.703	0.004	156	675	-6	-5	Error	4	-10	7	-12	-50
3	2	21	"PFH0027"	"oPFH0027"	10560	27200	120	201	196	54	92	94	19	93	86	0	215	212	49	140	139	16	86	82	0	1.453	1.444	1.333	1.341	2.123	1.281	0.562	120	284	184	176	0.539	109	75	104	72	0
3	3	21	"PFF72482"	"oPFF72482"	10750	27200	120	1064	1003	363	97	99	22	100	99	0	1898	1789	689	143	143	17	100	99	0	0.551	0.550	0.543	0.573	1.520	0.532	0.956	120	449	2722	2552	-0.860	967	1755	906	1646	0
3	4	21	"PFG0045"	"oPFG0045"	10940	27200	120	720	687	213	98	99	22	100	100	0	514	499	131	140	142	18	100	98	0	1.663	1.641	1.653	1.675	1.384	1.654	0.924	120	461	996	948	0.734	622	374	589	359	0
3	5	21	"PFF72484"	"oPFF72484"	11120	27200	120	436	428	148	96	97	20	98	95	0	550	531	167	139	140	17	96	95	0	0.827	0.847	0.847	0.802	1.483	0.846	0.900	120	409	751	724	-0.274	340	411	332	392	0
3	6	21	"PFI17704"	"oPFI17704"	11320	27200	120	936	886	305	94	96	19	98	96	0	1649	1548	514	138	140	17	100	100	0	0.557	0.562	0.564	0.523	1.848	0.552	0.942	120	449	2353	2202	-0.844	842	1511	792	1410	0
3	7	21	"PFH0030"	"oPFH0030"	11520	27200	120	407	398	112	92	95	19	100	99	0	777	739	208	138	139	17	100	100	0	0.493	0.509	0.507	0.512	1.415	0.498	0.897	120	415	954	907	-1.020	315	639	306	601	0
3	8	21	"PFM60518"	"oPFM60518"	11700	27200	120	1213	1144	352	93	95	19	100	100	0	850	798	262	139	140	16	100	100	0	1.575	1.595	1.595	1.689	1.585	1.564	0.917	120	419	1831	1710	0.656	1120	711	1051	659	0
3	9	21	"PFL0104"	"oPFL0104"	11900	27200	120	480	479	123	94	96	20	100	100	0	398	397	94	137	138	16	99	99	0	1.479	1.481	1.495	1.516	1.412	1.488	0.877	120	446	647	645	0.565	386	261	385	260	0
3	10	21	"PFI17705"	"oPFI17705"	12100	27200	120	2046	2007	635	91	94	21	100	100	0	2212	2089	722	135	137	16	100	99	0	0.941	0.981	0.957	1.034	1.430	0.950	0.952	120	459	4032	3870	-0.087	1955	2077	1916	1954	0
3	11	21	"PFBL B0155"	"oPFBLOB0155"	12300	27200	120	548	530	148	92	94	21	100	100	0	378	368	84	132	133	18	99	98	0	1.854	1.856	1.941	1.913	1.508	1.919	0.866	120	478	702	674	0.890	456	246	438	236	0
3	12	21	"PFBL B0157"	"oPFBLOB0157"	12520	27180	150	88	91	21	90	92	21	15	3	0	119	119	21	130	131	21	5	0	0	0.182	-0.091	0.792	0.874	4.124	1.201	0.054	156	601	-13	-10	-2.459	-2	-11	1	-11	-50
3	13	21	"PFD67005"	"oPFD67005"	12710	27180	150	87	92	31	89	92	21	17	7	0	123	123	41	132	132	19	11	3	0	0.222	-0.333	0.698	0.748	3.816	0.857	0.056	156	476	-11	-6	-2.170	-2	-9	3	-9	-50
3	14	21	"PFD67007"	"oPFD67007"	12900	27180	150	87	91	23	89	92	21	19	7	0	124	124	23	133	134	16	16	3	0	0.222	-0.222	0.800	0.863	3.059	1.471	0.050	156	393	-11	-7	-2.170	-2	-9	2	-9	-50
3	15	21	"PFM60523"	"oPFM60523"	13050	27200	120	424	424	134	91	94	23	98	98	0	753	709	201	133	136	20	99	99	0	0.537	0.578	0.552	0.564	1.475	0.572	0.879	120	333	953	909	-0.897	333	620	333	576	0
3	16	21	"PFL0108"	"oPFL0108"	13240	27200	120	491	458	135	91	93	22	100	100	0	407	386	98	132	133	21	97	95	0	1.455	1.445	1.411	1.504	1.551	1.474	0.856	120	474	675	621	0.541	400	275	367	254	0
3	17	21	"A10325_30a"	"A10325_30a"	13470	27180	150	81	84	20	89	90	20	13	3	0	123	118	26	129	128	19	11	0	0	1.333	0.455	0.727	0.680	3.322	0.552	0.101	156	476	-14	-16	0.415	-8	-6	-5	-11	-50
3	18	21	"A10325_30c"	"A10325_30c"	13660	27180	150	88	91	30	91	92	22	11	2	0	123	120	24	128	128	21	11	0	0	0.600	0.000	0.595	0.710	3.997	1.184	0.089	156	411	-8	-8	-0.737	-3	-5	0	-8	-50
3	19	21	"A10325_30e"	"A10325_30e"	13850	27180	150	83	86	19	94	97	27	2	0	0	118	114	26	129	131	23	5	1	0	1.000	0.533	0.667	0.714	3.195	0.925	0.202	156	404	-22	-23	0.000	-11	-11	-8	-15	-50
3	20	21	"A10325_30g"	"A10325_30g"	14040	27180	150	87	91	20	91	94	23	14	1	0	120	118	22	127	128	19	11	1	0	0.571	0.000	1.000	0.976	3.434	1.163	0.054	156	394	-11	-9	-0.807	-4	-7	0	-9	-50
3	21	21	"A10325_30i"	"A10325_30i"	14210	27150	150	91	93	22	89	92	21	17	5	0	128	129	19	124	124	19	20	5	0	0.500	0.800	1.053	1.225	3.281	1.675	0.047	156	493	6	9	-1.000	2	4	4	5	-50
3	22	21	"E598_1a"	"E598_1a"	14420	27120	150	93	108	107	88	90	19	25	12	0	133	141	60	127	127	17	23	9	0	0.833	1.429	1.205	1.201	3.332	0.912	0.030	156	884	11	34	-0.263	5	6	20	14	-50
3	1	22	"F48446_9e"	"F48446_9e"	10430	27350	150	99	102	23	98	99	21	16	6	0	135	136	22	145	146	21	7	2	0	-0.100	-0.444	0.828	0.768	3.295	0.877	0.014	156	783	-9	-5	Error	1	-10	4	-9	-50
3	2	22	"F48446_9g"	"F48446_9g"	10600	27340	150	105	107	22	96	98	22	27	10	0	137	137	19	142	143	18	11	2	0	-1.800	-2.200	0.897	1.131	4.493	0.093	0.001	156	568	4	6	Error	9	-5	11	-5	-50
3	3	22	"F48446_9i"	"F48446_9i"	10770	27380	110	192	193	46	96	97	22	97	85	0	203	205	33	141	141	20	92	78	0	1.548	1.516	1.607	1.451	1.999	1.570	0.435	80	491	158	161	0.631	96	62	97	64	0
3	4	22	"I12861_2a"	"I12861_2a"	11000	27370	150	92	92	22	91	93	21	17	5	0	117	114	26	136	135	19	5	0	0	-0.053	-0.045	0.635	0.624	3.835	0.622	0.095	156	765	-18	-21	Error	1	-19	1	-22	-50
3	5	22	"I12861_2c"	"I12861_2c"	11190	27370	150	82	84	22	90	92	20	11	2	0	118	115	27	133	133	18	8	2	0	0.533	0.333	0.570	0.626	2.629	0.768	0.130	156	667	-23	-24	-0.907	-8	-15	-6	-18	-50
3	6	22	"I12861_2e"	"I12861_2e"	11380	27370	150	90	95	24	90	92	20	28	8	0	121	120	26	134	134	17	12	1	0	0.000	-0.357	0.571	0.640	3.792	1.057	0.074	156	672	-13	-9	Error	0	-13	5	-14	-50
3	7	22	"J512_2i"	"J512_2i"	11570	27370	150	89	91	21	90	92	19	17	5	0	117	115	27	134	136	17	9	1	0	0.059	-0.053	0.500	0.547	3.275	0.568	0.063	156	657	-18	-18	-4.087	-1	-17	1	-19	-50
3	8	22	"Ks592_1a"	"Ks592_1a"	11760	27370	150	97	98	21	90	93	20	27	5	0	121	122	21	135	137	16	10	1	0	-0.500	-0.615	0.650	0.654	3.314	0.993	0.007	156	669	-7	-5	Error	7	-14	8	-13	-50
3	9	22	"Ks592_1c"	"Ks592_1c"	11950	27370	150	87	89	20	90	92	20	10	3	0	113	116	27	135	137	16	12	5	0	0.136	0.053	0.485	0.485	3.337	0.440	0.019	156	678	-25	-20	-2.874	-3	-22	-1	-19	-50
3	10	22	"Ks592_1e"	"Ks592_1e"	12140	27370	150	85	88	20	90	92	20	14	4	0	108	112	28	133	135	17	10	2	0	0.200	0.095	0.493	0.484	3.108	0.554	0.044	156	681	-30	-23	-2.322	-5	-25	-2	-21	-50
3	11	22	"Ks592_1g"	"Ks592_1g"	12330	27370	150	85	88	21	90	92	32	4	1	0	117	116	25	131	134	46	0	0	0	0.357	0.133	0.500	0.584	3.625	0.678	0.057	156	728	-19	-17	-1.485	-5	-14	-2	-15	-50
3	12	22	"Ks592_1i"	"Ks592_1i"	12480	27390	110	1026	989	196	88	93	41	100	100	0	1444	1340	260	131	139	69	100	100	0	0.714	0.745	0.728	0.746	1.241	0.716	0.931	80	478	2251	2110	-0.485	938	1313	901	1209	0
3	13	22	"EMPTY"	"EMPTY"	12710	27370	150	110	130	59	84	89	35	41	30	0	148	171	56	128	134	56	30	13	0	1.300	1.070	1.128	1.309	2.783	1.012	0.542	156	791	46	89	0.379	26	20	46	43	-75
3	14	22	"EMPTY"	"EMPTY"	12900	27370	150	103	125	57	83	86	22	48	35	0	154	177	61	127	130	21	52	37	0	0.741	0.840	1.016	1.033	2.670	0.851	0.578	156	642	47	92	-0.433	20	27	42	50	-75
3	15	22	"EMPTY"	"EMPTY"	13090	27370	150	105	128	59	83	86	21	50	41	0	142	168	64	128	131	20	43	33	0	1.571	1.125	1.000	1.168	2.878	0.895	0.534	156	643	36	85	0.652	22	14	45	40	-75
3	16	22	"EMPTY"	"EMPTY"	13280	27370	150	105	113	37	84	86	19	53	28	0	144	151	38	127	129	18	46	23	0	1.235	1.208	1.101	1.104	3.188	1.186	0.221	156	711	38	53	0.305	21	17	29	24	-75
3	17	22	"EMPTY"	"EMPTY"	13470	27370	150	98	106	38	83	85	19	45	26	0	137	152	57	127	126	18	36	26	0	1.500	0.920	0.789	0.929	3.627	0.626	0.219	156	708	25	48	0.585	15	10	23	25	-75
3	18	22	"EMPTY"	"EMPTY"	13660	27370	150	95	115	48	82	84	18	45	34	0	137	159	58	125	124	17	44	30	0	1.083	0.971	0.988	1.017	3.715	0.830	0.400	156	678	25	67	0.115	13	12	33	34	-75
3	19	22	"EMPTY"	"EMPTY"	13850	27370	150	82	84	17	82	84	19	17	2	0	125	127	17	124	123	17	17	4	0	0.000	0.667	1.500	1.226	3.280	6.511	0.001	156	678	1	5	Error	0	1	2	3	-75
3	20	22	"EMPTY"	"EMPTY"	14040	27370	150	79	80	18	82	84	19	11	3	0	127	127	14	124	124	16	17	2	0	-1.000	-0.667	1.240	1.150	3.288	3.689	0.018	156	691	0	1	Error	-3	3	-2	3	-75
3	21	22	"EMPTY"	"EMPTY"	14230	27370	150	81	81	16	83	85	19	8	1	0	127	128	15	123	123	16	20	6	0	-0.500	-0.400	1.000	1.035	4.338	7.122	0.004	156	773	2	3	Error	-2	4	-2	5	-75
3	22	22	"EMPTY"	"EMPTY"	14420	27370	150	85	88	20	84	85	18	21	3	0	124	125	14	124	124	16	14	2	0	100000.000	4.000	1.650	1.252	3.765	0.051	0.000	156	1029	1	5	16.610	1	0	4	1	-75
4	1	1	"PFA0039"	"A1411_1"	14850	23410	130	12804	12525	2489	93	96	23	100	100	0	9530	9046	1672	128	131	25	100	100	0	1.352	1.394	1.396	1.392	1.136	1.385	0.971	120	669	22113	21350	0.435	12711	9402	12432	8918	0
4	2	1	"PFA0101"	"A21885_1"	15050	23420	140	7432	7155	2848	88	91	22	100	100	0	10740	10277	4146	123	126	24	100	99	0	0.692	0.696	0.667	0.726	1.684	0.687	0.949	156	704	17961	17221	-0.532	7344	10617	7067	10154	0
4	3	1	"PFA0019"	"A11546_1"	15240	23420	130	438	436	88	90	92	21	100	100	0	448	440	74	127	129	16	100	100	0	1.084	1.105	1.138	1.106	1.261	1.104	0.898	120	558	669	659	0.117	348	321	346	313	0
4	4	1	"PFA0144"	"A31870_1"	15410	23420	130	8240	7765	1667	92	94	22	100	100	0	9890	9387	2147	130	134	47	100	100	0	0.835	0.829	0.823	0.829	1.214	0.805	0.961	120	603	17908	16930	-0.260	8148	9760	7673	9257	0
4	5	1	"PFA0009"	"A10325_29"	15610	23420	130	782	798	180	88	90	20	100	100	0	12814	12201	2891	126	131	47	100	100	0	0.055	0.059	0.058	0.059	1.212	0.057	0.948	120	634	13382	12785	-4.192	694	12688	710	12075	0
4	6	1	"PFA0012"	"A10325_32"	15800	23420	130	460	465	86	87	89	18	100	100	0	13648	12988	2871	124	130	57	100	100	0	0.028	0.029	0.029	0.030	1.281	0.027	0.914	120	632	13897	13242	-5.180	373	13524	378	12864	0
4	7	1	"PFA0030"	"A12797_1"	15990	23430	130	4021	3844	772	85	86	18	100	100	0	2079	1985	395	120	125	58	100	100	0	2.009	2.016	2.053	2.024	1.162	2.044	0.958	120	604	5895	5624	1.007	3936	1959	3759	1865	0
4	8	1	"PFB0005"	"B11"	16180	23430	140	131	149	135	84	86	20	85	58	0	182	188	47	118	119	15	97	91	0	0.734	0.929	0.735	0.720	2.279	4.136	0.119	156	749	111	135	-0.445	47	64	65	70	0
4	9	1	"PFB0219"	"B57"	16390	23410	90	127	132	35	88	91	20	76	46	0	153	150	20	122	123	18	65	34	0	1.258	1.571	1.442	1.452	2.542	3.113	0.716	52	375	70	72	0.331	39	31	44	28	0
4	10	1	"PFB0285"	"B92"	16560	23430	120	159	164	51	86	86	18	91	78	0	269	283	82	115	116	15	100	98	0	0.474	0.464	0.485	0.425	2.128	0.473	0.666	120	584	227	246	-1.077	73	154	78	168	0
4	11	1	"PFB0008"	"B114"	16760	23420	130	1791	1731	378	82	84	17	100	100	0	1507	1424	310	114	115	14	100	100	0	1.227	1.259	1.239	1.261	1.180	1.253	0.954	120	633	3102	2959	0.295	1709	1393	1649	1310	0
4	12	1	"PFB0034"	"B165"	16950	23430	130	2453	2463	755	81	82	15	100	100	0	1680	1705	449	114	114	14	100	100	0	1.515	1.497	1.504	1.475	1.246	1.557	0.937	120	599	3938	3973	0.599	2372	1566	2382	1591	0
4	13	1	"PFB0089"	"B319"	17140	23430	130	2909	2825	544	81	83	17	100	100	0	4456	4434	769	113	114	15	100	100	0	0.651	0.635	0.646	0.631	1.173	0.620	0.949	120	643	7171	7065	-0.619	2828	4343	2744	4321	0
4	14	1	"PFB0104"	"B351"	17340	23430	130	178	188	70	84	84	17	99	95	0	177	180	36	113	113	14	97	93	0	1.469	1.552	1.489	1.467	1.966	1.907	0.543	120	640	158	171	0.555	94	64	104	67	0
4	15	1	"PFB0113"	"B372"	17530	23430	130	2126	2049	424	83	84	17	100	100	0	1438	1408	231	112	113	13	100	100	0	1.541	1.517	1.500	1.501	1.202	1.546	0.939	120	598	3369	3262	0.624	2043	1326	1966	1296	0
4	16	1	"PFB0116"	"B380"	17710	23430	130	214	216	45	80	83	18	100	98	0	201	204	29	111	112	13	100	99	0	1.489	1.462	1.535	1.445	1.637	1.548	0.656	120	612	224	229	0.574	134	90	136	93	0
4	17	1	"PFB0118"	"B383"	17900	23420	130	2714	2627	477	81	83	17	100	100	0	2223	2112	457	110	112	14	100	100	0	1.246	1.272	1.263	1.294	1.205	1.242	0.962	120	625	4746	4548	0.317	2633	2113	2546	2002	0
4	18	1	"PFB0140"	"B432"	18090	23420	130	1659	1619	261	80	82	16	100	100	0	1830	1776	335	109	110	15	100	100	0	0.917	0.923	0.906	0.931	1.176	0.899	0.952	120	671	3300	3206	-0.124	1579	1721	1539	1667	0
4	19	1	"PFC0315"	"C9"	18290	23430	120	164	164	41	80	80	17	96	91	0	197	196	32	107	108	13	98	96	0	0.933	0.944	0.876	0.890	1.739	1.054	0.590	120	585	174	173	-0.100	84	90	84	89	0
4	20	1	"PFC0207"	"C56"	18490	23430	140	527	506	169	78	80	18	98	97	0	617	580	175	106	106	12	98	97	0	0.879	0.903	0.912	0.943	1.876	0.906	0.916	156	688	960	902	-0.187	449	511	428	474	0
4	21	1	"PFC0316"	"C96"	18670	23430	130	691	672	160	77	79	20	100	100	0	543	539	99	105	106	12	100	100	0	1.402	1.371	1.414	1.347	1.319	1.439	0.903	120	612	1052	1029	0.487	614	438	595	434	0
4	22	1	"PFC0007"	"C114"	18870	23430	130	843	852	151	75	77	16	100	100	0	576	560	94	103	104	13	100	100	0	1.624	1.700	1.732	1.709	1.268	1.718	0.910	120	723	1241	1234	0.699	768	473	777	457	0
4	1	2	"PFC0021"	"C134"	14880	23610	130	710	696	134	91	94	22	100	100	0	493	490	71	126	127	20	100	100	0	1.687	1.662	1.688	1.652	1.228	1.693	0.920	120	582	986	969	0.754	619	367	605	364	0
4	2	2	"PFC0034"	"C161"	15070	23610	140	2640	2417	899	88	91	20	100	100	0	2180	2049	722	122	122	14	99	98	0	1.240	1.209	1.208	1.245	1.868	1.221	0.947	156	426	4610	4256	0.310	2552	2058	2329	1927	0
4	3	2	"PFJ0545"	"J687_3"	15260	23610	140	352	359	115	90	92	20	100	99	0	310	322	82	122	124	16	100	98	0	1.394	1.345	1.349	1.340	1.544	1.409	0.816	156	466	450	469	0.479	262	188	269	200	0
4	4	2	"PFK0100"	"Km695_2"	15450	23610	130	332	334	71	91	93	20	100	100	0	291	289	52	125	129	51	96	91	0	1.452	1.482	1.479	1.526	1.491	1.477	0.823	120	500	407	407	0.538	241	166	243	164	0
4	5	2	"PFK0134"	"Km993_1"	15650	23610	140	512	500	123	87	90	19	100	100	0	758	734	187	124	125	17	99	99	0	0.670	0.677	0.663	0.694	1.541	0.662	0.901	156	465	1059	1023	-0.577	425	634	413	610	0
4	6	2	"PFK0052"	"Km3535_1"	15830	23620	130	438	433	94	87	88	18	100	100	0	344	339	49	122	128	72	97	90	0	1.581	1.594	1.593	1.582	1.401	1.696	0.823	120	378	573	563	0.661	351	222	346	217	0
4	7	2	"PFK0059"	"Km3703_4"	16030	23610	130	561	568	107	88	89	19	100	100	0	669	666	110	121	122	15	100	100	0	0.863	0.881	0.882	0.877	1.217	0.879	0.923	120	468	1021	1025	-0.212	473	548	480	545	0
4	8	2	"PFK0303"	"Kn267_1"	16210	23610	130	842	829	157	87	89	19	100	100	0	602	584	110	119	120	16	100	100	0	1.563	1.596	1.605	1.613	1.287	1.575	0.919	120	495	1238	1207	0.644	755	483	742	465	0
4	9	2	"PFK0297"	"Kn2497_2"	16400	23610	130	1908	1841	373	89	94	39	100	100	0	980	956	191	119	121	19	100	100	0	2.113	2.093	2.109	2.102	1.176	2.066	0.950	120	582	2680	2589	1.079	1819	861	1752	837	0
4	10	2	"PFK0436"	"Kn5150_1"	16600	23610	130	8870	8709	1986	87	93	41	100	100	0	10949	10713	2601	117	120	35	100	100	0	0.811	0.814	0.801	0.818	1.213	0.798	0.950	120	530	19615	19218	-0.303	8783	10832	8622	10596	0
4	11	2	"PFK0536"	"Kn8928_1"	16790	23610	140	1707	1749	613	83	86	18	100	100	0	1056	1095	420	115	117	33	96	95	0	1.726	1.700	1.665	1.897	1.807	1.663	0.934	156	562	2565	2646	0.787	1624	941	1666	980	0
4	12	2	"PFK0544"	"Kn9335_1"	16980	23610	130	1053	1046	183	81	83	16	100	100	0	556	544	92	113	114	14	100	100	0	2.194	2.239	2.237	2.258	1.245	2.274	0.939	120	492	1415	1396	1.134	972	443	965	431	0
4	13	2	"PFK0875"	"Ks2_1"	17170	23620	130	559	547	120	84	84	17	100	100	0	456	460	79	112	113	14	100	100	0	1.381	1.330	1.355	1.308	1.319	1.392	0.888	120	517	819	811	0.466	475	344	463	348	0
4	14	2	"PFK0879"	"Ks2_14"	17380	23620	140	7283	6278	2385	84	87	25	100	100	0	4391	3894	1197	114	116	17	100	100	0	1.683	1.639	1.675	1.532	1.555	1.724	0.970	156	460	11476	9974	0.751	7199	4277	6194	3780	0
4	15	2	"PFK1056"	"Ks54_1"	17550	23620	130	355	348	72	81	84	24	100	100	0	367	355	62	114	115	15	100	99	0	1.083	1.108	1.127	1.106	1.372	1.110	0.873	120	345	527	508	0.115	274	253	267	241	0
4	16	2	"PFK1101"	"Ks59_1"	17760	23610	130	1733	1738	407	84	86	19	100	100	0	1820	1810	460	111	112	13	100	100	0	0.965	0.974	0.979	0.982	1.151	0.958	0.960	120	388	3358	3353	-0.052	1649	1709	1654	1699	0
4	17	2	"PFK1165"	"Ks72_6"	17940	23610	130	310	317	60	84	86	19	100	100	0	1040	1001	214	111	112	15	100	100	0	0.243	0.262	0.265	0.263	1.300	0.250	0.888	120	441	1155	1123	-2.039	226	929	233	890	0
4	18	2	"PFK1183"	"Ks75_9"	18150	23620	130	866	834	196	83	84	18	100	100	0	468	464	70	110	110	14	100	100	0	2.187	2.121	2.156	2.084	1.282	2.256	0.927	120	422	1141	1105	1.129	783	358	751	354	0
4	19	2	"PFK1209"	"Ks82_1"	18340	23620	130	1779	1661	425	81	82	17	100	100	0	1720	1641	348	108	109	13	100	100	0	1.053	1.031	1.034	1.015	1.226	1.074	0.944	120	327	3310	3113	0.075	1698	1612	1580	1533	0
4	20	2	"PFK1228"	"Ks83_8"	18510	23610	130	2261	2173	528	81	83	21	100	100	0	3857	3751	964	108	109	13	100	100	0	0.581	0.574	0.560	0.578	1.237	0.552	0.949	120	435	5929	5735	-0.782	2180	3749	2092	3643	0
4	21	2	"PFK0643"	"Ks127_5"	18720	23620	120	508	478	111	79	81	19	100	99	0	524	503	93	107	108	13	99	99	0	1.029	1.008	1.004	1.001	1.271	1.022	0.920	120	479	846	795	0.041	429	417	399	396	0
4	22	2	"PFK0638"	"Ks127_16"	18880	23610	130	689	668	178	79	82	23	100	99	0	610	583	159	107	108	14	99	99	0	1.213	1.237	1.231	1.258	1.379	1.206	0.911	120	580	1113	1065	0.278	610	503	589	476	0
4	1	3	"PFK0659"	"Ks133_2"	14910	23800	140	141	143	29	88	90	19	89	64	0	225	225	45	124	124	15	97	93	0	0.525	0.545	0.486	0.502	2.008	0.495	0.451	156	658	154	156	-0.930	53	101	55	101	0
4	2	3	"PFK0667"	"Ks139_1"	15100	23770	150	109	112	25	87	88	18	56	29	0	137	138	20	121	121	14	55	26	0	1.375	1.471	1.196	1.159	3.448	1.923	0.131	156	444	38	42	0.459	22	16	25	17	-50
4	3	3	"PFK0682"	"Ks152_11"	15300	23800	130	178	175	42	88	89	18	94	89	0	180	173	39	119	120	14	88	81	0	1.475	1.611	1.418	1.494	2.132	1.590	0.502	120	426	151	141	0.561	90	61	87	54	0
4	4	3	"PFK0686"	"Ks155_1"	15480	23800	130	875	839	190	89	91	19	100	100	0	1172	1107	251	120	121	15	100	100	0	0.747	0.760	0.763	0.765	1.306	0.741	0.925	120	491	1838	1737	-0.421	786	1052	750	987	0
4	5	3	"PFA0001"	"A10325_1"	15690	23760	150	95	96	23	88	89	18	28	9	0	120	121	17	121	122	15	15	4	0	-7.000	100000.000	1.625	1.424	3.949	4.906	0.013	156	524	6	8	Error	7	-1	8	0	-50
4	6	3	"PFA0004"	"A10325_16"	15870	23780	150	91	94	21	87	88	17	24	8	0	117	117	21	121	121	15	14	5	0	-1.000	-1.750	0.897	1.128	3.448	3.786	0.008	156	484	0	3	Error	4	-4	7	-4	-50
4	7	3	"PFA0008"	"A10325_26"	16050	23810	130	251	252	56	86	88	19	100	100	0	340	333	67	123	123	16	98	98	0	0.760	0.790	0.745	0.773	1.465	0.762	0.785	120	436	382	376	-0.395	165	217	166	210	0
4	8	3	"PFA0016"	"A10935_1"	16240	23800	130	5125	4910	1369	88	90	20	100	100	0	5745	5371	1505	121	122	17	100	100	0	0.896	0.918	0.910	0.915	1.182	0.909	0.969	120	389	10661	10072	-0.159	5037	5624	4822	5250	0
4	9	3	"PFA0020"	"A11962_1"	16430	23800	120	162	161	38	88	95	46	75	27	0	193	187	34	118	120	19	91	85	0	0.987	1.058	1.000	0.966	1.977	1.937	0.262	120	390	149	142	-0.019	74	75	73	69	0
4	10	3	"PFA0023"	"A12312_15"	16620	23810	130	1409	1326	337	86	92	41	100	100	0	738	708	148	115	117	35	99	99	0	2.124	2.091	2.099	2.097	1.270	2.160	0.947	120	516	1946	1833	1.087	1323	623	1240	593	0
4	11	3	"PFA0047"	"A14801_11"	16810	23810	130	165	166	39	83	85	16	96	88	0	353	347	72	112	112	13	98	98	0	0.340	0.353	0.347	0.333	1.975	0.332	0.639	120	505	323	318	-1.555	82	241	83	235	0
4	12	3	"PFA0051"	"A14801_2"	16990	23800	130	527	527	119	82	84	16	100	100	0	391	389	81	112	113	14	100	100	0	1.595	1.606	1.569	1.648	1.378	1.596	0.872	120	535	724	722	0.674	445	279	445	277	0
4	13	3	"PFA0053"	"A14801_24"	17190	23810	130	167	172	38	81	83	17	99	95	0	854	841	143	112	114	14	100	100	0	0.116	0.125	0.125	0.118	1.544	0.123	0.738	120	537	828	820	-3.109	86	742	91	729	0
4	14	3	"PFA0056"	"A14801_31"	17370	23730	150	88	571	1568	82	86	26	27	15	0	117	512	1138	115	117	18	26	17	0	3.000	1.232	1.153	1.301	3.159	2.022	0.125	156	603	8	886	1.585	6	2	489	397	-50
4	15	3	"PFA0058"	"A14801_37"	17580	23760	150	87	89	19	82	87	29	14	0	0	115	116	15	114	118	28	6	0	0	5.000	3.500	1.000	1.037	3.144	0.032	0.013	156	584	6	9	2.322	5	1	7	2	-50
4	16	3	"PFA0060"	"A14801_6"	17740	23740	150	83	106	129	83	86	22	12	5	0	112	155	193	112	114	26	9	5	0	0.000	0.535	1.000	0.997	3.949	0.725	0.278	156	576	0	66	Error	0	0	23	43	-50
4	17	3	"PFA0083"	"A18792_11"	17960	23760	150	88	89	17	83	87	21	19	2	0	113	115	17	112	114	23	10	1	0	5.000	2.000	0.900	1.134	3.553	7.508	0.003	156	660	6	9	2.322	5	1	6	3	-50
4	18	3	"PFA0087"	"A18792_19"	18180	23740	150	90	99	52	83	85	18	25	11	0	114	126	51	112	116	21	19	6	0	3.500	1.143	0.923	1.024	3.367	1.278	0.018	156	532	9	30	1.807	7	2	16	14	-50
4	19	3	"PFA0098"	"A20643_1"	18350	23750	150	88	90	23	82	84	19	28	8	0	127	151	87	109	115	23	48	34	0	0.333	0.190	0.458	0.511	3.752	0.264	0.077	156	455	24	50	-1.585	6	18	8	42	-50
4	20	3	"PFA0103"	"A21885_19"	18530	23800	130	1648	1526	369	81	83	19	100	100	0	1292	1183	301	108	110	18	100	100	0	1.323	1.344	1.351	1.365	1.285	1.333	0.945	120	426	2751	2520	0.404	1567	1184	1445	1075	0
4	21	3	"PFA0105"	"A21885_20"	18720	23810	130	1052	1001	230	79	80	16	100	100	0	785	755	146	106	107	12	100	100	0	1.433	1.421	1.435	1.407	1.239	1.454	0.938	120	428	1652	1571	0.519	973	679	922	649	0
4	22	3	"PFA0107"	"A21885_9"	18910	23800	130	529	517	108	78	81	23	100	100	0	435	430	92	107	108	13	100	98	0	1.375	1.359	1.377	1.405	1.452	1.345	0.888	120	646	779	762	0.459	451	328	439	323	0
4	1	4	"PFA0130"	"A2546_1"	14940	23990	130	1900	1776	444	87	90	20	100	100	0	2617	2436	525	121	122	15	100	100	0	0.726	0.730	0.729	0.715	1.266	0.746	0.963	120	570	4309	4004	-0.461	1813	2496	1689	2315	0
4	2	4	"PFA0132"	"A26463_1"	15120	23960	150	97	100	22	86	89	48	8	0	0	147	149	25	119	120	15	67	46	0	0.393	0.467	0.704	0.691	4.296	33.749	0.004	156	545	39	44	-1.348	11	28	14	30	-50
4	3	4	"PFA0137"	"A29544_1"	15320	23980	150	99	102	25	86	89	48	6	1	0	129	133	27	120	121	15	33	12	0	1.444	1.231	1.275	1.206	3.539	32.600	0.004	156	556	22	29	0.531	13	9	16	13	-50
4	4	4	"PFA0145"	"A31914_2"	15510	23980	130	805	779	159	86	87	18	100	100	0	4888	4622	1022	121	122	15	100	100	0	0.151	0.154	0.156	0.154	1.196	0.148	0.950	120	500	5486	5194	-2.729	719	4767	693	4501	0
4	5	4	"PFA0147"	"A31914_5"	15700	23990	130	159	159	37	86	87	17	95	85	0	426	414	75	121	121	15	100	100	0	0.239	0.249	0.250	0.231	1.754	0.246	0.587	120	496	378	366	-2.063	73	305	73	293	0
4	6	4	"PFA0149"	"A31914_8"	15880	23980	130	631	622	109	87	89	17	100	100	0	470	459	82	119	121	16	100	100	0	1.550	1.574	1.572	1.595	1.277	1.554	0.910	120	497	895	875	0.632	544	351	535	340	0
4	7	4	"PFC0052"	"C198"	16090	23970	150	100	100	22	88	91	23	26	7	0	125	127	21	121	122	18	23	10	0	3.000	2.000	1.400	1.359	3.413	1.334	0.087	156	565	16	18	1.585	12	4	12	6	-50
4	8	4	"PFC0057"	"C216"	16270	23970	150	123	123	31	89	93	24	60	30	0	137	137	23	123	125	21	33	11	0	2.429	2.429	1.765	1.751	3.296	2.901	0.101	156	445	48	48	1.280	34	14	34	14	-50
4	9	4	"PFC0059"	"C222"	16410	23930	150	108	112	35	90	95	34	27	10	0	128	132	23	121	125	21	26	10	0	2.571	2.000	1.333	1.690	3.401	1.612	0.203	156	545	25	33	1.363	18	7	22	11	-50
4	10	4	"PFC0062"	"C228"	16630	23990	130	305	303	65	87	91	24	99	99	0	248	251	46	116	120	21	99	97	0	1.652	1.600	1.551	1.645	1.519	1.651	0.750	120	431	350	351	0.724	218	132	216	135	0
4	11	4	"PFC0068"	"C237"	16820	23990	130	294	290	60	83	84	16	100	100	0	1285	1237	253	111	112	13	100	100	0	0.180	0.184	0.185	0.182	1.344	0.179	0.895	120	369	1385	1333	-2.476	211	1174	207	1126	0
4	12	4	"PFC0072"	"C244"	17010	23990	130	937	905	189	81	83	17	100	100	0	929	893	175	112	113	14	100	100	0	1.048	1.055	1.051	1.056	1.238	1.045	0.946	120	436	1673	1605	0.067	856	817	824	781	0
4	13	4	"PFC0092"	"C291"	17210	23990	130	1102	1058	232	81	82	17	100	100	0	761	745	125	111	112	13	100	100	0	1.571	1.541	1.539	1.524	1.244	1.595	0.922	120	503	1671	1611	0.651	1021	650	977	634	0
4	14	4	"PFC0094"	"C296"	17400	23990	130	539	524	103	81	84	23	100	100	0	503	500	84	112	115	18	100	100	0	1.171	1.142	1.136	1.139	1.269	1.161	0.906	120	659	849	831	0.228	458	391	443	388	0
4	15	4	"PFC0096"	"C299"	17590	23990	100	114	118	26	82	84	20	70	40	0	137	137	22	110	112	14	73	47	0	1.185	1.333	1.135	1.160	2.856	1.959	0.107	80	450	59	63	0.245	32	27	36	27	0
4	16	4	"PFC0099"	"C302"	17780	23980	130	350	344	82	82	83	20	100	100	0	336	335	74	110	112	25	99	99	0	1.186	1.164	1.148	1.201	1.590	1.172	0.839	120	654	494	487	0.246	268	226	262	225	0
4	17	4	"PFC0101"	"C307"	17970	23990	130	224	228	47	80	85	52	99	84	0	240	235	35	109	111	26	99	95	0	1.099	1.175	1.128	1.181	1.532	1.219	0.778	120	632	275	274	0.137	144	131	148	126	0
4	18	4	"PFC0103"	"C311"	18190	23950	150	84	86	18	81	87	49	1	0	0	109	109	16	110	115	29	2	0	0	-3.000	-5.000	1.250	1.281	3.858	4.946	0.184	156	724	2	4	Error	3	-1	5	-1	-50
4	19	4	"PFC0123"	"C370"	18360	23980	130	714	678	180	80	83	24	100	100	0	595	569	146	110	113	20	99	99	0	1.307	1.303	1.272	1.313	1.342	1.294	0.913	120	579	1119	1057	0.386	634	485	598	459	0
4	20	4	"PFC0125"	"C374"	18580	23940	150	83	88	21	80	83	23	22	4	0	116	117	18	109	110	14	32	11	0	0.429	1.000	1.321	1.123	3.122	2.347	0.047	156	598	10	16	-1.222	3	7	8	8	-50
4	21	4	"PFC0127"	"C38"	18730	23990	130	163	168	41	78	79	16	96	95	0	385	370	82	107	109	14	97	97	0	0.306	0.342	0.335	0.322	1.693	0.325	0.696	120	495	363	353	-1.710	85	278	90	263	0
4	22	4	"PFC0129"	"C382"	18920	23990	120	402	399	86	77	78	15	99	99	0	302	293	60	105	106	13	98	98	0	1.650	1.713	1.729	1.765	1.453	1.727	0.874	120	556	522	510	0.722	325	197	322	188	0
4	1	5	"PFC0131"	"C385"	14930	24170	130	521	518	128	85	87	18	100	100	0	339	334	67	120	120	14	98	97	0	1.991	2.023	2.033	2.049	1.582	2.076	0.847	120	631	655	647	0.993	436	219	433	214	0
4	2	5	"PFC0133"	"C387"	15120	24170	130	1209	1161	274	86	88	21	100	100	0	621	613	138	119	120	15	100	100	0	2.237	2.176	2.194	2.202	1.290	2.171	0.936	120	553	1625	1569	1.162	1123	502	1075	494	0
4	3	5	"PFC0149"	"C427"	15310	24170	120	330	322	86	86	87	21	98	97	0	252	247	49	120	121	15	95	95	0	1.848	1.858	1.863	1.834	1.471	1.890	0.793	120	508	376	363	0.886	244	132	236	127	0
4	4	5	"PFC0151"	"C43"	15510	24170	130	372	369	92	85	86	19	99	99	0	550	525	122	120	122	15	99	99	0	0.667	0.701	0.697	0.699	1.511	0.692	0.826	120	448	717	689	-0.583	287	430	284	405	0
4	5	5	"PFC0153"	"C436"	15700	24150	150	127	128	35	85	86	18	73	57	0	147	149	30	120	121	15	64	45	0	1.556	1.483	1.456	1.353	3.022	1.636	0.284	156	457	69	72	0.637	42	27	43	29	-50
4	6	5	"PFC0155"	"C441"	15880	24170	130	2940	2701	736	88	93	26	100	100	0	1692	1565	407	122	124	19	100	100	0	1.817	1.811	1.827	1.813	1.307	1.805	0.943	120	508	4422	4056	0.861	2852	1570	2613	1443	0
4	7	5	"PFC0157"	"C445"	16110	24160	90	155	154	34	94	100	29	84	51	0	144	148	23	126	127	18	46	17	0	3.389	2.727	2.129	2.740	2.499	3.000	0.197	52	346	79	82	1.761	61	18	60	22	0
4	8	5	"PFC0159"	"C447"	16270	24170	130	528	503	125	88	91	22	99	99	0	801	757	210	123	124	16	99	98	0	0.649	0.655	0.653	0.665	1.524	0.616	0.897	120	527	1118	1049	-0.624	440	678	415	634	0
4	9	5	"PFD0373"	"D42243_45"	16450	24170	130	12959	12608	3124	92	96	25	100	100	0	12149	11671	3216	125	128	21	100	100	0	1.070	1.084	1.073	1.102	1.230	1.074	0.963	120	572	24891	24062	0.098	12867	12024	12516	11546	0
4	10	5	"PFD0380"	"D42715_1"	16640	24130	150	100	103	29	90	93	23	37	13	0	134	134	25	122	125	20	38	11	0	0.833	1.083	1.044	1.038	3.358	1.646	0.208	156	594	22	25	-0.263	10	12	13	12	-50
4	11	5	"PFD0387"	"D42954_2"	16810	24130	150	86	88	19	84	85	17	18	7	0	116	118	16	116	118	15	19	3	0	100000.000	2.000	0.909	0.971	3.298	6.075	0.005	156	551	2	6	16.610	2	0	4	2	-50
4	12	5	"PFD0397"	"D45582_1"	17020	24120	150	88	101	68	81	83	16	30	12	0	116	134	82	115	115	15	25	10	0	7.000	1.053	1.000	0.996	3.600	2.578	0.020	156	613	8	39	2.807	7	1	20	19	-50
4	13	5	"PFD0405"	"D4722_1"	17190	24180	120	425	420	87	81	86	41	100	99	0	274	277	44	112	114	24	100	100	0	2.123	2.055	2.117	2.044	1.392	2.134	0.827	120	449	506	504	1.086	344	162	339	165	0
4	14	5	"PFD0416"	"D49176_11"	17380	24180	120	918	878	160	81	86	40	100	100	0	899	854	156	111	113	23	100	100	0	1.062	1.073	1.047	1.076	1.249	1.061	0.935	120	492	1625	1540	0.087	837	788	797	743	0
4	15	5	"PFD0438"	"D49176_65"	17580	24170	110	122	124	28	80	83	18	81	55	0	159	155	22	111	111	14	90	71	0	0.875	1.000	1.095	1.022	2.832	1.109	0.283	80	478	90	88	-0.193	42	48	44	44	0
4	16	5	"PFD0441"	"D49176_7"	17770	24180	130	1364	1289	281	82	83	17	100	100	0	1855	1775	312	110	111	14	100	100	0	0.735	0.725	0.727	0.717	1.240	0.730	0.937	120	564	3027	2872	-0.445	1282	1745	1207	1665	0
4	17	5	"PFD0444"	"D49942_10"	17960	24180	130	868	843	170	81	84	39	100	100	0	10071	9445	1704	110	113	27	100	100	0	0.079	0.082	0.082	0.081	1.235	0.080	0.934	120	557	10748	10097	-3.662	787	9961	762	9335	0
4	18	5	"PFD0446"	"D49942_3"	18150	24190	130	623	579	145	82	87	55	99	98	0	2354	2297	397	110	112	26	100	100	0	0.241	0.227	0.226	0.217	1.322	0.231	0.927	120	572	2785	2684	-2.052	541	2244	497	2187	0
4	19	5	"PFD0448"	"D49942_6"	18330	24180	130	875	855	158	79	82	23	100	100	0	3325	3092	673	110	110	13	100	100	0	0.248	0.260	0.255	0.266	1.334	0.248	0.941	120	525	4011	3758	-2.014	796	3215	776	2982	0
4	20	5	"PFD0450"	"D49942_9"	18530	24180	130	1084	1090	290	80	82	21	100	100	0	11307	11395	3433	112	112	14	100	100	0	0.090	0.090	0.088	0.091	1.324	0.084	0.918	120	689	12199	12293	-3.479	1004	11195	1010	11283	0
4	21	5	"PFD0482"	"D56400_4"	18740	24190	100	99	103	22	79	81	15	60	37	0	170	169	26	110	111	15	92	86	0	0.333	0.407	0.466	0.457	2.808	0.355	0.141	80	409	80	83	-1.585	20	60	24	59	0
4	22	5	"PFD0484"	"D56470_2"	18910	24180	130	112	113	21	78	79	16	81	53	0	288	286	49	107	108	15	100	99	0	0.188	0.196	0.192	0.177	2.261	0.178	0.358	120	633	215	214	-2.412	34	181	35	179	0
4	1	6	"PFD0487"	"D56950_2"	14930	24360	130	1191	1132	248	86	87	18	100	100	0	1224	1171	209	123	123	14	100	100	0	1.004	0.998	0.989	0.988	1.154	1.008	0.968	120	631	2206	2094	0.005	1105	1101	1046	1048	0
4	2	6	"PFD0490"	"D5782_1"	15120	24360	130	970	938	229	87	89	21	100	100	0	1114	1078	282	123	123	14	100	100	0	0.891	0.891	0.890	0.903	1.253	0.876	0.961	120	520	1874	1806	-0.166	883	991	851	955	0
4	3	6	"PFD0508"	"D6287_1"	15300	24350	90	128	127	28	88	91	22	73	38	0	151	151	20	121	124	18	71	30	0	1.333	1.300	1.398	1.480	2.605	2.014	0.145	52	284	70	69	0.415	40	30	39	30	0
4	4	6	"PFD0510"	"D6287_13"	15520	24310	150	89	92	23	87	89	20	21	6	0	123	125	16	123	124	17	14	2	0	100000.000	2.500	1.222	1.116	3.465	2.095	0.026	156	627	2	7	16.610	2	0	5	2	-50
4	5	6	"PFD0529"	"D6287_55"	15690	24360	130	286	279	76	86	88	19	96	95	0	541	510	118	122	123	16	98	97	0	0.477	0.497	0.480	0.459	1.556	0.492	0.842	120	508	619	581	-1.067	200	419	193	388	0
4	6	6	"PFD0532"	"D6287_61"	15890	24320	150	105	113	34	90	94	25	39	19	0	135	136	22	126	127	18	35	15	0	1.667	2.300	1.333	1.241	3.238	2.182	0.139	156	687	24	33	0.737	15	9	23	10	-50
4	7	6	"PFD0536"	"D6287_69"	16070	24350	100	158	162	32	94	97	24	93	70	0	170	169	22	129	130	19	85	55	0	1.561	1.700	1.738	1.748	2.661	2.050	0.326	80	430	105	108	0.642	64	41	68	40	0
4	8	6	"PFD0538"	"D6287_70"	16260	24360	120	185	188	41	92	94	21	98	90	0	231	232	38	125	127	16	99	96	0	0.877	0.897	0.869	0.874	1.788	0.935	0.626	120	522	199	203	-0.189	93	106	96	107	0
4	9	6	"PFD0549"	"D64289_1"	16450	24360	130	36061	33639	7605	94	97	25	100	100	0	34321	31096	8277	128	131	19	100	100	0	1.052	1.083	1.081	1.111	1.260	1.055	0.973	120	536	70160	64513	0.073	35967	34193	33545	30968	0
4	10	6	"PFD0558"	"D65681_2"	16640	24360	130	451	434	118	91	94	24	97	96	0	499	463	117	126	128	19	95	95	0	0.965	1.018	1.005	1.007	1.475	1.003	0.897	120	595	733	680	-0.051	360	373	343	337	0
4	11	6	"PFE0558"	"E49_1"	16830	24360	120	238	237	52	86	87	18	99	99	0	295	289	53	122	123	15	97	97	0	0.879	0.904	0.937	0.939	1.909	0.900	0.771	120	543	325	318	-0.187	152	173	151	167	0
4	12	6	"PFE0562"	"E5006_5"	17020	24370	130	1164	1125	258	82	83	16	100	100	0	2193	2082	422	120	120	15	100	100	0	0.522	0.532	0.535	0.526	1.202	0.533	0.955	120	605	3155	3005	-0.938	1082	2073	1043	1962	0
4	13	6	"PFE0565"	"E5141_1"	17210	24360	130	904	843	216	81	85	39	100	100	0	773	710	202	116	118	23	98	98	0	1.253	1.283	1.268	1.331	1.316	1.244	0.952	120	505	1480	1356	0.325	823	657	762	594	0
4	14	6	"PFE0569"	"E517_1"	17390	24350	130	552	520	147	80	84	38	98	96	0	545	513	133	116	118	23	97	95	0	1.100	1.108	1.086	1.112	1.402	1.105	0.923	120	546	901	837	0.138	472	429	440	397	0
4	15	6	"PFE0579"	"E5479_3"	17590	24360	130	2029	2018	489	82	84	17	100	100	0	1419	1457	364	115	116	15	100	100	0	1.493	1.443	1.442	1.450	1.187	1.442	0.954	120	564	3251	3278	0.578	1947	1304	1936	1342	0
4	16	6	"PFE0585"	"E598_1"	17770	24360	130	2404	2450	563	82	84	18	100	100	0	20675	21474	6074	113	115	16	100	100	0	0.113	0.111	0.110	0.112	1.173	0.106	0.966	120	550	22884	23729	-3.147	2322	20562	2368	21361	0
4	17	6	"PFE0608"	"E714_7"	17970	24360	110	197	197	43	82	83	17	98	97	0	184	187	27	115	117	16	97	95	0	1.667	1.597	1.668	1.561	1.817	1.619	0.626	80	483	184	187	0.737	115	69	115	72	0
4	18	6	"PFE0610"	"E7279_2"	18180	24370	130	1187	1118	271	82	84	18	100	100	0	657	638	125	116	117	15	100	100	0	2.043	1.985	1.959	1.963	1.217	2.041	0.941	120	496	1646	1558	1.030	1105	541	1036	522	0
4	19	6	"PFE0613"	"E7418_1"	18340	24360	130	558	555	120	80	83	18	100	100	0	345	337	66	114	114	13	98	98	0	2.069	2.130	2.173	2.246	1.551	2.104	0.896	120	537	709	698	1.049	478	231	475	223	0
4	20	6	"PFE0616"	"E7745_1"	18560	24360	100	126	127	29	81	82	16	80	62	0	150	148	24	114	115	14	81	58	0	1.250	1.353	1.146	1.162	2.845	1.677	0.194	80	423	81	80	0.322	45	36	46	34	0
4	21	6	"PFE0619"	"E7861_3"	18740	24370	120	523	519	129	81	82	18	100	100	0	596	559	120	115	116	15	100	100	0	0.919	0.986	0.979	0.982	1.286	0.988	0.913	120	494	923	882	-0.122	442	481	438	444	0
4	22	6	"PFE0623"	"E8100_2"	18930	24370	120	1921	1785	441	78	80	19	100	100	0	2895	2697	560	111	112	15	100	100	0	0.662	0.660	0.656	0.644	1.253	0.667	0.955	120	560	4627	4293	-0.595	1843	2784	1707	2586	0
4	1	7	"PFE0649"	"E8914_2"	14940	24540	130	682	669	129	86	87	18	100	100	0	436	429	79	124	125	14	100	100	0	1.910	1.911	1.917	1.942	1.281	1.909	0.922	120	624	908	888	0.934	596	312	583	305	0
4	2	7	"PFE0654"	"E9225_1"	15130	24550	130	1141	1103	259	87	89	20	100	100	0	1437	1409	308	125	126	16	100	100	0	0.803	0.791	0.804	0.787	1.169	0.785	0.957	120	532	2366	2300	-0.316	1054	1312	1016	1284	0
4	3	7	"PFE0657"	"E9299_3"	15310	24490	150	96	100	25	89	92	21	31	14	0	133	135	19	126	128	18	26	9	0	1.000	1.222	1.095	1.119	2.681	1.720	0.142	156	735	14	20	0.000	7	7	11	9	-50
4	4	7	"PFE0659"	"E9299_6"	15520	24540	130	498	485	115	87	89	19	100	100	0	510	481	110	128	129	17	99	99	0	1.076	1.127	1.126	1.162	1.453	1.106	0.891	120	508	793	751	0.106	411	382	398	353	0
4	5	7	"PFE0663"	"E9475_1"	15700	24550	130	1954	1823	431	85	87	18	100	100	0	1241	1149	253	126	126	16	100	100	0	1.676	1.699	1.688	1.696	1.206	1.713	0.951	120	407	2984	2761	0.745	1869	1115	1738	1023	0
4	6	7	"PFE0668"	"E9987_1"	15890	24550	120	739	728	172	89	91	20	100	100	0	631	631	122	128	129	17	100	100	0	1.292	1.270	1.270	1.255	1.309	1.295	0.909	120	521	1153	1142	0.370	650	503	639	503	0
4	7	7	"PFF0025"	"F10660_2"	16080	24550	130	982	912	235	90	92	20	100	100	0	497	473	96	127	128	16	100	99	0	2.411	2.376	2.375	2.371	1.295	2.459	0.917	120	581	1262	1168	1.270	892	370	822	346	0
4	8	7	"PFF0029"	"F10730_3"	16280	24550	130	1098	1104	243	89	92	22	100	100	0	763	753	168	127	128	15	100	100	0	1.586	1.621	1.615	1.649	1.266	1.594	0.933	120	523	1645	1641	0.666	1009	636	1015	626	0
4	9	7	"PFF0032"	"F10872_1"	16450	24550	120	881	833	209	89	92	22	100	100	0	610	588	106	128	130	17	100	100	0	1.643	1.617	1.615	1.593	1.298	1.687	0.915	120	476	1274	1204	0.716	792	482	744	460	0
4	10	7	"PFF0035"	"F10935_2"	16650	24550	130	6833	6408	1695	88	90	20	100	100	0	4924	4690	1027	129	130	15	100	100	0	1.407	1.386	1.401	1.362	1.196	1.431	0.956	120	560	11540	10881	0.492	6745	4795	6320	4561	0
4	11	7	"PFF0038"	"F10949_3"	16840	24550	130	1165	1133	260	86	87	19	100	100	0	862	820	189	127	127	16	100	100	0	1.468	1.511	1.513	1.555	1.378	1.493	0.925	120	562	1814	1740	0.554	1079	735	1047	693	0
4	12	7	"PFF0040"	"F10953_1"	17030	24560	130	1655	1628	515	82	84	17	100	100	0	8056	8116	2449	123	124	17	100	100	0	0.198	0.193	0.194	0.188	1.286	0.193	0.956	120	533	9506	9539	-2.334	1573	7933	1546	7993	0
4	13	7	"PFF0668"	"F310_1"	17220	24550	120	188	190	45	81	83	17	99	95	0	195	199	32	121	122	14	98	95	0	1.446	1.397	1.371	1.392	1.886	1.526	0.538	120	484	181	187	0.532	107	74	109	78	0
4	14	7	"PFF0671"	"F31319_2"	17410	24560	130	598	556	163	81	82	17	99	99	0	1388	1299	291	119	120	14	100	100	0	0.407	0.403	0.397	0.380	1.451	0.408	0.933	120	536	1786	1655	-1.295	517	1269	475	1180	0
4	15	7	"PFF0680"	"F31855_1"	17590	24550	120	340	336	80	83	85	18	100	100	0	249	248	35	119	119	14	100	99	0	1.977	1.961	1.913	1.952	1.501	2.104	0.776	120	496	387	382	0.983	257	130	253	129	0
4	16	7	"PFF0682"	"F32050_1"	17790	24550	120	832	820	170	84	86	19	100	100	0	479	475	85	118	118	14	100	100	0	2.072	2.062	2.079	2.072	1.282	2.120	0.904	120	505	1109	1093	1.051	748	361	736	357	0
4	17	7	"PFF0686"	"F32122_1"	17970	24550	130	3337	3013	836	83	85	18	100	100	0	2105	1962	486	120	121	16	100	100	0	1.639	1.591	1.594	1.561	1.279	1.607	0.944	120	558	5239	4772	0.713	3254	1985	2930	1842	0
4	18	7	"PFF0693"	"F32325_1"	18160	24550	130	1108	1071	251	80	82	18	100	100	0	1180	1150	223	119	120	15	100	100	0	0.969	0.961	0.945	0.949	1.274	0.970	0.915	120	523	2089	2022	-0.046	1028	1061	991	1031	0
4	19	7	"PFF0715"	"F33346_1"	18360	24550	120	468	458	124	79	81	17	100	100	0	454	457	81	118	119	14	100	100	0	1.158	1.118	1.101	1.076	1.403	1.199	0.864	120	512	725	718	0.211	389	336	379	339	0
4	20	7	"PFF0719"	"F33441_1"	18550	24550	120	3096	2918	717	80	81	16	100	100	0	3247	3070	628	121	122	14	100	100	0	0.965	0.962	0.975	0.952	1.254	0.967	0.946	120	535	6142	5787	-0.052	3016	3126	2838	2949	0
4	21	7	"PFF0722"	"F33612_1"	18750	24550	120	509	495	140	78	80	19	100	100	0	556	532	133	118	119	15	100	100	0	0.984	1.007	0.991	1.008	1.433	1.021	0.874	120	476	869	831	-0.023	431	438	417	414	0
4	22	7	"PFF0725"	"F33675_1"	18930	24550	110	303	300	71	76	79	18	100	100	0	267	263	44	114	116	15	100	100	0	1.484	1.503	1.461	1.500	1.497	1.634	0.783	80	440	380	373	0.569	227	153	224	149	0
4	1	8	"PFF0728"	"F33814_1"	14950	24730	120	140	141	33	84	86	21	85	64	0	158	161	24	123	126	17	82	50	0	1.600	1.500	1.429	1.371	2.500	2.266	0.205	120	604	91	95	0.678	56	35	57	38	0
4	2	8	"PFF0734"	"F34109_1"	15130	24730	110	152	150	31	86	87	20	92	76	0	190	192	24	126	129	19	96	90	0	1.031	0.970	0.926	0.904	2.392	1.093	0.293	80	443	130	130	0.044	66	64	64	66	0
4	3	8	"PFF0764"	"F35293_1"	15330	24730	120	205	209	43	87	89	20	99	98	0	279	285	50	128	130	17	100	100	0	0.781	0.777	0.772	0.763	1.588	0.783	0.723	120	556	269	279	-0.356	118	151	122	157	0
4	4	8	"PFF0773"	"F35453_1"	15540	24710	150	99	101	22	86	88	21	35	11	0	149	148	19	131	134	40	10	0	0	0.722	0.882	0.971	0.989	3.916	2.289	0.049	156	501	31	32	-0.469	13	18	15	17	-50
4	5	8	"PFF0777"	"F35590_1"	15700	24700	150	94	97	23	87	88	20	25	9	0	142	144	18	131	133	31	13	0	0	0.636	0.769	1.122	1.175	3.698	2.040	0.050	156	512	18	23	-0.652	7	11	10	13	-50
4	6	8	"PFF0781"	"F35756_2"	15900	24740	130	1780	1693	357	88	90	19	100	100	0	1764	1664	334	131	133	16	100	100	0	1.036	1.047	1.019	1.043	1.186	1.043	0.959	120	533	3325	3138	0.051	1692	1633	1605	1533	0
4	7	8	"PFF0784"	"F35756_5"	16090	24730	130	2087	2062	481	89	91	20	100	100	0	1145	1120	255	130	132	16	100	100	0	1.968	1.993	1.979	2.024	1.267	2.027	0.955	120	542	3013	2963	0.977	1998	1015	1973	990	0
4	8	8	"PFF0788"	"F35774_1"	16290	24740	120	1272	1209	292	87	90	21	100	100	0	3463	3345	709	128	129	15	100	100	0	0.355	0.349	0.347	0.342	1.244	0.348	0.948	120	438	4520	4339	-1.493	1185	3335	1122	3217	0
4	9	8	"PFF0818"	"F36648_1"	16470	24740	120	2349	2268	536	86	88	20	100	100	0	1206	1181	273	129	130	16	100	100	0	2.101	2.074	2.062	2.088	1.249	2.090	0.947	120	469	3340	3234	1.071	2263	1077	2182	1052	0
4	10	8	"PFF0821"	"F3666_3"	16660	24740	120	251	256	61	85	87	20	100	98	0	222	222	30	131	131	15	100	97	0	1.824	1.879	1.906	1.861	1.694	2.154	0.617	120	468	257	262	0.867	166	91	171	91	0
4	11	8	"PFF0823"	"F36721_3"	16850	24740	100	130	128	27	82	84	19	85	62	0	158	162	23	126	127	18	80	42	0	1.500	1.278	1.604	1.450	3.064	1.600	0.177	80	403	80	82	0.585	48	32	46	36	0
4	12	8	"PFF0825"	"F36734_1"	17040	24740	120	228	232	53	82	84	19	98	97	0	243	238	34	120	121	18	100	99	0	1.187	1.271	1.251	1.222	1.697	1.377	0.739	120	467	269	268	0.247	146	123	150	118	0
4	13	8	"PFF0827"	"F36803_1"	17230	24730	130	1004	952	230	82	84	18	100	100	0	583	560	132	119	120	14	99	99	0	1.987	1.973	1.966	2.054	1.441	1.998	0.919	120	433	1386	1311	0.991	922	464	870	441	0
4	14	8	"PFF0831"	"F37098_2"	17420	24740	120	3738	3654	750	81	83	18	100	100	0	2069	2021	355	120	121	14	100	100	0	1.876	1.880	1.864	1.866	1.178	1.901	0.957	120	429	5606	5474	0.908	3657	1949	3573	1901	0
4	15	8	"PFF1472"	"F58335_1"	17610	24740	130	1748	1727	448	83	85	18	100	100	0	938	931	218	119	119	14	100	100	0	2.033	2.025	1.991	2.014	1.241	2.051	0.937	120	528	2484	2456	1.024	1665	819	1644	812	0
4	16	8	"PFF1476"	"F58487_1"	17790	24730	110	166	169	38	83	85	18	100	90	0	158	159	22	119	120	15	91	63	0	2.128	2.150	2.210	2.148	2.460	2.549	0.347	80	370	122	126	1.090	83	39	86	40	0
4	17	8	"PFF1492"	"F58910_1"	17990	24740	130	553	546	128	82	85	23	100	100	0	472	467	83	119	119	16	100	100	0	1.334	1.333	1.335	1.320	1.294	1.363	0.888	120	485	824	812	0.416	471	353	464	348	0
4	18	8	"PFF1495"	"F59075_2"	18170	24730	120	336	335	63	82	83	23	100	100	0	244	241	40	116	117	15	98	95	0	1.984	2.024	2.025	2.151	1.539	2.021	0.812	120	477	382	378	0.989	254	128	253	125	0
4	19	8	"PFF1497"	"F5910_2"	18370	24740	120	12744	11855	2925	80	83	24	100	100	0	12649	11759	2814	116	117	15	100	100	0	1.010	1.011	1.003	1.007	1.234	1.002	0.949	120	496	25197	23418	0.015	12664	12533	11775	11643	0
4	20	8	"PFF1499"	"F59139_2"	18560	24740	130	2482	2360	543	80	83	25	100	100	0	5754	5444	1122	119	120	14	100	100	0	0.426	0.428	0.425	0.425	1.213	0.424	0.962	120	433	8037	7605	-1.230	2402	5635	2280	5325	0
4	21	8	"PFF1536"	"F6061_1"	18740	24730	120	334	333	74	79	81	17	100	100	0	367	362	58	115	116	13	100	100	0	1.012	1.028	1.037	1.013	1.372	1.041	0.838	120	366	507	501	0.017	255	252	254	247	0
4	22	8	"PFF1543"	"F607_1"	18930	24730	150	93	96	20	77	79	16	49	21	0	125	126	19	109	111	15	50	23	0	1.000	1.118	1.250	1.200	3.680	1.375	0.046	156	753	32	36	0.000	16	16	19	17	-50
4	1	9	"PFF1546"	"F61052_1"	14960	24920	100	124	127	25	85	85	17	83	60	0	157	158	21	123	124	14	85	53	0	1.147	1.200	1.322	1.177	3.953	1.493	0.187	80	410	73	77	0.198	39	34	42	35	0
4	2	9	"PFF1550"	"F61158_1"	15140	24920	130	1002	981	191	83	85	19	100	100	0	797	760	133	123	125	18	100	100	0	1.364	1.410	1.368	1.409	1.238	1.408	0.937	120	523	1593	1535	0.447	919	674	898	637	0
4	3	9	"PFF1556"	"F61469_1"	15330	24920	130	644	619	142	83	85	17	100	100	0	470	456	95	122	124	14	100	100	0	1.612	1.605	1.613	1.632	1.367	1.607	0.924	120	414	909	870	0.689	561	348	536	334	0
4	4	9	"PFF1560"	"F61859_2"	15480	24890	150	89	89	17	86	87	19	12	2	0	122	124	16	126	130	38	0	0	0	-0.750	-1.500	0.800	0.887	3.449	0.120	0.033	156	552	-1	1	Error	3	-4	3	-2	-50
4	5	9	"PFF1588"	"F6265_1"	15710	24920	120	349	346	97	85	87	20	98	98	0	1188	1101	296	127	130	38	100	100	0	0.249	0.268	0.260	0.256	1.453	0.261	0.883	120	550	1325	1235	-2.007	264	1061	261	974	0
4	6	9	"PFF1595"	"F62846_1"	15910	24920	130	541	548	137	85	88	19	100	100	0	851	824	169	126	127	15	100	100	0	0.629	0.663	0.653	0.651	1.324	0.650	0.895	120	468	1181	1161	-0.669	456	725	463	698	0
4	7	9	"PFF1604"	"F63188_2"	16100	24920	130	4693	4473	894	87	89	20	100	100	0	3621	3475	619	126	126	16	100	100	0	1.318	1.310	1.327	1.302	1.145	1.330	0.971	120	413	8101	7735	0.398	4606	3495	4386	3349	0
4	8	9	"PFF1607"	"F63326_1"	16290	24910	150	130	130	30	86	88	18	76	57	0	155	154	24	125	126	16	67	42	0	1.467	1.517	1.464	1.403	3.415	1.605	0.277	156	455	74	73	0.553	44	30	44	29	-50
4	9	9	"PFF1610"	"F63399_1"	16480	24930	130	4804	4456	1161	85	86	19	100	100	0	5555	5300	984	123	124	16	100	100	0	0.869	0.844	0.862	0.813	1.272	0.868	0.969	120	449	10151	9548	-0.203	4719	5432	4371	5177	0
4	10	9	"PFF1614"	"F63448_3"	16680	24910	150	100	102	22	84	87	20	43	14	0	139	139	21	123	125	16	46	16	0	1.000	1.125	1.000	0.999	3.087	1.553	0.054	156	440	32	34	0.000	16	16	18	16	-50
4	11	9	"PFF1654"	"F64738_1"	16860	24920	130	1437	1380	294	83	85	17	100	100	0	1112	1066	229	122	122	15	100	100	0	1.368	1.374	1.378	1.394	1.272	1.369	0.952	120	360	2344	2241	0.452	1354	990	1297	944	0
4	12	9	"PFF1656"	"F64738_5"	17050	24920	130	657	615	162	85	86	19	100	100	0	419	407	98	118	119	15	100	99	0	1.900	1.834	1.824	1.882	1.342	1.813	0.930	120	393	873	819	0.926	572	301	530	289	0
4	13	9	"PFF1659"	"F64888_1"	17240	24880	150	95	97	21	83	85	18	37	15	0	126	128	18	115	117	14	42	18	0	1.091	1.077	1.136	1.106	3.982	1.770	0.097	156	443	23	27	0.126	12	11	14	13	-50
4	14	9	"PFF1666"	"F65043_1"	17430	24920	130	146	146	34	83	84	17	95	80	0	1183	1125	212	116	117	13	100	100	0	0.059	0.062	0.061	0.060	1.641	0.062	0.608	120	440	1130	1072	-4.082	63	1067	63	1009	0
4	15	9	"PFF1668"	"F65043_4"	17620	24930	120	192	189	40	82	83	18	99	97	0	474	457	94	115	116	13	100	100	0	0.306	0.313	0.297	0.303	1.423	0.306	0.795	120	476	469	449	-1.706	110	359	107	342	0
4	16	9	"PFF1673"	"F65467_1"	17820	24880	150	91	93	21	82	84	18	29	12	0	119	119	13	113	115	15	21	5	0	1.500	1.833	1.470	1.423	3.977	2.667	0.054	156	643	15	17	0.585	9	6	11	6	-50
4	17	9	"PFI0337"	"I3634_1"	18010	24920	130	2590	2355	738	82	84	22	100	100	0	1346	1271	336	112	113	14	100	100	0	2.032	1.961	1.922	1.916	1.281	2.040	0.946	120	460	3742	3432	1.023	2508	1234	2273	1159	0
4	18	9	"PFI0339"	"I3665_1"	18190	24920	130	599	577	139	83	84	22	100	100	0	398	394	68	111	112	14	100	100	0	1.798	1.746	1.675	1.728	1.334	1.824	0.871	120	494	803	777	0.846	516	287	494	283	0
4	19	9	"PFI0341"	"I3767_1"	18380	24920	130	983	899	243	80	83	23	100	100	0	555	529	120	111	113	14	100	99	0	2.034	1.959	1.966	1.952	1.321	1.995	0.927	120	558	1347	1237	1.024	903	444	819	418	0
4	20	9	"PFI0347"	"I398_3"	18610	24860	150	89	107	116	81	84	23	30	12	0	123	195	447	115	115	15	39	21	0	1.000	0.325	0.872	0.801	3.365	2.773	0.078	156	583	16	106	0.000	8	8	26	80	-50
4	21	9	"PFI0352"	"I4167_1"	18760	24920	130	795	763	171	83	84	17	100	100	0	864	837	201	112	113	15	99	99	0	0.947	0.938	0.931	0.982	1.457	0.919	0.923	120	421	1464	1405	-0.079	712	752	680	725	0
4	22	9	"PFI0354"	"I4179_1"	18940	24920	130	1669	1643	338	78	80	17	100	100	0	1124	1132	201	109	111	15	100	100	0	1.567	1.530	1.524	1.518	1.195	1.545	0.954	120	569	2606	2588	0.648	1591	1015	1565	1023	0
4	1	10	"PFI0375"	"I4688_1"	14960	25100	140	245	249	59	86	89	24	100	100	0	221	217	37	123	123	14	98	93	0	1.622	1.734	1.762	1.795	1.672	1.817	0.710	156	630	257	257	0.698	159	98	163	94	0
4	2	10	"PFI0378"	"I4719_5"	15150	25090	130	280	273	72	87	89	25	97	95	0	729	683	172	121	122	15	99	99	0	0.317	0.331	0.336	0.328	1.504	0.321	0.789	120	437	801	748	-1.655	193	608	186	562	0
4	3	10	"PFI0380"	"I4730_1"	15330	25090	130	657	652	162	88	89	24	100	100	0	803	745	179	121	122	14	99	99	0	0.834	0.904	0.871	0.909	1.303	0.897	0.917	120	471	1251	1188	-0.261	569	682	564	624	0
4	4	10	"PFI0383"	"I4780_1"	15520	25090	120	953	900	219	85	86	18	100	100	0	539	525	117	121	122	15	100	100	0	2.077	2.017	2.053	2.028	1.292	2.057	0.906	120	512	1286	1219	1.054	868	418	815	404	0
4	5	10	"PFI0386"	"I4862_1"	15720	25090	120	241	244	56	83	85	18	100	99	0	282	280	43	121	121	14	100	99	0	0.981	1.013	1.011	0.991	1.499	1.052	0.764	120	478	319	320	-0.027	158	161	161	159	0
4	6	10	"PFI0393"	"I4989_1"	15900	25090	130	1666	1644	339	85	86	18	100	100	0	1559	1537	257	120	120	14	100	100	0	1.099	1.100	1.117	1.090	1.210	1.100	0.951	120	494	3020	2976	0.136	1581	1439	1559	1417	0
4	7	10	"PFI0428"	"I601_1"	16100	25050	150	99	155	294	85	87	18	41	24	0	130	192	320	121	121	14	34	17	0	1.556	0.986	1.199	1.305	3.524	2.659	0.065	156	574	23	141	0.637	14	9	70	71	-50
4	8	10	"PFI0430"	"I6032_2"	16280	25090	130	2265	2247	436	85	86	17	100	100	0	2592	2643	553	121	122	15	100	100	0	0.882	0.857	0.836	0.865	1.212	0.845	0.961	120	464	4651	4684	-0.181	2180	2471	2162	2522	0
4	9	10	"PFI0434"	"I607_1"	16470	25090	120	904	909	175	84	85	17	100	100	0	1008	983	190	118	119	14	100	100	0	0.921	0.954	0.936	0.965	1.314	0.947	0.925	120	441	1710	1690	-0.118	820	890	825	865	0
4	10	10	"PFI0439"	"I6174_2"	16660	25090	120	1132	1093	229	82	83	17	100	100	0	698	663	157	118	118	12	99	99	0	1.810	1.855	1.829	1.938	1.394	1.834	0.930	120	320	1630	1556	0.856	1050	580	1011	545	0
4	11	10	"PFI0441"	"I6204_2"	16820	25070	150	81	84	18	80	82	17	18	7	0	119	120	14	117	117	14	21	5	0	0.500	1.333	1.180	1.195	4.338	4.824	0.010	156	387	3	7	-1.000	1	2	4	3	-50
4	12	10	"PFI0443"	"I6356_1"	17010	25070	150	79	80	17	81	83	18	12	1	0	116	116	14	114	115	14	18	3	0	-1.000	-0.500	1.643	1.326	3.149	11.473	0.001	156	535	0	1	Error	-2	2	-1	2	-50
4	13	10	"PFI0469"	"I7030_1"	17240	25050	150	85	86	15	82	84	18	16	2	0	116	116	13	113	115	14	20	3	0	1.000	1.333	1.000	0.886	3.328	3.903	0.014	156	535	6	7	0.000	3	3	4	3	-50
4	14	10	"PFI0471"	"I7085_1"	17420	25100	130	2632	2453	688	82	83	17	100	100	0	2240	2097	546	113	115	13	100	100	0	1.199	1.195	1.211	1.187	1.262	1.225	0.947	120	538	4677	4355	0.262	2550	2127	2371	1984	0
4	15	10	"PFI0473"	"I7097_2"	17610	25100	120	2424	2370	468	81	81	17	100	100	0	1977	1926	356	113	115	13	100	100	0	1.257	1.263	1.257	1.257	1.159	1.267	0.962	120	544	4207	4102	0.330	2343	1864	2289	1813	0
4	16	10	"PFI0475"	"I7106_1"	17810	25100	90	114	115	23	81	82	17	73	44	0	150	149	23	112	114	14	78	65	0	0.868	0.919	1.120	0.963	3.788	1.098	0.139	52	390	71	71	-0.204	33	38	34	37	0
4	17	10	"PFI0481"	"I7243_1"	17990	25100	120	201	202	48	79	81	17	100	100	0	186	187	27	112	112	13	100	97	0	1.649	1.640	1.567	1.634	1.678	1.804	0.620	120	539	196	198	0.721	122	74	123	75	0
4	18	10	"PFI0484"	"I7365_3"	18180	25100	120	1024	1010	205	80	81	17	100	100	0	946	955	183	110	110	12	100	100	0	1.129	1.101	1.106	1.099	1.241	1.107	0.936	120	494	1780	1775	0.175	944	836	930	845	0
4	19	10	"PFJ0441"	"J490_1"	18360	25100	120	126	127	28	80	81	16	86	71	0	1033	1022	215	110	111	14	100	100	0	0.050	0.052	0.049	0.050	1.733	0.050	0.533	120	508	969	959	-4.327	46	923	47	912	0
4	20	10	"PFJ0443"	"J504_1"	18560	25100	120	403	402	84	80	82	17	100	100	0	687	660	126	112	113	14	100	99	0	0.562	0.588	0.591	0.591	1.393	0.577	0.900	120	588	898	870	-0.832	323	575	322	548	0
4	21	10	"PFJ0445"	"J504_5"	18740	25100	120	1229	1191	236	80	82	16	100	100	0	661	648	121	112	112	13	100	100	0	2.093	2.073	2.046	2.090	1.267	2.095	0.923	120	500	1698	1647	1.066	1149	549	1111	536	0
4	22	10	"PFJ0448"	"J50_1"	18930	25100	120	15458	14813	3137	79	82	17	100	100	0	12648	12458	2645	111	112	15	100	100	0	1.227	1.193	1.192	1.198	1.233	1.196	0.964	120	581	27916	27081	0.295	15379	12537	14734	12347	0
4	1	11	"PFJ0450"	"J512_2"	14950	25280	130	3848	3527	968	86	88	24	100	100	0	5143	4720	1436	123	123	15	100	99	0	0.749	0.749	0.755	0.801	1.597	0.730	0.964	120	562	8782	8038	-0.416	3762	5020	3441	4597	0
4	2	11	"PFJ0452"	"J53_1"	15100	25270	150	98	99	24	88	90	22	27	6	0	130	130	16	123	124	15	29	7	0	1.429	1.571	1.571	1.436	3.270	8.038	0.010	156	623	17	18	0.515	10	7	11	7	-50
4	3	11	"PFJ0477"	"J53_50"	15330	25280	130	258	263	50	90	91	23	100	100	0	590	582	88	123	124	15	100	100	0	0.360	0.377	0.359	0.369	1.416	0.360	0.802	120	645	635	632	-1.475	168	467	173	459	0
4	4	11	"PFJ0479"	"J53_52"	15520	25280	120	591	586	118	87	88	25	100	100	0	844	804	162	122	122	14	100	99	0	0.698	0.732	0.719	0.751	1.434	0.718	0.910	120	530	1226	1181	-0.519	504	722	499	682	0
4	5	11	"PFJ0483"	"J53_56"	15710	25290	120	2541	2351	624	84	85	18	100	100	0	3289	3126	632	122	122	15	100	100	0	0.776	0.755	0.752	0.729	1.278	0.767	0.955	120	531	5624	5271	-0.366	2457	3167	2267	3004	0
4	6	11	"PFJ0485"	"J53_60"	15900	25280	120	853	831	187	84	86	17	100	100	0	949	905	183	120	121	15	100	100	0	0.928	0.952	0.954	0.961	1.313	0.957	0.927	120	543	1598	1532	-0.108	769	829	747	785	0
4	7	11	"PFJ0488"	"J541_1"	16090	25290	130	1374	1301	304	84	87	17	100	100	0	791	760	169	121	123	15	100	100	0	1.925	1.905	1.910	1.899	1.238	1.925	0.939	120	538	1960	1856	0.945	1290	670	1217	639	0
4	8	11	"PFJ0490"	"J541_4"	16270	25280	120	1281	1241	265	85	88	18	100	100	0	677	647	153	123	124	16	99	98	0	2.159	2.206	2.212	2.279	1.332	2.188	0.944	120	503	1750	1680	1.110	1196	554	1156	524	0
4	9	11	"PFJ0511"	"J58_3"	16470	25280	130	1670	1586	331	86	88	18	100	100	0	1373	1283	336	119	121	15	99	99	0	1.263	1.289	1.297	1.384	1.505	1.255	0.953	120	628	2838	2664	0.337	1584	1254	1500	1164	0
4	10	11	"PFJ0515"	"J6186_1"	16680	25250	150	96	99	25	83	85	18	44	22	0	125	126	16	118	119	14	32	10	0	1.857	2.000	2.056	1.815	3.587	5.600	0.014	156	596	20	24	0.893	13	7	16	8	-50
4	11	11	"PFJ0518"	"J634_1"	16850	25290	130	6549	5808	1708	80	82	17	100	100	0	8160	7616	1688	118	119	14	100	100	0	0.804	0.764	0.780	0.718	1.379	0.784	0.966	120	560	14511	13226	-0.314	6469	8042	5728	7498	0
4	12	11	"PFJ0520"	"J63_1"	17040	25280	120	251	247	59	79	81	16	100	100	0	247	244	48	115	116	14	99	95	0	1.303	1.302	1.258	1.318	1.500	1.320	0.783	120	481	304	297	0.382	172	132	168	129	0
4	13	11	"PFJ0522"	"J63_4"	17200	25260	150	78	80	19	81	82	17	13	7	0	114	117	19	114	115	14	18	8	0	100000.000	-0.333	1.305	1.169	3.893	2.616	0.018	156	636	-3	2	16.610	-3	0	-1	3	-50
4	14	11	"PFJ0525"	"J647_1"	17380	25300	110	472	470	90	82	84	16	100	100	0	642	616	107	114	115	14	100	100	0	0.739	0.773	0.753	0.771	1.251	0.750	0.907	80	452	918	890	-0.437	390	528	388	502	0
4	15	11	"PFJ0544"	"J687_1"	17570	25310	130	419	399	111	84	84	17	100	100	0	386	387	90	113	114	14	99	98	0	1.227	1.150	1.142	1.155	1.524	1.165	0.877	120	607	608	589	0.295	335	273	315	274	0
4	16	11	"PFJ0548"	"J697_2"	17750	25300	110	779	731	182	82	85	28	100	100	0	459	438	121	113	117	28	98	96	0	2.014	1.997	2.082	2.091	1.411	1.941	0.882	80	529	1043	974	1.010	697	346	649	325	0
4	17	11	"PFJ0552"	"J69_1"	17960	25310	120	967	895	277	80	84	27	100	99	0	929	874	223	114	117	27	99	99	0	1.088	1.072	1.089	1.053	1.541	1.091	0.948	120	562	1702	1575	0.122	887	815	815	760	0
4	18	11	"PFJ0555"	"J6_12"	18140	25310	120	883	854	306	80	81	16	99	98	0	729	701	218	113	114	13	100	99	0	1.304	1.316	1.346	1.255	1.564	1.343	0.934	120	518	1419	1362	0.382	803	616	774	588	0
4	19	11	"PFJ0559"	"J6_6"	18330	25310	120	1007	921	316	80	81	16	99	99	0	1331	1193	418	112	114	14	100	99	0	0.760	0.778	0.776	0.804	1.611	0.768	0.945	120	541	2146	1922	-0.395	927	1219	841	1081	0
4	20	11	"PFJ0565"	"J71_1"	18530	25310	120	187	192	55	79	80	16	95	92	0	215	211	53	111	112	13	94	90	0	1.038	1.130	1.053	1.075	2.332	1.140	0.638	120	543	212	213	0.054	108	104	113	100	0
4	21	11	"PFK0726"	"Ks17_16"	18720	25310	120	510	486	167	80	81	17	97	97	0	638	596	178	111	112	15	99	99	0	0.816	0.837	0.802	0.795	1.668	0.846	0.895	120	551	957	891	-0.293	430	527	406	485	0
4	22	11	"PFK0728"	"Ks1832_1"	18910	25300	110	470	443	114	80	83	18	100	98	0	296	285	68	111	113	15	98	97	0	2.108	2.086	2.062	2.151	1.494	2.172	0.809	80	537	575	537	1.076	390	185	363	174	0
4	1	12	"PFK0730"	"Ks186_1"	14920	25490	120	2065	1913	659	86	87	18	100	100	0	1901	1789	610	125	125	14	99	99	0	1.114	1.098	1.092	1.129	1.469	1.095	0.949	120	617	3755	3491	0.156	1979	1776	1827	1664	0
4	2	12	"PFK0733"	"Ks186_9"	15120	25490	120	279	270	80	87	91	43	96	87	0	236	224	57	124	125	15	90	85	0	1.714	1.830	1.904	1.888	1.814	1.849	0.733	120	554	304	283	0.778	192	112	183	100	0
4	3	12	"PFK0735"	"Ks187_4"	15300	25490	110	707	647	173	91	96	51	97	97	0	448	432	105	125	128	22	98	97	0	1.907	1.811	1.815	1.797	1.407	1.818	0.908	80	398	939	863	0.931	616	323	556	307	0
4	4	12	"PFK0737"	"Ks187_7"	15500	25490	120	146	150	39	90	92	28	77	47	0	162	161	33	125	127	21	66	44	0	1.514	1.667	1.333	1.498	2.748	1.339	0.206	120	527	93	96	0.598	56	37	60	36	0
4	5	12	"PFK0762"	"Ks210_15"	15690	25490	130	180	185	49	86	88	18	95	90	0	179	179	30	125	125	15	89	80	0	1.741	1.833	1.815	1.859	2.139	2.131	0.428	120	582	148	153	0.800	94	54	99	54	0
4	6	12	"PFK0765"	"Ks210_4"	15880	25490	110	151	156	38	87	89	19	91	80	0	153	152	32	123	124	15	67	48	0	2.133	2.379	2.146	2.301	2.564	2.202	0.246	80	499	94	98	1.093	64	30	69	29	0
4	7	12	"PFK0768"	"Ks220_1"	16090	25460	150	91	94	21	87	89	19	31	7	0	120	123	20	121	122	16	23	7	0	-4.000	3.500	1.167	1.162	3.761	2.113	0.010	156	675	3	9	Error	4	-1	7	2	-50
4	8	12	"PFK0770"	"Ks220_7"	16280	25490	140	136	135	29	87	88	18	84	65	0	232	232	46	121	122	15	96	93	0	0.441	0.432	0.432	0.412	2.267	0.425	0.455	156	637	160	159	-1.180	49	111	48	111	0
4	9	12	"PFK0781"	"Ks222_1"	16470	25500	120	2856	2758	1080	87	89	18	100	99	0	2310	2222	663	121	123	16	100	100	0	1.265	1.271	1.288	1.180	1.577	1.340	0.942	120	492	4958	4772	0.339	2769	2189	2671	2101	0
4	10	12	"PFK0784"	"Ks225_10"	16650	25490	140	458	438	127	86	89	20	98	98	0	463	451	118	121	122	15	98	96	0	1.088	1.067	1.064	1.066	1.587	1.063	0.892	156	733	714	682	0.121	372	342	352	330	0
4	11	12	"PFK0806"	"Ks245_1"	16850	25470	90	130	139	34	87	98	44	46	13	0	145	147	22	125	133	53	11	0	0	2.150	2.364	2.192	2.238	4.206	4.144	0.045	52	383	63	74	1.104	43	20	52	22	0
4	12	12	"PFK0808"	"Ks245_4"	17060	25490	130	319	314	83	85	96	47	96	94	0	400	396	90	120	131	55	96	96	0	0.836	0.830	0.835	0.814	1.523	0.811	0.817	120	627	514	505	-0.259	234	280	229	276	0
4	13	12	"PFK0810"	"Ks248_3"	17240	25480	150	338	323	93	83	87	24	98	98	0	367	352	92	117	120	22	95	94	0	1.020	1.021	1.008	1.033	1.579	1.012	0.852	156	593	505	475	0.029	255	250	240	235	0
4	14	12	"PFK0813"	"Ks249_3"	17400	25500	120	750	728	207	83	84	17	100	100	0	540	531	121	116	117	14	100	100	0	1.573	1.554	1.550	1.511	1.392	1.623	0.905	120	385	1091	1060	0.654	667	424	645	415	0
4	15	12	"PFK0819"	"Ks259_1"	17600	25500	120	1920	1721	655	83	83	18	100	99	0	2782	2492	733	115	115	14	100	100	0	0.689	0.689	0.699	0.625	1.612	0.708	0.941	120	434	4504	4015	-0.538	1837	2667	1638	2377	0
4	16	12	"PFK0823"	"Ks259_6"	17780	25500	120	1398	1303	372	82	83	24	100	100	0	1306	1205	333	114	115	25	100	100	0	1.104	1.119	1.115	1.127	1.473	1.122	0.945	120	542	2508	2312	0.143	1316	1192	1221	1091	0
4	17	12	"PFK0843"	"Ks26_1"	17970	25500	120	660	647	170	81	82	16	100	100	0	569	563	103	113	113	13	100	100	0	1.270	1.258	1.288	1.230	1.307	1.297	0.914	120	518	1035	1016	0.345	579	456	566	450	0
4	18	12	"PFK0845"	"Ks26_11"	18170	25500	120	2696	2515	822	82	83	20	100	100	0	1386	1293	373	113	114	14	100	100	0	2.053	2.062	2.090	2.010	1.569	2.177	0.911	120	516	3887	3613	1.038	2614	1273	2433	1180	0
4	19	12	"PFK0847"	"Ks26_15"	18360	25500	120	711	661	206	81	82	16	99	99	0	731	710	181	113	114	14	99	99	0	1.019	0.972	0.966	0.946	1.664	0.995	0.929	120	484	1248	1177	0.028	630	618	580	597	0
4	20	12	"PFK0850"	"Ks26_2"	18540	25500	120	165	171	45	80	81	16	98	91	0	152	154	25	112	112	14	85	70	0	2.125	2.167	2.252	2.259	2.225	2.583	0.365	120	484	125	133	1.087	85	40	91	42	0
4	21	12	"PFK0853"	"Ks26_24"	18730	25500	120	768	744	281	80	81	18	99	98	0	1086	993	310	112	113	15	99	99	0	0.706	0.754	0.775	0.716	2.008	0.764	0.905	120	535	1662	1545	-0.502	688	974	664	881	0
4	22	12	"PFK0856"	"Ks26_5"	18930	25500	120	867	784	281	81	83	19	99	99	0	1185	1093	324	112	113	16	100	100	0	0.733	0.717	0.731	0.658	1.782	0.726	0.899	120	625	1859	1684	-0.449	786	1073	703	981	0
4	1	13	"PFL0017"	"L1_32"	14940	25680	120	268	268	69	86	88	18	99	98	0	400	388	95	125	125	13	99	98	0	0.662	0.692	0.694	0.701	1.733	0.668	0.822	120	623	457	445	-0.595	182	275	182	263	0
4	2	13	"PFL0021"	"L1_42"	15130	25680	110	176	174	33	87	92	47	88	46	0	1993	1894	374	124	125	15	100	100	0	0.048	0.049	0.051	0.048	1.512	0.042	0.279	80	458	1958	1857	-4.392	89	1869	87	1770	0
4	3	13	"PFL0023"	"L1_45"	15320	25630	150	95	98	22	88	92	41	8	0	0	126	127	23	125	127	20	9	3	0	7.000	5.000	1.649	1.581	4.918	3.144	0.083	156	692	8	12	2.807	7	1	10	2	-50
4	4	13	"PFL0026"	"L1_48"	15520	25680	120	233	236	60	86	87	19	100	98	0	197	197	36	122	124	14	96	90	0	1.960	2.000	1.990	2.089	1.729	2.192	0.652	120	514	222	225	0.971	147	75	150	75	0
4	5	13	"PFL0028"	"L1_52"	15700	25680	120	680	665	220	87	89	19	100	100	0	396	379	103	122	123	15	99	98	0	2.164	2.249	2.267	2.308	1.717	2.298	0.893	120	484	867	835	1.114	593	274	578	257	0
4	6	13	"PFL0030"	"L1_56"	15890	25680	120	450	428	117	88	89	18	100	100	0	418	402	108	122	124	15	99	97	0	1.223	1.214	1.247	1.281	1.643	1.205	0.874	120	542	658	620	0.290	362	296	340	280	0
4	7	13	"PFL0048"	"L1_89"	16080	25690	130	165	169	40	87	88	18	94	90	0	180	185	32	121	122	16	95	84	0	1.322	1.281	1.394	1.333	2.347	1.399	0.486	120	615	137	146	0.403	78	59	82	64	0
4	8	13	"PFL0052"	"L1_94"	16260	25680	110	737	693	161	86	87	17	100	100	0	1357	1279	299	119	121	16	100	100	0	0.526	0.523	0.503	0.522	1.244	0.501	0.919	80	476	1889	1767	-0.927	651	1238	607	1160	0
4	9	13	"PFL0055"	"L1_97"	16460	25680	110	1101	1031	268	86	88	17	100	100	0	1066	1015	235	121	123	16	100	100	0	1.074	1.057	1.089	1.041	1.242	1.056	0.942	80	477	1960	1839	0.103	1015	945	945	894	0
4	10	13	"PFL0057"	"L1_99"	16630	25680	110	847	829	211	84	86	17	100	100	0	467	448	103	122	123	15	100	100	0	2.212	2.285	2.301	2.328	1.327	2.242	0.900	80	481	1108	1071	1.145	763	345	745	326	0
4	11	13	"PFL0059"	"L2_10"	16830	25680	110	1142	1109	202	85	88	21	100	100	0	882	857	166	121	122	14	100	100	0	1.389	1.391	1.358	1.402	1.201	1.377	0.945	80	565	1818	1760	0.474	1057	761	1024	736	0
4	12	13	"PFL0061"	"L2_104"	17020	25680	110	1323	1260	277	83	88	29	100	100	0	1910	1829	376	119	123	32	100	100	0	0.692	0.688	0.668	0.686	1.227	0.667	0.935	80	526	3031	2887	-0.530	1240	1791	1177	1710	0
4	13	13	"PFL0082"	"L2_146"	17220	25680	110	1901	1833	352	83	86	21	100	100	0	1196	1106	263	118	119	21	100	100	0	1.686	1.771	1.756	1.819	1.264	1.727	0.946	80	529	2896	2738	0.754	1818	1078	1750	988	0
4	14	13	"PFL0084"	"L2_148"	17440	25620	150	83	88	37	83	84	17	21	7	0	114	118	33	116	116	14	19	4	0	0.000	2.500	1.139	1.165	4.011	2.753	0.006	156	539	-2	7	Error	0	-2	5	2	-50
4	15	13	"PFL0086"	"L2_15"	17600	25690	130	1072	995	236	83	84	18	100	100	0	756	733	151	115	115	14	100	100	0	1.543	1.476	1.476	1.466	1.226	1.507	0.934	120	502	1630	1530	0.626	989	641	912	618	0
4	16	13	"PFL0089"	"L2_154"	17790	25690	110	156	161	36	81	82	18	97	91	0	241	238	47	111	111	13	98	97	0	0.577	0.630	0.636	0.608	2.050	0.636	0.540	80	481	205	207	-0.794	75	130	80	127	0
4	17	13	"PFL0091"	"L2_158"	17980	25680	110	364	350	83	80	81	16	100	100	0	252	253	49	111	112	13	98	98	0	2.014	1.901	1.940	2.003	1.745	1.926	0.825	80	493	425	412	1.010	284	141	270	142	0
4	18	13	"PFL0098"	"L2_172"	18170	25680	110	203	201	45	80	83	21	100	97	0	227	221	37	111	113	14	100	97	0	1.060	1.100	1.119	1.091	1.729	1.177	0.652	80	479	239	231	0.085	123	116	121	110	0
4	19	13	"PFL0119"	"L2_203"	18360	25690	120	2408	2146	655	81	85	23	100	100	0	4490	4103	1116	112	114	14	100	100	0	0.532	0.517	0.527	0.500	1.368	0.512	0.936	120	521	6705	6056	-0.912	2327	4378	2065	3991	0
4	20	13	"PFL0123"	"L2_210"	18550	25690	120	155	155	41	81	83	18	90	80	0	189	190	41	112	113	15	95	85	0	0.961	0.949	0.950	0.982	2.241	0.968	0.505	120	527	151	152	-0.057	74	77	74	78	0
4	21	13	"PFL0127"	"L2_216"	18740	25690	110	1793	1687	421	81	82	17	100	100	0	3658	3469	735	112	112	14	100	100	0	0.483	0.478	0.483	0.471	1.264	0.471	0.929	80	465	5258	4963	-1.051	1712	3546	1606	3357	0
4	22	13	"PFL0129"	"L2_220"	18930	25680	110	1828	1744	421	81	83	17	100	100	0	935	877	199	111	112	13	100	100	0	2.120	2.171	2.122	2.176	1.257	2.183	0.930	80	528	2571	2429	1.084	1747	824	1663	766	0
4	1	14	"PFL0131"	"L2_226"	14960	25870	110	354	354	90	88	89	19	100	100	0	329	336	62	123	124	14	100	100	0	1.291	1.249	1.267	1.234	1.417	1.325	0.819	80	520	472	479	0.369	266	206	266	213	0
4	2	14	"PFL0133"	"L2_23"	15140	25860	110	881	829	213	87	88	19	100	100	0	447	429	108	122	123	14	100	100	0	2.443	2.417	2.439	2.514	1.358	2.406	0.887	80	458	1119	1049	1.289	794	325	742	307	0
4	3	14	"PFM0391"	"M35930_11"	15310	25870	120	2474	2298	620	88	91	41	100	100	0	1171	1083	334	123	124	15	99	99	0	2.277	2.302	2.275	2.411	1.394	2.266	0.953	120	577	3434	3170	1.187	2386	1048	2210	960	0
4	4	14	"PFM0393"	"M35930_13"	15490	25870	110	1252	1214	220	86	87	20	100	100	0	595	577	114	121	122	17	100	100	0	2.460	2.474	2.472	2.521	1.220	2.462	0.952	80	477	1640	1584	1.299	1166	474	1128	456	0
4	5	14	"PFM0395"	"M35930_4"	15700	25870	120	2204	1936	626	85	87	21	100	100	0	1099	1012	357	122	124	17	97	96	0	2.169	2.080	2.045	2.302	1.712	2.048	0.956	120	470	3096	2741	1.117	2119	977	1851	890	0
4	6	14	"PFM0398"	"M35930_8"	15880	25870	110	1215	1159	227	85	87	18	100	100	0	1291	1218	245	123	125	17	100	100	0	0.967	0.981	0.988	0.984	1.201	0.955	0.941	80	386	2298	2169	-0.048	1130	1168	1074	1095	0
4	7	14	"PFM0400"	"M35935_1"	16070	25870	110	409	421	103	87	89	19	100	100	0	286	292	54	122	124	20	100	100	0	1.963	1.965	1.974	1.974	1.332	2.001	0.859	80	465	486	504	0.973	322	164	334	170	0
4	8	14	"PFM0406"	"M364_1"	16260	25870	110	767	749	168	87	89	23	100	100	0	421	429	91	122	125	21	100	100	0	2.274	2.156	2.158	2.182	1.301	2.141	0.893	80	509	979	969	1.185	680	299	662	307	0
4	9	14	"PFM0424"	"M36950_1"	16460	25880	120	632	595	152	85	88	20	100	100	0	674	634	133	120	122	16	100	100	0	0.987	0.992	1.001	0.966	1.300	1.004	0.940	120	588	1101	1024	-0.018	547	554	510	514	0
4	10	14	"PFM0426"	"M3696_3"	16650	25870	110	1405	1357	249	84	86	17	100	100	0	817	794	164	119	120	15	100	100	0	1.893	1.886	1.849	1.925	1.254	1.841	0.952	80	483	2019	1948	0.920	1321	698	1273	675	0
4	11	14	"PFM0431"	"M37116_3"	16830	25870	110	13812	12687	2741	85	89	53	100	100	0	16012	14414	3678	121	133	188	100	100	0	0.864	0.882	0.864	0.900	1.222	0.849	0.967	80	447	29618	26895	-0.211	13727	15891	12602	14293	0
4	12	14	"PFM0433"	"M37145_2"	17040	25870	110	4280	4070	877	86	89	24	100	100	0	2931	2825	634	119	125	60	100	100	0	1.491	1.472	1.476	1.481	1.162	1.475	0.968	80	465	7006	6690	0.577	4194	2812	3984	2706	0
4	13	14	"PFM0435"	"M37197_1"	17220	25870	110	322	323	70	84	87	22	100	100	0	596	591	119	117	120	32	100	100	0	0.497	0.504	0.505	0.497	1.321	0.501	0.838	80	477	717	713	-1.009	238	479	239	474	0
4	14	14	"PFM0438"	"M37465_1"	17400	25830	150	83	85	17	83	85	18	21	1	0	114	114	14	115	116	15	12	1	0	0.000	-2.000	1.038	1.196	3.577	4.091	0.010	156	760	-1	1	Error	0	-1	2	-1	-50
4	15	14	"PFM0452"	"M37794_2"	17610	25870	110	2038	1971	383	85	87	20	100	100	0	1193	1152	225	116	117	24	100	100	0	1.813	1.820	1.838	1.828	1.189	1.817	0.956	80	485	3030	2922	0.859	1953	1077	1886	1036	0
4	16	14	"PFM0454"	"M37794_6"	17790	25870	110	228	237	61	83	85	20	100	100	0	188	191	35	116	118	25	96	76	0	2.014	2.053	2.100	2.115	1.911	2.220	0.625	80	456	217	229	1.010	145	72	154	75	0
4	17	14	"PFM0457"	"M37914_2"	17990	25880	120	1206	1153	406	79	81	16	98	98	0	1131	1090	341	113	114	13	99	99	0	1.107	1.099	1.080	1.044	1.583	1.116	0.932	120	585	2145	2051	0.147	1127	1018	1074	977	0
4	18	14	"PFM0459"	"M38113_2"	18190	25870	110	357	356	83	81	83	18	100	100	0	1155	1078	239	112	113	13	100	100	0	0.265	0.285	0.288	0.280	1.320	0.276	0.908	80	493	1319	1241	-1.918	276	1043	275	966	0
4	19	14	"PFM0461"	"M38127_1"	18370	25880	120	471	427	133	81	83	19	99	99	0	392	374	95	111	112	13	99	99	0	1.388	1.316	1.350	1.284	1.725	1.343	0.887	120	514	671	609	0.473	390	281	346	263	0
4	20	14	"PFM0464"	"M38218_2"	18560	25870	110	3182	3081	543	82	84	20	100	100	0	4837	4520	968	110	114	36	100	100	0	0.656	0.680	0.665	0.692	1.232	0.662	0.956	80	488	7827	7409	-0.609	3100	4727	2999	4410	0
4	21	14	"PFM0486"	"M38941_8"	18770	25870	120	447	430	129	83	85	21	99	98	0	523	496	142	111	114	36	96	95	0	0.883	0.901	0.854	0.948	1.740	0.894	0.871	120	584	776	732	-0.179	364	412	347	385	0
4	22	14	"PFM0489"	"M39036_2"	18940	25870	110	227	229	47	79	81	15	100	100	0	236	234	44	113	113	13	97	97	0	1.203	1.240	1.272	1.307	1.773	1.211	0.729	80	506	271	271	0.267	148	123	150	121	0
4	1	15	"PFM0494"	"M39668_5"	14960	26050	110	781	785	182	86	88	19	100	100	0	559	540	99	122	123	15	100	100	0	1.590	1.672	1.667	1.671	1.279	1.683	0.910	80	532	1132	1117	0.669	695	437	699	418	0
4	2	15	"PFM0503"	"M40983_1"	15140	26050	110	287	291	57	89	93	44	100	96	0	267	274	49	120	123	16	100	98	0	1.347	1.312	1.194	1.324	1.507	1.472	0.646	80	523	345	356	0.430	198	147	202	154	0
4	3	15	"PFM0505"	"M40983_3"	15340	26060	110	156	153	37	89	94	47	66	22	0	189	186	32	120	123	17	93	83	0	0.971	0.970	0.882	0.837	2.567	1.109	0.376	80	423	136	130	-0.042	67	69	64	66	0
4	4	15	"PFM0508"	"M41041_1"	15530	26060	120	1313	1231	420	85	88	21	99	99	0	1635	1567	453	122	123	18	100	100	0	0.812	0.793	0.776	0.759	1.484	0.803	0.940	120	399	2741	2591	-0.301	1228	1513	1146	1445	0
4	5	15	"PFN0062"	"N128_62"	15690	26030	150	88	94	33	85	85	19	26	11	0	130	135	34	122	124	17	30	13	0	0.375	0.692	1.043	0.986	3.562	1.069	0.069	156	552	11	22	-1.415	3	8	9	13	-50
4	6	15	"PFN0064"	"N128_64"	15900	26020	150	90	91	19	85	87	19	26	5	0	126	127	22	122	123	16	22	5	0	1.250	1.200	1.000	0.950	3.545	1.221	0.023	156	652	9	11	0.322	5	4	6	5	-50
4	7	15	"PFN0066"	"N128_68"	16100	26060	120	750	704	246	86	88	19	100	98	0	714	689	196	123	123	14	100	100	0	1.124	1.092	1.084	1.023	1.570	1.114	0.930	120	462	1255	1184	0.168	664	591	618	566	0
4	8	15	"PFN0069"	"N128_71"	16290	26060	120	474	442	147	85	87	21	96	95	0	400	385	96	124	125	16	99	98	0	1.409	1.368	1.375	1.273	1.806	1.427	0.842	120	464	665	618	0.495	389	276	357	261	0
4	9	15	"PFN0071"	"N128_73"	16470	26060	100	138	141	29	82	85	19	95	73	0	178	180	32	120	121	16	92	76	0	0.966	0.983	1.026	1.034	2.440	0.835	0.335	80	342	114	119	-0.051	56	58	59	60	0
4	10	15	"PFN0074"	"N128_76"	16670	26060	120	565	538	186	83	85	18	99	99	0	521	503	147	118	119	15	98	98	0	1.196	1.182	1.149	1.150	1.472	1.210	0.904	120	604	885	840	0.258	482	403	455	385	0
4	11	15	"PFN0092"	"N129_12"	16900	26010	150	97	154	131	86	91	46	33	23	0	130	180	115	120	131	153	16	5	0	1.100	1.133	1.170	1.078	2.905	0.327	0.513	156	694	21	128	0.138	11	10	68	60	-50
4	12	15	"PFN0094"	"N129_14"	17050	26060	120	502	482	140	85	88	25	100	100	0	791	740	228	120	123	32	98	97	0	0.621	0.640	0.663	0.654	1.503	0.619	0.914	120	506	1088	1017	-0.686	417	671	397	620	0
4	13	15	"PFN0096"	"N129_17"	17250	26060	100	113	122	52	83	85	18	62	42	0	154	168	86	116	118	15	77	60	0	0.789	0.750	0.919	0.756	3.213	0.564	0.419	80	463	68	91	-0.341	30	38	39	52	0
4	14	15	"PFN0098"	"N129_22"	17430	26060	110	572	570	133	84	86	19	100	100	0	3048	2969	653	115	116	14	100	100	0	0.166	0.170	0.167	0.168	1.248	0.164	0.918	80	524	3421	3340	-2.587	488	2933	486	2854	0
4	15	15	"PFN0100"	"N129_33"	17610	26060	110	872	847	185	82	85	22	100	100	0	845	811	167	116	119	29	100	100	0	1.084	1.101	1.100	1.102	1.235	1.096	0.946	80	512	1519	1460	0.116	790	729	765	695	0
4	16	15	"PFN0102"	"N129_38"	17820	26050	150	100	101	24	81	84	20	44	16	0	122	123	20	116	118	25	18	2	0	3.167	2.857	1.333	1.201	4.187	3.286	0.022	156	747	25	27	1.663	19	6	20	7	-50
4	17	15	"PFN0119"	"N130_21"	18000	26060	110	290	290	62	79	80	16	100	100	0	278	277	52	114	114	15	98	98	0	1.287	1.294	1.247	1.282	1.416	1.311	0.807	80	459	375	374	0.364	211	164	211	163	0
4	18	15	"PFN0121"	"N130_25"	18190	26060	110	373	366	87	80	81	17	100	100	0	372	371	68	113	113	14	100	100	0	1.131	1.109	1.140	1.100	1.363	1.083	0.850	80	506	552	544	0.178	293	259	286	258	0
4	19	15	"PFN0124"	"N130_29"	18390	26060	120	1143	1056	371	80	81	16	100	99	0	804	739	267	113	113	14	96	95	0	1.538	1.559	1.534	1.680	1.893	1.550	0.923	120	560	1754	1602	0.621	1063	691	976	626	0
4	20	15	"PFN0127"	"N130_35"	18570	26060	110	514	507	120	79	81	20	100	100	0	498	477	111	110	114	36	100	100	0	1.121	1.166	1.177	1.174	1.379	1.159	0.861	80	484	823	795	0.165	435	388	428	367	0
4	21	15	"PFN0130"	"N130_4"	18750	26070	110	4937	4723	1151	81	83	22	100	100	0	3304	3279	615	111	113	20	100	100	0	1.521	1.465	1.494	1.441	1.179	1.499	0.956	80	506	8049	7810	0.605	4856	3193	4642	3168	0
4	22	15	"PFN0132"	"N130_41"	18950	26060	110	241	246	57	80	81	16	100	98	0	222	219	38	113	113	14	97	96	0	1.477	1.566	1.622	1.602	1.566	1.581	0.725	80	544	270	272	0.563	161	109	166	106	0
4	1	16	"PFN0149"	"N131_17"	14970	26250	120	296	279	77	86	88	19	99	99	0	410	389	85	124	125	15	100	99	0	0.734	0.728	0.717	0.701	1.479	0.738	0.855	120	614	496	458	-0.446	210	286	193	265	0
4	2	16	"PFN0153"	"N131_27"	15160	26250	120	1163	1098	396	87	88	19	99	99	0	1057	930	302	123	124	17	100	98	0	1.152	1.253	1.230	1.236	1.480	1.274	0.949	120	503	2010	1818	0.204	1076	934	1011	807	0
4	3	16	"PFN0155"	"N131_4"	15340	26220	150	86	89	20	88	90	21	13	4	0	114	114	16	123	124	16	6	0	0	0.222	-0.111	0.857	0.808	4.022	0.012	0.000	156	639	-11	-8	-2.170	-2	-9	1	-9	-50
4	4	16	"PFN0157"	"N131_5"	15530	26220	150	83	86	18	88	89	20	9	1	0	119	119	16	123	124	15	11	3	0	1.250	0.500	1.000	1.098	3.182	8.232	0.002	156	617	-9	-6	0.322	-5	-4	-2	-4	-50
4	5	16	"PFN0159"	"N131_52"	15730	26250	120	2294	2100	690	86	87	18	100	100	0	3564	3306	925	122	123	15	100	100	0	0.641	0.633	0.639	0.606	1.345	0.638	0.955	120	536	5650	5198	-0.641	2208	3442	2014	3184	0
4	6	16	"PFN0164"	"N132_101"	15920	26250	120	1939	1790	593	87	89	19	100	100	0	2267	2063	502	124	125	16	100	100	0	0.864	0.878	0.890	0.829	1.329	0.903	0.958	120	545	3995	3642	-0.211	1852	2143	1703	1939	0
4	7	16	"PFN0559"	"N143_59"	16120	26220	150	87	88	19	89	91	19	14	3	0	119	118	18	126	126	15	8	2	0	0.286	0.125	0.875	0.905	3.002	6.765	0.004	156	635	-9	-9	-1.807	-2	-7	-1	-8	-50
4	8	16	"PFN0564"	"N143_71"	16290	26240	110	2219	2116	446	89	90	19	100	100	0	1175	1145	224	127	127	15	100	100	0	2.032	1.991	1.996	1.994	1.145	1.999	0.953	80	380	3178	3045	1.023	2130	1048	2027	1018	0
4	9	16	"PFN0566"	"N143_9"	16460	26220	150	105	111	38	86	87	18	50	28	0	128	130	23	124	125	15	28	14	0	4.750	4.167	1.576	1.539	3.601	3.634	0.079	156	688	23	31	2.248	19	4	25	6	-50
4	10	16	"PFN0576"	"N145_12"	16670	26250	120	4000	3521	1358	84	86	18	100	99	0	2972	2658	893	120	122	14	100	100	0	1.373	1.354	1.354	1.298	1.689	1.388	0.952	120	537	6768	5975	0.457	3916	2852	3437	2538	0
4	11	16	"PFN0578"	"N145_20"	16860	26250	120	1809	1630	581	88	90	22	100	100	0	2928	2618	1014	123	126	20	98	98	0	0.614	0.618	0.624	0.670	1.742	0.602	0.951	120	599	4526	4037	-0.705	1721	2805	1542	2495	0
4	12	16	"PFN0580"	"N145_23"	17050	26250	110	2061	2030	357	85	88	18	100	100	0	40713	39182	6519	125	128	19	100	100	0	0.049	0.050	0.050	0.050	1.153	0.048	0.954	80	480	42564	41002	-4.360	1976	40588	1945	39057	0
4	13	16	"PFN0603"	"N147_10"	17230	26250	110	109	113	25	84	86	18	57	37	0	213	208	28	120	123	18	100	96	0	0.269	0.330	0.348	0.274	3.011	0.332	0.208	80	526	118	117	-1.895	25	93	29	88	0
4	14	16	"PFN0605"	"N147_13"	17430	26250	110	359	355	81	84	85	17	100	100	0	596	576	99	117	119	15	100	100	0	0.574	0.590	0.584	0.575	1.381	0.592	0.864	80	534	754	730	-0.801	275	479	271	459	0
4	15	16	"PFN0610"	"N147_2"	17620	26250	110	933	931	216	81	85	20	100	100	0	607	613	124	116	119	24	100	100	0	1.735	1.710	1.751	1.709	1.246	1.736	0.937	80	474	1343	1347	0.795	852	491	850	497	0
4	16	16	"PFN0612"	"N147_24"	17820	26250	110	230	234	57	81	82	16	100	100	0	221	225	50	115	116	16	97	95	0	1.406	1.391	1.469	1.430	1.610	1.318	0.702	80	520	255	263	0.491	149	106	153	110	0
4	17	16	"PFN0615"	"N147_4"	18010	26260	110	130	134	28	82	83	17	85	71	0	157	158	24	114	115	14	91	78	0	1.116	1.182	1.127	1.114	2.304	1.617	0.216	80	495	91	96	0.159	48	43	52	44	0
4	18	16	"PFN0617"	"N148_1"	18190	26250	130	244	245	51	80	82	19	100	100	0	419	403	93	114	115	14	100	100	0	0.538	0.571	0.573	0.587	1.572	0.538	0.796	120	624	469	454	-0.895	164	305	165	289	0
4	19	16	"PFN0640"	"N149_7"	18380	26260	100	133	136	29	81	82	16	91	76	0	177	176	25	115	116	15	97	85	0	0.839	0.902	0.927	0.852	2.617	0.970	0.397	80	451	114	116	-0.254	52	62	55	61	0
4	20	16	"PFN0642"	"N150_10"	18580	26250	110	465	463	106	80	82	17	100	100	0	1413	1370	312	114	116	17	100	100	0	0.296	0.305	0.306	0.304	1.262	0.291	0.920	80	503	1684	1639	-1.754	385	1299	383	1256	0
4	21	16	"PFN0645"	"N150_15"	18760	26260	120	515	489	154	82	83	17	99	98	0	911	858	220	112	113	14	100	100	0	0.542	0.546	0.550	0.510	1.426	0.555	0.914	120	546	1232	1153	-0.884	433	799	407	746	0
4	22	16	"PFN0647"	"N150_19"	18960	26260	120	1294	1179	420	80	81	16	100	99	0	647	613	199	113	113	14	97	96	0	2.273	2.198	2.274	2.267	1.815	2.237	0.916	120	570	1748	1599	1.185	1214	534	1099	500	0
4	1	17	"PFN0649"	"N150_27"	14970	26440	120	1521	1415	475	87	90	21	100	100	0	3122	2837	872	125	126	15	99	99	0	0.478	0.490	0.487	0.494	1.591	0.489	0.955	120	587	4431	4040	-1.063	1434	2997	1328	2712	0
4	2	17	"PFN0652"	"N150_32"	15160	26440	120	775	746	223	89	90	19	100	99	0	696	678	173	125	126	15	99	99	0	1.201	1.188	1.201	1.155	1.408	1.218	0.922	120	506	1257	1210	0.265	686	571	657	553	0
4	3	17	"PFN0668"	"N150_62"	15340	26440	110	433	424	91	90	91	20	100	100	0	265	265	38	127	129	17	98	98	0	2.486	2.420	2.555	2.438	1.411	2.533	0.800	80	498	481	472	1.314	343	138	334	138	0
4	4	17	"PFN0670"	"N150_65"	15530	26430	90	147	195	204	91	93	23	82	61	0	182	288	374	128	132	23	86	59	0	1.037	0.650	0.964	0.994	2.977	0.541	0.840	52	404	110	264	0.052	56	54	104	160	0
4	5	17	"PFN0672"	"N150_68"	15740	26440	120	2889	2663	886	90	93	23	100	100	0	3618	3359	1057	131	133	21	100	100	0	0.803	0.797	0.797	0.804	1.546	0.797	0.951	120	541	6286	5801	-0.317	2799	3487	2573	3228	0
4	6	17	"PFN0674"	"N150_71"	15920	26440	120	2375	2126	630	88	91	21	100	100	0	1617	1506	432	129	130	17	100	99	0	1.537	1.480	1.478	1.528	1.484	1.488	0.954	120	484	3775	3415	0.620	2287	1488	2038	1377	0
4	7	17	"PFN0676"	"N150_75"	16110	26440	130	1086	1040	248	92	94	21	100	100	0	691	674	133	127	129	16	100	100	0	1.762	1.733	1.726	1.729	1.268	1.759	0.939	120	613	1558	1495	0.818	994	564	948	547	0
4	8	17	"PFN0678"	"N150_78"	16290	26440	110	511	513	108	91	93	20	100	100	0	593	579	94	126	126	15	100	100	0	0.899	0.932	0.947	0.923	1.347	0.915	0.870	80	499	887	875	-0.153	420	467	422	453	0
4	9	17	"PFN0783"	"N157_18"	16490	26440	110	168	170	35	88	89	19	97	91	0	185	188	27	125	126	15	97	90	0	1.333	1.302	1.290	1.239	2.154	1.753	0.406	80	518	140	145	0.415	80	60	82	63	0
4	10	17	"PFN0789"	"N157_41"	16670	26440	110	2119	2082	413	87	98	107	100	100	0	1020	983	196	124	131	68	100	100	0	2.268	2.322	2.321	2.335	1.208	2.307	0.940	80	482	2928	2854	1.181	2032	896	1995	859	0
4	11	17	"PFN0807"	"N159_20"	16860	26440	110	6033	5828	991	91	104	113	100	100	0	2803	2669	543	125	135	80	100	100	0	2.219	2.255	2.193	2.276	1.189	2.225	0.951	80	429	8620	8281	1.150	5942	2678	5737	2544	0
4	12	17	"PFN0836"	"N163_1"	17050	26440	110	1141	1116	187	89	92	22	100	100	0	1148	1111	222	123	127	40	100	100	0	1.026	1.039	1.041	1.049	1.230	1.006	0.933	80	512	2077	2015	0.038	1052	1025	1027	988	0
4	13	17	"PFN0840"	"N164_1"	17240	26440	110	3372	3245	568	88	92	29	100	100	0	3940	3835	674	122	129	83	100	100	0	0.860	0.850	0.843	0.853	1.176	0.828	0.959	80	524	7102	6870	-0.217	3284	3818	3157	3713	0
4	14	17	"PFN0849"	"N165_2"	17440	26450	120	1708	1498	540	88	92	31	100	97	0	1627	1484	449	121	128	82	98	98	0	1.076	1.034	1.047	0.969	1.468	1.056	0.949	120	537	3126	2773	0.105	1620	1506	1410	1363	0
4	15	17	"PFN0935"	"N181_4"	17630	26420	150	115	119	33	87	89	21	58	30	0	139	141	26	118	120	18	51	30	0	1.333	1.391	1.291	1.199	3.258	1.753	0.143	156	701	49	55	0.415	28	21	32	23	-50
4	16	17	"PFN0929"	"N181_18"	17810	26440	110	2756	2648	494	85	88	25	100	100	0	2387	2294	479	116	123	66	100	100	0	1.176	1.177	1.183	1.187	1.151	1.154	0.958	80	465	4942	4741	0.234	2671	2271	2563	2178	0
4	17	17	"PFN0946"	"N185_14"	18000	26440	110	1782	1810	392	82	86	27	100	100	0	2787	2694	580	115	126	91	100	100	0	0.636	0.670	0.660	0.671	1.167	0.652	0.956	80	422	4372	4307	-0.652	1700	2672	1728	2579	0
4	18	17	"PFN0382"	"N137_2"	18210	26450	120	2001	1824	698	79	82	22	99	98	0	3379	3099	1003	114	120	61	100	99	0	0.589	0.585	0.594	0.528	1.592	0.592	0.947	120	435	5187	4730	-0.764	1922	3265	1745	2985	0
4	19	17	"PFL0032"	"L1_63"	18390	26450	120	1836	1701	647	81	83	18	100	100	0	1059	979	364	114	115	15	100	99	0	1.857	1.873	1.844	1.946	1.628	1.881	0.931	120	470	2700	2485	0.893	1755	945	1620	865	0
4	20	17	"PFL0051"	"L1_92"	18590	26450	120	1869	1690	651	83	85	18	100	99	0	1706	1509	549	116	117	15	100	98	0	1.123	1.154	1.129	1.141	1.612	1.160	0.929	120	470	3376	3000	0.168	1786	1590	1607	1393	0
4	21	17	"PFL0093"	"L2_163"	18770	26440	110	179	177	36	83	84	18	97	95	0	162	166	25	114	115	13	98	88	0	2.000	1.808	1.921	1.844	1.757	1.971	0.452	80	434	144	146	1.000	96	48	94	52	0
4	22	17	"PFL0100"	"L2_176"	18960	26440	120	5577	4982	1681	80	81	17	100	100	0	4882	4305	1685	112	112	13	98	98	0	1.152	1.169	1.136	1.307	1.844	1.143	0.944	120	467	10267	9095	0.205	5497	4770	4902	4193	0
4	1	18	"PFL0105"	"L2_187"	14980	26620	110	23813	22548	5800	90	114	281	100	100	0	23101	21470	5872	127	182	655	100	100	0	1.033	1.052	1.038	1.061	1.162	1.024	0.973	80	500	46697	43801	0.046	23723	22974	22458	21343	0
4	2	18	"PFL0107"	"L2_190"	15170	26630	120	1320	1228	419	94	118	288	95	87	0	835	752	235	128	185	672	53	0	0	1.734	1.817	1.824	1.837	1.426	1.844	0.929	120	475	1933	1758	0.794	1226	707	1134	624	0
4	3	18	"PFL0118"	"L2_202"	15360	26630	120	1444	1297	439	91	93	19	100	99	0	810	736	246	130	131	17	99	98	0	1.990	1.990	1.914	2.030	1.414	1.975	0.948	120	527	2033	1812	0.993	1353	680	1206	606	0
4	4	18	"PFL0126"	"L2_215"	15560	26630	120	1237	1135	372	96	98	22	100	100	0	1400	1290	390	135	138	23	100	100	0	0.902	0.900	0.899	0.894	1.371	0.904	0.959	120	454	2406	2194	-0.149	1141	1265	1039	1155	0
4	5	18	"PFJ0334"	"J326_1"	15740	26630	120	7100	6615	1883	96	98	23	100	100	0	10672	9955	2589	138	139	21	100	100	0	0.665	0.664	0.678	0.654	1.228	0.665	0.968	120	366	17538	16336	-0.589	7004	10534	6519	9817	0
4	6	18	"PFJ0360"	"J352_5"	15920	26630	120	3038	2920	941	93	95	23	100	100	0	2122	2009	593	133	133	17	100	100	0	1.481	1.507	1.497	1.511	1.400	1.528	0.955	120	413	4934	4703	0.566	2945	1989	2827	1876	0
4	7	18	"PFJ0381"	"J38_18"	16120	26630	100	194	193	40	92	94	20	98	95	0	175	176	26	128	130	17	87	66	0	2.170	2.104	1.938	2.078	1.989	2.441	0.417	80	362	149	149	1.118	102	47	101	48	0
4	8	18	"PFJ0399"	"J43_10"	16300	26630	120	786	741	222	93	95	21	100	100	0	428	398	95	128	130	17	99	96	0	2.310	2.400	2.459	2.480	1.389	2.456	0.920	120	545	993	918	1.208	693	300	648	270	0
4	9	18	"PFJ0409"	"J43_23"	16490	26630	120	2027	1916	602	92	93	21	100	100	0	1125	1043	318	128	129	17	100	99	0	1.941	1.993	1.978	2.025	1.519	2.012	0.950	120	469	2932	2739	0.957	1935	997	1824	915	0
4	10	18	"PFJ0430"	"J478_10"	16690	26630	120	5009	4556	1450	89	102	117	100	100	0	5125	4806	1354	126	135	74	100	100	0	0.984	0.954	0.953	0.933	1.374	0.965	0.967	120	396	9919	9147	-0.023	4920	4999	4467	4680	0
4	11	18	"PFJ0226"	"J227_1"	16870	26600	150	100	103	25	90	101	100	0	0	0	122	124	17	125	134	72	0	0	0	-3.333	-13.000	1.304	1.242	4.366	0.347	0.146	156	554	7	12	Error	10	-3	13	-1	-50
4	12	18	"PFJ0237"	"J232_2"	17050	26620	110	673	654	142	89	91	22	100	100	0	361	364	75	125	126	15	100	100	0	2.475	2.364	2.441	2.406	1.373	2.393	0.872	80	476	820	804	1.307	584	236	565	239	0
4	13	18	"PFJ0256"	"J245_7"	17250	26630	100	326	327	73	88	92	25	100	100	0	254	254	35	127	131	56	96	66	0	1.874	1.882	1.931	1.868	1.334	1.998	0.804	80	457	365	366	0.906	238	127	239	127	0
4	14	18	"PFJ0284"	"J269_5"	17440	26630	120	675	644	214	89	91	24	99	98	0	858	768	247	126	127	15	100	98	0	0.801	0.864	0.856	0.871	1.541	0.858	0.933	120	524	1318	1197	-0.321	586	732	555	642	0
4	15	18	"PFJ0315"	"J2975_2"	17630	26630	110	1333	1299	270	88	89	19	100	100	0	1552	1464	333	122	124	21	100	100	0	0.871	0.902	0.900	0.910	1.176	0.892	0.946	80	470	2675	2553	-0.200	1245	1430	1211	1342	0
4	16	18	"PFJ0365"	"J378_1"	17820	26630	120	3566	3183	947	91	193	1228	95	74	0	1737	1556	523	120	141	203	95	92	0	2.149	2.153	2.106	2.311	1.576	3.026	0.756	120	545	5092	4528	1.104	3475	1617	3092	1436	0
4	17	18	"PFK0117"	"Km799_7"	18030	26580	150	90	91	21	84	189	1238	0	0	0	119	121	21	116	136	212	0	0	0	2.000	1.400	1.086	1.231	3.653	0.194	0.325	156	537	9	12	1.000	6	3	7	5	-50
4	18	18	"PFK0142"	"Kn10286_1"	18200	26610	150	76	156	251	79	82	24	25	16	0	70	173	282	117	118	61	15	12	0	0.064	1.375	0.371	0.429	3.150	0.888	0.880	156	518	-50	133	-3.970	-3	-47	77	56	-50
4	19	18	"PFK0175"	"Kn1239_1"	18390	26630	80	144	143	38	82	82	16	88	78	0	153	154	25	116	117	14	82	67	0	1.676	1.605	1.643	1.622	2.423	1.885	0.223	52	265	99	99	0.745	62	37	61	38	0
4	20	18	"PFK0203"	"Kn1453_6"	18550	26590	150	80	82	16	84	85	17	14	1	0	112	112	15	117	119	19	6	0	0	0.800	0.400	0.917	1.011	3.832	0.003	0.000	156	683	-9	-7	-0.322	-4	-5	-2	-5	-50
4	21	18	"PFK0250"	"Kn2004_3"	18770	26640	110	206	203	50	84	85	16	97	93	0	227	224	38	117	119	20	97	95	0	1.109	1.112	1.155	1.091	1.756	1.166	0.633	80	471	232	226	0.149	122	110	119	107	0
4	22	18	"PFK0277"	"Kn2223_1"	18930	26590	150	81	83	18	80	82	18	19	5	0	110	110	15	115	116	15	8	2	0	-0.200	-0.600	1.121	1.028	3.839	5.601	0.007	156	806	-4	-2	Error	1	-5	3	-5	-50
4	1	19	"PFK0478"	"Kn610_1"	14960	26820	120	480	450	164	85	102	253	75	19	0	763	675	234	128	163	558	63	0	0	0.622	0.667	0.684	0.714	1.910	0.653	0.893	120	570	1030	912	-0.685	395	635	365	547	0
4	2	19	"PFK0517"	"Kn8027_1"	15130	26800	150	90	89	18	91	109	253	0	0	0	118	118	19	130	175	589	0	0	0	0.083	0.167	0.857	0.649	3.035	4.419	0.006	156	619	-13	-14	-3.585	-1	-12	-2	-12	-50
4	3	19	"PFK0524"	"Kn836_1"	15350	26820	120	498	491	160	90	91	18	99	99	0	492	476	128	132	132	15	100	98	0	1.133	1.166	1.135	1.147	1.465	1.181	0.905	120	533	768	745	0.181	408	360	401	344	0
4	4	19	"PFK0554"	"Kn962_1"	15550	26800	150	100	103	23	90	94	23	28	8	0	125	125	20	138	140	20	5	0	0	-0.769	-1.000	0.568	0.707	4.709	16.094	0.001	156	491	-3	0	Error	10	-13	13	-13	-50
4	5	19	"PFK0701"	"Ks15_2"	15700	26800	150	102	101	23	95	99	25	19	2	0	131	132	23	142	144	20	5	1	0	-0.636	-0.600	0.895	1.105	3.454	2.095	0.015	156	376	-4	-4	Error	7	-11	6	-10	-50
4	6	19	"PFK0743"	"Ks196_1"	15890	26790	150	102	104	21	97	99	23	23	4	0	137	138	24	143	144	19	17	3	0	-0.833	-1.400	0.712	0.813	3.939	2.050	0.012	156	480	-1	2	Error	5	-6	7	-5	-50
4	7	19	"PFK1214"	"Ks82_7"	16080	26790	150	111	112	26	99	101	25	28	6	0	133	135	18	142	144	22	5	1	0	-1.333	-1.857	1.385	1.192	3.522	4.886	0.010	156	691	3	6	Error	12	-9	13	-7	-50
4	8	19	"PFK1273"	"Ks97_17"	16320	26820	110	285	292	68	102	114	86	93	56	0	217	216	32	143	150	45	86	27	0	2.473	2.603	2.471	2.633	1.611	2.757	0.641	80	459	257	263	1.306	183	74	190	73	0
4	9	19	"PFK0237"	"Kn1802_2"	16490	26810	150	103	103	22	107	147	198	0	0	0	135	137	22	150	176	108	0	0	0	0.267	0.308	0.824	0.794	3.778	2.040	0.896	156	553	-19	-17	-1.907	-4	-15	-4	-13	-50
4	10	19	"PFK0352"	"Kn3360_1"	16670	26780	150	110	117	29	99	102	26	36	11	0	133	134	20	140	145	29	3	0	0	-1.571	-3.000	1.286	1.146	4.207	7.551	0.004	156	527	4	12	Error	11	-7	18	-6	-50
4	11	19	"PFK0401"	"Kn4252_4"	16860	26790	150	96	99	22	94	95	22	18	5	0	141	140	19	130	133	18	32	8	0	0.182	0.500	1.268	1.087	3.409	2.182	0.025	156	535	13	15	-2.459	2	11	5	10	-50
4	12	19	"PFK0571"	"Ks101_8"	17060	26820	120	669	645	216	89	90	21	100	99	0	587	556	147	131	134	19	100	99	0	1.272	1.308	1.304	1.246	1.547	1.360	0.933	120	445	1036	981	0.347	580	456	556	425	0
4	13	19	"PFBL B0018"	"oPFBLOB0018"	17240	26810	110	282	280	61	90	91	20	100	98	0	1225	1134	283	138	145	46	100	100	0	0.177	0.191	0.186	0.189	1.417	0.179	0.852	80	460	1279	1186	-2.501	192	1087	190	996	0
4	14	19	"PFM60469"	"oPFM60469"	17430	26820	120	25459	22897	8804	93	94	20	100	100	0	27096	24326	8385	142	148	46	100	100	0	0.941	0.943	0.962	0.893	1.533	0.957	0.961	120	494	52320	46988	-0.088	25366	26954	22804	24184	0
4	15	19	"PFB0683"	"oPFB0683"	17630	26820	120	232	244	84	90	92	20	97	95	0	267	291	94	128	130	24	97	92	0	1.022	0.945	0.945	0.962	1.834	0.922	0.795	120	437	281	317	0.031	142	139	154	163	0
4	16	19	"PFG0004"	"oPFG0004"	17820	26820	120	1609	1568	453	90	194	1243	69	0	0	983	943	264	122	138	196	98	93	0	1.764	1.800	1.785	1.818	1.392	3.134	0.681	120	532	2380	2299	0.819	1519	861	1478	821	0
4	17	19	"PFC0763"	"oPFC0763"	18020	26770	150	87	89	19	87	175	1144	0	0	0	119	120	16	120	131	182	0	0	0	0.000	100000.000	1.071	0.970	3.299	6.280	0.950	156	629	-1	2	Error	0	-1	2	0	-50
4	18	19	"PFL0014"	"oPFL0014"	18200	26820	120	4847	4595	1706	84	87	24	100	100	0	3186	2996	946	121	121	24	99	99	0	1.554	1.569	1.571	1.545	1.703	1.619	0.946	120	504	7828	7386	0.636	4763	3065	4511	2875	0
4	19	19	"PFM60471"	"oPFM60471"	18390	26820	120	983	955	258	83	86	19	100	100	0	19542	18352	5376	122	123	15	100	100	0	0.046	0.048	0.047	0.050	1.617	0.046	0.939	120	538	20320	19102	-4.431	900	19420	872	18230	0
4	20	19	"PFL0019"	"oPFL0019"	18580	26820	120	2422	2314	895	85	86	17	100	100	0	2683	2460	884	122	123	17	99	98	0	0.913	0.953	0.920	0.987	1.797	0.963	0.927	120	565	4898	4567	-0.132	2337	2561	2229	2338	0
4	21	19	"PFG0007"	"oPFG0007"	18760	26820	110	183	188	54	84	85	17	98	91	0	1929	1973	421	121	124	18	100	100	0	0.055	0.056	0.056	0.050	1.695	0.054	0.693	80	496	1907	1956	-4.191	99	1808	104	1852	0
4	22	19	"PFI17638"	"oPFI17638"	18950	26820	110	410	389	81	82	83	17	100	100	0	8468	8218	1632	122	126	39	100	100	0	0.039	0.038	0.037	0.037	1.255	0.037	0.913	80	595	8674	8403	-4.669	328	8346	307	8096	0
4	1	20	"PFBL B0024"	"oPFBLOB0024"	14970	27000	110	2119	2051	415	88	89	18	100	100	0	1773	1739	396	137	138	18	100	100	0	1.241	1.225	1.228	1.243	1.228	1.198	0.947	80	548	3667	3565	0.312	2031	1636	1963	1602	0
4	2	20	"PFBL B0025"	"oPFBLOB0025"	15170	27000	120	832	793	270	87	88	21	99	99	0	520	490	153	137	138	25	94	93	0	1.945	2.000	2.027	2.107	1.668	1.996	0.918	120	587	1128	1059	0.960	745	383	706	353	0
4	3	20	"PFN0253"	"oPFN0253"	15350	27000	110	251	250	50	88	90	22	100	100	0	380	359	79	141	143	26	97	97	0	0.682	0.743	0.737	0.732	1.509	0.683	0.748	80	492	402	380	-0.552	163	239	162	218	0
4	4	20	"PFL0021"	"oPFL0021"	15540	27000	110	3516	3517	771	89	92	23	100	100	0	2755	2759	679	146	150	32	100	100	0	1.314	1.312	1.294	1.326	1.192	1.289	0.954	80	502	6036	6041	0.393	3427	2609	3428	2613	0
4	5	20	"PFF72416"	"oPFF72416"	15730	26970	150	103	104	23	94	97	23	27	10	0	148	148	22	146	150	30	8	0	0	4.500	5.000	1.118	1.176	3.956	1.635	0.009	156	637	11	12	2.170	9	2	10	2	-50
4	6	20	"PFI17640"	"oPFI17640"	15920	27000	110	197	205	47	99	101	22	96	91	0	238	238	35	151	152	20	97	88	0	1.126	1.218	1.148	1.208	1.799	1.322	0.541	80	499	185	193	0.172	98	87	106	87	0
4	7	20	"PFK12891"	"oPFK12891"	16110	27010	120	145	153	37	106	188	1077	0	0	0	1201	1157	346	154	156	24	100	99	0	0.037	0.047	0.047	0.048	1.817	0.004	0.000	120	577	1086	1050	-4.747	39	1047	47	1003	0
4	8	20	"PFJ12782"	"oPFJ12782"	16310	27010	120	65535	59732	11313	121	230	1126	100	100	74	61125	51385	17596	161	178	62	100	100	43	1.073	1.164	1.014	1.265	1.550	1.126	0.867	120	529	126378	110835	0.102	65414	60964	59611	51224	0
4	9	20	"PFL0025"	"oPFL0025"	16490	27010	130	929	1272	898	114	160	201	99	81	0	581	803	418	172	196	106	100	95	0	1.993	1.835	1.841	1.673	1.380	2.029	0.954	120	545	1224	1789	0.995	815	409	1158	631	0
4	10	20	"PFF72418"	"oPFF72418"	16680	27010	120	4463	3917	1453	103	108	30	100	100	0	2688	2308	874	154	158	30	99	99	0	1.721	1.771	1.803	1.849	1.572	1.773	0.949	120	525	6894	5968	0.783	4360	2534	3814	2154	0
4	11	20	"PFC0772"	"oPFC0772"	16870	27010	120	890	813	272	95	98	24	100	99	0	571	527	150	141	144	21	99	97	0	1.849	1.860	1.866	1.895	1.511	1.912	0.919	120	421	1225	1104	0.887	795	430	718	386	0
4	12	20	"PFA32028"	"oPFA32028"	17040	26940	150	97	104	33	92	94	23	27	9	0	155	160	41	145	148	24	28	10	0	0.500	0.800	0.833	0.848	3.160	1.057	0.071	156	691	15	27	-1.000	5	10	12	15	-50
4	13	20	"PFI17641"	"oPFI17641"	17250	27010	120	10010	8955	2925	91	93	21	100	100	0	5183	4707	1515	157	162	40	100	99	0	1.974	1.948	1.932	2.009	1.577	1.977	0.956	120	615	14945	13414	0.981	9919	5026	8864	4550	0
4	14	20	"PFL0027"	"oPFL0027"	17450	27010	110	662	653	198	92	97	40	100	100	0	810	774	249	166	171	40	98	98	0	0.885	0.923	0.927	0.944	1.333	0.902	0.887	80	397	1214	1169	-0.176	570	644	561	608	0
4	15	20	"PFK12903"	"oPFK12903"	17570	26970	150	116	147	97	93	97	34	39	23	0	164	198	106	146	153	40	25	16	0	1.278	1.038	1.294	1.421	2.812	0.993	0.706	156	614	41	106	0.354	23	18	54	52	-50
4	16	20	"PFI17664"	"oPFI17664"	17720	27010	110	417	422	75	88	91	20	100	100	0	1003	968	203	126	130	25	100	100	0	0.375	0.397	0.395	0.402	1.318	0.369	0.888	80	438	1206	1176	-1.414	329	877	334	842	0
4	17	20	"PFH0013"	"oPFH0013"	17930	27020	120	455	448	147	87	89	19	99	98	0	1353	1323	401	121	123	22	100	100	0	0.299	0.300	0.297	0.283	1.572	0.296	0.900	120	562	1600	1563	-1.743	368	1232	361	1202	0
4	18	20	"PFD66991"	"oPFD66991"	18100	27020	120	188	193	56	88	90	19	94	87	0	258	252	59	120	121	16	99	94	0	0.725	0.795	0.784	0.789	2.014	0.804	0.682	120	519	238	237	-0.465	100	138	105	132	0
4	19	20	"PFM60502"	"oPFM60502"	18300	27020	120	1783	1667	599	87	89	19	100	100	0	2088	1911	655	121	122	13	99	99	0	0.862	0.883	0.863	0.881	1.628	0.883	0.930	120	508	3663	3370	-0.214	1696	1967	1580	1790	0
4	20	20	"PFI17667"	"oPFI17667"	18480	27020	120	2031	1975	730	86	88	20	100	100	0	1238	1167	453	121	122	15	98	97	0	1.741	1.806	1.738	1.977	1.869	1.795	0.927	120	503	3062	2935	0.800	1945	1117	1889	1046	0
4	21	20	"PFF72456"	"oPFF72456"	18680	27020	120	993	968	316	86	88	19	100	100	0	1082	1010	352	119	120	15	99	98	0	0.942	0.990	0.978	1.054	1.725	0.969	0.920	120	509	1870	1773	-0.086	907	963	882	891	0
4	22	20	"PFI17668"	"oPFI17668"	18870	27020	110	2033	1946	560	85	87	17	100	100	0	1166	1124	319	120	122	16	100	100	0	1.862	1.854	1.825	1.880	1.347	1.854	0.940	80	526	2994	2865	0.897	1948	1046	1861	1004	0
4	1	21	"PFJ12799"	"oPFJ12799"	14890	27200	110	152	156	40	90	91	19	92	71	0	154	153	35	132	134	16	61	31	0	2.818	3.143	2.422	2.019	2.532	3.151	0.135	80	504	84	87	1.495	62	22	66	21	0
4	2	21	"PFF72457"	"oPFF72457"	15080	27200	110	7866	7370	1510	90	91	20	100	100	0	6715	6157	1694	136	138	18	100	100	0	1.182	1.209	1.163	1.247	1.219	1.160	0.964	80	529	14355	13301	0.241	7776	6579	7280	6021	0
4	3	21	"PFF72459"	"oPFF72459"	15270	27210	110	388	379	92	91	93	22	100	100	0	394	382	91	137	140	27	97	95	0	1.156	1.176	1.224	1.184	1.504	1.132	0.823	80	506	554	533	0.209	297	257	288	245	0
4	4	21	"PFM60506"	"oPFM60506"	15460	27210	120	2110	1988	790	89	92	19	99	99	0	1345	1223	449	140	140	18	98	97	0	1.677	1.753	1.743	1.807	1.520	1.763	0.960	120	576	3226	2982	0.746	2021	1205	1899	1083	0
4	5	21	"PFL0067"	"oPFL0067"	15650	27210	120	1321	1233	431	90	93	20	100	100	0	754	718	215	140	142	30	99	99	0	2.005	1.978	1.957	1.961	1.485	2.005	0.931	120	585	1845	1721	1.004	1231	614	1143	578	0
4	6	21	"PFI17670"	"oPFI17670"	15850	27210	120	2424	2348	916	94	95	20	100	100	0	2150	2071	668	140	141	19	100	100	0	1.159	1.167	1.177	1.106	1.565	1.202	0.946	120	573	4340	4185	0.213	2330	2010	2254	1931	0
4	7	21	"PFI17672"	"oPFI17672"	16040	27210	120	729	701	247	94	96	22	100	99	0	640	612	161	137	139	18	100	100	0	1.262	1.278	1.268	1.206	1.467	1.326	0.919	120	537	1138	1082	0.336	635	503	607	475	0
4	8	21	"PFL0068"	"oPFL0068"	16230	27210	120	801	756	271	98	102	28	100	98	0	1073	1023	331	139	142	21	100	100	0	0.753	0.744	0.741	0.713	1.481	0.746	0.926	120	524	1637	1542	-0.410	703	934	658	884	0
4	9	21	"PFL0070"	"oPFL0070"	16420	27210	120	2083	1979	792	93	102	40	100	100	0	2271	2118	819	140	148	31	98	97	0	0.934	0.953	0.945	0.987	1.763	0.953	0.945	120	544	4121	3864	-0.099	1990	2131	1886	1978	0
4	10	21	"PFF72463"	"oPFF72463"	16630	27210	120	1084	1001	366	88	92	24	99	98	0	1979	1841	586	136	140	25	100	100	0	0.540	0.535	0.539	0.499	1.585	0.537	0.938	120	563	2839	2618	-0.888	996	1843	913	1705	0
4	11	21	"PFD66995"	"oPFD66995"	16840	27170	150	94	96	21	87	91	22	21	6	0	129	130	19	133	135	21	8	1	0	-1.750	-3.000	1.111	1.054	4.065	1.658	0.036	156	632	3	6	Error	7	-4	9	-3	-50
4	12	21	"PFL0074"	"oPFL0074"	17000	27210	120	3989	3605	1478	84	88	23	99	99	0	4210	3841	1361	130	133	23	100	100	0	0.957	0.949	0.968	0.882	1.653	0.969	0.953	120	515	7985	7232	-0.063	3905	4080	3521	3711	0
4	13	21	"PFJ12802"	"oPFJ12802"	17190	27210	120	334	325	120	81	84	19	97	95	0	1394	1227	390	132	134	23	100	99	0	0.200	0.223	0.216	0.206	1.587	0.223	0.879	120	545	1515	1339	-2.319	253	1262	244	1095	0
4	14	21	"PFBL B0125"	"oPFBLOB0125"	17380	27200	110	737	695	177	83	85	18	100	100	0	474	452	102	135	140	28	100	98	0	1.929	1.931	1.928	1.959	1.425	1.867	0.898	80	496	993	929	0.948	654	339	612	317	0
4	15	21	"PFN0269"	"oPFN0269"	17570	27210	120	15411	13592	5532	87	91	35	100	100	0	7745	7083	2454	130	139	40	100	100	0	2.012	1.942	1.975	1.817	1.525	2.015	0.957	120	566	22939	20458	1.009	15324	7615	13505	6953	0
4	16	21	"PFD66996"	"oPFD66996"	17760	27210	120	2228	2009	709	86	89	19	100	100	0	1190	1087	330	124	126	22	100	100	0	2.009	1.997	2.016	1.965	1.459	2.057	0.932	120	542	3208	2886	1.007	2142	1066	1923	963	0
4	17	21	"PFF72496"	"oPFF72496"	17940	27210	120	672	631	207	87	88	19	98	98	0	621	586	158	122	123	14	99	99	0	1.172	1.172	1.196	1.158	1.614	1.202	0.910	120	462	1084	1008	0.229	585	499	544	464	0
4	18	21	"PFH0035"	"oPFH0035"	18120	27210	120	1040	962	370	87	88	18	100	99	0	723	657	240	119	121	14	97	97	0	1.578	1.626	1.601	1.692	1.685	1.632	0.921	120	498	1557	1413	0.658	953	604	875	538	0
4	19	21	"PFL0139"	"oPFL0139"	18320	27210	120	1901	1732	647	83	86	18	100	100	0	1431	1300	399	120	121	14	100	100	0	1.387	1.397	1.396	1.334	1.622	1.444	0.931	120	419	3129	2829	0.472	1818	1311	1649	1180	0
4	20	21	"PFBL B0173"	"oPFBLOB0173"	18510	27210	120	875	868	337	86	87	19	99	99	0	538	534	166	119	120	14	98	97	0	1.883	1.884	1.834	1.816	1.895	1.985	0.889	120	382	1208	1197	0.913	789	419	782	415	0
4	21	21	"PFI17720"	"oPFI17720"	18730	27190	150	114	117	36	86	88	19	59	38	0	124	126	22	118	118	14	30	14	0	4.667	3.875	2.264	2.139	3.126	3.601	0.091	156	436	34	39	2.222	28	6	31	8	-50
4	22	21	"PFG0054"	"oPFG0054"	18900	27210	120	2164	2069	876	85	86	18	100	100	0	3310	2977	1137	118	118	15	99	99	0	0.651	0.694	0.689	0.671	1.840	0.698	0.929	120	414	5271	4843	-0.619	2079	3192	1984	2859	0
4	1	22	"PFN0287"	"oPFN0287"	14920	27390	110	504	503	115	88	91	20	100	100	0	355	350	69	130	132	16	100	100	0	1.849	1.886	1.975	1.925	1.329	1.915	0.877	80	546	641	635	0.887	416	225	415	220	0
4	2	22	"PFL0140"	"oPFL0140"	15110	27390	120	2132	2119	809	90	93	22	100	100	0	1791	1756	681	133	135	18	99	99	0	1.232	1.250	1.231	1.294	1.649	1.247	0.932	120	594	3700	3652	0.301	2042	1658	2029	1623	0
4	3	22	"PFL0142"	"oPFL0142"	15290	27390	120	705	664	224	90	91	20	100	100	0	903	828	284	132	132	16	98	98	0	0.798	0.825	0.820	0.857	1.648	0.809	0.919	120	574	1386	1270	-0.326	615	771	574	696	0
4	4	22	"PFL0144"	"oPFL0144"	15480	27390	110	402	395	86	90	92	20	100	100	0	651	630	138	131	132	15	100	100	0	0.600	0.611	0.606	0.614	1.316	0.592	0.868	80	504	832	804	-0.737	312	520	305	499	0
4	5	22	"PFJ12815"	"oPFJ12815"	15670	27390	110	578	574	148	90	92	20	100	100	0	1252	1234	269	131	133	17	100	100	0	0.435	0.439	0.419	0.429	1.305	0.427	0.905	80	505	1609	1587	-1.200	488	1121	484	1103	0
4	6	22	"PFI17725"	"oPFI17725"	15860	27400	120	1164	1122	427	89	90	19	100	98	0	2043	1927	711	130	131	17	99	98	0	0.562	0.575	0.564	0.569	1.609	0.568	0.936	120	611	2988	2830	-0.832	1075	1913	1033	1797	0
4	7	22	"PFL0149"	"oPFL0149"	16060	27390	100	227	230	58	88	90	20	98	97	0	196	196	38	128	129	17	91	83	0	2.044	2.088	2.085	2.149	1.955	2.191	0.551	80	458	207	210	1.031	139	68	142	68	0
4	8	22	"PFG0057"	"oPFG0057"	16250	27390	110	421	413	86	87	89	19	100	100	0	286	289	53	130	131	16	100	98	0	2.141	2.050	2.141	2.109	1.453	2.036	0.812	80	532	490	485	1.098	334	156	326	159	0
4	9	22	"PFF72505"	"oPFF72505"	16450	27390	110	406	400	89	86	87	17	100	100	0	344	329	67	126	128	16	97	97	0	1.468	1.547	1.574	1.577	1.323	1.562	0.875	80	530	538	517	0.554	320	218	314	203	0
4	10	22	"PFM60543"	"oPFM60543"	16650	27400	120	930	870	306	84	86	18	99	98	0	1068	1044	314	126	126	15	100	100	0	0.898	0.856	0.857	0.829	1.523	0.866	0.934	120	559	1788	1704	-0.155	846	942	786	918	0
4	11	22	"PFBL B0178"	"oPFBLOB0178"	16820	27400	120	1272	1174	440	82	83	19	98	98	0	5464	4902	1774	122	124	16	100	100	0	0.223	0.228	0.234	0.218	1.637	0.226	0.946	120	613	6532	5872	-2.166	1190	5342	1092	4780	0
4	12	22	"PFG0058"	"oPFG0058"	17030	27390	110	222	219	53	79	81	18	98	96	0	248	250	55	117	117	14	100	98	0	1.092	1.053	1.078	1.059	1.671	1.044	0.702	80	472	274	273	0.126	143	131	140	133	0
4	13	22	"PFBL B0180"	"oPFBLOB0180"	17200	27400	120	550	527	168	77	78	15	99	99	0	357	345	91	115	116	14	97	96	0	1.955	1.957	1.943	1.979	1.713	1.998	0.880	120	531	715	680	0.967	473	242	450	230	0
4	14	22	"PFBL B0182"	"oPFBLOB0182"	17390	27400	120	2089	1935	692	78	79	16	100	100	0	1272	1234	413	115	116	14	100	100	0	1.738	1.660	1.665	1.610	1.628	1.683	0.949	120	572	3168	2976	0.798	2011	1157	1857	1119	0
4	15	22	"PFBL B0184"	"oPFBLOB0184"	17580	27400	120	737	705	247	81	86	42	98	98	0	801	786	232	119	129	178	96	91	0	0.962	0.936	0.937	0.912	1.655	0.951	0.913	120	572	1338	1291	-0.056	656	682	624	667	0
4	16	22	"PFI17729"	"oPFI17729"	17780	27400	110	123	125	31	83	87	46	38	5	0	153	156	27	120	134	196	0	0	0	1.212	1.167	1.208	1.166	3.444	0.203	0.661	80	468	73	78	0.278	40	33	42	36	0
4	17	22	"PFH0036"	"oPFH0036"	17960	27400	120	4486	4237	1516	83	84	18	100	100	0	3434	3216	1037	120	122	16	100	100	0	1.329	1.342	1.303	1.357	1.735	1.371	0.932	120	552	7717	7250	0.410	4403	3314	4154	3096	0
4	18	22	"PFA32038"	"oPFA32038"	18160	27400	120	1596	1543	538	81	83	18	100	100	0	4250	4086	1383	118	119	16	100	100	0	0.367	0.368	0.367	0.372	1.733	0.361	0.935	120	559	5647	5430	-1.448	1515	4132	1462	3968	0
4	19	22	"EMPTY"	"EMPTY"	18360	27350	150	78	79	16	79	81	17	14	2	0	116	116	14	115	116	14	17	4	0	-1.000	0.000	1.250	1.324	3.152	2.562	0.005	156	671	0	1	Error	-1	1	0	1	-50
4	20	22	"EMPTY"	"EMPTY"	18550	27350	150	77	78	16	77	80	18	12	2	0	115	116	14	113	115	14	19	4	0	0.000	0.333	1.134	1.085	3.737	5.189	0.003	156	648	2	4	Error	0	2	1	3	-50
4	21	22	"EMPTY"	"EMPTY"	18740	27350	150	76	78	16	76	78	16	18	4	0	114	115	13	111	112	14	18	3	0	0.000	0.500	1.310	1.249	4.211	3.184	0.011	156	607	3	6	Error	0	3	2	4	-50
4	22	22	"EMPTY"	"EMPTY"	18930	27350	150	74	77	16	78	79	17	13	1	0	112	112	13	112	113	15	12	1	0	100000.000	100000.000	1.143	0.982	3.096	8.695	0.002	156	862	-4	-1	16.610	-4	0	-1	0	-50
5	1	1	"PFI0414"	"I5572_1"	1280	27910	140	241	243	74	76	78	17	100	96	0	447	442	132	130	132	18	98	98	0	0.521	0.535	0.520	0.532	1.559	0.524	0.841	156	654	482	479	-0.942	165	317	167	312	0
5	2	1	"PFI0486"	"I7438_2"	1470	27910	140	3866	3674	1413	77	79	26	100	100	0	4060	4012	1511	131	132	21	99	98	0	0.964	0.927	0.916	0.965	1.674	0.926	0.954	156	693	7718	7478	-0.052	3789	3929	3597	3881	0
5	3	1	"PFI0416"	"I5607_1"	1650	27920	130	144	145	29	78	81	28	90	63	0	177	179	26	133	135	23	87	46	0	1.500	1.457	1.333	1.424	2.081	1.280	0.391	120	564	110	113	0.585	66	44	67	46	0
5	4	1	"PFI0237"	"I16933_1"	1840	27920	140	1468	1441	597	77	79	17	100	100	0	825	793	281	131	133	16	100	99	0	2.004	2.060	2.050	2.072	1.432	2.091	0.943	156	685	2085	2026	1.003	1391	694	1364	662	0
5	5	1	"PFI0401"	"I5180_2"	2030	27920	140	1015	938	321	77	78	16	100	100	0	1046	949	299	133	133	14	100	99	0	1.027	1.055	1.045	1.065	1.438	1.056	0.942	156	683	1851	1677	0.039	938	913	861	816	0
5	6	1	"PFI0236"	"I1689_2"	2230	27920	140	10186	9715	3210	78	80	17	100	100	0	8197	7830	2261	134	134	14	100	100	0	1.254	1.252	1.251	1.236	1.588	1.275	0.970	156	658	18171	17333	0.326	10108	8063	9637	7696	0
5	7	1	"PFJ0542"	"J667_1"	2410	27920	140	2201	2111	787	80	82	18	100	100	0	1794	1747	681	135	136	14	100	99	0	1.278	1.260	1.264	1.329	1.500	1.234	0.950	156	655	3780	3643	0.354	2121	1659	2031	1612	0
5	8	1	"PFJ0005"	"J1011_3"	2590	27920	130	2509	2435	865	81	123	293	98	95	0	1603	1587	525	136	168	215	98	95	0	1.655	1.622	1.618	1.597	1.279	1.627	0.964	120	586	3895	3805	0.727	2428	1467	2354	1451	0
5	9	1	"PFJ0310"	"J2896_1"	2790	27920	140	9822	8900	2932	85	120	264	100	99	0	8470	7712	2649	138	166	194	98	98	0	1.169	1.164	1.152	1.223	1.527	1.146	0.969	156	721	18069	16389	0.225	9737	8332	8815	7574	0
5	10	1	"PFJ0140"	"J17_1"	2980	27920	130	11026	11075	3285	91	112	190	100	100	0	8588	8532	2275	143	170	239	100	100	0	1.295	1.309	1.306	1.287	1.216	1.334	0.969	120	606	19380	19373	0.373	10935	8445	10984	8389	0
5	11	1	"PFJ0200"	"J21_1"	3180	27920	140	1114	1044	282	89	107	177	98	94	0	1096	1057	296	144	166	223	96	91	0	1.077	1.046	1.033	1.069	1.387	0.981	0.890	156	698	1977	1868	0.107	1025	952	955	913	0
5	12	1	"PFJ0215"	"J21_7"	3370	27920	140	3272	3000	999	86	88	19	100	100	0	3061	2793	950	141	142	17	99	98	0	1.091	1.099	1.086	1.179	1.678	1.088	0.971	156	666	6106	5566	0.126	3186	2920	2914	2652	0
5	13	1	"PFJ0476"	"J53_48"	3560	27920	140	27123	27321	10444	89	91	23	100	100	0	22534	21860	8735	145	147	19	100	100	0	1.207	1.254	1.209	1.341	1.614	1.239	0.959	156	652	49423	48947	0.272	27034	22389	27232	21715	0
5	14	1	"PFJ0510"	"J58_2"	3760	27920	140	6522	6083	1701	89	93	24	100	100	0	4272	4056	1222	146	147	19	100	100	0	1.559	1.533	1.517	1.588	1.349	1.523	0.966	156	646	10559	9904	0.641	6433	4126	5994	3910	0
5	15	1	"PFJ0563"	"J70_2"	3950	27920	140	1022	990	292	87	88	21	100	100	0	1224	1192	320	142	143	16	100	100	0	0.864	0.860	0.843	0.871	1.394	0.858	0.948	156	618	2017	1953	-0.211	935	1082	903	1050	0
5	16	1	"PFJ0575"	"J73_12"	4120	27920	130	4359	4100	1168	89	132	328	100	97	0	3041	2879	785	145	185	294	100	96	0	1.474	1.467	1.460	1.461	1.261	1.473	0.965	120	570	7166	6745	0.560	4270	2896	4011	2734	0
5	17	1	"PFJ0599"	"J85_3"	4320	27920	140	2571	2355	708	87	125	304	100	97	0	1410	1329	374	141	175	272	96	91	0	1.957	1.909	1.896	1.936	1.325	1.827	0.918	156	669	3753	3456	0.969	2484	1269	2268	1188	0
5	18	1	"PFJ0018"	"J109_5"	4520	27920	140	166	168	41	83	85	20	94	88	0	284	286	74	139	139	16	96	94	0	0.572	0.578	0.575	0.558	1.874	0.517	0.639	156	599	228	232	-0.805	83	145	85	147	0
5	19	1	"PFJ0181"	"J198_5"	4700	27920	130	8424	8284	2783	86	97	110	100	100	0	9941	9799	2896	141	164	237	100	100	0	0.851	0.849	0.840	0.824	1.228	0.854	0.968	120	601	18138	17856	-0.233	8338	9800	8198	9658	0
5	20	1	"PFJ0227"	"J227_2"	4910	27920	140	711	706	223	85	94	100	98	96	0	489	493	125	143	162	216	87	26	0	1.809	1.774	1.747	1.802	1.412	1.123	0.559	156	725	972	971	0.855	626	346	621	350	0
5	21	1	"PFJ0246"	"J242_1"	5080	27920	130	117	123	28	85	86	19	73	40	0	202	199	32	143	144	17	87	78	0	0.542	0.679	0.660	0.629	2.485	0.704	0.283	120	608	91	94	-0.883	32	59	38	56	0
5	22	1	"PFJ0280"	"J268_1"	5280	27920	130	2271	2230	455	85	88	26	100	100	0	2351	2295	426	140	144	43	100	100	0	0.989	0.995	1.002	0.995	1.215	0.990	0.956	120	735	4397	4300	-0.016	2186	2211	2145	2155	0
5	1	2	"PFJ0322"	"J309_17"	1300	28110	130	1015	999	293	76	79	18	100	100	0	562	567	110	132	133	18	100	100	0	2.184	2.122	2.138	2.069	1.282	2.241	0.905	120	538	1369	1358	1.127	939	430	923	435	0
5	2	2	"PFJ0363"	"J373_1"	1500	28100	130	611	591	144	80	85	30	100	100	0	887	877	169	132	134	23	100	100	0	0.703	0.686	0.675	0.673	1.233	0.698	0.931	120	533	1286	1256	-0.508	531	755	511	745	0
5	3	2	"PFN0173"	"N132_113"	1690	28110	130	4401	4146	1000	81	85	30	100	100	0	2481	2403	415	132	135	23	100	100	0	1.839	1.790	1.789	1.757	1.189	1.859	0.960	120	503	6669	6336	0.879	4320	2349	4065	2271	0
5	4	2	"PFN0184"	"N132_132"	1880	28110	130	1022	1019	190	82	84	19	100	100	0	1057	1047	155	132	133	16	100	100	0	1.016	1.024	1.033	1.016	1.197	1.028	0.950	120	455	1865	1852	0.023	940	925	937	915	0
5	5	2	"PFN0186"	"N132_136"	2080	28110	130	2482	2379	546	82	85	21	100	100	0	3541	3425	694	132	133	15	100	100	0	0.704	0.698	0.697	0.692	1.154	0.699	0.970	120	468	5809	5590	-0.506	2400	3409	2297	3293	0
5	6	2	"PFN0203"	"N132_171"	2260	28110	130	600	623	181	82	86	20	100	100	0	771	776	176	134	135	15	100	100	0	0.813	0.843	0.841	0.822	1.244	0.854	0.929	120	442	1155	1183	-0.298	518	637	541	642	0
5	7	2	"PFN0208"	"N132_178"	2460	28110	130	1885	1852	396	82	84	19	100	100	0	2259	2211	376	134	135	15	100	100	0	0.848	0.852	0.866	0.844	1.159	0.849	0.965	120	459	3928	3847	-0.237	1803	2125	1770	2077	0
5	8	2	"PFN0211"	"N132_181"	2650	28110	130	344	344	80	83	109	201	76	5	0	526	537	109	133	155	170	98	70	0	0.664	0.646	0.626	0.640	1.326	0.635	0.844	120	470	654	665	-0.590	261	393	261	404	0
5	9	2	"PFN0362"	"N135_24"	2840	28110	130	3442	3310	773	84	91	45	100	100	0	2390	2313	428	131	136	29	100	100	0	1.486	1.478	1.491	1.460	1.174	1.512	0.969	120	461	5617	5408	0.572	3358	2259	3226	2182	0
5	10	2	"PFN0373"	"N136_4"	3030	28110	130	2967	2764	819	87	96	100	100	100	0	1591	1605	412	134	152	193	100	100	0	1.977	1.820	1.819	1.791	1.175	1.830	0.973	120	471	4337	4148	0.983	2880	1457	2677	1471	0
5	11	2	"PFN0401"	"N137_50"	3210	28110	130	1168	1147	276	85	85	18	100	100	0	1153	1134	242	135	137	17	100	100	0	1.064	1.063	1.070	1.057	1.214	1.053	0.952	120	414	2101	2061	0.089	1083	1018	1062	999	0
5	12	2	"PFN0423"	"N138_31"	3410	28110	130	294	299	67	83	85	17	100	100	0	216	213	30	136	138	17	95	91	0	2.638	2.805	2.824	2.945	1.689	2.912	0.699	120	374	291	293	1.399	211	80	216	77	0
5	13	2	"PFN0433"	"N138_45"	3590	28110	140	1116	1095	331	86	90	23	99	99	0	590	575	132	142	143	20	98	98	0	2.299	2.330	2.327	2.328	1.365	2.371	0.944	156	403	1478	1442	1.201	1030	448	1009	433	0
5	14	2	"PFN0409"	"N138_104"	3790	28110	140	882	829	247	86	89	23	99	99	0	825	787	235	142	144	19	98	98	0	1.165	1.152	1.148	1.230	1.652	1.134	0.940	156	410	1479	1388	0.221	796	683	743	645	0
5	15	2	"PFN0534"	"N143_18"	3970	28110	140	196	198	51	88	90	21	97	94	0	523	490	129	141	143	17	98	98	0	0.283	0.315	0.321	0.303	1.682	0.318	0.721	156	421	490	459	-1.823	108	382	110	349	0
5	16	2	"PFN0540"	"N143_29"	4180	28110	130	1771	1706	371	92	113	211	100	100	0	1069	1047	178	141	165	225	99	99	0	1.809	1.781	1.778	1.768	1.195	1.815	0.957	120	516	2607	2520	0.855	1679	928	1614	906	0
5	17	2	"PFN0556"	"N143_56"	4410	28080	150	102	103	30	89	93	24	34	11	0	134	135	17	139	140	17	10	0	0	-2.600	-3.500	1.902	1.836	3.111	0.175	0.027	156	511	8	10	Error	13	-5	14	-4	-50
5	18	2	"PFN0562"	"N143_66"	4560	28110	130	2827	2728	563	87	90	23	100	100	0	1377	1344	217	140	141	17	100	100	0	2.215	2.194	2.196	2.179	1.192	2.227	0.957	120	386	3977	3845	1.147	2740	1237	2641	1204	0
5	19	2	"PFN0608"	"N147_16"	4750	28120	140	230	227	56	88	95	78	85	37	0	194	197	32	140	161	233	0	0	0	2.630	2.439	2.435	2.557	1.992	2.648	0.527	156	499	196	196	1.395	142	54	139	57	0
5	20	2	"PFN0623"	"N148_7"	4930	28120	130	587	563	121	88	111	223	98	60	0	343	338	62	140	158	191	55	0	0	2.458	2.399	2.459	2.451	1.313	2.430	0.881	120	434	702	673	1.298	499	203	475	198	0
5	21	2	"PFN0714"	"N151_50"	5140	28110	130	11617	11008	2776	91	116	235	100	100	0	12452	11990	2849	144	163	201	100	100	0	0.936	0.922	0.931	0.921	1.151	0.930	0.979	120	389	23834	22763	-0.095	11526	12308	10917	11846	0
5	22	2	"PFN0723"	"N152_1"	5310	28110	130	1527	1490	311	86	91	28	100	100	0	1455	1454	248	141	145	48	100	100	0	1.097	1.069	1.084	1.060	1.163	1.069	0.960	120	523	2755	2717	0.133	1441	1314	1404	1313	0
5	1	3	"PFN0727"	"N152_17"	1330	28300	130	581	603	161	76	79	17	100	100	0	529	549	120	131	132	15	100	100	0	1.269	1.261	1.252	1.253	1.275	1.278	0.911	120	571	903	945	0.344	505	398	527	418	0
5	2	3	"PFN0735"	"N153_15"	1510	28300	130	1743	1668	402	80	84	21	100	100	0	845	844	159	130	132	17	100	100	0	2.326	2.224	2.230	2.197	1.246	2.298	0.932	120	523	2378	2302	1.218	1663	715	1588	714	0
5	3	3	"PFN0750"	"N155_14"	1720	28300	140	1564	1447	501	81	85	22	100	99	0	2605	2482	724	131	133	16	100	99	0	0.599	0.581	0.584	0.561	1.370	0.589	0.964	156	521	3957	3717	-0.738	1483	2474	1366	2351	0
5	4	3	"PFN0757"	"N155_25"	1900	28290	140	2656	2655	1113	82	85	19	100	100	0	1381	1384	513	131	132	16	99	98	0	2.059	2.053	2.024	2.070	1.583	2.100	0.959	156	504	3824	3826	1.042	2574	1250	2573	1253	0
5	5	3	"PFB0217"	"B567"	2090	28290	130	464	458	93	82	84	20	100	100	0	664	656	100	132	133	15	100	100	0	0.718	0.718	0.711	0.709	1.267	0.708	0.909	120	472	914	900	-0.478	382	532	376	524	0
5	6	3	"PFB0221"	"B573"	2280	28290	140	402	432	171	80	83	20	100	100	0	1667	1873	807	133	134	15	99	99	0	0.210	0.202	0.198	0.202	1.455	0.195	0.917	156	466	1856	2092	-2.252	322	1534	352	1740	0
5	7	3	"PFB0223"	"B577"	2460	28290	140	772	742	218	77	81	19	100	100	0	1426	1411	376	133	133	15	100	100	0	0.538	0.520	0.514	0.519	1.324	0.517	0.947	156	465	1988	1943	-0.896	695	1293	665	1278	0
5	8	3	"PFB0225"	"B583"	2660	28290	140	594	636	261	77	83	41	99	98	0	2077	2237	885	128	131	26	100	100	0	0.265	0.265	0.261	0.258	1.275	0.266	0.934	156	507	2466	2668	-1.914	517	1949	559	2109	0
5	9	3	"PFB0227"	"B587"	2850	28280	130	744	731	190	81	86	41	100	100	0	926	943	202	128	131	27	100	100	0	0.831	0.798	0.776	0.785	1.239	0.785	0.929	120	555	1461	1465	-0.267	663	798	650	815	0
5	10	3	"PFB0229"	"B590"	3110	28280	150	87	88	20	82	84	21	21	4	0	126	127	17	130	131	18	11	0	0	-1.250	-2.000	1.000	1.060	3.626	5.365	0.001	156	517	1	3	Error	5	-4	6	-3	-50
5	11	3	"PFB0246"	"B618"	3270	28310	150	79	81	19	80	81	17	19	5	0	122	122	22	131	131	17	10	1	0	0.111	-0.111	0.583	0.528	3.708	3.625	0.002	156	347	-10	-8	-3.170	-1	-9	1	-9	-50
5	12	3	"PFB0256"	"B634"	3430	28260	150	82	86	22	82	82	18	20	8	0	120	119	18	132	133	16	3	0	0	0.000	-0.308	0.636	0.727	3.930	0.769	0.011	156	338	-12	-9	Error	0	-12	4	-13	-50
5	13	3	"PFB0259"	"B64"	3610	28290	130	152	163	59	81	82	19	96	88	0	2508	2439	452	137	138	17	100	100	0	0.030	0.036	0.034	0.033	1.624	0.032	0.482	120	338	2442	2384	-5.062	71	2371	82	2302	0
5	14	3	"PFB0262"	"B645"	3800	28280	150	89	90	19	81	86	37	5	0	0	131	132	19	139	142	41	0	0	0	-1.000	-1.286	0.857	0.971	4.295	27.215	0.000	156	537	0	2	Error	8	-8	9	-7	-50
5	15	3	"PFB0270"	"B664"	4030	28280	150	107	108	24	83	88	38	30	1	0	156	158	26	138	143	41	19	1	0	1.333	1.250	1.333	1.267	4.730	0.888	0.449	156	531	42	45	0.415	24	18	25	20	-50
5	16	3	"PFB0273"	"B667"	4180	28290	130	219	219	48	86	88	19	100	99	0	318	311	51	138	139	16	99	99	0	0.739	0.769	0.754	0.764	1.516	0.749	0.754	120	450	313	306	-0.437	133	180	133	173	0
5	17	3	"PFC0002"	"C101"	4370	28290	130	1325	1298	260	86	89	23	100	100	0	1019	1019	177	141	141	19	100	100	0	1.411	1.380	1.399	1.377	1.186	1.395	0.956	120	559	2117	2090	0.497	1239	878	1212	878	0
5	18	3	"PFC0006"	"C113"	4560	28290	130	522	498	134	85	87	22	100	100	0	365	360	64	140	141	17	100	100	0	1.942	1.877	1.923	1.838	1.373	1.945	0.870	120	461	662	633	0.958	437	225	413	220	0
5	19	3	"PFC0009"	"C116"	4750	28300	140	832	808	224	88	91	23	100	99	0	768	738	180	137	139	16	99	99	0	1.179	1.198	1.189	1.208	1.388	1.212	0.944	156	525	1375	1321	0.238	744	631	720	601	0
5	20	3	"PFC0011"	"C118"	4980	28270	150	114	119	32	90	111	204	0	0	0	146	148	24	137	151	174	0	0	0	2.667	2.636	1.360	1.395	4.081	0.989	0.938	156	522	33	40	1.415	24	9	29	11	-50
5	21	3	"PFC0013"	"C122"	5170	28250	150	92	103	81	89	119	259	1	0	0	134	157	219	138	161	222	1	1	0	-0.750	0.737	0.817	0.951	5.067	1.170	0.911	156	319	-1	33	Error	3	-4	14	19	-50
5	22	3	"PFC0015"	"C125"	5320	28290	130	731	718	134	84	87	18	100	100	0	1461	1422	216	137	137	16	100	100	0	0.489	0.493	0.483	0.489	1.198	0.479	0.937	120	441	1971	1919	-1.033	647	1324	634	1285	0
5	1	4	"PFC0035"	"C162"	1350	28480	130	823	806	159	77	78	16	100	100	0	988	980	136	130	131	15	100	100	0	0.869	0.858	0.850	0.847	1.196	0.871	0.944	120	567	1604	1579	-0.202	746	858	729	850	0
5	2	4	"PFC0037"	"C164"	1530	28480	130	643	634	153	78	81	18	100	100	0	553	545	88	127	129	16	100	100	0	1.326	1.330	1.328	1.301	1.274	1.376	0.927	120	468	991	974	0.407	565	426	556	418	0
5	3	4	"PFC0039"	"C171"	1720	28480	130	522	506	113	79	82	18	100	100	0	518	510	89	127	128	15	100	100	0	1.133	1.115	1.105	1.104	1.243	1.128	0.924	120	483	834	810	0.180	443	391	427	383	0
5	4	4	"PFC0042"	"C179"	1920	28480	130	1068	1044	237	79	81	18	100	100	0	646	642	106	129	130	15	100	100	0	1.913	1.881	1.907	1.866	1.269	1.914	0.936	120	520	1506	1478	0.936	989	517	965	513	0
5	5	4	"PFC0044"	"C180"	2120	28480	130	935	895	194	78	80	18	100	100	0	523	526	98	131	132	16	100	100	0	2.186	2.068	2.071	2.074	1.213	2.077	0.944	120	425	1249	1212	1.128	857	392	817	395	0
5	6	4	"PFC0046"	"C184"	2300	28480	130	158	165	37	76	78	17	99	95	0	254	255	37	131	132	15	100	100	0	0.667	0.718	0.713	0.690	1.628	0.708	0.624	120	366	205	213	-0.585	82	123	89	124	0
5	7	4	"PFD0183"	"D23156_27"	2480	28470	130	2233	2135	506	75	77	17	100	100	0	1125	1098	226	128	129	14	100	100	0	2.164	2.124	2.114	2.117	1.228	2.128	0.960	120	465	3155	3030	1.114	2158	997	2060	970	0
5	8	4	"PFD0186"	"D23156_40"	2680	28480	130	1522	1431	278	75	77	17	100	100	0	841	814	126	127	127	16	100	100	0	2.027	1.974	1.989	1.961	1.180	2.001	0.952	120	471	2161	2043	1.019	1447	714	1356	687	0
5	9	4	"PFD0190"	"D2337_1"	2860	28480	140	161	161	48	74	77	20	91	83	0	174	174	30	125	127	19	82	66	0	1.776	1.776	1.667	1.633	2.217	1.819	0.538	156	501	136	136	0.828	87	49	87	49	0
5	10	4	"PFD0198"	"D23657_2"	3070	28460	150	84	86	19	76	79	20	23	7	0	116	116	16	127	128	19	5	0	0	-0.727	-0.909	0.728	0.884	4.295	1.212	0.021	156	575	-3	-1	Error	8	-11	10	-11	-50
5	11	4	"PFD0208"	"D25498_1"	3280	28480	150	83	85	17	79	80	18	22	2	0	126	124	21	129	129	17	16	0	0	-1.333	-1.200	0.714	0.807	3.746	3.459	0.001	156	500	1	1	Error	4	-3	6	-5	-50
5	12	4	"PFD0213"	"D2660_1"	3480	28430	150	78	81	19	80	82	18	16	5	0	129	125	19	130	131	18	7	1	0	2.000	-0.200	1.024	0.874	4.148	0.766	0.000	156	464	-3	-4	1.000	-2	-1	1	-5	-50
5	13	4	"PFD0248"	"D33539_109"	3620	28480	130	549	532	125	79	81	17	100	100	0	702	695	125	132	133	19	100	100	0	0.825	0.805	0.784	0.796	1.318	0.799	0.930	120	417	1040	1016	-0.278	470	570	453	563	0
5	14	4	"PFD0250"	"D33539_15"	3800	28480	130	924	909	228	80	84	36	100	100	0	775	759	169	134	135	29	100	99	0	1.317	1.326	1.322	1.337	1.279	1.315	0.957	120	497	1485	1454	0.397	844	641	829	625	0
5	15	4	"PFD0252"	"D33539_17"	4000	28480	130	157	160	40	81	87	37	83	51	0	484	480	79	134	138	40	100	100	0	0.217	0.228	0.228	0.199	1.901	0.254	0.524	120	542	426	425	-2.203	76	350	79	346	0
5	16	4	"PFD0256"	"D33539_23"	4190	28480	130	515	501	107	83	85	18	100	100	0	571	561	84	135	136	15	100	100	0	0.991	0.981	0.966	0.964	1.249	1.014	0.916	120	510	868	844	-0.013	432	436	418	426	0
5	17	4	"PFD0259"	"D33539_28"	4370	28480	130	2233	2179	496	84	85	19	100	100	0	2327	2286	460	139	140	18	100	100	0	0.982	0.976	0.965	0.974	1.217	0.969	0.958	120	520	4337	4242	-0.026	2149	2188	2095	2147	0
5	18	4	"PFD0261"	"D33539_3"	4570	28480	150	84	88	18	84	86	21	16	2	0	116	117	19	138	140	19	2	0	0	0.000	-0.190	0.400	0.440	3.647	0.657	0.019	156	577	-22	-17	Error	0	-22	4	-21	-50
5	19	4	"PFD0277"	"D33539_63"	4780	28480	130	1141	1100	245	87	91	23	100	100	0	882	873	146	136	137	16	100	100	0	1.413	1.374	1.353	1.358	1.187	1.390	0.954	120	613	1800	1750	0.499	1054	746	1013	737	0
5	20	4	"PFD0281"	"D33539_69"	5030	28480	150	102	102	25	89	93	24	35	7	0	132	132	18	133	134	19	12	1	0	-13.000	-13.000	1.756	1.488	5.100	7.325	0.003	156	593	12	12	Error	13	-1	13	-1	-50
5	21	4	"PFD0283"	"D33539_74"	5180	28410	150	84	87	20	87	89	20	14	4	0	133	132	19	132	132	18	18	2	0	-3.000	0.000	1.083	0.935	3.750	0.090	0.000	156	369	-2	0	Error	-3	1	0	0	-50
5	22	4	"PFD0286"	"D33539_85"	5330	28480	130	1270	1280	286	82	85	19	100	100	0	1050	1029	204	135	135	16	100	100	0	1.298	1.340	1.346	1.341	1.189	1.340	0.960	120	531	2103	2092	0.377	1188	915	1198	894	0
5	1	5	"PFD0288"	"D33539_87"	1350	28660	130	305	303	58	76	77	15	100	100	0	292	290	52	130	131	15	99	98	0	1.414	1.419	1.447	1.445	1.448	1.410	0.804	120	628	391	387	0.499	229	162	227	160	0
5	2	5	"PFD0292"	"D33539_97"	1570	28660	150	110	108	26	76	78	17	69	47	0	132	135	20	127	128	15	31	12	0	6.800	4.000	2.017	2.150	3.935	4.123	0.040	156	600	39	40	2.766	34	5	32	8	-50
5	3	5	"PFD0343"	"D40381_1"	1750	28660	100	99	106	24	76	77	16	67	36	0	145	146	21	127	128	14	52	31	0	1.278	1.579	1.155	1.192	3.659	1.998	0.075	80	366	41	49	0.354	23	18	30	19	0
5	4	5	"PFD0345"	"D4043_2"	1930	28660	130	688	670	174	76	80	31	100	100	0	547	547	96	127	128	14	100	100	0	1.457	1.414	1.408	1.374	1.311	1.481	0.911	120	537	1032	1014	0.543	612	420	594	420	0
5	5	5	"PFD0355"	"D42243_17"	2130	28640	150	82	88	24	78	81	31	14	3	0	117	117	19	128	128	16	6	1	0	-0.364	-0.909	0.800	0.673	4.440	20.613	0.003	156	502	-7	-1	Error	4	-11	10	-11	-50
5	6	5	"PFD0362"	"D42243_29"	2300	28640	150	82	83	17	77	78	16	25	7	0	116	116	15	127	129	15	5	0	0	-0.455	-0.545	0.993	0.931	3.809	0.363	0.002	156	428	-6	-5	Error	5	-11	6	-11	-50
5	7	5	"PFD0367"	"D42243_37"	2500	28670	140	1145	1024	369	75	76	16	99	98	0	2622	2405	713	126	127	14	100	100	0	0.429	0.416	0.428	0.386	1.616	0.422	0.950	156	495	3566	3228	-1.222	1070	2496	949	2279	0
5	8	5	"PFD0369"	"D42243_39"	2690	28670	130	360	351	91	74	76	16	100	100	0	598	590	115	126	127	14	100	100	0	0.606	0.597	0.609	0.576	1.330	0.598	0.889	120	434	758	741	-0.723	286	472	277	464	0
5	9	5	"PFE0400"	"E2667_1"	2860	28650	150	98	99	23	73	75	15	67	39	0	135	137	22	124	125	15	38	14	0	2.273	2.000	1.477	1.464	3.470	1.532	0.077	156	484	36	39	1.184	25	11	26	13	-50
5	10	5	"PFE0403"	"E26771_1"	3040	28660	130	994	970	235	74	77	21	100	100	0	1598	1564	294	127	128	17	100	100	0	0.625	0.624	0.631	0.614	1.217	0.622	0.948	120	503	2391	2333	-0.677	920	1471	896	1437	0
5	11	5	"PFE0405"	"E26771_4"	3240	28660	130	1160	1125	290	79	80	22	100	100	0	666	654	128	130	131	18	100	100	0	2.017	1.996	1.972	1.981	1.235	2.069	0.943	120	519	1617	1570	1.012	1081	536	1046	524	0
5	12	5	"PFE0408"	"E26934_1"	3430	28670	130	850	832	223	79	81	17	100	100	0	1242	1186	211	129	130	18	100	100	0	0.693	0.712	0.691	0.692	1.239	0.738	0.933	120	534	1884	1810	-0.530	771	1113	753	1057	0
5	13	5	"PFE0411"	"E27042_1"	3660	28660	150	84	86	19	79	81	16	26	10	0	125	124	17	129	130	18	7	1	0	-1.250	-1.400	0.733	0.812	4.049	1.781	0.011	156	490	1	2	Error	5	-4	7	-5	-50
5	14	5	"PFE0415"	"E27173_1"	3800	28670	130	558	546	110	79	79	16	100	100	0	386	380	61	130	130	15	100	100	0	1.871	1.868	1.868	1.872	1.291	1.866	0.884	120	370	735	717	0.904	479	256	467	250	0
5	15	5	"PFE0439"	"E27723_18"	3990	28670	140	990	913	316	81	83	19	99	98	0	1223	1098	337	131	131	16	98	98	0	0.832	0.860	0.868	0.834	1.469	0.865	0.944	156	507	2001	1799	-0.265	909	1092	832	967	0
5	16	5	"PFE0443"	"E27723_9"	4200	28680	150	115	118	30	84	85	20	62	37	0	136	137	22	132	133	15	31	11	0	7.750	6.800	2.118	2.037	3.354	7.364	0.016	156	486	35	39	2.954	31	4	34	5	-50
5	17	5	"PFE0446"	"E27742_6"	4370	28670	120	176	176	33	83	84	18	99	97	0	205	210	32	133	135	15	97	96	0	1.292	1.208	1.200	1.241	1.849	1.273	0.525	120	455	165	170	0.369	93	72	93	77	0
5	18	5	"PFE0452"	"E28056_1"	4590	28650	150	88	90	18	85	87	21	17	3	0	124	125	18	135	136	16	9	1	0	-0.273	-0.500	0.632	0.791	2.838	6.753	0.002	156	657	-8	-5	Error	3	-11	5	-10	-50
5	19	5	"PFE0454"	"E28350_1"	4760	28670	80	118	119	21	85	87	22	80	34	0	156	156	22	135	136	17	59	25	0	1.571	1.619	1.412	1.396	2.422	2.597	0.046	52	295	54	55	0.652	33	21	34	21	0
5	20	5	"PFE0458"	"E28462_2"	4970	28660	150	91	94	24	85	88	23	20	6	0	122	123	17	132	133	16	7	2	0	-0.600	-1.000	1.000	1.005	4.114	3.611	0.033	156	693	-4	0	Error	6	-10	9	-9	-50
5	21	5	"PFE0487"	"E29895_1"	5190	28650	150	92	94	22	85	88	22	18	5	0	131	132	18	129	130	16	19	7	0	3.500	3.000	0.939	1.039	3.628	5.356	0.006	156	531	9	12	1.807	7	2	9	3	-50
5	22	5	"PFE0491"	"E29931_3"	5330	28670	130	274	273	53	80	82	17	100	100	0	343	340	49	134	135	15	100	100	0	0.928	0.937	0.892	0.930	1.372	0.934	0.834	120	544	403	399	-0.107	194	209	193	206	0
5	1	6	"PFE0494"	"E30210_1"	1340	28850	130	734	721	164	74	76	16	100	100	0	442	442	73	130	130	14	99	99	0	2.115	2.074	2.045	2.091	1.427	2.102	0.913	120	619	972	959	1.081	660	312	647	312	0
5	2	6	"PFE0498"	"E3038_3"	1540	28850	130	160	165	37	75	77	17	99	95	0	180	181	27	128	129	15	93	82	0	1.635	1.698	1.655	1.716	2.046	1.786	0.487	120	530	137	143	0.709	85	52	90	53	0
5	3	6	"PFE0502"	"E3185_4"	1720	28850	130	753	731	163	77	78	20	100	100	0	495	488	92	128	129	15	100	100	0	1.842	1.817	1.809	1.832	1.356	1.818	0.918	120	518	1043	1014	0.881	676	367	654	360	0
5	4	6	"PFE0504"	"E3185_6"	1920	28850	130	2143	2089	559	76	78	27	100	100	0	2055	2062	438	129	129	14	100	100	0	1.073	1.041	1.025	1.038	1.366	1.056	0.950	120	542	3993	3946	0.102	2067	1926	2013	1933	0
5	5	6	"PFE0525"	"E3552_1"	2110	28850	130	350	354	79	77	80	30	100	100	0	801	785	175	128	128	15	100	100	0	0.406	0.422	0.417	0.420	1.291	0.406	0.904	120	510	946	934	-1.302	273	673	277	657	0
5	6	6	"PFE0531"	"E3831_2"	2320	28830	150	91	93	23	77	78	16	44	22	0	127	128	19	127	128	14	19	8	0	100000.000	16.000	1.077	1.015	5.041	10.328	0.002	156	492	14	17	16.610	14	0	16	1	-50
5	7	6	"PFE0534"	"E390_1"	2490	28860	140	100	102	21	78	80	17	59	25	0	213	212	42	127	128	14	95	91	0	0.256	0.282	0.299	0.285	2.616	0.220	0.173	156	484	108	109	-1.967	22	86	24	85	0
5	8	6	"PFE0539"	"E4159_1"	2690	28850	130	238	236	55	77	79	17	100	99	0	374	376	68	127	128	15	100	100	0	0.652	0.639	0.674	0.618	1.527	0.628	0.808	120	470	408	408	-0.617	161	247	159	249	0
5	9	6	"PFE0542"	"E4247_1"	2870	28850	130	680	663	148	76	78	16	100	100	0	793	775	128	128	129	16	100	100	0	0.908	0.907	0.883	0.895	1.231	0.917	0.918	120	494	1269	1234	-0.139	604	665	587	647	0
5	10	6	"PFE0547"	"E4295_1"	3060	28850	130	339	342	69	79	82	21	100	100	0	386	387	62	127	128	17	100	100	0	1.004	1.012	1.019	1.005	1.338	1.016	0.858	120	608	519	523	0.006	260	259	263	260	0
5	11	6	"PFF0499"	"F2457_1"	3300	28850	150	83	90	36	82	84	22	14	5	0	121	122	21	128	130	17	6	2	0	-0.143	-1.333	0.952	0.989	3.782	0.092	0.000	156	563	-6	2	Error	1	-7	8	-6	-50
5	12	6	"PFF0505"	"F24631_2"	3440	28850	140	1266	1195	454	82	83	18	99	98	0	1285	1204	414	129	130	15	97	97	0	1.024	1.035	1.015	1.007	1.544	1.041	0.938	156	474	2340	2188	0.035	1184	1156	1113	1075	0
5	13	6	"PFF0507"	"F246_1"	3640	28830	150	92	96	24	84	85	19	33	12	0	130	129	18	130	131	17	12	1	0	100000.000	-12.000	1.419	1.376	4.098	7.931	0.005	156	523	8	11	16.610	8	0	12	-1	-50
5	14	6	"PFF0509"	"F24843_2"	3820	28850	130	875	849	194	83	85	29	100	100	0	701	674	119	131	132	16	100	100	0	1.389	1.411	1.438	1.399	1.214	1.435	0.946	120	452	1362	1309	0.475	792	570	766	543	0
5	15	6	"PFF0513"	"F25069_1"	4020	28840	150	84	88	20	83	86	28	11	1	0	113	115	17	131	131	15	2	1	0	-0.056	-0.313	0.680	0.765	3.825	0.071	0.001	156	509	-17	-11	Error	1	-18	5	-16	-50
5	16	6	"PFF0515"	"F25114_1"	4200	28850	130	820	789	186	85	87	20	100	100	0	866	854	149	133	133	16	100	100	0	1.003	0.976	0.971	0.958	1.235	0.998	0.940	120	438	1468	1425	0.004	735	733	704	721	0
5	17	6	"PFF0554"	"F26408_1"	4390	28850	130	3672	3584	945	86	89	25	100	100	0	2572	2599	594	137	139	29	100	100	0	1.473	1.421	1.415	1.406	1.159	1.442	0.968	120	533	6021	5960	0.558	3586	2435	3498	2462	0
5	18	6	"PFF0556"	"F26422_2"	4590	28860	130	1314	1237	280	86	89	21	100	100	0	815	795	131	136	137	17	100	100	0	1.809	1.747	1.749	1.720	1.219	1.815	0.939	120	545	1907	1810	0.855	1228	679	1151	659	0
5	19	6	"PFF0558"	"F26666_3"	4770	28860	130	3132	3036	901	85	87	21	100	100	0	4594	4511	1106	134	135	16	100	100	0	0.683	0.674	0.678	0.660	1.164	0.692	0.963	120	555	7507	7328	-0.550	3047	4460	2951	4377	0
5	20	6	"PFF0560"	"F26774_1"	4960	28850	130	1731	1695	429	84	86	20	100	100	0	1116	1094	252	131	132	15	100	100	0	1.672	1.673	1.662	1.685	1.299	1.678	0.962	120	543	2632	2574	0.742	1647	985	1611	963	0
5	21	6	"PFF0563"	"F27064_1"	5160	28850	130	1320	1306	335	84	88	20	100	100	0	1006	998	186	129	131	15	100	100	0	1.409	1.406	1.402	1.385	1.236	1.459	0.941	120	513	2113	2091	0.495	1236	877	1222	869	0
5	22	6	"PFF0568"	"F27351_1"	5340	28860	130	362	358	92	83	85	18	100	100	0	724	712	147	133	134	16	100	100	0	0.472	0.475	0.485	0.461	1.300	0.472	0.895	120	586	870	854	-1.083	279	591	275	579	0
5	1	7	"PFF0597"	"F28584_1"	1360	29040	130	99	102	21	75	77	16	67	32	0	195	197	30	131	131	14	94	90	0	0.375	0.409	0.392	0.366	2.876	0.392	0.171	120	620	88	93	-1.415	24	64	27	66	0
5	2	7	"PFF0599"	"F28782_1"	1550	29040	130	1675	1652	466	79	80	17	100	100	0	1309	1275	290	128	129	15	100	100	0	1.351	1.371	1.372	1.345	1.193	1.415	0.953	120	517	2777	2720	0.434	1596	1181	1573	1147	0
5	3	7	"PFF0601"	"F28897_1"	1740	29030	130	1867	1730	453	79	81	17	100	100	0	1180	1124	249	128	129	14	100	100	0	1.700	1.658	1.639	1.652	1.293	1.668	0.954	120	540	2840	2647	0.765	1788	1052	1651	996	0
5	4	7	"PFF0611"	"F29309_1"	1940	29030	130	303	304	83	77	79	17	100	100	0	296	295	50	128	129	14	100	100	0	1.345	1.359	1.386	1.326	1.464	1.425	0.819	120	549	394	394	0.428	226	168	227	167	0
5	5	7	"PFF0617"	"F29473_1"	2140	29020	150	89	91	21	77	78	17	40	12	0	124	123	15	126	126	14	10	2	0	-6.000	-4.667	1.786	1.501	4.155	0.106	0.004	156	580	10	11	Error	12	-2	14	-3	-50
5	6	7	"PFF0622"	"F29632_5"	2310	29040	130	1183	1111	276	76	78	17	100	100	0	1115	1084	217	126	126	13	100	100	0	1.119	1.080	1.095	1.065	1.217	1.098	0.949	120	482	2096	1993	0.163	1107	989	1035	958	0
5	7	7	"PFF0646"	"F30537_4"	2500	29040	130	704	688	136	78	80	18	100	100	0	749	739	93	127	128	14	100	100	0	1.006	0.997	1.001	0.981	1.225	1.020	0.936	120	458	1248	1222	0.009	626	622	610	612	0
5	8	7	"PFF0652"	"F30663_2"	2700	29040	140	1984	1829	671	78	80	18	99	99	0	1259	1203	348	131	134	19	100	99	0	1.690	1.633	1.648	1.571	1.453	1.691	0.954	156	448	3034	2823	0.757	1906	1128	1751	1072	0
5	9	7	"PFF0656"	"F30728_1"	2870	29040	130	397	402	95	79	81	19	100	100	0	498	501	94	135	137	19	100	100	0	0.876	0.883	0.863	0.875	1.375	0.869	0.873	120	484	681	689	-0.191	318	363	323	366	0
5	10	7	"PFF0659"	"F30796_1"	3070	29040	120	801	776	163	81	83	18	100	100	0	629	620	100	131	132	16	100	100	0	1.446	1.421	1.415	1.411	1.267	1.432	0.913	120	514	1218	1184	0.532	720	498	695	489	0
5	11	7	"PFF0661"	"F3084_1"	3260	29040	130	1882	1795	430	82	84	19	100	100	0	1924	1868	361	128	128	14	100	100	0	1.002	0.984	0.986	0.976	1.182	0.989	0.963	120	526	3596	3453	0.003	1800	1796	1713	1740	0
5	12	7	"PFF0665"	"F31008_1"	3450	29040	130	3441	3238	890	84	86	19	100	100	0	3422	3259	740	129	129	15	100	100	0	1.019	1.008	1.011	0.989	1.173	1.021	0.962	120	486	6650	6284	0.028	3357	3293	3154	3130	0
5	13	7	"PFF1271"	"F51945_3"	3630	29040	130	2854	2728	603	86	87	19	100	100	0	2846	2823	647	130	131	17	100	100	0	1.019	0.981	0.992	0.990	1.215	0.970	0.961	120	552	5484	5335	0.027	2768	2716	2642	2693	0
5	14	7	"PFF1274"	"F5206_2"	3830	29040	130	1057	1004	211	84	87	27	100	100	0	663	658	115	131	133	16	100	100	0	1.829	1.746	1.760	1.740	1.230	1.781	0.929	120	527	1505	1447	0.871	973	532	920	527	0
5	15	7	"PFF1276"	"F5206_7"	4010	29040	130	356	355	85	84	87	28	100	100	0	258	257	50	131	132	15	98	98	0	2.142	2.151	2.179	2.169	1.522	2.226	0.734	120	478	399	397	1.099	272	127	271	126	0
5	16	7	"PFF1278"	"F52084_1"	4200	29040	130	670	661	149	85	87	19	100	100	0	500	494	94	134	135	16	100	100	0	1.598	1.600	1.581	1.607	1.246	1.589	0.937	120	519	951	936	0.677	585	366	576	360	0
5	17	7	"PFF1290"	"F52397_2"	4390	29040	130	19071	17849	3840	89	93	27	100	100	0	17727	16810	3551	139	143	30	100	100	0	1.079	1.065	1.077	1.069	1.185	1.059	0.972	120	525	36570	34431	0.110	18982	17588	17760	16671	0
5	18	7	"PFF1292"	"F52444_1"	4580	29040	130	288	290	73	89	93	27	100	100	0	343	347	63	140	143	31	98	98	0	0.980	0.971	0.958	0.945	1.467	0.954	0.779	120	516	402	408	-0.029	199	203	201	207	0
5	19	7	"PFF1323"	"F53383_7"	4780	29040	130	518	520	109	86	88	19	100	100	0	554	550	105	135	136	16	100	100	0	1.031	1.046	1.032	1.047	1.353	1.047	0.895	120	535	851	849	0.044	432	419	434	415	0
5	20	7	"PFF1327"	"F53446_1"	4970	29040	130	577	579	112	85	86	17	100	100	0	522	521	72	134	134	16	100	100	0	1.268	1.276	1.264	1.266	1.266	1.302	0.909	120	517	880	881	0.343	492	388	494	387	0
5	21	7	"PFF1329"	"F53449_1"	5160	29040	140	361	343	98	84	86	19	98	96	0	647	607	158	132	133	16	100	99	0	0.538	0.545	0.549	0.532	1.463	0.541	0.914	156	545	792	734	-0.895	277	515	259	475	0
5	22	7	"PFF1335"	"F53749_1"	5350	29040	130	634	629	124	82	84	19	100	100	0	602	600	98	135	134	15	100	100	0	1.182	1.176	1.194	1.170	1.237	1.173	0.924	120	578	1019	1012	0.241	552	467	547	465	0
5	1	8	"PFF1338"	"F53871_1"	1370	29220	130	135	141	42	74	76	16	90	76	0	211	216	40	131	132	14	97	95	0	0.762	0.788	0.814	0.786	2.034	0.821	0.527	120	623	141	152	-0.391	61	80	67	85	0
5	2	8	"PFF1343"	"F53897_2"	1560	29220	130	3670	3563	819	78	79	17	100	100	0	4126	4058	821	128	129	13	100	100	0	0.898	0.887	0.887	0.887	1.231	0.884	0.962	120	543	7590	7415	-0.154	3592	3998	3485	3930	0
5	3	8	"PFF1370"	"F54899_1"	1750	29220	130	468	462	103	79	80	16	100	100	0	734	724	131	129	129	13	100	100	0	0.643	0.644	0.644	0.639	1.299	0.640	0.914	120	534	994	978	-0.637	389	605	383	595	0
5	4	8	"PFF1379"	"F55001_1"	1930	29230	130	2804	2693	746	77	80	18	100	100	0	1864	1806	386	128	129	15	100	100	0	1.571	1.559	1.540	1.528	1.208	1.612	0.959	120	562	4463	4294	0.652	2727	1736	2616	1678	0
5	5	8	"PFF1381"	"F55001_6"	2130	29220	130	708	678	164	77	79	17	100	100	0	547	529	101	125	126	15	100	100	0	1.495	1.488	1.455	1.476	1.317	1.500	0.917	120	546	1053	1005	0.580	631	422	601	404	0
5	6	8	"PFF1388"	"F5510_1"	2320	29230	130	162	162	35	78	79	16	98	91	0	204	204	32	125	126	14	99	95	0	1.063	1.063	1.052	1.038	1.686	1.088	0.617	120	561	163	163	0.089	84	79	84	79	0
5	7	8	"PFF1391"	"F55150_2"	2540	29210	150	88	89	20	78	83	31	14	0	0	136	138	20	129	134	64	1	0	0	1.429	1.222	1.051	1.283	3.584	0.364	0.445	156	552	17	20	0.515	10	7	11	9	-50
5	8	8	"PFF1406"	"F55492_1"	2710	29220	130	4136	4363	1520	78	83	34	100	100	0	21078	21985	6972	136	145	74	100	100	0	0.194	0.196	0.197	0.193	1.157	0.198	0.964	120	414	25000	26134	-2.368	4058	20942	4285	21849	0
5	9	8	"PFF1434"	"F57034_1"	2890	29230	130	154	157	38	80	83	19	96	85	0	437	430	82	139	142	18	100	100	0	0.248	0.265	0.248	0.244	1.679	0.256	0.603	120	509	372	368	-2.010	74	298	77	291	0
5	10	8	"PFF1437"	"F57064_2"	3080	29230	130	798	768	177	80	82	21	100	100	0	944	936	152	135	136	17	100	100	0	0.888	0.859	0.851	0.841	1.240	0.880	0.940	120	550	1527	1489	-0.172	718	809	688	801	0
5	11	8	"PFF1447"	"F57388_2"	3270	29230	130	1200	1129	238	80	82	18	100	100	0	701	688	110	129	130	16	100	100	0	1.958	1.877	1.869	1.856	1.243	1.952	0.924	120	519	1692	1608	0.969	1120	572	1049	559	0
5	12	8	"PFF1456"	"F5774_1"	3460	29230	130	299	302	69	82	85	18	100	100	0	571	566	103	127	128	15	100	100	0	0.489	0.501	0.512	0.488	1.350	0.497	0.870	120	499	661	659	-1.033	217	444	220	439	0
5	13	8	"PFF1458"	"F57777_2"	3650	29230	130	1087	1071	246	82	85	18	100	100	0	608	605	125	128	129	16	100	100	0	2.094	2.073	2.076	2.086	1.267	2.121	0.917	120	537	1485	1466	1.066	1005	480	989	477	0
5	14	8	"PFF1464"	"F57982_1"	3840	29220	130	1088	1107	255	81	84	19	100	100	0	541	542	108	130	132	21	99	99	0	2.450	2.490	2.471	2.529	1.270	2.534	0.938	120	514	1418	1438	1.293	1007	411	1026	412	0
5	15	8	"PFI0170"	"I15363_1"	4030	29220	140	1584	1446	527	82	84	18	100	98	0	1017	949	315	131	133	20	96	96	0	1.695	1.667	1.645	1.688	1.413	1.700	0.929	156	496	2388	2182	0.762	1502	886	1364	818	0
5	16	8	"PFI0172"	"I15423_1"	4220	29230	130	1001	962	226	82	84	18	100	100	0	655	644	105	133	134	17	100	100	0	1.761	1.722	1.741	1.690	1.228	1.790	0.937	120	450	1441	1391	0.816	919	522	880	511	0
5	17	8	"PFI0174"	"I15461_2"	4410	29220	130	967	940	249	83	87	22	100	100	0	560	544	116	134	137	19	100	100	0	2.075	2.090	2.082	2.100	1.358	2.161	0.921	120	496	1310	1267	1.053	884	426	857	410	0
5	18	8	"PFI0180"	"I15544_1"	4600	29220	130	1982	1889	527	82	85	21	100	100	0	1217	1243	273	135	136	16	100	100	0	1.756	1.631	1.605	1.601	1.219	1.678	0.955	120	538	2982	2915	0.812	1900	1082	1807	1108	0
5	19	8	"PFI0185"	"I1568_2"	4790	29230	130	215	217	52	82	83	19	99	96	0	292	290	59	135	136	16	99	97	0	0.847	0.871	0.874	0.863	1.619	0.878	0.744	120	531	290	290	-0.239	133	157	135	155	0
5	20	8	"PFI0189"	"I15719_2"	4980	29230	130	987	989	245	83	84	18	100	100	0	719	713	136	135	135	17	100	100	0	1.548	1.567	1.579	1.550	1.290	1.624	0.899	120	453	1488	1484	0.630	904	584	906	578	0
5	21	8	"PFI0204"	"I16009_1"	5140	29240	150	95	98	25	82	85	20	33	14	0	135	134	25	134	134	16	26	11	0	13.000	100000.000	1.000	0.959	3.912	2.414	0.017	156	529	14	16	3.700	13	1	16	0	-50
5	22	8	"PFI0212"	"I16172_1"	5380	29220	150	93	94	24	79	82	19	37	14	0	131	132	19	135	135	14	20	6	0	-3.500	-5.000	1.182	1.172	3.506	54.431	0.000	156	812	10	12	Error	14	-4	15	-3	-50
5	1	9	"PFI0215"	"I16356_1"	1380	29410	130	221	219	56	75	77	16	97	97	0	366	365	74	129	130	14	99	98	0	0.616	0.610	0.605	0.595	1.447	0.611	0.831	120	650	383	380	-0.699	146	237	144	236	0
5	2	9	"PFI0220"	"I16487_2"	1560	29420	130	578	574	171	76	77	16	100	100	0	817	791	184	129	129	14	100	100	0	0.730	0.752	0.742	0.735	1.266	0.772	0.926	120	514	1190	1160	-0.455	502	688	498	662	0
5	3	9	"PFI0224"	"I16629_1"	1750	29410	130	456	451	139	77	79	17	100	100	0	1458	1408	363	129	130	14	100	100	0	0.285	0.292	0.284	0.283	1.289	0.286	0.897	120	564	1708	1653	-1.810	379	1329	374	1279	0
5	4	9	"PFI0228"	"I16684_1"	1970	29430	150	82	88	25	79	82	19	33	8	0	131	131	20	130	131	15	25	7	0	3.000	9.000	1.085	1.032	3.831	7.450	0.005	156	576	4	10	1.585	3	1	9	1	-50
5	5	9	"PFI0262"	"I17505_1"	2130	29410	120	210	217	59	78	80	18	98	97	0	217	217	35	129	131	24	94	86	0	1.500	1.580	1.405	1.585	1.648	1.659	0.591	120	434	220	227	0.585	132	88	139	88	0
5	6	9	"PFI0266"	"I17587_1"	2330	29410	130	341	338	86	80	82	19	100	99	0	250	248	40	131	133	22	100	96	0	2.193	2.205	2.193	2.179	1.517	2.174	0.730	120	540	380	375	1.133	261	119	258	117	0
5	7	9	"PFI0268"	"I1781_2"	2520	29410	130	1677	1618	392	78	82	21	100	100	0	892	887	159	134	137	53	100	100	0	2.109	2.045	2.071	2.018	1.201	2.122	0.953	120	531	2357	2293	1.077	1599	758	1540	753	0
5	8	9	"PFI0273"	"I1897_2"	2700	29410	130	872	826	274	77	82	31	100	100	0	785	782	230	136	142	66	100	99	0	1.225	1.159	1.135	1.148	1.312	1.164	0.930	120	511	1444	1395	0.293	795	649	749	646	0
[truncated: 1,062,231 more chars]
