# Supplementary material for: The Transcriptome of the Intraerythrocytic Developmental Cycle of Plasmodium falciparum
Source: PLoS Biol. 2003 Aug 18;1(1):e5. doi: 10.1371/journal.pbio.0000005 (PMC176545; doi:10.1371/journal.pbio.0000005)
Supplement: Dataset S1 — (29.5 MB ZIP). [file pbio.0000005.sd001.zip › TP_31a.gpr]

ATF	1.0
27	43    
"Type=GenePix Results 1.4"
"DateTime=2002/09/11 16:26:21"
"Settings=C:\Documents and Settings\Manuel\My Documents\Malaria Hybes\HB3 Timecourse\MOS12_128.gps"
"GalFile=C:\Documents and Settings\Manuel\My Documents\Malaria Hybes\mos11galv2"
"Scanner=GenePix 4000B [88593]"
"Comment="
"PixelSize=10"
"ImageName=635	532"
"FileName=C:\Documents and Settings\Manuel\My Documents\Malaria Hybes\HB3 Timecourse\MOS12_128_635.tif	C:\Documents and Settings\Manuel\My Documents\Malaria Hybes\HB3 Timecourse\MOS12_128_532.tif"
"PMTVolts=700	550"
"ScanPower=100	100"
"FocusPosition=0"
"NormalizationFactor:RatioOfMedians=0.813831"
"NormalizationFactor:RatioOfMeans=0.802577"
"NormalizationFactor:MedianOfRatios=0.821721"
"NormalizationFactor:MeanOfRatios=0.818461"
"NormalizationFactor:RegressionRatio=0.771988"
"JpegImage=C:\Documents and Settings\Manuel\My Documents\Malaria Hybes\HB3 Timecourse\MOS12_128.jpg"
"RatioFormulation=W1/W2 (635/532)"
"Barcode="
"ImageOrigin=1020, 22880"
"JpegOrigin=1020, 22880"
"Creator=GenePix Pro 3.0.6.89"
"Temperature=27.33"
"LaserPower=3.5	3.44"
"LaserOnTime=8860	8860"
"Supplier="
"Block"	"Column"	"Row"	"Name"	"ID"	"X"	"Y"	"Dia."	"F635 Median"	"F635 Mean"	"F635 SD"	"B635 Median"	"B635 Mean"	"B635 SD"	"% > B635+1SD"	"% > B635+2SD"	"F635 % Sat."	"F532 Median"	"F532 Mean"	"F532 SD"	"B532 Median"	"B532 Mean"	"B532 SD"	"% > B532+1SD"	"% > B532+2SD"	"F532 % Sat."	"Ratio of Medians"	"Ratio of Means"	"Median of Ratios"	"Mean of Ratios"	"Ratios SD"	"Rgn Ratio"	"Rgn R�"	"F Pixels"	"B Pixels"	"Sum of Medians"	"Sum of Means"	"Log Ratio"	"F635 Median - B635"	"F532 Median - B532"	"F635 Mean - B635"	"F532 Mean - B532"	"Flags"
1	1	1	"PFE0192"	"E18031_6"	1280	23120	120	10432	9913	3501	114	117	31	100	100	0	5233	4926	1447	147	150	22	100	100	0	2.029	2.050	2.111	2.010	1.262	2.115	0.949	120	569	15404	14578	1.021	10318	5086	9799	4779	0
1	2	1	"PFE0272"	"E20827_3"	1470	23130	120	1839	1826	564	116	118	31	100	100	0	908	871	244	147	149	23	100	100	0	2.264	2.362	2.422	2.395	1.371	2.479	0.916	120	453	2484	2434	1.179	1723	761	1710	724	0
1	3	1	"PFE0225"	"E18877_1"	1650	23130	130	739	722	247	117	119	32	100	99	0	490	505	134	150	152	27	100	98	0	1.829	1.704	1.650	1.668	1.500	1.817	0.836	120	540	962	960	0.871	622	340	605	355	0
1	4	1	"PFE0214"	"E18651_4"	1850	23130	140	1703	1566	847	114	158	536	78	66	0	904	815	370	147	197	548	65	7	0	2.099	2.174	2.147	1.985	1.857	1.590	0.749	156	675	2346	2120	1.070	1589	757	1452	668	0
1	5	1	"PFE0258"	"E20360_1"	2010	23100	120	215	809	1136	100	123	294	38	35	0	201	885	1075	140	157	379	40	35	0	1.885	0.952	0.705	0.641	3.408	1.063	0.758	120	550	176	1454	0.915	115	61	709	745	0
1	6	1	"PFE0606"	"E714_15"	2230	23120	150	91	93	24	95	99	31	9	1	0	52	53	11	56	102	78	0	0	0	1.000	0.667	2.680	2.265	3.739	0.288	0.239	156	696	-8	-5	0.000	-4	-4	-2	-3	-50
1	7	1	"PFF1886"	"F7915_1"	2410	23120	150	100	151	180	88	94	37	31	18	0	57	116	183	51	82	85	17	7	0	2.000	0.969	1.400	1.773	4.077	0.863	0.655	156	673	18	128	1.000	12	6	63	65	-50
1	8	1	"PFF0067"	"F11738_1"	2600	23130	120	1561	1405	643	103	109	43	93	91	0	906	827	345	144	131	71	92	88	0	1.913	1.906	1.842	1.688	1.916	1.897	0.851	120	549	2220	1985	0.936	1458	762	1302	683	0
1	9	1	"PFF0367"	"F20673_1"	2790	23150	110	686	718	335	112	143	162	92	76	0	439	425	177	163	187	134	77	52	0	2.080	2.313	2.215	2.311	2.018	2.148	0.727	80	493	850	868	1.056	574	276	606	262	0
1	10	1	"PFF1686"	"F66030_3"	2990	23130	130	1239	1233	449	112	115	31	100	100	0	2996	2800	797	154	151	54	100	100	0	0.397	0.424	0.418	0.408	1.379	0.421	0.903	120	659	3969	3767	-1.334	1127	2842	1121	2646	0
1	11	1	"PFF1346"	"F54003_1"	3180	23120	130	2655	2504	868	114	115	29	100	100	0	3467	3098	1138	150	152	22	100	100	0	0.766	0.811	0.820	0.840	1.380	0.791	0.943	120	640	5858	5338	-0.384	2541	3317	2390	2948	0
1	12	1	"PFF0819"	"F36648_2"	3370	23130	130	1379	1360	591	108	112	30	98	96	0	922	896	340	141	133	48	97	96	0	1.627	1.658	1.612	1.573	1.405	1.705	0.923	120	603	2052	2007	0.703	1271	781	1252	755	0
1	13	1	"PFF0467"	"F23644_4"	3560	23120	150	124	476	933	100	105	33	44	33	0	86	384	693	71	107	61	30	26	0	1.600	1.201	1.420	1.434	3.599	1.378	0.764	156	729	39	689	0.678	24	15	376	313	-50
1	14	1	"PFF1450"	"F57655_2"	3760	23120	150	95	101	34	95	101	36	10	5	0	56	59	15	57	89	67	0	0	0	0.000	3.000	2.278	2.448	3.325	2.864	0.147	156	693	-1	8	Error	0	-1	6	2	-50
1	15	1	"PFF0809"	"F36380_1"	3950	23080	150	89	94	27	94	101	36	7	1	0	48	51	13	52	96	86	0	0	0	1.250	0.000	2.000	2.111	2.846	0.216	0.237	156	775	-9	-1	0.322	-5	-4	0	-1	-50
1	16	1	"PFF0511"	"F25016_1"	4130	23120	150	96	106	38	86	92	28	28	15	0	50	57	24	49	72	75	3	0	0	10.000	2.500	2.750	2.825	3.216	3.030	0.259	156	676	11	28	3.322	10	1	20	8	-50
1	17	1	"PFF1712"	"F67192_1"	4320	23120	150	90	98	35	93	102	35	16	3	0	52	58	24	52	114	110	1	0	0	100000.000	0.833	2.388	2.422	3.123	0.354	0.142	156	674	-3	11	16.610	-3	0	5	6	-50
1	18	1	"PFF0870"	"F39343_3"	4510	23120	150	105	280	438	99	104	30	37	28	0	60	190	284	132	121	79	21	15	0	-0.083	3.121	0.405	0.428	4.372	1.561	0.749	156	680	-66	239	Error	6	-72	181	58	-50
1	19	1	"PFF1637"	"F64125_2"	4700	23120	150	99	111	55	101	106	30	17	11	0	53	66	36	137	119	65	1	0	0	0.024	-0.141	0.250	0.246	3.386	0.342	0.156	156	677	-86	-61	-5.392	-2	-84	10	-71	-50
1	20	1	"PFF0483"	"F23940_2"	4910	23120	150	290	342	238	109	112	31	71	65	0	224	250	175	148	134	53	53	43	0	2.382	2.284	1.319	1.057	3.240	1.446	0.697	156	753	257	335	1.252	181	76	233	102	-50
1	21	1	"PFF0101"	"F13309_2"	5100	23130	140	339	337	116	117	127	76	87	73	0	424	408	136	154	158	29	93	91	0	0.822	0.866	0.840	0.902	2.240	0.865	0.767	156	691	492	474	-0.282	222	270	220	254	0
1	22	1	"PFF1826"	"F71130_4"	5290	23130	120	1901	1828	517	115	125	79	100	100	0	1040	1000	265	155	159	30	100	100	0	2.018	2.027	2.017	2.040	1.315	2.069	0.908	120	621	2671	2558	1.013	1786	885	1713	845	0
1	1	2	"PFF0961"	"F42117_4"	1310	23310	120	258	270	81	112	115	29	96	90	0	254	265	65	144	147	23	93	91	0	1.327	1.306	1.220	1.258	1.878	1.369	0.628	120	547	256	279	0.408	146	110	158	121	0
1	2	2	"PFF1620"	"F63632_3"	1500	23250	150	125	153	147	119	122	32	30	13	0	148	167	97	148	150	26	17	9	0	100000.000	1.789	1.678	1.602	3.400	4.875	0.013	156	605	6	53	16.610	6	0	34	19	-50
1	3	2	"PFM0802"	"M5804_3"	1670	23300	110	2120	2065	959	116	132	135	97	93	0	862	794	321	146	145	69	93	92	0	2.799	3.008	2.974	3.003	2.071	2.976	0.886	80	415	2720	2597	1.485	2004	716	1949	648	0
1	4	2	"PFM0091"	"M1661_1"	1880	23310	130	1142	1286	992	112	233	830	70	5	0	1549	1547	652	145	280	912	80	13	0	0.734	0.837	0.779	0.767	1.387	0.929	0.849	120	491	2434	2576	-0.447	1030	1404	1174	1402	0
1	5	2	"PFM0462"	"M3816_2"	2070	23300	150	99	126	88	98	210	828	0	0	0	63	120	203	56	236	922	1	0	0	0.143	0.438	1.519	1.192	5.034	0.850	0.940	156	486	8	92	-2.807	1	7	28	64	-50
1	6	2	"PFM0294"	"M29681_1"	2250	23300	150	95	106	55	88	89	21	28	14	0	55	62	28	50	50	7	41	24	0	1.400	1.500	2.311	2.336	3.592	2.953	0.371	156	399	12	30	0.485	7	5	18	12	-50
1	7	2	"PFM0525"	"M42687_2"	2450	23300	150	138	447	517	97	104	42	49	43	0	62	349	418	57	100	75	41	36	0	8.200	1.199	1.395	1.661	2.590	1.233	0.903	156	454	46	642	3.036	41	5	350	292	-50
1	8	2	"PFM0582"	"M45177_10"	2640	23320	130	449	466	145	116	117	30	100	99	0	1025	966	260	154	146	41	100	100	0	0.382	0.431	0.424	0.420	1.565	0.408	0.788	120	479	1204	1162	-1.387	333	871	350	812	0
1	9	2	"PFM0415"	"M36754_19"	2830	23320	130	644	614	247	119	120	28	94	93	0	797	731	300	159	162	23	93	92	0	0.823	0.865	0.826	0.880	1.756	0.852	0.848	120	512	1163	1067	-0.281	525	638	495	572	0
1	10	2	"PFM0252"	"M26245_1"	3020	23310	130	620	619	205	116	118	29	100	100	0	761	725	228	154	157	21	100	100	0	0.830	0.881	0.900	0.897	1.500	0.857	0.860	120	537	1111	1074	-0.268	504	607	503	571	0
1	11	2	"PFM0169"	"M21665_1"	3220	23310	130	3333	3232	1123	118	120	30	100	100	0	2145	1943	664	153	156	21	100	99	0	1.614	1.740	1.735	1.773	1.449	1.738	0.947	120	540	5207	4904	0.691	3215	1992	3114	1790	0
1	12	2	"PFM0497"	"M40872_1"	3410	23320	120	823	811	297	111	116	35	98	98	0	1006	941	308	146	136	50	96	96	0	0.828	0.881	0.871	0.864	1.410	0.868	0.888	120	426	1572	1495	-0.272	712	860	700	795	0
1	13	2	"PFM0499"	"M40872_5"	3590	23300	150	94	101	29	94	98	30	17	4	0	57	60	15	58	83	54	1	0	0	0.000	3.500	2.000	2.143	3.199	0.383	0.163	156	476	-1	9	Error	0	-1	7	2	-50
1	14	2	"PFM0670"	"M49091_1"	3790	23310	150	93	98	31	87	89	22	26	9	0	54	60	20	50	51	8	33	19	0	1.500	1.100	3.000	2.332	3.986	4.277	0.110	156	485	10	21	0.585	6	4	11	10	-50
1	15	2	"PFM0324"	"M31208_9"	3970	23310	150	94	104	48	86	89	24	28	10	0	52	59	25	49	54	34	10	4	0	2.667	1.800	2.455	2.432	3.159	1.741	0.179	156	453	11	28	1.415	8	3	18	10	-50
1	16	2	"PFM0024"	"M11377_3"	4180	23310	150	93	101	42	85	88	23	28	11	0	53	65	33	48	55	36	13	5	0	1.600	0.941	2.077	1.823	4.078	0.766	0.179	156	397	13	33	0.678	8	5	16	17	-50
1	17	2	"PFM0019"	"M11356_1"	4350	23310	150	94	98	34	85	89	27	19	6	0	51	56	19	48	56	45	7	0	0	3.000	1.625	2.226	2.217	2.976	4.515	0.149	156	440	12	21	1.585	9	3	13	8	-50
1	18	2	"PFM0187"	"M22455_1"	4560	23310	150	105	219	364	87	91	27	42	28	0	61	154	277	49	57	47	19	17	0	1.500	1.257	1.823	1.718	3.534	1.363	0.694	156	399	30	237	0.585	18	12	132	105	-50
1	19	2	"PFM0042"	"M12812_3"	4740	23290	150	100	110	44	97	103	31	21	14	0	54	68	36	56	93	59	10	3	0	-1.500	1.083	1.714	1.610	3.344	0.551	0.375	156	395	1	25	Error	3	-2	13	12	-50
1	20	2	"PFM0044"	"M12812_6"	4930	23320	130	1064	1053	341	114	116	32	100	100	0	990	942	226	155	150	42	100	100	0	1.138	1.193	1.213	1.158	1.426	1.238	0.882	120	437	1785	1726	0.186	950	835	939	787	0
1	21	2	"PFN0072"	"N128_74"	5130	23320	130	763	737	240	118	130	87	99	97	0	399	403	104	160	166	33	96	95	0	2.699	2.547	2.480	2.522	1.507	2.742	0.796	120	487	884	862	1.432	645	239	619	243	0
1	22	2	"PFN0081"	"N128_88"	5310	23310	130	327	334	98	117	129	79	95	75	0	310	305	62	157	160	30	95	90	0	1.373	1.466	1.452	1.491	2.213	2.060	0.535	120	610	363	365	0.457	210	153	217	148	0
1	1	3	"PFN0030"	"N128_103"	1330	23500	120	4146	3740	1391	110	114	30	100	100	0	7405	6684	2046	150	151	21	100	100	0	0.556	0.556	0.566	0.528	1.430	0.563	0.934	120	587	11291	10164	-0.846	4036	7255	3630	6534	0
1	2	3	"PFN0126"	"N130_31"	1520	23500	130	511	516	130	115	120	33	100	100	0	365	349	79	151	152	28	97	92	0	1.850	2.025	1.987	2.128	1.537	1.972	0.803	120	577	610	599	0.888	396	214	401	198	0
1	3	3	"PFN0135"	"N130_44"	1720	23490	150	102	165	141	110	124	115	20	14	0	53	140	163	148	148	101	20	13	0	0.084	-6.875	0.330	0.380	3.195	0.875	0.619	156	613	-103	47	-3.570	-8	-95	55	-8	-50
1	4	3	"PFN0150"	"N131_2"	1890	23500	120	1055	1026	315	111	117	49	100	100	0	766	734	190	151	151	80	100	98	0	1.535	1.569	1.594	1.561	1.403	1.605	0.886	120	397	1559	1498	0.618	944	615	915	583	0
1	5	3	"PFB0094"	"B325"	2080	23490	150	112	137	74	105	188	725	0	0	0	71	137	112	136	213	816	0	0	0	-0.108	32.000	0.374	0.351	3.353	0.482	0.499	156	445	-58	33	Error	7	-65	32	1	-50
1	6	3	"PFB0096"	"B327"	2270	23490	150	93	96	25	88	90	22	25	7	0	55	67	37	50	54	23	17	14	0	1.000	0.471	1.867	1.528	4.028	0.866	0.090	156	392	10	25	0.000	5	5	8	17	-50
1	7	3	"PFB0098"	"B34"	2450	23490	150	115	119	39	100	105	32	32	12	0	95	104	52	66	100	53	41	10	0	0.517	0.500	0.764	0.706	2.750	0.502	0.303	156	534	44	57	-0.951	15	29	19	38	-50
1	8	3	"PFB0100"	"B343"	2650	23500	130	7064	6532	2145	121	122	31	100	100	0	5399	5049	1622	152	155	20	100	100	0	1.323	1.309	1.294	1.301	1.360	1.303	0.926	120	483	12190	11308	0.404	6943	5247	6411	4897	0
1	9	3	"PFB0103"	"B347"	2840	23500	120	556	546	163	116	121	38	99	99	0	393	383	94	151	155	25	97	95	0	1.818	1.853	1.789	1.864	1.629	1.987	0.797	120	481	682	662	0.862	440	242	430	232	0
1	10	3	"PFB0106"	"B362"	3040	23500	120	334	331	86	113	115	27	99	97	0	254	256	61	148	150	19	93	85	0	2.085	2.019	1.927	2.140	1.748	1.987	0.676	120	529	327	326	1.060	221	106	218	108	0
1	11	3	"PFB0128"	"B405"	3240	23500	130	440	442	134	115	117	29	98	98	0	340	323	74	152	152	19	95	95	0	1.729	1.912	1.874	1.862	1.707	2.021	0.745	120	482	513	498	0.790	325	188	327	171	0
1	12	3	"PFB0131"	"B415"	3420	23500	120	269	267	65	115	119	32	95	92	0	277	270	63	154	156	32	90	79	0	1.252	1.310	1.275	1.309	1.911	1.242	0.534	120	364	277	268	0.324	154	123	152	116	0
1	13	3	"PFB0133"	"B418"	3600	23490	150	120	128	49	101	107	32	39	22	0	124	124	66	130	114	61	17	1	0	-3.167	-4.500	0.534	0.494	3.746	0.389	0.279	156	535	13	21	Error	19	-6	27	-6	-50
1	14	3	"PFB0135"	"B424"	3820	23500	150	91	92	22	97	102	30	7	0	0	52	55	14	55	96	61	0	0	0	2.000	100000.000	2.000	2.030	3.205	0.360	0.224	156	553	-9	-5	1.000	-6	-3	-5	0	-50
1	15	3	"PFB0137"	"B427"	4010	23480	150	116	202	313	102	130	195	9	6	0	97	178	340	128	142	233	7	4	0	-0.452	2.000	0.575	0.610	4.778	0.911	0.927	156	438	-17	150	Error	14	-31	100	50	-50
1	16	3	"PFB0139"	"B431"	4180	23490	150	101	169	292	95	124	199	6	4	0	57	155	357	52	118	239	5	4	0	1.200	0.718	1.326	1.272	4.377	0.783	0.920	156	423	11	177	0.263	6	5	74	103	-50
1	17	3	"PFB0155"	"B464"	4390	23500	150	110	127	57	87	91	28	46	30	0	66	114	93	49	58	48	35	28	0	1.353	0.615	0.944	1.002	2.991	0.402	0.463	156	420	40	105	0.436	23	17	40	65	-50
1	18	3	"PFB0158"	"B467"	4570	23510	150	271	312	202	95	103	35	72	67	0	378	411	300	54	96	70	73	66	0	0.543	0.608	0.624	0.695	2.373	0.647	0.806	156	398	500	574	-0.880	176	324	217	357	-50
1	19	3	"PFB0160"	"B47"	4730	23470	150	117	126	48	109	115	34	28	13	0	129	126	52	149	137	56	5	0	0	-0.400	-0.739	0.631	0.653	4.087	0.531	0.272	156	367	-12	-6	Error	8	-20	17	-23	-50
1	20	3	"PFB0163"	"B476"	4930	23480	150	150	160	45	116	117	29	54	34	0	159	160	23	158	161	28	11	0	0	34.000	22.000	2.500	2.291	3.412	35.517	0.001	156	487	35	46	5.087	34	1	44	2	-50
1	21	3	"PFB0166"	"B484"	5140	23500	130	465	461	129	116	118	28	100	98	0	657	620	178	157	160	21	98	96	0	0.698	0.745	0.751	0.767	1.553	0.734	0.835	120	504	849	808	-0.519	349	500	345	463	0
1	22	3	"PFB0168"	"B489"	5330	23500	130	1398	1345	407	121	127	37	100	100	0	690	669	184	158	160	22	99	98	0	2.400	2.395	2.392	2.453	1.361	2.396	0.901	120	638	1809	1735	1.263	1277	532	1224	511	0
1	1	4	"PFB0186"	"B513"	1330	23680	110	1406	1356	424	107	111	32	97	97	0	831	790	198	150	138	48	100	97	0	1.907	1.952	2.017	1.863	1.422	1.938	0.910	80	479	1980	1889	0.932	1299	681	1249	640	0
1	2	4	"PFB0188"	"B516"	1530	23680	150	134	137	45	103	106	32	48	22	0	176	161	61	140	118	58	28	2	0	0.861	1.619	0.683	0.660	3.424	0.451	0.240	156	589	67	55	-0.216	31	36	34	21	-50
1	3	4	"PFB0191"	"B521"	1710	23660	90	2415	2366	1011	97	103	47	100	100	0	3101	2923	1033	130	119	125	100	100	0	0.780	0.812	0.797	0.791	1.380	0.799	0.913	52	328	5289	5062	-0.358	2318	2971	2269	2793	0
1	4	4	"PFB0193"	"B527"	1920	23680	150	87	90	23	97	105	43	3	0	0	47	51	16	56	104	101	0	0	0	1.111	1.400	1.798	1.667	3.239	0.281	0.478	156	654	-19	-12	0.152	-10	-9	-7	-5	-50
1	5	4	"PFB0195"	"B530"	2170	23650	150	173	256	321	97	104	35	73	55	0	321	452	440	122	107	60	76	65	0	0.382	0.482	0.378	0.423	2.835	0.296	0.786	156	564	275	489	-1.389	76	199	159	330	-50
1	6	4	"PFB0198"	"B536"	2290	23690	120	1988	1889	862	98	101	28	95	93	0	1016	925	411	122	102	50	90	90	0	2.114	2.230	2.189	1.931	2.027	2.186	0.915	120	395	2784	2594	1.080	1890	894	1791	803	0
1	7	4	"PFD0038"	"D12635_8"	2500	23700	150	135	138	36	107	114	59	19	1	0	147	149	37	136	120	49	11	3	0	2.545	2.385	1.306	1.391	3.926	0.565	0.196	156	534	39	44	1.348	28	11	31	13	-50
1	8	4	"PFD0046"	"D13568_2"	2660	23690	120	2045	1886	628	118	125	68	100	100	0	992	951	262	145	149	27	100	100	0	2.275	2.194	2.186	2.143	1.375	2.307	0.904	120	340	2774	2574	1.186	1927	847	1768	806	0
1	9	4	"PFD0050"	"D14936_1"	2820	23690	150	169	343	658	118	125	60	44	25	0	189	283	236	147	152	30	53	39	0	1.214	1.654	1.291	1.328	3.399	3.821	0.373	156	561	93	361	0.280	51	42	225	136	-50
1	10	4	"PFD0055"	"D15909_10"	3050	23690	120	639	614	206	115	116	29	99	98	0	2500	2357	731	147	149	20	100	100	0	0.223	0.226	0.227	0.219	1.364	0.225	0.906	120	486	2877	2709	-2.167	524	2353	499	2210	0
1	11	4	"PFD0058"	"D15909_5"	3240	23690	120	165	171	44	116	117	27	72	45	0	634	614	178	152	156	42	99	96	0	0.102	0.119	0.117	0.116	2.248	0.096	0.277	120	404	531	517	-3.298	49	482	55	462	0
1	12	4	"PFD0060"	"D16430_1"	3400	23660	150	127	127	30	118	119	28	25	7	0	133	137	26	152	157	49	1	0	0	-0.474	-0.600	1.008	1.047	3.618	4.995	0.007	156	538	-10	-6	Error	9	-19	9	-15	-50
1	13	4	"PFD0079"	"D16785_4"	3610	23680	120	4451	4161	1397	112	116	31	100	100	0	4396	3858	1332	152	145	39	99	99	0	1.022	1.093	1.088	1.124	1.541	1.081	0.948	120	531	8583	7755	0.032	4339	4244	4049	3706	0
1	14	4	"PFD0082"	"D16785_6"	3810	23680	110	355	351	107	109	117	43	96	92	0	328	332	104	148	145	56	91	76	0	1.367	1.315	1.119	1.328	2.023	1.132	0.694	80	442	426	426	0.451	246	180	242	184	0
1	15	4	"PFD0085"	"D16785_9"	4000	23690	130	1319	1257	449	116	140	185	99	91	0	781	731	222	150	179	212	91	77	0	1.906	1.964	1.982	1.967	1.402	2.029	0.888	120	492	1834	1722	0.931	1203	631	1141	581	0
1	16	4	"PFD0087"	"D17715_10"	4190	23680	150	116	185	138	102	129	198	21	3	0	67	184	170	118	136	236	24	0	0	-0.275	1.258	0.580	0.514	2.616	0.744	0.725	156	424	-37	149	Error	14	-51	83	66	-50
1	17	4	"PFD0092"	"D17715_109"	4380	23680	150	93	99	35	92	151	285	0	0	0	52	57	19	50	154	331	0	0	0	0.500	1.000	2.250	1.773	3.963	0.905	0.815	156	353	3	14	-1.000	1	2	7	7	-50
1	18	4	"PFD0094"	"D17715_110"	4550	23700	150	194	322	262	105	150	245	39	19	0	301	580	545	123	170	281	46	41	0	0.500	0.475	0.433	0.436	2.147	0.561	0.702	156	482	267	674	-1.000	89	178	217	457	-50
1	19	4	"PFD0112"	"D17715_16"	4790	23630	150	129	132	35	112	122	82	3	0	0	147	147	21	150	142	67	0	0	0	-5.667	-6.667	2.000	1.831	3.774	18.882	0.001	156	593	14	17	Error	17	-3	20	-3	-50
1	20	4	"PFD0115"	"D17715_20"	4950	23690	130	367	364	104	117	120	33	98	94	0	322	327	87	154	155	20	95	92	0	1.488	1.428	1.380	1.461	1.825	1.470	0.734	120	527	418	420	0.573	250	168	247	173	0
1	21	4	"PFD0118"	"D17715_25"	5160	23680	150	144	153	46	117	120	29	49	30	0	152	151	31	152	153	19	21	7	0	100000.000	-36.000	1.860	1.980	4.336	50.270	0.000	156	612	27	35	16.610	27	0	36	-1	-50
1	22	4	"PFD0121"	"D17715_28"	5340	23700	130	227	227	59	116	120	29	93	80	0	301	292	68	151	153	19	94	90	0	0.740	0.787	0.749	0.729	2.050	0.804	0.552	120	576	261	252	-0.434	111	150	111	141	0
1	1	5	"PFD0124"	"D17715_32"	1350	23870	150	104	120	55	103	106	30	32	21	0	60	108	75	133	120	53	22	5	0	-0.014	-0.680	0.478	0.449	3.648	0.489	0.391	156	715	-72	-8	Error	1	-73	17	-25	-50
1	2	5	"PFD0126"	"D17715_37"	1540	23870	150	454	440	228	87	91	25	90	85	0	437	401	195	50	73	50	92	87	0	0.948	1.006	1.000	0.929	1.711	1.095	0.861	156	458	754	704	-0.077	367	387	353	351	-50
1	3	5	"PFD0143"	"D17715_67"	1730	23870	150	86	89	24	88	93	39	5	1	0	46	49	11	47	74	105	0	0	0	2.000	0.500	2.000	2.130	3.243	0.342	0.005	156	491	-3	3	1.000	-2	-1	1	2	-50
1	4	5	"PFD0145"	"D17715_7"	1900	23870	150	88	90	22	87	90	28	14	1	0	46	49	14	45	58	38	3	0	0	1.000	0.750	2.875	2.333	3.926	13.007	0.017	156	526	2	7	0.000	1	1	3	4	-50
1	5	5	"PFD0147"	"D17715_76"	2110	23890	150	128	134	37	101	106	33	42	17	0	144	139	39	128	112	56	10	0	0	1.688	3.000	1.134	1.119	3.479	0.427	0.189	156	602	43	44	0.755	27	16	33	11	-50
1	6	5	"PFD0149"	"D17715_8"	2300	23870	120	580	572	184	109	113	28	100	100	0	419	399	105	142	142	19	96	95	0	1.700	1.802	1.755	1.800	1.530	1.871	0.827	120	483	748	720	0.766	471	277	463	257	0
1	7	5	"PFD0151"	"D17715_81"	2500	23870	120	1026	958	333	111	120	64	100	96	0	568	542	173	141	157	161	90	72	0	2.143	2.112	2.079	2.133	1.517	2.123	0.896	120	452	1342	1248	1.100	915	427	847	401	0
1	8	5	"PFD0153"	"D17715_89"	2680	23870	130	1449	1354	523	114	122	65	98	97	0	1679	1542	573	140	156	164	95	93	0	0.867	0.884	0.882	0.890	1.518	0.867	0.875	120	435	2874	2642	-0.205	1335	1539	1240	1402	0
1	9	5	"PFE0210"	"E18550_2"	2850	23870	120	519	510	162	113	115	29	99	99	0	1042	1014	347	139	140	22	100	99	0	0.450	0.454	0.467	0.462	1.506	0.439	0.869	120	451	1309	1272	-1.153	406	903	397	875	0
1	10	5	"PFE0213"	"E18651_3"	3060	23860	150	142	142	40	113	116	33	43	17	0	155	151	30	144	148	41	11	0	0	2.636	4.143	1.652	1.509	3.708	7.380	0.013	156	576	40	36	1.399	29	11	29	7	-50
1	11	5	"PFE0218"	"E18737_1"	3230	23870	130	737	881	672	113	116	33	85	84	0	1012	1026	733	152	163	65	80	77	0	0.726	0.879	0.784	0.790	2.381	0.894	0.802	120	452	1484	1642	-0.463	624	860	768	874	0
1	12	5	"PFE0223"	"E1884_3"	3420	23880	120	763	737	255	115	116	28	100	99	0	1646	1477	484	149	155	50	99	98	0	0.433	0.468	0.464	0.463	1.316	0.467	0.913	120	525	2145	1950	-1.208	648	1497	622	1328	0
1	13	5	"PFE0226"	"E18877_2"	3620	23870	130	639	649	253	113	115	29	98	96	0	376	358	122	146	147	21	90	89	0	2.287	2.528	2.533	2.587	1.649	2.449	0.761	120	534	756	748	1.193	526	230	536	212	0
1	14	5	"PFE0228"	"E18957_1"	3800	23870	120	1050	1040	364	109	114	40	100	99	0	570	542	177	138	143	38	96	95	0	2.178	2.304	2.297	2.435	1.766	2.306	0.870	120	517	1373	1335	1.123	941	432	931	404	0
1	15	5	"PFE0249"	"E19870_1"	4010	23860	150	130	131	35	114	118	40	22	5	0	148	146	28	143	147	37	10	0	0	3.200	5.667	1.338	1.316	4.495	7.430	0.008	156	558	21	20	1.678	16	5	17	3	-50
1	16	5	"PFE0251"	"E20152_1"	4210	23860	150	96	100	29	101	108	51	5	0	0	55	79	53	134	116	86	3	0	0	0.063	0.018	0.309	0.300	2.559	0.306	0.248	156	394	-84	-56	-3.982	-5	-79	-1	-55	-50
1	17	5	"PFE0257"	"E20313_1"	4380	23870	150	89	92	28	90	149	284	0	0	0	49	53	14	50	158	328	0	0	0	1.000	0.667	2.929	2.675	3.694	0.847	0.768	156	357	-2	5	0.000	-1	-1	2	3	-50
1	18	5	"PFE0260"	"E20360_12"	4580	23870	150	91	101	38	92	143	250	0	0	0	51	89	97	53	144	281	5	0	0	0.500	0.250	1.408	1.343	3.959	0.251	0.658	156	517	-3	45	-1.000	-1	-2	9	36	-50
1	19	5	"PFE0265"	"E20424_1"	4780	23880	100	1626	1488	784	103	115	97	97	91	0	1439	1402	696	134	117	80	96	91	0	1.167	1.092	1.113	1.071	1.513	1.127	0.879	80	395	2828	2653	0.223	1523	1305	1385	1268	0
1	20	5	"PFE0267"	"E20514_1"	4960	23880	130	1583	1508	478	118	119	31	100	100	0	1727	1643	450	149	150	19	100	100	0	0.928	0.930	0.927	0.909	1.271	0.944	0.921	120	508	3043	2884	-0.107	1465	1578	1390	1494	0
1	21	5	"PFE0293"	"E22156_1"	5150	23880	130	1949	1849	587	119	122	30	100	100	0	2177	2024	544	148	149	20	100	100	0	0.902	0.922	0.936	0.897	1.321	0.936	0.917	120	517	3859	3606	-0.149	1830	2029	1730	1876	0
1	22	5	"PFE0299"	"E22468_1"	5350	23880	140	663	657	298	115	119	28	96	94	0	631	584	231	150	151	20	97	92	0	1.139	1.249	1.275	1.270	1.958	1.273	0.872	156	648	1029	976	0.188	548	481	542	434	0
1	1	6	"PFE0302"	"E22504_2"	1350	24060	150	109	116	36	110	112	31	23	8	0	120	114	60	150	143	43	6	1	0	0.033	-0.167	0.362	0.546	4.185	0.346	0.163	156	725	-31	-30	-4.907	-1	-30	6	-36	-50
1	2	6	"PFE0309"	"E2283_4"	1540	24050	150	246	239	101	111	160	213	23	0	0	242	237	78	149	203	323	0	0	0	1.452	1.455	1.358	1.391	1.943	1.541	0.758	156	428	228	216	0.538	135	93	128	88	-50
1	3	6	"PFE0314"	"E22930_2"	1720	24050	150	88	96	45	98	151	214	1	0	0	48	60	52	55	182	342	1	0	0	1.429	-0.400	1.964	1.978	3.129	1.241	0.626	156	432	-17	3	0.515	-10	-7	-2	5	-50
1	4	6	"PFE0318"	"E23098_1"	1930	24060	150	305	398	305	96	99	28	70	65	0	379	401	325	56	93	55	68	59	0	0.647	0.875	0.957	0.916	2.734	0.933	0.856	156	465	532	647	-0.628	209	323	302	345	-50
1	5	6	"PFE0353"	"E24637_1"	2110	24060	120	1869	1786	590	101	104	27	100	100	0	1098	1061	301	132	113	51	100	100	0	1.830	1.814	1.796	1.788	1.313	1.859	0.923	120	408	2734	2614	0.872	1768	966	1685	929	0
1	6	6	"PFE0361"	"E248_3"	2300	24040	90	942	913	287	104	109	45	100	98	0	1582	1495	396	130	121	90	100	100	0	0.577	0.593	0.600	0.567	1.412	0.595	0.915	52	366	2290	2174	-0.793	838	1452	809	1365	0
1	7	6	"PFE0363"	"E24971_1"	2490	24060	110	312	309	93	108	116	50	95	82	0	412	387	118	139	143	167	76	22	0	0.747	0.810	0.774	0.744	1.927	0.704	0.672	80	450	477	449	-0.420	204	273	201	248	0
1	8	6	"PFE0367"	"E25193_1"	2660	24060	110	217	221	67	113	119	39	85	70	0	212	204	54	140	156	163	2	0	0	1.444	1.688	1.617	1.622	2.347	0.161	0.152	80	439	176	172	0.531	104	72	108	64	0
1	9	6	"PFE0373"	"E25749_1"	2870	24060	120	3340	3229	1052	107	111	29	100	100	0	1487	1464	453	130	131	19	100	100	0	2.382	2.340	2.349	2.355	1.315	2.370	0.930	120	525	4590	4456	1.252	3233	1357	3122	1334	0
1	10	6	"PFE0375"	"E25972_1"	3070	24060	130	3895	3810	1288	107	112	31	100	100	0	2202	2110	507	137	141	34	100	100	0	1.834	1.877	1.840	1.800	1.336	1.989	0.927	120	532	5853	5676	0.875	3788	2065	3703	1973	0
1	11	6	"PFF0292"	"F18577_5"	3250	24060	120	433	436	132	110	115	33	97	95	0	312	309	72	147	153	42	92	87	0	1.958	2.012	2.000	2.069	1.772	2.058	0.652	120	503	488	488	0.969	323	165	326	162	0
1	12	6	"PFF0300"	"F18770_1"	3460	24070	150	128	132	36	115	117	31	27	13	0	136	135	23	146	148	21	6	1	0	-1.300	-1.545	1.375	1.167	4.634	0.034	0.000	156	584	3	6	Error	13	-10	17	-11	-50
1	13	6	"PFF0307"	"F19110_2"	3630	24060	120	382	387	113	114	117	30	99	97	0	519	498	135	145	146	20	99	97	0	0.717	0.773	0.792	0.770	1.656	0.756	0.786	120	448	642	626	-0.481	268	374	273	353	0
1	14	6	"PFF0309"	"F19190_1"	3820	24060	120	481	469	140	115	119	48	98	95	0	492	472	119	140	143	41	98	96	0	1.040	1.066	1.115	1.052	1.638	1.083	0.818	120	525	718	686	0.056	366	352	354	332	0
1	15	6	"PFF0313"	"F19243_2"	4020	24060	120	1490	1380	456	115	116	30	100	100	0	1477	1411	408	145	146	21	100	100	0	1.032	0.999	0.989	0.977	1.310	1.011	0.932	120	425	2707	2531	0.046	1375	1332	1265	1266	0
1	16	6	"PFF0316"	"F19409_1"	4190	24050	150	130	206	178	96	103	44	46	35	0	173	184	127	59	104	83	65	26	0	0.298	0.880	0.951	0.725	2.918	1.228	0.597	156	563	148	235	-1.745	34	114	110	125	-50
1	17	6	"PFF0345"	"F20077_1"	4400	24030	150	85	86	22	87	90	25	10	1	0	48	51	10	48	60	40	1	0	0	100000.000	-0.333	3.000	2.621	3.314	4.344	0.120	156	540	-2	2	16.610	-2	0	-1	3	-50
1	18	6	"PFF0351"	"F20166_1"	4600	24060	150	112	121	44	92	97	27	44	26	0	57	104	69	51	79	47	41	30	0	3.333	0.547	0.829	0.973	3.521	0.516	0.445	156	497	26	82	1.737	20	6	29	53	-50
1	19	6	"PFF0355"	"F20234_1"	4790	24050	150	133	138	37	104	107	28	51	24	0	142	143	27	134	121	42	10	0	0	3.625	3.778	1.833	1.920	3.384	0.981	0.108	156	532	37	43	1.858	29	8	34	9	-50
1	20	6	"PFF0357"	"F20284_1"	4970	24060	120	591	577	152	113	115	29	100	100	0	301	292	71	139	140	18	95	91	0	2.951	3.033	2.926	3.177	1.646	3.006	0.790	120	461	640	617	1.561	478	162	464	153	0
1	21	6	"PFF0360"	"F20385_1"	5160	24060	120	589	597	186	116	118	27	100	100	0	703	672	209	142	144	20	99	98	0	0.843	0.908	0.899	0.947	1.576	0.893	0.867	120	405	1034	1011	-0.246	473	561	481	530	0
1	22	6	"PFF0362"	"F20385_3"	5350	24060	130	666	655	190	113	125	80	100	98	0	677	634	185	148	150	21	99	99	0	1.045	1.115	1.118	1.151	1.455	1.085	0.872	120	446	1082	1028	0.064	553	529	542	486	0
1	1	7	"PFF0380"	"F20989_1"	1370	24250	120	919	872	320	113	121	112	95	92	0	970	915	281	159	155	79	98	95	0	0.994	1.004	0.998	0.959	1.536	1.031	0.895	120	579	1617	1515	-0.009	806	811	759	756	0
1	2	7	"PFF0388"	"F21429_3"	1550	24230	110	3405	3410	1311	119	183	251	98	96	0	2038	1984	779	155	271	424	90	88	0	1.745	1.799	1.756	1.900	1.894	1.785	0.773	80	386	5169	5120	0.803	3286	1883	3291	1829	0
1	3	7	"PFF0396"	"F21560_1"	1740	24240	150	87	87	22	96	151	209	0	0	0	49	59	28	53	207	396	0	0	0	2.250	-1.500	2.146	2.037	3.544	0.223	0.263	156	467	-13	-3	1.170	-9	-4	-9	6	-50
1	4	7	"PFF0401"	"F21821_1"	1940	24250	120	410	403	200	101	104	30	85	83	0	775	716	376	132	110	55	85	84	0	0.481	0.517	0.494	0.489	1.649	0.491	0.856	120	374	952	886	-1.057	309	643	302	584	0
1	5	7	"PFF0404"	"F21902_1"	2120	24240	150	91	112	98	94	100	34	14	7	0	53	87	156	54	88	52	10	5	0	3.000	0.545	1.833	1.663	3.846	1.189	0.701	156	578	-4	51	1.585	-3	-1	18	33	-50
1	6	7	"PFF0407"	"F21981_2"	2320	24300	80	212	2622	4512	87	97	54	65	51	0	199	2013	3464	48	57	63	69	51	0	0.828	1.290	1.174	1.215	3.280	1.314	0.926	52	253	276	4500	-0.273	125	151	2535	1965	0
1	7	7	"PFF0440"	"F22946_1"	2510	24240	150	147	151	52	99	107	45	50	23	0	208	192	71	59	101	74	77	50	0	0.322	0.391	0.438	0.396	2.331	0.488	0.491	156	592	197	185	-1.634	48	149	52	133	-50
1	8	7	"PFF0446"	"F23145_4"	2680	24240	150	126	129	36	115	117	33	27	8	0	139	140	26	142	139	33	8	0	0	-3.667	-7.000	1.674	1.576	3.415	11.985	0.004	156	496	8	12	Error	11	-3	14	-2	-50
1	9	7	"PFF0452"	"F23274_1"	2840	24240	150	119	123	32	115	119	36	18	4	0	133	134	21	136	138	23	12	0	0	-1.333	-4.000	1.633	1.593	3.169	3.305	0.107	156	624	1	6	Error	4	-3	8	-2	-50
1	10	7	"PFF0458"	"F23526_2"	3080	24250	120	807	758	252	116	120	36	100	99	0	598	576	156	139	142	23	100	99	0	1.505	1.469	1.487	1.442	1.469	1.537	0.864	120	536	1150	1079	0.590	691	459	642	437	0
1	11	7	"PFF0461"	"F23551_1"	3260	24260	120	274	273	80	117	120	30	95	90	0	686	657	167	142	143	19	100	100	0	0.289	0.303	0.288	0.283	1.657	0.301	0.711	120	470	701	671	-1.793	157	544	156	515	0
1	12	7	"PFF0463"	"F23564_1"	3460	24250	120	793	773	252	118	120	31	99	99	0	951	891	256	143	146	21	99	99	0	0.835	0.876	0.895	0.861	1.381	0.883	0.901	120	493	1483	1403	-0.259	675	808	655	748	0
1	13	7	"PFF1088"	"F45524_1"	3640	24240	110	156	168	59	113	116	36	57	27	0	811	777	203	141	141	69	98	98	0	0.064	0.086	0.080	0.078	2.068	0.089	0.230	80	434	713	691	-3.962	43	670	55	636	0
1	14	7	"PFF1100"	"F45683_2"	3820	24230	90	1183	1119	318	103	125	123	100	100	0	1421	1296	334	133	149	184	100	100	0	0.839	0.874	0.853	0.863	1.306	0.871	0.884	52	358	2368	2179	-0.254	1080	1288	1016	1163	0
1	15	7	"PFF1105"	"F45820_1"	4040	24240	150	146	152	49	103	120	99	11	0	0	144	146	26	136	141	153	0	0	0	5.375	4.900	2.165	2.346	3.871	0.543	0.341	156	626	51	59	2.426	43	8	49	10	-50
1	16	7	"PFF1110"	"F46067_3"	4210	24280	110	148	200	127	105	113	47	47	41	0	172	349	329	138	128	87	46	43	0	1.265	0.450	0.339	0.294	2.467	0.354	0.735	80	432	77	306	0.339	43	34	95	211	0
1	17	7	"PFF1112"	"F46181_1"	4410	24250	110	249	243	71	100	104	30	92	86	0	586	538	178	125	108	60	96	91	0	0.323	0.346	0.354	0.343	1.801	0.307	0.712	80	472	610	556	-1.629	149	461	143	413	0
1	18	7	"PFF1114"	"F46183_2"	4590	24230	150	227	229	82	110	112	31	82	72	0	248	249	88	142	126	48	65	52	0	1.104	1.112	1.106	1.180	2.254	0.906	0.586	156	572	223	226	0.142	117	106	119	107	-50
1	19	7	"PFF1142"	"F4688_1"	4790	24250	120	1231	1160	328	116	119	32	100	100	0	1679	1574	422	144	147	25	100	100	0	0.726	0.730	0.730	0.721	1.342	0.727	0.921	120	510	2650	2474	-0.461	1115	1535	1044	1430	0
1	20	7	"PFF1151"	"F47145_2"	4990	24260	120	333	334	99	113	116	29	98	97	0	695	658	198	141	144	23	100	100	0	0.397	0.427	0.414	0.419	1.680	0.405	0.758	120	508	774	738	-1.332	220	554	221	517	0
1	21	7	"PFF1154"	"F47255_1"	5190	24210	150	146	179	123	121	170	191	8	3	0	150	149	25	145	147	21	27	5	0	5.000	14.500	2.293	2.023	3.741	96.688	0.011	156	549	30	62	2.322	25	5	58	4	-50
1	22	7	"PFF1156"	"F47255_3"	5390	24210	150	130	140	47	115	156	174	1	0	0	150	150	23	150	152	22	14	2	0	100000.000	100000.000	1.833	1.790	4.440	152.383	0.003	156	684	15	25	16.610	15	0	25	0	-50
1	1	8	"PFF1158"	"F47327_1"	1370	24440	100	282	415	387	107	110	29	61	58	0	460	499	447	161	152	54	56	56	0	0.585	0.911	0.643	0.474	2.568	0.913	0.788	80	427	474	646	-0.773	175	299	308	338	0
1	2	8	"PFF1160"	"F47350_1"	1560	24420	150	93	94	23	106	127	130	0	0	0	52	57	33	154	208	328	0	0	0	0.127	0.124	0.221	0.179	2.382	0.814	0.392	156	513	-115	-109	-2.972	-13	-102	-12	-97	-50
1	3	8	"PFF1184"	"F48253_6"	1750	24410	150	89	93	24	102	119	70	0	0	0	49	53	18	129	193	339	0	0	0	0.162	0.118	0.258	0.235	2.402	0.245	0.474	156	463	-93	-85	-2.621	-13	-80	-9	-76	-50
1	4	8	"PFF1186"	"F48363_2"	1930	24420	150	133	136	48	101	108	48	37	10	0	135	129	55	127	117	75	8	0	0	4.000	17.500	0.876	0.946	3.671	0.396	0.241	156	485	40	37	2.000	32	8	35	2	-50
1	5	8	"PFF1188"	"F48395_1"	2140	24430	150	91	95	36	92	98	36	9	6	0	51	56	23	50	84	71	2	0	0	-1.000	0.500	2.045	2.300	3.649	0.481	0.277	156	437	0	9	Error	-1	1	3	6	-50
1	6	8	"PFF1190"	"F48424_2"	2320	24430	150	90	94	29	86	93	43	10	1	0	51	57	24	47	54	50	4	1	0	1.000	0.800	2.300	2.120	3.729	2.787	0.087	156	445	8	18	0.000	4	4	8	10	-50
1	7	8	"PFF1193"	"F48446_1"	2510	24430	150	130	309	293	93	98	31	51	44	0	131	283	283	52	82	53	51	46	0	0.468	0.935	1.029	1.092	2.407	1.018	0.881	156	477	116	447	-1.094	37	79	216	231	-50
1	8	8	"PFF1195"	"F48446_5"	2710	24430	110	588	590	197	109	111	33	100	100	0	519	512	128	135	123	48	100	97	0	1.247	1.276	1.217	1.233	1.489	1.261	0.812	80	425	863	858	0.319	479	384	481	377	0
1	9	8	"PFF1220"	"F49665_1"	2890	24440	120	1324	1260	447	117	122	37	100	99	0	819	766	231	142	145	22	99	99	0	1.783	1.832	1.836	1.818	1.392	1.882	0.922	120	522	1884	1767	0.834	1207	677	1143	624	0
1	10	8	"PFF1222"	"F49677_3"	3100	24440	130	846	789	296	120	123	29	100	100	0	2628	2626	865	144	147	20	100	100	0	0.292	0.270	0.270	0.252	1.410	0.273	0.911	120	514	3210	3151	-1.775	726	2484	669	2482	0
1	11	8	"PFF1225"	"F49959_1"	3280	24430	120	1134	1108	410	115	116	31	100	100	0	516	505	159	140	131	41	95	95	0	2.710	2.721	2.701	2.905	1.819	2.758	0.894	120	432	1395	1358	1.438	1019	376	993	365	0
1	12	8	"PFF1234"	"F50107_1"	3490	24460	150	129	135	37	115	322	1056	0	0	0	156	156	32	142	307	868	0	0	0	1.000	1.429	1.208	1.255	3.664	1.369	0.934	156	574	28	34	0.000	14	14	20	14	-50
1	13	8	"PFF1237"	"F50551_1"	3650	24430	150	116	182	133	105	318	1069	0	0	0	66	189	200	127	291	883	0	0	0	-0.180	1.242	0.517	0.458	2.764	1.301	0.875	156	562	-50	139	Error	11	-61	77	62	-50
1	14	8	"PFF1239"	"F50598_1"	3840	24430	150	87	91	24	89	137	475	0	0	0	52	55	17	51	129	471	0	0	0	-2.000	0.500	2.400	2.501	3.556	1.790	0.044	156	635	-1	6	Error	-2	1	2	4	-50
1	15	8	"PFF1927"	"F960_2"	4040	24430	130	1462	1444	970	97	103	32	90	86	0	797	762	476	115	99	50	80	80	0	2.001	2.082	1.920	1.803	2.139	2.169	0.868	120	476	2047	1994	1.001	1365	682	1347	647	0
1	16	8	"PFF1931"	"F960_7"	4220	24440	130	385	383	167	118	120	31	92	89	0	427	426	135	147	149	21	95	92	0	0.954	0.950	0.932	0.863	2.020	1.042	0.768	120	505	547	544	-0.069	267	280	265	279	0
1	17	8	"PFF1933"	"F9676_1"	4430	24430	120	1075	1039	409	113	117	31	100	99	0	737	702	247	153	154	21	96	95	0	1.647	1.687	1.681	1.727	1.586	1.716	0.879	120	436	1546	1475	0.720	962	584	926	549	0
1	18	8	"PFI0003"	"I10209_1"	4610	24430	120	1670	1578	558	117	119	32	100	99	0	1494	1378	394	152	153	20	100	100	0	1.157	1.192	1.186	1.130	1.372	1.232	0.930	120	437	2895	2687	0.211	1553	1342	1461	1226	0
1	19	8	"PFI0005"	"I1033_3"	4800	24440	130	4980	4549	1804	120	122	31	100	100	0	5086	4547	1545	151	154	25	100	100	0	0.985	1.008	1.005	0.963	1.322	1.042	0.952	120	488	9795	8825	-0.022	4860	4935	4429	4396	0
1	20	8	"PFI0009"	"I10565_1"	4990	24440	120	722	724	241	115	119	31	98	98	0	446	443	136	149	151	23	95	95	0	2.044	2.071	1.977	2.110	1.534	2.100	0.840	120	418	904	903	1.031	607	297	609	294	0
1	21	8	"PFI0038"	"I1136_2"	5180	24420	150	128	133	36	116	157	175	0	0	0	173	172	41	147	149	19	55	34	0	0.462	0.680	0.745	0.849	2.895	4.384	0.014	156	654	38	42	-1.115	12	26	17	25	-50
1	22	8	"PFI0041"	"I11448_2"	5380	24430	130	14221	13281	5021	117	140	122	100	100	0	16648	14686	5612	151	154	24	100	100	0	0.855	0.906	0.908	0.913	1.377	0.889	0.958	120	584	30601	27699	-0.226	14104	16497	13164	14535	0
1	1	9	"PFI0043"	"I11495_1"	1380	24620	120	4020	4170	1867	113	116	30	100	100	0	3841	3911	1534	163	167	35	100	100	0	1.062	1.082	1.010	1.051	1.352	1.112	0.918	120	529	7585	7805	0.087	3907	3678	4057	3748	0
1	2	9	"PFI0045"	"I11523_4"	1580	24600	160	609	748	703	113	136	105	75	67	0	866	850	537	163	190	143	76	71	0	0.706	0.924	0.857	0.818	2.536	1.137	0.699	208	635	1199	1322	-0.503	496	703	635	687	0
1	3	9	"PFI0048"	"I1175_1"	1740	24610	90	415	475	308	106	129	95	71	65	0	408	380	191	152	172	149	67	46	0	1.207	1.618	1.391	1.022	3.053	1.415	0.742	52	288	565	597	0.271	309	256	369	228	0
1	4	9	"PFI0053"	"I11857_2"	1940	24620	150	93	127	107	98	109	73	13	9	0	51	114	162	52	105	96	14	12	0	5.000	0.468	2.083	1.803	3.887	0.581	0.628	156	509	-6	91	2.322	-5	-1	29	62	-50
1	5	9	"PFI0079"	"I12708_1"	2130	24610	150	90	96	33	89	94	35	10	4	0	49	53	18	47	69	67	1	0	0	0.500	1.167	2.000	1.950	3.521	5.283	0.129	156	396	3	13	-1.000	1	2	7	6	-50
1	6	9	"PFI0085"	"I12812_3"	2330	24610	150	89	92	24	86	88	21	25	5	0	49	53	14	46	47	6	35	23	0	1.000	0.857	2.188	2.062	3.797	6.940	0.071	156	352	6	13	0.000	3	3	6	7	-50
1	7	9	"PFI0087"	"I12861_2"	2510	24610	150	97	160	219	86	90	26	33	19	0	52	126	233	48	56	32	21	16	0	2.750	0.949	2.500	2.447	4.571	0.926	0.527	156	514	15	152	1.459	11	4	74	78	-50
1	8	9	"PFI0089"	"I12932_1"	2720	24610	110	427	426	180	103	107	35	91	90	0	319	314	118	124	106	53	83	75	0	1.662	1.700	1.633	1.655	1.664	1.578	0.746	80	477	519	513	0.733	324	195	323	190	0
1	9	9	"PFI0099"	"I13128_2"	2900	24620	130	6481	5948	2305	113	117	32	100	100	0	8216	7333	2757	146	148	20	100	100	0	0.789	0.812	0.814	0.822	1.449	0.808	0.930	120	539	14438	13022	-0.342	6368	8070	5835	7187	0
1	10	9	"PFI0102"	"I13218_1"	3080	24610	110	246	249	84	115	120	33	86	76	0	335	318	95	149	153	26	88	87	0	0.704	0.793	0.765	0.696	2.311	0.788	0.579	80	416	317	303	-0.506	131	186	134	169	0
1	11	9	"PFI0124"	"I13978_1"	3280	24610	150	114	148	123	108	114	39	32	17	0	83	186	322	140	132	75	19	10	0	-0.105	0.870	0.426	0.465	3.084	0.333	0.688	156	565	-51	86	Error	6	-57	40	46	-50
1	12	9	"PFI0126"	"I14041_1"	3470	24610	110	694	675	240	110	279	978	5	0	0	396	385	93	140	257	735	0	0	0	2.281	2.306	2.349	2.252	1.559	2.262	0.764	80	385	840	810	1.190	584	256	565	245	0
1	13	9	"PFI0128"	"I14195_1"	3660	24630	110	834	1788	1977	114	419	1268	46	31	0	887	2199	2363	150	388	1040	48	43	0	0.977	0.817	0.640	0.592	2.544	0.912	0.798	80	395	1457	3723	-0.034	720	737	1674	2049	0
1	14	9	"PFI0131"	"I1431_1"	3850	24610	150	96	107	52	101	141	435	0	0	0	53	67	55	121	147	424	0	0	0	0.074	-0.111	0.286	0.278	3.012	1.223	0.340	156	586	-73	-48	-3.766	-5	-68	6	-54	-50
1	15	9	"PFI0137"	"I14413_3"	4050	24620	120	4710	4363	1556	110	113	33	100	100	0	2706	2565	840	142	127	45	100	100	0	1.794	1.755	1.753	1.717	1.351	1.780	0.930	120	496	7164	6676	0.843	4600	2564	4253	2423	0
1	16	9	"PFI0141"	"I14670_1"	4240	24620	130	1292	1257	462	119	121	31	99	99	0	619	598	181	143	145	18	99	98	0	2.464	2.501	2.439	2.465	1.534	2.610	0.903	120	535	1649	1593	1.301	1173	476	1138	455	0
1	17	9	"PFJ0122"	"J167_5"	4440	24590	150	130	136	39	113	116	31	37	15	0	141	141	28	146	147	19	17	4	0	-3.400	-4.600	1.731	1.677	4.670	10.753	0.005	156	531	12	18	Error	17	-5	23	-5	-50
1	18	9	"PFJ0124"	"J167_7"	4590	24620	150	132	131	34	114	116	31	33	7	0	134	133	24	147	149	19	6	0	0	-1.385	-1.214	1.340	1.532	5.117	0.181	0.015	156	517	5	3	Error	18	-13	17	-14	-50
1	19	9	"PFJ0128"	"J170_18"	4800	24620	120	455	446	161	115	115	28	96	95	0	479	449	143	149	150	20	95	95	0	1.030	1.103	1.106	1.069	1.819	1.133	0.792	120	414	670	631	0.043	340	330	331	300	0
1	20	9	"PFJ0137"	"J171_6"	4960	24610	150	113	115	31	116	119	31	14	4	0	129	129	29	151	153	22	5	1	0	0.136	0.045	0.686	0.676	3.855	0.020	0.000	156	540	-25	-23	-2.874	-3	-22	-1	-22	-50
1	21	9	"PFJ0150"	"J181_2"	5180	24620	120	1237	1172	442	113	116	29	100	100	0	926	913	332	145	148	19	99	98	0	1.439	1.379	1.350	1.455	1.709	1.378	0.893	120	570	1905	1827	0.525	1124	781	1059	768	0
1	22	9	"PFJ0153"	"J181_9"	5390	24620	130	1717	1639	611	109	112	28	100	100	0	1608	1570	531	146	148	22	100	100	0	1.100	1.074	1.062	1.051	1.399	1.105	0.906	120	585	3070	2954	0.137	1608	1462	1530	1424	0
1	1	10	"PFJ0179"	"J198_2"	1380	24800	150	145	151	51	106	112	56	39	9	0	173	177	69	143	137	80	22	5	0	1.300	1.324	0.823	0.825	3.925	0.636	0.591	156	859	69	79	0.379	39	30	45	34	-50
1	2	10	"PFJ0184"	"J206_1"	1570	24780	90	1149	1128	427	108	131	119	100	98	0	1011	1015	414	139	154	152	94	88	0	1.194	1.164	1.153	1.282	1.931	1.100	0.885	52	310	1913	1896	0.256	1041	872	1020	876	0
1	3	10	"PFJ0186"	"J206_6"	1760	24800	150	106	205	258	91	106	85	20	17	0	51	152	203	50	91	106	27	17	0	15.000	1.118	1.316	1.381	3.428	1.107	0.715	156	689	16	216	3.907	15	1	114	102	-50
1	4	10	"PFJ0188"	"J212_1"	1950	24800	150	94	97	25	84	87	22	28	12	0	50	57	22	45	46	8	35	21	0	2.000	1.083	1.500	1.369	3.698	5.127	0.051	156	603	15	25	1.000	10	5	13	12	-50
1	5	10	"PFJ0190"	"J212_4"	2140	24780	150	89	90	20	83	86	21	23	2	0	48	49	9	45	46	6	31	11	0	2.000	1.750	3.000	2.580	3.283	55.316	0.002	156	438	9	11	1.000	6	3	7	4	-50
1	6	10	"PFJ0197"	"J218_1"	2330	24800	150	87	89	20	83	85	20	25	3	0	48	50	10	46	46	6	28	11	0	2.000	1.500	2.300	2.390	3.839	28.649	0.006	156	385	6	10	1.000	4	2	6	4	-50
1	7	10	"PFJ0220"	"J222_7"	2510	24800	150	83	86	20	89	93	25	9	0	0	48	50	10	49	71	43	1	0	0	6.000	-3.000	3.000	2.598	3.663	0.447	0.137	156	518	-7	-2	2.585	-6	-1	-3	1	-50
1	8	10	"PFJ0228"	"J227_3"	2720	24810	120	772	746	292	104	107	30	98	97	0	1193	1118	458	133	115	48	95	95	0	0.630	0.652	0.638	0.651	1.578	0.621	0.908	120	532	1728	1627	-0.666	668	1060	642	985	0
1	9	10	"PFJ0231"	"J22_1"	2900	24810	120	314	320	114	111	114	29	93	89	0	276	278	94	143	144	17	89	85	0	1.526	1.548	1.497	1.548	2.043	1.512	0.680	120	448	336	344	0.610	203	133	209	135	0
1	10	10	"PFJ0233"	"J22_3"	3080	24810	150	108	112	27	111	117	32	14	1	0	134	133	26	146	151	26	4	0	0	0.250	-0.077	0.757	0.926	3.652	14.240	0.001	156	596	-15	-12	-2.000	-3	-12	1	-13	-50
1	11	10	"PFJ0238"	"J232_6"	3280	24800	150	101	147	103	110	115	36	28	23	0	63	133	124	149	148	67	19	14	0	0.105	-2.313	0.416	0.485	2.742	0.669	0.459	156	610	-95	21	-3.256	-9	-86	37	-16	-50
1	12	10	"PFJ0242"	"J236_1"	3470	24800	120	1435	1507	675	106	110	34	99	99	0	928	926	409	138	132	76	95	91	0	1.682	1.778	1.658	1.797	1.711	1.745	0.900	120	502	2119	2189	0.750	1329	790	1401	788	0
1	13	10	"PFJ0262"	"J248_1"	3650	24790	150	145	149	43	110	117	107	7	0	0	177	181	42	142	135	86	14	0	0	1.000	1.000	1.065	0.987	3.122	1.643	0.333	156	591	70	78	0.000	35	35	39	39	-50
1	14	10	"PFJ0264"	"J248_11"	3820	24820	150	113	114	26	117	122	105	0	0	0	136	134	28	153	155	75	0	0	0	0.235	0.158	0.943	0.958	4.300	2.058	0.010	156	613	-21	-22	-2.087	-4	-17	-3	-19	-50
1	15	10	"PFJ0267"	"J248_5"	4050	24800	110	231	233	84	118	120	30	80	71	0	179	176	39	147	148	19	61	45	0	3.531	3.966	2.748	2.672	3.222	4.037	0.293	80	494	145	144	1.820	113	32	115	29	0
1	16	10	"PFJ0271"	"J252_2"	4240	24810	120	699	674	225	114	117	30	99	97	0	437	424	131	143	145	18	95	94	0	1.990	1.993	1.933	2.094	1.643	1.999	0.856	120	519	879	841	0.993	585	294	560	281	0
1	17	10	"PFJ0273"	"J252_4"	4440	24810	120	270	278	83	113	116	30	93	89	0	254	246	63	143	146	18	91	88	0	1.414	1.602	1.497	1.533	1.938	1.656	0.627	120	505	268	268	0.500	157	111	165	103	0
1	18	10	"PFJ0275"	"J2541_2"	4620	24810	120	846	820	304	111	112	29	100	99	0	573	541	181	146	148	19	95	94	0	1.721	1.795	1.833	1.838	1.644	1.836	0.872	120	451	1162	1104	0.784	735	427	709	395	0
1	19	10	"PFK0357"	"Kn3479_1"	4810	24810	150	131	139	49	112	115	29	36	16	0	165	174	48	149	153	23	41	16	0	1.188	1.080	1.138	1.229	3.365	1.374	0.174	156	560	35	52	0.248	19	16	27	25	-50
1	20	10	"PFK0369"	"Kn3690_1"	5000	24810	120	1277	1234	497	117	119	30	100	99	0	1331	1270	503	152	154	23	100	100	0	0.984	0.999	0.996	1.023	1.488	0.994	0.925	120	486	2339	2235	-0.023	1160	1179	1117	1118	0
1	21	10	"PFK0371"	"Kn3698_1"	5190	24820	120	605	562	218	113	115	28	97	95	0	566	537	171	147	149	18	98	95	0	1.174	1.151	1.144	1.102	1.586	1.206	0.866	120	517	911	839	0.232	492	419	449	390	0
1	22	10	"PFK0373"	"Kn3698_4"	5380	24810	110	915	924	357	105	110	36	98	98	0	762	747	283	143	147	33	98	95	0	1.309	1.356	1.343	1.409	1.587	1.337	0.921	80	427	1429	1423	0.388	810	619	819	604	0
1	1	11	"PFK0375"	"Kn3744_1"	1380	25020	100	559	1043	1029	105	124	91	58	53	0	438	1010	1067	148	154	104	56	50	0	1.566	1.088	0.937	0.809	2.805	1.050	0.847	80	427	744	1800	0.647	454	290	938	862	0
1	2	11	"PFK0378"	"Kn3773_1"	1570	24980	150	88	90	24	97	123	112	0	0	0	53	55	14	55	123	143	0	0	0	4.500	100000.000	3.194	2.875	3.179	0.505	0.446	156	706	-11	-7	2.170	-9	-2	-7	0	-50
1	3	11	"PFK0408"	"Kn4447_1"	1710	25010	90	137	247	202	89	92	24	59	50	0	190	256	185	48	65	51	75	61	0	0.338	0.760	0.682	0.555	2.724	0.937	0.810	52	332	190	366	-1.565	48	142	158	208	0
1	4	11	"PFK0410"	"Kn4524_1"	1960	25060	150	98	195	330	90	96	37	26	15	0	54	114	139	47	66	45	32	23	0	1.143	1.567	1.637	1.334	4.616	2.535	0.668	156	699	15	172	0.193	8	7	105	67	-50
1	5	11	"PFK0412"	"Kn459_3"	2140	24990	150	111	459	613	96	105	43	40	35	0	55	303	434	51	89	57	33	31	0	3.750	1.440	2.042	2.420	2.850	1.409	0.871	156	581	19	615	1.907	15	4	363	252	-50
1	6	11	"PFK0415"	"Kn4670_1"	2320	24980	150	86	88	21	101	110	41	0	0	0	47	48	8	117	119	86	0	0	0	0.214	0.188	0.329	0.246	2.332	0.276	0.343	156	482	-85	-82	-2.222	-15	-70	-13	-69	-50
1	7	11	"PFK0423"	"Kn4895_2"	2510	24990	150	135	144	58	106	110	33	44	29	0	142	126	64	135	133	74	7	1	0	4.143	-4.222	0.919	0.861	4.436	0.423	0.242	156	568	36	29	2.051	29	7	38	-9	-50
1	8	11	"PFK0431"	"Kn5081_1"	2720	25000	120	826	759	272	110	112	25	98	97	0	1051	951	318	139	141	18	100	99	0	0.785	0.799	0.773	0.782	1.498	0.797	0.885	120	514	1628	1461	-0.349	716	912	649	812	0
1	9	11	"PFK0462"	"Kn585_3"	2910	25000	120	732	719	315	111	113	27	98	95	0	709	683	248	141	143	19	95	95	0	1.093	1.122	1.149	1.128	1.771	1.172	0.879	120	473	1189	1150	0.129	621	568	608	542	0
1	10	11	"PFK0466"	"Kn588_2"	3090	25000	120	621	616	213	114	115	29	100	98	0	404	396	128	144	146	21	96	92	0	1.950	1.992	2.036	2.112	1.686	1.950	0.838	120	477	767	754	0.963	507	260	502	252	0
1	11	11	"PFK0469"	"Kn5905_4"	3290	25000	120	616	594	206	116	118	29	98	95	0	538	519	164	152	153	22	97	97	0	1.295	1.302	1.246	1.304	1.763	1.328	0.808	120	490	886	845	0.373	500	386	478	367	0
1	12	11	"PFK0476"	"Kn603_2"	3450	25000	110	6961	6943	6044	110	165	398	71	68	0	8155	6794	5679	148	238	750	67	62	0	0.856	1.028	1.103	1.055	2.854	1.027	0.906	80	483	14858	13479	-0.225	6851	8007	6833	6646	0
1	13	11	"PFK0484"	"Kn656_1"	3680	24990	100	439	432	168	111	114	31	95	92	0	444	426	140	140	129	47	92	88	0	1.079	1.122	1.082	1.108	1.737	1.054	0.784	80	453	632	607	0.110	328	304	321	286	0
1	14	11	"PFK0486"	"Kn657_2"	3860	25000	130	445	432	177	117	118	28	91	88	0	1084	1008	394	148	149	23	97	96	0	0.350	0.366	0.355	0.322	1.856	0.371	0.864	120	529	1264	1175	-1.513	328	936	315	860	0
1	15	11	"PFK0519"	"Kn819_1"	4050	25000	120	10085	9803	4570	118	119	32	100	100	0	5113	5122	2173	145	147	23	100	100	0	2.006	1.946	1.901	1.886	1.328	2.051	0.918	120	534	14935	14662	1.004	9967	4968	9685	4977	0
1	16	11	"PFK0523"	"Kn8362_1"	4240	24990	130	472	442	171	113	117	32	95	91	0	405	383	135	140	143	22	91	86	0	1.355	1.354	1.314	1.330	1.777	1.346	0.805	120	566	624	572	0.438	359	265	329	243	0
1	17	11	"PFK0526"	"Kn8409_1"	4440	25000	130	973	912	361	111	114	29	98	96	0	615	575	200	142	143	17	95	93	0	1.822	1.850	1.776	1.860	1.611	1.901	0.902	120	546	1335	1234	0.866	862	473	801	433	0
1	18	11	"PFK0538"	"Kn906_1"	4630	25000	120	332	326	114	111	112	28	94	88	0	359	342	108	147	149	19	90	90	0	1.042	1.103	1.023	1.054	1.734	1.111	0.750	120	430	433	410	0.060	221	212	215	195	0
1	19	11	"PFK0541"	"Kn918_1"	4820	25000	120	1100	1041	406	117	118	29	99	99	0	1186	1095	365	152	154	21	100	100	0	0.951	0.980	0.961	0.923	1.461	1.007	0.903	120	475	2017	1867	-0.073	983	1034	924	943	0
1	20	11	"PFK0549"	"Kn945_1"	5010	25000	120	1518	1442	532	120	122	30	99	99	0	1371	1289	399	152	153	20	100	100	0	1.147	1.163	1.153	1.103	1.493	1.185	0.914	120	512	2617	2459	0.198	1398	1219	1322	1137	0
1	21	11	"PFK1038"	"Ks510_8"	5200	25000	120	357	362	119	112	115	29	95	93	0	1353	1310	453	143	144	17	100	100	0	0.202	0.214	0.201	0.206	1.712	0.203	0.794	120	527	1455	1417	-2.304	245	1210	250	1167	0
1	22	11	"PFK1040"	"Ks51_11"	5390	25000	130	2329	2118	841	106	112	36	100	100	0	1384	1286	432	140	143	30	100	100	0	1.787	1.756	1.768	1.697	1.394	1.832	0.923	120	554	3467	3158	0.838	2223	1244	2012	1146	0
1	1	12	"PFK1042"	"Ks51_2"	1410	25190	150	176	252	166	110	127	81	46	30	0	314	366	174	152	174	94	80	42	0	0.407	0.664	0.477	0.474	2.410	0.925	0.529	156	724	228	356	-1.295	66	162	142	214	-50
1	2	12	"PFK1044"	"Ks51_4"	1580	25190	130	1383	1305	556	110	130	89	98	95	0	757	761	261	152	167	108	95	90	0	2.104	1.962	1.869	1.883	1.550	2.067	0.846	120	548	1878	1804	1.073	1273	605	1195	609	0
1	3	12	"PFK1046"	"Ks51_6"	1770	25200	80	326	331	147	97	103	43	86	78	0	278	269	118	54	96	63	80	78	0	1.022	1.088	1.164	1.069	1.952	1.277	0.634	52	298	453	449	0.032	229	224	234	215	0
1	4	12	"PFK1048"	"Ks532_3"	1940	25200	150	158	161	56	95	102	42	64	36	0	162	162	40	51	82	54	92	51	0	0.568	0.595	0.651	0.532	2.403	0.826	0.368	156	603	174	177	-0.817	63	111	66	111	-50
1	5	12	"PFK1074"	"Ks56_11"	2120	25180	80	313	294	85	126	140	64	88	65	0	241	231	50	135	138	44	84	57	0	1.764	1.750	1.747	1.744	1.861	2.035	0.545	52	300	293	264	0.819	187	106	168	96	0
1	6	12	"PFK1076"	"Ks56_16"	2350	25180	150	86	87	21	108	121	53	0	0	0	53	62	40	134	136	79	1	0	0	0.272	0.292	0.324	0.280	2.007	0.272	0.388	156	746	-103	-93	-1.880	-22	-81	-21	-72	-50
1	7	12	"PFK1078"	"Ks56_18"	2530	25170	80	268	265	85	115	123	50	86	73	0	377	367	99	136	144	81	90	75	0	0.635	0.649	0.693	0.594	2.282	0.612	0.630	52	288	394	381	-0.656	153	241	150	231	0
1	8	12	"PFK1080"	"Ks56_23"	2720	25190	120	480	480	162	113	117	35	99	94	0	403	410	149	140	147	39	92	88	0	1.395	1.359	1.362	1.428	1.654	1.313	0.787	120	542	630	637	0.481	367	263	367	270	0
1	9	12	"PFK1082"	"Ks56_26"	2920	25200	150	117	119	29	112	113	27	25	6	0	129	125	23	142	143	19	4	0	0	-0.385	-0.412	1.385	1.001	4.350	0.088	0.003	156	603	-8	-10	Error	5	-13	7	-17	-50
1	10	12	"PFK1085"	"Ks56_32"	3100	25190	120	969	993	368	115	117	30	100	99	0	1153	1070	367	145	146	21	99	99	0	0.847	0.949	0.961	0.971	1.488	0.942	0.892	120	481	1862	1803	-0.239	854	1008	878	925	0
1	11	12	"PFK1110"	"Ks624_12"	3290	25190	120	553	554	202	116	119	31	98	96	0	624	601	206	148	149	22	97	97	0	0.918	0.967	0.942	0.997	1.540	0.956	0.867	120	537	913	891	-0.123	437	476	438	453	0
1	12	12	"PFK1113"	"Ks624_4"	3490	25190	120	1385	1325	487	115	173	409	93	77	0	715	693	228	152	264	767	16	0	0	2.256	2.237	2.236	2.236	1.413	2.265	0.916	120	456	1833	1751	1.174	1270	563	1210	541	0
1	13	12	"PFK1115"	"Ks625_10"	3640	25210	150	123	130	40	115	156	341	0	0	0	145	145	33	150	227	640	0	0	0	-1.600	-3.000	1.276	1.056	3.447	4.193	0.015	156	660	3	10	Error	8	-5	15	-5	-50
1	14	12	"PFK1117"	"Ks625_14"	3870	25190	120	3024	2966	1261	117	119	29	100	100	0	1283	1274	480	148	149	20	99	98	0	2.561	2.530	2.492	2.566	1.399	2.595	0.937	120	490	4042	3975	1.357	2907	1135	2849	1126	0
1	15	12	"PFK1119"	"Ks625_7"	4050	25190	130	1395	1299	537	116	118	28	100	100	0	614	587	208	146	147	19	98	97	0	2.733	2.683	2.590	2.725	1.620	2.761	0.885	120	513	1747	1624	1.450	1279	468	1183	441	0
1	16	12	"PFK1122"	"Ks646_2"	4240	25190	120	1467	1395	559	111	113	28	100	100	0	639	616	214	141	142	18	99	97	0	2.723	2.703	2.645	2.770	1.515	2.748	0.885	120	545	1854	1759	1.445	1356	498	1284	475	0
1	17	12	"PFK1144"	"Ks66_16"	4440	25190	120	511	503	179	108	112	30	95	95	0	1023	979	377	141	142	18	100	100	0	0.457	0.471	0.468	0.468	1.746	0.447	0.873	120	506	1285	1233	-1.130	403	882	395	838	0
1	18	12	"PFK1146"	"Ks66_3"	4640	25160	150	123	131	42	109	112	29	34	15	0	145	149	30	143	145	20	26	15	0	7.000	3.667	1.480	1.337	4.029	5.491	0.025	156	603	16	28	2.807	14	2	22	6	-50
1	19	12	"PFK1149"	"Ks66_7"	4840	25200	130	247	251	82	115	116	29	91	82	0	484	460	142	147	149	20	97	95	0	0.392	0.435	0.447	0.420	1.756	0.446	0.723	120	455	469	449	-1.352	132	337	136	313	0
1	20	12	"PFK1151"	"Ks68_13"	5020	25200	120	5835	5479	2097	115	117	33	100	100	0	6681	6187	2116	147	149	29	100	100	0	0.875	0.888	0.899	0.867	1.426	0.903	0.931	120	341	12254	11404	-0.192	5720	6534	5364	6040	0
1	21	12	"PFK1153"	"Ks692_12"	5180	25230	150	124	124	32	111	115	31	22	8	0	137	136	28	139	142	25	11	2	0	-6.500	-4.333	1.561	1.423	4.284	0.792	0.104	156	545	11	10	Error	13	-2	13	-3	-50
1	22	12	"PFK1155"	"Ks692_6"	5390	25190	130	203	200	68	110	113	29	74	65	0	192	193	46	139	141	18	78	66	0	1.755	1.667	1.667	1.597	2.624	1.940	0.387	120	580	146	144	0.811	93	53	90	54	0
1	1	13	"PFM0107"	"M17691_2"	1390	25370	120	619	593	210	108	112	32	100	97	0	438	428	140	144	151	42	93	90	0	1.738	1.708	1.613	1.693	1.478	1.706	0.843	120	543	805	769	0.798	511	294	485	284	0
1	2	13	"PFM0110"	"M18079_3"	1580	25380	110	382	384	135	115	124	84	90	76	0	352	339	96	149	171	210	45	1	0	1.315	1.416	1.345	1.395	1.737	0.552	0.561	80	471	470	459	0.395	267	203	269	190	0
1	3	13	"PFM0112"	"M18079_5"	1760	25390	100	235	1016	1141	105	109	38	61	55	0	192	995	1088	144	130	48	50	48	0	2.708	1.071	0.884	0.652	3.119	1.110	0.913	80	416	178	1762	1.437	130	48	911	851	0
1	4	13	"PFM0116"	"M18377_2"	1930	25380	150	111	111	26	103	108	41	10	0	0	120	114	36	133	120	52	0	0	0	-0.615	-0.421	0.803	0.788	3.418	0.276	0.122	156	663	-5	-11	Error	8	-13	8	-19	-50
1	5	13	"PFM0118"	"M1840_2"	2150	25380	100	282	273	108	109	116	45	83	72	0	258	245	86	145	137	46	71	61	0	1.531	1.640	1.525	1.322	1.938	1.490	0.614	80	500	286	264	0.614	173	113	164	100	0
1	6	13	"PFM0121"	"M18869_1"	2330	25410	80	232	299	239	106	110	31	57	55	0	437	543	513	145	131	53	55	53	0	0.432	0.485	0.390	0.343	2.067	0.441	0.865	52	249	418	591	-1.213	126	292	193	398	0
1	7	13	"PFM0142"	"M196_6"	2450	25380	120	249	361	310	103	108	39	55	51	0	141	252	224	135	121	58	45	42	0	24.333	2.205	1.064	0.821	3.352	1.486	0.774	120	544	152	375	4.605	146	6	258	117	0
1	8	13	"PFM0144"	"M196_8"	2650	25370	110	906	866	347	111	114	33	97	93	0	1985	1767	662	143	148	34	100	100	0	0.432	0.465	0.458	0.445	1.604	0.461	0.906	80	519	2637	2379	-1.212	795	1842	755	1624	0
1	9	13	"PFM0148"	"M19895_2"	2840	25380	110	244	243	75	107	111	27	92	90	0	220	212	60	143	145	26	80	67	0	1.779	1.971	1.585	1.816	2.108	1.980	0.500	80	492	214	205	0.831	137	77	136	69	0
1	10	13	"PFM0152"	"M20060_1"	3030	25370	110	397	401	136	110	112	30	98	97	0	303	296	84	143	145	20	92	88	0	1.794	1.902	1.754	1.885	1.839	2.025	0.680	80	488	447	444	0.843	287	160	291	153	0
1	11	13	"PFM0154"	"M20186_2"	3220	25380	90	137	154	49	112	115	27	46	38	0	496	541	298	148	151	24	88	84	0	0.072	0.107	0.139	0.159	3.658	0.093	0.275	52	398	373	435	-3.799	25	348	42	393	0
1	12	13	"PFM0156"	"M20989_1"	3410	25370	110	1101	1057	410	114	117	33	98	98	0	1143	1045	392	147	151	31	97	97	0	0.991	1.050	0.993	1.079	1.487	1.011	0.878	80	505	1983	1841	-0.013	987	996	943	898	0
1	13	13	"PFM0179"	"M22143_2"	3610	25370	120	574	566	217	114	116	29	97	96	0	394	383	111	150	152	27	93	93	0	1.885	1.940	1.921	1.846	1.521	2.056	0.824	120	463	704	685	0.915	460	244	452	233	0
1	14	13	"PFM0182"	"M22193_2"	3800	25370	120	944	905	339	114	118	30	99	98	0	730	673	218	147	149	19	98	96	0	1.424	1.504	1.478	1.507	1.525	1.530	0.882	120	493	1413	1317	0.510	830	583	791	526	0
1	15	13	"PFM0184"	"M22193_8"	3990	25370	130	438	418	150	112	116	30	95	93	0	611	580	202	147	148	20	95	95	0	0.703	0.707	0.713	0.675	1.730	0.690	0.854	120	551	790	739	-0.509	326	464	306	433	0
1	16	13	"PFM0186"	"M22451_2"	4180	25370	80	160	163	47	115	118	32	63	30	0	141	146	30	145	145	18	25	15	0	-11.250	48.000	2.040	1.999	3.160	5.601	0.019	52	328	41	49	Error	45	-4	48	1	0
1	17	13	"PFM0193"	"M22678_3"	4380	25380	120	2614	2609	1250	109	113	30	100	99	0	1700	1644	757	145	146	18	100	97	0	1.611	1.668	1.686	1.715	1.503	1.676	0.929	120	543	4060	3999	0.688	2505	1555	2500	1499	0
1	18	13	"PFM0196"	"M2305_1"	4570	25380	120	304	311	119	110	114	29	95	90	0	306	308	102	146	146	19	89	88	0	1.212	1.241	1.096	1.084	1.804	1.290	0.656	120	514	354	363	0.278	194	160	201	162	0
1	19	13	"PFM0218"	"M24561_3"	4760	25380	130	1363	1288	503	112	115	28	100	100	0	1255	1142	434	144	144	18	100	99	0	1.126	1.178	1.181	1.214	1.537	1.185	0.922	120	450	2362	2174	0.171	1251	1111	1176	998	0
1	20	13	"PFM0224"	"M24933_22"	4960	25350	150	129	128	31	111	113	29	33	8	0	139	143	28	142	144	20	21	8	0	-6.000	17.000	1.563	1.787	3.896	12.407	0.003	156	465	15	18	Error	18	-3	17	1	-50
1	21	13	"PFM0227"	"M24933_9"	5150	25380	120	170	174	43	109	111	28	82	54	0	158	158	34	140	141	18	49	25	0	3.389	3.611	2.814	2.661	3.908	4.122	0.097	120	361	79	83	1.761	61	18	65	18	0
1	22	13	"PFM0229"	"M25032_3"	5340	25380	120	1719	1601	625	112	114	29	100	100	0	1905	1745	578	146	146	19	100	100	0	0.914	0.931	0.917	0.883	1.471	0.954	0.937	120	497	3366	3088	-0.130	1607	1759	1489	1599	0
1	1	14	"PFM0231"	"M2511_3"	1370	25560	150	129	138	46	108	123	124	3	0	0	152	156	29	143	143	58	7	0	0	2.333	2.308	1.840	1.764	3.292	2.303	0.494	156	876	30	43	1.222	21	9	30	13	-50
1	2	14	"PFM0234"	"M25344_2"	1530	25560	110	905	876	212	116	123	87	100	98	0	518	499	127	146	162	226	85	21	0	2.121	2.153	2.107	2.284	1.467	2.152	0.850	80	410	1161	1113	1.085	789	372	760	353	0
1	3	14	"PFM0693"	"M50721_5"	1690	25570	110	590	574	247	117	124	84	95	92	0	794	819	555	150	172	221	91	72	0	0.734	0.683	0.770	0.736	1.601	0.500	0.690	80	417	1117	1126	-0.445	473	644	457	669	0
1	4	14	"PFM0695"	"M51089_1"	1880	25570	110	500	482	161	115	117	31	95	95	0	451	432	134	146	150	31	96	93	0	1.262	1.283	1.267	1.293	1.806	1.284	0.800	80	452	690	653	0.336	385	305	367	286	0
1	5	14	"PFM0698"	"M51323_1"	2080	25570	120	2994	3012	1248	115	117	30	100	100	0	1957	1906	748	147	148	22	100	100	0	1.591	1.647	1.644	1.684	1.657	1.674	0.924	120	560	4689	4656	0.670	2879	1810	2897	1759	0
1	6	14	"PFM0702"	"M5172_2"	2270	25570	110	720	698	256	113	117	29	100	98	0	411	400	127	147	150	24	93	91	0	2.299	2.312	2.276	2.391	1.563	2.248	0.859	80	465	871	838	1.201	607	264	585	253	0
1	7	14	"PFM0705"	"M52114_1"	2460	25580	120	2523	2323	978	113	115	30	100	99	0	1545	1544	585	143	146	22	100	100	0	1.719	1.577	1.553	1.486	1.611	1.625	0.917	120	493	3812	3611	0.782	2410	1402	2210	1401	0
1	8	14	"PFM0710"	"M52423_1"	2650	25580	120	1862	1832	661	109	112	29	100	100	0	1004	1002	335	144	146	25	100	100	0	2.038	2.008	2.092	2.031	1.463	2.055	0.910	120	537	2613	2581	1.027	1753	860	1723	858	0
1	9	14	"PFM0728"	"M53642_4"	2850	25580	120	938	916	390	110	112	28	97	95	0	1043	993	400	144	145	18	98	96	0	0.921	0.949	0.947	0.897	1.826	0.954	0.901	120	548	1727	1655	-0.119	828	899	806	849	0
1	10	14	"PFM0732"	"M53850_1"	3030	25570	110	536	527	186	110	114	32	96	96	0	7641	7602	2909	147	187	423	100	100	0	0.057	0.056	0.056	0.056	1.438	0.054	0.847	80	488	7920	7872	-4.137	426	7494	417	7455	0
1	11	14	"PFM0734"	"M53930_1"	3230	25580	120	2964	2733	1112	114	117	35	100	100	0	1941	1744	678	150	186	393	95	84	0	1.591	1.643	1.652	1.708	1.769	1.665	0.927	120	566	4641	4213	0.670	2850	1791	2619	1594	0
1	12	14	"PFM0738"	"M54370_2"	3420	25570	120	216	217	65	116	118	33	83	68	0	166	165	37	148	152	30	35	8	0	5.556	5.941	3.672	3.716	2.545	4.359	0.166	120	540	118	118	2.474	100	18	101	17	0
1	13	14	"PFM0742"	"M5455_1"	3610	25580	120	3157	3044	977	114	116	30	100	100	0	1664	1593	476	149	150	18	100	100	0	2.009	2.029	2.011	2.027	1.354	2.069	0.930	120	510	4558	4374	1.006	3043	1515	2930	1444	0
1	14	14	"PFM0744"	"M5455_6"	3810	25580	120	452	445	152	114	116	29	96	94	0	368	355	109	148	149	17	93	90	0	1.536	1.599	1.601	1.518	1.804	1.608	0.776	120	528	558	538	0.620	338	220	331	207	0
1	15	14	"PFM0765"	"M55888_4"	4000	25570	120	704	674	254	111	114	27	99	95	0	605	580	222	147	149	19	94	93	0	1.295	1.300	1.246	1.276	1.730	1.275	0.835	120	496	1051	996	0.373	593	458	563	433	0
1	16	14	"PFM0770"	"M55941_1"	4180	25580	150	112	119	33	116	117	30	20	5	0	129	127	24	150	151	21	3	0	0	0.190	-0.130	0.857	0.765	4.087	5.037	0.011	156	723	-25	-20	-2.392	-4	-21	3	-23	-50
1	17	14	"PFM0772"	"M56059_1"	4400	25570	120	288	287	83	112	113	30	96	90	0	654	598	202	150	152	21	95	95	0	0.349	0.391	0.387	0.393	1.847	0.366	0.771	120	515	680	623	-1.518	176	504	175	448	0
1	18	14	"PFM0780"	"M56462_2"	4570	25580	120	1023	973	410	112	115	30	97	97	0	2210	2025	715	149	149	19	100	100	0	0.442	0.459	0.447	0.420	1.519	0.467	0.899	120	494	2972	2737	-1.178	911	2061	861	1876	0
1	19	14	"PFM0782"	"M56512_15"	4770	25520	150	121	126	39	116	119	30	30	7	0	145	145	24	149	149	20	13	3	0	-1.250	-2.500	1.673	1.939	4.257	77.943	0.000	156	688	1	6	Error	5	-4	10	-4	-50
1	20	14	"PFM0785"	"M56710_1"	4970	25570	120	953	908	308	114	118	30	100	100	0	873	829	291	148	149	20	97	97	0	1.157	1.166	1.156	1.204	1.447	1.137	0.897	120	516	1564	1475	0.211	839	725	794	681	0
1	21	14	"PFM0809"	"M58416_1"	5150	25570	150	108	112	26	114	116	29	12	2	0	114	115	21	145	146	19	0	0	0	0.194	0.067	0.619	0.545	3.153	3.386	0.013	156	548	-37	-32	-2.369	-6	-31	-2	-30	-50
1	22	14	"PFM0815"	"M58784_1"	5350	25560	150	115	116	30	109	111	27	21	6	0	129	128	27	144	145	17	9	1	0	-0.400	-0.438	0.867	1.042	3.842	141.382	0.000	156	697	-9	-9	Error	6	-15	7	-16	-50
1	1	15	"PFM0817"	"M58847_5"	1360	25780	110	1228	1291	851	109	131	167	85	82	0	708	658	335	141	143	76	87	78	0	1.974	2.286	2.189	2.118	1.680	2.446	0.852	80	463	1686	1699	0.981	1119	567	1182	517	0
1	2	15	"PFM0820"	"M5894_7"	1540	25760	110	819	755	322	113	113	32	100	97	0	463	449	149	150	141	50	90	90	0	2.256	2.147	2.052	2.027	1.673	2.133	0.799	80	512	1019	941	1.174	706	313	642	299	0
1	3	15	"PFM0824"	"M59170_6"	1740	25730	150	121	128	40	115	117	30	27	8	0	147	149	29	147	149	30	10	2	0	100000.000	6.500	1.286	1.389	4.435	1.940	0.031	156	717	6	15	16.610	6	0	13	2	-50
1	4	15	"PFM0828"	"M59497_4"	1930	25760	120	1031	991	355	112	115	30	100	100	0	1300	1238	454	142	144	21	99	99	0	0.794	0.802	0.801	0.825	1.538	0.784	0.926	120	487	2077	1975	-0.333	919	1158	879	1096	0
1	5	15	"PFN0330"	"N134_61"	2110	25760	120	157	160	46	112	116	30	65	40	0	365	356	120	144	146	19	93	91	0	0.204	0.226	0.274	0.254	2.263	0.208	0.296	120	485	266	260	-2.296	45	221	48	212	0
1	6	15	"PFN0332"	"N134_67"	2300	25760	120	757	764	288	111	115	28	97	97	0	1022	949	364	143	146	23	95	95	0	0.735	0.810	0.792	0.828	1.568	0.796	0.898	120	501	1525	1459	-0.444	646	879	653	806	0
1	7	15	"PFN0334"	"N134_74"	2490	25760	120	458	456	165	112	114	28	98	95	0	343	331	104	144	145	17	95	90	0	1.739	1.840	1.821	1.935	1.926	1.865	0.815	120	452	545	531	0.798	346	199	344	187	0
1	8	15	"PFN0336"	"N134_76"	2690	25760	120	396	398	139	112	115	27	98	95	0	600	578	191	145	146	19	96	95	0	0.624	0.661	0.644	0.683	1.812	0.647	0.826	120	505	739	719	-0.680	284	455	286	433	0
1	9	15	"PFN0338"	"N134_78"	2860	25760	110	731	677	280	117	121	40	93	91	0	495	473	173	148	154	43	88	88	0	1.769	1.723	1.610	1.534	1.573	1.731	0.828	80	430	961	885	0.823	614	347	560	325	0
1	10	15	"PFN0342"	"N134_83"	3060	25760	120	1717	1558	585	118	123	40	100	98	0	1685	1547	582	154	190	387	91	81	0	1.044	1.034	1.025	1.098	1.665	1.020	0.929	120	585	3130	2833	0.063	1599	1531	1440	1393	0
1	11	15	"PFN0360"	"N135_22"	3250	25750	110	164	165	47	115	117	30	63	41	0	351	326	98	149	153	24	88	88	0	0.243	0.282	0.340	0.291	3.031	0.267	0.279	80	484	251	227	-2.044	49	202	50	177	0
1	12	15	"PFN0363"	"N135_27"	3460	25760	120	342	343	132	112	116	29	96	87	0	353	346	111	147	150	21	90	88	0	1.117	1.161	1.165	1.166	1.958	1.186	0.760	120	493	436	430	0.159	230	206	231	199	0
1	13	15	"PFN0365"	"N135_7"	3640	25760	120	1073	1027	420	111	116	31	99	97	0	536	499	175	148	149	18	95	91	0	2.479	2.610	2.603	2.868	1.877	2.667	0.855	120	468	1350	1267	1.310	962	388	916	351	0
1	14	15	"PFN0367"	"N135_9"	3820	25750	110	521	509	190	113	120	40	97	95	0	391	384	122	149	154	32	92	87	0	1.686	1.685	1.672	1.668	2.232	1.651	0.799	80	444	650	631	0.754	408	242	396	235	0
1	15	15	"PFN0369"	"N136_13"	4020	25770	120	1805	1761	755	118	121	36	100	100	0	1090	1051	356	150	152	27	100	100	0	1.795	1.824	1.887	1.728	1.493	1.916	0.916	120	518	2627	2544	0.844	1687	940	1643	901	0
1	16	15	"PFN0371"	"N136_16"	4210	25770	120	244	247	76	118	119	29	91	82	0	241	242	62	150	151	19	85	81	0	1.385	1.402	1.347	1.317	1.966	1.461	0.562	120	504	217	221	0.469	126	91	129	92	0
1	17	15	"PFN0390"	"N137_31"	4400	25760	110	329	320	109	116	116	30	93	86	0	497	480	144	151	154	28	96	95	0	0.616	0.620	0.670	0.575	1.867	0.614	0.728	80	462	559	533	-0.700	213	346	204	329	0
1	18	15	"PFN0393"	"N137_38"	4590	25780	150	116	117	25	114	117	32	12	0	0	125	123	25	151	154	28	0	0	0	-0.077	-0.107	0.559	0.625	4.461	0.839	0.015	156	642	-24	-25	Error	2	-26	3	-28	-50
1	19	15	"PFN0395"	"N137_4"	4780	25760	110	940	884	333	117	122	33	98	95	0	749	691	239	152	157	42	97	95	0	1.379	1.423	1.350	1.436	1.372	1.398	0.880	80	515	1420	1306	0.463	823	597	767	539	0
1	20	15	"PFN0398"	"N137_44"	4980	25770	120	558	543	185	120	123	33	98	97	0	435	432	131	154	157	41	95	91	0	1.559	1.522	1.465	1.456	1.673	1.539	0.802	120	530	719	701	0.640	438	281	423	278	0
1	21	15	"PFN0400"	"N137_5"	5160	25770	120	677	668	228	118	122	31	100	100	0	702	721	230	149	151	18	100	100	0	1.011	0.962	0.953	0.959	1.509	0.956	0.866	120	480	1112	1122	0.016	559	553	550	572	0
1	22	15	"PFN0403"	"N137_53"	5350	25720	150	138	141	36	115	118	31	43	15	0	157	158	28	145	147	19	36	21	0	1.917	2.000	1.284	1.243	3.750	3.957	0.049	156	788	35	39	0.939	23	12	26	13	-50
1	1	16	"PFN0420"	"N138_29"	1350	25930	150	111	121	44	110	116	94	4	0	0	150	131	58	150	148	43	12	2	0	100000.000	-0.579	0.511	0.657	3.601	0.451	0.122	156	918	1	-8	16.610	1	0	11	-19	-50
1	2	16	"PFN0422"	"N138_30"	1560	25950	110	561	566	196	113	114	30	100	100	0	372	348	113	153	148	37	91	83	0	2.046	2.323	2.272	2.258	1.606	2.253	0.730	80	525	667	648	1.033	448	219	453	195	0
1	3	16	"PFN0427"	"N138_36"	1740	25940	90	147	150	37	111	113	29	61	30	0	186	182	40	142	144	20	71	51	0	0.818	0.975	0.931	0.861	3.487	1.686	0.085	52	395	80	79	-0.290	36	44	39	40	0
1	4	16	"PFN0429"	"N138_39"	1940	25950	120	326	332	112	111	113	28	94	92	0	745	774	307	141	143	18	98	97	0	0.356	0.349	0.341	0.340	1.763	0.328	0.816	120	556	819	854	-1.490	215	604	221	633	0
1	5	16	"PFN0431"	"N138_43"	2130	25950	120	1685	1746	737	109	112	27	100	100	0	1000	1039	454	145	146	19	97	97	0	1.843	1.831	1.749	1.901	1.483	1.816	0.887	120	465	2431	2531	0.882	1576	855	1637	894	0
1	6	16	"PFN0435"	"N138_51"	2310	25960	150	117	117	28	110	112	26	24	6	0	119	121	23	145	145	19	2	1	0	-0.269	-0.292	0.642	0.798	5.415	30.122	0.000	156	586	-19	-17	Error	7	-26	7	-24	-50
1	7	16	"PFN0839"	"N163_7"	2490	25940	150	119	120	29	113	114	26	25	6	0	156	154	35	146	147	17	34	18	0	0.600	0.875	0.857	0.977	4.843	12.849	0.000	156	602	16	15	-0.737	6	10	7	8	-50
1	8	16	"PFN0843"	"N164_7"	2670	25950	110	1657	1529	445	115	115	27	100	100	0	1303	1222	368	147	150	32	100	100	0	1.334	1.315	1.294	1.345	1.296	1.283	0.930	80	458	2698	2489	0.416	1542	1156	1414	1075	0
1	9	16	"PFN0846"	"N165_14"	2870	25950	120	341	335	108	115	120	39	96	90	0	410	403	103	149	156	46	98	91	0	0.866	0.866	0.867	0.826	1.767	0.886	0.823	120	526	487	474	-0.208	226	261	220	254	0
1	10	16	"PFN0848"	"N165_16"	3060	25960	120	777	796	401	119	121	30	97	95	0	11659	10525	4680	156	157	21	100	100	0	0.057	0.065	0.064	0.060	1.546	0.067	0.884	120	481	12161	11046	-4.128	658	11503	677	10369	0
1	11	16	"PFN0852"	"N165_8"	3240	25950	110	544	545	196	119	145	267	80	31	0	347	344	103	154	159	36	90	85	0	2.202	2.242	2.240	2.363	1.667	2.268	0.805	80	462	618	616	1.139	425	193	426	190	0
1	12	16	"PFN0854"	"N166_2"	3430	25950	150	133	198	306	116	138	232	5	5	0	137	186	269	151	156	38	10	5	0	-1.214	2.343	1.038	1.118	4.946	3.762	0.190	156	617	3	117	Error	17	-14	82	35	-50
1	13	16	"PFN0877"	"N168_9"	3620	25960	150	117	119	31	112	116	29	23	7	0	124	127	25	150	151	19	3	1	0	-0.192	-0.304	0.800	0.824	2.981	0.136	0.003	156	522	-21	-16	Error	5	-26	7	-23	-50
1	14	16	"PFN0881"	"N169_15"	3810	25960	150	110	114	27	114	118	37	8	1	0	121	122	27	151	155	30	0	0	0	0.133	0.000	0.466	0.515	4.047	1.302	0.027	156	533	-34	-29	-2.907	-4	-30	0	-29	-50
1	15	16	"PFN0884"	"N169_20"	4010	25960	150	114	115	29	116	120	35	12	0	0	136	135	26	151	154	27	4	0	0	0.133	0.063	1.000	0.937	4.215	4.030	0.013	156	563	-17	-17	-2.907	-2	-15	-1	-16	-50
1	16	16	"PFN0889"	"N170_4"	4200	25930	90	112	118	32	116	116	27	21	7	0	195	195	46	151	153	21	65	50	0	-0.091	0.045	0.579	0.638	4.052	61.600	0.000	52	313	40	46	Error	-4	44	2	44	0
1	17	16	"PFN0891"	"N171_3"	4390	25950	110	598	574	198	115	119	37	96	95	0	426	415	123	151	156	30	96	91	0	1.756	1.739	1.614	1.692	1.551	1.777	0.827	80	485	758	723	0.813	483	275	459	264	0
1	18	16	"PFN0895"	"N173_3"	4570	25950	150	116	117	29	114	117	35	11	2	0	128	128	23	152	156	30	1	0	0	-0.083	-0.125	0.864	0.792	2.976	2.083	0.055	156	583	-22	-21	Error	2	-24	3	-24	-50
1	19	16	"PFN0917"	"N177_5"	4780	25970	150	113	114	26	115	118	30	10	1	0	124	126	28	153	158	41	1	0	0	0.069	0.037	0.513	0.537	3.807	0.710	0.017	156	608	-31	-28	-3.858	-2	-29	-1	-27	-50
1	20	16	"PFN0923"	"N181_1"	4970	25960	120	1368	1384	508	119	121	29	100	100	0	1228	1129	402	156	157	19	98	98	0	1.165	1.300	1.279	1.342	1.554	1.303	0.908	120	525	2321	2238	0.220	1249	1072	1265	973	0
1	21	16	"PFN0925"	"N181_11"	5160	25950	110	908	851	290	122	125	37	97	97	0	2066	1883	587	158	168	103	100	98	0	0.412	0.423	0.421	0.415	1.580	0.410	0.905	80	489	2694	2454	-1.279	786	1908	729	1725	0
1	22	16	"PFN0928"	"N181_17"	5350	25950	110	1835	1668	597	121	130	76	98	98	0	3039	2980	966	152	179	216	100	98	0	0.594	0.547	0.547	0.520	1.568	0.545	0.938	80	522	4601	4375	-0.752	1714	2887	1547	2828	0
1	1	17	"PFN0931"	"N181_21"	1360	26140	110	489	478	168	110	113	29	96	92	0	305	296	91	145	146	17	91	88	0	2.369	2.437	2.499	2.537	1.813	2.454	0.706	80	554	539	519	1.244	379	160	368	151	0
1	2	17	"PFN0933"	"N181_25"	1550	26130	90	185	203	71	117	118	32	78	53	0	154	160	32	147	149	22	28	17	0	9.714	6.615	3.780	3.186	5.112	7.249	0.056	52	360	75	99	3.280	68	7	86	13	0
1	3	17	"PFN0958"	"N187_1"	1750	26180	150	112	114	32	115	116	30	14	3	0	136	134	31	145	149	32	5	0	0	0.333	0.091	1.305	1.085	3.442	0.368	0.025	156	673	-12	-12	-1.585	-3	-9	-1	-11	-50
1	4	17	"PFN0960"	"N187_5"	1930	26140	110	359	367	132	115	116	29	93	90	0	738	684	202	145	150	36	100	97	0	0.411	0.468	0.428	0.418	1.662	0.458	0.753	80	390	837	791	-1.281	244	593	252	539	0
1	5	17	"PFN0964"	"N189_3"	2100	26150	150	113	116	30	110	113	26	23	7	0	124	124	23	146	147	26	0	0	0	-0.136	-0.273	0.569	0.719	4.254	0.474	0.010	156	545	-19	-16	Error	3	-22	6	-22	-50
1	6	17	"PFN0966"	"N189_6"	2310	26140	110	930	915	355	111	114	32	100	98	0	800	784	249	146	149	31	98	95	0	1.252	1.260	1.233	1.281	1.412	1.282	0.890	80	453	1473	1442	0.325	819	654	804	638	0
1	7	17	"PFN0969"	"N197_2"	2510	26150	120	2282	2195	879	114	117	32	100	99	0	2632	2389	994	147	150	30	98	98	0	0.872	0.928	0.947	0.991	1.755	0.915	0.936	120	488	4653	4323	-0.197	2168	2485	2081	2242	0
1	8	17	"PFN0979"	"N243_1"	2700	26150	120	232	243	85	114	116	27	88	80	0	212	217	55	148	150	31	76	52	0	1.844	1.870	1.818	1.778	2.079	1.987	0.544	120	486	182	198	0.883	118	64	129	69	0
1	9	17	"PFF1893"	"F8058_1"	2910	26130	150	135	155	68	114	116	29	41	25	0	163	184	67	148	151	19	45	31	0	1.400	1.139	0.910	0.942	3.489	1.206	0.274	156	557	36	77	0.485	21	15	41	36	-50
1	10	17	"PFB0086"	"B312"	3070	26150	120	5967	5962	2992	120	121	32	100	100	0	6284	5896	2674	156	157	20	99	99	0	0.954	1.018	1.014	1.025	1.660	1.042	0.924	120	425	11975	11582	-0.068	5847	6128	5842	5740	0
1	11	17	"PFB0247"	"B619"	3280	26150	150	118	120	27	122	144	247	0	0	0	137	137	28	156	159	38	1	0	0	0.211	0.105	0.653	0.796	4.663	32.850	0.033	156	544	-23	-21	-2.248	-4	-19	-2	-19	-50
1	12	17	"PFB0263"	"B648"	3450	26160	150	114	115	30	116	142	260	0	0	0	123	124	23	153	157	39	0	0	0	0.067	0.034	0.690	0.781	3.552	12.141	0.086	156	489	-32	-30	-3.907	-2	-30	-1	-29	-50
1	13	17	"PFB0272"	"B666"	3670	26140	150	119	125	31	112	115	28	26	10	0	142	140	27	152	153	19	10	2	0	-0.700	-1.083	0.917	0.984	3.780	0.145	0.006	156	480	-3	1	Error	7	-10	13	-12	-50
1	14	17	"PFC0108"	"C322"	3840	26140	120	492	500	191	112	113	27	97	95	0	535	515	191	152	154	20	94	94	0	0.992	1.069	1.068	1.001	1.717	1.046	0.805	120	390	763	751	-0.011	380	383	388	363	0
1	15	17	"PFA0055"	"A14801_28"	4040	26130	150	123	125	34	113	115	27	25	10	0	155	158	33	151	152	22	25	9	0	2.500	1.714	1.143	1.127	4.275	5.564	0.003	156	554	14	19	1.322	10	4	12	7	-50
1	16	17	"PFA0082"	"A18792_10"	4230	26110	150	124	125	38	113	114	27	29	8	0	137	134	25	150	153	22	6	0	0	-0.846	-0.750	0.786	1.102	5.607	0.073	0.002	156	664	-2	-4	Error	11	-13	12	-16	-50
1	17	17	"PFA0091"	"A18792_4"	4410	26150	100	346	360	136	113	115	32	96	91	0	345	338	118	151	153	20	92	85	0	1.201	1.321	1.318	1.447	2.295	1.293	0.767	80	363	427	434	0.264	233	194	247	187	0
1	18	17	"PFA0097"	"A19747_2"	4590	26150	150	110	112	28	119	126	39	7	0	0	137	136	26	157	160	25	4	0	0	0.450	0.333	0.773	0.858	3.699	4.853	0.008	156	545	-29	-28	-1.152	-9	-20	-7	-21	-50
1	19	17	"PFA0173"	"A4732_13"	4780	26150	150	115	121	33	120	126	36	14	2	0	139	138	29	156	160	24	7	0	0	0.294	-0.056	0.791	0.899	3.507	6.941	0.005	156	616	-22	-17	-1.766	-5	-17	1	-18	-50
1	20	17	"PFA0219"	"A8784_10"	4990	26150	100	205	203	60	118	122	31	78	60	0	215	214	66	156	156	22	72	60	0	1.475	1.466	1.229	1.004	2.975	1.351	0.331	80	464	146	143	0.560	87	59	85	58	0
1	21	17	"PFM0561"	"M44175_1"	5170	26150	110	1215	1084	434	118	122	36	97	93	0	1379	1258	464	155	164	96	96	91	0	0.896	0.876	0.887	0.861	1.618	0.889	0.914	80	447	2321	2069	-0.158	1097	1224	966	1103	0
1	22	17	"PFM0639"	"M46861_1"	5360	26130	150	111	112	27	114	120	61	0	0	0	136	135	25	149	167	172	0	0	0	0.231	0.143	0.972	0.971	3.288	0.333	0.774	156	877	-16	-16	-2.115	-3	-13	-2	-14	-50
1	1	18	"PFM0668"	"M48963_5"	1370	26320	110	1475	1495	645	112	116	44	98	98	0	874	836	302	148	157	62	97	96	0	1.877	2.010	1.947	1.878	1.593	2.105	0.877	80	527	2089	2071	0.909	1363	726	1383	688	0
1	2	18	"PFM0751"	"M55156_1"	1580	26310	150	119	125	34	113	118	42	20	1	0	130	131	21	148	155	56	0	0	0	-0.333	-0.706	0.916	0.897	4.457	0.012	0.000	156	671	-12	-5	Error	6	-18	12	-17	-50
1	3	18	"PFM0789"	"M57163_1"	1770	26320	120	125	161	97	114	115	28	42	35	0	93	178	155	154	158	37	36	31	0	-0.180	1.958	0.478	0.453	2.580	0.538	0.586	120	391	-50	71	Error	11	-61	47	24	0
1	4	18	"PFM0887"	"M8047_1"	1950	26330	120	1037	992	416	118	119	29	99	99	0	610	616	220	154	158	41	95	91	0	2.015	1.892	1.866	1.970	1.763	1.933	0.887	120	429	1375	1336	1.011	919	456	874	462	0
1	5	18	"PFD0324"	"D37405_1"	2130	26320	150	121	123	34	118	121	33	18	3	0	142	140	31	154	155	29	7	0	0	-0.250	-0.357	1.167	1.128	4.528	3.362	0.021	156	472	-9	-9	Error	3	-12	5	-14	-50
1	6	18	"PFD0374"	"D42243_5"	2280	26340	150	114	116	31	121	127	38	8	1	0	135	136	27	156	161	36	2	0	0	0.333	0.250	0.779	0.785	3.873	1.482	0.015	156	455	-28	-25	-1.585	-7	-21	-5	-20	-50
1	7	18	"PFD0381"	"D42873_1"	2470	26320	150	113	119	32	119	122	34	16	3	0	135	134	25	151	154	32	3	0	0	0.375	0.000	0.958	1.021	4.265	2.898	0.011	156	549	-22	-17	-1.415	-6	-16	0	-17	-50
1	8	18	"PFD0391"	"D42954_8"	2700	26310	150	135	140	45	116	119	31	35	18	0	154	159	42	148	150	30	26	10	0	3.167	2.182	1.233	1.389	3.893	2.086	0.094	156	667	25	35	1.663	19	6	24	11	-50
1	9	18	"PFD0408"	"D47995_1"	2900	26320	110	2128	1957	776	115	134	161	98	97	0	1405	1304	492	149	169	124	95	91	0	1.603	1.595	1.608	1.673	1.684	1.587	0.914	80	429	3269	2997	0.681	2013	1256	1842	1155	0
1	10	18	"PFD0468"	"D53677_9"	3080	26340	150	115	117	28	119	137	151	0	0	0	132	134	29	155	171	116	0	0	0	0.174	0.095	0.592	0.704	3.936	1.598	0.788	156	493	-27	-23	-2.524	-4	-23	-2	-21	-50
1	11	18	"IMX067I"	"Y_IMX067I"	3270	26350	150	112	115	29	120	124	32	10	0	0	126	124	29	155	156	21	2	0	0	0.276	0.161	0.723	0.718	3.724	1.345	0.028	156	387	-37	-36	-1.858	-8	-29	-5	-31	-50
1	12	18	"IOX204I"	"Y_IOX204I"	3430	26350	150	120	127	46	118	122	33	21	9	0	128	134	41	154	156	19	8	4	0	-0.077	-0.450	0.771	0.739	3.194	2.541	0.041	156	336	-24	-11	Error	2	-26	9	-20	-50
1	13	18	"IDX437I"	"Y_IDX437I"	3620	26340	150	110	170	420	115	120	33	19	7	0	127	132	50	153	154	18	7	2	0	0.192	-2.619	0.855	0.938	4.764	15.271	0.203	156	440	-31	34	-2.379	-5	-26	55	-21	-50
1	14	18	"ILX005I"	"Y_ILX005I"	3810	26340	150	114	115	30	114	119	35	11	1	0	132	128	29	156	157	20	4	0	0	0.000	-0.036	0.598	0.739	3.933	2.320	0.011	156	476	-24	-27	Error	0	-24	1	-28	-50
1	15	18	"Z_1_10"	"Z_1_10"	4000	26340	150	109	112	30	114	118	32	14	1	0	124	125	31	156	158	23	3	0	0	0.156	0.065	0.657	0.731	3.786	1.721	0.022	156	541	-37	-33	-2.678	-5	-32	-2	-31	-50
1	16	18	"Z_1_30"	"Z_1_30"	4190	26340	150	113	116	30	115	119	34	10	1	0	133	132	29	151	153	32	3	0	0	0.111	-0.053	0.832	0.726	3.072	1.718	0.008	156	648	-20	-18	-3.170	-2	-18	1	-19	-50
1	17	18	"Z_2_70"	"Z_2_70"	4420	26320	130	26264	24966	9118	124	130	50	100	100	0	18568	16886	6103	155	165	142	100	100	0	1.420	1.485	1.472	1.498	1.425	1.479	0.946	120	589	44553	41573	0.506	26140	18413	24842	16731	0
1	18	18	"Z_2_90"	"Z_2_90"	4610	26340	120	27029	25598	10228	136	143	51	100	100	0	19816	18973	7079	167	180	157	100	100	0	1.369	1.354	1.380	1.319	1.395	1.377	0.944	120	463	46542	44268	0.453	26893	19649	25462	18806	0
1	19	18	"Z_3_10"	"Z_3_10"	4790	26320	90	219	211	56	139	146	41	69	48	0	196	199	36	166	173	29	51	21	0	2.667	2.182	1.578	1.662	3.455	2.359	0.177	52	321	110	105	1.415	80	30	72	33	0
1	20	18	"Z_3_30"	"Z_3_30"	4970	26380	150	124	128	32	123	127	35	16	2	0	151	147	27	157	158	24	12	0	0	-0.167	-0.500	0.956	0.897	3.841	2.717	0.029	156	691	-5	-5	Error	1	-6	5	-10	-50
1	21	18	"Z_3_50"	"Z_3_50"	5160	26330	150	122	127	35	118	122	32	24	7	0	140	138	30	151	153	22	8	1	0	-0.364	-0.692	1.250	1.346	3.617	5.287	0.007	156	656	-7	-4	Error	4	-11	9	-13	-50
1	22	18	"Z_3_70"	"Z_3_70"	5370	26340	110	310	313	106	113	116	30	96	92	0	713	664	242	147	148	20	96	96	0	0.348	0.387	0.381	0.385	1.795	0.365	0.712	80	466	763	717	-1.523	197	566	200	517	0
1	1	19	"Z_5_10"	"Z_5_10"	1380	26520	150	110	110	28	115	128	141	0	0	0	117	127	77	155	196	612	0	0	0	0.132	0.179	0.366	0.369	3.860	0.273	0.641	156	848	-43	-33	-2.926	-5	-38	-5	-28	-50
1	2	19	"Z_5_30"	"Z_5_30"	1590	26530	150	144	153	55	114	117	28	50	28	0	156	157	31	153	158	50	8	0	0	10.000	9.750	1.983	1.895	4.206	4.854	0.073	156	532	33	43	3.322	30	3	39	4	-50
1	3	19	"Z_5_50"	"Z_5_50"	1760	26520	120	5275	5293	2130	116	119	29	100	100	0	4108	3854	1648	155	156	19	99	99	0	1.305	1.400	1.420	1.449	1.481	1.385	0.943	120	404	9112	8876	0.384	5159	3953	5177	3699	0
1	4	19	"Z_5_70"	"Z_5_70"	1950	26520	120	20405	20381	8623	123	125	32	100	100	0	15329	13919	6140	156	158	23	100	99	0	1.337	1.472	1.474	1.515	1.523	1.472	0.929	120	432	35455	34021	0.419	20282	15173	20258	13763	0
1	5	19	"Z_5_90"	"Z_5_90"	2140	26520	130	31898	29001	12721	130	135	39	100	100	0	20598	19269	8619	162	167	29	100	100	0	1.555	1.511	1.474	1.519	1.420	1.509	0.955	120	460	52204	47978	0.636	31768	20436	28871	19107	0
1	6	19	"Z_6_10"	"Z_6_10"	2340	26500	150	154	155	46	129	136	38	34	12	0	151	149	35	168	169	29	6	0	0	-1.471	-1.368	1.643	1.218	4.850	3.186	0.026	156	492	8	7	Error	25	-17	26	-19	-50
1	7	19	"Z_7_50"	"Z_7_50"	2520	26520	120	1048	1037	412	122	124	30	98	98	0	654	634	232	160	161	22	95	94	0	1.874	1.930	1.900	1.936	1.833	1.951	0.885	120	438	1420	1389	0.907	926	494	915	474	0
1	8	19	"Z_7_70"	"Z_7_70"	2710	26520	120	3313	3229	1364	119	123	30	100	100	0	1707	1613	614	155	156	19	99	98	0	2.058	2.133	2.141	2.168	1.548	2.201	0.919	120	510	4746	4568	1.041	3194	1552	3110	1458	0
1	9	19	"Z_7_90"	"Z_7_90"	2900	26520	120	5115	5105	1990	119	141	161	100	100	0	2672	2510	1001	155	175	124	99	96	0	1.985	2.117	2.133	2.219	1.525	2.125	0.941	120	426	7513	7341	0.989	4996	2517	4986	2355	0
1	10	19	"Z_8_10"	"Z_8_10"	3070	26510	150	120	122	33	116	135	148	0	0	0	126	127	27	153	170	114	0	0	0	-0.148	-0.231	0.711	0.792	3.940	2.327	0.024	156	509	-23	-20	Error	4	-27	6	-26	-50
1	11	19	"Z_8_30"	"Z_8_30"	3300	26510	150	131	136	52	117	122	32	28	9	0	146	144	29	157	159	20	9	2	0	-1.273	-1.462	1.000	1.160	3.818	5.345	0.090	156	494	3	6	Error	14	-11	19	-13	-50
1	12	19	"Z_8_50"	"Z_8_50"	3470	26530	120	4468	4066	1636	119	129	98	100	100	0	3311	2948	1025	162	164	21	100	100	0	1.381	1.417	1.418	1.343	1.436	1.462	0.924	120	347	7498	6733	0.466	4349	3149	3947	2786	0
1	13	19	"PFA32032"	"oPFA32032"	3650	26510	150	128	130	34	120	132	91	1	0	0	140	139	25	163	165	22	3	1	0	-0.348	-0.417	0.704	0.837	4.118	43.722	0.001	156	478	-15	-14	Error	8	-23	10	-24	-50
1	14	19	"PFC0775"	"oPFC0775"	3840	26520	120	5961	5792	2266	119	126	50	100	100	0	2685	2439	1051	165	166	21	98	98	0	2.318	2.495	2.444	2.713	1.792	2.460	0.939	120	408	8362	7947	1.213	5842	2520	5673	2274	0
1	15	19	"PFI17647"	"oPFI17647"	4040	26540	150	123	126	32	116	119	32	19	7	0	123	127	31	160	162	22	4	1	0	-0.189	-0.303	0.500	0.515	4.198	7.821	0.001	156	478	-30	-23	Error	7	-37	10	-33	-50
1	16	19	"PFF72435"	"oPFF72435"	4230	26520	130	184	187	56	116	118	29	75	59	0	191	189	43	153	154	19	69	49	0	1.789	1.972	1.739	1.506	3.237	2.229	0.248	120	511	106	107	0.840	68	38	71	36	0
1	17	19	"PFL0040"	"oPFL0040"	4420	26530	120	2181	2225	956	119	125	50	100	99	0	2506	2548	998	155	165	147	100	97	0	0.877	0.880	0.870	0.851	1.409	0.906	0.910	120	542	4413	4499	-0.189	2062	2351	2106	2393	0
1	18	19	"PFL0041"	"oPFL0041"	4610	26520	130	5294	5158	2225	124	127	35	100	100	0	3027	2868	1084	161	163	24	100	100	0	1.804	1.860	1.836	1.852	1.469	1.921	0.938	120	477	8036	7741	0.851	5170	2866	5034	2707	0
1	19	19	"PFI17649"	"oPFI17649"	4760	26530	150	124	130	35	125	129	37	17	2	0	137	138	22	158	161	26	3	0	0	0.048	-0.250	0.810	0.864	3.688	123.143	0.000	156	668	-22	-15	-4.392	-1	-21	5	-20	-50
1	20	19	"PFJ12790"	"oPFJ12790"	5000	26540	120	1062	1036	402	113	117	30	99	98	0	710	716	248	149	151	20	98	98	0	1.692	1.628	1.631	1.549	1.714	1.664	0.909	120	463	1510	1490	0.758	949	561	923	567	0
1	21	19	"PFJ12792"	"oPFJ12792"	5190	26540	120	1094	1062	383	115	118	31	100	98	0	719	701	211	150	152	21	99	97	0	1.721	1.719	1.701	1.718	1.647	1.783	0.898	120	424	1548	1498	0.783	979	569	947	551	0
1	22	19	"PFK12895"	"oPFK12895"	5350	26520	150	130	130	32	112	115	29	37	10	0	141	142	25	149	150	19	14	5	0	-2.250	-2.571	1.269	1.542	4.137	11.451	0.004	156	808	10	11	Error	18	-8	18	-7	-50
1	1	20	"PFF72440"	"oPFF72440"	1390	26710	120	8496	8231	3346	113	116	29	100	100	0	4627	4765	1934	156	156	18	100	100	0	1.875	1.761	1.766	1.748	1.377	1.766	0.957	120	574	12854	12727	0.907	8383	4471	8118	4609	0
1	2	20	"PFH0004"	"oPFH0004"	1570	26710	120	1033	998	396	115	118	29	99	97	0	1382	1320	511	154	155	18	95	95	0	0.748	0.757	0.729	0.760	1.575	0.745	0.912	120	404	2146	2049	-0.420	918	1228	883	1166	0
1	3	20	"PFD66983"	"oPFD66983"	1740	26700	150	116	117	32	116	119	33	14	3	0	148	145	29	151	152	18	16	5	0	0.000	-0.167	1.149	1.340	4.676	10.284	0.003	156	507	-3	-5	Error	0	-3	1	-6	-50
1	4	20	"PFBL B0087"	"oPFBLOB0087"	1930	26690	150	138	142	35	117	122	34	38	9	0	144	146	25	153	154	21	10	4	0	-2.333	-3.571	1.461	1.651	4.127	18.643	0.002	156	573	12	18	Error	21	-9	25	-7	-50
1	5	20	"PFBL B0089"	"oPFBLOB0089"	2120	26700	150	132	134	37	121	127	38	21	7	0	154	153	34	157	161	27	14	1	0	-3.667	-3.250	1.294	1.265	4.037	4.015	0.030	156	647	8	9	Error	11	-3	13	-4	-50
1	6	20	"PFL0045"	"oPFL0045"	2330	26710	120	217	227	70	119	123	34	83	67	0	3401	3357	1347	158	161	24	100	100	0	0.030	0.034	0.032	0.035	1.777	0.034	0.658	120	551	3341	3307	-5.048	98	3243	108	3199	0
1	7	20	"PFF72441"	"oPFF72441"	2520	26700	150	114	118	33	114	116	28	20	6	0	145	146	29	157	159	20	14	4	0	0.000	-0.364	0.923	1.014	4.644	13.609	0.001	156	621	-12	-7	Error	0	-12	4	-11	-50
1	8	20	"PFBL B0090"	"oPFBLOB0090"	2710	26710	130	775	801	320	116	118	31	98	97	0	1254	1180	500	157	158	19	97	96	0	0.601	0.670	0.663	0.725	1.711	0.651	0.894	120	598	1756	1708	-0.735	659	1097	685	1023	0
1	9	20	"PFD66986"	"oPFD66986"	2940	26690	150	110	116	32	119	121	31	14	3	0	151	150	29	157	159	22	12	3	0	1.500	0.429	1.333	1.228	4.268	3.260	0.017	156	581	-15	-10	0.585	-9	-6	-3	-7	-50
1	10	20	"PFL0049"	"oPFL0049"	3080	26760	150	115	119	31	116	117	30	16	2	0	147	145	29	158	160	23	12	1	0	0.091	-0.231	0.839	0.915	4.350	12.072	0.001	156	491	-12	-10	-3.459	-1	-11	3	-13	-50
1	11	20	"PFK12897"	"oPFK12897"	3240	26730	150	110	115	32	117	120	32	13	2	0	144	141	28	162	162	21	5	1	0	0.389	0.095	0.807	0.858	4.141	3.959	0.018	156	644	-25	-23	-1.363	-7	-18	-2	-21	-50
1	12	20	"PFF72442"	"oPFF72442"	3470	26710	130	1174	1156	464	121	127	76	97	95	0	1325	1276	500	168	169	21	97	97	0	0.910	0.934	0.926	0.968	1.639	0.936	0.911	120	613	2210	2143	-0.136	1053	1157	1035	1108	0
1	13	20	"PFF72443"	"oPFF72443"	3670	26710	130	1662	1666	703	120	126	49	100	98	0	1407	1345	587	169	170	21	97	96	0	1.246	1.315	1.299	1.406	1.562	1.292	0.922	120	566	2780	2722	0.317	1542	1238	1546	1176	0
1	14	20	"PFBL B0094"	"oPFBLOB0094"	3850	26720	130	2952	3504	2194	121	130	55	100	98	0	4268	4544	2674	171	175	30	100	100	0	0.691	0.774	0.764	0.730	1.436	0.786	0.943	120	450	6928	7756	-0.533	2831	4097	3383	4373	0
1	15	20	"PFH0026"	"oPFH0026"	3960	26710	150	245	373	396	119	125	42	76	61	0	307	484	530	170	172	30	78	69	0	0.920	0.809	0.856	0.854	2.411	0.739	0.646	156	552	263	568	-0.121	126	137	254	314	-50
1	16	20	"PFD67003"	"oPFD67003"	4140	26720	120	1146	1137	433	116	118	29	100	100	0	634	596	221	158	159	21	95	95	0	2.164	2.331	2.289	2.433	1.530	2.313	0.889	120	432	1506	1459	1.114	1030	476	1021	438	0
1	17	20	"PFM60515"	"oPFM60515"	4330	26740	150	137	144	43	113	117	31	46	24	0	144	146	28	154	155	19	16	5	0	-2.400	-3.875	1.095	1.281	4.624	31.300	0.002	156	567	14	23	Error	24	-10	31	-8	-50
1	18	20	"PFL0099"	"oPFL0099"	4530	26730	130	14355	13080	5279	116	121	32	100	100	0	7041	6952	2519	156	157	21	100	100	0	2.068	1.908	1.927	1.829	1.332	1.967	0.943	120	502	21124	19760	1.048	14239	6885	12964	6796	0
1	19	20	"PFJ12808"	"oPFJ12808"	4720	26730	120	600	611	217	118	124	31	98	96	0	675	665	222	157	159	20	100	99	0	0.931	0.970	0.933	0.988	1.546	0.958	0.866	120	451	1000	1001	-0.104	482	518	493	508	0
1	20	20	"PFBL B0145"	"oPFBLOB0145"	4920	26730	120	723	746	271	116	119	29	99	99	0	859	861	290	154	155	20	100	100	0	0.861	0.891	0.863	0.873	1.545	0.889	0.899	120	528	1312	1337	-0.216	607	705	630	707	0
1	21	20	"PFBL B0149"	"oPFBLOB0149"	5110	26720	130	776	775	256	112	116	29	100	100	0	539	534	138	146	147	18	99	99	0	1.690	1.709	1.623	1.666	1.476	1.751	0.864	120	487	1057	1051	0.757	664	393	663	388	0
1	22	20	"PFI17700"	"oPFI17700"	5300	26730	120	3460	3504	1211	111	113	27	100	100	0	1717	1686	595	147	148	17	99	99	0	2.133	2.205	2.223	2.348	1.602	2.217	0.939	120	475	4919	4932	1.093	3349	1570	3393	1539	0
1	1	21	"PFI17702"	"oPFI17702"	1310	26920	120	4208	4418	2175	113	118	30	99	98	0	3512	3548	1515	156	158	18	100	100	0	1.220	1.269	1.221	1.238	1.594	1.321	0.930	120	522	7451	7697	0.287	4095	3356	4305	3392	0
1	2	21	"PFG0046"	"oPFG0046"	1510	26910	120	1382	1441	676	115	119	30	99	99	0	746	751	338	151	153	18	94	92	0	2.129	2.210	2.157	2.358	1.828	2.236	0.862	120	518	1862	1926	1.090	1267	595	1326	600	0
1	3	21	"PFBL B0151"	"oPFBLOB0151"	1690	26910	120	935	965	394	114	118	32	100	97	0	1242	1137	490	150	150	19	97	95	0	0.752	0.862	0.859	0.932	1.903	0.829	0.895	120	553	1913	1838	-0.412	821	1092	851	987	0
1	4	21	"PFG0047"	"oPFG0047"	1890	26920	120	409	407	164	112	114	30	95	93	0	373	383	122	149	149	18	98	95	0	1.326	1.261	1.141	1.201	1.789	1.330	0.756	120	567	521	529	0.407	297	224	295	234	0
1	5	21	"PFD67004"	"oPFD67004"	2090	26920	120	1316	1294	576	114	116	29	99	98	0	1043	1017	383	150	151	19	99	99	0	1.346	1.361	1.321	1.279	1.647	1.408	0.912	120	479	2095	2047	0.429	1202	893	1180	867	0
1	6	21	"PFL0107"	"oPFL0107"	2270	26910	110	437	429	163	113	115	33	93	91	0	611	554	174	151	154	35	97	95	0	0.704	0.784	0.768	0.720	2.089	0.773	0.769	80	479	784	719	-0.506	324	460	316	403	0
1	7	21	"PFM60519"	"oPFM60519"	2470	26920	120	1985	1985	773	109	113	30	100	99	0	1813	1804	700	153	155	34	100	99	0	1.130	1.136	1.131	1.140	1.674	1.130	0.933	120	501	3536	3527	0.176	1876	1660	1876	1651	0
1	8	21	"PFI17707"	"oPFI17707"	2660	26920	120	951	951	374	111	114	27	100	99	0	1049	1054	418	153	153	20	99	99	0	0.938	0.932	0.950	0.948	1.821	0.914	0.884	120	519	1736	1741	-0.093	840	896	840	901	0
1	9	21	"PFBL B0154"	"oPFBLOB0154"	2840	26920	120	1273	1235	479	114	116	30	100	99	0	12377	12584	5338	156	159	22	100	100	0	0.095	0.090	0.088	0.090	1.502	0.086	0.921	120	541	13380	13549	-3.398	1159	12221	1121	12428	0
1	10	21	"PFM60520"	"oPFM60520"	3040	26910	120	967	924	367	118	118	30	98	96	0	910	844	312	163	163	22	95	95	0	1.137	1.184	1.154	1.176	1.669	1.188	0.877	120	425	1596	1487	0.185	849	747	806	681	0
1	11	21	"PFBL B0158"	"oPFBLOB0158"	3230	26920	120	251	262	89	118	119	33	90	79	0	2509	2424	912	165	167	21	100	100	0	0.057	0.064	0.067	0.063	1.637	0.062	0.695	120	377	2477	2403	-4.139	133	2344	144	2259	0
1	12	21	"PFI17709"	"oPFI17709"	3410	26920	120	3478	3213	1118	116	119	32	100	100	0	3808	4010	1440	165	167	21	100	100	0	0.923	0.805	0.790	0.804	1.459	0.788	0.933	120	543	7005	6942	-0.116	3362	3643	3097	3845	0
1	13	21	"PFG0048"	"oPFG0048"	3610	26920	120	2461	2326	832	116	120	32	100	100	0	9968	9386	3105	167	168	22	100	100	0	0.239	0.240	0.238	0.231	1.405	0.236	0.941	120	572	12146	11429	-2.063	2345	9801	2210	9219	0
1	14	21	"PFM60526"	"oPFM60526"	3800	26920	120	2661	2498	922	114	121	42	100	100	0	2571	2498	1008	169	173	29	99	99	0	1.060	1.024	1.006	1.081	1.724	0.999	0.939	120	536	4949	4713	0.085	2547	2402	2384	2329	0
1	15	21	"PFM60528"	"oPFM60528"	3990	26920	120	306	314	94	113	120	43	97	90	0	764	745	209	167	172	29	100	97	0	0.323	0.348	0.334	0.342	1.803	0.330	0.686	120	539	790	779	-1.629	193	597	201	578	0
1	16	21	"PFL0111"	"oPFL0111"	4180	26920	120	587	596	240	111	115	28	99	96	0	422	418	138	157	158	19	95	94	0	1.796	1.858	1.793	1.888	1.802	1.890	0.830	120	496	741	746	0.845	476	265	485	261	0
1	17	21	"E598_1c"	"E598_1c"	4370	26900	150	121	125	32	114	116	29	23	7	0	131	134	24	153	155	19	2	1	0	-0.318	-0.579	0.987	0.845	4.598	80.268	0.000	156	603	-15	-8	Error	7	-22	11	-19	-50
1	18	21	"E598_1e"	"E598_1e"	4570	26920	150	114	114	28	112	116	30	14	3	0	117	119	27	156	158	20	3	0	0	-0.051	-0.054	0.547	0.656	3.690	1.672	0.007	156	587	-37	-35	Error	2	-39	2	-37	-50
1	19	21	"E598_1g"	"E598_1g"	4760	26910	150	113	116	27	115	118	30	15	2	0	116	121	26	158	160	20	1	0	0	0.048	-0.027	0.462	0.405	3.447	1.416	0.003	156	477	-44	-36	-4.392	-2	-42	1	-37	-50
1	20	21	"E598_1i"	"E598_1i"	4930	26920	110	146	150	35	112	115	29	53	26	0	346	340	88	154	153	22	95	93	0	0.177	0.204	0.237	0.222	2.393	0.140	0.130	80	370	226	224	-2.497	34	192	38	186	0
1	21	21	"F48446_9a"	"F48446_9a"	5180	26900	150	113	115	28	109	112	27	20	3	0	141	137	33	148	148	21	17	3	0	-0.571	-0.545	0.636	0.698	3.999	1.926	0.007	156	538	-3	-5	Error	4	-7	6	-11	-50
1	22	21	"F48446_9c"	"F48446_9c"	5330	26910	150	102	106	25	105	108	26	17	1	0	120	121	23	147	148	17	1	0	0	0.111	-0.038	0.733	0.702	3.511	17.214	0.000	156	681	-30	-25	-3.170	-3	-27	1	-26	-50
1	1	22	"I12861_2g"	"I12861_2g"	1330	27100	150	128	127	29	111	115	30	30	6	0	138	137	28	149	152	22	10	3	0	-1.545	-1.333	0.667	0.709	4.374	12.198	0.004	156	922	6	4	Error	17	-11	16	-12	-50
1	2	22	"I12861_2i"	"I12861_2i"	1530	27110	120	166	172	53	111	114	31	69	42	0	154	158	32	149	150	17	35	19	0	11.000	6.778	2.205	2.177	3.805	7.502	0.040	120	531	60	70	3.459	55	5	61	9	0
1	3	22	"J512_2a"	"J512_2a"	1690	27150	150	108	109	27	109	111	30	13	1	0	133	128	29	146	141	39	1	0	0	0.077	0.000	0.800	0.816	3.962	0.863	0.035	156	937	-14	-18	-3.700	-1	-13	0	-18	-50
1	4	22	"J512_2c"	"J512_2c"	1940	27110	150	104	110	30	110	112	27	15	7	0	117	118	30	147	148	23	3	0	0	0.200	0.000	0.469	0.607	4.317	2.160	0.013	156	812	-36	-29	-2.322	-6	-30	0	-29	-50
1	5	22	"J512_2e"	"J512_2e"	2110	27090	150	109	110	28	112	114	28	16	1	0	121	124	31	144	144	20	7	1	0	0.130	0.100	0.683	0.717	3.382	3.528	0.003	156	765	-26	-22	-2.939	-3	-23	-2	-20	-50
1	6	22	"J512_2g"	"J512_2g"	2360	27090	150	106	109	26	111	113	31	11	1	0	141	137	26	146	147	31	5	0	0	1.000	0.222	0.833	1.015	4.280	0.527	0.092	156	765	-10	-11	0.000	-5	-5	-2	-9	-50
1	7	22	"M40872_8a"	"M40872_8a"	2510	27120	150	105	110	25	109	111	29	13	2	0	128	127	32	151	151	18	8	4	0	0.174	-0.042	0.400	0.533	4.492	3.194	0.005	156	673	-27	-23	-2.524	-4	-23	1	-24	-50
1	8	22	"M40872_8c"	"M40872_8c"	2670	27130	150	107	108	25	111	113	30	8	0	0	114	119	28	153	154	19	3	0	0	0.103	0.088	0.478	0.522	3.807	5.362	0.002	156	747	-43	-37	-3.285	-4	-39	-3	-34	-50
1	9	22	"M40872_8e"	"M40872_8e"	2860	27110	150	106	111	33	111	117	67	4	0	0	112	116	26	155	157	19	2	0	0	0.116	0.000	0.429	0.398	3.320	3.273	0.014	156	759	-48	-39	-3.104	-5	-43	0	-39	-50
1	10	22	"M40872_8g"	"M40872_8g"	3060	27110	150	109	109	31	112	117	66	3	0	0	117	119	28	156	157	20	2	0	0	0.077	0.081	0.606	0.599	3.112	9.224	0.063	156	768	-42	-40	-3.700	-3	-39	-3	-37	-50
1	11	22	"M40872_8i"	"M40872_8i"	3250	27100	150	130	136	48	110	114	31	37	14	0	144	145	27	156	157	20	9	1	0	-1.667	-2.364	1.343	1.378	4.282	61.827	0.000	156	759	8	15	Error	20	-12	26	-11	-50
1	12	22	"EMPTY"	"EMPTY"	3430	27110	90	158	170	66	107	112	28	65	46	0	189	197	51	152	153	18	69	50	0	1.378	1.400	0.912	1.002	2.319	1.673	0.319	52	366	88	108	0.463	51	37	63	45	0
1	13	22	"EMPTY"	"EMPTY"	3620	27110	100	231	270	136	107	110	28	93	77	0	254	293	132	153	154	19	85	78	0	1.228	1.164	1.170	1.099	1.996	1.118	0.731	80	488	225	303	0.296	124	101	163	140	0
1	14	22	"EMPTY"	"EMPTY"	3810	27110	110	256	278	116	108	110	27	97	83	0	281	308	129	157	158	21	88	83	0	1.194	1.126	1.036	1.156	1.917	1.038	0.732	80	553	272	321	0.255	148	124	170	151	0
1	15	22	"EMPTY"	"EMPTY"	4010	27120	110	201	213	79	107	109	26	85	70	0	220	223	71	158	160	19	80	62	0	1.516	1.631	1.269	1.287	2.672	1.558	0.411	80	567	156	171	0.600	94	62	106	65	0
1	16	22	"EMPTY"	"EMPTY"	4200	27110	100	255	282	123	112	113	27	92	83	0	320	340	152	153	155	19	88	86	0	0.856	0.909	0.877	0.815	1.935	0.860	0.728	80	481	310	357	-0.224	143	167	170	187	0
1	17	22	"EMPTY"	"EMPTY"	4390	27120	110	169	184	51	110	111	27	82	60	0	221	226	65	153	154	18	82	75	0	0.868	1.014	0.935	0.873	2.744	0.933	0.297	80	568	127	147	-0.205	59	68	74	73	0
1	18	22	"EMPTY"	"EMPTY"	4580	27120	110	172	175	41	110	111	41	72	38	0	211	209	54	152	156	48	55	22	0	1.051	1.140	1.132	1.045	3.166	1.202	0.200	80	512	121	122	0.072	62	59	65	57	0
1	19	22	"EMPTY"	"EMPTY"	4770	27100	150	104	108	23	104	106	26	16	2	0	157	156	17	151	152	17	23	5	0	0.000	0.800	1.216	1.275	3.906	12.768	0.003	156	713	6	9	Error	0	6	4	5	-50
1	20	22	"EMPTY"	"EMPTY"	4940	27060	150	106	106	23	106	108	31	8	0	0	153	154	18	151	150	21	16	1	0	0.000	0.000	1.500	1.511	3.461	28.650	0.002	156	676	2	3	Error	0	2	0	3	-50
1	21	22	"EMPTY"	"EMPTY"	5140	27100	150	104	109	28	103	105	30	20	3	0	148	149	16	148	148	19	14	1	0	100000.000	6.000	1.817	1.732	3.696	40.850	0.001	156	769	1	7	16.610	1	0	6	1	-50
1	22	22	"EMPTY"	"EMPTY"	5330	27100	150	105	107	24	102	106	38	10	0	0	150	151	19	148	158	167	0	0	0	1.500	1.667	1.241	1.411	3.692	0.052	0.001	156	875	5	8	0.585	3	2	5	3	-50
2	1	1	"PFA0116"	"A23157_2"	5910	23250	150	1417	1380	512	114	118	40	100	100	0	1421	1370	459	155	157	25	100	100	0	1.029	1.042	1.031	1.024	1.270	1.064	0.916	156	691	2569	2481	0.042	1303	1266	1266	1215	0
2	2	1	"PFA0048"	"A14801_13"	6110	23260	150	1810	1807	596	118	123	41	100	100	0	2860	2876	923	156	159	25	100	100	0	0.626	0.621	0.612	0.622	1.222	0.624	0.940	156	595	4396	4409	-0.676	1692	2704	1689	2720	0
2	3	1	"PFA0211"	"A8109_3"	6280	23260	140	2254	1996	832	120	121	32	100	100	0	1427	1276	483	153	156	21	100	100	0	1.675	1.671	1.649	1.666	1.319	1.706	0.909	156	505	3408	2999	0.744	2134	1274	1876	1123	0
2	4	1	"PFA0021"	"A11962_3"	6450	23260	150	197	211	70	117	119	30	84	60	0	318	328	60	150	151	20	100	100	0	0.476	0.528	0.500	0.424	2.446	0.555	0.387	156	581	248	272	-1.070	80	168	94	178	0
2	5	1	"PFA0164"	"A3310_6"	6650	23270	150	984	966	266	115	118	31	100	100	0	645	670	155	145	146	19	100	100	0	1.738	1.621	1.684	1.607	1.291	1.681	0.898	156	579	1369	1376	0.797	869	500	851	525	0
2	6	1	"PFA0033"	"A13725_2"	6840	23270	140	959	959	255	110	114	30	100	100	0	585	590	122	144	145	18	100	100	0	1.925	1.904	1.853	1.888	1.295	2.014	0.880	156	493	1290	1295	0.945	849	441	849	446	0
2	7	1	"PFB0041"	"B180"	7020	23260	150	759	748	176	110	113	28	100	100	0	977	958	267	146	148	19	100	100	0	0.781	0.786	0.779	0.812	1.394	0.747	0.887	156	585	1480	1450	-0.357	649	831	638	812	0
2	8	1	"PFB0043"	"B186"	7210	23260	150	985	1013	254	114	117	29	100	100	0	968	979	254	148	149	18	100	100	0	1.062	1.082	1.082	1.095	1.266	1.061	0.917	156	666	1691	1730	0.087	871	820	899	831	0
2	9	1	"PFB0048"	"B197"	7420	23260	150	1031	1037	239	119	123	33	100	100	0	1173	1165	229	149	150	21	100	100	0	0.891	0.904	0.897	0.899	1.257	0.899	0.907	156	708	1936	1934	-0.167	912	1024	918	1016	0
2	10	1	"PFB0056"	"B218"	7620	23260	150	55769	51671	14004	130	135	39	100	100	17	19676	19131	5430	150	154	28	100	100	0	2.849	2.715	2.766	2.717	1.187	2.753	0.943	156	683	75165	70522	1.511	55639	19526	51541	18981	0
2	11	1	"PFB0059"	"B241"	7820	23260	140	397	399	84	135	140	41	100	99	0	243	249	55	154	157	25	96	82	0	2.944	2.779	2.892	3.023	1.889	3.079	0.464	156	566	351	359	1.558	262	89	264	95	0
2	12	1	"PFB0069"	"B270"	8000	23260	150	829	826	199	125	129	38	100	100	0	554	558	94	149	153	30	100	100	0	1.738	1.714	1.743	1.678	1.373	1.811	0.840	156	631	1109	1110	0.798	704	405	701	409	0
2	13	1	"PFB0161"	"B471"	8200	23260	150	951	1033	336	114	120	52	100	100	0	1034	1080	306	148	155	53	100	100	0	0.945	0.986	0.964	0.977	1.371	1.012	0.825	156	687	1723	1851	-0.082	837	886	919	932	0
2	14	1	"PFB0183"	"B508"	8400	23250	140	962	938	519	112	117	42	87	87	0	531	492	258	150	154	44	78	78	0	2.231	2.415	2.365	1.937	2.993	2.346	0.829	156	646	1231	1168	1.158	850	381	826	342	0
2	15	1	"PFB0185"	"B511"	8600	23260	150	525	562	178	117	121	31	100	98	0	737	749	197	148	149	20	100	100	0	0.693	0.740	0.742	0.714	1.467	0.758	0.882	156	617	997	1046	-0.530	408	589	445	601	0
2	16	1	"PFB0199"	"B537"	8790	23260	150	1018	1028	270	115	118	29	100	100	0	587	576	112	147	148	18	100	100	0	2.052	2.128	2.093	2.108	1.353	2.270	0.855	156	569	1343	1342	1.037	903	440	913	429	0
2	17	1	"PFB0205"	"B549"	8970	23250	150	1316	1301	321	115	127	95	100	100	0	1238	1314	375	147	149	22	100	100	0	1.101	1.016	1.034	1.033	1.223	0.986	0.923	156	614	2292	2353	0.139	1201	1091	1186	1167	0
2	18	1	"PFB0211"	"B556"	9160	23250	140	13001	13768	4342	121	130	99	100	100	0	11111	11738	3677	149	153	22	100	100	0	1.175	1.178	1.156	1.182	1.237	1.176	0.943	156	559	23842	25236	0.233	12880	10962	13647	11589	0
2	19	1	"PFC0047"	"C187"	9350	23250	150	1668	1662	519	116	118	27	100	100	0	2064	2056	533	151	156	34	100	100	0	0.811	0.812	0.818	0.798	1.394	0.815	0.857	156	683	3465	3451	-0.302	1552	1913	1546	1905	0
2	20	1	"PFC0049"	"C191"	9550	23240	150	1120	1170	294	117	121	30	100	100	0	1820	1840	572	153	161	71	100	100	0	0.602	0.624	0.620	0.642	1.385	0.582	0.870	156	695	2670	2740	-0.733	1003	1667	1053	1687	0
2	21	1	"PFC0053"	"C199"	9740	23250	150	1559	1530	319	124	130	37	100	100	0	760	739	159	152	160	68	100	98	0	2.360	2.395	2.410	2.447	1.289	2.390	0.881	156	684	2043	1993	1.239	1435	608	1406	587	0
2	22	1	"PFC0064"	"C230"	9940	23240	130	277	287	82	126	133	41	96	80	0	209	214	41	153	156	22	81	63	0	2.696	2.639	2.719	2.796	2.252	3.089	0.426	120	707	207	222	1.431	151	56	161	61	0
2	1	2	"PFC0067"	"C234"	5950	23430	150	2220	2165	563	113	117	41	100	100	0	2625	2545	677	151	153	25	100	100	0	0.852	0.857	0.860	0.867	1.275	0.880	0.846	156	525	4581	4446	-0.232	2107	2474	2052	2394	0
2	2	2	"PFC0074"	"C249"	6130	23430	150	632	631	211	118	125	50	96	96	0	452	450	139	150	153	33	94	91	0	1.702	1.710	1.709	1.789	1.594	1.711	0.861	156	347	816	813	0.767	514	302	513	300	-50
2	3	2	"PFK0421"	"Kn479_3"	6330	23430	140	1415	1406	383	122	125	35	100	100	0	674	673	163	148	152	35	100	100	0	2.458	2.446	2.473	2.452	1.260	2.490	0.896	156	348	1819	1809	1.298	1293	526	1284	525	0
2	4	2	"PFK0499"	"Kn722_1"	6520	23420	150	366	370	103	122	123	29	99	97	0	310	314	92	146	149	29	94	89	0	1.488	1.476	1.511	1.586	1.736	1.417	0.685	156	362	408	416	0.573	244	164	248	168	-50
2	5	2	"PFK0529"	"Kn862_1"	6710	23430	140	1792	1714	671	119	122	33	100	100	0	3304	3217	1249	147	150	23	100	100	0	0.530	0.520	0.516	0.519	1.278	0.509	0.928	156	328	4830	4665	-0.916	1673	3157	1595	3070	0
2	6	2	"PFK0159"	"Kn1106_2"	6900	23410	150	293	297	96	124	126	38	89	85	0	222	225	46	150	155	26	84	64	0	2.347	2.307	2.167	2.278	2.326	2.683	0.541	156	364	241	248	1.231	169	72	173	75	-50
2	7	2	"PFK0179"	"Kn1255_4"	7100	23430	140	3514	3418	991	125	128	35	100	100	0	3303	3262	955	150	158	50	100	100	0	1.075	1.058	1.040	1.067	1.277	1.047	0.945	156	381	6542	6405	0.104	3389	3153	3293	3112	0
2	8	2	"PFK0266"	"Kn2144_2"	7290	23430	130	580	582	146	122	127	38	100	100	0	1523	1482	401	150	163	67	100	100	0	0.334	0.345	0.348	0.346	1.386	0.325	0.853	120	380	1831	1792	-1.584	458	1373	460	1332	0
2	9	2	"PFK1250"	"Ks8_1"	7470	23430	130	1311	1261	316	127	133	47	100	100	0	946	923	220	149	162	67	100	100	0	1.486	1.465	1.456	1.470	1.249	1.455	0.894	120	351	1981	1908	0.571	1184	797	1134	774	0
2	10	2	"PFK0668"	"Ks13_2"	7670	23430	140	466	466	100	128	134	44	100	100	0	991	972	201	150	156	47	100	100	0	0.402	0.411	0.417	0.406	1.504	0.377	0.776	156	368	1179	1160	-1.315	338	841	338	822	0
2	11	2	"PFK0833"	"Ks25_5"	7870	23430	140	505	507	107	129	132	35	100	100	0	463	463	81	151	153	29	99	99	0	1.205	1.212	1.228	1.218	1.458	1.236	0.800	156	334	688	690	0.269	376	312	378	312	0
2	12	2	"PFK0849"	"Ks26_17"	8050	23430	130	785	797	262	129	142	76	100	99	0	567	561	144	150	168	73	100	96	0	1.573	1.625	1.566	1.606	1.306	1.620	0.858	120	331	1073	1079	0.654	656	417	668	411	0
2	13	2	"PFK0898"	"Ks31_1"	8240	23440	140	1148	1176	374	126	141	81	100	100	0	1144	1157	330	161	183	92	100	98	0	1.040	1.054	1.041	1.055	1.393	1.101	0.871	156	386	2005	2046	0.056	1022	983	1050	996	0
2	14	2	"PFK0968"	"Ks42_6"	8440	23430	140	1001	971	246	125	129	49	100	100	0	665	661	155	151	162	73	99	99	0	1.704	1.659	1.630	1.651	1.273	1.653	0.879	156	354	1390	1356	0.769	876	514	846	510	0
2	15	2	"PFK1224"	"Ks83_19"	8650	23400	150	149	158	52	126	127	30	39	23	0	149	153	27	145	146	19	26	16	0	5.750	4.000	2.534	2.207	3.550	4.304	0.080	156	338	27	40	2.524	23	4	32	8	-50
2	16	2	"PFK1246"	"Ks89_2"	8820	23440	150	823	828	200	126	130	33	100	100	0	469	478	84	151	151	20	100	100	0	2.192	2.147	2.142	2.116	1.334	2.291	0.877	156	352	1015	1029	1.132	697	318	702	327	0
2	17	2	"PFK1245"	"Ks89_10"	9030	23400	150	155	172	67	127	130	34	44	23	0	157	158	26	151	152	20	29	10	0	4.667	6.429	2.032	2.031	3.615	8.192	0.046	156	409	34	52	2.222	28	6	45	7	-50
2	18	2	"PFK1268"	"Ks97_1"	9200	23440	150	663	657	130	118	122	33	100	100	0	1026	1027	215	148	149	19	100	100	0	0.621	0.613	0.609	0.615	1.349	0.592	0.860	156	365	1423	1418	-0.688	545	878	539	879	0
2	19	2	"PFK0567"	"Ks101_10"	9390	23440	140	506	518	117	115	118	28	100	100	0	340	337	52	151	158	43	100	98	0	2.069	2.167	2.204	2.164	1.449	2.300	0.703	156	381	580	589	1.049	391	189	403	186	0
2	20	2	"PFK0617"	"Ks117_4"	9580	23420	150	189	193	50	124	127	32	76	51	0	177	184	36	158	172	95	3	0	0	3.421	2.654	2.306	2.598	3.175	0.207	0.052	156	371	84	95	1.774	65	19	69	26	-50
2	21	2	"PFK0689"	"Ks157_11"	9770	23440	150	272	285	78	135	143	42	92	86	0	5562	5587	1079	159	169	85	100	100	0	0.025	0.028	0.026	0.028	1.572	0.025	0.491	156	392	5540	5578	-5.302	137	5403	150	5428	0
2	22	2	"PFK0731"	"Ks186_10"	9960	23440	160	65535	60381	11211	152	165	57	100	100	76	65535	56576	14561	168	175	36	100	100	59	1.000	1.068	1.000	1.092	1.290	1.040	0.953	208	826	130750	116637	0.000	65383	65367	60229	56408	0
2	1	3	"PFK0746"	"Ks202_1"	5980	23620	150	2775	2707	688	115	116	28	100	100	0	1471	1443	324	151	152	20	100	100	0	2.015	2.006	2.013	1.994	1.210	2.050	0.944	156	567	3980	3884	1.011	2660	1320	2592	1292	0
2	2	3	"PFK0750"	"Ks202_4"	6160	23620	140	588	601	165	118	121	34	100	100	0	388	394	93	149	150	25	100	98	0	1.967	1.971	1.998	2.032	1.418	2.032	0.833	156	380	709	728	0.976	470	239	483	245	0
2	3	3	"PFK0747"	"Ks202_10"	6350	23620	150	4093	4183	1413	119	122	33	100	100	0	1957	1974	606	146	150	30	100	100	0	2.194	2.223	2.187	2.209	1.270	2.290	0.927	156	465	5785	5892	1.134	3974	1811	4064	1828	0
2	4	3	"PFK0766"	"Ks212_4"	6550	23620	150	354	357	87	118	264	1931	0	0	0	1710	1667	386	146	173	302	99	99	0	0.151	0.157	0.155	0.152	1.419	5.875	0.123	156	462	1800	1760	-2.728	236	1564	239	1521	0
2	5	3	"PFA0029"	"A12706_1"	6740	23620	150	1396	1550	757	120	280	2027	23	0	0	18916	21103	11788	150	181	316	100	100	0	0.068	0.068	0.068	0.070	1.289	0.065	0.852	156	419	20042	22383	-3.878	1276	18766	1430	20953	0
2	6	3	"PFA0034"	"A13725_4"	6920	23620	150	697	690	155	123	126	36	100	100	0	1714	1724	474	152	157	25	100	100	0	0.367	0.361	0.359	0.364	1.407	0.329	0.832	156	398	2136	2139	-1.444	574	1562	567	1572	0
2	7	3	"PFA0036"	"A13725_6"	7110	23620	150	903	886	226	122	128	45	100	100	0	1403	1373	313	149	157	50	100	100	0	0.623	0.624	0.622	0.621	1.318	0.614	0.895	156	390	2035	1988	-0.683	781	1254	764	1224	0
2	8	3	"PFA0038"	"A13725_9"	7300	23620	140	1152	1124	317	121	125	45	100	100	0	843	785	189	148	159	62	100	100	0	1.483	1.575	1.556	1.565	1.338	1.638	0.865	156	461	1726	1640	0.569	1031	695	1003	637	0
2	9	3	"PFA0041"	"A14195_3"	7510	23590	150	160	169	55	119	123	42	48	24	0	175	173	31	147	158	58	12	0	0	1.464	1.923	1.700	1.660	3.179	0.914	0.346	156	495	69	76	0.550	41	28	50	26	-50
2	10	3	"PFA0043"	"A14263_1"	7690	23620	150	536	543	126	117	122	38	100	100	0	758	763	159	145	152	44	100	100	0	0.684	0.689	0.681	0.683	1.377	0.681	0.841	156	428	1032	1044	-0.549	419	613	426	618	0
2	11	3	"PFA0063"	"A14801_9"	7890	23590	150	167	174	56	119	125	45	51	19	0	158	162	27	143	140	53	11	0	0	3.200	2.895	2.000	2.029	3.260	2.529	0.166	156	487	63	74	1.678	48	15	55	19	-50
2	12	3	"PFA0065"	"A15774_2"	8070	23600	100	402	411	97	114	128	78	100	93	0	362	350	61	139	141	91	96	67	0	1.291	1.408	1.348	1.402	1.429	1.283	0.701	80	377	511	508	0.369	288	223	297	211	0
2	13	3	"PFA0067"	"A16096_5"	8270	23560	150	152	212	200	117	128	65	35	18	0	203	282	293	149	152	90	31	17	0	0.648	0.714	0.600	0.617	3.581	0.531	0.279	156	599	89	228	-0.626	35	54	95	133	-50
2	14	3	"PFA0071"	"A16972_1"	8460	23590	150	130	142	50	123	125	32	27	14	0	135	138	22	149	154	50	0	0	0	-0.500	-1.727	1.141	1.127	4.640	0.706	0.028	156	467	-7	8	Error	7	-14	19	-11	-50
2	15	3	"PFA0073"	"A1700_2"	8650	23590	150	130	145	58	123	125	37	28	13	0	138	141	30	145	147	24	17	5	0	-1.000	-5.500	0.981	1.113	3.216	6.416	0.018	156	383	0	18	Error	7	-7	22	-4	-50
2	16	3	"PFA0076"	"A1700_6"	8840	23620	140	780	792	157	122	127	37	100	100	0	411	406	70	148	151	24	100	100	0	2.502	2.597	2.647	2.632	1.358	2.721	0.834	156	410	921	928	1.323	658	263	670	258	0
2	17	3	"PFA0109"	"A22053_4"	9030	23620	140	179	201	94	123	127	33	74	39	0	268	275	44	149	150	19	100	98	0	0.471	0.619	0.585	0.535	2.362	1.147	0.217	156	413	175	204	-1.087	56	119	78	126	0
2	18	3	"PFA0112"	"A23157_12"	9220	23620	150	1004	964	267	116	118	31	100	100	0	899	885	216	145	146	18	100	100	0	1.178	1.146	1.141	1.131	1.306	1.155	0.913	156	382	1642	1588	0.236	888	754	848	740	0
2	19	3	"PFA0114"	"A23157_18"	9410	23620	150	3754	3634	914	115	119	31	100	100	0	2608	2479	623	148	149	22	100	100	0	1.479	1.510	1.477	1.538	1.411	1.494	0.923	156	401	6099	5850	0.565	3639	2460	3519	2331	0
2	20	3	"PFA0117"	"A23157_8"	9600	23590	150	150	155	42	122	125	32	44	19	0	155	153	24	150	151	22	18	4	0	5.600	11.000	1.855	1.857	4.408	125.550	0.000	156	357	33	36	2.485	28	5	33	3	-50
2	21	3	"PFA0123"	"A24704_11"	9790	23620	150	587	601	137	125	132	39	100	100	0	486	487	84	149	152	21	100	100	0	1.371	1.408	1.393	1.399	1.322	1.472	0.840	156	325	799	814	0.455	462	337	476	338	0
2	22	3	"PFA0126"	"A24704_6"	9980	23650	150	176	190	81	131	142	52	42	17	0	170	175	39	153	160	33	31	10	0	2.647	2.682	2.387	2.393	4.522	4.152	0.185	156	621	62	81	1.404	45	17	59	22	-50
2	1	4	"PFA0154"	"A3310_10"	5990	23780	150	149	156	53	119	121	29	50	25	0	142	151	60	153	153	19	18	8	0	-2.727	-18.500	1.182	1.308	5.870	1.773	0.026	156	640	19	35	Error	30	-11	37	-2	-50
2	2	4	"PFA0156"	"A3310_15"	6180	23810	150	1385	1429	435	120	121	28	100	100	0	615	630	152	151	151	18	100	100	0	2.726	2.733	2.741	2.702	1.264	2.883	0.900	156	443	1729	1788	1.447	1265	464	1309	479	0
2	3	4	"PFA0159"	"A3310_22"	6370	23810	150	476	488	111	118	121	29	100	100	0	624	618	115	146	148	18	100	100	0	0.749	0.784	0.774	0.772	1.381	0.788	0.832	156	416	836	842	-0.417	358	478	370	472	0
2	4	4	"PFA0162"	"A3310_32"	6560	23810	140	1892	1860	515	116	300	2183	19	0	0	1094	1070	250	144	178	341	99	80	0	1.869	1.883	1.880	1.868	1.253	4.738	0.648	156	361	2726	2670	0.903	1776	950	1744	926	0
2	5	4	"PFA0165"	"A3310_7"	6750	23810	140	516	500	122	118	278	2047	0	0	0	452	450	102	147	176	320	44	0	0	1.305	1.261	1.199	1.277	1.440	1.289	0.828	156	411	703	685	0.384	398	305	382	303	0
2	6	4	"PFA0168"	"A3920_1"	6940	23780	150	139	147	47	118	119	28	42	21	0	145	145	30	147	148	22	20	5	0	-10.500	-14.500	1.157	1.456	5.043	19.899	0.002	156	417	19	27	Error	21	-2	29	-2	-50
2	7	4	"PFC0075"	"C25"	7130	23780	150	131	143	56	119	122	41	25	10	0	135	136	26	144	146	22	11	2	0	-1.333	-3.000	1.282	1.267	4.081	10.640	0.017	156	384	3	16	Error	12	-9	24	-8	-50
2	8	4	"PFC0079"	"C258"	7310	23810	140	396	404	82	117	120	42	100	100	0	356	353	58	144	146	19	100	99	0	1.316	1.373	1.346	1.383	1.418	1.436	0.820	156	377	491	496	0.396	279	212	287	209	0
2	9	4	"PFC0082"	"C269"	7510	23810	140	455	460	126	116	118	29	100	100	0	327	320	67	144	146	19	98	97	0	1.852	1.955	1.981	1.973	1.536	2.120	0.779	156	461	522	520	0.889	339	183	344	176	0
2	10	4	"PFC0085"	"C273"	7710	23780	150	138	147	46	117	120	29	41	23	0	145	149	25	143	146	21	21	7	0	10.500	5.000	2.065	2.091	4.182	5.266	0.057	156	450	23	36	3.392	21	2	30	6	-50
2	11	4	"PFC0087"	"C277"	7890	23810	140	700	687	187	116	120	42	100	100	0	998	966	266	142	138	48	100	99	0	0.682	0.693	0.705	0.704	1.401	0.671	0.878	156	446	1440	1395	-0.552	584	856	571	824	0
2	12	4	"PFC0090"	"C285"	8080	23810	150	96	103	38	107	124	66	3	1	0	54	63	33	115	119	77	2	0	0	0.180	0.077	0.390	0.337	2.315	0.578	0.202	156	646	-72	-56	-2.471	-11	-61	-4	-52	-50
2	13	4	"PFC0107"	"C321"	8290	23790	90	354	373	120	106	130	76	96	82	0	342	322	93	139	137	80	86	63	0	1.222	1.459	1.459	1.605	2.039	1.218	0.710	52	368	451	450	0.289	248	203	267	183	0
2	14	4	"PFC0110"	"C332"	8470	23810	140	979	967	269	115	139	84	100	100	0	413	415	90	150	161	42	99	98	0	3.285	3.215	3.171	3.217	1.389	3.321	0.855	156	523	1127	1117	1.716	864	263	852	265	0
2	15	4	"PFC0112"	"C337"	8640	23760	150	407	373	224	122	154	111	59	55	0	243	227	82	150	162	43	55	50	0	3.065	3.260	2.803	2.628	2.587	3.114	0.751	156	483	378	328	1.616	285	93	251	77	-50
2	16	4	"PFC0114"	"C344"	8840	23810	140	307	326	87	120	149	103	91	41	0	231	232	40	149	158	40	83	50	0	2.280	2.482	2.377	2.579	1.915	2.876	0.562	156	435	269	289	1.189	187	82	206	83	0
2	17	4	"PFC0116"	"C35"	9040	23780	150	138	147	52	115	119	28	42	22	0	140	141	24	147	147	20	11	2	0	-3.286	-5.333	2.977	2.982	4.149	6.332	0.036	156	370	16	26	Error	23	-7	32	-6	-50
2	18	4	"PFC0119"	"C354"	9220	23810	140	240	243	54	116	119	28	97	91	0	341	336	57	145	145	19	100	99	0	0.633	0.665	0.675	0.637	1.770	0.663	0.599	156	464	320	318	-0.661	124	196	127	191	0
2	19	4	"PFC0135"	"C394"	9420	23810	150	854	850	204	117	120	30	100	100	0	520	522	96	142	144	22	100	100	0	1.950	1.929	1.980	1.912	1.285	2.006	0.898	156	503	1115	1113	0.963	737	378	733	380	0
2	20	4	"PFC0138"	"C41"	9610	23780	150	147	152	44	117	120	30	48	23	0	147	149	21	141	144	20	28	7	0	5.000	4.375	1.965	1.919	3.712	10.391	0.017	156	479	36	43	2.322	30	6	35	8	-50
2	21	4	"PFC0140"	"C413"	9800	23780	150	147	158	58	118	120	30	48	28	0	140	143	26	143	144	16	23	9	0	-9.667	100000.000	2.000	2.166	4.363	9.963	0.032	156	450	26	40	Error	29	-3	40	0	-50
2	22	4	"PFC0142"	"C417"	9990	23810	140	1461	1444	380	115	117	29	100	100	0	710	692	168	144	145	16	100	100	0	2.378	2.425	2.397	2.455	1.289	2.458	0.912	156	608	1912	1877	1.250	1346	566	1329	548	0
2	1	5	"PFC0144"	"C419"	5990	23990	150	789	765	204	117	120	30	100	100	0	428	423	94	149	151	20	99	98	0	2.409	2.365	2.349	2.422	1.473	2.441	0.863	156	673	951	922	1.268	672	279	648	274	0
2	2	5	"PFC0147"	"C423"	6180	24000	150	879	860	250	118	121	29	100	100	0	736	714	178	151	152	20	100	99	0	1.301	1.318	1.313	1.320	1.346	1.355	0.895	156	456	1346	1305	0.379	761	585	742	563	0
2	3	5	"PFC0161"	"C449"	6420	23970	150	134	136	37	118	121	30	31	12	0	152	153	26	151	152	20	19	8	0	16.000	9.000	1.683	1.599	3.884	4.180	0.040	156	437	17	20	4.000	16	1	18	2	-50
2	4	5	"PFC0163"	"C453"	6560	23990	150	348	353	97	115	119	29	100	99	0	390	402	104	146	148	19	98	98	0	0.955	0.930	0.970	0.949	1.662	0.930	0.794	156	351	477	494	-0.067	233	244	238	256	0
2	5	5	"PFC0165"	"C46"	6760	24000	150	415	412	144	116	117	28	98	96	0	1931	1942	688	144	145	18	100	100	0	0.167	0.165	0.160	0.155	1.506	0.168	0.823	156	394	2086	2094	-2.579	299	1787	296	1798	0
2	6	5	"PFC0168"	"C472"	6950	23990	140	1510	1469	363	118	120	31	100	100	0	730	716	162	143	145	25	100	100	0	2.371	2.358	2.412	2.376	1.285	2.403	0.921	156	437	1979	1924	1.246	1392	587	1351	573	0
2	7	5	"PFC0171"	"C489"	7150	23990	140	250	247	60	119	121	32	93	87	0	275	279	54	142	145	27	99	94	0	0.985	0.934	0.930	0.855	1.958	1.008	0.648	156	401	264	265	-0.022	131	133	128	137	0
2	8	5	"PFC0174"	"C492"	7330	23970	150	131	137	42	117	119	29	35	19	0	133	134	20	141	141	19	8	2	0	-1.750	-2.857	1.785	2.132	3.742	0.100	0.018	156	350	6	13	Error	14	-8	20	-7	-50
2	9	5	"PFD0418"	"D49176_20"	7500	23990	150	1028	1005	260	119	122	32	100	100	0	916	893	192	140	141	18	100	100	0	1.171	1.177	1.195	1.160	1.244	1.162	0.890	156	458	1685	1639	0.228	909	776	886	753	0
2	10	5	"PFD0422"	"D49176_29"	7710	23970	150	132	140	47	118	122	33	33	16	0	139	138	21	141	143	21	14	1	0	-7.000	-7.333	2.052	2.202	5.175	0.043	0.004	156	488	12	19	Error	14	-2	22	-3	-50
2	11	5	"PFD0425"	"D49176_32"	7890	23990	130	223	227	50	118	121	33	94	79	0	378	374	74	147	149	22	99	99	0	0.455	0.480	0.442	0.448	2.094	0.447	0.587	120	443	336	336	-1.138	105	231	109	227	0
2	12	5	"PFD0428"	"D49176_37"	8090	23930	150	106	129	63	113	126	61	25	7	0	99	110	63	145	136	67	3	0	0	0.152	-0.457	0.506	0.693	3.463	0.736	0.239	156	594	-53	-19	-2.716	-7	-46	16	-35	-50
2	13	5	"PFD0431"	"D49176_44"	8270	23990	140	853	863	272	108	127	67	100	100	0	740	739	212	144	148	66	99	98	0	1.250	1.269	1.219	1.291	1.497	1.272	0.862	156	501	1341	1350	0.322	745	596	755	595	0
2	14	5	"PFD0436"	"D49176_6"	8450	23990	150	2478	2337	520	108	127	75	100	100	0	2154	2039	457	145	156	44	99	99	0	1.180	1.177	1.162	1.182	1.274	1.163	0.924	156	436	4379	4123	0.238	2370	2009	2229	1894	0
2	15	5	"PFD0454"	"D51731_2"	8640	24000	150	158	162	42	119	156	117	3	0	0	191	190	34	154	164	44	41	5	0	1.054	1.194	1.221	1.224	3.500	3.314	0.339	156	422	76	79	0.076	39	37	43	36	-50
2	16	5	"PFD0463"	"D53677_1"	8850	23950	150	135	137	35	120	145	97	1	0	0	144	143	27	148	155	38	4	0	0	-3.750	-3.400	1.125	1.291	3.891	0.057	0.003	156	477	11	12	Error	15	-4	17	-5	-50
2	17	5	"PFD0467"	"D53677_8"	9040	23970	150	128	136	44	116	120	30	33	16	0	133	137	22	144	144	20	12	1	0	-1.091	-2.857	1.300	1.393	3.481	8.948	0.014	156	488	1	13	Error	12	-11	20	-7	-50
2	18	5	"PFD0471"	"D54177_1"	9240	24010	110	179	180	43	117	120	30	76	51	0	167	166	23	145	144	18	55	22	0	2.818	3.000	2.231	2.573	3.492	6.220	0.040	80	357	84	84	1.495	62	22	63	21	0
2	19	5	"PFD0474"	"D54346_3"	9420	24000	140	623	608	167	113	116	28	100	99	0	454	440	107	139	141	17	98	98	0	1.619	1.645	1.628	1.637	1.384	1.685	0.864	156	472	825	796	0.695	510	315	495	301	0
2	20	5	"PFD0478"	"D56259_1"	9610	24000	140	1296	1238	316	111	114	27	100	100	0	656	635	131	139	141	16	100	100	0	2.292	2.272	2.298	2.254	1.329	2.363	0.893	156	477	1702	1623	1.197	1185	517	1127	496	0
2	21	5	"PFD0512"	"D6287_18"	9790	24000	150	151	165	50	116	118	28	57	35	0	150	152	25	144	145	17	34	14	0	5.833	6.125	2.286	2.150	3.647	13.094	0.013	156	532	41	57	2.544	35	6	49	8	-50
2	22	5	"PFD0515"	"D6287_22"	10000	24000	150	1116	1166	401	115	117	29	99	98	0	939	979	357	145	146	17	100	100	0	1.261	1.260	1.245	1.282	1.486	1.304	0.874	156	704	1795	1885	0.334	1001	794	1051	834	0
2	1	6	"PFD0519"	"D6287_3"	6030	24160	150	145	149	37	114	117	29	52	24	0	151	155	29	149	151	22	26	10	0	15.500	5.833	1.645	1.676	4.192	7.158	0.013	156	564	33	41	3.954	31	2	35	6	-50
2	2	6	"PFD0521"	"D6287_31"	6200	24180	140	1230	1185	372	114	116	28	100	100	0	736	711	186	148	150	20	100	99	0	1.898	1.902	1.937	1.920	1.486	1.967	0.887	156	370	1704	1634	0.924	1116	588	1071	563	0
2	3	6	"PFD0525"	"D6287_49"	6380	24180	150	946	897	253	117	119	30	100	100	0	1879	1785	560	147	150	20	99	99	0	0.479	0.476	0.477	0.494	1.650	0.455	0.907	156	435	2561	2418	-1.063	829	1732	780	1638	0
2	4	6	"PFD0527"	"D6287_53"	6570	24180	140	477	477	130	118	122	32	99	98	0	348	340	67	146	148	18	98	96	0	1.777	1.851	1.825	1.859	1.542	1.963	0.794	156	412	561	553	0.830	359	202	359	194	0
2	5	6	"PFD0563"	"D65980_2"	6760	24150	150	142	148	41	121	129	51	26	7	0	150	153	25	147	156	117	0	0	0	7.000	4.500	1.773	1.673	3.820	5.330	0.061	156	452	24	33	2.807	21	3	27	6	-50
2	6	6	"PFD0569"	"D6681_10"	6950	24160	150	152	154	37	124	132	53	26	1	0	142	143	21	147	157	121	0	0	0	-5.600	-7.500	2.367	2.299	4.164	0.479	0.275	156	427	23	26	Error	28	-5	30	-4	-50
2	7	6	"PFD0572"	"D6681_3"	7140	24180	150	170	174	43	124	127	35	59	32	0	168	168	25	141	144	26	50	16	0	1.704	1.852	1.504	1.645	3.242	3.895	0.099	156	385	73	77	0.769	46	27	50	27	-50
2	8	6	"PFD0575"	"D66953_1"	7310	24160	150	147	147	40	116	121	31	49	17	0	145	144	22	138	139	18	23	8	0	4.429	5.167	2.377	2.203	4.501	19.217	0.004	156	424	38	37	2.147	31	7	31	6	-50
2	9	6	"PFD0579"	"D7726_1"	7520	24180	140	458	455	130	118	121	31	100	100	0	342	337	66	138	139	19	100	100	0	1.667	1.693	1.671	1.649	1.589	1.859	0.737	156	485	544	536	0.737	340	204	337	199	0
2	10	6	"PFD0583"	"D8137_1"	7720	24180	140	1209	1144	362	117	120	33	100	100	0	1368	1293	341	139	141	21	100	100	0	0.889	0.890	0.887	0.864	1.399	0.913	0.916	156	433	2321	2181	-0.171	1092	1229	1027	1154	0
2	11	6	"PFE0587"	"E6125_5"	7900	24180	140	282	281	67	114	120	47	98	87	0	366	362	75	146	152	58	97	89	0	0.764	0.773	0.772	0.771	1.665	0.754	0.687	156	451	388	383	-0.389	168	220	167	216	0
2	12	6	"PFE0589"	"E6662_1"	8090	24180	140	747	768	379	115	123	46	93	91	0	555	494	214	152	158	60	85	80	0	1.568	1.909	1.809	1.748	1.869	1.897	0.814	156	513	1035	995	0.649	632	403	653	342	0
2	13	6	"PFE0591"	"E679_1"	8280	24190	150	1631	1537	487	111	114	27	99	99	0	2945	2901	773	149	152	35	100	100	0	0.544	0.518	0.518	0.496	1.501	0.516	0.912	156	415	4316	4178	-0.879	1520	2796	1426	2752	0
2	14	6	"PFE0593"	"E679_4"	8470	24160	150	139	144	45	110	113	27	52	30	0	141	143	29	148	149	22	14	3	0	-4.143	-6.800	1.929	1.793	4.048	4.534	0.024	156	426	22	29	Error	29	-7	34	-5	-50
2	15	6	"PFE0596"	"E6820_1"	8670	24180	140	1495	1465	435	113	117	30	100	100	0	902	895	206	150	150	23	100	100	0	1.838	1.815	1.794	1.775	1.291	1.930	0.904	156	419	2134	2097	0.878	1382	752	1352	745	0
2	16	6	"PFE0601"	"E70_3"	8800	24130	150	129	140	57	114	119	33	34	13	0	146	149	18	145	146	21	14	3	0	15.000	6.500	1.580	1.834	3.835	0.003	0.000	156	536	16	30	3.907	15	1	26	4	-50
2	17	6	"PFE0626"	"E8167_12"	9040	24160	150	134	143	47	116	120	32	37	14	0	134	136	22	141	143	21	10	2	0	-2.571	-5.400	1.481	1.560	4.345	8.244	0.024	156	592	11	22	Error	18	-7	27	-5	-50
2	18	6	"PFE0628"	"E8167_2"	9230	24160	150	138	146	41	116	117	29	43	22	0	141	141	25	141	142	19	19	7	0	100000.000	100000.000	1.650	1.637	4.093	7.109	0.026	156	475	22	30	16.610	22	0	30	0	-50
2	19	6	"PFE0632"	"E8314_4"	9430	24190	150	141	146	38	112	114	28	50	26	0	142	141	23	138	139	16	26	10	0	7.250	11.333	1.802	1.928	3.483	7.288	0.036	156	409	33	37	2.858	29	4	34	3	-50
2	20	6	"PFE0634"	"E832_1"	9620	24190	140	422	415	113	112	114	26	99	98	0	301	304	73	143	143	17	98	95	0	1.962	1.882	1.851	1.878	1.765	1.916	0.744	156	353	468	464	0.972	310	158	303	161	0
2	21	6	"PFE0638"	"E84_1"	9810	24190	140	345	337	111	118	120	29	96	92	0	630	604	161	148	149	17	100	98	0	0.471	0.480	0.468	0.448	1.626	0.497	0.782	156	402	709	675	-1.086	227	482	219	456	0
2	22	6	"PFE0645"	"E886_1"	10030	24150	150	137	153	59	116	119	30	39	21	0	156	159	26	148	149	18	30	12	0	2.625	3.364	2.000	1.622	4.373	6.753	0.063	156	743	29	48	1.392	21	8	37	11	-50
2	1	7	"PFF0003"	"F10044_2"	6020	24360	140	792	805	222	116	119	29	100	100	0	1019	1019	278	151	152	20	100	100	0	0.779	0.794	0.780	0.802	1.355	0.781	0.901	156	621	1544	1557	-0.361	676	868	689	868	0
2	2	7	"PFF0005"	"F10154_1"	6200	24370	140	257	273	72	111	114	27	99	97	0	230	235	39	142	145	19	98	94	0	1.659	1.742	1.708	1.775	1.828	2.073	0.535	156	347	234	255	0.730	146	88	162	93	0
2	3	7	"PFF0010"	"F1021_1"	6390	24360	140	873	840	219	112	115	27	100	100	0	446	447	102	142	144	18	99	98	0	2.503	2.387	2.427	2.470	1.483	2.436	0.860	156	352	1065	1033	1.324	761	304	728	305	0
2	4	7	"PFF0012"	"F1021_3"	6580	24370	140	7269	7037	1879	116	120	32	100	100	0	2472	2454	631	142	144	17	100	100	0	3.070	2.994	2.972	3.008	1.224	3.045	0.956	156	408	9483	9233	1.618	7153	2330	6921	2312	0
2	5	7	"PFF0016"	"F10318_1"	6770	24370	150	673	654	171	121	129	51	100	100	0	549	534	112	147	155	111	98	91	0	1.373	1.377	1.369	1.366	1.332	1.382	0.767	156	501	954	920	0.457	552	402	533	387	0
2	6	7	"PFF0020"	"F10626_1"	6970	24370	140	554	563	161	124	130	52	100	99	0	622	630	167	149	159	121	99	92	0	0.909	0.913	0.913	0.902	1.372	0.835	0.748	156	422	903	920	-0.138	430	473	439	481	0
2	7	7	"PFF0043"	"F11007_3"	7140	24350	150	134	134	31	123	126	32	25	3	0	147	148	24	143	144	19	26	7	0	2.750	2.200	1.369	1.375	3.584	0.057	0.004	156	399	15	16	1.459	11	4	11	5	-50
2	8	7	"PFF0046"	"F11089_1"	7340	24370	140	715	705	188	117	121	31	100	100	0	618	614	151	139	140	18	100	99	0	1.248	1.238	1.229	1.251	1.465	1.033	0.802	156	425	1077	1063	0.320	598	479	588	475	0
2	9	7	"PFF0054"	"F11484_1"	7520	24370	150	1083	1071	267	115	118	28	100	100	0	545	550	116	141	142	19	100	100	0	2.396	2.337	2.336	2.337	1.279	2.416	0.885	156	463	1372	1365	1.261	968	404	956	409	0
2	10	7	"PFF0057"	"F1150_5"	7720	24330	150	144	148	41	116	118	28	49	20	0	155	157	24	140	142	20	41	14	0	1.867	1.882	1.658	1.691	3.827	3.805	0.095	156	465	43	49	0.900	28	15	32	17	-50
2	11	7	"PFF0059"	"F11570_1"	7910	24370	140	1302	1267	406	112	125	78	100	98	0	846	807	202	144	160	85	100	96	0	1.695	1.742	1.737	1.704	1.327	1.835	0.896	156	424	1892	1818	0.761	1190	702	1155	663	0
2	12	7	"PFF0063"	"F11624_1"	8110	24370	140	559	519	253	115	128	80	82	80	0	376	342	166	148	164	88	75	63	0	1.947	2.082	1.847	1.648	2.557	1.694	0.676	156	390	672	598	0.962	444	228	404	194	0
2	13	7	"PFF0697"	"F3247_2"	8280	24350	150	125	132	38	116	118	29	34	14	0	140	140	26	146	147	21	12	4	0	-1.500	-2.667	1.048	1.173	3.896	4.359	0.018	156	444	3	10	Error	9	-6	16	-6	-50
2	14	7	"PFF0700"	"F32494_1"	8480	24370	140	1924	1985	678	111	114	28	100	100	0	1102	1095	311	152	152	21	100	100	0	1.908	1.987	1.990	2.007	1.483	2.079	0.880	156	492	2763	2817	0.932	1813	950	1874	943	0
2	15	7	"PFF0702"	"F3277_1"	8670	24370	140	652	653	179	110	112	28	100	100	0	542	528	125	148	150	21	100	100	0	1.376	1.429	1.386	1.441	1.422	1.491	0.839	156	424	936	923	0.460	542	394	543	380	0
2	16	7	"PFF0706"	"F32922_1"	8860	24370	140	327	328	83	111	115	31	100	98	0	453	436	99	139	141	20	99	99	0	0.688	0.731	0.707	0.735	1.702	0.729	0.762	156	533	530	514	-0.540	216	314	217	297	0
2	17	7	"PFF0708"	"F33056_1"	9050	24370	140	1609	1531	432	110	112	26	100	100	0	805	754	192	138	140	19	100	100	0	2.247	2.307	2.279	2.323	1.313	2.357	0.924	156	461	2166	2037	1.168	1499	667	1421	616	0
2	18	7	"PFF0711"	"F33107_1"	9230	24350	150	124	128	39	112	113	26	30	16	0	132	135	20	138	139	18	14	4	0	-2.000	-5.333	2.079	1.904	3.259	10.906	0.012	156	411	6	13	Error	12	-6	16	-3	-50
2	19	7	"PFF0740"	"F34425_1"	9430	24370	150	745	731	202	112	113	28	100	100	0	651	654	157	134	135	17	99	99	0	1.224	1.190	1.166	1.190	1.363	1.224	0.892	156	477	1150	1139	0.292	633	517	619	520	0
2	20	7	"PFF0742"	"F34449_1"	9630	24340	150	149	157	45	117	119	30	53	32	0	148	153	26	140	141	19	35	17	0	4.000	3.077	2.280	2.055	3.876	6.994	0.032	156	523	40	53	2.000	32	8	40	13	-50
2	21	7	"PFF0744"	"F34605_1"	9820	24370	140	163	164	43	118	119	29	64	33	0	372	380	70	146	147	18	100	99	0	0.199	0.197	0.239	0.200	2.467	0.183	0.257	156	451	271	280	-2.328	45	226	46	234	0
2	22	7	"PFF0749"	"F34859_1"	9990	24350	150	131	147	57	116	119	30	35	18	0	151	156	28	147	149	19	28	12	0	3.750	3.444	1.545	1.484	3.825	4.349	0.099	156	667	19	40	1.907	15	4	31	9	-50
2	1	8	"PFF0757"	"F35105_1"	6020	24550	130	506	503	103	113	116	29	100	100	0	308	312	54	146	148	19	100	100	0	2.426	2.349	2.453	2.384	1.440	2.415	0.753	120	524	555	556	1.279	393	162	390	166	0
2	2	8	"PFF0759"	"F35197_1"	6210	24550	160	2909	2659	916	111	112	27	100	100	0	2431	2288	782	136	138	17	98	98	0	1.219	1.184	1.187	1.265	1.860	1.190	0.935	208	458	5093	4700	0.286	2798	2295	2548	2152	0
2	3	8	"PFF0791"	"F35823_1"	6400	24550	140	301	310	86	110	113	29	99	98	0	226	225	39	138	139	17	98	89	0	2.170	2.299	2.271	2.350	1.955	2.728	0.525	156	360	279	287	1.118	191	88	200	87	0
2	4	8	"PFF0796"	"F36083_1"	6580	24550	140	1369	1355	336	114	118	32	100	100	0	750	730	160	142	143	17	99	99	0	2.064	2.111	2.108	2.153	1.461	2.172	0.897	156	360	1863	1829	1.046	1255	608	1241	588	0
2	5	8	"PFF0798"	"F36120_1"	6780	24550	140	462	473	127	116	121	30	100	100	0	326	320	72	145	146	17	96	96	0	1.912	2.040	2.029	2.077	1.567	2.113	0.768	156	386	527	532	0.935	346	181	357	175	0
2	6	8	"PFF0804"	"F36356_4"	6980	24550	150	2964	2852	921	122	125	32	100	100	0	1627	1613	472	147	149	21	100	99	0	1.920	1.862	1.813	1.891	1.564	1.904	0.925	156	431	4322	4196	0.941	2842	1480	2730	1466	0
2	7	8	"PFF0808"	"F36374_1"	7160	24550	140	1656	1620	431	123	126	32	100	100	0	973	933	196	144	146	21	100	100	0	1.849	1.897	1.897	1.884	1.355	1.950	0.924	156	452	2362	2286	0.887	1533	829	1497	789	0
2	8	8	"PFF0813"	"F36383_1"	7350	24550	140	1538	1556	464	120	122	30	100	100	0	658	675	167	140	142	17	100	99	0	2.737	2.684	2.658	2.686	1.395	2.785	0.905	156	418	1936	1971	1.453	1418	518	1436	535	0
2	9	8	"PFF0836"	"F37362_1"	7540	24550	140	475	468	135	116	120	31	99	99	0	933	914	245	143	145	19	99	99	0	0.454	0.457	0.452	0.448	1.590	0.440	0.823	156	487	1149	1123	-1.138	359	790	352	771	0
2	10	8	"PFF0842"	"F37536_1"	7740	24550	130	367	380	95	117	121	30	100	99	0	235	232	40	144	145	20	95	90	0	2.747	2.989	2.976	3.099	1.672	3.298	0.658	120	495	341	351	1.458	250	91	263	88	0
2	11	8	"PFF0844"	"F37871_2"	7930	24550	140	1118	1075	395	115	124	67	98	97	0	619	594	193	143	155	65	95	90	0	2.107	2.129	2.150	2.176	1.629	2.196	0.845	156	433	1479	1411	1.075	1003	476	960	451	0
2	12	8	"PFF0850"	"F38025_1"	8110	24550	130	629	614	157	119	128	72	100	99	0	731	725	140	146	158	67	100	100	0	0.872	0.855	0.834	0.827	1.379	0.846	0.846	120	406	1095	1074	-0.198	510	585	495	579	0
2	13	8	"PFF0854"	"F38531_3"	8290	24550	130	265	265	56	115	118	37	99	91	0	195	198	28	142	146	24	87	61	0	2.830	2.679	2.683	2.812	1.935	3.033	0.428	120	512	203	206	1.501	150	53	150	56	0
2	14	8	"PFF0857"	"F38658_1"	8500	24550	130	773	776	241	108	111	28	100	100	0	749	706	193	143	148	31	100	100	0	1.097	1.187	1.201	1.181	1.375	1.203	0.876	120	473	1271	1231	0.134	665	606	668	563	0
2	15	8	"PFF1501"	"F59165_1"	8680	24550	140	588	593	175	108	111	28	99	99	0	406	394	106	140	144	32	96	92	0	1.805	1.909	1.862	2.064	1.898	1.929	0.791	156	425	746	739	0.852	480	266	485	254	0
2	16	8	"PFF1503"	"F59212_1"	8860	24560	150	395	390	104	109	112	26	99	98	0	690	701	168	136	137	17	100	100	0	0.516	0.497	0.492	0.484	1.551	0.488	0.831	156	475	840	846	-0.954	286	554	281	565	0
2	17	8	"PFF1507"	"F59325_1"	9080	24560	140	372	385	102	108	111	26	100	99	0	283	281	44	137	138	17	100	98	0	1.808	1.924	1.930	1.895	1.527	2.173	0.720	156	418	410	421	0.855	264	146	277	144	0
2	18	8	"PFF1515"	"F59681_5"	9230	24540	150	140	151	57	107	110	27	55	30	0	140	147	36	136	138	17	26	12	0	8.250	4.000	2.000	1.956	3.477	10.749	0.016	156	396	37	55	3.044	33	4	44	11	-50
2	19	8	"PFF1523"	"F60089_1"	9420	24540	150	131	137	38	109	112	28	42	19	0	136	138	18	135	136	17	21	4	0	22.000	9.333	2.101	2.033	3.530	9.368	0.027	156	567	23	31	4.459	22	1	28	3	-50
2	20	8	"PFF1525"	"F60196_1"	9620	24580	80	141	148	42	113	116	31	48	30	0	149	152	21	137	139	18	40	17	0	2.333	2.333	2.003	1.396	4.336	5.940	0.054	52	301	40	50	1.222	28	12	35	15	0
2	21	8	"PFF1565"	"F62141_1"	9830	24560	140	789	779	202	113	115	29	100	100	0	2227	2169	509	141	142	18	100	100	0	0.324	0.328	0.323	0.322	1.317	0.321	0.901	156	577	2762	2694	-1.626	676	2086	666	2028	0
2	22	8	"PFF1569"	"F62233_2"	10030	24560	140	171	176	42	112	114	27	80	53	0	202	209	37	144	146	18	92	76	0	1.017	0.985	0.956	0.957	2.542	1.148	0.278	156	695	117	129	0.025	59	58	64	65	0
2	1	9	"PFF1573"	"F62329_1"	6010	24730	150	126	128	36	108	110	28	39	15	0	137	138	23	141	142	17	20	4	0	-4.500	-6.667	1.628	1.454	4.287	14.697	0.005	156	720	14	17	Error	18	-4	20	-3	-50
2	2	9	"PFF1576"	"F62396_2"	6230	24740	130	168	172	49	109	111	27	75	52	0	215	214	53	134	136	17	89	79	0	0.728	0.788	0.815	0.724	2.788	0.846	0.264	120	404	140	143	-0.457	59	81	63	80	0
2	3	9	"PFF1579"	"F62610_1"	6420	24740	140	211	223	64	112	114	29	96	79	0	326	333	81	137	139	17	98	98	0	0.524	0.566	0.511	0.541	2.143	0.537	0.466	156	422	288	307	-0.933	99	189	111	196	0
2	4	9	"PFF1581"	"F62610_13"	6600	24740	140	822	785	217	116	118	30	100	100	0	590	583	133	141	143	17	100	100	0	1.572	1.514	1.479	1.501	1.397	1.566	0.880	156	409	1155	1111	0.653	706	449	669	442	0
2	5	9	"PFF1628"	"F63860_1"	6770	24730	150	123	123	30	119	120	30	16	5	0	127	129	19	144	147	18	4	0	0	-0.235	-0.267	0.929	1.031	3.746	476.727	0.000	156	465	-13	-11	Error	4	-17	4	-15	-50
2	6	9	"PFF1634"	"F64095_1"	6960	24730	150	140	143	34	120	123	31	38	13	0	142	145	21	145	148	23	16	1	0	-6.667	100000.000	1.381	1.337	3.904	16.304	0.003	156	514	17	23	Error	20	-3	23	0	-50
2	7	9	"PFF1641"	"F64252_1"	7180	24770	150	151	152	45	122	126	32	47	22	0	170	178	35	146	149	23	50	33	0	1.208	0.938	1.197	1.259	3.083	2.001	0.130	156	502	53	62	0.273	29	24	30	32	-50
2	8	9	"PFF1644"	"F64347_2"	7340	24750	140	718	708	233	122	123	31	99	98	0	551	540	121	144	146	19	100	100	0	1.464	1.480	1.455	1.391	1.552	1.611	0.836	156	441	1003	982	0.550	596	407	586	396	0
2	9	9	"PFF1647"	"F6440_2"	7520	24750	140	2449	2411	743	118	120	30	100	100	0	2359	2292	668	144	146	18	100	100	0	1.052	1.068	1.044	1.067	1.296	1.081	0.917	156	470	4546	4441	0.074	2331	2215	2293	2148	0
2	10	9	"PFF1652"	"F64735_1"	7720	24740	140	2977	2778	915	117	120	30	100	100	0	1841	1672	483	146	149	26	100	100	0	1.687	1.744	1.735	1.736	1.463	1.784	0.921	156	499	4555	4187	0.755	2860	1695	2661	1526	0
2	11	9	"PFF1680"	"F65658_4"	7910	24740	150	152	155	47	116	141	190	0	0	0	169	163	54	147	159	104	3	0	0	1.636	2.438	1.209	1.248	3.426	0.695	0.116	156	471	58	55	0.710	36	22	39	16	-50
2	12	9	"PFF1682"	"F65704_1"	8090	24740	150	145	148	33	115	120	39	35	8	0	150	155	26	145	148	34	20	1	0	6.000	3.300	1.412	1.396	3.802	7.512	0.018	156	445	35	43	2.585	30	5	33	10	-50
2	13	9	"PFF1687"	"F66126_1"	8280	24740	150	164	166	41	112	117	38	62	28	0	165	168	29	142	145	25	44	19	0	2.261	2.077	1.887	1.900	3.141	3.682	0.144	156	524	75	80	1.177	52	23	54	26	-50
2	14	9	"PFF1693"	"F66450_1"	8490	24750	140	647	640	179	108	111	29	100	100	0	502	513	110	141	145	31	100	100	0	1.493	1.430	1.390	1.413	1.406	1.502	0.838	156	510	900	904	0.578	539	361	532	372	0
2	15	9	"PFF1696"	"F66665_1"	8680	24750	140	2114	2048	564	109	113	31	100	100	0	2367	2213	555	136	139	29	100	100	0	0.899	0.934	0.932	0.935	1.358	0.936	0.916	156	473	4236	4016	-0.154	2005	2231	1939	2077	0
2	16	9	"PFF1698"	"F66828_1"	8900	24750	150	151	154	46	108	113	30	60	30	0	149	152	28	135	136	17	44	22	0	3.071	2.706	1.787	1.887	3.677	4.389	0.099	156	451	57	63	1.619	43	14	46	17	-50
2	17	9	"PFI0357"	"I4256_1"	9060	24750	140	999	1114	501	111	113	27	100	100	0	619	664	252	138	139	16	100	100	0	1.846	1.907	1.845	1.905	1.394	2.041	0.863	156	372	1369	1529	0.885	888	481	1003	526	0
2	18	9	"PFI0360"	"I4355_3"	9250	24750	140	886	872	277	113	113	27	100	100	0	531	537	118	138	138	16	100	100	0	1.967	1.902	1.854	1.836	1.402	2.043	0.863	156	405	1166	1158	0.976	773	393	759	399	0
2	19	9	"PFI0362"	"I4394_2"	9420	24740	140	435	444	137	111	112	27	100	99	0	501	485	134	137	138	17	98	97	0	0.890	0.957	0.920	0.965	1.667	0.957	0.794	156	508	688	681	-0.168	324	364	333	348	0
2	20	9	"PFI0367"	"I4500_1"	9620	24740	130	398	405	116	110	113	27	100	100	0	379	383	74	137	140	20	100	100	0	1.190	1.199	1.212	1.149	1.603	1.293	0.728	120	507	530	541	0.251	288	242	295	246	0
2	21	9	"PFI0369"	"I4547_2"	9810	24750	140	433	425	105	109	113	27	100	99	0	277	276	45	139	141	20	98	97	0	2.348	2.307	2.367	2.314	1.457	2.448	0.776	156	496	462	453	1.231	324	138	316	137	0
2	22	9	"PFI0371"	"I4582_1"	10020	24750	140	670	654	228	111	114	26	100	99	0	505	509	115	143	144	17	100	100	0	1.544	1.484	1.456	1.383	1.517	1.606	0.850	156	639	921	909	0.627	559	362	543	366	0
2	1	10	"PFI0397"	"I5035_1"	6050	24870	150	118	123	35	110	114	31	28	8	0	141	144	24	137	139	18	21	6	0	2.000	1.857	1.538	1.468	4.394	0.042	0.002	156	700	12	20	1.000	8	4	13	7	-50
2	2	10	"PFI0404"	"I5222_1"	6200	24930	140	767	760	244	109	114	31	99	99	0	792	795	215	133	135	17	100	100	0	0.998	0.983	0.997	0.961	1.376	1.011	0.890	156	462	1317	1313	-0.002	658	659	651	662	0
2	3	10	"PFI0407"	"I5252_1"	6390	24930	140	325	326	96	109	111	25	98	96	0	310	305	69	137	138	17	98	97	0	1.249	1.292	1.268	1.275	1.802	1.361	0.730	156	443	389	385	0.320	216	173	217	168	0
2	4	10	"PFI0409"	"I5362_4"	6590	24940	140	403	415	130	114	115	27	100	98	0	387	385	83	142	143	17	100	99	0	1.180	1.239	1.217	1.180	1.564	1.357	0.784	156	423	534	544	0.238	289	245	301	243	0
2	5	10	"PFI0418"	"I5700_1"	6780	24930	130	262	266	71	118	118	30	94	87	0	215	213	39	145	147	18	92	76	0	2.057	2.176	2.019	2.114	2.126	2.660	0.438	120	435	214	216	1.041	144	70	148	68	0
2	6	10	"PFI0423"	"I5893_2"	6980	24940	150	203	203	43	115	118	29	91	75	0	230	228	39	145	148	20	93	85	0	1.035	1.060	1.060	1.066	2.192	1.212	0.397	156	428	173	171	0.050	88	85	88	83	0
2	7	10	"PFI0448"	"I6567_2"	7150	24930	140	2794	2593	858	118	123	30	100	100	0	1549	1445	505	151	153	23	99	98	0	1.914	1.913	1.885	2.118	1.757	1.902	0.922	156	404	4074	3769	0.937	2676	1398	2475	1294	0
2	8	10	"PFI0451"	"I6639_1"	7360	24930	100	153	155	35	119	122	30	52	22	0	197	197	33	149	152	21	75	55	0	0.708	0.750	0.682	0.911	3.196	1.246	0.077	80	348	82	84	-0.497	34	48	36	48	0
2	9	10	"PFI0457"	"I6658_1"	7540	24940	140	768	766	238	117	120	29	100	100	0	589	569	141	145	146	18	100	100	0	1.466	1.531	1.484	1.523	1.501	1.620	0.825	156	473	1095	1073	0.552	651	444	649	424	0
2	10	10	"PFI0459"	"I6658_3"	7740	24930	140	1165	1112	372	119	140	181	99	94	0	694	698	204	148	162	105	97	93	0	1.916	1.805	1.772	1.823	1.388	1.879	0.871	156	521	1592	1543	0.938	1046	546	993	550	0
2	11	10	"PFI0461"	"I6724_2"	7940	24940	120	2106	1960	753	116	142	195	99	96	0	961	888	337	151	167	113	91	90	0	2.457	2.502	2.480	2.592	1.579	2.578	0.854	120	445	2800	2581	1.297	1990	810	1844	737	0
2	12	10	"PFI0465"	"I6851_2"	8120	24930	140	215	222	59	113	117	28	92	80	0	294	284	63	145	147	26	96	91	0	0.685	0.784	0.715	0.736	2.095	0.789	0.541	156	390	251	248	-0.547	102	149	109	139	0
2	13	10	"PFI0492"	"I7697_2"	8310	24930	140	895	866	290	115	121	40	98	98	0	442	432	130	143	147	24	95	95	0	2.609	2.599	2.589	2.524	1.677	2.670	0.833	156	389	1079	1040	1.383	780	299	751	289	0
2	14	10	"PFI0498"	"I7884_1"	8510	24930	140	807	805	238	113	117	35	100	100	0	374	382	84	143	146	24	100	99	0	3.004	2.895	2.870	2.900	1.386	3.068	0.855	156	428	925	931	1.587	694	231	692	239	0
2	15	10	"PFI0501"	"I8013_1"	8710	24930	140	501	505	159	109	113	31	100	97	0	377	370	91	137	138	19	97	96	0	1.633	1.700	1.717	1.714	1.646	1.770	0.795	156	401	632	629	0.708	392	240	396	233	0
2	16	10	"PFI0504"	"I8083_1"	8900	24940	140	3792	3531	1325	109	112	30	100	100	0	2743	2654	789	135	136	19	100	100	0	1.412	1.358	1.386	1.274	1.429	1.437	0.929	156	338	6291	5941	0.498	3683	2608	3422	2519	0
2	17	10	"PFI0510"	"I8305_1"	9090	24930	140	1209	1182	401	117	120	29	100	100	0	1214	1192	350	142	144	20	99	99	0	1.019	1.014	1.017	0.978	1.376	1.032	0.898	156	383	2164	2115	0.027	1092	1072	1065	1050	0
2	18	10	"PFI0513"	"I8332_1"	9270	24930	130	223	228	60	119	120	27	90	83	0	257	254	48	144	145	18	96	94	0	0.920	0.991	1.010	0.913	2.167	1.124	0.519	120	393	217	219	-0.120	104	113	109	110	0
2	19	10	"PFJ0455"	"J53_17"	9460	24930	130	270	279	73	116	118	29	98	92	0	303	303	61	140	141	18	98	97	0	0.945	1.000	1.023	0.982	1.863	1.049	0.650	120	459	317	326	-0.082	154	163	163	163	0
2	20	10	"PFJ0457"	"J53_21"	9650	24940	140	330	335	105	113	118	31	97	92	0	1052	1023	259	140	142	21	100	100	0	0.238	0.251	0.244	0.225	1.732	0.249	0.797	156	410	1129	1105	-2.071	217	912	222	883	0
2	21	10	"PFJ0459"	"J53_23"	9810	24920	150	118	119	30	118	119	29	16	1	0	126	127	17	141	143	20	3	0	0	0.000	-0.071	1.250	1.394	3.187	31.904	0.001	156	461	-15	-13	Error	0	-15	1	-14	-50
2	22	10	"PFJ0463"	"J53_29"	10040	24930	140	3402	3246	1144	115	117	28	100	100	0	2179	2092	708	143	144	17	99	99	0	1.614	1.606	1.588	1.611	1.480	1.624	0.924	156	681	5323	5080	0.691	3287	2036	3131	1949	0
2	1	11	"PFJ0468"	"J53_37"	6040	25120	130	301	302	73	108	111	29	100	97	0	288	289	55	139	139	18	99	97	0	1.295	1.293	1.295	1.310	1.839	1.289	0.646	120	652	342	344	0.373	193	149	194	150	0
2	2	11	"PFJ0472"	"J53_41"	6230	25120	150	1960	1822	652	109	111	27	100	100	0	839	771	241	133	134	16	100	100	0	2.622	2.685	2.667	2.662	1.470	2.773	0.912	156	444	2557	2351	1.391	1851	706	1713	638	0
2	3	11	"PFJ0495"	"J564_1"	6420	25120	150	887	862	207	111	112	26	100	100	0	980	919	238	137	138	17	100	100	0	0.921	0.960	0.958	0.980	1.355	0.943	0.909	156	447	1619	1533	-0.119	776	843	751	782	0
2	4	11	"PFJ0497"	"J564_3"	6610	25120	140	454	451	126	112	113	27	100	100	0	1077	1044	275	143	143	18	100	100	0	0.366	0.376	0.365	0.370	1.439	0.366	0.850	156	440	1276	1240	-1.449	342	934	339	901	0
2	5	11	"PFJ0500"	"J56_7"	6780	25110	150	145	145	37	116	116	27	52	17	0	142	142	25	145	146	18	14	4	0	-9.667	-9.667	2.351	1.887	3.508	25.564	0.002	156	408	26	26	Error	29	-3	29	-3	-50
2	6	11	"PFJ0503"	"J583_1"	6960	25110	150	125	131	34	115	115	26	35	16	0	149	148	24	145	148	21	21	7	0	2.500	5.333	1.135	1.250	4.639	12.228	0.004	156	437	14	19	1.322	10	4	16	3	-50
2	7	11	"PFJ0506"	"J587_3"	7150	25110	150	134	139	40	114	119	30	42	17	0	140	141	27	146	149	22	14	3	0	-3.333	-5.000	1.481	1.397	3.457	10.291	0.009	156	493	14	20	Error	20	-6	25	-5	-50
2	8	11	"PFJ0508"	"J587_5"	7340	25110	150	135	138	35	119	123	31	36	12	0	137	137	25	147	149	20	12	2	0	-1.600	-1.900	1.333	1.439	4.024	0.032	0.001	156	552	6	9	Error	16	-10	19	-10	-50
2	9	11	"PFJ0527"	"J647_6"	7560	25120	140	1265	1189	344	117	119	30	100	99	0	988	952	248	145	146	19	100	100	0	1.362	1.328	1.338	1.315	1.473	1.351	0.917	156	501	1991	1879	0.446	1148	843	1072	807	0
2	10	11	"PFJ0531"	"J64_1"	7740	25120	130	746	719	257	118	122	43	97	97	0	743	702	242	148	156	54	95	94	0	1.055	1.085	1.070	1.116	1.556	1.080	0.855	120	508	1223	1155	0.078	628	595	601	554	0
2	11	11	"PFJ0533"	"J64_3"	7950	25110	110	195	193	52	118	122	44	70	37	0	221	209	58	149	156	53	66	21	0	1.069	1.250	1.059	0.908	2.234	0.961	0.287	80	454	149	135	0.097	77	72	75	60	0
2	12	11	"PFJ0536"	"J65_10"	8140	25120	140	1039	1016	283	110	116	30	100	100	0	1047	1043	258	146	149	29	100	100	0	1.031	1.010	1.022	0.997	1.337	1.013	0.893	156	469	1830	1803	0.044	929	901	906	897	0
2	13	11	"PFJ0538"	"J65_12"	8300	25070	150	131	146	76	115	127	52	23	7	0	153	157	45	150	153	31	22	6	0	5.333	4.429	1.367	1.232	3.608	2.193	0.073	156	464	19	38	2.415	16	3	31	7	-50
2	14	11	"PFJ0540"	"J65_2"	8510	25120	150	725	726	227	115	124	50	100	98	0	725	705	217	142	146	27	98	96	0	1.046	1.085	1.069	1.118	1.619	1.075	0.873	156	500	1193	1174	0.065	610	583	611	563	0
2	15	11	"PFJ0567"	"J71_12"	8700	25120	140	337	332	93	106	108	27	98	95	0	401	395	115	135	136	18	97	96	0	0.868	0.869	0.866	0.858	1.724	0.839	0.801	156	380	497	486	-0.204	231	266	226	260	0
2	16	11	"PFJ0569"	"J71_2"	8860	25110	150	121	122	33	106	108	25	36	14	0	129	135	30	129	130	19	22	10	0	100000.000	2.667	1.250	1.305	4.095	1.866	0.047	156	373	15	22	16.610	15	0	16	6	-50
2	17	11	"PFJ0571"	"J71_6"	9050	25110	150	125	128	34	115	118	30	28	10	0	133	135	21	139	141	22	10	1	0	-1.667	-3.250	1.500	1.477	4.565	5.114	0.020	156	479	4	9	Error	10	-6	13	-4	-50
2	18	11	"PFJ0573"	"J71_9"	9280	25120	140	37451	34316	9951	123	126	31	100	100	0	19925	18524	5130	146	148	19	100	100	0	1.887	1.861	1.879	1.874	1.454	1.906	0.937	156	424	57107	52571	0.916	37328	19779	34193	18378	0
2	19	11	"PFJ0576"	"J73_13"	9430	25110	150	148	155	39	121	125	33	43	19	0	150	151	26	142	143	20	32	10	0	3.375	3.778	1.357	1.346	3.885	9.125	0.013	156	457	35	43	1.755	27	8	34	9	-50
2	20	11	"PFJ0578"	"J73_15"	9660	25120	140	2553	2380	872	119	122	33	100	100	0	2091	1994	695	139	140	19	100	98	0	1.247	1.219	1.235	1.262	1.686	1.241	0.913	156	386	4386	4116	0.318	2434	1952	2261	1855	0
2	21	11	"PFK0742"	"Ks1964_2"	9810	25110	150	131	135	40	118	120	30	31	14	0	143	146	24	137	139	18	27	7	0	2.167	1.889	2.028	2.157	3.293	9.732	0.016	156	476	19	26	1.115	13	6	17	9	-50
2	22	11	"PFK0745"	"Ks1_2"	10040	25120	140	1010	1009	344	113	115	30	100	100	0	593	594	169	139	140	17	98	98	0	1.976	1.969	1.940	1.950	1.510	2.066	0.861	156	700	1351	1351	0.982	897	454	896	455	0
2	1	12	"PFK0752"	"Ks202_6"	6050	25310	140	3019	3047	1184	106	108	25	100	100	0	2477	2522	852	142	142	18	100	100	0	1.248	1.236	1.236	1.188	1.467	1.272	0.929	156	596	5248	5321	0.319	2913	2335	2941	2380	0
2	2	12	"PFK0755"	"Ks202_9"	6230	25310	130	325	347	103	106	109	25	100	99	0	944	965	285	134	135	16	100	100	0	0.270	0.290	0.289	0.282	1.387	0.281	0.823	120	381	1029	1072	-1.887	219	810	241	831	0
2	3	12	"PFK0757"	"Ks206_2"	6390	25300	150	125	123	29	111	114	29	23	5	0	117	118	19	134	135	17	3	0	0	-0.824	-0.750	1.344	1.739	4.464	0.148	0.019	156	533	-3	-4	Error	14	-17	12	-16	-50
2	4	12	"PFK0760"	"Ks210_1"	6620	25310	130	319	338	101	110	113	28	100	99	0	216	233	119	141	142	18	90	80	0	2.787	2.478	2.914	3.019	2.158	1.990	0.389	120	469	284	320	1.479	209	75	228	92	0
2	5	12	"PFK0786"	"Ks225_7"	6810	25310	140	830	784	272	114	116	27	100	99	0	358	359	107	145	147	19	96	94	0	3.362	3.131	3.168	3.248	1.580	3.190	0.839	156	455	929	884	1.749	716	213	670	214	0
2	6	12	"PFK0793"	"Ks2300_1"	6970	25300	100	139	146	43	114	116	28	46	20	0	184	182	44	144	149	24	66	45	0	0.625	0.842	0.588	0.739	3.794	0.823	0.042	80	375	65	70	-0.678	25	40	32	38	0
2	7	12	"PFK0795"	"Ks2345_1"	7200	25310	150	458	447	153	113	115	28	98	96	0	1133	1070	373	144	147	22	99	98	0	0.349	0.361	0.346	0.355	1.661	0.353	0.848	156	532	1334	1260	-1.519	345	989	334	926	0
2	8	12	"PFK0799"	"Ks244_1"	7380	25320	140	310	304	96	117	120	34	91	85	0	559	540	133	145	148	25	98	98	0	0.466	0.473	0.482	0.426	1.968	0.491	0.742	156	481	607	582	-1.101	193	414	187	395	0
2	9	12	"PFK0802"	"Ks244_3"	7570	25320	140	471	456	159	117	120	31	98	96	0	710	685	217	146	154	44	96	94	0	0.628	0.629	0.604	0.606	1.781	0.632	0.836	156	423	918	878	-0.672	354	564	339	539	0
2	10	12	"PFK0804"	"Ks244_8"	7750	25310	150	183	181	68	117	122	43	63	32	0	183	170	65	148	157	54	32	6	0	1.886	2.909	1.437	1.087	3.837	0.864	0.194	156	480	101	86	0.915	66	35	64	22	-50
2	11	12	"PFK0825"	"Ks25_1"	7940	25310	130	646	644	201	112	118	35	99	98	0	363	351	85	143	150	36	96	95	0	2.427	2.558	2.529	2.580	1.546	2.647	0.794	120	530	754	740	1.279	534	220	532	208	0
2	12	12	"PFK0827"	"Ks25_12"	8140	25310	140	399	394	129	109	114	28	98	97	0	286	282	67	147	150	29	92	87	0	2.086	2.111	2.097	2.167	1.734	2.191	0.726	156	492	429	420	1.061	290	139	285	135	0
2	13	12	"PFK0830"	"Ks25_19"	8330	25310	140	1730	1730	522	112	121	48	100	100	0	783	780	231	145	150	31	99	99	0	2.536	2.548	2.500	2.647	1.443	2.592	0.907	156	493	2256	2253	1.343	1618	638	1618	635	0
2	14	12	"PFK0834"	"Ks25_8"	8520	25310	140	372	372	110	109	116	39	99	95	0	253	251	63	138	141	21	91	85	0	2.287	2.327	2.304	2.469	1.828	2.334	0.726	156	414	378	376	1.193	263	115	263	113	0
2	15	12	"PFK0839"	"Ks266_15"	8710	25310	140	802	793	259	108	108	25	100	100	0	1463	1441	484	135	136	17	100	100	0	0.523	0.525	0.531	0.520	1.440	0.511	0.897	156	392	2022	1991	-0.936	694	1328	685	1306	0
2	16	12	"PFK0841"	"Ks266_6"	8900	25310	140	1420	1359	418	109	110	26	100	100	0	1206	1185	304	135	137	19	100	100	0	1.224	1.190	1.212	1.161	1.349	1.217	0.932	156	469	2382	2300	0.292	1311	1071	1250	1050	0
2	17	12	"PFK0858"	"Ks271_1"	9090	25310	130	195	200	49	114	118	29	85	69	0	346	333	89	142	142	20	94	94	0	0.397	0.450	0.407	0.365	2.295	0.429	0.507	120	421	285	277	-1.333	81	204	86	191	0
2	18	12	"PFK0868"	"Ks2886_1"	9240	25300	150	112	112	26	121	124	32	7	0	0	134	134	25	143	145	19	13	3	0	1.000	1.000	1.063	1.181	3.398	4.436	0.014	156	434	-18	-18	0.000	-9	-9	-9	-9	-50
2	19	12	"PFK0871"	"Ks291_5"	9430	25300	150	110	115	29	119	123	33	10	1	0	131	131	24	140	140	20	12	1	0	1.000	0.444	1.085	0.982	4.224	2.578	0.056	156	417	-18	-13	0.000	-9	-9	-4	-9	-50
2	20	12	"PFK0873"	"Ks291_8"	9620	25300	150	113	118	55	114	117	30	16	3	0	124	126	20	138	138	20	5	0	0	0.071	-0.333	0.885	1.002	3.875	9.200	0.032	156	480	-15	-8	-3.807	-1	-14	4	-12	-50
2	21	12	"PFK0878"	"Ks2_13"	9810	25300	150	118	122	29	114	117	28	23	7	0	125	126	22	136	138	18	9	3	0	-0.364	-0.800	1.200	1.302	4.001	56.641	0.000	156	563	-7	-2	Error	4	-11	8	-10	-50
2	22	12	"PFK0881"	"Ks2_9"	10050	25310	140	328	327	86	109	111	26	100	96	0	316	318	79	138	139	16	98	97	0	1.230	1.211	1.216	1.218	1.595	1.216	0.755	156	689	397	398	0.299	219	178	218	180	0
2	1	13	"PFL0033"	"L1_66"	6020	25490	150	131	133	35	107	110	26	47	21	0	123	124	21	140	142	19	8	0	0	-1.412	-1.625	1.167	1.288	5.374	0.101	0.011	156	703	7	10	Error	24	-17	26	-16	-50
2	2	13	"PFL0035"	"L1_7"	6210	25490	150	116	119	29	109	114	29	23	8	0	116	116	17	132	134	17	5	0	0	-0.438	-0.625	1.259	1.171	3.992	0.005	0.000	156	530	-9	-6	Error	7	-16	10	-16	-50
2	3	13	"PFL0037"	"L1_72"	6440	25470	80	146	149	44	118	121	33	42	25	0	131	133	31	134	135	18	25	5	0	-9.333	-31.000	1.489	1.335	6.165	3.539	0.061	52	266	25	30	Error	28	-3	31	-1	0
2	4	13	"PFL0041"	"L1_79"	6600	25480	150	123	124	30	110	114	29	32	7	0	127	126	22	141	141	19	6	1	0	-0.929	-0.933	1.200	0.913	5.433	25.299	0.001	156	604	-1	-1	Error	13	-14	14	-15	-50
2	5	13	"PFL0043"	"L1_81"	6800	25500	140	176	187	58	114	116	28	79	56	0	175	173	34	145	147	19	60	37	0	2.067	2.607	1.850	1.905	2.792	3.675	0.130	156	485	92	101	1.047	62	30	73	28	0
2	6	13	"PFL0045"	"L1_83"	6990	25500	140	363	364	84	115	117	27	100	98	0	234	237	42	144	147	22	97	86	0	2.756	2.677	2.650	2.784	1.796	2.773	0.609	156	426	338	342	1.462	248	90	249	93	0
2	7	13	"PFL0068"	"L2_117"	7130	25500	140	1280	1249	394	111	113	27	100	100	0	1150	1125	276	142	145	21	100	100	0	1.160	1.158	1.165	1.121	1.364	1.181	0.903	156	420	2177	2121	0.214	1169	1008	1138	983	0
2	8	13	"PFL0070"	"L2_12"	7320	25500	140	1421	1328	349	113	119	36	100	100	0	1100	1022	251	145	150	28	100	100	0	1.370	1.385	1.350	1.392	1.392	1.398	0.925	156	501	2263	2092	0.454	1308	955	1215	877	0
2	9	13	"PFL0072"	"L2_123"	7530	25500	110	212	205	59	119	127	49	67	45	0	214	218	58	151	159	65	47	12	0	1.476	1.284	1.214	1.262	3.602	0.863	0.274	80	394	156	153	0.562	93	63	86	67	0
2	10	13	"PFL0074"	"L2_127"	7700	25480	150	179	193	90	118	122	37	59	45	0	180	171	68	149	158	69	23	5	0	1.968	3.409	1.529	1.307	3.788	1.035	0.281	156	449	92	97	0.977	61	31	75	22	-50
2	11	13	"PFL0077"	"L2_135"	7890	25510	140	420	413	128	114	117	28	95	93	0	533	528	128	146	148	22	100	99	0	0.791	0.783	0.771	0.721	1.768	0.803	0.815	156	390	693	681	-0.339	306	387	299	382	0
2	12	13	"PFL0079"	"L2_139"	8080	25500	140	762	797	286	114	118	29	100	100	0	519	529	157	151	154	28	98	98	0	1.761	1.807	1.702	1.820	1.549	1.871	0.855	156	417	1016	1061	0.816	648	368	683	378	0
2	13	13	"PFL0101"	"L2_180"	8270	25500	140	609	611	183	113	118	35	100	99	0	452	455	117	149	153	29	99	98	0	1.637	1.627	1.645	1.641	1.450	1.687	0.843	156	428	799	804	0.711	496	303	498	306	0
2	14	13	"PFL0104"	"L2_185"	8480	25490	150	130	134	35	110	114	33	37	12	0	131	131	23	138	140	19	11	3	0	-2.857	-3.429	2.300	1.574	5.559	4.257	0.081	156	417	13	17	Error	20	-7	24	-7	-50
2	15	13	"PFL0109"	"L2_193"	8670	25500	140	523	507	147	110	112	25	98	98	0	444	427	112	140	141	18	97	96	0	1.359	1.383	1.350	1.341	1.571	1.383	0.838	156	385	717	684	0.442	413	304	397	287	0
2	16	13	"PFL0111"	"L2_195"	8850	25500	140	439	425	112	114	117	28	100	100	0	281	277	62	144	145	18	98	93	0	2.372	2.338	2.385	2.467	1.821	2.504	0.683	156	460	462	444	1.246	325	137	311	133	0
2	17	13	"PFL0113"	"L2_198"	9050	25500	130	300	299	77	119	120	28	96	93	0	237	228	44	146	147	18	90	85	0	1.989	2.195	1.988	2.268	2.133	2.527	0.553	120	494	272	262	0.992	181	91	180	82	0
2	18	13	"PFL0115"	"L2_20"	9240	25500	140	1078	1086	358	119	121	30	100	99	0	872	869	242	142	144	26	99	99	0	1.314	1.330	1.327	1.315	1.581	1.362	0.882	156	487	1689	1694	0.394	959	730	967	727	0
2	19	13	"PFL0135"	"L2_233"	9430	25470	150	143	143	38	115	119	31	45	12	0	162	169	34	137	139	25	48	28	0	1.120	0.875	0.880	0.913	2.775	2.224	0.086	156	535	53	60	0.163	28	25	28	32	-50
2	20	13	"PFL0138"	"L2_238"	9620	25500	120	220	226	65	114	117	29	88	78	0	153	155	36	140	140	20	40	19	0	8.154	7.467	4.464	4.732	2.819	7.640	0.081	120	481	119	127	3.027	106	13	112	15	0
2	21	13	"PFL0141"	"L2_248"	9820	25510	140	390	397	145	116	119	28	96	94	0	555	568	170	142	143	19	99	99	0	0.663	0.660	0.634	0.600	1.694	0.686	0.791	156	531	687	707	-0.592	274	413	281	426	0
2	22	13	"PFL0145"	"L2_259"	10000	25490	150	118	118	29	114	115	28	17	3	0	119	118	18	141	143	17	0	0	0	-0.182	-0.174	0.902	0.742	3.703	0.046	0.001	156	713	-18	-19	Error	4	-22	4	-23	-50
2	1	14	"PFL0149"	"L2_268"	6020	25690	140	549	557	178	105	108	26	100	100	0	283	284	72	136	137	16	96	94	0	3.020	3.054	3.007	3.122	1.573	3.155	0.778	156	598	591	600	1.595	444	147	452	148	0
2	2	14	"PFL0152"	"L2_277"	6200	25690	140	711	701	181	105	109	26	100	100	0	866	871	237	134	135	17	99	99	0	0.828	0.809	0.797	0.833	1.569	0.787	0.899	156	387	1338	1333	-0.273	606	732	596	737	0
2	3	14	"PFM0408"	"M36520_1"	6370	25690	140	894	884	278	109	113	30	100	100	0	476	463	128	136	138	30	97	95	0	2.309	2.370	2.299	2.398	1.573	2.419	0.884	156	510	1125	1102	1.207	785	340	775	327	0
2	4	14	"PFM0410"	"M36520_4"	6560	25700	140	355	355	110	110	113	27	99	94	0	376	380	100	141	143	31	98	94	0	1.043	1.025	1.050	1.003	1.628	1.038	0.741	156	481	480	484	0.060	245	235	245	239	0
2	5	14	"PFM0413"	"M36754_16"	6750	25700	140	674	662	230	114	116	27	99	98	0	1070	1018	302	145	145	18	100	100	0	0.605	0.628	0.628	0.602	1.462	0.633	0.877	156	455	1485	1421	-0.724	560	925	548	873	0
2	6	14	"PFM0417"	"M36754_20"	6970	25680	150	118	120	27	116	118	27	17	4	0	129	130	24	146	147	19	8	0	0	-0.118	-0.250	0.792	0.749	4.239	15.466	0.001	156	399	-15	-12	Error	2	-17	4	-16	-50
2	7	14	"PFM0419"	"M36754_23"	7130	25700	140	1505	1445	491	112	114	25	99	99	0	1370	1321	389	146	146	17	100	100	0	1.138	1.134	1.141	1.096	1.476	1.162	0.907	156	357	2617	2508	0.187	1393	1224	1333	1175	0
2	8	14	"PFM0422"	"M3675_2"	7320	25700	140	632	621	189	113	117	34	99	98	0	1020	960	290	146	149	44	100	99	0	0.594	0.624	0.627	0.618	1.459	0.610	0.888	156	457	1393	1322	-0.752	519	874	508	814	0
2	9	14	"PFM0440"	"M3766_1"	7520	25700	150	1727	1676	1282	118	126	49	78	76	0	1038	952	691	151	160	78	74	71	0	1.814	1.945	1.709	1.332	2.607	1.956	0.900	156	560	2496	2359	0.859	1609	887	1558	801	0
2	10	14	"PFM0442"	"M37744_2"	7730	25680	150	122	127	33	117	121	39	16	3	0	136	133	32	148	157	72	0	0	0	-0.417	-0.667	0.795	0.850	4.928	0.458	0.152	156	478	-7	-5	Error	5	-12	10	-15	-50
2	11	14	"PFM0444"	"M37773_2"	7920	25680	150	130	136	37	119	122	37	27	6	0	137	138	23	149	154	40	0	0	0	-0.917	-1.545	1.087	0.992	4.702	6.575	0.009	156	359	-1	6	Error	11	-12	17	-11	-50
2	12	14	"PFM0446"	"M3777_1"	8090	25690	140	530	499	252	122	127	38	86	82	0	393	345	161	153	159	42	78	75	0	1.700	1.964	1.673	1.467	2.234	1.837	0.760	156	392	648	569	0.766	408	240	377	192	0
2	13	14	"PFM0448"	"M37794_11"	8300	25680	150	139	139	36	119	129	49	20	1	0	144	146	24	152	157	30	5	0	0	-2.500	-3.333	1.545	1.656	4.124	4.211	0.071	156	441	12	14	Error	20	-8	20	-6	-50
2	14	14	"PFM0450"	"M37794_14"	8480	25680	150	132	133	29	112	122	49	14	1	0	131	132	21	145	147	25	3	0	0	-1.429	-1.615	1.134	1.338	3.361	3.925	0.055	156	425	6	8	Error	20	-14	21	-13	-50
2	15	14	"PFM0469"	"M38740_1"	8670	25680	150	109	113	27	112	114	26	18	3	0	114	116	21	143	144	18	1	0	0	0.103	-0.037	0.558	0.483	3.957	34.428	0.000	156	455	-32	-26	-3.273	-3	-29	1	-27	-50
2	16	14	"PFM0472"	"M38757_4"	8870	25700	140	867	827	286	113	117	27	99	98	0	948	870	239	146	148	18	100	100	0	0.940	0.986	0.997	0.948	1.488	1.022	0.890	156	518	1556	1438	-0.089	754	802	714	724	0
2	17	14	"PFM0476"	"M38913_1"	9070	25700	140	550	541	194	116	120	30	98	97	0	1376	1296	416	149	150	20	100	100	0	0.354	0.371	0.359	0.351	1.666	0.367	0.845	156	486	1661	1572	-1.499	434	1227	425	1147	0
2	18	14	"PFM0478"	"M38913_6"	9240	25700	140	511	503	139	116	120	31	99	98	0	839	799	248	144	146	28	98	97	0	0.568	0.591	0.589	0.625	1.696	0.566	0.872	156	478	1090	1042	-0.815	395	695	387	655	0
2	19	14	"PFM0481"	"M38941_1"	9440	25700	140	342	340	84	115	120	33	99	98	0	286	283	58	140	144	41	96	83	0	1.555	1.573	1.602	1.603	1.577	1.632	0.736	156	577	373	368	0.637	227	146	225	143	0
2	20	14	"PFM0484"	"M38941_6"	9640	25700	140	527	521	168	118	120	29	99	98	0	341	327	85	144	144	18	96	94	0	2.076	2.202	2.053	2.107	1.659	2.294	0.768	156	504	606	586	1.054	409	197	403	183	0
2	21	14	"PFM0510"	"M41547_1"	9810	25700	140	1815	1738	569	121	122	30	100	100	0	1608	1499	478	147	148	18	100	100	0	1.159	1.196	1.185	1.210	1.438	1.212	0.893	156	490	3155	2969	0.213	1694	1461	1617	1352	0
2	22	14	"PFM0512"	"M41763_12"	10020	25700	140	553	537	164	120	122	30	98	96	0	402	395	94	147	148	18	98	98	0	1.698	1.681	1.677	1.610	1.499	1.782	0.823	156	717	688	665	0.764	433	255	417	248	0
2	1	15	"PFM0514"	"M41763_4"	6020	25870	150	113	114	29	105	108	27	25	5	0	110	111	18	137	138	16	1	0	0	-0.296	-0.346	0.894	0.748	3.660	0.122	0.005	156	674	-19	-17	Error	8	-27	9	-26	-50
2	2	15	"PFM0516"	"M41776_1"	6210	25870	150	117	117	31	108	111	28	26	6	0	138	136	21	136	137	17	19	5	0	4.500	100000.000	1.571	1.318	3.907	0.027	0.001	156	401	11	9	2.170	9	2	9	0	-50
2	3	15	"PFM0524"	"M42658_1"	6400	25880	140	683	697	207	107	109	26	100	100	0	504	499	131	136	139	32	99	97	0	1.565	1.625	1.600	1.661	1.478	1.663	0.878	156	435	944	953	0.646	576	368	590	363	0
2	4	15	"PFM0531"	"M42966_1"	6600	25880	140	948	913	293	108	110	24	100	100	0	1327	1335	454	140	143	33	99	98	0	0.708	0.674	0.690	0.703	1.661	0.645	0.874	156	413	2027	2000	-0.499	840	1187	805	1195	0
2	5	15	"PFN0076"	"N128_81"	6780	25860	150	128	136	46	113	114	27	37	22	0	164	172	51	144	144	19	50	25	0	0.750	0.821	1.316	1.144	3.417	1.121	0.208	156	436	35	51	-0.415	15	20	23	28	-50
2	6	15	"PFN0079"	"N128_86"	6970	25880	140	347	352	113	115	117	28	97	94	0	215	212	51	146	147	19	81	69	0	3.362	3.591	3.383	3.519	2.137	3.891	0.494	156	407	301	303	1.749	232	69	237	66	0
2	7	15	"PFN0082"	"N128_90"	7160	25880	140	883	840	278	119	121	28	100	99	0	558	523	172	147	149	18	95	95	0	1.859	1.918	1.878	2.029	1.665	1.922	0.869	156	378	1175	1097	0.894	764	411	721	376	0
2	8	15	"PFN0084"	"N128_92"	7360	25880	140	1202	1203	487	119	123	36	99	99	0	650	639	221	150	153	47	96	94	0	2.166	2.217	2.208	2.245	1.761	2.329	0.846	156	373	1583	1573	1.115	1083	500	1084	489	0
2	9	15	"PFN0086"	"N128_95"	7530	25880	130	1116	1123	372	119	125	39	100	99	0	675	673	193	153	159	67	98	96	0	1.910	1.931	1.847	1.931	1.412	1.976	0.836	120	391	1519	1524	0.934	997	522	1004	520	0
2	10	15	"PFN0090"	"N129_1"	7730	25870	150	106	108	26	120	124	33	5	0	0	119	122	54	146	153	51	8	3	0	0.519	0.500	0.505	0.515	2.886	0.377	0.126	156	455	-41	-36	-0.948	-14	-27	-12	-24	-50
2	11	15	"PFN0105"	"N129_41"	7910	25870	150	137	148	56	117	122	36	33	16	0	163	175	53	149	153	44	20	8	0	1.429	1.192	1.078	1.063	3.630	0.702	0.197	156	408	34	57	0.515	20	14	31	26	-50
2	12	15	"PFN0107"	"N129_48"	8110	25870	150	117	122	32	119	125	38	13	2	0	152	152	30	151	153	42	6	0	0	-2.000	3.000	1.094	1.069	4.050	0.233	0.027	156	470	-1	4	Error	-2	1	3	1	-50
2	13	15	"PFN0109"	"N129_6"	8300	25870	150	121	125	32	123	131	49	8	0	0	129	129	22	149	151	25	1	1	0	0.100	-0.100	0.841	0.868	4.039	2.969	0.196	156	455	-22	-18	-3.322	-2	-20	2	-20	-50
2	14	15	"PFN0112"	"N130_1"	8490	25870	150	107	110	28	117	124	47	5	0	0	121	123	24	145	148	25	3	0	0	0.417	0.318	0.830	0.748	3.241	2.244	0.247	156	461	-34	-29	-1.263	-10	-24	-7	-22	-50
2	15	15	"PFN0114"	"N130_17"	8690	25880	140	216	221	64	111	113	26	91	80	0	214	214	56	142	144	20	81	71	0	1.458	1.528	1.417	1.539	2.527	1.617	0.417	156	515	177	182	0.544	105	72	110	72	0
2	16	15	"PFN0116"	"N130_19"	8880	25890	120	1447	1422	500	110	112	25	100	99	0	809	789	238	145	146	21	99	98	0	2.014	2.037	1.987	2.054	1.435	2.147	0.876	120	446	2001	1956	1.010	1337	664	1312	644	0
2	17	15	"PFN0134"	"N130_43"	9070	25890	140	3945	3644	1249	112	116	28	100	100	0	4148	3837	1306	145	146	20	100	99	0	0.958	0.957	0.964	0.976	1.518	0.953	0.930	156	475	7836	7224	-0.063	3833	4003	3532	3692	0
2	18	15	"PFN0137"	"N130_46"	9270	25890	140	3272	3234	1332	115	118	33	100	100	0	2893	2845	1092	142	146	41	100	100	0	1.148	1.154	1.160	1.116	1.448	1.177	0.930	156	482	5908	5822	0.199	3157	2751	3119	2703	0
2	19	15	"PFN0139"	"N130_5"	9450	25890	130	6201	5914	1765	118	121	34	100	100	0	3296	3230	805	145	148	39	100	100	0	1.930	1.879	1.873	1.842	1.286	1.949	0.924	120	501	9234	8881	0.949	6083	3151	5796	3085	0
2	20	15	"PFN0141"	"N130_52"	9640	25890	130	6958	6516	2576	122	123	30	100	100	0	4452	4155	1439	148	151	28	100	100	0	1.588	1.596	1.620	1.521	1.494	1.649	0.906	120	494	11140	10401	0.667	6836	4304	6394	4007	0
2	21	15	"PFN0145"	"N130_61"	9830	25880	130	3216	3045	869	121	123	31	100	100	0	2255	2214	624	147	150	34	100	99	0	1.468	1.415	1.371	1.441	1.523	1.403	0.916	120	552	5203	4991	0.554	3095	2108	2924	2067	0
2	22	15	"PFN0147"	"N131_12"	10050	25860	110	164	172	54	121	126	33	56	37	0	144	143	34	148	149	19	21	10	0	-10.750	-10.200	1.933	1.991	3.324	0.000	0.000	80	470	39	46	Error	43	-4	51	-5	0
2	1	16	"PFN0168"	"N132_106"	6040	26070	140	280	280	81	107	110	26	98	94	0	210	217	59	136	138	17	86	80	0	2.338	2.136	2.176	2.371	2.240	2.181	0.530	156	638	247	254	1.225	173	74	173	81	0
2	2	16	"PFN0170"	"N132_108"	6230	26070	140	910	906	305	109	112	28	100	100	0	490	494	139	135	137	17	99	99	0	2.256	2.220	2.152	2.239	1.497	2.310	0.875	156	460	1156	1156	1.174	801	355	797	359	0
2	3	16	"PFN0172"	"N132_11"	6410	26070	130	799	788	193	108	110	26	100	100	0	673	660	130	135	136	16	100	100	0	1.284	1.295	1.271	1.287	1.362	1.322	0.855	120	471	1229	1205	0.361	691	538	680	525	0
2	4	16	"PFN0175"	"N132_116"	6610	26070	140	1706	1627	607	108	110	26	99	99	0	1446	1364	503	139	140	18	99	99	0	1.223	1.240	1.246	1.246	1.691	1.241	0.923	156	502	2905	2744	0.290	1598	1307	1519	1225	0
2	5	16	"PFN0177"	"N132_119"	6800	26070	150	1247	1240	360	112	113	27	100	100	0	647	624	168	143	143	18	99	99	0	2.252	2.345	2.347	2.404	1.372	2.374	0.912	156	461	1639	1609	1.171	1135	504	1128	481	0
2	6	16	"PFN0180"	"N132_125"	6980	26070	150	1170	1144	340	114	117	29	100	100	0	1215	1210	348	144	146	19	99	99	0	0.986	0.966	0.961	0.987	1.489	0.947	0.903	156	450	2127	2096	-0.020	1056	1071	1030	1066	0
2	7	16	"PFN0582"	"N145_33"	7160	26070	140	3718	3505	1557	119	123	31	99	99	0	2328	2264	971	149	150	20	98	98	0	1.652	1.601	1.577	1.558	1.511	1.627	0.933	156	455	5778	5501	0.724	3599	2179	3386	2115	0
2	8	16	"PFN0584"	"N145_38"	7350	26060	150	111	116	28	122	124	30	9	2	0	124	125	21	150	152	28	1	0	0	0.423	0.240	0.789	0.908	2.850	4.561	0.008	156	452	-37	-31	-1.241	-11	-26	-6	-25	-50
2	9	16	"PFN0589"	"N145_44"	7540	26060	150	114	116	27	122	127	31	7	1	0	120	120	31	155	161	41	3	0	0	0.229	0.171	0.514	0.535	3.621	0.370	0.077	156	463	-43	-41	-2.129	-8	-35	-6	-35	-50
2	10	16	"PFN0592"	"N145_50"	7730	26060	150	111	113	27	124	129	33	5	0	0	121	123	30	152	158	44	1	0	0	0.419	0.379	0.735	0.641	3.416	0.401	0.060	156	505	-44	-40	-1.254	-13	-31	-11	-29	-50
2	11	16	"PFN0598"	"N145_61"	7930	26050	150	115	117	33	117	123	32	17	4	0	121	125	42	148	150	39	8	3	0	0.074	0.000	0.592	0.638	3.703	0.391	0.052	156	541	-29	-23	-3.755	-2	-27	0	-23	-50
2	12	16	"PFN0600"	"N145_9"	8110	26080	130	366	370	93	117	122	30	99	99	0	421	419	84	148	150	24	99	99	0	0.912	0.934	0.918	0.917	1.534	0.943	0.781	120	484	522	524	-0.133	249	273	253	271	0
2	13	16	"PFN0620"	"N148_2"	8300	26060	150	124	128	30	121	127	41	16	0	0	133	132	22	146	147	22	4	0	0	-0.231	-0.500	0.979	0.884	4.443	7.354	0.014	156	528	-10	-7	Error	3	-13	7	-14	-50
2	14	16	"PFN0622"	"N148_6"	8490	26060	150	103	109	29	119	124	41	6	0	0	108	112	21	143	144	21	1	0	0	0.457	0.323	0.810	0.829	2.792	3.495	0.030	156	524	-51	-41	-1.129	-16	-35	-10	-31	-50
2	15	16	"PFN0628"	"N149_12"	8690	26080	140	3870	3598	1579	112	115	28	100	99	0	4831	4600	1767	142	144	20	100	100	0	0.801	0.782	0.788	0.720	1.601	0.798	0.934	156	530	8447	7944	-0.319	3758	4689	3486	4458	0
2	16	16	"PFN0632"	"N149_18"	8870	26080	130	925	879	296	110	114	27	99	99	0	664	666	197	143	144	21	97	95	0	1.564	1.470	1.426	1.450	1.552	1.504	0.873	120	480	1336	1292	0.646	815	521	769	523	0
2	17	16	"PFN0634"	"N149_2"	9070	26080	140	498	492	171	113	119	60	97	92	0	345	346	96	142	144	24	97	95	0	1.897	1.858	1.879	1.860	1.650	1.949	0.789	156	526	588	583	0.923	385	203	379	204	0
2	18	16	"PFN0637"	"N149_30"	9260	26070	130	3955	3804	1154	114	118	61	100	100	0	2625	2533	701	141	143	24	100	99	0	1.546	1.543	1.532	1.562	1.557	1.557	0.933	120	508	6325	6082	0.629	3841	2484	3690	2392	0
2	19	16	"PFN0655"	"N150_39"	9470	26090	130	705	667	192	117	119	29	100	99	0	628	619	155	144	145	18	99	99	0	1.215	1.158	1.162	1.158	1.515	1.211	0.853	120	504	1072	1025	0.281	588	484	550	475	0
2	20	16	"PFN0658"	"N150_49"	9650	26070	130	278	288	75	119	122	32	98	90	0	245	248	50	146	149	29	93	80	0	1.606	1.657	1.628	1.682	1.826	1.882	0.624	120	486	258	271	0.684	159	99	169	102	0
2	21	16	"PFN0660"	"N150_51"	9840	26080	140	983	991	356	117	120	31	100	98	0	619	600	166	146	150	35	100	99	0	1.831	1.925	1.902	1.852	1.492	2.029	0.881	156	510	1339	1328	0.873	866	473	874	454	0
2	22	16	"PFN0662"	"N150_53"	10030	26080	140	521	497	161	117	121	32	98	96	0	1217	1151	335	146	148	25	100	100	0	0.377	0.378	0.375	0.368	1.397	0.371	0.869	156	725	1475	1385	-1.407	404	1071	380	1005	0
2	1	17	"PFN0664"	"N150_57"	6040	26260	150	514	523	133	106	108	26	100	100	0	796	793	212	138	139	17	100	99	0	0.620	0.637	0.635	0.649	1.385	0.619	0.879	156	634	1066	1072	-0.690	408	658	417	655	0
2	2	17	"PFN0666"	"N150_6"	6230	26260	140	328	333	100	109	113	29	96	95	0	316	314	78	136	137	18	98	96	0	1.217	1.258	1.205	1.216	1.955	1.306	0.721	156	415	399	402	0.283	219	180	224	178	0
2	3	17	"PFN0680"	"N150_8"	6420	26270	140	1951	1827	650	110	114	29	100	99	0	1120	1074	324	139	140	18	99	99	0	1.877	1.836	1.819	1.798	1.472	1.903	0.925	156	477	2822	2652	0.908	1841	981	1717	935	0
2	4	17	"PFN0682"	"N150_82"	6600	26260	130	2929	2845	761	111	114	30	100	100	0	1677	1707	507	145	147	28	100	100	0	1.839	1.750	1.753	1.767	1.288	1.726	0.925	120	441	4350	4296	0.879	2818	1532	2734	1562	0
2	5	17	"PFN0685"	"N150_87"	6790	26260	140	1385	1357	426	115	119	30	100	100	0	1049	1000	309	147	148	28	98	98	0	1.408	1.456	1.387	1.490	1.536	1.454	0.909	156	459	2172	2095	0.494	1270	902	1242	853	0
2	6	17	"PFN0688"	"N150_9"	6980	26260	130	290	283	86	116	119	30	90	86	0	352	341	87	147	147	19	96	95	0	0.849	0.861	0.833	0.823	2.090	0.866	0.621	120	423	379	361	-0.237	174	205	167	194	0
2	7	17	"PFN0694"	"N151_11"	7180	26270	140	785	745	259	119	124	32	99	98	0	843	800	241	150	151	22	98	98	0	0.961	0.963	0.929	0.974	1.510	0.985	0.860	156	463	1359	1276	-0.057	666	693	626	650	0
2	8	17	"PFN0696"	"N151_18"	7370	26270	140	2195	2066	751	126	128	32	100	99	0	1102	1086	337	153	157	33	100	99	0	2.180	2.079	2.068	2.014	1.418	2.150	0.930	156	484	3018	2873	1.124	2069	949	1940	933	0
2	9	17	"PFN0876"	"N168_6"	7550	26260	140	374	603	529	127	132	50	62	56	0	338	528	453	159	168	50	55	53	0	1.380	1.290	1.051	0.969	2.642	1.218	0.879	156	451	426	845	0.465	247	179	476	369	0
2	10	17	"PFN0874"	"N168_34"	7750	26260	140	570	538	245	127	134	50	89	85	0	1180	1064	488	156	164	52	87	85	0	0.433	0.453	0.431	0.444	1.972	0.434	0.827	156	499	1467	1319	-1.209	443	1024	411	908	0
2	11	17	"PFN0894"	"N173_1"	7940	26270	130	249	259	79	123	125	33	89	80	0	338	334	80	149	152	36	95	89	0	0.667	0.735	0.707	0.700	2.076	0.752	0.584	120	477	315	321	-0.585	126	189	136	185	0
2	12	17	"PFN0907"	"N175_2"	8130	26270	140	5870	5490	1967	121	122	29	100	100	0	3693	3658	998	146	148	19	100	100	0	1.621	1.529	1.560	1.431	1.408	1.612	0.939	156	428	9296	8881	0.697	5749	3547	5369	3512	0
2	13	17	"PFN0906"	"N175_16"	8320	26270	140	946	945	338	123	129	37	100	99	0	460	447	121	145	147	20	98	98	0	2.613	2.722	2.687	2.654	1.423	2.837	0.912	156	458	1138	1124	1.386	823	315	822	302	0
2	14	17	"PFN0918"	"N177_6"	8510	26270	140	1639	1533	483	120	127	37	100	100	0	1513	1464	384	144	146	20	100	100	0	1.110	1.070	1.056	1.037	1.332	1.091	0.938	156	511	2888	2733	0.150	1519	1369	1413	1320	0
2	15	17	"PFL0005"	"L1_103"	8700	26270	130	556	546	160	117	121	29	99	99	0	345	358	97	145	148	19	99	97	0	2.195	2.014	1.994	2.085	1.542	2.018	0.839	120	433	639	642	1.134	439	200	429	213	0
2	16	17	"PFL0159"	"L2_30"	8900	26270	140	3638	3443	1200	117	120	28	100	100	0	5039	4929	1417	144	146	18	100	100	0	0.719	0.695	0.704	0.668	1.342	0.708	0.944	156	475	8416	8111	-0.475	3521	4895	3326	4785	0
2	17	17	"PFL0171"	"L2_55"	9080	26270	130	4460	4367	1233	115	122	65	100	100	0	3565	3604	846	144	146	25	100	100	0	1.270	1.229	1.244	1.215	1.231	1.259	0.937	120	440	7766	7712	0.345	4345	3421	4252	3460	0
2	18	17	"PFL0176"	"L2_62"	9280	26270	140	3389	3225	1137	115	121	63	100	99	0	3456	3351	936	142	145	25	100	100	0	0.988	0.969	0.973	0.922	1.397	1.000	0.942	156	465	6588	6319	-0.018	3274	3314	3110	3209	0
2	19	17	"PFL0064"	"L2_109"	9460	26260	140	1087	1036	356	115	116	27	100	100	0	495	485	137	144	144	18	98	98	0	2.769	2.701	2.742	2.754	1.637	2.810	0.855	156	484	1323	1262	1.469	972	351	921	341	0
2	20	17	"PFL0066"	"L2_114"	9660	26270	140	528	518	144	114	115	29	100	99	0	591	579	123	144	144	18	100	100	0	0.926	0.929	0.918	0.904	1.351	0.952	0.882	156	429	861	839	-0.111	414	447	404	435	0
2	21	17	"PFL0140"	"L2_247"	9840	26260	140	1177	1173	391	117	118	29	100	99	0	541	547	170	142	143	17	96	95	0	2.657	2.607	2.582	2.663	1.500	2.655	0.878	156	407	1459	1461	1.410	1060	399	1056	405	0
2	22	17	"PFL0150"	"L2_270"	10040	26270	140	1005	1004	365	115	119	29	100	99	0	1678	1621	576	148	149	18	99	99	0	0.582	0.604	0.610	0.602	1.642	0.597	0.905	156	637	2420	2362	-0.782	890	1530	889	1473	0
2	1	18	"PFN0982"	"N244_3"	6040	26410	150	128	129	35	107	109	28	44	16	0	128	129	20	141	142	17	7	1	0	-1.615	-1.833	1.043	0.998	4.029	0.144	0.024	156	728	8	10	Error	21	-13	22	-12	-50
2	2	18	"PFJ0260"	"J246_2"	6230	26450	140	2281	2133	589	112	114	29	100	100	0	2732	2553	765	140	140	18	100	100	0	0.837	0.838	0.831	0.870	1.442	0.824	0.939	156	509	4761	4434	-0.257	2169	2592	2021	2413	0
2	3	18	"PFJ0281"	"J269_1"	6430	26450	130	825	832	242	114	118	29	100	100	0	372	375	83	145	146	19	98	98	0	3.132	3.122	3.038	3.152	1.394	3.240	0.853	120	435	938	948	1.647	711	227	718	230	0
2	4	18	"PFJ0305"	"J27_3"	6610	26450	140	839	806	258	118	172	311	90	64	0	581	563	167	148	185	207	89	53	0	1.665	1.658	1.624	1.739	1.762	1.687	0.860	156	435	1154	1103	0.736	721	433	688	415	0
2	5	18	"PFJ0475"	"J53_46"	6800	26460	150	2483	2377	634	119	172	305	100	97	0	1591	1525	378	148	183	203	99	98	0	1.638	1.640	1.632	1.639	1.325	1.665	0.929	156	453	3807	3635	0.712	2364	1443	2258	1377	0
2	6	18	"PFJ0505"	"J583_7"	6980	26440	150	168	175	50	119	122	29	66	44	0	155	157	28	149	151	20	32	12	0	8.167	7.000	2.469	2.230	3.865	11.911	0.016	156	412	55	64	3.030	49	6	56	8	-50
2	7	18	"PFJ0549"	"J697_3"	7160	26440	150	119	123	31	125	128	33	12	3	0	148	150	24	153	160	42	5	0	0	1.200	0.667	1.500	1.442	3.207	0.005	0.000	156	430	-11	-5	0.263	-6	-5	-2	-3	-50
2	8	18	"PFJ0586"	"J753_2"	7370	26450	130	405	405	206	129	136	71	79	75	0	310	294	150	156	167	93	61	40	0	1.792	2.000	1.689	1.420	2.624	1.782	0.710	120	508	430	414	0.842	276	154	276	138	0
2	9	18	"PFJ0594"	"J82_7"	7580	26450	140	655	648	433	130	133	49	78	73	0	870	994	732	157	163	49	78	73	0	0.736	0.619	0.569	0.559	2.093	0.595	0.844	156	485	1238	1355	-0.442	525	713	518	837	0
2	10	18	"PFK0025"	"Km2326_6"	7730	26440	150	126	132	39	128	133	48	12	3	0	140	143	54	155	161	42	8	5	0	0.133	-0.333	0.602	0.670	3.686	0.487	0.085	156	512	-17	-8	-2.907	-2	-15	4	-12	-50
2	11	18	"PFJ0390"	"J40_6"	7950	26450	140	288	289	80	126	127	32	94	89	0	324	317	79	151	153	24	94	91	0	0.936	0.982	0.935	0.950	2.053	1.023	0.578	156	496	335	329	-0.095	162	173	163	166	0
2	12	18	"PFJ0410"	"J43_3"	8130	26450	140	2898	2698	788	129	134	38	100	100	0	1521	1373	430	154	159	26	98	98	0	2.026	2.107	2.085	2.305	1.714	2.118	0.914	156	355	4136	3788	1.018	2769	1367	2569	1219	0
2	13	18	"PFJ0426"	"J461_4"	8300	26440	150	112	112	27	129	139	47	1	0	0	117	119	23	154	158	26	1	0	0	0.459	0.486	0.639	0.625	3.207	2.568	0.133	156	452	-54	-52	-1.122	-17	-37	-17	-35	-50
2	14	18	"PFJ0465"	"J53_31"	8520	26450	130	260	260	66	123	129	42	91	79	0	173	173	30	147	151	21	55	31	0	5.269	5.269	3.651	4.203	2.964	6.568	0.177	120	467	163	163	2.398	137	26	137	26	0
2	15	18	"PFJ0557"	"J6_2"	8700	26460	140	829	839	322	122	124	29	100	99	0	514	524	165	149	151	18	100	98	0	1.937	1.912	1.934	1.884	1.529	2.028	0.857	156	439	1072	1092	0.954	707	365	717	375	0
2	16	18	"PFK0041"	"Km302_3"	8870	26440	150	139	140	36	118	122	28	37	14	0	145	146	23	147	148	19	18	4	0	-10.500	-22.000	1.369	1.433	3.476	0.013	0.000	156	496	19	21	Error	21	-2	22	-1	-50
2	17	18	"PFK0298"	"Kn2549_3"	9090	26460	140	921	903	354	117	119	29	99	98	0	1743	1669	510	144	145	19	100	100	0	0.503	0.515	0.511	0.477	1.419	0.533	0.921	156	491	2403	2311	-0.992	804	1599	786	1525	0
2	18	18	"PFK0338"	"Kn3092_1"	9270	26430	150	140	143	34	116	118	27	43	19	0	158	161	30	142	144	19	44	20	0	1.500	1.421	1.292	1.296	3.595	2.753	0.045	156	455	40	46	0.585	24	16	27	19	-50
2	19	18	"PFK0404"	"Kn427_6"	9460	26460	130	560	532	176	112	114	26	100	96	0	555	527	141	143	144	17	98	98	0	1.087	1.094	1.081	1.067	1.747	1.138	0.823	120	409	860	804	0.121	448	412	420	384	0
2	20	18	"PFK0425"	"Kn5026_1"	9660	26460	140	248	249	69	112	114	28	94	87	0	194	197	44	146	147	18	79	62	0	2.833	2.686	2.525	2.860	2.660	2.835	0.404	156	394	184	188	1.503	136	48	137	51	0
2	21	18	"PFK0442"	"Kn5244_3"	9820	26440	150	110	112	28	118	118	28	12	1	0	117	120	22	146	147	21	1	0	0	0.276	0.231	0.881	0.810	3.726	2.652	0.015	156	472	-37	-32	-1.858	-8	-29	-6	-26	-50
2	22	18	"PFK0457"	"Kn5587_2"	10040	26460	140	4002	3665	1182	117	120	29	100	100	0	3527	3275	921	153	153	20	100	100	0	1.151	1.136	1.145	1.093	1.437	1.157	0.934	156	673	7259	6670	0.203	3885	3374	3548	3122	0
2	1	19	"PFK0782"	"Ks2242_1"	6040	26640	130	1760	1785	537	112	115	30	100	100	0	1636	1667	400	146	147	20	100	100	0	1.106	1.100	1.068	1.068	1.263	1.130	0.923	120	689	3138	3194	0.145	1648	1490	1673	1521	0
2	2	19	"PFK0818"	"Ks2565_1"	6230	26640	130	428	422	108	113	114	28	98	98	0	499	475	102	141	142	18	99	99	0	0.880	0.925	0.918	0.903	1.454	0.921	0.833	120	487	673	643	-0.185	315	358	309	334	0
2	3	19	"PFK0876"	"Ks2_11"	6420	26640	130	751	734	196	114	116	26	100	100	0	1868	1782	481	144	145	18	100	100	0	0.369	0.379	0.373	0.377	1.289	0.367	0.899	120	436	2361	2258	-1.436	637	1724	620	1638	0
2	4	19	"PFK1002"	"Ks48_16"	6600	26630	150	115	114	26	118	171	312	0	0	0	126	128	22	146	181	207	0	0	0	0.150	0.222	0.827	0.853	3.597	5.526	0.007	156	433	-23	-22	-2.737	-3	-20	-4	-18	-50
2	5	19	"PFK1139"	"Ks667_1"	6810	26640	140	2100	1991	704	116	172	316	96	94	0	1744	1519	580	149	184	210	94	89	0	1.244	1.369	1.332	1.498	1.725	1.357	0.912	156	420	3579	3245	0.315	1984	1595	1875	1370	0
2	6	19	"PFK1174"	"Ks75_10"	7010	26640	140	16176	14531	6267	120	123	32	100	100	0	16358	14315	6165	154	157	22	100	100	0	0.991	1.018	1.010	1.065	1.857	1.016	0.935	156	375	32260	28572	-0.013	16056	16204	14411	14161	0
2	7	19	"PFK0629"	"Ks1228_7"	7180	26630	150	204	210	62	124	129	38	76	53	0	217	217	53	161	167	67	34	7	0	1.429	1.536	1.444	1.356	3.300	0.793	0.327	156	393	136	142	0.515	80	56	86	56	-50
2	8	19	"PFK1093"	"Ks586_7"	7340	26650	140	124	398	453	123	131	73	39	36	0	114	614	836	156	165	106	39	37	0	-0.024	0.600	0.484	0.425	2.318	0.527	0.781	156	496	-41	733	Error	1	-42	275	458	0
2	9	19	"pla_LSU"	"PLSU"	7570	26640	130	325	323	108	127	132	70	88	68	0	435	419	123	157	163	92	91	77	0	0.712	0.748	0.710	0.707	1.899	0.760	0.712	120	499	476	458	-0.490	198	278	196	262	0
2	10	19	"pla_ORF129"	"PORF129"	7760	26650	130	470	468	124	127	128	31	99	98	0	471	447	101	159	160	27	97	95	0	1.099	1.184	1.128	1.164	1.434	1.239	0.812	120	486	655	629	0.137	343	312	341	288	0
2	11	19	"pla_ORF79"	"PORF79"	7960	26640	120	203	208	55	120	122	31	85	63	0	193	192	36	158	159	22	60	37	0	2.371	2.588	2.328	2.097	3.261	3.482	0.165	120	416	118	122	1.246	83	35	88	34	0
2	12	19	"pla_rpl14"	"Prpl14"	8140	26640	140	1432	1402	411	127	130	37	100	100	0	1101	1074	281	164	165	24	100	99	0	1.393	1.401	1.397	1.412	1.453	1.426	0.900	156	446	2242	2185	0.478	1305	937	1275	910	0
2	13	19	"PFBL B0020"	"oPFBLOB0020"	8320	26640	130	307	303	76	127	133	42	96	90	0	2255	2413	824	163	166	25	100	100	0	0.086	0.078	0.075	0.075	1.540	0.075	0.689	120	456	2272	2426	-3.539	180	2092	176	2250	0
2	14	19	"PFD66970"	"oPFD66970"	8510	26640	140	1275	1232	382	122	128	38	100	99	0	600	594	172	156	159	22	98	97	0	2.597	2.534	2.466	2.636	1.634	2.603	0.870	156	463	1597	1548	1.377	1153	444	1110	438	0
2	15	19	"PFC0765"	"oPFC0765"	8700	26640	130	226	231	66	123	126	31	87	72	0	165	163	32	156	158	19	35	15	0	11.444	15.429	4.440	3.895	3.388	9.851	0.059	120	457	112	115	3.517	103	9	108	7	0
2	16	19	"PFN0250"	"oPFN0250"	8900	26650	140	325	337	117	116	120	29	96	90	0	524	541	172	151	152	19	99	98	0	0.560	0.567	0.539	0.534	1.649	0.570	0.811	156	530	582	611	-0.836	209	373	221	390	0
2	17	19	"PFL0017"	"oPFL0017"	9090	26650	140	4254	4444	2011	117	119	29	100	99	0	4738	5037	1956	147	147	20	100	100	0	0.901	0.885	0.879	0.827	1.446	0.922	0.926	156	505	8728	9217	-0.150	4137	4591	4327	4890	0
2	18	19	"PFI17637"	"oPFI17637"	9280	26650	140	637	641	219	116	116	27	98	98	0	1281	1287	357	146	146	18	100	100	0	0.459	0.460	0.451	0.436	1.446	0.468	0.884	156	445	1656	1666	-1.123	521	1135	525	1141	0
2	19	19	"PFM60472"	"oPFM60472"	9470	26620	150	120	123	30	113	113	25	30	11	0	132	134	22	145	146	17	7	2	0	-0.538	-0.909	1.146	1.089	4.728	0.102	0.006	156	462	-6	-1	Error	7	-13	10	-11	-50
2	20	19	"PFL0020"	"oPFL0020"	9630	26630	150	117	120	29	115	117	28	23	5	0	142	144	24	149	151	21	14	1	0	-0.286	-1.000	1.267	1.279	3.604	2.872	0.032	156	494	-5	0	Error	2	-7	5	-5	-50
2	21	19	"PFI17639"	"oPFI17639"	9850	26640	130	317	325	102	118	120	29	96	92	0	271	276	53	152	152	21	99	92	0	1.672	1.669	1.620	1.562	1.996	1.867	0.653	120	537	318	331	0.742	199	119	207	124	0
2	22	19	"PFN0252"	"oPFN0252"	10040	26650	140	8490	8185	3260	118	121	30	100	100	0	6018	5956	2019	157	158	20	99	99	0	1.428	1.391	1.422	1.354	1.657	1.443	0.944	156	735	14233	13866	0.514	8372	5861	8067	5799	0
2	1	20	"PFBL B0027"	"oPFBLOB0027"	6050	26830	130	197	196	53	113	114	27	85	69	0	184	181	42	151	152	19	67	45	0	2.545	2.767	1.935	1.996	2.935	3.157	0.156	120	622	117	113	1.348	84	33	83	30	0
2	2	20	"PFC0768"	"oPFC0768"	6240	26830	140	628	615	195	112	114	28	99	98	0	316	320	88	145	146	20	97	97	0	3.018	2.874	2.994	2.984	1.600	2.962	0.775	156	507	687	678	1.593	516	171	503	175	0
2	3	20	"PFBL B0032"	"oPFBLOB0032"	6410	26820	150	107	112	30	111	114	32	16	3	0	128	129	23	144	146	18	8	2	0	0.250	-0.067	1.048	1.023	4.122	43.846	0.000	156	510	-20	-14	-2.000	-4	-16	1	-15	-50
2	4	20	"PFBL B0033"	"oPFBLOB0033"	6600	26820	150	119	118	30	113	117	32	17	2	0	127	128	21	149	151	20	3	0	0	-0.273	-0.238	0.890	0.786	3.438	0.002	0.000	156	545	-16	-16	Error	6	-22	5	-21	-50
2	5	20	"PFB0684"	"oPFB0684"	6790	26820	150	104	109	28	115	118	30	10	2	0	127	131	23	153	154	18	6	1	0	0.423	0.273	0.810	0.798	3.809	4.022	0.021	156	535	-37	-28	-1.241	-11	-26	-6	-22	-50
2	6	20	"PFF72417"	"oPFF72417"	6980	26820	150	117	149	193	119	123	32	15	8	0	164	176	95	159	163	33	17	10	0	-0.400	1.765	0.952	1.064	4.593	3.958	0.316	156	488	3	47	Error	-2	5	30	17	-50
2	7	20	"PFG0010"	"oPFG0010"	7170	26820	150	111	113	28	120	129	64	1	0	0	141	145	32	163	176	107	0	0	0	0.409	0.389	0.847	0.821	3.098	0.327	0.220	156	492	-31	-25	-1.290	-9	-22	-7	-18	-50
2	8	20	"PFBL B0035"	"oPFBLOB0035"	7370	26830	140	121	147	73	113	120	41	33	21	0	94	171	151	160	162	78	24	18	0	-0.121	3.091	0.368	0.408	2.856	0.432	0.553	156	490	-58	45	Error	8	-66	34	11	0
2	9	20	"PFBL B0038"	"oPFBLOB0038"	7550	26820	150	107	109	26	124	125	30	5	0	0	135	141	30	164	163	38	3	1	0	0.586	0.652	0.850	0.742	3.153	1.101	0.029	156	520	-46	-38	-0.771	-17	-29	-15	-23	-50
2	10	20	"PFG0012"	"oPFG0012"	7740	26820	150	115	119	30	124	128	32	7	3	0	154	156	30	168	168	22	12	3	0	0.643	0.417	0.823	0.986	3.424	8.270	0.001	156	500	-23	-17	-0.637	-9	-14	-5	-12	-50
2	11	20	"PFD66974"	"oPFD66974"	7930	26820	150	126	128	31	117	121	33	23	5	0	162	165	29	168	167	21	14	5	0	-1.500	-3.667	1.000	1.159	4.710	0.060	0.001	156	549	3	8	Error	9	-6	11	-3	-50
2	12	20	"PFL0029"	"oPFL0029"	8140	26830	140	1509	1471	608	114	118	31	100	99	0	827	809	304	169	169	21	96	94	0	2.120	2.120	2.095	2.168	1.707	2.161	0.896	156	480	2053	1997	1.084	1395	658	1357	640	0
2	13	20	"PFD66975"	"oPFD66975"	8340	26840	140	344	355	138	117	122	31	94	89	0	1981	2140	836	169	170	22	100	100	0	0.125	0.121	0.118	0.107	1.693	0.121	0.807	156	475	2039	2209	-2.997	227	1812	238	1971	0
2	14	20	"PFM60473"	"oPFM60473"	8500	26820	150	170	352	346	120	123	31	53	43	0	192	314	235	168	169	21	52	42	0	2.083	1.589	1.562	1.509	2.921	1.534	0.820	156	447	74	378	1.059	50	24	232	146	-50
2	15	20	"PFM60503"	"oPFM60503"	8610	26840	140	955	943	348	122	127	42	100	98	0	727	751	235	166	200	260	90	57	0	1.485	1.403	1.423	1.359	1.467	1.429	0.907	156	447	1394	1406	0.570	833	561	821	585	0
2	16	20	"PFL0061"	"oPFL0061"	8800	26840	130	2245	2133	658	117	121	31	100	99	0	1173	1103	346	157	158	20	99	99	0	2.094	2.131	2.185	2.187	1.319	2.125	0.924	120	493	3144	2962	1.067	2128	1016	2016	946	0
2	17	20	"PFG0034"	"oPFG0034"	8990	26840	130	5996	5930	2084	116	119	29	100	100	0	2464	2537	903	149	152	45	100	100	0	2.540	2.435	2.387	2.451	1.321	2.409	0.949	120	537	8195	8202	1.345	5880	2315	5814	2388	0
2	18	20	"PFF72455"	"oPFF72455"	9250	26820	150	121	136	69	118	120	29	26	10	0	142	149	56	146	147	35	7	2	0	-0.750	6.000	1.522	1.449	4.129	0.043	0.001	156	560	-1	21	Error	3	-4	18	3	-50
2	19	20	"PFM60505"	"oPFM60505"	9370	26840	130	363	379	125	116	118	27	98	97	0	314	327	90	145	146	18	99	95	0	1.462	1.445	1.411	1.486	1.642	1.461	0.729	120	400	416	445	0.547	247	169	263	182	0
2	20	20	"PFL0063"	"oPFL0063"	9570	26840	140	1035	1106	521	120	123	31	99	98	0	482	514	195	151	151	19	95	94	0	2.764	2.716	2.716	2.727	1.677	2.804	0.885	156	527	1246	1349	1.467	915	331	986	363	0
2	21	20	"PFJ12800"	"oPFJ12800"	9760	26850	140	655	632	208	123	127	34	100	98	0	411	399	97	153	155	20	98	96	0	2.062	2.069	2.118	2.099	1.634	2.182	0.845	156	532	790	755	1.044	532	258	509	246	0
2	22	20	"PFF72460"	"oPFF72460"	9950	26840	130	1478	1458	475	120	123	30	100	100	0	641	647	179	155	157	20	100	100	0	2.794	2.720	2.784	2.725	1.355	2.783	0.904	120	568	1844	1830	1.482	1358	486	1338	492	0
2	1	21	"PFK12904"	"oPFK12904"	5960	27040	140	1096	1104	474	106	108	25	99	98	0	1639	1709	586	151	152	18	100	100	0	0.665	0.641	0.624	0.593	1.475	0.662	0.908	156	604	2478	2556	-0.588	990	1488	998	1558	0
2	2	21	"PFM60507"	"oPFM60507"	6150	27030	130	449	450	132	110	112	26	100	99	0	954	895	252	149	151	18	100	100	0	0.421	0.456	0.450	0.451	1.576	0.438	0.844	120	487	1144	1086	-1.248	339	805	340	746	0
2	3	21	"PFK12905"	"oPFK12905"	6340	27030	130	378	396	126	110	113	29	100	100	0	427	428	139	143	145	17	100	98	0	0.944	1.004	0.966	1.067	1.582	0.990	0.807	120	480	552	571	-0.084	268	284	286	285	0
2	4	21	"PFF72461"	"oPFF72461"	6530	27040	130	6122	5676	1843	112	116	35	100	100	0	15920	14688	4325	149	152	22	100	100	0	0.381	0.383	0.382	0.374	1.345	0.378	0.929	120	520	21781	20103	-1.392	6010	15771	5564	14539	0
2	5	21	"PFN0268"	"oPFN0268"	6730	27040	140	842	829	333	116	120	34	99	98	0	1080	1086	356	157	159	21	100	99	0	0.787	0.767	0.756	0.717	1.666	0.789	0.888	156	572	1649	1642	-0.346	726	923	713	929	0
2	6	21	"PFL0071"	"oPFL0071"	6920	27040	130	834	819	224	118	122	30	100	100	0	364	366	77	158	159	19	99	98	0	3.476	3.370	3.507	3.502	1.493	3.551	0.826	120	488	922	909	1.797	716	206	701	208	0
2	7	21	"PFG0037"	"oPFG0037"	7110	27030	150	187	201	79	117	126	59	58	32	0	244	240	91	157	169	113	39	3	0	0.805	1.012	0.865	0.823	2.789	0.535	0.482	156	661	157	167	-0.314	70	87	84	83	-50
2	8	21	"PFJ12801"	"oPFJ12801"	7350	27050	150	130	167	99	113	125	64	26	20	0	164	266	244	154	165	124	25	20	0	1.700	0.482	0.500	0.556	3.440	0.393	0.670	156	563	27	166	0.766	17	10	54	112	-50
2	9	21	"PFBL B0124"	"oPFBLOB0124"	7490	27040	140	411	422	150	121	123	30	98	96	0	561	578	175	158	156	42	98	98	0	0.720	0.717	0.688	0.679	1.651	0.726	0.798	156	355	693	721	-0.475	290	403	301	420	0
2	10	21	"PFI17675"	"oPFI17675"	7690	27030	140	13166	13104	4168	124	129	31	100	100	0	8764	8719	2761	164	165	21	99	99	0	1.517	1.517	1.487	1.529	1.387	1.529	0.936	156	469	21642	21535	0.601	13042	8600	12980	8555	0
2	11	21	"PFI17677"	"oPFI17677"	7880	27030	140	714	705	196	122	127	35	100	100	0	1082	1062	311	163	165	22	99	98	0	0.644	0.648	0.631	0.676	1.618	0.627	0.888	156	571	1511	1482	-0.634	592	919	583	899	0
2	12	21	"PFBL B0128"	"oPFBLOB0128"	8120	27010	150	140	143	37	119	123	35	35	10	0	155	156	21	161	162	22	11	1	0	-3.500	-4.800	1.636	1.596	4.833	0.057	0.004	156	578	15	19	Error	21	-6	24	-5	-50
2	13	21	"PFG0038"	"oPFG0038"	8260	27040	130	332	329	102	119	123	31	95	95	0	481	471	106	165	165	21	100	100	0	0.674	0.686	0.708	0.656	1.720	0.723	0.674	120	373	529	516	-0.569	213	316	210	306	0
2	14	21	"PFF72465"	"oPFF72465"	8460	27040	150	3373	3207	1140	124	124	29	100	100	0	2591	2519	701	170	172	21	100	100	0	1.342	1.312	1.323	1.254	1.376	1.381	0.913	156	404	5670	5432	0.424	3249	2421	3083	2349	0
2	15	21	"PFI17678"	"oPFI17678"	8650	27030	140	471	467	153	118	122	28	98	96	0	285	283	73	160	164	22	91	87	0	2.824	2.837	2.789	2.879	1.785	2.888	0.714	156	465	478	472	1.498	353	125	349	123	0
2	16	21	"PFD66997"	"oPFD66997"	8840	27040	120	254	253	61	118	121	28	95	89	0	215	220	37	153	152	22	91	68	0	2.194	2.015	2.166	2.089	1.957	1.213	0.337	120	520	198	202	1.133	136	62	135	67	0
2	17	21	"PFM60539"	"oPFM60539"	9070	27010	150	113	116	34	123	125	30	8	4	0	136	134	32	147	150	43	5	0	0	0.909	0.538	0.907	0.950	4.384	0.259	0.032	156	650	-21	-20	-0.138	-10	-11	-7	-13	-50
2	18	21	"PFBL B0176"	"oPFBLOB0176"	9210	27040	140	1534	1420	556	123	126	30	100	98	0	1798	1762	538	150	149	24	100	100	0	0.856	0.805	0.813	0.732	1.538	0.833	0.908	156	441	3059	2909	-0.224	1411	1648	1297	1612	0
2	19	21	"PFI17723"	"oPFI17723"	9400	27030	140	5929	5701	2091	123	125	29	100	100	0	2092	2013	775	152	153	20	99	99	0	2.993	2.997	2.984	3.124	1.681	3.045	0.911	156	367	7746	7439	1.581	5806	1940	5578	1861	0
2	20	21	"PFG0055"	"oPFG0055"	9590	27040	140	1078	1076	463	126	128	32	100	99	0	3374	3537	1282	153	155	20	100	100	0	0.296	0.281	0.277	0.258	1.506	0.284	0.887	156	348	4173	4334	-1.758	952	3221	950	3384	0
2	21	21	"PFF72499"	"oPFF72499"	9780	27040	150	367	364	121	126	130	34	95	93	0	370	360	96	154	157	22	95	93	0	1.116	1.155	1.132	1.085	1.809	1.260	0.734	156	366	457	444	0.158	241	216	238	206	0
2	22	21	"PFF72501"	"oPFF72501"	9970	27030	140	1097	1097	456	118	121	30	100	98	0	532	522	172	157	159	20	98	97	0	2.611	2.682	2.617	2.659	1.692	2.791	0.875	156	571	1354	1344	1.384	979	375	979	365	0
2	1	22	"PFI17727"	"oPFI17727"	5980	27220	130	398	395	96	110	112	27	100	100	0	353	358	58	154	156	19	100	100	0	1.447	1.397	1.429	1.372	1.492	1.480	0.765	120	569	487	489	0.533	288	199	285	204	0
2	2	22	"PFF72502"	"oPFF72502"	6180	27220	140	391	393	133	111	113	27	99	98	0	416	410	109	155	155	19	98	98	0	1.073	1.106	1.083	1.104	1.601	1.136	0.802	156	688	541	537	0.101	280	261	282	255	0
2	3	22	"PFA32037"	"oPFA32037"	6370	27220	140	650	643	201	110	112	28	100	100	0	426	420	111	151	152	19	99	98	0	1.964	1.981	1.956	2.045	1.518	1.998	0.873	156	655	815	802	0.974	540	275	533	269	0
2	4	22	"PFM60541"	"oPFM60541"	6550	27220	130	848	843	252	112	114	29	100	100	0	780	765	226	151	153	20	100	100	0	1.170	1.191	1.196	1.205	1.408	1.183	0.881	120	565	1365	1345	0.227	736	629	731	614	0
2	5	22	"PFL0145"	"oPFL0145"	6740	27220	130	1157	1156	362	116	118	31	100	100	0	872	849	265	154	155	19	100	100	0	1.450	1.496	1.506	1.544	1.325	1.473	0.911	120	587	1759	1735	0.536	1041	718	1040	695	0
2	6	22	"PFL0147"	"oPFL0147"	6940	27220	140	1706	1653	540	119	122	32	100	100	0	925	926	306	157	165	53	98	97	0	2.066	1.995	1.996	2.062	1.478	1.995	0.923	156	681	2355	2303	1.047	1587	768	1534	769	0
2	7	22	"PFF72508"	"oPFF72508"	7110	27210	110	193	206	74	111	116	38	76	58	0	458	422	146	137	145	95	87	76	0	0.255	0.333	0.297	0.283	2.435	0.318	0.573	80	480	403	380	-1.969	82	321	95	285	0
2	8	22	"PFF72510"	"oPFF72510"	7360	27200	150	147	154	45	118	126	53	29	8	0	152	153	29	152	157	103	0	0	0	100000.000	36.000	1.855	1.786	3.929	0.596	0.094	156	740	29	37	16.610	29	0	36	1	-50
2	9	22	"PFM60545"	"oPFM60545"	7550	27200	150	118	120	29	124	127	32	13	3	0	135	138	31	159	162	33	5	0	0	0.250	0.190	0.833	0.773	3.912	0.904	0.005	156	565	-30	-25	-2.000	-6	-24	-4	-21	-50
2	10	22	"PFM60547"	"oPFM60547"	7700	27220	130	898	916	304	123	124	30	100	100	0	705	727	185	158	160	20	100	100	0	1.417	1.394	1.340	1.353	1.350	1.442	0.863	120	525	1322	1362	0.503	775	547	793	569	0
2	11	22	"PFL0150"	"oPFL0150"	7900	27220	140	425	434	136	120	123	30	99	98	0	985	999	315	160	161	20	100	100	0	0.370	0.374	0.363	0.359	1.606	0.362	0.851	156	682	1130	1153	-1.436	305	825	314	839	0
2	12	22	"PFL0152"	"oPFL0152"	8080	27220	140	410	429	130	118	120	31	100	98	0	276	280	63	157	158	21	93	91	0	2.454	2.528	2.443	2.553	1.762	2.674	0.695	156	720	411	434	1.295	292	119	311	123	0
2	13	22	"PFL0154"	"oPFL0154"	8310	27200	150	127	143	88	123	124	29	25	12	0	150	153	31	161	162	21	14	7	0	-0.364	-2.500	1.000	1.285	4.734	6.183	0.084	156	640	-7	12	Error	4	-11	20	-8	-50
2	14	22	"PFL0156"	"oPFL0156"	8470	27220	140	520	529	191	121	123	30	96	96	0	2276	2189	760	164	165	21	100	100	0	0.189	0.201	0.198	0.192	1.771	0.195	0.844	156	568	2511	2433	-2.404	399	2112	408	2025	0
2	15	22	"PFBL B0186"	"oPFBLOB0186"	8660	27230	140	416	426	151	119	120	27	98	95	0	637	638	176	159	161	21	99	99	0	0.621	0.641	0.645	0.595	1.591	0.667	0.830	156	629	775	786	-0.687	297	478	307	479	0
2	16	22	"PFH0037"	"oPFH0037"	8850	27230	140	633	665	269	118	120	27	100	98	0	2012	2075	828	154	155	20	100	100	0	0.277	0.285	0.289	0.274	1.446	0.280	0.884	156	690	2373	2468	-1.851	515	1858	547	1921	0
2	17	22	"PFF72513"	"oPFF72513"	9040	27230	130	286	289	77	119	122	30	99	95	0	472	463	105	153	155	21	98	98	0	0.524	0.548	0.560	0.533	1.736	0.535	0.706	120	650	486	480	-0.934	167	319	170	310	0
2	18	22	"PFM60550"	"oPFM60550"	9260	27200	150	132	136	31	117	121	30	32	12	0	153	153	23	157	157	19	12	2	0	-3.750	-4.750	1.185	1.176	3.588	10.351	0.005	156	664	11	15	Error	15	-4	19	-4	-50
2	19	22	"EMPTY"	"EMPTY"	9450	27200	150	108	115	29	114	116	28	17	4	0	159	160	20	156	157	19	21	3	0	-2.000	0.250	1.511	1.299	3.502	5.282	0.017	156	596	-3	5	Error	-6	3	1	4	-50
2	20	22	"EMPTY"	"EMPTY"	9640	27200	150	113	115	26	113	115	28	16	3	0	156	157	18	153	153	19	21	3	0	0.000	0.500	1.769	1.578	3.011	6.369	0.015	156	589	3	6	Error	0	3	2	4	-50
2	21	22	"EMPTY"	"EMPTY"	9830	27200	150	117	118	24	111	114	28	17	2	0	151	156	24	151	153	19	19	5	0	100000.000	1.400	1.500	1.447	3.647	8.168	0.006	156	594	6	12	16.610	6	0	7	5	-50
2	22	22	"EMPTY"	"EMPTY"	10020	27200	150	115	116	24	115	117	28	13	3	0	156	159	17	156	157	22	14	0	0	0.000	0.333	1.542	1.466	2.996	9.056	0.007	156	893	0	4	Error	0	0	1	3	-50
3	1	1	"PFE0652"	"E9164_1"	10270	23150	140	300	308	84	121	123	29	98	94	0	471	465	118	150	152	20	100	99	0	0.558	0.594	0.548	0.568	1.865	0.576	0.689	156	643	500	502	-0.843	179	321	187	315	0
3	2	1	"PFE0127"	"E15452_2"	10460	23150	130	4202	4189	1241	120	121	27	100	100	0	3084	2987	803	148	151	20	100	100	0	1.390	1.433	1.448	1.421	1.319	1.459	0.915	120	490	7018	6908	0.475	4082	2936	4069	2839	0
3	3	1	"PFE0630"	"E8314_1"	10640	23150	130	3813	3549	997	119	121	30	100	100	0	1656	1637	520	146	148	19	100	100	0	2.446	2.300	2.249	2.348	1.277	2.272	0.922	120	590	5204	4921	1.291	3694	1510	3430	1491	0
3	4	1	"PFE0335"	"E23986_4"	10830	23150	120	10014	9960	2554	118	121	29	100	100	0	6790	6352	1924	146	149	20	100	100	0	1.489	1.586	1.580	1.651	1.420	1.562	0.936	120	564	16540	16048	0.575	9896	6644	9842	6206	0
3	5	1	"PFE0497"	"E3038_1"	11020	23150	130	4206	4170	1082	121	123	30	100	100	0	2329	2187	594	149	150	19	100	100	0	1.874	1.987	1.953	2.041	1.405	1.982	0.902	120	632	6265	6087	0.906	4085	2180	4049	2038	0
3	6	1	"PFE0489"	"E29931_1"	11210	23160	130	2518	2436	714	122	123	31	100	100	0	1299	1297	375	149	149	19	100	100	0	2.083	2.016	1.971	2.039	1.424	2.041	0.920	120	592	3546	3462	1.059	2396	1150	2314	1148	0
3	7	1	"PFE0152"	"E16122_8"	11390	23160	130	1918	1900	590	117	120	30	100	100	0	1516	1526	509	149	149	19	100	100	0	1.317	1.295	1.307	1.320	1.328	1.254	0.894	120	624	3168	3160	0.398	1801	1367	1783	1377	0
3	8	1	"PFE0560"	"E5006_15"	11600	23160	130	1350	1305	333	116	118	29	100	100	0	635	604	136	147	146	18	99	99	0	2.529	2.602	2.638	2.613	1.356	2.694	0.890	120	639	1722	1646	1.338	1234	488	1189	457	0
3	9	1	"PFE0506"	"E3215_1"	11790	23160	130	2651	2497	853	115	116	27	100	100	0	5657	5289	1737	146	147	19	100	100	0	0.460	0.463	0.466	0.460	1.465	0.448	0.882	120	585	8047	7525	-1.120	2536	5511	2382	5143	0
3	10	1	"PFF0276"	"F18248_2"	11980	23160	130	692	685	196	117	120	29	100	100	0	735	738	218	148	149	20	100	100	0	0.980	0.963	0.960	0.986	1.409	0.949	0.871	120	610	1162	1158	-0.030	575	587	568	590	0
3	11	1	"PFF1508"	"F59453_1"	12180	23150	130	1954	1987	577	117	120	30	100	100	0	1269	1222	377	148	150	18	100	100	0	1.639	1.741	1.711	1.828	1.529	1.714	0.911	120	643	2958	2944	0.713	1837	1121	1870	1074	0
3	12	1	"PFF1029"	"F4425_1"	12360	23150	130	1856	1765	587	117	120	28	100	100	0	1756	1657	654	147	149	20	100	99	0	1.081	1.091	1.046	1.181	1.644	1.022	0.906	120	532	3348	3158	0.112	1739	1609	1648	1510	0
3	13	1	"PFF0774"	"F35531_1"	12560	23160	140	2203	2063	824	116	120	31	100	99	0	2255	1941	765	145	147	21	100	100	0	0.989	1.084	1.091	1.096	2.024	1.086	0.897	156	626	4197	3743	-0.016	2087	2110	1947	1796	0
3	14	1	"PFF0382"	"F21003_1"	12760	23150	130	333	343	89	116	122	33	100	98	0	250	244	53	146	148	21	91	85	0	2.087	2.316	2.291	2.484	1.874	2.511	0.585	120	617	321	325	1.061	217	104	227	98	0
3	15	1	"PFF0437"	"F22770_1"	12940	23150	130	3227	3162	827	123	126	33	100	100	0	3364	3325	1082	151	154	27	100	100	0	0.966	0.957	0.970	0.995	1.386	0.903	0.902	120	611	6317	6213	-0.050	3104	3213	3039	3174	0
3	16	1	"PFF0027"	"F10724_1"	13140	23150	120	285	295	78	120	123	32	99	95	0	216	219	45	153	156	29	80	54	0	2.619	2.652	2.295	2.779	2.258	3.188	0.371	120	564	228	241	1.389	165	63	175	66	0
3	17	1	"PFF0760"	"F35197_2"	13330	23150	130	4834	4633	1415	116	118	28	100	100	0	3572	3314	1088	146	148	22	100	100	0	1.377	1.426	1.408	1.468	1.436	1.417	0.919	120	608	8144	7685	0.462	4718	3426	4517	3168	0
3	18	1	"PFF0169"	"F15775_1"	13510	23150	130	587	580	151	116	118	28	100	100	0	400	391	86	139	142	20	100	98	0	1.805	1.841	1.836	1.878	1.567	1.907	0.821	120	629	732	716	0.852	471	261	464	252	0
3	19	1	"PFF1930"	"F960_5"	13710	23160	130	3882	3835	1298	113	116	28	100	100	0	2736	2719	906	140	142	20	100	100	0	1.452	1.443	1.402	1.463	1.357	1.480	0.916	120	618	6365	6301	0.538	3769	2596	3722	2579	0
3	20	1	"PFF0151"	"F15196_1"	13900	23150	130	2247	2188	567	111	114	29	100	100	0	2793	2779	741	141	143	23	100	100	0	0.805	0.787	0.780	0.785	1.333	0.762	0.899	120	655	4788	4715	-0.312	2136	2652	2077	2638	0
3	21	1	"PFF1609"	"F63380_2"	14100	23150	110	211	221	71	111	115	30	96	80	0	150	154	32	143	146	22	31	12	0	14.286	10.000	4.493	4.583	2.713	8.521	0.050	80	523	107	121	3.837	100	7	110	11	0
3	22	1	"PFF1869"	"F7374_2"	14290	23150	130	305	313	87	110	111	27	100	96	0	256	258	48	139	141	21	96	95	0	1.667	1.706	1.739	1.643	1.764	1.917	0.617	120	755	312	322	0.737	195	117	203	119	0
3	1	2	"PFF1444"	"F5729_1"	10330	23300	150	186	192	72	131	137	38	57	36	0	160	160	28	159	161	24	16	6	0	55.000	61.000	3.056	3.303	4.291	16.342	0.014	156	619	56	62	5.781	55	1	61	1	-50
3	2	2	"PFF0230"	"F17039_3"	10460	23320	150	184	187	67	129	136	39	58	35	0	158	162	29	154	155	23	21	9	0	13.750	7.250	3.300	3.215	3.344	5.833	0.095	156	505	59	66	3.781	55	4	58	8	-50
3	3	2	"PFM0480"	"M38913_8"	10680	23340	140	1648	1539	589	124	128	32	100	100	0	1487	1470	557	147	150	21	99	96	0	1.137	1.070	1.060	1.148	1.995	1.068	0.911	156	556	2864	2738	0.186	1524	1340	1415	1323	0
3	4	2	"PFM0579"	"M446_3"	10870	23340	130	2350	2355	890	119	122	29	100	100	0	1770	1673	578	147	149	19	100	100	0	1.375	1.465	1.436	1.484	1.478	1.501	0.888	120	492	3854	3762	0.459	2231	1623	2236	1526	0
3	5	2	"PFM0717"	"M5299_3"	11060	23340	130	254	270	82	118	120	29	99	90	0	296	296	92	148	149	19	92	90	0	0.919	1.027	0.963	0.998	1.852	0.988	0.587	120	503	284	300	-0.122	136	148	152	148	0
3	6	2	"PFM0868"	"M724_5"	11250	23340	130	694	697	230	117	119	29	99	99	0	598	599	171	150	151	19	100	100	0	1.288	1.292	1.260	1.264	1.633	1.323	0.844	120	467	1025	1029	0.365	577	448	580	449	0
3	7	2	"PFM0875"	"M783_4"	11450	23340	130	1005	977	261	118	121	28	100	100	0	1085	1085	298	148	148	18	100	100	0	0.947	0.917	0.911	0.923	1.417	0.895	0.883	120	429	1824	1796	-0.079	887	937	859	937	0
3	8	2	"PFM0093"	"M16622_6"	11640	23340	130	2051	1952	533	116	118	29	100	100	0	1097	1070	275	145	144	20	100	100	0	2.033	1.985	1.949	1.997	1.349	2.035	0.896	120	408	2887	2761	1.023	1935	952	1836	925	0
3	9	2	"PFM0612"	"M45542_7"	11830	23340	140	1435	1427	566	117	120	34	99	99	0	1956	1836	869	147	148	21	98	97	0	0.729	0.776	0.725	0.871	2.223	0.702	0.845	156	427	3127	2999	-0.457	1318	1809	1310	1689	0
3	10	2	"PFM0634"	"M46791_1"	12020	23340	130	4776	4613	1194	124	127	33	100	100	0	3071	2960	835	151	151	20	100	100	0	1.593	1.598	1.540	1.626	1.346	1.603	0.907	120	456	7572	7298	0.672	4652	2920	4489	2809	0
3	11	2	"PFM0704"	"M52103_1"	12230	23340	120	374	371	91	127	131	33	99	95	0	372	368	75	150	151	20	98	98	0	1.113	1.119	1.142	1.092	1.950	1.178	0.653	120	502	469	462	0.154	247	222	244	218	0
3	12	2	"PFM0190"	"M22662_1"	12430	23300	150	172	179	63	122	127	36	57	37	0	159	162	27	146	149	23	35	13	0	3.846	3.563	2.063	2.271	3.639	6.628	0.057	156	519	63	73	1.943	50	13	57	16	-50
3	13	2	"PFM0225"	"M24933_4"	12600	23340	130	2718	2519	836	120	124	34	100	100	0	3019	3030	1015	145	148	23	100	100	0	0.904	0.832	0.823	0.820	1.338	0.814	0.908	120	448	5472	5284	-0.146	2598	2874	2399	2885	0
3	14	2	"PFM0412"	"M36754_1"	12790	23340	130	9283	8147	3131	123	128	34	100	100	0	3985	3752	1207	150	151	23	100	100	0	2.389	2.228	2.204	2.110	1.436	2.337	0.897	120	493	12995	11626	1.256	9160	3835	8024	3602	0
3	15	2	"PFM0630"	"M46462_5"	12980	23340	140	1834	1788	588	124	127	33	100	100	0	2172	2086	789	149	152	29	98	96	0	0.845	0.859	0.862	0.939	2.052	0.826	0.895	156	518	3733	3601	-0.243	1710	2023	1664	1937	0
3	16	2	"PFM0465"	"M38247_1"	13170	23340	140	1466	1360	498	121	124	31	100	100	0	1345	1280	444	149	152	24	98	96	0	1.125	1.095	1.088	1.139	2.080	1.103	0.867	156	491	2541	2370	0.169	1345	1196	1239	1131	0
3	17	2	"PFM0026"	"M11919_1"	13360	23340	130	11966	11321	4494	122	126	30	100	100	0	12223	12076	4627	150	153	23	100	100	0	0.981	0.939	0.933	0.918	1.488	0.928	0.902	120	401	23917	23125	-0.028	11844	12073	11199	11926	0
3	18	2	"PFM0819"	"M5894_4"	13540	23340	130	1409	1329	366	120	124	30	100	100	0	766	726	171	147	149	22	100	100	0	2.082	2.088	2.054	2.100	1.486	2.160	0.868	120	466	1908	1788	1.058	1289	619	1209	579	0
3	19	2	"PFM0473"	"M38757_6"	13750	23340	140	481	479	129	117	120	28	99	99	0	385	380	90	147	149	23	98	97	0	1.529	1.554	1.589	1.627	1.835	1.639	0.756	156	548	602	595	0.613	364	238	362	233	0
3	20	2	"PFM0062"	"M14235_3"	13930	23340	130	5458	4997	1763	120	122	30	100	100	0	4765	4563	1602	147	149	25	100	100	0	1.156	1.104	1.065	1.114	1.411	1.098	0.907	120	523	9956	9293	0.209	5338	4618	4877	4416	0
3	21	2	"PFM0821"	"M59170_2"	14130	23340	130	2711	2591	731	120	122	31	100	100	0	4135	4024	1036	142	144	22	100	100	0	0.649	0.637	0.646	0.626	1.304	0.631	0.915	120	558	6584	6353	-0.624	2591	3993	2471	3882	0
3	22	2	"PFN0022"	"N127_5"	14310	23340	130	381	388	79	115	118	31	100	100	0	413	404	92	144	145	22	100	98	0	0.989	1.050	1.024	1.086	1.627	1.017	0.766	120	625	535	533	-0.016	266	269	273	260	0
3	1	3	"PFN0013"	"N127_32"	10320	23520	130	767	768	171	143	146	39	100	100	0	440	424	99	160	162	24	99	99	0	2.229	2.367	2.354	2.506	1.537	2.419	0.832	120	661	904	889	1.156	624	280	625	264	0
3	2	3	"PFN0021"	"N127_48"	10520	23530	130	1275	1222	332	128	134	35	100	100	0	843	821	234	152	154	23	100	99	0	1.660	1.635	1.578	1.680	1.498	1.676	0.867	120	544	1838	1763	0.731	1147	691	1094	669	0
3	3	3	"PFN0027"	"N128_1"	10710	23520	120	297	309	83	123	127	31	98	95	0	198	199	38	147	148	19	81	60	0	3.412	3.577	3.500	3.687	2.246	4.328	0.362	120	438	225	238	1.771	174	51	186	52	0
3	4	3	"PFN0057"	"N128_56"	10890	23530	130	1095	1056	290	120	122	29	100	100	0	826	787	208	145	146	19	100	100	0	1.432	1.458	1.440	1.463	1.407	1.461	0.862	120	467	1656	1578	0.518	975	681	936	642	0
3	5	3	"PFB0078"	"B297"	11090	23520	120	407	410	103	115	116	26	100	100	0	436	429	101	148	152	31	99	97	0	1.014	1.050	1.016	1.068	1.648	1.047	0.715	120	357	580	576	0.020	292	288	295	281	0
3	6	3	"PFB0080"	"B3"	11280	23530	140	333	324	111	117	120	31	90	86	0	346	332	105	151	155	30	90	87	0	1.108	1.144	1.087	1.023	1.973	1.162	0.701	156	478	411	388	0.148	216	195	207	181	0
3	7	3	"PFB0083"	"B306"	11470	23480	150	152	161	51	120	123	32	49	25	0	149	155	27	148	149	21	23	8	0	32.000	5.857	2.586	2.208	3.766	8.555	0.024	156	564	33	48	5.000	32	1	41	7	-50
3	8	3	"PFB0085"	"B310"	11660	23520	130	434	436	96	121	124	35	100	99	0	1075	1044	262	147	149	21	100	100	0	0.337	0.351	0.354	0.349	1.434	0.330	0.836	120	506	1241	1212	-1.568	313	928	315	897	0
3	9	3	"PFB0090"	"B32"	11860	23470	150	138	166	151	120	123	35	35	18	0	155	205	240	149	150	21	26	12	0	3.000	0.821	1.278	1.215	4.759	8.202	0.021	156	559	24	102	1.585	18	6	46	56	-50
3	10	3	"PFB0092"	"B322"	12040	23520	130	716	723	171	118	121	32	100	100	0	430	422	92	148	150	20	100	100	0	2.121	2.208	2.232	2.270	1.446	2.242	0.838	120	523	880	879	1.084	598	282	605	274	0
3	11	3	"PFB0109"	"B366"	12240	23520	130	1193	1162	350	119	123	33	100	100	0	620	582	175	145	146	19	98	98	0	2.261	2.387	2.286	2.439	1.542	2.378	0.854	120	533	1549	1480	1.177	1074	475	1043	437	0
3	12	3	"PFB0111"	"B370"	12420	23520	130	977	1000	363	120	124	35	100	100	0	471	461	152	143	145	21	100	97	0	2.613	2.767	2.683	2.950	1.667	2.800	0.827	120	567	1185	1198	1.386	857	328	880	318	0
3	13	3	"PFB0114"	"B374"	12610	23530	130	643	636	148	116	118	27	100	100	0	565	547	120	142	144	20	100	100	0	1.246	1.284	1.254	1.297	1.384	1.292	0.862	120	555	950	925	0.317	527	423	520	405	0
3	14	3	"PFB0120"	"B388"	12810	23520	120	313	308	76	116	118	28	100	99	0	248	249	56	146	147	19	93	85	0	1.931	1.864	1.802	1.960	1.960	1.905	0.594	120	500	299	295	0.950	197	102	192	103	0
3	15	3	"PFB0122"	"B391"	13000	23530	130	966	975	310	116	118	28	100	100	0	644	628	165	143	142	17	100	100	0	1.697	1.771	1.730	1.747	1.463	1.865	0.868	120	495	1351	1344	0.763	850	501	859	485	0
3	16	3	"PFB0125"	"B397"	13190	23520	120	903	879	188	116	119	29	100	100	0	462	457	84	143	144	20	100	100	0	2.467	2.430	2.399	2.463	1.333	2.460	0.883	120	452	1106	1077	1.303	787	319	763	314	0
3	17	3	"PFB0143"	"B440"	13390	23490	150	137	144	42	119	123	31	38	19	0	140	142	23	144	146	22	13	2	0	-4.500	-12.500	1.333	1.524	3.865	89.713	0.000	156	470	14	23	Error	18	-4	25	-2	-50
3	18	3	"PFB0145"	"B444"	13570	23530	130	220	227	47	115	119	29	98	91	0	671	666	158	138	141	21	100	100	0	0.197	0.212	0.205	0.201	1.760	0.188	0.606	120	471	638	640	-2.344	105	533	112	528	0
3	19	3	"PFB0147"	"B449"	13760	23530	130	328	331	98	112	114	27	98	95	0	759	756	255	136	140	24	100	99	0	0.347	0.353	0.354	0.351	1.748	0.324	0.740	120	501	839	839	-1.528	216	623	219	620	0
3	20	3	"PFB0149"	"B453"	13950	23530	130	402	406	90	115	115	27	100	100	0	1446	1408	385	137	141	24	100	100	0	0.219	0.229	0.226	0.230	1.526	0.205	0.783	120	539	1596	1562	-2.189	287	1309	291	1271	0
3	21	3	"PFB0151"	"B456"	14140	23530	130	1374	1326	358	114	116	28	100	100	0	1102	1096	302	138	140	19	100	100	0	1.307	1.265	1.255	1.275	1.323	1.248	0.890	120	523	2224	2170	0.386	1260	964	1212	958	0
3	22	3	"PFB0153"	"B458"	14330	23530	130	739	718	193	115	118	30	100	100	0	337	334	70	142	145	24	99	97	0	3.200	3.141	3.088	3.199	1.468	3.177	0.800	120	633	819	795	1.678	624	195	603	192	0
3	1	4	"PFB0170"	"B491"	10340	23710	130	1358	1312	390	120	125	34	100	100	0	1773	1704	496	148	151	21	100	100	0	0.762	0.766	0.749	0.762	1.382	0.742	0.909	120	619	2863	2748	-0.392	1238	1625	1192	1556	0
3	2	4	"PFB0172"	"B496"	10530	23710	130	217	220	50	121	125	29	93	77	0	241	242	48	148	149	19	92	88	0	1.032	1.053	1.000	1.043	2.273	1.090	0.368	120	518	189	193	0.046	96	93	99	94	0
3	3	4	"PFB0174"	"B498"	10720	23710	120	463	459	118	121	123	29	100	100	0	344	353	80	148	148	21	100	98	0	1.745	1.649	1.668	1.682	1.558	1.657	0.780	120	474	538	543	0.803	342	196	338	205	0
3	4	4	"PFB0177"	"B50"	10960	23680	150	131	136	38	118	121	30	30	12	0	143	142	22	146	148	22	11	1	0	-4.333	-4.500	2.292	1.786	4.595	0.063	0.002	156	466	10	14	Error	13	-3	18	-4	-50
3	5	4	"PFB0179"	"B504"	11100	23710	130	343	338	78	117	121	32	99	96	0	268	259	54	149	155	37	88	77	0	1.899	2.009	1.951	2.100	1.890	2.142	0.604	120	260	345	331	0.925	226	119	221	110	0
3	6	4	"PFB0181"	"B506"	11240	23660	150	127	134	44	123	127	35	22	11	0	159	162	25	151	161	107	0	0	0	0.500	1.000	1.565	1.541	3.748	0.132	0.003	156	488	12	22	-1.000	4	8	11	11	-50
3	7	4	"PFD0024"	"D12635_25"	11480	23710	130	1522	1445	391	122	127	34	100	100	0	963	915	238	147	155	97	100	100	0	1.716	1.723	1.659	1.707	1.442	1.716	0.822	120	583	2216	2091	0.779	1400	816	1323	768	0
3	8	4	"PFD0027"	"D12635_33"	11660	23710	130	235	246	72	117	120	30	97	86	0	248	246	42	142	145	19	95	92	0	1.113	1.240	1.122	1.132	2.141	1.537	0.431	120	507	224	233	0.155	118	106	129	104	0
3	9	4	"PFD0029"	"D12635_37"	11850	23710	130	999	989	273	118	121	31	100	100	0	1011	992	271	148	149	21	100	100	0	1.021	1.032	0.986	1.048	1.575	1.025	0.868	120	590	1744	1715	0.030	881	863	871	844	0
3	10	4	"PFD0031"	"D12635_39"	12050	23710	130	1169	1156	368	117	120	28	100	100	0	1260	1177	370	149	150	20	100	99	0	0.947	1.011	0.998	1.040	1.721	0.995	0.857	120	558	2163	2067	-0.079	1052	1111	1039	1028	0
3	11	4	"PFD0034"	"D12635_48"	12240	23710	130	721	701	181	116	118	29	100	100	0	873	838	202	145	146	19	100	100	0	0.831	0.844	0.846	0.847	1.477	0.816	0.854	120	555	1333	1278	-0.267	605	728	585	693	0
3	12	4	"PFD0036"	"D12635_51"	12440	23720	130	1252	1172	370	116	116	27	99	99	0	4138	3921	889	142	143	18	100	100	0	0.284	0.279	0.278	0.258	1.567	0.281	0.902	120	488	5132	4835	-1.815	1136	3996	1056	3779	0
3	13	4	"PFD0064"	"D16785_11"	12610	23720	130	600	598	142	115	115	26	100	100	0	345	349	81	143	144	19	98	98	0	2.401	2.345	2.341	2.378	1.470	2.422	0.796	120	430	687	689	1.264	485	202	483	206	0
3	14	4	"PFD0066"	"D16785_17"	12820	23720	130	364	363	81	112	114	26	99	99	0	332	320	68	144	145	19	97	95	0	1.340	1.426	1.425	1.418	1.682	1.481	0.742	120	476	440	427	0.423	252	188	251	176	0
3	15	4	"PFD0069"	"D16785_21"	13000	23710	130	691	657	164	113	116	27	100	100	0	552	525	157	141	143	18	98	96	0	1.406	1.417	1.389	1.587	1.887	1.352	0.837	120	531	989	928	0.492	578	411	544	384	0
3	16	4	"PFD0073"	"D16785_3"	13200	23720	130	6083	5586	2214	116	119	28	100	100	0	4930	4706	1325	144	146	19	100	100	0	1.247	1.199	1.249	1.089	1.644	1.299	0.902	120	510	10753	10032	0.318	5967	4786	5470	4562	0
3	17	4	"PFD0075"	"D16785_33"	13370	23680	150	139	145	40	117	120	29	42	21	0	142	143	21	141	144	21	15	4	0	22.000	14.000	2.000	2.097	3.888	18.801	0.004	156	578	23	30	4.459	22	1	28	2	-50
3	18	4	"PFD0077"	"D16785_36"	13570	23710	130	1934	1835	545	112	116	28	100	100	0	1266	1183	369	136	138	22	99	98	0	1.612	1.646	1.660	1.721	1.577	1.624	0.887	120	570	2952	2770	0.689	1822	1130	1723	1047	0
3	19	4	"PFD0096"	"D17715_112"	13770	23710	130	557	553	108	111	113	27	100	100	0	728	685	161	130	130	18	100	100	0	0.746	0.796	0.773	0.818	1.431	0.753	0.865	120	541	1044	997	-0.423	446	598	442	555	0
3	20	4	"PFD0098"	"D17715_12"	13960	23720	120	715	718	200	110	112	27	100	99	0	548	533	150	132	133	18	99	99	0	1.454	1.516	1.538	1.571	1.624	1.530	0.845	120	499	1021	1009	0.540	605	416	608	401	0
3	21	4	"PFD0102"	"D17715_13"	14160	23710	130	2381	2255	912	111	113	27	100	100	0	989	926	360	135	137	17	99	95	0	2.658	2.710	2.685	2.875	1.888	2.810	0.854	120	499	3124	2935	1.410	2270	854	2144	791	0
3	22	4	"PFD0104"	"D17715_134"	14340	23720	130	407	408	99	112	113	26	99	99	0	242	251	51	137	138	18	97	97	0	2.810	2.596	2.658	2.673	1.724	2.855	0.661	120	549	400	410	1.490	295	105	296	114	0
3	1	5	"PFD0106"	"D17715_138"	10350	23900	140	266	274	88	114	118	33	95	85	0	210	208	48	146	149	32	72	49	0	2.375	2.581	2.320	2.355	2.224	3.037	0.461	156	649	216	222	1.248	152	64	160	62	0
3	2	5	"PFD0108"	"D17715_140"	10540	23900	120	732	720	185	117	120	28	100	100	0	374	359	75	145	148	24	99	95	0	2.686	2.818	2.873	2.920	1.418	2.930	0.817	120	491	844	817	1.425	615	229	603	214	0
3	3	5	"PFD0130"	"D17715_44"	10760	23860	150	128	134	42	116	119	29	33	12	0	144	145	23	146	147	24	14	1	0	-6.000	-18.000	1.941	1.878	3.922	5.135	0.020	156	599	10	17	Error	12	-2	18	-1	-50
3	4	5	"PFD0132"	"D17715_47"	10920	23880	150	142	147	43	115	119	33	42	19	0	142	143	25	146	148	22	13	4	0	-6.750	-10.667	1.725	2.028	4.308	16.177	0.005	156	533	23	29	Error	27	-4	32	-3	-50
3	5	5	"PFD0134"	"D17715_5"	11120	23850	150	152	158	53	118	124	35	48	27	0	155	157	23	147	150	25	23	3	0	4.250	4.000	2.445	2.492	3.491	4.901	0.089	156	530	42	50	2.087	34	8	40	10	-50
3	6	5	"PFD0136"	"D17715_51"	11310	23880	150	132	137	36	121	125	36	26	7	0	143	143	25	146	156	98	0	0	0	-3.667	-5.333	1.333	1.402	4.110	0.098	0.054	156	567	8	13	Error	11	-3	16	-3	-50
3	7	5	"PFD0138"	"D17715_56"	11500	23900	140	981	958	350	115	118	30	99	98	0	1138	1053	411	142	151	106	92	89	0	0.869	0.925	0.910	1.043	2.093	0.904	0.899	156	467	1862	1754	-0.202	866	996	843	911	0
3	8	5	"PFD0141"	"D17715_61"	11690	23900	130	599	593	179	113	116	27	100	100	0	329	336	81	140	143	18	97	96	0	2.571	2.449	2.517	2.601	1.834	2.687	0.786	120	372	675	676	1.363	486	189	480	196	0
3	9	5	"PFE0196"	"E18169_1"	11850	23890	130	902	912	251	112	114	26	100	100	0	1095	1079	304	144	146	20	100	100	0	0.831	0.856	0.862	0.867	1.341	0.829	0.896	120	378	1741	1735	-0.268	790	951	800	935	0
3	10	5	"PFE0199"	"E18440_1"	12030	23900	120	736	729	188	113	117	27	100	100	0	611	611	182	147	150	20	100	98	0	1.343	1.328	1.263	1.407	1.505	1.275	0.883	120	422	1087	1080	0.425	623	464	616	464	0
3	11	5	"PFE0201"	"E18440_5"	12220	23900	120	457	453	106	116	117	27	100	100	0	336	341	67	146	148	20	100	99	0	1.795	1.728	1.717	1.760	1.520	1.797	0.764	120	464	531	532	0.844	341	190	337	195	0
3	12	5	"PFE0203"	"E18445_1"	12420	23890	120	292	307	77	115	116	27	99	97	0	404	404	72	143	145	19	100	100	0	0.678	0.736	0.702	0.687	1.714	0.746	0.690	120	457	438	453	-0.560	177	261	192	261	0
3	13	5	"PFE0206"	"E18512_1"	12610	23890	120	283	290	69	114	115	28	100	98	0	447	442	104	141	142	17	100	100	0	0.552	0.585	0.601	0.581	1.719	0.552	0.653	120	333	475	477	-0.857	169	306	176	301	0
3	14	5	"PFE0208"	"E18512_4"	12770	23850	150	127	135	41	115	117	27	38	14	0	142	142	19	141	143	19	12	3	0	12.000	20.000	1.846	2.038	4.204	16.360	0.006	156	536	13	21	3.585	12	1	20	1	-50
3	15	5	"PFE0230"	"E19008_1"	12990	23900	130	1061	1020	310	114	118	29	100	100	0	1075	1015	289	141	143	18	100	100	0	1.014	1.037	1.029	1.025	1.491	1.044	0.876	120	566	1881	1780	0.020	947	934	906	874	0
3	16	5	"PFE0234"	"E19248_7"	13200	23900	130	1112	1136	445	114	116	28	100	100	0	976	970	381	142	144	17	100	98	0	1.197	1.234	1.221	1.315	1.492	1.258	0.899	120	474	1832	1850	0.259	998	834	1022	828	0
3	17	5	"PFE0237"	"E19278_2"	13380	23900	120	348	359	120	116	118	28	98	96	0	400	408	136	141	143	20	94	93	0	0.896	0.910	0.913	0.918	1.973	0.902	0.703	120	462	491	510	-0.159	232	259	243	267	0
3	18	5	"PFE0239"	"E19278_6"	13560	23900	100	172	174	57	114	119	30	62	48	0	147	151	28	140	143	20	30	16	0	8.286	5.455	2.464	2.087	4.223	7.254	0.047	80	369	65	71	3.051	58	7	60	11	0
3	19	5	"PFE0243"	"E19631_3"	13770	23900	130	2743	2586	854	116	118	29	100	100	0	1479	1353	399	137	137	19	100	100	0	1.958	2.031	2.056	2.019	1.358	2.120	0.904	120	571	3969	3686	0.969	2627	1342	2470	1216	0
3	20	5	"PFE0246"	"E19695_2"	13960	23900	130	442	444	141	112	115	29	99	98	0	652	646	212	136	136	17	99	98	0	0.640	0.651	0.660	0.655	1.528	0.630	0.808	120	517	846	842	-0.645	330	516	332	510	0
3	21	5	"PFE0270"	"E20800_3"	14150	23900	120	413	420	129	113	115	28	100	99	0	380	375	86	134	136	16	100	100	0	1.220	1.274	1.241	1.248	1.466	1.361	0.795	120	483	546	548	0.286	300	246	307	241	0
3	22	5	"PFE0275"	"E21089_1"	14350	23870	150	138	142	41	112	115	28	47	23	0	133	133	24	134	136	17	19	6	0	-26.000	-30.000	2.094	1.883	4.312	0.014	0.000	156	822	25	29	Error	26	-1	30	-1	-50
3	1	6	"PFE0277"	"E21208_2"	10350	24030	150	130	134	37	117	121	32	30	8	0	151	152	35	146	150	33	13	3	0	2.600	2.833	1.456	1.292	3.711	0.852	0.076	156	800	18	23	1.379	13	5	17	6	-50
3	2	6	"PFE0279"	"E21208_4"	10560	24090	130	388	390	131	120	125	36	97	95	0	283	272	91	146	150	40	81	72	0	1.956	2.143	2.200	2.252	2.049	2.075	0.607	120	497	405	396	0.968	268	137	270	126	0
3	3	6	"PFE0282"	"E21586_1"	10730	24080	130	1186	1194	523	115	117	31	99	98	0	1199	1121	463	143	145	23	96	95	0	1.014	1.103	1.060	1.134	2.073	1.108	0.855	120	530	2127	2057	0.020	1071	1056	1079	978	0
3	4	6	"PFE0285"	"E21786_1"	10920	24070	130	1759	1685	625	115	118	30	100	100	0	1487	1447	535	144	145	20	98	98	0	1.224	1.205	1.211	1.216	1.810	1.198	0.876	120	602	2987	2873	0.292	1644	1343	1570	1303	0
3	5	6	"PFE0322"	"E23195_1"	11100	24080	80	185	183	48	118	123	29	80	57	0	162	167	30	147	151	21	42	28	0	4.467	3.250	2.257	2.167	3.436	6.985	0.032	52	314	82	85	2.159	67	15	65	20	0
3	6	6	"PFE0330"	"E23784_1"	11290	24070	120	1121	1060	295	113	116	28	100	100	0	630	596	141	142	144	18	100	100	0	2.066	2.086	2.098	2.097	1.357	2.138	0.894	120	453	1496	1401	1.047	1008	488	947	454	0
3	7	6	"PFE0333"	"E23986_1"	11480	24070	120	514	524	149	113	116	28	100	100	0	363	361	79	142	143	18	99	98	0	1.814	1.877	1.962	1.915	1.585	1.956	0.804	120	337	622	630	0.860	401	221	411	219	0
3	8	6	"PFE0342"	"E24470_2"	11670	24070	120	1156	1090	314	117	119	30	100	100	0	740	697	170	142	145	18	100	99	0	1.737	1.753	1.797	1.766	1.547	1.832	0.865	120	376	1637	1528	0.797	1039	598	973	555	0
3	9	6	"PFE0347"	"E24550_1"	11850	24040	150	132	138	36	115	117	28	39	15	0	142	142	20	143	145	17	16	3	0	-17.000	-23.000	1.724	1.938	4.445	0.010	0.000	156	522	16	22	Error	17	-1	23	-1	-50
3	10	6	"PFE0349"	"E24569_3"	12060	24070	120	774	758	167	115	118	27	100	100	0	373	360	79	143	146	19	97	97	0	2.865	2.963	3.025	3.124	1.549	2.987	0.853	120	402	889	860	1.519	659	230	643	217	0
3	11	6	"PFF0266"	"F17836_2"	12250	24070	120	577	575	144	116	119	29	100	100	0	377	376	80	143	144	20	99	98	0	1.970	1.970	1.931	1.981	1.492	2.064	0.799	120	408	695	692	0.978	461	234	459	233	0
3	12	6	"PFF0268"	"F17989_2"	12440	24070	130	801	794	207	117	121	29	100	100	0	522	503	125	142	143	19	98	97	0	1.800	1.875	1.826	1.962	1.606	1.899	0.855	120	465	1064	1038	0.848	684	380	677	361	0
3	13	6	"PFF0274"	"F18154_3"	12630	24060	150	145	149	41	116	118	28	52	23	0	142	145	21	140	141	17	19	9	0	14.500	6.600	2.183	2.507	3.850	12.331	0.013	156	601	31	38	3.858	29	2	33	5	-50
3	14	6	"PFF0278"	"F18417_1"	12820	24080	120	2998	2874	683	114	117	29	100	100	0	1562	1513	342	140	142	17	100	100	0	2.028	2.010	2.005	2.010	1.257	2.045	0.934	120	525	4306	4133	1.020	2884	1422	2760	1373	0
3	15	6	"PFF0285"	"F18525_1"	13010	24080	120	647	620	159	111	114	27	100	100	0	637	607	152	140	141	17	100	100	0	1.078	1.090	1.093	1.097	1.535	1.080	0.841	120	469	1033	976	0.109	536	497	509	467	0
3	16	6	"PFF0289"	"F18567_3"	13200	24060	150	122	130	39	112	115	29	30	15	0	130	132	20	140	141	16	10	3	0	-1.000	-2.250	1.258	1.147	3.887	27.059	0.002	156	592	0	10	Error	10	-10	18	-8	-50
3	17	6	"PFF0323"	"F19549_1"	13400	24070	120	2300	2189	633	114	115	28	100	100	0	2590	2442	651	138	138	16	100	100	0	0.892	0.901	0.907	0.909	1.469	0.904	0.928	120	455	4638	4379	-0.166	2186	2452	2075	2304	0
3	18	6	"PFF0329"	"F19626_1"	13590	24060	150	144	149	52	115	118	29	48	21	0	143	147	27	138	140	18	30	12	0	5.800	3.778	1.848	1.907	4.030	10.002	0.018	156	612	34	43	2.536	29	5	34	9	-50
3	19	6	"PFF0332"	"F19746_5"	13770	24080	110	211	216	63	118	118	26	91	75	0	166	166	27	139	140	19	63	27	0	3.444	3.630	3.463	3.075	2.707	5.141	0.128	80	429	120	125	1.784	93	27	98	27	0
3	20	6	"PFF0334"	"F19787_2"	13970	24080	130	10722	9735	2677	117	120	29	100	100	0	8405	7755	2198	141	142	20	100	100	0	1.283	1.263	1.243	1.269	1.303	1.261	0.924	120	564	18869	17232	0.360	10605	8264	9618	7614	0
3	21	6	"PFF0336"	"F19828_2"	14160	24080	120	204	209	53	117	121	31	90	69	0	245	241	42	139	141	20	96	92	0	0.821	0.902	0.856	0.871	2.185	1.014	0.364	120	503	193	194	-0.285	87	106	92	102	0
3	22	6	"PFF0338"	"F19846_4"	14340	24080	80	172	175	47	121	125	32	69	40	0	149	150	23	136	138	19	34	13	0	3.923	3.857	2.315	2.531	3.869	8.117	0.025	52	322	64	68	1.972	51	13	54	14	0
3	1	7	"PFF0364"	"F20448_4"	10360	24260	120	1809	1773	529	123	126	30	100	100	0	916	891	287	149	152	24	99	98	0	2.198	2.224	2.208	2.374	1.616	2.230	0.887	120	623	2453	2392	1.136	1686	767	1650	742	0
3	2	7	"PFF0366"	"F20625_1"	10550	24270	120	774	772	198	121	125	32	100	100	0	903	872	212	149	151	19	100	100	0	0.866	0.900	0.894	0.898	1.368	0.892	0.882	120	444	1407	1374	-0.207	653	754	651	723	0
3	3	7	"PFF0369"	"F20760_1"	10720	24260	130	814	790	176	119	124	33	100	100	0	543	541	96	147	149	21	100	100	0	1.755	1.703	1.652	1.694	1.302	1.735	0.887	120	541	1091	1065	0.812	695	396	671	394	0
3	4	7	"PFF0372"	"F20855_1"	10940	24270	90	199	212	67	124	127	31	78	55	0	162	163	27	146	148	22	46	17	0	4.688	5.176	2.892	2.592	3.465	6.280	0.059	52	367	91	105	2.229	75	16	88	17	0
3	5	7	"PFF0375"	"F20870_2"	11110	24270	120	453	453	96	122	126	30	99	99	0	337	337	62	145	148	19	100	100	0	1.724	1.724	1.782	1.733	1.581	1.770	0.789	120	565	523	523	0.786	331	192	331	192	0
3	6	7	"PFF0378"	"F20896_3"	11320	24230	150	137	142	36	122	124	31	33	14	0	148	149	22	146	149	20	19	4	0	7.500	6.667	1.875	1.565	3.929	0.001	0.000	156	653	17	23	2.907	15	2	20	3	-50
3	7	7	"PFF0409"	"F22107_2"	11520	24230	150	138	145	46	121	123	30	36	19	0	145	148	25	145	147	21	20	7	0	100000.000	8.000	1.909	2.209	3.865	16.206	0.005	156	526	17	27	16.610	17	0	24	3	-50
3	8	7	"PFF0415"	"F22233_2"	11690	24270	130	1064	1041	271	121	123	29	100	100	0	643	608	155	143	145	19	100	100	0	1.886	1.978	1.971	2.025	1.380	2.014	0.881	120	420	1443	1385	0.915	943	500	920	465	0
3	9	7	"PFF0417"	"F2227_1"	11870	24270	120	1023	996	242	120	122	29	100	100	0	1217	1172	302	145	146	17	100	100	0	0.842	0.853	0.867	0.874	1.426	0.834	0.916	120	505	1975	1903	-0.248	903	1072	876	1027	0
3	10	7	"PFF0420"	"F22395_1"	12080	24230	150	134	137	37	117	122	31	35	14	0	142	145	25	143	145	19	22	5	0	-17.000	10.000	1.440	1.665	3.247	0.008	0.000	156	655	16	22	Error	17	-1	20	2	-50
3	11	7	"PFF0431"	"F22631_1"	12300	24250	150	141	148	46	120	124	33	36	16	0	146	148	23	143	145	19	19	7	0	7.000	5.600	1.788	1.626	4.287	17.964	0.006	156	478	24	33	2.807	21	3	28	5	-50
3	12	7	"PFF0435"	"F22741_2"	12450	24270	120	1202	1149	326	119	122	30	100	100	0	606	569	156	141	143	18	100	100	0	2.329	2.407	2.383	2.507	1.448	2.446	0.874	120	379	1548	1458	1.220	1083	465	1030	428	0
3	13	7	"PFF1070"	"F45236_1"	12640	24280	130	439	428	140	114	118	28	95	94	0	937	876	228	138	140	17	99	99	0	0.407	0.425	0.421	0.419	1.673	0.424	0.817	120	542	1124	1052	-1.298	325	799	314	738	0
3	14	7	"PFF1072"	"F4524_3"	12830	24270	120	693	690	194	110	112	28	100	100	0	384	375	83	139	140	17	99	99	0	2.380	2.458	2.533	2.473	1.440	2.554	0.834	120	492	828	816	1.251	583	245	580	236	0
3	15	7	"PFF1075"	"F45282_1"	13010	24270	120	183	183	46	111	113	30	80	57	0	183	185	29	139	140	16	84	64	0	1.636	1.565	1.608	1.568	2.665	2.595	0.213	120	509	116	118	0.710	72	44	72	46	0
3	16	7	"PFF1077"	"F45296_2"	13220	24270	120	1134	1112	289	115	117	32	100	100	0	482	473	120	139	140	17	99	98	0	2.971	2.985	2.983	3.072	1.391	3.039	0.894	120	543	1362	1331	1.571	1019	343	997	334	0
3	17	7	"PFF1080"	"F45354_1"	13410	24270	120	510	503	153	114	116	29	99	99	0	838	806	237	138	139	17	99	97	0	0.566	0.582	0.566	0.596	1.714	0.575	0.841	120	516	1096	1057	-0.822	396	700	389	668	0
3	18	7	"PFF1082"	"F4541_1"	13600	24270	120	2778	2559	820	114	117	28	100	100	0	2094	1956	606	137	139	17	100	100	0	1.361	1.344	1.302	1.358	1.421	1.370	0.913	120	502	4621	4264	0.445	2664	1957	2445	1819	0
3	19	7	"PFF1120"	"F46301_17"	13780	24270	120	507	511	117	114	116	27	100	100	0	947	930	243	141	142	19	100	100	0	0.488	0.503	0.506	0.506	1.464	0.476	0.848	120	521	1199	1186	-1.036	393	806	397	789	0
3	20	7	"PFF1128"	"F46381_1"	13990	24270	120	1709	1645	399	118	119	28	100	100	0	2748	2590	700	143	144	19	100	100	0	0.611	0.624	0.607	0.631	1.303	0.606	0.914	120	467	4196	3974	-0.711	1591	2605	1527	2447	0
3	21	7	"PFF1133"	"F46513_1"	14170	24270	120	5743	5491	1473	116	120	31	100	100	0	5007	4733	1146	142	144	20	100	100	0	1.157	1.171	1.166	1.161	1.223	1.186	0.942	120	442	10492	9966	0.210	5627	4865	5375	4591	0
3	22	7	"PFF1136"	"F46584_1"	14370	24270	120	3392	3344	1015	115	118	29	100	100	0	6467	6094	2117	140	142	18	100	100	0	0.518	0.542	0.525	0.593	1.865	0.517	0.913	120	606	9604	9183	-0.949	3277	6327	3229	5954	0
3	1	8	"PFF1138"	"F46705_1"	10380	24450	120	569	566	164	117	121	29	100	100	0	2779	2563	776	148	150	19	100	100	0	0.172	0.186	0.182	0.185	1.454	0.176	0.868	120	540	3083	2864	-2.541	452	2631	449	2415	0
3	2	8	"PFF1140"	"F46816_1"	10560	24460	120	353	370	109	117	120	28	100	99	0	725	692	158	148	149	18	100	100	0	0.409	0.465	0.458	0.441	1.548	0.458	0.778	120	418	813	797	-1.290	236	577	253	544	0
3	3	8	"PFF1163"	"F47563_1"	10750	24450	120	397	392	93	118	123	30	100	100	0	278	271	54	148	149	20	95	93	0	2.146	2.228	2.138	2.353	1.897	2.363	0.655	120	440	409	397	1.102	279	130	274	123	0
3	4	8	"PFF1165"	"F47822_1"	10920	24450	110	154	155	39	123	126	31	50	23	0	197	202	33	149	151	20	88	58	0	0.646	0.604	0.818	0.638	3.667	0.895	0.037	80	459	79	85	-0.631	31	48	32	53	0
3	5	8	"PFF1167"	"F47864_3"	11130	24460	120	519	515	157	124	126	31	100	97	0	630	583	160	149	149	19	99	99	0	0.821	0.901	0.903	0.875	1.551	0.906	0.831	120	526	876	825	-0.284	395	481	391	434	0
3	6	8	"PFF1175"	"F48138_1"	11330	24460	120	315	312	82	124	126	31	96	94	0	262	263	51	149	150	20	98	94	0	1.690	1.649	1.660	1.666	1.951	1.795	0.630	120	457	304	302	0.757	191	113	188	114	0
3	7	8	"PFF1179"	"F48181_2"	11510	24460	120	991	922	315	120	123	30	98	98	0	1521	1426	357	147	149	22	100	100	0	0.634	0.627	0.619	0.566	1.701	0.649	0.903	120	369	2245	2081	-0.658	871	1374	802	1279	0
3	8	8	"PFF1182"	"F48253_3"	11690	24420	150	140	143	37	120	122	28	38	17	0	153	153	21	143	144	18	32	11	0	2.000	2.300	1.517	1.408	3.187	10.489	0.010	156	484	30	33	1.000	20	10	23	10	-50
3	9	8	"PFF1197"	"F48515_1"	11890	24450	120	1268	1245	340	119	123	29	100	100	0	860	831	257	144	145	17	99	99	0	1.605	1.639	1.607	1.730	1.508	1.626	0.886	120	501	1865	1813	0.682	1149	716	1126	687	0
3	10	8	"PFF1204"	"F48839_1"	12100	24460	120	759	726	237	118	122	32	99	97	0	670	664	171	145	148	24	100	100	0	1.221	1.171	1.126	1.098	1.594	1.226	0.875	120	513	1166	1127	0.288	641	525	608	519	0
3	11	8	"PFF1208"	"F49178_1"	12280	24400	150	133	135	36	119	123	31	25	10	0	151	150	19	147	149	23	14	0	0	3.500	5.333	1.586	1.727	3.693	9.826	0.009	156	550	18	19	1.807	14	4	16	3	-50
3	12	8	"PFF1210"	"F4934_1"	12470	24450	120	1618	1498	503	118	118	28	100	100	0	787	752	235	142	143	19	97	96	0	2.326	2.262	2.264	2.329	1.674	2.333	0.889	120	429	2145	1990	1.218	1500	645	1380	610	0
3	13	8	"PFF1215"	"F49538_1"	12650	24460	120	4001	3905	1072	114	116	28	100	100	0	2995	2895	716	140	140	17	100	100	0	1.361	1.376	1.374	1.346	1.356	1.402	0.934	120	464	6742	6546	0.445	3887	2855	3791	2755	0
3	14	8	"PFF1218"	"F49644_4"	12850	24450	110	897	915	263	111	116	35	100	100	0	614	585	154	139	141	25	100	100	0	1.655	1.803	1.946	1.829	1.351	1.810	0.871	80	453	1261	1250	0.727	786	475	804	446	0
3	15	8	"PFF1901"	"F8433_1"	13030	24460	120	1267	1217	373	112	116	34	100	100	0	1301	1212	391	141	143	25	100	99	0	0.996	1.032	1.021	1.063	1.559	1.012	0.902	120	492	2315	2176	-0.006	1155	1160	1105	1071	0
3	16	8	"PFF1905"	"F8612_1"	13230	24460	130	4361	4151	1404	116	118	29	100	100	0	1841	1788	621	141	142	19	100	100	0	2.497	2.450	2.417	2.509	1.335	2.490	0.932	120	553	5945	5682	1.320	4245	1700	4035	1647	0
3	17	8	"PFF1913"	"F8921_1"	13430	24460	120	7750	7169	2397	117	119	29	100	100	0	3729	3551	1155	138	139	18	100	100	0	2.126	2.066	2.066	2.048	1.370	2.096	0.930	120	471	11224	10465	1.088	7633	3591	7052	3413	0
3	18	8	"PFF1915"	"F8939_2"	13610	24450	110	829	811	214	116	119	34	100	100	0	496	490	114	138	142	25	100	100	0	1.992	1.974	1.985	2.005	1.368	2.019	0.859	80	398	1071	1047	0.994	713	358	695	352	0
3	19	8	"PFF1919"	"F9091_1"	13810	24450	130	1294	1242	449	114	117	32	100	100	0	671	635	207	144	147	24	96	96	0	2.239	2.297	2.342	2.274	1.909	2.402	0.846	120	495	1707	1619	1.163	1180	527	1128	491	0
3	20	8	"PFF1921"	"F9247_1"	13990	24450	130	846	835	220	112	113	27	100	100	0	619	618	151	141	143	18	100	100	0	1.536	1.516	1.530	1.520	1.363	1.542	0.865	120	415	1212	1200	0.619	734	478	723	477	0
3	21	8	"PFI0014"	"I10798_1"	14160	24440	150	132	133	35	112	114	28	42	13	0	135	137	19	136	138	18	19	3	0	-20.000	21.000	2.000	1.926	3.519	12.722	0.007	156	552	19	22	Error	20	-1	21	1	-50
3	22	8	"PFI0017"	"I10882_1"	14360	24450	120	1010	963	247	111	113	27	100	100	0	656	629	137	137	138	18	100	100	0	1.732	1.732	1.742	1.691	1.378	1.764	0.915	120	565	1418	1344	0.793	899	519	852	492	0
3	1	9	"PFI0023"	"I11056_2"	10360	24630	120	188	196	63	110	113	27	80	68	0	229	232	48	145	148	25	90	80	0	0.929	0.989	1.011	0.965	2.971	1.133	0.278	120	598	162	173	-0.107	78	84	86	87	0
3	2	9	"PFI0029"	"I11211_1"	10560	24630	120	351	352	79	109	113	27	100	99	0	245	246	35	146	149	27	98	90	0	2.444	2.430	2.507	2.461	1.572	2.566	0.634	120	433	341	343	1.290	242	99	243	100	0
3	3	9	"PFI0033"	"I11281_1"	10730	24620	150	128	132	37	117	121	30	30	10	0	142	140	20	145	147	23	7	1	0	-3.667	-3.000	1.200	1.491	4.368	8.157	0.006	156	499	8	10	Error	11	-3	15	-5	-50
3	4	9	"PFI0035"	"I11342_1"	10930	24630	120	2711	2600	709	122	125	31	100	100	0	1650	1572	388	147	149	25	100	100	0	1.723	1.739	1.750	1.724	1.327	1.752	0.925	120	450	4092	3903	0.785	2589	1503	2478	1425	0
3	5	9	"PFI0056"	"I12038_2"	11130	24630	120	249	250	76	121	122	30	89	80	0	186	199	49	146	147	18	78	55	0	3.200	2.434	2.344	2.388	3.126	2.781	0.353	120	413	168	182	1.678	128	40	129	53	0
3	6	9	"PFI0058"	"I12132_1"	11320	24630	120	1479	1428	361	122	124	30	100	100	0	1176	1122	259	146	148	19	100	100	0	1.317	1.338	1.334	1.333	1.313	1.366	0.910	120	448	2387	2282	0.398	1357	1030	1306	976	0
3	7	9	"PFI0060"	"I12159_3"	11500	24570	150	134	160	105	122	125	32	32	17	0	150	216	251	147	147	20	27	12	0	4.000	0.551	1.211	1.073	4.161	7.484	0.021	156	518	15	107	2.000	12	3	38	69	-50
3	8	9	"PFI0063"	"I12192_2"	11680	24630	150	131	130	31	121	124	30	26	3	0	131	131	21	144	146	20	6	0	0	-0.769	-0.692	1.367	1.395	3.900	12.727	0.004	156	559	-3	-4	Error	10	-13	9	-13	-50
3	9	9	"PFI0069"	"I12412_1"	11890	24630	120	244	252	74	119	121	27	95	86	0	355	347	79	145	147	18	99	97	0	0.595	0.658	0.696	0.595	2.120	0.668	0.556	120	512	335	335	-0.748	125	210	133	202	0
3	10	9	"PFI0072"	"I12552_2"	12090	24630	120	374	370	99	116	120	29	100	97	0	6778	6415	1601	146	149	23	100	100	0	0.039	0.041	0.040	0.039	1.430	0.039	0.824	120	473	6890	6523	-4.684	258	6632	254	6269	0
3	11	9	"PFI0105"	"I13369_2"	12280	24630	130	168	176	40	118	120	29	75	43	0	231	231	43	148	151	23	90	80	0	0.602	0.699	0.671	0.586	2.850	0.778	0.262	120	557	133	141	-0.731	50	83	58	83	0
3	12	9	"PFI0107"	"I13466_1"	12470	24630	130	1040	1010	281	118	118	27	100	100	0	624	605	138	145	146	18	100	100	0	1.925	1.939	1.955	1.930	1.328	2.042	0.893	120	532	1401	1352	0.945	922	479	892	460	0
3	13	9	"PFI0111"	"I13569_2"	12670	24630	120	1959	1944	614	117	119	29	100	100	0	1000	1000	310	141	142	18	100	100	0	2.144	2.127	2.120	2.199	1.538	2.162	0.881	120	530	2701	2686	1.101	1842	859	1827	859	0
3	14	9	"PFI0113"	"I13674_4"	12880	24630	110	169	175	49	118	121	36	58	31	0	154	156	31	139	142	26	31	15	0	3.400	3.353	2.435	2.138	3.852	6.146	0.055	80	457	66	74	1.766	51	15	57	17	0
3	15	9	"PFI0118"	"I13901_1"	13050	24640	130	215	225	54	114	116	29	96	85	0	206	207	35	141	142	17	92	84	0	1.554	1.682	1.500	1.597	2.051	2.161	0.315	120	489	166	177	0.636	101	65	111	66	0
3	16	9	"PFI0122"	"I13918_1"	13230	24640	120	1255	1193	309	116	117	27	100	100	0	867	828	187	141	143	19	100	100	0	1.569	1.568	1.575	1.557	1.340	1.588	0.900	120	463	1865	1764	0.650	1139	726	1077	687	0
3	17	9	"PFJ0094"	"J1546_3"	13430	24640	120	170	175	49	119	120	27	70	46	0	159	161	25	138	139	18	53	28	0	2.429	2.435	2.100	2.024	2.983	4.857	0.078	120	391	72	79	1.280	51	21	56	23	0
3	18	9	"PFJ0104"	"J157_2"	13600	24620	150	125	127	32	116	119	34	23	4	0	146	150	28	136	138	23	36	12	0	0.900	0.786	1.500	1.350	4.148	2.425	0.071	156	496	19	25	-0.152	9	10	11	14	-50
3	19	9	"PFJ0107"	"J1588_1"	13790	24630	120	1061	1055	297	109	112	27	100	100	0	638	629	188	137	139	20	100	99	0	1.900	1.923	1.891	2.020	1.578	1.956	0.853	120	414	1453	1438	0.926	952	501	946	492	0
3	20	9	"PFJ0110"	"J1616_1"	13970	24630	150	125	128	38	108	111	26	37	20	0	130	132	18	136	138	19	7	2	0	-2.833	-5.000	1.769	1.635	4.809	0.133	0.024	156	513	11	16	Error	17	-6	20	-4	-50
3	21	9	"PFJ0116"	"J163_7"	14190	24650	130	483	471	126	110	111	26	100	100	0	314	307	64	134	135	17	99	97	0	2.072	2.087	1.967	2.126	1.658	2.184	0.774	120	550	553	534	1.051	373	180	361	173	0
3	22	9	"PFJ0119"	"J167_13"	14390	24640	120	1413	1310	382	109	111	28	100	100	0	719	688	209	135	136	17	99	97	0	2.233	2.172	2.220	2.333	1.682	2.186	0.871	120	539	1888	1754	1.159	1304	584	1201	553	0
3	1	10	"PFJ0157"	"J183_4"	10390	24830	130	1272	1251	362	114	115	28	100	100	0	597	598	131	144	146	23	100	100	0	2.556	2.504	2.430	2.471	1.339	2.590	0.901	120	716	1611	1591	1.354	1158	453	1137	454	0
3	2	10	"PFJ0159"	"J183_6"	10570	24810	100	183	185	44	115	117	27	82	62	0	151	154	22	143	143	17	35	12	0	8.500	6.364	3.714	3.901	3.664	6.135	0.086	80	400	76	81	3.087	68	8	70	11	0
3	3	10	"PFJ0161"	"J183_8"	10750	24820	130	971	908	247	116	119	28	100	100	0	495	501	120	143	145	22	100	100	0	2.429	2.212	2.301	2.230	1.376	2.280	0.866	120	498	1207	1150	1.280	855	352	792	358	0
3	4	10	"PFJ0165"	"J1901_2"	10950	24790	150	129	140	47	117	120	30	35	17	0	147	154	33	144	147	23	26	9	0	4.000	2.300	1.466	1.484	3.934	3.202	0.076	156	591	15	33	2.000	12	3	23	10	-50
3	5	10	"PFJ0168"	"J191_1"	11130	24810	120	579	585	173	113	115	28	100	100	0	575	544	154	144	146	18	99	98	0	1.081	1.180	1.120	1.216	1.570	1.208	0.846	120	381	897	872	0.113	466	431	472	400	0
3	6	10	"PFJ0170"	"J191_6"	11250	24820	150	122	151	112	115	119	30	30	13	0	149	183	123	145	147	19	29	14	0	1.750	0.947	1.321	1.454	3.814	10.468	0.013	156	678	11	74	0.807	7	4	36	38	-50
3	7	10	"PFJ0203"	"J21_13"	11530	24810	150	147	148	39	122	126	34	34	15	0	148	153	25	146	148	21	28	8	0	12.500	3.714	1.529	1.819	4.131	14.445	0.006	156	757	27	33	3.644	25	2	26	7	-50
3	8	10	"PFJ0207"	"J21_24"	11710	24820	120	1344	1294	360	117	118	27	100	100	0	594	585	159	144	146	18	100	100	0	2.727	2.669	2.603	2.739	1.339	2.663	0.911	120	465	1677	1618	1.447	1227	450	1177	441	0
3	9	10	"PFJ0209"	"J21_26"	11900	24820	120	1211	1139	350	119	120	27	100	100	0	625	623	167	145	146	17	100	100	0	2.275	2.134	2.163	2.134	1.302	2.179	0.914	120	515	1572	1498	1.186	1092	480	1020	478	0
3	10	10	"PFJ0212"	"J21_31"	12090	24820	120	2884	2739	767	117	118	26	100	100	0	2540	2533	694	146	147	17	100	100	0	1.156	1.098	1.087	1.092	1.200	1.092	0.943	120	461	5161	5009	0.209	2767	2394	2622	2387	0
3	11	10	"PFJ0216"	"J21_9"	12260	24820	150	119	122	26	118	119	27	19	3	0	136	136	23	150	151	18	7	1	0	-0.071	-0.286	0.918	0.976	3.588	10.534	0.003	156	612	-13	-10	Error	1	-14	4	-14	-50
3	12	10	"PFJ0218"	"J222_2"	12470	24820	120	786	776	217	120	121	28	100	100	0	521	515	127	151	152	19	100	100	0	1.800	1.802	1.746	1.829	1.409	1.848	0.875	120	529	1036	1020	0.848	666	370	656	364	0
3	13	10	"PFJ0247"	"J242_2"	12660	24820	120	258	256	61	115	119	29	96	92	0	194	196	37	145	146	18	81	60	0	2.918	2.765	2.575	2.936	2.140	3.004	0.394	120	515	192	192	1.545	143	49	141	51	0
3	14	10	"PFJ0250"	"J245_1"	12850	24820	120	356	353	101	116	120	30	99	96	0	269	279	115	143	144	18	95	92	0	1.905	1.743	1.925	1.895	2.026	1.536	0.534	120	567	366	373	0.930	240	126	237	136	0
3	15	10	"PFJ0252"	"J245_13"	13050	24820	120	663	658	177	112	116	34	100	100	0	384	379	95	140	141	17	98	95	0	2.258	2.285	2.245	2.420	1.636	2.336	0.814	120	509	795	785	1.175	551	244	546	239	0
3	16	10	"PFJ0254"	"J245_5"	13240	24830	120	402	398	109	115	116	35	99	97	0	279	279	43	139	140	18	100	98	0	2.050	2.021	2.078	1.933	1.725	2.279	0.745	120	434	427	423	1.036	287	140	283	140	0
3	17	10	"PFJ0257"	"J245_9"	13400	24820	150	117	122	32	115	116	27	25	7	0	136	136	20	138	139	19	13	1	0	-1.000	-3.500	1.250	1.203	3.694	0.025	0.000	156	517	0	5	Error	2	-2	7	-2	-50
3	18	10	"PFJ0259"	"J2465_2"	13590	24820	150	124	125	31	111	112	27	32	10	0	130	130	20	137	138	18	11	2	0	-1.857	-2.000	1.286	1.176	3.708	43.690	0.001	156	517	6	7	Error	13	-7	14	-7	-50
3	19	10	"PFK0310"	"Kn2750_3"	13780	24820	150	120	127	34	106	109	25	36	17	0	147	154	34	136	137	18	41	21	0	1.273	1.167	1.219	1.035	3.943	1.792	0.039	156	585	25	39	0.348	14	11	21	18	-50
3	20	10	"PFK0321"	"Kn2865_1"	14000	24810	150	122	136	50	107	113	41	28	12	0	150	160	41	135	139	36	25	10	0	1.000	1.160	1.071	1.186	4.135	2.263	0.067	156	585	30	54	0.000	15	15	29	25	-50
3	21	10	"PFK0331"	"Kn3020_1"	14170	24840	150	675	670	149	112	117	44	100	100	0	680	658	147	138	144	60	99	98	0	1.039	1.073	1.096	1.085	1.381	1.051	0.875	156	573	1105	1078	0.055	563	542	558	520	0
3	22	10	"PFK0339"	"Kn3094_1"	14380	24820	150	133	142	44	108	110	29	46	24	0	141	141	19	135	136	17	23	7	0	4.167	5.667	2.400	2.048	3.749	20.968	0.006	156	768	31	40	2.059	25	6	34	6	-50
3	1	11	"PFK0353"	"Kn3360_3"	10360	25020	90	177	175	39	118	122	30	73	48	0	164	169	32	146	146	20	46	28	0	3.278	2.478	1.766	1.881	3.851	3.890	0.098	52	398	77	80	1.713	59	18	57	23	0
3	2	11	"PFK0355"	"Kn3360_5"	10580	25020	120	1845	1719	593	119	122	29	100	100	0	884	854	215	146	146	18	100	100	0	2.339	2.260	2.234	2.142	1.443	2.396	0.900	120	597	2464	2308	1.226	1726	738	1600	708	0
3	3	11	"PFK0384"	"Kn386_1"	10770	24990	150	140	145	46	118	122	28	42	20	0	153	154	27	145	146	19	32	13	0	2.750	3.000	1.867	1.776	3.487	6.094	0.033	156	651	30	36	1.459	22	8	27	9	-50
3	4	11	"PFK0387"	"Kn400_3"	10960	25020	120	1244	1259	352	117	119	28	100	100	0	917	897	231	145	147	19	100	100	0	1.460	1.519	1.525	1.533	1.406	1.551	0.900	120	527	1899	1894	0.546	1127	772	1142	752	0
3	5	11	"PFK0390"	"Kn4028_2"	11150	25020	130	1549	1480	419	112	114	27	100	100	0	1574	1447	478	144	146	18	100	100	0	1.005	1.050	1.039	1.115	1.567	1.005	0.901	120	534	2867	2671	0.007	1437	1430	1368	1303	0
3	6	11	"PFK0393"	"Kn4044_1"	11340	25020	120	439	443	124	115	118	28	100	99	0	452	445	122	146	148	19	98	97	0	1.059	1.097	1.117	1.134	1.753	1.084	0.795	120	512	630	627	0.082	324	306	328	299	0
3	7	11	"PFK0400"	"Kn4252_3"	11520	25020	120	2864	2698	954	119	123	45	100	100	0	1568	1482	545	148	151	47	99	95	0	1.933	1.933	1.908	2.101	1.850	1.938	0.896	120	513	4165	3913	0.951	2745	1420	2579	1334	0
3	8	11	"PFK0406"	"Kn434_1"	11720	25020	130	337	344	94	120	124	44	99	91	0	1045	1035	347	146	149	45	99	97	0	0.241	0.252	0.250	0.256	1.751	0.236	0.745	120	578	1116	1113	-2.051	217	899	224	889	0
3	9	11	"PFK0434"	"Kn5123_1"	11910	25020	120	1164	1160	354	121	122	28	100	100	0	581	571	148	145	145	18	100	100	0	2.392	2.439	2.426	2.466	1.369	2.526	0.907	120	515	1479	1465	1.258	1043	436	1039	426	0
3	10	11	"PFK0438"	"Kn5186_3"	12100	25020	120	4491	4321	1329	118	119	27	100	100	0	2619	2607	753	146	147	17	100	100	0	1.768	1.708	1.673	1.710	1.272	1.747	0.935	120	498	6846	6664	0.822	4373	2473	4203	2461	0
3	11	11	"PFK0449"	"Kn5414_1"	12290	25020	130	355	368	107	117	119	28	98	98	0	410	394	107	150	150	18	95	94	0	0.915	1.029	0.976	1.023	1.708	1.011	0.755	120	516	498	495	-0.128	238	260	251	244	0
3	12	11	"PFK0454"	"Kn5561_2"	12480	25020	120	1300	1239	386	117	121	30	100	100	0	579	550	151	151	151	18	99	98	0	2.764	2.812	2.779	2.989	1.659	2.857	0.871	120	515	1611	1521	1.467	1183	428	1122	399	0
3	13	11	"PFK0456"	"Kn5587_1"	12670	25020	130	7963	8074	2768	119	123	33	100	100	0	6594	6475	2410	149	149	18	100	100	0	1.217	1.258	1.241	1.309	1.435	1.233	0.932	120	564	14289	14281	0.283	7844	6445	7955	6326	0
3	14	11	"PFK0460"	"Kn569_3"	12860	25030	120	270	260	74	117	122	31	91	83	0	864	825	220	145	146	19	100	100	0	0.213	0.210	0.214	0.195	1.854	0.197	0.657	120	510	872	823	-2.232	153	719	143	680	0
3	15	11	"PFK0488"	"Kn67_1"	13050	25020	120	747	766	279	116	121	35	100	99	0	511	486	132	142	143	18	99	98	0	1.710	1.890	1.851	1.893	1.617	1.989	0.844	120	529	1000	994	0.774	631	369	650	344	0
3	16	11	"PFK0491"	"Kn6869_1"	13240	25020	130	589	585	175	115	118	35	100	99	0	2434	2367	835	141	142	19	100	100	0	0.207	0.211	0.202	0.224	1.727	0.197	0.879	120	549	2767	2696	-2.274	474	2293	470	2226	0
3	17	11	"PFK0496"	"Kn707_1"	13440	25020	130	1103	1053	297	114	115	28	100	100	0	1758	1617	532	140	143	19	100	100	0	0.611	0.636	0.616	0.663	1.499	0.607	0.900	120	544	2607	2416	-0.710	989	1618	939	1477	0
3	18	11	"PFK0507"	"Kn768_1"	13630	25020	130	525	520	158	111	112	27	100	100	0	397	387	100	140	142	18	98	97	0	1.611	1.656	1.663	1.720	1.753	1.742	0.785	120	529	671	656	0.688	414	257	409	247	0
3	19	11	"PFK0510"	"Kn7854_1"	13820	25020	120	1102	1043	314	110	111	26	100	100	0	647	601	180	138	139	18	98	96	0	1.949	2.015	1.975	2.156	1.667	2.014	0.852	120	511	1501	1396	0.963	992	509	933	463	0
3	20	11	"PFK0516"	"Kn8017_1"	14000	25020	110	2140	2021	630	113	125	93	100	100	0	2727	2597	905	140	168	198	100	100	0	0.784	0.777	0.779	0.793	1.362	0.743	0.899	80	485	4614	4365	-0.352	2027	2587	1908	2457	0
3	21	11	"PFK1023"	"Ks506_1"	14200	25020	130	3351	3103	1011	117	128	88	100	100	0	2804	2570	871	139	163	186	98	97	0	1.214	1.228	1.208	1.262	1.571	1.221	0.899	120	548	5899	5417	0.279	3234	2665	2986	2431	0
3	22	11	"PFK1025"	"Ks506_6"	14390	25020	120	2127	2007	612	112	116	32	100	100	0	1464	1364	409	136	137	16	100	100	0	1.517	1.543	1.567	1.587	1.419	1.561	0.912	120	569	3343	3123	0.602	2015	1328	1895	1228	0
3	1	12	"PFK1027"	"Ks509_1"	10400	25210	120	705	711	198	115	118	28	100	100	0	459	445	109	147	149	18	100	99	0	1.891	2.000	1.976	2.071	1.469	2.069	0.853	120	604	902	894	0.919	590	312	596	298	0
3	2	12	"PFK1030"	"Ks509_6"	10580	25210	120	1266	1249	347	121	123	28	100	100	0	1228	1194	364	152	154	19	100	100	0	1.064	1.083	1.043	1.111	1.373	1.063	0.913	120	498	2221	2170	0.090	1145	1076	1128	1042	0
3	3	12	"PFK1033"	"Ks510_10"	10780	25210	120	246	248	65	123	125	28	94	89	0	786	742	224	151	153	19	96	95	0	0.194	0.212	0.206	0.198	1.802	0.194	0.612	120	527	758	716	-2.368	123	635	125	591	0
3	4	12	"PFK1036"	"Ks510_3"	10960	25210	130	865	862	255	120	123	29	100	100	0	699	662	193	148	149	18	97	97	0	1.352	1.444	1.425	1.534	1.715	1.436	0.877	120	504	1296	1256	0.435	745	551	742	514	0
3	5	12	"PFK1051"	"Ks539_1"	11160	25210	120	3507	3321	988	117	119	27	100	100	0	2975	2834	856	147	148	17	100	100	0	1.199	1.192	1.178	1.204	1.286	1.195	0.941	120	452	6218	5891	0.262	3390	2828	3204	2687	0
3	6	12	"PFK1053"	"Ks545_4"	11340	25210	120	1464	1408	424	116	120	27	100	100	0	881	850	238	147	148	18	100	100	0	1.837	1.838	1.841	1.860	1.446	1.865	0.898	120	459	2082	1995	0.877	1348	734	1292	703	0
3	7	12	"PFK1057"	"Ks54_4"	11540	25210	120	1175	1139	316	119	123	45	100	100	0	1080	1003	299	147	152	50	99	99	0	1.132	1.192	1.194	1.245	1.477	1.155	0.869	120	440	1989	1876	0.179	1056	933	1020	856	0
3	8	12	"PFK1062"	"Ks5580_5"	11720	25210	120	2452	2323	789	122	124	30	100	100	0	1145	1058	357	146	147	21	99	97	0	2.332	2.413	2.435	2.615	1.784	2.440	0.888	120	490	3329	3113	1.222	2330	999	2201	912	0
3	9	12	"PFK1065"	"Ks565_1"	11920	25210	130	432	436	129	123	126	30	99	95	0	745	716	193	143	144	19	100	99	0	0.513	0.546	0.526	0.532	1.610	0.535	0.831	120	535	911	886	-0.962	309	602	313	573	0
3	10	12	"PFK1067"	"Ks565_2"	12100	25220	130	629	633	209	119	122	29	98	97	0	919	885	214	144	145	18	100	100	0	0.658	0.694	0.693	0.635	1.704	0.710	0.850	120	474	1285	1255	-0.604	510	775	514	741	0
3	11	12	"PFK1087"	"Ks56_4"	12260	25200	150	141	148	43	118	123	32	36	17	0	151	155	25	148	150	18	30	13	0	7.667	4.286	1.833	1.708	3.507	11.502	0.014	156	656	26	37	2.939	23	3	30	7	-50
3	12	12	"PFK1089"	"Ks56_9"	12490	25210	130	490	479	148	119	124	32	98	97	0	367	347	81	149	151	19	98	96	0	1.702	1.818	1.794	1.787	1.781	1.901	0.775	120	609	589	558	0.767	371	218	360	198	0
3	13	12	"PFK1091"	"Ks586_5"	12680	25210	120	357	350	101	121	124	32	99	93	0	411	406	103	149	149	18	99	99	0	0.901	0.891	0.860	0.856	1.792	0.878	0.667	120	503	498	486	-0.151	236	262	229	257	0
3	14	12	"PFK1096"	"Ks592_4"	12870	25210	130	1851	1702	557	121	126	35	100	100	0	1852	1683	512	147	148	19	99	99	0	1.015	1.029	1.027	1.012	1.543	1.023	0.903	120	528	3435	3117	0.021	1730	1705	1581	1536	0
3	15	12	"PFK1098"	"Ks595_2"	13060	25220	120	767	746	241	114	120	35	99	98	0	559	542	110	143	143	19	100	100	0	1.570	1.584	1.575	1.464	1.633	1.706	0.853	120	518	1069	1031	0.650	653	416	632	399	0
3	16	12	"PFK1103"	"Ks5_1"	13250	25210	120	756	754	210	112	116	29	100	100	0	1354	1297	406	141	143	19	100	100	0	0.531	0.555	0.556	0.571	1.423	0.533	0.900	120	527	1857	1798	-0.913	644	1213	642	1156	0
3	17	12	"PFK1124"	"Ks646_6"	13440	25210	130	597	584	179	119	120	28	99	99	0	619	577	161	143	146	18	100	100	0	1.004	1.071	1.128	1.070	1.611	1.077	0.809	120	535	954	899	0.006	478	476	465	434	0
3	18	12	"PFK1126"	"Ks64_1"	13640	25210	130	546	543	150	118	119	29	100	99	0	344	335	70	141	143	18	100	97	0	2.108	2.191	2.175	2.209	1.633	2.360	0.792	120	534	631	619	1.076	428	203	425	194	0
3	19	12	"PFK1135"	"Ks664_1"	13840	25210	130	1588	1528	488	118	119	28	100	100	0	742	709	217	140	141	18	99	98	0	2.442	2.478	2.589	2.510	1.448	2.518	0.895	120	518	2072	1979	1.288	1470	602	1410	569	0
3	20	12	"PFK1137"	"Ks664_35"	14020	25220	130	4593	4258	1553	118	126	88	100	100	0	4384	4343	1249	141	165	198	100	100	0	1.055	0.985	0.995	0.921	1.485	1.028	0.898	120	435	8718	8342	0.077	4475	4243	4140	4202	0
3	21	12	"PFK1140"	"Ks667_3"	14180	25220	150	142	151	43	118	127	77	16	1	0	139	144	23	140	160	171	0	0	0	-24.000	8.250	1.818	1.739	4.522	0.024	0.001	156	614	23	37	Error	24	-1	33	4	-50
3	22	12	"PFK1142"	"Ks66_1"	14400	25220	130	1712	1681	526	113	117	28	100	100	0	1359	1298	274	139	141	19	100	100	0	1.311	1.353	1.397	1.292	1.413	1.452	0.877	120	654	2819	2727	0.390	1599	1220	1568	1159	0
3	1	13	"PFM0090"	"M16407_5"	10390	25400	120	3297	3091	961	112	115	28	100	100	0	1998	1886	595	148	149	18	100	100	0	1.722	1.714	1.729	1.720	1.387	1.699	0.932	120	578	5035	4717	0.784	3185	1850	2979	1738	0
3	2	13	"PFM0095"	"M16853_1"	10580	25400	130	1286	1267	494	122	124	29	99	98	0	733	729	248	152	154	19	97	97	0	2.003	1.984	1.991	1.920	1.465	2.060	0.888	120	513	1745	1722	1.002	1164	581	1145	577	0
3	3	13	"PFM0099"	"M17049_2"	10770	25400	120	3328	3222	1392	125	127	30	100	100	0	3641	3635	1347	152	153	19	100	100	0	0.918	0.889	0.886	0.829	1.537	0.915	0.916	120	483	6692	6580	-0.123	3203	3489	3097	3483	0
3	4	13	"PFM0101"	"M17181_1"	10960	25400	120	653	652	215	121	123	29	99	98	0	555	553	190	149	151	18	95	95	0	1.310	1.314	1.235	1.270	1.597	1.288	0.825	120	435	938	935	0.390	532	406	531	404	0
3	5	13	"PFM0103"	"M17230_2"	11120	25380	150	115	118	27	117	119	29	13	1	0	126	130	26	147	148	18	6	3	0	0.095	-0.059	0.940	0.898	5.267	5.306	0.004	156	624	-23	-16	-3.392	-2	-21	1	-17	-50
3	6	13	"PFM0105"	"M17327_1"	11340	25390	110	406	405	112	116	118	29	100	100	0	356	349	105	144	148	22	96	95	0	1.368	1.410	1.386	1.456	1.777	1.385	0.725	80	412	502	494	0.452	290	212	289	205	0
3	7	13	"PFM0123"	"M18924_1"	11480	25380	150	145	158	64	120	122	30	43	28	0	172	183	53	147	150	22	53	30	0	1.000	1.056	1.092	1.081	3.327	1.447	0.348	156	588	50	74	0.000	25	25	38	36	-50
3	8	13	"PFM0125"	"M18924_16"	11670	25400	120	3191	2995	875	120	122	27	100	100	0	1499	1387	440	147	149	21	98	98	0	2.271	2.319	2.246	2.501	1.726	2.329	0.915	120	469	4423	4115	1.184	3071	1352	2875	1240	0
3	9	13	"PFM0128"	"M18924_2"	11860	25400	130	3028	2790	1039	120	123	29	100	100	0	4610	4291	1739	146	147	18	100	100	0	0.651	0.644	0.625	0.707	1.788	0.618	0.914	120	491	7372	6815	-0.618	2908	4464	2670	4145	0
3	10	13	"PFM0134"	"M19188_5"	12040	25400	110	199	213	64	118	121	30	85	65	0	362	365	91	145	147	23	100	97	0	0.373	0.432	0.420	0.404	2.058	0.442	0.504	80	441	298	315	-1.422	81	217	95	220	0
3	11	13	"PFM0138"	"M19559_4"	12230	25400	110	917	886	288	118	123	35	100	98	0	476	462	110	148	151	28	100	100	0	2.436	2.446	2.375	2.374	1.565	2.648	0.858	80	495	1127	1082	1.284	799	328	768	314	0
3	12	13	"PFM0140"	"M196_2"	12430	25400	110	989	985	347	121	126	33	100	100	0	1149	1127	348	150	154	37	100	98	0	0.869	0.884	0.874	0.872	1.416	0.877	0.865	80	512	1867	1841	-0.203	868	999	864	977	0
3	13	13	"PFM0160"	"M21368_2"	12630	25410	120	206	204	53	120	123	30	85	65	0	315	313	82	146	150	33	95	89	0	0.509	0.503	0.491	0.449	2.135	0.474	0.438	120	530	255	251	-0.975	86	169	84	167	0
3	14	13	"PFM0162"	"M21439_1"	12820	25400	120	219	225	57	118	121	33	91	75	0	216	214	44	145	146	18	84	77	0	1.423	1.551	1.454	1.634	2.606	1.834	0.352	120	455	172	176	0.508	101	71	107	69	0
3	15	13	"PFM0165"	"M21508_2"	13020	25410	120	919	867	286	111	115	34	99	98	0	629	597	164	139	144	68	97	95	0	1.649	1.651	1.594	1.590	2.025	1.684	0.802	120	496	1298	1214	0.722	808	490	756	458	0
3	16	13	"PFM0167"	"M2157_1"	13210	25410	110	251	268	98	106	109	25	92	88	0	552	518	207	136	136	17	91	91	0	0.349	0.424	0.384	0.421	2.042	0.399	0.706	80	475	561	544	-1.521	145	416	162	382	0
3	17	13	"PFM0171"	"M21780_2"	13400	25400	120	2855	2671	907	115	118	29	100	100	0	1427	1284	430	143	143	18	100	100	0	2.134	2.240	2.206	2.263	1.501	2.239	0.921	120	457	4024	3697	1.094	2740	1284	2556	1141	0
3	18	13	"PFM0173"	"M21780_4"	13600	25390	150	122	124	32	121	122	30	17	7	0	126	127	24	143	145	19	7	2	0	-0.059	-0.188	1.130	0.870	3.915	0.007	0.000	156	516	-16	-13	Error	1	-17	3	-16	-50
3	19	13	"PFM0202"	"M23550_4"	13790	25410	130	1410	1343	432	118	120	29	100	100	0	1911	1781	497	142	144	19	100	100	0	0.730	0.747	0.737	0.725	1.374	0.756	0.902	120	483	3061	2864	-0.453	1292	1769	1225	1639	0
3	20	13	"PFM0204"	"M23550_7"	13980	25390	150	129	133	34	117	118	27	31	13	0	136	138	22	141	143	18	17	2	0	-2.400	-5.333	1.263	1.486	4.328	41.823	0.000	156	529	7	13	Error	12	-5	16	-3	-50
3	21	13	"PFM0209"	"M24104_1"	14170	25410	120	2292	2223	836	115	118	29	100	100	0	1424	1402	519	140	142	18	100	99	0	1.695	1.670	1.629	1.724	1.644	1.673	0.913	120	441	3461	3370	0.762	2177	1284	2108	1262	0
3	22	13	"PFM0211"	"M24315_1"	14360	25410	120	1512	1513	617	115	120	29	100	99	0	1083	1084	322	143	145	19	100	100	0	1.486	1.486	1.410	1.342	1.704	1.590	0.874	120	528	2337	2339	0.572	1397	940	1398	941	0
3	1	14	"PFM0214"	"M24561_16"	10370	25590	120	629	629	184	112	115	28	100	100	0	454	442	126	147	148	18	97	96	0	1.684	1.753	1.705	1.797	1.567	1.740	0.823	120	529	824	812	0.752	517	307	517	295	0
3	2	14	"PFM0216"	"M24561_22"	10560	25590	120	2440	2413	892	120	122	28	100	100	0	1354	1323	428	148	150	20	100	100	0	1.924	1.951	1.903	1.917	1.508	2.031	0.913	120	408	3526	3468	0.944	2320	1206	2293	1175	0
3	3	14	"PFM0675"	"M49210_1"	10710	25590	120	664	667	208	120	124	29	100	100	0	411	406	99	147	150	19	98	97	0	2.061	2.112	2.177	2.137	1.627	2.265	0.794	120	347	808	806	1.043	544	264	547	259	0
3	4	14	"PFM0678"	"M49439_1"	10890	25590	120	495	491	121	121	123	30	100	98	0	293	291	63	148	149	18	95	93	0	2.579	2.587	2.644	2.878	1.917	2.665	0.772	120	473	519	513	1.367	374	145	370	143	0
3	5	14	"PFM0682"	"M49680_3"	11100	25590	120	1665	1555	434	117	120	30	100	100	0	699	653	200	148	149	18	96	95	0	2.809	2.848	2.750	2.987	1.593	2.856	0.901	120	516	2099	1943	1.490	1548	551	1438	505	0
3	6	14	"PFM0685"	"M50030_1"	11290	25600	120	2473	2240	774	117	118	29	100	100	0	1934	1841	530	145	147	20	100	100	0	1.317	1.252	1.261	1.182	1.558	1.299	0.892	120	511	4145	3819	0.397	2356	1789	2123	1696	0
3	7	14	"PFM0689"	"M50253_2"	11470	25590	120	971	942	296	116	119	30	100	99	0	625	584	167	145	147	21	96	95	0	1.781	1.882	1.879	2.016	1.972	1.913	0.865	120	484	1335	1265	0.833	855	480	826	439	0
3	8	14	"PFM0691"	"M50721_1"	11660	25590	120	257	256	70	115	118	28	95	87	0	187	188	36	145	145	18	71	55	0	3.381	3.279	3.000	3.269	2.540	3.656	0.335	120	529	184	184	1.757	142	42	141	43	0
3	9	14	"PFM0712"	"M52704_3"	11880	25570	150	142	143	35	117	119	27	48	19	0	138	138	24	145	145	19	14	5	0	-3.571	-3.714	1.220	1.352	4.683	0.070	0.004	156	583	18	19	Error	25	-7	26	-7	-50
3	10	14	"PFM0715"	"M5299_1"	12050	25590	120	1206	1147	348	116	117	29	100	100	0	1275	1191	415	146	148	24	98	98	0	0.965	0.987	0.946	1.031	1.645	0.948	0.855	120	431	2219	2076	-0.051	1090	1129	1031	1045	0
3	11	14	"PFM0718"	"M53027_1"	12250	25590	120	539	538	154	113	116	32	100	100	0	522	506	140	146	148	25	98	98	0	1.133	1.181	1.177	1.219	1.616	1.180	0.813	120	460	802	785	0.180	426	376	425	360	0
3	12	14	"PFM0720"	"M53181_3"	12440	25590	120	1286	1276	406	118	120	28	100	100	0	1572	1467	453	146	149	36	99	99	0	0.819	0.877	0.861	0.903	1.606	0.867	0.873	120	429	2594	2479	-0.288	1168	1426	1158	1321	0
3	13	14	"PFM0722"	"M53240_1"	12620	25590	120	542	544	139	119	121	29	100	99	0	605	582	169	146	147	18	98	97	0	0.922	0.975	0.937	1.038	1.675	0.941	0.835	120	490	882	861	-0.118	423	459	425	436	0
3	14	14	"PFM0726"	"M53565_1"	12840	25570	150	115	121	33	118	120	29	17	7	0	127	130	21	144	149	62	0	0	0	0.176	-0.214	1.273	1.081	3.782	0.222	0.131	156	601	-20	-11	-2.503	-3	-17	3	-14	-50
3	15	14	"PFM0746"	"M54626_1"	13010	25590	120	8082	7573	2997	117	119	32	100	100	0	4426	4006	1791	138	144	71	97	97	0	1.858	1.928	1.800	2.052	2.084	1.929	0.878	120	445	12253	11324	0.893	7965	4288	7456	3868	0
3	16	14	"PFM0749"	"M5464_1"	13210	25600	120	1014	987	405	112	115	28	98	98	0	1120	1115	318	136	137	16	100	100	0	0.917	0.894	0.932	0.789	1.785	0.949	0.861	120	518	1886	1854	-0.126	902	984	875	979	0
3	17	14	"PFM0753"	"M55240_4"	13410	25570	150	118	119	27	114	117	27	20	4	0	118	123	23	140	141	16	8	2	0	-0.182	-0.294	0.750	0.861	3.220	16.470	0.001	156	594	-18	-12	Error	4	-22	5	-17	-50
3	18	14	"PFM0758"	"M55479_1"	13600	25570	150	122	124	33	118	121	28	21	5	0	131	132	24	143	145	19	10	3	0	-0.333	-0.545	1.034	1.024	4.561	0.014	0.000	156	527	-8	-5	Error	4	-12	6	-11	-50
3	19	14	"PFM0761"	"M55746_2"	13780	25590	120	233	247	71	117	119	28	95	84	0	234	232	51	143	144	19	89	80	0	1.275	1.461	1.430	1.558	2.794	1.683	0.415	120	472	207	219	0.350	116	91	130	89	0
3	20	14	"PFM0763"	"M55888_10"	13990	25590	120	751	751	253	114	116	28	100	98	0	2800	2680	894	142	142	18	100	100	0	0.240	0.251	0.246	0.244	1.466	0.243	0.880	120	491	3295	3175	-2.061	637	2658	637	2538	0
3	21	14	"PFM0787"	"M57062_3"	14160	25600	120	122	124	33	115	117	29	26	8	0	237	233	57	140	141	18	92	83	0	0.072	0.097	0.247	0.251	4.118	96.551	0.000	120	446	104	102	-3.793	7	97	9	93	0
3	22	14	"PFM0790"	"M57295_1"	14360	25580	150	127	131	34	113	116	28	31	11	0	127	126	20	142	144	19	5	1	0	-0.933	-1.125	0.778	0.973	3.449	0.085	0.006	156	772	-1	2	Error	14	-15	18	-16	-50
3	1	15	"PFM0798"	"M57785_5"	10350	25760	150	118	120	30	115	119	28	20	6	0	131	132	24	149	150	18	7	1	0	-0.167	-0.294	0.833	0.994	4.890	55.117	0.000	156	835	-15	-12	Error	3	-18	5	-17	-50
3	2	15	"PFM0800"	"M58024_1"	10560	25770	120	920	867	279	117	121	29	99	99	0	490	463	133	148	148	17	96	95	0	2.348	2.381	2.387	2.536	1.806	2.430	0.861	120	410	1145	1065	1.231	803	342	750	315	0
3	3	15	"PFM0804"	"M58298_1"	10740	25760	150	112	113	29	118	122	29	12	1	0	127	126	22	147	148	17	5	1	0	0.300	0.238	0.988	0.993	3.297	4.811	0.019	156	489	-26	-26	-1.737	-6	-20	-5	-21	-50
3	4	15	"PFM0807"	"M58361_1"	10950	25780	120	10920	10321	4168	119	123	31	100	100	0	4352	4030	1206	149	149	19	100	100	0	2.570	2.629	2.715	2.433	1.454	2.834	0.929	120	485	15004	14083	1.362	10801	4203	10202	3881	0
3	5	15	"PFN0316"	"N134_30"	11130	25780	120	458	464	152	121	123	32	99	96	0	543	541	133	149	149	20	100	100	0	0.855	0.875	0.875	0.809	1.784	0.893	0.816	120	470	731	735	-0.225	337	394	343	392	0
3	6	15	"PFN0318"	"N134_34"	11320	25780	120	922	896	333	115	117	28	100	99	0	941	893	256	143	144	19	100	100	0	1.011	1.041	1.037	0.969	1.602	1.083	0.884	120	457	1605	1531	0.016	807	798	781	750	0
3	7	15	"PFN0320"	"N134_41"	11500	25780	120	1191	1148	345	114	115	27	100	100	0	634	605	150	142	143	18	100	100	0	2.189	2.233	2.300	2.237	1.502	2.327	0.883	120	472	1569	1497	1.130	1077	492	1034	463	0
3	8	15	"PFN0324"	"N134_45"	11700	25780	120	2242	2104	691	114	116	27	100	100	0	4632	4080	1278	140	142	20	100	100	0	0.474	0.505	0.494	0.486	1.497	0.494	0.918	120	441	6620	5930	-1.078	2128	4492	1990	3940	0
3	9	15	"PFN0326"	"N134_5"	11880	25780	130	223	218	51	119	121	29	89	73	0	222	229	47	143	145	20	91	87	0	1.316	1.151	1.206	1.099	2.097	1.301	0.426	120	453	183	185	0.397	104	79	99	86	0
3	10	15	"PFN0328"	"N134_57"	12080	25760	150	140	138	32	119	122	30	39	8	0	135	136	22	145	147	19	9	3	0	-2.100	-2.111	1.533	1.662	3.545	0.042	0.001	156	527	11	10	Error	21	-10	19	-9	-50
3	11	15	"PFN0346"	"N134_93"	12270	25760	150	117	121	28	118	119	28	19	3	0	129	130	22	144	146	18	9	2	0	0.067	-0.214	0.810	0.843	3.734	8.135	0.004	156	510	-16	-11	-3.907	-1	-15	3	-14	-50
3	12	15	"PFN0348"	"N134_96"	12460	25760	150	116	117	26	118	121	29	12	2	0	131	131	23	144	145	18	8	2	0	0.154	0.077	0.800	0.819	3.536	6.582	0.011	156	543	-15	-14	-2.700	-2	-13	-1	-13	-50
3	13	15	"PFN0350"	"N135_1"	12650	25780	110	274	277	87	117	121	31	95	85	0	216	219	46	146	148	18	86	81	0	2.243	2.192	1.910	1.997	2.369	3.147	0.393	80	433	227	233	1.165	157	70	160	73	0
3	14	15	"PFN0353"	"N135_14"	12840	25780	120	971	943	258	118	119	29	100	100	0	1016	969	265	143	145	17	100	100	0	0.977	0.999	0.992	1.019	1.422	0.992	0.904	120	515	1726	1651	-0.033	853	873	825	826	0
3	15	15	"PFN0355"	"N135_17"	13030	25780	120	376	398	145	114	117	30	97	96	0	625	607	180	140	141	16	99	99	0	0.540	0.608	0.594	0.554	1.867	0.610	0.767	120	498	747	751	-0.888	262	485	284	467	0
3	16	15	"PFN0357"	"N135_2"	13220	25780	120	810	774	251	111	114	28	100	99	0	612	573	192	138	139	16	96	95	0	1.475	1.524	1.471	1.635	1.889	1.515	0.839	120	499	1173	1098	0.560	699	474	663	435	0
3	17	15	"PFN0375"	"N136_7"	13420	25780	120	188	194	60	114	116	27	80	65	0	1365	1272	386	139	141	17	100	100	0	0.060	0.071	0.064	0.066	2.107	0.066	0.482	120	489	1300	1213	-4.050	74	1226	80	1133	0
3	18	15	"PFN0377"	"N137_11"	13620	25780	120	1279	1241	389	117	120	29	100	100	0	1799	1654	637	142	142	18	100	100	0	0.701	0.743	0.754	0.826	1.626	0.706	0.912	120	507	2819	2636	-0.512	1162	1657	1124	1512	0
3	19	15	"PFN0379"	"N137_15"	13800	25780	120	155	161	50	114	116	27	57	39	0	204	203	48	143	142	18	81	73	0	0.672	0.783	0.702	0.610	3.437	0.998	0.169	120	476	102	107	-0.573	41	61	47	60	0
3	20	15	"PFN0383"	"N137_20"	13990	25780	120	460	449	120	115	119	40	100	97	0	273	263	63	142	143	18	94	90	0	2.634	2.760	2.562	2.859	1.715	2.860	0.714	120	441	476	455	1.397	345	131	334	121	0
3	21	15	"PFN0385"	"N137_22"	14180	25780	120	1220	1199	452	116	120	41	98	96	0	667	682	191	143	143	18	99	99	0	2.107	2.009	2.022	1.854	1.689	2.144	0.887	120	461	1628	1622	1.075	1104	524	1083	539	0
3	22	15	"PFN0387"	"N137_25"	14390	25780	120	316	314	89	111	112	27	98	96	0	237	235	50	141	142	18	92	87	0	2.135	2.160	2.068	2.142	2.329	2.328	0.629	120	589	301	297	1.095	205	96	203	94	0
3	1	16	"PFN0405"	"N137_9"	10390	25970	120	633	613	219	115	117	28	100	98	0	550	531	139	151	152	18	99	98	0	1.298	1.311	1.347	1.256	1.586	1.379	0.860	120	583	917	878	0.377	518	399	498	380	0
3	2	16	"PFN0407"	"N138_101"	10580	25950	150	130	130	32	120	124	31	22	5	0	137	139	24	152	152	18	10	2	0	-0.667	-0.769	1.207	1.266	4.157	6.231	0.019	156	599	-5	-3	Error	10	-15	10	-13	-50
3	3	16	"PFN0410"	"N138_105"	10760	25960	120	6336	6010	1958	120	124	30	100	100	0	3566	3185	1148	150	151	19	99	99	0	1.820	1.941	1.910	2.091	1.673	1.949	0.902	120	480	9632	8925	0.864	6216	3416	5890	3035	0
3	4	16	"PFN0413"	"N138_15"	10950	25960	120	282	287	77	120	123	30	97	91	0	243	237	50	151	151	19	89	82	0	1.761	1.942	1.870	1.875	2.183	2.116	0.509	120	486	254	253	0.816	162	92	167	86	0
3	5	16	"PFN0416"	"N138_21"	11140	25970	120	309	311	87	118	121	29	99	94	0	233	233	42	151	150	18	94	85	0	2.329	2.354	2.237	2.386	2.116	2.514	0.626	120	447	273	275	1.220	191	82	193	82	0
3	6	16	"PFN0418"	"N138_26"	11330	25970	120	972	955	302	115	117	28	99	99	0	857	800	209	145	146	17	100	99	0	1.204	1.282	1.359	1.245	1.710	1.324	0.865	120	462	1569	1495	0.267	857	712	840	655	0
3	7	16	"PFN0821"	"N159_40"	11500	25960	120	2466	2380	723	115	117	28	100	100	0	3215	3000	971	143	144	18	100	100	0	0.765	0.793	0.791	0.827	1.509	0.773	0.914	120	463	5423	5122	-0.386	2351	3072	2265	2857	0
3	8	16	"PFN0823"	"N159_45"	11700	25950	150	134	135	35	116	120	27	35	16	0	142	143	23	145	146	19	17	3	0	-6.000	-9.500	1.458	1.565	4.112	8.230	0.010	156	562	15	17	Error	18	-3	19	-2	-50
3	9	16	"PFN0826"	"N159_51"	11890	25950	150	131	134	31	115	119	29	34	11	0	142	144	24	146	148	20	17	5	0	-4.000	-9.500	1.214	1.253	4.408	132.682	0.000	156	505	12	17	Error	16	-4	19	-2	-50
3	10	16	"PFN0828"	"N159_7"	12070	25970	120	735	703	191	117	120	30	99	99	0	945	908	213	146	148	18	100	100	0	0.773	0.769	0.763	0.757	1.425	0.765	0.879	120	458	1417	1348	-0.371	618	799	586	762	0
3	11	16	"PFN0830"	"N161_2"	12260	25960	120	718	703	211	115	118	29	100	100	0	1007	985	298	147	147	18	100	100	0	0.701	0.702	0.689	0.707	1.441	0.682	0.883	120	533	1463	1426	-0.512	603	860	588	838	0
3	12	16	"PFN0833"	"N162_3"	12450	25960	130	874	824	257	116	120	27	98	96	0	628	598	177	145	146	18	98	98	0	1.569	1.563	1.595	1.565	1.456	1.550	0.860	120	504	1241	1161	0.650	758	483	708	453	0
3	13	16	"PFN0859"	"N168_1"	12640	25960	120	1252	1233	357	117	119	30	100	100	0	614	581	172	145	147	19	99	98	0	2.420	2.560	2.504	2.749	1.583	2.581	0.865	120	547	1604	1552	1.275	1135	469	1116	436	0
3	14	16	"PFN0861"	"N168_12"	12840	25960	120	610	616	200	113	115	27	100	100	0	3228	2828	1026	145	147	18	100	100	0	0.161	0.187	0.182	0.194	1.667	0.172	0.833	120	513	3580	3186	-2.633	497	3083	503	2683	0
3	15	16	"PFN0863"	"N168_17"	13030	25970	120	877	821	281	110	112	27	99	99	0	474	455	113	142	143	18	100	98	0	2.310	2.272	2.215	2.187	1.674	2.436	0.846	120	585	1099	1024	1.208	767	332	711	313	0
3	16	16	"PFN0866"	"N168_23"	13230	25950	90	139	142	36	112	116	29	44	21	0	165	166	28	138	141	20	55	36	0	1.000	1.071	0.874	0.961	4.173	2.295	0.059	52	344	54	58	0.000	27	27	30	28	0
3	17	16	"PFN0870"	"N168_29"	13410	25950	150	119	124	32	114	115	29	23	6	0	127	127	22	139	141	19	7	1	0	-0.417	-0.833	1.138	1.204	4.058	10.237	0.005	156	589	-7	-2	Error	5	-12	10	-12	-50
3	18	16	"PFN0873"	"N168_32"	13600	25970	120	489	480	136	113	115	29	100	100	0	367	366	84	139	139	17	99	98	0	1.649	1.617	1.539	1.613	1.603	1.675	0.791	120	425	604	594	0.722	376	228	367	227	0
3	19	16	"PFN0901"	"N175_10"	13810	25970	130	2700	2625	795	109	113	26	100	100	0	3465	3312	1064	138	139	17	100	100	0	0.779	0.793	0.772	0.814	1.437	0.773	0.923	120	469	5918	5690	-0.361	2591	3327	2516	3174	0
3	20	16	"PFN0903"	"N175_12"	13980	25960	150	140	145	45	112	116	39	41	18	0	147	153	30	139	141	18	36	16	0	3.500	2.357	1.767	1.862	3.527	4.041	0.073	156	469	36	47	1.807	28	8	33	14	-50
3	21	16	"PFN0908"	"N175_3"	14170	25950	150	124	126	31	115	118	39	17	3	0	129	131	19	142	142	19	6	1	0	-0.692	-1.000	1.200	1.125	4.826	56.726	0.000	156	585	-4	0	Error	9	-13	11	-11	-50
3	22	16	"PFN0910"	"N175_8"	14370	25970	120	1268	1292	523	112	113	27	100	100	0	1199	1241	680	142	142	19	99	99	0	1.094	1.074	1.101	1.132	1.443	0.973	0.882	120	565	2213	2279	0.129	1156	1057	1180	1099	0
3	1	17	"PFN0912"	"N176_2"	10380	26160	120	758	754	281	114	115	28	99	99	0	1122	1064	357	149	151	18	100	100	0	0.662	0.699	0.695	0.684	1.628	0.699	0.859	120	567	1617	1555	-0.595	644	973	640	915	0
3	2	17	"PFN0914"	"N176_4"	10570	26160	120	882	842	229	119	122	30	100	100	0	592	579	140	153	154	18	100	100	0	1.738	1.697	1.692	1.705	1.476	1.744	0.861	120	506	1202	1149	0.797	763	439	723	426	0
3	3	17	"PFN0936"	"N181_8"	10770	26160	120	1202	1167	339	119	122	32	100	100	0	711	681	200	153	153	18	99	98	0	1.941	1.985	1.963	2.111	1.703	2.018	0.864	120	445	1641	1576	0.957	1083	558	1048	528	0
3	4	17	"PFN0938"	"N182_2"	10950	26160	120	246	243	62	116	118	29	95	85	0	314	314	67	151	152	19	99	94	0	0.798	0.779	0.747	0.745	1.936	0.770	0.605	120	391	293	290	-0.326	130	163	127	163	0
3	5	17	"PFN0940"	"N182_5"	11130	26140	150	135	138	33	119	121	32	30	8	0	144	147	24	151	153	35	5	0	0	-2.286	-4.750	1.322	1.315	4.123	1.035	0.126	156	503	9	15	Error	16	-7	19	-4	-50
3	6	17	"PFN0947"	"N185_15"	11330	26160	120	332	324	90	117	119	32	96	93	0	605	579	163	148	150	35	98	97	0	0.470	0.480	0.461	0.457	1.906	0.452	0.746	120	481	672	638	-1.088	215	457	207	431	0
3	7	17	"PFN0951"	"N185_4"	11520	26160	120	990	996	355	116	118	28	100	99	0	818	764	260	143	145	17	99	98	0	1.295	1.417	1.431	1.440	1.607	1.433	0.890	120	505	1549	1501	0.373	874	675	880	621	0
3	8	17	"PFN0953"	"N185_6"	11710	26160	120	966	968	355	114	118	29	100	100	0	747	722	255	146	148	19	98	98	0	1.418	1.483	1.431	1.503	1.818	1.503	0.842	120	488	1453	1430	0.503	852	601	854	576	0
3	9	17	"PFF1635"	"F64095_4"	11910	26150	150	132	141	53	113	116	29	39	19	0	164	176	56	148	150	19	46	20	0	1.188	1.000	1.394	1.458	3.149	1.195	0.171	156	456	35	56	0.248	19	16	28	28	-50
3	10	17	"PFF1651"	"F64732_1"	12090	26160	120	855	835	306	110	114	30	100	100	0	3206	3022	886	150	150	18	100	100	0	0.244	0.252	0.250	0.238	1.428	0.252	0.890	120	390	3801	3597	-2.036	745	3056	725	2872	0
3	11	17	"PFF1691"	"F66430_1"	12280	26160	100	176	180	48	113	117	29	82	53	0	186	184	33	148	148	18	73	52	0	1.658	1.861	1.572	1.583	3.169	2.935	0.136	80	359	101	103	0.729	63	38	67	36	0
3	12	17	"PFF1706"	"F67045_1"	12460	26140	150	120	125	32	116	117	27	25	9	0	131	133	23	145	146	18	7	3	0	-0.286	-0.750	0.920	0.865	4.289	0.066	0.002	156	562	-10	-3	Error	4	-14	9	-12	-50
3	13	17	"PFF1770"	"F69174_1"	12660	26160	110	202	207	58	116	116	26	86	71	0	188	185	35	144	145	18	70	57	0	1.955	2.220	1.806	1.886	3.079	2.824	0.242	80	427	130	132	0.967	86	44	91	41	0
3	14	17	"PFF1856"	"F72113_1"	12850	26160	120	5574	5459	1939	114	116	27	100	100	0	4816	4418	1645	145	147	17	100	100	0	1.169	1.251	1.240	1.274	1.642	1.247	0.910	120	519	10131	9618	0.225	5460	4671	5345	4273	0
3	15	17	"PFC0253"	"C664"	13060	26160	90	200	222	107	110	113	27	82	73	0	186	203	62	143	144	17	78	57	0	2.093	1.867	1.712	1.684	3.540	2.060	0.575	52	349	133	172	1.066	90	43	112	60	0
3	16	17	"PFC0263"	"C68"	13250	26160	120	125	127	31	110	113	30	28	6	0	243	249	61	138	140	19	95	86	0	0.143	0.153	0.214	0.194	3.181	0.163	0.082	120	533	120	128	-2.807	15	105	17	111	0
3	17	17	"PFC0294"	"C735"	13450	26160	150	125	125	31	110	113	29	27	7	0	130	130	18	136	138	17	10	1	0	-2.500	-2.500	1.607	1.353	3.963	0.025	0.001	156	524	9	9	Error	15	-6	15	-6	-50
3	18	17	"PFC0298"	"C739"	13620	26130	150	132	138	40	110	113	27	41	23	0	141	142	23	135	136	18	31	11	0	3.667	4.000	1.628	1.490	3.651	4.384	0.073	156	548	28	35	1.874	22	6	28	7	-50
3	19	17	"PFC0301"	"C741"	13810	26160	120	189	193	55	110	112	27	84	69	0	202	201	42	135	135	18	85	78	0	1.179	1.258	1.243	1.200	2.633	1.453	0.413	120	432	146	149	0.238	79	67	83	66	0
3	20	17	"PFL0015"	"L1_3"	13990	26140	150	115	135	110	112	114	28	23	10	0	137	146	71	135	136	17	23	8	0	1.500	2.091	1.343	1.364	4.232	1.798	0.556	156	503	5	34	0.585	3	2	23	11	-50
3	21	17	"PFM0073"	"M15459_3"	14200	26160	110	207	211	53	114	115	27	91	71	0	185	187	39	135	136	18	77	65	0	1.860	1.865	1.921	1.799	2.579	2.445	0.341	80	429	143	149	0.895	93	50	97	52	0
3	22	17	"PFM0096"	"M16857_1"	14380	26150	120	1663	1523	529	115	115	27	99	98	0	1761	1623	572	142	142	19	99	98	0	0.956	0.951	0.923	0.931	1.857	0.937	0.899	120	585	3167	2889	-0.065	1548	1619	1408	1481	0
3	1	18	"PFM0259"	"M26257_1"	10380	26330	100	284	298	94	116	118	28	97	91	0	190	185	52	150	151	18	58	51	0	4.200	5.200	3.659	3.876	2.028	4.210	0.355	80	428	208	217	2.070	168	40	182	35	0
3	2	18	"PFM0321"	"M31208_3"	10550	26330	110	1155	1141	279	119	123	31	100	100	0	514	522	109	153	154	21	100	100	0	2.870	2.770	2.832	2.798	1.386	2.958	0.852	80	407	1397	1391	1.521	1036	361	1022	369	0
3	3	18	"PFM0389"	"M3590_2"	10750	26330	150	113	114	27	119	122	30	9	1	0	128	128	25	152	154	20	4	0	0	0.250	0.208	0.800	0.879	3.251	3.871	0.009	156	536	-30	-29	-2.000	-6	-24	-5	-24	-50
3	4	18	"PFM0523"	"M42640_1"	10950	26330	150	155	159	44	116	118	29	58	32	0	164	165	30	154	154	20	32	12	0	3.900	3.909	2.206	2.029	2.911	4.189	0.077	156	484	49	54	1.963	39	10	43	11	-50
3	5	18	"PFD0044"	"D13561_3"	11130	26330	150	108	111	25	118	121	33	7	0	0	121	123	27	154	157	35	1	0	0	0.303	0.226	0.571	0.545	3.519	0.583	0.169	156	547	-43	-38	-1.722	-10	-33	-7	-31	-50
3	6	18	"PFD0057"	"D15909_4"	11340	26340	120	133	137	34	119	120	28	35	10	0	405	396	75	150	152	21	100	99	0	0.055	0.073	0.130	0.110	2.720	0.068	0.059	120	486	269	264	-4.187	14	255	18	246	0
3	7	18	"PFD0156"	"D17715_93"	11520	26330	110	193	196	54	112	114	26	90	67	0	253	248	79	144	145	19	85	81	0	0.743	0.808	0.688	0.713	2.138	0.733	0.431	80	419	190	188	-0.428	81	109	84	104	0
3	8	18	"PFD0171"	"D21102_1"	11710	26340	100	504	481	157	109	112	27	97	96	0	1217	1119	340	144	145	19	100	100	0	0.368	0.382	0.387	0.350	1.686	0.370	0.866	80	383	1468	1347	-1.442	395	1073	372	975	0
3	9	18	"PFD0194"	"D23657_11"	11900	26290	150	119	122	28	110	112	28	23	6	0	138	139	21	145	146	20	10	1	0	-1.286	-2.000	1.559	1.474	3.703	0.031	0.000	156	552	2	6	Error	9	-7	12	-6	-50
3	10	18	"PFD0273"	"D33539_50"	12080	26330	150	118	119	26	113	115	28	18	3	0	131	136	23	146	146	19	9	2	0	-0.333	-0.600	0.814	0.843	4.692	36.675	0.000	156	490	-10	-4	Error	5	-15	6	-10	-50
3	11	18	"IAX099I"	"Y_IAX099I"	12270	26330	150	112	119	34	117	123	55	6	0	0	126	127	26	148	153	42	0	0	0	0.227	-0.095	0.860	0.769	3.334	6.018	0.007	156	458	-27	-19	-2.138	-5	-22	2	-21	-50
3	12	18	"ICX188I"	"Y_ICX188I"	12460	26330	150	120	125	31	119	125	54	8	0	0	124	126	23	146	151	42	1	0	0	-0.045	-0.300	0.880	0.856	4.448	1.386	0.441	156	466	-21	-14	Error	1	-22	6	-20	-50
3	13	18	"IEX355I"	"Y_IEX355I"	12650	26330	150	112	112	27	116	118	27	10	3	0	118	119	23	144	145	19	3	0	0	0.154	0.160	0.727	0.612	3.770	2.358	0.024	156	524	-30	-29	-2.700	-4	-26	-4	-25	-50
3	14	18	"IGX361I"	"Y_IGX361I"	12840	26330	150	114	116	29	113	115	26	16	5	0	121	125	23	144	145	19	8	1	0	-0.043	-0.158	0.655	0.762	3.106	0.080	0.001	156	529	-22	-16	Error	1	-23	3	-19	-50
3	15	18	"IIX063I"	"Y_IIX063I"	13030	26330	150	106	110	29	111	114	27	14	5	0	120	123	22	143	144	19	3	1	0	0.217	0.050	0.839	0.837	3.069	4.788	0.013	156	535	-28	-21	-2.202	-5	-23	-1	-20	-50
3	16	18	"IKX121I"	"Y_IKX121I"	13230	26330	150	110	110	26	111	113	29	11	1	0	117	119	24	140	142	19	4	1	0	0.043	0.048	0.739	0.788	3.865	4.715	0.008	156	504	-24	-22	-4.524	-1	-23	-1	-21	-50
3	17	18	"Z_1_50"	"Z_1_50"	13430	26340	120	366	365	111	111	115	30	99	97	0	917	856	244	137	139	17	99	99	0	0.327	0.353	0.338	0.345	1.898	0.335	0.771	120	426	1035	973	-1.613	255	780	254	719	0
3	18	18	"Z_1_70"	"Z_1_70"	13620	26350	120	955	954	382	111	113	26	99	98	0	2735	2609	787	137	138	17	100	100	0	0.325	0.341	0.328	0.308	1.519	0.349	0.874	120	500	3442	3315	-1.622	844	2598	843	2472	0
3	19	18	"Z_1_90"	"Z_1_90"	13810	26350	120	2046	1912	802	112	113	28	99	98	0	5576	5223	1616	137	138	18	100	100	0	0.356	0.354	0.348	0.306	1.741	0.360	0.891	120	487	7373	6886	-1.492	1934	5439	1800	5086	0
3	20	18	"Z_2_10"	"Z_2_10"	13990	26330	150	111	116	35	113	115	28	14	4	0	128	128	23	136	137	17	13	2	0	0.250	-0.375	0.845	1.043	3.663	3.119	0.124	156	554	-10	-5	-2.000	-2	-8	3	-8	-50
3	21	18	"Z_2_30"	"Z_2_30"	14180	26330	150	111	116	29	115	118	28	19	2	0	122	125	22	136	137	17	8	3	0	0.286	-0.091	1.000	0.991	3.629	11.871	0.006	156	605	-18	-10	-1.807	-4	-14	1	-11	-50
3	22	18	"Z_2_50"	"Z_2_50"	14380	26350	120	2691	2545	906	116	119	28	100	100	0	2216	2027	577	141	142	18	100	100	0	1.241	1.288	1.307	1.218	1.595	1.342	0.897	120	599	4650	4315	0.311	2575	2075	2429	1886	0
3	1	19	"Z_3_90"	"Z_3_90"	10390	26530	120	5579	5415	1682	119	122	29	100	100	0	12836	11732	3686	158	159	21	100	100	0	0.431	0.458	0.454	0.476	1.630	0.443	0.923	120	483	18138	16870	-1.215	5460	12678	5296	11574	0
3	2	19	"Z_4_10"	"Z_4_10"	10560	26520	150	126	126	31	124	126	31	16	3	0	138	141	29	156	158	22	9	1	0	-0.111	-0.133	0.986	1.091	3.472	1.924	0.057	156	532	-16	-13	Error	2	-18	2	-15	-50
3	3	19	"Z_4_30"	"Z_4_30"	10750	26520	150	124	126	31	122	124	30	15	4	0	131	133	26	154	156	21	7	0	0	-0.087	-0.190	0.703	0.689	3.442	8.786	0.002	156	585	-21	-17	Error	2	-23	4	-21	-50
3	4	19	"Z_4_50"	"Z_4_50"	10960	26530	120	4821	4497	1906	120	123	29	100	100	0	3637	3583	1596	154	157	20	97	97	0	1.350	1.276	1.297	1.413	1.902	1.263	0.928	120	479	8184	7806	0.433	4701	3483	4377	3429	0
3	5	19	"Z_4_70"	"Z_4_70"	11160	26530	120	13137	12910	5432	120	124	31	100	100	0	9799	9488	4004	160	161	20	100	100	0	1.350	1.371	1.369	1.482	1.836	1.379	0.938	120	482	22656	22118	0.433	13017	9639	12790	9328	0
3	6	19	"Z_4_90"	"Z_4_90"	11350	26530	120	20681	19908	6925	118	122	31	100	100	0	15695	14210	5463	157	159	21	100	100	0	1.323	1.408	1.373	1.562	1.969	1.399	0.912	120	418	36101	33843	0.404	20563	15538	19790	14053	0
3	7	19	"Z_6_30"	"Z_6_30"	11510	26520	150	140	142	37	117	120	30	41	18	0	141	139	23	149	152	21	8	1	0	-2.875	-2.500	1.667	1.723	4.280	9.589	0.008	156	515	15	15	Error	23	-8	25	-10	-50
3	8	19	"Z_6_50"	"Z_6_50"	11700	26520	150	114	118	28	112	116	29	23	3	0	127	129	24	147	148	19	8	0	0	-0.100	-0.333	0.747	0.804	4.363	0.108	0.003	156	657	-18	-12	Error	2	-20	6	-18	-50
3	9	19	"Z_6_70"	"Z_6_70"	11910	26540	120	206	204	59	110	114	28	84	73	0	213	217	41	147	149	25	85	64	0	1.455	1.343	1.407	1.433	2.455	1.625	0.390	120	577	162	164	0.541	96	66	94	70	0
3	10	19	"Z_6_90"	"Z_6_90"	12100	26530	120	431	436	117	112	115	27	100	100	0	392	393	81	147	151	27	98	98	0	1.302	1.317	1.315	1.327	1.639	1.368	0.769	120	477	564	570	0.381	319	245	324	246	0
3	11	19	"Z_7_10"	"Z_7_10"	12280	26520	150	115	119	27	116	123	52	4	0	0	131	132	27	148	154	40	3	0	0	0.059	-0.188	0.821	0.799	3.765	1.438	0.392	156	528	-18	-13	-4.087	-1	-17	3	-16	-50
3	12	19	"Z_7_30"	"Z_7_30"	12470	26520	150	119	121	30	117	124	53	5	0	0	125	128	23	149	154	40	1	0	0	-0.083	-0.190	0.969	0.965	3.643	1.404	0.428	156	511	-22	-17	Error	2	-24	4	-21	-50
3	13	19	"PFI17646"	"oPFI17646"	12660	26530	120	314	316	96	113	115	28	96	95	0	417	421	97	145	147	20	100	99	0	0.739	0.736	0.758	0.699	1.708	0.758	0.697	120	441	473	479	-0.436	201	272	203	276	0
3	14	19	"PFN0256"	"oPFN0256"	12850	26530	120	475	459	134	112	114	29	99	99	0	812	787	223	144	146	19	98	98	0	0.543	0.540	0.529	0.559	1.928	0.522	0.830	120	450	1031	990	-0.880	363	668	347	643	0
3	15	19	"PFG0021"	"oPFG0021"	13040	26520	150	107	113	28	112	115	30	15	3	0	124	125	24	142	144	18	7	0	0	0.278	-0.059	0.771	0.787	3.370	10.769	0.004	156	497	-23	-16	-1.848	-5	-18	1	-17	-50
3	16	19	"PFF72433"	"oPFF72433"	13230	26520	150	113	115	28	113	116	29	16	2	0	130	130	23	142	144	18	12	1	0	0.000	-0.167	1.000	0.857	3.650	12.629	0.003	156	543	-12	-10	Error	0	-12	2	-12	-50
3	17	19	"PFJ12787"	"oPFJ12787"	13420	26520	150	120	122	29	115	118	28	19	5	0	126	127	21	143	144	18	4	0	0	-0.294	-0.438	0.825	0.985	4.143	38.562	0.000	156	586	-12	-9	Error	5	-17	7	-16	-50
3	18	19	"PFG0023"	"oPFG0023"	13620	26530	120	8396	8423	2811	116	118	27	100	100	0	9981	9885	3364	146	147	18	100	100	0	0.842	0.853	0.823	0.908	1.888	0.839	0.901	120	542	18115	18046	-0.248	8280	9835	8307	9739	0
3	19	19	"PFJ12789"	"oPFJ12789"	13820	26540	100	186	183	34	120	123	32	81	52	0	206	203	31	148	150	20	80	70	0	1.138	1.145	1.016	1.139	2.674	1.400	0.249	80	449	124	118	0.186	66	58	63	55	0
3	20	19	"PFBL B0077"	"oPFBLOB0077"	14010	26530	130	347	349	109	113	117	29	99	97	0	690	685	201	142	143	18	98	98	0	0.427	0.435	0.415	0.424	1.960	0.413	0.721	120	585	782	779	-1.228	234	548	236	543	0
3	21	19	"PFF72437"	"oPFF72437"	14200	26530	120	1339	1334	438	116	119	27	100	100	0	1217	1194	400	138	141	17	95	95	0	1.133	1.153	1.166	1.169	1.667	1.143	0.887	120	563	2302	2274	0.181	1223	1079	1218	1056	0
3	22	19	"PFL0043"	"oPFL0043"	14400	26530	110	145	154	43	118	119	28	48	30	0	167	167	24	145	147	19	52	31	0	1.227	1.636	1.728	1.467	2.704	4.647	0.054	80	529	49	58	0.295	27	22	36	22	0
3	1	20	"PFBL B0079"	"oPFBLOB0079"	10390	26680	150	133	135	33	121	123	31	29	8	0	153	152	24	159	160	24	8	1	0	-2.000	-2.000	1.768	1.778	3.686	3.807	0.021	156	722	6	7	Error	12	-6	14	-7	-50
3	2	20	"PFF72438"	"oPFF72438"	10580	26720	120	6213	6041	1946	128	130	32	100	100	0	5762	5419	1962	159	160	20	100	100	0	1.086	1.124	1.092	1.165	1.425	1.099	0.929	120	514	11688	11173	0.119	6085	5603	5913	5260	0
3	3	20	"PFH0006"	"oPFH0006"	10770	26720	120	1336	1322	399	124	127	33	100	100	0	1872	1785	489	160	161	21	100	100	0	0.708	0.737	0.723	0.740	1.435	0.732	0.920	120	489	2924	2823	-0.498	1212	1712	1198	1625	0
3	4	20	"PFBL B0083"	"oPFBLOB0083"	10950	26710	150	131	134	34	120	122	29	26	10	0	139	142	27	159	161	21	10	1	0	-0.550	-0.824	0.700	0.829	3.598	0.085	0.002	156	576	-9	-3	Error	11	-20	14	-17	-50
3	5	20	"PFBL B0084"	"oPFBLOB0084"	11140	26710	150	122	123	30	120	123	30	16	3	0	142	143	26	157	159	21	9	2	0	-0.133	-0.214	0.771	0.824	3.929	9.456	0.005	156	618	-13	-11	Error	2	-15	3	-14	-50
3	6	20	"PFM60485"	"oPFM60485"	11350	26720	120	947	965	368	117	120	31	100	99	0	1321	1240	431	153	156	20	98	97	0	0.711	0.780	0.780	0.785	1.588	0.787	0.893	120	473	1998	1935	-0.493	830	1168	848	1087	0
3	7	20	"PFN0258"	"oPFN0258"	11520	26710	150	115	122	32	118	121	31	15	5	0	130	133	23	149	151	19	8	3	0	0.158	-0.250	0.842	0.877	3.203	9.309	0.004	156	576	-22	-12	-2.663	-3	-19	4	-16	-50
3	8	20	"PFM60486"	"oPFM60486"	11730	26720	120	779	758	268	114	118	29	100	98	0	650	650	234	148	150	18	96	95	0	1.325	1.283	1.264	1.310	1.503	1.251	0.879	120	508	1167	1146	0.406	665	502	644	502	0
3	9	20	"PFK12896"	"oPFK12896"	11910	26730	120	361	370	117	115	118	28	95	95	0	567	555	128	149	152	26	99	99	0	0.589	0.628	0.627	0.605	1.702	0.647	0.777	120	494	664	661	-0.765	246	418	255	406	0
3	10	20	"PFN0259"	"oPFN0259"	12110	26730	120	3603	3369	1186	118	120	27	100	100	0	1545	1502	373	149	152	26	100	100	0	2.496	2.403	2.455	2.242	1.491	2.578	0.917	120	503	4881	4604	1.320	3485	1396	3251	1353	0
3	11	20	"PFL0046"	"oPFL0046"	12290	26720	120	2903	2767	979	116	120	30	100	100	0	1159	1098	378	149	151	19	99	98	0	2.759	2.793	2.710	2.882	1.711	2.842	0.901	120	511	3797	3600	1.464	2787	1010	2651	949	0
3	12	20	"PFD66984"	"oPFD66984"	12490	26720	130	1171	1164	390	112	116	28	100	100	0	1342	1278	441	148	150	19	100	99	0	0.887	0.931	0.893	0.992	1.732	0.913	0.900	120	435	2253	2182	-0.173	1059	1194	1052	1130	0
3	13	20	"PFD66985"	"oPFD66985"	12660	26710	150	108	113	30	113	114	27	17	5	0	130	132	26	145	146	17	12	3	0	0.333	0.000	1.077	1.167	4.090	6.863	0.008	156	482	-20	-13	-1.585	-5	-15	0	-13	-50
3	14	20	"PFL0047"	"oPFL0047"	12860	26730	120	927	920	331	113	116	29	100	99	0	728	709	216	144	147	17	100	99	0	1.394	1.428	1.437	1.418	1.662	1.455	0.890	120	350	1398	1372	0.479	814	584	807	565	0
3	15	20	"PFF72478"	"oPFF72478"	12970	26710	150	471	566	404	113	117	29	82	77	0	511	512	312	144	147	17	78	75	0	0.975	1.231	1.204	1.167	1.929	1.150	0.863	156	527	725	821	-0.036	358	367	453	368	-50
3	16	20	"PFL0097"	"oPFL0097"	13160	26730	120	949	942	297	113	116	28	100	100	0	707	668	159	145	147	18	100	100	0	1.488	1.585	1.547	1.542	1.426	1.661	0.893	120	508	1398	1352	0.573	836	562	829	523	0
3	17	20	"PFBL B0142"	"oPFBLOB0142"	13350	26730	120	464	459	147	113	116	28	99	95	0	981	942	303	143	145	18	99	99	0	0.419	0.433	0.413	0.427	1.614	0.416	0.842	120	462	1189	1145	-1.255	351	838	346	799	0
3	18	20	"PFI17693"	"oPFI17693"	13530	26740	130	2408	2355	1001	115	118	29	100	99	0	3582	3642	1292	145	147	20	100	100	0	0.667	0.641	0.630	0.586	1.665	0.646	0.878	120	430	5730	5737	-0.584	2293	3437	2240	3497	0
3	19	20	"PFI17695"	"oPFI17695"	13730	26730	130	26180	24976	8920	124	127	33	100	100	0	11551	11226	4207	153	155	22	98	98	0	2.286	2.244	2.232	2.366	1.721	2.275	0.920	120	478	37454	35925	1.193	26056	11398	24852	11073	0
3	20	20	"PFH0024"	"oPFH0024"	13930	26740	120	456	454	145	125	129	32	98	97	0	687	651	194	151	153	22	99	98	0	0.618	0.658	0.632	0.652	1.907	0.646	0.807	120	424	867	829	-0.695	331	536	329	500	0
3	21	20	"PFBL B0147"	"oPFBLOB0147"	14120	26740	120	295	301	89	120	121	29	97	93	0	187	191	36	142	145	18	83	69	0	3.889	3.694	3.500	3.614	2.171	4.459	0.378	120	374	220	230	1.959	175	45	181	49	0
3	22	20	"PFF72481"	"oPFF72481"	14310	26740	120	1897	1888	639	120	123	30	100	100	0	740	723	212	146	149	24	99	96	0	2.992	3.064	3.055	3.213	1.559	3.234	0.912	120	459	2371	2345	1.581	1777	594	1768	577	0
3	1	21	"PFJ12809"	"oPFJ12809"	10380	26900	150	125	127	27	121	125	33	16	1	0	149	147	23	154	156	24	9	0	0	-0.800	-0.857	1.075	1.162	3.784	6.291	0.011	156	677	-1	-1	Error	4	-5	6	-7	-50
3	2	21	"PFH0027"	"oPFH0027"	10520	26930	120	228	229	61	125	127	30	88	77	0	212	210	50	157	157	19	75	62	0	1.873	1.962	1.708	1.632	3.176	1.981	0.351	120	275	158	157	0.905	103	55	104	53	0
3	3	21	"PFF72482"	"oPFF72482"	10700	26930	120	896	885	326	125	127	32	100	100	0	1879	1770	612	156	159	21	100	100	0	0.447	0.471	0.464	0.459	1.664	0.462	0.879	120	435	2494	2374	-1.160	771	1723	760	1614	0
3	4	21	"PFG0045"	"oPFG0045"	10890	26920	120	555	568	197	119	120	29	99	96	0	504	478	141	158	161	22	96	94	0	1.260	1.403	1.376	1.482	1.999	1.453	0.770	120	468	782	769	0.334	436	346	449	320	0
3	5	21	"PFF72484"	"oPFF72484"	11080	26920	120	541	508	160	119	121	30	98	95	0	550	518	160	155	157	20	94	94	0	1.068	1.072	1.050	1.048	1.523	1.058	0.811	120	430	817	752	0.095	422	395	389	363	0
3	6	21	"PFI17704"	"oPFI17704"	11280	26920	130	1125	1096	384	117	120	30	100	98	0	1648	1523	544	150	152	19	100	99	0	0.673	0.713	0.690	0.752	1.637	0.699	0.883	120	471	2506	2352	-0.572	1008	1498	979	1373	0
3	7	21	"PFH0030"	"oPFH0030"	11470	26930	120	387	372	115	116	119	30	97	94	0	766	753	221	148	149	18	100	100	0	0.439	0.423	0.404	0.399	1.736	0.405	0.752	120	407	889	861	-1.189	271	618	256	605	0
3	8	21	"PFM60518"	"oPFM60518"	11660	26920	120	1049	1079	384	116	119	29	100	100	0	804	780	269	146	148	18	99	97	0	1.418	1.519	1.554	1.612	1.845	1.527	0.850	120	430	1591	1597	0.504	933	658	963	634	0
3	9	21	"PFL0104"	"oPFL0104"	11850	26920	120	513	514	170	114	116	28	99	99	0	412	398	111	148	150	19	95	94	0	1.511	1.600	1.530	1.578	1.868	1.661	0.786	120	416	663	650	0.596	399	264	400	250	0
3	10	21	"PFI17705"	"oPFI17705"	12050	26920	130	2194	2197	751	115	118	27	100	100	0	2025	1989	709	150	152	18	99	98	0	1.109	1.132	1.102	1.179	1.675	1.121	0.882	120	448	3954	3921	0.149	2079	1875	2082	1839	0
3	11	21	"PFBL B0155"	"oPFBLOB0155"	12240	26920	130	589	583	175	118	121	29	98	97	0	366	362	97	148	149	20	95	92	0	2.161	2.173	2.191	2.277	1.634	2.216	0.824	120	482	689	679	1.111	471	218	465	214	0
3	12	21	"PFBL B0157"	"oPFBLOB0157"	12470	26900	150	122	121	25	114	118	29	17	2	0	131	131	22	146	146	20	5	0	0	-0.533	-0.467	0.889	1.070	4.011	5.289	0.010	156	610	-7	-8	Error	8	-15	7	-15	-50
3	13	21	"PFD67005"	"oPFD67005"	12660	26900	150	110	114	27	111	114	26	19	6	0	129	130	24	144	145	18	9	1	0	0.067	-0.214	0.762	0.894	3.243	3.175	0.012	156	457	-16	-11	-3.907	-1	-15	3	-14	-50
3	14	21	"PFD67007"	"oPFD67007"	12850	26900	150	120	122	31	113	115	29	22	5	0	133	132	26	142	145	17	16	5	0	-0.778	-0.900	1.000	1.159	3.458	61.064	0.000	156	385	-2	-1	Error	7	-9	9	-10	-50
3	15	21	"PFM60523"	"oPFM60523"	13000	26930	120	405	405	116	114	118	29	98	97	0	702	691	170	146	148	18	100	100	0	0.523	0.534	0.521	0.506	1.619	0.517	0.782	120	334	847	836	-0.934	291	556	291	545	0
3	16	21	"PFL0108"	"oPFL0108"	13190	26930	120	459	464	125	113	116	28	100	98	0	392	389	87	145	146	23	98	97	0	1.401	1.439	1.407	1.432	1.632	1.499	0.762	120	449	593	595	0.486	346	247	351	244	0
3	17	21	"A10325_30a"	"A10325_30a"	13420	26900	150	113	113	29	113	115	27	19	3	0	125	126	25	141	142	26	7	0	0	0.000	0.000	0.921	1.016	3.705	0.854	0.021	156	478	-16	-15	Error	0	-16	0	-15	-50
3	18	21	"A10325_30c"	"A10325_30c"	13610	26900	150	114	115	28	116	118	31	11	2	0	132	130	26	141	141	22	10	1	0	0.222	0.091	1.000	0.945	3.577	2.524	0.023	156	400	-11	-12	-2.170	-2	-9	-1	-11	-50
3	19	21	"A10325_30e"	"A10325_30e"	13800	26900	150	114	115	27	120	123	33	11	0	0	124	125	31	143	144	23	7	1	0	0.316	0.278	0.773	0.734	3.742	1.480	0.040	156	404	-25	-23	-1.663	-6	-19	-5	-18	-50
3	20	21	"A10325_30g"	"A10325_30g"	13990	26900	150	118	119	30	120	121	27	14	5	0	127	127	23	142	144	23	3	0	0	0.133	0.067	1.043	1.066	3.364	4.282	0.014	156	382	-17	-16	-2.907	-2	-15	-1	-15	-50
3	21	21	"A10325_30i"	"A10325_30i"	14160	26870	150	110	115	33	121	123	30	11	5	0	136	138	22	138	138	23	12	3	0	5.500	100000.000	1.500	1.649	4.363	11.188	0.003	156	485	-13	-6	2.459	-11	-2	-6	0	-50
3	22	21	"E598_1a"	"E598_1a"	14370	26840	150	130	179	254	117	120	30	30	13	0	140	167	111	143	144	24	18	7	0	-4.333	2.583	1.783	1.647	2.576	4.482	0.009	156	894	10	86	Error	13	-3	62	24	-50
3	1	22	"F48446_9e"	"F48446_9e"	10380	27070	150	134	156	119	121	125	32	26	12	0	157	475	2095	153	155	26	19	9	0	3.250	0.109	1.000	0.974	4.558	0.033	0.275	156	783	17	357	1.700	13	4	35	322	-50
3	2	22	"F48446_9g"	"F48446_9g"	10550	27060	150	134	134	36	122	124	31	28	10	0	148	151	28	152	155	19	15	4	0	-3.000	-12.000	1.500	1.526	3.762	0.143	0.008	156	525	8	11	Error	12	-4	12	-1	-50
3	3	22	"F48446_9i"	"F48446_9i"	10720	27110	120	225	224	52	117	119	28	94	80	0	232	228	45	151	152	20	86	76	0	1.333	1.390	1.316	1.397	2.433	1.565	0.378	120	555	189	184	0.415	108	81	107	77	0
3	4	22	"I12861_2a"	"I12861_2a"	10950	27090	150	111	112	27	113	117	31	10	2	0	134	130	30	149	150	20	9	1	0	0.133	0.053	0.655	0.759	4.200	1.106	0.039	156	753	-17	-20	-2.907	-2	-15	-1	-19	-50
3	5	22	"I12861_2c"	"I12861_2c"	11140	27090	150	113	113	24	112	117	29	15	0	0	136	132	31	149	150	19	10	2	0	-0.077	-0.059	0.706	0.812	4.344	1.821	0.027	156	672	-12	-16	Error	1	-13	1	-17	-50
3	6	22	"I12861_2e"	"I12861_2e"	11330	27090	150	122	211	548	115	118	29	22	11	0	140	192	387	152	153	20	14	7	0	-0.583	2.400	0.784	0.923	3.954	1.491	0.776	156	656	-5	136	Error	7	-12	96	40	-50
3	7	22	"J512_2i"	"J512_2i"	11520	27090	150	116	117	27	117	119	29	16	0	0	132	127	27	151	151	21	3	0	0	0.053	0.000	0.688	0.860	3.214	1.798	0.036	156	651	-20	-24	-4.248	-1	-19	0	-24	-50
3	8	22	"Ks592_1a"	"Ks592_1a"	11710	27090	150	116	116	30	115	117	28	15	3	0	136	133	25	146	148	20	5	1	0	-0.100	-0.077	0.926	0.945	3.883	3.655	0.018	156	660	-9	-12	Error	1	-10	1	-13	-50
3	9	22	"Ks592_1c"	"Ks592_1c"	11900	27090	150	114	115	26	113	116	28	16	5	0	129	129	27	147	148	19	6	1	0	-0.056	-0.111	0.755	0.860	4.316	3.103	0.007	156	675	-17	-16	Error	1	-18	2	-18	-50
3	10	22	"Ks592_1e"	"Ks592_1e"	12090	27090	150	114	118	34	113	117	28	16	5	0	132	132	26	148	149	20	9	0	0	-0.063	-0.313	0.867	0.911	4.062	3.759	0.025	156	671	-15	-11	Error	1	-16	5	-16	-50
3	11	22	"Ks592_1g"	"Ks592_1g"	12280	27090	150	113	114	27	114	117	28	15	2	0	124	125	25	147	148	19	5	0	0	0.043	0.000	0.642	0.837	4.027	1.924	0.020	156	695	-24	-22	-4.524	-1	-23	0	-22	-50
3	12	22	"Ks592_1i"	"Ks592_1i"	12430	27120	120	780	753	206	113	116	27	100	99	0	1181	1117	250	147	148	19	100	100	0	0.645	0.660	0.668	0.634	1.408	0.662	0.912	120	560	1701	1610	-0.632	667	1034	640	970	0
3	13	22	"EMPTY"	"EMPTY"	12660	27090	150	134	150	62	110	113	28	47	30	0	163	187	64	145	146	20	48	36	0	1.333	0.952	1.053	0.917	2.740	1.009	0.389	156	771	42	82	0.415	24	18	40	42	-75
3	14	22	"EMPTY"	"EMPTY"	12850	27090	150	138	161	72	111	113	26	50	36	0	167	192	71	144	146	20	51	38	0	1.174	1.042	1.057	1.196	3.444	1.134	0.476	156	631	50	98	0.231	27	23	50	48	-75
3	15	22	"EMPTY"	"EMPTY"	13040	27090	150	139	162	69	111	113	27	51	35	0	167	188	56	145	146	20	50	37	0	1.273	1.186	1.328	1.255	2.941	1.290	0.414	156	621	50	94	0.348	28	22	51	43	-75
3	16	22	"EMPTY"	"EMPTY"	13230	27090	150	131	139	48	110	111	28	42	26	0	162	169	38	143	145	24	41	23	0	1.105	1.115	1.189	1.334	3.157	1.336	0.197	156	694	40	55	0.144	21	19	29	26	-75
3	17	22	"EMPTY"	"EMPTY"	13420	27090	150	136	148	53	109	111	27	50	32	0	162	179	50	139	141	24	47	35	0	1.174	0.975	1.005	0.986	3.429	1.188	0.221	156	703	50	79	0.231	27	23	39	40	-75
3	18	22	"EMPTY"	"EMPTY"	13610	27090	150	121	140	56	107	110	29	40	28	0	165	173	41	139	140	19	53	41	0	0.538	0.971	1.084	1.007	3.136	1.667	0.268	156	678	40	67	-0.893	14	26	33	34	-75
3	19	22	"EMPTY"	"EMPTY"	13800	27090	150	104	107	25	107	110	26	16	3	0	142	143	18	138	139	18	22	3	0	-0.750	0.000	1.187	1.226	3.645	0.007	0.000	156	678	1	5	Error	-3	4	0	5	-75
3	20	22	"EMPTY"	"EMPTY"	13990	27090	150	113	115	28	108	112	33	16	1	0	147	147	18	140	142	21	21	3	0	0.714	1.000	1.300	1.177	3.803	12.757	0.004	156	691	12	14	-0.485	5	7	7	7	-75
3	21	22	"EMPTY"	"EMPTY"	14180	27090	150	108	110	23	111	115	33	5	0	0	142	143	18	138	140	23	16	1	0	-0.750	-0.200	1.000	1.235	2.806	20.227	0.001	156	773	1	4	Error	-3	4	-1	5	-75
3	22	22	"EMPTY"	"EMPTY"	14370	27090	150	115	118	30	112	115	29	17	3	0	147	149	19	142	142	20	23	4	0	0.600	0.857	2.176	1.628	3.845	0.027	0.000	156	1029	8	13	-0.737	3	5	6	7	-75
4	1	1	"PFA0039"	"A1411_1"	14810	23140	140	8058	7118	2669	111	112	27	100	100	0	8055	7624	2229	136	137	16	100	100	0	1.004	0.936	0.978	0.865	1.864	0.966	0.932	156	740	15866	14495	0.005	7947	7919	7007	7488	0
4	2	1	"PFA0101"	"A21885_1"	15000	23140	140	5910	5729	2387	109	110	26	100	100	0	9365	8928	3768	138	139	18	100	98	0	0.629	0.639	0.599	0.686	2.094	0.621	0.898	156	656	15028	14410	-0.670	5801	9227	5620	8790	0
4	3	1	"PFA0019"	"A11546_1"	15180	23140	130	462	473	114	109	111	26	100	100	0	406	400	81	140	142	19	100	100	0	1.327	1.400	1.418	1.407	1.462	1.434	0.798	120	573	619	624	0.408	353	266	364	260	0
4	4	1	"PFA0144"	"A31870_1"	15370	23140	130	7547	7249	1879	110	114	29	100	100	0	8629	7939	1858	139	140	18	100	100	0	0.876	0.915	0.928	0.917	1.322	0.893	0.922	120	596	15927	14939	-0.191	7437	8490	7139	7800	0
4	5	1	"PFA0009"	"A10325_29"	15560	23150	140	678	668	231	107	111	28	97	94	0	10272	9612	3349	135	137	18	100	100	0	0.056	0.059	0.059	0.057	1.484	0.057	0.902	156	668	10708	10038	-4.150	571	10137	561	9477	0
4	6	1	"PFA0012"	"A10325_32"	15750	23140	130	515	522	107	107	110	29	100	100	0	11999	11216	2583	137	138	18	100	100	0	0.034	0.037	0.036	0.038	1.508	0.034	0.839	120	583	12270	11494	-4.862	408	11862	415	11079	0
4	7	1	"PFA0030"	"A12797_1"	15930	23140	130	4041	3828	953	109	113	32	100	100	0	1781	1660	397	136	139	31	100	100	0	2.390	2.440	2.440	2.458	1.263	2.413	0.929	120	610	5577	5243	1.257	3932	1645	3719	1524	0
4	8	1	"PFB0005"	"B11"	16130	23150	140	216	234	92	106	110	30	94	80	0	193	202	42	131	135	30	88	53	0	1.774	1.803	1.824	1.711	1.987	2.105	0.442	156	690	172	199	0.827	110	62	128	71	0
4	9	1	"PFB0219"	"B57"	16330	23140	120	215	238	92	107	110	26	92	81	0	166	184	67	131	132	17	75	50	0	3.086	2.472	2.783	2.792	2.939	2.383	0.360	120	567	143	184	1.626	108	35	131	53	0
4	10	1	"PFB0285"	"B92"	16520	23160	130	147	162	60	104	105	26	70	40	0	233	233	45	126	129	23	95	91	0	0.402	0.542	0.500	0.462	2.301	0.699	0.405	120	571	150	165	-1.315	43	107	58	107	0
4	11	1	"PFB0008"	"B114"	16710	23140	130	1939	1925	440	104	106	26	100	100	0	1240	1204	299	127	129	25	100	100	0	1.649	1.691	1.690	1.733	1.365	1.657	0.914	120	623	2948	2898	0.721	1835	1113	1821	1077	0
4	12	1	"PFB0034"	"B165"	16900	23150	130	1550	1571	479	103	105	27	100	100	0	1236	1206	317	127	129	19	100	100	0	1.305	1.361	1.337	1.357	1.363	1.407	0.879	120	595	2556	2547	0.384	1447	1109	1468	1079	0
4	13	1	"PFB0089"	"B319"	17100	23150	140	2373	2180	859	102	104	27	99	98	0	4028	3686	1193	124	125	14	100	100	0	0.582	0.583	0.607	0.526	1.847	0.593	0.933	156	697	6175	5640	-0.782	2271	3904	2078	3562	0
4	14	1	"PFB0104"	"B351"	17280	23140	130	240	276	113	104	105	25	100	95	0	201	211	50	124	126	15	95	90	0	1.766	1.977	2.000	1.986	1.939	2.333	0.643	120	598	213	259	0.821	136	77	172	87	0
4	15	1	"PFB0113"	"B372"	17480	23150	130	1942	1874	361	102	106	25	100	100	0	1259	1236	156	125	125	16	100	100	0	1.623	1.595	1.590	1.570	1.210	1.633	0.942	120	650	2974	2883	0.698	1840	1134	1772	1111	0
4	16	1	"PFB0116"	"B380"	17680	23150	120	315	322	73	102	107	62	100	90	0	221	223	41	125	127	19	99	92	0	2.219	2.245	2.344	2.339	1.623	2.473	0.624	120	537	309	318	1.150	213	96	220	98	0
4	17	1	"PFB0118"	"B383"	17860	23140	130	2676	2566	565	102	106	58	100	100	0	1948	1859	399	121	124	18	100	100	0	1.409	1.418	1.427	1.423	1.234	1.424	0.944	120	627	4401	4202	0.495	2574	1827	2464	1738	0
4	18	1	"PFB0140"	"B432"	18050	23140	130	1130	1132	228	100	103	25	100	100	0	1628	1589	310	120	122	16	100	100	0	0.683	0.703	0.702	0.703	1.251	0.679	0.922	120	652	2538	2501	-0.550	1030	1508	1032	1469	0
4	19	1	"PFC0315"	"C9"	18250	23140	140	206	223	84	100	102	24	93	85	0	195	196	47	116	117	16	93	85	0	1.342	1.538	1.505	1.444	1.914	1.844	0.592	156	726	185	203	0.424	106	79	123	80	0
4	20	1	"PFC0207"	"C56"	18430	23150	130	576	569	124	101	102	25	100	100	0	580	586	94	118	119	15	100	100	0	1.028	1.000	1.014	0.979	1.353	1.022	0.849	120	580	937	936	0.040	475	462	468	468	0
4	21	1	"PFC0316"	"C96"	18630	23150	130	758	765	174	100	103	27	100	99	0	519	527	95	118	119	18	100	100	0	1.641	1.626	1.637	1.592	1.446	1.695	0.862	120	659	1059	1074	0.714	658	401	665	409	0
4	22	1	"PFC0007"	"C114"	18830	23150	130	862	840	202	101	105	28	100	100	0	559	557	84	121	138	246	99	22	0	1.737	1.695	1.715	1.645	1.365	1.819	0.878	120	747	1199	1175	0.797	761	438	739	436	0
4	1	2	"PFC0021"	"C134"	14840	23330	140	592	600	165	111	113	28	100	100	0	449	430	96	135	137	18	99	98	0	1.532	1.658	1.625	1.684	1.536	1.742	0.838	156	651	795	784	0.615	481	314	489	295	0
4	2	2	"PFC0034"	"C161"	15030	23330	130	3026	2958	765	110	113	26	100	100	0	2149	2085	455	136	138	19	100	100	0	1.449	1.461	1.451	1.442	1.274	1.498	0.910	120	397	4929	4797	0.535	2916	2013	2848	1949	0
4	3	2	"PFJ0545"	"J687_3"	15220	23330	140	309	308	85	109	112	27	98	94	0	267	267	55	136	138	19	97	94	0	1.527	1.519	1.565	1.514	1.941	1.638	0.701	156	510	331	330	0.610	200	131	199	131	0
4	4	2	"PFK0100"	"Km695_2"	15400	23330	120	390	415	106	110	115	30	100	100	0	292	301	49	134	136	19	100	100	0	1.772	1.826	1.825	1.816	1.433	2.014	0.752	120	444	438	472	0.826	280	158	305	167	0
4	5	2	"PFK0134"	"Km993_1"	15600	23330	140	448	446	129	110	114	30	98	97	0	662	642	140	133	135	18	100	100	0	0.639	0.660	0.634	0.623	1.561	0.665	0.829	156	435	867	845	-0.646	338	529	336	509	0
4	6	2	"PFK0052"	"Km3535_1"	15790	23330	120	377	393	99	110	113	28	100	100	0	300	302	51	137	137	17	100	99	0	1.638	1.715	1.661	1.704	1.508	1.843	0.723	120	365	430	448	0.712	267	163	283	165	0
4	7	2	"PFK0059"	"Km3703_4"	15980	23330	130	613	612	122	110	114	28	100	100	0	648	634	92	132	135	34	100	100	0	0.975	1.000	1.010	0.985	1.372	0.997	0.841	120	466	1019	1004	-0.037	503	516	502	502	0
4	8	2	"PFK0303"	"Kn267_1"	16170	23330	140	586	564	164	108	118	96	98	94	0	511	488	121	129	257	1717	0	0	0	1.251	1.270	1.267	1.288	1.467	1.302	0.847	156	516	860	815	0.323	478	382	456	359	0
4	9	2	"PFK0297"	"Kn2497_2"	16360	23330	130	1560	1495	331	109	112	27	100	100	0	887	858	183	131	133	20	100	100	0	1.919	1.906	1.901	1.916	1.229	1.874	0.926	120	471	2207	2113	0.941	1451	756	1386	727	0
4	10	2	"PFK0436"	"Kn5150_1"	16560	23330	140	6354	5782	2096	108	113	48	100	99	0	9228	8366	2794	127	134	55	100	99	0	0.686	0.689	0.700	0.675	1.934	0.688	0.926	156	541	15347	13913	-0.543	6246	9101	5674	8239	0
4	11	2	"PFK0536"	"Kn8928_1"	16760	23340	140	1543	1550	518	106	108	26	99	99	0	1024	1039	279	127	130	20	100	100	0	1.602	1.583	1.565	1.497	1.518	1.679	0.905	156	540	2334	2356	0.680	1437	897	1444	912	0
4	12	2	"PFK0544"	"Kn9335_1"	16940	23330	130	1101	1060	237	104	108	30	100	100	0	503	499	91	127	128	18	100	100	0	2.652	2.570	2.590	2.594	1.323	2.639	0.875	120	477	1373	1328	1.407	997	376	956	372	0
4	13	2	"PFK0875"	"Ks2_1"	17130	23340	130	665	692	146	108	110	26	100	100	0	430	438	70	127	128	17	100	100	0	1.838	1.878	1.862	1.870	1.349	1.966	0.835	120	458	860	895	0.878	557	303	584	311	0
4	14	2	"PFK0879"	"Ks2_14"	17320	23330	140	7999	7212	2307	107	109	25	100	100	0	3864	3345	1232	125	126	15	100	99	0	2.111	2.207	2.217	2.534	1.940	2.188	0.932	156	476	11631	10325	1.078	7892	3739	7105	3220	0
4	15	2	"PFK1056"	"Ks54_1"	17520	23340	130	307	317	86	104	107	25	99	99	0	297	301	38	122	123	15	100	100	0	1.160	1.190	1.168	1.111	1.661	1.326	0.675	120	377	378	392	0.214	203	175	213	179	0
4	16	2	"PFK1101"	"Ks59_1"	17700	23330	140	1328	1349	375	104	105	26	100	100	0	1534	1498	482	120	122	17	99	98	0	0.866	0.903	0.880	0.954	1.643	0.875	0.900	156	456	2638	2623	-0.208	1224	1414	1245	1378	0
4	17	2	"PFK1165"	"Ks72_6"	17900	23340	130	325	325	72	102	104	26	100	98	0	974	945	179	117	119	16	100	100	0	0.260	0.269	0.262	0.259	1.555	0.253	0.778	120	583	1080	1051	-1.942	223	857	223	828	0
4	18	2	"PFK1183"	"Ks75_9"	18090	23340	130	687	676	139	102	103	24	100	100	0	461	463	71	117	118	16	100	100	0	1.701	1.659	1.660	1.644	1.297	1.741	0.868	120	476	929	920	0.766	585	344	574	346	0
4	19	2	"PFK1209"	"Ks82_1"	18280	23330	130	1518	1473	338	102	103	23	100	100	0	1563	1465	376	115	117	17	100	100	0	0.978	1.016	0.996	1.040	1.391	0.978	0.922	120	457	2864	2721	-0.032	1416	1448	1371	1350	0
4	20	2	"PFK1228"	"Ks83_8"	18470	23340	140	1338	1233	424	101	102	24	98	98	0	3409	3152	1112	116	118	16	100	100	0	0.376	0.373	0.380	0.366	1.938	0.361	0.904	156	572	4530	4168	-1.413	1237	3293	1132	3036	0
4	21	2	"PFK0643"	"Ks127_5"	18670	23340	130	459	455	95	99	100	25	100	100	0	403	402	50	114	115	14	100	100	0	1.246	1.236	1.231	1.204	1.359	1.317	0.855	120	498	649	644	0.317	360	289	356	288	0
4	22	2	"PFK0638"	"Ks127_16"	18850	23340	130	574	574	126	99	101	25	100	100	0	471	469	76	118	140	274	86	0	0	1.346	1.353	1.367	1.335	1.342	1.413	0.850	120	602	828	826	0.428	475	353	475	351	0
4	1	3	"PFK0659"	"Ks133_2"	14870	23520	100	189	198	59	111	114	28	85	65	0	197	201	32	137	138	19	98	78	0	1.300	1.359	1.391	1.167	2.460	1.928	0.277	80	418	138	151	0.379	78	60	87	64	0
4	2	3	"PFK0667"	"Ks139_1"	15050	23490	150	140	148	46	112	114	28	50	27	0	137	140	21	133	136	19	26	8	0	7.000	5.143	2.031	2.287	3.465	7.555	0.040	156	519	32	43	2.807	28	4	36	7	-50
4	3	3	"PFK0682"	"Ks152_11"	15240	23520	110	230	233	53	108	113	32	98	87	0	187	188	30	133	136	21	90	72	0	2.259	2.273	2.302	2.143	1.914	2.589	0.374	80	382	176	180	1.176	122	54	125	55	0
4	4	3	"PFK0686"	"Ks155_1"	15430	23530	140	702	661	227	112	116	33	98	96	0	1051	977	271	132	136	22	100	100	0	0.642	0.650	0.650	0.616	1.608	0.663	0.879	156	526	1509	1394	-0.639	590	919	549	845	0
4	5	3	"PFA0001"	"A10325_1"	15640	23480	150	124	129	37	113	115	29	27	10	0	130	133	24	133	134	18	15	5	0	-3.667	100000.000	2.072	1.688	4.230	9.093	0.016	156	514	8	16	Error	11	-3	16	0	-50
4	6	3	"PFA0004"	"A10325_16"	15820	23500	150	133	139	40	113	115	25	41	21	0	128	131	23	132	131	17	18	7	0	-5.000	-26.000	1.500	1.559	3.749	11.795	0.009	156	508	16	25	Error	20	-4	26	-1	-50
4	7	3	"PFA0008"	"A10325_26"	16000	23530	120	233	234	54	111	121	106	60	6	0	243	240	42	126	285	1921	0	0	0	1.043	1.079	1.075	1.023	2.207	0.044	0.506	120	412	239	237	0.060	122	117	123	114	0
4	8	3	"PFA0016"	"A10935_1"	16190	23520	130	4418	4180	1114	106	121	114	100	100	0	5028	4804	1319	126	310	2060	95	72	0	0.880	0.871	0.859	0.878	1.245	0.551	0.522	120	358	9214	8752	-0.185	4312	4902	4074	4678	0
4	9	3	"PFA0020"	"A11962_1"	16380	23520	150	184	195	98	111	118	55	61	24	0	185	184	33	129	137	57	46	3	0	1.304	1.527	1.293	1.358	2.666	1.891	0.325	156	483	129	139	0.382	73	56	84	55	-50
4	10	3	"PFA0023"	"A12312_15"	16580	23530	130	1418	1393	347	108	112	49	100	100	0	657	642	121	126	131	54	100	99	0	2.467	2.490	2.532	2.453	1.314	2.627	0.867	120	499	1841	1801	1.303	1310	531	1285	516	0
4	11	3	"PFA0047"	"A14801_11"	16780	23530	130	199	200	50	108	110	26	91	76	0	328	312	61	126	128	16	99	97	0	0.450	0.495	0.483	0.442	2.315	0.476	0.490	120	472	293	278	-1.150	91	202	92	186	0
4	12	3	"PFA0051"	"A14801_2"	16960	23530	120	512	504	127	105	107	26	100	100	0	388	381	71	126	127	17	99	99	0	1.553	1.565	1.544	1.531	1.428	1.680	0.802	120	472	669	654	0.635	407	262	399	255	0
4	13	3	"PFA0053"	"A14801_24"	17150	23530	130	210	209	56	103	107	25	94	85	0	796	780	133	125	125	17	100	100	0	0.159	0.162	0.158	0.147	1.881	0.144	0.529	120	476	778	761	-2.649	107	671	106	655	0
4	14	3	"PFA0056"	"A14801_31"	17320	23480	150	112	122	47	103	106	28	25	11	0	133	144	39	124	126	21	36	17	0	1.000	0.950	1.063	1.022	3.861	1.401	0.392	156	544	18	39	0.000	9	9	19	20	-50
4	15	3	"PFA0058"	"A14801_37"	17530	23510	150	136	145	54	103	105	27	55	28	0	132	139	26	122	124	21	34	16	0	3.300	2.471	2.095	2.036	2.888	4.085	0.124	156	478	43	59	1.722	33	10	42	17	-50
4	16	3	"PFA0060"	"A14801_6"	17690	23490	150	121	134	56	104	106	27	40	19	0	128	136	33	119	121	18	29	13	0	1.889	1.765	2.316	2.067	2.791	2.250	0.307	156	575	26	47	0.918	17	9	30	17	-50
4	17	3	"PFA0083"	"A18792_11"	17940	23530	80	172	184	59	104	105	25	82	67	0	151	153	27	115	117	15	75	61	0	1.889	2.105	2.265	2.265	2.665	3.005	0.330	52	314	104	118	0.918	68	36	80	38	0
4	18	3	"PFA0087"	"A18792_19"	18130	23490	150	124	134	46	101	103	25	47	25	0	133	137	29	117	120	18	46	23	0	1.438	1.650	1.846	1.567	3.342	2.341	0.209	156	532	39	53	0.524	23	16	33	20	-50
4	19	3	"PFA0098"	"A20643_1"	18290	23530	100	150	163	54	100	102	23	78	52	0	209	205	32	118	122	21	100	91	0	0.549	0.724	0.694	0.646	2.320	0.918	0.245	80	346	141	150	-0.864	50	91	63	87	0
4	20	3	"PFA0103"	"A21885_19"	18490	23520	130	1561	1527	329	101	103	25	100	100	0	1100	1071	240	116	118	19	100	100	0	1.484	1.493	1.487	1.507	1.265	1.483	0.924	120	455	2444	2381	0.569	1460	984	1426	955	0
4	21	3	"PFA0105"	"A21885_20"	18680	23520	130	902	912	182	99	100	24	100	100	0	670	643	139	115	116	15	100	100	0	1.447	1.540	1.462	1.590	1.422	1.520	0.888	120	439	1358	1341	0.533	803	555	813	528	0
4	22	3	"PFA0107"	"A21885_9"	18870	23520	130	660	646	128	99	104	48	100	100	0	464	458	87	118	205	1509	0	0	0	1.621	1.609	1.587	1.635	1.404	1.600	0.873	120	614	907	887	0.697	561	346	547	340	0
4	1	4	"PFA0130"	"A2546_1"	14880	23710	130	881	851	213	109	113	28	100	100	0	1390	1351	271	132	135	18	100	100	0	0.614	0.609	0.595	0.592	1.302	0.608	0.916	120	635	2030	1961	-0.704	772	1258	742	1219	0
4	2	4	"PFA0132"	"A26463_1"	15070	23680	150	139	146	48	110	113	29	49	24	0	157	158	29	133	136	19	54	26	0	1.208	1.440	1.281	1.373	3.661	2.867	0.102	156	565	53	61	0.273	29	24	36	25	-50
4	3	4	"PFA0137"	"A29544_1"	15270	23700	150	132	146	58	109	112	31	42	22	0	138	141	25	133	136	21	25	8	0	4.600	4.625	1.769	1.910	4.435	4.745	0.105	156	513	28	45	2.202	23	5	37	8	-50
4	4	4	"PFA0145"	"A31914_2"	15460	23710	140	972	893	305	108	111	31	98	96	0	4108	3864	1134	130	132	19	100	100	0	0.217	0.210	0.213	0.198	1.545	0.209	0.912	156	447	4842	4519	-2.203	864	3978	785	3734	0
4	5	4	"PFA0147"	"A31914_5"	15640	23700	130	223	238	68	109	112	29	98	88	0	400	398	66	130	132	17	100	100	0	0.422	0.481	0.444	0.435	1.909	0.453	0.497	120	474	384	397	-1.244	114	270	129	268	0
4	6	4	"PFA0149"	"A31914_8"	15830	23710	130	655	644	123	111	113	27	100	100	0	466	463	61	130	131	19	100	100	0	1.619	1.601	1.593	1.581	1.320	1.658	0.869	120	490	880	866	0.695	544	336	533	333	0
4	7	4	"PFC0052"	"C198"	16040	23690	150	135	151	58	111	120	97	13	3	0	141	143	24	130	258	1719	0	0	0	2.182	3.077	2.176	2.014	3.256	5.384	0.074	156	515	35	53	1.126	24	11	40	13	-50
4	8	4	"PFC0057"	"C216"	16220	23690	150	167	169	57	110	126	108	16	0	0	144	149	27	130	282	1858	0	0	0	4.071	3.105	2.209	2.292	3.376	4.065	0.186	156	440	71	78	2.026	57	14	59	19	-50
4	9	4	"PFC0059"	"C222"	16360	23650	150	131	146	66	110	118	41	35	19	0	139	147	32	131	136	25	30	14	0	2.625	2.250	2.127	1.977	3.147	2.729	0.419	156	538	29	52	1.392	21	8	36	16	-50
4	10	4	"PFC0062"	"C228"	16590	23700	130	330	337	78	110	116	40	100	98	0	267	262	44	131	134	25	98	98	0	1.618	1.733	1.811	1.743	1.663	1.866	0.679	120	423	356	358	0.694	220	136	227	131	0
4	11	4	"PFC0068"	"C237"	16780	23710	140	390	383	101	104	106	25	98	96	0	1088	1011	277	127	128	16	100	100	0	0.298	0.316	0.317	0.313	1.662	0.301	0.845	156	362	1247	1163	-1.749	286	961	279	884	0
4	12	4	"PFC0072"	"C244"	16970	23710	130	948	952	192	102	105	25	100	100	0	885	879	136	125	125	15	100	100	0	1.113	1.127	1.137	1.117	1.283	1.146	0.897	120	373	1606	1604	0.155	846	760	850	754	0
4	13	4	"PFC0092"	"C291"	17150	23710	130	997	996	201	103	106	25	100	100	0	711	687	129	122	123	15	100	100	0	1.518	1.581	1.508	1.586	1.340	1.590	0.894	120	496	1483	1458	0.602	894	589	893	565	0
4	14	4	"PFC0094"	"C296"	17360	23710	130	517	516	101	101	104	27	100	100	0	473	471	112	122	124	21	100	100	0	1.185	1.189	1.199	1.217	1.481	1.159	0.818	120	563	767	764	0.245	416	351	415	349	0
4	15	4	"PFC0096"	"C299"	17540	23710	150	146	152	39	101	103	25	71	46	0	148	154	28	120	121	16	67	42	0	1.607	1.500	1.302	1.467	3.127	2.074	0.271	156	606	73	85	0.684	45	28	51	34	-50
4	16	4	"PFC0099"	"C302"	17740	23710	130	313	319	71	103	105	27	100	98	0	336	337	58	119	120	17	100	100	0	0.968	0.991	1.026	0.968	1.557	1.047	0.741	120	567	427	434	-0.047	210	217	216	218	0
4	17	4	"PFC0101"	"C307"	17920	23710	120	246	245	76	104	105	25	95	90	0	238	248	69	118	119	15	100	97	0	1.183	1.085	1.083	1.012	2.022	1.142	0.498	120	542	262	271	0.243	142	120	141	130	0
4	18	4	"PFC0103"	"C311"	18140	23670	150	127	140	60	102	105	25	49	28	0	128	133	26	120	122	17	33	17	0	3.125	2.923	2.353	1.857	4.260	3.840	0.167	156	609	33	51	1.644	25	8	38	13	-50
4	19	4	"PFC0123"	"C370"	18310	23710	130	569	572	111	99	102	29	100	100	0	581	570	102	121	123	20	100	100	0	1.022	1.053	1.041	1.051	1.335	1.064	0.884	120	546	930	922	0.031	470	460	473	449	0
4	20	4	"PFC0125"	"C374"	18530	23660	150	119	130	50	100	104	29	38	23	0	128	136	32	119	121	21	32	16	0	2.111	1.765	1.876	1.810	4.040	2.279	0.278	156	640	28	47	1.078	19	9	30	17	-50
4	21	4	"PFC0127"	"C38"	18700	23710	120	217	226	64	101	104	28	94	87	0	368	366	67	121	122	19	100	100	0	0.470	0.510	0.485	0.463	2.106	0.496	0.537	120	475	363	370	-1.090	116	247	125	245	0
4	22	4	"PFC0129"	"C382"	18880	23710	130	480	484	96	100	103	27	100	100	0	304	303	55	123	124	18	100	100	0	2.099	2.133	2.155	2.179	1.384	2.171	0.819	120	606	561	564	1.070	380	181	384	180	0
4	1	5	"PFC0131"	"C385"	14890	23890	130	551	547	115	107	111	26	100	100	0	341	333	62	132	134	16	100	100	0	2.124	2.189	2.179	2.229	1.451	2.314	0.790	120	612	653	641	1.087	444	209	440	201	0
4	2	5	"PFC0133"	"C387"	15080	23890	140	1002	960	310	108	112	27	100	99	0	546	515	155	133	134	17	96	96	0	2.165	2.230	2.158	2.293	1.764	2.271	0.881	156	546	1307	1234	1.114	894	413	852	382	0
4	3	5	"PFC0149"	"C427"	15270	23890	120	378	378	83	106	109	28	100	99	0	258	255	47	131	132	17	99	95	0	2.142	2.194	2.339	2.298	1.614	2.325	0.668	120	409	399	396	1.099	272	127	272	124	0
4	4	5	"PFC0151"	"C43"	15460	23890	130	407	406	96	103	106	27	100	100	0	492	492	100	129	131	17	100	99	0	0.837	0.835	0.810	0.833	1.473	0.838	0.799	120	389	667	666	-0.256	304	363	303	363	0
4	5	5	"PFC0153"	"C436"	15650	23870	150	162	167	53	109	113	29	66	46	0	164	167	34	130	132	18	68	44	0	1.559	1.568	1.517	1.498	3.184	2.331	0.216	156	425	87	95	0.640	53	34	58	37	-50
4	6	5	"PFC0155"	"C441"	15840	23890	140	2293	2055	751	113	117	33	100	99	0	1447	1287	432	132	137	22	99	98	0	1.658	1.681	1.707	1.688	1.742	1.729	0.923	156	459	3495	3097	0.729	2180	1315	1942	1155	0
4	7	5	"PFC0157"	"C445"	16040	23900	150	175	178	51	110	114	31	75	52	0	158	161	27	132	135	22	54	26	0	2.500	2.345	2.429	2.306	3.337	3.321	0.180	156	504	91	97	1.322	65	26	68	29	-50
4	8	5	"PFC0159"	"C447"	16220	23900	130	504	513	131	111	114	28	100	99	0	757	732	133	132	133	17	100	100	0	0.629	0.670	0.672	0.646	1.442	0.678	0.837	120	486	1018	1002	-0.669	393	625	402	600	0
4	9	5	"PFD0373"	"D42243_45"	16390	23890	130	10252	9885	2093	116	122	40	100	100	0	11187	11282	2832	135	140	25	100	100	0	0.917	0.876	0.871	0.889	1.227	0.853	0.949	120	574	21188	20916	-0.125	10136	11052	9769	11147	0
4	10	5	"PFD0380"	"D42715_1"	16590	23850	150	136	142	49	114	121	40	32	10	0	147	150	30	134	138	26	33	13	0	1.692	1.750	1.281	1.216	4.107	2.729	0.187	156	608	35	44	0.759	22	13	28	16	-50
4	11	5	"PFD0387"	"D42954_2"	16760	23850	150	125	132	43	108	118	83	7	1	0	134	136	21	132	136	24	19	2	0	8.500	6.000	2.240	1.834	4.054	4.719	0.107	156	515	19	28	3.087	17	2	24	4	-50
4	12	5	"PFD0397"	"D45582_1"	16970	23840	150	116	135	73	106	113	62	14	5	0	130	146	75	129	132	22	17	5	0	10.000	1.706	1.758	1.559	3.708	3.462	0.132	156	576	11	46	3.322	10	1	29	17	-50
4	13	5	"PFD0405"	"D4722_1"	17150	23900	120	533	531	119	108	111	31	100	99	0	290	295	51	127	128	18	100	100	0	2.607	2.518	2.473	2.512	1.475	2.700	0.790	120	462	588	591	1.383	425	163	423	168	0
4	14	5	"PFD0416"	"D49176_11"	17340	23890	130	987	965	228	104	107	26	100	100	0	780	744	158	124	126	18	100	99	0	1.346	1.389	1.380	1.413	1.384	1.402	0.917	120	534	1539	1481	0.429	883	656	861	620	0
4	15	5	"PFD0438"	"D49176_65"	17530	23890	110	178	198	73	102	105	25	91	75	0	185	185	35	122	124	20	91	76	0	1.206	1.524	1.330	1.315	2.521	1.963	0.337	80	427	139	159	0.271	76	63	96	63	0
4	16	5	"PFD0441"	"D49176_7"	17730	23900	120	1830	1738	362	104	106	25	100	100	0	1729	1645	308	124	125	19	100	100	0	1.075	1.074	1.075	1.070	1.248	1.062	0.914	120	509	3331	3155	0.105	1726	1605	1634	1521	0
4	17	5	"PFD0444"	"D49942_10"	17920	23900	130	1415	1398	254	105	107	25	100	100	0	8811	8654	1369	124	125	16	100	100	0	0.151	0.152	0.156	0.151	1.247	0.147	0.919	120	505	9997	9823	-2.729	1310	8687	1293	8530	0
4	18	5	"PFD0446"	"D49942_3"	18100	23900	130	862	845	171	103	105	25	100	100	0	2361	2246	492	121	123	16	100	100	0	0.339	0.349	0.345	0.351	1.323	0.328	0.900	120	565	2999	2867	-1.561	759	2240	742	2125	0
4	19	5	"PFD0448"	"D49942_6"	18300	23900	130	1235	1196	259	99	100	22	100	100	0	3191	3039	697	120	121	16	100	100	0	0.370	0.376	0.370	0.379	1.280	0.360	0.931	120	541	4207	4016	-1.435	1136	3071	1097	2919	0
4	20	5	"PFD0450"	"D49942_9"	18490	23900	130	1691	1678	413	101	104	29	100	100	0	10404	10478	2444	120	123	19	100	100	0	0.155	0.152	0.150	0.151	1.243	0.146	0.913	120	663	11874	11935	-2.693	1590	10284	1577	10358	0
4	21	5	"PFD0482"	"D56400_4"	18690	23910	100	183	197	78	99	102	24	86	76	0	198	202	34	124	126	20	100	88	0	1.135	1.256	1.184	1.068	2.457	1.855	0.313	80	424	158	176	0.183	84	74	98	78	0
4	22	5	"PFD0484"	"D56470_2"	18890	23900	120	197	211	69	101	103	28	93	78	0	288	288	45	126	129	20	100	100	0	0.593	0.679	0.647	0.580	1.975	0.799	0.551	120	572	258	272	-0.755	96	162	110	162	0
4	1	6	"PFD0487"	"D56950_2"	14880	24080	130	1080	1057	222	106	109	26	100	100	0	1073	1037	210	135	136	16	100	100	0	1.038	1.054	1.044	1.064	1.336	1.043	0.928	120	665	1912	1853	0.054	974	938	951	902	0
4	2	6	"PFD0490"	"D5782_1"	15090	24090	130	665	648	148	110	111	26	100	100	0	1050	1039	194	133	134	16	100	100	0	0.605	0.594	0.593	0.581	1.339	0.598	0.883	120	424	1472	1444	-0.724	555	917	538	906	0
4	3	6	"PFD0508"	"D6287_1"	15250	24070	150	157	169	60	113	114	29	62	40	0	164	165	27	136	138	18	62	39	0	1.571	1.931	1.957	1.778	3.611	3.356	0.191	156	473	72	85	0.652	44	28	56	29	-50
4	4	6	"PFD0510"	"D6287_13"	15470	24030	150	119	132	48	112	115	30	29	16	0	140	143	24	138	139	20	25	5	0	3.500	4.000	1.655	1.360	3.745	10.319	0.017	156	561	9	25	1.807	7	2	20	5	-50
4	5	6	"PFD0529"	"D6287_55"	15630	24080	120	418	416	103	113	119	31	98	98	0	533	504	113	139	140	21	99	97	0	0.774	0.830	0.823	0.828	1.439	0.808	0.815	120	459	699	668	-0.369	305	394	303	365	0
4	6	6	"PFD0532"	"D6287_61"	15840	24040	150	147	157	52	116	122	34	46	24	0	151	155	24	138	141	23	41	12	0	2.385	2.412	1.917	1.973	3.682	3.591	0.182	156	570	44	58	1.254	31	13	41	17	-50
4	7	6	"PFD0536"	"D6287_69"	16020	24080	130	227	236	74	114	116	31	90	75	0	183	186	32	137	139	20	76	57	0	2.457	2.490	2.510	2.458	2.713	3.402	0.301	120	442	159	171	1.297	113	46	122	49	0
4	8	6	"PFD0538"	"D6287_70"	16200	24090	120	208	213	52	118	121	33	89	66	0	254	260	46	140	140	20	100	96	0	0.789	0.792	0.778	0.706	2.301	0.910	0.442	120	452	204	215	-0.341	90	114	95	120	0
4	9	6	"PFD0549"	"D64289_1"	16400	24080	130	38913	36033	7303	120	123	32	100	100	0	32516	30229	6850	140	141	20	100	100	0	1.198	1.194	1.189	1.208	1.274	1.170	0.947	120	565	71169	66002	0.261	38793	32376	35913	30089	0
4	10	6	"PFD0558"	"D65681_2"	16600	24080	130	492	494	115	113	118	33	99	99	0	464	461	79	136	139	21	100	100	0	1.155	1.172	1.161	1.144	1.505	1.239	0.788	120	595	707	706	0.209	379	328	381	325	0
4	11	6	"PFE0558"	"E49_1"	16780	24080	120	284	287	66	108	116	81	92	56	0	295	304	46	135	138	21	99	99	0	1.100	1.059	1.055	1.009	1.553	1.867	0.410	120	524	336	348	0.138	176	160	179	169	0
4	12	6	"PFE0562"	"E5006_5"	16970	24080	130	1025	1006	207	107	115	77	100	100	0	2084	2009	398	134	136	22	100	100	0	0.471	0.479	0.473	0.478	1.246	0.463	0.878	120	598	2868	2774	-1.087	918	1950	899	1875	0
4	13	6	"PFE0565"	"E5141_1"	17160	24080	120	935	926	205	106	109	26	100	100	0	725	707	145	132	133	18	100	100	0	1.398	1.426	1.436	1.438	1.314	1.430	0.898	120	503	1422	1395	0.483	829	593	820	575	0
4	14	6	"PFE0569"	"E517_1"	17350	24070	120	569	557	124	105	109	26	100	99	0	537	505	115	129	130	17	99	98	0	1.137	1.202	1.171	1.244	1.703	1.182	0.816	120	511	872	828	0.186	464	408	452	376	0
4	15	6	"PFE0579"	"E5479_3"	17550	24080	140	2088	1970	773	106	109	27	100	99	0	1248	1223	444	129	131	20	96	96	0	1.771	1.704	1.696	1.696	2.026	1.753	0.905	156	614	3101	2958	0.825	1982	1119	1864	1094	0
4	16	6	"PFE0585"	"E598_1"	17740	24080	130	1951	2033	502	106	110	27	100	100	0	20287	21484	6085	131	132	18	100	100	0	0.092	0.090	0.088	0.091	1.211	0.086	0.934	120	505	22001	23280	-3.450	1845	20156	1927	21353	0
4	17	6	"PFE0608"	"E714_7"	17930	24080	120	263	266	67	105	107	25	97	96	0	203	212	46	131	132	16	96	87	0	2.194	1.988	1.872	2.117	2.177	2.110	0.530	120	476	230	242	1.134	158	72	161	81	0
4	18	6	"PFE0610"	"E7279_2"	18120	24080	130	836	839	181	104	105	25	100	100	0	635	617	126	127	128	16	99	99	0	1.441	1.500	1.491	1.503	1.389	1.520	0.874	120	523	1240	1225	0.527	732	508	735	490	0
4	19	6	"PFE0613"	"E7418_1"	18310	24080	130	651	646	126	103	105	26	100	100	0	367	362	70	124	123	16	98	98	0	2.255	2.282	2.271	2.371	1.537	2.294	0.846	120	544	791	781	1.173	548	243	543	238	0
4	20	6	"PFE0616"	"E7745_1"	18510	24090	100	181	181	42	100	103	25	91	75	0	180	181	27	121	123	16	96	86	0	1.373	1.350	1.436	1.285	2.451	1.633	0.372	80	403	140	141	0.457	81	59	81	60	0
4	21	6	"PFE0619"	"E7861_3"	18690	24080	120	562	561	132	101	103	24	100	100	0	579	555	112	123	126	18	99	99	0	1.011	1.065	1.067	1.064	1.354	1.058	0.881	120	511	917	892	0.016	461	456	460	432	0
4	22	6	"PFE0623"	"E8100_2"	18890	24090	130	2512	2436	523	100	103	25	100	100	0	2550	2521	376	124	125	16	100	100	0	0.994	0.975	0.985	0.957	1.278	0.995	0.926	120	635	4838	4733	-0.008	2412	2426	2336	2397	0
4	1	7	"PFE0649"	"E8914_2"	14900	24260	130	716	700	140	106	110	26	100	100	0	407	401	81	140	141	17	100	98	0	2.285	2.276	2.306	2.374	1.443	2.302	0.854	120	609	877	855	1.192	610	267	594	261	0
4	2	7	"PFE0654"	"E9225_1"	15080	24270	130	1299	1254	278	112	117	35	100	100	0	1478	1444	256	140	144	21	100	100	0	0.887	0.876	0.869	0.861	1.248	0.881	0.917	120	501	2525	2446	-0.173	1187	1338	1142	1304	0
4	3	7	"PFE0657"	"E9299_3"	15260	24210	150	132	138	42	117	121	37	30	12	0	147	151	29	141	144	20	25	10	0	2.500	2.100	1.625	1.870	3.216	2.770	0.228	156	591	21	31	1.322	15	6	21	10	-50
4	4	7	"PFE0659"	"E9299_6"	15460	24270	120	408	399	98	115	122	44	99	95	0	374	369	62	145	156	144	88	17	0	1.279	1.268	1.245	1.225	1.485	1.342	0.781	120	479	522	508	0.356	293	229	284	224	0
4	5	7	"PFE0663"	"E9475_1"	15650	24260	130	2049	1954	471	112	119	42	100	100	0	1119	1051	246	140	153	152	98	97	0	1.979	2.022	2.037	2.069	1.381	2.025	0.830	120	431	2916	2753	0.984	1937	979	1842	911	0
4	6	7	"PFE0668"	"E9987_1"	15840	24270	130	800	786	207	115	118	31	99	99	0	616	598	132	141	143	20	100	100	0	1.442	1.468	1.400	1.437	1.403	1.494	0.868	120	579	1160	1128	0.528	685	475	671	457	0
4	7	7	"PFF0025"	"F10660_2"	16040	24260	130	1055	1047	222	113	116	30	100	100	0	476	459	94	139	141	19	98	97	0	2.795	2.919	2.777	3.119	1.615	2.970	0.889	120	520	1279	1254	1.483	942	337	934	320	0
4	8	7	"PFF0029"	"F10730_3"	16230	24270	120	1080	1057	228	116	118	29	100	100	0	753	753	127	140	142	20	100	100	0	1.573	1.535	1.528	1.518	1.272	1.599	0.907	120	469	1577	1554	0.653	964	613	941	613	0
4	9	7	"PFF0032"	"F10872_1"	16410	24270	120	982	943	214	115	118	30	100	100	0	595	581	91	143	145	19	100	100	0	1.918	1.890	1.877	1.852	1.318	2.006	0.894	120	479	1319	1266	0.940	867	452	828	438	0
4	10	7	"PFF0035"	"F10935_2"	16610	24270	130	7489	6948	1877	109	111	26	100	100	0	4660	4439	940	139	141	17	100	100	0	1.632	1.590	1.580	1.549	1.221	1.653	0.939	120	535	11901	11139	0.707	7380	4521	6839	4300	0
4	11	7	"PFF0038"	"F10949_3"	16790	24270	120	1182	1150	248	107	110	26	100	100	0	792	786	139	137	139	17	100	100	0	1.641	1.607	1.606	1.603	1.301	1.654	0.899	120	473	1730	1692	0.715	1075	655	1043	649	0
4	12	7	"PFF0040"	"F10953_1"	16990	24270	130	2141	2204	637	105	108	27	100	100	0	8418	8642	2415	134	136	16	100	100	0	0.246	0.247	0.246	0.245	1.292	0.241	0.923	120	584	10320	10607	-2.025	2036	8284	2099	8508	0
4	13	7	"PFF0668"	"F310_1"	17180	24270	110	236	236	60	103	106	26	98	90	0	220	223	38	132	134	17	97	92	0	1.511	1.462	1.399	1.447	1.810	1.792	0.562	80	431	221	224	0.596	133	88	133	91	0
4	14	7	"PFF0671"	"F31319_2"	17360	24280	130	524	503	132	104	107	26	99	97	0	1289	1206	268	131	133	19	100	100	0	0.363	0.371	0.365	0.350	1.599	0.370	0.874	120	545	1578	1474	-1.463	420	1158	399	1075	0
4	15	7	"PFF0680"	"F31855_1"	17550	24270	120	426	420	95	107	109	27	100	99	0	271	271	47	131	133	17	100	100	0	2.279	2.236	2.428	2.234	1.494	2.422	0.735	120	489	459	453	1.188	319	140	313	140	0
4	16	7	"PFF0682"	"F32050_1"	17750	24270	130	883	874	201	107	111	28	100	100	0	507	498	84	133	135	17	100	100	0	2.075	2.101	2.092	2.085	1.338	2.249	0.869	120	569	1150	1132	1.053	776	374	767	365	0
4	17	7	"PFF0686"	"F32122_1"	17940	24270	130	3253	2997	879	107	109	26	100	100	0	1984	1863	441	134	135	16	100	100	0	1.701	1.671	1.654	1.617	1.340	1.752	0.928	120	532	4996	4619	0.766	3146	1850	2890	1729	0
4	18	7	"PFF0693"	"F32325_1"	18130	24270	130	1275	1193	336	107	109	26	100	100	0	1175	1120	244	134	135	16	100	100	0	1.122	1.101	1.131	1.069	1.340	1.155	0.917	120	516	2209	2072	0.166	1168	1041	1086	986	0
4	19	7	"PFF0715"	"F33346_1"	18320	24260	130	470	468	116	104	107	27	100	99	0	452	441	95	132	132	17	99	99	0	1.144	1.178	1.128	1.178	1.452	1.203	0.816	120	566	686	673	0.194	366	320	364	309	0
4	20	7	"PFF0719"	"F33441_1"	18520	24270	130	2954	2779	697	100	102	25	100	100	0	2965	2846	567	129	129	17	100	100	0	1.006	0.986	0.965	0.965	1.247	1.002	0.923	120	545	5690	5396	0.009	2854	2836	2679	2717	0
4	21	7	"PFF0722"	"F33612_1"	18700	24270	120	530	525	112	100	100	24	100	100	0	544	537	94	126	128	17	100	100	0	1.029	1.034	1.053	1.019	1.395	1.062	0.844	120	471	848	836	0.041	430	418	425	411	0
4	22	7	"PFF0725"	"F33675_1"	18900	24280	130	342	343	92	101	102	25	99	98	0	271	276	43	124	126	17	100	100	0	1.639	1.592	1.538	1.563	1.613	1.864	0.687	120	555	388	394	0.713	241	147	242	152	0
4	1	8	"PFF0728"	"F33814_1"	14910	24450	130	170	174	49	108	113	29	74	52	0	185	187	26	140	143	19	86	62	0	1.378	1.404	1.611	1.353	2.931	2.456	0.225	120	679	107	113	0.462	62	45	66	47	0
4	2	8	"PFF0734"	"F34109_1"	15100	24460	110	172	186	51	112	116	32	78	45	0	197	198	28	141	143	20	91	71	0	1.071	1.298	1.126	1.214	2.862	2.114	0.196	80	433	116	131	0.100	60	56	74	57	0
4	3	8	"PFF0764"	"F35293_1"	15280	24450	120	236	240	55	116	121	36	94	82	0	280	283	42	145	147	21	100	100	0	0.889	0.899	0.948	0.844	1.798	1.002	0.611	120	530	255	262	-0.170	120	135	124	138	0
4	4	8	"PFF0773"	"F35453_1"	15490	24430	150	136	143	42	114	118	41	34	9	0	173	172	24	147	157	141	0	0	0	0.846	1.160	1.407	1.147	4.424	0.191	0.297	156	502	48	54	-0.241	22	26	29	25	-50
4	5	8	"PFF0777"	"F35590_1"	15650	24420	150	124	137	76	113	117	40	25	8	0	161	163	29	146	155	136	0	0	0	0.733	1.412	1.375	1.254	3.669	0.218	0.204	156	540	26	41	-0.447	11	15	24	17	-50
4	6	8	"PFF0781"	"F35756_2"	15860	24460	130	1386	1268	322	110	114	29	100	100	0	1736	1634	326	144	145	19	100	100	0	0.802	0.777	0.769	0.756	1.249	0.786	0.947	120	536	2868	2648	-0.319	1276	1592	1158	1490	0
4	7	8	"PFF0784"	"F35756_5"	16040	24450	120	2237	2213	488	110	112	28	100	100	0	1193	1178	208	140	142	18	100	100	0	2.020	2.026	2.038	2.012	1.240	2.105	0.931	120	502	3180	3141	1.014	2127	1053	2103	1038	0
4	8	8	"PFF0788"	"F35774_1"	16240	24460	130	859	827	204	113	113	27	100	100	0	3357	3192	591	138	140	19	100	100	0	0.232	0.234	0.236	0.225	1.283	0.238	0.938	120	467	3965	3768	-2.109	746	3219	714	3054	0
4	9	8	"PFF0818"	"F36648_1"	16420	24450	120	2850	2759	645	108	110	26	100	100	0	1263	1219	277	139	141	18	100	100	0	2.440	2.455	2.463	2.464	1.257	2.478	0.931	120	488	3866	3731	1.287	2742	1124	2651	1080	0
4	10	8	"PFF0821"	"F3666_3"	16630	24460	120	287	282	78	107	110	28	98	94	0	241	247	42	138	141	17	99	97	0	1.748	1.606	1.580	1.525	2.040	2.090	0.529	120	503	283	284	0.805	180	103	175	109	0
4	11	8	"PFF0823"	"F36721_3"	16800	24460	150	148	155	61	105	107	25	62	43	0	167	182	87	136	137	17	66	44	0	1.387	1.087	1.432	1.426	2.821	0.752	0.364	156	577	74	96	0.472	43	31	50	46	-50
4	12	8	"PFF0825"	"F36734_1"	16990	24450	110	282	283	64	103	105	25	100	100	0	264	268	44	131	133	17	100	100	0	1.346	1.314	1.357	1.292	1.646	1.408	0.633	80	429	312	317	0.429	179	133	180	137	0
4	13	8	"PFF0827"	"F36803_1"	17180	24450	120	1010	981	253	103	106	26	100	100	0	559	554	113	129	130	16	100	100	0	2.109	2.066	2.092	2.052	1.329	2.174	0.898	120	572	1337	1303	1.077	907	430	878	425	0
4	14	8	"PFF0831"	"F37098_2"	17380	24450	130	4581	4228	1203	107	109	27	100	100	0	2060	1943	516	131	133	18	100	99	0	2.319	2.274	2.287	2.338	1.502	2.299	0.943	120	537	6403	5933	1.214	4474	1929	4121	1812	0
4	15	8	"PFF1472"	"F58335_1"	17570	24460	130	1856	1882	498	109	111	27	100	100	0	959	991	200	132	134	18	100	100	0	2.112	2.064	2.047	2.030	1.230	2.194	0.930	120	565	2574	2632	1.079	1747	827	1773	859	0
4	16	8	"PFF1476"	"F58487_1"	17760	24450	110	220	229	55	107	108	28	97	90	0	198	198	33	129	131	20	92	80	0	1.638	1.768	1.818	1.764	2.067	2.348	0.416	80	495	182	191	0.712	113	69	122	69	0
4	17	8	"PFF1492"	"F58910_1"	17960	24450	130	578	596	147	106	107	27	100	100	0	496	497	101	130	131	20	100	100	0	1.290	1.335	1.331	1.331	1.393	1.352	0.849	120	525	838	857	0.367	472	366	490	367	0
4	18	8	"PFF1495"	"F59075_2"	18140	24450	120	413	421	85	107	110	27	100	100	0	258	263	41	133	133	16	100	100	0	2.448	2.415	2.326	2.464	1.512	2.560	0.738	120	478	431	444	1.292	306	125	314	130	0
4	19	8	"PFF1497"	"F5910_2"	18340	24460	130	12003	11269	3009	101	105	26	100	100	0	11876	11204	2411	131	131	18	100	100	0	1.013	1.009	1.004	0.986	1.224	1.034	0.947	120	533	23647	22241	0.019	11902	11745	11168	11073	0
4	20	8	"PFF1499"	"F59139_2"	18530	24460	130	1619	1539	448	100	101	24	100	100	0	5338	5077	1137	126	127	17	100	100	0	0.291	0.291	0.291	0.281	1.244	0.291	0.941	120	426	6731	6390	-1.779	1519	5212	1439	4951	0
4	21	8	"PFF1536"	"F6061_1"	18710	24450	120	436	433	99	102	102	25	100	100	0	367	371	57	123	125	19	100	100	0	1.369	1.335	1.327	1.309	1.439	1.423	0.789	120	349	578	579	0.453	334	244	331	248	0
4	22	8	"PFF1543"	"F607_1"	18880	24450	150	120	129	41	101	103	25	42	26	0	135	139	29	122	124	17	43	19	0	1.462	1.647	1.580	1.642	4.568	2.336	0.098	156	648	32	45	0.547	19	13	28	17	-50
4	1	9	"PFF1546"	"F61052_1"	14920	24640	100	165	164	35	107	111	28	81	51	0	166	172	30	136	137	15	73	50	0	1.933	1.583	1.852	1.781	3.413	3.476	0.078	80	424	88	93	0.951	58	30	57	36	0
4	2	9	"PFF1550"	"F61158_1"	15110	24640	130	923	895	233	109	112	28	100	100	0	758	748	160	136	138	17	100	100	0	1.309	1.284	1.236	1.263	1.333	1.321	0.884	120	529	1436	1398	0.388	814	622	786	612	0
4	3	9	"PFF1556"	"F61469_1"	15300	24640	130	670	674	186	111	114	26	100	100	0	460	458	99	136	139	18	100	100	0	1.725	1.748	1.721	1.751	1.413	1.804	0.856	120	424	883	885	0.787	559	324	563	322	0
4	4	9	"PFF1560"	"F61859_2"	15430	24610	150	116	123	32	112	114	27	28	10	0	136	137	17	140	141	20	10	0	0	-1.000	-3.667	1.550	1.493	3.458	11.110	0.007	156	582	0	8	Error	4	-4	11	-3	-50
4	5	9	"PFF1588"	"F6265_1"	15670	24640	120	305	302	84	111	114	29	99	92	0	941	881	201	139	140	21	100	100	0	0.242	0.257	0.258	0.237	1.694	0.250	0.754	120	549	996	933	-2.048	194	802	191	742	0
4	6	9	"PFF1595"	"F62846_1"	15860	24640	130	451	445	119	108	111	27	100	99	0	791	789	160	138	139	19	100	100	0	0.525	0.518	0.522	0.495	1.515	0.501	0.776	120	483	996	988	-0.929	343	653	337	651	0
4	7	9	"PFF1604"	"F63188_2"	16070	24640	130	5080	4732	1194	106	108	26	100	100	0	3452	3240	707	137	138	18	100	100	0	1.500	1.491	1.522	1.477	1.282	1.547	0.933	120	394	8289	7729	0.585	4974	3315	4626	3103	0
4	8	9	"PFF1607"	"F63326_1"	16240	24630	150	169	167	51	107	110	28	71	53	0	161	163	31	134	134	18	58	36	0	2.296	2.069	1.957	2.022	3.222	2.540	0.254	156	444	89	89	1.199	62	27	60	29	-50
4	9	9	"PFF1610"	"F63399_1"	16430	24640	130	5162	4971	1044	107	110	29	100	100	0	5258	5025	1136	132	133	17	100	100	0	0.986	0.994	0.984	1.012	1.295	0.971	0.946	120	545	10181	9757	-0.020	5055	5126	4864	4893	0
4	10	9	"PFF1614"	"F63448_3"	16630	24650	90	166	176	43	110	113	31	76	42	0	185	185	30	133	135	18	88	69	0	1.077	1.269	1.478	1.211	2.396	2.206	0.182	52	324	108	118	0.107	56	52	66	52	0
4	11	9	"PFF1654"	"F64738_1"	16820	24640	130	1467	1403	375	103	105	25	100	100	0	1045	1005	233	132	133	17	100	100	0	1.494	1.489	1.454	1.477	1.331	1.547	0.883	120	377	2277	2173	0.579	1364	913	1300	873	0
4	12	9	"PFF1656"	"F64738_5"	17000	24640	120	808	788	180	102	104	26	100	100	0	447	439	94	128	129	17	100	100	0	2.213	2.206	2.197	2.256	1.464	2.269	0.828	120	461	1025	997	1.146	706	319	686	311	0
4	13	9	"PFF1659"	"F64888_1"	17220	24640	90	176	179	53	105	107	28	73	59	0	158	157	21	128	128	17	67	38	0	2.367	2.552	2.061	2.345	2.884	3.396	0.204	52	290	101	103	1.243	71	30	74	29	0
4	14	9	"PFF1666"	"F65043_1"	17400	24650	120	196	212	64	106	109	27	93	80	0	1086	1073	190	130	132	17	100	100	0	0.094	0.112	0.103	0.098	1.882	0.104	0.521	120	471	1046	1049	-3.409	90	956	106	943	0
4	15	9	"PFF1668"	"F65043_4"	17590	24650	120	209	217	62	108	111	26	96	87	0	433	421	78	130	131	17	100	100	0	0.333	0.375	0.336	0.328	1.953	0.368	0.550	120	469	404	400	-1.585	101	303	109	291	0
4	16	9	"PFF1673"	"F65467_1"	17770	24650	90	205	219	72	108	109	27	86	75	0	175	178	30	128	131	23	82	50	0	2.064	2.220	2.519	2.181	2.193	3.095	0.361	52	343	144	161	1.045	97	47	111	50	0
4	17	9	"PFI0337"	"I3634_1"	17970	24630	130	3067	2890	886	105	107	26	100	100	0	1339	1216	420	126	127	21	100	97	0	2.442	2.555	2.481	2.809	1.784	2.512	0.912	120	580	4175	3875	1.288	2962	1213	2785	1090	0
4	18	9	"PFI0339"	"I3665_1"	18170	24640	130	491	485	124	103	105	26	100	100	0	355	359	69	125	125	16	100	100	0	1.687	1.632	1.613	1.597	1.449	1.754	0.814	120	486	618	616	0.754	388	230	382	234	0
4	19	9	"PFI0341"	"I3767_1"	18340	24640	130	1109	1043	296	101	103	25	100	100	0	511	501	102	120	122	17	100	100	0	2.578	2.472	2.420	2.413	1.332	2.634	0.886	120	516	1399	1323	1.366	1008	391	942	381	0
4	20	9	"PFI0347"	"I398_3"	18560	24580	150	113	132	114	100	102	25	32	16	0	128	227	523	119	121	17	33	19	0	1.444	0.296	1.595	1.457	3.608	3.644	0.066	156	606	22	140	0.531	13	9	32	108	-50
4	21	9	"PFI0352"	"I4167_1"	18730	24640	130	756	768	152	99	100	23	100	100	0	893	847	186	115	118	26	98	98	0	0.844	0.914	0.902	0.933	1.470	0.893	0.885	120	442	1435	1401	-0.244	657	778	669	732	0
4	22	9	"PFI0354"	"I4179_1"	18910	24630	130	1912	1813	478	99	101	24	100	100	0	1109	1075	259	118	119	20	100	100	0	1.829	1.791	1.806	1.792	1.375	1.805	0.906	120	530	2804	2671	0.871	1813	991	1714	957	0
4	1	10	"PFI0375"	"I4688_1"	14910	24820	140	257	257	63	108	112	27	97	92	0	222	222	40	135	137	16	96	92	0	1.713	1.713	1.743	1.693	2.054	1.936	0.551	156	673	236	236	0.776	149	87	149	87	0
4	2	10	"PFI0378"	"I4719_5"	15100	24810	130	436	440	99	108	111	27	100	100	0	735	693	147	135	136	15	100	99	0	0.547	0.595	0.575	0.598	1.473	0.575	0.849	120	465	928	890	-0.871	328	600	332	558	0
4	3	10	"PFI0380"	"I4730_1"	15290	24820	130	621	616	179	108	111	26	99	98	0	750	725	156	134	135	17	100	100	0	0.833	0.860	0.853	0.812	1.635	0.886	0.866	120	512	1129	1099	-0.264	513	616	508	591	0
4	4	10	"PFI0383"	"I4780_1"	15480	24810	120	794	790	223	110	112	25	99	98	0	507	497	113	132	133	17	100	99	0	1.824	1.863	1.772	1.846	1.603	1.931	0.851	120	496	1059	1045	0.867	684	375	680	365	0
4	5	10	"PFI0386"	"I4862_1"	15660	24810	120	248	254	58	107	109	25	98	97	0	248	249	42	131	133	16	97	96	0	1.205	1.246	1.216	1.242	1.913	1.350	0.619	120	481	258	265	0.269	141	117	147	118	0
4	6	10	"PFI0393"	"I4989_1"	15860	24810	120	1839	1804	344	106	107	26	100	100	0	1538	1486	283	131	133	17	100	100	0	1.232	1.253	1.247	1.260	1.233	1.249	0.935	120	467	3140	3053	0.301	1733	1407	1698	1355	0
4	7	10	"PFI0428"	"I601_1"	16050	24770	150	128	155	174	106	108	27	42	21	0	146	189	254	133	133	18	41	23	0	1.692	0.875	1.320	1.338	3.651	2.892	0.076	156	562	35	105	0.759	22	13	49	56	-50
4	8	10	"PFI0430"	"I6032_2"	16240	24810	120	2014	1963	415	106	108	28	100	100	0	2540	2468	619	127	128	15	100	100	0	0.791	0.793	0.779	0.841	1.578	0.773	0.938	120	422	4321	4198	-0.339	1908	2413	1857	2341	0
4	9	10	"PFI0434"	"I607_1"	16420	24820	130	714	686	206	102	105	27	99	99	0	969	968	245	125	127	15	100	100	0	0.725	0.693	0.690	0.657	1.440	0.695	0.895	120	501	1456	1427	-0.464	612	844	584	843	0
4	10	10	"PFI0439"	"I6174_2"	16620	24810	120	979	949	206	103	105	26	100	100	0	607	600	123	127	129	16	99	99	0	1.825	1.789	1.815	1.808	1.333	1.827	0.912	120	368	1356	1319	0.868	876	480	846	473	0
4	11	10	"PFI0441"	"I6204_2"	16770	24790	150	100	101	23	101	103	25	12	2	0	124	124	15	127	128	16	8	0	0	0.333	0.000	1.190	1.149	4.436	33.713	0.001	156	435	-4	-3	-1.585	-1	-3	0	-3	-50
4	12	10	"PFI0443"	"I6356_1"	16960	24790	150	100	103	27	100	103	25	17	7	0	126	130	20	125	126	16	19	8	0	0.000	0.600	1.639	1.454	4.209	5.998	0.021	156	550	1	8	Error	0	1	3	5	-50
4	13	10	"PFI0469"	"I7030_1"	17190	24770	150	116	119	32	104	107	28	33	12	0	131	133	19	126	127	18	28	7	0	2.400	2.143	1.813	1.702	3.197	4.126	0.056	156	658	17	22	1.263	12	5	15	7	-50
4	14	10	"PFI0471"	"I7085_1"	17380	24820	120	2739	2586	653	105	107	25	100	100	0	2041	1901	434	124	126	17	100	100	0	1.374	1.396	1.395	1.385	1.218	1.421	0.948	120	498	4551	4258	0.458	2634	1917	2481	1777	0
4	15	10	"PFI0473"	"I7097_2"	17570	24820	120	2352	2272	531	106	106	25	100	100	0	1821	1770	392	123	124	16	100	100	0	1.323	1.315	1.306	1.309	1.223	1.321	0.945	120	454	3944	3813	0.404	2246	1698	2166	1647	0
4	16	10	"PFI0475"	"I7106_1"	17760	24820	150	126	127	36	103	106	41	28	6	0	134	139	26	125	127	25	27	5	0	2.556	1.714	1.560	1.371	3.640	4.714	0.033	156	660	32	38	1.354	23	9	24	14	-50
4	17	10	"PFI0481"	"I7243_1"	17950	24820	120	214	212	54	98	100	24	95	86	0	185	187	29	121	123	16	96	91	0	1.813	1.727	1.694	1.677	2.077	2.101	0.486	120	518	180	180	0.858	116	64	114	66	0
4	18	10	"PFI0484"	"I7365_3"	18140	24820	120	935	904	216	100	102	25	100	100	0	909	898	180	122	122	15	100	100	0	1.061	1.036	1.023	1.021	1.283	1.052	0.909	120	524	1622	1580	0.085	835	787	804	776	0
4	19	10	"PFJ0441"	"J490_1"	18330	24820	120	184	191	48	99	101	24	92	82	0	1041	1025	196	118	119	14	100	100	0	0.092	0.101	0.098	0.092	1.867	0.096	0.570	120	502	1008	999	-3.441	85	923	92	907	0
4	20	10	"PFJ0443"	"J504_1"	18520	24820	120	417	404	107	98	101	25	100	100	0	629	616	152	116	118	16	99	99	0	0.622	0.612	0.606	0.598	1.488	0.610	0.817	120	603	832	806	-0.685	319	513	306	500	0
4	21	10	"PFJ0445"	"J504_5"	18710	24820	120	1306	1289	286	97	98	22	100	100	0	631	633	139	114	117	25	100	100	0	2.338	2.297	2.313	2.305	1.325	2.355	0.894	120	532	1726	1711	1.226	1209	517	1192	519	0
4	22	10	"PFJ0448"	"J50_1"	18910	24820	120	16380	15029	4363	98	99	23	100	100	0	13148	12446	3336	116	118	24	100	100	0	1.249	1.211	1.217	1.226	1.493	1.232	0.950	120	569	29314	27261	0.321	16282	13032	14931	12330	0
4	1	11	"PFJ0450"	"J512_2"	14920	25010	130	2845	2646	912	111	114	29	100	100	0	4252	4058	1025	138	140	18	100	100	0	0.665	0.647	0.665	0.597	1.676	0.680	0.909	120	545	6848	6455	-0.590	2734	4114	2535	3920	0
4	2	11	"PFJ0452"	"J53_1"	15050	24990	150	118	123	30	111	114	28	26	8	0	138	140	20	138	139	17	18	5	0	100000.000	6.000	1.375	1.291	3.916	5.868	0.015	156	668	7	14	16.610	7	0	12	2	-50
4	3	11	"PFJ0477"	"J53_50"	15290	25010	130	356	356	77	112	114	26	100	100	0	560	557	99	137	137	17	100	99	0	0.577	0.581	0.592	0.575	1.425	0.570	0.816	120	651	667	664	-0.794	244	423	244	420	0
4	4	11	"PFJ0479"	"J53_52"	15480	25010	120	490	478	143	110	113	26	100	98	0	742	720	144	135	135	16	100	100	0	0.626	0.629	0.591	0.581	1.522	0.642	0.845	120	542	987	953	-0.676	380	607	368	585	0
4	5	11	"PFJ0483"	"J53_56"	15670	25010	120	1973	1847	477	107	110	27	100	100	0	2837	2720	581	132	133	17	100	100	0	0.690	0.672	0.679	0.650	1.408	0.671	0.928	120	533	4571	4328	-0.536	1866	2705	1740	2588	0
4	6	11	"PFJ0485"	"J53_60"	15860	25000	130	944	917	214	107	108	25	100	100	0	882	840	193	130	131	16	99	99	0	1.113	1.141	1.134	1.158	1.509	1.147	0.889	120	582	1589	1520	0.154	837	752	810	710	0
4	7	11	"PFJ0488"	"J541_1"	16050	25000	130	1711	1661	372	107	109	27	100	100	0	755	723	172	131	132	18	97	97	0	2.571	2.625	2.602	2.629	1.263	2.651	0.919	120	556	2228	2146	1.362	1604	624	1554	592	0
4	8	11	"PFJ0490"	"J541_4"	16240	25000	120	963	922	207	104	107	25	100	100	0	620	608	123	126	127	15	99	99	0	1.739	1.697	1.714	1.735	1.471	1.746	0.879	120	511	1353	1300	0.798	859	494	818	482	0
4	9	11	"PFJ0511"	"J58_3"	16430	25010	130	1661	1573	473	101	104	24	99	99	0	1243	1186	259	124	126	15	100	100	0	1.394	1.386	1.411	1.321	1.473	1.462	0.914	120	577	2679	2534	0.479	1560	1119	1472	1062	0
4	10	11	"PFJ0515"	"J6186_1"	16630	24970	150	119	126	45	102	104	24	42	23	0	134	138	24	124	127	16	40	21	0	1.700	1.714	1.483	1.410	4.463	4.801	0.060	156	598	27	38	0.766	17	10	24	14	-50
4	11	11	"PFJ0518"	"J634_1"	16810	25010	120	5345	4849	1387	102	105	26	100	100	0	7477	6947	1563	126	127	17	100	100	0	0.713	0.696	0.710	0.663	1.512	0.708	0.935	120	560	12594	11568	-0.488	5243	7351	4747	6821	0
4	12	11	"PFJ0520"	"J63_1"	17000	25000	110	273	280	60	99	102	24	100	100	0	246	250	39	124	126	16	100	100	0	1.426	1.437	1.396	1.434	1.568	1.523	0.691	80	428	296	307	0.512	174	122	181	126	0
4	13	11	"PFJ0522"	"J63_4"	17150	24980	150	103	107	30	101	105	27	21	7	0	127	135	33	126	127	18	21	12	0	2.000	0.667	1.133	1.354	3.109	1.730	0.082	156	684	3	15	1.000	2	1	6	9	-50
4	14	11	"PFJ0525"	"J647_1"	17330	25020	110	424	422	128	102	104	24	100	100	0	528	511	148	124	126	19	100	97	0	0.797	0.827	0.796	0.859	1.739	0.801	0.799	80	478	726	707	-0.327	322	404	320	387	0
4	15	11	"PFJ0544"	"J687_1"	17530	25020	130	407	393	114	105	105	24	100	99	0	383	370	97	123	124	18	97	96	0	1.162	1.166	1.145	1.186	1.560	1.175	0.784	120	608	562	535	0.216	302	260	288	247	0
4	16	11	"PFJ0548"	"J697_2"	17700	25020	110	702	700	207	104	110	53	98	98	0	424	394	118	123	128	34	95	93	0	1.987	2.199	2.175	2.325	1.667	2.093	0.820	80	483	899	867	0.990	598	301	596	271	0
4	17	11	"PFJ0552"	"J69_1"	17910	25030	120	882	862	340	98	106	48	98	94	0	863	818	302	123	127	32	99	98	0	1.059	1.099	1.089	1.058	1.983	1.108	0.876	120	594	1524	1459	0.083	784	740	764	695	0
4	18	11	"PFJ0555"	"J6_12"	18100	25020	110	907	848	278	102	105	27	100	100	0	737	701	216	124	125	23	100	98	0	1.313	1.293	1.282	1.298	1.430	1.292	0.887	80	505	1418	1323	0.393	805	613	746	577	0
4	19	11	"PFJ0559"	"J6_6"	18300	25030	120	1134	1083	461	102	105	26	99	97	0	1182	1114	418	121	123	22	100	100	0	0.973	0.988	1.001	0.924	1.769	1.008	0.910	120	598	2093	1974	-0.040	1032	1061	981	993	0
4	20	11	"PFJ0565"	"J71_1"	18500	25030	110	254	255	58	99	100	25	98	95	0	232	237	40	118	118	15	100	98	0	1.360	1.311	1.344	1.277	1.677	1.456	0.671	80	488	269	275	0.443	155	114	156	119	0
4	21	11	"PFK0726"	"Ks17_16"	18680	25030	120	485	469	148	96	98	23	98	97	0	541	509	168	116	117	15	99	98	0	0.915	0.949	0.889	0.948	1.626	0.935	0.826	120	546	814	766	-0.128	389	425	373	393	0
4	22	11	"PFK0728"	"Ks1832_1"	18860	25020	110	472	472	139	96	97	22	100	97	0	290	283	70	115	116	15	98	96	0	2.149	2.238	2.269	2.362	1.855	2.324	0.723	80	532	551	544	1.103	376	175	376	168	0
4	1	12	"PFK0730"	"Ks186_1"	14880	25210	120	1666	1534	586	113	116	31	100	100	0	1908	1713	708	140	142	18	100	100	0	0.878	0.903	0.879	0.989	1.982	0.879	0.900	120	608	3321	2994	-0.187	1553	1768	1421	1573	0
4	2	12	"PFK0733"	"Ks186_9"	15060	25210	110	281	287	74	112	116	30	98	97	0	232	227	51	137	138	16	91	88	0	1.779	1.944	1.933	1.990	1.971	2.100	0.570	80	489	264	265	0.831	169	95	175	90	0
4	3	12	"PFK0735"	"Ks187_4"	15250	25210	110	766	735	194	116	119	30	98	98	0	419	404	100	138	140	21	98	98	0	2.313	2.327	2.308	2.389	1.448	2.266	0.849	80	432	931	885	1.210	650	281	619	266	0
4	4	12	"PFK0737"	"Ks187_7"	15460	25220	120	167	168	42	114	116	28	70	43	0	167	169	31	138	139	21	60	32	0	1.828	1.742	1.940	1.621	3.751	3.240	0.109	120	530	82	85	0.870	53	29	54	31	0
4	5	12	"PFK0762"	"Ks210_15"	15640	25210	120	221	227	71	112	115	29	91	80	0	179	180	36	137	138	17	79	58	0	2.595	2.674	2.205	2.518	2.865	3.445	0.289	120	535	151	158	1.376	109	42	115	43	0
4	6	12	"PFK0765"	"Ks210_4"	15840	25210	110	176	175	48	110	112	25	78	61	0	169	167	33	135	136	18	62	43	0	1.941	2.031	1.220	1.408	3.428	2.895	0.140	80	499	100	97	0.957	66	34	65	32	0
4	7	12	"PFK0768"	"Ks220_1"	16040	25180	150	120	126	34	111	114	27	31	14	0	129	130	19	132	133	18	13	4	0	-3.000	-7.500	1.667	1.773	3.985	0.068	0.005	156	708	6	13	Error	9	-3	15	-2	-50
4	8	12	"PFK0770"	"Ks220_7"	16240	25210	150	152	161	44	107	110	26	70	41	0	241	235	44	128	129	16	98	93	0	0.398	0.505	0.455	0.452	2.536	0.537	0.242	156	647	158	161	-1.328	45	113	54	107	0
4	9	12	"PFK0781"	"Ks222_1"	16410	25220	120	2429	2179	961	101	104	24	97	97	0	2448	2241	823	125	127	15	100	100	0	1.002	0.982	0.999	0.891	1.757	1.022	0.919	120	467	4651	4194	0.003	2328	2323	2078	2116	0
4	10	12	"PFK0784"	"Ks225_10"	16600	25210	140	352	354	108	106	109	29	98	95	0	471	449	127	125	128	17	96	96	0	0.711	0.765	0.790	0.789	1.928	0.774	0.790	156	760	592	572	-0.492	246	346	248	324	0
4	11	12	"PFK0806"	"Ks245_1"	16830	25210	100	150	154	40	113	130	68	25	1	0	175	171	31	129	146	62	26	0	0	0.804	0.976	1.115	1.031	3.833	1.269	0.337	80	493	83	83	-0.314	37	46	41	42	0
4	12	12	"PFK0808"	"Ks245_4"	17030	25210	120	359	361	101	107	122	67	96	90	0	401	400	96	127	142	61	99	94	0	0.920	0.930	0.905	0.890	1.688	0.967	0.755	120	525	526	527	-0.121	252	274	254	273	0
4	13	12	"PFK0810"	"Ks248_3"	17190	25210	140	298	302	83	102	105	26	98	94	0	364	358	88	124	126	17	98	95	0	0.817	0.855	0.833	0.834	1.748	0.844	0.729	156	530	436	434	-0.292	196	240	200	234	0
4	14	12	"PFK0813"	"Ks249_3"	17350	25210	110	942	926	268	103	105	28	100	100	0	575	535	143	127	129	26	100	98	0	1.873	2.017	2.047	2.030	1.624	2.062	0.868	80	332	1287	1231	0.905	839	448	823	408	0
4	15	12	"PFK0819"	"Ks259_1"	17550	25220	120	1424	1437	619	103	105	28	98	98	0	2497	2327	873	123	125	21	100	99	0	0.556	0.605	0.613	0.555	1.740	0.612	0.919	120	473	3695	3538	-0.846	1321	2374	1334	2204	0
4	16	12	"PFK0823"	"Ks259_6"	17740	25220	120	1253	1146	470	103	107	35	98	97	0	1166	1052	407	122	125	25	99	98	0	1.102	1.122	1.128	1.117	1.727	1.135	0.903	120	556	2194	1973	0.140	1150	1044	1043	930	0
4	17	12	"PFK0843"	"Ks26_1"	17930	25220	120	561	579	186	101	104	24	100	100	0	536	517	151	122	123	16	100	100	0	1.111	1.210	1.226	1.199	1.404	1.216	0.890	120	521	874	873	0.152	460	414	478	395	0
4	18	12	"PFK0845"	"Ks26_11"	18130	25220	120	3095	2961	1201	103	105	25	100	100	0	1367	1252	442	123	125	22	100	100	0	2.405	2.531	2.559	2.459	1.676	2.665	0.911	120	554	4236	3987	1.266	2992	1244	2858	1129	0
4	19	12	"PFK0847"	"Ks26_15"	18320	25220	120	637	578	220	103	105	26	98	94	0	742	701	208	122	122	14	100	100	0	0.861	0.820	0.827	0.720	1.972	0.842	0.843	120	522	1154	1054	-0.215	534	620	475	579	0
4	20	12	"PFK0850"	"Ks26_2"	18510	25210	110	168	176	50	101	104	26	86	62	0	166	167	31	121	122	15	85	67	0	1.489	1.630	1.799	1.860	2.753	2.400	0.279	80	478	112	121	0.574	67	45	75	46	0
4	21	12	"PFK0853"	"Ks26_24"	18700	25220	120	710	671	262	98	99	24	99	95	0	1060	1002	364	117	118	15	100	100	0	0.649	0.647	0.644	0.605	1.859	0.645	0.877	120	536	1555	1458	-0.624	612	943	573	885	0
4	22	12	"PFK0856"	"Ks26_5"	18900	25220	120	747	722	290	97	99	24	96	95	0	1029	969	332	117	118	15	100	99	0	0.713	0.734	0.740	0.669	1.854	0.758	0.905	120	597	1562	1477	-0.489	650	912	625	852	0
4	1	13	"PFL0017"	"L1_32"	14900	25400	120	231	243	77	113	115	28	94	86	0	362	360	103	140	141	18	98	96	0	0.532	0.591	0.600	0.545	2.199	0.581	0.598	120	601	340	350	-0.912	118	222	130	220	0
4	2	13	"PFL0021"	"L1_42"	15090	25400	120	181	193	63	110	113	27	80	60	0	1629	1487	596	136	137	19	99	99	0	0.048	0.061	0.057	0.057	2.224	0.056	0.500	120	506	1564	1434	-4.394	71	1493	83	1351	0
4	3	13	"PFL0023"	"L1_45"	15270	25350	150	116	120	30	113	115	29	19	4	0	140	141	23	137	139	22	21	3	0	1.000	1.750	1.347	1.178	4.593	3.065	0.019	156	706	6	11	0.000	3	3	7	4	-50
4	4	13	"PFL0026"	"L1_48"	15460	25400	110	249	256	67	110	112	27	98	91	0	196	196	30	137	137	16	93	73	0	2.356	2.475	2.679	2.544	2.270	3.367	0.355	80	469	198	205	1.236	139	59	146	59	0
4	5	13	"PFL0028"	"L1_52"	15660	25400	120	638	645	246	110	112	28	98	98	0	371	360	100	136	138	17	97	94	0	2.247	2.388	2.291	2.312	2.175	2.596	0.808	120	543	763	759	1.168	528	235	535	224	0
4	6	13	"PFL0030"	"L1_56"	15840	25400	120	309	309	91	109	112	28	99	94	0	355	342	84	138	139	18	97	96	0	0.922	0.980	0.948	0.943	1.716	0.998	0.720	120	510	417	404	-0.118	200	217	200	204	0
4	7	13	"PFL0048"	"L1_89"	16010	25400	110	206	202	44	114	118	29	88	73	0	184	186	32	135	136	19	85	67	0	1.878	1.725	1.586	1.500	2.390	2.019	0.332	80	492	141	139	0.909	92	49	88	51	0
4	8	13	"PFL0052"	"L1_94"	16200	25400	110	699	671	161	108	111	28	100	100	0	1250	1182	311	130	132	19	100	100	0	0.528	0.535	0.533	0.540	1.433	0.496	0.862	80	497	1711	1615	-0.922	591	1120	563	1052	0
4	9	13	"PFL0055"	"L1_97"	16390	25400	110	1138	1104	282	102	105	25	100	100	0	989	922	211	125	128	27	100	100	0	1.199	1.257	1.251	1.243	1.440	1.224	0.882	80	492	1900	1799	0.262	1036	864	1002	797	0
4	10	13	"PFL0057"	"L1_99"	16580	25400	110	900	855	216	102	104	25	100	100	0	419	419	112	124	127	27	100	98	0	2.705	2.553	2.566	2.646	1.438	2.487	0.839	80	497	1093	1048	1.436	798	295	753	295	0
4	11	13	"PFL0059"	"L2_10"	16770	25400	110	1178	1139	282	103	106	26	100	100	0	873	803	195	124	127	20	100	100	0	1.435	1.526	1.528	1.539	1.296	1.512	0.911	80	534	1824	1715	0.521	1075	749	1036	679	0
4	12	13	"PFL0061"	"L2_104"	16960	25400	110	1183	1152	315	106	111	38	100	100	0	1770	1706	472	124	133	48	100	100	0	0.654	0.661	0.651	0.661	1.309	0.641	0.903	80	523	2723	2628	-0.612	1077	1646	1046	1582	0
4	13	13	"PFL0082"	"L2_146"	17160	25400	120	1783	1660	589	103	109	52	100	100	0	997	903	357	124	127	34	95	92	0	1.924	1.999	1.992	2.199	1.876	1.988	0.896	120	542	2553	2336	0.944	1680	873	1557	779	0
4	14	13	"PFL0084"	"L2_148"	17390	25340	150	107	111	38	103	106	28	21	7	0	124	127	32	124	126	21	10	2	0	100000.000	2.667	1.539	1.383	3.218	1.662	0.161	156	562	4	11	16.610	4	0	8	3	-50
4	15	13	"PFL0086"	"L2_15"	17560	25410	130	977	909	242	102	106	27	100	100	0	674	632	128	125	125	16	100	100	0	1.594	1.592	1.562	1.551	1.355	1.672	0.897	120	516	1424	1314	0.672	875	549	807	507	0
4	16	13	"PFL0089"	"L2_154"	17740	25410	110	178	182	44	102	106	26	90	73	0	232	227	39	124	124	15	100	97	0	0.704	0.777	0.781	0.715	2.028	0.874	0.399	80	461	184	183	-0.507	76	108	80	103	0
4	17	13	"PFL0091"	"L2_158"	17930	25400	110	404	413	109	103	107	26	100	100	0	251	244	38	124	125	17	98	97	0	2.370	2.583	2.511	2.600	1.602	2.677	0.735	80	504	428	430	1.245	301	127	310	120	0
4	18	13	"PFL0098"	"L2_172"	18130	25400	110	212	219	49	102	104	26	97	95	0	212	212	35	123	124	16	97	95	0	1.236	1.315	1.307	1.325	1.958	1.481	0.497	80	498	199	206	0.306	110	89	117	89	0
4	19	13	"PFL0119"	"L2_203"	18330	25410	120	1530	1457	399	101	103	24	100	100	0	4114	3968	934	122	123	16	100	100	0	0.358	0.353	0.354	0.343	1.320	0.349	0.918	120	518	5421	5202	-1.482	1429	3992	1356	3846	0
4	20	13	"PFL0123"	"L2_210"	18510	25410	120	162	166	50	102	105	24	75	56	0	187	189	35	120	121	16	94	85	0	0.896	0.928	0.983	0.841	2.693	1.374	0.273	120	533	127	133	-0.159	60	67	64	69	0
4	21	13	"PFL0127"	"L2_216"	18710	25410	120	1244	1130	454	99	101	26	100	97	0	3190	2812	1043	118	119	15	100	100	0	0.373	0.383	0.395	0.359	1.807	0.378	0.912	120	542	4217	3725	-1.424	1145	3072	1031	2694	0
4	22	13	"PFL0129"	"L2_220"	18900	25400	110	2357	2212	507	98	99	23	100	100	0	957	913	212	118	118	15	100	100	0	2.692	2.659	2.594	2.682	1.233	2.664	0.918	80	485	3098	2909	1.429	2259	839	2114	795	0
4	1	14	"PFL0131"	"L2_226"	14900	25590	110	329	330	70	113	116	28	100	100	0	311	302	68	136	137	17	100	97	0	1.234	1.307	1.281	1.389	1.822	1.416	0.639	80	526	391	383	0.304	216	175	217	166	0
4	2	14	"PFL0133"	"L2_23"	15090	25580	110	1038	1030	254	110	113	27	100	100	0	405	394	103	134	135	18	100	98	0	3.424	3.538	3.532	3.754	1.617	3.512	0.822	80	461	1199	1180	1.776	928	271	920	260	0
4	3	14	"PFM0391"	"M35930_11"	15260	25600	130	2569	2393	752	106	109	25	100	100	0	1170	1109	281	133	135	20	100	100	0	2.375	2.343	2.385	2.241	1.482	2.467	0.920	120	626	3500	3263	1.248	2463	1037	2287	976	0
4	4	14	"PFM0393"	"M35930_13"	15440	25590	110	1445	1356	323	105	108	26	100	100	0	592	567	111	132	134	18	100	100	0	2.913	2.876	2.828	2.878	1.379	2.924	0.883	80	488	1800	1686	1.543	1340	460	1251	435	0
4	5	14	"PFM0395"	"M35930_4"	15630	25590	110	2032	2020	432	108	112	35	100	100	0	1008	967	223	132	138	45	100	100	0	2.196	2.290	2.233	2.324	1.302	2.269	0.895	80	438	2800	2747	1.135	1924	876	1912	835	0
4	6	14	"PFM0398"	"M35930_8"	15840	25600	120	1294	1159	477	105	111	35	98	97	0	1130	1052	327	136	140	43	100	98	0	1.196	1.151	1.122	1.021	1.741	1.212	0.902	120	454	2183	1970	0.258	1189	994	1054	916	0
4	7	14	"PFM0400"	"M35935_1"	16010	25590	110	420	429	98	110	114	31	100	100	0	286	283	59	135	136	19	98	92	0	2.053	2.155	2.200	2.319	1.780	2.175	0.717	80	445	461	467	1.038	310	151	319	148	0
4	8	14	"PFM0406"	"M364_1"	16210	25600	120	642	618	212	108	110	29	100	98	0	407	401	102	130	131	19	99	98	0	1.928	1.882	1.866	1.825	1.771	2.025	0.830	120	559	811	781	0.947	534	277	510	271	0
4	9	14	"PFM0424"	"M36950_1"	16410	25600	120	636	612	169	106	106	25	100	100	0	639	610	137	124	127	26	100	100	0	1.029	1.041	1.054	1.015	1.443	1.064	0.866	120	568	1045	992	0.041	530	515	506	486	0
4	10	14	"PFM0426"	"M3696_3"	16590	25590	110	1619	1565	362	103	104	24	100	100	0	848	789	198	123	125	22	100	100	0	2.091	2.195	2.143	2.251	1.427	2.179	0.892	80	495	2241	2128	1.064	1516	725	1462	666	0
4	11	14	"PFM0431"	"M37116_3"	16790	25600	120	12690	11369	4148	103	106	25	100	100	0	13419	11566	4544	124	127	26	99	99	0	0.947	0.985	0.972	1.007	1.711	0.973	0.931	120	506	25882	22708	-0.079	12587	13295	11266	11442	0
4	12	14	"PFM0433"	"M37145_2"	16980	25590	110	4683	4435	1099	105	111	51	100	100	0	2846	2705	621	127	136	75	100	100	0	1.684	1.680	1.659	1.674	1.293	1.693	0.920	80	438	7297	6908	0.752	4578	2719	4330	2578	0
4	13	14	"PFM0435"	"M37197_1"	17170	25600	120	233	237	67	103	110	57	83	59	0	507	487	125	129	135	65	96	95	0	0.344	0.374	0.357	0.358	1.860	0.357	0.689	120	476	508	492	-1.540	130	378	134	358	0
4	14	14	"PFM0438"	"M37465_1"	17350	25550	150	108	111	26	102	105	26	25	5	0	123	123	16	126	127	18	8	0	0	-2.000	-3.000	1.267	1.512	3.762	131.438	0.000	156	700	3	6	Error	6	-3	9	-3	-50
4	15	14	"PFM0452"	"M37794_2"	17550	25590	110	1980	1978	449	105	108	36	100	100	0	1096	1046	261	124	131	46	100	100	0	1.929	2.031	2.008	2.086	1.371	2.008	0.910	80	478	2847	2795	0.948	1875	972	1873	922	0
4	16	14	"PFM0454"	"M37794_6"	17750	25600	130	213	219	64	105	109	36	90	74	0	195	192	37	127	131	42	70	26	0	1.588	1.754	1.857	1.817	2.342	2.399	0.328	120	579	176	179	0.667	108	68	114	65	0
4	17	14	"PFM0457"	"M37914_2"	17960	25600	120	966	945	384	104	106	27	99	97	0	1033	1033	315	125	126	17	100	100	0	0.949	0.926	0.909	0.830	1.761	0.971	0.878	120	530	1770	1749	-0.075	862	908	841	908	0
4	18	14	"PFM0459"	"M38113_2"	18130	25600	120	362	339	111	102	103	26	97	93	0	991	913	305	124	124	16	98	98	0	0.300	0.300	0.303	0.293	1.705	0.283	0.794	120	527	1127	1026	-1.738	260	867	237	789	0
4	19	14	"PFM0461"	"M38127_1"	18330	25600	120	432	432	152	99	101	24	97	94	0	379	361	93	120	121	15	100	99	0	1.286	1.382	1.397	1.304	2.004	1.477	0.797	120	535	592	574	0.363	333	259	333	241	0
4	20	14	"PFM0464"	"M38218_2"	18530	25600	120	2571	2300	895	99	102	24	100	99	0	4250	3798	1393	117	119	16	100	100	0	0.598	0.598	0.600	0.580	1.824	0.593	0.925	120	515	6605	5882	-0.742	2472	4133	2201	3681	0
4	21	14	"PFM0486"	"M38941_8"	18700	25590	110	451	459	103	100	103	28	100	100	0	547	534	116	117	120	28	100	98	0	0.816	0.861	0.806	0.871	1.416	0.821	0.826	80	459	781	776	-0.293	351	430	359	417	0
4	22	14	"PFM0489"	"M39036_2"	18910	25600	120	265	265	80	97	99	27	93	90	0	233	227	52	117	119	24	91	86	0	1.448	1.527	1.538	1.511	1.885	1.603	0.699	120	618	284	278	0.534	168	116	168	110	0
4	1	15	"PFM0494"	"M39668_5"	14920	25780	120	579	571	198	112	114	27	96	95	0	505	484	138	135	137	17	98	97	0	1.262	1.315	1.323	1.257	2.137	1.368	0.843	120	608	837	808	0.336	467	370	459	349	0
4	2	15	"PFM0503"	"M40983_1"	15100	25780	100	254	264	68	109	110	26	98	95	0	270	280	58	132	134	19	98	97	0	1.051	1.047	1.040	1.023	1.951	1.044	0.577	80	440	283	303	0.071	145	138	155	148	0
4	3	15	"PFM0505"	"M40983_3"	15290	25780	100	168	174	42	107	108	26	78	63	0	180	187	37	132	132	17	85	67	0	1.271	1.218	1.304	1.155	2.584	1.713	0.182	80	372	109	122	0.346	61	48	67	55	0
4	4	15	"PFM0508"	"M41041_1"	15490	25780	120	1274	1247	431	108	110	26	99	99	0	1541	1443	514	132	134	19	99	98	0	0.828	0.869	0.872	0.922	1.888	0.857	0.911	120	408	2575	2450	-0.273	1166	1409	1139	1311	0
4	5	15	"PFN0062"	"N128_62"	15640	25750	150	112	114	30	108	111	33	17	4	0	135	144	39	132	137	40	10	5	0	1.333	0.500	1.380	1.210	3.491	0.634	0.346	156	577	7	18	0.415	4	3	6	12	-50
4	6	15	"PFN0064"	"N128_64"	15850	25740	150	115	117	28	107	111	33	19	4	0	129	131	21	133	137	39	2	0	0	-2.000	-5.000	1.600	1.560	3.920	0.070	0.003	156	635	4	8	Error	8	-4	10	-2	-50
4	7	15	"PFN0066"	"N128_68"	16050	25780	120	647	644	232	108	111	29	100	98	0	689	676	212	134	135	19	98	98	0	0.971	0.989	0.976	0.967	1.690	1.004	0.867	120	462	1094	1078	-0.042	539	555	536	542	0
4	8	15	"PFN0069"	"N128_71"	16250	25780	120	396	404	119	107	107	27	100	97	0	389	375	108	130	131	17	98	96	0	1.116	1.212	1.220	1.283	1.854	1.224	0.773	120	499	548	542	0.158	289	259	297	245	0
4	9	15	"PFN0071"	"N128_73"	16440	25780	90	150	153	36	105	106	25	67	40	0	153	157	27	125	126	17	73	46	0	1.607	1.500	1.150	1.295	2.850	1.840	0.121	52	350	73	80	0.684	45	28	48	32	0
4	10	15	"PFN0074"	"N128_76"	16620	25780	110	537	537	147	100	101	24	100	100	0	537	513	143	124	126	23	100	97	0	1.058	1.123	1.093	1.188	1.709	1.066	0.767	80	535	850	826	0.081	437	413	437	389	0
4	11	15	"PFN0092"	"N129_12"	16850	25730	150	115	155	99	103	106	30	35	26	0	134	178	103	127	133	56	23	16	0	1.714	1.020	1.093	1.126	2.803	0.939	0.658	156	734	19	103	0.778	12	7	52	51	-50
4	12	15	"PFN0094"	"N129_14"	17010	25780	110	679	677	170	107	109	31	100	100	0	804	779	197	130	136	69	100	98	0	0.849	0.878	0.855	0.887	1.349	0.837	0.868	80	429	1246	1219	-0.237	572	674	570	649	0
4	13	15	"PFN0096"	"N129_17"	17200	25780	150	126	143	77	104	106	28	42	20	0	144	163	120	130	134	44	21	5	0	1.571	1.182	1.174	1.256	3.406	0.614	0.427	156	713	36	72	0.652	22	14	39	33	-50
4	14	15	"PFN0098"	"N129_22"	17390	25780	110	513	503	129	103	104	24	100	100	0	2918	2717	677	126	129	21	100	100	0	0.147	0.154	0.155	0.152	1.362	0.147	0.878	80	500	3202	2991	-2.768	410	2792	400	2591	0
4	15	15	"PFN0100"	"N129_33"	17580	25790	120	583	574	203	104	107	35	98	96	0	739	692	199	127	132	43	100	97	0	0.783	0.832	0.820	0.770	1.855	0.849	0.865	120	545	1091	1035	-0.354	479	612	470	565	0
4	16	15	"PFN0102"	"N129_38"	17770	25770	150	129	131	33	105	109	34	33	10	0	134	136	23	129	132	40	8	0	0	4.800	3.714	1.772	1.685	4.551	10.485	0.006	156	665	29	33	2.263	24	5	26	7	-50
4	17	15	"PFN0119"	"N130_21"	17960	25780	110	282	290	64	106	106	25	100	98	0	262	260	48	125	126	16	98	96	0	1.285	1.363	1.425	1.398	1.806	1.428	0.650	80	456	313	319	0.361	176	137	184	135	0
4	18	15	"PFN0121"	"N130_25"	18160	25780	110	352	353	96	102	105	39	100	96	0	341	344	60	122	123	26	100	100	0	1.142	1.131	1.107	1.083	1.582	1.166	0.776	80	494	469	473	0.191	250	219	251	222	0
4	19	15	"PFN0124"	"N130_29"	18340	25780	110	1335	1304	318	99	102	31	100	100	0	816	811	198	118	122	28	100	100	0	1.771	1.739	1.718	1.755	1.382	1.696	0.881	80	517	1934	1898	0.824	1236	698	1205	693	0
4	20	15	"PFN0127"	"N130_35"	18540	25780	110	538	543	150	98	100	24	100	100	0	510	477	114	117	119	21	100	100	0	1.120	1.236	1.252	1.227	1.531	1.219	0.786	80	491	833	805	0.163	440	393	445	360	0
4	21	15	"PFN0130"	"N130_4"	18720	25780	110	5408	5371	1472	99	101	27	100	100	0	3322	3071	890	118	121	32	100	100	0	1.657	1.785	1.799	1.822	1.312	1.753	0.927	80	534	8513	8225	0.729	5309	3204	5272	2953	0
4	22	15	"PFN0132"	"N130_41"	18940	25790	120	272	275	86	100	102	27	95	93	0	200	202	40	120	123	28	91	70	0	2.150	2.134	2.250	2.189	1.918	2.470	0.620	120	534	252	257	1.104	172	80	175	82	0
4	1	16	"PFN0149"	"N131_17"	14930	25970	120	274	279	73	110	111	26	96	95	0	335	331	81	135	137	17	99	98	0	0.820	0.862	0.843	0.856	1.707	0.864	0.707	120	600	364	365	-0.286	164	200	169	196	0
4	2	16	"PFN0153"	"N131_27"	15120	25970	120	1064	984	338	106	108	26	100	99	0	844	789	253	133	134	18	98	98	0	1.347	1.338	1.370	1.349	1.936	1.360	0.878	120	473	1669	1534	0.430	958	711	878	656	0
4	3	16	"PFN0155"	"N131_4"	15290	25940	150	111	112	28	109	109	25	19	5	0	120	121	18	133	134	17	5	1	0	-0.154	-0.250	1.305	1.113	4.241	0.028	0.000	156	613	-11	-9	Error	2	-13	3	-12	-50
4	4	16	"PFN0157"	"N131_5"	15480	25940	150	110	114	31	108	109	25	26	7	0	121	123	21	133	134	16	7	3	0	-0.167	-0.600	1.179	1.122	3.277	108.602	0.000	156	631	-10	-4	Error	2	-12	6	-10	-50
4	5	16	"PFN0159"	"N131_52"	15690	25970	120	2297	2137	678	107	108	24	100	100	0	3216	2927	1022	131	133	17	99	99	0	0.710	0.726	0.696	0.751	1.564	0.709	0.928	120	554	5275	4826	-0.494	2190	3085	2030	2796	0
4	6	16	"PFN0164"	"N132_101"	15880	25970	120	1820	1767	566	110	112	27	100	100	0	1947	1813	489	132	134	17	100	100	0	0.942	0.986	0.993	0.972	1.423	1.005	0.928	120	527	3525	3338	-0.086	1710	1815	1657	1681	0
4	7	16	"PFN0559"	"N143_59"	16070	25940	150	111	114	29	108	112	29	18	3	0	127	125	25	133	134	18	15	3	0	-0.500	-0.750	0.979	1.021	3.464	37.518	0.000	156	589	-3	-2	Error	3	-6	6	-8	-50
4	8	16	"PFN0564"	"N143_71"	16230	25970	120	1865	1697	633	105	107	28	100	100	0	1113	1006	347	129	131	18	100	99	0	1.789	1.815	1.819	1.825	1.658	1.867	0.906	120	487	2744	2469	0.839	1760	984	1592	877	0
4	9	16	"PFN0566"	"N143_9"	16420	25940	80	138	138	35	107	108	26	55	23	0	144	149	27	126	127	17	50	26	0	1.722	1.348	1.391	1.526	3.397	3.286	0.042	52	324	49	54	0.784	31	18	31	23	0
4	10	16	"PFN0576"	"N145_12"	16620	25970	120	3965	3582	1313	100	103	25	100	100	0	2702	2492	958	125	126	18	97	97	0	1.500	1.471	1.420	1.520	1.728	1.471	0.932	120	596	6442	5849	0.585	3865	2577	3482	2367	0
4	11	16	"PFN0578"	"N145_20"	16800	25970	110	2327	2226	499	100	103	27	100	100	0	2946	2858	733	127	134	60	100	100	0	0.790	0.778	0.769	0.782	1.343	0.745	0.915	80	536	5046	4857	-0.340	2227	2819	2126	2731	0
4	12	16	"PFN0580"	"N145_23"	17000	25970	110	1757	1720	379	104	105	26	100	100	0	38783	36276	9024	131	140	73	100	100	0	0.043	0.045	0.043	0.045	1.277	0.042	0.926	80	538	40305	37761	-4.547	1653	38652	1616	36145	0
4	13	16	"PFN0603"	"N147_10"	17190	25970	100	137	140	34	103	104	25	68	31	0	222	217	46	132	137	49	81	37	0	0.378	0.435	0.471	0.419	2.835	0.438	0.201	80	451	124	122	-1.404	34	90	37	85	0
4	14	16	"PFN0605"	"N147_13"	17390	25970	110	365	371	86	105	106	24	100	100	0	479	474	91	128	130	19	100	100	0	0.741	0.769	0.726	0.766	1.446	0.778	0.816	80	526	611	612	-0.433	260	351	266	346	0
4	15	16	"PFN0610"	"N147_2"	17570	25970	110	999	991	231	106	107	26	100	100	0	596	581	140	132	132	21	100	100	0	1.925	1.971	1.869	2.021	1.367	1.937	0.894	80	392	1357	1334	0.945	893	464	885	449	0
4	16	16	"PFN0612"	"N147_24"	17760	25970	110	273	268	62	105	108	26	98	95	0	233	239	52	132	133	23	96	88	0	1.663	1.523	1.538	1.560	2.042	1.646	0.525	80	462	269	270	0.734	168	101	163	107	0
4	17	16	"PFN0615"	"N147_4"	17960	25980	150	134	136	42	106	109	25	53	25	0	143	145	23	126	127	18	46	18	0	1.647	1.579	1.612	1.550	3.125	4.260	0.057	156	708	45	49	0.720	28	17	30	19	-50
4	18	16	"PFN0617"	"N148_1"	18150	25980	130	214	217	60	105	108	37	90	72	0	411	414	82	122	125	29	100	100	0	0.377	0.384	0.352	0.342	1.851	0.400	0.527	120	654	398	404	-1.407	109	289	112	292	0
4	19	16	"PFN0640"	"N149_7"	18380	25980	90	157	160	39	101	105	25	76	67	0	175	178	31	120	122	16	94	78	0	1.018	1.017	1.388	1.149	2.553	1.698	0.198	52	359	111	117	0.026	56	55	59	58	0
4	20	16	"PFN0642"	"N150_10"	18540	25980	120	368	345	123	99	100	24	95	91	0	1379	1234	445	119	120	15	100	100	0	0.213	0.221	0.212	0.203	1.766	0.213	0.825	120	547	1529	1361	-2.228	269	1260	246	1115	0
4	21	16	"PFN0645"	"N150_15"	18720	25970	110	456	457	114	99	102	25	100	100	0	965	922	204	119	123	38	100	100	0	0.422	0.446	0.448	0.440	1.460	0.416	0.824	80	517	1203	1161	-1.245	357	846	358	803	0
4	22	16	"PFN0647"	"N150_19"	18920	25970	110	1458	1457	366	104	106	26	100	100	0	631	611	121	125	128	31	100	100	0	2.676	2.784	2.763	2.782	1.287	2.850	0.871	80	480	1860	1839	1.420	1354	506	1353	486	0
4	1	17	"PFN0649"	"N150_27"	14930	26160	110	1704	1618	348	111	112	27	100	100	0	2891	2723	576	137	138	18	100	100	0	0.578	0.583	0.577	0.581	1.210	0.562	0.926	80	507	4347	4093	-0.790	1593	2754	1507	2586	0
4	2	17	"PFN0652"	"N150_32"	15120	26160	120	803	804	235	111	114	29	99	99	0	669	633	198	136	137	19	94	94	0	1.298	1.394	1.386	1.408	1.641	1.392	0.840	120	540	1225	1190	0.377	692	533	693	497	0
4	3	17	"PFN0668"	"N150_62"	15310	26160	110	337	352	98	111	112	27	98	98	0	268	270	67	135	136	18	95	91	0	1.699	1.785	1.802	1.924	2.050	1.865	0.640	80	502	359	376	0.765	226	133	241	135	0
4	4	17	"PFN0670"	"N150_65"	15490	26150	90	164	171	40	110	113	30	78	44	0	166	165	29	136	137	17	63	42	0	1.800	2.103	1.412	1.482	3.599	3.260	0.164	52	382	84	90	0.848	54	30	61	29	0
4	5	17	"PFN0672"	"N150_68"	15680	26160	120	2926	2726	837	108	111	27	100	100	0	3342	2977	1115	133	135	17	97	96	0	0.878	0.921	0.879	0.987	1.697	0.889	0.928	120	545	6027	5462	-0.187	2818	3209	2618	2844	0
4	6	17	"PFN0674"	"N150_71"	15880	26160	120	2815	2576	945	108	110	26	100	100	0	1442	1341	522	133	134	16	95	94	0	2.068	2.043	1.997	2.248	2.032	2.057	0.913	120	528	4016	3676	1.048	2707	1309	2468	1208	0
4	7	17	"PFN0676"	"N150_75"	16080	26160	130	1379	1287	339	107	112	28	100	100	0	696	660	151	131	132	17	100	100	0	2.251	2.231	2.205	2.223	1.338	2.328	0.893	120	607	1837	1709	1.171	1272	565	1180	529	0
4	8	17	"PFN0678"	"N150_78"	16260	26160	110	444	437	100	109	112	27	100	100	0	528	513	125	130	131	18	100	100	0	0.842	0.856	0.904	0.880	1.597	0.827	0.793	80	474	733	711	-0.249	335	398	328	383	0
4	9	17	"PFN0783"	"N157_18"	16460	26160	100	176	181	49	107	110	27	87	65	0	166	163	28	129	130	16	72	56	0	1.865	2.176	1.838	2.193	2.715	2.845	0.245	80	466	106	108	0.899	69	37	74	34	0
4	10	17	"PFN0789"	"N157_41"	16630	26160	110	2459	2349	509	106	114	87	100	100	0	948	908	212	128	134	61	100	100	0	2.870	2.876	2.869	2.909	1.244	2.855	0.918	80	469	3173	3023	1.521	2353	820	2243	780	0
4	11	17	"PFN0807"	"N159_20"	16820	26160	110	6443	6015	1276	105	113	89	100	100	0	2594	2438	600	124	136	86	100	100	0	2.566	2.554	2.534	2.598	1.252	2.520	0.926	80	456	8808	8224	1.360	6338	2470	5910	2314	0
4	12	17	"PFN0836"	"N163_1"	17020	26160	110	1064	1050	219	104	107	26	100	100	0	932	938	211	125	130	56	100	100	0	1.190	1.164	1.163	1.175	1.312	1.132	0.896	80	509	1767	1759	0.250	960	807	946	813	0
4	13	17	"PFN0840"	"N164_1"	17210	26170	120	2845	2664	1045	103	105	26	100	99	0	3293	2952	974	125	126	17	100	100	0	0.866	0.906	0.918	0.831	1.729	0.924	0.918	120	569	5910	5388	-0.208	2742	3168	2561	2827	0
4	14	17	"PFN0849"	"N165_2"	17390	26160	110	1916	1794	407	104	107	26	100	100	0	1572	1477	344	125	129	35	100	100	0	1.252	1.250	1.246	1.265	1.292	1.224	0.920	80	484	3259	3042	0.325	1812	1447	1690	1352	0
4	15	17	"PFN0935"	"N181_4"	17590	26120	150	129	135	38	108	110	26	45	27	0	144	145	26	131	134	32	19	2	0	1.615	1.929	1.750	1.444	3.296	2.376	0.083	156	741	34	41	0.692	21	13	27	14	-50
4	16	17	"PFN0929"	"N181_18"	17790	26160	120	2621	2454	813	110	112	27	100	100	0	2019	1884	751	129	131	18	96	95	0	1.329	1.336	1.298	1.513	2.079	1.302	0.918	120	492	4401	4099	0.410	2511	1890	2344	1755	0
4	17	17	"PFN0946"	"N185_14"	17970	26160	110	1566	1511	323	108	111	28	100	100	0	2634	2516	680	126	128	28	100	100	0	0.581	0.587	0.567	0.600	1.310	0.556	0.909	80	351	3966	3793	-0.783	1458	2508	1403	2390	0
4	18	17	"PFN0382"	"N137_2"	18180	26170	120	1430	1396	602	105	107	25	98	97	0	3371	3011	1049	123	126	25	100	100	0	0.408	0.447	0.453	0.390	1.778	0.457	0.924	120	493	4573	4179	-1.294	1325	3248	1291	2888	0
4	19	17	"PFL0032"	"L1_63"	18360	26170	120	2322	2132	842	105	107	26	100	99	0	1008	938	307	123	125	15	100	99	0	2.505	2.487	2.478	2.390	1.762	2.608	0.923	120	441	3102	2842	1.325	2217	885	2027	815	0
4	20	17	"PFL0051"	"L1_92"	18560	26160	110	1944	1815	508	103	105	27	100	100	0	1617	1541	457	124	127	34	100	100	0	1.233	1.208	1.209	1.234	1.359	1.192	0.895	80	390	3334	3129	0.302	1841	1493	1712	1417	0
4	21	17	"PFL0093"	"L2_163"	18730	26170	110	205	215	65	103	105	27	93	82	0	177	181	30	125	128	35	76	31	0	1.962	2.000	1.913	1.834	2.380	2.932	0.294	80	459	154	168	0.972	102	52	112	56	0
4	22	17	"PFL0100"	"L2_176"	18920	26160	110	5869	5677	1298	106	109	29	100	100	0	4873	4576	1286	127	136	94	100	100	0	1.214	1.252	1.232	1.281	1.269	1.206	0.925	80	422	10509	10020	0.280	5763	4746	5571	4449	0
4	1	18	"PFL0105"	"L2_187"	14940	26350	120	15758	14906	6384	112	114	28	100	100	0	20654	19209	7549	141	142	18	100	100	0	0.763	0.776	0.774	0.727	1.752	0.783	0.939	120	555	36159	33862	-0.391	15646	20513	14794	19068	0
4	2	18	"PFL0107"	"L2_190"	15130	26350	120	1467	1368	436	117	121	31	100	100	0	740	694	212	141	144	20	98	97	0	2.254	2.262	2.201	2.304	1.523	2.311	0.905	120	473	1949	1804	1.172	1350	599	1251	553	0
4	3	18	"PFL0118"	"L2_202"	15330	26350	120	1635	1500	540	116	118	30	100	100	0	724	686	236	141	143	19	97	96	0	2.605	2.539	2.539	2.613	1.760	2.601	0.875	120	497	2102	1929	1.382	1519	583	1384	545	0
4	4	18	"PFL0126"	"L2_215"	15510	26350	120	839	796	260	115	117	30	99	99	0	1373	1282	421	139	140	18	99	99	0	0.587	0.596	0.602	0.593	1.631	0.583	0.898	120	419	1958	1824	-0.769	724	1234	681	1143	0
4	5	18	"PFJ0334"	"J326_1"	15690	26350	120	7097	6757	2178	115	117	31	100	100	0	10693	9391	2930	138	140	18	100	100	0	0.661	0.718	0.726	0.722	1.488	0.713	0.941	120	381	17537	15895	-0.596	6982	10555	6642	9253	0
4	6	18	"PFJ0360"	"J352_5"	15880	26350	120	3090	2955	1057	111	115	31	100	100	0	2115	1952	665	137	138	17	99	99	0	1.506	1.567	1.553	1.602	1.797	1.595	0.927	120	422	4957	4659	0.591	2979	1978	2844	1815	0
4	7	18	"PFJ0381"	"J38_18"	16080	26350	110	195	195	46	112	113	26	87	71	0	180	179	29	133	135	17	82	63	0	1.766	1.804	1.868	1.879	2.869	2.834	0.216	80	419	130	129	0.820	83	47	83	46	0
4	8	18	"PFJ0399"	"J43_10"	16270	26350	120	869	853	283	113	114	27	100	99	0	404	397	101	135	137	18	97	96	0	2.810	2.824	2.803	2.789	1.744	3.040	0.828	120	546	1025	1002	1.491	756	269	740	262	0
4	9	18	"PFJ0409"	"J43_23"	16460	26350	120	2057	1924	646	111	113	26	100	100	0	1066	990	319	132	134	19	98	98	0	2.084	2.113	2.173	2.146	1.644	2.157	0.916	120	438	2880	2671	1.059	1946	934	1813	858	0
4	10	18	"PFJ0430"	"J478_10"	16650	26350	120	5489	5091	1584	109	120	99	100	100	0	4798	4449	1386	128	136	69	98	98	0	1.152	1.153	1.141	1.206	1.756	1.156	0.928	120	357	10050	9303	0.204	5380	4670	4982	4321	0
4	11	18	"PFJ0226"	"J227_1"	16820	26320	150	112	117	30	105	114	81	2	0	0	124	125	18	125	132	61	0	0	0	-7.000	100000.000	1.544	1.455	3.372	0.766	0.059	156	566	6	12	Error	7	-1	12	0	-50
4	12	18	"PFJ0237"	"J232_2"	17010	26340	110	622	631	171	103	105	25	100	100	0	367	350	85	123	124	19	98	97	0	2.127	2.326	2.215	2.320	1.687	2.356	0.827	80	491	763	755	1.089	519	244	528	227	0
4	13	18	"PFJ0256"	"J245_7"	17210	26350	100	432	424	114	103	105	25	100	100	0	272	264	50	125	126	19	100	100	0	2.238	2.309	2.286	2.296	1.573	2.521	0.758	80	443	476	460	1.162	329	147	321	139	0
4	14	18	"PFJ0284"	"J269_5"	17400	26350	110	816	766	191	104	106	25	100	100	0	956	899	218	127	130	33	100	100	0	0.859	0.858	0.799	0.844	1.421	0.830	0.880	80	510	1541	1434	-0.219	712	829	662	772	0
4	15	18	"PFJ0315"	"J2975_2"	17590	26350	110	1491	1410	348	108	110	27	100	100	0	1545	1431	352	131	133	18	100	100	0	0.978	1.002	1.004	1.004	1.234	0.983	0.913	80	510	2797	2602	-0.032	1383	1414	1302	1300	0
4	16	18	"PFJ0365"	"J378_1"	17780	26350	120	3742	3412	1035	111	113	26	100	100	0	1569	1440	475	132	133	18	99	98	0	2.527	2.524	2.463	2.678	1.623	2.544	0.927	120	499	5068	4609	1.337	3631	1437	3301	1308	0
4	17	18	"PFK0117"	"Km799_7"	17980	26300	150	115	119	30	109	110	27	26	7	0	130	129	19	127	129	24	12	0	0	2.000	5.000	1.281	1.260	3.492	2.733	0.006	156	579	9	12	1.000	6	3	10	2	-50
4	18	18	"PFK0142"	"Kn10286_1"	18160	26350	110	1302	1257	279	105	110	28	100	100	0	1067	1020	261	125	130	38	100	100	0	1.271	1.287	1.297	1.323	1.318	1.243	0.915	80	386	2139	2047	0.346	1197	942	1152	895	0
4	19	18	"PFK0175"	"Kn1239_1"	18340	26350	150	139	141	37	109	111	28	50	21	0	142	145	28	131	134	35	22	4	0	2.727	2.286	1.333	1.323	4.057	0.813	0.108	156	520	41	46	1.447	30	11	32	14	-50
4	20	18	"PFK0203"	"Kn1453_6"	18500	26310	150	107	110	25	106	108	28	15	3	0	119	120	18	130	132	29	1	0	0	-0.091	-0.400	0.800	0.905	5.079	3.805	0.008	156	630	-10	-6	Error	1	-11	4	-10	-50
4	21	18	"PFK0250"	"Kn2004_3"	18740	26350	110	210	209	53	103	108	28	93	77	0	192	193	38	131	132	18	86	77	0	1.754	1.710	1.462	1.691	2.463	1.838	0.419	80	445	168	168	0.811	107	61	106	62	0
4	22	18	"PFK0277"	"Kn2223_1"	18880	26310	150	109	112	30	103	107	28	26	7	0	130	128	23	129	134	68	0	0	0	6.000	-9.000	1.306	1.326	3.496	0.145	0.107	156	814	7	8	2.585	6	1	9	-1	-50
4	1	19	"PFK0478"	"Kn610_1"	14930	26540	120	424	417	126	113	114	25	99	97	0	550	509	153	145	147	18	98	95	0	0.768	0.835	0.810	0.885	1.892	0.813	0.818	120	511	716	668	-0.381	311	405	304	364	0
4	2	19	"PFK0517"	"Kn8027_1"	15080	26520	150	121	124	31	117	118	29	22	7	0	138	138	25	146	147	19	12	2	0	-0.500	-0.875	1.129	0.993	4.170	0.054	0.001	156	605	-4	-1	Error	4	-8	7	-8	-50
4	3	19	"PFK0524"	"Kn836_1"	15310	26540	120	482	476	144	117	118	30	99	98	0	483	462	141	145	147	19	98	98	0	1.080	1.132	1.156	1.185	1.821	1.120	0.777	120	547	703	676	0.111	365	338	359	317	0
4	4	19	"PFK0554"	"Kn962_1"	15500	26520	150	121	126	30	116	118	32	21	4	0	137	136	23	146	149	21	9	2	0	-0.556	-1.000	1.333	1.196	3.888	18.087	0.002	156	454	-4	0	Error	5	-9	10	-10	-50
4	5	19	"PFK0701"	"Ks15_2"	15650	26520	150	110	112	31	116	121	33	11	2	0	139	139	24	145	146	23	10	2	0	1.000	0.667	1.241	1.229	3.240	6.838	0.012	156	374	-12	-10	0.000	-6	-6	-4	-6	-50
4	6	19	"PFK0743"	"Ks196_1"	15840	26510	150	123	129	32	119	123	32	23	5	0	143	144	22	145	146	21	13	3	0	-2.000	-10.000	1.500	1.585	3.626	12.083	0.005	156	442	2	9	Error	4	-2	10	-1	-50
4	7	19	"PFK1214"	"Ks82_7"	16030	26510	150	128	137	42	120	123	33	30	14	0	146	149	27	148	151	24	17	5	0	-4.000	17.000	1.564	1.648	3.605	0.012	0.000	156	652	6	18	Error	8	-2	17	1	-50
4	8	19	"PFK1273"	"Ks97_17"	16260	26540	110	337	340	94	121	128	43	97	92	0	212	214	38	149	154	29	83	55	0	3.429	3.369	3.147	3.492	2.210	3.842	0.487	80	459	279	284	1.778	216	63	219	65	0
4	9	19	"PFK0237"	"Kn1802_2"	16440	26530	150	117	120	29	120	127	42	8	1	0	140	140	21	150	157	34	2	0	0	0.300	0.000	1.188	1.315	4.123	2.169	0.039	156	491	-13	-10	-1.737	-3	-10	0	-10	-50
4	10	19	"PFK0352"	"Kn3360_1"	16620	26500	150	128	138	50	119	124	36	26	14	0	137	140	33	147	152	32	4	1	0	-0.900	-2.714	1.500	1.675	3.978	5.257	0.031	156	486	-1	12	Error	9	-10	19	-7	-50
4	11	19	"PFK0401"	"Kn4252_4"	16810	26510	150	124	126	30	114	119	32	21	7	0	140	145	25	139	143	25	19	5	0	10.000	2.000	1.235	1.099	3.996	2.611	0.032	156	532	11	18	3.322	10	1	12	6	-50
4	12	19	"PFK0571"	"Ks101_8"	17020	26540	120	878	836	273	107	110	28	100	100	0	582	547	159	136	140	25	98	97	0	1.729	1.774	1.753	1.742	1.595	1.823	0.880	120	475	1217	1140	0.790	771	446	729	411	0
4	13	19	"PFBL B0018"	"oPFBLOB0018"	17210	26530	110	435	433	129	105	108	26	100	100	0	1272	1162	363	143	149	43	98	97	0	0.292	0.322	0.318	0.324	1.561	0.289	0.825	80	479	1459	1347	-1.775	330	1129	328	1019	0
4	14	19	"PFM60469"	"oPFM60469"	17400	26540	120	20550	17781	7643	108	111	28	100	100	0	27090	24187	8690	143	150	44	100	100	0	0.759	0.735	0.758	0.668	1.922	0.753	0.934	120	467	47389	41717	-0.399	20442	26947	17673	24044	0
4	15	19	"PFB0683"	"oPFB0683"	17590	26540	120	240	241	69	112	112	28	95	83	0	244	264	71	137	138	19	97	92	0	1.196	1.016	0.985	1.006	2.103	1.042	0.661	120	427	235	256	0.259	128	107	129	127	0
4	16	19	"PFG0004"	"oPFG0004"	17780	26540	120	1865	1820	691	108	109	26	100	100	0	930	877	295	135	136	19	99	99	0	2.210	2.307	2.312	2.268	1.539	2.387	0.902	120	501	2552	2454	1.144	1757	795	1712	742	0
4	17	19	"PFC0763"	"oPFC0763"	17970	26490	150	118	117	31	107	110	27	25	6	0	134	136	20	130	131	18	21	7	0	2.750	1.667	1.899	1.943	3.704	17.869	0.002	156	677	15	16	1.459	11	4	10	6	-50
4	18	19	"PFL0014"	"oPFL0014"	18160	26540	120	5838	5489	2355	107	110	28	100	100	0	3254	3106	1015	131	135	34	100	100	0	1.835	1.809	1.837	1.631	1.706	1.931	0.922	120	566	8854	8357	0.876	5731	3123	5382	2975	0
4	19	19	"PFM60471"	"oPFM60471"	18360	26540	120	808	795	221	107	109	26	100	100	0	20649	18978	5685	134	137	21	100	100	0	0.034	0.037	0.036	0.038	1.609	0.035	0.915	120	539	21216	19532	-4.871	701	20515	688	18844	0
4	20	19	"PFL0019"	"oPFL0019"	18550	26540	120	2165	1997	807	109	110	27	100	100	0	2657	2406	876	136	139	22	99	99	0	0.816	0.832	0.823	0.811	1.895	0.842	0.898	120	590	4577	4158	-0.294	2056	2521	1888	2270	0
4	21	19	"PFG0007"	"oPFG0007"	18730	26540	110	172	177	44	107	110	27	83	63	0	1718	1782	536	138	142	42	100	100	0	0.041	0.043	0.044	0.041	1.822	0.040	0.459	80	518	1645	1714	-4.603	65	1580	70	1644	0
4	22	19	"PFI17638"	"oPFI17638"	18920	26540	110	345	358	78	104	106	26	100	100	0	8022	7728	1928	138	143	62	100	100	0	0.031	0.033	0.033	0.033	1.458	0.030	0.805	80	568	8125	7844	-5.032	241	7884	254	7590	0
4	1	20	"PFBL B0024"	"oPFBLOB0024"	14940	26720	110	1829	1881	532	113	116	28	100	100	0	1657	1568	433	152	154	25	100	100	0	1.140	1.249	1.238	1.268	1.358	1.232	0.916	80	543	3221	3184	0.189	1716	1505	1768	1416	0
4	2	20	"PFBL B0025"	"oPFBLOB0025"	15120	26720	110	1035	1017	250	114	116	28	100	100	0	522	508	132	151	154	32	97	96	0	2.482	2.529	2.515	2.662	1.588	2.574	0.851	80	525	1292	1260	1.312	921	371	903	357	0
4	3	20	"PFN0253"	"oPFN0253"	15310	26730	110	268	267	67	112	113	28	98	95	0	346	341	65	150	150	20	100	97	0	0.796	0.812	0.799	0.775	1.807	0.899	0.675	80	526	352	346	-0.329	156	196	155	191	0
4	4	20	"PFL0021"	"oPFL0021"	15500	26720	110	3837	3692	993	111	114	30	100	100	0	2897	2727	823	155	158	28	100	100	0	1.359	1.392	1.411	1.461	1.434	1.369	0.930	80	489	6468	6153	0.442	3726	2742	3581	2572	0
4	5	20	"PFF72416"	"oPFF72416"	15680	26690	150	124	123	33	112	115	29	25	6	0	158	162	26	149	152	28	21	4	0	1.333	0.846	1.417	1.593	4.111	3.089	0.011	156	598	21	24	0.415	12	9	11	13	-50
4	6	20	"PFI17640"	"oPFI17640"	15880	26720	150	147	158	51	116	118	30	50	29	0	178	184	34	152	153	21	55	33	0	1.192	1.313	1.045	1.194	4.009	3.586	0.058	156	662	57	74	0.254	31	26	42	32	-50
4	7	20	"PFK12891"	"oPFK12891"	16070	26730	120	187	190	44	124	157	628	0	0	0	1177	1151	375	159	165	29	99	99	0	0.062	0.067	0.071	0.067	2.036	0.053	0.268	120	568	1081	1058	-4.014	63	1018	66	992	0
4	8	20	"PFJ12782"	"oPFJ12782"	16270	26730	120	65535	58674	12432	137	179	693	100	100	67	57733	50338	17732	166	175	36	100	100	39	1.136	1.167	1.022	1.280	1.695	1.114	0.859	120	467	122965	108709	0.184	65398	57567	58537	50172	0
4	9	20	"PFL0025"	"oPFL0025"	16430	26720	160	560	822	677	132	163	574	37	20	0	405	550	351	172	179	38	98	91	0	1.837	1.825	1.778	1.687	1.527	1.950	0.911	208	682	661	1068	0.877	428	233	690	378	0
4	10	20	"PFF72418"	"oPFF72418"	16650	26730	120	4067	3594	1320	130	139	56	100	100	0	2324	2133	736	169	181	118	97	96	0	1.827	1.764	1.802	1.822	1.848	1.811	0.920	120	531	6092	5428	0.869	3937	2155	3464	1964	0
4	11	20	"PFC0772"	"oPFC0772"	16830	26730	120	831	789	262	127	133	57	99	96	0	530	507	151	164	173	135	89	65	0	1.923	1.930	1.975	2.009	1.930	1.728	0.622	120	388	1070	1005	0.944	704	366	662	343	0
4	12	20	"PFA32028"	"oPFA32028"	16990	26660	150	122	133	49	117	122	33	26	8	0	165	172	38	162	165	32	17	3	0	1.667	1.600	1.120	1.444	3.333	5.660	0.014	156	738	8	26	0.737	5	3	16	10	-50
4	13	20	"PFI17641"	"oPFI17641"	17230	26730	120	10572	9551	3853	114	118	31	100	100	0	4651	4392	1528	174	179	39	100	99	0	2.336	2.237	2.277	2.217	1.697	2.341	0.938	120	619	14935	13655	1.224	10458	4477	9437	4218	0
4	14	20	"PFL0027"	"oPFL0027"	17410	26730	120	623	651	251	113	117	33	99	98	0	685	718	248	175	181	37	100	99	0	1.000	0.991	0.978	0.988	1.547	1.030	0.870	120	416	1020	1081	0.000	510	510	538	543	0
4	15	20	"PFK12903"	"oPFK12903"	17520	26690	150	137	172	116	113	115	31	44	27	0	175	207	108	162	166	37	23	14	0	1.846	1.311	1.250	1.546	3.575	1.076	0.311	156	558	37	104	0.885	24	13	59	45	-50
4	16	20	"PFI17664"	"oPFI17664"	17690	26740	120	334	332	113	111	114	27	95	92	0	909	872	280	145	147	23	99	99	0	0.292	0.304	0.288	0.288	1.734	0.297	0.789	120	463	987	948	-1.777	223	764	221	727	0
4	17	20	"PFH0013"	"oPFH0013"	17880	26740	120	398	387	120	109	112	28	98	98	0	1325	1285	397	134	137	20	100	99	0	0.243	0.242	0.235	0.240	1.794	0.232	0.818	120	600	1480	1429	-2.043	289	1191	278	1151	0
4	18	20	"PFD66991"	"oPFD66991"	18090	26750	90	149	156	38	111	114	29	59	40	0	169	171	34	130	132	18	75	57	0	0.974	1.098	1.156	1.049	3.646	2.003	0.108	52	364	77	86	-0.037	38	39	45	41	0
4	19	20	"PFM60502"	"oPFM60502"	18250	26740	110	1517	1448	360	110	111	26	100	100	0	2247	2055	582	130	132	24	100	100	0	0.665	0.695	0.680	0.706	1.420	0.656	0.886	80	509	3524	3263	-0.589	1407	2117	1338	1925	0
4	20	20	"PFI17667"	"oPFI17667"	18450	26740	110	3093	3008	887	110	111	26	100	100	0	1336	1306	368	131	134	25	100	100	0	2.476	2.466	2.451	2.467	1.228	2.489	0.916	80	511	4188	4073	1.308	2983	1205	2898	1175	0
4	21	20	"PFF72456"	"oPFF72456"	18640	26750	120	951	897	355	109	112	26	99	97	0	1049	1001	377	130	131	18	99	98	0	0.916	0.905	0.879	0.876	1.752	0.904	0.903	120	581	1761	1659	-0.126	842	919	788	871	0
4	22	20	"PFI17668"	"oPFI17668"	18830	26740	110	1622	1597	514	104	107	27	100	100	0	1075	1040	366	130	132	29	98	98	0	1.606	1.641	1.581	1.759	1.554	1.617	0.900	80	567	2463	2403	0.684	1518	945	1493	910	0
4	1	21	"PFJ12799"	"oPFJ12799"	14840	26930	100	173	176	51	114	116	27	75	55	0	176	174	33	146	150	20	57	40	0	1.967	2.214	1.844	1.749	3.621	3.520	0.095	80	398	89	90	0.976	59	30	62	28	0
4	2	21	"PFF72457"	"oPFF72457"	15040	26930	120	6952	6231	2605	116	118	30	100	100	0	5910	5189	2036	147	151	31	99	98	0	1.186	1.213	1.181	1.190	1.847	1.235	0.911	120	590	12599	11157	0.246	6836	5763	6115	5042	0
4	3	21	"PFF72459"	"oPFF72459"	15220	26930	100	303	307	80	112	115	29	98	96	0	368	365	84	144	147	29	98	95	0	0.853	0.882	0.843	0.875	2.030	0.886	0.602	80	439	415	416	-0.230	191	224	195	221	0
4	4	21	"PFM60506"	"oPFM60506"	15410	26930	120	2181	2049	808	110	111	27	100	100	0	1173	1100	479	145	146	18	92	91	0	2.015	2.030	1.989	2.168	1.916	2.008	0.889	120	577	3099	2894	1.010	2071	1028	1939	955	0
4	5	21	"PFL0067"	"oPFL0067"	15610	26930	120	1277	1197	397	108	110	27	99	99	0	686	669	276	143	146	26	93	92	0	2.153	2.070	2.074	2.271	1.824	1.982	0.870	120	587	1712	1615	1.106	1169	543	1089	526	0
4	6	21	"PFI17670"	"oPFI17670"	15810	26940	120	1663	1607	732	109	110	25	98	96	0	1975	1973	798	140	142	19	100	100	0	0.847	0.817	0.814	0.732	1.996	0.837	0.891	120	547	3389	3331	-0.240	1554	1835	1498	1833	0
4	7	21	"PFI17672"	"oPFI17672"	15990	26930	110	659	656	189	113	114	28	100	98	0	597	604	172	146	149	23	98	98	0	1.211	1.186	1.178	1.209	1.681	1.211	0.862	80	491	997	1001	0.276	546	451	543	458	0
4	8	21	"PFL0068"	"oPFL0068"	16180	26930	110	686	663	192	115	120	33	100	100	0	1100	1069	327	149	152	29	100	100	0	0.600	0.596	0.580	0.597	1.486	0.554	0.862	80	504	1522	1468	-0.736	571	951	548	920	0
4	9	21	"PFL0070"	"oPFL0070"	16370	26930	120	2056	1966	788	116	123	40	100	100	0	2274	2163	866	151	159	36	98	97	0	0.914	0.919	0.904	0.956	2.091	0.914	0.897	120	531	4063	3862	-0.130	1940	2123	1850	2012	0
4	10	21	"PFF72463"	"oPFF72463"	16570	26930	110	821	825	258	116	120	34	100	98	0	2061	1975	517	152	157	31	100	100	0	0.369	0.389	0.389	0.369	1.461	0.390	0.878	80	529	2614	2532	-1.437	705	1909	709	1823	0
4	11	21	"PFD66995"	"oPFD66995"	16790	26890	150	120	121	29	116	121	47	9	0	0	147	149	21	149	156	105	0	0	0	-2.000	100000.000	1.225	1.129	3.345	0.194	0.335	156	668	2	5	Error	4	-2	5	0	-50
4	12	21	"PFL0074"	"oPFL0074"	16950	26930	120	4442	4059	1772	113	116	30	100	99	0	3742	3435	1543	150	154	31	94	94	0	1.205	1.201	1.160	1.188	1.828	1.198	0.901	120	519	7921	7231	0.269	4329	3592	3946	3285	0
4	13	21	"PFJ12802"	"oPFJ12802"	17140	26930	110	346	346	95	111	115	30	98	95	0	1212	1107	332	153	158	34	98	98	0	0.222	0.246	0.244	0.233	1.739	0.221	0.768	80	511	1294	1189	-2.172	235	1059	235	954	0
4	14	21	"PFBL B0125"	"oPFBLOB0125"	17330	26930	110	633	625	162	111	115	30	100	100	0	462	446	104	154	157	30	97	96	0	1.695	1.760	1.799	1.851	1.790	1.753	0.823	80	510	830	806	0.761	522	308	514	292	0
4	15	21	"PFN0269"	"oPFN0269"	17530	26930	120	14916	13947	5602	113	116	32	100	100	0	6699	6483	2844	149	155	35	97	97	0	2.260	2.184	2.132	2.287	1.866	2.206	0.909	120	567	21353	20168	1.176	14803	6550	13834	6334	0
4	16	21	"PFD66996"	"oPFD66996"	17710	26930	120	2058	1920	724	111	114	28	100	100	0	1029	956	380	140	142	20	95	94	0	2.190	2.217	2.255	2.582	2.206	2.227	0.889	120	465	2836	2625	1.131	1947	889	1809	816	0
4	17	21	"PFF72496"	"oPFF72496"	17900	26930	120	655	634	219	109	111	27	100	98	0	601	581	178	136	137	17	98	97	0	1.174	1.180	1.203	1.232	2.039	1.201	0.847	120	492	1011	970	0.232	546	465	525	445	0
4	18	21	"PFH0035"	"oPFH0035"	18080	26930	120	769	739	285	111	113	27	99	98	0	655	618	247	134	135	17	93	92	0	1.263	1.298	1.229	1.470	2.192	1.277	0.872	120	542	1179	1112	0.337	658	521	628	484	0
4	19	21	"PFL0139"	"oPFL0139"	18280	26930	120	1930	1833	672	108	111	27	100	100	0	1260	1232	481	132	134	25	95	93	0	1.615	1.568	1.534	1.666	1.969	1.567	0.893	120	450	2950	2825	0.692	1822	1128	1725	1100	0
4	20	21	"PFBL B0173"	"oPFBLOB0173"	18470	26930	120	957	971	365	109	111	27	99	98	0	541	540	207	128	129	18	95	94	0	2.053	2.092	2.041	2.255	1.814	2.104	0.886	120	392	1261	1274	1.038	848	413	862	412	0
4	21	21	"PFI17720"	"oPFI17720"	18660	26930	110	165	167	40	106	108	25	83	55	0	137	140	27	126	128	16	42	22	0	5.364	4.357	3.000	2.741	3.471	11.366	0.013	80	336	70	75	2.423	59	11	61	14	0
4	22	21	"PFG0054"	"oPFG0054"	18840	26930	110	1895	1776	511	104	108	26	100	100	0	3481	3309	1025	126	134	70	100	100	0	0.534	0.525	0.520	0.530	1.527	0.490	0.895	80	406	5146	4855	-0.906	1791	3355	1672	3183	0
4	1	22	"PFN0287"	"oPFN0287"	14870	27120	120	485	494	188	109	113	29	99	95	0	334	325	83	145	148	21	95	92	0	1.989	2.139	2.095	1.990	1.664	2.311	0.784	120	615	565	565	0.992	376	189	385	180	0
4	2	22	"PFL0140"	"oPFL0140"	15060	27120	120	2226	2201	1054	114	117	29	99	98	0	1755	1737	748	143	145	21	99	99	0	1.310	1.309	1.308	1.256	1.849	1.348	0.919	120	557	3724	3681	0.390	2112	1612	2087	1594	0
4	3	22	"PFL0142"	"oPFL0142"	15250	27120	120	607	589	232	111	113	28	97	95	0	813	752	247	141	144	20	100	98	0	0.738	0.782	0.763	0.760	1.955	0.804	0.847	120	573	1168	1089	-0.438	496	672	478	611	0
4	4	22	"PFL0144"	"oPFL0144"	15440	27120	120	349	355	118	109	111	27	97	95	0	611	592	187	142	143	17	99	98	0	0.512	0.547	0.520	0.523	1.741	0.530	0.797	120	556	709	696	-0.967	240	469	246	450	0
4	5	22	"PFJ12815"	"oPFJ12815"	15630	27120	120	463	459	162	108	109	26	99	94	0	1210	1140	379	140	140	17	99	99	0	0.332	0.351	0.350	0.335	1.840	0.347	0.891	120	554	1425	1351	-1.592	355	1070	351	1000	0
4	6	22	"PFI17725"	"oPFI17725"	15820	27120	120	1232	1242	467	108	111	28	100	99	0	2059	1945	792	139	140	18	99	98	0	0.585	0.628	0.613	0.650	1.716	0.602	0.904	120	547	3044	2940	-0.772	1124	1920	1134	1806	0
4	7	22	"PFL0149"	"oPFL0149"	16000	27110	110	277	285	85	112	114	30	97	95	0	204	200	37	140	143	23	86	67	0	2.578	2.883	2.982	2.740	2.318	3.312	0.451	80	505	229	233	1.366	165	64	173	60	0
4	8	22	"PFG0057"	"oPFG0057"	16200	27120	120	346	343	120	108	111	28	95	95	0	269	269	74	139	141	23	90	84	0	1.831	1.808	1.880	1.918	2.231	1.935	0.666	120	623	368	365	0.872	238	130	235	130	0
4	9	22	"PFF72505"	"oPFF72505"	16400	27120	120	506	477	150	106	108	26	100	99	0	288	289	65	137	139	16	99	98	0	2.649	2.441	2.477	2.453	1.711	2.591	0.803	120	573	551	523	1.405	400	151	371	152	0
4	10	22	"PFM60543"	"oPFM60543"	16590	27120	120	919	881	336	107	110	27	99	98	0	1093	1025	353	137	138	17	98	97	0	0.849	0.872	0.865	0.858	1.742	0.878	0.891	120	584	1768	1662	-0.236	812	956	774	888	0
4	11	22	"PFBL B0178"	"oPFBLOB0178"	16770	27120	110	1987	1898	531	108	109	26	100	100	0	5317	5016	1291	138	144	62	100	100	0	0.363	0.367	0.366	0.356	1.411	0.350	0.901	80	521	7058	6668	-1.463	1879	5179	1790	4878	0
4	12	22	"PFG0058"	"oPFG0058"	16970	27120	120	227	227	72	106	108	25	94	83	0	240	242	64	135	141	60	73	40	0	1.152	1.131	1.223	1.171	2.260	1.210	0.507	120	575	226	228	0.205	121	105	121	107	0
4	13	22	"PFBL B0180"	"oPFBLOB0180"	17160	27120	120	727	696	244	106	109	28	100	100	0	346	350	96	136	141	62	91	80	0	2.957	2.757	2.664	2.812	1.740	2.792	0.559	120	560	831	804	1.564	621	210	590	214	0
4	14	22	"PFBL B0182"	"oPFBLOB0182"	17350	27120	120	2826	2661	1077	104	109	29	100	100	0	1150	1100	451	135	140	61	94	94	0	2.682	2.650	2.562	2.787	2.010	2.700	0.884	120	580	3737	3522	1.423	2722	1015	2557	965	0
4	15	22	"PFBL B0184"	"oPFBLOB0184"	17540	27120	110	762	765	237	104	107	26	100	100	0	827	807	246	130	132	17	100	100	0	0.944	0.976	1.000	0.979	1.573	0.949	0.881	80	453	1355	1338	-0.083	658	697	661	677	0
4	16	22	"PFI17729"	"oPFI17729"	17730	27120	150	133	137	37	103	106	27	53	26	0	146	148	26	128	131	17	50	28	0	1.667	1.700	1.222	1.235	3.759	4.485	0.050	156	758	48	54	0.737	30	18	34	20	-50
4	17	22	"PFH0036"	"oPFH0036"	17920	27130	120	3796	3632	1617	102	107	28	99	98	0	2940	2918	1188	131	132	17	98	98	0	1.315	1.267	1.286	1.210	1.871	1.296	0.922	120	533	6503	6317	0.395	3694	2809	3530	2787	0
4	18	22	"PFA32038"	"oPFA32038"	18110	27120	110	1826	1794	549	106	109	27	100	100	0	4422	4477	1371	134	134	18	100	100	0	0.401	0.389	0.385	0.382	1.292	0.373	0.916	80	478	6008	6031	-1.318	1720	4288	1688	4343	0
4	19	22	"EMPTY"	"EMPTY"	18310	27070	150	103	107	25	105	107	27	15	3	0	130	131	18	129	130	17	19	3	0	-2.000	1.000	1.643	1.440	3.177	0.041	0.001	156	702	-1	4	Error	-2	1	2	2	-50
4	20	22	"EMPTY"	"EMPTY"	18500	27070	150	104	104	24	103	105	26	14	3	0	127	127	16	124	125	16	21	3	0	0.333	0.333	1.333	1.417	3.613	29.861	0.001	156	638	4	4	-1.585	1	3	1	3	-50
4	21	22	"EMPTY"	"EMPTY"	18690	27070	150	105	106	26	102	104	24	19	5	0	127	127	15	123	124	16	19	4	0	0.750	1.000	1.708	1.738	3.239	28.159	0.001	156	667	7	8	-0.415	3	4	4	4	-50
4	22	22	"EMPTY"	"EMPTY"	18880	27070	150	101	102	23	102	105	23	12	4	0	128	129	16	126	129	47	0	0	0	-0.500	0.000	1.558	1.541	4.005	0.040	0.009	156	933	1	3	Error	-1	2	0	3	-50
5	1	1	"PFI0414"	"I5572_1"	1200	27650	110	285	314	121	101	114	75	87	67	0	499	476	198	133	130	109	82	75	0	0.503	0.621	0.627	0.624	1.798	0.520	0.690	80	353	550	556	-0.992	184	366	213	343	0
5	2	1	"PFI0486"	"I7438_2"	1420	27630	150	111	1111	2009	96	104	54	33	30	0	57	923	1799	52	97	84	29	23	0	3.000	1.165	1.428	2.113	3.031	1.046	0.926	156	832	20	1886	1.585	15	5	1015	871	-50
5	3	1	"PFI0416"	"I5607_1"	1600	27640	150	131	146	60	98	100	28	55	40	0	127	141	100	51	89	59	51	41	0	0.434	0.533	0.689	0.930	3.316	0.455	0.456	156	711	109	138	-1.204	33	76	48	90	-50
5	4	1	"PFI0237"	"I16933_1"	1790	27640	150	102	202	374	96	128	160	9	8	0	51	99	177	52	111	160	8	5	0	-6.000	2.255	2.394	2.537	3.229	1.619	0.703	156	708	5	153	Error	6	-1	106	47	-50
5	5	1	"PFI0401"	"I5180_2"	1980	27640	150	88	91	25	90	119	154	0	0	0	53	53	8	50	97	159	0	0	0	-0.667	0.333	2.786	3.181	3.371	1.014	0.937	156	792	1	4	Error	-2	3	1	3	-50
5	6	1	"PFI0236"	"I1689_2"	2170	27650	80	133	280	357	84	86	21	65	53	0	127	345	444	51	51	7	96	92	0	0.645	0.667	0.746	0.702	3.385	0.762	0.818	52	312	125	490	-0.633	49	76	196	294	0
5	7	1	"PFJ0542"	"J667_1"	2360	27640	150	91	103	79	89	93	31	12	3	0	53	76	114	52	74	64	6	4	0	2.000	0.583	1.650	1.793	3.572	0.634	0.655	156	795	3	38	1.000	2	1	14	24	-50
5	8	1	"PFJ0005"	"J1011_3"	2540	27640	150	95	107	58	88	97	193	3	0	0	56	66	40	51	57	39	9	5	0	1.400	1.267	2.088	1.960	3.407	2.110	0.355	156	804	12	34	0.485	7	5	19	15	-50
5	9	1	"PFJ0310"	"J2896_1"	2790	27630	90	10869	9840	4956	101	124	288	100	100	0	8759	7655	3343	64	106	74	100	100	0	1.238	1.283	1.303	1.259	1.451	1.344	0.920	52	360	19463	17330	0.308	10768	8695	9739	7591	0
5	10	1	"PFJ0140"	"J17_1"	2940	27650	130	16547	16073	5924	118	129	71	100	100	0	10160	10110	3043	164	165	94	100	100	0	1.644	1.604	1.631	1.524	1.352	1.667	0.947	120	628	26425	25901	0.717	16429	9996	15955	9946	0
5	11	1	"PFJ0200"	"J21_1"	3130	27660	140	877	823	415	125	133	72	96	92	0	1160	1086	417	172	180	84	96	94	0	0.761	0.764	0.744	0.657	1.624	0.806	0.867	156	708	1740	1612	-0.394	752	988	698	914	0
5	12	1	"PFJ0215"	"J21_7"	3330	27650	140	4111	3853	1511	122	133	62	100	100	0	3434	3145	1085	173	180	54	98	98	0	1.223	1.255	1.267	1.275	1.711	1.288	0.927	156	699	7250	6703	0.291	3989	3261	3731	2972	0
5	13	1	"PFJ0476"	"J53_48"	3520	27650	150	21654	22476	10492	121	147	144	100	100	0	23888	23324	10256	170	194	120	99	98	0	0.908	0.965	0.954	1.008	1.895	0.971	0.933	156	698	45251	45509	-0.139	21533	23718	22355	23154	0
5	14	1	"PFJ0510"	"J58_2"	3710	27650	140	6239	6055	2052	118	141	146	100	100	0	4656	4433	1460	166	185	127	99	99	0	1.363	1.391	1.392	1.411	1.370	1.411	0.958	156	610	10611	10204	0.447	6121	4490	5937	4267	0
5	15	1	"PFJ0563"	"J70_2"	3900	27650	140	1217	1178	389	116	118	32	100	98	0	1427	1370	434	163	161	60	99	99	0	0.871	0.880	0.877	0.882	1.441	0.868	0.930	156	712	2365	2269	-0.199	1101	1264	1062	1207	0
5	16	1	"PFJ0575"	"J73_12"	4090	27650	130	6940	6543	1716	118	129	89	100	100	0	3670	3486	754	166	171	50	100	100	0	1.947	1.935	1.972	1.906	1.292	1.971	0.951	120	622	10326	9745	0.961	6822	3504	6425	3320	0
5	17	1	"PFJ0599"	"J85_3"	4280	27650	140	3497	3353	1088	116	126	87	99	99	0	1665	1567	472	163	158	55	99	98	0	2.251	2.306	2.263	2.286	1.552	2.354	0.921	156	667	4883	4641	1.171	3381	1502	3237	1404	0
5	18	1	"PFJ0018"	"J109_5"	4480	27650	140	219	222	54	117	138	211	3	0	0	316	317	76	163	168	74	85	52	0	0.667	0.682	0.663	0.660	2.015	3.528	0.126	156	605	255	259	-0.585	102	153	105	154	0
5	19	1	"PFJ0181"	"J198_5"	4670	27650	140	9143	8868	3524	116	125	49	100	100	0	10999	10662	4041	162	165	25	100	100	0	0.833	0.834	0.825	0.872	1.810	0.832	0.946	156	695	19864	19252	-0.264	9027	10837	8752	10500	0
5	20	1	"PFJ0227"	"J227_2"	4860	27650	140	881	865	275	119	124	35	99	98	0	514	512	125	164	165	23	98	98	0	2.177	2.144	2.042	2.086	1.615	2.236	0.866	156	793	1112	1094	1.122	762	350	746	348	0
5	21	1	"PFJ0246"	"J242_1"	5080	27640	90	207	209	50	123	130	40	78	53	0	168	166	36	162	165	31	17	5	0	14.000	21.500	4.844	4.564	2.462	5.100	0.028	52	352	90	90	3.807	84	6	86	4	0
5	22	1	"PFJ0280"	"J268_1"	5240	27650	140	3053	2852	792	115	120	35	100	100	0	2663	2480	634	158	161	25	100	99	0	1.173	1.179	1.181	1.183	1.488	1.186	0.960	156	861	5443	5059	0.230	2938	2505	2737	2322	0
5	1	2	"PFJ0322"	"J309_17"	1270	27830	130	1004	1000	291	115	123	60	100	100	0	662	683	174	153	166	61	100	99	0	1.747	1.670	1.674	1.662	1.346	1.707	0.913	120	569	1398	1415	0.805	889	509	885	530	0
5	2	2	"PFJ0363"	"J373_1"	1450	27830	130	664	646	151	115	120	59	100	100	0	958	947	185	154	156	23	100	100	0	0.683	0.670	0.672	0.660	1.390	0.661	0.887	120	504	1353	1324	-0.550	549	804	531	793	0
5	3	2	"PFN0173"	"N132_113"	1650	27830	130	4951	4878	1284	117	122	36	100	100	0	2754	2640	538	155	157	29	100	100	0	1.860	1.916	1.919	1.889	1.255	1.979	0.942	120	484	7433	7246	0.895	4834	2599	4761	2485	0
5	4	2	"PFN0184"	"N132_132"	1830	27840	140	1519	1453	487	121	166	191	98	96	0	1135	1097	367	158	197	170	94	91	0	1.431	1.419	1.380	1.489	1.661	1.421	0.920	156	476	2375	2271	0.517	1398	977	1332	939	0
5	5	2	"PFN0186"	"N132_136"	2020	27840	150	3941	4779	2809	110	161	216	100	98	0	4674	5126	2620	149	191	404	99	98	0	0.847	0.938	0.921	0.907	1.472	0.972	0.904	156	529	8356	9646	-0.240	3831	4525	4669	4977	0
5	6	2	"PFN0203"	"N132_171"	2200	27850	120	601	583	269	101	124	158	85	74	0	841	770	334	64	150	403	81	44	0	0.644	0.683	0.655	0.695	2.200	0.486	0.753	120	476	1277	1188	-0.636	500	777	482	706	0
5	7	2	"PFN0208"	"N132_178"	2410	27830	150	108	448	721	101	113	97	26	21	0	61	487	892	73	116	110	26	25	0	-0.583	0.838	0.850	0.814	2.502	0.785	0.916	156	499	-5	761	Error	7	-12	347	414	-50
5	8	2	"PFN0211"	"N132_181"	2600	27830	150	101	139	101	95	101	28	26	21	0	59	144	175	59	93	56	25	21	0	100000.000	0.518	0.900	1.173	3.982	0.475	0.693	156	546	6	129	16.610	6	0	44	85	-50
5	9	2	"PFN0362"	"N135_24"	2790	27850	120	3439	3033	1700	105	111	37	90	88	0	2416	1944	1055	144	121	56	86	86	0	1.467	1.627	1.613	1.450	1.803	1.625	0.947	120	474	5606	4728	0.553	3334	2272	2928	1800	0
5	10	2	"PFN0373"	"N136_4"	2980	27850	130	3695	3662	1353	116	123	47	100	100	0	1746	1702	403	156	162	86	100	100	0	2.251	2.294	2.354	2.180	1.298	2.471	0.935	120	471	5169	5092	1.171	3579	1590	3546	1546	0
5	11	2	"PFN0401"	"N137_50"	3180	27850	120	1300	1256	364	117	124	46	99	99	0	1378	1341	340	166	167	27	99	99	0	0.976	0.969	0.976	0.983	1.501	0.983	0.927	120	343	2395	2314	-0.035	1183	1212	1139	1175	0
5	12	2	"PFN0423"	"N138_31"	3360	27850	130	378	362	144	115	125	56	83	80	0	245	222	91	162	172	65	55	22	0	3.169	4.117	2.768	2.304	3.807	1.913	0.382	120	354	346	307	1.664	263	83	247	60	0
5	13	2	"PFN0433"	"N138_45"	3550	27840	140	687	816	708	119	171	213	61	51	0	404	396	303	162	216	181	53	37	0	2.347	2.979	2.203	1.407	3.985	2.468	0.702	156	387	810	931	1.231	568	242	697	234	0
5	14	2	"PFN0409"	"N138_104"	3740	27830	150	112	319	424	115	170	217	24	19	0	61	311	495	161	233	252	23	18	0	0.030	1.360	0.343	0.309	2.956	0.821	0.773	156	420	-103	354	-5.059	-3	-100	204	150	-50
5	15	2	"PFN0534"	"N143_18"	3940	27880	150	121	152	77	118	132	85	21	7	0	155	210	159	160	188	185	19	7	0	-0.600	0.680	0.438	0.476	3.073	0.351	0.578	156	475	-2	84	Error	3	-5	34	50	-50
5	16	2	"PFN0540"	"N143_29"	4110	27850	120	872	973	771	112	124	101	70	68	0	722	650	469	154	147	76	70	65	0	1.338	1.736	1.400	1.000	3.304	1.830	0.813	120	452	1328	1357	0.420	760	568	861	496	0
5	17	2	"PFN0556"	"N143_56"	4360	27800	150	98	99	27	106	135	231	0	0	0	56	89	61	135	126	105	2	0	0	0.101	0.152	0.304	0.292	2.620	2.739	0.522	156	589	-87	-53	-3.304	-8	-79	-7	-46	-50
5	18	2	"PFN0562"	"N143_66"	4520	27820	80	3187	3074	1168	105	158	329	98	94	0	1457	1383	342	134	125	130	100	100	0	2.330	2.377	2.399	2.184	1.508	2.529	0.882	52	251	4405	4218	1.220	3082	1323	2969	1249	0
5	19	2	"PFN0608"	"N147_16"	4710	27820	80	361	368	79	134	161	87	100	75	0	240	243	42	172	177	39	78	38	0	3.338	3.296	3.198	3.513	2.290	4.144	0.295	52	299	295	305	1.739	227	68	234	71	0
5	20	2	"PFN0623"	"N148_7"	4890	27850	130	797	796	185	125	131	44	100	100	0	401	402	70	161	164	24	99	99	0	2.800	2.784	2.825	2.782	1.386	2.981	0.821	120	455	912	912	1.485	672	240	671	241	0
5	21	2	"PFN0714"	"N151_50"	5080	27840	130	16017	15780	3239	124	131	37	100	100	0	14843	14477	2693	156	159	24	100	100	0	1.082	1.093	1.094	1.091	1.194	1.092	0.957	120	416	30580	29977	0.114	15893	14687	15656	14321	0
5	22	2	"PFN0723"	"N152_1"	5270	27840	130	2272	2236	472	120	126	34	100	100	0	1735	1694	325	159	162	22	100	100	0	1.365	1.379	1.402	1.380	1.304	1.381	0.924	120	510	3728	3651	0.449	2152	1576	2116	1535	0
5	1	3	"PFN0727"	"N152_17"	1290	28020	130	629	639	178	115	118	31	100	100	0	641	639	154	153	155	21	100	100	0	1.053	1.078	1.097	1.078	1.449	1.081	0.876	120	587	1002	1010	0.075	514	488	524	486	0
5	2	3	"PFN0735"	"N153_15"	1480	28020	130	2279	2262	619	117	120	35	100	100	0	1060	1052	226	152	153	20	100	100	0	2.381	2.383	2.355	2.356	1.241	2.465	0.946	120	517	3070	3045	1.252	2162	908	2145	900	0
5	3	3	"PFN0750"	"N155_14"	1660	28030	130	1849	1816	458	118	123	37	100	100	0	3291	3255	700	153	155	21	100	100	0	0.552	0.547	0.550	0.541	1.181	0.544	0.953	120	478	4869	4800	-0.858	1731	3138	1698	3102	0
5	4	3	"PFN0757"	"N155_25"	1840	28020	130	3844	3800	1368	120	125	38	100	100	0	1753	1799	636	157	158	24	100	99	0	2.333	2.241	2.224	2.291	1.526	2.266	0.942	120	473	5320	5322	1.222	3724	1596	3680	1642	0
5	5	3	"PFB0217"	"B567"	2040	28020	130	680	669	165	117	131	128	99	94	0	763	760	137	156	183	383	93	12	0	0.928	0.914	0.908	0.892	1.386	0.923	0.865	120	473	1170	1156	-0.109	563	607	552	604	0
5	6	3	"PFB0221"	"B573"	2220	28020	130	664	701	288	117	132	120	95	90	0	2378	2538	1131	157	183	284	100	98	0	0.246	0.245	0.237	0.238	1.411	0.232	0.891	120	481	2768	2965	-2.022	547	2221	584	2381	0
5	7	3	"PFB0223"	"B577"	2420	28020	140	1066	1049	359	115	125	93	98	96	0	1659	1665	491	155	164	80	99	99	0	0.632	0.619	0.611	0.590	1.443	0.628	0.926	156	492	2455	2444	-0.661	951	1504	934	1510	0
5	8	3	"PFB0225"	"B583"	2610	28020	140	907	989	457	112	114	29	100	98	0	2481	2730	1222	153	154	26	100	100	0	0.341	0.340	0.329	0.322	1.420	0.340	0.915	156	436	3123	3454	-1.550	795	2328	877	2577	0
5	9	3	"PFB0227"	"B587"	2800	28020	140	758	734	270	114	116	30	98	97	0	1019	979	292	155	156	23	99	99	0	0.745	0.752	0.750	0.687	1.693	0.773	0.884	156	539	1508	1444	-0.424	644	864	620	824	0
5	10	3	"PFB0229"	"B590"	3060	28000	150	128	132	36	115	120	43	19	6	0	149	155	24	156	158	24	16	3	0	-1.857	-17.000	1.481	1.344	4.299	24.897	0.001	156	469	6	16	Error	13	-7	17	-1	-50
5	11	3	"PFB0246"	"B618"	3220	28030	150	129	138	44	115	119	29	36	17	0	137	139	23	150	152	20	8	2	0	-1.077	-2.091	1.316	1.359	4.476	25.525	0.002	156	298	1	12	Error	14	-13	23	-11	-50
5	12	3	"PFB0256"	"B634"	3380	27980	150	122	137	51	113	120	48	24	10	0	148	148	24	149	156	52	2	0	0	-9.000	-24.000	1.647	1.479	5.034	28.832	0.002	156	335	8	23	Error	9	-1	24	-1	-50
5	13	3	"PFB0259"	"B64"	3570	28020	130	186	195	52	113	133	123	16	1	0	2788	2755	582	155	173	104	100	100	0	0.028	0.032	0.033	0.033	1.703	0.026	0.177	120	337	2706	2682	-5.173	73	2633	82	2600	0
5	14	3	"PFB0262"	"B645"	3750	28000	150	137	140	38	118	140	124	1	0	0	150	151	22	157	196	184	0	0	0	-2.714	-3.667	1.714	1.559	4.605	0.488	0.597	156	527	12	16	Error	19	-7	22	-6	-50
5	15	3	"PFB0270"	"B664"	3980	28000	150	145	151	47	120	132	83	15	0	0	171	174	30	157	193	174	0	0	0	1.786	1.824	1.667	1.889	4.029	3.215	0.090	156	492	39	48	0.837	25	14	31	17	-50
5	16	3	"PFB0273"	"B667"	4140	28020	130	349	358	72	116	120	30	100	100	0	371	365	63	154	152	36	100	100	0	1.074	1.147	1.167	1.148	1.552	1.161	0.693	120	438	450	453	0.103	233	217	242	211	0
5	17	3	"PFC0002"	"C101"	4330	28020	130	1580	1552	344	110	116	36	100	100	0	1152	1128	228	148	138	62	100	100	0	1.464	1.471	1.474	1.472	1.216	1.455	0.938	120	532	2474	2422	0.550	1470	1004	1442	980	0
5	18	3	"PFC0006"	"C113"	4510	28010	150	97	114	70	109	128	104	5	3	0	53	66	48	146	138	91	3	0	0	0.129	-0.063	0.250	0.239	2.798	0.842	0.460	156	662	-105	-75	-2.954	-12	-93	5	-80	-50
5	19	3	"PFC0009"	"C116"	4730	28020	130	868	895	214	122	139	68	100	100	0	858	854	161	161	164	53	100	100	0	1.070	1.115	1.124	1.104	1.284	1.158	0.903	120	605	1443	1466	0.098	746	697	773	693	0
5	20	3	"PFC0011"	"C118"	4930	27990	150	176	175	58	125	130	36	53	34	0	165	168	27	159	162	27	21	5	0	8.500	5.556	2.323	2.168	4.225	6.642	0.046	156	509	57	59	3.087	51	6	50	9	-50
5	21	3	"PFC0013"	"C122"	5120	27970	150	134	229	740	123	128	32	26	11	0	155	294	925	156	158	25	17	7	0	-11.000	0.768	1.143	1.240	4.003	3.320	0.021	156	320	10	244	Error	11	-1	106	138	-50
5	22	3	"PFC0015"	"C125"	5290	28020	140	899	874	242	116	120	31	99	99	0	1587	1521	406	157	159	20	98	98	0	0.548	0.556	0.546	0.588	1.762	0.541	0.901	156	554	2213	2122	-0.869	783	1430	758	1364	0
5	1	4	"PFC0035"	"C162"	1300	28210	140	850	807	263	116	118	31	98	97	0	921	856	240	155	155	20	99	98	0	0.958	0.986	0.965	0.965	1.732	0.996	0.909	156	655	1500	1392	-0.062	734	766	691	701	0
5	2	4	"PFC0037"	"C164"	1480	28210	130	863	871	231	118	119	30	100	100	0	668	677	137	152	153	18	100	100	0	1.444	1.434	1.420	1.414	1.291	1.480	0.904	120	455	1261	1278	0.530	745	516	753	525	0
5	3	4	"PFC0039"	"C171"	1680	28200	130	751	730	173	118	121	34	100	100	0	633	623	116	153	154	18	100	100	0	1.319	1.302	1.323	1.292	1.346	1.345	0.894	120	497	1113	1082	0.399	633	480	612	470	0
5	4	4	"PFC0042"	"C179"	1870	28210	130	1448	1411	311	119	121	31	100	100	0	777	772	119	155	157	20	100	100	0	2.137	2.094	2.118	2.070	1.261	2.186	0.933	120	495	1951	1909	1.095	1329	622	1292	617	0
5	5	4	"PFC0044"	"C180"	2060	28210	130	1080	1079	247	113	117	31	100	100	0	637	639	119	154	157	20	100	100	0	2.002	1.992	1.935	2.002	1.334	2.040	0.914	120	428	1450	1451	1.001	967	483	966	485	0
5	6	4	"PFC0046"	"C184"	2250	28210	120	208	215	52	111	116	32	95	75	0	292	295	39	153	156	30	100	98	0	0.698	0.732	0.689	0.673	1.761	0.736	0.493	120	382	236	246	-0.519	97	139	104	142	0
5	7	4	"PFD0183"	"D23156_27"	2440	28200	130	3432	3417	989	110	116	31	100	100	0	1336	1335	327	153	154	19	100	100	0	2.808	2.798	2.774	2.802	1.383	2.845	0.937	120	465	4505	4489	1.490	3322	1183	3307	1182	0
5	8	4	"PFD0186"	"D23156_40"	2620	28210	130	1951	1913	398	110	114	29	100	100	0	964	936	172	153	154	19	100	100	0	2.270	2.303	2.323	2.309	1.283	2.359	0.904	120	454	2652	2586	1.183	1841	811	1803	783	0
5	9	4	"PFD0190"	"D2337_1"	2810	28200	120	251	261	62	111	113	28	100	99	0	233	234	41	153	155	18	91	87	0	1.750	1.852	1.788	1.873	1.929	2.056	0.499	120	423	220	231	0.807	140	80	150	81	0
5	10	4	"PFD0198"	"D23657_2"	3020	28180	150	126	132	39	113	117	30	30	11	0	146	146	21	153	154	20	8	1	0	-1.857	-2.714	1.847	1.821	4.458	21.807	0.002	156	597	6	12	Error	13	-7	19	-7	-50
5	11	4	"PFD0208"	"D25498_1"	3230	28200	150	127	135	37	115	118	29	32	13	0	142	140	23	150	150	20	7	0	0	-1.500	-2.000	0.853	1.079	5.027	0.018	0.000	156	518	4	10	Error	12	-8	20	-10	-50
5	12	4	"PFD0213"	"D2660_1"	3430	28150	150	120	121	32	115	118	30	18	7	0	144	145	24	152	153	22	11	1	0	-0.625	-0.857	1.182	1.275	3.990	13.848	0.002	156	487	-3	-1	Error	5	-8	6	-7	-50
5	13	4	"PFD0248"	"D33539_109"	3580	28210	130	659	648	169	115	118	31	100	100	0	838	822	154	155	156	20	100	100	0	0.796	0.799	0.810	0.774	1.342	0.833	0.881	120	424	1227	1200	-0.328	544	683	533	667	0
5	14	4	"PFD0250"	"D33539_15"	3770	28210	130	1513	1477	379	113	116	27	100	100	0	920	915	189	152	154	18	100	100	0	1.823	1.788	1.791	1.768	1.213	1.816	0.936	120	519	2168	2127	0.866	1400	768	1364	763	0
5	15	4	"PFD0252"	"D33539_17"	3960	28210	130	247	257	65	113	116	30	96	93	0	538	536	95	152	155	20	100	100	0	0.347	0.375	0.355	0.351	1.701	0.362	0.656	120	543	520	528	-1.526	134	386	144	384	0
5	16	4	"PFD0256"	"D33539_23"	4140	28210	130	694	686	159	114	116	30	100	99	0	651	641	137	152	154	19	100	100	0	1.162	1.170	1.170	1.175	1.352	1.165	0.874	120	503	1079	1061	0.217	580	499	572	489	0
5	17	4	"PFD0259"	"D33539_28"	4330	28210	130	3603	3536	865	115	118	30	100	100	0	2785	2769	676	153	157	30	100	100	0	1.325	1.308	1.296	1.316	1.259	1.292	0.945	120	505	6120	6037	0.406	3488	2632	3421	2616	0
5	18	4	"PFD0261"	"D33539_3"	4520	28200	150	128	131	35	116	121	43	19	4	0	136	138	22	153	160	44	1	0	0	-0.706	-1.000	0.940	0.869	3.628	1.904	0.003	156	530	-5	0	Error	12	-17	15	-15	-50
5	19	4	"PFD0277"	"D33539_63"	4730	28210	130	1587	1575	358	119	126	45	100	100	0	1028	1018	168	153	157	38	100	100	0	1.678	1.683	1.711	1.661	1.228	1.740	0.920	120	577	2343	2321	0.746	1468	875	1456	865	0
5	20	4	"PFD0281"	"D33539_69"	4980	28200	150	134	137	35	124	129	37	19	4	0	154	156	25	154	155	25	11	3	0	100000.000	6.500	1.307	1.324	3.915	14.321	0.003	156	593	10	15	16.610	10	0	13	2	-50
5	21	4	"PFD0283"	"D33539_74"	5130	28130	150	125	130	36	118	123	32	28	7	0	155	154	24	151	151	22	19	4	0	1.750	4.000	1.504	1.656	4.760	0.048	0.001	156	369	11	15	0.807	7	4	12	3	-50
5	22	4	"PFD0286"	"D33539_85"	5290	28210	130	1503	1502	369	116	120	30	100	100	0	1180	1184	272	153	154	20	100	100	0	1.351	1.344	1.344	1.355	1.326	1.336	0.939	120	526	2414	2417	0.434	1387	1027	1386	1031	0
5	1	5	"PFD0288"	"D33539_87"	1310	28390	130	371	369	94	113	116	30	99	99	0	322	324	58	156	156	19	100	99	0	1.554	1.524	1.495	1.513	1.456	1.623	0.764	120	595	424	424	0.636	258	166	256	168	0
5	2	5	"PFD0292"	"D33539_97"	1520	28380	150	144	150	40	116	120	33	44	19	0	160	158	27	153	154	19	32	6	0	4.000	6.800	1.880	1.913	3.577	7.597	0.071	156	579	35	39	2.000	28	7	34	5	-50
5	3	5	"PFD0343"	"D40381_1"	1720	28410	150	138	145	39	115	120	34	38	17	0	158	163	30	152	155	21	30	6	0	3.833	2.727	1.444	1.759	3.710	6.407	0.021	156	502	29	41	1.939	23	6	30	11	-50
5	4	5	"PFD0345"	"D4043_2"	1870	28390	130	913	890	250	117	119	31	100	100	0	628	622	130	152	156	23	100	100	0	1.672	1.645	1.665	1.615	1.396	1.753	0.874	120	467	1272	1243	0.742	796	476	773	470	0
5	5	5	"PFD0355"	"D42243_17"	2080	28360	150	126	129	35	116	118	30	29	9	0	153	151	21	154	155	21	12	2	0	-10.000	-4.333	1.870	1.972	4.000	31.141	0.001	156	526	9	10	Error	10	-1	13	-3	-50
5	6	5	"PFD0362"	"D42243_29"	2250	28360	150	138	142	43	114	118	31	37	15	0	145	147	23	152	153	19	10	4	0	-3.429	-5.600	1.950	2.149	3.836	6.318	0.032	156	479	17	23	Error	24	-7	28	-5	-50
5	7	5	"PFD0367"	"D42243_37"	2450	28400	130	845	834	201	112	116	31	100	100	0	3110	3023	567	151	151	19	100	100	0	0.248	0.251	0.244	0.245	1.242	0.248	0.930	120	497	3692	3594	-2.013	733	2959	722	2872	0
5	8	5	"PFD0369"	"D42243_39"	2640	28390	130	365	368	89	111	114	28	100	99	0	678	685	137	147	147	19	100	100	0	0.478	0.478	0.476	0.464	1.579	0.458	0.776	120	469	785	795	-1.064	254	531	257	538	0
5	9	5	"PFE0400"	"E2667_1"	2810	28370	150	137	142	39	113	117	32	41	19	0	155	156	26	146	147	22	24	7	0	2.667	2.900	2.162	1.890	3.753	9.764	0.014	156	543	33	39	1.415	24	9	29	10	-50
5	10	5	"PFE0403"	"E26771_1"	2990	28390	130	1102	1097	252	109	114	33	100	100	0	1882	1802	345	146	149	22	100	100	0	0.572	0.597	0.586	0.590	1.234	0.583	0.925	120	536	2729	2644	-0.806	993	1736	988	1656	0
5	11	5	"PFE0405"	"E26771_4"	3190	28390	130	1760	1742	429	110	114	35	100	100	0	807	789	171	150	154	41	100	100	0	2.511	2.554	2.607	2.583	1.273	2.616	0.929	120	510	2307	2271	1.329	1650	657	1632	639	0
5	12	5	"PFE0408"	"E26934_1"	3370	28400	130	903	888	237	114	117	31	100	100	0	1407	1366	299	151	152	20	100	100	0	0.628	0.637	0.625	0.628	1.319	0.639	0.903	120	548	2045	1989	-0.671	789	1256	774	1215	0
5	13	5	"PFE0411"	"E27042_1"	3610	28380	150	125	134	40	114	117	30	35	13	0	152	154	22	152	154	20	22	5	0	100000.000	10.000	1.881	1.652	3.352	27.108	0.002	156	516	11	22	16.610	11	0	20	2	-50
5	14	5	"PFE0415"	"E27173_1"	3750	28400	130	586	590	131	114	115	27	100	100	0	431	426	76	150	152	17	100	100	0	1.680	1.725	1.744	1.726	1.344	1.763	0.852	120	373	753	752	0.748	472	281	476	276	0
5	15	5	"PFE0439"	"E27723_18"	3940	28400	120	982	949	238	111	112	26	100	100	0	1321	1225	274	150	152	18	100	100	0	0.744	0.780	0.774	0.775	1.362	0.757	0.889	120	440	2042	1913	-0.427	871	1171	838	1075	0
5	16	5	"PFE0443"	"E27723_9"	4150	28400	150	161	163	43	113	115	31	67	32	0	161	166	29	150	152	19	39	18	0	4.364	3.125	1.731	1.837	4.005	5.297	0.049	156	530	59	66	2.126	48	11	50	16	-50
5	17	5	"PFE0446"	"E27742_6"	4340	28400	120	246	249	49	113	120	47	96	81	0	223	230	39	151	154	37	90	46	0	1.847	1.722	1.760	1.819	1.937	1.750	0.541	120	465	205	215	0.885	133	72	136	79	0
5	18	5	"PFE0452"	"E28056_1"	4540	28370	150	127	128	31	117	123	47	13	0	0	146	145	21	150	153	35	3	0	0	-2.500	-2.200	1.840	1.611	4.001	17.775	0.000	156	519	6	6	Error	10	-4	11	-5	-50
5	19	5	"PFE0454"	"E28350_1"	4700	28400	150	148	152	41	117	120	32	47	22	0	160	164	28	149	149	20	36	16	0	2.818	2.333	1.536	1.653	3.791	7.622	0.017	156	538	42	50	1.495	31	11	35	15	-50
5	20	5	"PFE0458"	"E28462_2"	4920	28380	150	132	134	38	119	122	32	26	6	0	150	151	25	152	152	22	20	3	0	-6.500	-15.000	1.556	1.385	3.374	7.412	0.011	156	654	11	14	Error	13	-2	15	-1	-50
5	21	5	"PFE0487"	"E29895_1"	5140	28370	150	132	139	42	118	121	31	35	15	0	152	154	21	152	153	22	17	3	0	100000.000	10.500	2.083	1.942	3.448	10.845	0.010	156	560	14	23	16.610	14	0	21	2	-50
5	22	5	"PFE0491"	"E29931_3"	5290	28400	130	370	373	85	116	118	28	100	100	0	392	393	65	156	157	19	100	100	0	1.076	1.084	1.094	1.070	1.460	1.124	0.770	120	546	490	494	0.106	254	236	257	237	0
5	1	6	"PFE0494"	"E30210_1"	1300	28580	130	882	878	190	113	117	30	100	100	0	531	511	93	157	157	19	100	100	0	2.056	2.161	2.131	2.188	1.375	2.198	0.886	120	583	1143	1119	1.040	769	374	765	354	0
5	2	6	"PFE0498"	"E3038_3"	1490	28580	130	231	235	58	112	117	29	94	88	0	206	211	34	153	153	18	86	75	0	2.245	2.121	2.181	2.100	2.259	2.589	0.377	120	513	172	181	1.167	119	53	123	58	0
5	3	6	"PFE0502"	"E3185_4"	1680	28580	130	983	959	216	112	119	93	100	99	0	608	591	112	152	159	93	99	95	0	1.910	1.929	1.917	1.940	1.312	1.979	0.898	120	438	1327	1286	0.934	871	456	847	439	0
5	4	6	"PFE0504"	"E3185_6"	1860	28580	130	3493	3494	843	114	116	29	100	100	0	2475	2451	582	154	157	22	100	100	0	1.456	1.471	1.488	1.478	1.226	1.473	0.954	120	436	5700	5677	0.542	3379	2321	3380	2297	0
5	5	6	"PFE0525"	"E3552_1"	2050	28580	130	444	451	100	116	119	29	100	100	0	917	919	197	154	155	20	100	100	0	0.430	0.438	0.430	0.433	1.397	0.414	0.836	120	532	1091	1100	-1.218	328	763	335	765	0
5	6	6	"PFE0531"	"E3831_2"	2270	28550	150	141	143	41	116	118	30	44	19	0	151	153	22	153	154	20	16	3	0	-12.500	100000.000	1.709	1.729	4.008	23.264	0.003	156	583	23	27	Error	25	-2	27	0	-50
5	7	6	"PFE0534"	"E390_1"	2450	28580	130	173	178	43	115	119	31	75	45	0	236	239	33	146	148	19	100	97	0	0.644	0.677	0.667	0.585	2.446	0.885	0.280	120	481	148	156	-0.634	58	90	63	93	0
5	8	6	"PFE0539"	"E4159_1"	2640	28580	130	277	276	76	114	116	29	96	90	0	427	430	76	141	142	18	100	100	0	0.570	0.561	0.565	0.501	1.845	0.573	0.689	120	500	449	451	-0.811	163	286	162	289	0
5	9	6	"PFE0542"	"E4247_1"	2820	28580	130	652	655	157	113	116	32	100	99	0	735	711	138	144	145	22	100	100	0	0.912	0.956	0.932	0.944	1.392	0.970	0.899	120	527	1130	1109	-0.133	539	591	542	567	0
5	10	6	"PFE0547"	"E4295_1"	3010	28580	130	421	433	88	112	115	33	100	100	0	447	445	69	146	152	40	100	100	0	1.027	1.074	1.033	1.065	1.344	1.112	0.814	120	605	610	620	0.038	309	301	321	299	0
5	11	6	"PFF0499"	"F2457_1"	3250	28570	150	126	133	34	116	121	45	16	3	0	140	141	22	148	156	48	0	0	0	-1.250	-2.429	1.224	1.159	3.860	0.685	0.094	156	585	2	10	Error	10	-8	17	-7	-50
5	12	6	"PFF0505"	"F24631_2"	3390	28580	130	1741	1702	384	118	120	37	100	100	0	1574	1580	318	148	151	28	100	100	0	1.138	1.106	1.085	1.098	1.201	1.119	0.938	120	445	3049	3016	0.187	1623	1426	1584	1432	0
5	13	6	"PFF0507"	"F246_1"	3590	28550	150	136	143	43	117	118	30	42	19	0	156	159	24	148	151	20	33	8	0	2.375	2.364	2.681	2.174	4.285	19.270	0.003	156	570	27	37	1.248	19	8	26	11	-50
5	14	6	"PFF0509"	"F24843_2"	3770	28580	130	852	836	212	117	117	29	100	100	0	770	758	163	149	150	18	100	100	0	1.184	1.181	1.173	1.172	1.385	1.202	0.870	120	470	1356	1328	0.243	735	621	719	609	0
5	15	6	"PFF0513"	"F25069_1"	3970	28560	150	124	126	36	116	118	30	28	6	0	139	139	23	149	150	18	10	3	0	-0.800	-1.000	1.091	1.251	3.604	37.574	0.000	156	580	-2	0	Error	8	-10	10	-10	-50
5	16	6	"PFF0515"	"F25114_1"	4160	28580	130	817	819	196	116	120	31	100	100	0	1032	1010	182	149	150	19	100	100	0	0.794	0.816	0.794	0.802	1.248	0.825	0.913	120	468	1584	1564	-0.333	701	883	703	861	0
5	17	6	"PFF0554"	"F26408_1"	4340	28580	130	4740	4668	1331	120	126	47	100	100	0	2980	2941	882	152	154	34	100	100	0	1.634	1.631	1.623	1.679	1.371	1.613	0.957	120	514	7448	7337	0.708	4620	2828	4548	2789	0
5	18	6	"PFF0556"	"F26422_2"	4540	28580	120	1646	1615	317	121	128	48	100	100	0	875	851	149	154	156	34	100	100	0	2.115	2.143	2.140	2.146	1.283	2.188	0.910	120	505	2246	2191	1.081	1525	721	1494	697	0
5	19	6	"PFF0558"	"F26666_3"	4730	28580	130	4359	4419	1297	119	122	32	100	100	0	5400	5483	1357	152	152	20	100	100	0	0.808	0.807	0.804	0.793	1.237	0.813	0.954	120	513	9488	9631	-0.308	4240	5248	4300	5331	0
5	20	6	"PFF0560"	"F26774_1"	4920	28580	130	2456	2382	591	119	120	29	100	100	0	1358	1362	296	154	154	21	100	100	0	1.941	1.873	1.852	1.867	1.233	1.910	0.938	120	544	3541	3471	0.957	2337	1204	2263	1208	0
5	21	6	"PFF0563"	"F27064_1"	5110	28580	120	1611	1605	414	118	119	28	100	100	0	1224	1226	263	157	157	20	100	100	0	1.399	1.391	1.387	1.384	1.275	1.416	0.939	120	528	2560	2556	0.485	1493	1067	1487	1069	0
5	22	6	"PFF0568"	"F27351_1"	5310	28580	130	598	599	139	117	119	28	100	100	0	853	856	158	157	157	19	100	100	0	0.691	0.690	0.682	0.679	1.286	0.686	0.902	120	646	1177	1181	-0.533	481	696	482	699	0
5	1	7	"PFF0597"	"F28584_1"	1310	28760	150	139	152	55	118	122	38	37	16	0	156	161	27	157	158	26	15	4	0	-21.000	8.500	2.050	2.088	3.870	4.982	0.112	156	770	20	38	Error	21	-1	34	4	-50
5	2	7	"PFF0599"	"F28782_1"	1510	28760	130	2434	2334	626	119	133	124	100	100	0	1555	1550	411	154	162	102	98	98	0	1.652	1.587	1.578	1.631	1.458	1.616	0.917	120	517	3716	3611	0.725	2315	1401	2215	1396	0
5	3	7	"PFF0601"	"F28897_1"	1700	28760	130	2476	2396	714	112	127	125	100	100	0	1497	1418	357	153	161	102	100	98	0	1.759	1.806	1.813	1.811	1.371	1.841	0.926	120	492	3708	3549	0.815	2364	1344	2284	1265	0
5	4	7	"PFF0611"	"F29309_1"	1880	28760	130	364	549	1291	115	118	29	100	99	0	354	357	77	154	156	19	99	99	0	1.245	2.138	1.288	1.361	2.023	21.454	0.098	120	516	449	637	0.316	249	200	434	203	0
5	5	7	"PFF0617"	"F29473_1"	2090	28740	150	130	134	35	116	119	30	32	8	0	155	156	24	155	156	19	18	6	0	100000.000	18.000	1.790	1.600	3.971	35.681	0.001	156	613	14	19	16.610	14	0	18	1	-50
5	6	7	"PFF0622"	"F29632_5"	2260	28770	130	1460	1415	351	115	117	29	100	100	0	1297	1300	243	154	154	20	100	100	0	1.177	1.134	1.123	1.115	1.282	1.166	0.921	120	522	2488	2446	0.235	1345	1143	1300	1146	0
5	7	7	"PFF0646"	"F30537_4"	2460	28760	130	975	956	192	113	118	31	100	100	0	806	790	133	146	148	21	100	100	0	1.306	1.309	1.296	1.309	1.300	1.323	0.914	120	471	1522	1487	0.385	862	660	843	644	0
5	8	7	"PFF0652"	"F30663_2"	2640	28760	130	3461	3413	776	115	116	29	100	100	0	1613	1584	323	146	148	21	100	100	0	2.281	2.293	2.223	2.308	1.275	2.311	0.949	120	451	4813	4736	1.190	3346	1467	3298	1438	0
5	9	7	"PFF0656"	"F30728_1"	2830	28770	130	498	486	106	116	118	29	99	99	0	565	554	104	153	155	25	100	100	0	0.927	0.923	0.917	0.904	1.437	0.919	0.835	120	516	794	771	-0.109	382	412	370	401	0
5	10	7	"PFF0659"	"F30796_1"	3020	28770	130	845	807	190	116	118	28	100	100	0	752	734	126	152	154	23	100	100	0	1.215	1.187	1.218	1.165	1.332	1.229	0.902	120	526	1329	1273	0.281	729	600	691	582	0
5	11	7	"PFF0661"	"F3084_1"	3210	28770	130	2391	2650	1714	118	123	43	100	100	0	2502	2608	1173	152	156	36	100	100	0	0.967	1.031	0.984	0.997	1.271	1.146	0.915	120	519	4623	4988	-0.048	2273	2350	2532	2456	0
5	12	7	"PFF0665"	"F31008_1"	3400	28770	130	3751	3612	726	119	124	43	100	100	0	3927	3744	823	151	155	37	100	100	0	0.962	0.972	0.957	0.981	1.265	0.954	0.935	120	500	7408	7086	-0.056	3632	3776	3493	3593	0
5	13	7	"PFF1271"	"F51945_3"	3590	28770	130	3077	2984	710	116	118	29	100	100	0	3492	3419	716	148	150	20	100	100	0	0.885	0.877	0.861	0.869	1.224	0.872	0.927	120	544	6305	6139	-0.175	2961	3344	2868	3271	0
5	14	7	"PFF1274"	"F5206_2"	3780	28770	130	1228	1223	291	116	118	30	100	100	0	831	803	166	147	149	18	100	100	0	1.626	1.688	1.655	1.693	1.288	1.731	0.898	120	526	1796	1763	0.701	1112	684	1107	656	0
5	15	7	"PFF1276"	"F5206_7"	3970	28770	130	426	427	99	116	120	32	100	100	0	314	309	51	151	151	19	100	98	0	1.902	1.968	1.982	1.996	1.637	2.173	0.704	120	548	473	469	0.927	310	163	311	158	0
5	16	7	"PFF1278"	"F52084_1"	4170	28770	130	727	708	178	118	122	32	100	100	0	600	596	116	151	152	18	100	100	0	1.356	1.326	1.381	1.309	1.429	1.401	0.846	120	532	1058	1035	0.440	609	449	590	445	0
5	17	7	"PFF1290"	"F52397_2"	4360	28770	130	22161	20645	4856	125	127	33	100	100	0	21487	20274	3916	154	157	26	100	100	0	1.033	1.020	1.044	1.007	1.241	1.042	0.930	120	524	43369	40640	0.047	22036	21333	20520	20120	0
5	18	7	"PFF1292"	"F52444_1"	4550	28770	120	357	360	87	125	128	33	98	97	0	380	373	75	157	158	21	97	96	0	1.040	1.088	1.072	1.013	1.765	1.122	0.707	120	476	455	451	0.057	232	223	235	216	0
5	19	7	"PFF1323"	"F53383_7"	4740	28770	130	483	486	116	121	124	32	100	100	0	455	454	74	155	156	20	99	99	0	1.207	1.221	1.169	1.189	1.447	1.298	0.800	120	523	662	664	0.271	362	300	365	299	0
5	20	7	"PFF1327"	"F53446_1"	4930	28770	130	564	572	141	119	122	30	100	100	0	587	575	116	155	156	20	100	100	0	1.030	1.079	1.088	1.067	1.421	1.115	0.841	120	497	877	873	0.043	445	432	453	420	0
5	21	7	"PFF1329"	"F53449_1"	5120	28770	120	460	464	111	117	119	29	100	100	0	756	745	128	154	155	19	100	100	0	0.570	0.587	0.588	0.570	1.360	0.586	0.856	120	492	945	938	-0.812	343	602	347	591	0
5	22	7	"PFF1335"	"F53749_1"	5320	28770	130	1018	1010	217	117	120	29	100	100	0	729	717	131	155	156	19	100	100	0	1.570	1.589	1.568	1.596	1.354	1.612	0.903	120	607	1475	1455	0.650	901	574	893	562	0
5	1	8	"PFF1338"	"F53871_1"	1320	28950	120	204	206	49	119	121	31	90	65	0	201	204	34	158	158	19	76	59	0	1.977	1.891	1.914	2.099	2.938	2.450	0.286	120	566	128	133	0.983	85	43	87	46	0
5	2	8	"PFF1343"	"F53897_2"	1520	28950	130	6176	6019	1438	121	125	40	100	100	0	5123	5076	1062	154	157	28	100	100	0	1.219	1.198	1.201	1.190	1.166	1.220	0.967	120	546	11024	10820	0.285	6055	4969	5898	4922	0
5	3	8	"PFF1370"	"F54899_1"	1700	28950	130	632	647	168	115	119	31	100	99	0	905	882	194	152	154	20	99	99	0	0.687	0.729	0.721	0.732	1.450	0.722	0.901	120	527	1270	1262	-0.542	517	753	532	730	0
5	4	8	"PFF1379"	"F55001_1"	1890	28950	130	4531	4472	1230	116	119	29	100	100	0	2204	2169	505	154	156	19	100	100	0	2.154	2.162	2.187	2.142	1.230	2.220	0.958	120	547	6465	6371	1.107	4415	2050	4356	2015	0
5	5	8	"PFF1381"	"F55001_6"	2080	28950	130	906	888	209	117	119	28	100	100	0	662	638	133	156	157	18	100	100	0	1.559	1.600	1.604	1.623	1.306	1.618	0.920	120	554	1295	1253	0.641	789	506	771	482	0
5	6	8	"PFF1388"	"F5510_1"	2280	28950	120	196	196	46	114	117	29	88	67	0	256	258	56	154	154	18	95	94	0	0.804	0.788	0.877	0.791	2.222	0.766	0.345	120	515	184	186	-0.315	82	102	82	104	0
5	7	8	"PFF1391"	"F55150_2"	2490	28930	150	139	142	40	112	117	30	46	18	0	157	159	24	149	151	19	33	11	0	3.375	3.000	1.588	1.506	3.581	6.184	0.033	156	574	35	40	1.755	27	8	30	10	-50
5	8	8	"PFF1406"	"F55492_1"	2660	28950	130	5350	5682	2066	114	116	30	100	100	0	27887	29658	10169	154	157	23	100	100	0	0.189	0.189	0.187	0.186	1.176	0.191	0.960	120	460	32969	35072	-2.405	5236	27733	5568	29504	0
5	9	8	"PFF1434"	"F57034_1"	2840	28950	130	188	194	45	116	118	30	86	59	0	490	494	87	157	159	24	100	100	0	0.216	0.231	0.229	0.200	2.104	0.221	0.426	120	501	405	415	-2.209	72	333	78	337	0
5	10	8	"PFF1437"	"F57064_2"	3040	28950	130	943	936	192	114	118	30	100	100	0	1114	1097	207	153	154	21	100	100	0	0.863	0.871	0.857	0.872	1.313	0.862	0.911	120	551	1790	1766	-0.213	829	961	822	944	0
5	11	8	"PFF1447"	"F57388_2"	3230	28950	120	1395	1392	300	114	117	29	100	100	0	760	767	124	153	153	21	100	100	0	2.110	2.081	2.088	2.066	1.300	2.153	0.903	120	460	1888	1892	1.078	1281	607	1278	614	0
5	12	8	"PFF1456"	"F5774_1"	3420	28950	130	465	463	109	117	119	31	100	100	0	677	665	117	150	151	20	100	100	0	0.660	0.672	0.652	0.660	1.450	0.674	0.817	120	482	875	861	-0.599	348	527	346	515	0
5	13	8	"PFF1458"	"F57777_2"	3600	28950	130	1264	1218	326	117	119	31	100	100	0	728	708	172	148	149	19	98	98	0	1.978	1.966	1.941	1.940	1.322	1.986	0.906	120	516	1727	1661	0.984	1147	580	1101	560	0
[truncated: 1,081,063 more chars]
