# Supplementary material for: The Transcriptome of the Intraerythrocytic Developmental Cycle of Plasmodium falciparum
Source: PLoS Biol. 2003 Aug 18;1(1):e5. doi: 10.1371/journal.pbio.0000005 (PMC176545; doi:10.1371/journal.pbio.0000005)
Supplement: Dataset S1 — (29.5 MB ZIP). [file pbio.0000005.sd001.zip › TP_31b.gpr]

ATF	1.0
27	43    
"Type=GenePix Results 1.4"
"DateTime=2002/09/18 16:25:52"
"Settings=C:\Documents and Settings\Manuel\My Documents\Malaria Hybes\HB3 Timecourse\MOS12_133.gps"
"GalFile=C:\Documents and Settings\Manuel\My Documents\Malaria Hybes\mos11galv2"
"Scanner=GenePix 4000B [88593]"
"Comment="
"PixelSize=10"
"ImageName=635	532"
"FileName=C:\Documents and Settings\Manuel\My Documents\Malaria Hybes\HB3 Timecourse\MOS12_133_635.tif	C:\Documents and Settings\Manuel\My Documents\Malaria Hybes\HB3 Timecourse\MOS12_133_532.tif"
"PMTVolts=610	540"
"ScanPower=100	100"
"FocusPosition=0"
"NormalizationFactor:RatioOfMedians=0.934754"
"NormalizationFactor:RatioOfMeans=0.940251"
"NormalizationFactor:MedianOfRatios=0.940097"
"NormalizationFactor:MeanOfRatios=0.938208"
"NormalizationFactor:RegressionRatio=0.963608"
"JpegImage=C:\Documents and Settings\Manuel\My Documents\Malaria Hybes\HB3 Timecourse\MOS12_133.jpg"
"RatioFormulation=W1/W2 (635/532)"
"Barcode="
"ImageOrigin=790, 23960"
"JpegOrigin=830, 23960"
"Creator=GenePix Pro 3.0.6.89"
"Temperature=27.94"
"LaserPower=3.48	3.47"
"LaserOnTime=9110	9110"
"Supplier="
"Block"	"Column"	"Row"	"Name"	"ID"	"X"	"Y"	"Dia."	"F635 Median"	"F635 Mean"	"F635 SD"	"B635 Median"	"B635 Mean"	"B635 SD"	"% > B635+1SD"	"% > B635+2SD"	"F635 % Sat."	"F532 Median"	"F532 Mean"	"F532 SD"	"B532 Median"	"B532 Mean"	"B532 SD"	"% > B532+1SD"	"% > B532+2SD"	"F532 % Sat."	"Ratio of Medians"	"Ratio of Means"	"Median of Ratios"	"Mean of Ratios"	"Ratios SD"	"Rgn Ratio"	"Rgn R�"	"F Pixels"	"B Pixels"	"Sum of Medians"	"Sum of Means"	"Log Ratio"	"F635 Median - B635"	"F532 Median - B532"	"F635 Mean - B635"	"F532 Mean - B532"	"Flags"
1	1	1	"PFE0192"	"E18031_6"	1170	24270	130	6538	6390	2246	83	98	79	100	100	0	3302	3256	963	130	140	40	100	100	0	2.035	2.018	2.083	1.952	1.335	2.137	0.938	120	711	9627	9433	1.025	6455	3172	6307	3126	0
1	2	1	"PFE0272"	"E20827_3"	1350	24280	130	968	938	301	80	82	21	100	100	0	579	562	160	125	128	24	100	100	0	1.956	1.963	1.975	1.959	1.343	2.003	0.897	120	598	1342	1295	0.968	888	454	858	437	0
1	3	1	"PFE0225"	"E18877_1"	1540	24270	130	787	737	231	78	80	20	100	100	0	478	471	129	123	125	24	100	99	0	1.997	1.894	1.917	1.902	1.390	1.874	0.876	120	611	1064	1007	0.998	709	355	659	348	0
1	4	1	"PFE0214"	"E18651_4"	1730	24280	140	1596	1440	525	76	79	20	100	100	0	918	834	267	122	124	22	100	98	0	1.910	1.916	1.969	1.922	1.718	1.963	0.913	156	647	2316	2076	0.933	1520	796	1364	712	0
1	5	1	"PFE0258"	"E20360_1"	1920	24280	130	1798	1782	584	82	134	330	100	93	0	2216	2188	714	130	225	682	95	81	0	0.823	0.826	0.854	0.827	1.267	0.791	0.912	120	551	3802	3758	-0.282	1716	2086	1700	2058	0
1	6	1	"PFE0606"	"E714_15"	2110	24280	140	440	523	279	84	128	307	64	19	0	539	612	303	128	211	635	26	2	0	0.866	0.907	0.880	0.926	1.579	0.529	0.869	156	639	767	923	-0.207	356	411	439	484	0
1	7	1	"PFF1886"	"F7915_1"	2290	24280	130	834	818	261	80	81	18	100	100	0	823	773	251	123	124	17	100	100	0	1.077	1.135	1.156	1.158	1.277	1.100	0.907	120	549	1454	1388	0.107	754	700	738	650	0
1	8	1	"PFF0067"	"F11738_1"	2490	24280	140	1103	1045	353	80	81	17	100	100	0	744	700	201	122	123	17	100	100	0	1.645	1.670	1.705	1.643	1.591	1.721	0.900	156	661	1645	1543	0.718	1023	622	965	578	0
1	9	1	"PFF0367"	"F20673_1"	2680	24280	140	848	792	254	78	80	17	100	100	0	883	832	272	122	122	15	100	99	0	1.012	1.006	0.991	1.034	1.639	0.984	0.900	156	622	1531	1424	0.017	770	761	714	710	0
1	10	1	"PFF1686"	"F66030_3"	2860	24280	130	1033	975	277	83	88	26	100	100	0	2405	2106	659	127	136	93	100	99	0	0.417	0.451	0.441	0.464	1.460	0.417	0.901	120	568	3228	2871	-1.262	950	2278	892	1979	0
1	11	1	"PFF1346"	"F54003_1"	3050	24270	130	1925	1771	538	91	97	28	100	100	0	2185	1976	587	132	145	95	100	100	0	0.893	0.911	0.907	0.904	1.317	0.884	0.932	120	637	3887	3524	-0.163	1834	2053	1680	1844	0
1	12	1	"PFF0819"	"F36648_2"	3250	24280	130	1047	984	241	100	104	29	100	100	0	692	694	151	137	145	43	100	100	0	1.706	1.587	1.614	1.575	1.317	1.650	0.870	120	598	1502	1441	0.771	947	555	884	557	0
1	13	1	"PFF0467"	"F23644_4"	3430	24270	130	38674	34615	11138	106	122	105	100	100	0	22244	19947	6057	145	172	354	100	100	0	1.745	1.743	1.741	1.724	1.244	1.748	0.952	120	639	60667	54311	0.803	38568	22099	34509	19802	0
1	14	1	"PFF1450"	"F57655_2"	3620	24270	130	269	274	78	100	117	109	77	25	0	318	334	101	137	168	372	5	0	0	0.934	0.883	0.871	0.910	1.600	0.329	0.751	120	579	350	371	-0.099	169	181	174	197	0
1	15	1	"PFF0809"	"F36380_1"	3780	24290	150	127	128	38	88	94	29	61	28	0	152	155	32	131	136	28	38	16	0	1.857	1.667	1.562	1.585	3.006	1.066	0.381	156	672	60	64	0.893	39	21	40	24	-50
1	16	1	"PFF0511"	"F25016_1"	4000	24270	140	279	350	209	88	94	29	98	95	0	430	499	292	132	136	27	98	95	0	0.641	0.714	0.647	0.689	1.748	0.678	0.751	156	724	489	629	-0.642	191	298	262	367	0
1	17	1	"PFF1712"	"F67192_1"	4200	24280	130	408	392	87	86	89	21	100	100	0	461	457	96	128	129	19	100	100	0	0.967	0.930	0.941	0.928	1.303	0.938	0.858	120	575	655	635	-0.048	322	333	306	329	0
1	18	1	"PFF0870"	"F39343_3"	4380	24270	130	782	731	234	84	86	21	100	100	0	514	484	146	126	127	22	99	99	0	1.799	1.807	1.781	1.879	1.609	1.786	0.884	120	602	1086	1005	0.847	698	388	647	358	0
1	19	1	"PFF1637"	"F64125_2"	4570	24270	130	856	806	229	85	89	31	100	100	0	632	588	180	126	132	41	99	98	0	1.524	1.561	1.570	1.631	1.395	1.513	0.915	120	669	1277	1183	0.608	771	506	721	462	0
1	20	1	"PFF0483"	"F23940_2"	4770	24270	130	248	262	74	81	85	30	99	97	0	350	363	110	124	128	39	96	93	0	0.739	0.757	0.749	0.803	1.771	0.702	0.819	120	642	393	420	-0.436	167	226	181	239	0
1	21	1	"PFF0101"	"F13309_2"	4960	24280	140	282	278	87	82	83	19	96	96	0	427	422	132	122	125	18	99	97	0	0.656	0.653	0.643	0.634	1.717	0.619	0.762	156	665	505	496	-0.609	200	305	196	300	0
1	22	1	"PFF1826"	"F71130_4"	5150	24280	140	1449	1339	485	81	83	17	100	100	0	721	673	221	123	124	17	100	98	0	2.288	2.287	2.365	2.295	1.715	2.343	0.909	156	807	1966	1808	1.194	1368	598	1258	550	0
1	1	2	"PFF0961"	"F42117_4"	1160	24450	120	373	364	73	76	80	22	100	100	0	315	310	56	125	127	20	100	99	0	1.563	1.557	1.546	1.593	1.416	1.546	0.841	120	561	487	473	0.644	297	190	288	185	0
1	2	2	"PFF1620"	"F63632_3"	1350	24460	130	223	223	49	81	84	24	100	98	0	265	268	50	125	130	34	100	91	0	1.014	0.993	0.981	0.994	1.596	0.910	0.690	120	479	282	285	0.020	142	140	142	143	0
1	3	2	"PFM0802"	"M5804_3"	1540	24450	130	1218	1186	340	81	83	23	100	100	0	573	560	133	122	127	36	100	100	0	2.521	2.523	2.564	2.519	1.299	2.576	0.902	120	480	1588	1543	1.334	1137	451	1105	438	0
1	4	2	"PFM0091"	"M1661_1"	1740	24460	140	709	684	232	79	82	19	100	98	0	812	791	245	119	123	23	100	100	0	0.909	0.900	0.921	0.870	1.639	0.905	0.917	156	484	1323	1277	-0.138	630	693	605	672	0
1	5	2	"PFM0462"	"M3816_2"	1920	24450	130	3999	3707	1153	81	143	368	100	99	0	4312	4144	1337	122	242	761	99	95	0	0.935	0.902	0.888	0.906	1.257	0.866	0.937	120	442	8108	7648	-0.097	3918	4190	3626	4022	0
1	6	2	"PFM0294"	"M29681_1"	2120	24460	150	946	885	363	86	143	351	85	60	0	734	716	233	123	232	725	30	0	0	1.408	1.347	1.377	1.228	1.598	0.599	0.677	156	488	1471	1392	0.493	860	611	799	593	0
1	7	2	"PFM0525"	"M42687_2"	2310	24450	130	1350	1311	338	82	87	29	100	100	0	1017	982	255	122	124	19	100	100	0	1.417	1.429	1.432	1.443	1.261	1.428	0.919	120	411	2163	2089	0.503	1268	895	1229	860	0
1	8	2	"PFM0582"	"M45177_10"	2500	24460	130	377	376	74	82	84	18	100	100	0	751	769	185	122	124	17	100	100	0	0.469	0.454	0.466	0.461	1.352	0.419	0.855	120	393	924	941	-1.092	295	629	294	647	0
1	9	2	"PFM0415"	"M36754_19"	2690	24460	140	405	379	121	82	84	17	98	96	0	472	450	129	125	125	17	100	98	0	0.931	0.914	0.919	0.878	1.767	0.911	0.871	156	443	670	622	-0.103	323	347	297	325	0
1	10	2	"PFM0252"	"M26245_1"	2880	24460	130	518	504	105	85	88	25	100	100	0	497	478	105	127	136	102	97	90	0	1.170	1.194	1.202	1.227	1.418	1.165	0.856	120	462	803	770	0.227	433	370	419	351	0
1	11	2	"PFM0169"	"M21665_1"	3070	24460	140	1626	1503	522	91	95	27	100	100	0	1189	1123	382	130	145	103	97	96	0	1.449	1.422	1.450	1.472	1.616	1.430	0.913	156	514	2594	2405	0.536	1535	1059	1412	993	0
1	12	2	"PFM0497"	"M40872_1"	3260	24450	130	533	540	163	94	97	26	100	99	0	639	610	163	132	136	27	100	100	0	0.866	0.933	0.917	0.925	1.377	0.916	0.878	120	488	946	924	-0.208	439	507	446	478	0
1	13	2	"PFM0499"	"M40872_5"	3440	24460	110	218	225	55	94	100	41	97	90	0	217	219	29	131	150	211	0	0	0	1.442	1.489	1.444	1.459	1.781	1.657	0.480	80	430	210	219	0.528	124	86	131	88	0
1	14	2	"PFM0670"	"M49091_1"	3630	24460	130	1041	1025	288	88	91	23	100	100	0	630	613	160	127	129	24	100	100	0	1.895	1.928	1.952	1.942	1.302	1.911	0.912	120	470	1456	1423	0.922	953	503	937	486	0
1	15	2	"PFM0324"	"M31208_9"	3820	24460	140	1017	934	309	87	91	26	100	99	0	568	545	173	127	131	26	98	95	0	2.109	2.026	1.984	2.156	1.616	2.039	0.875	156	422	1371	1265	1.076	930	441	847	418	0
1	16	2	"PFM0024"	"M11377_3"	4010	24460	140	2509	2390	960	89	92	22	100	100	0	1776	1738	597	130	133	22	100	100	0	1.470	1.431	1.480	1.369	1.590	1.486	0.917	156	484	4066	3909	0.556	2420	1646	2301	1608	0
1	17	2	"PFM0019"	"M11356_1"	4200	24450	130	657	633	174	88	92	27	100	99	0	365	358	70	128	131	24	100	100	0	2.401	2.370	2.386	2.332	1.431	2.429	0.851	120	479	806	775	1.264	569	237	545	230	0
1	18	2	"PFM0187"	"M22455_1"	4390	24460	140	46344	43553	17408	88	93	29	100	100	8	26501	24851	10101	127	131	28	100	100	0	1.754	1.758	1.799	1.833	2.047	1.789	0.913	156	531	72630	68189	0.811	46256	26374	43465	24724	0
1	19	2	"PFM0042"	"M12812_3"	4590	24470	130	202	203	45	87	91	33	96	85	0	199	200	39	127	131	41	75	40	0	1.597	1.589	1.596	1.641	2.090	1.601	0.526	120	505	187	189	0.676	115	72	116	73	0
1	20	2	"PFM0044"	"M12812_6"	4770	24460	130	965	942	249	83	86	21	100	100	0	820	778	198	123	126	19	100	100	0	1.265	1.311	1.297	1.328	1.245	1.294	0.922	120	502	1579	1514	0.340	882	697	859	655	0
1	21	2	"PFN0072"	"N128_74"	4960	24460	130	585	569	134	82	85	20	100	100	0	364	352	80	120	123	19	99	98	0	2.061	2.099	2.135	2.192	1.456	2.128	0.851	120	489	747	719	1.044	503	244	487	232	0
1	22	2	"PFN0081"	"N128_88"	5150	24460	130	218	221	59	80	82	17	99	98	0	245	246	51	118	121	17	99	97	0	1.087	1.102	1.089	1.090	1.530	1.097	0.709	120	594	265	269	0.120	138	127	141	128	0
1	1	3	"PFN0030"	"N128_103"	1160	24640	130	3401	3187	800	75	79	19	100	100	0	4731	4523	1153	124	125	17	100	100	0	0.722	0.707	0.716	0.706	1.254	0.682	0.928	120	607	7933	7511	-0.470	3326	4607	3112	4399	0
1	2	3	"PFN0126"	"N130_31"	1350	24640	140	305	299	78	80	84	24	100	98	0	235	235	43	125	128	33	97	84	0	2.045	1.991	2.030	2.042	1.592	1.973	0.704	156	518	335	329	1.032	225	110	219	110	0
1	3	3	"PFN0135"	"N130_44"	1540	24640	140	300	295	72	79	82	23	100	98	0	275	272	61	119	122	33	96	92	0	1.417	1.412	1.405	1.463	1.612	1.408	0.769	156	508	377	369	0.503	221	156	216	153	0
1	4	3	"PFN0150"	"N131_2"	1730	24640	130	653	630	147	77	79	17	100	100	0	500	478	106	116	117	17	100	100	0	1.500	1.528	1.511	1.550	1.390	1.513	0.888	120	516	960	915	0.585	576	384	553	362	0
1	5	3	"PFB0094"	"B325"	1940	24640	130	213	219	46	75	77	17	100	100	0	242	242	45	117	120	28	100	90	0	1.104	1.152	1.193	1.172	1.494	1.133	0.708	120	480	263	269	0.143	138	125	144	125	0
1	6	3	"PFB0096"	"B327"	2110	24640	130	361	355	85	77	83	28	100	99	0	965	924	243	118	122	22	100	100	0	0.335	0.345	0.343	0.345	1.350	0.321	0.848	120	491	1131	1084	-1.576	284	847	278	806	0
1	7	3	"PFB0098"	"B34"	2340	24620	150	115	119	32	82	89	29	53	22	0	148	154	32	121	126	24	53	30	0	1.222	1.121	1.111	1.014	2.922	1.348	0.314	156	585	60	70	0.290	33	27	37	33	-50
1	8	3	"PFB0100"	"B343"	2500	24640	130	4172	3852	1057	80	83	19	100	100	0	3328	3174	825	121	122	17	100	100	0	1.276	1.236	1.232	1.228	1.199	1.224	0.934	120	434	7299	6825	0.352	4092	3207	3772	3053	0
1	9	3	"PFB0103"	"B347"	2680	24640	130	354	344	77	80	83	18	100	99	0	286	285	59	121	123	18	98	98	0	1.661	1.610	1.519	1.640	1.490	1.572	0.802	120	465	439	428	0.732	274	165	264	164	0
1	10	3	"PFB0106"	"B362"	2870	24640	130	217	224	43	79	82	18	100	100	0	217	218	42	123	125	19	96	90	0	1.468	1.526	1.495	1.646	1.724	1.502	0.651	120	498	232	240	0.554	138	94	145	95	0
1	11	3	"PFB0128"	"B405"	3070	24650	140	268	268	86	82	84	19	95	95	0	292	289	61	125	132	32	98	94	0	1.114	1.134	1.122	1.050	2.144	1.242	0.592	156	494	353	350	0.155	186	167	186	164	0
1	12	3	"PFB0131"	"B415"	3250	24640	130	482	481	122	82	85	20	100	100	0	534	540	169	124	130	31	100	99	0	0.976	0.959	0.950	0.979	1.340	0.886	0.898	120	485	810	815	-0.036	400	410	399	416	0
1	13	3	"PFB0133"	"B418"	3440	24650	140	174	188	62	83	86	19	94	90	0	224	244	92	122	125	22	92	83	0	0.892	0.861	0.937	0.904	2.054	0.747	0.664	156	606	193	227	-0.165	91	102	105	122	0
1	14	3	"PFB0135"	"B424"	3640	24640	130	528	494	149	80	82	16	100	100	0	725	705	207	119	121	18	100	100	0	0.739	0.706	0.690	0.708	1.365	0.689	0.900	120	472	1054	1000	-0.436	448	606	414	586	0
1	15	3	"PFB0137"	"B427"	3810	24650	150	111	117	31	81	84	20	64	35	0	151	162	39	124	125	20	64	35	0	1.111	0.947	1.029	0.901	2.667	0.856	0.269	156	475	57	74	0.152	30	27	36	38	-50
1	16	3	"PFB0139"	"B431"	4010	24650	140	1627	1510	557	84	86	20	100	100	0	1637	1567	535	127	129	20	100	100	0	1.022	0.990	1.017	0.961	1.665	0.991	0.906	156	492	3053	2866	0.031	1543	1510	1426	1440	0
1	17	3	"PFB0155"	"B464"	4200	24650	120	176	171	35	84	88	27	95	79	0	189	193	37	123	128	25	90	65	0	1.394	1.243	1.286	1.282	2.119	1.239	0.395	120	510	158	157	0.479	92	66	87	70	0
1	18	3	"PFB0158"	"B467"	4400	24650	130	299	287	75	82	86	28	100	95	0	369	373	92	118	122	24	100	99	0	0.865	0.804	0.824	0.800	1.488	0.790	0.795	120	453	468	460	-0.210	217	251	205	255	0
1	19	3	"PFB0160"	"B47"	4550	24650	150	102	118	116	83	85	18	50	29	0	134	143	56	122	123	18	39	17	0	1.583	1.667	1.304	1.442	3.920	2.133	0.603	156	541	31	56	0.663	19	12	35	21	-50
1	20	3	"PFB0163"	"B476"	4780	24650	150	115	120	27	82	84	19	75	44	0	151	152	27	122	123	18	62	37	0	1.138	1.267	1.139	1.211	3.025	1.132	0.143	156	612	62	68	0.186	33	29	38	30	-50
1	21	3	"PFB0166"	"B484"	4970	24650	130	352	345	68	78	80	17	100	100	0	513	495	108	116	118	16	100	100	0	0.690	0.704	0.726	0.713	1.321	0.667	0.853	120	507	671	646	-0.535	274	397	267	379	0
1	22	3	"PFB0168"	"B489"	5150	24650	130	814	802	229	76	79	16	100	100	0	427	426	103	117	118	17	100	100	0	2.381	2.350	2.301	2.364	1.352	2.362	0.864	120	612	1048	1035	1.251	738	310	726	309	0
1	1	4	"PFB0186"	"B513"	1160	24820	120	1000	976	217	75	77	17	100	100	0	638	621	131	120	122	17	100	100	0	1.786	1.798	1.773	1.813	1.290	1.800	0.915	120	589	1443	1402	0.837	925	518	901	501	0
1	2	4	"PFB0188"	"B516"	1370	24830	130	135	138	32	77	80	18	90	75	0	173	172	32	123	124	20	79	57	0	1.160	1.245	1.164	1.222	2.688	1.132	0.339	120	498	108	110	0.214	58	50	61	49	0
1	3	4	"PFB0191"	"B521"	1550	24830	130	1585	1545	464	75	78	18	100	100	0	2001	1982	559	117	119	19	100	100	0	0.801	0.788	0.786	0.782	1.221	0.794	0.939	120	491	3394	3335	-0.319	1510	1884	1470	1865	0
1	4	4	"PFB0193"	"B527"	1740	24830	130	400	396	91	73	75	17	100	100	0	357	358	73	113	113	15	100	100	0	1.340	1.318	1.324	1.320	1.333	1.316	0.864	120	507	571	568	0.422	327	244	323	245	0
1	5	4	"PFB0195"	"B530"	1930	24820	140	146	149	37	72	76	19	95	87	0	202	201	44	114	116	18	91	87	0	0.841	0.885	0.911	0.876	1.913	0.815	0.590	156	551	162	164	-0.250	74	88	77	87	0
1	6	4	"PFB0198"	"B536"	2110	24830	130	1506	1439	406	76	80	20	100	100	0	724	691	165	118	121	19	100	100	0	2.360	2.379	2.363	2.358	1.257	2.435	0.923	120	509	2036	1936	1.239	1430	606	1363	573	0
1	7	4	"PFD0038"	"D12635_8"	2270	24800	90	124	130	30	88	93	26	67	26	0	157	160	27	126	133	28	53	23	0	1.161	1.235	1.143	1.308	2.869	1.130	0.205	52	355	67	76	0.216	36	31	42	34	0
1	8	4	"PFD0046"	"D13568_2"	2490	24830	130	1342	1269	311	80	83	21	100	100	0	767	732	175	120	123	23	100	100	0	1.951	1.943	1.951	1.963	1.239	1.925	0.924	120	606	1909	1801	0.964	1262	647	1189	612	0
1	9	4	"PFD0050"	"D14936_1"	2690	24830	140	172	181	48	79	82	18	98	94	0	200	206	47	118	120	18	94	87	0	1.134	1.159	1.112	1.230	2.136	1.128	0.563	156	589	175	190	0.182	93	82	102	88	0
1	10	4	"PFD0055"	"D15909_10"	2880	24830	120	462	453	104	78	81	18	100	100	0	1952	1854	531	118	120	17	100	100	0	0.209	0.216	0.217	0.219	1.294	0.201	0.899	120	500	2218	2111	-2.256	384	1834	375	1736	0
1	11	4	"PFD0058"	"D15909_5"	3070	24830	120	134	138	29	78	80	17	94	82	0	452	445	97	120	126	33	100	100	0	0.169	0.185	0.169	0.171	1.982	0.149	0.447	120	398	388	385	-2.568	56	332	60	325	0
1	12	4	"PFD0060"	"D16430_1"	3230	24850	150	90	96	27	80	83	19	35	14	0	119	123	21	120	127	32	8	2	0	-10.000	5.333	1.072	0.984	3.879	0.346	0.006	156	500	9	19	Error	10	-1	16	3	-50
1	13	4	"PFD0079"	"D16785_4"	3440	24830	130	3662	3508	947	80	83	20	100	100	0	3216	2969	795	118	120	19	100	100	0	1.156	1.202	1.222	1.205	1.267	1.184	0.930	120	533	6680	6279	0.209	3582	3098	3428	2851	0
1	14	4	"PFD0082"	"D16785_6"	3640	24840	120	714	682	175	75	78	18	100	100	0	646	620	119	114	115	19	100	100	0	1.201	1.200	1.204	1.173	1.347	1.232	0.907	120	500	1171	1113	0.264	639	532	607	506	0
1	15	4	"PFD0085"	"D16785_9"	3830	24830	130	967	922	224	77	80	17	100	100	0	627	600	142	119	121	20	99	99	0	1.752	1.757	1.759	1.806	1.362	1.751	0.917	120	502	1398	1326	0.809	890	508	845	481	0
1	16	4	"PFD0087"	"D17715_10"	4010	24830	130	319	317	76	79	80	16	100	100	0	312	316	68	122	123	17	100	99	0	1.263	1.227	1.188	1.263	1.571	1.203	0.740	120	488	430	432	0.337	240	190	238	194	0
1	17	4	"PFD0092"	"D17715_109"	4200	24840	130	695	665	183	80	81	17	100	100	0	490	489	116	118	120	16	100	100	0	1.653	1.577	1.603	1.554	1.315	1.570	0.894	120	543	987	956	0.725	615	372	585	371	0
1	18	4	"PFD0094"	"D17715_110"	4390	24840	130	469	455	99	78	80	17	100	100	0	852	819	181	116	118	16	100	100	0	0.531	0.536	0.525	0.536	1.303	0.522	0.909	120	562	1127	1080	-0.913	391	736	377	703	0
1	19	4	"PFD0112"	"D17715_16"	4580	24830	120	112	117	28	79	81	16	80	50	0	146	150	29	117	119	17	64	42	0	1.138	1.152	0.977	1.242	3.079	1.073	0.130	120	495	62	71	0.186	33	29	38	33	0
1	20	4	"PFD0115"	"D17715_20"	4780	24840	130	237	237	45	79	80	16	100	99	0	266	263	48	116	117	16	99	99	0	1.053	1.075	1.063	1.118	1.516	1.079	0.778	120	537	308	305	0.075	158	150	158	147	0
1	21	4	"PFD0118"	"D17715_25"	4970	24840	130	126	130	27	77	79	15	95	81	0	157	160	27	114	115	14	90	68	0	1.140	1.152	1.163	1.224	2.487	1.164	0.314	120	524	92	99	0.188	49	43	53	46	0
1	22	4	"PFD0121"	"D17715_28"	5160	24830	130	219	218	50	75	76	15	99	99	0	358	354	77	115	117	17	100	100	0	0.593	0.598	0.581	0.596	1.515	0.580	0.799	120	636	387	382	-0.755	144	243	143	239	0
1	1	5	"PFD0124"	"D17715_32"	1160	25010	130	419	422	103	74	75	15	100	100	0	527	537	132	117	117	15	100	100	0	0.841	0.829	0.823	0.834	1.302	0.799	0.905	120	670	755	768	-0.249	345	410	348	420	0
1	2	5	"PFD0126"	"D17715_37"	1350	25010	130	844	850	266	75	77	16	100	100	0	929	919	294	120	120	18	100	100	0	0.951	0.970	0.939	0.982	1.259	0.927	0.931	120	534	1578	1574	-0.073	769	809	775	799	0
1	3	5	"PFD0143"	"D17715_67"	1540	25010	130	799	770	197	73	75	15	100	100	0	399	395	78	117	118	17	100	100	0	2.574	2.507	2.556	2.500	1.320	2.553	0.892	120	518	1008	975	1.364	726	282	697	278	0
1	4	5	"PFD0145"	"D17715_7"	1730	25020	130	191	197	40	71	74	17	99	99	0	213	217	46	111	111	14	96	95	0	1.176	1.189	1.174	1.281	1.714	1.141	0.725	120	456	222	232	0.234	120	102	126	106	0
1	5	5	"PFD0147"	"D17715_76"	1890	25030	150	102	103	30	73	77	19	61	38	0	132	133	28	114	116	18	48	20	0	1.611	1.579	1.525	1.379	3.902	1.389	0.124	156	566	47	49	0.688	29	18	30	19	-50
1	6	5	"PFD0149"	"D17715_8"	2120	25020	130	406	395	91	77	80	19	99	98	0	284	282	51	120	122	17	99	99	0	2.006	1.963	1.905	1.964	1.469	2.020	0.837	120	593	493	480	1.004	329	164	318	162	0
1	7	5	"PFD0151"	"D17715_81"	2310	25020	130	866	854	234	78	83	21	100	100	0	535	524	131	119	122	20	100	100	0	1.894	1.916	1.925	1.921	1.341	1.936	0.908	120	605	1204	1181	0.922	788	416	776	405	0
1	8	5	"PFD0153"	"D17715_89"	2490	25020	130	1344	1268	353	76	77	16	100	100	0	1555	1483	410	113	115	16	100	100	0	0.879	0.870	0.873	0.863	1.288	0.852	0.919	120	545	2710	2562	-0.186	1268	1442	1192	1370	0
1	9	5	"PFE0210"	"E18550_2"	2690	25020	120	343	341	81	77	80	19	100	100	0	812	789	171	114	115	16	100	100	0	0.381	0.391	0.385	0.383	1.321	0.386	0.887	120	523	964	939	-1.392	266	698	264	675	0
1	10	5	"PFE0213"	"E18651_3"	2890	25010	80	150	152	31	80	83	21	98	80	0	170	171	28	116	117	17	92	80	0	1.296	1.309	1.206	1.254	1.936	1.311	0.331	52	307	124	127	0.374	70	54	72	55	0
1	11	5	"PFE0218"	"E18737_1"	3070	25020	130	1208	1199	483	79	81	16	100	100	0	1155	1162	419	116	117	17	100	100	0	1.087	1.071	1.056	1.045	1.309	1.096	0.898	120	493	2168	2166	0.120	1129	1039	1120	1046	0
1	12	5	"PFE0223"	"E1884_3"	3260	25020	140	1504	1373	575	79	81	17	99	98	0	2317	2142	887	118	119	18	100	100	0	0.648	0.639	0.649	0.636	2.012	0.626	0.904	156	484	3624	3318	-0.626	1425	2199	1294	2024	0
1	13	5	"PFE0226"	"E18877_2"	3450	25020	120	452	452	95	76	78	19	100	100	0	277	277	61	112	112	16	99	98	0	2.279	2.279	2.387	2.402	1.533	2.240	0.813	120	466	541	541	1.188	376	165	376	165	0
1	14	5	"PFE0228"	"E18957_1"	3640	25020	130	857	842	189	73	74	19	100	100	0	425	436	80	105	107	16	100	100	0	2.450	2.323	2.328	2.311	1.286	2.401	0.894	120	506	1104	1100	1.293	784	320	769	331	0
1	15	5	"PFE0249"	"E19870_1"	3800	25020	110	134	132	31	77	81	21	85	63	0	175	177	41	115	119	25	83	58	0	0.950	0.887	0.934	0.935	2.105	0.797	0.494	80	429	117	117	-0.074	57	60	55	62	0
1	16	5	"PFE0251"	"E20152_1"	4010	25020	120	137	139	32	82	84	19	88	68	0	158	155	28	118	122	22	66	39	0	1.375	1.541	1.343	1.469	2.424	1.488	0.358	120	545	95	94	0.459	55	40	57	37	0
1	17	5	"PFE0257"	"E20313_1"	4210	25030	130	280	273	69	81	82	17	100	99	0	241	241	57	115	116	15	97	94	0	1.579	1.524	1.538	1.562	1.695	1.529	0.740	120	536	325	318	0.659	199	126	192	126	0
1	18	5	"PFE0260"	"E20360_12"	4390	25040	110	128	135	27	79	82	18	97	75	0	148	146	26	115	115	15	70	51	0	1.485	1.806	1.690	1.963	2.895	1.744	0.178	80	425	82	87	0.570	49	33	56	31	0
1	19	5	"PFE0265"	"E20424_1"	4590	25030	120	1434	1356	338	79	83	26	100	100	0	1381	1298	320	115	117	18	100	100	0	1.070	1.079	1.089	1.088	1.274	1.076	0.932	120	537	2621	2460	0.098	1355	1266	1277	1183	0
1	20	5	"PFE0267"	"E20514_1"	4770	25030	130	1497	1371	413	79	83	26	100	100	0	1458	1366	381	116	118	18	100	100	0	1.057	1.034	1.037	1.023	1.292	1.019	0.921	120	513	2760	2542	0.079	1418	1342	1292	1250	0
1	21	5	"PFE0293"	"E22156_1"	4960	25020	130	1424	1338	395	81	83	17	100	100	0	1214	1155	317	117	119	17	100	100	0	1.224	1.211	1.213	1.205	1.244	1.202	0.933	120	524	2440	2295	0.292	1343	1097	1257	1038	0
1	22	5	"PFE0299"	"E22468_1"	5150	25030	130	575	546	155	79	81	17	100	100	0	488	477	115	117	119	20	100	99	0	1.337	1.297	1.294	1.297	1.384	1.329	0.875	120	620	867	827	0.419	496	371	467	360	0
1	1	6	"PFE0302"	"E22504_2"	1160	25200	110	138	139	30	76	79	17	95	82	0	147	152	27	120	120	17	70	38	0	2.296	1.969	1.829	1.959	2.767	1.623	0.226	80	506	89	95	1.199	62	27	63	32	0
1	2	6	"PFE0309"	"E2283_4"	1350	25200	120	235	239	50	75	77	16	100	100	0	220	222	39	119	120	18	98	94	0	1.584	1.592	1.527	1.672	1.638	1.560	0.713	120	504	261	267	0.664	160	101	164	103	0
1	3	6	"PFE0314"	"E22930_2"	1540	25200	120	535	542	152	75	75	16	100	100	0	322	319	72	116	116	15	99	98	0	2.233	2.300	2.294	2.340	1.453	2.364	0.849	120	500	666	670	1.159	460	206	467	203	0
1	4	6	"PFE0318"	"E23098_1"	1730	25200	130	473	465	138	73	74	15	100	100	0	492	471	130	111	113	15	100	100	0	1.050	1.089	1.110	1.101	1.495	1.078	0.859	120	490	781	752	0.070	400	381	392	360	0
1	5	6	"PFE0353"	"E24637_1"	1920	25200	130	1439	1353	310	76	77	16	100	100	0	1313	1253	331	114	115	17	100	100	0	1.137	1.121	1.124	1.160	1.387	1.088	0.938	120	492	2562	2416	0.185	1363	1199	1277	1139	0
1	6	6	"PFE0361"	"E248_3"	2110	25210	130	1350	1280	310	78	80	17	100	100	0	1628	1571	370	118	120	17	100	100	0	0.842	0.827	0.825	0.825	1.227	0.810	0.933	120	520	2782	2655	-0.247	1272	1510	1202	1453	0
1	7	6	"PFE0363"	"E24971_1"	2300	25210	130	219	226	54	77	79	17	99	98	0	254	256	61	117	119	16	97	96	0	1.036	1.072	1.043	1.062	1.686	1.025	0.706	120	501	279	288	0.052	142	137	149	139	0
1	8	6	"PFE0367"	"E25193_1"	2490	25210	120	152	155	32	76	77	16	98	96	0	169	168	31	112	113	16	89	76	0	1.333	1.411	1.401	1.511	2.103	1.416	0.450	120	461	133	135	0.415	76	57	79	56	0
1	9	6	"PFE0373"	"E25749_1"	2680	25200	130	1763	1704	536	73	76	17	100	100	0	823	813	251	104	106	16	100	100	0	2.350	2.300	2.263	2.347	1.315	2.265	0.940	120	519	2409	2340	1.233	1690	719	1631	709	0
1	10	6	"PFE0375"	"E25972_1"	2870	25200	130	2816	2666	646	75	82	51	100	100	0	1320	1282	338	108	110	20	100	100	0	2.262	2.207	2.210	2.250	1.275	2.196	0.928	120	586	3953	3765	1.177	2741	1212	2591	1174	0
1	11	6	"PFF0292"	"F18577_5"	3060	25200	120	293	294	58	79	85	53	100	96	0	270	265	46	114	116	20	99	98	0	1.372	1.424	1.470	1.454	1.481	1.808	0.548	120	519	370	366	0.456	214	156	215	151	0
1	12	6	"PFF0300"	"F18770_1"	3250	25190	110	120	142	86	81	83	17	82	52	0	139	149	54	117	118	19	58	21	0	1.773	1.906	1.655	1.636	2.701	1.829	0.305	80	426	61	93	0.826	39	22	61	32	0
1	13	6	"PFF0307"	"F19110_2"	3440	25200	130	259	253	48	78	80	18	100	100	0	338	335	63	113	114	18	100	100	0	0.804	0.788	0.766	0.790	1.379	0.767	0.815	120	552	406	397	-0.314	181	225	175	222	0
1	14	6	"PFF0309"	"F19190_1"	3630	25210	120	508	503	114	75	77	17	100	99	0	520	524	108	108	110	17	100	100	0	1.051	1.029	1.061	1.012	1.409	1.035	0.892	120	484	845	844	0.072	433	412	428	416	0
1	15	6	"PFF0313"	"F19243_2"	3820	25200	130	1239	1177	327	79	82	25	100	100	0	1085	1004	307	113	116	23	100	100	0	1.193	1.232	1.183	1.279	1.360	1.200	0.943	120	564	2132	1989	0.255	1160	972	1098	891	0
1	16	6	"PFF0316"	"F19409_1"	4010	25200	130	321	314	68	81	83	22	100	100	0	307	301	63	113	115	17	99	99	0	1.237	1.239	1.247	1.257	1.338	1.212	0.850	120	530	434	421	0.307	240	194	233	188	0
1	17	6	"PFF0345"	"F20077_1"	4200	25210	120	127	127	27	80	81	16	84	70	0	155	154	24	111	112	14	87	74	0	1.068	1.093	1.070	1.050	2.908	1.210	0.285	120	450	91	90	0.095	47	44	47	43	0
1	18	6	"PFF0351"	"F20166_1"	4390	25210	140	158	173	67	81	86	27	91	70	0	216	225	74	112	114	24	92	80	0	0.740	0.814	0.793	0.810	2.324	0.871	0.645	156	582	181	205	-0.434	77	104	92	113	0
1	19	6	"PFF0355"	"F20234_1"	4600	25210	100	108	116	35	83	85	20	61	33	0	148	149	25	114	115	16	72	51	0	0.735	0.943	1.000	1.143	2.711	1.337	0.107	80	387	59	68	-0.444	25	34	33	35	0
1	20	6	"PFF0357"	"F20284_1"	4770	25210	120	481	462	107	79	82	18	100	100	0	337	331	64	117	118	17	99	99	0	1.827	1.790	1.824	1.820	1.311	1.815	0.895	120	502	622	597	0.870	402	220	383	214	0
1	21	6	"PFF0360"	"F20385_1"	4970	25210	130	455	447	122	84	86	18	99	99	0	486	472	104	119	120	18	100	100	0	1.011	1.028	0.995	0.995	1.450	1.062	0.851	120	539	738	716	0.016	371	367	363	353	0
1	22	6	"PFF0362"	"F20385_3"	5150	25200	130	705	678	153	81	83	20	100	100	0	645	624	140	117	119	17	100	100	0	1.182	1.178	1.218	1.188	1.294	1.141	0.901	120	612	1152	1104	0.241	624	528	597	507	0
1	1	7	"PFF0380"	"F20989_1"	1160	25390	120	737	715	155	79	82	18	100	100	0	837	800	143	122	124	19	100	100	0	0.920	0.938	0.914	0.932	1.245	0.940	0.907	120	584	1373	1314	-0.120	658	715	636	678	0
1	2	7	"PFF0388"	"F21429_3"	1340	25380	130	2525	2363	607	79	81	18	100	100	0	2692	2445	665	118	119	18	100	100	0	0.950	0.982	0.994	0.998	1.255	0.959	0.947	120	576	5020	4611	-0.074	2446	2574	2284	2327	0
1	3	7	"PFF0396"	"F21560_1"	1540	25390	120	182	187	44	77	78	16	99	97	0	1111	1059	242	115	116	17	100	100	0	0.105	0.117	0.123	0.112	1.625	0.102	0.649	120	529	1101	1054	-3.246	105	996	110	944	0
1	4	7	"PFF0401"	"F21821_1"	1740	25390	130	307	296	65	74	76	15	100	99	0	615	593	152	114	115	16	100	100	0	0.465	0.463	0.473	0.472	1.473	0.436	0.866	120	544	734	701	-1.104	233	501	222	479	0
1	5	7	"PFF0404"	"F21902_1"	1920	25390	120	2328	2171	586	77	78	16	100	100	0	1964	1809	512	114	115	17	100	100	0	1.217	1.235	1.226	1.245	1.360	1.212	0.915	120	484	4101	3789	0.283	2251	1850	2094	1695	0
1	6	7	"PFF0407"	"F21981_2"	2110	25390	120	4469	4140	1153	81	82	17	100	100	0	5815	5364	1567	117	118	18	100	100	0	0.770	0.774	0.773	0.781	1.332	0.755	0.935	120	466	10086	9306	-0.377	4388	5698	4059	5247	0
1	7	7	"PFF0440"	"F22946_1"	2300	25390	140	409	629	540	77	78	17	98	96	0	472	639	437	116	117	17	97	96	0	0.933	1.055	0.971	0.953	1.940	1.158	0.887	156	520	688	1075	-0.101	332	356	552	523	0
1	8	7	"PFF0446"	"F23145_4"	2500	25390	150	107	113	33	78	79	18	66	38	0	137	138	25	112	113	17	64	32	0	1.160	1.346	1.100	1.153	3.190	1.627	0.141	156	543	54	61	0.214	29	25	35	26	-50
1	9	7	"PFF0452"	"F23274_1"	2700	25400	150	105	107	28	77	79	18	62	31	0	133	136	24	107	108	16	63	41	0	1.077	1.034	1.070	0.969	2.933	1.130	0.220	156	536	54	59	0.107	28	26	30	29	-50
1	10	7	"PFF0458"	"F23526_2"	2870	25400	120	1056	1009	272	78	80	19	100	100	0	1061	1055	258	110	112	19	100	100	0	1.028	0.985	0.983	0.972	1.322	0.994	0.904	120	441	1929	1876	0.040	978	951	931	945	0
1	11	7	"PFF0461"	"F23551_1"	3060	25400	120	240	243	58	80	88	61	95	78	0	517	523	110	117	120	23	100	100	0	0.400	0.401	0.402	0.392	1.458	0.383	0.755	120	498	560	569	-1.322	160	400	163	406	0
1	12	7	"PFF0463"	"F23564_1"	3250	25390	130	1367	1309	371	82	87	33	100	100	0	1945	1850	517	117	121	30	100	100	0	0.703	0.708	0.696	0.710	1.310	0.692	0.920	120	590	3113	2960	-0.508	1285	1828	1227	1733	0
1	13	7	"PFF1088"	"F45524_1"	3440	25400	120	130	130	29	77	79	17	91	70	0	583	568	147	111	115	29	100	99	0	0.112	0.116	0.114	0.106	1.924	0.102	0.498	120	447	525	510	-3.155	53	472	53	457	0
1	14	7	"PFF1100"	"F45683_2"	3620	25390	130	964	924	220	75	77	15	100	100	0	1270	1192	319	110	111	16	100	100	0	0.766	0.785	0.764	0.798	1.302	0.738	0.899	120	533	2049	1931	-0.384	889	1160	849	1082	0
1	15	7	"PFF1105"	"F45820_1"	3820	25400	130	164	164	40	75	77	22	97	86	0	181	184	50	110	111	17	87	75	0	1.254	1.203	1.210	1.395	2.553	1.102	0.511	120	561	160	163	0.326	89	71	89	74	0
1	16	7	"PFF1110"	"F46067_3"	4010	25390	120	452	426	115	76	79	22	100	99	0	648	636	171	112	113	16	100	100	0	0.701	0.668	0.679	0.663	1.432	0.631	0.837	120	500	912	874	-0.512	376	536	350	524	0
1	17	7	"PFF1112"	"F46181_1"	4200	25390	120	202	202	41	76	77	15	100	100	0	380	382	84	112	113	14	100	100	0	0.470	0.467	0.488	0.468	1.590	0.425	0.737	120	480	394	396	-1.089	126	268	126	270	0
1	18	7	"PFF1114"	"F46183_2"	4390	25390	130	228	232	50	77	81	27	100	97	0	242	247	51	112	115	24	99	93	0	1.162	1.148	1.162	1.212	1.711	1.145	0.716	120	524	281	290	0.216	151	130	155	135	0
1	19	7	"PFF1142"	"F4688_1"	4590	25400	120	714	660	188	78	80	18	100	100	0	1141	1112	274	113	115	16	100	100	0	0.619	0.583	0.589	0.564	1.384	0.586	0.907	120	517	1664	1581	-0.693	636	1028	582	999	0
1	20	7	"PFF1151"	"F47145_2"	4780	25410	130	242	238	60	77	78	15	99	98	0	455	431	122	115	116	15	99	98	0	0.485	0.509	0.483	0.520	1.848	0.475	0.761	120	494	505	477	-1.043	165	340	161	316	0
1	21	7	"PFF1154"	"F47255_1"	4960	25400	130	154	155	30	79	83	27	95	71	0	182	185	35	117	120	40	74	37	0	1.154	1.118	1.212	1.165	1.909	1.063	0.490	120	530	140	144	0.206	75	65	76	68	0
1	22	7	"PFF1156"	"F47255_3"	5150	25400	130	139	145	46	82	85	28	83	50	0	161	162	30	120	123	37	53	10	0	1.390	1.500	1.271	1.346	2.555	1.761	0.249	120	660	98	105	0.475	57	41	63	42	0
1	1	8	"PFF1158"	"F47327_1"	1160	25580	130	616	576	173	79	85	49	100	96	0	486	470	143	121	124	22	98	97	0	1.471	1.424	1.407	1.461	1.381	1.427	0.879	120	690	902	846	0.557	537	365	497	349	0
1	2	8	"PFF1160"	"F47350_1"	1370	25580	100	148	153	44	78	80	18	97	87	0	164	175	53	114	116	17	82	63	0	1.400	1.230	1.275	1.436	2.467	0.990	0.438	80	414	120	136	0.485	70	50	75	61	0
1	3	8	"PFF1184"	"F48253_6"	1540	25580	130	129	133	32	75	76	15	95	80	0	142	150	31	113	114	15	72	48	0	1.862	1.568	1.623	1.678	2.451	1.447	0.323	120	544	83	95	0.897	54	29	58	37	0
1	4	8	"PFF1186"	"F48363_2"	1730	25580	130	126	128	25	75	76	15	93	83	0	144	145	26	113	115	15	72	53	0	1.645	1.656	1.492	1.604	2.805	1.602	0.162	120	549	82	85	0.718	51	31	53	32	0
1	5	8	"PFF1188"	"F48395_1"	1920	25580	120	1076	979	279	76	78	16	100	100	0	1272	1201	345	113	115	16	100	100	0	0.863	0.830	0.835	0.829	1.276	0.815	0.923	120	500	2159	1991	-0.213	1000	1159	903	1088	0
1	6	8	"PFF1190"	"F48424_2"	2110	25580	130	624	597	181	78	80	17	100	100	0	582	565	170	114	115	16	100	100	0	1.167	1.151	1.170	1.173	1.444	1.124	0.881	120	535	1014	970	0.222	546	468	519	451	0
1	7	8	"PFF1193"	"F48446_1"	2300	25580	130	447	433	120	78	79	17	100	99	0	349	333	92	114	116	17	97	95	0	1.570	1.621	1.611	1.655	1.500	1.568	0.826	120	513	604	574	0.651	369	235	355	219	0
1	8	8	"PFF1195"	"F48446_5"	2490	25580	130	402	395	105	79	80	17	100	100	0	389	374	96	113	115	17	100	99	0	1.170	1.211	1.249	1.250	1.472	1.194	0.837	120	524	599	577	0.227	323	276	316	261	0
1	9	8	"PFF1220"	"F49665_1"	2680	25580	120	810	764	208	81	82	18	100	100	0	501	475	116	113	115	16	99	99	0	1.879	1.887	1.888	1.916	1.439	1.948	0.893	120	462	1117	1045	0.910	729	388	683	362	0
1	10	8	"PFF1222"	"F49677_3"	2870	25580	130	827	831	269	81	83	19	100	100	0	2225	2076	618	115	116	18	100	100	0	0.354	0.382	0.388	0.377	1.333	0.365	0.902	120	486	2856	2711	-1.500	746	2110	750	1961	0
1	11	8	"PFF1225"	"F49959_1"	3050	25580	120	636	630	157	82	88	35	100	100	0	375	374	94	115	118	22	99	98	0	2.131	2.116	2.215	2.232	1.524	2.108	0.850	120	545	814	807	1.091	554	260	548	259	0
1	12	8	"PFF1234"	"F50107_1"	3320	25580	150	90	104	51	80	86	33	28	11	0	123	137	51	115	119	29	22	12	0	1.250	1.091	1.051	1.118	3.379	0.952	0.160	156	629	18	46	0.322	10	8	24	22	-50
1	13	8	"PFF1237"	"F50551_1"	3430	25580	130	222	224	60	77	78	16	99	97	0	249	244	64	111	115	29	94	82	0	1.051	1.105	1.096	1.167	1.889	1.062	0.690	120	441	283	280	0.071	145	138	147	133	0
1	14	8	"PFF1239"	"F50598_1"	3630	25580	130	350	350	101	75	77	15	100	99	0	357	350	90	110	112	16	100	100	0	1.113	1.146	1.152	1.145	1.475	1.142	0.850	120	540	522	515	0.155	275	247	275	240	0
1	15	8	"PFF1927"	"F960_2"	3810	25580	120	1589	1501	410	74	76	15	100	100	0	896	873	219	110	110	15	100	100	0	1.927	1.870	1.855	1.864	1.283	1.905	0.916	120	482	2301	2190	0.947	1515	786	1427	763	0
1	16	8	"PFF1931"	"F960_7"	4010	25580	130	277	280	76	73	75	14	100	99	0	298	295	75	111	111	15	99	98	0	1.091	1.125	1.149	1.168	1.608	1.087	0.771	120	553	391	391	0.126	204	187	207	184	0
1	17	8	"PFF1933"	"F9676_1"	4200	25580	130	900	829	232	72	74	15	100	100	0	613	568	170	111	112	14	100	99	0	1.649	1.656	1.645	1.748	1.495	1.644	0.869	120	533	1330	1214	0.722	828	502	757	457	0
1	18	8	"PFI0003"	"I10209_1"	4390	25580	120	1157	1100	304	72	73	15	100	100	0	1160	1078	299	111	113	15	100	100	0	1.034	1.063	1.073	1.067	1.321	1.060	0.895	120	521	2134	1995	0.049	1085	1049	1028	967	0
1	19	8	"PFI0005"	"I1033_3"	4580	25580	130	3272	3129	1076	72	74	15	100	100	0	2669	2478	836	111	113	15	100	100	0	1.251	1.292	1.338	1.280	1.388	1.293	0.882	120	530	5758	5424	0.323	3200	2558	3057	2367	0
1	20	8	"PFI0009"	"I10565_1"	4770	25580	130	500	486	136	72	74	15	100	100	0	308	307	88	111	112	14	100	97	0	2.173	2.112	2.260	2.268	1.618	2.096	0.782	120	472	625	610	1.119	428	197	414	196	0
1	21	8	"PFI0038"	"I1136_2"	4940	25590	130	175	174	38	78	81	29	95	85	0	234	232	43	115	119	42	95	80	0	0.815	0.821	0.819	0.810	1.736	0.811	0.664	120	472	216	213	-0.295	97	119	96	117	0
1	22	8	"PFI0041"	"I11448_2"	5140	25590	130	11610	10913	3424	82	86	27	100	100	0	9998	9491	2555	122	126	38	100	100	0	1.167	1.156	1.155	1.128	1.243	1.162	0.943	120	636	21404	20200	0.223	11528	9876	10831	9369	0
1	1	9	"PFI0043"	"I11495_1"	1150	25770	130	3885	3792	1349	77	82	49	100	100	0	2785	2820	973	118	121	21	100	100	0	1.428	1.375	1.365	1.375	1.334	1.369	0.922	120	672	6475	6417	0.514	3808	2667	3715	2702	0
1	2	9	"PFI0045"	"I11523_4"	1340	25760	130	778	746	203	77	82	52	100	100	0	780	739	189	114	116	19	100	100	0	1.053	1.070	1.046	1.077	1.339	1.072	0.889	120	587	1367	1294	0.074	701	666	669	625	0
1	3	9	"PFI0048"	"I1175_1"	1540	25770	120	344	335	84	74	76	16	100	100	0	261	259	50	113	114	14	100	99	0	1.824	1.788	1.820	1.815	1.486	1.857	0.800	120	522	418	407	0.867	270	148	261	146	0
1	4	9	"PFI0053"	"I11857_2"	1730	25770	120	230	232	60	75	76	15	100	100	0	307	301	64	112	113	15	100	99	0	0.795	0.831	0.806	0.823	1.531	0.825	0.773	120	484	350	346	-0.331	155	195	157	189	0
1	5	9	"PFI0079"	"I12708_1"	1920	25770	130	584	559	161	76	77	16	100	100	0	360	349	80	111	113	15	100	100	0	2.040	2.029	2.066	2.025	1.466	2.130	0.874	120	553	757	721	1.029	508	249	483	238	0
1	6	9	"PFI0085"	"I12812_3"	2110	25770	120	480	470	129	77	79	17	100	100	0	432	434	117	113	114	16	100	100	0	1.263	1.224	1.251	1.252	1.395	1.221	0.895	120	467	722	714	0.337	403	319	393	321	0
1	7	9	"PFI0087"	"I12861_2"	2290	25760	120	26385	26644	10632	79	81	16	100	100	0	16319	15924	6333	114	117	20	100	100	0	1.623	1.680	1.648	1.677	1.368	1.706	0.928	120	495	42511	42375	0.699	26306	16205	26565	15810	0
1	8	9	"PFI0089"	"I12932_1"	2490	25770	120	510	486	131	77	78	16	100	100	0	356	348	85	112	115	19	100	99	0	1.775	1.733	1.728	1.780	1.383	1.752	0.867	120	515	677	645	0.827	433	244	409	236	0
1	9	9	"PFI0099"	"I13128_2"	2680	25770	130	4198	3803	1173	77	80	19	100	100	0	4040	3963	1161	112	114	16	100	100	0	1.049	0.968	0.966	0.956	1.255	0.971	0.937	120	548	8049	7577	0.069	4121	3928	3726	3851	0
1	10	9	"PFI0102"	"I13218_1"	2870	25770	120	194	201	52	78	81	19	100	97	0	240	247	60	113	113	16	98	95	0	0.913	0.918	0.932	0.945	1.682	0.870	0.636	120	517	243	257	-0.131	116	127	123	134	0
1	11	9	"PFI0124"	"I13978_1"	3060	25770	130	254	253	57	79	80	16	100	100	0	260	256	48	113	113	15	99	98	0	1.190	1.217	1.233	1.233	1.497	1.229	0.822	120	541	322	317	0.252	175	147	174	143	0
1	12	9	"PFI0126"	"I14041_1"	3250	25760	130	536	499	139	79	81	19	100	100	0	317	311	72	113	114	18	100	99	0	2.240	2.121	2.140	2.153	1.417	2.147	0.842	120	534	661	618	1.164	457	204	420	198	0
1	13	9	"PFI0128"	"I14195_1"	3430	25770	120	3221	2947	838	78	79	16	100	100	0	3193	2992	864	112	113	16	100	100	0	1.020	0.996	0.999	1.001	1.299	0.982	0.923	120	464	6224	5749	0.029	3143	3081	2869	2880	0
1	14	9	"PFI0131"	"I1431_1"	3630	25770	120	263	256	58	77	78	15	100	100	0	390	376	94	110	111	14	100	100	0	0.664	0.673	0.678	0.679	1.478	0.639	0.829	120	527	466	445	-0.590	186	280	179	266	0
1	15	9	"PFI0137"	"I14413_3"	3810	25770	130	2587	2463	795	75	76	14	100	100	0	1643	1566	450	109	110	15	100	100	0	1.638	1.639	1.653	1.613	1.301	1.657	0.929	120	529	4046	3845	0.712	2512	1534	2388	1457	0
1	16	9	"PFI0141"	"I14670_1"	4000	25770	130	561	529	143	73	74	14	100	100	0	376	375	86	109	110	15	100	100	0	1.828	1.714	1.822	1.715	1.398	1.772	0.882	120	550	755	722	0.870	488	267	456	266	0
1	17	9	"PFJ0122"	"J167_5"	4190	25760	130	148	150	35	70	72	15	96	94	0	171	171	35	107	109	14	93	84	0	1.219	1.250	1.262	1.352	2.053	1.167	0.600	120	565	142	144	0.285	78	64	80	64	0
1	18	9	"PFJ0124"	"J167_7"	4380	25770	100	106	109	23	70	71	13	87	63	0	127	133	28	109	109	15	63	33	0	2.000	1.625	1.267	1.459	3.225	1.092	0.141	80	428	54	63	1.000	36	18	39	24	0
1	19	9	"PFJ0128"	"J170_18"	4580	25770	130	258	257	66	69	70	14	100	100	0	328	322	85	108	109	13	99	98	0	0.859	0.879	0.858	0.898	1.595	0.859	0.790	120	576	409	402	-0.219	189	220	188	214	0
1	20	9	"PFJ0137"	"J171_6"	4780	25780	150	75	80	23	71	2149	9228	0	0	0	106	108	17	111	738	3160	0	0	0	-0.800	-3.000	1.250	1.167	3.642	0.065	0.065	156	603	-1	6	Error	4	-5	9	-3	-50
1	21	9	"PFJ0150"	"J181_2"	4960	25770	120	848	822	248	73	129	1138	3	0	0	582	576	152	112	128	196	95	66	0	1.649	1.614	1.610	1.602	1.346	1.338	0.497	120	448	1245	1213	0.722	775	470	749	464	0
1	22	9	"PFJ0153"	"J181_9"	5150	25770	130	896	880	259	76	77	17	100	100	0	944	903	237	115	117	17	100	100	0	0.989	1.020	1.043	1.014	1.298	1.021	0.903	120	632	1649	1592	-0.016	820	829	804	788	0
1	1	10	"PFJ0179"	"J198_2"	1160	25960	110	128	129	27	75	76	15	93	82	0	146	148	26	115	116	17	73	40	0	1.710	1.636	1.600	1.701	2.342	1.368	0.257	80	494	84	87	0.774	53	31	54	33	0
1	2	10	"PFJ0184"	"J206_1"	1350	25960	120	516	495	144	75	77	15	99	98	0	516	510	134	114	114	16	100	100	0	1.097	1.061	1.090	1.006	1.617	1.059	0.883	120	526	843	816	0.134	441	402	420	396	0
1	3	10	"PFJ0186"	"J206_6"	1530	25950	110	283	283	79	74	76	17	100	100	0	231	227	48	113	114	18	98	93	0	1.771	1.833	1.794	1.877	1.632	1.777	0.742	80	445	327	323	0.825	209	118	209	114	0
1	4	10	"PFJ0188"	"J212_1"	1730	25950	130	872	825	277	74	76	16	100	100	0	519	508	150	110	112	17	100	100	0	1.951	1.887	1.909	1.909	1.391	1.970	0.866	120	624	1207	1149	0.964	798	409	751	398	0
1	5	10	"PFJ0190"	"J212_4"	1970	25970	150	86	89	24	75	78	17	44	17	0	114	117	21	110	112	16	28	8	0	2.750	2.000	1.239	1.444	4.386	2.388	0.044	156	578	15	21	1.459	11	4	14	7	-50
1	6	10	"PFJ0197"	"J218_1"	2110	25960	120	146	151	43	75	77	17	93	82	0	171	177	45	111	113	16	90	74	0	1.183	1.152	1.164	1.246	2.858	1.044	0.529	120	398	131	142	0.243	71	60	76	66	0
1	7	10	"PFJ0220"	"J222_7"	2300	25960	120	214	221	54	75	77	15	100	98	0	332	331	81	110	113	16	100	100	0	0.626	0.661	0.667	0.659	1.562	0.636	0.758	120	499	361	367	-0.675	139	222	146	221	0
1	8	10	"PFJ0228"	"J227_3"	2490	25960	120	544	498	150	75	76	15	100	100	0	761	728	224	109	111	15	100	100	0	0.719	0.683	0.689	0.681	1.495	0.667	0.873	120	500	1121	1042	-0.475	469	652	423	619	0
1	9	10	"PFJ0231"	"J22_1"	2680	25960	120	327	325	88	76	77	16	100	100	0	288	287	75	110	111	16	99	97	0	1.410	1.407	1.434	1.484	1.660	1.403	0.794	120	527	429	426	0.496	251	178	249	177	0
1	10	10	"PFJ0233"	"J22_3"	2900	25980	150	87	89	22	76	78	17	33	11	0	110	113	21	110	112	15	22	8	0	100000.000	4.333	1.132	1.225	3.577	2.846	0.013	156	577	11	16	16.610	11	0	13	3	-50
1	11	10	"PFJ0238"	"J232_6"	3060	25960	130	231	233	59	76	77	15	100	99	0	221	226	51	112	113	15	97	95	0	1.422	1.377	1.378	1.416	1.630	1.442	0.701	120	471	264	271	0.508	155	109	157	114	0
1	12	10	"PFJ0242"	"J236_1"	3250	25960	120	717	694	210	77	78	16	100	100	0	546	550	154	113	114	16	100	100	0	1.478	1.412	1.443	1.409	1.340	1.440	0.893	120	498	1073	1054	0.564	640	433	617	437	0
1	13	10	"PFJ0262"	"J248_1"	3440	25960	120	152	154	32	78	80	19	98	86	0	206	205	42	113	114	16	95	93	0	0.796	0.826	0.800	0.837	2.061	0.799	0.498	120	486	167	168	-0.330	74	93	76	92	0
1	14	10	"PFJ0264"	"J248_11"	3640	25990	150	88	91	21	77	78	18	37	12	0	116	117	18	111	112	15	25	8	0	2.200	2.333	1.267	1.202	3.680	7.146	0.002	156	549	16	20	1.138	11	5	14	6	-50
1	15	10	"PFJ0267"	"J248_5"	3810	25960	120	143	147	34	75	76	15	96	89	0	136	139	30	110	112	15	70	43	0	2.615	2.483	2.269	2.556	2.654	2.537	0.234	120	451	94	101	1.387	68	26	72	29	0
1	16	10	"PFJ0271"	"J252_2"	4000	25960	120	547	534	149	73	74	15	100	100	0	371	365	93	109	111	16	100	100	0	1.809	1.801	1.745	1.824	1.464	1.800	0.856	120	500	736	717	0.855	474	262	461	256	0
1	17	10	"PFJ0273"	"J252_4"	4190	25960	120	403	394	112	74	86	49	100	98	0	375	361	97	111	118	34	98	96	0	1.246	1.280	1.283	1.345	1.631	1.243	0.851	120	498	593	570	0.318	329	264	320	250	0
1	18	10	"PFJ0275"	"J2541_2"	4380	25960	120	371	367	136	73	85	47	99	95	0	337	326	94	112	119	32	98	94	0	1.324	1.374	1.294	1.411	1.508	1.415	0.790	120	584	523	508	0.405	298	225	294	214	0
1	19	10	"PFK0357"	"Kn3479_1"	4630	25960	150	79	564	2783	70	1727	8477	2	1	0	125	286	934	112	573	2787	1	0	0	0.692	2.839	1.232	1.285	3.233	1.336	0.723	156	639	22	668	-0.531	9	13	494	174	-100
1	20	10	"PFK0369"	"Kn3690_1"	4710	26020	150	701	18465	23521	69	2132	9152	42	39	8	479	8548	14418	114	723	3124	34	31	0	1.732	2.181	1.690	1.861	4.522	2.204	0.522	156	616	997	26830	0.792	632	365	18396	8434	-50
1	21	10	"PFK0371"	"Kn3698_1"	4950	25960	130	485	492	203	71	2229	9356	0	0	0	444	424	153	112	759	3198	0	0	0	1.247	1.349	1.347	1.429	1.739	3.399	0.661	120	588	746	733	0.318	414	332	421	312	0
1	22	10	"PFK0373"	"Kn3698_4"	5140	25960	120	845	923	427	73	73	14	100	100	0	765	798	349	112	114	16	99	99	0	1.182	1.239	1.267	1.282	1.434	1.241	0.933	120	580	1425	1536	0.242	772	653	850	686	0
1	1	11	"PFK0375"	"Kn3744_1"	1150	26140	120	2075	1968	732	72	73	15	100	100	0	1168	1107	397	112	113	15	99	99	0	1.897	1.906	1.901	2.005	1.564	1.920	0.928	120	597	3059	2891	0.924	2003	1056	1896	995	0
1	2	11	"PFK0378"	"Kn3773_1"	1350	26140	130	471	464	133	74	75	15	100	100	0	382	389	100	112	113	16	100	100	0	1.470	1.408	1.407	1.410	1.467	1.439	0.849	120	545	667	667	0.556	397	270	390	277	0
1	3	11	"PFK0408"	"Kn4447_1"	1540	26140	120	233	238	79	76	78	17	99	98	0	247	247	57	113	115	18	99	94	0	1.172	1.209	1.200	1.223	1.674	1.287	0.756	120	521	291	296	0.229	157	134	162	134	0
1	4	11	"PFK0410"	"Kn4524_1"	1730	26140	130	659	615	193	75	77	18	100	100	0	398	394	105	110	113	16	100	100	0	2.028	1.901	1.959	1.891	1.400	1.988	0.866	120	524	872	824	1.020	584	288	540	284	0
1	5	11	"PFK0412"	"Kn459_3"	1920	26140	120	1862	1660	507	75	79	21	100	100	0	1355	1240	332	109	111	17	100	100	0	1.434	1.401	1.440	1.380	1.293	1.432	0.933	120	441	3033	2716	0.520	1787	1246	1585	1131	0
1	6	11	"PFK0415"	"Kn4670_1"	2110	26140	120	162	162	40	74	77	19	95	90	0	169	170	37	109	112	17	86	76	0	1.467	1.443	1.538	1.494	2.180	1.440	0.514	120	442	148	149	0.553	88	60	88	61	0
1	7	11	"PFK0423"	"Kn4895_2"	2300	26140	120	190	197	50	75	76	15	100	98	0	174	174	41	108	110	15	88	77	0	1.742	1.848	1.895	2.078	2.321	1.833	0.547	120	498	181	188	0.801	115	66	122	66	0
1	8	11	"PFK0431"	"Kn5081_1"	2490	26150	130	636	601	197	75	76	16	99	99	0	832	775	220	109	110	19	100	100	0	0.776	0.790	0.789	0.762	1.569	0.802	0.877	120	533	1284	1192	-0.366	561	723	526	666	0
1	9	11	"PFK0462"	"Kn585_3"	2680	26150	130	625	629	250	75	77	17	99	98	0	565	542	186	109	112	20	100	97	0	1.206	1.279	1.313	1.257	1.803	1.328	0.852	120	460	1006	987	0.270	550	456	554	433	0
1	10	11	"PFK0466"	"Kn588_2"	2860	26140	120	799	781	233	76	78	16	100	100	0	605	560	153	111	113	15	100	99	0	1.464	1.570	1.594	1.619	1.540	1.586	0.865	120	388	1217	1154	0.549	723	494	705	449	0
1	11	11	"PFK0469"	"Kn5905_4"	3060	26150	130	459	438	143	80	82	16	100	100	0	378	373	98	114	116	17	100	100	0	1.436	1.382	1.353	1.362	1.534	1.419	0.849	120	506	643	617	0.522	379	264	358	259	0
1	12	11	"PFK0476"	"Kn603_2"	3240	26140	130	4800	4527	1589	82	84	18	100	100	0	3552	3196	1266	116	118	17	99	99	0	1.373	1.443	1.448	1.563	1.771	1.391	0.894	120	542	8154	7525	0.457	4718	3436	4445	3080	0
1	13	11	"PFK0484"	"Kn656_1"	3440	26140	120	299	294	74	80	83	21	100	100	0	306	297	83	113	116	16	98	95	0	1.135	1.163	1.202	1.237	1.608	1.117	0.779	120	489	412	398	0.182	219	193	214	184	0
1	14	11	"PFK0486"	"Kn657_2"	3630	26150	130	295	287	85	78	80	20	100	95	0	634	622	189	112	115	16	100	100	0	0.416	0.410	0.421	0.397	1.582	0.402	0.823	120	411	739	719	-1.266	217	522	209	510	0
1	15	11	"PFK0519"	"Kn819_1"	3810	26150	130	7117	6644	2554	81	81	17	100	100	0	3693	3606	1293	114	115	17	100	100	0	1.966	1.879	1.896	1.833	1.411	1.913	0.914	120	486	10615	10055	0.975	7036	3579	6563	3492	0
1	16	11	"PFK0523"	"Kn8362_1"	4010	26150	130	493	459	149	78	80	17	100	100	0	459	449	130	114	115	17	99	99	0	1.203	1.137	1.154	1.168	1.671	1.168	0.876	120	528	760	716	0.267	415	345	381	335	0
1	17	11	"PFK0526"	"Kn8409_1"	4190	26140	130	743	683	221	79	91	47	100	99	0	460	443	125	116	122	33	98	95	0	1.930	1.847	1.849	1.905	1.497	1.838	0.886	120	541	1008	931	0.949	664	344	604	327	0
1	18	11	"PFK0538"	"Kn906_1"	4390	26150	130	363	358	117	77	90	48	98	91	0	494	462	120	115	122	33	99	98	0	0.755	0.810	0.806	0.786	1.587	0.847	0.811	120	547	665	628	-0.406	286	379	281	347	0
1	19	11	"PFK0541"	"Kn918_1"	4570	26150	120	2384	2147	754	70	73	20	100	100	0	2689	2530	799	112	113	14	100	100	0	0.898	0.859	0.874	0.839	1.341	0.851	0.918	120	408	4891	4495	-0.155	2314	2577	2077	2418	0
1	20	11	"PFK0549"	"Kn945_1"	4770	26150	120	1577	1510	503	70	1160	7396	0	0	0	1444	1356	437	115	478	2739	0	0	0	1.134	1.160	1.145	1.169	1.495	1.163	0.920	120	414	2836	2681	0.181	1507	1329	1440	1241	0
1	21	11	"PFK1038"	"Ks510_8"	4950	26150	130	185	193	55	72	75	17	100	96	0	725	707	225	112	113	15	100	100	0	0.184	0.203	0.208	0.200	1.660	0.190	0.769	120	601	726	716	-2.440	113	613	121	595	0
1	22	11	"PFK1040"	"Ks51_11"	5140	26150	120	1491	1369	438	75	77	16	100	100	0	907	871	268	112	114	16	100	100	0	1.781	1.705	1.698	1.734	1.356	1.709	0.921	120	564	2211	2053	0.833	1416	795	1294	759	0
1	1	12	"PFK1042"	"Ks51_2"	1150	26320	100	117	117	24	73	74	15	88	67	0	127	128	24	111	112	15	50	25	0	2.750	2.588	1.882	2.112	3.268	2.135	0.061	80	444	60	61	1.459	44	16	44	17	0
1	2	12	"PFK1044"	"Ks51_4"	1350	26330	120	821	810	239	74	76	19	100	100	0	425	417	110	110	112	23	100	99	0	2.371	2.397	2.389	2.452	1.420	2.468	0.866	120	518	1062	1043	1.246	747	315	736	307	0
1	3	12	"PFK1046"	"Ks51_6"	1530	26330	120	234	232	61	77	79	22	97	95	0	189	190	37	112	114	29	90	70	0	2.039	1.987	1.971	2.004	1.849	2.083	0.638	120	482	234	233	1.028	157	77	155	78	0
1	4	12	"PFK1048"	"Ks532_3"	1730	26330	150	118	117	27	78	81	20	74	46	0	139	138	27	111	115	20	57	29	0	1.429	1.444	1.385	1.304	2.965	1.226	0.192	156	567	68	66	0.515	40	28	39	27	-50
1	5	12	"PFK1074"	"Ks56_11"	1920	26330	140	286	275	75	75	80	30	100	96	0	282	279	68	110	117	64	92	73	0	1.227	1.183	1.173	1.217	1.599	0.972	0.700	156	497	383	369	0.295	211	172	200	169	0
1	6	12	"PFK1076"	"Ks56_16"	2110	26330	120	133	134	26	74	79	29	87	50	0	147	148	23	110	115	64	14	0	0	1.595	1.579	1.696	1.736	2.754	0.431	0.445	120	489	96	98	0.673	59	37	60	38	0
1	7	12	"PFK1078"	"Ks56_18"	2300	26340	120	178	176	50	75	77	16	95	91	0	270	268	63	109	110	14	98	98	0	0.640	0.635	0.667	0.598	1.902	0.626	0.660	120	476	264	260	-0.644	103	161	101	159	0
1	8	12	"PFK1080"	"Ks56_23"	2490	26330	130	407	401	118	76	78	17	100	100	0	274	268	74	109	112	20	95	91	0	2.006	2.044	2.070	2.200	1.680	2.061	0.763	120	594	496	484	1.004	331	165	325	159	0
1	9	12	"PFK1082"	"Ks56_26"	2730	26300	150	85	86	20	75	78	17	36	12	0	113	115	18	110	112	20	18	3	0	3.333	2.200	1.339	1.353	3.621	0.416	0.013	156	612	13	16	1.737	10	3	11	5	-50
1	10	12	"PFK1085"	"Ks56_32"	2870	26340	130	637	582	186	75	76	16	100	100	0	656	630	187	110	111	15	99	98	0	1.029	0.975	0.987	0.993	1.689	0.974	0.885	120	493	1108	1027	0.042	562	546	507	520	0
1	11	12	"PFK1110"	"Ks624_12"	3060	26340	130	348	327	96	79	81	17	100	97	0	384	370	103	113	114	17	98	96	0	0.993	0.965	0.982	0.973	1.515	0.952	0.857	120	600	540	505	-0.011	269	271	248	257	0
1	12	12	"PFK1113"	"Ks624_4"	3250	26340	130	860	817	279	82	84	18	100	100	0	497	486	127	114	115	17	100	100	0	2.031	1.976	1.994	1.909	1.441	2.094	0.882	120	613	1161	1107	1.022	778	383	735	372	0
1	13	12	"PFK1115"	"Ks625_10"	3480	26340	150	95	100	27	81	83	19	42	18	0	124	126	23	112	115	18	35	10	0	1.167	1.357	1.091	1.084	3.055	1.665	0.066	156	576	26	33	0.222	14	12	19	14	-50
1	14	12	"PFK1117"	"Ks625_14"	3620	26330	130	2314	2107	717	80	81	17	100	100	0	1131	1044	355	112	115	18	100	100	0	2.192	2.175	2.167	2.218	1.437	2.171	0.901	120	441	3253	2959	1.132	2234	1019	2027	932	0
1	15	12	"PFK1119"	"Ks625_7"	3810	26330	130	727	708	198	81	82	17	100	100	0	395	372	104	115	116	18	99	97	0	2.307	2.440	2.525	2.646	1.671	2.423	0.859	120	512	926	884	1.206	646	280	627	257	0
1	16	12	"PFK1122"	"Ks646_2"	4010	26330	130	934	853	272	82	83	20	100	100	0	442	422	126	116	119	29	99	96	0	2.613	2.520	2.547	2.647	1.557	2.564	0.860	120	496	1178	1077	1.386	852	326	771	306	0
1	17	12	"PFK1144"	"Ks66_16"	4190	26340	130	329	317	95	82	85	27	98	96	0	606	588	180	115	121	31	99	99	0	0.503	0.497	0.518	0.492	1.557	0.477	0.842	120	604	738	708	-0.991	247	491	235	473	0
1	18	12	"PFK1146"	"Ks66_3"	4450	26340	150	94	101	30	79	83	26	34	16	0	124	130	25	115	119	22	31	15	0	1.667	1.467	1.000	1.180	3.640	1.308	0.160	156	606	24	37	0.737	15	9	22	15	-50
1	19	12	"PFK1149"	"Ks66_7"	4580	26340	130	218	221	63	75	77	17	99	98	0	386	376	108	114	116	16	100	100	0	0.526	0.557	0.548	0.562	1.673	0.505	0.777	120	428	415	408	-0.928	143	272	146	262	0
1	20	12	"PFK1151"	"Ks68_13"	4770	26340	120	4303	3926	1184	76	78	18	100	100	0	4161	3806	1076	115	117	17	100	100	0	1.045	1.043	1.056	1.038	1.325	1.046	0.930	120	549	8273	7541	0.063	4227	4046	3850	3691	0
1	21	12	"PFK1153"	"Ks692_12"	5000	26400	150	87	88	19	78	81	17	33	11	0	116	118	18	115	117	16	19	7	0	9.000	3.333	1.200	1.288	3.526	2.307	0.005	156	607	10	13	3.170	9	1	10	3	-50
1	22	12	"PFK1155"	"Ks692_6"	5140	26330	130	132	134	29	79	80	16	92	77	0	174	173	35	115	117	16	89	75	0	0.898	0.948	0.983	0.900	2.407	0.832	0.392	120	574	112	113	-0.155	53	59	55	58	0
1	1	13	"PFM0107"	"M17691_2"	1150	26520	130	428	404	126	73	74	15	100	99	0	298	295	81	111	112	15	96	95	0	1.898	1.799	1.734	1.836	1.750	1.845	0.791	120	657	542	515	0.925	355	187	331	184	0
1	2	13	"PFM0110"	"M18079_3"	1350	26520	120	454	448	158	73	76	21	99	98	0	406	410	107	109	112	28	100	98	0	1.283	1.246	1.267	1.172	1.507	1.296	0.877	120	513	678	676	0.359	381	297	375	301	0
1	3	13	"PFM0112"	"M18079_5"	1540	26520	120	1380	1263	491	77	80	23	100	98	0	1100	1053	363	111	114	28	100	100	0	1.317	1.259	1.291	1.210	1.600	1.291	0.907	120	554	2292	2128	0.398	1303	989	1186	942	0
1	4	13	"PFM0116"	"M18377_2"	1780	26520	150	84	88	26	76	78	19	35	13	0	117	120	23	111	114	20	23	7	0	1.333	1.333	1.163	1.235	3.395	1.149	0.138	156	567	14	21	0.415	8	6	12	9	-50
1	5	13	"PFM0118"	"M1840_2"	1930	26520	120	276	280	89	74	75	17	100	97	0	303	297	83	111	112	19	99	95	0	1.052	1.108	1.100	1.153	1.841	1.110	0.807	120	424	394	392	0.073	202	192	206	186	0
1	6	13	"PFM0121"	"M18869_1"	2120	26530	120	301	293	93	72	74	16	99	96	0	568	533	165	110	110	15	99	98	0	0.500	0.522	0.522	0.514	1.552	0.509	0.842	120	445	687	644	-1.000	229	458	221	423	0
1	7	13	"PFM0142"	"M196_6"	2280	26510	120	286	276	82	72	74	15	99	98	0	283	281	92	110	112	15	99	95	0	1.237	1.193	1.250	1.288	1.706	1.108	0.774	120	445	387	375	0.307	214	173	204	171	0
1	8	13	"PFM0144"	"M196_8"	2470	26520	120	502	500	216	74	75	14	98	98	0	1007	953	393	111	111	14	100	100	0	0.478	0.506	0.520	0.482	1.899	0.497	0.884	120	527	1324	1268	-1.066	428	896	426	842	0
1	9	13	"PFM0148"	"M19895_2"	2660	26520	110	284	292	88	74	74	14	100	100	0	253	265	70	111	111	15	100	98	0	1.479	1.416	1.401	1.453	1.635	1.391	0.795	80	525	352	372	0.564	210	142	218	154	0
1	10	13	"PFM0152"	"M20060_1"	2850	26520	110	378	388	124	73	74	14	100	100	0	311	303	86	112	112	15	98	96	0	1.533	1.649	1.674	1.737	1.542	1.638	0.800	80	533	504	506	0.616	305	199	315	191	0
1	11	13	"PFM0154"	"M20186_2"	3060	26540	80	146	143	42	78	82	37	75	42	0	387	408	197	112	114	17	96	92	0	0.247	0.220	0.255	0.265	2.212	0.193	0.304	52	314	343	361	-2.016	68	275	65	296	0
1	12	13	"PFM0156"	"M20989_1"	3230	26530	110	747	759	292	80	82	16	100	100	0	889	896	303	112	113	15	100	100	0	0.858	0.866	0.844	0.855	1.451	0.891	0.910	80	487	1444	1463	-0.220	667	777	679	784	0
1	13	13	"PFM0179"	"M22143_2"	3410	26520	120	438	429	125	80	81	17	100	100	0	314	297	76	112	115	15	98	96	0	1.772	1.886	1.918	1.966	1.589	1.901	0.818	120	494	560	534	0.826	358	202	349	185	0
1	14	13	"PFM0182"	"M22193_2"	3600	26520	130	745	708	199	79	81	18	100	100	0	544	522	139	114	116	18	100	100	0	1.549	1.542	1.557	1.552	1.366	1.510	0.879	120	544	1096	1037	0.631	666	430	629	408	0
1	15	13	"PFM0184"	"M22193_8"	3800	26530	120	367	360	108	79	82	24	99	96	0	446	428	121	116	119	35	100	97	0	0.873	0.901	0.902	0.880	1.590	0.885	0.812	120	478	618	593	-0.196	288	330	281	312	0
1	16	13	"PFM0186"	"M22451_2"	3960	26510	150	97	98	26	80	82	19	46	20	0	120	121	21	116	119	26	11	3	0	4.250	3.600	1.294	1.293	3.778	2.423	0.045	156	657	21	23	2.087	17	4	18	5	-50
1	17	13	"PFM0193"	"M22678_3"	4180	26520	120	1407	1337	616	79	82	19	100	100	0	767	752	371	114	118	28	95	90	0	2.034	1.972	1.996	2.186	1.729	1.913	0.904	120	528	1981	1896	1.024	1328	653	1258	638	0
1	18	13	"PFM0196"	"M2305_1"	4360	26530	120	214	211	58	80	85	65	85	51	0	223	220	44	115	117	17	95	93	0	1.241	1.248	1.243	1.233	2.177	2.476	0.324	120	515	242	236	0.311	134	108	131	105	0
1	19	13	"PFM0218"	"M24561_3"	4550	26520	130	865	791	276	80	83	18	100	100	0	731	686	226	116	119	26	100	100	0	1.276	1.247	1.255	1.259	1.399	1.221	0.892	120	507	1400	1281	0.352	785	615	711	570	0
1	20	13	"PFM0224"	"M24933_22"	4740	26530	120	132	138	32	79	80	18	89	75	0	166	167	32	116	119	26	75	45	0	1.060	1.157	1.152	1.076	2.276	1.032	0.373	120	496	103	110	0.084	53	50	59	51	0
1	21	13	"PFM0227"	"M24933_9"	4930	26530	120	168	167	39	77	78	16	95	91	0	167	166	35	115	116	17	81	69	0	1.750	1.765	1.713	1.891	2.150	1.685	0.527	120	433	143	141	0.807	91	52	90	51	0
1	22	13	"PFM0229"	"M25032_3"	5120	26530	120	1381	1289	425	80	81	16	100	100	0	1256	1138	388	117	119	16	100	99	0	1.142	1.184	1.153	1.254	1.584	1.173	0.921	120	492	2440	2230	0.192	1301	1139	1209	1021	0
1	1	14	"PFM0231"	"M2511_3"	1130	26710	140	128	133	38	73	75	15	89	80	0	182	187	50	114	115	17	87	76	0	0.809	0.822	0.778	0.838	2.493	0.747	0.470	156	671	123	133	-0.306	55	68	60	73	0
1	2	14	"PFM0234"	"M25344_2"	1310	26710	120	450	437	114	74	76	16	100	100	0	321	323	82	112	113	15	99	98	0	1.799	1.720	1.681	1.836	1.681	1.723	0.848	120	478	585	574	0.847	376	209	363	211	0
1	3	14	"PFM0693"	"M50721_5"	1510	26710	120	296	296	86	77	79	19	99	99	0	406	409	88	113	114	16	100	100	0	0.747	0.740	0.720	0.705	1.522	0.741	0.802	120	571	512	515	-0.420	219	293	219	296	0
1	4	14	"PFM0695"	"M51089_1"	1710	26710	120	263	266	73	75	76	17	100	100	0	238	239	52	111	112	16	99	97	0	1.480	1.492	1.532	1.511	1.528	1.529	0.767	120	519	315	319	0.566	188	127	191	128	0
1	5	14	"PFM0698"	"M51323_1"	1890	26710	110	1975	1824	445	74	75	17	100	100	0	1215	1139	269	110	113	38	100	100	0	1.720	1.701	1.703	1.703	1.278	1.690	0.914	80	439	3006	2779	0.783	1901	1105	1750	1029	0
1	6	14	"PFM0702"	"M5172_2"	2090	26710	120	326	337	81	75	76	17	100	100	0	244	241	55	109	114	40	96	79	0	1.859	1.985	1.996	2.110	1.514	1.925	0.768	120	499	386	394	0.895	251	135	262	132	0
1	7	14	"PFM0705"	"M52114_1"	2270	26720	120	1903	1789	544	74	74	14	100	100	0	1227	1117	369	108	111	17	100	98	0	1.634	1.700	1.718	1.828	1.619	1.692	0.930	120	498	2948	2724	0.709	1829	1119	1715	1009	0
1	8	14	"PFM0710"	"M52423_1"	2470	26720	120	1721	1674	468	75	76	15	100	100	0	792	781	188	108	112	20	100	100	0	2.406	2.376	2.416	2.350	1.324	2.460	0.921	120	509	2330	2272	1.267	1646	684	1599	673	0
1	9	14	"PFM0728"	"M53642_4"	2660	26720	120	532	523	140	79	176	532	30	0	0	568	553	139	112	125	189	95	72	0	0.993	1.007	1.002	1.007	1.430	2.323	0.573	120	502	909	885	-0.010	453	456	444	441	0
1	10	14	"PFM0732"	"M53850_1"	2840	26730	120	349	343	108	80	177	530	0	0	0	3461	3262	1123	116	128	188	98	97	0	0.080	0.084	0.082	0.086	1.828	0.062	0.071	120	505	3614	3409	-3.636	269	3345	263	3146	0
1	11	14	"PFM0734"	"M53930_1"	3040	26720	120	2176	2009	654	77	80	30	100	100	0	1362	1290	368	116	118	21	100	100	0	1.685	1.646	1.659	1.636	1.441	1.685	0.931	120	582	3345	3106	0.752	2099	1246	1932	1174	0
1	12	14	"PFM0738"	"M54370_2"	3230	26740	110	122	126	26	80	82	18	88	62	0	141	145	31	117	120	26	46	21	0	1.750	1.643	1.278	1.681	2.928	0.752	0.132	80	438	66	74	0.807	42	24	46	28	0
1	13	14	"PFM0742"	"M5455_1"	3410	26720	120	1831	1733	518	82	83	17	100	100	0	859	815	243	116	119	24	100	100	0	2.354	2.362	2.331	2.421	1.453	2.406	0.912	120	559	2492	2350	1.235	1749	743	1651	699	0
1	14	14	"PFM0744"	"M5455_6"	3600	26720	110	282	280	68	81	82	18	100	100	0	213	219	38	115	118	17	100	100	0	2.051	1.913	1.989	1.903	1.603	1.984	0.695	80	486	299	303	1.036	201	98	199	104	0
1	15	14	"PFM0765"	"M55888_4"	3800	26730	120	405	393	121	81	84	23	100	95	0	307	304	75	115	119	34	97	94	0	1.688	1.651	1.667	1.612	1.610	1.669	0.761	120	510	516	501	0.755	324	192	312	189	0
1	16	14	"PFM0770"	"M55941_1"	4000	26750	150	79	91	49	79	81	16	25	14	0	113	114	18	115	118	17	14	3	0	0.000	-12.000	1.136	1.149	4.952	209.138	0.000	156	629	-2	11	Error	0	-2	12	-1	-50
1	17	14	"PFM0772"	"M56059_1"	4180	26720	110	212	211	48	76	78	15	100	98	0	421	413	101	115	117	17	100	100	0	0.444	0.453	0.452	0.453	1.557	0.416	0.777	80	450	442	433	-1.170	136	306	135	298	0
1	18	14	"PFM0780"	"M56462_2"	4360	26720	110	1014	969	258	77	82	64	100	100	0	1637	1543	380	117	119	26	100	100	0	0.616	0.626	0.619	0.621	1.291	0.598	0.839	80	531	2457	2318	-0.698	937	1520	892	1426	0
1	19	14	"PFM0782"	"M56512_15"	4560	26720	110	111	115	23	77	80	19	80	42	0	148	149	28	114	118	30	55	17	0	1.000	1.086	0.933	1.114	2.670	1.000	0.157	80	498	68	73	0.000	34	34	38	35	0
1	20	14	"PFM0785"	"M56710_1"	4750	26720	120	623	611	163	77	79	17	100	100	0	668	640	149	113	115	18	100	100	0	0.984	1.013	1.041	1.004	1.354	1.019	0.902	120	550	1101	1061	-0.024	546	555	534	527	0
1	21	14	"PFM0809"	"M58416_1"	4970	26740	150	82	85	21	77	80	16	23	9	0	110	111	19	113	114	17	13	2	0	-1.667	-4.000	0.882	0.794	3.703	1.837	0.025	156	648	2	6	Error	5	-3	8	-2	-50
1	22	14	"PFM0815"	"M58784_1"	5170	26730	150	87	89	20	78	84	32	15	1	0	115	119	21	114	119	26	12	3	0	9.000	2.200	1.000	1.162	4.298	1.010	0.008	156	835	10	16	3.170	9	1	11	5	-50
1	1	15	"PFM0817"	"M58847_5"	1130	26890	110	1168	1104	252	73	77	25	100	100	0	524	512	102	113	117	24	100	100	0	2.664	2.584	2.536	2.582	1.244	2.613	0.899	80	478	1506	1430	1.414	1095	411	1031	399	0
1	2	15	"PFM0820"	"M5894_7"	1330	26900	120	289	295	89	76	79	24	99	98	0	239	245	66	115	117	22	96	90	0	1.718	1.685	1.752	1.809	1.665	1.665	0.717	120	581	337	349	0.781	213	124	219	130	0
1	3	15	"PFM0824"	"M59170_6"	1530	26910	80	118	117	23	79	80	18	78	51	0	163	165	40	118	118	18	71	57	0	0.867	0.809	0.684	0.877	3.257	0.568	0.236	52	322	84	85	-0.206	39	45	38	47	0
1	4	15	"PFM0828"	"M59497_4"	1710	26900	120	841	787	268	73	75	15	100	100	0	873	874	248	111	111	15	100	100	0	1.008	0.936	0.924	0.903	1.310	0.951	0.937	120	530	1530	1477	0.011	768	762	714	763	0
1	5	15	"PFN0330"	"N134_61"	1900	26900	120	181	179	40	72	74	15	100	96	0	260	260	55	110	113	39	98	90	0	0.727	0.713	0.696	0.710	1.651	0.675	0.688	120	535	259	257	-0.461	109	150	107	150	0
1	6	15	"PFN0332"	"N134_67"	2090	26900	120	296	290	81	73	76	16	100	99	0	489	480	122	108	111	22	100	100	0	0.585	0.583	0.567	0.567	1.524	0.561	0.801	120	558	604	589	-0.773	223	381	217	372	0
1	7	15	"PFN0334"	"N134_74"	2290	26900	120	322	310	102	74	74	16	100	100	0	256	253	63	108	110	18	97	93	0	1.676	1.628	1.650	1.585	1.659	1.734	0.785	120	446	396	381	0.745	248	148	236	145	0
1	8	15	"PFN0336"	"N134_76"	2470	26900	120	301	309	93	75	75	14	100	99	0	429	409	126	110	113	21	98	98	0	0.708	0.783	0.798	0.821	1.548	0.750	0.845	120	452	545	533	-0.497	226	319	234	299	0
1	9	15	"PFN0338"	"N134_78"	2660	26900	120	474	458	141	80	179	538	11	0	0	291	300	91	112	125	191	48	2	0	2.201	2.011	2.025	2.137	1.704	2.745	0.572	120	490	573	566	1.138	394	179	378	188	0
1	10	15	"PFN0342"	"N134_83"	2850	26900	120	1242	1178	458	81	183	538	84	55	0	1129	1051	378	117	130	191	97	90	0	1.147	1.175	1.166	1.183	1.589	1.179	0.911	120	490	2173	2031	0.198	1161	1012	1097	934	0
1	11	15	"PFN0360"	"N135_22"	3030	26910	110	120	125	23	78	80	18	92	55	0	230	236	51	115	118	22	98	95	0	0.365	0.388	0.386	0.379	1.975	0.309	0.365	80	459	157	168	-1.453	42	115	47	121	0
1	12	15	"PFN0363"	"N135_27"	3230	26900	120	207	211	56	78	80	17	99	96	0	217	226	59	115	117	24	96	87	0	1.265	1.198	1.095	1.250	1.926	1.136	0.638	120	546	231	244	0.339	129	102	133	111	0
1	13	15	"PFN0365"	"N135_7"	3410	26910	110	700	702	168	80	82	19	100	100	0	391	392	83	115	118	22	100	100	0	2.246	2.245	2.253	2.259	1.378	2.272	0.857	80	497	896	899	1.168	620	276	622	277	0
1	14	15	"PFN0367"	"N135_9"	3620	26910	120	319	307	87	79	81	19	100	99	0	286	283	63	114	117	16	99	97	0	1.395	1.349	1.396	1.361	1.642	1.405	0.762	120	578	412	397	0.481	240	172	228	169	0
1	15	15	"PFN0369"	"N136_13"	3800	26900	120	1230	1173	399	80	82	20	100	100	0	621	592	204	113	115	16	98	98	0	2.264	2.282	2.241	2.386	1.600	2.299	0.880	120	410	1658	1572	1.179	1150	508	1093	479	0
1	16	15	"PFN0371"	"N136_16"	3990	26900	120	189	189	41	81	82	16	99	97	0	206	212	52	115	116	17	91	87	0	1.187	1.113	1.158	1.226	2.001	1.017	0.632	120	424	199	205	0.247	108	91	108	97	0
1	17	15	"PFN0390"	"N137_31"	4180	26910	120	343	344	87	80	84	23	100	100	0	528	517	137	118	120	20	100	100	0	0.641	0.662	0.653	0.664	1.397	0.633	0.867	120	545	673	663	-0.641	263	410	264	399	0
1	18	15	"PFN0393"	"N137_38"	4410	26950	150	88	90	21	79	83	25	19	3	0	120	121	22	117	120	28	10	3	0	3.000	2.750	1.000	1.096	3.653	1.211	0.179	156	698	12	15	1.585	9	3	11	4	-50
1	19	15	"PFN0395"	"N137_4"	4560	26910	120	668	633	200	76	79	19	100	100	0	532	513	191	114	117	23	98	96	0	1.416	1.396	1.418	1.604	1.850	1.336	0.840	120	494	1010	956	0.502	592	418	557	399	0
1	20	15	"PFN0398"	"N137_44"	4750	26910	120	499	468	150	77	79	19	99	97	0	424	413	106	113	114	16	100	99	0	1.357	1.303	1.306	1.255	1.524	1.339	0.862	120	506	733	691	0.440	422	311	391	300	0
1	21	15	"PFN0400"	"N137_5"	4930	26910	110	391	382	97	78	80	17	100	100	0	431	428	96	113	114	17	100	100	0	0.984	0.965	0.967	0.962	1.370	0.970	0.832	80	431	631	619	-0.023	313	318	304	315	0
1	22	15	"PFN0403"	"N137_53"	5130	26910	120	126	125	24	80	82	17	86	68	0	136	143	26	115	117	18	57	34	0	2.190	1.607	1.420	1.592	3.390	1.318	0.137	120	567	67	73	1.131	46	21	45	28	0
1	1	16	"PFN0420"	"N138_29"	1130	27090	110	110	114	28	74	75	18	82	46	0	128	133	27	111	113	17	50	26	0	2.118	1.818	1.762	1.638	2.890	2.185	0.105	80	522	53	62	1.082	36	17	40	22	0
1	2	16	"PFN0422"	"N138_30"	1330	27090	120	274	287	132	76	78	22	100	99	0	202	198	43	112	114	21	90	82	0	2.200	2.453	2.289	2.637	1.908	3.152	0.566	120	577	288	297	1.138	198	90	211	86	0
1	3	16	"PFN0427"	"N138_36"	1560	27110	150	90	95	26	75	77	16	47	24	0	125	125	23	111	113	18	40	13	0	1.071	1.429	1.100	1.000	3.335	1.096	0.058	156	739	29	34	0.100	15	14	20	14	-50
1	4	16	"PFN0429"	"N138_39"	1710	27100	120	232	226	68	72	73	15	98	95	0	514	500	165	109	110	15	100	100	0	0.395	0.394	0.391	0.401	1.697	0.357	0.752	120	457	565	545	-1.340	160	405	154	391	0
1	5	16	"PFN0431"	"N138_43"	1900	27100	120	1131	1066	356	71	73	15	100	100	0	757	748	235	108	110	16	100	100	0	1.633	1.555	1.585	1.547	1.597	1.579	0.909	120	589	1709	1635	0.708	1060	649	995	640	0
1	6	16	"PFN0435"	"N138_51"	2130	27130	150	76	77	16	72	74	17	20	4	0	108	107	17	108	110	16	10	3	0	100000.000	-5.000	0.958	0.918	3.481	1.942	0.002	156	627	4	4	16.610	4	0	5	-1	-50
1	7	16	"PFN0839"	"N163_7"	2300	27080	150	83	90	33	72	73	17	37	22	0	117	126	34	110	112	16	35	18	0	1.571	1.125	1.080	1.149	3.360	0.449	0.210	156	559	18	34	0.652	11	7	18	16	-50
1	8	16	"PFN0843"	"N164_7"	2480	27090	120	617	591	182	74	76	17	100	100	0	517	491	137	112	113	17	100	99	0	1.341	1.364	1.391	1.390	1.484	1.370	0.890	120	483	948	896	0.423	543	405	517	379	0
1	9	16	"PFN0846"	"N165_14"	2660	27100	120	638	586	213	74	76	17	96	95	0	772	707	206	112	113	15	100	100	0	0.855	0.861	0.874	0.789	1.748	0.879	0.908	120	534	1224	1107	-0.227	564	660	512	595	0
1	10	16	"PFN0848"	"N165_16"	2860	27100	120	459	452	160	75	79	22	100	98	0	6060	5994	2046	117	118	16	100	100	0	0.065	0.064	0.065	0.061	1.451	0.063	0.906	120	534	6327	6254	-3.952	384	5943	377	5877	0
1	11	16	"PFN0852"	"N165_8"	3040	27100	120	290	285	83	77	79	18	99	96	0	226	229	48	116	117	16	98	97	0	1.936	1.841	1.864	1.827	1.907	1.890	0.781	120	560	323	321	0.953	213	110	208	113	0
1	12	16	"PFN0854"	"N166_2"	3250	27120	150	90	98	31	77	79	17	45	23	0	114	119	33	113	114	16	22	7	0	13.000	3.500	1.300	1.492	3.910	1.529	0.054	156	674	14	27	3.700	13	1	21	6	-50
1	13	16	"PFN0877"	"N168_9"	3440	27130	150	85	84	17	79	80	17	21	5	0	109	113	22	113	116	17	20	5	0	-1.500	100000.000	0.887	0.782	3.801	5.179	0.001	156	581	2	5	Error	6	-4	5	0	-50
1	14	16	"PFN0881"	"N169_15"	3630	27130	150	75	79	17	77	79	18	18	3	0	106	107	17	115	117	17	8	0	0	0.222	-0.250	0.724	0.718	3.470	8.241	0.000	156	577	-11	-6	-2.170	-2	-9	2	-8	-50
1	15	16	"PFN0884"	"N169_20"	3840	27080	150	82	84	19	78	81	19	19	7	0	118	120	20	117	118	17	21	7	0	4.000	2.000	1.000	0.866	4.301	3.709	0.002	156	651	5	9	2.000	4	1	6	3	-50
1	16	16	"PFN0889"	"N170_4"	3980	27100	110	112	112	26	82	83	16	66	42	0	211	206	49	119	120	17	86	83	0	0.326	0.345	0.359	0.418	2.713	0.290	0.276	80	361	122	117	-1.617	30	92	30	87	0
1	17	16	"PFN0891"	"N171_3"	4170	27100	120	298	295	87	82	83	17	99	98	0	288	283	70	120	120	17	99	97	0	1.286	1.307	1.341	1.340	1.497	1.304	0.819	120	566	384	376	0.363	216	168	213	163	0
1	18	16	"PFN0895"	"N173_3"	4390	27120	150	94	97	21	81	84	24	31	8	0	123	125	21	115	117	20	28	7	0	1.625	1.600	1.063	1.049	3.414	9.791	0.014	156	587	21	26	0.700	13	8	16	10	-50
1	19	16	"PFN0917"	"N177_5"	4600	27140	150	82	85	22	80	83	24	12	3	0	112	116	21	114	116	24	13	5	0	-1.000	2.500	0.875	0.917	4.140	0.508	0.007	156	471	0	7	Error	2	-2	5	2	-50
1	20	16	"PFN0923"	"N181_1"	4750	27100	120	624	600	206	79	81	19	100	98	0	541	507	166	115	117	24	97	95	0	1.279	1.329	1.328	1.364	1.455	1.318	0.888	120	447	971	913	0.355	545	426	521	392	0
1	21	16	"PFN0925"	"N181_11"	4940	27110	120	546	508	171	80	83	18	100	98	0	1146	1126	324	117	117	17	100	100	0	0.453	0.424	0.429	0.396	1.588	0.419	0.882	120	555	1495	1437	-1.143	466	1029	428	1009	0
1	22	16	"PFN0928"	"N181_17"	5130	27110	130	1251	1131	424	81	83	18	100	100	0	2141	1992	618	118	121	18	100	100	0	0.578	0.560	0.566	0.524	1.568	0.570	0.891	120	620	3193	2924	-0.790	1170	2023	1050	1874	0
1	1	17	"PFN0931"	"N181_21"	1140	27290	120	310	302	91	74	75	17	98	96	0	232	235	56	113	115	16	99	95	0	1.983	1.869	1.820	1.896	1.960	1.984	0.669	120	555	355	350	0.988	236	119	228	122	0
1	2	17	"PFN0933"	"N181_25"	1330	27280	120	138	140	35	75	76	16	96	80	0	143	144	27	111	112	16	69	45	0	1.969	1.970	2.000	2.059	3.091	2.010	0.255	120	537	95	98	0.977	63	32	65	33	0
1	3	17	"PFN0958"	"N187_1"	1570	27350	150	73	75	15	75	76	17	13	1	0	112	113	16	109	111	16	21	5	0	-0.667	0.000	0.889	0.803	2.788	1.091	0.025	156	588	1	4	Error	-2	3	0	4	-50
1	4	17	"PFN0960"	"N187_5"	1710	27290	110	255	254	50	73	75	16	100	100	0	436	441	93	109	110	15	100	100	0	0.557	0.545	0.560	0.547	1.306	0.518	0.821	80	375	509	513	-0.845	182	327	181	332	0
1	5	17	"PFN0964"	"N189_3"	1920	27320	150	79	83	18	72	73	14	37	17	0	112	114	19	109	110	15	26	11	0	2.333	2.200	1.000	0.948	3.538	3.260	0.004	156	649	10	16	1.222	7	3	11	5	-50
1	6	17	"PFN0966"	"N189_6"	2080	27290	120	791	756	227	73	75	16	100	100	0	886	822	249	110	110	15	99	99	0	0.925	0.959	0.981	1.005	1.515	0.950	0.916	120	437	1494	1395	-0.112	718	776	683	712	0
1	7	17	"PFN0969"	"N197_2"	2290	27290	120	1239	1120	411	73	74	16	99	99	0	1310	1277	401	110	111	16	100	100	0	0.972	0.897	0.903	0.835	1.648	0.914	0.909	120	512	2366	2214	-0.041	1166	1200	1047	1167	0
1	8	17	"PFN0979"	"N243_1"	2470	27290	110	297	293	63	72	74	16	100	100	0	275	275	57	112	113	16	100	98	0	1.380	1.356	1.340	1.396	1.475	1.342	0.762	80	474	388	384	0.465	225	163	221	163	0
1	9	17	"PFF1893"	"F8058_1"	2670	27280	80	162	211	124	75	76	16	98	86	0	193	262	143	112	114	16	94	86	0	1.074	0.907	0.954	1.022	2.338	0.867	0.807	52	320	168	286	0.103	87	81	136	150	0
1	10	17	"PFB0086"	"B312"	2850	27290	110	4225	4040	1201	78	81	20	100	100	0	4123	3943	1155	117	121	40	100	100	0	1.035	1.036	1.029	1.041	1.382	1.021	0.913	80	557	8153	7788	0.050	4147	4006	3962	3826	0
1	11	17	"PFB0247"	"B619"	3100	27320	150	85	89	25	78	82	22	23	9	0	113	117	19	115	119	42	3	0	0	-3.500	5.500	0.967	0.810	3.606	0.756	0.116	156	644	5	13	Error	7	-2	11	2	-50
1	12	17	"PFB0263"	"B648"	3270	27330	150	81	83	17	76	78	17	25	5	0	112	112	16	113	115	17	11	1	0	-5.000	-7.000	0.805	0.932	3.918	10.435	0.000	156	489	4	6	Error	5	-1	7	-1	-50
1	13	17	"PFB0272"	"B666"	3490	27310	150	83	83	20	80	81	17	16	6	0	119	121	16	115	118	42	2	0	0	0.750	0.500	0.900	1.243	3.956	0.031	0.004	156	483	7	9	-0.415	3	4	3	6	-50
1	14	17	"PFC0108"	"C322"	3620	27290	120	366	360	114	79	80	16	99	98	0	363	373	102	117	120	46	99	95	0	1.167	1.098	1.059	1.068	1.480	1.009	0.719	120	381	533	537	0.222	287	246	281	256	0
1	15	17	"PFA0055"	"A14801_28"	3810	27290	80	161	163	45	77	79	16	94	88	0	163	179	59	116	117	17	88	63	0	1.787	1.365	1.500	1.509	2.894	1.144	0.285	52	322	131	149	0.838	84	47	86	63	0
1	16	17	"PFA0082"	"A18792_10"	4020	27280	150	95	100	29	83	84	19	41	16	0	122	132	37	120	121	18	32	19	0	6.000	1.417	0.778	0.911	3.900	0.810	0.152	156	618	14	29	2.585	12	2	17	12	-50
1	17	17	"PFA0091"	"A18792_4"	4190	27300	90	183	178	49	86	89	19	88	82	0	299	295	84	122	123	18	94	92	0	0.548	0.532	0.526	0.528	2.681	0.494	0.596	52	333	274	265	-0.868	97	177	92	173	0
1	18	17	"PFA0097"	"A19747_2"	4410	27280	150	91	98	30	87	90	24	21	10	0	118	123	23	119	120	20	25	7	0	-4.000	2.750	1.000	1.082	3.909	3.536	0.022	156	574	3	15	Error	4	-1	11	4	-50
1	19	17	"PFA0173"	"A4732_13"	4600	27320	150	93	94	19	87	92	32	7	1	0	122	124	20	119	120	21	16	3	0	2.000	1.400	0.900	0.925	3.256	1.003	0.029	156	522	9	12	1.000	6	3	7	5	-50
1	20	17	"PFA0219"	"A8784_10"	4760	27290	100	390	400	138	81	85	30	100	97	0	626	621	201	119	120	18	100	100	0	0.609	0.635	0.594	0.635	1.698	0.607	0.833	80	397	816	821	-0.714	309	507	319	502	0
1	21	17	"PFM0561"	"M44175_1"	4950	27300	100	1275	1227	505	83	86	19	100	100	0	1500	1460	438	120	120	16	100	100	0	0.864	0.854	0.866	0.795	1.622	0.909	0.855	80	448	2572	2484	-0.211	1192	1380	1144	1340	0
1	22	17	"PFM0639"	"M46861_1"	5180	27280	150	99	99	21	80	82	18	52	18	0	127	129	23	119	120	17	34	14	0	2.375	1.900	1.235	1.351	3.916	2.149	0.010	156	926	27	29	1.248	19	8	19	10	-50
1	1	18	"PFM0668"	"M48963_5"	1140	27470	120	761	722	248	75	77	16	99	99	0	434	424	124	117	119	20	99	96	0	2.164	2.107	2.107	2.153	1.594	2.158	0.892	120	591	1003	954	1.114	686	317	647	307	0
1	2	18	"PFM0751"	"M55156_1"	1370	27460	150	90	91	23	76	77	16	45	21	0	116	119	20	113	114	18	24	8	0	4.667	2.500	1.351	1.318	3.458	1.746	0.032	156	673	17	21	2.222	14	3	15	6	-50
1	3	18	"PFM0789"	"M57163_1"	1520	27470	100	188	192	42	75	75	16	98	97	0	180	195	45	111	113	18	98	90	0	1.638	1.393	1.706	1.501	2.014	1.332	0.527	80	265	182	201	0.712	113	69	117	84	0
1	4	18	"PFM0887"	"M8047_1"	1710	27470	120	1054	968	316	72	75	22	100	100	0	562	539	166	110	113	27	98	96	0	2.173	2.089	2.083	2.145	1.582	2.142	0.873	120	460	1434	1325	1.119	982	452	896	429	0
1	5	18	"PFD0324"	"D37405_1"	1910	27480	110	116	117	21	76	77	16	86	63	0	150	150	23	112	113	16	82	53	0	1.053	1.079	1.195	1.125	2.588	0.989	0.194	80	396	78	79	0.074	40	38	41	38	0
1	6	18	"PFD0374"	"D42243_5"	2100	27510	150	82	87	23	78	80	18	25	9	0	112	117	21	113	115	18	19	7	0	-4.000	2.250	0.919	0.960	3.188	2.463	0.014	156	700	3	13	Error	4	-1	9	4	-50
1	7	18	"PFD0381"	"D42873_1"	2340	27490	150	80	90	67	76	79	19	24	8	0	117	120	19	112	114	15	32	12	0	0.800	1.750	1.022	1.012	4.471	10.658	0.035	156	623	9	22	-0.322	4	5	14	8	-50
1	8	18	"PFD0391"	"D42954_8"	2470	27470	120	145	145	34	75	77	17	96	86	0	185	187	49	113	115	15	88	81	0	0.972	0.946	0.914	1.011	2.217	0.826	0.518	120	444	142	144	-0.041	70	72	70	74	0
1	9	18	"PFD0408"	"D47995_1"	2660	27470	110	2229	2052	512	77	80	22	100	100	0	1337	1241	309	114	118	40	100	100	0	1.760	1.752	1.786	1.760	1.242	1.746	0.922	80	545	3375	3102	0.815	2152	1223	1975	1127	0
1	10	18	"PFD0468"	"D53677_9"	2900	27510	150	83	83	18	83	87	27	7	0	0	118	119	20	117	124	51	1	0	0	0.000	0.000	1.000	1.124	4.414	0.630	0.026	156	723	1	2	Error	0	1	0	2	-50
1	11	18	"IMX067I"	"Y_IMX067I"	3090	27520	150	77	78	15	86	91	27	1	0	0	110	115	21	118	123	30	7	1	0	1.125	2.667	0.903	0.886	3.855	0.450	0.142	156	357	-17	-11	0.170	-9	-8	-8	-3	-50
1	12	18	"IOX204I"	"Y_IOX204I"	3250	27520	150	81	82	17	78	80	17	25	3	0	106	109	18	115	117	16	8	2	0	-0.333	-0.667	0.923	0.916	4.072	1.189	0.008	156	310	-6	-2	Error	3	-9	4	-6	-50
1	13	18	"IDX437I"	"Y_IDX437I"	3440	27510	150	88	89	22	80	82	17	29	10	0	114	115	20	117	119	18	14	3	0	-2.667	-4.500	1.424	1.412	3.657	2.748	0.005	156	427	5	7	Error	8	-3	9	-2	-50
1	14	18	"ILX005I"	"Y_ILX005I"	3630	27510	150	87	88	18	82	83	16	25	7	0	112	113	19	118	121	40	1	0	0	-0.833	-1.200	0.929	0.997	3.400	0.027	0.003	156	552	-1	1	Error	5	-6	6	-5	-50
1	15	18	"Z_1_10"	"Z_1_10"	3840	27480	150	85	87	19	81	83	18	23	8	0	109	109	19	117	119	17	5	1	0	-0.500	-0.750	1.000	0.919	4.416	1.170	0.013	156	631	-4	-2	Error	4	-8	6	-8	-50
1	16	18	"Z_1_30"	"Z_1_30"	4050	27470	150	94	205	615	86	90	21	24	13	0	126	153	152	121	123	19	31	14	0	1.600	3.719	1.000	1.022	3.535	0.773	0.054	156	530	13	151	0.678	8	5	119	32	-50
1	17	18	"Z_2_70"	"Z_2_70"	4180	27470	130	10622	9936	3042	91	94	21	100	100	0	8523	8006	2453	123	124	19	100	100	0	1.254	1.249	1.235	1.254	1.251	1.209	0.946	120	477	18931	17728	0.326	10531	8400	9845	7883	0
1	18	18	"Z_2_90"	"Z_2_90"	4380	27480	120	14570	13119	4840	94	96	22	100	100	0	11954	10979	3611	126	128	20	100	100	0	1.224	1.200	1.229	1.170	1.373	1.223	0.936	120	501	26304	23878	0.291	14476	11828	13025	10853	0
1	19	18	"Z_3_10"	"Z_3_10"	4560	27480	120	145	144	29	88	91	22	83	67	0	162	159	26	122	124	19	78	52	0	1.425	1.514	1.333	1.330	2.178	1.458	0.282	120	448	97	93	0.511	57	40	56	37	0
1	20	18	"Z_3_30"	"Z_3_30"	4790	27550	150	86	88	20	83	85	26	12	1	0	116	117	17	117	120	17	17	3	0	-3.000	100000.000	1.059	0.893	4.059	7.354	0.017	156	671	2	5	Error	3	-1	5	0	-50
1	21	18	"Z_3_50"	"Z_3_50"	4940	27480	120	178	177	42	82	83	18	97	89	0	344	337	93	119	120	16	99	98	0	0.427	0.436	0.443	0.431	2.158	0.371	0.626	120	482	321	313	-1.229	96	225	95	218	0
1	22	18	"Z_3_70"	"Z_3_70"	5130	27480	110	631	617	170	83	86	20	100	100	0	1697	1589	413	120	124	47	100	100	0	0.347	0.364	0.367	0.360	1.323	0.354	0.882	80	528	2125	2003	-1.525	548	1577	534	1469	0
1	1	19	"Z_5_10"	"Z_5_10"	1150	27670	80	121	119	27	77	78	17	78	57	0	163	165	37	118	119	24	71	44	0	0.978	0.894	0.889	0.885	2.508	0.659	0.282	52	300	89	89	-0.032	44	45	42	47	0
1	2	19	"Z_5_30"	"Z_5_30"	1340	27670	110	144	144	32	75	77	16	96	86	0	167	168	26	114	116	19	92	68	0	1.302	1.278	1.293	1.356	2.137	1.399	0.395	80	512	122	123	0.381	69	53	69	54	0
1	3	19	"Z_5_50"	"Z_5_50"	1520	27660	110	3041	2890	681	77	127	431	100	100	0	2221	2082	497	115	206	880	98	70	0	1.407	1.430	1.428	1.437	1.226	1.337	0.858	80	524	5070	4780	0.493	2964	2106	2813	1967	0
1	4	19	"Z_5_70"	"Z_5_70"	1720	27660	120	8767	7962	3189	77	81	40	100	99	0	5670	5308	2330	116	128	177	97	95	0	1.565	1.519	1.501	1.629	1.598	1.499	0.935	120	526	14244	13077	0.646	8690	5554	7885	5192	0
1	5	19	"Z_5_90"	"Z_5_90"	1910	27670	120	15467	14453	5563	79	81	19	100	100	0	10349	9941	3355	118	120	18	100	100	0	1.504	1.463	1.473	1.386	1.525	1.510	0.931	120	491	25619	24197	0.589	15388	10231	14374	9823	0
1	6	19	"Z_6_10"	"Z_6_10"	2090	27670	80	134	249	385	77	80	20	92	59	0	147	548	1270	118	120	20	63	42	0	1.966	0.400	1.401	1.158	4.233	0.246	0.584	52	272	86	602	0.975	57	29	172	430	0
1	7	19	"Z_7_50"	"Z_7_50"	2280	27660	110	190	194	42	77	79	18	100	97	0	172	179	31	115	117	18	95	86	0	1.982	1.828	1.740	1.866	1.774	1.865	0.513	80	470	170	181	0.987	113	57	117	64	0
1	8	19	"Z_7_70"	"Z_7_70"	2470	27670	120	710	642	244	78	80	16	100	98	0	454	436	132	118	120	17	98	96	0	1.881	1.774	1.863	1.751	1.844	1.841	0.886	120	473	968	882	0.911	632	336	564	318	0
1	9	19	"Z_7_90"	"Z_7_90"	2660	27670	120	1583	1406	529	79	82	23	100	99	0	923	876	261	117	121	38	100	99	0	1.866	1.748	1.797	1.641	1.533	1.837	0.921	120	597	2310	2086	0.900	1504	806	1327	759	0
1	10	19	"Z_8_10"	"Z_8_10"	2890	27680	150	85	86	18	83	87	27	10	0	0	115	116	22	119	123	31	8	1	0	-0.500	-1.000	0.967	0.914	3.990	0.739	0.237	156	616	-2	0	Error	2	-4	3	-3	-50
1	11	19	"Z_8_30"	"Z_8_30"	3110	27680	150	92	215	698	86	90	30	26	9	0	129	162	203	122	126	35	15	5	0	0.857	3.225	1.243	1.271	3.338	0.883	0.285	156	426	13	169	-0.222	6	7	129	40	-50
1	12	19	"Z_8_50"	"Z_8_50"	3230	27670	120	13795	12556	4431	80	82	17	100	100	0	13024	11149	4359	118	120	16	100	100	0	1.063	1.131	1.128	1.252	1.760	1.101	0.927	120	272	26621	23507	0.088	13715	12906	12476	11031	0
1	13	19	"PFA32032"	"oPFA32032"	3420	27670	120	122	125	23	80	81	15	92	72	0	175	176	33	119	119	16	90	79	0	0.750	0.789	0.774	0.789	2.294	0.637	0.331	120	394	98	102	-0.415	42	56	45	57	0
1	14	19	"PFC0775"	"oPFC0775"	3610	27670	120	2837	2730	809	81	83	16	100	100	0	1399	1300	370	120	121	17	100	100	0	2.155	2.245	2.286	2.257	1.294	2.273	0.940	120	456	4035	3829	1.108	2756	1279	2649	1180	0
1	15	19	"PFI17647"	"oPFI17647"	3850	27660	150	89	91	24	82	86	33	16	2	0	110	114	19	118	121	29	4	1	0	-0.875	-2.250	1.000	1.010	3.054	0.996	0.189	156	589	-1	5	Error	7	-8	9	-4	-50
1	16	19	"PFF72435"	"oPFF72435"	3990	27670	120	252	257	56	80	83	18	100	100	0	294	284	70	117	118	16	99	95	0	0.972	1.060	1.014	1.131	1.622	0.983	0.803	120	418	349	344	-0.041	172	177	177	167	0
1	17	19	"PFL0040"	"oPFL0040"	4180	27670	120	1119	1101	334	82	85	18	100	100	0	1204	1132	389	116	118	16	100	99	0	0.953	1.003	1.025	1.055	1.545	0.969	0.905	120	514	2125	2035	-0.069	1037	1088	1019	1016	0
1	18	19	"PFL0041"	"oPFL0041"	4370	27670	120	3425	3103	1104	83	84	18	100	100	0	1784	1579	591	120	121	17	99	98	0	2.008	2.070	2.081	2.203	1.579	2.060	0.917	120	527	5006	4479	1.006	3342	1664	3020	1459	0
1	19	19	"PFI17649"	"oPFI17649"	4570	27670	150	97	100	20	82	84	18	44	18	0	119	121	20	119	120	18	21	6	0	100000.000	9.000	1.000	0.990	4.275	2.315	0.006	156	646	15	20	16.610	15	0	18	2	-50
1	20	19	"PFJ12790"	"oPFJ12790"	4750	27680	110	363	381	95	78	79	16	100	100	0	312	313	59	114	115	15	100	100	0	1.439	1.523	1.493	1.527	1.395	1.508	0.839	80	366	483	502	0.525	285	198	303	199	0
1	21	19	"PFJ12792"	"oPFJ12792"	4950	27680	120	645	605	180	80	84	20	99	99	0	390	376	111	115	117	17	99	98	0	2.055	2.011	2.057	2.124	1.513	2.030	0.852	120	576	840	786	1.039	565	275	525	261	0
1	22	19	"PFK12895"	"oPFK12895"	5220	27670	150	84	93	27	81	86	29	21	7	0	115	121	27	117	121	38	8	2	0	-1.500	3.000	1.100	1.276	3.791	0.384	0.102	156	967	1	16	Error	3	-2	12	4	-50
1	1	20	"PFF72440"	"oPFF72440"	1140	27850	110	5026	4689	1238	72	75	31	100	100	0	2894	2683	636	114	120	75	100	100	0	1.782	1.797	1.775	1.785	1.213	1.790	0.935	80	528	7734	7186	0.834	4954	2780	4617	2569	0
1	2	20	"PFH0004"	"oPFH0004"	1330	27850	110	600	592	142	71	75	31	100	100	0	730	715	148	113	120	73	100	100	0	0.857	0.865	0.825	0.858	1.259	0.830	0.895	80	567	1146	1123	-0.222	529	617	521	602	0
1	3	20	"PFD66983"	"oPFD66983"	1550	27850	90	103	110	27	79	142	483	0	0	0	154	156	24	117	229	986	0	0	0	0.649	0.795	0.851	0.771	2.596	0.401	0.818	52	416	61	70	-0.624	24	37	31	39	0
1	4	20	"PFBL B0087"	"oPFBLOB0087"	1770	27850	150	86	89	22	75	84	131	0	0	0	120	121	19	117	143	427	0	0	0	3.667	3.500	1.414	1.456	3.781	0.670	0.036	156	679	14	18	1.874	11	3	14	4	-50
1	5	20	"PFBL B0089"	"oPFBLOB0089"	1920	27860	120	211	208	66	72	75	17	96	90	0	249	243	51	115	117	17	100	96	0	1.037	1.063	0.987	0.969	2.068	1.136	0.679	120	422	273	264	0.053	139	134	136	128	0
1	6	20	"PFL0045"	"oPFL0045"	2100	27860	120	146	143	33	73	75	17	92	83	0	1540	1440	442	116	117	17	100	100	0	0.051	0.053	0.053	0.050	1.658	0.049	0.643	120	586	1497	1394	-4.286	73	1424	70	1324	0
1	7	20	"PFF72441"	"oPFF72441"	2340	27870	150	83	86	19	75	77	15	34	14	0	124	127	21	118	119	17	31	12	0	1.333	1.222	1.000	1.026	4.532	0.397	0.018	156	719	14	20	0.415	8	6	11	9	-50
1	8	20	"PFBL B0090"	"oPFBLOB0090"	2480	27860	120	530	526	167	77	79	17	100	100	0	734	725	211	119	120	17	100	100	0	0.737	0.741	0.764	0.723	1.453	0.722	0.908	120	523	1068	1055	-0.441	453	615	449	606	0
1	9	20	"PFD66986"	"oPFD66986"	2760	27860	150	82	85	21	79	82	20	20	4	0	122	124	19	120	121	17	19	8	0	1.500	1.500	0.957	1.008	4.021	2.457	0.016	156	676	5	10	0.585	3	2	6	4	-50
1	10	20	"PFL0049"	"oPFL0049"	2900	27930	150	80	82	16	78	81	25	7	1	0	122	122	16	121	124	34	3	0	0	2.000	4.000	0.757	0.809	3.495	0.081	0.001	156	439	3	5	1.000	2	1	4	1	-50
1	11	20	"PFK12897"	"oPFK12897"	3060	27900	150	79	83	21	80	84	30	8	1	0	118	121	20	121	125	33	4	1	0	0.333	100000.000	0.912	0.916	3.125	0.990	0.026	156	474	-4	3	-1.585	-1	-3	3	0	-50
1	12	20	"PFF72442"	"oPFF72442"	3230	27860	120	736	722	218	79	82	22	100	100	0	787	785	194	120	121	17	100	100	0	0.985	0.967	0.967	0.939	1.444	0.980	0.886	120	427	1324	1308	-0.022	657	667	643	665	0
1	13	20	"PFF72443"	"oPFF72443"	3420	27860	120	863	835	283	78	80	15	100	100	0	769	746	227	119	120	16	100	100	0	1.208	1.207	1.211	1.206	1.397	1.221	0.920	120	515	1435	1384	0.272	785	650	757	627	0
1	14	20	"PFBL B0094"	"oPFBLOB0094"	3610	27860	130	2703	2595	914	78	80	16	100	100	0	2977	2621	1085	120	121	16	99	98	0	0.919	1.006	0.984	1.154	1.898	0.958	0.919	120	565	5482	5018	-0.122	2625	2857	2517	2501	0
1	15	20	"PFH0026"	"oPFH0026"	3800	27860	120	149	151	31	78	81	34	92	50	0	200	207	47	118	120	29	93	74	0	0.866	0.820	0.813	0.864	1.844	0.992	0.480	120	523	153	162	-0.208	71	82	73	89	0
1	16	20	"PFD67003"	"oPFD67003"	3990	27870	120	954	915	290	77	79	16	100	100	0	670	639	191	115	116	16	100	100	0	1.580	1.599	1.627	1.621	1.550	1.616	0.898	120	559	1432	1362	0.660	877	555	838	524	0
1	17	20	"PFM60515"	"oPFM60515"	4190	27860	110	133	136	33	79	81	16	92	71	0	131	130	22	115	116	16	50	21	0	3.375	3.800	2.839	2.578	3.394	6.131	0.027	80	491	70	72	1.755	54	16	57	15	0
1	18	20	"PFL0099"	"oPFL0099"	4380	27880	120	7211	6571	2436	80	83	17	100	100	0	4861	4393	1573	114	116	16	100	100	0	1.502	1.517	1.564	1.515	1.702	1.545	0.916	120	565	11878	10770	0.587	7131	4747	6491	4279	0
1	19	20	"PFJ12808"	"oPFJ12808"	4570	27880	120	300	290	85	79	81	17	96	94	0	343	334	77	113	115	16	100	99	0	0.961	0.955	0.979	0.874	1.807	0.980	0.827	120	519	451	432	-0.058	221	230	211	221	0
1	20	20	"PFBL B0145"	"oPFBLOB0145"	4750	27870	110	360	351	77	78	79	17	100	100	0	444	428	96	113	116	24	100	100	0	0.852	0.867	0.841	0.880	1.413	0.815	0.829	80	504	613	588	-0.231	282	331	273	315	0
1	21	20	"PFBL B0149"	"oPFBLOB0149"	4950	27880	130	319	328	68	79	82	17	100	100	0	253	261	49	113	116	23	100	99	0	1.714	1.682	1.684	1.711	1.396	1.687	0.804	120	618	380	397	0.778	240	140	249	148	0
1	22	20	"PFI17700"	"oPFI17700"	5140	27880	110	1849	1771	392	81	88	40	100	100	0	837	828	178	115	122	49	100	100	0	2.449	2.370	2.396	2.383	1.250	2.280	0.896	80	530	2490	2403	1.292	1768	722	1690	713	0
1	1	21	"PFI17702"	"oPFI17702"	1150	28060	120	1118	1042	356	70	71	29	100	100	0	1158	1132	339	114	119	70	99	99	0	1.004	0.955	0.969	0.946	1.653	0.966	0.908	120	604	2092	1990	0.006	1048	1044	972	1018	0
1	2	21	"PFG0046"	"oPFG0046"	1340	28060	110	458	471	117	70	71	14	100	100	0	317	331	75	113	115	18	100	100	0	1.902	1.839	1.803	1.854	1.429	1.796	0.816	80	512	592	619	0.927	388	204	401	218	0
1	3	21	"PFBL B0151"	"oPFBLOB0151"	1530	28060	110	545	542	129	73	77	18	100	100	0	640	624	153	114	117	22	100	100	0	0.897	0.920	0.955	0.929	1.314	0.874	0.882	80	587	998	979	-0.156	472	526	469	510	0
1	4	21	"PFG0047"	"oPFG0047"	1720	28060	110	191	195	50	75	76	17	100	98	0	208	212	44	116	120	22	96	88	0	1.261	1.250	1.311	1.262	1.710	1.175	0.637	80	481	208	216	0.334	116	92	120	96	0
1	5	21	"PFD67004"	"oPFD67004"	1910	28060	120	392	386	112	72	73	16	100	100	0	437	429	126	113	115	15	99	97	0	0.988	0.994	1.029	1.031	1.568	0.979	0.833	120	524	644	630	-0.018	320	324	314	316	0
1	6	21	"PFL0107"	"oPFL0107"	2100	28060	120	226	228	62	71	73	22	99	98	0	304	298	68	114	115	20	99	97	0	0.816	0.853	0.873	0.853	1.613	0.836	0.738	120	553	345	341	-0.294	155	190	157	184	0
1	7	21	"PFM60519"	"oPFM60519"	2290	28060	110	1191	1159	283	74	77	28	100	100	0	1139	1062	278	116	118	25	100	100	0	1.092	1.147	1.167	1.159	1.340	1.135	0.901	80	489	2140	2031	0.127	1117	1023	1085	946	0
1	8	21	"PFI17707"	"oPFI17707"	2490	28070	120	577	546	229	75	77	16	95	95	0	583	581	195	117	119	23	99	98	0	1.077	1.015	1.035	0.915	2.057	1.053	0.862	120	592	968	935	0.107	502	466	471	464	0
1	9	21	"PFBL B0154"	"oPFBLOB0154"	2680	28070	120	554	534	227	77	80	19	96	94	0	5986	5388	2116	120	121	17	100	99	0	0.081	0.087	0.087	0.083	1.625	0.086	0.882	120	546	6343	5725	-3.620	477	5866	457	5268	0
1	10	21	"PFM60520"	"oPFM60520"	2870	28060	120	402	407	110	77	79	17	100	99	0	391	395	99	120	121	19	100	100	0	1.199	1.200	1.231	1.208	1.491	1.198	0.817	120	373	596	605	0.262	325	271	330	275	0
1	11	21	"PFBL B0158"	"oPFBLOB0158"	3050	28060	120	150	152	39	75	76	17	95	90	0	1046	1009	344	117	118	17	99	99	0	0.081	0.086	0.087	0.087	2.032	0.075	0.642	120	340	1004	969	-3.631	75	929	77	892	0
1	12	21	"PFI17709"	"oPFI17709"	3240	28060	120	1734	1625	556	75	77	21	100	100	0	1991	1956	709	116	118	16	100	100	0	0.885	0.842	0.848	0.863	1.430	0.822	0.930	120	513	3534	3390	-0.177	1659	1875	1550	1840	0
1	13	21	"PFG0048"	"oPFG0048"	3430	28060	120	1368	1260	407	77	78	16	100	100	0	4241	3961	1286	118	119	17	100	100	0	0.313	0.308	0.308	0.304	1.425	0.295	0.921	120	536	5414	5026	-1.675	1291	4123	1183	3843	0
1	14	21	"PFM60526"	"oPFM60526"	3620	28060	120	1491	1400	429	76	77	15	100	100	0	1244	1230	351	120	121	17	100	100	0	1.259	1.193	1.218	1.171	1.451	1.201	0.907	120	549	2539	2434	0.332	1415	1124	1324	1110	0
1	15	21	"PFM60528"	"oPFM60528"	3810	28060	120	254	256	61	75	76	15	100	98	0	655	625	160	119	120	17	100	100	0	0.334	0.358	0.359	0.353	1.485	0.343	0.860	120	581	715	687	-1.582	179	536	181	506	0
1	16	21	"PFL0111"	"oPFL0111"	4000	28060	110	309	315	77	79	80	19	100	100	0	268	258	62	116	118	18	97	96	0	1.513	1.662	1.676	1.823	1.832	1.657	0.799	80	523	382	378	0.598	230	152	236	142	0
1	17	21	"E598_1c"	"E598_1c"	4200	28040	90	112	114	22	81	83	18	69	36	0	128	130	21	116	117	16	40	21	0	2.583	2.357	1.642	1.821	3.426	1.432	0.061	52	390	43	47	1.369	31	12	33	14	0
1	18	21	"E598_1e"	"E598_1e"	4390	28090	150	84	86	23	78	80	18	25	10	0	108	112	27	114	115	16	18	9	0	-1.000	-4.000	0.636	0.653	3.620	1.120	0.012	156	702	0	6	Error	6	-6	8	-2	-50
1	19	21	"E598_1g"	"E598_1g"	4580	28080	150	77	79	18	76	78	16	17	3	0	101	105	24	112	114	14	15	7	0	-0.091	-0.429	0.852	0.706	3.917	0.161	0.004	156	555	-10	-4	Error	1	-11	3	-7	-50
1	20	21	"E598_1i"	"E598_1i"	4770	28070	110	165	167	31	78	79	16	100	100	0	529	532	95	114	117	26	100	100	0	0.210	0.213	0.201	0.207	1.521	0.196	0.704	80	444	502	507	-2.254	87	415	89	418	0
1	21	21	"F48446_9a"	"F48446_9a"	5000	28070	150	87	91	23	80	82	17	33	16	0	121	121	21	115	117	23	19	2	0	1.167	1.833	1.100	1.047	4.237	0.704	0.013	156	579	13	17	0.222	7	6	11	6	-50
1	22	21	"F48446_9c"	"F48446_9c"	5150	28080	150	83	85	19	77	80	26	16	3	0	106	110	22	115	119	40	2	0	0	-0.667	-1.600	0.758	0.802	3.384	0.418	0.292	156	730	-3	3	Error	6	-9	8	-5	-50
1	1	22	"I12861_2g"	"I12861_2g"	1150	28250	120	160	162	39	67	68	13	99	95	0	211	212	48	113	116	18	95	91	0	0.949	0.960	0.965	0.984	1.706	0.900	0.648	120	632	191	194	-0.076	93	98	95	99	0
1	2	22	"I12861_2i"	"I12861_2i"	1350	28250	120	353	345	109	71	71	14	100	99	0	335	333	84	114	116	17	99	98	0	1.276	1.251	1.275	1.236	1.622	1.284	0.830	120	570	503	493	0.352	282	221	274	219	0
1	3	22	"J512_2a"	"J512_2a"	1510	28320	150	72	74	17	70	71	14	17	7	0	110	112	19	113	115	18	15	3	0	-0.667	-4.000	0.607	0.710	3.554	18.704	0.001	156	940	-1	3	Error	2	-3	4	-1	-50
1	4	22	"J512_2c"	"J512_2c"	1720	28250	150	78	79	17	72	73	15	26	11	0	105	106	25	114	116	20	13	4	0	-0.667	-0.875	0.536	0.716	3.872	0.062	0.001	156	864	-3	-1	Error	6	-9	7	-8	-50
1	5	22	"J512_2e"	"J512_2e"	1930	28260	150	74	75	16	72	74	20	13	1	0	101	102	25	114	115	19	10	1	0	-0.154	-0.250	0.500	0.509	3.560	0.670	0.059	156	906	-11	-9	Error	2	-13	3	-12	-50
1	6	22	"J512_2g"	"J512_2g"	2180	28260	150	78	81	20	71	75	27	16	3	0	109	112	23	114	116	24	8	1	0	-1.400	-5.000	0.801	1.023	3.962	0.933	0.049	156	824	2	8	Error	7	-5	10	-2	-50
1	7	22	"M40872_8a"	"M40872_8a"	2330	28290	150	72	74	15	72	75	24	5	0	0	108	109	23	114	117	23	10	2	0	0.000	-0.400	0.571	0.623	3.504	1.752	0.130	156	769	-6	-3	Error	0	-6	2	-5	-50
1	8	22	"M40872_8c"	"M40872_8c"	2490	28300	150	76	84	52	71	74	18	25	8	0	112	111	26	115	119	57	1	0	0	-1.667	-3.250	0.884	0.880	4.062	0.163	0.077	156	808	2	9	Error	5	-3	13	-4	-50
1	9	22	"M40872_8e"	"M40872_8e"	2680	28280	150	78	80	16	74	77	18	21	5	0	105	105	18	115	120	57	0	0	0	-0.400	-0.600	0.600	0.692	4.325	0.128	0.169	156	816	-6	-4	Error	4	-10	6	-10	-50
1	10	22	"M40872_8g"	"M40872_8g"	2880	28280	150	82	83	20	74	76	17	33	11	0	112	109	20	114	116	17	12	2	0	-4.000	-1.800	1.029	1.034	3.808	0.634	0.006	156	789	6	4	Error	8	-2	9	-5	-50
1	11	22	"M40872_8i"	"M40872_8i"	3040	28250	150	87	87	19	72	74	15	48	17	0	115	116	25	113	116	18	25	7	0	7.500	5.000	0.800	0.846	4.452	0.512	0.043	156	767	17	18	2.907	15	2	15	3	-50
1	12	22	"EMPTY"	"EMPTY"	3250	28250	110	138	137	37	72	73	14	88	78	0	169	177	63	114	115	17	78	65	0	1.200	1.032	0.840	0.926	2.426	0.690	0.406	80	539	121	128	0.263	66	55	65	63	0
1	13	22	"EMPTY"	"EMPTY"	3440	28250	100	224	249	103	73	75	16	98	98	0	255	273	107	116	117	19	97	92	0	1.086	1.121	1.096	1.184	1.740	1.049	0.787	80	480	290	333	0.119	151	139	176	157	0
1	14	22	"EMPTY"	"EMPTY"	3620	28250	90	476	488	186	77	81	34	100	100	0	421	459	205	118	121	38	100	96	0	1.317	1.205	1.224	1.345	1.617	1.115	0.859	52	392	702	752	0.397	399	303	411	341	0
1	15	22	"EMPTY"	"EMPTY"	3820	28260	90	318	308	78	72	73	15	100	100	0	318	313	109	115	117	24	94	94	0	1.212	1.192	1.162	1.328	1.782	1.078	0.741	52	400	449	434	0.277	246	203	236	198	0
1	16	22	"EMPTY"	"EMPTY"	4000	28260	100	301	317	176	71	72	14	100	97	0	297	377	240	115	116	21	92	90	0	1.264	0.939	0.907	1.037	1.969	0.811	0.834	80	510	412	508	0.338	230	182	246	262	0
1	17	22	"EMPTY"	"EMPTY"	4200	28260	100	203	194	75	74	76	16	96	88	0	201	217	84	114	116	18	88	76	0	1.483	1.165	1.077	1.048	2.766	1.041	0.545	80	532	216	223	0.568	129	87	120	103	0
1	18	22	"EMPTY"	"EMPTY"	4390	28260	90	205	211	45	74	74	15	100	100	0	212	219	56	114	115	17	100	90	0	1.337	1.305	1.247	1.456	2.173	1.200	0.464	52	352	229	242	0.419	131	98	137	105	0
1	19	22	"EMPTY"	"EMPTY"	4590	28270	150	71	71	13	72	74	14	10	2	0	112	114	16	113	114	14	16	5	0	1.000	-1.000	0.900	0.936	3.606	2.095	0.002	156	768	-2	0	0.000	-1	-1	-1	1	-50
1	20	22	"EMPTY"	"EMPTY"	4760	28230	150	75	76	16	74	75	14	17	5	0	111	113	17	112	114	16	18	2	0	-1.000	2.000	0.983	1.004	2.951	0.321	0.005	156	670	0	3	Error	1	-1	2	1	-50
1	21	22	"EMPTY"	"EMPTY"	4960	28270	150	72	74	14	75	76	14	13	3	0	114	114	14	112	114	16	16	1	0	-1.500	-0.500	1.000	1.038	3.440	0.199	0.004	156	767	-1	1	Error	-3	2	-1	2	-50
1	22	22	"EMPTY"	"EMPTY"	5150	28270	150	73	75	15	73	75	15	18	5	0	117	116	14	114	115	15	14	3	0	0.000	1.000	1.038	1.051	3.525	0.498	0.004	156	875	3	4	Error	0	3	2	2	-50
2	1	1	"PFA0116"	"A23157_2"	5810	24400	160	750	706	337	77	79	22	99	96	0	700	649	267	119	121	16	99	98	0	1.158	1.187	1.186	1.126	1.623	1.217	0.912	208	953	1254	1159	0.212	673	581	629	530	0
2	2	1	"PFA0048"	"A14801_13"	5990	24400	160	458	469	169	81	84	26	99	98	0	973	983	372	122	124	18	100	100	0	0.443	0.451	0.446	0.451	1.536	0.425	0.873	208	653	1228	1249	-1.175	377	851	388	861	0
2	3	1	"PFA0211"	"A8109_3"	6180	24410	160	1957	1861	1073	81	84	19	100	99	0	1382	1320	648	123	124	19	99	99	0	1.490	1.487	1.482	1.364	1.864	1.577	0.900	208	652	3135	2977	0.575	1876	1259	1780	1197	0
2	4	1	"PFA0021"	"A11962_3"	6370	24410	160	149	152	37	79	81	18	94	83	0	235	241	49	123	125	18	98	97	0	0.625	0.619	0.591	0.593	2.039	0.560	0.479	208	648	182	191	-0.678	70	112	73	118	0
2	5	1	"PFA0164"	"A3310_6"	6560	24410	160	546	533	155	80	82	19	100	99	0	471	472	112	124	126	19	100	100	0	1.343	1.302	1.316	1.283	1.462	1.332	0.897	208	634	813	801	0.425	466	347	453	348	0
2	6	1	"PFA0033"	"A13725_2"	6750	24410	160	479	457	138	81	83	29	99	98	0	572	553	151	124	126	17	100	99	0	0.888	0.876	0.855	0.867	1.553	0.878	0.872	208	646	846	805	-0.171	398	448	376	429	0
2	7	1	"PFB0041"	"B180"	6920	24410	150	575	593	207	81	85	31	100	100	0	718	743	240	125	127	18	100	100	0	0.833	0.828	0.825	0.828	1.291	0.808	0.875	156	621	1087	1130	-0.264	494	593	512	618	0
2	8	1	"PFB0043"	"B186"	7130	24410	150	562	554	156	82	86	19	100	100	0	586	593	142	127	128	19	100	100	0	1.046	1.013	1.016	0.998	1.288	0.987	0.869	156	631	939	938	0.065	480	459	472	466	0
2	9	1	"PFB0048"	"B197"	7320	24410	160	885	841	301	85	87	19	100	100	0	932	891	314	127	129	18	100	99	0	0.994	0.990	1.013	1.015	1.597	0.978	0.907	208	646	1605	1520	-0.009	800	805	756	764	0
2	10	1	"PFB0056"	"B218"	7510	24410	160	31952	31551	15034	87	89	22	100	100	0	13885	13202	6047	128	130	18	100	99	0	2.316	2.407	2.506	2.477	1.811	2.501	0.921	208	628	45622	44538	1.212	31865	13757	31464	13074	0
2	11	1	"PFB0059"	"B241"	7690	24410	160	251	252	59	86	88	21	99	99	0	228	233	50	130	133	20	98	92	0	1.684	1.612	1.616	1.649	1.811	1.669	0.607	208	688	263	269	0.752	165	98	166	103	0
2	12	1	"PFB0069"	"B270"	7890	24410	150	513	518	145	82	84	18	100	100	0	387	399	119	130	134	22	100	99	0	1.677	1.621	1.699	1.640	1.348	1.595	0.784	156	621	688	705	0.746	431	257	436	269	0
2	13	1	"PFB0161"	"B471"	8080	24400	150	816	769	273	79	81	18	100	99	0	784	745	240	129	133	22	98	98	0	1.125	1.120	1.123	1.153	1.492	1.081	0.884	156	650	1392	1306	0.170	737	655	690	616	0
2	14	1	"PFB0183"	"B508"	8270	24400	150	628	618	177	76	78	17	100	100	0	408	406	96	128	129	18	98	98	0	1.971	1.950	1.957	1.985	1.412	1.937	0.861	156	648	832	820	0.979	552	280	542	278	0
2	15	1	"PFB0185"	"B511"	8460	24410	150	326	324	58	75	77	21	100	100	0	493	490	95	124	125	17	100	100	0	0.680	0.680	0.686	0.684	1.341	0.650	0.848	156	618	620	615	-0.556	251	369	249	366	0
2	16	1	"PFB0199"	"B537"	8650	24400	150	1144	1127	445	76	79	21	100	100	0	660	656	224	124	125	19	99	99	0	1.993	1.976	1.996	1.950	1.360	1.979	0.859	156	668	1604	1583	0.995	1068	536	1051	532	0
2	17	1	"PFB0205"	"B549"	8840	24400	150	774	751	150	78	81	20	100	100	0	978	937	196	124	127	26	100	100	0	0.815	0.828	0.812	0.835	1.254	0.793	0.922	156	705	1550	1486	-0.295	696	854	673	813	0
2	18	1	"PFB0211"	"B556"	9030	24400	150	9855	8720	3445	79	82	21	100	100	0	8675	7940	2975	123	130	47	100	100	0	1.143	1.105	1.094	1.087	1.244	1.074	0.938	156	695	18328	16458	0.193	9776	8552	8641	7817	0
2	19	1	"PFC0047"	"C187"	9230	24410	160	1170	1169	523	77	83	32	99	96	0	1411	1337	524	125	133	46	99	98	0	0.850	0.901	0.910	0.844	1.884	0.919	0.906	208	740	2379	2304	-0.235	1093	1286	1092	1212	0
2	20	1	"PFC0049"	"C191"	9420	24410	150	698	678	240	74	76	19	100	100	0	934	932	317	122	122	14	100	100	0	0.768	0.746	0.769	0.747	1.285	0.736	0.889	156	602	1436	1414	-0.380	624	812	604	810	0
2	21	1	"PFC0053"	"C199"	9610	24410	160	817	743	279	78	81	23	100	100	0	460	474	135	121	122	18	100	100	0	2.180	1.884	2.060	1.768	1.716	1.986	0.819	208	701	1078	1018	1.124	739	339	665	353	0
2	22	1	"PFC0064"	"C230"	9800	24400	140	183	186	41	84	89	26	97	91	0	193	198	43	122	124	20	95	82	0	1.394	1.342	1.443	1.443	2.081	1.074	0.493	156	749	170	178	0.480	99	71	102	76	0
2	1	2	"PFC0067"	"C234"	5810	24580	150	1154	1142	243	80	82	19	100	100	0	1531	1504	336	119	122	18	100	100	0	0.761	0.767	0.759	0.774	1.258	0.741	0.933	156	589	2486	2447	-0.395	1074	1412	1062	1385	0
2	2	2	"PFC0074"	"C249"	5990	24580	150	418	422	122	93	96	24	100	100	0	329	349	110	130	134	27	100	100	0	1.633	1.502	1.577	1.550	1.410	1.318	0.712	156	329	524	548	0.708	325	199	329	219	0
2	3	2	"PFK0421"	"Kn479_3"	6190	24580	150	968	957	248	97	103	29	100	100	0	514	513	102	135	140	30	100	100	0	2.298	2.275	2.266	2.258	1.256	2.308	0.874	156	330	1250	1238	1.200	871	379	860	378	0
2	4	2	"PFK0499"	"Kn722_1"	6380	24590	140	263	283	82	102	119	46	100	95	0	374	391	103	143	151	41	100	98	0	0.697	0.730	0.722	0.725	1.481	0.655	0.665	156	292	392	429	-0.521	161	231	181	248	0
2	5	2	"PFK0529"	"Kn862_1"	6570	24580	150	804	756	284	94	108	48	100	100	0	1548	1518	579	136	146	42	100	100	0	0.503	0.479	0.477	0.476	1.302	0.455	0.888	156	263	2122	2044	-0.992	710	1412	662	1382	0
2	6	2	"PFK0159"	"Kn1106_2"	6750	24580	150	189	192	44	81	84	39	96	78	0	169	171	32	124	126	20	80	53	0	2.400	2.362	2.135	2.365	2.026	2.776	0.362	156	289	153	158	1.263	108	45	111	47	-50
2	7	2	"PFK0179"	"Kn1255_4"	6950	24580	150	1869	1921	692	83	87	36	100	100	0	2002	2028	664	125	126	18	100	100	0	0.952	0.966	0.950	0.958	1.293	0.948	0.925	156	394	3663	3741	-0.072	1786	1877	1838	1903	0
2	8	2	"PFK0266"	"Kn2144_2"	7150	24590	150	305	323	85	85	87	19	100	100	0	810	805	202	127	127	19	100	100	0	0.322	0.351	0.338	0.345	1.355	0.343	0.863	156	324	903	916	-1.634	220	683	238	678	0
2	9	2	"PFK1250"	"Ks8_1"	7330	24590	160	549	553	202	86	89	21	99	99	0	444	442	134	128	131	20	97	95	0	1.465	1.487	1.581	1.460	1.704	1.529	0.850	208	272	779	781	0.551	463	316	467	314	0
2	10	2	"PFK0668"	"Ks13_2"	7520	24590	150	284	290	65	82	86	22	100	100	0	550	556	140	129	131	18	100	100	0	0.480	0.487	0.475	0.493	1.376	0.446	0.806	156	260	623	635	-1.059	202	421	208	427	0
2	11	2	"PFK0833"	"Ks25_5"	7710	24590	150	309	312	77	80	85	23	100	99	0	308	303	68	129	132	21	97	96	0	1.279	1.333	1.337	1.398	1.610	1.265	0.768	156	330	408	406	0.355	229	179	232	174	0
2	12	2	"PFK0849"	"Ks26_17"	7900	24590	150	533	519	145	78	81	21	100	100	0	419	423	105	129	133	20	100	99	0	1.569	1.500	1.471	1.509	1.340	1.525	0.835	156	388	745	735	0.650	455	290	441	294	0
2	13	2	"PFK0898"	"Ks31_1"	8090	24580	150	588	599	169	72	75	17	100	100	0	578	584	139	130	132	20	100	100	0	1.152	1.161	1.169	1.159	1.299	1.130	0.879	156	370	964	981	0.204	516	448	527	454	0
2	14	2	"PFK0968"	"Ks42_6"	8280	24580	150	670	681	189	72	74	16	100	100	0	442	438	99	127	128	17	100	99	0	1.898	1.958	1.899	1.972	1.368	1.902	0.864	156	368	913	920	0.925	598	315	609	311	0
2	15	2	"PFK1224"	"Ks83_19"	8470	24590	140	150	153	34	73	75	17	98	90	0	199	205	44	125	125	15	96	89	0	1.041	1.000	1.049	1.031	1.850	0.859	0.549	156	356	151	160	0.057	77	74	80	80	0
2	16	2	"PFK1246"	"Ks89_2"	8650	24590	150	392	407	106	76	79	20	100	100	0	331	344	72	125	126	20	100	100	0	1.534	1.511	1.518	1.509	1.373	1.537	0.800	156	348	522	550	0.617	316	206	331	219	0
2	17	2	"PFK1245"	"Ks89_10"	8830	24600	150	119	129	56	77	81	20	69	51	0	146	155	60	124	128	22	47	26	0	1.909	1.677	1.476	1.714	3.337	1.083	0.462	156	409	64	83	0.933	42	22	52	31	-50
2	18	2	"PFK1268"	"Ks97_1"	9040	24590	150	243	248	53	77	80	22	100	100	0	452	455	104	123	132	57	100	98	0	0.505	0.515	0.535	0.516	1.429	0.472	0.768	156	433	495	503	-0.987	166	329	171	332	0
2	19	2	"PFK0567"	"Ks101_10"	9230	24590	150	762	728	226	74	77	19	100	100	0	648	627	159	121	129	61	100	99	0	1.306	1.292	1.302	1.268	1.302	1.331	0.874	156	362	1215	1160	0.385	688	527	654	506	0
2	20	2	"PFK0617"	"Ks117_4"	9420	24600	150	198	194	44	75	77	15	99	98	0	215	219	45	117	118	14	97	95	0	1.255	1.167	1.152	1.177	1.755	1.138	0.673	156	329	221	221	0.328	123	98	119	102	0
2	21	2	"PFK0689"	"Ks157_11"	9610	24590	150	232	235	53	89	98	35	99	91	0	3529	3395	879	126	129	23	100	100	0	0.042	0.045	0.043	0.043	1.515	0.038	0.669	156	282	3546	3415	-4.573	143	3403	146	3269	0
2	22	2	"PFK0731"	"Ks186_10"	9800	24590	160	65535	60893	10211	99	108	35	100	100	78	65072	51839	20249	129	134	25	100	100	49	1.008	1.176	1.000	1.383	2.023	1.073	0.863	208	688	130379	112504	0.011	65436	64943	60794	51710	0
2	1	3	"PFK0746"	"Ks202_1"	5810	24770	150	2034	1859	508	77	80	20	100	100	0	1316	1254	308	120	122	18	100	100	0	1.636	1.571	1.579	1.558	1.215	1.615	0.942	156	613	3153	2916	0.710	1957	1196	1782	1134	0
2	2	3	"PFK0750"	"Ks202_4"	6000	24770	150	347	331	117	87	89	22	96	93	0	304	302	102	130	134	25	91	87	0	1.494	1.419	1.450	1.390	1.709	1.383	0.764	156	396	434	416	0.579	260	174	244	172	0
2	3	3	"PFK0747"	"Ks202_10"	6190	24770	150	1696	1644	537	91	96	29	100	100	0	1016	1016	295	133	139	29	100	100	0	1.818	1.759	1.760	1.721	1.292	1.816	0.895	156	403	2488	2436	0.862	1605	883	1553	883	0
2	4	3	"PFK0766"	"Ks212_4"	6380	24760	150	288	310	103	97	112	46	100	96	0	974	1024	280	144	152	40	100	100	0	0.230	0.242	0.224	0.233	1.654	0.208	0.499	156	368	1021	1093	-2.120	191	830	213	880	0
2	5	3	"PFA0029"	"A12706_1"	6580	24770	160	2111	2330	1667	92	104	44	98	96	0	9432	12795	8730	137	148	58	100	100	0	0.217	0.177	0.150	0.159	1.980	0.160	0.760	208	363	11314	14896	-2.203	2019	9295	2238	12658	0
2	6	3	"PFA0034"	"A13725_4"	6760	24770	150	1132	1070	312	80	82	17	100	100	0	1519	1449	365	123	125	20	100	100	0	0.754	0.747	0.740	0.733	1.220	0.747	0.917	156	393	2448	2316	-0.408	1052	1396	990	1326	0
2	7	3	"PFA0036"	"A13725_6"	6950	24770	150	619	611	167	80	82	16	100	100	0	931	918	220	122	124	18	100	100	0	0.666	0.667	0.676	0.659	1.260	0.662	0.901	156	429	1348	1327	-0.586	539	809	531	796	0
2	8	3	"PFA0038"	"A13725_9"	7140	24770	150	794	788	170	80	81	16	100	100	0	605	606	109	123	125	17	100	100	0	1.481	1.466	1.469	1.457	1.281	1.493	0.864	156	358	1196	1191	0.567	714	482	708	483	0
2	9	3	"PFA0041"	"A14195_3"	7320	24770	150	111	111	26	77	79	18	65	45	0	140	142	23	123	125	18	46	21	0	2.000	1.789	1.321	1.363	3.488	1.916	0.079	156	386	51	53	1.000	34	17	34	19	-50
2	10	3	"PFA0043"	"A14263_1"	7520	24770	150	438	461	117	75	77	18	100	100	0	688	703	168	124	127	20	100	100	0	0.644	0.667	0.672	0.665	1.283	0.634	0.857	156	433	927	965	-0.636	363	564	386	579	0
2	11	3	"PFA0063"	"A14801_9"	7680	24770	150	119	118	33	73	78	22	73	50	0	163	161	33	131	134	22	57	37	0	1.438	1.500	1.200	1.220	2.522	1.218	0.330	156	456	78	75	0.524	46	32	45	30	-50
2	12	3	"PFA0065"	"A15774_2"	7900	24770	140	239	244	53	69	73	21	100	100	0	242	245	37	137	140	22	100	97	0	1.619	1.620	1.694	1.647	1.561	1.611	0.675	156	447	275	283	0.695	170	105	175	108	0
2	13	3	"PFA0067"	"A16096_5"	8090	24770	150	170	170	30	66	68	14	100	100	0	223	222	40	135	136	19	94	89	0	1.182	1.195	1.177	1.310	1.892	1.027	0.572	156	400	192	191	0.241	104	88	104	87	0
2	14	3	"PFA0071"	"A16972_1"	8270	24770	150	105	109	27	67	68	14	88	64	0	137	138	22	129	129	15	35	16	0	4.750	4.667	2.360	2.525	3.304	3.195	0.075	156	408	46	51	2.248	38	8	42	9	-50
2	15	3	"PFA0073"	"A1700_2"	8460	24770	150	99	102	31	67	68	13	73	60	0	126	130	30	125	125	13	32	17	0	32.000	7.000	1.600	1.754	3.227	1.838	0.128	156	409	33	40	5.000	32	1	35	5	-50
2	16	3	"PFA0076"	"A1700_6"	8660	24770	150	564	548	129	67	69	15	100	100	0	368	370	85	121	122	15	100	100	0	2.012	1.932	1.948	1.987	1.335	1.872	0.852	156	382	744	730	1.009	497	247	481	249	0
2	17	3	"PFA0109"	"A22053_4"	8840	24770	150	165	167	41	69	71	15	100	98	0	262	269	56	119	120	14	100	100	0	0.671	0.653	0.658	0.645	1.620	0.612	0.660	156	444	239	248	-0.575	96	143	98	150	0
2	18	3	"PFA0112"	"A23157_12"	9040	24770	150	698	680	227	70	72	14	100	100	0	755	736	236	118	118	13	100	100	0	0.986	0.987	0.973	0.994	1.353	0.936	0.883	156	475	1265	1228	-0.021	628	637	610	618	0
2	19	3	"PFA0114"	"A23157_18"	9240	24770	150	1774	1864	492	73	75	14	100	100	0	1341	1383	314	115	116	14	100	100	0	1.387	1.412	1.406	1.403	1.209	1.405	0.918	156	443	2927	3059	0.472	1701	1226	1791	1268	0
2	20	3	"PFA0117"	"A23157_8"	9430	24780	150	154	160	43	76	79	18	97	92	0	193	193	35	114	116	15	96	91	0	0.987	1.063	0.985	1.088	2.021	1.092	0.486	156	431	157	163	-0.018	78	79	84	79	0
2	21	3	"PFA0123"	"A24704_11"	9620	24770	160	414	409	118	83	93	36	100	98	0	374	370	101	115	120	21	99	97	0	1.278	1.278	1.299	1.323	1.506	1.283	0.846	208	419	590	581	0.354	331	259	326	255	0
2	22	3	"PFA0126"	"A24704_6"	9790	24780	150	159	162	37	88	97	36	86	49	0	174	178	29	118	123	23	89	64	0	1.268	1.233	1.179	1.223	2.447	1.756	0.388	156	574	127	134	0.342	71	56	74	60	-50
2	1	4	"PFA0154"	"A3310_10"	5800	24920	150	117	120	34	75	78	17	78	57	0	152	155	33	119	122	18	66	44	0	1.273	1.250	1.169	1.192	3.043	1.291	0.230	156	713	75	81	0.348	42	33	45	36	-50
2	2	4	"PFA0156"	"A3310_15"	6000	24950	150	792	788	156	80	83	20	100	100	0	478	495	109	123	126	20	100	100	0	2.006	1.903	1.910	1.932	1.296	1.859	0.883	156	440	1067	1080	1.004	712	355	708	372	0
2	3	4	"PFA0159"	"A3310_22"	6200	24950	150	316	315	74	81	85	26	100	99	0	466	461	103	122	124	21	100	100	0	0.683	0.690	0.700	0.690	1.373	0.682	0.868	156	437	579	573	-0.550	235	344	234	339	0
2	4	4	"PFA0162"	"A3310_32"	6390	24950	150	1220	1191	316	82	87	32	100	100	0	846	835	188	125	133	49	100	100	0	1.578	1.562	1.569	1.549	1.237	1.580	0.902	156	419	1859	1819	0.658	1138	721	1109	710	0
2	5	4	"PFA0165"	"A3310_7"	6580	24950	150	390	414	106	82	87	28	100	100	0	419	457	136	123	134	55	100	99	0	1.041	0.994	1.048	1.023	1.327	0.909	0.811	156	362	604	666	0.057	308	296	332	334	0
2	6	4	"PFA0168"	"A3920_1"	6760	24970	150	109	112	30	77	81	20	62	41	0	138	140	24	120	124	27	34	10	0	1.778	1.750	1.600	1.629	3.623	1.711	0.126	156	389	50	55	0.830	32	18	35	20	-50
2	7	4	"PFC0075"	"C25"	6960	24960	150	104	111	35	76	78	16	62	43	0	140	145	31	118	120	17	58	28	0	1.273	1.296	1.250	1.230	3.147	1.100	0.238	156	425	50	62	0.348	28	22	35	27	-50
2	8	4	"PFC0079"	"C258"	7130	24950	150	230	234	43	74	76	16	100	100	0	238	239	37	119	120	16	100	100	0	1.311	1.333	1.366	1.348	1.460	1.275	0.710	156	445	275	280	0.391	156	119	160	120	0
2	9	4	"PFC0082"	"C269"	7340	24960	150	446	433	113	72	75	18	100	100	0	325	324	75	120	122	19	100	100	0	1.824	1.770	1.766	1.796	1.391	1.780	0.859	156	570	579	565	0.867	374	205	361	204	0
2	10	4	"PFC0085"	"C273"	7520	24970	80	125	130	34	77	80	20	84	67	0	144	171	115	125	128	21	48	25	0	2.526	1.152	1.349	1.327	2.535	0.287	0.208	52	291	67	99	1.337	48	19	53	46	0
2	11	4	"PFC0087"	"C277"	7710	24960	150	428	448	121	70	74	20	100	100	0	611	618	154	137	141	25	100	100	0	0.755	0.786	0.767	0.790	1.295	0.769	0.866	156	516	832	859	-0.405	358	474	378	481	0
2	12	4	"PFC0090"	"C285"	7900	24960	150	351	354	80	67	71	19	100	100	0	583	586	122	159	159	24	100	100	0	0.670	0.672	0.699	0.674	1.341	0.643	0.833	156	490	708	714	-0.578	284	424	287	427	0
2	13	4	"PFC0107"	"C321"	8090	24960	140	249	254	50	66	67	14	100	100	0	276	279	48	152	153	23	100	96	0	1.476	1.480	1.486	1.551	1.499	1.435	0.715	156	445	307	315	0.562	183	124	188	127	0
2	14	4	"PFC0110"	"C332"	8280	24960	150	645	654	128	64	65	11	100	100	0	360	361	64	133	134	16	100	100	0	2.559	2.588	2.601	2.646	1.376	2.655	0.824	156	426	808	818	1.356	581	227	590	228	0
2	15	4	"PFC0112"	"C337"	8480	24960	140	211	213	40	65	66	12	100	100	0	184	185	26	127	127	13	97	90	0	2.561	2.552	2.552	2.744	1.765	2.661	0.605	156	420	203	206	1.357	146	57	148	58	0
2	16	4	"PFC0114"	"C344"	8660	24960	150	236	238	43	67	69	13	100	100	0	206	208	37	124	124	14	99	95	0	2.061	2.036	1.995	2.233	1.814	2.034	0.654	156	499	251	255	1.043	169	82	171	84	0
2	17	4	"PFC0116"	"C35"	8860	24960	110	123	123	26	68	70	13	95	87	0	155	157	24	122	123	14	75	57	0	1.667	1.571	1.464	1.778	3.016	1.537	0.216	80	413	88	90	0.737	55	33	55	35	0
2	18	4	"PFC0119"	"C354"	9040	24960	140	245	251	45	68	70	19	100	100	0	315	328	95	120	124	56	100	94	0	0.908	0.880	0.926	0.917	1.440	0.750	0.722	156	495	372	391	-0.140	177	195	183	208	0
2	19	4	"PFC0135"	"C394"	9240	24970	150	510	504	116	72	75	21	100	99	0	355	357	59	119	124	57	100	99	0	1.856	1.815	1.796	1.782	1.452	1.925	0.850	156	495	674	670	0.892	438	236	432	238	0
2	20	4	"PFC0138"	"C41"	9440	24960	120	124	128	27	76	79	18	90	68	0	157	157	23	114	117	17	86	60	0	1.116	1.209	1.219	1.285	2.515	1.337	0.346	120	489	91	95	0.159	48	43	52	43	0
2	21	4	"PFC0140"	"C413"	9650	24980	80	150	150	37	80	88	56	63	13	0	180	178	32	111	128	140	0	0	0	1.014	1.045	1.069	0.956	2.265	2.181	0.236	52	257	139	137	0.021	70	69	70	67	0
2	22	4	"PFC0142"	"C417"	9800	24960	150	733	729	190	77	81	36	100	100	0	497	500	125	111	119	86	99	96	0	1.699	1.676	1.729	1.691	1.336	1.599	0.721	156	702	1042	1041	0.765	656	386	652	389	0
2	1	5	"PFC0144"	"C419"	5810	25140	140	688	677	130	79	145	615	48	0	0	411	417	90	122	435	2754	0	0	0	2.107	2.027	2.077	2.066	1.265	2.022	0.882	156	680	898	893	1.075	609	289	598	295	0
2	2	5	"PFC0147"	"C423"	6000	25140	150	554	566	165	79	82	19	100	100	0	673	681	174	118	121	19	100	100	0	0.856	0.865	0.876	0.854	1.247	0.853	0.876	156	451	1030	1050	-0.225	475	555	487	563	0
2	3	5	"PFC0161"	"C449"	6180	25150	150	107	108	28	78	81	25	55	21	0	143	146	24	117	119	19	57	35	0	1.115	1.034	1.098	1.081	2.906	1.374	0.292	156	434	55	59	0.158	29	26	30	29	-50
2	4	5	"PFC0163"	"C453"	6380	25140	150	206	212	49	77	80	24	100	98	0	232	237	45	117	121	43	97	76	0	1.122	1.125	1.157	1.126	1.574	1.118	0.699	156	445	244	255	0.166	129	115	135	120	0
2	5	5	"PFC0165"	"C46"	6570	25140	140	300	304	70	78	81	20	100	100	0	1259	1297	374	116	122	49	100	100	0	0.194	0.191	0.196	0.192	1.334	0.170	0.830	156	387	1365	1407	-2.364	222	1143	226	1181	0
2	6	5	"PFC0168"	"C472"	6760	25140	150	765	753	164	78	82	21	100	100	0	512	522	112	116	121	27	100	100	0	1.735	1.663	1.650	1.671	1.285	1.661	0.868	156	415	1083	1081	0.795	687	396	675	406	0
2	7	5	"PFC0171"	"C489"	6960	25140	150	260	259	47	76	78	18	100	100	0	306	307	48	115	117	18	100	99	0	0.963	0.953	0.933	0.954	1.420	0.939	0.793	156	488	375	375	-0.054	184	191	183	192	0
2	8	5	"PFC0174"	"C492"	7150	25150	110	124	123	25	72	75	17	90	71	0	149	151	29	113	114	16	72	52	0	1.444	1.342	1.222	1.328	2.883	1.326	0.216	80	384	88	89	0.531	52	36	51	38	0
2	9	5	"PFD0418"	"D49176_20"	7330	25140	150	858	845	166	70	74	18	100	100	0	705	708	139	116	118	18	100	100	0	1.338	1.309	1.316	1.316	1.300	1.314	0.883	156	556	1377	1367	0.420	788	589	775	592	0
2	10	5	"PFD0422"	"D49176_29"	7540	25150	100	129	131	30	69	74	20	88	78	0	163	163	24	125	126	17	76	58	0	1.579	1.632	1.553	1.578	2.773	2.029	0.205	80	375	98	100	0.659	60	38	62	38	0
2	11	5	"PFD0425"	"D49176_32"	7710	25150	150	215	219	53	68	73	37	98	94	0	342	346	72	137	147	68	98	85	0	0.717	0.722	0.750	0.717	1.481	0.687	0.810	156	401	352	360	-0.480	147	205	151	209	0
2	12	5	"PFD0428"	"D49176_37"	7870	25160	150	127	124	42	67	72	36	70	32	0	169	174	33	161	166	64	5	0	0	7.500	4.385	2.060	2.350	4.118	0.592	0.327	156	432	68	70	2.907	60	8	57	13	-50
2	13	5	"PFD0431"	"D49176_44"	8100	25150	140	700	686	133	66	68	15	100	100	0	570	570	97	153	153	22	100	100	0	1.520	1.487	1.518	1.489	1.262	1.504	0.900	156	469	1051	1037	0.604	634	417	620	417	0
2	14	5	"PFD0436"	"D49176_6"	8290	25150	150	1971	1923	332	66	68	27	100	100	0	2204	2175	294	133	135	22	100	100	0	0.920	0.909	0.926	0.902	1.197	0.919	0.937	156	402	3976	3899	-0.121	1905	2071	1857	2042	0
2	15	5	"PFD0454"	"D51731_2"	8470	25150	150	181	183	36	66	69	27	100	95	0	264	261	44	127	128	20	99	98	0	0.839	0.873	0.866	0.880	1.611	0.842	0.635	156	406	252	251	-0.253	115	137	117	134	0
2	16	5	"PFD0463"	"D53677_1"	8660	25150	150	159	166	42	68	71	15	98	96	0	215	217	44	127	127	15	94	92	0	1.034	1.089	1.094	1.118	1.851	1.017	0.622	156	518	179	188	0.048	91	88	98	90	0
2	17	5	"PFD0467"	"D53677_8"	8860	25150	130	120	122	23	69	73	19	91	75	0	158	159	28	130	132	20	60	32	0	1.821	1.828	1.621	1.692	2.611	1.478	0.230	120	540	79	82	0.865	51	28	53	29	0
2	18	5	"PFD0471"	"D54177_1"	9030	25150	150	151	156	33	68	72	23	98	91	0	203	208	37	132	138	55	68	16	0	1.169	1.158	1.168	1.203	1.922	0.576	0.361	156	541	154	164	0.225	83	71	88	76	0
2	19	5	"PFD0474"	"D54346_3"	9230	25150	140	532	519	96	70	75	24	100	100	0	403	403	65	128	132	55	100	100	0	1.680	1.633	1.669	1.638	1.304	1.576	0.770	156	535	737	724	0.748	462	275	449	275	0
2	20	5	"PFD0478"	"D56259_1"	9420	25150	140	1128	1073	281	72	74	16	100	100	0	538	542	129	117	118	16	100	100	0	2.508	2.355	2.455	2.361	1.391	2.413	0.877	156	479	1477	1426	1.327	1056	421	1001	425	0
2	21	5	"PFD0512"	"D6287_18"	9610	25160	140	144	148	31	74	78	42	86	29	0	181	183	37	112	121	105	21	0	0	1.014	1.042	1.038	1.118	2.256	1.009	0.461	156	461	139	145	0.021	70	69	74	71	0
2	22	5	"PFD0515"	"D6287_22"	9800	25150	150	321	323	80	73	76	36	100	98	0	624	636	171	111	118	88	100	98	0	0.483	0.476	0.482	0.479	1.342	0.435	0.825	156	668	761	775	-1.049	248	513	250	525	0
2	1	6	"PFD0519"	"D6287_3"	5810	25330	150	155	154	33	81	82	17	96	87	0	196	200	39	120	121	17	98	90	0	0.974	0.913	0.933	0.921	2.194	0.863	0.466	156	657	150	153	-0.038	74	76	73	80	0
2	2	6	"PFD0521"	"D6287_31"	6000	25330	150	948	951	270	80	82	16	100	100	0	577	593	131	118	120	18	100	100	0	1.891	1.834	1.799	1.797	1.346	1.932	0.878	156	379	1327	1346	0.919	868	459	871	475	0
2	3	6	"PFD0525"	"D6287_49"	6190	25330	150	692	668	176	76	77	15	100	100	0	1237	1240	295	114	116	17	100	100	0	0.549	0.526	0.533	0.518	1.251	0.516	0.909	156	382	1739	1718	-0.866	616	1123	592	1126	0
2	4	6	"PFD0527"	"D6287_53"	6380	25330	140	314	312	82	75	76	14	100	98	0	288	284	67	111	112	14	96	96	0	1.350	1.370	1.334	1.376	1.489	1.395	0.772	156	384	416	410	0.433	239	177	237	173	0
2	5	6	"PFD0563"	"D65980_2"	6570	25330	140	161	160	31	77	78	16	99	95	0	252	255	45	111	114	20	100	100	0	0.596	0.576	0.612	0.558	1.689	0.540	0.614	156	375	225	227	-0.747	84	141	83	144	0
2	6	6	"PFD0569"	"D6681_10"	6750	25330	150	107	111	29	78	82	20	62	32	0	135	134	25	113	117	26	40	10	0	1.318	1.571	1.137	1.203	3.451	1.363	0.114	156	415	51	54	0.399	29	22	33	21	-50
2	7	6	"PFD0572"	"D6681_3"	6950	25340	140	177	181	36	75	79	20	99	96	0	214	212	41	112	114	18	98	93	0	1.000	1.060	1.081	1.114	1.851	1.037	0.610	156	444	204	206	0.000	102	102	106	100	0
2	8	6	"PFD0575"	"D66953_1"	7140	25330	140	168	181	59	70	73	18	98	94	0	198	199	53	110	110	15	93	85	0	1.114	1.247	1.295	1.350	2.053	1.144	0.680	156	430	186	200	0.155	98	88	111	89	0
2	9	6	"PFD0579"	"D7726_1"	7320	25330	150	431	433	73	71	82	58	100	100	0	299	310	62	113	120	48	98	96	0	1.935	1.838	1.947	1.904	1.456	1.785	0.806	156	486	546	559	0.953	360	186	362	197	0
2	10	6	"PFD0583"	"D8137_1"	7510	25330	150	953	926	170	70	86	67	100	100	0	1011	989	173	119	133	67	100	100	0	0.990	0.984	0.995	0.988	1.244	0.964	0.914	156	493	1775	1726	-0.015	883	892	856	870	0
2	11	6	"PFE0587"	"E6125_5"	7700	25330	140	207	206	44	66	70	38	97	92	0	297	302	52	125	135	72	98	73	0	0.820	0.791	0.817	0.773	1.515	0.752	0.770	156	348	313	317	-0.287	141	172	140	177	0
2	12	6	"PFE0589"	"E6662_1"	7880	25330	140	587	584	134	66	70	36	100	100	0	443	451	86	135	143	67	100	98	0	1.692	1.639	1.613	1.651	1.320	1.676	0.866	156	411	829	834	0.758	521	308	518	316	0
2	13	6	"PFE0591"	"E679_1"	8080	25340	140	834	793	197	66	67	13	100	99	0	1716	1677	318	133	136	20	100	100	0	0.485	0.471	0.491	0.449	1.463	0.472	0.930	156	434	2351	2271	-1.043	768	1583	727	1544	0
2	14	6	"PFE0593"	"E679_4"	8260	25330	140	131	134	30	67	70	26	93	70	0	168	172	33	129	130	20	76	49	0	1.641	1.558	1.571	1.527	2.318	1.336	0.378	156	420	103	110	0.715	64	39	67	43	0
2	15	6	"PFE0596"	"E6820_1"	8470	25330	140	872	861	219	68	71	26	100	100	0	675	668	158	127	128	20	100	100	0	1.467	1.466	1.436	1.469	1.321	1.467	0.878	156	450	1352	1334	0.553	804	548	793	541	0
2	16	6	"PFE0601"	"E70_3"	8660	25330	130	170	169	35	69	71	16	100	98	0	193	192	32	127	128	15	90	88	0	1.530	1.538	1.530	1.575	1.729	1.399	0.573	120	461	167	165	0.614	101	66	100	65	0
2	17	6	"PFE0626"	"E8167_12"	8830	25350	90	110	115	29	72	76	22	75	40	0	151	152	26	135	137	19	44	17	0	2.375	2.529	2.171	1.560	2.958	1.615	0.109	52	320	54	60	1.248	38	16	43	17	0
2	18	6	"PFE0628"	"E8167_2"	9030	25340	150	106	111	31	69	74	23	71	38	0	145	146	27	138	140	21	32	12	0	5.286	5.250	2.115	2.173	3.740	5.093	0.015	156	614	44	50	2.402	37	7	42	8	-50
2	19	6	"PFE0632"	"E8314_4"	9240	25350	90	135	136	30	69	76	24	92	67	0	160	163	29	128	132	22	63	32	0	2.063	1.914	1.778	1.896	2.389	1.531	0.190	52	317	98	102	1.044	66	32	67	35	0
2	20	6	"PFE0634"	"E832_1"	9420	25340	140	332	331	66	70	72	17	100	100	0	265	264	43	116	118	17	100	100	0	1.758	1.764	1.754	1.784	1.398	1.807	0.811	156	439	411	409	0.814	262	149	261	148	0
2	21	6	"PFE0638"	"E84_1"	9610	25340	150	606	572	200	70	71	12	100	100	0	1194	1158	388	111	112	14	100	100	0	0.495	0.479	0.483	0.479	1.569	0.467	0.881	156	390	1619	1549	-1.015	536	1083	502	1047	0
2	22	6	"PFE0645"	"E886_1"	9800	25340	140	131	137	39	71	72	12	98	91	0	163	166	29	109	110	13	96	84	0	1.111	1.158	1.082	1.156	2.238	1.295	0.392	156	610	114	123	0.152	60	54	66	57	0
2	1	7	"PFF0003"	"F10044_2"	5810	25520	140	447	447	110	81	83	17	100	100	0	574	581	137	125	126	17	100	100	0	0.815	0.803	0.824	0.801	1.438	0.782	0.860	156	571	815	822	-0.295	366	449	366	456	0
2	2	7	"PFF0005"	"F10154_1"	5990	25510	150	210	211	38	82	84	22	100	100	0	195	199	35	121	122	17	98	90	0	1.730	1.654	1.747	1.794	1.917	1.768	0.475	156	388	202	207	0.791	128	74	129	78	0
2	3	7	"PFF0010"	"F1021_1"	6190	25510	140	1666	1582	319	82	84	22	100	100	0	914	882	169	117	118	17	100	100	0	1.987	1.961	1.969	1.964	1.226	1.975	0.932	156	410	2381	2265	0.991	1584	797	1500	765	0
2	4	7	"PFF0012"	"F1021_3"	6380	25510	140	3758	3530	941	81	82	17	100	100	0	1644	1535	467	111	113	16	99	99	0	2.399	2.422	2.437	2.475	1.286	2.395	0.928	156	375	5210	4873	1.262	3677	1533	3449	1424	0
2	5	7	"PFF0016"	"F10318_1"	6570	25510	150	547	532	144	76	78	16	100	100	0	379	373	85	108	109	14	100	100	0	1.738	1.721	1.733	1.721	1.324	1.705	0.862	156	379	742	721	0.797	471	271	456	265	0
2	6	7	"PFF0020"	"F10626_1"	6760	25520	150	373	375	109	75	78	18	100	99	0	466	460	134	105	108	17	99	99	0	0.825	0.845	0.849	0.868	1.520	0.829	0.862	156	400	659	655	-0.277	298	361	300	355	0
2	7	7	"PFF0043"	"F11007_3"	6940	25520	140	139	140	32	74	77	20	93	76	0	178	181	34	106	108	17	96	90	0	0.903	0.880	0.872	0.866	1.862	0.887	0.555	156	383	137	141	-0.148	65	72	66	75	0
2	8	7	"PFF0046"	"F11089_1"	7130	25520	140	485	494	103	69	70	15	100	100	0	408	404	92	106	106	14	100	100	0	1.377	1.426	1.439	1.473	1.415	1.397	0.830	156	365	718	723	0.462	416	302	425	298	0
2	9	7	"PFF0054"	"F11484_1"	7320	25520	150	491	492	99	71	90	78	100	100	0	424	423	86	111	129	82	99	96	0	1.342	1.349	1.350	1.364	1.283	1.277	0.845	156	462	733	733	0.424	420	313	421	312	0
2	10	7	"PFF0057"	"F1150_5"	7550	25530	150	233	211	96	73	93	79	70	52	0	278	266	96	116	136	83	76	47	0	0.988	0.920	0.945	0.859	2.089	0.955	0.742	156	439	322	288	-0.018	160	162	138	150	-50
2	11	7	"PFF0059"	"F11570_1"	7690	25520	140	982	970	223	70	70	16	100	100	0	579	569	150	119	123	21	98	98	0	1.983	2.000	1.963	2.094	1.405	1.992	0.895	156	380	1372	1350	0.987	912	460	900	450	0
2	12	7	"PFF0063"	"F11624_1"	7900	25520	140	479	472	112	68	69	13	100	100	0	347	337	84	122	124	19	99	97	0	1.827	1.879	1.959	2.012	1.538	1.873	0.818	156	429	636	619	0.869	411	225	404	215	0
2	13	7	"PFF0697"	"F3247_2"	8080	25530	130	123	128	31	67	68	13	97	90	0	169	174	37	122	122	15	82	68	0	1.191	1.173	1.075	1.224	2.298	0.964	0.458	120	379	103	113	0.253	56	47	61	52	0
2	14	7	"PFF0700"	"F32494_1"	8260	25520	140	1874	1832	387	66	67	12	100	100	0	1628	1564	307	122	122	13	100	100	0	1.201	1.225	1.220	1.224	1.262	1.230	0.923	156	457	3314	3208	0.264	1808	1506	1766	1442	0
2	15	7	"PFF0702"	"F3277_1"	8470	25520	140	697	681	196	66	67	12	100	100	0	642	625	177	123	124	14	100	100	0	1.216	1.225	1.216	1.244	1.448	1.218	0.874	156	486	1150	1117	0.282	631	519	615	502	0
2	16	7	"PFF0706"	"F32922_1"	8660	25520	140	250	251	52	67	68	12	100	100	0	393	390	74	123	123	15	100	100	0	0.678	0.689	0.677	0.688	1.409	0.660	0.796	156	446	453	451	-0.561	183	270	184	267	0
2	17	7	"PFF0708"	"F33056_1"	8840	25520	140	1150	1112	220	67	70	16	100	100	0	655	631	129	125	127	20	100	100	0	2.043	2.065	2.095	2.108	1.336	2.078	0.887	156	462	1613	1551	1.031	1083	530	1045	506	0
2	18	7	"PFF0711"	"F33107_1"	9030	25530	150	105	105	24	68	71	17	76	55	0	127	129	22	125	128	22	18	7	0	18.500	9.250	2.063	2.396	3.717	2.674	0.015	156	533	39	41	4.209	37	2	37	4	-50
2	19	7	"PFF0740"	"F34425_1"	9230	25520	150	528	536	114	69	72	18	100	100	0	542	553	97	118	121	20	100	100	0	1.083	1.074	1.084	1.066	1.245	1.068	0.895	156	570	883	902	0.114	459	424	467	435	0
2	20	7	"PFF0742"	"F34449_1"	9430	25520	140	153	154	38	68	70	15	97	92	0	199	198	39	109	110	14	96	91	0	0.944	0.966	0.903	0.976	1.938	0.942	0.628	156	444	175	175	-0.082	85	90	86	89	0
2	21	7	"PFF0744"	"F34605_1"	9600	25520	130	115	117	22	69	70	12	96	88	0	257	263	45	106	108	14	100	100	0	0.305	0.306	0.285	0.284	1.910	0.259	0.527	120	424	197	205	-1.715	46	151	48	157	0
2	22	7	"PFF0749"	"F34859_1"	9800	25520	140	124	127	27	71	72	13	96	85	0	147	148	26	108	109	15	82	63	0	1.359	1.400	1.303	1.384	2.387	1.285	0.397	156	679	92	96	0.443	53	39	56	40	0
2	1	8	"PFF0757"	"F35105_1"	5810	25700	140	371	361	76	79	81	17	100	100	0	273	276	44	119	120	17	100	100	0	1.896	1.796	1.827	1.794	1.444	1.835	0.801	156	624	446	439	0.923	292	154	282	157	0
2	2	8	"PFF0759"	"F35197_1"	5990	25700	150	1603	1575	341	80	82	22	100	100	0	1414	1407	267	118	120	18	100	100	0	1.175	1.160	1.170	1.151	1.185	1.160	0.931	156	441	2819	2784	0.233	1523	1296	1495	1289	0
2	3	8	"PFF0791"	"F35823_1"	6190	25700	140	204	211	48	82	83	22	99	99	0	215	220	57	116	118	17	99	96	0	1.232	1.240	1.344	1.294	1.709	1.108	0.506	156	445	221	233	0.301	122	99	129	104	0
2	4	8	"PFF0796"	"F36083_1"	6380	25700	140	715	690	169	80	81	17	100	100	0	452	445	100	111	113	16	100	100	0	1.862	1.826	1.799	1.846	1.308	1.858	0.901	156	413	976	944	0.897	635	341	610	334	0
2	5	8	"PFF0798"	"F36120_1"	6560	25700	140	341	338	69	74	75	16	100	100	0	308	298	60	104	105	14	99	98	0	1.309	1.361	1.346	1.401	1.413	1.362	0.849	156	425	471	458	0.388	267	204	264	194	0
2	6	8	"PFF0804"	"F36356_4"	6750	25710	150	1104	1092	349	72	74	16	100	100	0	780	762	226	101	102	13	100	100	0	1.520	1.543	1.579	1.539	1.356	1.559	0.913	156	434	1711	1681	0.604	1032	679	1020	661	0
2	7	8	"PFF0808"	"F36374_1"	6950	25710	150	1230	1145	387	72	74	16	100	100	0	762	727	215	103	104	13	100	98	0	1.757	1.720	1.777	1.728	1.447	1.789	0.901	156	403	1817	1697	0.813	1158	659	1073	624	0
2	8	8	"PFF0813"	"F36383_1"	7130	25700	150	588	604	160	69	70	13	100	100	0	410	403	98	102	103	13	100	100	0	1.685	1.777	1.771	1.803	1.366	1.765	0.865	156	417	827	836	0.753	519	308	535	301	0
2	9	8	"PFF0836"	"F37362_1"	7320	25700	140	370	368	84	68	74	44	100	99	0	640	632	157	105	114	56	99	98	0	0.564	0.569	0.567	0.582	1.411	0.538	0.868	156	451	837	827	-0.825	302	535	300	527	0
2	10	8	"PFF0842"	"F37536_1"	7520	25700	140	203	204	42	71	82	60	95	60	0	173	174	32	113	127	74	33	1	0	2.200	2.180	2.171	2.435	2.020	2.019	0.527	156	418	192	194	1.138	132	60	133	61	0
2	11	8	"PFF0844"	"F37871_2"	7710	25710	140	686	651	187	71	72	14	100	100	0	467	459	105	115	117	19	100	99	0	1.747	1.686	1.719	1.672	1.475	1.764	0.866	156	425	967	924	0.805	615	352	580	344	0
2	12	8	"PFF0850"	"F38025_1"	7900	25700	150	506	485	128	70	70	13	100	100	0	568	549	138	115	117	18	98	98	0	0.962	0.956	0.943	0.968	1.491	0.942	0.876	156	418	889	849	-0.055	436	453	415	434	0
2	13	8	"PFF0854"	"F38531_3"	8080	25710	140	169	172	35	68	71	20	98	98	0	201	205	36	116	117	14	98	97	0	1.188	1.169	1.215	1.221	1.550	1.163	0.688	156	399	186	193	0.249	101	85	104	89	0
2	14	8	"PFF0857"	"F38658_1"	8280	25710	140	478	465	104	66	68	15	100	100	0	457	457	84	118	117	14	100	100	0	1.215	1.177	1.210	1.161	1.407	1.176	0.854	156	428	751	738	0.281	412	339	399	339	0
2	15	8	"PFF1501"	"F59165_1"	8450	25710	140	404	407	93	66	67	13	100	100	0	284	288	51	119	119	13	100	100	0	2.048	2.018	2.108	2.033	1.473	2.138	0.765	156	429	503	510	1.035	338	165	341	169	0
2	16	8	"PFF1503"	"F59212_1"	8660	25710	140	298	292	64	66	67	12	99	99	0	461	459	101	116	117	14	100	100	0	0.672	0.659	0.676	0.663	1.407	0.629	0.833	156	453	577	569	-0.572	232	345	226	343	0
2	17	8	"PFF1507"	"F59325_1"	8850	25710	140	276	302	154	68	70	14	100	100	0	249	315	446	113	115	18	100	98	0	1.529	1.158	1.477	1.449	1.587	0.435	0.578	156	477	344	436	0.613	208	136	234	202	0
2	18	8	"PFF1515"	"F59681_5"	9050	25710	100	114	119	37	69	72	15	88	67	0	141	145	29	112	113	16	66	43	0	1.552	1.515	1.326	1.407	2.963	1.666	0.247	80	338	74	83	0.634	45	29	50	33	0
2	19	8	"PFF1523"	"F60089_1"	9210	25710	130	108	110	25	69	72	16	85	62	0	143	146	27	112	113	14	73	53	0	1.258	1.206	1.097	1.205	3.441	1.121	0.282	120	484	70	75	0.331	39	31	41	34	0
2	20	8	"PFF1525"	"F60196_1"	9420	25710	130	118	121	27	69	72	16	92	73	0	142	145	27	106	108	14	84	62	0	1.361	1.333	1.222	1.308	2.276	1.400	0.286	120	458	85	91	0.445	49	36	52	39	0
2	21	8	"PFF1565"	"F62141_1"	9590	25720	140	398	395	102	70	71	12	99	99	0	1105	1107	231	104	105	12	100	100	0	0.328	0.324	0.335	0.313	1.391	0.318	0.885	156	486	1329	1328	-1.610	328	1001	325	1003	0
2	22	8	"PFF1569"	"F62233_2"	9800	25720	150	107	112	26	71	72	13	87	68	0	160	162	31	109	110	15	89	80	0	0.706	0.774	0.734	0.746	2.769	0.672	0.354	156	780	87	94	-0.503	36	51	41	53	0
2	1	9	"PFF1573"	"F62329_1"	5800	25890	110	109	113	33	76	77	15	76	52	0	152	152	30	113	114	15	73	56	0	0.846	0.949	0.935	0.846	2.639	1.087	0.255	80	492	72	76	-0.241	33	39	37	39	0
2	2	9	"PFF1576"	"F62396_2"	5990	25890	140	132	137	34	75	77	15	95	82	0	195	197	40	113	114	17	97	91	0	0.695	0.738	0.667	0.705	2.184	0.665	0.435	156	507	139	146	-0.525	57	82	62	84	0
2	3	9	"PFF1579"	"F62610_1"	6180	25890	140	210	216	53	74	76	14	100	100	0	299	310	81	111	113	16	100	100	0	0.723	0.714	0.696	0.724	1.627	0.661	0.729	156	469	324	341	-0.467	136	188	142	199	0
2	4	9	"PFF1581"	"F62610_13"	6370	25890	140	415	403	95	72	73	15	100	100	0	315	318	69	105	107	13	100	100	0	1.633	1.554	1.606	1.574	1.400	1.565	0.835	156	458	553	544	0.708	343	210	331	213	0
2	5	9	"PFF1628"	"F63860_1"	6560	25890	120	90	92	21	70	71	13	63	36	0	122	124	21	101	102	12	65	46	0	0.952	0.957	0.933	0.979	2.929	1.244	0.184	120	421	41	45	-0.070	20	21	22	23	0
2	6	9	"PFF1634"	"F64095_1"	6750	25900	150	89	92	23	71	71	13	58	35	0	112	116	23	102	103	13	44	27	0	1.800	1.500	1.114	1.198	2.942	1.175	0.096	156	432	28	35	0.848	18	10	21	14	-50
2	7	9	"PFF1641"	"F64252_1"	6920	25900	140	133	134	30	70	72	15	94	85	0	196	194	44	103	104	13	96	91	0	0.677	0.703	0.733	0.694	2.199	0.644	0.499	156	370	156	155	-0.562	63	93	64	91	0
2	8	9	"PFF1644"	"F64347_2"	7110	25900	150	451	449	121	69	70	13	99	99	0	328	333	90	101	103	13	98	98	0	1.683	1.638	1.667	1.672	1.553	1.642	0.849	156	439	609	612	0.751	382	227	380	232	0
2	9	9	"PFF1647"	"F6440_2"	7310	25900	140	1103	1074	309	68	69	12	100	100	0	1074	1058	291	103	104	13	100	100	0	1.066	1.053	1.091	1.046	1.347	1.042	0.875	156	450	2006	1961	0.092	1035	971	1006	955	0
2	10	9	"PFF1652"	"F64735_1"	7490	25890	140	2051	1947	461	70	71	13	100	100	0	1259	1195	313	109	110	16	100	100	0	1.723	1.728	1.741	1.757	1.304	1.723	0.911	156	450	3131	2963	0.785	1981	1150	1877	1086	0
2	11	9	"PFF1680"	"F65658_4"	7690	25900	140	198	201	42	70	71	14	100	99	0	290	289	55	111	112	15	100	100	0	0.715	0.736	0.718	0.734	1.548	0.700	0.726	156	475	307	309	-0.484	128	179	131	178	0
2	12	9	"PFF1682"	"F65704_1"	7890	25900	130	121	121	24	70	71	12	91	86	0	167	166	26	112	113	13	93	85	0	0.927	0.944	0.835	0.895	2.414	0.940	0.443	120	418	106	105	-0.109	51	55	51	54	0
2	13	9	"PFF1687"	"F66126_1"	8050	25890	150	273	270	53	69	72	19	100	100	0	336	326	61	114	114	15	99	98	0	0.919	0.948	0.939	0.976	1.451	0.935	0.852	156	445	426	413	-0.122	204	222	201	212	0
2	14	9	"PFF1693"	"F66450_1"	8260	25900	140	425	416	90	68	71	20	100	100	0	364	362	68	114	114	15	100	100	0	1.428	1.403	1.398	1.416	1.409	1.394	0.831	156	434	607	596	0.514	357	250	348	248	0
2	15	9	"PFF1696"	"F66665_1"	8450	25900	140	1418	1315	313	68	70	13	100	100	0	1654	1576	394	115	115	14	100	100	0	0.877	0.854	0.855	0.862	1.333	0.828	0.901	156	363	2889	2708	-0.189	1350	1539	1247	1461	0
2	16	9	"PFF1698"	"F66828_1"	8620	25900	140	133	138	32	68	70	13	98	92	0	159	159	29	114	115	13	82	71	0	1.444	1.556	1.476	1.647	2.512	1.505	0.390	156	431	110	115	0.531	65	45	70	45	0
2	17	9	"PFI0357"	"I4256_1"	8830	25900	140	260	264	69	70	87	80	95	71	0	212	216	45	112	128	90	58	4	0	1.900	1.865	1.907	1.961	1.696	1.814	0.707	156	487	290	298	0.926	190	100	194	104	0
2	18	9	"PFI0360"	"I4355_3"	9020	25900	140	454	447	107	70	72	15	100	100	0	331	331	76	111	112	14	99	99	0	1.745	1.714	1.751	1.769	1.461	1.724	0.834	156	469	604	597	0.804	384	220	377	220	0
2	19	9	"PFI0362"	"I4394_2"	9210	25900	140	338	335	84	71	74	16	100	100	0	356	356	93	112	112	15	99	98	0	1.094	1.082	1.078	1.121	1.517	1.043	0.797	156	460	511	508	0.130	267	244	264	244	0
2	20	9	"PFI0367"	"I4500_1"	9380	25900	140	245	255	57	71	73	15	100	100	0	247	247	55	108	109	13	100	98	0	1.252	1.324	1.322	1.387	1.686	1.297	0.712	156	438	313	323	0.324	174	139	184	139	0
2	21	9	"PFI0369"	"I4547_2"	9580	25900	140	455	442	120	71	73	13	99	99	0	385	391	93	106	106	12	100	100	0	1.376	1.302	1.313	1.255	1.614	1.314	0.858	156	452	663	656	0.461	384	279	371	285	0
2	22	9	"PFI0371"	"I4582_1"	9780	25910	140	398	384	119	72	74	13	98	98	0	327	324	81	109	110	14	100	99	0	1.495	1.451	1.492	1.398	1.896	1.516	0.763	156	610	544	527	0.581	326	218	312	215	0
2	1	10	"PFI0397"	"I5035_1"	5790	26090	120	112	117	35	75	76	14	83	63	0	137	151	75	112	113	16	65	36	0	1.480	1.077	1.203	1.282	3.208	0.461	0.300	120	534	62	81	0.566	37	25	42	39	0
2	2	10	"PFI0404"	"I5222_1"	5980	26090	140	416	413	125	76	77	14	100	100	0	411	400	104	113	114	17	99	98	0	1.141	1.174	1.198	1.185	1.571	1.182	0.858	156	449	638	624	0.190	340	298	337	287	0
2	3	10	"PFI0407"	"I5252_1"	6160	26080	130	268	272	70	75	75	13	100	100	0	246	252	47	110	112	15	100	100	0	1.419	1.387	1.363	1.389	1.485	1.469	0.759	120	411	329	339	0.505	193	136	197	142	0
2	4	10	"PFI0409"	"I5362_4"	6360	26090	140	262	265	81	72	72	13	97	97	0	258	259	55	106	107	13	100	98	0	1.250	1.261	1.286	1.216	1.707	1.327	0.792	156	448	342	346	0.322	190	152	193	153	0
2	5	10	"PFI0418"	"I5700_1"	6540	26080	140	186	183	37	70	71	13	100	100	0	190	192	38	104	105	13	96	94	0	1.349	1.284	1.306	1.383	1.920	1.258	0.652	156	457	202	201	0.432	116	86	113	88	0
2	6	10	"PFI0423"	"I5893_2"	6750	26090	150	384	355	100	72	77	27	99	97	0	427	403	90	106	109	20	100	100	0	0.972	0.953	0.960	0.920	1.475	0.973	0.867	156	500	633	580	-0.041	312	321	283	297	0
2	7	10	"PFI0448"	"I6567_2"	6930	26080	140	1322	1243	347	73	77	28	99	99	0	887	850	251	106	109	20	98	98	0	1.599	1.573	1.617	1.658	1.566	1.555	0.905	156	413	2030	1914	0.677	1249	781	1170	744	0
2	8	10	"PFI0451"	"I6639_1"	7120	26090	140	113	118	25	71	72	15	94	73	0	205	208	42	105	106	14	99	96	0	0.420	0.456	0.443	0.431	2.231	0.394	0.450	156	475	142	150	-1.252	42	100	47	103	0
2	9	10	"PFI0457"	"I6658_1"	7310	26080	140	509	499	130	70	71	14	100	100	0	410	404	116	106	106	13	99	98	0	1.444	1.440	1.436	1.521	1.549	1.409	0.851	156	442	743	727	0.530	439	304	429	298	0
2	10	10	"PFI0459"	"I6658_3"	7510	26090	140	540	513	167	69	70	13	99	99	0	317	317	81	108	108	13	100	99	0	2.254	2.124	2.243	2.095	1.635	2.233	0.840	156	428	680	653	1.172	471	209	444	209	0
2	11	10	"PFI0461"	"I6724_2"	7700	26080	140	862	801	255	69	71	12	100	100	0	573	555	162	108	108	13	100	100	0	1.705	1.638	1.659	1.642	1.385	1.640	0.890	156	447	1258	1179	0.770	793	465	732	447	0
2	12	10	"PFI0465"	"I6851_2"	7890	26090	140	171	167	42	72	72	14	96	94	0	210	216	51	110	111	13	96	93	0	0.990	0.896	0.901	0.883	2.065	0.841	0.607	156	422	199	201	-0.014	99	100	95	106	0
2	13	10	"PFI0492"	"I7697_2"	8080	26080	150	362	345	92	72	74	19	100	99	0	286	276	72	112	113	14	96	96	0	1.667	1.665	1.699	1.810	1.830	1.604	0.822	156	462	464	437	0.737	290	174	273	164	0
2	14	10	"PFI0498"	"I7884_1"	8280	26090	140	358	355	102	69	71	12	99	99	0	248	247	51	111	112	13	98	98	0	2.109	2.103	2.203	2.125	1.668	2.188	0.810	156	406	426	422	1.077	289	137	286	136	0
2	15	10	"PFI0501"	"I8013_1"	8460	26080	140	280	289	78	69	72	14	100	100	0	239	240	46	113	113	14	98	96	0	1.675	1.732	1.712	1.758	1.669	1.779	0.725	156	368	337	347	0.744	211	126	220	127	0
2	16	10	"PFI0504"	"I8083_1"	8650	26090	150	1786	1657	569	73	93	83	99	98	0	1528	1466	496	116	136	99	99	96	0	1.213	1.173	1.183	1.216	1.673	1.172	0.916	156	543	3125	2934	0.279	1713	1412	1584	1350	0
2	17	10	"PFI0510"	"I8305_1"	8880	26090	150	346	321	188	75	95	84	69	61	0	469	440	246	116	138	100	71	65	0	0.768	0.759	0.754	0.765	2.462	0.768	0.892	156	533	624	570	-0.381	271	353	246	324	-50
2	18	10	"PFI0513"	"I8332_1"	9030	26090	130	232	229	58	76	78	29	98	95	0	332	320	71	114	120	48	96	91	0	0.716	0.743	0.734	0.743	1.520	0.718	0.754	120	397	374	359	-0.483	156	218	153	206	0
2	19	10	"PFJ0455"	"J53_17"	9230	26090	140	633	602	186	76	79	28	100	98	0	962	895	230	113	117	46	100	100	0	0.656	0.673	0.676	0.647	1.446	0.679	0.888	156	454	1406	1308	-0.608	557	849	526	782	0
2	20	10	"PFJ0457"	"J53_21"	9420	26090	140	266	256	84	73	75	15	96	94	0	893	831	270	108	109	14	100	99	0	0.246	0.253	0.253	0.242	1.649	0.242	0.806	156	429	978	906	-2.024	193	785	183	723	0
2	21	10	"PFJ0459"	"J53_23"	9610	26100	150	93	107	62	73	76	16	55	38	0	118	121	25	107	108	14	44	23	0	1.818	2.429	1.286	1.277	3.601	4.017	0.179	156	392	31	48	0.862	20	11	34	14	-50
2	22	10	"PFJ0463"	"J53_29"	9790	26090	150	1596	1509	472	74	76	17	100	100	0	1246	1186	364	113	117	33	99	98	0	1.343	1.337	1.369	1.383	1.555	1.343	0.915	156	626	2655	2508	0.426	1522	1133	1435	1073	0
2	1	11	"PFJ0468"	"J53_37"	5800	26270	140	198	203	50	76	77	15	100	98	0	223	224	43	113	114	15	98	95	0	1.109	1.144	1.097	1.133	1.698	1.146	0.657	156	599	232	238	0.149	122	110	127	111	0
2	2	11	"PFJ0472"	"J53_41"	5990	26260	140	1093	1036	307	78	80	15	100	100	0	593	546	167	114	115	16	98	98	0	2.119	2.218	2.227	2.364	1.522	2.216	0.884	156	423	1494	1390	1.083	1015	479	958	432	0
2	3	11	"PFJ0495"	"J564_1"	6180	26260	150	827	803	147	79	83	20	100	100	0	909	873	167	112	114	17	100	100	0	0.939	0.951	0.954	0.962	1.226	0.939	0.942	156	547	1545	1485	-0.092	748	797	724	761	0
2	4	11	"PFJ0497"	"J564_3"	6380	26270	140	295	282	74	75	76	15	99	98	0	671	655	180	107	109	15	100	100	0	0.390	0.378	0.389	0.378	1.584	0.365	0.855	156	433	784	755	-1.358	220	564	207	548	0
2	5	11	"PFJ0500"	"J56_7"	6570	26270	140	135	139	33	74	77	19	94	79	0	178	181	38	107	110	21	94	76	0	0.859	0.878	0.896	0.880	2.170	0.850	0.476	156	486	132	139	-0.219	61	71	65	74	0
2	6	11	"PFJ0503"	"J583_1"	6760	26260	90	104	109	26	76	83	33	44	13	0	135	139	30	110	116	28	44	17	0	1.120	1.138	1.026	1.032	2.550	0.659	0.165	52	320	53	62	0.163	28	25	33	29	0
2	7	11	"PFJ0506"	"J587_3"	6950	26270	130	124	127	27	74	79	26	80	48	0	149	152	26	108	112	19	83	55	0	1.220	1.205	1.167	1.197	2.532	2.767	0.169	120	521	91	97	0.286	50	41	53	44	0
2	8	11	"PFJ0508"	"J587_5"	7130	26280	100	111	110	22	74	75	16	78	56	0	132	131	23	108	108	14	58	37	0	1.542	1.565	1.333	1.505	3.344	1.586	0.084	80	362	61	59	0.624	37	24	36	23	0
2	9	11	"PFJ0527"	"J647_6"	7330	26270	150	823	742	240	72	74	15	100	100	0	746	693	195	108	108	13	100	100	0	1.177	1.145	1.131	1.128	1.435	1.160	0.897	156	471	1389	1255	0.235	751	638	670	585	0
2	10	11	"PFJ0531"	"J64_1"	7510	26270	140	448	433	124	71	72	13	99	98	0	432	440	102	108	107	13	100	100	0	1.164	1.090	1.132	1.034	1.739	1.102	0.872	156	409	701	694	0.219	377	324	362	332	0
2	11	11	"PFJ0533"	"J64_3"	7710	26280	150	184	179	58	73	82	50	78	58	0	251	248	68	109	114	33	93	84	0	0.782	0.763	0.789	0.727	1.769	0.931	0.684	156	430	253	245	-0.355	111	142	106	139	0
2	12	11	"PFJ0536"	"J65_10"	7900	26270	140	620	604	186	76	84	49	98	97	0	579	556	145	111	116	33	100	98	0	1.162	1.187	1.220	1.159	1.428	1.208	0.875	156	450	1012	973	0.217	544	468	528	445	0
2	13	11	"PFJ0538"	"J65_12"	8090	26270	120	124	129	31	77	78	15	90	71	0	142	152	39	112	114	15	74	50	0	1.567	1.300	1.368	1.349	2.890	1.155	0.221	120	424	77	92	0.648	47	30	52	40	0
2	14	11	"PFJ0540"	"J65_2"	8280	26270	140	452	439	126	73	75	13	100	100	0	466	456	121	113	114	15	100	100	0	1.074	1.067	1.109	1.061	1.404	1.058	0.856	156	398	732	709	0.103	379	353	366	343	0
2	15	11	"PFJ0567"	"J71_12"	8460	26280	140	198	198	46	72	74	14	99	98	0	260	257	49	113	114	15	98	96	0	0.857	0.875	0.901	0.849	1.629	0.859	0.744	156	399	273	270	-0.222	126	147	126	144	0
2	16	11	"PFJ0569"	"J71_2"	8650	26270	120	107	110	22	74	77	20	70	41	0	152	153	28	116	117	16	72	54	0	0.917	0.973	0.806	0.927	2.880	0.921	0.146	120	474	69	73	-0.126	33	36	36	37	0
2	17	11	"PFJ0571"	"J71_6"	8850	26260	80	119	119	21	81	84	21	76	40	0	164	165	27	118	123	25	76	46	0	0.826	0.809	0.878	0.744	2.516	0.668	0.196	52	288	84	85	-0.276	38	46	38	47	0
2	18	11	"PFJ0573"	"J71_9"	9040	26270	140	29049	25439	8546	83	86	27	100	100	0	19247	17355	5068	118	123	43	100	100	0	1.514	1.471	1.497	1.434	1.330	1.511	0.932	156	512	48095	42593	0.599	28966	19129	25356	17237	0
2	19	11	"PFJ0576"	"J73_13"	9230	26280	130	134	135	27	78	81	27	90	50	0	158	162	27	113	116	45	47	5	0	1.244	1.163	1.190	1.203	2.190	0.681	0.534	120	465	101	106	0.316	56	45	57	49	0
2	20	11	"PFJ0578"	"J73_15"	9410	26270	130	1640	1563	412	74	76	15	100	100	0	1403	1354	363	107	109	15	100	100	0	1.208	1.194	1.197	1.199	1.341	1.140	0.888	120	512	2862	2736	0.273	1566	1296	1489	1247	0
2	21	11	"PFK0742"	"Ks1964_2"	9610	26270	140	118	120	26	78	81	19	80	53	0	142	144	26	111	114	18	67	40	0	1.290	1.273	1.174	1.236	3.601	1.594	0.180	156	526	71	75	0.368	40	31	42	33	0
2	22	11	"PFK0745"	"Ks1_2"	9790	26270	140	619	595	159	75	77	15	100	100	0	419	411	96	116	117	15	99	99	0	1.795	1.763	1.788	1.771	1.399	1.805	0.847	156	609	847	815	0.844	544	303	520	295	0
2	1	12	"PFK0752"	"Ks202_6"	5800	26450	140	1561	1501	489	79	82	18	100	100	0	1251	1188	415	113	114	16	100	100	0	1.302	1.323	1.315	1.377	1.504	1.297	0.914	156	705	2620	2497	0.381	1482	1138	1422	1075	0
2	2	12	"PFK0755"	"Ks202_9"	6000	26460	140	172	173	41	84	86	20	96	89	0	374	366	96	114	116	17	98	96	0	0.338	0.353	0.356	0.342	1.708	0.338	0.705	156	576	348	341	-1.563	88	260	89	252	0
2	3	12	"PFK0757"	"Ks206_2"	6230	26470	90	114	119	28	86	90	23	61	30	0	122	125	27	113	118	34	25	1	0	3.111	2.750	1.433	1.477	2.847	0.650	0.078	52	298	37	45	1.637	28	9	33	12	0
2	4	12	"PFK0760"	"Ks210_1"	6380	26460	140	152	155	34	77	79	18	97	90	0	141	145	42	109	113	28	55	13	0	2.344	2.167	2.306	2.473	2.266	1.640	0.164	156	477	107	114	1.229	75	32	78	36	0
2	5	12	"PFK0786"	"Ks225_7"	6570	26460	140	355	354	100	75	77	16	99	99	0	216	216	50	110	111	15	96	94	0	2.642	2.632	2.552	2.766	1.654	2.647	0.759	156	471	386	385	1.401	280	106	279	106	0
2	6	12	"PFK0793"	"Ks2300_1"	6760	26460	140	114	116	28	74	78	19	78	50	0	152	153	28	110	113	21	80	48	0	0.952	0.977	0.950	0.927	3.226	0.911	0.241	156	498	82	85	-0.070	40	42	42	43	0
2	7	12	"PFK0795"	"Ks2345_1"	6950	26460	140	310	306	81	74	75	17	100	100	0	695	673	174	110	112	14	100	100	0	0.403	0.412	0.427	0.407	1.397	0.398	0.876	156	451	821	795	-1.310	236	585	232	563	0
2	8	12	"PFK0799"	"Ks244_1"	7140	26460	140	265	260	74	76	77	17	99	98	0	404	396	95	111	112	14	100	100	0	0.645	0.646	0.652	0.633	1.605	0.631	0.771	156	471	482	469	-0.633	189	293	184	285	0
2	9	12	"PFK0802"	"Ks244_3"	7330	26460	140	279	274	70	74	77	15	100	98	0	437	422	110	111	111	14	100	100	0	0.629	0.643	0.614	0.642	1.520	0.606	0.817	156	456	531	511	-0.669	205	326	200	311	0
2	10	12	"PFK0804"	"Ks244_8"	7520	26460	140	155	162	42	72	74	14	98	96	0	155	157	29	109	109	14	87	75	0	1.804	1.875	1.852	1.958	2.395	1.957	0.459	156	431	129	138	0.851	83	46	90	48	0
2	11	12	"PFK0825"	"Ks25_1"	7710	26460	140	352	336	94	74	86	66	96	90	0	228	229	56	111	116	33	92	82	0	2.376	2.220	2.268	2.321	1.677	2.224	0.730	156	433	395	380	1.249	278	117	262	118	0
2	12	12	"PFK0827"	"Ks25_12"	7890	26460	130	287	281	60	76	88	65	99	87	0	237	238	44	112	118	33	100	93	0	1.688	1.627	1.632	1.641	1.459	1.854	0.631	120	445	336	331	0.755	211	125	205	126	0
2	13	12	"PFK0830"	"Ks25_19"	8090	26460	140	756	738	201	77	79	14	100	100	0	627	617	135	114	116	17	100	100	0	1.324	1.314	1.325	1.282	1.344	1.347	0.917	156	503	1192	1164	0.404	679	513	661	503	0
2	14	12	"PFK0834"	"Ks25_8"	8280	26460	140	205	201	47	76	79	22	100	96	0	191	194	38	115	116	16	96	90	0	1.697	1.582	1.613	1.672	1.794	1.646	0.593	156	426	205	204	0.763	129	76	125	79	0
2	15	12	"PFK0839"	"Ks266_15"	8460	26460	140	687	668	175	76	78	23	100	99	0	969	911	273	112	114	15	100	98	0	0.713	0.741	0.762	0.783	1.504	0.707	0.885	156	448	1468	1391	-0.488	611	857	592	799	0
2	16	12	"PFK0841"	"Ks266_6"	8660	26460	140	836	782	239	78	80	18	100	100	0	857	794	208	114	115	16	100	100	0	1.020	1.035	1.047	1.009	1.423	1.047	0.903	156	545	1501	1384	0.029	758	743	704	680	0
2	17	12	"PFK0858"	"Ks271_1"	8850	26460	140	458	424	124	79	82	20	98	98	0	1029	933	252	116	118	19	99	99	0	0.415	0.422	0.417	0.404	1.491	0.416	0.896	156	562	1292	1162	-1.268	379	913	345	817	0
2	18	12	"PFK0868"	"Ks2886_1"	9040	26470	150	86	90	22	81	82	17	29	7	0	110	112	19	115	115	15	16	6	0	-1.000	-3.000	0.696	0.772	3.241	2.593	0.007	156	510	0	6	Error	5	-5	9	-3	-50
2	19	12	"PFK0871"	"Ks291_5"	9230	26470	150	78	84	30	77	78	15	21	11	0	101	106	21	109	111	15	15	7	0	-0.125	-2.333	0.692	0.749	3.404	2.260	0.046	156	594	-7	4	Error	1	-8	7	-3	-50
2	20	12	"PFK0873"	"Ks291_8"	9420	26470	80	106	109	26	77	79	16	80	44	0	126	128	23	108	111	16	50	30	0	1.611	1.600	1.526	1.531	2.638	1.612	0.030	52	320	47	52	0.688	29	18	32	20	0
2	21	12	"PFK0878"	"Ks2_13"	9620	26500	110	111	112	25	83	85	19	62	35	0	146	146	24	116	118	18	66	41	0	0.933	0.967	0.943	1.098	3.964	1.063	0.068	80	443	58	59	-0.100	28	30	29	30	0
2	22	12	"PFK0881"	"Ks2_9"	9800	26470	140	189	190	48	75	77	16	99	96	0	205	202	40	114	116	19	93	90	0	1.253	1.307	1.271	1.319	1.833	1.302	0.654	156	742	205	203	0.325	114	91	115	88	0
2	1	13	"PFL0033"	"L1_66"	5790	26660	110	113	110	21	78	83	25	61	13	0	132	130	24	113	115	27	37	3	0	1.842	1.882	1.484	1.244	3.383	1.895	0.039	80	518	54	49	0.881	35	19	32	17	0
2	2	13	"PFL0035"	"L1_7"	6040	26620	150	86	87	22	82	84	20	17	6	0	111	114	21	112	115	19	16	7	0	-4.000	2.500	0.894	0.905	3.611	1.683	0.018	156	615	3	7	Error	4	-1	5	2	-50
2	3	13	"PFL0037"	"L1_72"	6190	26640	140	131	133	25	77	81	18	92	78	0	146	147	25	112	116	29	55	17	0	1.588	1.600	1.648	1.532	2.576	0.892	0.192	156	484	88	91	0.667	54	34	56	35	0
2	4	13	"PFL0041"	"L1_79"	6380	26650	150	99	100	19	76	79	16	65	26	0	119	122	20	111	114	27	19	1	0	2.875	2.182	1.219	1.364	3.346	0.208	0.021	156	523	31	35	1.524	23	8	24	11	-50
2	5	13	"PFL0043"	"L1_81"	6580	26650	120	123	125	23	77	79	16	95	75	0	129	128	24	112	113	16	50	26	0	2.706	3.000	2.053	2.116	2.805	2.603	0.106	120	418	63	64	1.436	46	17	48	16	0
2	6	13	"PFL0045"	"L1_83"	6760	26650	150	419	393	120	76	77	14	100	99	0	293	287	68	112	112	14	98	97	0	1.895	1.811	1.844	1.811	1.692	1.915	0.809	156	420	524	492	0.922	343	181	317	175	0
2	7	13	"PFL0068"	"L2_117"	6940	26640	140	681	666	189	76	78	15	100	100	0	587	579	186	112	114	15	98	98	0	1.274	1.263	1.259	1.311	1.435	1.217	0.858	156	427	1080	1057	0.349	605	475	590	467	0
2	8	13	"PFL0070"	"L2_12"	7130	26650	140	1236	1117	344	77	79	16	100	100	0	991	914	263	114	115	15	100	100	0	1.322	1.300	1.294	1.292	1.387	1.317	0.906	156	507	2036	1840	0.402	1159	877	1040	800	0
2	9	13	"PFL0072"	"L2_123"	7320	26650	130	147	148	31	75	77	15	97	93	0	167	169	34	113	114	15	90	71	0	1.333	1.304	1.387	1.363	2.227	1.204	0.383	120	475	126	129	0.415	72	54	73	56	0
2	10	13	"PFL0074"	"L2_127"	7510	26650	140	199	204	50	73	76	20	100	98	0	198	196	41	111	112	15	96	91	0	1.448	1.541	1.532	1.684	1.811	1.546	0.682	156	555	213	216	0.534	126	87	131	85	0
2	11	13	"PFL0077"	"L2_135"	7700	26650	130	392	383	101	73	79	47	100	96	0	411	402	92	111	113	15	100	100	0	1.063	1.065	1.075	1.054	1.364	1.044	0.858	120	457	619	601	0.089	319	300	310	291	0
2	12	13	"PFL0079"	"L2_139"	7880	26650	140	336	341	90	76	81	43	99	99	0	280	290	74	113	114	15	99	98	0	1.557	1.497	1.565	1.566	1.511	1.563	0.723	156	507	427	442	0.639	260	167	265	177	0
2	13	13	"PFL0101"	"L2_180"	8080	26650	140	325	312	79	77	78	15	100	100	0	322	316	76	116	116	15	100	98	0	1.204	1.175	1.137	1.197	1.553	1.157	0.796	156	529	454	435	0.268	248	206	235	200	0
2	14	13	"PFL0104"	"L2_185"	8270	26650	130	136	131	26	76	78	22	89	60	0	149	152	26	114	115	15	85	55	0	1.714	1.447	1.471	1.524	2.623	1.598	0.229	120	471	95	93	0.778	60	35	55	38	0
2	15	13	"PFL0109"	"L2_193"	8460	26660	150	446	431	106	79	81	23	99	98	0	444	433	84	112	113	15	100	100	0	1.105	1.097	1.093	1.063	1.506	1.122	0.850	156	516	699	673	0.145	367	332	352	321	0
2	16	13	"PFL0111"	"L2_195"	8650	26660	130	236	237	56	80	81	16	100	100	0	197	204	46	112	113	15	97	92	0	1.835	1.707	1.756	1.808	1.743	1.720	0.638	120	475	241	249	0.876	156	85	157	92	0
2	17	13	"PFL0113"	"L2_198"	8840	26660	140	202	203	50	78	82	29	96	92	0	168	172	30	113	114	15	93	85	0	2.255	2.119	2.189	2.284	2.024	2.309	0.528	156	480	179	184	1.173	124	55	125	59	0
2	18	13	"PFL0115"	"L2_20"	9030	26660	140	643	623	173	80	84	29	100	100	0	528	510	128	115	116	16	100	100	0	1.363	1.375	1.395	1.379	1.446	1.399	0.882	156	475	976	938	0.447	563	413	543	395	0
2	19	13	"PFL0135"	"L2_233"	9220	26660	120	105	106	20	76	79	23	57	17	0	141	140	26	111	112	15	69	48	0	0.967	1.034	0.848	0.811	3.012	0.838	0.244	120	442	59	59	-0.049	29	30	30	29	0
2	20	13	"PFL0138"	"L2_238"	9410	26660	120	136	138	27	74	76	21	95	81	0	129	130	24	108	109	13	60	44	0	2.952	2.909	2.533	2.676	2.934	3.530	0.172	120	490	83	86	1.562	62	21	64	22	0
2	21	13	"PFL0141"	"L2_248"	9600	26660	140	272	267	75	78	80	16	99	97	0	357	349	86	112	113	15	100	100	0	0.792	0.797	0.779	0.770	1.814	0.793	0.808	156	514	439	426	-0.337	194	245	189	237	0
2	22	13	"PFL0145"	"L2_259"	9790	26670	120	103	106	21	76	78	16	72	38	0	139	142	25	112	114	15	64	44	0	1.000	1.000	0.926	0.956	3.609	0.933	0.088	120	535	54	60	0.000	27	27	30	30	0
2	1	14	"PFL0149"	"L2_268"	5800	26840	140	263	258	65	75	80	27	98	96	0	172	176	34	113	116	27	87	55	0	3.186	2.905	3.078	3.230	2.091	3.220	0.492	156	646	247	246	1.672	188	59	183	63	0
2	2	14	"PFL0152"	"L2_277"	5980	26830	140	432	423	107	80	82	17	100	99	0	461	447	95	113	115	18	99	99	0	1.011	1.027	1.038	1.017	1.396	1.024	0.870	156	529	700	677	0.016	352	348	343	334	0
2	3	14	"PFM0408"	"M36520_1"	6170	26840	130	522	512	105	77	79	15	100	100	0	326	323	58	113	116	19	100	100	0	2.089	2.071	2.102	2.087	1.335	2.253	0.772	120	496	658	645	1.063	445	213	435	210	0
2	4	14	"PFM0410"	"M36520_4"	6370	26840	130	191	198	52	78	80	16	100	95	0	186	190	52	113	116	16	91	78	0	1.548	1.558	1.538	1.588	2.008	1.436	0.539	120	514	186	197	0.630	113	73	120	77	0
2	5	14	"PFM0413"	"M36754_16"	6570	26840	140	477	455	131	80	82	17	99	98	0	741	693	194	114	116	17	99	99	0	0.633	0.648	0.640	0.644	1.484	0.632	0.890	156	555	1024	954	-0.659	397	627	375	579	0
2	6	14	"PFM0417"	"M36754_20"	6760	26840	150	85	87	19	81	82	16	30	10	0	106	108	20	114	115	16	11	5	0	-0.500	-1.000	0.918	0.977	4.167	0.774	0.007	156	467	-4	0	Error	4	-8	6	-6	-50
2	7	14	"PFM0419"	"M36754_23"	6940	26850	140	552	535	158	80	80	15	100	99	0	597	583	171	114	115	16	99	99	0	0.977	0.970	0.985	0.989	1.492	0.954	0.885	156	458	955	924	-0.033	472	483	455	469	0
2	8	14	"PFM0422"	"M3675_2"	7140	26850	130	381	365	93	78	80	15	100	100	0	589	563	151	114	117	17	99	99	0	0.638	0.639	0.628	0.652	1.479	0.605	0.837	120	473	778	736	-0.649	303	475	287	449	0
2	9	14	"PFM0440"	"M3766_1"	7330	26850	140	1272	1166	354	76	78	16	100	100	0	752	709	203	113	115	17	100	100	0	1.872	1.829	1.835	1.840	1.372	1.843	0.917	156	588	1835	1686	0.904	1196	639	1090	596	0
2	10	14	"PFM0442"	"M37744_2"	7530	26840	80	102	105	18	77	80	23	51	17	0	118	120	22	111	113	17	32	11	0	3.571	3.111	1.732	1.659	2.964	0.850	0.020	52	283	32	37	1.837	25	7	28	9	0
2	11	14	"PFM0444"	"M37773_2"	7710	26850	150	92	99	34	73	77	20	48	20	0	108	109	16	112	114	22	6	0	0	-4.750	-8.667	2.000	1.739	4.230	0.766	0.109	156	508	15	23	Error	19	-4	26	-3	-50
2	12	14	"PFM0446"	"M3777_1"	7900	26850	140	410	396	111	77	79	16	100	99	0	288	290	66	114	117	22	100	98	0	1.914	1.813	1.976	1.809	1.547	1.893	0.786	156	469	507	495	0.936	333	174	319	176	0
2	13	14	"PFM0448"	"M37794_11"	8090	26850	120	120	119	21	77	78	16	88	65	0	138	139	22	117	118	17	52	30	0	2.048	1.909	1.727	1.674	2.775	1.669	0.129	120	422	64	64	1.034	43	21	42	22	0
2	14	14	"PFM0450"	"M37794_14"	8270	26850	150	154	157	31	77	79	16	99	94	0	168	171	35	116	116	16	87	73	0	1.481	1.455	1.411	1.624	2.460	1.284	0.428	156	501	129	135	0.566	77	52	80	55	0
2	15	14	"PFM0469"	"M38740_1"	8470	26850	150	92	94	23	82	83	16	36	14	0	121	123	24	115	115	16	33	12	0	1.667	1.500	0.814	0.829	3.470	0.907	0.055	156	474	16	20	0.737	10	6	12	8	-50
2	16	14	"PFM0472"	"M38757_4"	8650	26850	140	488	471	121	82	85	18	100	100	0	677	640	162	116	117	17	100	99	0	0.724	0.742	0.741	0.751	1.485	0.720	0.853	156	471	967	913	-0.467	406	561	389	524	0
2	17	14	"PFM0476"	"M38913_1"	8850	26850	140	291	288	81	83	87	30	99	97	0	781	754	205	117	119	17	100	100	0	0.313	0.322	0.320	0.312	1.547	0.300	0.761	156	471	872	842	-1.675	208	664	205	637	0
2	18	14	"PFM0478"	"M38913_6"	9030	26850	130	343	337	82	83	87	29	100	99	0	567	548	133	118	120	16	100	100	0	0.579	0.591	0.593	0.591	1.412	0.564	0.831	120	460	709	684	-0.788	260	449	254	430	0
2	19	14	"PFM0481"	"M38941_1"	9230	26850	140	790	751	199	79	82	22	100	100	0	673	655	141	116	116	15	100	100	0	1.276	1.247	1.236	1.222	1.322	1.271	0.919	156	524	1268	1211	0.352	711	557	672	539	0
2	20	14	"PFM0484"	"M38941_6"	9420	26850	140	375	370	115	76	78	21	99	98	0	243	247	56	113	114	17	98	97	0	2.300	2.194	2.247	2.187	1.807	2.345	0.717	156	480	429	428	1.202	299	130	294	134	0
2	21	14	"PFM0510"	"M41547_1"	9600	26850	140	1231	1155	358	78	79	14	100	100	0	1160	1072	352	113	114	18	100	99	0	1.101	1.123	1.124	1.161	1.441	1.104	0.909	156	490	2200	2036	0.139	1153	1047	1077	959	0
2	22	14	"PFM0512"	"M41763_12"	9790	26850	130	803	757	171	77	79	15	100	100	0	733	718	140	113	114	15	100	100	0	1.171	1.124	1.130	1.108	1.317	1.119	0.917	120	607	1346	1285	0.228	726	620	680	605	0
2	1	15	"PFM0514"	"M41763_4"	5810	27030	150	91	93	22	80	82	18	34	12	0	116	117	18	114	117	17	22	6	0	5.500	4.333	1.415	1.233	4.214	4.587	0.003	156	669	13	16	2.459	11	2	13	3	-50
2	2	15	"PFM0516"	"M41776_1"	5990	27030	150	104	105	20	84	86	17	53	17	0	141	140	24	116	118	18	57	26	0	0.800	0.875	0.824	0.881	3.512	0.568	0.060	156	461	45	45	-0.322	20	25	21	24	-50
2	3	15	"PFM0524"	"M42658_1"	6180	27030	150	308	306	79	81	84	18	100	98	0	308	312	74	117	120	20	99	97	0	1.188	1.154	1.157	1.176	1.609	1.152	0.793	156	514	418	420	0.249	227	191	225	195	0
2	4	15	"PFM0531"	"M42966_1"	6380	27030	140	287	292	77	81	83	17	100	100	0	545	539	145	117	119	19	100	99	0	0.481	0.500	0.513	0.495	1.445	0.481	0.834	156	583	634	633	-1.055	206	428	211	422	0
2	5	15	"PFN0076"	"N128_81"	6570	27020	80	133	145	55	80	81	16	86	73	0	159	190	71	118	119	17	80	59	0	1.293	0.903	0.893	1.057	2.836	0.794	0.493	52	290	94	137	0.370	53	41	65	72	0
2	6	15	"PFN0079"	"N128_86"	6760	27030	130	148	152	34	82	84	17	98	88	0	153	154	27	115	116	16	80	55	0	1.737	1.795	1.759	1.837	2.255	1.744	0.336	120	492	104	109	0.796	66	38	70	39	0
2	7	15	"PFN0082"	"N128_90"	6950	27030	140	484	454	133	82	85	22	100	100	0	367	362	92	116	118	18	100	99	0	1.602	1.512	1.535	1.521	1.467	1.542	0.858	156	455	653	618	0.680	402	251	372	246	0
2	8	15	"PFN0084"	"N128_92"	7130	27020	130	668	672	188	80	83	19	100	100	0	408	402	104	115	118	20	99	98	0	2.007	2.063	2.098	2.130	1.359	2.014	0.889	120	450	881	879	1.005	588	293	592	287	0
2	9	15	"PFN0086"	"N128_95"	7320	27030	130	499	507	122	75	78	15	100	100	0	343	348	65	112	115	18	100	100	0	1.835	1.831	1.883	1.815	1.352	1.884	0.845	120	469	655	668	0.876	424	231	432	236	0
2	10	15	"PFN0090"	"N129_1"	7520	27030	150	82	85	17	74	76	16	33	12	0	106	108	16	110	112	16	13	2	0	-2.000	-5.500	0.972	0.964	3.062	0.530	0.000	156	500	4	9	Error	8	-4	11	-2	-50
2	11	15	"PFN0105"	"N129_41"	7700	27030	150	93	111	74	75	76	15	52	29	0	134	156	71	111	113	23	47	28	0	0.783	0.800	0.750	0.786	3.085	1.220	0.466	156	415	41	81	-0.354	18	23	36	45	-50
2	12	15	"PFN0107"	"N129_48"	7900	27030	150	93	96	21	78	79	16	47	20	0	133	137	28	115	117	23	42	20	0	0.833	0.818	0.651	0.679	3.523	0.474	0.031	156	439	33	40	-0.263	15	18	18	22	-50
2	13	15	"PFN0109"	"N129_6"	8090	27040	150	88	91	20	79	81	17	34	12	0	121	123	23	117	119	18	25	10	0	2.250	2.000	0.875	0.783	3.377	0.796	0.031	156	429	13	18	1.170	9	4	12	6	-50
2	14	15	"PFN0112"	"N130_1"	8280	27040	150	80	80	16	79	80	17	13	2	0	103	104	16	117	117	17	3	0	0	-0.071	-0.077	0.743	0.716	3.806	0.076	0.000	156	423	-13	-12	Error	1	-14	1	-13	-50
2	15	15	"PFN0114"	"N130_17"	8460	27030	130	155	155	32	80	81	15	98	94	0	171	175	34	116	117	16	91	75	0	1.364	1.271	1.271	1.459	2.491	1.184	0.437	120	438	130	134	0.447	75	55	75	59	0
2	16	15	"PFN0116"	"N130_19"	8650	27040	130	786	745	239	81	83	17	100	100	0	519	505	145	120	121	17	99	99	0	1.767	1.725	1.726	1.757	1.472	1.758	0.884	120	487	1104	1049	0.821	705	399	664	385	0
2	17	15	"PFN0134"	"N130_43"	8840	27040	140	7149	6255	2083	83	84	18	100	100	0	10316	8851	2747	120	122	17	100	100	0	0.693	0.707	0.716	0.697	1.480	0.704	0.930	156	524	17262	14903	-0.529	7066	10196	6172	8731	0
2	18	15	"PFN0137"	"N130_46"	9040	27040	140	1053	1005	303	82	84	16	100	99	0	1151	1133	315	117	118	16	100	100	0	0.939	0.908	0.936	0.885	1.451	0.907	0.918	156	515	2005	1939	-0.091	971	1034	923	1016	0
2	19	15	"PFN0139"	"N130_5"	9220	27040	130	3702	3462	1116	79	80	15	100	100	0	2574	2462	745	114	115	15	100	100	0	1.473	1.441	1.425	1.421	1.339	1.452	0.905	120	488	6083	5731	0.559	3623	2460	3383	2348	0
2	20	15	"PFN0141"	"N130_52"	9410	27040	130	4746	4537	1460	77	78	14	100	100	0	3393	3117	1013	114	115	17	100	100	0	1.424	1.485	1.465	1.497	1.375	1.485	0.905	120	511	7948	7463	0.510	4669	3279	4460	3003	0
2	21	15	"PFN0145"	"N130_61"	9600	27040	130	2103	1980	578	81	82	16	100	100	0	1450	1399	354	118	119	19	100	100	0	1.518	1.482	1.479	1.456	1.296	1.508	0.906	120	510	3354	3180	0.602	2022	1332	1899	1281	0
2	22	15	"PFN0147"	"N131_12"	9800	27040	130	122	127	27	79	80	17	88	64	0	141	140	28	114	116	16	61	45	0	1.593	1.846	1.608	1.557	3.020	1.670	0.134	120	639	70	74	0.671	43	27	48	26	0
2	1	16	"PFN0168"	"N132_106"	5790	27220	130	213	212	50	82	84	17	99	98	0	177	176	32	118	120	17	89	75	0	2.220	2.241	2.324	2.411	2.078	2.455	0.433	120	580	190	188	1.151	131	59	130	58	0
2	2	16	"PFN0170"	"N132_108"	5990	27220	140	436	424	112	87	88	17	100	100	0	275	282	120	118	120	18	99	97	0	2.223	2.055	2.207	2.213	1.510	1.890	0.597	156	501	506	501	1.152	349	157	337	164	0
2	3	16	"PFN0172"	"N132_11"	6190	27220	140	513	493	175	84	86	18	99	98	0	471	470	143	119	120	19	98	98	0	1.219	1.165	1.188	1.130	1.591	1.192	0.805	156	471	781	760	0.285	429	352	409	351	0
2	4	16	"PFN0175"	"N132_116"	6370	27220	130	963	908	290	82	85	17	100	100	0	813	778	235	116	118	18	100	99	0	1.264	1.248	1.278	1.252	1.366	1.232	0.876	120	449	1578	1488	0.338	881	697	826	662	0
2	5	16	"PFN0177"	"N132_119"	6570	27220	150	573	552	151	82	84	16	100	100	0	358	351	88	116	117	16	100	98	0	2.029	2.000	2.000	2.030	1.477	2.034	0.844	156	558	733	705	1.021	491	242	470	235	0
2	6	16	"PFN0180"	"N132_125"	6750	27220	150	650	625	201	83	84	17	100	100	0	585	576	177	115	116	16	99	99	0	1.206	1.176	1.184	1.190	1.427	1.164	0.854	156	540	1037	1003	0.271	567	470	542	461	0
2	7	16	"PFN0582"	"N145_33"	6940	27210	130	1198	1171	299	81	85	23	100	100	0	908	912	241	115	118	22	100	100	0	1.409	1.368	1.358	1.385	1.276	1.293	0.906	120	477	1910	1887	0.494	1117	793	1090	797	0
2	8	16	"PFN0584"	"N145_38"	7140	27220	150	80	82	19	79	84	24	10	1	0	106	109	18	115	119	25	5	0	0	-0.111	-0.500	0.634	0.758	3.980	0.742	0.058	156	535	-8	-3	Error	1	-9	3	-6	-50
2	9	16	"PFN0589"	"N145_44"	7330	27220	150	79	82	19	75	79	19	21	4	0	105	108	22	113	115	21	12	3	0	-0.500	-1.400	0.602	0.678	4.085	0.837	0.134	156	511	-4	2	Error	4	-8	7	-5	-50
2	10	16	"PFN0592"	"N145_50"	7520	27220	150	82	87	34	77	81	18	24	8	0	105	108	20	114	116	18	7	3	0	-0.556	-1.667	1.053	1.187	3.775	10.799	0.002	156	474	-4	4	Error	5	-9	10	-6	-50
2	11	16	"PFN0598"	"N145_61"	7710	27210	150	159	179	107	83	85	20	94	83	0	196	217	92	117	117	18	97	89	0	0.962	0.960	0.950	0.924	2.326	1.086	0.643	156	468	155	196	-0.056	76	79	96	100	0
2	12	16	"PFN0600"	"N145_9"	7890	27220	130	159	161	34	85	87	19	95	87	0	259	260	46	118	120	18	100	98	0	0.525	0.535	0.529	0.498	1.665	0.508	0.627	120	473	215	218	-0.930	74	141	76	142	0
2	13	16	"PFN0620"	"N148_2"	8090	27220	150	95	96	20	87	90	21	25	7	0	139	142	26	121	124	19	44	25	0	0.444	0.429	0.926	0.852	3.863	0.515	0.034	156	503	26	30	-1.170	8	18	9	21	-50
2	14	16	"PFN0622"	"N148_6"	8280	27220	150	88	90	21	85	88	22	16	3	0	119	120	19	119	121	18	15	4	0	100000.000	5.000	0.930	0.982	3.725	4.699	0.002	156	487	3	6	16.610	3	0	5	1	-50
2	15	16	"PFN0628"	"N149_12"	8470	27230	140	1414	1347	563	82	84	19	100	99	0	1986	1874	719	118	120	16	100	100	0	0.713	0.720	0.731	0.693	1.905	0.717	0.884	156	514	3200	3021	-0.488	1332	1868	1265	1756	0
2	16	16	"PFN0632"	"N149_18"	8650	27230	130	533	516	137	82	83	18	100	100	0	494	490	117	119	121	17	100	99	0	1.203	1.170	1.179	1.168	1.424	1.178	0.847	120	502	826	805	0.266	451	375	434	371	0
2	17	16	"PFN0634"	"N149_2"	8850	27230	130	272	274	60	84	84	17	100	99	0	214	215	41	120	121	17	99	93	0	2.000	2.000	1.957	2.064	1.618	2.215	0.624	120	507	282	285	1.000	188	94	190	95	0
2	18	16	"PFN0637"	"N149_30"	9040	27230	130	3008	2784	984	82	83	16	100	100	0	1615	1533	474	116	116	16	100	100	0	1.952	1.907	1.887	1.855	1.440	1.996	0.890	120	506	4425	4119	0.965	2926	1499	2702	1417	0
2	19	16	"PFN0655"	"N150_39"	9230	27230	130	581	573	115	78	81	25	100	100	0	545	541	99	114	115	16	99	99	0	1.167	1.159	1.173	1.153	1.299	1.152	0.893	120	538	934	922	0.223	503	431	495	427	0
2	20	16	"PFN0658"	"N150_49"	9420	27230	130	215	215	47	79	83	26	99	95	0	188	189	34	114	116	17	95	87	0	1.838	1.813	1.864	1.862	2.000	1.910	0.550	120	502	210	211	0.878	136	74	136	75	0
2	21	16	"PFN0660"	"N150_51"	9610	27230	140	442	431	121	85	88	18	100	100	0	287	295	70	120	122	18	100	99	0	2.138	1.977	2.045	1.979	1.581	0.520	0.131	156	496	524	521	1.096	357	167	346	175	0
2	22	16	"PFN0662"	"N150_53"	9800	27230	140	290	284	81	79	82	18	100	98	0	750	705	230	119	121	18	99	98	0	0.334	0.350	0.347	0.363	1.691	0.320	0.835	156	667	842	791	-1.580	211	631	205	586	0
2	1	17	"PFN0664"	"N150_57"	5800	27410	150	332	332	71	82	84	17	100	100	0	387	392	75	119	120	18	100	100	0	0.933	0.916	0.921	0.910	1.339	0.888	0.861	156	781	518	523	-0.100	250	268	250	273	0
2	2	17	"PFN0666"	"N150_6"	5990	27410	130	259	268	85	86	88	17	100	100	0	302	308	111	121	121	17	100	100	0	0.956	0.973	0.960	0.981	1.597	0.750	0.545	120	487	354	369	-0.065	173	181	182	187	0
2	3	17	"PFN0680"	"N150_8"	6190	27410	140	1005	946	294	86	89	19	100	100	0	604	595	154	121	122	17	100	100	0	1.903	1.814	1.835	1.776	1.418	1.889	0.870	156	482	1402	1334	0.928	919	483	860	474	0
2	4	17	"PFN0682"	"N150_82"	6380	27410	140	1380	1274	486	85	88	19	100	99	0	904	861	293	121	122	17	98	98	0	1.654	1.607	1.567	1.594	1.731	1.651	0.901	156	429	2078	1929	0.726	1295	783	1189	740	0
2	5	17	"PFN0685"	"N150_87"	6560	27410	140	817	774	250	85	87	18	100	100	0	594	568	174	119	120	17	100	98	0	1.541	1.535	1.552	1.595	1.520	1.543	0.874	156	462	1207	1138	0.624	732	475	689	449	0
2	6	17	"PFN0688"	"N150_9"	6750	27410	130	182	187	42	84	85	18	98	96	0	232	235	43	118	119	16	99	98	0	0.860	0.880	0.843	0.841	1.727	0.903	0.631	120	531	212	220	-0.218	98	114	103	117	0
2	7	17	"PFN0694"	"N151_11"	6950	27410	140	354	358	99	80	83	17	100	100	0	397	391	88	118	120	19	100	99	0	0.982	1.018	1.006	1.018	1.508	1.032	0.826	156	567	553	551	-0.026	274	279	278	273	0
2	8	17	"PFN0696"	"N151_18"	7130	27410	130	1083	1019	299	78	81	20	100	100	0	534	525	143	116	118	18	100	100	0	2.404	2.301	2.280	2.336	1.349	2.233	0.882	120	447	1423	1350	1.266	1005	418	941	409	0
2	9	17	"PFN0876"	"N168_6"	7320	27410	140	973	948	254	79	82	22	100	100	0	767	743	185	116	119	20	100	100	0	1.373	1.386	1.422	1.389	1.381	1.404	0.886	156	460	1545	1496	0.458	894	651	869	627	0
2	10	17	"PFN0874"	"N168_34"	7520	27420	150	407	380	111	85	87	20	98	96	0	787	735	191	120	120	18	100	100	0	0.483	0.480	0.478	0.450	1.648	0.471	0.865	156	467	989	910	-1.051	322	667	295	615	0
2	11	17	"PFN0894"	"N173_1"	7710	27420	140	162	163	40	90	91	20	89	75	0	224	228	45	121	123	18	97	94	0	0.699	0.682	0.722	0.638	2.041	0.693	0.530	156	478	175	180	-0.517	72	103	73	107	0
2	12	17	"PFN0907"	"N175_2"	7890	27410	130	3622	3293	1042	89	91	21	100	100	0	2177	2053	625	122	125	21	100	100	0	1.719	1.659	1.670	1.642	1.289	1.643	0.925	120	487	5588	5135	0.782	3533	2055	3204	1931	0
2	13	17	"PFN0906"	"N175_16"	8070	27410	130	409	403	92	91	93	22	100	100	0	292	288	56	126	128	22	100	98	0	1.916	1.926	2.000	1.968	1.448	2.002	0.786	120	507	484	474	0.938	318	166	312	162	0
2	14	17	"PFN0918"	"N177_6"	8270	27420	130	487	470	98	90	92	22	100	100	0	675	652	121	125	126	19	100	100	0	0.722	0.721	0.714	0.715	1.309	0.703	0.892	120	524	947	907	-0.470	397	550	380	527	0
2	15	17	"PFL0005"	"L1_103"	8460	27420	130	330	329	60	87	89	20	100	100	0	262	265	48	123	124	18	100	100	0	1.748	1.704	1.754	1.755	1.460	1.746	0.727	120	516	382	384	0.806	243	139	242	142	0
2	16	17	"PFL0159"	"L2_30"	8660	27420	140	1969	1763	719	86	88	20	98	98	0	2638	2479	778	122	123	18	100	100	0	0.748	0.711	0.740	0.611	1.962	0.735	0.893	156	516	4399	4034	-0.418	1883	2516	1677	2357	0
2	17	17	"PFL0171"	"L2_55"	8850	27420	140	1942	1812	693	85	86	18	99	99	0	1906	1800	571	120	122	18	100	100	0	1.040	1.028	1.056	0.933	1.704	1.059	0.926	156	503	3643	3407	0.056	1857	1786	1727	1680	0
2	18	17	"PFL0176"	"L2_62"	9030	27410	130	1564	1490	349	80	82	17	100	100	0	1677	1630	379	115	118	25	100	100	0	0.950	0.931	0.921	0.939	1.290	0.877	0.922	120	519	3046	2925	-0.074	1484	1562	1410	1515	0
2	19	17	"PFL0064"	"L2_109"	9230	27420	130	523	509	127	77	81	25	100	100	0	275	280	49	112	114	24	100	100	0	2.736	2.571	2.438	2.548	1.496	2.817	0.786	120	543	609	600	1.452	446	163	432	168	0
2	20	17	"PFL0066"	"L2_114"	9420	27420	140	314	304	82	80	84	29	96	94	0	397	396	82	115	117	21	100	99	0	0.830	0.797	0.811	0.736	1.713	0.806	0.813	156	528	516	505	-0.269	234	282	224	281	0
2	21	17	"PFL0140"	"L2_247"	9610	27420	140	419	417	111	85	89	22	100	98	0	283	287	59	119	123	22	100	98	0	2.037	1.976	2.046	1.961	1.513	2.101	0.802	156	441	498	500	1.026	334	164	332	168	0
2	22	17	"PFL0150"	"L2_270"	9800	27420	140	474	481	142	81	83	18	100	99	0	823	803	237	121	123	18	100	100	0	0.560	0.587	0.588	0.574	1.451	0.566	0.883	156	620	1095	1082	-0.837	393	702	400	682	0
2	1	18	"PFN0982"	"N244_3"	5810	27600	110	121	122	26	83	86	18	75	51	0	145	158	46	117	119	22	57	37	0	1.357	0.951	1.012	1.089	3.131	0.588	0.116	80	465	66	80	0.441	38	28	39	41	0
2	2	18	"PFJ0260"	"J246_2"	5990	27590	130	4825	4474	895	87	91	22	100	100	0	5577	5085	1096	119	132	127	100	100	0	0.868	0.883	0.881	0.892	1.290	0.854	0.954	120	527	10196	9353	-0.204	4738	5458	4387	4966	0
2	3	18	"PFJ0281"	"J269_1"	6180	27590	130	367	376	73	87	92	23	100	100	0	245	250	44	122	135	131	40	0	0	2.276	2.258	2.320	2.346	1.397	2.126	0.620	120	481	403	417	1.187	280	123	289	128	0
2	4	18	"PFJ0305"	"J27_3"	6370	27600	140	460	450	132	91	148	298	71	3	0	326	339	91	126	163	183	57	6	0	1.845	1.685	1.755	1.705	1.559	1.800	0.810	156	426	569	572	0.884	369	200	359	213	0
2	5	18	"PFJ0475"	"J53_46"	6560	27600	150	1654	1525	462	90	139	275	96	94	0	921	854	248	124	155	170	98	92	0	1.962	1.966	1.943	1.972	1.457	1.914	0.907	156	503	2361	2165	0.973	1564	797	1435	730	0
2	6	18	"PFJ0505"	"J583_7"	6760	27600	90	125	128	34	85	88	20	82	48	0	156	153	25	120	122	16	76	55	0	1.111	1.303	1.115	1.294	2.538	1.717	0.102	52	365	76	76	0.152	40	36	43	33	0
2	7	18	"PFJ0549"	"J697_3"	6950	27600	120	114	117	25	81	89	62	10	0	0	183	181	29	120	121	18	93	77	0	0.524	0.590	0.547	0.598	2.438	4.289	0.181	120	513	96	97	-0.933	33	63	36	61	0
2	8	18	"PFJ0586"	"J753_2"	7140	27600	140	168	169	37	82	90	63	72	14	0	184	184	29	119	121	18	92	83	0	1.323	1.338	1.333	1.315	2.078	1.383	0.503	156	511	151	152	0.404	86	65	87	65	0
2	9	18	"PFJ0594"	"J82_7"	7330	27600	140	571	555	154	84	86	19	100	100	0	989	949	260	118	120	17	100	100	0	0.559	0.567	0.564	0.563	1.385	0.553	0.896	156	461	1358	1302	-0.839	487	871	471	831	0
2	10	18	"PFK0025"	"Km2326_6"	7520	27600	150	91	92	20	85	87	18	30	8	0	119	122	22	120	121	17	22	8	0	-6.000	3.500	0.964	0.939	3.664	1.179	0.009	156	459	5	9	Error	6	-1	7	2	-50
2	11	18	"PFJ0390"	"J40_6"	7710	27600	130	254	254	46	84	87	19	100	100	0	279	280	43	121	123	18	100	100	0	1.076	1.069	1.102	1.068	1.431	1.051	0.759	120	452	328	329	0.106	170	158	170	159	0
2	12	18	"PFJ0410"	"J43_3"	7890	27600	130	2296	2182	448	84	86	19	100	100	0	1411	1366	277	122	125	21	100	100	0	1.716	1.686	1.701	1.688	1.287	1.694	0.903	120	492	3501	3342	0.779	2212	1289	2098	1244	0
2	13	18	"PFJ0426"	"J461_4"	8090	27600	150	83	86	16	86	88	20	10	1	0	110	114	25	125	127	20	11	3	0	0.200	0.000	0.400	0.480	3.504	0.255	0.009	156	553	-18	-11	-2.322	-3	-15	0	-11	-50
2	14	18	"PFJ0465"	"J53_31"	8270	27600	130	150	154	30	86	88	19	95	85	0	151	154	32	126	127	19	60	30	0	2.560	2.429	2.227	2.056	2.620	2.411	0.143	120	472	89	96	1.356	64	25	68	28	0
2	15	18	"PFJ0557"	"J6_2"	8460	27610	130	331	331	74	85	86	19	100	100	0	313	313	59	124	125	19	100	99	0	1.302	1.302	1.315	1.304	1.370	1.327	0.803	120	563	435	435	0.380	246	189	246	189	0
2	16	18	"PFK0041"	"Km302_3"	8650	27600	130	162	175	77	83	84	17	96	87	0	194	269	553	124	125	18	93	84	0	1.129	0.634	1.134	1.122	2.502	0.117	0.327	120	520	149	237	0.174	79	70	92	145	0
2	17	18	"PFK0298"	"Kn2549_3"	8840	27600	130	834	805	150	82	84	17	100	100	0	1489	1426	331	122	126	46	100	100	0	0.550	0.554	0.547	0.563	1.253	0.513	0.905	120	490	2119	2027	-0.862	752	1367	723	1304	0
2	18	18	"PFK0338"	"Kn3092_1"	9030	27610	130	137	139	30	81	85	27	82	53	0	184	191	36	117	125	50	72	23	0	0.836	0.784	0.837	0.760	2.272	0.343	0.208	120	566	123	132	-0.259	56	67	58	74	0
2	19	18	"PFK0404"	"Kn427_6"	9220	27610	130	602	585	141	75	81	27	100	100	0	549	536	122	111	116	26	100	100	0	1.203	1.200	1.186	1.205	1.363	1.177	0.875	120	529	965	935	0.267	527	438	510	425	0
2	20	18	"PFK0425"	"Kn5026_1"	9410	27610	130	180	184	51	74	76	18	100	98	0	170	176	43	110	112	19	88	73	0	1.767	1.667	1.713	1.871	2.310	0.492	0.772	120	568	166	176	0.821	106	60	110	66	0
2	21	18	"PFK0442"	"Kn5244_3"	9620	27610	150	81	84	19	77	80	20	23	6	0	108	113	28	113	115	20	13	5	0	-0.800	100000.000	0.955	0.920	3.686	0.263	0.021	156	529	-1	7	Error	4	-5	7	0	-50
2	22	18	"PFK0457"	"Kn5587_2"	9790	27610	140	3264	2953	915	78	80	17	100	100	0	2878	2623	896	117	118	18	100	99	0	1.154	1.147	1.176	1.227	1.582	1.129	0.927	156	622	5947	5381	0.207	3186	2761	2875	2506	0
2	1	19	"PFK0782"	"Ks2242_1"	5800	27790	140	945	873	287	83	85	17	100	98	0	1019	987	255	116	118	23	100	100	0	0.955	0.907	0.936	0.839	1.546	0.934	0.920	156	706	1765	1661	-0.067	862	903	790	871	0
2	2	19	"PFK0818"	"Ks2565_1"	5990	27780	130	481	478	98	85	88	22	100	100	0	536	529	120	117	132	129	99	88	0	0.945	0.954	0.974	0.972	1.412	0.830	0.730	120	505	815	805	-0.081	396	419	393	412	0
2	3	19	"PFK0876"	"Ks2_11"	6180	27790	140	402	387	108	84	88	22	99	98	0	899	880	244	119	132	126	99	97	0	0.408	0.398	0.406	0.384	1.553	0.386	0.882	156	522	1098	1064	-1.294	318	780	303	761	0
2	4	19	"PFK1002"	"Ks48_16"	6380	27780	150	91	94	22	87	137	277	0	0	0	122	125	22	126	158	171	0	0	0	-1.000	-7.000	0.784	0.732	3.838	1.921	0.758	156	494	0	6	Error	4	-4	7	-1	-50
2	5	19	"PFK1139"	"Ks667_1"	6570	27790	140	1495	1378	427	88	144	293	96	93	0	1138	1077	284	127	162	181	99	97	0	1.392	1.358	1.373	1.316	1.422	1.417	0.916	156	441	2418	2240	0.477	1407	1011	1290	950	0
2	6	19	"PFK1174"	"Ks75_10"	6740	27790	130	8827	8111	2057	84	87	19	100	100	0	10128	9429	2154	122	124	19	100	100	0	0.874	0.862	0.871	0.852	1.234	0.854	0.942	120	476	18749	17334	-0.195	8743	10006	8027	9307	0
2	7	19	"PFK0629"	"Ks1228_7"	6940	27800	120	127	130	28	81	90	65	28	0	0	142	146	32	120	123	21	50	26	0	2.091	1.885	1.333	1.477	3.251	7.522	0.100	120	461	68	75	1.064	46	22	49	26	0
2	8	19	"PFK1093"	"Ks586_7"	7130	27790	130	611	592	154	81	89	64	100	98	0	904	874	234	120	122	18	100	100	0	0.676	0.678	0.673	0.685	1.409	0.642	0.882	120	487	1314	1265	-0.565	530	784	511	754	0
2	9	19	"pla_LSU"	"PLSU"	7320	27790	130	325	324	75	82	84	17	100	100	0	374	367	88	121	121	16	99	98	0	0.960	0.984	1.004	1.044	1.721	0.922	0.769	120	466	496	488	-0.058	243	253	242	246	0
2	10	19	"pla_ORF129"	"PORF129"	7510	27790	140	950	875	233	81	84	17	100	100	0	630	593	164	122	124	18	99	99	0	1.711	1.686	1.689	1.740	1.403	1.677	0.912	156	493	1377	1265	0.775	869	508	794	471	0
2	11	19	"pla_ORF79"	"PORF79"	7700	27790	130	632	615	119	81	85	19	100	100	0	314	307	64	125	126	20	98	98	0	2.915	2.934	2.830	3.066	1.479	2.876	0.809	120	509	740	716	1.544	551	189	534	182	0
2	12	19	"pla_rpl14"	"Prpl14"	7890	27780	130	1277	1228	331	81	86	23	100	100	0	668	665	181	126	130	30	99	98	0	2.207	2.128	2.123	2.219	1.593	2.104	0.895	120	526	1738	1686	1.142	1196	542	1147	539	0
2	13	19	"PFBL B0020"	"oPFBLOB0020"	8080	27790	130	496	473	124	83	87	23	100	100	0	1084	1009	259	132	137	32	100	100	0	0.434	0.445	0.441	0.446	1.409	0.407	0.858	120	507	1365	1267	-1.205	413	952	390	877	0
2	14	19	"PFD66970"	"oPFD66970"	8270	27790	140	554	536	165	85	87	19	100	100	0	349	340	92	131	134	23	97	95	0	2.151	2.158	2.224	2.237	1.545	2.157	0.824	156	571	687	660	1.105	469	218	451	209	0
2	15	19	"PFC0765"	"oPFC0765"	8450	27800	100	145	155	46	83	85	18	90	77	0	168	178	51	126	128	20	68	50	0	1.476	1.385	1.242	1.593	3.030	1.060	0.380	80	400	104	124	0.562	62	42	72	52	0
2	16	19	"PFN0250"	"oPFN0250"	8650	27800	130	284	283	53	84	85	17	100	100	0	454	451	83	125	127	18	100	100	0	0.608	0.610	0.611	0.613	1.399	0.588	0.834	120	595	529	525	-0.718	200	329	199	326	0
2	17	19	"PFL0017"	"oPFL0017"	8840	27800	140	1469	1477	499	81	82	15	100	100	0	1595	1644	539	120	123	42	100	100	0	0.941	0.916	0.938	0.904	1.383	0.909	0.910	156	603	2863	2920	-0.088	1388	1475	1396	1524	0
2	18	19	"PFI17637"	"oPFI17637"	9030	27810	130	345	359	77	79	83	26	100	100	0	622	622	116	115	122	46	100	100	0	0.525	0.552	0.540	0.547	1.301	0.544	0.869	120	590	773	787	-0.931	266	507	280	507	0
2	19	19	"PFM60472"	"oPFM60472"	9230	27800	150	114	116	29	75	80	25	67	37	0	155	158	34	110	115	24	73	44	0	0.867	0.854	0.911	0.849	2.829	0.898	0.470	156	682	84	89	-0.206	39	45	41	48	0
2	20	19	"PFL0020"	"oPFL0020"	9420	27800	90	87	95	27	73	75	14	48	34	0	144	149	31	105	108	14	84	63	0	0.359	0.500	0.466	0.503	2.617	0.522	0.175	52	363	53	66	-1.478	14	39	22	44	0
2	21	19	"PFI17639"	"oPFI17639"	9610	27810	130	161	159	37	73	75	13	98	95	0	180	183	37	108	110	14	97	89	0	1.222	1.147	1.293	1.249	2.187	1.188	0.461	120	566	160	161	0.290	88	72	86	75	0
2	22	19	"PFN0252"	"oPFN0252"	9790	27800	130	4180	4134	1079	73	74	13	100	100	0	3315	3287	830	109	111	14	100	100	0	1.281	1.278	1.285	1.269	1.254	1.265	0.918	120	626	7313	7239	0.357	4107	3206	4061	3178	0
2	1	20	"PFBL B0027"	"oPFBLOB0027"	5810	27970	130	171	176	37	81	82	16	99	98	0	179	185	37	120	121	17	94	79	0	1.525	1.462	1.463	1.564	2.038	1.473	0.444	120	622	149	160	0.609	90	59	95	65	0
2	2	20	"PFC0768"	"oPFC0768"	5990	27970	130	339	335	63	82	83	16	100	100	0	231	230	32	121	122	17	100	97	0	2.336	2.321	2.393	2.356	1.457	2.396	0.766	120	554	367	362	1.224	257	110	253	109	0
2	3	20	"PFBL B0032"	"oPFBLOB0032"	6190	27970	150	90	92	19	82	84	18	27	8	0	117	121	27	123	124	18	17	7	0	-1.333	-5.000	0.833	0.874	4.132	0.500	0.017	156	679	2	8	Error	8	-6	10	-2	-50
2	4	20	"PFBL B0033"	"oPFBLOB0033"	6370	27960	90	101	107	25	85	88	20	42	19	0	147	148	36	125	128	23	48	15	0	0.727	0.957	0.679	0.786	4.156	0.406	0.220	52	336	38	45	-0.459	16	22	22	23	0
2	5	20	"PFB0684"	"oPFB0684"	6570	27970	150	84	88	21	85	87	23	16	3	0	123	129	29	127	128	20	19	12	0	0.250	1.500	0.571	0.638	3.373	0.388	0.042	156	620	-5	5	-2.000	-1	-4	3	2	-50
2	6	20	"PFF72417"	"oPFF72417"	6760	27970	150	87	95	49	80	84	23	22	7	0	126	133	43	123	125	19	31	14	0	2.333	1.500	0.815	0.906	3.461	2.080	0.063	156	558	10	25	1.222	7	3	15	10	-50
2	7	20	"PFG0010"	"oPFG0010"	6950	27970	150	86	92	33	78	80	16	36	19	0	122	129	30	121	123	18	26	16	0	8.000	1.750	1.000	0.987	3.600	0.964	0.112	156	582	9	22	3.000	8	1	14	8	-50
2	8	20	"PFBL B0035"	"oPFBLOB0035"	7140	27980	140	728	681	193	75	77	15	100	100	0	1208	1117	266	122	123	17	100	100	0	0.601	0.609	0.604	0.592	1.454	0.609	0.929	156	551	1739	1601	-0.734	653	1086	606	995	0
2	9	20	"PFBL B0038"	"oPFBLOB0038"	7330	27980	150	75	77	17	76	78	16	18	3	0	107	109	19	123	124	16	9	1	0	0.063	-0.071	0.576	0.628	3.124	0.143	0.004	156	544	-17	-13	-4.000	-1	-16	1	-14	-50
2	10	20	"PFG0012"	"oPFG0012"	7520	27980	150	88	88	19	80	84	22	22	4	0	127	130	23	130	132	21	17	3	0	-2.667	100000.000	1.000	0.953	3.229	1.174	0.090	156	570	5	8	Error	8	-3	8	0	-50
2	11	20	"PFD66974"	"oPFD66974"	7730	27990	150	89	92	21	82	86	23	21	5	0	144	148	27	132	134	22	35	14	0	0.583	0.625	0.631	0.606	4.250	0.871	0.062	156	573	19	26	-0.778	7	12	10	16	-50
2	12	20	"PFL0029"	"oPFL0029"	7890	27990	140	757	713	256	80	84	22	99	99	0	451	450	122	130	134	30	100	98	0	2.109	1.978	2.017	1.922	1.696	2.160	0.808	156	526	998	953	1.077	677	321	633	320	0
2	13	20	"PFD66975"	"oPFD66975"	8080	27990	140	251	247	67	82	85	23	94	94	0	1163	1144	283	134	138	29	100	100	0	0.164	0.163	0.166	0.156	1.615	0.159	0.800	156	593	1198	1175	-2.606	169	1029	165	1010	0
2	14	20	"PFM60473"	"oPFM60473"	8270	27980	100	133	134	42	81	83	18	76	62	0	210	222	77	132	135	20	85	68	0	0.667	0.589	0.632	0.697	2.561	0.461	0.369	80	376	130	143	-0.585	52	78	53	90	0
2	15	20	"PFM60503"	"oPFM60503"	8450	27990	120	736	704	145	79	81	18	100	100	0	552	551	134	126	129	20	100	100	0	1.542	1.471	1.464	1.517	1.362	1.421	0.877	120	505	1083	1050	0.625	657	426	625	425	0
2	16	20	"PFL0061"	"oPFL0061"	8640	28000	120	1087	1052	276	81	82	16	100	100	0	667	644	161	121	124	18	100	100	0	1.842	1.857	1.859	1.879	1.418	1.882	0.893	120	472	1552	1494	0.882	1006	546	971	523	0
2	17	20	"PFG0034"	"oPFG0034"	8830	28000	140	2686	2558	985	81	81	15	100	100	0	1329	1282	516	117	118	17	99	98	0	2.149	2.126	2.146	2.304	1.693	2.128	0.911	156	569	3817	3642	1.104	2605	1212	2477	1165	0
2	18	20	"PFF72455"	"oPFF72455"	9040	28010	80	107	106	23	78	80	16	71	40	0	141	145	23	110	112	14	84	61	0	0.935	0.800	1.097	0.849	3.663	0.864	0.056	52	290	60	63	-0.096	29	31	28	35	0
2	19	20	"PFM60505"	"oPFM60505"	9210	28010	140	220	216	56	76	77	15	98	96	0	206	203	37	110	112	15	97	94	0	1.500	1.505	1.478	1.482	1.985	1.570	0.722	156	556	240	233	0.585	144	96	140	93	0
2	20	20	"PFL0063"	"oPFL0063"	9400	28000	130	363	376	83	75	76	14	100	100	0	233	239	48	110	112	15	100	99	0	2.341	2.333	2.402	2.427	1.461	2.209	0.771	120	528	411	430	1.227	288	123	301	129	0
2	21	20	"PFJ12800"	"oPFJ12800"	9590	28000	130	364	360	78	74	77	15	100	100	0	258	262	42	112	113	15	100	100	0	1.986	1.907	1.967	1.918	1.421	1.909	0.766	120	489	436	436	0.990	290	146	286	150	0
2	22	20	"PFF72460"	"oPFF72460"	9780	28010	130	588	575	168	73	75	14	100	100	0	332	332	72	111	112	14	100	100	0	2.330	2.271	2.299	2.234	1.457	2.382	0.841	120	613	736	723	1.221	515	221	502	221	0
2	1	21	"PFK12904"	"oPFK12904"	5790	28180	130	668	635	148	80	82	16	100	100	0	1010	971	205	120	122	17	100	100	0	0.661	0.652	0.642	0.645	1.247	0.628	0.910	120	650	1478	1406	-0.598	588	890	555	851	0
2	2	21	"PFM60507"	"oPFM60507"	5990	28190	120	401	407	253	82	84	17	97	97	0	797	786	198	123	124	19	100	100	0	0.473	0.490	0.464	0.426	1.674	0.564	0.655	120	537	993	988	-1.079	319	674	325	663	0
2	3	21	"PFK12905"	"oPFK12905"	6180	28190	120	173	178	37	83	85	17	100	98	0	272	288	67	124	125	19	100	100	0	0.608	0.579	0.591	0.581	1.649	0.513	0.656	120	513	238	259	-0.718	90	148	95	164	0
2	4	21	"PFF72461"	"oPFF72461"	6370	28190	130	4940	4635	1366	85	87	18	100	100	0	11480	10885	2587	125	128	19	100	100	0	0.428	0.423	0.430	0.411	1.295	0.424	0.937	120	588	16210	15310	-1.226	4855	11355	4550	10760	0
2	5	21	"PFN0268"	"oPFN0268"	6550	28190	130	388	393	106	83	86	23	100	100	0	550	549	115	126	127	18	100	100	0	0.719	0.733	0.719	0.719	1.378	0.734	0.857	120	540	729	733	-0.475	305	424	310	423	0
2	6	21	"PFL0071"	"oPFL0071"	6740	28190	130	385	393	100	81	84	23	100	100	0	244	244	39	122	123	17	100	99	0	2.492	2.557	2.629	2.549	1.496	2.744	0.755	120	572	426	434	1.317	304	122	312	122	0
2	7	21	"PFG0037"	"oPFG0037"	6940	28190	130	194	197	41	79	81	16	100	99	0	282	278	48	120	121	16	100	100	0	0.710	0.747	0.726	0.735	1.493	0.745	0.714	120	568	277	276	-0.494	115	162	118	158	0
2	8	21	"PFJ12801"	"oPFJ12801"	7130	28190	130	167	169	34	75	77	15	99	98	0	297	312	73	121	122	16	100	98	0	0.523	0.492	0.494	0.505	1.637	0.449	0.691	120	458	268	285	-0.936	92	176	94	191	0
2	9	21	"PFBL B0124"	"oPFBLOB0124"	7320	28190	140	178	185	69	75	76	15	96	94	0	263	268	69	123	125	17	97	95	0	0.736	0.759	0.787	0.771	2.184	0.761	0.511	156	427	243	255	-0.443	103	140	110	145	0
2	10	21	"PFI17675"	"oPFI17675"	7510	28190	140	5837	5412	1901	81	85	22	100	100	0	5135	4826	1485	129	132	21	100	100	0	1.150	1.135	1.177	1.101	1.684	1.160	0.924	156	483	10762	10028	0.201	5756	5006	5331	4697	0
2	11	21	"PFI17677"	"oPFI17677"	7700	28190	130	450	446	93	83	86	22	100	100	0	663	662	115	130	133	20	100	100	0	0.689	0.682	0.688	0.675	1.280	0.685	0.886	120	508	900	895	-0.538	367	533	363	532	0
2	12	21	"PFBL B0128"	"oPFBLOB0128"	7890	28180	120	161	164	37	80	82	16	99	98	0	195	198	32	126	126	17	96	89	0	1.174	1.167	1.199	1.228	1.998	1.129	0.475	120	467	150	156	0.231	81	69	84	72	0
2	13	21	"PFG0038"	"oPFG0038"	8080	28190	120	204	215	49	78	79	17	100	100	0	297	301	56	121	123	17	100	100	0	0.716	0.761	0.760	0.748	1.521	0.743	0.725	120	428	302	317	-0.482	126	176	137	180	0
2	14	21	"PFF72465"	"oPFF72465"	8270	28180	140	1655	1588	380	76	78	16	100	100	0	1292	1242	350	123	125	17	100	100	0	1.351	1.351	1.392	1.419	1.439	1.322	0.906	156	517	2748	2631	0.434	1579	1169	1512	1119	0
2	15	21	"PFI17678"	"oPFI17678"	8460	28180	140	226	224	52	77	79	15	99	98	0	183	182	37	120	122	17	87	76	0	2.365	2.371	2.366	2.574	2.085	2.367	0.540	156	526	212	209	1.242	149	63	147	62	0
2	16	21	"PFD66997"	"oPFD66997"	8650	28180	130	447	422	108	81	82	16	100	100	0	526	504	110	119	120	18	100	100	0	0.899	0.886	0.876	0.875	1.371	0.847	0.866	120	507	773	726	-0.153	366	407	341	385	0
2	17	21	"PFM60539"	"oPFM60539"	8860	28170	150	77	79	24	82	84	27	3	1	0	104	106	18	115	117	18	7	1	0	0.455	0.333	0.740	0.759	2.960	6.352	0.015	156	555	-16	-12	-1.138	-5	-11	-3	-9	-50
2	18	21	"PFBL B0176"	"oPFBLOB0176"	9030	28190	130	737	735	164	78	82	29	100	100	0	975	972	195	112	114	16	100	100	0	0.764	0.764	0.765	0.757	1.263	0.742	0.884	120	439	1522	1517	-0.389	659	863	657	860	0
2	19	21	"PFI17723"	"oPFI17723"	9230	28190	140	2576	2479	783	77	79	16	100	100	0	1313	1279	303	114	115	16	100	100	0	2.084	2.062	2.131	1.953	1.520	2.173	0.916	156	395	3698	3567	1.060	2499	1199	2402	1165	0
2	20	21	"PFG0055"	"oPFG0055"	9420	28190	140	400	392	127	78	79	15	100	100	0	1187	1191	356	115	116	16	100	100	0	0.300	0.292	0.295	0.281	1.483	0.278	0.831	156	347	1394	1390	-1.735	322	1072	314	1076	0
2	21	21	"PFF72499"	"oPFF72499"	9600	28190	160	141	141	29	81	82	16	95	81	0	176	178	32	116	118	19	93	77	0	1.000	0.968	0.981	0.939	2.157	0.916	0.408	208	414	120	122	0.000	60	60	60	62	0
2	22	21	"PFF72501"	"oPFF72501"	9790	28180	130	455	447	86	78	79	16	100	100	0	299	297	50	114	118	20	100	100	0	2.038	2.016	2.003	2.050	1.394	2.019	0.812	120	510	562	552	1.027	377	185	369	183	0
2	1	22	"PFI17727"	"oPFI17727"	5800	28370	140	296	295	78	78	79	16	99	98	0	271	275	56	117	119	17	100	99	0	1.416	1.373	1.364	1.353	1.518	1.443	0.775	156	822	372	375	0.501	218	154	217	158	0
2	2	22	"PFF72502"	"oPFF72502"	5990	28370	130	222	224	45	81	86	57	96	76	0	242	250	49	123	127	32	98	90	0	1.185	1.126	1.099	1.161	1.659	1.404	0.654	120	623	260	270	0.245	141	119	143	127	0
2	3	22	"PFA32037"	"oPFA32037"	6190	28370	130	302	303	59	82	86	57	100	96	0	263	267	43	123	126	33	100	96	0	1.571	1.535	1.556	1.549	1.481	1.579	0.719	120	622	360	365	0.652	220	140	221	144	0
2	4	22	"PFM60541"	"oPFM60541"	6370	28370	130	292	294	71	83	85	18	99	99	0	332	336	80	123	125	18	99	98	0	1.000	0.991	1.009	1.009	1.417	0.971	0.841	120	602	418	424	0.000	209	209	211	213	0
2	5	22	"PFL0145"	"oPFL0145"	6560	28370	130	514	509	113	80	83	17	100	100	0	376	382	80	122	123	18	100	100	0	1.709	1.650	1.633	1.671	1.290	1.627	0.881	120	619	688	689	0.773	434	254	429	260	0
2	6	22	"PFL0147"	"oPFL0147"	6750	28370	130	863	837	198	79	81	16	100	100	0	499	484	103	119	120	17	100	100	0	2.063	2.077	2.056	2.088	1.228	2.081	0.920	120	644	1164	1123	1.045	784	380	758	365	0
2	7	22	"PFF72508"	"oPFF72508"	6950	28370	130	120	124	30	77	79	18	81	60	0	281	276	69	117	119	20	96	92	0	0.262	0.296	0.306	0.278	2.212	0.256	0.384	120	637	207	206	-1.931	43	164	47	159	0
2	8	22	"PFF72510"	"oPFF72510"	7150	28350	150	94	96	22	74	77	17	53	24	0	116	117	18	117	119	16	19	2	0	-20.000	100000.000	1.290	1.221	4.000	0.056	0.001	156	672	19	22	Error	20	-1	22	0	-50
2	9	22	"PFM60545"	"oPFM60545"	7340	28350	150	87	88	18	73	75	16	44	16	0	111	112	19	118	119	16	12	3	0	-2.000	-2.500	0.816	1.030	4.362	21.594	0.000	156	591	7	9	Error	14	-7	15	-6	-50
2	10	22	"PFM60547"	"oPFM60547"	7510	28370	130	417	414	104	76	77	16	100	100	0	317	314	71	120	121	17	100	99	0	1.731	1.742	1.815	1.778	1.439	1.702	0.781	120	543	538	532	0.792	341	197	338	194	0
2	11	22	"PFL0150"	"oPFL0150"	7700	28370	130	196	194	36	79	81	17	100	99	0	384	389	86	121	123	18	100	100	0	0.445	0.429	0.426	0.429	1.531	0.364	0.733	120	619	380	383	-1.169	117	263	115	268	0
2	12	22	"PFL0152"	"oPFL0152"	7890	28370	130	202	206	47	81	83	17	99	99	0	166	168	33	122	124	18	79	60	0	2.750	2.717	2.644	2.906	2.248	2.805	0.347	120	655	165	171	1.459	121	44	125	46	0
2	13	22	"PFL0154"	"oPFL0154"	8100	28360	150	85	91	29	76	77	16	32	20	0	115	121	34	119	121	17	20	12	0	-2.250	7.500	0.667	0.754	4.030	0.780	0.097	156	719	5	17	Error	9	-4	15	2	-50
2	14	22	"PFL0156"	"oPFL0156"	8270	28370	130	274	279	59	74	77	31	100	100	0	949	950	180	122	124	30	100	100	0	0.242	0.248	0.253	0.244	1.336	0.228	0.824	120	543	1027	1033	-2.048	200	827	205	828	0
2	15	22	"PFBL B0186"	"oPFBLOB0186"	8460	28380	140	204	202	48	77	81	39	96	81	0	301	299	62	120	124	41	100	94	0	0.702	0.698	0.698	0.685	1.537	0.682	0.742	156	684	308	304	-0.511	127	181	125	179	0
2	16	22	"PFH0037"	"oPFH0037"	8650	28380	140	212	213	54	77	79	17	100	98	0	475	493	133	116	118	16	100	100	0	0.376	0.361	0.345	0.352	1.580	0.323	0.755	156	690	494	513	-1.411	135	359	136	377	0
2	17	22	"PFF72513"	"oPFF72513"	8840	28380	140	156	160	36	78	81	24	96	80	0	209	211	47	115	117	17	95	91	0	0.830	0.854	0.863	0.888	2.093	0.781	0.522	156	719	172	178	-0.269	78	94	82	96	0
2	18	22	"PFM60550"	"oPFM60550"	9050	28360	150	92	93	20	75	78	24	34	5	0	117	119	19	113	115	16	25	9	0	4.250	3.000	1.208	1.193	3.718	3.459	0.027	156	685	21	24	2.087	17	4	18	6	-50
2	19	22	"EMPTY"	"EMPTY"	9240	28360	150	71	73	17	73	74	14	12	3	0	113	114	14	113	115	16	10	2	0	100000.000	0.000	1.063	1.130	3.863	0.739	0.010	156	634	-2	1	16.610	-2	0	0	1	-50
2	20	22	"EMPTY"	"EMPTY"	9430	28360	150	73	74	14	72	74	13	21	4	0	114	115	17	111	114	28	10	0	0	0.333	0.500	0.969	1.108	3.010	0.089	0.023	156	593	4	6	-1.585	1	3	2	4	-50
2	21	22	"EMPTY"	"EMPTY"	9620	28360	150	73	75	14	75	77	15	12	3	0	110	113	16	114	116	28	7	0	0	0.500	0.000	0.848	0.870	3.483	0.345	0.012	156	605	-6	-1	-1.000	-2	-4	0	-1	-50
2	22	22	"EMPTY"	"EMPTY"	9810	28360	150	76	77	14	78	80	17	8	0	0	115	117	17	117	128	48	1	0	0	1.000	100000.000	0.762	0.806	3.445	0.299	0.018	156	893	-4	-1	0.000	-2	-2	-1	0	-50
3	1	1	"PFE0652"	"E9164_1"	10160	24300	140	224	228	61	77	79	15	100	99	0	391	398	123	117	119	16	99	98	0	0.536	0.537	0.545	0.555	1.652	0.484	0.761	156	813	421	432	-0.898	147	274	151	281	0
3	2	1	"PFE0127"	"E15452_2"	10350	24310	140	923	905	405	77	78	16	100	100	0	1227	1222	564	115	118	16	100	100	0	0.761	0.748	0.752	0.762	1.831	0.716	0.860	156	644	1958	1935	-0.394	846	1112	828	1107	0
3	3	1	"PFE0630"	"E8314_1"	10540	24300	130	1492	1509	687	78	83	47	100	100	0	724	719	323	114	119	41	97	94	0	2.318	2.365	2.249	2.614	1.941	2.311	0.867	120	608	2024	2036	1.213	1414	610	1431	605	0
3	4	1	"PFE0335"	"E23986_4"	10720	24310	130	13056	13562	5726	85	123	401	100	100	0	6857	6801	2668	124	179	518	99	99	0	1.926	2.018	2.028	1.964	1.532	2.092	0.892	120	608	19704	20154	0.946	12971	6733	13477	6677	0
3	5	1	"PFE0497"	"E3038_1"	10920	24310	140	2797	2830	1316	86	119	385	96	93	0	1382	1380	600	127	177	498	89	61	0	2.160	2.190	2.201	2.230	1.671	1.939	0.770	156	653	3966	3997	1.111	2711	1255	2744	1253	0
3	6	1	"PFE0489"	"E29931_1"	11100	24310	130	937	970	413	79	93	92	99	94	0	718	719	266	115	131	97	100	96	0	1.423	1.475	1.429	1.423	1.480	1.488	0.879	120	551	1461	1495	0.509	858	603	891	604	0
3	7	1	"PFE0152"	"E16122_8"	11280	24310	130	1830	1799	779	73	90	105	100	97	0	1414	1417	598	110	133	143	98	93	0	1.347	1.321	1.294	1.338	1.690	1.332	0.883	120	609	3061	3033	0.430	1757	1304	1726	1307	0
3	8	1	"PFE0560"	"E5006_15"	11480	24310	130	876	835	361	72	88	101	96	93	0	408	407	139	110	130	123	88	63	0	2.698	2.569	2.479	2.448	1.469	2.407	0.744	120	655	1102	1060	1.432	804	298	763	297	0
3	9	1	"PFE0506"	"E3215_1"	11680	24310	130	2429	2583	1245	76	94	92	100	100	0	4215	4084	1873	120	155	189	100	100	0	0.575	0.632	0.615	0.620	1.607	0.588	0.852	120	618	6448	6471	-0.799	2353	4095	2507	3964	0
3	10	1	"PFF0276"	"F18248_2"	11870	24310	140	764	760	310	87	95	38	99	98	0	1026	1066	414	127	160	180	96	91	0	0.753	0.717	0.684	0.701	1.678	0.652	0.732	156	673	1576	1612	-0.409	677	899	673	939	0
3	11	1	"PFF1508"	"F59453_1"	12050	24310	130	1175	1167	448	92	98	36	100	100	0	699	732	238	133	145	60	100	100	0	1.913	1.795	1.754	1.731	1.455	1.856	0.857	120	594	1649	1674	0.936	1083	566	1075	599	0
3	12	1	"PFF1029"	"F4425_1"	12250	24310	130	2713	2708	1303	90	95	33	100	100	0	2376	2363	982	132	139	47	100	100	0	1.169	1.173	1.175	1.116	1.413	1.192	0.885	120	619	4867	4849	0.225	2623	2244	2618	2231	0
3	13	1	"PFF0774"	"F35531_1"	12430	24310	130	1319	1259	368	86	93	42	100	100	0	1413	1305	435	126	138	91	100	100	0	0.958	0.995	0.975	1.010	1.432	0.944	0.869	120	615	2520	2352	-0.062	1233	1287	1173	1179	0
3	14	1	"PFF0382"	"F21003_1"	12630	24310	130	190	189	52	85	91	41	92	65	0	210	209	44	124	134	85	50	3	0	1.221	1.224	1.096	1.183	1.734	0.639	0.580	120	624	191	189	0.288	105	86	104	85	0
3	15	1	"PFF0437"	"F22770_1"	12810	24310	130	4969	4760	2136	82	86	54	100	100	0	5233	5171	2362	121	137	234	99	99	0	0.956	0.926	0.892	0.928	1.555	0.887	0.878	120	638	9999	9728	-0.065	4887	5112	4678	5050	0
3	16	1	"PFF0027"	"F10724_1"	13020	24310	130	192	195	51	87	90	54	84	46	0	209	212	41	122	139	234	0	0	0	1.207	1.200	1.241	1.236	2.132	1.142	0.501	120	638	192	198	0.271	105	87	108	90	0
3	17	1	"PFF0760"	"F35197_2"	13200	24310	130	4296	4129	1647	87	92	36	100	100	0	3282	3256	1193	123	127	22	100	100	0	1.332	1.290	1.292	1.263	1.465	1.284	0.883	120	573	7368	7175	0.414	4209	3159	4042	3133	0
3	18	1	"PFF0169"	"F15775_1"	13380	24310	140	543	573	295	85	91	49	100	98	0	505	616	398	122	127	27	99	98	0	1.196	0.988	1.147	1.115	1.782	0.866	0.713	156	713	841	982	0.258	458	383	488	494	0
3	19	1	"PFF1930"	"F960_5"	13580	24310	130	2636	2815	1139	82	88	45	100	100	0	1863	1974	761	121	127	33	100	100	0	1.466	1.475	1.461	1.456	1.437	1.479	0.868	120	622	4296	4586	0.552	2554	1742	2733	1853	0
3	20	1	"PFF0151"	"F15196_1"	13770	24310	130	2009	1972	768	79	84	23	100	100	0	2308	2272	827	116	123	34	100	100	0	0.880	0.878	0.848	0.870	1.485	0.844	0.867	120	585	4122	4049	-0.184	1930	2192	1893	2156	0
3	21	1	"PFF1609"	"F63380_2"	13940	24310	120	123	123	25	75	78	19	89	58	0	147	147	24	109	113	19	77	48	0	1.263	1.263	1.181	1.307	2.416	1.241	0.211	120	570	86	86	0.337	48	38	48	38	0
3	22	1	"PFF1869"	"F7374_2"	14150	24310	130	215	219	58	74	77	19	100	98	0	250	256	65	114	117	21	99	94	0	1.037	1.021	1.030	1.040	1.632	0.959	0.721	120	773	277	287	0.052	141	136	145	142	0
3	1	2	"PFF1444"	"F5729_1"	10170	24490	150	127	134	33	82	84	17	86	69	0	157	161	27	116	118	16	87	66	0	1.098	1.156	1.173	1.107	2.683	1.273	0.341	156	705	86	97	0.134	45	41	52	45	0
3	2	2	"PFF0230"	"F17039_3"	10360	24490	130	221	220	49	80	82	16	100	100	0	266	269	58	112	114	16	99	98	0	0.916	0.892	0.852	0.914	1.637	0.872	0.705	120	445	295	297	-0.127	141	154	140	157	0
3	3	2	"PFM0480"	"M38913_8"	10540	24490	130	1088	1071	342	84	89	50	100	100	0	1168	1155	361	115	121	44	100	100	0	0.953	0.949	0.946	0.943	1.381	0.928	0.887	120	518	2057	2027	-0.069	1004	1053	987	1040	0
3	4	2	"PFM0579"	"M446_3"	10750	24490	130	1362	1312	484	86	125	446	95	70	0	850	838	277	119	182	577	69	3	0	1.746	1.705	1.648	1.720	1.569	1.613	0.640	120	480	2007	1945	0.804	1276	731	1226	719	0
3	5	2	"PFM0717"	"M5299_3"	10930	24490	140	196	205	60	83	117	443	0	0	0	275	276	94	120	179	572	0	0	0	0.729	0.782	0.751	0.821	1.999	0.709	0.684	156	460	268	278	-0.456	113	155	122	156	0
3	6	2	"PFM0868"	"M724_5"	11120	24490	130	323	346	100	79	91	87	99	82	0	325	316	86	116	130	99	89	51	0	1.167	1.335	1.271	1.364	1.620	1.304	0.783	120	465	453	467	0.223	244	209	267	200	0
3	7	2	"PFM0875"	"M783_4"	11300	24490	130	640	658	220	75	85	70	100	97	0	699	720	212	105	126	134	98	96	0	0.951	0.948	0.975	0.932	1.549	0.933	0.843	120	505	1159	1198	-0.072	565	594	583	615	0
3	8	2	"PFM0093"	"M16622_6"	11500	24490	130	1577	1738	1404	74	84	84	100	100	0	985	1332	1499	103	117	73	100	99	0	1.704	1.354	1.623	1.512	1.546	1.109	0.744	120	512	2385	2893	0.769	1503	882	1664	1229	0
3	9	2	"PFM0612"	"M45542_7"	11690	24490	130	799	805	319	81	91	57	99	96	0	1062	1037	395	125	167	232	96	88	0	0.766	0.794	0.792	0.779	1.518	0.736	0.795	120	496	1655	1636	-0.384	718	937	724	912	0
3	10	2	"PFM0634"	"M46791_1"	11880	24490	130	2730	2615	774	91	100	50	100	100	0	1826	1833	612	137	174	178	100	98	0	1.562	1.488	1.442	1.536	1.461	1.462	0.832	120	495	4328	4220	0.644	2639	1689	2524	1696	0
3	11	2	"PFM0704"	"M52103_1"	12070	24490	130	382	389	103	95	99	35	100	99	0	460	499	140	138	147	46	100	100	0	0.891	0.814	0.826	0.813	1.414	0.761	0.789	120	519	609	655	-0.166	287	322	294	361	0
3	12	2	"PFM0190"	"M22662_1"	12260	24490	120	161	168	50	92	96	33	79	50	0	211	219	59	138	143	49	65	30	0	0.945	0.938	0.866	0.884	2.320	0.596	0.347	120	460	142	157	-0.081	69	73	76	81	0
3	13	2	"PFM0225"	"M24933_4"	12440	24490	130	1363	1396	501	88	95	43	100	100	0	1570	1542	510	128	146	114	100	99	0	0.884	0.925	0.933	0.912	1.517	0.887	0.877	120	508	2717	2722	-0.178	1275	1442	1308	1414	0
3	14	2	"PFM0412"	"M36754_1"	12630	24490	130	4605	4447	1566	86	94	95	100	100	0	2177	2070	743	123	145	159	99	96	0	2.200	2.240	2.205	2.301	1.764	2.270	0.859	120	524	6573	6308	1.138	4519	2054	4361	1947	0
3	15	2	"PFM0630"	"M46462_5"	12820	24490	130	945	922	325	85	94	108	100	100	0	1100	1126	407	120	152	293	95	84	0	0.878	0.832	0.825	0.845	1.476	0.795	0.841	120	528	1840	1843	-0.188	860	980	837	1006	0
3	16	2	"PFM0465"	"M38247_1"	13010	24490	130	1157	1103	392	85	88	21	100	100	0	840	846	274	122	134	123	100	99	0	1.493	1.406	1.432	1.359	1.480	1.416	0.843	120	509	1790	1742	0.578	1072	718	1018	724	0
3	17	2	"PFM0026"	"M11919_1"	13200	24490	130	10454	10275	3617	90	94	22	100	100	0	10311	9930	3734	130	136	36	100	100	0	1.018	1.039	0.991	1.075	1.567	0.972	0.887	120	503	20545	19985	0.026	10364	10181	10185	9800	0
3	18	2	"PFM0819"	"M5894_4"	13400	24500	130	1362	1276	388	87	89	21	100	100	0	721	689	157	126	133	36	100	100	0	2.143	2.112	2.084	2.066	1.427	2.295	0.857	120	504	1870	1752	1.100	1275	595	1189	563	0
3	19	2	"PFM0473"	"M38757_6"	13590	24490	130	411	427	154	84	88	27	100	100	0	340	361	115	121	128	40	98	96	0	1.493	1.429	1.463	1.453	1.562	1.316	0.707	120	483	546	583	0.578	327	219	343	240	0
3	20	2	"PFM0062"	"M14235_3"	13770	24500	140	1034	1014	387	79	85	28	99	99	0	2153	2083	860	114	121	35	100	100	0	0.468	0.475	0.466	0.479	1.832	0.439	0.862	156	529	2994	2904	-1.094	955	2039	935	1969	0
3	21	2	"PFM0821"	"M59170_2"	13970	24500	130	1375	1322	425	75	78	18	100	100	0	1997	1924	641	109	112	18	100	100	0	0.689	0.687	0.662	0.701	1.511	0.673	0.871	120	506	3188	3062	-0.538	1300	1888	1247	1815	0
3	22	2	"PFN0022"	"N127_5"	14150	24500	130	279	282	61	78	80	18	100	100	0	338	331	87	115	119	22	96	95	0	0.901	0.944	0.948	0.994	1.673	0.852	0.761	120	605	424	420	-0.150	201	223	204	216	0
3	1	3	"PFN0013"	"N127_32"	10160	24680	130	531	529	133	78	80	15	100	100	0	334	338	75	112	113	14	100	100	0	2.041	1.996	1.934	2.040	1.471	2.036	0.821	120	611	675	677	1.029	453	222	451	226	0
3	2	3	"PFN0021"	"N127_48"	10350	24670	130	641	614	171	78	80	17	100	100	0	508	505	129	110	113	18	100	100	0	1.415	1.357	1.322	1.374	1.501	1.331	0.825	120	493	961	931	0.500	563	398	536	395	0
3	3	3	"PFN0027"	"N128_1"	10540	24680	140	178	181	38	82	84	17	98	93	0	159	161	32	116	117	19	76	54	0	2.233	2.200	2.308	2.464	2.622	2.037	0.387	156	524	139	144	1.159	96	43	99	45	0
3	4	3	"PFN0057"	"N128_56"	10730	24670	130	875	839	262	82	84	18	100	100	0	607	602	170	118	121	24	100	100	0	1.622	1.564	1.520	1.572	1.530	1.576	0.842	120	500	1282	1241	0.697	793	489	757	484	0
3	5	3	"PFB0078"	"B297"	10930	24670	130	303	293	74	80	83	19	99	98	0	337	333	79	119	122	25	100	97	0	1.023	0.995	0.981	0.998	1.512	0.934	0.772	120	492	441	427	0.033	223	218	213	214	0
3	6	3	"PFB0080"	"B3"	11110	24680	130	480	462	117	78	81	17	100	100	0	556	531	127	117	119	18	100	100	0	0.916	0.928	0.936	0.928	1.417	0.900	0.875	120	492	841	798	-0.127	402	439	384	414	0
3	7	3	"PFB0083"	"B306"	11310	24680	140	154	157	37	77	80	19	95	88	0	203	224	62	111	114	35	97	74	0	0.837	0.708	0.719	0.701	1.875	0.617	0.589	156	518	169	193	-0.257	77	92	80	113	0
3	8	3	"PFB0085"	"B310"	11500	24670	130	381	406	159	75	78	18	100	100	0	782	812	275	109	112	21	100	100	0	0.455	0.471	0.437	0.459	1.490	0.459	0.757	120	490	979	1034	-1.137	306	673	331	703	0
3	9	3	"PFB0090"	"B32"	11680	24670	130	190	221	108	79	86	46	92	60	0	248	285	111	121	140	116	53	22	0	0.874	0.866	0.814	0.843	1.744	0.817	0.676	120	541	238	306	-0.194	111	127	142	164	0
3	10	3	"PFB0092"	"B322"	11890	24680	130	555	578	180	85	88	19	100	100	0	361	366	101	127	135	42	100	96	0	2.009	2.063	2.139	2.083	1.636	2.303	0.688	120	560	704	732	1.006	470	234	493	239	0
3	11	3	"PFB0109"	"B366"	12080	24680	130	934	948	294	86	89	20	100	100	0	613	627	122	127	130	27	100	100	0	1.745	1.724	1.718	1.658	1.355	1.624	0.699	120	527	1334	1362	0.803	848	486	862	500	0
3	12	3	"PFB0111"	"B370"	12260	24680	130	693	675	243	83	85	21	100	100	0	351	364	103	121	125	22	100	98	0	2.652	2.436	2.431	2.450	1.445	2.549	0.791	120	490	840	835	1.407	610	230	592	243	0
3	13	3	"PFB0114"	"B374"	12440	24680	130	421	411	106	80	82	21	100	100	0	430	432	101	117	125	63	100	95	0	1.089	1.051	1.046	1.051	1.380	1.040	0.871	120	512	654	646	0.124	341	313	331	315	0
3	14	3	"PFB0120"	"B388"	12640	24680	120	263	265	64	81	87	94	90	44	0	256	256	45	118	131	144	42	0	0	1.319	1.333	1.331	1.340	1.606	1.402	0.723	120	514	320	322	0.399	182	138	184	138	0
3	15	3	"PFB0122"	"B391"	12830	24680	130	1097	1041	359	81	83	18	100	100	0	732	721	245	118	121	22	100	100	0	1.655	1.592	1.495	1.647	1.547	1.613	0.863	120	505	1630	1563	0.727	1016	614	960	603	0
3	16	3	"PFB0125"	"B397"	13010	24680	130	601	585	159	84	86	19	100	100	0	384	376	86	124	127	26	100	100	0	1.988	1.988	2.058	2.003	1.391	2.069	0.834	120	451	777	753	0.992	517	260	501	252	0
3	17	3	"PFB0143"	"B440"	13180	24680	150	122	122	31	87	91	21	67	41	0	162	164	36	129	135	31	50	21	0	1.061	1.000	1.029	1.078	3.200	0.799	0.266	156	577	68	70	0.085	35	33	35	35	-50
3	18	3	"PFB0145"	"B444"	13400	24680	140	159	159	33	83	85	21	95	84	0	462	467	144	121	127	33	97	96	0	0.223	0.220	0.217	0.227	2.129	0.190	0.616	156	582	417	422	-2.166	76	341	76	346	0
3	19	3	"PFB0147"	"B449"	13590	24680	130	232	256	94	78	81	24	100	98	0	491	510	147	113	118	29	100	100	0	0.407	0.448	0.414	0.428	1.419	0.463	0.775	120	505	532	575	-1.295	154	378	178	397	0
3	20	3	"PFB0149"	"B453"	13780	24690	130	286	283	72	76	77	16	100	100	0	836	860	246	110	113	26	100	100	0	0.289	0.276	0.270	0.272	1.406	0.262	0.810	120	500	936	957	-1.790	210	726	207	750	0
3	21	3	"PFB0151"	"B456"	13970	24680	130	1069	1085	337	71	74	16	100	100	0	849	870	237	106	109	25	100	100	0	1.343	1.327	1.325	1.316	1.351	1.317	0.866	120	501	1741	1778	0.426	998	743	1014	764	0
3	22	3	"PFB0153"	"B458"	14150	24680	130	418	408	113	75	77	16	100	100	0	281	282	65	111	114	19	99	99	0	2.018	1.947	1.848	1.978	1.554	2.013	0.804	120	587	513	504	1.013	343	170	333	171	0
3	1	4	"PFB0170"	"B491"	10160	24860	130	1198	1176	356	73	75	13	100	100	0	1402	1417	430	109	110	14	100	100	0	0.870	0.843	0.846	0.841	1.406	0.814	0.892	120	631	2418	2411	-0.201	1125	1293	1103	1308	0
3	2	4	"PFB0172"	"B496"	10360	24860	130	176	178	40	75	78	16	100	100	0	244	242	58	112	114	18	99	97	0	0.765	0.792	0.828	0.820	1.732	0.739	0.647	120	544	233	233	-0.386	101	132	103	130	0
3	3	4	"PFB0174"	"B498"	10550	24860	130	370	371	96	78	80	18	100	100	0	295	294	53	116	118	19	100	100	0	1.631	1.646	1.600	1.629	1.411	1.724	0.792	120	508	471	471	0.706	292	179	293	178	0
3	4	4	"PFB0177"	"B50"	10740	24860	140	138	141	32	79	81	19	94	75	0	179	180	35	117	119	24	85	64	0	0.952	0.984	0.938	1.048	2.394	0.899	0.459	156	559	121	125	-0.072	59	62	62	63	0
3	5	4	"PFB0179"	"B504"	10930	24860	130	366	355	86	77	79	16	100	100	0	366	359	88	115	116	16	97	96	0	1.151	1.139	1.153	1.209	1.680	1.087	0.807	120	503	540	522	0.203	289	251	278	244	0
3	6	4	"PFB0181"	"B506"	11110	24860	130	151	156	34	77	79	16	100	92	0	184	188	34	115	117	17	96	89	0	1.072	1.082	1.111	1.111	1.950	1.053	0.467	120	528	143	152	0.101	74	69	79	73	0
3	7	4	"PFD0024"	"D12635_25"	11310	24860	140	1388	1372	487	77	80	17	100	100	0	857	853	299	115	117	16	99	99	0	1.767	1.755	1.753	1.808	1.612	1.779	0.895	156	519	2053	2033	0.821	1311	742	1295	738	0
3	8	4	"PFD0027"	"D12635_33"	11490	24860	130	219	221	46	76	79	18	100	100	0	248	247	50	113	114	16	98	98	0	1.059	1.082	1.132	1.131	1.620	1.027	0.717	120	490	278	279	0.083	143	135	145	134	0
3	9	4	"PFD0029"	"D12635_37"	11690	24860	130	500	490	138	77	79	16	100	100	0	486	483	127	115	116	18	100	100	0	1.140	1.122	1.109	1.132	1.383	1.095	0.827	120	546	794	781	0.189	423	371	413	368	0
3	10	4	"PFD0031"	"D12635_39"	11880	24860	130	1349	1259	381	81	83	16	100	100	0	1180	1142	339	119	122	23	100	100	0	1.195	1.152	1.183	1.156	1.321	1.127	0.891	120	522	2329	2201	0.257	1268	1061	1178	1023	0
3	11	4	"PFD0034"	"D12635_48"	12070	24870	130	624	583	182	81	83	18	100	99	0	855	846	189	117	119	23	100	100	0	0.736	0.689	0.683	0.646	1.538	0.710	0.852	120	512	1281	1231	-0.443	543	738	502	729	0
3	12	4	"PFD0036"	"D12635_51"	12270	24870	140	922	874	462	75	79	47	87	87	0	2802	2636	1270	108	120	181	90	89	0	0.314	0.316	0.331	0.308	2.192	0.330	0.713	156	502	3541	3327	-1.669	847	2694	799	2528	0
3	13	4	"PFD0064"	"D16785_11"	12450	24860	130	431	422	112	75	79	48	100	97	0	307	302	66	109	122	186	57	0	0	1.798	1.798	1.774	1.817	1.482	1.725	0.678	120	474	554	540	0.846	356	198	347	193	0
3	14	4	"PFD0066"	"D16785_17"	12640	24870	130	287	286	71	78	80	16	100	99	0	268	271	48	118	119	18	100	100	0	1.393	1.359	1.343	1.324	1.676	1.432	0.725	120	522	359	361	0.479	209	150	208	153	0
3	15	4	"PFD0069"	"D16785_21"	12830	24860	130	524	518	108	83	85	25	100	100	0	486	480	96	122	123	21	100	99	0	1.212	1.215	1.212	1.241	1.446	1.193	0.849	120	502	805	793	0.277	441	364	435	358	0
3	16	4	"PFD0073"	"D16785_3"	13010	24860	130	5194	5025	1403	87	90	26	100	100	0	4446	4296	1244	125	127	23	100	100	0	1.182	1.184	1.190	1.205	1.393	1.168	0.895	120	494	9428	9109	0.241	5107	4321	4938	4171	0
3	17	4	"PFD0075"	"D16785_33"	13210	24870	120	152	153	32	86	88	19	95	81	0	181	181	28	126	128	19	93	71	0	1.200	1.218	1.264	1.196	2.479	1.229	0.288	120	484	121	122	0.263	66	55	67	55	0
3	18	4	"PFD0077"	"D16785_36"	13400	24870	130	1662	1622	462	83	87	27	100	100	0	1130	1120	260	121	124	22	100	100	0	1.565	1.541	1.544	1.516	1.368	1.625	0.878	120	580	2588	2538	0.646	1579	1009	1539	999	0
3	19	4	"PFD0096"	"D17715_112"	13600	24880	140	488	460	145	79	82	30	94	93	0	693	652	189	115	121	55	96	96	0	0.708	0.709	0.709	0.709	1.824	0.695	0.863	156	535	987	918	-0.499	409	578	381	537	0
3	20	4	"PFD0098"	"D17715_12"	13780	24870	130	612	623	180	80	83	31	100	99	0	386	387	111	114	123	60	97	93	0	1.956	1.989	1.987	2.125	1.884	1.978	0.706	120	492	804	816	0.968	532	272	543	273	0
3	21	4	"PFD0102"	"D17715_13"	13970	24870	130	1127	1080	298	76	78	16	100	100	0	566	546	157	109	113	25	100	96	0	2.300	2.297	2.231	2.448	1.650	2.364	0.853	120	526	1508	1441	1.201	1051	457	1004	437	0
3	22	4	"PFD0104"	"D17715_134"	14160	24860	130	432	427	95	80	82	21	100	100	0	289	286	55	116	124	32	98	95	0	2.035	2.041	2.005	2.057	1.527	2.108	0.737	120	628	525	517	1.025	352	173	347	170	0
3	1	5	"PFD0106"	"D17715_138"	10170	25040	130	397	398	107	73	75	13	100	100	0	269	274	65	110	112	30	96	95	0	2.038	1.982	2.019	2.070	1.692	2.021	0.752	120	630	483	489	1.027	324	159	325	164	0
3	2	5	"PFD0108"	"D17715_140"	10350	25050	130	776	755	207	77	79	20	100	100	0	457	446	99	112	115	21	100	100	0	2.026	2.030	1.996	2.022	1.348	2.091	0.875	120	554	1044	1012	1.019	699	345	678	334	0
3	3	5	"PFD0130"	"D17715_44"	10550	25050	110	143	143	31	79	82	24	91	70	0	200	201	39	116	119	26	96	76	0	0.762	0.753	0.813	0.751	2.180	0.704	0.439	80	443	148	149	-0.392	64	84	64	85	0
3	4	5	"PFD0132"	"D17715_47"	10730	25050	120	260	261	56	78	80	18	100	100	0	258	256	54	118	119	20	100	95	0	1.300	1.326	1.312	1.392	1.631	1.286	0.689	120	462	322	321	0.379	182	140	183	138	0
3	5	5	"PFD0134"	"D17715_5"	10930	25050	120	193	191	42	77	79	16	100	98	0	181	192	38	115	116	15	97	90	0	1.758	1.481	1.587	1.575	1.861	1.484	0.646	120	508	182	191	0.814	116	66	114	77	0
3	6	5	"PFD0136"	"D17715_51"	11120	25050	110	140	141	27	77	79	15	98	88	0	189	196	38	115	117	16	98	90	0	0.851	0.790	0.765	0.809	1.813	0.674	0.466	80	430	137	145	-0.232	63	74	64	81	0
3	7	5	"PFD0138"	"D17715_56"	11310	25050	130	1100	1095	299	80	86	69	100	100	0	1392	1330	395	118	120	18	100	100	0	0.801	0.837	0.838	0.859	1.393	0.803	0.873	120	519	2294	2227	-0.321	1020	1274	1015	1212	0
3	8	5	"PFD0141"	"D17715_61"	11500	25040	130	536	535	144	79	86	70	100	100	0	304	311	72	116	117	17	99	97	0	2.431	2.338	2.254	2.429	1.652	2.406	0.803	120	489	645	651	1.281	457	188	456	195	0
3	9	5	"PFE0196"	"E18169_1"	11690	25040	130	707	722	247	78	81	15	100	100	0	859	836	247	115	116	15	100	100	0	0.845	0.893	0.891	0.878	1.351	0.888	0.874	120	507	1373	1365	-0.242	629	744	644	721	0
3	10	5	"PFE0199"	"E18440_1"	11880	25050	130	623	592	184	79	81	16	100	99	0	577	583	129	118	118	16	100	100	0	1.185	1.103	1.109	1.046	1.578	1.173	0.843	120	491	1003	978	0.245	544	459	513	465	0
3	11	5	"PFE0201"	"E18440_5"	12050	25050	120	359	364	81	79	80	15	100	100	0	287	284	60	113	114	15	100	100	0	1.609	1.667	1.684	1.712	1.488	1.673	0.787	120	450	454	456	0.686	280	174	285	171	0
3	12	5	"PFE0203"	"E18445_1"	12250	25040	130	348	340	79	74	78	46	100	99	0	470	461	110	107	118	179	91	50	0	0.755	0.751	0.748	0.763	1.474	0.715	0.837	120	512	637	620	-0.406	274	363	266	354	0
3	13	5	"PFE0206"	"E18512_1"	12450	25040	120	247	251	57	73	76	47	100	93	0	419	406	93	108	121	183	88	22	0	0.559	0.597	0.608	0.600	1.467	0.578	0.827	120	492	485	476	-0.838	174	311	178	298	0
3	14	5	"PFE0208"	"E18512_4"	12640	25050	120	158	161	38	77	79	18	97	92	0	196	200	33	117	119	19	100	92	0	1.025	1.012	1.014	1.011	1.853	1.036	0.563	120	470	160	167	0.036	81	79	84	83	0
3	15	5	"PFE0230"	"E19008_1"	12830	25050	120	943	885	266	83	85	25	100	100	0	1091	1026	282	123	125	22	100	100	0	0.888	0.888	0.866	0.881	1.505	0.893	0.846	120	484	1828	1705	-0.171	860	968	802	903	0
3	16	5	"PFE0234"	"E19248_7"	13010	25050	130	852	842	306	86	89	25	100	100	0	949	945	316	123	125	22	100	99	0	0.927	0.920	0.920	0.915	1.627	0.904	0.878	120	543	1592	1578	-0.109	766	826	756	822	0
3	17	5	"PFE0237"	"E19278_2"	13210	25050	130	353	362	112	90	94	26	100	98	0	393	387	109	126	129	21	99	97	0	0.985	1.042	1.039	1.047	1.590	1.030	0.797	120	528	530	533	-0.022	263	267	272	261	0
3	18	5	"PFE0239"	"E19278_6"	13370	25080	80	154	154	39	101	107	34	63	30	0	177	180	47	133	135	23	59	50	0	1.205	1.128	0.826	0.985	2.867	1.442	0.124	52	262	97	100	0.268	53	44	53	47	0
3	19	5	"PFE0243"	"E19631_3"	13580	25050	130	2285	2134	647	87	91	33	100	100	0	1279	1219	399	124	131	55	99	97	0	1.903	1.869	1.831	2.001	1.788	1.849	0.864	120	550	3353	3142	0.928	2198	1155	2047	1095	0
3	20	5	"PFE0246"	"E19695_2"	13770	25060	120	462	457	115	85	89	32	99	98	0	606	601	125	121	130	59	100	100	0	0.777	0.775	0.788	0.749	1.537	0.767	0.832	120	465	862	852	-0.363	377	485	372	480	0
3	21	5	"PFE0270"	"E20800_3"	13960	25060	120	411	405	103	80	84	20	100	100	0	396	386	94	118	119	19	99	98	0	1.191	1.213	1.240	1.272	1.762	1.201	0.792	120	439	609	593	0.252	331	278	325	268	0
3	22	5	"PFE0275"	"E21089_1"	14140	25060	150	111	119	43	81	83	19	64	41	0	130	137	31	119	124	30	30	10	0	2.727	2.111	1.709	1.530	3.004	1.703	0.232	156	694	41	56	1.447	30	11	38	18	-50
3	1	6	"PFE0277"	"E21208_2"	10160	25240	130	134	141	49	74	75	15	93	81	0	178	181	43	109	111	39	78	35	0	0.870	0.931	0.927	0.914	2.551	0.502	0.236	120	640	129	139	-0.202	60	69	67	72	0
3	2	6	"PFE0279"	"E21208_4"	10360	25230	130	365	374	125	76	79	21	100	99	0	407	429	172	111	113	21	100	98	0	0.976	0.937	0.983	0.977	1.554	0.914	0.786	120	509	585	616	-0.035	289	296	298	318	0
3	3	6	"PFE0282"	"E21586_1"	10540	25230	120	756	748	283	81	85	23	100	100	0	582	601	196	118	123	27	100	99	0	1.455	1.381	1.371	1.384	1.467	1.406	0.869	120	453	1139	1150	0.541	675	464	667	483	0
3	4	6	"PFE0285"	"E21786_1"	10730	25220	120	1122	1107	398	84	86	18	100	100	0	1092	1033	344	124	127	22	100	100	0	1.072	1.125	1.116	1.139	1.517	1.133	0.871	120	436	2006	1932	0.101	1038	968	1023	909	0
3	5	6	"PFE0322"	"E23195_1"	10900	25230	120	239	232	53	81	83	17	99	96	0	275	279	53	118	120	16	100	100	0	1.006	0.938	0.954	0.929	1.602	0.930	0.724	120	461	315	312	0.009	158	157	151	161	0
3	6	6	"PFE0330"	"E23784_1"	11100	25220	120	1151	1097	297	81	83	17	100	100	0	650	640	168	115	117	16	100	100	0	2.000	1.935	1.918	1.964	1.401	1.953	0.884	120	508	1605	1541	1.000	1070	535	1016	525	0
3	7	6	"PFE0333"	"E23986_1"	11300	25230	120	204	211	61	84	92	71	80	37	0	218	225	57	118	122	23	97	89	0	1.200	1.187	1.272	1.137	2.323	2.535	0.242	120	499	220	234	0.263	120	100	127	107	0
3	8	6	"PFE0342"	"E24470_2"	11490	25220	130	1307	1205	310	81	91	70	100	100	0	937	869	229	120	124	25	100	100	0	1.501	1.501	1.492	1.549	1.470	1.529	0.864	120	519	2043	1873	0.586	1226	817	1124	749	0
3	9	6	"PFE0347"	"E24550_1"	11670	25220	130	183	188	44	80	84	18	100	98	0	224	229	55	119	120	21	98	90	0	0.981	0.982	0.936	1.027	1.800	0.860	0.583	120	535	208	218	-0.028	103	105	108	110	0
3	10	6	"PFE0349"	"E24569_3"	11860	25230	130	819	805	232	79	81	17	100	100	0	555	541	126	116	117	20	100	100	0	1.686	1.708	1.680	1.679	1.382	1.764	0.884	120	556	1179	1151	0.753	740	439	726	425	0
3	11	6	"PFF0266"	"F17836_2"	12060	25230	130	965	931	269	80	81	15	100	100	0	621	603	116	114	115	15	100	100	0	1.746	1.740	1.755	1.645	1.604	1.886	0.851	120	522	1392	1340	0.804	885	507	851	489	0
3	12	6	"PFF0268"	"F17989_2"	12240	25230	130	875	840	198	79	80	16	100	100	0	557	551	101	114	116	17	100	100	0	1.797	1.741	1.741	1.721	1.364	1.824	0.891	120	532	1239	1198	0.845	796	443	761	437	0
3	13	6	"PFF0274"	"F18154_3"	12430	25240	130	140	144	35	77	78	15	95	87	0	184	184	33	114	116	16	95	87	0	0.900	0.957	0.946	0.940	2.281	0.946	0.442	120	556	133	137	-0.152	63	70	67	70	0
3	14	6	"PFF0278"	"F18417_1"	12620	25230	120	3195	2986	721	77	78	17	100	100	0	1711	1600	461	116	117	17	100	100	0	1.955	1.960	1.971	2.069	1.527	1.958	0.908	120	498	4713	4393	0.967	3118	1595	2909	1484	0
3	15	6	"PFF0285"	"F18525_1"	12820	25240	130	582	558	171	80	82	18	99	98	0	585	585	128	118	121	19	100	100	0	1.075	1.024	1.050	0.947	1.700	1.060	0.851	120	560	969	945	0.104	502	467	478	467	0
3	16	6	"PFF0289"	"F18567_3"	13020	25240	120	128	142	72	83	85	17	87	61	0	163	172	52	120	121	17	75	59	0	1.047	1.135	0.922	1.064	3.022	1.426	0.264	120	482	88	111	0.066	45	43	59	52	0
3	17	6	"PFF0323"	"F19549_1"	13200	25230	130	1740	1691	468	87	89	19	100	100	0	1889	1862	496	124	125	19	100	100	0	0.937	0.923	0.951	0.915	1.377	0.930	0.875	120	516	3418	3342	-0.095	1653	1765	1604	1738	0
3	18	6	"PFF0329"	"F19626_1"	13390	25230	130	160	162	51	90	92	21	85	74	0	185	193	37	127	128	20	92	70	0	1.207	1.091	1.020	1.051	2.502	1.382	0.365	120	547	128	138	0.271	70	58	72	66	0
3	19	6	"PFF0332"	"F19746_5"	13590	25240	130	170	177	39	90	92	21	97	90	0	192	191	34	128	130	20	90	68	0	1.250	1.381	1.371	1.505	2.367	1.351	0.443	120	539	144	150	0.322	80	64	87	63	0
3	20	6	"PFF0334"	"F19787_2"	13770	25240	120	8999	8288	2314	92	95	22	100	100	0	8193	7663	2167	131	133	21	100	100	0	1.105	1.088	1.070	1.089	1.329	1.083	0.902	120	466	16969	15728	0.144	8907	8062	8196	7532	0
3	21	6	"PFF0336"	"F19828_2"	13970	25240	130	182	189	40	86	89	21	99	95	0	252	255	50	123	126	20	100	95	0	0.744	0.780	0.790	0.786	1.733	0.748	0.607	120	462	225	235	-0.426	96	129	103	132	0
3	22	6	"PFF0338"	"F19846_4"	14140	25240	140	151	155	36	81	83	17	98	88	0	193	194	39	119	121	18	94	84	0	0.946	0.987	0.966	1.017	2.000	0.946	0.467	156	630	144	149	-0.080	70	74	74	75	0
3	1	7	"PFF0364"	"F20448_4"	10150	25410	130	1695	1576	416	78	80	18	100	100	0	1038	995	273	110	112	16	100	100	0	1.742	1.693	1.716	1.732	1.418	1.694	0.885	120	634	2545	2383	0.801	1617	928	1498	885	0
3	2	7	"PFF0366"	"F20625_1"	10340	25420	120	543	537	132	81	84	19	100	100	0	760	740	181	115	117	19	100	100	0	0.716	0.730	0.740	0.730	1.385	0.700	0.857	120	477	1107	1081	-0.481	462	645	456	625	0
3	3	7	"PFF0369"	"F20760_1"	10530	25410	140	688	641	193	85	86	19	100	98	0	638	602	152	120	122	23	99	98	0	1.164	1.154	1.147	1.121	1.527	1.191	0.886	156	556	1121	1038	0.219	603	518	556	482	0
3	4	7	"PFF0372"	"F20855_1"	10720	25410	130	207	213	51	85	87	18	99	96	0	287	292	69	119	123	22	98	96	0	0.726	0.740	0.778	0.743	1.586	0.708	0.728	120	545	290	301	-0.462	122	168	128	173	0
3	5	7	"PFF0375"	"F20870_2"	10920	25420	120	455	448	104	83	85	17	100	100	0	366	374	87	113	116	18	100	100	0	1.470	1.398	1.480	1.423	1.346	1.402	0.856	120	498	625	626	0.556	372	253	365	261	0
3	6	7	"PFF0378"	"F20896_3"	11110	25420	140	148	151	37	81	83	17	95	85	0	186	188	41	111	113	16	94	85	0	0.893	0.909	0.925	0.953	2.220	0.823	0.495	156	586	142	147	-0.163	67	75	70	77	0
3	7	7	"PFF0409"	"F22107_2"	11300	25420	130	147	150	31	82	86	23	95	73	0	186	189	32	115	118	22	95	83	0	0.915	0.919	0.925	0.905	2.082	0.883	0.455	120	512	136	142	-0.127	65	71	68	74	0
3	8	7	"PFF0415"	"F22233_2"	11480	25420	130	1116	1084	314	84	94	44	100	100	0	586	642	229	122	130	40	100	100	0	2.224	1.923	2.021	1.993	1.394	1.814	0.756	120	561	1496	1520	1.153	1032	464	1000	520	0
3	9	7	"PFF0417"	"F2227_1"	11680	25430	130	2083	1990	651	84	93	42	100	100	0	3171	3122	782	122	128	37	100	100	0	0.656	0.635	0.653	0.602	1.476	0.647	0.900	120	576	5048	4906	-0.609	1999	3049	1906	3000	0
3	10	7	"PFF0420"	"F22395_1"	11870	25430	130	134	135	29	82	85	18	90	67	0	180	180	32	117	119	21	89	75	0	0.825	0.841	0.900	0.848	2.299	0.812	0.340	120	508	115	116	-0.277	52	63	53	63	0
3	11	7	"PFF0431"	"F22631_1"	12050	25430	140	145	148	30	80	82	16	97	90	0	179	178	36	115	116	16	91	80	0	1.016	1.079	1.066	1.129	2.212	0.987	0.394	156	552	129	131	0.022	65	64	68	63	0
3	12	7	"PFF0435"	"F22741_2"	12250	25420	130	1094	1053	298	81	83	17	100	100	0	638	598	182	117	119	17	100	99	0	1.944	2.021	2.030	2.130	1.665	1.987	0.836	120	507	1534	1453	0.959	1013	521	972	481	0
3	13	7	"PFF1070"	"F45236_1"	12430	25430	120	383	367	86	82	82	16	99	99	0	1076	1011	242	116	118	16	100	100	0	0.314	0.318	0.316	0.316	1.416	0.300	0.846	120	460	1261	1180	-1.673	301	960	285	895	0
3	14	7	"PFF1072"	"F4524_3"	12620	25420	120	813	766	206	78	79	15	100	100	0	488	463	131	116	117	16	98	96	0	1.976	1.983	1.959	2.064	1.502	1.969	0.864	120	514	1107	1035	0.982	735	372	688	347	0
3	15	7	"PFF1075"	"F45282_1"	12820	25420	130	353	361	117	78	79	14	100	100	0	449	460	144	114	115	16	100	100	0	0.821	0.818	0.842	0.821	1.534	0.807	0.792	120	549	610	629	-0.285	275	335	283	346	0
3	16	7	"PFF1077"	"F45296_2"	13010	25420	130	653	651	189	78	82	30	100	100	0	352	346	90	113	114	16	98	98	0	2.406	2.459	2.525	2.535	1.616	2.479	0.806	120	531	814	806	1.267	575	239	573	233	0
3	17	7	"PFF1080"	"F45354_1"	13200	25430	120	461	470	142	79	80	15	100	100	0	660	645	161	114	116	17	100	100	0	0.700	0.736	0.714	0.714	1.572	0.742	0.845	120	498	928	922	-0.515	382	546	391	531	0
3	18	7	"PFF1082"	"F4541_1"	13390	25420	130	2392	2211	630	82	83	16	100	100	0	1623	1529	491	119	121	18	99	99	0	1.536	1.510	1.501	1.565	1.483	1.476	0.874	120	550	3814	3539	0.619	2310	1504	2129	1410	0
3	19	7	"PFF1120"	"F46301_17"	13580	25430	120	356	352	91	86	87	17	99	99	0	857	832	186	123	125	19	100	100	0	0.368	0.375	0.376	0.355	1.568	0.365	0.821	120	491	1004	975	-1.443	270	734	266	709	0
3	20	7	"PFF1128"	"F46381_1"	13780	25420	130	1094	1051	277	89	90	19	100	100	0	1769	1654	512	126	128	21	100	100	0	0.612	0.630	0.624	0.647	1.353	0.594	0.888	120	495	2648	2490	-0.709	1005	1643	962	1528	0
3	21	7	"PFF1133"	"F46513_1"	13950	25430	130	3563	3406	1038	86	88	18	100	100	0	3216	3108	786	123	125	20	100	100	0	1.124	1.112	1.114	1.081	1.406	1.128	0.880	120	476	6570	6305	0.169	3477	3093	3320	2985	0
3	22	7	"PFF1136"	"F46584_1"	14150	25430	120	2817	2624	849	80	81	16	100	100	0	5839	5396	1490	118	120	18	100	100	0	0.478	0.482	0.498	0.465	1.501	0.470	0.868	120	548	8458	7822	-1.064	2737	5721	2544	5278	0
3	1	8	"PFF1138"	"F46705_1"	10170	25610	130	578	547	193	81	84	19	99	98	0	2447	2257	635	118	120	18	100	100	0	0.213	0.218	0.225	0.197	1.632	0.222	0.880	120	613	2826	2605	-2.228	497	2329	466	2139	0
3	2	8	"PFF1140"	"F46816_1"	10350	25610	130	341	337	88	87	90	21	99	98	0	636	632	135	125	127	19	100	100	0	0.497	0.493	0.490	0.470	1.607	0.489	0.806	120	488	765	757	-1.008	254	511	250	507	0
3	3	8	"PFF1163"	"F47563_1"	10540	25610	130	341	341	87	86	87	20	100	99	0	308	314	84	121	124	19	100	100	0	1.364	1.321	1.395	1.316	1.695	1.287	0.583	120	484	442	448	0.447	255	187	255	193	0
3	4	8	"PFF1165"	"F47822_1"	10730	25610	120	137	138	29	80	81	17	93	79	0	375	366	76	115	118	19	100	100	0	0.219	0.231	0.231	0.213	1.873	0.215	0.547	120	476	317	309	-2.189	57	260	58	251	0
3	5	8	"PFF1167"	"F47864_3"	10920	25610	120	352	346	73	76	78	15	100	100	0	418	418	92	107	110	16	100	100	0	0.887	0.868	0.865	0.876	1.434	0.860	0.832	120	480	587	581	-0.172	276	311	270	311	0
3	6	8	"PFF1175"	"F48138_1"	11110	25610	120	285	287	65	76	77	14	100	100	0	313	314	70	108	109	15	100	99	0	1.020	1.024	1.046	1.048	1.408	1.022	0.815	120	438	414	417	0.028	209	205	211	206	0
3	7	8	"PFF1179"	"F48181_2"	11300	25610	120	729	699	191	77	79	14	100	100	0	1091	1070	330	114	114	16	100	100	0	0.667	0.651	0.646	0.668	1.338	0.615	0.896	120	470	1629	1578	-0.583	652	977	622	956	0
3	8	8	"PFF1182"	"F48253_3"	11490	25610	120	165	170	45	83	85	18	98	91	0	209	215	43	120	123	23	99	90	0	0.921	0.916	0.887	0.878	1.830	0.915	0.518	120	455	171	182	-0.118	82	89	87	95	0
3	9	8	"PFF1197"	"F48515_1"	11670	25610	120	929	920	214	85	86	17	100	100	0	700	701	152	122	124	19	100	100	0	1.460	1.442	1.391	1.442	1.337	1.464	0.892	120	416	1422	1414	0.546	844	578	835	579	0
3	10	8	"PFF1204"	"F48839_1"	11870	25610	120	544	542	174	82	84	17	100	100	0	497	495	122	118	120	16	100	100	0	1.219	1.220	1.211	1.175	1.581	1.263	0.831	120	473	841	837	0.286	462	379	460	377	0
3	11	8	"PFF1208"	"F49178_1"	12060	25610	120	178	181	34	80	81	16	99	98	0	228	229	40	116	117	16	99	97	0	0.875	0.894	0.941	0.915	1.618	0.863	0.647	120	441	210	214	-0.193	98	112	101	113	0
3	12	8	"PFF1210"	"F4934_1"	12250	25600	130	868	824	227	83	84	17	100	100	0	524	520	156	116	117	17	99	98	0	1.924	1.834	1.868	1.949	1.630	1.789	0.848	120	490	1193	1145	0.944	785	408	741	404	0
3	13	8	"PFF1215"	"F49538_1"	12440	25610	130	2596	2324	817	84	85	17	100	100	0	2475	2267	635	118	120	17	100	100	0	1.066	1.042	1.095	0.973	1.630	1.071	0.867	120	510	4869	4389	0.092	2512	2357	2240	2149	0
3	14	8	"PFF1218"	"F49644_4"	12630	25610	120	1181	1067	317	81	82	16	100	100	0	714	712	215	118	119	17	100	100	0	1.846	1.660	1.663	1.714	1.589	1.653	0.874	120	468	1696	1580	0.884	1100	596	986	594	0
3	15	8	"PFF1901"	"F8433_1"	12810	25610	120	986	949	251	79	80	16	100	100	0	1164	1127	292	113	115	16	100	100	0	0.863	0.858	0.858	0.866	1.410	0.840	0.886	120	479	1958	1884	-0.213	907	1051	870	1014	0
3	16	8	"PFF1905"	"F8612_1"	13010	25610	120	2480	2331	705	78	113	280	100	99	0	1303	1243	377	109	134	183	100	95	0	2.012	1.987	1.995	2.016	1.420	2.018	0.883	120	495	3596	3387	1.008	2402	1194	2253	1134	0
3	17	8	"PFF1913"	"F8921_1"	13200	25610	130	4797	4407	1422	79	112	274	100	100	0	2289	2140	743	109	134	179	100	99	0	2.164	2.131	2.134	2.178	1.515	2.126	0.865	120	517	6898	6359	1.114	4718	2180	4328	2031	0
3	18	8	"PFF1915"	"F8939_2"	13390	25610	120	649	637	174	77	78	15	100	100	0	434	434	118	111	112	16	100	100	0	1.771	1.734	1.749	1.796	1.545	1.710	0.838	120	521	895	883	0.824	572	323	560	323	0
3	19	8	"PFF1919"	"F9091_1"	13580	25610	120	840	817	250	77	79	16	100	100	0	395	390	108	113	114	16	100	100	0	2.706	2.671	2.658	2.735	1.390	2.691	0.852	120	474	1045	1017	1.436	763	282	740	277	0
3	20	8	"PFF1921"	"F9247_1"	13760	25600	130	467	462	110	81	83	17	100	100	0	389	394	86	115	118	18	100	100	0	1.409	1.366	1.332	1.372	1.383	1.349	0.823	120	509	660	660	0.494	386	274	381	279	0
3	21	8	"PFI0014"	"I10798_1"	13960	25620	150	107	109	32	82	84	19	58	30	0	131	134	25	119	120	19	37	20	0	2.083	1.800	1.425	1.289	3.664	1.746	0.102	156	507	37	42	1.059	25	12	27	15	-50
3	22	8	"PFI0017"	"I10882_1"	14120	25600	120	1217	1168	216	81	82	17	100	100	0	764	720	173	120	122	19	100	98	0	1.764	1.812	1.824	1.925	1.548	1.802	0.892	120	486	1780	1687	0.819	1136	644	1087	600	0
3	1	9	"PFI0023"	"I11056_2"	10120	25780	110	147	147	33	79	81	17	95	80	0	159	164	31	119	120	17	85	60	0	1.700	1.511	1.568	1.591	2.396	1.222	0.271	80	479	108	113	0.766	68	40	68	45	0
3	2	9	"PFI0029"	"I11211_1"	10330	25780	120	319	314	63	86	89	23	99	99	0	258	257	46	124	125	19	99	98	0	1.739	1.714	1.642	1.750	1.645	1.743	0.767	120	545	367	361	0.798	233	134	228	133	0
3	3	9	"PFI0033"	"I11281_1"	10540	25790	150	127	137	56	86	88	21	64	47	0	154	177	66	123	126	20	66	43	0	1.323	0.944	0.900	0.883	2.754	0.886	0.550	156	524	72	105	0.403	41	31	51	54	-50
3	4	9	"PFI0035"	"I11342_1"	10710	25780	120	1427	1377	357	79	84	30	100	100	0	901	906	237	113	118	32	100	100	0	1.711	1.637	1.693	1.655	1.368	1.649	0.871	120	437	2136	2091	0.775	1348	788	1298	793	0
3	5	9	"PFI0056"	"I12038_2"	10900	25780	110	183	183	52	76	82	30	92	80	0	193	190	34	108	112	31	93	67	0	1.259	1.305	1.330	1.303	2.613	1.210	0.461	80	429	192	189	0.332	107	85	107	82	0
3	6	9	"PFI0058"	"I12132_1"	11090	25780	130	1237	1223	294	75	76	14	100	100	0	964	917	230	107	108	14	100	100	0	1.356	1.417	1.423	1.444	1.363	1.390	0.877	120	519	2019	1958	0.439	1162	857	1148	810	0
3	7	9	"PFI0060"	"I12159_3"	11280	25780	120	189	195	50	79	82	20	98	95	0	201	208	40	114	117	22	98	93	0	1.264	1.234	1.183	1.187	1.686	1.267	0.681	120	587	197	210	0.338	110	87	116	94	0
3	8	9	"PFI0063"	"I12192_2"	11540	25790	150	86	91	24	82	86	21	21	8	0	120	122	22	120	124	25	13	1	0	100000.000	4.500	0.833	1.057	3.763	0.531	0.079	156	582	4	11	16.610	4	0	9	2	-50
3	9	9	"PFI0069"	"I12412_1"	11670	25780	130	287	289	65	83	90	98	95	56	0	461	443	102	122	124	19	99	98	0	0.602	0.642	0.616	0.664	1.721	0.603	0.754	120	421	543	527	-0.733	204	339	206	321	0
3	10	9	"PFI0072"	"I12552_2"	11870	25790	130	292	276	69	83	92	129	78	15	0	4996	4796	1367	122	126	31	100	100	0	0.043	0.041	0.041	0.041	1.520	0.039	0.807	120	531	5083	4867	-4.544	209	4874	193	4674	0
3	11	9	"PFI0105"	"I13369_2"	12060	25790	120	163	167	33	80	82	15	98	96	0	214	217	35	120	122	17	99	95	0	0.883	0.897	0.899	0.892	1.700	0.872	0.616	120	466	177	184	-0.180	83	94	87	97	0
3	12	9	"PFI0107"	"I13466_1"	12240	25780	120	697	689	182	82	83	17	100	100	0	506	490	116	118	121	17	100	100	0	1.585	1.632	1.643	1.653	1.415	1.658	0.866	120	474	1003	979	0.665	615	388	607	372	0
3	13	9	"PFI0111"	"I13569_2"	12430	25790	120	959	920	221	80	82	16	100	100	0	718	706	140	116	118	17	100	100	0	1.460	1.424	1.418	1.405	1.289	1.467	0.901	120	498	1481	1430	0.546	879	602	840	590	0
3	14	9	"PFI0113"	"I13674_4"	12630	25790	130	166	170	35	81	82	16	100	99	0	190	187	28	117	119	18	96	84	0	1.164	1.271	1.237	1.320	1.923	1.348	0.484	120	516	158	159	0.220	85	73	89	70	0
3	15	9	"PFI0118"	"I13901_1"	12820	25790	130	272	272	51	81	83	17	100	100	0	301	300	55	115	116	17	100	100	0	1.027	1.032	1.025	1.045	1.451	1.015	0.745	120	519	377	376	0.038	191	186	191	185	0
3	16	9	"PFI0122"	"I13918_1"	13000	25790	130	1940	1824	399	80	97	193	100	100	0	2600	2467	551	110	127	148	100	100	0	0.747	0.740	0.753	0.744	1.303	0.715	0.890	120	514	4350	4101	-0.421	1860	2490	1744	2357	0
3	17	9	"PFJ0094"	"J1546_3"	13190	25790	130	162	165	35	79	94	181	0	0	0	170	171	28	111	126	140	0	0	0	1.407	1.433	1.397	1.428	2.000	1.584	0.460	120	585	142	146	0.492	83	59	86	60	0
3	18	9	"PFJ0104"	"J157_2"	13380	25800	100	102	105	22	75	76	15	73	43	0	141	139	20	108	110	15	72	57	0	0.818	0.968	1.048	0.928	3.340	0.865	0.082	80	426	60	61	-0.290	27	33	30	31	0
3	19	9	"PFJ0107"	"J1588_1"	13580	25790	110	986	968	294	73	74	14	100	100	0	814	835	252	109	110	15	100	100	0	1.295	1.233	1.238	1.232	1.409	1.248	0.847	80	500	1618	1621	0.373	913	705	895	726	0
3	20	9	"PFJ0110"	"J1616_1"	13780	25810	150	98	103	26	74	77	16	66	38	0	123	123	19	112	113	17	39	14	0	2.182	2.636	1.607	1.693	3.135	2.338	0.047	156	598	35	40	1.126	24	11	29	11	-50
3	21	9	"PFJ0116"	"J163_7"	13960	25800	130	270	272	59	80	82	18	100	100	0	232	232	34	118	119	18	100	99	0	1.667	1.684	1.702	1.691	1.481	1.773	0.707	120	419	304	306	0.737	190	114	192	114	0
3	22	9	"PFJ0119"	"J167_13"	14140	25800	130	678	679	221	80	83	25	100	100	0	445	428	125	120	123	35	96	95	0	1.840	1.945	1.870	2.090	1.936	1.946	0.809	120	629	923	907	0.880	598	325	599	308	0
3	1	10	"PFJ0157"	"J183_4"	10160	25980	140	666	642	170	82	86	27	100	100	0	358	356	109	119	123	32	98	94	0	2.444	2.363	2.482	2.520	1.542	2.327	0.790	156	802	823	797	1.289	584	239	560	237	0
3	2	10	"PFJ0159"	"J183_6"	10370	25980	100	193	194	41	86	90	23	100	96	0	204	205	47	125	127	19	92	82	0	1.354	1.350	1.291	1.497	2.184	1.287	0.455	80	377	186	188	0.438	107	79	108	80	0
3	3	10	"PFJ0161"	"J183_8"	10520	25970	120	458	462	127	82	84	19	100	100	0	318	328	82	119	121	19	99	99	0	1.889	1.818	1.901	1.900	1.547	1.857	0.804	120	447	575	589	0.918	376	199	380	209	0
3	4	10	"PFJ0165"	"J1901_2"	10720	25990	150	82	100	43	77	81	27	28	19	0	114	129	38	109	113	28	28	17	0	1.000	1.150	1.111	1.061	2.968	1.218	0.404	156	584	10	43	0.000	5	5	23	20	-50
3	5	10	"PFJ0168"	"J191_1"	10900	25970	120	225	220	55	74	77	19	98	96	0	295	298	58	108	110	26	100	100	0	0.807	0.768	0.776	0.727	1.678	0.766	0.782	120	515	338	336	-0.308	151	187	146	190	0
3	6	10	"PFJ0170"	"J191_6"	11100	25970	120	127	129	26	76	78	15	93	76	0	141	143	24	108	109	13	79	60	0	1.545	1.514	1.391	1.610	2.547	1.559	0.296	120	572	84	88	0.628	51	33	53	35	0
3	7	10	"PFJ0203"	"J21_13"	11290	26000	110	116	114	25	80	83	20	70	38	0	136	140	28	111	113	20	55	28	0	1.440	1.172	0.943	1.188	2.880	1.024	0.180	80	457	61	63	0.526	36	25	34	29	0
3	8	10	"PFJ0207"	"J21_24"	11470	25970	120	702	679	210	78	81	19	100	100	0	341	334	102	112	115	22	97	95	0	2.725	2.707	2.804	2.960	1.723	2.750	0.781	120	528	853	823	1.446	624	229	601	222	0
3	9	10	"PFJ0209"	"J21_26"	11670	25970	120	955	917	377	76	89	136	95	91	0	500	510	200	113	119	36	91	90	0	2.271	2.118	2.236	2.289	1.890	2.248	0.801	120	490	1266	1238	1.184	879	387	841	397	0
3	10	10	"PFJ0212"	"J21_31"	11860	25970	120	5789	5231	1544	81	92	131	100	100	0	6809	6334	3190	120	123	35	100	100	0	0.853	0.829	0.836	0.919	1.881	0.710	0.716	120	518	12397	11364	-0.229	5708	6689	5150	6214	0
3	11	10	"PFJ0216"	"J21_9"	12060	25990	150	92	97	32	82	83	16	38	19	0	122	124	22	120	121	17	26	10	0	5.000	3.750	1.375	1.245	3.957	2.771	0.024	156	651	12	19	2.322	10	2	15	4	-50
3	12	10	"PFJ0218"	"J222_2"	12240	25980	130	376	371	104	80	81	15	100	99	0	314	313	70	117	119	17	99	99	0	1.503	1.485	1.523	1.447	1.613	1.559	0.810	120	524	493	487	0.587	296	197	291	196	0
3	13	10	"PFJ0247"	"J242_2"	12430	25980	120	155	158	33	77	78	14	98	95	0	157	157	28	113	115	16	81	64	0	1.773	1.841	1.717	1.918	2.423	1.848	0.349	120	500	122	125	0.826	78	44	81	44	0
3	14	10	"PFJ0250"	"J245_1"	12620	25970	130	307	306	91	78	80	15	100	100	0	233	234	49	113	115	16	97	94	0	1.908	1.884	1.857	1.921	1.653	1.922	0.677	120	573	349	349	0.932	229	120	228	121	0
3	15	10	"PFJ0252"	"J245_13"	12800	25970	110	302	302	81	79	80	19	100	98	0	235	234	48	114	116	21	97	95	0	1.843	1.858	1.902	1.878	1.741	1.872	0.744	80	470	344	343	0.882	223	121	223	120	0
3	16	10	"PFJ0254"	"J245_5"	13000	25980	130	300	298	66	76	79	19	100	100	0	269	268	60	112	115	21	100	96	0	1.427	1.423	1.510	1.494	1.532	1.414	0.773	120	628	381	378	0.513	224	157	222	156	0
3	17	10	"PFJ0257"	"J245_9"	13180	25980	90	109	113	23	80	81	18	82	40	0	138	142	25	114	116	19	57	28	0	1.208	1.179	0.989	1.213	3.002	0.909	0.106	52	362	53	61	0.273	29	24	33	28	0
3	18	10	"PFJ0259"	"J2465_2"	13370	25980	120	120	117	25	74	76	23	74	44	0	140	142	24	110	115	52	22	0	0	1.533	1.344	1.246	1.173	3.165	1.316	0.205	120	603	76	75	0.617	46	30	43	32	0
3	19	10	"PFK0310"	"Kn2750_3"	13580	25990	110	114	123	45	71	73	14	87	61	0	151	173	69	108	111	16	73	58	0	1.000	0.800	0.868	0.878	2.895	0.659	0.542	80	546	86	117	0.000	43	43	52	65	0
3	20	10	"PFK0321"	"Kn2865_1"	13810	25990	150	86	108	56	75	77	16	43	31	0	128	142	52	116	118	18	39	22	0	0.917	1.269	1.182	1.115	3.471	1.188	0.350	156	567	23	59	-0.126	11	12	33	26	-50
3	21	10	"PFK0331"	"Kn3020_1"	13950	25990	130	909	862	278	81	83	17	100	100	0	807	793	225	121	122	18	100	100	0	1.207	1.162	1.151	1.117	1.445	1.185	0.866	120	431	1514	1453	0.271	828	686	781	672	0
3	22	10	"PFK0339"	"Kn3094_1"	14140	25990	120	126	128	23	80	83	24	89	44	0	163	164	30	120	123	34	63	18	0	1.070	1.091	1.171	1.186	2.464	0.934	0.238	120	580	89	92	0.097	46	43	48	44	0
3	1	11	"PFK0353"	"Kn3360_3"	10150	26170	120	136	137	27	79	82	26	88	56	0	169	173	29	118	120	17	93	78	0	1.118	1.055	1.060	1.097	2.187	1.250	0.294	120	536	108	113	0.160	57	51	58	55	0
3	2	11	"PFK0355"	"Kn3360_5"	10340	26160	120	1022	990	292	82	84	18	100	100	0	500	489	159	120	122	18	97	95	0	2.474	2.461	2.487	2.675	1.688	2.412	0.855	120	531	1320	1277	1.307	940	380	908	369	0
3	3	11	"PFK0384"	"Kn386_1"	10540	26170	120	136	138	31	80	81	15	93	85	0	188	190	39	115	116	16	97	90	0	0.767	0.773	0.857	0.745	2.580	0.762	0.391	120	522	129	133	-0.382	56	73	58	75	0
3	4	11	"PFK0387"	"Kn400_3"	10730	26170	120	980	925	280	78	79	17	100	100	0	939	922	211	112	114	15	100	100	0	1.091	1.046	1.078	1.005	1.411	1.082	0.885	120	449	1729	1657	0.125	902	827	847	810	0
3	5	11	"PFK0390"	"Kn4028_2"	10910	26170	120	1691	1564	454	77	79	17	100	100	0	1630	1496	412	112	114	16	100	100	0	1.063	1.074	1.058	1.068	1.386	1.065	0.904	120	529	3132	2871	0.088	1614	1518	1487	1384	0
3	6	11	"PFK0393"	"Kn4044_1"	11110	26170	100	271	274	79	77	78	15	100	100	0	307	312	89	111	111	14	100	100	0	0.990	0.980	0.969	0.998	1.553	0.938	0.742	80	426	390	398	-0.015	194	196	197	201	0
3	7	11	"PFK0400"	"Kn4252_3"	11290	26170	120	4220	4034	1106	77	78	15	100	100	0	2448	2334	742	110	110	14	100	100	0	1.772	1.779	1.784	1.861	1.490	1.758	0.902	120	512	6481	6181	0.825	4143	2338	3957	2224	0
3	8	11	"PFK0406"	"Kn434_1"	11490	26170	130	202	204	45	76	77	15	100	100	0	461	457	119	108	108	15	100	100	0	0.357	0.367	0.371	0.366	1.549	0.330	0.731	120	579	479	477	-1.486	126	353	128	349	0
3	9	11	"PFK0434"	"Kn5123_1"	11670	26170	120	794	758	212	75	77	17	100	100	0	404	415	125	108	109	19	100	99	0	2.429	2.225	2.300	2.349	1.458	2.154	0.868	120	518	1015	990	1.280	719	296	683	307	0
3	10	11	"PFK0438"	"Kn5186_3"	11860	26170	110	3147	2950	825	77	79	16	100	100	0	1503	1487	497	112	113	16	100	100	0	2.207	2.089	2.035	2.170	1.422	2.047	0.849	80	521	4461	4248	1.142	3070	1391	2873	1375	0
3	11	11	"PFK0449"	"Kn5414_1"	12070	26180	110	238	245	67	79	81	16	100	100	0	293	295	64	115	117	16	100	100	0	0.893	0.922	0.976	0.913	1.589	0.968	0.716	80	453	337	346	-0.163	159	178	166	180	0
3	12	11	"PFK0454"	"Kn5561_2"	12250	26170	130	1292	1229	374	78	80	14	100	100	0	548	533	170	113	115	15	97	96	0	2.791	2.740	2.686	3.089	1.863	2.760	0.864	120	529	1649	1571	1.481	1214	435	1151	420	0
3	13	11	"PFK0456"	"Kn5587_1"	12430	26170	120	7277	6912	2357	77	78	15	100	100	0	7407	7115	2186	111	112	16	100	100	0	0.987	0.976	0.994	0.946	1.399	0.976	0.900	120	499	14496	13839	-0.019	7200	7296	6835	7004	0
3	14	11	"PFK0460"	"Kn569_3"	12630	26180	120	171	169	42	78	80	15	94	87	0	379	376	89	111	112	16	100	100	0	0.347	0.343	0.352	0.325	1.757	0.323	0.704	120	512	361	356	-1.527	93	268	91	265	0
3	15	11	"PFK0488"	"Kn67_1"	12810	26180	120	503	486	154	78	79	18	100	100	0	341	366	166	112	114	18	99	99	0	1.856	1.606	1.735	1.625	1.684	1.546	0.582	120	541	654	662	0.892	425	229	408	254	0
3	16	11	"PFK0491"	"Kn6869_1"	13010	26180	120	253	255	60	78	80	16	99	99	0	830	820	207	116	117	17	100	100	0	0.245	0.251	0.243	0.244	1.595	0.231	0.745	120	510	889	881	-2.029	175	714	177	704	0
3	17	11	"PFK0496"	"Kn707_1"	13190	26180	120	1417	1330	413	79	82	25	100	100	0	2224	2045	590	114	119	55	100	100	0	0.634	0.648	0.656	0.641	1.518	0.637	0.896	120	528	3448	3182	-0.657	1338	2110	1251	1931	0
3	18	11	"PFK0507"	"Kn768_1"	13390	26180	120	450	449	111	74	77	24	100	99	0	390	383	74	108	113	54	100	98	0	1.333	1.364	1.390	1.345	1.466	1.420	0.826	120	530	658	650	0.415	376	282	375	275	0
3	19	11	"PFK0510"	"Kn7854_1"	13580	26180	120	824	798	274	76	79	17	100	100	0	566	547	142	115	116	18	100	100	0	1.659	1.671	1.760	1.606	1.557	1.771	0.863	120	520	1199	1154	0.730	748	451	722	432	0
3	20	11	"PFK0516"	"Kn8017_1"	13770	26180	120	2621	2517	962	81	83	17	100	100	0	3610	3551	1292	121	123	21	100	100	0	0.728	0.710	0.761	0.709	1.578	0.702	0.900	120	472	6029	5866	-0.458	2540	3489	2436	3430	0
3	21	11	"PFK1023"	"Ks506_1"	13950	26180	120	1735	1680	473	86	89	19	100	100	0	1834	1752	476	123	126	22	100	100	0	0.964	0.979	0.963	0.977	1.392	0.967	0.874	120	443	3360	3223	-0.053	1649	1711	1594	1629	0
3	22	11	"PFK1025"	"Ks506_6"	14140	26180	120	1227	1159	346	84	87	19	100	100	0	1071	1019	243	123	124	18	100	100	0	1.206	1.200	1.223	1.175	1.404	1.220	0.884	120	577	2091	1971	0.270	1143	948	1075	896	0
3	1	12	"PFK1027"	"Ks509_1"	10150	26350	130	456	447	114	79	81	17	100	100	0	345	331	76	119	121	16	100	99	0	1.668	1.736	1.793	1.812	1.541	1.733	0.817	120	638	603	580	0.738	377	226	368	212	0
3	2	12	"PFK1030"	"Ks509_6"	10340	26360	130	584	578	165	85	86	16	99	99	0	645	660	169	120	122	15	100	100	0	0.950	0.913	0.932	0.889	1.578	0.912	0.868	120	563	1024	1033	-0.073	499	525	493	540	0
3	3	12	"PFK1033"	"Ks510_10"	10540	26360	120	168	170	40	84	87	40	86	53	0	569	553	143	118	122	26	100	100	0	0.186	0.198	0.199	0.188	1.890	0.188	0.400	120	514	535	521	-2.425	84	451	86	435	0
3	4	12	"PFK1036"	"Ks510_3"	10730	26360	120	497	486	127	83	87	40	100	100	0	473	460	98	120	124	27	100	100	0	1.173	1.185	1.202	1.175	1.340	1.238	0.855	120	507	767	743	0.230	414	353	403	340	0
3	5	12	"PFK1051"	"Ks539_1"	10920	26360	130	3050	2734	921	82	84	17	100	100	0	3064	2920	801	122	123	18	100	100	0	1.009	0.948	0.937	0.902	1.477	0.964	0.890	120	529	5910	5450	0.013	2968	2942	2652	2798	0
3	6	12	"PFK1053"	"Ks545_4"	11110	26360	130	788	774	222	79	80	16	100	100	0	596	578	153	115	116	17	100	100	0	1.474	1.501	1.554	1.508	1.462	1.536	0.849	120	565	1190	1158	0.560	709	481	695	463	0
3	7	12	"PFK1057"	"Ks54_4"	11300	26360	120	860	824	243	74	76	14	100	100	0	839	827	202	108	110	14	100	100	0	1.075	1.043	1.078	1.025	1.347	1.068	0.899	120	534	1517	1469	0.105	786	731	750	719	0
3	8	12	"PFK1062"	"Ks5580_5"	11490	26370	130	1134	1046	304	73	74	14	100	100	0	1024	945	234	106	107	13	100	100	0	1.156	1.160	1.159	1.121	1.536	1.200	0.890	120	534	1979	1812	0.209	1061	918	973	839	0
3	9	12	"PFK1065"	"Ks565_1"	11670	26360	130	309	310	85	76	78	15	100	100	0	440	448	135	109	110	15	100	100	0	0.704	0.690	0.702	0.706	1.477	0.629	0.823	120	569	564	573	-0.507	233	331	234	339	0
3	10	12	"PFK1067"	"Ks565_2"	11870	26370	120	346	346	88	81	82	16	100	100	0	525	526	106	116	118	18	100	100	0	0.648	0.646	0.636	0.625	1.449	0.649	0.834	120	533	674	675	-0.626	265	409	265	410	0
3	11	12	"PFK1087"	"Ks56_4"	12050	26370	140	153	152	38	78	80	16	94	84	0	161	163	28	114	116	19	88	64	0	1.596	1.510	1.375	1.382	2.216	1.699	0.384	156	639	122	123	0.674	75	47	74	49	0
3	12	12	"PFK1089"	"Ks56_9"	12250	26360	130	492	483	115	75	76	14	100	100	0	417	402	94	108	109	15	100	98	0	1.350	1.388	1.374	1.445	1.562	1.389	0.851	120	567	726	702	0.432	417	309	408	294	0
3	13	12	"PFK1091"	"Ks586_5"	12440	26360	120	360	360	90	75	76	15	100	100	0	425	429	97	107	108	14	100	100	0	0.896	0.885	0.863	0.875	1.446	0.863	0.824	120	521	603	607	-0.158	285	318	285	322	0
3	14	12	"PFK1096"	"Ks592_4"	12630	26360	130	6765	5960	1790	76	79	15	100	100	0	6237	5419	1911	109	111	16	100	100	0	1.092	1.108	1.098	1.192	1.696	1.078	0.889	120	509	12817	11194	0.126	6689	6128	5884	5310	0
3	15	12	"PFK1098"	"Ks595_2"	12810	26370	120	363	364	82	84	85	16	100	100	0	372	366	73	115	117	18	100	100	0	1.086	1.116	1.089	1.119	1.489	1.119	0.806	120	498	536	531	0.118	279	257	280	251	0
3	16	12	"PFK1103"	"Ks5_1"	13010	26370	130	517	492	160	84	85	17	98	96	0	871	878	211	118	120	18	100	100	0	0.575	0.537	0.537	0.490	1.735	0.550	0.869	120	570	1186	1168	-0.798	433	753	408	760	0
3	17	12	"PFK1124"	"Ks646_6"	13190	26360	130	642	622	159	78	80	16	100	100	0	722	679	193	109	111	17	100	99	0	0.920	0.954	0.952	1.003	1.515	0.910	0.870	120	542	1177	1114	-0.120	564	613	544	570	0
3	18	12	"PFK1126"	"Ks64_1"	13390	26370	130	343	329	93	76	78	15	100	98	0	246	244	49	107	109	16	100	97	0	1.921	1.847	1.874	1.817	1.674	1.996	0.766	120	529	406	390	0.942	267	139	253	137	0
3	19	12	"PFK1135"	"Ks664_1"	13570	26370	130	833	829	243	80	83	17	100	100	0	546	535	127	117	118	19	100	100	0	1.755	1.792	1.785	1.778	1.427	1.846	0.896	120	536	1182	1167	0.812	753	429	749	418	0
3	20	12	"PFK1137"	"Ks664_35"	13770	26370	130	2595	2461	800	85	87	18	100	100	0	2262	2287	581	123	125	22	100	100	0	1.173	1.098	1.165	1.025	1.695	1.152	0.875	120	542	4649	4540	0.231	2510	2139	2376	2164	0
3	21	12	"PFK1140"	"Ks667_3"	13960	26360	130	167	178	46	87	90	19	98	93	0	187	194	41	125	127	22	89	70	0	1.290	1.319	1.277	1.417	2.280	1.173	0.369	120	539	142	160	0.368	80	62	91	69	0
3	22	12	"PFK1142"	"Ks66_1"	14150	26370	120	2195	1988	538	85	87	19	100	100	0	1960	1857	461	124	125	20	100	100	0	1.149	1.098	1.108	1.081	1.422	1.116	0.888	120	580	3946	3636	0.201	2110	1836	1903	1733	0
3	1	13	"PFM0090"	"M16407_5"	10160	26550	120	2049	1901	680	78	81	17	100	100	0	1395	1288	374	118	120	19	100	100	0	1.543	1.558	1.568	1.458	1.722	1.642	0.882	120	582	3248	2993	0.626	1971	1277	1823	1170	0
3	2	13	"PFM0095"	"M16853_1"	10350	26540	120	412	409	143	86	87	17	98	98	0	385	361	108	121	124	19	96	95	0	1.235	1.346	1.372	1.429	1.839	1.386	0.830	120	484	590	563	0.304	326	264	323	240	0
3	3	13	"PFM0099"	"M17049_2"	10540	26550	130	1129	1086	402	86	87	18	99	98	0	1262	1231	399	120	123	17	100	100	0	0.913	0.900	0.918	0.822	2.037	0.919	0.850	120	586	2185	2111	-0.131	1043	1142	1000	1111	0
3	4	13	"PFM0101"	"M17181_1"	10740	26540	110	424	419	119	83	85	18	100	100	0	337	329	94	123	124	19	98	96	0	1.593	1.631	1.755	1.743	1.678	1.427	0.759	80	442	555	542	0.672	341	214	336	206	0
3	5	13	"PFM0103"	"M17230_2"	10920	26550	150	86	87	20	82	84	16	27	10	0	112	113	21	122	124	18	9	2	0	-0.400	-0.556	0.767	0.803	4.112	0.308	0.013	156	613	-6	-4	Error	4	-10	5	-9	-50
3	6	13	"PFM0105"	"M17327_1"	11110	26550	120	366	360	115	79	79	14	99	97	0	445	427	138	116	118	16	99	99	0	0.872	0.904	0.869	0.917	1.960	0.882	0.825	120	530	616	592	-0.197	287	329	281	311	0
3	7	13	"PFM0123"	"M18924_1"	11300	26550	80	135	158	75	76	78	16	86	78	0	166	201	95	113	115	16	82	71	0	1.113	0.932	0.894	0.968	3.082	0.734	0.482	52	322	112	170	0.155	59	53	82	88	0
3	8	13	"PFM0125"	"M18924_16"	11490	26550	120	2896	2720	939	74	77	15	100	100	0	1667	1531	446	109	111	18	100	100	0	1.811	1.861	1.941	1.810	1.567	1.952	0.904	120	552	4380	4068	0.857	2822	1558	2646	1422	0
3	9	13	"PFM0128"	"M18924_2"	11690	26550	100	1888	1931	728	78	79	16	100	100	0	3352	3462	1047	115	118	21	100	100	0	0.559	0.554	0.557	0.526	1.588	0.555	0.869	80	420	5047	5200	-0.839	1810	3237	1853	3347	0
3	10	13	"PFM0134"	"M19188_5"	11870	26560	100	161	162	43	82	83	17	93	85	0	231	236	49	123	125	19	98	95	0	0.731	0.708	0.728	0.693	2.136	0.665	0.487	80	424	187	193	-0.451	79	108	80	113	0
3	11	13	"PFM0138"	"M19559_4"	12050	26550	110	530	498	157	79	81	18	100	100	0	322	313	87	115	118	19	96	95	0	2.179	2.116	2.155	2.193	1.889	2.089	0.770	80	464	658	617	1.123	451	207	419	198	0
3	12	13	"PFM0140"	"M196_2"	12240	26550	110	745	732	222	74	75	16	100	100	0	728	748	275	108	109	16	100	100	0	1.082	1.028	1.017	1.115	1.694	0.958	0.804	80	529	1291	1298	0.114	671	620	658	640	0
3	13	13	"PFM0160"	"M21368_2"	12450	26550	100	169	169	37	72	74	15	100	96	0	245	248	64	106	107	13	100	96	0	0.698	0.683	0.722	0.721	1.957	0.622	0.658	80	430	236	239	-0.519	97	139	97	142	0
3	14	13	"PFM0162"	"M21439_1"	12620	26550	120	251	257	73	74	76	16	100	100	0	274	266	66	109	110	15	97	97	0	1.073	1.166	1.096	1.175	1.569	1.148	0.731	120	515	342	340	0.101	177	165	183	157	0
3	15	13	"PFM0165"	"M21508_2"	12810	26560	130	813	761	192	82	83	17	100	100	0	718	684	161	114	116	18	100	100	0	1.210	1.191	1.144	1.191	1.404	1.207	0.888	120	559	1335	1249	0.275	731	604	679	570	0
3	16	13	"PFM0167"	"M2157_1"	13020	26560	110	191	189	43	79	81	18	100	97	0	308	306	67	112	114	17	100	100	0	0.571	0.567	0.546	0.567	1.780	0.515	0.665	80	487	308	304	-0.807	112	196	110	194	0
3	17	13	"PFM0171"	"M21780_2"	13200	26560	120	1778	1670	699	73	75	16	100	98	0	1116	1058	369	105	107	15	100	100	0	1.686	1.676	1.748	1.544	2.055	1.772	0.869	120	485	2716	2550	0.754	1705	1011	1597	953	0
3	18	13	"PFM0173"	"M21780_4"	13390	26560	150	86	87	21	74	74	15	42	21	0	106	108	18	104	106	15	21	9	0	6.000	3.250	1.500	1.449	3.546	1.934	0.034	156	591	14	17	2.585	12	2	13	4	-50
3	19	13	"PFM0202"	"M23550_4"	13580	26560	120	838	789	246	76	77	15	100	100	0	1261	1192	335	109	111	16	100	100	0	0.661	0.658	0.681	0.640	1.469	0.651	0.891	120	464	1914	1796	-0.596	762	1152	713	1083	0
3	20	13	"PFM0204"	"M23550_7"	13770	26560	150	96	100	22	81	83	17	46	19	0	124	128	21	117	119	19	28	10	0	2.143	1.727	1.000	1.242	3.911	1.111	0.070	156	579	22	30	1.100	15	7	19	11	-50
3	21	13	"PFM0209"	"M24104_1"	13960	26560	120	638	626	225	83	85	16	100	100	0	623	658	203	121	123	19	100	100	0	1.106	1.011	1.058	0.968	1.597	1.044	0.851	120	464	1057	1080	0.145	555	502	543	537	0
3	22	13	"PFM0211"	"M24315_1"	14140	26560	120	782	720	264	83	84	18	100	99	0	688	664	224	123	125	19	99	97	0	1.237	1.177	1.224	1.174	1.934	1.194	0.819	120	588	1264	1178	0.307	699	565	637	541	0
3	1	14	"PFM0214"	"M24561_16"	10150	26740	120	512	481	136	81	83	17	100	100	0	417	406	110	119	121	19	100	100	0	1.446	1.394	1.428	1.425	1.426	1.388	0.866	120	521	729	687	0.532	431	298	400	287	0
3	2	14	"PFM0216"	"M24561_22"	10340	26730	120	1519	1493	461	85	87	16	100	100	0	831	810	261	122	125	20	99	98	0	2.023	2.047	2.063	2.213	1.723	2.075	0.879	120	477	2143	2096	1.016	1434	709	1408	688	0
3	3	14	"PFM0675"	"M49210_1"	10520	26740	120	410	394	112	88	89	17	98	97	0	288	283	65	123	126	18	98	95	0	1.952	1.913	2.011	1.904	1.836	2.030	0.774	120	479	487	466	0.965	322	165	306	160	0
3	4	14	"PFM0678"	"M49439_1"	10720	26740	120	335	325	88	89	90	19	99	98	0	267	272	53	124	126	19	100	100	0	1.720	1.595	1.631	1.554	1.687	1.734	0.727	120	545	389	384	0.783	246	143	236	148	0
3	5	14	"PFM0682"	"M49680_3"	10910	26740	130	606	581	142	86	87	16	100	100	0	372	364	86	123	124	17	100	97	0	2.088	2.054	2.068	2.150	1.567	2.055	0.811	120	542	769	736	1.062	520	249	495	241	0
3	6	14	"PFM0685"	"M50030_1"	11110	26750	120	431	433	136	84	85	16	99	97	0	793	780	235	122	124	24	100	100	0	0.517	0.530	0.539	0.526	1.797	0.512	0.833	120	497	1018	1007	-0.951	347	671	349	658	0
3	7	14	"PFM0689"	"M50253_2"	11290	26750	120	819	782	243	82	84	17	100	99	0	490	483	124	120	123	24	100	100	0	1.992	1.928	1.940	1.893	1.589	2.029	0.858	120	526	1107	1063	0.994	737	370	700	363	0
3	8	14	"PFM0691"	"M50721_1"	11490	26740	120	249	251	54	77	79	15	100	100	0	305	303	69	113	115	17	97	97	0	0.896	0.916	0.883	0.945	1.623	0.875	0.805	120	497	364	364	-0.159	172	192	174	190	0
3	9	14	"PFM0712"	"M52704_3"	11680	26740	150	97	99	20	79	81	18	46	20	0	112	115	22	114	116	19	18	7	0	-9.000	20.000	1.083	1.021	3.679	2.304	0.013	156	610	16	21	Error	18	-2	20	1	-50
3	10	14	"PFM0715"	"M5299_1"	11860	26750	120	760	720	234	83	85	17	100	100	0	848	832	220	119	122	18	100	100	0	0.929	0.893	0.912	0.850	1.661	0.912	0.850	120	470	1406	1350	-0.107	677	729	637	713	0
3	11	14	"PFM0718"	"M53027_1"	12050	26750	120	434	421	133	83	84	16	100	99	0	387	390	104	119	122	20	100	100	0	1.310	1.247	1.236	1.225	1.656	1.294	0.792	120	530	619	609	0.389	351	268	338	271	0
3	12	14	"PFM0720"	"M53181_3"	12250	26740	110	999	955	275	80	81	16	100	100	0	1007	985	286	116	117	19	100	100	0	1.031	1.007	1.010	1.015	1.359	0.962	0.873	80	461	1810	1744	0.045	919	891	875	869	0
3	13	14	"PFM0722"	"M53240_1"	12430	26750	120	495	462	135	78	80	17	99	98	0	669	655	171	114	116	18	100	100	0	0.751	0.710	0.710	0.674	1.699	0.706	0.845	120	593	972	925	-0.412	417	555	384	541	0
3	14	14	"PFM0726"	"M53565_1"	12670	26760	150	91	93	21	81	83	22	24	8	0	122	126	23	113	116	19	28	13	0	1.111	0.923	0.993	1.048	3.526	0.904	0.066	156	607	19	25	0.152	10	9	12	13	-50
3	15	14	"PFM0746"	"M54626_1"	12820	26740	120	4806	4651	1387	82	83	16	100	100	0	2614	2424	826	116	118	18	100	100	0	1.891	1.980	1.956	2.097	1.614	2.002	0.867	120	430	7222	6877	0.919	4724	2498	4569	2308	0
3	16	14	"PFM0749"	"M5464_1"	13000	26750	110	607	579	171	78	80	17	100	100	0	632	618	160	113	116	19	100	100	0	1.019	0.992	1.007	0.972	1.430	0.988	0.857	80	461	1048	1006	0.028	529	519	501	505	0
3	17	14	"PFM0753"	"M55240_4"	13200	26750	150	83	88	24	72	74	16	41	17	0	106	107	21	106	108	16	17	5	0	100000.000	16.000	1.200	1.123	4.248	1.861	0.033	156	662	11	17	16.610	11	0	16	1	-50
3	18	14	"PFM0758"	"M55479_1"	13400	26740	110	96	98	18	71	72	14	73	40	0	124	125	20	103	104	13	67	31	0	1.190	1.227	1.250	1.128	2.753	1.030	0.084	80	429	46	49	0.252	25	21	27	22	0
3	19	14	"PFM0761"	"M55746_2"	13580	26750	120	153	156	36	73	74	15	95	93	0	176	179	30	107	108	15	98	92	0	1.159	1.153	1.152	1.120	1.930	1.170	0.575	120	507	149	155	0.213	80	69	83	72	0
3	20	14	"PFM0763"	"M55888_10"	13770	26750	120	501	503	164	80	81	17	99	98	0	1633	1608	463	116	118	17	100	100	0	0.278	0.284	0.269	0.264	1.747	0.269	0.820	120	466	1938	1915	-1.849	421	1517	423	1492	0
3	21	14	"PFM0787"	"M57062_3"	13950	26740	130	103	104	23	85	87	18	49	20	0	206	205	37	122	124	19	93	87	0	0.214	0.229	0.286	0.298	3.081	0.152	0.068	120	576	102	102	-2.222	18	84	19	83	0
3	22	14	"PFM0790"	"M57295_1"	14160	26740	90	127	125	23	85	86	18	78	59	0	141	142	22	122	125	19	48	17	0	2.211	2.000	1.433	1.676	3.162	4.378	0.011	52	384	61	60	1.144	42	19	40	20	0
3	1	15	"PFM0798"	"M57785_5"	10160	26920	150	92	94	18	83	86	29	16	1	0	122	123	20	121	123	19	17	3	0	9.000	5.500	0.889	1.003	4.040	3.143	0.103	156	730	10	13	3.170	9	1	11	2	-50
3	2	15	"PFM0800"	"M58024_1"	10340	26920	120	598	579	167	85	86	15	100	100	0	427	419	115	122	124	18	100	98	0	1.682	1.663	1.650	1.737	1.584	1.688	0.830	120	441	818	791	0.750	513	305	494	297	0
3	3	15	"PFM0804"	"M58298_1"	10540	26930	150	91	93	22	89	91	18	25	8	0	120	122	24	125	128	19	19	5	0	-0.400	-1.333	0.817	0.781	3.392	0.271	0.005	156	551	-3	1	Error	2	-5	4	-3	-50
3	4	15	"PFM0807"	"M58361_1"	10730	26930	120	6080	5505	2045	91	92	19	100	100	0	2839	2719	785	126	127	18	100	100	0	2.208	2.088	2.190	1.969	1.549	2.239	0.903	120	450	8702	8007	1.142	5989	2713	5414	2593	0
3	5	15	"PFN0316"	"N134_30"	10910	26930	120	258	258	97	87	89	17	97	95	0	363	352	91	124	125	17	98	97	0	0.715	0.750	0.728	0.728	1.827	0.787	0.680	120	498	410	399	-0.483	171	239	171	228	0
3	6	15	"PFN0318"	"N134_34"	11110	26930	120	430	413	153	84	89	59	91	86	0	498	485	138	123	128	50	99	95	0	0.923	0.909	0.924	0.845	1.732	0.941	0.833	120	476	721	691	-0.116	346	375	329	362	0
3	7	15	"PFN0320"	"N134_41"	11300	26930	130	709	668	212	83	86	57	97	95	0	421	422	95	118	124	50	100	99	0	2.066	1.924	1.957	1.833	1.608	2.075	0.839	120	495	929	889	1.047	626	303	585	304	0
3	8	15	"PFN0324"	"N134_45"	11480	26930	120	1292	1240	344	78	81	21	100	100	0	2496	2470	654	111	115	21	100	100	0	0.509	0.493	0.492	0.484	1.348	0.480	0.899	120	466	3599	3521	-0.974	1214	2385	1162	2359	0
3	9	15	"PFN0326"	"N134_5"	11670	26930	120	348	343	94	79	84	25	98	97	0	333	342	91	109	112	19	100	99	0	1.201	1.133	1.191	1.083	1.917	1.146	0.730	120	549	493	497	0.264	269	224	264	233	0
3	10	15	"PFN0328"	"N134_57"	11870	26930	120	128	132	32	81	83	20	82	60	0	181	190	48	114	117	18	90	79	0	0.701	0.671	0.642	0.658	2.582	0.327	0.388	120	477	114	127	-0.512	47	67	51	76	0
3	11	15	"PFN0346"	"N134_93"	12060	26930	150	102	105	23	84	85	17	50	23	0	138	143	32	119	121	19	49	23	0	0.947	0.875	0.886	0.778	3.394	0.589	0.091	156	527	37	45	-0.078	18	19	21	24	-50
3	12	15	"PFN0348"	"N134_96"	12250	26930	150	97	98	21	85	86	17	39	12	0	130	133	22	124	125	19	30	10	0	2.000	1.444	1.000	1.079	3.998	0.700	0.021	156	570	18	22	1.000	12	6	13	9	-50
3	13	15	"PFN0350"	"N135_1"	12430	26930	110	174	176	40	84	86	19	98	91	0	197	200	32	127	129	19	97	87	0	1.286	1.260	1.209	1.282	1.808	1.405	0.517	80	412	160	165	0.363	90	70	92	73	0
3	14	15	"PFN0353"	"N135_14"	12620	26930	120	723	727	325	92	97	31	100	100	0	707	712	276	127	131	25	100	100	0	1.088	1.085	1.103	1.081	1.508	1.115	0.840	120	485	1211	1220	0.122	631	580	635	585	0
3	15	15	"PFN0355"	"N135_17"	12810	26940	120	318	304	96	91	96	28	96	92	0	455	438	125	125	128	21	98	98	0	0.688	0.681	0.665	0.685	1.705	0.674	0.764	120	471	557	526	-0.540	227	330	213	313	0
3	16	15	"PFN0357"	"N135_2"	13000	26940	120	309	307	92	79	81	18	99	98	0	302	296	68	116	118	19	99	98	0	1.237	1.267	1.283	1.262	1.544	1.148	0.704	120	541	416	408	0.306	230	186	228	180	0
3	17	15	"PFN0375"	"N136_7"	13200	26940	120	181	174	48	73	74	14	94	92	0	1114	1073	326	105	106	14	100	100	0	0.107	0.104	0.105	0.101	1.696	0.097	0.721	120	444	1117	1069	-3.224	108	1009	101	968	0
3	18	15	"PFN0377"	"N137_11"	13380	26940	120	826	820	357	71	72	14	98	95	0	1460	1316	512	102	103	14	100	99	0	0.556	0.617	0.629	0.550	2.088	0.619	0.905	120	504	2113	1963	-0.847	755	1358	749	1214	0
3	19	15	"PFN0379"	"N137_15"	13580	26940	130	119	122	35	74	78	44	50	6	0	180	183	34	105	113	77	47	1	0	0.600	0.615	0.598	0.586	2.415	0.471	0.451	120	546	120	126	-0.737	45	75	48	78	0
3	20	15	"PFN0383"	"N137_20"	13760	26940	120	272	270	61	80	121	537	0	0	0	230	232	41	116	136	184	5	0	0	1.684	1.638	1.568	1.622	1.680	1.794	0.645	120	492	306	306	0.752	192	114	190	116	0
3	21	15	"PFN0385"	"N137_22"	13950	26940	120	1193	1104	364	84	121	533	91	56	0	1677	1621	403	124	136	165	100	100	0	0.714	0.681	0.695	0.614	1.854	0.689	0.872	120	496	2662	2517	-0.486	1109	1553	1020	1497	0
3	22	15	"PFN0387"	"N137_25"	14140	26930	130	250	250	64	82	84	18	100	99	0	204	209	50	123	125	20	95	84	0	2.074	1.953	2.082	2.168	1.892	1.913	0.575	120	688	249	254	1.052	168	81	168	86	0
3	1	16	"PFN0405"	"N137_9"	10150	27110	120	417	407	121	80	82	16	100	100	0	416	413	109	116	118	16	100	100	0	1.123	1.101	1.082	1.088	1.521	1.110	0.852	120	570	637	624	0.168	337	300	327	297	0
3	2	16	"PFN0407"	"N138_101"	10350	27110	150	99	101	24	85	87	19	38	19	0	129	132	27	120	124	36	16	1	0	1.556	1.333	1.058	1.028	3.934	0.310	0.161	156	596	23	28	0.637	14	9	16	12	-50
3	3	16	"PFN0410"	"N138_105"	10540	27110	120	4009	3690	1444	92	96	32	100	100	0	2443	2277	689	126	133	46	100	100	0	1.691	1.673	1.725	1.557	1.651	1.793	0.887	120	444	6234	5749	0.757	3917	2317	3598	2151	0
3	4	16	"PFN0413"	"N138_15"	10720	27110	130	235	234	59	92	97	29	98	92	0	229	228	44	129	132	27	95	85	0	1.430	1.434	1.350	1.424	1.814	1.438	0.620	120	536	243	241	0.516	143	100	142	99	0
3	5	16	"PFN0416"	"N138_21"	10920	27120	120	250	245	62	87	89	18	100	98	0	221	218	41	124	126	19	97	90	0	1.680	1.681	1.675	1.728	1.921	1.805	0.637	120	529	260	252	0.749	163	97	158	94	0
3	6	16	"PFN0418"	"N138_26"	11100	27110	130	599	576	159	85	89	56	100	100	0	490	479	147	123	126	45	95	94	0	1.401	1.379	1.405	1.513	1.816	1.330	0.829	120	531	881	847	0.486	514	367	491	356	0
3	7	16	"PFN0821"	"N159_40"	11290	27110	120	1608	1592	467	81	84	57	100	100	0	1834	1815	477	114	118	47	100	100	0	0.888	0.888	0.897	0.872	1.408	0.888	0.899	120	494	3247	3212	-0.172	1527	1720	1511	1701	0
3	8	16	"PFN0823"	"N159_45"	11490	27120	150	93	96	24	77	79	21	38	10	0	118	123	23	108	111	18	37	11	0	1.600	1.267	1.150	1.050	3.371	1.617	0.136	156	643	26	34	0.678	16	10	19	15	-50
3	9	16	"PFN0826"	"N159_51"	11680	27140	90	108	116	54	77	79	18	75	40	0	133	134	21	109	111	15	65	40	0	1.292	1.560	1.176	1.306	2.923	7.471	0.024	52	371	55	64	0.369	31	24	39	25	0
3	10	16	"PFN0828"	"N159_7"	11870	27120	120	423	424	158	76	78	20	96	95	0	527	565	228	110	113	36	100	100	0	0.832	0.765	0.797	0.746	1.746	0.730	0.846	120	520	764	803	-0.265	347	417	348	455	0
3	11	16	"PFN0830"	"N161_2"	12050	27120	130	341	324	90	78	79	16	99	98	0	478	487	119	109	113	35	100	100	0	0.713	0.651	0.666	0.618	1.679	0.622	0.753	120	534	632	624	-0.489	263	369	246	378	0
3	12	16	"PFN0833"	"N162_3"	12230	27110	130	503	497	124	81	83	19	100	100	0	333	339	83	114	116	20	100	100	0	1.927	1.849	1.864	1.912	1.453	1.826	0.834	120	486	641	641	0.946	422	219	416	225	0
3	13	16	"PFN0859"	"N168_1"	12430	27120	120	720	675	219	82	85	21	100	99	0	373	380	90	120	123	21	100	100	0	2.522	2.281	2.428	2.164	1.768	2.468	0.800	120	568	891	853	1.334	638	253	593	260	0
3	14	16	"PFN0861"	"N168_12"	12620	27110	110	469	472	122	92	96	27	100	100	0	2134	1972	510	126	130	27	100	100	0	0.188	0.206	0.200	0.205	1.462	0.185	0.817	80	485	2385	2226	-2.413	377	2008	380	1846	0
3	15	16	"PFN0863"	"N168_17"	12820	27110	110	663	635	149	85	89	23	100	100	0	365	370	74	121	124	26	100	100	0	2.369	2.209	2.226	2.221	1.364	2.244	0.821	80	454	822	799	1.244	578	244	550	249	0
3	16	16	"PFN0866"	"N168_23"	12990	27120	110	138	136	25	76	79	18	93	85	0	186	189	32	110	112	18	97	88	0	0.816	0.759	0.764	0.761	2.269	0.723	0.417	80	466	138	139	-0.294	62	76	60	79	0
3	17	16	"PFN0870"	"N168_29"	13200	27120	150	80	83	17	72	76	35	10	0	0	111	113	20	104	105	13	40	19	0	1.143	1.222	0.797	0.848	3.297	0.705	0.028	156	693	15	20	0.193	8	7	11	9	-50
3	18	16	"PFN0873"	"N168_32"	13390	27120	120	312	306	76	73	75	15	100	100	0	265	262	65	102	103	14	96	95	0	1.466	1.456	1.448	1.568	1.672	1.436	0.799	120	496	402	393	0.552	239	163	233	160	0
3	19	16	"PFN0901"	"N175_10"	13570	27130	120	1785	1628	568	74	80	44	99	95	0	1879	1829	491	107	115	78	100	100	0	0.966	0.902	0.949	0.821	1.862	0.931	0.865	120	542	3483	3276	-0.051	1711	1772	1554	1722	0
3	20	16	"PFN0903"	"N175_12"	13780	27110	90	119	120	27	78	134	659	0	0	0	131	136	27	115	135	204	0	0	0	2.563	2.000	1.958	1.737	2.615	3.247	0.987	52	325	57	63	1.358	41	16	42	21	0
3	21	16	"PFN0908"	"N175_3"	13940	27130	150	89	90	21	80	109	471	0	0	0	116	119	19	119	129	147	0	0	0	-3.000	100000.000	1.071	1.010	2.948	3.243	0.981	156	636	6	10	Error	9	-3	10	0	-50
3	22	16	"PFN0910"	"N175_8"	14140	27120	120	817	785	208	80	82	17	100	100	0	840	801	254	120	122	18	99	99	0	1.024	1.035	1.062	1.116	1.715	0.997	0.859	120	578	1457	1386	0.034	737	720	705	681	0
3	1	17	"PFN0912"	"N176_2"	10150	27310	100	421	423	124	77	79	15	100	100	0	609	605	144	116	117	14	100	100	0	0.698	0.708	0.708	0.692	1.442	0.699	0.816	80	434	837	835	-0.519	344	493	346	489	0
3	2	17	"PFN0914"	"N176_4"	10340	27300	130	597	576	160	83	85	20	100	100	0	365	376	110	120	123	36	96	95	0	2.098	1.926	1.876	2.046	1.669	1.911	0.798	120	600	759	749	1.069	514	245	493	256	0
3	3	17	"PFN0936"	"N181_8"	10540	27310	130	651	620	216	91	96	30	99	97	0	498	492	108	128	133	43	100	100	0	1.514	1.453	1.508	1.322	1.744	1.588	0.831	120	523	930	893	0.598	560	370	529	364	0
3	4	17	"PFN0938"	"N182_2"	10710	27300	110	184	186	38	90	95	27	97	86	0	272	270	52	130	135	31	98	96	0	0.662	0.686	0.680	0.679	1.726	0.657	0.656	80	468	236	236	-0.595	94	142	96	140	0
3	5	17	"PFN0940"	"N182_5"	10940	27340	150	99	101	21	86	88	19	39	13	0	131	133	25	126	128	23	23	6	0	2.600	2.143	0.864	1.020	4.386	0.674	0.018	156	591	18	22	1.379	13	5	15	7	-50
3	6	17	"PFN0947"	"N185_15"	11100	27310	120	240	237	66	82	85	15	96	96	0	420	418	104	124	124	16	100	100	0	0.534	0.527	0.536	0.497	1.725	0.498	0.768	120	442	454	449	-0.906	158	296	155	294	0
3	7	17	"PFN0951"	"N185_4"	11300	27310	120	699	680	217	78	79	14	100	100	0	532	522	146	116	118	17	100	99	0	1.493	1.483	1.532	1.502	1.679	1.542	0.820	120	507	1037	1008	0.578	621	416	602	406	0
3	8	17	"PFN0953"	"N185_6"	11480	27300	120	344	354	109	74	75	15	100	100	0	334	325	100	110	111	15	97	95	0	1.205	1.302	1.283	1.412	1.782	1.278	0.782	120	519	494	495	0.269	270	224	280	215	0
3	9	17	"PFF1635"	"F64095_4"	11670	27310	80	119	140	57	73	77	18	78	65	0	167	195	81	115	118	20	80	55	0	0.885	0.837	0.882	0.974	2.782	0.707	0.599	52	317	98	147	-0.177	46	52	67	80	0
3	10	17	"PFF1651"	"F64732_1"	11860	27310	120	591	574	215	75	76	15	100	98	0	1791	1746	670	110	113	35	100	99	0	0.307	0.305	0.302	0.302	1.991	0.285	0.827	120	574	2197	2135	-1.704	516	1681	499	1636	0
3	11	17	"PFF1691"	"F66430_1"	12050	27310	90	207	212	39	74	75	15	100	100	0	181	185	41	104	108	40	86	44	0	1.727	1.704	1.907	1.927	2.006	1.624	0.589	52	378	210	219	0.788	133	77	138	81	0
3	12	17	"PFF1706"	"F67045_1"	12250	27310	150	81	83	17	75	77	16	32	8	0	103	105	16	105	108	16	17	3	0	-3.000	100000.000	1.019	0.932	3.774	1.603	0.033	156	625	4	8	Error	6	-2	8	0	-50
3	13	17	"PFF1770"	"F69174_1"	12430	27310	100	368	365	89	74	76	16	100	100	0	510	515	125	107	109	15	100	100	0	0.730	0.713	0.727	0.716	1.479	0.676	0.817	80	360	697	699	-0.455	294	403	291	408	0
3	14	17	"PFF1856"	"F72113_1"	12620	27310	120	5419	5089	1964	75	76	15	100	100	0	4142	3915	1686	109	111	20	97	95	0	1.325	1.317	1.280	1.503	2.267	1.304	0.896	120	586	9377	8820	0.406	5344	4033	5014	3806	0
3	15	17	"PFC0253"	"C664"	12860	27310	150	77	110	93	74	75	15	32	25	0	109	142	109	106	108	16	34	23	0	1.000	1.000	1.182	1.098	2.927	0.840	0.616	156	647	6	72	0.000	3	3	36	36	-50
3	16	17	"PFC0263"	"C68"	13010	27320	110	120	126	35	71	73	14	92	81	0	198	200	35	103	104	13	100	98	0	0.516	0.567	0.562	0.518	2.151	0.538	0.444	80	397	144	152	-0.955	49	95	55	97	0
3	17	17	"PFC0294"	"C735"	13200	27320	110	120	1271	3776	73	77	40	56	35	0	148	388	784	103	104	14	86	72	0	1.044	4.204	1.635	1.621	3.653	5.431	0.756	80	508	92	1483	0.063	47	45	1198	285	-100
3	18	17	"PFC0298"	"C739"	13390	27320	80	104	107	18	77	79	18	71	36	0	143	143	21	107	109	16	78	55	0	0.750	0.833	0.870	0.829	2.891	0.759	0.090	52	320	63	66	-0.415	27	36	30	36	0
3	19	17	"PFC0301"	"C741"	13580	27320	120	136	136	27	76	77	15	96	87	0	193	193	40	110	111	16	96	89	0	0.723	0.723	0.756	0.748	2.343	0.648	0.476	120	565	143	143	-0.468	60	83	60	83	0
3	20	17	"PFL0015"	"L1_3"	13780	27300	80	83	87	20	76	77	15	34	15	0	132	131	23	111	113	17	57	26	0	0.333	0.550	0.437	0.544	2.706	0.039	0.000	52	328	28	31	-1.585	7	21	11	20	0
3	21	17	"PFM0073"	"M15459_3"	13960	27310	100	173	178	41	76	77	15	100	96	0	158	157	31	110	112	16	83	61	0	2.021	2.170	2.210	2.442	2.195	2.263	0.349	80	404	145	149	1.015	97	48	102	47	0
3	22	17	"PFM0096"	"M16857_1"	14140	27310	120	1148	1086	383	80	82	17	100	100	0	1344	1309	418	118	120	18	100	100	0	0.871	0.845	0.853	0.831	1.823	0.844	0.843	120	586	2294	2197	-0.199	1068	1226	1006	1191	0
3	1	18	"PFM0259"	"M26257_1"	10150	27480	100	709	697	259	83	85	17	100	100	0	520	504	181	123	123	15	97	95	0	1.577	1.612	1.581	1.649	1.915	1.635	0.813	80	426	1023	995	0.657	626	397	614	381	0
3	2	18	"PFM0321"	"M31208_3"	10310	27480	90	941	923	179	86	88	20	100	100	0	496	482	103	126	127	22	100	100	0	2.311	2.351	2.350	2.454	1.442	2.230	0.849	52	353	1225	1193	1.208	855	370	837	356	0
3	3	18	"PFM0389"	"M3590_2"	10540	27490	150	98	110	93	88	90	19	30	10	0	131	133	21	128	131	21	21	5	0	3.333	4.400	0.892	1.117	4.248	15.188	0.019	156	647	13	27	1.737	10	3	22	5	-50
3	4	18	"PFM0523"	"M42640_1"	10710	27490	120	258	256	72	85	88	18	98	97	0	325	314	78	126	127	22	97	95	0	0.869	0.910	0.932	0.934	1.801	0.889	0.744	120	484	372	359	-0.202	173	199	171	188	0
3	5	18	"PFD0044"	"D13561_3"	10920	27490	150	87	91	28	81	84	19	23	7	0	120	125	40	119	121	22	12	3	0	6.000	1.667	1.028	1.017	3.911	0.555	0.127	156	584	7	16	2.585	6	1	10	6	-50
3	6	18	"PFD0057"	"D15909_4"	11100	27490	120	109	115	35	80	81	17	66	40	0	367	365	73	116	116	16	100	100	0	0.116	0.141	0.117	0.117	2.335	0.128	0.265	120	434	280	284	-3.114	29	251	35	249	0
3	7	18	"PFD0156"	"D17715_93"	11280	27480	110	237	233	40	76	77	14	100	100	0	316	313	44	116	117	17	100	100	0	0.805	0.797	0.755	0.798	1.370	0.773	0.813	80	436	361	354	-0.313	161	200	157	197	0
3	8	18	"PFD0171"	"D21102_1"	11460	27490	90	409	431	90	75	78	17	100	100	0	1277	1261	210	112	112	15	100	100	0	0.287	0.310	0.305	0.306	1.266	0.308	0.865	52	367	1499	1505	-1.802	334	1165	356	1149	0
3	9	18	"PFD0194"	"D23657_11"	11650	27490	110	179	178	28	76	78	16	100	100	0	222	224	36	112	114	18	100	100	0	0.936	0.911	0.866	0.919	1.515	0.796	0.612	80	553	213	214	-0.095	103	110	102	112	0
3	10	18	"PFD0273"	"D33539_50"	11860	27490	100	128	129	24	77	79	15	96	80	0	153	156	23	110	110	14	95	75	0	1.186	1.130	1.040	1.062	2.100	1.053	0.350	80	475	94	98	0.246	51	43	52	46	0
3	11	18	"IAX099I"	"Y_IAX099I"	12060	27510	80	96	100	31	74	76	14	55	32	0	125	124	22	105	106	14	67	28	0	1.100	1.368	1.375	1.065	3.931	1.336	0.086	52	291	42	45	0.138	22	20	26	19	0
3	12	18	"ICX188I"	"Y_ICX188I"	12250	27490	150	80	83	19	74	76	14	30	14	0	99	102	19	105	106	15	16	7	0	-1.000	-3.000	0.966	0.868	3.634	1.430	0.023	156	587	0	6	Error	6	-6	9	-3	-50
3	13	18	"IEX355I"	"Y_IEX355I"	12430	27490	150	87	91	23	72	74	13	52	32	0	108	111	20	103	104	13	34	18	0	3.000	2.375	1.113	1.072	4.039	3.808	0.012	156	511	20	27	1.585	15	5	19	8	-50
3	14	18	"IGX361I"	"Y_IGX361I"	12630	27500	150	76	84	36	72	73	14	32	16	0	101	107	23	104	105	13	28	12	0	-1.333	4.000	0.875	0.895	3.496	2.313	0.056	156	577	1	15	Error	4	-3	12	3	-50
3	15	18	"IIX063I"	"Y_IIX063I"	12820	27500	150	75	76	15	72	74	15	21	5	0	98	97	15	105	105	13	4	2	0	-0.429	-0.500	0.889	0.904	3.571	1.057	0.002	156	523	-4	-4	Error	3	-7	4	-8	-50
3	16	18	"IKX121I"	"Y_IKX121I"	13010	27500	150	74	75	15	73	75	17	10	3	0	97	98	15	103	105	16	7	0	0	-0.167	-0.400	0.800	0.877	3.450	1.038	0.002	156	595	-5	-3	Error	1	-6	2	-5	-50
3	17	18	"Z_1_50"	"Z_1_50"	13190	27500	100	135	139	29	73	75	16	97	91	0	240	240	48	104	106	21	98	97	0	0.456	0.485	0.489	0.474	1.815	0.453	0.601	80	387	198	202	-1.133	62	136	66	136	0
3	18	18	"Z_1_70"	"Z_1_70"	13380	27500	120	220	220	57	79	81	17	99	98	0	491	487	135	114	115	21	100	100	0	0.374	0.378	0.382	0.368	1.777	0.342	0.731	120	517	518	514	-1.419	141	377	141	373	0
3	19	18	"Z_1_90"	"Z_1_90"	13570	27500	120	560	556	176	78	80	18	100	100	0	1368	1298	421	115	117	18	100	100	0	0.385	0.404	0.393	0.405	1.704	0.376	0.828	120	532	1735	1661	-1.378	482	1253	478	1183	0
3	20	18	"Z_2_10"	"Z_2_10"	13780	27500	150	72	78	24	74	75	15	19	7	0	104	106	22	108	109	17	12	5	0	0.500	-2.000	0.786	0.933	4.412	0.558	0.027	156	754	-6	2	-1.000	-2	-4	4	-2	-50
3	21	18	"Z_2_30"	"Z_2_30"	13970	27490	90	118	121	22	75	77	16	92	73	0	153	147	26	108	109	17	75	53	0	0.956	1.179	1.065	1.288	3.374	1.022	0.222	52	348	88	85	-0.066	43	45	46	39	0
3	22	18	"Z_2_50"	"Z_2_50"	14140	27500	120	8446	8093	2528	83	85	18	100	100	0	9230	8380	2725	118	121	25	100	100	0	0.918	0.969	0.965	1.008	1.652	0.958	0.900	120	613	17475	16272	-0.124	8363	9112	8010	8262	0
3	1	19	"Z_3_90"	"Z_3_90"	10150	27680	120	3816	3855	1419	79	80	15	100	100	0	7930	7808	2667	120	121	17	100	100	0	0.478	0.491	0.500	0.484	1.574	0.478	0.876	120	512	11547	11464	-1.063	3737	7810	3776	7688	0
3	2	19	"Z_4_10"	"Z_4_10"	10300	27680	150	99	101	24	83	86	19	42	17	0	140	145	25	124	127	21	42	17	0	1.000	0.857	0.913	0.929	3.950	1.024	0.046	156	679	32	39	0.000	16	16	18	21	-50
3	3	19	"Z_4_30"	"Z_4_30"	10540	27680	150	95	102	34	83	86	18	37	19	0	124	124	26	124	126	20	22	5	0	100000.000	100000.000	0.869	0.956	3.799	2.011	0.023	156	639	12	19	16.610	12	0	19	0	-50
3	4	19	"Z_4_50"	"Z_4_50"	10720	27680	110	2314	2294	719	81	83	18	100	100	0	2390	2275	693	118	120	18	100	100	0	0.983	1.026	1.061	1.018	1.436	1.005	0.889	80	441	4505	4370	-0.025	2233	2272	2213	2157	0
3	5	19	"Z_4_70"	"Z_4_70"	10920	27680	110	5222	5197	1729	78	79	18	100	100	0	4777	4608	1597	110	113	17	100	100	0	1.102	1.138	1.143	1.158	1.406	1.127	0.890	80	490	9811	9617	0.140	5144	4667	5119	4498	0
3	6	19	"Z_4_90"	"Z_4_90"	11090	27680	110	10177	9610	2913	81	82	19	100	100	0	8670	8266	2410	112	119	96	100	100	0	1.180	1.169	1.220	1.164	1.407	1.162	0.888	80	478	18654	17683	0.238	10096	8558	9529	8154	0
3	7	19	"Z_6_30"	"Z_6_30"	11300	27680	150	93	92	19	80	83	19	35	9	0	112	116	21	114	120	83	0	0	0	-6.500	6.000	1.000	1.067	4.090	0.359	0.030	156	658	11	14	Error	13	-2	12	2	-50
3	8	19	"Z_6_50"	"Z_6_50"	11490	27680	150	94	99	24	79	83	18	46	23	0	122	127	29	114	116	18	35	19	0	1.875	1.538	0.838	1.065	3.534	0.795	0.069	156	617	23	33	0.907	15	8	20	13	-50
3	9	19	"Z_6_70"	"Z_6_70"	11670	27690	130	158	157	34	81	83	18	95	89	0	174	181	38	113	116	18	91	78	0	1.262	1.118	1.118	1.210	2.233	1.102	0.380	120	546	138	144	0.336	77	61	76	68	0
3	10	19	"Z_6_90"	"Z_6_90"	11860	27690	130	283	283	72	80	83	17	99	99	0	254	263	55	115	118	19	100	100	0	1.460	1.372	1.424	1.354	1.672	1.409	0.711	120	569	342	351	0.546	203	139	203	148	0
3	11	19	"Z_7_10"	"Z_7_10"	12060	27680	150	88	88	19	77	79	16	35	11	0	112	114	18	110	113	28	8	1	0	5.500	2.750	1.455	1.396	4.360	0.207	0.058	156	698	13	15	2.459	11	2	11	4	-50
3	12	19	"Z_7_30"	"Z_7_30"	12260	27690	110	94	98	22	73	80	49	12	0	0	124	127	22	106	111	46	12	0	0	1.167	1.190	1.000	1.105	3.286	1.508	0.469	80	432	39	46	0.222	21	18	25	21	0
3	13	19	"PFI17646"	"oPFI17646"	12430	27680	120	240	238	65	72	74	17	98	97	0	300	303	62	103	106	30	100	100	0	0.853	0.830	0.835	0.774	1.806	0.849	0.760	120	438	365	366	-0.230	168	197	166	200	0
3	14	19	"PFN0256"	"oPFN0256"	12610	27690	120	242	241	69	72	75	22	96	94	0	403	417	109	104	108	36	98	98	0	0.569	0.540	0.570	0.511	1.848	0.035	0.045	120	473	469	482	-0.815	170	299	169	313	0
3	15	19	"PFG0021"	"oPFG0021"	12830	27680	150	84	85	19	72	75	21	35	5	0	108	110	20	105	108	22	17	6	0	4.000	2.600	1.250	1.062	4.304	0.949	0.118	156	661	15	18	2.000	12	3	13	5	-50
3	16	19	"PFF72433"	"oPFF72433"	13020	27700	90	102	101	19	75	79	22	63	15	0	124	126	20	107	110	20	42	11	0	1.588	1.368	1.156	1.426	3.016	1.392	0.035	52	370	44	45	0.667	27	17	26	19	0
3	17	19	"PFJ12787"	"oPFJ12787"	13240	27690	150	96	110	43	74	78	21	50	37	0	120	133	39	108	112	22	41	28	0	1.833	1.440	1.167	1.082	2.892	1.234	0.352	156	699	34	61	0.874	22	12	36	25	-50
3	18	19	"PFG0023"	"oPFG0023"	13380	27690	120	4758	4785	1614	81	83	19	100	100	0	5492	5584	1963	118	121	23	100	100	0	0.870	0.861	0.848	0.878	1.583	0.838	0.893	120	475	10051	10170	-0.200	4677	5374	4704	5466	0
3	19	19	"PFJ12789"	"oPFJ12789"	13580	27690	80	133	139	29	79	83	19	98	80	0	166	169	26	116	119	20	92	65	0	1.080	1.132	1.031	1.127	2.179	1.115	0.170	52	320	104	113	0.111	54	50	60	53	0
3	20	19	"PFBL B0077"	"oPFBLOB0077"	13760	27690	120	183	187	42	72	74	13	99	98	0	322	323	72	106	108	14	100	98	0	0.514	0.530	0.530	0.527	1.536	0.491	0.760	120	534	327	332	-0.960	111	216	115	217	0
3	21	19	"PFF72437"	"oPFF72437"	13950	27700	130	613	596	205	78	80	19	99	96	0	728	705	204	111	113	24	100	99	0	0.867	0.872	0.883	0.833	1.589	0.885	0.864	120	681	1152	1112	-0.206	535	617	518	594	0
3	22	19	"PFL0043"	"oPFL0043"	14190	27710	150	93	94	21	82	86	33	16	0	0	120	121	18	119	122	25	8	2	0	11.000	6.000	1.225	1.381	4.166	2.057	0.001	156	937	12	14	3.459	11	1	12	2	-50
3	1	20	"PFBL B0079"	"oPFBLOB0079"	10150	27870	120	217	213	51	73	74	13	100	98	0	272	275	57	110	112	15	99	99	0	0.889	0.848	0.856	0.848	1.648	0.830	0.769	120	603	306	305	-0.170	144	162	140	165	0
3	2	20	"PFF72438"	"oPFF72438"	10340	27870	120	3490	3424	1207	79	83	29	100	100	0	2714	2628	933	115	119	26	100	100	0	1.312	1.331	1.338	1.354	1.598	1.345	0.881	120	547	6010	5858	0.392	3411	2599	3345	2513	0
3	3	20	"PFH0006"	"oPFH0006"	10530	27870	120	869	854	253	81	85	19	100	100	0	1023	1010	330	119	121	22	99	99	0	0.872	0.868	0.885	0.911	1.557	0.828	0.874	120	527	1692	1664	-0.198	788	904	773	891	0
3	4	20	"PFBL B0083"	"oPFBLOB0083"	10730	27870	150	87	91	24	77	78	16	37	20	0	117	123	24	110	113	18	30	15	0	1.429	1.077	1.056	1.116	3.731	0.862	0.076	156	765	17	27	0.515	10	7	14	13	-50
3	5	20	"PFBL B0084"	"oPFBLOB0084"	10920	27870	80	85	88	18	74	75	14	42	19	0	125	124	24	105	107	16	55	26	0	0.550	0.737	0.720	0.699	3.504	0.375	0.047	52	320	31	33	-0.862	11	20	14	19	0
3	6	20	"PFM60485"	"oPFM60485"	11110	27880	120	465	437	178	75	77	17	95	93	0	604	616	222	110	116	89	96	94	0	0.789	0.715	0.746	0.631	2.078	0.717	0.841	120	565	884	868	-0.341	390	494	362	506	0
3	7	20	"PFN0258"	"oPFN0258"	11300	27870	150	92	92	20	80	82	18	31	11	0	129	132	32	117	123	83	3	0	0	1.000	0.800	0.706	0.782	3.522	0.327	0.039	156	656	24	27	0.000	12	12	12	15	-50
3	8	20	"PFM60486"	"oPFM60486"	11490	27880	120	377	365	110	83	85	17	98	96	0	405	407	94	119	123	19	100	100	0	1.028	0.979	1.024	0.898	1.816	1.006	0.850	120	478	580	570	0.040	294	286	282	288	0
3	9	20	"PFK12896"	"oPFK12896"	11670	27880	120	208	209	56	79	81	16	97	94	0	339	341	76	115	117	17	100	100	0	0.576	0.575	0.579	0.546	1.749	0.565	0.725	120	514	353	356	-0.796	129	224	130	226	0
3	10	20	"PFN0259"	"oPFN0259"	11870	27870	130	1829	1806	671	77	79	17	100	100	0	1011	937	353	113	116	18	99	99	0	1.951	2.098	2.181	2.268	1.748	2.146	0.849	120	583	2650	2553	0.964	1752	898	1729	824	0
3	11	20	"PFL0046"	"oPFL0046"	12050	27880	120	1119	1050	353	73	74	15	100	100	0	681	666	175	109	112	31	100	100	0	1.829	1.754	1.752	1.669	1.645	1.865	0.854	120	497	1618	1534	0.871	1046	572	977	557	0
3	12	20	"PFD66984"	"oPFD66984"	12240	27880	120	447	447	154	71	76	46	98	96	0	622	627	168	104	109	43	100	100	0	0.726	0.719	0.714	0.676	1.665	0.734	0.788	120	502	894	899	-0.462	376	518	376	523	0
3	13	20	"PFD66985"	"oPFD66985"	12450	27870	150	76	79	19	71	77	48	5	0	0	104	107	19	104	107	42	3	0	0	100000.000	2.667	1.040	1.034	3.788	2.330	0.060	156	504	5	11	16.610	5	0	8	3	-50
3	14	20	"PFL0047"	"oPFL0047"	12620	27880	120	504	518	150	69	74	29	100	100	0	362	352	88	104	109	39	98	97	0	1.686	1.810	1.735	1.881	1.586	1.866	0.804	120	417	693	697	0.754	435	258	449	248	0
3	15	20	"PFF72478"	"oPFF72478"	12810	27880	100	414	403	156	68	70	16	98	97	0	498	518	203	103	104	17	98	97	0	0.876	0.807	0.780	0.820	2.145	0.773	0.787	80	429	741	750	-0.191	346	395	335	415	0
3	16	20	"PFL0097"	"oPFL0097"	13000	27890	120	413	420	123	70	74	36	100	100	0	429	417	105	104	105	16	100	99	0	1.055	1.118	1.076	1.132	1.591	1.179	0.740	120	577	668	663	0.078	343	325	350	313	0
3	17	20	"PFBL B0142"	"oPFBLOB0142"	13190	27890	110	237	253	64	72	77	41	100	100	0	506	500	104	108	111	21	100	100	0	0.415	0.462	0.453	0.456	1.451	0.402	0.752	80	433	563	573	-1.270	165	398	181	392	0
3	18	20	"PFI17693"	"oPFI17693"	13390	27890	120	1730	1745	461	80	82	17	100	100	0	1942	1956	610	120	123	21	99	99	0	0.906	0.907	0.877	0.963	1.579	0.873	0.898	120	449	3472	3501	-0.143	1650	1822	1665	1836	0
3	19	20	"PFI17695"	"oPFI17695"	13570	27900	130	12241	11513	4399	82	84	17	100	100	0	6702	6802	1865	118	121	20	100	100	0	1.847	1.710	1.777	1.533	1.834	1.866	0.867	120	490	18743	18115	0.885	12159	6584	11431	6684	0
3	20	20	"PFH0024"	"oPFH0024"	13770	27900	120	215	213	60	78	79	16	96	93	0	320	321	81	109	112	16	100	100	0	0.649	0.637	0.679	0.621	1.952	0.604	0.662	120	446	348	347	-0.623	137	211	135	212	0
3	21	20	"PFBL B0147"	"oPFBLOB0147"	13960	27900	120	159	161	35	81	83	18	98	88	0	173	175	33	115	116	18	88	78	0	1.345	1.333	1.336	1.377	2.262	1.392	0.397	120	418	136	140	0.427	78	58	80	60	0
3	22	20	"PFF72481"	"oPFF72481"	14150	27900	120	729	740	246	81	83	18	100	100	0	404	404	108	120	120	17	100	98	0	2.282	2.320	2.291	2.359	1.844	2.491	0.773	120	479	932	943	1.190	648	284	659	284	0
3	1	21	"PFJ12809"	"oPFJ12809"	10180	28090	80	107	106	20	75	82	48	19	0	0	125	128	24	111	115	37	15	3	0	2.286	1.824	1.500	1.349	2.977	1.055	0.082	52	280	46	48	1.193	32	14	31	17	0
3	2	21	"PFH0027"	"oPFH0027"	10370	28090	110	485	470	151	76	83	46	100	93	0	735	701	199	110	115	38	100	100	0	0.654	0.667	0.621	0.651	1.695	0.662	0.820	80	522	1034	985	-0.612	409	625	394	591	0
3	3	21	"PFF72482"	"oPFF72482"	10550	28080	110	496	462	137	79	80	17	100	100	0	945	921	331	113	115	19	100	100	0	0.501	0.474	0.478	0.482	1.449	0.409	0.856	80	495	1249	1191	-0.997	417	832	383	808	0
3	4	21	"PFG0045"	"oPFG0045"	10730	28080	110	398	395	130	75	77	15	100	100	0	307	314	86	111	113	15	98	97	0	1.648	1.576	1.638	1.627	1.934	1.583	0.760	80	399	519	523	0.721	323	196	320	203	0
3	5	21	"PFF72484"	"oPFF72484"	10910	28080	120	282	271	90	72	74	13	100	96	0	307	308	91	106	109	15	100	99	0	1.045	0.985	1.002	0.965	1.794	0.981	0.788	120	477	411	401	0.063	210	201	199	202	0
3	6	21	"PFI17704"	"oPFI17704"	11110	28080	120	712	700	200	73	75	14	100	100	0	1096	1069	268	111	113	16	100	100	0	0.649	0.654	0.659	0.638	1.482	0.642	0.869	120	451	1624	1585	-0.624	639	985	627	958	0
3	7	21	"PFH0030"	"oPFH0030"	11300	28080	110	210	221	63	76	78	15	100	100	0	333	340	66	119	120	18	100	100	0	0.626	0.656	0.613	0.630	1.622	0.583	0.639	80	403	348	366	-0.675	134	214	145	221	0
3	8	21	"PFM60518"	"oPFM60518"	11490	28080	120	703	707	169	81	82	15	100	100	0	558	565	161	122	123	18	100	100	0	1.427	1.413	1.442	1.497	1.455	1.380	0.874	120	437	1058	1069	0.513	622	436	626	443	0
3	9	21	"PFL0104"	"oPFL0104"	11680	28080	120	371	362	91	79	80	15	100	100	0	299	306	73	118	119	18	99	98	0	1.613	1.505	1.585	1.520	1.644	1.531	0.789	120	438	473	471	0.690	292	181	283	188	0
3	10	21	"PFI17705"	"oPFI17705"	11870	28080	110	633	604	176	75	76	15	100	100	0	845	851	292	110	115	38	100	100	0	0.759	0.714	0.694	0.739	1.396	0.655	0.863	80	415	1293	1270	-0.397	558	735	529	741	0
3	11	21	"PFBL B0155"	"oPFBLOB0155"	12060	28080	120	269	268	69	71	73	15	100	100	0	217	219	53	107	110	36	94	75	0	1.800	1.759	1.869	1.873	1.788	1.719	0.665	120	446	308	309	0.848	198	110	197	112	0
3	12	21	"PFBL B0157"	"oPFBLOB0157"	12260	28060	150	75	78	18	70	71	14	34	11	0	99	101	16	105	105	14	14	3	0	-0.833	-2.000	0.889	0.959	2.760	3.200	0.005	156	558	-1	4	Error	5	-6	8	-4	-50
3	13	21	"PFD67005"	"oPFD67005"	12450	28060	150	82	82	16	69	71	19	32	7	0	105	107	16	104	105	15	20	4	0	13.000	4.333	1.375	1.300	3.778	0.862	0.029	156	470	14	16	3.700	13	1	13	3	-50
3	14	21	"PFD67007"	"oPFD67007"	12640	28060	150	85	88	18	70	72	21	37	8	0	113	115	20	103	104	16	34	9	0	1.500	1.500	1.519	1.421	3.422	1.450	0.043	156	454	25	30	0.585	15	10	18	12	-50
3	15	21	"PFM60523"	"oPFM60523"	12820	28080	120	176	180	40	70	71	16	100	95	0	288	295	81	102	103	14	100	97	0	0.570	0.570	0.586	0.593	1.753	0.499	0.705	120	428	292	303	-0.811	106	186	110	193	0
3	16	21	"PFL0108"	"oPFL0108"	13010	28080	120	228	237	66	71	75	41	98	88	0	242	244	64	105	106	18	98	92	0	1.146	1.194	1.246	1.296	1.913	1.150	0.765	120	428	294	305	0.197	157	137	166	139	0
3	17	21	"A10325_30a"	"A10325_30a"	13210	28060	150	77	82	21	75	78	38	5	1	0	111	111	26	110	113	21	18	5	0	2.000	7.000	0.583	0.625	4.408	0.322	0.026	156	503	3	8	1.000	2	1	7	1	-50
3	18	21	"A10325_30c"	"A10325_30c"	13400	28060	150	85	88	19	77	79	16	35	12	0	113	115	25	117	121	22	17	4	0	-2.000	-5.500	0.727	0.828	3.856	0.194	0.012	156	418	4	9	Error	8	-4	11	-2	-50
3	19	21	"A10325_30e"	"A10325_30e"	13590	28060	150	84	87	18	78	80	17	30	8	0	110	112	24	116	118	21	15	4	0	-1.000	-2.250	0.818	0.767	3.739	0.420	0.064	156	400	0	5	Error	6	-6	9	-4	-50
3	20	21	"A10325_30g"	"A10325_30g"	13780	28060	150	85	88	20	78	78	16	33	15	0	110	112	23	110	113	18	18	7	0	100000.000	5.000	0.739	0.720	4.013	0.220	0.001	156	403	7	12	16.610	7	0	10	2	-50
3	21	21	"A10325_30i"	"A10325_30i"	13970	28060	150	85	86	18	82	84	21	16	3	0	120	123	24	117	121	24	22	3	0	1.000	0.667	0.815	0.797	3.256	0.414	0.066	156	394	6	10	0.000	3	3	4	6	-50
3	22	21	"E598_1a"	"E598_1a"	14160	28060	150	101	106	26	80	83	20	53	25	0	129	130	27	120	124	23	31	9	0	2.333	2.600	1.333	1.223	3.809	0.753	0.104	156	665	30	36	1.222	21	9	26	10	-50
3	1	22	"F48446_9e"	"F48446_9e"	10160	28240	150	84	87	18	73	84	170	0	0	0	113	115	22	112	115	34	6	1	0	11.000	4.667	0.952	0.987	4.832	7.229	0.731	156	1012	12	17	3.459	11	1	14	3	-50
3	2	22	"F48446_9g"	"F48446_9g"	10350	28260	110	197	198	47	74	92	241	1	0	0	210	217	47	112	116	39	93	71	0	1.255	1.181	1.243	1.229	1.744	6.131	0.462	80	488	221	229	0.328	123	98	124	105	0
3	3	22	"F48446_9i"	"F48446_9i"	10540	28270	120	476	458	138	75	77	14	100	100	0	647	638	150	114	116	18	100	100	0	0.752	0.731	0.712	0.689	1.642	0.735	0.814	120	600	934	907	-0.411	401	533	383	524	0
3	4	22	"I12861_2a"	"I12861_2a"	10740	28240	150	79	82	18	78	79	15	24	8	0	110	112	19	117	119	18	10	3	0	-0.143	-0.800	0.694	0.710	3.685	0.638	0.021	156	717	-6	-1	Error	1	-7	4	-5	-50
3	5	22	"I12861_2c"	"I12861_2c"	10930	28240	150	81	81	19	79	81	15	17	7	0	110	113	21	119	121	19	10	2	0	-0.222	-0.333	0.811	0.857	3.928	0.432	0.029	156	657	-7	-4	Error	2	-9	2	-6	-50
3	6	22	"I12861_2e"	"I12861_2e"	11120	28240	150	84	88	26	79	81	16	29	14	0	111	116	28	119	122	36	4	2	0	-0.625	-3.000	0.760	0.819	3.656	0.947	0.106	156	667	-3	6	Error	5	-8	9	-3	-50
3	7	22	"J512_2i"	"J512_2i"	11310	28240	150	80	84	23	79	82	19	22	4	0	115	115	20	120	124	36	1	0	0	-0.200	-1.000	0.700	0.707	3.697	0.818	0.026	156	679	-4	0	Error	1	-5	5	-5	-50
3	8	22	"Ks592_1a"	"Ks592_1a"	11500	28240	150	92	93	19	80	83	19	38	8	0	128	131	25	122	125	37	12	1	0	2.000	1.444	0.983	0.968	3.406	0.313	0.101	156	656	18	22	1.000	12	6	13	9	-50
3	9	22	"Ks592_1c"	"Ks592_1c"	11690	28240	150	86	89	19	80	82	15	31	13	0	118	117	21	123	124	18	9	4	0	-1.200	-1.500	0.750	1.040	3.460	0.263	0.014	156	658	1	3	Error	6	-5	9	-6	-50
3	10	22	"Ks592_1e"	"Ks592_1e"	11880	28240	150	84	85	17	79	81	16	25	8	0	114	117	23	120	122	32	7	1	0	-0.833	-2.000	0.767	0.779	3.354	0.114	0.036	156	679	-1	3	Error	5	-6	6	-3	-50
3	11	22	"Ks592_1g"	"Ks592_1g"	12070	28240	150	77	81	18	76	77	16	22	8	0	108	109	19	114	118	32	3	0	0	-0.167	-1.000	0.941	0.791	3.696	0.590	0.029	156	667	-5	0	Error	1	-6	5	-5	-50
3	12	22	"Ks592_1i"	"Ks592_1i"	12240	28270	120	3213	2984	939	70	72	15	100	100	0	4460	4457	1672	110	111	16	100	100	0	0.723	0.670	0.654	0.733	1.905	0.633	0.864	120	551	7493	7261	-0.469	3143	4350	2914	4347	0
3	13	22	"EMPTY"	"EMPTY"	12450	28250	150	101	141	85	67	69	12	62	53	0	141	202	128	104	105	13	60	55	0	0.919	0.755	0.781	0.876	2.377	0.666	0.777	156	738	71	172	-0.122	34	37	74	98	-75
3	14	22	"EMPTY"	"EMPTY"	12640	28250	150	105	140	89	69	70	12	64	56	0	147	193	108	104	105	14	60	53	0	0.837	0.798	0.807	0.918	2.913	0.798	0.725	156	663	79	160	-0.256	36	43	71	89	-75
3	15	22	"EMPTY"	"EMPTY"	12830	28250	150	88	122	72	68	69	12	57	47	0	122	167	87	104	104	13	55	46	0	1.111	0.857	0.847	0.916	2.446	0.806	0.715	156	659	38	117	0.152	20	18	54	63	-75
3	16	22	"EMPTY"	"EMPTY"	13020	28250	150	83	98	41	67	68	12	55	39	0	119	136	52	104	104	13	54	41	0	1.067	0.969	0.958	1.131	3.022	0.762	0.427	156	679	31	63	0.093	16	15	31	32	-75
3	17	22	"EMPTY"	"EMPTY"	13210	28250	150	87	109	53	68	70	13	59	44	0	129	153	62	105	106	15	58	46	0	0.792	0.854	0.875	0.890	2.631	0.815	0.543	156	683	43	89	-0.337	19	24	41	48	-75
3	18	22	"EMPTY"	"EMPTY"	13400	28250	150	105	121	58	71	72	13	67	54	0	135	157	69	106	109	16	56	46	0	1.172	0.980	0.875	1.024	2.752	0.856	0.549	156	678	63	101	0.229	34	29	50	51	-75
3	19	22	"EMPTY"	"EMPTY"	13590	28250	150	68	69	12	70	71	12	12	3	0	109	110	15	106	108	15	17	5	0	-0.667	-0.250	0.817	0.861	3.215	0.417	0.022	156	678	1	3	Error	-2	3	-1	4	-75
3	20	22	"EMPTY"	"EMPTY"	13780	28250	150	69	69	11	67	69	13	14	2	0	102	103	13	105	106	15	10	0	0	-0.667	-1.000	0.900	0.868	3.272	0.080	0.001	156	678	-1	0	Error	2	-3	2	-2	-75
3	21	22	"EMPTY"	"EMPTY"	13970	28250	150	75	75	14	72	74	18	14	1	0	111	112	14	109	113	21	7	1	0	1.500	1.000	1.063	0.997	3.122	0.511	0.024	156	678	5	6	0.585	3	2	3	3	-75
3	22	22	"EMPTY"	"EMPTY"	14160	28250	150	79	79	15	77	81	30	1	0	0	124	126	19	117	123	53	3	0	0	0.286	0.222	0.840	0.802	3.899	0.481	0.611	156	889	9	11	-1.807	2	7	2	9	-75
4	1	1	"PFA0039"	"A1411_1"	14700	24310	140	9674	9320	3533	83	85	19	100	100	0	8583	8401	2705	126	128	22	100	100	0	1.134	1.116	1.156	1.033	1.723	1.160	0.896	156	756	18048	17512	0.182	9591	8457	9237	8275	0
4	2	1	"PFA0101"	"A21885_1"	14880	24310	140	4938	4514	2197	83	86	23	100	100	0	7604	7640	3580	124	133	64	100	100	0	0.649	0.590	0.570	0.584	1.800	0.569	0.886	156	602	12335	11947	-0.624	4855	7480	4431	7516	0
4	3	1	"PFA0019"	"A11546_1"	15080	24310	140	560	528	176	78	82	20	100	99	0	727	700	197	119	127	61	100	97	0	0.793	0.775	0.783	0.747	1.500	0.770	0.861	156	657	1090	1031	-0.335	482	608	450	581	0
4	4	1	"PFA0144"	"A31870_1"	15270	24310	140	7732	6843	2118	76	79	19	100	100	0	9367	8244	2875	119	122	20	100	100	0	0.828	0.833	0.830	0.911	1.956	0.808	0.905	156	618	16904	14892	-0.273	7656	9248	6767	8125	0
4	5	1	"PFA0009"	"A10325_29"	15450	24310	130	777	767	261	76	85	58	99	97	0	9115	9523	3493	124	239	886	100	100	0	0.078	0.074	0.069	0.072	1.439	0.073	0.851	120	538	9692	10090	-3.681	701	8991	691	9399	0
4	6	1	"PFA0012"	"A10325_32"	15650	24320	140	319	329	105	73	81	54	94	92	0	8777	9061	3499	118	220	833	99	97	0	0.028	0.029	0.028	0.030	1.486	0.026	0.780	156	610	8905	9199	-5.137	246	8659	256	8943	0
4	7	1	"PFA0030"	"A12797_1"	15830	24310	140	3168	3037	924	70	73	15	100	100	0	1517	1471	500	109	110	16	100	100	0	2.200	2.178	2.145	2.375	1.817	2.191	0.902	156	635	4506	4329	1.138	3098	1408	2967	1362	0
4	8	1	"PFB0005"	"B11"	16030	24320	150	157	159	38	70	72	14	99	97	0	236	244	55	106	107	14	100	98	0	0.669	0.645	0.633	0.643	1.729	0.586	0.640	156	617	217	227	-0.579	87	130	89	138	0
4	9	1	"PFB0219"	"B57"	16220	24320	170	141	148	37	70	71	14	99	95	0	191	196	45	105	106	14	97	92	0	0.826	0.857	0.902	0.878	1.990	0.786	0.557	208	802	157	169	-0.277	71	86	78	91	0
4	10	1	"PFB0285"	"B92"	16410	24320	130	159	164	46	72	73	15	98	94	0	278	284	80	107	109	16	99	99	0	0.509	0.520	0.502	0.522	2.096	0.455	0.588	120	522	258	269	-0.975	87	171	92	177	0
4	11	1	"PFB0008"	"B114"	16600	24310	140	1544	1530	542	70	72	17	100	99	0	1009	1000	374	108	110	17	98	96	0	1.636	1.637	1.635	1.766	1.884	1.643	0.882	156	659	2375	2352	0.710	1474	901	1460	892	0
4	12	1	"PFB0034"	"B165"	16790	24310	140	2039	1957	809	69	71	14	100	100	0	1307	1283	524	107	108	15	98	98	0	1.642	1.605	1.560	1.666	1.929	1.639	0.863	156	645	3170	3064	0.715	1970	1200	1888	1176	0
4	13	1	"PFB0089"	"B319"	16980	24310	140	1881	1722	544	71	73	15	100	100	0	2711	2496	864	107	110	16	100	99	0	0.695	0.691	0.698	0.745	1.951	0.665	0.894	156	627	4414	4040	-0.525	1810	2604	1651	2389	0
4	14	1	"PFB0104"	"B351"	17160	24310	140	187	190	47	73	76	18	97	97	0	209	215	45	109	112	20	99	94	0	1.140	1.104	1.107	1.102	1.767	1.010	0.554	156	631	214	223	0.189	114	100	117	106	0
4	15	1	"PFB0113"	"B372"	17360	24310	140	1556	1444	424	73	85	125	100	99	0	1068	996	311	110	120	109	96	94	0	1.548	1.547	1.550	1.657	1.703	1.554	0.894	156	635	2441	2257	0.630	1483	958	1371	886	0
4	16	1	"PFB0116"	"B380"	17550	24310	150	206	209	46	69	80	122	61	1	0	221	229	51	109	116	106	53	5	0	1.223	1.167	1.185	1.206	1.687	0.958	0.599	156	660	249	260	0.291	137	112	140	120	0
4	17	1	"PFB0118"	"B383"	17730	24310	140	2037	1802	597	68	70	13	100	100	0	1611	1390	547	105	106	15	99	99	0	1.307	1.349	1.313	1.536	1.853	1.299	0.902	156	631	3475	3019	0.387	1969	1506	1734	1285	0
4	18	1	"PFB0140"	"B432"	17920	24310	130	861	829	170	67	68	14	100	100	0	1167	1096	260	103	105	18	100	100	0	0.746	0.767	0.761	0.778	1.359	0.721	0.881	120	593	1858	1755	-0.422	794	1064	762	993	0
4	19	1	"PFC0315"	"C9"	18120	24310	150	268	297	113	62	66	44	100	96	0	327	359	145	99	101	16	97	96	0	0.904	0.904	0.859	0.987	1.994	0.853	0.699	156	720	434	495	-0.146	206	228	235	260	0
4	20	1	"PFC0207"	"C56"	18310	24310	140	513	498	144	63	67	47	100	98	0	576	547	193	97	98	12	96	94	0	0.939	0.967	0.951	1.044	1.787	0.907	0.858	156	625	929	885	-0.090	450	479	435	450	0
4	21	1	"PFC0316"	"C96"	18500	24310	140	494	466	130	64	65	13	100	100	0	375	356	106	96	98	12	98	96	0	1.541	1.546	1.493	1.656	1.707	1.531	0.839	156	636	709	662	0.624	430	279	402	260	0
4	22	1	"PFC0007"	"C114"	18690	24310	140	892	835	250	64	65	13	100	100	0	765	699	230	99	100	12	98	97	0	1.243	1.285	1.271	1.443	2.080	1.265	0.871	156	821	1494	1371	0.314	828	666	771	600	0
4	1	2	"PFC0021"	"C134"	14700	24490	140	491	470	122	79	82	20	99	98	0	410	404	76	119	122	24	100	100	0	1.416	1.372	1.407	1.348	1.470	1.477	0.819	156	623	703	676	0.502	412	291	391	285	0
4	2	2	"PFC0034"	"C161"	14880	24480	130	1985	1965	392	82	86	25	100	100	0	1596	1564	310	124	139	91	100	100	0	1.293	1.308	1.308	1.311	1.252	1.277	0.897	120	432	3375	3323	0.370	1903	1472	1883	1440	0
4	3	2	"PFJ0545"	"J687_3"	15070	24490	130	289	298	69	81	85	25	100	100	0	375	368	78	122	135	86	100	80	0	0.822	0.882	0.884	0.880	1.374	0.776	0.780	120	492	461	463	-0.283	208	253	217	246	0
4	4	2	"PFK0100"	"Km695_2"	15280	24490	140	225	224	51	81	84	19	99	98	0	234	244	49	122	123	23	100	98	0	1.286	1.172	1.172	1.185	1.575	1.140	0.671	156	437	256	265	0.363	144	112	143	122	0
4	5	2	"PFK0134"	"Km993_1"	15460	24490	150	404	403	117	82	90	55	99	96	0	580	577	173	124	244	918	0	0	0	0.706	0.709	0.699	0.727	1.560	0.346	0.392	156	484	778	774	-0.502	322	456	321	453	0
4	6	2	"PFK0052"	"Km3535_1"	15650	24480	130	556	550	112	74	77	28	100	100	0	382	385	72	112	172	632	0	0	0	1.785	1.744	1.767	1.756	1.318	1.772	0.849	120	485	752	749	0.836	482	270	476	273	0
4	7	2	"PFK0059"	"Km3703_4"	15840	24490	130	386	386	83	70	72	15	100	100	0	413	420	88	103	105	16	100	100	0	1.019	0.997	1.005	0.997	1.321	0.962	0.873	120	472	626	633	0.028	316	310	316	317	0
4	8	2	"PFK0303"	"Kn267_1"	16040	24490	140	619	627	197	70	72	14	100	100	0	458	459	127	103	105	26	100	98	0	1.546	1.565	1.566	1.586	1.502	1.607	0.831	156	410	904	913	0.629	549	355	557	356	0
4	9	2	"PFK0297"	"Kn2497_2"	16220	24490	140	1162	1124	299	73	75	14	100	100	0	626	609	173	104	107	27	100	99	0	2.086	2.081	2.126	2.156	1.561	2.115	0.847	156	381	1611	1556	1.061	1089	522	1051	505	0
4	10	2	"PFK0436"	"Kn5150_1"	16420	24500	140	6206	6015	2398	74	76	15	100	100	0	7691	7586	2636	108	110	17	100	100	0	0.809	0.794	0.816	0.724	1.878	0.808	0.886	156	439	13715	13419	-0.306	6132	7583	5941	7478	0
4	11	2	"PFK0536"	"Kn8928_1"	16610	24500	140	971	934	392	72	75	16	100	100	0	663	661	207	109	110	16	100	100	0	1.623	1.562	1.570	1.449	1.649	1.699	0.848	156	446	1453	1414	0.698	899	554	862	552	0
4	12	2	"PFK0544"	"Kn9335_1"	16800	24500	130	829	797	194	72	74	15	100	100	0	450	448	85	107	108	15	100	100	0	2.207	2.126	2.180	2.092	1.419	2.261	0.860	120	454	1100	1066	1.142	757	343	725	341	0
4	13	2	"PFK0875"	"Ks2_1"	16980	24490	130	400	413	105	74	77	16	100	100	0	296	303	64	110	114	23	100	100	0	1.753	1.756	1.808	1.765	1.459	1.749	0.779	120	446	512	532	0.810	326	186	339	193	0
4	14	2	"PFK0879"	"Ks2_14"	17180	24500	140	7790	6899	2691	77	82	43	100	100	0	4006	3737	1176	111	115	25	100	99	0	1.980	1.881	1.974	1.745	1.989	2.018	0.884	156	430	11608	10448	0.986	7713	3895	6822	3626	0
4	15	2	"PFK1056"	"Ks54_1"	17360	24500	140	1162	1263	443	73	80	43	100	100	0	1231	1363	544	109	111	18	100	100	0	0.971	0.949	0.957	0.973	1.602	0.904	0.831	156	421	2211	2444	-0.043	1089	1122	1190	1254	0
4	16	2	"PFK1101"	"Ks59_1"	17550	24500	140	573	568	171	71	73	13	100	98	0	600	604	162	108	108	14	100	100	0	1.020	1.002	1.027	0.978	1.645	1.005	0.860	156	402	994	993	0.029	502	492	497	496	0
4	17	2	"PFK1165"	"Ks72_6"	17740	24500	140	222	228	65	71	72	13	98	95	0	618	613	190	105	107	16	100	100	0	0.294	0.309	0.322	0.308	1.706	0.277	0.737	156	400	664	665	-1.764	151	513	157	508	0
4	18	2	"PFK1183"	"Ks75_9"	17930	24500	140	492	471	139	68	70	14	100	100	0	335	324	83	103	105	18	99	95	0	1.828	1.824	1.839	1.890	1.816	1.891	0.815	156	461	656	624	0.870	424	232	403	221	0
4	19	2	"PFK1209"	"Ks82_1"	18130	24500	140	1250	1200	408	67	69	15	100	100	0	1492	1492	521	101	103	17	99	98	0	0.850	0.815	0.817	0.852	1.940	0.787	0.849	156	444	2574	2524	-0.234	1183	1391	1133	1391	0
4	20	2	"PFK1228"	"Ks83_8"	18310	24500	140	902	891	331	68	70	16	100	99	0	1686	1646	573	100	102	15	100	100	0	0.526	0.532	0.538	0.502	1.735	0.509	0.853	156	439	2420	2369	-0.927	834	1586	823	1546	0
4	21	2	"PFK0643"	"Ks127_5"	18510	24500	140	356	340	95	69	70	15	99	98	0	410	396	99	101	102	14	99	98	0	0.929	0.919	0.898	0.925	1.859	0.912	0.825	156	459	596	566	-0.107	287	309	271	295	0
4	22	2	"PFK0638"	"Ks127_16"	18690	24500	130	613	578	146	66	68	15	100	100	0	545	532	131	102	104	20	100	100	0	1.235	1.191	1.192	1.192	1.371	1.154	0.856	120	558	990	942	0.304	547	443	512	430	0
4	1	3	"PFK0659"	"Ks133_2"	14690	24680	130	177	182	46	77	80	21	98	94	0	312	309	77	117	121	31	95	94	0	0.513	0.547	0.525	0.528	1.611	0.471	0.661	120	570	295	297	-0.963	100	195	105	192	0
4	2	3	"PFK0667"	"Ks139_1"	14880	24690	150	124	124	28	81	85	25	71	34	0	162	162	34	121	129	58	32	1	0	1.049	1.049	1.024	1.030	3.094	0.621	0.300	156	549	84	84	0.069	43	41	43	41	-50
4	3	3	"PFK0682"	"Ks152_11"	15090	24680	140	161	162	37	79	82	19	96	87	0	188	186	41	116	120	34	82	51	0	1.139	1.186	1.163	1.183	2.081	1.048	0.486	156	567	154	153	0.188	82	72	83	70	0
4	4	3	"PFK0686"	"Ks155_1"	15270	24680	130	552	528	133	78	80	19	100	99	0	844	801	207	114	115	18	100	100	0	0.649	0.655	0.649	0.660	1.546	0.621	0.865	120	453	1204	1137	-0.623	474	730	450	687	0
4	5	3	"PFA0001"	"A10325_1"	15450	24670	130	117	121	29	79	83	22	73	39	0	151	161	43	116	122	37	45	19	0	1.086	0.933	1.051	1.045	3.239	0.787	0.312	120	528	73	87	0.119	38	35	42	45	0
4	6	3	"PFA0004"	"A10325_16"	15680	24690	110	117	122	32	73	78	22	82	48	0	145	149	28	107	114	40	46	8	0	1.158	1.167	1.200	1.171	2.282	0.351	0.112	80	438	82	91	0.212	44	38	49	42	0
4	7	3	"PFA0008"	"A10325_26"	15850	24690	140	164	175	56	69	71	13	99	98	0	235	246	70	101	103	15	98	97	0	0.709	0.731	0.730	0.703	1.761	0.701	0.705	156	469	229	251	-0.496	95	134	106	145	0
4	8	3	"PFA0016"	"A10935_1"	16040	24690	140	3667	3305	1389	69	70	14	100	100	0	4291	3916	1414	103	105	25	100	100	0	0.859	0.849	0.868	0.785	1.712	0.853	0.890	156	445	7786	7049	-0.219	3598	4188	3236	3813	0
4	9	3	"PFA0020"	"A11962_1"	16220	24680	130	185	189	46	70	72	17	99	98	0	213	212	56	104	107	29	95	78	0	1.055	1.102	1.170	1.195	1.802	1.135	0.604	120	450	224	227	0.077	115	109	119	108	0
4	10	3	"PFA0023"	"A12312_15"	16420	24690	140	857	821	281	71	73	18	100	100	0	536	523	141	104	108	21	99	99	0	1.819	1.790	1.809	1.738	1.661	1.905	0.865	156	444	1218	1169	0.863	786	432	750	419	0
4	11	3	"PFA0047"	"A14801_11"	16610	24690	140	242	235	63	70	72	15	98	98	0	482	454	132	105	107	16	99	99	0	0.456	0.473	0.459	0.461	1.752	0.439	0.823	156	425	549	514	-1.132	172	377	165	349	0
4	12	3	"PFA0051"	"A14801_2"	16800	24690	140	381	364	107	70	72	15	98	98	0	311	307	74	106	108	17	96	96	0	1.517	1.463	1.546	1.413	1.834	1.531	0.768	156	478	516	495	0.601	311	205	294	201	0
4	13	3	"PFA0053"	"A14801_24"	16990	24690	140	153	158	33	71	73	16	100	95	0	581	554	158	106	109	22	100	99	0	0.173	0.194	0.192	0.197	1.671	0.174	0.751	156	450	557	535	-2.534	82	475	87	448	0
4	14	3	"PFA0056"	"A14801_31"	17160	24680	150	80	86	26	72	76	41	14	2	0	124	129	27	104	108	23	45	15	0	0.400	0.560	0.778	0.748	3.422	0.649	0.158	156	437	28	39	-1.322	8	20	14	25	-50
4	15	3	"PFA0058"	"A14801_37"	17370	24690	140	117	120	25	70	73	41	60	11	0	166	168	31	103	104	14	96	89	0	0.746	0.769	0.676	0.747	2.455	1.623	0.169	156	436	110	115	-0.423	47	63	50	65	0
4	16	3	"PFA0060"	"A14801_6"	17560	24680	130	130	129	26	67	68	13	97	94	0	168	170	31	102	102	13	95	94	0	0.955	0.912	0.863	0.913	2.193	0.912	0.406	120	401	129	130	-0.067	63	66	62	68	0
4	17	3	"PFA0083"	"A18792_11"	17740	24680	140	131	136	33	66	67	12	97	94	0	176	174	35	99	100	13	95	91	0	0.844	0.933	0.947	0.948	2.169	0.909	0.531	156	427	142	145	-0.244	65	77	70	75	0
4	18	3	"PFA0087"	"A18792_19"	17940	24680	140	140	142	34	66	68	13	98	94	0	180	180	37	99	100	13	95	91	0	0.914	0.938	0.895	0.928	1.903	0.917	0.580	156	502	155	157	-0.130	74	81	76	81	0
4	19	3	"PFA0098"	"A20643_1"	18130	24690	130	124	128	30	67	69	14	97	89	0	216	216	37	102	103	15	99	98	0	0.500	0.535	0.519	0.508	2.133	0.528	0.494	120	444	171	175	-1.000	57	114	61	114	0
4	20	3	"PFA0103"	"A21885_19"	18310	24680	130	1591	1446	379	71	74	18	100	100	0	1205	1105	301	106	111	37	100	99	0	1.383	1.376	1.373	1.411	1.475	1.332	0.893	120	477	2619	2374	0.468	1520	1099	1375	999	0
4	21	3	"PFA0105"	"A21885_20"	18510	24690	140	963	870	300	70	72	18	100	98	0	800	751	226	104	109	35	98	96	0	1.283	1.236	1.253	1.188	1.822	1.269	0.880	156	519	1589	1447	0.360	893	696	800	647	0
4	22	3	"PFA0107"	"A21885_9"	18700	24680	130	362	367	85	66	68	15	100	100	0	332	331	79	103	104	20	100	99	0	1.293	1.320	1.292	1.357	1.512	1.273	0.794	120	601	525	529	0.370	296	229	301	228	0
4	1	4	"PFA0130"	"A2546_1"	14710	24860	140	1928	1720	655	77	80	19	100	100	0	3365	3101	1067	117	122	32	100	98	0	0.570	0.551	0.557	0.548	1.935	0.546	0.904	156	620	5099	4627	-0.811	1851	3248	1643	2984	0
4	2	4	"PFA0132"	"A26463_1"	14900	24860	130	128	133	30	77	79	16	95	80	0	214	216	42	115	118	18	97	94	0	0.515	0.554	0.557	0.547	2.000	0.519	0.547	120	441	150	157	-0.957	51	99	56	101	0
4	3	4	"PFA0137"	"A29544_1"	15090	24880	120	126	125	29	75	78	16	87	74	0	160	159	31	113	114	17	79	62	0	1.085	1.087	1.022	1.115	2.764	1.004	0.320	120	440	98	96	0.118	51	47	50	46	0
4	4	4	"PFA0145"	"A31914_2"	15290	24870	140	911	832	300	75	78	19	100	98	0	3233	3068	972	113	114	17	100	100	0	0.268	0.256	0.266	0.238	1.700	0.253	0.898	156	458	3956	3712	-1.900	836	3120	757	2955	0
4	5	4	"PFA0147"	"A31914_5"	15480	24870	140	339	336	97	79	81	20	98	98	0	555	553	133	116	121	37	100	100	0	0.592	0.588	0.582	0.557	1.647	0.578	0.793	156	464	699	694	-0.756	260	439	257	437	0
4	6	4	"PFA0149"	"A31914_8"	15660	24860	140	483	464	126	76	79	19	100	100	0	399	391	95	112	116	38	96	94	0	1.418	1.391	1.410	1.452	1.611	1.392	0.803	156	451	694	667	0.504	407	287	388	279	0
4	7	4	"PFC0052"	"C198"	15850	24870	140	123	126	31	69	71	13	92	83	0	163	163	27	103	104	14	94	89	0	0.900	0.950	0.903	0.871	2.487	0.942	0.451	156	397	114	117	-0.152	54	60	57	60	0
4	8	4	"PFC0057"	"C216"	16030	24860	130	212	213	46	69	71	13	100	100	0	196	193	39	103	105	15	98	93	0	1.538	1.600	1.570	1.674	1.848	1.552	0.563	120	419	236	234	0.621	143	93	144	90	0
4	9	4	"PFC0059"	"C222"	16230	24870	140	168	171	37	72	74	18	100	96	0	192	193	37	107	111	21	94	89	0	1.129	1.151	1.172	1.191	1.809	1.155	0.635	156	446	181	185	0.176	96	85	99	86	0
4	10	4	"PFC0062"	"C228"	16420	24870	140	193	196	44	73	75	18	100	99	0	198	198	41	107	110	21	97	87	0	1.319	1.352	1.388	1.433	1.760	1.347	0.650	156	404	211	214	0.399	120	91	123	91	0
4	11	4	"PFC0068"	"C237"	16600	24870	130	284	280	63	71	73	15	100	100	0	761	756	204	109	111	25	100	100	0	0.327	0.323	0.311	0.334	1.549	0.286	0.816	120	429	865	856	-1.614	213	652	209	647	0
4	12	4	"PFC0072"	"C244"	16790	24870	130	686	649	138	71	73	15	100	100	0	671	646	172	108	113	31	100	98	0	1.092	1.074	1.033	1.128	1.587	1.025	0.862	120	479	1178	1116	0.127	615	563	578	538	0
4	13	4	"PFC0092"	"C291"	16990	24870	130	944	890	224	70	73	15	100	100	0	591	585	128	106	109	25	100	100	0	1.802	1.712	1.764	1.702	1.335	1.779	0.867	120	471	1359	1299	0.850	874	485	820	479	0
4	14	4	"PFC0094"	"C296"	17180	24870	140	406	395	113	70	71	14	100	100	0	436	445	116	104	106	15	99	99	0	1.012	0.953	0.977	0.940	1.620	0.959	0.829	156	473	668	666	0.017	336	332	325	341	0
4	15	4	"PFC0096"	"C299"	17370	24870	140	166	164	34	68	69	14	100	97	0	201	202	35	103	105	14	100	96	0	1.000	0.970	0.982	0.971	1.677	0.983	0.668	156	466	196	195	0.000	98	98	96	99	0
4	16	4	"PFC0099"	"C302"	17560	24870	140	184	180	48	65	67	12	97	95	0	233	234	60	100	101	13	99	96	0	0.895	0.858	0.866	0.823	1.886	0.810	0.696	156	476	252	249	-0.160	119	133	115	134	0
4	17	4	"PFC0101"	"C307"	17750	24870	140	184	185	47	66	67	11	98	97	0	232	226	52	98	99	13	98	94	0	0.881	0.930	0.920	0.949	1.730	0.903	0.721	156	550	252	247	-0.183	118	134	119	128	0
4	18	4	"PFC0103"	"C311"	17940	24880	100	127	132	36	68	68	13	93	85	0	150	152	29	99	100	13	92	81	0	1.157	1.208	1.218	1.194	2.075	1.266	0.469	80	390	110	117	0.210	59	51	64	53	0
4	19	4	"PFC0123"	"C370"	18130	24870	140	479	461	136	68	70	13	100	100	0	480	463	147	103	105	14	99	98	0	1.090	1.092	1.112	1.162	1.821	1.065	0.842	156	565	788	753	0.125	411	377	393	360	0
4	20	4	"PFC0125"	"C374"	18330	24880	120	111	116	24	69	72	16	91	74	0	148	150	26	106	110	36	60	11	0	1.000	1.068	1.040	1.121	2.704	0.954	0.324	120	468	84	91	0.000	42	42	47	44	0
4	21	4	"PFC0127"	"C38"	18510	24880	130	171	175	44	67	69	14	100	99	0	321	320	70	105	106	14	100	99	0	0.481	0.502	0.484	0.492	1.784	0.468	0.683	120	474	320	323	-1.054	104	216	108	215	0
4	22	4	"PFC0129"	"C382"	18690	24870	130	333	330	82	67	68	14	100	100	0	330	333	101	103	104	14	98	96	0	1.172	1.143	1.109	1.239	1.810	1.027	0.783	120	629	493	493	0.229	266	227	263	230	0
4	1	5	"PFC0131"	"C385"	14710	25050	140	399	387	128	78	79	16	99	97	0	289	290	72	117	119	17	98	96	0	1.866	1.786	1.851	1.809	1.926	1.930	0.747	156	665	493	482	0.900	321	172	309	173	0
4	2	5	"PFC0133"	"C387"	14900	25050	140	772	752	280	76	79	24	99	98	0	436	428	128	113	115	17	100	98	0	2.155	2.146	2.232	2.142	1.942	2.289	0.816	156	514	1019	991	1.108	696	323	676	315	0
4	3	5	"PFC0149"	"C427"	15090	25050	130	289	286	79	71	74	24	98	97	0	287	285	60	109	110	15	98	97	0	1.225	1.222	1.250	1.215	1.596	1.285	0.743	120	455	396	391	0.292	218	178	215	176	0
4	4	5	"PFC0151"	"C43"	15270	25050	140	373	355	116	72	74	15	98	96	0	498	481	151	111	112	15	98	98	0	0.778	0.765	0.758	0.767	1.810	0.750	0.811	156	460	688	653	-0.363	301	387	283	370	0
4	5	5	"PFC0153"	"C436"	15460	25050	140	158	162	49	77	78	16	96	89	0	195	194	36	115	116	16	96	91	0	1.013	1.076	0.971	1.049	1.925	1.232	0.494	156	446	161	164	0.018	81	80	85	79	0
4	6	5	"PFC0155"	"C441"	15660	25050	140	2220	2001	766	76	77	14	100	100	0	1095	998	336	112	113	16	99	99	0	2.181	2.173	2.202	2.106	1.895	2.283	0.887	156	486	3127	2811	1.125	2144	983	1925	886	0
4	7	5	"PFC0157"	"C445"	15850	25050	130	141	142	32	72	73	13	98	90	0	158	158	29	107	108	15	90	72	0	1.353	1.373	1.261	1.401	2.540	1.256	0.394	120	459	120	121	0.436	69	51	70	51	0
4	8	5	"PFC0159"	"C447"	16030	25050	130	373	370	94	74	76	15	100	100	0	534	540	130	110	113	21	100	100	0	0.705	0.688	0.664	0.687	1.488	0.654	0.820	120	505	723	726	-0.504	299	424	296	430	0
4	9	5	"PFD0373"	"D42243_45"	16230	25050	140	7325	6724	2644	81	84	21	100	100	0	11126	10306	4048	119	123	25	100	99	0	0.658	0.652	0.656	0.697	2.270	0.634	0.873	156	450	18251	16830	-0.604	7244	11007	6643	10187	0
4	10	5	"PFD0380"	"D42715_1"	16400	25060	150	126	129	35	78	83	22	78	53	0	167	170	32	118	120	22	83	57	0	0.980	0.981	0.942	0.968	2.762	0.951	0.291	156	408	97	103	-0.030	48	49	51	52	-50
4	11	5	"PFD0387"	"D42954_2"	16600	25060	140	126	127	27	75	77	17	89	75	0	154	157	27	112	114	24	74	39	0	1.214	1.156	1.145	1.145	2.447	1.184	0.294	156	493	93	97	0.280	51	42	52	45	0
4	12	5	"PFD0397"	"D45582_1"	16800	25060	140	134	135	32	77	78	16	92	76	0	166	166	28	111	115	30	83	41	0	1.036	1.055	1.018	1.031	2.366	1.126	0.403	156	544	112	113	0.052	57	55	58	55	0
4	13	5	"PFD0405"	"D4722_1"	16990	25060	130	492	481	91	73	75	16	100	100	0	351	356	54	109	110	16	100	100	0	1.731	1.652	1.637	1.645	1.372	1.732	0.837	120	462	661	655	0.792	419	242	408	247	0
4	14	5	"PFD0416"	"D49176_11"	17170	25060	130	1328	1266	206	70	72	14	100	100	0	1151	1107	192	107	109	14	100	100	0	1.205	1.196	1.203	1.207	1.307	1.179	0.903	120	474	2302	2196	0.269	1258	1044	1196	1000	0
4	15	5	"PFD0438"	"D49176_65"	17370	25070	140	149	152	47	69	69	13	94	92	0	199	202	44	105	107	14	98	95	0	0.851	0.856	0.806	0.809	2.239	0.898	0.551	156	506	174	180	-0.233	80	94	83	97	0
4	16	5	"PFD0441"	"D49176_7"	17550	25060	130	1805	1675	454	66	67	12	100	100	0	1761	1633	467	102	103	13	100	100	0	1.048	1.051	1.027	1.066	1.552	1.015	0.886	120	490	3398	3140	0.068	1739	1659	1609	1531	0
4	17	5	"PFD0444"	"D49942_10"	17750	25070	130	1153	1047	313	67	68	12	100	100	0	7733	7357	1741	102	102	14	100	100	0	0.142	0.135	0.141	0.129	1.550	0.134	0.889	120	524	8717	8235	-2.813	1086	7631	980	7255	0
4	18	5	"PFD0446"	"D49942_3"	17930	25070	130	686	660	148	68	69	13	100	100	0	1799	1745	305	102	103	14	100	100	0	0.364	0.360	0.356	0.352	1.330	0.358	0.901	120	505	2315	2235	-1.457	618	1697	592	1643	0
4	19	5	"PFD0448"	"D49942_6"	18120	25070	140	809	732	279	68	70	14	99	97	0	2424	2142	816	105	106	14	100	100	0	0.320	0.326	0.324	0.318	2.017	0.316	0.910	156	488	3060	2701	-1.646	741	2319	664	2037	0
4	20	5	"PFD0450"	"D49942_9"	18310	25070	140	989	985	435	67	70	14	98	96	0	6222	6161	2622	107	109	16	100	99	0	0.151	0.152	0.155	0.152	1.703	0.145	0.874	156	453	7037	6972	-2.730	922	6115	918	6054	0
4	21	5	"PFD0482"	"D56400_4"	18500	25070	140	127	134	34	68	70	14	96	89	0	183	186	35	107	108	15	96	91	0	0.776	0.835	0.803	0.824	2.096	0.827	0.476	156	469	135	145	-0.365	59	76	66	79	0
4	22	5	"PFD0484"	"D56470_2"	18690	25070	130	142	148	34	68	71	35	94	55	0	290	288	45	105	106	15	100	100	0	0.400	0.437	0.420	0.408	1.729	0.402	0.584	120	612	259	263	-1.322	74	185	80	183	0
4	1	6	"PFD0487"	"D56950_2"	14690	25240	130	1575	1458	376	82	84	22	100	100	0	1683	1573	380	123	125	18	100	100	0	0.957	0.949	0.952	0.944	1.394	0.934	0.888	120	625	3053	2826	-0.063	1493	1560	1376	1450	0
4	2	6	"PFD0490"	"D5782_1"	14890	25240	130	534	528	123	79	82	24	100	100	0	664	657	172	121	122	19	100	100	0	0.838	0.838	0.828	0.861	1.462	0.792	0.827	120	509	998	985	-0.255	455	543	449	536	0
4	3	6	"PFD0508"	"D6287_1"	15080	25240	130	167	172	30	74	76	23	99	97	0	206	210	34	114	115	17	100	99	0	1.011	1.021	1.022	1.042	1.635	1.011	0.537	120	520	185	194	0.016	93	92	98	96	0
4	4	6	"PFD0510"	"D6287_13"	15270	25250	130	137	141	28	73	75	15	100	95	0	178	176	32	111	113	16	95	85	0	0.955	1.046	0.994	1.102	2.241	0.963	0.345	120	510	131	133	-0.066	64	67	68	65	0
4	5	6	"PFD0529"	"D6287_55"	15450	25240	130	350	345	85	72	75	15	99	99	0	525	496	122	110	112	15	98	98	0	0.670	0.707	0.676	0.717	1.516	0.684	0.834	120	497	693	659	-0.578	278	415	273	386	0
4	6	6	"PFD0532"	"D6287_61"	15640	25240	120	167	170	37	72	74	15	100	96	0	192	194	36	110	112	16	97	92	0	1.159	1.167	1.158	1.191	1.915	1.163	0.538	120	477	177	182	0.212	95	82	98	84	0
4	7	6	"PFD0536"	"D6287_69"	15840	25240	130	186	186	35	75	76	16	100	100	0	204	205	38	111	112	15	98	95	0	1.194	1.181	1.226	1.230	1.806	1.096	0.603	120	536	204	205	0.255	111	93	111	94	0
4	8	6	"PFD0538"	"D6287_70"	16020	25240	130	206	208	34	78	80	17	100	99	0	259	265	46	115	117	20	100	100	0	0.889	0.867	0.883	0.877	1.453	0.815	0.717	120	524	272	280	-0.170	128	144	130	150	0
4	9	6	"PFD0549"	"D64289_1"	16210	25240	130	37989	35019	7788	85	88	22	100	100	0	37539	34812	8285	125	129	31	100	100	0	1.013	1.007	1.013	1.017	1.360	0.981	0.899	120	492	75318	69621	0.019	37904	37414	34934	34687	0
4	10	6	"PFD0558"	"D65681_2"	16400	25240	140	575	531	176	80	85	29	98	96	0	716	671	230	119	124	31	94	93	0	0.829	0.817	0.824	0.851	2.312	0.785	0.829	156	455	1092	1003	-0.270	495	597	451	552	0
4	11	6	"PFE0558"	"E49_1"	16590	25240	130	248	248	43	72	75	24	100	100	0	333	328	59	110	112	16	100	100	0	0.789	0.807	0.779	0.815	1.434	0.796	0.741	120	476	399	394	-0.341	176	223	176	218	0
4	12	6	"PFE0562"	"E5006_5"	16780	25250	130	852	821	187	72	74	15	100	100	0	1462	1454	249	111	112	16	100	100	0	0.577	0.558	0.570	0.538	1.421	0.552	0.898	120	500	2131	2092	-0.792	780	1351	749	1343	0
4	13	6	"PFE0565"	"E5141_1"	16970	25240	130	893	861	180	71	72	14	100	100	0	635	610	147	109	111	17	100	100	0	1.563	1.577	1.528	1.626	1.414	1.525	0.868	120	490	1348	1291	0.644	822	526	790	501	0
4	14	6	"PFE0569"	"E517_1"	17150	25230	130	712	669	179	70	71	14	100	100	0	551	518	152	109	111	24	97	97	0	1.452	1.465	1.431	1.530	1.739	1.408	0.850	120	517	1084	1008	0.539	642	442	599	409	0
4	15	6	"PFE0579"	"E5479_3"	17360	25240	130	1340	1327	433	68	70	15	100	100	0	1028	983	332	107	110	24	100	100	0	1.381	1.437	1.435	1.501	1.535	1.363	0.859	120	519	2193	2135	0.466	1272	921	1259	876	0
4	16	6	"PFE0585"	"E598_1"	17550	25250	130	4181	3988	1202	66	68	12	100	100	0	19077	18849	5837	105	107	15	100	100	0	0.217	0.209	0.214	0.209	1.326	0.194	0.871	120	486	23087	22666	-2.205	4115	18972	3922	18744	0
4	17	6	"PFE0608"	"E714_7"	17730	25250	130	212	218	44	68	69	13	100	100	0	214	219	38	107	108	15	100	99	0	1.346	1.339	1.300	1.358	1.490	1.365	0.733	120	506	251	262	0.428	144	107	150	112	0
4	18	6	"PFE0610"	"E7279_2"	17930	25250	130	641	626	132	70	71	14	100	100	0	528	523	91	109	110	15	100	100	0	1.363	1.343	1.365	1.336	1.299	1.389	0.868	120	509	990	970	0.447	571	419	556	414	0
4	19	6	"PFE0613"	"E7418_1"	18120	25250	140	405	377	120	70	73	27	98	95	0	299	283	71	112	115	19	97	95	0	1.791	1.795	1.915	1.816	1.914	1.874	0.771	156	488	522	478	0.841	335	187	307	171	0
4	20	6	"PFE0616"	"E7745_1"	18310	25250	130	185	187	35	70	74	29	100	95	0	218	217	39	114	116	20	100	95	0	1.106	1.136	1.220	1.170	1.641	1.052	0.594	120	423	219	220	0.145	115	104	117	103	0
4	21	6	"PFE0619"	"E7861_3"	18500	25250	140	404	376	126	71	73	15	98	98	0	385	364	106	112	114	16	98	95	0	1.220	1.210	1.219	1.208	1.934	1.220	0.821	156	466	606	557	0.287	333	273	305	252	0
4	22	6	"PFE0623"	"E8100_2"	18690	25250	130	1813	1709	432	70	75	52	100	100	0	2173	2031	511	108	111	25	100	100	0	0.844	0.852	0.844	0.848	1.408	0.828	0.875	120	599	3808	3562	-0.245	1743	2065	1639	1923	0
4	1	7	"PFE0649"	"E8914_2"	14690	25420	130	770	727	151	82	85	25	100	100	0	555	530	120	124	127	19	100	100	0	1.596	1.589	1.581	1.629	1.361	1.537	0.868	120	610	1119	1051	0.675	688	431	645	406	0
4	2	7	"PFE0654"	"E9225_1"	14880	25420	130	822	837	203	82	84	17	100	100	0	872	851	215	125	127	19	100	100	0	0.991	1.040	1.028	1.062	1.407	0.996	0.890	120	527	1487	1481	-0.014	740	747	755	726	0
4	3	7	"PFE0657"	"E9299_3"	15070	25420	130	194	233	117	78	80	17	100	100	0	275	321	145	121	123	19	100	99	0	0.753	0.775	0.733	0.774	1.858	0.748	0.657	120	536	270	355	-0.409	116	154	155	200	0
4	4	7	"PFE0659"	"E9299_6"	15270	25430	130	1358	1258	357	73	75	16	100	100	0	1661	1589	356	115	117	18	100	100	0	0.831	0.804	0.822	0.779	1.356	0.821	0.901	120	523	2831	2659	-0.267	1285	1546	1185	1474	0
4	5	7	"PFE0663"	"E9475_1"	15460	25430	130	1982	1844	476	71	72	13	100	100	0	1240	1191	272	111	112	15	100	100	0	1.693	1.642	1.637	1.621	1.322	1.701	0.901	120	521	3040	2853	0.759	1911	1129	1773	1080	0
4	6	7	"PFE0668"	"E9987_1"	15640	25420	130	733	696	149	72	74	15	100	100	0	573	570	129	114	116	19	100	99	0	1.440	1.368	1.362	1.402	1.443	1.327	0.882	120	531	1120	1080	0.526	661	459	624	456	0
4	7	7	"PFF0025"	"F10660_2"	15830	25430	130	942	919	177	79	81	17	100	100	0	527	519	102	119	122	21	100	100	0	2.115	2.100	2.174	2.117	1.301	2.129	0.866	120	550	1271	1240	1.081	863	408	840	400	0
4	8	7	"PFF0029"	"F10730_3"	16020	25430	130	1421	1381	280	79	81	17	100	100	0	1375	1385	264	122	124	19	100	100	0	1.071	1.031	1.019	1.028	1.301	1.022	0.879	120	543	2595	2565	0.099	1342	1253	1302	1263	0
4	9	7	"PFF0032"	"F10872_1"	16210	25430	130	792	769	157	78	80	17	100	100	0	533	525	95	125	128	28	100	100	0	1.750	1.727	1.734	1.729	1.354	1.755	0.867	120	505	1122	1091	0.807	714	408	691	400	0
4	10	7	"PFF0035"	"F10935_2"	16400	25430	140	4197	3753	1491	75	77	18	99	99	0	3382	3015	1178	120	123	28	98	97	0	1.264	1.270	1.285	1.233	2.291	1.286	0.892	156	526	7384	6573	0.338	4122	3262	3678	2895	0
4	11	7	"PFF0038"	"F10949_3"	16590	25430	130	1197	1146	217	70	72	22	100	100	0	860	850	150	114	115	15	100	100	0	1.511	1.462	1.475	1.464	1.320	1.479	0.876	120	534	1873	1812	0.595	1127	746	1076	736	0
4	12	7	"PFF0040"	"F10953_1"	16790	25430	130	2240	2212	630	69	70	12	100	100	0	8930	8988	2713	113	114	16	100	100	0	0.246	0.241	0.237	0.241	1.345	0.216	0.860	120	522	10988	11018	-2.022	2171	8817	2143	8875	0
4	13	7	"PFF0668"	"F310_1"	16970	25430	120	245	243	45	70	71	14	100	100	0	220	226	40	113	114	18	99	96	0	1.636	1.531	1.503	1.595	1.579	1.544	0.687	120	468	282	286	0.710	175	107	173	113	0
4	14	7	"PFF0671"	"F31319_2"	17160	25430	130	642	625	157	72	74	17	100	100	0	1782	1669	415	115	118	25	100	100	0	0.342	0.356	0.352	0.355	1.406	0.337	0.873	120	563	2237	2107	-1.548	570	1667	553	1554	0
4	15	7	"PFF0680"	"F31855_1"	17360	25430	130	326	318	77	68	70	15	100	100	0	303	307	68	110	112	17	99	97	0	1.337	1.269	1.319	1.305	1.627	1.256	0.783	120	556	451	447	0.419	258	193	250	197	0
4	16	7	"PFF0682"	"F32050_1"	17550	25430	120	657	636	136	65	67	12	100	100	0	474	469	94	107	108	14	100	100	0	1.613	1.577	1.613	1.586	1.422	1.624	0.832	120	449	959	933	0.690	592	367	571	362	0
4	17	7	"PFF0686"	"F32122_1"	17730	25430	130	2348	2184	518	68	69	13	100	100	0	1840	1681	472	111	113	14	100	100	0	1.319	1.348	1.342	1.378	1.440	1.312	0.886	120	500	4009	3686	0.399	2280	1729	2116	1570	0
4	18	7	"PFF0693"	"F32325_1"	17920	25440	130	1177	1092	291	69	70	13	100	100	0	971	953	222	113	115	15	100	100	0	1.291	1.218	1.223	1.196	1.403	1.247	0.895	120	538	1966	1863	0.369	1108	858	1023	840	0
4	19	7	"PFF0715"	"F33346_1"	18120	25440	130	394	387	103	70	73	26	100	99	0	506	501	114	116	117	18	100	100	0	0.831	0.823	0.814	0.810	1.508	0.832	0.820	120	501	714	702	-0.267	324	390	317	385	0
4	20	7	"PFF0719"	"F33441_1"	18310	25430	130	3190	3048	779	71	74	27	100	100	0	3111	2979	773	118	119	19	100	100	0	1.042	1.041	1.035	1.049	1.399	1.018	0.892	120	468	6112	5838	0.059	3119	2993	2977	2861	0
4	21	7	"PFF0722"	"F33612_1"	18490	25430	130	446	449	102	70	72	15	100	100	0	471	457	93	115	115	15	100	100	0	1.056	1.108	1.074	1.118	1.407	1.092	0.853	120	485	732	721	0.079	376	356	379	342	0
4	22	7	"PFF0725"	"F33675_1"	18690	25440	130	246	244	50	70	71	15	100	100	0	257	256	46	111	112	16	99	99	0	1.205	1.200	1.216	1.212	1.466	1.217	0.755	120	629	322	319	0.270	176	146	174	145	0
4	1	8	"PFF0728"	"F33814_1"	14690	25610	140	168	166	38	77	81	24	94	84	0	197	199	35	119	121	19	95	90	0	1.167	1.112	1.096	1.105	1.999	1.224	0.494	156	724	169	169	0.222	91	78	89	80	0
4	2	8	"PFF0734"	"F34109_1"	14890	25610	130	234	238	41	82	84	17	100	100	0	306	302	48	124	127	19	100	100	0	0.835	0.876	0.830	0.883	1.420	0.873	0.748	120	545	334	334	-0.260	152	182	156	178	0
4	3	8	"PFF0764"	"F35293_1"	15080	25610	130	393	390	95	77	79	16	100	100	0	501	493	96	123	125	19	100	100	0	0.836	0.846	0.835	0.841	1.379	0.839	0.826	120	526	694	683	-0.258	316	378	313	370	0
4	4	8	"PFF0773"	"F35453_1"	15270	25620	140	154	148	40	73	74	15	89	83	0	209	210	43	118	120	18	94	90	0	0.890	0.815	0.825	0.810	2.119	0.624	0.432	156	576	172	167	-0.168	81	91	75	92	0
4	5	8	"PFF0777"	"F35590_1"	15460	25620	120	162	175	101	72	73	13	100	97	0	212	214	38	116	120	18	100	96	0	0.938	1.051	0.932	0.946	1.764	1.897	0.364	120	450	186	201	-0.093	90	96	103	98	0
4	6	8	"PFF0781"	"F35756_2"	15640	25620	130	1308	1234	269	78	79	17	100	100	0	1566	1462	313	123	127	22	100	100	0	0.852	0.863	0.842	0.857	1.316	0.851	0.908	120	524	2673	2495	-0.230	1230	1443	1156	1339	0
4	7	8	"PFF0784"	"F35756_5"	15830	25620	130	1218	1191	324	83	85	18	100	100	0	907	891	195	130	133	29	100	100	0	1.461	1.456	1.445	1.422	1.352	1.504	0.896	120	539	1912	1869	0.547	1135	777	1108	761	0
4	8	8	"PFF0788"	"F35774_1"	16030	25620	130	1017	979	214	82	84	19	100	100	0	3359	3169	607	131	135	41	100	100	0	0.290	0.295	0.292	0.292	1.265	0.290	0.905	120	522	4163	3935	-1.788	935	3228	897	3038	0
4	9	8	"PFF0818"	"F36648_1"	16210	25610	130	1565	1532	386	77	78	18	100	100	0	829	812	222	128	131	36	99	98	0	2.123	2.127	2.113	2.229	1.484	2.093	0.887	120	517	2189	2139	1.086	1488	701	1455	684	0
4	10	8	"PFF0821"	"F3666_3"	16410	25620	120	223	223	51	72	74	14	100	100	0	217	215	43	119	120	18	96	91	0	1.541	1.573	1.610	1.639	1.819	1.591	0.651	120	462	249	247	0.624	151	98	151	96	0
4	11	8	"PFF0823"	"F36721_3"	16590	25620	130	171	173	35	72	73	15	100	99	0	211	211	34	115	117	16	100	98	0	1.031	1.052	1.067	1.042	1.696	1.121	0.614	120	503	195	197	0.044	99	96	101	96	0
4	12	8	"PFF0825"	"F36734_1"	16780	25620	130	241	245	56	72	73	15	100	100	0	313	317	66	113	115	16	100	100	0	0.845	0.848	0.852	0.842	1.453	0.818	0.750	120	529	369	377	-0.243	169	200	173	204	0
4	13	8	"PFF0827"	"F36803_1"	16970	25610	130	780	739	207	72	73	15	100	100	0	490	496	135	113	115	17	100	100	0	1.878	1.742	1.778	1.759	1.487	1.742	0.857	120	534	1085	1050	0.909	708	377	667	383	0
4	14	8	"PFF0831"	"F37098_2"	17170	25610	130	3368	3145	789	75	76	16	100	100	0	1498	1449	356	119	120	17	100	100	0	2.388	2.308	2.314	2.330	1.295	2.347	0.917	120	547	4672	4400	1.256	3293	1379	3070	1330	0
4	15	8	"PFF1472"	"F58335_1"	17350	25620	130	589	586	159	71	72	16	100	100	0	494	509	111	111	113	17	100	100	0	1.352	1.294	1.300	1.275	1.316	1.357	0.852	120	549	901	913	0.436	518	383	515	398	0
4	16	8	"PFF1476"	"F58487_1"	17550	25610	130	135	140	30	67	68	13	100	98	0	163	168	29	107	107	13	98	90	0	1.214	1.197	1.223	1.239	2.009	1.165	0.465	120	555	124	134	0.280	68	56	73	61	0
4	17	8	"PFF1492"	"F58910_1"	17740	25620	130	496	486	107	69	70	14	100	100	0	438	433	71	111	112	14	100	100	0	1.306	1.295	1.323	1.280	1.364	1.363	0.852	120	522	754	739	0.385	427	327	417	322	0
4	18	8	"PFF1495"	"F59075_2"	17930	25620	130	301	294	52	70	72	14	100	100	0	254	251	35	112	113	16	100	100	0	1.627	1.612	1.590	1.620	1.398	1.661	0.772	120	488	373	363	0.702	231	142	224	139	0
4	19	8	"PFF1497"	"F5910_2"	18120	25620	140	10931	9478	3986	69	71	14	100	100	0	9316	8248	3089	113	115	17	100	100	0	1.180	1.157	1.202	1.091	2.278	1.191	0.899	156	499	20065	17544	0.239	10862	9203	9409	8135	0
4	20	8	"PFF1499"	"F59139_2"	18310	25620	130	1151	1113	318	70	72	15	100	100	0	3641	3425	924	113	114	17	100	100	0	0.306	0.315	0.314	0.311	1.392	0.298	0.855	120	430	4609	4355	-1.706	1081	3528	1043	3312	0
4	21	8	"PFF1536"	"F6061_1"	18470	25610	130	288	288	66	70	72	17	100	100	0	294	289	71	109	111	17	98	97	0	1.178	1.211	1.181	1.225	1.536	1.137	0.765	120	522	403	398	0.237	218	185	218	180	0
4	22	8	"PFF1543"	"F607_1"	18730	25620	150	89	93	29	68	70	15	53	39	0	124	127	25	107	109	16	50	29	0	1.235	1.250	1.169	1.215	3.055	1.144	0.211	156	856	38	45	0.305	21	17	25	20	-50
4	1	9	"PFF1546"	"F61052_1"	14690	25800	120	165	166	32	77	78	15	100	96	0	204	204	38	118	120	17	96	93	0	1.023	1.035	1.016	1.120	1.969	1.014	0.553	120	502	174	175	0.033	88	86	89	86	0
4	2	9	"PFF1550"	"F61158_1"	14880	25800	130	696	675	170	80	82	16	100	100	0	641	638	131	121	123	17	100	100	0	1.185	1.151	1.130	1.132	1.342	1.136	0.864	120	511	1136	1112	0.244	616	520	595	517	0
4	3	9	"PFF1556"	"F61469_1"	15080	25800	130	443	449	109	75	78	18	100	100	0	363	364	73	119	122	31	100	100	0	1.508	1.527	1.486	1.524	1.445	1.577	0.784	120	531	612	619	0.593	368	244	374	245	0
4	4	9	"PFF1560"	"F61859_2"	15270	25810	110	126	129	27	72	74	18	92	82	0	151	154	33	111	114	28	68	31	0	1.350	1.326	1.265	1.403	2.630	1.155	0.367	80	381	94	100	0.433	54	40	57	43	0
4	5	9	"PFF1588"	"F6265_1"	15450	25800	120	484	459	115	72	73	14	100	100	0	1603	1493	442	111	114	17	100	100	0	0.276	0.280	0.267	0.285	1.416	0.260	0.870	120	458	1904	1769	-1.857	412	1492	387	1382	0
4	6	9	"PFF1595"	"F62846_1"	15650	25800	130	365	363	82	74	77	17	100	100	0	687	668	172	119	121	20	100	100	0	0.512	0.526	0.541	0.534	1.496	0.482	0.795	120	466	859	838	-0.965	291	568	289	549	0
4	7	9	"PFF1604"	"F63188_2"	15830	25800	130	1919	1782	514	79	81	18	100	100	0	2387	2195	601	123	127	30	100	100	0	0.813	0.822	0.804	0.811	1.413	0.803	0.884	120	501	4104	3775	-0.299	1840	2264	1703	2072	0
4	8	9	"PFF1607"	"F63326_1"	16030	25800	130	192	194	41	78	80	20	99	96	0	239	244	51	122	127	44	94	75	0	0.974	0.951	0.926	1.001	1.847	0.773	0.538	120	478	231	238	-0.037	114	117	116	122	0
4	9	9	"PFF1610"	"F63399_1"	16210	25800	130	3562	3374	727	73	74	18	100	100	0	4067	3860	834	115	119	37	100	100	0	0.883	0.881	0.903	0.880	1.322	0.852	0.885	120	501	7441	7046	-0.180	3489	3952	3301	3745	0
4	10	9	"PFF1614"	"F63448_3"	16410	25800	130	170	167	37	70	71	13	99	96	0	215	217	42	108	111	17	100	97	0	0.935	0.890	0.930	0.885	1.850	0.848	0.608	120	491	207	206	-0.098	100	107	97	109	0
4	11	9	"PFF1654"	"F64738_1"	16590	25800	130	924	888	225	72	73	16	100	100	0	749	726	208	111	113	17	99	99	0	1.335	1.327	1.335	1.409	1.701	1.268	0.864	120	518	1490	1431	0.417	852	638	816	615	0
4	12	9	"PFF1656"	"F64738_5"	16790	25800	130	382	382	79	73	74	16	100	100	0	350	357	77	109	111	17	100	100	0	1.282	1.246	1.278	1.264	1.452	1.228	0.782	120	498	550	557	0.359	309	241	309	248	0
4	13	9	"PFF1659"	"F64888_1"	16970	25800	120	175	175	39	69	70	13	100	97	0	234	230	42	107	107	15	99	98	0	0.835	0.862	0.873	0.854	1.772	0.848	0.663	120	479	233	229	-0.261	106	127	106	123	0
4	14	9	"PFF1666"	"F65043_1"	17170	25810	130	202	208	49	72	73	15	100	100	0	1051	1042	189	110	112	17	100	100	0	0.138	0.146	0.144	0.139	1.509	0.139	0.766	120	509	1071	1068	-2.856	130	941	136	932	0
4	15	9	"PFF1668"	"F65043_4"	17360	25810	120	506	531	201	71	72	18	100	100	0	746	743	137	109	110	16	100	100	0	0.683	0.726	0.690	0.689	1.449	0.783	0.784	120	456	1072	1094	-0.550	435	637	460	634	0
4	16	9	"PFF1673"	"F65467_1"	17540	25810	130	156	158	34	70	71	18	98	95	0	188	191	30	106	108	15	100	97	0	1.049	1.035	1.040	1.021	1.734	1.095	0.537	120	553	168	173	0.069	86	82	88	85	0
4	17	9	"PFI0337"	"I3634_1"	17740	25800	130	1828	1714	544	73	74	15	100	100	0	970	945	296	111	112	16	100	100	0	2.043	1.968	1.994	1.963	1.646	1.984	0.861	120	511	2614	2475	1.031	1755	859	1641	834	0
4	18	9	"PFI0339"	"I3665_1"	17930	25800	130	545	526	137	74	76	15	100	100	0	374	372	96	112	114	17	100	98	0	1.798	1.738	1.858	1.789	1.649	1.735	0.797	120	483	733	712	0.846	471	262	452	260	0
4	19	9	"PFI0341"	"I3767_1"	18120	25800	130	916	876	264	72	73	15	100	100	0	627	610	165	111	112	17	100	100	0	1.636	1.611	1.591	1.599	1.539	1.651	0.880	120	441	1360	1303	0.710	844	516	804	499	0
4	20	9	"PFI0347"	"I398_3"	18310	25800	140	115	118	26	70	72	15	93	73	0	153	155	29	110	111	16	85	60	0	1.047	1.067	0.985	1.050	2.594	0.950	0.291	156	445	88	93	0.066	45	43	48	45	0
4	21	9	"PFI0352"	"I4167_1"	18500	25810	140	850	750	298	69	70	14	98	96	0	973	894	346	104	106	16	98	97	0	0.899	0.862	0.839	0.828	2.272	0.849	0.855	156	446	1650	1471	-0.154	781	869	681	790	0
4	22	9	"PFI0354"	"I4179_1"	18670	25800	140	838	820	255	68	70	15	100	100	0	557	555	135	105	107	17	100	100	0	1.704	1.671	1.702	1.624	1.482	1.755	0.851	156	633	1222	1202	0.769	770	452	752	450	0
4	1	10	"PFI0375"	"I4688_1"	14690	25980	150	274	273	58	80	81	16	99	99	0	256	259	55	118	121	18	98	97	0	1.406	1.369	1.363	1.428	1.690	1.377	0.750	156	675	332	334	0.491	194	138	193	141	0
4	2	10	"PFI0378"	"I4719_5"	14860	25970	120	226	233	47	78	79	15	100	100	0	539	530	101	117	119	18	100	100	0	0.351	0.375	0.369	0.369	1.458	0.350	0.808	120	418	570	568	-1.512	148	422	155	413	0
4	3	10	"PFI0380"	"I4730_1"	15060	25980	130	603	590	136	73	79	48	100	99	0	648	649	126	110	115	52	100	100	0	0.985	0.959	0.972	0.940	1.383	0.968	0.878	120	504	1068	1056	-0.022	530	538	517	539	0
4	4	10	"PFI0383"	"I4780_1"	15240	25970	130	577	599	153	69	73	34	100	100	0	417	422	103	105	109	34	100	98	0	1.628	1.672	1.719	1.710	1.405	1.663	0.869	120	486	820	847	0.703	508	312	530	317	0
4	5	10	"PFI0386"	"I4862_1"	15430	25970	120	371	356	80	68	69	12	100	100	0	461	446	90	103	104	13	100	100	0	0.846	0.840	0.841	0.843	1.392	0.840	0.898	120	489	661	631	-0.241	303	358	288	343	0
4	6	10	"PFI0393"	"I4989_1"	15630	25970	120	1740	1643	361	68	72	44	100	100	0	2003	1890	376	106	109	38	100	100	0	0.881	0.883	0.892	0.882	1.293	0.888	0.937	120	468	3569	3359	-0.182	1672	1897	1575	1784	0
4	7	10	"PFI0428"	"I601_1"	15800	25970	110	148	153	26	72	80	64	71	5	0	185	186	40	111	117	60	65	12	0	1.027	1.080	1.012	1.210	2.225	1.104	0.671	80	410	150	156	0.038	76	74	81	75	0
4	8	10	"PFI0430"	"I6032_2"	16000	25970	130	1160	1167	240	74	75	15	100	100	0	1431	1423	353	114	115	17	100	100	0	0.825	0.835	0.843	0.860	1.296	0.799	0.911	120	535	2403	2402	-0.278	1086	1317	1093	1309	0
4	9	10	"PFI0434"	"I607_1"	16190	25980	130	415	404	112	68	71	18	97	95	0	490	483	102	110	111	16	100	99	0	0.913	0.901	0.899	0.842	1.649	0.909	0.865	120	507	727	709	-0.131	347	380	336	373	0
4	10	10	"PFI0439"	"I6174_2"	16380	25970	130	768	755	149	65	67	16	100	100	0	560	523	137	104	105	15	99	98	0	1.542	1.647	1.643	1.814	1.677	1.597	0.885	120	532	1159	1109	0.624	703	456	690	419	0
4	11	10	"PFI0441"	"I6204_2"	16590	26000	150	66	70	19	66	69	14	17	7	0	101	104	19	104	106	15	14	2	0	0.000	100000.000	0.796	0.738	3.446	1.007	0.160	156	565	-3	4	Error	0	-3	4	0	-50
4	12	10	"PFI0443"	"I6356_1"	16780	26000	150	67	69	14	67	68	14	16	3	0	103	105	18	103	104	16	14	5	0	0.000	1.000	0.900	1.119	3.707	0.444	0.035	156	519	0	4	Error	0	0	2	2	-50
4	13	10	"PFI0469"	"I7030_1"	16940	25980	130	126	128	27	66	67	12	97	94	0	171	170	32	100	101	14	96	90	0	0.845	0.886	0.898	0.942	2.195	0.838	0.478	120	470	131	132	-0.243	60	71	62	70	0
4	14	10	"PFI0471"	"I7085_1"	17140	25980	120	2547	2388	520	69	71	13	100	100	0	2602	2447	534	104	105	14	100	100	0	0.992	0.990	0.984	0.987	1.318	0.981	0.933	120	495	4976	4662	-0.012	2478	2498	2319	2343	0
4	15	10	"PFI0473"	"I7097_2"	17320	25980	120	1976	1896	368	72	73	16	100	100	0	1295	1289	275	110	111	15	100	100	0	1.607	1.547	1.571	1.559	1.339	1.552	0.919	120	498	3089	3003	0.684	1904	1185	1824	1179	0
4	16	10	"PFI0475"	"I7106_1"	17520	25990	100	110	110	26	73	75	19	75	47	0	149	150	22	110	112	16	90	58	0	0.949	0.925	0.938	0.987	2.440	1.259	0.181	80	428	76	77	-0.076	37	39	37	40	0
4	17	10	"PFI0481"	"I7243_1"	17710	25980	120	164	160	34	74	75	16	97	90	0	173	178	34	113	114	17	92	81	0	1.500	1.323	1.439	1.417	2.073	1.279	0.541	120	525	150	151	0.585	90	60	86	65	0
4	18	10	"PFI0484"	"I7365_3"	17900	25980	120	564	544	124	76	77	15	100	100	0	556	562	129	113	115	17	99	99	0	1.102	1.042	1.070	1.039	1.384	1.041	0.862	120	506	931	917	0.140	488	443	468	449	0
4	19	10	"PFJ0441"	"J490_1"	18090	25980	130	144	145	29	74	76	15	95	94	0	528	525	113	112	114	17	100	100	0	0.168	0.172	0.170	0.163	1.752	0.152	0.611	120	528	486	484	-2.571	70	416	71	413	0
4	20	10	"PFJ0443"	"J504_1"	18270	25980	130	263	264	50	72	73	15	100	100	0	499	488	108	110	111	16	99	99	0	0.491	0.508	0.508	0.528	1.603	0.471	0.831	120	517	580	570	-1.026	191	389	192	378	0
4	21	10	"PFJ0445"	"J504_5"	18470	25980	120	709	716	148	67	70	14	100	100	0	387	376	80	104	105	18	99	99	0	2.269	2.386	2.418	2.433	1.383	2.422	0.845	120	458	925	921	1.182	642	283	649	272	0
4	22	10	"PFJ0448"	"J50_1"	18650	25980	130	11595	10907	2651	68	70	15	100	100	0	9448	8691	3056	105	105	17	99	99	0	1.234	1.262	1.257	1.419	1.771	1.197	0.911	120	568	20870	19425	0.303	11527	9343	10839	8586	0
4	1	11	"PFJ0450"	"J512_2"	14670	26160	120	2770	2470	884	82	83	16	100	100	0	3568	3375	1121	119	122	19	100	100	0	0.779	0.733	0.753	0.733	1.820	0.732	0.916	120	534	6137	5644	-0.360	2688	3449	2388	3256	0
4	2	11	"PFJ0452"	"J53_1"	14860	26160	130	143	144	28	81	84	40	78	23	0	177	182	35	117	119	20	91	74	0	1.033	0.969	0.989	0.962	2.116	1.928	0.220	120	559	122	128	0.047	62	60	63	65	0
4	3	11	"PFJ0477"	"J53_50"	15040	26160	130	243	248	49	73	78	45	100	96	0	430	427	72	109	113	44	100	100	0	0.530	0.550	0.563	0.543	1.378	0.548	0.772	120	568	491	493	-0.917	170	321	175	318	0
4	4	11	"PFJ0479"	"J53_52"	15240	26160	120	494	500	108	69	73	44	100	100	0	668	670	135	103	106	43	100	99	0	0.752	0.760	0.740	0.768	1.386	0.747	0.882	120	564	990	998	-0.411	425	565	431	567	0
4	5	11	"PFJ0483"	"J53_56"	15420	26160	110	1777	1770	241	68	71	26	100	100	0	2702	2625	411	103	108	52	100	100	0	0.658	0.675	0.668	0.678	1.205	0.633	0.917	80	496	4308	4224	-0.605	1709	2599	1702	2522	0
4	6	11	"PFJ0485"	"J53_60"	15620	26160	120	744	726	161	68	74	56	100	100	0	725	713	154	101	109	68	100	100	0	1.083	1.075	1.089	1.080	1.355	1.070	0.896	120	581	1300	1270	0.115	676	624	658	612	0
4	7	11	"PFJ0488"	"J541_1"	15810	26160	120	1078	1064	218	69	76	55	100	100	0	572	555	122	104	108	52	99	99	0	2.156	2.206	2.238	2.294	1.485	2.207	0.873	120	555	1477	1446	1.108	1009	468	995	451	0
4	8	11	"PFJ0490"	"J541_4"	16000	26160	120	967	936	195	72	74	19	100	100	0	694	678	150	111	112	16	100	100	0	1.535	1.524	1.551	1.551	1.293	1.520	0.914	120	514	1478	1431	0.618	895	583	864	567	0
4	9	11	"PFJ0511"	"J58_3"	16190	26170	130	1414	1312	347	69	71	18	100	100	0	1278	1248	227	109	110	15	100	100	0	1.151	1.091	1.116	1.029	1.528	1.137	0.908	120	567	2514	2382	0.202	1345	1169	1243	1139	0
4	10	11	"PFJ0515"	"J6186_1"	16370	26170	120	109	110	24	65	67	16	92	63	0	147	149	33	102	103	14	89	73	0	0.978	0.957	0.855	0.969	2.333	0.868	0.369	120	512	89	92	-0.032	44	45	45	47	0
4	11	11	"PFJ0518"	"J634_1"	16570	26170	120	5172	4609	1576	65	66	12	100	100	0	8187	7555	1690	101	102	13	100	100	0	0.632	0.610	0.641	0.531	1.888	0.628	0.907	120	462	13193	11998	-0.663	5107	8086	4544	7454	0
4	12	11	"PFJ0520"	"J63_1"	16760	26170	120	157	159	38	65	66	12	98	97	0	177	183	34	100	101	13	100	97	0	1.195	1.133	1.096	1.127	1.810	1.143	0.646	120	471	169	177	0.257	92	77	94	83	0
4	13	11	"PFJ0522"	"J63_4"	16980	26190	150	64	70	26	67	67	12	17	9	0	103	112	33	100	102	13	30	14	0	-1.000	0.250	0.894	0.806	3.308	0.573	0.105	156	628	0	15	Error	-3	3	3	12	-50
4	14	11	"PFJ0525"	"J647_1"	17160	26180	110	331	332	72	70	71	14	100	100	0	467	452	109	107	109	16	100	100	0	0.725	0.759	0.746	0.784	1.404	0.692	0.827	80	456	621	607	-0.464	261	360	262	345	0
4	15	11	"PFJ0544"	"J687_1"	17350	26190	130	273	275	64	76	78	17	100	99	0	327	323	67	115	117	17	100	100	0	0.929	0.957	0.968	0.962	1.474	0.939	0.766	120	603	409	407	-0.106	197	212	199	208	0
4	16	11	"PFJ0548"	"J697_2"	17540	26190	120	478	446	138	76	77	17	100	100	0	342	342	101	113	115	16	100	99	0	1.755	1.616	1.607	1.678	1.651	1.636	0.820	120	535	631	599	0.812	402	229	370	229	0
4	17	11	"PFJ0552"	"J69_1"	17730	26190	120	644	604	176	76	77	16	100	100	0	545	522	177	113	115	16	100	98	0	1.315	1.291	1.282	1.415	1.594	1.238	0.877	120	544	1000	937	0.395	568	432	528	409	0
4	18	11	"PFJ0555"	"J6_12"	17930	26190	120	506	485	143	77	78	15	100	100	0	427	417	115	115	117	17	99	98	0	1.375	1.351	1.356	1.394	1.752	1.371	0.843	120	546	741	710	0.459	429	312	408	302	0
4	19	11	"PFJ0559"	"J6_6"	18120	26190	120	946	878	280	76	76	15	100	100	0	945	919	332	113	115	17	98	95	0	1.046	0.995	0.972	1.146	2.104	0.966	0.884	120	531	1702	1608	0.064	870	832	802	806	0
4	20	11	"PFJ0565"	"J71_1"	18310	26190	120	159	165	39	74	77	22	98	86	0	182	182	36	111	113	19	94	80	0	1.197	1.282	1.280	1.339	1.805	1.391	0.556	120	593	156	162	0.260	85	71	91	71	0
4	21	11	"PFK0726"	"Ks17_16"	18500	26190	120	627	593	201	70	72	18	100	100	0	806	763	266	107	109	18	96	96	0	0.797	0.797	0.779	0.837	1.915	0.778	0.856	120	537	1256	1179	-0.328	557	699	523	656	0
4	22	11	"PFK0728"	"Ks1832_1"	18680	26190	120	316	307	87	70	72	14	100	100	0	219	219	52	107	109	17	95	92	0	2.196	2.116	2.122	2.326	2.106	2.287	0.665	120	596	358	349	1.135	246	112	237	112	0
4	1	12	"PFK0730"	"Ks186_1"	14690	26370	120	1087	1027	369	80	82	16	100	100	0	1013	963	381	121	123	18	98	98	0	1.129	1.125	1.157	1.225	1.917	1.097	0.873	120	620	1899	1789	0.175	1007	892	947	842	0
4	2	12	"PFK0733"	"Ks186_9"	14890	26370	110	210	213	41	81	86	43	100	86	0	201	202	40	121	123	19	96	86	0	1.612	1.630	1.872	1.767	1.943	1.816	0.567	80	499	209	213	0.689	129	80	132	81	0
4	3	12	"PFK0735"	"Ks187_4"	15080	26370	120	522	493	155	79	82	19	100	99	0	375	364	86	114	117	21	99	99	0	1.697	1.656	1.763	1.640	1.714	1.770	0.845	120	595	704	664	0.763	443	261	414	250	0
4	4	12	"PFK0737"	"Ks187_7"	15260	26370	110	374	369	74	72	78	50	100	100	0	443	447	83	107	111	33	100	100	0	0.899	0.874	0.859	0.868	1.311	0.863	0.729	80	487	638	637	-0.154	302	336	297	340	0
4	5	12	"PFK0762"	"Ks210_15"	15450	26370	110	158	162	32	72	77	52	87	32	0	196	203	49	107	112	43	90	52	0	0.966	0.938	1.000	1.014	1.925	1.186	0.287	80	537	175	186	-0.049	86	89	90	96	0
4	6	12	"PFK0765"	"Ks210_4"	15640	26370	110	179	187	42	70	71	13	100	100	0	159	159	32	104	105	14	90	78	0	1.982	2.127	2.241	2.516	2.540	2.177	0.439	80	493	164	172	0.987	109	55	117	55	0
4	7	12	"PFK0768"	"Ks220_1"	15810	26360	100	104	107	21	72	73	14	85	60	0	138	141	31	102	103	15	78	61	0	0.889	0.897	0.970	0.941	2.874	0.700	0.243	80	434	68	74	-0.170	32	36	35	39	0
4	8	12	"PFK0770"	"Ks220_7"	16000	26360	130	145	150	35	74	77	19	95	86	0	228	229	42	111	114	21	99	97	0	0.607	0.644	0.631	0.602	1.995	0.615	0.518	120	668	188	194	-0.721	71	117	76	118	0
4	9	12	"PFK0781"	"Ks222_1"	16220	26380	120	1768	1684	742	75	76	17	99	98	0	1383	1361	435	110	114	21	100	100	0	1.330	1.286	1.350	1.090	2.179	1.384	0.873	120	521	2966	2860	0.411	1693	1273	1609	1251	0
4	10	12	"PFK0784"	"Ks225_10"	16390	26370	140	197	196	51	69	71	14	97	95	0	263	260	53	104	106	15	99	98	0	0.805	0.814	0.813	0.772	1.582	0.815	0.768	156	581	287	283	-0.313	128	159	127	156	0
4	11	12	"PFK0806"	"Ks245_1"	16570	26360	120	153	154	33	68	69	14	98	96	0	191	193	35	103	105	15	98	96	0	0.966	0.956	0.891	0.898	1.925	0.947	0.534	120	532	173	176	-0.050	85	88	86	90	0
4	12	12	"PFK0808"	"Ks245_4"	16790	26380	140	235	233	66	68	69	14	98	97	0	317	312	77	102	104	15	98	98	0	0.777	0.786	0.797	0.766	1.736	0.779	0.813	156	639	382	375	-0.364	167	215	165	210	0
4	13	12	"PFK0810"	"Ks248_3"	16970	26360	130	314	313	52	69	70	14	100	100	0	348	352	66	103	106	17	100	100	0	1.000	0.980	0.965	0.994	1.382	0.938	0.805	120	490	490	493	0.000	245	245	244	249	0
4	14	12	"PFK0813"	"Ks249_3"	17160	26380	120	520	495	161	77	80	20	99	99	0	411	407	87	115	117	19	100	100	0	1.497	1.432	1.456	1.311	1.695	1.529	0.863	120	513	739	710	0.582	443	296	418	292	0
4	15	12	"PFK0819"	"Ks259_1"	17350	26380	120	1345	1231	527	83	85	20	96	95	0	2115	1878	659	119	121	19	100	100	0	0.632	0.653	0.676	0.564	2.024	0.665	0.906	120	480	3258	2907	-0.661	1262	1996	1148	1759	0
4	16	12	"PFK0823"	"Ks259_6"	17530	26380	120	1161	1073	344	75	76	16	100	100	0	1036	942	306	110	111	17	99	99	0	1.173	1.200	1.195	1.246	1.837	1.205	0.876	120	496	2012	1830	0.230	1086	926	998	832	0
4	17	12	"PFK0843"	"Ks26_1"	17730	26380	120	378	368	99	74	76	15	100	100	0	342	350	78	107	109	16	100	100	0	1.294	1.210	1.224	1.194	1.541	1.236	0.797	120	514	539	537	0.371	304	235	294	243	0
4	18	12	"PFK0845"	"Ks26_11"	17920	26380	120	2007	1854	644	75	77	15	100	100	0	1077	1028	260	112	115	17	100	100	0	2.002	1.942	2.046	1.786	1.734	2.078	0.895	120	500	2897	2695	1.001	1932	965	1779	916	0
4	19	12	"PFK0847"	"Ks26_15"	18110	26380	120	372	369	109	76	77	16	99	98	0	433	411	94	116	117	18	100	100	0	0.934	0.993	1.030	0.938	1.714	1.015	0.868	120	524	613	588	-0.099	296	317	293	295	0
4	20	12	"PFK0850"	"Ks26_2"	18290	26400	80	136	136	32	80	84	21	86	63	0	151	155	26	123	124	22	57	28	0	2.000	1.750	1.371	1.371	2.679	4.321	0.012	52	304	84	88	1.000	56	28	56	32	0
4	21	12	"PFK0853"	"Ks26_24"	18480	26380	110	515	505	109	72	76	19	100	100	0	720	688	155	113	117	29	100	100	0	0.730	0.753	0.751	0.757	1.313	0.693	0.875	80	519	1050	1008	-0.454	443	607	433	575	0
4	22	12	"PFK0856"	"Ks26_5"	18680	26380	120	345	337	97	73	75	20	98	97	0	535	500	157	111	115	29	98	98	0	0.642	0.679	0.693	0.703	1.942	0.647	0.850	120	614	696	653	-0.640	272	424	264	389	0
4	1	13	"PFL0017"	"L1_32"	14690	26560	120	251	242	69	82	85	18	98	95	0	406	399	114	121	123	18	98	96	0	0.593	0.576	0.564	0.591	2.186	0.544	0.767	120	556	454	438	-0.754	169	285	160	278	0
4	2	13	"PFL0021"	"L1_42"	14880	26560	120	156	160	39	83	85	18	94	88	0	1095	1018	345	123	125	18	99	99	0	0.075	0.086	0.091	0.084	1.680	0.078	0.646	120	542	1045	972	-3.735	73	972	77	895	0
4	3	13	"PFL0023"	"L1_45"	15070	26570	110	110	114	21	80	83	19	75	41	0	157	160	27	124	125	21	67	32	0	0.909	0.944	1.098	0.924	3.114	0.469	0.144	80	472	63	70	-0.138	30	33	34	36	0
4	4	13	"PFL0026"	"L1_48"	15270	26560	120	201	201	52	77	78	16	100	97	0	185	185	33	117	120	18	92	83	0	1.824	1.824	1.771	1.919	2.248	2.090	0.479	120	562	192	192	0.867	124	68	124	68	0
4	5	13	"PFL0028"	"L1_52"	15450	26550	110	567	541	127	76	86	136	100	92	0	335	328	67	116	123	76	96	83	0	2.242	2.193	2.324	2.232	1.460	2.272	0.829	80	465	710	677	1.165	491	219	465	212	0
4	6	13	"PFL0030"	"L1_56"	15640	26560	120	332	325	95	74	83	124	89	53	0	410	398	119	112	118	69	93	86	0	0.866	0.878	0.861	0.901	1.734	0.859	0.815	120	568	556	537	-0.208	258	298	251	286	0
4	7	13	"PFL0048"	"L1_89"	15840	26560	130	243	246	52	74	75	15	100	99	0	248	250	53	112	113	17	100	98	0	1.243	1.246	1.250	1.274	1.684	1.212	0.714	120	638	305	310	0.313	169	136	172	138	0
4	8	13	"PFL0052"	"L1_94"	16030	26560	110	481	481	103	78	80	17	100	100	0	843	795	187	117	120	20	100	100	0	0.555	0.594	0.602	0.601	1.298	0.541	0.849	80	487	1129	1081	-0.849	403	726	403	678	0
4	9	13	"PFL0055"	"L1_97"	16220	26570	120	886	814	292	77	79	16	99	96	0	984	913	275	116	119	20	99	98	0	0.932	0.925	0.931	0.866	1.682	0.940	0.889	120	539	1677	1534	-0.102	809	868	737	797	0
4	10	13	"PFL0057"	"L1_99"	16410	26560	110	581	569	143	70	73	15	100	100	0	344	349	93	107	109	18	100	100	0	2.156	2.062	2.122	2.116	1.511	2.043	0.736	80	476	748	741	1.108	511	237	499	242	0
4	11	13	"PFL0059"	"L2_10"	16600	26560	110	900	864	201	68	69	14	100	100	0	620	616	151	104	107	20	100	100	0	1.612	1.555	1.509	1.586	1.308	1.518	0.879	80	505	1348	1308	0.689	832	516	796	512	0
4	12	13	"PFL0061"	"L2_104"	16790	26570	120	609	576	209	68	69	13	99	96	0	973	939	278	102	103	15	99	99	0	0.621	0.607	0.649	0.564	2.056	0.607	0.864	120	503	1412	1345	-0.687	541	871	508	837	0
4	13	13	"PFL0082"	"L2_146"	16980	26570	120	1484	1368	503	72	73	15	100	99	0	1129	1025	301	109	110	17	100	100	0	1.384	1.415	1.421	1.285	1.900	1.479	0.886	120	511	2432	2212	0.469	1412	1020	1296	916	0
4	14	13	"PFL0084"	"L2_148"	17170	26570	150	89	92	21	82	84	18	26	12	0	122	123	21	118	120	18	22	7	0	1.750	2.000	1.294	1.224	2.666	1.207	0.039	156	574	11	15	0.807	7	4	10	5	-50
4	15	13	"PFL0086"	"L2_15"	17360	26570	130	1378	1271	304	82	84	29	100	100	0	1045	988	200	116	119	20	100	100	0	1.395	1.364	1.375	1.345	1.334	1.410	0.882	120	526	2225	2061	0.480	1296	929	1189	872	0
4	16	13	"PFL0089"	"L2_154"	17550	26570	120	143	147	32	75	77	29	95	62	0	184	182	34	109	111	18	95	85	0	0.907	0.986	0.949	0.989	1.953	0.973	0.526	120	501	143	145	-0.141	68	75	72	73	0
4	17	13	"PFL0091"	"L2_158"	17740	26570	120	228	225	58	71	73	14	99	99	0	178	179	41	107	108	15	92	85	0	2.211	2.139	2.098	2.298	2.081	2.171	0.592	120	500	228	226	1.145	157	71	154	72	0
4	18	13	"PFL0098"	"L2_172"	17930	26570	120	288	278	77	74	75	15	100	98	0	282	276	70	109	111	16	98	96	0	1.237	1.222	1.268	1.251	1.862	1.230	0.727	120	500	387	371	0.307	214	173	204	167	0
4	19	13	"PFL0119"	"L2_203"	18120	26570	130	1363	1344	365	76	78	15	100	100	0	2820	2684	733	114	115	18	100	100	0	0.476	0.493	0.496	0.493	1.360	0.473	0.895	120	546	3993	3838	-1.072	1287	2706	1268	2570	0
4	20	13	"PFL0123"	"L2_210"	18310	26570	120	211	207	59	76	78	16	100	94	0	271	260	61	115	116	18	97	95	0	0.865	0.903	0.912	0.906	1.779	0.892	0.694	120	518	291	276	-0.209	135	156	131	145	0
4	21	13	"PFL0127"	"L2_216"	18490	26570	110	1029	970	227	75	77	18	100	100	0	2164	2032	564	112	118	47	100	100	0	0.465	0.466	0.455	0.475	1.348	0.421	0.879	80	476	3006	2815	-1.105	954	2052	895	1920	0
4	22	13	"PFL0129"	"L2_220"	18690	26570	120	1622	1456	528	73	75	21	100	99	0	834	778	261	108	113	41	97	96	0	2.134	2.064	2.084	2.123	2.051	2.150	0.877	120	614	2275	2053	1.093	1549	726	1383	670	0
4	1	14	"PFL0131"	"L2_226"	14700	26750	120	249	251	72	84	87	19	99	96	0	248	253	56	123	126	22	96	91	0	1.320	1.285	1.226	1.231	2.025	1.297	0.635	120	538	290	297	0.401	165	125	167	130	0
4	2	14	"PFL0133"	"L2_23"	14880	26750	120	643	614	194	83	86	18	100	100	0	314	307	80	124	127	23	98	95	0	2.947	2.902	3.039	2.965	1.793	3.126	0.753	120	495	750	714	1.559	560	190	531	183	0
4	3	14	"PFM0391"	"M35930_11"	15080	26750	120	1326	1286	343	80	82	16	100	100	0	659	662	172	123	124	18	100	100	0	2.325	2.237	2.372	2.286	1.486	2.284	0.890	120	521	1782	1745	1.217	1246	536	1206	539	0
4	4	14	"PFM0393"	"M35930_13"	15270	26750	120	424	413	117	78	79	15	100	100	0	354	337	91	120	122	18	97	95	0	1.479	1.544	1.572	1.603	1.706	1.570	0.809	120	514	580	552	0.564	346	234	335	217	0
4	5	14	"PFM0395"	"M35930_4"	15470	26750	120	1722	1631	511	79	88	128	100	99	0	972	894	319	120	125	71	94	94	0	1.928	2.005	2.014	2.246	1.933	2.021	0.879	120	524	2495	2326	0.947	1643	852	1552	774	0
4	6	14	"PFM0398"	"M35930_8"	15660	26760	120	761	714	259	77	88	134	94	90	0	725	694	186	118	123	74	100	97	0	1.127	1.106	1.118	0.970	2.122	1.151	0.872	120	481	1291	1213	0.172	684	607	637	576	0
4	7	14	"PFM0400"	"M35935_1"	15850	26760	120	360	367	141	77	78	16	99	97	0	376	393	133	118	119	16	99	98	0	1.097	1.055	1.033	1.066	1.841	1.066	0.823	120	496	541	565	0.133	283	258	290	275	0
4	8	14	"PFM0406"	"M364_1"	16040	26760	120	434	413	124	77	79	15	99	98	0	310	309	69	118	120	18	100	98	0	1.859	1.759	1.833	1.705	1.866	1.873	0.795	120	518	549	527	0.895	357	192	336	191	0
4	9	14	"PFM0424"	"M36950_1"	16230	26760	120	380	366	92	77	79	15	100	100	0	443	445	107	117	119	18	100	100	0	0.929	0.881	0.881	0.877	1.483	0.865	0.831	120	484	629	617	-0.106	303	326	289	328	0
4	10	14	"PFM0426"	"M3696_3"	16420	26760	120	713	660	243	74	75	15	99	99	0	477	466	120	111	114	18	100	99	0	1.746	1.651	1.708	1.506	1.882	1.777	0.869	120	509	1005	941	0.804	639	366	586	355	0
4	11	14	"PFM0431"	"M37116_3"	16610	26760	120	10626	9064	3892	69	71	14	100	99	0	13448	11693	4190	105	108	20	100	100	0	0.791	0.776	0.805	0.653	2.261	0.790	0.899	120	499	23900	20583	-0.338	10557	13343	8995	11588	0
4	12	14	"PFM0433"	"M37145_2"	16800	26760	120	2337	2178	852	69	70	13	100	100	0	1484	1438	485	103	105	15	100	100	0	1.642	1.580	1.624	1.423	1.911	1.651	0.887	120	491	3649	3444	0.716	2268	1381	2109	1335	0
4	13	14	"PFM0435"	"M37197_1"	16980	26760	120	211	206	58	71	73	14	97	95	0	374	368	106	108	109	16	99	97	0	0.526	0.519	0.516	0.509	1.916	0.479	0.731	120	472	406	395	-0.926	140	266	135	260	0
4	14	14	"PFM0438"	"M37465_1"	17170	26760	150	90	93	21	76	78	16	43	17	0	118	120	23	114	116	18	26	9	0	3.500	2.833	0.857	0.854	4.072	0.720	0.011	156	612	18	23	1.807	14	4	17	6	-50
4	15	14	"PFM0452"	"M37794_2"	17360	26750	110	1888	1759	419	80	83	31	100	100	0	871	832	210	117	122	35	100	100	0	2.398	2.348	2.363	2.383	1.272	2.272	0.878	80	460	2562	2394	1.262	1808	754	1679	715	0
4	16	14	"PFM0454"	"M37794_6"	17560	26760	120	170	168	46	77	79	29	86	80	0	158	163	32	114	117	32	66	29	0	2.114	1.857	1.856	1.806	2.711	2.236	0.302	120	554	137	140	1.080	93	44	91	49	0
4	17	14	"PFM0457"	"M37914_2"	17750	26760	120	619	589	211	71	73	14	100	100	0	744	735	226	110	110	15	100	100	0	0.864	0.829	0.833	0.785	1.660	0.831	0.866	120	491	1182	1143	-0.210	548	634	518	625	0
4	18	14	"PFM0459"	"M38113_2"	17930	26760	120	284	283	94	73	74	14	96	93	0	895	833	281	109	111	17	99	98	0	0.268	0.290	0.296	0.277	1.747	0.275	0.830	120	498	997	934	-1.897	211	786	210	724	0
4	19	14	"PFM0461"	"M38127_1"	18130	26760	120	366	342	105	77	78	14	98	97	0	361	358	85	111	113	18	100	100	0	1.156	1.073	1.139	1.012	1.828	1.107	0.805	120	521	539	512	0.209	289	250	265	247	0
4	20	14	"PFM0464"	"M38218_2"	18320	26760	120	2651	2419	934	78	80	17	100	99	0	4075	3575	1123	115	116	18	100	100	0	0.650	0.677	0.698	0.598	1.974	0.683	0.890	120	500	6533	5801	-0.622	2573	3960	2341	3460	0
4	21	14	"PFM0486"	"M38941_8"	18510	26760	120	292	286	76	77	79	17	100	98	0	388	382	79	113	117	43	100	99	0	0.782	0.777	0.801	0.739	1.589	0.784	0.785	120	506	490	478	-0.355	215	275	209	269	0
4	22	14	"PFM0489"	"M39036_2"	18690	26760	120	355	339	97	71	72	15	100	100	0	322	305	82	102	105	16	99	94	0	1.291	1.320	1.299	1.408	1.751	1.329	0.830	120	564	504	471	0.368	284	220	268	203	0
4	1	15	"PFM0494"	"M39668_5"	14700	26930	120	475	467	144	85	87	19	100	100	0	399	389	117	126	130	23	96	95	0	1.429	1.452	1.484	1.569	1.708	1.442	0.831	120	565	663	645	0.515	390	273	382	263	0
4	2	15	"PFM0503"	"M40983_1"	14890	26940	120	173	178	52	85	87	19	95	89	0	217	225	57	125	127	21	93	86	0	0.957	0.930	0.936	0.957	2.234	0.909	0.442	120	506	180	193	-0.064	88	92	93	100	0
4	3	15	"PFM0505"	"M40983_3"	15080	26940	120	138	148	95	82	84	17	90	75	0	170	176	40	125	125	18	82	65	0	1.244	1.294	1.055	1.127	2.406	2.305	0.339	120	496	101	117	0.316	56	45	66	51	0
4	4	15	"PFM0508"	"M41041_1"	15280	26940	120	880	820	330	79	81	15	98	97	0	924	892	284	123	125	18	100	100	0	1.000	0.964	1.006	0.855	1.925	1.006	0.893	120	460	1602	1510	0.000	801	801	741	769	0
4	5	15	"PFN0062"	"N128_62"	15460	26940	150	83	89	30	77	78	15	30	17	0	117	128	41	121	122	18	20	11	0	-1.500	1.714	0.739	0.864	3.706	0.570	0.168	156	529	2	19	Error	6	-4	12	7	-50
4	6	15	"PFN0064"	"N128_64"	15650	26940	150	86	90	20	78	79	16	34	16	0	120	120	20	120	120	16	21	5	0	100000.000	100000.000	0.918	0.934	4.406	5.945	0.001	156	528	8	12	16.610	8	0	12	0	-50
4	7	15	"PFN0066"	"N128_68"	15850	26940	120	288	274	94	79	81	17	96	94	0	313	323	109	119	120	16	100	98	0	1.077	0.956	1.018	0.925	1.956	0.909	0.678	120	448	403	399	0.107	209	194	195	204	0
4	8	15	"PFN0069"	"N128_71"	16030	26940	120	436	412	143	79	80	15	96	95	0	344	345	101	119	121	16	100	98	0	1.587	1.473	1.521	1.383	2.055	1.528	0.757	120	485	582	559	0.666	357	225	333	226	0
4	9	15	"PFN0071"	"N128_73"	16230	26940	120	116	117	25	77	78	14	85	65	0	167	170	34	117	119	17	85	66	0	0.780	0.755	0.793	0.757	2.524	0.655	0.291	120	498	89	93	-0.358	39	50	40	53	0
4	10	15	"PFN0074"	"N128_76"	16420	26940	120	258	254	78	75	76	14	99	96	0	310	305	80	116	118	17	99	95	0	0.943	0.947	0.972	0.949	1.894	0.949	0.799	120	448	377	368	-0.084	183	194	179	189	0
4	11	15	"PFN0092"	"N129_12"	16600	26940	150	107	141	100	73	74	15	65	51	0	147	189	111	111	113	17	64	51	0	0.944	0.872	0.950	0.983	2.981	0.871	0.768	156	569	70	146	-0.082	34	36	68	78	-50
4	12	15	"PFN0094"	"N129_14"	16790	26940	110	407	402	121	69	70	13	100	98	0	572	539	163	106	108	16	100	100	0	0.725	0.769	0.787	0.777	1.631	0.691	0.824	80	465	804	766	-0.463	338	466	333	433	0
4	13	15	"PFN0096"	"N129_17"	16980	26940	110	221	230	66	69	70	13	100	100	0	243	257	82	106	109	17	100	100	0	1.109	1.066	1.167	1.122	1.614	0.953	0.709	80	506	289	312	0.150	152	137	161	151	0
4	14	15	"PFN0098"	"N129_22"	17170	26940	110	321	331	87	70	72	13	100	100	0	2064	1966	658	110	112	17	100	100	0	0.128	0.141	0.143	0.146	1.623	0.124	0.809	80	480	2205	2117	-2.961	251	1954	261	1856	0
4	15	15	"PFN0100"	"N129_33"	17360	26940	110	643	622	108	75	77	17	100	100	0	678	649	166	114	117	31	100	97	0	1.007	1.022	1.021	1.081	1.473	0.942	0.865	80	538	1132	1082	0.010	568	564	547	535	0
4	16	15	"PFN0102"	"N129_38"	17560	26950	110	111	123	43	74	76	15	86	57	0	151	152	28	114	116	18	80	50	0	1.000	1.289	1.120	1.221	3.068	1.739	0.142	80	491	74	87	0.000	37	37	49	38	0
4	17	15	"PFN0119"	"N130_21"	17740	26940	110	197	198	31	73	76	15	100	100	0	211	211	39	112	114	18	100	96	0	1.253	1.263	1.268	1.335	1.592	1.129	0.627	80	464	223	224	0.325	124	99	125	99	0
4	18	15	"PFN0121"	"N130_25"	17930	26950	120	213	208	53	76	77	15	98	95	0	272	276	74	113	115	18	99	96	0	0.862	0.810	0.843	0.817	1.877	0.749	0.662	120	524	296	295	-0.215	137	159	132	163	0
4	19	15	"PFN0124"	"N130_29"	18120	26940	110	963	942	243	77	77	15	100	100	0	611	596	142	112	115	18	100	100	0	1.776	1.787	1.720	1.795	1.293	1.785	0.878	80	459	1385	1349	0.828	886	499	865	484	0
4	20	15	"PFN0127"	"N130_35"	18310	26950	120	298	291	94	76	77	16	98	95	0	317	315	89	113	115	16	99	97	0	1.088	1.064	1.063	1.054	1.720	1.072	0.785	120	521	426	417	0.122	222	204	215	202	0
4	21	15	"PFN0130"	"N130_4"	18500	26950	120	2911	2675	1329	76	79	30	99	97	0	1962	1789	851	114	117	25	97	95	0	1.534	1.552	1.603	1.499	2.665	1.603	0.865	120	514	4683	4274	0.617	2835	1848	2599	1675	0
4	22	15	"PFN0132"	"N130_41"	18700	26950	120	248	235	69	71	74	23	95	95	0	262	258	58	109	112	42	95	84	0	1.157	1.101	1.108	1.097	1.928	1.121	0.756	120	605	330	313	0.210	177	153	164	149	0
4	1	16	"PFN0149"	"N131_17"	14700	27130	120	267	258	66	84	85	18	96	95	0	423	399	93	125	127	19	100	99	0	0.614	0.635	0.666	0.622	1.703	0.618	0.795	120	605	481	448	-0.703	183	298	174	274	0
4	2	16	"PFN0153"	"N131_27"	14890	27120	110	1118	1057	226	83	84	18	100	100	0	1061	995	246	125	125	20	100	100	0	1.106	1.120	1.107	1.151	1.362	1.059	0.879	80	443	1971	1844	0.145	1035	936	974	870	0
4	3	16	"PFN0155"	"N131_4"	15080	27130	150	89	90	18	82	84	18	26	5	0	118	120	21	123	124	19	14	3	0	-1.400	-2.667	1.067	1.025	3.392	0.064	0.000	156	581	2	5	Error	7	-5	8	-3	-50
4	4	16	"PFN0157"	"N131_5"	15270	27130	150	94	97	21	79	81	16	46	23	0	125	126	24	122	124	18	24	8	0	5.000	4.500	1.029	1.017	3.568	0.691	0.012	156	525	18	22	2.322	15	3	18	4	-50
4	5	16	"PFN0159"	"N131_52"	15470	27130	120	2230	2017	831	78	81	16	100	100	0	3059	2821	851	121	123	18	100	100	0	0.732	0.718	0.749	0.630	1.895	0.741	0.886	120	460	5090	4639	-0.449	2152	2938	1939	2700	0
4	6	16	"PFN0164"	"N132_101"	15650	27130	120	1485	1351	487	80	82	17	100	100	0	1669	1565	471	121	122	18	100	100	0	0.908	0.880	0.897	0.817	1.688	0.892	0.886	120	448	2953	2715	-0.140	1405	1548	1271	1444	0
4	7	16	"PFN0559"	"N143_59"	15840	27130	150	84	86	20	83	85	18	23	7	0	115	120	26	121	123	19	17	7	0	-0.167	-3.000	0.750	0.717	3.797	0.409	0.010	156	591	-5	2	Error	1	-6	3	-1	-50
4	8	16	"PFN0564"	"N143_71"	16030	27120	110	1123	1076	215	81	83	20	100	100	0	768	747	177	124	127	39	100	100	0	1.618	1.597	1.579	1.643	1.291	1.532	0.886	80	470	1686	1618	0.694	1042	644	995	623	0
4	9	16	"PFN0566"	"N143_9"	16230	27130	120	107	111	23	78	80	18	65	39	0	150	151	27	122	127	37	37	5	0	1.036	1.138	0.971	1.002	4.000	0.788	0.096	120	556	57	62	0.051	29	28	33	29	0
4	10	16	"PFN0576"	"N145_12"	16420	27130	120	2641	2400	941	77	79	15	100	100	0	1908	1769	580	121	122	18	100	100	0	1.435	1.410	1.453	1.342	1.915	1.475	0.885	120	496	4351	3971	0.521	2564	1787	2323	1648	0
4	11	16	"PFN0578"	"N145_20"	16610	27130	120	1444	1320	479	78	79	16	100	100	0	2250	2071	698	119	122	20	100	99	0	0.641	0.636	0.650	0.632	1.885	0.628	0.890	120	488	3497	3194	-0.642	1366	2131	1242	1952	0
4	12	16	"PFN0580"	"N145_23"	16790	27130	110	1545	1465	417	75	77	16	100	100	0	35825	33506	9158	119	148	364	100	100	0	0.041	0.042	0.042	0.041	1.412	0.038	0.885	80	496	37176	34777	-4.602	1470	35706	1390	33387	0
4	13	16	"PFN0603"	"N147_10"	16980	27140	110	137	140	30	71	74	16	98	90	0	288	298	67	113	141	354	2	0	0	0.377	0.373	0.371	0.373	1.608	0.340	0.598	80	526	241	254	-1.407	66	175	69	185	0
4	14	16	"PFN0605"	"N147_13"	17170	27130	110	1152	1122	189	71	74	15	100	100	0	1901	1768	397	113	115	32	100	100	0	0.605	0.635	0.621	0.649	1.260	0.594	0.910	80	534	2869	2706	-0.726	1081	1788	1051	1655	0
4	15	16	"PFN0610"	"N147_2"	17370	27130	110	590	578	138	75	77	16	100	100	0	477	467	112	118	123	46	100	98	0	1.435	1.441	1.487	1.478	1.286	1.363	0.851	80	476	874	852	0.521	515	359	503	349	0
4	16	16	"PFN0612"	"N147_24"	17550	27140	120	161	159	42	74	76	15	95	90	0	181	181	36	115	117	17	91	80	0	1.318	1.288	1.372	1.474	2.406	1.346	0.452	120	525	153	151	0.399	87	66	85	66	0
4	17	16	"PFN0615"	"N147_4"	17750	27140	120	207	204	54	79	81	17	96	94	0	331	327	81	116	119	20	99	98	0	0.595	0.592	0.592	0.590	1.616	0.565	0.691	120	537	343	336	-0.748	128	215	125	211	0
4	18	16	"PFN0617"	"N148_1"	17940	27140	140	137	139	35	81	82	17	90	76	0	234	261	208	119	122	19	98	95	0	0.487	0.408	0.444	0.438	2.184	0.147	0.273	156	579	171	200	-1.038	56	115	58	142	0
4	19	16	"PFN0640"	"N149_7"	18130	27140	120	235	231	57	76	77	15	99	98	0	253	254	52	115	117	17	99	96	0	1.152	1.115	1.131	1.121	1.677	1.123	0.690	120	500	297	294	0.204	159	138	155	139	0
4	20	16	"PFN0642"	"N150_10"	18310	27140	120	218	221	70	74	75	15	98	94	0	772	722	234	115	117	16	99	98	0	0.219	0.242	0.241	0.241	1.954	0.228	0.785	120	484	801	754	-2.190	144	657	147	607	0
4	21	16	"PFN0645"	"N150_15"	18500	27140	120	284	274	78	75	80	33	95	91	0	558	539	159	115	123	57	99	97	0	0.472	0.469	0.482	0.452	1.785	0.430	0.742	120	520	652	623	-1.084	209	443	199	424	0
4	22	16	"PFN0647"	"N150_19"	18690	27140	100	849	829	179	75	81	35	100	100	0	444	442	109	112	121	61	100	98	0	2.331	2.285	2.344	2.341	1.425	2.348	0.655	80	452	1106	1084	1.221	774	332	754	330	0
4	1	17	"PFN0649"	"N150_27"	14700	27320	120	1106	1016	404	83	85	18	100	97	0	2091	1894	728	124	124	18	100	97	0	0.520	0.527	0.541	0.527	2.240	0.513	0.887	120	554	2990	2703	-0.943	1023	1967	933	1770	0
4	2	17	"PFN0652"	"N150_32"	14890	27320	120	532	507	155	84	86	17	100	99	0	500	482	141	125	125	19	99	98	0	1.195	1.185	1.204	1.200	1.666	1.173	0.834	120	529	823	780	0.257	448	375	423	357	0
4	3	17	"PFN0668"	"N150_62"	15090	27320	120	251	248	68	83	86	20	98	95	0	226	227	45	122	124	19	98	93	0	1.615	1.571	1.603	1.515	1.995	1.708	0.631	120	463	272	270	0.692	168	104	165	105	0
4	4	17	"PFN0670"	"N150_65"	15270	27320	150	102	103	23	85	89	21	43	14	0	135	138	24	124	126	21	32	11	0	1.545	1.286	1.000	1.049	3.324	0.841	0.041	156	540	28	32	0.628	17	11	18	14	-50
4	5	17	"PFN0672"	"N150_68"	15460	27320	120	2749	2518	840	84	85	16	100	100	0	2337	2261	899	124	126	19	99	99	0	1.204	1.139	1.136	1.239	1.911	1.109	0.886	120	482	4878	4571	0.268	2665	2213	2434	2137	0
4	6	17	"PFN0674"	"N150_71"	15650	27320	120	1555	1446	443	83	84	17	100	100	0	840	820	262	123	125	19	99	98	0	2.053	1.956	1.968	2.070	1.790	1.980	0.895	120	529	2189	2060	1.038	1472	717	1363	697	0
4	7	17	"PFN0676"	"N150_75"	15860	27310	130	831	806	188	83	85	17	100	100	0	500	475	105	120	124	19	100	100	0	1.968	2.037	2.087	2.070	1.360	2.079	0.864	120	561	1128	1078	0.977	748	380	723	355	0
4	8	17	"PFN0678"	"N150_78"	16020	27320	110	391	393	88	85	88	20	100	100	0	529	528	125	125	130	36	100	100	0	0.757	0.764	0.821	0.774	1.464	0.737	0.804	80	459	710	711	-0.401	306	404	308	403	0
4	9	17	"PFN0783"	"N157_18"	16210	27320	110	250	253	56	86	88	20	100	100	0	342	342	65	126	131	27	100	98	0	0.759	0.773	0.727	0.763	1.603	0.746	0.696	80	491	380	383	-0.397	164	216	167	216	0
4	10	17	"PFN0789"	"N157_41"	16410	27320	120	1252	1232	439	83	85	19	100	100	0	633	597	202	124	126	23	98	96	0	2.297	2.429	2.481	2.668	1.764	2.443	0.876	120	548	1678	1622	1.200	1169	509	1149	473	0
4	11	17	"PFN0807"	"N159_20"	16610	27320	120	4414	3953	1571	82	84	19	100	100	0	2178	1931	728	123	124	20	99	99	0	2.108	2.141	2.179	2.250	2.077	2.233	0.885	120	502	6387	5679	1.076	4332	2055	3871	1808	0
4	12	17	"PFN0836"	"N163_1"	16790	27320	110	1242	1211	285	84	86	19	100	100	0	1165	1088	261	127	150	346	96	81	0	1.116	1.173	1.145	1.184	1.356	1.143	0.900	80	466	2196	2088	0.158	1158	1038	1127	961	0
4	13	17	"PFN0840"	"N164_1"	16970	27320	110	1471	1406	343	81	84	21	100	100	0	2736	2509	665	123	134	78	100	100	0	0.532	0.555	0.577	0.562	1.392	0.514	0.893	80	511	4003	3711	-0.911	1390	2613	1325	2386	0
4	14	17	"PFN0849"	"N165_2"	17170	27330	120	1394	1253	463	83	88	26	100	99	0	1465	1338	428	123	135	82	100	99	0	0.977	0.963	0.994	0.891	1.791	0.978	0.900	120	581	2653	2385	-0.034	1311	1342	1170	1215	0
4	15	17	"PFN0935"	"N181_4"	17390	27320	150	118	119	26	81	85	27	66	17	0	155	156	29	122	129	45	31	3	0	1.121	1.118	1.059	1.016	3.059	0.281	0.059	156	677	70	72	0.165	37	33	38	34	-50
4	16	17	"PFN0929"	"N181_18"	17550	27320	110	1760	1680	338	75	77	17	100	100	0	1795	1681	409	116	119	29	100	100	0	1.004	1.026	1.001	1.049	1.286	0.971	0.905	80	396	3364	3170	0.005	1685	1679	1605	1565	0
4	17	17	"PFN0946"	"N185_14"	17740	27320	110	1119	1073	243	81	84	19	100	100	0	1613	1558	396	120	127	41	100	100	0	0.695	0.690	0.676	0.696	1.300	0.641	0.883	80	479	2531	2430	-0.524	1038	1493	992	1438	0
4	18	17	"PFN0382"	"N137_2"	17940	27320	120	926	867	342	81	82	17	100	98	0	2062	1944	740	123	126	35	100	98	0	0.436	0.432	0.428	0.422	1.930	0.419	0.882	120	489	2784	2607	-1.198	845	1939	786	1821	0
4	19	17	"PFL0032"	"L1_63"	18130	27330	120	1239	1190	449	75	77	16	99	99	0	656	624	167	117	118	17	100	99	0	2.160	2.199	2.333	2.001	1.889	2.382	0.871	120	477	1703	1622	1.111	1164	539	1115	507	0
4	20	17	"PFL0051"	"L1_92"	18320	27330	120	1453	1305	446	74	76	14	100	100	0	1267	1198	381	114	116	17	100	100	0	1.196	1.136	1.143	1.092	1.718	1.154	0.868	120	449	2532	2315	0.258	1379	1153	1231	1084	0
4	21	17	"PFL0093"	"L2_163"	18500	27330	120	163	166	42	77	78	15	96	93	0	200	200	37	116	118	18	95	91	0	1.024	1.060	0.971	0.992	2.033	1.098	0.538	120	480	170	173	0.034	86	84	89	84	0
4	22	17	"PFL0100"	"L2_176"	18690	27330	120	3214	2896	1131	75	76	16	100	100	0	2937	2705	962	112	115	18	100	100	0	1.111	1.088	1.105	1.033	2.018	1.109	0.887	120	582	5964	5414	0.152	3139	2825	2821	2593	0
4	1	18	"PFL0105"	"L2_187"	14710	27500	120	18262	16146	6655	82	83	17	100	100	0	18501	16830	6994	124	125	18	100	98	0	0.989	0.962	0.964	1.031	2.524	0.957	0.889	120	579	36557	32770	-0.016	18180	18377	16064	16706	0
4	2	18	"PFL0107"	"L2_190"	14900	27500	120	567	535	180	82	84	18	99	99	0	407	388	117	121	122	20	95	94	0	1.696	1.697	1.665	1.698	1.647	1.712	0.849	120	472	771	720	0.762	485	286	453	267	0
4	3	18	"PFL0118"	"L2_202"	15080	27500	110	1107	1059	253	91	94	24	100	100	0	628	598	144	126	129	26	100	100	0	2.024	2.051	2.026	2.106	1.376	2.021	0.864	80	458	1518	1440	1.017	1016	502	968	472	0
4	4	18	"PFL0126"	"L2_215"	15270	27510	120	828	762	256	96	98	23	98	97	0	1083	1016	288	135	136	26	100	99	0	0.772	0.756	0.775	0.700	1.733	0.758	0.876	120	484	1680	1547	-0.373	732	948	666	881	0
4	5	18	"PFJ0334"	"J326_1"	15460	27510	120	5853	5221	1956	92	93	19	100	100	0	8844	8020	2460	131	132	21	100	100	0	0.661	0.650	0.666	0.597	1.706	0.655	0.900	120	446	14474	13018	-0.597	5761	8713	5129	7889	0
4	6	18	"PFJ0360"	"J352_5"	15650	27510	120	2020	1912	691	88	89	18	100	100	0	1372	1307	397	126	128	19	100	100	0	1.551	1.544	1.610	1.455	1.692	1.615	0.890	120	490	3178	3005	0.633	1932	1246	1824	1181	0
4	7	18	"PFJ0381"	"J38_18"	15850	27510	100	167	172	36	82	85	17	100	95	0	164	166	26	122	124	17	86	60	0	2.024	2.045	2.085	2.318	2.196	2.230	0.360	80	398	127	134	1.017	85	42	90	44	0
4	8	18	"PFJ0399"	"J43_10"	16030	27510	120	541	512	157	86	88	18	100	98	0	289	285	60	126	129	23	99	97	0	2.791	2.679	2.727	2.616	1.656	2.854	0.814	120	537	618	585	1.481	455	163	426	159	0
4	9	18	"PFJ0409"	"J43_23"	16220	27510	120	1540	1439	504	90	92	19	100	99	0	885	843	273	129	131	22	99	99	0	1.918	1.889	1.887	1.808	1.739	1.951	0.866	120	503	2206	2063	0.940	1450	756	1349	714	0
4	10	18	"PFJ0430"	"J478_10"	16410	27510	120	3912	3471	1340	87	91	21	100	100	0	3815	3400	1196	127	128	20	100	100	0	1.037	1.034	1.062	0.964	1.854	1.046	0.888	120	464	7513	6657	0.053	3825	3688	3384	3273	0
4	11	18	"PFJ0226"	"J227_1"	16600	27510	150	102	103	22	83	86	21	43	13	0	133	137	25	121	122	20	41	19	0	1.583	1.250	0.881	1.027	3.190	0.954	0.064	156	556	31	36	0.663	19	12	20	16	-50
4	12	18	"PFJ0237"	"J232_2"	16790	27510	120	420	401	125	77	79	17	98	97	0	261	255	65	118	119	19	95	90	0	2.399	2.365	2.302	2.467	2.049	2.461	0.740	120	548	486	461	1.262	343	143	324	137	0
4	13	18	"PFJ0256"	"J245_7"	16990	27510	90	255	262	58	78	79	16	100	100	0	216	219	36	119	120	18	98	96	0	1.825	1.840	1.787	1.887	1.445	1.911	0.758	52	371	274	284	0.868	177	97	184	100	0
4	14	18	"PFJ0284"	"J269_5"	17170	27510	120	1373	1256	464	83	84	18	100	100	0	1686	1446	549	122	125	19	99	99	0	0.825	0.886	0.885	0.938	1.992	0.870	0.897	120	512	2854	2497	-0.278	1290	1564	1173	1324	0
4	15	18	"PFJ0315"	"J2975_2"	17350	27510	110	918	891	210	80	85	28	100	100	0	981	939	237	122	127	35	100	100	0	0.976	0.993	0.982	1.008	1.417	0.947	0.851	80	447	1697	1628	-0.036	838	859	811	817	0
4	16	18	"PFJ0365"	"J378_1"	17550	27510	120	3786	3484	1003	77	82	25	100	100	0	1830	1657	589	118	124	38	98	96	0	2.166	2.214	2.194	2.483	1.879	2.210	0.898	120	613	5421	4946	1.115	3709	1712	3407	1539	0
4	17	18	"PFK0117"	"Km799_7"	17810	27510	150	101	152	248	83	86	21	45	19	0	133	161	145	122	133	93	4	3	0	1.636	1.769	1.211	1.262	2.799	0.166	0.021	156	702	29	108	0.710	18	11	69	39	-50
4	18	18	"PFK0142"	"Kn10286_1"	17920	27510	110	1383	1325	317	80	82	19	100	100	0	1069	991	254	122	136	125	100	97	0	1.376	1.433	1.419	1.464	1.334	1.299	0.759	80	345	2250	2114	0.460	1303	947	1245	869	0
4	19	18	"PFK0175"	"Kn1239_1"	18110	27510	120	127	130	28	77	80	18	91	68	0	159	160	28	122	131	105	0	0	0	1.351	1.395	1.430	1.493	2.777	0.016	0.003	120	501	87	91	0.434	50	37	53	38	0
4	20	18	"PFK0203"	"Kn1453_6"	18310	27510	150	97	103	36	78	79	15	54	26	0	126	138	54	122	123	18	28	17	0	4.750	1.563	0.951	1.085	3.378	0.577	0.223	156	578	23	41	2.248	19	4	25	16	-50
4	21	18	"PFK0250"	"Kn2004_3"	18500	27520	120	355	342	112	79	80	16	99	95	0	520	518	172	120	121	18	100	99	0	0.690	0.661	0.654	0.637	1.757	0.633	0.831	120	470	676	661	-0.535	276	400	263	398	0
4	22	18	"PFK0277"	"Kn2223_1"	18690	27520	150	88	89	20	75	76	16	42	14	0	124	126	27	116	118	19	33	15	0	1.625	1.400	0.877	1.009	3.854	0.652	0.096	156	786	21	24	0.700	13	8	14	10	-50
4	1	19	"PFK0478"	"Kn610_1"	14690	27690	110	849	798	180	84	85	17	100	100	0	1093	1051	269	123	126	27	100	100	0	0.789	0.769	0.764	0.783	1.362	0.714	0.876	80	487	1735	1642	-0.343	765	970	714	928	0
4	2	19	"PFK0517"	"Kn8027_1"	14890	27690	150	102	104	26	86	88	18	43	23	0	123	128	25	126	128	26	13	1	0	-5.333	9.000	1.019	1.051	3.202	0.784	0.008	156	682	13	20	Error	16	-3	18	2	-50
4	3	19	"PFK0524"	"Kn836_1"	15070	27700	110	368	369	97	90	93	21	100	100	0	282	286	64	131	133	22	98	93	0	1.841	1.800	1.900	1.888	1.720	1.830	0.678	80	496	429	434	0.881	278	151	279	155	0
4	4	19	"PFK0554"	"Kn962_1"	15300	27700	150	116	117	29	92	94	21	53	25	0	145	149	27	137	139	21	35	14	0	3.000	2.083	1.127	1.130	4.049	1.635	0.029	156	601	32	37	1.585	24	8	25	12	-50
4	5	19	"PFK0701"	"Ks15_2"	15460	27690	150	94	95	23	90	92	19	26	7	0	119	124	27	138	139	20	13	3	0	-0.211	-0.357	0.754	0.673	3.362	0.479	0.034	156	463	-15	-9	Error	4	-19	5	-14	-50
4	6	19	"PFK0743"	"Ks196_1"	15650	27690	150	114	115	22	94	95	20	48	18	0	144	148	27	137	140	22	32	12	0	2.857	1.909	1.073	0.949	4.013	0.776	0.042	156	543	27	32	1.515	20	7	21	11	-50
4	7	19	"PFK1214"	"Ks82_7"	15840	27690	150	110	114	29	97	102	32	26	7	0	137	140	28	137	141	27	17	4	0	100000.000	5.667	1.034	1.020	3.644	0.831	0.040	156	546	13	20	16.610	13	0	17	3	-50
4	8	19	"PFK1273"	"Ks97_17"	16020	27720	150	179	169	56	104	185	686	0	0	0	170	170	29	144	173	151	0	0	0	2.885	2.500	2.558	2.550	3.016	2.421	0.253	156	521	101	91	1.528	75	26	65	26	-50
4	9	19	"PFK0237"	"Kn1802_2"	16220	27700	150	121	125	27	96	144	289	0	0	0	163	167	28	144	169	147	0	0	0	1.316	1.261	1.000	1.031	3.603	2.084	0.938	156	526	44	52	0.396	25	19	29	23	-50
4	10	19	"PFK0352"	"Kn3360_1"	16410	27700	150	116	118	22	88	91	21	62	28	0	148	151	29	138	140	24	29	10	0	2.800	2.308	1.137	1.177	3.982	0.554	0.011	156	506	38	43	1.485	28	10	30	13	-50
4	11	19	"PFK0401"	"Kn4252_4"	16600	27700	150	104	107	22	79	81	18	64	32	0	150	152	25	126	127	21	53	21	0	1.042	1.077	1.033	1.032	3.218	0.678	0.109	156	546	49	54	0.059	25	24	28	26	-50
4	12	19	"PFK0571"	"Ks101_8"	16790	27700	120	459	437	131	75	76	16	99	99	0	385	375	87	122	124	19	99	99	0	1.460	1.431	1.437	1.409	1.875	1.470	0.816	120	506	647	615	0.546	384	263	362	253	0
4	13	19	"PFBL B0018"	"oPFBLOB0018"	16980	27700	120	278	263	88	78	79	17	95	92	0	880	808	273	127	128	20	100	98	0	0.266	0.272	0.269	0.262	2.238	0.255	0.771	120	534	953	866	-1.913	200	753	185	681	0
4	14	19	"PFM60469"	"oPFM60469"	17170	27700	120	22648	19640	7867	80	82	17	100	100	0	26575	23774	7750	131	133	20	100	100	0	0.853	0.827	0.875	0.748	2.039	0.845	0.892	120	484	49012	43203	-0.229	22568	26444	19560	23643	0
4	15	19	"PFB0683"	"oPFB0683"	17350	27700	120	286	284	88	74	77	18	100	96	0	345	349	105	121	125	33	98	97	0	0.946	0.921	0.943	0.928	1.710	0.883	0.788	120	552	436	438	-0.079	212	224	210	228	0
4	16	19	"PFG0004"	"oPFG0004"	17550	27700	120	953	883	304	72	73	15	100	100	0	610	594	177	111	113	17	100	99	0	1.766	1.679	1.806	1.662	1.766	1.749	0.851	120	542	1380	1294	0.820	881	499	811	483	0
4	17	19	"PFC0763"	"oPFC0763"	17740	27700	150	85	86	16	74	78	19	29	8	0	114	119	24	117	120	21	22	5	0	-3.667	6.000	0.664	0.708	3.460	0.328	0.012	156	679	8	14	Error	11	-3	12	2	-50
4	18	19	"PFL0014"	"oPFL0014"	17930	27700	120	3018	2762	1038	76	78	19	100	100	0	1755	1649	638	118	122	39	98	97	0	1.797	1.754	1.807	1.908	2.043	1.781	0.890	120	499	4579	4217	0.846	2942	1637	2686	1531	0
4	19	19	"PFM60471"	"oPFM60471"	18110	27700	130	628	612	146	77	79	17	100	100	0	14246	13594	3758	120	122	19	100	100	0	0.039	0.040	0.040	0.040	1.383	0.037	0.903	120	580	14677	14009	-4.680	551	14126	535	13474	0
4	20	19	"PFL0019"	"oPFL0019"	18310	27700	120	1203	1157	424	75	77	16	100	100	0	1514	1408	556	122	123	18	98	96	0	0.810	0.841	0.850	0.916	2.244	0.814	0.884	120	544	2520	2368	-0.303	1128	1392	1082	1286	0
4	21	19	"PFG0007"	"oPFG0007"	18500	27700	110	137	143	35	77	78	17	95	83	0	864	845	241	124	125	19	100	100	0	0.081	0.092	0.080	0.086	1.811	0.080	0.558	80	480	800	787	-3.624	60	740	66	721	0
4	22	19	"PFI17638"	"oPFI17638"	18690	27710	120	243	233	66	75	77	17	95	95	0	5470	5101	1825	120	122	19	100	100	0	0.031	0.032	0.033	0.033	1.609	0.029	0.819	120	617	5518	5139	-4.993	168	5350	158	4981	0
4	1	20	"PFBL B0024"	"oPFBLOB0024"	14700	27880	120	1254	1135	422	83	85	21	100	99	0	1073	1005	344	128	130	26	99	97	0	1.239	1.200	1.232	1.202	1.860	1.224	0.880	120	634	2116	1929	0.309	1171	945	1052	877	0
4	2	20	"PFBL B0025"	"oPFBLOB0025"	14880	27880	110	436	432	105	85	86	18	100	100	0	348	345	69	132	133	19	100	98	0	1.625	1.629	1.620	1.660	1.461	1.659	0.825	80	472	567	560	0.700	351	216	347	213	0
4	3	20	"PFN0253"	"oPFN0253"	15070	27880	110	600	589	126	84	85	17	100	100	0	648	614	150	134	136	20	98	98	0	1.004	1.052	1.053	1.109	1.527	0.987	0.867	80	535	1030	985	0.006	516	514	505	480	0
4	4	20	"PFL0021"	"oPFL0021"	15260	27880	110	2003	1965	522	86	87	18	100	100	0	1642	1523	472	137	139	26	100	100	0	1.274	1.356	1.343	1.408	1.387	1.281	0.900	80	487	3422	3265	0.349	1917	1505	1879	1386	0
4	5	20	"PFF72416"	"oPFF72416"	15460	27880	150	95	95	19	84	86	17	33	10	0	143	144	22	134	136	24	25	5	0	1.222	1.100	0.844	0.862	3.460	0.594	0.029	156	647	20	21	0.290	11	9	11	10	-50
4	6	20	"PFI17640"	"oPFI17640"	15650	27880	110	270	263	50	93	94	21	100	100	0	288	282	54	140	141	22	98	96	0	1.196	1.197	1.199	1.215	1.607	1.174	0.663	80	465	325	312	0.258	177	148	170	142	0
4	7	20	"PFK12891"	"oPFK12891"	15840	27890	120	151	151	37	102	110	37	61	20	0	664	648	198	146	151	30	99	98	0	0.095	0.098	0.108	0.101	1.973	0.069	0.133	120	537	567	551	-3.402	49	518	49	502	0
4	8	20	"PFJ12782"	"oPFJ12782"	16030	27880	130	65535	59193	11877	131	214	687	100	100	68	56784	46898	21199	167	199	154	95	93	20	1.155	1.264	1.070	1.363	1.743	1.154	0.823	120	517	122021	105793	0.208	65404	56617	59062	46731	0
4	9	20	"PFL0025"	"oPFL0025"	16220	27880	120	1807	2033	1121	133	216	700	84	55	0	1083	1218	646	176	208	154	95	90	0	1.846	1.823	1.829	1.967	1.708	2.421	0.681	120	498	2581	2942	0.884	1674	907	1900	1042	0
4	10	20	"PFF72418"	"oPFF72418"	16410	27890	120	4069	3672	1539	98	104	35	100	100	0	2713	2455	858	152	154	29	99	99	0	1.551	1.552	1.620	1.443	1.804	1.632	0.898	120	519	6532	5877	0.633	3971	2561	3574	2303	0
4	11	20	"PFC0772"	"oPFC0772"	16590	27880	110	885	867	256	81	83	18	100	100	0	586	567	147	137	139	26	100	98	0	1.791	1.828	1.871	1.842	1.551	1.780	0.856	80	417	1253	1216	0.840	804	449	786	430	0
4	12	20	"PFA32028"	"oPFA32028"	16770	27880	90	154	152	31	77	79	18	98	90	0	185	183	31	133	136	20	80	65	0	1.481	1.500	1.400	1.605	2.376	1.685	0.394	52	377	129	125	0.566	77	52	75	50	0
4	13	20	"PFI17641"	"oPFI17641"	16970	27890	120	7442	6816	2517	74	76	16	100	100	0	3663	3437	1312	138	139	20	100	99	0	2.090	2.044	2.069	2.160	1.902	2.089	0.903	120	594	10893	10041	1.064	7368	3525	6742	3299	0
4	14	20	"PFL0027"	"oPFL0027"	17170	27890	120	487	475	256	75	77	16	98	98	0	620	770	1212	136	139	22	99	98	0	0.851	0.631	0.826	0.793	1.866	0.261	0.603	120	538	896	1034	-0.232	412	484	400	634	0
4	15	20	"PFK12903"	"oPFK12903"	17340	27890	80	133	141	42	72	74	15	98	88	0	178	179	41	120	123	22	86	61	0	1.052	1.169	1.131	1.117	2.511	1.085	0.184	52	310	119	128	0.073	61	58	69	59	0
4	16	20	"PFI17664"	"oPFI17664"	17540	27910	110	295	286	73	67	69	14	100	100	0	642	635	182	106	108	17	100	100	0	0.425	0.414	0.420	0.420	1.594	0.386	0.779	80	506	764	748	-1.233	228	536	219	529	0
4	17	20	"PFH0013"	"oPFH0013"	17730	27910	120	247	244	93	69	71	13	94	90	0	784	730	280	110	111	16	96	96	0	0.264	0.282	0.275	0.268	2.059	0.264	0.779	120	574	852	795	-1.921	178	674	175	620	0
4	18	20	"PFD66991"	"oPFD66991"	17930	27910	110	242	246	53	71	73	14	100	100	0	422	412	75	114	115	16	100	100	0	0.555	0.587	0.585	0.580	1.365	0.566	0.827	80	488	479	473	-0.849	171	308	175	298	0
4	19	20	"PFM60502"	"oPFM60502"	18110	27910	120	1107	988	407	73	74	15	98	98	0	1436	1345	580	115	116	17	99	99	0	0.783	0.744	0.768	0.734	2.140	0.673	0.783	120	548	2355	2145	-0.353	1034	1321	915	1230	0
4	20	20	"PFI17667"	"oPFI17667"	18310	27910	120	1263	1139	447	73	74	15	100	100	0	751	716	235	115	117	17	98	98	0	1.871	1.774	1.845	1.709	2.058	1.871	0.862	120	544	1826	1667	0.904	1190	636	1066	601	0
4	21	20	"PFF72456"	"oPFF72456"	18490	27910	110	485	480	114	72	74	15	100	100	0	571	581	156	117	120	19	100	100	0	0.910	0.879	0.872	0.893	1.450	0.811	0.845	80	467	867	872	-0.137	413	454	408	464	0
4	22	20	"PFI17668"	"oPFI17668"	18680	27910	110	911	881	209	70	72	15	100	100	0	633	594	177	111	114	19	100	100	0	1.611	1.679	1.618	1.776	1.510	1.594	0.853	80	539	1363	1294	0.688	841	522	811	483	0
4	1	21	"PFJ12799"	"oPFJ12799"	14650	28100	150	92	98	25	76	79	20	42	25	0	128	129	22	120	122	18	31	12	0	2.000	2.444	0.925	1.062	3.163	3.029	0.021	156	838	24	31	1.000	16	8	22	9	-50
4	2	21	"PFF72457"	"oPFF72457"	14890	28090	120	4451	3927	1619	83	84	17	100	100	0	4218	3865	1500	126	127	18	100	99	0	1.067	1.028	1.046	1.061	2.260	1.038	0.895	120	620	8460	7583	0.094	4368	4092	3844	3739	0
4	3	21	"PFF72459"	"oPFF72459"	15080	28090	100	254	248	63	81	82	16	98	98	0	306	297	71	126	127	18	98	96	0	0.961	0.977	1.035	0.990	1.905	0.946	0.752	80	450	353	338	-0.057	173	180	167	171	0
4	4	21	"PFM60506"	"oPFM60506"	15260	28090	110	2015	1873	524	77	79	17	100	100	0	1134	1084	303	124	125	19	100	100	0	1.919	1.871	1.854	1.865	1.495	1.853	0.887	80	516	2948	2756	0.940	1938	1010	1796	960	0
4	5	21	"PFL0067"	"oPFL0067"	15450	28090	120	717	680	225	79	80	15	100	100	0	524	495	167	125	126	18	95	95	0	1.599	1.624	1.623	1.728	1.767	1.614	0.865	120	554	1037	971	0.677	638	399	601	370	0
4	6	21	"PFI17670"	"oPFI17670"	15640	28100	120	834	776	300	83	84	18	97	95	0	925	898	319	129	131	20	99	99	0	0.943	0.901	0.929	0.824	1.980	0.897	0.874	120	558	1547	1462	-0.084	751	796	693	769	0
4	7	21	"PFI17672"	"oPFI17672"	15830	28090	110	364	352	79	87	88	19	100	98	0	375	369	81	130	132	22	100	98	0	1.131	1.109	1.088	1.124	1.571	1.043	0.799	80	500	522	504	0.177	277	245	265	239	0
4	8	21	"PFL0068"	"oPFL0068"	16030	28090	110	344	344	82	91	100	36	98	98	0	496	520	133	135	140	32	100	100	0	0.701	0.657	0.668	0.652	1.488	0.588	0.804	80	517	614	638	-0.513	253	361	253	385	0
4	9	21	"PFL0070"	"oPFL0070"	16210	28090	110	1000	953	270	98	109	44	100	100	0	1021	1010	305	143	151	39	100	100	0	1.027	0.986	0.982	0.993	1.394	0.934	0.889	80	506	1780	1722	0.039	902	878	855	867	0
4	10	21	"PFF72463"	"oPFF72463"	16400	28090	110	476	466	119	100	104	35	100	98	0	838	812	207	136	142	33	100	100	0	0.536	0.541	0.520	0.538	1.459	0.505	0.843	80	508	1078	1042	-0.901	376	702	366	676	0
4	11	21	"PFD66995"	"oPFD66995"	16600	28070	150	96	100	25	86	90	22	32	13	0	123	124	25	132	136	31	7	0	0	-1.111	-1.750	1.000	0.924	4.069	0.701	0.037	156	764	1	6	Error	10	-9	14	-8	-50
4	12	21	"PFL0074"	"oPFL0074"	16770	28090	110	2365	2264	656	82	86	25	100	100	0	2090	1968	622	127	138	86	100	98	0	1.163	1.185	1.194	1.209	1.532	1.121	0.881	80	512	4246	4023	0.218	2283	1963	2182	1841	0
4	13	21	"PFJ12802"	"oPFJ12802"	16970	28090	110	249	245	60	81	85	25	100	98	0	821	777	209	129	138	81	100	98	0	0.243	0.253	0.251	0.250	1.548	0.216	0.773	80	512	860	812	-2.042	168	692	164	648	0
4	14	21	"PFBL B0125"	"oPFBLOB0125"	17170	28090	120	528	500	154	79	83	18	100	100	0	357	353	103	128	130	23	97	91	0	1.961	1.871	1.947	2.021	1.743	1.871	0.817	120	554	678	646	0.971	449	229	421	225	0
4	15	21	"PFN0269"	"oPFN0269"	17350	28090	110	10713	10235	2852	76	78	16	100	100	0	4908	4581	1540	114	116	29	100	100	0	2.219	2.274	2.196	2.360	1.442	2.197	0.893	80	493	15431	14626	1.150	10637	4794	10159	4467	0
4	16	21	"PFD66996"	"oPFD66996"	17540	28090	120	1424	1302	435	70	78	97	100	97	0	770	710	276	104	110	67	92	90	0	2.033	2.033	2.034	2.247	2.001	2.010	0.866	120	592	2020	1838	1.024	1354	666	1232	606	0
4	17	21	"PFF72496"	"oPFF72496"	17730	28090	110	378	379	87	70	79	108	98	85	0	353	344	75	105	112	71	98	87	0	1.242	1.293	1.299	1.318	1.441	1.484	0.507	80	474	556	548	0.313	308	248	309	239	0
4	18	21	"PFH0035"	"oPFH0035"	17920	28090	110	485	470	99	74	76	15	100	100	0	418	405	114	112	114	19	100	100	0	1.343	1.352	1.301	1.440	1.512	1.250	0.821	80	508	717	689	0.426	411	306	396	293	0
4	19	21	"PFL0139"	"oPFL0139"	18120	28100	120	896	848	297	74	75	14	100	98	0	770	745	198	115	116	18	100	100	0	1.255	1.229	1.267	1.110	1.862	1.289	0.874	120	471	1477	1404	0.328	822	655	774	630	0
4	20	21	"PFBL B0173"	"oPFBLOB0173"	18310	28100	120	356	349	102	74	75	14	100	100	0	276	278	48	116	118	19	100	100	0	1.763	1.698	1.757	1.622	1.601	1.856	0.780	120	410	442	437	0.818	282	160	275	162	0
4	21	21	"PFI17720"	"oPFI17720"	18500	28090	150	100	101	22	73	74	14	69	46	0	127	129	23	113	116	20	41	16	0	1.929	1.750	1.222	1.248	3.144	0.905	0.057	156	500	41	44	0.948	27	14	28	16	-50
4	22	21	"PFG0054"	"oPFG0054"	18690	28100	120	645	599	227	65	67	14	97	96	0	1496	1397	491	102	103	16	100	99	0	0.416	0.412	0.427	0.384	2.329	0.394	0.847	120	520	1974	1829	-1.265	580	1394	534	1295	0
4	1	22	"PFN0287"	"oPFN0287"	14690	28280	120	275	270	83	72	73	15	98	96	0	240	241	56	112	114	18	97	95	0	1.586	1.535	1.505	1.480	1.862	1.613	0.733	120	611	331	327	0.665	203	128	198	129	0
4	2	22	"PFL0140"	"oPFL0140"	14890	28280	120	700	649	232	73	74	16	98	97	0	631	605	188	111	113	17	100	100	0	1.206	1.166	1.232	1.100	2.028	1.195	0.849	120	584	1147	1070	0.270	627	520	576	494	0
4	3	22	"PFL0142"	"oPFL0142"	15080	28280	120	334	313	110	71	72	15	94	91	0	433	437	133	111	113	18	99	99	0	0.817	0.742	0.778	0.676	2.103	0.732	0.801	120	596	585	568	-0.292	263	322	242	326	0
4	4	22	"PFL0144"	"oPFL0144"	15260	28280	110	201	207	44	69	71	14	100	100	0	366	363	69	108	110	18	100	100	0	0.512	0.541	0.512	0.530	1.461	0.502	0.721	80	528	390	393	-0.967	132	258	138	255	0
4	5	22	"PFJ12815"	"oPFJ12815"	15450	28280	110	361	352	76	72	73	15	100	100	0	921	886	209	113	115	19	100	100	0	0.358	0.362	0.348	0.359	1.396	0.328	0.843	80	524	1097	1053	-1.483	289	808	280	773	0
4	6	22	"PFI17725"	"oPFI17725"	15640	28280	120	1520	1424	495	73	75	15	100	100	0	2086	1905	708	115	118	19	99	99	0	0.734	0.755	0.736	0.812	2.029	0.728	0.871	120	539	3418	3141	-0.446	1447	1971	1351	1790	0
4	7	22	"PFL0149"	"oPFL0149"	15820	28290	150	92	96	27	74	76	16	52	28	0	122	129	31	116	118	19	29	10	0	3.000	1.692	1.595	1.312	4.495	0.407	0.015	156	835	24	35	1.585	18	6	22	13	-50
4	8	22	"PFG0057"	"oPFG0057"	16020	28280	120	293	294	88	75	77	15	99	97	0	230	230	51	118	120	19	98	92	0	1.946	1.955	1.967	1.951	1.869	2.133	0.672	120	589	330	331	0.961	218	112	219	112	0
4	9	22	"PFF72505"	"oPFF72505"	16210	28280	120	330	316	80	78	80	17	100	99	0	273	266	61	122	124	20	95	94	0	1.669	1.653	1.614	1.756	1.820	1.663	0.745	120	610	403	382	0.739	252	151	238	144	0
4	10	22	"PFM60543"	"oPFM60543"	16400	28280	110	483	460	108	79	82	18	100	100	0	650	626	151	122	126	29	100	100	0	0.765	0.756	0.753	0.752	1.457	0.700	0.859	80	538	932	885	-0.386	404	528	381	504	0
4	11	22	"PFBL B0178"	"oPFBLOB0178"	16600	28290	120	1067	919	390	78	81	19	94	92	0	2942	2635	1009	121	123	23	100	99	0	0.351	0.335	0.333	0.299	1.902	0.328	0.878	120	638	3810	3355	-1.512	989	2821	841	2514	0
4	12	22	"PFG0058"	"oPFG0058"	16790	28290	110	140	144	31	81	83	21	92	73	0	170	173	36	121	127	71	25	1	0	1.204	1.212	1.206	1.308	2.643	1.145	0.244	80	514	108	115	0.268	59	49	63	52	0
4	13	22	"PFBL B0180"	"oPFBLOB0180"	16970	28280	120	257	256	58	78	80	17	100	99	0	198	197	36	120	122	20	95	80	0	2.295	2.312	2.382	2.518	1.916	2.434	0.560	120	607	257	255	1.198	179	78	178	77	0
4	14	22	"PFBL B0182"	"oPFBLOB0182"	17160	28280	120	1232	1136	412	76	80	24	100	100	0	667	640	233	117	122	42	94	93	0	2.102	2.027	2.059	2.181	2.201	2.076	0.861	120	580	1706	1583	1.072	1156	550	1060	523	0
4	15	22	"PFBL B0184"	"oPFBLOB0184"	17350	28290	120	317	300	96	71	73	15	95	94	0	395	391	115	108	110	27	98	97	0	0.857	0.809	0.824	0.761	1.970	0.791	0.811	120	625	533	512	-0.222	246	287	229	283	0
4	16	22	"PFI17729"	"oPFI17729"	17540	28300	110	97	101	24	69	71	14	76	48	0	139	136	23	104	106	14	77	55	0	0.800	1.000	1.068	1.006	3.249	0.797	0.101	80	512	63	64	-0.322	28	35	32	32	0
4	17	22	"PFH0036"	"oPFH0036"	17730	28290	120	2167	1983	783	70	77	94	95	94	0	1821	1758	579	108	113	62	99	99	0	1.224	1.159	1.183	1.023	1.998	1.202	0.870	120	625	3810	3563	0.292	2097	1713	1913	1650	0
4	18	22	"PFA32038"	"oPFA32038"	17920	28290	120	1080	1036	373	72	73	15	100	99	0	2852	2735	906	109	111	18	100	100	0	0.367	0.367	0.374	0.344	1.725	0.353	0.875	120	604	3751	3590	-1.444	1008	2743	964	2626	0
4	19	22	"EMPTY"	"EMPTY"	18120	28270	150	68	70	14	70	71	15	14	4	0	111	111	16	106	108	18	18	2	0	-0.400	0.000	0.833	0.820	3.379	0.213	0.004	156	738	3	5	Error	-2	5	0	5	-50
4	20	22	"EMPTY"	"EMPTY"	18310	28270	150	73	74	16	68	70	25	10	1	0	112	113	16	104	107	26	15	0	0	0.625	0.667	0.900	0.895	3.436	0.732	0.028	156	659	13	15	-0.678	5	8	6	9	-50
4	21	22	"EMPTY"	"EMPTY"	18500	28270	150	67	69	15	67	92	187	0	0	0	103	104	15	102	131	208	0	0	0	0.000	1.000	1.000	0.847	4.255	0.883	0.622	156	650	1	4	Error	0	1	2	2	-50
4	22	22	"EMPTY"	"EMPTY"	18690	28270	150	65	65	12	64	81	161	0	0	0	99	100	14	98	118	179	0	0	0	1.000	0.500	0.714	0.698	3.283	2.354	0.066	156	875	2	3	0.000	1	1	1	2	-50
5	1	1	"PFI0414"	"I5572_1"	1110	28780	150	253	266	87	75	80	29	98	95	0	326	333	98	124	127	29	97	96	0	0.881	0.914	0.877	0.909	1.607	0.867	0.780	156	883	380	400	-0.182	178	202	191	209	0
5	2	1	"PFI0486"	"I7438_2"	1300	28790	140	2201	2211	815	73	78	25	100	100	0	1978	1989	734	118	121	25	97	96	0	1.144	1.143	1.151	1.183	1.860	1.136	0.924	156	645	3988	4009	0.194	2128	1860	2138	1871	0
5	3	1	"PFI0416"	"I5607_1"	1490	28790	140	158	160	38	73	75	17	98	94	0	188	192	40	116	118	16	95	86	0	1.181	1.145	1.145	1.194	2.181	1.099	0.530	156	656	157	163	0.239	85	72	87	76	0
5	4	1	"PFI0237"	"I16933_1"	1670	28790	130	803	824	195	74	75	16	100	100	0	479	471	99	117	118	17	100	100	0	2.014	2.119	2.137	2.143	1.245	2.109	0.882	120	591	1091	1104	1.010	729	362	750	354	0
5	5	1	"PFI0401"	"I5180_2"	1870	28800	140	681	651	201	75	76	17	99	98	0	723	696	154	116	118	17	99	99	0	0.998	0.993	1.010	0.928	1.684	1.025	0.895	156	652	1213	1156	-0.002	606	607	576	580	0
5	6	1	"PFI0236"	"I1689_2"	2060	28800	140	5290	5104	1696	77	78	17	100	99	0	4859	4857	1266	117	118	17	100	100	0	1.099	1.061	1.094	0.985	1.682	1.095	0.925	156	562	9955	9767	0.137	5213	4742	5027	4740	0
5	7	1	"PFJ0542"	"J667_1"	2240	28800	140	1478	1486	390	75	77	16	99	99	0	936	991	246	117	117	16	100	100	0	1.713	1.614	1.647	1.579	1.563	1.643	0.899	156	597	2222	2285	0.777	1403	819	1411	874	0
5	8	1	"PFJ0005"	"J1011_3"	2440	28800	140	1507	1517	519	76	78	17	100	100	0	877	982	533	116	117	18	100	100	0	1.880	1.664	1.850	1.704	1.526	1.501	0.840	156	637	2192	2307	0.911	1431	761	1441	866	0
5	9	1	"PFJ0310"	"J2896_1"	2620	28800	140	5412	5132	1398	77	79	17	100	100	0	4599	4483	1119	117	119	18	100	100	0	1.190	1.158	1.184	1.125	1.552	1.159	0.929	156	615	9817	9421	0.251	5335	4482	5055	4366	0
5	10	1	"PFJ0140"	"J17_1"	2810	28800	140	4652	4526	1262	79	82	20	100	100	0	3771	3754	924	116	119	19	100	100	0	1.251	1.222	1.263	1.181	1.513	1.238	0.930	156	632	8228	8085	0.323	4573	3655	4447	3638	0
5	11	1	"PFJ0200"	"J21_1"	3000	28800	150	1220	1217	377	81	82	19	99	98	0	1573	1577	346	116	118	18	100	100	0	0.782	0.778	0.781	0.716	1.563	0.804	0.916	156	707	2596	2597	-0.355	1139	1457	1136	1461	0
5	12	1	"PFJ0215"	"J21_7"	3200	28800	140	2097	1933	539	80	81	17	99	99	0	2226	2129	445	116	118	17	100	100	0	0.956	0.921	0.959	0.871	1.541	0.940	0.942	156	630	4127	3866	-0.065	2017	2110	1853	2013	0
5	13	1	"PFJ0476"	"J53_48"	3390	28800	150	11909	11622	4123	78	82	37	100	100	0	12128	12094	3291	120	122	25	100	100	0	0.985	0.964	0.986	0.888	1.637	0.999	0.922	156	659	23839	23518	-0.021	11831	12008	11544	11974	0
5	14	1	"PFJ0510"	"J58_2"	3580	28790	140	3190	3123	681	76	81	38	100	100	0	2186	2152	512	118	120	25	100	99	0	1.506	1.498	1.527	1.538	1.390	1.497	0.931	156	649	5182	5081	0.591	3114	2068	3047	2034	0
5	15	1	"PFJ0563"	"J70_2"	3760	28790	130	518	512	99	77	81	19	100	100	0	673	674	113	116	118	18	100	100	0	0.792	0.780	0.774	0.775	1.228	0.754	0.881	120	547	998	993	-0.337	441	557	435	558	0
5	16	1	"PFJ0575"	"J73_12"	3950	28800	140	3580	3289	951	77	80	20	100	99	0	2254	2164	478	114	118	28	100	100	0	1.637	1.567	1.594	1.450	1.661	1.629	0.933	156	589	5643	5262	0.711	3503	2140	3212	2050	0
5	17	1	"PFJ0599"	"J85_3"	4140	28800	140	1624	1555	429	77	80	20	100	100	0	839	823	167	116	118	28	100	100	0	2.140	2.091	2.106	2.017	1.459	2.195	0.916	156	639	2270	2185	1.097	1547	723	1478	707	0
5	18	1	"PFJ0018"	"J109_5"	4340	28790	140	141	143	30	77	79	17	95	86	0	187	190	33	115	116	16	97	94	0	0.889	0.880	0.915	0.834	2.072	0.828	0.418	156	678	136	141	-0.170	64	72	66	75	0
5	19	1	"PFJ0181"	"J198_5"	4530	28800	140	6107	6010	2093	79	82	18	100	100	0	6226	6334	1913	118	120	20	100	100	0	0.987	0.954	0.987	0.901	1.603	0.969	0.921	156	602	12136	12147	-0.019	6028	6108	5931	6216	0
5	20	1	"PFJ0227"	"J227_2"	4710	28800	140	376	375	102	82	85	18	98	98	0	302	306	59	125	128	24	100	100	0	1.661	1.619	1.641	1.609	1.521	1.729	0.763	156	632	471	474	0.732	294	177	293	181	0
5	21	1	"PFJ0246"	"J242_1"	4910	28810	150	108	104	32	84	87	19	55	27	0	130	124	42	126	130	23	28	10	0	6.000	-10.000	0.755	0.968	3.434	0.526	0.153	156	667	28	18	2.585	24	4	20	-2	-50
5	22	1	"PFJ0280"	"J268_1"	5100	28790	150	1523	1501	372	82	85	22	100	100	0	1500	1460	347	128	133	37	99	98	0	1.050	1.065	1.074	1.106	1.567	1.064	0.913	156	908	2813	2751	0.071	1441	1372	1419	1332	0
5	1	2	"PFJ0322"	"J309_17"	1110	28980	140	543	526	119	80	85	29	100	98	0	479	486	104	125	129	33	99	98	0	1.308	1.235	1.298	1.234	1.491	1.239	0.866	156	614	817	807	0.387	463	354	446	361	0
5	2	2	"PFJ0363"	"J373_1"	1300	28970	130	395	397	74	82	88	33	100	100	0	554	559	97	124	129	35	100	100	0	0.728	0.724	0.723	0.723	1.292	0.691	0.861	120	449	743	750	-0.458	313	430	315	435	0
5	3	2	"PFN0173"	"N132_113"	1500	28970	130	2606	2577	487	80	84	26	100	100	0	1416	1405	230	121	125	29	100	100	0	1.951	1.945	1.954	1.940	1.156	1.958	0.945	120	448	3821	3781	0.964	2526	1295	2497	1284	0
5	4	2	"PFN0184"	"N132_132"	1680	28980	130	607	613	81	78	80	17	100	100	0	649	654	97	120	121	19	100	100	0	1.000	1.002	1.025	1.010	1.231	0.966	0.912	120	450	1058	1069	0.000	529	529	535	534	0
5	5	2	"PFN0186"	"N132_136"	1880	28980	140	1588	1506	459	78	80	17	99	99	0	1962	1921	473	118	120	19	100	100	0	0.819	0.792	0.807	0.755	1.594	0.802	0.925	156	427	3354	3231	-0.288	1510	1844	1428	1803	0
5	6	2	"PFN0203"	"N132_171"	2070	28980	140	374	373	88	76	78	15	99	99	0	563	561	102	117	118	18	100	100	0	0.668	0.669	0.680	0.653	1.378	0.664	0.866	156	331	744	741	-0.582	298	446	297	444	0
5	7	2	"PFN0208"	"N132_178"	2250	28980	150	938	905	217	77	80	16	100	100	0	1225	1148	292	117	119	18	100	99	0	0.777	0.803	0.797	0.830	1.351	0.782	0.924	156	404	1969	1859	-0.364	861	1108	828	1031	0
5	8	2	"PFN0211"	"N132_181"	2450	28980	130	263	260	44	77	80	16	100	100	0	340	338	50	116	119	20	100	100	0	0.830	0.824	0.830	0.819	1.403	0.797	0.800	120	434	410	405	-0.268	186	224	183	222	0
5	9	2	"PFN0362"	"N135_24"	2640	28980	130	2244	2201	337	79	82	18	100	100	0	1520	1521	239	116	118	19	100	100	0	1.542	1.510	1.496	1.516	1.149	1.495	0.942	120	439	3569	3527	0.625	2165	1404	2122	1405	0
5	10	2	"PFN0373"	"N136_4"	2820	28980	130	1634	1652	382	82	85	19	100	100	0	893	914	202	116	119	21	100	100	0	1.997	1.967	1.935	1.974	1.193	1.963	0.940	120	532	2329	2368	0.998	1552	777	1570	798	0
5	11	2	"PFN0401"	"N137_50"	3010	28980	130	653	644	125	81	82	17	100	100	0	626	616	105	114	116	18	100	100	0	1.117	1.122	1.107	1.118	1.230	1.103	0.905	120	512	1084	1065	0.160	572	512	563	502	0
5	12	2	"PFN0423"	"N138_31"	3200	28970	120	227	231	43	79	80	16	100	100	0	182	180	26	116	116	17	95	88	0	2.242	2.375	2.354	2.441	1.668	2.547	0.550	120	475	214	216	1.165	148	66	152	64	0
5	13	2	"PFN0433"	"N138_45"	3390	28980	140	694	679	134	80	85	44	100	99	0	359	364	68	119	122	28	100	99	0	2.558	2.445	2.463	2.471	1.357	2.503	0.871	156	424	854	844	1.355	614	240	599	245	0
5	14	2	"PFN0409"	"N138_104"	3580	28980	130	393	394	65	78	83	45	100	100	0	324	323	53	116	119	28	100	99	0	1.514	1.527	1.557	1.549	1.370	1.526	0.834	120	407	523	523	0.599	315	208	316	207	0
5	15	2	"PFN0534"	"N143_18"	3770	28970	150	204	210	51	80	83	20	100	98	0	380	381	92	114	116	18	97	97	0	0.466	0.487	0.494	0.487	1.661	0.452	0.680	156	456	390	397	-1.101	124	266	130	267	0
5	16	2	"PFN0540"	"N143_29"	3960	28980	140	978	924	266	82	85	23	99	98	0	620	617	139	115	119	34	100	99	0	1.774	1.677	1.695	1.582	1.596	1.756	0.903	156	335	1401	1344	0.827	896	505	842	502	0
5	17	2	"PFN0556"	"N143_56"	4110	28990	150	104	106	24	82	84	21	50	19	0	124	130	30	118	121	32	16	6	0	3.667	2.000	1.297	1.395	4.014	0.528	0.190	156	405	28	36	1.874	22	6	24	12	-50
5	18	2	"PFN0562"	"N143_66"	4340	28980	140	2096	1977	485	82	83	18	100	100	0	980	950	233	117	119	17	98	98	0	2.334	2.275	2.260	2.374	1.524	2.319	0.924	156	472	2877	2728	1.223	2014	863	1895	833	0
5	19	2	"PFN0608"	"N147_16"	4530	28990	140	265	275	83	84	120	461	0	0	0	275	308	108	115	141	232	25	2	0	1.131	0.990	1.078	0.997	1.864	2.301	0.452	156	390	341	384	0.178	181	160	191	193	0
5	20	2	"PFN0623"	"N148_7"	4720	28980	130	347	351	67	85	119	445	1	0	0	236	241	43	117	143	225	3	0	0	2.202	2.145	2.277	2.202	1.520	2.564	0.477	120	418	381	390	1.139	262	119	266	124	0
5	21	2	"PFN0714"	"N151_50"	4910	28970	130	7299	7116	1399	85	88	21	100	100	0	8680	8426	1679	124	128	24	100	100	0	0.843	0.847	0.842	0.850	1.144	0.818	0.953	120	402	15770	15333	-0.246	7214	8556	7031	8302	0
5	22	2	"PFN0723"	"N152_1"	5100	28970	130	1035	1031	210	83	87	23	100	100	0	942	933	164	128	137	45	100	100	0	1.170	1.178	1.198	1.180	1.295	1.170	0.904	120	523	1766	1753	0.226	952	814	948	805	0
5	1	3	"PFN0727"	"N152_17"	1100	29160	130	253	265	61	75	77	18	100	100	0	311	311	52	120	122	18	100	100	0	0.932	0.995	0.973	0.979	1.423	0.998	0.790	120	522	369	381	-0.102	178	191	190	191	0
5	2	3	"PFN0735"	"N153_15"	1300	29150	140	881	846	213	78	83	25	100	100	0	469	459	119	118	124	28	98	96	0	2.288	2.252	2.252	2.376	1.524	2.271	0.889	156	495	1154	1109	1.194	803	351	768	341	0
5	3	3	"PFN0750"	"N155_14"	1490	29160	140	621	601	163	76	80	26	100	98	0	1178	1165	257	115	121	29	100	100	0	0.513	0.500	0.513	0.479	1.418	0.502	0.927	156	438	1608	1575	-0.964	545	1063	525	1050	0
5	4	3	"PFN0757"	"N155_25"	1680	29150	140	1241	1264	409	76	77	18	100	100	0	782	789	266	117	118	18	99	98	0	1.752	1.768	1.774	1.869	1.458	1.745	0.916	156	470	1830	1860	0.809	1165	665	1188	672	0
5	5	3	"PFB0217"	"B567"	1880	29160	130	363	364	64	74	75	15	100	100	0	427	439	68	114	115	16	100	100	0	0.923	0.892	0.899	0.889	1.303	0.873	0.866	120	428	602	615	-0.115	289	313	290	325	0
5	6	3	"PFB0221"	"B573"	2060	29160	140	166	171	44	73	74	14	97	96	0	622	626	158	112	114	16	99	99	0	0.182	0.191	0.188	0.182	1.527	0.176	0.730	156	375	603	612	-2.455	93	510	98	514	0
5	7	3	"PFB0223"	"B577"	2250	29170	140	325	327	78	75	77	16	99	99	0	615	613	129	115	117	19	100	100	0	0.500	0.506	0.504	0.495	1.336	0.496	0.878	156	401	750	750	-1.000	250	500	252	498	0
5	8	3	"PFB0225"	"B583"	2450	29160	140	407	421	117	77	79	18	100	100	0	1090	1132	316	114	116	19	100	100	0	0.338	0.338	0.334	0.334	1.355	0.324	0.872	156	470	1306	1362	-1.564	330	976	344	1018	0
5	9	3	"PFB0227"	"B587"	2630	29160	130	351	357	93	79	81	18	100	100	0	486	490	116	112	116	20	100	100	0	0.727	0.735	0.726	0.730	1.331	0.705	0.843	120	496	646	656	-0.459	272	374	278	378	0
5	10	3	"PFB0229"	"B590"	2820	29200	100	103	107	35	84	88	20	47	27	0	141	145	37	116	120	21	52	31	0	0.760	0.793	0.897	0.986	3.428	0.671	0.125	80	457	44	52	-0.396	19	25	23	29	0
5	11	3	"PFB0246"	"B618"	3030	29190	150	91	94	24	82	84	19	32	10	0	117	119	23	117	119	20	21	5	0	100000.000	6.000	0.908	0.946	2.886	0.939	0.033	156	741	9	14	16.610	9	0	12	2	-50
5	12	3	"PFB0256"	"B634"	3230	29180	80	104	115	36	82	84	19	55	34	0	140	147	41	115	118	22	51	34	0	0.880	1.031	0.846	0.885	3.097	0.722	0.245	52	253	47	65	-0.184	22	25	33	32	0
5	13	3	"PFB0259"	"B64"	3390	29160	140	117	124	38	79	81	18	75	50	0	1053	1041	219	114	116	16	100	100	0	0.040	0.049	0.048	0.045	2.027	0.040	0.283	156	441	977	972	-4.627	38	939	45	927	0
5	14	3	"PFB0262"	"B645"	3580	29150	150	99	102	26	77	79	18	53	26	0	125	129	24	112	113	16	43	24	0	1.692	1.471	1.033	1.197	3.162	1.722	0.093	156	466	35	42	0.759	22	13	25	17	-50
5	15	3	"PFB0270"	"B664"	3770	29170	120	115	118	27	76	79	17	82	57	0	157	157	28	111	112	16	85	64	0	0.848	0.913	0.839	0.877	2.696	0.880	0.306	120	420	85	88	-0.238	39	46	42	46	0
5	16	3	"PFB0273"	"B667"	3960	29160	140	414	415	82	77	79	17	100	100	0	459	466	79	111	113	15	100	100	0	0.968	0.952	0.957	0.947	1.291	0.950	0.886	156	357	685	693	-0.046	337	348	338	355	0
5	17	3	"PFC0002"	"C101"	4140	29170	140	594	600	153	79	79	17	100	99	0	472	473	97	114	115	16	100	100	0	1.439	1.451	1.432	1.417	1.470	1.498	0.888	156	430	873	880	0.525	515	358	521	359	0
5	18	3	"PFC0006"	"C113"	4340	29160	140	353	346	79	80	81	18	100	100	0	241	245	50	114	115	16	99	97	0	2.150	2.031	2.069	2.110	1.563	2.093	0.791	156	556	400	397	1.104	273	127	266	131	0
5	19	3	"PFC0009"	"C116"	4530	29170	140	544	531	110	79	111	433	61	0	0	378	386	80	112	133	219	78	2	0	1.748	1.650	1.670	1.664	1.480	1.662	0.864	156	442	731	726	0.806	465	266	452	274	0
5	20	3	"PFC0011"	"C118"	4720	29160	140	199	219	75	79	107	401	0	0	0	235	262	109	114	133	202	28	3	0	0.992	0.946	1.006	1.039	1.919	0.308	0.286	156	516	241	288	-0.012	120	121	140	148	0
5	21	3	"PFC0013"	"C122"	4940	29140	150	96	97	23	80	83	19	43	14	0	115	119	23	118	120	22	12	7	0	-5.333	17.000	1.417	1.586	3.926	1.103	0.054	156	557	13	18	Error	16	-3	17	1	-50
5	22	3	"PFC0015"	"C125"	5100	29160	140	442	413	143	79	82	17	98	98	0	784	758	272	118	122	24	98	98	0	0.545	0.522	0.535	0.537	1.569	0.502	0.890	156	638	1029	974	-0.876	363	666	334	640	0
5	1	4	"PFC0035"	"C162"	1110	29340	140	1711	1723	485	77	79	18	100	100	0	2487	2481	516	122	124	19	100	100	0	0.691	0.698	0.689	0.675	1.291	0.711	0.939	156	637	3999	4005	-0.533	1634	2365	1646	2359	0
5	2	4	"PFC0037"	"C164"	1310	29340	130	403	407	76	73	74	15	100	100	0	343	344	61	113	115	18	100	100	0	1.435	1.446	1.481	1.463	1.310	1.478	0.869	120	463	560	565	0.521	330	230	334	231	0
5	3	4	"PFC0039"	"C171"	1500	29340	140	380	371	98	68	71	15	99	99	0	364	361	74	110	110	14	99	99	0	1.228	1.207	1.207	1.180	1.580	1.230	0.854	156	457	566	554	0.297	312	254	303	251	0
5	4	4	"PFC0042"	"C179"	1680	29340	130	695	709	152	69	72	17	100	100	0	434	432	91	111	112	14	100	100	0	1.938	1.994	2.013	2.037	1.317	1.959	0.898	120	454	949	961	0.955	626	323	640	321	0
5	5	4	"PFC0044"	"C180"	1880	29350	140	515	508	135	70	73	17	100	100	0	389	390	84	109	111	16	100	100	0	1.589	1.559	1.560	1.543	1.363	1.592	0.897	156	514	725	719	0.668	445	280	438	281	0
5	6	4	"PFC0046"	"C184"	2060	29350	140	123	130	33	71	75	24	89	55	0	185	189	31	109	110	17	98	96	0	0.684	0.738	0.705	0.672	2.008	0.852	0.476	156	492	128	139	-0.547	52	76	59	80	0
5	7	4	"PFD0183"	"D23156_27"	2260	29340	140	1140	1104	257	73	75	24	100	100	0	588	581	137	110	110	15	100	99	0	2.232	2.189	2.238	2.249	1.376	2.212	0.918	156	453	1545	1502	1.158	1067	478	1031	471	0
5	8	4	"PFD0186"	"D23156_40"	2440	29340	130	1140	1119	189	75	77	18	100	100	0	572	568	115	110	112	17	100	100	0	2.305	2.279	2.269	2.336	1.301	2.234	0.899	120	484	1527	1502	1.205	1065	462	1044	458	0
5	9	4	"PFD0190"	"D2337_1"	2650	29340	130	165	167	36	78	81	19	98	90	0	190	193	34	112	114	18	99	94	0	1.115	1.099	1.137	1.088	1.883	1.031	0.591	120	509	165	170	0.158	87	78	89	81	0
5	10	4	"PFD0198"	"D23657_2"	2820	29400	150	135	155	84	82	85	22	66	54	0	175	199	81	115	118	20	74	62	0	0.883	0.869	0.810	0.874	2.278	0.911	0.604	156	522	113	157	-0.179	53	60	73	84	-50
5	11	4	"PFD0208"	"D25498_1"	3010	29390	150	90	93	22	83	86	22	29	8	0	114	118	22	117	120	21	15	4	0	-2.333	10.000	1.136	1.100	3.358	1.319	0.041	156	509	4	11	Error	7	-3	10	1	-50
5	12	4	"PFD0213"	"D2660_1"	3220	29350	150	98	100	26	79	81	18	50	23	0	124	126	25	115	118	20	28	10	0	2.111	1.909	1.157	1.203	3.998	1.322	0.064	156	440	28	32	1.078	19	9	21	11	-50
5	13	4	"PFD0248"	"D33539_109"	3390	29350	140	341	341	70	78	79	18	100	100	0	438	435	92	112	114	16	100	99	0	0.807	0.814	0.820	0.824	1.399	0.797	0.865	156	389	589	586	-0.310	263	326	263	323	0
5	14	4	"PFD0250"	"D33539_15"	3580	29350	140	720	731	212	76	77	17	100	100	0	604	639	211	111	112	15	100	99	0	1.306	1.241	1.267	1.290	1.394	1.198	0.884	156	468	1137	1183	0.385	644	493	655	528	0
5	15	4	"PFD0252"	"D33539_17"	3780	29350	140	171	171	43	73	75	17	95	93	0	376	368	73	109	111	20	99	98	0	0.367	0.378	0.382	0.355	1.674	0.367	0.715	156	453	365	357	-1.446	98	267	98	259	0
5	16	4	"PFD0256"	"D33539_23"	3960	29350	140	364	360	86	73	75	17	100	99	0	392	378	77	109	111	20	99	98	0	1.028	1.067	1.069	1.051	1.513	1.080	0.853	156	422	574	556	0.040	291	283	287	269	0
5	17	4	"PFD0259"	"D33539_28"	4140	29350	130	1296	1273	238	76	78	17	100	100	0	1154	1116	214	109	111	16	100	100	0	1.167	1.189	1.174	1.198	1.219	1.158	0.933	120	502	2265	2204	0.223	1220	1045	1197	1007	0
5	18	4	"PFD0261"	"D33539_3"	4350	29370	80	103	114	40	79	82	19	55	32	0	120	128	31	112	113	16	42	23	0	3.000	2.188	1.240	1.174	4.572	1.916	0.088	52	326	32	51	1.585	24	8	35	16	0
5	19	4	"PFD0277"	"D33539_63"	4550	29350	130	799	814	174	75	76	15	100	100	0	632	662	134	111	112	15	100	100	0	1.390	1.341	1.351	1.345	1.228	1.318	0.918	120	492	1245	1290	0.475	724	521	739	551	0
5	20	4	"PFD0281"	"D33539_69"	4710	29360	150	103	105	27	74	76	15	67	48	0	121	124	22	111	112	15	39	23	0	2.900	2.385	1.813	1.924	3.437	2.335	0.069	156	532	39	44	1.536	29	10	31	13	-50
5	21	4	"PFD0283"	"D33539_74"	4920	29380	150	98	104	33	76	78	16	58	37	0	120	123	22	110	112	16	39	17	0	2.200	2.154	1.370	1.311	3.253	2.078	0.119	156	546	32	41	1.138	22	10	28	13	-50
5	22	4	"PFD0286"	"D33539_85"	5110	29350	140	537	516	140	76	78	16	100	99	0	572	588	139	113	115	17	100	100	0	1.004	0.926	0.964	0.896	1.540	0.922	0.884	156	678	920	915	0.006	461	459	440	475	0
5	1	5	"PFD0288"	"D33539_87"	1120	29530	140	247	247	61	76	77	17	100	99	0	304	305	54	118	119	17	99	99	0	0.919	0.914	0.921	0.888	1.470	0.943	0.816	156	615	357	358	-0.121	171	186	171	187	0
5	2	5	"PFD0292"	"D33539_97"	1310	29530	140	143	144	34	70	72	15	96	91	0	186	187	35	110	112	16	98	91	0	0.961	0.961	0.974	0.953	1.919	0.945	0.589	156	520	149	151	-0.058	73	76	74	77	0
5	3	5	"PFD0343"	"D40381_1"	1500	29530	130	190	191	35	66	68	14	100	99	0	216	218	37	105	106	13	100	100	0	1.117	1.106	1.140	1.107	1.464	1.066	0.770	120	452	235	238	0.160	124	111	125	113	0
5	4	5	"PFD0345"	"D4043_2"	1690	29530	140	708	687	250	66	68	13	98	97	0	767	765	219	105	106	14	99	99	0	0.970	0.941	0.952	0.854	1.657	0.972	0.922	156	489	1304	1281	-0.044	642	662	621	660	0
5	5	5	"PFD0355"	"D42243_17"	1880	29540	120	101	112	40	68	71	16	75	50	0	132	137	34	105	107	16	66	40	0	1.222	1.375	1.344	1.257	3.104	1.317	0.375	120	471	60	76	0.290	33	27	44	32	0
5	6	5	"PFD0362"	"D42243_29"	2080	29540	90	108	115	29	73	76	18	82	48	0	141	144	25	106	108	17	76	50	0	1.000	1.105	1.085	1.071	2.538	1.049	0.299	52	339	70	80	0.000	35	35	42	38	0
5	7	5	"PFD0367"	"D42243_37"	2250	29540	140	446	431	117	72	74	22	98	97	0	1511	1432	398	106	107	15	100	100	0	0.266	0.271	0.276	0.268	1.449	0.264	0.924	156	557	1779	1685	-1.909	374	1405	359	1326	0
5	8	5	"PFD0369"	"D42243_39"	2440	29530	130	246	246	49	73	75	15	100	100	0	454	453	77	107	109	16	100	100	0	0.499	0.500	0.489	0.491	1.403	0.476	0.832	120	508	520	519	-1.004	173	347	173	346	0
5	9	5	"PFE0400"	"E2667_1"	2630	29540	130	137	141	36	77	78	16	95	85	0	171	174	32	111	112	16	95	83	0	1.000	1.016	1.063	1.023	2.074	1.049	0.492	120	476	120	127	0.000	60	60	64	63	0
5	10	5	"PFE0403"	"E26771_1"	2820	29540	130	706	688	167	83	86	22	100	100	0	1256	1233	240	114	117	21	100	100	0	0.546	0.541	0.555	0.527	1.332	0.539	0.918	120	392	1765	1724	-0.874	623	1142	605	1119	0
5	11	5	"PFE0405"	"E26771_4"	3020	29530	130	724	726	166	83	86	23	100	100	0	432	432	81	115	118	21	100	100	0	2.022	2.028	2.065	2.035	1.352	2.234	0.847	120	387	958	960	1.016	641	317	643	317	0
5	12	5	"PFE0408"	"E26934_1"	3200	29540	130	454	455	85	76	79	17	100	100	0	671	672	121	112	113	16	100	100	0	0.676	0.677	0.669	0.677	1.307	0.644	0.852	120	380	937	939	-0.564	378	559	379	560	0
5	13	5	"PFE0411"	"E27042_1"	3370	29530	150	90	99	32	78	83	21	39	17	0	122	126	25	114	119	23	23	10	0	1.500	1.750	1.089	1.135	3.242	1.304	0.125	156	499	20	33	0.585	12	8	21	12	-50
5	14	5	"PFE0415"	"E27173_1"	3580	29540	140	290	283	63	77	79	18	100	98	0	250	245	53	112	115	19	97	94	0	1.543	1.549	1.627	1.636	1.597	1.548	0.771	156	491	351	339	0.626	213	138	206	133	0
5	15	5	"PFE0439"	"E27723_18"	3770	29540	140	821	773	215	74	76	18	99	99	0	1090	1002	304	109	111	20	100	98	0	0.761	0.783	0.772	0.819	1.774	0.763	0.907	156	463	1728	1592	-0.393	747	981	699	893	0
5	16	5	"PFE0443"	"E27723_9"	3970	29540	130	160	163	40	74	76	17	99	95	0	170	174	35	108	110	20	92	71	0	1.387	1.348	1.352	1.466	2.118	1.321	0.459	120	463	148	155	0.472	86	62	89	66	0
5	17	5	"PFE0446"	"E27742_6"	4150	29530	130	150	157	35	74	75	15	99	96	0	180	181	34	108	109	16	96	90	0	1.056	1.137	1.130	1.220	2.223	1.133	0.545	120	489	148	156	0.078	76	72	83	73	0
5	18	5	"PFE0452"	"E28056_1"	4340	29560	150	91	93	23	74	76	16	50	25	0	123	125	21	110	111	16	43	18	0	1.308	1.267	1.367	1.139	3.367	1.362	0.060	156	602	30	34	0.387	17	13	19	15	-50
5	19	5	"PFE0454"	"E28350_1"	4530	29550	130	140	144	34	73	75	15	97	89	0	194	196	34	108	110	15	97	96	0	0.779	0.807	0.799	0.784	1.969	0.805	0.535	120	472	153	159	-0.360	67	86	71	88	0
5	20	5	"PFE0458"	"E28462_2"	4720	29560	150	90	91	23	72	73	14	52	30	0	121	125	27	108	109	14	46	30	0	1.385	1.118	1.000	0.933	4.184	0.887	0.119	156	452	31	36	0.469	18	13	19	17	-50
5	21	5	"PFE0487"	"E29895_1"	4910	29550	150	94	99	29	72	74	13	60	41	0	120	128	40	105	107	15	48	22	0	1.467	1.174	1.197	1.240	3.334	0.698	0.213	156	434	37	50	0.553	22	15	27	23	-50
5	22	5	"PFE0491"	"E29931_3"	5090	29540	130	272	271	51	71	73	13	100	100	0	318	315	45	105	107	14	100	100	0	0.944	0.952	0.944	0.942	1.357	0.937	0.840	120	539	414	410	-0.084	201	213	200	210	0
5	1	6	"PFE0494"	"E30210_1"	1100	29720	130	537	526	93	69	71	15	100	100	0	381	377	56	112	114	15	100	100	0	1.740	1.725	1.766	1.725	1.280	1.739	0.882	120	525	737	722	0.799	468	269	457	265	0
5	2	6	"PFE0498"	"E3038_3"	1290	29720	120	220	223	40	68	70	14	100	100	0	244	241	33	105	106	14	100	100	0	1.094	1.140	1.120	1.128	1.486	1.115	0.735	120	470	291	291	0.129	152	139	155	136	0
5	3	6	"PFE0502"	"E3185_4"	1490	29710	130	579	576	83	66	68	13	100	100	0	429	421	65	100	102	12	100	100	0	1.559	1.589	1.547	1.611	1.299	1.593	0.894	120	490	842	831	0.641	513	329	510	321	0
5	4	6	"PFE0504"	"E3185_6"	1670	29720	140	1300	1286	367	66	68	14	100	100	0	930	926	288	103	103	13	99	98	0	1.492	1.482	1.469	1.568	1.673	1.458	0.924	156	500	2061	2043	0.577	1234	827	1220	823	0
5	5	6	"PFE0525"	"E3552_1"	1870	29720	140	1116	1097	358	68	70	15	99	98	0	1557	1515	436	104	104	13	99	99	0	0.721	0.729	0.724	0.722	1.745	0.730	0.922	156	568	2501	2440	-0.471	1048	1453	1029	1411	0
5	6	6	"PFE0531"	"E3831_2"	2050	29730	110	105	112	26	69	72	16	83	53	0	144	146	36	104	105	15	75	62	0	0.900	1.024	1.000	1.056	3.068	0.818	0.298	80	442	76	85	-0.152	36	40	43	42	0
5	7	6	"PFE0534"	"E390_1"	2250	29720	130	131	136	34	71	73	16	95	82	0	238	234	41	104	105	16	100	99	0	0.448	0.500	0.458	0.451	2.018	0.451	0.525	120	504	194	195	-1.159	60	134	65	130	0
5	8	6	"PFE0539"	"E4159_1"	2430	29720	130	206	211	47	74	75	15	100	100	0	286	297	56	108	110	16	100	100	0	0.742	0.725	0.713	0.713	1.549	0.703	0.729	120	469	310	326	-0.431	132	178	137	189	0
5	9	6	"PFE0542"	"E4247_1"	2620	29720	140	1232	1194	301	78	79	16	100	100	0	1725	1648	439	114	116	23	100	100	0	0.716	0.728	0.711	0.742	1.490	0.712	0.934	156	504	2765	2650	-0.481	1154	1611	1116	1534	0
5	10	6	"PFE0547"	"E4295_1"	2810	29720	140	245	246	51	82	85	21	100	98	0	295	293	61	114	116	25	99	98	0	0.901	0.916	0.927	0.915	1.559	0.868	0.737	156	499	344	343	-0.151	163	181	164	179	0
5	11	6	"PFF0499"	"F2457_1"	3010	29720	150	92	98	28	82	85	21	34	17	0	122	127	28	114	116	18	35	16	0	1.250	1.231	0.969	1.090	3.759	1.057	0.065	156	487	18	29	0.322	10	8	16	13	-50
5	12	6	"PFF0505"	"F24631_2"	3190	29720	140	806	765	219	81	84	20	99	98	0	753	734	188	115	118	20	100	99	0	1.136	1.105	1.151	1.074	1.737	1.119	0.898	156	508	1363	1303	0.184	725	638	684	619	0
5	13	6	"PFF0507"	"F246_1"	3390	29730	90	128	135	36	86	91	23	69	44	0	158	160	30	118	122	26	67	40	0	1.050	1.167	1.375	1.097	2.756	0.758	0.201	52	335	82	91	0.070	42	40	49	42	0
5	14	6	"PFF0509"	"F24843_2"	3560	29720	130	724	729	138	80	83	20	100	100	0	563	548	111	113	117	21	100	100	0	1.431	1.492	1.515	1.535	1.385	1.484	0.885	120	518	1094	1084	0.517	644	450	649	435	0
5	15	6	"PFF0513"	"F25069_1"	3770	29720	150	90	101	36	75	77	17	47	28	0	118	125	29	111	112	16	36	20	0	2.143	1.857	1.339	1.392	3.581	1.667	0.147	156	537	22	40	1.100	15	7	26	14	-50
5	16	6	"PFF0515"	"F25114_1"	3960	29720	130	547	553	102	76	78	16	100	100	0	640	645	118	110	111	16	100	100	0	0.889	0.892	0.875	0.894	1.297	0.865	0.865	120	476	1001	1012	-0.170	471	530	477	535	0
5	17	6	"PFF0554"	"F26408_1"	4140	29720	130	2212	2172	470	76	77	15	100	100	0	1858	1812	401	111	112	16	100	100	0	1.223	1.232	1.222	1.239	1.177	1.207	0.952	120	481	3883	3797	0.290	2136	1747	2096	1701	0
5	18	6	"PFF0556"	"F26422_2"	4330	29720	130	1164	1134	194	75	77	15	100	100	0	715	715	133	110	111	16	100	100	0	1.800	1.750	1.756	1.775	1.244	1.720	0.922	120	486	1694	1664	0.848	1089	605	1059	605	0
5	19	6	"PFF0558"	"F26666_3"	4530	29720	130	1616	1580	358	75	77	15	100	100	0	2142	2121	469	107	108	15	100	100	0	0.757	0.747	0.745	0.750	1.233	0.728	0.940	120	484	3576	3519	-0.401	1541	2035	1505	2014	0
5	20	6	"PFF0560"	"F26774_1"	4720	29720	130	826	828	200	75	76	14	100	100	0	605	614	134	107	110	15	100	100	0	1.508	1.485	1.481	1.492	1.265	1.487	0.900	120	450	1249	1260	0.593	751	498	753	507	0
5	21	6	"PFF0563"	"F27064_1"	4910	29720	130	640	631	131	74	75	14	100	100	0	554	556	98	107	109	14	100	100	0	1.266	1.241	1.232	1.237	1.242	1.271	0.894	120	458	1013	1006	0.341	566	447	557	449	0
5	22	6	"PFF0568"	"F27351_1"	5100	29730	130	205	209	66	71	72	13	100	100	0	370	385	120	106	108	13	100	100	0	0.508	0.495	0.505	0.486	1.415	0.482	0.840	120	622	398	417	-0.978	134	264	138	279	0
5	1	7	"PFF0597"	"F28584_1"	1100	29890	130	115	118	29	68	70	14	93	79	0	157	158	26	110	112	22	83	51	0	1.000	1.042	1.009	1.107	2.248	0.814	0.330	120	554	94	98	0.000	47	47	50	48	0
5	2	7	"PFF0599"	"F28782_1"	1290	29900	130	688	730	218	67	68	13	100	100	0	569	582	120	104	106	14	100	100	0	1.335	1.387	1.322	1.384	1.312	1.438	0.805	120	510	1086	1141	0.417	621	465	663	478	0
5	3	7	"PFF0601"	"F28897_1"	1480	29900	130	1286	1253	197	68	69	13	100	100	0	723	736	136	102	103	14	100	100	0	1.961	1.869	1.861	1.892	1.260	1.846	0.927	120	543	1839	1819	0.972	1218	621	1185	634	0
5	4	7	"PFF0611"	"F29309_1"	1680	29900	130	253	261	50	69	70	15	100	100	0	234	241	51	105	106	14	100	98	0	1.426	1.412	1.448	1.471	1.536	1.325	0.731	120	532	313	328	0.512	184	129	192	136	0
5	5	7	"PFF0617"	"F29473_1"	1870	29900	90	129	130	27	70	73	16	96	88	0	154	152	25	106	108	16	86	69	0	1.229	1.304	1.386	1.354	2.197	1.211	0.263	52	342	107	106	0.298	59	48	60	46	0
5	6	7	"PFF0622"	"F29632_5"	2060	29900	130	618	621	114	70	72	19	100	100	0	597	587	115	102	104	24	100	100	0	1.107	1.136	1.117	1.148	1.263	1.122	0.898	120	571	1043	1036	0.147	548	495	551	485	0
5	7	7	"PFF0646"	"F30537_4"	2250	29900	130	729	722	123	72	74	20	100	100	0	728	719	128	105	108	26	100	100	0	1.055	1.059	1.065	1.067	1.181	1.051	0.933	120	505	1280	1264	0.077	657	623	650	614	0
5	8	7	"PFF0652"	"F30663_2"	2430	29900	130	1384	1409	297	75	76	15	100	100	0	744	737	145	115	117	19	100	100	0	2.081	2.145	2.117	2.164	1.258	2.121	0.925	120	488	1938	1956	1.057	1309	629	1334	622	0
5	9	7	"PFF0656"	"F30728_1"	2620	29910	130	272	279	56	77	79	16	100	100	0	336	344	72	119	120	18	100	100	0	0.899	0.898	0.897	0.906	1.438	0.851	0.784	120	500	412	427	-0.154	195	217	202	225	0
5	10	7	"PFF0659"	"F30796_1"	2810	29910	130	530	539	92	78	80	17	100	100	0	442	443	75	116	117	23	100	100	0	1.387	1.410	1.456	1.418	1.324	1.395	0.834	120	483	778	788	0.471	452	326	461	327	0
5	11	7	"PFF0661"	"F3084_1"	3000	29910	140	1268	1194	318	79	81	19	100	100	0	1261	1203	294	114	115	16	100	100	0	1.037	1.024	1.037	1.016	1.384	1.029	0.938	156	481	2336	2204	0.052	1189	1147	1115	1089	0
5	12	7	"PFF0665"	"F31008_1"	3190	29910	130	2626	2553	469	80	81	18	100	100	0	2154	2103	412	114	115	16	100	100	0	1.248	1.243	1.245	1.253	1.229	1.216	0.933	120	475	4586	4462	0.320	2546	2040	2473	1989	0
5	13	7	"PFF1271"	"F51945_3"	3370	29910	130	2117	2038	345	81	85	19	100	100	0	2627	2497	480	115	117	19	100	100	0	0.811	0.822	0.807	0.832	1.238	0.801	0.942	120	530	4548	4339	-0.303	2036	2512	1957	2382	0
5	14	7	"PFF1274"	"F5206_2"	3570	29910	140	776	722	224	80	81	19	100	98	0	533	508	139	112	114	19	97	96	0	1.653	1.621	1.679	1.638	1.759	1.659	0.895	156	548	1117	1038	0.725	696	421	642	396	0
5	15	7	"PFF1276"	"F5206_7"	3760	29910	120	364	364	70	74	76	16	100	100	0	270	269	40	109	111	15	100	100	0	1.801	1.813	1.783	1.814	1.415	1.929	0.807	120	464	451	450	0.849	290	161	290	160	0
5	16	7	"PFF1278"	"F52084_1"	3950	29910	130	419	425	85	75	77	15	100	100	0	365	355	66	110	112	16	100	100	0	1.349	1.429	1.429	1.445	1.451	1.423	0.830	120	518	599	595	0.432	344	255	350	245	0
5	17	7	"PFF1290"	"F52397_2"	4140	29910	140	14887	13014	4421	76	79	28	100	100	0	15013	13145	4524	112	115	26	99	99	0	0.994	0.993	1.013	1.041	1.961	0.991	0.949	156	572	29712	25971	-0.009	14811	14901	12938	13033	0
5	18	7	"PFF1292"	"F52444_1"	4340	29910	130	352	350	74	76	78	28	100	100	0	409	410	70	110	113	26	100	100	0	0.923	0.913	0.935	0.899	1.416	0.911	0.806	120	528	575	574	-0.115	276	299	274	300	0
5	19	7	"PFF1323"	"F53383_7"	4520	29910	130	1127	1141	159	76	78	15	100	100	0	1458	1434	224	108	110	15	100	100	0	0.779	0.803	0.798	0.808	1.231	0.786	0.925	120	542	2401	2391	-0.361	1051	1350	1065	1326	0
5	20	7	"PFF1327"	"F53446_1"	4720	29910	130	354	348	59	78	79	15	100	100	0	372	369	57	110	112	16	100	100	0	1.053	1.042	1.042	1.043	1.307	1.046	0.868	120	528	538	529	0.075	276	262	270	259	0
5	21	7	"PFF1329"	"F53449_1"	4900	29910	130	284	285	51	78	78	15	100	100	0	488	487	62	111	112	15	100	100	0	0.546	0.551	0.539	0.540	1.347	0.548	0.851	120	510	583	583	-0.872	206	377	207	376	0
5	22	7	"PFF1335"	"F53749_1"	5090	29910	130	440	432	76	72	74	15	100	100	0	410	409	71	108	109	14	100	100	0	1.219	1.196	1.216	1.209	1.303	1.166	0.874	120	603	670	661	0.285	368	302	360	301	0
5	1	8	"PFF1338"	"F53871_1"	1100	30090	130	265	271	64	69	70	15	100	100	0	335	353	83	111	114	22	100	100	0	0.875	0.835	0.844	0.843	1.374	0.813	0.830	120	575	420	444	-0.193	196	224	202	242	0
5	2	8	"PFF1343"	"F53897_2"	1290	30090	140	2694	2531	778	67	69	15	100	100	0	2234	2086	689	108	109	15	98	98	0	1.236	1.246	1.249	1.293	1.617	1.236	0.947	156	570	4753	4442	0.305	2627	2126	2464	1978	0
5	3	8	"PFF1370"	"F54899_1"	1480	30090	130	204	204	36	68	70	14	100	100	0	352	349	55	108	109	15	100	100	0	0.557	0.564	0.582	0.555	1.444	0.524	0.775	120	504	380	377	-0.843	136	244	136	241	0
5	4	8	"PFF1379"	"F55001_1"	1670	30090	140	1718	1611	489	68	69	13	100	100	0	1060	999	295	108	109	14	99	98	0	1.733	1.732	1.761	1.775	1.583	1.746	0.939	156	567	2602	2434	0.793	1650	952	1543	891	0
5	5	8	"PFF1381"	"F55001_6"	1860	30090	130	503	499	77	69	71	13	100	100	0	398	397	70	107	109	15	100	100	0	1.491	1.483	1.474	1.515	1.333	1.461	0.888	120	565	725	720	0.577	434	291	430	290	0
5	6	8	"PFF1388"	"F5510_1"	2050	30090	130	129	130	27	70	72	14	95	88	0	166	168	27	105	106	14	98	93	0	0.967	0.952	1.039	0.940	2.106	0.901	0.479	120	560	120	123	-0.048	59	61	60	63	0
5	7	8	"PFF1391"	"F55150_2"	2260	30100	150	102	108	30	72	76	23	60	28	0	147	150	32	109	114	37	50	14	0	0.789	0.878	0.778	0.831	2.994	0.550	0.334	156	546	68	77	-0.341	30	38	36	41	-50
5	8	8	"PFF1406"	"F55492_1"	2440	30090	130	2656	2652	675	73	76	20	100	100	0	16127	16158	4164	114	119	35	100	100	0	0.161	0.161	0.163	0.161	1.160	0.157	0.948	120	463	18596	18623	-2.632	2583	16013	2579	16044	0
5	9	8	"PFF1434"	"F57034_1"	2620	30090	130	126	132	32	74	76	16	95	78	0	300	297	44	113	115	18	100	100	0	0.278	0.315	0.296	0.285	1.773	0.293	0.529	120	525	239	242	-1.846	52	187	58	184	0
5	10	8	"PFF1437"	"F57064_2"	2820	30090	130	462	464	87	74	76	18	100	100	0	583	575	99	112	113	16	100	100	0	0.824	0.842	0.830	0.843	1.270	0.842	0.913	120	536	859	853	-0.280	388	471	390	463	0
5	11	8	"PFF1447"	"F57388_2"	3000	30090	130	1030	1008	181	76	78	18	100	100	0	601	588	107	112	112	15	100	99	0	1.951	1.958	1.966	1.996	1.284	1.969	0.934	120	485	1443	1408	0.964	954	489	932	476	0
5	12	8	"PFF1456"	"F5774_1"	3190	30100	130	268	268	49	78	80	18	100	99	0	421	419	64	111	112	16	100	100	0	0.613	0.617	0.605	0.605	1.371	0.600	0.835	120	499	500	498	-0.706	190	310	190	308	0
5	13	8	"PFF1458"	"F57777_2"	3380	30090	130	642	629	118	79	80	17	100	100	0	349	348	71	111	112	17	100	100	0	2.366	2.321	2.375	2.386	1.322	2.301	0.839	120	533	801	787	1.242	563	238	550	237	0
5	14	8	"PFF1464"	"F57982_1"	3570	30090	130	614	608	104	74	76	16	100	100	0	338	335	59	108	109	16	100	99	0	2.348	2.352	2.380	2.414	1.378	2.338	0.873	120	493	770	761	1.231	540	230	534	227	0
5	15	8	"PFI0170"	"I15363_1"	3750	30100	130	850	829	166	72	74	15	100	100	0	595	597	99	108	108	15	100	100	0	1.598	1.548	1.553	1.538	1.263	1.579	0.911	120	524	1265	1246	0.676	778	487	757	489	0
5	16	8	"PFI0172"	"I15423_1"	3950	30100	130	581	567	125	73	75	15	100	100	0	413	410	78	109	111	15	100	100	0	1.671	1.641	1.671	1.640	1.303	1.684	0.892	120	558	812	795	0.741	508	304	494	301	0
5	17	8	"PFI0174"	"I15461_2"	4140	30100	130	563	563	138	74	77	28	100	100	0	362	363	77	109	112	29	100	99	0	1.933	1.925	1.922	1.947	1.396	1.975	0.852	120	525	742	743	0.951	489	253	489	254	0
5	18	8	"PFI0180"	"I15544_1"	4340	30100	130	1264	1237	322	74	76	20	100	100	0	690	705	128	107	111	29	100	100	0	2.041	1.945	1.946	1.898	1.330	2.079	0.901	120	530	1773	1761	1.029	1190	583	1163	598	0
5	19	8	"PFI0185"	"I1568_2"	4520	30100	130	177	177	36	75	78	16	100	98	0	249	242	40	110	111	15	100	100	0	0.734	0.773	0.789	0.760	1.656	0.750	0.671	120	507	241	234	-0.447	102	139	102	132	0
5	20	8	"PFI0189"	"I15719_2"	4710	30100	140	442	436	122	81	83	19	100	99	0	386	390	88	113	115	18	98	98	0	1.322	1.282	1.293	1.288	1.762	1.329	0.824	156	551	634	632	0.403	361	273	355	277	0
5	21	8	"PFI0204"	"I16009_1"	4930	30100	150	96	99	31	80	82	17	45	26	0	121	124	24	112	114	17	34	17	0	1.778	1.583	1.343	1.158	3.596	2.022	0.085	156	520	25	31	0.830	16	9	19	12	-50
5	22	8	"PFI0212"	"I16172_1"	5100	30100	130	109	111	27	73	75	15	80	57	0	155	157	31	111	112	15	85	66	0	0.818	0.826	0.885	0.819	3.195	0.684	0.174	120	576	80	84	-0.290	36	44	38	46	0
5	1	9	"PFI0215"	"I16356_1"	1090	30280	130	243	245	47	67	70	14	100	100	0	337	345	61	112	114	15	100	100	0	0.782	0.764	0.763	0.766	1.350	0.729	0.846	120	552	401	411	-0.354	176	225	178	233	0
5	2	9	"PFI0220"	"I16487_2"	1290	30280	130	461	456	85	69	71	16	100	100	0	626	617	88	111	112	16	100	100	0	0.761	0.765	0.748	0.757	1.271	0.768	0.896	120	508	907	893	-0.394	392	515	387	506	0
5	3	9	"PFI0224"	"I16629_1"	1480	30280	130	280	280	52	68	70	14	100	100	0	809	804	145	112	112	15	100	100	0	0.304	0.306	0.305	0.304	1.368	0.289	0.838	120	465	909	904	-1.717	212	697	212	692	0
5	4	9	"PFI0228"	"I16684_1"	1660	30290	150	91	96	27	69	71	14	62	43	0	126	133	32	110	111	14	50	37	0	1.375	1.174	1.000	1.006	3.024	0.845	0.183	156	544	38	50	0.459	22	16	27	23	-50
5	5	9	"PFI0262"	"I17505_1"	1860	30280	130	189	191	36	71	72	13	100	100	0	188	186	31	108	110	15	98	91	0	1.475	1.538	1.540	1.625	1.709	1.565	0.606	120	539	198	198	0.561	118	80	120	78	0
5	6	9	"PFI0266"	"I17587_1"	2050	30280	120	265	268	50	71	73	14	100	100	0	199	202	38	109	110	15	98	97	0	2.156	2.118	2.189	2.195	1.629	2.176	0.642	120	482	284	290	1.108	194	90	197	93	0
5	7	9	"PFI0268"	"I1781_2"	2240	30280	140	925	865	280	74	76	20	98	98	0	498	478	131	110	113	33	97	95	0	2.193	2.149	2.219	2.180	1.686	2.229	0.890	156	499	1239	1159	1.133	851	388	791	368	0
5	8	9	"PFI0273"	"I1897_2"	2430	30280	140	716	705	252	75	76	20	98	97	0	685	666	221	109	113	33	96	96	0	1.113	1.131	1.142	1.148	2.014	1.142	0.871	156	506	1217	1187	0.154	641	576	630	557	0
5	9	9	"PFI0275"	"I1904_2"	2620	30280	130	1429	1392	270	72	74	15	100	100	0	643	640	133	108	109	15	100	100	0	2.536	2.481	2.542	2.512	1.311	2.520	0.884	120	519	1892	1852	1.343	1357	535	1320	532	0
5	10	9	"PFI0286"	"I2458_1"	2800	30280	100	138	142	32	74	76	15	95	88	0	140	143	28	109	111	15	70	51	0	2.065	2.000	1.927	2.112	2.655	2.166	0.240	80	415	95	102	1.046	64	31	68	34	0
5	11	9	"PFI0317"	"I3248_1"	3000	30280	130	469	474	89	76	78	17	100	100	0	688	706	138	111	112	14	100	100	0	0.681	0.669	0.685	0.676	1.324	0.644	0.870	120	560	970	993	-0.554	393	577	398	595	0
5	12	9	"PFI0323"	"I3340_2"	3190	30280	140	240	239	56	77	79	16	98	96	0	303	301	61	110	111	14	100	99	0	0.845	0.848	0.843	0.821	1.661	0.850	0.774	156	525	356	353	-0.244	163	193	162	191	0
5	13	9	"PFI0325"	"I3340_6"	3370	30290	130	198	195	44	76	77	15	100	97	0	289	288	49	111	111	15	100	100	0	0.685	0.672	0.655	0.652	1.530	0.673	0.710	120	532	300	296	-0.545	122	178	119	177	0
5	14	9	"PFI0329"	"I3489_1"	3580	30280	130	512	516	123	72	74	16	100	100	0	361	357	61	110	110	15	100	100	0	1.753	1.798	1.779	1.800	1.337	1.873	0.860	120	541	691	691	0.810	440	251	444	247	0
5	15	9	"PFI0332"	"I3519_2"	3760	30290	120	124	127	30	72	74	16	91	79	0	149	155	43	107	108	16	85	60	0	1.238	1.146	1.264	1.268	2.703	0.925	0.304	120	449	94	103	0.308	52	42	55	48	0
5	16	9	"PFI0334"	"I3555_1"	3940	30290	130	641	625	123	73	76	17	100	100	0	851	843	146	106	109	20	100	100	0	0.762	0.749	0.748	0.743	1.240	0.749	0.928	120	532	1313	1289	-0.391	568	745	552	737	0
5	17	9	"PFJ0294"	"J26_9"	4140	30280	120	133	226	408	75	78	22	89	70	0	162	371	1045	108	111	27	86	49	0	1.074	0.574	1.053	1.023	2.413	0.381	0.863	120	514	112	414	0.103	58	54	151	263	-100
5	18	9	"PFJ0296"	"J2708_2"	4330	30280	130	397	407	117	77	78	20	100	100	0	422	417	79	109	111	23	100	99	0	1.022	1.071	1.056	1.066	1.406	1.097	0.840	120	561	633	638	0.032	320	313	330	308	0
5	19	9	"PFJ0298"	"J276_1"	4530	30290	130	158	159	39	79	82	20	95	85	0	214	218	45	114	116	18	100	97	0	0.790	0.769	0.734	0.742	1.832	0.751	0.557	120	549	179	184	-0.340	79	100	80	104	0
5	20	9	"PFJ0300"	"J276_4"	4730	30290	150	99	102	29	85	90	29	26	6	0	138	138	25	118	121	23	42	13	0	0.700	0.850	0.881	0.844	3.051	1.370	0.132	156	572	34	37	-0.515	14	20	17	20	-50
5	21	9	"PFJ0307"	"J2870_1"	4900	30280	120	142	151	45	82	85	19	92	76	0	193	196	40	117	118	18	95	89	0	0.789	0.873	0.803	0.846	2.298	0.916	0.339	120	425	136	148	-0.341	60	76	69	79	0
[truncated: 1,050,893 more chars]
