# Supplementary material for: The Transcriptome of the Intraerythrocytic Developmental Cycle of Plasmodium falciparum
Source: PLoS Biol. 2003 Aug 18;1(1):e5. doi: 10.1371/journal.pbio.0000005 (PMC176545; doi:10.1371/journal.pbio.0000005)
Supplement: Dataset S1 — (29.5 MB ZIP). [file pbio.0000005.sd001.zip › TP_32.gpr]

ATF	1.0
27	43    
"Type=GenePix Results 1.4"
"DateTime=2002/08/30 16:06:12"
"Settings=C:\Documents and Settings\Manuel\My Documents\Malaria Hybes\HB3 Timecourse\MOS12_097.gps"
"GalFile=C:\Documents and Settings\Manuel\My Documents\Malaria Hybes\mos11galv2"
"Scanner=GenePix 4000B [88593]"
"Comment="
"PixelSize=10"
"ImageName=635	532"
"FileName=C:\Documents and Settings\Manuel\My Documents\Malaria Hybes\HB3 Timecourse\MOS12_097_635.tif	C:\Documents and Settings\Manuel\My Documents\Malaria Hybes\HB3 Timecourse\MOS12_097_532.tif"
"PMTVolts=700	570"
"ScanPower=100	100"
"FocusPosition=0"
"NormalizationFactor:RatioOfMedians=0.815128"
"NormalizationFactor:RatioOfMeans=0.802337"
"NormalizationFactor:MedianOfRatios=0.805041"
"NormalizationFactor:MeanOfRatios=0.821007"
"NormalizationFactor:RegressionRatio=0.69812"
"JpegImage=C:\Documents and Settings\Manuel\My Documents\Malaria Hybes\HB3 Timecourse\MOS12_097.jpg"
"RatioFormulation=W1/W2 (635/532)"
"Barcode="
"ImageOrigin=880, 21290"
"JpegOrigin=880, 21290"
"Creator=GenePix Pro 3.0.6.73"
"Temperature=27.18"
"LaserPower=3.5	3.46"
"LaserOnTime=7904	7904"
"Supplier="
"Block"	"Column"	"Row"	"Name"	"ID"	"X"	"Y"	"Dia."	"F635 Median"	"F635 Mean"	"F635 SD"	"B635 Median"	"B635 Mean"	"B635 SD"	"% > B635+1SD"	"% > B635+2SD"	"F635 % Sat."	"F532 Median"	"F532 Mean"	"F532 SD"	"B532 Median"	"B532 Mean"	"B532 SD"	"% > B532+1SD"	"% > B532+2SD"	"F532 % Sat."	"Ratio of Medians"	"Ratio of Means"	"Median of Ratios"	"Mean of Ratios"	"Ratios SD"	"Rgn Ratio"	"Rgn R�"	"F Pixels"	"B Pixels"	"Sum of Medians"	"Sum of Means"	"Log Ratio"	"F635 Median - B635"	"F532 Median - B532"	"F635 Mean - B635"	"F532 Mean - B532"	"Flags"
1	1	1	"PFE0192"	"E18031_6"	1260	21680	160	6062	5235	3072	110	115	40	100	100	0	3199	2525	1420	118	123	28	100	100	0	1.932	2.129	2.137	2.136	1.405	2.177	0.958	208	1043	9033	7532	0.950	5952	3081	5125	2407	0
1	2	1	"PFE0272"	"E20827_3"	1450	21680	130	1166	1175	319	121	130	44	100	100	0	562	563	112	132	136	30	100	100	0	2.430	2.445	2.402	2.419	1.310	2.570	0.888	120	548	1475	1485	1.281	1045	430	1054	431	0
1	3	1	"PFE0225"	"E18877_1"	1630	21680	130	1104	1085	213	121	131	43	100	100	0	588	579	99	132	135	25	100	100	0	2.156	2.157	2.104	2.163	1.305	2.233	0.899	120	595	1439	1411	1.108	983	456	964	447	0
1	4	1	"PFE0214"	"E18651_4"	1820	21690	130	1837	1797	364	117	123	39	100	100	0	1001	971	160	132	136	27	100	100	0	1.979	2.002	2.002	1.992	1.230	2.065	0.938	120	602	2589	2519	0.985	1720	869	1680	839	0
1	5	1	"PFE0258"	"E20360_1"	2010	21690	130	4805	4745	1081	113	121	47	100	100	0	4688	4481	1115	134	152	89	100	100	0	1.030	1.066	1.067	1.085	1.277	1.048	0.948	120	614	9246	8979	0.043	4692	4554	4632	4347	0
1	6	1	"PFE0606"	"E714_15"	2200	21690	130	489	576	312	105	113	46	100	99	0	492	532	186	122	137	88	100	98	0	1.038	1.149	1.040	1.067	1.446	1.272	0.738	120	616	754	881	0.054	384	370	471	410	0
1	7	1	"PFF1886"	"F7915_1"	2390	21690	130	913	929	250	105	118	85	100	100	0	704	685	136	115	120	39	100	100	0	1.372	1.446	1.435	1.420	1.276	1.511	0.907	120	634	1397	1394	0.456	808	589	824	570	0
1	8	1	"PFF0067"	"F11738_1"	2590	21700	120	1218	1193	275	113	129	91	100	100	0	825	808	155	122	127	40	100	98	0	1.572	1.574	1.552	1.578	1.293	1.638	0.919	120	551	1808	1766	0.652	1105	703	1080	686	0
1	9	1	"PFF0367"	"F20673_1"	2770	21700	120	1700	1671	383	110	120	53	100	100	0	1497	1480	241	122	130	48	100	100	0	1.156	1.149	1.164	1.131	1.233	1.194	0.933	120	551	2965	2919	0.210	1590	1375	1561	1358	0
1	10	1	"PFF1686"	"F66030_3"	2980	21680	150	1074	1030	330	126	254	297	92	84	0	1382	1292	428	125	268	315	92	87	0	0.754	0.775	0.787	0.785	1.373	0.799	0.878	156	766	2205	2071	-0.407	948	1257	904	1167	-50
1	11	1	"PFF1346"	"F54003_1"	3140	21700	150	606	594	127	145	276	298	89	8	0	690	668	140	135	279	318	93	23	0	0.831	0.842	0.853	0.838	1.414	0.909	0.848	156	730	1016	982	-0.268	461	555	449	533	-50
1	12	1	"PFF0819"	"F36648_2"	3340	21700	130	1082	1057	229	146	158	67	100	100	0	701	696	153	138	152	59	100	100	0	1.663	1.633	1.634	1.642	1.310	1.664	0.877	120	594	1499	1469	0.733	936	563	911	558	0
1	13	1	"PFF0467"	"F23644_4"	3530	21700	140	44795	41282	17400	158	181	134	100	100	0	24522	21011	9188	152	181	114	100	100	0	1.832	1.972	2.000	2.085	1.418	1.979	0.968	156	678	69007	61983	0.873	44637	24370	41124	20859	0
1	14	1	"PFF1450"	"F57655_2"	3720	21700	120	431	426	94	139	168	149	96	47	0	392	399	73	139	166	122	96	55	0	1.154	1.104	1.087	1.077	1.494	0.984	0.710	120	514	545	547	0.207	292	253	287	260	0
1	15	1	"PFF0809"	"F36380_1"	3920	21730	150	186	200	81	129	134	45	55	26	0	187	201	61	134	138	30	76	44	0	1.075	1.060	1.063	1.025	2.759	1.645	0.342	156	735	110	138	0.105	57	53	71	67	-50
1	16	1	"PFF0511"	"F25016_1"	4100	21700	130	389	398	91	110	118	41	100	99	0	453	458	73	123	127	27	100	100	0	0.845	0.860	0.835	0.836	1.427	0.899	0.779	120	599	609	623	-0.242	279	330	288	335	0
1	17	1	"PFF1712"	"F67192_1"	4290	21700	130	750	743	160	108	115	37	100	100	0	576	579	88	118	122	24	100	100	0	1.402	1.377	1.399	1.356	1.305	1.436	0.885	120	617	1100	1096	0.487	642	458	635	461	0
1	18	1	"PFF0870"	"F39343_3"	4480	21710	120	671	677	159	113	120	42	100	100	0	530	537	86	122	130	39	100	100	0	1.368	1.359	1.367	1.327	1.373	1.448	0.842	120	536	966	979	0.452	558	408	564	415	0
1	19	1	"PFF1637"	"F64125_2"	4670	21710	130	822	837	173	106	112	37	100	100	0	597	602	91	116	120	29	100	100	0	1.489	1.504	1.439	1.490	1.306	1.553	0.888	120	652	1197	1217	0.574	716	481	731	486	0
1	20	1	"PFF0483"	"F23940_2"	4870	21710	130	562	574	147	103	108	30	100	100	0	611	605	128	116	118	20	100	100	0	0.927	0.963	0.946	0.949	1.305	0.988	0.883	120	653	954	960	-0.109	459	495	471	489	0
1	21	1	"PFF0101"	"F13309_2"	5060	21710	130	325	331	98	99	107	72	95	81	0	489	482	118	109	112	19	100	100	0	0.595	0.622	0.653	0.592	1.447	0.635	0.800	120	621	606	605	-0.750	226	380	232	373	0
1	22	1	"PFF1826"	"F71130_4"	5240	21710	130	1738	1696	459	98	104	47	100	100	0	673	656	157	108	109	16	100	100	0	2.903	2.916	2.817	2.927	1.344	2.946	0.917	120	708	2205	2146	1.537	1640	565	1598	548	0
1	1	2	"PFF0961"	"F42117_4"	1250	21890	120	209	216	54	113	116	39	92	65	0	215	221	39	127	135	36	95	70	0	1.091	1.096	1.082	1.064	1.947	1.396	0.332	120	574	184	197	0.126	96	88	103	94	0
1	2	2	"PFF1620"	"F63632_3"	1440	21890	130	1180	1176	312	122	128	41	100	100	0	653	652	149	134	140	32	100	100	0	2.039	2.035	2.004	2.014	1.295	2.068	0.926	120	589	1577	1572	1.028	1058	519	1054	518	0
1	3	2	"PFM0802"	"M5804_3"	1630	21890	130	1643	1628	349	125	132	41	100	100	0	638	642	102	136	139	23	100	100	0	3.024	2.970	2.981	2.952	1.272	3.074	0.906	120	613	2020	2009	1.596	1518	502	1503	506	0
1	4	2	"PFM0091"	"M1661_1"	1830	21880	130	987	984	206	120	124	37	100	100	0	946	929	141	142	149	37	100	100	0	1.078	1.098	1.092	1.086	1.262	1.125	0.915	120	596	1671	1651	0.109	867	804	864	787	0
1	5	2	"PFM0462"	"M3816_2"	2020	21890	130	4558	4374	947	117	125	46	100	100	0	6292	6274	1081	145	166	94	100	100	0	0.722	0.695	0.708	0.688	1.198	0.697	0.937	120	551	10588	10386	-0.469	4441	6147	4257	6129	0
1	6	2	"PFM0294"	"M29681_1"	2200	21890	120	1445	1440	308	117	123	39	100	100	0	941	920	144	131	142	41	100	100	0	1.640	1.677	1.678	1.658	1.249	1.760	0.916	120	527	2138	2112	0.713	1328	810	1323	789	0
1	7	2	"PFM0525"	"M42687_2"	2400	21890	120	1816	1733	398	114	118	37	100	100	0	1027	995	167	125	127	24	100	100	0	1.887	1.861	1.865	1.839	1.243	1.928	0.928	120	527	2604	2489	0.916	1702	902	1619	870	0
1	8	2	"PFM0582"	"M45177_10"	2590	21900	120	482	495	154	112	120	56	100	99	0	890	868	145	125	129	29	100	100	0	0.484	0.515	0.485	0.489	1.434	0.528	0.769	120	498	1135	1126	-1.048	370	765	383	743	0
1	9	2	"PFM0415"	"M36754_19"	2770	21900	120	615	615	130	110	119	65	99	98	0	583	574	90	119	121	22	100	100	0	1.088	1.110	1.110	1.088	1.381	1.150	0.878	120	512	969	960	0.122	505	464	505	455	0
1	10	2	"PFM0252"	"M26245_1"	2970	21900	120	578	579	122	119	217	242	95	41	0	461	454	77	121	228	254	82	0	0	1.350	1.381	1.401	1.369	1.382	1.317	0.778	120	524	799	793	0.433	459	340	460	333	0
1	11	2	"PFM0169"	"M21665_1"	3150	21900	130	1465	1473	292	130	221	233	100	100	0	1038	1030	157	127	229	247	100	99	0	1.465	1.487	1.516	1.475	1.205	1.477	0.903	120	527	2246	2246	0.551	1335	911	1343	903	0
1	12	2	"PFM0497"	"M40872_1"	3340	21900	130	668	684	177	139	149	64	100	100	0	557	569	110	136	144	43	100	100	0	1.257	1.259	1.200	1.240	1.351	1.369	0.825	120	564	950	978	0.329	529	421	545	433	0
1	13	2	"PFM0499"	"M40872_5"	3530	21900	120	384	386	86	134	145	62	99	94	0	270	280	52	133	155	90	91	20	0	1.825	1.714	1.752	1.726	1.540	1.736	0.579	120	498	387	399	0.868	250	137	252	147	0
1	14	2	"PFM0670"	"M49091_1"	3720	21900	130	959	962	202	125	133	52	100	100	0	575	571	95	130	144	76	100	99	0	1.874	1.898	1.850	1.893	1.307	1.940	0.893	120	554	1279	1278	0.906	834	445	837	441	0
1	15	2	"PFM0324"	"M31208_9"	3910	21900	130	1279	1279	251	131	135	37	100	100	0	609	602	107	137	141	27	100	100	0	2.432	2.469	2.426	2.493	1.332	2.580	0.888	120	494	1620	1613	1.282	1148	472	1148	465	0
1	16	2	"PFM0024"	"M11377_3"	4100	21910	130	2307	2250	559	120	127	41	100	100	0	1594	1589	267	130	135	31	100	100	0	1.494	1.460	1.460	1.431	1.259	1.517	0.926	120	539	3651	3589	0.579	2187	1464	2130	1459	0
1	17	2	"PFM0019"	"M11356_1"	4290	21900	120	574	587	109	110	117	39	100	100	0	326	327	48	118	127	40	100	100	0	2.231	2.282	2.358	2.280	1.355	2.427	0.806	120	517	672	686	1.158	464	208	477	209	0
1	18	2	"PFM0187"	"M22455_1"	4480	21910	140	62610	53680	16530	112	122	44	100	100	41	41606	36616	14270	122	145	81	100	100	0	1.507	1.468	1.426	1.577	1.615	1.432	0.941	156	581	103982	90062	0.591	62498	41484	53568	36494	0
1	19	2	"PFM0042"	"M12812_3"	4670	21910	120	201	213	55	107	112	38	92	65	0	199	203	33	114	134	83	50	1	0	1.106	1.191	1.138	1.091	2.046	0.621	0.259	120	478	179	195	0.145	94	85	106	89	0
1	20	2	"PFM0044"	"M12812_6"	4860	21910	130	703	689	165	98	101	27	100	100	0	637	631	98	109	111	17	100	100	0	1.146	1.132	1.097	1.105	1.299	1.168	0.894	120	578	1133	1113	0.196	605	528	591	522	0
1	21	2	"PFN0072"	"N128_74"	5050	21910	130	585	582	137	101	105	39	100	100	0	336	332	47	109	111	17	100	100	0	2.132	2.157	2.165	2.105	1.444	2.398	0.786	120	579	711	704	1.092	484	227	481	223	0
1	22	2	"PFN0081"	"N128_88"	5240	21910	120	221	221	48	102	112	58	86	51	0	242	243	46	109	114	52	95	75	0	0.895	0.888	0.874	0.855	1.690	1.232	0.372	120	570	252	253	-0.160	119	133	119	134	0
1	1	3	"PFN0030"	"N128_103"	1250	22080	130	3059	2937	672	117	122	41	100	100	0	5686	5274	1372	138	157	64	100	100	0	0.530	0.549	0.555	0.569	1.339	0.532	0.951	120	647	8490	7956	-0.915	2942	5548	2820	5136	0
1	2	3	"PFN0126"	"N130_31"	1440	22090	130	488	493	114	122	127	39	100	100	0	313	325	95	138	154	61	99	89	0	2.091	1.984	2.013	2.049	1.522	2.057	0.522	120	542	541	558	1.064	366	175	371	187	0
1	3	3	"PFN0135"	"N130_44"	1630	22090	120	527	539	122	122	128	38	100	100	0	354	363	68	135	139	25	100	100	0	1.849	1.829	1.887	1.829	1.458	1.962	0.778	120	528	624	645	0.887	405	219	417	228	0
1	4	3	"PFN0150"	"N131_2"	1830	22090	120	795	775	185	112	116	34	100	100	0	572	564	98	130	132	22	100	100	0	1.545	1.528	1.552	1.490	1.337	1.592	0.881	120	526	1125	1097	0.628	683	442	663	434	0
1	5	3	"PFB0094"	"B325"	2010	22080	130	246	254	59	108	115	33	100	95	0	247	251	40	128	136	38	98	89	0	1.160	1.187	1.155	1.162	1.795	1.308	0.482	120	569	257	269	0.214	138	119	146	123	0
1	6	3	"PFB0096"	"B327"	2210	22090	120	772	768	164	112	117	33	100	100	0	1193	1195	211	125	127	21	100	100	0	0.618	0.613	0.607	0.604	1.255	0.613	0.911	120	494	1728	1726	-0.694	660	1068	656	1070	0
1	7	3	"PFB0098"	"B34"	2390	22090	150	158	161	44	121	128	41	43	14	0	170	168	27	132	137	29	60	21	0	0.974	1.111	1.065	1.233	3.295	9.751	0.033	156	685	75	76	-0.038	37	38	40	36	-50
1	8	3	"PFB0100"	"B343"	2580	22090	130	3369	3288	697	121	133	66	100	100	0	3578	3434	679	135	141	33	100	100	0	0.943	0.960	0.963	0.962	1.255	0.959	0.936	120	546	6691	6466	-0.084	3248	3443	3167	3299	0
1	9	3	"PFB0103"	"B347"	2770	22090	120	442	441	93	117	130	75	100	97	0	309	310	55	126	130	30	99	99	0	1.776	1.761	1.742	1.762	1.496	2.056	0.658	120	528	508	508	0.829	325	183	324	184	0
1	10	3	"PFB0106"	"B362"	2970	22090	130	261	269	70	108	113	52	95	76	0	210	216	33	119	121	22	100	95	0	1.681	1.660	1.671	1.569	1.814	2.528	0.441	120	558	244	258	0.750	153	91	161	97	0
1	11	3	"PFB0128"	"B405"	3150	22090	130	322	342	110	111	120	51	98	95	0	284	298	79	120	124	24	99	98	0	1.287	1.298	1.323	1.279	1.737	1.499	0.628	120	546	375	409	0.364	211	164	231	178	0
1	12	3	"PFB0131"	"B415"	3340	22090	130	856	874	207	120	131	60	100	100	0	680	707	144	126	131	29	100	100	0	1.329	1.298	1.255	1.298	1.340	1.312	0.893	120	546	1290	1335	0.410	736	554	754	581	0
1	13	3	"PFB0133"	"B418"	3530	22090	130	245	243	59	111	120	43	95	75	0	268	271	53	122	127	30	100	99	0	0.918	0.886	0.859	0.835	1.815	0.983	0.553	120	564	280	281	-0.124	134	146	132	149	0
1	14	3	"PFB0135"	"B424"	3720	22090	120	557	566	125	104	108	30	100	100	0	827	809	152	118	119	21	100	100	0	0.639	0.669	0.664	0.665	1.387	0.655	0.859	120	529	1162	1153	-0.646	453	709	462	691	0
1	15	3	"PFB0137"	"B427"	3940	22100	150	153	155	41	112	117	37	52	19	0	167	174	43	123	128	29	68	35	0	0.932	0.843	0.950	0.931	3.208	1.138	0.223	156	604	85	94	-0.102	41	44	43	51	-50
1	16	3	"PFB0139"	"B431"	4100	22100	130	1654	1671	379	110	115	37	100	100	0	1462	1460	203	120	125	30	100	100	0	1.151	1.165	1.161	1.144	1.256	1.217	0.918	120	518	2886	2901	0.202	1544	1342	1561	1340	0
1	17	3	"PFB0155"	"B464"	4300	22090	100	150	155	39	105	107	32	67	30	0	173	174	28	111	112	20	95	80	0	0.726	0.794	0.811	0.788	2.786	1.507	0.215	80	427	107	113	-0.462	45	62	50	63	0
1	18	3	"PFB0158"	"B467"	4480	22100	120	269	276	80	101	103	29	100	94	0	353	355	62	109	122	64	100	98	0	0.689	0.711	0.678	0.657	1.595	0.757	0.692	120	471	412	421	-0.538	168	244	175	246	0
1	19	3	"PFB0160"	"B47"	4670	22100	150	133	138	35	102	108	32	48	19	0	147	149	27	115	128	70	9	0	0	0.969	1.059	1.074	0.964	3.326	2.003	0.114	156	565	63	70	-0.046	31	32	36	34	-50
1	20	3	"PFB0163"	"B476"	4850	22110	120	194	198	51	102	107	30	93	75	0	175	178	27	116	117	19	98	82	0	1.559	1.548	1.448	1.497	2.001	1.999	0.368	120	504	151	158	0.641	92	59	96	62	0
1	21	3	"PFB0166"	"B484"	5060	22110	130	330	322	94	101	109	74	95	71	0	404	406	73	111	112	17	100	100	0	0.782	0.749	0.726	0.691	1.604	0.814	0.714	120	547	522	516	-0.356	229	293	221	295	0
1	22	3	"PFB0168"	"B489"	5230	22100	130	766	777	195	100	112	76	100	100	0	401	408	94	107	109	17	100	100	0	2.265	2.249	2.194	2.291	1.379	2.319	0.882	120	621	960	978	1.180	666	294	677	301	0
1	1	4	"PFB0186"	"B513"	1250	22270	130	1216	1177	312	113	119	39	100	100	0	745	688	191	131	146	59	97	94	0	1.796	1.910	1.937	2.027	1.435	1.936	0.894	120	640	1717	1621	0.845	1103	614	1064	557	0
1	2	4	"PFB0188"	"B516"	1440	22280	150	162	163	44	120	127	41	50	23	0	166	170	34	135	147	57	20	1	0	1.355	1.229	1.233	1.222	3.068	1.624	0.221	156	606	73	78	0.438	42	31	43	35	-50
1	3	4	"PFB0191"	"B521"	1640	22280	120	2719	2662	566	116	125	43	100	100	0	2289	2240	428	132	135	28	100	100	0	1.207	1.208	1.204	1.203	1.206	1.221	0.952	120	498	4760	4654	0.271	2603	2157	2546	2108	0
1	4	4	"PFB0193"	"B527"	1830	22280	120	515	514	127	108	114	37	100	100	0	397	393	84	120	123	21	100	100	0	1.469	1.487	1.493	1.494	1.395	1.533	0.831	120	514	684	679	0.555	407	277	406	273	0
1	5	4	"PFB0195"	"B530"	2030	22280	120	206	203	52	103	110	32	90	74	0	222	226	38	116	118	19	100	99	0	0.972	0.909	0.973	0.873	1.876	1.109	0.468	120	520	209	210	-0.041	103	106	100	110	0
1	6	4	"PFB0198"	"B536"	2210	22280	120	2075	2042	494	112	118	39	100	100	0	848	819	159	118	123	27	100	100	0	2.689	2.753	2.738	2.740	1.237	2.867	0.929	120	547	2693	2631	1.427	1963	730	1930	701	0
1	7	4	"PFD0038"	"D12635_8"	2430	22300	80	159	166	48	128	135	50	38	7	0	174	177	27	131	139	33	65	19	0	0.721	0.826	1.082	0.984	3.576	5.061	0.068	52	286	74	84	-0.472	31	43	38	46	0
1	8	4	"PFD0046"	"D13568_2"	2590	22290	130	1575	1521	383	116	124	45	100	100	0	820	797	141	128	132	24	100	100	0	2.108	2.100	2.112	2.043	1.307	2.221	0.915	120	535	2151	2074	1.076	1459	692	1405	669	0
1	9	4	"PFD0050"	"D14936_1"	2770	22290	120	205	208	45	115	121	42	85	55	0	219	221	36	125	128	25	100	89	0	0.957	0.969	0.983	0.896	2.099	1.122	0.431	120	496	184	189	-0.063	90	94	93	96	0
1	10	4	"PFD0055"	"D15909_10"	2970	22290	120	1065	1055	219	110	116	42	100	100	0	1858	1837	278	125	129	29	100	100	0	0.551	0.552	0.558	0.544	1.257	0.546	0.915	120	503	2688	2657	-0.860	955	1733	945	1712	0
1	11	4	"PFD0058"	"D15909_5"	3140	22290	130	203	212	73	113	126	68	64	27	0	377	378	72	123	131	38	100	97	0	0.354	0.388	0.369	0.323	2.191	0.558	0.338	120	503	344	354	-1.497	90	254	99	255	0
1	12	4	"PFD0060"	"D16430_1"	3340	22290	150	131	137	45	115	129	58	10	3	0	135	138	27	128	136	41	9	1	0	2.286	2.200	1.342	1.299	3.569	2.500	0.167	156	597	23	32	1.193	16	7	22	10	-50
1	13	4	"PFD0079"	"D16785_4"	3530	22290	120	7382	7233	1336	110	121	49	100	100	0	3321	3229	550	124	131	36	100	100	0	2.275	2.294	2.311	2.293	1.215	2.351	0.945	120	477	10469	10228	1.186	7272	3197	7123	3105	0
1	14	4	"PFD0082"	"D16785_6"	3720	22280	130	316	321	73	102	107	37	100	98	0	341	332	63	114	117	24	100	97	0	0.943	1.005	1.032	1.006	1.556	1.057	0.752	120	549	441	437	-0.085	214	227	219	218	0
1	15	4	"PFD0085"	"D16785_9"	3910	22290	120	819	821	177	100	103	27	100	100	0	489	481	89	113	114	21	100	100	0	1.912	1.959	1.931	1.965	1.359	2.028	0.866	120	478	1095	1089	0.935	719	376	721	368	0
1	16	4	"PFD0087"	"D17715_10"	4100	22290	130	310	319	75	105	107	29	100	100	0	326	321	53	117	118	23	100	100	0	0.981	1.049	1.086	1.023	1.524	1.108	0.736	120	500	414	418	-0.028	205	209	214	204	0
1	17	4	"PFD0092"	"D17715_109"	4290	22290	120	464	466	107	102	105	31	100	100	0	434	433	72	112	114	21	100	100	0	1.124	1.134	1.117	1.114	1.331	1.183	0.865	120	515	684	685	0.169	362	322	364	321	0
1	18	4	"PFD0094"	"D17715_110"	4480	22290	120	588	629	233	95	98	27	100	100	0	729	735	170	107	109	20	100	100	0	0.793	0.850	0.827	0.818	1.383	0.899	0.871	120	519	1115	1162	-0.335	493	622	534	628	0
1	19	4	"PFD0112"	"D17715_16"	4670	22270	100	144	159	47	102	108	32	62	30	0	169	166	28	118	122	26	71	47	0	0.824	1.188	1.035	0.960	3.021	1.647	0.194	80	397	93	105	-0.280	42	51	57	48	0
1	20	4	"PFD0115"	"D17715_20"	4860	22300	130	244	246	66	105	110	32	95	90	0	258	258	48	119	122	23	100	98	0	1.000	1.014	1.012	0.950	1.941	1.148	0.548	120	565	278	280	0.000	139	139	141	139	0
1	21	4	"PFD0118"	"D17715_25"	5060	22290	130	188	189	53	100	110	89	46	5	0	187	184	39	109	111	17	93	85	0	1.128	1.187	1.170	1.073	2.405	4.255	0.163	120	523	166	164	0.174	88	78	89	75	0
1	22	4	"PFD0121"	"D17715_28"	5240	22300	120	322	319	95	100	114	94	90	60	0	386	383	83	107	107	16	100	100	0	0.796	0.793	0.770	0.738	1.496	1.021	0.531	120	539	501	495	-0.330	222	279	219	276	0
1	1	5	"PFD0124"	"D17715_32"	1260	22470	120	566	580	150	114	117	36	100	100	0	545	556	101	124	126	22	100	100	0	1.074	1.079	1.052	1.050	1.377	1.136	0.851	120	613	873	898	0.103	452	421	466	432	0
1	2	5	"PFD0126"	"D17715_37"	1450	22470	120	697	716	159	109	113	36	100	100	0	760	763	134	120	122	22	100	100	0	0.919	0.944	0.929	0.934	1.276	0.969	0.897	120	482	1228	1250	-0.122	588	640	607	643	0
1	3	5	"PFD0143"	"D17715_67"	1640	22470	120	759	756	158	111	117	37	100	100	0	516	513	81	122	124	22	100	100	0	1.645	1.650	1.696	1.637	1.298	1.708	0.891	120	500	1042	1036	0.718	648	394	645	391	0
1	4	5	"PFD0145"	"D17715_7"	1830	22470	130	229	240	72	109	115	37	94	75	0	232	230	38	120	122	20	100	98	0	1.071	1.191	1.090	1.076	1.896	1.570	0.471	120	586	232	241	0.100	120	112	131	110	0
1	5	5	"PFD0147"	"D17715_76"	2030	22460	110	147	146	39	107	111	31	53	23	0	164	166	25	117	121	20	87	62	0	0.851	0.796	0.923	0.832	2.778	1.585	0.170	80	457	87	88	-0.233	40	47	39	49	0
1	6	5	"PFD0149"	"D17715_8"	2210	22470	120	530	525	126	103	108	41	100	100	0	358	355	64	116	118	18	100	100	0	1.764	1.766	1.736	1.742	1.476	1.874	0.797	120	491	669	661	0.819	427	242	422	239	0
1	7	5	"PFD0151"	"D17715_81"	2390	22470	120	891	896	209	103	112	45	100	100	0	502	493	102	118	121	24	100	99	0	2.052	2.115	2.108	2.148	1.362	2.159	0.901	120	501	1172	1168	1.037	788	384	793	375	0
1	8	5	"PFD0153"	"D17715_89"	2580	22470	120	1346	1340	267	105	110	50	100	100	0	1735	1662	369	117	119	22	100	100	0	0.767	0.799	0.793	0.814	1.311	0.785	0.929	120	490	2859	2780	-0.383	1241	1618	1235	1545	0
1	9	5	"PFE0210"	"E18550_2"	2780	22470	120	588	599	130	105	110	49	100	100	0	785	763	161	113	115	22	100	100	0	0.719	0.760	0.737	0.764	1.310	0.761	0.880	120	532	1155	1144	-0.476	483	672	494	650	0
1	10	5	"PFE0213"	"E18651_3"	2980	22470	100	222	219	53	113	116	34	90	75	0	204	206	37	119	122	22	96	87	0	1.282	1.218	1.266	1.179	2.309	1.498	0.472	80	413	194	193	0.359	109	85	106	87	0
1	11	5	"PFE0218"	"E18737_1"	3160	22470	120	1458	1580	670	125	141	83	100	100	0	927	964	345	129	139	44	100	100	0	1.670	1.743	1.660	1.743	1.351	1.821	0.908	120	498	2131	2290	0.740	1333	798	1455	835	0
1	12	5	"PFE0223"	"E1884_3"	3350	22470	120	4723	4742	1486	122	135	72	100	100	0	4693	4633	1362	131	141	43	100	100	0	1.009	1.026	1.003	1.038	1.370	1.032	0.924	120	444	9163	9122	0.012	4601	4562	4620	4502	0
1	13	5	"PFE0226"	"E18877_2"	3540	22470	120	453	462	127	112	117	38	100	100	0	283	289	52	121	128	34	100	100	0	2.105	2.083	2.086	2.049	1.450	2.313	0.751	120	509	503	518	1.074	341	162	350	168	0
1	14	5	"PFE0228"	"E18957_1"	3740	22470	120	849	858	187	103	105	30	100	100	0	472	480	109	111	113	28	100	100	0	2.066	2.046	2.121	2.072	1.333	2.074	0.882	120	523	1107	1124	1.047	746	361	755	369	0
1	15	5	"PFE0249"	"E19870_1"	3930	22480	120	180	184	46	106	150	682	0	0	0	214	219	54	115	121	80	73	5	0	0.747	0.750	0.734	0.714	2.420	0.808	0.369	120	480	173	182	-0.420	74	99	78	104	0
1	16	5	"PFE0251"	"E20152_1"	4110	22470	120	186	187	42	105	109	30	88	70	0	199	199	35	117	120	21	96	90	0	0.988	1.000	1.000	0.946	2.014	1.306	0.326	120	480	163	164	-0.018	81	82	82	82	0
1	17	5	"PFE0257"	"E20313_1"	4300	22470	130	230	236	67	99	104	30	95	90	0	214	212	44	113	115	22	94	90	0	1.297	1.384	1.426	1.301	2.070	1.505	0.545	120	565	232	236	0.375	131	101	137	99	0
1	18	5	"PFE0260"	"E20360_12"	4490	22480	120	157	155	39	95	99	27	76	59	0	161	158	25	107	109	18	90	72	0	1.148	1.176	1.234	1.087	2.226	1.644	0.320	120	500	116	111	0.199	62	54	60	51	0
1	19	5	"PFE0265"	"E20424_1"	4680	22480	120	1684	1714	473	103	107	31	100	100	0	1061	1044	204	110	115	24	100	100	0	1.662	1.725	1.713	1.687	1.286	1.797	0.931	120	520	2532	2545	0.733	1581	951	1611	934	0
1	20	5	"PFE0267"	"E20514_1"	4860	22480	130	1984	1901	519	103	107	34	100	100	0	1136	1108	314	112	117	38	100	100	0	1.837	1.805	1.775	1.862	1.443	1.825	0.918	120	516	2905	2794	0.877	1881	1024	1798	996	0
1	21	5	"PFE0293"	"E22156_1"	5050	22480	130	1369	1357	412	102	109	63	100	100	0	1077	1074	261	110	114	26	100	100	0	1.310	1.302	1.290	1.284	1.346	1.340	0.921	120	543	2234	2219	0.390	1267	967	1255	964	0
1	22	5	"PFE0299"	"E22468_1"	5240	22480	120	433	447	123	103	113	67	99	98	0	392	405	91	108	110	19	100	99	0	1.162	1.158	1.125	1.140	1.428	1.249	0.765	120	540	614	641	0.217	330	284	344	297	0
1	1	6	"PFE0302"	"E22504_2"	1280	22660	100	151	155	40	114	118	40	43	17	0	174	176	33	125	129	21	81	61	0	0.755	0.804	0.918	0.893	3.078	3.565	0.056	80	426	86	92	-0.405	37	49	41	51	0
1	2	6	"PFE0309"	"E2283_4"	1450	22660	120	263	267	64	111	118	45	96	87	0	254	255	43	123	126	22	100	98	0	1.160	1.182	1.165	1.143	1.706	1.517	0.550	120	492	283	288	0.215	152	131	156	132	0
1	3	6	"PFE0314"	"E22930_2"	1640	22660	120	649	643	148	111	116	36	100	100	0	423	422	77	123	126	23	100	100	0	1.793	1.779	1.805	1.775	1.358	1.852	0.856	120	500	838	831	0.843	538	300	532	299	0
1	4	6	"PFE0318"	"E23098_1"	1830	22660	120	552	562	126	107	111	32	100	100	0	571	561	98	124	125	20	100	100	0	0.996	1.041	0.995	1.027	1.347	1.075	0.853	120	500	892	892	-0.006	445	447	455	437	0
1	5	6	"PFE0353"	"E24637_1"	2020	22660	120	3284	3029	824	108	111	31	100	100	0	2150	2032	559	125	128	21	100	100	0	1.568	1.532	1.569	1.525	1.246	1.544	0.945	120	534	5201	4828	0.649	3176	2025	2921	1907	0
1	6	6	"PFE0361"	"E248_3"	2210	22660	120	1722	1692	356	108	114	42	100	100	0	1867	1784	341	123	126	23	100	100	0	0.925	0.954	0.957	0.953	1.257	0.953	0.921	120	484	3358	3245	-0.112	1614	1744	1584	1661	0
1	7	6	"PFE0363"	"E24971_1"	2390	22660	120	305	310	81	102	109	43	100	95	0	311	309	64	114	116	21	99	98	0	1.030	1.067	1.079	1.045	1.645	1.168	0.667	120	498	400	403	0.043	203	197	208	195	0
1	8	6	"PFE0367"	"E25193_1"	2580	22660	120	215	215	51	97	103	43	93	70	0	215	219	37	106	108	18	100	99	0	1.083	1.044	1.091	0.975	1.985	1.431	0.404	120	500	227	231	0.114	118	109	118	113	0
1	9	6	"PFE0373"	"E25749_1"	2770	22660	130	2159	2222	538	98	111	78	100	100	0	1013	989	186	102	105	20	100	100	0	2.262	2.395	2.450	2.382	1.312	2.491	0.910	120	583	2972	3011	1.178	2061	911	2124	887	0
1	10	6	"PFE0375"	"E25972_1"	2970	22670	130	2760	2781	661	107	118	70	100	100	0	1482	1425	244	113	117	24	100	100	0	1.938	2.038	2.014	2.003	1.301	2.184	0.907	120	587	4022	3986	0.955	2653	1369	2674	1312	0
1	11	6	"PFF0292"	"F18577_5"	3150	22670	130	471	479	155	123	130	61	100	98	0	351	361	161	131	134	25	100	98	0	1.582	1.548	1.577	1.579	1.420	1.375	0.797	120	562	568	586	0.662	348	220	356	230	0
1	12	6	"PFF0300"	"F18770_1"	3360	22660	150	158	161	46	125	134	61	26	2	0	163	165	31	136	141	33	44	11	0	1.222	1.241	1.333	1.325	3.321	6.693	0.058	156	610	60	65	0.290	33	27	36	29	-50
1	13	6	"PFF0307"	"F19110_2"	3530	22670	120	441	447	91	119	123	34	100	100	0	458	447	73	129	130	23	100	100	0	0.979	1.031	1.024	1.017	1.331	1.049	0.831	120	462	651	646	-0.031	322	329	328	318	0
1	14	6	"PFF0309"	"F19190_1"	3720	22670	120	634	639	148	112	117	34	100	100	0	514	509	80	125	127	31	100	100	0	1.342	1.372	1.346	1.345	1.360	1.453	0.838	120	516	911	911	0.424	522	389	527	384	0
1	15	6	"PFF0313"	"F19243_2"	3910	22670	120	1307	1303	279	111	211	1108	59	0	0	1154	1118	227	125	177	532	95	40	0	1.162	1.200	1.255	1.205	1.308	2.136	0.565	120	501	2225	2185	0.217	1196	1029	1192	993	0
1	16	6	"PFF0316"	"F19409_1"	4100	22670	120	555	542	117	111	199	1040	0	0	0	387	375	65	120	168	499	0	0	0	1.663	1.690	1.727	1.680	1.351	2.569	0.536	120	569	711	686	0.734	444	267	431	255	0
1	17	6	"PFF0345"	"F20077_1"	4310	22660	80	165	172	46	104	112	37	80	32	0	181	182	35	119	125	28	84	55	0	0.984	1.079	1.191	1.139	2.314	1.960	0.182	52	310	123	131	-0.023	61	62	68	63	0
1	18	6	"PFF0351"	"F20166_1"	4480	22670	130	203	205	47	107	112	35	93	68	0	226	228	43	120	123	26	95	90	0	0.906	0.907	0.913	0.869	1.866	1.058	0.424	120	587	202	206	-0.143	96	106	98	108	0
1	19	6	"PFF0355"	"F20234_1"	4670	22650	110	165	172	46	109	113	34	70	41	0	180	181	31	112	117	24	92	72	0	0.824	0.913	1.023	0.828	2.636	1.257	0.318	80	458	124	132	-0.280	56	68	63	69	0
1	20	6	"PFF0357"	"F20284_1"	4860	22670	120	523	532	137	103	108	34	100	100	0	355	353	62	112	118	49	100	98	0	1.728	1.780	1.790	1.734	1.337	1.833	0.739	120	537	663	670	0.789	420	243	429	241	0
1	21	6	"PFF0360"	"F20385_1"	5050	22670	120	568	564	142	105	114	51	100	100	0	435	433	82	112	119	48	99	99	0	1.433	1.430	1.414	1.421	1.471	1.483	0.754	120	500	786	780	0.519	463	323	459	321	0
1	22	6	"PFF0362"	"F20385_3"	5240	22670	130	853	838	205	107	121	95	100	100	0	651	627	139	110	114	21	100	100	0	1.379	1.414	1.413	1.426	1.347	1.442	0.902	120	653	1287	1248	0.464	746	541	731	517	0
1	1	7	"PFF0380"	"F20989_1"	1260	22850	120	640	650	168	110	115	34	100	99	0	976	947	165	127	130	23	100	100	0	0.624	0.659	0.664	0.629	1.428	0.667	0.872	120	565	1379	1360	-0.680	530	849	540	820	0
1	2	7	"PFF0388"	"F21429_3"	1440	22850	120	6100	5680	1516	120	126	42	100	100	0	3902	3605	1079	132	136	26	100	100	0	1.586	1.601	1.602	1.661	1.321	1.586	0.960	120	469	9750	9033	0.666	5980	3770	5560	3473	0
1	3	7	"PFF0396"	"F21560_1"	1630	22850	120	240	249	64	115	120	40	95	82	0	1461	1402	322	128	132	25	100	100	0	0.094	0.105	0.102	0.099	1.571	0.101	0.648	120	548	1458	1408	-3.415	125	1333	134	1274	0
1	4	7	"PFF0401"	"F21821_1"	1830	22850	120	336	340	80	107	112	32	100	99	0	675	662	141	125	128	22	100	100	0	0.416	0.434	0.409	0.430	1.634	0.410	0.743	120	520	779	770	-1.264	229	550	233	537	0
1	5	7	"PFF0404"	"F21902_1"	2010	22850	120	2277	2287	562	107	111	32	100	100	0	2034	1948	490	129	134	27	100	100	0	1.139	1.198	1.180	1.228	1.322	1.194	0.948	120	498	4075	3999	0.188	2170	1905	2180	1819	0
1	6	7	"PFF0407"	"F21981_2"	2210	22850	120	3317	3217	843	106	113	36	100	100	0	6328	6177	1579	128	135	35	100	100	0	0.518	0.514	0.499	0.523	1.345	0.507	0.953	120	498	9411	9160	-0.949	3211	6200	3111	6049	0
1	7	7	"PFF0440"	"F22946_1"	2390	22860	130	404	483	272	102	109	38	100	98	0	366	397	137	113	118	28	99	98	0	1.194	1.342	1.246	1.221	1.623	1.580	0.815	120	528	555	665	0.255	302	253	381	284	0
1	8	7	"PFF0446"	"F23145_4"	2570	22850	130	159	167	47	97	103	32	80	45	0	179	180	34	107	107	16	94	88	0	0.861	0.959	0.879	0.910	2.739	1.481	0.296	120	564	134	143	-0.216	62	72	70	73	0
1	9	7	"PFF0452"	"F23274_1"	2780	22860	130	186	195	60	99	111	69	65	20	0	183	188	32	107	111	25	95	85	0	1.145	1.185	1.149	1.047	2.435	2.415	0.315	120	595	163	177	0.195	87	76	96	81	0
1	10	7	"PFF0458"	"F23526_2"	2970	22860	120	1571	1521	397	110	123	75	100	100	0	1316	1255	256	121	127	34	100	100	0	1.223	1.244	1.232	1.222	1.199	1.292	0.945	120	497	2656	2545	0.290	1461	1195	1411	1134	0
1	11	7	"PFF0461"	"F23551_1"	3160	22860	120	298	304	67	122	129	56	99	86	0	638	620	134	133	136	25	100	100	0	0.349	0.374	0.370	0.366	1.477	0.349	0.671	120	482	681	669	-1.521	176	505	182	487	0
1	12	7	"PFF0463"	"F23564_1"	3340	22860	120	2340	2273	481	120	129	55	100	100	0	2322	2229	471	133	137	26	100	100	0	1.014	1.027	1.033	1.034	1.274	1.017	0.940	120	482	4409	4249	0.020	2220	2189	2153	2096	0
1	13	7	"PFF1088"	"F45524_1"	3530	22860	120	207	210	50	120	126	35	88	62	0	574	551	112	131	132	23	100	99	0	0.196	0.214	0.205	0.203	2.068	0.180	0.389	120	497	530	510	-2.348	87	443	90	420	0
1	14	7	"PFF1100"	"F45683_2"	3720	22860	120	836	814	187	116	122	34	100	100	0	1055	1017	237	128	130	19	100	100	0	0.777	0.785	0.785	0.790	1.316	0.772	0.905	120	529	1647	1587	-0.365	720	927	698	889	0
1	15	7	"PFF1105"	"F45820_1"	3920	22860	120	203	205	55	115	119	32	84	62	0	190	195	35	128	128	18	95	80	0	1.419	1.343	1.349	1.293	2.447	1.992	0.277	120	514	150	157	0.505	88	62	90	67	0
1	16	7	"PFF1110"	"F46067_3"	4110	22860	120	560	557	148	109	112	31	100	100	0	723	696	132	122	123	19	100	100	0	0.750	0.780	0.770	0.755	1.394	0.811	0.849	120	500	1052	1022	-0.414	451	601	448	574	0
1	17	7	"PFF1112"	"F46181_1"	4300	22860	120	227	237	69	111	117	36	92	79	0	398	401	71	125	127	23	100	100	0	0.425	0.457	0.435	0.404	1.792	0.471	0.549	120	530	389	402	-1.235	116	273	126	276	0
1	18	7	"PFF1114"	"F46183_2"	4480	22860	120	296	294	69	113	117	33	99	95	0	238	237	34	127	128	22	98	98	0	1.649	1.645	1.652	1.614	1.679	1.865	0.587	120	484	294	291	0.721	183	111	181	110	0
1	19	7	"PFF1142"	"F4688_1"	4670	22860	130	901	905	254	109	113	36	100	100	0	1020	986	244	117	120	23	100	100	0	0.877	0.916	0.910	0.920	1.352	0.909	0.918	120	617	1695	1665	-0.189	792	903	796	869	0
1	20	7	"PFF1151"	"F47145_2"	4870	22870	120	239	243	69	105	109	32	97	89	0	390	384	78	111	112	18	100	100	0	0.480	0.505	0.515	0.474	1.655	0.536	0.630	120	498	413	411	-1.058	134	279	138	273	0
1	21	7	"PFF1154"	"F47255_1"	5040	22860	120	173	184	56	109	118	54	58	22	0	185	184	34	112	114	19	92	82	0	0.877	1.042	0.917	0.922	2.505	2.792	0.155	120	488	137	147	-0.190	64	73	75	72	0
1	22	7	"PFF1156"	"F47255_3"	5230	22870	130	178	188	55	107	119	53	63	26	0	200	200	38	113	116	21	95	85	0	0.816	0.931	0.894	0.825	2.354	1.740	0.220	120	648	158	168	-0.293	71	87	81	87	0
1	1	8	"PFF1158"	"F47327_1"	1260	23040	120	1305	1284	345	101	105	30	100	100	0	716	692	138	120	122	22	100	100	0	2.020	2.068	2.068	2.044	1.301	2.172	0.902	120	499	1800	1755	1.014	1204	596	1183	572	0
1	2	8	"PFF1160"	"F47350_1"	1410	23040	150	141	144	39	116	120	39	35	10	0	156	161	32	129	132	24	53	28	0	0.926	0.875	1.089	1.028	2.829	2.340	0.086	156	599	52	60	-0.111	25	27	28	32	-50
1	3	8	"PFF1184"	"F48253_6"	1630	23050	110	176	186	78	112	115	33	72	47	0	178	181	30	124	126	20	92	71	0	1.185	1.298	1.121	1.146	2.471	2.849	0.205	80	502	118	131	0.245	64	54	74	57	0
1	4	8	"PFF1186"	"F48363_2"	1810	23040	110	154	164	45	108	111	31	67	41	0	179	181	30	123	125	22	92	63	0	0.821	0.966	1.131	0.946	2.351	1.777	0.223	80	493	102	114	-0.284	46	56	56	58	0
1	5	8	"PFF1188"	"F48395_1"	2010	23040	130	2038	2029	518	106	110	31	100	100	0	1561	1481	382	127	129	24	100	100	0	1.347	1.420	1.383	1.480	1.439	1.417	0.924	120	584	3366	3277	0.430	1932	1434	1923	1354	0
1	6	8	"PFF1190"	"F48424_2"	2200	23040	120	931	926	246	103	113	66	100	100	0	759	748	156	121	127	31	100	100	0	1.298	1.313	1.309	1.293	1.298	1.347	0.895	120	514	1466	1450	0.376	828	638	823	627	0
1	7	8	"PFF1193"	"F48446_1"	2390	23050	120	562	545	141	103	114	59	99	98	0	423	419	85	113	119	32	100	100	0	1.481	1.444	1.445	1.407	1.414	1.516	0.838	120	500	769	748	0.566	459	310	442	306	0
1	8	8	"PFF1195"	"F48446_5"	2580	23040	130	402	412	100	103	109	38	98	98	0	356	352	81	113	115	20	98	97	0	1.230	1.293	1.262	1.313	1.428	1.308	0.843	120	564	542	548	0.299	299	243	309	239	0
1	9	8	"PFF1220"	"F49665_1"	2770	23050	120	1109	1086	278	108	117	42	100	100	0	589	578	102	122	129	37	100	99	0	2.143	2.145	2.143	2.092	1.420	2.311	0.859	120	500	1468	1434	1.100	1001	467	978	456	0
1	10	8	"PFF1222"	"F49677_3"	2960	23050	130	1321	1343	376	122	127	44	100	100	0	2247	2257	444	133	145	46	100	100	0	0.567	0.575	0.547	0.557	1.242	0.587	0.914	120	530	3313	3345	-0.818	1199	2114	1221	2124	0
1	11	8	"PFF1225"	"F49959_1"	3140	23050	120	608	606	129	120	129	61	100	100	0	398	387	82	130	135	32	99	97	0	1.821	1.891	1.888	1.955	1.410	1.922	0.846	120	464	756	743	0.865	488	268	486	257	0
1	12	8	"PFF1234"	"F50107_1"	3330	23060	150	146	151	48	112	121	57	30	5	0	170	169	38	123	126	25	67	48	0	0.723	0.848	0.924	0.975	3.682	3.875	0.112	156	591	81	85	-0.467	34	47	39	46	-50
1	13	8	"PFF1237"	"F50551_1"	3530	23050	130	280	292	75	110	116	34	100	97	0	321	323	66	123	127	41	97	96	0	0.859	0.910	0.905	0.898	1.688	0.859	0.568	120	563	368	382	-0.220	170	198	182	200	0
1	14	8	"PFF1239"	"F50598_1"	3730	23060	130	448	455	123	114	119	34	100	99	0	456	456	78	126	129	40	100	100	0	1.012	1.033	0.987	0.989	1.433	1.090	0.766	120	559	664	671	0.017	334	330	341	330	0
1	15	8	"PFF1927"	"F960_2"	3920	23050	120	1793	1815	450	120	120	32	100	100	0	1182	1176	221	129	130	21	100	100	0	1.589	1.619	1.631	1.600	1.247	1.684	0.925	120	484	2726	2742	0.668	1673	1053	1695	1047	0
1	16	8	"PFF1931"	"F960_7"	4100	23050	120	315	311	70	104	108	30	100	98	0	323	327	62	119	121	21	100	99	0	1.034	0.995	0.983	0.978	1.558	1.021	0.732	120	484	415	415	0.049	211	204	207	208	0
1	17	8	"PFF1933"	"F9676_1"	4290	23050	130	724	710	190	101	105	31	100	100	0	512	511	104	113	115	19	100	100	0	1.561	1.530	1.519	1.508	1.344	1.580	0.881	120	546	1022	1007	0.643	623	399	609	398	0
1	18	8	"PFI0003"	"I10209_1"	4480	23050	130	955	917	256	104	107	31	100	100	0	863	863	169	115	116	19	100	100	0	1.138	1.087	1.096	1.057	1.334	1.113	0.903	120	545	1599	1561	0.186	851	748	813	748	0
1	19	8	"PFI0005"	"I1033_3"	4670	23050	120	6075	5971	1605	108	109	30	100	100	0	2147	2095	548	113	114	19	100	100	0	2.934	2.958	2.976	3.028	1.341	2.993	0.945	120	514	8001	7845	1.553	5967	2034	5863	1982	0
1	20	8	"PFI0009"	"I10565_1"	4860	23060	130	516	514	145	106	112	33	100	99	0	331	324	66	110	111	17	100	100	0	1.855	1.907	1.845	1.862	1.429	3.275	0.482	120	522	631	622	0.892	410	221	408	214	0
1	21	8	"PFI0038"	"I1136_2"	5040	23050	110	266	266	59	110	121	64	97	67	0	263	262	37	111	114	24	100	100	0	1.026	1.033	1.006	0.990	1.676	1.400	0.466	80	457	308	307	0.037	156	152	156	151	0
1	22	8	"PFI0041"	"I11448_2"	5230	23050	130	22934	22931	6896	117	126	50	100	100	0	9252	9144	2027	116	123	38	100	100	0	2.497	2.527	2.587	2.466	1.209	2.625	0.948	120	671	31953	31842	1.320	22817	9136	22814	9028	0
1	1	9	"PFI0043"	"I11495_1"	1250	23230	130	5042	5039	1432	100	104	31	100	100	0	3741	3686	1010	114	116	22	100	100	0	1.363	1.383	1.368	1.403	1.303	1.387	0.954	120	632	8569	8511	0.446	4942	3627	4939	3572	0
1	2	9	"PFI0045"	"I11523_4"	1430	23230	120	1597	1533	358	113	119	43	100	100	0	1140	1085	251	125	127	21	100	100	0	1.462	1.479	1.510	1.500	1.305	1.481	0.941	120	479	2499	2380	0.548	1484	1015	1420	960	0
1	3	9	"PFI0048"	"I1175_1"	1630	23240	120	470	472	122	108	113	39	100	100	0	347	343	63	122	123	20	100	100	0	1.609	1.647	1.628	1.617	1.436	1.748	0.812	120	533	587	585	0.686	362	225	364	221	0
1	4	9	"PFI0053"	"I11857_2"	1830	23240	120	293	296	85	109	111	32	96	94	0	352	353	83	121	122	19	98	97	0	0.797	0.806	0.810	0.751	1.621	0.862	0.742	120	460	415	419	-0.328	184	231	187	232	0
1	5	9	"PFI0079"	"I12708_1"	2000	23230	120	671	652	202	106	110	31	100	100	0	367	367	96	122	124	20	98	97	0	2.306	2.229	2.326	2.292	1.469	2.293	0.876	120	430	810	791	1.205	565	245	546	245	0
1	6	9	"PFI0085"	"I12812_3"	2200	23240	120	845	842	227	107	120	76	100	98	0	548	542	118	121	126	29	100	100	0	1.728	1.746	1.741	1.729	1.312	1.846	0.890	120	511	1165	1156	0.789	738	427	735	421	0
1	7	9	"PFI0087"	"I12861_2"	2380	23240	120	52729	50147	15808	110	126	85	100	100	16	23271	22210	6704	119	129	39	100	100	0	2.273	2.265	2.291	2.206	1.292	2.311	0.963	120	495	75771	72128	1.184	52619	23152	50037	22091	0
1	8	9	"PFI0089"	"I12932_1"	2580	23240	120	641	630	187	110	118	52	97	96	0	458	444	91	126	129	30	100	98	0	1.599	1.635	1.577	1.583	1.505	1.754	0.821	120	528	863	838	0.678	531	332	520	318	0
1	9	9	"PFI0099"	"I13128_2"	2770	23240	120	4488	4506	1003	122	127	41	100	100	0	4909	4586	1036	134	137	26	100	100	0	0.914	0.985	0.987	0.995	1.238	0.983	0.956	120	485	9141	8836	-0.129	4366	4775	4384	4452	0
1	10	9	"PFI0102"	"I13218_1"	2960	23240	120	294	299	71	125	130	41	98	89	0	313	311	54	136	143	37	99	97	0	0.955	0.994	0.968	0.949	1.648	1.065	0.586	120	485	346	349	-0.067	169	177	174	175	0
1	11	9	"PFI0124"	"I13978_1"	3150	23240	120	388	395	113	117	124	48	99	94	0	380	370	77	125	127	23	99	98	0	1.063	1.135	1.120	1.096	1.528	1.251	0.753	120	467	526	523	0.088	271	255	278	245	0
1	12	9	"PFI0126"	"I14041_1"	3330	23240	120	553	569	148	106	113	44	100	100	0	338	331	77	116	118	19	98	96	0	2.014	2.153	2.082	2.244	1.622	2.241	0.830	120	446	669	678	1.010	447	222	463	215	0
1	13	9	"PFI0128"	"I14195_1"	3530	23240	120	2727	2667	627	101	105	29	100	100	0	3062	2862	652	116	117	18	100	100	0	0.891	0.934	0.893	0.942	1.273	0.933	0.945	120	514	5572	5312	-0.166	2626	2946	2566	2746	0
1	14	9	"PFI0131"	"I1431_1"	3720	23240	120	301	299	71	111	115	31	99	95	0	349	349	65	124	127	44	100	97	0	0.844	0.836	0.818	0.791	1.685	0.845	0.716	120	466	415	413	-0.244	190	225	188	225	0
1	15	9	"PFI0137"	"I14413_3"	3910	23240	120	2891	2768	788	119	121	33	100	100	0	1584	1561	355	130	131	21	100	100	0	1.906	1.851	1.852	1.817	1.245	1.909	0.955	120	514	4226	4080	0.931	2772	1454	2649	1431	0
1	16	9	"PFI0141"	"I14670_1"	4100	23240	120	692	711	196	108	111	31	99	99	0	407	404	74	125	125	21	100	100	0	2.071	2.161	2.056	2.106	1.415	2.281	0.875	120	500	866	882	1.050	584	282	603	279	0
1	17	9	"PFJ0122"	"J167_5"	4290	23240	130	215	216	63	101	103	28	92	80	0	211	209	37	113	115	20	99	90	0	1.163	1.198	1.277	1.075	2.082	1.477	0.521	120	564	212	211	0.218	114	98	115	96	0
1	18	9	"PFJ0124"	"J167_7"	4480	23240	120	127	134	38	99	101	27	51	26	0	143	148	26	109	110	18	78	46	0	0.824	0.897	1.091	1.072	3.110	2.064	0.104	120	514	62	74	-0.280	28	34	35	39	0
1	19	9	"PFJ0128"	"J170_18"	4670	23250	130	267	270	82	103	105	31	92	89	0	293	294	60	109	110	18	100	99	0	0.891	0.903	0.902	0.791	1.920	1.009	0.697	120	584	348	352	-0.166	164	184	167	185	0
1	20	9	"PFJ0137"	"J171_6"	4870	23240	150	119	125	36	103	111	54	15	2	0	126	127	23	108	110	17	51	25	0	0.889	1.158	1.222	1.336	3.447	5.560	0.035	156	617	34	41	-0.170	16	18	22	19	-50
1	21	9	"PFJ0150"	"J181_2"	5050	23250	120	743	727	210	103	112	59	98	97	0	448	447	102	110	112	21	100	100	0	1.893	1.852	1.807	1.780	1.440	1.972	0.871	120	499	978	961	0.921	640	338	624	337	0
1	22	9	"PFJ0153"	"J181_9"	5240	23250	130	1306	1303	330	111	127	68	100	100	0	819	777	156	113	120	38	100	100	0	1.693	1.795	1.756	1.781	1.299	1.849	0.908	120	654	1901	1856	0.759	1195	706	1192	664	0
1	1	10	"PFJ0179"	"J198_2"	1250	23420	110	200	206	43	103	109	35	93	81	0	182	184	25	114	120	34	88	48	0	1.426	1.471	1.543	1.432	1.902	1.856	0.441	80	506	165	173	0.512	97	68	103	70	0
1	2	10	"PFJ0184"	"J206_1"	1440	23420	120	1039	1021	239	111	121	62	100	100	0	726	688	153	121	123	25	100	99	0	1.534	1.605	1.566	1.640	1.431	1.632	0.877	120	534	1533	1477	0.617	928	605	910	567	0
1	3	10	"PFJ0186"	"J206_6"	1640	23420	120	344	354	103	109	119	65	96	90	0	267	264	63	117	119	19	96	94	0	1.567	1.667	1.714	1.717	1.726	2.068	0.595	120	482	385	392	0.648	235	150	245	147	0
1	4	10	"PFJ0188"	"J212_1"	1820	23420	130	920	943	293	108	116	51	100	100	0	555	551	157	120	123	19	99	99	0	1.867	1.937	1.969	2.010	1.531	1.963	0.850	120	457	1247	1266	0.900	812	435	835	431	0
1	5	10	"PFJ0190"	"J212_4"	1990	23400	150	128	127	36	107	111	33	33	10	0	131	138	29	123	124	19	39	19	0	2.625	1.333	1.219	1.379	3.061	2.728	0.089	156	588	29	35	1.392	21	8	20	15	-50
1	6	10	"PFJ0197"	"J218_1"	2210	23430	120	168	166	50	107	119	83	29	2	0	195	195	38	119	121	20	93	78	0	0.803	0.776	0.812	0.736	2.396	9.254	0.043	120	512	137	135	-0.317	61	76	59	76	0
1	7	10	"PFJ0220"	"J222_7"	2390	23430	120	259	274	157	109	126	101	74	23	0	383	373	77	119	124	30	100	99	0	0.568	0.650	0.587	0.563	1.845	1.521	0.178	120	491	414	419	-0.816	150	264	165	254	0
1	8	10	"PFJ0228"	"J227_3"	2580	23430	130	640	658	189	113	121	46	100	99	0	762	747	135	125	126	26	100	100	0	0.827	0.876	0.857	0.836	1.407	0.926	0.836	120	548	1164	1167	-0.273	527	637	545	622	0
1	9	10	"PFJ0231"	"J22_1"	2770	23430	120	344	355	125	122	126	37	94	90	0	280	283	72	129	131	23	98	91	0	1.470	1.513	1.403	1.404	1.972	1.736	0.672	120	434	373	387	0.556	222	151	233	154	0
1	10	10	"PFJ0233"	"J22_3"	2930	23430	150	128	131	36	121	129	58	7	0	0	146	150	26	131	133	24	37	14	0	0.467	0.526	1.373	1.257	3.553	5.966	0.019	156	588	22	29	-1.100	7	15	10	19	-50
1	11	10	"PFJ0238"	"J232_6"	3150	23430	120	225	228	67	117	127	72	69	28	0	240	240	50	129	131	22	95	90	0	0.973	1.000	1.067	0.925	2.125	1.265	0.423	120	496	219	222	-0.040	108	111	111	111	0
1	12	10	"PFJ0242"	"J236_1"	3320	23420	130	658	667	158	114	120	56	100	100	0	524	510	114	124	127	27	99	98	0	1.360	1.433	1.393	1.477	1.583	1.458	0.815	120	514	944	939	0.444	544	400	553	386	0
1	13	10	"PFJ0262"	"J248_1"	3530	23430	120	259	263	71	106	110	30	96	94	0	321	314	60	122	124	26	99	96	0	0.769	0.818	0.809	0.755	1.716	0.876	0.715	120	527	352	349	-0.379	153	199	157	192	0
1	14	10	"PFJ0264"	"J248_11"	3730	23430	150	134	134	40	111	116	32	35	14	0	144	147	25	126	127	21	44	19	0	1.278	1.095	1.572	1.506	4.155	5.337	0.031	156	634	41	44	0.354	23	18	23	21	-50
1	15	10	"PFJ0267"	"J248_5"	3900	23430	110	210	218	58	110	114	33	93	71	0	188	186	33	124	125	21	86	75	0	1.563	1.742	1.701	1.728	2.261	2.458	0.361	80	439	164	170	0.644	100	64	108	62	0
1	16	10	"PFJ0271"	"J252_2"	4100	23430	120	673	671	194	106	109	39	100	100	0	403	395	86	119	120	20	100	100	0	1.996	2.047	2.019	2.050	1.411	2.162	0.839	120	534	851	841	0.997	567	284	565	276	0
1	17	10	"PFJ0273"	"J252_4"	4290	23440	120	663	648	198	105	108	38	99	98	0	595	572	114	114	116	20	100	100	0	1.160	1.186	1.160	1.111	1.487	1.273	0.894	120	514	1039	1001	0.214	558	481	543	458	0
1	18	10	"PFJ0275"	"J2541_2"	4480	23440	130	431	430	138	97	100	28	100	100	0	343	345	74	107	109	18	100	100	0	1.415	1.399	1.347	1.342	1.412	1.500	0.847	120	585	570	571	0.501	334	236	333	238	0
1	19	10	"PFK0357"	"Kn3479_1"	4670	23440	100	149	169	80	96	99	29	70	45	0	168	198	81	106	107	16	95	83	0	0.855	0.793	0.781	0.784	2.805	0.956	0.533	80	388	115	165	-0.226	53	62	73	92	0
1	20	10	"PFK0369"	"Kn3690_1"	4850	23440	120	1134	1120	360	100	103	29	100	100	0	983	940	244	107	108	17	100	100	0	1.180	1.224	1.198	1.202	1.393	1.260	0.902	120	517	1910	1853	0.239	1034	876	1020	833	0
1	21	10	"PFK0371"	"Kn3698_1"	5050	23440	120	864	812	211	101	107	33	100	100	0	456	455	92	108	110	18	100	99	0	2.193	2.049	2.000	2.056	1.389	2.143	0.878	120	498	1111	1058	1.133	763	348	711	347	0
1	22	10	"PFK0373"	"Kn3698_4"	5230	23440	120	429	447	175	107	131	145	90	59	0	392	396	105	109	111	17	100	99	0	1.138	1.185	1.080	1.142	1.581	1.328	0.775	120	554	605	627	0.186	322	283	340	287	0
1	1	11	"PFK0375"	"Kn3744_1"	1250	23610	120	2006	1949	657	105	113	43	99	99	0	1357	1272	419	118	122	31	100	98	0	1.534	1.598	1.542	1.654	1.472	1.616	0.928	120	622	3140	2998	0.618	1901	1239	1844	1154	0
1	2	11	"PFK0378"	"Kn3773_1"	1440	23610	130	711	719	188	112	123	66	100	99	0	414	415	97	122	123	25	99	99	0	2.051	2.072	2.036	2.118	1.623	2.207	0.802	120	564	891	900	1.037	599	292	607	293	0
1	3	11	"PFK0408"	"Kn4447_1"	1630	23610	120	318	320	92	117	127	64	96	76	0	265	263	58	121	123	20	98	94	0	1.396	1.430	1.373	1.445	1.700	1.649	0.667	120	514	345	345	0.481	201	144	203	142	0
1	4	11	"PFK0410"	"Kn4524_1"	1820	23610	120	870	847	253	117	124	54	100	100	0	532	521	150	124	126	21	99	98	0	1.846	1.839	1.750	1.924	1.485	1.860	0.894	120	522	1161	1127	0.884	753	408	730	397	0
1	5	11	"PFK0412"	"Kn459_3"	2010	23620	120	2682	2556	784	114	117	34	100	100	0	1752	1605	366	126	127	20	100	100	0	1.579	1.651	1.634	1.595	1.299	1.725	0.931	120	530	4194	3921	0.659	2568	1626	2442	1479	0
1	6	11	"PFK0415"	"Kn4670_1"	2200	23620	120	230	230	68	110	124	128	46	1	0	206	208	46	122	124	20	94	80	0	1.429	1.395	1.383	1.318	2.322	7.746	0.127	120	507	204	206	0.515	120	84	120	86	0
1	7	11	"PFK0423"	"Kn4895_2"	2380	23610	110	243	252	77	113	133	145	38	7	0	224	221	58	124	125	26	92	77	0	1.300	1.433	1.334	1.390	2.091	9.800	0.066	80	458	230	236	0.379	130	100	139	97	0
1	8	11	"PFK0431"	"Kn5081_1"	2580	23620	130	577	589	169	115	125	53	100	100	0	800	777	129	123	125	25	100	100	0	0.682	0.725	0.711	0.691	1.361	0.772	0.847	120	577	1139	1128	-0.551	462	677	474	654	0
1	9	11	"PFK0462"	"Kn585_3"	2770	23620	120	722	694	232	114	123	61	100	96	0	566	557	159	122	123	20	100	99	0	1.369	1.333	1.371	1.302	1.505	1.397	0.861	120	502	1052	1015	0.454	608	444	580	435	0
1	10	11	"PFK0466"	"Kn588_2"	2960	23620	120	898	855	239	113	124	63	99	99	0	700	664	146	123	126	24	100	100	0	1.360	1.372	1.328	1.340	1.301	1.423	0.889	120	499	1362	1283	0.444	785	577	742	541	0
1	11	11	"PFK0469"	"Kn5905_4"	3150	23620	120	564	563	151	119	132	77	99	99	0	426	420	92	131	131	23	99	99	0	1.508	1.536	1.537	1.546	1.458	1.646	0.802	120	496	740	733	0.593	445	295	444	289	0
1	12	11	"PFK0476"	"Kn603_2"	3340	23620	140	4331	4245	1918	123	129	55	100	100	0	2470	2337	845	129	132	26	100	100	0	1.798	1.867	1.826	1.836	1.581	2.008	0.910	156	537	6549	6330	0.846	4208	2341	4122	2208	0
1	13	11	"PFK0484"	"Kn656_1"	3520	23620	120	547	542	158	118	121	30	100	100	0	354	351	64	127	128	19	100	98	0	1.890	1.893	1.866	1.848	1.640	2.102	0.735	120	426	656	648	0.918	429	227	424	224	0
1	14	11	"PFK0486"	"Kn657_2"	3720	23630	130	318	333	105	114	119	32	97	93	0	676	674	160	126	128	21	100	100	0	0.371	0.400	0.383	0.359	1.667	0.414	0.757	120	537	754	767	-1.431	204	550	219	548	0
1	15	11	"PFK0519"	"Kn819_1"	3910	23630	130	7632	7384	2329	110	115	39	100	100	0	3816	3760	878	118	121	21	100	100	0	2.034	1.997	1.998	1.925	1.321	2.093	0.942	120	580	11220	10916	1.024	7522	3698	7274	3642	0
1	16	11	"PFK0523"	"Kn8362_1"	4100	23620	120	531	557	170	102	107	38	100	99	0	447	439	108	109	110	16	100	100	0	1.269	1.379	1.352	1.358	1.505	1.448	0.827	120	515	767	785	0.344	429	338	455	330	0
1	17	11	"PFK0526"	"Kn8409_1"	4290	23630	130	663	658	209	101	104	28	99	99	0	461	452	97	108	109	16	100	100	0	1.592	1.619	1.583	1.532	1.449	1.749	0.869	120	549	915	901	0.671	562	353	557	344	0
1	18	11	"PFK0538"	"Kn906_1"	4480	23630	130	561	549	170	98	100	27	100	100	0	555	539	114	109	110	17	100	100	0	1.038	1.049	0.996	1.000	1.340	1.123	0.873	120	549	909	881	0.054	463	446	451	430	0
1	19	11	"PFK0541"	"Kn918_1"	4670	23620	130	4165	3925	1230	97	105	47	100	100	0	3463	3281	906	110	115	49	100	100	0	1.213	1.207	1.200	1.196	1.387	1.212	0.948	120	548	7421	6999	0.279	4068	3353	3828	3171	0
1	20	11	"PFK0549"	"Kn945_1"	4850	23630	120	2100	2076	627	101	108	48	100	100	0	1456	1386	303	110	118	53	100	100	0	1.485	1.548	1.607	1.511	1.332	1.606	0.923	120	514	3345	3251	0.571	1999	1346	1975	1276	0
1	21	11	"PFK1038"	"Ks510_8"	5050	23630	120	386	396	116	106	110	33	100	99	0	731	733	130	111	114	23	100	100	0	0.452	0.466	0.450	0.438	1.445	0.478	0.815	120	496	900	912	-1.147	280	620	290	622	0
1	22	11	"PFK1040"	"Ks51_11"	5240	23630	130	1058	1111	345	106	120	125	100	100	0	695	694	144	110	112	17	100	100	0	1.627	1.721	1.705	1.666	1.334	1.838	0.896	120	634	1537	1589	0.703	952	585	1005	584	0
1	1	12	"PFK1042"	"Ks51_2"	1230	23800	110	155	155	42	108	114	33	62	38	0	152	149	27	121	122	20	57	30	0	1.516	1.679	1.450	1.636	3.530	4.960	0.060	80	549	78	75	0.600	47	31	47	28	0
1	2	12	"PFK1044"	"Ks51_4"	1440	23810	120	1232	1244	367	115	123	52	100	100	0	558	556	110	124	126	21	100	100	0	2.574	2.613	2.649	2.551	1.426	2.814	0.869	120	560	1551	1561	1.364	1117	434	1129	432	0
1	3	12	"PFK1046"	"Ks51_6"	1630	23810	120	322	322	90	117	127	57	95	85	0	248	244	43	124	126	20	100	98	0	1.653	1.708	1.633	1.607	1.763	2.290	0.530	120	498	329	325	0.725	205	124	205	120	0
1	4	12	"PFK1048"	"Ks532_3"	1800	23800	110	169	168	46	115	122	45	52	15	0	172	170	31	126	128	23	77	47	0	1.174	1.205	1.093	1.183	3.397	2.221	0.178	80	444	100	97	0.231	54	46	53	44	0
1	5	12	"PFK1074"	"Ks56_11"	2000	23810	130	397	399	101	115	121	40	99	98	0	313	306	55	126	129	22	99	99	0	1.508	1.578	1.487	1.556	1.612	1.728	0.741	120	605	469	464	0.593	282	187	284	180	0
1	6	12	"PFK1076"	"Ks56_16"	2200	23810	120	207	208	64	113	117	35	84	63	0	203	205	41	127	128	21	92	80	0	1.237	1.218	1.237	1.145	2.262	1.840	0.378	120	515	170	173	0.307	94	76	95	78	0
1	7	12	"PFK1078"	"Ks56_18"	2390	23810	120	216	219	73	115	123	45	77	57	0	251	256	90	126	128	21	87	82	0	0.808	0.800	0.825	0.870	2.345	0.821	0.448	120	496	226	234	-0.308	101	125	104	130	0
1	8	12	"PFK1080"	"Ks56_23"	2580	23810	120	705	691	182	112	122	51	99	99	0	359	349	69	122	125	20	99	99	0	2.502	2.551	2.526	2.568	1.374	2.719	0.839	120	420	830	806	1.323	593	237	579	227	0
1	9	12	"PFK1082"	"Ks56_26"	2740	23830	150	128	133	40	107	118	60	16	3	0	141	149	34	120	122	22	48	30	0	1.000	0.897	1.026	1.146	3.608	6.739	0.065	156	602	42	55	0.000	21	21	26	29	-50
1	10	12	"PFK1085"	"Ks56_32"	2960	23820	120	1437	1433	494	106	115	55	100	100	0	920	1102	738	115	118	21	100	100	0	1.653	1.344	1.561	1.458	1.510	1.112	0.723	120	518	2136	2314	0.725	1331	805	1327	987	0
1	11	12	"PFK1110"	"Ks624_12"	3150	23820	120	392	386	123	114	121	41	97	93	0	436	446	101	123	124	21	100	100	0	0.888	0.842	0.835	0.762	1.613	0.902	0.817	120	494	591	595	-0.171	278	313	272	323	0
1	12	12	"PFK1113"	"Ks624_4"	3340	23810	130	899	881	243	125	128	36	100	100	0	518	510	107	129	130	19	100	100	0	1.990	1.984	1.925	1.963	1.336	2.082	0.878	120	491	1163	1137	0.993	774	389	756	381	0
1	13	12	"PFK1115"	"Ks625_10"	3530	23790	150	150	154	43	118	122	36	46	17	0	153	154	29	122	123	20	62	38	0	1.032	1.125	1.327	1.228	3.448	2.821	0.121	156	545	63	68	0.046	32	31	36	32	-50
1	14	12	"PFK1117"	"Ks625_14"	3720	23820	130	2213	2210	685	108	111	32	100	100	0	1116	1115	222	114	116	19	100	100	0	2.101	2.100	2.111	2.033	1.251	2.249	0.932	120	484	3107	3103	1.071	2105	1002	2102	1001	0
1	15	12	"PFK1119"	"Ks625_7"	3910	23820	120	608	640	197	103	108	40	99	99	0	362	364	57	111	112	18	100	100	0	2.012	2.123	1.992	2.041	1.430	2.369	0.829	120	450	756	790	1.009	505	251	537	253	0
1	16	12	"PFK1122"	"Ks646_2"	4090	23820	130	946	917	287	99	105	38	100	100	0	376	388	91	107	108	16	100	100	0	3.149	2.911	2.815	2.861	1.384	3.080	0.885	120	520	1116	1099	1.655	847	269	818	281	0
1	17	12	"PFK1144"	"Ks66_16"	4290	23820	120	307	312	89	98	103	27	100	98	0	573	573	134	109	111	16	100	100	0	0.450	0.461	0.451	0.438	1.466	0.461	0.802	120	480	673	678	-1.151	209	464	214	464	0
1	18	12	"PFK1146"	"Ks66_3"	4480	23820	120	156	163	43	100	102	27	75	51	0	159	159	30	109	111	17	86	70	0	1.120	1.260	1.303	1.191	2.693	1.896	0.263	120	477	106	113	0.163	56	50	63	50	0
1	19	12	"PFK1149"	"Ks66_7"	4670	23820	120	290	289	70	100	107	47	98	92	0	362	361	76	110	114	42	100	97	0	0.754	0.753	0.711	0.731	1.580	0.744	0.661	120	510	442	440	-0.407	190	252	189	251	0
1	20	12	"PFK1151"	"Ks68_13"	4870	23830	120	3355	3263	917	105	111	46	100	100	0	3225	3159	699	113	118	33	100	100	0	1.044	1.037	1.052	1.019	1.216	1.070	0.949	120	465	6362	6204	0.063	3250	3112	3158	3046	0
1	21	12	"PFK1153"	"Ks692_12"	5050	23820	150	141	143	40	107	110	30	54	23	0	147	146	31	115	120	30	51	16	0	1.063	1.161	1.176	1.187	3.521	1.352	0.190	156	564	66	67	0.087	34	32	36	31	-50
1	22	12	"PFK1155"	"Ks692_6"	5230	23820	130	170	177	51	104	108	30	81	56	0	183	182	34	112	114	18	93	86	0	0.930	1.043	1.124	1.016	2.102	1.572	0.339	120	592	137	143	-0.105	66	71	73	70	0
1	1	13	"PFM0107"	"M17691_2"	1250	24000	120	499	493	149	108	111	30	99	99	0	381	380	74	120	122	20	100	100	0	1.498	1.481	1.422	1.377	1.757	1.629	0.802	120	593	652	645	0.583	391	261	385	260	0
1	2	13	"PFM0110"	"M18079_3"	1440	24000	120	687	663	205	115	123	48	100	97	0	522	507	143	122	124	20	100	98	0	1.430	1.423	1.431	1.446	1.408	1.446	0.877	120	508	972	933	0.516	572	400	548	385	0
1	3	13	"PFM0112"	"M18079_5"	1640	24000	120	1089	1148	381	113	125	66	100	100	0	1153	1165	322	121	122	19	100	100	0	0.946	0.991	1.018	0.964	1.368	1.014	0.911	120	426	2008	2079	-0.080	976	1032	1035	1044	0
1	4	13	"PFM0116"	"M18377_2"	1800	24000	150	109	124	84	110	120	59	7	3	0	118	119	20	118	120	22	10	3	0	100000.000	14.000	2.000	1.982	5.335	74.114	0.001	156	585	-1	15	16.610	-1	0	14	1	-50
1	5	13	"PFM0118"	"M1840_2"	2020	24000	120	348	361	137	107	114	45	96	90	0	339	343	99	118	121	22	99	98	0	1.090	1.129	1.125	1.070	1.742	1.246	0.757	120	514	462	479	0.125	241	221	254	225	0
1	6	13	"PFM0121"	"M18869_1"	2210	24010	120	336	347	112	106	114	45	97	91	0	673	672	186	120	121	20	100	99	0	0.416	0.437	0.424	0.421	1.549	0.430	0.737	120	443	783	793	-1.266	230	553	241	552	0
1	7	13	"PFM0142"	"M196_6"	2370	23980	120	293	273	113	109	118	46	78	70	0	267	252	97	118	120	19	81	80	0	1.235	1.224	1.200	1.122	2.214	1.337	0.571	120	440	333	298	0.304	184	149	164	134	0
1	8	13	"PFM0144"	"M196_8"	2560	23990	120	481	486	141	112	124	74	95	93	0	1005	918	258	123	125	22	100	100	0	0.418	0.470	0.456	0.457	1.616	0.468	0.777	120	489	1251	1169	-1.257	369	882	374	795	0
1	9	13	"PFM0148"	"M19895_2"	2760	23990	110	313	330	86	114	125	77	96	76	0	285	287	52	125	126	21	100	100	0	1.244	1.333	1.371	1.273	1.493	1.470	0.738	80	414	359	378	0.315	199	160	216	162	0
1	10	13	"PFM0152"	"M20060_1"	2940	23980	110	466	461	148	111	117	37	100	98	0	324	320	80	122	126	25	100	95	0	1.757	1.768	1.791	1.755	1.493	1.900	0.816	80	466	557	548	0.813	355	202	350	198	0
1	11	13	"PFM0154"	"M20186_2"	3130	23990	100	161	169	67	111	122	77	33	11	0	325	336	119	125	128	24	98	93	0	0.250	0.275	0.269	0.288	2.626	0.275	0.189	80	405	250	269	-2.000	50	200	58	211	0
1	12	13	"PFM0156"	"M20989_1"	3320	23990	120	723	702	236	117	126	67	99	97	0	667	650	181	128	129	18	100	100	0	1.124	1.121	1.133	1.109	1.440	1.156	0.898	120	541	1145	1107	0.169	606	539	585	522	0
1	13	13	"PFM0179"	"M22143_2"	3520	24000	120	526	520	152	112	117	36	99	97	0	315	307	63	118	120	20	99	97	0	2.102	2.159	2.120	2.045	1.613	2.351	0.822	120	513	611	597	1.071	414	197	408	189	0
1	14	13	"PFM0182"	"M22193_2"	3700	23990	130	906	904	251	106	108	31	100	100	0	537	543	112	113	115	19	100	100	0	1.887	1.856	1.839	1.820	1.329	1.922	0.898	120	520	1224	1228	0.916	800	424	798	430	0
1	15	13	"PFM0184"	"M22193_8"	3880	23990	110	360	367	94	101	105	31	100	100	0	396	395	69	113	117	27	100	100	0	0.915	0.943	0.965	0.907	1.479	0.932	0.787	80	402	542	548	-0.128	259	283	266	282	0
1	16	13	"PFM0186"	"M22451_2"	4060	24000	150	114	121	45	102	107	34	27	8	0	120	123	25	113	115	25	23	5	0	1.714	1.900	1.375	1.400	3.336	2.396	0.103	156	668	19	29	0.778	12	7	19	10	-50
1	17	13	"PFM0193"	"M22678_3"	4270	24000	130	1213	1261	457	100	104	34	100	100	0	611	598	169	110	111	16	100	100	0	2.222	2.379	2.397	2.347	1.414	2.559	0.882	120	507	1614	1649	1.152	1113	501	1161	488	0
1	18	13	"PFM0196"	"M2305_1"	4440	24000	120	291	296	87	101	102	28	100	96	0	213	215	45	109	111	17	99	95	0	1.827	1.840	1.865	1.823	1.957	2.148	0.573	120	451	294	301	0.869	190	104	195	106	0
1	19	13	"PFM0218"	"M24561_3"	4640	24000	120	817	807	202	103	104	28	100	100	0	672	660	137	108	111	17	100	100	0	1.266	1.275	1.311	1.268	1.351	1.318	0.901	120	510	1278	1256	0.340	714	564	704	552	0
1	20	13	"PFM0224"	"M24933_22"	4830	24010	120	184	189	53	102	104	27	90	71	0	174	176	34	109	112	18	93	82	0	1.262	1.299	1.198	1.317	2.364	1.878	0.298	120	475	147	154	0.335	82	65	87	67	0
1	21	13	"PFM0227"	"M24933_9"	5010	24000	110	231	240	71	104	106	29	96	85	0	214	211	39	113	115	19	96	91	0	1.257	1.388	1.294	1.294	1.864	1.270	0.319	80	409	228	234	0.330	127	101	136	98	0
1	22	13	"PFM0229"	"M25032_3"	5210	24000	130	1010	1021	334	104	109	33	100	100	0	982	941	239	112	114	20	100	100	0	1.041	1.106	1.076	1.076	1.332	1.141	0.908	120	615	1776	1746	0.058	906	870	917	829	0
1	1	14	"PFM0231"	"M2511_3"	1220	24180	120	181	186	55	104	108	30	81	60	0	228	222	50	115	117	18	97	88	0	0.681	0.766	0.747	0.696	2.416	0.883	0.398	120	565	190	189	-0.553	77	113	82	107	0
1	2	14	"PFM0234"	"M25344_2"	1410	24170	110	638	642	150	109	117	51	100	100	0	397	389	75	116	119	26	100	98	0	1.883	1.952	1.908	1.976	1.394	2.100	0.862	80	483	810	806	0.913	529	281	533	273	0
1	3	14	"PFM0693"	"M50721_5"	1620	24180	120	508	497	144	110	121	65	100	95	0	483	481	118	113	117	27	100	98	0	1.076	1.052	1.062	1.046	1.526	1.736	0.457	120	513	768	755	0.105	398	370	387	368	0
1	4	14	"PFM0695"	"M51089_1"	1810	24180	120	267	275	87	105	113	49	95	79	0	260	266	69	109	110	17	98	96	0	1.073	1.083	1.112	1.061	1.856	1.326	0.557	120	455	313	327	0.101	162	151	170	157	0
1	5	14	"PFM0698"	"M51323_1"	1990	24180	120	1437	1380	417	104	142	389	97	85	0	1272	1223	360	112	116	32	100	100	0	1.149	1.149	1.130	1.169	1.338	1.453	0.667	120	498	2493	2387	0.201	1333	1160	1276	1111	0
1	6	14	"PFM0702"	"M5172_2"	2190	24190	120	364	368	123	107	147	395	12	0	0	286	307	161	116	121	34	99	90	0	1.512	1.366	1.465	1.394	1.799	1.206	0.419	120	482	427	452	0.596	257	170	261	191	0
1	7	14	"PFM0705"	"M52114_1"	2370	24190	120	1711	1643	633	107	120	62	100	99	0	1052	1022	329	113	116	24	100	100	0	1.708	1.690	1.695	1.634	1.525	1.770	0.899	120	505	2543	2445	0.772	1604	939	1536	909	0
1	8	14	"PFM0710"	"M52423_1"	2560	24180	120	1709	1724	522	111	131	114	100	98	0	889	827	250	119	123	28	98	97	0	2.075	2.278	2.294	2.436	1.530	2.335	0.904	120	529	2368	2321	1.053	1598	770	1613	708	0
1	9	14	"PFM0728"	"M53642_4"	2760	24180	120	474	479	147	115	135	138	90	73	0	610	579	155	126	129	26	98	98	0	0.742	0.804	0.777	0.813	1.596	1.002	0.565	120	555	843	817	-0.431	359	484	364	453	0
1	10	14	"PFM0732"	"M53850_1"	2940	24180	110	512	496	120	117	124	52	100	100	0	3886	4008	740	131	148	146	100	100	0	0.105	0.098	0.095	0.094	1.347	0.091	0.829	80	484	4150	4256	-3.249	395	3755	379	3877	0
1	11	14	"PFM0734"	"M53930_1"	3130	24180	120	2227	2082	669	121	131	72	100	99	0	1276	1162	392	135	146	131	93	90	0	1.846	1.909	1.923	2.117	1.601	1.908	0.923	120	595	3247	2988	0.884	2106	1141	1961	1027	0
1	12	14	"PFM0738"	"M54370_2"	3320	24190	110	205	203	52	121	130	75	57	8	0	163	161	28	131	132	19	65	43	0	2.625	2.733	2.256	2.748	3.383	4.401	0.163	80	471	116	112	1.392	84	32	82	30	0
1	13	14	"PFM0742"	"M5455_1"	3510	24190	120	1980	1942	593	115	119	33	100	100	0	837	812	193	124	126	21	100	100	0	2.616	2.656	2.519	2.575	1.383	2.849	0.885	120	534	2578	2515	1.387	1865	713	1827	688	0
1	14	14	"PFM0744"	"M5455_6"	3710	24190	120	252	254	60	114	116	32	97	90	0	223	224	43	125	127	22	98	88	0	1.408	1.414	1.327	1.419	2.131	1.664	0.510	120	522	236	239	0.494	138	98	140	99	0
1	15	14	"PFM0765"	"M55888_4"	3880	24180	110	486	477	113	113	116	35	100	100	0	319	323	54	125	130	32	100	100	0	1.923	1.838	1.818	1.816	1.438	1.917	0.749	80	459	567	562	0.943	373	194	364	198	0
1	16	14	"PFM0770"	"M55941_1"	4070	24240	150	107	118	64	104	110	39	16	3	0	118	118	19	115	118	25	12	1	0	1.000	4.667	1.167	1.548	4.573	6.317	0.055	156	676	6	17	0.000	3	3	14	3	-50
1	17	14	"PFM0772"	"M56059_1"	4270	24190	120	175	174	55	100	104	34	71	51	0	306	298	69	108	109	16	99	97	0	0.379	0.389	0.393	0.355	2.513	0.442	0.349	120	520	273	264	-1.401	75	198	74	190	0
1	18	14	"PFM0780"	"M56462_2"	4460	24190	120	1854	1796	570	105	109	30	100	100	0	1361	1294	336	113	116	19	100	100	0	1.401	1.432	1.423	1.412	1.304	1.477	0.935	120	533	2997	2872	0.487	1749	1248	1691	1181	0
1	19	14	"PFM0782"	"M56512_15"	4660	24190	100	141	145	41	107	111	35	47	20	0	155	159	29	114	116	18	83	57	0	0.829	0.844	1.119	0.941	3.306	2.953	0.072	80	413	75	83	-0.270	34	41	38	45	0
1	20	14	"PFM0785"	"M56710_1"	4830	24190	120	935	911	242	100	104	33	100	100	0	595	552	141	107	109	16	99	98	0	1.711	1.822	1.816	1.917	1.580	1.849	0.915	120	505	1323	1256	0.775	835	488	811	445	0
1	21	14	"PFM0809"	"M58416_1"	5040	24190	150	114	116	29	100	105	38	24	2	0	112	115	19	109	111	18	25	5	0	4.667	2.667	1.526	1.626	3.393	17.567	0.010	156	658	17	22	2.222	14	3	16	6	-50
1	22	14	"PFM0815"	"M58784_1"	5230	24200	150	116	120	40	103	113	52	12	2	0	123	124	21	112	114	20	31	7	0	1.182	1.417	1.550	1.618	4.008	18.111	0.019	156	859	24	29	0.241	13	11	17	12	-50
1	1	15	"PFM0817"	"M58847_5"	1230	24370	120	1149	1164	397	101	106	31	100	100	0	634	607	163	115	115	18	100	100	0	2.019	2.161	2.212	2.136	1.372	2.252	0.920	120	611	1567	1555	1.014	1048	519	1063	492	0
1	2	15	"PFM0820"	"M5894_7"	1420	24370	110	331	344	97	100	104	40	100	100	0	300	303	64	110	113	24	100	100	0	1.216	1.264	1.314	1.235	1.492	1.397	0.755	80	516	421	437	0.282	231	190	244	193	0
1	3	15	"PFM0824"	"M59170_6"	1610	24350	100	120	124	35	104	110	43	23	2	0	149	147	26	110	111	20	70	43	0	0.410	0.541	0.805	0.760	3.885	5.815	0.035	80	454	55	57	-1.285	16	39	20	37	0
1	4	15	"PFM0828"	"M59497_4"	1810	24380	120	990	953	344	102	112	110	98	95	0	1090	1035	265	109	111	19	100	100	0	0.905	0.919	0.907	0.848	1.500	0.966	0.921	120	551	1869	1777	-0.144	888	981	851	926	0
1	5	15	"PFN0330"	"N134_61"	2000	24380	120	235	254	126	101	141	404	1	1	0	288	291	59	108	112	31	100	99	0	0.744	0.836	0.777	0.761	1.701	4.360	0.165	120	495	314	336	-0.426	134	180	153	183	0
1	6	15	"PFN0332"	"N134_67"	2180	24380	120	406	408	118	109	152	400	21	0	0	630	613	144	115	123	42	100	98	0	0.577	0.600	0.601	0.582	1.478	0.611	0.820	120	473	812	797	-0.794	297	515	299	498	0
1	7	15	"PFN0334"	"N134_74"	2360	24370	110	398	414	130	113	140	160	86	40	0	283	286	55	116	124	36	100	97	0	1.707	1.771	1.692	1.705	1.635	4.344	0.310	80	471	452	471	0.771	285	167	301	170	0
1	8	15	"PFN0336"	"N134_76"	2570	24380	120	426	436	163	108	131	151	87	54	0	476	473	117	113	116	24	99	99	0	0.876	0.911	0.874	0.873	1.800	1.016	0.725	120	545	681	688	-0.191	318	363	328	360	0
1	9	15	"PFN0338"	"N134_78"	2750	24380	120	563	569	168	106	124	108	98	90	0	305	309	75	114	116	20	99	98	0	2.393	2.374	2.317	2.397	1.516	2.499	0.816	120	499	648	658	1.259	457	191	463	195	0
1	10	15	"PFN0342"	"N134_83"	2940	24380	130	1240	1229	397	111	124	82	100	100	0	1037	1014	209	121	133	130	100	100	0	1.233	1.252	1.259	1.199	1.339	1.329	0.906	120	624	2045	2011	0.302	1129	916	1118	893	0
1	11	15	"PFN0360"	"N135_22"	3130	24380	110	177	181	54	117	129	60	47	13	0	278	279	40	127	128	22	100	100	0	0.397	0.421	0.400	0.364	2.414	0.705	0.101	80	471	211	216	-1.332	60	151	64	152	0
1	12	15	"PFN0363"	"N135_27"	3320	24380	120	288	286	78	117	126	53	91	80	0	242	247	46	129	130	21	99	95	0	1.513	1.432	1.484	1.353	1.822	1.755	0.569	120	557	284	287	0.598	171	113	169	118	0
1	13	15	"PFN0365"	"N135_7"	3510	24380	120	735	723	223	113	117	33	100	100	0	341	346	79	128	129	21	100	100	0	2.920	2.798	2.773	2.785	1.413	2.934	0.862	120	482	835	828	1.546	622	213	610	218	0
1	14	15	"PFN0367"	"N135_9"	3700	24380	120	405	409	116	114	116	31	99	98	0	339	336	68	128	129	21	100	98	0	1.379	1.418	1.449	1.377	1.520	1.541	0.791	120	479	502	503	0.464	291	211	295	208	0
1	15	15	"PFN0369"	"N136_13"	3890	24380	120	1482	1479	485	114	118	43	100	100	0	541	542	123	126	128	27	100	100	0	3.296	3.281	3.353	3.192	1.352	3.483	0.887	120	426	1783	1781	1.721	1368	415	1365	416	0
1	16	15	"PFN0371"	"N136_16"	4050	24380	110	248	250	68	102	113	55	90	70	0	181	184	27	118	122	31	90	51	0	2.317	2.242	2.241	2.026	3.109	3.561	0.347	80	353	209	214	1.213	146	63	148	66	0
1	17	15	"PFN0390"	"N137_31"	4260	24390	120	414	414	133	103	108	37	99	97	0	506	496	99	113	116	26	100	99	0	0.791	0.812	0.770	0.761	1.623	0.864	0.777	120	537	704	694	-0.338	311	393	311	383	0
1	18	15	"PFN0393"	"N137_38"	4460	24390	150	123	129	34	112	116	34	29	8	0	137	138	22	120	122	21	42	14	0	0.647	0.944	1.256	1.221	4.204	11.234	0.007	156	566	28	35	-0.628	11	17	17	18	-50
1	19	15	"PFN0395"	"N137_4"	4650	24390	120	755	744	214	106	111	34	100	100	0	506	501	114	115	117	20	100	100	0	1.660	1.653	1.608	1.633	1.477	1.749	0.854	120	449	1040	1024	0.731	649	391	638	386	0
1	20	15	"PFN0398"	"N137_44"	4840	24390	120	433	425	126	102	108	37	97	96	0	403	405	83	110	112	19	100	100	0	1.130	1.095	1.049	1.018	1.625	1.170	0.822	120	499	624	618	0.176	331	293	323	295	0
1	21	15	"PFN0400"	"N137_5"	5020	24390	120	377	388	126	100	105	34	98	97	0	345	341	90	108	110	18	99	98	0	1.169	1.236	1.193	1.224	1.678	1.306	0.782	120	526	514	521	0.225	277	237	288	233	0
1	22	15	"PFN0403"	"N137_53"	5210	24400	100	151	153	51	105	118	72	22	3	0	140	141	23	115	118	20	58	22	0	1.840	1.846	2.171	1.737	3.350	9.868	0.051	80	453	71	74	0.880	46	25	48	26	0
1	1	16	"PFN0420"	"N138_29"	1220	24560	110	157	161	47	107	111	35	62	31	0	155	155	29	117	119	18	68	50	0	1.316	1.421	1.415	1.560	3.754	3.166	0.096	80	514	88	92	0.396	50	38	54	38	0
1	2	16	"PFN0422"	"N138_30"	1410	24570	120	294	307	89	104	108	34	99	97	0	242	235	44	115	116	19	98	96	0	1.496	1.692	1.615	1.672	1.724	1.974	0.643	120	589	317	323	0.581	190	127	203	120	0
1	3	16	"PFN0427"	"N138_36"	1610	24570	100	139	146	52	103	111	42	46	13	0	143	145	27	114	115	18	67	40	0	1.241	1.387	1.369	1.319	3.444	4.677	0.076	80	451	65	74	0.312	36	29	43	31	0
1	4	16	"PFN0429"	"N138_39"	1800	24570	120	291	295	87	101	106	42	97	90	0	641	626	167	112	114	19	100	100	0	0.359	0.377	0.377	0.356	1.586	0.369	0.705	120	516	719	708	-1.477	190	529	194	514	0
1	5	16	"PFN0431"	"N138_43"	1990	24570	120	978	945	309	99	109	120	100	97	0	750	765	188	110	112	18	100	100	0	1.373	1.292	1.287	1.241	1.369	1.348	0.899	120	464	1519	1501	0.458	879	640	846	655	0
1	6	16	"PFN0435"	"N138_51"	2180	24570	150	119	139	77	108	128	105	7	3	0	126	127	23	117	141	137	0	0	0	1.222	3.100	1.290	1.510	3.837	0.745	0.570	156	548	20	41	0.290	11	9	31	10	-50
1	7	16	"PFN0839"	"N163_7"	2380	24580	150	147	167	87	116	147	147	8	1	0	140	155	50	122	145	129	4	0	0	1.722	1.545	1.587	1.716	3.527	0.797	0.503	156	617	49	84	0.784	31	18	51	33	-50
1	8	16	"PFN0843"	"N164_7"	2560	24570	120	714	696	219	109	126	68	99	98	0	689	664	195	118	120	21	100	99	0	1.060	1.075	1.083	1.101	1.599	1.093	0.896	120	494	1176	1133	0.083	605	571	587	546	0
1	9	16	"PFN0846"	"N165_14"	2760	24570	120	985	934	266	108	117	47	100	99	0	837	790	182	117	120	22	99	99	0	1.218	1.227	1.211	1.220	1.330	1.262	0.900	120	534	1597	1499	0.285	877	720	826	673	0
1	10	16	"PFN0848"	"N165_16"	2950	24580	120	542	540	203	110	120	53	93	91	0	5919	5595	1688	118	120	22	100	100	0	0.074	0.079	0.078	0.074	1.450	0.078	0.817	120	507	6233	5907	-3.747	432	5801	430	5477	0
1	11	16	"PFN0852"	"N165_8"	3140	24570	120	324	321	90	110	124	66	95	79	0	220	222	52	120	120	21	93	88	0	2.140	2.069	2.023	2.190	1.913	2.416	0.526	120	441	314	313	1.098	214	100	211	102	0
1	12	16	"PFN0854"	"N166_2"	3290	24590	150	120	125	42	111	118	46	16	4	0	124	124	21	123	124	21	14	4	0	9.000	14.000	1.806	2.042	3.543	18.234	0.008	156	541	10	15	3.170	9	1	14	1	-50
1	13	16	"PFN0877"	"N168_9"	3510	24570	150	127	129	34	112	115	33	30	7	0	127	129	21	125	126	20	23	4	0	7.500	4.250	1.511	1.706	3.199	21.033	0.003	156	546	17	21	2.907	15	2	17	4	-50
1	14	16	"PFN0881"	"N169_15"	3700	24570	150	103	105	31	113	116	32	13	0	0	115	115	21	126	129	21	4	0	0	0.909	0.727	1.330	1.281	4.228	8.041	0.011	156	551	-21	-19	-0.138	-10	-11	-8	-11	-50
1	15	16	"PFN0884"	"N169_20"	3900	24550	150	104	110	30	112	117	42	6	1	0	133	134	25	126	127	21	22	8	0	-1.143	-0.250	1.231	1.197	3.359	25.612	0.002	156	598	-1	6	Error	-8	7	-2	8	-50
1	16	16	"PFN0889"	"N170_4"	4070	24570	110	134	149	48	112	119	47	35	11	0	214	207	42	124	127	29	86	75	0	0.244	0.446	0.480	0.498	3.681	0.663	0.088	80	461	112	120	-2.032	22	90	37	83	0
1	17	16	"PFN0891"	"N171_3"	4270	24580	120	311	315	87	108	113	40	99	93	0	281	277	54	120	123	27	99	98	0	1.261	1.318	1.245	1.275	1.575	1.455	0.703	120	605	364	364	0.334	203	161	207	157	0
1	18	16	"PFN0895"	"N173_3"	4490	24530	150	114	118	34	110	114	36	17	3	0	119	121	23	119	122	21	17	4	0	100000.000	4.000	1.900	1.477	3.134	5.298	0.040	156	527	4	10	16.610	4	0	8	2	-50
1	19	16	"PFN0917"	"N177_5"	4650	24580	150	106	112	29	100	105	31	24	5	0	122	122	19	114	116	19	27	4	0	0.750	1.500	1.609	1.241	3.814	12.659	0.004	156	479	14	20	-0.415	6	8	12	8	-50
1	20	16	"PFN0923"	"N181_1"	4830	24580	120	374	381	107	101	107	47	99	96	0	355	352	83	113	113	19	99	99	0	1.128	1.172	1.175	1.170	1.613	1.275	0.738	120	490	515	519	0.174	273	242	280	239	0
1	21	16	"PFN0925"	"N181_11"	5010	24580	110	437	432	121	104	109	47	100	97	0	878	876	128	111	115	40	100	100	0	0.434	0.429	0.432	0.400	1.458	0.444	0.801	80	475	1100	1093	-1.204	333	767	328	765	0
1	22	16	"PFN0928"	"N181_17"	5210	24590	120	1124	1056	427	103	111	55	98	95	0	2027	1915	540	115	119	36	100	100	0	0.534	0.529	0.532	0.466	1.554	0.555	0.918	120	599	2933	2753	-0.905	1021	1912	953	1800	0
1	1	17	"PFN0931"	"N181_21"	1230	24760	120	440	453	141	109	118	51	99	98	0	262	266	47	120	122	19	100	99	0	2.331	2.356	2.328	2.223	1.730	2.970	0.663	120	601	473	490	1.221	331	142	344	146	0
1	2	17	"PFN0933"	"N181_25"	1420	24760	120	233	237	88	108	116	42	85	68	0	160	165	35	119	121	18	79	56	0	3.049	2.804	2.623	2.594	2.382	4.593	0.237	120	498	166	175	1.608	125	41	129	46	0
1	3	17	"PFN0958"	"N187_1"	1620	24760	150	122	127	45	107	113	37	28	8	0	131	132	22	119	120	18	36	17	0	1.250	1.538	1.660	1.732	3.797	9.122	0.032	156	667	27	33	0.322	15	12	20	13	-50
1	4	17	"PFN0960"	"N187_5"	1800	24760	120	310	315	111	103	107	39	97	92	0	482	475	131	116	117	18	99	97	0	0.566	0.591	0.537	0.573	1.867	0.604	0.701	120	462	573	571	-0.822	207	366	212	359	0
1	5	17	"PFN0964"	"N189_3"	2000	24760	150	116	117	32	101	108	47	15	2	0	112	115	21	111	113	17	28	9	0	15.000	4.000	1.429	1.399	3.901	16.654	0.006	156	551	16	20	3.907	15	1	16	4	-50
1	6	17	"PFN0966"	"N189_6"	2170	24760	120	1679	1628	444	106	113	48	100	100	0	1226	1161	312	115	120	50	100	99	0	1.416	1.455	1.452	1.476	1.332	1.462	0.950	120	408	2684	2568	0.502	1573	1111	1522	1046	0
1	7	17	"PFN0969"	"N197_2"	2360	24760	120	1567	1567	518	115	127	78	100	100	0	1445	1391	452	121	130	69	100	98	0	1.097	1.143	1.126	1.177	1.444	1.149	0.916	120	396	2776	2722	0.133	1452	1324	1452	1270	0
1	8	17	"PFN0979"	"N243_1"	2550	24770	120	659	634	193	112	129	79	97	95	0	378	371	90	121	123	22	100	98	0	2.128	2.088	1.986	2.066	1.533	2.278	0.798	120	496	804	772	1.090	547	257	522	250	0
1	9	17	"PFF1893"	"F8058_1"	2760	24760	100	182	191	75	113	126	67	51	18	0	185	201	74	121	124	21	85	66	0	1.078	0.975	1.200	1.046	2.652	1.554	0.273	80	412	133	158	0.109	69	64	78	80	0
1	10	17	"PFB0086"	"B312"	2930	24770	120	3244	3161	1023	113	120	51	100	100	0	3425	3247	983	125	127	20	100	100	0	0.949	0.976	0.994	0.979	1.342	0.984	0.935	120	441	6431	6170	-0.076	3131	3300	3048	3122	0
1	11	17	"PFB0247"	"B619"	3120	24770	150	110	117	34	112	125	73	2	1	0	128	132	23	124	125	19	30	10	0	-0.500	0.625	1.514	1.480	3.972	15.987	0.012	156	451	2	13	Error	-2	4	5	8	-50
1	12	17	"PFB0263"	"B648"	3320	24760	150	110	113	30	110	117	56	4	0	0	122	122	20	125	126	19	8	3	0	0.000	-1.000	1.350	1.342	3.985	73.085	0.001	156	430	-3	0	Error	0	-3	3	-3	-50
1	13	17	"PFB0272"	"B666"	3510	24760	150	128	127	33	110	115	31	34	7	0	138	138	23	126	128	20	31	12	0	1.500	1.417	1.750	1.596	3.504	7.656	0.009	156	467	30	29	0.585	18	12	17	12	-50
1	14	17	"PFC0108"	"C322"	3700	24760	120	310	322	107	109	112	32	98	95	0	347	343	93	123	126	23	98	93	0	0.897	0.968	0.921	0.966	1.983	1.013	0.700	120	480	425	433	-0.156	201	224	213	220	0
1	15	17	"PFA0055"	"A14801_28"	3890	24750	80	151	190	113	108	117	54	38	25	0	166	167	51	119	123	27	57	46	0	0.915	1.708	1.481	1.363	4.287	3.095	0.200	52	309	90	130	-0.128	43	47	82	48	0
1	16	17	"PFA0082"	"A18792_10"	4060	24760	100	161	167	55	106	113	48	56	21	0	162	166	51	115	118	23	77	51	0	1.170	1.196	1.194	1.268	2.986	2.928	0.159	80	466	102	112	0.227	55	47	61	51	0
1	17	17	"PFA0091"	"A18792_4"	4270	24780	100	597	607	253	103	107	40	100	97	0	365	346	121	112	114	17	98	96	0	1.953	2.154	2.205	2.169	1.619	2.224	0.847	80	418	747	738	0.965	494	253	504	234	0
1	18	17	"PFA0097"	"A19747_2"	4460	24770	150	106	113	33	107	112	40	15	1	0	115	117	20	117	121	35	5	0	0	0.500	100000.000	1.343	1.430	3.952	9.675	0.023	156	623	-3	6	-1.000	-1	-2	6	0	-50
1	19	17	"PFA0173"	"A4732_13"	4640	24770	150	107	113	31	102	106	29	22	7	0	122	124	22	114	117	36	10	0	0	0.625	1.100	1.063	1.071	4.336	6.661	0.015	156	555	13	21	-0.678	5	8	11	10	-50
1	20	17	"PFA0219"	"A8784_10"	4830	24770	110	593	602	163	98	103	28	100	100	0	681	666	140	111	112	18	100	100	0	0.868	0.908	0.900	0.887	1.380	0.925	0.867	80	446	1065	1059	-0.204	495	570	504	555	0
1	21	17	"PFM0561"	"M44175_1"	5020	24770	110	1349	1316	361	103	113	57	100	100	0	1185	1142	193	114	123	67	100	100	0	1.163	1.180	1.144	1.144	1.339	1.227	0.900	80	506	2317	2241	0.218	1246	1071	1213	1028	0
1	22	17	"PFM0639"	"M46861_1"	5220	24770	150	113	123	77	106	114	52	11	2	0	123	127	28	116	123	53	6	1	0	1.000	1.545	1.414	1.393	3.927	9.173	0.069	156	885	14	28	0.000	7	7	17	11	-50
1	1	18	"PFM0668"	"M48963_5"	1230	24950	120	880	849	291	108	118	49	100	100	0	530	517	117	120	123	20	100	100	0	1.883	1.866	1.828	1.794	1.465	2.052	0.864	120	500	1182	1138	0.913	772	410	741	397	0
1	2	18	"PFM0751"	"M55156_1"	1400	24960	150	125	134	67	108	115	47	23	8	0	127	128	23	118	119	18	31	11	0	1.889	2.600	1.897	1.932	3.243	21.666	0.010	156	613	26	36	0.918	17	9	26	10	-50
1	3	18	"PFM0789"	"M57163_1"	1610	24950	110	315	323	142	107	113	49	93	83	0	237	237	52	119	121	19	98	93	0	1.763	1.831	1.740	1.723	1.945	2.726	0.521	80	470	326	334	0.818	208	118	216	118	0
1	4	18	"PFM0887"	"M8047_1"	1810	24950	120	1275	1287	420	103	112	57	100	100	0	613	593	172	119	120	20	99	99	0	2.372	2.498	2.503	2.511	1.455	2.594	0.888	120	540	1666	1658	1.246	1172	494	1184	474	0
1	5	18	"PFD0324"	"D37405_1"	1990	24950	100	162	173	84	103	109	46	58	23	0	164	165	32	117	119	23	78	50	0	1.255	1.458	1.287	1.150	3.382	3.058	0.163	80	361	106	118	0.328	59	47	70	48	0
1	6	18	"PFD0374"	"D42243_5"	2170	24950	150	112	122	57	113	122	64	6	1	0	122	124	27	121	126	27	14	4	0	-1.000	3.000	1.543	1.533	3.835	26.717	0.010	156	547	0	12	Error	-1	1	9	3	-50
1	7	18	"PFD0381"	"D42873_1"	2380	24920	150	114	122	36	114	124	77	3	0	0	131	133	24	122	125	22	29	10	0	0.000	0.727	2.000	1.604	3.971	7.686	0.083	156	552	9	19	Error	0	9	8	11	-50
1	8	18	"PFD0391"	"D42954_8"	2560	24950	120	183	196	70	106	126	88	44	12	0	187	188	44	119	121	22	87	70	0	1.132	1.304	1.244	1.219	2.426	4.222	0.175	120	436	145	159	0.179	77	68	90	69	0
1	9	18	"PFD0408"	"D47995_1"	2740	24950	120	2116	2087	636	106	122	80	100	100	0	1195	1134	340	118	119	19	100	100	0	1.866	1.950	1.926	2.016	1.418	1.958	0.931	120	504	3087	2997	0.900	2010	1077	1981	1016	0
1	10	18	"PFD0468"	"D53677_9"	2940	24950	150	119	121	38	115	123	52	8	1	0	132	134	31	126	127	20	22	10	0	0.667	0.750	1.600	1.454	4.401	43.807	0.001	156	537	10	14	-0.585	4	6	6	8	-50
1	11	18	"IMX067I"	"Y_IMX067I"	3130	24950	150	108	117	38	120	133	71	5	0	0	124	125	22	131	133	22	11	1	0	1.714	0.500	1.537	1.689	4.186	11.110	0.033	156	526	-19	-9	0.778	-12	-7	-3	-6	-50
1	12	18	"IOX204I"	"Y_IOX204I"	3320	24950	150	108	117	53	113	123	61	7	3	0	121	121	25	131	132	22	8	1	0	0.500	-0.400	1.313	1.269	3.664	9.397	0.055	156	509	-15	-6	-1.000	-5	-10	4	-10	-50
1	13	18	"IDX437I"	"Y_IDX437I"	3510	24950	150	108	108	33	108	116	55	4	0	0	119	119	26	126	126	21	11	3	0	0.000	0.000	1.272	1.285	3.620	3.482	0.042	156	487	-7	-7	Error	0	-7	0	-7	-50
1	14	18	"ILX005I"	"Y_ILX005I"	3700	24950	150	99	101	25	104	129	318	0	0	0	116	117	20	116	130	182	0	0	0	100000.000	-3.000	1.198	1.062	4.086	521.109	0.000	156	522	-5	-2	16.610	-5	0	-3	1	-50
1	15	18	"Z_1_10"	"Z_1_10"	3890	24950	150	96	97	26	101	125	299	0	0	0	110	112	19	111	124	172	0	0	0	5.000	-4.000	1.293	1.455	4.204	2.011	0.112	156	588	-6	-3	2.322	-5	-1	-4	1	-50
1	16	18	"Z_1_30"	"Z_1_30"	4080	24960	150	109	108	28	102	108	45	9	0	0	119	120	21	110	112	19	29	8	0	0.778	0.600	1.214	1.167	3.722	18.768	0.002	156	585	16	16	-0.363	7	9	6	10	-50
1	17	18	"Z_2_70"	"Z_2_70"	4270	24960	140	13710	13787	5012	106	111	36	100	100	0	8444	8789	2404	114	116	19	100	100	0	1.633	1.577	1.626	1.510	1.317	1.656	0.952	156	545	21934	22356	0.708	13604	8330	13681	8675	0
1	18	18	"Z_2_90"	"Z_2_90"	4460	24960	120	16759	15469	5175	113	117	38	100	100	0	10615	10134	3050	120	126	39	100	100	0	1.586	1.533	1.530	1.534	1.358	1.566	0.956	120	475	27141	25370	0.665	16646	10495	15356	10014	0
1	19	18	"Z_3_10"	"Z_3_10"	4660	24970	120	195	206	61	106	109	29	89	71	0	192	190	44	116	121	39	75	48	0	1.171	1.351	1.149	1.257	2.579	1.604	0.409	120	445	165	174	0.228	89	76	100	74	0
1	20	18	"Z_3_30"	"Z_3_30"	4840	24960	150	109	112	29	101	104	27	23	10	0	120	124	22	111	112	18	32	12	0	0.889	0.846	1.625	1.511	4.185	12.305	0.004	156	628	17	24	-0.170	8	9	11	13	-50
1	21	18	"Z_3_50"	"Z_3_50"	5030	24970	120	534	513	170	103	113	54	97	96	0	917	900	209	115	120	56	100	100	0	0.537	0.522	0.528	0.483	1.487	0.536	0.873	120	557	1233	1195	-0.896	431	802	410	785	0
1	22	18	"Z_3_70"	"Z_3_70"	5220	24970	110	1252	1232	383	105	116	58	100	100	0	2240	2229	477	116	116	19	100	100	0	0.540	0.533	0.535	0.512	1.274	0.550	0.924	80	476	3271	3240	-0.889	1147	2124	1127	2113	0
1	1	19	"Z_5_10"	"Z_5_10"	1250	25140	150	111	114	30	107	110	31	18	6	0	130	133	27	122	123	18	32	17	0	0.500	0.636	1.018	1.052	3.965	8.879	0.006	156	730	12	18	-1.000	4	8	7	11	-50
1	2	19	"Z_5_30"	"Z_5_30"	1420	25150	100	178	198	69	109	113	46	68	40	0	194	193	30	121	122	21	96	83	0	0.945	1.236	1.357	1.151	2.166	1.997	0.324	80	362	142	161	-0.081	69	73	89	72	0
1	3	19	"Z_5_50"	"Z_5_50"	1610	25140	120	5929	5871	2027	108	119	65	100	100	0	5097	4932	1451	121	124	23	100	100	0	1.170	1.198	1.190	1.184	1.304	1.227	0.954	120	523	10797	10574	0.226	5821	4976	5763	4811	0
1	4	19	"Z_5_70"	"Z_5_70"	1800	25140	120	12614	12327	4190	109	122	68	100	100	0	10441	9785	3228	122	127	25	100	100	0	1.212	1.264	1.258	1.300	1.373	1.274	0.949	120	534	22824	21881	0.277	12505	10319	12218	9663	0
1	5	19	"Z_5_90"	"Z_5_90"	1990	25140	120	17305	16858	5251	117	129	57	100	100	0	13868	13455	3317	135	144	48	100	100	0	1.252	1.257	1.297	1.226	1.270	1.286	0.953	120	550	30921	30061	0.324	17188	13733	16741	13320	0
1	6	19	"Z_6_10"	"Z_6_10"	2200	25140	150	143	153	54	118	130	65	17	4	0	148	147	26	130	140	45	13	0	0	1.389	2.059	1.630	1.529	3.576	2.398	0.133	156	575	43	52	0.474	25	18	35	17	-50
1	7	19	"Z_7_50"	"Z_7_50"	2350	25140	120	663	691	192	114	124	66	100	98	0	470	459	96	124	127	21	99	99	0	1.587	1.722	1.697	1.749	1.467	1.825	0.868	120	443	895	912	0.666	549	346	577	335	0
1	8	19	"Z_7_70"	"Z_7_70"	2550	25140	130	1388	1367	419	113	120	45	100	100	0	896	841	269	123	126	22	99	98	0	1.649	1.747	1.736	1.923	1.698	1.738	0.920	120	568	2048	1972	0.722	1275	773	1254	718	0
1	9	19	"Z_7_90"	"Z_7_90"	2740	25140	130	2328	2282	698	111	120	47	100	100	0	1491	1432	395	123	124	21	100	100	0	1.621	1.659	1.671	1.676	1.360	1.686	0.948	120	455	3585	3480	0.697	2217	1368	2171	1309	0
1	10	19	"Z_8_10"	"Z_8_10"	2940	25140	150	123	133	50	119	134	70	9	2	0	129	132	25	130	131	22	20	4	0	-4.000	7.000	1.362	1.309	4.370	11.110	0.050	156	490	3	16	Error	4	-1	14	2	-50
1	11	19	"Z_8_30"	"Z_8_30"	3150	25190	150	150	169	88	124	139	79	18	6	0	147	152	29	135	138	27	29	14	0	2.167	2.647	1.979	1.730	3.717	7.996	0.115	156	508	38	62	1.115	26	12	45	17	-50
1	12	19	"Z_8_50"	"Z_8_50"	3310	25150	120	27020	24979	6688	118	129	63	100	100	0	17587	15724	4079	136	140	29	100	100	0	1.542	1.595	1.632	1.606	1.267	1.612	0.960	120	446	44353	40449	0.624	26902	17451	24861	15588	0
1	13	19	"PFA32032"	"oPFA32032"	3520	25140	150	142	142	38	116	122	53	21	3	0	157	156	30	129	131	26	51	16	0	0.929	0.963	1.168	1.223	4.086	9.281	0.024	156	586	54	53	-0.107	26	28	26	27	-50
1	14	19	"PFC0775"	"oPFC0775"	3700	25150	120	3150	3009	989	112	143	344	99	97	0	1238	1209	367	123	138	197	96	91	0	2.725	2.668	2.722	2.736	1.337	2.640	0.933	120	445	4153	3983	1.446	3038	1115	2897	1086	0
1	15	19	"PFI17647"	"oPFI17647"	3890	25140	150	120	125	39	113	136	298	0	0	0	123	123	21	120	134	172	0	0	0	2.333	4.000	2.000	1.668	3.625	1.741	0.971	156	585	10	15	1.222	7	3	12	3	-50
1	16	19	"PFF72435"	"oPFF72435"	4090	25150	130	272	282	80	104	111	39	95	92	0	284	282	61	111	115	20	99	98	0	0.971	1.041	1.011	0.997	1.698	1.133	0.692	120	464	341	349	-0.042	168	173	178	171	0
1	17	19	"PFL0040"	"oPFL0040"	4270	25150	130	856	842	247	103	106	29	100	100	0	916	882	232	112	114	19	100	100	0	0.937	0.960	0.956	0.963	1.409	0.955	0.911	120	464	1557	1509	-0.095	753	804	739	770	0
1	18	19	"PFL0041"	"oPFL0041"	4460	25150	120	2881	2860	972	107	109	29	100	100	0	1302	1243	354	116	119	21	100	100	0	2.339	2.443	2.430	2.425	1.360	2.522	0.941	120	448	3960	3880	1.226	2774	1186	2753	1127	0
1	19	19	"PFI17649"	"oPFI17649"	4650	25150	150	114	120	51	104	107	26	27	10	0	127	127	20	116	118	19	32	8	0	0.909	1.455	1.571	1.716	3.498	8.269	0.026	156	519	21	27	-0.138	10	11	16	11	-50
1	20	19	"PFJ12790"	"oPFJ12790"	4850	25160	120	446	445	130	103	104	26	100	100	0	296	297	75	113	114	18	97	96	0	1.874	1.859	1.929	1.915	1.603	1.940	0.803	120	472	526	526	0.906	343	183	342	184	0
1	21	19	"PFJ12792"	"oPFJ12792"	5040	25160	110	777	789	180	110	119	54	100	100	0	426	437	77	120	123	27	100	100	0	2.180	2.142	2.134	2.130	1.385	2.173	0.848	80	457	973	996	1.124	667	306	679	317	0
1	22	19	"PFK12895"	"oPFK12895"	5280	25140	150	129	132	38	112	126	83	6	0	0	129	131	25	122	123	23	21	5	0	2.429	2.222	1.650	1.821	4.002	28.874	0.016	156	850	24	29	1.280	17	7	20	9	-50
1	1	20	"PFF72440"	"oPFF72440"	1240	25330	120	6396	6236	2013	106	112	42	100	100	0	3145	3106	787	126	126	23	100	100	0	2.083	2.057	2.095	2.015	1.260	2.146	0.945	120	547	9309	9110	1.059	6290	3019	6130	2980	0
1	2	20	"PFH0004"	"oPFH0004"	1440	25340	120	583	587	193	111	118	47	99	97	0	812	806	200	125	127	23	100	100	0	0.687	0.699	0.688	0.660	1.458	0.721	0.857	120	425	1159	1157	-0.542	472	687	476	681	0
1	3	20	"PFD66983"	"oPFD66983"	1600	25330	150	129	132	37	110	121	75	8	0	0	161	162	32	121	126	34	54	20	0	0.475	0.537	0.882	0.839	3.238	1.980	0.017	156	573	59	63	-1.074	19	40	22	41	-50
1	4	20	"PFBL B0087"	"oPFBLOB0087"	1810	25340	100	169	171	51	113	121	53	52	17	0	159	159	29	120	125	37	51	12	0	1.436	1.487	1.476	1.286	2.394	2.675	0.070	80	419	95	97	0.522	56	39	58	39	0
1	5	20	"PFBL B0089"	"oPFBLOB0089"	1990	25330	110	188	195	58	116	126	54	60	26	0	241	237	48	130	137	40	92	72	0	0.649	0.738	0.742	0.723	2.236	1.332	0.315	80	464	183	186	-0.624	72	111	79	107	0
1	6	20	"PFL0045"	"oPFL0045"	2190	25340	130	310	313	103	112	120	43	95	85	0	2050	2034	493	128	132	25	100	100	0	0.103	0.105	0.104	0.093	1.612	0.106	0.743	120	474	2120	2107	-3.279	198	1922	201	1906	0
1	7	20	"PFF72441"	"oPFF72441"	2360	25330	150	122	129	56	115	125	55	14	6	0	145	148	29	130	133	23	39	11	0	0.467	0.778	1.535	1.286	3.312	8.661	0.052	156	495	22	32	-1.100	7	15	14	18	-50
1	8	20	"PFBL B0090"	"oPFBLOB0090"	2560	25340	120	492	498	145	119	132	75	100	99	0	684	663	134	131	134	23	100	100	0	0.675	0.712	0.683	0.686	1.406	0.739	0.765	120	489	926	911	-0.568	373	553	379	532	0
1	9	20	"PFD66986"	"oPFD66986"	2770	25280	150	125	166	159	116	133	80	19	7	0	143	150	45	131	133	23	31	17	0	0.750	2.632	1.295	1.448	3.359	7.502	0.176	156	560	21	69	-0.415	9	12	50	19	-50
1	10	20	"PFL0049"	"oPFL0049"	2930	25330	150	114	121	40	119	135	72	5	1	0	132	134	22	135	137	23	13	2	0	1.667	-2.000	1.634	1.691	3.111	16.522	0.023	156	479	-8	1	0.737	-5	-3	2	-1	-50
1	11	20	"PFK12897"	"oPFK12897"	3130	25330	150	123	130	62	124	136	75	6	1	0	131	132	23	136	138	26	9	0	0	0.200	-1.500	1.400	1.402	4.130	0.243	0.403	156	458	-6	2	-2.322	-1	-5	6	-4	-50
1	12	20	"PFF72442"	"oPFF72442"	3310	25340	120	669	671	221	119	129	60	100	99	0	750	732	185	139	142	29	100	99	0	0.900	0.931	0.928	0.905	1.468	0.961	0.870	120	413	1161	1145	-0.152	550	611	552	593	0
1	13	20	"PFF72443"	"oPFF72443"	3510	25340	130	977	988	313	118	123	35	100	100	0	695	685	202	137	138	22	100	99	0	1.539	1.588	1.514	1.621	1.390	1.596	0.919	120	532	1417	1418	0.622	859	558	870	548	0
1	14	20	"PFBL B0094"	"oPFBLOB0094"	3700	25340	130	3300	3314	1043	120	125	37	100	100	0	2653	2631	634	136	142	49	100	100	0	1.263	1.280	1.305	1.275	1.455	1.319	0.923	120	552	5697	5689	0.337	3180	2517	3194	2495	0
1	15	20	"PFH0026"	"oPFH0026"	3900	25330	110	160	167	45	125	132	43	38	13	0	201	204	36	137	143	53	62	12	0	0.547	0.627	0.754	0.683	2.569	1.902	0.093	80	471	99	109	-0.871	35	64	42	67	0
1	16	20	"PFD67003"	"oPFD67003"	4100	25320	120	1226	1203	363	120	124	41	100	100	0	733	720	199	130	132	25	99	98	0	1.834	1.836	1.854	1.908	1.478	1.874	0.922	120	468	1709	1673	0.875	1106	603	1083	590	0
1	17	20	"PFM60515"	"oPFM60515"	4280	25340	150	146	147	42	115	119	36	42	17	0	134	137	26	126	127	23	26	7	0	3.875	2.909	1.883	1.873	3.774	4.662	0.067	156	566	39	43	1.954	31	8	32	11	-50
1	18	20	"PFL0099"	"oPFL0099"	4480	25320	120	5861	5593	1912	110	113	32	100	100	0	3532	3466	965	123	124	22	100	100	0	1.687	1.640	1.656	1.599	1.265	1.697	0.952	120	461	9160	8826	0.754	5751	3409	5483	3343	0
1	19	20	"PFJ12808"	"oPFJ12808"	4670	25320	130	370	356	112	106	109	28	97	95	0	347	338	90	116	118	19	99	98	0	1.143	1.126	1.085	1.087	1.619	1.181	0.783	120	504	495	472	0.193	264	231	250	222	0
1	20	20	"PFBL B0145"	"oPFBLOB0145"	4870	25330	120	382	373	116	105	108	38	99	96	0	396	402	91	114	118	47	99	98	0	0.982	0.931	0.928	0.886	1.497	0.975	0.803	120	455	559	556	-0.026	277	282	268	288	0
1	21	20	"PFBL B0149"	"oPFBLOB0149"	5060	25330	140	279	282	76	113	123	62	93	70	0	249	253	47	121	128	46	96	84	0	1.297	1.280	1.317	1.233	1.703	1.507	0.618	156	540	294	301	0.375	166	128	169	132	0
1	22	20	"PFI17700"	"oPFI17700"	5240	25330	120	1601	1575	509	106	118	87	99	98	0	641	605	172	119	121	21	99	98	0	2.864	3.023	3.032	3.064	1.459	3.169	0.897	120	508	2017	1955	1.518	1495	522	1469	486	0
1	1	21	"PFI17702"	"oPFI17702"	1260	25500	120	1131	1119	387	102	112	55	98	98	0	1322	1323	415	120	123	28	100	100	0	0.856	0.845	0.848	0.826	1.405	0.851	0.934	120	551	2231	2220	-0.224	1029	1202	1017	1203	0
1	2	21	"PFG0046"	"oPFG0046"	1450	25510	120	612	605	185	109	121	63	99	96	0	378	386	90	120	123	29	100	98	0	1.950	1.865	1.786	1.817	1.552	1.985	0.832	120	426	761	762	0.963	503	258	496	266	0
1	3	21	"PFBL B0151"	"oPFBLOB0151"	1640	25510	120	563	555	204	110	123	77	98	93	0	712	706	192	122	125	35	99	98	0	0.768	0.762	0.732	0.730	1.509	0.833	0.760	120	457	1043	1029	-0.381	453	590	445	584	0
1	4	21	"PFG0047"	"oPFG0047"	1830	25510	120	199	208	62	111	132	132	27	1	0	255	258	65	123	127	35	95	80	0	0.667	0.719	0.725	0.686	2.058	1.623	0.212	120	465	220	232	-0.585	88	132	97	135	0
1	5	21	"PFD67004"	"oPFD67004"	2010	25510	120	527	543	184	105	120	114	96	87	0	561	535	146	118	122	22	99	98	0	0.953	1.050	1.043	1.025	1.543	1.166	0.772	120	492	865	855	-0.070	422	443	438	417	0
1	6	21	"PFL0107"	"oPFL0107"	2210	25510	120	286	299	100	102	112	43	97	88	0	376	372	84	121	124	29	97	96	0	0.722	0.785	0.760	0.758	1.721	1.260	0.408	120	444	439	448	-0.471	184	255	197	251	0
1	7	21	"PFM60519"	"oPFM60519"	2400	25510	120	1024	1024	400	113	126	59	100	99	0	910	863	314	131	138	35	100	97	0	1.169	1.245	1.243	1.271	1.389	1.264	0.921	120	425	1690	1643	0.226	911	779	911	732	0
1	8	21	"PFI17707"	"oPFI17707"	2580	25510	120	571	594	189	115	126	68	100	97	0	578	556	135	128	131	22	100	100	0	1.013	1.119	1.130	1.106	1.473	1.187	0.793	120	463	906	907	0.019	456	450	479	428	0
1	9	21	"PFBL B0154"	"oPFBLOB0154"	2780	25520	120	826	804	286	115	126	69	98	95	0	6382	6326	1788	130	133	23	100	100	0	0.114	0.111	0.107	0.104	1.478	0.110	0.864	120	497	6963	6885	-3.136	711	6252	689	6196	0
1	10	21	"PFM60520"	"oPFM60520"	2960	25520	120	382	385	122	116	122	38	98	97	0	411	420	97	134	137	23	100	99	0	0.960	0.941	0.952	0.917	1.580	1.016	0.744	120	445	543	555	-0.058	266	277	269	286	0
1	11	21	"PFBL B0158"	"oPFBLOB0158"	3150	25520	120	200	206	59	118	124	40	84	50	0	1039	1059	259	137	138	24	100	100	0	0.091	0.095	0.094	0.090	1.807	0.086	0.403	120	469	984	1010	-3.459	82	902	88	922	0
1	12	21	"PFI17709"	"oPFI17709"	3340	25520	120	1518	1472	522	117	126	43	100	100	0	1829	1839	515	138	139	23	100	100	0	0.829	0.797	0.801	0.773	1.392	0.808	0.923	120	500	3092	3056	-0.271	1401	1691	1355	1701	0
1	13	21	"PFG0048"	"oPFG0048"	3530	25520	120	1353	1307	447	113	119	34	100	100	0	4129	4050	1111	136	138	23	100	100	0	0.311	0.305	0.307	0.291	1.313	0.309	0.944	120	512	5233	5108	-1.687	1240	3993	1194	3914	0
1	14	21	"PFM60526"	"oPFM60526"	3720	25520	120	1681	1586	519	110	117	36	100	100	0	1192	1207	350	134	140	51	100	100	0	1.485	1.376	1.339	1.355	1.367	1.407	0.940	120	507	2629	2549	0.570	1571	1058	1476	1073	0
1	15	21	"PFM60528"	"oPFM60528"	3910	25520	120	324	316	98	113	117	35	95	86	0	744	706	187	135	135	22	100	100	0	0.346	0.356	0.350	0.325	1.690	0.353	0.749	120	555	820	774	-1.529	211	609	203	571	0
1	16	21	"PFL0111"	"oPFL0111"	4100	25520	120	337	340	100	119	122	35	97	95	0	247	252	49	135	137	21	97	95	0	1.946	1.889	1.810	1.816	1.643	2.170	0.679	120	510	330	338	0.961	218	112	221	117	0
1	17	21	"E598_1c"	"E598_1c"	4280	25560	150	125	128	34	120	123	35	21	5	0	144	144	23	132	135	22	31	9	0	0.417	0.667	1.423	1.491	3.808	9.800	0.008	156	596	17	20	-1.263	5	12	8	12	-50
1	18	21	"E598_1e"	"E598_1e"	4460	25530	150	116	123	42	112	116	34	23	7	0	133	132	25	128	129	23	23	7	0	0.800	2.750	1.429	1.377	3.507	4.590	0.036	156	596	9	15	-0.322	4	5	11	4	-50
1	19	21	"E598_1g"	"E598_1g"	4650	25530	150	101	102	28	103	106	28	13	1	0	111	113	22	118	119	20	12	3	0	0.286	0.200	1.250	1.115	3.343	6.801	0.030	156	614	-9	-6	-1.807	-2	-7	-1	-5	-50
1	20	21	"E598_1i"	"E598_1i"	4850	25520	130	711	702	193	106	108	36	100	100	0	6387	6205	2067	117	122	45	100	100	0	0.096	0.098	0.098	0.101	1.435	0.093	0.912	120	504	6875	6684	-3.373	605	6270	596	6088	0
1	21	21	"F48446_9a"	"F48446_9a"	5030	25530	150	105	111	35	109	116	48	9	2	0	121	122	23	125	129	45	2	0	0	1.000	-0.667	1.029	1.178	4.136	8.565	0.022	156	491	-8	-1	0.000	-4	-4	2	-3	-50
1	22	21	"F48446_9c"	"F48446_9c"	5220	25530	150	106	119	99	103	110	41	11	4	0	111	114	26	116	118	19	19	8	0	-0.600	-8.000	1.167	1.314	3.680	22.052	0.012	156	703	-2	14	Error	3	-5	16	-2	-50
1	1	22	"I12861_2g"	"I12861_2g"	1250	25700	130	182	198	116	99	108	51	75	35	0	182	185	38	118	121	27	85	56	0	1.297	1.478	1.200	1.354	2.150	2.792	0.316	120	761	147	166	0.375	83	64	99	67	0
1	2	22	"I12861_2i"	"I12861_2i"	1440	25700	120	293	291	90	109	120	59	89	76	0	225	228	48	121	123	28	95	84	0	1.769	1.701	1.654	1.613	1.936	2.056	0.597	120	514	288	289	0.823	184	104	182	107	0
1	3	22	"J512_2a"	"J512_2a"	1600	25710	150	102	105	34	105	118	63	3	0	0	110	113	22	122	123	21	10	3	0	0.250	0.000	1.100	1.081	4.081	53.083	0.001	156	741	-15	-9	-2.000	-3	-12	0	-9	-50
1	4	22	"J512_2c"	"J512_2c"	1790	25710	150	100	108	40	106	121	103	1	1	0	117	117	22	120	122	19	16	0	0	2.000	-0.667	1.066	1.193	3.818	48.590	0.002	156	752	-9	-1	1.000	-6	-3	2	-3	-50
1	5	22	"J512_2e"	"J512_2e"	1980	25710	150	103	114	43	102	115	98	3	0	0	121	123	25	115	117	19	26	8	0	0.167	1.500	1.327	1.350	5.254	19.281	0.067	156	751	7	20	-2.585	1	6	12	8	-50
1	6	22	"J512_2g"	"J512_2g"	2170	25710	150	99	124	120	101	122	145	4	3	0	113	113	21	115	120	52	1	0	0	1.000	-11.500	2.239	2.123	4.388	25.156	0.044	156	763	-4	21	0.000	-2	-2	23	-2	-50
1	7	22	"M40872_8a"	"M40872_8a"	2360	25710	150	134	150	64	113	131	95	16	3	0	134	162	75	122	129	59	25	13	0	1.750	0.925	1.100	1.204	4.432	1.337	0.189	156	752	33	77	0.807	21	12	37	40	-50
1	8	22	"M40872_8c"	"M40872_8c"	2550	25710	150	117	131	59	110	124	67	13	5	0	123	124	21	124	127	30	9	0	0	-7.000	100000.000	1.947	1.813	4.185	27.429	0.010	156	750	6	21	Error	7	-1	21	0	-50
1	9	22	"M40872_8e"	"M40872_8e"	2740	25710	150	105	111	36	105	113	47	14	3	0	119	121	22	120	122	21	14	4	0	0.000	6.000	1.400	1.426	3.442	28.544	0.007	156	741	-1	7	Error	0	-1	6	1	-50
1	10	22	"M40872_8g"	"M40872_8g"	2930	25710	150	120	128	48	109	121	74	8	1	0	126	127	24	126	129	27	15	0	0	100000.000	19.000	1.533	1.440	3.860	8.578	0.031	156	776	11	20	16.610	11	0	19	1	-50
1	11	22	"M40872_8i"	"M40872_8i"	3140	25710	120	195	200	53	113	120	43	79	45	0	208	214	43	133	135	23	91	80	0	1.093	1.074	1.059	1.044	2.194	1.349	0.359	120	628	157	168	0.129	82	75	87	81	0
1	12	22	"EMPTY"	"EMPTY"	3340	25710	110	184	201	77	112	117	36	77	50	0	210	216	62	131	133	21	88	75	0	0.911	1.047	1.233	1.069	2.543	1.303	0.389	80	526	151	174	-0.134	72	79	89	85	0
1	13	22	"EMPTY"	"EMPTY"	3520	25720	100	297	323	143	104	108	29	95	88	0	308	323	109	127	128	20	100	98	0	1.066	1.117	1.135	1.050	1.708	1.234	0.756	80	482	374	415	0.093	193	181	219	196	0
1	14	22	"EMPTY"	"EMPTY"	3710	25710	110	218	247	118	99	103	28	91	75	0	244	274	108	118	121	18	96	95	0	0.944	0.949	0.923	0.866	2.099	1.063	0.727	80	543	245	304	-0.082	119	126	148	156	0
1	15	22	"EMPTY"	"EMPTY"	3900	25720	100	272	275	87	97	102	29	98	95	0	265	280	76	116	118	18	100	98	0	1.174	1.085	1.160	1.064	1.557	1.121	0.765	80	492	324	342	0.232	175	149	178	164	0
1	16	22	"EMPTY"	"EMPTY"	4090	25720	100	463	521	253	104	108	29	98	98	0	494	552	263	122	124	20	100	97	0	0.965	0.970	0.935	0.995	1.654	0.972	0.856	80	492	731	847	-0.051	359	372	417	430	0
1	17	22	"EMPTY"	"EMPTY"	4280	25720	100	196	202	53	107	109	30	87	75	0	223	229	52	124	126	20	98	92	0	0.899	0.905	0.866	0.832	2.186	0.982	0.414	80	420	188	200	-0.154	89	99	95	105	0
1	18	22	"EMPTY"	"EMPTY"	4460	25720	90	173	172	51	102	105	27	71	61	0	199	198	44	122	123	21	88	76	0	0.922	0.921	1.075	0.933	2.556	1.174	0.322	52	358	148	146	-0.117	71	77	70	76	0
1	19	22	"EMPTY"	"EMPTY"	4650	25720	150	98	99	26	99	102	29	11	1	0	112	112	16	115	117	18	7	1	0	0.333	0.000	1.538	1.830	4.042	9.741	0.009	156	783	-4	-3	-1.585	-1	-3	0	-3	-50
1	20	22	"EMPTY"	"EMPTY"	4840	25720	150	104	106	27	100	103	30	19	1	0	115	117	18	119	122	20	11	2	0	-1.000	-3.000	1.229	1.327	3.848	9.140	0.012	156	721	0	4	Error	4	-4	6	-2	-50
1	21	22	"EMPTY"	"EMPTY"	5030	25720	150	115	128	113	107	111	31	21	5	0	126	127	17	129	131	21	8	0	0	-2.667	-10.500	2.199	2.178	4.757	44.218	0.005	156	691	5	19	Error	8	-3	21	-2	-50
1	22	22	"EMPTY"	"EMPTY"	5220	25720	150	118	121	44	105	109	35	23	7	0	127	130	20	124	125	21	23	5	0	4.333	2.667	1.654	1.734	4.050	47.063	0.001	156	889	16	22	2.115	13	3	16	6	-50
2	1	1	"PFA0116"	"A23157_2"	5900	21810	150	572	542	183	101	107	38	98	95	0	509	486	160	110	112	19	99	99	0	1.180	1.173	1.159	1.190	1.462	1.161	0.878	156	891	870	817	0.239	471	399	441	376	0
2	2	1	"PFA0048"	"A14801_13"	6090	21820	150	654	654	210	105	114	74	99	96	0	982	983	294	111	114	24	100	100	0	0.630	0.630	0.616	0.608	1.352	0.629	0.916	156	677	1420	1421	-0.666	549	871	549	872	0
2	3	1	"PFA0211"	"A8109_3"	6270	21810	150	3161	2942	1465	106	117	78	100	100	0	1194	1239	529	111	114	25	100	100	0	2.821	2.514	2.423	2.416	1.393	2.584	0.937	156	675	4138	3964	1.496	3055	1083	2836	1128	0
2	4	1	"PFA0021"	"A11962_3"	6470	21820	170	213	234	140	108	122	82	63	19	0	236	249	64	112	115	23	100	98	0	0.847	0.920	0.820	0.762	2.124	1.913	0.334	208	807	229	263	-0.240	105	124	126	137	0
2	5	1	"PFA0164"	"A3310_6"	6660	21820	160	507	512	141	107	118	52	100	99	0	385	386	83	112	114	21	100	100	0	1.465	1.478	1.474	1.460	1.394	1.588	0.820	208	717	673	679	0.551	400	273	405	274	0
2	6	1	"PFA0033"	"A13725_2"	6840	21820	150	601	599	195	112	120	63	99	97	0	538	525	135	115	120	27	100	100	0	1.156	1.188	1.155	1.137	1.599	1.286	0.788	156	678	912	897	0.209	489	423	487	410	0
2	7	1	"PFB0041"	"B180"	7040	21820	150	550	566	165	113	124	73	100	99	0	588	591	143	114	120	26	100	100	0	0.922	0.950	0.937	0.927	1.382	0.981	0.799	156	720	911	930	-0.117	437	474	453	477	0
2	8	1	"PFB0043"	"B186"	7230	21830	150	475	472	128	109	118	54	100	98	0	475	466	90	112	114	20	100	100	0	1.008	1.025	1.015	0.982	1.353	1.098	0.849	156	639	729	717	0.012	366	363	363	354	0
2	9	1	"PFB0048"	"B197"	7410	21830	150	1471	1435	351	114	126	69	100	100	0	998	977	170	114	118	23	100	100	0	1.535	1.531	1.554	1.503	1.277	1.596	0.913	156	659	2241	2184	0.618	1357	884	1321	863	0
2	10	1	"PFB0056"	"B218"	7600	21830	150	33235	32024	9582	124	151	108	100	100	0	10752	10381	2441	119	138	77	100	100	0	3.114	3.109	3.117	3.048	1.220	3.244	0.951	156	745	43744	42162	1.639	33111	10633	31900	10262	0
2	11	1	"PFB0059"	"B241"	7800	21830	140	328	337	83	130	159	103	90	43	0	223	228	41	122	148	83	71	7	0	1.960	1.953	1.820	1.919	1.702	1.827	0.481	156	719	299	313	0.971	198	101	207	106	0
2	12	1	"PFB0069"	"B270"	7980	21830	150	682	693	174	112	125	58	100	100	0	361	362	68	115	120	26	100	100	0	2.317	2.352	2.342	2.347	1.333	2.446	0.861	156	693	816	828	1.212	570	246	581	247	0
2	13	1	"PFB0161"	"B471"	8170	21840	150	751	783	241	103	110	46	100	100	0	597	612	130	111	114	19	100	100	0	1.333	1.357	1.378	1.319	1.330	1.445	0.882	156	666	1134	1181	0.415	648	486	680	501	0
2	14	1	"PFB0183"	"B508"	8360	21830	150	606	607	138	104	111	45	100	100	0	335	342	57	109	112	19	100	100	0	2.221	2.159	2.146	2.139	1.325	2.272	0.857	156	725	728	736	1.151	502	226	503	233	0
2	15	1	"PFB0185"	"B511"	8560	21830	150	570	569	141	107	114	38	100	100	0	464	464	101	112	114	21	100	100	0	1.315	1.313	1.329	1.307	1.297	1.340	0.890	156	722	815	814	0.395	463	352	462	352	0
2	16	1	"PFB0199"	"B537"	8740	21830	140	1193	1214	301	107	114	34	100	100	0	601	599	125	117	120	23	100	100	0	2.244	2.297	2.268	2.290	1.279	2.375	0.925	156	636	1570	1589	1.166	1086	484	1107	482	0
2	17	1	"PFB0205"	"B549"	8930	21840	140	768	762	142	109	117	44	100	100	0	945	930	124	116	120	22	100	100	0	0.795	0.802	0.786	0.791	1.217	0.812	0.931	156	659	1488	1467	-0.331	659	829	653	814	0
2	18	1	"PFB0211"	"B556"	9120	21840	150	5563	5681	1747	108	118	47	100	100	0	5889	6023	1602	116	120	26	100	100	0	0.945	0.943	0.941	0.930	1.196	0.957	0.956	156	720	11228	11480	-0.082	5455	5773	5573	5907	0
2	19	1	"PFC0047"	"C187"	9310	21840	150	897	927	200	116	125	47	100	100	0	1163	1170	188	123	128	27	100	100	0	0.751	0.775	0.761	0.763	1.250	0.783	0.922	156	662	1821	1858	-0.413	781	1040	811	1047	0
2	20	1	"PFC0049"	"C191"	9510	21840	150	919	911	263	133	155	154	100	98	0	981	986	206	137	146	51	100	100	0	0.931	0.916	0.884	0.888	1.281	0.951	0.906	156	690	1630	1627	-0.103	786	844	778	849	0
2	21	1	"PFC0053"	"C199"	9700	21840	140	761	795	166	131	141	48	100	100	0	398	404	61	138	141	27	100	100	0	2.423	2.496	2.546	2.486	1.373	2.707	0.803	156	606	890	930	1.277	630	260	664	266	0
2	22	1	"PFC0064"	"C230"	9870	21850	150	185	190	45	139	164	91	18	1	0	175	178	26	139	151	47	32	4	0	1.278	1.308	1.314	1.197	3.426	3.477	0.121	156	821	82	90	0.354	46	36	51	39	-50
2	1	2	"PFC0067"	"C234"	5880	22020	150	922	919	198	101	107	35	100	100	0	1292	1293	224	109	111	34	100	100	0	0.694	0.691	0.685	0.682	1.215	0.696	0.923	156	759	2004	2002	-0.527	821	1183	818	1184	0
2	2	2	"PFC0074"	"C249"	6080	22020	150	468	483	126	106	110	37	100	100	0	335	340	68	112	114	19	100	100	0	1.623	1.654	1.657	1.630	1.383	1.790	0.818	156	492	585	605	0.699	362	223	377	228	0
2	3	2	"PFK0421"	"Kn479_3"	6270	22020	150	908	918	201	106	114	50	100	100	0	421	424	67	111	115	28	100	100	0	2.587	2.594	2.619	2.582	1.310	2.771	0.862	156	495	1112	1125	1.371	802	310	812	313	0
2	4	2	"PFK0499"	"Kn722_1"	6460	22020	150	577	595	129	105	115	59	100	100	0	460	470	89	114	120	33	100	100	0	1.364	1.376	1.404	1.370	1.332	1.401	0.830	156	476	818	846	0.448	472	346	490	356	0
2	5	2	"PFK0529"	"Kn862_1"	6650	22020	150	623	613	210	105	115	51	100	98	0	960	950	286	118	124	29	100	100	0	0.615	0.611	0.577	0.588	1.353	0.607	0.869	156	414	1360	1340	-0.701	518	842	508	832	0
2	6	2	"PFK0159"	"Kn1106_2"	6830	22030	150	211	212	55	114	124	57	76	37	0	186	185	32	123	128	28	87	53	0	1.540	1.581	1.699	1.486	2.553	2.284	0.312	156	472	160	160	0.623	97	63	98	62	-50
2	7	2	"PFK0179"	"Kn1255_4"	7030	22020	140	1996	1997	720	115	130	73	100	100	0	1461	1496	425	122	125	27	100	100	0	1.405	1.370	1.351	1.326	1.287	1.420	0.916	156	505	3220	3256	0.490	1881	1339	1882	1374	0
2	8	2	"PFK0266"	"Kn2144_2"	7220	22020	150	418	427	113	109	121	64	100	100	0	595	602	114	115	118	19	100	100	0	0.644	0.653	0.639	0.634	1.412	0.660	0.753	156	417	789	805	-0.635	309	480	318	487	0
2	9	2	"PFK1250"	"Ks8_1"	7400	22020	150	539	571	136	108	120	63	100	100	0	357	361	67	115	117	21	100	100	0	1.781	1.882	1.819	1.883	1.438	2.073	0.760	156	443	673	709	0.833	431	242	463	246	0
2	10	2	"PFK0668"	"Ks13_2"	7600	22030	140	336	339	82	126	153	109	91	45	0	484	493	83	121	145	83	100	100	0	0.579	0.573	0.573	0.538	1.590	0.631	0.515	156	464	573	585	-0.790	210	363	213	372	0
2	11	2	"PFK0833"	"Ks25_5"	7760	22080	150	224	240	115	140	170	102	46	16	0	240	225	82	131	156	77	59	27	0	0.771	1.064	1.146	1.154	2.456	1.380	0.557	156	459	193	194	-0.376	84	109	100	94	-50
2	12	2	"PFK0849"	"Ks26_17"	7960	22030	140	638	642	165	130	153	81	100	98	0	324	328	58	128	141	49	100	97	0	2.592	2.560	2.593	2.533	1.488	2.892	0.693	156	509	704	712	1.374	508	196	512	200	0
2	13	2	"PFK0898"	"Ks31_1"	8160	22030	140	538	540	146	112	122	53	100	100	0	465	471	92	117	118	20	100	100	0	1.224	1.209	1.209	1.174	1.533	1.285	0.756	156	420	774	782	0.292	426	348	428	354	0
2	14	2	"PFK0968"	"Ks42_6"	8340	22030	150	522	516	123	106	113	42	100	100	0	317	314	56	112	114	20	100	99	0	2.029	2.030	2.081	2.027	1.507	2.198	0.769	156	462	621	612	1.021	416	205	410	202	0
2	15	2	"PFK1224"	"Ks83_19"	8550	22040	140	182	190	52	107	112	34	82	56	0	192	211	111	115	119	23	98	78	0	0.974	0.865	1.028	0.942	2.243	0.286	0.149	156	480	152	179	-0.038	75	77	83	96	0
2	16	2	"PFK1246"	"Ks89_2"	8730	22040	140	505	512	93	110	117	35	100	100	0	315	318	48	125	129	37	100	99	0	2.079	2.083	2.048	2.100	1.398	2.209	0.780	156	419	585	595	1.056	395	190	402	193	0
2	17	2	"PFK1245"	"Ks89_10"	8910	22040	150	151	157	55	114	123	45	40	14	0	153	157	30	120	124	34	46	13	0	1.121	1.162	1.453	1.342	3.125	2.508	0.053	156	490	70	80	0.165	37	33	43	37	-50
2	18	2	"PFK1268"	"Ks97_1"	9120	22040	140	270	277	64	118	126	44	98	89	0	365	367	57	121	125	23	100	100	0	0.623	0.646	0.644	0.609	1.670	0.666	0.594	156	498	396	405	-0.683	152	244	159	246	0
2	19	2	"PFK0567"	"Ks101_10"	9310	22040	140	1177	1152	200	124	132	42	100	100	0	657	656	93	132	138	30	100	100	0	2.006	1.962	1.982	1.956	1.264	2.069	0.897	156	390	1578	1552	1.004	1053	525	1028	524	0
2	20	2	"PFK0617"	"Ks117_4"	9460	22010	150	233	236	75	146	157	54	65	40	0	232	218	61	144	154	42	67	50	0	0.989	1.216	1.198	1.186	2.480	1.424	0.488	156	477	175	164	-0.016	87	88	90	74	-50
2	21	2	"PFK0689"	"Ks157_11"	9690	22040	140	377	379	81	171	186	69	96	81	0	2951	2949	451	155	168	50	100	100	0	0.074	0.074	0.074	0.070	1.505	0.066	0.554	156	455	3002	3002	-3.763	206	2796	208	2794	0
2	22	2	"PFK0731"	"Ks186_10"	9870	22040	160	65535	61578	9069	207	236	105	100	100	79	65535	57883	14367	171	184	58	100	100	72	0.999	1.063	0.999	1.114	1.386	1.028	0.948	208	724	130692	119083	-0.001	65328	65364	61371	57712	0
2	1	3	"PFK0746"	"Ks202_1"	5890	22210	140	3099	3036	696	101	106	33	100	100	0	1514	1513	324	111	113	36	100	100	0	2.137	2.093	2.058	2.108	1.238	2.124	0.952	156	642	4401	4337	1.095	2998	1403	2935	1402	0
2	2	3	"PFK0750"	"Ks202_4"	6070	22210	140	442	457	106	101	106	33	100	100	0	329	326	53	109	113	18	100	99	0	1.550	1.641	1.610	1.624	1.328	1.726	0.854	156	428	561	573	0.632	341	220	356	217	0
2	3	3	"PFK0747"	"Ks202_10"	6260	22220	140	1542	1532	357	104	114	52	100	100	0	749	745	123	109	111	18	100	100	0	2.247	2.245	2.300	2.217	1.254	2.366	0.920	156	431	2078	2064	1.168	1438	640	1428	636	0
2	4	3	"PFK0766"	"Ks212_4"	6450	22220	140	424	430	103	105	115	57	100	99	0	827	846	137	113	128	65	100	100	0	0.447	0.443	0.453	0.427	1.383	0.442	0.778	156	471	1033	1058	-1.162	319	714	325	733	0
2	5	3	"PFA0029"	"A12706_1"	6650	22210	150	2236	2172	1039	103	108	39	100	100	0	9703	9986	4213	119	140	74	100	100	0	0.223	0.210	0.197	0.199	1.385	0.211	0.883	156	425	11717	11936	-2.168	2133	9584	2069	9867	0
2	6	3	"PFA0034"	"A13725_4"	6830	22220	140	2123	2112	422	108	118	63	100	100	0	1577	1579	262	115	123	42	100	100	0	1.378	1.369	1.409	1.360	1.255	1.423	0.889	156	384	3477	3468	0.463	2015	1462	2004	1464	0
2	7	3	"PFA0036"	"A13725_6"	7030	22220	140	639	647	120	108	120	66	100	100	0	810	808	129	111	114	20	100	100	0	0.760	0.773	0.782	0.769	1.330	0.768	0.828	156	440	1230	1236	-0.397	531	699	539	697	0
2	8	3	"PFA0038"	"A13725_9"	7210	22220	140	629	645	141	105	109	40	100	100	0	489	489	79	111	113	18	100	100	0	1.386	1.429	1.403	1.420	1.380	1.511	0.850	156	436	902	918	0.471	524	378	540	378	0
2	9	3	"PFA0041"	"A14195_3"	7390	22210	150	141	147	47	105	109	35	51	19	0	147	150	28	111	113	18	75	48	0	1.000	1.077	1.094	0.960	3.500	2.463	0.159	156	469	72	81	0.000	36	36	42	39	-50
2	10	3	"PFA0043"	"A14263_1"	7600	22220	140	527	526	124	105	115	61	100	100	0	570	562	107	113	115	18	100	100	0	0.923	0.938	0.949	0.921	1.343	0.968	0.808	156	394	879	870	-0.115	422	457	421	449	0
2	11	3	"PFA0063"	"A14801_9"	7780	22230	150	186	195	62	119	138	83	39	7	0	182	185	34	122	128	32	80	43	0	1.117	1.206	1.192	1.105	2.923	2.271	0.290	156	408	127	139	0.159	67	60	76	63	-50
2	12	3	"PFA0065"	"A15774_2"	7980	22220	140	441	441	106	119	133	69	100	97	0	255	255	36	123	127	23	100	100	0	2.439	2.439	2.469	2.390	1.495	2.947	0.641	156	469	454	454	1.287	322	132	322	132	0
2	13	3	"PFA0067"	"A16096_5"	8170	22220	150	228	233	47	111	117	44	96	73	0	238	235	36	116	119	19	100	98	0	0.959	1.025	1.046	0.997	1.728	1.199	0.528	156	423	239	241	-0.060	117	122	122	119	0
2	14	3	"PFA0071"	"A16972_1"	8340	22220	150	135	140	38	103	106	30	50	27	0	141	149	61	110	113	18	76	40	0	1.032	0.949	1.481	1.154	3.448	0.679	0.069	156	426	63	76	0.046	32	31	37	39	-50
2	15	3	"PFA0073"	"A1700_2"	8530	22220	150	128	130	36	100	103	27	50	22	0	136	136	23	112	113	18	56	25	0	1.167	1.250	1.273	1.419	3.049	2.516	0.105	156	456	52	54	0.222	28	24	30	24	-50
2	16	3	"PFA0076"	"A1700_6"	8730	22220	150	552	558	118	102	106	30	100	100	0	340	341	50	114	116	35	100	99	0	1.991	2.009	2.037	1.996	1.399	2.109	0.782	156	430	676	683	0.994	450	226	456	227	0
2	17	3	"PFA0109"	"A22053_4"	8920	22230	150	215	221	77	110	117	41	87	62	0	253	257	45	118	122	34	100	96	0	0.778	0.799	0.775	0.698	2.000	0.950	0.361	156	464	240	250	-0.363	105	135	111	139	0
2	18	3	"PFA0112"	"A23157_12"	9120	22230	140	631	628	150	121	130	56	100	100	0	606	611	95	121	124	21	100	100	0	1.052	1.035	1.033	1.003	1.375	1.107	0.821	156	454	995	997	0.073	510	485	507	490	0
2	19	3	"PFA0114"	"A23157_18"	9310	22230	150	1736	1708	376	122	132	56	100	100	0	1138	1139	201	122	126	26	100	100	0	1.589	1.559	1.630	1.541	1.351	1.628	0.863	156	436	2630	2603	0.668	1614	1016	1586	1017	0
2	20	3	"PFA0117"	"A23157_8"	9480	22220	150	189	192	57	130	142	54	50	20	0	167	168	28	125	139	47	42	3	0	1.405	1.442	1.660	1.386	3.829	2.268	0.242	156	543	101	105	0.490	59	42	62	43	-50
2	21	3	"PFA0123"	"A24704_11"	9690	22230	150	433	458	130	144	160	66	100	93	0	309	313	46	134	147	50	100	97	0	1.651	1.754	1.615	1.658	1.568	2.079	0.634	156	471	464	493	0.724	289	175	314	179	0
2	22	3	"PFA0126"	"A24704_6"	9860	22230	150	186	197	59	151	185	97	17	1	0	170	170	29	138	155	52	21	1	0	1.094	1.438	1.668	1.625	3.011	3.012	0.310	156	594	67	78	0.129	35	32	46	32	-50
2	1	4	"PFA0154"	"A3310_10"	5900	22410	150	171	173	46	97	103	33	82	55	0	170	172	28	109	111	20	94	78	0	1.213	1.206	1.211	1.152	2.417	1.632	0.340	156	695	135	139	0.279	74	61	76	63	0
2	2	4	"PFA0156"	"A3310_15"	6100	22400	140	913	899	177	96	102	31	100	100	0	484	480	87	109	111	17	100	100	0	2.179	2.164	2.138	2.180	1.299	2.201	0.908	156	393	1192	1174	1.123	817	375	803	371	0
2	3	4	"PFA0159"	"A3310_22"	6280	22410	140	332	336	78	102	118	65	100	90	0	441	436	70	108	110	17	100	100	0	0.691	0.713	0.706	0.688	1.409	0.770	0.652	156	377	563	562	-0.534	230	333	234	328	0
2	4	4	"PFA0162"	"A3310_32"	6470	22410	140	921	893	236	104	117	65	100	100	0	609	620	132	110	123	64	100	100	0	1.637	1.547	1.532	1.520	1.299	1.609	0.893	156	437	1316	1299	0.711	817	499	789	510	0
2	5	4	"PFA0165"	"A3310_7"	6660	22410	150	432	456	137	100	104	36	100	100	0	423	425	92	113	130	71	99	98	0	1.071	1.141	1.139	1.111	1.427	1.340	0.635	156	435	642	668	0.099	332	310	356	312	0
2	6	4	"PFA0168"	"A3920_1"	6840	22400	150	158	167	89	104	107	40	60	25	0	150	150	25	110	118	41	47	4	0	1.350	1.575	1.457	1.426	3.336	4.832	0.155	156	383	94	103	0.433	54	40	63	40	-50
2	7	4	"PFC0075"	"C25"	7010	22400	150	133	139	41	104	108	43	34	10	0	150	149	28	108	110	17	81	57	0	0.690	0.854	0.953	0.870	3.068	2.097	0.182	156	398	71	76	-0.534	29	42	35	41	-50
2	8	4	"PFC0079"	"C258"	7220	22420	150	222	223	53	104	108	37	96	78	0	235	233	38	109	111	18	100	99	0	0.937	0.960	0.922	0.926	1.694	1.165	0.493	156	460	244	243	-0.095	118	126	119	124	0
2	9	4	"PFC0082"	"C269"	7410	22410	150	582	586	173	104	108	36	100	100	0	313	318	59	109	111	17	100	100	0	2.343	2.306	2.317	2.229	1.372	2.501	0.834	156	427	682	691	1.228	478	204	482	209	0
2	10	4	"PFC0085"	"C273"	7580	22410	150	136	145	54	110	118	59	23	5	0	137	141	30	116	120	24	46	21	0	1.238	1.400	1.146	1.201	3.379	6.322	0.117	156	431	47	60	0.308	26	21	35	25	-50
2	11	4	"PFC0087"	"C277"	7780	22420	140	461	470	102	122	133	63	99	98	0	532	536	80	124	128	24	100	100	0	0.831	0.845	0.810	0.820	1.426	0.879	0.799	156	482	747	760	-0.267	339	408	348	412	0
2	12	4	"PFC0090"	"C285"	7990	22420	140	466	463	106	123	132	47	100	99	0	560	555	81	126	129	21	100	100	0	0.790	0.793	0.782	0.765	1.406	0.833	0.779	156	436	777	769	-0.339	343	434	340	429	0
2	13	4	"PFC0107"	"C321"	8170	22420	140	268	281	71	108	112	34	99	96	0	275	274	41	115	117	20	100	100	0	1.000	1.088	1.058	1.031	1.662	1.238	0.660	156	394	320	332	0.000	160	160	173	159	0
2	14	4	"PFC0110"	"C332"	8360	22420	140	536	560	154	98	101	28	100	100	0	294	299	46	108	110	17	100	100	0	2.355	2.419	2.366	2.355	1.435	2.741	0.795	156	388	624	653	1.236	438	186	462	191	0
2	15	4	"PFC0112"	"C337"	8540	22420	140	223	229	48	101	105	34	98	89	0	185	186	24	111	113	20	99	92	0	1.649	1.707	1.636	1.656	1.686	2.097	0.517	156	413	196	203	0.721	122	74	128	75	0
2	16	4	"PFC0114"	"C344"	8730	22420	150	242	250	59	108	118	46	94	82	0	186	188	31	114	119	27	95	74	0	1.861	1.919	2.121	1.915	1.939	2.227	0.529	156	532	206	216	0.896	134	72	142	74	0
2	17	4	"PFC0116"	"C35"	8930	22420	150	142	143	33	113	122	42	33	5	0	148	149	24	121	125	25	50	17	0	1.074	1.071	1.081	1.235	3.823	3.078	0.094	156	545	56	58	0.103	29	27	30	28	-50
2	18	4	"PFC0119"	"C354"	9120	22420	140	321	336	110	115	128	62	99	84	0	304	323	84	122	125	23	100	100	0	1.132	1.100	1.090	1.070	1.531	1.294	0.597	156	462	388	422	0.179	206	182	221	201	0
2	19	4	"PFC0135"	"C394"	9310	22420	140	458	473	101	115	127	61	100	100	0	298	301	49	118	120	20	100	100	0	1.906	1.956	1.882	1.943	1.461	2.137	0.756	156	452	523	541	0.930	343	180	358	183	0
2	20	4	"PFC0138"	"C41"	9520	22440	150	142	150	44	118	123	38	35	17	0	146	147	25	119	121	19	54	33	0	0.889	1.143	1.262	1.287	3.660	4.506	0.084	156	437	51	60	-0.170	24	27	32	28	-50
2	21	4	"PFC0140"	"C413"	9690	22430	150	151	159	47	127	131	37	40	16	0	150	154	26	124	126	21	55	29	0	0.923	1.067	1.360	1.448	3.666	3.027	0.132	156	398	50	62	-0.115	24	26	32	30	-50
2	22	4	"PFC0142"	"C417"	9880	22420	150	707	695	152	122	129	43	100	100	0	425	430	78	127	130	22	100	100	0	1.963	1.891	1.906	1.883	1.302	2.010	0.864	156	712	883	876	0.973	585	298	573	303	0
2	1	5	"PFC0144"	"C419"	5900	22600	140	555	556	146	98	105	39	100	100	0	363	376	75	106	110	24	100	100	0	1.778	1.696	1.646	1.669	1.343	1.818	0.847	156	614	714	728	0.830	457	257	458	270	0
2	2	5	"PFC0147"	"C423"	6080	22600	150	599	606	158	101	109	38	100	100	0	584	596	143	112	115	26	100	100	0	1.055	1.043	1.036	1.042	1.336	1.044	0.871	156	420	970	989	0.077	498	472	505	484	0
2	3	5	"PFC0161"	"C449"	6260	22570	150	147	153	63	104	117	62	33	7	0	144	148	35	110	113	21	66	40	0	1.265	1.289	1.320	1.339	2.572	3.851	0.183	156	465	77	87	0.339	43	34	49	38	-50
2	4	5	"PFC0163"	"C453"	6470	22600	150	235	243	63	104	117	68	91	44	0	228	228	39	109	112	18	100	100	0	1.101	1.168	1.244	1.089	1.953	1.496	0.467	156	476	250	258	0.139	131	119	139	119	0
2	5	5	"PFC0165"	"C46"	6660	22600	150	251	257	62	101	105	39	96	92	0	863	868	219	109	111	17	100	100	0	0.199	0.206	0.208	0.194	1.590	0.185	0.633	156	402	904	915	-2.330	150	754	156	759	0
2	6	5	"PFC0168"	"C472"	6860	22600	150	689	675	185	106	112	47	100	99	0	467	471	95	112	115	23	100	100	0	1.642	1.585	1.561	1.541	1.355	1.674	0.880	156	386	938	928	0.716	583	355	569	359	0
2	7	5	"PFC0171"	"C489"	7030	22600	140	271	276	67	109	117	47	97	87	0	266	264	40	114	118	24	100	99	0	1.066	1.113	1.064	1.057	1.618	1.302	0.628	156	391	314	317	0.092	162	152	167	150	0
2	8	5	"PFC0174"	"C492"	7200	22590	150	140	139	38	114	119	43	28	7	0	154	154	33	117	120	24	64	37	0	0.703	0.676	1.095	0.951	3.191	1.940	0.163	156	445	63	62	-0.509	26	37	25	37	-50
2	9	5	"PFD0418"	"D49176_20"	7420	22600	150	1135	1138	260	111	119	51	100	100	0	605	589	117	115	126	103	98	97	0	2.090	2.167	2.218	2.180	1.328	2.212	0.800	156	396	1514	1501	1.063	1024	490	1027	474	0
2	10	5	"PFD0422"	"D49176_29"	7580	22600	150	155	158	47	116	124	48	41	14	0	157	157	35	123	133	97	2	0	0	1.147	1.235	1.144	1.067	3.083	1.712	0.271	156	461	73	76	0.198	39	34	42	34	-50
2	11	5	"PFD0425"	"D49176_32"	7800	22600	140	278	284	73	124	130	44	97	84	0	328	336	51	127	130	25	100	100	0	0.766	0.766	0.736	0.693	1.837	0.998	0.470	156	496	355	369	-0.384	154	201	160	209	0
2	12	5	"PFD0428"	"D49176_37"	7990	22600	150	193	199	52	122	136	93	34	2	0	188	190	26	122	125	20	98	87	0	1.076	1.132	1.106	0.976	2.354	2.650	0.225	156	427	137	145	0.105	71	66	77	68	-50
2	13	5	"PFD0431"	"D49176_44"	8180	22600	140	627	641	161	105	120	88	99	99	0	490	484	81	112	114	19	100	100	0	1.381	1.441	1.458	1.402	1.362	1.607	0.804	156	460	900	908	0.466	522	378	536	372	0
2	14	5	"PFD0436"	"D49176_6"	8380	22600	150	2565	2515	504	100	106	36	100	100	0	1758	1720	327	108	110	21	100	100	0	1.494	1.498	1.535	1.497	1.220	1.519	0.943	156	492	4115	4027	0.579	2465	1650	2415	1612	0
2	15	5	"PFD0454"	"D51731_2"	8560	22600	140	248	254	62	105	115	45	98	85	0	256	258	56	114	119	28	97	93	0	1.007	1.035	1.029	1.036	1.646	1.120	0.628	156	451	285	293	0.010	143	142	149	144	0
2	16	5	"PFD0463"	"D53677_1"	8730	22620	90	181	182	48	127	139	52	50	13	0	190	195	32	125	134	36	92	40	0	0.831	0.786	0.961	0.770	3.405	2.459	0.081	52	262	119	125	-0.267	54	65	55	70	0
2	17	5	"PFD0467"	"D53677_8"	8890	22630	150	152	156	47	120	131	48	30	10	0	148	153	31	124	130	30	43	15	0	1.333	1.241	1.459	1.412	3.400	2.413	0.146	156	630	56	65	0.415	32	24	36	29	-50
2	18	5	"PFD0471"	"D54177_1"	9120	22610	140	191	191	48	113	123	49	70	28	0	188	193	33	119	122	23	95	78	0	1.130	1.054	0.990	0.954	2.576	2.221	0.220	156	554	147	152	0.177	78	69	78	74	0
2	19	5	"PFD0474"	"D54346_3"	9320	22610	140	398	405	96	114	121	47	99	99	0	316	316	52	120	122	21	100	99	0	1.449	1.485	1.558	1.460	1.444	1.594	0.786	156	452	480	487	0.535	284	196	291	196	0
2	20	5	"PFD0478"	"D56259_1"	9500	22610	150	913	907	196	118	126	41	100	100	0	482	477	83	127	130	22	100	100	0	2.239	2.254	2.276	2.264	1.328	2.373	0.866	156	424	1150	1139	1.163	795	355	789	350	0
2	21	5	"PFD0512"	"D6287_18"	9680	22610	150	152	155	38	125	132	41	32	7	0	157	159	24	133	135	21	55	23	0	1.125	1.154	1.410	1.473	3.582	5.749	0.041	156	368	51	56	0.170	27	24	30	26	-50
2	22	5	"PFD0515"	"D6287_22"	9860	22620	150	627	637	137	125	131	33	100	100	0	829	821	142	134	136	21	100	100	0	0.722	0.745	0.746	0.734	1.247	0.755	0.909	156	624	1197	1199	-0.469	502	695	512	687	0
2	1	6	"PFD0519"	"D6287_3"	5900	22790	140	184	189	53	100	107	42	80	49	0	193	195	33	107	110	23	99	90	0	0.977	1.011	0.941	0.878	2.087	1.423	0.388	156	608	170	177	-0.034	84	86	89	88	0
2	2	6	"PFD0521"	"D6287_31"	6080	22790	140	1215	1205	305	107	117	45	100	100	0	532	547	133	112	119	33	100	100	0	2.638	2.524	2.599	2.495	1.395	2.787	0.822	156	462	1528	1533	1.399	1108	420	1098	435	0
2	3	6	"PFD0525"	"D6287_49"	6280	22790	140	690	675	169	104	114	55	100	99	0	980	976	157	112	116	23	100	100	0	0.675	0.661	0.660	0.639	1.322	0.677	0.884	156	520	1454	1435	-0.567	586	868	571	864	0
2	4	6	"PFD0527"	"D6287_53"	6470	22790	140	387	378	82	107	115	55	99	97	0	282	285	52	114	117	20	100	100	0	1.667	1.585	1.624	1.561	1.657	1.920	0.591	156	452	448	442	0.737	280	168	271	171	0
2	5	6	"PFD0563"	"D65980_2"	6650	22790	130	217	228	55	119	125	45	90	58	0	277	286	46	123	127	25	100	100	0	0.636	0.669	0.626	0.609	1.799	0.836	0.402	120	389	252	272	-0.652	98	154	109	163	0
2	6	6	"PFD0569"	"D6681_10"	6810	22760	150	158	167	59	127	133	50	34	10	0	157	157	32	125	131	30	51	19	0	0.969	1.250	1.167	1.240	3.463	3.175	0.121	156	461	63	72	-0.046	31	32	40	32	-50
2	7	6	"PFD0572"	"D6681_3"	7020	22790	140	306	311	71	127	136	53	98	85	0	298	298	49	128	134	29	100	98	0	1.053	1.082	1.034	1.062	1.706	1.213	0.588	156	467	349	354	0.074	179	170	184	170	0
2	8	6	"PFD0575"	"D66953_1"	7240	22770	150	164	166	43	123	132	46	45	12	0	172	191	149	131	134	24	66	42	0	1.000	0.717	1.048	0.958	3.757	0.123	0.036	156	504	82	103	0.000	41	41	43	60	-50
2	9	6	"PFD0579"	"D7726_1"	7400	22790	140	475	479	100	122	129	48	100	99	0	311	315	58	128	137	96	96	45	0	1.929	1.909	2.043	1.922	1.501	1.575	0.478	156	453	536	544	0.948	353	183	357	187	0
2	10	6	"PFD0583"	"D8137_1"	7600	22800	140	1277	1254	224	125	130	47	100	100	0	1064	1048	206	127	136	95	100	100	0	1.229	1.226	1.238	1.235	1.305	1.234	0.887	156	467	2089	2050	0.298	1152	937	1129	921	0
2	11	6	"PFE0587"	"E6125_5"	7790	22800	140	285	283	63	122	128	46	96	87	0	284	286	44	124	127	23	100	100	0	1.019	0.994	1.002	0.923	1.776	1.167	0.609	156	467	323	323	0.027	163	160	161	162	0
2	12	6	"PFE0589"	"E6662_1"	7970	22800	140	482	492	123	114	128	70	100	98	0	375	373	71	118	121	21	98	98	0	1.432	1.482	1.504	1.483	1.527	1.636	0.732	156	455	625	633	0.518	368	257	378	255	0
2	13	6	"PFE0591"	"E679_1"	8160	22800	140	1023	1004	253	113	130	90	100	100	0	1533	1506	255	120	126	32	100	100	0	0.644	0.643	0.661	0.626	1.321	0.655	0.885	156	578	2323	2277	-0.635	910	1413	891	1386	0
2	14	6	"PFE0593"	"E679_4"	8370	22800	90	175	182	40	109	115	39	82	38	0	190	190	35	118	123	27	86	76	0	0.917	1.014	0.949	0.946	2.550	1.427	0.166	52	341	138	145	-0.126	66	72	73	72	0
2	15	6	"PFE0596"	"E6820_1"	8550	22800	140	729	737	174	107	114	39	100	100	0	544	547	76	113	116	24	100	100	0	1.443	1.452	1.427	1.414	1.325	1.545	0.876	156	515	1053	1064	0.529	622	431	630	434	0
2	16	6	"PFE0601"	"E70_3"	8740	22800	140	184	186	48	116	121	36	75	44	0	194	196	34	121	126	26	94	73	0	0.932	0.933	0.942	0.853	2.598	1.391	0.290	156	450	141	145	-0.102	68	73	70	75	0
2	17	6	"PFE0626"	"E8167_12"	8940	22830	150	146	164	80	115	124	64	28	8	0	160	159	36	120	123	23	64	41	0	0.775	1.256	1.216	1.202	3.045	5.047	0.150	156	496	71	88	-0.368	31	40	49	39	-50
2	18	6	"PFE0628"	"E8167_2"	9160	22810	150	130	138	52	109	120	66	16	5	0	133	135	25	113	115	19	52	24	0	1.050	1.318	1.500	1.358	3.566	9.225	0.091	156	471	41	51	0.070	21	20	29	22	-50
2	19	6	"PFE0632"	"E8314_4"	9280	22810	150	142	147	42	112	118	37	44	17	0	149	150	28	117	119	19	67	41	0	0.938	1.061	1.226	1.238	3.256	2.617	0.124	156	499	62	68	-0.093	30	32	35	33	-50
2	20	6	"PFE0634"	"E832_1"	9500	22800	130	386	388	82	119	127	43	100	100	0	274	281	45	127	129	22	100	100	0	1.816	1.747	1.788	1.734	1.529	1.965	0.651	120	521	414	423	0.861	267	147	269	154	0
2	21	6	"PFE0638"	"E84_1"	9690	22810	140	489	496	124	122	129	39	99	98	0	837	795	161	134	135	22	100	100	0	0.522	0.566	0.565	0.546	1.404	0.565	0.876	156	457	1070	1035	-0.938	367	703	374	661	0
2	22	6	"PFE0645"	"E886_1"	9880	22800	150	157	159	39	122	127	32	53	25	0	169	174	60	132	134	21	71	40	0	0.946	0.881	1.059	1.033	3.822	0.653	0.055	156	709	72	79	-0.080	35	37	37	42	-50
2	1	7	"PFF0003"	"F10044_2"	5900	22980	140	464	470	99	112	118	39	100	100	0	533	530	89	113	117	24	100	100	0	0.838	0.859	0.842	0.845	1.395	0.879	0.791	156	648	772	775	-0.255	352	420	358	417	0
2	2	7	"PFF0005"	"F10154_1"	6070	22980	100	244	248	59	120	132	52	88	65	0	219	216	32	122	131	36	93	76	0	1.278	1.362	1.301	1.341	2.031	1.976	0.404	80	331	221	222	0.354	124	97	128	94	0
2	3	7	"PFF0010"	"F1021_1"	6260	22980	140	2358	2305	443	110	125	56	100	100	0	1013	989	225	117	123	29	100	100	0	2.509	2.517	2.561	2.575	1.288	2.544	0.913	156	532	3144	3067	1.327	2248	896	2195	872	0
2	4	7	"PFF0012"	"F1021_3"	6460	22980	140	2530	2478	571	109	117	48	100	100	0	1154	1114	265	114	117	19	100	100	0	2.328	2.369	2.504	2.420	1.326	2.437	0.910	156	431	3461	3369	1.219	2421	1040	2369	1000	0
2	5	7	"PFF0016"	"F10318_1"	6640	22980	150	642	645	138	116	120	35	100	100	0	361	359	63	123	125	25	100	100	0	2.210	2.242	2.319	2.252	1.451	2.382	0.802	156	474	764	765	1.144	526	238	529	236	0
2	6	7	"PFF0020"	"F10626_1"	6850	22980	140	425	430	109	124	127	40	100	99	0	442	438	83	124	129	28	99	99	0	0.947	0.975	1.030	0.956	1.541	1.041	0.781	156	495	619	620	-0.079	301	318	306	314	0
2	7	7	"PFF0043"	"F11007_3"	7030	22970	150	159	160	43	125	132	51	35	8	0	165	165	28	124	129	27	73	29	0	0.829	0.854	1.065	1.033	3.316	3.277	0.110	156	455	75	76	-0.270	34	41	35	41	-50
2	8	7	"PFF0046"	"F11089_1"	7210	22990	140	529	541	139	122	131	50	99	98	0	404	403	81	127	130	23	100	99	0	1.469	1.518	1.574	1.489	1.475	1.808	0.663	156	459	684	695	0.555	407	277	419	276	0
2	9	7	"PFF0054"	"F11484_1"	7410	22990	150	540	540	110	125	130	43	100	100	0	447	444	67	129	131	21	100	100	0	1.305	1.317	1.342	1.298	1.374	1.393	0.815	156	466	733	730	0.384	415	318	415	315	0
2	10	7	"PFF0057"	"F1150_5"	7600	22990	140	272	281	69	127	132	43	96	80	0	269	264	48	130	133	22	96	94	0	1.043	1.149	1.094	1.091	1.924	1.322	0.529	156	433	284	288	0.061	145	139	154	134	0
2	11	7	"PFF0059"	"F11570_1"	7780	22990	140	951	956	232	125	138	85	100	100	0	506	492	104	123	126	22	100	100	0	2.157	2.252	2.272	2.273	1.373	2.391	0.836	156	451	1209	1200	1.109	826	383	831	369	0
2	12	7	"PFF0063"	"F11624_1"	7980	22990	130	581	586	103	114	134	97	100	100	0	342	350	58	116	119	22	100	100	0	2.066	2.017	2.010	2.030	1.436	2.296	0.704	120	418	693	706	1.047	467	226	472	234	0
2	13	7	"PFF0697"	"F3247_2"	8140	23000	150	161	164	50	112	123	58	43	10	0	166	168	42	121	128	33	60	28	0	1.089	1.106	1.106	1.133	2.660	1.928	0.262	156	475	94	99	0.123	49	45	52	47	-50
2	14	7	"PFF0700"	"F32494_1"	8350	22990	140	2727	2642	545	110	120	44	100	100	0	2170	2096	402	120	127	35	100	100	0	1.277	1.281	1.322	1.284	1.277	1.301	0.921	156	555	4667	4508	0.352	2617	2050	2532	1976	0
2	15	7	"PFF0702"	"F3277_1"	8550	22990	140	1076	1105	366	106	112	35	100	100	0	617	619	157	112	114	22	100	100	0	1.921	1.970	1.972	1.945	1.427	2.097	0.866	156	454	1475	1506	0.942	970	505	999	507	0
2	16	7	"PFF0706"	"F32922_1"	8740	22990	140	233	242	65	112	116	39	92	82	0	321	325	59	118	121	20	100	99	0	0.596	0.628	0.629	0.592	1.832	0.696	0.537	156	454	324	337	-0.746	121	203	130	207	0
2	17	7	"PFF0708"	"F33056_1"	8930	22990	130	1107	1094	174	114	122	53	100	100	0	615	621	82	122	124	21	100	100	0	2.014	1.964	2.109	1.958	1.334	2.061	0.865	120	415	1486	1479	1.010	993	493	980	499	0
2	18	7	"PFF0711"	"F33107_1"	9110	22980	150	146	149	43	116	130	79	14	0	0	154	156	28	120	124	25	60	32	0	0.882	0.917	1.058	1.095	3.366	8.918	0.045	156	489	64	69	-0.181	30	34	33	36	-50
2	19	7	"PFF0740"	"F34425_1"	9320	22990	140	619	624	144	113	121	58	99	99	0	512	503	86	118	119	19	100	100	0	1.284	1.327	1.304	1.303	1.358	1.366	0.873	156	514	900	896	0.361	506	394	511	385	0
2	20	7	"PFF0742"	"F34449_1"	9520	23000	130	218	221	54	117	125	41	90	63	0	220	218	36	126	129	23	96	91	0	1.074	1.130	1.065	1.068	1.813	1.384	0.462	120	463	195	196	0.104	101	94	104	92	0
2	21	7	"PFF0744"	"F34605_1"	9680	22990	130	160	163	38	122	128	36	54	20	0	298	298	42	135	138	25	100	100	0	0.233	0.252	0.274	0.241	2.482	0.248	0.176	120	432	201	204	-2.101	38	163	41	163	0
2	22	7	"PFF0749"	"F34859_1"	9880	23000	150	162	163	37	123	127	32	57	23	0	167	170	27	133	135	23	69	33	0	1.147	1.081	1.061	1.134	3.658	2.711	0.060	156	774	73	77	0.198	39	34	40	37	-50
2	1	8	"PFF0757"	"F35105_1"	5890	23170	130	414	419	82	125	130	39	100	100	0	298	303	45	131	133	22	100	100	0	1.731	1.709	1.707	1.701	1.456	1.866	0.722	120	519	456	466	0.791	289	167	294	172	0
2	2	8	"PFF0759"	"F35197_1"	6070	23170	150	2544	2577	386	130	138	51	100	100	0	1370	1367	175	136	139	25	100	100	0	1.956	1.988	2.044	1.984	1.221	2.022	0.923	156	529	3648	3678	0.968	2414	1234	2447	1231	0
2	3	8	"PFF0791"	"F35823_1"	6270	23170	130	250	257	59	119	130	63	91	50	0	216	216	30	123	125	23	100	93	0	1.409	1.484	1.505	1.407	1.847	2.079	0.454	120	502	224	231	0.494	131	93	138	93	0
2	4	8	"PFF0796"	"F36083_1"	6460	23170	140	585	600	139	112	125	85	100	100	0	408	403	88	113	115	20	100	100	0	1.603	1.683	1.682	1.722	1.465	1.845	0.757	156	497	768	778	0.681	473	295	488	290	0
2	5	8	"PFF0798"	"F36120_1"	6650	23170	140	346	351	87	108	115	72	98	89	0	299	292	50	112	114	17	99	98	0	1.273	1.350	1.260	1.333	1.555	1.544	0.692	156	505	425	423	0.348	238	187	243	180	0
2	6	8	"PFF0804"	"F36356_4"	6850	23170	140	716	721	172	114	119	39	99	99	0	634	622	130	118	122	23	100	99	0	1.167	1.204	1.210	1.196	1.409	1.245	0.881	156	501	1118	1111	0.222	602	516	607	504	0
2	7	8	"PFF0808"	"F36374_1"	7030	23170	140	1249	1230	278	118	127	50	100	100	0	641	633	108	120	123	23	100	100	0	2.171	2.168	2.143	2.147	1.325	2.280	0.880	156	445	1652	1625	1.118	1131	521	1112	513	0
2	8	8	"PFF0813"	"F36383_1"	7210	23170	150	575	572	149	120	130	59	100	100	0	377	367	64	121	124	21	100	99	0	1.777	1.837	1.810	1.810	1.477	2.035	0.789	156	464	711	698	0.830	455	256	452	246	0
2	9	8	"PFF0836"	"F37362_1"	7410	23170	140	530	541	136	125	134	59	99	98	0	657	624	139	127	130	24	100	100	0	0.764	0.837	0.827	0.838	1.487	0.848	0.799	156	455	935	913	-0.388	405	530	416	497	0
2	10	8	"PFF0842"	"F37536_1"	7590	23180	130	242	241	55	126	132	49	89	61	0	224	231	66	131	134	23	97	91	0	1.247	1.150	1.290	1.201	2.183	1.351	0.346	120	450	209	215	0.319	116	93	115	100	0
2	11	8	"PFF0844"	"F37871_2"	7790	23180	140	681	684	180	126	140	84	99	98	0	429	419	86	126	129	22	100	100	0	1.832	1.904	1.866	1.889	1.461	2.123	0.759	156	507	858	851	0.873	555	303	558	293	0
2	12	8	"PFF0850"	"F38025_1"	7980	23180	150	553	553	136	116	131	86	100	97	0	501	492	97	115	117	20	100	99	0	1.132	1.159	1.155	1.148	1.433	1.237	0.799	156	478	823	814	0.179	437	386	437	377	0
2	13	8	"PFF0854"	"F38531_3"	8180	23180	140	233	237	60	106	110	34	96	87	0	210	213	39	113	116	25	98	91	0	1.309	1.310	1.329	1.320	1.796	1.500	0.551	156	429	224	231	0.389	127	97	131	100	0
2	14	8	"PFF0857"	"F38658_1"	8370	23180	140	532	525	136	100	106	32	100	99	0	438	434	72	111	113	20	100	100	0	1.321	1.316	1.354	1.272	1.380	1.388	0.841	156	434	759	748	0.402	432	327	425	323	0
2	15	8	"PFF1501"	"F59165_1"	8560	23180	140	452	455	117	105	112	44	100	99	0	250	251	44	111	113	18	99	99	0	2.496	2.500	2.531	2.489	1.565	2.786	0.747	156	449	486	490	1.320	347	139	350	140	0
2	16	8	"PFF1503"	"F59212_1"	8730	23180	130	293	290	64	113	123	51	95	86	0	415	417	64	121	124	25	100	100	0	0.612	0.598	0.593	0.562	1.639	0.629	0.494	120	471	474	473	-0.708	180	294	177	296	0
2	17	8	"PFF1507"	"F59325_1"	8930	23190	140	273	282	136	123	130	44	94	85	0	251	256	58	128	133	26	100	97	0	1.220	1.242	1.178	1.147	1.899	1.756	0.594	156	541	273	287	0.286	150	123	159	128	0
2	18	8	"PFF1515"	"F59681_5"	9140	23220	150	141	152	46	125	134	60	22	2	0	156	160	28	129	131	23	55	30	0	0.593	0.871	0.983	0.972	3.485	9.053	0.033	156	488	43	58	-0.755	16	27	27	31	-50
2	19	8	"PFF1523"	"F60089_1"	9300	23170	150	158	157	37	120	130	59	27	2	0	164	172	71	126	130	26	65	32	0	1.000	0.804	1.055	1.157	3.498	0.505	0.039	156	566	76	83	0.000	38	38	37	46	-50
2	20	8	"PFF1525"	"F60196_1"	9540	23190	150	154	156	43	122	129	40	41	15	0	160	160	24	131	135	24	57	17	0	1.103	1.172	1.364	1.539	3.889	4.789	0.057	156	506	61	63	0.142	32	29	34	29	-50
2	21	8	"PFF1565"	"F62141_1"	9680	23190	140	414	413	101	128	133	39	100	99	0	1022	999	176	139	142	27	100	100	0	0.324	0.331	0.328	0.315	1.425	0.326	0.819	156	442	1169	1145	-1.626	286	883	285	860	0
2	22	8	"PFF1569"	"F62233_2"	9880	23190	120	176	182	49	126	132	39	57	32	0	196	196	31	137	140	26	84	56	0	0.847	0.949	1.098	0.987	2.453	1.839	0.149	120	543	109	115	-0.239	50	59	56	59	0
2	1	9	"PFF1573"	"F62329_1"	5900	23330	150	157	169	64	127	133	43	37	16	0	168	168	31	130	133	24	62	35	0	0.789	1.105	1.184	1.178	3.118	6.023	0.054	156	713	68	80	-0.341	30	38	42	38	-50
2	2	9	"PFF1576"	"F62396_2"	6080	23370	130	190	195	48	131	141	86	31	1	0	224	225	35	132	135	24	99	90	0	0.641	0.688	0.671	0.618	2.378	9.614	0.038	120	484	151	157	-0.641	59	92	64	93	0
2	3	9	"PFF1579"	"F62610_1"	6270	23360	130	292	298	75	129	142	92	89	33	0	316	322	58	131	132	25	100	100	0	0.881	0.885	0.877	0.829	1.811	1.090	0.505	120	494	348	360	-0.183	163	185	169	191	0
2	4	9	"PFF1581"	"F62610_13"	6460	23370	140	394	396	93	120	132	81	97	90	0	343	337	54	122	125	22	100	100	0	1.240	1.284	1.306	1.242	1.493	1.532	0.679	156	497	495	491	0.310	274	221	276	215	0
2	5	9	"PFF1628"	"F63860_1"	6670	23380	150	137	141	35	115	126	76	8	0	0	152	153	26	120	122	21	66	35	0	0.688	0.788	0.967	0.845	3.302	5.316	0.028	156	469	54	59	-0.541	22	32	26	33	-50
2	6	9	"PFF1634"	"F64095_1"	6820	23390	150	148	152	42	123	133	45	32	8	0	165	165	29	128	135	33	55	16	0	0.676	0.784	1.083	1.043	2.931	2.073	0.117	156	505	62	66	-0.566	25	37	29	37	-50
2	7	9	"PFF1641"	"F64252_1"	7010	23340	90	181	185	51	128	143	61	40	9	0	217	219	36	130	140	37	94	61	0	0.609	0.640	0.654	0.639	2.276	1.069	0.192	52	343	140	146	-0.715	53	87	57	89	0
2	8	9	"PFF1644"	"F64347_2"	7200	23360	130	425	431	98	118	132	74	100	97	0	341	341	61	120	124	24	100	100	0	1.389	1.416	1.410	1.402	1.479	1.668	0.660	120	559	528	534	0.474	307	221	313	221	0
2	9	9	"PFF1647"	"F6440_2"	7390	23370	140	961	947	246	121	132	60	100	100	0	890	893	171	127	129	26	100	100	0	1.101	1.078	1.064	1.055	1.334	1.176	0.817	156	501	1603	1592	0.139	840	763	826	766	0
2	10	9	"PFF1652"	"F64735_1"	7580	23370	140	1746	1694	429	127	133	48	100	100	0	1137	1118	211	133	136	25	100	100	0	1.613	1.591	1.589	1.560	1.282	1.658	0.921	156	476	2623	2552	0.689	1619	1004	1567	985	0
2	11	9	"PFF1680"	"F65658_4"	7770	23370	130	360	359	70	125	131	36	100	100	0	332	334	55	131	132	22	100	100	0	1.169	1.153	1.172	1.135	1.562	1.219	0.691	120	476	436	437	0.225	235	201	234	203	0
2	12	9	"PFF1682"	"F65704_1"	7960	23370	120	213	227	92	122	129	46	80	48	0	195	196	31	121	123	21	95	86	0	1.230	1.400	1.333	1.189	2.390	2.989	0.281	120	434	165	180	0.298	91	74	105	75	0
2	13	9	"PFF1687"	"F66126_1"	8150	23370	140	408	413	89	118	125	46	100	100	0	345	349	56	119	120	19	100	100	0	1.283	1.283	1.279	1.258	1.453	1.362	0.790	156	479	516	525	0.360	290	226	295	230	0
2	14	9	"PFF1693"	"F66450_1"	8340	23370	140	477	493	120	110	115	34	100	100	0	377	371	68	116	119	20	100	99	0	1.406	1.502	1.478	1.487	1.448	1.584	0.826	156	428	628	638	0.492	367	261	383	255	0
2	15	9	"PFF1696"	"F66665_1"	8530	23370	140	2182	2054	472	109	116	43	100	100	0	1521	1468	296	119	120	21	100	100	0	1.479	1.442	1.459	1.429	1.269	1.474	0.932	156	464	3475	3294	0.564	2073	1402	1945	1349	0
2	16	9	"PFF1698"	"F66828_1"	8730	23380	130	214	225	67	114	125	45	85	56	0	204	210	38	123	125	24	99	89	0	1.235	1.276	1.268	1.153	1.918	1.956	0.446	120	495	181	198	0.304	100	81	111	87	0
2	17	9	"PFI0357"	"I4256_1"	8920	23370	140	358	355	89	128	133	40	98	97	0	222	227	47	130	133	26	97	83	0	2.500	2.340	2.352	2.418	1.932	2.561	0.585	156	445	322	324	1.322	230	92	227	97	0
2	18	9	"PFI0360"	"I4355_3"	9100	23380	140	498	507	124	132	136	39	100	100	0	345	348	69	135	137	23	100	99	0	1.743	1.761	1.737	1.742	1.475	1.898	0.756	156	394	576	588	0.801	366	210	375	213	0
2	19	9	"PFI0362"	"I4394_2"	9300	23380	140	769	751	186	124	132	42	100	100	0	400	392	73	133	136	22	99	98	0	2.416	2.421	2.384	2.428	1.499	2.555	0.859	156	430	912	886	1.272	645	267	627	259	0
2	20	9	"PFI0367"	"I4500_1"	9480	23380	140	261	272	67	124	131	44	96	83	0	231	235	40	133	136	23	99	92	0	1.398	1.451	1.372	1.433	1.798	1.881	0.478	156	417	235	250	0.483	137	98	148	102	0
2	21	9	"PFI0369"	"I4547_2"	9670	23380	140	550	546	134	126	137	68	99	99	0	422	411	78	132	136	25	100	98	0	1.462	1.505	1.453	1.490	1.362	1.579	0.850	156	387	714	699	0.548	424	290	420	279	0
2	22	9	"PFI0371"	"I4582_1"	9860	23380	140	371	370	96	122	130	58	98	90	0	317	313	60	130	133	24	98	97	0	1.332	1.355	1.293	1.335	1.515	1.610	0.636	156	626	436	431	0.413	249	187	248	183	0
2	1	10	"PFI0397"	"I5035_1"	5840	23550	150	154	161	51	117	125	50	39	12	0	146	148	28	120	124	23	54	21	0	1.423	1.571	1.636	1.515	3.434	13.436	0.024	156	865	63	72	0.509	37	26	44	28	-50
2	2	10	"PFI0404"	"I5222_1"	6060	23550	130	406	406	100	119	133	89	98	85	0	399	398	67	121	124	25	100	100	0	1.032	1.036	1.021	0.998	1.550	1.265	0.572	120	525	565	564	0.046	287	278	287	277	0
2	3	10	"PFI0407"	"I5252_1"	6260	23550	140	298	301	83	128	141	88	83	44	0	254	251	42	129	131	27	98	96	0	1.360	1.418	1.327	1.329	2.010	1.954	0.455	156	486	295	295	0.444	170	125	173	122	0
2	4	10	"PFI0409"	"I5362_4"	6450	23550	140	382	390	111	125	132	41	99	98	0	273	269	51	132	133	21	99	94	0	1.823	1.934	1.874	1.956	1.856	2.790	0.462	156	444	398	402	0.866	257	141	265	137	0
2	5	10	"PFI0418"	"I5700_1"	6640	23560	140	221	232	72	126	134	43	87	57	0	223	223	38	133	138	31	95	76	0	1.056	1.178	1.128	1.136	2.107	1.790	0.330	156	461	185	196	0.078	95	90	106	90	0
2	6	10	"PFI0423"	"I5893_2"	6840	23560	140	586	574	144	127	133	40	100	100	0	401	391	79	130	134	28	100	98	0	1.694	1.713	1.671	1.709	1.516	1.790	0.827	156	420	730	708	0.760	459	271	447	261	0
2	7	10	"PFI0448"	"I6567_2"	7020	23560	140	1010	1022	251	125	136	66	100	100	0	744	740	137	126	132	31	100	100	0	1.432	1.461	1.470	1.440	1.361	1.536	0.882	156	529	1503	1511	0.518	885	618	897	614	0
2	8	10	"PFI0451"	"I6639_1"	7210	23570	130	170	171	47	118	128	65	40	5	0	245	243	47	120	122	21	98	96	0	0.416	0.431	0.498	0.434	2.558	0.881	0.077	120	444	177	176	-1.265	52	125	53	123	0
2	9	10	"PFI0457"	"I6658_1"	7400	23560	140	577	564	151	123	128	43	100	98	0	381	368	76	128	131	24	98	98	0	1.794	1.837	1.838	1.818	1.579	2.022	0.789	156	478	707	681	0.844	454	253	441	240	0
2	10	10	"PFI0459"	"I6658_3"	7590	23560	140	616	618	149	127	132	42	100	99	0	323	324	57	135	137	24	99	98	0	2.601	2.598	2.565	2.609	1.469	2.783	0.796	156	461	677	680	1.379	489	188	491	189	0
2	11	10	"PFI0461"	"I6724_2"	7780	23560	140	880	868	271	124	131	46	100	100	0	506	486	124	128	130	23	99	97	0	2.000	2.078	2.139	2.127	1.620	2.189	0.839	156	501	1134	1102	1.000	756	378	744	358	0
2	12	10	"PFI0465"	"I6851_2"	7970	23560	140	308	312	85	122	136	66	95	71	0	225	229	43	120	123	21	97	94	0	1.771	1.743	1.814	1.696	1.883	2.342	0.488	156	491	291	299	0.825	186	105	190	109	0
2	13	10	"PFI0492"	"I7697_2"	8170	23570	140	409	413	95	123	133	62	99	98	0	333	324	53	119	122	20	100	100	0	1.336	1.415	1.364	1.399	1.524	1.663	0.662	156	466	500	495	0.418	286	214	290	205	0
2	14	10	"PFI0498"	"I7884_1"	8360	23560	140	409	407	105	114	120	38	100	98	0	244	244	43	116	120	21	99	97	0	2.305	2.289	2.339	2.271	1.699	2.680	0.668	156	438	423	421	1.205	295	128	293	128	0
2	15	10	"PFI0501"	"I8013_1"	8550	23560	140	357	368	90	113	117	34	99	98	0	272	272	46	118	120	20	99	98	0	1.584	1.656	1.641	1.634	1.604	1.871	0.685	156	445	398	409	0.664	244	154	255	154	0
2	16	10	"PFI0504"	"I8083_1"	8750	23570	140	1172	1101	316	117	123	38	100	100	0	1032	1019	203	121	122	21	100	100	0	1.158	1.096	1.104	1.051	1.347	1.154	0.909	156	400	1966	1882	0.212	1055	911	984	898	0
2	17	10	"PFI0510"	"I8305_1"	8930	23570	140	626	633	148	133	151	100	100	96	0	586	593	118	130	138	41	100	100	0	1.081	1.080	1.035	1.068	1.356	1.152	0.803	156	382	949	963	0.113	493	456	500	463	0
2	18	10	"PFI0513"	"I8332_1"	9120	23570	140	269	272	62	140	157	93	68	16	0	317	320	62	140	148	37	98	95	0	0.729	0.733	0.753	0.702	1.762	1.221	0.450	156	462	306	312	-0.456	129	177	132	180	0
2	19	10	"PFJ0455"	"J53_17"	9320	23570	140	920	883	250	132	140	47	100	99	0	823	811	170	138	142	24	100	100	0	1.150	1.116	1.070	1.073	1.415	1.166	0.869	156	422	1473	1424	0.202	788	685	751	673	0
2	20	10	"PFJ0457"	"J53_21"	9500	23570	140	683	689	166	128	136	53	100	100	0	799	792	171	137	140	21	100	100	0	0.838	0.856	0.864	0.853	1.405	0.858	0.868	156	363	1217	1216	-0.254	555	662	561	655	0
2	21	10	"PFJ0459"	"J53_23"	9680	23560	150	141	145	39	128	146	121	0	0	0	154	156	24	128	132	24	53	19	0	0.500	0.607	1.107	1.037	4.038	27.362	0.006	156	434	39	45	-1.000	13	26	17	28	-50
2	22	10	"PFJ0463"	"J53_29"	9880	23570	140	1342	1287	381	109	125	99	100	98	0	776	751	197	116	118	20	100	100	0	1.868	1.855	1.877	1.820	1.387	1.933	0.871	156	653	1893	1813	0.902	1233	660	1178	635	0
2	1	11	"PFJ0468"	"J53_37"	5890	23740	140	278	278	72	114	127	71	91	59	0	241	236	49	117	118	20	94	91	0	1.323	1.378	1.364	1.425	1.934	1.935	0.434	156	666	288	283	0.403	164	124	164	119	0
2	2	11	"PFJ0472"	"J53_41"	6090	23740	140	1074	1046	275	119	131	65	100	100	0	488	483	107	124	125	24	99	98	0	2.624	2.582	2.597	2.599	1.453	2.666	0.870	156	459	1319	1286	1.392	955	364	927	359	0
2	3	11	"PFJ0495"	"J564_1"	6280	23740	140	1014	1007	193	128	140	61	100	100	0	983	973	184	129	134	26	100	100	0	1.037	1.041	1.022	1.046	1.277	1.045	0.916	156	445	1740	1723	0.053	886	854	879	844	0
2	4	11	"PFJ0497"	"J564_3"	6470	23750	140	670	671	160	129	137	46	99	99	0	634	642	120	132	137	27	100	100	0	1.078	1.063	1.081	1.028	1.404	1.241	0.712	156	520	1043	1052	0.108	541	502	542	510	0
2	5	11	"PFJ0500"	"J56_7"	6650	23780	110	178	182	51	125	131	42	55	32	0	196	195	36	128	136	32	83	52	0	0.779	0.851	1.010	0.911	2.355	1.393	0.334	80	373	121	124	-0.360	53	68	57	67	0
2	6	11	"PFJ0503"	"J583_1"	6830	23730	150	140	147	49	121	130	54	23	7	0	148	147	28	126	131	31	32	6	0	0.864	1.238	1.526	1.544	3.406	4.831	0.101	156	602	41	47	-0.212	19	22	26	21	-50
2	7	11	"PFJ0506"	"J587_3"	7080	23730	150	134	144	46	123	131	49	27	5	0	146	147	30	125	128	26	44	12	0	0.524	0.955	1.561	1.295	3.431	2.701	0.100	156	491	32	43	-0.933	11	21	21	22	-50
2	8	11	"PFJ0508"	"J587_5"	7220	23760	150	142	146	36	126	133	45	25	1	0	156	157	27	128	132	26	51	17	0	0.571	0.690	1.000	1.001	4.310	3.894	0.101	156	423	44	49	-0.807	16	28	20	29	-50
2	9	11	"PFJ0527"	"J647_6"	7420	23750	140	719	697	190	123	129	42	100	100	0	607	590	111	131	134	25	100	100	0	1.252	1.251	1.242	1.207	1.348	1.326	0.895	156	476	1072	1033	0.324	596	476	574	459	0
2	10	11	"PFJ0531"	"J64_1"	7600	23750	130	365	378	102	128	133	52	100	98	0	418	418	64	131	133	21	100	100	0	0.826	0.871	0.839	0.832	1.541	0.939	0.660	120	507	524	537	-0.276	237	287	250	287	0
2	11	11	"PFJ0533"	"J64_3"	7800	23750	120	283	304	151	122	134	65	92	64	0	303	303	44	121	124	22	100	100	0	0.885	1.000	0.911	0.850	1.765	1.691	0.441	120	485	343	364	-0.177	161	182	182	182	0
2	12	11	"PFJ0536"	"J65_10"	7990	23750	140	1001	972	282	110	126	70	100	100	0	527	516	100	112	115	19	100	100	0	2.147	2.134	2.144	2.065	1.371	2.277	0.871	156	490	1306	1266	1.102	891	415	862	404	0
2	13	11	"PFJ0538"	"J65_12"	8180	23750	120	186	191	55	106	118	61	61	24	0	163	164	28	111	112	18	89	72	0	1.538	1.604	1.484	1.434	2.805	5.018	0.147	120	407	132	138	0.621	80	52	85	53	0
2	14	11	"PFJ0540"	"J65_2"	8370	23750	140	343	346	93	103	110	36	98	96	0	425	425	86	110	112	18	100	100	0	0.762	0.771	0.744	0.729	1.594	0.787	0.778	156	484	555	558	-0.392	240	315	243	315	0
2	15	11	"PFJ0567"	"J71_12"	8560	23760	140	210	215	65	105	110	33	89	69	0	234	233	38	112	113	16	99	97	0	0.861	0.909	0.961	0.826	1.913	1.236	0.462	156	433	227	231	-0.216	105	122	110	121	0
2	16	11	"PFJ0569"	"J71_2"	8730	23740	150	134	137	38	109	112	32	42	16	0	134	134	25	112	114	17	58	30	0	1.136	1.273	1.228	1.234	3.442	3.685	0.071	156	414	47	50	0.184	25	22	28	22	-50
2	17	11	"PFJ0571"	"J71_6"	8920	23740	150	157	159	44	119	140	96	8	0	0	155	152	26	120	126	38	44	3	0	1.086	1.250	1.143	1.192	3.334	3.021	0.249	156	464	73	72	0.119	38	35	40	32	-50
2	18	11	"PFJ0573"	"J71_9"	9120	23760	150	38848	35550	8862	137	156	95	100	100	0	19059	17796	3839	135	143	39	100	100	0	2.046	2.005	2.044	1.989	1.215	2.055	0.959	156	482	57635	53074	1.033	38711	18924	35413	17661	0
2	19	11	"PFJ0576"	"J73_13"	9340	23760	150	193	195	61	134	141	46	57	30	0	183	183	37	139	142	28	65	39	0	1.341	1.386	1.509	1.345	2.585	2.006	0.333	156	380	103	105	0.423	59	44	61	44	-50
2	20	11	"PFJ0578"	"J73_15"	9500	23760	140	1486	1428	452	124	131	54	100	100	0	988	944	267	130	133	24	100	100	0	1.587	1.602	1.598	1.570	1.361	1.641	0.914	156	336	2220	2118	0.667	1362	858	1304	814	0
2	21	11	"PFK0742"	"Ks1964_2"	9700	23760	150	159	164	48	121	136	114	8	0	0	177	176	31	125	128	25	78	51	0	0.731	0.843	0.987	0.865	3.170	7.269	0.039	156	406	90	94	-0.453	38	52	43	51	-50
2	22	11	"PFK0745"	"Ks1_2"	9890	23760	140	622	606	195	111	126	107	95	91	0	364	355	88	115	118	22	98	95	0	2.052	2.063	2.085	2.049	1.422	2.397	0.757	156	623	760	735	1.037	511	249	495	240	0
2	1	12	"PFK0752"	"Ks202_6"	5900	23930	140	1638	1584	521	109	122	68	100	99	0	1123	1099	307	120	120	20	100	100	0	1.524	1.507	1.532	1.488	1.351	1.544	0.927	156	565	2532	2454	0.608	1529	1003	1475	979	0
2	2	12	"PFK0755"	"Ks202_9"	6090	23940	140	245	254	61	130	144	72	82	33	0	387	387	76	132	135	21	100	99	0	0.451	0.486	0.495	0.447	1.772	0.548	0.355	156	383	370	379	-1.149	115	255	124	255	0
2	3	12	"PFK0757"	"Ks206_2"	6250	23920	150	145	146	39	136	147	67	7	0	0	143	148	29	135	138	24	32	10	0	1.125	0.769	1.296	1.255	3.634	7.256	0.038	156	509	17	23	0.170	9	8	10	13	-50
2	4	12	"PFK0760"	"Ks210_1"	6470	23940	120	245	247	63	129	136	52	86	56	0	183	185	31	131	133	23	85	59	0	2.231	2.185	2.292	2.259	2.501	4.699	0.150	120	437	168	172	1.158	116	52	118	54	0
2	5	12	"PFK0786"	"Ks225_7"	6660	23940	140	365	371	99	117	126	60	99	91	0	221	221	35	124	126	24	99	92	0	2.557	2.619	2.629	2.582	1.694	4.567	0.394	156	447	345	351	1.354	248	97	254	97	0
2	6	12	"PFK0793"	"Ks2300_1"	6840	23950	150	150	153	45	111	119	54	35	7	0	153	154	30	119	121	21	64	39	0	1.147	1.200	1.396	1.303	3.157	3.982	0.144	156	498	73	77	0.198	39	34	42	35	-50
2	7	12	"PFK0795"	"Ks2345_1"	7040	23940	140	421	423	90	118	127	50	100	99	0	671	663	116	124	127	24	100	100	0	0.554	0.566	0.559	0.552	1.399	0.579	0.703	156	478	850	844	-0.852	303	547	305	539	0
2	8	12	"PFK0799"	"Ks244_1"	7220	23940	130	332	322	74	127	138	60	95	82	0	412	428	145	132	135	25	100	100	0	0.732	0.659	0.700	0.627	1.721	0.583	0.549	120	363	485	491	-0.450	205	280	195	296	0
2	9	12	"PFK0802"	"Ks244_3"	7410	23940	140	320	320	93	123	134	53	94	81	0	417	404	92	131	134	25	100	98	0	0.689	0.722	0.731	0.675	1.741	0.731	0.646	156	441	483	470	-0.538	197	286	197	273	0
2	10	12	"PFK0804"	"Ks244_8"	7600	23950	120	214	217	55	123	135	58	70	35	0	187	187	33	130	132	21	86	65	0	1.596	1.649	1.580	1.675	2.603	2.624	0.231	120	447	148	151	0.675	91	57	94	57	0
2	11	12	"PFK0825"	"Ks25_1"	7790	23950	130	372	381	104	120	132	61	97	90	0	268	262	51	123	125	23	96	95	0	1.738	1.878	1.940	1.928	1.829	2.172	0.645	120	473	397	400	0.797	252	145	261	139	0
2	12	12	"PFK0827"	"Ks25_12"	7990	23940	140	314	317	85	108	119	50	98	89	0	213	214	41	111	113	18	97	93	0	2.020	2.029	1.946	2.066	1.829	2.423	0.586	156	458	308	312	1.014	206	102	209	103	0
2	13	12	"PFK0830"	"Ks25_19"	8180	23940	140	752	749	225	103	110	38	100	100	0	524	509	102	111	112	19	100	99	0	1.571	1.623	1.655	1.588	1.421	1.718	0.864	156	465	1062	1044	0.652	649	413	646	398	0
2	14	12	"PFK0834"	"Ks25_8"	8360	23950	130	201	201	57	103	107	29	88	75	0	189	186	33	110	111	19	95	89	0	1.241	1.289	1.294	1.188	2.133	1.757	0.431	120	462	177	174	0.311	98	79	98	76	0
2	15	12	"PFK0839"	"Ks266_15"	8560	23950	140	700	678	200	103	108	31	99	99	0	760	750	147	110	112	18	100	100	0	0.918	0.898	0.883	0.859	1.400	0.935	0.879	156	429	1247	1215	-0.123	597	650	575	640	0
2	16	12	"PFK0841"	"Ks266_6"	8740	23950	140	636	633	182	105	125	310	88	27	0	643	632	147	111	113	24	100	100	0	0.998	1.013	0.980	0.992	1.314	1.042	0.905	156	440	1063	1049	-0.003	531	532	528	521	0
2	17	12	"PFK0858"	"Ks271_1"	8930	23950	130	493	475	108	108	117	46	100	98	0	942	936	127	114	116	19	100	100	0	0.465	0.446	0.427	0.428	1.363	0.444	0.862	120	485	1213	1189	-1.105	385	828	367	822	0
2	18	12	"PFK0868"	"Ks2886_1"	9140	23930	150	136	149	62	114	124	47	25	10	0	137	139	30	120	125	25	35	10	0	1.294	1.842	1.722	1.414	3.974	6.689	0.047	156	492	39	54	0.372	22	17	35	19	-50
2	19	12	"PFK0871"	"Ks291_5"	9310	23930	150	121	123	35	119	125	43	9	2	0	123	125	18	118	123	24	17	1	0	0.400	0.571	1.685	1.792	4.130	11.569	0.013	156	425	7	11	-1.322	2	5	4	7	-50
2	20	12	"PFK0873"	"Ks291_8"	9520	23930	150	128	130	29	119	128	64	3	0	0	130	131	24	121	124	24	28	7	0	1.000	1.100	1.151	1.231	3.919	7.571	0.068	156	399	18	21	0.000	9	9	11	10	-50
2	21	12	"PFK0878"	"Ks2_13"	9700	23930	150	153	156	53	118	126	60	27	3	0	149	149	31	124	129	26	46	18	0	1.400	1.520	1.347	1.398	3.528	5.030	0.102	156	437	60	63	0.485	35	25	38	25	-50
2	22	12	"PFK0881"	"Ks2_9"	9890	23950	140	393	387	108	114	121	40	98	95	0	235	237	49	118	126	75	85	24	0	2.385	2.294	2.360	2.255	1.737	2.607	0.706	156	643	396	392	1.254	279	117	273	119	0
2	1	13	"PFL0033"	"L1_66"	5910	24090	150	165	166	46	112	125	64	39	5	0	163	165	29	119	122	26	75	36	0	1.205	1.174	1.195	1.133	3.382	3.307	0.117	156	594	97	100	0.268	53	44	54	46	-50
2	2	13	"PFL0035"	"L1_7"	6060	24110	150	142	149	47	136	149	76	7	0	0	148	148	23	135	138	23	32	7	0	0.462	1.000	1.454	1.674	3.781	57.611	0.002	156	455	19	26	-1.115	6	13	13	13	-50
2	3	13	"PFL0037"	"L1_72"	6270	24130	110	207	209	56	137	148	73	46	13	0	181	181	31	135	139	26	70	43	0	1.522	1.565	1.568	1.761	3.474	4.525	0.158	80	413	116	118	0.606	70	46	72	46	0
2	4	13	"PFL0041"	"L1_79"	6440	24110	150	142	144	38	130	138	52	14	3	0	146	148	27	134	138	27	30	5	0	1.000	1.000	1.424	1.486	3.383	6.147	0.051	156	539	24	28	0.000	12	12	14	14	-50
2	5	13	"PFL0043"	"L1_81"	6650	24130	150	151	153	42	122	127	47	34	6	0	142	145	25	129	131	24	35	10	0	2.231	1.938	1.758	1.869	3.933	8.253	0.016	156	456	42	47	1.158	29	13	31	16	-50
2	6	13	"PFL0045"	"L1_83"	6840	24120	130	538	534	124	117	122	38	100	100	0	305	301	50	125	126	21	100	99	0	2.339	2.369	2.317	2.369	1.464	2.581	0.778	120	402	601	593	1.226	421	180	417	176	0
2	7	13	"PFL0068"	"L2_117"	7030	24120	140	755	758	186	116	122	44	100	100	0	581	580	117	124	126	22	100	100	0	1.398	1.408	1.382	1.405	1.360	1.469	0.869	156	421	1096	1098	0.484	639	457	642	456	0
2	8	13	"PFL0070"	"L2_12"	7220	24120	140	1549	1461	318	118	133	91	100	100	0	1172	1121	206	125	126	23	100	100	0	1.367	1.348	1.347	1.344	1.245	1.376	0.934	156	427	2478	2339	0.451	1431	1047	1343	996	0
2	9	13	"PFL0072"	"L2_123"	7400	24110	150	158	165	49	120	135	87	15	1	0	166	168	33	123	125	22	75	46	0	0.884	1.000	1.200	1.081	3.079	11.833	0.053	156	471	81	90	-0.178	38	43	45	45	-50
2	10	13	"PFL0074"	"L2_127"	7610	24120	130	353	358	78	115	124	45	100	97	0	290	285	39	121	123	21	100	100	0	1.408	1.482	1.412	1.437	1.494	1.634	0.734	120	432	407	407	0.494	238	169	243	164	0
2	11	13	"PFL0077"	"L2_135"	7790	24120	140	750	740	217	108	129	118	98	94	0	421	414	101	114	130	113	94	79	0	2.091	2.107	2.032	2.128	1.449	2.016	0.773	156	430	949	932	1.064	642	307	632	300	0
2	12	13	"PFL0079"	"L2_139"	7980	24120	140	309	313	88	107	129	117	81	38	0	240	242	42	111	125	109	67	1	0	1.566	1.573	1.577	1.499	1.774	1.883	0.621	156	464	331	337	0.647	202	129	206	131	0
2	13	13	"PFL0101"	"L2_180"	8170	24120	130	311	315	75	108	117	44	100	98	0	284	287	47	110	112	18	100	100	0	1.167	1.169	1.169	1.134	1.556	1.294	0.628	120	475	377	384	0.222	203	174	207	177	0
2	14	13	"PFL0104"	"L2_185"	8360	24130	130	184	186	50	108	114	43	70	42	0	161	163	27	110	110	17	90	72	0	1.490	1.472	1.765	1.436	2.439	3.122	0.223	120	432	127	131	0.576	76	51	78	53	0
2	15	13	"PFL0109"	"L2_193"	8540	24130	150	561	548	157	105	112	44	100	98	0	469	450	97	111	111	17	99	99	0	1.274	1.307	1.269	1.274	1.406	1.364	0.835	156	381	814	782	0.349	456	358	443	339	0
2	16	13	"PFL0111"	"L2_195"	8740	24130	140	224	347	667	107	143	432	4	3	0	177	200	134	113	116	32	85	49	0	1.828	2.759	1.902	1.940	2.449	8.111	0.561	156	421	181	327	0.870	117	64	240	87	0
2	17	13	"PFL0113"	"L2_198"	8930	24120	130	244	243	57	109	147	435	0	0	0	189	193	33	117	121	32	94	59	0	1.875	1.763	1.750	1.764	2.182	15.473	0.317	120	416	207	210	0.907	135	72	134	76	0
2	18	13	"PFL0115"	"L2_20"	9100	24130	140	733	714	168	113	118	42	100	100	0	449	450	87	122	123	20	100	100	0	1.896	1.832	1.839	1.829	1.339	1.915	0.866	156	503	947	929	0.923	620	327	601	328	0
2	19	13	"PFL0135"	"L2_233"	9310	24130	150	144	150	42	116	122	39	40	15	0	159	160	31	121	124	22	69	39	0	0.737	0.872	0.941	0.943	3.369	3.285	0.059	156	521	66	73	-0.441	28	38	34	39	-50
2	20	13	"PFL0138"	"L2_238"	9490	24130	150	160	160	42	122	130	60	26	3	0	139	141	21	122	127	24	35	6	0	2.235	2.000	2.351	2.176	3.637	6.641	0.041	156	478	55	57	1.160	38	17	38	19	-50
2	21	13	"PFL0141"	"L2_248"	9680	24130	140	243	250	65	122	130	57	85	55	0	300	305	60	128	131	26	100	96	0	0.703	0.723	0.699	0.679	1.963	0.787	0.542	156	545	293	305	-0.507	121	172	128	177	0
2	22	13	"PFL0145"	"L2_259"	9920	24140	150	127	130	35	113	118	38	26	7	0	141	142	36	118	126	67	10	0	0	0.609	0.708	0.980	0.933	3.339	1.345	0.094	156	831	37	41	-0.716	14	23	17	24	-50
2	1	14	"PFL0149"	"L2_268"	5890	24300	150	301	311	86	115	128	68	94	73	0	207	212	38	120	123	23	99	89	0	2.138	2.130	2.078	2.119	1.792	3.233	0.382	156	699	273	288	1.096	186	87	196	92	0
2	2	14	"PFL0152"	"L2_277"	6080	24310	140	751	745	183	127	138	62	100	100	0	539	540	97	127	131	23	100	100	0	1.515	1.496	1.513	1.466	1.320	1.569	0.876	156	474	1036	1031	0.599	624	412	618	413	0
2	3	14	"PFM0408"	"M36520_1"	6290	24310	140	521	550	192	126	136	58	99	99	0	346	345	70	127	130	24	100	99	0	1.804	1.945	1.897	1.908	1.481	2.274	0.742	156	489	614	642	0.851	395	219	424	218	0
2	4	14	"PFM0410"	"M36520_4"	6480	24310	140	352	355	95	122	127	40	98	96	0	215	217	37	133	135	23	94	84	0	2.805	2.774	2.842	2.885	2.117	3.249	0.584	156	402	312	317	1.488	230	82	233	84	0
2	5	14	"PFM0413"	"M36754_16"	6660	24310	140	955	931	238	120	126	47	100	99	0	724	709	143	129	131	20	100	100	0	1.403	1.398	1.394	1.379	1.365	1.452	0.874	156	448	1430	1391	0.489	835	595	811	580	0
2	6	14	"PFM0417"	"M36754_20"	6870	24310	150	121	146	135	120	130	65	8	4	0	126	129	21	125	130	54	1	0	0	1.000	6.500	2.037	2.111	3.496	4.836	0.063	156	481	2	30	0.000	1	1	26	4	-50
2	7	14	"PFM0419"	"M36754_23"	7030	24310	130	538	547	137	112	122	61	100	99	0	545	547	80	118	123	57	100	100	0	0.998	1.014	0.991	0.976	1.410	1.083	0.790	120	432	853	864	-0.003	426	427	435	429	0
2	8	14	"PFM0422"	"M3675_2"	7220	24310	130	687	681	163	111	123	82	100	100	0	569	553	110	114	117	20	100	100	0	1.266	1.298	1.280	1.281	1.306	1.320	0.864	120	512	1031	1009	0.340	576	455	570	439	0
2	9	14	"PFM0440"	"M3766_1"	7420	24310	140	1022	1013	252	111	124	82	100	100	0	561	556	128	114	118	20	100	100	0	2.038	2.041	1.986	2.072	1.359	2.104	0.904	156	532	1358	1344	1.027	911	447	902	442	0
2	10	14	"PFM0442"	"M37744_2"	7600	24310	150	134	141	42	106	126	185	1	0	0	125	127	20	111	113	18	41	17	0	2.000	2.188	1.750	1.856	3.909	16.942	0.014	156	524	42	51	1.000	28	14	35	16	-50
2	11	14	"PFM0444"	"M37773_2"	7780	24310	150	122	124	35	107	139	222	0	0	0	115	117	20	109	122	108	0	0	0	2.500	2.125	2.500	2.158	3.264	2.059	0.332	156	467	21	25	1.322	15	6	17	8	-50
2	12	14	"PFM0446"	"M3777_1"	7990	24320	140	341	348	102	109	128	118	88	48	0	248	247	43	109	124	110	72	3	0	1.669	1.732	1.630	1.649	1.689	2.084	0.661	156	453	371	377	0.739	232	139	239	138	0
2	13	14	"PFM0448"	"M37794_11"	8170	24320	130	180	191	62	106	115	42	77	36	0	172	175	25	108	109	16	100	91	0	1.156	1.269	1.193	1.181	2.002	2.814	0.247	120	477	138	152	0.209	74	64	85	67	0
2	14	14	"PFM0450"	"M37794_14"	8390	24310	140	168	238	623	109	117	47	60	28	0	153	175	197	111	114	20	74	50	0	1.405	2.016	1.654	1.571	3.310	4.946	0.715	156	475	101	193	0.490	59	42	129	64	0
2	15	14	"PFM0469"	"M38740_1"	8550	24300	150	115	119	34	108	115	45	14	1	0	117	120	21	117	119	20	16	5	0	100000.000	3.667	1.349	1.481	3.904	17.266	0.007	156	450	7	14	16.610	7	0	11	3	-50
2	16	14	"PFM0472"	"M38757_4"	8750	24320	140	463	463	119	113	143	393	35	0	0	548	537	102	119	123	31	100	100	0	0.816	0.837	0.863	0.811	1.443	0.868	0.821	156	510	779	768	-0.294	350	429	350	418	0
2	17	14	"PFM0476"	"M38913_1"	8940	24320	140	297	313	78	124	147	281	11	0	0	622	625	119	127	138	75	100	98	0	0.349	0.380	0.356	0.364	1.513	0.371	0.706	156	490	668	687	-1.517	173	495	189	498	0
2	18	14	"PFM0478"	"M38913_6"	9120	24320	130	311	317	82	127	133	50	96	86	0	460	452	81	133	138	43	100	100	0	0.563	0.596	0.582	0.554	1.531	0.611	0.687	120	486	511	509	-0.830	184	327	190	319	0
2	19	14	"PFM0481"	"M38941_1"	9310	24320	130	723	715	118	125	127	37	100	100	0	486	486	63	134	136	24	100	100	0	1.699	1.676	1.685	1.669	1.288	1.736	0.891	120	513	950	942	0.765	598	352	590	352	0
2	20	14	"PFM0484"	"M38941_6"	9500	24320	140	354	357	109	115	122	41	99	96	0	223	228	48	125	128	23	97	89	0	2.439	2.350	2.416	2.421	1.818	2.757	0.570	156	500	337	345	1.286	239	98	242	103	0
2	21	14	"PFM0510"	"M41547_1"	9690	24330	140	763	757	209	120	126	41	99	98	0	822	811	166	127	129	23	100	100	0	0.925	0.931	0.940	0.903	1.358	0.966	0.894	156	496	1338	1321	-0.112	643	695	637	684	0
2	22	14	"PFM0512"	"M41763_12"	9880	24320	130	1122	1090	215	122	127	36	100	100	0	966	920	165	131	133	25	100	100	0	1.198	1.227	1.210	1.220	1.262	1.231	0.915	120	558	1835	1757	0.260	1000	835	968	789	0
2	1	15	"PFM0514"	"M41763_4"	5890	24490	150	152	159	51	115	125	67	23	3	0	146	148	27	121	123	22	52	21	0	1.480	1.630	1.357	1.545	3.557	20.768	0.014	156	728	62	71	0.566	37	25	44	27	-50
2	2	15	"PFM0516"	"M41776_1"	6080	24480	150	147	153	56	118	131	70	15	3	0	153	155	29	118	121	22	67	39	0	0.829	0.946	1.105	1.050	3.324	12.470	0.019	156	504	64	72	-0.271	29	35	35	37	-50
2	3	15	"PFM0524"	"M42658_1"	6280	24500	140	393	387	100	118	133	87	97	80	0	294	298	59	118	120	22	100	98	0	1.563	1.494	1.530	1.455	1.604	1.982	0.611	156	500	451	449	0.644	275	176	269	180	0
2	4	15	"PFM0531"	"M42966_1"	6470	24500	140	303	324	92	117	126	73	95	74	0	495	487	107	121	123	21	99	98	0	0.497	0.566	0.545	0.554	1.727	0.568	0.688	156	412	560	573	-1.008	186	374	207	366	0
2	5	15	"PFN0076"	"N128_81"	6630	24500	150	149	162	65	116	122	44	41	21	0	147	158	48	125	126	20	50	29	0	1.500	1.394	1.272	1.276	3.577	2.120	0.257	156	474	55	79	0.585	33	22	46	33	-50
2	6	15	"PFN0079"	"N128_86"	6840	24500	150	144	152	47	111	124	65	28	4	0	152	155	29	120	124	53	26	0	0	1.031	1.171	1.235	1.426	3.399	0.939	0.239	156	508	65	76	0.044	33	32	41	35	-50
2	7	15	"PFN0082"	"N128_90"	7030	24500	140	435	463	192	105	117	63	98	96	0	290	291	79	111	116	55	94	84	0	1.844	1.989	1.878	1.991	1.600	2.353	0.705	156	459	509	538	0.883	330	179	358	180	0
2	8	15	"PFN0084"	"N128_92"	7230	24510	140	630	602	172	109	117	44	100	99	0	332	331	71	114	117	21	100	99	0	2.390	2.272	2.259	2.240	1.427	2.468	0.828	156	467	739	710	1.257	521	218	493	217	0
2	9	15	"PFN0086"	"N128_95"	7420	24510	140	577	568	153	109	118	49	100	98	0	311	308	65	116	119	21	100	99	0	2.400	2.391	2.414	2.370	1.484	2.563	0.812	156	549	663	651	1.263	468	195	459	192	0
2	10	15	"PFN0090"	"N129_1"	7650	24470	80	118	182	157	107	137	257	11	3	0	112	123	48	113	114	19	17	9	0	-11.000	7.500	1.200	2.111	3.429	80.620	0.016	52	263	10	85	Error	11	-1	75	10	0
2	11	15	"PFN0105"	"N129_41"	7810	24520	140	173	208	154	109	129	190	10	3	0	167	209	149	113	115	20	82	64	0	1.185	1.031	1.000	0.930	3.092	4.794	0.142	156	498	118	195	0.245	64	54	99	96	0
2	12	15	"PFN0107"	"N129_48"	7990	24490	150	123	137	75	110	118	46	21	5	0	135	142	65	111	113	20	51	21	0	0.542	0.871	1.445	1.416	3.559	1.803	0.271	156	402	37	58	-0.885	13	24	27	31	-50
2	13	15	"PFN0109"	"N129_6"	8160	24500	150	124	131	55	107	116	44	19	6	0	125	125	21	109	112	19	41	17	0	1.063	1.500	1.386	1.264	3.680	11.316	0.025	156	429	33	40	0.087	17	16	24	16	-50
2	14	15	"PFN0112"	"N130_1"	8350	24500	150	105	108	28	107	115	39	8	0	0	113	115	20	114	117	21	16	2	0	2.000	1.000	1.375	1.481	3.314	12.453	0.007	156	527	-3	2	1.000	-2	-1	1	1	-50
2	15	15	"PFN0114"	"N130_17"	8550	24510	130	161	168	46	107	113	35	67	37	0	178	183	34	116	118	19	93	82	0	0.871	0.910	1.067	0.854	2.848	1.566	0.151	120	518	116	128	-0.199	54	62	61	67	0
2	16	15	"PFN0116"	"N130_19"	8730	24510	130	666	650	140	117	126	54	100	100	0	400	405	72	124	132	57	100	98	0	1.989	1.897	1.941	1.889	1.355	2.007	0.871	120	502	825	814	0.992	549	276	533	281	0
2	17	15	"PFN0134"	"N130_43"	8930	24520	140	13359	12468	2676	132	146	81	100	100	0	12978	12385	2224	136	156	99	100	100	0	1.030	1.007	1.034	0.993	1.219	1.020	0.959	156	490	26069	24585	0.043	13227	12842	12336	12249	0
2	18	15	"PFN0137"	"N130_46"	9120	24520	140	916	914	177	130	141	64	100	100	0	994	979	169	137	147	71	100	100	0	0.917	0.931	0.945	0.928	1.263	0.926	0.911	156	525	1643	1626	-0.125	786	857	784	842	0
2	19	15	"PFN0139"	"N130_5"	9310	24520	130	3024	2824	640	125	130	35	100	100	0	1836	1799	352	134	136	25	100	100	0	1.703	1.621	1.622	1.602	1.208	1.635	0.947	120	524	4601	4364	0.768	2899	1702	2699	1665	0
2	20	15	"PFN0141"	"N130_52"	9500	24520	130	4870	4497	1260	114	120	37	100	100	0	2244	2187	498	126	128	23	100	100	0	2.246	2.127	2.153	2.073	1.250	2.159	0.951	120	508	6874	6444	1.167	4756	2118	4383	2061	0
2	21	15	"PFN0145"	"N130_61"	9690	24520	140	1312	1330	434	113	119	40	100	99	0	872	832	249	121	123	22	99	98	0	1.597	1.712	1.658	1.768	1.524	1.749	0.915	156	514	1950	1928	0.675	1199	751	1217	711	0
2	22	15	"PFN0147"	"N131_12"	9880	24500	150	156	158	43	114	121	43	48	14	0	140	143	25	120	123	24	45	14	0	2.100	1.913	1.895	1.517	3.648	2.835	0.053	156	757	62	67	1.070	42	20	44	23	-50
2	1	16	"PFN0168"	"N132_106"	5900	24680	110	184	196	93	119	128	51	60	26	0	169	168	34	127	129	26	66	35	0	1.548	1.878	1.574	1.605	3.115	5.921	0.099	80	446	107	118	0.630	65	42	77	41	0
2	2	16	"PFN0170"	"N132_108"	6070	24690	150	343	340	93	111	129	76	96	80	0	226	226	41	114	120	31	98	87	0	2.071	2.045	2.074	2.005	1.661	2.707	0.486	156	595	344	341	1.051	232	112	229	112	0
2	3	16	"PFN0172"	"N132_11"	6280	24690	130	921	923	215	108	126	91	100	99	0	471	474	95	111	114	30	100	100	0	2.258	2.245	2.220	2.228	1.331	2.306	0.874	120	516	1173	1178	1.175	813	360	815	363	0
2	4	16	"PFN0175"	"N132_116"	6460	24690	130	712	724	186	108	120	80	100	100	0	569	597	131	110	113	19	100	100	0	1.316	1.265	1.236	1.253	1.305	1.272	0.882	120	481	1063	1103	0.396	604	459	616	487	0
2	5	16	"PFN0177"	"N132_119"	6660	24700	150	586	581	139	112	122	69	100	99	0	330	340	54	117	120	22	100	100	0	2.225	2.103	2.102	2.055	1.377	2.304	0.824	156	546	687	692	1.154	474	213	469	223	0
2	6	16	"PFN0180"	"N132_125"	6850	24700	150	747	747	207	109	120	67	100	100	0	471	480	108	117	120	22	100	100	0	1.802	1.758	1.732	1.726	1.330	1.889	0.861	156	520	992	1001	0.850	638	354	638	363	0
2	7	16	"PFN0582"	"N145_33"	7040	24700	140	937	923	229	104	114	61	100	100	0	870	859	193	110	112	18	100	100	0	1.096	1.093	1.086	1.093	1.320	1.099	0.914	156	460	1593	1568	0.132	833	760	819	749	0
2	8	16	"PFN0584"	"N145_38"	7210	24690	150	108	111	34	104	113	49	6	1	0	117	121	20	113	114	20	25	7	0	1.000	0.875	1.571	1.678	4.972	30.888	0.006	156	469	8	15	0.000	4	4	7	8	-50
2	9	16	"PFN0589"	"N145_44"	7400	24690	150	112	127	55	115	123	48	15	5	0	115	116	20	119	122	23	9	0	0	0.750	-4.000	1.375	1.827	3.863	8.023	0.038	156	476	-7	9	-0.415	-3	-4	12	-3	-50
2	10	16	"PFN0592"	"N145_50"	7590	24690	150	110	118	72	116	126	56	7	2	0	114	116	18	118	123	24	8	0	0	1.500	-1.000	1.650	1.687	4.099	13.408	0.030	156	615	-10	0	0.585	-6	-4	2	-2	-50
2	11	16	"PFN0598"	"N145_61"	7810	24690	150	195	221	150	110	122	57	67	31	0	192	219	123	117	119	23	96	82	0	1.133	1.088	1.074	1.085	1.974	1.445	0.628	156	560	160	213	0.181	85	75	111	102	0
2	12	16	"PFN0600"	"N145_9"	7990	24700	130	253	263	65	108	116	47	96	80	0	249	247	39	113	115	20	100	99	0	1.066	1.157	1.161	1.092	1.688	1.395	0.556	120	440	281	289	0.092	145	136	155	134	0
2	13	16	"PFN0620"	"N148_2"	8160	24690	150	121	127	40	107	116	47	17	3	0	129	131	23	113	115	20	44	17	0	0.875	1.111	1.300	1.206	4.086	7.659	0.028	156	524	30	38	-0.193	14	16	20	18	-50
2	14	16	"PFN0622"	"N148_6"	8360	24690	150	106	106	26	105	112	42	7	0	0	111	111	16	112	115	19	10	0	0	-1.000	-1.000	1.417	1.597	3.553	10.052	0.026	156	583	0	0	Error	1	-1	1	-1	-50
2	15	16	"PFN0628"	"N149_12"	8560	24700	130	1195	1198	273	105	109	33	100	100	0	1519	1540	280	113	116	21	100	100	0	0.775	0.766	0.766	0.756	1.274	0.752	0.924	120	512	2496	2520	-0.367	1090	1406	1093	1427	0
2	16	16	"PFN0632"	"N149_18"	8750	24710	140	567	561	180	113	124	62	98	94	0	666	654	191	120	133	74	98	97	0	0.832	0.839	0.851	0.807	1.570	0.847	0.843	156	504	1000	982	-0.266	454	546	448	534	0
2	17	16	"PFN0634"	"N149_2"	8940	24710	140	321	339	86	120	132	63	96	90	0	205	214	71	125	139	76	52	6	0	2.513	2.461	2.726	2.644	1.972	1.622	0.369	156	453	281	308	1.329	201	80	219	89	0
2	18	16	"PFN0637"	"N149_30"	9110	24710	130	2116	2109	428	124	128	36	100	100	0	909	906	145	125	127	22	100	100	0	2.541	2.542	2.562	2.527	1.261	2.667	0.920	120	452	2776	2766	1.345	1992	784	1985	781	0
2	19	16	"PFN0655"	"N150_39"	9320	24710	140	982	939	274	125	130	35	99	98	0	461	442	108	129	131	24	98	96	0	2.581	2.601	2.652	2.600	1.407	2.678	0.907	156	531	1189	1127	1.368	857	332	814	313	0
2	20	16	"PFN0658"	"N150_49"	9500	24710	130	241	243	68	115	123	40	90	78	0	201	201	34	126	128	23	95	78	0	1.680	1.707	1.635	1.575	2.165	2.086	0.434	120	482	201	203	0.748	126	75	128	75	0
2	21	16	"PFN0660"	"N150_51"	9680	24710	130	366	378	98	105	113	43	100	98	0	277	276	46	115	117	22	100	99	0	1.611	1.696	1.617	1.665	1.546	1.853	0.745	120	484	423	434	0.688	261	162	273	161	0
2	22	16	"PFN0662"	"N150_53"	9880	24720	140	207	215	72	104	115	53	87	46	0	589	564	137	110	111	18	100	99	0	0.215	0.244	0.239	0.229	1.787	0.245	0.379	156	702	582	565	-2.217	103	479	111	454	0
2	1	17	"PFN0664"	"N150_57"	5900	24880	150	395	401	107	117	126	52	100	98	0	418	427	73	124	126	24	100	100	0	0.946	0.937	0.911	0.902	1.440	1.011	0.747	156	718	572	587	-0.081	278	294	284	303	0
2	2	17	"PFN0666"	"N150_6"	6080	24880	130	403	397	96	105	119	71	99	93	0	355	352	59	111	114	31	100	100	0	1.221	1.212	1.189	1.168	1.488	1.392	0.626	120	458	542	533	0.288	298	244	292	241	0
2	3	17	"PFN0680"	"N150_8"	6270	24890	140	887	870	241	104	117	66	99	98	0	489	485	108	110	113	29	100	99	0	2.066	2.043	2.053	2.025	1.446	2.168	0.836	156	542	1162	1141	1.047	783	379	766	375	0
2	4	17	"PFN0682"	"N150_82"	6460	24890	140	931	897	271	103	115	59	98	97	0	573	563	145	108	109	17	99	98	0	1.781	1.745	1.755	1.716	1.495	1.814	0.886	156	514	1293	1249	0.832	828	465	794	455	0
2	5	17	"PFN0685"	"N150_87"	6650	24890	130	660	669	157	107	119	75	100	100	0	473	485	76	110	113	20	100	100	0	1.523	1.499	1.447	1.467	1.331	1.783	0.749	120	468	916	937	0.607	553	363	562	375	0
2	6	17	"PFN0688"	"N150_9"	6840	24890	130	320	313	70	109	122	71	95	79	0	229	229	34	114	116	21	100	99	0	1.835	1.774	1.825	1.729	1.710	2.161	0.569	120	445	326	319	0.876	211	115	204	115	0
2	7	17	"PFN0694"	"N151_11"	7020	24890	130	382	384	86	106	122	70	100	95	0	322	320	50	111	114	19	100	100	0	1.308	1.330	1.322	1.305	1.466	1.444	0.737	120	460	487	487	0.387	276	211	278	209	0
2	8	17	"PFN0696"	"N151_18"	7210	24890	130	869	875	190	105	116	55	100	100	0	450	450	71	111	113	19	100	100	0	2.254	2.271	2.297	2.248	1.298	2.339	0.880	120	537	1103	1109	1.172	764	339	770	339	0
2	9	17	"PFN0876"	"N168_6"	7420	24890	140	885	862	217	119	127	44	100	100	0	670	671	128	121	125	25	100	100	0	1.395	1.351	1.342	1.319	1.342	1.412	0.895	156	488	1315	1293	0.481	766	549	743	550	0
2	10	17	"PFN0874"	"N168_34"	7600	24890	140	637	616	133	126	135	55	100	100	0	790	763	127	123	128	26	100	100	0	0.766	0.766	0.762	0.752	1.326	0.787	0.852	156	439	1178	1130	-0.384	511	667	490	640	0
2	11	17	"PFN0894"	"N173_1"	7780	24900	140	176	187	90	110	121	56	53	12	0	222	223	47	113	116	22	97	91	0	0.606	0.700	0.627	0.601	2.516	1.601	0.166	156	511	175	187	-0.724	66	109	77	110	0
2	12	17	"PFN0907"	"N175_2"	7970	24890	130	3062	3174	758	106	112	43	100	100	0	1528	1554	326	111	114	24	100	100	0	2.086	2.126	2.109	2.112	1.190	2.125	0.949	120	523	4373	4511	1.061	2956	1417	3068	1443	0
2	13	17	"PFN0906"	"N175_16"	8170	24890	130	337	334	70	106	112	42	100	98	0	231	235	41	111	114	24	99	99	0	1.925	1.839	1.871	1.849	1.531	1.966	0.678	120	501	351	352	0.945	231	120	228	124	0
2	14	17	"PFN0918"	"N177_6"	8360	24900	140	568	560	151	107	114	46	99	99	0	639	623	131	112	115	18	100	100	0	0.875	0.886	0.861	0.857	1.428	0.912	0.848	156	535	988	964	-0.193	461	527	453	511	0
2	15	17	"PFL0005"	"L1_103"	8560	24900	140	274	281	68	107	111	31	99	96	0	240	240	38	116	120	23	100	96	0	1.347	1.403	1.442	1.384	1.634	1.660	0.603	156	467	291	298	0.430	167	124	174	124	0
2	16	17	"PFL0159"	"L2_30"	8740	24900	140	2046	1944	558	109	112	31	100	100	0	2289	2208	463	118	120	23	100	100	0	0.892	0.878	0.889	0.838	1.374	0.903	0.933	156	458	4108	3925	-0.165	1937	2171	1835	2090	0
2	17	17	"PFL0171"	"L2_55"	8930	24900	130	1565	1555	338	112	114	32	100	100	0	1388	1408	235	117	118	20	100	100	0	1.143	1.118	1.096	1.103	1.186	1.126	0.942	120	466	2724	2734	0.193	1453	1271	1443	1291	0
2	18	17	"PFL0176"	"L2_62"	9120	24900	140	1496	1417	399	114	120	47	99	99	0	1230	1203	248	115	118	19	100	100	0	1.239	1.198	1.192	1.142	1.439	1.244	0.930	156	488	2497	2391	0.310	1382	1115	1303	1088	0
2	19	17	"PFL0064"	"L2_109"	9310	24900	140	519	515	143	118	124	47	98	98	0	256	258	46	120	123	21	97	95	0	2.949	2.877	2.804	2.840	1.630	3.297	0.732	156	505	537	535	1.560	401	136	397	138	0
2	20	17	"PFL0066"	"L2_114"	9500	24900	130	301	303	72	114	127	86	95	56	0	368	374	55	118	123	23	100	100	0	0.748	0.738	0.713	0.699	1.526	1.072	0.436	120	484	437	445	-0.419	187	250	189	256	0
2	21	17	"PFL0140"	"L2_247"	9690	24900	140	424	425	96	105	119	88	99	93	0	253	253	53	111	114	21	98	96	0	2.246	2.254	2.265	2.355	1.625	2.694	0.662	156	467	461	462	1.168	319	142	320	142	0
2	22	17	"PFL0150"	"L2_270"	9890	24900	140	426	456	150	101	111	55	100	98	0	643	628	160	111	113	20	100	100	0	0.611	0.687	0.684	0.656	1.368	0.691	0.853	156	633	857	872	-0.711	325	532	355	517	0
2	1	18	"PFN0982"	"N244_3"	5880	25050	150	141	148	39	112	121	46	37	8	0	151	158	76	121	123	21	59	27	0	0.967	0.973	1.325	1.206	3.686	0.565	0.032	156	775	59	73	-0.049	29	30	36	37	-50
2	2	18	"PFJ0260"	"J246_2"	6090	25080	140	2976	2666	798	109	120	61	100	99	0	4156	3744	874	115	117	21	100	100	0	0.709	0.705	0.716	0.670	1.342	0.718	0.961	156	533	6908	6186	-0.495	2867	4041	2557	3629	0
2	3	18	"PFJ0281"	"J269_1"	6280	25080	130	359	377	83	107	117	51	100	96	0	244	249	44	110	112	17	100	100	0	1.881	1.942	1.846	1.936	1.501	2.209	0.688	120	414	386	409	0.911	252	134	270	139	0
2	4	18	"PFJ0305"	"J27_3"	6470	25080	140	771	780	251	110	147	201	96	87	0	303	307	58	110	129	106	95	36	0	3.425	3.401	3.298	3.282	1.476	3.832	0.794	156	421	854	867	1.776	661	193	670	197	0
2	5	18	"PFJ0475"	"J53_46"	6650	25090	150	1438	1389	299	111	144	191	100	99	0	737	720	140	113	131	101	98	97	0	2.127	2.105	2.076	2.144	1.342	2.152	0.917	156	463	1951	1885	1.089	1327	624	1278	607	0
2	6	18	"PFJ0505"	"J583_7"	6830	25060	150	135	140	41	111	119	46	30	5	0	124	124	19	112	114	19	33	10	0	2.000	2.417	2.280	2.230	3.489	7.307	0.047	156	504	36	41	1.000	24	12	29	12	-50
2	7	18	"PFJ0549"	"J697_3"	7040	25080	140	300	296	71	106	116	48	96	89	0	220	218	39	111	113	18	99	97	0	1.780	1.776	1.838	1.735	1.766	2.088	0.601	156	557	303	297	0.832	194	109	190	107	0
2	8	18	"PFJ0586"	"J753_2"	7220	25090	130	171	182	60	104	113	44	71	30	0	179	180	30	112	113	18	95	84	0	1.000	1.147	1.018	1.109	2.329	2.014	0.255	120	465	134	146	0.000	67	67	78	68	0
2	9	18	"PFJ0594"	"J82_7"	7400	25080	140	840	841	209	115	134	111	99	97	0	929	883	205	118	122	24	99	99	0	0.894	0.949	0.928	0.980	1.483	0.962	0.862	156	491	1536	1491	-0.162	725	811	726	765	0
2	10	18	"PFK0025"	"Km2326_6"	7590	25070	150	122	127	35	117	138	112	1	0	0	137	137	23	118	123	26	35	7	0	0.263	0.526	1.437	1.492	3.487	46.389	0.008	156	466	24	29	-1.926	5	19	10	19	-50
2	11	18	"PFJ0390"	"J40_6"	7790	25080	130	413	419	94	109	115	36	100	100	0	273	270	43	113	115	21	100	100	0	1.900	1.975	1.996	1.968	1.490	2.097	0.737	120	493	464	467	0.926	304	160	310	157	0
2	12	18	"PFJ0410"	"J43_3"	7980	25080	130	2070	2047	354	106	111	34	100	100	0	1074	1058	150	112	116	25	100	100	0	2.042	2.052	2.085	2.046	1.237	2.089	0.933	120	505	2926	2887	1.030	1964	962	1941	946	0
2	13	18	"PFJ0426"	"J461_4"	8170	25070	150	104	112	39	106	112	40	13	5	0	110	110	17	112	115	23	8	0	0	1.000	-3.000	2.000	1.981	4.365	14.475	0.011	156	584	-4	4	0.000	-2	-2	6	-2	-50
2	14	18	"PFJ0465"	"J53_31"	8390	25090	150	138	146	46	114	120	43	32	12	0	131	134	23	117	120	20	41	13	0	1.714	1.882	1.914	1.726	4.982	6.540	0.071	156	533	38	49	0.778	24	14	32	17	-50
2	15	18	"PFJ0557"	"J6_2"	8550	25080	130	391	389	80	118	124	37	100	100	0	340	341	56	123	126	22	99	99	0	1.258	1.243	1.212	1.215	1.456	1.315	0.762	120	455	490	489	0.331	273	217	271	218	0
2	16	18	"PFK0041"	"Km302_3"	8740	25090	150	197	197	49	117	122	34	82	57	0	167	169	34	126	128	22	71	46	0	1.951	1.860	1.742	1.821	2.502	2.266	0.290	156	519	121	123	0.964	80	41	80	43	-50
2	17	18	"PFK0298"	"Kn2549_3"	8930	25090	130	884	856	237	116	120	35	100	100	0	1146	1114	206	124	128	24	100	100	0	0.751	0.747	0.748	0.717	1.348	0.758	0.893	120	469	1790	1730	-0.412	768	1022	740	990	0
2	18	18	"PFK0338"	"Kn3092_1"	9120	25090	150	149	157	50	114	121	50	39	8	0	146	150	27	117	120	23	57	28	0	1.207	1.303	1.438	1.283	4.123	3.728	0.112	156	502	64	76	0.271	35	29	43	33	-50
2	19	18	"PFK0404"	"Kn427_6"	9310	25090	130	646	641	139	109	115	47	100	100	0	428	424	68	113	115	18	100	100	0	1.705	1.711	1.716	1.697	1.345	1.804	0.854	120	494	852	843	0.770	537	315	532	311	0
2	20	18	"PFK0425"	"Kn5026_1"	9500	25090	130	213	214	54	110	118	78	65	15	0	177	182	37	113	116	19	93	80	0	1.609	1.507	1.603	1.616	2.278	2.943	0.258	120	552	167	173	0.687	103	64	104	69	0
2	21	18	"PFK0442"	"Kn5244_3"	9700	25070	150	100	119	72	106	118	86	7	3	0	112	115	21	111	113	18	23	6	0	-6.000	3.250	1.477	1.525	3.226	11.249	0.082	156	522	-5	17	Error	-6	1	13	4	-50
2	22	18	"PFK0457"	"Kn5587_2"	9880	25090	140	3850	3560	1051	102	112	64	100	100	0	2457	2268	664	110	112	17	100	100	0	1.597	1.602	1.604	1.651	1.453	1.612	0.943	156	623	6095	5616	0.675	3748	2347	3458	2158	0
2	1	19	"PFK0782"	"Ks2242_1"	5890	25270	140	857	867	314	114	124	50	100	100	0	906	889	180	126	128	21	100	100	0	0.953	0.987	0.935	0.945	1.400	1.068	0.815	156	715	1523	1516	-0.070	743	780	753	763	0
2	2	19	"PFK0818"	"Ks2565_1"	6070	25260	130	577	577	132	110	119	44	100	100	0	544	532	106	121	125	25	99	99	0	1.104	1.136	1.123	1.145	1.492	1.137	0.840	120	432	890	878	0.143	467	423	467	411	0
2	3	19	"PFK0876"	"Ks2_11"	6270	25270	140	359	368	114	110	115	38	98	94	0	750	731	166	116	119	24	100	100	0	0.393	0.420	0.418	0.390	1.548	0.426	0.785	156	413	883	873	-1.348	249	634	258	615	0
2	4	19	"PFK1002"	"Ks48_16"	6440	25250	150	120	134	69	107	145	205	3	0	0	128	133	30	113	133	104	2	0	0	0.867	1.350	1.600	1.464	3.902	9.423	0.098	156	437	28	47	-0.206	13	15	27	20	-50
2	5	19	"PFK1139"	"Ks667_1"	6650	25270	130	1722	1688	369	112	150	211	100	99	0	933	928	152	123	142	107	100	100	0	1.988	1.958	1.944	1.928	1.257	2.039	0.919	120	406	2420	2381	0.991	1610	810	1576	805	0
2	6	19	"PFK1174"	"Ks75_10"	6840	25270	140	4495	4210	1196	114	121	37	100	100	0	6785	6391	1671	119	121	23	100	100	0	0.657	0.653	0.662	0.658	1.354	0.654	0.953	156	366	11047	10368	-0.606	4381	6666	4096	6272	0
2	7	19	"PFK0629"	"Ks1228_7"	6990	25290	150	142	163	136	108	113	39	44	19	0	143	147	26	112	115	18	73	42	0	1.097	1.571	1.345	1.213	3.258	11.076	0.112	156	482	65	90	0.133	34	31	55	35	-50
2	8	19	"PFK1093"	"Ks586_7"	7210	25270	130	888	881	194	105	110	37	100	100	0	679	677	131	114	116	18	100	100	0	1.386	1.378	1.393	1.371	1.295	1.389	0.896	120	520	1348	1339	0.471	783	565	776	563	0
2	9	19	"pla_LSU"	"PLSU"	7400	25270	130	562	581	138	111	135	124	100	96	0	387	386	61	117	120	21	100	100	0	1.670	1.747	1.742	1.727	1.426	1.899	0.766	120	465	721	739	0.740	451	270	470	269	0
2	10	19	"pla_ORF129"	"PORF129"	7600	25270	140	1770	1676	457	120	145	128	99	98	0	781	751	169	119	124	27	100	99	0	2.492	2.462	2.486	2.455	1.350	2.575	0.917	156	504	2312	2188	1.318	1650	662	1556	632	0
2	11	19	"pla_ORF79"	"PORF79"	7790	25270	130	632	613	186	114	125	56	100	96	0	328	317	61	119	122	26	100	98	0	2.478	2.520	2.493	2.426	1.549	2.733	0.785	120	480	727	697	1.309	518	209	499	198	0
2	12	19	"pla_rpl14"	"Prpl14"	7980	25270	140	1886	1785	499	105	117	63	100	99	0	640	624	140	115	116	18	100	100	0	3.392	3.301	3.452	3.288	1.379	3.467	0.881	156	537	2306	2189	1.762	1781	525	1680	509	0
2	13	19	"PFBL B0020"	"oPFBLOB0020"	8180	25280	140	423	418	118	105	113	51	96	94	0	859	829	184	115	117	18	100	100	0	0.427	0.438	0.427	0.410	1.543	0.437	0.792	156	532	1062	1027	-1.226	318	744	313	714	0
2	14	19	"PFD66970"	"oPFD66970"	8370	25280	140	498	492	128	113	120	40	100	98	0	321	317	65	122	125	22	100	99	0	1.935	1.944	1.923	1.930	1.590	2.098	0.764	156	440	584	574	0.952	385	199	379	195	0
2	15	19	"PFC0765"	"oPFC0765"	8560	25320	150	152	164	67	123	126	35	44	17	0	145	151	37	130	132	27	29	5	0	1.933	1.952	1.650	1.593	3.207	5.385	0.029	156	461	44	62	0.951	29	15	41	21	-50
2	16	19	"PFN0250"	"oPFN0250"	8750	25280	140	268	266	68	122	128	34	92	85	0	359	358	65	131	133	26	100	99	0	0.640	0.634	0.640	0.579	1.870	0.637	0.616	156	444	374	371	-0.643	146	228	144	227	0
2	17	19	"PFL0017"	"oPFL0017"	8940	25280	140	1346	1323	389	119	125	38	100	100	0	1369	1355	353	127	129	23	100	100	0	0.988	0.980	0.992	0.970	1.285	0.989	0.928	156	426	2469	2432	-0.018	1227	1242	1204	1228	0
2	18	19	"PFI17637"	"oPFI17637"	9130	25280	140	406	417	118	113	119	42	98	97	0	485	479	100	118	120	22	100	99	0	0.798	0.842	0.819	0.801	1.614	0.874	0.743	156	409	660	665	-0.325	293	367	304	361	0
2	19	19	"PFM60472"	"oPFM60472"	9320	25280	130	156	166	55	108	115	42	55	23	0	167	173	31	115	117	18	95	77	0	0.923	1.000	0.978	0.933	2.761	2.578	0.148	120	435	100	116	-0.115	48	52	58	58	0
2	20	19	"PFL0020"	"oPFL0020"	9520	25300	150	109	113	33	110	113	37	14	2	0	132	135	25	112	113	17	54	28	0	-0.050	0.130	0.938	0.985	3.624	27.169	0.009	156	506	19	26	Error	-1	20	3	23	-50
2	21	19	"PFI17639"	"oPFI17639"	9700	25290	120	163	176	97	106	112	49	55	21	0	169	172	32	110	111	17	95	87	0	0.966	1.129	1.021	0.987	2.698	2.984	0.267	120	393	116	132	-0.050	57	59	70	62	0
2	22	19	"PFN0252"	"oPFN0252"	9880	25280	140	3068	2999	982	102	111	51	100	100	0	2255	2185	637	112	114	18	100	100	0	1.384	1.397	1.403	1.386	1.376	1.427	0.942	156	648	5109	4970	0.469	2966	2143	2897	2073	0
2	1	20	"PFBL B0027"	"oPFBLOB0027"	5900	25450	130	231	239	64	113	124	55	86	54	0	212	215	34	126	127	21	100	88	0	1.372	1.416	1.321	1.344	2.035	2.305	0.342	120	556	204	215	0.456	118	86	126	89	0
2	2	20	"PFC0768"	"oPFC0768"	6100	25450	140	252	258	66	108	117	47	96	78	0	216	216	35	119	122	24	98	91	0	1.485	1.546	1.505	1.495	1.690	11.505	0.483	156	445	241	247	0.570	144	97	150	97	0
2	3	20	"PFBL B0032"	"oPFBLOB0032"	6250	25440	150	113	117	34	108	115	48	12	2	0	134	134	21	117	121	24	37	9	0	0.294	0.529	1.059	1.116	3.544	11.808	0.016	156	484	22	26	-1.766	5	17	9	17	-50
2	4	20	"PFBL B0033"	"oPFBLOB0033"	6480	25440	150	120	124	38	103	111	71	7	1	0	132	133	23	116	119	20	39	12	0	1.063	1.235	1.275	1.351	3.275	8.431	0.093	156	544	33	38	0.087	17	16	21	17	-50
2	5	20	"PFB0684"	"oPFB0684"	6680	25450	150	108	119	56	101	106	41	18	6	0	133	134	22	120	122	21	29	9	0	0.538	1.286	1.269	1.253	3.730	7.502	0.029	156	449	20	32	-0.893	7	13	18	14	-50
2	6	20	"PFF72417"	"oPFF72417"	6830	25440	150	117	120	35	105	112	36	19	4	0	127	131	24	119	122	22	27	8	0	1.500	1.250	1.209	1.189	4.523	6.242	0.029	156	370	20	27	0.585	12	8	15	12	-50
2	7	20	"PFG0010"	"oPFG0010"	7020	25450	150	124	152	169	111	116	40	25	7	0	148	149	30	118	120	20	66	33	0	0.433	1.323	1.000	1.105	4.403	9.797	0.098	156	476	43	72	-1.206	13	30	41	31	-50
2	8	20	"PFBL B0035"	"oPFBLOB0035"	7230	25470	150	1075	992	306	110	115	36	98	96	0	1080	1020	221	120	124	21	99	99	0	1.005	0.980	0.995	0.896	1.512	1.021	0.932	156	517	1925	1782	0.007	965	960	882	900	0
2	9	20	"PFBL B0038"	"oPFBLOB0038"	7400	25450	150	109	113	36	113	124	77	1	0	0	127	130	23	120	122	20	32	7	0	-0.571	0.000	1.376	1.502	4.066	31.974	0.011	156	506	3	10	Error	-4	7	0	10	-50
2	10	20	"PFG0012"	"oPFG0012"	7610	25440	150	143	154	64	119	133	83	16	6	0	148	154	28	123	126	24	50	23	0	0.960	1.129	1.813	1.498	4.375	22.969	0.013	156	495	49	66	-0.059	24	25	35	31	-50
2	11	20	"PFD66974"	"oPFD66974"	7800	25470	150	132	140	47	112	128	66	14	2	0	163	168	34	124	127	23	72	36	0	0.513	0.636	0.736	0.778	3.376	11.901	0.040	156	448	59	72	-0.963	20	39	28	44	-50
2	12	20	"PFL0029"	"oPFL0029"	7980	25470	140	660	662	170	105	119	71	99	98	0	352	354	69	118	120	18	99	99	0	2.372	2.360	2.478	2.338	1.532	2.598	0.778	156	421	789	793	1.246	555	234	557	236	0
2	13	20	"PFD66975"	"oPFD66975"	8180	25470	140	315	314	84	106	116	57	95	87	0	1092	1067	199	121	123	20	100	100	0	0.215	0.220	0.223	0.208	1.515	0.214	0.699	156	452	1180	1154	-2.216	209	971	208	946	0
2	14	20	"PFM60473"	"oPFM60473"	8400	25450	150	131	131	33	112	118	41	23	3	0	155	160	34	126	129	22	63	26	0	0.655	0.559	0.974	0.935	3.653	3.786	0.030	156	425	48	53	-0.610	19	29	19	34	-50
2	15	20	"PFM60503"	"oPFM60503"	8550	25440	130	568	570	151	116	117	30	100	100	0	418	426	89	126	128	28	100	99	0	1.548	1.513	1.502	1.494	1.441	1.515	0.828	120	338	744	754	0.630	452	292	454	300	0
2	16	20	"PFL0061"	"oPFL0061"	8740	25450	130	706	705	182	113	117	32	100	100	0	452	453	82	120	123	26	100	100	0	1.786	1.778	1.765	1.733	1.345	1.921	0.861	120	439	925	925	0.837	593	332	592	333	0
2	17	20	"PFG0034"	"oPFG0034"	8930	25450	130	2218	2119	587	107	114	39	100	100	0	1036	1008	215	117	119	18	100	100	0	2.297	2.258	2.235	2.215	1.207	2.334	0.948	120	433	3030	2903	1.200	2111	919	2012	891	0
2	18	20	"PFF72455"	"oPFF72455"	9130	25450	150	120	128	42	112	120	42	17	7	0	121	122	21	120	122	20	17	5	0	8.000	8.000	2.080	2.092	4.579	15.369	0.012	156	406	9	18	3.000	8	1	16	2	-50
2	19	20	"PFM60505"	"oPFM60505"	9310	25450	140	239	247	65	121	128	43	90	71	0	201	205	36	127	130	22	95	85	0	1.595	1.615	1.571	1.538	2.212	2.320	0.362	156	396	192	204	0.673	118	74	126	78	0
2	20	20	"PFL0063"	"oPFL0063"	9500	25460	140	328	340	107	113	120	46	95	90	0	223	223	47	120	122	21	98	89	0	2.087	2.204	2.069	2.102	1.882	2.995	0.508	156	413	318	330	1.062	215	103	227	103	0
2	21	20	"PFJ12800"	"oPFJ12800"	9690	25450	130	349	357	87	107	112	36	100	99	0	223	223	40	115	118	21	98	96	0	2.241	2.315	2.245	2.375	1.556	2.453	0.653	120	396	350	358	1.164	242	108	250	108	0
2	22	20	"PFF72460"	"oPFF72460"	9870	25460	130	502	494	155	109	117	52	100	96	0	266	267	52	116	119	20	100	100	0	2.620	2.550	2.454	2.437	1.527	2.868	0.770	120	558	543	536	1.390	393	150	385	151	0
2	1	21	"PFK12904"	"oPFK12904"	5890	25630	140	511	490	147	112	122	59	98	96	0	695	681	178	124	125	20	100	99	0	0.699	0.679	0.661	0.660	1.735	0.688	0.758	156	695	970	935	-0.517	399	571	378	557	0
2	2	21	"PFM60507"	"oPFM60507"	6080	25640	130	468	450	150	104	113	51	97	95	0	642	635	159	115	116	18	100	100	0	0.691	0.665	0.673	0.623	1.441	0.698	0.839	120	469	891	866	-0.534	364	527	346	520	0
2	3	21	"PFK12905"	"oPFK12905"	6270	25630	120	944	933	296	106	120	88	100	99	0	471	459	114	114	116	22	100	100	0	2.347	2.397	2.366	2.379	1.376	2.534	0.863	120	467	1195	1172	1.231	838	357	827	345	0
2	4	21	"PFF72461"	"oPFF72461"	6460	25630	130	6842	6355	1766	106	120	95	100	100	0	9034	8436	1992	116	118	22	100	100	0	0.755	0.751	0.767	0.742	1.276	0.750	0.957	120	508	15654	14569	-0.405	6736	8918	6249	8320	0
2	5	21	"PFN0268"	"oPFN0268"	6640	25630	130	338	335	82	99	103	28	100	98	0	404	402	73	115	117	21	100	100	0	0.827	0.822	0.833	0.791	1.489	0.825	0.807	120	485	528	523	-0.274	239	289	236	287	0
2	6	21	"PFL0071"	"oPFL0071"	6840	25640	130	278	288	76	103	109	36	98	95	0	209	212	38	115	116	18	99	97	0	1.862	1.907	1.898	1.881	1.849	2.278	0.522	120	499	269	282	0.897	175	94	185	97	0
2	7	21	"PFG0037"	"oPFG0037"	7030	25640	120	276	279	81	118	128	53	94	75	0	248	259	44	124	127	23	100	99	0	1.274	1.193	1.245	1.074	2.023	1.505	0.543	120	437	282	296	0.350	158	124	161	135	0
2	8	21	"PFJ12801"	"oPFJ12801"	7210	25640	130	306	315	75	126	133	51	98	85	0	299	305	50	136	138	25	100	100	0	1.104	1.118	1.060	1.066	1.585	1.260	0.633	120	446	343	358	0.143	180	163	189	169	0
2	9	21	"PFBL B0124"	"oPFBLOB0124"	7410	25650	130	182	195	60	119	122	36	70	40	0	238	246	48	128	130	23	100	97	0	0.573	0.644	0.635	0.581	2.185	0.910	0.360	120	464	173	194	-0.804	63	110	76	118	0
2	10	21	"PFI17675"	"oPFI17675"	7590	25640	140	5542	5303	1400	114	122	46	100	100	0	3761	3606	885	126	127	20	100	100	0	1.493	1.491	1.537	1.514	1.325	1.513	0.946	156	531	9063	8669	0.578	5428	3635	5189	3480	0
2	11	21	"PFI17677"	"oPFI17677"	7780	25640	130	383	387	93	107	118	59	100	97	0	493	508	94	122	124	20	100	100	0	0.744	0.725	0.708	0.704	1.423	0.731	0.693	120	450	647	666	-0.427	276	371	280	386	0
2	12	21	"PFBL B0128"	"oPFBLOB0128"	7980	25640	140	180	198	87	103	111	50	75	34	0	180	179	31	117	119	17	89	83	0	1.222	1.532	1.351	1.398	2.476	4.755	0.159	156	421	140	157	0.290	77	63	95	62	0
2	13	21	"PFG0038"	"oPFG0038"	8170	25640	140	175	182	52	104	110	35	78	51	0	219	222	47	119	121	19	98	92	0	0.710	0.757	0.735	0.677	2.365	0.849	0.407	156	416	171	181	-0.494	71	100	78	103	0
2	14	21	"PFF72465"	"oPFF72465"	8360	25650	150	1972	1954	528	109	114	36	100	100	0	1161	1122	256	123	126	20	100	100	0	1.795	1.847	1.811	1.831	1.288	1.902	0.938	156	491	2901	2844	0.844	1863	1038	1845	999	0
2	15	21	"PFI17678"	"oPFI17678"	8550	25640	130	270	270	67	112	113	29	97	94	0	172	175	28	121	124	23	85	55	0	3.098	2.926	3.068	2.966	2.295	3.363	0.446	120	523	209	212	1.631	158	51	158	54	0
2	16	21	"PFD66997"	"oPFD66997"	8740	25640	130	639	628	143	108	110	28	100	100	0	531	511	93	116	119	22	100	100	0	1.280	1.316	1.320	1.303	1.333	1.354	0.892	120	544	946	915	0.356	531	415	520	395	0
2	17	21	"PFM60539"	"oPFM60539"	8940	25640	150	105	145	236	105	109	30	19	10	0	111	135	222	116	118	17	13	2	0	0.000	2.105	1.900	2.077	4.320	0.794	0.748	156	567	-5	59	Error	0	-5	40	19	-50
2	18	21	"PFBL B0176"	"oPFBLOB0176"	9120	25650	140	609	593	147	113	120	37	99	98	0	744	731	155	121	125	27	100	100	0	0.796	0.787	0.773	0.766	1.329	0.791	0.897	156	497	1119	1090	-0.329	496	623	480	610	0
2	19	21	"PFI17723"	"oPFI17723"	9300	25650	140	3408	3331	895	126	130	35	100	100	0	1033	1039	268	131	134	28	99	98	0	3.639	3.530	3.524	3.638	1.366	3.620	0.941	156	457	4184	4113	1.863	3282	902	3205	908	0
2	20	21	"PFG0055"	"oPFG0055"	9500	25650	140	425	425	104	115	120	39	100	99	0	1003	1006	234	124	126	22	100	100	0	0.353	0.351	0.350	0.343	1.445	0.340	0.825	156	426	1189	1192	-1.504	310	879	310	882	0
2	21	21	"PFF72499"	"oPFF72499"	9690	25650	150	221	221	57	105	109	34	94	77	0	206	210	36	115	118	20	99	96	0	1.275	1.221	1.225	1.121	1.937	1.461	0.495	156	463	207	211	0.350	116	91	116	95	0
2	22	21	"PFF72501"	"oPFF72501"	9870	25650	130	299	315	80	107	125	158	70	11	0	261	266	46	116	119	23	100	98	0	1.324	1.387	1.348	1.346	1.664	1.602	0.665	120	565	337	358	0.405	192	145	208	150	0
2	1	22	"PFI17727"	"oPFI17727"	5900	25830	140	284	279	77	119	134	71	89	59	0	264	264	53	126	128	22	98	96	0	1.196	1.159	1.142	1.149	1.756	1.316	0.639	156	809	303	298	0.258	165	138	160	138	0
2	2	22	"PFF72502"	"oPFF72502"	6080	25830	150	238	257	90	113	120	54	91	59	0	226	227	47	124	125	21	94	89	0	1.225	1.398	1.293	1.278	2.175	2.292	0.375	156	733	227	247	0.293	125	102	144	103	0
2	3	22	"PFA32037"	"oPFA32037"	6280	25830	140	297	303	79	112	122	80	92	64	0	245	249	44	121	124	21	98	97	0	1.492	1.492	1.455	1.409	1.858	2.458	0.414	156	695	309	319	0.577	185	124	191	128	0
2	4	22	"PFM60541"	"oPFM60541"	6460	25830	140	269	272	65	109	120	79	88	53	0	323	325	60	123	126	34	100	99	0	0.800	0.807	0.798	0.754	1.864	1.287	0.323	156	694	360	365	-0.322	160	200	163	202	0
2	5	22	"PFL0145"	"oPFL0145"	6660	25830	140	392	393	103	103	106	28	100	99	0	349	348	69	114	116	20	100	100	0	1.230	1.239	1.211	1.210	1.481	1.295	0.810	156	712	524	524	0.298	289	235	290	234	0
2	6	22	"PFL0147"	"oPFL0147"	6850	25830	140	652	637	177	104	109	37	100	100	0	407	414	89	114	115	19	100	100	0	1.870	1.777	1.765	1.747	1.400	1.866	0.854	156	680	841	833	0.903	548	293	533	300	0
2	7	22	"PFF72508"	"oPFF72508"	7040	25830	140	180	182	48	110	125	68	52	8	0	262	263	54	118	122	24	98	96	0	0.486	0.497	0.494	0.464	2.346	0.776	0.125	156	633	214	217	-1.041	70	144	72	145	0
2	8	22	"PFF72510"	"oPFF72510"	7210	25830	150	140	143	38	116	128	63	12	2	0	133	135	23	123	127	26	25	6	0	2.400	2.250	2.079	2.133	3.241	12.550	0.027	156	691	34	39	1.263	24	10	27	12	-50
2	9	22	"PFM60545"	"oPFM60545"	7400	25830	150	118	130	119	113	119	42	14	1	0	130	133	24	123	125	22	26	11	0	0.714	1.700	1.200	1.385	3.598	17.314	0.023	156	744	12	27	-0.485	5	7	17	10	-50
2	10	22	"PFM60547"	"oPFM60547"	7600	25840	130	309	323	98	109	114	36	99	95	0	276	279	44	122	123	19	100	100	0	1.299	1.363	1.428	1.259	1.846	1.869	0.599	120	622	354	371	0.377	200	154	214	157	0
2	11	22	"PFL0150"	"oPFL0150"	7790	25840	140	192	197	60	111	117	45	73	39	0	339	341	63	121	124	20	100	100	0	0.372	0.391	0.367	0.339	2.203	0.418	0.323	156	714	299	306	-1.428	81	218	86	220	0
2	12	22	"PFL0152"	"oPFL0152"	7980	25840	140	221	223	54	116	123	48	83	58	0	165	167	28	124	127	20	80	50	0	2.561	2.488	2.587	2.296	2.964	3.970	0.214	156	675	146	150	1.357	105	41	107	43	0
2	13	22	"PFL0154"	"oPFL0154"	8170	25830	150	116	119	30	118	122	35	15	1	0	125	129	23	127	129	22	15	5	0	1.000	0.500	1.826	1.737	4.213	3.990	0.038	156	668	-4	3	0.000	-2	-2	1	2	-50
2	14	22	"PFL0156"	"oPFL0156"	8360	25840	140	395	406	123	110	115	31	99	97	0	822	811	210	122	125	21	100	99	0	0.407	0.430	0.411	0.422	1.628	0.422	0.810	156	651	985	985	-1.296	285	700	296	689	0
2	15	22	"PFBL B0186"	"oPFBLOB0186"	8550	25850	140	193	200	57	109	113	29	87	71	0	263	265	56	122	125	22	98	96	0	0.596	0.636	0.602	0.576	2.051	0.688	0.412	156	685	225	234	-0.747	84	141	91	143	0
2	16	22	"PFH0037"	"oPFH0037"	8730	25840	140	353	358	105	111	111	28	100	100	0	584	600	155	122	124	23	100	99	0	0.524	0.517	0.522	0.499	1.540	0.513	0.797	156	682	704	725	-0.933	242	462	247	478	0
2	17	22	"PFF72513"	"oPFF72513"	8920	25850	140	189	192	58	111	113	43	76	40	0	230	232	40	120	123	24	100	94	0	0.709	0.723	0.707	0.634	2.422	0.923	0.398	156	711	188	193	-0.496	78	110	81	112	0
2	18	22	"PFM60550"	"oPFM60550"	9090	25840	110	157	155	39	108	114	33	60	28	0	155	156	27	123	125	27	55	12	0	1.531	1.424	1.667	1.484	2.452	2.367	0.030	80	485	81	80	0.615	49	32	47	33	0
2	19	22	"EMPTY"	"EMPTY"	9320	25830	150	121	127	43	111	123	107	3	0	0	128	131	21	119	123	25	23	4	0	1.111	1.333	1.676	1.845	3.536	16.990	0.017	156	753	19	28	0.152	10	9	16	12	-50
2	20	22	"EMPTY"	"EMPTY"	9510	25830	150	112	121	48	109	123	116	2	1	0	119	120	17	119	121	20	12	1	0	100000.000	12.000	1.930	1.943	3.698	17.208	0.021	156	649	3	13	16.610	3	0	12	1	-50
2	21	22	"EMPTY"	"EMPTY"	9700	25830	150	97	102	30	104	110	47	6	1	0	112	113	19	117	118	18	11	1	0	1.400	0.500	1.231	1.564	3.426	11.549	0.019	156	663	-12	-6	0.485	-7	-5	-2	-4	-50
2	22	22	"EMPTY"	"EMPTY"	9900	25840	150	102	108	33	102	118	131	0	0	0	111	113	15	114	120	48	0	0	0	0.000	-6.000	1.908	1.868	3.520	46.683	0.001	156	955	-3	5	Error	0	-3	6	-1	-50
3	1	1	"PFE0652"	"E9164_1"	10250	21720	130	209	215	69	118	122	34	83	64	0	284	279	75	128	130	24	96	89	0	0.583	0.642	0.650	0.587	2.193	0.691	0.486	120	733	247	248	-0.778	91	156	97	151	0
3	2	1	"PFE0127"	"E15452_2"	10450	21730	130	693	662	232	117	124	42	100	100	0	901	932	316	127	130	24	100	100	0	0.744	0.677	0.672	0.659	1.356	0.696	0.884	120	654	1350	1350	-0.426	576	774	545	805	0
3	3	1	"PFE0630"	"E8314_1"	10630	21730	130	1226	1213	430	119	125	39	100	100	0	666	662	202	127	130	22	100	100	0	2.054	2.045	2.028	2.017	1.274	2.132	0.913	120	636	1646	1629	1.038	1107	539	1094	535	0
3	4	1	"PFE0335"	"E23986_4"	10820	21730	120	16486	17204	5899	129	149	134	100	100	0	6281	6583	2031	135	149	138	100	100	0	2.661	2.648	2.624	2.615	1.221	2.720	0.956	120	568	22503	23523	1.412	16357	6146	17075	6448	0
3	5	1	"PFE0497"	"E3038_1"	11020	21730	140	2373	2337	950	123	140	119	99	99	0	1064	1063	382	129	142	124	96	95	0	2.406	2.370	2.354	2.374	1.417	2.411	0.908	156	718	3185	3148	1.267	2250	935	2214	934	0
3	6	1	"PFE0489"	"E29931_1"	11190	21730	130	1131	1217	423	132	163	173	100	100	0	727	740	228	134	156	112	100	96	0	1.685	1.790	1.765	1.788	1.356	1.883	0.899	120	626	1592	1691	0.752	999	593	1085	606	0
3	7	1	"PFE0152"	"E16122_8"	11390	21730	130	3883	3730	1377	144	180	176	100	100	0	1592	1562	545	146	171	118	99	99	0	2.586	2.532	2.417	2.576	1.397	2.552	0.924	120	701	5185	5002	1.371	3739	1446	3586	1416	0
3	8	1	"PFE0560"	"E5006_15"	11590	21740	130	1138	1151	334	129	144	79	100	100	0	456	486	145	135	147	64	100	100	0	3.143	2.912	2.913	2.964	1.313	3.026	0.821	120	663	1330	1373	1.652	1009	321	1022	351	0
3	9	1	"PFE0506"	"E3215_1"	11770	21740	120	2740	2879	1010	110	114	32	100	100	0	4172	4247	1258	120	123	19	100	100	0	0.649	0.671	0.675	0.656	1.204	0.686	0.944	120	568	6682	6896	-0.624	2630	4052	2769	4127	0
3	10	1	"PFF0276"	"F18248_2"	11960	21740	120	1308	1285	397	112	119	43	100	100	0	1317	1331	324	119	122	21	100	100	0	0.998	0.968	0.964	0.942	1.264	0.979	0.914	120	586	2394	2385	-0.002	1196	1198	1173	1212	0
3	11	1	"PFF1508"	"F59453_1"	12150	21750	130	993	987	289	113	124	52	100	100	0	523	524	132	118	123	26	100	100	0	2.173	2.153	2.152	2.135	1.324	2.274	0.897	120	621	1285	1280	1.120	880	405	874	406	0
3	12	1	"PFF1029"	"F4425_1"	12340	21740	130	3086	3326	1328	115	133	113	100	100	0	1421	1443	445	122	134	77	100	100	0	2.287	2.431	2.340	2.355	1.291	2.594	0.923	120	618	4270	4532	1.194	2971	1299	3211	1321	0
3	13	1	"PFF0774"	"F35531_1"	12530	21750	130	1115	1089	238	122	135	105	100	100	0	1021	1014	174	127	136	72	100	100	0	1.111	1.090	1.106	1.075	1.313	1.130	0.901	120	660	1887	1854	0.152	993	894	967	887	0
3	14	1	"PFF0382"	"F21003_1"	12730	21750	130	232	232	58	116	132	99	59	8	0	200	207	36	121	133	72	59	5	0	1.468	1.349	1.356	1.273	1.838	1.439	0.813	120	663	195	202	0.554	116	79	116	86	0
3	15	1	"PFF0437"	"F22770_1"	12920	21750	130	9297	9458	3441	106	124	101	100	100	0	6568	7004	2408	118	131	74	100	100	0	1.425	1.358	1.358	1.345	1.242	1.412	0.934	120	662	15641	16238	0.511	9191	6450	9352	6886	0
3	16	1	"PFF0027"	"F10724_1"	13110	21750	130	201	204	50	101	106	35	93	72	0	195	196	32	119	123	26	97	76	0	1.316	1.338	1.290	1.309	1.848	1.511	0.375	120	643	176	180	0.396	100	76	103	77	0
3	17	1	"PFF0760"	"F35197_2"	13290	21750	120	5038	5067	1392	103	110	45	100	100	0	3086	3083	690	118	125	47	100	100	0	1.663	1.674	1.690	1.664	1.301	1.724	0.932	120	553	7903	7929	0.734	4935	2968	4964	2965	0
3	18	1	"PFF0169"	"F15775_1"	13470	21750	130	661	716	241	104	109	31	100	100	0	545	570	178	115	120	28	99	99	0	1.295	1.345	1.283	1.384	1.703	1.398	0.822	120	662	987	1067	0.373	557	430	612	455	0
3	19	1	"PFF1930"	"F960_5"	13670	21750	130	2980	3117	974	116	120	35	100	100	0	1586	1583	406	123	126	24	100	100	0	1.958	2.055	2.064	2.037	1.359	2.131	0.926	120	695	4327	4461	0.969	2864	1463	3001	1460	0
3	20	1	"PFF0151"	"F15196_1"	13870	21760	130	1694	1715	611	123	127	33	100	100	0	2016	2050	572	130	133	24	100	100	0	0.833	0.829	0.804	0.796	1.312	0.873	0.918	120	641	3457	3512	-0.264	1571	1886	1592	1920	0
3	21	1	"PFF1609"	"F63380_2"	14060	21770	150	131	134	33	117	121	36	28	6	0	146	148	28	125	131	42	21	2	0	0.667	0.739	1.195	1.110	3.464	3.853	0.045	156	724	35	40	-0.585	14	21	17	23	-50
3	22	1	"PFF1869"	"F7374_2"	14250	21760	140	198	201	64	108	114	35	78	62	0	222	218	55	119	121	20	91	83	0	0.874	0.939	0.924	0.950	2.389	1.109	0.439	156	838	193	192	-0.195	90	103	93	99	0
3	1	2	"PFF1444"	"F5729_1"	10240	21920	150	153	154	35	147	162	71	3	0	0	155	158	30	144	150	37	19	1	0	0.545	0.500	1.198	1.169	3.076	3.376	0.054	156	883	17	21	-0.874	6	11	7	14	-50
3	2	2	"PFF0230"	"F17039_3"	10440	21930	130	293	298	97	128	132	38	91	83	0	283	279	57	131	133	21	98	96	0	1.086	1.149	1.115	1.055	2.051	1.342	0.632	120	579	317	318	0.118	165	152	170	148	0
3	3	2	"PFM0480"	"M38913_8"	10630	21930	130	940	907	266	124	130	41	100	100	0	803	794	200	128	133	30	100	100	0	1.209	1.176	1.200	1.165	1.440	1.178	0.872	120	621	1491	1449	0.274	816	675	783	666	0
3	4	2	"PFM0579"	"M446_3"	10820	21930	120	1438	1444	561	122	134	66	100	100	0	586	598	175	129	140	60	100	99	0	2.880	2.819	2.712	2.738	1.331	2.952	0.897	120	542	1773	1791	1.526	1316	457	1322	469	0
3	5	2	"PFM0717"	"M5299_3"	11020	21930	130	216	223	65	123	134	67	65	27	0	233	237	68	127	135	49	81	51	0	0.877	0.909	0.933	0.905	2.341	1.088	0.601	120	577	199	210	-0.189	93	106	100	110	0
3	6	2	"PFM0868"	"M724_5"	11210	21940	130	455	467	132	132	146	98	99	85	0	302	308	65	135	146	68	97	68	0	1.934	1.936	1.931	1.930	1.550	2.172	0.706	120	583	490	508	0.952	323	167	335	173	0
3	7	2	"PFM0875"	"M783_4"	11400	21940	130	758	766	198	130	141	70	100	100	0	617	612	147	135	144	61	100	100	0	1.303	1.333	1.361	1.326	1.418	1.358	0.840	120	594	1110	1113	0.382	628	482	636	477	0
3	8	2	"PFM0093"	"M16622_6"	11590	21940	130	1863	1829	559	119	127	42	100	100	0	906	891	189	123	130	32	100	100	0	2.227	2.227	2.238	2.142	1.385	2.408	0.911	120	546	2527	2478	1.155	1744	783	1710	768	0
3	9	2	"PFM0612"	"M45542_7"	11770	21940	130	932	929	277	116	124	47	100	100	0	940	939	202	123	127	25	100	100	0	0.999	0.996	1.010	0.962	1.345	1.030	0.892	120	580	1633	1629	-0.002	816	817	813	816	0
3	10	2	"PFM0634"	"M46791_1"	11980	21940	130	1987	1949	615	122	132	50	100	100	0	1175	1178	335	130	134	27	100	100	0	1.785	1.743	1.762	1.737	1.286	1.840	0.920	120	534	2910	2875	0.836	1865	1045	1827	1048	0
3	11	2	"PFM0704"	"M52103_1"	12140	21940	120	572	585	206	117	123	37	100	100	0	434	443	116	123	126	22	100	100	0	1.463	1.462	1.412	1.413	1.453	1.575	0.825	120	434	766	788	0.549	455	311	468	320	0
3	12	2	"PFM0190"	"M22662_1"	12330	21930	150	159	160	48	118	132	109	7	0	0	158	160	27	123	136	83	4	0	0	1.171	1.135	1.381	1.228	2.912	0.894	0.048	156	607	76	79	0.228	41	35	42	37	-50
3	13	2	"PFM0225"	"M24933_4"	12520	21940	130	1041	1034	289	123	128	40	100	100	0	1234	1242	310	127	134	51	100	100	0	0.829	0.817	0.811	0.812	1.391	0.804	0.905	120	553	2025	2026	-0.270	918	1107	911	1115	0
3	14	2	"PFM0412"	"M36754_1"	12720	21940	130	3511	3533	1135	121	129	41	100	100	0	1504	1535	433	128	132	29	100	100	0	2.464	2.425	2.451	2.425	1.426	2.498	0.922	120	598	4766	4819	1.301	3390	1376	3412	1407	0
3	15	2	"PFM0630"	"M46462_5"	12920	21950	130	636	643	219	115	123	43	100	100	0	801	845	231	124	129	31	100	100	0	0.770	0.732	0.734	0.696	1.417	0.752	0.863	120	572	1198	1249	-0.378	521	677	528	721	0
3	16	2	"PFM0465"	"M38247_1"	13110	21950	130	1234	1224	371	110	114	35	100	100	0	561	595	157	120	123	18	100	100	0	2.549	2.345	2.435	2.318	1.398	2.466	0.868	120	531	1565	1589	1.350	1124	441	1114	475	0
3	17	2	"PFM0026"	"M11919_1"	13280	21950	120	8280	8597	2531	109	114	42	100	100	0	7412	7453	1601	122	134	80	100	100	0	1.121	1.158	1.184	1.132	1.269	1.191	0.937	120	483	15461	15819	0.165	8171	7290	8488	7331	0
3	18	2	"PFM0819"	"M5894_4"	13470	21950	120	1014	990	230	111	118	43	100	100	0	547	564	113	122	134	77	100	98	0	2.125	1.989	2.027	1.983	1.371	2.114	0.788	120	528	1328	1321	1.087	903	425	879	442	0
3	19	2	"PFM0473"	"M38757_6"	13670	21950	120	370	373	95	126	129	39	100	100	0	288	289	58	129	132	26	100	98	0	1.535	1.544	1.490	1.527	1.662	1.756	0.618	120	528	403	407	0.618	244	159	247	160	0
3	20	2	"PFM0062"	"M14235_3"	13860	21950	130	1679	1690	433	131	137	44	100	100	0	2735	2773	516	134	135	24	100	100	0	0.595	0.591	0.601	0.579	1.301	0.587	0.919	120	563	4149	4198	-0.749	1548	2601	1559	2639	0
3	21	2	"PFM0821"	"M59170_2"	14050	21950	130	1678	1670	544	121	132	60	100	100	0	1905	1882	523	127	137	89	100	99	0	0.876	0.883	0.877	0.863	1.436	0.892	0.920	120	521	3335	3304	-0.191	1557	1778	1549	1755	0
3	22	2	"PFN0022"	"N127_5"	14240	21950	130	402	404	102	114	120	48	100	98	0	308	324	116	121	131	83	95	65	0	1.540	1.429	1.548	1.466	1.623	1.084	0.523	120	608	475	493	0.623	288	187	290	203	0
3	1	3	"PFN0013"	"N127_32"	10250	22130	120	697	682	172	156	165	58	100	100	0	357	356	62	141	145	30	100	98	0	2.505	2.447	2.500	2.414	1.432	2.713	0.795	120	594	757	741	1.325	541	216	526	215	0
3	2	3	"PFN0021"	"N127_48"	10440	22130	130	462	470	120	130	137	42	100	99	0	440	454	100	129	132	23	100	100	0	1.068	1.046	1.050	1.023	1.483	1.133	0.773	120	554	643	665	0.094	332	311	340	325	0
3	3	3	"PFN0027"	"N128_1"	10590	22130	80	211	206	52	135	144	45	67	34	0	179	181	37	134	141	32	61	36	0	1.689	1.511	1.463	1.513	2.364	2.040	0.243	52	290	121	118	0.756	76	45	71	47	0
3	4	3	"PFN0057"	"N128_56"	10820	22130	120	782	793	205	125	131	39	100	100	0	443	452	97	129	136	37	100	100	0	2.092	2.068	2.038	2.049	1.408	2.174	0.859	120	589	971	991	1.065	657	314	668	323	0
3	5	3	"PFB0078"	"B297"	11010	22130	120	439	443	93	126	130	37	100	100	0	341	338	61	127	130	22	100	100	0	1.463	1.502	1.541	1.501	1.440	1.590	0.774	120	510	527	528	0.549	313	214	317	211	0
3	6	3	"PFB0080"	"B3"	11200	22130	120	734	724	156	130	137	41	100	100	0	571	560	82	133	138	26	100	100	0	1.379	1.391	1.390	1.365	1.277	1.445	0.890	120	463	1042	1021	0.464	604	438	594	427	0
3	7	3	"PFB0083"	"B306"	11410	22140	120	222	223	60	127	133	39	80	58	0	213	217	41	132	134	24	94	81	0	1.173	1.129	1.156	1.072	2.152	1.492	0.429	120	476	176	181	0.230	95	81	96	85	0
3	8	3	"PFB0085"	"B310"	11580	22130	130	445	451	133	119	124	36	100	99	0	666	680	155	120	122	20	100	100	0	0.597	0.593	0.593	0.564	1.418	0.595	0.839	120	532	872	892	-0.744	326	546	332	560	0
3	9	3	"PFB0090"	"B32"	11770	22130	120	210	210	58	121	126	36	84	57	0	222	232	47	123	126	21	100	98	0	0.899	0.817	0.864	0.755	2.103	1.051	0.410	120	514	188	198	-0.154	89	99	89	109	0
3	10	3	"PFB0092"	"B322"	11960	22130	130	757	770	201	128	134	39	100	100	0	340	342	70	135	139	24	100	99	0	3.068	3.101	3.116	3.170	1.431	3.325	0.802	120	564	834	849	1.617	629	205	642	207	0
3	11	3	"PFB0109"	"B366"	12150	22130	130	1038	1035	260	123	128	37	100	100	0	523	523	117	129	132	24	100	99	0	2.322	2.315	2.243	2.345	1.425	2.385	0.870	120	569	1309	1306	1.216	915	394	912	394	0
3	12	3	"PFB0111"	"B370"	12350	22130	130	510	539	204	115	118	31	100	99	0	270	269	66	121	125	42	95	79	0	2.651	2.865	2.887	2.810	1.539	3.043	0.643	120	555	544	572	1.407	395	149	424	148	0
3	13	3	"PFB0114"	"B374"	12530	22140	120	330	335	81	117	123	35	100	99	0	355	361	63	124	126	24	100	100	0	0.922	0.920	0.888	0.886	1.414	0.975	0.758	120	499	444	455	-0.117	213	231	218	237	0
3	14	3	"PFB0120"	"B388"	12720	22140	130	292	306	75	124	130	40	98	93	0	238	242	44	128	131	29	97	92	0	1.527	1.596	1.492	1.556	1.761	1.776	0.614	120	581	278	296	0.611	168	110	182	114	0
3	15	3	"PFB0122"	"B391"	12920	22140	130	1374	1445	569	122	126	33	100	100	0	647	650	197	129	131	20	100	100	0	2.417	2.539	2.544	2.485	1.345	2.792	0.876	120	530	1770	1844	1.273	1252	518	1323	521	0
3	16	3	"PFB0125"	"B397"	13090	22140	120	619	618	162	115	119	31	100	100	0	406	407	77	126	128	24	100	100	0	1.800	1.790	1.831	1.754	1.363	1.901	0.829	120	480	784	784	0.848	504	280	503	281	0
3	17	3	"PFB0143"	"B440"	13290	22140	120	160	168	45	110	114	32	71	37	0	165	171	32	120	125	64	31	1	0	1.111	1.137	1.286	1.316	2.569	1.826	0.197	120	514	95	109	0.152	50	45	58	51	0
3	18	3	"PFB0145"	"B444"	13480	22140	130	262	275	79	111	114	33	95	91	0	418	417	85	116	119	24	100	100	0	0.500	0.545	0.506	0.492	1.730	0.547	0.698	120	549	453	465	-1.000	151	302	164	301	0
3	19	3	"PFB0147"	"B449"	13670	22140	130	368	374	118	114	119	35	100	98	0	400	402	83	117	119	23	100	100	0	0.898	0.912	0.897	0.855	1.554	0.960	0.755	120	517	537	545	-0.156	254	283	260	285	0
3	20	3	"PFB0149"	"B453"	13840	22150	130	378	386	105	120	130	53	99	97	0	664	674	116	120	125	25	100	100	0	0.474	0.480	0.466	0.450	1.500	0.494	0.743	120	548	802	820	-1.076	258	544	266	554	0
3	21	3	"PFB0151"	"B456"	14060	22150	130	1485	1456	413	119	130	60	100	100	0	733	750	158	119	128	81	100	100	0	2.225	2.119	2.104	2.069	1.305	2.277	0.904	120	571	1980	1968	1.154	1366	614	1337	631	0
3	22	3	"PFB0153"	"B458"	14230	22140	130	435	447	120	112	117	46	100	99	0	266	266	50	116	123	78	91	45	0	2.153	2.233	2.172	2.225	1.535	2.370	0.768	120	611	473	485	1.107	323	150	335	150	0
3	1	4	"PFB0170"	"B491"	10260	22320	130	1466	1426	431	121	133	64	100	100	0	1048	1052	256	123	125	22	100	100	0	1.454	1.405	1.415	1.372	1.279	1.459	0.913	120	644	2270	2234	0.540	1345	925	1305	929	0
3	2	4	"PFB0172"	"B496"	10450	22320	120	216	221	65	124	130	47	78	49	0	204	203	39	127	129	22	89	80	0	1.195	1.276	1.246	1.279	2.167	1.839	0.370	120	498	169	173	0.257	92	77	97	76	0
3	3	4	"PFB0174"	"B498"	10640	22320	120	398	421	122	116	121	38	100	100	0	222	228	46	118	123	24	99	92	0	2.712	2.773	2.865	2.788	1.607	2.982	0.691	120	577	386	415	1.439	282	104	305	110	0
3	4	4	"PFB0177"	"B50"	10840	22320	130	194	195	57	110	116	33	79	62	0	176	175	36	118	120	19	85	69	0	1.448	1.491	1.545	1.528	2.363	1.817	0.343	120	542	142	142	0.534	84	58	85	57	0
3	5	4	"PFB0179"	"B504"	11020	22320	120	454	468	121	127	131	38	100	99	0	424	416	75	131	136	25	100	99	0	1.116	1.196	1.187	1.159	1.422	1.288	0.849	120	507	620	626	0.158	327	293	341	285	0
3	6	4	"PFB0181"	"B506"	11220	22290	150	174	180	50	134	139	38	51	24	0	162	167	31	139	142	25	46	22	0	1.739	1.643	1.473	1.634	3.345	2.478	0.159	156	606	63	74	0.798	40	23	46	28	-50
3	7	4	"PFD0024"	"D12635_25"	11390	22320	130	1674	1672	524	130	133	38	100	100	0	682	682	186	135	138	26	100	100	0	2.823	2.819	2.891	2.816	1.372	2.903	0.914	120	516	2091	2089	1.497	1544	547	1542	547	0
3	8	4	"PFD0027"	"D12635_33"	11590	22330	130	316	321	82	118	124	39	98	95	0	229	231	46	121	125	26	98	91	0	1.833	1.845	1.882	1.825	1.885	2.105	0.548	120	543	306	313	0.874	198	108	203	110	0
3	9	4	"PFD0029"	"D12635_37"	11770	22330	130	471	473	117	120	124	37	100	100	0	364	370	67	120	121	19	100	100	0	1.439	1.412	1.430	1.375	1.429	1.490	0.827	120	519	595	603	0.525	351	244	353	250	0
3	10	4	"PFD0031"	"D12635_39"	11970	22330	120	1307	1310	415	124	128	35	100	100	0	893	886	249	130	132	20	100	100	0	1.550	1.569	1.562	1.549	1.236	1.603	0.927	120	469	1946	1942	0.633	1183	763	1186	756	0
3	11	4	"PFD0034"	"D12635_48"	12140	22330	120	456	474	144	117	122	36	100	100	0	632	625	153	125	127	22	100	100	0	0.669	0.714	0.694	0.688	1.428	0.714	0.826	120	487	846	857	-0.581	339	507	357	500	0
3	12	4	"PFD0036"	"D12635_51"	12350	22330	120	927	922	309	110	114	33	100	100	0	1643	1643	469	117	119	19	100	100	0	0.535	0.532	0.517	0.515	1.375	0.521	0.881	120	480	2343	2338	-0.901	817	1526	812	1526	0
3	13	4	"PFD0064"	"D16785_11"	12530	22330	130	380	374	88	110	115	32	99	98	0	243	250	42	115	118	22	99	99	0	2.109	1.956	1.962	1.928	1.515	2.125	0.716	120	501	398	399	1.077	270	128	264	135	0
3	14	4	"PFD0066"	"D16785_17"	12730	22330	120	326	331	84	111	116	34	98	97	0	201	206	39	117	118	20	97	88	0	2.560	2.472	2.542	2.549	1.780	2.745	0.623	120	482	299	309	1.356	215	84	220	89	0
3	15	4	"PFD0069"	"D16785_21"	12910	22330	120	381	388	119	113	117	35	100	97	0	313	318	64	121	122	19	100	100	0	1.396	1.396	1.411	1.323	1.581	1.535	0.741	120	465	460	472	0.481	268	192	275	197	0
3	16	4	"PFD0073"	"D16785_3"	13100	22330	120	7066	6985	2287	112	115	31	100	100	0	3059	3078	1016	124	126	24	100	100	0	2.369	2.327	2.305	2.392	1.468	2.356	0.933	120	481	9889	9827	1.244	6954	2935	6873	2954	0
3	17	4	"PFD0075"	"D16785_33"	13290	22330	120	183	185	49	109	114	32	80	60	0	178	182	28	118	121	19	98	83	0	1.233	1.188	1.282	1.168	2.409	1.995	0.254	120	500	134	140	0.303	74	60	76	64	0
3	18	4	"PFD0077"	"D16785_36"	13480	22330	120	1449	1399	458	109	111	31	100	100	0	822	792	227	115	118	23	100	100	0	1.895	1.905	1.858	1.899	1.428	1.983	0.912	120	524	2047	1967	0.922	1340	707	1290	677	0
3	19	4	"PFD0096"	"D17715_112"	13670	22330	130	401	403	113	106	110	34	100	100	0	468	459	115	112	113	19	99	99	0	0.829	0.856	0.864	0.864	1.567	0.849	0.810	120	528	651	644	-0.271	295	356	297	347	0
3	20	4	"PFD0098"	"D17715_12"	13860	22330	130	756	737	219	112	118	44	100	100	0	320	311	77	115	116	18	99	97	0	3.141	3.189	3.079	3.335	1.814	3.428	0.736	120	548	849	821	1.651	644	205	625	196	0
3	21	4	"PFD0102"	"D17715_13"	14060	22340	130	978	968	286	115	120	38	100	100	0	520	525	117	118	120	19	100	100	0	2.147	2.096	2.055	2.051	1.363	2.238	0.887	120	505	1265	1260	1.102	863	402	853	407	0
3	22	4	"PFD0104"	"D17715_134"	14240	22330	130	600	591	157	109	111	29	100	99	0	294	291	61	115	117	19	97	96	0	2.743	2.739	2.777	2.785	1.478	2.874	0.830	120	603	670	658	1.456	491	179	482	176	0
3	1	5	"PFD0106"	"D17715_138"	10260	22510	120	612	622	177	119	128	62	100	99	0	312	309	72	122	125	22	99	96	0	2.595	2.690	2.708	2.753	1.495	2.822	0.798	120	577	683	690	1.376	493	190	503	187	0
3	2	5	"PFD0108"	"D17715_140"	10450	22510	120	866	853	195	122	128	43	100	100	0	404	409	61	123	127	24	100	100	0	2.648	2.556	2.628	2.514	1.327	2.761	0.855	120	504	1025	1017	1.405	744	281	731	286	0
3	3	5	"PFD0130"	"D17715_44"	10640	22510	110	227	223	71	111	114	34	82	73	0	224	230	63	115	117	19	97	93	0	1.064	0.974	1.015	0.893	1.970	1.100	0.615	80	456	225	227	0.090	116	109	112	115	0
3	4	5	"PFD0132"	"D17715_47"	10830	22510	120	491	493	170	113	119	37	99	96	0	283	287	69	118	121	21	100	95	0	2.291	2.249	2.259	2.189	1.587	2.420	0.786	120	524	543	549	1.196	378	165	380	169	0
3	5	5	"PFD0134"	"D17715_5"	11030	22510	110	209	206	48	127	132	38	82	52	0	199	233	223	134	136	22	77	68	0	1.262	0.798	1.233	1.126	2.472	0.157	0.048	80	450	147	178	0.335	82	65	79	99	0
3	6	5	"PFD0136"	"D17715_51"	11210	22520	120	185	187	49	129	133	35	70	37	0	230	227	49	134	137	23	90	80	0	0.583	0.624	0.656	0.596	2.788	0.711	0.250	120	496	152	151	-0.778	56	96	58	93	0
3	7	5	"PFD0138"	"D17715_56"	11390	22520	130	770	781	193	115	121	35	100	100	0	905	929	192	126	127	25	100	100	0	0.841	0.829	0.837	0.816	1.292	0.849	0.909	120	536	1434	1469	-0.250	655	779	666	803	0
3	8	5	"PFD0141"	"D17715_61"	11590	22510	120	507	547	192	109	113	32	100	100	0	256	252	57	114	117	20	95	93	0	2.803	3.174	3.140	3.190	1.668	3.519	0.733	120	477	540	576	1.487	398	142	438	138	0
3	9	5	"PFE0196"	"E18169_1"	11790	22510	140	541	584	259	111	116	34	99	98	0	474	492	180	114	116	18	99	99	0	1.194	1.251	1.211	1.201	1.782	1.346	0.819	156	521	790	851	0.256	430	360	473	378	0
3	10	5	"PFE0199"	"E18440_1"	11970	22510	130	555	570	185	117	122	33	100	100	0	446	460	122	124	126	20	98	98	0	1.360	1.348	1.333	1.329	1.568	1.364	0.821	120	438	760	789	0.444	438	322	453	336	0
3	11	5	"PFE0201"	"E18440_5"	12150	22510	120	334	336	90	112	118	32	99	96	0	257	270	89	124	125	19	99	93	0	1.669	1.534	1.621	1.637	1.657	1.437	0.646	120	464	355	370	0.739	222	133	224	146	0
3	12	5	"PFE0203"	"E18445_1"	12350	22500	120	486	494	159	107	110	29	100	97	0	447	449	98	115	118	19	100	100	0	1.142	1.159	1.150	1.079	1.550	1.228	0.821	120	459	711	721	0.191	379	332	387	334	0
3	13	5	"PFE0206"	"E18512_1"	12520	22500	120	201	210	60	107	112	29	90	80	0	291	291	66	112	115	20	99	99	0	0.525	0.575	0.563	0.520	1.903	0.578	0.545	120	485	273	282	-0.929	94	179	103	179	0
3	14	5	"PFE0208"	"E18512_4"	12730	22510	130	163	167	44	106	112	33	73	41	0	165	171	35	111	114	19	93	75	0	1.056	1.017	1.026	1.001	2.541	1.653	0.202	120	557	111	121	0.078	57	54	61	60	0
3	15	5	"PFE0230"	"E19008_1"	12920	22510	120	669	675	219	108	111	32	100	100	0	769	794	218	114	115	17	100	100	0	0.856	0.834	0.803	0.810	1.299	0.853	0.889	120	464	1216	1247	-0.223	561	655	567	680	0
3	16	5	"PFE0234"	"E19248_7"	13100	22510	120	1312	1340	506	107	109	30	100	100	0	720	728	236	114	116	19	100	99	0	1.988	2.008	1.965	2.012	1.471	2.048	0.899	120	448	1811	1847	0.992	1205	606	1233	614	0
3	17	5	"PFE0237"	"E19278_2"	13300	22520	120	307	308	98	108	111	31	97	89	0	322	312	78	117	120	26	100	97	0	0.971	1.026	1.028	0.965	1.696	1.119	0.721	120	545	404	395	-0.043	199	205	200	195	0
3	18	5	"PFE0239"	"E19278_6"	13510	22520	110	130	140	46	109	114	35	37	16	0	176	177	38	117	122	27	73	53	0	0.356	0.517	0.538	0.550	3.680	0.785	0.077	80	467	80	91	-1.490	21	59	31	60	0
3	19	5	"PFE0243"	"E19631_3"	13680	22520	120	1679	1665	454	112	118	40	100	100	0	891	877	175	118	119	19	100	100	0	2.027	2.046	2.023	2.009	1.275	2.155	0.920	120	495	2340	2312	1.019	1567	773	1553	759	0
3	20	5	"PFE0246"	"E19695_2"	13860	22520	120	409	416	116	119	123	40	100	100	0	404	415	80	120	122	22	100	100	0	1.021	1.007	0.985	0.960	1.460	1.123	0.757	120	484	574	592	0.030	290	284	297	295	0
3	21	5	"PFE0270"	"E20800_3"	14050	22520	130	541	566	184	115	121	38	100	100	0	323	324	77	119	121	20	100	98	0	2.088	2.200	2.209	2.204	1.551	2.329	0.774	120	495	630	656	1.062	426	204	451	205	0
3	22	5	"PFE0275"	"E21089_1"	14230	22520	150	126	130	35	113	119	46	17	5	0	140	140	26	115	117	19	57	26	0	0.520	0.680	0.933	0.893	3.276	8.586	0.021	156	722	38	42	-0.943	13	25	17	25	-50
3	1	6	"PFE0277"	"E21208_2"	10250	22700	120	166	172	45	127	131	39	49	15	0	188	194	50	131	133	22	81	62	0	0.684	0.714	0.877	0.793	2.741	1.404	0.123	120	564	96	108	-0.547	39	57	45	63	0
3	2	6	"PFE0279"	"E21208_4"	10440	22690	130	432	479	188	128	134	44	100	96	0	362	387	123	132	134	27	100	98	0	1.322	1.376	1.248	1.328	1.666	1.473	0.719	120	540	534	606	0.402	304	230	351	255	0
3	3	6	"PFE0282"	"E21586_1"	10640	22700	120	730	743	272	122	126	38	100	100	0	449	483	135	126	130	26	100	100	0	1.882	1.739	1.731	1.677	1.346	1.879	0.893	120	503	931	978	0.913	608	323	621	357	0
3	4	6	"PFE0285"	"E21786_1"	10830	22690	120	835	842	282	116	120	32	100	100	0	729	751	187	120	123	23	100	100	0	1.181	1.151	1.170	1.106	1.357	1.214	0.874	120	451	1328	1357	0.240	719	609	726	631	0
3	5	6	"PFE0322"	"E23195_1"	10990	22690	120	292	298	78	123	128	35	100	95	0	259	262	51	129	132	23	98	95	0	1.300	1.316	1.358	1.304	1.814	1.472	0.547	120	496	299	308	0.379	169	130	175	133	0
3	6	6	"PFE0330"	"E23784_1"	11200	22690	130	1307	1296	334	124	128	38	100	100	0	562	563	98	128	131	21	100	100	0	2.726	2.694	2.735	2.640	1.332	2.904	0.898	120	561	1617	1607	1.447	1183	434	1172	435	0
3	7	6	"PFE0333"	"E23986_1"	11380	22690	100	228	225	65	115	119	31	90	81	0	172	173	31	124	125	21	82	60	0	2.354	2.245	2.212	2.499	2.394	2.792	0.382	80	365	161	159	1.235	113	48	110	49	0
3	8	6	"PFE0342"	"E24470_2"	11570	22690	120	1239	1203	286	117	119	32	100	100	0	775	755	142	122	123	21	100	100	0	1.718	1.716	1.709	1.705	1.293	1.745	0.921	120	497	1775	1719	0.781	1122	653	1086	633	0
3	9	6	"PFE0347"	"E24550_1"	11760	22700	120	202	210	65	117	118	32	80	60	0	222	218	39	121	123	22	98	90	0	0.842	0.959	0.859	0.772	2.277	1.214	0.474	120	497	186	190	-0.249	85	101	93	97	0
3	10	6	"PFE0349"	"E24569_3"	11960	22690	130	765	765	220	117	121	33	100	100	0	427	420	114	123	125	21	97	95	0	2.132	2.182	2.138	2.300	1.759	2.233	0.837	120	558	952	945	1.092	648	304	648	297	0
3	11	6	"PFF0266"	"F17836_2"	12150	22690	130	993	962	252	116	124	66	100	99	0	561	541	151	124	126	22	99	98	0	2.007	2.029	2.085	2.136	1.580	2.072	0.844	120	522	1314	1263	1.005	877	437	846	417	0
3	12	6	"PFF0268"	"F17989_2"	12330	22700	120	612	607	167	108	116	67	100	99	0	438	428	96	117	119	20	100	100	0	1.570	1.605	1.589	1.586	1.368	1.717	0.824	120	535	825	810	0.651	504	321	499	311	0
3	13	6	"PFF0274"	"F18154_3"	12520	22700	110	152	156	55	107	112	36	57	20	0	155	156	29	116	117	17	81	56	0	1.154	1.225	1.370	1.076	3.218	2.673	0.147	80	484	84	89	0.206	45	39	49	40	0
3	14	6	"PFF0278"	"F18417_1"	12710	22700	120	2561	2389	710	105	109	29	100	100	0	966	937	259	114	116	19	100	99	0	2.883	2.775	2.718	2.875	1.555	2.845	0.902	120	551	3308	3107	1.527	2456	852	2284	823	0
3	15	6	"PFF0285"	"F18525_1"	12910	22710	130	395	383	111	104	107	29	98	98	0	403	407	94	113	114	18	100	100	0	1.003	0.949	0.950	0.886	1.701	1.012	0.746	120	546	581	573	0.005	291	290	279	294	0
3	16	6	"PFF0289"	"F18567_3"	13090	22690	150	125	130	36	108	111	30	39	12	0	139	139	26	113	116	18	57	33	0	0.654	0.846	1.059	1.105	3.859	3.565	0.055	156	606	43	48	-0.613	17	26	22	26	-50
3	17	6	"PFF0323"	"F19549_1"	13290	22700	130	1505	1485	409	110	113	31	100	100	0	1161	1178	270	117	118	19	100	100	0	1.336	1.296	1.320	1.265	1.322	1.348	0.901	120	557	2439	2436	0.418	1395	1044	1375	1061	0
3	18	6	"PFF0329"	"F19626_1"	13470	22700	110	153	157	43	113	118	36	51	21	0	166	166	35	120	124	23	72	48	0	0.870	0.957	0.889	0.980	3.638	2.142	0.080	80	484	86	90	-0.202	40	46	44	46	0
3	19	6	"PFF0332"	"F19746_5"	13660	22710	110	187	199	51	118	129	100	27	2	0	178	177	29	125	128	27	81	48	0	1.302	1.558	1.432	1.422	2.474	2.504	0.128	80	490	122	133	0.381	69	53	81	52	0
3	20	6	"PFF0334"	"F19787_2"	13850	22710	120	6082	5745	1698	128	143	109	100	100	0	5349	5256	1480	126	139	107	100	100	0	1.140	1.095	1.101	1.097	1.276	1.094	0.953	120	532	11177	10747	0.189	5954	5223	5617	5130	0
3	21	6	"PFF0336"	"F19828_2"	14050	22710	120	205	215	64	121	133	61	65	30	0	235	231	48	122	134	110	52	0	0	0.743	0.862	0.852	0.797	2.272	0.972	0.390	120	493	197	203	-0.428	84	113	94	109	0
3	22	6	"PFF0338"	"F19846_4"	14240	22720	140	174	180	55	115	126	64	48	8	0	175	176	34	118	119	19	89	67	0	1.035	1.121	1.094	0.990	2.741	5.103	0.085	156	728	116	123	0.050	59	57	65	58	0
3	1	7	"PFF0364"	"F20448_4"	10240	22880	120	1505	1443	373	130	134	35	100	100	0	762	740	164	140	142	22	100	100	0	2.211	2.188	2.192	2.188	1.318	2.265	0.920	120	585	1997	1913	1.144	1375	622	1313	600	0
3	2	7	"PFF0366"	"F20625_1"	10440	22890	120	423	431	100	134	138	38	100	100	0	588	588	108	142	145	23	100	100	0	0.648	0.666	0.660	0.646	1.363	0.679	0.809	120	476	735	743	-0.626	289	446	297	446	0
3	3	7	"PFF0369"	"F20760_1"	10610	22880	140	777	749	205	123	130	40	98	98	0	616	585	139	132	136	25	100	98	0	1.351	1.382	1.366	1.380	1.302	1.432	0.900	156	582	1138	1079	0.434	654	484	626	453	0
3	4	7	"PFF0372"	"F20855_1"	10820	22890	120	277	281	70	119	124	35	97	90	0	264	268	45	125	128	22	100	99	0	1.137	1.133	1.147	1.029	2.013	1.305	0.617	120	529	297	305	0.185	158	139	162	143	0
3	5	7	"PFF0375"	"F20870_2"	11010	22890	120	426	434	106	124	128	34	100	99	0	290	285	50	130	133	24	100	97	0	1.888	2.000	1.888	1.991	1.562	2.209	0.723	120	516	462	465	0.916	302	160	310	155	0
3	6	7	"PFF0378"	"F20896_3"	11200	22890	120	180	185	47	126	131	39	61	30	0	186	187	33	132	135	22	88	61	0	1.000	1.073	0.986	0.897	2.753	1.941	0.233	120	528	108	114	0.000	54	54	59	55	0
3	7	7	"PFF0409"	"F22107_2"	11410	22880	150	157	162	40	125	130	37	44	16	0	168	168	27	130	132	22	68	38	0	0.842	0.974	1.064	1.034	3.507	3.576	0.057	156	650	70	75	-0.248	32	38	37	38	-50
3	8	7	"PFF0415"	"F22233_2"	11570	22890	120	868	867	201	127	130	34	100	100	0	454	455	87	132	134	22	100	100	0	2.301	2.291	2.321	2.300	1.334	2.408	0.873	120	462	1063	1063	1.202	741	322	740	323	0
3	9	7	"PFF0417"	"F2227_1"	11770	22890	130	2707	2640	681	125	129	35	100	100	0	2298	2180	580	130	132	24	100	100	0	1.191	1.227	1.210	1.265	1.369	1.217	0.930	120	576	4750	4565	0.252	2582	2168	2515	2050	0
3	10	7	"PFF0420"	"F22395_1"	11950	22890	110	171	177	55	122	129	38	52	33	0	186	183	49	125	129	25	72	58	0	0.803	0.948	0.958	0.782	2.896	1.428	0.292	80	471	110	113	-0.316	49	61	55	58	0
3	11	7	"PFF0431"	"F22631_1"	12150	22900	140	163	167	43	115	125	64	34	4	0	164	166	33	119	122	23	72	49	0	1.067	1.106	1.162	1.145	2.888	1.652	0.222	156	651	93	99	0.093	48	45	52	47	0
3	12	7	"PFF0435"	"F22741_2"	12340	22900	120	926	914	270	109	117	46	100	100	0	500	506	181	117	120	19	100	100	0	2.133	2.069	2.110	2.124	1.425	2.059	0.791	120	497	1200	1194	1.093	817	383	805	389	0
3	13	7	"PFF1070"	"F45236_1"	12530	22900	120	384	398	110	109	116	45	99	98	0	814	770	209	120	122	19	100	100	0	0.396	0.445	0.449	0.440	1.590	0.421	0.748	120	534	969	939	-1.336	275	694	289	650	0
3	14	7	"PFF1072"	"F4524_3"	12720	22900	120	730	717	220	104	109	30	100	100	0	419	414	111	116	118	19	100	100	0	2.066	2.057	2.078	2.089	1.487	2.152	0.830	120	515	929	911	1.047	626	303	613	298	0
3	15	7	"PFF1075"	"F45282_1"	12910	22900	120	812	773	243	106	110	31	100	100	0	736	709	221	113	115	17	100	100	0	1.133	1.119	1.133	1.140	1.448	1.100	0.891	120	500	1329	1263	0.180	706	623	667	596	0
3	16	7	"PFF1077"	"F45296_2"	13100	22900	120	557	548	161	109	112	30	100	100	0	320	318	75	113	115	17	100	100	0	2.164	2.141	2.137	2.143	1.438	2.218	0.847	120	514	655	644	1.114	448	207	439	205	0
3	17	7	"PFF1080"	"F45354_1"	13290	22900	120	660	635	168	115	117	31	100	100	0	519	521	124	118	122	45	99	98	0	1.359	1.290	1.276	1.295	1.424	1.231	0.764	120	514	946	923	0.443	545	401	520	403	0
3	18	7	"PFF1082"	"F4541_1"	13480	22900	130	2208	2146	570	115	119	32	100	100	0	1452	1416	337	123	124	22	100	100	0	1.575	1.571	1.581	1.597	1.399	1.604	0.917	120	587	3422	3324	0.655	2093	1329	2031	1293	0
3	19	7	"PFF1120"	"F46301_17"	13670	22910	120	321	312	86	114	127	98	85	55	0	720	756	279	120	121	19	100	100	0	0.345	0.311	0.314	0.286	1.713	0.264	0.585	120	525	807	834	-1.535	207	600	198	636	0
3	20	7	"PFF1128"	"F46381_1"	13870	22900	120	967	933	287	122	145	122	100	96	0	1208	1200	326	119	129	112	99	99	0	0.776	0.750	0.748	0.736	1.368	0.741	0.894	120	438	1934	1892	-0.366	845	1089	811	1081	0
3	21	7	"PFF1133"	"F46513_1"	14030	22900	120	2436	2329	730	120	132	56	100	100	0	1986	1986	558	121	126	35	100	100	0	1.242	1.184	1.185	1.191	1.414	1.196	0.931	120	444	4181	4074	0.312	2316	1865	2209	1865	0
3	22	7	"PFF1136"	"F46584_1"	14240	22910	120	1924	1875	649	115	124	60	100	99	0	4188	4031	959	119	120	20	100	100	0	0.445	0.450	0.452	0.417	1.445	0.460	0.925	120	576	5878	5672	-1.169	1809	4069	1760	3912	0
3	1	8	"PFF1138"	"F46705_1"	10260	23080	120	605	585	165	127	132	38	100	100	0	1876	1802	466	138	139	22	100	100	0	0.275	0.275	0.273	0.268	1.366	0.261	0.849	120	538	2216	2122	-1.862	478	1738	458	1664	0
3	2	8	"PFF1140"	"F46816_1"	10430	23080	120	342	343	81	121	126	39	100	97	0	484	484	98	130	132	24	100	100	0	0.624	0.627	0.611	0.605	1.489	0.620	0.723	120	462	575	576	-0.680	221	354	222	354	0
3	3	8	"PFF1163"	"F47563_1"	10630	23080	120	345	364	98	114	120	36	99	99	0	252	248	48	121	124	20	98	97	0	1.763	1.969	1.901	1.936	1.621	2.183	0.697	120	471	362	377	0.818	231	131	250	127	0
3	4	8	"PFF1165"	"F47822_1"	10820	23080	120	193	198	54	122	127	34	78	51	0	430	426	80	129	132	23	100	100	0	0.236	0.256	0.260	0.231	2.096	0.259	0.392	120	486	372	373	-2.084	71	301	76	297	0
3	5	8	"PFF1167"	"F47864_3"	11010	23080	120	367	376	98	130	135	36	100	97	0	437	421	102	139	141	22	98	96	0	0.795	0.872	0.902	0.899	1.780	0.885	0.755	120	503	535	528	-0.330	237	298	246	282	0
3	6	8	"PFF1175"	"F48138_1"	11190	23080	120	312	322	91	134	138	37	97	91	0	285	288	54	142	144	23	99	97	0	1.245	1.288	1.277	1.218	1.779	1.471	0.603	120	481	321	334	0.316	178	143	188	146	0
3	7	8	"PFF1179"	"F48181_2"	11380	23090	120	519	513	148	126	130	42	97	95	0	845	817	162	131	134	25	100	99	0	0.550	0.564	0.559	0.521	1.556	0.596	0.829	120	485	1107	1073	-0.861	393	714	387	686	0
3	8	8	"PFF1182"	"F48253_3"	11580	23080	120	211	221	59	116	121	33	89	76	0	213	218	63	125	127	22	95	84	0	1.080	1.129	1.197	1.191	2.063	1.203	0.357	120	410	183	198	0.110	95	88	105	93	0
3	9	8	"PFF1197"	"F48515_1"	11760	23080	130	810	802	228	119	122	33	100	100	0	551	543	144	124	126	23	100	99	0	1.618	1.630	1.695	1.693	1.567	1.644	0.869	120	496	1118	1102	0.694	691	427	683	419	0
3	10	8	"PFF1204"	"F48839_1"	11960	23090	130	506	526	172	120	129	62	99	97	0	359	371	96	126	130	25	99	99	0	1.657	1.657	1.652	1.615	1.694	1.838	0.772	120	580	619	651	0.728	386	233	406	245	0
3	11	8	"PFF1208"	"F49178_1"	12150	23090	120	204	203	49	119	127	66	64	16	0	198	200	40	125	128	23	90	75	0	1.164	1.120	1.135	1.121	1.985	1.295	0.310	120	472	158	159	0.220	85	73	84	75	0
3	12	8	"PFF1210"	"F4934_1"	12350	23090	120	675	680	199	121	127	45	100	100	0	453	429	106	126	128	22	100	100	0	1.694	1.845	1.847	1.864	1.407	1.938	0.858	120	465	881	862	0.761	554	327	559	303	0
3	13	8	"PFF1215"	"F49538_1"	12530	23090	120	3256	3021	928	127	129	44	100	100	0	2215	2064	609	135	136	24	100	100	0	1.504	1.500	1.471	1.495	1.382	1.517	0.922	120	482	5209	4823	0.589	3129	2080	2894	1929	0
3	14	8	"PFF1218"	"F49644_4"	12730	23090	120	1386	1297	393	116	121	36	100	100	0	633	616	190	120	126	24	99	99	0	2.476	2.381	2.358	2.404	1.397	2.437	0.888	120	509	1783	1677	1.308	1270	513	1181	496	0
3	15	8	"PFF1901"	"F8433_1"	12910	23090	120	1233	1184	378	111	114	32	100	100	0	868	830	252	113	115	17	100	100	0	1.486	1.497	1.513	1.495	1.397	1.519	0.899	120	498	1877	1790	0.572	1122	755	1073	717	0
3	16	8	"PFF1905"	"F8612_1"	13110	23090	120	2852	2796	870	109	114	62	100	100	0	1422	1385	415	113	122	80	99	98	0	2.095	2.112	2.072	2.146	1.535	2.155	0.896	120	496	4052	3959	1.067	2743	1309	2687	1272	0
3	17	8	"PFF1913"	"F8921_1"	13290	23090	120	3299	3414	1140	111	117	66	100	100	0	1635	1527	512	114	125	86	98	96	0	2.096	2.338	2.336	2.476	1.707	2.405	0.887	120	458	4709	4716	1.068	3188	1521	3303	1413	0
3	18	8	"PFF1915"	"F8939_2"	13480	23090	120	512	515	156	114	117	33	100	99	0	360	344	88	118	121	32	99	94	0	1.645	1.774	1.744	1.800	1.667	1.875	0.760	120	411	640	627	0.718	398	242	401	226	0
3	19	8	"PFF1919"	"F9091_1"	13670	23090	120	701	703	262	110	117	42	100	100	0	319	319	83	114	116	20	98	97	0	2.883	2.893	2.873	2.893	1.871	3.240	0.745	120	409	796	798	1.528	591	205	593	205	0
3	20	8	"PFF1921"	"F9247_1"	13850	23080	120	444	437	120	115	128	54	100	98	0	313	307	64	114	116	19	99	99	0	1.653	1.668	1.596	1.668	1.535	1.797	0.715	120	409	528	515	0.725	329	199	322	193	0
3	21	8	"PFI0014"	"I10798_1"	14040	23080	150	121	130	51	115	125	56	10	2	0	133	139	46	115	118	21	35	12	0	0.333	0.625	1.526	1.229	4.439	8.825	0.021	156	504	24	39	-1.585	6	18	15	24	-50
3	22	8	"PFI0017"	"I10882_1"	14210	23090	120	938	920	251	111	118	52	100	98	0	657	649	124	115	116	19	100	100	0	1.526	1.515	1.523	1.438	1.496	1.617	0.861	120	530	1369	1343	0.610	827	542	809	534	0
3	1	9	"PFI0023"	"I11056_2"	10230	23260	120	192	198	47	123	127	37	79	45	0	202	208	37	132	133	22	96	80	0	0.986	0.987	1.135	0.981	2.418	1.367	0.223	120	546	139	151	-0.021	69	70	75	76	0
3	2	9	"PFI0029"	"I11211_1"	10420	23260	120	388	392	82	114	121	41	100	99	0	244	244	43	120	123	21	100	96	0	2.210	2.242	2.255	2.269	1.544	2.403	0.726	120	463	398	402	1.144	274	124	278	124	0
3	3	9	"PFI0033"	"I11281_1"	10620	23260	150	133	135	42	114	118	34	31	7	0	139	139	23	117	120	20	53	19	0	0.864	0.955	1.350	1.361	3.342	6.543	0.032	156	498	41	43	-0.212	19	22	21	22	-50
3	4	9	"PFI0035"	"I11342_1"	10800	23260	120	2116	2038	398	129	133	36	100	100	0	944	918	175	132	134	23	100	100	0	2.447	2.429	2.479	2.457	1.275	2.491	0.925	120	406	2799	2695	1.291	1987	812	1909	786	0
3	5	9	"PFI0056"	"I12038_2"	10990	23270	100	201	210	61	135	139	37	71	41	0	208	207	36	138	140	23	93	72	0	0.943	1.087	1.357	1.098	2.617	1.778	0.182	80	403	136	144	-0.085	66	70	75	69	0
3	6	9	"PFI0058"	"I12132_1"	11180	23270	130	962	935	248	134	137	35	100	99	0	801	787	139	140	141	24	100	100	0	1.253	1.238	1.227	1.183	1.419	1.309	0.893	120	542	1489	1448	0.325	828	661	801	647	0
3	7	9	"PFI0060"	"I12159_3"	11370	23260	130	271	270	76	128	131	43	90	75	0	235	233	45	130	133	25	94	87	0	1.362	1.379	1.333	1.333	2.265	1.686	0.481	120	540	248	245	0.446	143	105	142	103	0
3	8	9	"PFI0063"	"I12192_2"	11590	23220	150	111	117	33	115	121	38	14	2	0	122	124	22	122	126	22	16	3	0	100000.000	1.000	1.319	1.356	3.120	11.913	0.011	156	589	-4	4	16.610	-4	0	2	2	-50
3	9	9	"PFI0069"	"I12412_1"	11760	23270	130	455	451	109	116	120	33	100	100	0	488	484	82	124	127	21	100	100	0	0.931	0.931	0.905	0.905	1.433	0.971	0.810	120	501	703	695	-0.103	339	364	335	360	0
3	10	9	"PFI0072"	"I12552_2"	11960	23270	120	351	346	92	122	131	64	95	85	0	4252	4137	990	135	137	24	100	100	0	0.056	0.056	0.056	0.052	1.599	0.052	0.624	120	489	4346	4226	-4.168	229	4117	224	4002	0
3	11	9	"PFI0105"	"I13369_2"	12150	23270	120	239	241	60	123	131	67	79	35	0	264	261	46	133	136	22	98	96	0	0.885	0.922	0.944	0.858	2.084	1.391	0.382	120	430	247	246	-0.175	116	131	118	128	0
3	12	9	"PFI0107"	"I13466_1"	12330	23260	130	611	589	158	121	125	36	100	100	0	379	374	94	127	129	22	98	95	0	1.944	1.895	1.925	2.003	1.579	1.940	0.855	120	514	742	715	0.959	490	252	468	247	0
3	13	9	"PFI0111"	"I13569_2"	12530	23270	120	1154	1136	303	127	132	42	100	100	0	906	872	200	131	132	24	100	100	0	1.325	1.362	1.374	1.350	1.283	1.398	0.908	120	512	1802	1750	0.406	1027	775	1009	741	0
3	14	9	"PFI0113"	"I13674_4"	12700	23270	110	194	198	53	120	124	39	77	46	0	186	179	37	122	126	25	77	61	0	1.156	1.368	1.301	1.194	3.136	1.950	0.234	80	445	138	135	0.209	74	64	78	57	0
3	15	9	"PFI0118"	"I13901_1"	12910	23280	120	227	223	61	109	113	35	89	70	0	216	214	38	112	115	21	98	93	0	1.135	1.118	1.074	1.027	2.038	1.411	0.538	120	513	222	216	0.182	118	104	114	102	0
3	16	9	"PFI0122"	"I13918_1"	13090	23280	130	2245	2177	544	108	114	62	100	100	0	2877	2709	564	113	119	67	100	100	0	0.773	0.797	0.801	0.783	1.298	0.806	0.924	120	515	4901	4665	-0.371	2137	2764	2069	2596	0
3	17	9	"PFJ0094"	"J1546_3"	13290	23270	120	183	188	48	107	115	67	56	14	0	153	153	28	114	124	76	10	0	0	1.949	2.077	2.024	1.952	2.573	2.679	0.304	120	440	115	120	0.963	76	39	81	39	0
3	18	9	"PFJ0104"	"J157_2"	13500	23230	150	116	122	37	110	113	34	21	8	0	133	137	33	114	119	32	33	13	0	0.316	0.522	1.190	1.080	4.354	1.534	0.067	156	475	25	35	-1.663	6	19	12	23	-50
3	19	9	"PFJ0107"	"J1588_1"	13660	23270	120	861	873	328	110	115	41	100	100	0	667	685	266	110	113	19	98	97	0	1.348	1.327	1.293	1.438	1.769	1.320	0.864	120	477	1308	1338	0.431	751	557	763	575	0
3	20	9	"PFJ0110"	"J1616_1"	13880	23260	150	127	131	39	111	120	46	23	5	0	125	132	68	111	112	17	44	20	0	1.143	0.952	1.609	1.548	3.269	17.522	0.000	156	665	30	41	0.193	16	14	20	21	-50
3	21	9	"PFJ0116"	"J163_7"	14060	23290	130	222	228	61	109	117	45	90	62	0	213	231	135	110	111	16	100	100	0	1.097	0.983	1.093	1.008	2.027	0.662	0.190	120	486	216	240	0.134	113	103	119	121	0
3	22	9	"PFJ0119"	"J167_13"	14250	23290	130	666	661	347	107	120	79	99	95	0	431	539	446	111	112	21	100	100	0	1.747	1.294	1.730	1.411	2.062	1.059	0.462	120	684	879	982	0.805	559	320	554	428	0
3	1	10	"PFJ0157"	"J183_4"	10260	23460	140	561	552	148	114	123	59	100	98	0	324	322	61	118	121	29	100	99	0	2.170	2.147	2.146	2.118	1.427	2.301	0.760	156	737	653	642	1.118	447	206	438	204	0
3	2	10	"PFJ0159"	"J183_6"	10450	23450	120	217	218	55	116	122	39	87	60	0	178	176	35	117	120	22	86	63	0	1.656	1.729	1.762	1.661	2.384	2.310	0.292	120	475	162	161	0.727	101	61	102	59	0
3	3	10	"PFJ0161"	"J183_8"	10630	23450	130	291	295	72	125	128	39	98	90	0	217	220	46	125	127	23	94	89	0	1.804	1.789	1.805	1.848	1.809	2.044	0.578	120	466	258	265	0.851	166	92	170	95	0
3	4	10	"PFJ0165"	"J1901_2"	10800	23430	150	156	163	56	125	130	42	44	19	0	159	165	37	125	128	22	59	41	0	0.912	0.950	1.281	1.164	3.313	2.449	0.168	156	579	65	78	-0.133	31	34	38	40	-50
3	5	10	"PFJ0168"	"J191_1"	10990	23450	120	230	235	58	124	128	39	94	68	0	268	272	46	128	130	23	100	99	0	0.757	0.771	0.800	0.697	2.023	0.885	0.487	120	516	246	255	-0.401	106	140	111	144	0
3	6	10	"PFJ0170"	"J191_6"	11190	23460	150	163	166	66	119	124	45	48	16	0	155	154	34	123	126	23	58	36	0	1.375	1.516	1.261	1.457	3.686	3.999	0.109	156	650	76	78	0.459	44	32	47	31	-50
3	7	10	"PFJ0203"	"J21_13"	11390	23460	150	148	157	52	113	120	43	44	16	0	142	144	30	117	121	21	55	27	0	1.400	1.630	1.313	1.409	3.849	3.949	0.122	156	649	60	71	0.485	35	25	44	27	-50
3	8	10	"PFJ0207"	"J21_24"	11570	23450	130	605	615	182	113	117	31	100	100	0	296	294	62	120	122	21	100	98	0	2.795	2.885	2.922	2.881	1.473	3.070	0.822	120	586	668	676	1.483	492	176	502	174	0
3	9	10	"PFJ0209"	"J21_26"	11760	23450	120	955	922	281	120	122	30	100	100	0	401	393	109	125	129	22	98	98	0	3.025	2.993	2.929	3.067	1.520	3.067	0.828	120	512	1111	1070	1.597	835	276	802	268	0
3	10	10	"PFJ0212"	"J21_31"	11950	23460	130	12686	11854	3762	125	128	33	100	100	0	10652	10335	2136	133	135	24	100	100	0	1.194	1.150	1.189	1.095	1.325	1.200	0.933	120	546	23080	21931	0.256	12561	10519	11729	10202	0
3	11	10	"PFJ0216"	"J21_9"	12140	23450	150	115	117	31	117	123	39	8	1	0	136	135	22	124	127	22	28	3	0	-0.167	0.000	1.642	1.625	3.907	9.361	0.012	156	619	10	11	Error	-2	12	0	11	-50
3	12	10	"PFJ0218"	"J222_2"	12320	23460	120	473	465	139	112	120	51	100	96	0	300	290	69	116	117	17	99	97	0	1.962	2.029	2.000	2.074	1.722	2.183	0.760	120	499	545	527	0.972	361	184	353	174	0
3	13	10	"PFJ0247"	"J242_2"	12500	23460	100	178	185	57	115	122	53	62	21	0	158	161	31	116	123	58	33	1	0	1.500	1.556	1.540	1.482	2.836	5.093	0.081	80	450	105	115	0.585	63	42	70	45	0
3	14	10	"PFJ0250"	"J245_1"	12710	23460	120	265	276	89	109	115	39	95	87	0	212	210	46	115	121	53	84	41	0	1.608	1.758	1.706	1.675	1.949	2.147	0.568	120	580	253	262	0.685	156	97	167	95	0
3	15	10	"PFJ0252"	"J245_13"	12890	23460	120	264	265	80	105	110	31	96	88	0	230	226	56	111	111	16	97	92	0	1.336	1.391	1.373	1.436	1.944	1.557	0.610	120	514	278	275	0.418	159	119	160	115	0
3	16	10	"PFJ0254"	"J245_5"	13090	23460	130	284	286	72	109	113	38	98	88	0	232	232	45	113	113	16	98	97	0	1.471	1.487	1.479	1.430	1.715	1.678	0.611	120	570	294	296	0.556	175	119	177	119	0
3	17	10	"PFJ0257"	"J245_9"	13290	23440	150	123	126	36	111	116	38	24	5	0	128	133	32	115	120	25	33	9	0	0.923	0.833	1.200	1.222	3.318	7.554	0.048	156	666	25	33	-0.115	12	13	15	18	-50
3	18	10	"PFJ0259"	"J2465_2"	13480	23420	150	126	131	43	112	118	40	28	8	0	132	144	43	116	122	26	45	29	0	0.875	0.679	1.152	1.056	3.227	1.837	0.152	156	689	30	47	-0.193	14	16	19	28	-50
3	19	10	"PFK0310"	"Kn2750_3"	13680	23480	90	165	175	64	111	117	38	59	28	0	168	176	45	113	116	19	82	67	0	0.982	1.016	1.000	0.894	3.547	2.287	0.210	52	395	109	127	-0.026	54	55	64	63	0
3	20	10	"PFK0321"	"Kn2865_1"	13860	23480	90	181	221	209	108	115	38	65	50	0	181	205	116	111	112	16	88	82	0	1.043	1.202	1.093	1.017	2.701	4.154	0.069	52	376	143	207	0.061	73	70	113	94	0
3	21	10	"PFK0331"	"Kn3020_1"	14040	23470	130	1092	1072	303	107	119	54	100	100	0	824	763	185	109	110	16	100	99	0	1.378	1.476	1.444	1.488	1.428	1.491	0.900	120	566	1700	1619	0.462	985	715	965	654	0
3	22	10	"PFK0339"	"Kn3094_1"	14210	23470	100	144	154	56	109	123	90	12	2	0	135	137	23	111	113	20	55	25	0	1.458	1.731	1.307	1.420	3.680	14.547	0.013	80	431	59	71	0.544	35	24	45	26	0
3	1	11	"PFK0353"	"Kn3360_3"	10240	23660	130	144	147	42	104	115	66	27	3	0	180	173	33	109	111	20	88	74	0	0.563	0.672	0.719	0.676	2.469	5.382	0.075	120	663	111	107	-0.828	40	71	43	64	0
3	2	11	"PFK0355"	"Kn3360_5"	10440	23650	130	1095	1078	393	109	119	70	100	100	0	467	466	112	114	118	25	99	98	0	2.793	2.753	2.782	2.749	1.498	3.075	0.811	120	553	1339	1321	1.482	986	353	969	352	0
3	3	11	"PFK0384"	"Kn386_1"	10620	23650	130	229	231	71	117	124	53	88	55	0	211	212	35	119	124	26	97	88	0	1.217	1.226	1.171	1.186	1.946	1.839	0.383	120	576	204	207	0.284	112	92	114	93	0
3	4	11	"PFK0387"	"Kn400_3"	10820	23660	120	1464	1426	394	111	119	40	100	100	0	1017	992	232	116	117	19	100	100	0	1.502	1.501	1.466	1.477	1.309	1.532	0.922	120	542	2254	2191	0.587	1353	901	1315	876	0
3	5	11	"PFK0390"	"Kn4028_2"	11000	23660	120	2174	2121	609	110	115	36	100	100	0	1706	1587	407	115	117	18	100	100	0	1.297	1.366	1.319	1.361	1.286	1.381	0.934	120	524	3655	3483	0.376	2064	1591	2011	1472	0
3	6	11	"PFK0393"	"Kn4044_1"	11200	23660	120	276	277	81	110	116	44	95	80	0	202	205	50	114	116	17	92	84	0	1.886	1.835	1.814	1.906	2.168	2.133	0.580	120	512	254	258	0.916	166	88	167	91	0
3	7	11	"PFK0400"	"Kn4252_3"	11390	23660	130	4599	4226	1446	108	114	42	100	100	0	2320	2225	593	113	114	18	100	100	0	2.035	1.950	1.957	1.868	1.298	2.048	0.945	120	546	6698	6230	1.025	4491	2207	4118	2112	0
3	8	11	"PFK0406"	"Kn434_1"	11580	23660	120	404	394	107	113	118	35	100	100	0	467	441	100	115	118	20	100	100	0	0.827	0.862	0.865	0.845	1.434	0.875	0.788	120	527	643	607	-0.275	291	352	281	326	0
3	9	11	"PFK0434"	"Kn5123_1"	11760	23660	120	564	558	149	128	132	35	100	100	0	344	339	76	136	137	27	97	93	0	2.096	2.118	2.120	2.168	1.562	2.221	0.804	120	526	644	633	1.068	436	208	430	203	0
3	10	11	"PFK0438"	"Kn5186_3"	11950	23660	120	2719	2730	806	127	130	36	100	100	0	1184	1179	309	131	133	27	100	100	0	2.462	2.484	2.452	2.484	1.250	2.532	0.952	120	544	3645	3651	1.300	2592	1053	2603	1048	0
3	11	11	"PFK0449"	"Kn5414_1"	12150	23670	120	196	205	60	113	121	40	77	53	0	206	210	41	116	118	20	98	91	0	0.922	0.979	0.947	0.898	2.046	1.325	0.374	120	578	173	186	-0.117	83	90	92	94	0
3	12	11	"PFK0454"	"Kn5561_2"	12340	23660	120	1334	1319	429	112	120	51	100	100	0	520	499	118	116	119	34	100	99	0	3.025	3.151	3.182	3.121	1.418	3.326	0.895	120	530	1626	1590	1.597	1222	404	1207	383	0
3	13	11	"PFK0456"	"Kn5587_1"	12530	23670	130	13699	13235	4157	115	122	47	100	100	0	8411	8402	1836	120	125	58	100	100	0	1.638	1.584	1.605	1.523	1.289	1.680	0.939	120	604	21875	21402	0.712	13584	8291	13120	8282	0
3	14	11	"PFK0460"	"Kn569_3"	12720	23670	120	208	216	69	110	117	42	84	60	0	283	288	73	114	117	20	99	96	0	0.580	0.609	0.595	0.541	1.943	0.758	0.451	120	529	267	280	-0.786	98	169	106	174	0
3	15	11	"PFK0488"	"Kn67_1"	12910	23670	130	498	476	183	106	114	42	95	92	0	277	272	73	112	114	17	97	93	0	2.376	2.313	2.395	2.324	1.538	2.612	0.775	120	578	557	530	1.248	392	165	370	160	0
3	16	11	"PFK0491"	"Kn6869_1"	13100	23670	120	297	292	77	108	113	32	99	92	0	506	503	121	113	114	16	100	100	0	0.481	0.472	0.473	0.442	1.619	0.463	0.728	120	529	582	574	-1.056	189	393	184	390	0
3	17	11	"PFK0496"	"Kn707_1"	13290	23670	120	1758	1665	488	106	111	32	100	100	0	2002	1857	485	114	116	18	100	100	0	0.875	0.894	0.891	0.879	1.294	0.904	0.945	120	542	3540	3302	-0.193	1652	1888	1559	1743	0
3	18	11	"PFK0507"	"Kn768_1"	13480	23680	130	473	462	145	110	116	37	99	97	0	376	377	100	116	120	23	100	97	0	1.396	1.349	1.349	1.334	1.623	1.456	0.797	120	594	623	613	0.481	363	260	352	261	0
3	19	11	"PFK0510"	"Kn7854_1"	13660	23670	120	847	808	264	110	117	39	99	96	0	579	558	162	114	115	20	100	100	0	1.585	1.572	1.571	1.513	1.638	1.635	0.856	120	520	1202	1142	0.664	737	465	698	444	0
3	20	11	"PFK0516"	"Kn8017_1"	13850	23670	120	3409	3372	1187	112	119	43	100	100	0	2892	2706	998	112	115	22	100	100	0	1.186	1.257	1.261	1.315	1.414	1.249	0.936	120	548	6077	5854	0.246	3297	2780	3260	2594	0
3	21	11	"PFK1023"	"Ks506_1"	14050	23670	130	1251	1207	347	111	121	54	100	100	0	1274	1249	330	111	113	20	100	100	0	0.980	0.963	0.965	0.962	1.294	0.963	0.911	120	561	2303	2234	-0.029	1140	1163	1096	1138	0
3	22	11	"PFK1025"	"Ks506_6"	14240	23670	120	985	970	301	110	116	42	100	100	0	787	772	190	111	114	20	100	100	0	1.294	1.301	1.306	1.278	1.355	1.345	0.896	120	617	1551	1521	0.372	875	676	860	661	0
3	1	12	"PFK1027"	"Ks509_1"	10250	23850	120	422	431	115	110	115	35	100	100	0	278	280	51	116	120	25	100	100	0	1.926	1.957	1.935	1.915	1.500	2.193	0.727	120	562	474	485	0.946	312	162	321	164	0
3	2	12	"PFK1030"	"Ks509_6"	10440	23850	140	701	709	248	113	122	76	98	97	0	506	490	148	117	124	39	98	94	0	1.512	1.598	1.614	1.575	1.581	1.730	0.846	156	588	977	969	0.596	588	389	596	373	0
3	3	12	"PFK1033"	"Ks510_10"	10630	23850	120	337	339	86	109	113	33	100	99	0	412	404	83	112	114	18	100	99	0	0.760	0.788	0.757	0.763	1.549	0.802	0.739	120	511	528	522	-0.396	228	300	230	292	0
3	4	12	"PFK1036"	"Ks510_3"	10830	23850	120	502	499	130	110	114	31	100	100	0	374	359	85	113	115	18	100	98	0	1.502	1.581	1.528	1.618	1.382	1.631	0.852	120	471	653	635	0.587	392	261	389	246	0
3	5	12	"PFK1051"	"Ks539_1"	11010	23850	130	3490	3167	901	113	124	100	100	100	0	2930	2787	613	117	129	126	100	100	0	1.200	1.144	1.153	1.104	1.304	1.170	0.940	120	474	6190	5724	0.264	3377	2813	3054	2670	0
3	6	12	"PFK1053"	"Ks545_4"	11200	23850	120	795	770	255	115	126	98	97	95	0	497	466	128	117	129	124	92	76	0	1.789	1.877	1.836	1.833	1.395	1.894	0.869	120	497	1060	1004	0.840	680	380	655	349	0
3	7	12	"PFK1057"	"Ks54_4"	11390	23850	120	1055	1025	325	109	114	35	100	100	0	778	737	215	114	116	19	99	97	0	1.425	1.470	1.449	1.532	1.676	1.498	0.899	120	512	1610	1539	0.511	946	664	916	623	0
3	8	12	"PFK1062"	"Ks5580_5"	11580	23860	130	1263	1218	367	116	232	1132	51	0	0	916	891	184	117	310	1784	0	0	0	1.436	1.424	1.413	1.351	1.387	0.650	0.706	120	490	1946	1876	0.522	1147	799	1102	774	0
3	9	12	"PFK1065"	"Ks565_1"	11760	23860	130	724	717	195	131	242	1117	0	0	0	563	557	108	128	318	1762	0	0	0	1.363	1.366	1.380	1.313	1.413	1.461	0.871	120	502	1028	1015	0.447	593	435	586	429	0
3	10	12	"PFK1067"	"Ks565_2"	11960	23860	120	505	500	127	125	130	43	100	100	0	504	498	101	122	126	28	100	100	0	0.995	0.997	0.969	0.974	1.449	1.031	0.808	120	547	762	751	-0.008	380	382	375	376	0
3	11	12	"PFK1087"	"Ks56_4"	12160	23870	110	184	195	57	122	128	42	70	32	0	165	170	30	119	124	23	85	48	0	1.348	1.431	1.149	1.142	2.879	2.802	0.195	80	436	108	124	0.431	62	46	73	51	0
3	12	12	"PFK1089"	"Ks56_9"	12340	23860	120	524	532	163	121	128	45	99	99	0	359	363	69	123	127	36	100	100	0	1.708	1.712	1.656	1.616	1.496	1.911	0.798	120	483	639	651	0.772	403	236	411	240	0
3	13	12	"PFK1091"	"Ks586_5"	12520	23860	120	505	525	154	123	134	67	100	98	0	376	369	78	122	126	36	100	99	0	1.504	1.628	1.669	1.586	1.492	1.771	0.716	120	487	636	649	0.589	382	254	402	247	0
3	14	12	"PFK1096"	"Ks592_4"	12720	23860	120	8082	7670	1631	120	126	56	100	100	0	4667	4437	912	117	120	21	100	100	0	1.750	1.748	1.753	1.748	1.157	1.771	0.965	120	474	12512	11870	0.807	7962	4550	7550	4320	0
3	15	12	"PFK1098"	"Ks595_2"	12910	23860	120	526	507	132	119	126	48	100	98	0	329	326	68	120	123	23	100	100	0	1.947	1.883	1.940	1.873	1.475	2.000	0.788	120	449	616	594	0.962	407	209	388	206	0
3	16	12	"PFK1103"	"Ks5_1"	13090	23860	130	963	911	244	117	122	36	100	100	0	783	756	213	119	122	22	100	100	0	1.274	1.246	1.259	1.271	1.392	1.236	0.904	120	519	1510	1431	0.349	846	664	794	637	0
3	17	12	"PFK1124"	"Ks646_6"	13290	23860	130	569	560	152	108	114	34	100	100	0	649	611	156	114	116	17	100	100	0	0.862	0.909	0.916	0.909	1.352	0.911	0.886	120	502	996	949	-0.215	461	535	452	497	0
3	18	12	"PFK1126"	"Ks64_1"	13480	23860	130	377	377	97	110	116	35	100	97	0	248	250	55	113	114	16	97	95	0	1.978	1.949	1.943	2.041	1.793	2.067	0.690	120	443	402	404	0.984	267	135	267	137	0
3	19	12	"PFK1135"	"Ks664_1"	13670	23860	120	626	620	179	116	121	38	100	99	0	423	406	107	114	116	22	100	98	0	1.650	1.726	1.688	1.760	1.422	1.784	0.850	120	446	819	796	0.723	510	309	504	292	0
3	20	12	"PFK1137"	"Ks664_35"	13860	23860	130	2458	2362	696	119	124	39	100	100	0	1840	1782	519	118	121	26	100	100	0	1.358	1.348	1.359	1.358	1.331	1.347	0.929	120	426	4061	3907	0.442	2339	1722	2243	1664	0
3	21	12	"PFK1140"	"Ks667_3"	14040	23860	150	168	173	46	124	147	309	0	0	0	154	167	101	122	126	27	56	25	0	1.375	1.089	1.168	1.352	3.903	30.214	0.024	156	513	76	94	0.459	44	32	49	45	-50
3	22	12	"PFK1142"	"Ks66_1"	14240	23860	130	2967	2793	778	118	145	305	100	100	0	2250	2058	551	119	122	26	100	100	0	1.337	1.380	1.393	1.410	1.476	1.438	0.872	120	626	4980	4614	0.419	2849	2131	2675	1939	0
3	1	13	"PFM0090"	"M16407_5"	10250	24040	120	1481	1496	388	115	120	43	100	100	0	1023	1000	244	119	128	78	100	99	0	1.511	1.568	1.556	1.581	1.304	1.593	0.932	120	562	2270	2262	0.596	1366	904	1381	881	0
3	2	13	"PFM0095"	"M16853_1"	10450	24040	120	403	450	193	118	129	82	100	91	0	352	368	98	121	127	40	100	99	0	1.234	1.344	1.333	1.286	1.527	1.703	0.726	120	477	516	579	0.303	285	231	332	247	0
3	3	13	"PFM0099"	"M17049_2"	10640	24040	120	1230	1181	301	118	120	34	100	100	0	1019	1014	206	120	121	21	100	100	0	1.237	1.189	1.158	1.174	1.280	1.224	0.916	120	468	2011	1957	0.307	1112	899	1063	894	0
3	4	13	"PFM0101"	"M17181_1"	10830	24040	120	449	455	125	123	126	36	100	100	0	271	277	62	125	127	22	99	98	0	2.233	2.184	2.138	2.215	1.645	2.437	0.707	120	430	472	484	1.159	326	146	332	152	0
3	5	13	"PFM0103"	"M17230_2"	11000	24020	150	118	125	41	127	138	97	2	0	0	128	128	23	128	140	121	0	0	0	100000.000	100000.000	1.696	1.622	4.107	0.911	0.703	156	516	-9	-2	16.610	-9	0	-2	0	-50
3	6	13	"PFM0105"	"M17327_1"	11200	24040	120	966	941	275	121	124	37	100	100	0	671	640	170	122	126	40	99	97	0	1.539	1.583	1.589	1.632	1.458	1.622	0.903	120	531	1394	1338	0.622	845	549	820	518	0
3	7	13	"PFM0123"	"M18924_1"	11410	24020	80	292	302	108	106	110	32	96	92	0	262	286	108	112	114	17	100	98	0	1.240	1.126	1.192	1.084	2.186	1.120	0.639	52	299	336	370	0.310	186	150	196	174	0
3	8	13	"PFM0125"	"M18924_16"	11590	24020	130	3423	3190	910	110	224	1125	97	78	0	1501	1450	394	114	303	1774	10	0	0	2.389	2.305	2.286	2.350	1.397	0.915	0.543	120	496	4700	4416	1.256	3313	1387	3080	1336	0
3	9	13	"PFM0128"	"M18924_2"	11780	24030	120	860	843	311	117	233	1154	5	0	0	1654	1667	519	118	316	1828	29	0	0	0.484	0.469	0.470	0.441	1.593	0.471	0.902	120	466	2279	2275	-1.048	743	1536	726	1549	0
3	10	13	"PFM0134"	"M19188_5"	11960	24030	100	182	191	55	112	117	37	78	43	0	179	178	37	114	115	17	91	78	0	1.077	1.234	1.053	1.051	2.258	2.233	0.236	80	388	135	143	0.107	70	65	79	64	0
3	11	13	"PFM0138"	"M19559_4"	12150	24020	110	372	377	122	116	120	36	98	98	0	253	254	50	116	120	21	100	98	0	1.869	1.891	1.959	1.822	1.502	2.065	0.705	80	471	393	399	0.902	256	137	261	138	0
3	12	13	"PFM0140"	"M196_2"	12340	24020	110	474	476	141	120	129	50	100	97	0	468	481	99	119	121	21	100	100	0	1.014	0.983	0.957	0.937	1.496	1.032	0.821	80	462	703	718	0.021	354	349	356	362	0
3	13	13	"PFM0160"	"M21368_2"	12530	24030	110	176	183	58	117	134	86	30	3	0	204	206	40	115	118	21	97	88	0	0.663	0.725	0.714	0.670	2.493	3.527	0.118	80	447	148	157	-0.593	59	89	66	91	0
3	14	13	"PFM0162"	"M21439_1"	12720	24030	120	387	382	92	115	122	57	100	94	0	306	295	69	115	118	19	100	98	0	1.424	1.483	1.438	1.521	1.542	1.688	0.702	120	433	463	447	0.510	272	191	267	180	0
3	15	13	"PFM0165"	"M21508_2"	12900	24030	120	1217	1191	276	122	125	36	100	100	0	893	860	176	120	123	22	100	100	0	1.417	1.445	1.493	1.449	1.357	1.475	0.906	120	447	1868	1809	0.502	1095	773	1069	740	0
3	16	13	"PFM0167"	"M2157_1"	13100	24040	130	226	238	80	119	124	38	90	71	0	271	268	55	119	122	23	99	97	0	0.704	0.799	0.792	0.758	1.872	1.026	0.501	120	511	259	268	-0.506	107	152	119	149	0
3	17	13	"PFM0171"	"M21780_2"	13290	24030	120	2221	2093	673	115	120	36	100	100	0	881	800	258	113	115	18	98	95	0	2.742	2.879	2.895	3.179	1.804	2.932	0.908	120	407	2874	2665	1.455	2106	768	1978	687	0
3	18	13	"PFM0173"	"M21780_4"	13480	24020	150	125	125	33	117	126	54	9	1	0	127	127	22	113	115	20	33	10	0	0.571	0.571	1.280	1.373	3.877	11.737	0.011	156	448	22	22	-0.807	8	14	8	14	-50
3	19	13	"PFM0202"	"M23550_4"	13660	24040	130	801	766	221	118	126	53	100	98	0	1153	1121	244	113	116	19	100	100	0	0.657	0.643	0.648	0.611	1.416	0.658	0.891	120	444	1723	1656	-0.607	683	1040	648	1008	0
3	20	13	"PFM0204"	"M23550_7"	13850	24020	150	145	154	59	121	129	52	25	9	0	139	143	26	117	121	22	49	21	0	1.091	1.269	1.166	1.237	3.580	10.247	0.026	156	530	46	59	0.126	24	22	33	26	-50
3	21	13	"PFM0209"	"M24104_1"	14040	24030	120	780	759	231	128	158	328	86	49	0	565	554	160	125	129	25	98	96	0	1.482	1.471	1.479	1.518	1.596	1.496	0.837	120	454	1092	1060	0.567	652	440	631	429	0
3	22	13	"PFM0211"	"M24315_1"	14230	24040	120	513	527	179	120	143	311	69	11	0	534	515	133	120	124	25	99	99	0	0.949	1.030	0.978	0.931	1.834	1.107	0.799	120	507	807	802	-0.075	393	414	407	395	0
3	1	14	"PFM0214"	"M24561_16"	10250	24210	120	493	482	123	114	121	44	100	100	0	321	329	65	118	119	19	100	100	0	1.867	1.744	1.722	1.717	1.429	1.844	0.827	120	530	582	579	0.901	379	203	368	211	0
3	2	14	"PFM0216"	"M24561_22"	10440	24220	120	1220	1241	329	118	125	60	100	99	0	591	592	110	122	123	23	100	100	0	2.350	2.389	2.396	2.317	1.424	2.538	0.887	120	474	1571	1593	1.232	1102	469	1123	470	0
3	3	14	"PFM0675"	"M49210_1"	10640	24210	120	356	366	98	114	117	31	99	98	0	244	238	50	119	120	19	98	97	0	1.936	2.118	2.159	2.125	1.725	2.306	0.678	120	466	367	371	0.953	242	125	252	119	0
3	4	14	"PFM0678"	"M49439_1"	10820	24210	110	380	395	122	120	126	41	100	100	0	240	238	39	123	126	23	100	98	0	2.222	2.391	2.233	2.346	1.609	2.965	0.575	80	428	377	390	1.152	260	117	275	115	0
3	5	14	"PFM0682"	"M49680_3"	11010	24210	120	585	564	140	126	130	38	100	100	0	348	347	67	130	132	23	99	99	0	2.106	2.018	2.068	2.016	1.464	2.128	0.789	120	505	677	655	1.074	459	218	438	217	0
3	6	14	"PFM0685"	"M50030_1"	11200	24220	120	644	644	171	119	124	37	100	100	0	617	612	123	123	125	21	100	100	0	1.063	1.074	1.085	1.046	1.354	1.105	0.879	120	468	1019	1014	0.088	525	494	525	489	0
3	7	14	"PFM0689"	"M50253_2"	11380	24210	120	824	820	175	118	123	36	100	100	0	422	408	85	120	122	22	98	98	0	2.338	2.438	2.447	2.528	1.432	2.519	0.856	120	542	1008	990	1.225	706	302	702	288	0
3	8	14	"PFM0691"	"M50721_1"	11580	24210	120	308	316	70	116	122	37	99	97	0	292	293	51	118	120	22	100	98	0	1.103	1.143	1.166	1.143	1.561	1.229	0.692	120	528	366	375	0.142	192	174	200	175	0
3	9	14	"PFM0712"	"M52704_3"	11780	24230	150	162	167	43	118	125	37	56	26	0	159	158	28	122	124	21	69	41	0	1.189	1.361	1.244	1.156	3.167	3.740	0.073	156	569	81	85	0.250	44	37	49	36	-50
3	10	14	"PFM0715"	"M5299_1"	11960	24220	130	745	747	238	116	123	36	100	98	0	614	606	131	120	123	21	100	100	0	1.273	1.298	1.279	1.212	1.553	1.395	0.853	120	500	1123	1117	0.349	629	494	631	486	0
3	11	14	"PFM0718"	"M53027_1"	12150	24220	120	378	402	142	109	115	35	100	98	0	296	297	63	114	115	18	100	99	0	1.478	1.601	1.536	1.519	1.693	1.891	0.684	120	494	451	476	0.564	269	182	293	183	0
3	12	14	"PFM0720"	"M53181_3"	12340	24220	120	1141	1148	360	111	122	65	100	100	0	837	824	221	113	114	18	99	99	0	1.423	1.459	1.441	1.488	1.545	1.514	0.890	120	478	1754	1748	0.509	1030	724	1037	711	0
3	13	14	"PFM0722"	"M53240_1"	12520	24220	120	388	385	112	111	119	61	99	90	0	568	559	117	115	116	19	100	100	0	0.611	0.617	0.623	0.579	1.485	0.649	0.673	120	509	730	718	-0.710	277	453	274	444	0
3	14	14	"PFM0726"	"M53565_1"	12720	24210	150	131	141	64	110	113	31	41	14	0	127	131	24	116	118	18	41	21	0	1.909	2.067	1.327	1.401	4.288	18.231	0.008	156	611	32	46	0.933	21	11	31	15	-50
3	15	14	"PFM0746"	"M54626_1"	12900	24220	120	3594	3556	1160	114	118	36	100	100	0	1634	1593	451	118	121	20	100	100	0	2.296	2.334	2.330	2.313	1.337	2.424	0.926	120	493	4996	4917	1.199	3480	1516	3442	1475	0
3	16	14	"PFM0749"	"M5464_1"	13100	24220	120	497	512	170	113	116	34	100	99	0	416	408	104	114	116	18	100	100	0	1.272	1.357	1.266	1.337	1.416	1.474	0.765	120	498	686	693	0.347	384	302	399	294	0
3	17	14	"PFM0753"	"M55240_4"	13290	24210	150	120	121	36	113	117	38	17	3	0	118	120	19	112	114	18	27	5	0	1.167	1.000	1.725	1.631	3.319	38.431	0.001	156	602	13	16	0.222	7	6	8	8	-50
3	18	14	"PFM0758"	"M55479_1"	13480	24210	150	117	122	38	116	124	55	8	1	0	126	128	21	112	114	20	36	9	0	0.071	0.375	1.122	1.356	3.946	17.466	0.012	156	525	15	22	-3.807	1	14	6	16	-50
3	19	14	"PFM0761"	"M55746_2"	13660	24230	120	203	214	79	119	129	60	60	34	0	176	184	42	115	119	23	92	75	0	1.377	1.377	1.412	1.299	2.331	2.704	0.283	120	400	145	164	0.462	84	61	95	69	0
3	20	14	"PFM0763"	"M55888_10"	13850	24230	120	541	540	157	120	128	50	100	98	0	1284	1290	270	117	121	22	100	100	0	0.361	0.358	0.366	0.339	1.379	0.362	0.862	120	505	1588	1593	-1.471	421	1167	420	1173	0
3	21	14	"PFM0787"	"M57062_3"	14030	24230	110	114	119	36	120	124	41	8	2	0	187	188	31	115	119	20	98	83	0	-0.083	-0.014	0.251	0.257	3.247	0.144	0.004	80	472	66	72	Error	-6	72	-1	73	0
3	22	14	"PFM0790"	"M57295_1"	14240	24210	150	116	129	50	113	118	40	23	5	0	121	123	20	112	114	20	26	7	0	0.333	1.455	1.864	1.764	3.546	13.166	0.016	156	865	12	27	-1.585	3	9	16	11	-50
3	1	15	"PFM0798"	"M57785_5"	10240	24400	150	135	140	36	118	123	33	35	10	0	142	144	25	125	126	21	42	14	0	1.000	1.158	1.768	1.479	3.801	9.026	0.007	156	795	34	41	0.000	17	17	22	19	-50
3	2	15	"PFM0800"	"M58024_1"	10430	24400	130	492	526	231	126	131	48	98	98	0	347	346	99	129	132	24	95	94	0	1.679	1.843	1.787	1.779	1.627	2.240	0.703	120	470	584	617	0.748	366	218	400	217	0
3	3	15	"PFM0804"	"M58298_1"	10620	24400	150	123	137	72	118	126	49	19	3	0	128	132	22	121	124	23	29	7	0	0.714	1.727	1.843	2.086	3.551	14.010	0.009	156	603	12	30	-0.485	5	7	19	11	-50
3	4	15	"PFM0807"	"M58361_1"	10820	24410	120	6765	6609	2076	116	122	43	100	100	0	2059	1990	516	116	118	19	100	100	0	3.422	3.465	3.520	3.392	1.297	3.602	0.940	120	532	8592	8367	1.775	6649	1943	6493	1874	0
3	5	15	"PFN0316"	"N134_30"	11010	24410	120	225	226	63	115	117	32	90	77	0	291	293	59	118	120	19	99	98	0	0.636	0.634	0.631	0.560	2.163	0.711	0.526	120	514	283	286	-0.653	110	173	111	175	0
3	6	15	"PFN0318"	"N134_34"	11200	24410	120	325	338	93	114	118	36	100	97	0	388	386	82	118	119	19	100	100	0	0.781	0.836	0.828	0.803	1.587	0.875	0.719	120	499	481	492	-0.356	211	270	224	268	0
3	7	15	"PFN0320"	"N134_41"	11380	24410	120	719	723	192	116	122	36	100	100	0	357	358	62	121	122	21	100	100	0	2.555	2.561	2.592	2.519	1.352	2.750	0.859	120	512	839	844	1.353	603	236	607	237	0
3	8	15	"PFN0324"	"N134_45"	11580	24410	130	1202	1161	306	113	120	40	100	100	0	1880	1775	456	117	120	22	100	100	0	0.618	0.632	0.629	0.631	1.298	0.618	0.903	120	527	2852	2706	-0.695	1089	1763	1048	1658	0
3	9	15	"PFN0326"	"N134_5"	11770	24410	130	556	539	132	114	121	40	100	100	0	471	456	102	120	122	21	100	99	0	1.259	1.265	1.293	1.268	1.449	1.313	0.833	120	423	793	761	0.333	442	351	425	336	0
3	10	15	"PFN0328"	"N134_57"	11950	24410	150	133	140	42	116	121	35	34	15	0	148	147	25	119	121	21	59	25	0	0.586	0.857	1.400	1.034	4.552	4.174	0.042	156	513	46	52	-0.771	17	29	24	28	-50
3	11	15	"PFN0346"	"N134_93"	12150	24400	150	122	126	34	108	114	32	28	7	0	127	126	20	114	116	22	25	5	0	1.077	1.500	1.533	1.419	4.228	8.716	0.019	156	542	27	30	0.107	14	13	18	12	-50
3	12	15	"PFN0348"	"N134_96"	12340	24400	150	113	123	61	108	117	44	16	3	0	121	122	22	116	117	22	23	3	0	1.000	2.500	2.031	1.891	3.367	11.637	0.034	156	524	10	21	0.000	5	5	15	6	-50
3	13	15	"PFN0350"	"N135_1"	12530	24420	120	185	190	53	116	123	45	67	35	0	218	220	37	123	125	21	99	92	0	0.726	0.763	0.860	0.692	2.326	1.244	0.330	120	491	164	171	-0.461	69	95	74	97	0
3	14	15	"PFN0353"	"N135_14"	12720	24420	130	513	492	165	119	122	34	97	96	0	554	539	123	125	127	21	100	100	0	0.918	0.901	0.932	0.808	1.819	0.980	0.788	120	531	823	787	-0.123	394	429	373	414	0
3	15	15	"PFN0355"	"N135_17"	12900	24420	120	286	285	81	120	123	35	95	89	0	360	356	81	124	127	22	100	100	0	0.703	0.711	0.698	0.662	1.771	0.754	0.622	120	463	402	397	-0.508	166	236	165	232	0
3	16	15	"PFN0357"	"N135_2"	13070	24420	130	370	378	126	115	118	32	96	95	0	282	279	61	118	121	21	100	98	0	1.555	1.634	1.608	1.571	1.797	1.879	0.707	120	547	419	424	0.637	255	164	263	161	0
3	17	15	"PFN0375"	"N136_7"	13280	24430	130	206	214	59	111	115	35	89	68	0	840	804	209	112	114	18	100	100	0	0.130	0.149	0.145	0.135	1.864	0.141	0.475	120	533	823	795	-2.938	95	728	103	692	0
3	18	15	"PFN0377"	"N137_11"	13470	24430	120	576	562	182	118	122	43	97	94	0	821	826	239	116	118	20	100	100	0	0.650	0.625	0.616	0.567	1.732	0.636	0.856	120	478	1163	1154	-0.622	458	705	444	710	0
3	19	15	"PFN0379"	"N137_15"	13660	24390	150	130	142	69	120	127	56	12	3	0	147	152	33	118	122	26	53	25	0	0.345	0.647	0.828	0.814	4.117	6.611	0.040	156	594	39	56	-1.536	10	29	22	34	-50
3	20	15	"PFN0383"	"N137_20"	13850	24420	120	262	277	87	120	129	56	94	66	0	200	201	40	119	123	26	94	73	0	1.753	1.915	1.783	1.942	2.123	3.142	0.351	120	539	223	239	0.810	142	81	157	82	0
3	21	15	"PFN0385"	"N137_22"	14040	24420	130	2184	2148	597	122	128	46	100	100	0	2701	2689	804	120	123	20	100	100	0	0.799	0.789	0.800	0.805	1.343	0.769	0.912	120	500	4643	4595	-0.324	2062	2581	2026	2569	0
3	22	15	"PFN0387"	"N137_25"	14220	24420	130	260	258	70	116	124	50	90	72	0	188	187	33	115	117	21	90	80	0	1.973	1.972	2.000	1.889	2.238	3.063	0.370	120	626	217	214	0.980	144	73	142	72	0
3	1	16	"PFN0405"	"N137_9"	10240	24600	120	450	448	125	118	125	38	100	98	0	347	349	61	127	129	23	100	100	0	1.509	1.486	1.499	1.425	1.482	1.605	0.796	120	566	552	552	0.594	332	220	330	222	0
3	2	16	"PFN0407"	"N138_101"	10440	24590	150	134	134	36	129	134	38	15	3	0	141	140	26	135	139	43	5	0	0	0.833	1.000	1.357	1.350	3.905	0.224	0.022	156	584	11	10	-0.263	5	6	5	5	-50
3	3	16	"PFN0410"	"N138_105"	10620	24600	120	3321	3153	852	126	129	40	100	100	0	1774	1702	459	130	131	21	100	100	0	1.943	1.926	1.933	1.934	1.249	1.938	0.949	120	463	4839	4599	0.959	3195	1644	3027	1572	0
3	4	16	"PFN0413"	"N138_15"	10810	24600	130	249	252	74	119	123	39	90	75	0	205	207	46	123	124	20	94	87	0	1.585	1.583	1.699	1.589	2.143	1.976	0.426	120	566	212	217	0.665	130	82	133	84	0
3	5	16	"PFN0416"	"N138_21"	11000	24600	120	342	360	112	118	121	36	98	95	0	199	197	40	120	122	21	90	78	0	2.835	3.143	3.033	3.209	1.989	3.403	0.581	120	466	303	319	1.504	224	79	242	77	0
3	6	16	"PFN0418"	"N138_26"	11190	24610	130	475	472	124	120	123	34	100	98	0	446	433	82	121	123	20	100	100	0	1.092	1.128	1.100	1.083	1.407	1.178	0.836	120	534	680	664	0.127	355	325	352	312	0
3	7	16	"PFN0821"	"N159_40"	11390	24600	130	3109	3075	872	115	118	31	100	100	0	1608	1595	445	118	119	18	100	100	0	2.009	2.004	1.994	2.031	1.283	2.012	0.952	120	558	4484	4437	1.007	2994	1490	2960	1477	0
3	8	16	"PFN0823"	"N159_45"	11580	24590	150	116	123	41	107	113	36	21	7	0	124	125	20	115	116	19	30	8	0	1.000	1.600	1.971	1.558	3.377	12.402	0.012	156	605	18	26	0.000	9	9	16	10	-50
3	9	16	"PFN0826"	"N159_51"	11770	24590	150	127	127	29	105	110	34	32	7	0	131	133	25	114	115	17	49	23	0	1.294	1.158	1.129	1.100	3.825	4.577	0.032	156	522	39	41	0.372	22	17	22	19	-50
3	10	16	"PFN0828"	"N159_7"	11960	24610	120	488	572	338	109	111	29	99	97	0	501	580	309	113	115	17	100	100	0	0.977	0.991	0.926	0.939	1.547	1.039	0.763	120	470	767	930	-0.034	379	388	463	467	0
3	11	16	"PFN0830"	"N161_2"	12150	24600	120	249	256	72	108	111	28	98	95	0	353	349	86	111	113	21	100	100	0	0.583	0.622	0.595	0.594	1.600	0.633	0.653	120	492	383	386	-0.779	141	242	148	238	0
3	12	16	"PFN0833"	"N162_3"	12340	24600	140	409	396	115	109	120	50	100	93	0	259	260	59	117	118	24	96	95	0	2.113	2.007	1.959	2.037	1.677	2.130	0.675	156	501	442	430	1.079	300	142	287	143	0
3	13	16	"PFN0859"	"N168_1"	12520	24610	120	411	424	126	120	129	51	100	95	0	300	306	63	125	126	22	100	100	0	1.663	1.680	1.762	1.626	1.490	1.898	0.748	120	449	466	485	0.734	291	175	304	181	0
3	14	16	"PFN0861"	"N168_12"	12710	24600	120	677	657	186	123	127	35	100	100	0	1245	1220	374	129	135	65	100	100	0	0.496	0.489	0.481	0.489	1.446	0.470	0.879	120	510	1670	1625	-1.010	554	1116	534	1091	0
3	15	16	"PFN0863"	"N168_17"	12910	24610	120	448	450	134	123	128	34	100	98	0	315	317	64	129	138	71	99	72	0	1.747	1.739	1.635	1.667	1.536	1.797	0.437	120	424	511	515	0.805	325	186	327	188	0
3	16	16	"PFN0866"	"N168_23"	13070	24620	150	162	160	52	122	124	33	51	22	0	186	185	45	128	131	24	68	55	0	0.690	0.667	0.806	0.890	2.974	1.146	0.191	156	529	98	95	-0.536	40	58	38	57	-50
3	17	16	"PFN0870"	"N168_29"	13290	24590	150	121	122	34	123	127	34	15	3	0	120	122	22	125	129	25	10	2	0	0.400	0.333	1.431	1.348	3.791	3.958	0.034	156	530	-7	-4	-1.322	-2	-5	-1	-3	-50
3	18	16	"PFN0873"	"N168_32"	13460	24610	120	248	252	74	126	132	40	89	73	0	223	224	49	123	126	21	92	88	0	1.220	1.248	1.266	1.299	2.253	1.467	0.526	120	425	222	227	0.287	122	100	126	101	0
3	19	16	"PFN0901"	"N175_10"	13660	24610	120	2020	1893	561	116	122	40	100	100	0	1010	1013	299	118	121	24	100	100	0	2.135	1.985	1.965	2.027	1.350	1.989	0.940	120	593	2796	2672	1.094	1904	892	1777	895	0
3	20	16	"PFN0903"	"N175_12"	13860	24640	100	137	148	53	117	122	37	35	17	0	143	143	29	117	119	25	50	20	0	0.769	1.192	1.775	1.410	4.083	4.391	0.070	80	428	46	57	-0.379	20	26	31	26	0
3	21	16	"PFN0908"	"N175_3"	14050	24590	150	144	156	54	120	131	58	23	7	0	132	138	31	119	122	26	34	10	0	1.846	1.895	1.571	1.632	3.544	5.342	0.050	156	616	37	55	0.885	24	13	36	19	-50
3	22	16	"PFN0910"	"N175_8"	14220	24620	130	734	753	238	112	122	50	100	99	0	528	524	114	116	118	22	100	100	0	1.510	1.571	1.513	1.511	1.428	1.665	0.847	120	593	1034	1049	0.594	622	412	641	408	0
3	1	17	"PFN0912"	"N176_2"	10250	24790	120	316	339	112	114	120	49	93	90	0	508	494	129	123	125	21	100	100	0	0.525	0.606	0.616	0.561	1.766	0.633	0.757	120	562	587	596	-0.931	202	385	225	371	0
3	2	17	"PFN0914"	"N176_4"	10430	24790	120	601	601	195	121	124	37	100	99	0	363	359	96	131	135	45	95	91	0	2.069	2.105	2.106	2.185	1.623	2.220	0.693	120	489	712	708	1.049	480	232	480	228	0
3	3	17	"PFN0936"	"N181_8"	10620	24790	120	632	648	188	122	124	34	100	100	0	463	439	127	133	134	19	99	99	0	1.545	1.719	1.750	1.804	1.567	1.731	0.809	120	479	840	832	0.628	510	330	526	306	0
3	4	17	"PFN0938"	"N182_2"	10820	24800	120	218	219	57	121	123	35	84	67	0	270	272	67	130	132	20	97	95	0	0.693	0.690	0.703	0.675	2.225	0.744	0.465	120	479	237	240	-0.529	97	140	98	142	0
3	5	17	"PFN0940"	"N182_5"	11020	24780	150	138	141	41	126	129	35	28	10	0	141	143	30	131	132	22	30	13	0	1.200	1.250	1.421	1.346	3.953	4.346	0.042	156	496	22	27	0.263	12	10	15	12	-50
3	6	17	"PFN0947"	"N185_15"	11180	24790	120	280	280	79	127	131	35	94	85	0	378	378	80	132	134	22	99	99	0	0.622	0.622	0.622	0.576	1.975	0.624	0.570	120	431	399	399	-0.685	153	246	153	246	0
3	7	17	"PFN0951"	"N185_4"	11380	24800	120	621	619	216	115	117	31	98	98	0	410	402	103	118	120	20	100	100	0	1.733	1.775	1.737	1.649	1.631	1.925	0.859	120	517	798	788	0.793	506	292	504	284	0
3	8	17	"PFN0953"	"N185_6"	11550	24790	110	285	276	66	109	115	35	98	90	0	233	233	47	114	118	24	98	93	0	1.479	1.403	1.397	1.403	1.765	1.427	0.557	80	485	295	286	0.565	176	119	167	119	0
3	9	17	"PFF1635"	"F64095_4"	11780	24790	150	120	136	58	106	111	34	34	17	0	129	146	53	115	118	23	39	26	0	1.000	0.968	1.167	1.029	3.970	1.418	0.324	156	589	28	61	0.000	14	14	30	31	-50
3	10	17	"PFF1651"	"F64732_1"	11940	24800	120	636	650	227	108	110	28	100	97	0	1341	1337	387	114	115	18	100	100	0	0.430	0.443	0.416	0.410	1.588	0.437	0.849	120	428	1755	1765	-1.217	528	1227	542	1223	0
3	11	17	"PFF1691"	"F66430_1"	12130	24800	120	197	203	64	110	111	27	88	67	0	174	175	33	112	114	18	91	78	0	1.403	1.476	1.454	1.378	2.299	2.202	0.346	120	442	149	156	0.489	87	62	93	63	0
3	12	17	"PFF1706"	"F67045_1"	12340	24780	150	116	120	32	112	118	44	10	1	0	116	118	18	114	116	19	17	3	0	2.000	2.000	1.735	1.681	4.379	6.820	0.044	156	445	6	12	1.000	4	2	8	4	-50
3	13	17	"PFF1770"	"F69174_1"	12520	24800	120	707	695	243	112	125	97	98	94	0	607	575	199	116	123	77	92	88	0	1.212	1.270	1.286	1.351	1.733	1.272	0.815	120	381	1086	1042	0.277	595	491	583	459	0
3	14	17	"PFF1856"	"F72113_1"	12710	24800	120	4133	3990	1299	112	121	89	100	100	0	3053	2877	983	120	126	73	100	99	0	1.371	1.407	1.374	1.465	1.499	1.411	0.915	120	417	6954	6635	0.455	4021	2933	3878	2757	0
3	15	17	"PFC0253"	"C664"	12900	24800	150	147	167	73	116	122	35	46	30	0	150	168	75	123	131	72	20	7	0	1.148	1.133	1.275	1.323	3.121	1.145	0.343	156	409	58	96	0.199	31	27	51	45	-50
3	16	17	"PFC0263"	"C68"	13090	24810	150	154	179	206	122	127	37	46	21	0	173	203	268	127	129	24	73	48	0	0.696	0.750	0.735	0.788	3.526	0.675	0.903	156	424	78	133	-0.524	32	46	57	76	-50
3	17	17	"PFC0294"	"C735"	13290	24790	150	170	173	47	125	130	37	57	24	0	154	157	31	130	133	22	50	28	0	1.875	1.778	1.810	1.701	3.375	4.601	0.061	156	478	69	75	0.907	45	24	48	27	-50
3	18	17	"PFC0298"	"C739"	13460	24810	150	218	222	75	120	126	36	77	60	0	175	174	36	123	125	21	78	59	0	1.885	2.000	1.883	1.763	2.877	2.999	0.285	156	540	150	153	0.914	98	52	102	51	-50
3	19	17	"PFC0301"	"C741"	13660	24810	120	595	610	181	114	121	42	100	100	0	319	316	81	116	118	18	97	96	0	2.369	2.480	2.417	2.560	1.635	2.577	0.802	120	488	684	696	1.245	481	203	496	200	0
3	20	17	"PFL0015"	"L1_3"	13850	24810	130	166	175	71	115	123	45	54	20	0	156	155	32	115	117	18	80	55	0	1.244	1.500	1.217	1.357	3.017	4.911	0.098	120	489	92	100	0.315	51	41	60	40	0
3	21	17	"PFM0073"	"M15459_3"	14050	24820	120	207	202	61	114	124	49	71	47	0	147	148	33	117	121	29	50	21	0	3.100	2.839	2.261	2.449	3.013	3.770	0.231	120	474	123	119	1.632	93	30	88	31	0
3	22	17	"PFM0096"	"M16857_1"	14230	24800	120	895	853	298	115	120	37	100	100	0	1147	1099	329	121	124	25	100	100	0	0.760	0.755	0.743	0.724	1.415	0.764	0.890	120	542	1806	1716	-0.395	780	1026	738	978	0
3	1	18	"PFM0259"	"M26257_1"	10240	24970	100	1154	1167	441	106	113	44	100	98	0	641	591	188	114	117	36	100	98	0	1.989	2.224	2.207	2.195	1.447	2.319	0.877	80	421	1575	1538	0.992	1048	527	1061	477	0
3	2	18	"PFM0321"	"M31208_3"	10400	24970	110	735	732	175	107	114	50	100	100	0	378	376	62	119	122	23	100	100	0	2.425	2.432	2.408	2.403	1.357	2.573	0.858	80	436	887	882	1.278	628	259	625	257	0
3	3	18	"PFM0389"	"M3590_2"	10620	24970	150	105	113	34	111	118	46	8	1	0	127	128	22	127	129	21	17	3	0	100000.000	2.000	1.604	1.412	3.775	3.498	0.289	156	585	-6	3	16.610	-6	0	2	1	-50
3	4	18	"PFM0523"	"M42640_1"	10810	24980	120	581	578	183	110	113	30	99	99	0	318	314	69	125	126	20	100	99	0	2.440	2.476	2.418	2.462	1.575	2.693	0.778	120	428	664	657	1.287	471	193	468	189	0
3	5	18	"PFD0044"	"D13561_3"	10990	24960	150	132	136	36	118	120	33	28	12	0	129	132	24	123	125	23	21	9	0	2.333	2.000	1.500	1.451	4.227	3.991	0.046	156	578	20	27	1.222	14	6	18	9	-50
3	6	18	"PFD0057"	"D15909_4"	11190	24970	110	171	170	43	121	124	34	58	33	0	347	339	59	125	127	23	100	100	0	0.225	0.229	0.274	0.228	2.248	0.229	0.204	80	450	272	263	-2.151	50	222	49	214	0
3	7	18	"PFD0156"	"D17715_93"	11360	24970	110	383	382	85	115	117	33	100	97	0	346	343	61	118	120	22	100	100	0	1.175	1.187	1.161	1.158	1.455	1.242	0.788	80	428	496	492	0.233	268	228	267	225	0
3	8	18	"PFD0171"	"D21102_1"	11550	24980	100	349	340	100	106	110	33	96	91	0	901	889	222	113	116	22	100	100	0	0.308	0.302	0.308	0.276	1.739	0.301	0.811	80	407	1031	1010	-1.697	243	788	234	776	0
3	9	18	"PFD0194"	"D23657_11"	11740	24970	140	166	168	44	106	109	30	75	48	0	170	173	39	114	117	22	80	60	0	1.071	1.051	1.122	1.133	2.661	1.431	0.291	156	600	116	121	0.100	60	56	62	59	0
3	10	18	"PFD0273"	"D33539_50"	11940	24980	110	156	164	50	107	109	27	70	46	0	155	153	24	113	115	17	83	60	0	1.167	1.425	1.533	1.251	2.782	3.057	0.197	80	461	91	97	0.222	49	42	57	40	0
3	11	18	"IAX099I"	"Y_IAX099I"	12150	24940	150	113	115	37	108	112	34	17	7	0	114	117	22	113	116	20	21	5	0	5.000	1.750	2.078	1.742	3.479	145.519	0.000	156	585	6	11	2.322	5	1	7	4	-50
3	12	18	"ICX188I"	"Y_ICX188I"	12340	24970	150	114	123	60	110	116	38	18	5	0	111	111	17	115	118	21	7	0	0	-1.000	-3.250	1.732	1.916	5.202	0.011	0.000	156	448	0	9	Error	4	-4	13	-4	-50
3	13	18	"IEX355I"	"Y_IEX355I"	12530	24960	150	117	121	31	111	120	84	1	0	0	126	129	29	116	122	69	3	0	0	0.600	0.769	0.914	0.941	3.827	1.004	0.555	156	477	16	23	-0.737	6	10	10	13	-50
3	14	18	"IGX361I"	"Y_IGX361I"	12720	24970	150	113	119	47	110	118	83	2	1	0	116	120	51	115	121	68	1	0	0	3.000	1.800	1.793	1.613	3.556	4.189	0.005	156	487	4	14	1.585	3	1	9	5	-50
3	15	18	"IIX063I"	"Y_IIX063I"	12910	24970	150	106	113	55	111	116	31	12	3	0	111	112	16	115	115	18	9	1	0	1.250	-0.667	1.519	1.687	3.760	18.014	0.009	156	402	-9	-1	0.322	-5	-4	2	-3	-50
3	16	18	"IKX121I"	"Y_IKX121I"	13100	24970	150	105	108	28	113	122	48	5	0	0	108	109	18	117	119	19	5	1	0	0.889	0.625	1.256	1.368	3.537	24.348	0.007	156	417	-17	-13	-0.170	-8	-9	-5	-8	-50
3	17	18	"Z_1_50"	"Z_1_50"	13280	24990	120	257	267	84	116	125	55	91	63	0	358	367	97	117	120	18	100	100	0	0.585	0.604	0.569	0.550	1.898	0.641	0.507	120	426	382	401	-0.773	141	241	151	250	0
3	18	18	"Z_1_70"	"Z_1_70"	13460	24990	120	346	358	114	114	121	48	99	90	0	625	634	157	115	117	18	100	100	0	0.455	0.470	0.459	0.436	1.540	0.470	0.731	120	459	742	763	-1.136	232	510	244	519	0
3	19	18	"Z_1_90"	"Z_1_90"	13660	24990	120	793	796	232	114	121	47	100	100	0	1673	1595	446	112	114	18	100	100	0	0.435	0.460	0.462	0.454	1.378	0.449	0.896	120	480	2240	2165	-1.201	679	1561	682	1483	0
3	20	18	"Z_2_10"	"Z_2_10"	13860	24970	150	109	117	39	116	125	50	10	3	0	113	115	20	114	116	18	16	4	0	7.000	1.000	1.685	1.612	4.078	22.061	0.010	156	590	-8	2	2.807	-7	-1	1	1	-50
3	21	18	"Z_2_30"	"Z_2_30"	14070	25000	150	146	155	57	119	128	59	22	5	0	140	138	25	119	122	22	46	11	0	1.286	1.895	1.733	1.535	3.613	7.988	0.045	156	518	48	55	0.363	27	21	36	19	-50
3	22	18	"Z_2_50"	"Z_2_50"	14220	24990	120	17748	17230	5893	123	129	55	100	100	0	11692	10706	3657	124	126	25	100	100	0	1.524	1.617	1.625	1.712	1.694	1.635	0.917	120	487	29193	27689	0.607	17625	11568	17107	10582	0
3	1	19	"Z_3_90"	"Z_3_90"	10240	25170	120	3888	3886	1307	106	112	43	100	100	0	6899	6713	1550	111	114	32	100	100	0	0.557	0.573	0.577	0.540	1.395	0.586	0.934	120	586	10570	10382	-0.844	3782	6788	3780	6602	0
3	2	19	"Z_4_10"	"Z_4_10"	10430	25160	150	114	127	69	107	118	56	8	1	0	126	128	20	114	119	26	19	3	0	0.583	1.429	1.473	1.345	4.355	8.355	0.076	156	622	19	34	-0.778	7	12	20	14	-50
3	3	19	"Z_4_30"	"Z_4_30"	10620	25160	150	113	126	75	109	121	60	7	2	0	118	118	18	118	122	27	7	0	0	100000.000	100000.000	1.556	1.527	3.947	8.649	0.109	156	538	4	17	16.610	4	0	17	0	-50
3	4	19	"Z_4_50"	"Z_4_50"	10800	25170	120	4666	4505	1513	109	114	33	100	100	0	2494	2475	827	117	118	20	100	100	0	1.917	1.864	1.854	1.902	1.346	1.876	0.955	120	441	6934	6754	0.939	4557	2377	4396	2358	0
3	5	19	"Z_4_70"	"Z_4_70"	11000	25170	120	6357	6170	2420	110	116	35	100	100	0	3319	3402	1351	115	116	18	100	100	0	1.950	1.844	1.850	1.906	1.486	1.856	0.939	120	488	9451	9347	0.963	6247	3204	6060	3287	0
3	6	19	"Z_4_90"	"Z_4_90"	11190	25170	120	10798	10576	3432	121	130	40	100	100	0	6066	5993	1971	125	130	28	100	100	0	1.797	1.782	1.759	1.812	1.374	1.795	0.950	120	543	16618	16323	0.846	10677	5941	10455	5868	0
3	7	19	"Z_6_30"	"Z_6_30"	11390	25160	150	125	132	41	121	129	41	20	5	0	128	129	23	127	132	28	12	1	0	4.000	5.500	1.261	1.425	4.064	2.738	0.123	156	602	5	13	2.000	4	1	11	2	-50
3	8	19	"Z_6_50"	"Z_6_50"	11580	25160	150	113	116	32	108	114	34	16	5	0	118	118	19	116	119	21	13	3	0	2.500	4.000	1.941	1.733	4.139	7.513	0.030	156	559	7	10	1.322	5	2	8	2	-50
3	9	19	"Z_6_70"	"Z_6_70"	11750	25180	120	209	225	76	109	112	30	88	77	0	177	176	35	114	117	25	82	64	0	1.587	1.871	1.658	1.729	2.179	2.690	0.375	120	462	163	178	0.667	100	63	116	62	0
3	10	19	"Z_6_90"	"Z_6_90"	11940	25170	130	470	454	139	108	112	29	99	99	0	277	271	66	115	117	23	96	92	0	2.235	2.218	2.222	2.336	1.758	2.378	0.765	120	605	524	502	1.160	362	162	346	156	0
3	11	19	"Z_7_10"	"Z_7_10"	12150	25160	150	115	119	32	110	115	34	17	5	0	122	121	19	117	119	20	19	1	0	1.000	2.250	2.205	1.766	3.546	2.667	0.005	156	684	10	13	0.000	5	5	9	4	-50
3	12	19	"Z_7_30"	"Z_7_30"	12340	25160	150	130	140	57	113	119	40	23	6	0	149	148	26	119	121	22	61	26	0	0.567	0.931	0.810	0.794	4.237	4.618	0.050	156	545	47	56	-0.819	17	30	27	29	-50
3	13	19	"PFI17646"	"oPFI17646"	12510	25170	120	250	261	84	115	120	36	93	79	0	241	240	59	119	121	20	95	92	0	1.107	1.207	1.154	1.081	2.287	1.454	0.485	120	440	257	267	0.146	135	122	146	121	0
3	14	19	"PFN0256"	"oPFN0256"	12710	25180	120	287	283	91	111	116	31	92	85	0	357	350	85	117	119	18	100	98	0	0.733	0.738	0.725	0.674	2.158	0.789	0.631	120	478	416	405	-0.447	176	240	172	233	0
3	15	19	"PFG0021"	"oPFG0021"	12890	25170	150	118	121	33	116	121	36	15	1	0	128	129	22	123	128	51	3	0	0	0.400	0.833	1.579	1.526	4.106	29.867	0.001	156	582	7	11	-1.322	2	5	5	6	-50
3	16	19	"PFF72433"	"oPFF72433"	13090	25150	150	140	143	43	121	128	47	23	7	0	144	148	29	128	133	53	13	0	0	1.188	1.100	1.450	1.272	3.872	0.035	0.007	156	542	35	42	0.248	19	16	22	20	-50
3	17	19	"PFJ12787"	"oPFJ12787"	13280	25170	110	183	193	61	122	128	49	56	26	0	168	176	38	124	127	22	81	48	0	1.386	1.365	1.190	1.234	2.862	5.822	0.133	80	417	105	123	0.471	61	44	71	52	0
3	18	19	"PFG0023"	"oPFG0023"	13470	25180	120	2209	2195	632	118	126	48	100	100	0	3450	3538	979	119	122	22	100	100	0	0.628	0.607	0.602	0.605	1.250	0.600	0.940	120	463	5422	5496	-0.672	2091	3331	2077	3419	0
3	19	19	"PFJ12789"	"oPFJ12789"	13660	25180	150	121	126	35	115	124	47	13	1	0	137	139	24	117	121	30	34	5	0	0.300	0.500	1.277	1.149	3.741	4.496	0.025	156	558	26	33	-1.737	6	20	11	22	-50
3	20	19	"PFBL B0077"	"oPFBLOB0077"	13850	25180	120	186	194	65	117	128	51	60	28	0	273	275	66	119	122	28	98	93	0	0.448	0.494	0.527	0.454	2.487	0.634	0.226	120	497	223	233	-1.158	69	154	77	156	0
3	21	19	"PFF72437"	"oPFF72437"	14050	25190	120	402	410	133	124	133	49	97	92	0	540	531	123	124	126	24	100	100	0	0.668	0.703	0.683	0.638	1.639	0.761	0.760	120	450	694	693	-0.581	278	416	286	407	0
3	22	19	"PFL0043"	"oPFL0043"	14230	25190	150	117	124	38	116	124	53	11	2	0	123	127	21	116	119	22	26	6	0	0.143	0.727	1.469	1.533	3.317	22.972	0.008	156	707	8	19	-2.807	1	7	8	11	-50
3	1	20	"PFBL B0079"	"oPFBLOB0079"	10250	25360	130	248	262	70	104	110	42	97	91	0	248	248	51	111	113	16	99	97	0	1.051	1.153	1.146	1.139	1.604	1.406	0.523	120	612	281	295	0.072	144	137	158	137	0
3	2	20	"PFF72438"	"oPFF72438"	10440	25360	120	4689	4650	1493	109	125	71	100	100	0	2054	2073	564	113	119	30	100	100	0	2.360	2.317	2.269	2.283	1.300	2.389	0.935	120	476	6521	6501	1.239	4580	1941	4541	1960	0
3	3	20	"PFH0006"	"oPFH0006"	10630	25360	120	672	664	207	108	128	77	100	97	0	806	795	215	115	121	31	100	100	0	0.816	0.818	0.802	0.797	1.394	0.816	0.853	120	438	1255	1236	-0.293	564	691	556	680	0
3	4	20	"PFBL B0083"	"oPFBLOB0083"	10810	25350	150	116	123	50	110	120	58	10	1	0	124	124	22	115	117	22	23	5	0	0.667	1.444	1.467	1.350	3.090	8.442	0.042	156	492	15	22	-0.585	6	9	13	9	-50
3	5	20	"PFBL B0084"	"oPFBLOB0084"	11000	25350	150	120	123	42	116	126	54	8	2	0	129	129	21	119	124	31	14	0	0	0.400	0.700	1.448	1.451	3.979	8.318	0.024	156	572	14	17	-1.322	4	10	7	10	-50
3	6	20	"PFM60485"	"oPFM60485"	11200	25370	120	588	584	176	132	136	39	100	96	0	552	554	146	134	137	29	100	99	0	1.091	1.076	1.031	1.037	1.566	1.108	0.830	120	450	874	872	0.126	456	418	452	420	0
3	7	20	"PFN0258"	"oPFN0258"	11390	25350	150	138	146	46	131	137	43	23	8	0	151	160	65	134	141	47	14	1	0	0.412	0.577	1.250	1.199	4.500	0.922	0.017	156	515	24	41	-1.280	7	17	15	26	-50
3	8	20	"PFM60486"	"oPFM60486"	11570	25370	120	338	329	102	109	113	31	96	94	0	348	341	84	118	121	19	99	99	0	0.996	0.987	1.018	0.914	1.812	1.049	0.728	120	434	459	443	-0.006	229	230	220	223	0
3	9	20	"PFK12896"	"oPFK12896"	11760	25370	120	248	261	84	114	119	33	94	85	0	293	293	74	121	125	28	97	91	0	0.779	0.855	0.851	0.799	1.880	0.941	0.585	120	462	306	319	-0.360	134	172	147	172	0
3	10	20	"PFN0259"	"oPFN0259"	11950	25370	120	1609	1612	487	122	124	33	100	100	0	835	776	207	124	128	28	100	100	0	2.091	2.285	2.273	2.286	1.374	2.394	0.896	120	483	2198	2142	1.064	1487	711	1490	652	0
3	11	20	"PFL0046"	"oPFL0046"	12150	25370	120	913	895	230	117	121	31	100	100	0	482	492	111	122	124	22	100	100	0	2.211	2.103	2.049	2.096	1.337	2.211	0.885	120	484	1156	1148	1.145	796	360	778	370	0
3	12	20	"PFD66984"	"oPFD66984"	12330	25370	120	487	502	143	117	121	36	100	100	0	519	500	120	121	124	23	100	100	0	0.930	1.016	1.036	0.991	1.423	1.040	0.843	120	434	768	764	-0.105	370	398	385	379	0
3	13	20	"PFD66985"	"oPFD66985"	12530	25350	150	114	118	31	117	122	52	5	0	0	129	132	22	121	124	20	33	9	0	-0.375	0.091	1.400	1.472	4.690	13.362	0.049	156	457	5	12	Error	-3	8	1	11	-50
3	14	20	"PFL0047"	"oPFL0047"	12710	25370	130	479	492	176	112	119	52	98	94	0	317	320	91	123	123	19	95	95	0	1.892	1.929	2.000	1.946	1.994	2.095	0.756	120	455	561	577	0.920	367	194	380	197	0
3	15	20	"PFF72478"	"oPFF72478"	12920	25350	100	462	451	157	124	131	46	96	91	0	464	449	133	136	138	25	100	97	0	1.030	1.045	1.008	1.012	1.900	1.082	0.744	80	427	666	640	0.043	338	328	327	313	0
3	16	20	"PFL0097"	"oPFL0097"	13110	25350	120	397	396	112	132	137	46	98	94	0	379	376	93	142	145	54	98	90	0	1.118	1.128	1.151	1.111	1.665	1.206	0.699	120	516	502	498	0.161	265	237	264	234	0
3	17	20	"PFBL B0142"	"oPFBLOB0142"	13290	25350	120	359	361	118	128	134	46	94	88	0	380	370	96	128	132	25	98	96	0	0.917	0.963	0.914	0.903	1.832	1.031	0.682	120	465	483	475	-0.126	231	252	233	242	0
3	18	20	"PFI17693"	"oPFI17693"	13480	25350	120	1252	1260	369	132	151	65	99	99	0	1335	1298	281	129	145	45	100	100	0	0.929	0.965	0.940	0.941	1.365	0.994	0.892	120	434	2326	2297	-0.107	1120	1206	1128	1169	0
3	19	20	"PFI17695"	"oPFI17695"	13670	25350	120	13523	13468	3820	128	148	63	100	100	0	4778	4701	1149	129	143	46	100	100	0	2.881	2.918	2.863	2.942	1.372	3.043	0.926	120	455	18044	17912	1.527	13395	4649	13340	4572	0
3	20	20	"PFH0024"	"oPFH0024"	13870	25350	110	214	235	119	133	147	80	51	18	0	315	320	76	129	134	33	100	95	0	0.435	0.534	0.420	0.447	2.417	1.353	0.205	80	435	267	293	-1.199	81	186	102	191	0
3	21	20	"PFBL B0147"	"oPFBLOB0147"	14050	25360	110	211	213	59	130	143	78	52	7	0	177	173	37	132	136	30	61	28	0	1.800	2.024	2.205	2.223	2.717	8.940	0.094	80	486	126	124	0.848	81	45	83	41	0
3	22	20	"PFF72481"	"oPFF72481"	14250	25360	120	697	685	203	120	127	50	100	98	0	335	338	76	118	121	23	100	100	0	2.659	2.568	2.570	2.517	1.533	2.821	0.800	120	592	794	785	1.411	577	217	565	220	0
3	1	21	"PFJ12809"	"oPFJ12809"	10260	25530	130	138	143	46	105	109	33	49	21	0	132	136	25	111	113	16	61	34	0	1.571	1.520	1.983	1.728	4.154	8.138	0.028	120	614	54	63	0.652	33	21	38	25	0
3	2	21	"PFH0027"	"oPFH0027"	10460	25540	120	1901	1860	725	107	120	64	100	100	0	1839	1811	710	114	121	31	100	100	0	1.040	1.033	1.021	1.039	1.275	1.029	0.950	120	491	3519	3450	0.057	1794	1725	1753	1697	0
3	3	21	"PFF72482"	"oPFF72482"	10650	25540	120	327	335	126	108	121	58	90	76	0	741	712	208	119	125	31	100	99	0	0.352	0.383	0.360	0.351	1.838	0.424	0.582	120	450	841	820	-1.506	219	622	227	593	0
3	4	21	"PFG0045"	"oPFG0045"	10820	25530	110	402	421	151	116	126	61	95	92	0	276	275	66	124	129	34	96	91	0	1.882	2.020	2.265	1.983	1.717	2.147	0.724	80	391	438	456	0.912	286	152	305	151	0
3	5	21	"PFF72484"	"oPFF72484"	10990	25530	110	348	340	94	120	134	69	90	82	0	272	278	59	127	139	53	93	82	0	1.572	1.457	1.435	1.390	1.639	1.486	0.666	80	456	373	371	0.653	228	145	220	151	0
3	6	21	"PFI17704"	"oPFI17704"	11210	25530	130	1091	1079	341	123	133	54	100	100	0	934	886	246	129	140	59	100	99	0	1.202	1.263	1.249	1.246	1.388	1.280	0.900	120	541	1773	1713	0.266	968	805	956	757	0
3	7	21	"PFH0030"	"oPFH0030"	11400	25540	120	194	194	44	116	122	35	83	55	0	312	312	64	123	130	49	99	92	0	0.413	0.413	0.419	0.387	1.890	0.351	0.342	120	430	267	267	-1.277	78	189	78	189	0
3	8	21	"PFM60518"	"oPFM60518"	11580	25540	120	664	666	182	107	110	29	100	100	0	410	416	105	118	120	17	100	100	0	1.908	1.876	1.921	1.902	1.394	1.923	0.866	120	440	849	857	0.932	557	292	559	298	0
3	9	21	"PFL0104"	"oPFL0104"	11780	25540	120	368	378	120	118	123	35	96	93	0	269	265	73	128	131	22	95	90	0	1.773	1.898	1.908	2.016	1.650	1.978	0.720	120	388	391	397	0.826	250	141	260	137	0
3	10	21	"PFI17705"	"oPFI17705"	11960	25540	130	666	658	154	128	131	34	100	100	0	835	828	215	133	133	22	100	100	0	0.766	0.763	0.748	0.782	1.399	0.746	0.886	120	411	1240	1225	-0.384	538	702	530	695	0
3	11	21	"PFBL B0155"	"oPFBLOB0155"	12150	25550	130	231	235	64	122	125	33	90	72	0	208	209	40	127	130	23	95	80	0	1.346	1.378	1.456	1.302	2.071	1.744	0.447	120	452	190	195	0.428	109	81	113	82	0
3	12	21	"PFBL B0157"	"oPFBLOB0157"	12340	25540	150	110	114	34	125	131	36	9	1	0	126	127	20	132	135	24	6	1	0	2.500	2.200	1.605	1.610	4.039	13.556	0.005	156	516	-21	-16	1.322	-15	-6	-11	-5	-50
3	13	21	"PFD67005"	"oPFD67005"	12530	25530	150	110	116	32	122	128	50	3	0	0	127	128	21	130	134	28	7	1	0	4.000	3.000	1.489	1.544	3.556	6.791	0.061	156	561	-15	-8	2.000	-12	-3	-6	-2	-50
3	14	21	"PFD67007"	"oPFD67007"	12720	25530	150	111	113	29	113	119	48	7	0	0	125	124	22	124	125	20	14	3	0	-2.000	0.000	1.167	1.261	3.392	14.521	0.003	156	620	-1	0	Error	-2	1	0	0	-50
3	15	21	"PFM60523"	"oPFM60523"	12910	25550	120	257	258	74	117	123	42	90	75	0	305	310	77	125	129	23	99	95	0	0.778	0.762	0.761	0.770	1.844	0.791	0.604	120	535	320	326	-0.363	140	180	141	185	0
3	16	21	"PFL0108"	"oPFL0108"	13090	25550	120	267	265	86	120	124	34	90	80	0	233	232	60	126	129	23	91	81	0	1.374	1.368	1.394	1.413	2.183	1.607	0.486	120	544	254	251	0.458	147	107	145	106	0
3	17	21	"A10325_30a"	"A10325_30a"	13290	25540	150	116	121	53	121	127	41	10	5	0	115	114	17	122	126	24	3	0	0	0.714	0.000	1.750	1.792	3.987	5.918	0.066	156	664	-12	-8	-0.485	-5	-7	0	-8	-50
3	18	21	"A10325_30c"	"A10325_30c"	13480	25540	150	105	109	33	133	149	60	2	0	0	106	110	23	133	144	41	1	0	0	1.037	1.043	1.203	1.133	2.908	1.873	0.138	156	601	-55	-47	0.052	-28	-27	-24	-23	-50
3	19	21	"A10325_30e"	"A10325_30e"	13670	25540	150	115	123	43	136	152	60	6	1	0	119	123	30	140	152	43	3	0	0	1.000	0.765	1.088	1.144	3.061	1.738	0.292	156	543	-42	-30	0.000	-21	-21	-13	-17	-50
3	20	21	"A10325_30g"	"A10325_30g"	13860	25540	150	123	144	115	127	138	71	5	3	0	126	128	22	128	135	33	5	0	0	2.000	100000.000	1.824	1.901	3.386	19.591	0.013	156	600	-6	17	1.000	-4	-2	17	0	-50
3	21	21	"A10325_30i"	"A10325_30i"	14070	25570	100	129	145	61	119	122	35	30	15	0	180	189	42	123	126	23	87	65	0	0.175	0.394	0.614	0.674	2.736	1.018	0.043	80	402	67	92	-2.511	10	57	26	66	0
3	22	21	"E598_1a"	"E598_1a"	14270	25580	150	126	134	69	113	119	42	22	4	0	119	123	23	116	118	19	27	12	0	4.333	3.000	1.333	1.800	4.097	28.618	0.005	156	793	16	28	2.115	13	3	21	7	-50
3	1	22	"F48446_9e"	"F48446_9e"	10260	25730	150	127	149	129	103	109	38	36	12	0	128	135	68	114	117	23	32	8	0	1.714	2.190	1.872	1.541	4.066	7.098	0.042	156	961	38	67	0.778	24	14	46	21	-50
3	2	22	"F48446_9g"	"F48446_9g"	10440	25730	120	224	237	84	109	131	128	41	5	0	204	212	46	120	130	44	85	47	0	1.369	1.391	1.423	1.375	2.949	4.701	0.250	120	545	199	220	0.453	115	84	128	92	0
3	3	22	"F48446_9i"	"F48446_9i"	10630	25730	120	493	474	127	119	141	130	95	77	0	506	493	118	130	138	43	99	99	0	0.995	0.978	0.988	0.979	1.463	1.261	0.581	120	542	750	718	-0.008	374	376	355	363	0
3	4	22	"I12861_2a"	"I12861_2a"	10810	25730	150	109	115	35	116	121	49	8	1	0	118	120	26	125	128	27	10	1	0	1.000	0.200	1.417	1.362	3.773	3.879	0.069	156	787	-14	-6	0.000	-7	-7	-1	-5	-50
3	5	22	"I12861_2c"	"I12861_2c"	11010	25730	150	99	103	29	109	118	49	5	0	0	114	115	24	119	127	40	6	0	0	2.000	1.500	1.554	1.373	3.827	0.890	0.146	156	825	-15	-10	1.000	-10	-5	-6	-4	-50
3	6	22	"I12861_2e"	"I12861_2e"	11200	25730	150	107	115	35	108	114	36	21	3	0	121	125	34	118	124	42	5	1	0	-0.333	1.000	1.578	1.684	3.578	5.365	0.016	156	780	2	14	Error	-1	3	7	7	-50
3	7	22	"J512_2i"	"J512_2i"	11390	25730	150	109	109	26	109	112	28	15	3	0	111	112	17	116	119	39	0	0	0	0.000	0.000	1.583	1.555	3.762	40.986	0.000	156	730	-5	-4	Error	0	-5	0	-4	-50
3	8	22	"Ks592_1a"	"Ks592_1a"	11580	25730	150	113	112	32	110	113	30	16	5	0	120	121	24	117	119	19	21	8	0	1.000	0.500	1.697	1.636	3.692	85.354	0.000	156	803	6	6	0.000	3	3	2	4	-50
3	9	22	"Ks592_1c"	"Ks592_1c"	11810	25700	150	123	132	45	115	120	34	27	7	0	136	141	37	125	128	22	31	14	0	0.727	1.063	1.367	1.158	3.368	2.222	0.125	156	667	19	33	-0.459	8	11	17	16	-50
3	10	22	"Ks592_1e"	"Ks592_1e"	11960	25730	150	109	114	32	118	122	35	13	1	0	118	121	27	128	129	22	8	1	0	0.900	0.571	1.279	1.314	3.542	7.522	0.012	156	673	-19	-11	-0.152	-9	-10	-4	-7	-50
3	11	22	"Ks592_1g"	"Ks592_1g"	12150	25730	150	113	118	34	121	123	31	14	4	0	122	125	25	131	132	20	14	4	0	0.889	0.500	1.135	1.201	3.178	4.636	0.027	156	711	-17	-9	-0.170	-8	-9	-3	-6	-50
3	12	22	"Ks592_1i"	"Ks592_1i"	12330	25740	120	4992	4507	1157	124	129	34	100	100	0	4892	4446	988	136	137	22	100	100	0	1.024	1.017	1.028	1.002	1.242	1.027	0.948	120	555	9624	8693	0.034	4868	4756	4383	4310	0
3	13	22	"EMPTY"	"EMPTY"	12510	25740	80	334	341	78	120	126	42	100	96	0	336	344	68	133	138	35	100	96	0	1.054	1.047	1.048	1.036	1.597	1.094	0.655	52	318	417	432	0.076	214	203	221	211	0
3	14	22	"EMPTY"	"EMPTY"	12730	25740	100	251	272	99	108	111	32	97	86	0	283	280	78	120	121	17	97	96	0	0.877	1.025	0.999	0.991	2.018	1.130	0.657	80	496	306	324	-0.189	143	163	164	160	0
3	15	22	"EMPTY"	"EMPTY"	12910	25750	100	226	243	88	107	128	177	26	2	0	276	274	74	119	166	621	0	0	0	0.758	0.877	0.849	0.824	2.195	0.241	0.318	80	468	276	291	-0.400	119	157	136	155	0
3	16	22	"EMPTY"	"EMPTY"	13100	25750	90	206	208	54	108	112	31	90	75	0	210	222	48	119	120	18	98	92	0	1.077	0.971	0.959	0.929	1.884	1.121	0.430	52	386	189	203	0.107	98	91	100	103	0
3	17	22	"EMPTY"	"EMPTY"	13280	25750	100	214	217	62	115	119	33	85	71	0	224	238	71	122	124	24	97	90	0	0.971	0.879	0.980	0.834	2.375	0.938	0.411	80	456	201	218	-0.043	99	102	102	116	0
3	18	22	"EMPTY"	"EMPTY"	13470	25760	120	222	235	116	128	134	40	72	58	0	228	233	75	134	138	28	80	62	0	1.000	1.081	1.083	1.108	2.174	1.539	0.437	120	605	188	206	0.000	94	94	107	99	0
3	19	22	"EMPTY"	"EMPTY"	13680	25730	150	160	163	44	130	137	45	32	9	0	167	168	27	136	145	60	14	1	0	0.968	1.031	1.244	1.299	3.704	2.039	0.122	156	739	61	65	-0.047	30	31	33	32	-50
3	20	22	"EMPTY"	"EMPTY"	13870	25730	150	117	120	30	125	134	54	5	0	0	121	123	21	132	141	61	0	0	0	0.727	0.556	1.091	1.175	3.068	3.772	0.064	156	699	-19	-14	-0.459	-8	-11	-5	-9	-50
3	21	22	"EMPTY"	"EMPTY"	14060	25730	150	118	124	45	124	131	52	8	2	0	127	128	21	133	136	26	8	0	0	1.000	0.000	2.125	1.767	3.864	14.885	0.008	156	705	-12	-5	0.000	-6	-6	0	-5	-50
3	22	22	"EMPTY"	"EMPTY"	14250	25730	150	112	116	34	110	116	38	14	3	0	117	119	16	118	121	21	10	1	0	-2.000	6.000	2.182	1.940	3.841	19.064	0.005	156	838	1	7	Error	2	-1	6	1	-50
4	1	1	"PFA0039"	"A1411_1"	14800	21730	140	9218	8691	3429	113	119	39	100	100	0	6748	6187	2126	123	126	22	100	100	0	1.374	1.415	1.433	1.356	1.570	1.465	0.936	156	820	15730	14642	0.459	9105	6625	8578	6064	0
4	2	1	"PFA0101"	"A21885_1"	14980	21730	130	3854	3420	1455	108	116	44	100	100	0	10400	9622	4423	120	139	192	100	100	0	0.364	0.349	0.345	0.351	1.323	0.331	0.935	120	582	14026	12814	-1.456	3746	10280	3312	9502	0
4	3	1	"PFA0019"	"A11546_1"	15160	21730	130	919	904	285	112	118	41	100	100	0	1006	983	272	123	140	180	100	94	0	0.914	0.921	0.913	0.895	1.366	0.821	0.765	120	668	1690	1652	-0.130	807	883	792	860	0
4	4	1	"PFA0144"	"A31870_1"	15370	21740	130	5545	5033	1352	116	121	39	100	100	0	7171	6747	1407	128	132	30	100	100	0	0.771	0.743	0.755	0.721	1.233	0.761	0.948	120	665	12472	11536	-0.376	5429	7043	4917	6619	0
4	5	1	"PFA0009"	"A10325_29"	15560	21740	140	1086	1073	380	114	119	35	100	99	0	8073	8205	2722	129	133	28	100	100	0	0.122	0.119	0.117	0.112	1.506	0.116	0.901	156	658	8916	9035	-3.031	972	7944	959	8076	0
4	6	1	"PFA0012"	"A10325_32"	15740	21740	140	540	537	185	109	113	32	98	96	0	8005	7717	2599	120	126	29	100	100	0	0.055	0.056	0.055	0.053	1.490	0.053	0.865	156	630	8316	8025	-4.193	431	7885	428	7597	0
4	7	1	"PFA0030"	"A12797_1"	15930	21740	140	2768	2646	915	105	111	35	100	100	0	1348	1266	442	113	117	25	98	97	0	2.156	2.204	2.150	2.352	1.813	2.238	0.919	156	691	3898	3694	1.109	2663	1235	2541	1153	0
4	8	1	"PFB0005"	"B11"	16130	21750	130	185	180	45	111	116	36	75	50	0	232	236	48	113	117	22	96	94	0	0.622	0.561	0.585	0.552	2.179	0.713	0.337	120	577	193	192	-0.685	74	119	69	123	0
4	9	1	"PFB0219"	"B57"	16310	21760	150	172	177	44	117	122	36	65	38	0	184	185	35	118	120	22	92	70	0	0.833	0.896	0.883	0.829	2.614	1.472	0.228	156	715	121	127	-0.263	55	66	60	67	0
4	10	1	"PFB0285"	"B92"	16500	21750	120	329	320	96	111	116	33	97	94	0	380	383	92	111	113	19	100	99	0	0.810	0.768	0.761	0.706	2.058	0.805	0.695	120	550	487	481	-0.303	218	269	209	272	0
4	11	1	"PFB0008"	"B114"	16690	21750	130	3434	3401	844	108	114	41	100	100	0	1481	1477	332	111	112	25	100	100	0	2.428	2.411	2.391	2.396	1.239	2.496	0.917	120	656	4696	4659	1.280	3326	1370	3293	1366	0
4	12	1	"PFB0034"	"B165"	16890	21750	130	4665	4304	2054	105	111	43	100	100	0	2028	1985	724	110	112	24	100	100	0	2.377	2.239	2.225	2.065	1.383	2.480	0.912	120	653	6478	6074	1.249	4560	1918	4199	1875	0
4	13	1	"PFB0089"	"B319"	17070	21750	130	2228	2137	470	104	108	33	100	100	0	3243	3104	663	108	109	17	100	100	0	0.678	0.679	0.681	0.676	1.216	0.666	0.931	120	616	5259	5029	-0.562	2124	3135	2033	2996	0
4	14	1	"PFB0104"	"B351"	17260	21750	140	204	207	57	103	107	30	91	74	0	194	196	41	109	110	17	94	89	0	1.188	1.195	1.269	1.214	2.228	1.435	0.456	156	722	186	191	0.249	101	85	104	87	0
4	15	1	"PFB0113"	"B372"	17450	21750	130	1559	1460	437	102	108	35	100	100	0	862	827	225	108	112	29	100	100	0	1.932	1.889	1.897	1.867	1.454	1.929	0.887	120	612	2211	2077	0.950	1457	754	1358	719	0
4	16	1	"PFB0116"	"B380"	17640	21750	150	216	221	76	103	109	34	89	76	0	194	189	42	107	112	27	87	76	0	1.299	1.439	1.341	1.438	2.214	2.205	0.312	156	799	200	200	0.377	113	87	118	82	0
4	17	1	"PFB0118"	"B383"	17820	21750	130	2078	1897	520	99	104	27	100	100	0	1511	1377	407	107	112	33	100	99	0	1.410	1.416	1.386	1.458	1.514	1.376	0.907	120	631	3383	3068	0.495	1979	1404	1798	1270	0
4	18	1	"PFB0140"	"B432"	18010	21750	130	883	842	227	98	101	28	100	100	0	1118	1067	306	107	112	44	100	99	0	0.776	0.775	0.752	0.784	1.508	0.753	0.895	120	701	1796	1704	-0.365	785	1011	744	960	0
4	19	1	"PFC0315"	"C9"	18220	21760	130	429	423	122	96	99	33	98	97	0	443	419	94	104	109	56	100	95	0	0.982	1.038	1.068	0.985	1.546	1.001	0.664	120	659	672	642	-0.026	333	339	327	315	0
4	20	1	"PFC0207"	"C56"	18410	21760	140	522	508	195	96	98	31	98	96	0	505	493	163	106	109	44	97	94	0	1.068	1.065	1.076	1.060	2.008	1.096	0.787	156	700	825	799	0.094	426	399	412	387	0
4	21	1	"PFC0316"	"C96"	18590	21760	130	458	463	151	93	97	26	99	98	0	324	319	77	104	105	19	99	95	0	1.659	1.721	1.617	1.675	1.688	1.879	0.727	120	621	585	585	0.730	365	220	370	215	0
4	22	1	"PFC0007"	"C114"	18780	21760	130	1098	1041	296	94	100	37	100	100	0	780	740	201	101	106	42	100	99	0	1.479	1.482	1.469	1.484	1.454	1.494	0.901	120	751	1683	1586	0.564	1004	679	947	639	0
4	1	2	"PFC0021"	"C134"	14790	21930	130	472	454	124	112	119	41	98	97	0	360	353	82	119	121	20	99	98	0	1.494	1.462	1.488	1.445	1.574	1.470	0.789	120	656	601	576	0.579	360	241	342	234	0
4	2	2	"PFC0034"	"C161"	14980	21930	130	1773	1709	432	112	119	42	100	100	0	1311	1301	274	123	137	192	100	100	0	1.398	1.356	1.385	1.337	1.233	1.359	0.938	120	559	2849	2775	0.484	1661	1188	1597	1178	0
4	3	2	"PFJ0545"	"J687_3"	15170	21940	130	1183	1120	550	116	122	36	100	99	0	527	556	211	126	128	24	100	100	0	2.661	2.335	2.174	2.157	1.609	2.442	0.863	120	597	1468	1434	1.412	1067	401	1004	430	0
4	4	2	"PFK0100"	"Km695_2"	15360	21940	120	208	218	71	122	128	39	80	55	0	202	199	46	132	135	26	79	65	0	1.229	1.433	1.321	1.285	2.499	1.855	0.346	120	513	156	163	0.297	86	70	96	67	0
4	5	2	"PFK0134"	"Km993_1"	15560	21940	140	360	356	121	130	133	38	92	89	0	527	514	152	140	144	27	98	98	0	0.594	0.604	0.571	0.555	1.976	0.625	0.739	156	491	617	600	-0.751	230	387	226	374	0
4	6	2	"PFK0052"	"Km3535_1"	15740	21940	130	852	826	247	114	119	33	100	100	0	393	385	84	130	132	27	99	96	0	2.806	2.792	2.805	2.761	1.417	2.915	0.820	120	468	1001	967	1.489	738	263	712	255	0
4	7	2	"PFK0059"	"Km3703_4"	15930	21940	140	332	337	113	109	115	37	96	88	0	350	343	111	118	121	24	97	94	0	0.961	1.013	0.997	0.991	1.790	1.023	0.704	156	601	455	453	-0.057	223	232	228	225	0
4	8	2	"PFK0303"	"Kn267_1"	16130	21940	140	878	885	357	111	122	88	98	96	0	421	412	124	114	122	78	95	87	0	2.498	2.597	2.560	2.545	1.703	2.841	0.828	156	537	1074	1072	1.321	767	307	774	298	0
4	9	2	"PFK0297"	"Kn2497_2"	16300	21940	130	970	994	262	111	116	33	100	100	0	622	612	117	114	118	26	100	100	0	1.691	1.773	1.699	1.747	1.317	1.852	0.896	120	493	1367	1381	0.758	859	508	883	498	0
4	10	2	"PFK0436"	"Kn5150_1"	16510	21950	140	5961	5855	2418	111	115	34	100	100	0	6625	6349	2090	111	115	25	100	100	0	0.898	0.921	0.946	0.859	1.641	0.958	0.911	156	568	12364	11982	-0.155	5850	6514	5744	6238	0
4	11	2	"PFK0536"	"Kn8928_1"	16690	21950	140	937	954	413	107	114	43	99	98	0	540	569	195	112	113	20	99	98	0	1.939	1.853	1.797	1.778	1.717	1.994	0.863	156	550	1258	1304	0.956	830	428	847	457	0
4	12	2	"PFK0544"	"Kn9335_1"	16880	21950	120	806	799	191	107	117	61	100	100	0	389	380	71	112	114	19	100	100	0	2.523	2.582	2.521	2.563	1.399	2.719	0.822	120	512	976	960	1.335	699	277	692	268	0
4	13	2	"PFK0875"	"Ks2_1"	17070	21950	130	676	678	163	110	116	53	100	99	0	331	335	60	115	117	19	100	100	0	2.620	2.582	2.646	2.545	1.482	2.786	0.797	120	562	782	788	1.390	566	216	568	220	0
4	14	2	"PFK0879"	"Ks2_14"	17260	21950	130	6506	6162	1968	110	117	36	100	100	0	3069	2857	864	117	124	72	100	100	0	2.167	2.209	2.225	2.183	1.321	2.225	0.935	120	489	9348	8792	1.115	6396	2952	6052	2740	0
4	15	2	"PFK1056"	"Ks54_1"	17450	21950	130	2023	1886	631	110	117	40	100	100	0	1309	1248	429	116	126	75	100	100	0	1.604	1.569	1.585	1.575	1.388	1.526	0.917	120	503	3106	2908	0.681	1913	1193	1776	1132	0
4	16	2	"PFK1101"	"Ks59_1"	17640	21950	130	667	673	194	110	114	31	100	100	0	617	631	141	117	121	31	100	100	0	1.114	1.095	1.104	1.060	1.332	1.113	0.882	120	485	1057	1077	0.156	557	500	563	514	0
4	17	2	"PFK1165"	"Ks72_6"	17840	21960	130	260	263	79	105	108	29	97	90	0	559	559	127	112	117	37	100	100	0	0.347	0.353	0.351	0.329	1.633	0.333	0.677	120	519	602	605	-1.528	155	447	158	447	0
4	18	2	"PFK1183"	"Ks75_9"	18030	21960	130	485	459	129	101	104	30	97	97	0	319	304	74	111	114	39	97	92	0	1.846	1.855	1.940	1.892	1.590	2.065	0.798	120	548	592	551	0.885	384	208	358	193	0
4	19	2	"PFK1209"	"Ks82_1"	18210	21950	130	1396	1390	467	103	106	40	100	100	0	1479	1439	456	112	118	63	99	99	0	0.946	0.970	0.943	0.972	1.516	0.969	0.920	120	546	2660	2614	-0.080	1293	1367	1287	1327	0
4	20	2	"PFK1228"	"Ks83_8"	18410	21960	140	1397	1298	503	102	106	40	98	98	0	2022	1889	655	112	119	62	99	99	0	0.678	0.673	0.675	0.637	1.818	0.681	0.907	156	554	3205	2973	-0.561	1295	1910	1196	1777	0
4	21	2	"PFK0643"	"Ks127_5"	18600	21960	130	645	620	189	97	101	30	100	100	0	455	449	91	108	109	20	100	100	0	1.579	1.534	1.542	1.467	1.478	1.671	0.821	120	535	895	864	0.659	548	347	523	341	0
4	22	2	"PFK0638"	"Ks127_16"	18790	21960	130	1146	1111	319	94	99	35	100	100	0	632	613	134	101	106	38	100	100	0	1.981	1.986	1.972	1.925	1.391	2.127	0.868	120	617	1583	1529	0.986	1052	531	1017	512	0
4	1	3	"PFK0659"	"Ks133_2"	14790	22130	130	320	340	136	111	118	56	95	87	0	377	364	93	114	118	28	99	98	0	0.795	0.916	0.872	0.849	1.700	1.024	0.577	120	625	472	479	-0.332	209	263	229	250	0
4	2	3	"PFK0667"	"Ks139_1"	14970	22130	150	151	155	43	117	124	54	31	7	0	147	147	27	124	129	30	38	8	0	1.478	1.652	1.492	1.540	3.136	5.595	0.050	156	600	57	61	0.564	34	23	38	23	-50
4	3	3	"PFK0682"	"Ks152_11"	15170	22140	120	184	200	65	123	127	35	75	46	0	176	177	40	127	130	23	79	52	0	1.245	1.540	1.400	1.379	2.356	2.428	0.244	120	477	110	127	0.316	61	49	77	50	0
4	4	3	"PFK0686"	"Ks155_1"	15370	22140	130	491	477	145	125	128	35	98	96	0	838	789	210	123	127	24	100	100	0	0.512	0.529	0.548	0.494	1.543	0.529	0.860	120	485	1081	1018	-0.966	366	715	352	666	0
4	5	3	"PFA0001"	"A10325_1"	15520	22130	150	137	140	39	126	134	59	12	0	0	140	138	27	127	137	79	0	0	0	0.846	1.273	1.741	1.497	3.819	11.276	0.023	156	504	24	25	-0.241	11	13	14	11	-50
4	6	3	"PFA0004"	"A10325_16"	15710	22130	150	128	130	31	115	123	52	11	0	0	136	136	26	124	128	23	29	8	0	1.083	1.250	1.215	1.449	3.994	2.581	0.062	156	563	25	27	0.115	13	12	15	12	-50
4	7	3	"PFA0008"	"A10325_26"	15940	22150	120	156	155	45	118	125	42	40	15	0	178	170	39	123	127	25	73	50	0	0.691	0.787	0.911	0.915	2.755	1.505	0.221	120	492	93	84	-0.533	38	55	37	47	0
4	8	3	"PFA0016"	"A10935_1"	16120	22140	130	5163	4531	1509	118	156	287	100	100	0	4080	3709	1167	120	174	376	100	99	0	1.274	1.230	1.224	1.211	1.382	1.247	0.930	120	548	9005	8002	0.349	5045	3960	4413	3589	0
4	9	3	"PFA0020"	"A11962_1"	16320	22150	120	200	202	57	111	148	292	0	0	0	188	189	40	113	169	384	0	0	0	1.187	1.197	1.213	1.227	2.111	0.759	0.897	120	529	164	167	0.247	89	75	91	76	0
4	10	3	"PFA0023"	"A12312_15"	16510	22140	130	978	911	284	108	112	33	100	99	0	488	467	126	110	112	17	99	99	0	2.302	2.249	2.256	2.258	1.745	2.326	0.868	120	505	1248	1160	1.203	870	378	803	357	0
4	11	3	"PFA0047"	"A14801_11"	16700	22150	140	1961	1808	760	111	120	47	99	98	0	2183	2108	744	113	115	20	100	100	0	0.894	0.851	0.853	0.801	1.713	0.878	0.908	156	543	3920	3692	-0.162	1850	2070	1697	1995	0
4	12	3	"PFA0051"	"A14801_2"	16890	22150	130	387	368	135	116	125	61	90	80	0	289	276	85	117	120	22	90	89	0	1.576	1.585	1.509	1.527	1.792	1.607	0.545	120	543	443	411	0.656	271	172	252	159	0
4	13	3	"PFA0053"	"A14801_24"	17080	22150	130	172	172	49	117	134	157	3	0	0	564	545	154	124	130	62	97	94	0	0.125	0.131	0.143	0.121	2.116	0.262	0.028	120	500	495	476	-3.000	55	440	55	421	0
4	14	3	"PFA0056"	"A14801_31"	17250	22130	150	125	131	40	117	134	149	0	0	0	137	149	54	124	134	90	7	2	0	0.615	0.560	1.250	1.006	3.675	0.556	0.077	156	527	21	39	-0.700	8	13	14	25	-50
4	15	3	"PFA0058"	"A14801_37"	17440	22130	150	141	145	42	121	127	39	33	13	0	150	151	26	124	134	71	6	0	0	0.769	0.889	1.356	1.355	4.418	2.296	0.084	156	567	46	51	-0.379	20	26	24	27	-50
4	16	3	"PFA0060"	"A14801_6"	17630	22130	150	151	151	40	119	124	34	48	13	0	158	157	31	124	130	31	51	15	0	0.941	0.970	1.167	1.239	3.620	1.989	0.126	156	558	66	65	-0.087	32	34	32	33	-50
4	17	3	"PFA0083"	"A18792_11"	17810	22120	150	134	134	39	112	118	34	36	8	0	150	152	36	122	125	26	51	23	0	0.786	0.733	1.140	0.950	3.476	2.128	0.071	156	550	50	52	-0.348	22	28	22	30	-50
4	18	3	"PFA0087"	"A18792_19"	18020	22140	130	178	176	48	109	112	31	71	54	0	170	169	31	117	120	22	87	58	0	1.302	1.288	1.333	1.223	2.355	1.796	0.346	120	519	122	119	0.381	69	53	67	52	0
4	19	3	"PFA0098"	"A20643_1"	18220	22150	120	144	145	38	106	110	38	49	15	0	227	220	47	116	122	62	80	36	0	0.342	0.375	0.449	0.376	2.627	0.496	0.200	120	495	149	143	-1.546	38	111	39	104	0
4	20	3	"PFA0103"	"A21885_19"	18390	22140	130	1452	1364	397	103	107	60	100	100	0	1034	995	275	112	117	62	99	98	0	1.463	1.428	1.403	1.453	1.506	1.449	0.917	120	516	2271	2144	0.549	1349	922	1261	883	0
4	21	3	"PFA0105"	"A21885_20"	18590	22150	130	1010	964	286	100	103	33	100	100	0	750	732	168	108	113	41	100	100	0	1.417	1.385	1.381	1.335	1.481	1.453	0.846	120	536	1552	1488	0.503	910	642	864	624	0
4	22	3	"PFA0107"	"A21885_9"	18780	22150	140	372	373	121	97	100	32	96	92	0	324	312	88	103	108	38	94	90	0	1.244	1.321	1.363	1.301	2.042	1.354	0.718	156	679	496	485	0.315	275	221	276	209	0
4	1	4	"PFA0130"	"A2546_1"	14800	22320	130	4660	4338	1118	113	122	69	100	100	0	5153	4893	1077	116	119	27	100	100	0	0.903	0.884	0.910	0.869	1.250	0.891	0.941	120	664	9584	9002	-0.148	4547	5037	4225	4777	0
4	2	4	"PFA0132"	"A26463_1"	15000	22330	110	148	155	48	117	122	49	38	10	0	208	201	48	121	125	23	87	80	0	0.356	0.475	0.460	0.446	3.254	0.531	0.109	80	375	118	118	-1.489	31	87	38	80	0
4	3	4	"PFA0137"	"A29544_1"	15140	22310	150	128	135	38	118	125	40	20	7	0	141	142	27	123	127	26	34	10	0	0.556	0.895	1.213	1.056	3.565	3.942	0.061	156	629	28	36	-0.848	10	18	17	19	-50
4	4	4	"PFA0145"	"A31914_2"	15370	22320	130	1797	1688	483	116	127	74	100	100	0	2694	2577	717	119	141	161	100	100	0	0.653	0.640	0.639	0.631	1.326	0.629	0.944	120	583	4256	4030	-0.615	1681	2575	1572	2458	0
4	5	4	"PFA0147"	"A31914_5"	15570	22330	130	489	503	153	113	126	83	97	93	0	514	515	133	118	140	168	95	70	0	0.949	0.982	0.964	0.960	1.381	0.881	0.680	120	535	772	787	-0.075	376	396	390	397	0
4	6	4	"PFA0149"	"A31914_8"	15740	22330	130	470	467	125	114	119	33	100	98	0	406	405	73	118	121	23	100	100	0	1.236	1.230	1.220	1.164	1.482	1.312	0.817	120	439	644	640	0.306	356	288	353	287	0
4	7	4	"PFC0052"	"C198"	15900	22320	150	145	146	45	123	128	41	33	9	0	143	143	33	124	129	27	40	11	0	1.158	1.211	1.391	1.284	3.394	2.233	0.129	156	542	41	42	0.212	22	19	23	19	-50
4	8	4	"PFC0057"	"C216"	16120	22330	120	285	291	100	118	141	233	17	2	0	194	195	35	124	159	307	0	0	0	2.386	2.437	2.354	2.435	2.221	2.957	0.275	120	522	237	244	1.254	167	70	173	71	0
4	9	4	"PFC0059"	"C222"	16310	22330	130	216	216	57	106	120	94	57	8	0	192	194	35	114	137	217	0	0	0	1.410	1.375	1.418	1.298	2.101	2.120	0.345	120	514	188	190	0.496	110	78	110	80	0
4	10	4	"PFC0062"	"C228"	16510	22340	130	184	191	58	108	113	33	81	57	0	196	194	44	111	113	18	91	86	0	0.894	1.000	0.940	0.867	2.403	1.303	0.417	120	424	161	166	-0.161	76	85	83	83	0
4	11	4	"PFC0068"	"C237"	16680	22330	130	541	557	162	110	116	37	100	100	0	681	661	158	113	116	25	100	100	0	0.759	0.816	0.797	0.799	1.476	0.800	0.817	120	437	999	995	-0.398	431	568	447	548	0
4	12	4	"PFC0072"	"C244"	16900	22340	130	615	607	182	114	117	36	100	96	0	577	558	125	116	119	25	100	100	0	1.087	1.115	1.128	1.063	1.408	1.158	0.867	120	539	962	935	0.120	501	461	493	442	0
4	13	4	"PFC0092"	"C291"	17070	22340	130	838	810	215	114	129	153	99	95	0	541	523	106	119	125	63	100	98	0	1.716	1.723	1.701	1.688	1.315	2.033	0.699	120	495	1146	1100	0.779	724	422	696	404	0
4	14	4	"PFC0094"	"C296"	17260	22330	130	364	357	99	113	130	149	82	30	0	418	399	87	120	127	63	97	94	0	0.842	0.875	0.885	0.835	1.764	0.872	0.730	120	517	549	523	-0.248	251	298	244	279	0
4	15	4	"PFC0096"	"C299"	17420	22330	110	177	179	56	122	127	38	61	38	0	176	174	36	126	134	35	63	25	0	1.100	1.188	1.273	1.237	2.704	1.340	0.281	80	498	105	105	0.138	55	50	57	48	0
4	16	4	"PFC0099"	"C302"	17650	22340	130	311	310	77	123	128	38	97	90	0	329	331	64	126	131	28	99	96	0	0.926	0.912	0.927	0.873	1.633	1.023	0.686	120	622	391	392	-0.111	188	203	187	205	0
4	17	4	"PFC0101"	"C307"	17830	22330	130	533	523	125	117	121	36	100	100	0	321	313	59	125	128	22	99	99	0	2.122	2.160	2.182	2.130	1.470	2.263	0.780	120	546	612	594	1.086	416	196	406	188	0
4	18	4	"PFC0103"	"C311"	18020	22320	150	131	135	38	113	118	34	35	10	0	135	138	26	124	126	22	34	14	0	1.636	1.571	1.556	1.500	3.404	4.103	0.059	156	671	29	36	0.710	18	11	22	14	-50
4	19	4	"PFC0123"	"C370"	18220	22340	130	592	567	174	105	113	69	96	95	0	437	422	97	116	117	20	98	98	0	1.517	1.510	1.467	1.466	1.436	1.685	0.763	120	570	808	768	0.601	487	321	462	306	0
4	20	4	"PFC0125"	"C374"	18400	22330	110	128	131	38	98	106	74	12	1	0	147	147	33	107	108	18	73	53	0	0.750	0.825	0.789	0.847	3.129	10.970	0.049	80	484	70	73	-0.415	30	40	33	40	0
4	21	4	"PFC0127"	"C38"	18600	22340	130	208	214	61	98	102	33	90	76	0	279	272	54	106	111	41	96	89	0	0.636	0.699	0.642	0.634	1.957	0.735	0.561	120	577	283	282	-0.653	110	173	116	166	0
4	22	4	"PFC0129"	"C382"	18780	22340	130	299	300	79	94	96	26	99	97	0	255	246	46	104	107	28	96	96	0	1.358	1.451	1.397	1.349	1.650	1.511	0.713	120	616	356	348	0.441	205	151	206	142	0
4	1	5	"PFC0131"	"C385"	14800	22510	130	387	397	112	111	118	39	100	99	0	246	247	47	116	119	30	96	93	0	2.123	2.183	2.061	2.282	1.783	2.373	0.715	120	648	406	417	1.086	276	130	286	131	0
4	2	5	"PFC0133"	"C387"	14980	22510	130	721	724	229	114	119	39	100	100	0	381	386	100	117	121	28	100	97	0	2.299	2.268	2.232	2.277	1.460	2.334	0.868	120	558	871	879	1.201	607	264	610	269	0
4	3	5	"PFC0149"	"C427"	15180	22510	130	339	344	112	113	120	42	96	90	0	251	245	59	117	122	26	94	88	0	1.687	1.805	1.784	1.810	1.667	2.077	0.627	120	597	360	359	0.754	226	134	231	128	0
4	4	5	"PFC0151"	"C43"	15380	22520	130	362	367	119	109	119	70	95	85	0	397	385	108	116	132	148	85	41	0	0.900	0.959	0.954	0.954	1.561	1.029	0.755	120	564	534	527	-0.151	253	281	258	269	0
4	5	5	"PFC0153"	"C436"	15550	22520	110	165	171	46	111	117	36	66	36	0	178	173	40	117	122	25	81	62	0	0.885	1.071	0.930	0.830	2.395	1.593	0.309	80	457	115	116	-0.176	54	61	60	56	0
4	6	5	"PFC0155"	"C441"	15760	22520	130	2118	2024	725	117	122	39	100	100	0	755	750	215	121	123	24	100	100	0	3.156	3.032	3.066	2.923	1.341	3.169	0.899	120	531	2635	2536	1.658	2001	634	1907	629	0
4	7	5	"PFC0157"	"C445"	15930	22510	150	155	162	48	121	129	50	37	12	0	157	158	31	123	126	25	60	32	0	1.000	1.171	1.264	1.098	2.920	7.276	0.040	156	571	68	76	0.000	34	34	41	35	-50
4	8	5	"PFC0159"	"C447"	16120	22520	130	377	377	107	117	125	51	99	95	0	498	500	112	122	125	22	100	100	0	0.691	0.688	0.639	0.653	1.536	0.691	0.702	120	542	636	638	-0.532	260	376	260	378	0
4	9	5	"PFD0373"	"D42243_45"	16330	22520	140	8282	7836	3480	114	121	38	100	100	0	12956	12780	5068	124	128	27	100	100	0	0.637	0.610	0.610	0.585	1.939	0.613	0.912	156	569	21000	20378	-0.652	8168	12832	7722	12656	0
4	10	5	"PFD0380"	"D42715_1"	16500	22500	150	145	152	43	112	120	39	46	17	0	159	157	36	120	124	26	59	34	0	0.846	1.081	1.158	1.122	2.979	1.906	0.132	156	507	72	77	-0.241	33	39	40	37	-50
4	11	5	"PFD0387"	"D42954_2"	16690	22500	150	133	136	38	110	116	38	34	11	0	141	143	32	118	121	26	44	18	0	1.000	1.040	1.094	1.080	3.321	2.103	0.085	156	635	46	51	0.000	23	23	26	25	-50
4	12	5	"PFD0397"	"D45582_1"	16890	22500	90	150	152	39	112	116	33	55	28	0	147	148	24	116	120	23	57	21	0	1.226	1.250	1.282	1.455	4.755	2.450	0.121	52	335	69	72	0.294	38	31	40	32	0
4	13	5	"PFD0405"	"D4722_1"	17070	22520	130	610	604	152	109	119	50	100	99	0	307	308	60	115	117	20	100	96	0	2.609	2.565	2.507	2.586	1.510	2.727	0.782	120	566	693	688	1.384	501	192	495	193	0
4	14	5	"PFD0416"	"D49176_11"	17270	22520	130	1870	1785	365	108	117	46	100	100	0	1028	969	207	116	119	24	100	100	0	1.932	1.966	1.988	2.017	1.355	1.969	0.926	120	554	2674	2530	0.950	1762	912	1677	853	0
4	15	5	"PFD0438"	"D49176_65"	17460	22540	100	165	174	46	119	123	39	56	31	0	180	186	38	124	127	23	85	63	0	0.821	0.887	1.125	0.857	3.583	1.220	0.170	80	427	102	117	-0.284	46	56	55	62	0
4	16	5	"PFD0441"	"D49176_7"	17640	22530	130	2511	2387	554	122	124	33	100	100	0	1495	1444	298	130	132	23	100	100	0	1.750	1.724	1.703	1.713	1.267	1.751	0.927	120	576	3754	3579	0.808	2389	1365	2265	1314	0
4	17	5	"PFD0444"	"D49942_10"	17840	22530	130	2888	2694	677	116	120	32	100	100	0	8286	7829	1526	130	133	24	100	100	0	0.340	0.335	0.338	0.327	1.321	0.324	0.910	120	558	10928	10277	-1.557	2772	8156	2578	7699	0
4	18	5	"PFD0446"	"D49942_3"	18020	22540	130	973	909	315	117	123	56	100	99	0	1562	1508	307	128	132	29	100	100	0	0.597	0.574	0.582	0.526	1.474	0.600	0.881	120	558	2290	2172	-0.744	856	1434	792	1380	0
4	19	5	"PFD0448"	"D49942_6"	18220	22540	130	1688	1580	504	111	114	31	100	100	0	2609	2442	594	121	123	21	100	100	0	0.634	0.633	0.650	0.594	1.477	0.649	0.895	120	562	4065	3790	-0.658	1577	2488	1469	2321	0
4	20	5	"PFD0450"	"D49942_9"	18410	22540	130	2080	2163	993	100	104	31	100	100	0	6630	6845	2598	110	113	19	100	100	0	0.304	0.306	0.300	0.285	1.412	0.316	0.893	120	585	8500	8798	-1.719	1980	6520	2063	6735	0
4	21	5	"PFD0482"	"D56400_4"	18590	22540	120	166	164	47	97	100	29	77	60	0	189	186	40	106	109	24	90	79	0	0.831	0.837	0.879	0.847	1.847	0.997	0.426	120	499	152	147	-0.267	69	83	67	80	0
4	22	5	"PFD0484"	"D56470_2"	18780	22540	120	174	177	44	93	95	26	90	75	0	246	242	38	105	107	23	100	99	0	0.574	0.613	0.638	0.560	1.952	0.673	0.444	120	570	222	221	-0.800	81	141	84	137	0
4	1	6	"PFD0487"	"D56950_2"	14780	22710	130	1332	1256	401	116	129	75	100	100	0	1311	1257	351	119	140	160	100	99	0	1.020	1.002	0.988	0.978	1.363	1.037	0.906	120	660	2408	2278	0.029	1216	1192	1140	1138	0
4	2	6	"PFD0490"	"D5782_1"	14980	22710	130	800	808	205	115	127	76	100	100	0	747	748	147	118	134	104	100	100	0	1.089	1.100	1.069	1.079	1.327	1.074	0.865	120	592	1314	1323	0.123	685	629	693	630	0
4	3	6	"PFD0508"	"D6287_1"	15180	22710	120	209	213	53	115	118	33	90	70	0	208	208	34	116	119	21	95	92	0	1.022	1.065	1.122	1.033	1.911	1.317	0.498	120	475	186	190	0.031	94	92	98	92	0
4	4	6	"PFD0510"	"D6287_13"	15350	22720	150	146	164	74	115	118	33	46	28	0	153	173	158	118	120	21	69	40	0	0.886	0.891	1.149	1.115	3.547	0.199	0.053	156	557	66	104	-0.175	31	35	49	55	-50
4	5	6	"PFD0529"	"D6287_55"	15540	22710	130	638	608	181	113	117	34	99	99	0	464	448	101	115	119	20	100	100	0	1.504	1.486	1.496	1.435	1.401	1.590	0.868	120	551	874	828	0.589	525	349	495	333	0
4	6	6	"PFD0532"	"D6287_61"	15740	22720	130	185	184	48	115	120	35	70	49	0	172	168	36	117	119	19	79	65	0	1.273	1.353	1.256	1.293	2.672	2.024	0.208	120	567	125	120	0.348	70	55	69	51	0
4	7	6	"PFD0536"	"D6287_69"	15930	22720	120	239	247	65	120	128	50	91	61	0	198	203	34	123	125	21	98	90	0	1.587	1.587	1.552	1.477	2.025	2.294	0.403	120	514	194	207	0.666	119	75	127	80	0
4	8	6	"PFD0538"	"D6287_70"	16120	22710	130	236	242	61	125	137	58	82	45	0	227	234	46	128	133	26	95	87	0	1.121	1.104	1.049	1.090	2.218	1.447	0.360	120	566	210	223	0.165	111	99	117	106	0
4	9	6	"PFD0549"	"D64289_1"	16310	22720	130	56741	51550	11366	133	140	45	100	100	0	41601	38797	6488	136	141	28	100	100	0	1.365	1.330	1.348	1.308	1.194	1.364	0.954	120	561	98073	90078	0.449	56608	41465	51417	38661	0
4	10	6	"PFD0558"	"D65681_2"	16510	22720	130	897	892	316	127	134	45	98	96	0	774	768	219	135	141	45	100	99	0	1.205	1.209	1.199	1.135	1.477	1.267	0.877	120	568	1409	1398	0.269	770	639	765	633	0
4	11	6	"PFE0558"	"E49_1"	16690	22720	120	250	252	72	119	125	39	90	75	0	282	271	55	127	130	41	92	86	0	0.845	0.924	0.888	0.849	1.966	0.906	0.487	120	512	286	277	-0.243	131	155	133	144	0
4	12	6	"PFE0562"	"E5006_5"	16880	22720	120	842	838	215	119	122	31	100	100	0	1360	1295	225	124	126	21	100	100	0	0.585	0.614	0.603	0.593	1.284	0.625	0.893	120	580	1959	1890	-0.774	723	1236	719	1171	0
4	13	6	"PFE0565"	"E5141_1"	17070	22720	130	919	884	204	111	115	34	100	100	0	642	617	118	119	122	19	100	100	0	1.545	1.552	1.562	1.541	1.315	1.584	0.884	120	523	1331	1271	0.628	808	523	773	498	0
4	14	6	"PFE0569"	"E517_1"	17250	22710	140	659	644	221	109	114	37	98	97	0	528	490	144	118	120	19	98	98	0	1.341	1.438	1.414	1.463	1.825	1.462	0.838	156	557	960	907	0.424	550	410	535	372	0
4	15	6	"PFE0579"	"E5479_3"	17430	22720	130	1942	1869	714	112	134	155	99	96	0	1098	1100	407	121	141	144	98	95	0	1.873	1.795	1.708	1.785	1.621	1.797	0.868	120	529	2807	2736	0.905	1830	977	1757	979	0
4	16	6	"PFE0585"	"E598_1"	17630	22720	130	4799	4879	1450	116	136	148	100	100	0	17128	17366	4981	130	164	248	100	100	0	0.276	0.276	0.277	0.274	1.327	0.264	0.903	120	577	21681	21999	-1.860	4683	16998	4763	17236	0
4	17	6	"PFE0608"	"E714_7"	17830	22720	120	221	224	54	117	120	32	92	80	0	203	206	28	132	152	224	0	0	0	1.465	1.446	1.467	1.374	2.237	1.467	0.155	120	498	175	181	0.551	104	71	107	74	0
4	18	6	"PFE0610"	"E7279_2"	18010	22720	130	1185	1107	373	118	131	91	100	98	0	498	489	141	131	137	45	98	95	0	2.907	2.763	2.807	2.830	1.754	2.950	0.848	120	540	1434	1347	1.540	1067	367	989	358	0
4	19	6	"PFE0613"	"E7418_1"	18210	22720	130	397	385	91	114	127	89	99	80	0	273	270	57	126	132	44	96	82	0	1.925	1.882	1.893	1.856	1.521	2.076	0.748	120	563	430	415	0.945	283	147	271	144	0
4	20	6	"PFE0616"	"E7745_1"	18400	22730	120	173	173	51	103	107	37	71	49	0	179	176	41	115	117	19	83	76	0	1.094	1.148	1.172	0.993	3.124	1.445	0.299	120	498	134	131	0.129	70	64	70	61	0
4	21	6	"PFE0619"	"E7861_3"	18600	22730	130	371	375	131	97	102	37	94	90	0	357	340	99	106	108	15	96	95	0	1.092	1.188	1.173	1.099	1.923	1.307	0.761	120	545	525	512	0.126	274	251	278	234	0
4	22	6	"PFE0623"	"E8100_2"	18780	22730	130	1698	1641	458	95	98	25	100	100	0	1778	1675	389	104	106	16	100	100	0	0.958	0.984	0.979	0.961	1.312	0.991	0.910	120	620	3277	3117	-0.063	1603	1674	1546	1571	0
4	1	7	"PFE0649"	"E8914_2"	14790	22900	140	754	684	253	120	131	71	93	89	0	462	433	127	121	131	89	92	82	0	1.859	1.808	1.826	1.752	1.785	2.272	0.724	156	712	975	876	0.895	634	341	564	312	0
4	2	7	"PFE0654"	"E9225_1"	14980	22900	130	1220	1217	273	114	117	33	100	100	0	712	711	126	118	119	19	100	100	0	1.862	1.860	1.918	1.846	1.323	1.916	0.896	120	529	1700	1696	0.897	1106	594	1103	593	0
4	3	7	"PFE0657"	"E9299_3"	15170	22900	120	224	241	103	113	120	52	83	55	0	231	232	42	116	118	23	99	96	0	0.965	1.103	1.032	0.959	2.129	2.103	0.281	120	491	226	244	-0.051	111	115	128	116	0
4	4	7	"PFE0659"	"E9299_6"	15360	22900	130	6889	6195	2074	113	117	32	100	100	0	4098	3903	1081	117	120	27	100	100	0	1.702	1.606	1.655	1.549	1.425	1.666	0.927	120	512	10757	9868	0.767	6776	3981	6082	3786	0
4	5	7	"PFE0663"	"E9475_1"	15540	22900	120	2511	2353	588	114	119	43	100	100	0	1125	1073	192	116	122	35	100	100	0	2.376	2.340	2.372	2.294	1.273	2.457	0.923	120	509	3406	3196	1.248	2397	1009	2239	957	0
4	6	7	"PFE0668"	"E9987_1"	15740	22900	130	867	804	261	113	119	42	100	99	0	451	448	124	115	120	31	100	97	0	2.244	2.075	2.078	2.029	1.548	2.142	0.875	120	546	1090	1024	1.166	754	336	691	333	0
4	7	7	"PFF0025"	"F10660_2"	15930	22910	130	782	742	239	116	122	45	100	98	0	397	384	95	122	123	22	98	97	0	2.422	2.389	2.429	2.379	1.470	2.565	0.825	120	530	941	888	1.276	666	275	626	262	0
4	8	7	"PFF0029"	"F10730_3"	16120	22910	130	1623	1525	466	125	134	52	100	100	0	1111	1087	212	128	131	25	100	100	0	1.524	1.460	1.476	1.392	1.322	1.577	0.911	120	561	2481	2359	0.608	1498	983	1400	959	0
4	9	7	"PFF0032"	"F10872_1"	16310	22910	130	1239	1165	337	129	136	47	100	100	0	574	563	111	134	137	26	100	100	0	2.523	2.415	2.396	2.336	1.329	2.579	0.896	120	532	1550	1465	1.335	1110	440	1036	429	0
4	10	7	"PFF0035"	"F10935_2"	16490	22910	130	4700	4405	1676	132	144	63	100	100	0	3007	2943	1004	135	144	67	100	100	0	1.591	1.522	1.523	1.466	1.428	1.556	0.919	120	529	7440	7081	0.670	4568	2872	4273	2808	0
4	11	7	"PFF0038"	"F10949_3"	16680	22910	120	1075	1038	225	125	134	52	100	100	0	751	742	129	129	139	75	100	100	0	1.527	1.489	1.464	1.466	1.341	1.510	0.860	120	512	1572	1526	0.611	950	622	913	613	0
4	12	7	"PFF0040"	"F10953_1"	16880	22920	130	4534	4410	1625	117	121	32	100	100	0	9468	9306	2780	125	127	21	100	100	0	0.473	0.468	0.477	0.441	1.435	0.475	0.918	120	563	13760	13474	-1.081	4417	9343	4293	9181	0
4	13	7	"PFF0668"	"F310_1"	17070	22910	130	253	258	74	115	117	30	95	86	0	196	198	36	125	128	21	90	85	0	1.944	1.959	2.020	2.071	2.259	2.598	0.388	120	529	209	216	0.959	138	71	143	73	0
4	14	7	"PFF0671"	"F31319_2"	17250	22910	130	557	553	124	115	116	30	100	100	0	1381	1315	233	123	127	20	100	100	0	0.351	0.367	0.365	0.360	1.320	0.356	0.888	120	522	1700	1630	-1.509	442	1258	438	1192	0
4	15	7	"PFF0680"	"F31855_1"	17440	22910	130	297	292	91	116	125	100	81	40	0	241	248	63	122	136	117	52	4	0	1.521	1.397	1.396	1.355	2.118	1.535	0.592	120	563	300	302	0.605	181	119	176	126	0
4	16	7	"PFF0682"	"F32050_1"	17640	22910	130	614	596	169	118	122	35	100	99	0	379	372	77	127	143	203	78	0	0	1.968	1.951	1.963	1.944	1.634	2.097	0.793	120	602	748	723	0.977	496	252	478	245	0
4	17	7	"PFF0686"	"F32122_1"	17820	22910	130	2197	2071	629	120	123	33	100	100	0	1343	1297	326	131	137	51	100	100	0	1.714	1.673	1.761	1.644	1.393	1.726	0.915	120	535	3289	3117	0.777	2077	1212	1951	1166	0
4	18	7	"PFF0693"	"F32325_1"	18010	22920	130	1702	1608	503	117	122	48	100	100	0	860	844	181	130	133	31	100	100	0	2.171	2.088	2.123	1.994	1.419	2.242	0.884	120	574	2315	2205	1.119	1585	730	1491	714	0
4	19	7	"PFF0715"	"F33346_1"	18210	22920	130	672	654	189	112	116	31	100	99	0	575	564	102	126	127	19	100	100	0	1.247	1.237	1.263	1.162	1.530	1.340	0.841	120	562	1009	980	0.319	560	449	542	438	0
4	20	7	"PFF0719"	"F33441_1"	18400	22910	130	3920	3436	1183	107	113	39	100	100	0	2433	2122	746	119	121	24	100	99	0	1.648	1.662	1.673	1.729	1.753	1.671	0.901	120	531	6127	5332	0.721	3813	2314	3329	2003	0
4	21	7	"PFF0722"	"F33612_1"	18580	22920	120	389	387	110	102	106	38	100	99	0	408	405	69	110	113	24	100	100	0	0.963	0.966	1.029	0.903	1.611	1.031	0.758	120	483	585	580	-0.054	287	298	285	295	0
4	22	7	"PFF0725"	"F33675_1"	18780	22920	120	244	248	62	98	102	26	100	95	0	246	251	41	106	107	18	100	100	0	1.043	1.034	0.976	0.978	1.671	1.161	0.604	120	555	286	295	0.061	146	140	150	145	0
4	1	8	"PFF0728"	"F33814_1"	14790	23090	130	188	195	49	113	119	44	80	40	0	189	190	33	115	116	18	95	88	0	1.014	1.093	1.120	1.088	2.134	2.449	0.176	120	627	149	157	0.019	75	74	82	75	0
4	2	8	"PFF0734"	"F34109_1"	14970	23090	120	274	295	105	111	114	30	99	96	0	274	280	53	117	118	19	100	100	0	1.038	1.129	1.060	1.034	1.730	1.379	0.575	120	494	320	347	0.054	163	157	184	163	0
4	3	8	"PFF0764"	"F35293_1"	15170	23090	130	629	622	137	109	116	50	100	100	0	510	503	98	115	117	21	100	99	0	1.316	1.322	1.341	1.334	1.433	1.351	0.850	120	607	915	901	0.397	520	395	513	388	0
4	4	8	"PFF0773"	"F35453_1"	15370	23090	110	177	178	39	112	115	30	83	52	0	198	201	33	118	119	18	100	91	0	0.813	0.795	0.822	0.710	2.666	0.998	0.273	80	445	145	149	-0.300	65	80	66	83	0
4	5	8	"PFF0777"	"F35590_1"	15550	23100	130	177	182	54	110	117	43	61	35	0	196	194	29	119	122	29	95	68	0	0.870	0.960	0.867	0.869	2.522	1.646	0.257	120	556	144	147	-0.201	67	77	72	75	0
4	6	8	"PFF0781"	"F35756_2"	15740	23090	130	1606	1562	349	115	120	38	100	100	0	1324	1264	269	120	123	21	100	100	0	1.238	1.265	1.237	1.287	1.420	1.268	0.913	120	562	2695	2591	0.308	1491	1204	1447	1144	0
4	7	8	"PFF0784"	"F35756_5"	15930	23090	130	1816	1743	396	120	124	36	100	100	0	1114	1073	246	125	127	24	100	99	0	1.715	1.712	1.716	1.778	1.475	1.718	0.931	120	547	2685	2571	0.778	1696	989	1623	948	0
4	8	8	"PFF0788"	"F35774_1"	16120	23100	120	1550	1492	328	119	125	47	100	100	0	3052	2971	527	120	123	25	100	100	0	0.488	0.482	0.483	0.474	1.275	0.475	0.903	120	500	4363	4224	-1.035	1431	2932	1373	2851	0
4	9	8	"PFF0818"	"F36648_1"	16310	23100	120	1551	1475	406	120	128	54	100	100	0	760	746	151	122	124	21	100	100	0	2.243	2.171	2.181	2.112	1.335	2.308	0.884	120	485	2069	1979	1.165	1431	638	1355	624	0
4	10	8	"PFF0821"	"F3666_3"	16500	23100	130	267	269	80	122	132	59	85	68	0	213	219	69	126	131	63	77	15	0	1.667	1.581	1.736	1.585	1.982	2.091	0.318	120	514	232	240	0.737	145	87	147	93	0
4	11	8	"PFF0823"	"F36721_3"	16680	23100	130	161	170	48	115	123	44	50	21	0	184	184	32	121	124	24	91	71	0	0.730	0.873	0.788	0.694	2.723	6.239	0.063	120	549	109	118	-0.454	46	63	55	63	0
4	12	8	"PFF0825"	"F36734_1"	16880	23100	120	230	239	66	113	118	37	93	78	0	239	240	42	118	119	18	99	98	0	0.967	1.033	0.920	0.942	2.145	1.270	0.429	120	498	238	248	-0.048	117	121	126	122	0
4	13	8	"PFF0827"	"F36803_1"	17070	23100	120	607	601	182	114	117	32	99	98	0	400	392	98	121	123	22	99	98	0	1.767	1.797	1.760	1.812	1.550	1.947	0.781	120	500	772	758	0.821	493	279	487	271	0
4	14	8	"PFF0831"	"F37098_2"	17260	23100	130	2922	2768	785	113	116	39	100	100	0	1326	1276	288	119	122	23	100	100	0	2.327	2.295	2.318	2.246	1.345	2.429	0.898	120	546	4016	3812	1.219	2809	1207	2655	1157	0
4	15	8	"PFF1472"	"F58335_1"	17450	23100	130	765	754	223	116	122	43	100	98	0	469	467	117	119	123	23	100	100	0	1.854	1.833	1.858	1.791	1.414	1.879	0.846	120	613	999	986	0.891	649	350	638	348	0
4	16	8	"PFF1476"	"F58487_1"	17660	23110	90	183	181	47	117	124	41	63	36	0	180	183	28	122	127	26	92	55	0	1.138	1.049	1.052	1.011	2.664	1.905	0.213	52	367	124	125	0.186	66	58	64	61	0
4	17	8	"PFF1492"	"F58910_1"	17830	23100	130	438	435	107	118	128	82	99	89	0	351	358	59	127	135	93	99	81	0	1.429	1.372	1.365	1.332	1.574	1.209	0.745	120	574	544	548	0.515	320	224	317	231	0
4	18	8	"PFF1495"	"F59075_2"	18030	23110	130	344	328	110	115	123	85	87	65	0	251	244	47	121	130	97	75	2	0	1.762	1.732	1.772	1.707	2.101	1.258	0.666	120	527	359	336	0.817	229	130	213	123	0
4	19	8	"PFF1497"	"F5910_2"	18210	23100	130	24589	23042	5354	112	117	34	100	100	0	8774	8275	2266	120	124	33	100	100	0	2.828	2.812	2.780	2.969	1.546	2.811	0.929	120	505	33131	31085	1.500	24477	8654	22930	8155	0
4	20	8	"PFF1499"	"F59139_2"	18400	23110	120	1446	1413	341	109	115	32	100	100	0	3263	3172	545	120	125	33	100	100	0	0.425	0.427	0.424	0.418	1.289	0.422	0.891	120	441	4480	4356	-1.233	1337	3143	1304	3052	0
4	21	8	"PFF1536"	"F6061_1"	18580	23100	130	330	321	97	106	111	30	94	90	0	268	261	63	117	120	24	93	91	0	1.483	1.493	1.488	1.451	1.831	1.620	0.720	120	558	375	359	0.569	224	151	215	144	0
4	22	8	"PFF1543"	"F607_1"	18810	23110	150	124	129	41	103	107	29	39	22	0	137	138	29	114	116	20	51	29	0	0.913	1.083	1.191	1.228	3.474	2.230	0.125	156	786	44	50	-0.131	21	23	26	24	-50
4	1	9	"PFF1546"	"F61052_1"	14780	23290	120	167	172	53	112	118	38	65	31	0	176	173	30	111	112	16	94	84	0	0.846	0.968	1.114	0.982	2.512	1.971	0.242	120	561	120	122	-0.241	55	65	60	62	0
4	2	9	"PFF1550"	"F61158_1"	14980	23280	130	517	491	143	110	116	44	100	98	0	442	433	90	114	116	19	100	100	0	1.241	1.194	1.141	1.142	1.487	1.254	0.825	120	535	735	700	0.311	407	328	381	319	0
4	3	9	"PFF1556"	"F61469_1"	15170	23290	130	586	599	149	109	116	50	100	100	0	298	300	49	111	113	18	100	100	0	2.551	2.593	2.577	2.552	1.457	2.870	0.774	120	465	664	679	1.351	477	187	490	189	0
4	4	9	"PFF1560"	"F61859_2"	15350	23280	150	136	146	50	113	117	38	37	13	0	140	141	25	117	119	21	52	21	0	1.000	1.375	1.339	1.254	3.685	3.870	0.066	156	575	46	57	0.000	23	23	33	24	-50
4	5	9	"PFF1588"	"F6265_1"	15550	23280	130	463	462	118	112	117	37	99	99	0	1266	1228	269	118	120	21	100	100	0	0.306	0.315	0.320	0.305	1.474	0.303	0.841	120	501	1499	1460	-1.710	351	1148	350	1110	0
4	6	9	"PFF1595"	"F62846_1"	15740	23290	130	332	336	107	115	123	43	94	90	0	473	475	82	118	121	22	100	100	0	0.611	0.619	0.585	0.542	1.742	0.667	0.703	120	487	572	578	-0.710	217	355	221	357	0
4	7	9	"PFF1604"	"F63188_2"	15920	23290	130	1616	1538	383	120	127	43	100	100	0	2142	2079	418	118	122	24	100	100	0	0.739	0.723	0.710	0.709	1.278	0.719	0.917	120	508	3520	3379	-0.436	1496	2024	1418	1961	0
4	8	9	"PFF1607"	"F63326_1"	16120	23290	130	209	217	69	111	118	38	89	66	0	203	207	33	111	114	22	100	95	0	1.065	1.104	1.145	0.997	2.157	1.687	0.393	120	488	190	202	0.091	98	92	106	96	0
4	9	9	"PFF1610"	"F63399_1"	16300	23290	130	2902	2730	589	114	119	40	100	100	0	2953	2845	563	115	116	20	100	100	0	0.982	0.958	0.972	0.958	1.279	0.957	0.922	120	420	5626	5346	-0.026	2788	2838	2616	2730	0
4	10	9	"PFF1614"	"F63448_3"	16470	23290	150	151	151	38	120	124	40	35	8	0	167	163	31	126	127	22	64	42	0	0.756	0.838	0.930	1.018	3.372	2.298	0.051	156	512	72	68	-0.403	31	41	31	37	-50
4	11	9	"PFF1654"	"F64738_1"	16690	23290	120	739	734	163	118	122	36	100	100	0	605	588	112	123	125	22	100	100	0	1.288	1.325	1.376	1.317	1.318	1.377	0.880	120	431	1103	1081	0.366	621	482	616	465	0
4	12	9	"PFF1656"	"F64738_5"	16870	23290	130	443	438	129	113	120	41	97	95	0	335	325	87	114	115	18	96	94	0	1.493	1.540	1.504	1.603	1.784	1.591	0.707	120	491	551	536	0.578	330	221	325	211	0
4	13	9	"PFF1659"	"F64888_1"	17070	23290	130	201	201	56	109	115	41	80	58	0	209	209	40	114	115	18	100	90	0	0.968	0.968	1.008	0.893	2.502	1.316	0.355	120	563	187	187	-0.046	92	95	92	95	0
4	14	9	"PFF1666"	"F65043_1"	17260	23290	130	218	226	61	106	112	41	91	68	0	979	942	196	112	113	17	100	100	0	0.129	0.145	0.136	0.129	1.790	0.128	0.442	120	474	979	950	-2.953	112	867	120	830	0
4	15	9	"PFF1668"	"F65043_4"	17450	23290	130	592	586	166	109	116	41	100	100	0	646	645	129	111	114	23	100	100	0	0.903	0.893	0.894	0.863	1.388	0.923	0.868	120	563	1018	1011	-0.148	483	535	477	534	0
4	16	9	"PFF1673"	"F65467_1"	17650	23290	110	161	163	41	110	115	35	68	35	0	153	151	28	117	120	24	63	27	0	1.417	1.559	1.690	1.705	2.790	3.128	0.086	80	480	87	87	0.503	51	36	53	34	0
4	17	9	"PFI0337"	"I3634_1"	17840	23290	130	1472	1361	423	112	123	85	100	99	0	821	776	203	121	130	96	100	97	0	1.943	1.907	1.877	1.856	1.454	1.968	0.879	120	540	2060	1904	0.958	1360	700	1249	655	0
4	18	9	"PFI0339"	"I3665_1"	18030	23290	120	606	590	182	110	113	31	99	98	0	327	333	76	114	116	20	100	100	0	2.329	2.192	2.223	2.118	1.621	2.389	0.790	120	478	709	699	1.219	496	213	480	219	0
4	19	9	"PFI0341"	"I3767_1"	18220	23290	130	809	768	198	110	115	34	100	100	0	504	496	98	115	119	33	100	99	0	1.797	1.727	1.678	1.697	1.461	1.831	0.839	120	484	1088	1039	0.846	699	389	658	381	0
4	20	9	"PFI0347"	"I398_3"	18400	23280	150	138	140	39	108	113	31	48	23	0	146	149	31	117	120	32	44	15	0	1.034	1.000	1.250	1.354	3.606	2.437	0.084	156	531	59	64	0.049	30	29	32	32	-50
4	21	9	"PFI0352"	"I4167_1"	18590	23300	130	861	778	282	106	110	31	98	97	0	917	830	281	116	121	34	100	100	0	0.943	0.941	0.905	0.884	1.847	0.925	0.845	120	468	1556	1386	-0.085	755	801	672	714	0
4	22	9	"PFI0354"	"I4179_1"	18780	23290	140	1261	1167	413	108	112	33	100	98	0	666	621	187	118	123	33	99	97	0	2.104	2.105	2.122	2.097	1.717	2.240	0.868	156	682	1701	1562	1.073	1153	548	1059	503	0
4	1	10	"PFI0375"	"I4688_1"	14790	23470	150	281	286	84	113	121	61	93	69	0	240	239	44	113	115	23	99	99	0	1.323	1.373	1.297	1.257	1.992	2.245	0.428	156	717	295	299	0.404	168	127	173	126	0
4	2	10	"PFI0378"	"I4719_5"	14950	23460	120	380	381	101	112	117	46	98	95	0	487	480	77	113	115	19	100	100	0	0.717	0.733	0.746	0.676	1.711	0.774	0.775	120	456	642	636	-0.481	268	374	269	367	0
4	3	10	"PFI0380"	"I4730_1"	15150	23460	120	638	626	141	108	116	52	100	100	0	508	496	87	108	109	17	100	100	0	1.325	1.335	1.342	1.309	1.376	1.420	0.839	120	460	930	906	0.406	530	400	518	388	0
4	4	10	"PFI0383"	"I4780_1"	15330	23460	120	628	627	163	104	110	42	100	100	0	325	328	62	108	110	20	100	100	0	2.415	2.377	2.369	2.357	1.398	2.565	0.812	120	443	741	743	1.272	524	217	523	220	0
4	5	10	"PFI0386"	"I4862_1"	15530	23460	120	738	725	168	106	111	32	100	100	0	702	684	107	110	113	22	100	100	0	1.068	1.078	1.090	1.055	1.327	1.118	0.891	120	492	1224	1193	0.094	632	592	619	574	0
4	6	10	"PFI0393"	"I4989_1"	15720	23460	120	2872	2760	523	106	118	76	100	100	0	2011	1923	297	108	110	16	100	100	0	1.453	1.462	1.467	1.448	1.211	1.494	0.944	120	446	4669	4469	0.540	2766	1903	2654	1815	0
4	7	10	"PFI0428"	"I601_1"	15900	23460	130	178	187	53	111	123	64	55	18	0	171	177	34	109	110	15	97	87	0	1.081	1.118	1.040	1.072	2.788	3.545	0.119	120	470	129	144	0.112	67	62	76	68	0
4	8	10	"PFI0430"	"I6032_2"	16090	23460	130	1365	1368	295	113	121	56	100	100	0	1307	1276	251	112	114	19	100	100	0	1.048	1.078	1.071	1.079	1.295	1.076	0.900	120	520	2447	2419	0.067	1252	1195	1255	1164	0
4	9	10	"PFI0434"	"I607_1"	16280	23460	130	565	561	125	114	119	41	100	100	0	567	547	124	115	117	22	100	99	0	0.998	1.035	0.992	1.058	1.438	1.038	0.826	120	484	903	879	-0.003	451	452	447	432	0
4	10	10	"PFI0439"	"I6174_2"	16470	23460	120	1139	1108	205	117	123	46	100	100	0	593	573	109	115	120	45	99	98	0	2.138	2.164	2.227	2.226	1.374	2.206	0.874	120	448	1500	1449	1.096	1022	478	991	458	0
4	11	10	"PFI0441"	"I6204_2"	16660	23460	150	132	278	337	112	119	44	37	28	0	126	206	176	114	117	21	38	29	0	1.667	1.804	1.557	1.713	3.981	2.394	0.509	156	557	32	258	0.737	20	12	166	92	-50
4	12	10	"PFI0443"	"I6356_1"	16850	23460	150	104	106	29	106	111	38	8	2	0	110	113	20	109	111	17	23	7	0	-2.000	0.000	1.950	2.085	4.032	12.125	0.014	156	569	-1	4	Error	-2	1	0	4	-50
4	13	10	"PFI0469"	"I7030_1"	17030	23480	80	108	113	36	100	109	43	23	1	0	128	134	29	111	112	18	48	23	0	0.471	0.565	1.250	1.393	3.233	0.001	0.000	52	274	25	36	-1.087	8	17	13	23	0
4	14	10	"PFI0471"	"I7085_1"	17230	23460	150	143	2186	3587	103	111	54	45	40	0	135	1478	2459	113	114	18	50	44	0	1.818	1.526	1.504	1.561	3.655	1.534	0.803	156	617	62	3448	0.862	40	22	2083	1365	-50
4	15	10	"PFI0473"	"I7097_2"	17420	23470	120	2090	2058	447	104	110	41	100	100	0	1066	1058	215	110	112	18	100	100	0	2.077	2.061	2.116	2.074	1.245	2.112	0.928	120	501	2942	2902	1.055	1986	956	1954	948	0
4	16	10	"PFI0475"	"I7106_1"	17620	23460	100	151	155	43	104	108	31	66	37	0	172	172	24	111	114	23	96	73	0	0.770	0.836	0.857	0.845	2.523	1.813	0.131	80	433	108	112	-0.376	47	61	51	61	0
4	17	10	"PFI0481"	"I7243_1"	17800	23470	130	226	230	54	107	110	30	97	89	0	195	189	40	114	115	20	90	81	0	1.469	1.640	1.536	1.751	2.542	1.904	0.415	120	548	200	198	0.555	119	81	123	75	0
4	18	10	"PFI0484"	"I7365_3"	17990	23480	120	542	529	147	107	110	29	99	98	0	547	541	112	111	113	19	100	100	0	0.998	0.981	0.977	0.947	1.518	1.036	0.837	120	490	871	852	-0.003	435	436	422	430	0
4	19	10	"PFJ0441"	"J490_1"	18180	23480	130	318	318	86	106	111	35	98	95	0	788	773	136	111	113	19	100	100	0	0.313	0.320	0.308	0.292	1.653	0.319	0.744	120	525	889	874	-1.675	212	677	212	662	0
4	20	10	"PFJ0443"	"J504_1"	18370	23480	120	259	283	159	101	107	35	95	91	0	476	908	2647	109	111	19	100	100	0	0.431	0.228	0.423	0.386	1.882	0.060	0.521	120	502	525	981	-1.216	158	367	182	799	0
4	21	10	"PFJ0445"	"J504_5"	18560	23470	130	943	919	205	100	107	49	100	100	0	408	410	149	108	112	33	95	95	0	2.810	2.712	2.872	3.041	1.733	2.676	0.757	120	499	1143	1121	1.491	843	300	819	302	0
4	22	10	"PFJ0448"	"J50_1"	18740	23480	120	9063	8673	1882	99	105	47	100	100	0	7664	7414	1354	108	113	33	100	100	0	1.186	1.174	1.191	1.156	1.295	1.191	0.937	120	547	16520	15880	0.247	8964	7556	8574	7306	0
4	1	11	"PFJ0450"	"J512_2"	14760	23650	120	2823	2744	695	114	124	77	100	100	0	3004	2853	687	114	116	25	100	100	0	0.937	0.960	0.968	0.959	1.313	0.962	0.952	120	576	5599	5369	-0.093	2709	2890	2630	2739	0
4	2	11	"PFJ0452"	"J53_1"	14960	23650	90	171	174	36	113	118	34	76	38	0	174	177	26	113	115	19	96	82	0	0.951	0.953	0.885	0.928	2.319	1.458	0.314	52	364	119	125	-0.073	58	61	61	64	0
4	3	11	"PFJ0477"	"J53_50"	15140	23650	130	312	316	71	107	113	35	100	98	0	364	369	58	107	109	17	100	100	0	0.798	0.798	0.779	0.768	1.485	0.825	0.722	120	559	462	471	-0.326	205	257	209	262	0
4	4	11	"PFJ0479"	"J53_52"	15330	23650	120	501	485	106	104	117	129	97	88	0	563	547	111	108	110	19	100	100	0	0.873	0.868	0.892	0.874	1.350	1.076	0.544	120	499	852	820	-0.197	397	455	381	439	0
4	5	11	"PFJ0483"	"J53_56"	15510	23650	130	1493	1458	350	106	122	125	100	100	0	2041	1907	546	108	110	18	100	100	0	0.718	0.752	0.745	0.794	1.519	0.727	0.873	120	588	3320	3151	-0.479	1387	1933	1352	1799	0
4	6	11	"PFJ0485"	"J53_60"	15710	23650	130	861	839	186	105	115	67	100	100	0	616	590	121	109	113	36	100	99	0	1.491	1.526	1.525	1.552	1.393	1.577	0.865	120	580	1263	1215	0.576	756	507	734	481	0
4	7	11	"PFJ0488"	"J541_1"	15900	23650	120	1159	1115	243	114	121	49	100	100	0	498	484	102	117	119	22	99	99	0	2.743	2.728	2.697	2.735	1.317	2.765	0.884	120	580	1426	1368	1.456	1045	381	1001	367	0
4	8	11	"PFJ0490"	"J541_4"	16090	23650	110	1053	1062	167	117	125	54	100	100	0	644	645	108	122	125	23	100	100	0	1.793	1.807	1.811	1.821	1.290	1.856	0.891	80	471	1458	1468	0.842	936	522	945	523	0
4	9	11	"PFJ0511"	"J58_3"	16280	23660	130	1257	1239	346	116	123	42	100	99	0	1085	1055	179	121	123	25	100	100	0	1.184	1.202	1.211	1.143	1.381	1.293	0.892	120	616	2105	2057	0.243	1141	964	1123	934	0
4	10	11	"PFJ0515"	"J6186_1"	16470	23660	100	154	157	46	110	115	41	52	22	0	155	159	26	113	120	48	36	6	0	1.048	1.022	1.143	1.018	3.614	3.648	0.008	80	428	86	93	0.067	44	42	47	46	0
4	11	11	"PFJ0518"	"J634_1"	16660	23660	120	6007	5630	1129	111	119	46	100	100	0	7872	7450	1391	115	118	24	100	100	0	0.760	0.752	0.748	0.745	1.239	0.748	0.955	120	586	13653	12854	-0.396	5896	7757	5519	7335	0
4	12	11	"PFJ0520"	"J63_1"	16860	23660	110	211	209	45	104	109	35	95	75	0	245	245	33	110	111	17	100	100	0	0.793	0.778	0.800	0.713	1.792	0.897	0.480	80	456	242	240	-0.335	107	135	105	135	0
4	13	11	"PFJ0522"	"J63_4"	17040	23650	150	111	114	33	107	113	43	11	1	0	118	121	22	117	120	21	17	4	0	4.000	1.750	1.263	1.182	5.823	35.500	0.003	156	708	5	11	2.000	4	1	7	4	-50
4	14	11	"PFJ0525"	"J647_1"	17260	23660	120	361	351	98	109	117	53	96	91	0	433	422	173	121	123	21	98	96	0	0.808	0.804	0.842	0.840	1.895	0.521	0.357	120	539	564	543	-0.308	252	312	242	301	0
4	15	11	"PFJ0544"	"J687_1"	17450	23670	130	280	293	84	106	111	37	99	93	0	287	295	82	114	115	19	100	99	0	1.006	1.033	1.050	1.003	1.632	1.105	0.642	120	590	347	368	0.008	174	173	187	181	0
4	16	11	"PFJ0548"	"J697_2"	17640	23660	110	610	592	139	103	107	32	100	100	0	351	343	77	110	112	20	100	100	0	2.104	2.099	1.994	2.144	1.435	2.167	0.825	80	501	748	722	1.073	507	241	489	233	0
4	17	11	"PFJ0552"	"J69_1"	17830	23670	120	649	617	197	105	111	31	96	96	0	556	541	139	112	114	20	100	99	0	1.225	1.193	1.168	1.106	1.653	1.244	0.866	120	529	988	941	0.293	544	444	512	429	0
4	18	11	"PFJ0555"	"J6_12"	18020	23670	120	482	456	154	107	113	31	97	96	0	379	371	87	113	115	18	100	100	0	1.410	1.353	1.377	1.278	1.574	1.360	0.730	120	511	641	607	0.495	375	266	349	258	0
4	19	11	"PFJ0559"	"J6_6"	18220	23670	120	976	894	355	106	110	35	99	97	0	848	810	231	112	113	20	100	99	0	1.182	1.129	1.119	1.001	1.937	1.212	0.879	120	515	1606	1486	0.241	870	736	788	698	0
4	20	11	"PFJ0565"	"J71_1"	18400	23670	110	211	220	58	95	99	29	98	92	0	203	210	36	105	107	18	100	98	0	1.184	1.190	1.127	1.140	1.707	1.465	0.520	80	463	214	230	0.243	116	98	125	105	0
4	21	11	"PFK0726"	"Ks17_16"	18590	23670	120	698	680	251	96	102	48	97	95	0	886	884	258	105	106	17	100	100	0	0.771	0.750	0.727	0.705	1.707	0.767	0.826	120	546	1383	1363	-0.376	602	781	584	779	0
4	22	11	"PFK0728"	"Ks1832_1"	18780	23670	110	277	277	73	97	103	48	95	90	0	199	209	44	103	105	20	100	98	0	1.875	1.698	1.823	1.684	1.951	2.108	0.510	80	522	276	286	0.907	180	96	180	106	0
4	1	12	"PFK0730"	"Ks186_1"	14800	23840	120	1710	1601	619	110	127	105	100	97	0	911	880	298	110	111	18	99	99	0	1.998	1.936	1.947	1.919	1.656	2.028	0.862	120	608	2401	2261	0.998	1600	801	1491	770	0
4	2	12	"PFK0733"	"Ks186_9"	14990	23840	120	216	228	65	108	115	37	93	74	0	175	175	40	110	111	17	88	78	0	1.662	1.846	1.791	1.805	2.223	2.309	0.405	120	525	173	185	0.733	108	65	120	65	0
4	3	12	"PFK0735"	"Ks187_4"	15170	23840	120	510	516	155	107	115	40	98	97	0	305	305	77	110	111	17	98	95	0	2.067	2.097	2.172	2.139	1.466	2.189	0.832	120	520	598	604	1.047	403	195	409	195	0
4	4	12	"PFK0737"	"Ks187_7"	15350	23840	110	330	344	90	108	116	51	98	96	0	323	332	114	110	112	18	100	100	0	1.042	1.063	1.162	1.073	1.653	1.046	0.613	80	495	435	458	0.060	222	213	236	222	0
4	5	12	"PFK0762"	"Ks210_15"	15560	23850	110	206	201	58	108	117	52	71	41	0	167	170	30	110	114	38	80	26	0	1.719	1.550	1.351	1.391	2.351	2.118	0.129	80	521	155	153	0.782	98	57	93	60	0
4	6	12	"PFK0765"	"Ks210_4"	15750	23850	120	223	232	74	111	116	34	88	75	0	163	168	32	114	119	39	67	21	0	2.286	2.241	2.172	2.274	2.864	2.241	0.191	120	513	161	175	1.193	112	49	121	54	0
4	7	12	"PFK0768"	"Ks220_1"	15890	23870	80	162	160	45	123	126	32	53	26	0	167	165	21	127	129	24	76	28	0	0.975	0.974	1.403	1.136	4.059	5.319	0.022	52	265	79	75	-0.037	39	40	37	38	0
4	8	12	"PFK0770"	"Ks220_7"	16090	23850	120	167	174	44	120	125	39	59	26	0	225	229	35	127	130	25	100	95	0	0.480	0.529	0.563	0.512	2.360	0.753	0.142	120	638	145	156	-1.060	47	98	54	102	0
4	9	12	"PFK0781"	"Ks222_1"	16310	23850	120	1255	1209	383	114	123	46	100	100	0	880	860	288	118	122	27	99	99	0	1.497	1.476	1.456	1.562	1.674	1.477	0.898	120	518	1903	1837	0.582	1141	762	1095	742	0
4	10	12	"PFK0784"	"Ks225_10"	16470	23850	130	287	295	73	113	121	43	99	90	0	342	342	64	117	123	34	100	99	0	0.773	0.809	0.779	0.783	1.569	0.871	0.648	120	554	399	407	-0.371	174	225	182	225	0
4	11	12	"PFK0806"	"Ks245_1"	16650	23860	110	163	167	40	113	121	43	56	18	0	192	192	30	122	129	34	86	52	0	0.714	0.771	0.864	0.734	2.339	1.212	0.234	80	510	120	124	-0.485	50	70	54	70	0
4	12	12	"PFK0808"	"Ks245_4"	16880	23860	120	257	268	83	112	115	34	90	88	0	313	300	83	119	123	25	93	91	0	0.747	0.862	0.788	0.829	2.001	0.892	0.618	120	599	339	337	-0.420	145	194	156	181	0
4	13	12	"PFK0810"	"Ks248_3"	17070	23860	130	343	338	77	116	120	36	100	100	0	356	359	64	126	128	24	100	100	0	0.987	0.953	1.000	0.933	1.539	1.021	0.701	120	516	457	455	-0.019	227	230	222	233	0
4	14	12	"PFK0813"	"Ks249_3"	17250	23860	120	539	511	150	114	121	38	99	96	0	358	351	80	121	123	22	100	100	0	1.793	1.726	1.808	1.648	1.798	1.885	0.763	120	462	662	627	0.843	425	237	397	230	0
4	15	12	"PFK0819"	"Ks259_1"	17440	23860	120	1318	1242	457	110	116	43	99	97	0	1512	1412	455	113	114	19	100	100	0	0.863	0.871	0.866	0.830	1.580	0.891	0.907	120	482	2607	2431	-0.212	1208	1399	1132	1299	0
4	16	12	"PFK0823"	"Ks259_6"	17630	23860	120	1184	1093	327	107	115	43	100	100	0	847	799	223	112	114	20	99	99	0	1.465	1.435	1.450	1.458	1.591	1.459	0.907	120	531	1812	1673	0.551	1077	735	986	687	0
4	17	12	"PFK0843"	"Ks26_1"	17820	23860	120	336	339	85	114	118	33	100	98	0	332	323	65	118	120	18	100	99	0	1.037	1.098	1.099	1.085	1.609	1.133	0.726	120	482	436	430	0.053	222	214	225	205	0
4	18	12	"PFK0845"	"Ks26_11"	18000	23860	120	2027	1906	570	118	122	35	100	100	0	973	886	283	122	122	18	100	99	0	2.243	2.340	2.353	2.465	1.566	2.353	0.914	120	489	2760	2552	1.166	1909	851	1788	764	0
4	19	12	"PFK0847"	"Ks26_15"	18200	23860	120	430	428	122	110	116	35	100	100	0	429	418	96	118	119	20	99	99	0	1.029	1.060	1.092	1.060	1.635	1.113	0.782	120	550	631	618	0.041	320	311	318	300	0
4	20	12	"PFK0850"	"Ks26_2"	18390	23860	100	162	164	49	106	109	32	67	42	0	136	140	23	112	112	18	61	35	0	2.333	2.071	2.152	2.336	3.448	5.167	0.069	80	444	80	86	1.222	56	24	58	28	0
4	21	12	"PFK0853"	"Ks26_24"	18580	23860	120	467	450	136	100	106	35	100	99	0	551	529	158	110	111	18	97	96	0	0.832	0.835	0.821	0.832	1.640	0.821	0.806	120	541	808	769	-0.265	367	441	350	419	0
4	22	12	"PFK0856"	"Ks26_5"	18760	23860	110	358	358	83	98	102	32	100	98	0	579	543	116	105	107	20	100	100	0	0.549	0.594	0.586	0.587	1.389	0.579	0.817	80	528	734	698	-0.866	260	474	260	438	0
4	1	13	"PFL0017"	"L1_32"	14780	24030	110	328	337	75	110	117	41	100	96	0	389	376	69	111	113	23	100	100	0	0.784	0.857	0.854	0.837	1.513	0.852	0.700	80	536	496	492	-0.351	218	278	227	265	0
4	2	13	"PFL0021"	"L1_42"	14980	24040	120	234	236	68	109	115	38	89	73	0	952	907	296	111	113	18	100	99	0	0.149	0.160	0.155	0.144	1.809	0.148	0.595	120	583	966	923	-2.750	125	841	127	796	0
4	3	13	"PFL0023"	"L1_45"	15180	24040	100	146	143	39	105	113	41	48	8	0	160	162	27	111	112	16	90	72	0	0.837	0.745	0.994	0.903	3.333	4.160	0.113	80	427	90	89	-0.257	41	49	38	51	0
4	4	13	"PFL0026"	"L1_48"	15360	24040	120	255	256	70	105	112	36	95	88	0	196	195	40	110	111	18	97	90	0	1.744	1.776	1.750	1.792	2.161	2.109	0.512	120	543	236	236	0.803	150	86	151	85	0
4	5	13	"PFL0028"	"L1_52"	15540	24030	110	367	359	96	106	110	32	100	98	0	271	271	51	107	110	17	100	98	0	1.591	1.543	1.579	1.495	1.488	1.674	0.739	80	467	425	417	0.670	261	164	253	164	0
4	6	13	"PFL0030"	"L1_56"	15730	24040	120	371	386	125	111	117	38	95	93	0	396	374	111	112	116	21	97	95	0	0.915	1.050	1.071	1.036	1.649	1.081	0.792	120	542	544	537	-0.127	260	284	275	262	0
4	7	13	"PFL0048"	"L1_89"	15940	24040	120	324	315	77	115	121	38	99	96	0	255	254	55	117	119	22	99	97	0	1.514	1.460	1.485	1.469	1.894	1.619	0.574	120	576	347	337	0.599	209	138	200	137	0
4	8	13	"PFL0052"	"L1_94"	16130	24040	110	485	480	107	107	115	41	100	100	0	791	757	163	113	116	25	100	100	0	0.558	0.579	0.556	0.572	1.372	0.551	0.817	80	481	1056	1017	-0.843	378	678	373	644	0
4	9	13	"PFL0055"	"L1_97"	16320	24040	110	905	887	231	108	119	56	100	100	0	838	804	211	111	119	55	100	100	0	1.096	1.124	1.080	1.121	1.378	1.112	0.857	80	494	1524	1472	0.133	797	727	779	693	0
4	10	13	"PFL0057"	"L1_99"	16510	24040	110	553	543	154	110	121	56	100	98	0	311	311	70	111	122	55	97	91	0	2.215	2.165	2.137	2.171	1.514	2.351	0.775	80	499	643	633	1.147	443	200	433	200	0
4	11	13	"PFL0059"	"L2_10"	16700	24050	120	537	496	168	108	115	40	95	94	0	483	463	120	113	116	23	100	100	0	1.159	1.109	1.068	1.005	1.788	1.174	0.806	120	551	799	738	0.213	429	370	388	350	0
4	12	13	"PFL0061"	"L2_104"	16890	24050	120	487	474	149	111	113	32	98	97	0	856	795	235	113	116	23	100	100	0	0.506	0.532	0.521	0.509	1.614	0.519	0.842	120	500	1119	1045	-0.983	376	743	363	682	0
4	13	13	"PFL0082"	"L2_146"	17080	24050	120	1342	1297	435	110	116	39	100	99	0	982	917	267	115	118	20	100	100	0	1.421	1.480	1.523	1.437	1.614	1.530	0.881	120	391	2099	1989	0.507	1232	867	1187	802	0
4	14	13	"PFL0084"	"L2_148"	17230	24040	150	101	105	33	110	116	40	8	1	0	117	119	20	112	113	19	25	6	0	-1.800	-0.714	1.528	1.618	3.937	92.161	0.022	156	508	-4	2	Error	-9	5	-5	7	-50
4	15	13	"PFL0086"	"L2_15"	17450	24050	140	1463	1353	424	107	111	35	100	100	0	1008	927	304	107	109	17	100	97	0	1.505	1.520	1.517	1.631	1.803	1.530	0.908	156	627	2257	2066	0.590	1356	901	1246	820	0
4	16	13	"PFL0089"	"L2_154"	17650	24050	120	159	169	45	105	110	37	69	35	0	192	190	41	109	111	18	93	84	0	0.651	0.790	0.823	0.721	2.563	1.396	0.193	120	517	137	145	-0.620	54	83	64	81	0
4	17	13	"PFL0091"	"L2_158"	17840	24050	120	297	293	84	109	115	38	97	93	0	192	193	44	114	116	19	91	82	0	2.410	2.329	2.262	2.351	1.815	2.829	0.517	120	462	266	263	1.269	188	78	184	79	0
4	18	13	"PFL0098"	"L2_172"	18010	24050	120	440	430	113	114	119	39	99	98	0	380	353	105	118	120	18	96	93	0	1.244	1.345	1.363	1.444	1.999	1.322	0.808	120	481	588	551	0.315	326	262	316	235	0
4	19	13	"PFL0119"	"L2_203"	18210	24060	130	1176	1111	342	115	119	34	100	98	0	2452	2332	584	119	121	19	100	100	0	0.455	0.450	0.453	0.425	1.487	0.452	0.897	120	568	3394	3209	-1.137	1061	2333	996	2213	0
4	20	13	"PFL0123"	"L2_210"	18390	24050	110	276	285	97	115	121	37	92	87	0	246	265	160	119	121	23	95	88	0	1.268	1.164	1.389	1.311	2.196	0.942	0.359	80	493	288	316	0.342	161	127	170	146	0
4	21	13	"PFL0127"	"L2_216"	18590	24060	120	922	888	336	113	117	35	97	95	0	1921	1756	565	118	120	22	100	100	0	0.449	0.473	0.480	0.441	1.678	0.474	0.882	120	556	2612	2413	-1.156	809	1803	775	1638	0
4	22	13	"PFL0129"	"L2_220"	18770	24050	110	1804	1689	435	103	110	48	100	100	0	907	850	211	111	116	46	100	97	0	2.137	2.146	2.157	2.186	1.495	2.143	0.890	80	540	2497	2325	1.096	1701	796	1586	739	0
4	1	14	"PFL0131"	"L2_226"	14790	24230	120	233	235	66	115	118	34	90	74	0	208	211	42	118	122	24	95	85	0	1.311	1.290	1.238	1.205	2.048	1.611	0.401	120	614	208	213	0.391	118	90	120	93	0
4	2	14	"PFL0133"	"L2_23"	14980	24230	120	548	524	170	119	122	36	100	97	0	255	254	72	122	125	21	93	89	0	3.226	3.068	3.033	3.393	1.914	3.157	0.758	120	576	562	537	1.690	429	133	405	132	0
4	3	14	"PFM0391"	"M35930_11"	15200	24230	120	888	856	242	112	115	32	100	99	0	505	500	116	117	120	22	100	100	0	2.000	1.943	1.918	1.897	1.447	2.035	0.874	120	568	1164	1127	1.000	776	388	744	383	0
4	4	14	"PFM0393"	"M35930_13"	15390	24230	120	444	432	132	104	107	29	99	99	0	302	297	81	111	110	16	97	96	0	1.780	1.763	1.757	1.845	1.737	1.806	0.814	120	444	531	514	0.832	340	191	328	186	0
4	5	14	"PFM0395"	"M35930_4"	15570	24230	120	1688	1593	517	102	106	35	100	100	0	716	666	211	107	108	15	98	97	0	2.604	2.667	2.615	2.727	1.428	2.719	0.915	120	474	2195	2050	1.381	1586	609	1491	559	0
4	6	14	"PFM0398"	"M35930_8"	15760	24230	120	904	874	282	109	116	47	100	100	0	480	477	142	111	113	19	98	97	0	2.154	2.090	2.129	2.167	1.582	2.145	0.869	120	456	1164	1131	1.107	795	369	765	366	0
4	7	14	"PFM0400"	"M35935_1"	15940	24230	110	280	281	81	115	119	40	93	86	0	264	257	56	116	119	22	100	97	0	1.115	1.177	1.178	1.091	1.827	1.283	0.649	80	474	313	307	0.157	165	148	166	141	0
4	8	14	"PFM0406"	"M364_1"	16140	24230	120	362	355	108	114	117	34	98	94	0	245	243	64	117	120	26	94	85	0	1.938	1.913	1.931	1.938	1.962	2.006	0.693	120	577	376	367	0.954	248	128	241	126	0
4	9	14	"PFM0424"	"M36950_1"	16330	24230	130	285	299	89	108	115	45	95	91	0	351	342	86	112	119	44	95	92	0	0.741	0.830	0.835	0.809	1.780	0.851	0.706	120	625	416	421	-0.433	177	239	191	230	0
4	10	14	"PFM0426"	"M3696_3"	16510	24230	110	537	533	168	105	113	41	100	97	0	394	376	106	109	115	31	100	95	0	1.516	1.603	1.621	1.623	1.416	1.693	0.824	80	488	717	695	0.600	432	285	428	267	0
4	11	14	"PFM0431"	"M37116_3"	16710	24240	120	6484	5667	2295	108	116	40	100	100	0	9609	8724	2962	112	116	30	100	100	0	0.671	0.645	0.664	0.578	1.768	0.660	0.931	120	500	15873	14171	-0.575	6376	9497	5559	8612	0
4	12	14	"PFM0433"	"M37145_2"	16890	24240	120	2154	1949	751	111	114	30	100	100	0	1082	1002	318	115	117	20	100	100	0	2.113	2.072	2.046	1.943	1.674	2.171	0.885	120	480	3010	2725	1.079	2043	967	1838	887	0
4	13	14	"PFM0435"	"M37197_1"	17080	24240	120	202	206	68	109	115	36	84	60	0	321	320	88	114	117	19	99	97	0	0.449	0.471	0.451	0.428	2.135	0.481	0.458	120	431	300	303	-1.154	93	207	97	206	0
4	14	14	"PFM0438"	"M37465_1"	17230	24230	150	109	112	32	108	112	34	16	5	0	112	114	20	110	111	18	19	5	0	0.500	1.000	1.800	1.788	4.162	18.658	0.007	156	623	3	8	-1.000	1	2	4	4	-50
4	15	14	"PFM0452"	"M37794_2"	17460	24240	120	1334	1221	431	104	107	27	100	99	0	721	684	174	108	108	16	100	100	0	2.007	1.939	1.949	1.788	1.662	2.081	0.890	120	558	1843	1693	1.005	1230	613	1117	576	0
4	16	14	"PFM0454"	"M37794_6"	17660	24240	110	176	181	47	106	108	29	86	60	0	157	154	26	111	112	18	78	61	0	1.522	1.744	1.821	1.689	2.879	2.606	0.264	80	487	116	118	0.606	70	46	75	43	0
4	17	14	"PFM0457"	"M37914_2"	17840	24240	120	750	729	255	108	112	36	100	100	0	574	549	179	111	113	20	99	98	0	1.387	1.418	1.405	1.458	1.785	1.444	0.840	120	525	1105	1059	0.472	642	463	621	438	0
4	18	14	"PFM0459"	"M38113_2"	18030	24240	120	496	501	150	104	110	36	100	99	0	611	586	199	111	114	20	98	97	0	0.784	0.836	0.792	0.881	1.815	0.793	0.758	120	513	892	872	-0.351	392	500	397	475	0
4	19	14	"PFM0461"	"M38127_1"	18220	24240	120	344	342	92	110	114	31	98	96	0	316	308	80	116	118	20	98	95	0	1.170	1.208	1.182	1.192	1.772	1.244	0.723	120	504	434	424	0.227	234	200	232	192	0
4	20	14	"PFM0464"	"M38218_2"	18400	24240	110	4333	4009	936	117	120	33	100	100	0	3812	3567	838	121	127	68	100	100	0	1.142	1.129	1.112	1.125	1.211	1.106	0.926	80	488	7907	7338	0.192	4216	3691	3892	3446	0
4	21	14	"PFM0486"	"M38941_8"	18600	24250	130	324	322	87	115	117	32	96	93	0	370	357	84	120	126	65	95	87	0	0.836	0.873	0.872	0.834	1.692	0.928	0.755	120	609	459	444	-0.258	209	250	207	237	0
4	22	14	"PFM0489"	"M39036_2"	18790	24250	110	275	277	79	108	112	43	95	85	0	279	272	62	114	120	47	93	87	0	1.012	1.070	1.050	1.103	1.774	1.206	0.693	80	514	332	327	0.017	167	165	169	158	0
4	1	15	"PFM0494"	"M39668_5"	14800	24420	120	485	472	157	119	124	41	95	93	0	343	345	94	121	124	22	100	96	0	1.649	1.576	1.523	1.534	1.843	1.716	0.737	120	615	588	577	0.721	366	222	353	224	0
4	2	15	"PFM0503"	"M40983_1"	14990	24430	100	177	183	54	121	124	36	63	36	0	185	187	50	126	128	21	80	67	0	0.949	1.016	1.022	1.033	2.764	1.642	0.224	80	411	115	123	-0.075	56	59	62	61	0
4	3	15	"PFM0505"	"M40983_3"	15160	24410	110	149	154	47	117	121	38	45	16	0	158	157	40	121	125	23	62	40	0	0.865	1.028	0.976	1.142	2.917	2.342	0.091	80	440	69	73	-0.209	32	37	37	36	0
4	4	15	"PFM0508"	"M41041_1"	15370	24420	120	751	717	260	114	118	38	100	99	0	637	611	208	113	115	21	100	98	0	1.216	1.211	1.214	1.250	1.679	1.243	0.825	120	438	1161	1101	0.282	637	524	603	498	0
4	5	15	"PFN0062"	"N128_62"	15520	24410	150	109	115	40	105	106	28	22	12	0	111	118	31	108	109	16	25	12	0	1.333	1.000	1.481	1.605	3.692	2.666	0.088	156	594	7	20	0.415	4	3	10	10	-50
4	6	15	"PFN0064"	"N128_64"	15750	24400	150	110	111	31	106	112	40	12	2	0	117	118	21	108	110	17	35	14	0	0.444	0.500	1.559	1.257	3.878	43.798	0.001	156	621	13	15	-1.170	4	9	5	10	-50
4	7	15	"PFN0066"	"N128_68"	15930	24420	110	573	557	158	113	123	61	100	97	0	366	363	98	116	119	23	100	97	0	1.840	1.798	1.866	1.825	1.397	1.891	0.831	80	438	710	691	0.880	460	250	444	247	0
4	8	15	"PFN0069"	"N128_71"	16120	24420	110	563	549	173	121	138	81	96	95	0	290	289	81	122	128	38	93	87	0	2.631	2.563	2.414	2.621	1.719	2.677	0.693	80	508	610	595	1.396	442	168	428	167	0
4	9	15	"PFN0071"	"N128_73"	16300	24420	90	175	173	51	119	132	72	40	3	0	182	177	45	118	129	42	69	21	0	0.875	0.915	0.935	0.947	3.052	2.132	0.318	52	389	120	113	-0.193	56	64	54	59	0
4	10	15	"PFN0074"	"N128_76"	16510	24430	120	263	267	81	104	112	38	93	87	0	308	309	85	109	114	31	97	94	0	0.799	0.815	0.857	0.812	1.930	0.840	0.710	120	589	358	363	-0.324	159	199	163	200	0
4	11	15	"PFN0092"	"N129_12"	16710	24430	150	134	154	67	109	114	36	42	25	0	140	165	72	112	115	27	51	30	0	0.893	0.849	1.078	0.994	3.284	1.077	0.376	156	610	53	98	-0.163	25	28	45	53	-50
4	12	15	"PFN0094"	"N129_14"	16890	24430	120	375	391	132	113	119	35	97	95	0	507	488	147	121	124	26	99	98	0	0.679	0.757	0.740	0.699	1.976	0.775	0.777	120	490	648	645	-0.559	262	386	278	367	0
4	13	15	"PFN0096"	"N129_17"	17070	24430	110	298	299	91	117	122	37	96	88	0	221	225	55	126	129	40	87	60	0	1.905	1.838	1.865	1.819	1.766	1.675	0.406	80	472	276	281	0.930	181	95	182	99	0
4	14	15	"PFN0098"	"N129_22"	17270	24430	110	336	330	99	110	115	34	96	93	0	1120	1061	265	116	120	40	100	100	0	0.225	0.233	0.244	0.216	1.600	0.219	0.748	80	507	1230	1165	-2.151	226	1004	220	945	0
4	15	15	"PFN0100"	"N129_33"	17460	24430	120	1330	1278	394	107	111	31	99	99	0	741	667	223	113	114	19	97	95	0	1.947	2.114	2.162	2.265	1.658	2.118	0.868	120	533	1851	1725	0.962	1223	628	1171	554	0
4	16	15	"PFN0102"	"N129_38"	17630	24440	110	160	164	48	112	114	30	66	35	0	162	175	69	118	119	19	85	58	0	1.091	0.912	1.202	1.145	2.335	1.118	0.091	80	464	92	109	0.126	48	44	52	57	0
4	17	15	"PFN0119"	"N130_21"	17820	24430	110	206	211	54	112	115	31	92	75	0	202	208	49	117	120	24	91	80	0	1.106	1.088	1.079	1.085	2.352	1.166	0.398	80	505	179	190	0.145	94	85	99	91	0
4	18	15	"PFN0121"	"N130_25"	18020	24440	120	309	307	101	106	110	29	96	90	0	247	244	56	112	116	23	97	94	0	1.504	1.523	1.498	1.433	1.963	1.742	0.676	120	545	338	333	0.589	203	135	201	132	0
4	19	15	"PFN0124"	"N130_29"	18220	24440	120	850	812	286	102	106	28	100	100	0	455	448	116	108	109	16	100	100	0	2.156	2.088	2.114	2.004	1.655	2.259	0.838	120	548	1095	1050	1.108	748	347	710	340	0
4	20	15	"PFN0127"	"N130_35"	18410	24440	120	257	265	84	104	107	31	95	88	0	247	250	67	108	115	65	85	55	0	1.101	1.134	1.172	1.157	1.918	1.276	0.565	120	539	292	303	0.138	153	139	161	142	0
4	21	15	"PFN0130"	"N130_4"	18590	24440	120	2857	2753	1145	104	106	28	100	100	0	1515	1475	637	111	114	31	98	96	0	1.961	1.942	1.966	2.104	1.936	1.954	0.897	120	504	4157	4013	0.971	2753	1404	2649	1364	0
4	22	15	"PFN0132"	"N130_41"	18780	24440	120	249	251	70	100	102	26	94	89	0	249	245	59	106	110	30	94	87	0	1.042	1.086	1.121	1.020	1.916	1.066	0.599	120	598	292	290	0.059	149	143	151	139	0
4	1	16	"PFN0149"	"N131_17"	14800	24620	120	322	330	108	110	118	59	92	80	0	372	363	83	113	116	21	99	99	0	0.819	0.880	0.889	0.810	1.622	0.977	0.727	120	587	471	470	-0.289	212	259	220	250	0
4	2	16	"PFN0153"	"N131_27"	14970	24610	110	1283	1252	333	113	119	59	100	100	0	829	802	217	113	118	27	100	100	0	1.634	1.653	1.657	1.672	1.307	1.627	0.912	80	405	1886	1828	0.708	1170	716	1139	689	0
4	3	16	"PFN0155"	"N131_4"	15140	24590	150	110	113	29	109	113	41	11	0	0	113	115	23	113	115	24	12	1	0	100000.000	2.000	1.360	1.417	3.802	3.478	0.080	156	633	1	6	16.610	1	0	4	2	-50
4	4	16	"PFN0157"	"N131_5"	15330	24600	150	113	116	34	108	113	41	12	3	0	116	117	20	111	113	19	23	7	0	1.000	1.333	1.310	1.311	3.888	9.227	0.030	156	638	10	14	0.000	5	5	8	6	-50
4	5	16	"PFN0159"	"N131_52"	15560	24620	120	1933	1772	562	107	109	29	100	100	0	1981	1815	543	110	112	18	100	100	0	0.976	0.977	0.962	0.957	1.341	0.981	0.924	120	563	3697	3370	-0.035	1826	1871	1665	1705	0
4	6	16	"PFN0164"	"N132_101"	15750	24620	120	1064	1002	323	107	111	30	100	100	0	1294	1203	368	111	112	18	100	100	0	0.809	0.820	0.788	0.800	1.364	0.820	0.892	120	452	2140	1987	-0.306	957	1183	895	1092	0
4	7	16	"PFN0559"	"N143_59"	15900	24600	150	112	116	51	111	118	53	7	1	0	111	111	17	111	113	20	9	2	0	100000.000	100000.000	2.535	2.367	4.202	24.706	0.008	156	670	1	5	16.610	1	0	5	0	-50
4	8	16	"PFN0564"	"N143_71"	16130	24620	120	1072	1045	310	111	124	67	100	100	0	557	532	144	110	114	28	100	98	0	2.150	2.213	2.163	2.263	1.534	2.269	0.900	120	598	1408	1356	1.104	961	447	934	422	0
4	9	16	"PFN0566"	"N143_9"	16320	24610	110	140	142	37	106	113	45	35	8	0	147	148	35	110	114	23	58	38	0	0.919	0.947	0.987	0.946	3.402	1.894	0.160	80	501	71	74	-0.122	34	37	36	38	0
4	10	16	"PFN0576"	"N145_12"	16510	24620	120	2413	2252	734	106	111	32	100	100	0	1173	1126	360	109	111	19	100	100	0	2.168	2.110	2.111	2.174	1.652	2.149	0.911	120	535	3371	3163	1.117	2307	1064	2146	1017	0
4	11	16	"PFN0578"	"N145_20"	16710	24620	120	1813	1654	562	111	116	35	100	100	0	1386	1296	446	112	114	19	100	99	0	1.336	1.303	1.320	1.342	1.543	1.318	0.913	120	526	2976	2727	0.418	1702	1274	1543	1184	0
4	12	16	"PFN0580"	"N145_23"	16890	24620	110	2711	2503	768	117	121	36	100	100	0	33659	32021	9420	123	201	776	100	100	0	0.077	0.075	0.073	0.074	1.316	0.073	0.926	80	460	36130	34284	-3.692	2594	33536	2386	31898	0
4	13	16	"PFN0603"	"N147_10"	17080	24620	120	183	191	60	120	125	34	75	43	0	269	261	61	132	197	703	0	0	0	0.460	0.550	0.553	0.455	2.916	0.084	0.055	120	561	200	200	-1.121	63	137	71	129	0
4	14	16	"PFN0605"	"N147_13"	17260	24620	110	781	771	191	115	119	33	100	100	0	795	750	173	127	130	35	100	100	0	0.997	1.053	1.056	1.057	1.306	1.039	0.891	80	502	1334	1279	-0.004	666	668	656	623	0
4	15	16	"PFN0610"	"N147_2"	17460	24620	110	365	367	95	110	115	40	100	98	0	436	423	108	114	119	35	100	98	0	0.792	0.832	0.817	0.828	1.442	0.783	0.733	80	470	577	566	-0.337	255	322	257	309	0
4	16	16	"PFN0612"	"N147_24"	17650	24620	120	173	175	55	105	111	35	73	49	0	176	178	45	112	114	22	78	63	0	1.063	1.061	1.149	1.111	2.996	1.517	0.288	120	543	132	136	0.087	68	64	70	66	0
4	17	16	"PFN0615"	"N147_4"	17840	24630	120	453	436	140	105	109	30	97	95	0	392	382	96	111	113	20	99	99	0	1.238	1.221	1.226	1.165	1.689	1.285	0.796	120	499	629	602	0.309	348	281	331	271	0
4	18	16	"PFN0617"	"N148_1"	18020	24630	140	189	195	55	105	109	30	87	68	0	230	234	52	110	112	19	98	94	0	0.700	0.726	0.734	0.686	2.054	0.805	0.480	156	606	204	214	-0.515	84	120	90	124	0
4	19	16	"PFN0640"	"N149_7"	18220	24630	110	167	168	44	102	106	28	80	56	0	171	175	33	106	107	16	95	90	0	1.000	0.957	1.016	0.925	3.027	1.332	0.264	80	462	130	135	0.000	65	65	66	69	0
4	20	16	"PFN0642"	"N150_10"	18400	24630	110	253	251	71	100	102	26	97	90	0	598	613	155	103	104	16	100	100	0	0.309	0.296	0.286	0.279	1.695	0.279	0.645	80	481	648	661	-1.694	153	495	151	510	0
4	21	16	"PFN0645"	"N150_15"	18590	24630	110	253	261	69	99	101	27	98	96	0	458	450	96	106	107	18	100	100	0	0.438	0.471	0.441	0.445	1.648	0.445	0.660	80	481	506	506	-1.193	154	352	162	344	0
4	22	16	"PFN0647"	"N150_19"	18770	24630	110	606	621	195	101	105	29	100	98	0	344	347	90	106	108	19	100	100	0	2.122	2.158	2.120	2.150	1.510	2.263	0.835	80	514	743	761	1.085	505	238	520	241	0
4	1	17	"PFN0649"	"N150_27"	14800	24810	120	927	861	309	108	116	65	97	95	0	1587	1442	470	112	123	124	99	99	0	0.555	0.566	0.573	0.529	1.571	0.565	0.882	120	564	2294	2083	-0.849	819	1475	753	1330	0
4	2	17	"PFN0652"	"N150_32"	14990	24810	130	654	625	203	108	117	65	97	94	0	439	430	122	114	125	120	94	74	0	1.680	1.636	1.681	1.601	1.521	1.415	0.525	120	610	871	833	0.748	546	325	517	316	0
4	3	17	"PFN0668"	"N150_62"	15180	24800	110	262	278	87	107	111	40	93	86	0	182	188	50	112	113	18	88	76	0	2.214	2.250	2.328	2.212	2.220	2.595	0.413	80	443	225	247	1.147	155	70	171	76	0
4	4	17	"PFN0670"	"N150_65"	15350	24810	150	118	118	32	107	111	36	25	2	0	125	130	26	112	114	19	42	17	0	0.846	0.611	1.127	1.166	3.623	10.013	0.006	156	661	24	29	-0.241	11	13	11	18	-50
4	5	17	"PFN0672"	"N150_68"	15560	24810	120	2542	2341	851	109	111	31	100	100	0	1594	1524	510	111	114	18	100	100	0	1.641	1.580	1.597	1.557	1.601	1.624	0.921	120	498	3916	3645	0.714	2433	1483	2232	1413	0
4	6	17	"PFN0674"	"N150_71"	15740	24810	120	1199	1157	399	108	112	31	100	100	0	705	672	204	114	115	19	100	100	0	1.846	1.880	1.837	1.852	1.515	1.934	0.897	120	496	1682	1607	0.884	1091	591	1049	558	0
4	7	17	"PFN0676"	"N150_75"	15940	24810	130	665	653	169	110	115	39	100	100	0	430	412	98	112	114	18	100	100	0	1.745	1.810	1.822	1.824	1.363	1.890	0.836	120	606	873	843	0.803	555	318	543	300	0
4	8	17	"PFN0678"	"N150_78"	16120	24810	120	384	379	114	111	119	43	97	93	0	391	385	129	111	112	18	97	95	0	0.975	0.978	0.960	0.985	1.910	0.957	0.753	120	498	553	542	-0.037	273	280	268	274	0
4	9	17	"PFN0783"	"N157_18"	16320	24810	120	456	448	139	112	117	37	99	97	0	404	380	98	112	114	18	99	98	0	1.178	1.254	1.224	1.240	1.715	1.325	0.775	120	533	636	604	0.236	344	292	336	268	0
4	10	17	"PFN0789"	"N157_41"	16500	24810	120	1382	1263	411	112	116	33	99	99	0	552	537	192	111	113	18	95	94	0	2.880	2.702	2.708	2.893	1.648	2.693	0.865	120	486	1711	1577	1.526	1270	441	1151	426	0
4	11	17	"PFN0807"	"N159_20"	16680	24810	110	4454	4097	1255	114	138	187	100	100	0	1580	1491	504	115	135	135	100	98	0	2.962	2.895	2.773	2.946	1.316	2.793	0.912	80	459	5805	5359	1.567	4340	1465	3983	1376	0
4	12	17	"PFN0836"	"N163_1"	16880	24810	110	1682	1595	484	121	140	158	98	97	0	1001	960	279	131	181	625	71	1	0	1.794	1.778	1.740	1.774	1.288	1.762	0.891	80	534	2431	2303	0.843	1561	870	1474	829	0
4	13	17	"PFN0840"	"N164_1"	17080	24820	120	1977	1869	807	127	133	50	97	95	0	3182	2864	1028	136	138	26	100	100	0	0.607	0.639	0.658	0.568	1.773	0.654	0.906	120	539	4896	4470	-0.719	1850	3046	1742	2728	0
4	14	17	"PFN0849"	"N165_2"	17260	24820	120	1001	952	370	127	136	53	97	94	0	1198	1083	375	137	141	34	100	100	0	0.824	0.872	0.870	0.825	1.633	0.882	0.894	120	506	1935	1771	-0.280	874	1061	825	946	0
4	15	17	"PFN0935"	"N181_4"	17450	24810	150	144	147	41	116	122	40	39	11	0	146	149	29	123	127	34	37	7	0	1.217	1.192	1.457	1.313	4.404	4.701	0.041	156	663	51	57	0.284	28	23	31	26	-50
4	16	17	"PFN0929"	"N181_18"	17640	24820	120	1060	1041	412	107	112	36	97	95	0	1249	1141	383	112	114	18	99	99	0	0.838	0.908	0.903	0.832	1.814	0.930	0.889	120	511	2090	1963	-0.255	953	1137	934	1029	0
4	17	17	"PFN0946"	"N185_14"	17840	24820	120	703	688	230	107	110	31	100	100	0	963	913	270	111	113	19	100	100	0	0.700	0.724	0.726	0.697	1.470	0.731	0.880	120	476	1448	1383	-0.516	596	852	581	802	0
4	18	17	"PFN0382"	"N137_2"	18030	24820	120	1690	1644	646	106	110	30	97	96	0	2201	2018	644	114	115	19	100	100	0	0.759	0.808	0.833	0.742	1.881	0.834	0.874	120	457	3671	3442	-0.398	1584	2087	1538	1904	0
4	19	17	"PFL0032"	"L1_63"	18220	24820	120	1167	1115	428	106	123	191	98	91	0	506	468	156	112	115	26	99	97	0	2.693	2.834	2.875	2.943	1.736	3.271	0.763	120	441	1455	1365	1.429	1061	394	1009	356	0
4	20	17	"PFL0051"	"L1_92"	18400	24820	120	1286	1211	435	102	117	183	99	91	0	775	743	271	106	109	25	97	97	0	1.770	1.741	1.792	1.901	2.081	1.754	0.850	120	482	1853	1746	0.824	1184	669	1109	637	0
4	21	17	"PFL0093"	"L2_163"	18600	24820	130	175	180	50	102	104	29	83	61	0	175	175	38	107	109	17	90	78	0	1.074	1.147	1.158	1.145	2.599	1.582	0.294	120	552	141	146	0.102	73	68	78	68	0
4	22	17	"PFL0100"	"L2_176"	18780	24820	120	2351	2185	773	99	104	29	100	100	0	2006	1863	757	106	108	19	98	98	0	1.185	1.187	1.164	1.356	2.082	1.162	0.888	120	529	4152	3843	0.245	2252	1900	2086	1757	0
4	1	18	"PFL0105"	"L2_187"	14800	24990	120	37421	32998	12580	112	120	49	100	100	0	24227	21880	9333	114	125	126	98	97	0	1.547	1.511	1.470	1.759	2.174	1.486	0.937	120	544	61422	54652	0.630	37309	24113	32886	21766	0
4	2	18	"PFL0107"	"L2_190"	14980	24990	110	867	819	246	117	129	76	96	96	0	470	454	132	119	137	150	91	65	0	2.137	2.096	2.058	2.119	1.590	1.759	0.553	80	401	1101	1037	1.095	750	351	702	335	0
4	3	18	"PFL0118"	"L2_202"	15180	25000	120	852	798	266	114	122	56	98	96	0	504	470	148	114	121	41	99	95	0	1.892	1.921	1.865	1.926	1.506	1.954	0.892	120	559	1128	1040	0.920	738	390	684	356	0
4	4	18	"PFL0126"	"L2_215"	15370	25000	120	964	915	285	112	116	33	100	100	0	937	896	260	116	118	19	100	100	0	1.038	1.029	1.064	1.010	1.536	1.031	0.869	120	427	1673	1583	0.053	852	821	803	780	0
4	5	18	"PFJ0334"	"J326_1"	15550	25000	120	4641	4217	1352	115	118	36	100	100	0	7505	6612	2012	116	118	19	100	100	0	0.613	0.631	0.635	0.619	1.354	0.622	0.940	120	403	11915	10598	-0.707	4526	7389	4102	6496	0
4	6	18	"PFJ0360"	"J352_5"	15740	25000	120	2199	2095	716	121	123	35	100	100	0	1217	1119	369	121	123	21	100	100	0	1.896	1.978	1.965	1.979	1.521	2.011	0.929	120	501	3174	2972	0.923	2078	1096	1974	998	0
4	7	18	"PFJ0381"	"J38_18"	15960	25000	80	210	214	75	121	127	44	76	50	0	168	168	35	119	123	22	80	53	0	1.816	1.898	1.459	1.822	2.498	3.473	0.186	52	270	138	142	0.861	89	49	93	49	0
4	8	18	"PFJ0399"	"J43_10"	16120	25000	120	593	597	236	117	125	49	100	98	0	261	262	56	113	114	18	99	96	0	3.216	3.221	3.039	3.183	1.686	3.976	0.691	120	431	624	629	1.685	476	148	480	149	0
4	9	18	"PFJ0409"	"J43_23"	16300	25000	120	1723	1626	567	117	123	42	100	100	0	840	759	280	114	116	19	99	98	0	2.212	2.340	2.364	2.503	1.591	2.350	0.898	120	444	2332	2154	1.145	1606	726	1509	645	0
4	10	18	"PFJ0430"	"J478_10"	16500	25000	120	2638	2383	770	113	120	45	100	100	0	2824	2612	911	115	117	19	100	100	0	0.932	0.909	0.914	0.956	1.554	0.893	0.916	120	401	5234	4767	-0.101	2525	2709	2270	2497	0
4	11	18	"PFJ0226"	"J227_1"	16680	25000	150	133	136	34	119	140	170	0	0	0	126	129	26	126	142	122	0	0	0	100000.000	5.667	1.517	1.366	3.782	1.543	0.550	156	557	14	20	16.610	14	0	17	3	-50
4	12	18	"PFJ0237"	"J232_2"	16880	25000	110	358	357	94	124	130	35	95	93	0	249	251	62	135	137	26	95	83	0	2.053	2.009	1.979	1.997	2.070	1.986	0.594	80	493	348	349	1.037	234	114	233	116	0
4	13	18	"PFJ0256"	"J245_7"	17070	25000	110	224	228	70	131	133	34	81	65	0	190	191	48	137	139	24	77	52	0	1.755	1.796	1.691	1.647	2.323	2.150	0.323	80	479	146	151	0.811	93	53	97	54	0
4	14	18	"PFJ0284"	"J269_5"	17260	25000	110	2253	2051	582	133	138	50	100	100	0	1837	1638	499	143	145	28	100	100	0	1.251	1.283	1.245	1.315	1.304	1.253	0.916	80	461	3814	3413	0.324	2120	1694	1918	1495	0
4	15	18	"PFJ0315"	"J2975_2"	17450	25010	120	866	935	784	125	131	38	100	97	0	795	843	675	139	141	32	100	100	0	1.130	1.151	1.122	1.057	1.662	0.803	0.661	120	509	1397	1514	0.176	741	656	810	704	0
4	16	18	"PFJ0365"	"J378_1"	17630	25010	120	4617	4102	1423	120	126	37	100	100	0	2008	1808	608	127	131	27	99	99	0	2.391	2.369	2.412	2.375	1.537	2.414	0.929	120	505	6378	5663	1.257	4497	1881	3982	1681	0
4	17	18	"PFK0117"	"Km799_7"	17860	25000	150	140	145	41	114	123	82	10	0	0	136	137	28	118	122	26	34	12	0	1.444	1.632	1.588	1.663	3.169	2.981	0.104	156	563	44	50	0.531	26	18	31	19	-50
4	18	18	"PFK0142"	"Kn10286_1"	18020	25010	120	1229	1183	442	110	117	91	99	95	0	992	947	305	115	119	24	100	100	0	1.276	1.290	1.272	1.260	1.674	1.360	0.850	120	416	1996	1905	0.352	1119	877	1073	832	0
4	19	18	"PFK0175"	"Kn1239_1"	18210	25000	150	133	140	45	110	130	195	0	0	0	148	149	29	116	121	29	54	18	0	0.719	0.909	1.278	1.211	3.478	15.289	0.126	156	507	55	63	-0.476	23	32	30	33	-50
4	20	18	"PFK0203"	"Kn1453_6"	18370	25000	150	109	117	40	105	118	169	1	0	0	109	110	16	109	112	24	7	0	0	100000.000	12.000	2.071	1.927	4.760	8.823	0.350	156	568	4	13	16.610	4	0	12	1	-50
4	21	18	"PFK0250"	"Kn2004_3"	18580	25010	110	632	618	187	102	107	33	100	100	0	670	647	215	107	111	30	100	98	0	0.941	0.956	0.942	0.983	1.446	0.910	0.869	80	444	1093	1056	-0.087	530	563	516	540	0
4	22	18	"PFK0277"	"Kn2223_1"	18750	25000	150	105	110	31	98	102	30	22	6	0	111	111	21	107	110	26	12	1	0	1.750	3.000	1.286	1.325	3.791	1.107	0.052	156	774	11	16	0.807	7	4	12	4	-50
4	1	19	"PFK0478"	"Kn610_1"	14790	25190	120	1182	1119	453	109	114	43	97	96	0	993	932	322	111	119	90	98	96	0	1.217	1.230	1.210	1.168	1.726	1.282	0.886	120	537	1955	1831	0.283	1073	882	1010	821	0
4	2	19	"PFK0517"	"Kn8027_1"	14950	25160	150	113	118	31	115	122	54	5	0	0	119	121	23	115	125	88	0	0	0	-0.500	0.500	1.333	1.497	3.129	4.779	0.033	156	657	2	9	Error	-2	4	3	6	-50
4	3	19	"PFK0524"	"Kn836_1"	15170	25190	120	322	316	105	114	117	33	95	90	0	257	261	67	115	118	22	97	93	0	1.465	1.384	1.351	1.280	2.253	1.604	0.579	120	531	350	348	0.551	208	142	202	146	0
4	4	19	"PFK0554"	"Kn962_1"	15360	25190	120	354	369	125	117	121	34	97	94	0	244	238	63	120	121	23	94	84	0	1.911	2.136	2.049	2.183	2.064	2.373	0.655	120	419	361	370	0.935	237	124	252	118	0
4	5	19	"PFK0701"	"Ks15_2"	15520	25170	150	121	130	63	125	132	38	12	3	0	118	118	21	126	127	22	8	1	0	0.500	-0.625	1.286	1.179	3.478	38.258	0.002	156	416	-12	-3	-1.000	-4	-8	5	-8	-50
4	6	19	"PFK0743"	"Ks196_1"	15710	25170	150	124	126	35	139	141	40	7	0	0	127	127	22	138	139	26	3	0	0	1.364	1.182	1.621	1.705	3.728	6.491	0.026	156	536	-26	-24	0.447	-15	-11	-13	-11	-50
4	7	19	"PFK1214"	"Ks82_7"	15920	25170	150	142	144	42	141	148	47	12	2	0	140	143	25	139	145	33	11	1	0	1.000	0.750	1.667	1.704	4.200	4.484	0.035	156	672	2	7	0.000	1	1	3	4	-50
4	8	19	"PFK1273"	"Ks97_17"	16120	25190	150	208	207	71	155	407	1436	0	0	0	162	162	32	145	237	513	0	0	0	3.118	3.059	2.236	2.332	3.237	3.158	0.824	156	519	70	69	1.640	53	17	52	17	-50
4	9	19	"PFK0237"	"Kn1802_2"	16280	25170	150	132	140	40	149	302	865	0	0	0	138	138	25	144	223	491	0	0	0	2.833	1.500	1.452	1.513	3.868	1.985	0.944	156	560	-23	-15	1.503	-17	-6	-9	-6	-50
4	10	19	"PFK0352"	"Kn3360_1"	16510	25170	150	134	141	42	137	148	55	12	1	0	129	131	28	138	145	38	8	0	0	0.333	-0.571	1.263	1.226	3.598	2.178	0.162	156	555	-12	-3	-1.585	-3	-9	4	-7	-50
4	11	19	"PFK0401"	"Kn4252_4"	16660	25170	150	130	131	37	133	140	44	10	1	0	132	133	24	137	138	23	13	2	0	0.600	0.500	1.376	1.598	3.899	6.276	0.021	156	522	-8	-6	-0.737	-3	-5	-2	-4	-50
4	12	19	"PFK0571"	"Ks101_8"	16870	25190	120	665	627	198	134	139	36	98	98	0	377	361	115	142	143	24	94	90	0	2.260	2.251	2.274	2.436	1.868	2.292	0.760	120	515	766	712	1.176	531	235	493	219	0
4	13	19	"PFBL B0018"	"oPFBLOB0018"	17070	25190	120	605	595	212	136	140	37	99	94	0	837	795	247	144	145	24	100	100	0	0.677	0.705	0.679	0.678	1.606	0.707	0.852	120	544	1162	1110	-0.563	469	693	459	651	0
4	14	19	"PFM60469"	"oPFM60469"	17260	25190	120	39502	36107	12648	138	143	40	100	100	0	25303	25112	10934	147	151	39	100	100	0	1.565	1.441	1.385	1.712	2.027	1.398	0.926	120	531	64520	60934	0.646	39364	25156	35969	24965	0
4	15	19	"PFB0683"	"oPFB0683"	17450	25190	110	364	393	136	137	140	36	97	93	0	314	348	118	142	149	43	96	87	0	1.320	1.243	1.222	1.199	1.741	1.213	0.721	80	393	399	462	0.400	227	172	256	206	0
4	16	19	"PFG0004"	"oPFG0004"	17650	25200	120	855	840	325	128	131	33	98	98	0	541	521	142	134	137	29	100	99	0	1.786	1.840	1.854	1.679	1.783	2.010	0.858	120	418	1134	1099	0.837	727	407	712	387	0
4	17	19	"PFC0763"	"oPFC0763"	17800	25180	150	124	126	34	121	125	37	15	2	0	135	135	25	124	127	24	26	7	0	0.273	0.455	1.134	1.142	3.938	5.889	0.017	156	535	14	16	-1.874	3	11	5	11	-50
4	18	19	"PFL0014"	"oPFL0014"	18020	25200	120	1974	1914	753	110	118	84	99	99	0	1111	1086	335	114	117	23	100	100	0	1.870	1.856	1.912	1.724	1.659	1.993	0.884	120	507	2861	2776	0.903	1864	997	1804	972	0
4	19	19	"PFM60471"	"oPFM60471"	18210	25200	130	707	692	191	112	120	83	98	97	0	10808	10282	2335	116	120	23	100	100	0	0.056	0.057	0.055	0.055	1.389	0.055	0.877	120	518	11287	10746	-4.167	595	10692	580	10166	0
4	20	19	"PFL0019"	"oPFL0019"	18400	25200	120	1291	1259	449	106	109	30	100	100	0	1110	1063	337	115	117	20	100	100	0	1.191	1.216	1.191	1.189	1.693	1.249	0.883	120	490	2180	2101	0.252	1185	995	1153	948	0
4	21	19	"PFG0007"	"oPFG0007"	18590	25200	110	200	215	94	102	106	34	90	67	0	773	767	246	111	113	28	100	100	0	0.148	0.172	0.147	0.152	2.180	0.141	0.364	80	479	760	769	-2.756	98	662	113	656	0
4	22	19	"PFI17638"	"oPFI17638"	18780	25200	110	263	270	92	99	104	29	97	87	0	5056	4621	1272	112	113	19	100	100	0	0.033	0.038	0.038	0.035	1.662	0.035	0.694	80	505	5108	4680	-4.914	164	4944	171	4509	0
4	1	20	"PFBL B0024"	"oPFBLOB0024"	14790	25370	110	1378	1313	443	114	121	48	100	100	0	1081	982	327	115	125	99	100	97	0	1.308	1.383	1.370	1.391	1.395	1.335	0.837	80	512	2230	2066	0.388	1264	966	1199	867	0
4	2	20	"PFBL B0025"	"oPFBLOB0025"	14990	25370	110	336	319	95	113	117	40	92	88	0	315	304	81	117	126	99	85	47	0	1.126	1.102	1.117	1.076	1.572	1.116	0.754	80	489	421	393	0.172	223	198	206	187	0
4	3	20	"PFN0253"	"oPFN0253"	15180	25380	120	598	559	193	115	119	38	96	93	0	549	542	162	118	121	25	100	98	0	1.121	1.047	1.043	0.972	1.735	1.097	0.856	120	530	914	868	0.164	483	431	444	424	0
4	4	20	"PFL0021"	"oPFL0021"	15370	25380	120	1640	1550	582	121	137	185	97	94	0	1120	1082	334	123	149	355	95	71	0	1.524	1.490	1.473	1.417	1.538	1.566	0.898	120	450	2516	2388	0.607	1519	997	1429	959	0
4	5	20	"PFF72416"	"oPFF72416"	15550	25350	150	128	131	38	140	150	128	0	0	0	151	153	26	133	146	220	0	0	0	-0.667	-0.450	1.152	1.306	4.258	5.226	0.026	156	567	6	11	Error	-12	18	-9	20	-50
4	6	20	"PFI17640"	"oPFI17640"	15740	25370	110	521	526	171	157	161	48	98	95	0	371	376	95	148	155	35	97	96	0	1.632	1.618	1.613	1.627	1.672	1.755	0.744	80	465	587	597	0.707	364	223	369	228	0
4	7	20	"PFK12891"	"oPFK12891"	15930	25380	110	198	216	149	162	178	69	27	8	0	657	637	132	161	173	57	100	100	0	0.073	0.113	0.117	0.117	2.591	0.155	0.077	80	480	532	530	-3.784	36	496	54	476	0
4	8	20	"PFJ12782"	"oPFJ12782"	16110	25380	120	65535	58795	12319	213	504	2067	100	100	71	61812	51934	18411	180	276	535	100	100	42	1.060	1.132	1.013	1.246	1.539	1.071	0.917	120	509	126954	110336	0.084	65322	61632	58582	51754	0
4	9	20	"PFL0025"	"oPFL0025"	16310	25380	130	2369	2479	854	206	514	1953	59	1	0	1355	1452	526	183	292	529	93	60	0	1.846	1.791	1.797	1.840	1.401	5.255	0.307	120	589	3335	3542	0.884	2163	1172	2273	1269	0
4	10	20	"PFF72418"	"oPFF72418"	16500	25390	120	5102	4585	1753	158	168	57	100	99	0	3066	2853	892	155	161	37	100	100	0	1.698	1.641	1.707	1.506	1.621	1.728	0.920	120	490	7855	7125	0.764	4944	2911	4427	2698	0
4	11	20	"PFC0772"	"oPFC0772"	16690	25380	120	1039	988	353	137	143	43	99	97	0	726	668	247	139	142	21	95	95	0	1.537	1.609	1.609	1.805	2.077	1.597	0.855	120	447	1489	1380	0.620	902	587	851	529	0
4	12	20	"PFA32028"	"oPFA32028"	16880	25370	150	148	154	46	137	155	141	0	0	0	181	184	37	145	156	113	1	0	0	0.306	0.436	0.957	0.861	3.314	2.862	0.046	156	614	47	56	-1.710	11	36	17	39	-50
4	13	20	"PFI17641"	"oPFI17641"	17070	25390	120	6740	6414	2553	141	143	38	100	100	0	3071	2870	1026	151	152	24	100	100	0	2.260	2.307	2.330	2.223	1.648	2.416	0.915	120	490	9519	8992	1.176	6599	2920	6273	2719	0
4	14	20	"PFL0027"	"oPFL0027"	17260	25390	120	480	464	162	135	138	36	95	94	0	575	558	149	149	150	24	100	100	0	0.810	0.804	0.814	0.704	2.248	0.862	0.795	120	475	771	738	-0.304	345	426	329	409	0
4	15	20	"PFK12903"	"oPFK12903"	17440	25350	150	131	139	38	136	138	35	19	7	0	153	156	32	140	144	34	23	7	0	-0.385	0.188	1.612	1.405	3.580	5.016	0.019	156	645	8	19	Error	-5	13	3	16	-50
4	16	20	"PFI17664"	"oPFI17664"	17650	25370	120	325	321	101	134	137	38	92	83	0	551	525	131	134	139	52	100	99	0	0.458	0.478	0.498	0.426	2.042	0.488	0.699	120	480	608	578	-1.126	191	417	187	391	0
4	17	20	"PFH0013"	"oPFH0013"	17840	25370	120	297	300	97	125	129	38	91	85	0	704	690	194	129	133	51	100	100	0	0.299	0.312	0.284	0.275	2.044	0.285	0.610	120	512	747	736	-1.741	172	575	175	561	0
4	18	20	"PFD66991"	"oPFD66991"	18030	25370	110	385	386	97	114	117	31	100	100	0	315	318	60	121	122	20	100	100	0	1.397	1.381	1.340	1.346	1.501	1.446	0.731	80	452	465	469	0.482	271	194	272	197	0
4	19	20	"PFM60502"	"oPFM60502"	18210	25370	110	1097	1084	317	116	119	33	100	100	0	1241	1194	246	121	124	24	100	100	0	0.876	0.902	0.903	0.867	1.460	0.905	0.843	80	462	2101	2041	-0.191	981	1120	968	1073	0
4	20	20	"PFI17667"	"oPFI17667"	18410	25370	120	1215	1150	363	119	121	34	100	100	0	638	582	187	122	125	25	95	94	0	2.124	2.241	2.164	2.395	1.807	2.289	0.865	120	509	1612	1491	1.087	1096	516	1031	460	0
4	21	20	"PFF72456"	"oPFF72456"	18600	25380	120	507	504	166	113	114	33	98	97	0	519	491	145	117	119	20	100	98	0	0.980	1.045	1.001	1.041	1.528	1.081	0.826	120	454	796	765	-0.029	394	402	391	374	0
4	22	20	"PFI17668"	"oPFI17668"	18780	25380	120	838	793	307	108	112	30	100	96	0	495	469	142	119	120	23	99	98	0	1.941	1.957	1.917	1.880	1.831	2.091	0.846	120	546	1106	1035	0.957	730	376	685	350	0
4	1	21	"PFJ12799"	"oPFJ12799"	14790	25540	110	141	139	40	109	123	74	12	1	0	136	136	24	112	118	42	20	0	0	1.333	1.250	1.520	1.554	3.699	21.290	0.013	80	540	56	54	0.415	32	24	30	24	0
4	2	21	"PFF72457"	"oPFF72457"	14990	25550	120	2883	2619	929	107	112	35	100	100	0	3084	2825	1053	115	116	18	99	98	0	0.935	0.927	0.919	1.013	1.807	0.919	0.936	120	562	5745	5222	-0.097	2776	2969	2512	2710	0
4	3	21	"PFF72459"	"oPFF72459"	15160	25550	90	270	261	81	109	118	43	92	76	0	246	245	59	114	119	26	96	94	0	1.220	1.160	1.133	1.155	1.768	1.332	0.635	52	344	293	283	0.287	161	132	152	131	0
4	4	21	"PFM60506"	"oPFM60506"	15360	25550	110	1460	1427	400	115	133	180	100	98	0	712	722	217	118	144	342	87	38	0	2.264	2.172	2.189	2.221	1.388	1.512	0.587	80	488	1939	1916	1.179	1345	594	1312	604	0
4	5	21	"PFL0067"	"oPFL0067"	15540	25550	110	538	542	139	126	141	175	96	70	0	423	404	108	121	148	337	35	0	0	1.364	1.470	1.487	1.512	1.489	0.634	0.740	80	503	714	699	0.448	412	302	416	283	0
4	6	21	"PFI17670"	"oPFI17670"	15750	25560	120	1035	1025	398	130	138	51	97	97	0	716	689	240	125	133	36	98	96	0	1.531	1.587	1.622	1.501	1.966	1.687	0.862	120	573	1496	1459	0.615	905	591	895	564	0
4	7	21	"PFI17672"	"oPFI17672"	15930	25560	110	309	320	80	123	137	57	97	83	0	341	341	86	123	131	43	96	91	0	0.853	0.904	0.900	0.943	1.788	0.991	0.584	80	484	404	415	-0.229	186	218	197	218	0
4	8	21	"PFL0068"	"oPFL0068"	16120	25560	110	339	363	103	141	237	1442	0	0	0	446	434	97	129	176	267	63	2	0	0.625	0.728	0.719	0.687	1.727	0.500	0.484	80	480	515	527	-0.679	198	317	222	305	0
4	9	21	"PFL0070"	"oPFL0070"	16310	25560	110	570	576	201	144	165	85	96	88	0	687	689	212	134	153	64	100	98	0	0.770	0.778	0.742	0.716	1.559	0.833	0.800	80	484	979	987	-0.376	426	553	432	555	0
4	10	21	"PFF72463"	"oPFF72463"	16490	25560	110	507	492	170	128	136	46	95	95	0	703	682	190	129	135	32	100	100	0	0.660	0.658	0.662	0.620	1.582	0.668	0.785	80	418	953	917	-0.599	379	574	364	553	0
4	11	21	"PFD66995"	"oPFD66995"	16670	25550	150	116	124	36	120	126	49	10	1	0	130	132	24	125	128	23	24	5	0	-0.800	0.571	1.587	1.395	3.948	7.174	0.044	156	624	1	11	Error	-4	5	4	7	-50
4	12	21	"PFL0074"	"oPFL0074"	16870	25560	110	2212	2071	655	124	155	180	100	100	0	1671	1599	467	131	158	175	100	100	0	1.356	1.326	1.330	1.306	1.375	1.307	0.905	80	475	3628	3415	0.439	2088	1540	1947	1468	0
4	13	21	"PFJ12802"	"oPFJ12802"	17060	25560	110	253	271	113	133	165	183	27	2	0	682	646	206	138	165	174	93	72	0	0.221	0.272	0.292	0.240	2.210	0.258	0.458	80	478	664	646	-2.181	120	544	138	508	0
4	14	21	"PFBL B0125"	"oPFBLOB0125"	17250	25560	110	670	630	161	134	143	66	100	98	0	347	335	75	138	143	35	97	92	0	2.565	2.518	2.485	2.639	1.611	2.575	0.742	80	461	745	693	1.359	536	209	496	197	0
4	15	21	"PFN0269"	"oPFN0269"	17440	25570	120	6374	5868	2262	134	139	40	100	100	0	3300	3129	1043	135	139	27	100	100	0	1.972	1.915	1.961	1.768	1.725	1.984	0.921	120	543	9405	8728	0.979	6240	3165	5734	2994	0
4	16	21	"PFD66996"	"oPFD66996"	17630	25570	120	1524	1480	541	136	138	37	100	100	0	646	635	176	133	137	49	100	100	0	2.706	2.677	2.682	2.546	1.672	2.889	0.846	120	530	1901	1846	1.436	1388	513	1344	502	0
4	17	21	"PFF72496"	"oPFF72496"	17830	25570	120	462	441	127	129	132	36	99	96	0	361	354	97	133	138	51	97	90	0	1.461	1.412	1.445	1.418	1.746	1.459	0.755	120	537	561	533	0.546	333	228	312	221	0
4	18	21	"PFH0035"	"oPFH0035"	18010	25560	110	462	474	141	121	125	35	100	100	0	364	369	104	131	132	24	97	97	0	1.464	1.483	1.492	1.510	1.622	1.486	0.765	80	488	574	591	0.549	341	233	353	238	0
4	19	21	"PFL0139"	"oPFL0139"	18200	25570	120	991	928	327	114	117	32	98	97	0	675	653	182	123	126	24	100	100	0	1.589	1.536	1.572	1.416	1.916	1.638	0.851	120	529	1429	1344	0.668	877	552	814	530	0
4	20	21	"PFBL B0173"	"oPFBLOB0173"	18390	25570	120	321	315	91	119	121	31	97	91	0	254	252	58	126	127	21	98	92	0	1.578	1.556	1.580	1.528	1.912	1.698	0.626	120	478	330	322	0.658	202	128	196	126	0
4	21	21	"PFI17720"	"oPFI17720"	18580	25560	150	130	132	38	118	120	31	32	8	0	131	129	27	125	126	19	29	9	0	2.000	3.500	1.193	1.156	3.386	11.700	0.005	156	567	18	18	1.000	12	6	14	4	-50
4	22	21	"PFG0054"	"oPFG0054"	18770	25570	120	891	912	437	113	115	30	100	100	0	1468	1376	466	122	124	23	100	99	0	0.578	0.637	0.606	0.623	1.786	0.657	0.739	120	549	2124	2053	-0.791	778	1346	799	1254	0
4	1	22	"PFN0287"	"oPFN0287"	14780	25740	110	243	250	77	107	117	87	76	31	0	248	249	65	111	115	38	93	86	0	0.993	1.036	1.106	1.065	1.766	1.191	0.590	80	598	273	281	-0.011	136	137	143	138	0
4	2	22	"PFL0140"	"oPFL0140"	14980	25750	120	705	653	250	104	109	36	97	95	0	598	562	164	111	113	20	99	99	0	1.234	1.217	1.198	1.110	1.726	1.293	0.855	120	629	1088	1000	0.303	601	487	549	451	0
4	3	22	"PFL0142"	"oPFL0142"	15170	25750	120	295	289	100	104	111	39	91	85	0	384	376	104	110	111	16	100	99	0	0.697	0.695	0.655	0.666	2.040	0.711	0.650	120	633	465	451	-0.521	191	274	185	266	0
4	4	22	"PFL0144"	"oPFL0144"	15350	25740	110	198	199	56	107	111	30	81	70	0	299	292	77	109	112	27	98	96	0	0.479	0.503	0.563	0.445	2.236	0.528	0.526	80	525	281	275	-1.062	91	190	92	183	0
4	5	22	"PFJ12815"	"oPFJ12815"	15550	25750	130	269	261	84	106	109	30	94	85	0	613	595	185	111	113	21	100	100	0	0.325	0.320	0.322	0.307	1.720	0.312	0.533	120	722	665	639	-1.623	163	502	155	484	0
4	6	22	"PFI17725"	"oPFI17725"	15740	25750	120	10938	10609	3763	108	112	32	100	100	0	6313	6147	1830	112	114	18	100	100	0	1.746	1.740	1.756	1.666	1.480	1.801	0.926	120	586	17031	16536	0.804	10830	6201	10501	6035	0
4	7	22	"PFL0149"	"oPFL0149"	15920	25750	110	159	163	51	111	115	44	52	23	0	137	139	29	112	113	18	63	31	0	1.920	1.926	1.475	1.541	3.076	3.150	0.169	80	510	73	79	0.941	48	25	52	27	0
4	8	22	"PFG0057"	"oPFG0057"	16110	25750	120	394	402	132	109	115	48	99	95	0	244	241	63	110	113	31	97	82	0	2.127	2.237	2.356	2.263	1.817	2.474	0.671	120	641	419	424	1.089	285	134	293	131	0
4	9	22	"PFF72505"	"oPFF72505"	16300	25750	110	460	452	129	109	115	39	100	96	0	264	263	66	112	116	31	100	90	0	2.309	2.272	2.222	2.286	1.703	2.236	0.745	80	525	503	494	1.207	351	152	343	151	0
4	10	22	"PFM60543"	"oPFM60543"	16490	25760	120	331	336	122	107	112	38	94	90	0	477	461	150	112	115	29	97	96	0	0.614	0.656	0.645	0.643	1.677	0.646	0.670	120	635	589	578	-0.704	224	365	229	349	0
4	11	22	"PFBL B0178"	"oPFBLOB0178"	16680	25760	120	1110	1048	405	106	111	47	97	95	0	2086	1990	633	113	115	21	100	100	0	0.509	0.502	0.532	0.462	1.858	0.503	0.883	120	594	2977	2819	-0.975	1004	1973	942	1877	0
4	12	22	"PFG0058"	"oPFG0058"	16870	25760	120	189	192	59	106	116	73	54	14	0	193	191	43	114	125	97	30	0	0	1.051	1.117	1.131	1.092	2.827	1.446	0.301	120	614	162	163	0.071	83	79	86	77	0
4	13	22	"PFBL B0180"	"oPFBLOB0180"	17060	25760	120	281	279	92	113	124	63	85	64	0	198	196	47	119	122	27	87	65	0	2.127	2.156	2.228	2.171	2.568	3.062	0.383	120	614	247	243	1.089	168	79	166	77	0
4	14	22	"PFBL B0182"	"oPFBLOB0182"	17250	25760	120	999	969	370	122	130	61	100	99	0	508	488	145	128	131	24	100	97	0	2.308	2.353	2.396	2.352	1.673	2.537	0.820	120	614	1257	1207	1.207	877	380	847	360	0
4	15	22	"PFBL B0184"	"oPFBLOB0184"	17440	25760	120	291	288	104	124	127	36	90	82	0	330	334	96	130	131	20	98	96	0	0.835	0.804	0.869	0.766	2.121	0.846	0.591	120	527	367	368	-0.260	167	200	164	204	0
4	16	22	"PFI17729"	"oPFI17729"	17610	25770	150	120	125	35	122	125	35	16	5	0	138	138	27	127	128	19	33	16	0	-0.182	0.273	1.333	1.267	4.125	7.233	0.019	156	803	9	14	Error	-2	11	3	11	-50
4	17	22	"PFH0036"	"oPFH0036"	17810	25760	120	2261	2188	744	124	127	33	100	100	0	1330	1343	489	129	131	20	100	99	0	1.779	1.700	1.734	1.785	1.614	1.695	0.908	120	579	3338	3278	0.831	2137	1201	2064	1214	0
4	18	22	"PFA32038"	"oPFA32038"	18000	25770	120	1236	1144	475	114	119	32	97	95	0	2645	2610	935	126	128	21	100	99	0	0.445	0.415	0.402	0.361	1.837	0.412	0.889	120	591	3641	3514	-1.167	1122	2519	1030	2484	0
4	19	22	"EMPTY"	"EMPTY"	18180	25760	150	112	117	32	109	113	31	21	8	0	122	124	19	121	123	20	17	3	0	3.000	2.667	1.365	1.352	3.814	0.157	0.015	156	763	4	11	1.585	3	1	8	3	-50
4	20	22	"EMPTY"	"EMPTY"	18370	25760	150	111	115	33	108	111	30	20	6	0	123	123	17	121	123	19	14	2	0	1.500	3.500	1.818	1.673	4.523	0.037	0.001	156	726	5	9	0.585	3	2	7	2	-50
4	21	22	"EMPTY"	"EMPTY"	18560	25770	150	107	110	29	108	111	32	17	3	0	124	126	21	118	120	20	26	7	0	-0.167	0.250	1.467	1.390	3.823	22.550	0.002	156	754	5	10	Error	-1	6	2	8	-50
4	22	22	"EMPTY"	"EMPTY"	18750	25770	150	101	108	39	105	109	32	13	1	0	114	115	19	116	118	20	13	1	0	2.000	-3.000	1.235	1.244	3.621	57.977	0.000	156	935	-6	2	1.000	-4	-2	3	-1	-50
5	1	1	"PFI0414"	"I5572_1"	1220	26200	130	254	254	66	104	109	31	96	92	0	334	334	55	122	124	19	100	100	0	0.708	0.708	0.738	0.628	1.962	0.813	0.649	120	693	362	362	-0.499	150	212	150	212	0
5	2	1	"PFI0486"	"I7438_2"	1390	26200	140	4944	4824	1728	106	111	34	100	100	0	2846	2783	906	124	124	19	100	100	0	1.777	1.774	1.798	1.789	1.447	1.822	0.949	156	655	7560	7377	0.830	4838	2722	4718	2659	0
5	3	1	"PFI0416"	"I5607_1"	1570	26200	140	164	173	54	109	116	39	62	37	0	181	180	34	123	123	19	86	67	0	0.948	1.123	1.016	1.006	3.068	2.374	0.174	156	700	113	121	-0.077	55	58	64	57	0
5	4	1	"PFI0237"	"I16933_1"	1780	26210	140	1146	1126	345	106	113	37	100	99	0	574	574	151	121	124	21	99	98	0	2.296	2.252	2.206	2.305	1.479	2.353	0.909	156	751	1493	1473	1.199	1040	453	1020	453	0
5	5	1	"PFI0401"	"I5180_2"	1970	26210	130	865	844	225	105	115	58	100	100	0	830	822	163	123	131	52	100	100	0	1.075	1.057	1.045	1.034	1.318	1.081	0.906	120	648	1467	1438	0.104	760	707	739	699	0
5	6	1	"PFI0236"	"I1689_2"	2160	26210	130	7047	6760	1575	113	130	71	100	100	0	6091	5983	997	127	142	60	100	100	0	1.163	1.135	1.193	1.120	1.254	1.163	0.945	120	613	12898	12503	0.217	6934	5964	6647	5856	0
5	7	1	"PFJ0542"	"J667_1"	2340	26220	140	1548	1514	432	124	149	97	100	99	0	1093	1045	255	129	139	41	100	100	0	1.477	1.517	1.524	1.502	1.342	1.570	0.919	156	677	2388	2306	0.563	1424	964	1390	916	0
5	8	1	"PFJ0005"	"J1011_3"	2530	26220	140	1576	1569	462	118	140	83	100	99	0	886	870	232	125	128	25	100	100	0	1.916	1.948	1.960	1.983	1.371	1.989	0.918	156	647	2219	2196	0.938	1458	761	1451	745	0
5	9	1	"PFJ0310"	"J2896_1"	2720	26210	140	4360	4210	999	118	143	142	100	99	0	4319	4131	1043	127	130	28	100	100	0	1.012	1.022	1.041	1.047	1.316	1.014	0.949	156	676	8434	8096	0.017	4242	4192	4092	4004	0
5	10	1	"PFJ0140"	"J17_1"	2910	26220	140	4606	4426	1186	117	145	151	99	99	0	3830	3672	833	130	136	33	100	100	0	1.213	1.217	1.290	1.177	1.356	1.243	0.931	156	667	8189	7851	0.279	4489	3700	4309	3542	0
5	11	1	"PFJ0200"	"J21_1"	3100	26220	140	1673	1646	371	119	137	85	100	99	0	1624	1611	322	130	136	34	100	100	0	1.040	1.031	1.049	1.013	1.261	1.050	0.932	156	687	3048	3008	0.057	1554	1494	1527	1481	0
5	12	1	"PFJ0215"	"J21_7"	3300	26220	140	1772	1680	557	115	125	56	100	99	0	1967	1860	491	130	135	32	100	100	0	0.902	0.905	0.885	0.873	1.369	0.929	0.921	156	657	3494	3295	-0.149	1657	1837	1565	1730	0
5	13	1	"PFJ0476"	"J53_48"	3480	26230	150	10145	9697	3436	113	119	44	100	100	0	10977	10883	2705	131	136	30	100	100	0	0.925	0.891	0.932	0.835	1.359	0.941	0.949	156	670	20878	20336	-0.113	10032	10846	9584	10752	0
5	14	1	"PFJ0510"	"J58_2"	3670	26220	140	3302	3237	756	113	118	42	100	100	0	2167	2123	466	132	135	25	100	100	0	1.567	1.569	1.589	1.572	1.276	1.599	0.948	156	668	5224	5115	0.648	3189	2035	3124	1991	0
5	15	1	"PFJ0563"	"J70_2"	3860	26220	130	471	474	92	111	117	42	100	100	0	696	708	113	132	133	24	100	100	0	0.638	0.630	0.640	0.622	1.367	0.631	0.812	120	614	924	939	-0.648	360	564	363	576	0
5	16	1	"PFJ0575"	"J73_12"	4040	26220	130	3770	3703	607	114	117	34	100	100	0	2086	2074	278	132	135	26	100	100	0	1.871	1.848	1.874	1.841	1.202	1.885	0.950	120	617	5610	5531	0.904	3656	1954	3589	1942	0
5	17	1	"PFJ0599"	"J85_3"	4230	26220	140	1756	1811	589	120	124	36	100	99	0	775	756	228	133	136	25	99	98	0	2.548	2.714	2.773	2.830	1.465	2.824	0.886	156	699	2278	2314	1.350	1636	642	1691	623	0
5	18	1	"PFJ0018"	"J109_5"	4420	26220	150	178	184	50	121	136	63	44	10	0	217	219	45	135	154	79	54	6	0	0.695	0.750	0.753	0.710	2.339	0.682	0.594	156	749	139	147	-0.525	57	82	63	84	-50
5	19	1	"PFJ0181"	"J198_5"	4610	26230	140	5826	5718	1691	118	137	77	100	100	0	5969	5643	1584	131	160	106	100	100	0	0.978	1.016	1.047	1.031	1.319	1.026	0.952	156	717	11546	11112	-0.032	5708	5838	5600	5512	0
5	20	1	"PFJ0227"	"J227_2"	4820	26240	140	426	420	106	117	130	69	98	93	0	323	324	54	133	146	76	98	78	0	1.626	1.586	1.645	1.536	1.458	1.423	0.628	156	759	499	494	0.702	309	190	303	191	0
5	21	1	"PFJ0246"	"J242_1"	5010	26220	110	249	249	75	117	127	61	82	53	0	294	300	102	133	139	32	96	81	0	0.820	0.790	0.823	0.851	2.067	0.870	0.425	80	465	293	299	-0.287	132	161	132	167	0
5	22	1	"PFJ0280"	"J268_1"	5180	26230	140	1529	1491	325	106	111	31	100	100	0	1432	1364	314	121	125	25	100	100	0	1.085	1.114	1.124	1.134	1.310	1.110	0.922	156	855	2734	2628	0.118	1423	1311	1385	1243	0
5	1	2	"PFJ0322"	"J309_17"	1190	26410	130	569	572	109	107	113	38	100	100	0	448	453	64	124	126	20	100	100	0	1.426	1.413	1.409	1.395	1.364	1.473	0.848	120	670	786	794	0.512	462	324	465	329	0
5	2	2	"PFJ0363"	"J373_1"	1380	26410	130	514	500	108	108	117	53	100	99	0	726	734	97	125	126	20	100	100	0	0.676	0.644	0.647	0.624	1.372	0.652	0.865	120	560	1007	1001	-0.566	406	601	392	609	0
5	3	2	"PFN0173"	"N132_113"	1570	26410	130	3967	4016	646	110	117	46	100	100	0	1713	1690	292	124	126	22	100	100	0	2.427	2.494	2.526	2.506	1.230	2.529	0.937	120	562	5446	5472	1.279	3857	1589	3906	1566	0
5	4	2	"PFN0184"	"N132_132"	1760	26410	130	898	923	167	112	116	36	100	100	0	787	765	117	124	129	26	100	100	0	1.186	1.265	1.281	1.263	1.253	1.292	0.915	120	579	1449	1452	0.246	786	663	811	641	0
5	5	2	"PFN0186"	"N132_136"	1970	26420	130	1661	1607	285	107	113	32	100	100	0	2378	2383	325	125	129	26	100	100	0	0.690	0.664	0.682	0.656	1.227	0.679	0.933	120	551	3807	3758	-0.536	1554	2253	1500	2258	0
5	6	2	"PFN0203"	"N132_171"	2150	26420	140	539	536	126	114	125	50	98	98	0	632	619	118	132	147	61	99	98	0	0.850	0.867	0.857	0.835	1.609	0.889	0.861	156	573	925	909	-0.234	425	500	422	487	0
5	7	2	"PFN0208"	"N132_178"	2350	26420	130	796	762	233	117	134	66	97	95	0	1292	1232	279	130	141	54	100	100	0	0.584	0.585	0.603	0.537	1.539	0.615	0.872	120	467	1841	1747	-0.775	679	1162	645	1102	0
5	8	2	"PFN0211"	"N132_181"	2520	26410	130	321	338	92	115	136	76	98	80	0	376	381	71	123	126	22	100	100	0	0.814	0.864	0.833	0.829	1.553	0.990	0.548	120	444	459	481	-0.296	206	253	223	258	0
5	9	2	"PFN0362"	"N135_24"	2700	26410	130	2434	2380	966	111	128	66	100	100	0	1306	1342	480	123	128	27	100	100	0	1.964	1.861	1.788	1.833	1.327	1.927	0.930	120	518	3506	3488	0.974	2323	1183	2269	1219	0
5	10	2	"PFN0373"	"N136_4"	2900	26410	130	1956	2016	345	115	137	85	100	100	0	1104	1107	169	128	135	34	100	100	0	1.886	1.942	1.962	1.943	1.210	1.971	0.936	120	541	2817	2880	0.916	1841	976	1901	979	0
5	11	2	"PFN0401"	"N137_50"	3090	26410	130	1273	1292	234	118	136	82	100	100	0	807	806	127	130	135	30	100	100	0	1.706	1.737	1.781	1.739	1.270	1.771	0.896	120	482	1832	1850	0.771	1155	677	1174	676	0
5	12	2	"PFN0423"	"N138_31"	3280	26420	130	305	353	308	119	127	52	95	85	0	214	220	40	129	135	32	95	75	0	2.188	2.571	2.243	2.141	1.968	7.350	0.236	120	463	271	325	1.130	186	85	234	91	0
5	13	2	"PFN0433"	"N138_45"	3470	26420	140	737	737	193	119	127	50	99	98	0	375	384	102	129	136	28	100	100	0	2.512	2.424	2.553	2.428	1.440	2.531	0.810	156	435	864	873	1.329	618	246	618	255	0
5	14	2	"PFN0409"	"N138_104"	3660	26420	140	816	801	188	113	119	37	100	100	0	535	529	114	130	133	22	99	99	0	1.736	1.724	1.748	1.760	1.374	1.769	0.900	156	448	1108	1087	0.796	703	405	688	399	0
5	15	2	"PFN0534"	"N143_18"	3850	26420	130	260	267	70	109	116	43	95	85	0	425	435	76	129	131	23	100	100	0	0.510	0.516	0.480	0.470	1.755	0.525	0.571	120	468	447	464	-0.971	151	296	158	306	0
5	16	2	"PFN0540"	"N143_29"	4030	26420	130	1240	1241	242	108	112	30	100	100	0	640	636	96	125	129	24	100	100	0	2.198	2.217	2.203	2.211	1.301	2.294	0.900	120	533	1647	1644	1.136	1132	515	1133	511	0
5	17	2	"PFN0556"	"N143_56"	4230	26430	150	147	156	50	118	121	37	42	18	0	154	160	32	131	135	27	42	18	0	1.261	1.310	1.292	1.249	4.055	2.287	0.155	156	579	52	67	0.334	29	23	38	29	-50
5	18	2	"PFN0562"	"N143_66"	4420	26430	140	2122	1969	537	130	133	38	100	100	0	829	794	215	146	146	26	99	98	0	2.917	2.838	2.785	2.940	1.469	2.872	0.938	156	526	2675	2487	1.544	1992	683	1839	648	0
5	19	2	"PFN0608"	"N147_16"	4610	26430	130	273	272	67	123	128	39	96	89	0	247	246	48	138	140	25	98	88	0	1.376	1.380	1.478	1.400	1.957	1.564	0.476	120	505	259	257	0.461	150	109	149	108	0
5	20	2	"PFN0623"	"N148_7"	4800	26430	130	358	361	90	123	130	41	100	96	0	259	261	44	138	145	39	99	85	0	1.942	1.935	2.000	1.910	1.818	2.255	0.474	120	518	356	361	0.958	235	121	238	123	0
5	21	2	"PFN0714"	"N151_50"	4990	26430	130	6309	6227	961	127	133	40	100	100	0	7646	7633	1063	143	152	43	100	100	0	0.824	0.814	0.838	0.814	1.172	0.812	0.960	120	503	13685	13590	-0.279	6182	7503	6100	7490	0
5	22	2	"PFN0723"	"N152_1"	5170	26430	140	1099	1053	281	116	121	33	100	100	0	914	860	244	130	135	31	99	98	0	1.254	1.284	1.288	1.320	1.413	1.288	0.902	156	664	1767	1667	0.326	983	784	937	730	0
5	1	3	"PFN0727"	"N152_17"	1190	26600	130	614	626	127	108	115	42	100	100	0	559	555	119	124	126	21	100	100	0	1.163	1.202	1.259	1.210	1.371	1.229	0.827	120	636	941	949	0.218	506	435	518	431	0
5	2	3	"PFN0735"	"N153_15"	1380	26600	130	1301	1292	183	110	120	59	100	100	0	684	672	110	123	126	23	100	100	0	2.123	2.153	2.202	2.175	1.244	2.201	0.911	120	549	1752	1731	1.086	1191	561	1182	549	0
5	3	3	"PFN0750"	"N155_14"	1570	26600	130	1366	1365	218	112	124	64	100	100	0	2163	2118	369	124	129	27	100	100	0	0.615	0.628	0.634	0.637	1.291	0.615	0.926	120	546	3293	3247	-0.701	1254	2039	1253	1994	0
5	4	3	"PFN0757"	"N155_25"	1760	26600	130	1748	1739	352	112	120	47	100	100	0	860	860	149	124	130	28	100	100	0	2.223	2.211	2.161	2.215	1.335	2.318	0.897	120	561	2372	2363	1.152	1636	736	1627	736	0
5	5	3	"PFB0217"	"B567"	1950	26600	130	475	478	90	110	119	45	100	100	0	535	536	91	127	133	28	100	100	0	0.895	0.900	0.892	0.897	1.376	0.906	0.832	120	547	773	777	-0.161	365	408	368	409	0
5	6	3	"PFB0221"	"B573"	2150	26600	130	265	280	67	111	124	66	98	67	0	1025	1027	168	133	143	54	100	100	0	0.173	0.189	0.184	0.177	1.521	0.180	0.670	120	494	1046	1063	-2.534	154	892	169	894	0
5	7	3	"PFB0223"	"B577"	2340	26600	130	525	536	126	112	124	68	100	100	0	907	902	162	130	138	51	100	100	0	0.532	0.549	0.561	0.537	1.364	0.563	0.825	120	478	1190	1196	-0.912	413	777	424	772	0
5	8	3	"PFB0225"	"B583"	2520	26600	140	723	788	327	107	121	65	100	98	0	1280	1247	491	122	123	21	100	100	0	0.532	0.605	0.592	0.612	1.582	0.599	0.873	156	526	1774	1806	-0.911	616	1158	681	1125	0
5	9	3	"PFB0227"	"B587"	2700	26600	120	151	176	116	101	122	137	15	2	0	220	221	108	118	119	20	74	70	0	0.490	0.728	0.543	0.566	2.956	9.335	0.035	120	562	152	178	-1.029	50	102	75	103	0
5	10	3	"PFB0229"	"B590"	2930	26610	150	130	155	102	109	132	137	10	2	0	135	135	19	124	127	26	19	3	0	1.909	4.182	1.939	1.851	3.499	42.469	0.020	156	580	32	57	0.933	21	11	46	11	-50
5	11	3	"PFB0246"	"B618"	3100	26600	150	119	122	46	117	131	66	2	0	0	140	141	20	129	132	25	25	1	0	0.182	0.417	1.181	1.345	3.928	16.322	0.020	156	409	13	17	-2.459	2	11	5	12	-50
5	12	3	"PFB0256"	"B634"	3290	26600	150	134	133	37	114	120	40	27	7	0	150	151	24	130	131	21	46	15	0	1.000	0.905	1.385	1.361	3.511	5.513	0.046	156	451	40	40	0.000	20	20	19	21	-50
5	13	3	"PFB0259"	"B64"	3470	26610	140	189	193	55	113	119	38	74	49	0	1427	1365	324	128	131	24	100	100	0	0.059	0.065	0.070	0.062	1.940	0.060	0.422	156	518	1375	1317	-4.095	76	1299	80	1237	0
5	14	3	"PFB0262"	"B645"	3680	26590	150	133	135	36	110	114	35	34	9	0	155	157	33	126	130	24	57	26	0	0.793	0.806	1.009	1.025	3.187	1.776	0.114	156	495	52	56	-0.334	23	29	25	31	-50
5	15	3	"PFB0270"	"B664"	3850	26610	140	216	222	54	105	106	28	97	84	0	197	200	38	122	124	19	95	89	0	1.480	1.500	1.512	1.497	2.133	1.720	0.504	156	463	186	195	0.566	111	75	117	78	0
5	16	3	"PFB0273"	"B667"	4030	26610	130	575	579	116	103	106	28	100	100	0	485	478	62	119	120	18	100	100	0	1.290	1.326	1.315	1.311	1.313	1.410	0.876	120	513	838	835	0.367	472	366	476	359	0
5	17	3	"PFC0002"	"C101"	4230	26610	130	937	932	193	104	109	33	100	100	0	549	554	92	120	123	22	100	100	0	1.942	1.908	1.938	1.904	1.302	2.007	0.896	120	531	1262	1262	0.957	833	429	828	434	0
5	18	3	"PFC0006"	"C113"	4420	26610	130	551	559	107	112	117	37	100	100	0	264	267	46	129	133	25	99	99	0	3.252	3.239	3.383	3.360	1.496	3.702	0.731	120	492	574	585	1.701	439	135	447	138	0
5	19	3	"PFC0009"	"C116"	4620	26610	130	552	553	96	114	122	58	100	100	0	404	411	72	130	134	24	100	100	0	1.599	1.562	1.566	1.578	1.376	1.656	0.816	120	519	712	720	0.677	438	274	439	281	0
5	20	3	"PFC0011"	"C118"	4790	26620	130	206	221	75	115	123	57	75	30	0	184	190	45	130	135	28	73	48	0	1.685	1.767	1.847	1.833	2.183	2.060	0.445	120	558	145	166	0.753	91	54	106	60	0
5	21	3	"PFC0013"	"C122"	5000	26610	150	122	128	36	119	125	40	19	4	0	137	142	26	134	143	41	10	1	0	1.000	1.125	1.609	1.623	3.681	1.950	0.059	156	516	6	17	0.000	3	3	9	8	-50
5	22	3	"PFC0015"	"C125"	5170	26620	130	623	621	111	118	124	38	100	100	0	773	789	143	130	135	28	100	100	0	0.785	0.763	0.766	0.763	1.327	0.756	0.868	120	540	1148	1162	-0.349	505	643	503	659	0
5	1	4	"PFC0035"	"C162"	1190	26790	130	2661	2642	406	109	116	40	100	100	0	2786	2724	490	124	127	22	100	100	0	0.959	0.974	1.001	0.980	1.236	0.974	0.925	120	653	5214	5133	-0.061	2552	2662	2533	2600	0
5	2	4	"PFC0037"	"C164"	1390	26790	130	690	683	128	111	122	57	100	100	0	475	472	78	124	130	47	100	100	0	1.650	1.644	1.655	1.645	1.343	1.733	0.851	120	563	930	920	0.722	579	351	572	348	0
5	3	4	"PFC0039"	"C171"	1580	26790	130	425	415	85	109	122	63	100	97	0	476	478	89	122	129	48	100	100	0	0.893	0.860	0.898	0.849	1.423	0.864	0.762	120	524	670	662	-0.164	316	354	306	356	0
5	4	4	"PFC0042"	"C179"	1760	26800	130	968	965	170	105	114	46	100	100	0	492	499	86	123	126	23	100	100	0	2.339	2.287	2.214	2.299	1.322	2.362	0.880	120	519	1232	1236	1.226	863	369	860	376	0
5	5	4	"PFC0044"	"C180"	1960	26790	130	612	619	117	108	116	46	100	100	0	416	413	66	125	129	26	100	99	0	1.732	1.774	1.805	1.788	1.418	1.856	0.839	120	504	795	799	0.792	504	291	511	288	0
5	6	4	"PFC0046"	"C184"	2150	26790	150	212	230	93	113	124	64	76	35	0	258	263	66	128	134	31	96	87	0	0.762	0.867	0.834	0.807	2.195	1.066	0.292	156	511	229	252	-0.393	99	130	117	135	0
5	7	4	"PFD0183"	"D23156_27"	2330	26790	130	1484	1489	269	112	126	88	100	100	0	795	789	175	126	130	26	100	100	0	2.051	2.077	2.211	2.133	1.357	2.123	0.882	120	526	2041	2040	1.036	1372	669	1377	663	0
5	8	4	"PFD0186"	"D23156_40"	2530	26800	130	1227	1222	270	108	122	87	100	100	0	667	677	137	121	123	20	100	100	0	2.049	2.004	2.049	2.003	1.319	2.142	0.875	120	558	1665	1670	1.035	1119	546	1114	556	0
5	9	4	"PFD0190"	"D2337_1"	2700	26820	100	188	194	63	104	113	63	62	25	0	158	161	35	118	120	19	77	50	0	2.100	2.093	1.923	1.870	4.304	2.916	0.245	80	408	124	133	1.070	84	40	90	43	0
5	10	4	"PFD0198"	"D23657_2"	2910	26800	150	127	132	39	107	120	88	5	0	0	141	141	20	121	122	22	40	15	0	1.000	1.250	1.456	1.346	3.627	7.365	0.267	156	594	40	45	0.000	20	20	25	20	-50
5	11	4	"PFD0208"	"D25498_1"	3100	26790	150	124	130	40	114	120	45	14	3	0	133	133	20	126	127	19	19	5	0	1.429	2.286	1.667	1.607	3.963	9.563	0.027	156	421	17	23	0.515	10	7	16	7	-50
5	12	4	"PFD0213"	"D2660_1"	3240	26780	150	122	139	106	114	119	39	21	10	0	135	139	25	129	130	21	30	9	0	1.333	2.500	1.384	1.547	4.601	19.144	0.016	156	526	14	35	0.415	8	6	25	10	-50
5	13	4	"PFD0248"	"D33539_109"	3470	26810	130	373	369	74	113	118	36	100	100	0	474	476	79	127	128	22	100	100	0	0.749	0.734	0.732	0.718	1.458	0.745	0.771	120	530	607	605	-0.416	260	347	256	349	0
5	14	4	"PFD0250"	"D33539_15"	3660	26800	130	734	723	126	111	114	34	100	100	0	549	543	88	123	125	22	100	100	0	1.462	1.457	1.475	1.461	1.319	1.497	0.901	120	520	1049	1032	0.548	623	426	612	420	0
5	15	4	"PFD0252"	"D33539_17"	3850	26810	140	246	244	66	104	107	29	96	90	0	381	379	80	120	122	18	100	99	0	0.544	0.541	0.562	0.512	1.635	0.550	0.667	156	484	403	399	-0.878	142	261	140	259	0
5	16	4	"PFD0256"	"D33539_23"	4040	26810	140	382	379	110	104	105	29	98	94	0	406	403	91	120	122	18	100	100	0	0.972	0.972	0.914	0.921	1.639	1.025	0.786	156	514	564	558	-0.041	278	286	275	283	0
5	17	4	"PFD0259"	"D33539_28"	4230	26810	130	1501	1514	320	105	109	30	100	100	0	1222	1234	163	121	122	19	100	100	0	1.268	1.266	1.253	1.245	1.254	1.317	0.922	120	535	2497	2522	0.342	1396	1101	1409	1113	0
5	18	4	"PFD0261"	"D33539_3"	4430	26800	150	125	127	30	105	110	31	35	8	0	135	136	20	122	124	19	35	11	0	1.538	1.571	1.682	1.625	3.420	6.416	0.021	156	625	33	36	0.621	20	13	22	14	-50
5	19	4	"PFD0277"	"D33539_63"	4600	26810	130	713	710	134	106	113	53	100	100	0	599	598	104	122	124	22	100	100	0	1.273	1.269	1.285	1.272	1.330	1.303	0.877	120	563	1084	1080	0.348	607	477	604	476	0
5	20	4	"PFD0281"	"D33539_69"	4800	26800	80	157	158	42	111	118	65	32	5	0	146	151	30	123	126	21	51	28	0	2.000	1.679	1.741	1.467	2.944	5.324	0.016	52	320	69	75	1.000	46	23	47	28	0
5	21	4	"PFD0283"	"D33539_74"	5000	26800	150	131	137	39	104	108	31	46	19	0	141	141	22	120	122	18	54	25	0	1.286	1.571	1.489	1.353	3.321	4.062	0.078	156	602	48	54	0.363	27	21	33	21	-50
5	22	4	"PFD0286"	"D33539_85"	5170	26810	130	901	915	193	110	116	40	100	100	0	636	628	108	124	126	20	100	100	0	1.545	1.597	1.666	1.600	1.370	1.658	0.869	120	564	1303	1309	0.628	791	512	805	504	0
5	1	5	"PFD0288"	"D33539_87"	1200	26980	130	610	615	114	108	115	36	100	100	0	477	483	74	126	127	20	100	100	0	1.430	1.420	1.344	1.415	1.314	1.461	0.863	120	661	853	864	0.516	502	351	507	357	0
5	2	5	"PFD0292"	"D33539_97"	1400	26980	130	170	174	47	106	117	56	55	17	0	199	204	36	125	128	46	85	27	0	0.865	0.861	0.942	0.813	2.278	1.476	0.238	120	545	138	147	-0.209	64	74	68	79	0
5	3	5	"PFD0343"	"D40381_1"	1580	26980	120	248	249	50	102	116	61	97	65	0	260	263	40	120	125	48	98	85	0	1.043	1.028	1.044	1.014	1.631	0.982	0.474	120	478	286	290	0.061	146	140	147	143	0
5	4	5	"PFD0345"	"D4043_2"	1770	26980	140	891	846	291	100	106	39	98	97	0	736	703	181	119	120	19	99	99	0	1.282	1.277	1.263	1.212	1.597	1.346	0.889	156	541	1408	1330	0.358	791	617	746	584	0
5	5	5	"PFD0355"	"D42243_17"	1970	26980	150	123	127	36	103	109	39	29	10	0	143	144	27	120	121	20	51	22	0	0.870	1.000	1.400	1.246	3.404	3.482	0.090	156	482	43	48	-0.202	20	23	24	24	-50
5	6	5	"PFD0362"	"D42243_29"	2140	26970	150	116	122	40	111	128	98	3	0	0	144	145	24	122	126	28	35	9	0	0.227	0.478	1.108	1.042	4.550	27.702	0.014	156	463	27	34	-2.138	5	22	11	23	-50
5	7	5	"PFD0367"	"D42243_37"	2330	26990	130	768	767	137	112	126	93	100	100	0	1982	1966	276	126	134	39	100	100	0	0.353	0.356	0.366	0.353	1.300	0.347	0.869	120	507	2512	2495	-1.500	656	1856	655	1840	0
5	8	5	"PFD0369"	"D42243_39"	2520	26990	130	319	322	69	112	120	63	99	90	0	533	525	83	124	129	32	100	100	0	0.506	0.524	0.520	0.502	1.502	0.545	0.675	120	536	616	611	-0.982	207	409	210	401	0
5	9	5	"PFE0400"	"E2667_1"	2720	26990	130	204	206	49	110	123	84	55	7	0	226	224	30	122	123	21	99	95	0	0.904	0.941	0.878	0.839	2.074	2.398	0.236	120	572	198	198	-0.146	94	104	96	102	0
5	10	5	"PFE0403"	"E26771_1"	2920	26980	130	738	750	197	106	115	69	100	100	0	1386	1399	290	121	122	21	100	100	0	0.500	0.504	0.518	0.501	1.243	0.504	0.869	120	508	1897	1922	-1.001	632	1265	644	1278	0
5	11	5	"PFE0405"	"E26771_4"	3100	26990	130	784	827	182	109	114	40	100	100	0	484	481	85	122	124	18	100	100	0	1.865	2.000	2.027	1.993	1.389	2.138	0.836	120	462	1037	1077	0.899	675	362	718	359	0
5	12	5	"PFE0408"	"E26934_1"	3290	26990	120	541	547	109	114	119	41	100	100	0	791	788	125	125	128	21	100	100	0	0.641	0.653	0.650	0.643	1.343	0.651	0.857	120	476	1093	1096	-0.641	427	666	433	663	0
5	13	5	"PFE0411"	"E27042_1"	3480	26980	150	114	121	38	115	119	35	19	6	0	134	137	22	126	128	22	24	8	0	-0.125	0.545	1.964	1.776	3.924	0.003	0.000	156	576	7	17	Error	-1	8	6	11	-50
5	14	5	"PFE0415"	"E27173_1"	3680	26990	130	398	390	76	110	115	33	100	100	0	273	275	39	123	125	21	100	100	0	1.920	1.842	1.871	1.832	1.444	2.035	0.768	120	512	438	432	0.941	288	150	280	152	0
5	15	5	"PFE0439"	"E27723_18"	3870	26990	130	946	918	177	105	109	31	100	100	0	1074	1089	262	122	123	20	100	100	0	0.883	0.841	0.865	0.852	1.291	0.830	0.903	120	424	1793	1780	-0.179	841	952	813	967	0
5	16	5	"PFE0443"	"E27723_9"	4040	26990	130	222	230	52	106	108	29	99	89	0	194	198	36	121	123	19	98	85	0	1.589	1.610	1.551	1.622	1.888	1.775	0.503	120	454	189	201	0.668	116	73	124	77	0
5	17	5	"PFE0446"	"E27742_6"	4230	27000	130	216	219	48	108	111	30	97	88	0	207	208	31	123	124	19	100	96	0	1.286	1.306	1.337	1.250	1.809	1.535	0.470	120	554	192	196	0.363	108	84	111	85	0
5	18	5	"PFE0452"	"E28056_1"	4410	26970	80	130	134	37	110	113	32	42	13	0	146	150	40	123	125	20	51	23	0	0.870	0.889	1.633	1.388	4.263	3.330	0.022	52	294	43	51	-0.202	20	23	24	27	0
5	19	5	"PFE0454"	"E28350_1"	4610	27000	120	292	292	64	101	105	35	98	98	0	304	305	47	118	119	19	100	100	0	1.027	1.021	1.038	0.978	1.542	1.083	0.746	120	555	377	378	0.038	191	186	191	187	0
5	20	5	"PFE0458"	"E28462_2"	4790	27000	100	134	140	40	97	100	26	61	35	0	156	163	34	111	113	18	93	63	0	0.822	0.827	0.858	0.780	3.301	1.207	0.254	80	454	82	95	-0.282	37	45	43	52	0
5	21	5	"PFE0487"	"E29895_1"	5010	27010	150	116	124	36	103	106	30	33	13	0	141	145	27	119	121	20	53	25	0	0.591	0.808	1.138	1.099	3.978	2.756	0.115	156	610	35	47	-0.759	13	22	21	26	-50
5	22	5	"PFE0491"	"E29931_3"	5170	27000	130	336	348	83	111	118	39	100	98	0	312	313	52	126	127	20	100	100	0	1.210	1.267	1.215	1.240	1.613	1.368	0.673	120	565	411	424	0.275	225	186	237	187	0
5	1	6	"PFE0494"	"E30210_1"	1190	27170	130	878	884	183	108	112	34	100	100	0	463	470	90	125	126	19	100	100	0	2.278	2.249	2.226	2.259	1.311	2.315	0.886	120	617	1108	1121	1.188	770	338	776	345	0
5	2	6	"PFE0498"	"E3038_3"	1380	27170	130	239	242	74	103	109	36	95	87	0	215	217	38	124	126	21	100	95	0	1.495	1.495	1.486	1.399	2.131	2.091	0.392	120	541	227	232	0.580	136	91	139	93	0
5	3	6	"PFE0502"	"E3185_4"	1570	27180	130	852	831	158	98	108	55	100	100	0	562	561	113	125	131	35	100	99	0	1.725	1.681	1.738	1.703	1.302	1.702	0.900	120	562	1191	1169	0.787	754	437	733	436	0
5	4	6	"PFE0504"	"E3185_6"	1770	27170	130	2646	2624	537	97	102	35	100	100	0	1468	1451	273	122	124	22	100	100	0	1.894	1.901	1.954	1.902	1.241	1.977	0.936	120	546	3895	3856	0.921	2549	1346	2527	1329	0
5	5	6	"PFE0525"	"E3552_1"	1950	27170	130	1013	1061	226	99	104	38	100	100	0	1302	1259	229	116	118	18	100	100	0	0.771	0.842	0.803	0.845	1.389	0.846	0.897	120	521	2100	2105	-0.376	914	1186	962	1143	0
5	6	6	"PFE0531"	"E3831_2"	2140	27170	150	133	140	41	104	122	99	7	0	0	156	158	28	119	122	27	64	23	0	0.784	0.923	1.148	0.968	3.277	16.001	0.037	156	546	66	75	-0.351	29	37	36	39	-50
5	7	6	"PFE0534"	"E390_1"	2330	27180	140	219	227	70	106	124	103	57	8	0	288	285	53	122	128	35	98	94	0	0.681	0.742	0.686	0.672	1.801	1.062	0.344	156	483	279	284	-0.555	113	166	121	163	0
5	8	6	"PFE0539"	"E4159_1"	2520	27180	140	302	316	153	112	125	70	94	70	0	357	361	82	126	129	27	98	98	0	0.823	0.868	0.838	0.825	1.793	1.409	0.441	156	530	421	439	-0.282	190	231	204	235	0
5	9	6	"PFE0542"	"E4247_1"	2710	27180	130	1686	1663	254	114	127	72	100	100	0	1571	1591	252	124	126	18	100	100	0	1.086	1.056	1.094	1.056	1.264	1.059	0.908	120	529	3019	3016	0.120	1572	1447	1549	1467	0
5	10	6	"PFE0547"	"E4295_1"	2900	27180	130	298	297	70	109	119	62	97	82	0	363	363	56	125	127	24	100	100	0	0.794	0.790	0.779	0.752	1.566	0.870	0.600	120	561	427	426	-0.333	189	238	188	238	0
5	11	6	"PFF0499"	"F2457_1"	3100	27170	150	125	125	35	109	120	62	8	0	0	139	142	25	124	127	24	36	12	0	1.067	0.889	1.262	1.387	4.353	53.076	0.002	156	562	31	34	0.093	16	15	16	18	-50
5	12	6	"PFF0505"	"F24631_2"	3280	27180	140	1073	1032	320	110	117	40	100	99	0	869	822	237	126	128	20	100	99	0	1.296	1.325	1.337	1.327	1.484	1.346	0.898	156	506	1706	1618	0.374	963	743	922	696	0
5	13	6	"PFF0507"	"F246_1"	3470	27180	150	141	146	40	114	118	34	42	13	0	156	157	24	129	131	24	57	16	0	1.000	1.143	1.235	1.263	3.133	3.511	0.079	156	579	54	60	0.000	27	27	32	28	-50
5	14	6	"PFF0509"	"F24843_2"	3660	27180	130	1079	1072	209	110	114	31	100	100	0	605	619	112	125	127	20	100	100	0	2.019	1.947	1.962	1.950	1.372	2.067	0.859	120	541	1449	1456	1.013	969	480	962	494	0
5	15	6	"PFF0513"	"F25069_1"	3860	27180	150	122	128	41	106	109	30	39	14	0	142	143	23	121	123	20	50	21	0	0.762	1.000	1.333	1.216	3.477	3.123	0.084	156	604	37	44	-0.392	16	21	22	22	-50
5	16	6	"PFF0515"	"F25114_1"	4040	27180	130	651	664	129	106	108	28	100	100	0	629	618	99	121	123	19	100	100	0	1.073	1.123	1.101	1.122	1.330	1.131	0.876	120	514	1053	1055	0.101	545	508	558	497	0
5	17	6	"PFF0554"	"F26408_1"	4230	27180	130	1967	1989	439	109	111	30	100	100	0	1459	1469	265	127	129	22	100	100	0	1.395	1.401	1.427	1.396	1.226	1.424	0.937	120	548	3190	3222	0.480	1858	1332	1880	1342	0
5	18	6	"PFF0556"	"F26422_2"	4420	27180	130	1471	1440	253	107	111	30	100	100	0	785	753	156	124	126	19	100	100	0	2.064	2.119	2.156	2.201	1.374	2.119	0.932	120	623	2025	1962	1.045	1364	661	1333	629	0
5	19	6	"PFF0558"	"F26666_3"	4610	27190	130	2781	2817	570	103	107	35	100	100	0	2332	2339	341	121	122	21	100	100	0	1.211	1.224	1.239	1.207	1.205	1.260	0.944	120	533	4889	4932	0.276	2678	2211	2714	2218	0
5	20	6	"PFF0560"	"F26774_1"	4790	27190	130	712	725	165	102	105	35	100	100	0	553	548	91	118	119	21	100	100	0	1.402	1.449	1.446	1.430	1.344	1.537	0.851	120	567	1045	1053	0.488	610	435	623	430	0
5	21	6	"PFF0563"	"F27064_1"	4990	27190	130	1132	1138	225	106	110	33	100	100	0	684	699	129	120	122	20	100	100	0	1.819	1.782	1.798	1.781	1.320	1.857	0.879	120	522	1590	1611	0.863	1026	564	1032	579	0
5	22	6	"PFF0568"	"F27351_1"	5180	27190	120	342	347	70	113	119	37	100	97	0	446	444	67	128	130	20	100	100	0	0.720	0.741	0.746	0.719	1.438	0.755	0.780	120	564	547	550	-0.474	229	318	234	316	0
5	1	7	"PFF0597"	"F28584_1"	1190	27360	140	144	150	43	107	112	36	50	19	0	173	173	32	122	123	18	81	66	0	0.725	0.843	0.811	0.899	3.056	2.188	0.110	156	708	88	94	-0.463	37	51	43	51	0
5	2	7	"PFF0599"	"F28782_1"	1380	27360	130	1066	1079	248	102	106	33	100	100	0	862	864	180	121	123	19	100	100	0	1.301	1.315	1.333	1.327	1.412	1.341	0.875	120	509	1705	1720	0.380	964	741	977	743	0
5	3	7	"PFF0601"	"F28897_1"	1560	27360	130	1775	1734	341	96	104	52	100	100	0	1019	989	250	126	133	37	99	98	0	1.880	1.898	1.895	1.968	1.357	1.908	0.923	120	529	2572	2501	0.911	1679	893	1638	863	0
5	4	7	"PFF0611"	"F29309_1"	1760	27370	130	354	361	95	99	107	56	99	95	0	333	340	60	126	133	38	100	100	0	1.232	1.224	1.285	1.190	1.576	1.409	0.639	120	573	462	476	0.301	255	207	262	214	0
5	5	7	"PFF0617"	"F29473_1"	1940	27370	110	145	156	63	98	103	36	62	26	0	157	164	27	115	120	24	87	40	0	1.119	1.184	1.138	1.007	3.358	3.246	0.126	80	471	89	107	0.162	47	42	58	49	0
5	6	7	"PFF0622"	"F29632_5"	2140	27370	130	846	856	188	99	107	53	100	100	0	745	749	107	112	115	19	100	100	0	1.180	1.188	1.159	1.170	1.307	1.231	0.885	120	545	1380	1394	0.239	747	633	757	637	0
5	7	7	"PFF0646"	"F30537_4"	2330	27370	140	1163	1065	359	100	107	52	98	96	0	966	898	288	117	118	21	99	98	0	1.252	1.236	1.227	1.213	1.617	1.242	0.913	156	489	1912	1746	0.324	1063	849	965	781	0
5	8	7	"PFF0652"	"F30663_2"	2510	27370	120	2056	2030	350	108	115	51	100	100	0	1015	1014	184	125	127	26	100	100	0	2.189	2.162	2.237	2.181	1.282	2.200	0.913	120	456	2838	2811	1.130	1948	890	1922	889	0
5	9	7	"PFF0656"	"F30728_1"	2710	27370	130	357	368	100	113	122	53	100	98	0	400	400	70	129	131	23	100	100	0	0.900	0.941	0.883	0.912	1.548	1.061	0.600	120	560	515	526	-0.151	244	271	255	271	0
5	10	7	"PFF0659"	"F30796_1"	2900	27370	130	579	572	106	112	120	60	100	100	0	496	503	103	128	129	25	100	100	0	1.269	1.227	1.253	1.245	1.426	1.234	0.819	120	548	835	835	0.344	467	368	460	375	0
5	11	7	"PFF0661"	"F3084_1"	3090	27370	130	1538	1531	273	113	122	59	100	100	0	1445	1438	264	127	129	26	100	100	0	1.081	1.082	1.087	1.090	1.284	1.079	0.922	120	543	2743	2729	0.113	1425	1318	1418	1311	0
5	12	7	"PFF0665"	"F31008_1"	3280	27380	130	3113	3042	692	116	123	46	100	100	0	2235	2202	326	130	131	21	100	100	0	1.424	1.412	1.464	1.386	1.263	1.492	0.918	120	509	5102	4998	0.510	2997	2105	2926	2072	0
5	13	7	"PFF1271"	"F51945_3"	3460	27380	130	3018	2995	520	117	123	45	100	100	0	2863	2771	540	132	135	25	100	100	0	1.062	1.091	1.108	1.099	1.220	1.093	0.947	120	502	5632	5517	0.087	2901	2731	2878	2639	0
5	14	7	"PFF1274"	"F5206_2"	3650	27380	130	969	973	192	111	116	46	100	100	0	575	571	102	129	132	25	100	100	0	1.924	1.950	2.038	1.953	1.295	2.036	0.885	120	553	1304	1304	0.944	858	446	862	442	0
5	15	7	"PFF1276"	"F5206_7"	3850	27380	120	400	417	106	107	113	51	100	99	0	297	300	47	123	125	21	100	100	0	1.684	1.751	1.659	1.716	1.491	2.142	0.674	120	496	467	487	0.752	293	174	310	177	0
5	16	7	"PFF1278"	"F52084_1"	4040	27380	120	489	490	99	107	110	29	100	100	0	367	372	62	122	125	20	100	100	0	1.559	1.532	1.542	1.519	1.411	1.613	0.821	120	514	627	633	0.641	382	245	383	250	0
5	17	7	"PFF1290"	"F52397_2"	4230	27380	130	11366	10869	1993	109	113	32	100	100	0	14505	13983	1897	130	133	23	100	100	0	0.783	0.777	0.783	0.769	1.163	0.788	0.965	120	562	25632	24613	-0.353	11257	14375	10760	13853	0
5	18	7	"PFF1292"	"F52444_1"	4420	27380	120	499	505	116	106	109	30	100	100	0	409	400	59	125	129	22	100	100	0	1.384	1.451	1.432	1.425	1.394	1.531	0.829	120	514	677	674	0.469	393	284	399	275	0
5	19	7	"PFF1323"	"F53383_7"	4610	27380	130	4740	4696	840	106	107	29	100	100	0	3096	3207	729	120	123	21	100	100	0	1.557	1.487	1.548	1.501	1.200	1.489	0.948	120	542	7610	7677	0.639	4634	2976	4590	3087	0
5	20	7	"PFF1327"	"F53446_1"	4800	27380	130	479	482	103	106	108	28	100	100	0	400	402	69	120	121	21	100	100	0	1.332	1.333	1.291	1.330	1.409	1.388	0.830	120	550	653	658	0.414	373	280	376	282	0
5	21	7	"PFF1329"	"F53449_1"	4990	27380	130	288	291	68	107	109	30	99	97	0	490	491	80	121	122	18	100	100	0	0.491	0.497	0.499	0.466	1.709	0.509	0.733	120	547	550	554	-1.028	181	369	184	370	0
5	22	7	"PFF1335"	"F53749_1"	5170	27380	130	719	716	123	109	113	34	100	100	0	451	447	81	125	127	19	100	100	0	1.871	1.885	1.855	1.916	1.413	1.933	0.848	120	653	936	929	0.904	610	326	607	322	0
5	1	8	"PFF1338"	"F53871_1"	1190	27560	130	320	326	89	105	110	36	98	97	0	286	287	47	123	123	18	100	100	0	1.319	1.348	1.390	1.278	1.653	1.515	0.693	120	635	378	385	0.399	215	163	221	164	0
5	2	8	"PFF1343"	"F53897_2"	1380	27550	130	5037	4968	961	105	112	44	100	100	0	3094	3039	548	123	125	19	100	100	0	1.660	1.668	1.714	1.676	1.224	1.703	0.948	120	558	7903	7779	0.731	4932	2971	4863	2916	0
5	3	8	"PFF1370"	"F54899_1"	1570	27550	130	575	578	132	100	106	36	100	99	0	589	579	133	121	124	21	99	99	0	1.015	1.044	1.055	1.078	1.508	1.039	0.871	120	562	943	936	0.021	475	468	478	458	0
5	4	8	"PFF1379"	"F55001_1"	1760	27550	130	2245	2240	404	98	104	46	100	100	0	1400	1391	285	118	121	23	100	100	0	1.675	1.683	1.752	1.721	1.315	1.684	0.926	120	549	3429	3415	0.744	2147	1282	2142	1273	0
5	5	8	"PFF1381"	"F55001_6"	1950	27560	120	541	538	122	96	103	43	100	99	0	495	489	87	116	119	22	100	100	0	1.174	1.185	1.194	1.169	1.377	1.235	0.831	120	536	824	815	0.232	445	379	442	373	0
5	6	8	"PFF1388"	"F5510_1"	2150	27550	130	178	178	51	98	105	47	70	37	0	224	224	38	116	117	18	99	98	0	0.741	0.741	0.735	0.672	2.560	0.879	0.355	120	530	188	188	-0.433	80	108	80	108	0
5	7	8	"PFF1391"	"F55150_2"	2330	27560	130	161	164	45	98	105	47	65	20	0	200	208	39	117	123	35	95	70	0	0.759	0.725	0.798	0.698	2.445	1.228	0.161	120	511	146	157	-0.398	63	83	66	91	0
5	8	8	"PFF1406"	"F55492_1"	2520	27560	130	2566	2658	639	106	110	35	100	100	0	20859	20984	3834	128	136	40	100	100	0	0.119	0.122	0.123	0.121	1.207	0.122	0.929	120	545	23191	23408	-3.075	2460	20731	2552	20856	0
5	9	8	"PFF1434"	"F57034_1"	2710	27560	120	175	190	62	111	118	48	61	31	0	333	345	61	130	135	31	100	100	0	0.315	0.367	0.326	0.290	2.368	0.394	0.200	120	500	267	294	-1.665	64	203	79	215	0
5	10	8	"PFF1437"	"F57064_2"	2900	27560	130	441	448	90	108	115	45	100	100	0	697	700	123	125	126	21	100	100	0	0.582	0.591	0.598	0.585	1.390	0.588	0.795	120	600	905	915	-0.780	333	572	340	575	0
5	11	8	"PFF1447"	"F57388_2"	3090	27560	120	1345	1323	245	112	118	39	100	100	0	676	690	145	126	127	21	100	100	0	2.242	2.147	2.237	2.170	1.317	2.233	0.873	120	510	1783	1775	1.165	1233	550	1211	564	0
5	12	8	"PFF1456"	"F5774_1"	3280	27560	130	473	480	99	118	125	49	100	100	0	441	442	85	129	130	19	99	99	0	1.138	1.157	1.144	1.180	1.582	1.204	0.788	120	503	667	675	0.186	355	312	362	313	0
5	13	8	"PFF1458"	"F57777_2"	3470	27560	130	725	742	162	113	120	44	100	100	0	378	385	75	129	130	20	100	100	0	2.458	2.457	2.500	2.482	1.447	2.627	0.795	120	537	861	885	1.297	612	249	629	256	0
5	14	8	"PFF1464"	"F57982_1"	3660	27560	130	650	649	131	107	113	49	100	100	0	374	367	61	125	127	21	100	100	0	2.181	2.240	2.314	2.255	1.356	2.366	0.836	120	547	792	784	1.125	543	249	542	242	0
5	15	8	"PFI0170"	"I15363_1"	3850	27560	130	926	925	196	107	113	51	100	100	0	609	605	114	123	124	20	100	99	0	1.685	1.697	1.718	1.716	1.366	1.771	0.862	120	512	1305	1300	0.753	819	486	818	482	0
5	16	8	"PFI0172"	"I15423_1"	4030	27570	130	738	724	166	108	112	31	100	100	0	433	434	77	121	123	17	100	100	0	2.019	1.968	1.916	1.959	1.322	2.039	0.875	120	520	942	929	1.014	630	312	616	313	0
5	17	8	"PFI0174"	"I15461_2"	4220	27570	130	653	665	180	108	113	32	100	100	0	345	347	59	124	126	20	100	100	0	2.466	2.498	2.551	2.452	1.358	2.707	0.838	120	574	766	780	1.302	545	221	557	223	0
5	18	8	"PFI0180"	"I15544_1"	4410	27570	130	1613	1628	386	105	108	32	100	100	0	716	725	133	121	123	22	100	100	0	2.534	2.522	2.568	2.499	1.300	2.695	0.889	120	562	2103	2127	1.342	1508	595	1523	604	0
5	19	8	"PFI0185"	"I1568_2"	4610	27570	130	231	237	65	100	102	27	99	91	0	246	249	38	116	117	17	100	100	0	1.008	1.030	1.016	0.936	1.936	1.181	0.597	120	548	261	270	0.011	131	130	137	133	0
5	20	8	"PFI0189"	"I15719_2"	4790	27570	130	423	428	110	98	102	27	100	100	0	392	389	70	114	115	16	100	100	0	1.169	1.200	1.189	1.178	1.494	1.252	0.800	120	510	603	605	0.225	325	278	330	275	0
[truncated: 1,063,785 more chars]
