# Supplementary material for: The Transcriptome of the Intraerythrocytic Developmental Cycle of Plasmodium falciparum
Source: PLoS Biol. 2003 Aug 18;1(1):e5. doi: 10.1371/journal.pbio.0000005 (PMC176545; doi:10.1371/journal.pbio.0000005)
Supplement: Dataset S1 — (29.5 MB ZIP). [file pbio.0000005.sd001.zip › TP_33.gpr]

ATF	1.0
27	43    
"Type=GenePix Results 1.4"
"DateTime=2002/08/30 16:14:25"
"Settings=C:\Documents and Settings\Manuel\My Documents\Malaria Hybes\HB3 Timecourse\MOS12_098.gps"
"GalFile=C:\Documents and Settings\Manuel\My Documents\Malaria Hybes\mos11galv2"
"Scanner=GenePix 4000B [88593]"
"Comment="
"PixelSize=10"
"ImageName=635	532"
"FileName=C:\Documents and Settings\Manuel\My Documents\Malaria Hybes\HB3 Timecourse\MOS12_098_635.tif	C:\Documents and Settings\Manuel\My Documents\Malaria Hybes\HB3 Timecourse\MOS12_098_532.tif"
"PMTVolts=650	540"
"ScanPower=100	100"
"FocusPosition=0"
"NormalizationFactor:RatioOfMedians=0.993387"
"NormalizationFactor:RatioOfMeans=0.999704"
"NormalizationFactor:MedianOfRatios=0.985427"
"NormalizationFactor:MeanOfRatios=1.02832"
"NormalizationFactor:RegressionRatio=0.933868"
"JpegImage=C:\Documents and Settings\Manuel\My Documents\Malaria Hybes\HB3 Timecourse\MOS12_098.jpg"
"RatioFormulation=W1/W2 (635/532)"
"Barcode="
"ImageOrigin=880, 21220"
"JpegOrigin=880, 21220"
"Creator=GenePix Pro 3.0.6.73"
"Temperature=27.24"
"LaserPower=3.5	3.46"
"LaserOnTime=7912	7912"
"Supplier="
"Block"	"Column"	"Row"	"Name"	"ID"	"X"	"Y"	"Dia."	"F635 Median"	"F635 Mean"	"F635 SD"	"B635 Median"	"B635 Mean"	"B635 SD"	"% > B635+1SD"	"% > B635+2SD"	"F635 % Sat."	"F532 Median"	"F532 Mean"	"F532 SD"	"B532 Median"	"B532 Mean"	"B532 SD"	"% > B532+1SD"	"% > B532+2SD"	"F532 % Sat."	"Ratio of Medians"	"Ratio of Means"	"Median of Ratios"	"Mean of Ratios"	"Ratios SD"	"Rgn Ratio"	"Rgn R�"	"F Pixels"	"B Pixels"	"Sum of Medians"	"Sum of Means"	"Log Ratio"	"F635 Median - B635"	"F532 Median - B532"	"F635 Mean - B635"	"F532 Mean - B532"	"Flags"
1	1	1	"PFE0192"	"E18031_6"	1260	21440	130	9823	9699	2216	86	92	29	100	100	0	5434	5449	1060	94	98	23	100	100	0	1.823	1.795	1.908	1.778	1.323	1.871	0.902	120	706	15077	14968	0.867	9737	5340	9613	5355	0
1	2	1	"PFE0272"	"E20827_3"	1470	21440	130	1237	1230	408	86	89	23	100	100	0	749	755	143	94	96	19	100	100	0	1.757	1.731	1.785	1.644	1.430	1.888	0.879	120	594	1806	1805	0.813	1151	655	1144	661	0
1	3	1	"PFE0225"	"E18877_1"	1640	21440	130	854	839	193	86	92	34	100	100	0	615	610	108	92	98	28	100	100	0	1.468	1.454	1.486	1.436	1.337	1.504	0.884	120	578	1291	1271	0.554	768	523	753	518	0
1	4	1	"PFE0214"	"E18651_4"	1840	21440	130	1177	1150	295	85	92	35	100	100	0	977	965	181	94	108	42	100	100	0	1.237	1.223	1.312	1.206	1.374	1.262	0.871	120	627	1975	1936	0.306	1092	883	1065	871	0
1	5	1	"PFE0258"	"E20360_1"	2030	21450	130	1184	1249	400	82	90	36	100	100	0	3714	3759	749	94	108	45	100	100	0	0.304	0.318	0.318	0.305	1.339	0.325	0.889	120	569	4722	4832	-1.716	1102	3620	1167	3665	0
1	6	1	"PFE0606"	"E714_15"	2190	21440	130	385	464	272	78	85	36	100	100	0	435	502	225	90	96	38	100	100	0	0.890	0.937	0.881	0.870	1.712	1.029	0.766	120	581	652	798	-0.168	307	345	386	412	0
1	7	1	"PFF1886"	"F7915_1"	2400	21450	130	1423	1362	405	82	89	44	100	100	0	872	884	141	93	97	33	100	100	0	1.721	1.618	1.667	1.544	1.404	1.724	0.888	120	665	2120	2071	0.784	1341	779	1280	791	0
1	8	1	"PFF0067"	"F11738_1"	2600	21460	130	1170	1129	316	86	92	43	100	100	0	856	878	228	96	98	22	100	100	0	1.426	1.334	1.446	1.306	1.487	1.437	0.835	120	631	1844	1825	0.512	1084	760	1043	782	0
1	9	1	"PFF0367"	"F20673_1"	2790	21450	130	1077	1006	261	89	91	23	100	100	0	1442	1412	232	98	100	15	100	100	0	0.735	0.698	0.721	0.677	1.358	0.709	0.888	120	616	2332	2231	-0.444	988	1344	917	1314	0
1	10	1	"PFF1686"	"F66030_3"	2980	21450	130	2791	2537	748	91	93	27	100	100	0	3122	3036	671	101	103	18	100	100	0	0.894	0.833	0.856	0.806	1.352	0.837	0.928	120	618	5721	5381	-0.162	2700	3021	2446	2935	0
1	11	1	"PFF1346"	"F54003_1"	3170	21450	130	2043	1899	579	95	102	90	100	100	0	2724	2625	625	105	109	28	100	100	0	0.744	0.716	0.732	0.697	1.447	0.715	0.905	120	597	4567	4324	-0.427	1948	2619	1804	2520	0
1	12	1	"PFF0819"	"F36648_2"	3350	21450	130	1194	1167	363	108	114	37	100	100	0	717	700	144	112	117	29	100	100	0	1.795	1.801	1.857	1.742	1.524	1.898	0.883	120	595	1691	1647	0.844	1086	605	1059	588	0
1	13	1	"PFF0467"	"F23644_4"	3540	21460	130	50924	48391	13614	129	156	121	100	100	0	24264	23207	4037	127	153	114	100	100	0	2.104	2.091	2.196	2.015	1.365	2.218	0.909	120	634	74932	71342	1.073	50795	24137	48262	23080	0
1	14	1	"PFF1450"	"F57655_2"	3740	21460	130	317	321	92	108	120	46	96	89	0	298	312	74	113	129	92	96	50	0	1.130	1.070	1.089	1.057	1.461	0.823	0.579	120	615	394	412	0.176	209	185	213	199	0
1	15	1	"PFF0809"	"F36380_1"	3930	21490	150	114	116	31	96	100	25	35	15	0	117	118	21	105	106	18	32	12	0	1.500	1.538	1.334	1.456	3.639	2.092	0.120	156	679	30	33	0.585	18	12	20	13	-50
1	16	1	"PFF0511"	"F25016_1"	4110	21460	140	281	299	116	92	96	23	100	94	0	368	376	93	102	104	18	100	100	0	0.711	0.755	0.692	0.668	1.683	0.822	0.751	156	631	455	481	-0.493	189	266	207	274	0
1	17	1	"PFF1712"	"F67192_1"	4290	21460	130	458	443	114	91	94	22	100	100	0	468	466	99	103	103	15	100	100	0	1.005	0.970	0.979	0.958	1.544	0.963	0.845	120	595	732	715	0.008	367	365	352	363	0
1	18	1	"PFF0870"	"F39343_3"	4490	21460	130	572	559	189	90	94	23	100	99	0	542	548	144	103	107	28	100	100	0	1.098	1.054	1.048	0.994	1.520	1.068	0.855	120	633	921	914	0.135	482	439	469	445	0
1	19	1	"PFF1637"	"F64125_2"	4680	21460	130	802	765	240	91	94	22	100	99	0	722	696	172	103	106	22	100	100	0	1.149	1.137	1.150	1.084	1.454	1.156	0.903	120	636	1330	1267	0.200	711	619	674	593	0
1	20	1	"PFF0483"	"F23940_2"	4860	21460	130	362	358	112	90	92	21	99	98	0	503	498	115	101	104	18	100	100	0	0.677	0.675	0.674	0.627	1.543	0.691	0.844	120	617	674	665	-0.564	272	402	268	397	0
1	21	1	"PFF0101"	"F13309_2"	5060	21470	130	228	234	68	90	95	27	95	90	0	526	538	126	101	104	18	100	100	0	0.325	0.330	0.316	0.299	1.609	0.345	0.744	120	637	563	581	-1.623	138	425	144	437	0
1	22	1	"PFF1826"	"F71130_4"	5240	21470	130	1625	1510	381	90	98	86	100	100	0	892	884	167	101	105	46	100	100	0	1.941	1.814	1.863	1.787	1.331	1.910	0.879	120	703	2326	2203	0.956	1535	791	1420	783	0
1	1	2	"PFF0961"	"F42117_4"	1260	21640	140	144	143	34	83	87	24	83	59	0	171	175	38	94	98	24	95	76	0	0.792	0.741	0.728	0.701	2.403	0.741	0.359	156	757	138	141	-0.336	61	77	60	81	0
1	2	2	"PFF1620"	"F63632_3"	1440	21640	130	747	719	187	83	85	21	100	100	0	488	488	84	93	94	15	100	100	0	1.681	1.610	1.667	1.563	1.463	1.709	0.838	120	560	1059	1031	0.749	664	395	636	395	0
1	3	2	"PFM0802"	"M5804_3"	1640	21640	130	1112	1074	318	79	81	18	100	100	0	678	675	144	90	91	14	100	100	0	1.757	1.701	1.816	1.660	1.494	1.816	0.851	120	595	1621	1580	0.813	1033	588	995	585	0
1	4	2	"PFM0091"	"M1661_1"	1830	21650	130	973	964	301	76	79	20	100	100	0	1152	1190	228	89	92	19	100	100	0	0.844	0.807	0.877	0.760	1.500	0.862	0.860	120	582	1960	1989	-0.245	897	1063	888	1101	0
1	5	2	"PFM0462"	"M3816_2"	2010	21650	130	5911	6163	2934	74	77	21	100	100	0	6888	7303	2245	90	100	48	100	100	0	0.859	0.844	0.913	0.747	1.716	0.917	0.873	120	568	12635	13302	-0.220	5837	6798	6089	7213	0
1	6	2	"PFM0294"	"M29681_1"	2210	21640	130	2281	2114	644	75	77	22	100	100	0	1051	1022	205	88	96	51	100	100	0	2.291	2.183	2.295	2.112	1.404	2.288	0.901	120	613	3169	2973	1.196	2206	963	2039	934	0
1	7	2	"PFM0525"	"M42687_2"	2400	21650	130	2126	2024	663	81	82	19	100	100	0	1029	1030	177	90	92	14	100	100	0	2.178	2.067	2.162	1.946	1.446	2.288	0.899	120	547	2984	2883	1.123	2045	939	1943	940	0
1	8	2	"PFM0582"	"M45177_10"	2580	21650	130	336	349	101	85	89	25	99	99	0	840	847	188	98	105	56	100	100	0	0.338	0.352	0.369	0.331	1.656	0.343	0.785	120	547	993	1013	-1.564	251	742	264	749	0
1	9	2	"PFM0415"	"M36754_19"	2770	21650	130	736	724	197	88	92	27	100	100	0	571	576	137	99	108	59	100	100	0	1.373	1.333	1.358	1.318	1.435	1.343	0.824	120	558	1120	1113	0.457	648	472	636	477	0
1	10	2	"PFM0252"	"M26245_1"	2960	21650	130	652	618	167	90	93	25	100	100	0	536	533	109	100	104	28	100	100	0	1.289	1.219	1.257	1.192	1.408	1.263	0.865	120	593	998	961	0.366	562	436	528	433	0
1	11	2	"PFM0169"	"M21665_1"	3160	21650	130	2108	2023	644	93	102	91	100	100	0	1440	1453	366	102	107	33	100	100	0	1.506	1.429	1.534	1.402	1.469	1.473	0.867	120	582	3353	3281	0.591	2015	1338	1930	1351	0
1	12	2	"PFM0497"	"M40872_1"	3340	21660	130	967	929	259	108	118	86	100	100	0	759	757	134	110	117	37	100	100	0	1.324	1.269	1.375	1.222	1.457	1.358	0.844	120	574	1508	1468	0.404	859	649	821	647	0
1	13	2	"PFM0499"	"M40872_5"	3550	21660	130	370	367	100	111	121	44	98	93	0	232	236	45	113	127	83	87	14	0	2.176	2.081	2.139	1.998	1.747	2.483	0.624	120	563	378	379	1.122	259	119	256	123	0
1	14	2	"PFM0670"	"M49091_1"	3720	21660	130	1319	1302	339	98	102	28	100	100	0	661	676	119	103	111	52	100	100	0	2.188	2.101	2.228	2.048	1.360	2.258	0.877	120	528	1779	1777	1.130	1221	558	1204	573	0
1	15	2	"PFM0324"	"M31208_9"	3910	21660	130	1106	1058	301	93	96	21	100	100	0	758	739	129	101	102	16	100	100	0	1.542	1.513	1.560	1.450	1.471	1.605	0.857	120	492	1670	1603	0.625	1013	657	965	638	0
1	16	2	"PFM0024"	"M11377_3"	4100	21660	130	2451	2409	744	94	98	26	100	100	0	2124	2163	581	104	109	50	100	100	0	1.167	1.124	1.204	1.113	1.530	1.140	0.859	120	505	4377	4374	0.223	2357	2020	2315	2059	0
1	17	2	"PFM0019"	"M11356_1"	4300	21660	130	567	547	156	95	99	26	100	100	0	374	372	55	107	112	47	100	100	0	1.768	1.706	1.770	1.616	1.508	1.842	0.752	120	589	739	717	0.822	472	267	452	265	0
1	18	2	"PFM0187"	"M22455_1"	4480	21660	130	29962	27518	8517	95	109	191	100	100	0	31723	30701	5969	108	187	879	100	100	0	0.945	0.896	0.958	0.854	1.403	0.925	0.893	120	577	61482	58016	-0.082	29867	31615	27423	30593	0
1	19	2	"PFM0042"	"M12812_3"	4660	21670	110	134	135	35	96	115	212	0	0	0	156	161	30	107	206	973	0	0	0	0.776	0.722	0.816	0.736	2.725	0.224	0.928	80	470	87	93	-0.367	38	49	39	54	0
1	20	2	"PFM0044"	"M12812_6"	4860	21660	130	999	948	283	93	101	34	100	100	0	835	825	196	106	111	26	100	100	0	1.243	1.189	1.216	1.169	1.475	1.194	0.888	120	632	1635	1574	0.314	906	729	855	719	0
1	21	2	"PFN0072"	"N128_74"	5060	21670	130	498	493	146	92	98	34	100	100	0	364	366	63	104	107	20	100	100	0	1.562	1.531	1.542	1.446	1.573	1.680	0.811	120	582	666	663	0.643	406	260	401	262	0
1	22	2	"PFN0081"	"N128_88"	5250	21660	130	204	207	61	92	95	25	96	87	0	250	255	50	101	103	16	100	100	0	0.752	0.747	0.717	0.660	2.021	0.834	0.592	120	636	261	269	-0.412	112	149	115	154	0
1	1	3	"PFN0030"	"N128_103"	1250	21840	130	4472	4286	1139	88	90	21	100	100	0	6541	6494	1323	99	106	34	100	100	0	0.681	0.656	0.706	0.644	1.325	0.656	0.918	120	658	10826	10593	-0.555	4384	6442	4198	6395	0
1	2	3	"PFN0126"	"N130_31"	1450	21850	140	389	395	142	85	90	37	98	96	0	290	288	69	95	102	34	97	94	0	1.559	1.606	1.659	1.544	1.634	1.792	0.740	156	631	499	503	0.641	304	195	310	193	0
1	3	3	"PFN0135"	"N130_44"	1630	21840	130	619	614	168	80	87	44	100	100	0	383	380	80	91	95	29	100	100	0	1.846	1.848	1.940	1.832	1.494	1.959	0.838	120	545	831	823	0.884	539	292	534	289	0
1	4	3	"PFN0150"	"N131_2"	1820	21850	130	721	685	206	74	78	27	100	100	0	620	630	113	87	90	21	100	100	0	1.214	1.125	1.129	1.062	1.505	1.198	0.861	120	581	1180	1154	0.280	647	533	611	543	0
1	5	3	"PFB0094"	"B325"	2020	21840	120	167	167	39	71	73	16	98	93	0	239	237	47	85	89	35	98	97	0	0.623	0.632	0.653	0.587	1.868	0.617	0.651	120	529	250	248	-0.682	96	154	96	152	0
1	6	3	"PFB0096"	"B327"	2210	21850	130	1954	1827	675	75	75	16	100	100	0	1681	1673	363	85	86	13	100	100	0	1.177	1.103	1.163	1.024	1.443	1.187	0.908	120	561	3475	3340	0.236	1879	1596	1752	1588	0
1	7	3	"PFB0098"	"B34"	2400	21850	150	95	98	24	82	84	24	35	10	0	105	106	16	92	94	17	39	8	0	1.000	1.143	1.452	1.363	3.594	2.430	0.137	156	632	26	30	0.000	13	13	16	14	-50
1	8	3	"PFB0100"	"B343"	2590	21850	130	3953	3830	1082	85	89	25	100	100	0	4227	4285	786	98	104	51	100	100	0	0.937	0.894	0.975	0.866	1.401	0.927	0.880	120	530	7997	7932	-0.094	3868	4129	3745	4187	0
1	9	3	"PFB0103"	"B347"	2780	21840	130	499	479	134	85	89	24	100	100	0	287	291	59	98	100	27	99	97	0	2.190	2.041	2.078	2.028	1.627	2.190	0.798	120	565	603	587	1.131	414	189	394	193	0
1	10	3	"PFB0106"	"B362"	2970	21850	130	290	282	80	88	92	24	98	97	0	196	195	30	97	98	15	100	99	0	2.040	1.980	2.010	1.806	1.966	2.235	0.724	120	566	301	292	1.029	202	99	194	98	0
1	11	3	"PFB0128"	"B405"	3160	21850	130	260	265	69	92	94	23	98	96	0	274	272	46	98	101	26	100	100	0	0.955	0.994	0.975	0.930	1.710	1.072	0.716	120	541	344	347	-0.067	168	176	173	174	0
1	12	3	"PFB0131"	"B415"	3350	21850	140	404	413	146	96	101	27	98	97	0	391	389	100	101	107	36	99	94	0	1.062	1.101	1.124	1.027	1.903	1.175	0.785	156	558	598	605	0.087	308	290	317	288	0
1	13	3	"PFB0133"	"B418"	3540	21850	130	146	154	51	94	98	25	70	50	0	183	194	53	102	106	28	97	74	0	0.642	0.652	0.684	0.512	2.782	0.880	0.485	120	527	133	152	-0.639	52	81	60	92	0
1	14	3	"PFB0135"	"B424"	3730	21850	130	424	414	116	89	92	22	99	99	0	747	743	126	98	100	16	100	100	0	0.516	0.504	0.526	0.468	1.671	0.509	0.813	120	591	984	970	-0.954	335	649	325	645	0
1	15	3	"PFB0137"	"B427"	3950	21860	150	103	104	23	89	91	20	40	16	0	122	123	24	98	101	22	52	18	0	0.583	0.600	1.000	0.973	3.045	1.255	0.060	156	605	38	40	-0.778	14	24	15	25	-50
1	16	3	"PFB0139"	"B431"	4100	21850	130	2109	2082	598	91	95	28	100	100	0	2069	2036	518	102	111	66	100	100	0	1.026	1.029	1.100	1.020	1.468	1.048	0.863	120	509	3985	3925	0.037	2018	1967	1991	1934	0
1	17	3	"PFB0155"	"B464"	4290	21850	110	136	141	35	93	96	27	76	36	0	148	151	23	102	108	49	45	2	0	0.935	0.980	1.000	0.973	2.326	1.440	0.212	80	497	89	97	-0.097	43	46	48	49	0
1	18	3	"PFB0158"	"B467"	4500	21860	130	243	247	79	91	103	192	31	0	0	420	436	100	102	172	880	0	0	0	0.478	0.467	0.466	0.439	1.495	0.507	0.778	120	567	470	490	-1.065	152	318	156	334	0
1	19	3	"PFB0160"	"B47"	4680	21860	150	92	97	25	90	104	185	0	0	0	106	106	20	101	171	850	0	0	0	0.400	1.400	1.240	1.275	3.614	3.704	0.025	156	612	7	12	-1.322	2	5	7	5	-50
1	20	3	"PFB0163"	"B476"	4870	21860	120	171	169	44	88	90	19	90	83	0	130	131	22	99	101	16	76	45	0	2.677	2.531	2.603	2.682	2.223	3.009	0.332	120	497	114	113	1.421	83	31	81	32	0
1	21	3	"PFB0166"	"B484"	5060	21860	130	293	285	76	87	90	21	100	100	0	526	526	89	99	101	16	100	100	0	0.482	0.464	0.483	0.431	1.671	0.457	0.765	120	547	633	625	-1.052	206	427	198	427	0
1	22	3	"PFB0168"	"B489"	5260	21860	140	1040	994	395	90	92	22	99	98	0	532	513	143	97	99	15	100	100	0	2.184	2.173	2.302	2.077	1.619	2.380	0.879	156	726	1385	1320	1.127	950	435	904	416	0
1	1	4	"PFB0186"	"B513"	1250	22040	130	1136	1074	296	84	86	20	100	100	0	748	729	127	94	99	28	100	100	0	1.609	1.559	1.642	1.494	1.437	1.666	0.894	120	700	1706	1625	0.686	1052	654	990	635	0
1	2	4	"PFB0188"	"B516"	1450	22030	100	128	129	29	84	91	46	46	6	0	129	132	21	91	99	34	57	10	0	1.158	1.098	1.120	1.059	2.535	1.456	0.321	80	412	82	86	0.212	44	38	45	41	0
1	3	4	"PFB0191"	"B521"	1640	22040	130	4347	4105	1173	85	95	48	100	100	0	2373	2379	442	94	104	41	100	100	0	1.870	1.759	1.866	1.692	1.394	1.886	0.899	120	562	6541	6305	0.903	4262	2279	4020	2285	0
1	4	4	"PFB0193"	"B527"	1830	22040	120	369	356	97	78	83	29	100	99	0	350	343	56	88	92	24	100	100	0	1.111	1.090	1.089	1.033	1.579	1.177	0.799	120	500	553	533	0.151	291	262	278	255	0
1	5	4	"PFB0195"	"B530"	2020	22040	120	168	167	50	73	76	17	95	85	0	199	207	49	83	85	12	100	100	0	0.819	0.758	0.809	0.659	2.268	0.775	0.562	120	465	211	218	-0.288	95	116	94	124	0
1	6	4	"PFB0198"	"B536"	2210	22040	120	1846	1796	518	80	82	24	100	100	0	931	916	172	87	90	16	100	100	0	2.092	2.070	2.126	2.004	1.398	2.185	0.912	120	511	2610	2545	1.065	1766	844	1716	829	0
1	7	4	"PFD0038"	"D12635_8"	2440	22060	150	94	96	23	85	88	28	24	2	0	103	105	18	94	96	20	30	7	0	1.000	1.000	1.143	1.125	3.056	3.198	0.096	156	576	18	22	0.000	9	9	11	11	-50
1	8	4	"PFD0046"	"D13568_2"	2590	22040	130	1495	1422	375	83	87	23	100	100	0	849	829	165	96	97	15	100	100	0	1.875	1.827	1.982	1.803	1.464	1.926	0.847	120	447	2165	2072	0.907	1412	753	1339	733	0
1	9	4	"PFD0050"	"D14936_1"	2770	22040	120	136	151	57	85	88	22	81	59	0	139	148	46	97	98	15	86	66	0	1.214	1.294	1.225	1.269	2.589	1.428	0.461	120	513	93	117	0.280	51	42	66	51	0
1	10	4	"PFD0055"	"D15909_10"	2970	22040	130	2198	2066	614	89	91	23	100	100	0	2256	2230	490	99	102	21	100	100	0	0.978	0.928	1.027	0.911	1.556	0.956	0.858	120	565	4266	4108	-0.032	2109	2157	1977	2131	0
1	11	4	"PFD0058"	"D15909_5"	3160	22040	130	244	249	70	92	94	22	97	95	0	455	457	90	100	104	27	100	100	0	0.428	0.440	0.449	0.407	1.778	0.435	0.716	120	522	507	514	-1.224	152	355	157	357	0
1	12	4	"PFD0060"	"D16430_1"	3350	22050	150	87	91	23	98	101	30	6	0	0	104	107	21	101	111	49	4	0	0	-3.667	-1.167	1.286	1.255	3.606	1.108	0.159	156	543	-8	-1	Error	-11	3	-7	6	-50
1	13	4	"PFD0079"	"D16785_4"	3530	22040	120	9982	9310	2304	94	98	28	100	100	0	3990	3665	1049	100	104	28	100	100	0	2.542	2.585	2.686	2.727	1.545	2.631	0.895	120	488	13778	12781	1.346	9888	3890	9216	3565	0
1	14	4	"PFD0082"	"D16785_6"	3740	22050	130	274	276	76	83	86	23	100	98	0	232	233	35	91	93	20	100	100	0	1.355	1.359	1.352	1.274	1.610	1.470	0.763	120	560	332	335	0.438	191	141	193	142	0
1	15	4	"PFD0085"	"D16785_9"	3920	22050	130	1065	992	282	82	83	18	100	100	0	606	600	106	92	93	15	100	100	0	1.912	1.791	1.813	1.719	1.431	1.920	0.865	120	498	1497	1418	0.935	983	514	910	508	0
1	16	4	"PFD0087"	"D17715_10"	4110	22050	130	343	325	91	87	90	25	98	96	0	343	340	58	97	102	46	100	100	0	1.041	0.979	1.006	0.901	1.694	1.053	0.788	120	539	502	481	0.057	256	246	238	243	0
1	17	4	"PFD0092"	"D17715_109"	4300	22050	130	482	472	148	88	90	24	100	100	0	500	519	108	97	98	15	100	100	0	0.978	0.910	0.924	0.849	1.514	0.959	0.844	120	587	797	806	-0.033	394	403	384	422	0
1	18	4	"PFD0094"	"D17715_110"	4490	22050	120	402	395	107	85	87	21	100	99	0	900	903	155	96	98	14	100	100	0	0.394	0.384	0.383	0.361	1.479	0.381	0.840	120	466	1121	1117	-1.343	317	804	310	807	0
1	19	4	"PFD0112"	"D17715_16"	4670	22050	120	107	106	24	87	89	21	46	18	0	122	126	23	97	98	14	75	45	0	0.800	0.655	0.945	0.896	2.623	1.326	0.060	120	469	45	48	-0.322	20	25	19	29	0
1	20	4	"PFD0115"	"D17715_20"	4870	22050	130	178	184	54	87	90	24	90	83	0	253	258	62	98	100	22	100	100	0	0.587	0.606	0.563	0.531	2.057	0.610	0.589	120	539	246	257	-0.768	91	155	97	160	0
1	21	4	"PFD0118"	"D17715_25"	5050	22050	120	130	127	31	87	90	24	63	40	0	135	138	24	96	98	22	78	41	0	1.103	0.952	1.136	0.946	3.128	1.722	0.147	120	498	82	82	0.141	43	39	40	42	0
1	22	4	"PFD0121"	"D17715_28"	5250	22050	130	389	371	102	86	88	20	100	100	0	442	426	104	95	96	15	100	99	0	0.873	0.861	0.916	0.858	1.609	0.854	0.819	120	633	650	616	-0.196	303	347	285	331	0
1	1	5	"PFD0124"	"D17715_32"	1250	22230	130	457	455	129	79	81	20	100	100	0	355	360	76	90	92	14	100	100	0	1.426	1.393	1.343	1.349	1.461	1.471	0.850	120	686	643	646	0.512	378	265	376	270	0
1	2	5	"PFD0126"	"D17715_37"	1450	22230	130	605	619	209	81	87	31	100	100	0	588	608	134	91	97	31	100	100	0	1.054	1.041	1.085	0.987	1.510	1.189	0.831	120	583	1021	1055	0.076	524	497	538	517	0
1	3	5	"PFD0143"	"D17715_67"	1640	22230	140	552	531	179	84	89	30	100	99	0	440	420	112	94	100	32	98	96	0	1.353	1.371	1.369	1.359	1.505	1.450	0.859	156	579	814	773	0.436	468	346	447	326	0
1	4	5	"PFD0145"	"D17715_7"	1830	22230	130	203	209	58	83	85	20	99	96	0	174	178	31	92	94	14	100	99	0	1.463	1.465	1.494	1.387	1.859	1.800	0.569	120	557	202	212	0.549	120	82	126	86	0
1	5	5	"PFD0147"	"D17715_76"	2050	22210	150	98	99	27	81	84	20	42	17	0	109	109	22	90	93	15	53	28	0	0.895	0.947	1.150	1.182	3.050	1.722	0.139	156	589	36	37	-0.160	17	19	18	19	-50
1	6	5	"PFD0149"	"D17715_8"	2210	22230	120	443	435	120	83	84	20	100	100	0	309	309	54	92	94	15	100	100	0	1.659	1.622	1.659	1.562	1.484	1.765	0.823	120	418	577	569	0.730	360	217	352	217	0
1	7	5	"PFD0151"	"D17715_81"	2390	22230	120	1075	1066	343	85	87	27	100	100	0	527	529	134	95	97	20	100	99	0	2.292	2.260	2.365	2.258	1.570	2.466	0.868	120	457	1422	1415	1.196	990	432	981	434	0
1	8	5	"PFD0153"	"D17715_89"	2590	22230	130	1007	971	310	83	86	26	100	100	0	1367	1388	328	96	97	19	100	100	0	0.727	0.687	0.698	0.650	1.428	0.699	0.891	120	496	2195	2180	-0.460	924	1271	888	1292	0
1	9	5	"PFE0210"	"E18550_2"	2770	22230	130	986	970	293	83	86	21	100	100	0	964	944	248	94	95	15	100	100	0	1.038	1.044	1.060	1.039	1.457	1.056	0.897	120	562	1773	1737	0.054	903	870	887	850	0
1	10	5	"PFE0213"	"E18651_3"	2980	22230	120	151	157	44	88	91	25	83	62	0	147	149	24	97	100	21	92	67	0	1.260	1.327	1.319	1.250	2.214	1.815	0.337	120	526	113	121	0.333	63	50	69	52	0
1	11	5	"PFE0218"	"E18737_1"	3170	22230	130	1660	1691	808	92	96	26	100	100	0	1168	1189	380	101	105	26	100	100	0	1.470	1.470	1.475	1.319	1.565	1.609	0.884	120	532	2635	2687	0.555	1568	1067	1599	1088	0
1	12	5	"PFE0223"	"E1884_3"	3360	22230	120	1916	1833	515	99	103	30	100	100	0	3094	3044	533	104	120	72	100	100	0	0.608	0.590	0.613	0.571	1.378	0.592	0.867	120	444	4807	4674	-0.719	1817	2990	1734	2940	0
1	13	5	"PFE0226"	"E18877_2"	3550	22230	120	399	433	170	90	95	31	99	98	0	297	296	64	94	108	70	99	80	0	1.522	1.698	1.718	1.544	1.718	1.793	0.568	120	489	512	545	0.606	309	203	343	202	0
1	14	5	"PFE0228"	"E18957_1"	3730	22230	130	499	515	143	74	75	18	100	100	0	474	480	113	80	82	13	100	100	0	1.079	1.102	1.169	1.093	1.525	1.127	0.815	120	532	819	841	0.109	425	394	441	400	0
1	15	5	"PFE0249"	"E19870_1"	3930	22230	120	115	117	29	78	80	20	70	47	0	145	146	20	86	88	15	100	95	0	0.627	0.650	0.670	0.585	2.379	0.877	0.264	120	501	96	99	-0.673	37	59	39	60	0
1	16	5	"PFE0251"	"E20152_1"	4100	22230	110	114	117	27	86	88	23	61	27	0	139	139	25	95	95	14	91	70	0	0.636	0.705	0.709	0.715	2.628	1.076	0.221	80	430	72	75	-0.652	28	44	31	44	0
1	17	5	"PFE0257"	"E20313_1"	4290	22240	130	252	250	77	84	87	21	97	95	0	216	221	44	95	96	15	100	100	0	1.388	1.317	1.330	1.191	1.835	1.425	0.741	120	585	289	292	0.473	168	121	166	126	0
1	18	5	"PFE0260"	"E20360_12"	4500	22240	150	98	101	24	85	88	21	38	13	0	111	112	17	96	99	31	21	0	0	0.867	1.000	1.235	1.306	3.941	3.627	0.030	156	570	28	32	-0.206	13	15	16	16	-50
1	19	5	"PFE0265"	"E20424_1"	4690	22240	130	2087	1979	729	88	91	22	100	100	0	1444	1414	351	96	97	14	100	100	0	1.483	1.435	1.475	1.348	1.451	1.548	0.900	120	430	3347	3209	0.568	1999	1348	1891	1318	0
1	20	5	"PFE0267"	"E20514_1"	4860	22240	120	2159	2155	823	93	98	57	100	100	0	1374	1365	335	98	109	87	100	100	0	1.619	1.627	1.642	1.509	1.563	1.778	0.881	120	452	3342	3329	0.695	2066	1276	2062	1267	0
1	21	5	"PFE0293"	"E22156_1"	5050	22240	130	2166	2076	701	94	104	74	100	100	0	1560	1550	388	100	114	101	100	99	0	1.419	1.367	1.449	1.314	1.523	1.432	0.863	120	545	3532	3432	0.505	2072	1460	1982	1450	0
1	22	5	"PFE0299"	"E22468_1"	5240	22240	130	486	477	163	90	97	54	96	93	0	514	513	102	99	107	65	100	100	0	0.954	0.935	0.935	0.843	1.762	0.961	0.766	120	648	811	801	-0.068	396	415	387	414	0
1	1	6	"PFE0302"	"E22504_2"	1260	22420	100	103	105	23	80	82	21	53	15	0	125	124	21	92	93	13	82	58	0	0.697	0.781	1.000	0.878	2.783	1.633	0.077	80	438	56	57	-0.521	23	33	25	32	0
1	2	6	"PFE0309"	"E2283_4"	1440	22420	130	202	199	48	83	85	20	99	94	0	222	230	56	93	94	15	100	100	0	0.922	0.847	0.893	0.834	1.707	0.850	0.629	120	573	248	253	-0.116	119	129	116	137	0
1	3	6	"PFE0314"	"E22930_2"	1640	22420	120	482	480	135	83	86	19	100	100	0	439	466	131	94	94	13	100	100	0	1.157	1.067	1.156	1.049	1.538	1.100	0.743	120	496	744	769	0.210	399	345	397	372	0
1	4	6	"PFE0318"	"E23098_1"	1830	22420	130	439	438	130	83	85	19	100	99	0	568	557	110	95	96	13	100	100	0	0.753	0.768	0.788	0.725	1.662	0.831	0.798	120	520	829	817	-0.410	356	473	355	462	0
1	5	6	"PFE0353"	"E24637_1"	2010	22420	120	2076	1992	572	85	88	21	100	100	0	1968	1931	400	97	101	35	100	100	0	1.064	1.040	1.128	1.008	1.425	1.073	0.883	120	518	3862	3741	0.090	1991	1871	1907	1834	0
1	6	6	"PFE0361"	"E248_3"	2210	22420	130	1658	1548	506	90	92	23	100	100	0	1741	1709	371	99	105	36	100	100	0	0.955	0.906	0.953	0.860	1.441	0.964	0.875	120	533	3210	3068	-0.067	1568	1642	1458	1610	0
1	7	6	"PFE0363"	"E24971_1"	2390	22420	120	200	203	64	88	92	30	90	76	0	287	292	62	99	102	21	100	100	0	0.596	0.596	0.574	0.490	2.142	0.643	0.627	120	484	300	308	-0.747	112	188	115	193	0
1	8	6	"PFE0367"	"E25193_1"	2580	22420	120	150	151	44	84	89	26	82	61	0	162	159	28	96	98	17	95	80	0	1.000	1.063	1.093	0.958	2.478	1.417	0.343	120	496	132	130	0.000	66	66	67	63	0
1	9	6	"PFE0373"	"E25749_1"	2780	22420	130	1624	1652	670	85	88	22	100	100	0	1057	1061	308	92	94	16	100	100	0	1.595	1.617	1.619	1.507	1.479	1.730	0.907	120	547	2504	2536	0.673	1539	965	1567	969	0
1	10	6	"PFE0375"	"E25972_1"	2960	22420	130	2273	2158	648	90	93	25	100	100	0	1857	1836	458	98	100	17	100	100	0	1.241	1.190	1.204	1.171	1.330	1.214	0.918	120	541	3942	3806	0.312	2183	1759	2068	1738	0
1	11	6	"PFF0292"	"F18577_5"	3150	22420	120	325	334	96	93	96	26	100	100	0	255	255	47	100	102	17	100	100	0	1.497	1.555	1.610	1.496	1.575	1.755	0.767	120	526	387	396	0.582	232	155	241	155	0
1	12	6	"PFF0300"	"F18770_1"	3370	22420	150	101	103	27	93	98	28	22	5	0	108	110	17	102	112	60	1	0	0	1.333	1.250	1.920	1.787	3.328	2.088	0.027	156	631	14	18	0.415	8	6	10	8	-50
1	13	6	"PFF0307"	"F19110_2"	3540	22430	130	291	285	81	89	91	21	100	99	0	423	426	77	97	100	22	100	100	0	0.620	0.596	0.606	0.548	1.676	0.618	0.728	120	478	528	525	-0.691	202	326	196	329	0
1	14	6	"PFF0309"	"F19190_1"	3710	22420	130	539	539	137	81	84	25	100	100	0	517	520	142	90	92	18	99	98	0	1.073	1.065	1.118	1.099	1.652	1.050	0.841	120	565	885	888	0.101	458	427	458	430	0
1	15	6	"PFF0313"	"F19243_2"	3930	22430	130	883	819	250	84	86	25	100	99	0	1184	1170	238	92	94	20	100	100	0	0.732	0.682	0.734	0.641	1.576	0.713	0.857	120	577	1891	1813	-0.451	799	1092	735	1078	0
1	16	6	"PFF0316"	"F19409_1"	4100	22430	120	441	433	115	86	88	20	100	100	0	331	331	53	97	98	18	100	100	0	1.517	1.483	1.479	1.413	1.462	1.611	0.851	120	516	589	581	0.601	355	234	347	234	0
1	17	6	"PFF0345"	"F20077_1"	4300	22430	120	124	124	29	85	87	20	71	48	0	129	128	20	96	97	14	82	55	0	1.182	1.219	1.185	1.222	2.721	2.237	0.139	120	498	72	71	0.241	39	33	39	32	0
1	18	6	"PFF0351"	"F20166_1"	4480	22430	120	144	154	52	88	90	21	84	62	0	175	181	39	96	100	39	94	50	0	0.709	0.776	0.722	0.690	2.308	0.683	0.320	120	467	135	151	-0.496	56	79	66	85	0
1	19	6	"PFF0355"	"F20234_1"	4680	22410	150	94	98	26	92	94	22	23	10	0	109	111	16	97	102	36	10	0	0	0.167	0.429	1.375	1.456	3.760	0.243	0.048	156	561	14	20	-2.585	2	12	6	14	-50
1	20	6	"PFF0357"	"F20284_1"	4860	22430	120	405	403	121	95	98	53	99	96	0	298	303	54	100	107	79	100	82	0	1.566	1.517	1.559	1.450	1.556	1.669	0.807	120	479	508	511	0.647	310	198	308	203	0
1	21	6	"PFF0360"	"F20385_1"	5050	22430	120	378	378	95	94	101	59	99	94	0	556	568	112	103	109	68	100	99	0	0.627	0.611	0.625	0.587	1.543	0.622	0.721	120	496	737	749	-0.674	284	453	284	465	0
1	22	6	"PFF0362"	"F20385_3"	5250	22430	130	428	418	98	92	98	49	100	98	0	645	645	97	103	107	32	100	100	0	0.620	0.601	0.594	0.577	1.419	0.605	0.841	120	651	878	868	-0.690	336	542	326	542	0
1	1	7	"PFF0380"	"F20989_1"	1260	22610	120	601	553	174	81	82	20	100	98	0	918	902	208	93	94	14	100	100	0	0.630	0.583	0.596	0.543	1.489	0.601	0.890	120	585	1345	1281	-0.666	520	825	472	809	0
1	2	7	"PFF0388"	"F21429_3"	1450	22610	130	3582	3476	1263	86	88	20	100	100	0	3164	3263	796	97	98	15	100	100	0	1.140	1.071	1.127	0.998	1.498	1.150	0.888	120	517	6563	6556	0.189	3496	3067	3390	3166	0
1	3	7	"PFF0396"	"F21560_1"	1630	22610	120	257	255	69	85	87	19	96	95	0	1576	1566	367	96	98	15	100	100	0	0.116	0.116	0.115	0.110	1.573	0.111	0.748	120	498	1652	1640	-3.105	172	1480	170	1470	0
1	4	7	"PFF0401"	"F21821_1"	1820	22610	120	184	183	42	85	85	19	97	88	0	640	649	128	97	101	25	100	100	0	0.182	0.178	0.182	0.170	1.675	0.169	0.679	120	484	642	650	-2.455	99	543	98	552	0
1	5	7	"PFF0404"	"F21902_1"	2000	22610	130	2014	1954	547	89	91	21	100	100	0	2455	2458	608	103	108	37	100	100	0	0.818	0.792	0.830	0.777	1.449	0.788	0.864	120	554	4277	4220	-0.289	1925	2352	1865	2355	0
1	6	7	"PFF0407"	"F21981_2"	2210	22610	120	4822	4755	1397	96	96	22	100	100	0	7397	7527	2055	107	112	27	100	100	0	0.648	0.628	0.704	0.621	1.474	0.610	0.854	120	512	12016	12079	-0.625	4726	7290	4659	7420	0
1	7	7	"PFF0440"	"F22946_1"	2390	22610	130	370	491	322	93	94	22	100	100	0	338	372	139	105	109	27	100	100	0	1.189	1.491	1.385	1.274	1.842	2.035	0.666	120	523	510	665	0.250	277	233	398	267	0
1	8	7	"PFF0446"	"F23145_4"	2580	22610	150	98	101	22	89	92	25	24	5	0	114	115	21	99	101	17	44	18	0	0.600	0.750	0.900	0.952	3.857	4.559	0.004	156	625	24	28	-0.737	9	15	12	16	-50
1	9	7	"PFF0452"	"F23274_1"	2790	22620	150	98	100	20	91	95	29	16	1	0	111	114	22	101	103	26	20	3	0	0.700	0.692	1.000	1.020	3.365	1.767	0.034	156	590	17	22	-0.515	7	10	9	13	-50
1	10	7	"PFF0458"	"F23526_2"	2970	22620	130	1239	1171	393	94	99	30	100	100	0	1282	1256	259	104	107	27	100	100	0	0.972	0.935	0.984	0.861	1.575	0.990	0.862	120	507	2323	2229	-0.041	1145	1178	1077	1152	0
1	11	7	"PFF0461"	"F23551_1"	3150	22610	130	222	222	60	93	96	23	98	93	0	613	589	121	104	107	20	100	100	0	0.253	0.266	0.248	0.256	1.890	0.234	0.540	120	563	638	614	-1.980	129	509	129	485	0
1	12	7	"PFF0463"	"F23564_1"	3350	22620	130	1194	1193	349	91	94	23	100	100	0	2164	2128	381	102	105	21	100	100	0	0.535	0.544	0.553	0.523	1.432	0.549	0.851	120	562	3165	3128	-0.903	1103	2062	1102	2026	0
1	13	7	"PFF1088"	"F45524_1"	3540	22620	120	213	215	54	89	92	21	97	94	0	602	619	141	100	103	19	100	100	0	0.247	0.243	0.252	0.223	1.858	0.223	0.664	120	497	626	645	-2.017	124	502	126	519	0
1	14	7	"PFF1100"	"F45683_2"	3730	22620	120	828	815	251	88	89	20	100	100	0	1188	1228	312	98	99	14	100	100	0	0.679	0.643	0.674	0.621	1.517	0.640	0.810	120	500	1830	1857	-0.559	740	1090	727	1130	0
1	15	7	"PFF1105"	"F45820_1"	3910	22620	120	138	138	36	88	88	20	77	58	0	142	142	26	97	99	18	86	56	0	1.111	1.111	1.150	1.049	2.376	1.540	0.270	120	499	95	95	0.152	50	45	50	45	0
1	16	7	"PFF1110"	"F46067_3"	4110	22620	120	431	427	142	88	89	21	99	99	0	797	776	166	98	100	18	100	100	0	0.491	0.500	0.511	0.453	1.673	0.509	0.784	120	528	1042	1017	-1.027	343	699	339	678	0
1	17	7	"PFF1112"	"F46181_1"	4300	22620	120	182	186	53	88	89	20	95	88	0	466	469	91	99	100	16	100	100	0	0.256	0.265	0.259	0.241	1.708	0.263	0.642	120	484	461	468	-1.965	94	367	98	370	0
1	18	7	"PFF1114"	"F46183_2"	4480	22620	120	255	255	69	88	90	21	99	98	0	214	220	44	100	101	15	100	99	0	1.465	1.392	1.478	1.352	1.800	1.535	0.676	120	498	281	287	0.551	167	114	167	120	0
1	19	7	"PFF1142"	"F4688_1"	4680	22620	130	1282	1216	362	94	96	23	100	100	0	1297	1277	265	100	103	21	100	100	0	0.992	0.953	1.004	0.921	1.514	0.982	0.861	120	592	2385	2299	-0.011	1188	1197	1122	1177	0
1	20	7	"PFF1151"	"F47145_2"	4880	22630	120	192	193	56	94	96	22	90	82	0	528	513	112	101	103	20	100	100	0	0.230	0.240	0.224	0.210	1.949	0.233	0.594	120	470	525	511	-2.123	98	427	99	412	0
1	21	7	"PFF1154"	"F47255_1"	5050	22620	150	117	119	27	96	100	26	44	14	0	126	125	22	104	106	18	55	21	0	0.955	1.095	1.194	1.156	3.148	2.322	0.089	156	548	43	44	-0.067	21	22	23	21	-50
1	22	7	"PFF1156"	"F47255_3"	5240	22630	150	109	114	32	101	107	34	20	7	0	124	127	23	107	111	32	25	5	0	0.471	0.650	1.043	0.994	3.504	2.176	0.133	156	772	25	33	-1.087	8	17	13	20	-50
1	1	8	"PFF1158"	"F47327_1"	1250	22800	120	1567	1497	504	80	80	19	100	100	0	719	704	176	91	92	14	100	100	0	2.368	2.312	2.367	2.203	1.404	2.469	0.905	120	526	2115	2030	1.244	1487	628	1417	613	0
1	2	8	"PFF1160"	"F47350_1"	1420	22800	150	99	102	23	84	87	21	37	14	0	116	133	113	96	98	15	59	37	0	0.750	0.486	0.662	0.716	3.675	0.090	0.046	156	582	35	55	-0.415	15	20	18	37	-50
1	3	8	"PFF1184"	"F48253_6"	1630	22810	130	118	122	34	82	84	20	65	41	0	137	140	25	96	98	13	92	74	0	0.878	0.909	0.879	0.826	2.770	1.416	0.210	120	577	77	84	-0.188	36	41	40	44	0
1	4	8	"PFF1186"	"F48363_2"	1820	22800	120	110	112	26	83	84	20	60	29	0	141	140	22	98	101	22	78	46	0	0.628	0.690	0.696	0.701	2.823	1.241	0.163	120	514	70	71	-0.671	27	43	29	42	0
1	5	8	"PFF1188"	"F48395_1"	2010	22800	130	3581	3500	1037	88	89	23	100	100	0	1931	1851	577	103	105	17	100	100	0	1.911	1.952	2.160	2.043	1.652	2.018	0.834	120	565	5321	5160	0.934	3493	1828	3412	1748	0
1	6	8	"PFF1190"	"F48424_2"	2210	22800	120	632	627	216	95	96	23	100	100	0	835	863	214	107	110	25	100	100	0	0.738	0.704	0.722	0.660	1.580	0.733	0.815	120	525	1265	1288	-0.439	537	728	532	756	0
1	7	8	"PFF1193"	"F48446_1"	2400	22810	130	570	577	186	94	96	23	100	99	0	531	526	98	104	105	18	100	100	0	1.115	1.145	1.208	1.067	1.587	1.267	0.811	120	564	903	905	0.157	476	427	483	422	0
1	8	8	"PFF1195"	"F48446_5"	2600	22810	120	311	307	94	89	92	21	99	95	0	332	334	71	101	102	15	100	100	0	0.961	0.936	0.933	0.856	1.834	1.024	0.738	120	498	453	451	-0.057	222	231	218	233	0
1	9	8	"PFF1220"	"F49665_1"	2780	22800	130	1309	1254	431	92	96	30	100	100	0	600	590	163	105	109	28	97	96	0	2.459	2.396	2.423	2.465	1.803	2.573	0.860	120	525	1712	1647	1.298	1217	495	1162	485	0
1	10	8	"PFF1222"	"F49677_3"	2980	22810	130	838	807	295	93	97	31	100	100	0	2542	2662	678	107	111	29	100	100	0	0.306	0.279	0.290	0.257	1.595	0.289	0.817	120	519	3180	3269	-1.709	745	2435	714	2555	0
1	11	8	"PFF1225"	"F49959_1"	3150	22810	130	561	590	183	90	93	23	100	100	0	415	422	117	105	108	20	100	99	0	1.519	1.577	1.622	1.605	1.550	1.641	0.826	120	503	781	817	0.603	471	310	500	317	0
1	12	8	"PFF1234"	"F50107_1"	3340	22820	150	101	100	21	90	93	24	24	3	0	126	128	22	102	105	21	53	22	0	0.458	0.385	0.649	0.662	3.161	1.382	0.035	156	599	35	36	-1.126	11	24	10	26	-50
1	13	8	"PFF1237"	"F50551_1"	3540	22810	120	231	230	68	90	93	23	96	92	0	335	342	75	100	101	15	100	100	0	0.600	0.579	0.579	0.514	2.124	0.580	0.641	120	482	376	382	-0.737	141	235	140	242	0
1	14	8	"PFF1239"	"F50598_1"	3720	22810	130	432	444	163	90	93	26	98	94	0	436	442	124	101	105	31	100	99	0	1.021	1.038	1.039	0.932	1.964	1.109	0.841	120	530	677	695	0.030	342	335	354	341	0
1	15	8	"PFF1927"	"F960_2"	3910	22810	130	2020	1939	684	90	92	25	100	100	0	1011	1028	244	102	107	31	100	100	0	2.123	1.997	2.044	1.881	1.429	2.128	0.906	120	562	2839	2775	1.086	1930	909	1849	926	0
1	16	8	"PFF1931"	"F960_7"	4110	22820	130	286	276	91	89	90	20	95	93	0	390	385	78	101	103	17	100	100	0	0.682	0.658	0.695	0.605	1.711	0.722	0.785	120	550	486	471	-0.553	197	289	187	284	0
1	17	8	"PFF1933"	"F9676_1"	4300	22810	130	655	639	240	86	88	19	100	100	0	611	613	165	98	100	15	100	100	0	1.109	1.074	1.076	0.991	1.564	1.141	0.851	120	531	1082	1068	0.149	569	513	553	515	0
1	18	8	"PFI0003"	"I10209_1"	4490	22810	130	725	703	231	88	90	22	100	100	0	1236	1216	302	101	102	17	100	100	0	0.561	0.552	0.553	0.530	1.549	0.543	0.864	120	587	1772	1730	-0.833	637	1135	615	1115	0
1	19	8	"PFI0005"	"I1033_3"	4680	22810	130	8127	7828	2640	93	96	25	100	100	0	3619	3616	925	100	104	23	100	100	0	2.283	2.200	2.269	2.137	1.456	2.307	0.892	120	565	11553	11251	1.191	8034	3519	7735	3516	0
1	20	8	"PFI0009"	"I10565_1"	4870	22820	130	418	412	140	96	97	23	99	95	0	372	370	62	100	102	19	100	100	0	1.184	1.170	1.173	1.025	1.853	1.341	0.775	120	493	594	586	0.243	322	272	316	270	0
1	21	8	"PFI0038"	"I1136_2"	5050	22810	120	214	214	55	99	103	27	95	85	0	202	205	40	104	106	17	97	95	0	1.173	1.139	1.225	1.077	1.933	1.297	0.566	120	476	213	216	0.231	115	98	115	101	0
1	22	8	"PFI0041"	"I11448_2"	5250	22820	130	32704	31193	10789	114	120	34	100	100	0	14118	14316	2880	112	115	22	100	100	0	2.327	2.188	2.408	2.051	1.470	2.410	0.887	120	614	46596	45283	1.218	32590	14006	31079	14204	0
1	1	9	"PFI0043"	"I11495_1"	1250	22990	130	5020	5214	2358	80	82	20	100	100	0	2890	3053	1102	93	96	25	100	100	0	1.766	1.734	1.759	1.633	1.358	1.819	0.929	120	628	7737	8094	0.821	4940	2797	5134	2960	0
1	2	9	"PFI0045"	"I11523_4"	1440	22990	120	1017	977	317	85	88	22	100	100	0	1120	1102	260	97	101	29	100	100	0	0.911	0.888	0.902	0.843	1.400	0.928	0.913	120	483	1955	1897	-0.134	932	1023	892	1005	0
1	3	9	"PFI0048"	"I1175_1"	1630	23000	120	340	338	94	81	85	21	99	99	0	344	351	70	96	98	17	100	100	0	1.044	1.008	0.998	0.962	1.510	1.058	0.808	120	481	507	512	0.063	259	248	257	255	0
1	4	9	"PFI0053"	"I11857_2"	1820	23000	130	262	266	88	81	84	20	96	96	0	336	334	60	96	97	14	100	100	0	0.754	0.777	0.752	0.707	1.742	0.843	0.735	120	563	421	423	-0.407	181	240	185	238	0
1	5	9	"PFI0079"	"I12708_1"	2010	22990	130	754	764	260	84	87	23	100	100	0	452	431	120	98	100	16	99	96	0	1.893	2.042	2.141	2.120	1.738	2.158	0.813	120	618	1024	1013	0.920	670	354	680	333	0
1	6	9	"PFI0085"	"I12812_3"	2210	23000	130	845	811	292	89	92	25	100	100	0	564	580	117	101	103	16	100	100	0	1.633	1.507	1.584	1.384	1.611	1.718	0.852	120	557	1219	1201	0.707	756	463	722	479	0
1	7	9	"PFI0087"	"I12861_2"	2380	22990	120	41343	41321	13715	94	97	24	100	100	0	21186	19658	5579	103	105	23	100	100	0	1.957	2.108	2.222	2.137	1.534	2.231	0.878	120	495	62332	60782	0.968	41249	21083	41227	19555	0
1	8	9	"PFI0089"	"I12932_1"	2590	23000	130	306	305	97	91	93	21	97	95	0	428	419	92	102	105	23	100	100	0	0.660	0.675	0.684	0.600	1.798	0.711	0.774	120	582	541	531	-0.601	215	326	214	317	0
1	9	9	"PFI0099"	"I13128_2"	2780	23000	120	3824	3716	1219	91	94	22	100	100	0	6108	6066	1340	108	109	19	100	100	0	0.622	0.608	0.631	0.585	1.325	0.616	0.912	120	499	9733	9583	-0.685	3733	6000	3625	5958	0
1	10	9	"PFI0102"	"I13218_1"	2970	23000	120	228	233	72	90	93	23	95	92	0	297	302	63	106	108	20	100	100	0	0.723	0.730	0.710	0.668	1.853	0.784	0.669	120	469	329	339	-0.469	138	191	143	196	0
1	11	9	"PFI0124"	"I13978_1"	3150	23000	120	246	244	57	88	90	22	99	98	0	238	238	39	101	102	16	100	100	0	1.153	1.139	1.075	1.097	1.437	1.207	0.772	120	477	295	293	0.206	158	137	156	137	0
1	12	9	"PFI0126"	"I14041_1"	3340	22990	120	657	623	191	90	92	25	100	100	0	332	316	82	102	103	16	97	96	0	2.465	2.491	2.506	2.502	1.677	2.598	0.807	120	460	797	747	1.302	567	230	533	214	0
1	13	9	"PFI0128"	"I14195_1"	3530	23000	130	3734	3665	1082	92	95	26	100	100	0	3832	3794	873	102	103	16	100	100	0	0.976	0.968	1.003	0.955	1.374	0.978	0.913	120	540	7372	7265	-0.034	3642	3730	3573	3692	0
1	14	9	"PFI0131"	"I1431_1"	3720	23000	120	303	292	83	91	94	26	99	95	0	276	281	61	103	106	27	99	98	0	1.225	1.129	1.055	1.078	1.720	1.190	0.744	120	483	385	379	0.293	212	173	201	178	0
1	15	9	"PFI0137"	"I14413_3"	3910	23000	120	3030	3053	1090	91	94	22	100	100	0	2157	2167	506	104	106	19	100	100	0	1.432	1.436	1.499	1.364	1.393	1.515	0.899	120	505	4992	5025	0.518	2939	2053	2962	2063	0
1	16	9	"PFI0141"	"I14670_1"	4110	23000	130	593	608	216	90	92	21	100	99	0	455	456	120	102	104	18	100	100	0	1.425	1.463	1.473	1.390	1.478	1.582	0.860	120	534	856	872	0.511	503	353	518	354	0
1	17	9	"PFJ0122"	"J167_5"	4290	22990	130	150	154	48	88	89	19	85	66	0	141	145	33	99	100	15	81	60	0	1.476	1.435	1.354	1.554	2.510	1.734	0.404	120	559	104	112	0.562	62	42	66	46	0
1	18	9	"PFJ0124"	"J167_7"	4480	23010	110	105	112	34	87	89	22	47	22	0	125	130	28	101	102	16	63	42	0	0.750	0.862	0.927	0.854	3.173	1.268	0.176	80	487	42	54	-0.415	18	24	25	29	0
1	19	9	"PFJ0128"	"J170_18"	4680	23010	130	255	253	88	87	89	22	94	88	0	366	366	86	99	101	18	100	100	0	0.629	0.622	0.596	0.516	2.183	0.681	0.704	120	621	435	433	-0.668	168	267	166	267	0
1	20	9	"PFJ0137"	"J171_6"	4880	23000	150	90	91	21	89	92	22	15	4	0	102	102	14	97	100	18	14	1	0	0.200	0.400	1.267	1.363	3.776	296.368	0.000	156	604	6	7	-2.322	1	5	2	5	-50
1	21	9	"PFJ0150"	"J181_2"	5070	23010	130	985	961	369	90	93	22	100	99	0	706	733	196	100	102	16	100	100	0	1.477	1.376	1.503	1.260	1.650	1.523	0.862	120	527	1501	1504	0.563	895	606	871	633	0
1	22	9	"PFJ0153"	"J181_9"	5250	23000	130	2388	2244	744	94	98	28	100	100	0	1207	1202	269	105	109	32	100	100	0	2.082	1.960	2.120	1.901	1.532	2.099	0.859	120	621	3396	3247	1.058	2294	1102	2150	1097	0
1	1	10	"PFJ0179"	"J198_2"	1250	23180	130	177	173	49	78	82	20	94	86	0	141	139	21	95	97	24	80	40	0	2.152	2.159	2.268	2.095	2.346	2.461	0.440	120	678	145	139	1.106	99	46	95	44	0
1	2	10	"PFJ0184"	"J206_1"	1450	23180	130	949	936	305	85	87	21	100	100	0	793	795	182	97	98	16	100	100	0	1.241	1.219	1.241	1.184	1.480	1.278	0.886	120	557	1560	1549	0.312	864	696	851	698	0
1	3	10	"PFJ0186"	"J206_6"	1630	23180	120	355	367	117	86	87	23	100	100	0	282	275	60	97	99	18	99	98	0	1.454	1.579	1.523	1.516	1.611	1.692	0.789	120	497	454	459	0.540	269	185	281	178	0
1	4	10	"PFJ0188"	"J212_1"	1830	23190	130	1082	1059	341	86	88	23	100	100	0	709	717	121	97	98	15	100	100	0	1.627	1.569	1.615	1.474	1.481	1.734	0.881	120	588	1608	1593	0.703	996	612	973	620	0
1	5	10	"PFJ0190"	"J212_4"	2020	23200	100	111	116	27	86	89	22	52	28	0	125	126	18	96	98	15	81	46	0	0.862	1.000	1.127	1.010	2.620	1.793	0.144	80	440	54	60	-0.214	25	29	30	30	0
1	6	10	"PFJ0197"	"J218_1"	2210	23180	110	176	176	46	87	90	22	93	82	0	192	194	31	97	98	15	100	98	0	0.937	0.918	0.941	0.810	2.273	1.120	0.532	80	461	184	186	-0.094	89	95	89	97	0
1	7	10	"PFJ0220"	"J222_7"	2390	23190	120	196	204	64	91	93	25	93	84	0	446	448	90	100	102	23	100	100	0	0.303	0.325	0.312	0.297	1.866	0.322	0.608	120	522	451	461	-1.720	105	346	113	348	0
1	8	10	"PFJ0228"	"J227_3"	2580	23190	130	762	733	252	89	92	24	100	100	0	943	952	189	101	102	16	100	100	0	0.799	0.757	0.763	0.691	1.504	0.798	0.895	120	565	1515	1495	-0.323	673	842	644	851	0
1	9	10	"PFJ0231"	"J22_1"	2780	23190	120	327	328	103	90	92	22	98	98	0	310	305	69	102	105	18	100	100	0	1.139	1.172	1.129	1.138	1.496	1.290	0.794	120	448	445	441	0.188	237	208	238	203	0
1	10	10	"PFJ0233"	"J22_3"	2940	23190	150	89	91	20	90	92	21	17	1	0	110	111	19	102	103	17	28	9	0	-0.125	0.111	1.143	1.134	4.248	6.638	0.003	156	558	7	10	Error	-1	8	1	9	-50
1	11	10	"PFJ0238"	"J232_6"	3150	23190	120	203	214	64	87	89	21	97	92	0	253	252	58	99	100	14	99	99	0	0.753	0.830	0.777	0.779	2.025	0.886	0.740	120	514	270	280	-0.409	116	154	127	153	0
1	12	10	"PFJ0242"	"J236_1"	3340	23190	120	672	663	220	89	93	24	100	100	0	676	684	179	101	103	16	100	100	0	1.014	0.985	0.985	0.942	1.424	1.010	0.863	120	528	1158	1157	0.020	583	575	574	583	0
1	13	10	"PFJ0262"	"J248_1"	3540	23190	120	168	170	44	91	94	24	88	75	0	265	271	59	101	102	15	100	100	0	0.470	0.465	0.433	0.414	1.987	0.467	0.527	120	512	241	249	-1.091	77	164	79	170	0
1	14	10	"PFJ0264"	"J248_11"	3740	23190	150	91	91	19	89	91	21	15	1	0	111	112	18	101	103	17	35	8	0	0.200	0.182	0.850	0.781	3.718	14.350	0.001	156	557	12	13	-2.322	2	10	2	11	-50
1	15	10	"PFJ0267"	"J248_5"	3910	23190	130	195	204	57	89	92	22	97	91	0	164	165	27	103	105	18	94	82	0	1.738	1.855	1.655	1.774	2.118	2.296	0.477	120	493	167	177	0.797	106	61	115	62	0
1	16	10	"PFJ0271"	"J252_2"	4100	23190	120	754	727	245	90	92	23	100	100	0	428	444	227	101	103	19	99	98	0	2.031	1.857	1.929	1.963	1.703	1.738	0.754	120	500	991	980	1.022	664	327	637	343	0
1	17	10	"PFJ0273"	"J252_4"	4290	23200	120	416	396	114	90	91	21	99	98	0	373	367	70	101	103	18	100	100	0	1.199	1.150	1.155	1.076	1.561	1.231	0.860	120	526	598	572	0.261	326	272	306	266	0
1	18	10	"PFJ0275"	"J2541_2"	4490	23200	120	759	748	268	88	90	20	100	100	0	408	411	119	101	102	15	100	100	0	2.186	2.129	2.156	2.089	1.392	2.266	0.886	120	566	978	970	1.128	671	307	660	310	0
1	19	10	"PFK0357"	"Kn3479_1"	4690	23200	100	135	152	67	87	89	19	78	55	0	145	172	97	98	99	15	91	70	0	1.021	0.878	1.098	0.946	3.291	0.603	0.225	80	388	95	139	0.030	48	47	65	74	0
1	20	10	"PFK0369"	"Kn3690_1"	4860	23200	130	996	927	324	87	89	18	100	99	0	1175	1161	273	98	100	15	100	100	0	0.844	0.790	0.797	0.722	1.664	0.819	0.862	120	537	1986	1903	-0.245	909	1077	840	1063	0
1	21	10	"PFK0371"	"Kn3698_1"	5050	23200	120	938	893	304	87	89	19	100	100	0	532	527	109	99	101	16	100	100	0	1.965	1.883	1.887	1.765	1.544	2.063	0.860	120	512	1284	1234	0.975	851	433	806	428	0
1	22	10	"PFK0373"	"Kn3698_4"	5250	23200	120	597	604	227	87	89	20	100	100	0	648	648	189	100	102	24	100	99	0	0.931	0.943	0.982	0.915	1.599	0.985	0.848	120	568	1058	1065	-0.104	510	548	517	548	0
1	1	11	"PFK0375"	"Kn3744_1"	1250	23380	130	2302	2163	868	80	83	19	100	100	0	1463	1528	375	95	95	14	100	100	0	1.624	1.454	1.462	1.328	1.481	1.576	0.915	120	644	3590	3516	0.700	2222	1368	2083	1433	0
1	2	11	"PFK0378"	"Kn3773_1"	1440	23380	130	476	468	165	85	87	21	100	99	0	428	423	82	98	99	15	100	100	0	1.185	1.178	1.190	1.080	1.619	1.285	0.816	120	549	721	708	0.245	391	330	383	325	0
1	3	11	"PFK0408"	"Kn4447_1"	1630	23380	130	252	254	75	86	87	22	98	93	0	247	245	49	99	99	16	99	99	0	1.122	1.151	1.160	1.075	1.739	1.272	0.699	120	561	314	314	0.166	166	148	168	146	0
1	4	11	"PFK0410"	"Kn4524_1"	1820	23380	120	866	854	287	87	89	24	100	100	0	568	567	111	99	100	15	100	100	0	1.661	1.639	1.730	1.554	1.476	1.771	0.870	120	500	1248	1235	0.732	779	469	767	468	0
1	5	11	"PFK0412"	"Kn459_3"	2010	23380	130	1786	1628	532	90	92	21	100	100	0	1266	1245	223	99	100	15	100	100	0	1.453	1.342	1.430	1.263	1.487	1.445	0.882	120	553	2863	2684	0.539	1696	1167	1538	1146	0
1	6	11	"PFK0415"	"Kn4670_1"	2200	23380	130	161	165	40	90	92	21	94	76	0	164	166	28	97	100	16	98	93	0	1.060	1.087	1.085	1.019	2.081	1.361	0.443	120	586	138	144	0.084	71	67	75	69	0
1	7	11	"PFK0423"	"Kn4895_2"	2390	23380	130	172	169	44	89	93	29	86	61	0	160	161	28	99	100	16	95	84	0	1.361	1.290	1.236	1.221	2.403	2.134	0.351	120	548	144	142	0.444	83	61	80	62	0
1	8	11	"PFK0431"	"Kn5081_1"	2580	23380	120	523	517	151	90	95	30	100	100	0	949	929	182	101	102	16	100	100	0	0.511	0.516	0.513	0.489	1.438	0.517	0.857	120	514	1281	1255	-0.970	433	848	427	828	0
1	9	11	"PFK0462"	"Kn585_3"	2780	23380	120	563	545	184	86	90	21	100	99	0	627	603	160	101	102	15	100	100	0	0.907	0.914	0.905	0.869	1.473	0.938	0.879	120	500	1003	961	-0.141	477	526	459	502	0
1	10	11	"PFK0466"	"Kn588_2"	2960	23380	120	506	496	150	87	88	19	100	100	0	549	541	137	100	101	14	100	100	0	0.933	0.927	0.951	0.906	1.490	0.939	0.889	120	467	868	850	-0.100	419	449	409	441	0
1	11	11	"PFK0469"	"Kn5905_4"	3150	23380	130	329	335	109	89	92	24	98	97	0	433	428	125	101	102	16	100	99	0	0.723	0.752	0.727	0.717	1.907	0.727	0.781	120	565	572	573	-0.468	240	332	246	327	0
1	12	11	"PFK0476"	"Kn603_2"	3340	23380	120	14457	14310	5520	93	98	26	100	100	0	6218	6035	2153	104	106	27	100	100	0	2.349	2.397	2.421	2.391	1.479	2.485	0.913	120	497	20478	20148	1.232	14364	6114	14217	5931	0
1	13	11	"PFK0484"	"Kn656_1"	3530	23380	120	454	434	137	93	96	24	100	100	0	380	376	107	102	105	26	99	99	0	1.299	1.245	1.232	1.235	1.588	1.246	0.839	120	447	639	615	0.377	361	278	341	274	0
1	14	11	"PFK0486"	"Kn657_2"	3720	23380	120	304	302	103	89	91	22	96	92	0	795	837	296	101	102	17	100	100	0	0.310	0.289	0.286	0.265	1.753	0.282	0.825	120	465	909	949	-1.691	215	694	213	736	0
1	15	11	"PFK0519"	"Kn819_1"	3900	23380	130	4838	4884	2154	92	100	102	100	100	0	3535	3758	1251	104	120	186	100	100	0	1.383	1.311	1.307	1.222	1.509	1.398	0.899	120	541	8177	8446	0.468	4746	3431	4792	3654	0
1	16	11	"PFK0523"	"Kn8362_1"	4100	23380	120	416	418	137	92	102	106	93	79	0	429	419	88	103	120	188	92	20	0	0.994	1.032	1.015	0.960	1.873	1.128	0.756	120	529	650	642	-0.009	324	326	326	316	0
1	17	11	"PFK0526"	"Kn8409_1"	4290	23380	130	732	700	254	89	91	22	100	99	0	494	484	149	101	103	17	99	98	0	1.636	1.595	1.647	1.595	1.916	1.670	0.841	120	549	1036	994	0.710	643	393	611	383	0
1	18	11	"PFK0538"	"Kn906_1"	4480	23390	120	394	371	128	89	91	20	97	95	0	406	399	91	101	101	16	100	100	0	1.000	0.946	0.909	0.836	1.819	1.004	0.828	120	520	610	580	0.000	305	305	282	298	0
1	19	11	"PFK0541"	"Kn918_1"	4670	23380	130	1857	1797	670	89	93	33	100	100	0	2575	2533	581	101	110	92	100	100	0	0.715	0.702	0.732	0.649	1.573	0.733	0.870	120	565	4242	4140	-0.485	1768	2474	1708	2432	0
1	20	11	"PFK0549"	"Kn945_1"	4860	23390	120	1693	1593	505	89	94	34	100	100	0	1324	1290	276	106	116	96	100	100	0	1.317	1.270	1.307	1.219	1.516	1.338	0.868	120	530	2822	2688	0.397	1604	1218	1504	1184	0
1	21	11	"PFK1038"	"Ks510_8"	5060	23390	130	856	807	318	91	94	22	100	100	0	954	994	261	107	110	27	100	100	0	0.903	0.807	0.806	0.739	1.517	0.847	0.863	120	527	1612	1603	-0.147	765	847	716	887	0
1	22	11	"PFK1040"	"Ks51_11"	5240	23380	130	1119	1093	376	90	94	41	100	100	0	952	959	287	103	109	54	100	99	0	1.212	1.172	1.159	1.154	1.723	1.205	0.871	120	625	1878	1859	0.277	1029	849	1003	856	0
1	1	12	"PFK1042"	"Ks51_2"	1240	23560	130	114	120	30	83	85	19	70	42	0	125	126	21	95	97	13	80	55	0	1.033	1.194	1.167	1.072	2.822	1.839	0.144	120	665	61	68	0.047	31	30	37	31	0
1	2	12	"PFK1044"	"Ks51_4"	1440	23560	130	1224	1227	486	87	89	21	100	100	0	600	617	186	98	101	19	100	99	0	2.265	2.197	2.306	2.170	1.721	2.351	0.863	120	560	1639	1659	1.179	1137	502	1140	519	0
1	3	12	"PFK1046"	"Ks51_6"	1630	23570	130	256	253	62	87	89	21	100	98	0	210	215	45	99	102	19	99	96	0	1.523	1.431	1.486	1.451	1.709	1.534	0.638	120	552	280	282	0.606	169	111	166	116	0
1	4	12	"PFK1048"	"Ks532_3"	1830	23570	120	156	155	43	86	89	22	86	70	0	153	153	24	99	100	14	97	87	0	1.296	1.278	1.258	1.184	2.491	1.788	0.334	120	465	124	123	0.374	70	54	69	54	0
1	5	12	"PFK1074"	"Ks56_11"	2000	23570	130	379	363	109	90	92	23	99	98	0	273	275	48	100	101	17	100	100	0	1.671	1.560	1.536	1.454	1.660	1.693	0.772	120	528	462	448	0.740	289	173	273	175	0
1	6	12	"PFK1076"	"Ks56_16"	2200	23570	130	142	144	37	90	92	21	81	58	0	155	156	28	100	101	17	93	76	0	0.945	0.964	0.950	0.968	2.400	1.136	0.337	120	563	107	110	-0.081	52	55	54	56	0
1	7	12	"PFK1078"	"Ks56_18"	2390	23570	120	163	169	51	89	94	27	87	66	0	289	302	70	101	102	17	100	100	0	0.394	0.398	0.386	0.342	2.229	0.387	0.523	120	465	262	281	-1.345	74	188	80	201	0
1	8	12	"PFK1080"	"Ks56_23"	2580	23570	130	617	594	187	89	94	29	100	100	0	368	367	92	102	104	17	99	98	0	1.985	1.906	1.862	1.864	1.634	2.003	0.836	120	467	794	770	0.989	528	266	505	265	0
1	9	12	"PFK1082"	"Ks56_26"	2750	23590	150	92	96	22	86	88	21	28	8	0	106	108	17	102	103	15	24	10	0	1.500	1.667	1.568	1.432	3.691	12.631	0.003	156	589	10	16	0.585	6	4	10	6	-50
1	10	12	"PFK1085"	"Ks56_32"	2960	23570	130	1614	1465	513	86	88	23	100	100	0	982	938	274	102	103	17	100	100	0	1.736	1.650	1.649	1.594	1.537	1.694	0.895	120	575	2408	2215	0.796	1528	880	1379	836	0
1	11	12	"PFK1110"	"Ks624_12"	3160	23580	120	297	291	93	89	93	25	97	95	0	525	522	125	103	105	20	100	100	0	0.493	0.482	0.488	0.438	1.732	0.485	0.769	120	493	630	621	-1.021	208	422	202	419	0
1	12	12	"PFK1113"	"Ks624_4"	3340	23570	130	964	918	258	93	96	26	100	100	0	590	583	163	104	107	27	98	97	0	1.792	1.722	1.719	1.799	1.685	1.742	0.851	120	508	1357	1304	0.842	871	486	825	479	0
1	13	12	"PFK1115"	"Ks625_10"	3540	23550	150	100	102	25	93	95	23	20	7	0	111	113	19	102	104	25	23	3	0	0.778	0.818	1.044	1.223	3.648	5.472	0.015	156	536	16	20	-0.363	7	9	9	11	-50
1	14	12	"PFK1117"	"Ks625_14"	3720	23580	130	1948	1881	743	92	94	22	100	100	0	1270	1231	415	100	101	16	100	100	0	1.586	1.582	1.590	1.486	1.601	1.655	0.874	120	474	3026	2920	0.666	1856	1170	1789	1131	0
1	15	12	"PFK1119"	"Ks625_7"	3920	23580	120	783	767	201	92	102	109	100	99	0	464	450	86	102	117	192	94	34	0	1.909	1.940	1.930	1.904	1.378	2.068	0.872	120	502	1053	1023	0.933	691	362	675	348	0
1	16	12	"PFK1122"	"Ks646_2"	4110	23580	130	1107	1058	388	90	96	34	100	100	0	483	490	94	101	103	16	100	100	0	2.662	2.488	2.509	2.288	1.573	2.888	0.842	120	542	1399	1357	1.413	1017	382	968	389	0
1	17	12	"PFK1144"	"Ks66_16"	4290	23580	120	310	302	106	85	89	22	96	94	0	725	718	190	100	101	15	100	100	0	0.360	0.351	0.347	0.309	1.809	0.345	0.784	120	483	850	835	-1.474	225	625	217	618	0
1	18	12	"PFK1146"	"Ks66_3"	4480	23580	100	127	129	32	85	86	19	76	55	0	133	134	20	98	98	15	87	57	0	1.200	1.222	1.295	1.128	3.381	1.964	0.181	80	393	77	80	0.263	42	35	44	36	0
1	19	12	"PFK1149"	"Ks66_7"	4670	23580	130	302	294	84	89	93	34	97	93	0	383	379	88	102	112	93	99	81	0	0.758	0.740	0.726	0.693	1.747	0.727	0.770	120	574	494	482	-0.400	213	281	205	277	0
1	20	12	"PFK1151"	"Ks68_13"	4880	23590	130	2558	2348	865	92	96	27	100	100	0	4413	4433	1085	108	114	35	100	100	0	0.573	0.522	0.547	0.482	1.533	0.542	0.884	120	493	6771	6581	-0.804	2466	4305	2256	4325	0
1	21	12	"PFK1153"	"Ks692_12"	5060	23580	150	101	106	29	93	96	23	28	7	0	126	127	27	107	110	26	33	5	0	0.421	0.650	1.067	1.006	3.230	2.910	0.012	156	559	27	33	-1.248	8	19	13	20	-50
1	22	12	"PFK1155"	"Ks692_6"	5240	23580	120	144	144	36	93	95	30	68	39	0	175	177	35	104	108	44	81	30	0	0.718	0.699	0.692	0.680	2.293	0.832	0.361	120	549	122	124	-0.477	51	71	51	73	0
1	1	13	"PFM0107"	"M17691_2"	1260	23760	130	506	495	180	83	85	19	100	98	0	387	395	86	96	98	13	100	100	0	1.454	1.378	1.378	1.244	1.647	1.531	0.842	120	629	714	711	0.540	423	291	412	299	0
1	2	13	"PFM0110"	"M18079_3"	1450	23760	120	410	404	128	86	89	20	100	99	0	366	373	82	100	102	21	100	100	0	1.218	1.165	1.162	1.103	1.579	1.232	0.853	120	483	590	591	0.285	324	266	318	273	0
1	3	13	"PFM0112"	"M18079_5"	1640	23760	120	1108	1077	382	88	90	24	100	100	0	1328	1367	361	100	102	17	100	100	0	0.831	0.781	0.804	0.737	1.555	0.801	0.894	120	418	2248	2256	-0.268	1020	1228	989	1267	0
1	4	13	"PFM0116"	"M18377_2"	1810	23760	150	90	88	20	88	90	23	10	1	0	102	104	15	99	100	14	23	8	0	0.667	0.000	2.000	1.581	4.465	0.054	0.002	156	534	5	5	-0.585	2	3	0	5	-50
1	5	13	"PFM0118"	"M1840_2"	2020	23760	120	301	313	130	89	91	21	99	97	0	296	313	87	98	100	16	100	100	0	1.071	1.042	1.026	0.938	1.766	1.148	0.829	120	522	410	439	0.099	212	198	224	215	0
1	6	13	"PFM0121"	"M18869_1"	2220	23770	130	278	285	107	90	92	20	95	91	0	808	813	187	99	100	14	100	100	0	0.265	0.273	0.258	0.242	1.781	0.290	0.759	120	476	897	909	-1.915	188	709	195	714	0
1	7	13	"PFM0142"	"M196_6"	2380	23740	120	333	346	112	89	92	22	100	99	0	332	328	79	101	103	17	99	99	0	1.056	1.132	1.097	1.076	1.638	1.185	0.787	120	430	475	484	0.079	244	231	257	227	0
1	8	13	"PFM0144"	"M196_8"	2570	23750	120	548	537	191	88	90	22	99	99	0	1373	1332	377	102	104	18	100	100	0	0.362	0.365	0.365	0.340	1.608	0.369	0.890	120	466	1731	1679	-1.466	460	1271	449	1230	0
1	9	13	"PFM0148"	"M19895_2"	2750	23740	110	200	195	59	85	86	18	98	87	0	199	203	38	101	102	15	100	97	0	1.173	1.078	1.077	0.996	1.790	1.213	0.656	80	399	213	212	0.231	115	98	110	102	0
1	10	13	"PFM0152"	"M20060_1"	2940	23740	110	416	386	134	86	90	33	96	96	0	303	311	72	103	105	23	100	100	0	1.650	1.442	1.487	1.275	1.900	1.534	0.786	80	507	530	508	0.722	330	200	300	208	0
1	11	13	"PFM0154"	"M20186_2"	3150	23750	110	140	148	49	86	91	33	68	41	0	407	411	116	103	106	23	100	100	0	0.178	0.201	0.210	0.179	2.105	0.204	0.515	80	465	358	370	-2.493	54	304	62	308	0
1	12	13	"PFM0156"	"M20989_1"	3330	23750	130	815	786	301	87	90	22	98	95	0	947	911	228	103	104	17	100	100	0	0.863	0.865	0.857	0.752	1.780	0.920	0.881	120	535	1572	1507	-0.213	728	844	699	808	0
1	13	13	"PFM0179"	"M22143_2"	3520	23750	120	342	334	106	88	91	21	98	97	0	338	349	77	100	102	15	100	100	0	1.067	0.988	1.001	0.900	1.778	1.041	0.789	120	496	492	495	0.094	254	238	246	249	0
1	14	13	"PFM0182"	"M22193_2"	3700	23740	130	1139	1065	411	90	93	26	100	100	0	590	567	208	98	102	33	99	98	0	2.132	2.079	2.055	2.088	1.682	2.070	0.878	120	494	1541	1444	1.092	1049	492	975	469	0
1	15	13	"PFM0184"	"M22193_8"	3890	23750	130	349	348	106	89	92	25	99	99	0	489	478	120	99	103	32	99	99	0	0.667	0.683	0.677	0.657	1.662	0.676	0.819	120	578	650	638	-0.585	260	390	259	379	0
1	16	13	"PFM0186"	"M22451_2"	4100	23750	90	100	103	24	86	89	22	42	13	0	134	134	21	99	101	16	84	57	0	0.400	0.486	0.806	0.759	4.781	1.066	0.073	52	350	49	52	-1.322	14	35	17	35	0
1	17	13	"PFM0193"	"M22678_3"	4270	23760	120	1340	1304	549	80	82	21	100	100	0	1311	1321	337	94	97	15	100	100	0	1.035	0.998	1.033	0.903	1.643	1.089	0.845	120	466	2477	2451	0.050	1260	1217	1224	1227	0
1	18	13	"PFM0196"	"M2305_1"	4450	23750	120	333	329	96	77	78	17	100	100	0	284	278	69	92	93	13	98	98	0	1.333	1.355	1.364	1.347	1.731	1.427	0.781	120	490	448	438	0.415	256	192	252	186	0
1	19	13	"PFM0218"	"M24561_3"	4650	23750	130	949	879	294	86	88	21	100	100	0	910	903	236	99	100	21	100	100	0	1.064	0.986	0.992	0.969	1.649	0.991	0.876	120	576	1674	1597	0.090	863	811	793	804	0
1	20	13	"PFM0224"	"M24933_22"	4840	23760	120	141	141	39	92	94	21	70	56	0	160	159	28	104	109	29	81	42	0	0.875	0.891	0.912	0.864	2.557	1.158	0.282	120	490	105	104	-0.193	49	56	49	55	0
1	21	13	"PFM0227"	"M24933_9"	5020	23750	110	184	185	45	92	94	22	93	86	0	177	178	34	103	105	19	93	83	0	1.243	1.240	1.302	1.246	2.033	1.288	0.528	80	400	166	168	0.314	92	74	93	75	0
1	22	13	"PFM0229"	"M25032_3"	5220	23770	130	1387	1300	502	90	92	20	100	99	0	1398	1432	375	104	104	15	100	100	0	1.002	0.911	0.935	0.819	1.654	0.973	0.898	120	616	2591	2538	0.003	1297	1294	1210	1328	0
1	1	14	"PFM0231"	"M2511_3"	1210	23930	110	149	152	42	86	87	19	86	70	0	192	196	31	100	102	19	100	98	0	0.685	0.688	0.706	0.598	2.430	0.740	0.384	80	477	155	162	-0.546	63	92	66	96	0
1	2	14	"PFM0234"	"M25344_2"	1410	23930	120	537	527	153	86	89	20	100	100	0	372	364	72	100	102	19	100	100	0	1.658	1.670	1.667	1.633	1.431	1.758	0.840	120	527	723	705	0.730	451	272	441	264	0
1	3	14	"PFM0693"	"M50721_5"	1620	23940	120	499	498	158	89	91	24	100	100	0	590	598	124	101	102	14	100	100	0	0.838	0.823	0.848	0.777	1.492	0.864	0.847	120	521	899	906	-0.254	410	489	409	497	0
1	4	14	"PFM0695"	"M51089_1"	1800	23940	120	279	289	86	89	92	25	99	96	0	337	338	78	102	102	15	100	99	0	0.809	0.847	0.860	0.811	1.669	0.868	0.768	120	457	425	436	-0.307	190	235	200	236	0
1	5	14	"PFM0698"	"M51323_1"	1980	23930	110	1688	1650	459	91	96	39	100	100	0	1702	1674	319	102	112	90	100	100	0	0.998	0.992	1.038	0.973	1.430	1.004	0.885	80	469	3197	3131	-0.003	1597	1600	1559	1572	0
1	6	14	"PFM0702"	"M5172_2"	2190	23940	120	417	440	142	91	95	36	100	96	0	310	314	72	101	108	80	97	79	0	1.560	1.638	1.663	1.595	1.470	1.735	0.873	120	525	535	562	0.641	326	209	349	213	0
1	7	14	"PFM0705"	"M52114_1"	2380	23940	120	981	995	293	89	91	20	100	100	0	1528	1461	453	100	102	15	100	100	0	0.625	0.666	0.703	0.696	1.566	0.645	0.885	120	507	2320	2267	-0.679	892	1428	906	1361	0
1	8	14	"PFM0710"	"M52423_1"	2570	23940	120	1562	1503	500	88	89	20	100	100	0	986	954	309	101	103	17	100	100	0	1.666	1.659	1.639	1.711	1.411	1.677	0.933	120	514	2359	2268	0.736	1474	885	1415	853	0
1	9	14	"PFM0728"	"M53642_4"	2760	23940	130	580	580	184	89	91	32	100	99	0	786	765	255	103	105	19	100	100	0	0.719	0.742	0.720	0.760	1.504	0.724	0.896	120	603	1174	1153	-0.476	491	683	491	662	0
1	10	14	"PFM0732"	"M53850_1"	2950	23950	120	539	535	200	88	91	27	99	97	0	5058	5063	1727	106	108	21	100	100	0	0.091	0.090	0.090	0.085	1.578	0.088	0.857	120	546	5403	5404	-3.457	451	4952	447	4957	0
1	11	14	"PFM0734"	"M53930_1"	3140	23950	120	1718	1624	550	85	88	21	100	100	0	1715	1630	433	105	107	16	100	100	0	1.014	1.009	1.018	0.963	1.463	1.042	0.914	120	534	3243	3064	0.020	1633	1610	1539	1525	0
1	12	14	"PFM0738"	"M54370_2"	3330	23950	130	152	150	39	86	89	21	86	68	0	151	149	23	103	104	16	88	74	0	1.375	1.391	1.411	1.301	2.252	2.016	0.271	120	564	114	110	0.459	66	48	64	46	0
1	13	14	"PFM0742"	"M5455_1"	3510	23950	120	2002	1897	632	87	88	19	100	100	0	1272	1236	353	100	102	16	100	100	0	1.634	1.593	1.612	1.559	1.566	1.658	0.905	120	513	3087	2946	0.708	1915	1172	1810	1136	0
1	14	14	"PFM0744"	"M5455_6"	3710	23950	120	244	246	72	89	91	23	96	91	0	272	280	62	100	103	30	100	99	0	0.901	0.872	0.892	0.792	1.744	0.926	0.753	120	557	327	337	-0.150	155	172	157	180	0
1	15	14	"PFM0765"	"M55888_4"	3900	23950	120	449	479	168	90	93	22	100	99	0	420	436	111	100	102	18	100	100	0	1.122	1.158	1.155	1.095	1.656	1.234	0.822	120	505	679	725	0.166	359	320	389	336	0
1	16	14	"PFM0770"	"M55941_1"	4080	24000	150	89	92	21	89	91	24	17	3	0	103	106	18	99	101	17	23	7	0	0.000	0.429	1.250	1.269	4.145	7.488	0.004	156	670	4	10	Error	0	4	3	7	-50
1	17	14	"PFM0772"	"M56059_1"	4280	23950	120	216	218	61	81	83	21	97	95	0	465	463	125	95	96	13	100	99	0	0.365	0.372	0.359	0.367	1.656	0.357	0.778	120	522	505	505	-1.455	135	370	137	368	0
1	18	14	"PFM0780"	"M56462_2"	4470	23950	120	2704	2452	868	81	84	21	100	100	0	1843	1740	645	93	95	14	99	98	0	1.499	1.440	1.466	1.567	1.690	1.439	0.904	120	521	4373	4018	0.584	2623	1750	2371	1647	0
1	19	14	"PFM0782"	"M56512_15"	4650	23960	110	127	128	30	89	92	21	65	43	0	151	154	31	100	101	16	93	73	0	0.745	0.722	0.757	0.643	3.166	0.843	0.161	80	483	89	93	-0.424	38	51	39	54	0
1	20	14	"PFM0785"	"M56710_1"	4850	23960	120	982	987	356	91	94	21	100	98	0	761	774	160	103	104	17	100	100	0	1.354	1.335	1.351	1.213	1.699	1.468	0.868	120	547	1549	1567	0.437	891	658	896	671	0
1	21	14	"PFM0809"	"M58416_1"	5050	23950	150	100	104	24	93	95	22	28	8	0	111	113	27	104	105	18	23	7	0	1.000	1.222	1.000	0.904	3.928	0.388	0.054	156	640	14	20	0.000	7	7	11	9	-50
1	22	14	"PFM0815"	"M58784_1"	5240	23960	150	93	95	24	89	91	21	25	7	0	109	109	14	103	104	15	22	5	0	0.667	1.000	2.254	1.679	4.659	1091.891	0.000	156	809	10	12	-0.585	4	6	6	6	-50
1	1	15	"PFM0817"	"M58847_5"	1230	24130	120	1331	1333	477	88	89	19	100	100	0	742	673	230	101	102	19	98	96	0	1.939	2.177	2.222	2.379	1.642	2.223	0.912	120	619	1884	1817	0.955	1243	641	1245	572	0
1	2	15	"PFM0820"	"M5894_7"	1430	24130	120	326	330	103	88	90	20	99	99	0	334	329	81	99	100	14	100	98	0	1.013	1.052	1.029	1.043	1.629	1.099	0.796	120	566	473	472	0.018	238	235	242	230	0
1	3	15	"PFM0824"	"M59170_6"	1620	24140	110	115	113	21	89	90	21	57	15	0	134	139	20	100	101	14	95	62	0	0.765	0.615	0.690	0.632	2.769	1.199	0.105	80	471	60	63	-0.387	26	34	24	39	0
1	4	15	"PFM0828"	"M59497_4"	1810	24140	120	590	549	213	90	92	22	99	96	0	1232	1168	323	101	102	16	100	100	0	0.442	0.430	0.439	0.373	1.715	0.447	0.857	120	535	1631	1526	-1.178	500	1131	459	1067	0
1	5	15	"PFN0330"	"N134_61"	2000	24140	130	177	181	49	92	96	36	86	60	0	292	302	61	104	113	81	99	66	0	0.452	0.449	0.443	0.409	1.836	0.463	0.570	120	580	273	287	-1.145	85	188	89	198	0
1	6	15	"PFN0332"	"N134_67"	2180	24140	120	487	463	161	91	92	21	97	97	0	715	738	235	103	104	15	100	100	0	0.647	0.586	0.588	0.565	1.560	0.585	0.866	120	495	1008	1007	-0.628	396	612	372	635	0
1	7	15	"PFN0334"	"N134_74"	2380	24140	120	457	439	143	88	90	20	100	99	0	336	341	72	103	104	16	100	100	0	1.584	1.475	1.473	1.389	1.628	1.600	0.815	120	574	602	589	0.663	369	233	351	238	0
1	8	15	"PFN0336"	"N134_76"	2570	24140	130	466	441	157	89	91	32	98	95	0	596	587	126	102	103	19	100	100	0	0.763	0.726	0.730	0.648	1.661	0.783	0.818	120	574	871	837	-0.390	377	494	352	485	0
1	9	15	"PFN0338"	"N134_78"	2760	24140	120	649	644	186	90	94	35	100	100	0	467	460	103	102	105	20	100	99	0	1.532	1.547	1.584	1.531	1.515	1.625	0.851	120	498	924	912	0.615	559	365	554	358	0
1	10	15	"PFN0342"	"N134_83"	2940	24140	130	1829	1736	616	89	92	23	100	100	0	1403	1402	339	106	107	17	100	100	0	1.342	1.271	1.280	1.195	1.401	1.346	0.916	120	542	3037	2943	0.424	1740	1297	1647	1296	0
1	11	15	"PFN0360"	"N135_22"	3140	24140	120	145	148	41	89	92	22	85	65	0	293	286	61	104	106	17	100	100	0	0.296	0.324	0.333	0.315	1.858	0.302	0.383	120	527	245	241	-1.755	56	189	59	182	0
1	12	15	"PFN0363"	"N135_27"	3330	24150	120	235	232	74	88	91	22	95	91	0	265	274	63	102	103	15	99	97	0	0.902	0.837	0.837	0.771	1.804	0.894	0.668	120	512	310	316	-0.149	147	163	144	172	0
1	13	15	"PFN0365"	"N135_7"	3520	24140	120	808	778	243	86	87	19	100	100	0	476	460	136	101	103	16	99	97	0	1.925	1.928	1.933	2.047	1.723	1.969	0.860	120	482	1097	1051	0.945	722	375	692	359	0
1	14	15	"PFN0367"	"N135_9"	3710	24150	120	322	310	100	89	89	18	96	95	0	389	399	92	103	104	18	99	99	0	0.815	0.747	0.724	0.689	1.841	0.774	0.774	120	466	519	517	-0.296	233	286	221	296	0
1	15	15	"PFN0369"	"N136_13"	3900	24150	120	1535	1474	448	93	95	22	100	100	0	903	896	179	102	105	18	100	100	0	1.800	1.739	1.771	1.671	1.430	1.890	0.873	120	403	2243	2175	0.848	1442	801	1381	794	0
1	16	15	"PFN0371"	"N136_16"	4080	24140	120	247	251	67	92	95	28	99	94	0	218	217	51	100	103	16	97	95	0	1.314	1.359	1.414	1.387	1.932	1.509	0.570	120	404	273	276	0.393	155	118	159	117	0
1	17	15	"PFN0390"	"N137_31"	4280	24150	120	312	313	88	88	90	20	100	99	0	572	561	108	99	101	15	100	100	0	0.474	0.487	0.488	0.461	1.572	0.486	0.787	120	495	697	687	-1.078	224	473	225	462	0
1	18	15	"PFN0393"	"N137_38"	4470	24150	150	103	105	26	89	91	23	37	12	0	112	116	20	99	101	15	45	20	0	1.077	0.941	1.534	1.332	4.315	4.508	0.019	156	524	27	33	0.107	14	13	16	17	-50
1	19	15	"PFN0395"	"N137_4"	4650	24150	120	724	678	232	90	93	22	100	99	0	651	651	153	101	103	15	100	100	0	1.153	1.069	1.073	1.006	1.553	1.137	0.846	120	424	1184	1138	0.205	634	550	588	550	0
1	20	15	"PFN0398"	"N137_44"	4850	24150	120	397	401	124	92	94	22	100	100	0	481	477	110	103	104	16	100	100	0	0.807	0.826	0.836	0.797	1.577	0.847	0.826	120	514	683	683	-0.310	305	378	309	374	0
1	21	15	"PFN0400"	"N137_5"	5040	24150	120	424	419	134	94	96	22	100	100	0	582	567	130	104	105	17	100	100	0	0.690	0.702	0.696	0.674	1.600	0.714	0.799	120	497	808	788	-0.535	330	478	325	463	0
1	22	15	"PFN0403"	"N137_53"	5220	24160	120	128	131	30	95	95	21	65	37	0	143	150	42	104	105	15	85	65	0	0.846	0.783	0.881	0.822	2.767	0.609	0.112	120	564	72	82	-0.241	33	39	36	46	0
1	1	16	"PFN0420"	"N138_29"	1230	24330	120	163	163	44	86	89	20	89	78	0	160	160	32	99	102	21	89	73	0	1.262	1.262	1.346	1.233	2.333	1.353	0.311	120	570	138	138	0.336	77	61	77	61	0
1	2	16	"PFN0422"	"N138_30"	1420	24330	120	325	325	103	88	90	19	97	94	0	254	255	55	99	103	34	98	91	0	1.529	1.519	1.563	1.418	1.785	1.609	0.634	120	549	392	393	0.613	237	155	237	156	0
1	3	16	"PFN0427"	"N138_36"	1620	24330	120	129	129	31	89	90	20	68	50	0	140	144	23	101	101	15	90	69	0	1.026	0.930	1.074	0.896	2.866	1.303	0.193	120	516	79	83	0.037	40	39	40	43	0
1	4	16	"PFN0429"	"N138_39"	1810	24330	120	275	276	79	90	92	22	98	96	0	758	763	200	102	103	15	100	100	0	0.282	0.281	0.271	0.264	1.729	0.273	0.808	120	510	841	847	-1.826	185	656	186	661	0
1	5	16	"PFN0431"	"N138_43"	2000	24330	120	914	958	383	91	93	22	100	100	0	804	828	260	102	104	15	100	100	0	1.172	1.194	1.184	1.146	1.357	1.252	0.918	120	464	1525	1593	0.229	823	702	867	726	0
1	6	16	"PFN0435"	"N138_51"	2190	24330	150	93	95	22	89	91	22	25	5	0	111	113	18	104	106	16	29	10	0	0.571	0.667	1.419	1.544	3.582	6.256	0.011	156	625	11	15	-0.807	4	7	6	9	-50
1	7	16	"PFN0839"	"N163_7"	2390	24340	80	151	155	44	88	91	22	86	67	0	254	271	102	105	106	15	98	96	0	0.423	0.404	0.448	0.422	2.437	0.303	0.340	52	324	212	233	-1.242	63	149	67	166	0
1	8	16	"PFN0843"	"N164_7"	2570	24320	110	727	707	205	91	96	40	100	100	0	846	824	209	105	116	77	100	98	0	0.858	0.857	0.882	0.853	1.534	0.850	0.874	80	502	1377	1335	-0.220	636	741	616	719	0
1	9	16	"PFN0846"	"N165_14"	2770	24330	120	1041	956	296	89	94	39	100	100	0	705	685	146	103	111	70	100	97	0	1.581	1.490	1.582	1.443	1.438	1.595	0.875	120	566	1554	1449	0.661	952	602	867	582	0
1	10	16	"PFN0848"	"N165_16"	2960	24330	120	943	918	291	89	93	23	100	100	0	9770	9492	2655	106	108	18	100	100	0	0.088	0.088	0.091	0.087	1.536	0.084	0.872	120	513	10518	10215	-3.500	854	9664	829	9386	0
1	11	16	"PFN0852"	"N165_8"	3150	24340	120	338	328	113	89	92	22	97	94	0	290	298	68	107	109	18	100	97	0	1.361	1.251	1.267	1.158	1.632	1.371	0.805	120	412	432	430	0.444	249	183	239	191	0
1	12	16	"PFN0854"	"N166_2"	3300	24350	150	100	104	27	89	92	22	33	12	0	116	115	16	102	104	15	44	12	0	0.786	1.154	1.300	1.434	3.338	7.501	0.015	156	524	25	28	-0.348	11	14	15	13	-50
1	13	16	"PFN0877"	"N168_9"	3520	24330	150	102	106	33	89	91	20	37	15	0	114	117	17	103	105	17	39	10	0	1.182	1.214	1.200	1.539	4.017	11.655	0.003	156	609	24	31	0.241	13	11	17	14	-50
1	14	16	"PFN0881"	"N169_15"	3710	24330	150	79	80	18	93	152	952	0	0	0	95	96	15	106	109	29	1	0	0	1.273	1.300	1.211	1.281	3.140	8.391	0.002	156	588	-25	-23	0.348	-14	-11	-13	-10	-50
1	15	16	"PFN0884"	"N169_20"	3910	24310	150	90	91	20	97	165	1012	0	0	0	116	118	21	104	107	29	21	1	0	-0.583	-0.429	0.890	1.027	4.056	17.922	0.000	156	520	5	8	Error	-7	12	-6	14	-50
1	16	16	"PFN0889"	"N170_4"	4080	24340	120	118	120	30	94	97	29	40	13	0	202	203	36	102	104	16	99	97	0	0.240	0.257	0.302	0.261	2.439	0.333	0.123	120	430	124	127	-2.059	24	100	26	101	0
1	17	16	"PFN0891"	"N171_3"	4270	24340	120	298	285	82	91	95	22	99	96	0	361	346	75	103	105	17	99	99	0	0.802	0.798	0.759	0.765	1.829	0.815	0.751	120	571	465	437	-0.318	207	258	194	243	0
1	18	16	"PFN0895"	"N173_3"	4500	24290	150	93	96	21	94	96	22	14	3	0	109	112	23	105	108	18	23	7	0	-0.250	0.286	1.200	1.173	3.359	2.558	0.030	156	519	3	9	Error	-1	4	2	7	-50
1	19	16	"PFN0917"	"N177_5"	4660	24340	150	96	100	24	94	96	21	24	8	0	112	113	17	105	107	17	26	5	0	0.286	0.750	1.500	1.266	3.075	7.386	0.011	156	503	9	14	-1.807	2	7	6	8	-50
1	20	16	"PFN0923"	"N181_1"	4850	24340	120	640	626	194	92	94	21	100	99	0	794	777	203	104	105	16	100	100	0	0.794	0.793	0.816	0.789	1.531	0.794	0.854	120	486	1238	1207	-0.332	548	690	534	673	0
1	21	16	"PFN0925"	"N181_11"	5030	24350	120	514	500	184	94	96	21	96	96	0	1420	1407	351	104	105	16	100	100	0	0.319	0.312	0.320	0.284	1.736	0.317	0.844	120	505	1736	1709	-1.648	420	1316	406	1303	0
1	22	16	"PFN0928"	"N181_17"	5230	24350	120	1351	1308	550	93	94	20	100	99	0	2903	2871	796	105	106	16	100	100	0	0.450	0.439	0.462	0.373	1.828	0.461	0.890	120	528	4056	3981	-1.153	1258	2798	1215	2766	0
1	1	17	"PFN0931"	"N181_21"	1230	24520	120	448	433	141	84	86	19	100	97	0	279	278	64	97	98	15	99	98	0	2.000	1.928	1.954	1.844	1.650	2.105	0.804	120	583	546	530	1.000	364	182	349	181	0
1	2	17	"PFN0933"	"N181_25"	1420	24520	110	154	159	39	84	87	21	95	80	0	148	148	21	98	102	37	68	10	0	1.400	1.500	1.550	1.456	2.090	0.741	0.082	80	488	120	125	0.485	70	50	75	50	0
1	3	17	"PFN0958"	"N187_1"	1630	24520	150	87	89	19	87	90	24	8	2	0	106	107	16	100	101	17	24	5	0	0.000	0.286	1.344	1.288	3.647	6.355	0.014	156	672	6	9	Error	0	6	2	7	-50
1	4	17	"PFN0960"	"N187_5"	1810	24530	120	271	264	81	90	92	25	93	90	0	586	567	146	101	102	15	100	99	0	0.373	0.373	0.366	0.347	1.752	0.375	0.790	120	461	666	640	-1.422	181	485	174	466	0
1	5	17	"PFN0964"	"N189_3"	2010	24520	150	103	105	25	88	91	22	37	15	0	112	114	22	100	102	16	40	19	0	1.250	1.214	1.484	1.382	3.560	6.204	0.007	156	574	27	31	0.322	15	12	17	14	-50
1	6	17	"PFN0966"	"N189_6"	2180	24520	120	1191	1181	410	89	92	22	100	100	0	986	974	238	102	104	16	100	100	0	1.247	1.252	1.266	1.195	1.373	1.316	0.917	120	408	1986	1964	0.318	1102	884	1092	872	0
1	7	17	"PFN0969"	"N197_2"	2370	24530	120	1454	1388	524	89	91	21	100	99	0	1990	1928	558	104	106	16	100	100	0	0.724	0.712	0.737	0.649	1.671	0.733	0.899	120	477	3251	3123	-0.466	1365	1886	1299	1824	0
1	8	17	"PFN0979"	"N243_1"	2560	24520	110	383	375	92	91	96	38	100	98	0	350	355	77	108	117	64	100	91	0	1.207	1.150	1.154	1.130	1.427	1.165	0.799	80	511	534	531	0.271	292	242	284	247	0
1	9	17	"PFF1893"	"F8058_1"	2750	24530	100	165	184	72	88	94	33	85	62	0	191	213	71	105	107	19	100	93	0	0.895	0.889	0.884	0.807	2.262	0.940	0.605	80	441	163	204	-0.159	77	86	96	108	0
1	10	17	"PFB0086"	"B312"	2950	24530	120	3964	3971	1295	89	93	25	100	100	0	5754	5493	1457	104	106	18	100	100	0	0.686	0.720	0.751	0.704	1.473	0.726	0.895	120	473	9525	9271	-0.544	3875	5650	3882	5389	0
1	11	17	"PFB0247"	"B619"	3130	24530	150	98	99	19	89	93	24	22	3	0	121	122	21	107	108	18	41	14	0	0.643	0.667	0.905	0.905	3.657	2.849	0.042	156	430	23	25	-0.637	9	14	10	15	-50
1	12	17	"PFB0263"	"B648"	3330	24520	150	93	101	38	89	93	24	23	7	0	104	106	17	104	105	16	19	5	0	100000.000	6.000	1.547	1.713	5.008	9.799	0.014	156	453	4	14	16.610	4	0	12	2	-50
1	13	17	"PFB0272"	"B666"	3500	24530	110	120	121	32	90	92	20	61	30	0	134	139	30	105	107	17	66	37	0	1.034	0.912	1.000	1.207	3.287	1.138	0.137	80	410	59	65	0.049	30	29	31	34	0
1	14	17	"PFC0108"	"C322"	3710	24530	120	293	285	95	94	159	999	0	0	0	426	420	113	106	110	30	100	100	0	0.622	0.608	0.617	0.548	1.773	0.635	0.796	120	534	519	505	-0.685	199	320	191	314	0
1	15	17	"PFA0055"	"A14801_28"	3910	24520	110	140	145	39	99	186	1145	0	0	0	169	194	78	106	111	33	73	43	0	0.651	0.523	0.525	0.581	3.252	59.137	0.087	80	406	104	134	-0.620	41	63	46	88	0
1	16	17	"PFA0082"	"A18792_10"	4070	24520	150	109	111	29	98	128	646	0	0	0	121	122	22	106	109	29	28	3	0	0.733	0.813	1.156	1.352	3.916	5.089	0.015	156	576	26	29	-0.447	11	15	13	16	-50
1	17	17	"PFA0091"	"A18792_4"	4280	24530	110	363	366	104	99	102	25	100	100	0	370	382	81	106	107	17	100	100	0	1.000	0.967	0.961	0.925	1.598	1.011	0.786	80	443	528	543	0.000	264	264	267	276	0
1	18	17	"PFA0097"	"A19747_2"	4470	24530	150	98	101	23	103	108	28	9	1	0	108	111	20	113	115	22	13	1	0	1.000	1.000	1.121	1.155	3.786	2.432	0.040	156	616	-10	-4	0.000	-5	-5	-2	-2	-50
1	19	17	"PFA0173"	"A4732_13"	4650	24530	150	99	101	25	102	105	26	14	3	0	128	130	24	111	114	21	42	14	0	-0.176	-0.053	0.932	0.893	4.599	3.067	0.014	156	560	14	18	Error	-3	17	-1	19	-50
1	20	17	"PFA0219"	"A8784_10"	4850	24530	110	404	407	104	97	99	22	100	100	0	664	660	104	107	108	18	100	100	0	0.551	0.561	0.553	0.534	1.517	0.563	0.822	80	460	864	863	-0.859	307	557	310	553	0
1	21	17	"PFM0561"	"M44175_1"	5040	24530	110	1110	1052	308	99	104	34	100	100	0	1447	1433	229	108	118	66	100	100	0	0.755	0.719	0.740	0.689	1.491	0.723	0.848	80	447	2350	2278	-0.405	1011	1339	953	1325	0
1	22	17	"PFM0639"	"M46861_1"	5220	24510	150	106	106	26	95	98	29	21	3	0	119	125	28	106	111	50	12	0	0	0.846	0.579	1.043	0.995	3.743	0.447	0.278	156	815	24	30	-0.241	11	13	11	19	-50
1	1	18	"PFM0668"	"M48963_5"	1220	24700	110	1078	1090	338	84	87	34	100	100	0	625	625	116	97	101	28	100	100	0	1.883	1.905	1.986	1.837	1.454	2.005	0.872	80	553	1522	1534	0.913	994	528	1006	528	0
1	2	18	"PFM0751"	"M55156_1"	1430	24710	100	115	125	31	84	85	20	76	45	0	133	134	20	97	99	16	86	58	0	0.861	1.108	1.000	1.017	3.081	1.745	0.199	80	474	67	78	-0.216	31	36	41	37	0
1	3	18	"PFM0789"	"M57163_1"	1620	24710	110	314	313	94	87	90	25	100	98	0	242	244	53	100	101	15	100	100	0	1.599	1.569	1.522	1.513	1.601	1.687	0.742	80	460	369	370	0.677	227	142	226	144	0
1	4	18	"PFM0887"	"M8047_1"	1810	24710	120	1088	1088	365	92	96	26	100	100	0	677	660	186	103	106	17	99	99	0	1.735	1.788	1.823	1.838	1.549	1.861	0.913	120	521	1570	1553	0.795	996	574	996	557	0
1	5	18	"PFD0324"	"D37405_1"	2000	24720	100	150	155	35	95	96	24	83	57	0	159	160	27	106	108	20	90	66	0	1.038	1.111	1.171	1.057	2.600	1.504	0.309	80	374	108	114	0.053	55	53	60	54	0
1	6	18	"PFD0374"	"D42243_5"	2180	24710	150	96	96	24	97	100	26	11	3	0	115	116	18	107	110	21	23	5	0	-0.125	-0.111	1.481	1.298	4.347	5.811	0.008	156	566	7	8	Error	-1	8	-1	9	-50
1	7	18	"PFD0381"	"D42873_1"	2390	24680	150	101	101	23	93	95	23	27	5	0	115	114	19	107	108	16	31	10	0	1.000	1.143	1.143	1.093	3.536	4.596	0.018	156	625	16	15	0.000	8	8	8	7	-50
1	8	18	"PFD0391"	"D42954_8"	2560	24710	110	172	173	49	93	96	23	86	71	0	205	209	35	106	108	20	100	97	0	0.798	0.777	0.775	0.647	2.198	0.903	0.489	80	460	178	183	-0.326	79	99	80	103	0
1	9	18	"PFD0408"	"D47995_1"	2760	24710	120	2667	2584	844	93	98	26	100	100	0	1367	1282	354	106	108	19	100	100	0	2.041	2.118	2.230	2.155	1.518	2.222	0.894	120	537	3835	3667	1.029	2574	1261	2491	1176	0
1	10	18	"PFD0468"	"D53677_9"	2950	24710	150	112	117	32	93	97	28	37	10	0	119	125	29	107	111	22	34	16	0	1.583	1.333	0.982	0.937	3.564	1.913	0.114	156	519	31	42	0.663	19	12	24	18	-50
1	11	18	"IMX067I"	"Y_IMX067I"	3140	24710	150	92	93	22	93	96	24	12	3	0	106	105	16	108	110	17	8	1	0	0.500	0.000	1.471	1.431	3.907	5.662	0.018	156	504	-3	-3	-1.000	-1	-2	0	-3	-50
1	12	18	"IOX204I"	"Y_IOX204I"	3330	24710	150	99	101	28	96	99	26	17	3	0	106	107	18	109	110	17	13	3	0	-1.000	-2.500	1.434	1.285	3.264	9.790	0.007	156	539	0	3	Error	3	-3	5	-2	-50
1	13	18	"IDX437I"	"Y_IDX437I"	3520	24710	150	96	101	33	94	96	23	24	14	0	108	112	21	108	110	18	22	7	0	100000.000	1.750	1.385	1.556	3.653	6.687	0.012	156	593	2	11	16.610	2	0	7	4	-50
1	14	18	"ILX005I"	"Y_ILX005I"	3710	24710	150	89	91	21	92	93	20	14	3	0	105	105	17	104	108	18	12	3	0	-3.000	-1.000	1.250	1.220	3.225	3.902	0.011	156	568	-2	0	Error	-3	1	-1	1	-50
1	15	18	"Z_1_10"	"Z_1_10"	3900	24710	150	86	89	22	93	94	20	12	3	0	100	102	16	105	108	18	8	1	0	1.400	1.333	1.823	1.482	3.566	13.080	0.001	156	501	-12	-7	0.485	-7	-5	-4	-3	-50
1	16	18	"Z_1_30"	"Z_1_30"	4090	24720	150	90	91	20	96	98	21	11	1	0	107	109	18	107	108	17	19	5	0	100000.000	-2.500	1.467	1.202	3.290	16.906	0.001	156	534	-6	-3	16.610	-6	0	-5	2	-50
1	17	18	"Z_2_70"	"Z_2_70"	4280	24720	140	28624	27189	11167	106	109	27	100	100	0	14477	13742	4745	110	112	18	100	100	0	1.985	1.987	2.101	1.955	1.662	2.107	0.905	156	578	42885	40715	0.989	28518	14367	27083	13632	0
1	18	18	"Z_2_90"	"Z_2_90"	4470	24720	120	32319	29458	10482	115	119	30	100	100	0	16813	15065	5735	119	122	23	100	100	0	1.929	1.963	2.051	2.203	1.748	1.983	0.910	120	460	48898	44289	0.948	32204	16694	29343	14946	0
1	19	18	"Z_3_10"	"Z_3_10"	4660	24720	120	302	300	87	109	113	29	97	94	0	215	222	51	115	119	23	96	90	0	1.930	1.785	1.919	1.811	2.028	1.967	0.627	120	446	293	298	0.949	193	100	191	107	0
1	20	18	"Z_3_30"	"Z_3_30"	4850	24720	150	109	110	25	102	104	25	20	5	0	129	131	24	109	112	19	50	19	0	0.350	0.364	0.886	0.758	3.786	5.136	0.004	156	657	27	30	-1.515	7	20	8	22	-50
1	21	18	"Z_3_50"	"Z_3_50"	5050	24730	130	326	331	106	99	103	32	96	93	0	829	795	188	108	115	56	100	100	0	0.315	0.338	0.323	0.312	1.548	0.345	0.818	120	594	948	919	-1.667	227	721	232	687	0
1	22	18	"Z_3_70"	"Z_3_70"	5230	24730	110	732	754	226	96	98	22	100	100	0	2333	2233	344	106	109	28	100	100	0	0.286	0.309	0.318	0.290	1.472	0.309	0.884	80	488	2863	2785	-1.808	636	2227	658	2127	0
1	1	19	"Z_5_10"	"Z_5_10"	1240	24910	80	96	96	23	82	85	20	40	13	0	117	119	22	97	97	14	67	36	0	0.700	0.636	1.000	0.878	3.108	1.746	0.025	52	312	34	36	-0.515	14	20	14	22	0
1	2	19	"Z_5_30"	"Z_5_30"	1430	24900	130	147	147	34	86	87	20	90	70	0	159	160	31	98	98	14	93	85	0	1.000	0.984	1.011	0.994	2.477	1.268	0.309	120	628	122	123	0.000	61	61	61	62	0
1	3	19	"Z_5_50"	"Z_5_50"	1620	24900	120	11285	10695	3874	92	93	22	100	100	0	8280	7703	2466	102	103	15	100	100	0	1.369	1.395	1.409	1.387	1.440	1.434	0.939	120	554	19371	18204	0.453	11193	8178	10603	7601	0
1	4	19	"Z_5_70"	"Z_5_70"	1810	24900	120	22708	21025	6865	102	105	27	100	100	0	15423	14374	4300	111	112	18	100	100	0	1.476	1.467	1.473	1.472	1.498	1.498	0.926	120	498	37918	35186	0.562	22606	15312	20923	14263	0
1	5	19	"Z_5_90"	"Z_5_90"	2000	24900	120	28649	28024	9538	108	113	29	100	100	0	20807	18543	6471	117	120	24	100	100	0	1.379	1.515	1.639	1.616	1.687	1.548	0.860	120	500	49231	46342	0.464	28541	20690	27916	18426	0
1	6	19	"Z_6_10"	"Z_6_10"	2180	24900	130	163	163	42	100	104	27	80	58	0	161	161	27	112	116	24	80	51	0	1.286	1.286	1.513	1.277	2.783	1.868	0.251	120	525	112	112	0.363	63	49	63	49	0
1	7	19	"Z_7_50"	"Z_7_50"	2370	24900	120	1027	1035	332	94	96	23	100	100	0	818	783	255	107	109	15	100	99	0	1.312	1.392	1.463	1.473	1.548	1.390	0.892	120	527	1644	1617	0.392	933	711	941	676	0
1	8	19	"Z_7_70"	"Z_7_70"	2570	24910	120	1958	1804	632	93	96	25	100	100	0	1356	1352	395	108	110	17	100	100	0	1.494	1.375	1.405	1.316	1.536	1.432	0.897	120	536	3113	2955	0.580	1865	1248	1711	1244	0
1	9	19	"Z_7_90"	"Z_7_90"	2760	24910	120	2927	2800	937	96	99	27	100	100	0	2047	1993	510	108	112	23	100	100	0	1.460	1.434	1.453	1.379	1.467	1.533	0.893	120	396	4770	4589	0.546	2831	1939	2704	1885	0
1	10	19	"Z_8_10"	"Z_8_10"	2950	24900	150	106	109	31	95	98	26	26	9	0	123	126	24	108	112	22	35	13	0	0.733	0.778	1.139	1.067	3.337	1.626	0.113	156	476	26	32	-0.447	11	15	14	18	-50
1	11	19	"Z_8_30"	"Z_8_30"	3140	24910	110	155	157	34	95	97	23	86	66	0	134	138	22	110	111	18	58	30	0	2.500	2.214	2.484	2.762	3.127	3.755	0.085	80	412	84	90	1.322	60	24	62	28	0
1	12	19	"Z_8_50"	"Z_8_50"	3330	24910	120	29208	26553	7385	99	102	25	100	100	0	13701	12160	3646	111	112	17	100	100	0	2.142	2.196	2.305	2.280	1.503	2.248	0.907	120	548	42699	38503	1.099	29109	13590	26454	12049	0
1	13	19	"PFA32032"	"oPFA32032"	3530	24910	110	146	151	32	97	100	24	82	51	0	163	167	27	111	112	17	96	75	0	0.942	0.964	1.048	0.901	2.531	1.294	0.224	80	473	101	110	-0.086	49	52	54	56	0
1	14	19	"PFC0775"	"oPFC0775"	3720	24910	120	4521	4280	1465	94	96	23	100	100	0	2107	2026	576	110	111	17	100	100	0	2.217	2.185	2.264	2.184	1.527	2.314	0.890	120	484	6424	6102	1.148	4427	1997	4186	1916	0
1	15	19	"PFI17647"	"oPFI17647"	3900	24900	150	112	115	27	94	96	23	41	14	0	115	118	23	107	109	17	36	14	0	2.250	1.909	1.211	1.322	4.010	3.309	0.027	156	532	26	32	1.170	18	8	21	11	-50
1	16	19	"PFF72435"	"oPFF72435"	4090	24910	120	228	234	63	94	94	19	97	95	0	227	226	51	106	107	16	92	91	0	1.107	1.167	1.203	1.222	1.978	1.194	0.665	120	426	255	260	0.147	134	121	140	120	0
1	17	19	"PFL0040"	"oPFL0040"	4280	24920	120	1194	1163	454	99	101	23	100	100	0	1819	1858	528	110	111	18	100	100	0	0.641	0.609	0.622	0.556	1.616	0.629	0.873	120	455	2804	2812	-0.642	1095	1709	1064	1748	0
1	18	19	"PFL0041"	"oPFL0041"	4470	24910	120	5057	5132	1832	104	107	26	100	100	0	2339	2209	875	113	116	20	99	99	0	2.225	2.399	2.367	2.615	1.797	2.418	0.881	120	452	7179	7124	1.154	4953	2226	5028	2096	0
1	19	19	"PFI17649"	"oPFI17649"	4660	24910	150	107	108	25	105	108	27	16	3	0	120	118	17	113	115	21	14	1	0	0.286	0.600	1.571	1.219	3.973	5.124	0.015	156	530	9	8	-1.807	2	7	3	5	-50
1	20	19	"PFJ12790"	"oPFJ12790"	4860	24920	120	1117	1128	401	98	100	24	100	100	0	466	471	110	106	107	16	100	100	0	2.831	2.822	2.905	2.732	1.598	3.100	0.860	120	443	1379	1395	1.501	1019	360	1030	365	0
1	21	19	"PFJ12792"	"oPFJ12792"	5050	24920	120	891	901	292	97	101	25	100	100	0	542	541	147	106	107	15	100	99	0	1.821	1.848	1.901	1.875	1.698	1.945	0.828	120	501	1230	1239	0.865	794	436	804	435	0
1	22	19	"PFK12895"	"oPFK12895"	5290	24900	150	102	103	23	95	97	21	28	6	0	111	113	18	104	107	24	17	2	0	1.000	0.889	1.286	1.095	3.308	0.272	0.007	156	830	14	17	0.000	7	7	8	9	-50
1	1	20	"PFF72440"	"oPFF72440"	1240	25090	120	8404	8065	2650	83	85	21	100	100	0	4150	4027	1287	96	96	14	100	100	0	2.053	2.031	2.033	2.102	1.554	2.082	0.915	120	562	12375	11913	1.037	8321	4054	7982	3931	0
1	2	20	"PFH0004"	"oPFH0004"	1430	25100	120	660	643	231	86	87	21	100	98	0	1045	1044	304	98	99	14	100	100	0	0.606	0.589	0.590	0.544	1.721	0.593	0.852	120	469	1521	1503	-0.722	574	947	557	946	0
1	3	20	"PFD66983"	"oPFD66983"	1610	25090	90	90	96	23	88	89	20	32	9	0	157	153	26	101	102	15	90	78	0	0.036	0.154	0.476	0.376	3.616	0.235	0.029	52	355	58	60	-4.807	2	56	8	52	0
1	4	20	"PFBL B0087"	"oPFBLOB0087"	1820	25100	150	107	110	25	92	96	26	33	7	0	124	124	20	105	106	17	52	23	0	0.789	0.947	0.947	0.924	3.361	2.369	0.082	156	634	34	37	-0.341	15	19	18	19	-50
1	5	20	"PFBL B0089"	"oPFBLOB0089"	2000	25100	120	157	161	46	94	97	25	79	60	0	188	186	29	107	109	21	95	88	0	0.778	0.848	0.747	0.772	2.260	1.113	0.406	120	446	144	146	-0.363	63	81	67	79	0
1	6	20	"PFL0045"	"oPFL0045"	2190	25100	120	815	800	300	89	92	20	100	98	0	2634	2686	707	106	108	16	100	100	0	0.287	0.276	0.285	0.250	1.556	0.285	0.906	120	442	3254	3291	-1.800	726	2528	711	2580	0
1	7	20	"PFF72441"	"oPFF72441"	2370	25090	150	90	91	21	88	91	21	12	4	0	118	120	16	105	107	14	48	20	0	0.154	0.200	1.000	1.073	3.631	7.448	0.004	156	544	15	18	-2.700	2	13	3	15	-50
1	8	20	"PFBL B0090"	"oPFBLOB0090"	2570	25100	120	408	406	134	87	91	23	99	97	0	1004	959	265	107	109	17	100	100	0	0.358	0.374	0.386	0.347	1.598	0.374	0.866	120	479	1218	1171	-1.483	321	897	319	852	0
1	9	20	"PFD66986"	"oPFD66986"	2780	25040	150	87	89	21	93	97	27	7	1	0	115	119	22	111	115	24	21	4	0	-1.500	-0.500	0.950	0.988	4.190	0.591	0.014	156	532	-2	4	Error	-6	4	-4	8	-50
1	10	20	"PFL0049"	"oPFL0049"	2940	25090	150	93	95	22	92	94	25	16	1	0	110	111	17	114	116	23	6	0	0	-0.250	-1.000	1.000	1.085	3.498	5.698	0.007	156	474	-3	0	Error	1	-4	3	-3	-50
1	11	20	"PFK12897"	"oPFK12897"	3140	25090	150	84	87	20	92	96	27	6	0	0	107	110	18	110	113	20	8	2	0	2.667	100000.000	1.308	1.364	3.216	6.180	0.008	156	569	-11	-5	1.415	-8	-3	-5	0	-50
1	12	20	"PFF72442"	"oPFF72442"	3330	25100	120	1064	998	326	93	97	28	100	100	0	1139	1105	337	111	113	20	100	99	0	0.945	0.910	0.903	0.926	1.578	0.908	0.893	120	444	1999	1899	-0.082	971	1028	905	994	0
1	13	20	"PFF72443"	"oPFF72443"	3510	25100	120	1379	1348	520	96	99	23	100	100	0	1120	1078	364	114	116	18	99	99	0	1.275	1.299	1.326	1.343	1.736	1.334	0.897	120	478	2289	2216	0.351	1283	1006	1252	964	0
1	14	20	"PFBL B0094"	"oPFBLOB0094"	3700	25100	120	5818	5590	2059	96	99	24	100	100	0	4074	3865	1521	115	117	18	100	100	0	1.445	1.465	1.474	1.646	1.806	1.456	0.894	120	519	9681	9244	0.531	5722	3959	5494	3750	0
1	15	20	"PFH0026"	"oPFH0026"	3920	25090	120	136	142	38	92	95	22	74	49	0	247	252	54	110	111	16	100	98	0	0.321	0.352	0.326	0.293	2.470	0.355	0.369	120	517	181	192	-1.639	44	137	50	142	0
1	16	20	"PFD67003"	"oPFD67003"	4110	25080	120	923	875	302	92	93	22	100	99	0	904	930	212	107	109	17	100	100	0	1.043	0.951	0.957	0.881	1.557	1.001	0.883	120	456	1628	1606	0.060	831	797	783	823	0
1	17	20	"PFM60515"	"oPFM60515"	4280	25080	110	119	121	32	96	98	25	45	21	0	133	133	23	109	110	18	63	27	0	0.958	1.042	1.109	1.154	3.301	2.892	0.064	80	454	47	49	-0.061	23	24	25	24	0
1	18	20	"PFL0099"	"oPFL0099"	4490	25080	120	6772	6561	2259	97	99	25	100	100	0	6228	5904	1824	111	112	18	100	100	0	1.091	1.116	1.129	1.096	1.505	1.128	0.917	120	521	12792	12257	0.126	6675	6117	6464	5793	0
1	19	20	"PFJ12808"	"oPFJ12808"	4690	25080	120	584	588	178	94	98	28	100	100	0	529	524	149	110	114	38	99	98	0	1.169	1.193	1.166	1.186	1.449	1.186	0.858	120	445	909	908	0.226	490	419	494	414	0
1	20	20	"PFBL B0145"	"oPFBLOB0145"	4870	25090	130	776	729	272	93	98	28	98	97	0	619	641	183	106	110	36	99	99	0	1.331	1.189	1.177	1.110	1.937	1.250	0.863	120	494	1196	1171	0.413	683	513	636	535	0
1	21	20	"PFBL B0149"	"oPFBLOB0149"	5070	25080	130	314	321	97	95	99	37	97	94	0	359	366	79	106	110	33	100	100	0	0.866	0.869	0.855	0.799	1.655	0.914	0.787	120	510	472	486	-0.208	219	253	226	260	0
1	22	20	"PFI17700"	"oPFI17700"	5250	25090	130	2687	2501	949	96	100	34	100	100	0	1178	1208	372	106	109	31	100	100	0	2.417	2.182	2.220	2.087	1.544	2.292	0.908	120	604	3663	3507	1.273	2591	1072	2405	1102	0
1	1	21	"PFI17702"	"oPFI17702"	1260	25260	130	1685	1732	721	85	85	18	100	100	0	1995	2110	721	95	96	14	100	100	0	0.842	0.817	0.818	0.807	1.547	0.838	0.905	120	583	3500	3662	-0.248	1600	1900	1647	2015	0
1	2	21	"PFG0046"	"oPFG0046"	1450	25260	120	848	825	309	84	85	19	100	100	0	538	532	168	98	98	14	100	98	0	1.736	1.707	1.712	1.712	1.719	1.782	0.860	120	464	1204	1175	0.796	764	440	741	434	0
1	3	21	"PFBL B0151"	"oPFBLOB0151"	1640	25270	120	669	628	245	84	85	19	97	96	0	919	926	251	98	98	15	100	100	0	0.713	0.657	0.660	0.589	1.768	0.686	0.858	120	496	1406	1372	-0.489	585	821	544	828	0
1	4	21	"PFG0047"	"oPFG0047"	1810	25270	110	205	204	56	84	85	19	97	93	0	316	330	62	98	99	14	100	100	0	0.555	0.517	0.518	0.476	1.712	0.530	0.709	80	397	339	352	-0.849	121	218	120	232	0
1	5	21	"PFD67004"	"oPFD67004"	2010	25270	120	608	596	217	84	86	19	99	96	0	709	739	197	99	100	14	100	100	0	0.859	0.800	0.812	0.723	1.788	0.834	0.855	120	496	1134	1152	-0.219	524	610	512	640	0
1	6	21	"PFL0107"	"oPFL0107"	2210	25270	120	270	262	85	84	86	20	98	94	0	438	436	111	100	101	13	100	99	0	0.550	0.530	0.525	0.477	1.789	0.534	0.795	120	463	524	514	-0.862	186	338	178	336	0
1	7	21	"PFM60519"	"oPFM60519"	2400	25270	120	1405	1364	502	84	88	22	100	100	0	1428	1390	432	102	103	14	100	100	0	0.996	0.994	0.997	0.947	1.532	1.016	0.914	120	451	2647	2568	-0.005	1321	1326	1280	1288	0
1	8	21	"PFI17707"	"oPFI17707"	2580	25270	120	560	568	202	86	89	22	100	100	0	799	815	267	105	106	16	100	100	0	0.683	0.679	0.677	0.665	1.488	0.674	0.890	120	463	1168	1192	-0.550	474	694	482	710	0
1	9	21	"PFBL B0154"	"oPFBLOB0154"	2780	25270	130	1726	1685	587	88	91	23	100	100	0	9876	9904	2908	112	114	20	100	100	0	0.168	0.163	0.167	0.158	1.432	0.160	0.915	120	542	11402	11389	-2.576	1638	9764	1597	9792	0
1	10	21	"PFM60520"	"oPFM60520"	2960	25270	130	393	397	136	89	92	23	100	98	0	606	598	169	111	112	19	99	99	0	0.614	0.632	0.633	0.613	1.767	0.630	0.832	120	493	799	795	-0.703	304	495	308	487	0
1	11	21	"PFBL B0158"	"oPFBLOB0158"	3160	25280	130	282	275	100	88	92	27	94	90	0	1827	1841	562	109	112	20	100	100	0	0.113	0.108	0.110	0.098	1.610	0.109	0.800	120	556	1912	1919	-3.147	194	1718	187	1732	0
1	12	21	"PFI17709"	"oPFI17709"	3350	25280	130	2214	2074	826	90	94	27	100	99	0	2832	2900	896	112	113	21	100	100	0	0.781	0.712	0.735	0.643	1.683	0.748	0.901	120	519	4844	4772	-0.357	2124	2720	1984	2788	0
1	13	21	"PFG0048"	"oPFG0048"	3530	25280	120	1968	1833	699	93	95	22	100	99	0	7261	7045	1979	114	116	20	100	100	0	0.262	0.251	0.256	0.226	1.699	0.253	0.897	120	480	9022	8671	-1.930	1875	7147	1740	6931	0
1	14	21	"PFM60526"	"oPFM60526"	3710	25280	120	2542	2357	869	93	95	22	100	100	0	1940	1948	568	114	116	19	100	100	0	1.341	1.234	1.257	1.149	1.628	1.292	0.895	120	516	4275	4098	0.424	2449	1826	2264	1834	0
1	15	21	"PFM60528"	"oPFM60528"	3910	25280	120	363	347	113	89	92	22	97	96	0	870	843	182	111	112	17	100	100	0	0.361	0.352	0.353	0.315	1.705	0.355	0.843	120	548	1033	990	-1.470	274	759	258	732	0
1	16	21	"PFL0111"	"oPFL0111"	4100	25280	120	388	399	146	89	91	22	99	95	0	339	347	90	106	109	17	100	100	0	1.283	1.286	1.256	1.187	1.657	1.423	0.822	120	537	532	551	0.360	299	233	310	241	0
1	17	21	"E598_1c"	"E598_1c"	4290	25320	150	94	98	24	89	90	22	26	7	0	113	114	19	105	107	18	30	9	0	0.625	1.000	1.101	1.037	3.728	3.824	0.027	156	679	13	18	-0.678	5	8	9	9	-50
1	18	21	"E598_1e"	"E598_1e"	4470	25290	150	92	94	22	90	92	24	14	3	0	104	105	19	104	106	17	20	5	0	100000.000	4.000	1.026	1.062	3.906	12.840	0.002	156	623	2	5	16.610	2	0	4	1	-50
1	19	21	"E598_1g"	"E598_1g"	4660	25290	150	85	87	20	88	91	26	10	0	0	97	99	15	104	107	34	2	0	0	0.429	0.200	1.267	1.458	3.699	0.611	0.278	156	598	-10	-6	-1.222	-3	-7	-1	-5	-50
1	20	21	"E598_1i"	"E598_1i"	4860	25280	130	348	357	119	85	98	151	83	40	0	3137	3082	1002	103	107	37	100	100	0	0.087	0.091	0.093	0.087	1.630	0.085	0.825	120	500	3297	3251	-3.528	263	3034	272	2979	0
1	21	21	"F48446_9a"	"F48446_9a"	5040	25290	150	89	91	28	86	101	147	0	0	0	99	101	17	103	107	33	2	0	0	-0.750	-2.500	1.276	1.430	4.123	12.590	0.109	156	539	-1	3	Error	3	-4	5	-2	-50
1	22	21	"F48446_9c"	"F48446_9c"	5230	25290	150	81	88	33	87	91	31	9	3	0	101	103	22	101	104	29	7	3	0	100000.000	0.500	1.050	1.101	3.569	1.145	0.426	156	729	-6	3	16.610	-6	0	1	2	-50
1	1	22	"I12861_2g"	"I12861_2g"	1240	25450	120	169	169	47	80	81	17	95	85	0	162	162	31	95	98	29	88	61	0	1.328	1.328	1.421	1.343	2.372	1.541	0.486	120	651	156	156	0.410	89	67	89	67	0
1	2	22	"I12861_2i"	"I12861_2i"	1430	25460	120	254	256	81	79	81	20	98	93	0	231	225	50	94	96	14	99	97	0	1.277	1.351	1.394	1.316	1.717	1.478	0.756	120	561	312	308	0.353	175	137	177	131	0
1	3	22	"J512_2a"	"J512_2a"	1610	25470	150	78	79	19	80	82	20	14	1	0	93	95	15	93	94	15	16	3	0	100000.000	-0.500	1.000	0.943	4.054	12.059	0.001	156	778	-2	1	16.610	-2	0	-1	2	-50
1	4	22	"J512_2c"	"J512_2c"	1800	25470	150	82	83	18	80	81	18	21	1	0	96	99	14	93	94	14	23	9	0	0.667	0.500	1.375	1.292	4.355	9.008	0.004	156	778	5	9	-0.585	2	3	3	6	-50
1	5	22	"J512_2e"	"J512_2e"	1990	25470	150	83	83	18	80	82	20	12	3	0	99	100	15	95	95	13	25	8	0	0.750	0.600	1.136	1.443	3.787	74.126	0.000	156	784	7	8	-0.415	3	4	3	5	-50
1	6	22	"J512_2g"	"J512_2g"	2180	25470	150	82	83	17	79	81	20	16	2	0	96	98	16	95	97	14	23	6	0	3.000	1.333	1.000	1.006	3.325	4.491	0.014	156	850	4	7	1.585	3	1	4	3	-50
1	7	22	"M40872_8a"	"M40872_8a"	2390	25460	110	83	83	18	81	84	21	11	3	0	188	190	42	100	102	22	97	88	0	0.023	0.022	0.129	0.127	2.561	0.034	0.003	80	475	90	92	-5.459	2	88	2	90	0
1	8	22	"M40872_8c"	"M40872_8c"	2560	25470	150	80	82	21	81	83	20	14	3	0	99	99	16	100	101	20	7	2	0	1.000	-1.000	1.000	0.971	3.929	0.154	0.001	156	787	-2	0	0.000	-1	-1	1	-1	-50
1	9	22	"M40872_8e"	"M40872_8e"	2750	25470	150	84	85	19	82	84	21	17	2	0	100	100	15	102	102	16	9	1	0	-1.000	-1.500	1.588	1.560	3.792	5.041	0.005	156	762	0	1	Error	2	-2	3	-2	-50
1	10	22	"M40872_8g"	"M40872_8g"	2940	25470	150	87	88	21	84	86	20	17	7	0	103	102	15	102	103	16	12	1	0	3.000	100000.000	1.250	1.271	4.032	3.669	0.011	156	822	4	4	1.585	3	1	4	0	-50
1	11	22	"M40872_8i"	"M40872_8i"	3140	25470	110	121	124	30	85	87	20	71	42	0	146	148	25	103	104	16	88	67	0	0.837	0.867	0.976	0.866	2.954	1.151	0.136	80	544	79	84	-0.256	36	43	39	45	0
1	12	22	"EMPTY"	"EMPTY"	3350	25470	100	171	176	51	85	88	20	93	85	0	222	225	51	104	106	17	100	100	0	0.729	0.752	0.723	0.706	1.917	0.802	0.545	80	474	204	212	-0.456	86	118	91	121	0
1	13	22	"EMPTY"	"EMPTY"	3520	25480	110	356	366	135	84	86	20	100	98	0	449	452	154	101	103	18	100	100	0	0.782	0.803	0.825	0.782	1.501	0.810	0.837	80	550	620	633	-0.355	272	348	282	351	0
1	14	22	"EMPTY"	"EMPTY"	3720	25470	90	305	318	100	85	87	19	100	100	0	446	433	104	103	105	18	100	100	0	0.641	0.706	0.675	0.675	1.452	0.711	0.810	52	393	563	563	-0.641	220	343	233	330	0
1	15	22	"EMPTY"	"EMPTY"	3900	25480	100	294	304	89	84	86	19	100	100	0	409	404	116	103	104	17	100	100	0	0.686	0.731	0.715	0.731	1.475	0.721	0.803	80	500	516	521	-0.543	210	306	220	301	0
1	16	22	"EMPTY"	"EMPTY"	4100	25480	100	410	508	263	83	85	20	100	100	0	565	608	236	102	104	16	100	100	0	0.706	0.840	0.806	0.782	1.568	0.899	0.808	80	500	790	931	-0.502	327	463	425	506	0
1	17	22	"EMPTY"	"EMPTY"	4290	25480	110	204	203	51	83	85	20	97	93	0	266	281	83	99	101	17	100	98	0	0.725	0.659	0.671	0.635	1.979	0.613	0.638	80	478	288	302	-0.465	121	167	120	182	0
1	18	22	"EMPTY"	"EMPTY"	4480	25480	100	171	178	51	83	84	19	95	85	0	223	240	86	97	99	17	97	96	0	0.698	0.664	0.678	0.665	2.292	0.572	0.512	80	425	214	238	-0.518	88	126	95	143	0
1	19	22	"EMPTY"	"EMPTY"	4660	25480	150	80	81	19	82	83	19	12	1	0	99	101	16	98	99	16	17	5	0	-2.000	-0.333	1.292	1.225	3.363	0.077	0.001	156	747	-1	2	Error	-2	1	-1	3	-50
1	20	22	"EMPTY"	"EMPTY"	4850	25480	150	81	83	18	80	89	125	0	0	0	98	99	14	99	100	16	9	1	0	-1.000	100000.000	1.167	1.218	3.608	0.004	0.000	156	721	0	3	Error	1	-1	3	0	-50
1	21	22	"EMPTY"	"EMPTY"	5040	25480	150	80	82	17	82	91	128	0	0	0	95	97	15	98	99	16	12	1	0	0.667	0.000	0.930	0.866	3.294	21.019	0.166	156	691	-5	-1	-0.585	-2	-3	0	-1	-50
1	22	22	"EMPTY"	"EMPTY"	5230	25480	150	80	82	19	84	86	20	12	1	0	96	99	16	98	99	15	19	5	0	2.000	-2.000	1.333	1.340	2.803	12.128	0.002	156	889	-6	-1	1.000	-4	-2	-2	1	-50
2	1	1	"PFA0116"	"A23157_2"	5900	21560	150	762	756	303	83	86	20	100	100	0	848	867	329	97	98	16	100	100	0	0.904	0.874	0.860	0.859	1.410	0.846	0.901	156	883	1430	1443	-0.145	679	751	673	770	0
2	2	1	"PFA0048"	"A14801_13"	6100	21570	150	611	624	242	86	88	21	98	96	0	1819	1842	675	99	103	23	100	100	0	0.305	0.309	0.294	0.283	1.547	0.300	0.880	156	687	2245	2281	-1.712	525	1720	538	1743	0
2	3	1	"PFA0211"	"A8109_3"	6290	21560	150	2396	2225	1080	88	91	22	100	100	0	1380	1410	589	98	103	24	100	100	0	1.800	1.629	1.576	1.541	1.558	1.675	0.898	156	675	3590	3449	0.848	2308	1282	2137	1312	0
2	4	1	"PFA0021"	"A11962_3"	6490	21570	160	137	143	41	89	91	23	77	51	0	233	235	57	98	100	19	96	94	0	0.356	0.394	0.394	0.375	2.806	0.360	0.305	208	755	183	191	-1.492	48	135	54	137	0
2	5	1	"PFA0164"	"A3310_6"	6670	21570	150	613	591	169	93	95	23	100	100	0	515	505	103	100	101	15	100	100	0	1.253	1.230	1.227	1.164	1.546	1.252	0.835	156	639	935	903	0.325	520	415	498	405	0
2	6	1	"PFA0033"	"A13725_2"	6850	21570	150	530	533	140	95	97	23	100	100	0	539	532	109	101	104	21	100	100	0	0.993	1.016	1.012	0.992	1.406	1.027	0.857	156	695	873	869	-0.010	435	438	438	431	0
2	7	1	"PFB0041"	"B180"	7050	21580	150	544	536	153	98	100	23	100	100	0	902	896	199	102	104	21	100	100	0	0.558	0.552	0.561	0.529	1.424	0.558	0.840	156	679	1246	1232	-0.843	446	800	438	794	0
2	8	1	"PFB0043"	"B186"	7240	21580	150	541	536	145	102	105	25	100	99	0	603	592	130	104	105	17	100	100	0	0.880	0.889	0.896	0.853	1.461	0.880	0.854	156	679	938	922	-0.185	439	499	434	488	0
2	9	1	"PFB0048"	"B197"	7430	21580	150	1440	1401	388	113	115	30	100	100	0	1076	1073	226	107	111	27	100	100	0	1.369	1.333	1.378	1.294	1.360	1.385	0.878	156	689	2296	2254	0.454	1327	969	1288	966	0
2	10	1	"PFB0056"	"B218"	7620	21580	150	44114	43027	12620	117	134	138	100	100	0	16697	16407	4136	110	136	192	100	100	0	2.652	2.633	2.761	2.599	1.391	2.720	0.904	156	725	60584	59207	1.407	43997	16587	42910	16297	0
2	11	1	"PFB0059"	"B241"	7820	21580	150	360	364	96	110	132	151	84	32	0	227	237	49	108	134	198	8	0	0	2.101	1.969	1.881	1.942	1.652	0.955	0.683	156	680	369	383	1.071	250	119	254	129	0
2	12	1	"PFB0069"	"B270"	8000	21580	150	857	833	235	98	104	59	100	100	0	460	464	97	103	104	16	100	100	0	2.126	2.036	2.092	1.986	1.397	2.157	0.844	156	668	1116	1096	1.088	759	357	735	361	0
2	13	1	"PFB0161"	"B471"	8190	21590	150	1000	980	244	94	97	22	100	100	0	1018	1028	190	101	103	16	100	100	0	0.988	0.956	0.980	0.931	1.342	0.975	0.881	156	668	1823	1813	-0.017	906	917	886	927	0
2	14	1	"PFB0183"	"B508"	8390	21580	150	843	819	268	94	97	24	100	100	0	472	460	134	99	101	16	100	99	0	2.008	2.008	1.968	1.999	1.565	2.029	0.870	156	659	1122	1086	1.006	749	373	725	361	0
2	15	1	"PFB0185"	"B511"	8570	21590	160	764	706	320	92	95	23	99	96	0	563	552	197	100	102	16	100	98	0	1.451	1.358	1.417	1.237	2.079	1.461	0.872	208	745	1135	1066	0.537	672	463	614	452	0
2	16	1	"PFB0199"	"B537"	8760	21590	140	960	958	265	94	97	22	100	100	0	599	597	111	102	103	15	100	100	0	1.742	1.745	1.789	1.697	1.343	1.875	0.855	156	544	1363	1359	0.801	866	497	864	495	0
2	17	1	"PFB0205"	"B549"	8940	21590	150	1009	1042	300	102	110	45	100	100	0	1061	1104	258	105	120	92	100	100	0	0.949	0.941	0.946	0.924	1.318	0.941	0.869	156	689	1863	1939	-0.076	907	956	940	999	0
2	18	1	"PFB0211"	"B556"	9130	21590	150	9919	9657	3679	104	121	79	100	100	0	8930	9242	2852	108	152	181	100	100	0	1.113	1.046	1.078	1.001	1.480	1.067	0.901	156	729	18637	18687	0.154	9815	8822	9553	9134	0
2	19	1	"PFC0047"	"C187"	9330	21590	150	1286	1201	307	100	113	72	100	100	0	1878	1905	343	106	140	165	100	100	0	0.669	0.612	0.636	0.595	1.353	0.601	0.852	156	697	2958	2900	-0.579	1186	1772	1101	1799	0
2	20	1	"PFC0049"	"C191"	9510	21590	150	1724	1753	651	100	102	26	100	100	0	1556	1599	493	104	107	20	100	100	0	1.118	1.106	1.122	1.068	1.318	1.110	0.899	156	697	3076	3148	0.162	1624	1452	1653	1495	0
2	21	1	"PFC0053"	"C199"	9700	21590	140	1292	1280	279	103	107	30	100	100	0	588	578	102	104	106	19	100	100	0	2.457	2.483	2.559	2.471	1.328	2.540	0.870	156	642	1673	1651	1.297	1189	484	1177	474	0
2	22	1	"PFC0064"	"C230"	9880	21610	150	137	144	37	108	173	745	0	0	0	155	160	34	106	122	72	19	2	0	0.592	0.667	0.825	0.759	2.823	1.893	0.166	156	845	78	90	-0.757	29	49	36	54	-50
2	1	2	"PFC0067"	"C234"	5900	21770	140	1215	1203	255	84	87	30	100	100	0	1915	1914	406	97	99	17	100	100	0	0.622	0.616	0.623	0.615	1.233	0.596	0.923	156	677	2949	2936	-0.685	1131	1818	1119	1817	0
2	2	2	"PFC0074"	"C249"	6080	21770	150	493	494	146	82	84	20	100	100	0	395	399	87	97	101	22	100	99	0	1.379	1.364	1.368	1.334	1.448	1.418	0.843	156	526	709	714	0.464	411	298	412	302	0
2	3	2	"PFK0421"	"Kn479_3"	6280	21770	150	935	899	250	82	85	21	100	100	0	568	569	152	97	101	26	100	99	0	1.811	1.731	1.896	1.731	1.566	1.791	0.825	156	540	1324	1289	0.857	853	471	817	472	0
2	4	2	"PFK0499"	"Kn722_1"	6470	21770	150	432	434	106	87	90	23	100	99	0	426	434	101	98	101	22	100	100	0	1.052	1.033	1.038	1.025	1.442	1.028	0.817	156	509	673	683	0.073	345	328	347	336	0
2	5	2	"PFK0529"	"Kn862_1"	6660	21780	140	790	790	354	91	94	22	100	100	0	2282	2319	819	99	101	15	100	100	0	0.320	0.315	0.316	0.288	1.492	0.328	0.885	156	494	2882	2919	-1.643	699	2183	699	2220	0
2	6	2	"PFK0159"	"Kn1106_2"	6860	21780	140	215	217	65	92	96	24	97	88	0	183	185	32	100	105	27	97	84	0	1.482	1.471	1.394	1.333	2.012	1.715	0.488	156	479	206	210	0.567	123	83	125	85	0
2	7	2	"PFK0179"	"Kn1255_4"	7040	21770	150	2219	2365	1018	95	96	25	100	100	0	2518	2620	869	100	105	29	100	100	0	0.878	0.901	0.882	0.855	1.527	0.924	0.881	156	465	4542	4790	-0.187	2124	2418	2270	2520	0
2	8	2	"PFK0266"	"Kn2144_2"	7230	21780	150	969	962	260	97	99	24	100	100	0	1139	1163	254	102	105	23	100	100	0	0.841	0.815	0.851	0.788	1.429	0.816	0.855	156	461	1909	1926	-0.250	872	1037	865	1061	0
2	9	2	"PFK1250"	"Ks8_1"	7420	21780	140	621	622	152	101	104	26	100	100	0	611	628	149	103	107	26	100	100	0	1.024	0.992	0.956	0.988	1.326	0.980	0.861	156	460	1028	1046	0.034	520	508	521	525	0
2	10	2	"PFK0668"	"Ks13_2"	7600	21790	150	341	339	78	103	115	137	91	30	0	867	880	156	105	133	218	100	99	0	0.312	0.305	0.310	0.292	1.397	0.307	0.777	156	508	1000	1011	-1.679	238	762	236	775	0
2	11	2	"PFK0833"	"Ks25_5"	7800	21780	150	281	285	63	102	117	146	73	5	0	381	380	73	106	132	212	80	2	0	0.651	0.668	0.664	0.655	1.635	0.660	0.725	156	535	454	457	-0.619	179	275	183	274	0
2	12	2	"PFK0849"	"Ks26_17"	7970	21780	150	1179	1178	352	94	100	64	100	100	0	472	477	118	101	104	20	100	99	0	2.925	2.883	2.904	2.885	1.403	3.007	0.867	156	554	1456	1460	1.548	1085	371	1084	376	0
2	13	2	"PFK0898"	"Ks31_1"	8200	21790	160	733	698	319	91	93	21	96	92	0	812	785	310	98	100	15	99	98	0	0.899	0.884	0.893	0.802	2.031	0.887	0.864	208	494	1356	1294	-0.153	642	714	607	687	0
2	14	2	"PFK0968"	"Ks42_6"	8330	21790	160	930	892	363	91	95	25	95	93	0	484	479	192	97	101	19	96	92	0	2.168	2.097	2.217	2.136	1.999	2.258	0.848	208	525	1226	1183	1.116	839	387	801	382	0
2	15	2	"PFK1224"	"Ks83_19"	8590	21760	150	120	123	36	91	95	25	55	25	0	127	126	28	97	101	19	60	35	0	0.967	1.103	1.227	1.085	2.801	1.569	0.249	156	500	59	61	-0.049	29	30	32	29	-50
2	16	2	"PFK1246"	"Ks89_2"	8740	21790	150	588	590	133	93	97	24	100	100	0	419	415	79	98	100	17	100	100	0	1.542	1.568	1.647	1.567	1.394	1.603	0.846	156	392	816	814	0.625	495	321	497	317	0
2	17	2	"PFK1245"	"Ks89_10"	8920	21800	150	114	119	29	99	105	43	21	1	0	134	137	26	102	120	107	0	0	0	0.469	0.571	0.800	0.796	3.449	1.061	0.169	156	456	47	55	-1.093	15	32	20	35	-50
2	18	2	"PFK1268"	"Ks97_1"	9120	21790	150	313	326	109	101	114	72	93	77	0	664	686	162	106	151	191	99	91	0	0.380	0.388	0.376	0.352	1.774	0.383	0.752	156	541	770	805	-1.396	212	558	225	580	0
2	19	2	"PFK0567"	"Ks101_10"	9320	21790	150	1267	1196	316	102	115	72	100	99	0	820	792	153	106	150	189	99	96	0	1.632	1.595	1.719	1.551	1.506	1.675	0.866	156	469	1879	1780	0.706	1165	714	1094	686	0
2	20	2	"PFK0617"	"Ks117_4"	9500	21800	140	260	289	134	105	111	33	98	94	0	246	264	122	107	137	188	16	1	0	1.115	1.172	1.136	1.110	1.911	0.218	0.082	156	467	294	341	0.157	155	139	184	157	0
2	21	2	"PFK0689"	"Ks157_11"	9700	21800	150	635	646	198	116	126	63	100	99	0	4787	4727	856	110	140	190	100	100	0	0.111	0.115	0.114	0.109	1.368	0.114	0.839	156	470	5196	5147	-3.172	519	4677	530	4617	0
2	22	2	"PFK0731"	"Ks186_10"	9880	21790	150	65535	64194	5266	150	456	2645	100	100	91	51218	48182	11965	124	177	470	100	100	1	1.280	1.333	1.280	1.423	1.492	1.296	0.876	156	657	116479	112102	0.356	65385	51094	64044	48058	0
2	1	3	"PFK0746"	"Ks202_1"	5890	21970	150	1867	1832	464	82	86	29	100	100	0	940	936	181	95	96	14	100	100	0	2.112	2.081	2.122	2.057	1.226	2.152	0.928	156	756	2630	2591	1.079	1785	845	1750	841	0
2	2	3	"PFK0750"	"Ks202_4"	6080	21970	140	370	382	94	79	85	51	100	100	0	301	305	60	96	102	76	99	82	0	1.420	1.450	1.453	1.428	1.350	1.493	0.844	156	485	496	512	0.505	291	205	303	209	0
2	3	3	"PFK0747"	"Ks202_10"	6270	21970	140	2610	2600	625	78	85	60	100	100	0	1534	1517	380	96	109	104	99	99	0	1.761	1.775	1.850	1.815	1.437	1.816	0.866	156	478	3970	3943	0.816	2532	1438	2522	1421	0
2	4	3	"PFK0766"	"Ks212_4"	6460	21980	140	472	550	261	84	87	36	100	99	0	1442	1485	316	98	105	71	100	100	0	0.289	0.336	0.307	0.306	1.426	0.367	0.807	156	471	1732	1853	-1.792	388	1344	466	1387	0
2	5	3	"PFA0029"	"A12706_1"	6660	21970	150	3444	3321	1681	87	90	19	100	100	0	17210	17933	7935	99	102	20	100	100	0	0.196	0.181	0.163	0.172	1.441	0.172	0.814	156	464	20468	21068	-2.350	3357	17111	3234	17834	0
2	6	3	"PFA0034"	"A13725_4"	6850	21970	150	1290	1240	265	87	89	21	100	100	0	1558	1522	264	99	103	26	100	100	0	0.825	0.810	0.813	0.805	1.277	0.809	0.913	156	421	2662	2576	-0.278	1203	1459	1153	1423	0
2	7	3	"PFA0036"	"A13725_6"	7040	21970	150	846	829	185	90	91	22	100	100	0	1210	1187	262	97	100	25	100	100	0	0.679	0.678	0.700	0.684	1.410	0.659	0.893	156	432	1869	1829	-0.558	756	1113	739	1090	0
2	8	3	"PFA0038"	"A13725_9"	7220	21980	140	699	692	121	92	93	21	100	100	0	697	687	103	97	100	21	100	100	0	1.012	1.017	1.040	1.011	1.276	1.026	0.874	156	442	1207	1190	0.017	607	600	600	590	0
2	9	3	"PFA0041"	"A14195_3"	7400	21970	150	111	113	28	94	96	24	38	11	0	125	128	21	98	102	19	67	28	0	0.630	0.633	0.913	0.809	3.524	1.599	0.165	156	454	44	49	-0.667	17	27	19	30	-50
2	10	3	"PFA0043"	"A14263_1"	7610	21980	150	495	502	122	94	97	25	100	100	0	781	801	126	98	102	18	100	100	0	0.587	0.580	0.572	0.563	1.346	0.592	0.865	156	439	1084	1111	-0.768	401	683	408	703	0
2	11	3	"PFA0063"	"A14801_9"	7760	22000	150	119	124	36	91	93	25	51	29	0	140	135	29	97	101	20	71	52	0	0.651	0.868	0.956	0.843	2.753	1.297	0.340	156	511	71	71	-0.619	28	43	33	38	-50
2	12	3	"PFA0065"	"A15774_2"	7990	21980	140	500	501	151	89	92	23	100	100	0	259	261	50	97	100	20	100	100	0	2.537	2.512	2.556	2.480	1.429	2.821	0.772	156	554	573	576	1.343	411	162	412	164	0
2	13	3	"PFA0067"	"A16096_5"	8190	21980	150	167	172	42	88	90	20	94	85	0	178	180	31	97	98	14	99	97	0	0.975	1.012	0.977	0.918	1.944	1.014	0.439	156	395	160	167	-0.036	79	81	84	83	0
2	14	3	"PFA0071"	"A16972_1"	8350	21980	150	94	95	23	88	90	20	23	7	0	97	98	13	95	96	15	16	1	0	3.000	2.333	1.554	1.522	3.416	5.557	0.025	156	400	8	10	1.585	6	2	7	3	-50
2	15	3	"PFA0073"	"A1700_2"	8540	21980	150	92	93	20	90	92	22	16	2	0	110	110	17	95	98	18	41	8	0	0.133	0.200	1.000	0.945	3.284	1.874	0.047	156	551	17	18	-2.907	2	15	3	15	-50
2	16	3	"PFA0076"	"A1700_6"	8750	21980	140	556	551	142	91	93	22	100	100	0	386	388	76	95	96	15	100	100	0	1.598	1.570	1.631	1.538	1.376	1.664	0.824	156	441	756	753	0.676	465	291	460	293	0
2	17	3	"PFA0109"	"A22053_4"	8920	21980	140	143	147	39	89	91	19	85	66	0	252	257	47	95	97	16	100	100	0	0.344	0.358	0.343	0.313	2.072	0.367	0.482	156	449	211	220	-1.540	54	157	58	162	0
2	18	3	"PFA0112"	"A23157_12"	9130	21980	150	693	674	201	92	93	20	100	100	0	840	828	218	96	99	19	100	100	0	0.808	0.795	0.791	0.776	1.672	0.785	0.852	156	528	1345	1314	-0.308	601	744	582	732	0
2	19	3	"PFA0114"	"A23157_18"	9330	21990	150	2564	2461	765	97	100	24	100	100	0	2251	2235	428	98	106	67	100	100	0	1.146	1.106	1.168	1.045	1.432	1.183	0.890	156	464	4620	4501	0.196	2467	2153	2364	2137	0
2	20	3	"PFA0117"	"A23157_8"	9490	21980	150	119	122	26	97	101	29	42	9	0	111	113	16	100	126	183	0	0	0	2.000	1.923	1.700	1.721	3.927	0.033	0.010	156	498	33	38	1.000	22	11	25	13	-50
2	21	3	"PFA0123"	"A24704_11"	9710	21990	150	477	456	127	99	109	61	96	94	0	447	449	72	99	124	161	98	64	0	1.086	1.020	1.010	0.930	1.745	1.109	0.798	156	481	726	707	0.119	378	348	357	350	0
2	22	3	"PFA0126"	"A24704_6"	9870	21990	150	130	139	44	109	392	2637	0	0	0	126	126	20	107	159	480	0	0	0	1.105	1.579	1.563	1.625	3.240	3.653	0.731	156	631	40	49	0.144	21	19	30	19	-50
2	1	4	"PFA0154"	"A3310_10"	5890	22170	130	111	112	25	82	85	20	65	31	0	124	123	18	95	96	13	80	53	0	1.000	1.071	1.041	0.945	3.433	1.927	0.122	120	604	58	58	0.000	29	29	30	28	0
2	2	4	"PFA0156"	"A3310_15"	6090	22160	150	968	964	290	80	87	57	100	100	0	537	563	137	96	107	98	99	98	0	2.014	1.893	1.977	1.851	1.507	1.993	0.843	156	536	1329	1351	1.010	888	441	884	467	0
2	3	4	"PFA0159"	"A3310_22"	6280	22170	140	365	353	103	79	86	61	96	91	0	573	569	125	95	110	104	98	96	0	0.598	0.578	0.593	0.537	1.775	0.576	0.791	156	486	764	748	-0.741	286	478	274	474	0
2	4	4	"PFA0162"	"A3310_32"	6470	22160	150	1204	1158	391	84	86	37	100	100	0	937	899	273	95	104	74	99	98	0	1.330	1.336	1.383	1.325	1.737	1.373	0.872	156	446	1962	1878	0.412	1120	842	1074	804	0
2	5	4	"PFA0165"	"A3310_7"	6660	22160	150	378	381	112	86	88	19	100	100	0	472	476	92	96	100	20	100	100	0	0.777	0.776	0.777	0.732	1.613	0.792	0.767	156	472	668	675	-0.365	292	376	295	380	0
2	6	4	"PFA0168"	"A3920_1"	6850	22160	150	99	102	23	86	88	20	38	14	0	109	111	16	95	98	20	34	8	0	0.929	1.000	1.286	1.132	3.787	2.966	0.070	156	442	27	32	-0.107	13	14	16	16	-50
2	7	4	"PFC0075"	"C25"	7020	22160	150	104	104	22	88	89	19	43	14	0	115	115	20	92	94	15	62	37	0	0.696	0.696	0.950	0.937	3.083	1.482	0.083	156	419	39	39	-0.524	16	23	16	23	-50
2	8	4	"PFC0079"	"C258"	7230	22170	140	227	223	52	89	91	20	100	96	0	270	273	49	93	95	15	100	100	0	0.780	0.744	0.752	0.697	1.699	0.762	0.686	156	441	315	314	-0.359	138	177	134	180	0
2	9	4	"PFC0082"	"C269"	7430	22170	150	638	626	184	89	92	24	100	100	0	350	354	69	95	96	16	100	100	0	2.153	2.073	2.141	2.004	1.398	2.297	0.810	156	408	804	796	1.106	549	255	537	259	0
2	10	4	"PFC0085"	"C273"	7590	22170	150	102	104	24	91	98	39	12	0	0	109	111	18	96	101	23	34	3	0	0.846	0.867	1.214	1.228	4.167	2.427	0.138	156	419	24	28	-0.241	11	13	13	15	-50
2	11	4	"PFC0087"	"C277"	7800	22170	150	347	346	75	90	95	35	100	100	0	743	738	158	95	101	28	100	100	0	0.397	0.398	0.408	0.393	1.444	0.376	0.801	156	507	905	899	-1.334	257	648	256	643	0
2	12	4	"PFC0090"	"C285"	8000	22180	150	523	504	142	87	89	19	100	99	0	747	741	142	94	97	24	100	100	0	0.668	0.645	0.661	0.606	1.518	0.669	0.845	156	428	1089	1064	-0.583	436	653	417	647	0
2	13	4	"PFC0107"	"C321"	8170	22170	140	258	253	65	85	88	19	98	98	0	294	298	57	94	94	15	100	100	0	0.865	0.824	0.843	0.775	1.695	0.832	0.729	156	404	373	372	-0.209	173	200	168	204	0
2	14	4	"PFC0110"	"C332"	8380	22170	150	593	611	185	82	85	19	100	100	0	367	363	83	91	91	14	99	99	0	1.851	1.945	1.926	1.950	1.516	2.037	0.857	156	425	787	801	0.889	511	276	529	272	0
2	15	4	"PFC0112"	"C337"	8560	22180	140	204	204	47	84	85	18	99	96	0	164	167	25	92	92	14	100	98	0	1.667	1.600	1.681	1.540	1.655	1.794	0.669	156	376	192	195	0.737	120	72	120	75	0
2	16	4	"PFC0114"	"C344"	8740	22180	150	248	252	70	88	90	20	99	96	0	200	204	37	92	94	15	100	100	0	1.481	1.464	1.486	1.381	1.871	1.681	0.637	156	422	268	276	0.567	160	108	164	112	0
2	17	4	"PFC0116"	"C35"	8940	22180	150	101	102	24	89	92	21	30	9	0	107	109	16	94	97	20	31	5	0	0.923	0.867	1.250	1.312	3.737	0.618	0.055	156	529	25	28	-0.115	12	13	13	15	-50
2	18	4	"PFC0119"	"C354"	9130	22180	140	288	325	195	90	91	20	100	100	0	328	337	68	94	96	19	100	100	0	0.846	0.967	0.892	0.877	1.557	1.433	0.513	156	484	432	478	-0.241	198	234	235	243	0
2	19	4	"PFC0135"	"C394"	9320	22180	140	584	577	129	90	93	22	100	100	0	440	443	77	93	95	13	100	100	0	1.424	1.391	1.391	1.369	1.398	1.472	0.816	156	454	841	837	0.510	494	347	487	350	0
2	20	4	"PFC0138"	"C41"	9530	22200	150	100	105	26	90	93	21	38	11	0	113	114	20	93	95	13	63	34	0	0.500	0.714	0.900	0.953	3.201	2.452	0.101	156	439	30	36	-1.000	10	20	15	21	-50
2	21	4	"PFC0140"	"C413"	9700	22190	150	110	112	21	90	91	19	50	23	0	117	117	18	93	95	14	64	39	0	0.833	0.917	1.085	1.031	2.852	1.844	0.099	156	429	44	46	-0.263	20	24	22	24	-50
2	22	4	"PFC0142"	"C417"	9900	22180	140	1098	1103	269	93	95	24	100	100	0	629	632	117	97	100	17	100	100	0	1.889	1.888	1.932	1.859	1.287	1.986	0.873	156	662	1537	1545	0.918	1005	532	1010	535	0
2	1	5	"PFC0144"	"C419"	5890	22350	150	594	589	116	84	85	19	100	100	0	453	452	86	95	96	14	100	100	0	1.425	1.415	1.467	1.431	1.379	1.435	0.867	156	715	868	862	0.511	510	358	505	357	0
2	2	5	"PFC0147"	"C423"	6090	22360	140	719	684	187	82	84	20	100	100	0	753	765	145	95	97	15	100	100	0	0.968	0.899	0.942	0.860	1.424	0.936	0.867	156	501	1295	1272	-0.047	637	658	602	670	0
2	3	5	"PFC0161"	"C449"	6310	22380	150	96	100	26	82	83	21	42	18	0	124	133	49	94	97	18	69	44	0	0.467	0.462	0.667	0.666	3.308	0.402	0.138	156	448	44	57	-1.100	14	30	18	39	-50
2	4	5	"PFC0163"	"C453"	6470	22360	150	310	318	110	83	84	20	98	95	0	265	272	67	93	95	18	100	100	0	1.320	1.313	1.288	1.202	1.733	1.427	0.754	156	374	399	414	0.400	227	172	235	179	0
2	5	5	"PFC0165"	"C46"	6650	22360	150	258	254	79	84	86	19	97	96	0	1498	1518	354	95	97	14	100	100	0	0.124	0.119	0.119	0.110	1.639	0.118	0.760	156	414	1577	1593	-3.011	174	1403	170	1423	0
2	6	5	"PFC0168"	"C472"	6860	22360	150	978	925	295	87	89	20	100	100	0	631	615	122	95	96	15	100	100	0	1.662	1.612	1.666	1.494	1.549	1.766	0.857	156	441	1427	1358	0.733	891	536	838	520	0
2	7	5	"PFC0171"	"C489"	7040	22360	140	230	226	57	88	89	19	98	96	0	246	242	41	91	94	15	100	99	0	0.916	0.914	0.928	0.851	1.802	0.976	0.688	156	398	297	289	-0.126	142	155	138	151	0
2	8	5	"PFC0174"	"C492"	7210	22350	150	98	106	72	87	89	19	32	14	0	104	107	24	92	95	15	39	15	0	0.917	1.267	1.144	1.046	3.616	5.074	0.134	156	445	23	34	-0.126	11	12	19	15	-50
2	9	5	"PFD0418"	"D49176_20"	7410	22350	150	1129	1095	250	88	90	21	100	100	0	820	798	196	92	94	15	100	100	0	1.430	1.426	1.502	1.462	1.441	1.430	0.856	156	415	1769	1713	0.516	1041	728	1007	706	0
2	10	5	"PFD0422"	"D49176_29"	7590	22360	150	97	99	22	86	94	36	14	0	0	108	109	20	94	98	22	35	7	0	0.786	0.867	1.146	1.104	3.290	2.155	0.292	156	486	25	28	-0.348	11	14	13	15	-50
2	11	5	"PFD0425"	"D49176_32"	7820	22360	150	240	239	67	87	93	35	96	89	0	332	325	63	94	100	27	100	100	0	0.643	0.658	0.646	0.598	1.678	0.714	0.685	156	521	391	383	-0.637	153	238	152	231	0
2	12	5	"PFD0428"	"D49176_37"	8010	22360	150	173	175	49	86	88	19	91	83	0	139	139	24	93	96	25	79	39	0	1.891	1.935	1.878	1.937	2.317	2.377	0.459	156	385	133	135	0.919	87	46	89	46	0
2	13	5	"PFD0431"	"D49176_44"	8190	22360	150	980	944	260	82	86	20	100	100	0	656	654	149	90	92	15	100	100	0	1.587	1.528	1.566	1.514	1.416	1.592	0.861	156	466	1464	1426	0.666	898	566	862	564	0
2	14	5	"PFD0436"	"D49176_6"	8380	22360	140	3649	3521	728	79	82	20	100	100	0	2299	2318	435	87	89	15	100	100	0	1.614	1.543	1.620	1.532	1.295	1.597	0.884	156	502	5782	5673	0.691	3570	2212	3442	2231	0
2	15	5	"PFD0454"	"D51731_2"	8570	22360	140	176	176	43	79	81	17	96	92	0	223	223	47	88	89	12	100	98	0	0.719	0.719	0.676	0.712	1.722	0.708	0.586	156	349	232	232	-0.477	97	135	97	135	0
2	16	5	"PFD0463"	"D53677_1"	8730	22360	150	146	149	39	84	86	20	86	73	0	141	143	25	91	92	12	97	87	0	1.240	1.250	1.323	1.208	2.364	1.619	0.387	156	339	112	117	0.310	62	50	65	52	0
2	17	5	"PFD0467"	"D53677_8"	8900	22390	150	89	92	20	89	94	25	16	1	0	102	101	15	95	98	19	16	3	0	0.000	0.500	1.380	0.997	3.871	1.975	0.116	156	545	7	9	Error	0	7	3	6	-50
2	18	5	"PFD0471"	"D54177_1"	9130	22360	150	128	131	28	89	93	24	74	35	0	140	139	24	95	99	21	81	53	0	0.867	0.955	0.878	0.975	2.945	1.210	0.271	156	577	84	86	-0.206	39	45	42	44	0
2	19	5	"PFD0474"	"D54346_3"	9330	22370	150	420	405	133	89	91	20	99	98	0	408	410	76	93	94	14	100	100	0	1.051	0.997	0.989	0.906	1.593	1.102	0.819	156	452	646	633	0.071	331	315	316	317	0
2	20	5	"PFD0478"	"D56259_1"	9510	22370	140	1071	997	299	90	94	20	100	100	0	594	575	107	93	95	14	100	100	0	1.958	1.882	2.003	1.768	1.535	2.087	0.836	156	374	1482	1389	0.969	981	501	907	482	0
2	21	5	"PFD0512"	"D6287_18"	9690	22370	150	108	108	24	90	91	19	48	17	0	117	117	18	94	95	13	69	46	0	0.783	0.783	0.889	0.875	3.914	2.079	0.071	156	363	41	41	-0.354	18	23	18	23	-50
2	22	5	"PFD0515"	"D6287_22"	9880	22380	140	448	454	149	88	92	27	100	100	0	692	725	209	94	95	16	100	100	0	0.602	0.580	0.588	0.557	1.373	0.586	0.848	156	600	958	997	-0.732	360	598	366	631	0
2	1	6	"PFD0519"	"D6287_3"	5900	22540	150	135	139	37	86	87	21	78	57	0	140	142	27	96	99	16	87	65	0	1.114	1.152	1.170	1.108	2.482	1.451	0.339	156	677	93	99	0.155	49	44	53	46	0
2	2	6	"PFD0521"	"D6287_31"	6080	22540	140	1326	1296	331	86	88	21	100	100	0	761	733	176	95	97	17	100	100	0	1.862	1.897	1.969	1.919	1.519	1.968	0.845	156	426	1906	1848	0.897	1240	666	1210	638	0
2	3	6	"PFD0525"	"D6287_49"	6280	22550	140	1266	1185	375	88	90	21	100	100	0	1454	1458	299	96	97	14	100	100	0	0.867	0.805	0.840	0.756	1.484	0.841	0.878	156	401	2536	2459	-0.205	1178	1358	1097	1362	0
2	4	6	"PFD0527"	"D6287_53"	6470	22540	150	494	473	139	89	91	21	100	98	0	315	307	69	96	96	13	100	99	0	1.849	1.820	1.831	1.767	1.691	1.944	0.808	156	348	624	595	0.887	405	219	384	211	0
2	5	6	"PFD0563"	"D65980_2"	6650	22550	140	134	137	32	87	91	21	81	56	0	194	203	51	95	96	15	100	99	0	0.475	0.463	0.460	0.422	2.159	0.422	0.388	156	392	146	158	-1.075	47	99	50	108	0
2	6	6	"PFD0569"	"D6681_10"	6820	22520	150	90	94	25	91	94	21	19	3	0	105	108	20	96	98	16	34	12	0	-0.111	0.250	1.141	0.998	3.509	2.722	0.022	156	490	8	15	Error	-1	9	3	12	-50
2	7	6	"PFD0572"	"D6681_3"	7040	22550	140	174	174	35	91	94	22	96	83	0	195	198	36	96	99	18	100	98	0	0.838	0.814	0.869	0.787	1.774	0.837	0.517	156	507	182	185	-0.254	83	99	83	102	0
2	8	6	"PFD0575"	"D66953_1"	7220	22550	140	114	117	28	89	91	21	53	27	0	127	130	21	94	96	15	80	55	0	0.758	0.778	0.878	0.906	2.864	1.393	0.159	156	455	58	64	-0.401	25	33	28	36	0
2	9	6	"PFD0579"	"D7726_1"	7410	22550	140	351	348	104	89	106	217	69	3	0	313	314	68	94	97	20	100	98	0	1.196	1.177	1.194	1.113	1.785	1.275	0.736	156	443	481	479	0.259	262	219	259	220	0
2	10	6	"PFD0583"	"D8137_1"	7600	22550	140	986	961	191	85	104	213	100	98	0	1340	1327	289	94	97	21	100	100	0	0.723	0.710	0.737	0.719	1.368	0.685	0.879	156	459	2147	2109	-0.468	901	1246	876	1233	0
2	11	6	"PFE0587"	"E6125_5"	7800	22550	140	310	310	80	84	87	22	100	100	0	298	297	62	93	96	17	100	100	0	1.102	1.108	1.134	1.089	1.496	1.150	0.763	156	487	431	430	0.141	226	205	226	204	0
2	12	6	"PFE0589"	"E6662_1"	7990	22550	140	411	414	104	83	86	21	100	100	0	531	517	123	93	95	15	100	99	0	0.749	0.781	0.751	0.783	1.531	0.759	0.813	156	428	766	755	-0.417	328	438	331	424	0
2	13	6	"PFE0591"	"E679_1"	8170	22560	140	1890	1824	559	84	87	21	100	100	0	2604	2596	550	94	98	31	100	100	0	0.720	0.695	0.716	0.666	1.450	0.710	0.885	156	513	4316	4242	-0.475	1806	2510	1740	2502	0
2	14	6	"PFE0593"	"E679_4"	8380	22550	80	113	115	29	84	89	24	53	26	0	137	136	22	94	101	40	55	3	0	0.674	0.738	0.913	0.685	3.013	1.284	0.110	52	296	72	73	-0.568	29	43	31	42	0
2	15	6	"PFE0596"	"E6820_1"	8560	22550	150	856	836	255	78	81	18	100	100	0	731	730	218	90	91	13	100	99	0	1.214	1.184	1.195	1.212	1.632	1.169	0.861	156	490	1419	1398	0.279	778	641	758	640	0
2	16	6	"PFE0601"	"E70_3"	8740	22560	140	152	151	32	80	83	18	94	85	0	177	178	27	90	91	13	99	98	0	0.828	0.807	0.806	0.746	2.003	0.880	0.558	156	359	159	159	-0.273	72	87	71	88	0
2	17	6	"PFE0626"	"E8167_12"	8910	22570	120	102	107	31	89	94	27	30	15	0	123	126	27	94	99	21	61	35	0	0.448	0.563	0.826	0.795	3.268	1.147	0.282	120	431	42	50	-1.158	13	29	18	32	0
2	18	6	"PFE0628"	"E8167_2"	9170	22570	150	89	91	21	90	93	24	12	2	0	105	107	21	96	99	18	26	6	0	-0.111	0.091	1.000	1.050	4.078	3.460	0.004	156	560	8	12	Error	-1	9	1	11	-50
2	19	6	"PFE0632"	"E8314_4"	9290	22570	150	96	97	21	89	91	20	26	5	0	108	108	16	95	97	14	43	12	0	0.538	0.615	1.180	0.996	3.827	2.220	0.044	156	478	20	21	-0.893	7	13	8	13	-50
2	20	6	"PFE0634"	"E832_1"	9510	22560	150	380	371	121	89	92	19	96	95	0	256	256	57	96	97	13	100	100	0	1.819	1.763	1.760	1.655	1.841	1.950	0.782	156	464	451	442	0.863	291	160	282	160	0
2	21	6	"PFE0638"	"E84_1"	9700	22560	140	348	349	87	89	90	19	100	100	0	847	815	166	96	96	12	100	100	0	0.345	0.362	0.356	0.349	1.479	0.351	0.833	156	424	1010	979	-1.536	259	751	260	719	0
2	22	6	"PFE0645"	"E886_1"	9890	22560	150	110	110	23	80	83	18	69	32	0	117	118	21	91	92	13	71	48	0	1.154	1.111	1.276	1.238	2.818	1.386	0.137	156	699	56	57	0.206	30	26	30	27	-50
2	1	7	"PFF0003"	"F10044_2"	5900	22740	150	471	458	150	90	91	21	100	100	0	703	709	144	97	99	16	100	100	0	0.629	0.601	0.606	0.547	1.566	0.624	0.846	156	646	987	980	-0.670	381	606	368	612	0
2	2	7	"PFF0005"	"F10154_1"	6090	22740	140	176	176	46	91	92	23	91	78	0	192	195	39	95	99	17	99	97	0	0.876	0.850	0.849	0.814	2.046	0.950	0.514	156	399	182	185	-0.191	85	97	85	100	0
2	3	7	"PFF0010"	"F1021_1"	6260	22730	140	1718	1596	389	90	91	22	100	100	0	1025	961	256	97	98	15	99	99	0	1.754	1.743	1.792	1.840	1.611	1.768	0.878	156	458	2556	2370	0.811	1628	928	1506	864	0
2	4	7	"PFF0012"	"F1021_3"	6470	22740	150	3442	3182	1161	88	91	22	100	100	0	1884	1890	481	98	98	14	100	100	0	1.878	1.727	1.803	1.580	1.611	1.858	0.887	156	432	5140	4886	0.909	3354	1786	3094	1792	0
2	5	7	"PFF0016"	"F10318_1"	6640	22740	150	720	692	202	90	93	21	100	100	0	432	439	78	96	98	15	100	100	0	1.875	1.755	1.766	1.679	1.398	1.918	0.857	156	461	966	945	0.907	630	336	602	343	0
2	6	7	"PFF0020"	"F10626_1"	6860	22740	140	319	304	104	92	96	22	95	91	0	489	485	114	98	100	17	100	100	0	0.581	0.548	0.557	0.479	1.939	0.571	0.751	156	532	618	599	-0.784	227	391	212	387	0
2	7	7	"PFF0043"	"F11007_3"	7030	22780	150	104	111	28	91	94	22	41	17	0	131	131	28	98	100	20	65	34	0	0.394	0.606	0.860	0.772	4.093	0.797	0.077	156	453	46	53	-1.344	13	33	20	33	-50
2	8	7	"PFF0046"	"F11089_1"	7230	22740	140	554	547	133	86	90	21	100	100	0	519	520	112	96	98	20	100	100	0	1.106	1.087	1.121	1.081	1.440	1.100	0.825	156	459	891	885	0.146	468	423	461	424	0
2	9	7	"PFF0054"	"F11484_1"	7420	22740	150	430	423	131	85	103	218	85	21	0	494	495	96	96	98	19	100	100	0	0.867	0.847	0.864	0.773	1.787	1.576	0.380	156	436	743	737	-0.206	345	398	338	399	0
2	10	7	"PFF0057"	"F1150_5"	7610	22740	140	244	248	74	87	105	225	16	0	0	197	200	37	96	98	20	98	96	0	1.554	1.548	1.611	1.453	1.942	7.597	0.252	156	410	258	265	0.636	157	101	161	104	0
2	11	7	"PFF0059"	"F11570_1"	7790	22740	140	960	963	262	84	88	22	100	100	0	730	725	171	94	96	16	100	100	0	1.377	1.393	1.433	1.396	1.498	1.429	0.864	156	452	1512	1510	0.462	876	636	879	631	0
2	12	7	"PFF0063"	"F11624_1"	8000	22750	150	784	740	234	83	86	22	99	99	0	384	391	87	94	96	15	100	100	0	2.417	2.212	2.283	2.076	1.630	2.427	0.846	156	461	991	954	1.273	701	290	657	297	0
2	13	7	"PFF0697"	"F3247_2"	8180	22750	140	130	130	30	84	86	18	80	64	0	145	145	23	94	98	32	79	27	0	0.902	0.902	1.000	0.844	2.795	1.184	0.326	156	444	97	97	-0.149	46	51	46	51	0
2	14	7	"PFF0700"	"F32494_1"	8370	22750	140	1950	1849	574	84	85	19	100	100	0	1660	1606	311	97	101	31	100	100	0	1.194	1.170	1.210	1.105	1.480	1.244	0.883	156	511	3429	3274	0.256	1866	1563	1765	1509	0
2	15	7	"PFF0702"	"F3277_1"	8560	22750	140	639	648	276	79	82	18	100	99	0	643	672	199	95	97	15	100	100	0	1.022	0.986	0.997	0.880	1.725	1.075	0.835	156	446	1108	1146	0.031	560	548	569	577	0
2	16	7	"PFF0706"	"F32922_1"	8750	22750	140	201	199	55	80	82	17	97	93	0	407	411	89	92	92	13	100	98	0	0.384	0.373	0.365	0.341	1.799	0.363	0.715	156	413	436	438	-1.380	121	315	119	319	0
2	17	7	"PFF0708"	"F33056_1"	8940	22750	140	1033	986	287	87	89	23	100	100	0	719	712	151	93	95	16	100	100	0	1.511	1.452	1.523	1.402	1.498	1.552	0.850	156	456	1572	1518	0.596	946	626	899	619	0
2	18	7	"PFF0711"	"F33107_1"	9120	22740	150	102	105	23	89	91	23	34	12	0	108	113	22	96	97	16	43	18	0	1.083	0.941	1.190	1.254	3.324	3.804	0.022	156	453	25	33	0.115	13	12	16	17	-50
2	19	7	"PFF0740"	"F34425_1"	9330	22750	140	510	484	163	89	90	19	97	96	0	599	582	147	97	97	14	100	100	0	0.839	0.814	0.825	0.744	1.693	0.847	0.874	156	441	923	880	-0.254	421	502	395	485	0
2	20	7	"PFF0742"	"F34449_1"	9520	22750	150	133	136	44	88	90	20	71	54	0	170	166	39	96	98	13	91	86	0	0.608	0.686	0.711	0.647	2.695	0.843	0.447	156	496	119	118	-0.718	45	74	48	70	0
2	21	7	"PFF0744"	"F34605_1"	9700	22750	130	125	131	32	87	88	18	82	50	0	331	333	49	96	97	12	100	100	0	0.162	0.186	0.167	0.160	2.066	0.187	0.430	120	440	273	281	-2.629	38	235	44	237	0
2	22	7	"PFF0749"	"F34859_1"	9890	22760	150	111	110	24	85	87	18	59	30	0	119	120	21	96	97	14	67	41	0	1.130	1.042	1.048	1.071	3.111	1.720	0.083	156	732	49	49	0.177	26	23	25	24	-50
2	1	8	"PFF0757"	"F35105_1"	5890	22920	140	439	423	111	86	90	23	100	99	0	288	280	57	95	98	16	99	98	0	1.829	1.822	1.850	1.830	1.484	1.918	0.819	156	645	546	522	0.871	353	193	337	185	0
2	2	8	"PFF0759"	"F35197_1"	6070	22920	150	2377	2343	612	84	88	24	100	100	0	2073	2068	479	94	99	39	100	100	0	1.159	1.144	1.180	1.140	1.374	1.137	0.897	156	523	4272	4233	0.212	2293	1979	2259	1974	0
2	3	8	"PFF0791"	"F35823_1"	6280	22930	140	194	198	48	84	86	21	99	96	0	216	213	41	95	100	39	96	85	0	0.909	0.966	0.940	0.943	1.744	1.009	0.640	156	503	231	232	-0.138	110	121	114	118	0
2	4	8	"PFF0796"	"F36083_1"	6470	22930	140	539	515	154	86	88	21	100	100	0	652	628	153	96	98	14	100	100	0	0.815	0.806	0.824	0.772	1.535	0.830	0.870	156	450	1009	961	-0.296	453	556	429	532	0
2	5	8	"PFF0798"	"F36120_1"	6650	22930	140	281	277	63	95	98	25	98	96	0	287	291	49	102	105	30	100	100	0	1.005	0.963	0.940	0.914	1.609	0.992	0.750	156	488	371	371	0.008	186	185	182	189	0
2	6	8	"PFF0804"	"F36356_4"	6850	22930	140	928	916	281	97	100	24	100	100	0	1019	992	249	103	106	30	100	100	0	0.907	0.921	0.950	0.901	1.473	0.940	0.875	156	469	1747	1708	-0.140	831	916	819	889	0
2	7	8	"PFF0808"	"F36374_1"	7040	22930	140	1273	1196	379	90	92	22	100	100	0	944	910	196	98	99	19	100	100	0	1.398	1.362	1.445	1.291	1.514	1.453	0.859	156	421	2029	1918	0.484	1183	846	1106	812	0
2	8	8	"PFF0813"	"F36383_1"	7230	22940	140	760	759	236	85	88	21	99	99	0	511	516	116	97	98	18	100	99	0	1.630	1.609	1.642	1.544	1.482	1.725	0.856	156	451	1089	1093	0.705	675	414	674	419	0
2	9	8	"PFF0836"	"F37362_1"	7420	22930	140	728	702	218	84	87	20	100	100	0	907	848	233	97	97	14	100	100	0	0.795	0.823	0.855	0.802	1.596	0.814	0.850	156	458	1454	1369	-0.331	644	810	618	751	0
2	10	8	"PFF0842"	"F37536_1"	7610	22930	140	266	269	81	88	89	20	96	94	0	198	195	38	95	96	13	97	96	0	1.728	1.810	1.941	1.774	2.036	1.985	0.720	156	436	281	281	0.789	178	103	181	100	0
2	11	8	"PFF0844"	"F37871_2"	7800	22930	140	722	682	212	85	88	21	100	100	0	564	537	152	94	94	13	100	99	0	1.355	1.348	1.353	1.377	1.666	1.382	0.826	156	461	1107	1040	0.439	637	470	597	443	0
2	12	8	"PFF0850"	"F38025_1"	7990	22940	140	448	427	132	81	85	20	100	98	0	660	641	147	92	93	13	100	100	0	0.646	0.630	0.654	0.589	1.599	0.642	0.834	156	475	935	895	-0.630	367	568	346	549	0
2	13	8	"PFF0854"	"F38531_3"	8190	22940	140	165	169	48	82	84	17	92	88	0	190	194	47	93	94	14	100	98	0	0.856	0.861	0.870	0.830	1.851	0.891	0.582	156	434	180	188	-0.225	83	97	87	101	0
2	14	8	"PFF0857"	"F38658_1"	8380	22940	150	631	592	199	83	85	17	100	98	0	614	587	132	98	99	16	100	100	0	1.062	1.041	1.089	0.949	1.634	1.131	0.845	156	414	1064	998	0.087	548	516	509	489	0
2	15	8	"PFF1501"	"F59165_1"	8560	22940	140	714	672	221	81	83	18	100	98	0	352	354	83	98	100	16	100	100	0	2.492	2.309	2.374	2.158	1.708	2.561	0.806	156	420	887	847	1.317	633	254	591	256	0
2	16	8	"PFF1503"	"F59212_1"	8750	22940	140	329	319	90	81	82	17	98	98	0	624	621	102	94	95	14	100	100	0	0.468	0.452	0.465	0.412	1.723	0.453	0.784	156	472	778	765	-1.096	248	530	238	527	0
2	17	8	"PFF1507"	"F59325_1"	8950	22940	140	198	197	50	83	84	17	96	92	0	221	221	43	93	93	12	100	100	0	0.898	0.891	0.925	0.843	1.850	0.936	0.664	156	487	243	242	-0.155	115	128	114	128	0
2	18	8	"PFF1515"	"F59681_5"	9140	22930	130	107	109	29	84	86	17	57	35	0	112	115	20	94	94	13	62	34	0	1.278	1.190	1.348	1.213	3.789	1.799	0.119	120	434	41	46	0.354	23	18	25	21	0
2	19	8	"PFF1523"	"F60089_1"	9310	22930	150	95	95	19	89	92	21	17	3	0	106	109	17	97	97	15	33	11	0	0.667	0.500	1.057	1.122	2.945	2.318	0.047	156	571	15	18	-0.585	6	9	6	12	-50
2	20	8	"PFF1525"	"F60196_1"	9550	22950	150	99	102	26	89	92	21	29	13	0	111	111	19	96	98	15	48	16	0	0.667	0.867	1.058	1.024	3.229	1.972	0.087	156	515	25	28	-0.585	10	15	13	15	-50
2	21	8	"PFF1565"	"F62141_1"	9700	22950	140	654	634	200	86	88	18	99	97	0	1643	1676	383	96	97	13	100	100	0	0.367	0.347	0.358	0.323	1.590	0.346	0.871	156	429	2115	2128	-1.446	568	1547	548	1580	0
2	22	8	"PFF1569"	"F62233_2"	9900	22950	140	147	151	38	86	88	18	91	76	0	188	188	34	96	98	14	100	98	0	0.663	0.707	0.734	0.645	2.001	0.769	0.509	156	675	153	157	-0.593	61	92	65	92	0
2	1	9	"PFF1573"	"F62329_1"	5840	23120	150	94	96	24	83	86	23	26	7	0	113	114	23	93	96	19	51	18	0	0.550	0.619	0.944	0.836	3.153	1.281	0.201	156	844	31	34	-0.862	11	20	13	21	-50
2	2	9	"PFF1576"	"F62396_2"	6090	23130	130	132	132	31	79	84	26	75	50	0	203	213	33	91	98	40	100	95	0	0.473	0.434	0.448	0.399	1.920	0.486	0.498	120	549	165	175	-1.079	53	112	53	122	0
2	3	9	"PFF1579"	"F62610_1"	6270	23130	150	143	144	42	82	83	19	82	67	0	305	300	70	93	97	39	100	94	0	0.288	0.300	0.305	0.259	2.254	0.305	0.516	156	489	273	269	-1.797	61	212	62	207	0
2	4	9	"PFF1581"	"F62610_13"	6460	23120	150	509	496	154	84	86	21	99	98	0	432	411	114	95	96	13	99	99	0	1.261	1.304	1.280	1.295	1.647	1.335	0.881	156	510	762	728	0.335	425	337	412	316	0
2	5	9	"PFF1628"	"F63860_1"	6680	23140	150	126	133	42	94	98	26	58	27	0	130	143	45	102	106	30	45	21	0	1.143	0.951	1.103	1.074	3.686	1.186	0.244	156	480	60	80	0.193	32	28	39	41	-50
2	6	9	"PFF1634"	"F64095_1"	6830	23150	150	122	127	38	98	102	25	46	23	0	134	145	45	106	108	32	41	19	0	0.857	0.744	1.000	0.890	2.976	0.539	0.158	156	420	52	68	-0.222	24	28	29	39	-50
2	7	9	"PFF1641"	"F64252_1"	7000	23130	130	136	136	31	90	92	22	74	50	0	174	175	27	98	99	16	99	97	0	0.605	0.597	0.573	0.535	2.592	0.664	0.294	120	432	122	123	-0.724	46	76	46	77	0
2	8	9	"PFF1644"	"F64347_2"	7200	23130	150	378	368	134	87	90	21	94	94	0	433	437	114	97	98	14	100	100	0	0.866	0.826	0.842	0.738	1.822	0.875	0.802	156	494	627	621	-0.207	291	336	281	340	0
2	9	9	"PFF1647"	"F6440_2"	7400	23130	140	942	931	291	87	89	21	100	100	0	1574	1568	459	97	97	14	100	100	0	0.579	0.574	0.575	0.572	1.456	0.559	0.886	156	470	2332	2315	-0.789	855	1477	844	1471	0
2	10	9	"PFF1652"	"F64735_1"	7590	23130	140	1181	1113	357	86	87	19	100	100	0	1536	1506	332	95	96	13	100	100	0	0.760	0.728	0.758	0.691	1.479	0.747	0.875	156	444	2536	2438	-0.396	1095	1441	1027	1411	0
2	11	9	"PFF1680"	"F65658_4"	7770	23130	140	310	297	85	83	86	18	99	96	0	341	333	62	93	95	14	100	100	0	0.915	0.892	0.915	0.813	1.793	0.945	0.753	156	453	475	454	-0.128	227	248	214	240	0
2	12	9	"PFF1682"	"F65704_1"	7960	23130	120	132	145	52	81	84	19	83	59	0	139	143	32	93	94	13	91	78	0	1.109	1.280	1.253	1.174	2.537	1.601	0.475	120	415	97	114	0.149	51	46	64	50	0
2	13	9	"PFF1687"	"F66126_1"	8150	23130	140	323	329	99	82	84	19	98	98	0	258	259	54	92	99	96	91	33	0	1.452	1.479	1.553	1.424	1.766	1.088	0.339	156	475	407	414	0.538	241	166	247	167	0
2	14	9	"PFF1693"	"F66450_1"	8350	23130	140	836	795	230	84	86	17	100	100	0	447	450	91	94	102	100	99	94	0	2.130	1.997	2.017	1.935	1.513	2.120	0.750	156	430	1105	1067	1.091	752	353	711	356	0
2	15	9	"PFF1696"	"F66665_1"	8540	23130	140	1892	1781	537	83	84	18	100	100	0	2266	2206	448	95	97	14	100	100	0	0.833	0.804	0.838	0.769	1.431	0.826	0.886	156	434	3980	3809	-0.263	1809	2171	1698	2111	0
2	16	9	"PFF1698"	"F66828_1"	8740	23140	140	129	132	31	82	84	19	82	61	0	136	140	23	94	95	14	92	78	0	1.119	1.087	1.053	0.988	2.481	1.441	0.298	156	443	89	96	0.162	47	42	50	46	0
2	17	9	"PFI0357"	"I4256_1"	8930	23140	140	305	308	103	85	88	21	98	95	0	299	306	75	94	95	15	100	100	0	1.073	1.052	1.054	0.956	1.754	1.121	0.782	156	427	425	435	0.102	220	205	223	212	0
2	18	9	"PFI0360"	"I4355_3"	9120	23130	140	576	566	161	87	89	21	100	100	0	441	435	111	95	96	15	98	98	0	1.413	1.409	1.350	1.463	1.794	1.422	0.833	156	483	835	819	0.499	489	346	479	340	0
2	19	9	"PFI0362"	"I4394_2"	9310	23140	140	858	807	242	90	92	21	100	100	0	480	465	97	95	96	14	100	100	0	1.995	1.938	1.985	1.880	1.557	2.088	0.859	156	495	1153	1087	0.996	768	385	717	370	0
2	20	9	"PFI0367"	"I4500_1"	9500	23140	140	303	303	89	89	92	20	98	97	0	325	325	67	96	97	15	100	100	0	0.934	0.934	0.890	0.863	1.695	1.003	0.768	156	434	443	443	-0.098	214	229	214	229	0
2	21	9	"PFI0369"	"I4547_2"	9690	23140	140	549	514	137	86	88	17	100	100	0	434	428	93	96	97	14	100	100	0	1.370	1.289	1.298	1.267	1.447	1.333	0.862	156	392	801	760	0.454	463	338	428	332	0
2	22	9	"PFI0371"	"I4582_1"	9880	23140	140	337	335	81	88	89	19	100	99	0	420	410	99	96	97	14	99	99	0	0.769	0.787	0.776	0.797	1.547	0.772	0.833	156	612	573	561	-0.380	249	324	247	314	0
2	1	10	"PFI0397"	"I5035_1"	5890	23310	140	110	112	27	84	87	23	51	17	0	128	128	20	95	98	19	73	35	0	0.788	0.848	0.759	0.859	2.958	1.340	0.144	156	639	59	61	-0.344	26	33	28	33	0
2	2	10	"PFI0404"	"I5222_1"	6070	23320	140	462	456	159	82	84	20	98	96	0	569	570	149	94	96	16	100	100	0	0.800	0.786	0.783	0.713	1.757	0.818	0.844	156	426	855	850	-0.322	380	475	374	476	0
2	3	10	"PFI0407"	"I5252_1"	6260	23310	140	289	288	68	85	86	19	100	100	0	267	267	58	94	95	14	100	98	0	1.179	1.173	1.206	1.181	1.521	1.196	0.796	156	414	377	376	0.238	204	173	203	173	0
2	4	10	"PFI0409"	"I5362_4"	6460	23320	140	536	500	189	85	86	18	96	95	0	309	303	76	96	97	14	100	99	0	2.117	2.005	2.048	1.788	1.854	2.224	0.818	156	446	664	622	1.082	451	213	415	207	0
2	5	10	"PFI0418"	"I5700_1"	6650	23320	140	183	186	49	86	88	22	92	85	0	206	206	40	98	100	16	99	97	0	0.898	0.926	0.869	0.851	2.107	0.988	0.585	156	408	205	208	-0.155	97	108	100	108	0
2	6	10	"PFI0423"	"I5893_2"	6840	23320	140	550	519	156	89	92	23	100	99	0	358	348	61	99	101	17	100	100	0	1.780	1.727	1.788	1.622	1.617	1.889	0.823	156	409	720	679	0.832	461	259	430	249	0
2	7	10	"PFI0448"	"I6567_2"	7030	23320	140	1161	1110	390	88	90	20	100	100	0	1214	1207	318	97	98	16	100	100	0	0.961	0.921	0.941	0.855	1.525	0.963	0.897	156	433	2190	2132	-0.058	1073	1117	1022	1110	0
2	8	10	"PFI0451"	"I6639_1"	7210	23320	140	114	117	32	88	89	20	57	32	0	229	235	45	96	97	14	100	100	0	0.195	0.209	0.264	0.215	2.569	0.191	0.188	156	427	159	168	-2.355	26	133	29	139	0
2	9	10	"PFI0457"	"I6658_1"	7400	23320	140	689	652	203	87	91	27	100	100	0	539	519	122	96	97	14	99	99	0	1.359	1.336	1.403	1.304	1.588	1.411	0.825	156	459	1045	988	0.442	602	443	565	423	0
2	10	10	"PFI0459"	"I6658_3"	7600	23320	140	976	965	366	86	90	27	100	100	0	549	541	124	97	98	15	100	100	0	1.969	1.980	2.022	1.815	1.581	2.169	0.867	156	436	1342	1323	0.977	890	452	879	444	0
2	11	10	"PFI0461"	"I6724_2"	7790	23320	140	1250	1222	442	85	87	18	100	100	0	773	768	199	96	97	15	100	100	0	1.721	1.692	1.748	1.600	1.508	1.795	0.880	156	449	1842	1809	0.783	1165	677	1137	672	0
2	12	10	"PFI0465"	"I6851_2"	7980	23320	140	310	307	84	85	87	20	98	98	0	245	248	45	96	97	13	100	100	0	1.510	1.461	1.452	1.400	1.577	1.588	0.751	156	473	374	374	0.595	225	149	222	152	0
2	13	10	"PFI0492"	"I7697_2"	8180	23320	150	474	466	151	85	87	20	98	98	0	382	377	76	95	102	97	99	84	0	1.355	1.351	1.319	1.226	1.682	1.283	0.565	156	463	676	663	0.439	389	287	381	282	0
2	14	10	"PFI0498"	"I7884_1"	8370	23320	140	605	598	198	86	88	18	100	100	0	304	302	57	94	102	100	98	53	0	2.471	2.462	2.481	2.321	1.541	2.717	0.835	156	434	729	720	1.305	519	210	512	208	0
2	15	10	"PFI0501"	"I8013_1"	8560	23320	150	427	422	145	87	90	19	98	97	0	312	311	76	97	98	13	99	99	0	1.581	1.565	1.578	1.450	1.790	1.689	0.781	156	490	555	549	0.661	340	215	335	214	0
2	16	10	"PFI0504"	"I8083_1"	8760	23320	150	1939	1870	698	88	90	21	100	100	0	1906	1904	636	98	99	15	100	100	0	1.024	0.987	0.992	0.962	1.607	0.986	0.853	156	399	3659	3588	0.034	1851	1808	1782	1806	0
2	17	10	"PFI0510"	"I8305_1"	8940	23320	140	766	764	210	94	98	26	100	100	0	867	892	245	100	102	18	100	99	0	0.876	0.846	0.854	0.855	1.491	0.827	0.855	156	329	1439	1462	-0.191	672	767	670	792	0
2	18	10	"PFI0513"	"I8332_1"	9130	23330	140	199	200	61	104	113	39	84	65	0	254	256	66	105	111	26	97	92	0	0.638	0.636	0.634	0.608	1.751	0.703	0.646	156	451	244	247	-0.649	95	149	96	151	0
2	19	10	"PFJ0455"	"J53_17"	9330	23330	140	582	543	186	102	112	39	95	94	0	734	714	157	104	111	26	100	100	0	0.762	0.723	0.738	0.642	1.759	0.772	0.853	156	430	1110	1051	-0.392	480	630	441	610	0
2	20	10	"PFJ0457"	"J53_21"	9510	23330	140	1209	1136	403	97	98	22	100	98	0	1175	1143	289	100	102	15	100	100	0	1.034	0.996	1.027	0.917	1.708	1.054	0.863	156	369	2187	2082	0.049	1112	1075	1039	1043	0
2	21	10	"PFJ0459"	"J53_23"	9690	23320	150	106	110	30	97	101	36	20	2	0	123	124	21	101	103	18	60	25	0	0.409	0.565	0.929	0.750	3.329	5.212	0.054	156	479	31	36	-1.290	9	22	13	23	-50
2	22	10	"PFJ0463"	"J53_29"	9900	23330	150	1701	1575	591	94	97	31	100	100	0	1678	1652	445	99	102	18	100	100	0	1.018	0.954	0.987	0.858	1.631	0.995	0.897	156	766	3186	3034	0.025	1607	1579	1481	1553	0
2	1	11	"PFJ0468"	"J53_37"	5900	23500	140	318	310	96	88	90	20	98	95	0	253	256	53	98	100	21	100	98	0	1.484	1.405	1.391	1.295	1.800	1.520	0.711	156	605	385	380	0.569	230	155	222	158	0
2	2	11	"PFJ0472"	"J53_41"	6090	23500	150	1154	1063	348	91	92	21	100	100	0	700	692	187	99	101	15	100	99	0	1.769	1.639	1.631	1.583	1.615	1.723	0.864	156	390	1664	1565	0.823	1063	601	972	593	0
2	3	11	"PFJ0495"	"J564_1"	6280	23500	140	943	879	242	90	92	21	100	99	0	1035	994	191	99	100	14	100	100	0	0.911	0.882	0.880	0.834	1.547	0.898	0.883	156	420	1789	1684	-0.134	853	936	789	895	0
2	4	11	"PFJ0497"	"J564_3"	6470	23500	150	1450	1330	470	89	91	21	100	100	0	857	833	254	99	100	15	100	100	0	1.796	1.691	1.732	1.628	1.610	1.727	0.888	156	455	2119	1975	0.844	1361	758	1241	734	0
2	5	11	"PFJ0500"	"J56_7"	6650	23510	130	126	131	41	85	88	20	71	52	0	143	144	34	99	101	16	77	64	0	0.932	1.022	1.099	1.094	2.445	1.189	0.326	120	390	85	91	-0.102	41	44	46	45	0
2	6	11	"PFJ0503"	"J583_1"	6820	23530	150	109	113	32	87	90	23	48	25	0	128	127	25	99	101	17	67	38	0	0.759	0.929	1.131	1.005	2.797	1.615	0.182	156	526	51	54	-0.399	22	29	26	28	-50
2	7	11	"PFJ0506"	"J587_3"	7050	23500	140	133	135	35	88	90	22	75	50	0	147	149	28	98	99	15	89	75	0	0.918	0.922	0.989	1.013	2.480	1.194	0.314	156	500	94	98	-0.123	45	49	47	51	0
2	8	11	"PFJ0508"	"J587_5"	7230	23510	120	102	107	25	88	90	20	40	17	0	131	132	23	98	98	14	79	59	0	0.424	0.559	0.707	0.664	3.681	1.046	0.105	120	403	47	53	-1.237	14	33	19	34	0
2	9	11	"PFJ0527"	"J647_6"	7420	23510	150	906	810	294	88	92	27	100	99	0	829	802	201	97	98	14	100	100	0	1.117	1.024	1.061	0.931	1.629	1.084	0.854	156	464	1550	1427	0.160	818	732	722	705	0
2	10	11	"PFJ0531"	"J64_1"	7610	23510	140	374	365	130	88	92	27	96	93	0	542	546	143	97	99	16	100	100	0	0.643	0.617	0.617	0.550	1.737	0.640	0.829	156	459	731	726	-0.638	286	445	277	449	0
2	11	11	"PFJ0533"	"J64_3"	7800	23510	130	199	199	54	88	91	21	93	89	0	253	253	44	98	99	15	100	100	0	0.716	0.716	0.698	0.670	1.849	0.774	0.636	120	449	266	266	-0.482	111	155	111	155	0
2	12	11	"PFJ0536"	"J65_10"	7990	23510	140	1297	1227	461	89	90	21	100	100	0	891	853	211	97	98	13	100	100	0	1.521	1.505	1.565	1.374	1.596	1.634	0.837	156	451	2002	1894	0.605	1208	794	1138	756	0
2	13	11	"PFJ0538"	"J65_12"	8180	23510	140	153	152	38	89	90	20	87	73	0	141	143	22	97	98	13	93	83	0	1.455	1.370	1.493	1.410	2.281	1.848	0.388	156	428	108	109	0.541	64	44	63	46	0
2	14	11	"PFJ0540"	"J65_2"	8370	23510	150	369	364	110	90	92	19	98	96	0	560	552	141	97	99	14	100	100	0	0.603	0.602	0.592	0.555	1.764	0.593	0.806	156	435	742	729	-0.731	279	463	274	455	0
2	15	11	"PFJ0567"	"J71_12"	8560	23520	150	230	227	74	93	95	20	92	87	0	303	302	63	100	102	16	100	100	0	0.675	0.663	0.638	0.560	2.047	0.742	0.736	156	535	340	336	-0.567	137	203	134	202	0
2	16	11	"PFJ0569"	"J71_2"	8790	23500	150	109	113	30	95	97	21	39	19	0	110	112	19	101	103	16	35	11	0	1.556	1.636	1.703	1.750	3.452	2.572	0.124	156	486	23	29	0.637	14	9	18	11	-50
2	17	11	"PFJ0571"	"J71_6"	8930	23500	150	107	107	23	98	101	24	23	7	0	115	115	17	104	105	16	41	9	0	0.818	0.818	1.364	1.390	3.310	3.052	0.059	156	415	20	20	-0.290	9	11	9	11	-50
2	18	11	"PFJ0573"	"J71_9"	9130	23510	150	33880	31396	10330	112	120	39	100	100	0	17575	16672	4643	112	119	27	100	100	0	1.934	1.889	1.966	1.893	1.732	1.956	0.879	156	461	51231	47844	0.951	33768	17463	31284	16560	0
2	19	11	"PFJ0576"	"J73_13"	9350	23520	150	147	148	46	111	122	40	47	18	0	142	140	27	111	118	29	51	12	0	1.161	1.276	1.435	1.233	2.734	1.918	0.349	156	390	67	66	0.216	36	31	37	29	-50
2	20	11	"PFJ0578"	"J73_15"	9520	23520	140	1451	1392	548	100	102	24	100	100	0	1771	1723	498	103	105	15	100	100	0	0.810	0.798	0.840	0.714	1.697	0.838	0.858	156	309	3019	2912	-0.304	1351	1668	1292	1620	0
2	21	11	"PFK0742"	"Ks1964_2"	9690	23540	150	111	115	35	102	106	38	21	4	0	127	129	25	105	108	23	47	16	0	0.409	0.542	1.040	0.958	3.579	5.670	0.027	156	416	31	37	-1.290	9	22	13	24	-50
2	22	11	"PFK0745"	"Ks1_2"	9900	23520	150	729	715	253	95	99	32	99	98	0	489	483	124	103	105	21	100	100	0	1.642	1.632	1.627	1.525	1.541	1.753	0.852	156	730	1020	1000	0.716	634	386	620	380	0
2	1	12	"PFK0752"	"Ks202_6"	5900	23690	150	2328	2368	915	89	91	20	100	100	0	1756	1740	490	100	102	21	100	100	0	1.352	1.390	1.441	1.306	1.493	1.463	0.903	156	630	3895	3919	0.435	2239	1656	2279	1640	0
2	2	12	"PFK0755"	"Ks202_9"	6090	23700	150	338	335	125	94	95	19	98	93	0	572	603	153	101	103	15	100	100	0	0.518	0.480	0.490	0.418	1.788	0.505	0.799	156	373	715	743	-0.949	244	471	241	502	0
2	3	12	"PFK0757"	"Ks206_2"	6260	23680	150	104	107	26	91	94	29	28	5	0	109	111	18	101	102	14	35	14	0	1.625	1.600	1.600	1.538	4.424	11.509	0.013	156	464	21	26	0.700	13	8	16	10	-50
2	4	12	"PFK0760"	"Ks210_1"	6480	23700	140	210	221	99	91	95	30	97	90	0	177	182	59	102	103	16	96	92	0	1.587	1.625	1.614	1.634	1.922	1.841	0.669	156	489	194	210	0.666	119	75	130	80	0
2	5	12	"PFK0786"	"Ks225_7"	6660	23700	140	431	429	127	94	96	24	100	98	0	284	290	68	103	106	21	100	99	0	1.862	1.791	1.800	1.748	1.453	1.892	0.819	156	482	518	522	0.897	337	181	335	187	0
2	6	12	"PFK0793"	"Ks2300_1"	6840	23700	130	134	137	39	91	93	22	70	47	0	149	151	29	101	103	17	87	70	0	0.896	0.920	0.961	0.996	2.298	1.180	0.318	120	426	91	96	-0.159	43	48	46	50	0
2	7	12	"PFK0795"	"Ks2345_1"	7040	23700	140	434	423	129	88	91	23	99	98	0	877	898	223	100	102	15	100	100	0	0.445	0.420	0.428	0.392	1.574	0.418	0.863	156	445	1123	1133	-1.167	346	777	335	798	0
2	8	12	"PFK0799"	"Ks244_1"	7230	23700	140	303	302	81	89	91	21	98	98	0	483	478	105	99	100	13	100	100	0	0.557	0.562	0.576	0.545	1.600	0.552	0.795	156	385	598	592	-0.843	214	384	213	379	0
2	9	12	"PFK0802"	"Ks244_3"	7420	23700	140	361	349	101	89	91	19	98	96	0	547	543	138	99	100	13	100	100	0	0.607	0.586	0.595	0.558	1.692	0.579	0.816	156	403	720	704	-0.720	272	448	260	444	0
2	10	12	"PFK0804"	"Ks244_8"	7610	23700	140	175	176	49	89	92	30	85	71	0	174	179	50	99	100	14	96	91	0	1.147	1.087	1.126	1.058	2.683	1.240	0.360	156	439	161	167	0.197	86	75	87	80	0
2	11	12	"PFK0825"	"Ks25_1"	7810	23700	140	384	377	108	91	94	31	99	97	0	293	291	59	99	100	15	99	99	0	1.510	1.490	1.468	1.423	1.647	1.614	0.786	156	422	487	478	0.595	293	194	286	192	0
2	12	12	"PFK0827"	"Ks25_12"	7990	23700	140	226	233	57	92	93	22	98	95	0	282	277	55	97	99	15	100	100	0	0.724	0.783	0.806	0.742	1.702	0.806	0.702	156	398	319	321	-0.465	134	185	141	180	0
2	13	12	"PFK0830"	"Ks25_19"	8190	23700	140	1067	1056	346	91	92	21	100	100	0	777	756	183	99	100	15	100	99	0	1.440	1.469	1.510	1.437	1.539	1.555	0.877	156	392	1654	1622	0.526	976	678	965	657	0
2	14	12	"PFK0834"	"Ks25_8"	8370	23700	140	173	174	47	92	93	19	89	80	0	222	221	38	102	103	15	99	98	0	0.675	0.689	0.692	0.629	2.019	0.742	0.538	156	395	201	201	-0.567	81	120	82	119	0
2	15	12	"PFK0839"	"Ks266_15"	8570	23710	140	597	550	212	94	96	21	98	97	0	1315	1288	351	102	103	15	100	100	0	0.415	0.384	0.403	0.327	1.892	0.394	0.812	156	394	1716	1642	-1.270	503	1213	456	1186	0
2	16	12	"PFK0841"	"Ks266_6"	8750	23710	150	1366	1299	518	95	97	22	100	100	0	991	990	282	100	102	15	100	100	0	1.426	1.353	1.368	1.226	1.708	1.449	0.860	156	417	2162	2094	0.512	1271	891	1204	890	0
2	17	12	"PFK0858"	"Ks271_1"	8950	23710	140	469	439	130	96	98	21	97	97	0	1126	1078	239	101	104	16	100	100	0	0.364	0.351	0.371	0.323	1.744	0.352	0.837	156	446	1398	1320	-1.458	373	1025	343	977	0
2	18	12	"PFK0868"	"Ks2886_1"	9150	23690	150	98	100	19	101	107	30	5	0	0	114	116	17	106	110	23	21	1	0	-0.375	-0.100	1.200	1.257	4.209	1.305	0.086	156	458	5	9	Error	-3	8	-1	10	-50
2	19	12	"PFK0871"	"Ks291_5"	9320	23690	150	94	98	23	98	105	32	9	1	0	111	111	18	105	110	24	14	1	0	-0.667	0.000	1.500	1.259	3.370	3.171	0.036	156	430	2	6	Error	-4	6	0	6	-50
2	20	12	"PFK0873"	"Ks291_8"	9530	23690	150	103	105	26	95	100	44	11	0	0	114	118	24	103	109	50	5	1	0	0.727	0.667	1.148	1.097	4.459	0.549	0.029	156	368	19	25	-0.459	8	11	10	15	-50
2	21	12	"PFK0878"	"Ks2_13"	9710	23690	150	102	107	27	97	101	41	12	1	0	113	116	22	104	110	49	5	0	0	0.556	0.833	0.928	1.166	3.656	1.135	0.039	156	425	14	22	-0.848	5	9	10	12	-50
2	22	12	"PFK0881"	"Ks2_9"	9900	23710	140	278	270	78	93	95	21	96	93	0	215	217	44	103	105	20	99	95	0	1.652	1.553	1.616	1.472	1.957	1.752	0.689	156	652	297	291	0.724	185	112	177	114	0
2	1	13	"PFL0033"	"L1_66"	5920	23850	150	114	116	30	92	94	21	50	23	0	120	120	21	103	106	35	16	1	0	1.294	1.412	1.380	1.217	3.418	1.811	0.108	156	566	39	41	0.372	22	17	24	17	-50
2	2	13	"PFL0035"	"L1_7"	6070	23870	150	97	98	21	95	97	21	17	3	0	112	113	17	103	106	17	31	9	0	0.222	0.300	0.923	0.877	4.025	4.252	0.015	156	414	11	13	-2.170	2	9	3	10	-50
2	3	13	"PFL0037"	"L1_72"	6280	23880	130	148	149	38	93	96	27	74	50	0	147	154	45	104	106	16	88	70	0	1.279	1.120	1.252	1.102	2.571	1.094	0.200	120	460	98	106	0.355	55	43	56	50	0
2	4	13	"PFL0041"	"L1_79"	6450	23870	150	105	109	26	94	97	30	21	6	0	115	118	19	105	106	17	36	12	0	1.100	1.154	1.133	1.157	3.693	7.033	0.008	156	488	21	28	0.138	11	10	15	13	-50
2	5	13	"PFL0043"	"L1_81"	6650	23910	110	139	142	53	95	98	25	66	38	0	149	152	24	104	108	21	86	51	0	0.978	0.979	1.100	0.931	2.439	1.779	0.262	80	417	89	95	-0.032	44	45	47	48	0
2	6	13	"PFL0045"	"L1_83"	6860	23890	140	459	440	129	93	97	24	99	98	0	321	322	72	104	107	20	100	100	0	1.687	1.592	1.610	1.521	1.561	1.700	0.804	156	500	583	565	0.754	366	217	347	218	0
2	7	13	"PFL0068"	"L2_117"	7040	23870	140	798	797	216	90	94	23	100	100	0	852	837	232	101	103	16	99	99	0	0.943	0.961	0.963	1.000	1.542	0.948	0.896	156	382	1459	1443	-0.085	708	751	707	736	0
2	8	13	"PFL0070"	"L2_12"	7230	23870	140	1092	1022	246	90	94	22	100	100	0	1051	1005	238	100	102	13	100	100	0	1.054	1.030	1.052	1.052	1.512	1.026	0.880	156	398	1953	1837	0.075	1002	951	932	905	0
2	9	13	"PFL0072"	"L2_123"	7410	23870	130	164	166	39	90	93	23	92	77	0	181	185	37	99	101	14	100	97	0	0.902	0.884	0.882	0.838	2.060	0.894	0.484	120	424	156	162	-0.148	74	82	76	86	0
2	10	13	"PFL0074"	"L2_127"	7610	23870	130	233	229	49	90	93	31	99	94	0	219	220	35	99	100	13	100	99	0	1.192	1.149	1.160	1.117	1.658	1.243	0.622	120	470	263	260	0.253	143	120	139	121	0
2	11	13	"PFL0077"	"L2_135"	7800	23870	130	788	774	183	91	96	33	100	100	0	513	508	85	100	101	15	100	100	0	1.688	1.674	1.683	1.639	1.381	1.710	0.835	120	434	1110	1091	0.755	697	413	683	408	0
2	12	13	"PFL0079"	"L2_139"	7990	23880	140	433	452	141	93	96	25	100	99	0	376	395	100	101	102	16	100	100	0	1.236	1.221	1.192	1.190	1.498	1.267	0.834	156	451	615	653	0.306	340	275	359	294	0
2	13	13	"PFL0101"	"L2_180"	8180	23880	140	319	319	99	91	92	21	99	98	0	396	396	103	100	102	15	100	99	0	0.770	0.770	0.752	0.745	1.677	0.781	0.719	156	446	524	524	-0.377	228	296	228	296	0
2	14	13	"PFL0104"	"L2_185"	8370	23890	150	124	124	29	92	92	20	61	33	0	128	131	23	100	102	15	73	43	0	1.143	1.032	1.067	1.057	3.148	1.751	0.125	156	408	60	63	0.193	32	28	32	31	-50
2	15	13	"PFL0109"	"L2_193"	8560	23880	140	463	445	114	94	94	20	100	100	0	491	475	90	100	102	15	100	100	0	0.944	0.936	0.912	0.899	1.436	0.966	0.842	156	324	760	726	-0.084	369	391	351	375	0
2	16	13	"PFL0111"	"L2_195"	8740	23880	140	194	196	51	96	96	21	96	86	0	232	230	44	100	101	15	99	98	0	0.742	0.769	0.773	0.698	1.794	0.833	0.661	156	368	230	230	-0.430	98	132	100	130	0
2	17	13	"PFL0113"	"L2_198"	8920	23880	130	170	173	49	94	96	21	90	74	0	201	203	32	101	103	15	100	98	0	0.760	0.775	0.766	0.696	2.104	0.967	0.461	120	389	176	181	-0.396	76	100	79	102	0
2	18	13	"PFL0115"	"L2_20"	9110	23880	140	1440	1417	358	95	97	21	100	100	0	697	690	155	102	104	15	100	100	0	2.261	2.248	2.247	2.255	1.362	2.329	0.903	156	480	1940	1910	1.177	1345	595	1322	588	0
2	19	13	"PFL0135"	"L2_233"	9320	23890	140	117	119	29	93	95	19	55	27	0	159	157	25	102	103	15	94	79	0	0.421	0.473	0.569	0.479	2.862	0.656	0.173	156	486	81	81	-1.248	24	57	26	55	0
2	20	13	"PFL0138"	"L2_238"	9500	23890	140	141	141	37	94	98	38	62	19	0	134	134	24	104	109	43	23	1	0	1.567	1.567	1.701	1.652	2.866	1.051	0.073	156	508	77	77	0.648	47	30	47	30	0
2	21	13	"PFL0141"	"L2_248"	9690	23880	130	229	239	61	96	100	38	99	87	0	450	460	82	105	111	42	100	100	0	0.386	0.403	0.380	0.378	1.566	0.376	0.708	120	552	478	498	-1.375	133	345	143	355	0
2	22	13	"PFL0145"	"L2_259"	9930	23900	150	100	101	21	96	98	21	21	3	0	118	120	24	104	107	17	42	23	0	0.286	0.313	0.650	0.659	3.053	1.535	0.022	156	821	18	21	-1.807	4	14	5	16	-50
2	1	14	"PFL0149"	"L2_268"	5890	24060	140	338	335	102	93	95	22	100	98	0	230	233	45	105	107	33	98	93	0	1.960	1.891	1.866	1.810	1.651	1.966	0.620	156	662	370	370	0.971	245	125	242	128	0
2	2	14	"PFL0152"	"L2_277"	6080	24060	150	860	827	281	96	100	30	100	100	0	657	665	181	106	108	17	100	99	0	1.387	1.308	1.349	1.281	1.552	1.366	0.863	156	476	1315	1290	0.472	764	551	731	559	0
2	3	14	"PFM0408"	"M36520_1"	6280	24060	130	661	643	159	98	103	31	100	100	0	431	437	81	109	112	20	100	100	0	1.748	1.662	1.692	1.640	1.425	1.693	0.850	120	479	885	873	0.806	563	322	545	328	0
2	4	14	"PFM0410"	"M36520_4"	6470	24060	140	452	458	125	98	101	24	100	99	0	275	273	65	110	111	19	98	96	0	2.145	2.209	2.195	2.305	1.639	2.318	0.757	156	453	519	523	1.101	354	165	360	163	0
2	5	14	"PFM0413"	"M36754_16"	6650	24070	140	1331	1325	345	92	94	22	100	100	0	1009	1004	231	106	107	17	100	100	0	1.372	1.373	1.391	1.365	1.424	1.411	0.895	156	527	2142	2131	0.456	1239	903	1233	898	0
2	6	14	"PFM0417"	"M36754_20"	6880	24070	150	96	97	21	91	95	25	17	0	0	115	117	19	104	107	29	19	0	0	0.455	0.462	1.038	1.075	4.250	0.069	0.001	156	526	16	19	-1.138	5	11	6	13	-50
2	7	14	"PFM0419"	"M36754_23"	7050	24070	140	673	675	204	92	94	22	100	100	0	891	902	208	104	107	31	100	100	0	0.738	0.731	0.749	0.704	1.457	0.742	0.866	156	425	1368	1381	-0.438	581	787	583	798	0
2	8	14	"PFM0422"	"M3675_2"	7240	24070	140	1053	1024	274	91	94	21	100	100	0	789	791	188	101	103	14	100	100	0	1.398	1.352	1.350	1.337	1.343	1.380	0.905	156	483	1650	1623	0.484	962	688	933	690	0
2	9	14	"PFM0440"	"M3766_1"	7430	24070	140	1070	1027	313	94	95	23	100	100	0	1013	1017	286	101	102	14	100	100	0	1.070	1.019	1.036	1.007	1.389	1.026	0.895	156	517	1888	1849	0.098	976	912	933	916	0
2	10	14	"PFM0442"	"M37744_2"	7610	24070	150	106	106	22	92	94	22	35	3	0	110	111	20	101	102	16	33	16	0	1.556	1.400	0.892	0.999	3.770	3.530	0.020	156	491	23	24	0.637	14	9	14	10	-50
2	11	14	"PFM0444"	"M37773_2"	7790	24070	150	105	109	27	92	95	24	35	14	0	113	113	18	102	104	17	38	8	0	1.182	1.545	1.586	1.660	3.661	2.750	0.061	156	472	24	28	0.241	13	11	17	11	-50
2	12	14	"PFM0446"	"M3777_1"	8000	24080	140	458	451	146	93	96	25	98	98	0	334	335	75	102	103	16	100	100	0	1.573	1.536	1.614	1.432	1.733	1.710	0.780	156	453	597	591	0.654	365	232	358	233	0
2	13	14	"PFM0448"	"M37794_11"	8180	24080	130	131	135	31	93	95	21	75	42	0	143	145	29	101	102	15	90	62	0	0.905	0.955	1.174	1.019	2.728	1.349	0.155	120	455	80	86	-0.144	38	42	42	44	0
2	14	14	"PFM0450"	"M37794_14"	8400	24070	150	116	115	28	93	99	48	14	1	0	121	121	18	102	105	20	42	10	0	1.211	1.158	1.180	1.183	2.733	7.484	0.053	156	477	42	41	0.276	23	19	22	19	-50
2	15	14	"PFM0469"	"M38740_1"	8560	24060	150	101	101	22	93	99	49	5	0	0	109	112	18	103	106	21	22	4	0	1.333	0.889	1.248	1.396	3.711	10.177	0.030	156	448	14	17	0.415	8	6	8	9	-50
2	16	14	"PFM0472"	"M38757_4"	8760	24080	140	537	518	163	96	98	23	100	100	0	769	763	174	104	105	15	100	100	0	0.663	0.640	0.640	0.601	1.533	0.658	0.840	156	520	1106	1081	-0.593	441	665	422	659	0
2	17	14	"PFM0476"	"M38913_1"	8950	24080	140	325	325	101	98	101	27	96	93	0	1072	1064	281	105	106	16	100	100	0	0.235	0.237	0.234	0.217	1.720	0.228	0.785	156	512	1194	1186	-2.091	227	967	227	959	0
2	18	14	"PFM0478"	"M38913_6"	9140	24080	140	354	359	105	95	98	25	99	98	0	670	654	166	105	107	17	100	100	0	0.458	0.481	0.472	0.458	1.649	0.468	0.813	156	494	824	813	-1.125	259	565	264	549	0
2	19	14	"PFM0481"	"M38941_1"	9320	24070	130	532	529	117	96	97	19	100	100	0	476	469	94	105	108	23	99	99	0	1.175	1.190	1.203	1.180	1.399	1.191	0.839	120	466	807	797	0.233	436	371	433	364	0
2	20	14	"PFM0484"	"M38941_6"	9520	24090	140	348	342	108	98	100	21	98	97	0	293	304	73	106	109	22	100	100	0	1.337	1.232	1.276	1.179	1.664	1.339	0.752	156	508	437	442	0.419	250	187	244	198	0
2	21	14	"PFM0510"	"M41547_1"	9710	24090	150	1244	1111	422	100	102	25	100	98	0	1524	1446	396	108	112	37	100	100	0	0.808	0.756	0.784	0.676	1.698	0.796	0.867	156	522	2560	2349	-0.308	1144	1416	1011	1338	0
2	22	14	"PFM0512"	"M41763_12"	9880	24080	150	673	634	180	98	100	23	100	100	0	647	607	172	108	110	33	98	96	0	1.067	1.074	1.079	1.136	1.891	1.063	0.859	156	706	1114	1035	0.093	575	539	536	499	0
2	1	15	"PFM0514"	"M41763_4"	5900	24250	150	103	106	25	94	95	22	32	11	0	116	119	17	104	107	30	16	1	0	0.750	0.800	1.313	1.331	3.730	0.071	0.002	156	704	21	27	-0.415	9	12	12	15	-50
2	2	15	"PFM0516"	"M41776_1"	6090	24240	150	123	122	30	101	104	31	30	7	0	132	131	22	110	115	34	28	1	0	1.000	1.000	1.214	1.150	3.321	2.747	0.081	156	510	44	42	0.000	22	22	21	21	-50
2	3	15	"PFM0524"	"M42658_1"	6280	24260	140	549	551	161	111	117	35	99	99	0	414	411	108	118	122	24	100	99	0	1.480	1.502	1.529	1.518	1.365	1.523	0.855	156	519	734	733	0.565	438	296	440	293	0
2	4	15	"PFM0531"	"M42966_1"	6470	24270	140	355	340	108	110	114	31	94	93	0	858	856	240	118	121	24	100	100	0	0.331	0.312	0.322	0.286	1.650	0.312	0.833	156	439	985	968	-1.595	245	740	230	738	0
2	5	15	"PFN0076"	"N128_81"	6640	24260	150	113	120	39	96	98	24	39	18	0	130	134	38	108	109	17	55	27	0	0.773	0.923	1.000	1.062	3.241	1.201	0.243	156	490	39	50	-0.372	17	22	24	26	-50
2	6	15	"PFN0079"	"N128_86"	6840	24270	130	153	152	36	92	96	24	85	60	0	183	187	31	105	108	29	96	78	0	0.782	0.732	0.741	0.712	1.940	0.669	0.257	120	499	139	142	-0.355	61	78	60	82	0
2	7	15	"PFN0082"	"N128_90"	7040	24260	150	541	529	186	93	96	24	98	96	0	404	391	111	105	108	29	97	95	0	1.498	1.524	1.546	1.488	1.985	1.566	0.847	156	474	747	722	0.583	448	299	436	286	0
2	8	15	"PFN0084"	"N128_92"	7230	24270	140	766	738	284	94	96	20	99	99	0	480	483	124	105	106	15	100	100	0	1.792	1.704	1.688	1.549	1.692	1.899	0.850	156	410	1047	1022	0.842	672	375	644	378	0
2	9	15	"PFN0086"	"N128_95"	7420	24270	140	771	784	280	96	97	23	99	99	0	537	524	139	104	105	16	100	100	0	1.559	1.638	1.662	1.535	1.643	1.737	0.884	156	501	1108	1108	0.641	675	433	688	420	0
2	10	15	"PFN0090"	"N129_1"	7660	24230	150	97	99	23	95	98	21	21	4	0	104	106	15	103	105	16	16	3	0	2.000	1.333	1.667	1.672	4.806	4.416	0.030	156	484	3	7	1.000	2	1	4	3	-50
2	11	15	"PFN0105"	"N129_41"	7820	24280	150	108	118	48	95	98	21	39	18	0	122	129	36	104	106	18	48	23	0	0.722	0.920	1.269	1.578	3.603	1.457	0.297	156	421	31	48	-0.469	13	18	23	25	-50
2	12	15	"PFN0107"	"N129_48"	8000	24250	150	101	102	24	96	99	25	18	3	0	129	128	23	106	107	18	57	25	0	0.217	0.273	0.644	0.667	3.713	0.726	0.023	156	394	28	28	-2.202	5	23	6	22	-50
2	13	15	"PFN0109"	"N129_6"	8170	24260	150	98	100	21	98	99	25	14	0	0	109	110	17	105	107	18	20	3	0	0.000	0.400	1.372	1.623	4.056	8.674	0.006	156	424	4	7	Error	0	4	2	5	-50
2	14	15	"PFN0112"	"N130_1"	8360	24260	150	91	92	21	98	103	47	1	0	0	101	103	19	105	109	20	7	1	0	1.750	3.000	1.455	1.254	3.326	6.256	0.009	156	503	-11	-8	0.807	-7	-4	-6	-2	-50
2	15	15	"PFN0114"	"N130_17"	8560	24280	140	155	159	43	98	102	47	57	21	0	202	201	36	105	108	20	98	92	0	0.588	0.635	0.656	0.555	2.558	0.753	0.383	156	503	154	157	-0.767	57	97	61	96	0
2	16	15	"PFN0116"	"N130_19"	8750	24270	130	1135	1138	272	97	100	23	100	100	0	636	649	123	106	107	16	100	100	0	1.958	1.917	1.901	1.897	1.362	1.978	0.876	120	478	1568	1584	0.970	1038	530	1041	543	0
2	17	15	"PFN0134"	"N130_43"	8950	24280	140	8552	7502	2740	100	103	26	100	100	0	13226	12407	2805	108	109	16	100	100	0	0.644	0.602	0.635	0.547	1.585	0.626	0.894	156	459	21570	19701	-0.634	8452	13118	7402	12299	0
2	18	15	"PFN0137"	"N130_46"	9140	24280	140	1117	1123	456	99	102	27	100	100	0	1769	1826	478	110	111	16	100	100	0	0.614	0.597	0.623	0.538	1.631	0.631	0.853	156	448	2677	2740	-0.705	1018	1659	1024	1716	0
2	19	15	"PFN0139"	"N130_5"	9320	24280	140	4103	3872	1412	99	101	21	100	100	0	2695	2577	748	110	112	22	100	100	0	1.549	1.529	1.553	1.450	1.455	1.609	0.918	156	484	6589	6240	0.631	4004	2585	3773	2467	0
2	20	15	"PFN0141"	"N130_52"	9510	24280	140	5777	5474	1979	100	104	22	100	100	0	3605	3428	1279	107	110	21	100	100	0	1.623	1.618	1.604	1.619	1.479	1.623	0.916	156	466	9175	8695	0.699	5677	3498	5374	3321	0
2	21	15	"PFN0145"	"N130_61"	9700	24280	140	2369	2296	808	102	104	24	100	100	0	1643	1609	511	106	110	39	100	100	0	1.475	1.460	1.469	1.420	1.500	1.494	0.892	156	462	3804	3697	0.561	2267	1537	2194	1503	0
2	22	15	"PFN0147"	"N131_12"	9890	24280	130	136	136	36	98	99	22	63	41	0	127	130	22	106	110	35	26	4	0	1.810	1.583	1.567	1.390	3.716	2.746	0.116	120	607	59	62	0.856	38	21	38	24	0
2	1	16	"PFN0168"	"N132_106"	5900	24460	140	169	166	45	93	95	22	84	71	0	183	187	40	103	106	30	92	71	0	0.950	0.869	0.925	0.806	2.464	0.758	0.304	156	666	156	157	-0.074	76	80	73	84	0
2	2	16	"PFN0170"	"N132_108"	6080	24450	140	468	480	135	102	106	26	100	100	0	350	352	97	113	118	35	96	92	0	1.544	1.582	1.571	1.670	1.636	1.582	0.815	156	523	603	617	0.627	366	237	378	239	0
2	3	16	"PFN0172"	"N132_11"	6290	24460	140	973	1125	997	117	121	35	100	100	0	778	986	1187	127	132	32	100	100	0	1.315	1.173	1.267	1.216	1.679	0.929	0.718	156	472	1507	1867	0.395	856	651	1008	859	0
2	4	16	"PFN0175"	"N132_116"	6470	24460	140	1162	1124	434	116	122	35	100	99	0	1073	1085	305	123	130	33	100	100	0	1.101	1.048	1.073	0.964	1.588	1.118	0.876	156	395	1996	1970	0.139	1046	950	1008	962	0
2	5	16	"PFN0177"	"N132_119"	6660	24460	140	718	700	236	102	104	23	100	99	0	561	547	137	110	113	19	100	100	0	1.366	1.368	1.351	1.288	1.538	1.463	0.848	156	421	1067	1035	0.450	616	451	598	437	0
2	6	16	"PFN0180"	"N132_125"	6840	24450	150	1672	1567	603	98	101	25	100	100	0	890	844	277	107	109	19	100	99	0	2.010	1.993	2.005	1.950	1.747	2.024	0.864	156	526	2357	2206	1.007	1574	783	1469	737	0
2	7	16	"PFN0582"	"N145_33"	7050	24460	140	1342	1353	496	98	100	22	100	100	0	1471	1523	443	106	108	18	100	100	0	0.911	0.886	0.894	0.842	1.438	0.910	0.894	156	466	2609	2672	-0.134	1244	1365	1255	1417	0
2	8	16	"PFN0584"	"N145_38"	7220	24450	150	95	99	25	98	99	20	15	3	0	110	113	21	107	108	17	25	9	0	-1.000	0.167	1.000	1.029	3.781	2.781	0.018	156	397	0	7	Error	-3	3	1	6	-50
2	9	16	"PFN0589"	"N145_44"	7410	24450	150	91	95	23	98	101	24	14	3	0	115	116	18	109	110	17	26	7	0	-1.167	-0.429	1.321	1.304	3.976	0.059	0.002	156	478	-1	4	Error	-7	6	-3	7	-50
2	10	16	"PFN0592"	"N145_50"	7600	24450	150	92	93	21	98	102	25	7	0	0	102	104	17	107	109	16	12	1	0	1.200	1.667	1.017	0.949	3.061	32.619	0.000	156	596	-11	-8	0.263	-6	-5	-5	-3	-50
2	11	16	"PFN0598"	"N145_61"	7810	24460	140	142	141	34	98	102	24	68	41	0	160	159	26	108	110	16	92	76	0	0.846	0.843	0.862	0.804	2.645	1.244	0.191	156	462	96	94	-0.241	44	52	43	51	0
2	12	16	"PFN0600"	"N145_9"	7990	24460	140	338	343	98	102	105	27	99	96	0	332	332	79	111	113	19	98	97	0	1.068	1.090	1.079	1.061	1.603	1.125	0.781	156	408	457	462	0.095	236	221	241	221	0
2	13	16	"PFN0620"	"N148_2"	8170	24450	150	105	108	29	104	107	27	18	3	0	114	117	26	112	115	20	15	4	0	0.500	0.800	1.571	1.575	3.696	10.175	0.003	156	483	3	9	-1.000	1	2	4	5	-50
2	14	16	"PFN0622"	"N148_6"	8370	24450	150	99	103	31	104	105	23	18	3	0	114	132	57	111	113	18	34	18	0	-1.667	-0.048	1.121	1.053	4.128	0.257	0.027	156	527	-2	20	Error	-5	3	-1	21	-50
2	15	16	"PFN0628"	"N149_12"	8570	24470	140	1729	1612	702	104	105	22	99	97	0	3077	3048	879	109	110	16	100	100	0	0.548	0.513	0.535	0.438	1.850	0.542	0.877	156	458	4593	4447	-0.869	1625	2968	1508	2939	0
2	16	16	"PFN0632"	"N149_18"	8750	24460	140	559	563	185	102	104	23	99	99	0	663	662	185	110	111	18	100	99	0	0.826	0.835	0.842	0.814	1.761	0.840	0.835	156	458	1010	1013	-0.275	457	553	461	552	0
2	17	16	"PFN0634"	"N149_2"	8940	24460	140	373	379	109	101	104	23	100	99	0	281	282	66	111	114	22	97	96	0	1.600	1.626	1.710	1.658	1.927	1.748	0.692	156	428	442	449	0.678	272	170	278	171	0
2	18	16	"PFN0637"	"N149_30"	9120	24470	140	3351	3297	1319	103	105	24	100	100	0	1800	1792	575	111	114	21	100	99	0	1.923	1.900	1.988	1.854	1.816	2.037	0.880	156	420	4937	4875	0.943	3248	1689	3194	1681	0
2	19	16	"PFN0655"	"N150_39"	9330	24470	140	1124	1040	350	99	101	23	99	99	0	606	574	170	110	112	16	97	97	0	2.067	2.028	2.043	2.019	1.664	2.112	0.871	156	471	1521	1405	1.047	1025	496	941	464	0
2	20	16	"PFN0658"	"N150_49"	9510	24470	130	260	254	69	98	100	21	97	95	0	212	211	35	107	110	15	99	98	0	1.543	1.500	1.533	1.444	1.836	1.687	0.610	120	456	267	260	0.626	162	105	156	104	0
2	21	16	"PFN0660"	"N150_51"	9700	24470	140	397	403	126	98	101	22	99	98	0	395	419	110	105	107	16	100	100	0	1.031	0.971	0.964	0.923	1.664	0.993	0.799	156	472	589	619	0.044	299	290	305	314	0
2	22	16	"PFN0662"	"N150_53"	9900	24480	140	261	253	71	95	97	21	95	89	0	895	880	235	105	107	17	100	100	0	0.210	0.204	0.210	0.186	1.755	0.196	0.747	156	673	956	933	-2.251	166	790	158	775	0
2	1	17	"PFN0664"	"N150_57"	5890	24650	140	571	569	158	94	97	23	100	99	0	630	626	123	105	107	17	100	100	0	0.909	0.912	0.923	0.872	1.447	0.943	0.873	156	712	1002	996	-0.138	477	525	475	521	0
2	2	17	"PFN0666"	"N150_6"	6090	24650	140	265	260	65	102	105	25	97	92	0	339	334	63	111	113	19	100	100	0	0.715	0.709	0.713	0.665	1.738	0.727	0.721	156	490	391	381	-0.484	163	228	158	223	0
2	3	17	"PFN0680"	"N150_8"	6280	24650	140	1232	1207	384	107	112	32	100	100	0	905	873	228	117	123	31	100	100	0	1.428	1.455	1.450	1.430	1.474	1.524	0.882	156	435	1913	1856	0.514	1125	788	1100	756	0
2	4	17	"PFN0682"	"N150_82"	6470	24650	140	1070	1052	345	109	113	33	100	100	0	1124	1128	334	114	121	32	100	100	0	0.951	0.930	0.930	0.902	1.540	0.936	0.878	156	393	1971	1957	-0.072	961	1010	943	1014	0
2	5	17	"PFN0685"	"N150_87"	6650	24650	140	855	842	271	104	106	25	100	100	0	838	825	213	110	113	19	99	99	0	1.032	1.032	1.050	0.990	1.548	1.072	0.876	156	434	1479	1453	0.045	751	728	738	715	0
2	6	17	"PFN0688"	"N150_9"	6840	24640	130	534	545	140	100	102	24	100	100	0	293	289	53	108	112	23	99	97	0	2.346	2.459	2.403	2.489	1.638	2.641	0.817	120	500	619	626	1.230	434	185	445	181	0
2	7	17	"PFN0694"	"N151_11"	7040	24650	140	669	658	207	99	101	24	100	99	0	575	572	139	108	112	22	100	99	0	1.221	1.205	1.218	1.169	1.466	1.260	0.881	156	479	1037	1023	0.288	570	467	559	464	0
2	8	17	"PFN0696"	"N151_18"	7230	24650	140	1271	1240	377	97	99	20	100	100	0	758	781	238	108	110	17	100	98	0	1.806	1.698	1.676	1.786	1.609	1.707	0.890	156	421	1824	1816	0.853	1174	650	1143	673	0
2	9	17	"PFN0876"	"N168_6"	7410	24650	140	1033	1008	337	100	102	24	100	100	0	866	849	295	111	112	18	100	99	0	1.236	1.230	1.254	1.307	1.676	1.207	0.874	156	464	1688	1646	0.305	933	755	908	738	0
2	10	17	"PFN0874"	"N168_34"	7620	24660	140	918	866	291	102	104	25	98	98	0	1119	1111	248	113	113	17	100	100	0	0.811	0.766	0.786	0.695	1.662	0.806	0.868	156	461	1822	1762	-0.302	816	1006	764	998	0
2	11	17	"PFN0894"	"N173_1"	7800	24660	140	174	171	44	101	104	25	84	66	0	283	288	66	111	113	17	99	98	0	0.424	0.395	0.431	0.387	2.049	0.389	0.478	156	426	245	247	-1.236	73	172	70	177	0
2	12	17	"PFN0907"	"N175_2"	7990	24650	140	4890	4970	1702	103	106	25	100	100	0	2691	2591	994	112	114	18	100	99	0	1.856	1.963	2.006	2.152	1.831	1.956	0.880	156	405	7366	7346	0.892	4787	2579	4867	2479	0
2	13	17	"PFN0906"	"N175_16"	8180	24660	140	488	498	167	108	112	26	100	100	0	333	344	84	114	117	19	100	99	0	1.735	1.696	1.728	1.624	1.611	1.859	0.804	156	457	599	620	0.795	380	219	390	230	0
2	14	17	"PFN0918"	"N177_6"	8370	24660	140	759	743	240	107	113	29	100	99	0	1121	1079	286	113	116	19	100	99	0	0.647	0.658	0.657	0.633	1.623	0.664	0.878	156	551	1660	1602	-0.629	652	1008	636	966	0
2	15	17	"PFL0005"	"L1_103"	8560	24660	140	305	300	90	104	107	24	93	91	0	285	283	67	111	113	18	100	97	0	1.155	1.140	1.146	1.057	2.066	1.225	0.705	156	487	375	368	0.208	201	174	196	172	0
2	16	17	"PFL0159"	"L2_30"	8750	24660	140	2964	2801	1039	105	106	24	100	100	0	3975	3902	1148	111	114	18	100	100	0	0.740	0.711	0.729	0.671	1.570	0.724	0.889	156	480	6723	6487	-0.435	2859	3864	2696	3791	0
2	17	17	"PFL0171"	"L2_55"	8950	24660	140	1564	1558	656	104	107	27	100	100	0	2456	2426	810	112	116	22	100	100	0	0.623	0.628	0.644	0.580	1.618	0.646	0.880	156	426	3804	3768	-0.683	1460	2344	1454	2314	0
2	18	17	"PFL0176"	"L2_62"	9130	24660	140	1998	1882	691	103	106	26	98	98	0	2612	2556	634	114	116	23	100	100	0	0.759	0.729	0.752	0.655	1.677	0.760	0.882	156	443	4393	4221	-0.399	1895	2498	1779	2442	0
2	19	17	"PFL0064"	"L2_109"	9320	24660	140	631	606	198	100	103	22	100	100	0	353	359	88	110	112	17	99	98	0	2.185	2.032	2.062	1.983	1.683	2.180	0.822	156	482	774	755	1.128	531	243	506	249	0
2	20	17	"PFL0066"	"L2_114"	9520	24670	140	290	278	84	98	100	21	94	91	0	475	456	105	108	109	15	100	99	0	0.523	0.517	0.542	0.482	1.673	0.540	0.803	156	445	559	528	-0.935	192	367	180	348	0
2	21	17	"PFL0140"	"L2_247"	9710	24660	140	633	650	225	99	106	68	99	97	0	360	365	97	106	108	15	100	99	0	2.102	2.127	2.127	2.099	1.525	2.298	0.817	156	379	788	810	1.072	534	254	551	259	0
2	22	17	"PFL0150"	"L2_270"	9890	24660	140	809	793	243	97	102	58	100	100	0	1142	1142	385	106	108	16	100	100	0	0.687	0.672	0.659	0.676	1.376	0.644	0.878	156	565	1748	1732	-0.541	712	1036	696	1036	0
2	1	18	"PFN0982"	"N244_3"	5880	24840	110	156	158	38	95	98	23	83	63	0	155	214	174	107	108	17	88	67	0	1.271	0.589	0.902	0.944	3.348	0.186	0.138	80	493	109	170	0.346	61	48	63	107	0
2	2	18	"PFJ0260"	"J246_2"	6090	24840	150	4276	3646	1266	98	101	23	100	99	0	4251	3974	832	109	110	16	100	100	0	1.009	0.918	0.968	0.840	1.617	0.973	0.901	156	521	8320	7413	0.012	4178	4142	3548	3865	0
2	3	18	"PFJ0281"	"J269_1"	6280	24840	140	484	465	167	102	103	24	98	96	0	309	311	59	110	110	15	100	100	0	1.920	1.806	1.852	1.574	1.802	2.092	0.796	156	386	581	564	0.941	382	199	363	201	0
2	4	18	"PFJ0305"	"J27_3"	6470	24840	150	806	797	305	105	260	662	57	0	0	435	437	115	110	191	339	44	0	0	2.157	2.116	2.235	1.912	1.716	2.367	0.893	156	392	1026	1019	1.109	701	325	692	327	0
2	5	18	"PFJ0475"	"J53_46"	6660	24840	150	2183	2021	621	103	236	613	97	83	0	1186	1109	289	109	180	314	99	85	0	1.931	1.918	1.973	1.869	1.366	2.051	0.896	156	461	3157	2918	0.950	2080	1077	1918	1000	0
2	6	18	"PFJ0505"	"J583_7"	6850	24840	120	177	173	43	100	103	26	83	66	0	140	143	25	110	113	21	70	32	0	2.567	2.212	2.381	2.305	3.002	3.143	0.217	120	443	107	106	1.360	77	30	73	33	0
2	7	18	"PFJ0549"	"J697_3"	7030	24840	140	185	191	53	102	107	31	87	67	0	207	208	41	112	115	21	97	87	0	0.874	0.927	0.931	0.832	2.062	1.028	0.550	156	501	178	185	-0.195	83	95	89	96	0
2	8	18	"PFJ0586"	"J753_2"	7220	24840	140	169	173	51	100	104	30	80	56	0	234	235	48	112	113	16	99	97	0	0.566	0.593	0.600	0.541	2.152	0.523	0.342	156	454	191	196	-0.822	69	122	73	123	0
2	9	18	"PFJ0594"	"J82_7"	7420	24840	140	1036	977	307	99	102	23	100	99	0	1419	1362	364	111	112	16	100	100	0	0.716	0.702	0.714	0.675	1.484	0.696	0.881	156	422	2245	2129	-0.481	937	1308	878	1251	0
2	10	18	"PFK0025"	"Km2326_6"	7600	24830	150	105	111	28	107	107	23	23	6	0	120	122	20	113	114	18	30	10	0	-0.286	0.444	1.308	1.292	3.141	4.159	0.017	156	415	5	13	Error	-2	7	4	9	-50
2	11	18	"PFJ0390"	"J40_6"	7800	24840	150	468	454	150	105	107	24	98	96	0	307	302	79	111	113	18	98	97	0	1.852	1.827	1.887	1.774	1.837	1.936	0.764	156	428	559	540	0.889	363	196	349	191	0
2	12	18	"PFJ0410"	"J43_3"	8000	24840	140	3245	2915	1032	102	105	24	100	100	0	1406	1314	400	109	112	17	100	99	0	2.423	2.334	2.363	2.382	1.754	2.474	0.873	156	421	4440	4018	1.277	3143	1297	2813	1205	0
2	13	18	"PFJ0426"	"J461_4"	8180	24830	150	95	97	20	105	109	27	4	0	0	107	128	168	112	113	17	11	4	0	2.000	-0.500	1.231	1.291	3.780	0.025	0.008	156	462	-15	8	1.000	-10	-5	-8	16	-50
2	14	18	"PFJ0465"	"J53_31"	8360	24870	110	152	158	42	102	109	33	63	38	0	158	157	27	112	113	19	83	60	0	1.087	1.244	1.328	1.198	2.630	2.198	0.313	80	399	96	101	0.120	50	46	56	45	0
2	15	18	"PFJ0557"	"J6_2"	8560	24850	140	426	426	148	102	107	29	98	96	0	379	384	97	111	113	20	100	100	0	1.209	1.187	1.206	1.092	1.685	1.274	0.827	156	606	592	597	0.274	324	268	324	273	0
2	16	18	"PFK0041"	"Km302_3"	8760	24850	120	156	152	36	99	101	22	76	61	0	148	149	27	109	111	18	79	51	0	1.462	1.325	1.316	1.246	2.928	2.026	0.182	120	426	96	93	0.547	57	39	53	40	0
2	17	18	"PFK0298"	"Kn2549_3"	8940	24850	150	684	629	216	99	103	26	100	98	0	1576	1504	445	111	113	18	100	100	0	0.399	0.380	0.401	0.353	1.692	0.362	0.827	156	398	2050	1923	-1.324	585	1465	530	1393	0
2	18	18	"PFK0338"	"Kn3092_1"	9100	24860	150	121	128	36	99	103	27	43	23	0	153	154	38	111	115	22	69	48	0	0.524	0.674	0.615	0.668	2.998	0.933	0.235	156	425	64	72	-0.933	22	42	29	43	-50
2	19	18	"PFK0404"	"Kn427_6"	9320	24850	140	675	636	209	98	101	23	99	99	0	554	542	128	108	111	21	100	100	0	1.294	1.240	1.235	1.153	1.725	1.314	0.867	156	511	1023	972	0.372	577	446	538	434	0
2	20	18	"PFK0425"	"Kn5026_1"	9510	24850	140	171	174	46	96	98	22	90	76	0	163	166	37	104	105	15	91	78	0	1.271	1.258	1.185	1.311	2.433	1.443	0.415	156	499	134	140	0.346	75	59	78	62	0
2	21	18	"PFK0442"	"Kn5244_3"	9710	24830	150	88	91	20	96	104	65	0	0	0	102	102	16	104	105	15	14	3	0	4.000	2.500	1.301	1.505	3.686	24.616	0.019	156	430	-10	-7	2.000	-8	-2	-5	-2	-50
2	22	18	"PFK0457"	"Kn5587_2"	9890	24850	140	5770	5426	1842	96	102	57	100	100	0	3108	2984	1016	106	108	17	100	99	0	1.890	1.852	1.888	1.952	1.704	1.877	0.894	156	604	8676	8208	0.918	5674	3002	5330	2878	0
2	1	19	"PFK0782"	"Ks2242_1"	5900	25030	140	1219	1156	417	89	92	21	100	100	0	1331	1324	333	104	105	16	100	100	0	0.921	0.875	0.912	0.807	1.546	0.912	0.896	156	679	2357	2287	-0.119	1130	1227	1067	1220	0
2	2	19	"PFK0818"	"Ks2565_1"	6090	25030	140	600	583	193	93	95	21	99	98	0	648	617	161	107	108	16	100	100	0	0.937	0.961	0.963	0.904	1.482	0.992	0.895	156	412	1048	1000	-0.094	507	541	490	510	0
2	3	19	"PFK0876"	"Ks2_11"	6280	25030	150	419	403	134	94	100	61	96	90	0	1244	1217	358	109	109	15	100	100	0	0.286	0.279	0.280	0.262	1.559	0.275	0.772	156	378	1460	1417	-1.804	325	1135	309	1108	0
2	4	19	"PFK1002"	"Ks48_16"	6450	25010	150	95	98	21	99	248	647	0	0	0	113	118	18	109	185	330	0	0	0	-1.000	-0.111	1.031	1.140	4.036	4.477	0.018	156	415	0	8	Error	-4	4	-1	9	-50
2	5	19	"PFK1139"	"Ks667_1"	6660	25030	140	2230	2069	657	101	259	669	97	77	0	1299	1253	352	108	191	343	98	89	0	1.788	1.719	1.714	1.709	1.484	1.821	0.901	156	384	3320	3113	0.838	2129	1191	1968	1145	0
2	6	19	"PFK1174"	"Ks75_10"	6840	25030	140	8783	8271	2873	102	105	24	100	100	0	11340	10762	3430	111	113	18	100	100	0	0.773	0.767	0.787	0.795	1.649	0.764	0.906	156	406	19910	18820	-0.371	8681	11229	8169	10651	0
2	7	19	"PFK0629"	"Ks1228_7"	7030	25040	120	164	170	46	102	106	30	80	51	0	201	199	42	113	115	17	93	86	0	0.705	0.791	0.743	0.783	2.162	1.016	0.385	120	467	150	154	-0.505	62	88	68	86	0
2	8	19	"PFK1093"	"Ks586_7"	7230	25030	140	1486	1402	452	100	104	30	100	100	0	1188	1125	345	111	112	16	100	99	0	1.287	1.284	1.296	1.301	1.598	1.299	0.881	156	449	2463	2316	0.364	1386	1077	1302	1014	0
2	9	19	"pla_LSU"	"PLSU"	7420	25030	140	687	667	197	97	100	21	100	99	0	430	421	120	108	109	15	99	98	0	1.832	1.821	1.830	1.857	1.579	1.864	0.831	156	404	912	883	0.874	590	322	570	313	0
2	10	19	"pla_ORF129"	"PORF129"	7610	25030	140	2381	2180	694	103	104	22	100	100	0	906	845	239	112	113	17	100	99	0	2.869	2.834	2.835	2.867	1.661	2.967	0.879	156	422	3072	2810	1.521	2278	794	2077	733	0
2	11	19	"pla_ORF79"	"PORF79"	7800	25030	140	787	767	260	101	103	23	100	99	0	334	322	87	111	112	16	98	96	0	3.076	3.156	3.093	3.143	1.566	3.313	0.854	156	443	909	877	1.621	686	223	666	211	0
2	12	19	"pla_rpl14"	"Prpl14"	7990	25030	140	2290	2109	684	101	101	23	100	100	0	1061	1022	347	108	109	16	98	98	0	2.297	2.197	2.231	2.373	1.869	2.243	0.865	156	472	3142	2922	1.200	2189	953	2008	914	0
2	13	19	"PFBL B0020"	"oPFBLOB0020"	8190	25040	140	486	455	144	100	100	23	95	95	0	1315	1314	323	109	111	17	100	100	0	0.320	0.295	0.310	0.268	1.808	0.287	0.803	156	476	1592	1560	-1.644	386	1206	355	1205	0
2	14	19	"PFD66970"	"oPFD66970"	8370	25040	140	520	509	179	98	100	25	100	98	0	477	479	131	112	113	19	100	100	0	1.156	1.120	1.114	1.033	1.691	1.179	0.824	156	451	787	778	0.209	422	365	411	367	0
2	15	19	"PFC0765"	"oPFC0765"	8570	25080	150	129	149	91	95	100	26	55	33	0	138	144	64	107	110	19	55	40	0	1.097	1.459	1.437	1.426	3.489	1.954	0.197	156	416	65	91	0.133	34	31	54	37	-50
2	16	19	"PFN0250"	"oPFN0250"	8760	25040	140	227	225	70	97	113	168	29	0	0	422	432	132	107	114	55	100	96	0	0.413	0.394	0.389	0.352	1.858	0.902	0.197	156	401	445	453	-1.277	130	315	128	325	0
2	17	19	"PFL0017"	"oPFL0017"	8950	25040	150	1707	1860	849	96	113	182	100	96	0	2591	2677	1010	107	114	59	100	100	0	0.649	0.686	0.726	0.644	1.502	0.701	0.891	156	340	4095	4334	-0.625	1611	2484	1764	2570	0
2	18	19	"PFI17637"	"oPFI17637"	9140	25040	140	494	504	120	95	96	22	100	100	0	865	879	234	106	110	21	100	100	0	0.526	0.529	0.524	0.532	1.487	0.504	0.851	156	322	1158	1182	-0.928	399	759	409	773	0
2	19	19	"PFM60472"	"oPFM60472"	9310	25050	150	106	111	27	95	96	22	33	13	0	142	141	27	104	107	21	71	41	0	0.289	0.432	0.621	0.687	3.013	0.545	0.058	156	428	49	53	-1.788	11	38	16	37	-50
2	20	19	"PFL0020"	"oPFL0020"	9530	25060	150	91	92	20	94	95	21	10	3	0	113	116	21	102	103	15	43	16	0	-0.273	-0.143	1.000	1.213	4.364	59.346	0.000	156	471	8	12	Error	-3	11	-2	14	-50
2	21	19	"PFI17639"	"oPFI17639"	9710	25050	140	149	152	46	94	97	23	77	57	0	176	179	38	101	103	15	97	90	0	0.733	0.744	0.744	0.638	2.681	1.096	0.312	156	370	130	136	-0.447	55	75	58	78	0
2	22	19	"PFN0252"	"oPFN0252"	9890	25040	140	4632	4607	1653	93	95	23	100	100	0	4442	4369	1413	103	105	16	100	100	0	1.046	1.058	1.075	1.057	1.548	1.072	0.908	156	566	8878	8780	0.065	4539	4339	4514	4266	0
2	1	20	"PFBL B0027"	"oPFBLOB0027"	5900	25220	140	152	154	41	86	89	21	87	68	0	181	181	32	102	102	15	99	96	0	0.835	0.861	0.830	0.788	2.486	0.980	0.433	156	605	145	147	-0.259	66	79	68	79	0
2	2	20	"PFC0768"	"oPFC0768"	6090	25220	140	330	318	99	90	93	21	98	95	0	252	250	45	104	105	15	100	100	0	1.622	1.562	1.554	1.452	1.643	1.752	0.779	156	375	388	374	0.697	240	148	228	146	0
2	3	20	"PFBL B0032"	"oPFBLOB0032"	6260	25200	150	88	92	23	90	96	58	2	0	0	107	109	16	105	106	15	22	7	0	-1.000	0.500	1.400	1.345	3.488	28.155	0.014	156	432	0	6	Error	-2	2	2	4	-50
2	4	20	"PFBL B0033"	"oPFBLOB0033"	6490	25200	150	99	100	20	92	97	55	1	0	0	108	110	16	106	107	16	17	5	0	3.500	2.000	1.333	1.408	3.571	7.481	0.006	156	502	9	12	1.807	7	2	8	4	-50
2	5	20	"PFB0684"	"oPFB0684"	6690	25210	150	86	86	20	94	96	25	5	0	0	103	104	16	104	107	18	12	1	0	8.000	100000.000	1.472	1.361	3.773	20.754	0.002	156	399	-9	-8	3.000	-8	-1	-8	0	-50
2	6	20	"PFF72417"	"oPFF72417"	6840	25200	150	98	100	20	95	98	24	18	1	0	122	123	18	108	110	18	42	11	0	0.214	0.333	0.858	0.938	3.448	2.877	0.025	156	443	17	20	-2.222	3	14	5	15	-50
2	7	20	"PFG0010"	"oPFG0010"	7070	25240	150	109	123	48	95	97	22	42	23	0	128	132	31	109	111	18	51	28	0	0.737	1.217	1.159	1.202	3.573	2.048	0.245	156	451	33	51	-0.441	14	19	28	23	-50
2	8	20	"PFBL B0035"	"oPFBLOB0035"	7230	25220	140	1167	1062	309	94	96	21	100	100	0	840	798	205	108	110	17	100	99	0	1.466	1.403	1.404	1.413	1.551	1.450	0.871	156	344	1805	1658	0.552	1073	732	968	690	0
2	9	20	"PFBL B0038"	"oPFBLOB0038"	7410	25210	150	90	91	21	95	97	20	11	4	0	107	109	17	107	109	16	16	5	0	100000.000	-2.000	1.215	1.226	3.334	9.713	0.002	156	412	-5	-2	16.610	-5	0	-4	2	-50
2	10	20	"PFG0012"	"oPFG0012"	7620	25200	150	96	97	23	98	101	26	9	2	0	116	119	19	112	113	16	26	10	0	-0.500	-0.143	0.974	1.110	4.411	5.351	0.008	156	437	2	6	Error	-2	4	-1	7	-50
2	11	20	"PFD66974"	"oPFD66974"	7810	25230	150	110	112	26	99	102	28	25	6	0	154	154	25	112	113	15	83	63	0	0.262	0.310	0.541	0.549	3.100	0.699	0.071	156	408	53	55	-1.933	11	42	13	42	-50
2	12	20	"PFL0029"	"oPFL0029"	7990	25230	140	941	972	369	99	99	21	100	100	0	577	592	134	109	110	15	100	100	0	1.799	1.807	1.805	1.668	1.629	2.042	0.835	156	387	1310	1356	0.847	842	468	873	483	0
2	13	20	"PFD66975"	"oPFD66975"	8180	25230	140	273	273	81	96	97	22	97	96	0	1437	1511	415	111	113	18	100	100	0	0.133	0.126	0.123	0.117	1.689	0.120	0.731	156	435	1503	1577	-2.905	177	1326	177	1400	0
2	14	20	"PFM60473"	"oPFM60473"	8410	25210	150	97	100	24	91	93	21	26	11	0	124	126	20	111	113	19	39	12	0	0.462	0.600	0.917	0.947	3.558	1.930	0.022	156	393	19	24	-1.115	6	13	9	15	-50
2	15	20	"PFM60503"	"oPFM60503"	8560	25210	140	588	572	195	88	91	22	99	98	0	636	631	186	105	107	18	100	99	0	0.942	0.920	0.940	0.880	1.672	0.930	0.868	156	300	1031	1010	-0.087	500	531	484	526	0
2	16	20	"PFL0061"	"oPFL0061"	8750	25200	140	1001	960	342	93	108	174	98	89	0	763	738	260	104	111	57	98	95	0	1.378	1.368	1.373	1.393	1.585	1.459	0.809	156	374	1567	1501	0.462	908	659	867	634	0
2	17	20	"PFG0034"	"oPFG0034"	8950	25210	140	1932	1928	750	95	109	169	98	96	0	1616	1665	511	103	109	55	100	100	0	1.214	1.173	1.233	1.081	1.736	1.260	0.848	156	396	3350	3395	0.280	1837	1513	1833	1562	0
2	18	20	"PFF72455"	"oPFF72455"	9140	25210	150	103	106	22	91	93	19	37	15	0	109	112	16	102	102	15	33	11	0	1.714	1.500	1.340	1.206	4.380	6.128	0.015	156	352	19	25	0.778	12	7	15	10	-50
2	19	20	"PFM60505"	"oPFM60505"	9320	25200	130	301	311	80	92	93	19	100	100	0	224	225	42	102	103	15	99	98	0	1.713	1.780	1.774	1.746	1.583	1.864	0.749	120	362	331	342	0.777	209	122	219	123	0
2	20	20	"PFL0063"	"oPFL0063"	9510	25210	140	478	454	161	94	96	20	100	100	0	324	325	89	103	104	18	99	99	0	1.738	1.622	1.651	1.564	1.656	1.742	0.816	156	418	605	582	0.797	384	221	360	222	0
2	21	20	"PFJ12800"	"oPFJ12800"	9710	25210	140	552	546	168	92	94	20	100	99	0	320	322	69	101	103	15	100	100	0	2.100	2.054	1.991	1.966	1.561	2.236	0.843	156	321	679	675	1.071	460	219	454	221	0
2	22	20	"PFF72460"	"oPFF72460"	9890	25210	140	760	760	245	90	93	21	100	99	0	397	402	125	101	103	16	98	96	0	2.264	2.226	2.190	2.373	1.701	2.270	0.849	156	547	966	971	1.179	670	296	670	301	0
2	1	21	"PFK12904"	"oPFK12904"	5890	25390	130	622	615	154	86	88	19	100	100	0	1241	1290	284	101	102	15	100	100	0	0.470	0.445	0.455	0.435	1.318	0.428	0.858	120	577	1676	1718	-1.089	536	1140	529	1189	0
2	2	21	"PFM60507"	"oPFM60507"	6080	25390	130	470	457	100	89	92	19	100	100	0	917	889	184	101	104	15	100	100	0	0.467	0.467	0.452	0.463	1.410	0.444	0.852	120	431	1197	1156	-1.099	381	816	368	788	0
2	3	21	"PFK12905"	"oPFK12905"	6270	25390	130	501	539	163	90	92	19	100	100	0	484	515	135	102	104	15	100	100	0	1.076	1.087	1.069	1.083	1.423	1.096	0.871	120	436	793	862	0.106	411	382	449	413	0
2	4	21	"PFF72461"	"oPFF72461"	6450	25390	140	10558	9890	2973	92	93	20	100	100	0	11405	10792	3492	103	106	15	100	100	0	0.926	0.917	0.929	0.953	1.500	0.904	0.939	156	484	21768	20487	-0.111	10466	11302	9798	10689	0
2	5	21	"PFN0268"	"oPFN0268"	6640	25390	130	450	441	109	92	96	23	100	100	0	725	725	137	104	107	16	100	100	0	0.576	0.562	0.585	0.545	1.437	0.547	0.835	120	454	979	970	-0.795	358	621	349	621	0
2	6	21	"PFL0071"	"oPFL0071"	6840	25390	130	368	374	94	92	95	23	100	100	0	271	268	46	104	107	17	100	99	0	1.653	1.720	1.649	1.700	1.576	1.819	0.727	120	499	443	446	0.725	276	167	282	164	0
2	7	21	"PFG0037"	"oPFG0037"	7030	25390	130	238	240	59	92	94	21	99	97	0	267	265	53	105	107	17	100	100	0	0.901	0.925	0.899	0.898	1.660	0.912	0.665	120	423	308	308	-0.150	146	162	148	160	0
2	8	21	"PFJ12801"	"oPFJ12801"	7210	25390	140	666	679	237	92	94	21	100	98	0	439	424	140	106	107	17	96	92	0	1.724	1.846	1.803	1.986	1.910	1.875	0.841	156	381	907	905	0.786	574	333	587	318	0
2	9	21	"PFBL B0124"	"oPFBLOB0124"	7420	25400	140	183	187	62	93	97	23	86	76	0	354	375	103	107	110	19	100	99	0	0.364	0.351	0.345	0.292	2.153	0.357	0.645	156	436	337	362	-1.457	90	247	94	268	0
2	10	21	"PFI17675"	"oPFI17675"	7600	25400	140	15804	15166	5182	98	103	31	100	100	0	6639	6576	1880	110	112	18	100	100	0	2.406	2.330	2.431	2.338	1.510	2.482	0.888	156	443	22235	21534	1.266	15706	6529	15068	6466	0
2	11	21	"PFI17677"	"oPFI17677"	7800	25400	140	646	657	177	100	104	30	100	100	0	860	846	192	111	112	16	100	100	0	0.729	0.758	0.763	0.749	1.453	0.749	0.860	156	421	1295	1292	-0.456	546	749	557	735	0
2	12	21	"PFBL B0128"	"oPFBLOB0128"	7990	25400	130	191	188	45	99	100	21	93	82	0	171	174	32	109	111	17	96	83	0	1.484	1.369	1.410	1.369	2.414	1.730	0.380	120	367	154	154	0.569	92	62	89	65	0
2	13	21	"PFG0038"	"oPFG0038"	8170	25400	140	217	219	55	94	95	21	96	94	0	345	338	79	109	111	19	98	98	0	0.521	0.546	0.550	0.522	1.780	0.532	0.723	156	400	359	354	-0.940	123	236	125	229	0
2	14	21	"PFF72465"	"oPFF72465"	8360	25400	150	1969	1983	552	92	93	21	100	100	0	1830	1808	457	108	109	17	100	100	0	1.090	1.112	1.108	1.103	1.310	1.126	0.911	156	458	3599	3591	0.124	1877	1722	1891	1700	0
2	15	21	"PFI17678"	"oPFI17678"	8560	25400	140	311	317	95	90	92	21	100	97	0	218	220	40	105	106	16	100	98	0	1.956	1.974	1.900	1.871	1.638	2.172	0.762	156	440	334	342	0.968	221	113	227	115	0
2	16	21	"PFD66997"	"oPFD66997"	8740	25400	140	673	651	144	91	92	20	100	100	0	499	479	93	103	104	16	100	99	0	1.470	1.489	1.449	1.516	1.435	1.526	0.886	156	504	978	936	0.556	582	396	560	376	0
2	17	21	"PFM60539"	"oPFM60539"	8950	25400	150	82	86	19	93	94	20	8	1	0	100	101	15	101	103	16	14	2	0	11.000	100000.000	1.267	1.400	3.682	19.990	0.001	156	514	-12	-7	3.459	-11	-1	-7	0	-50
2	18	21	"PFBL B0176"	"oPFBLOB0176"	9130	25410	140	670	671	218	91	94	22	98	98	0	1243	1270	323	101	102	16	100	100	0	0.507	0.496	0.503	0.453	1.738	0.499	0.878	156	474	1721	1749	-0.980	579	1142	580	1169	0
2	19	21	"PFI17723"	"oPFI17723"	9310	25400	140	3835	3872	1124	90	92	22	100	100	0	1536	1542	451	101	104	18	99	99	0	2.610	2.625	2.596	2.643	1.391	2.698	0.877	156	492	5180	5223	1.384	3745	1435	3782	1441	0
2	20	21	"PFG0055"	"oPFG0055"	9510	25410	140	700	688	266	91	92	21	99	99	0	1789	1918	663	101	103	17	100	100	0	0.361	0.329	0.331	0.301	1.692	0.318	0.834	156	457	2297	2414	-1.471	609	1688	597	1817	0
2	21	21	"PFF72499"	"oPFF72499"	9700	25400	150	263	270	87	89	91	20	96	94	0	241	246	54	100	102	14	100	99	0	1.234	1.240	1.270	1.145	1.732	1.354	0.754	156	443	315	327	0.303	174	141	181	146	0
2	22	21	"PFF72501"	"oPFF72501"	9890	25400	140	473	465	152	86	88	19	100	100	0	358	353	119	100	102	14	98	96	0	1.500	1.498	1.493	1.628	1.899	1.464	0.806	156	628	645	632	0.585	387	258	379	253	0
2	1	22	"PFI17727"	"oPFI17727"	5880	25580	130	278	279	62	85	87	19	100	100	0	305	307	52	99	100	15	100	100	0	0.937	0.933	0.891	0.909	1.440	0.946	0.768	120	743	399	402	-0.094	193	206	194	208	0
2	2	22	"PFF72502"	"oPFF72502"	6080	25580	140	260	259	72	87	90	34	99	94	0	300	298	61	101	103	17	100	100	0	0.869	0.873	0.870	0.832	1.628	0.915	0.740	156	710	372	369	-0.202	173	199	172	197	0
2	3	22	"PFA32037"	"oPFA32037"	6270	25580	140	225	229	59	88	91	22	98	96	0	309	313	62	102	102	15	100	98	0	0.662	0.668	0.651	0.634	1.683	0.666	0.749	156	651	344	352	-0.595	137	207	141	211	0
2	4	22	"PFM60541"	"oPFM60541"	6460	25580	150	316	321	93	91	91	20	99	97	0	464	455	136	102	103	15	98	98	0	0.622	0.652	0.645	0.652	1.895	0.622	0.794	156	694	587	583	-0.686	225	362	230	353	0
2	5	22	"PFL0145"	"oPFL0145"	6650	25580	150	620	620	237	91	92	20	100	100	0	485	484	181	103	104	16	98	97	0	1.385	1.388	1.389	1.388	1.702	1.371	0.828	156	726	911	910	0.470	529	382	529	381	0
2	6	22	"PFL0147"	"oPFL0147"	6840	25590	150	878	832	310	91	93	22	99	98	0	634	626	190	102	104	15	100	100	0	1.479	1.414	1.438	1.315	1.826	1.475	0.870	156	785	1319	1265	0.565	787	532	741	524	0
2	7	22	"PFF72508"	"oPFF72508"	7040	25590	140	217	215	67	90	93	22	92	83	0	324	325	78	102	104	17	100	100	0	0.572	0.561	0.570	0.489	1.919	0.579	0.731	156	700	349	348	-0.806	127	222	125	223	0
2	8	22	"PFF72510"	"oPFF72510"	7230	25590	140	132	132	33	89	91	23	72	44	0	114	117	20	100	102	15	48	21	0	3.071	2.529	2.545	2.360	3.331	4.806	0.088	156	651	57	60	1.619	43	14	43	17	0
2	9	22	"PFM60545"	"oPFM60545"	7410	25590	150	85	87	19	90	93	23	8	1	0	98	99	16	102	103	17	8	1	0	1.250	1.000	1.000	1.121	3.588	3.039	0.026	156	677	-9	-6	0.322	-5	-4	-3	-3	-50
2	10	22	"PFM60547"	"oPFM60547"	7600	25590	150	469	481	188	93	97	27	99	98	0	418	432	122	104	106	17	100	99	0	1.197	1.183	1.159	1.089	1.683	1.260	0.826	156	677	690	716	0.260	376	314	388	328	0
2	11	22	"PFL0150"	"oPFL0150"	7790	25590	150	234	243	61	97	101	26	98	97	0	574	580	140	108	111	23	100	100	0	0.294	0.309	0.310	0.297	1.629	0.288	0.701	156	716	603	618	-1.766	137	466	146	472	0
2	12	22	"PFL0152"	"oPFL0152"	7990	25590	140	280	274	89	94	96	23	97	91	0	194	190	45	107	108	18	92	83	0	2.138	2.169	2.208	2.121	1.868	2.363	0.613	156	659	273	263	1.096	186	87	180	83	0
2	13	22	"PFL0154"	"oPFL0154"	8180	25590	150	93	96	24	90	93	23	20	3	0	110	110	18	103	105	17	28	7	0	0.429	0.857	1.286	1.203	3.851	10.663	0.003	156	680	10	13	-1.222	3	7	6	7	-50
2	14	22	"PFL0156"	"oPFL0156"	8370	25600	140	520	501	183	89	90	21	99	97	0	1405	1504	436	103	103	15	100	100	0	0.331	0.294	0.307	0.264	1.755	0.290	0.825	156	637	1733	1813	-1.595	431	1302	412	1401	0
2	15	22	"PFBL B0186"	"oPFBLOB0186"	8540	25600	140	208	205	58	89	90	20	94	89	0	379	404	117	102	103	14	100	100	0	0.430	0.384	0.399	0.360	1.837	0.363	0.678	156	667	396	418	-1.219	119	277	116	302	0
2	16	22	"PFH0037"	"oPFH0037"	8750	25600	150	457	489	228	87	94	82	96	86	0	840	941	372	100	101	18	100	100	0	0.500	0.478	0.468	0.437	1.609	0.496	0.721	156	740	1110	1243	-1.000	370	740	402	841	0
2	17	22	"PFF72513"	"oPFF72513"	8930	25600	140	228	235	68	87	96	86	82	32	0	303	309	76	99	100	18	100	100	0	0.691	0.705	0.691	0.679	1.658	0.709	0.721	156	669	345	358	-0.533	141	204	148	210	0
2	18	22	"PFM60550"	"oPFM60550"	9120	25610	120	117	118	34	89	92	21	55	27	0	131	132	21	100	102	16	77	46	0	0.903	0.906	1.167	1.106	3.326	1.894	0.096	120	565	59	61	-0.147	28	31	29	32	0
2	19	22	"EMPTY"	"EMPTY"	9330	25590	150	86	86	17	86	88	19	9	2	0	101	102	15	98	100	16	20	3	0	0.000	0.000	1.067	0.982	4.241	12.673	0.000	156	719	3	4	Error	0	3	0	4	-50
2	20	22	"EMPTY"	"EMPTY"	9520	25590	150	82	83	17	81	83	17	17	4	0	98	98	13	96	97	14	14	3	0	0.500	1.000	1.563	1.412	3.881	0.035	0.000	156	668	3	4	-1.000	1	2	2	2	-50
2	21	22	"EMPTY"	"EMPTY"	9710	25590	150	85	86	20	83	85	20	13	3	0	99	99	14	96	98	15	21	1	0	0.667	1.000	1.667	1.634	3.410	67.150	0.000	156	686	5	6	-0.585	2	3	3	3	-50
2	22	22	"EMPTY"	"EMPTY"	9910	25600	150	82	82	16	82	85	19	11	1	0	93	95	11	97	98	14	8	0	0	0.000	0.000	1.200	1.156	3.238	637.251	0.000	156	952	-4	-2	Error	0	-4	0	-2	-50
3	1	1	"PFE0652"	"E9164_1"	10260	21470	130	202	210	60	96	103	39	94	70	0	399	407	91	100	112	55	100	98	0	0.355	0.371	0.335	0.331	1.904	0.368	0.538	120	745	405	421	-1.496	106	299	114	307	0
3	2	1	"PFE0127"	"E15452_2"	10470	21480	130	609	640	250	99	104	38	100	99	0	2142	2197	598	101	109	66	100	100	0	0.250	0.258	0.253	0.237	1.496	0.266	0.843	120	639	2551	2637	-2.001	510	2041	541	2096	0
3	3	1	"PFE0630"	"E8314_1"	10640	21480	130	3141	3220	1358	105	114	80	100	100	0	1506	1541	557	105	111	66	100	100	0	2.167	2.169	2.108	2.114	1.342	2.258	0.863	120	652	4437	4551	1.116	3036	1401	3115	1436	0
3	4	1	"PFE0335"	"E23986_4"	10850	21480	130	21656	22669	9640	107	116	79	100	100	0	6876	6927	2446	107	113	56	100	100	0	3.183	3.308	3.191	3.187	1.438	3.655	0.870	120	613	28318	29382	1.671	21549	6769	22562	6820	0
3	5	1	"PFE0497"	"E3038_1"	11030	21480	140	3726	3684	1612	103	107	27	100	100	0	1914	1859	696	103	109	53	98	96	0	2.001	2.039	2.037	2.075	1.945	2.166	0.867	156	675	5434	5337	1.000	3623	1811	3581	1756	0
3	6	1	"PFE0489"	"E29931_1"	11200	21480	130	1014	1031	362	99	103	27	100	100	0	1010	1061	332	102	108	56	100	99	0	1.008	0.972	0.967	0.947	1.634	0.967	0.853	120	614	1823	1891	0.011	915	908	932	959	0
3	7	1	"PFE0152"	"E16122_8"	11400	21490	130	2895	3076	1362	97	101	27	100	100	0	1830	1745	607	102	107	53	100	100	0	1.619	1.813	1.798	1.726	1.409	1.935	0.877	120	668	4526	4622	0.695	2798	1728	2979	1643	0
3	8	1	"PFE0560"	"E5006_15"	11600	21490	140	827	808	303	95	99	23	97	96	0	626	599	194	102	103	16	99	98	0	1.397	1.435	1.406	1.372	2.224	1.493	0.855	156	715	1256	1210	0.482	732	524	713	497	0
3	9	1	"PFE0506"	"E3215_1"	11790	21490	140	3394	3526	1669	97	99	23	99	99	0	5187	5324	2280	102	105	17	100	100	0	0.648	0.657	0.661	0.633	2.250	0.658	0.891	156	663	8382	8651	-0.625	3297	5085	3429	5222	0
3	10	1	"PFF0276"	"F18248_2"	11970	21490	130	818	802	237	100	105	30	100	100	0	1033	1074	312	105	111	41	100	100	0	0.774	0.724	0.704	0.717	1.440	0.707	0.839	120	612	1646	1671	-0.370	718	928	702	969	0
3	11	1	"PFF1508"	"F59453_1"	12170	21490	120	2786	2811	1086	108	118	52	100	100	0	999	1036	306	110	118	46	100	100	0	3.012	2.919	2.966	2.804	1.415	3.148	0.852	120	581	3567	3629	1.591	2678	889	2703	926	0
3	12	1	"PFF1029"	"F4425_1"	12350	21490	130	4718	4966	2180	110	142	233	100	100	0	2573	2543	817	111	141	216	100	99	0	1.872	1.997	1.979	1.900	1.540	2.212	0.858	120	629	7070	7288	0.904	4608	2462	4856	2432	0
3	13	1	"PFF0774"	"F35531_1"	12550	21500	130	1582	1505	477	105	133	232	100	95	0	2347	2325	453	107	135	218	100	100	0	0.659	0.631	0.638	0.597	1.441	0.671	0.838	120	619	3717	3618	-0.601	1477	2240	1400	2218	0
3	14	1	"PFF0382"	"F21003_1"	12740	21490	130	292	292	83	104	108	31	95	90	0	269	264	45	106	109	22	99	96	0	1.153	1.190	1.209	1.082	2.107	1.305	0.657	120	624	351	346	0.206	188	163	188	158	0
3	15	1	"PFF0437"	"F22770_1"	12920	21500	120	3111	3260	1296	104	122	156	100	100	0	4226	4563	1332	106	156	397	100	100	0	0.730	0.708	0.716	0.675	1.359	0.740	0.872	120	554	7127	7613	-0.454	3007	4120	3156	4457	0
3	16	1	"PFF0027"	"F10724_1"	13110	21500	130	176	178	39	101	116	148	3	0	0	174	179	37	105	149	376	0	0	0	1.087	1.041	1.125	1.051	2.112	0.356	0.749	120	618	144	151	0.120	75	69	77	74	0
3	17	1	"PFF0760"	"F35197_2"	13290	21500	120	3858	3817	1236	102	104	25	100	100	0	3614	3610	981	107	112	54	100	100	0	1.071	1.061	1.058	1.051	1.449	1.086	0.899	120	554	7263	7218	0.099	3756	3507	3715	3503	0
3	18	1	"PFF0169"	"F15775_1"	13480	21500	130	635	679	272	103	107	32	100	100	0	503	518	154	107	114	57	98	97	0	1.343	1.401	1.284	1.306	1.711	1.530	0.725	120	668	928	987	0.426	532	396	576	411	0
3	19	1	"PFF1930"	"F960_5"	13680	21500	130	4816	5029	1984	103	109	52	100	100	0	2510	2553	829	107	116	87	100	100	0	1.961	2.014	1.953	1.956	1.514	2.128	0.867	120	653	7116	7372	0.972	4713	2403	4926	2446	0
3	20	1	"PFF0151"	"F15196_1"	13860	21510	130	1544	1483	614	100	106	49	100	100	0	2980	3105	917	105	112	83	100	100	0	0.502	0.461	0.476	0.421	1.567	0.487	0.835	120	644	4319	4383	-0.993	1444	2875	1383	3000	0
3	21	1	"PFF1609"	"F63380_2"	14070	21530	150	102	105	29	97	103	67	2	0	0	114	115	20	104	118	194	0	0	0	0.500	0.727	1.063	0.982	4.479	1.688	0.042	156	734	15	19	-1.000	5	10	8	11	-50
3	22	1	"PFF1869"	"F7374_2"	14240	21500	130	266	278	89	92	93	19	97	95	0	211	207	59	99	101	16	95	87	0	1.554	1.722	1.577	1.731	2.171	1.744	0.663	120	715	286	294	0.636	174	112	186	108	0
3	1	2	"PFF1444"	"F5729_1"	10250	21680	150	120	125	35	112	123	48	15	1	0	117	121	22	108	123	72	1	0	0	0.889	1.000	1.769	1.694	3.744	3.186	0.131	156	862	17	26	-0.170	8	9	13	13	-50
3	2	2	"PFF0230"	"F17039_3"	10440	21680	130	231	233	73	103	104	22	94	87	0	240	238	49	101	104	19	100	98	0	0.921	0.949	0.967	0.871	1.986	1.042	0.624	120	580	267	267	-0.119	128	139	130	137	0
3	3	2	"PFM0480"	"M38913_8"	10640	21690	130	884	873	333	100	102	22	100	99	0	1471	1505	329	103	106	19	100	100	0	0.573	0.551	0.580	0.485	1.746	0.575	0.831	120	574	2152	2175	-0.803	784	1368	773	1402	0
3	4	2	"PFM0579"	"M446_3"	10830	21680	140	2733	2829	1568	101	106	45	100	100	0	1224	1304	572	103	110	56	96	96	0	2.348	2.271	2.303	2.099	2.188	2.503	0.836	156	619	3753	3929	1.231	2632	1121	2728	1201	0
3	5	2	"PFM0717"	"M5299_3"	11020	21690	130	170	183	63	99	101	24	84	65	0	256	268	74	101	107	57	98	70	0	0.458	0.503	0.473	0.444	2.031	0.587	0.590	120	559	226	251	-1.126	71	155	84	167	0
3	6	2	"PFM0868"	"M724_5"	11220	21690	130	693	704	272	93	108	201	95	75	0	497	520	135	98	104	57	100	100	0	1.504	1.448	1.447	1.346	1.545	1.606	0.814	120	595	999	1033	0.589	600	399	611	422	0
3	7	2	"PFM0875"	"M783_4"	11410	21690	130	865	829	316	89	118	313	89	60	0	1066	1054	247	97	104	107	100	100	0	0.801	0.773	0.772	0.707	1.616	0.814	0.825	120	573	1745	1697	-0.320	776	969	740	957	0
3	8	2	"PFM0093"	"M16622_6"	11590	21690	130	2583	2521	923	92	96	38	100	100	0	1165	1182	290	98	99	16	100	100	0	2.335	2.241	2.252	2.116	1.504	2.486	0.843	120	558	3558	3513	1.223	2491	1067	2429	1084	0
3	9	2	"PFM0612"	"M45542_7"	11790	21690	130	1589	1563	533	95	97	32	100	100	0	1856	1929	555	98	100	17	100	100	0	0.850	0.802	0.792	0.776	1.427	0.802	0.844	120	486	3252	3299	-0.235	1494	1758	1468	1831	0
3	10	2	"PFM0634"	"M46791_1"	11960	21690	140	4460	4247	1782	103	113	45	100	99	0	2591	2637	1036	107	116	48	96	96	0	1.754	1.638	1.673	1.686	2.395	1.698	0.856	156	583	6841	6674	0.811	4357	2484	4144	2530	0
3	11	2	"PFM0704"	"M52103_1"	12170	21700	130	466	466	164	120	130	55	99	95	0	437	438	71	119	126	36	100	100	0	1.088	1.085	1.042	0.973	1.578	1.300	0.772	120	633	664	665	0.122	346	318	346	319	0
3	12	2	"PFM0190"	"M22662_1"	12400	21690	150	120	144	76	116	145	230	3	0	0	130	144	52	114	156	264	0	0	0	0.250	0.933	1.436	1.290	2.803	0.512	0.256	156	630	20	58	-2.000	4	16	28	30	-50
3	13	2	"PFM0225"	"M24933_4"	12540	21690	130	1452	1523	670	112	120	50	100	100	0	2183	2367	815	111	137	187	99	99	0	0.647	0.625	0.618	0.600	1.723	0.611	0.834	120	461	3412	3667	-0.629	1340	2072	1411	2256	0
3	14	2	"PFM0412"	"M36754_1"	12720	21690	130	6460	6441	2048	113	121	49	100	100	0	3244	3155	918	113	135	168	99	98	0	2.027	2.080	2.125	2.179	1.771	2.166	0.846	120	575	9478	9370	1.019	6347	3131	6328	3042	0
3	15	2	"PFM0630"	"M46462_5"	12920	21700	130	1007	1042	420	105	111	89	100	98	0	1964	2077	502	107	128	259	100	100	0	0.486	0.476	0.471	0.434	1.573	0.500	0.822	120	562	2759	2907	-1.042	902	1857	937	1970	0
3	16	2	"PFM0465"	"M38247_1"	13110	21700	140	1701	1635	676	106	111	88	96	96	0	1392	1367	462	107	132	282	95	93	0	1.241	1.213	1.244	1.168	2.277	1.277	0.844	156	555	2880	2789	0.312	1595	1285	1529	1260	0
3	17	2	"PFM0026"	"M11919_1"	13290	21700	130	13380	12804	3829	108	114	46	100	100	0	12437	12243	2825	111	139	279	100	100	0	1.077	1.046	1.083	1.029	1.505	1.074	0.870	120	521	25598	24828	0.107	13272	12326	12696	12132	0
3	18	2	"PFM0819"	"M5894_4"	13480	21700	130	1084	1034	306	105	112	48	100	100	0	819	818	148	111	134	259	99	90	0	1.383	1.314	1.346	1.249	1.467	1.090	0.570	120	593	1687	1636	0.468	979	708	929	707	0
3	19	2	"PFM0473"	"M38757_6"	13680	21700	130	351	354	122	103	108	50	95	88	0	361	377	91	108	116	89	99	85	0	0.980	0.933	0.938	0.856	1.774	1.002	0.781	120	561	501	520	-0.029	248	253	251	269	0
3	20	2	"PFM0062"	"M14235_3"	13860	21700	130	3485	3589	1236	103	107	26	100	100	0	4152	4364	1207	107	115	59	100	100	0	0.836	0.819	0.825	0.789	1.416	0.815	0.853	120	542	7427	7743	-0.258	3382	4045	3486	4257	0
3	21	2	"PFM0821"	"M59170_2"	14050	21700	130	2739	2693	1023	100	108	81	100	100	0	3071	3191	985	107	138	275	99	99	0	0.890	0.841	0.855	0.809	1.620	0.835	0.830	120	513	5603	5677	-0.168	2639	2964	2593	3084	0
3	22	2	"PFN0022"	"N127_5"	14240	21710	130	407	400	149	94	99	72	95	83	0	379	387	88	103	127	247	65	0	0	1.134	1.077	1.044	0.922	1.958	0.537	0.502	120	628	589	590	0.181	313	276	306	284	0
3	1	3	"PFN0013"	"N127_32"	10250	21880	130	616	598	177	105	109	31	100	100	0	420	428	80	105	107	18	100	100	0	1.622	1.526	1.491	1.447	1.505	1.661	0.821	120	624	826	816	0.698	511	315	493	323	0
3	2	3	"PFN0021"	"N127_48"	10440	21880	130	601	606	176	98	100	21	100	99	0	729	743	166	100	102	16	100	100	0	0.800	0.790	0.827	0.758	1.492	0.791	0.840	120	570	1132	1151	-0.323	503	629	508	643	0
3	3	3	"PFN0027"	"N128_1"	10640	21880	130	165	174	47	94	96	20	90	79	0	169	168	34	99	101	17	95	85	0	1.014	1.159	1.180	1.060	2.606	1.354	0.452	120	505	141	149	0.020	71	70	80	69	0
3	4	3	"PFN0057"	"N128_56"	10820	21880	130	1077	1083	333	93	95	19	100	100	0	788	792	208	99	102	21	100	100	0	1.428	1.429	1.426	1.418	1.482	1.472	0.868	120	471	1673	1683	0.514	984	689	990	693	0
3	5	3	"PFB0078"	"B297"	11020	21880	120	497	493	156	93	95	21	100	100	0	390	398	100	98	100	20	100	100	0	1.384	1.333	1.330	1.295	1.487	1.377	0.832	120	509	696	700	0.468	404	292	400	300	0
3	6	3	"PFB0080"	"B3"	11210	21890	150	85	177	400	88	154	442	5	3	0	93	170	323	94	125	212	7	5	0	3.000	1.171	1.250	1.344	3.249	2.286	0.481	156	633	-4	165	1.585	-3	-1	89	76	-50
3	7	3	"PFB0083"	"B306"	11410	21880	110	146	160	71	86	180	526	0	0	0	162	170	51	92	135	252	1	0	0	0.857	0.949	0.982	0.854	1.985	2.672	0.479	80	445	130	152	-0.222	60	70	74	78	0
3	8	3	"PFB0085"	"B310"	11590	21890	120	591	586	232	88	91	39	98	97	0	1132	1101	312	92	92	13	100	100	0	0.484	0.494	0.489	0.443	1.769	0.505	0.754	120	503	1543	1507	-1.048	503	1040	498	1009	0
3	9	3	"PFB0090"	"B32"	11780	21880	140	166	198	139	91	92	29	81	64	0	184	183	83	92	94	14	86	82	0	0.815	1.176	1.000	0.943	3.033	1.381	0.439	156	571	167	198	-0.295	75	92	107	91	0
3	10	3	"PFB0092"	"B322"	11970	21890	130	771	756	264	92	100	41	100	100	0	399	397	106	97	104	32	100	99	0	2.248	2.213	2.236	2.156	1.513	2.445	0.813	120	523	981	964	1.169	679	302	664	300	0
3	11	3	"PFB0109"	"B366"	12160	21890	130	1267	1230	406	99	106	41	99	98	0	775	770	151	101	110	33	100	100	0	1.733	1.691	1.708	1.548	1.717	1.900	0.852	120	550	1842	1800	0.793	1168	674	1131	669	0
3	12	3	"PFB0111"	"B370"	12350	21880	130	694	719	345	98	101	28	100	100	0	386	432	159	101	105	21	100	99	0	2.091	1.876	1.760	1.792	1.701	2.022	0.812	120	549	881	952	1.064	596	285	621	331	0
3	13	3	"PFB0114"	"B374"	12540	21890	130	408	411	113	98	105	43	100	99	0	560	547	123	103	122	171	97	80	0	0.678	0.705	0.708	0.686	1.526	0.701	0.789	120	540	767	757	-0.560	310	457	313	444	0
3	14	3	"PFB0120"	"B388"	12730	21890	120	252	268	88	98	104	36	97	87	0	243	253	60	103	109	39	97	94	0	1.100	1.133	1.113	1.067	1.689	1.242	0.638	120	529	294	320	0.138	154	140	170	150	0
3	15	3	"PFB0122"	"B391"	12930	21890	130	1397	1369	540	96	99	23	100	100	0	689	698	216	101	102	18	100	100	0	2.213	2.132	2.121	2.040	1.486	2.343	0.840	120	546	1889	1870	1.146	1301	588	1273	597	0
3	16	3	"PFB0125"	"B397"	13110	21890	120	519	528	142	99	102	25	100	100	0	403	402	79	101	103	17	100	99	0	1.391	1.425	1.429	1.403	1.480	1.522	0.836	120	448	722	730	0.476	420	302	429	301	0
3	17	3	"PFB0143"	"B440"	13300	21900	150	95	97	21	102	109	45	1	0	0	105	106	17	104	128	264	0	0	0	-7.000	-2.500	1.269	1.127	3.729	0.535	0.041	156	567	-6	-3	Error	-7	1	-5	2	-50
3	18	3	"PFB0145"	"B444"	13490	21900	130	384	390	166	97	100	27	95	92	0	548	598	162	101	103	22	100	100	0	0.642	0.590	0.585	0.510	1.816	0.650	0.779	120	534	734	790	-0.639	287	447	293	497	0
3	19	3	"PFB0147"	"B449"	13680	21890	130	686	734	325	96	99	27	100	99	0	618	680	228	99	104	32	100	100	0	1.137	1.098	1.064	1.007	1.664	1.152	0.803	120	564	1109	1219	0.185	590	519	638	581	0
3	20	3	"PFB0149"	"B453"	13870	21900	120	571	575	174	98	101	28	99	99	0	1369	1396	316	99	105	49	100	100	0	0.372	0.368	0.362	0.347	1.494	0.369	0.855	120	529	1743	1774	-1.425	473	1270	477	1297	0
3	21	3	"PFB0151"	"B456"	14070	21900	130	1700	1720	599	95	101	76	100	100	0	1211	1238	315	100	121	255	100	100	0	1.445	1.428	1.409	1.374	1.431	1.562	0.854	120	559	2716	2763	0.531	1605	1111	1625	1138	0
3	22	3	"PFB0153"	"B458"	14250	21890	130	474	487	168	89	91	20	100	100	0	319	315	84	97	101	24	98	95	0	1.734	1.826	1.783	1.828	1.704	1.857	0.784	120	633	607	616	0.794	385	222	398	218	0
3	1	4	"PFB0170"	"B491"	10260	22070	140	1755	1714	751	90	92	21	99	98	0	1573	1549	553	98	100	18	100	99	0	1.129	1.119	1.150	1.069	2.220	1.176	0.858	156	713	3140	3075	0.175	1665	1475	1624	1451	0
3	2	4	"PFB0172"	"B496"	10450	22070	130	192	194	55	90	92	21	93	87	0	222	227	42	97	98	16	100	100	0	0.816	0.800	0.797	0.747	1.764	0.901	0.615	120	529	227	234	-0.293	102	125	104	130	0
3	3	4	"PFB0174"	"B498"	10640	22070	130	557	573	204	89	92	20	100	100	0	311	318	73	95	96	15	100	100	0	2.167	2.170	2.219	2.057	1.556	2.481	0.789	120	532	684	707	1.115	468	216	484	223	0
3	4	4	"PFB0177"	"B50"	10810	22040	150	109	114	35	90	92	20	46	26	0	114	120	30	97	100	21	44	20	0	1.118	1.043	1.467	1.261	3.011	1.422	0.188	156	633	36	47	0.160	19	17	24	23	-50
3	5	4	"PFB0179"	"B504"	11030	22080	130	309	294	99	89	92	20	95	94	0	327	324	76	96	99	16	99	99	0	0.952	0.899	0.869	0.811	1.944	1.009	0.763	120	567	451	433	-0.070	220	231	205	228	0
3	6	4	"PFB0181"	"B506"	11210	22070	130	139	139	38	87	90	21	78	60	0	140	137	27	93	95	14	83	71	0	1.106	1.182	1.131	1.086	2.398	1.499	0.313	120	512	99	96	0.146	52	47	52	44	0
3	7	4	"PFD0024"	"D12635_25"	11400	22070	130	1783	1687	608	88	97	93	100	100	0	882	907	291	93	103	76	99	98	0	2.148	1.964	2.017	1.943	1.620	2.023	0.856	120	576	2484	2413	1.103	1695	789	1599	814	0
3	8	4	"PFD0027"	"D12635_33"	11590	22080	130	277	275	89	91	94	39	94	85	0	259	254	51	93	97	30	99	95	0	1.120	1.143	1.133	1.041	1.813	1.278	0.691	120	562	352	345	0.164	186	166	184	161	0
3	9	4	"PFD0029"	"D12635_37"	11790	22080	130	1402	1364	486	90	92	19	100	100	0	801	813	223	94	96	14	100	100	0	1.856	1.772	1.767	1.703	1.473	1.913	0.853	120	528	2019	1993	0.892	1312	707	1274	719	0
3	10	4	"PFD0031"	"D12635_39"	11970	22080	130	1040	1023	352	88	91	20	100	100	0	1461	1449	388	97	99	21	100	100	0	0.698	0.692	0.698	0.655	1.471	0.697	0.859	120	527	2316	2287	-0.519	952	1364	935	1352	0
3	11	4	"PFD0034"	"D12635_48"	12160	22080	130	546	542	157	90	92	20	100	100	0	947	945	198	97	100	21	100	100	0	0.536	0.533	0.537	0.508	1.450	0.527	0.862	120	526	1306	1300	-0.898	456	850	452	848	0
3	12	4	"PFD0036"	"D12635_51"	12350	22080	130	1455	1412	444	91	93	22	100	100	0	3592	3517	747	97	101	22	100	100	0	0.390	0.386	0.403	0.369	1.448	0.378	0.852	120	526	4859	4741	-1.357	1364	3495	1321	3420	0
3	13	4	"PFD0064"	"D16785_11"	12530	22080	120	399	390	101	92	95	24	99	98	0	283	281	54	99	102	23	99	99	0	1.668	1.637	1.682	1.589	1.646	1.743	0.751	120	479	491	480	0.739	307	184	298	182	0
3	14	4	"PFD0066"	"D16785_17"	12730	22080	130	517	516	158	94	96	21	100	99	0	276	280	55	99	100	15	100	98	0	2.390	2.331	2.281	2.268	1.757	2.561	0.777	120	529	600	603	1.257	423	177	422	181	0
3	15	4	"PFD0069"	"D16785_21"	12920	22090	130	560	543	184	97	101	26	99	97	0	479	485	96	99	102	18	100	100	0	1.218	1.155	1.212	1.023	1.938	1.278	0.758	120	489	843	832	0.285	463	380	446	386	0
3	16	4	"PFD0073"	"D16785_3"	13100	22080	130	10799	10344	3636	101	108	68	100	100	0	4443	4481	1508	101	115	134	100	99	0	2.464	2.339	2.409	2.398	1.823	2.465	0.838	120	536	15040	14623	1.301	10698	4342	10243	4380	0
3	17	4	"PFD0075"	"D16785_33"	13300	22070	130	140	143	38	99	106	68	23	0	0	137	136	23	102	115	136	0	0	0	1.171	1.294	1.294	1.344	2.737	1.577	0.173	120	516	76	78	0.228	41	35	44	34	0
3	18	4	"PFD0077"	"D16785_36"	13490	22090	130	2007	1860	661	94	97	25	100	100	0	1384	1334	299	98	101	22	100	100	0	1.488	1.429	1.477	1.307	1.690	1.560	0.841	120	511	3199	3002	0.573	1913	1286	1766	1236	0
3	19	4	"PFD0096"	"D17715_112"	13670	22090	120	461	449	145	90	92	24	98	97	0	676	677	154	93	96	24	100	100	0	0.636	0.615	0.588	0.579	1.614	0.628	0.802	120	476	954	943	-0.652	371	583	359	584	0
3	20	4	"PFD0098"	"D17715_12"	13870	22090	130	790	786	249	92	95	21	100	100	0	520	522	100	95	97	14	100	100	0	1.642	1.625	1.598	1.552	1.559	1.827	0.778	120	537	1123	1121	0.716	698	425	694	427	0
3	21	4	"PFD0102"	"D17715_13"	14060	22090	130	1085	1056	370	91	94	23	100	100	0	677	708	176	96	97	14	100	100	0	1.711	1.577	1.614	1.501	1.442	1.651	0.852	120	539	1575	1577	0.775	994	581	965	612	0
3	22	4	"PFD0104"	"D17715_134"	14260	22090	120	407	396	122	84	87	21	100	99	0	295	291	56	91	93	20	100	100	0	1.583	1.560	1.521	1.473	1.494	1.758	0.786	120	582	527	512	0.663	323	204	312	200	0
3	1	5	"PFD0106"	"D17715_138"	10250	22260	130	540	534	161	92	98	33	100	100	0	336	340	66	97	100	21	99	99	0	1.874	1.819	1.877	1.762	1.615	1.895	0.789	120	660	687	685	0.906	448	239	442	243	0
3	2	5	"PFD0108"	"D17715_140"	10450	22260	130	663	639	196	87	90	21	99	99	0	400	379	84	95	96	16	99	99	0	1.889	1.944	2.013	1.951	1.856	2.088	0.775	120	596	881	836	0.917	576	305	552	284	0
3	3	5	"PFD0130"	"D17715_44"	10650	22270	110	144	148	39	86	91	29	81	48	0	166	170	40	93	94	17	97	88	0	0.795	0.805	0.767	0.748	2.593	0.818	0.467	80	458	131	139	-0.332	58	73	62	77	0
3	4	5	"PFD0132"	"D17715_47"	10830	22270	130	306	297	95	88	90	20	99	95	0	254	253	57	94	96	17	100	99	0	1.362	1.314	1.316	1.250	1.750	1.468	0.708	120	542	378	368	0.446	218	160	209	159	0
3	5	5	"PFD0134"	"D17715_5"	11020	22270	130	166	165	47	87	89	18	90	80	0	148	151	33	95	97	15	89	77	0	1.491	1.393	1.270	1.307	2.205	1.659	0.464	120	478	132	134	0.576	79	53	78	56	0
3	6	5	"PFD0136"	"D17715_51"	11200	22270	120	150	150	39	88	90	21	82	68	0	223	224	45	95	96	15	100	100	0	0.484	0.481	0.488	0.441	2.068	0.492	0.549	120	456	190	191	-1.046	62	128	62	129	0
3	7	5	"PFD0138"	"D17715_56"	11390	22270	130	921	879	280	90	97	47	100	100	0	1186	1194	313	95	108	85	100	99	0	0.762	0.718	0.715	0.693	1.588	0.711	0.836	120	538	1922	1888	-0.393	831	1091	789	1099	0
3	8	5	"PFD0141"	"D17715_61"	11590	22270	120	485	487	178	89	96	47	99	95	0	323	344	88	96	107	84	98	80	0	1.744	1.605	1.590	1.517	1.505	1.632	0.752	120	492	623	646	0.803	396	227	398	248	0
3	9	5	"PFE0196"	"E18169_1"	11780	22260	130	957	970	323	89	91	19	100	100	0	995	1016	294	97	97	14	100	100	0	0.967	0.959	0.934	0.948	1.411	0.962	0.890	120	538	1766	1800	-0.049	868	898	881	919	0
3	10	5	"PFE0199"	"E18440_1"	11980	22270	120	696	732	279	90	92	21	99	99	0	661	673	180	98	99	22	100	100	0	1.076	1.117	1.138	1.063	1.531	1.188	0.821	120	479	1169	1217	0.106	606	563	642	575	0
3	11	5	"PFE0201"	"E18440_5"	12160	22260	130	421	431	146	90	92	21	100	100	0	280	284	62	97	100	22	97	96	0	1.809	1.824	1.733	1.755	1.808	1.994	0.751	120	509	514	528	0.855	331	183	341	187	0
3	12	5	"PFE0203"	"E18445_1"	12350	22260	120	331	329	91	90	91	18	99	99	0	529	532	103	97	100	24	100	100	0	0.558	0.549	0.529	0.513	1.685	0.549	0.775	120	481	673	674	-0.842	241	432	239	435	0
3	13	5	"PFE0206"	"E18512_1"	12540	22260	130	230	235	73	92	94	20	94	90	0	441	438	80	98	101	23	100	100	0	0.402	0.421	0.413	0.387	1.711	0.450	0.702	120	552	481	483	-1.314	138	343	143	340	0
3	14	5	"PFE0208"	"E18512_4"	12760	22260	150	115	117	28	95	98	22	47	20	0	112	116	18	99	101	16	43	19	0	1.538	1.294	1.420	1.537	3.402	2.683	0.091	156	580	33	39	0.621	20	13	22	17	-50
3	15	5	"PFE0230"	"E19008_1"	12920	22270	130	716	680	253	97	100	26	100	99	0	1025	1046	210	100	104	26	100	100	0	0.669	0.616	0.626	0.537	1.811	0.656	0.811	120	461	1544	1529	-0.580	619	925	583	946	0
3	16	5	"PFE0234"	"E19248_7"	13110	22270	130	1567	1536	650	97	103	68	99	99	0	1002	1040	294	100	115	135	100	99	0	1.630	1.531	1.566	1.395	1.779	1.763	0.825	120	531	2372	2379	0.705	1470	902	1439	940	0
3	17	5	"PFE0237"	"E19278_2"	13290	22270	120	326	335	110	97	99	23	99	98	0	402	422	113	101	103	19	100	100	0	0.761	0.741	0.691	0.688	1.611	0.758	0.793	120	521	530	559	-0.394	229	301	238	321	0
3	18	5	"PFE0239"	"E19278_6"	13520	22280	150	101	104	23	95	96	22	20	5	0	112	118	25	100	102	17	45	28	0	0.500	0.500	0.643	0.709	3.286	0.851	0.053	156	539	18	27	-1.000	6	12	9	18	-50
3	19	5	"PFE0243"	"E19631_3"	13680	22270	130	1738	1655	577	92	94	22	100	100	0	1448	1452	424	98	99	16	100	100	0	1.219	1.154	1.189	1.138	1.574	1.179	0.855	120	439	2996	2917	0.286	1646	1350	1563	1354	0
3	20	5	"PFE0246"	"E19695_2"	13860	22270	130	630	612	208	94	97	24	100	100	0	582	580	143	101	105	35	99	97	0	1.114	1.081	1.105	1.055	1.937	1.126	0.794	120	511	1017	997	0.156	536	481	518	479	0
3	21	5	"PFE0270"	"E20800_3"	14050	22270	130	760	731	247	94	97	25	100	100	0	382	375	112	101	106	36	95	94	0	2.370	2.325	2.240	2.443	2.034	2.382	0.786	120	505	947	911	1.245	666	281	637	274	0
3	22	5	"PFE0275"	"E21089_1"	14240	22280	150	92	95	23	88	91	23	20	5	0	104	106	18	97	99	19	27	6	0	0.571	0.778	0.933	0.927	4.415	2.786	0.017	156	750	11	16	-0.807	4	7	7	9	-50
3	1	6	"PFE0277"	"E21208_2"	10270	22460	130	134	144	45	90	99	43	50	22	0	158	170	39	96	102	29	95	55	0	0.710	0.730	0.732	0.665	2.336	1.144	0.444	120	605	106	128	-0.495	44	62	54	74	0
3	2	6	"PFE0279"	"E21208_4"	10440	22450	120	313	321	116	91	100	52	96	86	0	278	292	71	97	103	34	99	98	0	1.227	1.179	1.147	1.069	1.919	1.342	0.758	120	465	403	425	0.295	222	181	230	195	0
3	3	6	"PFE0282"	"E21586_1"	10630	22450	130	837	957	467	91	109	101	98	95	0	855	946	379	98	119	128	98	97	0	0.985	1.021	0.982	0.966	1.815	1.092	0.842	120	559	1503	1714	-0.021	746	757	866	848	0
3	4	6	"PFE0285"	"E21786_1"	10820	22440	130	1037	1012	334	89	103	96	99	95	0	1350	1304	363	96	118	137	98	95	0	0.756	0.764	0.760	0.760	1.854	0.764	0.827	120	488	2202	2131	-0.404	948	1254	923	1208	0
3	5	6	"PFE0322"	"E23195_1"	10990	22440	120	256	252	75	88	91	21	96	95	0	245	243	53	97	100	35	96	90	0	1.135	1.123	1.118	1.041	1.823	1.122	0.610	120	448	316	310	0.183	168	148	164	146	0
3	6	6	"PFE0330"	"E23784_1"	11190	22440	120	997	986	296	89	90	21	100	100	0	636	645	157	96	97	15	100	100	0	1.681	1.634	1.545	1.609	1.395	1.718	0.875	120	505	1448	1446	0.750	908	540	897	549	0
3	7	6	"PFE0333"	"E23986_1"	11380	22440	120	171	177	51	88	90	28	90	71	0	136	140	28	96	104	75	12	0	0	2.075	2.023	2.000	2.113	2.397	2.531	0.377	120	464	123	133	1.053	83	40	89	44	0
3	8	6	"PFE0342"	"E24470_2"	11570	22450	130	696	657	220	89	91	28	98	96	0	900	887	174	96	105	76	100	100	0	0.755	0.718	0.728	0.636	1.757	0.755	0.860	120	495	1411	1359	-0.405	607	804	568	791	0
3	9	6	"PFE0347"	"E24550_1"	11760	22450	120	139	141	40	91	92	20	76	55	0	155	161	41	97	99	15	87	80	0	0.828	0.781	0.893	0.869	2.588	1.008	0.418	120	509	106	114	-0.273	48	58	50	64	0
3	10	6	"PFE0349"	"E24569_3"	11950	22450	120	576	576	153	90	92	21	100	100	0	441	428	101	98	99	16	99	98	0	1.417	1.473	1.432	1.473	1.459	1.503	0.865	120	520	829	816	0.503	486	343	486	330	0
3	11	6	"PFF0266"	"F17836_2"	12150	22450	120	615	604	161	91	93	21	100	100	0	637	628	128	98	100	15	100	100	0	0.972	0.968	1.006	0.939	1.436	0.990	0.856	120	520	1063	1043	-0.041	524	539	513	530	0
3	12	6	"PFF0268"	"F17989_2"	12340	22450	120	809	760	228	93	94	20	100	100	0	508	503	118	99	100	16	100	100	0	1.751	1.651	1.661	1.648	1.476	1.746	0.862	120	497	1125	1071	0.808	716	409	667	404	0
3	13	6	"PFF0274"	"F18154_3"	12530	22460	150	110	112	26	92	95	23	39	13	0	118	119	18	98	100	16	56	26	0	0.900	0.952	1.359	1.193	2.779	2.559	0.083	156	617	38	41	-0.152	18	20	20	21	-50
3	14	6	"PFF0278"	"F18417_1"	12710	22460	120	3031	2899	926	94	98	23	100	100	0	1717	1664	310	99	101	17	100	100	0	1.815	1.792	1.925	1.697	1.492	1.984	0.861	120	486	4555	4370	0.860	2937	1618	2805	1565	0
3	15	6	"PFF0285"	"F18525_1"	12910	22460	120	396	384	100	96	98	23	100	100	0	592	579	97	101	104	23	100	100	0	0.611	0.603	0.601	0.574	1.546	0.616	0.795	120	560	791	766	-0.711	300	491	288	478	0
3	16	6	"PFF0289"	"F18567_3"	13120	22430	90	125	139	55	97	98	23	53	40	0	145	148	37	103	106	19	75	57	0	0.667	0.933	1.237	1.151	3.431	1.534	0.356	52	349	70	87	-0.585	28	42	42	45	0
3	17	6	"PFF0323"	"F19549_1"	13300	22450	120	1718	1733	582	95	96	22	100	100	0	2177	2179	525	100	103	17	100	100	0	0.781	0.788	0.796	0.757	1.398	0.803	0.874	120	501	3700	3717	-0.356	1623	2077	1638	2079	0
3	18	6	"PFF0329"	"F19626_1"	13480	22460	150	107	106	24	95	96	22	31	7	0	112	115	19	103	105	17	35	12	0	1.333	0.917	1.274	1.299	3.219	3.304	0.017	156	580	21	23	0.415	12	9	11	12	-50
3	19	6	"PFF0332"	"F19746_5"	13680	22460	120	141	144	37	97	100	24	71	42	0	137	139	23	104	106	17	70	45	0	1.333	1.343	1.308	1.484	2.951	2.050	0.208	120	474	77	82	0.415	44	33	47	35	0
3	20	6	"PFF0334"	"F19787_2"	13860	22460	130	7334	7186	2273	103	105	28	100	100	0	7262	7129	2279	109	115	48	100	100	0	1.011	1.009	1.018	1.057	1.666	0.991	0.874	120	562	14384	14103	0.016	7231	7153	7083	7020	0
3	21	6	"PFF0336"	"F19828_2"	14060	22460	130	159	165	46	103	105	23	83	59	0	213	216	44	111	115	41	91	67	0	0.549	0.590	0.636	0.509	2.499	0.514	0.322	120	545	158	167	-0.865	56	102	62	105	0
3	22	6	"PFF0338"	"F19846_4"	14250	22480	150	121	123	29	94	97	23	53	26	0	121	125	20	107	110	24	32	7	0	1.929	1.611	1.636	1.594	3.336	2.619	0.060	156	781	41	47	0.948	27	14	29	18	-50
3	1	7	"PFF0364"	"F20448_4"	10240	22640	130	1729	1633	578	87	91	31	100	100	0	1033	1034	199	95	98	24	100	100	0	1.751	1.646	1.704	1.533	1.506	1.823	0.857	120	641	2580	2485	0.808	1642	938	1546	939	0
3	2	7	"PFF0366"	"F20625_1"	10440	22640	130	403	404	118	96	105	56	100	94	0	717	716	151	102	109	37	100	100	0	0.499	0.502	0.503	0.480	1.569	0.502	0.784	120	532	922	922	-1.002	307	615	308	614	0
3	3	7	"PFF0369"	"F20760_1"	10610	22640	130	706	687	159	93	106	85	100	100	0	676	661	95	101	115	98	100	100	0	1.066	1.061	1.075	1.035	1.324	1.118	0.879	120	540	1188	1154	0.092	613	575	594	560	0
3	4	7	"PFF0372"	"F20855_1"	10820	22640	120	156	159	43	90	93	20	90	75	0	196	194	35	99	101	20	100	92	0	0.680	0.726	0.718	0.663	2.025	0.861	0.530	120	541	163	164	-0.556	66	97	69	95	0
3	5	7	"PFF0375"	"F20870_2"	11000	22640	130	379	376	102	90	92	20	100	100	0	294	288	70	101	101	18	97	95	0	1.497	1.529	1.544	1.549	1.624	1.552	0.781	120	627	482	473	0.582	289	193	286	187	0
3	6	7	"PFF0378"	"F20896_3"	11220	22640	110	103	107	25	91	93	22	38	15	0	133	133	18	100	99	16	83	53	0	0.364	0.485	0.815	0.709	3.225	1.621	0.052	80	522	45	49	-1.459	12	33	16	33	0
3	7	7	"PFF0409"	"F22107_2"	11420	22640	150	103	106	26	89	91	21	38	14	0	113	115	19	97	98	15	51	23	0	0.875	0.944	1.323	1.310	3.549	2.652	0.065	156	627	30	35	-0.193	14	16	17	18	-50
3	8	7	"PFF0415"	"F22233_2"	11580	22640	130	1025	972	285	91	92	21	100	100	0	575	538	162	98	100	14	99	97	0	1.958	2.002	1.977	2.202	1.934	2.022	0.845	120	511	1411	1321	0.969	934	477	881	440	0
3	9	7	"PFF0417"	"F2227_1"	11780	22650	130	3305	3100	930	93	95	21	100	100	0	2550	2523	609	99	100	15	100	100	0	1.310	1.241	1.219	1.201	1.354	1.334	0.874	120	563	5663	5431	0.390	3212	2451	3007	2424	0
3	10	7	"PFF0420"	"F22395_1"	11940	22640	110	124	124	38	95	98	22	55	35	0	125	129	30	101	103	18	61	38	0	1.208	1.036	1.333	1.406	2.876	1.638	0.138	80	455	53	57	0.273	29	24	29	28	0
3	11	7	"PFF0431"	"F22631_1"	12160	22660	150	102	105	23	93	97	22	36	10	0	108	111	16	101	103	16	35	8	0	1.286	1.200	1.319	1.386	4.489	5.201	0.016	156	679	16	22	0.363	9	7	12	10	-50
3	12	7	"PFF0435"	"F22741_2"	12350	22650	120	967	959	307	95	98	23	100	100	0	616	602	136	101	102	14	100	100	0	1.693	1.725	1.792	1.675	1.542	1.840	0.831	120	493	1387	1365	0.760	872	515	864	501	0
3	13	7	"PFF1070"	"F45236_1"	12540	22660	120	443	422	135	95	99	24	96	95	0	981	963	173	101	104	17	100	100	0	0.395	0.379	0.392	0.338	1.762	0.384	0.788	120	466	1228	1189	-1.338	348	880	327	862	0
3	14	7	"PFF1072"	"F4524_3"	12720	22650	130	541	545	155	96	99	22	100	100	0	405	395	84	102	105	18	99	98	0	1.469	1.532	1.529	1.531	1.619	1.607	0.809	120	528	748	742	0.554	445	303	449	293	0
3	15	7	"PFF1075"	"F45282_1"	12910	22650	130	350	349	100	95	97	22	99	97	0	469	464	107	100	102	22	99	99	0	0.691	0.698	0.668	0.677	1.920	0.715	0.795	120	562	624	618	-0.533	255	369	254	364	0
3	16	7	"PFF1077"	"F45296_2"	13110	22660	130	396	374	134	95	97	22	96	93	0	377	385	79	100	102	21	100	100	0	1.087	0.979	1.005	0.811	2.169	1.084	0.774	120	649	578	564	0.120	301	277	279	285	0
3	17	7	"PFF1080"	"F45354_1"	13300	22660	130	655	656	220	93	96	22	100	99	0	840	835	161	101	103	16	100	100	0	0.760	0.767	0.803	0.688	1.817	0.801	0.780	120	561	1301	1297	-0.395	562	739	563	734	0
3	18	7	"PFF1082"	"F4541_1"	13480	22660	130	2236	2163	651	96	99	23	100	100	0	2045	1996	369	105	107	17	100	100	0	1.103	1.093	1.129	1.033	1.561	1.140	0.863	120	522	4080	3958	0.142	2140	1940	2067	1891	0
3	19	7	"PFF1120"	"F46301_17"	13670	22660	120	351	351	102	99	102	23	99	96	0	927	920	214	106	108	17	100	100	0	0.307	0.310	0.295	0.284	1.737	0.293	0.746	120	521	1073	1066	-1.704	252	821	252	814	0
3	20	7	"PFF1128"	"F46381_1"	13870	22660	120	1316	1236	449	102	105	26	100	100	0	2367	2360	542	109	114	43	100	100	0	0.538	0.504	0.521	0.457	1.707	0.513	0.802	120	451	3472	3385	-0.895	1214	2258	1134	2251	0
3	21	7	"PFF1133"	"F46513_1"	14050	22660	130	3216	3087	1114	103	104	22	100	100	0	4393	4326	1116	112	115	21	100	100	0	0.727	0.708	0.740	0.661	1.570	0.725	0.855	120	473	7394	7198	-0.460	3113	4281	2984	4214	0
3	22	7	"PFF1136"	"F46584_1"	14240	22660	120	1906	1830	732	98	100	23	100	100	0	6525	6264	1806	115	122	86	100	100	0	0.282	0.282	0.287	0.258	1.658	0.276	0.835	120	527	8218	7881	-1.826	1808	6410	1732	6149	0
3	1	8	"PFF1138"	"F46705_1"	10250	22830	130	540	533	158	88	89	19	100	100	0	2862	2756	572	98	100	17	100	100	0	0.164	0.167	0.171	0.161	1.478	0.164	0.837	120	634	3216	3103	-2.612	452	2764	445	2658	0
3	2	8	"PFF1140"	"F46816_1"	10440	22840	120	290	284	86	94	95	21	96	93	0	638	647	122	101	104	18	100	100	0	0.365	0.348	0.341	0.304	1.840	0.362	0.737	120	480	733	736	-1.454	196	537	190	546	0
3	3	8	"PFF1163"	"F47563_1"	10630	22830	130	325	323	83	91	95	21	100	98	0	246	240	53	99	101	14	95	95	0	1.592	1.645	1.700	1.719	2.009	1.741	0.699	120	539	381	373	0.671	234	147	232	141	0
3	4	8	"PFF1165"	"F47822_1"	10830	22840	120	140	142	35	90	92	19	80	63	0	292	283	52	100	101	14	100	99	0	0.260	0.284	0.300	0.256	1.990	0.279	0.419	120	492	242	235	-1.941	50	192	52	183	0
3	5	8	"PFF1167"	"F47864_3"	11010	22840	120	297	290	90	89	90	18	96	95	0	570	567	115	101	101	14	100	100	0	0.443	0.431	0.433	0.393	1.703	0.436	0.781	120	499	677	667	-1.173	208	469	201	466	0
3	6	8	"PFF1175"	"F48138_1"	11210	22840	120	284	290	95	88	91	23	96	95	0	287	290	64	101	102	18	100	100	0	1.054	1.069	1.023	1.012	1.660	1.164	0.751	120	512	382	391	0.076	196	186	202	189	0
3	7	8	"PFF1179"	"F48181_2"	11390	22840	120	488	473	143	89	93	21	100	100	0	1231	1208	298	101	103	19	100	100	0	0.353	0.347	0.346	0.329	1.545	0.332	0.836	120	460	1529	1491	-1.502	399	1130	384	1107	0
3	8	8	"PFF1182"	"F48253_3"	11580	22840	130	135	141	41	91	93	22	70	49	0	166	169	43	102	104	16	90	75	0	0.688	0.746	0.778	0.707	2.605	0.848	0.407	120	458	108	117	-0.541	44	64	50	67	0
3	9	8	"PFF1197"	"F48515_1"	11770	22840	120	870	854	266	93	95	24	100	100	0	725	726	182	102	102	15	100	100	0	1.247	1.220	1.219	1.192	1.411	1.231	0.882	120	454	1400	1385	0.319	777	623	761	624	0
3	10	8	"PFF1204"	"F48839_1"	11970	22840	120	802	760	221	94	97	24	100	100	0	603	592	124	103	106	24	100	100	0	1.416	1.362	1.354	1.328	1.429	1.433	0.860	120	539	1208	1155	0.502	708	500	666	489	0
3	11	8	"PFF1208"	"F49178_1"	12160	22840	120	151	156	40	97	99	22	80	57	0	150	148	22	103	105	15	89	75	0	1.149	1.311	1.397	1.233	2.659	1.942	0.290	120	426	101	104	0.200	54	47	59	45	0
3	12	8	"PFF1210"	"F4934_1"	12340	22840	120	941	970	350	100	103	25	100	100	0	635	659	185	103	106	25	99	98	0	1.581	1.565	1.521	1.555	1.839	1.665	0.828	120	473	1373	1426	0.661	841	532	870	556	0
3	13	8	"PFF1215"	"F49538_1"	12540	22840	120	2043	1992	673	100	104	31	100	100	0	2327	2386	568	105	115	51	100	100	0	0.874	0.829	0.852	0.803	1.498	0.847	0.862	120	498	4165	4173	-0.194	1943	2222	1892	2281	0
3	14	8	"PFF1218"	"F49644_4"	12730	22840	120	980	937	309	97	101	29	100	100	0	685	667	150	105	114	50	99	98	0	1.522	1.495	1.497	1.452	1.716	1.623	0.792	120	480	1463	1402	0.606	883	580	840	562	0
3	15	8	"PFF1901"	"F8433_1"	12910	22840	130	1942	1854	620	94	96	21	100	100	0	1331	1300	325	101	105	28	100	100	0	1.502	1.468	1.489	1.449	1.651	1.563	0.838	120	529	3078	2959	0.587	1848	1230	1760	1199	0
3	16	8	"PFF1905"	"F8612_1"	13110	22850	120	2064	2085	740	96	107	111	100	100	0	1551	1597	424	101	120	145	100	99	0	1.357	1.330	1.381	1.270	1.531	1.410	0.850	120	505	3418	3485	0.441	1968	1450	1989	1496	0
3	17	8	"PFF1913"	"F8921_1"	13310	22850	130	4586	4354	1495	96	108	112	100	100	0	3148	3104	663	102	120	146	100	100	0	1.474	1.418	1.503	1.337	1.516	1.530	0.866	120	494	7536	7260	0.560	4490	3046	4258	3002	0
3	18	8	"PFF1915"	"F8939_2"	13490	22850	120	539	527	174	98	100	22	100	100	0	467	470	88	102	104	17	100	100	0	1.208	1.166	1.222	1.082	1.587	1.285	0.794	120	479	806	797	0.273	441	365	429	368	0
3	19	8	"PFF1919"	"F9091_1"	13690	22850	130	658	627	228	97	98	21	100	99	0	522	524	137	101	103	17	100	100	0	1.333	1.253	1.219	1.154	1.771	1.364	0.798	120	484	982	953	0.414	561	421	530	423	0
3	20	8	"PFF1921"	"F9247_1"	13860	22830	140	494	481	167	94	96	21	98	96	0	487	472	156	100	102	18	97	95	0	1.034	1.040	1.046	1.075	1.755	1.034	0.810	156	506	787	759	0.048	400	387	387	372	0
3	21	8	"PFI0014"	"I10798_1"	14050	22840	150	112	115	26	93	96	23	44	18	0	119	122	21	101	103	20	48	15	0	1.056	1.048	1.294	1.097	3.003	2.294	0.078	156	534	37	43	0.078	19	18	22	21	-50
3	22	8	"PFI0017"	"I10882_1"	14220	22840	120	819	802	181	91	94	22	100	100	0	785	767	155	100	107	85	100	99	0	1.063	1.066	1.064	1.058	1.404	1.074	0.890	120	520	1413	1378	0.088	728	685	711	667	0
3	1	9	"PFI0023"	"I11056_2"	10230	23020	130	147	154	35	87	88	18	90	80	0	204	203	30	94	96	14	100	99	0	0.545	0.615	0.604	0.545	2.033	0.697	0.527	120	624	170	176	-0.874	60	110	67	109	0
3	2	9	"PFI0029"	"I11211_1"	10420	23010	120	377	363	70	92	93	19	100	100	0	216	213	35	97	99	15	97	95	0	2.395	2.336	2.263	2.459	1.597	2.473	0.774	120	495	404	387	1.260	285	119	271	116	0
3	3	9	"PFI0033"	"I11281_1"	10630	23020	150	103	105	21	91	94	20	37	11	0	112	114	17	100	101	16	41	13	0	1.000	1.000	1.333	1.200	3.353	2.922	0.039	156	561	24	28	0.000	12	12	14	14	-50
3	4	9	"PFI0035"	"I11342_1"	10800	23020	120	2375	2378	639	92	94	20	100	100	0	1371	1384	268	100	101	14	100	100	0	1.796	1.780	1.801	1.711	1.504	1.876	0.896	120	471	3554	3570	0.845	2283	1271	2286	1284	0
3	5	9	"PFI0056"	"I12038_2"	10990	23010	110	257	259	65	90	91	19	100	100	0	213	216	38	100	101	14	100	100	0	1.478	1.457	1.409	1.424	1.596	1.529	0.678	80	442	280	285	0.564	167	113	169	116	0
3	6	9	"PFI0058"	"I12132_1"	11180	23020	120	951	919	302	90	95	30	100	100	0	946	945	254	102	108	55	100	100	0	1.020	0.983	0.977	0.935	1.535	1.011	0.844	120	515	1705	1672	0.029	861	844	829	843	0
3	7	9	"PFI0060"	"I12159_3"	11380	23020	130	203	212	70	92	98	30	93	80	0	184	189	42	104	110	51	79	33	0	1.388	1.412	1.406	1.369	1.831	1.114	0.436	120	624	191	205	0.472	111	80	120	85	0
3	8	9	"PFI0063"	"I12192_2"	11600	22980	150	92	92	21	91	94	23	12	1	0	104	107	17	103	105	17	17	5	0	1.000	0.250	1.225	1.322	3.632	4.275	0.013	156	587	2	5	0.000	1	1	1	4	-50
3	9	9	"PFI0069"	"I12412_1"	11770	23020	130	234	230	58	91	94	24	95	92	0	320	311	59	102	104	23	99	99	0	0.656	0.665	0.675	0.614	1.957	0.663	0.696	120	482	361	348	-0.608	143	218	139	209	0
3	10	9	"PFI0072"	"I12552_2"	11960	23030	130	349	332	107	93	96	24	97	92	0	5674	5696	1135	104	108	27	100	100	0	0.046	0.043	0.045	0.041	1.456	0.043	0.789	120	509	5826	5831	-4.443	256	5570	239	5592	0
3	11	9	"PFI0105"	"I13369_2"	12140	23020	120	200	199	48	96	98	22	95	86	0	254	254	47	108	110	17	99	99	0	0.712	0.705	0.744	0.661	1.912	0.747	0.616	120	444	250	249	-0.489	104	146	103	146	0
3	12	9	"PFI0107"	"I13466_1"	12330	23020	130	716	702	213	99	101	24	100	100	0	522	516	106	106	108	24	100	100	0	1.483	1.471	1.573	1.419	1.449	1.564	0.830	120	523	1033	1013	0.569	617	416	603	410	0
3	13	9	"PFI0111"	"I13569_2"	12530	23030	130	871	853	250	97	99	22	100	100	0	886	869	170	102	108	35	100	100	0	0.987	0.986	0.935	0.944	1.407	1.042	0.856	120	567	1558	1523	-0.019	774	784	756	767	0
3	14	9	"PFI0113"	"I13674_4"	12720	23030	130	157	161	43	94	95	21	85	67	0	153	158	33	101	107	38	69	23	0	1.212	1.175	1.090	1.075	2.340	1.385	0.331	120	523	115	124	0.277	63	52	67	57	0
3	15	9	"PFI0118"	"I13901_1"	12910	23030	140	164	164	34	94	96	20	93	80	0	172	172	36	102	104	23	90	73	0	1.000	1.000	0.988	1.004	2.387	1.028	0.461	156	560	140	140	0.000	70	70	70	70	0
3	16	9	"PFI0122"	"I13918_1"	13110	23030	130	1483	1378	345	95	103	93	100	100	0	2776	2616	479	100	115	138	100	100	0	0.519	0.510	0.528	0.498	1.372	0.502	0.874	120	517	4064	3799	-0.947	1388	2676	1283	2516	0
3	17	9	"PFJ0094"	"J1546_3"	13290	23020	120	159	160	36	95	101	82	23	1	0	145	148	25	100	113	132	0	0	0	1.422	1.354	1.326	1.383	2.801	1.698	0.392	120	476	109	113	0.508	64	45	65	48	0
3	18	9	"PFJ0104"	"J157_2"	13480	23030	130	123	130	33	95	95	19	62	40	0	150	152	25	97	98	15	95	85	0	0.528	0.636	0.638	0.615	2.652	1.016	0.254	120	566	81	90	-0.921	28	53	35	55	0
3	19	9	"PFJ0107"	"J1588_1"	13670	23030	130	728	720	262	90	92	20	100	99	0	731	774	213	96	97	18	100	100	0	1.005	0.929	0.922	0.855	1.647	0.963	0.826	120	599	1273	1308	0.007	638	635	630	678	0
3	20	9	"PFJ0110"	"J1616_1"	13850	23030	110	115	118	32	90	92	22	55	23	0	118	117	20	96	99	20	51	15	0	1.136	1.333	1.430	1.465	3.500	1.843	0.052	80	506	47	49	0.184	25	22	28	21	0
3	21	9	"PFJ0116"	"J163_7"	14060	23040	130	252	259	75	90	93	23	99	95	0	232	235	58	96	99	18	99	96	0	1.191	1.216	1.271	1.196	1.742	1.249	0.673	120	592	298	308	0.252	162	136	169	139	0
3	22	9	"PFJ0119"	"J167_13"	14250	23040	130	743	707	232	90	93	24	100	100	0	589	567	158	96	100	32	100	100	0	1.325	1.310	1.304	1.286	1.584	1.361	0.815	120	681	1146	1088	0.405	653	493	617	471	0
3	1	10	"PFJ0157"	"J183_4"	10260	23220	140	680	667	250	87	89	20	99	97	0	446	457	116	96	97	13	100	100	0	1.694	1.607	1.602	1.438	1.879	1.782	0.833	156	728	943	941	0.761	593	350	580	361	0
3	2	10	"PFJ0159"	"J183_6"	10460	23210	120	157	160	39	90	93	20	91	79	0	175	176	30	97	98	13	98	95	0	0.859	0.886	0.834	0.844	1.943	1.035	0.506	120	481	145	149	-0.219	67	78	70	79	0
3	3	10	"PFJ0161"	"J183_8"	10630	23210	130	545	535	200	90	93	20	99	96	0	372	378	105	99	101	16	100	100	0	1.667	1.595	1.632	1.443	1.821	1.719	0.823	120	519	728	724	0.737	455	273	445	279	0
3	4	10	"PFJ0165"	"J1901_2"	10800	23200	90	149	148	28	89	92	19	92	80	0	147	149	21	99	101	18	96	75	0	1.250	1.180	1.158	1.167	2.112	1.404	0.233	52	347	108	109	0.322	60	48	59	50	0
3	5	10	"PFJ0168"	"J191_1"	10990	23210	120	284	282	75	90	92	20	96	95	0	381	385	83	98	100	15	100	100	0	0.686	0.669	0.663	0.639	1.686	0.677	0.790	120	597	477	479	-0.545	194	283	192	287	0
3	6	10	"PFJ0170"	"J191_6"	11190	23210	130	144	149	43	92	96	25	75	50	0	136	137	22	101	106	45	33	0	0	1.486	1.583	1.568	1.384	2.634	2.105	0.344	120	656	87	93	0.571	52	35	57	36	0
3	7	10	"PFJ0203"	"J21_13"	11410	23220	90	114	115	30	96	99	25	40	15	0	133	143	33	105	107	19	65	42	0	0.643	0.500	0.898	0.819	3.917	1.112	0.093	52	355	46	57	-0.637	18	28	19	38	0
3	8	10	"PFJ0207"	"J21_24"	11570	23210	130	909	890	265	92	94	21	100	100	0	475	484	122	100	102	15	100	100	0	2.179	2.078	2.101	2.041	1.370	2.165	0.858	120	616	1192	1182	1.123	817	375	798	384	0
3	9	10	"PFJ0209"	"J21_26"	11760	23210	120	1126	1113	395	90	93	21	100	100	0	534	562	147	99	100	14	100	100	0	2.382	2.210	2.205	2.126	1.448	2.371	0.869	120	514	1471	1486	1.252	1036	435	1023	463	0
3	10	10	"PFJ0212"	"J21_31"	11950	23210	130	6924	6485	1977	92	98	86	100	100	0	7977	7811	1734	100	123	281	100	100	0	0.867	0.829	0.843	0.812	1.417	0.848	0.877	120	544	14709	14104	-0.205	6832	7877	6393	7711	0
3	11	10	"PFJ0216"	"J21_9"	12150	23210	150	94	97	22	93	99	81	0	0	0	107	107	18	103	123	262	0	0	0	0.250	1.000	1.333	1.194	4.123	0.282	0.813	156	627	5	8	-2.000	1	4	4	4	-50
3	12	10	"PFJ0218"	"J222_2"	12330	23210	130	648	659	216	92	95	22	100	100	0	419	424	134	101	104	18	97	96	0	1.748	1.755	1.743	1.840	1.731	1.787	0.840	120	543	874	890	0.806	556	318	567	323	0
3	13	10	"PFJ0247"	"J242_2"	12520	23220	120	199	202	62	92	94	21	93	82	0	171	173	36	99	101	15	95	90	0	1.486	1.486	1.381	1.397	2.153	1.775	0.534	120	529	179	184	0.572	107	72	110	74	0
3	14	10	"PFJ0250"	"J245_1"	12720	23220	130	216	216	62	95	96	22	92	87	0	228	233	51	99	100	15	100	100	0	0.938	0.903	0.919	0.808	2.021	0.977	0.631	120	560	250	255	-0.092	121	129	121	134	0
3	15	10	"PFJ0252"	"J245_13"	12900	23220	120	368	356	119	93	93	20	96	95	0	312	311	67	98	99	15	100	100	0	1.285	1.235	1.202	1.103	2.049	1.403	0.731	120	480	489	476	0.362	275	214	263	213	0
3	16	10	"PFJ0254"	"J245_5"	13090	23220	120	243	247	67	93	94	20	98	97	0	234	237	48	98	100	16	99	99	0	1.103	1.108	1.129	1.066	1.733	1.184	0.750	120	542	286	293	0.141	150	136	154	139	0
3	17	10	"PFJ0257"	"J245_9"	13310	23240	150	104	108	26	96	97	20	35	14	0	116	117	23	100	101	16	48	21	0	0.500	0.706	1.067	1.065	3.728	1.377	0.070	156	701	24	29	-1.000	8	16	12	17	-50
3	18	10	"PFJ0259"	"J2465_2"	13500	23240	100	107	111	27	93	95	20	42	17	0	133	133	21	99	101	18	78	42	0	0.412	0.529	0.806	0.789	3.092	1.272	0.078	80	427	48	52	-1.280	14	34	18	34	0
3	19	10	"PFK0310"	"Kn2750_3"	13680	23240	90	122	121	32	89	90	18	65	46	0	134	143	32	94	96	15	90	76	0	0.825	0.653	0.824	0.735	2.608	1.011	0.144	52	376	73	81	-0.278	33	40	32	49	0
3	20	10	"PFK0321"	"Kn2865_1"	13860	23230	90	119	126	27	88	88	20	73	42	0	155	157	42	95	97	15	86	76	0	0.517	0.613	0.664	0.658	2.545	0.615	0.290	52	376	91	100	-0.953	31	60	38	62	0
3	21	10	"PFK0331"	"Kn3020_1"	14040	23230	120	784	739	202	89	92	22	100	100	0	738	720	138	97	98	15	100	100	0	1.084	1.043	1.054	1.011	1.481	1.067	0.841	120	549	1336	1273	0.117	695	641	650	623	0
3	22	10	"PFK0339"	"Kn3094_1"	14250	23240	120	115	120	33	91	94	25	47	23	0	124	124	23	97	99	21	58	20	0	0.889	1.074	1.367	1.144	2.911	2.248	0.167	120	623	51	56	-0.170	24	27	29	27	0
3	1	11	"PFK0353"	"Kn3360_3"	10250	23410	130	133	136	33	92	93	20	72	51	0	158	161	28	98	99	13	100	90	0	0.683	0.698	0.692	0.657	2.468	0.849	0.348	120	609	101	107	-0.549	41	60	44	63	0
3	2	11	"PFK0355"	"Kn3360_5"	10430	23400	130	1771	1670	636	94	95	21	100	100	0	679	665	221	100	102	20	97	95	0	2.896	2.789	2.835	2.735	1.834	2.977	0.828	120	543	2256	2141	1.534	1677	579	1576	565	0
3	3	11	"PFK0384"	"Kn386_1"	10630	23410	130	160	161	37	93	96	22	91	71	0	161	162	27	99	103	22	93	74	0	1.081	1.079	1.165	1.041	2.450	1.186	0.420	120	579	129	131	0.112	67	62	68	63	0
3	4	11	"PFK0387"	"Kn400_3"	10810	23410	120	1532	1460	452	91	93	21	100	100	0	891	875	224	100	103	27	100	100	0	1.822	1.766	1.781	1.731	1.546	1.838	0.853	120	557	2232	2144	0.865	1441	791	1369	775	0
3	5	11	"PFK0390"	"Kn4028_2"	11000	23410	120	1416	1322	436	94	98	41	100	100	0	1308	1246	366	101	112	77	100	99	0	1.095	1.072	1.099	1.059	1.515	1.077	0.869	120	515	2529	2373	0.131	1322	1207	1228	1145	0
3	6	11	"PFK0393"	"Kn4044_1"	11190	23410	130	532	520	182	92	96	39	100	98	0	330	336	102	100	108	68	94	85	0	1.913	1.814	1.779	1.810	1.816	1.731	0.676	120	595	670	664	0.936	440	230	428	236	0
3	7	11	"PFK0400"	"Kn4252_3"	11390	23410	120	2807	2602	729	91	94	21	100	100	0	2042	1945	472	100	102	17	100	100	0	1.399	1.361	1.407	1.350	1.416	1.387	0.890	120	548	4658	4356	0.484	2716	1942	2511	1845	0
3	8	11	"PFK0406"	"Kn434_1"	11570	23410	130	676	691	236	91	94	23	100	100	0	662	669	213	100	102	15	100	99	0	1.041	1.054	1.043	1.070	1.588	1.045	0.828	120	564	1147	1169	0.058	585	562	600	569	0
3	9	11	"PFK0434"	"Kn5123_1"	11760	23410	130	635	641	215	92	96	29	100	100	0	433	448	117	100	105	34	99	99	0	1.631	1.578	1.574	1.536	1.648	1.680	0.800	120	581	876	897	0.705	543	333	549	348	0
3	10	11	"PFK0438"	"Kn5186_3"	11950	23410	130	4887	4725	1838	90	98	85	100	100	0	1873	1870	641	98	122	272	96	93	0	2.703	2.616	2.595	2.621	1.786	2.807	0.822	120	598	6572	6407	1.434	4797	1775	4635	1772	0
3	11	11	"PFK0449"	"Kn5414_1"	12150	23420	130	238	244	76	89	92	24	96	90	0	306	319	79	96	101	47	100	98	0	0.710	0.695	0.684	0.641	1.716	0.662	0.707	120	604	359	378	-0.495	149	210	155	223	0
3	12	11	"PFK0454"	"Kn5561_2"	12340	23420	120	1080	1031	402	89	91	20	100	100	0	563	558	166	96	98	16	100	100	0	2.122	2.039	2.097	1.906	1.703	2.234	0.812	120	529	1458	1404	1.085	991	467	942	462	0
3	13	11	"PFK0456"	"Kn5587_1"	12530	23420	130	11525	11191	4638	92	95	22	100	100	0	6484	6700	2044	100	101	14	100	100	0	1.791	1.682	1.718	1.553	1.627	1.822	0.849	120	566	17817	17699	0.841	11433	6384	11099	6600	0
3	14	11	"PFK0460"	"Kn569_3"	12720	23420	120	551	541	201	96	97	22	100	99	0	520	529	131	99	100	14	100	100	0	1.081	1.035	1.048	0.937	1.784	1.127	0.805	120	498	876	875	0.112	455	421	445	430	0
3	15	11	"PFK0488"	"Kn67_1"	12900	23420	120	787	808	278	93	94	20	100	100	0	374	396	108	96	98	17	100	100	0	2.496	2.383	2.283	2.366	1.507	2.496	0.825	120	527	972	1015	1.320	694	278	715	300	0
3	16	11	"PFK0491"	"Kn6869_1"	13100	23420	120	799	832	290	93	95	22	100	100	0	1198	1210	376	96	99	21	100	100	0	0.641	0.663	0.636	0.651	1.641	0.640	0.827	120	529	1808	1853	-0.642	706	1102	739	1114	0
3	17	11	"PFK0496"	"Kn707_1"	13290	23420	120	1585	1433	450	92	95	20	100	100	0	1900	1755	471	98	99	17	100	100	0	0.829	0.809	0.842	0.795	1.438	0.803	0.855	120	480	3295	2998	-0.271	1493	1802	1341	1657	0
3	18	11	"PFK0507"	"Kn768_1"	13480	23420	130	445	432	125	92	94	21	100	100	0	374	365	84	98	100	16	100	100	0	1.279	1.273	1.246	1.245	1.514	1.310	0.831	120	548	629	607	0.355	353	276	340	267	0
3	19	11	"PFK0510"	"Kn7854_1"	13670	23420	130	777	729	213	90	92	20	100	100	0	592	570	151	97	99	16	100	100	0	1.388	1.351	1.371	1.357	1.551	1.392	0.831	120	604	1182	1112	0.473	687	495	639	473	0
3	20	11	"PFK0516"	"Kn8017_1"	13870	23420	130	4830	4562	1585	92	93	20	100	100	0	3048	2807	961	98	100	16	100	98	0	1.606	1.650	1.734	1.804	2.163	1.694	0.841	120	591	7688	7179	0.684	4738	2950	4470	2709	0
3	21	11	"PFK1023"	"Ks506_1"	14050	23420	130	1878	1831	612	95	100	44	100	100	0	1878	1908	660	101	113	122	99	97	0	1.003	0.961	0.958	0.991	1.819	0.922	0.834	120	548	3560	3543	0.005	1783	1777	1736	1807	0
3	22	11	"PFK1025"	"Ks506_6"	14250	23430	130	1125	1051	397	93	99	49	98	97	0	1233	1228	353	99	110	111	100	100	0	0.910	0.849	0.859	0.765	1.783	0.879	0.823	120	664	2166	2087	-0.136	1032	1134	958	1129	0
3	1	12	"PFK1027"	"Ks509_1"	10240	23600	120	442	442	143	93	95	20	100	99	0	325	324	90	101	103	20	98	98	0	1.558	1.565	1.561	1.589	1.915	1.591	0.785	120	557	573	572	0.640	349	224	349	223	0
3	2	12	"PFK1030"	"Ks509_6"	10430	23600	130	1332	1356	488	96	98	24	100	100	0	825	850	314	102	107	38	98	98	0	1.710	1.684	1.672	1.777	1.729	1.696	0.862	120	571	1959	2008	0.774	1236	723	1260	748	0
3	3	12	"PFK1033"	"Ks510_10"	10620	23610	120	526	497	164	95	97	24	100	100	0	662	663	164	103	108	40	100	100	0	0.771	0.718	0.715	0.661	1.750	0.742	0.778	120	526	990	962	-0.375	431	559	402	560	0
3	4	12	"PFK1036"	"Ks510_3"	10830	23610	130	766	743	260	93	96	24	100	98	0	560	552	133	104	109	35	100	100	0	1.476	1.451	1.454	1.321	1.677	1.597	0.847	120	551	1129	1098	0.562	673	456	650	448	0
3	5	12	"PFK1051"	"Ks539_1"	11010	23600	130	2754	2613	732	95	112	171	100	100	0	3493	3238	1034	105	147	321	98	97	0	0.785	0.804	0.783	0.838	1.636	0.757	0.852	120	510	6047	5651	-0.350	2659	3388	2518	3133	0
3	6	12	"PFK1053"	"Ks545_4"	11210	23610	130	1389	1325	478	95	110	161	97	95	0	637	639	185	101	134	302	88	40	0	2.414	2.286	2.284	2.191	1.635	2.301	0.776	120	553	1830	1768	1.272	1294	536	1230	538	0
3	7	12	"PFK1057"	"Ks54_4"	11390	23610	130	1186	1125	333	93	95	20	100	100	0	1021	1015	269	99	101	15	100	100	0	1.185	1.127	1.127	1.107	1.494	1.135	0.859	120	475	2015	1948	0.245	1093	922	1032	916	0
3	8	12	"PFK1062"	"Ks5580_5"	11570	23610	120	1573	1550	494	94	99	33	100	100	0	968	981	262	101	106	46	100	99	0	1.706	1.655	1.639	1.639	1.591	1.700	0.867	120	441	2346	2336	0.771	1479	867	1456	880	0
3	9	12	"PFK1065"	"Ks565_1"	11770	23610	130	854	839	250	94	100	36	100	100	0	693	712	172	101	108	52	100	100	0	1.284	1.219	1.221	1.185	1.415	1.226	0.844	120	540	1352	1356	0.360	760	592	745	611	0
3	10	12	"PFK1067"	"Ks565_2"	11960	23610	130	743	719	216	90	94	25	100	100	0	695	682	165	97	102	48	100	99	0	1.092	1.075	1.041	1.060	1.492	1.082	0.867	120	579	1251	1214	0.127	653	598	629	585	0
3	11	12	"PFK1087"	"Ks56_4"	12170	23610	110	172	171	38	87	90	22	88	86	0	137	141	25	95	97	13	92	77	0	2.024	1.826	1.846	1.867	1.966	2.267	0.478	80	444	127	130	1.017	85	42	84	46	0
3	12	12	"PFK1089"	"Ks56_9"	12340	23610	120	622	612	167	84	86	19	100	100	0	448	424	109	96	97	12	99	99	0	1.528	1.610	1.557	1.637	1.534	1.641	0.841	120	490	890	856	0.612	538	352	528	328	0
3	13	12	"PFK1091"	"Ks586_5"	12540	23610	120	618	599	169	91	94	24	100	100	0	470	461	124	98	103	56	98	98	0	1.417	1.399	1.438	1.418	1.530	1.426	0.817	120	479	899	871	0.503	527	372	508	363	0
3	14	12	"PFK1096"	"Ks592_4"	12720	23610	120	8593	8050	2387	96	99	23	100	100	0	4623	4394	1202	99	104	57	100	100	0	1.878	1.852	1.871	1.883	1.590	1.927	0.863	120	465	13021	12249	0.909	8497	4524	7954	4295	0
3	15	12	"PFK1098"	"Ks595_2"	12910	23620	130	640	593	204	93	95	21	99	99	0	426	422	95	97	98	16	100	100	0	1.663	1.538	1.483	1.395	1.856	1.679	0.789	120	517	876	825	0.733	547	329	500	325	0
3	16	12	"PFK1103"	"Ks5_1"	13100	23610	130	1139	1080	389	94	96	23	100	100	0	924	955	317	98	103	33	99	98	0	1.265	1.151	1.154	1.157	1.744	1.163	0.836	120	528	1871	1843	0.339	1045	826	986	857	0
3	17	12	"PFK1124"	"Ks646_6"	13290	23620	130	434	431	155	94	96	21	97	95	0	716	691	163	99	104	31	100	100	0	0.551	0.569	0.570	0.487	1.882	0.595	0.821	120	508	957	929	-0.860	340	617	337	592	0
3	18	12	"PFK1126"	"Ks64_1"	13480	23620	120	542	515	165	93	95	20	100	100	0	298	298	61	97	99	15	100	100	0	2.234	2.100	2.067	1.969	1.580	2.380	0.797	120	456	650	623	1.160	449	201	422	201	0
3	19	12	"PFK1135"	"Ks664_1"	13680	23620	130	934	893	337	94	96	27	100	100	0	545	567	144	97	102	38	100	100	0	1.875	1.700	1.724	1.560	1.640	1.914	0.834	120	508	1288	1269	0.907	840	448	799	470	0
3	20	12	"PFK1137"	"Ks664_35"	13870	23620	130	4064	3966	1478	94	96	20	100	100	0	3039	3239	853	99	101	15	100	100	0	1.350	1.233	1.229	1.162	1.486	1.329	0.851	120	448	6910	7012	0.433	3970	2940	3872	3140	0
3	21	12	"PFK1140"	"Ks667_3"	14050	23620	150	125	123	31	95	100	42	33	3	0	119	121	20	101	113	125	0	0	0	1.667	1.400	1.429	1.425	3.278	2.717	0.062	156	518	48	48	0.737	30	18	28	20	-50
3	22	12	"PFK1142"	"Ks66_1"	14240	23620	120	2176	2040	577	92	94	22	100	100	0	1679	1625	481	97	99	15	100	100	0	1.317	1.275	1.242	1.293	1.500	1.274	0.877	120	546	3666	3476	0.398	2084	1582	1948	1528	0
3	1	13	"PFM0090"	"M16407_5"	10260	23790	120	1883	1827	526	94	96	20	100	100	0	1614	1607	452	103	105	19	100	100	0	1.184	1.152	1.183	1.172	1.514	1.147	0.870	120	561	3300	3237	0.244	1789	1511	1733	1504	0
3	2	13	"PFM0095"	"M16853_1"	10450	23800	130	622	586	218	93	97	22	100	100	0	503	511	130	104	107	33	100	100	0	1.326	1.211	1.199	1.100	1.701	1.316	0.821	120	529	928	900	0.407	529	399	493	407	0
3	3	13	"PFM0099"	"M17049_2"	10640	23790	130	1973	2000	787	94	96	22	100	100	0	2299	2375	908	105	107	27	100	100	0	0.856	0.840	0.832	0.860	1.636	0.803	0.841	120	484	4073	4176	-0.224	1879	2194	1906	2270	0
3	4	13	"PFM0101"	"M17181_1"	10820	23800	120	464	443	155	94	97	25	97	95	0	486	487	125	103	105	18	100	100	0	0.966	0.909	0.907	0.821	1.947	0.955	0.753	120	430	753	733	-0.050	370	383	349	384	0
3	5	13	"PFM0103"	"M17230_2"	11010	23780	150	89	90	20	94	110	160	0	0	0	102	103	15	103	135	300	0	0	0	5.000	100000.000	1.477	1.648	3.616	0.366	0.782	156	562	-6	-4	2.322	-5	-1	-4	0	-50
3	6	13	"PFM0105"	"M17327_1"	11210	23800	130	1090	992	390	93	93	20	100	100	0	745	708	205	101	106	49	100	100	0	1.548	1.481	1.503	1.317	1.860	1.624	0.820	120	516	1641	1506	0.631	997	644	899	607	0
3	7	13	"PFM0123"	"M18924_1"	11420	23780	150	140	169	93	92	94	21	67	51	0	138	182	99	98	101	17	69	53	0	1.200	0.917	1.000	0.954	2.704	0.936	0.599	156	512	88	161	0.263	48	40	77	84	-50
3	8	13	"PFM0125"	"M18924_16"	11590	23780	120	3340	3143	904	92	96	30	100	100	0	1625	1513	452	98	103	48	99	98	0	2.127	2.156	2.150	2.273	1.715	2.248	0.855	120	406	4775	4466	1.089	3248	1527	3051	1415	0
3	9	13	"PFM0128"	"M18924_2"	11770	23790	120	1276	1203	468	90	94	21	97	95	0	3498	3509	1030	99	100	14	100	100	0	0.349	0.326	0.335	0.292	1.864	0.325	0.862	120	489	4585	4523	-1.519	1186	3399	1113	3410	0
3	10	13	"PFM0134"	"M19188_5"	11960	23780	120	398	401	124	89	92	21	100	100	0	253	254	66	98	98	13	95	95	0	1.994	2.000	1.958	1.975	1.742	2.149	0.736	120	480	464	468	0.995	309	155	312	156	0
3	11	13	"PFM0138"	"M19559_4"	12150	23790	120	324	326	113	86	88	22	95	94	0	324	326	90	95	97	13	100	100	0	1.039	1.039	1.067	1.030	1.717	1.080	0.729	120	522	467	471	0.056	238	229	240	231	0
3	12	13	"PFM0140"	"M196_2"	12350	23790	130	697	673	267	82	85	21	97	95	0	886	897	298	95	99	44	100	100	0	0.777	0.737	0.761	0.691	1.796	0.757	0.832	120	543	1406	1393	-0.363	615	791	591	802	0
3	13	13	"PFM0160"	"M21368_2"	12540	23790	120	191	195	59	85	89	25	94	81	0	265	261	55	96	104	74	93	63	0	0.627	0.667	0.696	0.613	1.746	0.586	0.531	120	461	275	275	-0.673	106	169	110	165	0
3	14	13	"PFM0162"	"M21439_1"	12720	23790	120	224	217	62	87	92	23	94	87	0	220	215	46	97	101	60	86	51	0	1.114	1.102	1.139	1.056	1.854	0.741	0.427	120	427	260	248	0.156	137	123	130	118	0
3	15	13	"PFM0165"	"M21508_2"	12910	23790	120	621	577	177	88	91	20	100	100	0	540	523	126	96	97	13	100	100	0	1.200	1.145	1.164	1.091	1.515	1.181	0.833	120	459	977	916	0.264	533	444	489	427	0
3	16	13	"PFM0167"	"M2157_1"	13100	23790	120	339	349	125	90	92	20	100	100	0	398	411	104	97	100	24	100	100	0	0.827	0.825	0.792	0.778	1.739	0.880	0.738	120	478	550	573	-0.274	249	301	259	314	0
3	17	13	"PFM0171"	"M21780_2"	13290	23790	120	1678	1647	580	95	97	21	100	99	0	1366	1339	309	97	101	27	100	100	0	1.247	1.250	1.267	1.156	1.699	1.338	0.876	120	510	2852	2794	0.319	1583	1269	1552	1242	0
3	18	13	"PFM0173"	"M21780_4"	13490	23780	150	102	103	23	95	96	21	28	8	0	110	112	21	97	99	16	42	21	0	0.538	0.533	1.146	1.347	3.492	1.921	0.036	156	488	20	23	-0.893	7	13	8	15	-50
3	19	13	"PFM0202"	"M23550_4"	13660	23800	120	786	766	255	90	95	29	100	100	0	1552	1518	389	95	102	49	100	100	0	0.478	0.475	0.475	0.450	1.461	0.460	0.839	120	391	2153	2099	-1.066	696	1457	676	1423	0
3	20	13	"PFM0204"	"M23550_7"	13860	23780	150	105	109	30	90	94	27	34	12	0	113	113	17	97	102	42	5	0	0	0.938	1.188	1.269	1.405	3.585	0.481	0.177	156	542	31	35	-0.093	15	16	19	16	-50
3	21	13	"PFM0209"	"M24104_1"	14050	23800	120	858	864	317	89	91	20	100	100	0	973	1046	302	96	97	14	100	100	0	0.877	0.816	0.817	0.776	1.535	0.837	0.856	120	425	1646	1725	-0.190	769	877	775	950	0
3	22	13	"PFM0211"	"M24315_1"	14230	23800	130	734	713	271	87	90	21	99	95	0	844	873	271	94	97	15	100	100	0	0.863	0.804	0.797	0.742	1.839	0.818	0.839	120	533	1397	1405	-0.213	647	750	626	779	0
3	1	14	"PFM0214"	"M24561_16"	10240	23970	130	527	519	214	94	97	20	100	99	0	440	439	109	104	106	15	99	99	0	1.289	1.269	1.219	1.174	1.815	1.473	0.726	120	603	769	760	0.366	433	336	425	335	0
3	2	14	"PFM0216"	"M24561_22"	10430	23980	130	2010	1947	763	97	100	22	100	100	0	960	999	274	106	106	15	100	100	0	2.240	2.072	2.185	1.930	1.607	2.284	0.850	120	505	2767	2743	1.164	1913	854	1850	893	0
3	3	14	"PFM0675"	"M49210_1"	10630	23970	120	428	429	135	97	101	24	98	97	0	312	311	74	106	107	16	100	99	0	1.607	1.620	1.607	1.584	1.717	1.709	0.752	120	463	537	537	0.684	331	206	332	205	0
3	4	14	"PFM0678"	"M49439_1"	10800	23960	110	469	451	112	100	108	71	100	96	0	261	259	47	105	109	25	100	98	0	2.365	2.279	2.271	2.246	1.390	2.372	0.808	80	412	525	505	1.242	369	156	351	154	0
3	5	14	"PFM0682"	"M49680_3"	11000	23960	130	469	480	122	96	121	281	78	6	0	495	496	149	103	109	41	97	95	0	0.952	0.977	0.962	1.053	1.743	0.926	0.836	120	587	765	777	-0.072	373	392	384	393	0
3	6	14	"PFM0685"	"M50030_1"	11210	23970	130	742	775	279	94	95	20	99	99	0	1283	1253	404	102	104	16	100	100	0	0.549	0.592	0.600	0.563	1.654	0.589	0.871	120	565	1829	1832	-0.866	648	1181	681	1151	0
3	7	14	"PFM0689"	"M50253_2"	11400	23970	120	1014	987	286	91	94	22	100	100	0	542	526	123	99	101	16	100	100	0	2.084	2.098	2.110	2.070	1.411	2.212	0.867	120	494	1366	1323	1.059	923	443	896	427	0
3	8	14	"PFM0691"	"M50721_1"	11590	23980	120	233	239	75	89	92	21	96	94	0	294	282	56	97	98	14	100	100	0	0.731	0.811	0.765	0.735	1.680	0.901	0.714	120	532	341	335	-0.452	144	197	150	185	0
3	9	14	"PFM0712"	"M52704_3"	11780	23980	100	125	127	29	91	94	21	68	35	0	120	121	18	98	100	14	71	36	0	1.545	1.565	1.474	1.577	3.031	3.615	0.094	80	416	56	59	0.628	34	22	36	23	0
3	10	14	"PFM0715"	"M5299_1"	11970	23980	130	1186	1157	408	90	93	21	100	100	0	1003	1005	239	97	100	26	100	100	0	1.210	1.175	1.156	1.077	1.694	1.270	0.851	120	600	2002	1975	0.275	1096	906	1067	908	0
3	11	14	"PFM0718"	"M53027_1"	12160	23980	130	432	401	142	87	90	21	98	94	0	467	470	118	95	96	13	100	100	0	0.927	0.837	0.871	0.743	2.053	0.887	0.761	120	500	717	689	-0.109	345	372	314	375	0
3	12	14	"PFM0720"	"M53181_3"	12350	23980	120	1562	1466	511	85	87	21	100	100	0	1420	1426	331	95	99	49	100	100	0	1.115	1.038	1.075	0.961	1.621	1.097	0.863	120	444	2802	2712	0.157	1477	1325	1381	1331	0
3	13	14	"PFM0722"	"M53240_1"	12530	23980	130	406	390	124	86	87	20	95	94	0	679	689	154	96	100	45	100	100	0	0.549	0.513	0.537	0.489	1.603	0.515	0.790	120	547	903	897	-0.865	320	583	304	593	0
3	14	14	"PFM0726"	"M53565_1"	12730	23970	150	101	100	21	87	89	20	37	9	0	105	106	16	96	97	14	37	12	0	1.556	1.300	1.174	1.131	3.533	7.844	0.005	156	610	23	23	0.637	14	9	13	10	-50
3	15	14	"PFM0746"	"M54626_1"	12910	23980	130	5828	5950	1965	88	91	21	100	100	0	3246	3393	900	95	96	13	100	100	0	1.822	1.777	1.820	1.721	1.455	1.868	0.883	120	542	8891	9160	0.865	5740	3151	5862	3298	0
3	16	14	"PFM0749"	"M5464_1"	13110	23980	130	631	653	197	89	91	21	100	100	0	867	850	215	96	98	18	100	100	0	0.703	0.748	0.766	0.741	1.488	0.742	0.843	120	615	1313	1318	-0.508	542	771	564	754	0
3	17	14	"PFM0753"	"M55240_4"	13310	23990	80	111	114	23	95	97	22	42	11	0	137	133	33	97	102	23	61	34	0	0.400	0.528	0.519	0.409	3.339	0.403	0.050	52	311	56	55	-1.322	16	40	19	36	0
3	18	14	"PFM0758"	"M55479_1"	13490	23970	150	96	98	22	92	96	41	7	0	0	106	107	16	96	99	24	18	1	0	0.400	0.545	1.174	1.254	4.112	5.671	0.045	156	606	14	17	-1.322	4	10	6	11	-50
3	19	14	"PFM0761"	"M55746_2"	13670	23980	120	260	266	67	88	95	45	98	89	0	206	206	43	96	100	26	96	92	0	1.564	1.618	1.582	1.661	1.690	1.730	0.702	120	483	282	288	0.645	172	110	178	110	0
3	20	14	"PFM0763"	"M55888_10"	13860	23990	120	959	937	327	87	90	20	100	98	0	2297	2293	579	96	97	13	100	100	0	0.396	0.387	0.394	0.356	1.735	0.379	0.832	120	528	3073	3047	-1.336	872	2201	850	2197	0
3	21	14	"PFM0787"	"M57062_3"	14060	23990	130	99	101	23	89	90	19	29	12	0	219	222	38	96	97	14	99	99	0	0.081	0.095	0.133	0.134	2.664	0.088	0.039	120	536	133	138	-3.621	10	123	12	126	0
3	22	14	"PFM0790"	"M57295_1"	14250	23970	150	96	97	23	87	89	20	31	10	0	102	104	19	93	95	14	41	17	0	1.000	0.909	0.960	1.131	3.668	5.488	0.011	156	800	18	21	0.000	9	9	10	11	-50
3	1	15	"PFM0798"	"M57785_5"	10250	24160	150	112	113	25	97	99	22	33	12	0	115	117	17	106	108	16	37	11	0	1.667	1.455	1.353	1.508	3.374	3.839	0.031	156	777	24	27	0.737	15	9	16	11	-50
3	2	15	"PFM0800"	"M58024_1"	10440	24160	120	603	580	172	104	106	25	100	100	0	462	447	119	110	113	21	98	97	0	1.418	1.412	1.413	1.422	1.623	1.451	0.811	120	430	851	813	0.503	499	352	476	337	0
3	3	15	"PFM0804"	"M58298_1"	10630	24160	150	99	99	23	102	106	27	11	0	0	112	112	17	111	114	21	11	1	0	-3.000	-3.000	1.263	1.118	3.282	7.104	0.006	156	590	-2	-2	Error	-3	1	-3	1	-50
3	4	15	"PFM0807"	"M58361_1"	10820	24160	120	10197	9701	2998	100	126	291	100	100	0	3622	3555	1220	108	114	44	100	99	0	2.873	2.785	2.698	2.984	1.655	2.825	0.892	120	546	13611	13048	1.523	10097	3514	9601	3447	0
3	5	15	"PFN0316"	"N134_30"	11020	24170	120	220	219	64	101	125	296	0	0	0	494	487	109	105	110	42	100	100	0	0.306	0.309	0.303	0.268	2.003	0.313	0.679	120	526	508	500	-1.709	119	389	118	382	0
3	6	15	"PFN0318"	"N134_34"	11200	24170	120	403	376	129	96	98	21	96	93	0	649	652	175	103	104	16	100	100	0	0.562	0.510	0.531	0.452	1.952	0.524	0.798	120	513	853	829	-0.831	307	546	280	549	0
3	7	15	"PFN0320"	"N134_41"	11400	24170	130	1104	1035	371	93	95	21	100	100	0	562	554	125	100	102	16	100	100	0	2.188	2.075	2.152	1.929	1.613	2.331	0.851	120	537	1473	1396	1.130	1011	462	942	454	0
3	8	15	"PFN0324"	"N134_45"	11570	24170	120	1752	1662	546	89	91	21	100	100	0	3492	3425	976	97	98	16	100	100	0	0.490	0.473	0.474	0.455	1.502	0.461	0.872	120	446	5058	4901	-1.030	1663	3395	1573	3328	0
3	9	15	"PFN0326"	"N134_5"	11770	24170	120	342	328	80	89	91	19	100	99	0	308	302	63	98	100	15	100	100	0	1.205	1.172	1.175	1.156	1.475	1.200	0.814	120	497	463	443	0.269	253	210	239	204	0
3	10	15	"PFN0328"	"N134_57"	11950	24170	100	115	116	25	90	92	20	58	22	0	139	140	20	99	105	39	50	5	0	0.625	0.634	0.784	0.693	2.469	0.178	0.055	80	427	65	67	-0.678	25	40	26	41	0
3	11	15	"PFN0346"	"N134_93"	12160	24160	150	93	95	19	90	93	21	15	3	0	105	105	17	97	101	34	6	0	0	0.375	0.625	1.000	1.085	3.985	0.105	0.016	156	605	11	13	-1.415	3	8	5	8	-50
3	12	15	"PFN0348"	"N134_96"	12350	24160	150	85	86	20	90	91	19	12	3	0	97	98	14	97	98	14	18	1	0	100000.000	-4.000	1.563	1.364	3.264	4.931	0.019	156	573	-5	-3	16.610	-5	0	-4	1	-50
3	13	15	"PFN0350"	"N135_1"	12530	24180	110	154	153	39	89	91	19	82	76	0	198	203	33	96	98	14	100	100	0	0.637	0.598	0.588	0.521	2.136	0.626	0.466	80	456	167	171	-0.650	65	102	64	107	0
3	14	15	"PFN0353"	"N135_14"	12730	24180	130	661	611	210	89	91	21	98	98	0	841	828	216	96	98	14	100	100	0	0.768	0.713	0.734	0.647	1.864	0.737	0.824	120	569	1317	1254	-0.381	572	745	522	732	0
3	15	15	"PFN0355"	"N135_17"	12910	24180	120	337	325	103	87	90	22	95	95	0	589	580	165	96	96	14	100	100	0	0.507	0.492	0.506	0.482	1.654	0.474	0.767	120	504	743	722	-0.980	250	493	238	484	0
3	16	15	"PFN0357"	"N135_2"	13100	24170	120	622	639	178	86	88	20	100	100	0	463	454	132	95	96	14	99	96	0	1.457	1.540	1.532	1.637	1.711	1.540	0.821	120	529	904	912	0.543	536	368	553	359	0
3	17	15	"PFN0375"	"N136_7"	13300	24180	120	211	209	53	89	89	19	97	94	0	1314	1318	313	94	95	13	100	100	0	0.100	0.098	0.105	0.091	1.660	0.093	0.712	120	476	1342	1344	-3.322	122	1220	120	1224	0
3	18	15	"PFN0377"	"N137_11"	13480	24180	120	848	826	265	91	94	44	100	99	0	1499	1462	396	96	98	24	100	100	0	0.540	0.538	0.541	0.524	1.614	0.532	0.871	120	488	2160	2101	-0.890	757	1403	735	1366	0
3	19	15	"PFN0379"	"N137_15"	13660	24180	110	108	112	29	91	93	28	33	12	0	178	180	32	98	102	26	95	81	0	0.213	0.256	0.334	0.304	2.873	0.264	0.115	80	457	97	103	-2.234	17	80	21	82	0
3	20	15	"PFN0383"	"N137_20"	13860	24180	130	233	246	74	92	94	23	100	98	0	196	201	40	97	102	32	97	85	0	1.424	1.481	1.405	1.464	1.720	1.689	0.424	120	597	240	258	0.510	141	99	154	104	0
3	21	15	"PFN0385"	"N137_22"	14050	24180	130	1237	1262	435	91	92	20	100	100	0	2007	2037	634	97	98	14	100	100	0	0.600	0.604	0.595	0.599	1.527	0.580	0.858	120	493	3056	3111	-0.737	1146	1910	1171	1940	0
3	22	15	"PFN0387"	"N137_25"	14240	24180	120	317	308	81	90	92	20	100	99	0	211	206	43	96	98	15	97	94	0	1.974	1.982	1.984	2.072	2.009	2.177	0.663	120	592	342	328	0.981	227	115	218	110	0
3	1	16	"PFN0405"	"N137_9"	10250	24360	130	498	475	157	94	96	21	99	97	0	496	496	105	105	107	21	100	100	0	1.033	0.974	0.970	0.883	1.634	1.058	0.826	120	643	795	772	0.047	404	391	381	391	0
3	2	16	"PFN0407"	"N138_101"	10450	24350	150	108	168	260	99	102	25	30	16	0	120	206	402	109	113	26	32	16	0	0.818	0.711	1.143	1.108	3.533	0.563	0.495	156	597	20	166	-0.290	9	11	69	97	-50
3	3	16	"PFN0410"	"N138_105"	10630	24360	130	3110	2870	1027	99	102	25	100	100	0	3003	2936	723	109	113	23	100	100	0	1.040	0.980	1.045	0.911	1.541	1.029	0.874	120	508	5905	5598	0.057	3011	2894	2771	2827	0
3	4	16	"PFN0413"	"N138_15"	10820	24360	120	212	214	53	98	99	23	94	91	0	228	223	42	106	108	22	99	95	0	0.934	0.991	1.016	0.966	1.864	1.075	0.579	120	528	236	233	-0.098	114	122	116	117	0
3	5	16	"PFN0416"	"N138_21"	11010	24360	120	259	260	71	96	97	22	99	95	0	224	220	48	103	105	18	95	93	0	1.347	1.402	1.310	1.358	1.888	1.515	0.687	120	450	284	281	0.430	163	121	164	117	0
3	6	16	"PFN0418"	"N138_26"	11190	24360	130	400	391	117	96	97	21	98	97	0	587	583	146	102	105	16	100	100	0	0.627	0.613	0.617	0.575	1.691	0.617	0.810	120	522	789	776	-0.674	304	485	295	481	0
3	7	16	"PFN0821"	"N159_40"	11400	24360	120	6577	6419	1972	94	96	22	100	100	0	2750	2619	807	102	104	16	100	100	0	2.448	2.513	2.540	2.559	1.425	2.617	0.872	120	508	9131	8842	1.292	6483	2648	6325	2517	0
3	8	16	"PFN0823"	"N159_45"	11590	24350	150	106	107	22	92	94	24	33	7	0	113	115	19	99	101	16	43	19	0	1.000	0.938	1.118	1.146	3.608	0.207	0.484	156	575	28	31	0.000	14	14	15	16	-50
3	9	16	"PFN0826"	"N159_51"	11780	24350	150	103	104	20	92	94	24	25	1	0	113	114	17	99	100	15	46	20	0	0.786	0.800	1.333	1.170	4.251	4.100	0.012	156	562	25	27	-0.348	11	14	12	15	-50
3	10	16	"PFN0828"	"N159_7"	11970	24370	130	636	685	354	90	92	20	99	96	0	694	699	174	99	101	14	100	100	0	0.918	0.992	0.910	0.826	2.044	1.166	0.753	120	533	1141	1195	-0.124	546	595	595	600	0
3	11	16	"PFN0830"	"N161_2"	12150	24360	120	285	284	97	90	93	20	97	95	0	459	464	122	98	100	14	100	100	0	0.540	0.530	0.545	0.481	1.873	0.517	0.694	120	480	556	560	-0.889	195	361	194	366	0
3	12	16	"PFN0833"	"N162_3"	12330	24360	130	646	641	180	91	93	20	100	100	0	402	418	111	97	99	14	100	100	0	1.820	1.713	1.685	1.719	1.433	1.719	0.814	120	502	860	871	0.864	555	305	550	321	0
3	13	16	"PFN0859"	"N168_1"	12530	24370	130	806	767	250	89	92	20	99	99	0	497	493	100	97	98	13	100	100	0	1.793	1.712	1.717	1.566	1.747	1.870	0.838	120	587	1117	1074	0.842	717	400	678	396	0
3	14	16	"PFN0861"	"N168_12"	12720	24360	130	1934	1866	789	89	91	19	100	97	0	2218	2212	665	97	99	14	100	100	0	0.870	0.840	0.893	0.708	2.218	0.888	0.833	120	571	3966	3892	-0.201	1845	2121	1777	2115	0
3	15	16	"PFN0863"	"N168_17"	12910	24360	110	449	420	107	86	87	20	100	100	0	387	378	82	96	100	25	100	100	0	1.247	1.184	1.140	1.160	1.469	1.160	0.785	80	479	654	616	0.319	363	291	334	282	0
3	16	16	"PFN0866"	"N168_23"	13100	24370	130	115	117	27	86	88	21	60	30	0	168	170	32	95	97	23	95	85	0	0.397	0.413	0.425	0.373	2.422	0.454	0.280	120	604	102	106	-1.332	29	73	31	75	0
3	17	16	"PFN0870"	"N168_29"	13300	24350	150	86	92	20	87	88	19	25	4	0	100	102	15	95	96	14	25	6	0	-0.200	0.714	1.594	1.568	3.358	12.902	0.003	156	576	4	12	Error	-1	5	5	7	-50
3	18	16	"PFN0873"	"N168_32"	13470	24370	130	437	426	117	90	90	19	100	100	0	303	311	63	96	98	15	100	100	0	1.676	1.563	1.522	1.518	1.476	1.677	0.797	120	501	554	551	0.745	347	207	336	215	0
3	19	16	"PFN0901"	"N175_10"	13670	24360	120	6048	5732	2071	95	96	20	100	100	0	2459	2331	884	99	102	19	95	95	0	2.522	2.526	2.544	2.675	1.835	2.566	0.864	120	571	8313	7869	1.335	5953	2360	5637	2232	0
3	20	16	"PFN0903"	"N175_12"	13860	24370	110	281	275	96	95	97	25	98	91	0	171	174	40	98	103	35	86	53	0	2.548	2.368	2.181	2.340	2.148	2.268	0.376	80	473	259	256	1.349	186	73	180	76	0
3	21	16	"PFN0908"	"N175_3"	14060	24350	150	106	110	27	92	93	21	40	18	0	103	104	15	98	100	27	7	0	0	2.800	3.000	1.610	1.460	3.729	9.686	0.014	156	616	19	24	1.485	14	5	18	6	-50
3	22	16	"PFN0910"	"N175_8"	14240	24380	130	933	892	298	91	93	21	100	100	0	881	899	191	98	99	15	100	100	0	1.075	1.000	1.050	0.914	1.681	1.057	0.830	120	595	1625	1602	0.105	842	783	801	801	0
3	1	17	"PFN0912"	"N176_2"	10240	24550	120	310	317	99	93	95	20	98	98	0	502	520	157	102	104	21	100	99	0	0.543	0.536	0.518	0.522	1.876	0.516	0.772	120	552	617	642	-0.882	217	400	224	418	0
3	2	17	"PFN0914"	"N176_4"	10440	24550	120	819	811	230	93	95	21	100	100	0	546	539	149	102	105	22	100	99	0	1.635	1.643	1.649	1.686	1.561	1.674	0.836	120	508	1170	1155	0.709	726	444	718	437	0
3	3	17	"PFN0936"	"N181_8"	10630	24550	120	765	761	212	94	96	21	100	100	0	606	588	152	103	104	15	99	99	0	1.334	1.375	1.377	1.419	1.730	1.398	0.849	120	461	1174	1152	0.416	671	503	667	485	0
3	4	17	"PFN0938"	"N182_2"	10820	24560	120	203	203	55	94	96	21	95	87	0	281	277	57	101	102	15	100	98	0	0.606	0.619	0.607	0.572	1.784	0.655	0.659	120	488	289	285	-0.724	109	180	109	176	0
3	5	17	"PFN0940"	"N182_5"	11030	24540	150	105	107	24	94	95	20	32	14	0	115	115	18	101	103	14	48	20	0	0.786	0.929	1.042	0.974	3.241	2.326	0.052	156	566	25	27	-0.348	11	14	13	14	-50
3	6	17	"PFN0947"	"N185_15"	11190	24550	130	277	280	72	93	93	20	100	97	0	547	531	137	100	102	14	100	99	0	0.412	0.434	0.433	0.428	1.667	0.410	0.799	120	450	631	618	-1.281	184	447	187	431	0
3	7	17	"PFN0951"	"N185_4"	11380	24550	130	1152	1129	390	92	93	21	100	100	0	653	637	241	101	102	14	97	93	0	1.920	1.935	1.948	2.249	2.218	1.894	0.838	120	564	1612	1573	0.941	1060	552	1037	536	0
3	8	17	"PFN0953"	"N185_6"	11580	24560	130	604	586	201	91	94	23	100	99	0	501	524	137	99	101	15	100	100	0	1.276	1.165	1.214	1.090	1.666	1.243	0.819	120	582	915	920	0.352	513	402	495	425	0
3	9	17	"PFF1635"	"F64095_4"	11790	24550	150	104	109	30	91	93	23	35	13	0	114	121	34	98	100	15	51	32	0	0.813	0.783	1.000	0.911	3.237	1.433	0.118	156	549	29	41	-0.300	13	16	18	23	-50
3	10	17	"PFF1651"	"F64732_1"	11960	24560	120	1056	1043	333	88	90	19	100	100	0	2612	2643	600	99	100	13	100	100	0	0.385	0.375	0.376	0.354	1.546	0.370	0.868	120	398	3481	3499	-1.376	968	2513	955	2544	0
3	11	17	"PFF1691"	"F66430_1"	12150	24560	120	177	176	47	89	91	19	93	85	0	146	146	22	99	100	13	94	81	0	1.872	1.851	1.891	1.832	2.659	2.513	0.389	120	425	135	134	0.905	88	47	87	47	0
3	12	17	"PFF1706"	"F67045_1"	12350	24540	150	96	99	26	90	92	19	28	11	0	103	107	19	97	98	13	39	17	0	1.000	0.900	1.219	1.383	3.814	4.914	0.015	156	498	12	19	0.000	6	6	9	10	-50
3	13	17	"PFF1770"	"F69174_1"	12530	24560	110	391	379	100	87	89	19	98	97	0	619	587	121	98	100	18	100	100	0	0.583	0.597	0.587	0.562	1.650	0.579	0.789	80	365	825	781	-0.777	304	521	292	489	0
3	14	17	"PFF1856"	"F72113_1"	12720	24560	120	3632	3576	1137	88	91	20	100	100	0	4559	4444	1449	99	102	19	100	100	0	0.795	0.803	0.798	0.814	1.537	0.781	0.880	120	489	8004	7833	-0.332	3544	4460	3488	4345	0
3	15	17	"PFC0253"	"C664"	12910	24560	90	146	158	56	87	89	18	88	76	0	210	255	205	97	100	17	100	92	0	0.522	0.449	0.585	0.530	2.591	0.151	0.140	52	352	172	229	-0.938	59	113	71	158	0
3	16	17	"PFC0263"	"C68"	13110	24570	130	112	112	24	86	89	20	53	24	0	214	212	44	95	96	14	99	98	0	0.218	0.222	0.224	0.216	2.711	0.194	0.167	120	499	145	143	-2.194	26	119	26	117	0
3	17	17	"PFC0294"	"C735"	13290	24560	120	128	127	33	87	89	20	65	50	0	135	138	29	94	95	14	84	69	0	1.000	0.909	1.012	0.957	2.928	1.142	0.288	120	483	82	84	0.000	41	41	40	44	0
3	18	17	"PFC0298"	"C739"	13480	24560	120	156	162	39	89	91	20	92	80	0	155	160	32	95	97	15	93	88	0	1.117	1.123	1.100	1.085	2.421	1.260	0.464	120	500	127	138	0.159	67	60	73	65	0
3	19	17	"PFC0301"	"C741"	13670	24570	120	280	281	70	93	95	21	100	98	0	274	273	59	98	100	14	100	99	0	1.063	1.074	1.069	1.058	1.680	1.096	0.750	120	504	363	363	0.087	187	176	188	175	0
3	20	17	"PFL0015"	"L1_3"	13860	24570	120	134	134	29	93	94	22	73	47	0	132	133	24	97	98	15	83	59	0	1.171	1.139	1.194	1.161	2.813	1.733	0.196	120	482	76	77	0.228	41	35	41	36	0
3	21	17	"PFM0073"	"M15459_3"	14060	24570	120	158	158	46	93	94	21	83	64	0	142	145	28	97	98	14	91	74	0	1.444	1.354	1.367	1.290	2.621	1.723	0.332	120	487	110	113	0.531	65	45	65	48	0
3	22	17	"PFM0096"	"M16857_1"	14230	24550	130	976	927	313	93	95	21	100	100	0	1536	1486	437	99	101	14	100	100	0	0.614	0.601	0.589	0.588	1.722	0.581	0.848	120	592	2320	2221	-0.703	883	1437	834	1387	0
3	1	18	"PFM0259"	"M26257_1"	10240	24720	110	545	552	177	94	97	21	100	100	0	560	544	136	102	104	16	100	100	0	0.985	1.036	1.078	1.023	1.675	1.078	0.809	80	474	909	900	-0.022	451	458	458	442	0
3	2	18	"PFM0321"	"M31208_3"	10400	24720	110	499	511	120	94	96	22	100	100	0	452	442	88	102	104	22	100	100	0	1.157	1.226	1.266	1.224	1.401	1.261	0.829	80	495	755	757	0.211	405	350	417	340	0
3	3	18	"PFM0389"	"M3590_2"	10630	24730	150	93	97	24	92	93	21	21	7	0	103	104	14	103	104	21	8	1	0	100000.000	5.000	1.708	1.529	4.246	26.091	0.001	156	611	1	6	16.610	1	0	5	1	-50
3	4	18	"PFM0523"	"M42640_1"	10810	24730	120	510	491	143	93	94	19	100	100	0	371	352	104	101	103	15	95	94	0	1.544	1.586	1.588	1.673	1.926	1.603	0.816	120	460	687	649	0.627	417	270	398	251	0
3	5	18	"PFD0044"	"D13561_3"	11000	24740	100	111	111	28	94	94	19	48	26	0	133	132	20	101	102	17	72	43	0	0.531	0.548	0.921	0.773	3.026	1.391	0.108	80	405	49	48	-0.913	17	32	17	31	0
3	6	18	"PFD0057"	"D15909_4"	11180	24730	120	203	201	60	95	95	20	90	85	0	372	358	88	101	103	17	100	100	0	0.399	0.412	0.415	0.382	1.923	0.407	0.648	120	493	379	363	-1.327	108	271	106	257	0
3	7	18	"PFD0156"	"D17715_93"	11360	24720	110	367	357	79	92	93	21	100	100	0	297	295	49	101	103	19	100	100	0	1.403	1.366	1.408	1.350	1.459	1.425	0.785	80	449	471	459	0.489	275	196	265	194	0
3	8	18	"PFD0171"	"D21102_1"	11550	24730	90	493	477	92	90	92	20	100	100	0	1534	1507	255	101	102	15	100	100	0	0.281	0.275	0.278	0.271	1.344	0.251	0.824	52	348	1836	1793	-1.830	403	1433	387	1406	0
3	9	18	"PFD0194"	"D23657_11"	11740	24730	120	169	171	38	91	92	18	95	87	0	148	148	24	98	100	15	91	80	0	1.560	1.600	1.645	1.700	2.293	2.133	0.359	120	513	128	130	0.642	78	50	80	50	0
3	10	18	"PFD0273"	"D33539_50"	11950	24730	130	150	149	34	91	93	19	85	70	0	127	128	21	100	101	15	70	43	0	2.185	2.071	1.882	1.874	2.806	2.514	0.187	120	545	86	86	1.128	59	27	58	28	0
3	11	18	"IAX099I"	"Y_IAX099I"	12160	24700	150	90	94	21	92	93	20	19	6	0	99	100	15	100	101	14	17	4	0	2.000	100000.000	1.114	1.174	4.263	7.460	0.006	156	547	-3	2	1.000	-2	-1	2	0	-50
3	12	18	"ICX188I"	"Y_ICX188I"	12350	24730	150	87	90	19	92	93	19	11	3	0	94	95	12	98	98	13	10	0	0	1.250	0.667	1.125	1.218	4.210	18.598	0.002	156	462	-9	-5	0.322	-5	-4	-2	-3	-50
3	13	18	"IEX355I"	"Y_IEX355I"	12540	24720	150	87	89	21	89	91	19	17	5	0	102	103	15	99	101	17	17	4	0	-0.667	0.000	1.500	1.256	4.099	5.750	0.001	156	497	1	4	Error	-2	3	0	4	-50
3	14	18	"IGX361I"	"Y_IGX361I"	12730	24730	150	93	95	21	92	93	19	23	5	0	103	105	16	100	102	18	17	2	0	0.333	0.600	1.401	1.273	3.730	16.158	0.001	156	519	4	8	-1.585	1	3	3	5	-50
3	15	18	"IIX063I"	"Y_IIX063I"	12920	24730	150	89	91	20	92	93	20	13	3	0	99	99	15	98	101	15	12	4	0	-3.000	-1.000	1.184	1.176	3.655	15.988	0.001	156	553	-2	0	Error	-3	1	-1	1	-50
3	16	18	"IKX121I"	"Y_IKX121I"	13110	24730	150	87	87	20	91	93	21	8	1	0	93	95	15	99	100	16	9	1	0	0.667	1.000	1.292	1.153	3.273	16.218	0.003	156	606	-10	-8	-0.585	-4	-6	-4	-4	-50
3	17	18	"Z_1_50"	"Z_1_50"	13290	24750	120	146	147	42	90	93	21	80	61	0	249	250	49	97	98	13	100	98	0	0.368	0.373	0.366	0.319	2.287	0.389	0.444	120	470	208	210	-1.441	56	152	57	153	0
3	18	18	"Z_1_70"	"Z_1_70"	13480	24750	120	227	226	59	93	96	23	94	90	0	495	492	111	98	100	16	100	100	0	0.338	0.338	0.323	0.311	1.627	0.335	0.756	120	484	531	527	-1.567	134	397	133	394	0
3	19	18	"Z_1_90"	"Z_1_90"	13660	24750	120	442	444	151	93	98	23	99	99	0	1069	1048	233	99	101	16	100	100	0	0.360	0.370	0.365	0.342	1.549	0.370	0.811	120	507	1319	1300	-1.475	349	970	351	949	0
3	20	18	"Z_2_10"	"Z_2_10"	13870	24730	150	89	94	28	94	96	21	17	5	0	97	99	17	98	100	14	17	8	0	5.000	0.000	1.357	1.345	3.661	12.765	0.005	156	616	-6	1	2.322	-5	-1	0	1	-50
3	21	18	"Z_2_30"	"Z_2_30"	14050	24740	110	136	138	40	92	94	20	76	55	0	108	110	19	98	100	15	38	16	0	4.400	3.833	2.092	2.258	3.624	7.250	0.035	80	413	54	58	2.138	44	10	46	12	0
3	22	18	"Z_2_50"	"Z_2_50"	14240	24750	120	18964	17392	4723	96	98	22	100	100	0	9909	8901	2529	101	103	15	100	100	0	1.924	1.965	1.944	2.045	1.607	2.013	0.900	120	613	28676	26096	0.944	18868	9808	17296	8800	0
3	1	19	"Z_3_90"	"Z_3_90"	10250	24930	120	2594	2621	968	95	97	21	100	100	0	8008	8111	1829	104	106	17	100	100	0	0.316	0.315	0.323	0.279	1.850	0.316	0.839	120	634	10403	10533	-1.661	2499	7904	2526	8007	0
3	2	19	"Z_4_10"	"Z_4_10"	10440	24940	80	109	118	35	96	99	22	38	25	0	117	121	18	106	108	15	38	15	0	1.182	1.467	1.490	1.327	5.908	7.486	0.014	52	307	24	37	0.241	13	11	22	15	0
3	3	19	"Z_4_30"	"Z_4_30"	10630	24920	150	93	97	20	94	96	19	20	5	0	102	105	15	101	102	14	23	8	0	-1.000	0.750	1.300	1.396	2.983	4.778	0.011	156	623	0	7	Error	-1	1	3	4	-50
3	4	19	"Z_4_50"	"Z_4_50"	10810	24930	120	4693	4428	1696	94	95	24	100	100	0	3246	3006	995	102	103	14	100	100	0	1.463	1.492	1.551	1.497	1.842	1.561	0.867	120	458	7743	7238	0.549	4599	3144	4334	2904	0
3	5	19	"Z_4_70"	"Z_4_70"	11010	24930	120	7500	6976	2379	97	99	25	100	100	0	4913	4625	1478	104	106	18	100	100	0	1.539	1.522	1.532	1.519	1.762	1.574	0.870	120	495	12212	11400	0.622	7403	4809	6879	4521	0
3	6	19	"Z_4_90"	"Z_4_90"	11200	24930	120	11785	10626	3573	98	99	22	100	100	0	7508	7133	2021	104	106	19	100	100	0	1.578	1.498	1.517	1.462	1.592	1.560	0.892	120	510	19091	17557	0.659	11687	7404	10528	7029	0
3	7	19	"Z_6_30"	"Z_6_30"	11400	24920	150	99	104	26	94	96	22	27	8	0	107	110	19	103	105	21	22	2	0	1.250	1.429	1.409	1.143	4.226	2.515	0.039	156	628	9	17	0.322	5	4	10	7	-50
3	8	19	"Z_6_50"	"Z_6_50"	11590	24920	150	95	96	20	90	92	21	26	3	0	97	99	14	100	102	18	8	1	0	-1.667	-6.000	1.497	1.616	3.235	0.011	0.000	156	594	2	5	Error	5	-3	6	-1	-50
3	9	19	"Z_6_70"	"Z_6_70"	11770	24930	120	167	171	42	89	91	21	93	81	0	142	145	29	98	101	15	85	68	0	1.773	1.745	1.729	1.824	2.359	2.076	0.400	120	483	122	129	0.826	78	44	82	47	0
3	10	19	"Z_6_90"	"Z_6_90"	11960	24930	120	342	351	90	91	93	20	100	100	0	229	224	45	98	100	15	97	96	0	1.916	2.063	2.105	2.126	1.763	2.227	0.721	120	529	382	386	0.938	251	131	260	126	0
3	11	19	"Z_7_10"	"Z_7_10"	12160	24920	150	88	89	17	91	93	20	8	1	0	99	100	14	99	100	15	16	1	0	100000.000	-2.000	1.400	1.417	3.057	20.406	0.001	156	671	-3	-1	16.610	-3	0	-2	1	-50
3	12	19	"Z_7_30"	"Z_7_30"	12350	24920	150	93	92	21	90	92	19	17	5	0	96	97	15	98	99	14	17	2	0	-1.500	-2.000	1.000	1.040	3.402	0.055	0.001	156	566	1	1	Error	3	-2	2	-1	-50
3	13	19	"PFI17646"	"oPFI17646"	12530	24930	120	269	263	76	88	90	19	98	95	0	326	321	72	97	99	14	100	100	0	0.790	0.781	0.772	0.709	1.907	0.808	0.719	120	428	410	399	-0.339	181	229	175	224	0
3	14	19	"PFN0256"	"oPFN0256"	12710	24930	120	294	305	100	90	92	20	99	97	0	572	574	160	100	101	14	100	100	0	0.432	0.454	0.454	0.421	1.686	0.446	0.785	120	464	676	689	-1.210	204	472	215	474	0
3	15	19	"PFG0021"	"oPFG0021"	12900	24930	150	95	100	24	94	98	37	10	1	0	108	111	18	99	106	45	4	0	0	0.111	0.500	1.026	1.185	4.016	4.489	0.022	156	607	10	18	-3.170	1	9	6	12	-50
3	16	19	"PFF72433"	"oPFF72433"	13060	24940	90	106	111	28	94	95	22	40	17	0	114	116	20	102	104	17	38	15	0	1.000	1.214	1.042	1.119	3.401	4.325	0.011	52	318	24	31	0.000	12	12	17	14	0
3	17	19	"PFJ12787"	"oPFJ12787"	13300	24930	110	134	138	39	94	95	21	68	46	0	125	128	24	99	100	14	68	45	0	1.538	1.517	1.379	1.457	3.133	3.204	0.129	80	452	66	73	0.621	40	26	44	29	0
3	18	19	"PFG0023"	"oPFG0023"	13480	24940	130	4656	4819	1815	96	98	22	100	100	0	6181	6619	1997	103	105	18	100	100	0	0.750	0.725	0.753	0.664	1.839	0.732	0.846	120	534	10638	11239	-0.415	4560	6078	4723	6516	0
3	19	19	"PFJ12789"	"oPFJ12789"	13690	24940	110	150	149	31	100	103	23	80	55	0	204	204	36	107	109	20	98	93	0	0.515	0.505	0.521	0.496	1.969	0.552	0.376	80	427	147	146	-0.956	50	97	49	97	0
3	20	19	"PFBL B0077"	"oPFBLOB0077"	13870	24940	120	211	222	59	101	104	25	97	86	0	455	490	141	105	107	18	100	100	0	0.314	0.314	0.324	0.288	1.779	0.298	0.655	120	474	460	506	-1.670	110	350	121	385	0
3	21	19	"PFF72437"	"oPFF72437"	14060	24940	130	687	693	212	97	100	22	100	100	0	857	849	210	102	104	16	100	100	0	0.781	0.798	0.807	0.787	1.479	0.803	0.852	120	511	1345	1343	-0.356	590	755	596	747	0
3	22	19	"PFL0043"	"oPFL0043"	14240	24940	130	124	126	28	96	98	22	57	30	0	148	149	23	101	102	15	94	79	0	0.596	0.625	0.720	0.668	2.969	0.959	0.087	120	575	75	78	-0.747	28	47	30	48	0
3	1	20	"PFBL B0079"	"oPFBLOB0079"	10250	25110	120	235	236	58	90	92	18	99	97	0	225	217	41	100	102	15	99	95	0	1.160	1.248	1.214	1.242	2.005	1.309	0.681	120	520	270	263	0.214	145	125	146	117	0
3	2	20	"PFF72438"	"oPFF72438"	10440	25120	120	8026	7908	2894	94	96	20	100	100	0	4350	4487	1131	102	103	14	100	100	0	1.867	1.782	1.864	1.661	1.610	1.941	0.864	120	484	12180	12199	0.901	7932	4248	7814	4385	0
3	3	20	"PFH0006"	"oPFH0006"	10630	25120	130	1208	1193	394	95	97	20	100	100	0	1428	1436	328	101	102	14	100	100	0	0.839	0.822	0.838	0.767	1.632	0.841	0.852	120	468	2440	2433	-0.254	1113	1327	1098	1335	0
3	4	20	"PFBL B0083"	"oPFBLOB0083"	10820	25110	150	99	101	23	95	96	19	26	8	0	107	109	17	104	105	15	25	8	0	1.333	1.200	1.486	1.543	3.444	5.971	0.009	156	460	7	11	0.415	4	3	6	5	-50
3	5	20	"PFBL B0084"	"oPFBLOB0084"	11010	25110	150	101	106	33	95	96	21	28	8	0	110	134	175	105	106	17	29	14	0	1.200	0.379	1.346	1.187	3.515	0.097	0.128	156	486	11	40	0.263	6	5	11	29	-50
3	6	20	"PFM60485"	"oPFM60485"	11200	25120	120	670	679	227	92	94	21	100	100	0	883	888	246	101	103	16	100	100	0	0.739	0.746	0.768	0.723	1.602	0.752	0.815	120	441	1360	1374	-0.436	578	782	587	787	0
3	7	20	"PFN0258"	"oPFN0258"	11400	25110	150	91	94	21	94	96	21	15	3	0	105	107	17	100	102	18	23	4	0	-0.600	0.000	1.865	1.448	5.208	3.108	0.005	156	546	2	7	Error	-3	5	0	7	-50
3	8	20	"PFM60486"	"oPFM60486"	11580	25120	130	518	538	175	92	93	20	100	100	0	458	453	125	99	101	18	98	97	0	1.187	1.260	1.282	1.280	1.817	1.300	0.792	120	480	785	800	0.247	426	359	446	354	0
3	9	20	"PFK12896"	"oPFK12896"	11770	25120	120	463	468	115	90	91	19	100	100	0	428	430	113	99	100	14	97	97	0	1.134	1.142	1.141	1.221	1.787	1.128	0.818	120	449	702	709	0.181	373	329	378	331	0
3	10	20	"PFN0259"	"oPFN0259"	11940	25130	130	2239	2135	725	91	92	19	100	100	0	1198	1231	328	99	100	14	100	100	0	1.955	1.806	1.836	1.699	1.733	1.922	0.848	120	504	3247	3176	0.967	2148	1099	2044	1132	0
3	11	20	"PFL0046"	"oPFL0046"	12150	25130	130	1477	1439	504	91	93	19	100	100	0	901	913	260	99	100	15	100	100	0	1.728	1.656	1.659	1.577	1.724	1.752	0.850	120	538	2188	2162	0.789	1386	802	1348	814	0
3	12	20	"PFD66984"	"oPFD66984"	12340	25130	120	1033	1030	382	90	91	19	100	100	0	883	911	238	99	100	14	100	100	0	1.203	1.158	1.129	1.083	1.628	1.236	0.832	120	445	1727	1752	0.266	943	784	940	812	0
3	13	20	"PFD66985"	"oPFD66985"	12540	25110	150	87	88	21	88	90	20	19	3	0	95	95	13	99	100	13	8	1	0	0.250	0.000	1.726	1.493	3.523	9.814	0.006	156	441	-5	-4	-2.000	-1	-4	0	-4	-50
3	14	20	"PFL0047"	"oPFL0047"	12710	25130	120	698	743	275	91	92	21	100	100	0	545	564	146	100	101	15	100	100	0	1.364	1.405	1.389	1.327	1.594	1.533	0.801	120	401	1052	1116	0.448	607	445	652	464	0
3	15	20	"PFF72478"	"oPFF72478"	12910	25100	100	423	450	179	93	99	42	98	93	0	518	520	169	101	109	57	100	97	0	0.791	0.852	0.795	0.791	1.966	0.881	0.753	80	421	747	776	-0.338	330	417	357	419	0
3	16	20	"PFL0097"	"oPFL0097"	13110	25100	120	489	492	148	94	98	38	100	98	0	493	495	111	101	108	50	100	99	0	1.008	1.010	1.045	0.970	1.540	1.049	0.846	120	571	787	792	0.011	395	392	398	394	0
3	17	20	"PFBL B0142"	"oPFBLOB0142"	13300	25100	120	869	848	275	94	93	20	100	100	0	627	609	188	101	103	15	100	99	0	1.473	1.484	1.446	1.515	1.615	1.493	0.842	120	476	1301	1262	0.559	775	526	754	508	0
3	18	20	"PFI17693"	"oPFI17693"	13490	25100	130	1470	1434	473	95	98	24	100	100	0	2340	2350	863	106	108	17	100	100	0	0.615	0.597	0.598	0.615	1.573	0.545	0.853	120	515	3609	3583	-0.700	1375	2234	1339	2244	0
3	19	20	"PFI17695"	"oPFI17695"	13690	25100	130	23842	23826	8459	108	112	30	100	100	0	8501	8566	2810	110	112	19	100	100	0	2.829	2.805	2.854	2.955	1.904	2.980	0.840	120	515	32125	32174	1.500	23734	8391	23718	8456	0
3	20	20	"PFH0024"	"oPFH0024"	13880	25110	120	223	220	56	108	113	30	91	76	0	458	472	112	106	110	18	100	100	0	0.327	0.306	0.310	0.277	1.813	0.278	0.547	120	442	467	478	-1.614	115	352	112	366	0
3	21	20	"PFBL B0147"	"oPFBLOB0147"	14070	25110	120	162	171	52	102	104	23	80	60	0	141	145	28	103	105	16	80	61	0	1.579	1.643	1.730	1.692	3.056	2.285	0.334	120	467	98	111	0.659	60	38	69	42	0
3	22	20	"PFF72481"	"oPFF72481"	14250	25110	120	1000	1005	365	98	101	23	100	100	0	507	509	151	102	104	17	100	99	0	2.227	2.229	2.230	2.199	1.746	2.376	0.832	120	574	1307	1314	1.155	902	405	907	407	0
3	1	21	"PFJ12809"	"oPFJ12809"	10270	25290	150	101	106	26	88	91	20	33	16	0	108	110	19	99	101	15	35	13	0	1.444	1.636	1.304	1.229	3.096	5.154	0.026	156	698	22	29	0.531	13	9	18	11	-50
3	2	21	"PFH0027"	"oPFH0027"	10460	25300	130	637	612	265	90	92	20	94	90	0	1011	968	307	100	101	14	100	100	0	0.600	0.601	0.627	0.491	2.336	0.635	0.804	120	460	1458	1390	-0.736	547	911	522	868	0
3	3	21	"PFF72482"	"oPFF72482"	10650	25290	120	383	382	127	91	93	19	100	100	0	1099	1151	374	100	102	15	100	100	0	0.292	0.277	0.285	0.264	1.519	0.265	0.802	120	422	1291	1342	-1.775	292	999	291	1051	0
3	4	21	"PFG0045"	"oPFG0045"	10820	25290	120	503	502	172	92	94	19	100	98	0	391	390	93	102	103	16	100	100	0	1.422	1.424	1.463	1.332	1.669	1.547	0.804	120	423	700	698	0.508	411	289	410	288	0
3	5	21	"PFF72484"	"oPFF72484"	11010	25280	130	709	731	258	92	94	19	100	100	0	392	395	111	101	102	15	97	96	0	2.120	2.173	2.215	2.163	1.655	2.309	0.814	120	476	908	933	1.084	617	291	639	294	0
3	6	21	"PFI17704"	"oPFI17704"	11200	25290	130	1543	1497	561	91	92	20	100	100	0	1098	1157	307	100	101	14	100	100	0	1.455	1.330	1.364	1.228	1.705	1.419	0.843	120	513	2450	2463	0.541	1452	998	1406	1057	0
3	7	21	"PFH0030"	"oPFH0030"	11400	25300	120	232	236	66	91	93	21	95	94	0	497	519	117	98	100	17	100	100	0	0.353	0.344	0.344	0.314	1.735	0.337	0.695	120	476	540	566	-1.501	141	399	145	421	0
3	8	21	"PFM60518"	"oPFM60518"	11590	25300	130	590	580	216	90	92	20	97	95	0	642	666	155	98	100	17	100	100	0	0.919	0.863	0.873	0.768	1.967	0.930	0.819	120	496	1044	1058	-0.122	500	544	490	568	0
3	9	21	"PFL0104"	"oPFL0104"	11780	25300	130	321	316	105	90	90	18	99	95	0	343	337	78	98	98	13	100	100	0	0.943	0.946	0.928	0.884	1.635	1.017	0.758	120	432	476	465	-0.085	231	245	226	239	0
3	10	21	"PFI17705"	"oPFI17705"	11970	25300	120	840	824	322	91	91	19	99	99	0	1279	1308	355	99	100	15	100	100	0	0.635	0.606	0.621	0.562	1.567	0.624	0.819	120	401	1929	1942	-0.656	749	1180	733	1209	0
3	11	21	"PFBL B0155"	"oPFBLOB0155"	12160	25300	120	252	251	78	89	90	18	95	94	0	270	269	70	98	100	16	100	99	0	0.948	0.947	1.006	0.922	1.747	0.990	0.708	120	421	335	333	-0.078	163	172	162	171	0
3	12	21	"PFBL B0157"	"oPFBLOB0157"	12350	25300	150	82	86	19	91	92	19	11	2	0	92	92	14	99	101	14	6	1	0	1.286	0.714	1.259	1.426	3.080	9.350	0.003	156	498	-16	-12	0.363	-9	-7	-5	-7	-50
3	13	21	"PFD67005"	"oPFD67005"	12540	25290	150	91	93	21	92	93	23	16	2	0	101	101	14	102	104	19	8	1	0	1.000	-1.000	1.409	1.553	3.331	5.884	0.021	156	537	-2	0	0.000	-1	-1	1	-1	-50
3	14	21	"PFD67007"	"oPFD67007"	12730	25290	150	89	89	18	88	91	21	14	1	0	102	103	15	101	102	15	19	2	0	1.000	0.500	1.485	1.449	3.219	9.263	0.004	156	607	2	3	0.000	1	1	1	2	-50
3	15	21	"PFM60523"	"oPFM60523"	12920	25310	130	407	398	147	89	92	23	98	94	0	455	475	135	100	103	29	100	100	0	0.896	0.824	0.853	0.734	1.901	0.872	0.795	120	591	673	684	-0.159	318	355	309	375	0
3	16	21	"PFL0108"	"oPFL0108"	13100	25310	120	233	229	68	90	92	20	94	90	0	297	297	56	99	102	22	100	100	0	0.722	0.702	0.729	0.624	1.999	0.761	0.669	120	532	341	337	-0.469	143	198	139	198	0
3	17	21	"A10325_30a"	"A10325_30a"	13300	25300	150	82	83	19	89	90	20	8	3	0	90	92	16	100	102	22	5	0	0	0.700	0.750	0.962	0.966	3.360	4.695	0.002	156	676	-17	-14	-0.515	-7	-10	-6	-8	-50
3	18	21	"A10325_30c"	"A10325_30c"	13490	25300	150	79	81	19	90	93	22	6	0	0	89	91	16	100	103	18	5	1	0	1.000	1.000	1.040	1.053	3.225	4.525	0.012	156	655	-22	-18	0.000	-11	-11	-9	-9	-50
3	19	21	"A10325_30e"	"A10325_30e"	13680	25300	150	84	83	16	96	101	29	0	0	0	92	93	15	101	104	16	8	0	0	1.333	1.625	1.268	1.356	2.729	4.867	0.044	156	559	-21	-21	0.415	-12	-9	-13	-8	-50
3	20	21	"A10325_30g"	"A10325_30g"	13870	25300	150	87	90	21	99	103	29	4	0	0	91	94	16	101	103	17	8	1	0	1.200	1.286	1.321	1.326	3.044	5.279	0.020	156	530	-22	-16	0.263	-12	-10	-9	-7	-50
3	21	21	"A10325_30i"	"A10325_30i"	14080	25330	150	85	88	20	96	98	23	8	1	0	105	104	17	100	102	16	22	4	0	-2.200	-2.000	1.183	1.111	3.122	3.215	0.018	156	533	-6	-4	Error	-11	5	-8	4	-50
3	22	21	"E598_1a"	"E598_1a"	14280	25340	150	88	92	24	90	92	22	21	5	0	94	96	17	97	98	17	10	3	0	0.667	-2.000	1.487	1.585	3.028	4.066	0.026	156	765	-5	1	-0.585	-2	-3	2	-1	-50
3	1	22	"F48446_9e"	"F48446_9e"	10270	25490	150	89	90	17	86	88	32	4	0	0	101	103	19	99	100	14	22	7	0	1.500	1.000	0.888	0.981	3.233	123.775	0.000	156	906	5	8	0.585	3	2	4	4	-50
3	2	22	"F48446_9g"	"F48446_9g"	10430	25480	120	161	162	42	87	88	18	91	83	0	171	169	32	98	100	14	95	93	0	1.014	1.056	0.988	0.958	2.320	1.216	0.466	120	487	147	146	0.020	74	73	75	71	0
3	3	22	"F48446_9i"	"F48446_9i"	10620	25480	130	331	329	70	88	89	18	100	100	0	485	468	123	99	101	14	99	99	0	0.630	0.653	0.656	0.700	1.898	0.608	0.766	120	625	629	610	-0.668	243	386	241	369	0
3	4	22	"I12861_2a"	"I12861_2a"	10820	25490	150	89	94	27	90	93	20	24	8	0	96	97	15	100	102	14	13	4	0	0.250	-1.333	1.500	1.332	3.070	8.366	0.011	156	813	-5	1	-2.000	-1	-4	4	-3	-50
3	5	22	"I12861_2c"	"I12861_2c"	11020	25490	150	85	87	17	90	97	83	0	0	0	92	93	13	99	102	45	0	0	0	0.714	0.500	1.286	1.274	3.042	18.685	0.001	156	795	-12	-9	-0.485	-5	-7	-3	-6	-50
3	6	22	"I12861_2e"	"I12861_2e"	11210	25490	150	90	95	34	88	95	84	1	1	0	101	107	28	99	102	46	6	1	0	1.000	0.875	1.261	1.157	3.271	2.049	0.700	156	766	4	15	0.000	2	2	7	8	-50
3	7	22	"J512_2i"	"J512_2i"	11400	25490	150	87	89	21	88	91	22	12	2	0	96	97	16	98	100	16	16	2	0	0.500	-1.000	1.500	1.307	3.404	3.404	0.034	156	743	-3	0	-1.000	-1	-2	1	-1	-50
3	8	22	"Ks592_1a"	"Ks592_1a"	11590	25490	150	87	88	19	88	91	21	12	2	0	99	100	16	98	99	15	16	2	0	-1.000	0.000	1.230	1.079	3.652	2.311	0.046	156	803	0	2	Error	-1	1	0	2	-50
3	9	22	"Ks592_1c"	"Ks592_1c"	11820	25460	150	92	94	22	87	89	19	27	5	0	101	105	19	96	97	12	32	19	0	1.000	0.778	1.031	1.184	3.697	12.386	0.003	156	669	10	16	0.000	5	5	7	9	-50
3	10	22	"Ks592_1e"	"Ks592_1e"	11970	25490	150	89	93	24	87	89	20	21	5	0	102	104	19	97	98	14	33	10	0	0.400	0.857	1.000	1.154	3.516	5.140	0.019	156	688	7	13	-1.322	2	5	6	7	-50
3	11	22	"Ks592_1g"	"Ks592_1g"	12160	25490	150	86	88	18	86	88	22	12	2	0	101	103	20	98	99	14	21	9	0	0.000	0.400	1.387	1.178	3.393	17.396	0.001	156	712	3	7	Error	0	3	2	5	-50
3	12	22	"Ks592_1i"	"Ks592_1i"	12330	25490	130	5586	5032	1511	88	89	22	100	100	0	3792	3521	1274	99	101	27	100	100	0	1.489	1.445	1.421	1.594	1.839	1.414	0.883	120	591	9191	8366	0.574	5498	3693	4944	3422	0
3	13	22	"EMPTY"	"EMPTY"	12510	25490	90	275	312	107	89	93	25	100	100	0	305	303	78	102	107	38	100	96	0	0.916	1.109	1.075	1.111	1.660	1.112	0.702	52	384	389	424	-0.126	186	203	223	201	0
3	14	22	"EMPTY"	"EMPTY"	12730	25490	90	261	259	66	86	88	20	100	100	0	260	270	64	100	101	15	100	100	0	1.094	1.018	1.084	1.021	1.757	1.036	0.638	52	384	335	343	0.129	175	160	173	170	0
3	15	22	"EMPTY"	"EMPTY"	12900	25500	100	205	210	64	85	86	19	97	93	0	245	252	67	97	97	12	100	100	0	0.811	0.806	0.829	0.813	1.676	0.828	0.692	80	479	268	280	-0.303	120	148	125	155	0
3	16	22	"EMPTY"	"EMPTY"	13110	25500	100	136	139	34	85	86	18	85	70	0	175	181	49	96	98	22	97	81	0	0.646	0.635	0.702	0.673	2.249	0.545	0.334	80	478	130	139	-0.631	51	79	54	85	0
3	17	22	"EMPTY"	"EMPTY"	13290	25500	100	160	163	42	83	85	18	97	83	0	201	199	52	96	99	24	93	82	0	0.733	0.777	0.785	0.802	2.251	0.729	0.496	80	452	182	183	-0.447	77	105	80	103	0
3	18	22	"EMPTY"	"EMPTY"	13460	25500	90	185	182	35	83	86	19	100	96	0	199	220	78	95	99	20	98	92	0	0.981	0.792	0.934	0.906	2.025	0.667	0.531	52	386	206	224	-0.028	102	104	99	125	0
3	19	22	"EMPTY"	"EMPTY"	13690	25490	150	85	87	17	87	89	22	11	0	0	96	97	14	98	100	18	7	1	0	1.000	0.000	1.194	1.257	3.398	105.159	0.000	156	803	-4	-1	0.000	-2	-2	0	-1	-50
3	20	22	"EMPTY"	"EMPTY"	13880	25490	150	87	90	20	91	94	24	10	1	0	97	98	16	100	102	19	8	0	0	1.333	0.500	1.000	1.045	3.077	4.065	0.024	156	676	-7	-3	0.415	-4	-3	-1	-2	-50
3	21	22	"EMPTY"	"EMPTY"	14070	25490	150	92	92	22	87	89	21	17	5	0	100	101	14	99	101	18	13	0	0	5.000	2.500	1.667	1.803	3.883	1.911	0.047	156	644	6	7	2.322	5	1	5	2	-50
3	22	22	"EMPTY"	"EMPTY"	14260	25490	150	71	72	14	81	82	18	3	0	0	86	87	12	91	92	15	5	1	0	2.000	2.250	1.292	1.150	3.307	3.838	0.017	156	812	-15	-13	1.000	-10	-5	-9	-4	-50
4	1	1	"PFA0039"	"A1411_1"	14800	21480	140	10497	10043	3836	96	98	24	100	100	0	8599	8366	2577	100	102	18	100	100	0	1.224	1.203	1.248	1.143	1.927	1.259	0.883	156	803	18900	18213	0.291	10401	8499	9947	8266	0
4	2	1	"PFA0101"	"A21885_1"	15000	21480	140	5352	4661	2303	94	96	24	100	100	0	8679	8397	4011	100	102	20	100	100	0	0.613	0.550	0.533	0.556	2.034	0.527	0.876	156	652	13837	12864	-0.706	5258	8579	4567	8297	0
4	3	1	"PFA0019"	"A11546_1"	15180	21480	130	528	529	130	94	96	22	100	100	0	600	581	116	102	105	26	100	100	0	0.871	0.908	0.901	0.891	1.419	0.910	0.867	120	574	932	914	-0.198	434	498	435	479	0
4	4	1	"PFA0144"	"A31870_1"	15380	21490	140	7242	6491	2565	95	98	25	99	99	0	9166	8779	2584	105	109	24	100	100	0	0.789	0.737	0.762	0.646	1.843	0.762	0.913	156	658	16208	15070	-0.342	7147	9061	6396	8674	0
4	5	1	"PFA0009"	"A10325_29"	15570	21490	140	1812	1807	736	96	99	24	98	98	0	11799	11641	3169	109	112	21	100	100	0	0.147	0.148	0.147	0.133	1.717	0.151	0.881	156	619	13406	13243	-2.768	1716	11690	1711	11532	0
4	6	1	"PFA0012"	"A10325_32"	15750	21490	140	1254	1179	444	94	96	21	99	99	0	12702	12378	3456	109	112	20	100	100	0	0.092	0.088	0.092	0.084	1.489	0.089	0.894	156	611	13753	13354	-3.440	1160	12593	1085	12269	0
4	7	1	"PFA0030"	"A12797_1"	15940	21490	140	4471	4112	1459	94	97	22	100	100	0	1825	1742	578	104	106	19	100	99	0	2.543	2.453	2.507	2.521	1.898	2.581	0.890	156	657	6098	5656	1.347	4377	1721	4018	1638	0
4	8	1	"PFB0005"	"B11"	16140	21490	130	196	192	48	94	97	23	91	84	0	242	242	42	99	101	17	100	100	0	0.713	0.685	0.687	0.621	1.811	0.676	0.611	120	616	245	241	-0.487	102	143	98	143	0
4	9	1	"PFB0219"	"B57"	16330	21490	140	139	141	37	93	95	22	76	50	0	155	162	51	97	99	16	96	81	0	0.793	0.738	0.867	0.779	2.501	0.746	0.279	156	692	104	113	-0.334	46	58	48	65	0
4	10	1	"PFB0285"	"B92"	16520	21490	130	317	326	110	91	93	22	99	96	0	381	377	107	95	97	17	100	100	0	0.790	0.833	0.807	0.805	1.696	0.819	0.776	120	600	512	517	-0.340	226	286	235	282	0
4	11	1	"PFB0008"	"B114"	16700	21490	130	2171	2187	829	87	99	104	100	100	0	1290	1270	442	94	110	120	99	96	0	1.742	1.786	1.805	1.785	1.652	1.828	0.845	120	614	3280	3276	0.801	2084	1196	2100	1176	0
4	12	1	"PFB0034"	"B165"	16900	21500	140	3407	3171	1735	85	96	99	99	94	0	1723	1708	800	92	107	114	97	95	0	2.037	1.910	1.852	1.764	2.387	2.071	0.864	156	678	4953	4702	1.026	3322	1631	3086	1616	0
4	13	1	"PFB0089"	"B319"	17080	21500	130	3196	3181	920	86	89	20	100	100	0	3687	3701	833	91	95	27	100	100	0	0.865	0.857	0.860	0.833	1.359	0.848	0.904	120	574	6706	6705	-0.209	3110	3596	3095	3610	0
4	14	1	"PFB0104"	"B351"	17280	21500	140	198	201	53	87	89	20	94	91	0	189	192	39	92	95	27	97	89	0	1.144	1.140	1.106	1.107	1.820	1.166	0.532	156	623	208	214	0.195	111	97	114	100	0
4	15	1	"PFB0113"	"B372"	17460	21500	140	1426	1316	463	87	90	22	100	100	0	1203	1136	374	90	96	31	100	100	0	1.203	1.175	1.243	1.207	1.822	1.208	0.830	156	611	2452	2275	0.267	1339	1113	1229	1046	0
4	16	1	"PFB0116"	"B380"	17650	21500	140	220	224	69	85	87	22	98	92	0	189	189	40	89	94	30	96	87	0	1.350	1.390	1.323	1.306	1.978	1.407	0.575	156	635	235	239	0.433	135	100	139	100	0
4	17	1	"PFB0118"	"B383"	17830	21500	140	1774	1703	550	82	84	18	100	100	0	1953	1797	611	89	91	13	98	98	0	0.908	0.949	0.945	1.034	1.978	0.937	0.894	156	665	3556	3329	-0.140	1692	1864	1621	1708	0
4	18	1	"PFB0140"	"B432"	18030	21500	130	1129	1062	311	83	86	20	100	100	0	1578	1598	400	90	94	29	100	100	0	0.703	0.649	0.674	0.629	1.450	0.630	0.890	120	613	2534	2487	-0.508	1046	1488	979	1508	0
4	19	1	"PFC0315"	"C9"	18220	21500	140	435	435	158	82	84	20	99	98	0	494	480	145	88	92	28	98	98	0	0.869	0.901	0.877	0.867	1.763	0.915	0.829	156	663	759	745	-0.202	353	406	353	392	0
4	20	1	"PFC0207"	"C56"	18390	21500	130	501	468	136	80	88	43	100	100	0	610	599	122	88	99	69	100	100	0	0.807	0.759	0.765	0.721	1.433	0.759	0.836	120	607	943	899	-0.310	421	522	388	511	0
4	21	1	"PFC0316"	"C96"	18600	21510	130	716	698	190	84	89	43	100	100	0	516	508	90	88	99	67	100	100	0	1.477	1.462	1.485	1.396	1.453	1.542	0.840	120	646	1060	1034	0.562	632	428	614	420	0
4	22	1	"PFC0007"	"C114"	18790	21510	140	891	815	265	80	81	20	100	100	0	835	764	232	85	86	13	100	99	0	1.081	1.082	1.092	1.105	1.790	1.098	0.899	156	811	1561	1414	0.113	811	750	735	679	0
4	1	2	"PFC0021"	"C134"	14800	21680	130	444	425	112	93	95	21	100	100	0	429	423	77	97	100	18	100	100	0	1.057	1.018	1.067	0.976	1.625	1.045	0.785	120	605	683	658	0.080	351	332	332	326	0
4	2	2	"PFC0034"	"C161"	14980	21690	140	2752	2579	1022	96	99	24	99	99	0	1711	1696	523	100	103	18	100	100	0	1.649	1.556	1.616	1.422	1.932	1.657	0.865	156	585	4267	4079	0.721	2656	1611	2483	1596	0
4	3	2	"PFJ0545"	"J687_3"	15180	21690	140	1164	1102	583	94	97	24	99	99	0	498	501	194	99	101	23	100	98	0	2.682	2.507	2.499	2.216	1.873	2.813	0.831	156	563	1469	1410	1.423	1070	399	1008	402	0
4	4	2	"PFK0100"	"Km695_2"	15370	21690	140	205	202	60	92	93	23	91	84	0	242	250	58	99	101	24	98	97	0	0.790	0.728	0.735	0.697	2.077	0.754	0.632	156	515	256	261	-0.340	113	143	110	151	0
4	5	2	"PFK0134"	"Km993_1"	15550	21690	130	310	309	94	93	95	24	96	94	0	733	744	199	101	106	40	100	100	0	0.343	0.336	0.352	0.314	1.604	0.327	0.783	120	486	849	859	-1.542	217	632	216	643	0
4	6	2	"PFK0052"	"Km3535_1"	15750	21690	140	438	421	143	94	97	23	98	97	0	350	337	96	101	107	38	96	91	0	1.382	1.386	1.383	1.351	1.905	1.416	0.757	156	550	593	563	0.466	344	249	327	236	0
4	7	2	"PFK0059"	"Km3703_4"	15940	21690	140	469	471	172	94	98	26	96	96	0	491	489	165	100	103	18	98	96	0	0.959	0.969	0.947	0.975	2.014	0.983	0.800	156	555	766	766	-0.060	375	391	377	389	0
4	8	2	"PFK0303"	"Kn267_1"	16120	21690	130	950	931	348	96	107	92	100	96	0	587	590	161	98	109	73	99	98	0	1.746	1.697	1.745	1.623	1.638	1.874	0.844	120	537	1343	1327	0.804	854	489	835	492	0
4	9	2	"PFK0297"	"Kn2497_2"	16320	21700	140	887	850	297	94	106	89	96	94	0	835	851	192	95	106	71	100	100	0	1.072	1.000	1.064	0.915	1.723	1.080	0.847	156	580	1533	1512	0.100	793	740	756	756	0
4	10	2	"PFK0436"	"Kn5150_1"	16500	21700	140	5781	5577	2180	90	93	23	100	100	0	10014	9789	3189	93	96	18	100	100	0	0.574	0.566	0.583	0.526	1.989	0.563	0.876	156	545	15612	15183	-0.802	5691	9921	5487	9696	0
4	11	2	"PFK0536"	"Kn8928_1"	16700	21700	140	1844	1818	932	88	97	94	98	97	0	1054	1122	476	94	107	112	97	96	0	1.829	1.683	1.603	1.578	2.015	1.800	0.848	156	593	2716	2758	0.871	1756	960	1730	1028	0
4	12	2	"PFK0544"	"Kn9335_1"	16880	21690	130	925	894	240	88	92	27	100	100	0	532	527	107	93	100	67	100	98	0	1.907	1.857	1.903	1.817	1.471	1.933	0.868	120	522	1276	1240	0.931	837	439	806	434	0
4	13	2	"PFK0875"	"Ks2_1"	17090	21700	140	691	664	233	89	92	22	100	100	0	390	385	114	91	96	28	96	94	0	2.013	1.956	1.938	2.038	1.945	2.091	0.819	156	542	901	869	1.010	602	299	575	294	0
4	14	2	"PFK0879"	"Ks2_14"	17260	21700	140	12066	11037	4145	90	92	22	100	100	0	4365	3977	1460	94	97	30	98	96	0	2.804	2.819	2.878	3.171	2.069	2.936	0.897	156	447	16247	14830	1.488	11976	4271	10947	3883	0
4	15	2	"PFK1056"	"Ks54_1"	17450	21700	140	1487	1557	853	90	94	24	100	100	0	824	835	311	93	97	33	99	97	0	1.911	1.977	1.906	2.000	1.690	2.333	0.768	156	463	2128	2209	0.934	1397	731	1467	742	0
4	16	2	"PFK1101"	"Ks59_1"	17650	21710	140	1060	1087	435	88	91	24	99	99	0	1169	1191	374	92	96	31	100	100	0	0.903	0.909	0.989	0.856	1.784	0.949	0.850	156	515	2049	2098	-0.148	972	1077	999	1099	0
4	17	2	"PFK1165"	"Ks72_6"	17850	21710	140	324	317	103	85	88	21	97	93	0	868	869	230	91	93	15	99	99	0	0.308	0.298	0.302	0.273	1.896	0.298	0.814	156	495	1016	1010	-1.701	239	777	232	778	0
4	18	2	"PFK1183"	"Ks75_9"	18020	21710	140	529	497	175	86	88	20	99	96	0	411	406	87	90	94	29	99	99	0	1.380	1.301	1.294	1.153	1.820	1.423	0.806	156	500	764	727	0.465	443	321	411	316	0
4	19	2	"PFK1209"	"Ks82_1"	18220	21710	140	1847	1698	674	85	87	21	99	99	0	1904	1864	572	90	94	28	100	100	0	0.971	0.909	0.924	0.825	1.939	0.943	0.862	156	507	3576	3387	-0.042	1762	1814	1613	1774	0
4	20	2	"PFK1228"	"Ks83_8"	18400	21710	140	2830	2746	1170	83	89	39	100	100	0	3279	3316	1057	91	101	70	100	100	0	0.862	0.826	0.854	0.742	1.879	0.848	0.852	156	503	5935	5888	-0.215	2747	3188	2663	3225	0
4	21	2	"PFK0643"	"Ks127_5"	18590	21710	140	924	833	316	86	89	23	99	98	0	609	574	167	90	96	53	98	96	0	1.615	1.543	1.566	1.431	2.036	1.652	0.845	156	552	1357	1231	0.691	838	519	747	484	0
4	22	2	"PFK0638"	"Ks127_16"	18790	21710	140	1893	1666	618	83	83	18	100	100	0	820	758	222	86	88	13	99	99	0	2.466	2.356	2.451	2.328	1.961	2.537	0.861	156	663	2544	2255	1.302	1810	734	1583	672	0
4	1	3	"PFK0659"	"Ks133_2"	14780	21880	140	355	337	101	89	92	22	99	96	0	363	345	90	96	98	17	98	98	0	0.996	0.996	0.982	0.976	1.864	0.983	0.780	156	787	533	497	-0.005	266	267	248	249	0
4	2	3	"PFK0667"	"Ks139_1"	15000	21890	130	138	148	55	94	97	23	69	46	0	133	140	32	97	100	17	78	52	0	1.222	1.256	1.249	1.188	2.603	2.031	0.351	120	493	80	97	0.290	44	36	54	43	0
4	3	3	"PFK0682"	"Ks152_11"	15180	21890	140	198	195	59	94	97	25	87	79	0	161	164	33	96	99	17	95	87	0	1.600	1.485	1.506	1.380	2.222	1.829	0.535	156	472	169	169	0.678	104	65	101	68	0
4	4	3	"PFK0686"	"Ks155_1"	15370	21900	140	352	335	121	92	94	25	96	91	0	952	921	268	97	99	18	100	100	0	0.304	0.295	0.310	0.269	1.824	0.294	0.786	156	433	1115	1067	-1.717	260	855	243	824	0
4	5	3	"PFA0001"	"A10325_1"	15530	21890	150	104	104	24	93	95	23	27	8	0	102	104	19	98	103	40	5	0	0	2.750	1.833	1.400	1.241	3.737	4.928	0.036	156	451	15	17	1.459	11	4	11	6	-50
4	6	3	"PFA0004"	"A10325_16"	15720	21890	150	100	102	25	94	97	25	20	5	0	102	104	17	100	104	38	3	0	0	3.000	2.000	1.167	1.224	3.398	2.569	0.067	156	527	8	12	1.585	6	2	8	4	-50
4	7	3	"PFA0008"	"A10325_26"	15940	21900	140	142	145	38	95	99	29	69	37	0	218	218	50	100	102	20	99	93	0	0.398	0.424	0.425	0.406	2.242	0.437	0.322	156	514	165	168	-1.328	47	118	50	118	0
4	8	3	"PFA0016"	"A10935_1"	16130	21900	140	5325	5109	2164	95	105	84	100	100	0	4950	4826	1373	96	109	71	100	100	0	1.077	1.060	1.131	0.944	1.803	1.137	0.868	156	557	10084	9744	0.108	5230	4854	5014	4730	0
4	9	3	"PFA0020"	"A11962_1"	16330	21900	130	212	211	61	90	94	22	92	88	0	196	192	39	93	96	24	98	89	0	1.184	1.222	1.167	1.100	1.961	1.275	0.546	120	492	225	220	0.244	122	103	121	99	0
4	10	3	"PFA0023"	"A12312_15"	16510	21900	140	1293	1160	464	87	89	20	99	99	0	638	617	195	92	93	14	100	99	0	2.209	2.044	2.084	1.965	1.939	2.182	0.840	156	498	1752	1598	1.143	1206	546	1073	525	0
4	11	3	"PFA0047"	"A14801_11"	16690	21900	130	508	484	148	87	91	21	99	99	0	1336	1289	292	93	97	32	100	100	0	0.339	0.332	0.332	0.309	1.715	0.315	0.788	120	477	1664	1593	-1.562	421	1243	397	1196	0
4	12	3	"PFA0051"	"A14801_2"	16890	21900	140	438	419	160	87	91	25	95	93	0	376	376	142	91	96	30	98	96	0	1.232	1.165	1.173	1.079	2.308	1.123	0.699	156	580	636	617	0.301	351	285	332	285	0
4	13	3	"PFA0053"	"A14801_24"	17080	21900	130	162	158	44	83	86	20	90	77	0	756	746	185	87	90	19	100	100	0	0.118	0.114	0.110	0.102	1.852	0.105	0.572	120	457	748	734	-3.082	79	669	75	659	0
4	14	3	"PFA0056"	"A14801_31"	17260	21890	150	103	108	36	84	87	22	42	17	0	115	134	65	89	92	19	62	37	0	0.731	0.533	0.815	0.770	3.226	0.353	0.174	156	467	45	69	-0.453	19	26	24	45	-50
4	15	3	"PFA0058"	"A14801_37"	17450	21890	150	104	107	29	87	89	22	43	24	0	112	113	21	90	91	14	64	37	0	0.773	0.870	1.148	1.126	3.169	1.984	0.129	156	463	39	43	-0.372	17	22	20	23	-50
4	16	3	"PFA0060"	"A14801_6"	17640	21890	150	105	111	28	87	90	23	42	19	0	109	111	19	92	94	15	51	27	0	1.059	1.263	1.359	1.318	2.849	2.353	0.136	156	525	35	43	0.082	18	17	24	19	-50
4	17	3	"PFA0083"	"A18792_11"	17860	21900	150	104	107	31	86	89	22	43	21	0	115	116	21	93	94	16	57	32	0	0.818	0.913	1.162	1.172	3.311	1.745	0.159	156	469	40	44	-0.290	18	22	21	23	-50
4	18	3	"PFA0087"	"A18792_19"	18040	21900	140	142	148	44	84	86	20	87	69	0	125	127	26	88	89	14	82	64	0	1.568	1.641	1.596	1.654	2.329	2.175	0.347	156	395	95	103	0.649	58	37	64	39	0
4	19	3	"PFA0098"	"A20643_1"	18230	21900	130	111	113	28	84	87	20	57	33	0	167	165	35	87	89	15	95	90	0	0.338	0.372	0.387	0.324	2.897	0.399	0.238	120	419	107	107	-1.567	27	80	29	78	0
4	20	3	"PFA0103"	"A21885_19"	18410	21900	140	1660	1482	557	83	85	19	100	100	0	1394	1296	441	89	90	15	100	99	0	1.208	1.159	1.174	1.168	2.139	1.192	0.861	156	461	2882	2606	0.273	1577	1305	1399	1207	0
4	21	3	"PFA0105"	"A21885_20"	18600	21900	130	1041	948	276	84	86	18	100	100	0	813	785	176	89	90	14	100	100	0	1.322	1.241	1.305	1.190	1.526	1.275	0.853	120	498	1681	1560	0.403	957	724	864	696	0
4	22	3	"PFA0107"	"A21885_9"	18800	21900	140	483	459	171	81	83	18	100	97	0	393	384	122	86	88	14	97	95	0	1.309	1.268	1.307	1.222	2.026	1.318	0.819	156	678	709	676	0.389	402	307	378	298	0
4	1	4	"PFA0130"	"A2546_1"	14790	22070	130	3514	3174	918	89	91	21	100	100	0	4641	4255	1031	97	103	74	100	100	0	0.754	0.742	0.759	0.720	1.491	0.723	0.883	120	625	7969	7243	-0.408	3425	4544	3085	4158	0
4	2	4	"PFA0132"	"A26463_1"	14980	22080	120	104	107	28	92	93	22	35	18	0	144	149	31	98	107	89	11	0	0	0.261	0.294	0.500	0.386	3.706	0.080	0.073	120	430	58	66	-1.939	12	46	15	51	0
4	3	4	"PFA0137"	"A29544_1"	15150	22070	150	106	111	35	90	94	26	35	15	0	108	109	19	95	98	19	41	9	0	1.231	1.500	1.400	1.415	3.644	2.468	0.190	156	500	29	35	0.300	16	13	21	14	-50
4	4	4	"PFA0145"	"A31914_2"	15370	22080	140	5205	4635	1884	92	97	27	100	99	0	3944	3828	1046	96	100	21	100	100	0	1.329	1.217	1.303	1.059	2.003	1.302	0.866	156	441	8961	8275	0.410	5113	3848	4543	3732	0
4	5	4	"PFA0147"	"A31914_5"	15560	22080	140	594	564	191	94	98	22	99	96	0	445	437	115	98	100	16	99	98	0	1.441	1.386	1.432	1.333	2.135	1.457	0.788	156	436	847	809	0.527	500	347	470	339	0
4	6	4	"PFA0149"	"A31914_8"	15760	22080	140	622	584	201	94	98	23	99	98	0	424	406	111	99	100	15	98	98	0	1.625	1.596	1.621	1.588	1.847	1.724	0.817	156	446	853	797	0.700	528	325	490	307	0
4	7	4	"PFC0052"	"C198"	15910	22080	150	115	118	32	94	98	26	46	20	0	124	121	23	97	101	20	57	24	0	0.778	1.000	1.160	1.325	3.196	1.831	0.162	156	458	48	48	-0.363	21	27	24	24	-50
4	8	4	"PFC0057"	"C216"	16130	22080	150	165	169	45	91	95	27	87	70	0	144	142	24	95	102	36	65	15	0	1.510	1.660	1.589	1.659	2.384	2.003	0.307	156	528	123	125	0.595	74	49	78	47	0
4	9	4	"PFC0059"	"C222"	16330	22090	130	168	161	44	89	91	20	85	74	0	150	150	27	94	96	17	90	81	0	1.411	1.286	1.343	1.205	2.333	1.538	0.371	120	510	135	128	0.496	79	56	72	56	0
4	10	4	"PFC0062"	"C228"	16520	22090	130	160	167	56	88	90	19	85	75	0	214	213	40	95	96	14	98	97	0	0.605	0.669	0.678	0.575	2.227	0.824	0.537	120	400	191	197	-0.725	72	119	79	118	0
4	11	4	"PFC0068"	"C237"	16700	22090	140	1342	1259	506	88	91	25	100	99	0	982	995	318	95	100	33	100	98	0	1.414	1.301	1.333	1.214	1.967	1.362	0.849	156	437	2141	2071	0.500	1254	887	1171	900	0
4	12	4	"PFC0072"	"C244"	16900	22090	130	724	681	200	85	88	25	100	100	0	867	877	129	91	93	16	100	100	0	0.823	0.758	0.802	0.706	1.604	0.801	0.798	120	398	1415	1382	-0.280	639	776	596	786	0
4	13	4	"PFC0092"	"C291"	17070	22090	140	1320	1216	474	81	82	17	100	99	0	638	609	191	86	89	19	98	98	0	2.245	2.170	2.278	2.167	2.129	2.342	0.846	156	456	1791	1658	1.166	1239	552	1135	523	0
4	14	4	"PFC0094"	"C296"	17270	22090	140	416	399	135	82	84	20	96	94	0	461	445	124	87	90	18	99	99	0	0.893	0.885	0.883	0.849	1.806	0.910	0.863	156	526	708	675	-0.163	334	374	317	358	0
4	15	4	"PFC0096"	"C299"	17460	22090	140	147	146	37	87	90	25	81	57	0	149	150	28	91	93	17	94	80	0	1.034	1.000	1.041	0.947	2.300	1.194	0.470	156	549	118	118	0.049	60	58	59	59	0
4	16	4	"PFC0099"	"C302"	17650	22090	140	234	239	85	86	92	39	88	81	0	258	266	74	91	94	18	99	99	0	0.886	0.874	0.897	0.790	2.060	0.952	0.686	156	568	315	328	-0.174	148	167	153	175	0
4	17	4	"PFC0101"	"C307"	17850	22090	130	451	429	128	85	90	40	96	95	0	255	254	48	93	95	18	100	100	0	2.259	2.137	2.098	2.003	1.604	2.339	0.784	120	492	528	505	1.176	366	162	344	161	0
4	18	4	"PFC0103"	"C311"	18030	22080	150	108	109	27	86	87	20	52	20	0	109	110	18	94	95	17	43	14	0	1.467	1.438	1.182	1.317	2.942	2.118	0.137	156	481	37	39	0.553	22	15	23	16	-50
4	19	4	"PFC0123"	"C370"	18210	22090	140	662	628	233	87	88	20	99	99	0	572	552	188	92	94	15	98	97	0	1.198	1.176	1.203	1.188	2.164	1.203	0.846	156	502	1055	1001	0.261	575	480	541	460	0
4	20	4	"PFC0125"	"C374"	18410	22090	150	111	110	23	86	88	19	57	24	0	115	114	17	90	93	15	67	35	0	1.000	1.000	1.117	1.063	3.175	2.278	0.077	156	553	50	48	0.000	25	25	24	24	-50
4	21	4	"PFC0127"	"C38"	18600	22090	130	241	245	71	85	87	19	97	94	0	353	345	82	92	93	15	100	99	0	0.598	0.632	0.670	0.629	1.781	0.603	0.691	120	556	417	413	-0.743	156	261	160	253	0
4	22	4	"PFC0129"	"C382"	18790	22090	130	364	355	111	83	84	19	97	96	0	303	301	83	90	91	15	99	99	0	1.319	1.289	1.280	1.199	1.746	1.301	0.812	120	633	494	483	0.400	281	213	272	211	0
4	1	5	"PFC0131"	"C385"	14790	22270	140	423	400	138	86	88	19	96	94	0	298	287	77	96	102	70	91	76	0	1.668	1.644	1.673	1.599	2.211	1.751	0.802	156	704	539	505	0.738	337	202	314	191	0
4	2	5	"PFC0133"	"C387"	14990	22270	140	793	792	344	90	92	20	98	98	0	516	514	170	98	104	82	97	94	0	1.682	1.688	1.746	1.568	2.093	1.861	0.816	156	529	1121	1118	0.750	703	418	702	416	0
4	3	5	"PFC0149"	"C427"	15180	22270	130	409	384	125	89	92	22	99	97	0	238	244	57	93	97	24	100	98	0	2.207	1.954	1.937	1.840	1.784	2.199	0.745	120	506	465	446	1.142	320	145	295	151	0
4	4	5	"PFC0151"	"C43"	15370	22270	140	391	383	144	91	93	22	96	93	0	501	494	148	96	99	17	99	98	0	0.741	0.734	0.765	0.686	2.176	0.757	0.775	156	497	705	690	-0.433	300	405	292	398	0
4	5	5	"PFC0153"	"C436"	15540	22270	130	135	136	37	91	95	21	74	50	0	149	149	25	98	100	15	93	78	0	0.863	0.882	0.866	0.894	2.662	1.192	0.319	120	450	95	96	-0.213	44	51	45	51	0
4	6	5	"PFC0155"	"C441"	15750	22270	140	3485	3223	1326	93	97	22	100	100	0	1402	1287	453	98	100	16	98	98	0	2.601	2.632	2.774	2.620	1.987	2.829	0.868	156	581	4696	4319	1.379	3392	1304	3130	1189	0
4	7	5	"PFC0157"	"C445"	15970	22270	150	116	119	35	94	98	24	48	24	0	117	118	25	99	103	23	39	14	0	1.222	1.316	1.483	1.408	2.686	2.037	0.179	156	540	40	44	0.290	22	18	25	19	-50
4	8	5	"PFC0159"	"C447"	16120	22270	130	450	437	129	97	101	29	96	95	0	663	663	150	103	113	57	100	100	0	0.630	0.607	0.589	0.567	1.680	0.607	0.809	120	466	913	900	-0.666	353	560	340	560	0
4	9	5	"PFD0373"	"D42243_45"	16310	22280	130	4067	4157	1422	100	105	30	100	100	0	10819	11064	2846	110	120	56	100	100	0	0.370	0.370	0.383	0.355	1.360	0.369	0.893	120	515	14676	15011	-1.433	3967	10709	4057	10954	0
4	10	5	"PFD0380"	"D42715_1"	16510	22260	150	114	116	29	102	105	28	25	8	0	129	133	30	113	115	26	39	14	0	0.750	0.700	0.857	0.814	3.571	1.158	0.189	156	527	28	34	-0.415	12	16	14	20	-50
4	11	5	"PFD0387"	"D42954_2"	16700	22260	150	106	109	28	96	99	26	28	8	0	111	111	18	109	110	22	10	1	0	5.000	6.500	1.797	1.611	3.383	2.438	0.050	156	517	12	15	2.322	10	2	13	2	-50
4	12	5	"PFD0397"	"D45582_1"	16900	22260	150	101	105	33	90	92	23	32	12	0	102	103	19	98	100	17	23	6	0	2.750	3.000	1.477	1.338	3.625	4.577	0.039	156	511	15	20	1.459	11	4	15	5	-50
4	13	5	"PFD0405"	"D4722_1"	17080	22280	120	481	457	140	85	86	19	100	98	0	296	291	59	91	93	16	100	100	0	1.932	1.860	1.950	1.755	1.648	2.060	0.763	120	434	601	572	0.950	396	205	372	200	0
4	14	5	"PFD0416"	"D49176_11"	17270	22280	130	2099	1927	471	87	89	22	100	100	0	973	954	147	94	97	20	100	100	0	2.289	2.140	2.177	2.075	1.364	2.295	0.885	120	573	2891	2700	1.195	2012	879	1840	860	0
4	15	5	"PFD0438"	"D49176_65"	17490	22300	100	128	128	32	95	97	25	58	23	0	136	136	31	96	99	21	72	46	0	0.825	0.825	0.902	0.850	2.635	1.252	0.151	80	367	73	73	-0.278	33	40	33	40	0
4	16	5	"PFD0441"	"D49176_7"	17640	22280	130	3336	3051	866	91	96	43	100	100	0	1834	1795	335	96	99	21	100	100	0	1.867	1.742	1.780	1.673	1.353	1.859	0.894	120	509	4983	4659	0.901	3245	1738	2960	1699	0
4	17	5	"PFD0444"	"D49942_10"	17840	22290	130	4599	4079	1534	89	94	38	100	99	0	9977	9284	2173	100	103	20	100	100	0	0.457	0.434	0.463	0.388	1.689	0.450	0.900	120	559	14387	13174	-1.131	4510	9877	3990	9184	0
4	18	5	"PFD0446"	"D49942_3"	18020	22280	130	1495	1421	445	89	91	21	100	100	0	2252	2187	508	100	105	49	100	100	0	0.653	0.638	0.654	0.615	1.570	0.630	0.869	120	532	3558	3419	-0.614	1406	2152	1332	2087	0
4	19	5	"PFD0448"	"D49942_6"	18220	22290	130	2245	2117	677	89	90	20	100	100	0	3068	3027	598	98	104	49	100	100	0	0.726	0.692	0.707	0.651	1.443	0.708	0.882	120	523	5126	4957	-0.462	2156	2970	2028	2929	0
4	20	5	"PFD0450"	"D49942_9"	18410	22290	140	4888	4897	2640	88	90	20	100	99	0	9571	9758	4018	94	97	17	100	100	0	0.506	0.498	0.531	0.440	2.155	0.515	0.870	156	561	14277	14473	-0.981	4800	9477	4809	9664	0
4	21	5	"PFD0482"	"D56400_4"	18600	22300	130	130	134	35	87	89	20	77	53	0	152	150	26	94	96	16	94	80	0	0.741	0.839	0.813	0.827	2.439	1.235	0.315	120	515	101	103	-0.432	43	58	47	56	0
4	22	5	"PFD0484"	"D56470_2"	18780	22290	130	184	183	54	84	86	20	91	85	0	298	294	62	94	96	15	100	100	0	0.490	0.495	0.532	0.486	1.720	0.519	0.635	120	625	304	299	-1.029	100	204	99	200	0
4	1	6	"PFD0487"	"D56950_2"	14790	22460	140	1246	1132	465	90	92	20	99	98	0	1398	1241	426	100	101	15	99	98	0	0.891	0.913	0.917	0.904	2.193	0.942	0.854	156	692	2454	2183	-0.167	1156	1298	1042	1141	0
4	2	6	"PFD0490"	"D5782_1"	14980	22460	130	575	556	182	90	93	21	100	100	0	888	920	237	100	101	24	100	100	0	0.615	0.568	0.578	0.533	1.629	0.553	0.815	120	486	1273	1286	-0.700	485	788	466	820	0
4	3	6	"PFD0508"	"D6287_1"	15170	22460	130	141	142	35	92	94	21	78	60	0	156	155	25	101	103	24	86	62	0	0.891	0.926	0.981	0.868	2.506	1.142	0.318	120	502	104	104	-0.167	49	55	50	54	0
4	4	6	"PFD0510"	"D6287_13"	15360	22480	150	106	109	31	93	96	22	33	14	0	115	118	23	101	104	21	35	9	0	0.929	0.941	1.000	0.972	3.153	2.297	0.061	156	515	27	33	-0.107	13	14	16	17	-50
4	5	6	"PFD0529"	"D6287_55"	15540	22460	140	611	591	217	96	98	23	98	96	0	467	447	126	102	103	16	98	98	0	1.411	1.435	1.457	1.391	1.969	1.540	0.826	156	544	880	840	0.497	515	365	495	345	0
4	6	6	"PFD0532"	"D6287_61"	15750	22470	130	136	137	35	95	99	23	69	44	0	136	137	25	100	102	15	81	62	0	1.139	1.135	1.161	1.106	2.869	1.910	0.179	120	542	77	79	0.188	41	36	42	37	0
4	7	6	"PFD0536"	"D6287_69"	15930	22470	130	215	209	62	96	100	22	90	85	0	167	162	30	100	102	15	93	84	0	1.776	1.823	1.925	1.744	2.003	2.168	0.506	120	513	186	175	0.829	119	67	113	62	0
4	8	6	"PFD0538"	"D6287_70"	16110	22470	120	193	196	52	106	110	32	85	67	0	231	226	38	108	116	40	98	85	0	0.707	0.763	0.713	0.687	1.922	0.929	0.548	120	479	210	208	-0.500	87	123	90	118	0
4	9	6	"PFD0549"	"D64289_1"	16310	22470	140	32571	29218	12213	111	117	35	100	100	0	32479	29650	9315	119	129	53	100	100	0	1.003	0.986	1.046	0.900	2.350	1.032	0.857	156	542	64820	58638	0.004	32460	32360	29107	29531	0
4	10	6	"PFD0558"	"D65681_2"	16490	22470	140	614	587	239	109	112	31	94	92	0	640	621	214	118	123	29	98	96	0	0.967	0.950	0.976	0.911	2.252	0.989	0.835	156	570	1027	981	-0.048	505	522	478	503	0
4	11	6	"PFE0558"	"E49_1"	16700	22470	130	232	233	61	100	101	24	95	91	0	276	276	59	112	112	19	99	98	0	0.805	0.811	0.788	0.777	1.764	0.817	0.681	120	561	296	297	-0.313	132	164	133	164	0
4	12	6	"PFE0562"	"E5006_5"	16880	22470	130	776	751	225	92	94	21	100	100	0	1932	1859	451	101	104	36	100	100	0	0.374	0.375	0.379	0.357	1.512	0.364	0.850	120	565	2515	2417	-1.421	684	1831	659	1758	0
4	13	6	"PFE0565"	"E5141_1"	17070	22470	130	1105	1015	350	90	92	21	100	100	0	742	707	184	98	103	40	100	100	0	1.576	1.519	1.546	1.427	1.621	1.606	0.850	120	531	1659	1534	0.656	1015	644	925	609	0
4	14	6	"PFE0569"	"E517_1"	17240	22460	130	802	788	177	91	91	20	100	100	0	571	557	110	99	104	33	100	99	0	1.506	1.522	1.527	1.529	1.452	1.575	0.868	120	543	1183	1155	0.591	711	472	697	458	0
4	15	6	"PFE0579"	"E5479_3"	17460	22470	140	1909	1841	859	94	96	27	99	99	0	1270	1256	524	100	103	29	95	95	0	1.551	1.511	1.594	1.529	2.286	1.585	0.853	156	624	2985	2903	0.633	1815	1170	1747	1156	0
4	16	6	"PFE0585"	"E598_1"	17640	22480	130	5079	4757	1908	93	95	27	100	100	0	19129	19665	6068	102	105	18	100	100	0	0.262	0.238	0.262	0.226	1.484	0.241	0.854	120	539	24013	24227	-1.932	4986	19027	4664	19563	0
4	17	6	"PFE0608"	"E714_7"	17850	22480	120	197	199	60	90	91	20	95	86	0	195	193	45	104	107	19	93	86	0	1.176	1.225	1.230	1.171	2.371	1.461	0.496	120	475	198	198	0.234	107	91	109	89	0
4	18	6	"PFE0610"	"E7279_2"	18020	22470	130	1440	1310	444	88	90	20	100	100	0	638	597	188	101	106	50	98	97	0	2.518	2.464	2.470	2.416	1.591	2.556	0.858	120	505	1889	1718	1.332	1352	537	1222	496	0
4	19	6	"PFE0613"	"E7418_1"	18210	22480	140	528	485	188	88	92	34	94	92	0	308	293	93	97	102	47	89	85	0	2.085	2.026	2.068	1.920	2.190	2.146	0.800	156	600	651	593	1.060	440	211	397	196	0
4	20	6	"PFE0616"	"E7745_1"	18410	22480	120	145	144	36	88	92	36	70	31	0	142	140	23	94	96	16	89	70	0	1.188	1.217	1.248	1.190	2.325	1.727	0.252	120	480	105	102	0.248	57	48	56	46	0
4	21	6	"PFE0619"	"E7861_3"	18600	22480	130	590	563	178	87	88	21	100	98	0	500	487	109	93	95	15	100	100	0	1.236	1.208	1.264	1.125	1.641	1.300	0.831	120	500	910	870	0.306	503	407	476	394	0
4	22	6	"PFE0623"	"E8100_2"	18790	22480	140	2673	2461	1064	84	86	20	99	99	0	2453	2236	888	93	95	15	100	99	0	1.097	1.109	1.128	1.072	2.334	1.138	0.883	156	694	4949	4520	0.134	2589	2360	2377	2143	0
4	1	7	"PFE0649"	"E8914_2"	14790	22650	130	735	695	207	91	94	21	100	100	0	487	489	107	101	101	15	100	100	0	1.668	1.557	1.585	1.479	1.566	1.685	0.807	120	603	1030	992	0.738	644	386	604	388	0
4	2	7	"PFE0654"	"E9225_1"	14980	22650	130	1849	1729	564	93	96	21	100	100	0	1233	1189	288	103	103	24	100	100	0	1.554	1.506	1.576	1.434	1.609	1.585	0.855	120	489	2886	2722	0.636	1756	1130	1636	1086	0
4	3	7	"PFE0657"	"E9299_3"	15150	22650	150	175	185	60	94	97	23	90	78	0	175	186	65	104	107	25	92	74	0	1.141	1.110	1.248	1.113	2.448	1.019	0.491	156	577	152	173	0.190	81	71	91	82	0
4	4	7	"PFE0659"	"E9299_6"	15360	22660	130	2545	2296	834	95	98	25	100	100	0	2966	2871	531	104	108	24	100	100	0	0.856	0.795	0.833	0.727	1.558	0.859	0.866	120	485	5312	4968	-0.224	2450	2862	2201	2767	0
4	5	7	"PFE0663"	"E9475_1"	15540	22650	130	2138	2029	490	95	97	22	100	100	0	1259	1198	291	101	104	21	100	100	0	1.764	1.763	1.833	1.804	1.449	1.791	0.888	120	518	3201	3031	0.819	2043	1158	1934	1097	0
4	6	7	"PFE0668"	"E9987_1"	15750	22660	130	777	753	262	95	98	22	100	100	0	610	598	126	100	101	14	100	100	0	1.337	1.321	1.295	1.208	1.586	1.465	0.832	120	541	1192	1156	0.419	682	510	658	498	0
4	7	7	"PFF0025"	"F10660_2"	15930	22660	130	894	852	255	94	97	22	100	100	0	485	485	97	100	101	15	100	100	0	2.078	1.969	2.008	1.877	1.448	2.170	0.850	120	532	1185	1143	1.055	800	385	758	385	0
4	8	7	"PFF0029"	"F10730_3"	16130	22660	130	1451	1368	358	95	99	26	100	100	0	1257	1229	233	100	105	23	100	100	0	1.172	1.128	1.151	1.097	1.452	1.174	0.859	120	537	2513	2402	0.229	1356	1157	1273	1129	0
4	9	7	"PFF0032"	"F10872_1"	16310	22660	120	934	875	262	98	103	30	100	100	0	589	573	104	105	110	30	100	100	0	1.727	1.660	1.697	1.575	1.582	1.821	0.823	120	462	1320	1245	0.788	836	484	777	468	0
4	10	7	"PFF0035"	"F10935_2"	16500	22660	130	5417	4920	1890	99	103	28	100	100	0	4373	4282	1378	108	114	42	100	100	0	1.247	1.155	1.189	1.108	1.811	1.174	0.862	120	525	9583	8995	0.318	5318	4265	4821	4174	0
4	11	7	"PFF0038"	"F10949_3"	16690	22660	130	788	765	206	96	97	23	100	100	0	916	885	203	103	108	37	100	100	0	0.851	0.855	0.869	0.847	1.460	0.860	0.866	120	564	1505	1451	-0.232	692	813	669	782	0
4	12	7	"PFF0040"	"F10953_1"	16890	22670	130	4910	4928	1866	92	94	21	100	100	0	7115	7477	2288	98	101	35	100	100	0	0.687	0.655	0.684	0.624	1.473	0.668	0.882	120	570	11835	12215	-0.542	4818	7017	4836	7379	0
4	13	7	"PFF0668"	"F310_1"	17080	22670	130	197	201	47	92	93	21	99	95	0	185	186	36	98	101	23	98	87	0	1.207	1.239	1.274	1.218	1.806	1.388	0.537	120	522	192	197	0.271	105	87	109	88	0
4	14	7	"PFF0671"	"F31319_2"	17260	22670	130	547	519	160	92	93	21	99	98	0	1530	1490	247	98	102	29	100	100	0	0.318	0.307	0.317	0.280	1.611	0.314	0.853	120	543	1887	1819	-1.654	455	1432	427	1392	0
4	15	7	"PFF0680"	"F31855_1"	17450	22670	130	264	258	81	94	96	23	92	90	0	250	245	68	99	102	28	95	87	0	1.126	1.123	1.151	1.095	2.017	1.228	0.743	120	540	321	310	0.171	170	151	164	146	0
4	16	7	"PFF0682"	"F32050_1"	17650	22670	130	380	373	133	92	93	22	99	96	0	427	430	93	99	101	16	100	100	0	0.878	0.849	0.814	0.771	1.656	0.930	0.797	120	535	616	612	-0.188	288	328	281	331	0
4	17	7	"PFF0686"	"F32122_1"	17830	22660	130	1566	1472	420	90	91	20	100	100	0	1993	1920	537	100	101	17	100	100	0	0.780	0.759	0.780	0.777	1.680	0.733	0.875	120	519	3369	3202	-0.359	1476	1893	1382	1820	0
4	18	7	"PFF0693"	"F32325_1"	18010	22670	130	2791	2576	686	89	92	21	100	100	0	1125	1099	199	98	100	18	100	100	0	2.631	2.485	2.584	2.423	1.439	2.649	0.883	120	538	3729	3488	1.396	2702	1027	2487	1001	0
4	19	7	"PFF0715"	"F33346_1"	18220	22670	130	556	534	173	91	97	36	100	97	0	485	468	108	97	99	16	100	100	0	1.198	1.194	1.212	1.117	1.604	1.279	0.815	120	570	853	814	0.261	465	388	443	371	0
4	20	7	"PFF0719"	"F33441_1"	18420	22670	130	4211	3735	1212	92	96	36	100	100	0	3206	3081	583	97	99	16	100	100	0	1.325	1.221	1.292	1.147	1.480	1.339	0.886	120	509	7228	6627	0.406	4119	3109	3643	2984	0
4	21	7	"PFF0722"	"F33612_1"	18590	22670	120	399	399	109	89	91	21	100	99	0	502	487	88	95	97	16	100	100	0	0.762	0.791	0.766	0.748	1.622	0.804	0.790	120	452	717	702	-0.393	310	407	310	392	0
4	22	7	"PFF0725"	"F33675_1"	18780	22670	130	195	194	49	88	89	20	95	93	0	232	233	44	94	95	15	100	99	0	0.775	0.763	0.807	0.724	1.947	0.774	0.609	120	607	245	245	-0.367	107	138	106	139	0
4	1	8	"PFF0728"	"F33814_1"	14780	22840	140	149	150	45	89	91	20	82	62	0	167	168	32	96	98	13	98	91	0	0.845	0.847	0.914	0.801	2.600	1.107	0.361	156	729	131	133	-0.243	60	71	61	72	0
4	2	8	"PFF0734"	"F34109_1"	14970	22840	130	203	204	47	94	97	23	97	94	0	223	225	35	98	101	22	100	98	0	0.872	0.866	0.863	0.814	1.822	0.955	0.555	120	548	234	237	-0.198	109	125	110	127	0
4	3	8	"PFF0764"	"F35293_1"	15170	22840	130	398	392	96	96	100	27	100	99	0	393	378	76	101	104	19	100	99	0	1.034	1.069	1.062	1.058	1.553	1.097	0.820	120	574	594	573	0.049	302	292	296	277	0
4	4	8	"PFF0773"	"F35453_1"	15380	22850	150	126	130	34	95	97	25	58	27	0	139	139	25	103	107	23	69	35	0	0.861	0.972	0.953	0.895	3.437	1.502	0.180	156	578	67	71	-0.216	31	36	35	36	-50
4	5	8	"PFF0777"	"F35590_1"	15550	22850	130	137	138	34	92	94	21	73	50	0	156	161	36	100	102	14	98	88	0	0.804	0.754	0.848	0.771	2.977	0.941	0.171	120	504	101	107	-0.316	45	56	46	61	0
4	6	8	"PFF0781"	"F35756_2"	15750	22850	140	1524	1369	618	92	93	21	96	96	0	1470	1342	476	100	102	15	100	97	0	1.045	1.028	1.062	1.024	2.211	1.089	0.877	156	563	2802	2519	0.064	1432	1370	1277	1242	0
4	7	8	"PFF0784"	"F35756_5"	15940	22850	130	1409	1399	411	91	92	20	100	100	0	1071	1056	229	100	102	17	100	100	0	1.357	1.368	1.412	1.328	1.382	1.447	0.879	120	484	2289	2264	0.441	1318	971	1308	956	0
4	8	8	"PFF0788"	"F35774_1"	16120	22850	130	1266	1211	393	90	91	21	100	100	0	3218	3181	820	97	101	34	100	100	0	0.377	0.363	0.367	0.346	1.555	0.348	0.853	120	530	4297	4205	-1.408	1176	3121	1121	3084	0
4	9	8	"PFF0818"	"F36648_1"	16310	22850	130	2034	2036	653	90	93	28	100	100	0	1034	1031	240	101	104	34	100	100	0	2.084	2.092	2.176	2.015	1.533	2.226	0.841	120	561	2877	2876	1.059	1944	933	1946	930	0
4	10	8	"PFF0821"	"F3666_3"	16510	22850	120	268	264	72	90	91	19	98	96	0	213	212	40	100	104	36	95	85	0	1.575	1.554	1.551	1.484	1.971	1.653	0.687	120	532	291	286	0.656	178	113	174	112	0
4	11	8	"PFF0823"	"F36721_3"	16700	22850	120	144	144	30	90	92	20	86	69	0	148	146	23	96	97	14	95	80	0	1.038	1.080	1.068	1.076	2.277	1.340	0.349	120	498	106	104	0.054	54	52	54	50	0
4	12	8	"PFF0825"	"F36734_1"	16890	22860	120	185	185	50	90	92	22	90	80	0	219	222	42	95	97	14	100	99	0	0.766	0.748	0.733	0.664	1.978	0.817	0.615	120	462	219	222	-0.384	95	124	95	127	0
4	13	8	"PFF0827"	"F36803_1"	17070	22850	130	930	878	307	91	93	21	100	99	0	517	502	140	98	99	15	100	99	0	2.002	1.948	1.962	1.863	1.758	2.046	0.821	120	507	1258	1191	1.002	839	419	787	404	0
4	14	8	"PFF0831"	"F37098_2"	17260	22850	130	2938	2757	952	91	93	27	100	100	0	1719	1649	527	98	103	50	100	99	0	1.756	1.719	1.739	1.699	1.692	1.732	0.868	120	537	4468	4217	0.813	2847	1621	2666	1551	0
4	15	8	"PFF1472"	"F58335_1"	17450	22850	130	1299	1269	495	90	93	28	100	100	0	710	729	229	98	103	50	100	100	0	1.975	1.868	1.854	1.799	1.428	1.934	0.854	120	545	1821	1810	0.982	1209	612	1179	631	0
4	16	8	"PFF1476"	"F58487_1"	17640	22850	130	172	176	47	90	92	21	94	82	0	146	149	30	96	98	15	92	74	0	1.640	1.623	1.513	1.669	2.573	2.013	0.396	120	561	132	139	0.714	82	50	86	53	0
4	17	8	"PFF1492"	"F58910_1"	17850	22860	130	466	449	146	91	92	21	100	99	0	442	434	103	95	97	15	100	100	0	1.081	1.056	1.064	0.984	1.588	1.130	0.841	120	523	722	697	0.112	375	347	358	339	0
4	18	8	"PFF1495"	"F59075_2"	18030	22850	120	267	259	72	93	95	22	97	95	0	209	209	42	96	98	16	98	94	0	1.540	1.469	1.523	1.359	1.874	1.603	0.675	120	470	287	279	0.623	174	113	166	113	0
4	19	8	"PFF1497"	"F5910_2"	18220	22860	130	34358	31034	9234	98	102	27	100	100	0	12214	11634	2656	101	105	40	100	100	0	2.828	2.682	2.791	2.598	1.483	2.839	0.883	120	497	46373	42469	1.500	34260	12113	30936	11533	0
4	20	8	"PFF1499"	"F59139_2"	18400	22860	130	1802	1647	548	99	102	29	100	100	0	4964	4687	1136	102	119	156	100	100	0	0.350	0.338	0.354	0.316	1.531	0.329	0.843	120	469	6565	6133	-1.513	1703	4862	1548	4585	0
4	21	8	"PFF1536"	"F6061_1"	18580	22850	130	437	407	139	92	96	28	97	93	0	317	307	81	99	114	144	75	15	0	1.583	1.514	1.583	1.460	1.769	0.853	0.297	120	527	563	523	0.662	345	218	315	208	0
4	22	8	"PFF1543"	"F607_1"	18780	22850	120	127	126	35	89	92	25	59	32	0	121	124	22	96	100	25	47	13	0	1.520	1.321	1.321	1.258	2.771	1.630	0.207	120	568	63	65	0.604	38	25	37	28	0
4	1	9	"PFF1546"	"F61052_1"	14780	23030	130	141	141	35	89	91	20	82	60	0	140	141	27	95	97	14	89	71	0	1.156	1.130	1.135	1.092	2.257	1.411	0.317	120	614	97	98	0.209	52	45	52	46	0
4	2	9	"PFF1550"	"F61158_1"	14980	23040	130	527	512	146	92	95	25	100	100	0	688	699	127	97	99	15	100	100	0	0.736	0.698	0.707	0.654	1.547	0.699	0.821	120	517	1026	1022	-0.442	435	591	420	602	0
4	3	9	"PFF1556"	"F61469_1"	15170	23040	130	797	785	250	94	98	25	100	100	0	391	386	76	99	100	14	100	100	0	2.408	2.408	2.345	2.280	1.548	2.664	0.821	120	482	995	978	1.268	703	292	691	287	0
4	4	9	"PFF1560"	"F61859_2"	15360	23040	150	102	104	28	92	95	22	33	8	0	117	116	18	98	100	15	53	16	0	0.526	0.667	1.143	1.125	3.089	1.582	0.055	156	529	29	30	-0.926	10	19	12	18	-50
4	5	9	"PFF1588"	"F6265_1"	15560	23040	130	452	419	144	91	93	22	98	97	0	1422	1350	256	98	101	16	100	100	0	0.273	0.262	0.267	0.238	1.658	0.272	0.803	120	463	1685	1580	-1.875	361	1324	328	1252	0
4	6	9	"PFF1595"	"F62846_1"	15740	23040	130	245	244	75	91	93	20	96	93	0	734	729	182	98	101	22	100	100	0	0.242	0.242	0.229	0.221	1.682	0.233	0.707	120	459	790	784	-2.046	154	636	153	631	0
4	7	9	"PFF1604"	"F63188_2"	15930	23040	140	2564	2302	975	91	92	20	99	98	0	2857	2677	955	97	100	21	98	98	0	0.896	0.857	0.898	0.818	2.638	0.880	0.869	156	522	5233	4791	-0.158	2473	2760	2211	2580	0
4	8	9	"PFF1607"	"F63326_1"	16110	23040	130	167	167	46	88	91	21	93	77	0	172	172	38	97	101	36	84	51	0	1.053	1.053	0.983	1.012	2.121	1.148	0.525	120	494	154	154	0.075	79	75	79	75	0
4	9	9	"PFF1610"	"F63399_1"	16310	23040	130	4726	4393	1311	89	119	369	100	100	0	5371	5477	2733	101	358	3014	90	21	0	0.880	0.801	0.865	0.813	1.571	0.292	0.393	120	558	9907	9680	-0.185	4637	5270	4304	5376	0
4	10	9	"PFF1614"	"F63448_3"	16500	23040	110	126	128	29	91	128	420	0	0	0	141	140	25	102	432	3427	0	0	0	0.897	0.974	1.008	0.894	2.346	0.107	0.764	80	431	74	75	-0.156	35	39	37	38	0
4	11	9	"PFF1654"	"F64738_1"	16680	23040	130	874	844	270	88	90	20	100	100	0	873	876	215	95	97	14	100	100	0	1.010	0.968	0.999	0.915	1.536	0.966	0.815	120	494	1564	1537	0.015	786	778	756	781	0
4	12	9	"PFF1656"	"F64738_5"	16870	23040	130	504	493	145	84	87	19	100	100	0	388	383	93	93	94	14	100	99	0	1.424	1.410	1.403	1.393	1.695	1.442	0.794	120	473	715	699	0.510	420	295	409	290	0
4	13	9	"PFF1659"	"F64888_1"	17060	23040	120	139	148	62	88	91	22	75	54	0	141	160	156	95	97	16	85	67	0	1.109	0.923	1.159	1.122	2.590	0.352	0.235	120	512	97	125	0.149	51	46	60	65	0
4	14	9	"PFF1666"	"F65043_1"	17270	23050	120	233	240	69	92	95	29	95	89	0	1115	1095	222	97	102	55	100	100	0	0.139	0.148	0.149	0.132	1.694	0.147	0.736	120	451	1159	1146	-2.852	141	1018	148	998	0
4	15	9	"PFF1668"	"F65043_4"	17450	23050	130	500	508	219	89	90	19	98	95	0	660	624	163	97	98	16	100	100	0	0.730	0.795	0.783	0.703	1.711	0.924	0.790	120	514	974	946	-0.454	411	563	419	527	0
4	16	9	"PFF1673"	"F65467_1"	17660	23050	150	110	111	26	88	89	20	51	29	0	116	115	19	95	97	15	57	28	0	1.048	1.150	1.279	1.343	3.137	4.276	0.027	156	566	43	43	0.067	22	21	23	20	-50
4	17	9	"PFI0337"	"I3634_1"	17840	23040	140	1249	1162	544	88	91	30	99	95	0	905	870	369	93	95	15	96	95	0	1.430	1.382	1.450	1.400	2.693	1.432	0.828	156	522	1973	1851	0.516	1161	812	1074	777	0
4	18	9	"PFI0339"	"I3665_1"	18040	23040	130	568	538	182	89	92	31	98	96	0	396	381	104	92	95	15	99	99	0	1.576	1.554	1.559	1.473	1.940	1.619	0.792	120	504	783	738	0.656	479	304	449	289	0
4	19	9	"PFI0341"	"I3767_1"	18220	23040	130	800	721	260	93	94	24	100	97	0	529	491	141	97	102	44	100	98	0	1.637	1.594	1.586	1.461	1.887	1.639	0.810	120	476	1139	1022	0.711	707	432	628	394	0
4	20	9	"PFI0347"	"I398_3"	18410	23040	150	103	107	27	91	95	27	31	8	0	109	109	20	97	113	146	0	0	0	1.000	1.333	1.500	1.443	3.520	0.150	0.027	156	548	24	28	0.000	12	12	16	12	-50
4	21	9	"PFI0352"	"I4167_1"	18610	23060	130	872	778	332	86	89	24	97	94	0	1114	1014	349	95	97	21	100	100	0	0.771	0.753	0.774	0.640	2.151	0.796	0.829	120	491	1805	1611	-0.375	786	1019	692	919	0
4	22	9	"PFI0354"	"I4179_1"	18780	23040	130	2209	2120	696	85	88	34	100	100	0	983	938	241	95	101	44	100	100	0	2.392	2.414	2.409	2.326	1.471	2.523	0.853	120	618	3012	2878	1.258	2124	888	2035	843	0
4	1	10	"PFI0375"	"I4688_1"	14790	23220	150	227	231	78	90	91	20	94	91	0	210	213	48	95	96	14	99	98	0	1.191	1.195	1.170	1.105	1.828	1.292	0.666	156	721	252	259	0.253	137	115	141	118	0
4	2	10	"PFI0378"	"I4719_5"	14960	23210	120	552	550	115	89	91	20	100	100	0	689	680	141	97	98	14	100	100	0	0.782	0.791	0.796	0.792	1.305	0.780	0.887	120	429	1055	1044	-0.355	463	592	461	583	0
4	3	10	"PFI0380"	"I4730_1"	15150	23210	130	887	886	175	91	93	21	100	100	0	784	765	186	97	98	14	100	99	0	1.159	1.190	1.225	1.246	1.532	1.180	0.865	120	475	1483	1463	0.212	796	687	795	668	0
4	4	10	"PFI0383"	"I4780_1"	15330	23210	120	700	713	164	89	91	20	100	100	0	526	522	114	96	97	15	100	100	0	1.421	1.465	1.455	1.474	1.391	1.465	0.857	120	443	1041	1050	0.507	611	430	624	426	0
4	5	10	"PFI0386"	"I4862_1"	15530	23220	130	439	433	108	89	90	19	99	99	0	429	423	68	95	96	15	100	100	0	1.048	1.049	1.043	0.977	1.634	1.103	0.862	120	509	684	672	0.068	350	334	344	328	0
4	6	10	"PFI0393"	"I4989_1"	15710	23210	130	3037	2945	613	88	90	20	100	100	0	1857	1741	422	94	96	20	100	100	0	1.673	1.735	1.733	1.812	1.503	1.720	0.904	120	518	4712	4504	0.742	2949	1763	2857	1647	0
4	7	10	"PFI0428"	"I601_1"	15910	23220	100	124	124	26	88	90	20	67	38	0	133	135	21	93	94	12	97	82	0	0.900	0.857	0.961	0.894	2.159	1.271	0.227	80	389	76	78	-0.152	36	40	36	42	0
4	8	10	"PFI0430"	"I6032_2"	16100	23220	120	1229	1203	325	85	86	18	100	99	0	2207	2271	485	92	93	16	100	100	0	0.541	0.513	0.526	0.490	1.546	0.515	0.893	120	488	3259	3297	-0.887	1144	2115	1118	2179	0
4	9	10	"PFI0434"	"I607_1"	16290	23220	120	569	566	146	84	85	18	100	99	0	817	817	182	94	97	23	100	100	0	0.671	0.667	0.672	0.646	1.480	0.669	0.877	120	483	1208	1205	-0.576	485	723	482	723	0
4	10	10	"PFI0439"	"I6174_2"	16480	23220	120	859	843	183	84	85	18	100	100	0	646	626	125	93	97	43	100	100	0	1.401	1.424	1.422	1.426	1.346	1.459	0.893	120	482	1328	1292	0.487	775	553	759	533	0
4	11	10	"PFI0441"	"I6204_2"	16670	23220	150	79	88	64	81	83	18	14	3	0	89	92	24	90	91	15	15	5	0	2.000	3.500	1.133	1.181	3.984	4.048	0.197	156	551	-3	9	1.000	-2	-1	7	2	-50
4	12	10	"PFI0443"	"I6356_1"	16860	23220	150	74	78	21	81	82	18	10	4	0	86	90	22	89	90	13	15	8	0	2.333	-3.000	1.429	1.538	3.547	1.771	0.038	156	472	-10	-2	1.222	-7	-3	-3	1	-50
4	13	10	"PFI0469"	"I7030_1"	17040	23240	150	82	84	16	84	88	30	5	0	0	94	94	15	90	94	39	2	0	0	-0.500	0.000	0.966	1.065	3.288	5.492	0.006	156	491	2	4	Error	-2	4	0	4	-50
4	14	10	"PFI0471"	"I7085_1"	17240	23220	150	104	670	1494	88	91	30	41	32	0	107	805	1530	93	97	37	33	31	0	1.143	0.817	0.971	1.012	5.426	0.939	0.489	156	548	30	1294	0.193	16	14	582	712	-50
4	15	10	"PFI0473"	"I7097_2"	17420	23220	130	3873	3705	920	89	89	19	100	100	0	1689	1583	515	95	96	15	99	99	0	2.374	2.430	2.407	2.633	1.635	2.378	0.893	120	463	5378	5104	1.247	3784	1594	3616	1488	0
4	16	10	"PFI0475"	"I7106_1"	17620	23230	120	156	158	34	86	87	19	97	84	0	145	146	21	93	94	14	100	88	0	1.346	1.358	1.306	1.350	1.753	1.564	0.463	120	445	122	125	0.429	70	52	72	53	0
4	17	10	"PFI0481"	"I7243_1"	17800	23230	120	195	194	47	82	85	19	98	95	0	179	178	34	91	94	16	97	96	0	1.284	1.287	1.267	1.272	1.687	1.385	0.627	120	421	201	199	0.361	113	88	112	87	0
4	18	10	"PFI0484"	"I7365_3"	18000	23230	120	633	619	146	82	86	30	100	99	0	902	879	190	91	93	16	100	100	0	0.679	0.681	0.705	0.671	1.451	0.673	0.878	120	498	1362	1325	-0.558	551	811	537	788	0
4	19	10	"PFJ0441"	"J490_1"	18190	23230	120	731	736	188	85	85	19	100	100	0	936	952	193	91	93	16	100	100	0	0.764	0.756	0.768	0.733	1.404	0.763	0.884	120	489	1491	1512	-0.387	646	845	651	861	0
4	20	10	"PFJ0443"	"J504_1"	18380	23230	120	297	296	67	83	84	20	100	100	0	646	628	135	88	91	22	100	99	0	0.384	0.394	0.392	0.395	1.519	0.379	0.818	120	460	772	753	-1.383	214	558	213	540	0
4	21	10	"PFJ0445"	"J504_5"	18560	23230	120	1941	1914	474	81	84	20	100	100	0	597	589	137	89	90	13	100	100	0	3.661	3.666	3.699	3.686	1.428	3.761	0.907	120	452	2368	2333	1.872	1860	508	1833	500	0
4	22	10	"PFJ0448"	"J50_1"	18760	23230	130	9997	9919	2328	84	87	34	100	100	0	12056	11794	3044	94	99	43	100	100	0	0.829	0.841	0.866	0.873	1.510	0.821	0.908	120	616	21875	21535	-0.271	9913	11962	9835	11700	0
4	1	11	"PFJ0450"	"J512_2"	14760	23410	120	2980	2801	855	88	90	20	100	100	0	4458	4409	924	94	96	14	100	100	0	0.663	0.629	0.652	0.573	1.720	0.640	0.892	120	524	7256	7028	-0.594	2892	4364	2713	4315	0
4	2	11	"PFJ0452"	"J53_1"	14950	23410	120	136	139	31	89	91	19	84	60	0	140	140	22	95	96	14	91	77	0	1.044	1.111	1.141	1.015	2.419	1.481	0.248	120	505	92	95	0.063	47	45	50	45	0
4	3	11	"PFJ0477"	"J53_50"	15140	23400	130	517	533	107	90	93	45	100	100	0	500	497	107	97	98	14	100	100	0	1.060	1.107	1.094	1.129	1.383	1.098	0.825	120	567	830	843	0.083	427	403	443	400	0
4	4	11	"PFJ0479"	"J53_52"	15330	23410	120	612	584	148	90	97	58	99	97	0	785	767	137	96	98	21	100	100	0	0.758	0.736	0.743	0.698	1.568	0.748	0.823	120	515	1211	1165	-0.400	522	689	494	671	0
4	5	11	"PFJ0483"	"J53_56"	15520	23410	120	1571	1488	390	89	93	40	99	98	0	2861	2780	512	94	96	21	100	100	0	0.536	0.521	0.532	0.489	1.605	0.516	0.885	120	503	4249	4085	-0.901	1482	2767	1399	2686	0
4	6	11	"PFJ0485"	"J53_60"	15710	23410	120	1078	1032	223	86	91	37	100	100	0	956	914	196	95	96	17	100	100	0	1.152	1.155	1.139	1.150	1.378	1.155	0.913	120	529	1853	1765	0.204	992	861	946	819	0
4	7	11	"PFJ0488"	"J541_1"	15900	23400	130	1817	1733	440	85	91	57	100	100	0	707	650	221	93	95	17	94	92	0	2.821	2.959	2.869	3.476	2.038	2.890	0.880	120	606	2346	2205	1.496	1732	614	1648	557	0
4	8	11	"PFJ0490"	"J541_4"	16090	23410	120	720	698	194	85	86	18	100	99	0	744	721	177	91	93	13	100	100	0	0.972	0.973	0.973	0.926	1.587	0.976	0.858	120	529	1288	1243	-0.040	635	653	613	630	0
4	9	11	"PFJ0511"	"J58_3"	16290	23410	120	1518	1483	334	85	86	18	100	100	0	1379	1352	248	90	92	14	100	100	0	1.112	1.108	1.124	1.091	1.422	1.141	0.897	120	530	2722	2660	0.153	1433	1289	1398	1262	0
4	10	11	"PFJ0515"	"J6186_1"	16480	23410	120	118	119	26	81	83	18	76	50	0	126	125	19	87	89	15	90	63	0	0.949	1.000	0.940	0.904	3.049	1.447	0.230	120	514	76	76	-0.076	37	39	38	38	0
4	11	11	"PFJ0518"	"J634_1"	16670	23420	130	4172	3781	1319	82	84	21	98	98	0	7827	7465	1508	89	93	41	100	100	0	0.529	0.501	0.538	0.423	2.073	0.527	0.915	120	584	11828	11075	-0.920	4090	7738	3699	7376	0
4	12	11	"PFJ0520"	"J63_1"	16870	23420	150	82	82	18	81	84	19	12	4	0	88	91	20	90	95	42	2	0	0	-0.500	1.000	1.536	1.154	3.281	0.078	0.017	156	541	-1	2	Error	1	-2	1	1	-50
4	13	11	"PFJ0522"	"J63_4"	17050	23410	150	71	72	15	80	84	30	0	0	0	82	83	11	89	93	38	0	0	0	1.286	1.333	1.429	1.257	3.600	0.679	0.514	156	538	-16	-14	0.363	-9	-7	-8	-6	-50
4	14	11	"PFJ0525"	"J647_1"	17270	23420	120	258	251	94	82	84	29	93	84	0	432	465	177	91	95	38	98	96	0	0.516	0.452	0.485	0.427	1.781	0.446	0.786	120	506	517	543	-0.954	176	341	169	374	0
4	15	11	"PFJ0544"	"J687_1"	17450	23420	130	322	324	100	86	88	18	98	98	0	408	404	92	95	97	14	100	100	0	0.754	0.770	0.754	0.737	1.577	0.786	0.778	120	541	549	547	-0.407	236	313	238	309	0
4	16	11	"PFJ0548"	"J697_2"	17640	23410	120	757	723	252	87	88	19	99	99	0	429	397	130	95	95	14	95	94	0	2.006	2.106	2.155	2.242	1.842	2.169	0.814	120	487	1004	938	1.004	670	334	636	302	0
4	17	11	"PFJ0552"	"J69_1"	17830	23410	120	1005	978	283	85	87	19	100	100	0	843	770	272	93	94	15	96	95	0	1.227	1.319	1.270	1.498	2.040	1.281	0.855	120	509	1670	1570	0.295	920	750	893	677	0
4	18	11	"PFJ0555"	"J6_12"	18020	23420	120	843	794	305	84	86	20	99	99	0	653	619	213	92	94	15	100	99	0	1.353	1.347	1.385	1.299	1.853	1.392	0.861	120	498	1320	1237	0.436	759	561	710	527	0
4	19	11	"PFJ0559"	"J6_6"	18210	23420	120	1680	1597	581	84	86	19	100	99	0	1219	1149	377	92	94	14	100	100	0	1.416	1.431	1.461	1.367	1.947	1.481	0.869	120	498	2723	2570	0.502	1596	1127	1513	1057	0
4	20	11	"PFJ0565"	"J71_1"	18400	23420	120	268	266	80	81	82	18	98	97	0	237	231	63	89	90	14	94	94	0	1.264	1.303	1.266	1.313	2.165	1.329	0.782	120	516	335	327	0.337	187	148	185	142	0
4	21	11	"PFK0726"	"Ks17_16"	18590	23420	120	682	636	198	78	81	18	99	99	0	1047	981	342	88	89	13	100	99	0	0.630	0.625	0.612	0.632	1.918	0.595	0.862	120	516	1563	1451	-0.667	604	959	558	893	0
4	22	11	"PFK0728"	"Ks1832_1"	18780	23420	120	397	393	114	80	82	19	100	99	0	275	265	76	90	92	14	97	93	0	1.714	1.789	1.749	1.915	1.966	1.840	0.776	120	586	502	488	0.777	317	185	313	175	0
4	1	12	"PFK0730"	"Ks186_1"	14780	23600	120	2787	2610	1182	89	90	21	99	98	0	1601	1538	614	95	97	14	98	98	0	1.792	1.747	1.811	1.603	2.217	1.862	0.856	120	589	4204	3964	0.841	2698	1506	2521	1443	0
4	2	12	"PFK0733"	"Ks186_9"	14970	23590	110	285	279	79	90	92	20	98	96	0	220	217	41	96	98	16	100	98	0	1.573	1.562	1.532	1.473	1.775	1.727	0.704	80	473	319	310	0.653	195	124	189	121	0
4	3	12	"PFK0735"	"Ks187_4"	15170	23600	120	577	539	181	90	95	46	96	95	0	422	400	102	99	100	16	100	100	0	1.508	1.492	1.526	1.384	1.828	1.584	0.845	120	573	810	750	0.592	487	323	449	301	0
4	4	12	"PFK0737"	"Ks187_7"	15350	23590	110	367	371	96	92	97	42	100	97	0	343	335	82	100	102	25	100	100	0	1.132	1.187	1.186	1.181	1.436	1.193	0.753	80	473	518	514	0.178	275	243	279	235	0
4	5	12	"PFK0762"	"Ks210_15"	15550	23600	120	198	197	50	90	95	39	93	64	0	177	176	33	98	100	24	95	80	0	1.367	1.372	1.296	1.355	2.249	1.558	0.534	120	536	187	185	0.451	108	79	107	78	0
4	6	12	"PFK0765"	"Ks210_4"	15730	23600	110	191	191	44	90	95	41	92	66	0	150	152	30	97	98	18	88	72	0	1.906	1.836	1.772	1.809	2.042	2.076	0.464	80	420	154	156	0.930	101	53	101	55	0
4	7	12	"PFK0768"	"Ks220_1"	15900	23630	150	105	106	22	91	100	58	3	0	0	115	114	18	98	101	23	35	3	0	0.824	0.938	1.039	1.048	3.409	6.032	0.068	156	708	31	31	-0.280	14	17	15	16	-50
4	8	12	"PFK0770"	"Ks220_7"	16100	23610	120	136	138	32	90	91	20	79	58	0	231	232	41	95	97	14	100	99	0	0.338	0.350	0.345	0.304	2.269	0.355	0.386	120	546	182	185	-1.564	46	136	48	137	0
4	9	12	"PFK0781"	"Ks222_1"	16310	23610	130	1689	1598	654	87	96	74	95	93	0	1720	1736	584	95	103	97	100	100	0	0.986	0.921	0.958	0.779	2.240	0.954	0.835	120	561	3227	3152	-0.021	1602	1625	1511	1641	0
4	10	12	"PFK0784"	"Ks225_10"	16480	23610	120	266	270	63	87	91	22	100	98	0	421	421	77	94	96	18	100	100	0	0.547	0.560	0.542	0.539	1.505	0.537	0.756	120	527	506	510	-0.869	179	327	183	327	0
4	11	12	"PFK0806"	"Ks245_1"	16690	23620	110	121	121	25	89	92	21	62	27	0	147	149	27	97	102	43	58	10	0	0.640	0.615	0.607	0.592	2.827	0.452	0.101	80	499	82	84	-0.644	32	50	32	52	0
4	12	12	"PFK0808"	"Ks245_4"	16890	23620	120	236	235	70	87	90	20	95	92	0	355	355	89	97	99	37	100	100	0	0.578	0.574	0.557	0.519	1.818	0.579	0.697	120	481	407	406	-0.792	149	258	148	258	0
4	13	12	"PFK0810"	"Ks248_3"	17060	23610	120	250	250	69	84	87	23	99	92	0	332	326	75	94	98	31	99	98	0	0.697	0.716	0.704	0.677	1.773	0.693	0.730	120	474	404	398	-0.520	166	238	166	232	0
4	14	12	"PFK0813"	"Ks249_3"	17260	23610	120	793	772	228	84	86	22	100	100	0	467	445	121	94	99	31	98	98	0	1.901	1.960	2.005	1.963	1.608	2.068	0.843	120	481	1082	1039	0.927	709	373	688	351	0
4	15	12	"PFK0819"	"Ks259_1"	17440	23610	120	1774	1647	503	88	89	19	100	100	0	2693	2420	817	95	96	14	100	100	0	0.649	0.671	0.673	0.708	1.788	0.646	0.886	120	481	4284	3884	-0.624	1686	2598	1559	2325	0
4	16	12	"PFK0823"	"Ks259_6"	17630	23610	120	1595	1527	447	88	90	19	100	100	0	1229	1134	366	95	95	15	99	99	0	1.329	1.385	1.367	1.460	1.688	1.384	0.889	120	530	2641	2478	0.410	1507	1134	1439	1039	0
4	17	12	"PFK0843"	"Ks26_1"	17820	23620	130	430	424	126	87	89	20	100	100	0	480	476	99	93	93	14	100	100	0	0.886	0.880	0.850	0.831	1.472	0.909	0.841	120	602	730	720	-0.174	343	387	337	383	0
4	18	12	"PFK0845"	"Ks26_11"	18020	23610	120	2191	2065	610	83	87	22	100	100	0	1281	1169	397	91	92	14	97	97	0	1.771	1.839	1.808	2.051	1.984	1.844	0.884	120	499	3298	3060	0.825	2108	1190	1982	1078	0
4	19	12	"PFK0847"	"Ks26_15"	18200	23610	130	591	574	156	85	87	21	100	100	0	581	553	171	92	93	16	98	98	0	1.035	1.061	1.088	1.112	1.625	1.019	0.827	120	557	995	950	0.049	506	489	489	461	0
4	20	12	"PFK0850"	"Ks26_2"	18380	23610	110	212	209	56	84	87	20	98	91	0	131	137	26	91	93	14	92	77	0	3.200	2.717	2.222	2.599	2.034	3.362	0.364	80	461	168	171	1.678	128	40	125	46	0
4	21	12	"PFK0853"	"Ks26_24"	18570	23620	120	698	636	243	83	85	20	94	92	0	1080	992	363	89	91	14	99	99	0	0.621	0.612	0.618	0.565	1.856	0.604	0.873	120	545	1606	1456	-0.688	615	991	553	903	0
4	22	12	"PFK0856"	"Ks26_5"	18770	23620	120	373	362	116	83	85	20	97	95	0	572	541	151	90	92	14	100	100	0	0.602	0.619	0.638	0.577	1.825	0.608	0.805	120	609	772	730	-0.733	290	482	279	451	0
4	1	13	"PFL0017"	"L1_32"	14780	23790	120	290	283	84	88	91	26	96	94	0	436	419	112	94	97	30	99	98	0	0.591	0.600	0.599	0.572	1.934	0.588	0.752	120	570	544	520	-0.760	202	342	195	325	0
4	2	13	"PFL0021"	"L1_42"	14970	23790	120	327	310	99	90	92	26	95	95	0	1472	1391	437	96	101	32	100	99	0	0.172	0.170	0.171	0.174	1.698	0.163	0.811	120	554	1613	1515	-2.538	237	1376	220	1295	0
4	3	13	"PFL0023"	"L1_45"	15160	23790	110	161	173	52	86	89	21	96	87	0	204	207	45	98	100	15	98	98	0	0.708	0.798	0.777	0.739	1.944	0.848	0.579	80	466	181	196	-0.499	75	106	87	109	0
4	4	13	"PFL0026"	"L1_48"	15340	23790	110	260	255	62	91	93	23	98	98	0	195	193	35	100	102	15	96	96	0	1.779	1.763	1.739	1.777	2.085	1.897	0.684	80	507	264	257	0.831	169	95	164	93	0
4	5	13	"PFL0028"	"L1_52"	15540	23790	120	463	472	145	92	94	22	100	99	0	318	318	93	98	100	14	99	96	0	1.686	1.727	1.797	1.806	1.776	1.765	0.812	120	538	591	600	0.754	371	220	380	220	0
4	6	13	"PFL0030"	"L1_56"	15720	23790	110	379	384	87	94	97	24	100	100	0	471	473	116	99	103	26	100	100	0	0.766	0.775	0.764	0.776	1.670	0.751	0.742	80	490	657	664	-0.384	285	372	290	374	0
4	7	13	"PFL0048"	"L1_89"	15920	23790	110	212	214	47	96	103	35	96	82	0	195	196	29	101	108	31	98	88	0	1.234	1.242	1.212	1.184	1.728	1.489	0.565	80	451	210	213	0.303	116	94	118	95	0
4	8	13	"PFL0052"	"L1_94"	16130	23800	120	360	360	123	91	100	59	92	88	0	987	968	346	97	105	72	99	96	0	0.302	0.309	0.308	0.307	1.972	0.289	0.794	120	546	1159	1140	-1.726	269	890	269	871	0
4	9	13	"PFL0055"	"L1_97"	16320	23800	120	825	797	300	90	99	77	95	94	0	1142	1046	283	97	105	102	100	100	0	0.703	0.745	0.735	0.657	2.036	0.755	0.778	120	507	1780	1656	-0.508	735	1045	707	949	0
4	10	13	"PFL0057"	"L1_99"	16520	23800	120	625	607	225	89	92	20	99	97	0	414	408	113	98	100	16	100	100	0	1.696	1.671	1.748	1.569	1.847	1.842	0.797	120	520	852	828	0.762	536	316	518	310	0
4	11	13	"PFL0059"	"L2_10"	16710	23800	120	984	920	340	91	94	23	99	98	0	707	668	192	100	102	16	99	99	0	1.471	1.460	1.541	1.320	1.920	1.571	0.834	120	489	1500	1397	0.557	893	607	829	568	0
4	12	13	"PFL0061"	"L2_104"	16890	23800	120	537	527	180	91	94	22	98	97	0	1278	1263	449	100	101	16	99	98	0	0.379	0.375	0.364	0.382	2.198	0.346	0.817	120	465	1624	1599	-1.401	446	1178	436	1163	0
4	13	13	"PFL0082"	"L2_146"	17080	23800	120	1568	1393	466	87	90	21	100	100	0	937	894	303	98	101	25	99	98	0	1.765	1.641	1.665	1.629	1.759	1.659	0.859	120	420	2320	2102	0.820	1481	839	1306	796	0
4	14	13	"PFL0084"	"L2_148"	17240	23800	150	94	98	23	88	90	21	26	8	0	98	99	19	96	101	29	6	1	0	3.000	3.333	1.250	1.430	3.437	3.899	0.016	156	549	8	13	1.585	6	2	10	3	-50
4	15	13	"PFL0086"	"L2_15"	17450	23800	130	925	867	203	89	91	20	100	100	0	693	650	168	96	99	19	100	99	0	1.400	1.404	1.403	1.445	1.392	1.381	0.901	120	562	1433	1332	0.486	836	597	778	554	0
4	16	13	"PFL0089"	"L2_154"	17640	23810	120	152	154	42	87	89	19	85	70	0	196	202	45	95	97	20	98	95	0	0.644	0.626	0.662	0.555	2.331	0.655	0.506	120	540	166	174	-0.636	65	101	67	107	0
4	17	13	"PFL0091"	"L2_158"	17830	23800	110	334	342	105	84	87	19	100	100	0	225	235	52	93	95	18	100	98	0	1.894	1.817	1.771	1.763	1.605	1.918	0.741	80	445	382	400	0.921	250	132	258	142	0
4	18	13	"PFL0098"	"L2_172"	18010	23800	120	271	266	77	86	88	20	99	96	0	274	264	70	92	94	17	96	95	0	1.016	1.047	1.022	1.039	1.839	1.057	0.775	120	522	367	352	0.024	185	182	180	172	0
4	19	13	"PFL0119"	"L2_203"	18210	23810	120	1757	1594	534	85	87	20	100	100	0	3582	3525	1026	93	95	21	100	100	0	0.479	0.440	0.436	0.421	1.479	0.422	0.867	120	520	5161	4941	-1.061	1672	3489	1509	3432	0
4	20	13	"PFL0123"	"L2_210"	18410	23810	120	216	214	62	85	86	21	95	90	0	236	231	50	91	94	22	99	97	0	0.903	0.921	0.916	0.848	2.050	0.989	0.655	120	528	276	269	-0.146	131	145	129	140	0
4	21	13	"PFL0127"	"L2_216"	18590	23810	120	1284	1203	451	85	86	20	99	98	0	2944	2809	900	90	91	13	100	100	0	0.420	0.411	0.425	0.391	1.871	0.398	0.849	120	483	4053	3837	-1.251	1199	2854	1118	2719	0
4	22	13	"PFL0129"	"L2_220"	18780	23810	120	1118	1044	329	84	86	20	100	100	0	695	660	199	92	92	15	99	97	0	1.715	1.690	1.698	1.765	1.932	1.737	0.870	120	567	1637	1528	0.778	1034	603	960	568	0
4	1	14	"PFL0131"	"L2_226"	14780	23980	120	225	228	62	88	92	26	97	93	0	252	249	73	96	98	30	95	89	0	0.878	0.915	0.934	0.889	1.683	0.874	0.664	120	586	293	293	-0.187	137	156	140	153	0
4	2	14	"PFL0133"	"L2_23"	14970	23980	120	723	705	235	91	94	25	100	99	0	342	335	113	97	101	31	93	90	0	2.580	2.580	2.615	2.874	1.880	2.563	0.843	120	563	877	852	1.367	632	245	614	238	0
4	3	14	"PFM0391"	"M35930_11"	15190	23980	130	1314	1300	398	89	91	21	100	100	0	821	800	273	97	99	14	99	98	0	1.692	1.723	1.757	1.785	1.549	1.699	0.855	120	611	1949	1914	0.759	1225	724	1211	703	0
4	4	14	"PFM0393"	"M35930_13"	15370	23980	120	681	654	213	91	93	22	100	100	0	424	404	135	99	100	15	94	92	0	1.815	1.846	1.836	2.030	2.031	1.859	0.834	120	504	915	868	0.860	590	325	563	305	0
4	5	14	"PFM0395"	"M35930_4"	15560	23980	120	1998	1957	646	91	93	21	100	100	0	1036	949	318	99	101	15	99	98	0	2.035	2.195	2.225	2.415	1.948	2.264	0.880	120	500	2844	2716	1.025	1907	937	1866	850	0
4	6	14	"PFM0398"	"M35930_8"	15760	23980	120	2288	2193	708	92	95	23	100	100	0	1003	938	332	100	103	24	96	95	0	2.432	2.507	2.433	2.670	1.749	2.512	0.849	120	505	3099	2939	1.282	2196	903	2101	838	0
4	7	14	"PFM0400"	"M35935_1"	15950	23980	130	444	483	312	92	96	27	99	97	0	343	357	139	97	101	22	93	93	0	1.431	1.504	1.296	1.430	2.235	1.952	0.578	120	572	598	651	0.517	352	246	391	260	0
4	8	14	"PFM0406"	"M364_1"	16140	23990	120	474	456	162	90	91	20	98	96	0	356	356	98	95	97	21	100	100	0	1.471	1.402	1.411	1.340	1.733	1.478	0.809	120	500	645	627	0.557	384	261	366	261	0
4	9	14	"PFM0424"	"M36950_1"	16330	23990	130	386	370	111	91	93	20	100	99	0	487	491	129	97	100	21	100	100	0	0.756	0.708	0.717	0.670	1.542	0.706	0.824	120	547	685	673	-0.403	295	390	279	394	0
4	10	14	"PFM0426"	"M3696_3"	16520	23990	120	870	841	301	92	93	19	100	100	0	566	564	157	102	103	16	100	100	0	1.677	1.621	1.631	1.532	1.582	1.706	0.871	120	500	1242	1211	0.746	778	464	749	462	0
4	11	14	"PFM0431"	"M37116_3"	16710	23990	120	7723	6827	2420	94	97	22	100	100	0	12906	11955	3734	106	106	19	100	100	0	0.596	0.568	0.581	0.557	1.706	0.557	0.886	120	498	20429	18582	-0.747	7629	12800	6733	11849	0
4	12	14	"PFM0433"	"M37145_2"	16900	23990	120	4531	4148	1575	94	96	22	100	100	0	2242	2115	696	105	106	19	100	100	0	2.076	2.017	2.022	1.962	1.685	2.107	0.874	120	484	6574	6064	1.054	4437	2137	4054	2010	0
4	13	14	"PFM0435"	"M37197_1"	17080	23990	120	260	257	70	90	93	21	97	95	0	468	457	138	99	102	17	99	97	0	0.461	0.466	0.466	0.455	1.850	0.429	0.751	120	423	539	525	-1.118	170	369	167	358	0
4	14	14	"PFM0438"	"M37465_1"	17240	23990	150	101	102	25	90	92	21	31	9	0	103	104	15	100	101	16	17	3	0	3.667	3.000	1.916	1.685	3.424	10.160	0.006	156	598	14	16	1.874	11	3	12	4	-50
4	15	14	"PFM0452"	"M37794_2"	17460	23990	120	2073	1952	794	91	92	22	100	100	0	967	974	377	100	102	20	99	99	0	2.286	2.129	2.110	2.171	2.007	2.191	0.865	120	565	2849	2735	1.193	1982	867	1861	874	0
4	16	14	"PFM0454"	"M37794_6"	17650	23990	110	189	189	53	87	89	20	93	88	0	171	172	43	97	100	18	91	78	0	1.378	1.360	1.379	1.431	1.966	1.366	0.548	80	485	176	177	0.463	102	74	102	75	0
4	17	14	"PFM0457"	"M37914_2"	17850	24000	120	749	719	280	85	88	19	98	96	0	1038	1004	331	95	98	18	100	100	0	0.704	0.697	0.725	0.641	1.803	0.702	0.834	120	567	1607	1543	-0.506	664	943	634	909	0
4	18	14	"PFM0459"	"M38113_2"	18040	23990	130	1176	1111	403	89	90	20	100	100	0	1006	922	363	95	96	14	98	96	0	1.193	1.236	1.216	1.368	2.047	1.189	0.851	120	538	1998	1849	0.255	1087	911	1022	827	0
4	19	14	"PFM0461"	"M38127_1"	18220	23990	120	490	474	136	86	88	19	100	100	0	396	375	124	95	97	20	94	93	0	1.342	1.386	1.372	1.531	1.930	1.363	0.844	120	497	705	668	0.425	404	301	388	280	0
4	20	14	"PFM0464"	"M38218_2"	18420	24000	120	5028	4440	1713	88	89	20	100	100	0	4905	4378	1403	94	95	15	100	100	0	1.027	1.016	1.049	0.933	1.872	1.058	0.877	120	512	9751	8636	0.038	4940	4811	4352	4284	0
4	21	14	"PFM0486"	"M38941_8"	18610	24000	120	379	371	116	86	88	21	99	96	0	484	464	120	92	93	14	100	100	0	0.747	0.766	0.800	0.731	1.608	0.780	0.815	120	482	685	657	-0.420	293	392	285	372	0
4	22	14	"PFM0489"	"M39036_2"	18790	24000	120	355	337	108	83	85	20	98	96	0	261	254	60	91	92	14	100	99	0	1.600	1.558	1.567	1.490	1.899	1.686	0.773	120	560	442	417	0.678	272	170	254	163	0
4	1	15	"PFM0494"	"M39668_5"	14800	24180	120	406	381	135	89	93	22	94	92	0	443	438	127	97	98	14	99	99	0	0.916	0.856	0.890	0.787	1.814	0.891	0.793	120	603	663	633	-0.126	317	346	292	341	0
4	2	15	"PFM0503"	"M40983_1"	14980	24170	110	215	208	59	92	95	26	92	82	0	204	205	52	98	103	28	93	82	0	1.160	1.084	0.938	1.034	2.175	1.105	0.585	80	484	229	223	0.215	123	106	116	107	0
4	3	15	"PFM0505"	"M40983_3"	15190	24180	120	143	147	39	94	97	27	76	41	0	166	166	36	98	103	28	81	60	0	0.721	0.779	0.846	0.759	2.402	0.882	0.364	120	467	117	121	-0.473	49	68	53	68	0
4	4	15	"PFM0508"	"M41041_1"	15370	24180	120	1335	1210	508	93	96	22	97	97	0	1227	1183	409	101	102	15	100	100	0	1.103	1.032	1.061	0.894	2.071	1.107	0.792	120	400	2368	2199	0.141	1242	1126	1117	1082	0
4	5	15	"PFN0062"	"N128_62"	15530	24170	150	100	101	24	90	93	22	26	8	0	107	114	28	100	101	15	32	19	0	1.429	0.786	1.000	1.201	4.521	1.307	0.041	156	624	17	25	0.515	10	7	11	14	-50
4	6	15	"PFN0064"	"N128_64"	15760	24160	150	103	104	24	91	93	22	28	10	0	109	109	17	99	100	15	31	12	0	1.200	1.300	1.317	1.304	3.762	6.528	0.017	156	622	22	23	0.263	12	10	13	10	-50
4	7	15	"PFN0066"	"N128_68"	15950	24180	120	899	886	369	92	93	20	97	97	0	506	508	160	96	98	14	100	99	0	1.968	1.927	2.012	1.887	1.682	2.138	0.844	120	452	1217	1206	0.977	807	410	794	412	0
4	8	15	"PFN0069"	"N128_71"	16130	24180	120	621	603	212	90	92	19	98	98	0	375	363	98	96	99	23	99	98	0	1.903	1.921	2.010	1.872	1.817	2.082	0.800	120	484	810	780	0.928	531	279	513	267	0
4	9	15	"PFN0071"	"N128_73"	16320	24180	120	188	192	51	90	92	21	93	88	0	170	170	41	99	101	22	87	74	0	1.380	1.437	1.389	1.486	2.067	1.441	0.438	120	515	169	173	0.465	98	71	102	71	0
4	10	15	"PFN0074"	"N128_76"	16510	24180	120	271	271	78	92	94	22	98	95	0	359	359	113	101	101	16	100	98	0	0.694	0.694	0.685	0.718	1.698	0.649	0.771	120	514	437	437	-0.527	179	258	179	258	0
4	11	15	"PFN0092"	"N129_12"	16720	24190	150	126	155	81	95	97	21	58	42	0	154	188	94	104	106	19	74	60	0	0.620	0.714	0.764	0.726	2.802	0.790	0.660	156	585	81	144	-0.690	31	50	60	84	-50
4	12	15	"PFN0094"	"N129_14"	16890	24180	130	495	472	163	93	95	22	99	99	0	680	663	266	106	109	20	96	96	0	0.700	0.680	0.674	0.727	2.036	0.611	0.810	120	527	976	936	-0.514	402	574	379	557	0
4	13	15	"PFN0096"	"N129_17"	17080	24180	110	233	228	64	92	94	22	96	91	0	187	186	46	103	106	20	93	81	0	1.679	1.639	1.681	1.726	1.886	1.624	0.597	80	484	225	219	0.747	141	84	136	83	0
4	14	15	"PFN0098"	"N129_22"	17280	24190	120	595	551	217	90	92	21	95	94	0	2479	2328	822	99	101	18	100	100	0	0.212	0.207	0.211	0.196	1.769	0.202	0.832	120	552	2885	2690	-2.237	505	2380	461	2229	0
4	15	15	"PFN0100"	"N129_33"	17460	24180	110	1856	1752	519	89	96	61	100	100	0	947	887	228	97	105	67	100	100	0	2.079	2.105	2.140	2.059	1.409	2.152	0.878	80	485	2617	2453	1.056	1767	850	1663	790	0
4	16	15	"PFN0102"	"N129_38"	17660	24190	100	142	141	36	88	93	52	51	7	0	136	136	21	97	103	52	23	1	0	1.385	1.359	1.223	1.239	2.154	1.876	0.314	80	462	93	92	0.469	54	39	53	39	0
4	17	15	"PFN0119"	"N130_21"	17850	24190	120	179	177	48	87	90	23	91	80	0	238	235	59	95	97	16	98	96	0	0.643	0.643	0.623	0.616	2.016	0.665	0.571	120	501	235	230	-0.636	92	143	90	140	0
4	18	15	"PFN0121"	"N130_25"	18030	24190	120	368	358	104	88	91	21	100	99	0	304	298	77	95	97	16	100	99	0	1.340	1.330	1.332	1.316	1.590	1.358	0.821	120	499	489	473	0.422	280	209	270	203	0
4	19	15	"PFN0124"	"N130_29"	18220	24190	120	1524	1427	502	86	89	20	100	100	0	740	715	209	95	98	15	100	100	0	2.229	2.163	2.284	2.097	1.665	2.289	0.873	120	548	2083	1961	1.157	1438	645	1341	620	0
4	20	15	"PFN0127"	"N130_35"	18420	24190	120	303	300	99	86	88	20	98	97	0	389	383	124	94	96	15	97	96	0	0.736	0.740	0.761	0.769	1.989	0.733	0.793	120	512	512	503	-0.443	217	295	214	289	0
4	21	15	"PFN0130"	"N130_4"	18600	24190	120	4865	4648	1854	84	86	19	100	100	0	2603	2507	1125	92	93	14	98	98	0	1.904	1.890	1.862	2.039	1.914	1.875	0.876	120	518	7292	6979	0.929	4781	2511	4564	2415	0
4	22	15	"PFN0132"	"N130_41"	18790	24190	110	292	298	80	84	85	18	100	98	0	237	237	52	91	93	15	100	98	0	1.425	1.466	1.471	1.431	1.495	1.561	0.789	80	512	354	360	0.511	208	146	214	146	0
4	1	16	"PFN0149"	"N131_17"	14800	24370	120	382	379	121	90	92	29	97	95	0	427	414	91	98	104	71	100	97	0	0.888	0.915	0.905	0.843	1.763	0.853	0.688	120	564	621	605	-0.172	292	329	289	316	0
4	2	16	"PFN0153"	"N131_27"	14980	24370	120	1575	1422	566	92	93	22	99	98	0	1054	991	314	100	103	25	100	100	0	1.555	1.493	1.508	1.343	2.112	1.592	0.861	120	466	2437	2221	0.636	1483	954	1330	891	0
4	3	16	"PFN0155"	"N131_4"	15150	24350	150	91	93	21	95	97	26	8	0	0	100	103	17	100	104	26	10	1	0	100000.000	-0.667	1.500	1.300	3.404	7.762	0.005	156	560	-4	1	16.610	-4	0	-2	3	-50
4	4	16	"PFN0157"	"N131_5"	15340	24360	150	95	96	20	95	97	22	14	2	0	104	105	16	100	101	14	21	8	0	0.000	0.200	1.367	1.268	3.343	46.081	0.000	156	592	4	6	Error	0	4	1	5	-50
4	5	16	"PFN0159"	"N131_52"	15560	24370	120	3662	3413	1066	93	95	20	100	100	0	2931	2836	869	100	102	15	100	100	0	1.261	1.213	1.228	1.242	1.580	1.218	0.893	120	531	6400	6056	0.334	3569	2831	3320	2736	0
4	6	16	"PFN0164"	"N132_101"	15750	24370	130	1395	1301	422	94	95	21	100	100	0	1925	1877	526	100	103	22	100	100	0	0.713	0.679	0.686	0.667	1.578	0.671	0.870	120	495	3126	2984	-0.488	1301	1825	1207	1777	0
4	7	16	"PFN0559"	"N143_59"	15910	24360	150	95	97	19	95	96	21	16	1	0	101	101	16	100	103	21	12	0	0	0.000	2.000	1.111	1.115	3.704	4.785	0.006	156	617	1	3	Error	0	1	2	1	-50
4	8	16	"PFN0564"	"N143_71"	16140	24370	120	1610	1538	515	92	96	45	100	100	0	913	861	298	100	102	16	97	95	0	1.867	1.900	1.944	2.133	1.984	1.925	0.871	120	557	2331	2207	0.901	1518	813	1446	761	0
4	9	16	"PFN0566"	"N143_9"	16330	24380	120	122	126	32	93	95	22	60	37	0	141	143	34	100	102	16	82	66	0	0.707	0.767	0.851	0.768	2.887	0.899	0.131	120	523	70	76	-0.500	29	41	33	43	0
4	10	16	"PFN0576"	"N145_12"	16520	24370	120	3953	3689	1271	93	95	21	100	100	0	2494	2165	864	102	103	15	97	96	0	1.614	1.743	1.703	1.965	2.057	1.723	0.881	120	515	6252	5659	0.690	3860	2392	3596	2063	0
4	11	16	"PFN0578"	"N145_20"	16710	24370	130	3864	3741	1833	100	100	22	100	100	0	2700	2477	1149	106	107	18	97	96	0	1.451	1.536	1.525	1.754	2.179	1.747	0.660	120	509	6358	6012	0.537	3764	2594	3641	2371	0
4	12	16	"PFN0580"	"N145_23"	16890	24380	120	4086	3673	1652	100	101	23	97	97	0	38484	35183	14137	114	118	26	100	100	0	0.104	0.102	0.105	0.099	1.575	0.099	0.885	120	503	42356	38642	-3.267	3986	38370	3573	35069	0
4	13	16	"PFN0603"	"N147_10"	17090	24380	120	142	141	32	94	97	22	77	54	0	300	289	68	111	116	26	98	94	0	0.254	0.264	0.303	0.259	2.045	0.252	0.399	120	555	237	225	-1.977	48	189	47	178	0
4	14	16	"PFN0605"	"N147_13"	17270	24370	110	1059	993	265	90	95	29	100	100	0	951	880	216	106	113	57	100	100	0	1.147	1.167	1.113	1.145	1.416	1.120	0.855	80	458	1814	1677	0.198	969	845	903	774	0
4	15	16	"PFN0610"	"N147_2"	17470	24380	120	591	550	209	92	99	58	95	90	0	692	664	179	101	114	78	99	99	0	0.844	0.813	0.811	0.726	1.955	0.862	0.841	120	590	1090	1021	-0.244	499	591	458	563	0
4	16	16	"PFN0612"	"N147_24"	17650	24380	120	167	164	49	87	90	20	84	75	0	214	212	51	96	98	16	96	94	0	0.678	0.664	0.669	0.608	2.007	0.710	0.532	120	525	198	193	-0.561	80	118	77	116	0
4	17	16	"PFN0615"	"N147_4"	17840	24380	120	260	254	84	88	91	22	94	90	0	298	300	82	95	97	16	100	98	0	0.847	0.810	0.821	0.728	1.993	0.846	0.769	120	484	375	371	-0.239	172	203	166	205	0
4	18	16	"PFN0617"	"N148_1"	18020	24380	130	268	266	73	90	92	23	98	93	0	363	354	93	97	99	17	100	100	0	0.669	0.685	0.662	0.674	1.587	0.657	0.743	120	560	444	433	-0.580	178	266	176	257	0
4	19	16	"PFN0640"	"N149_7"	18220	24380	110	202	191	52	87	88	20	92	90	0	196	196	43	96	99	17	97	90	0	1.150	1.040	1.007	0.977	2.161	1.061	0.584	80	485	215	204	0.202	115	100	104	100	0
4	20	16	"PFN0642"	"N150_10"	18420	24390	120	332	316	121	86	89	21	93	91	0	1202	1147	398	95	97	17	100	100	0	0.222	0.219	0.217	0.197	1.804	0.219	0.784	120	532	1353	1282	-2.170	246	1107	230	1052	0
4	21	16	"PFN0645"	"N150_15"	18600	24390	120	297	287	97	86	88	20	96	92	0	767	757	222	94	95	15	100	100	0	0.314	0.303	0.296	0.280	1.732	0.296	0.775	120	515	884	864	-1.673	211	673	201	663	0
4	22	16	"PFN0647"	"N150_19"	18800	24390	120	704	679	283	83	85	19	97	95	0	587	581	184	92	95	16	100	100	0	1.255	1.219	1.305	1.070	2.227	1.340	0.824	120	572	1116	1085	0.327	621	495	596	489	0
4	1	17	"PFN0649"	"N150_27"	14790	24560	120	1824	1731	593	95	98	30	100	100	0	2613	2411	872	101	106	70	98	97	0	0.688	0.708	0.727	0.739	2.008	0.686	0.870	120	594	4241	3946	-0.539	1729	2512	1636	2310	0
4	2	17	"PFN0652"	"N150_32"	14990	24560	130	776	753	226	98	100	23	100	100	0	637	617	191	103	104	16	98	97	0	1.270	1.274	1.291	1.322	1.672	1.255	0.833	120	556	1212	1169	0.344	678	534	655	514	0
4	3	17	"PFN0668"	"N150_62"	15180	24560	120	242	245	67	98	99	22	96	93	0	242	237	63	102	103	15	96	93	0	1.029	1.089	1.088	1.148	2.115	1.100	0.695	120	543	284	282	0.041	144	140	147	135	0
4	4	17	"PFN0670"	"N150_65"	15380	24560	110	118	123	29	97	99	21	47	27	0	130	132	26	100	102	15	70	48	0	0.700	0.813	0.718	0.906	3.367	1.210	0.171	80	461	51	58	-0.515	21	30	26	32	0
4	5	17	"PFN0672"	"N150_68"	15550	24560	120	7712	7118	2594	95	97	22	100	100	0	2771	2727	1143	100	102	16	99	99	0	2.852	2.673	2.539	3.120	2.271	2.679	0.885	120	507	10288	9650	1.512	7617	2671	7023	2627	0
4	6	17	"PFN0674"	"N150_71"	15740	24560	120	2888	2741	991	95	97	23	100	100	0	1221	1130	473	100	104	23	97	94	0	2.492	2.569	2.537	2.884	1.946	2.561	0.884	120	525	3914	3676	1.317	2793	1121	2646	1030	0
4	7	17	"PFN0676"	"N150_75"	15950	24560	130	975	919	260	96	97	22	100	100	0	579	580	129	103	106	21	100	100	0	1.847	1.725	1.718	1.674	1.410	1.825	0.860	120	588	1355	1300	0.885	879	476	823	477	0
4	8	17	"PFN0678"	"N150_78"	16130	24570	120	347	330	114	95	100	47	93	90	0	511	496	134	101	103	16	100	100	0	0.615	0.595	0.622	0.540	2.024	0.620	0.662	120	514	662	630	-0.702	252	410	235	395	0
4	9	17	"PFN0783"	"N157_18"	16310	24560	110	292	341	234	96	98	23	100	100	0	335	342	96	100	103	19	100	100	0	0.834	1.012	0.870	0.845	1.913	1.393	0.482	80	459	431	487	-0.262	196	235	245	242	0
4	10	17	"PFN0789"	"N157_41"	16510	24570	120	1206	1160	376	97	99	22	100	100	0	767	758	220	104	106	19	100	99	0	1.673	1.625	1.647	1.609	1.558	1.638	0.904	120	545	1772	1717	0.742	1109	663	1063	654	0
4	11	17	"PFN0807"	"N159_20"	16700	24570	120	5503	4887	1805	101	102	22	100	100	0	2248	2135	728	105	107	17	100	100	0	2.521	2.358	2.420	2.365	1.838	2.465	0.883	120	497	7545	6816	1.334	5402	2143	4786	2030	0
4	12	17	"PFN0836"	"N163_1"	16890	24570	120	1451	1308	482	100	102	23	99	99	0	1072	1028	360	106	108	17	100	99	0	1.399	1.310	1.312	1.296	1.919	1.320	0.858	120	500	2317	2130	0.484	1351	966	1208	922	0
4	13	17	"PFN0840"	"N164_1"	17080	24570	120	3067	2769	1088	97	100	23	100	100	0	3494	3279	1265	106	108	18	100	100	0	0.877	0.842	0.855	0.834	2.046	0.832	0.877	120	507	6358	5845	-0.190	2970	3388	2672	3173	0
4	14	17	"PFN0849"	"N165_2"	17270	24570	120	1376	1280	465	97	101	29	100	100	0	1391	1332	503	107	114	50	98	97	0	0.996	0.966	0.994	1.012	2.021	0.944	0.873	120	608	2563	2408	-0.006	1279	1284	1183	1225	0
4	15	17	"PFN0935"	"N181_4"	17500	24570	80	125	124	33	99	102	25	51	19	0	144	142	27	109	113	23	71	26	0	0.743	0.758	1.057	0.890	2.836	1.097	0.058	52	302	61	58	-0.429	26	35	25	33	0
4	16	17	"PFN0929"	"N181_18"	17650	24570	110	1520	1390	468	87	90	21	100	100	0	2103	1997	609	97	104	60	100	100	0	0.714	0.686	0.693	0.660	1.629	0.660	0.836	80	438	3439	3203	-0.485	1433	2006	1303	1900	0
4	17	17	"PFN0946"	"N185_14"	17840	24570	120	1702	1584	553	86	88	20	100	100	0	1973	1954	706	94	100	57	100	98	0	0.860	0.805	0.800	0.808	1.724	0.781	0.883	120	505	3495	3358	-0.218	1616	1879	1498	1860	0
4	18	17	"PFN0382"	"N137_2"	18030	24570	120	2467	2238	803	89	92	26	100	100	0	2801	2702	853	95	97	16	100	100	0	0.879	0.824	0.839	0.815	1.712	0.823	0.876	120	499	5084	4756	-0.186	2378	2706	2149	2607	0
4	19	17	"PFL0032"	"L1_63"	18230	24570	120	2177	2157	1438	88	91	25	100	100	0	907	869	416	97	99	16	94	92	0	2.579	2.680	2.555	2.678	1.772	3.389	0.679	120	548	2899	2841	1.367	2089	810	2069	772	0
4	20	17	"PFL0051"	"L1_92"	18420	24580	120	1579	1461	523	88	90	20	99	99	0	1578	1523	424	95	96	15	100	100	0	1.005	0.961	0.980	0.878	1.835	0.994	0.864	120	478	2974	2801	0.008	1491	1483	1373	1428	0
4	21	17	"PFL0093"	"L2_163"	18600	24570	110	147	149	40	90	92	21	82	66	0	158	160	34	95	97	17	93	85	0	0.905	0.908	0.986	0.902	1.984	1.004	0.420	80	429	120	124	-0.144	57	63	59	65	0
4	22	17	"PFL0100"	"L2_176"	18780	24570	130	4606	4161	1732	87	89	22	100	100	0	4031	3676	1834	96	99	17	98	97	0	1.148	1.138	1.103	1.360	2.510	1.077	0.866	120	615	8454	7654	0.200	4519	3935	4074	3580	0
4	1	18	"PFL0105"	"L2_187"	14800	24750	130	33501	29879	12512	101	106	28	100	100	0	20210	18894	5495	104	106	17	100	100	0	1.661	1.585	1.662	1.444	1.827	1.753	0.895	120	603	53506	48568	0.732	33400	20106	29778	18790	0
4	2	18	"PFL0107"	"L2_190"	14990	24750	120	1242	1169	424	103	106	27	100	99	0	651	626	167	108	110	16	100	100	0	2.098	2.058	2.183	1.938	1.686	2.216	0.882	120	451	1682	1584	1.069	1139	543	1066	518	0
4	3	18	"PFL0118"	"L2_202"	15180	24750	120	1133	1092	350	99	101	23	100	100	0	619	595	179	104	106	16	98	97	0	2.008	2.022	2.026	2.093	1.739	2.090	0.870	120	500	1549	1484	1.006	1034	515	993	491	0
4	4	18	"PFL0126"	"L2_215"	15370	24760	130	1127	1033	412	99	101	23	96	94	0	1309	1226	397	103	104	16	100	100	0	0.852	0.832	0.835	0.718	1.988	0.869	0.874	120	552	2234	2057	-0.230	1028	1206	934	1123	0
4	5	18	"PFJ0334"	"J326_1"	15560	24760	120	4046	3687	1540	97	99	22	99	99	0	9788	9090	2712	106	107	17	100	100	0	0.408	0.400	0.420	0.341	2.003	0.411	0.888	120	418	13631	12574	-1.294	3949	9682	3590	8984	0
4	6	18	"PFJ0360"	"J352_5"	15740	24750	120	3466	3225	1179	96	99	22	100	100	0	1699	1614	602	105	107	18	99	98	0	2.114	2.074	2.088	2.234	1.969	2.113	0.881	120	480	4964	4638	1.080	3370	1594	3129	1509	0
4	7	18	"PFJ0381"	"J38_18"	15940	24750	110	251	266	75	96	98	22	98	97	0	184	195	48	104	105	16	97	92	0	1.938	1.868	1.939	1.966	1.773	1.880	0.613	80	433	235	261	0.954	155	80	170	91	0
4	8	18	"PFJ0399"	"J43_10"	16110	24750	110	776	756	194	97	102	31	100	100	0	368	366	90	103	108	27	98	98	0	2.562	2.506	2.588	2.558	1.547	2.565	0.807	80	491	944	922	1.357	679	265	659	263	0
4	9	18	"PFJ0409"	"J43_23"	16320	24760	120	1396	1273	506	97	102	31	96	95	0	1076	1023	314	104	109	28	100	100	0	1.336	1.280	1.373	1.180	1.846	1.371	0.870	120	528	2271	2095	0.418	1299	972	1176	919	0
4	10	18	"PFJ0430"	"J478_10"	16510	24760	120	3202	2893	1175	99	101	22	99	99	0	4760	4343	1418	106	108	18	100	100	0	0.667	0.659	0.696	0.584	1.987	0.675	0.879	120	387	7757	7031	-0.585	3103	4654	2794	4237	0
4	11	18	"PFJ0226"	"J227_1"	16690	24760	150	110	114	25	98	101	24	32	10	0	123	127	24	106	108	18	48	28	0	0.706	0.762	1.000	0.985	3.328	17.500	0.012	156	497	29	37	-0.503	12	17	16	21	-50
4	12	18	"PFJ0237"	"J232_2"	16890	24760	120	342	340	112	94	97	24	94	94	0	296	298	78	103	104	16	99	97	0	1.285	1.262	1.279	1.207	2.145	1.361	0.730	120	505	441	441	0.362	248	193	246	195	0
4	13	18	"PFJ0256"	"J245_7"	17070	24750	110	288	292	77	92	95	24	98	96	0	217	217	42	104	105	19	100	97	0	1.735	1.770	1.675	1.739	1.622	1.741	0.694	80	432	309	313	0.795	196	113	200	113	0
4	14	18	"PFJ0284"	"J269_5"	17260	24760	120	1398	1391	566	98	99	22	100	99	0	976	890	322	106	108	19	100	99	0	1.494	1.649	1.642	1.587	1.938	1.719	0.877	120	518	2170	2077	0.579	1300	870	1293	784	0
4	15	18	"PFJ0315"	"J2975_2"	17450	24760	120	1107	1059	376	98	101	24	99	99	0	1220	1180	442	106	109	20	98	97	0	0.906	0.895	0.903	0.920	2.153	0.877	0.846	120	557	2123	2035	-0.143	1009	1114	961	1074	0
4	16	18	"PFJ0365"	"J378_1"	17650	24760	120	2320	2126	636	90	93	22	100	100	0	1930	1722	633	100	104	54	97	96	0	1.219	1.255	1.218	1.436	2.155	1.226	0.893	120	539	4060	3658	0.285	2230	1830	2036	1622	0
4	17	18	"PFK0117"	"Km799_7"	17870	24760	150	94	96	27	84	87	20	32	13	0	101	104	20	94	99	51	3	0	0	1.429	1.200	1.200	1.342	2.927	1.835	0.097	156	565	17	22	0.515	10	7	12	10	-50
4	18	18	"PFK0142"	"Kn10286_1"	18030	24760	120	1219	1194	425	83	86	20	100	100	0	1088	1065	430	95	96	15	95	95	0	1.144	1.145	1.129	1.295	2.272	1.120	0.859	120	441	2129	2081	0.194	1136	993	1111	970	0
4	19	18	"PFK0175"	"Kn1239_1"	18210	24770	110	110	114	28	87	90	21	53	27	0	151	150	29	98	100	17	90	77	0	0.434	0.519	0.569	0.584	2.920	0.649	0.162	80	413	76	79	-1.204	23	53	27	52	0
4	20	18	"PFK0203"	"Kn1453_6"	18380	24760	150	86	88	20	88	90	21	14	2	0	94	96	16	98	101	18	9	1	0	0.500	0.000	1.764	1.616	3.883	3.735	0.007	156	632	-6	-2	-1.000	-2	-4	0	-2	-50
4	21	18	"PFK0250"	"Kn2004_3"	18600	24770	120	360	341	120	87	89	21	95	94	0	476	478	151	96	98	17	100	100	0	0.718	0.665	0.686	0.607	2.010	0.671	0.828	120	497	653	636	-0.477	273	380	254	382	0
4	22	18	"PFK0277"	"Kn2223_1"	18760	24760	150	94	95	23	85	87	21	23	8	0	98	100	17	96	100	43	2	0	0	4.500	2.500	1.663	1.308	4.655	40.984	0.000	156	739	11	14	2.170	9	2	10	4	-50
4	1	19	"PFK0478"	"Kn610_1"	14800	24940	120	1244	1142	443	96	97	23	99	99	0	968	914	306	102	104	16	100	98	0	1.326	1.288	1.345	1.312	2.266	1.360	0.832	120	514	2014	1858	0.407	1148	866	1046	812	0
4	2	19	"PFK0517"	"Kn8027_1"	14960	24920	150	103	104	23	98	102	25	21	3	0	104	106	15	106	108	16	14	2	0	-2.500	100000.000	1.667	1.424	3.547	14.241	0.003	156	572	3	6	Error	5	-2	6	0	-50
4	3	19	"PFK0524"	"Kn836_1"	15170	24940	120	483	488	157	96	98	22	100	100	0	357	349	108	105	106	15	97	95	0	1.536	1.607	1.606	1.668	1.817	1.663	0.774	120	521	639	636	0.619	387	252	392	244	0
4	4	19	"PFK0554"	"Kn962_1"	15350	24940	110	291	285	66	96	100	26	100	97	0	249	241	49	104	107	21	100	97	0	1.345	1.380	1.426	1.387	1.633	1.424	0.712	80	401	340	326	0.427	195	145	189	137	0
4	5	19	"PFK0701"	"Ks15_2"	15530	24930	150	102	105	23	100	103	26	16	3	0	114	117	39	109	111	20	14	3	0	0.400	0.625	1.400	1.318	3.361	0.732	0.039	156	479	7	13	-1.322	2	5	5	8	-50
4	6	19	"PFK0743"	"Ks196_1"	15720	24930	150	98	106	32	100	104	24	18	5	0	109	111	17	111	112	18	16	3	0	1.000	100000.000	1.352	1.587	3.448	5.443	0.031	156	514	-4	6	0.000	-2	-2	6	0	-50
4	7	19	"PFK1214"	"Ks82_7"	15930	24930	150	108	108	22	101	105	26	17	1	0	111	112	17	110	112	20	14	1	0	7.000	3.500	1.292	1.171	3.898	8.793	0.005	156	696	8	9	2.807	7	1	7	2	-50
4	8	19	"PFK1273"	"Ks97_17"	16130	24950	110	217	218	53	103	113	47	92	66	0	181	183	38	112	119	37	81	46	0	1.652	1.620	1.642	1.588	2.332	1.700	0.547	80	426	183	186	0.724	114	69	115	71	0
4	9	19	"PFK0237"	"Kn1802_2"	16290	24930	150	125	129	39	111	160	229	0	0	0	121	127	35	120	171	224	0	0	0	14.000	2.571	1.513	1.571	3.655	1.048	0.923	156	664	15	25	3.807	14	1	18	7	-50
4	10	19	"PFK0352"	"Kn3360_1"	16520	24930	150	131	130	33	112	116	31	36	9	0	116	118	20	126	132	32	1	0	0	-1.900	-2.250	1.412	1.382	4.302	2.389	0.044	156	533	9	10	Error	19	-10	18	-8	-50
4	11	19	"PFK0401"	"Kn4252_4"	16670	24930	150	112	112	28	107	110	35	12	1	0	120	122	21	122	128	51	0	0	0	-2.500	100000.000	1.250	1.343	3.483	3.442	0.027	156	532	3	5	Error	5	-2	5	0	-50
4	12	19	"PFK0571"	"Ks101_8"	16890	24950	120	763	697	264	99	105	44	98	94	0	469	477	140	113	119	52	99	96	0	1.865	1.643	1.663	1.525	1.995	1.795	0.796	120	494	1020	962	0.899	664	356	598	364	0
4	13	19	"PFBL B0018"	"oPFBLOB0018"	17080	24940	120	1419	1298	453	100	104	36	100	100	0	1058	962	341	114	116	21	95	95	0	1.397	1.413	1.429	1.481	2.087	1.411	0.850	120	533	2263	2046	0.483	1319	944	1198	848	0
4	14	19	"PFM60469"	"oPFM60469"	17270	24950	120	37438	35588	14823	105	108	27	100	100	0	25366	24193	7271	117	120	22	100	100	0	1.479	1.474	1.544	1.304	2.061	1.605	0.873	120	477	62582	59559	0.564	37333	25249	35483	24076	0
4	15	19	"PFB0683"	"oPFB0683"	17460	24950	120	427	485	233	103	106	28	98	96	0	337	402	169	113	116	22	100	98	0	1.446	1.322	1.360	1.261	2.010	1.394	0.783	120	431	548	671	0.532	324	224	382	289	0
4	16	19	"PFG0004"	"oPFG0004"	17650	24950	120	1660	1617	615	98	99	24	100	99	0	901	860	316	107	108	18	99	99	0	1.967	2.017	2.069	1.998	1.997	2.112	0.846	120	394	2356	2272	0.976	1562	794	1519	753	0
4	17	19	"PFC0763"	"oPFC0763"	17810	24940	150	102	104	25	89	91	21	36	14	0	115	115	23	100	101	17	46	21	0	0.867	1.000	0.875	0.986	3.576	1.951	0.039	156	516	28	30	-0.206	13	15	15	15	-50
4	18	19	"PFL0014"	"oPFL0014"	18030	24950	120	4670	4317	1726	87	90	21	100	100	0	2581	2474	990	101	103	18	99	98	0	1.848	1.783	1.815	1.923	2.296	1.841	0.874	120	474	7063	6603	0.886	4583	2480	4230	2373	0
4	19	19	"PFM60471"	"oPFM60471"	18220	24960	130	1026	977	381	89	93	22	99	96	0	16559	16077	4481	104	107	20	100	100	0	0.057	0.056	0.058	0.053	1.531	0.055	0.857	120	480	17392	16861	-4.134	937	16455	888	15973	0
4	20	19	"PFL0019"	"oPFL0019"	18410	24950	120	1933	1883	678	89	93	21	100	100	0	2252	2108	820	104	107	20	98	97	0	0.858	0.895	0.896	0.989	2.251	0.875	0.857	120	445	3992	3798	-0.220	1844	2148	1794	2004	0
4	21	19	"PFG0007"	"oPFG0007"	18600	24960	120	193	186	55	90	91	20	86	80	0	1325	1326	472	100	103	17	100	100	0	0.084	0.078	0.083	0.079	1.801	0.068	0.572	120	450	1328	1322	-3.572	103	1225	96	1226	0
4	22	19	"PFI17638"	"oPFI17638"	18790	24960	120	344	331	124	84	86	20	94	92	0	7237	6766	2594	100	104	50	100	100	0	0.036	0.037	0.039	0.038	1.591	0.036	0.834	120	523	7397	6913	-4.779	260	7137	247	6666	0
4	1	20	"PFBL B0024"	"oPFBLOB0024"	14790	25130	120	1390	1267	486	92	94	24	100	99	0	1330	1265	390	100	103	15	100	99	0	1.055	1.009	1.039	0.952	2.056	1.048	0.837	120	546	2528	2340	0.078	1298	1230	1175	1165	0
4	2	20	"PFBL B0025"	"oPFBLOB0025"	14980	25130	120	418	422	151	93	96	22	97	95	0	367	366	105	104	105	15	100	97	0	1.236	1.256	1.303	1.226	1.997	1.313	0.781	120	499	588	591	0.305	325	263	329	262	0
4	3	20	"PFN0253"	"oPFN0253"	15170	25130	120	473	447	139	95	98	22	99	96	0	465	445	125	105	106	16	98	97	0	1.050	1.035	1.042	1.036	2.291	1.050	0.800	120	486	738	692	0.070	378	360	352	340	0
4	4	20	"PFL0021"	"oPFL0021"	15360	25130	120	2496	2432	911	95	98	22	100	100	0	1814	1792	731	108	110	18	100	100	0	1.407	1.388	1.428	1.491	2.049	1.385	0.849	120	502	4107	4021	0.493	2401	1706	2337	1684	0
4	5	20	"PFF72416"	"oPFF72416"	15560	25110	150	97	99	21	98	100	25	11	1	0	121	118	20	109	111	19	32	4	0	-0.083	0.111	0.806	0.820	2.910	4.712	0.012	156	542	11	10	Error	-1	12	1	9	-50
4	6	20	"PFI17640"	"oPFI17640"	15740	25130	120	484	464	145	99	103	24	99	99	0	354	349	93	112	114	18	98	96	0	1.591	1.540	1.608	1.561	1.811	1.608	0.807	120	450	627	602	0.670	385	242	365	237	0
4	7	20	"PFK12891"	"oPFK12891"	15930	25140	120	167	167	44	107	113	33	70	43	0	832	813	238	118	122	28	100	100	0	0.084	0.086	0.086	0.081	2.017	0.071	0.270	120	471	774	755	-3.573	60	714	60	695	0
4	8	20	"PFJ12782"	"oPFJ12782"	16120	25140	130	62278	52439	17095	123	159	152	100	100	43	57032	53896	12322	132	177	168	100	100	23	1.092	0.973	1.000	0.886	1.781	1.008	0.884	120	541	119055	106080	0.127	62155	56900	52316	53764	0
4	9	20	"PFL0025"	"oPFL0025"	16320	25140	130	1586	1692	660	126	191	254	98	93	0	1641	1755	561	146	211	249	100	98	0	0.977	0.973	1.001	0.923	1.540	1.017	0.895	120	526	2955	3175	-0.034	1460	1495	1566	1609	0
4	10	20	"PFF72418"	"oPFF72418"	16490	25140	120	2868	2685	1079	118	122	32	99	99	0	3050	2889	885	134	141	32	100	100	0	0.943	0.932	0.990	0.841	2.020	0.973	0.865	120	485	5666	5322	-0.085	2750	2916	2567	2755	0
4	11	20	"PFC0772"	"oPFC0772"	16700	25140	120	623	554	194	110	114	35	99	95	0	665	623	201	129	136	53	96	95	0	0.957	0.899	0.893	0.875	1.893	0.913	0.843	120	472	1049	938	-0.063	513	536	444	494	0
4	12	20	"PFA32028"	"oPFA32028"	16890	25130	150	110	112	27	104	109	41	10	0	0	146	147	22	122	126	48	13	0	0	0.250	0.320	0.900	0.833	3.181	0.345	0.128	156	561	30	33	-2.000	6	24	8	25	-50
4	13	20	"PFI17641"	"oPFI17641"	17070	25140	120	8379	7696	2999	103	107	38	100	100	0	4061	3851	1365	122	123	20	100	100	0	2.101	2.036	2.083	2.088	2.041	2.154	0.875	120	461	12215	11322	1.071	8276	3939	7593	3729	0
4	14	20	"PFL0027"	"oPFL0027"	17260	25140	120	625	608	235	100	103	25	99	99	0	678	651	220	117	118	19	99	98	0	0.936	0.951	0.976	0.970	1.931	0.976	0.823	120	469	1086	1042	-0.096	525	561	508	534	0
4	15	20	"PFK12903"	"oPFK12903"	17450	25110	150	108	111	27	96	100	30	22	5	0	131	133	23	108	110	21	51	21	0	0.522	0.600	0.954	0.914	3.649	1.464	0.103	156	572	35	40	-0.939	12	23	15	25	-50
4	16	20	"PFI17664"	"oPFI17664"	17650	25120	120	332	331	103	91	93	25	97	95	0	763	752	227	101	103	18	100	100	0	0.364	0.369	0.366	0.342	1.803	0.352	0.788	120	471	903	891	-1.458	241	662	240	651	0
4	17	20	"PFH0013"	"oPFH0013"	17850	25120	120	351	348	119	87	89	21	98	97	0	1164	1098	347	98	99	17	100	100	0	0.248	0.261	0.280	0.256	1.618	0.254	0.809	120	479	1330	1261	-2.014	264	1066	261	1000	0
4	18	20	"PFD66991"	"oPFD66991"	18030	25120	120	328	327	106	84	87	20	98	98	0	323	308	82	95	98	19	97	97	0	1.070	1.141	1.085	1.178	2.052	1.185	0.785	120	474	472	456	0.098	244	228	243	213	0
4	19	20	"PFM60502"	"oPFM60502"	18230	25120	120	1103	1050	364	88	90	20	100	100	0	1865	1722	669	98	101	18	99	98	0	0.574	0.592	0.599	0.632	2.003	0.558	0.833	120	460	2782	2586	-0.800	1015	1767	962	1624	0
4	20	20	"PFI17667"	"oPFI17667"	18410	25120	120	1958	1926	705	89	91	20	100	100	0	883	844	317	100	101	17	96	95	0	2.387	2.469	2.480	2.576	1.714	2.497	0.845	120	453	2652	2581	1.255	1869	783	1837	744	0
4	21	20	"PFF72456"	"oPFF72456"	18600	25130	120	814	763	285	91	91	20	99	99	0	790	789	236	98	99	16	100	100	0	1.045	0.973	0.989	0.877	2.026	1.008	0.812	120	486	1415	1363	0.063	723	692	672	691	0
4	22	20	"PFI17668"	"oPFI17668"	18790	25130	120	1694	1573	628	86	88	20	99	99	0	874	833	299	95	98	18	100	99	0	2.064	2.015	2.054	1.961	2.016	2.114	0.853	120	521	2387	2225	1.046	1608	779	1487	738	0
4	1	21	"PFJ12799"	"oPFJ12799"	14770	25310	150	106	111	31	88	92	23	41	17	0	120	123	24	99	101	15	58	37	0	0.857	0.958	0.850	0.901	3.809	2.933	0.063	156	821	39	47	-0.222	18	21	23	24	-50
4	2	21	"PFF72457"	"oPFF72457"	14990	25310	130	3926	3544	1421	93	96	22	100	99	0	4303	4128	1247	104	105	17	100	100	0	0.913	0.858	0.925	0.738	2.156	0.903	0.856	120	557	8032	7475	-0.132	3833	4199	3451	4024	0
4	3	21	"PFF72459"	"oPFF72459"	15170	25300	110	302	299	80	94	97	20	98	97	0	285	282	70	105	106	18	100	97	0	1.156	1.158	1.251	1.203	1.756	1.141	0.685	80	416	388	382	0.209	208	180	205	177	0
4	4	21	"PFM60506"	"oPFM60506"	15350	25310	120	1702	1630	613	94	96	20	100	99	0	1002	1019	300	106	108	16	100	100	0	1.795	1.682	1.764	1.552	1.957	1.822	0.856	120	502	2504	2449	0.844	1608	896	1536	913	0
4	5	21	"PFL0067"	"oPFL0067"	15550	25310	120	553	554	208	94	96	23	96	94	0	608	582	171	107	109	16	100	99	0	0.916	0.968	1.025	0.867	2.277	1.022	0.819	120	512	960	935	-0.126	459	501	460	475	0
4	6	21	"PFI17670"	"oPFI17670"	15740	25310	120	1704	1663	669	95	98	23	100	100	0	1394	1407	504	110	111	18	100	99	0	1.253	1.209	1.254	1.182	1.686	1.249	0.856	120	481	2893	2865	0.326	1609	1284	1568	1297	0
4	7	21	"PFI17672"	"oPFI17672"	15930	25310	120	415	409	132	99	102	25	98	97	0	388	397	125	111	114	23	99	97	0	1.141	1.084	1.075	1.089	1.951	1.072	0.826	120	484	593	596	0.190	316	277	310	286	0
4	8	21	"PFL0068"	"oPFL0068"	16110	25310	120	621	619	215	104	112	39	98	97	0	720	719	259	115	127	47	98	94	0	0.855	0.853	0.825	0.848	2.085	0.827	0.825	120	480	1122	1119	-0.227	517	605	515	604	0
4	9	21	"PFL0070"	"oPFL0070"	16310	25320	120	889	842	379	102	109	40	95	92	0	1302	1306	444	116	126	44	100	98	0	0.664	0.622	0.663	0.546	2.019	0.645	0.823	120	504	1973	1930	-0.592	787	1186	740	1190	0
4	10	21	"PFF72463"	"oPFF72463"	16500	25320	120	740	701	285	100	102	25	95	95	0	1211	1213	396	113	116	23	100	100	0	0.583	0.546	0.568	0.484	1.863	0.553	0.842	120	446	1738	1701	-0.779	640	1098	601	1100	0
4	11	21	"PFD66995"	"oPFD66995"	16680	25310	150	109	111	25	99	104	31	19	3	0	123	124	22	113	116	23	26	7	0	1.000	1.091	1.054	1.160	4.175	1.532	0.037	156	566	20	23	0.000	10	10	12	11	-50
4	12	21	"PFL0074"	"oPFL0074"	16880	25320	120	2999	2968	1213	95	98	22	100	99	0	2759	2647	904	110	112	19	100	100	0	1.096	1.132	1.166	1.012	2.079	1.183	0.839	120	477	5553	5410	0.133	2904	2649	2873	2537	0
4	13	21	"PFJ12802"	"oPFJ12802"	17070	25320	120	321	307	109	94	97	22	93	90	0	954	926	283	108	110	18	100	100	0	0.268	0.260	0.280	0.226	2.150	0.252	0.762	120	464	1073	1031	-1.898	227	846	213	818	0
4	14	21	"PFBL B0125"	"oPFBLOB0125"	17250	25320	120	596	552	173	93	96	22	99	98	0	414	393	93	104	106	18	100	100	0	1.623	1.588	1.600	1.538	1.621	1.688	0.828	120	479	813	748	0.698	503	310	459	289	0
4	15	21	"PFN0269"	"oPFN0269"	17450	25320	120	9154	9057	3733	92	95	26	100	100	0	5694	5505	1940	99	102	18	100	100	0	1.620	1.658	1.721	1.580	1.773	1.757	0.871	120	512	14657	14371	0.696	9062	5595	8965	5406	0
4	16	21	"PFD66996"	"oPFD66996"	17630	25320	120	1776	1636	573	92	94	23	100	100	0	1030	1007	261	98	101	17	100	100	0	1.807	1.699	1.745	1.634	1.805	1.834	0.850	120	485	2616	2453	0.853	1684	932	1544	909	0
4	17	21	"PFF72496"	"oPFF72496"	17820	25320	120	908	861	322	88	90	21	99	99	0	458	462	127	95	98	16	100	100	0	2.259	2.106	2.152	1.964	1.862	2.274	0.853	120	546	1183	1140	1.176	820	363	773	367	0
4	18	21	"PFH0035"	"oPFH0035"	18020	25320	120	480	489	182	86	88	20	99	97	0	524	512	151	92	95	17	99	99	0	0.912	0.960	0.976	0.912	1.879	0.987	0.811	120	525	826	823	-0.133	394	432	403	420	0
4	19	21	"PFL0139"	"oPFL0139"	18200	25320	120	1654	1602	564	87	89	21	100	100	0	1067	1054	312	97	98	15	100	100	0	1.615	1.583	1.631	1.525	1.745	1.663	0.875	120	514	2537	2472	0.692	1567	970	1515	957	0
4	20	21	"PFBL B0173"	"oPFBLOB0173"	18400	25320	120	406	408	142	86	88	21	100	98	0	292	310	93	97	98	16	97	96	0	1.641	1.512	1.593	1.511	1.858	1.556	0.778	120	549	515	535	0.715	320	195	322	213	0
4	21	21	"PFI17720"	"oPFI17720"	18590	25320	110	120	128	37	87	91	36	46	16	0	127	127	22	95	99	35	42	3	0	1.031	1.281	1.091	1.203	2.984	1.213	0.245	80	472	65	73	0.044	33	32	41	32	0
4	22	21	"PFG0054"	"oPFG0054"	18780	25320	120	1473	1423	547	82	86	33	100	100	0	2302	2100	871	93	96	32	98	96	0	0.630	0.668	0.656	0.715	2.068	0.623	0.846	120	605	3600	3348	-0.667	1391	2209	1341	2007	0
4	1	22	"PFN0287"	"oPFN0287"	14770	25500	120	298	297	93	87	89	20	98	95	0	281	274	71	98	101	16	99	99	0	1.153	1.193	1.201	1.139	1.804	1.254	0.770	120	632	394	386	0.205	211	183	210	176	0
4	2	22	"PFL0140"	"oPFL0140"	14970	25500	120	913	894	365	89	94	35	99	97	0	979	966	342	102	116	211	99	90	0	0.940	0.932	0.961	0.849	1.986	0.959	0.855	120	595	1701	1669	-0.090	824	877	805	864	0
4	3	22	"PFL0142"	"oPFL0142"	15160	25500	120	359	359	122	90	91	19	96	95	0	614	619	184	103	104	17	99	99	0	0.526	0.521	0.524	0.476	2.228	0.523	0.836	120	611	780	785	-0.926	269	511	269	516	0
4	4	22	"PFL0144"	"oPFL0144"	15350	25500	120	207	200	55	89	91	20	96	91	0	449	437	119	101	102	15	100	99	0	0.339	0.330	0.331	0.314	1.826	0.320	0.711	120	580	466	447	-1.560	118	348	111	336	0
4	5	22	"PFJ12815"	"oPFJ12815"	15540	25500	120	286	285	94	91	93	23	98	95	0	839	885	301	102	105	17	100	100	0	0.265	0.248	0.244	0.233	1.908	0.232	0.781	120	580	932	977	-1.918	195	737	194	783	0
4	6	22	"PFI17725"	"oPFI17725"	15730	25500	120	3671	3410	1136	91	94	22	100	100	0	2725	2676	968	105	108	18	100	99	0	1.366	1.291	1.258	1.374	2.022	1.278	0.873	120	587	6200	5890	0.450	3580	2620	3319	2571	0
4	7	22	"PFL0149"	"oPFL0149"	15910	25510	110	124	127	34	91	93	21	66	42	0	131	130	27	105	107	18	61	31	0	1.269	1.440	1.400	1.175	3.008	1.817	0.146	80	526	59	61	0.344	33	26	36	25	0
4	8	22	"PFG0057"	"oPFG0057"	16100	25500	110	419	418	127	92	98	32	100	98	0	270	271	78	105	110	31	95	91	0	1.982	1.964	1.957	2.042	1.676	1.897	0.745	80	543	492	492	0.987	327	165	326	166	0
4	9	22	"PFF72505"	"oPFF72505"	16290	25500	110	472	467	125	91	101	55	100	100	0	264	262	70	104	113	47	97	82	0	2.381	2.380	2.316	2.497	1.564	2.278	0.751	80	538	541	534	1.252	381	160	376	158	0
4	10	22	"PFM60543"	"oPFM60543"	16500	25510	120	506	490	189	89	96	48	96	92	0	705	728	248	100	107	38	100	99	0	0.689	0.639	0.643	0.589	1.823	0.642	0.825	120	610	1022	1029	-0.537	417	605	401	628	0
4	11	22	"PFBL B0178"	"oPFBLOB0178"	16680	25510	120	2294	2131	822	90	94	27	100	100	0	3913	3724	1302	99	101	16	100	100	0	0.578	0.563	0.586	0.544	1.906	0.556	0.876	120	576	6018	5666	-0.791	2204	3814	2041	3625	0
4	12	22	"PFG0058"	"oPFG0058"	16880	25510	120	278	271	86	88	91	28	96	91	0	280	278	74	101	102	15	99	95	0	1.061	1.034	1.022	1.002	2.049	1.080	0.711	120	578	369	360	0.086	190	179	183	177	0
4	13	22	"PFBL B0180"	"oPFBLOB0180"	17060	25510	120	368	358	110	86	88	21	99	96	0	264	262	72	99	101	15	98	96	0	1.709	1.669	1.687	1.632	1.833	1.758	0.747	120	564	447	435	0.773	282	165	272	163	0
4	14	22	"PFBL B0182"	"oPFBLOB0182"	17250	25510	120	1167	1111	429	87	89	20	99	99	0	827	827	313	98	100	17	99	97	0	1.481	1.405	1.431	1.420	2.363	1.419	0.852	120	586	1809	1753	0.567	1080	729	1024	729	0
4	15	22	"PFBL B0184"	"oPFBLOB0184"	17430	25510	110	323	320	118	88	92	30	95	92	0	500	518	171	99	107	52	100	97	0	0.586	0.554	0.576	0.510	1.935	0.540	0.781	80	448	636	651	-0.771	235	401	232	419	0
4	16	22	"PFI17729"	"oPFI17729"	17600	25510	150	97	100	24	87	90	27	30	5	0	118	121	27	96	102	41	26	3	0	0.455	0.520	0.873	0.712	3.347	0.449	0.311	156	823	32	38	-1.138	10	22	13	25	-50
4	17	22	"PFH0036"	"oPFH0036"	17820	25520	120	2096	2034	832	85	88	21	100	100	0	2277	2305	865	94	96	17	100	100	0	0.921	0.882	0.876	0.812	1.889	0.884	0.866	120	623	4194	4160	-0.118	2011	2183	1949	2211	0
4	18	22	"PFA32038"	"oPFA32038"	18010	25520	120	1313	1318	525	84	86	20	100	98	0	3276	3214	1139	96	98	16	100	100	0	0.386	0.396	0.414	0.358	1.911	0.384	0.864	120	559	4409	4352	-1.372	1229	3180	1234	3118	0
4	19	22	"EMPTY"	"EMPTY"	18190	25520	150	82	83	19	79	82	19	19	4	0	98	99	14	93	94	15	25	4	0	0.600	0.667	1.400	1.346	3.534	4.201	0.012	156	769	8	10	-0.737	3	5	4	6	-50
4	20	22	"EMPTY"	"EMPTY"	18380	25520	150	79	79	16	79	81	19	10	1	0	88	89	13	91	93	15	7	1	0	0.000	0.000	1.205	1.196	3.362	9.751	0.002	156	774	-3	-2	Error	0	-3	0	-2	-50
4	21	22	"EMPTY"	"EMPTY"	18570	25530	150	79	79	17	76	80	29	6	0	0	86	86	12	89	91	28	1	0	0	-1.000	-1.000	1.376	1.210	3.718	6.216	0.007	156	813	0	0	Error	3	-3	3	-3	-50
4	22	22	"EMPTY"	"EMPTY"	18760	25530	150	78	78	14	75	77	27	4	0	0	88	89	14	87	89	26	5	0	0	3.000	1.500	0.885	0.802	3.434	7.707	0.003	156	975	4	5	1.585	3	1	3	2	-50
5	1	1	"PFI0414"	"I5572_1"	1220	25960	140	331	339	102	79	85	43	98	95	0	354	358	84	93	98	38	100	99	0	0.966	0.981	0.981	0.947	1.529	1.039	0.826	156	796	513	525	-0.051	252	261	260	265	0
5	2	1	"PFI0486"	"I7438_2"	1410	25950	140	10388	9943	3688	84	90	46	100	100	0	3793	3671	1251	96	103	45	100	100	0	2.787	2.758	2.856	2.782	1.415	2.873	0.935	156	651	14001	13434	1.479	10304	3697	9859	3575	0
5	3	1	"PFI0416"	"I5607_1"	1600	25960	140	165	168	42	83	85	23	93	81	0	145	150	41	95	98	27	83	39	0	1.640	1.545	1.582	1.517	2.133	1.290	0.344	156	669	132	140	0.714	82	50	85	55	0
5	4	1	"PFI0237"	"I16933_1"	1790	25960	130	1530	1540	442	81	83	22	100	100	0	715	731	175	94	96	21	100	100	0	2.333	2.290	2.298	2.284	1.369	2.356	0.917	120	599	2070	2096	1.222	1449	621	1459	637	0
5	5	1	"PFI0401"	"I5180_2"	1980	25970	140	950	888	272	80	82	21	99	98	0	993	926	253	93	96	20	100	100	0	0.967	0.970	1.013	0.940	1.545	0.988	0.913	156	701	1770	1641	-0.049	870	900	808	833	0
5	6	1	"PFI0236"	"I1689_2"	2170	25970	140	7819	7357	2481	84	87	22	100	100	0	7679	7429	1869	95	100	45	100	100	0	1.020	0.992	1.027	0.911	1.546	1.029	0.942	156	653	15319	14607	0.028	7735	7584	7273	7334	0
5	7	1	"PFJ0542"	"J667_1"	2360	25970	140	2748	2749	840	85	88	22	100	100	0	1537	1563	390	99	102	44	100	100	0	1.852	1.820	2.019	1.767	1.473	1.935	0.873	156	672	4101	4128	0.889	2663	1438	2664	1464	0
5	8	1	"PFJ0005"	"J1011_3"	2550	25970	130	3398	3433	814	86	89	25	100	100	0	1422	1465	318	97	100	20	100	100	0	2.500	2.447	2.523	2.449	1.301	2.514	0.907	120	604	4637	4715	1.322	3312	1325	3347	1368	0
5	9	1	"PFJ0310"	"J2896_1"	2740	25970	140	7595	7350	2193	87	90	25	100	100	0	7675	7410	1863	99	101	20	100	100	0	0.991	0.993	1.023	0.929	1.524	1.014	0.952	156	671	15084	14574	-0.013	7508	7576	7263	7311	0
5	10	1	"PFJ0140"	"J17_1"	2940	25970	140	4940	4801	1721	88	90	21	100	100	0	6559	6470	1839	102	103	16	100	100	0	0.751	0.740	0.775	0.678	1.565	0.760	0.944	156	634	11309	11081	-0.412	4852	6457	4713	6368	0
5	11	1	"PFJ0200"	"J21_1"	3120	25970	140	1349	1304	326	85	88	21	100	100	0	1863	1814	428	100	102	16	100	100	0	0.717	0.711	0.717	0.699	1.437	0.711	0.939	156	655	3027	2933	-0.480	1264	1763	1219	1714	0
5	12	1	"PFJ0215"	"J21_7"	3310	25970	130	2233	2196	382	84	86	20	100	100	0	3178	3109	474	101	102	15	100	100	0	0.698	0.702	0.718	0.700	1.228	0.695	0.930	120	588	5226	5120	-0.518	2149	3077	2112	3008	0
5	13	1	"PFJ0476"	"J53_48"	3500	25980	140	19311	19515	6654	88	90	23	100	100	0	21792	21969	5667	104	106	19	100	100	0	0.886	0.888	0.908	0.830	1.539	0.918	0.932	156	646	40911	41292	-0.174	19223	21688	19427	21865	0
5	14	1	"PFJ0510"	"J58_2"	3700	25970	140	3977	3857	1120	88	93	29	100	100	0	3684	3610	1073	105	109	27	100	100	0	1.087	1.075	1.113	1.107	1.479	1.072	0.944	156	672	7468	7274	0.120	3889	3579	3769	3505	0
5	15	1	"PFJ0563"	"J70_2"	3880	25970	130	536	528	95	86	91	30	100	100	0	1096	1100	184	104	109	38	100	100	0	0.454	0.444	0.447	0.441	1.267	0.432	0.896	120	576	1442	1438	-1.140	450	992	442	996	0
5	16	1	"PFJ0575"	"J73_12"	4060	25970	130	5026	4896	929	86	93	42	100	100	0	2947	2849	548	103	109	37	100	100	0	1.737	1.752	1.823	1.764	1.269	1.779	0.921	120	596	7784	7556	0.797	4940	2844	4810	2746	0
5	17	1	"PFJ0599"	"J85_3"	4250	25980	140	2079	2024	572	86	91	35	100	100	0	1249	1227	297	101	103	17	100	100	0	1.736	1.721	1.772	1.690	1.482	1.790	0.901	156	652	3141	3064	0.796	1993	1148	1938	1126	0
5	18	1	"PFJ0018"	"J109_5"	4430	25980	130	168	168	37	84	87	31	91	71	0	248	250	35	98	99	21	100	100	0	0.560	0.553	0.536	0.517	1.705	0.579	0.603	120	612	234	236	-0.837	84	150	84	152	0
5	19	1	"PFJ0181"	"J198_5"	4620	25980	130	8248	8298	2164	83	87	32	100	100	0	9480	9239	2126	97	114	141	100	100	0	0.870	0.899	0.921	0.901	1.378	0.892	0.912	120	628	17548	17357	-0.201	8165	9383	8215	9142	0
5	20	1	"PFJ0227"	"J227_2"	4820	25990	140	376	383	97	86	91	31	100	98	0	411	412	89	100	116	138	98	65	0	0.932	0.952	1.009	0.931	1.458	0.632	0.497	156	649	601	609	-0.101	290	311	297	312	0
5	21	1	"PFJ0246"	"J242_1"	5000	25980	140	125	127	27	87	88	23	77	32	0	139	143	20	100	102	16	94	66	0	0.974	0.930	1.069	0.901	2.742	1.664	0.138	156	644	77	83	-0.037	38	39	40	43	0
5	22	1	"PFJ0280"	"J268_1"	5190	25990	140	1701	1608	457	87	89	24	99	99	0	2339	2306	463	99	101	17	100	100	0	0.721	0.689	0.718	0.659	1.444	0.702	0.906	156	829	3854	3728	-0.473	1614	2240	1521	2207	0
5	1	2	"PFJ0322"	"J309_17"	1200	26160	130	615	630	147	78	80	19	100	100	0	477	490	104	90	92	14	100	100	0	1.388	1.380	1.435	1.381	1.338	1.415	0.874	120	599	924	952	0.473	537	387	552	400	0
5	2	2	"PFJ0363"	"J373_1"	1380	26170	140	305	310	78	85	89	38	98	98	0	669	669	171	95	103	47	100	100	0	0.383	0.392	0.394	0.390	1.453	0.386	0.792	156	592	794	799	-1.384	220	574	225	574	0
5	3	2	"PFN0173"	"N132_113"	1580	26160	130	3824	3790	629	84	88	30	100	100	0	2225	2262	539	96	105	44	100	100	0	1.757	1.711	1.846	1.744	1.288	1.716	0.904	120	542	5869	5872	0.813	3740	2129	3706	2166	0
5	4	2	"PFN0184"	"N132_132"	1760	26160	130	1219	1198	237	82	86	26	100	100	0	940	919	179	96	100	29	100	100	0	1.347	1.356	1.390	1.371	1.323	1.383	0.911	120	549	1981	1939	0.430	1137	844	1116	823	0
5	5	2	"PFN0186"	"N132_136"	1960	26170	130	1642	1663	320	83	86	23	100	100	0	3194	3282	614	94	97	18	100	100	0	0.503	0.496	0.510	0.496	1.293	0.479	0.896	120	550	4659	4768	-0.992	1559	3100	1580	3188	0
5	6	2	"PFN0203"	"N132_171"	2170	26170	140	519	512	136	83	87	22	100	98	0	712	712	181	95	101	51	100	99	0	0.707	0.695	0.713	0.677	1.567	0.678	0.819	156	497	1053	1046	-0.501	436	617	429	617	0
5	7	2	"PFN0208"	"N132_178"	2350	26180	140	887	881	234	84	86	21	100	100	0	1866	1851	459	98	103	53	100	100	0	0.454	0.455	0.473	0.440	1.408	0.446	0.891	156	473	2571	2550	-1.139	803	1768	797	1753	0
5	8	2	"PFN0211"	"N132_181"	2530	26170	130	311	307	66	85	86	19	100	100	0	472	484	89	96	99	22	100	100	0	0.601	0.572	0.576	0.559	1.393	0.571	0.829	120	474	602	610	-0.734	226	376	222	388	0
5	9	2	"PFN0362"	"N135_24"	2720	26170	140	3212	3042	915	85	88	21	100	100	0	2118	2048	561	96	98	20	100	100	0	1.546	1.515	1.627	1.459	1.655	1.567	0.897	156	502	5149	4909	0.629	3127	2022	2957	1952	0
5	10	2	"PFN0373"	"N136_4"	2900	26170	140	2711	2557	835	84	86	22	99	99	0	1449	1378	362	96	97	15	100	100	0	1.942	1.929	2.029	1.837	1.712	2.040	0.904	156	486	3980	3755	0.957	2627	1353	2473	1282	0
5	11	2	"PFN0401"	"N137_50"	3100	26170	140	1913	1787	529	84	86	21	100	100	0	972	941	244	97	98	15	100	99	0	2.090	2.018	2.040	2.003	1.605	2.084	0.921	156	485	2704	2547	1.064	1829	875	1703	844	0
5	12	2	"PFN0423"	"N138_31"	3290	26170	130	257	259	51	82	84	20	100	100	0	213	215	36	97	99	15	100	100	0	1.509	1.500	1.553	1.509	1.479	1.579	0.732	120	485	291	295	0.593	175	116	177	118	0
5	13	2	"PFN0433"	"N138_45"	3480	26170	140	979	946	246	82	84	20	100	99	0	526	513	138	98	100	17	98	97	0	2.096	2.082	2.116	2.228	1.615	2.112	0.892	156	510	1325	1279	1.067	897	428	864	415	0
5	14	2	"PFN0409"	"N138_104"	3650	26170	130	1603	1573	376	84	88	34	100	100	0	808	778	169	98	103	37	100	99	0	2.139	2.190	2.174	2.204	1.384	2.197	0.909	120	494	2229	2169	1.097	1519	710	1489	680	0
5	15	2	"PFN0534"	"N143_18"	3850	26170	130	326	332	75	84	87	32	100	100	0	535	524	87	98	103	36	100	100	0	0.554	0.582	0.555	0.570	1.475	0.574	0.794	120	556	679	674	-0.853	242	437	248	426	0
5	16	2	"PFN0540"	"N143_29"	4040	26180	140	1465	1367	415	85	91	43	99	97	0	972	939	277	98	103	38	99	99	0	1.579	1.524	1.553	1.478	1.829	1.563	0.881	156	561	2254	2123	0.659	1380	874	1282	841	0
5	17	2	"PFN0556"	"N143_56"	4240	26170	150	142	146	42	86	91	39	62	29	0	149	156	43	99	101	21	78	58	0	1.120	1.053	1.088	1.130	2.993	1.712	0.215	156	497	106	117	0.163	56	50	60	57	0
5	18	2	"PFN0562"	"N143_66"	4410	26180	130	2689	2629	525	84	89	40	100	100	0	1359	1311	289	97	103	45	100	100	0	2.064	2.096	2.118	2.140	1.355	2.129	0.905	120	476	3867	3759	1.046	2605	1262	2545	1214	0
5	19	2	"PFN0608"	"N147_16"	4620	26180	140	230	236	62	83	91	44	98	89	0	246	250	52	99	117	152	47	1	0	1.000	1.013	1.007	0.974	1.668	0.989	0.689	156	531	294	304	0.000	147	147	153	151	0
5	20	2	"PFN0623"	"N148_7"	4800	26180	140	349	342	89	88	91	27	99	98	0	286	279	73	100	117	158	66	1	0	1.403	1.419	1.522	1.544	1.889	1.453	0.754	156	455	447	433	0.489	261	186	254	179	0
5	21	2	"PFN0714"	"N151_50"	5000	26190	140	7734	7219	2530	88	90	22	100	100	0	9864	9387	2551	102	104	18	100	100	0	0.783	0.768	0.796	0.698	1.748	0.791	0.936	156	467	17408	16416	-0.352	7646	9762	7131	9285	0
5	22	2	"PFN0723"	"N152_1"	5180	26180	130	1435	1436	230	86	88	22	100	100	0	1389	1379	254	100	102	16	100	100	0	1.047	1.056	1.082	1.065	1.250	1.034	0.910	120	567	2638	2629	0.066	1349	1289	1350	1279	0
5	1	3	"PFN0727"	"N152_17"	1180	26350	130	587	594	113	77	79	19	100	100	0	544	539	115	91	91	14	100	100	0	1.126	1.154	1.154	1.180	1.291	1.134	0.926	120	616	963	965	0.171	510	453	517	448	0
5	2	3	"PFN0735"	"N153_15"	1380	26360	130	1106	1111	196	79	81	18	100	100	0	806	818	171	91	92	13	100	100	0	1.436	1.420	1.526	1.429	1.354	1.452	0.847	120	542	1742	1759	0.522	1027	715	1032	727	0
5	3	3	"PFN0750"	"N155_14"	1570	26360	130	2036	2040	352	80	84	26	100	100	0	2472	2439	416	93	98	31	100	100	0	0.822	0.835	0.875	0.836	1.249	0.824	0.915	120	559	4335	4306	-0.282	1956	2379	1960	2346	0
5	4	3	"PFN0757"	"N155_25"	1770	26360	140	1513	1532	562	82	84	24	100	100	0	1124	1148	349	95	98	21	100	100	0	1.391	1.377	1.434	1.289	1.592	1.434	0.906	156	570	2460	2503	0.476	1431	1029	1450	1053	0
5	5	3	"PFB0217"	"B567"	1960	26360	140	570	537	149	82	85	24	99	98	0	604	590	165	93	97	19	99	99	0	0.955	0.915	0.953	0.888	1.502	0.909	0.872	156	517	999	952	-0.066	488	511	455	497	0
5	6	3	"PFB0221"	"B573"	2150	26360	140	319	326	96	80	83	19	100	100	0	1317	1396	451	93	95	17	100	100	0	0.195	0.189	0.191	0.188	1.393	0.182	0.873	156	476	1463	1549	-2.357	239	1224	246	1303	0
5	7	3	"PFB0223"	"B577"	2330	26360	130	564	569	127	81	83	21	100	100	0	1287	1286	244	94	96	17	100	100	0	0.405	0.409	0.418	0.405	1.311	0.397	0.889	120	423	1676	1680	-1.304	483	1193	488	1192	0
5	8	3	"PFB0225"	"B583"	2530	26360	140	1602	1658	632	82	84	20	100	99	0	1907	1955	571	93	95	16	100	100	0	0.838	0.846	0.850	0.788	1.502	0.880	0.931	156	484	3334	3438	-0.255	1520	1814	1576	1862	0
5	9	3	"PFB0227"	"B587"	2720	26360	140	465	472	136	79	81	19	100	99	0	778	776	217	93	94	13	100	100	0	0.564	0.575	0.561	0.561	1.566	0.561	0.871	156	502	1071	1076	-0.828	386	685	393	683	0
5	10	3	"PFB0229"	"B590"	2940	26370	150	92	93	23	77	80	19	40	14	0	108	111	22	93	94	13	53	32	0	1.000	0.889	0.906	0.932	3.788	1.621	0.055	156	489	30	34	0.000	15	15	16	18	-50
5	11	3	"PFB0246"	"B618"	3110	26360	150	90	94	21	80	81	18	33	15	0	105	108	17	94	94	13	44	22	0	0.909	1.000	1.211	1.227	3.714	2.239	0.073	156	392	21	28	-0.138	10	11	14	14	-50
5	12	3	"PFB0256"	"B634"	3300	26360	150	91	95	21	81	83	20	32	12	0	108	111	16	96	103	59	1	0	0	0.833	0.933	1.056	1.010	3.535	0.100	0.046	156	495	22	29	-0.263	10	12	14	15	-50
5	13	3	"PFB0259"	"B64"	3490	26360	130	192	198	47	79	81	20	100	96	0	2160	2110	361	95	102	57	100	100	0	0.055	0.059	0.054	0.055	1.534	0.059	0.730	120	531	2178	2134	-4.192	113	2065	119	2015	0
5	14	3	"PFB0262"	"B645"	3680	26360	110	101	103	24	79	81	18	52	25	0	122	128	25	95	97	18	70	41	0	0.815	0.727	0.800	0.746	3.631	1.080	0.089	80	447	49	57	-0.295	22	27	24	33	0
5	15	3	"PFB0270"	"B664"	3860	26370	130	169	173	46	80	81	18	96	90	0	174	177	32	93	94	14	99	98	0	1.099	1.107	1.043	1.033	2.078	1.283	0.538	120	559	170	177	0.136	89	81	93	84	0
5	16	3	"PFB0273"	"B667"	4050	26360	130	596	586	111	81	82	18	100	100	0	364	366	65	94	95	14	100	100	0	1.907	1.857	1.920	1.875	1.433	1.917	0.843	120	486	785	777	0.932	515	270	505	272	0
5	17	3	"PFC0002"	"C101"	4230	26370	140	1361	1298	383	82	83	19	100	100	0	809	786	206	96	97	14	100	100	0	1.794	1.762	1.820	1.742	1.568	1.834	0.886	156	474	1992	1906	0.843	1279	713	1216	690	0
5	18	3	"PFC0006"	"C113"	4420	26370	140	626	601	159	82	87	32	100	99	0	336	336	86	97	101	42	97	94	0	2.276	2.172	2.291	2.240	1.636	2.275	0.797	156	516	783	758	1.187	544	239	519	239	0
5	19	3	"PFC0009"	"C116"	4620	26370	140	823	799	199	81	86	31	100	100	0	591	586	160	96	99	38	100	96	0	1.499	1.465	1.525	1.511	1.541	1.482	0.825	156	502	1237	1208	0.584	742	495	718	490	0
5	20	3	"PFC0011"	"C118"	4810	26370	140	180	183	43	85	87	20	98	93	0	152	158	42	96	97	16	94	78	0	1.696	1.581	1.766	1.749	2.179	1.644	0.386	156	465	151	160	0.763	95	56	98	62	0
5	21	3	"PFC0013"	"C122"	5010	26370	150	91	93	19	88	90	20	16	4	0	105	107	16	97	100	20	23	3	0	0.375	0.500	1.071	1.263	2.807	7.313	0.004	156	486	11	15	-1.415	3	8	5	10	-50
5	22	3	"PFC0015"	"C125"	5190	26370	130	1096	1109	212	84	86	20	100	100	0	1421	1408	216	97	100	18	100	100	0	0.764	0.782	0.799	0.777	1.276	0.776	0.904	120	582	2336	2336	-0.388	1012	1324	1025	1311	0
5	1	4	"PFC0035"	"C162"	1190	26540	130	1708	1738	334	77	78	17	100	100	0	2337	2364	423	91	92	14	100	100	0	0.726	0.731	0.747	0.732	1.268	0.738	0.914	120	619	3877	3934	-0.462	1631	2246	1661	2273	0
5	2	4	"PFC0037"	"C164"	1380	26550	130	1068	1076	191	78	80	18	100	100	0	504	500	90	90	92	13	100	100	0	2.391	2.434	2.542	2.444	1.296	2.514	0.892	120	532	1404	1408	1.258	990	414	998	410	0
5	3	4	"PFC0039"	"C171"	1570	26550	120	391	391	75	78	81	19	100	100	0	479	491	102	91	93	14	100	100	0	0.807	0.783	0.784	0.784	1.376	0.754	0.833	120	476	701	713	-0.310	313	388	313	400	0
5	4	4	"PFC0042"	"C179"	1760	26550	130	1222	1227	199	81	83	20	100	100	0	625	623	119	93	96	18	100	100	0	2.145	2.162	2.238	2.188	1.308	2.212	0.889	120	497	1673	1676	1.101	1141	532	1146	530	0
5	5	4	"PFC0044"	"C180"	1960	26550	140	902	875	246	82	83	19	100	99	0	466	465	111	93	95	18	100	98	0	2.198	2.132	2.245	2.132	1.536	2.215	0.895	156	566	1193	1165	1.136	820	373	793	372	0
5	6	4	"PFC0046"	"C184"	2160	26550	130	191	192	40	82	85	22	99	95	0	234	238	42	92	95	17	100	100	0	0.768	0.753	0.739	0.734	1.616	0.780	0.651	120	567	251	256	-0.382	109	142	110	146	0
5	7	4	"PFD0183"	"D23156_27"	2350	26540	130	1079	1057	211	81	84	23	100	100	0	980	972	202	92	95	18	100	100	0	1.124	1.109	1.180	1.123	1.337	1.113	0.909	120	530	1886	1856	0.168	998	888	976	880	0
5	8	4	"PFD0186"	"D23156_40"	2530	26550	130	1018	1021	149	80	82	20	100	100	0	839	825	123	92	93	13	100	100	0	1.256	1.284	1.282	1.289	1.216	1.288	0.931	120	506	1685	1674	0.328	938	747	941	733	0
5	9	4	"PFD0190"	"D2337_1"	2720	26550	140	248	243	61	80	83	26	98	95	0	240	235	56	93	95	17	96	94	0	1.143	1.148	1.216	1.150	2.071	1.174	0.709	156	571	315	305	0.193	168	147	163	142	0
5	10	4	"PFD0198"	"D23657_2"	2920	26550	130	96	99	23	77	81	25	44	10	0	121	124	28	94	96	18	63	34	0	0.704	0.733	0.950	0.827	3.476	1.548	0.068	120	487	46	52	-0.507	19	27	22	30	0
5	11	4	"PFD0208"	"D25498_1"	3110	26550	150	87	88	18	78	82	30	15	0	0	99	101	18	93	94	13	35	17	0	1.500	1.250	1.043	1.192	3.563	4.065	0.024	156	431	15	18	0.585	9	6	10	8	-50
5	12	4	"PFD0213"	"D2660_1"	3250	26540	150	86	90	23	78	82	30	22	2	0	99	103	23	94	100	55	3	1	0	1.600	1.333	1.250	1.163	3.654	8.376	0.019	156	516	13	21	0.678	8	5	12	9	-50
5	13	4	"PFD0248"	"D33539_109"	3470	26560	130	333	337	66	78	80	18	100	100	0	653	648	116	95	101	56	100	100	0	0.457	0.468	0.458	0.463	1.407	0.443	0.812	120	541	813	812	-1.130	255	558	259	553	0
5	14	4	"PFD0250"	"D33539_15"	3670	26560	140	1412	1380	482	77	80	17	100	99	0	745	730	220	94	95	13	98	98	0	2.051	2.049	2.065	2.029	1.764	2.128	0.916	156	571	1986	1939	1.036	1335	651	1303	636	0
5	15	4	"PFD0252"	"D33539_17"	3850	26560	130	492	490	91	78	79	17	100	100	0	485	488	92	93	93	12	100	100	0	1.056	1.043	1.078	1.050	1.393	1.038	0.850	120	503	806	807	0.079	414	392	412	395	0
5	16	4	"PFD0256"	"D33539_23"	4040	26560	130	430	427	83	81	81	17	100	100	0	544	536	105	93	94	14	100	100	0	0.774	0.781	0.788	0.783	1.442	0.786	0.841	120	571	800	789	-0.370	349	451	346	443	0
5	17	4	"PFD0259"	"D33539_28"	4240	26560	130	2798	2781	561	81	81	16	100	100	0	2049	2025	412	93	94	14	100	100	0	1.389	1.398	1.513	1.403	1.307	1.428	0.895	120	433	4673	4632	0.474	2717	1956	2700	1932	0
5	18	4	"PFD0261"	"D33539_3"	4390	26570	150	98	102	27	81	82	18	46	23	0	109	111	21	93	95	14	51	30	0	1.063	1.167	1.219	1.267	3.560	2.271	0.092	156	513	33	39	0.087	17	16	21	18	-50
5	19	4	"PFD0277"	"D33539_63"	4620	26560	130	1217	1217	213	80	82	19	100	100	0	751	759	142	93	95	13	100	100	0	1.728	1.707	1.713	1.723	1.258	1.716	0.905	120	553	1795	1803	0.789	1137	658	1137	666	0
5	20	4	"PFD0281"	"D33539_69"	4810	26560	150	103	104	21	83	84	20	48	19	0	109	112	21	93	94	13	55	30	0	1.250	1.105	1.231	1.293	3.146	2.263	0.076	156	601	36	40	0.322	20	16	21	19	-50
5	21	4	"PFD0283"	"D33539_74"	5030	26570	150	96	96	22	84	86	21	32	5	0	109	111	19	95	96	18	42	14	0	0.857	0.750	1.082	1.096	3.142	2.022	0.045	156	582	26	28	-0.222	12	14	12	16	-50
5	22	4	"PFD0286"	"D33539_85"	5190	26560	130	717	735	175	82	83	18	100	100	0	869	855	171	95	97	17	100	100	0	0.820	0.859	0.844	0.855	1.314	0.858	0.896	120	567	1409	1413	-0.286	635	774	653	760	0
5	1	5	"PFD0288"	"D33539_87"	1190	26730	130	392	392	63	76	81	46	100	100	0	380	393	106	91	93	24	100	100	0	1.093	1.046	1.118	1.082	1.446	1.068	0.731	120	666	605	618	0.129	316	289	316	302	0
5	2	5	"PFD0292"	"D33539_97"	1400	26730	130	129	130	30	79	85	50	48	4	0	149	156	38	91	94	26	89	56	0	0.862	0.785	0.800	0.793	2.111	1.589	0.438	120	549	108	116	-0.214	50	58	51	65	0
5	3	5	"PFD0343"	"D40381_1"	1580	26730	130	205	213	49	80	81	19	100	100	0	209	219	50	91	92	13	100	99	0	1.059	1.039	1.107	1.049	1.611	1.074	0.654	120	505	243	261	0.083	125	118	133	128	0
5	4	5	"PFD0345"	"D4043_2"	1770	26740	140	793	777	231	83	84	20	100	100	0	736	754	221	94	96	17	100	100	0	1.106	1.052	1.068	1.050	1.476	1.059	0.889	156	557	1352	1354	0.145	710	642	694	660	0
5	5	5	"PFD0355"	"D42243_17"	1960	26750	120	103	108	31	82	84	19	51	31	0	123	130	39	94	95	18	67	40	0	0.724	0.722	0.801	0.818	3.003	1.338	0.167	120	520	50	62	-0.466	21	29	26	36	0
5	6	5	"PFD0362"	"D42243_29"	2170	26750	80	104	104	21	85	89	31	28	1	0	121	121	22	95	98	18	65	23	0	0.731	0.731	0.854	0.695	3.402	1.737	0.059	52	304	45	45	-0.453	19	26	19	26	-100
5	7	5	"PFD0367"	"D42243_37"	2330	26750	130	830	810	167	81	84	28	100	100	0	2524	2545	469	94	97	20	100	100	0	0.308	0.297	0.305	0.293	1.317	0.290	0.890	120	563	3179	3180	-1.698	749	2430	729	2451	0
5	8	5	"PFD0369"	"D42243_39"	2520	26750	130	310	302	63	80	83	28	100	100	0	640	648	137	93	94	15	100	100	0	0.420	0.400	0.413	0.392	1.488	0.370	0.759	120	560	777	777	-1.250	230	547	222	555	0
5	9	5	"PFE0400"	"E2667_1"	2720	26740	130	153	152	30	82	86	31	90	61	0	181	184	31	94	98	26	99	90	0	0.816	0.778	0.799	0.746	1.817	0.926	0.352	120	595	158	160	-0.293	71	87	70	90	0
5	10	5	"PFE0403"	"E26771_1"	2930	26740	130	528	527	99	81	84	25	100	100	0	1624	1621	271	95	97	18	100	100	0	0.292	0.292	0.303	0.289	1.342	0.281	0.854	120	562	1976	1972	-1.774	447	1529	446	1526	0
5	11	5	"PFE0405"	"E26771_4"	3110	26740	130	954	964	197	78	83	28	100	100	0	636	620	129	93	94	13	100	99	0	1.613	1.681	1.740	1.728	1.442	1.703	0.894	120	468	1419	1413	0.690	876	543	886	527	0
5	12	5	"PFE0408"	"E26934_1"	3300	26750	130	553	555	118	78	83	33	100	99	0	1136	1138	193	93	94	14	100	100	0	0.455	0.456	0.458	0.447	1.322	0.453	0.859	120	502	1518	1522	-1.135	475	1043	477	1045	0
5	13	5	"PFE0411"	"E27042_1"	3490	26740	150	89	89	20	79	81	18	27	11	0	104	115	67	95	95	13	37	17	0	1.111	0.500	1.066	0.978	4.284	0.108	0.030	156	557	19	30	0.152	10	9	10	20	-50
5	14	5	"PFE0415"	"E27173_1"	3680	26750	130	492	492	108	78	81	19	100	100	0	345	351	60	92	93	13	100	100	0	1.636	1.598	1.620	1.573	1.381	1.718	0.851	120	483	667	673	0.710	414	253	414	259	0
5	15	5	"PFE0439"	"E27723_18"	3860	26750	130	951	942	148	79	81	18	100	100	0	1582	1596	362	91	93	14	100	100	0	0.585	0.573	0.605	0.584	1.350	0.544	0.868	120	487	2363	2368	-0.774	872	1491	863	1505	0
5	16	5	"PFE0443"	"E27723_9"	4040	26750	130	158	156	32	81	81	17	96	87	0	169	171	35	93	93	13	99	96	0	1.013	0.962	0.940	0.956	2.061	0.973	0.474	120	514	153	153	0.019	77	76	75	78	0
5	17	5	"PFE0446"	"E27742_6"	4230	26750	130	188	185	36	80	81	17	97	97	0	197	197	32	94	94	13	100	100	0	1.049	1.019	1.045	0.986	1.838	1.083	0.583	120	482	211	208	0.068	108	103	105	103	0
5	18	5	"PFE0452"	"E28056_1"	4420	26730	150	88	89	18	80	82	17	25	9	0	100	101	15	92	94	13	34	10	0	1.000	1.000	1.084	1.244	3.683	4.202	0.022	156	545	16	18	0.000	8	8	9	9	-50
5	19	5	"PFE0454"	"E28350_1"	4610	26760	130	248	245	48	81	82	18	100	100	0	275	273	49	91	92	12	100	100	0	0.908	0.901	0.896	0.888	1.472	0.910	0.762	120	507	351	346	-0.140	167	184	164	182	0
5	20	5	"PFE0458"	"E28462_2"	4800	26760	150	89	94	31	83	84	21	24	8	0	105	111	43	93	95	15	43	17	0	0.500	0.611	0.947	0.860	3.530	0.801	0.178	156	649	18	29	-1.000	6	12	11	18	-50
5	21	5	"PFE0487"	"E29895_1"	5020	26750	80	111	109	20	86	88	22	53	11	0	124	124	20	97	99	15	75	36	0	0.926	0.852	0.774	0.781	2.738	1.482	0.109	52	276	52	50	-0.111	25	27	23	27	0
5	22	5	"PFE0491"	"E29931_3"	5180	26750	130	418	417	84	82	83	19	100	100	0	346	346	62	95	96	14	100	99	0	1.339	1.335	1.343	1.357	1.462	1.374	0.859	120	609	587	586	0.421	336	251	335	251	0
5	1	6	"PFE0494"	"E30210_1"	1180	26930	130	729	721	149	75	77	17	100	100	0	446	438	93	91	92	14	100	100	0	1.842	1.862	1.931	1.883	1.326	1.901	0.888	120	601	1009	993	0.881	654	355	646	347	0
5	2	6	"PFE0498"	"E3038_3"	1380	26930	120	155	160	37	77	79	18	96	92	0	162	169	38	90	92	14	100	96	0	1.083	1.051	1.172	1.041	2.073	1.108	0.460	120	512	150	162	0.115	78	72	83	79	0
5	3	6	"PFE0502"	"E3185_4"	1570	26930	130	915	906	152	79	81	19	100	100	0	531	528	107	91	93	14	100	100	0	1.900	1.892	1.952	1.934	1.346	1.918	0.894	120	559	1276	1264	0.926	836	440	827	437	0
5	4	6	"PFE0504"	"E3185_6"	1760	26930	130	4319	4262	960	80	83	22	100	100	0	1858	1874	350	93	94	13	100	100	0	2.402	2.348	2.461	2.329	1.322	2.490	0.892	120	528	6004	5963	1.264	4239	1765	4182	1781	0
5	5	6	"PFE0525"	"E3552_1"	1950	26930	130	1202	1265	290	80	82	18	100	100	0	1353	1375	269	93	94	18	100	100	0	0.890	0.924	0.927	0.919	1.329	0.952	0.856	120	577	2382	2467	-0.167	1122	1260	1185	1282	0
5	6	6	"PFE0531"	"E3831_2"	2120	26950	90	111	111	26	82	84	24	51	21	0	128	135	29	94	97	16	78	57	0	0.853	0.707	0.788	0.771	3.626	0.844	0.097	52	352	63	70	-0.229	29	34	29	41	-100
5	7	6	"PFE0534"	"E390_1"	2330	26930	130	286	284	48	81	84	26	100	100	0	304	307	57	95	97	17	100	100	0	0.981	0.958	0.972	0.969	1.451	0.957	0.777	120	590	414	415	-0.028	205	209	203	212	0
5	8	6	"PFE0539"	"E4159_1"	2520	26930	130	354	354	73	81	83	21	100	100	0	360	376	92	94	95	13	100	100	0	1.026	0.968	1.014	0.977	1.409	0.962	0.819	120	530	539	555	0.037	273	266	273	282	0
5	9	6	"PFE0542"	"E4247_1"	2700	26940	130	1097	1057	217	83	87	26	100	100	0	1544	1574	332	95	98	27	100	100	0	0.700	0.659	0.685	0.655	1.311	0.653	0.894	120	562	2463	2453	-0.515	1014	1449	974	1479	0
5	10	6	"PFE0547"	"E4295_1"	2900	26940	130	229	234	51	83	86	26	100	98	0	353	363	66	96	99	26	100	100	0	0.568	0.566	0.558	0.545	1.485	0.575	0.752	120	599	403	418	-0.816	146	257	151	267	0
5	11	6	"PFF0499"	"F2457_1"	3110	26930	150	87	92	28	79	82	24	25	9	0	106	108	22	95	95	14	37	16	0	0.727	1.000	1.185	1.291	3.297	1.732	0.114	156	607	19	26	-0.459	8	11	13	13	-50
5	12	6	"PFF0505"	"F24631_2"	3290	26930	130	1808	1812	431	79	82	26	100	100	0	1206	1207	272	92	94	14	100	100	0	1.552	1.554	1.612	1.563	1.306	1.604	0.917	120	493	2843	2848	0.634	1729	1114	1733	1115	0
5	13	6	"PFF0507"	"F246_1"	3470	26930	130	108	114	27	82	84	19	61	35	0	123	127	26	94	94	13	80	53	0	0.897	0.970	0.879	0.885	3.963	1.617	0.095	120	500	55	65	-0.158	26	29	32	33	0
5	14	6	"PFF0509"	"F24843_2"	3650	26940	130	830	811	149	82	83	19	100	100	0	735	722	137	94	95	16	100	100	0	1.167	1.161	1.183	1.164	1.336	1.170	0.883	120	542	1389	1357	0.223	748	641	729	628	0
5	15	6	"PFF0513"	"F25069_1"	3870	26940	150	95	99	23	82	84	20	41	15	0	115	119	23	94	96	17	60	28	0	0.619	0.680	0.853	0.868	3.781	0.659	0.138	156	581	34	42	-0.692	13	21	17	25	-50
5	16	6	"PFF0515"	"F25114_1"	4040	26940	130	725	713	122	83	83	18	100	100	0	805	821	187	95	97	16	100	100	0	0.904	0.868	0.921	0.879	1.417	0.849	0.817	120	484	1352	1356	-0.145	642	710	630	726	0
5	17	6	"PFF0554"	"F26408_1"	4240	26940	140	2267	2253	798	81	83	18	99	99	0	2223	2132	692	95	95	14	100	100	0	1.027	1.066	1.103	1.051	1.764	1.085	0.909	156	571	4314	4209	0.039	2186	2128	2172	2037	0
5	18	6	"PFF0556"	"F26422_2"	4420	26940	130	1566	1514	314	81	84	20	100	100	0	926	905	166	95	96	13	100	100	0	1.787	1.769	1.836	1.774	1.381	1.820	0.892	120	534	2316	2243	0.838	1485	831	1433	810	0
5	19	6	"PFF0558"	"F26666_3"	4610	26940	130	5686	5612	1422	82	85	20	100	100	0	3849	3838	849	95	96	18	100	100	0	1.493	1.477	1.511	1.480	1.299	1.492	0.922	120	537	9358	9273	0.578	5604	3754	5530	3743	0
5	20	6	"PFF0560"	"F26774_1"	4800	26940	130	1233	1235	278	81	82	19	100	100	0	992	982	214	94	96	18	100	100	0	1.283	1.300	1.300	1.320	1.395	1.302	0.895	120	508	2050	2042	0.359	1152	898	1154	888	0
5	21	6	"PFF0563"	"F27064_1"	4990	26940	130	1096	1094	255	83	84	19	100	100	0	975	964	213	97	98	15	100	100	0	1.154	1.166	1.161	1.189	1.440	1.151	0.903	120	610	1891	1878	0.206	1013	878	1011	867	0
5	22	6	"PFF0568"	"F27351_1"	5190	26940	130	560	559	129	81	83	19	100	100	0	553	546	118	97	98	15	100	100	0	1.050	1.065	1.092	1.073	1.367	1.086	0.892	120	663	935	927	0.071	479	456	478	449	0
5	1	7	"PFF0597"	"F28584_1"	1180	27100	120	104	108	30	78	79	17	62	44	0	124	130	30	92	94	13	80	57	0	0.813	0.789	1.009	0.823	3.248	1.047	0.209	120	498	58	68	-0.300	26	32	30	38	0
5	2	7	"PFF0599"	"F28782_1"	1380	27120	140	997	943	327	79	81	18	98	98	0	1070	998	317	94	95	14	99	99	0	0.941	0.956	1.001	0.960	1.650	0.967	0.911	156	563	1894	1768	-0.088	918	976	864	904	0
5	3	7	"PFF0601"	"F28897_1"	1560	27120	130	1103	1095	189	79	82	19	100	100	0	1200	1200	223	92	94	14	100	100	0	0.924	0.917	0.958	0.920	1.289	0.903	0.892	120	522	2132	2124	-0.114	1024	1108	1016	1108	0
5	4	7	"PFF0611"	"F29309_1"	1760	27120	130	263	264	52	78	82	22	100	100	0	344	339	61	93	94	14	100	100	0	0.737	0.756	0.789	0.752	1.486	0.745	0.741	120	588	436	432	-0.440	185	251	186	246	0
5	5	7	"PFF0617"	"F29473_1"	1950	27130	110	97	104	28	77	80	18	55	32	0	130	137	31	92	94	15	86	60	0	0.526	0.600	0.789	0.686	3.105	0.694	0.118	80	458	58	72	-0.926	20	38	27	45	0
5	6	7	"PFF0622"	"F29632_5"	2140	27120	130	739	738	168	80	82	19	100	100	0	982	1013	225	93	95	16	100	100	0	0.741	0.715	0.763	0.718	1.413	0.693	0.855	120	589	1548	1578	-0.432	659	889	658	920	0
5	7	7	"PFF0646"	"F30537_4"	2330	27120	130	1085	1088	198	80	81	17	100	100	0	910	899	170	93	95	14	100	100	0	1.230	1.251	1.310	1.262	1.321	1.251	0.907	120	549	1822	1814	0.299	1005	817	1008	806	0
5	8	7	"PFF0652"	"F30663_2"	2520	27130	130	1418	1399	345	81	83	22	100	100	0	1219	1219	188	95	98	21	100	100	0	1.190	1.173	1.201	1.135	1.325	1.208	0.928	120	560	2461	2442	0.250	1337	1124	1318	1124	0
5	9	7	"PFF0656"	"F30728_1"	2710	27130	130	317	308	75	82	85	24	99	99	0	404	410	75	96	98	15	100	100	0	0.763	0.720	0.763	0.701	1.511	0.738	0.768	120	562	543	540	-0.390	235	308	226	314	0
5	10	7	"PFF0659"	"F30796_1"	2910	27130	130	542	531	121	82	84	21	100	100	0	607	606	133	96	98	14	100	100	0	0.900	0.880	0.893	0.864	1.395	0.896	0.866	120	547	971	959	-0.152	460	511	449	510	0
5	11	7	"PFF0661"	"F3084_1"	3090	27130	130	991	984	207	80	81	20	100	100	0	1940	1939	301	96	98	14	100	100	0	0.494	0.491	0.512	0.485	1.315	0.481	0.876	120	527	2755	2747	-1.017	911	1844	904	1843	0
5	12	7	"PFF0665"	"F31008_1"	3280	27130	130	2695	2673	518	80	81	21	100	100	0	3177	3180	588	95	98	15	100	100	0	0.848	0.841	0.900	0.841	1.285	0.832	0.904	120	551	5697	5678	-0.237	2615	3082	2593	3085	0
5	13	7	"PFF1271"	"F51945_3"	3480	27130	130	1781	1749	346	85	86	20	100	100	0	3424	3387	635	97	98	15	100	100	0	0.510	0.506	0.542	0.503	1.292	0.496	0.897	120	553	5023	4954	-0.972	1696	3327	1664	3290	0
5	14	7	"PFF1274"	"F5206_2"	3660	27130	130	832	829	160	83	84	19	100	100	0	702	698	135	95	96	14	100	100	0	1.234	1.237	1.311	1.245	1.311	1.239	0.902	120	546	1356	1349	0.303	749	607	746	603	0
5	15	7	"PFF1276"	"F5206_7"	3860	27130	120	353	348	81	80	82	19	100	100	0	291	294	53	95	98	14	100	100	0	1.393	1.347	1.393	1.322	1.474	1.461	0.772	120	480	469	467	0.478	273	196	268	199	0
5	16	7	"PFF1278"	"F52084_1"	4040	27130	130	434	463	105	82	84	22	100	100	0	483	488	122	95	99	24	100	100	0	0.907	0.969	1.015	0.986	1.503	0.947	0.785	120	530	740	774	-0.140	352	388	381	393	0
5	17	7	"PFF1290"	"F52397_2"	4240	27130	130	10977	10537	1838	84	86	23	100	100	0	17434	17006	2851	96	98	24	100	100	0	0.628	0.618	0.643	0.619	1.205	0.611	0.938	120	527	28231	27363	-0.671	10893	17338	10453	16910	0
5	18	7	"PFF1292"	"F52444_1"	4420	27140	130	474	463	102	82	85	20	99	99	0	461	459	67	96	97	13	100	100	0	1.074	1.050	1.081	1.031	1.340	1.087	0.878	120	527	757	744	0.103	392	365	381	363	0
5	19	7	"PFF1323"	"F53383_7"	4610	27140	130	2549	2396	533	80	83	19	100	100	0	3233	3165	527	95	98	18	100	100	0	0.787	0.754	0.775	0.729	1.359	0.762	0.943	120	557	5607	5386	-0.346	2469	3138	2316	3070	0
5	20	7	"PFF1327"	"F53446_1"	4810	27130	130	554	558	107	80	81	19	100	100	0	485	479	81	95	97	14	100	100	0	1.215	1.245	1.270	1.245	1.314	1.260	0.894	120	570	864	862	0.281	474	390	478	384	0
5	21	7	"PFF1329"	"F53449_1"	5000	27140	130	198	200	45	81	82	17	100	95	0	586	585	77	97	99	15	100	100	0	0.239	0.244	0.243	0.227	1.529	0.245	0.770	120	498	606	607	-2.063	117	489	119	488	0
5	22	7	"PFF1335"	"F53749_1"	5190	27130	130	889	875	189	79	81	18	100	100	0	570	547	103	98	99	14	100	100	0	1.716	1.773	1.749	1.779	1.293	1.833	0.909	120	637	1282	1245	0.779	810	472	796	449	0
5	1	8	"PFF1338"	"F53871_1"	1180	27310	140	245	280	126	78	81	21	100	98	0	215	248	106	92	93	14	98	96	0	1.358	1.295	1.384	1.367	1.813	1.294	0.767	156	724	290	358	0.441	167	123	202	156	0
5	2	8	"PFF1343"	"F53897_2"	1380	27310	130	7188	7033	1498	80	83	21	100	100	0	3724	3689	586	95	96	14	100	100	0	1.959	1.935	1.998	1.911	1.254	2.036	0.920	120	539	10737	10547	0.970	7108	3629	6953	3594	0
5	3	8	"PFF1370"	"F54899_1"	1570	27310	120	848	840	172	80	82	18	100	100	0	657	655	123	93	95	14	100	100	0	1.362	1.352	1.389	1.352	1.311	1.382	0.891	120	514	1332	1322	0.445	768	564	760	562	0
5	4	8	"PFF1379"	"F55001_1"	1760	27310	130	3141	3135	549	79	82	19	100	100	0	1790	1814	402	93	94	13	100	100	0	1.804	1.776	1.864	1.810	1.330	1.793	0.904	120	565	4759	4777	0.851	3062	1697	3056	1721	0
5	5	8	"PFF1381"	"F55001_6"	1950	27310	130	685	673	163	80	82	19	100	100	0	509	516	99	93	95	16	100	100	0	1.454	1.402	1.444	1.388	1.398	1.453	0.873	120	574	1021	1016	0.540	605	416	593	423	0
5	6	8	"PFF1388"	"F5510_1"	2140	27310	130	134	141	34	79	82	20	91	70	0	206	212	46	94	96	17	100	98	0	0.491	0.525	0.528	0.517	1.979	0.483	0.369	120	564	167	180	-1.026	55	112	62	118	0
5	7	8	"PFF1391"	"F55150_2"	2330	27310	130	122	126	29	79	82	20	85	55	0	175	186	49	95	99	24	99	90	0	0.538	0.516	0.574	0.485	2.158	0.447	0.307	120	578	123	138	-0.896	43	80	47	91	0
5	8	8	"PFF1406"	"F55492_1"	2530	27320	130	1573	1659	555	79	83	23	100	100	0	16771	17601	4825	97	102	25	100	100	0	0.090	0.090	0.093	0.088	1.281	0.092	0.926	120	545	18168	19084	-3.480	1494	16674	1580	17504	0
5	9	8	"PFF1434"	"F57034_1"	2710	27320	120	144	144	31	79	82	23	93	68	0	396	390	74	98	100	16	100	100	0	0.218	0.223	0.227	0.208	1.731	0.200	0.534	120	484	363	357	-2.197	65	298	65	292	0
5	10	8	"PFF1437"	"F57064_2"	2900	27320	120	380	388	77	82	83	19	100	100	0	848	856	149	97	98	14	100	100	0	0.397	0.403	0.390	0.398	1.362	0.391	0.860	120	500	1049	1065	-1.334	298	751	306	759	0
5	11	8	"PFF1447"	"F57388_2"	3090	27320	130	1043	1053	177	83	84	19	100	100	0	794	775	124	96	99	16	100	100	0	1.375	1.429	1.421	1.426	1.249	1.460	0.923	120	518	1658	1649	0.460	960	698	970	679	0
5	12	8	"PFF1456"	"F5774_1"	3280	27320	140	616	583	185	83	85	20	99	98	0	511	490	132	97	100	16	100	99	0	1.287	1.272	1.312	1.229	1.612	1.310	0.880	156	555	947	893	0.365	533	414	500	393	0
5	13	8	"PFF1458"	"F57777_2"	3480	27320	130	609	611	123	83	85	19	100	100	0	528	522	100	97	99	14	100	100	0	1.220	1.242	1.280	1.242	1.386	1.274	0.834	120	525	957	953	0.287	526	431	528	425	0
5	14	8	"PFF1464"	"F57982_1"	3660	27320	130	576	595	134	82	83	19	100	100	0	499	492	95	95	97	14	100	100	0	1.223	1.292	1.286	1.284	1.373	1.342	0.845	120	529	898	910	0.290	494	404	513	397	0
5	15	8	"PFI0170"	"I15363_1"	3850	27320	130	1115	1113	229	78	80	19	100	100	0	943	924	168	93	95	14	100	100	0	1.220	1.245	1.266	1.246	1.310	1.262	0.898	120	549	1887	1866	0.287	1037	850	1035	831	0
5	16	8	"PFI0172"	"I15423_1"	4040	27320	130	664	661	130	78	80	22	100	100	0	624	621	126	92	95	19	100	100	0	1.102	1.102	1.137	1.120	1.382	1.097	0.884	120	546	1118	1112	0.139	586	532	583	529	0
5	17	8	"PFI0174"	"I15461_2"	4230	27320	130	704	701	170	80	82	21	100	100	0	500	490	105	95	98	24	99	99	0	1.541	1.572	1.629	1.602	1.518	1.641	0.852	120	576	1029	1016	0.624	624	405	621	395	0
5	18	8	"PFI0180"	"I15544_1"	4430	27320	130	2811	2753	579	81	82	18	100	100	0	1174	1159	220	94	96	14	100	100	0	2.528	2.509	2.572	2.532	1.330	2.599	0.917	120	540	3810	3737	1.338	2730	1080	2672	1065	0
5	19	8	"PFI0185"	"I1568_2"	4620	27320	130	339	333	76	80	81	18	100	100	0	312	315	57	93	94	13	99	99	0	1.183	1.140	1.165	1.109	1.428	1.170	0.825	120	551	478	475	0.242	259	219	253	222	0
5	20	8	"PFI0189"	"I15719_2"	4810	27330	130	514	516	152	78	80	19	100	100	0	626	621	120	94	95	13	100	100	0	0.820	0.831	0.817	0.789	1.424	0.891	0.863	120	550	968	965	-0.287	436	532	438	527	0
5	21	8	"PFI0204"	"I16009_1"	5010	27300	150	87	89	22	79	82	18	29	12	0	111	112	21	96	98	14	50	23	0	0.533	0.625	1.000	0.913	3.028	1.741	0.032	156	595	23	26	-0.907	8	15	10	16	-50
5	22	8	"PFI0212"	"I16172_1"	5190	27330	120	104	109	30	80	81	19	59	30	0	135	136	23	96	97	14	85	70	0	0.615	0.725	0.741	0.672	3.278	1.424	0.158	120	546	63	69	-0.700	24	39	29	40	0
5	1	9	"PFI0215"	"I16356_1"	1190	27510	130	217	215	54	78	81	22	98	94	0	403	405	82	92	93	12	100	100	0	0.447	0.438	0.429	0.420	1.508	0.435	0.746	120	599	450	450	-1.162	139	311	137	313	0
5	2	9	"PFI0220"	"I16487_2"	1380	27510	130	532	511	124	80	83	21	99	99	0	895	896	155	94	95	13	100	100	0	0.564	0.537	0.540	0.513	1.387	0.545	0.897	120	542	1253	1233	-0.825	452	801	431	802	0
5	3	9	"PFI0224"	"I16629_1"	1570	27510	130	332	330	86	80	81	18	100	99	0	1473	1439	264	92	94	13	100	100	0	0.182	0.186	0.182	0.176	1.435	0.186	0.844	120	561	1633	1597	-2.454	252	1381	250	1347	0
5	4	9	"PFI0228"	"I16684_1"	1770	27510	130	122	125	31	80	82	18	82	58	0	156	161	31	92	94	13	99	95	0	0.656	0.652	0.678	0.626	2.522	0.566	0.330	120	563	106	114	-0.608	42	64	45	69	0
5	5	9	"PFI0262"	"I17505_1"	1950	27510	130	230	236	58	80	82	19	100	98	0	216	223	42	93	94	13	100	100	0	1.220	1.200	1.177	1.174	1.620	1.293	0.696	120	548	273	286	0.286	150	123	156	130	0
5	6	9	"PFI0266"	"I17587_1"	2140	27510	120	370	379	87	78	80	19	100	100	0	295	294	55	92	94	13	100	100	0	1.438	1.490	1.539	1.482	1.499	1.581	0.793	120	514	495	503	0.524	292	203	301	202	0
5	7	9	"PFI0268"	"I1781_2"	2330	27510	130	1647	1654	350	78	81	19	100	100	0	851	855	153	93	96	22	100	100	0	2.070	2.068	2.191	2.053	1.330	2.189	0.880	120	557	2327	2338	1.050	1569	758	1576	762	0
5	8	9	"PFI0273"	"I1897_2"	2520	27510	130	827	812	216	79	81	18	100	100	0	922	925	156	94	97	25	100	100	0	0.903	0.882	0.888	0.855	1.339	0.916	0.888	120	529	1576	1564	-0.147	748	828	733	831	0
5	9	9	"PFI0275"	"I1904_2"	2710	27510	130	1776	1720	378	80	82	18	100	100	0	1054	1031	207	94	95	14	100	100	0	1.767	1.750	1.805	1.754	1.347	1.794	0.899	120	582	2656	2577	0.821	1696	960	1640	937	0
5	10	9	"PFI0286"	"I2458_1"	2910	27510	120	124	124	30	82	84	19	75	51	0	144	148	29	94	95	13	94	85	0	0.840	0.778	0.851	0.740	2.714	1.005	0.188	120	498	92	96	-0.252	42	50	42	54	0
5	11	9	"PFI0317"	"I3248_1"	3090	27510	130	546	540	115	82	84	19	100	100	0	1050	1053	185	94	96	15	100	100	0	0.485	0.478	0.496	0.471	1.362	0.467	0.862	120	508	1420	1417	-1.043	464	956	458	959	0
5	12	9	"PFI0323"	"I3340_2"	3280	27510	140	446	440	109	83	86	21	99	99	0	345	347	76	95	97	15	100	100	0	1.452	1.417	1.416	1.416	1.455	1.472	0.839	156	546	613	609	0.538	363	250	357	252	0
5	13	9	"PFI0325"	"I3340_6"	3470	27510	130	221	226	53	83	84	20	100	100	0	371	381	89	96	97	13	100	100	0	0.502	0.502	0.513	0.491	1.594	0.488	0.723	120	541	413	428	-0.995	138	275	143	285	0
5	14	9	"PFI0329"	"I3489_1"	3660	27510	130	588	580	98	81	83	20	100	100	0	436	441	83	95	97	16	100	99	0	1.487	1.442	1.506	1.472	1.422	1.456	0.855	120	561	848	845	0.572	507	341	499	346	0
5	15	9	"PFI0332"	"I3519_2"	3850	27510	130	142	144	28	79	81	19	98	86	0	161	157	28	93	96	20	95	78	0	0.926	1.016	1.014	1.092	1.959	0.965	0.468	120	580	131	129	-0.110	63	68	65	64	0
5	16	9	"PFI0334"	"I3555_1"	4050	27510	130	1688	1695	308	80	81	19	100	100	0	1333	1312	260	93	95	20	100	100	0	1.297	1.325	1.356	1.350	1.359	1.347	0.913	120	580	2848	2834	0.375	1608	1240	1615	1219	0
5	17	9	"PFJ0294"	"J26_9"	4240	27520	130	178	184	45	81	83	23	96	90	0	167	171	28	95	96	16	100	96	0	1.347	1.355	1.332	1.254	1.987	1.611	0.515	120	565	169	179	0.430	97	72	103	76	0
5	18	9	"PFJ0296"	"J2708_2"	4430	27510	130	690	679	138	82	84	25	100	100	0	525	519	107	94	95	13	99	99	0	1.411	1.405	1.394	1.414	1.370	1.436	0.861	120	551	1039	1022	0.496	608	431	597	425	0
[truncated: 1,051,340 more chars]
