# Supplementary material for: The Transcriptome of the Intraerythrocytic Developmental Cycle of Plasmodium falciparum
Source: PLoS Biol. 2003 Aug 18;1(1):e5. doi: 10.1371/journal.pbio.0000005 (PMC176545; doi:10.1371/journal.pbio.0000005)
Supplement: Dataset S1 — (29.5 MB ZIP). [file pbio.0000005.sd001.zip › TP_34.gpr]

ATF	1.0
27	43    
"Type=GenePix Results 1.4"
"DateTime=2002/09/03 15:11:41"
"Settings=C:\Documents and Settings\Manuel\My Documents\Malaria Hybes\HB3 Timecourse\MOS12_100.gps"
"GalFile=C:\Documents and Settings\Manuel\My Documents\Malaria Hybes\mos11galv2"
"Scanner=GenePix 4000B [88593]"
"Comment="
"PixelSize=10"
"ImageName=635	532"
"FileName=C:\Documents and Settings\Manuel\My Documents\Malaria Hybes\HB3 Timecourse\MOS12_100_635.tif	C:\Documents and Settings\Manuel\My Documents\Malaria Hybes\HB3 Timecourse\MOS12_100_532.tif"
"PMTVolts=760	530"
"ScanPower=100	100"
"FocusPosition=0"
"NormalizationFactor:RatioOfMedians=0.94684"
"NormalizationFactor:RatioOfMeans=0.899874"
"NormalizationFactor:MedianOfRatios=0.901335"
"NormalizationFactor:MeanOfRatios=0.943438"
"NormalizationFactor:RegressionRatio=0.728157"
"JpegImage=C:\Documents and Settings\Manuel\My Documents\Malaria Hybes\HB3 Timecourse\MOS12_100.jpg"
"RatioFormulation=W1/W2 (635/532)"
"Barcode="
"ImageOrigin=1000, 21320"
"JpegOrigin=1010, 21320"
"Creator=GenePix Pro 3.0.6.89"
"Temperature=28.4"
"LaserPower=3.47	3.46"
"LaserOnTime=8045	8045"
"Supplier="
"Block"	"Column"	"Row"	"Name"	"ID"	"X"	"Y"	"Dia."	"F635 Median"	"F635 Mean"	"F635 SD"	"B635 Median"	"B635 Mean"	"B635 SD"	"% > B635+1SD"	"% > B635+2SD"	"F635 % Sat."	"F532 Median"	"F532 Mean"	"F532 SD"	"B532 Median"	"B532 Mean"	"B532 SD"	"% > B532+1SD"	"% > B532+2SD"	"F532 % Sat."	"Ratio of Medians"	"Ratio of Means"	"Median of Ratios"	"Mean of Ratios"	"Ratios SD"	"Rgn Ratio"	"Rgn R�"	"F Pixels"	"B Pixels"	"Sum of Medians"	"Sum of Means"	"Log Ratio"	"F635 Median - B635"	"F532 Median - B532"	"F635 Mean - B635"	"F532 Mean - B532"	"Flags"
1	1	1	"PFE0192"	"E18031_6"	1410	21540	130	8342	8246	1431	145	152	49	100	100	0	5069	4874	1109	92	98	29	100	100	0	1.647	1.694	1.665	1.745	1.305	1.667	0.948	120	750	13174	12883	0.720	8197	4977	8101	4782	0
1	2	1	"PFE0272"	"E20827_3"	1600	21550	130	1233	1215	299	147	150	46	100	100	0	730	725	125	90	95	26	100	100	0	1.697	1.682	1.746	1.625	1.387	1.822	0.882	120	656	1726	1703	0.763	1086	640	1068	635	0
1	3	1	"PFE0225"	"E18877_1"	1790	21550	120	1089	1103	223	147	152	47	100	100	0	670	670	105	90	91	13	100	100	0	1.624	1.648	1.669	1.625	1.289	1.722	0.896	120	570	1522	1536	0.700	942	580	956	580	0
1	4	1	"PFE0214"	"E18651_4"	1970	21550	120	1776	1758	314	144	151	46	100	100	0	1235	1202	175	91	94	17	100	100	0	1.427	1.453	1.414	1.443	1.236	1.499	0.910	120	555	2776	2725	0.513	1632	1144	1614	1111	0
1	5	1	"PFE0258"	"E20360_1"	2160	21560	130	2475	2496	659	142	148	45	100	100	0	5701	5528	1218	93	98	22	100	100	0	0.416	0.433	0.432	0.422	1.305	0.436	0.924	120	682	7941	7789	-1.265	2333	5608	2354	5435	0
1	6	1	"PFE0606"	"E714_15"	2360	21550	130	417	436	155	138	145	44	99	97	0	392	412	108	90	92	14	100	100	0	0.924	0.925	0.884	0.866	1.579	1.046	0.711	120	668	581	620	-0.114	279	302	298	322	0
1	7	1	"PFF1886"	"F7915_1"	2540	21560	130	1864	1837	394	142	150	46	100	100	0	980	974	159	90	91	13	100	100	0	1.935	1.917	1.894	1.888	1.245	1.985	0.923	120	633	2612	2579	0.952	1722	890	1695	884	0
1	8	1	"PFF0067"	"F11738_1"	2720	21560	120	1603	1615	535	144	150	50	100	100	0	925	889	207	89	91	15	100	99	0	1.745	1.839	1.734	1.852	1.513	2.026	0.816	120	596	2295	2271	0.803	1459	836	1471	800	0
1	9	1	"PFF0367"	"F20673_1"	2920	21560	130	1044	1058	229	143	146	44	100	100	0	1477	1445	210	89	91	14	100	100	0	0.649	0.675	0.667	0.663	1.287	0.674	0.890	120	663	2289	2271	-0.623	901	1388	915	1356	0
1	10	1	"PFF1686"	"F66030_3"	3100	21560	130	3635	3602	730	144	147	45	100	100	0	2993	2885	612	90	92	16	100	100	0	1.203	1.237	1.213	1.250	1.264	1.232	0.926	120	679	6394	6253	0.266	3491	2903	3458	2795	0
1	11	1	"PFF1346"	"F54003_1"	3300	21570	130	1420	1414	408	149	152	48	100	100	0	2680	2608	465	91	93	16	100	100	0	0.491	0.503	0.506	0.475	1.391	0.516	0.905	120	665	3860	3782	-1.026	1271	2589	1265	2517	0
1	12	1	"PFF0819"	"F36648_2"	3480	21560	120	1065	1075	242	157	163	51	100	100	0	693	683	141	94	96	15	100	100	0	1.516	1.559	1.531	1.563	1.362	1.592	0.880	120	584	1507	1507	0.600	908	599	918	589	0
1	13	1	"PFF0467"	"F23644_4"	3680	21570	130	49598	47041	10841	174	218	145	100	100	0	25549	25815	5435	103	133	104	100	100	0	1.942	1.823	1.799	1.813	1.198	1.841	0.938	120	664	74870	72579	0.958	49424	25446	46867	25712	0
1	14	1	"PFF1450"	"F57655_2"	3860	21570	120	403	436	149	175	209	137	85	40	0	351	352	59	99	129	107	100	70	0	0.905	1.032	0.967	0.912	1.786	1.170	0.529	120	553	480	514	-0.144	228	252	261	253	0
1	15	1	"PFF0809"	"F36380_1"	4040	21560	130	254	259	73	152	159	54	71	43	0	192	193	31	93	94	14	99	99	0	1.030	1.070	1.123	0.913	2.584	2.171	0.310	120	671	201	207	0.043	102	99	107	100	0
1	16	1	"PFF0511"	"F25016_1"	4240	21570	130	363	372	111	149	155	50	98	90	0	395	387	75	92	95	20	100	100	0	0.706	0.756	0.702	0.692	1.801	0.811	0.585	120	680	517	518	-0.502	214	303	223	295	0
1	17	1	"PFF1712"	"F67192_1"	4430	21570	130	649	650	134	148	153	50	100	100	0	530	533	79	91	94	21	100	100	0	1.141	1.136	1.117	1.110	1.345	1.183	0.847	120	645	940	944	0.191	501	439	502	442	0
1	18	1	"PFF0870"	"F39343_3"	4610	21580	120	510	520	135	151	156	49	100	98	0	564	559	123	93	95	19	100	100	0	0.762	0.792	0.786	0.767	1.500	0.830	0.784	120	581	830	835	-0.392	359	471	369	466	0
1	19	1	"PFF1637"	"F64125_2"	4820	21580	130	880	885	202	151	156	50	100	100	0	705	708	93	93	95	20	100	100	0	1.191	1.193	1.208	1.159	1.365	1.294	0.844	120	730	1341	1349	0.252	729	612	734	615	0
1	20	1	"PFF0483"	"F23940_2"	5010	21580	130	632	620	166	144	153	55	100	100	0	696	691	119	90	92	16	100	100	0	0.805	0.792	0.799	0.753	1.475	0.824	0.770	120	644	1094	1077	-0.312	488	606	476	601	0
1	21	1	"PFF0101"	"F13309_2"	5190	21580	130	325	338	104	149	154	48	95	81	0	524	522	76	91	92	15	100	100	0	0.406	0.439	0.419	0.389	1.812	0.450	0.544	120	647	609	620	-1.299	176	433	189	431	0
1	22	1	"PFF1826"	"F71130_4"	5380	21580	130	1841	1815	369	148	153	46	100	100	0	797	808	122	91	92	15	100	100	0	2.398	2.325	2.271	2.305	1.268	2.414	0.889	120	760	2399	2384	1.262	1693	706	1667	717	0
1	1	2	"PFF0961"	"F42117_4"	1380	21750	120	264	282	74	140	148	46	93	74	0	232	233	41	90	97	28	98	96	0	0.873	0.993	0.977	0.889	2.092	1.261	0.524	120	617	266	285	-0.196	124	142	142	143	0
1	2	2	"PFF1620"	"F63632_3"	1570	21750	130	1429	1502	412	141	148	44	100	100	0	775	773	196	91	95	23	100	99	0	1.883	1.996	1.926	2.048	1.506	2.053	0.883	120	613	1972	2043	0.913	1288	684	1361	682	0
1	3	2	"PFM0802"	"M5804_3"	1770	21760	130	1237	1260	245	147	153	47	100	100	0	632	620	85	92	94	15	100	100	0	2.019	2.108	2.059	2.082	1.272	2.211	0.896	120	600	1630	1641	1.013	1090	540	1113	528	0
1	4	2	"PFM0091"	"M1661_1"	1960	21750	130	1061	1070	258	143	148	47	100	100	0	1014	993	191	94	96	16	100	100	0	0.998	1.031	1.040	1.015	1.307	1.073	0.885	120	580	1838	1826	-0.003	918	920	927	899	0
1	5	2	"PFM0462"	"M3816_2"	2140	21760	120	3995	3986	930	148	151	46	100	100	0	6692	6631	1560	96	103	34	100	100	0	0.583	0.587	0.577	0.587	1.230	0.574	0.932	120	530	10443	10373	-0.778	3847	6596	3838	6535	0
1	6	2	"PFM0294"	"M29681_1"	2340	21760	120	2314	2258	475	148	154	49	100	100	0	1092	1077	184	95	100	32	100	100	0	2.173	2.149	2.169	2.121	1.281	2.241	0.918	120	542	3163	3092	1.119	2166	997	2110	982	0
1	7	2	"PFM0525"	"M42687_2"	2520	21760	130	2736	2627	503	145	152	50	100	100	0	1110	1052	219	91	93	13	100	100	0	2.543	2.583	2.545	2.610	1.271	2.630	0.930	120	616	3610	3443	1.346	2591	1019	2482	961	0
1	8	2	"PFM0582"	"M45177_10"	2720	21770	130	512	511	146	144	150	49	99	97	0	1003	996	159	91	93	17	100	100	0	0.404	0.406	0.399	0.372	1.570	0.406	0.755	120	599	1280	1272	-1.309	368	912	367	905	0
1	9	2	"PFM0415"	"M36754_19"	2910	21760	130	935	949	212	145	150	46	100	100	0	533	535	108	90	94	25	100	100	0	1.783	1.807	1.777	1.808	1.398	1.883	0.867	120	583	1233	1249	0.835	790	443	804	445	0
1	10	2	"PFM0252"	"M26245_1"	3100	21770	130	782	792	209	145	149	47	100	100	0	524	529	77	91	94	25	100	100	0	1.471	1.477	1.440	1.415	1.382	1.604	0.840	120	582	1070	1085	0.557	637	433	647	438	0
1	11	2	"PFM0169"	"M21665_1"	3290	21770	130	1719	1686	341	149	152	47	100	100	0	1179	1164	180	90	92	14	100	100	0	1.442	1.431	1.428	1.416	1.240	1.469	0.923	120	581	2659	2611	0.528	1570	1089	1537	1074	0
1	12	2	"PFM0497"	"M40872_1"	3490	21770	120	993	971	212	155	160	48	100	100	0	575	576	96	93	94	15	100	100	0	1.739	1.689	1.648	1.659	1.286	1.813	0.880	120	527	1320	1299	0.798	838	482	816	483	0
1	13	2	"PFM0499"	"M40872_5"	3670	21770	120	442	438	95	158	165	56	99	97	0	278	276	38	94	102	49	100	98	0	1.543	1.538	1.578	1.474	1.511	1.838	0.711	120	527	468	462	0.626	284	184	280	182	0
1	14	2	"PFM0670"	"M49091_1"	3870	21770	120	1315	1330	264	159	168	59	100	100	0	673	649	110	96	100	21	100	100	0	2.003	2.118	2.054	2.110	1.296	2.189	0.893	120	530	1733	1724	1.002	1156	577	1171	553	0
1	15	2	"PFM0324"	"M31208_9"	4060	21770	120	1358	1363	273	163	172	64	100	100	0	730	733	127	99	104	23	100	100	0	1.894	1.893	1.870	1.885	1.264	1.967	0.897	120	483	1826	1834	0.921	1195	631	1200	634	0
1	16	2	"PFM0024"	"M11377_3"	4230	21770	120	2270	2271	458	163	176	82	100	100	0	1996	1954	522	99	109	52	100	100	0	1.111	1.136	1.147	1.173	1.389	1.112	0.912	120	479	4004	3963	0.151	2107	1897	2108	1855	0
1	17	2	"PFM0019"	"M11356_1"	4430	21780	140	635	647	211	161	170	78	96	91	0	418	395	116	98	109	55	92	88	0	1.481	1.636	1.660	1.644	1.684	1.726	0.791	156	488	794	783	0.567	474	320	486	297	0
1	18	2	"PFM0187"	"M22455_1"	4620	21800	180	24014	21433	18565	157	163	54	95	93	0	27741	26190	23059	97	107	67	98	96	0	0.863	0.815	0.784	0.737	1.882	0.806	0.954	256	764	51501	47369	-0.213	23857	27644	21276	26093	0
1	19	2	"PFM0042"	"M12812_3"	4810	21790	100	265	273	92	153	161	57	71	46	0	231	232	40	95	108	80	96	22	0	0.824	0.876	0.876	0.826	1.964	1.528	0.326	80	409	248	257	-0.280	112	136	120	137	0
1	20	2	"PFM0044"	"M12812_6"	5000	21780	130	854	870	170	145	152	50	100	100	0	852	844	118	92	94	15	100	100	0	0.933	0.964	0.956	0.952	1.301	0.991	0.871	120	574	1469	1477	-0.100	709	760	725	752	0
1	21	2	"PFN0072"	"N128_74"	5180	21780	120	691	692	187	144	150	48	100	100	0	396	398	64	91	92	13	100	100	0	1.793	1.785	1.806	1.701	1.521	2.001	0.780	120	527	852	855	0.843	547	305	548	307	0
1	22	2	"PFN0081"	"N128_88"	5380	21780	130	292	304	84	144	149	43	93	79	0	289	289	43	89	91	14	100	100	0	0.740	0.800	0.759	0.689	1.909	1.054	0.520	120	679	348	360	-0.434	148	200	160	200	0
1	1	3	"PFN0030"	"N128_103"	1370	21950	130	4444	4262	947	139	146	46	100	100	0	7374	6950	1876	92	100	33	100	100	0	0.591	0.601	0.604	0.622	1.313	0.582	0.952	120	687	11587	10981	-0.758	4305	7282	4123	6858	0
1	2	3	"PFN0126"	"N130_31"	1580	21960	130	512	541	165	141	146	43	100	100	0	331	355	206	93	99	32	99	99	0	1.559	1.527	1.647	1.580	1.517	1.348	0.648	120	621	609	662	0.640	371	238	400	262	0
1	3	3	"PFN0135"	"N130_44"	1760	21950	130	842	846	194	144	147	47	100	99	0	417	403	91	92	94	16	99	99	0	2.148	2.257	2.288	2.327	1.399	2.329	0.864	120	552	1023	1013	1.103	698	325	702	311	0
1	4	3	"PFN0150"	"N131_2"	1950	21960	120	886	887	208	143	149	47	100	100	0	649	629	114	91	92	13	100	100	0	1.332	1.383	1.360	1.357	1.381	1.449	0.866	120	557	1301	1282	0.413	743	558	744	538	0
1	5	3	"PFB0094"	"B325"	2160	21960	120	278	290	94	153	154	47	84	63	0	258	259	37	92	96	30	100	99	0	0.753	0.820	0.778	0.682	2.427	1.162	0.425	120	526	291	304	-0.409	125	166	137	167	0
1	6	3	"PFB0096"	"B327"	2340	21960	130	2506	2471	599	149	154	50	100	100	0	1476	1432	248	93	95	21	100	100	0	1.704	1.734	1.746	1.691	1.302	1.835	0.922	120	573	3740	3661	0.769	2357	1383	2322	1339	0
1	7	3	"PFB0098"	"B34"	2530	21970	100	204	212	70	145	148	50	55	30	0	161	159	22	92	93	14	100	92	0	0.855	1.000	1.094	1.044	2.610	3.856	0.152	80	399	128	134	-0.226	59	69	67	67	0
1	8	3	"PFB0100"	"B343"	2710	21960	130	3028	3036	578	149	153	46	100	100	0	3823	3683	854	92	96	25	100	100	0	0.772	0.804	0.798	0.822	1.313	0.780	0.928	120	551	6610	6478	-0.374	2879	3731	2887	3591	0
1	9	3	"PFB0103"	"B347"	2910	21960	130	452	472	112	145	151	44	100	100	0	287	287	44	91	97	32	100	100	0	1.566	1.668	1.580	1.607	1.501	1.936	0.730	120	565	503	523	0.647	307	196	327	196	0
1	10	3	"PFB0106"	"B362"	3090	21960	120	397	399	90	144	147	42	97	97	0	222	219	37	89	91	13	99	99	0	1.902	1.962	1.977	1.908	1.688	2.411	0.644	120	513	386	385	0.928	253	133	255	130	0
1	11	3	"PFB0128"	"B405"	3290	21960	120	315	322	89	145	151	44	94	85	0	296	301	48	90	92	14	100	100	0	0.825	0.839	0.808	0.759	1.916	1.009	0.579	120	512	376	388	-0.277	170	206	177	211	0
1	12	3	"PFB0131"	"B415"	3480	21960	130	502	522	147	151	159	52	100	99	0	519	527	112	90	91	14	100	100	0	0.818	0.849	0.796	0.813	1.424	0.881	0.758	120	511	780	808	-0.290	351	429	371	437	0
1	13	3	"PFB0133"	"B418"	3670	21970	130	247	260	82	156	163	54	69	40	0	211	212	29	91	93	14	100	99	0	0.758	0.860	0.853	0.708	2.531	1.796	0.250	120	527	211	225	-0.399	91	120	104	121	0
1	14	3	"PFB0135"	"B424"	3850	21970	120	554	548	166	154	161	52	95	95	0	964	939	166	93	94	15	100	100	0	0.459	0.466	0.442	0.415	1.667	0.489	0.782	120	465	1271	1240	-1.123	400	871	394	846	0
1	15	3	"PFB0137"	"B427"	4030	21960	150	193	201	68	160	171	62	32	8	0	152	148	33	99	103	28	69	45	0	0.623	0.837	1.090	1.084	3.998	3.767	0.131	156	603	86	90	-0.684	33	53	41	49	-50
1	16	3	"PFB0139"	"B431"	4240	21970	140	1943	1897	575	169	188	123	98	97	0	1698	1576	471	102	116	74	100	98	0	1.112	1.172	1.150	1.170	1.539	1.193	0.902	156	576	3370	3202	0.153	1774	1596	1728	1474	0
1	17	3	"PFB0155"	"B464"	4430	21960	150	250	254	78	160	180	126	34	2	0	182	181	45	98	112	78	58	1	0	1.071	1.133	1.293	1.156	2.674	3.759	0.235	156	505	174	177	0.100	90	84	94	83	-50
1	18	3	"PFB0158"	"B467"	4630	21970	140	427	444	169	153	157	54	92	86	0	437	443	154	93	107	83	94	89	0	0.797	0.831	0.810	0.750	1.975	0.860	0.604	156	481	618	641	-0.328	274	344	291	350	0
1	19	3	"PFB0160"	"B47"	4800	21980	80	208	208	52	150	156	53	53	17	0	173	173	24	93	96	17	100	96	0	0.725	0.725	0.763	0.667	2.701	2.627	0.171	52	294	138	138	-0.464	58	80	58	80	0
1	20	3	"PFB0163"	"B476"	4990	21970	130	300	310	82	143	149	47	95	80	0	190	190	30	89	91	14	100	99	0	1.554	1.653	1.611	1.538	1.781	2.330	0.541	120	614	258	268	0.636	157	101	167	101	0
1	21	3	"PFB0166"	"B484"	5180	21980	120	351	351	80	138	146	48	96	93	0	491	492	77	88	89	12	100	100	0	0.529	0.527	0.507	0.484	1.695	0.530	0.651	120	514	616	617	-0.920	213	403	213	404	0
1	22	3	"PFB0168"	"B489"	5370	21970	130	1017	1008	254	138	145	45	100	100	0	509	481	127	87	88	12	100	100	0	2.083	2.208	2.192	2.315	1.523	2.241	0.872	120	664	1301	1264	1.059	879	422	870	394	0
1	1	4	"PFB0186"	"B513"	1390	22150	130	1158	1159	255	143	149	47	100	100	0	721	701	112	91	97	30	100	100	0	1.611	1.666	1.657	1.642	1.268	1.776	0.890	120	685	1645	1626	0.688	1015	630	1016	610	0
1	2	4	"PFB0188"	"B516"	1580	22150	110	248	260	80	140	146	51	80	51	0	187	188	26	90	92	13	100	100	0	1.113	1.224	1.167	1.001	2.365	2.195	0.379	80	457	205	218	0.155	108	97	120	98	0
1	3	4	"PFB0191"	"B521"	1770	22150	120	5803	5856	1284	146	150	51	100	100	0	2538	2482	474	92	94	18	100	100	0	2.313	2.389	2.390	2.389	1.238	2.434	0.930	120	535	8103	8100	1.210	5657	2446	5710	2390	0
1	4	4	"PFB0193"	"B527"	1960	22150	120	556	588	174	144	150	47	100	98	0	439	433	82	90	92	16	100	100	0	1.181	1.294	1.232	1.231	1.472	1.443	0.793	120	506	761	787	0.239	412	349	444	343	0
1	5	4	"PFB0195"	"B530"	2140	22150	120	263	278	88	143	147	42	87	68	0	216	216	33	89	89	11	100	100	0	0.945	1.063	1.054	0.952	2.136	1.595	0.426	120	485	247	262	-0.082	120	127	135	127	0
1	6	4	"PFB0198"	"B536"	2330	22150	120	2060	2014	431	145	150	45	100	100	0	982	915	244	91	91	12	100	100	0	2.149	2.268	2.239	2.381	1.426	2.268	0.916	120	525	2806	2693	1.104	1915	891	1869	824	0
1	7	4	"PFD0038"	"D12635_8"	2550	22150	150	190	198	57	145	149	44	50	29	0	135	133	23	91	92	13	87	76	0	1.023	1.262	1.455	1.220	3.346	4.421	0.152	156	621	89	95	0.032	45	44	53	42	-50
1	8	4	"PFD0046"	"D13568_2"	2710	22150	120	1686	1643	344	146	149	43	100	100	0	891	845	204	91	95	21	100	100	0	1.925	1.985	1.959	2.067	1.386	1.987	0.924	120	448	2340	2251	0.945	1540	800	1497	754	0
1	9	4	"PFD0050"	"D14936_1"	2900	22150	130	264	266	74	143	147	41	87	70	0	175	175	35	91	93	17	95	93	0	1.440	1.464	1.423	1.324	2.277	2.355	0.373	120	568	205	207	0.527	121	84	123	84	0
1	10	4	"PFD0055"	"D15909_10"	3100	22160	130	2976	2943	534	145	150	42	100	100	0	2067	2036	342	92	94	15	100	100	0	1.433	1.439	1.478	1.435	1.223	1.468	0.920	120	597	4806	4742	0.519	2831	1975	2798	1944	0
1	11	4	"PFD0058"	"D15909_5"	3290	22160	120	518	521	120	147	153	44	100	100	0	520	511	97	91	93	15	100	100	0	0.865	0.890	0.886	0.872	1.444	0.897	0.788	120	446	800	794	-0.210	371	429	374	420	0
1	12	4	"PFD0060"	"D16430_1"	3460	22140	150	171	177	59	152	161	55	23	8	0	113	115	27	91	94	18	56	28	0	0.864	1.042	1.818	1.715	3.899	10.266	0.043	156	575	41	49	-0.212	19	22	25	24	-50
1	13	4	"PFD0079"	"D16785_4"	3660	22150	130	12082	11705	2065	155	163	58	100	100	0	3567	3395	821	92	97	25	100	100	0	3.432	3.497	3.513	3.656	1.368	3.461	0.939	120	525	15402	14853	1.779	11927	3475	11550	3303	0
1	14	4	"PFD0082"	"D16785_6"	3850	22160	120	437	449	115	156	163	54	100	95	0	285	276	54	92	96	23	98	95	0	1.456	1.592	1.576	1.569	1.589	1.878	0.726	120	493	474	477	0.542	281	193	293	184	0
1	15	4	"PFD0085"	"D16785_9"	4040	22160	120	956	943	218	158	164	51	100	100	0	490	460	116	96	98	19	100	98	0	2.025	2.157	2.109	2.261	1.446	2.194	0.877	120	511	1192	1149	1.018	798	394	785	364	0
1	16	4	"PFD0087"	"D17715_10"	4240	22170	130	456	451	115	161	172	98	95	82	0	363	366	68	98	105	45	100	99	0	1.113	1.082	1.121	1.006	1.682	1.394	0.584	120	522	560	558	0.155	295	265	290	268	0
1	17	4	"PFD0092"	"D17715_109"	4420	22170	120	536	537	134	148	167	126	95	85	0	581	564	101	93	100	61	100	100	0	0.795	0.826	0.823	0.782	1.491	0.866	0.800	120	515	876	860	-0.331	388	488	389	471	0
1	18	4	"PFD0094"	"D17715_110"	4620	22170	120	482	499	138	147	148	45	99	98	0	932	938	185	89	90	11	100	100	0	0.397	0.415	0.400	0.388	1.520	0.422	0.743	120	475	1178	1201	-1.331	335	843	352	849	0
1	19	4	"PFD0112"	"D17715_16"	4780	22160	110	196	209	68	147	151	46	51	31	0	144	143	22	89	92	16	95	82	0	0.891	1.148	1.213	1.156	2.694	3.934	0.178	80	487	104	116	-0.167	49	55	62	54	0
1	20	4	"PFD0115"	"D17715_20"	5000	22160	110	271	275	80	143	149	48	83	62	0	260	267	35	88	92	21	100	100	0	0.744	0.737	0.733	0.656	2.028	0.996	0.453	80	502	300	311	-0.426	128	172	132	179	0
1	21	4	"PFD0118"	"D17715_25"	5190	22170	120	251	255	76	143	148	47	78	57	0	211	210	36	88	91	24	100	98	0	0.878	0.918	0.962	0.802	2.256	1.476	0.313	120	506	231	234	-0.188	108	123	112	122	0
1	22	4	"PFD0121"	"D17715_28"	5370	22170	120	459	471	137	144	147	46	99	96	0	437	417	99	88	90	20	100	99	0	0.903	0.994	0.973	0.962	1.583	1.067	0.768	120	578	664	656	-0.148	315	349	327	329	0
1	1	5	"PFD0124"	"D17715_32"	1390	22340	120	510	504	142	146	151	47	98	95	0	403	395	84	91	93	16	100	100	0	1.167	1.178	1.206	1.094	1.810	1.305	0.755	120	546	676	662	0.222	364	312	358	304	0
1	2	5	"PFD0126"	"D17715_37"	1570	22340	120	497	496	133	144	148	51	99	95	0	437	433	84	91	93	14	100	100	0	1.020	1.029	1.027	0.988	1.469	1.121	0.791	120	496	699	694	0.029	353	346	352	342	0
1	3	5	"PFD0143"	"D17715_67"	1760	22340	120	620	649	155	148	150	50	100	100	0	504	490	89	89	92	16	100	100	0	1.137	1.249	1.215	1.226	1.418	1.356	0.816	120	506	887	902	0.186	472	415	501	401	0
1	4	5	"PFD0145"	"D17715_7"	1940	22340	110	248	248	70	143	148	45	82	63	0	173	174	25	88	89	11	100	100	0	1.235	1.221	1.298	1.243	1.959	2.608	0.297	80	458	190	191	0.305	105	85	105	86	0
1	5	5	"PFD0147"	"D17715_76"	2140	22340	120	219	221	67	141	146	43	70	45	0	143	146	24	88	90	11	99	91	0	1.418	1.379	1.721	1.422	2.689	3.871	0.215	120	534	133	138	0.504	78	55	80	58	0
1	6	5	"PFD0149"	"D17715_8"	2330	22340	120	557	567	158	145	147	42	99	99	0	341	334	74	90	91	13	100	100	0	1.641	1.730	1.739	1.706	1.598	1.922	0.770	120	515	663	666	0.715	412	251	422	244	0
1	7	5	"PFD0151"	"D17715_81"	2530	22350	130	968	962	193	144	147	41	100	100	0	469	468	78	89	90	14	100	100	0	2.168	2.158	2.144	2.143	1.298	2.320	0.877	120	524	1204	1197	1.117	824	380	818	379	0
1	8	5	"PFD0153"	"D17715_89"	2710	22350	130	1371	1350	336	141	146	41	100	100	0	1757	1717	346	89	90	14	100	100	0	0.737	0.743	0.751	0.723	1.356	0.749	0.904	120	542	2898	2837	-0.439	1230	1668	1209	1628	0
1	9	5	"PFE0210"	"E18550_2"	2920	22340	130	1586	1545	314	139	143	42	100	100	0	948	928	162	89	90	14	100	100	0	1.685	1.676	1.735	1.672	1.246	1.710	0.919	120	596	2306	2245	0.752	1447	859	1406	839	0
1	10	5	"PFE0213"	"E18651_3"	3110	22350	110	251	248	65	140	147	44	85	61	0	176	185	44	91	93	13	100	97	0	1.306	1.149	1.187	1.057	2.357	1.911	0.385	80	461	196	202	0.385	111	85	108	94	0
1	11	5	"PFE0218"	"E18737_1"	3300	22340	130	2598	2587	894	144	155	54	100	100	0	1042	1069	337	90	93	19	100	100	0	2.578	2.495	2.378	2.520	1.522	2.620	0.869	120	559	3406	3422	1.366	2454	952	2443	979	0
1	12	5	"PFE0223"	"E1884_3"	3490	22350	130	4297	4455	1477	146	156	51	100	100	0	6602	6987	1829	91	96	21	100	100	0	0.638	0.625	0.636	0.600	1.359	0.637	0.907	120	597	10662	11205	-0.649	4151	6511	4309	6896	0
1	13	5	"PFE0226"	"E18877_2"	3680	22340	120	550	555	155	149	155	54	95	94	0	328	307	82	90	97	28	92	90	0	1.685	1.871	1.896	1.973	1.856	2.038	0.792	120	509	639	623	0.753	401	238	406	217	0
1	14	5	"PFE0228"	"E18957_1"	3870	22350	130	785	803	200	147	152	46	100	100	0	470	461	73	87	88	13	100	100	0	1.666	1.754	1.790	1.699	1.382	1.874	0.849	120	541	1021	1030	0.736	638	383	656	374	0
1	15	5	"PFE0249"	"E19870_1"	4060	22350	120	254	261	80	150	156	47	75	54	0	199	198	31	91	92	15	99	97	0	0.963	1.037	0.990	0.902	2.342	1.822	0.364	120	482	212	218	-0.054	104	108	111	107	0
1	16	5	"PFE0251"	"E20152_1"	4240	22350	120	241	246	77	153	162	78	53	19	0	191	185	28	91	94	15	97	97	0	0.880	0.989	1.061	0.885	2.620	3.130	0.232	120	471	188	187	-0.184	88	100	93	94	0
1	17	5	"PFE0257"	"E20313_1"	4420	22350	110	322	335	83	148	156	79	93	58	0	260	264	41	90	93	21	100	100	0	1.024	1.075	1.014	0.985	1.679	1.329	0.592	80	448	344	361	0.034	174	170	187	174	0
1	18	5	"PFE0260"	"E20360_12"	4620	22350	120	236	244	81	146	147	44	74	50	0	181	182	33	90	92	19	97	95	0	0.989	1.065	1.149	1.042	2.304	2.463	0.273	120	518	181	190	-0.016	90	91	98	92	0
1	19	5	"PFE0265"	"E20424_1"	4810	22360	130	2790	2739	728	146	150	44	100	100	0	1341	1312	244	89	91	14	100	100	0	2.112	2.120	2.129	2.042	1.363	2.260	0.917	120	569	3896	3816	1.078	2644	1252	2593	1223	0
1	20	5	"PFE0267"	"E20514_1"	5000	22350	130	3521	3599	981	147	149	43	100	100	0	1401	1374	403	88	90	18	100	100	0	2.570	2.684	2.650	2.850	1.489	2.708	0.918	120	556	4687	4738	1.362	3374	1313	3452	1286	0
1	21	5	"PFE0293"	"E22156_1"	5170	22360	120	1804	1711	428	149	151	46	100	100	0	1474	1389	375	87	89	15	100	100	0	1.193	1.200	1.190	1.217	1.404	1.200	0.914	120	484	3042	2864	0.255	1655	1387	1562	1302	0
1	22	5	"PFE0299"	"E22468_1"	5370	22360	120	569	581	145	144	149	47	99	99	0	523	517	99	87	88	14	100	100	0	0.975	1.016	0.964	0.988	1.468	1.077	0.820	120	594	861	867	-0.037	425	436	437	430	0
1	1	6	"PFE0302"	"E22504_2"	1400	22530	150	178	182	58	144	148	47	39	14	0	122	124	25	92	94	16	72	45	0	1.133	1.188	1.474	1.485	3.826	7.421	0.063	156	719	64	70	0.181	34	30	38	32	-50
1	2	6	"PFE0309"	"E2283_4"	1570	22530	120	282	280	82	142	144	46	89	70	0	248	239	48	91	92	14	99	98	0	0.892	0.932	0.909	0.821	2.266	1.296	0.470	120	446	297	286	-0.165	140	157	138	148	0
1	3	6	"PFE0314"	"E22930_2"	1760	22530	120	491	499	133	142	144	43	100	100	0	339	343	76	88	89	11	100	100	0	1.390	1.400	1.362	1.379	1.565	1.537	0.769	120	484	600	612	0.476	349	251	357	255	0
1	4	6	"PFE0318"	"E23098_1"	1940	22530	120	585	584	146	141	145	42	100	100	0	702	653	182	88	90	13	100	100	0	0.723	0.784	0.757	0.817	1.647	0.771	0.822	120	515	1058	1008	-0.468	444	614	443	565	0
1	5	6	"PFE0353"	"E24637_1"	2140	22530	120	4522	4389	976	143	147	42	100	100	0	2845	2728	745	91	92	14	100	100	0	1.590	1.610	1.620	1.643	1.270	1.599	0.942	120	514	7133	6883	0.669	4379	2754	4246	2637	0
1	6	6	"PFE0361"	"E248_3"	2330	22530	120	1682	1677	328	148	150	44	100	100	0	1859	1823	323	93	96	18	100	100	0	0.869	0.884	0.868	0.880	1.253	0.871	0.903	120	514	3300	3259	-0.203	1534	1766	1529	1730	0
1	7	6	"PFE0363"	"E24971_1"	2520	22530	120	320	319	80	145	148	45	93	87	0	308	297	60	91	93	17	99	98	0	0.806	0.845	0.817	0.780	2.008	0.978	0.560	120	499	392	380	-0.310	175	217	174	206	0
1	8	6	"PFE0367"	"E25193_1"	2710	22530	130	240	246	71	142	144	43	80	55	0	193	193	32	86	87	13	100	98	0	0.916	0.972	1.041	0.835	2.459	1.590	0.366	120	547	205	211	-0.127	98	107	104	107	0
1	9	6	"PFE0373"	"E25749_1"	2900	22530	120	2469	2425	532	137	142	49	100	100	0	1115	1049	282	85	86	21	100	99	0	2.264	2.373	2.361	2.504	1.489	2.370	0.913	120	535	3362	3252	1.179	2332	1030	2288	964	0
1	10	6	"PFE0375"	"E25972_1"	3090	22540	130	2314	2247	448	141	147	50	100	100	0	1479	1453	267	89	92	22	100	100	0	1.563	1.544	1.534	1.540	1.273	1.574	0.905	120	595	3563	3470	0.645	2173	1390	2106	1364	0
1	11	6	"PFF0292"	"F18577_5"	3280	22540	130	652	641	153	145	153	53	100	100	0	349	341	61	90	92	18	100	100	0	1.958	1.976	2.047	1.936	1.467	2.177	0.804	120	577	766	747	0.969	507	259	496	251	0
1	12	6	"PFF0300"	"F18770_1"	3460	22550	110	209	226	73	147	157	57	52	21	0	171	169	27	89	91	19	97	90	0	0.756	0.988	0.939	0.877	2.668	2.680	0.227	80	460	144	159	-0.403	62	82	79	80	0
1	13	6	"PFF0307"	"F19110_2"	3660	22540	120	458	461	111	145	150	48	100	100	0	451	441	88	90	93	22	100	100	0	0.867	0.900	0.887	0.877	1.509	0.951	0.728	120	561	674	667	-0.206	313	361	316	351	0
1	14	6	"PFF0309"	"F19190_1"	3850	22540	120	773	789	198	145	151	46	100	100	0	535	532	105	88	91	18	100	100	0	1.405	1.450	1.406	1.429	1.429	1.536	0.839	120	529	1075	1088	0.490	628	447	644	444	0
1	15	6	"PFF0313"	"F19243_2"	4050	22540	130	930	909	238	149	158	58	100	100	0	1029	966	222	90	101	45	100	100	0	0.832	0.868	0.848	0.851	1.408	0.873	0.867	120	578	1720	1636	-0.266	781	939	760	876	0
1	16	6	"PFF0316"	"F19409_1"	4240	22540	120	493	518	119	156	170	70	100	95	0	382	381	77	92	107	54	100	98	0	1.162	1.253	1.221	1.224	1.517	1.350	0.682	120	536	627	651	0.217	337	290	362	289	0
1	17	6	"PFF0345"	"F20077_1"	4430	22530	110	230	230	65	154	164	61	56	27	0	169	168	27	91	99	40	91	43	0	0.974	0.987	1.318	0.963	3.124	1.658	0.320	80	490	154	153	-0.037	76	78	76	77	0
1	18	6	"PFF0351"	"F20166_1"	4620	22540	130	263	270	76	148	153	48	83	58	0	222	222	40	90	91	14	100	99	0	0.871	0.924	0.948	0.812	2.131	1.407	0.417	120	585	247	254	-0.199	115	132	122	132	0
1	19	6	"PFF0355"	"F20234_1"	4810	22540	120	245	241	66	146	154	50	72	47	0	179	179	30	90	90	12	99	96	0	1.112	1.067	1.166	0.957	2.889	2.338	0.209	120	483	188	184	0.154	99	89	95	89	0
1	20	6	"PFF0357"	"F20284_1"	4990	22550	130	616	607	146	149	153	48	100	99	0	372	374	58	89	89	12	100	100	0	1.650	1.607	1.626	1.542	1.414	1.790	0.818	120	561	750	743	0.723	467	283	458	285	0
1	21	6	"PFF0360"	"F20385_1"	5190	22550	120	535	538	142	151	153	45	100	100	0	503	494	80	88	89	12	100	100	0	0.925	0.953	0.961	0.907	1.493	1.055	0.775	120	515	799	793	-0.112	384	415	387	406	0
1	22	6	"PFF0362"	"F20385_3"	5380	22550	130	643	655	205	147	151	57	100	99	0	637	629	135	87	88	14	100	100	0	0.902	0.937	0.897	0.885	1.514	1.012	0.784	120	658	1046	1050	-0.149	496	550	508	542	0
1	1	7	"PFF0380"	"F20989_1"	1380	22720	120	658	663	176	143	148	48	100	100	0	1079	1033	248	89	92	16	100	100	0	0.520	0.551	0.529	0.538	1.375	0.546	0.863	120	553	1505	1464	-0.943	515	990	520	944	0
1	2	7	"PFF0388"	"F21429_3"	1570	22720	120	7474	7096	2040	146	147	44	100	100	0	4479	4230	1147	92	95	18	100	100	0	1.670	1.680	1.679	1.669	1.283	1.716	0.947	120	525	11715	11088	0.740	7328	4387	6950	4138	0
1	3	7	"PFF0396"	"F21560_1"	1770	22720	120	377	392	96	142	145	45	99	97	0	1324	1326	305	91	93	15	100	100	0	0.191	0.202	0.197	0.195	1.594	0.193	0.733	120	541	1468	1485	-2.391	235	1233	250	1235	0
1	4	7	"PFF0401"	"F21821_1"	1950	22720	120	341	347	94	144	144	41	96	89	0	669	655	189	90	92	14	100	100	0	0.340	0.359	0.390	0.361	2.027	0.345	0.636	120	466	776	768	-1.555	197	579	203	565	0
1	5	7	"PFF0404"	"F21902_1"	2140	22720	130	2077	2054	411	146	150	44	100	100	0	2174	2084	528	94	97	18	100	100	0	0.928	0.959	0.971	1.002	1.449	0.918	0.915	120	555	4011	3898	-0.107	1931	2080	1908	1990	0
1	6	7	"PFF0407"	"F21981_2"	2330	22730	120	3043	2913	785	150	153	45	100	100	0	6878	6616	1693	98	101	20	100	100	0	0.427	0.424	0.425	0.410	1.395	0.419	0.927	120	512	9673	9281	-1.229	2893	6780	2763	6518	0
1	7	7	"PFF0440"	"F22946_1"	2530	22730	120	327	332	96	148	149	46	94	82	0	292	290	48	93	96	16	100	100	0	0.899	0.934	0.926	0.796	2.039	1.227	0.553	120	536	378	381	-0.153	179	199	184	197	0
1	8	7	"PFF0446"	"F23145_4"	2710	22720	100	219	232	63	146	148	46	68	37	0	166	161	21	91	92	14	100	96	0	0.973	1.229	1.100	1.070	2.391	2.611	0.261	80	440	148	156	-0.039	73	75	86	70	0
1	9	7	"PFF0452"	"F23274_1"	2900	22730	110	259	271	87	140	146	50	83	60	0	173	191	82	89	91	15	100	100	0	1.417	1.284	1.287	1.214	2.082	1.774	0.393	80	495	203	233	0.503	119	84	131	102	0
1	10	7	"PFF0458"	"F23526_2"	3080	22730	110	1510	1499	275	148	154	54	100	100	0	1656	1626	285	93	98	37	100	100	0	0.871	0.881	0.891	0.879	1.264	0.895	0.891	80	504	2925	2884	-0.199	1362	1563	1351	1533	0
1	11	7	"PFF0461"	"F23551_1"	3290	22730	130	301	319	113	149	160	75	89	50	0	590	565	113	92	95	29	100	100	0	0.305	0.359	0.308	0.324	1.868	0.366	0.344	120	597	650	643	-1.712	152	498	170	473	0
1	12	7	"PFF0463"	"F23564_1"	3470	22730	130	1427	1428	290	145	157	79	100	100	0	1876	1778	427	92	94	23	100	100	0	0.719	0.761	0.748	0.787	1.452	0.732	0.890	120	559	3066	2969	-0.477	1282	1784	1283	1686	0
1	13	7	"PFF1088"	"F45524_1"	3660	22740	120	430	433	117	146	151	48	99	96	0	595	567	132	90	93	23	100	100	0	0.562	0.602	0.574	0.580	1.664	0.615	0.690	120	514	789	764	-0.830	284	505	287	477	0
1	14	7	"PFF1100"	"F45683_2"	3850	22740	120	1066	1046	279	148	152	46	100	100	0	1470	1383	349	89	90	13	100	100	0	0.665	0.694	0.682	0.684	1.414	0.692	0.899	120	528	2299	2192	-0.589	918	1381	898	1294	0
1	15	7	"PFF1105"	"F45820_1"	4050	22740	120	262	264	82	148	153	50	79	56	0	179	182	32	88	92	20	100	95	0	1.253	1.234	1.214	1.049	2.686	2.140	0.351	120	542	205	210	0.325	114	91	116	94	0
1	16	7	"PFF1110"	"F46067_3"	4250	22740	120	469	470	150	146	151	50	97	93	0	740	724	146	90	92	17	100	100	0	0.497	0.511	0.490	0.460	1.677	0.543	0.722	120	513	973	958	-1.009	323	650	324	634	0
1	17	7	"PFF1112"	"F46181_1"	4430	22740	120	229	247	71	144	148	43	80	47	0	394	385	68	90	90	15	100	100	0	0.280	0.349	0.300	0.288	2.044	0.377	0.427	120	530	389	398	-1.839	85	304	103	295	0
1	18	7	"PFF1114"	"F46183_2"	4620	22740	120	322	334	107	145	151	46	91	80	0	243	246	43	89	90	13	100	100	0	1.149	1.204	1.177	1.042	2.116	1.672	0.561	120	498	331	346	0.201	177	154	189	157	0
1	19	7	"PFF1142"	"F4688_1"	4800	22740	120	1362	1334	341	146	156	54	100	100	0	1149	1102	277	90	92	13	100	100	0	1.148	1.174	1.192	1.182	1.357	1.169	0.922	120	513	2275	2200	0.199	1216	1059	1188	1012	0
1	20	7	"PFF1151"	"F47145_2"	5000	22740	130	277	278	81	146	153	49	80	62	0	447	430	109	89	90	12	100	99	0	0.366	0.387	0.387	0.337	2.469	0.376	0.449	120	562	489	473	-1.450	131	358	132	341	0
1	21	7	"PFF1154"	"F47255_1"	5190	22740	120	264	259	83	150	154	49	75	58	0	196	194	39	90	90	12	100	96	0	1.075	1.048	1.075	0.910	2.892	1.811	0.359	120	493	220	213	0.105	114	106	109	104	0
1	22	7	"PFF1156"	"F47255_3"	5360	22730	110	219	217	59	147	154	54	62	27	0	176	174	36	90	91	16	96	92	0	0.837	0.833	0.897	0.857	2.895	2.454	0.115	80	480	158	154	-0.256	72	86	70	84	0
1	1	8	"PFF1158"	"F47327_1"	1380	22910	120	1865	1874	380	144	148	42	100	100	0	678	652	134	89	90	13	100	100	0	2.922	3.073	3.009	3.144	1.352	3.136	0.895	120	605	2310	2293	1.547	1721	589	1730	563	0
1	2	8	"PFF1160"	"F47350_1"	1570	22910	100	224	225	59	151	153	42	66	43	0	153	153	20	90	93	17	97	92	0	1.159	1.175	1.347	1.073	2.708	2.667	0.239	80	439	136	137	0.213	73	63	74	63	0
1	3	8	"PFF1184"	"F48253_6"	1760	22920	80	214	216	62	146	150	51	55	28	0	159	157	24	90	92	15	98	94	0	0.986	1.045	1.236	1.002	3.222	3.469	0.135	52	328	137	137	-0.021	68	69	70	67	0
1	4	8	"PFF1186"	"F48363_2"	1960	22910	150	183	188	62	143	146	46	44	19	0	130	131	28	90	91	14	76	65	0	1.000	1.098	1.566	1.324	4.262	4.672	0.130	156	668	80	86	0.000	40	40	45	41	-50
1	5	8	"PFF1188"	"F48395_1"	2130	22920	120	3844	3665	901	149	151	44	100	100	0	1575	1462	397	92	94	16	100	100	0	2.492	2.566	2.539	2.658	1.392	2.571	0.928	120	477	5178	4886	1.317	3695	1483	3516	1370	0
1	6	8	"PFF1190"	"F48424_2"	2330	22910	130	727	757	201	147	151	45	100	100	0	738	720	170	94	98	34	100	99	0	0.901	0.974	0.914	0.980	1.526	0.970	0.817	120	583	1224	1236	-0.151	580	644	610	626	0
1	7	8	"PFF1193"	"F48446_1"	2530	22920	120	654	672	171	152	155	48	100	99	0	442	433	73	93	97	35	100	100	0	1.438	1.529	1.556	1.480	1.381	1.668	0.844	120	507	851	860	0.524	502	349	520	340	0
1	8	8	"PFF1195"	"F48446_5"	2700	22920	110	490	503	126	149	154	51	100	100	0	399	389	65	91	96	30	100	98	0	1.107	1.188	1.238	1.147	1.561	1.319	0.740	80	458	649	652	0.147	341	308	354	298	0
1	9	8	"PFF1220"	"F49665_1"	2890	22920	120	1187	1111	290	146	153	54	99	99	0	648	605	177	93	97	28	99	96	0	1.876	1.885	1.913	2.011	1.533	1.891	0.913	120	582	1596	1477	0.907	1041	555	965	512	0
1	10	8	"PFF1222"	"F49677_3"	3100	22930	130	1192	1259	424	147	153	53	99	98	0	2921	2988	687	92	96	30	100	100	0	0.369	0.384	0.391	0.355	1.517	0.395	0.889	120	595	3874	4008	-1.437	1045	2829	1112	2896	0
1	11	8	"PFF1225"	"F49959_1"	3280	22930	120	519	534	162	148	158	79	98	95	0	376	366	63	91	92	15	100	100	0	1.302	1.404	1.337	1.316	1.587	1.657	0.746	120	483	656	661	0.380	371	285	386	275	0
1	12	8	"PFF1234"	"F50107_1"	3470	22930	120	216	220	65	147	158	79	44	8	0	167	167	31	90	91	14	95	95	0	0.896	0.948	1.032	0.830	3.317	4.345	0.116	120	498	146	150	-0.158	69	77	73	77	0
1	13	8	"PFF1237"	"F50551_1"	3660	22930	130	292	298	98	147	154	51	86	68	0	324	316	62	89	90	12	100	100	0	0.617	0.665	0.719	0.643	1.939	0.847	0.476	120	561	380	378	-0.697	145	235	151	227	0
1	14	8	"PFF1239"	"F50598_1"	3860	22930	120	401	415	121	147	153	48	97	94	0	401	404	78	88	90	17	100	100	0	0.812	0.848	0.844	0.791	1.699	0.966	0.691	120	514	567	584	-0.301	254	313	268	316	0
1	15	8	"PFF1927"	"F960_2"	4050	22930	130	1648	1654	455	144	151	51	100	100	0	1138	1128	243	88	91	25	100	100	0	1.432	1.452	1.454	1.417	1.267	1.509	0.911	120	546	2554	2550	0.518	1504	1050	1510	1040	0
1	16	8	"PFF1931"	"F960_7"	4240	22930	120	320	329	101	140	146	49	93	80	0	326	316	62	88	91	23	100	100	0	0.756	0.829	0.766	0.724	2.014	0.953	0.561	120	500	418	417	-0.403	180	238	189	228	0
1	17	8	"PFF1933"	"F9676_1"	4430	22930	120	829	827	231	138	141	41	100	100	0	542	517	117	88	88	14	100	100	0	1.522	1.606	1.586	1.576	1.417	1.704	0.837	120	500	1145	1118	0.606	691	454	689	429	0
1	18	8	"PFI0003"	"I10209_1"	4620	22930	120	713	706	215	142	145	43	99	99	0	1101	1052	221	88	89	15	100	100	0	0.564	0.585	0.580	0.562	1.428	0.605	0.835	120	502	1584	1528	-0.827	571	1013	564	964	0
1	19	8	"PFI0005"	"I1033_3"	4810	22930	120	9222	9220	2338	149	153	49	100	100	0	3112	3040	768	89	90	13	100	100	0	3.001	3.074	3.139	3.094	1.267	3.150	0.929	120	497	12096	12022	1.586	9073	3023	9071	2951	0
1	20	8	"PFI0009"	"I10565_1"	5000	22930	120	496	527	162	144	151	46	100	100	0	351	348	96	89	90	11	100	98	0	1.344	1.479	1.430	1.501	1.609	1.562	0.759	120	431	614	642	0.426	352	262	383	259	0
1	21	8	"PFI0038"	"I1136_2"	5180	22930	120	271	282	96	146	153	48	80	58	0	219	216	36	90	90	11	100	100	0	0.969	1.079	1.017	0.902	2.347	1.775	0.416	120	475	254	262	-0.045	125	129	136	126	0
1	22	8	"PFI0041"	"I11448_2"	5370	22930	120	37697	37034	10643	160	168	59	100	100	0	11581	11028	3666	92	94	17	100	100	0	3.267	3.372	3.396	3.552	1.507	3.415	0.906	120	614	49026	47810	1.708	37537	11489	36874	10936	0
1	1	9	"PFI0043"	"I11495_1"	1370	23110	130	8118	8037	1975	142	145	50	100	100	0	4440	4179	1202	89	91	17	100	100	0	1.833	1.930	1.887	2.007	1.378	1.915	0.942	120	656	12327	11985	0.874	7976	4351	7895	4090	0
1	2	9	"PFI0045"	"I11523_4"	1560	23100	120	2120	2047	525	142	147	53	100	100	0	1308	1236	317	90	93	18	100	100	0	1.624	1.662	1.638	1.674	1.337	1.692	0.934	120	551	3196	3051	0.700	1978	1218	1905	1146	0
1	3	9	"PFI0048"	"I1175_1"	1760	23110	120	396	420	121	138	144	44	100	98	0	309	304	61	88	89	12	100	99	0	1.167	1.306	1.253	1.259	1.735	1.506	0.683	120	575	479	498	0.223	258	221	282	216	0
1	4	9	"PFI0053"	"I11857_2"	1940	23110	110	380	386	97	142	148	48	98	92	0	380	376	40	89	91	17	100	100	0	0.818	0.850	0.835	0.775	1.707	0.934	0.630	80	459	529	531	-0.290	238	291	244	287	0
1	5	9	"PFI0079"	"I12708_1"	2140	23110	120	719	727	176	145	148	45	99	99	0	366	367	61	90	91	17	100	100	0	2.080	2.101	2.074	2.037	1.445	2.315	0.830	120	530	850	859	1.056	574	276	582	277	0
1	6	9	"PFI0085"	"I12812_3"	2340	23110	120	926	931	299	148	152	46	100	100	0	495	470	118	91	95	35	97	95	0	1.926	2.066	1.987	2.104	1.609	2.294	0.813	120	534	1182	1162	0.945	778	404	783	379	0
1	7	9	"PFI0087"	"I12861_2"	2520	23110	120	47951	44341	16316	155	159	48	100	100	1	24542	23067	7553	91	95	18	100	100	0	1.955	1.923	1.937	1.793	1.529	1.989	0.944	120	498	72247	67162	0.967	47796	24451	44186	22976	0
1	8	9	"PFI0089"	"I12932_1"	2720	23110	120	451	440	132	150	155	47	94	92	0	422	398	101	91	95	27	96	95	0	0.909	0.945	0.968	0.940	1.969	1.024	0.710	120	517	632	597	-0.137	301	331	290	307	0
1	9	9	"PFI0099"	"I13128_2"	2900	23120	120	3051	2937	810	143	149	48	100	100	0	4897	4653	1017	90	92	13	100	100	0	0.605	0.612	0.625	0.592	1.330	0.619	0.924	120	483	7715	7357	-0.725	2908	4807	2794	4563	0
1	10	9	"PFI0102"	"I13218_1"	3090	23120	120	272	284	90	144	151	56	81	58	0	284	281	51	90	94	41	100	99	0	0.660	0.733	0.677	0.625	2.165	0.994	0.439	120	483	322	331	-0.600	128	194	140	191	0
1	11	9	"PFI0124"	"I13978_1"	3280	23110	130	449	456	125	146	151	52	100	97	0	341	333	83	89	94	40	99	94	0	1.202	1.270	1.236	1.267	1.646	1.360	0.733	120	535	555	554	0.266	303	252	310	244	0
1	12	9	"PFI0126"	"I14041_1"	3470	23110	130	676	677	175	143	150	48	100	99	0	322	316	85	89	90	15	99	96	0	2.288	2.352	2.285	2.524	1.635	2.410	0.819	120	543	766	761	1.194	533	233	534	227	0
1	13	9	"PFI0128"	"I14195_1"	3660	23120	120	2802	2737	778	148	156	52	100	100	0	3253	3068	827	90	91	11	100	100	0	0.839	0.869	0.882	0.871	1.368	0.868	0.929	120	477	5817	5567	-0.253	2654	3163	2589	2978	0
1	14	9	"PFI0131"	"I1431_1"	3850	23120	120	326	344	97	142	150	49	97	88	0	278	270	50	88	90	15	100	100	0	0.968	1.110	1.059	1.021	1.806	1.382	0.611	120	468	374	384	-0.046	184	190	202	182	0
1	15	9	"PFI0137"	"I14413_3"	4040	23120	120	2629	2554	824	140	148	52	100	100	0	1671	1628	404	88	91	25	100	100	0	1.572	1.568	1.550	1.501	1.384	1.641	0.922	120	521	4072	3954	0.653	2489	1583	2414	1540	0
1	16	9	"PFI0141"	"I14670_1"	4230	23120	120	728	721	192	140	146	49	100	98	0	436	444	91	89	91	23	100	100	0	1.695	1.637	1.579	1.583	1.432	1.766	0.839	120	500	935	936	0.761	588	347	581	355	0
1	17	9	"PFJ0122"	"J167_5"	4420	23120	120	249	252	69	142	145	43	80	60	0	178	175	31	87	88	15	99	96	0	1.176	1.250	1.291	1.146	2.179	2.057	0.399	120	542	198	198	0.234	107	91	110	88	0
1	18	9	"PFJ0124"	"J167_7"	4650	23130	150	174	184	65	142	146	45	41	19	0	109	113	29	87	89	17	54	38	0	1.455	1.615	1.991	1.780	3.352	5.355	0.128	156	617	54	68	0.541	32	22	42	26	-50
1	19	9	"PFJ0128"	"J170_18"	4800	23120	110	261	260	75	142	145	42	85	65	0	281	280	58	88	90	16	100	100	0	0.617	0.615	0.604	0.577	1.972	0.804	0.442	80	338	312	310	-0.698	119	193	118	192	0
1	20	9	"PFJ0137"	"J171_6"	4990	23100	150	173	181	52	141	147	47	39	15	0	126	121	31	87	89	17	65	51	0	0.821	1.176	1.355	1.429	3.653	6.325	0.064	156	612	71	74	-0.285	32	39	40	34	-50
1	21	9	"PFJ0150"	"J181_2"	5190	23120	130	970	975	323	142	147	47	100	100	0	537	513	168	87	88	12	100	100	0	1.840	1.955	1.966	2.002	1.605	2.057	0.800	120	562	1278	1259	0.880	828	450	833	426	0
1	22	9	"PFJ0153"	"J181_9"	5380	23120	120	2403	2420	786	149	154	53	100	99	0	893	847	282	88	90	14	100	98	0	2.800	2.992	3.068	3.164	1.584	3.119	0.870	120	595	3059	3030	1.485	2254	805	2271	759	0
1	1	10	"PFJ0179"	"J198_2"	1390	23300	120	290	290	84	138	139	41	90	75	0	159	159	26	87	89	15	100	94	0	2.111	2.111	2.205	1.836	2.238	3.310	0.475	120	563	224	224	1.078	152	72	152	72	0
1	2	10	"PFJ0184"	"J206_1"	1570	23300	120	992	1026	227	136	140	54	100	100	0	614	595	115	89	89	12	100	100	0	1.630	1.759	1.752	1.743	1.328	1.816	0.897	120	519	1381	1396	0.705	856	525	890	506	0
1	3	10	"PFJ0186"	"J206_6"	1760	23300	100	456	457	122	137	143	43	100	98	0	253	244	39	89	88	10	100	100	0	1.945	2.065	2.026	1.975	1.678	2.395	0.651	80	430	483	475	0.960	319	164	320	155	0
1	4	10	"PFJ0188"	"J212_1"	1950	23300	120	856	883	251	142	149	45	100	100	0	528	515	124	89	90	16	100	99	0	1.626	1.739	1.678	1.770	1.574	1.842	0.826	120	539	1153	1167	0.702	714	439	741	426	0
1	5	10	"PFJ0190"	"J212_4"	2150	23300	150	178	186	63	142	147	45	44	21	0	116	117	25	89	91	16	69	37	0	1.333	1.571	1.818	1.635	3.852	6.998	0.101	156	660	63	72	0.415	36	27	44	28	-50
1	6	10	"PFJ0197"	"J218_1"	2330	23300	100	235	240	66	146	149	45	72	48	0	162	165	27	88	88	12	100	98	0	1.203	1.221	1.291	1.028	2.434	2.571	0.253	80	410	163	171	0.266	89	74	94	77	0
1	7	10	"PFJ0220"	"J222_7"	2520	23300	120	230	249	81	149	152	45	75	46	0	333	330	73	87	89	15	100	99	0	0.329	0.412	0.388	0.350	2.666	0.459	0.320	120	520	327	343	-1.603	81	246	100	243	0
1	8	10	"PFJ0228"	"J227_3"	2710	23300	130	950	953	241	144	147	42	100	100	0	773	726	207	87	89	13	100	99	0	1.175	1.266	1.229	1.351	1.730	1.260	0.842	120	563	1492	1448	0.233	806	686	809	639	0
1	9	10	"PFJ0231"	"J22_1"	2900	23300	130	411	419	144	141	144	42	98	94	0	260	254	71	87	88	12	94	94	0	1.561	1.665	1.619	1.720	2.614	2.037	0.596	120	557	443	445	0.642	270	173	278	167	0
1	10	10	"PFJ0233"	"J22_3"	3110	23310	150	161	169	51	143	148	51	26	7	0	107	110	22	88	91	36	28	0	0	0.947	1.182	1.647	1.401	3.789	2.132	0.157	156	628	37	48	-0.078	18	19	26	22	-50
1	11	10	"PFJ0238"	"J232_6"	3280	23300	110	232	235	61	146	150	56	67	32	0	214	214	31	87	93	44	100	88	0	0.677	0.701	0.697	0.583	2.863	1.109	0.260	80	425	213	216	-0.562	86	127	89	127	0
1	12	10	"PFJ0242"	"J236_1"	3470	23310	120	607	624	189	143	147	45	100	100	0	524	535	131	88	90	14	100	100	0	1.064	1.076	1.090	1.047	1.564	1.160	0.789	120	535	900	928	0.090	464	436	481	447	0
1	13	10	"PFJ0262"	"J248_1"	3660	23310	120	257	261	84	142	151	50	79	60	0	309	303	55	90	92	14	100	100	0	0.525	0.559	0.584	0.523	2.029	0.695	0.390	120	434	334	332	-0.929	115	219	119	213	0
1	14	10	"PFJ0264"	"J248_11"	3820	23300	150	153	159	47	141	148	48	24	6	0	105	107	23	89	91	13	51	39	0	0.750	1.000	2.381	2.183	3.931	10.719	0.036	156	595	28	36	-0.415	12	16	18	18	-50
1	15	10	"PFJ0267"	"J248_5"	4030	23310	110	255	261	89	144	151	48	81	56	0	140	143	25	87	88	11	97	93	0	2.094	2.089	1.840	2.050	2.266	4.597	0.268	80	472	164	173	1.066	111	53	117	56	0
1	16	10	"PFJ0271"	"J252_2"	4220	23310	120	659	677	208	145	149	51	100	98	0	416	391	107	88	89	12	99	99	0	1.567	1.756	1.742	1.783	1.634	1.880	0.821	120	534	842	835	0.648	514	328	532	303	0
1	17	10	"PFJ0273"	"J252_4"	4420	23310	120	823	784	211	142	145	48	100	100	0	598	578	155	88	88	12	100	99	0	1.335	1.310	1.346	1.339	1.526	1.337	0.850	120	528	1191	1132	0.417	681	510	642	490	0
1	18	10	"PFJ0275"	"J2541_2"	4610	23310	120	512	528	151	143	151	53	99	97	0	330	319	76	89	91	19	98	95	0	1.531	1.674	1.621	1.691	1.750	1.859	0.738	120	469	610	615	0.615	369	241	385	230	0
1	19	10	"PFK0357"	"Kn3479_1"	4810	23300	150	166	178	66	144	149	50	30	11	0	96	114	54	90	93	20	31	23	0	3.667	1.417	1.873	2.316	3.698	2.915	0.166	156	582	28	58	1.874	22	6	34	24	-50
1	20	10	"PFK0369"	"Kn3690_1"	4990	23320	120	852	856	287	140	144	47	99	98	0	792	788	202	88	89	15	100	100	0	1.011	1.023	1.015	0.959	1.572	1.075	0.863	120	494	1416	1416	0.016	712	704	716	700	0
1	21	10	"PFK0371"	"Kn3698_1"	5180	23320	120	901	919	321	140	144	47	100	99	0	460	435	145	87	89	15	100	100	0	2.040	2.239	2.153	2.281	1.611	2.357	0.828	120	515	1134	1127	1.029	761	373	779	348	0
1	22	10	"PFK0373"	"Kn3698_4"	5370	23320	120	736	785	359	136	140	42	98	98	0	658	657	253	87	88	12	100	100	0	1.051	1.139	1.102	1.074	1.682	1.218	0.857	120	595	1171	1219	0.071	600	571	649	570	0
1	1	11	"PFK0375"	"Kn3744_1"	1370	23490	120	2675	2508	830	140	142	44	100	100	0	1500	1380	509	88	89	14	100	100	0	1.795	1.833	1.810	1.968	1.511	1.823	0.938	120	593	3947	3660	0.844	2535	1412	2368	1292	0
1	2	11	"PFK0378"	"Kn3773_1"	1560	23490	120	642	642	178	136	140	42	100	100	0	397	391	90	88	89	12	99	99	0	1.638	1.670	1.653	1.672	1.613	1.809	0.783	120	531	815	809	0.712	506	309	506	303	0
1	3	11	"PFK0408"	"Kn4447_1"	1760	23490	110	329	331	100	140	144	43	93	86	0	223	226	30	88	89	11	100	100	0	1.400	1.384	1.404	1.177	2.123	1.987	0.512	80	488	324	329	0.485	189	135	191	138	0
1	4	11	"PFK0410"	"Kn4524_1"	1950	23490	130	706	694	184	142	148	44	100	100	0	443	421	102	89	89	11	98	98	0	1.593	1.663	1.529	1.668	1.557	1.912	0.696	120	557	918	884	0.672	564	354	552	332	0
1	5	11	"PFK0412"	"Kn459_3"	2130	23490	120	2104	2217	573	141	147	46	100	100	0	1457	1366	303	89	91	16	100	100	0	1.435	1.626	1.583	1.648	1.482	1.675	0.882	120	512	3331	3353	0.521	1963	1368	2076	1277	0
1	6	11	"PFK0415"	"Kn4670_1"	2330	23500	110	268	268	81	143	144	41	85	66	0	183	187	32	87	89	17	100	100	0	1.302	1.250	1.394	1.131	2.073	2.213	0.413	80	505	221	225	0.381	125	96	125	100	0
1	7	11	"PFK0423"	"Kn4895_2"	2520	23490	120	306	316	83	142	143	39	95	89	0	189	187	41	86	86	12	98	95	0	1.592	1.723	1.722	1.713	2.359	2.301	0.517	120	550	267	275	0.671	164	103	174	101	0
1	8	11	"PFK0431"	"Kn5081_1"	2720	23500	120	616	620	196	141	143	42	97	97	0	789	773	154	86	87	12	100	100	0	0.676	0.697	0.705	0.638	1.754	0.736	0.793	120	514	1178	1166	-0.566	475	703	479	687	0
1	9	11	"PFK0462"	"Kn585_3"	2900	23500	120	617	599	205	141	144	43	98	95	0	529	509	119	86	87	12	100	100	0	1.074	1.083	1.056	0.975	1.837	1.196	0.822	120	519	919	881	0.104	476	443	458	423	0
1	10	11	"PFK0466"	"Kn588_2"	3090	23500	120	667	651	184	141	147	46	100	98	0	589	582	125	87	87	12	100	100	0	1.048	1.030	1.023	0.979	1.465	1.076	0.854	120	483	1028	1005	0.067	526	502	510	495	0
1	11	11	"PFK0469"	"Kn5905_4"	3280	23500	120	437	454	133	144	150	47	99	98	0	418	415	94	88	89	13	100	100	0	0.888	0.948	0.932	0.900	1.636	1.040	0.719	120	525	623	637	-0.172	293	330	310	327	0
1	12	11	"PFK0476"	"Kn603_2"	3470	23500	130	10182	9574	2833	144	150	46	100	100	0	3777	3743	848	88	90	14	100	100	0	2.721	2.580	2.632	2.506	1.299	2.711	0.925	120	548	13727	13085	1.444	10038	3689	9430	3655	0
1	13	11	"PFK0484"	"Kn656_1"	3660	23500	120	577	597	203	143	151	49	98	95	0	352	340	76	89	90	15	100	99	0	1.650	1.809	1.781	1.716	1.547	2.056	0.787	120	498	697	705	0.723	434	263	454	251	0
1	14	11	"PFK0486"	"Kn657_2"	3840	23500	120	313	330	111	141	148	48	95	81	0	654	647	196	89	90	14	100	100	0	0.304	0.339	0.334	0.320	1.836	0.318	0.594	120	513	737	747	-1.716	172	565	189	558	0
1	15	11	"PFK0519"	"Kn819_1"	4040	23500	120	6913	6799	1665	147	157	53	100	100	0	3418	3424	686	90	94	22	100	100	0	2.033	1.995	2.015	1.962	1.297	2.065	0.929	120	533	10094	9986	1.024	6766	3328	6652	3334	0
1	16	11	"PFK0523"	"Kn8362_1"	4220	23500	120	586	584	164	150	159	57	98	98	0	465	449	111	92	97	25	100	99	0	1.169	1.216	1.247	1.173	1.736	1.315	0.793	120	515	809	791	0.225	436	373	434	357	0
1	17	11	"PFK0526"	"Kn8409_1"	4420	23510	120	642	640	214	151	157	52	97	96	0	450	435	97	90	92	17	100	100	0	1.364	1.417	1.423	1.322	1.648	1.640	0.766	120	525	851	834	0.448	491	360	489	345	0
1	18	11	"PFK0538"	"Kn906_1"	4610	23500	120	562	558	149	153	166	67	100	97	0	492	501	251	94	110	91	94	93	0	1.028	0.995	1.103	1.068	1.842	0.776	0.532	120	482	807	812	0.039	409	398	405	407	0
1	19	11	"PFK0541"	"Kn918_1"	4800	23510	130	2083	1921	618	149	159	66	99	99	0	2711	2571	585	94	108	85	100	100	0	0.739	0.715	0.713	0.661	1.552	0.740	0.884	120	553	4551	4249	-0.436	1934	2617	1772	2477	0
1	20	11	"PFK0549"	"Kn945_1"	4990	23510	120	1935	1823	530	143	147	47	100	100	0	1542	1468	315	91	92	13	100	100	0	1.235	1.220	1.239	1.177	1.313	1.274	0.913	120	500	3243	3057	0.305	1792	1451	1680	1377	0
1	21	11	"PFK1038"	"Ks510_8"	5180	23510	120	882	857	304	143	147	46	98	98	0	726	720	174	89	91	13	100	100	0	1.160	1.132	1.179	1.008	1.797	1.245	0.835	120	520	1376	1345	0.214	739	637	714	631	0
1	22	11	"PFK1040"	"Ks51_11"	5370	23510	120	1065	1095	349	140	144	43	100	100	0	870	834	222	87	88	12	100	100	0	1.181	1.278	1.238	1.238	1.435	1.351	0.872	120	580	1708	1702	0.240	925	783	955	747	0
1	1	12	"PFK1042"	"Ks51_2"	1350	23680	90	241	232	70	142	151	54	63	46	0	143	145	26	88	94	21	94	69	0	1.800	1.579	1.684	1.572	2.383	3.358	0.300	52	359	154	147	0.848	99	55	90	57	0
1	2	12	"PFK1044"	"Ks51_4"	1570	23680	120	1140	1234	355	143	149	52	100	100	0	480	484	98	88	92	19	100	100	0	2.543	2.755	2.644	2.706	1.337	2.981	0.865	120	566	1389	1487	1.347	997	392	1091	396	0
1	3	12	"PFK1046"	"Ks51_6"	1760	23680	120	304	315	106	141	146	48	90	77	0	203	201	35	88	89	12	99	99	0	1.417	1.540	1.494	1.333	2.355	2.328	0.488	120	538	278	287	0.503	163	115	174	113	0
1	4	12	"PFK1048"	"Ks532_3"	1960	23680	120	216	224	75	141	146	43	65	41	0	137	137	23	87	88	11	95	87	0	1.500	1.660	1.712	1.601	2.688	4.215	0.252	120	427	125	133	0.585	75	50	83	50	0
1	5	12	"PFK1074"	"Ks56_11"	2130	23690	130	363	368	106	140	144	43	99	91	0	216	215	35	87	89	15	100	100	0	1.729	1.781	1.701	1.635	1.800	2.352	0.611	120	541	352	356	0.790	223	129	228	128	0
1	6	12	"PFK1076"	"Ks56_16"	2320	23680	110	255	256	79	141	143	42	82	60	0	176	180	29	87	89	14	100	100	0	1.281	1.237	1.268	1.137	2.276	2.202	0.383	80	505	203	208	0.357	114	89	115	93	0
1	7	12	"PFK1078"	"Ks56_18"	2520	23690	120	244	253	76	140	145	43	84	62	0	288	287	54	88	89	15	100	100	0	0.520	0.568	0.616	0.518	2.332	0.691	0.394	120	513	304	312	-0.943	104	200	113	199	0
1	8	12	"PFK1080"	"Ks56_23"	2710	23690	120	587	602	208	141	147	46	100	99	0	283	277	56	88	89	13	100	99	0	2.287	2.439	2.430	2.324	1.555	2.864	0.744	120	483	641	650	1.194	446	195	461	189	0
1	9	12	"PFK1082"	"Ks56_26"	2890	23690	100	208	217	62	140	144	44	71	33	0	139	139	20	88	88	12	98	95	0	1.333	1.510	1.633	1.462	2.317	3.290	0.235	80	392	119	128	0.415	68	51	77	51	0
1	10	12	"PFK1085"	"Ks56_32"	3090	23690	120	1749	1682	498	145	149	47	100	100	0	865	815	230	87	88	12	100	99	0	2.062	2.111	2.076	2.172	1.517	2.182	0.894	120	525	2382	2265	1.044	1604	778	1537	728	0
1	11	12	"PFK1110"	"Ks624_12"	3280	23690	120	337	342	109	140	149	50	93	80	0	405	405	90	87	89	14	100	100	0	0.619	0.635	0.635	0.551	1.938	0.689	0.621	120	442	515	520	-0.691	197	318	202	318	0
1	12	12	"PFK1113"	"Ks624_4"	3470	23690	120	954	956	274	140	149	48	100	99	0	521	489	139	88	89	14	100	99	0	1.880	2.035	2.061	2.104	1.531	2.089	0.842	120	469	1247	1217	0.911	814	433	816	401	0
1	13	12	"PFK1115"	"Ks625_10"	3640	23690	110	230	245	81	141	151	51	68	40	0	179	177	35	89	92	17	100	92	0	0.989	1.182	1.104	0.985	2.193	2.130	0.377	80	428	179	192	-0.016	89	90	104	88	0
1	14	12	"PFK1117"	"Ks625_14"	3850	23700	120	1814	1794	509	143	147	48	100	100	0	1086	1061	219	88	91	17	100	100	0	1.674	1.697	1.702	1.633	1.388	1.795	0.913	120	526	2669	2624	0.744	1671	998	1651	973	0
1	15	12	"PFK1119"	"Ks625_7"	4040	23700	120	640	657	192	146	152	50	100	99	0	396	392	63	90	93	17	100	100	0	1.614	1.692	1.615	1.598	1.445	1.988	0.782	120	506	800	813	0.691	494	306	511	302	0
1	16	12	"PFK1122"	"Ks646_2"	4240	23700	130	869	860	269	149	160	55	100	100	0	350	364	82	93	99	24	100	100	0	2.802	2.624	2.540	2.521	1.511	2.904	0.803	120	477	977	982	1.486	720	257	711	271	0
1	17	12	"PFK1144"	"Ks66_16"	4420	23700	120	314	315	92	148	159	54	90	68	0	521	520	117	92	96	26	100	100	0	0.387	0.390	0.373	0.341	1.960	0.381	0.483	120	419	595	595	-1.370	166	429	167	428	0
1	18	12	"PFK1146"	"Ks66_3"	4610	23690	150	212	218	64	157	169	66	43	14	0	140	141	31	94	112	97	5	0	0	1.196	1.298	1.573	1.292	3.709	0.472	0.031	156	544	101	108	0.258	55	46	61	47	-50
1	19	12	"PFK1149"	"Ks66_7"	4800	23700	120	443	456	133	146	153	51	98	95	0	382	378	72	92	97	51	100	99	0	1.024	1.084	1.064	1.035	1.622	1.145	0.624	120	482	587	596	0.034	297	290	310	286	0
1	20	12	"PFK1151"	"Ks68_13"	5000	23700	130	2372	2301	693	142	151	49	100	100	0	3006	2914	754	93	98	29	100	100	0	0.766	0.765	0.762	0.762	1.362	0.751	0.906	120	562	5143	4980	-0.385	2230	2913	2159	2821	0
1	21	12	"PFK1153"	"Ks692_12"	5180	23700	100	197	207	65	144	153	49	55	26	0	145	143	29	93	99	33	71	26	0	1.019	1.260	1.237	1.252	3.244	4.004	0.087	80	395	105	113	0.027	53	52	63	50	0
1	22	12	"PFK1155"	"Ks692_6"	5370	23700	120	209	221	74	143	147	42	64	40	0	177	176	33	89	90	12	98	94	0	0.750	0.897	0.917	0.868	2.905	2.166	0.203	120	586	154	165	-0.415	66	88	78	87	0
1	1	13	"PFM0107"	"M17691_2"	1380	23870	120	498	514	152	145	149	49	99	98	0	289	291	63	88	90	15	100	99	0	1.756	1.818	1.799	1.726	1.701	2.102	0.714	120	628	554	572	0.812	353	201	369	203	0
1	2	13	"PFM0110"	"M18079_3"	1570	23870	130	637	651	189	140	145	47	100	100	0	474	457	113	88	90	18	100	99	0	1.288	1.385	1.362	1.390	1.641	1.456	0.799	120	557	883	880	0.365	497	386	511	369	0
1	3	13	"PFM0112"	"M18079_5"	1760	23870	110	1094	1117	245	138	145	48	100	100	0	1329	1306	196	89	95	38	100	100	0	0.771	0.804	0.768	0.790	1.288	0.794	0.877	80	414	2196	2196	-0.375	956	1240	979	1217	0
1	4	13	"PFM0116"	"M18377_2"	1940	23850	150	145	148	45	138	144	43	20	5	0	97	100	18	89	91	29	14	1	0	0.875	0.909	2.729	2.641	4.160	6.063	0.038	156	625	15	21	-0.193	7	8	10	11	-50
1	5	13	"PFM0118"	"M1840_2"	2140	23870	110	270	289	89	138	144	48	91	72	0	240	238	42	87	91	25	100	100	0	0.863	1.000	0.891	0.915	1.934	1.283	0.474	80	469	285	302	-0.213	132	153	151	151	0
1	6	13	"PFM0121"	"M18869_1"	2330	23880	110	326	324	91	142	147	46	93	82	0	659	649	89	88	93	27	100	100	0	0.322	0.324	0.287	0.282	1.833	0.315	0.578	80	497	755	743	-1.634	184	571	182	561	0
1	7	13	"PFM0142"	"M196_6"	2520	23860	120	298	388	533	140	147	46	90	75	0	247	304	432	88	90	16	98	97	0	0.994	1.148	1.025	0.959	2.196	1.244	0.879	120	492	317	464	-0.009	158	159	248	216	0
1	8	13	"PFM0144"	"M196_8"	2700	23870	120	403	403	127	144	149	49	95	89	0	943	896	196	87	88	12	100	100	0	0.303	0.320	0.312	0.287	1.793	0.320	0.691	120	508	1115	1068	-1.725	259	856	259	809	0
1	9	13	"PFM0148"	"M19895_2"	2890	23850	110	347	361	113	139	145	51	92	87	0	248	242	45	87	88	14	98	98	0	1.292	1.432	1.327	1.314	1.962	1.847	0.590	80	482	369	377	0.370	208	161	222	155	0
1	10	13	"PFM0152"	"M20060_1"	3080	23870	110	417	426	131	141	146	46	98	96	0	271	275	38	87	88	14	100	100	0	1.500	1.516	1.422	1.375	1.661	1.935	0.682	80	448	460	473	0.585	276	184	285	188	0
1	11	13	"PFM0154"	"M20186_2"	3270	23860	150	181	191	66	141	146	47	42	18	0	145	228	156	88	89	13	84	67	0	0.702	0.357	0.621	0.618	4.491	0.262	0.122	156	609	97	190	-0.511	40	57	50	140	-50
1	12	13	"PFM0156"	"M20989_1"	3450	23860	110	784	736	271	142	149	50	100	97	0	793	768	216	89	90	14	100	100	0	0.912	0.875	0.918	0.824	1.563	0.908	0.806	80	417	1346	1273	-0.133	642	704	594	679	0
1	13	13	"PFM0179"	"M22143_2"	3640	23860	120	341	352	111	144	151	48	92	84	0	270	267	61	87	90	16	100	98	0	1.077	1.156	1.210	1.075	2.080	1.402	0.604	120	513	380	388	0.106	197	183	208	180	0
1	14	13	"PFM0182"	"M22193_2"	3830	23870	120	1127	1123	272	146	148	42	100	100	0	592	570	97	87	88	12	100	100	0	1.943	2.023	2.086	1.978	1.352	2.166	0.877	120	504	1486	1460	0.958	981	505	977	483	0
1	15	13	"PFM0184"	"M22193_8"	4020	23870	110	376	368	115	143	145	43	95	90	0	416	412	80	88	91	26	100	100	0	0.710	0.694	0.658	0.643	1.760	0.763	0.663	80	429	561	549	-0.493	233	328	225	324	0
1	16	13	"PFM0186"	"M22451_2"	4220	23870	150	174	186	62	148	161	60	27	8	0	115	121	33	91	96	29	41	17	0	1.083	1.267	1.830	1.557	3.186	3.858	0.143	156	528	50	68	0.115	26	24	38	30	-50
1	17	13	"PFM0193"	"M22678_3"	4400	23870	120	1415	1455	591	147	159	61	100	100	0	838	795	270	90	96	29	100	100	0	1.695	1.855	1.766	1.813	1.553	2.010	0.839	120	438	2016	2013	0.761	1268	748	1308	705	0
1	18	13	"PFM0196"	"M2305_1"	4590	23870	120	409	434	148	146	154	50	98	93	0	198	203	47	90	98	55	90	45	0	2.435	2.549	2.361	2.437	2.037	3.402	0.512	120	467	371	401	1.284	263	108	288	113	0
1	19	13	"PFM0218"	"M24561_3"	4780	23880	120	676	694	196	148	156	50	99	99	0	747	706	182	90	97	50	99	98	0	0.804	0.886	0.856	0.873	1.580	0.909	0.830	120	515	1185	1162	-0.315	528	657	546	616	0
1	20	13	"PFM0224"	"M24933_22"	4980	23880	90	239	241	71	142	152	46	73	51	0	142	143	23	91	95	22	92	53	0	1.902	1.904	1.821	1.694	2.952	4.652	0.199	52	329	148	151	0.927	97	51	99	52	0
1	21	13	"PFM0227"	"M24933_9"	5140	23880	120	257	282	107	144	151	44	83	59	0	205	202	42	90	95	30	94	89	0	0.983	1.232	1.167	1.086	2.538	2.053	0.418	120	461	228	250	-0.025	113	115	138	112	0
1	22	13	"PFM0229"	"M25032_3"	5350	23880	120	967	959	288	139	146	44	99	99	0	1045	989	308	89	91	13	100	99	0	0.866	0.911	0.935	0.937	1.692	0.899	0.840	120	525	1784	1720	-0.207	828	956	820	900	0
1	1	14	"PFM0231"	"M2511_3"	1350	24060	100	200	204	61	143	153	78	36	5	0	173	169	29	87	89	14	98	97	0	0.663	0.744	0.826	0.743	2.434	2.403	0.170	80	403	143	143	-0.593	57	86	61	82	0
1	2	14	"PFM0234"	"M25344_2"	1540	24050	120	644	658	177	143	145	42	100	100	0	305	301	61	88	90	18	100	99	0	2.309	2.418	2.401	2.395	1.545	2.711	0.786	120	537	718	728	1.207	501	217	515	213	0
1	3	14	"PFM0693"	"M50721_5"	1760	24050	120	526	536	164	138	145	46	100	98	0	455	434	99	88	92	32	99	98	0	1.057	1.150	1.096	1.126	1.724	1.247	0.758	120	568	755	744	0.080	388	367	398	346	0
1	4	14	"PFM0695"	"M51089_1"	1940	24050	110	280	288	91	138	144	46	87	67	0	227	224	31	87	88	14	100	100	0	1.014	1.095	1.000	0.904	2.100	1.667	0.491	80	474	282	287	0.020	142	140	150	137	0
1	5	14	"PFM0698"	"M51323_1"	2130	24050	110	1377	1381	287	138	144	52	100	100	0	1133	1131	135	88	94	46	100	100	0	1.186	1.192	1.177	1.170	1.281	1.226	0.899	80	513	2284	2286	0.246	1239	1045	1243	1043	0
1	6	14	"PFM0702"	"M5172_2"	2320	24050	110	318	340	83	140	146	51	98	93	0	231	231	37	88	93	45	100	95	0	1.245	1.399	1.382	1.330	1.596	1.731	0.621	80	499	321	343	0.316	178	143	200	143	0
1	7	14	"PFM0705"	"M52114_1"	2510	24050	110	1127	1167	327	140	146	49	100	100	0	1162	1164	295	87	93	58	100	100	0	0.918	0.954	0.919	0.942	1.400	0.950	0.868	80	495	2062	2104	-0.123	987	1075	1027	1077	0
1	8	14	"PFM0710"	"M52423_1"	2690	24060	110	1320	1317	306	144	149	52	100	100	0	758	775	128	88	93	59	100	100	0	1.755	1.707	1.745	1.675	1.311	1.836	0.893	80	492	1846	1860	0.812	1176	670	1173	687	0
1	9	14	"PFM0728"	"M53642_4"	2890	24050	110	407	419	105	140	146	47	98	97	0	524	524	78	86	88	23	100	100	0	0.610	0.637	0.602	0.598	1.577	0.676	0.725	80	527	705	717	-0.714	267	438	279	438	0
1	10	14	"PFM0732"	"M53850_1"	3070	24060	120	451	446	131	138	142	42	96	95	0	3642	3491	1083	87	89	22	100	100	0	0.088	0.090	0.090	0.088	1.817	0.086	0.791	120	528	3868	3712	-3.506	313	3555	308	3404	0
1	11	14	"PFM0734"	"M53930_1"	3260	24060	120	1962	1950	527	139	144	45	100	100	0	1261	1157	325	88	89	12	100	100	0	1.554	1.694	1.676	1.748	1.494	1.727	0.906	120	566	2996	2880	0.636	1823	1173	1811	1069	0
1	12	14	"PFM0738"	"M54370_2"	3460	24040	80	213	219	63	144	154	56	61	30	0	126	129	27	90	93	17	78	51	0	1.917	1.923	2.938	2.280	2.161	6.384	0.100	52	329	105	114	0.939	69	36	75	39	0
1	13	14	"PFM0742"	"M5455_1"	3650	24060	120	1879	1892	523	143	150	53	100	100	0	731	701	172	87	90	16	100	100	0	2.696	2.849	2.774	2.839	1.352	2.974	0.909	120	535	2380	2363	1.431	1736	644	1749	614	0
1	14	14	"PFM0744"	"M5455_6"	3830	24070	120	249	260	93	145	148	42	78	56	0	206	202	45	87	88	11	99	97	0	0.874	1.000	0.943	0.825	2.772	1.716	0.359	120	499	223	230	-0.194	104	119	115	115	0
1	15	14	"PFM0765"	"M55888_4"	4020	24060	120	426	444	154	145	150	44	96	93	0	296	280	79	88	91	24	95	91	0	1.351	1.557	1.529	1.527	2.162	1.846	0.634	120	534	489	491	0.434	281	208	299	192	0
1	16	14	"PFM0770"	"M55941_1"	4220	24050	150	170	177	63	147	156	57	27	7	0	102	107	23	89	94	28	27	7	0	1.769	1.667	2.403	2.374	3.288	9.284	0.073	156	640	36	48	0.823	23	13	30	18	-50
1	17	14	"PFM0772"	"M56059_1"	4410	24070	110	217	219	77	143	154	59	55	23	0	343	343	74	87	90	20	100	100	0	0.289	0.297	0.366	0.318	2.274	0.363	0.151	80	447	330	332	-1.791	74	256	76	256	0
1	18	14	"PFM0780"	"M56462_2"	4580	24070	120	3479	3409	1055	145	156	69	100	100	0	1426	1304	403	89	96	44	100	99	0	2.494	2.686	2.668	2.780	1.426	2.766	0.924	120	507	4671	4479	1.318	3334	1337	3264	1215	0
1	19	14	"PFM0782"	"M56512_15"	4780	24050	110	208	209	70	147	158	70	42	11	0	142	148	33	91	99	45	55	12	0	1.196	1.088	1.355	1.103	2.898	2.109	0.309	80	481	112	119	0.258	61	51	62	57	0
1	20	14	"PFM0785"	"M56710_1"	4970	24070	120	1082	1126	333	144	149	45	100	99	0	632	596	156	89	91	14	99	99	0	1.727	1.937	1.905	1.966	1.408	2.023	0.904	120	573	1481	1489	0.789	938	543	982	507	0
1	21	14	"PFM0809"	"M58416_1"	5170	24050	150	168	174	50	142	147	43	32	10	0	106	109	22	88	89	11	63	44	0	1.444	1.524	2.017	1.951	3.401	11.081	0.046	156	625	44	53	0.531	26	18	32	21	-50
1	22	14	"PFM0815"	"M58784_1"	5360	24050	150	158	166	54	145	148	45	31	10	0	109	110	24	89	90	12	60	44	0	0.650	1.000	1.850	1.802	4.145	14.872	0.021	156	832	33	42	-0.621	13	20	21	21	-50
1	1	15	"PFM0817"	"M58847_5"	1360	24240	120	1073	1067	329	141	146	43	100	100	0	535	494	136	86	87	11	100	100	0	2.076	2.270	2.293	2.328	1.530	2.407	0.872	120	609	1381	1334	1.054	932	449	926	408	0
1	2	15	"PFM0820"	"M5894_7"	1550	24240	120	312	328	110	139	144	44	90	84	0	245	243	53	87	88	11	100	100	0	1.095	1.212	1.219	1.059	2.138	1.579	0.589	120	529	331	345	0.131	173	158	189	156	0
1	3	15	"PFM0824"	"M59170_6"	1760	24260	150	168	176	55	138	145	46	37	16	0	128	128	28	87	87	11	83	73	0	0.732	0.927	1.282	1.158	3.247	5.415	0.091	156	610	71	79	-0.451	30	41	38	41	-50
1	4	15	"PFM0828"	"M59497_4"	1930	24250	120	696	704	248	139	145	46	98	96	0	949	907	232	86	88	14	100	100	0	0.645	0.688	0.648	0.625	1.772	0.703	0.793	120	475	1420	1386	-0.632	557	863	565	821	0
1	5	15	"PFN0330"	"N134_61"	2110	24250	120	213	212	63	140	145	51	60	29	0	191	189	34	87	91	40	97	71	0	0.702	0.706	0.764	0.677	2.473	1.590	0.196	120	548	177	174	-0.511	73	104	72	102	0
1	6	15	"PFN0332"	"N134_67"	2310	24250	120	323	337	117	136	142	45	93	84	0	454	435	136	87	89	17	99	96	0	0.510	0.578	0.560	0.558	2.234	0.583	0.560	120	509	554	549	-0.973	187	367	201	348	0
1	7	15	"PFN0334"	"N134_74"	2510	24250	120	438	441	150	139	145	50	97	92	0	255	251	58	86	92	57	95	80	0	1.769	1.830	1.912	1.727	1.714	2.255	0.686	120	537	468	467	0.823	299	169	302	165	0
1	8	15	"PFN0336"	"N134_76"	2700	24250	120	419	444	144	140	146	53	100	95	0	425	411	126	87	89	15	99	96	0	0.825	0.938	0.903	0.970	1.959	0.999	0.714	120	556	617	628	-0.277	279	338	304	324	0
1	9	15	"PFN0338"	"N134_78"	2890	24250	110	551	548	148	140	147	54	100	100	0	280	286	53	87	89	22	100	100	0	2.130	2.050	1.952	1.991	1.482	2.327	0.743	80	470	604	607	1.091	411	193	408	199	0
1	10	15	"PFN0342"	"N134_83"	3070	24250	120	1432	1387	409	136	144	56	99	99	0	999	945	269	87	88	16	100	99	0	1.421	1.458	1.425	1.501	1.628	1.487	0.895	120	556	2208	2109	0.507	1296	912	1251	858	0
1	11	15	"PFN0360"	"N135_22"	3270	24250	110	206	214	59	143	150	61	50	15	0	228	223	45	89	91	18	98	95	0	0.453	0.530	0.529	0.486	2.359	0.718	0.210	80	472	202	205	-1.142	63	139	71	134	0
1	12	15	"PFN0363"	"N135_27"	3450	24260	120	237	252	98	143	152	51	72	44	0	200	203	43	90	93	23	99	94	0	0.855	0.965	0.935	0.835	2.799	1.874	0.278	120	550	204	222	-0.227	94	110	109	113	0
1	13	15	"PFN0365"	"N135_7"	3640	24250	120	579	601	193	140	146	49	99	96	0	307	294	81	88	91	20	95	92	0	2.005	2.238	2.215	2.368	1.811	2.474	0.774	120	460	658	667	1.003	439	219	461	206	0
1	14	15	"PFN0367"	"N135_9"	3850	24260	120	413	429	144	145	149	47	97	91	0	318	314	65	88	89	13	100	99	0	1.165	1.257	1.242	1.130	1.924	1.543	0.687	120	439	498	510	0.221	268	230	284	226	0
1	15	15	"PFN0369"	"N136_13"	4040	24260	120	1121	1108	312	148	154	49	100	100	0	520	497	116	91	92	14	100	100	0	2.268	2.365	2.354	2.360	1.459	2.554	0.833	120	444	1402	1366	1.181	973	429	960	406	0
1	16	15	"PFN0371"	"N136_16"	4220	24260	120	290	293	78	144	149	45	91	75	0	183	181	36	90	93	23	96	90	0	1.570	1.637	1.702	1.518	2.144	2.262	0.525	120	529	239	240	0.651	146	93	149	91	0
1	17	15	"PFN0390"	"N137_31"	4400	24260	110	359	370	98	142	147	44	98	93	0	418	409	57	90	94	31	100	100	0	0.662	0.715	0.688	0.658	1.602	0.848	0.627	80	446	545	547	-0.596	217	328	228	319	0
1	18	15	"PFN0393"	"N137_38"	4590	24250	150	180	189	59	141	152	62	32	12	0	119	121	23	90	97	42	30	1	0	1.345	1.548	1.836	1.576	3.468	5.727	0.075	156	585	68	79	0.427	39	29	48	31	-50
1	19	15	"PFN0395"	"N137_4"	4790	24270	120	612	592	194	144	150	50	96	95	0	457	443	100	90	93	19	100	100	0	1.275	1.269	1.318	1.141	1.908	1.425	0.768	120	483	835	801	0.351	468	367	448	353	0
1	20	15	"PFN0398"	"N137_44"	4970	24260	110	327	340	82	146	153	51	96	88	0	373	369	65	90	94	31	100	100	0	0.640	0.695	0.638	0.638	1.752	0.786	0.578	80	472	464	473	-0.645	181	283	194	279	0
1	21	15	"PFN0400"	"N137_5"	5160	24270	120	324	338	103	144	149	45	95	85	0	381	378	81	89	92	27	100	100	0	0.616	0.671	0.631	0.583	1.923	0.766	0.596	120	577	472	483	-0.698	180	292	194	289	0
1	22	15	"PFN0403"	"N137_53"	5340	24270	110	201	216	68	144	146	44	58	33	0	140	143	22	88	89	12	98	91	0	1.096	1.309	1.192	1.055	3.682	4.456	0.149	80	532	109	127	0.132	57	52	72	55	0
1	1	16	"PFN0420"	"N138_29"	1350	24450	110	204	215	77	138	144	48	66	32	0	130	129	22	86	88	12	91	77	0	1.500	1.791	1.919	1.905	3.309	6.703	0.147	80	530	110	120	0.585	66	44	77	43	0
1	2	16	"PFN0422"	"N138_30"	1550	24440	120	326	330	99	145	150	47	93	83	0	211	203	39	87	88	12	100	97	0	1.460	1.595	1.630	1.527	1.883	2.285	0.521	120	577	305	301	0.546	181	124	185	116	0
1	3	16	"PFN0427"	"N138_36"	1750	24440	150	154	163	55	139	145	45	30	12	0	119	120	22	86	87	12	83	69	0	0.455	0.706	1.275	1.018	3.937	7.353	0.050	156	511	48	58	-1.138	15	33	24	34	-50
1	4	16	"PFN0429"	"N138_39"	1930	24450	120	296	308	119	138	142	42	87	73	0	524	530	127	88	88	12	100	100	0	0.362	0.385	0.360	0.335	1.974	0.417	0.583	120	447	594	612	-1.464	158	436	170	442	0
1	5	16	"PFN0431"	"N138_43"	2120	24450	120	710	690	246	137	142	48	98	96	0	643	634	155	87	88	12	100	100	0	1.031	1.011	0.986	0.932	1.598	1.101	0.811	120	451	1129	1100	0.043	573	556	553	547	0
1	6	16	"PFN0435"	"N138_51"	2320	24420	150	145	151	43	135	142	52	19	2	0	100	102	18	86	87	11	57	33	0	0.714	1.000	2.118	1.675	4.345	21.925	0.024	156	593	24	32	-0.485	10	14	16	16	-50
1	7	16	"PFN0839"	"N163_7"	2510	24450	150	169	178	69	134	141	50	35	19	0	104	123	53	85	87	13	57	41	0	1.842	1.158	1.652	1.663	3.532	2.465	0.239	156	635	54	82	0.881	35	19	44	38	-50
1	8	16	"PFN0843"	"N164_7"	2710	24450	120	389	397	132	135	142	55	94	84	0	430	423	108	86	88	15	100	100	0	0.738	0.777	0.742	0.711	1.855	0.865	0.680	120	491	598	599	-0.438	254	344	262	337	0
1	9	16	"PFN0846"	"N165_14"	2890	24440	120	519	520	148	137	148	60	99	96	0	427	404	109	89	90	18	99	98	0	1.130	1.216	1.195	1.236	1.625	1.260	0.791	120	484	720	698	0.177	382	338	383	315	0
1	10	16	"PFN0848"	"N165_16"	3090	24450	120	969	975	330	142	150	65	99	98	0	6066	5665	1615	89	91	16	100	100	0	0.138	0.149	0.145	0.143	1.471	0.146	0.871	120	502	6804	6409	-2.853	827	5977	833	5576	0
1	11	16	"PFN0852"	"N165_8"	3270	24450	120	299	307	102	142	150	64	83	61	0	217	216	50	89	91	20	99	95	0	1.227	1.299	1.360	1.202	1.991	2.063	0.480	120	472	285	292	0.295	157	128	165	127	0
1	12	16	"PFN0854"	"N166_2"	3470	24450	150	169	178	57	143	148	48	35	14	0	115	113	20	89	90	18	62	28	0	1.000	1.458	1.860	1.872	2.983	8.743	0.084	156	498	52	59	0.000	26	26	35	24	-50
1	13	16	"PFN0877"	"N168_9"	3660	24410	150	149	174	170	139	144	45	28	7	0	98	99	16	87	89	17	37	7	0	0.909	2.917	2.560	2.878	3.819	153.396	0.002	156	520	21	47	-0.138	10	11	35	12	-50
1	14	16	"PFN0881"	"N169_15"	3840	24430	150	145	149	46	144	148	52	14	3	0	93	93	13	87	88	13	30	5	0	0.167	0.833	3.789	3.455	3.873	144.399	0.001	156	562	7	11	-2.585	1	6	5	6	-50
1	15	16	"PFN0884"	"N169_20"	4030	24430	150	150	154	45	146	154	55	14	2	0	103	106	25	91	92	16	39	17	0	0.333	0.533	1.710	1.570	3.859	16.021	0.016	156	553	16	23	-1.585	4	12	8	15	-50
1	16	16	"PFN0889"	"N170_4"	4220	24450	90	181	186	57	149	155	50	40	13	0	168	165	28	93	96	19	92	88	0	0.427	0.514	0.815	0.627	3.261	3.141	0.056	52	297	107	109	-1.229	32	75	37	72	0
1	17	16	"PFN0891"	"N171_3"	4400	24450	120	255	264	88	146	151	47	74	54	0	236	227	59	92	96	29	94	87	0	0.757	0.874	0.857	0.749	2.746	1.256	0.365	120	570	253	253	-0.402	109	144	118	135	0
1	18	16	"PFN0895"	"N173_3"	4600	24430	150	156	159	53	146	151	48	20	5	0	99	105	28	91	94	23	27	7	0	1.250	0.929	2.484	2.384	4.358	8.056	0.038	156	511	18	27	0.322	10	8	13	14	-50
1	19	16	"PFN0917"	"N177_5"	4790	24430	150	166	171	60	148	154	52	26	9	0	114	114	22	90	93	20	51	24	0	0.750	0.958	2.055	2.270	3.339	7.061	0.073	156	509	42	47	-0.415	18	24	23	24	-50
1	20	16	"PFN0923"	"N181_1"	4960	24460	110	476	484	136	146	150	46	100	98	0	481	498	64	90	93	23	100	100	0	0.844	0.828	0.824	0.766	1.543	0.874	0.730	80	474	721	746	-0.245	330	391	338	408	0
1	21	16	"PFN0925"	"N181_11"	5150	24460	110	435	431	120	140	144	41	100	98	0	993	967	153	88	93	33	100	100	0	0.326	0.331	0.327	0.306	1.588	0.311	0.712	80	483	1200	1170	-1.617	295	905	291	879	0
1	22	16	"PFN0928"	"N181_17"	5340	24470	120	753	751	285	143	147	45	98	95	0	2212	2097	676	87	90	29	100	99	0	0.287	0.302	0.300	0.285	1.701	0.304	0.850	120	577	2735	2618	-1.801	610	2125	608	2010	0
1	1	17	"PFN0931"	"N181_21"	1360	24630	110	508	514	126	141	147	49	100	98	0	216	215	36	87	89	14	100	98	0	2.845	2.914	2.984	2.886	1.596	3.318	0.657	80	540	496	501	1.508	367	129	373	128	0
1	2	17	"PFN0933"	"N181_25"	1550	24640	100	261	264	81	141	148	49	85	58	0	141	145	24	87	89	14	98	91	0	2.222	2.121	1.863	1.907	2.296	4.136	0.358	80	431	174	181	1.152	120	54	123	58	0
1	3	17	"PFN0958"	"N187_1"	1750	24610	150	159	168	60	138	144	44	30	17	0	100	102	17	87	88	12	52	25	0	1.615	2.000	2.699	2.582	3.953	17.801	0.024	156	626	34	45	0.692	21	13	30	15	-50
1	4	17	"PFN0960"	"N187_5"	1920	24630	110	287	296	95	138	142	43	88	81	0	427	420	64	88	90	19	100	100	0	0.440	0.476	0.469	0.441	1.837	0.532	0.528	80	419	488	490	-1.186	149	339	158	332	0
1	5	17	"PFN0964"	"N189_3"	2130	24610	150	151	151	44	138	142	45	22	5	0	99	100	18	87	89	17	37	13	0	1.083	1.000	2.000	2.096	3.287	16.785	0.023	156	644	25	26	0.115	13	12	13	13	-50
1	6	17	"PFN0966"	"N189_6"	2310	24640	120	881	874	291	138	142	49	99	96	0	913	876	227	85	85	11	100	100	0	0.897	0.930	0.925	0.862	1.520	0.977	0.880	120	450	1571	1527	-0.156	743	828	736	791	0
1	7	17	"PFN0969"	"N197_2"	2490	24640	110	1145	1144	366	134	142	46	100	100	0	1336	1294	224	85	89	27	100	100	0	0.808	0.835	0.824	0.791	1.350	0.881	0.879	80	443	2262	2219	-0.307	1011	1251	1010	1209	0
1	8	17	"PFN0979"	"N243_1"	2680	24640	120	472	488	179	136	143	48	95	94	0	314	303	84	87	90	26	95	94	0	1.480	1.630	1.526	1.589	1.944	1.915	0.716	120	566	563	568	0.566	336	227	352	216	0
1	9	17	"PFF1893"	"F8058_1"	2900	24620	150	171	191	88	141	149	54	36	19	0	117	149	86	88	89	16	62	45	0	1.034	0.820	1.308	1.465	3.094	1.409	0.354	156	604	59	111	0.049	30	29	50	61	-50
1	10	17	"PFB0086"	"B312"	3080	24640	120	2067	2029	597	138	145	46	100	100	0	2808	2702	833	90	91	16	100	100	0	0.710	0.724	0.732	0.742	1.462	0.710	0.916	120	401	4647	4503	-0.495	1929	2718	1891	2612	0
1	11	17	"PFB0247"	"B619"	3280	24630	150	155	162	51	140	145	47	21	8	0	103	105	21	89	89	16	46	24	0	1.071	1.375	1.889	1.985	4.172	18.810	0.017	156	423	29	38	0.100	15	14	22	16	-50
1	12	17	"PFB0263"	"B648"	3460	24620	150	143	152	47	139	143	46	23	6	0	93	93	14	87	87	12	32	8	0	0.667	2.167	2.838	2.661	3.361	213.296	0.000	156	405	10	19	-0.585	4	6	13	6	-50
1	13	17	"PFB0272"	"B666"	3650	24640	150	159	172	60	138	141	44	39	14	0	106	107	21	86	87	12	62	38	0	1.050	1.619	2.000	1.721	3.497	13.740	0.037	156	499	41	55	0.070	21	20	34	21	-50
1	14	17	"PFC0108"	"C322"	3840	24640	110	312	474	858	138	145	53	87	67	0	327	320	92	87	89	17	100	100	0	0.725	1.442	0.722	0.774	2.511	8.848	0.137	80	411	414	569	-0.464	174	240	336	233	0
1	15	17	"PFA0055"	"A14801_28"	4040	24650	150	157	171	64	148	153	55	27	10	0	103	107	32	90	92	19	38	13	0	0.692	1.353	2.313	2.235	3.650	7.195	0.069	156	490	22	40	-0.531	9	13	23	17	-50
1	16	17	"PFA0082"	"A18792_10"	4210	24610	150	156	161	50	145	152	48	22	7	0	102	106	21	91	93	16	40	21	0	1.000	1.067	2.429	1.989	4.167	11.585	0.036	156	579	22	31	0.000	11	11	16	15	-50
1	17	17	"PFA0091"	"A18792_4"	4410	24650	90	263	287	119	146	152	46	78	59	0	338	339	91	91	92	13	100	100	0	0.474	0.569	0.586	0.448	2.506	0.622	0.433	52	369	364	389	-1.078	117	247	141	248	0
1	18	17	"PFA0097"	"A19747_2"	4600	24620	150	156	164	53	155	167	64	16	1	0	98	101	20	95	101	30	8	3	0	0.333	1.500	3.500	3.051	4.064	13.982	0.040	156	636	4	15	-1.585	1	3	9	6	-50
1	19	17	"PFA0173"	"A4732_13"	4790	24630	150	166	175	60	156	167	65	21	5	0	106	108	21	93	100	33	17	2	0	0.769	1.267	2.429	2.612	3.637	14.130	0.038	156	534	23	34	-0.379	10	13	19	15	-50
1	20	17	"PFA0219"	"A8784_10"	4980	24650	110	264	277	108	149	151	44	78	60	0	312	313	67	88	90	13	100	100	0	0.513	0.569	0.594	0.512	1.998	0.741	0.369	80	415	339	353	-0.962	115	224	128	225	0
1	21	17	"PFM0561"	"M44175_1"	5170	24640	110	988	985	330	148	152	46	100	100	0	1087	1036	294	89	97	63	100	100	0	0.842	0.884	0.846	0.868	1.508	0.872	0.830	80	479	1838	1784	-0.249	840	998	837	947	0
1	22	17	"PFM0639"	"M46861_1"	5350	24640	150	167	173	90	143	148	46	29	6	0	120	126	52	88	93	49	25	3	0	0.750	0.789	1.350	1.465	3.515	1.471	0.057	156	842	56	68	-0.415	24	32	30	38	-50
1	1	18	"PFM0668"	"M48963_5"	1360	24820	110	746	742	174	138	146	57	100	100	0	453	438	51	88	91	21	100	100	0	1.666	1.726	1.760	1.673	1.387	1.911	0.795	80	487	973	954	0.736	608	365	604	350	0
1	2	18	"PFM0751"	"M55156_1"	1560	24830	150	152	157	48	138	144	49	24	7	0	103	102	17	87	90	19	39	7	0	0.875	1.267	3.100	2.466	3.505	9.555	0.048	156	668	30	34	-0.193	14	16	19	15	-50
1	3	18	"PFM0789"	"M57163_1"	1740	24830	100	593	574	207	138	142	44	98	97	0	210	203	49	86	87	11	100	96	0	3.669	3.726	3.821	3.628	1.824	4.401	0.676	80	414	579	553	1.876	455	124	436	117	0
1	4	18	"PFM0887"	"M8047_1"	1920	24810	110	1189	1163	330	138	147	74	100	100	0	526	508	137	88	94	41	97	97	0	2.400	2.440	2.366	2.558	1.630	2.503	0.907	80	532	1489	1445	1.263	1051	438	1025	420	0
1	5	18	"PFD0324"	"D37405_1"	2130	24820	100	202	212	60	137	142	43	66	38	0	137	140	30	88	89	13	87	80	0	1.327	1.442	1.381	1.564	3.624	3.588	0.161	80	457	114	127	0.408	65	49	75	52	0
1	6	18	"PFD0374"	"D42243_5"	2320	24810	150	151	161	64	140	145	43	25	9	0	98	99	19	86	87	12	47	25	0	0.917	1.615	2.357	2.365	4.282	28.631	0.011	156	610	23	34	-0.126	11	12	21	13	-50
1	7	18	"PFD0381"	"D42873_1"	2510	24830	100	214	221	60	142	147	44	75	40	0	130	133	26	88	90	26	77	35	0	1.714	1.756	2.015	2.094	2.925	4.237	0.195	80	433	114	124	0.778	72	42	79	45	0
1	8	18	"PFD0391"	"D42954_8"	2700	24830	100	192	199	63	139	146	47	53	31	0	162	165	34	89	90	15	97	90	0	0.726	0.789	0.923	0.745	3.912	2.320	0.159	80	443	126	136	-0.462	53	73	60	76	0
1	9	18	"PFD0408"	"D47995_1"	2900	24830	120	2587	2490	713	141	148	48	100	99	0	1142	1080	261	89	90	15	100	100	0	2.323	2.370	2.362	2.319	1.345	2.459	0.931	120	499	3499	3340	1.216	2446	1053	2349	991	0
1	10	18	"PFD0468"	"D53677_9"	3080	24810	150	158	165	49	140	146	47	29	7	0	103	103	16	89	90	14	49	17	0	1.286	1.786	2.778	2.248	3.374	28.782	0.009	156	498	32	39	0.363	18	14	25	14	-50
1	11	18	"IMX067I"	"Y_IMX067I"	3270	24810	150	149	153	44	138	144	46	24	4	0	95	95	14	88	89	13	32	7	0	1.571	2.143	3.417	3.158	3.590	96.840	0.001	156	534	18	22	0.652	11	7	15	7	-50
1	12	18	"IOX204I"	"Y_IOX204I"	3460	24810	150	149	156	45	143	150	73	10	0	0	95	98	14	89	90	18	23	5	0	1.000	1.444	2.200	2.582	3.898	37.462	0.008	156	532	12	22	0.000	6	6	13	9	-50
1	13	18	"IDX437I"	"Y_IDX437I"	3650	24810	150	144	152	60	142	149	73	7	1	0	92	93	15	90	91	14	21	4	0	1.000	3.333	2.792	2.555	3.819	50.124	0.020	156	510	4	13	0.000	2	2	10	3	-50
1	14	18	"ILX005I"	"Y_ILX005I"	3840	24810	150	150	163	100	143	149	56	16	3	0	95	99	24	90	92	18	22	6	0	1.400	2.222	3.333	3.376	3.826	30.123	0.011	156	534	12	29	0.485	7	5	20	9	-50
1	15	18	"Z_1_10"	"Z_1_10"	4030	24810	150	147	151	47	150	155	59	8	2	0	90	92	15	90	92	19	11	1	0	100000.000	0.500	2.800	2.905	3.255	27.585	0.017	156	478	-3	3	16.610	-3	0	1	2	-50
1	16	18	"Z_1_30"	"Z_1_30"	4220	24810	150	149	155	47	147	153	53	15	2	0	94	96	14	91	94	25	7	0	0	0.667	1.600	3.117	2.941	3.222	13.060	0.013	156	571	5	13	-0.585	2	3	8	5	-50
1	17	18	"Z_2_70"	"Z_2_70"	4400	24840	130	17949	17319	3669	149	159	65	100	100	0	6890	6807	1430	94	101	46	100	100	0	2.619	2.558	2.569	2.561	1.268	2.598	0.922	120	587	24596	23883	1.389	17800	6796	17170	6713	0
1	18	18	"Z_2_90"	"Z_2_90"	4610	24840	130	24629	24077	8574	163	195	175	100	100	0	10992	10445	2661	102	134	182	100	100	0	2.247	2.312	2.413	2.176	1.501	2.495	0.921	120	522	35356	34257	1.168	24466	10890	23914	10343	0
1	19	18	"Z_3_10"	"Z_3_10"	4780	24830	150	378	419	294	163	193	172	60	17	0	203	239	240	96	128	181	11	5	0	2.009	1.790	2.122	1.982	2.283	1.106	0.772	156	508	322	399	1.007	215	107	256	143	-50
1	20	18	"Z_3_30"	"Z_3_30"	4980	24810	150	161	165	52	150	155	48	25	7	0	105	106	19	89	91	14	50	25	0	0.688	0.882	2.500	1.988	4.234	32.135	0.008	156	649	27	32	-0.541	11	16	15	17	-50
1	21	18	"Z_3_50"	"Z_3_50"	5160	24840	110	288	302	86	147	151	44	96	76	0	511	503	94	88	93	43	100	100	0	0.333	0.373	0.363	0.326	1.924	0.388	0.529	80	504	564	570	-1.585	141	423	155	415	0
1	22	18	"Z_3_70"	"Z_3_70"	5360	24840	110	643	669	236	146	151	62	100	100	0	1450	1431	462	90	96	41	100	100	0	0.365	0.390	0.367	0.376	1.508	0.379	0.772	80	489	1857	1864	-1.452	497	1360	523	1341	0
1	1	19	"Z_5_10"	"Z_5_10"	1370	25000	150	161	165	52	137	143	50	28	8	0	105	105	20	87	89	18	49	14	0	1.333	1.556	2.457	2.186	3.175	7.458	0.089	156	807	42	46	0.415	24	18	28	18	-50
1	2	19	"Z_5_30"	"Z_5_30"	1560	25020	120	182	194	71	140	144	46	48	28	0	151	146	29	87	88	12	94	82	0	0.656	0.915	1.212	1.178	2.852	3.370	0.166	120	449	106	113	-0.608	42	64	54	59	0
1	3	19	"Z_5_50"	"Z_5_50"	1740	25020	120	1626	1564	569	144	148	52	100	99	0	1497	1398	442	87	88	12	100	100	0	1.051	1.083	1.076	1.042	1.513	1.120	0.913	120	496	2892	2731	0.072	1482	1410	1420	1311	0
1	4	19	"Z_5_70"	"Z_5_70"	1940	25020	120	3602	3455	1314	140	150	76	100	100	0	3527	3362	1002	89	93	37	100	100	0	1.007	1.013	1.016	0.959	1.441	1.052	0.932	120	595	6900	6588	0.010	3462	3438	3315	3273	0
1	5	19	"Z_5_90"	"Z_5_90"	2130	25020	120	8258	7804	2754	140	143	41	100	100	0	8868	8122	2301	90	91	13	100	100	0	0.925	0.954	0.967	0.917	1.373	0.982	0.941	120	489	16896	15696	-0.113	8118	8778	7664	8032	0
1	6	19	"Z_6_10"	"Z_6_10"	2290	25010	150	181	190	68	141	144	42	46	21	0	121	120	23	90	91	13	76	58	0	1.290	1.633	1.772	1.524	3.451	7.466	0.090	156	617	71	79	0.368	40	31	49	30	-50
1	7	19	"Z_7_50"	"Z_7_50"	2500	25020	120	330	341	120	143	146	42	94	85	0	235	234	58	88	90	16	97	96	0	1.272	1.356	1.311	1.195	2.201	1.761	0.616	120	533	334	344	0.347	187	147	198	146	0
1	8	19	"Z_7_70"	"Z_7_70"	2690	25020	120	675	678	222	141	145	44	100	98	0	447	423	136	88	89	15	99	97	0	1.487	1.603	1.570	1.656	1.658	1.684	0.829	120	527	893	872	0.573	534	359	537	335	0
1	9	19	"Z_7_90"	"Z_7_90"	2880	25020	120	1711	1633	560	144	147	43	100	100	0	1139	1070	373	89	90	11	100	100	0	1.492	1.518	1.490	1.575	1.519	1.529	0.918	120	438	2617	2470	0.578	1567	1050	1489	981	0
1	10	19	"Z_8_10"	"Z_8_10"	3080	25000	150	161	164	50	141	146	48	28	8	0	99	100	15	90	91	12	43	16	0	2.222	2.300	2.647	3.035	3.512	205.529	0.000	156	515	29	33	1.152	20	9	23	10	-50
1	11	19	"Z_8_30"	"Z_8_30"	3270	25030	100	212	224	80	141	146	48	61	37	0	140	138	22	90	92	16	93	81	0	1.420	1.729	1.741	1.617	2.421	5.287	0.178	80	373	121	131	0.506	71	50	83	48	0
1	12	19	"Z_8_50"	"Z_8_50"	3450	25020	110	41472	38489	7794	148	233	1023	100	100	0	20905	19601	4363	94	209	1105	100	100	0	1.986	1.965	1.967	1.986	1.230	1.946	0.957	80	504	62135	57848	0.990	41324	20811	38341	19507	0
1	13	19	"PFA32032"	"oPFA32032"	3650	25020	150	177	174	52	148	214	875	0	0	0	127	126	23	94	179	944	0	0	0	0.879	0.813	1.405	1.411	3.481	0.740	0.898	156	692	62	58	-0.186	29	33	26	32	-50
1	14	19	"PFC0775"	"oPFC0775"	3820	25020	110	2413	2417	423	151	160	73	100	100	0	1080	1071	172	93	98	47	100	100	0	2.292	2.317	2.316	2.313	1.219	2.293	0.914	80	454	3249	3244	1.196	2262	987	2266	978	0
1	15	19	"PFI17647"	"oPFI17647"	4030	25000	150	152	158	50	147	155	67	12	1	0	98	100	18	90	95	39	5	0	0	0.625	1.100	2.738	2.676	4.099	11.547	0.080	156	687	13	21	-0.678	5	8	11	10	-50
1	16	19	"PFF72435"	"oPFF72435"	4210	25030	110	299	305	98	139	146	54	85	72	0	215	222	43	89	91	15	100	100	0	1.270	1.248	1.312	1.115	2.238	1.970	0.435	80	414	286	299	0.345	160	126	166	133	0
1	17	19	"PFL0040"	"oPFL0040"	4400	25030	120	766	751	259	142	149	46	100	95	0	1146	1092	299	90	94	29	100	100	0	0.591	0.608	0.599	0.581	1.672	0.619	0.822	120	507	1680	1611	-0.759	624	1056	609	1002	0
1	18	19	"PFL0041"	"oPFL0041"	4610	25030	120	3403	3293	1014	155	182	170	100	99	0	1311	1278	314	92	124	186	98	97	0	2.664	2.646	2.694	2.622	1.304	2.809	0.919	120	441	4467	4324	1.414	3248	1219	3138	1186	0
1	19	19	"PFI17649"	"oPFI17649"	4790	25000	150	168	172	53	148	175	168	1	0	0	107	115	45	93	120	179	2	0	0	1.429	1.091	1.899	1.987	3.169	0.873	0.402	156	513	34	46	0.515	20	14	24	22	-50
1	20	19	"PFJ12790"	"oPFJ12790"	4990	25040	120	646	638	213	142	147	48	99	98	0	284	285	75	89	90	13	100	99	0	2.585	2.531	2.426	2.450	1.857	2.822	0.794	120	511	699	692	1.370	504	195	496	196	0
1	21	19	"PFJ12792"	"oPFJ12792"	5170	25030	110	650	661	178	146	151	44	100	100	0	390	373	85	89	92	22	100	98	0	1.674	1.813	1.783	1.802	1.549	1.911	0.798	80	420	805	799	0.744	504	301	515	284	0
1	22	19	"PFK12895"	"oPFK12895"	5360	25010	150	155	164	55	146	152	58	20	3	0	103	108	24	89	95	34	25	3	0	0.643	0.947	1.933	1.743	4.344	3.194	0.116	156	816	23	37	-0.637	9	14	18	19	-50
1	1	20	"PFF72440"	"oPFF72440"	1370	25210	120	4660	4569	1553	136	141	44	100	100	0	2421	2289	668	87	88	13	100	100	0	1.938	2.013	2.016	1.984	1.417	2.090	0.931	120	520	6858	6635	0.955	4524	2334	4433	2202	0
1	2	20	"PFH0004"	"oPFH0004"	1550	25210	120	409	417	109	138	146	49	98	95	0	553	537	143	89	90	13	100	100	0	0.584	0.623	0.610	0.614	1.665	0.605	0.688	120	441	735	727	-0.776	271	464	279	448	0
1	3	20	"PFD66983"	"oPFD66983"	1750	25210	150	165	175	61	142	150	54	28	9	0	137	134	31	89	91	13	78	68	0	0.479	0.733	1.083	1.016	3.672	4.484	0.099	156	620	71	78	-1.061	23	48	33	45	-50
1	4	20	"PFBL B0087"	"oPFBLOB0087"	1940	25210	80	185	197	56	140	148	46	46	26	0	129	132	26	89	90	14	92	67	0	1.125	1.326	1.614	1.353	2.998	5.071	0.151	52	315	85	100	0.170	45	40	57	43	0
1	5	20	"PFBL B0089"	"oPFBLOB0089"	2140	25210	100	232	238	66	144	147	43	78	50	0	169	171	36	89	91	13	96	93	0	1.100	1.146	1.202	1.127	2.725	1.956	0.341	80	390	168	176	0.138	88	80	94	82	0
1	6	20	"PFL0045"	"oPFL0045"	2310	25210	120	832	851	270	142	144	43	100	100	0	1599	1512	551	90	91	14	100	100	0	0.457	0.499	0.507	0.537	1.684	0.476	0.859	120	430	2199	2131	-1.129	690	1509	709	1422	0
1	7	20	"PFF72441"	"oPFF72441"	2500	25220	150	153	154	49	142	145	42	21	7	0	110	114	22	89	91	16	60	33	0	0.524	0.480	1.465	1.497	4.258	19.373	0.008	156	566	32	37	-0.933	11	21	12	25	-50
1	8	20	"PFBL B0090"	"oPFBLOB0090"	2700	25220	120	284	300	117	140	146	42	85	70	0	556	531	150	88	90	16	100	100	0	0.308	0.361	0.330	0.297	2.219	0.385	0.555	120	427	612	603	-1.700	144	468	160	443	0
1	9	20	"PFD66986"	"oPFD66986"	2880	25190	150	162	159	53	140	145	44	26	7	0	105	107	21	91	93	14	46	25	0	1.571	1.188	2.570	2.256	3.741	34.424	0.004	156	516	36	35	0.652	22	14	19	16	-50
1	10	20	"PFL0049"	"oPFL0049"	3070	25190	150	158	157	51	142	147	46	25	7	0	103	105	19	92	94	13	48	22	0	1.455	1.154	2.200	1.917	3.399	55.210	0.002	156	525	27	28	0.541	16	11	15	13	-50
1	11	20	"PFK12897"	"oPFK12897"	3260	25190	150	154	157	52	144	149	47	16	4	0	105	105	17	91	94	20	32	7	0	0.714	0.929	2.216	2.390	3.068	18.238	0.024	156	592	24	27	-0.485	10	14	13	14	-50
1	12	20	"PFF72442"	"oPFF72442"	3450	25220	110	694	691	212	144	169	283	87	46	0	709	689	126	95	144	605	52	0	0	0.896	0.921	0.920	0.867	1.422	0.987	0.845	80	446	1164	1141	-0.159	550	614	547	594	0
1	13	20	"PFF72443"	"oPFF72443"	3640	25220	120	1223	1234	421	144	150	52	100	98	0	665	633	164	94	97	27	100	99	0	1.890	2.022	1.984	1.950	1.416	2.170	0.884	120	474	1650	1629	0.918	1079	571	1090	539	0
1	14	20	"PFBL B0094"	"oPFBLOB0094"	3830	25220	120	2962	2970	1004	146	153	61	100	100	0	2532	2417	860	94	99	46	100	99	0	1.155	1.216	1.230	1.288	1.555	1.203	0.919	120	548	5254	5147	0.208	2816	2438	2824	2323	0
1	15	20	"PFH0026"	"oPFH0026"	4050	25200	110	188	182	47	143	147	44	50	11	0	195	196	27	90	91	12	100	100	0	0.429	0.368	0.488	0.437	2.314	1.135	0.095	80	496	150	145	-1.222	45	105	39	106	0
1	16	20	"PFD67003"	"oPFD67003"	4230	25190	120	761	785	295	140	145	46	98	98	0	691	639	201	90	91	14	100	97	0	1.033	1.175	1.175	1.180	1.710	1.246	0.828	120	471	1222	1194	0.047	621	601	645	549	0
1	17	20	"PFM60515"	"oPFM60515"	4420	25190	110	266	261	71	147	149	44	82	60	0	136	136	22	89	89	11	93	86	0	2.532	2.426	2.643	2.419	2.364	4.690	0.301	80	405	166	161	1.340	119	47	114	47	0
1	18	20	"PFL0099"	"oPFL0099"	4620	25190	120	3849	3851	1089	149	156	50	100	100	0	3347	3221	923	90	92	16	100	100	0	1.136	1.182	1.185	1.218	1.460	1.177	0.911	120	468	6957	6833	0.184	3700	3257	3702	3131	0
1	19	20	"PFJ12808"	"oPFJ12808"	4790	25190	110	436	444	107	139	146	50	100	97	0	356	342	66	90	95	29	100	98	0	1.117	1.210	1.174	1.179	1.630	1.310	0.700	80	432	563	557	0.159	297	266	305	252	0
1	20	20	"PFBL B0145"	"oPFBLOB0145"	4980	25190	110	533	567	197	143	144	46	100	98	0	424	426	95	88	93	34	100	100	0	1.161	1.254	1.227	1.171	1.571	1.408	0.774	80	454	726	762	0.215	390	336	424	338	0
1	21	20	"PFBL B0149"	"oPFBLOB0149"	5180	25200	130	260	274	83	144	147	43	85	68	0	245	245	40	89	94	27	100	100	0	0.744	0.833	0.820	0.711	2.129	1.162	0.454	120	541	272	286	-0.427	116	156	130	156	0
1	22	20	"PFI17700"	"oPFI17700"	5380	25200	120	1640	1593	586	149	150	43	100	99	0	670	652	211	89	91	14	99	99	0	2.566	2.565	2.529	2.543	1.509	2.733	0.884	120	550	2072	2007	1.360	1491	581	1444	563	0
1	1	21	"PFI17702"	"oPFI17702"	1380	25370	120	847	831	284	133	140	43	100	98	0	954	885	305	87	88	12	100	98	0	0.824	0.875	0.830	0.936	1.770	0.871	0.838	120	553	1581	1496	-0.280	714	867	698	798	0
1	2	21	"PFG0046"	"oPFG0046"	1570	25370	110	426	441	147	138	145	47	98	91	0	268	270	53	90	91	14	100	100	0	1.618	1.683	1.723	1.516	1.759	2.061	0.653	80	438	466	483	0.694	288	178	303	180	0
1	3	21	"PFBL B0151"	"oPFBLOB0151"	1770	25380	120	342	370	135	143	149	47	95	86	0	455	459	120	89	91	14	100	100	0	0.544	0.614	0.572	0.510	2.107	0.665	0.650	120	473	565	597	-0.879	199	366	227	370	0
1	4	21	"PFG0047"	"oPFG0047"	1960	25390	110	206	210	74	139	147	52	60	21	0	198	198	35	91	91	13	100	100	0	0.626	0.664	0.804	0.621	2.763	1.888	0.141	80	432	174	178	-0.675	67	107	71	107	0
1	5	21	"PFD67004"	"oPFD67004"	2140	25380	120	361	376	122	141	146	50	97	88	0	369	357	90	90	90	12	100	100	0	0.789	0.880	0.824	0.826	1.756	1.032	0.602	120	459	499	502	-0.343	220	279	235	267	0
1	6	21	"PFL0107"	"oPFL0107"	2330	25380	120	219	229	83	140	143	43	65	46	0	263	259	68	89	90	13	99	96	0	0.454	0.524	0.503	0.482	2.866	0.724	0.276	120	431	253	259	-1.139	79	174	89	170	0
1	7	21	"PFM60519"	"oPFM60519"	2530	25380	120	811	829	312	140	145	43	99	97	0	708	687	259	89	91	13	100	99	0	1.084	1.152	1.128	1.178	1.711	1.158	0.855	120	379	1290	1287	0.116	671	619	689	598	0
1	8	21	"PFI17707"	"oPFI17707"	2720	25390	120	416	413	165	139	146	43	90	87	0	426	415	137	91	91	13	100	99	0	0.827	0.846	0.822	0.784	1.855	0.952	0.697	120	372	612	598	-0.274	277	335	274	324	0
1	9	21	"PFBL B0154"	"oPFBLOB0154"	2890	25390	120	1126	1119	449	141	146	46	97	95	0	5119	4964	1493	92	93	13	100	100	0	0.196	0.201	0.192	0.185	1.599	0.199	0.842	120	433	6012	5850	-2.352	985	5027	978	4872	0
1	10	21	"PFM60520"	"oPFM60520"	3090	25390	120	268	271	91	145	148	46	78	59	0	334	331	79	92	93	13	100	100	0	0.508	0.527	0.555	0.461	2.384	0.637	0.429	120	477	365	365	-0.976	123	242	126	239	0
1	11	21	"PFBL B0158"	"oPFBLOB0158"	3280	25390	120	291	315	108	141	147	44	91	76	0	923	884	220	90	91	11	100	100	0	0.180	0.219	0.216	0.191	1.910	0.217	0.587	120	500	983	968	-2.473	150	833	174	794	0
1	12	21	"PFI17709"	"oPFI17709"	3470	25390	120	1081	1065	379	139	148	55	100	100	0	1599	1494	444	92	94	20	100	100	0	0.625	0.660	0.666	0.626	1.478	0.671	0.866	120	430	2449	2328	-0.678	942	1507	926	1402	0
1	13	21	"PFG0048"	"oPFG0048"	3660	25390	120	933	919	320	136	147	55	99	97	0	3636	3416	1004	93	93	13	100	100	0	0.225	0.236	0.239	0.224	1.547	0.230	0.857	120	406	4340	4106	-2.152	797	3543	783	3323	0
1	14	21	"PFM60526"	"oPFM60526"	3850	25390	120	1284	1237	403	139	146	44	100	100	0	966	939	339	93	94	14	100	100	0	1.312	1.298	1.299	1.351	1.590	1.281	0.862	120	435	2018	1944	0.391	1145	873	1098	846	0
1	15	21	"PFM60528"	"oPFM60528"	4050	25400	120	361	372	131	140	146	47	91	84	0	731	694	214	91	92	13	100	100	0	0.345	0.385	0.366	0.342	1.926	0.390	0.675	120	461	861	835	-1.534	221	640	232	603	0
1	16	21	"PFL0111"	"oPFL0111"	4230	25390	120	392	402	141	141	144	48	95	89	0	227	218	56	90	91	13	95	93	0	1.832	2.039	1.966	2.118	2.276	2.611	0.618	120	396	388	389	0.874	251	137	261	128	0
1	17	21	"E598_1c"	"E598_1c"	4380	25370	150	154	164	56	144	146	46	26	12	0	101	103	20	90	91	13	43	23	0	0.909	1.538	3.014	2.639	4.894	18.255	0.020	156	575	21	33	-0.138	10	11	20	13	-50
1	18	21	"E598_1e"	"E598_1e"	4590	25390	150	152	158	53	146	150	47	25	4	0	94	97	21	90	92	16	26	6	0	1.500	1.714	3.000	2.844	3.656	14.968	0.026	156	585	10	19	0.585	6	4	12	7	-50
1	19	21	"E598_1g"	"E598_1g"	4790	25390	150	140	146	45	141	147	50	13	3	0	91	92	14	89	92	26	4	0	0	-0.500	1.667	3.286	3.212	3.830	18.308	0.023	156	594	1	8	Error	-1	2	5	3	-50
1	20	21	"E598_1i"	"E598_1i"	4990	25400	120	362	386	149	139	143	50	93	86	0	2048	2046	678	88	90	23	100	100	0	0.114	0.126	0.122	0.116	1.760	0.122	0.686	120	459	2183	2205	-3.136	223	1960	247	1958	0
1	21	21	"F48446_9a"	"F48446_9a"	5170	25390	150	150	158	51	139	143	49	28	7	0	94	95	15	88	91	23	13	1	0	1.833	2.714	3.500	3.725	3.717	0.009	0.001	156	523	17	26	0.874	11	6	19	7	-50
1	22	21	"F48446_9c"	"F48446_9c"	5360	25390	150	147	150	41	139	142	41	21	5	0	94	95	14	85	87	14	35	7	0	0.889	1.100	3.600	3.240	3.495	35.645	0.006	156	719	17	21	-0.170	8	9	11	10	-50
1	1	22	"I12861_2g"	"I12861_2g"	1380	25550	80	194	200	60	138	144	46	63	23	0	122	116	23	88	89	13	69	57	0	1.647	2.214	2.486	2.295	2.623	9.083	0.086	52	321	90	90	0.720	56	34	62	28	0
1	2	22	"I12861_2i"	"I12861_2i"	1570	25570	120	276	282	105	142	145	48	77	60	0	183	183	41	88	89	13	97	95	0	1.411	1.474	1.529	1.335	2.292	2.582	0.390	120	596	229	235	0.496	134	95	140	95	0
1	3	22	"J512_2a"	"J512_2a"	1740	25570	150	140	148	50	140	144	43	19	5	0	97	97	13	88	88	12	35	12	0	0.000	0.889	2.767	2.735	3.751	54.670	0.004	156	760	9	17	Error	0	9	8	9	-50
1	4	22	"J512_2c"	"J512_2c"	1930	25570	150	145	153	49	138	143	43	24	8	0	93	94	18	89	89	11	33	13	0	1.750	3.000	4.000	2.754	4.941	110.824	0.001	156	737	11	20	0.807	7	4	15	5	-50
1	5	22	"J512_2e"	"J512_2e"	2120	25570	150	148	151	45	138	141	43	20	6	0	99	100	15	88	89	13	43	12	0	0.909	1.083	2.714	2.433	4.840	44.519	0.004	156	726	21	25	-0.138	10	11	13	12	-50
1	6	22	"J512_2g"	"J512_2g"	2310	25570	150	139	146	44	137	141	44	16	6	0	97	96	14	89	90	14	33	6	0	0.250	1.286	2.077	1.940	4.852	100000.000	0.000	156	770	10	16	-2.000	2	8	9	7	-50
1	7	22	"M40872_8a"	"M40872_8a"	2520	25560	150	142	145	43	138	142	43	20	1	0	93	95	15	89	89	12	31	12	0	1.000	1.167	2.911	2.743	4.168	85.032	0.001	156	704	8	13	0.000	4	4	7	6	-50
1	8	22	"M40872_8c"	"M40872_8c"	2690	25570	150	148	155	55	138	143	45	22	7	0	101	105	17	87	88	12	55	28	0	0.714	0.944	2.245	2.098	4.358	33.808	0.006	156	662	24	35	-0.485	10	14	17	18	-50
1	9	22	"M40872_8e"	"M40872_8e"	2880	25570	150	160	168	57	139	144	45	32	14	0	105	106	17	88	89	12	62	33	0	1.235	1.611	2.250	2.302	3.587	11.271	0.076	156	685	38	47	0.305	21	17	29	18	-50
1	10	22	"M40872_8g"	"M40872_8g"	3070	25570	150	162	167	56	139	144	44	33	12	0	108	109	19	89	90	12	66	35	0	1.211	1.400	1.931	2.160	3.820	12.488	0.048	156	804	42	48	0.276	23	19	28	20	-50
1	11	22	"M40872_8i"	"M40872_8i"	3290	25580	110	299	315	122	138	142	42	87	72	0	263	284	87	89	89	12	100	100	0	0.925	0.908	0.896	0.810	2.197	1.227	0.427	80	470	335	372	-0.112	161	174	177	195	0
1	12	22	"EMPTY"	"EMPTY"	3450	25570	150	191	204	90	138	144	44	53	33	0	118	143	72	87	88	12	61	53	0	1.710	1.179	1.326	1.583	3.313	1.794	0.368	156	718	84	122	0.774	53	31	66	56	-75
1	13	22	"EMPTY"	"EMPTY"	3640	25570	150	300	423	324	139	143	44	67	57	0	269	356	300	87	88	12	72	66	0	0.885	1.056	1.284	1.358	2.609	1.084	0.821	156	696	343	553	-0.177	161	182	284	269	-75
1	14	22	"EMPTY"	"EMPTY"	3830	25570	150	208	251	154	138	144	62	51	35	0	141	189	121	89	90	12	67	58	0	1.346	1.130	1.270	1.483	2.863	1.647	0.481	156	697	122	213	0.429	70	52	113	100	-75
1	15	22	"EMPTY"	"EMPTY"	4020	25570	150	213	247	122	139	146	69	51	34	0	140	185	112	88	90	18	59	53	0	1.423	1.113	1.195	1.433	2.934	1.274	0.559	156	684	126	205	0.509	74	52	108	97	-75
1	16	22	"EMPTY"	"EMPTY"	4210	25580	150	250	373	320	135	138	44	64	55	0	161	330	342	86	88	13	67	60	0	1.533	0.975	1.358	1.599	3.256	0.958	0.782	156	689	190	482	0.617	115	75	238	244	-75
1	17	22	"EMPTY"	"EMPTY"	4400	25580	150	180	202	89	138	143	51	48	30	0	109	142	73	87	88	14	53	48	0	1.909	1.164	1.536	1.643	3.251	1.705	0.373	156	716	64	119	0.933	42	22	64	55	-75
1	18	22	"EMPTY"	"EMPTY"	4590	25580	150	173	184	71	141	146	44	44	23	0	128	136	49	86	91	63	33	8	0	0.762	0.860	1.293	1.326	2.701	4.082	0.166	156	719	74	93	-0.392	32	42	43	50	-75
1	19	22	"EMPTY"	"EMPTY"	4780	25580	150	141	145	42	139	145	45	14	3	0	85	86	10	86	87	14	7	1	0	-2.000	100000.000	4.000	3.784	3.228	158.496	0.000	156	699	1	6	Error	2	-1	6	0	-75
1	20	22	"EMPTY"	"EMPTY"	4970	25580	150	146	153	46	140	146	49	20	3	0	84	86	10	86	86	11	12	2	0	-3.000	100000.000	4.000	3.713	4.022	137.004	0.001	156	689	4	13	Error	6	-2	13	0	-75
1	21	22	"EMPTY"	"EMPTY"	5160	25580	150	140	141	42	137	143	53	11	0	0	85	86	12	85	86	13	14	1	0	100000.000	4.000	3.643	2.768	4.345	22.020	0.028	156	672	3	5	16.610	3	0	4	1	-75
1	22	22	"EMPTY"	"EMPTY"	5350	25580	150	138	140	39	133	139	43	15	3	0	85	87	11	84	85	13	19	2	0	5.000	2.333	3.400	3.291	3.398	25.232	0.012	156	879	6	10	2.322	5	1	7	3	-75
2	1	1	"PFA0116"	"A23157_2"	6060	21680	150	627	661	209	154	166	108	99	92	0	720	719	171	95	108	86	100	100	0	0.757	0.813	0.821	0.774	1.433	0.905	0.671	156	888	1098	1131	-0.402	473	625	507	624	0
2	2	1	"PFA0048"	"A14801_13"	6240	21680	140	721	730	190	153	159	52	100	100	0	1434	1457	237	95	103	27	100	100	0	0.424	0.424	0.432	0.406	1.385	0.422	0.823	156	648	1907	1939	-1.237	568	1339	577	1362	0
2	3	1	"PFA0211"	"A8109_3"	6430	21680	140	2726	2628	1095	151	156	50	100	100	0	1506	1471	495	92	94	17	100	100	0	1.821	1.796	1.782	1.706	1.351	1.964	0.885	156	646	3989	3856	0.865	2575	1414	2477	1379	0
2	4	1	"PFA0021"	"A11962_3"	6620	21680	140	245	263	118	150	155	46	79	53	0	258	266	57	89	90	14	100	100	0	0.562	0.638	0.596	0.512	2.493	1.056	0.311	156	647	264	290	-0.831	95	169	113	177	0
2	5	1	"PFA0164"	"A3310_6"	6810	21680	150	588	601	147	147	152	45	100	100	0	506	505	82	88	91	18	100	100	0	1.055	1.089	1.077	1.056	1.374	1.168	0.819	156	762	859	871	0.077	441	418	454	417	0
2	6	1	"PFA0033"	"A13725_2"	7000	21690	150	682	667	156	147	150	44	100	100	0	571	555	102	88	90	18	100	100	0	1.108	1.113	1.144	1.092	1.482	1.192	0.801	156	751	1018	987	0.148	535	483	520	467	0
2	7	1	"PFB0041"	"B180"	7190	21690	150	545	571	154	149	153	47	100	99	0	718	712	113	89	90	13	100	100	0	0.630	0.677	0.658	0.645	1.440	0.705	0.797	156	709	1025	1045	-0.668	396	629	422	623	0
2	8	1	"PFB0043"	"B186"	7370	21690	150	617	638	166	153	157	48	100	100	0	541	540	90	88	89	13	100	100	0	1.024	1.073	1.026	1.030	1.461	1.178	0.767	156	739	917	937	0.035	464	453	485	452	0
2	9	1	"PFB0048"	"B197"	7570	21690	140	1566	1557	357	154	160	53	100	100	0	1004	978	191	90	94	34	100	100	0	1.545	1.580	1.574	1.567	1.292	1.618	0.900	156	676	2326	2291	0.627	1412	914	1403	888	0
2	10	1	"PFB0056"	"B218"	7750	21690	150	44007	44352	10880	165	172	60	100	100	1	15209	14853	3322	91	99	45	100	100	0	2.900	2.993	3.061	2.983	1.191	3.050	0.937	156	732	58960	58949	1.536	43842	15118	44187	14762	0
2	11	1	"PFB0059"	"B241"	7940	21690	140	480	490	126	162	172	62	98	95	0	256	254	41	92	98	36	99	98	0	1.939	2.025	1.996	1.926	1.584	2.401	0.651	156	672	482	490	0.955	318	164	328	162	0
2	12	1	"PFB0069"	"B270"	8120	21690	140	832	839	173	146	152	44	100	100	0	404	394	70	89	89	12	100	100	0	2.178	2.272	2.208	2.295	1.396	2.344	0.859	156	679	1001	998	1.123	686	315	693	305	0
2	13	1	"PFB0161"	"B471"	8330	21700	140	716	737	197	146	152	44	100	100	0	773	774	129	88	89	12	100	100	0	0.832	0.862	0.830	0.829	1.385	0.899	0.844	156	649	1255	1277	-0.265	570	685	591	686	0
2	14	1	"PFB0183"	"B508"	8500	21700	150	717	712	169	147	151	46	100	100	0	392	393	69	86	87	10	100	100	0	1.863	1.840	1.838	1.814	1.411	2.010	0.806	156	677	876	872	0.897	570	306	565	307	0
2	15	1	"PFB0185"	"B511"	8680	21700	150	844	851	196	148	151	47	100	100	0	534	518	98	87	88	11	100	100	0	1.557	1.631	1.679	1.630	1.389	1.700	0.866	156	748	1143	1134	0.639	696	447	703	431	0
2	16	1	"PFB0199"	"B537"	8890	21710	150	1006	994	311	149	152	46	100	99	0	629	633	153	89	89	12	100	100	0	1.587	1.553	1.491	1.503	1.323	1.635	0.878	156	731	1397	1389	0.666	857	540	845	544	0
2	17	1	"PFB0205"	"B549"	9070	21710	150	711	717	141	153	157	48	100	100	0	765	755	108	90	92	16	100	100	0	0.827	0.848	0.847	0.832	1.344	0.868	0.849	156	711	1233	1229	-0.275	558	675	564	665	0
2	18	1	"PFB0211"	"B556"	9260	21710	150	6519	6481	1355	155	159	48	100	100	0	9007	8687	1494	92	94	16	100	100	0	0.714	0.736	0.739	0.729	1.199	0.743	0.921	156	743	15279	14921	-0.486	6364	8915	6326	8595	0
2	19	1	"PFC0047"	"C187"	9460	21710	140	855	840	204	153	158	47	100	100	0	1448	1425	249	92	94	13	100	100	0	0.518	0.515	0.505	0.499	1.333	0.517	0.854	156	695	2058	2020	-0.950	702	1356	687	1333	0
2	20	1	"PFC0049"	"C191"	9650	21710	150	966	971	225	157	163	51	100	100	0	1061	1044	215	93	95	15	100	100	0	0.836	0.856	0.828	0.847	1.278	0.837	0.874	156	740	1777	1765	-0.259	809	968	814	951	0
2	21	1	"PFC0053"	"C199"	9840	21710	140	810	797	165	174	183	61	100	100	0	409	409	59	98	105	29	100	100	0	2.045	2.003	1.998	1.963	1.354	2.214	0.832	156	690	947	934	1.032	636	311	623	311	0
2	22	1	"PFC0064"	"C230"	10030	21650	150	188	195	59	169	205	358	0	0	0	118	127	41	93	104	66	26	0	0	0.760	0.765	1.194	1.152	4.229	2.513	0.181	156	950	44	60	-0.396	19	25	26	34	-50
2	1	2	"PFC0067"	"C234"	6020	21890	150	1067	1100	268	156	174	121	100	100	0	1750	1712	319	96	114	95	100	100	0	0.551	0.584	0.576	0.573	1.286	0.586	0.827	156	757	2565	2560	-0.860	911	1654	944	1616	0
2	2	2	"PFC0074"	"C249"	6210	21890	140	497	500	129	158	173	107	98	86	0	309	312	50	100	118	112	98	37	0	1.622	1.613	1.563	1.525	1.510	1.886	0.722	156	508	548	554	0.698	339	209	342	212	0
2	3	2	"PFK0421"	"Kn479_3"	6420	21880	150	940	954	218	153	157	48	100	100	0	454	444	79	96	99	18	100	100	0	2.198	2.302	2.313	2.289	1.376	2.467	0.852	156	528	1145	1149	1.136	787	358	801	348	0
2	4	2	"PFK0499"	"Kn722_1"	6600	21890	150	454	455	123	149	153	49	99	96	0	432	431	69	93	95	18	100	100	0	0.900	0.905	0.923	0.836	1.726	1.033	0.689	156	495	644	644	-0.152	305	339	306	338	0
2	5	2	"PFK0529"	"Kn862_1"	6780	21890	150	735	749	255	147	153	49	100	98	0	1444	1463	428	91	95	23	100	100	0	0.435	0.439	0.428	0.417	1.423	0.433	0.819	156	520	1941	1974	-1.202	588	1353	602	1372	0
2	6	2	"PFK0159"	"Kn1106_2"	6980	21900	120	261	271	84	147	152	45	85	60	0	183	183	28	90	94	22	100	97	0	1.226	1.333	1.291	1.136	2.463	2.498	0.338	120	426	207	217	0.294	114	93	124	93	0
2	7	2	"PFK0179"	"Kn1255_4"	7160	21890	150	2515	2557	736	152	156	53	100	100	0	1988	2048	536	90	94	25	100	100	0	1.245	1.228	1.203	1.221	1.293	1.239	0.902	156	514	4261	4363	0.316	2363	1898	2405	1958	0
2	8	2	"PFK0266"	"Kn2144_2"	7360	21890	150	1189	1173	262	152	157	56	100	100	0	807	797	127	89	93	25	100	100	0	1.444	1.442	1.442	1.414	1.312	1.497	0.881	156	507	1755	1729	0.530	1037	718	1021	708	0
2	9	2	"PFK1250"	"Ks8_1"	7560	21900	140	619	636	160	149	156	57	100	100	0	412	417	66	88	94	38	100	100	0	1.451	1.480	1.448	1.427	1.394	1.653	0.810	156	457	794	816	0.537	470	324	487	329	0
2	10	2	"PFK0668"	"Ks13_2"	7740	21900	140	361	371	103	157	163	57	96	82	0	541	549	92	88	99	54	100	100	0	0.450	0.464	0.476	0.416	1.780	0.496	0.663	156	477	657	675	-1.151	204	453	214	461	0
2	11	2	"PFK0833"	"Ks25_5"	7940	21900	140	311	324	90	152	157	49	96	76	0	288	289	44	87	94	38	100	100	0	0.791	0.851	0.802	0.753	1.854	1.064	0.563	156	507	360	374	-0.338	159	201	172	202	0
2	12	2	"PFK0849"	"Ks26_17"	8130	21900	150	944	927	233	143	150	44	100	100	0	371	362	72	88	89	12	100	100	0	2.830	2.861	2.759	2.851	1.463	3.065	0.810	156	503	1084	1058	1.501	801	283	784	274	0
2	13	2	"PFK0898"	"Ks31_1"	8310	21900	140	741	721	162	146	152	44	100	100	0	579	573	96	88	89	12	100	100	0	1.212	1.186	1.193	1.157	1.412	1.249	0.814	156	456	1086	1060	0.277	595	491	575	485	0
2	14	2	"PFK0968"	"Ks42_6"	8500	21900	140	629	651	158	153	156	49	100	100	0	383	383	67	89	90	13	100	100	0	1.619	1.694	1.614	1.652	1.418	1.853	0.807	156	464	770	792	0.695	476	294	498	294	0
2	15	2	"PFK1224"	"Ks83_19"	8690	21900	120	222	239	76	150	154	48	62	39	0	184	187	31	90	91	17	100	100	0	0.766	0.918	0.800	0.759	2.412	1.990	0.266	120	428	166	186	-0.385	72	94	89	97	0
2	16	2	"PFK1246"	"Ks89_2"	8870	21900	140	495	501	117	145	149	41	100	99	0	313	305	51	88	90	15	99	99	0	1.556	1.641	1.619	1.613	1.478	1.826	0.785	156	485	575	573	0.637	350	225	356	217	0
2	17	2	"PFK1245"	"Ks89_10"	9070	21910	120	219	222	61	149	152	43	66	39	0	171	170	27	88	88	11	100	100	0	0.843	0.890	0.965	0.797	2.909	2.157	0.196	120	442	153	155	-0.246	70	83	73	82	0
2	18	2	"PFK1268"	"Ks97_1"	9250	21910	140	360	370	98	155	159	45	97	92	0	381	382	59	90	92	18	100	100	0	0.704	0.736	0.699	0.664	1.810	0.809	0.611	156	481	496	507	-0.505	205	291	215	292	0
2	19	2	"PFK0567"	"Ks101_10"	9450	21910	150	1045	1035	205	156	160	44	100	100	0	741	732	114	90	92	13	100	100	0	1.366	1.369	1.349	1.345	1.283	1.438	0.891	156	510	1540	1521	0.450	889	651	879	642	0
2	20	2	"PFK0617"	"Ks117_4"	9640	21910	130	314	317	92	160	168	51	86	70	0	282	282	37	94	96	15	100	100	0	0.819	0.835	0.840	0.708	2.276	1.073	0.437	120	460	342	345	-0.288	154	188	157	188	0
2	21	2	"PFK0689"	"Ks157_11"	9820	21920	150	849	829	218	184	193	65	100	99	0	3171	3170	457	103	106	21	100	100	0	0.217	0.210	0.202	0.198	1.444	0.207	0.821	156	456	3733	3712	-2.206	665	3068	645	3067	0
2	22	2	"PFK0731"	"Ks186_10"	10020	21910	160	65535	62133	8513	217	288	435	100	100	81	65535	57749	15260	121	143	128	100	100	72	0.999	1.074	0.999	1.158	1.566	1.031	0.934	208	868	130732	119544	-0.002	65318	65414	61916	57628	0
2	1	3	"PFK0746"	"Ks202_1"	6020	22080	150	4348	4205	755	155	170	73	100	100	0	1919	1893	357	90	103	39	100	100	0	2.293	2.246	2.233	2.253	1.215	2.282	0.943	156	695	6022	5853	1.197	4193	1829	4050	1803	0
2	2	3	"PFK0750"	"Ks202_4"	6210	22080	140	647	693	185	150	162	62	100	100	0	380	388	88	93	101	34	100	99	0	1.732	1.841	1.807	1.822	1.393	1.973	0.802	156	473	784	838	0.792	497	287	543	295	0
2	3	3	"PFK0747"	"Ks202_10"	6400	22080	140	2293	2318	443	147	155	50	100	100	0	1097	1069	224	92	95	18	100	100	0	2.135	2.222	2.230	2.261	1.322	2.253	0.902	156	483	3151	3148	1.094	2146	1005	2171	977	0
2	4	3	"PFK0766"	"Ks212_4"	6590	22090	150	700	722	179	149	154	50	100	100	0	1175	1181	197	91	94	18	100	100	0	0.508	0.526	0.520	0.509	1.346	0.569	0.645	156	454	1635	1663	-0.976	551	1084	573	1090	0
2	5	3	"PFA0029"	"A12706_1"	6800	22090	160	2993	3221	1632	151	155	50	100	100	0	13326	13942	6982	92	96	22	100	100	0	0.215	0.222	0.218	0.217	1.604	0.215	0.903	208	400	16076	16920	-2.219	2842	13234	3070	13850	0
2	6	3	"PFA0034"	"A13725_4"	6970	22090	160	1375	1272	498	146	151	44	95	93	0	1496	1325	529	92	96	22	100	100	0	0.875	0.913	0.898	0.864	1.954	0.916	0.881	208	368	2633	2359	-0.192	1229	1404	1126	1233	0
2	7	3	"PFA0036"	"A13725_6"	7170	22090	140	874	870	208	145	153	55	100	100	0	922	929	152	91	95	26	100	100	0	0.877	0.865	0.874	0.841	1.352	0.897	0.840	156	402	1560	1563	-0.189	729	831	725	838	0
2	8	3	"PFA0038"	"A13725_9"	7360	22090	140	640	649	144	146	154	58	100	100	0	598	599	94	89	94	25	100	100	0	0.971	0.986	0.990	0.960	1.386	1.029	0.818	156	448	1003	1013	-0.043	494	509	503	510	0
2	9	3	"PFA0041"	"A14195_3"	7540	22070	150	196	205	66	147	152	49	49	21	0	136	134	29	88	90	14	82	73	0	1.021	1.261	1.464	1.366	3.056	4.108	0.159	156	432	97	104	0.030	49	48	58	46	-50
2	10	3	"PFA0043"	"A14263_1"	7740	22090	150	649	649	146	145	150	46	100	100	0	653	661	119	87	90	17	100	100	0	0.890	0.878	0.880	0.861	1.314	0.895	0.857	156	457	1070	1078	-0.167	504	566	504	574	0
2	11	3	"PFA0063"	"A14801_9"	7930	22080	130	246	254	78	148	153	47	75	53	0	182	182	27	86	89	17	100	100	0	1.021	1.104	1.023	0.949	2.506	2.143	0.293	120	466	194	202	0.030	98	96	106	96	0
2	12	3	"PFA0065"	"A15774_2"	8120	22090	140	538	541	149	151	156	46	100	98	0	257	262	46	85	87	13	100	100	0	2.250	2.203	2.268	2.111	1.561	2.623	0.711	156	480	559	567	1.170	387	172	390	177	0
2	13	3	"PFA0067"	"A16096_5"	8320	22100	150	314	320	91	151	154	44	92	77	0	245	242	38	86	87	12	100	100	0	1.025	1.083	1.084	0.954	2.033	1.466	0.528	156	456	322	325	0.036	163	159	169	156	0
2	14	3	"PFA0071"	"A16972_1"	8500	22080	150	206	211	63	159	161	48	49	24	0	151	149	33	91	95	22	87	71	0	0.783	0.897	1.083	1.049	2.851	2.898	0.157	156	542	107	110	-0.352	47	60	52	58	-50
2	15	3	"PFA0073"	"A1700_2"	8730	22090	150	236	260	111	155	161	49	62	46	0	172	199	140	92	96	20	83	75	0	1.013	0.981	1.173	1.146	3.157	0.772	0.196	156	582	161	212	0.018	81	80	105	107	-50
2	16	3	"PFA0076"	"A1700_6"	8880	22100	140	545	554	154	147	153	45	100	97	0	351	339	78	89	91	16	100	100	0	1.519	1.628	1.582	1.590	1.520	1.737	0.753	156	504	660	657	0.603	398	262	407	250	0
2	17	3	"PFA0109"	"A22053_4"	9070	22100	140	266	271	80	148	153	45	82	60	0	251	252	41	87	89	14	100	100	0	0.720	0.745	0.661	0.614	2.290	0.990	0.393	156	482	282	288	-0.475	118	164	123	165	0
2	18	3	"PFA0112"	"A23157_12"	9270	22100	140	731	717	167	148	152	43	100	100	0	657	637	125	86	87	11	100	100	0	1.021	1.033	0.996	1.012	1.326	1.047	0.859	156	407	1154	1120	0.030	583	571	569	551	0
2	19	3	"PFA0114"	"A23157_18"	9440	22100	140	1405	1403	262	152	154	42	100	100	0	1280	1282	228	85	86	11	100	100	0	1.049	1.045	1.046	1.042	1.251	1.048	0.880	156	466	2448	2448	0.068	1253	1195	1251	1197	0
2	20	3	"PFA0117"	"A23157_8"	9640	22100	140	276	281	77	149	155	46	89	67	0	202	204	35	85	86	11	99	99	0	1.085	1.109	1.165	1.001	2.170	1.588	0.512	156	502	244	251	0.118	127	117	132	119	0
2	21	3	"PFA0123"	"A24704_11"	9830	22100	150	489	495	145	152	164	57	98	94	0	354	352	63	90	93	17	100	100	0	1.277	1.309	1.300	1.207	1.691	1.493	0.712	156	477	601	605	0.352	337	264	343	262	0
2	22	3	"PFA0126"	"A24704_6"	10020	22080	150	261	290	113	171	211	178	30	3	0	150	152	27	96	111	77	21	0	0	1.667	2.125	1.772	1.798	3.979	6.098	0.202	156	657	144	175	0.737	90	54	119	56	-50
2	1	4	"PFA0154"	"A3310_10"	6030	22270	150	226	234	67	145	158	68	59	24	0	147	144	27	88	95	30	81	46	0	1.373	1.589	1.643	1.546	2.539	3.213	0.294	156	686	140	145	0.457	81	59	89	56	-50
2	2	4	"PFA0156"	"A3310_15"	6220	22280	140	1023	1064	251	149	158	67	100	100	0	432	439	81	89	94	28	100	100	0	2.548	2.614	2.587	2.584	1.319	2.818	0.839	156	462	1217	1265	1.349	874	343	915	350	0
2	3	4	"PFA0159"	"A3310_22"	6420	22280	140	363	380	120	147	153	49	97	89	0	494	473	92	88	90	15	100	100	0	0.532	0.605	0.566	0.536	1.800	0.642	0.595	156	433	622	618	-0.910	216	406	233	385	0
2	4	4	"PFA0162"	"A3310_32"	6600	22280	140	984	973	216	148	153	46	100	100	0	809	791	148	87	89	13	100	100	0	1.158	1.172	1.140	1.162	1.335	1.194	0.876	156	411	1558	1529	0.212	836	722	825	704	0
2	5	4	"PFA0165"	"A3310_7"	6790	22280	140	360	359	103	145	154	58	93	82	0	327	333	61	88	91	18	100	100	0	0.900	0.873	0.834	0.797	1.824	1.035	0.567	156	377	454	459	-0.153	215	239	214	245	0
2	6	4	"PFA0168"	"A3920_1"	6970	22260	150	199	206	67	148	156	59	44	16	0	135	133	24	89	92	19	82	64	0	1.109	1.318	1.669	1.423	2.981	4.607	0.134	156	394	97	102	0.149	51	46	58	44	-50
2	7	4	"PFC0075"	"C25"	7160	22260	150	157	161	52	146	153	49	25	8	0	113	111	23	89	92	18	56	25	0	0.458	0.682	1.824	1.749	3.288	10.288	0.030	156	467	35	37	-1.126	11	24	15	22	-50
2	8	4	"PFC0079"	"C258"	7350	22280	140	304	307	87	140	146	48	93	79	0	253	250	42	89	92	17	100	98	0	1.000	1.037	0.965	0.902	2.058	1.307	0.549	156	465	328	328	0.000	164	164	167	161	0
2	9	4	"PFC0082"	"C269"	7560	22280	140	578	601	160	143	148	46	100	99	0	332	326	56	86	89	14	100	99	0	1.768	1.908	1.834	1.862	1.505	2.143	0.788	156	465	681	698	0.822	435	246	458	240	0
2	10	4	"PFC0085"	"C273"	7730	22260	150	182	189	59	145	149	46	41	20	0	125	121	27	88	92	19	67	46	0	1.000	1.333	1.398	1.422	3.348	3.685	0.170	156	487	74	77	0.000	37	37	44	33	-50
2	11	4	"PFC0087"	"C277"	7940	22290	140	359	371	113	147	152	46	96	90	0	567	556	112	88	92	21	100	100	0	0.443	0.479	0.448	0.436	1.701	0.499	0.647	156	477	691	692	-1.176	212	479	224	468	0
2	12	4	"PFC0090"	"C285"	8120	22290	140	496	496	122	151	155	46	100	100	0	592	587	94	85	87	16	100	100	0	0.680	0.687	0.671	0.651	1.452	0.727	0.770	156	416	852	847	-0.555	345	507	345	502	0
2	13	4	"PFC0107"	"C321"	8310	22290	140	298	302	83	146	151	46	91	75	0	247	252	45	85	86	12	100	100	0	0.938	0.934	0.924	0.831	1.975	1.182	0.528	156	413	314	323	-0.092	152	162	156	167	0
2	14	4	"PFC0110"	"C332"	8500	22290	140	642	643	155	149	154	47	100	100	0	351	352	60	86	90	23	100	99	0	1.860	1.857	1.837	1.814	1.472	2.054	0.681	156	473	758	760	0.896	493	265	494	266	0
2	15	4	"PFC0112"	"C337"	8680	22300	120	267	270	77	148	154	44	81	66	0	200	209	39	89	93	23	100	100	0	1.072	1.017	1.063	0.884	2.358	1.499	0.332	120	459	230	242	0.100	119	111	122	120	0
2	16	4	"PFC0114"	"C344"	8890	22300	130	336	342	101	150	154	47	94	81	0	211	207	38	89	93	17	100	98	0	1.525	1.627	1.614	1.491	1.860	2.212	0.585	120	563	308	310	0.608	186	122	192	118	0
2	17	4	"PFC0116"	"C35"	9110	22280	150	193	199	70	149	156	49	45	25	0	153	142	45	87	93	22	65	59	0	0.667	0.909	1.179	1.229	3.425	2.394	0.249	156	535	110	105	-0.585	44	66	50	55	-50
2	18	4	"PFC0119"	"C354"	9260	22300	140	356	361	104	151	155	46	96	87	0	319	323	47	87	90	20	100	100	0	0.884	0.890	0.880	0.795	1.784	1.079	0.639	156	434	437	446	-0.179	205	232	210	236	0
2	19	4	"PFC0135"	"C394"	9450	22300	150	417	427	112	153	154	45	99	94	0	326	331	54	86	87	16	100	100	0	1.100	1.118	1.088	1.025	1.661	1.298	0.709	156	495	504	519	0.138	264	240	274	245	0
2	20	4	"PFC0138"	"C41"	9650	22290	120	206	213	66	151	156	45	57	32	0	153	150	27	86	87	13	98	89	0	0.821	0.969	0.989	0.886	2.887	2.777	0.198	120	504	122	126	-0.285	55	67	62	64	0
2	21	4	"PFC0140"	"C413"	9860	22290	100	220	230	75	151	157	45	63	38	0	164	164	27	88	92	19	95	92	0	0.908	1.039	1.165	1.019	2.651	2.797	0.224	80	402	145	155	-0.139	69	76	79	76	0
2	22	4	"PFC0142"	"C417"	10020	22290	150	817	826	195	145	150	42	100	100	0	423	412	80	87	89	17	100	98	0	2.000	2.095	2.114	2.111	1.442	2.233	0.852	156	795	1008	1006	1.000	672	336	681	325	0
2	1	5	"PFC0144"	"C419"	6030	22470	150	624	633	166	143	150	57	99	98	0	427	425	68	87	89	20	100	100	0	1.415	1.450	1.427	1.399	1.452	1.637	0.782	156	688	821	828	0.501	481	340	490	338	0
2	2	5	"PFC0147"	"C423"	6210	22470	140	638	652	169	148	156	64	100	99	0	586	591	115	89	92	21	100	100	0	0.986	1.004	0.990	0.973	1.423	1.064	0.809	156	414	987	1006	-0.020	490	497	504	502	0
2	3	5	"PFC0161"	"C449"	6410	22460	150	197	200	62	148	152	49	49	17	0	154	152	27	88	89	12	95	92	0	0.742	0.813	0.973	0.864	2.973	3.164	0.151	156	429	115	116	-0.430	49	66	52	64	-50
2	4	5	"PFC0163"	"C453"	6600	22470	140	314	318	86	147	151	46	94	80	0	240	244	40	86	90	32	100	99	0	1.084	1.082	1.086	0.992	1.838	1.452	0.540	156	436	321	329	0.117	167	154	171	158	0
2	5	5	"PFC0165"	"C46"	6800	22470	150	297	302	96	144	153	65	80	58	0	1171	1147	241	87	91	33	100	100	0	0.141	0.149	0.151	0.131	2.067	0.135	0.405	156	449	1237	1218	-2.825	153	1084	158	1060	0
2	6	5	"PFC0168"	"C472"	6970	22480	140	782	792	208	152	158	64	100	99	0	471	473	90	87	89	15	100	100	0	1.641	1.658	1.655	1.611	1.390	1.813	0.841	156	470	1014	1026	0.714	630	384	640	386	0
2	7	5	"PFC0171"	"C489"	7180	22480	140	321	327	93	148	153	47	96	78	0	260	255	43	87	90	17	100	100	0	1.000	1.065	1.007	0.945	1.787	1.371	0.574	156	503	346	347	0.000	173	173	179	168	0
2	8	5	"PFC0174"	"C492"	7370	22460	150	188	195	56	140	148	53	46	16	0	137	135	29	87	90	19	82	62	0	0.960	1.146	1.235	1.252	3.055	5.095	0.109	156	514	98	103	-0.059	48	50	55	48	-50
2	9	5	"PFD0418"	"D49176_20"	7570	22470	150	1189	1192	311	139	146	50	100	100	0	687	664	134	85	87	13	100	100	0	1.744	1.819	1.802	1.792	1.321	1.906	0.880	156	507	1652	1632	0.803	1050	602	1053	579	0
2	10	5	"PFD0422"	"D49176_29"	7760	22470	140	219	225	69	143	147	40	71	48	0	150	150	25	86	89	16	97	90	0	1.188	1.281	1.387	1.199	2.647	3.014	0.249	156	465	140	146	0.248	76	64	82	64	0
2	11	5	"PFD0425"	"D49176_32"	7940	22470	140	295	307	88	142	145	38	93	87	0	327	317	59	87	89	17	100	99	0	0.637	0.717	0.655	0.613	2.132	0.797	0.543	156	442	393	395	-0.650	153	240	165	230	0
2	12	5	"PFD0428"	"D49176_37"	8140	22470	140	250	259	78	139	144	40	85	68	0	173	173	31	84	86	15	100	98	0	1.247	1.348	1.246	1.145	2.275	2.096	0.405	156	400	200	209	0.319	111	89	120	89	0
2	13	5	"PFD0431"	"D49176_44"	8320	22470	140	888	884	203	140	146	45	100	100	0	519	504	127	83	84	11	99	99	0	1.716	1.767	1.738	1.800	1.435	1.787	0.848	156	444	1184	1165	0.779	748	436	744	421	0
2	14	5	"PFD0436"	"D49176_6"	8520	22480	150	4183	4000	937	143	150	45	100	100	0	1936	1856	370	83	86	23	100	100	0	2.180	2.175	2.255	2.146	1.281	2.251	0.896	156	481	5893	5630	1.124	4040	1853	3857	1773	0
2	15	5	"PFD0454"	"D51731_2"	8700	22480	140	317	329	91	146	149	40	96	89	0	287	288	43	86	87	12	100	100	0	0.851	0.906	0.843	0.826	1.790	1.114	0.568	156	451	372	385	-0.233	171	201	183	202	0
2	16	5	"PFD0463"	"D53677_1"	8880	22490	130	235	254	84	146	149	43	80	52	0	179	182	24	85	88	16	100	100	0	0.947	1.113	0.983	0.933	2.308	2.077	0.358	120	475	183	205	-0.079	89	94	108	97	0
2	17	5	"PFD0467"	"D53677_8"	9040	22470	100	216	219	59	154	162	52	55	22	0	168	165	33	90	101	32	91	65	0	0.795	0.867	0.842	0.784	3.041	2.124	0.186	80	443	140	140	-0.331	62	78	65	75	0
2	18	5	"PFD0471"	"D54177_1"	9260	22480	130	252	257	70	155	161	49	71	46	0	189	192	31	88	97	28	100	97	0	0.960	0.981	1.015	0.832	2.250	1.514	0.465	120	566	198	206	-0.058	97	101	102	104	0
2	19	5	"PFD0474"	"D54346_3"	9450	22490	140	416	423	119	152	155	45	98	94	0	331	333	56	88	90	17	100	100	0	1.086	1.106	1.086	1.004	1.727	1.317	0.724	156	518	507	516	0.120	264	243	271	245	0
2	20	5	"PFD0478"	"D56259_1"	9640	22480	140	803	826	200	152	154	42	100	100	0	469	461	95	87	89	16	99	99	0	1.704	1.802	1.764	1.821	1.510	1.914	0.847	156	509	1033	1048	0.769	651	382	674	374	0
2	21	5	"PFD0512"	"D6287_18"	9810	22510	120	212	221	72	154	157	42	56	35	0	163	161	27	87	92	21	95	90	0	0.763	0.905	0.931	0.816	2.647	2.266	0.205	120	424	134	141	-0.390	58	76	67	74	0
2	22	5	"PFD0515"	"D6287_22"	10000	22490	150	578	592	150	148	153	46	100	100	0	795	793	161	85	88	20	100	100	0	0.606	0.627	0.628	0.606	1.369	0.621	0.834	156	725	1140	1152	-0.723	430	710	444	708	0
2	1	6	"PFD0519"	"D6287_3"	6060	22660	150	193	197	60	146	154	55	42	16	0	143	142	38	88	90	17	80	68	0	0.855	0.944	1.107	1.063	3.000	3.514	0.134	156	582	102	105	-0.227	47	55	51	54	-50
2	2	6	"PFD0521"	"D6287_31"	6220	22660	140	1173	1178	305	144	152	55	100	99	0	588	578	109	90	91	11	100	100	0	2.066	2.119	2.079	2.064	1.399	2.288	0.848	156	411	1527	1522	1.047	1029	498	1034	488	0
2	3	6	"PFD0525"	"D6287_49"	6410	22660	150	1316	1280	323	141	148	45	100	100	0	1193	1176	273	89	90	11	100	100	0	1.064	1.048	1.070	1.032	1.389	1.061	0.878	156	435	2279	2226	0.090	1175	1104	1139	1087	0
2	4	6	"PFD0527"	"D6287_53"	6580	22660	140	522	536	134	146	150	46	100	100	0	265	266	49	88	91	31	100	97	0	2.124	2.191	2.151	2.150	1.515	2.482	0.696	156	444	553	568	1.087	376	177	390	178	0
2	5	6	"PFD0563"	"D65980_2"	6780	22660	120	208	205	59	147	155	57	52	15	0	194	196	29	87	91	32	100	98	0	0.570	0.532	0.650	0.544	2.618	0.846	0.131	120	438	168	167	-0.811	61	107	58	109	0
2	6	6	"PFD0569"	"D6681_10"	6970	22640	150	183	188	58	153	158	59	29	8	0	130	131	22	88	93	21	84	48	0	0.714	0.814	1.317	1.148	2.978	5.761	0.078	156	477	72	78	-0.485	30	42	35	43	-50
2	7	6	"PFD0572"	"D6681_3"	7170	22670	140	331	339	77	154	161	54	98	83	0	292	289	42	90	99	28	100	100	0	0.876	0.930	0.901	0.867	1.596	1.164	0.614	156	585	379	384	-0.191	177	202	185	199	0
2	8	6	"PFD0575"	"D66953_1"	7350	22630	100	202	204	59	145	157	60	48	12	0	135	134	30	88	99	30	68	33	0	1.213	1.283	1.217	1.261	2.893	3.502	0.146	80	381	104	105	0.278	57	47	59	46	0
2	9	6	"PFD0579"	"D7726_1"	7550	22670	140	418	423	125	145	151	53	96	92	0	291	294	48	86	92	24	100	100	0	1.332	1.337	1.301	1.204	1.759	1.661	0.700	156	554	478	486	0.413	273	205	278	208	0
2	10	6	"PFD0583"	"D8137_1"	7740	22670	140	929	925	214	147	149	44	100	100	0	1020	1001	190	85	85	11	100	100	0	0.836	0.849	0.863	0.833	1.334	0.868	0.888	156	480	1717	1694	-0.258	782	935	778	916	0
2	11	6	"PFE0587"	"E6125_5"	7930	22670	140	409	406	106	144	148	42	98	96	0	287	291	50	85	86	11	100	100	0	1.312	1.272	1.297	1.180	1.667	1.481	0.704	156	469	467	468	0.392	265	202	262	206	0
2	12	6	"PFE0589"	"E6662_1"	8120	22670	140	411	423	134	141	146	41	97	94	0	406	403	67	85	86	11	100	100	0	0.841	0.887	0.850	0.785	1.891	1.022	0.678	156	414	591	600	-0.250	270	321	282	318	0
2	13	6	"PFE0591"	"E679_1"	8300	22670	140	1398	1367	302	148	154	49	100	100	0	1931	1876	409	84	90	24	100	100	0	0.677	0.680	0.674	0.681	1.279	0.675	0.914	156	466	3097	3011	-0.563	1250	1847	1219	1792	0
2	14	6	"PFE0593"	"E679_4"	8520	22660	110	227	238	66	154	157	51	72	31	0	171	170	30	85	92	27	98	85	0	0.849	0.988	1.000	0.956	2.122	1.969	0.264	80	425	159	169	-0.236	73	86	84	85	0
2	15	6	"PFE0596"	"E6820_1"	8700	22670	140	685	714	210	147	151	44	100	100	0	518	501	124	86	87	14	100	100	0	1.245	1.366	1.356	1.343	1.444	1.451	0.816	156	495	970	982	0.317	538	432	567	415	0
2	16	6	"PFE0601"	"E70_3"	8880	22680	120	245	256	71	148	152	46	85	54	0	216	216	27	87	90	18	100	100	0	0.752	0.837	0.825	0.771	1.970	1.275	0.412	120	509	226	237	-0.411	97	129	108	129	0
2	17	6	"PFE0626"	"E8167_12"	9100	22690	90	207	213	61	152	161	52	51	25	0	148	151	24	88	96	25	94	71	0	0.917	0.968	0.851	0.892	3.298	4.458	0.085	52	344	115	124	-0.126	55	60	61	63	0
2	18	6	"PFE0628"	"E8167_2"	9240	22670	90	221	232	57	149	157	48	73	40	0	139	142	19	88	94	23	96	63	0	1.412	1.537	1.473	1.432	1.996	3.052	0.252	52	360	123	137	0.497	72	51	83	54	0
2	19	6	"PFE0632"	"E8314_4"	9450	22680	120	223	226	62	146	149	44	73	40	0	165	165	25	88	91	18	100	96	0	1.000	1.039	1.037	0.984	2.438	2.254	0.275	120	503	154	157	0.000	77	77	80	77	0
2	20	6	"PFE0634"	"E832_1"	9640	22680	140	434	436	119	145	148	44	98	94	0	287	283	50	86	86	11	100	100	0	1.438	1.477	1.388	1.363	1.674	1.760	0.711	156	481	490	488	0.524	289	201	291	197	0
2	21	6	"PFE0638"	"E84_1"	9840	22680	140	515	522	149	148	152	43	97	97	0	1050	1022	211	85	85	10	100	100	0	0.380	0.399	0.390	0.371	1.561	0.400	0.783	156	463	1332	1311	-1.395	367	965	374	937	0
2	22	6	"PFE0645"	"E886_1"	10040	22680	130	220	225	75	145	151	47	65	38	0	155	156	34	85	86	15	95	90	0	1.071	1.127	1.168	1.020	3.013	2.661	0.212	120	603	145	151	0.100	75	70	80	71	0
2	1	7	"PFF0003"	"F10044_2"	6030	22850	140	474	488	141	143	151	52	99	99	0	576	586	115	88	90	15	100	100	0	0.678	0.693	0.696	0.657	1.493	0.720	0.746	156	633	819	843	-0.560	331	488	345	498	0
2	2	7	"PFF0005"	"F10154_1"	6210	22850	130	240	246	74	144	151	53	70	46	0	206	204	28	89	90	12	100	100	0	0.821	0.887	0.949	0.735	2.607	1.660	0.283	120	427	213	217	-0.285	96	117	102	115	0
2	3	7	"PFF0010"	"F1021_1"	6410	22850	140	1909	1836	430	144	150	49	100	100	0	957	915	206	90	90	12	100	100	0	2.036	2.051	2.003	2.083	1.395	2.121	0.896	156	468	2632	2517	1.026	1765	867	1692	825	0
2	4	7	"PFF0012"	"F1021_3"	6590	22850	140	3282	3230	678	147	154	52	100	100	0	1488	1437	310	89	89	11	100	100	0	2.241	2.287	2.336	2.319	1.314	2.338	0.911	156	448	4534	4431	1.164	3135	1399	3083	1348	0
2	5	7	"PFF0016"	"F10318_1"	6790	22850	150	627	627	173	146	153	48	100	99	0	360	369	69	87	89	14	100	100	0	1.762	1.706	1.699	1.636	1.471	1.877	0.759	156	571	754	763	0.817	481	273	481	282	0
2	6	7	"PFF0020"	"F10626_1"	6980	22850	140	371	380	111	152	159	54	96	87	0	414	409	91	90	99	28	100	98	0	0.676	0.715	0.686	0.671	1.845	0.790	0.653	156	613	543	547	-0.565	219	324	228	319	0
2	7	7	"PFF0043"	"F11007_3"	7190	22870	80	231	226	51	155	165	58	59	21	0	170	171	25	91	105	33	98	71	0	0.962	0.887	0.911	0.801	2.536	3.378	0.119	52	264	155	151	-0.056	76	79	71	80	0
2	8	7	"PFF0046"	"F11089_1"	7350	22860	140	606	610	162	148	156	51	100	98	0	417	414	89	89	96	27	99	99	0	1.396	1.422	1.386	1.411	1.631	1.587	0.746	156	576	786	787	0.482	458	328	462	325	0
2	9	7	"PFF0054"	"F11484_1"	7550	22860	150	454	461	120	143	146	45	100	97	0	418	405	85	86	89	19	100	100	0	0.937	0.997	0.980	0.957	1.493	1.053	0.752	156	515	643	637	-0.094	311	332	318	319	0
2	10	7	"PFF0057"	"F1150_5"	7730	22860	130	262	272	75	144	146	44	88	69	0	208	210	31	85	85	11	100	100	0	0.959	1.024	1.029	0.924	2.002	1.569	0.443	120	491	241	253	-0.060	118	123	128	125	0
2	11	7	"PFF0059"	"F11570_1"	7940	22860	150	823	833	248	146	150	43	99	99	0	519	494	128	85	85	13	100	100	0	1.560	1.680	1.662	1.656	1.445	1.773	0.846	156	488	1111	1096	0.641	677	434	687	409	0
2	12	7	"PFF0063"	"F11624_1"	8120	22860	140	739	731	214	145	150	44	100	100	0	341	329	69	86	90	20	100	98	0	2.329	2.412	2.242	2.348	1.570	2.729	0.774	156	442	849	829	1.220	594	255	586	243	0
2	13	7	"PFF0697"	"F3247_2"	8320	22820	150	183	187	65	151	157	50	39	12	0	128	124	34	88	96	28	55	33	0	0.800	1.000	1.517	1.590	3.525	2.998	0.167	156	512	72	72	-0.322	32	40	36	36	-50
2	14	7	"PFF0700"	"F32494_1"	8490	22860	140	3154	3082	632	152	156	48	100	100	0	2684	2572	530	88	94	26	100	100	0	1.156	1.180	1.174	1.194	1.355	1.184	0.921	156	555	5598	5414	0.210	3002	2596	2930	2484	0
2	15	7	"PFF0702"	"F3277_1"	8700	22870	140	893	879	329	144	149	44	98	98	0	686	684	180	87	87	11	100	100	0	1.250	1.231	1.231	1.119	1.641	1.384	0.809	156	511	1348	1332	0.322	749	599	735	597	0
2	16	7	"PFF0706"	"F32922_1"	8890	22870	140	285	289	87	148	150	44	85	75	0	367	367	81	86	87	16	100	100	0	0.488	0.502	0.507	0.458	1.987	0.574	0.550	156	479	418	422	-1.036	137	281	141	281	0
2	17	7	"PFF0708"	"F33056_1"	9080	22870	140	877	848	280	148	151	45	99	99	0	603	583	132	85	88	18	100	100	0	1.407	1.406	1.384	1.324	1.485	1.549	0.838	156	515	1247	1198	0.493	729	518	700	498	0
2	18	7	"PFF0711"	"F33107_1"	9260	22870	120	224	223	67	140	146	43	69	47	0	147	149	26	85	89	17	95	87	0	1.355	1.297	1.527	1.287	2.454	2.786	0.274	120	454	146	147	0.438	84	62	83	64	0
2	19	7	"PFF0740"	"F34425_1"	9450	22870	140	528	537	133	141	145	41	98	98	0	488	485	76	86	87	12	100	100	0	0.963	0.992	0.948	0.918	1.756	1.068	0.810	156	566	789	795	-0.055	387	402	396	399	0
2	20	7	"PFF0742"	"F34449_1"	9650	22870	120	228	236	67	142	145	43	75	49	0	178	176	31	85	86	12	100	97	0	0.925	1.033	1.012	0.850	2.552	1.780	0.289	120	429	179	185	-0.113	86	93	94	91	0
2	21	7	"PFF0744"	"F34605_1"	9830	22870	140	206	215	59	144	149	43	64	37	0	255	247	58	84	85	10	100	100	0	0.363	0.436	0.395	0.384	2.538	0.542	0.320	156	448	233	234	-1.464	62	171	71	163	0
2	22	7	"PFF0749"	"F34859_1"	10020	22870	140	225	229	59	145	149	43	71	46	0	175	175	28	84	85	10	100	99	0	0.879	0.923	0.976	0.819	2.431	1.751	0.295	156	675	171	175	-0.186	80	91	84	91	0
2	1	8	"PFF0757"	"F35105_1"	6030	23040	140	359	372	98	148	154	48	99	91	0	259	258	45	88	89	12	100	100	0	1.234	1.318	1.295	1.234	1.697	1.649	0.621	156	688	382	394	0.303	211	171	224	170	0
2	2	8	"PFF0759"	"F35197_1"	6210	23040	150	2210	2199	388	150	154	46	100	100	0	1612	1615	265	89	91	15	100	100	0	1.353	1.343	1.337	1.341	1.253	1.369	0.903	156	593	3583	3575	0.436	2060	1523	2049	1526	0
2	3	8	"PFF0791"	"F35823_1"	6420	23040	130	267	272	84	150	154	50	78	55	0	204	204	39	89	91	16	100	100	0	1.017	1.061	1.041	0.955	2.174	1.797	0.353	120	493	232	237	0.025	117	115	122	115	0
2	4	8	"PFF0796"	"F36083_1"	6600	23050	140	627	616	181	148	155	53	98	96	0	465	473	87	87	89	11	100	100	0	1.267	1.212	1.188	1.109	1.765	1.377	0.775	156	430	857	854	0.342	479	378	468	386	0
2	5	8	"PFF0798"	"F36120_1"	6770	23050	130	317	326	92	145	152	47	93	80	0	269	274	39	86	88	11	100	100	0	0.940	0.963	0.953	0.837	2.010	1.245	0.541	120	437	355	369	-0.089	172	183	181	188	0
2	6	8	"PFF0804"	"F36356_4"	6990	23050	140	701	681	223	150	155	49	98	97	0	785	752	170	89	96	25	100	100	0	0.792	0.801	0.791	0.730	1.610	0.861	0.830	156	645	1247	1194	-0.337	551	696	531	663	0
2	7	8	"PFF0808"	"F36374_1"	7170	23050	140	1587	1502	466	150	153	48	100	100	0	700	702	148	90	94	20	100	100	0	2.356	2.209	2.238	2.105	1.422	2.407	0.874	156	522	2047	1964	1.236	1437	610	1352	612	0
2	8	8	"PFF0813"	"F36383_1"	7360	23050	140	595	605	168	146	150	44	100	98	0	385	386	70	88	89	12	100	100	0	1.512	1.540	1.567	1.453	1.624	1.745	0.758	156	448	746	757	0.596	449	297	459	298	0
2	9	8	"PFF0836"	"F37362_1"	7540	23050	140	839	864	243	144	149	42	100	100	0	680	677	130	86	87	11	100	100	0	1.170	1.218	1.191	1.179	1.411	1.303	0.835	156	519	1289	1311	0.227	695	594	720	591	0
2	10	8	"PFF0842"	"F37536_1"	7750	23050	130	331	341	103	143	147	45	93	85	0	205	198	46	85	86	11	98	95	0	1.567	1.752	1.658	1.637	2.011	2.294	0.582	120	509	308	311	0.648	188	120	198	113	0
2	11	8	"PFF0844"	"F37871_2"	7930	23050	140	663	659	208	144	147	44	100	98	0	440	412	106	85	86	13	100	100	0	1.462	1.575	1.540	1.537	1.533	1.730	0.800	156	513	874	842	0.548	519	355	515	327	0
2	12	8	"PFF0850"	"F38025_1"	8130	23060	140	424	437	130	141	145	41	98	96	0	500	486	119	85	87	16	100	100	0	0.682	0.738	0.713	0.699	1.562	0.790	0.726	156	500	698	697	-0.552	283	415	296	401	0
2	13	8	"PFF0854"	"F38531_3"	8310	23050	140	263	275	84	140	147	43	87	67	0	195	195	50	86	90	20	96	87	0	1.128	1.239	1.341	1.218	2.343	1.674	0.419	156	517	232	244	0.174	123	109	135	109	0
2	14	8	"PFF0857"	"F38658_1"	8500	23060	140	625	616	189	141	146	42	99	98	0	488	481	123	86	87	12	100	100	0	1.204	1.203	1.157	1.149	1.625	1.292	0.778	156	492	886	870	0.268	484	402	475	395	0
2	15	8	"PFF1501"	"F59165_1"	8700	23060	150	663	666	227	143	146	44	98	98	0	301	296	67	86	87	11	100	100	0	2.419	2.490	2.421	2.332	1.730	2.919	0.780	156	469	735	733	1.274	520	215	523	210	0
2	16	8	"PFF1503"	"F59212_1"	8890	23060	140	314	319	102	143	144	44	87	80	0	437	426	95	87	88	16	100	100	0	0.489	0.519	0.509	0.449	2.020	0.565	0.618	156	445	521	515	-1.033	171	350	176	339	0
2	17	8	"PFF1507"	"F59325_1"	9080	23060	140	283	287	88	141	145	42	88	75	0	234	228	60	86	88	17	96	93	0	0.959	1.028	1.098	1.002	2.048	1.273	0.518	156	447	290	288	-0.060	142	148	146	142	0
2	18	8	"PFF1515"	"F59681_5"	9270	23050	150	199	204	70	143	147	42	54	36	0	147	145	32	86	88	12	90	82	0	0.918	1.034	1.189	1.011	3.112	2.869	0.201	156	518	117	120	-0.123	56	61	61	59	-50
2	19	8	"PFF1523"	"F60089_1"	9460	23060	120	215	224	70	147	151	47	60	37	0	156	155	24	87	92	22	96	82	0	0.986	1.132	1.086	0.881	3.075	2.592	0.289	120	509	137	145	-0.021	68	69	77	68	0
2	20	8	"PFF1525"	"F60196_1"	9670	23040	110	204	215	73	149	153	48	53	31	0	149	145	39	86	95	29	76	55	0	0.873	1.119	1.174	1.334	2.959	2.648	0.194	80	411	118	125	-0.196	55	63	66	59	0
2	21	8	"PFF1565"	"F62141_1"	9820	23060	140	609	637	194	146	151	44	100	99	0	1103	1066	269	86	90	20	100	100	0	0.455	0.501	0.498	0.497	1.542	0.490	0.772	156	552	1480	1471	-1.135	463	1017	491	980	0
2	22	8	"PFF1569"	"F62233_2"	10020	23060	130	243	250	67	146	149	41	86	60	0	200	202	27	85	86	10	100	100	0	0.843	0.889	0.854	0.771	2.141	1.334	0.411	120	637	212	221	-0.246	97	115	104	117	0
2	1	9	"PFF1573"	"F62329_1"	6020	23240	100	205	231	162	146	155	56	51	22	0	153	156	26	89	91	14	100	97	0	0.922	1.269	1.392	0.998	3.257	6.272	0.163	80	459	123	152	-0.117	59	64	85	67	0
2	2	9	"PFF1576"	"F62396_2"	6210	23240	130	239	250	78	147	153	46	75	50	0	229	227	28	89	91	15	100	100	0	0.657	0.746	0.782	0.636	2.320	1.250	0.317	120	574	232	241	-0.606	92	140	103	138	0
2	3	9	"PFF1579"	"F62610_1"	6410	23240	130	244	261	84	149	152	47	74	50	0	313	316	70	87	89	13	100	100	0	0.420	0.489	0.458	0.382	2.755	0.560	0.369	120	540	321	341	-1.250	95	226	112	229	0
2	4	9	"PFF1581"	"F62610_13"	6590	23240	140	457	459	130	150	155	49	98	95	0	355	347	65	87	89	13	100	100	0	1.146	1.188	1.160	1.099	1.728	1.378	0.710	156	508	575	569	0.196	307	268	309	260	0
2	5	9	"PFF1628"	"F63860_1"	6780	23210	150	170	177	57	149	154	47	31	14	0	128	123	30	88	92	20	66	48	0	0.525	0.800	1.363	1.373	3.989	6.730	0.044	156	622	61	63	-0.930	21	40	28	35	-50
2	6	9	"PFF1634"	"F64095_1"	6980	23280	80	208	202	69	158	161	51	50	19	0	148	146	20	89	100	30	90	42	0	0.847	0.772	1.259	1.000	2.393	3.400	0.151	52	285	109	101	-0.239	50	59	44	57	0
2	7	9	"PFF1641"	"F64252_1"	7150	23250	130	272	274	77	149	154	46	83	61	0	216	217	34	88	93	22	100	100	0	0.961	0.969	0.965	0.846	2.000	1.436	0.439	120	513	251	254	-0.057	123	128	125	129	0
2	8	9	"PFF1644"	"F64347_2"	7340	23250	140	429	438	129	144	148	43	97	94	0	378	383	73	88	88	11	100	100	0	0.983	0.997	1.032	0.916	1.632	1.139	0.736	156	493	575	589	-0.025	285	290	294	295	0
2	9	9	"PFF1647"	"F6440_2"	7510	23250	130	851	884	234	148	151	44	100	100	0	1110	1112	179	87	88	14	100	100	0	0.687	0.718	0.710	0.692	1.351	0.716	0.834	120	444	1726	1761	-0.541	703	1023	736	1025	0
2	10	9	"PFF1652"	"F64735_1"	7710	23250	140	1345	1324	331	150	155	49	100	100	0	1167	1160	227	87	89	13	100	100	0	1.106	1.094	1.091	1.064	1.341	1.125	0.908	156	555	2275	2247	0.146	1195	1080	1174	1073	0
2	11	9	"PFF1680"	"F65658_4"	7910	23250	140	495	501	143	145	152	50	99	97	0	395	386	71	86	86	10	100	100	0	1.133	1.187	1.167	1.137	1.505	1.325	0.739	156	533	659	656	0.180	350	309	356	300	0
2	12	9	"PFF1682"	"F65704_1"	8100	23250	120	225	243	71	142	147	42	82	48	0	188	192	36	85	85	10	100	100	0	0.806	0.944	0.962	0.782	2.381	1.524	0.396	120	430	186	208	-0.311	83	103	101	107	0
2	13	9	"PFF1687"	"F66126_1"	8280	23250	130	344	354	99	142	144	41	95	89	0	291	288	46	85	86	11	100	100	0	0.981	1.044	0.970	0.931	1.703	1.230	0.704	120	443	408	415	-0.028	202	206	212	203	0
2	14	9	"PFF1693"	"F66450_1"	8470	23250	140	745	736	205	141	144	41	100	99	0	374	367	76	86	86	11	100	100	0	2.097	2.117	2.071	2.057	1.528	2.293	0.799	156	465	892	876	1.068	604	288	595	281	0
2	15	9	"PFF1696"	"F66665_1"	8660	23250	140	2314	2242	539	142	145	42	100	100	0	1785	1636	441	86	87	10	100	100	0	1.278	1.355	1.324	1.412	1.460	1.342	0.917	156	427	3871	3650	0.354	2172	1699	2100	1550	0
2	16	9	"PFF1698"	"F66828_1"	8850	23250	140	265	270	78	140	145	44	83	66	0	196	192	31	87	88	11	99	99	0	1.147	1.238	1.256	1.052	2.274	1.832	0.480	156	467	234	235	0.198	125	109	130	105	0
2	17	9	"PFI0357"	"I4256_1"	9060	23260	140	344	353	96	141	148	44	98	91	0	221	222	40	86	87	11	100	100	0	1.504	1.559	1.517	1.440	1.742	1.949	0.637	156	477	338	348	0.589	203	135	212	136	0
2	18	9	"PFI0360"	"I4355_3"	9230	23250	130	545	567	136	151	154	46	100	99	0	375	370	69	87	89	17	100	100	0	1.368	1.470	1.406	1.432	1.510	1.550	0.758	120	470	682	699	0.452	394	288	416	283	0
2	19	9	"PFI0362"	"I4394_2"	9440	23260	140	1115	1085	344	148	151	46	99	99	0	415	415	86	87	89	16	100	100	0	2.948	2.857	2.769	2.719	1.493	3.161	0.853	156	566	1295	1265	1.560	967	328	937	328	0
2	20	9	"PFI0367"	"I4500_1"	9620	23260	130	341	349	98	149	152	47	97	87	0	258	259	41	88	93	25	100	100	0	1.129	1.170	1.094	1.040	1.912	1.564	0.566	120	543	362	371	0.176	192	170	200	171	0
2	21	9	"PFI0369"	"I4547_2"	9820	23260	130	658	668	188	146	148	43	100	100	0	441	429	67	87	87	11	100	100	0	1.446	1.526	1.454	1.451	1.454	1.667	0.793	120	482	866	864	0.532	512	354	522	342	0
2	22	9	"PFI0371"	"I4582_1"	10010	23260	130	356	350	93	147	151	47	95	86	0	336	335	51	87	89	22	100	100	0	0.839	0.819	0.801	0.748	1.723	0.957	0.615	120	609	458	451	-0.253	209	249	203	248	0
2	1	10	"PFI0397"	"I5035_1"	6000	23430	100	208	205	61	147	153	48	60	25	0	146	149	23	89	95	20	97	81	0	1.070	0.967	1.169	1.128	2.347	3.597	0.168	80	442	118	118	0.098	61	57	58	60	0
2	2	10	"PFI0404"	"I5222_1"	6200	23430	130	416	434	143	143	150	49	99	95	0	460	460	81	89	93	18	100	100	0	0.736	0.784	0.735	0.702	1.696	0.841	0.659	120	569	644	662	-0.443	273	371	291	371	0
2	3	10	"PFI0407"	"I5252_1"	6380	23430	130	309	312	88	144	152	63	90	68	0	231	232	41	86	89	15	100	100	0	1.138	1.151	1.199	1.073	1.911	1.456	0.509	120	519	310	314	0.186	165	145	168	146	0
2	4	10	"PFI0409"	"I5362_4"	6580	23440	130	726	733	210	149	156	69	100	99	0	302	299	48	87	89	14	100	100	0	2.684	2.755	2.666	2.640	1.450	3.207	0.768	120	498	792	796	1.424	577	215	584	212	0
2	5	10	"PFI0418"	"I5700_1"	6770	23430	130	283	284	90	145	149	44	83	68	0	198	198	39	87	90	15	100	99	0	1.243	1.252	1.340	1.097	2.291	1.860	0.439	120	563	249	250	0.314	138	111	139	111	0
2	6	10	"PFI0423"	"I5893_2"	6960	23440	130	354	376	104	144	151	47	97	95	0	284	276	43	87	90	16	100	100	0	1.066	1.228	1.199	1.133	1.595	1.476	0.649	120	525	407	421	0.092	210	197	232	189	0
2	7	10	"PFI0448"	"I6567_2"	7150	23430	130	977	954	261	150	157	51	100	100	0	816	798	173	89	96	38	100	100	0	1.138	1.134	1.145	1.109	1.495	1.146	0.845	120	534	1554	1513	0.186	827	727	804	709	0
2	8	10	"PFI0451"	"I6639_1"	7340	23440	130	217	232	83	146	150	45	67	37	0	268	264	53	89	93	37	100	95	0	0.397	0.491	0.458	0.452	2.240	0.674	0.283	120	467	250	261	-1.334	71	179	86	175	0
2	9	10	"PFI0457"	"I6658_1"	7530	23430	130	686	688	192	143	150	49	100	99	0	412	400	85	88	93	28	100	99	0	1.676	1.747	1.764	1.694	1.640	1.925	0.789	120	457	867	857	0.745	543	324	545	312	0
2	10	10	"PFI0459"	"I6658_3"	7720	23440	140	806	786	203	145	152	51	100	99	0	342	335	77	87	91	26	100	99	0	2.592	2.585	2.491	2.588	1.450	2.763	0.836	156	501	916	889	1.374	661	255	641	248	0
2	11	10	"PFI0461"	"I6724_2"	7910	23440	130	722	741	164	146	152	49	100	100	0	477	485	81	86	87	11	100	100	0	1.473	1.491	1.470	1.463	1.364	1.538	0.820	120	482	967	994	0.559	576	391	595	399	0
2	12	10	"PFI0465"	"I6851_2"	8110	23440	140	415	447	147	146	151	47	100	97	0	245	242	56	85	86	11	100	100	0	1.681	1.917	1.861	1.866	1.690	2.360	0.688	156	508	429	458	0.750	269	160	301	157	0
2	13	10	"PFI0492"	"I7697_2"	8300	23440	140	410	416	127	146	150	45	98	92	0	309	303	59	86	87	11	100	100	0	1.184	1.244	1.188	1.145	1.670	1.480	0.706	156	479	487	487	0.243	264	223	270	217	0
2	14	10	"PFI0498"	"I7884_1"	8500	23440	140	524	535	157	143	148	43	98	98	0	256	251	45	86	87	11	100	100	0	2.241	2.376	2.287	2.266	1.572	2.811	0.766	156	450	551	557	1.164	381	170	392	165	0
2	15	10	"PFI0501"	"I8013_1"	8690	23440	140	424	443	142	145	151	45	96	92	0	274	275	65	86	88	11	100	98	0	1.484	1.577	1.565	1.468	1.844	1.897	0.705	156	437	467	487	0.570	279	188	298	189	0
2	16	10	"PFI0504"	"I8083_1"	8880	23450	150	1284	1186	454	145	151	45	98	96	0	1350	1285	351	89	90	13	100	100	0	0.903	0.870	0.894	0.794	1.627	0.925	0.872	156	508	2400	2237	-0.147	1139	1261	1041	1196	0
2	17	10	"PFI0510"	"I8305_1"	9070	23440	140	803	781	255	148	153	45	99	98	0	672	624	198	89	91	14	98	98	0	1.123	1.183	1.187	1.169	1.737	1.197	0.813	156	467	1238	1168	0.168	655	583	633	535	0
2	18	10	"PFI0513"	"I8332_1"	9260	23450	130	330	331	78	154	162	50	93	85	0	380	368	70	90	93	19	100	100	0	0.607	0.637	0.640	0.585	1.751	0.705	0.638	120	444	466	455	-0.720	176	290	177	278	0
2	19	10	"PFJ0455"	"J53_17"	9450	23450	150	612	589	199	152	160	51	96	94	0	671	633	168	91	93	18	100	100	0	0.793	0.806	0.785	0.731	1.733	0.860	0.779	156	503	1040	979	-0.334	460	580	437	542	0
2	20	10	"PFJ0457"	"J53_21"	9640	23450	140	1476	1482	503	148	152	46	100	99	0	859	812	215	90	90	13	100	100	0	1.727	1.848	1.870	1.755	1.564	2.007	0.846	156	490	2097	2056	0.788	1328	769	1334	722	0
2	21	10	"PFJ0459"	"J53_23"	9830	23420	150	187	189	59	148	149	45	42	18	0	109	117	31	89	90	13	56	46	0	1.950	1.464	1.636	1.700	4.468	4.607	0.121	156	524	59	69	0.963	39	20	41	28	-50
2	22	10	"PFJ0463"	"J53_29"	10020	23450	140	1348	1300	408	146	150	50	100	100	0	1016	980	244	87	89	22	100	100	0	1.294	1.292	1.285	1.242	1.376	1.362	0.881	156	683	2131	2047	0.372	1202	929	1154	893	0
2	1	11	"PFJ0468"	"J53_37"	6020	23620	130	436	444	131	144	152	57	97	91	0	244	249	38	87	91	16	100	100	0	1.860	1.852	1.739	1.683	1.806	2.481	0.637	120	648	449	462	0.895	292	157	300	162	0
2	2	11	"PFJ0472"	"J53_41"	6210	23620	130	1013	970	262	144	150	48	100	100	0	562	559	100	88	91	15	100	100	0	1.833	1.754	1.733	1.680	1.400	1.863	0.873	120	535	1343	1297	0.874	869	474	826	471	0
2	3	11	"PFJ0495"	"J564_1"	6410	23620	140	987	989	253	146	154	67	100	100	0	963	920	142	87	90	17	100	100	0	0.960	1.012	0.983	0.974	1.379	1.073	0.842	156	548	1717	1676	-0.059	841	876	843	833	0
2	4	11	"PFJ0497"	"J564_3"	6600	23620	140	1597	1523	492	149	154	65	100	100	0	725	680	198	88	90	16	100	99	0	2.273	2.321	2.322	2.322	1.574	2.433	0.872	156	563	2085	1966	1.185	1448	637	1374	592	0
2	5	11	"PFJ0500"	"J56_7"	6790	23610	110	232	249	88	150	155	47	71	42	0	167	166	30	90	95	23	93	81	0	1.065	1.303	1.382	1.225	2.812	3.098	0.211	80	492	159	175	0.091	82	77	99	76	0
2	6	11	"PFJ0503"	"J583_1"	7020	23620	150	193	193	71	151	159	52	39	16	0	136	131	36	92	99	31	61	26	0	0.955	1.077	1.717	1.749	3.372	4.349	0.097	156	662	86	81	-0.067	42	44	42	39	-50
2	7	11	"PFJ0506"	"J587_3"	7180	23650	80	229	234	64	154	161	52	69	36	0	152	154	30	93	103	29	86	50	0	1.271	1.311	1.479	1.476	2.390	3.420	0.142	52	242	134	141	0.346	75	59	80	61	0
2	8	11	"PFJ0508"	"J587_5"	7360	23610	150	182	190	63	151	158	50	37	15	0	132	131	32	91	97	37	51	10	0	0.756	0.975	1.364	1.208	3.655	4.556	0.112	156	580	72	79	-0.403	31	41	39	40	-50
2	9	11	"PFJ0527"	"J647_6"	7550	23630	140	647	640	182	147	153	50	100	97	0	608	570	136	89	92	26	100	100	0	0.963	1.025	0.999	0.989	1.427	1.084	0.823	156	513	1019	974	-0.054	500	519	493	481	0
2	10	11	"PFJ0531"	"J64_1"	7750	23630	140	332	348	117	145	150	45	94	83	0	422	411	105	86	88	13	100	100	0	0.557	0.625	0.573	0.551	1.840	0.688	0.619	156	503	523	528	-0.845	187	336	203	325	0
2	11	11	"PFJ0533"	"J64_3"	7930	23630	120	294	296	91	145	149	44	86	74	0	306	303	44	86	87	12	100	100	0	0.677	0.696	0.715	0.596	2.026	0.882	0.528	120	425	369	368	-0.562	149	220	151	217	0
2	12	11	"PFJ0536"	"J65_10"	8120	23630	140	1193	1158	329	145	150	46	100	100	0	679	654	148	87	87	11	100	100	0	1.770	1.787	1.805	1.743	1.370	1.896	0.878	156	509	1640	1580	0.824	1048	592	1013	567	0
2	13	11	"PFJ0538"	"J65_12"	8310	23630	120	226	228	68	146	151	46	63	40	0	166	165	29	87	88	11	98	95	0	1.013	1.051	1.174	0.798	3.444	2.519	0.235	120	428	159	160	0.018	80	79	82	78	0
2	14	11	"PFJ0540"	"J65_2"	8490	23630	140	344	346	98	144	150	45	96	88	0	454	437	114	88	88	11	100	98	0	0.546	0.579	0.572	0.556	2.102	0.576	0.610	156	504	566	551	-0.872	200	366	202	349	0
2	15	11	"PFJ0567"	"J71_12"	8690	23630	140	282	288	81	143	150	45	87	75	0	267	262	53	88	89	12	100	100	0	0.777	0.833	0.779	0.738	2.015	1.007	0.529	156	466	318	319	-0.365	139	179	145	174	0
2	16	11	"PFJ0569"	"J71_2"	8870	23640	130	240	251	78	146	156	50	75	47	0	167	168	24	90	92	18	100	95	0	1.221	1.346	1.267	1.159	2.434	2.642	0.306	120	483	171	183	0.288	94	77	105	78	0
2	17	11	"PFJ0571"	"J71_6"	9100	23630	150	217	221	82	150	157	49	55	32	0	150	145	38	91	94	18	78	62	0	1.136	1.315	1.616	1.432	2.890	2.790	0.292	156	474	126	125	0.183	67	59	71	54	-50
2	18	11	"PFJ0573"	"J71_9"	9260	23630	150	35854	32779	9735	156	165	53	100	100	0	18240	16713	5457	96	100	26	100	100	0	1.967	1.963	1.957	2.018	1.493	1.961	0.906	156	353	53842	49240	0.976	35698	18144	32623	16617	0
2	19	11	"PFJ0576"	"J73_13"	9440	23640	120	259	269	79	161	168	53	75	48	0	194	193	34	94	99	25	95	90	0	0.980	1.091	1.110	0.994	2.256	2.156	0.286	120	349	198	207	-0.029	98	100	108	99	0
2	20	11	"PFJ0578"	"J73_15"	9640	23640	140	1531	1441	536	152	156	47	99	99	0	1211	1163	308	91	91	12	100	100	0	1.231	1.202	1.220	1.128	1.482	1.293	0.869	156	449	2499	2361	0.300	1379	1120	1289	1072	0
2	21	11	"PFK0742"	"Ks1964_2"	9830	23640	120	237	247	68	150	154	45	74	45	0	182	180	32	91	92	13	100	100	0	0.956	1.090	1.096	0.970	2.401	2.295	0.255	120	459	178	186	-0.065	87	91	97	89	0
2	22	11	"PFK0745"	"Ks1_2"	10010	23640	140	653	631	189	149	153	42	99	98	0	349	334	80	88	89	12	100	99	0	1.931	1.959	2.016	1.909	1.516	2.196	0.794	156	654	765	728	0.949	504	261	482	246	0
2	1	12	"PFK0752"	"Ks202_6"	6020	23810	140	1858	1807	548	146	153	55	100	100	0	1158	1086	353	87	89	13	100	100	0	1.599	1.663	1.691	1.729	1.430	1.661	0.908	156	623	2783	2660	0.677	1712	1071	1661	999	0
2	2	12	"PFK0755"	"Ks202_9"	6220	23810	130	329	331	98	145	152	46	90	81	0	437	426	91	89	91	14	100	100	0	0.529	0.552	0.546	0.481	1.841	0.573	0.597	120	438	532	523	-0.919	184	348	186	337	0
2	3	12	"PFK0757"	"Ks206_2"	6410	23820	150	203	207	71	148	153	48	53	26	0	137	140	27	88	90	14	94	80	0	1.122	1.135	1.441	1.240	2.875	4.487	0.140	156	587	104	111	0.167	55	49	59	52	-50
2	4	12	"PFK0760"	"Ks210_1"	6610	23820	120	293	318	120	149	151	45	90	74	0	170	181	69	87	88	12	100	99	0	1.735	1.798	1.787	1.661	2.000	2.415	0.526	120	430	227	263	0.795	144	83	169	94	0
2	5	12	"PFK0786"	"Ks225_7"	6780	23820	130	445	452	123	148	152	45	100	99	0	229	228	32	90	93	19	100	99	0	2.137	2.203	2.277	2.091	1.563	2.709	0.688	120	501	436	442	1.095	297	139	304	138	0
2	6	12	"PFK0793"	"Ks2300_1"	6980	23810	120	226	233	67	146	152	46	71	40	0	158	160	27	90	91	14	99	92	0	1.176	1.243	1.287	1.150	2.505	2.961	0.218	120	481	148	157	0.234	80	68	87	70	0
2	7	12	"PFK0795"	"Ks2345_1"	7170	23820	140	400	404	126	145	152	46	95	91	0	695	681	138	88	90	13	100	100	0	0.420	0.437	0.421	0.385	1.841	0.453	0.707	156	451	862	852	-1.251	255	607	259	593	0
2	8	12	"PFK0799"	"Ks244_1"	7360	23820	140	341	336	99	146	152	50	93	78	0	377	366	85	87	88	12	100	99	0	0.672	0.681	0.669	0.630	1.792	0.723	0.566	156	377	485	469	-0.573	195	290	190	279	0
2	9	12	"PFK0802"	"Ks244_3"	7540	23820	130	343	350	101	149	155	51	93	82	0	425	417	79	88	90	16	100	100	0	0.576	0.611	0.593	0.536	1.825	0.659	0.615	120	413	531	530	-0.797	194	337	201	329	0
2	10	12	"PFK0804"	"Ks244_8"	7730	23800	110	216	233	75	150	157	48	60	40	0	181	180	33	88	96	26	97	90	0	0.710	0.902	0.830	0.692	3.339	2.340	0.177	80	416	159	175	-0.495	66	93	83	92	0
2	11	12	"PFK0825"	"Ks25_1"	7930	23820	140	384	387	118	144	151	45	94	90	0	263	261	54	87	91	22	100	99	0	1.364	1.397	1.361	1.261	1.843	1.677	0.699	156	509	416	417	0.447	240	176	243	174	0
2	12	12	"PFK0827"	"Ks25_12"	8120	23820	130	312	326	103	143	147	46	95	85	0	249	244	44	87	88	12	100	99	0	1.043	1.166	1.092	1.044	1.926	1.514	0.589	120	435	331	340	0.061	169	162	183	157	0
2	13	12	"PFK0830"	"Ks25_19"	8300	23820	130	843	835	219	149	152	47	100	100	0	498	499	70	88	89	12	100	100	0	1.693	1.669	1.615	1.610	1.367	1.873	0.809	120	499	1104	1097	0.759	694	410	686	411	0
2	14	12	"PFK0834"	"Ks25_8"	8500	23820	130	229	236	58	146	149	44	81	43	0	210	208	38	88	88	12	100	99	0	0.680	0.750	0.730	0.722	2.066	1.097	0.295	120	495	205	210	-0.556	83	122	90	120	0
2	15	12	"PFK0839"	"Ks266_15"	8690	23830	140	454	473	168	141	145	42	96	93	0	790	781	184	87	88	11	100	100	0	0.445	0.478	0.467	0.427	1.720	0.495	0.727	156	437	1016	1026	-1.167	313	703	332	694	0
2	16	12	"PFK0841"	"Ks266_6"	8880	23820	150	875	850	272	145	154	51	99	98	0	671	655	206	88	91	17	98	98	0	1.252	1.243	1.196	1.272	1.681	1.268	0.854	156	463	1313	1272	0.324	730	583	705	567	0
2	17	12	"PFK0858"	"Ks271_1"	9080	23830	140	319	319	98	150	159	54	85	73	0	827	775	185	90	92	18	100	100	0	0.229	0.247	0.240	0.215	1.888	0.250	0.610	156	429	906	854	-2.125	169	737	169	685	0
2	18	12	"PFK0868"	"Ks2886_1"	9260	23800	150	166	177	51	155	162	53	28	7	0	112	112	21	92	97	25	38	9	0	0.550	1.100	2.002	1.719	4.237	10.373	0.030	156	358	31	42	-0.862	11	20	22	20	-50
2	19	12	"PFK0871"	"Ks291_5"	9450	23800	150	164	168	51	153	158	51	23	5	0	105	107	21	93	98	24	25	8	0	0.917	1.071	2.469	2.142	3.820	14.317	0.026	156	425	23	29	-0.126	11	12	15	14	-50
2	20	12	"PFK0873"	"Ks291_8"	9640	23800	150	187	196	63	154	159	58	33	11	0	118	120	27	92	95	16	63	44	0	1.269	1.500	1.800	1.799	3.761	6.430	0.090	156	535	59	70	0.344	33	26	42	28	-50
2	21	12	"PFK0878"	"Ks2_13"	9830	23830	120	219	224	68	150	157	57	55	24	0	155	154	28	89	91	12	93	92	0	1.045	1.138	1.202	1.077	2.730	4.046	0.168	120	431	135	139	0.064	69	66	74	65	0
2	22	12	"PFK0881"	"Ks2_9"	10020	23830	140	342	340	103	146	151	43	94	84	0	222	216	44	87	88	11	98	98	0	1.452	1.504	1.521	1.415	1.980	1.999	0.556	156	633	331	323	0.538	196	135	194	129	0
2	1	13	"PFL0033"	"L1_66"	6020	23970	150	180	190	68	144	148	46	42	17	0	119	119	29	88	90	14	66	52	0	1.161	1.484	1.648	1.539	3.720	4.758	0.146	156	714	67	77	0.216	36	31	46	31	-50
2	2	13	"PFL0035"	"L1_7"	6210	23970	150	160	167	57	149	154	49	25	7	0	101	103	20	92	95	17	36	11	0	1.222	1.636	3.333	2.672	3.850	10.095	0.065	156	551	20	29	0.290	11	9	18	11	-50
2	3	13	"PFL0037"	"L1_72"	6420	24000	110	215	217	59	145	151	48	60	26	0	142	142	17	90	93	16	97	90	0	1.346	1.385	1.464	1.365	2.105	4.482	0.149	80	413	122	124	0.429	70	52	72	52	0
2	4	13	"PFL0041"	"L1_79"	6620	24010	150	190	197	63	148	152	45	48	23	0	141	140	29	89	90	12	90	80	0	0.808	0.961	1.214	1.183	2.507	3.861	0.149	156	459	94	100	-0.308	42	52	49	51	-50
2	5	13	"PFL0043"	"L1_81"	6790	23990	150	188	192	60	148	152	48	44	17	0	128	128	28	90	91	12	80	66	0	1.053	1.158	1.617	1.519	3.650	4.714	0.114	156	433	78	82	0.074	40	38	44	38	-50
2	6	13	"PFL0045"	"L1_83"	6980	24000	130	445	456	125	146	151	49	99	98	0	238	242	43	89	90	14	100	100	0	2.007	2.026	1.980	1.924	1.679	2.461	0.614	120	475	448	463	1.005	299	149	310	153	0
2	7	13	"PFL0068"	"L2_117"	7190	23990	140	658	679	233	144	149	46	97	96	0	554	560	140	88	89	15	100	100	0	1.103	1.133	1.133	1.072	1.556	1.248	0.799	156	455	980	1007	0.141	514	466	535	472	0
2	8	13	"PFL0070"	"L2_12"	7370	23990	140	962	934	246	143	148	43	100	100	0	966	908	207	87	88	12	100	100	0	0.932	0.963	0.992	0.955	1.412	0.984	0.878	156	365	1698	1612	-0.102	819	879	791	821	0
2	9	13	"PFL0072"	"L2_123"	7540	23980	150	183	191	66	146	152	46	43	17	0	146	140	36	88	92	18	75	69	0	0.638	0.865	1.135	1.150	3.148	2.618	0.177	156	487	95	97	-0.649	37	58	45	52	-50
2	10	13	"PFL0074"	"L2_127"	7740	23990	130	327	342	106	147	154	48	95	82	0	258	257	30	88	94	24	100	100	0	1.059	1.154	1.084	0.978	2.053	1.641	0.549	120	561	350	364	0.082	180	170	195	169	0
2	11	13	"PFL0077"	"L2_135"	7940	23990	130	1159	1160	257	144	150	48	100	100	0	464	460	81	88	90	14	100	100	0	2.699	2.731	2.804	2.710	1.358	2.922	0.844	120	538	1391	1388	1.433	1015	376	1016	372	0
2	12	13	"PFL0079"	"L2_139"	8120	23990	130	404	418	114	143	147	43	100	96	0	279	276	51	87	89	13	100	100	0	1.359	1.455	1.371	1.400	1.609	1.729	0.660	120	449	453	464	0.443	261	192	275	189	0
2	13	13	"PFL0101"	"L2_180"	8300	24000	130	339	343	101	144	148	44	96	86	0	310	312	55	87	88	12	100	100	0	0.874	0.884	0.866	0.796	1.842	1.053	0.595	120	498	418	424	-0.194	195	223	199	225	0
2	14	13	"PFL0104"	"L2_185"	8490	24000	130	226	245	80	146	149	43	75	47	0	180	179	27	87	87	12	100	100	0	0.860	1.076	1.034	0.929	2.319	2.054	0.317	120	482	173	191	-0.217	80	93	99	92	0
2	15	13	"PFL0109"	"L2_193"	8690	24000	140	493	511	167	145	149	43	100	98	0	460	436	99	86	87	11	100	100	0	0.930	1.046	1.022	0.979	1.665	1.175	0.727	156	411	722	716	-0.104	348	374	366	350	0
2	16	13	"PFL0111"	"L2_195"	8880	24000	140	225	232	81	145	150	44	67	45	0	181	179	34	86	88	11	99	98	0	0.842	0.935	0.993	0.833	2.913	2.110	0.264	156	432	175	180	-0.248	80	95	87	93	0
2	17	13	"PFL0113"	"L2_198"	9070	24000	120	261	269	75	147	152	46	85	65	0	197	196	26	87	88	12	100	100	0	1.036	1.119	1.052	0.976	2.226	1.806	0.379	120	421	224	231	0.052	114	110	122	109	0
2	18	13	"PFL0115"	"L2_20"	9260	24000	140	1272	1277	329	152	156	47	100	100	0	453	444	99	89	90	12	100	100	0	3.077	3.169	3.184	3.201	1.414	3.353	0.878	156	484	1484	1480	1.621	1120	364	1125	355	0
2	19	13	"PFL0135"	"L2_233"	9450	23990	150	204	201	55	150	155	48	53	21	0	145	143	28	90	93	16	87	76	0	0.982	0.962	1.189	0.980	3.441	3.491	0.122	156	579	109	104	-0.026	54	55	51	53	-50
2	20	13	"PFL0138"	"L2_238"	9630	24030	80	229	237	69	156	161	53	61	26	0	141	142	20	92	96	19	94	67	0	1.490	1.620	1.562	1.543	2.350	4.312	0.244	52	274	122	131	0.575	73	49	81	50	0
2	21	13	"PFL0141"	"L2_248"	9810	24000	120	271	265	82	150	157	56	73	50	0	317	316	50	89	92	15	100	100	0	0.531	0.507	0.548	0.451	2.233	0.623	0.230	120	546	349	342	-0.914	121	228	115	227	0
2	22	13	"PFL0145"	"L2_259"	10040	23990	150	170	173	49	143	148	44	40	12	0	109	109	24	87	88	12	62	45	0	1.227	1.364	1.756	1.522	3.479	11.747	0.033	156	823	49	52	0.295	27	22	30	22	-50
2	1	14	"PFL0149"	"L2_268"	6020	24180	130	316	320	100	143	146	48	91	80	0	199	201	30	89	91	19	100	100	0	1.573	1.580	1.544	1.413	1.999	2.341	0.506	120	622	283	289	0.653	173	110	177	112	0
2	2	14	"PFL0152"	"L2_277"	6210	24180	140	739	727	209	147	151	47	99	98	0	522	505	140	92	95	20	99	99	0	1.377	1.404	1.388	1.394	1.542	1.450	0.835	156	648	1022	993	0.461	592	430	580	413	0
2	3	14	"PFM0408"	"M36520_1"	6430	24180	140	522	527	162	147	151	45	99	98	0	314	306	70	92	94	14	98	98	0	1.689	1.776	1.823	1.756	1.915	2.055	0.751	156	572	597	594	0.756	375	222	380	214	0
2	4	14	"PFM0410"	"M36520_4"	6610	24190	130	444	453	118	143	149	47	100	99	0	233	233	34	90	91	12	100	100	0	2.105	2.168	2.206	2.074	1.609	2.638	0.684	120	414	444	453	1.074	301	143	310	143	0
2	5	14	"PFM0413"	"M36754_16"	6800	24180	140	1483	1476	383	147	151	50	100	100	0	733	696	206	90	91	12	100	100	0	2.078	2.193	2.206	2.330	1.556	2.232	0.869	156	450	1979	1935	1.055	1336	643	1329	606	0
2	6	14	"PFM0417"	"M36754_20"	6990	24180	150	159	167	51	151	155	52	20	7	0	113	116	20	90	92	17	62	32	0	0.348	0.615	1.643	1.770	3.320	19.747	0.012	156	596	31	42	-1.524	8	23	16	26	-50
2	7	14	"PFM0419"	"M36754_23"	7180	24190	130	534	544	162	146	151	48	100	99	0	547	539	84	88	89	14	100	100	0	0.845	0.882	0.874	0.823	1.518	0.962	0.755	120	480	847	849	-0.242	388	459	398	451	0
2	8	14	"PFM0422"	"M3675_2"	7360	24180	130	1062	1069	258	144	147	40	100	100	0	632	618	113	88	89	13	100	100	0	1.688	1.745	1.743	1.723	1.329	1.753	0.851	120	487	1462	1455	0.755	918	544	925	530	0
2	9	14	"PFM0440"	"M3766_1"	7560	24190	140	1077	1080	362	144	146	41	99	98	0	703	671	159	88	89	14	100	100	0	1.517	1.605	1.610	1.515	1.431	1.731	0.902	156	501	1548	1519	0.601	933	615	936	583	0
2	10	14	"PFM0442"	"M37744_2"	7740	24180	120	213	225	74	144	147	44	67	39	0	151	152	25	87	88	12	98	95	0	1.078	1.246	1.467	1.144	2.683	2.896	0.264	120	424	133	146	0.109	69	64	81	65	0
2	11	14	"PFM0444"	"M37773_2"	7910	24200	90	211	211	69	148	156	53	55	23	0	130	132	24	91	95	18	80	55	0	1.615	1.537	1.968	2.091	2.832	6.020	0.158	52	333	102	104	0.692	63	39	63	41	0
2	12	14	"PFM0446"	"M3777_1"	8120	24190	140	407	421	135	145	152	47	98	94	0	263	264	55	87	90	16	100	99	0	1.489	1.559	1.480	1.465	1.759	1.911	0.675	156	650	438	453	0.574	262	176	276	177	0
2	13	14	"PFM0448"	"M37794_11"	8310	24190	120	252	259	70	142	147	43	85	63	0	164	166	24	85	86	11	100	100	0	1.392	1.444	1.354	1.254	2.182	2.552	0.393	120	469	189	198	0.478	110	79	117	81	0
2	14	14	"PFM0450"	"M37794_14"	8500	24180	120	227	228	61	145	150	45	71	44	0	156	158	25	86	87	11	100	99	0	1.171	1.153	1.230	0.994	2.749	2.501	0.261	120	408	152	155	0.228	82	70	83	72	0
2	15	14	"PFM0469"	"M38740_1"	8680	24170	150	157	163	49	146	152	49	20	7	0	107	108	21	88	90	15	58	29	0	0.579	0.850	1.463	1.366	3.999	16.784	0.020	156	598	30	37	-0.788	11	19	17	20	-50
2	16	14	"PFM0472"	"M38757_4"	8890	24200	140	433	437	123	144	150	45	99	96	0	591	565	131	87	88	12	100	100	0	0.573	0.613	0.620	0.585	1.475	0.632	0.791	156	563	793	771	-0.802	289	504	293	478	0
2	17	14	"PFM0476"	"M38913_1"	9070	24200	130	327	339	109	145	148	44	91	83	0	758	731	165	87	88	11	100	100	0	0.271	0.301	0.297	0.265	1.858	0.302	0.603	120	486	853	838	-1.882	182	671	194	644	0
2	18	14	"PFM0478"	"M38913_6"	9250	24200	140	321	330	96	147	150	44	92	84	0	502	495	100	88	89	11	100	100	0	0.420	0.450	0.443	0.416	1.709	0.474	0.633	156	538	588	590	-1.251	174	414	183	407	0
2	19	14	"PFM0481"	"M38941_1"	9450	24200	140	550	552	170	153	156	44	99	98	0	379	367	84	88	90	16	100	100	0	1.364	1.430	1.357	1.364	1.651	1.642	0.757	156	552	688	678	0.448	397	291	399	279	0
2	20	14	"PFM0484"	"M38941_6"	9640	24200	140	382	394	124	150	154	45	96	90	0	215	214	43	89	90	16	100	98	0	1.841	1.952	1.843	1.760	2.035	2.518	0.614	156	532	358	369	0.881	232	126	244	125	0
2	21	14	"PFM0510"	"M41547_1"	9820	24210	140	735	731	209	144	149	43	98	97	0	923	897	202	89	89	11	100	99	0	0.709	0.726	0.724	0.692	1.584	0.742	0.848	156	565	1425	1395	-0.497	591	834	587	808	0
2	22	14	"PFM0512"	"M41763_12"	10020	24210	140	1178	1115	391	145	148	44	98	97	0	992	915	221	87	88	12	100	100	0	1.141	1.171	1.204	1.090	1.575	1.264	0.869	156	784	1938	1798	0.191	1033	905	970	828	0
2	1	15	"PFM0514"	"M41763_4"	6000	24370	150	166	180	65	143	146	45	35	18	0	124	124	27	87	88	17	73	54	0	0.622	1.000	1.500	1.348	4.526	4.396	0.137	156	819	60	74	-0.686	23	37	37	37	-50
2	2	15	"PFM0516"	"M41776_1"	6200	24380	120	200	215	70	146	150	44	56	35	0	152	154	22	92	94	20	98	84	0	0.900	1.113	1.181	1.017	2.937	3.767	0.167	120	490	114	131	-0.152	54	60	69	62	0
2	3	15	"PFM0524"	"M42658_1"	6410	24380	140	475	479	147	153	159	51	97	92	0	275	275	65	98	101	17	100	98	0	1.819	1.842	1.750	1.755	1.767	2.174	0.687	156	557	499	503	0.863	322	177	326	177	0
2	4	15	"PFM0531"	"M42966_1"	6590	24380	130	301	326	113	145	155	53	94	77	0	553	559	77	96	98	17	100	100	0	0.341	0.391	0.340	0.334	1.867	0.381	0.503	120	473	613	644	-1.551	156	457	181	463	0
2	5	15	"PFN0076"	"N128_81"	6780	24360	150	166	195	99	145	151	47	33	22	0	105	133	77	90	93	17	46	33	0	1.400	1.163	1.727	1.977	3.242	1.919	0.363	156	642	36	93	0.485	21	15	50	43	-50
2	6	15	"PFN0079"	"N128_86"	6990	24390	90	199	214	62	147	152	48	50	34	0	149	151	24	92	95	20	98	76	0	0.912	1.136	1.239	0.923	3.485	3.587	0.098	52	351	109	126	-0.132	52	57	67	59	0
2	7	15	"PFN0082"	"N128_90"	7170	24380	140	524	515	144	143	149	46	100	98	0	328	314	76	88	90	13	98	97	0	1.587	1.646	1.610	1.623	1.698	1.787	0.782	156	524	621	598	0.667	381	240	372	226	0
2	8	15	"PFN0084"	"N128_92"	7360	24380	140	583	584	189	141	146	43	98	95	0	362	342	105	87	88	12	98	96	0	1.607	1.737	1.698	1.723	2.014	1.867	0.766	156	420	717	698	0.685	442	275	443	255	0
2	9	15	"PFN0086"	"N128_95"	7550	24390	140	575	569	200	143	147	43	98	96	0	338	333	83	86	87	12	100	100	0	1.714	1.725	1.738	1.622	1.727	2.056	0.730	156	378	684	673	0.778	432	252	426	247	0
2	10	15	"PFN0090"	"N129_1"	7730	24350	150	148	151	45	145	146	44	19	4	0	92	95	17	86	88	12	35	16	0	0.500	0.667	3.571	2.884	3.494	0.003	0.000	156	450	9	15	-1.000	3	6	6	9	-50
2	11	15	"PFN0105"	"N129_41"	7930	24370	150	160	186	83	148	155	53	28	12	0	98	118	63	88	93	19	35	19	0	1.200	1.267	1.811	1.968	4.066	2.332	0.285	156	608	22	68	0.263	12	10	38	30	-50
2	12	15	"PFN0107"	"N129_48"	8100	24370	100	204	201	60	145	151	47	53	22	0	142	140	24	88	91	16	91	83	0	1.093	1.077	1.400	1.089	3.396	4.372	0.108	80	396	113	108	0.128	59	54	56	52	0
2	13	15	"PFN0109"	"N129_6"	8340	24390	150	153	167	61	143	150	45	30	11	0	104	106	25	88	90	15	50	26	0	0.625	1.333	2.186	1.735	4.047	8.805	0.067	156	515	26	42	-0.678	10	16	24	18	-50
2	14	15	"PFN0112"	"N130_1"	8490	24360	150	149	156	52	144	150	48	18	5	0	91	90	16	89	90	14	24	4	0	2.500	12.000	2.864	2.589	3.003	24.447	0.013	156	537	7	13	1.322	5	2	12	1	-50
2	15	15	"PFN0114"	"N130_17"	8700	24410	110	186	197	62	144	152	51	37	17	0	158	156	29	89	90	15	95	91	0	0.609	0.791	1.037	0.941	2.452	2.850	0.110	80	482	111	120	-0.716	42	69	53	67	0
2	16	15	"PFN0116"	"N130_19"	8880	24390	120	946	942	250	146	151	44	100	100	0	458	429	112	88	89	13	100	98	0	2.162	2.334	2.220	2.426	1.600	2.452	0.813	120	472	1170	1137	1.112	800	370	796	341	0
2	17	15	"PFN0134"	"N130_43"	9070	24400	140	11033	9843	3571	145	149	44	100	99	0	15354	14229	3362	88	89	11	100	100	0	0.713	0.686	0.715	0.607	1.707	0.716	0.906	156	523	26154	23839	-0.488	10888	15266	9698	14141	0
2	18	15	"PFN0137"	"N130_46"	9260	24400	140	822	811	264	145	150	45	98	98	0	1291	1269	242	89	90	12	100	100	0	0.563	0.564	0.564	0.518	1.603	0.588	0.783	156	524	1879	1846	-0.828	677	1202	666	1180	0
2	19	15	"PFN0139"	"N130_5"	9450	24400	130	3302	3193	905	153	157	44	100	100	0	2080	1971	491	90	92	16	100	100	0	1.582	1.616	1.626	1.591	1.285	1.651	0.878	120	507	5139	4921	0.662	3149	1990	3040	1881	0
2	20	15	"PFN0141"	"N130_52"	9630	24400	130	5547	5429	1502	152	154	43	100	100	0	2705	2628	730	90	92	17	100	100	0	2.063	2.079	2.075	2.080	1.267	2.087	0.902	120	520	8010	7815	1.045	5395	2615	5277	2538	0
2	21	15	"PFN0145"	"N130_61"	9820	24390	130	1636	1588	552	144	148	44	100	100	0	1119	1063	340	89	91	15	100	100	0	1.449	1.483	1.473	1.499	1.584	1.470	0.857	120	564	2522	2418	0.535	1492	1030	1444	974	0
2	22	15	"PFN0147"	"N131_12"	10020	24380	80	223	220	63	149	153	45	59	42	0	123	122	17	88	92	17	88	50	0	2.114	2.088	2.245	1.915	2.436	6.733	0.107	52	304	109	105	1.080	74	35	71	34	0
2	1	16	"PFN0168"	"N132_106"	6030	24570	130	202	209	67	144	147	44	55	33	0	158	160	30	87	88	12	98	95	0	0.817	0.890	1.022	0.860	2.870	2.741	0.199	120	612	129	138	-0.292	58	71	65	73	0
2	2	16	"PFN0170"	"N132_108"	6220	24570	140	367	373	122	151	156	45	94	83	0	253	250	50	92	94	15	100	99	0	1.342	1.405	1.328	1.212	2.057	1.825	0.604	156	513	377	380	0.424	216	161	222	158	0
2	3	16	"PFN0172"	"N132_11"	6410	24580	140	979	1121	645	157	164	54	100	99	0	811	866	442	101	102	19	100	100	0	1.158	1.260	1.185	1.221	1.553	1.388	0.763	156	469	1532	1729	0.211	822	710	964	765	0
2	4	16	"PFN0175"	"N132_116"	6590	24570	130	1032	1043	255	148	157	51	100	100	0	739	704	158	97	100	19	100	100	0	1.377	1.474	1.456	1.473	1.326	1.494	0.881	120	475	1526	1502	0.461	884	642	895	607	0
2	5	16	"PFN0177"	"N132_119"	6780	24580	140	587	598	173	141	147	46	100	99	0	351	350	70	89	90	12	100	100	0	1.702	1.751	1.769	1.690	1.493	1.958	0.803	156	573	708	718	0.767	446	262	457	261	0
2	6	16	"PFN0180"	"N132_125"	6980	24580	140	1364	1373	387	143	153	74	100	100	0	547	538	114	87	93	96	100	98	0	2.654	2.727	2.672	2.674	1.308	2.930	0.892	156	590	1681	1681	1.408	1221	460	1230	451	0
2	7	16	"PFN0582"	"N145_33"	7180	24580	140	859	948	497	143	156	97	98	93	0	1036	986	409	86	99	150	98	91	0	0.754	0.894	0.861	0.853	1.834	1.017	0.776	156	492	1666	1705	-0.408	716	950	805	900	0
2	8	16	"PFN0584"	"N145_38"	7350	24550	150	143	155	54	142	151	76	12	1	0	98	99	18	87	96	112	0	0	0	0.091	1.083	2.944	2.789	4.345	17.873	0.018	156	467	12	25	-3.459	1	11	13	12	-50
2	9	16	"PFN0589"	"N145_44"	7540	24550	150	162	164	49	146	150	47	24	5	0	104	106	18	88	91	18	44	16	0	1.000	1.000	2.251	1.927	3.489	30.817	0.005	156	493	32	36	0.000	16	16	18	18	-50
2	10	16	"PFN0592"	"N145_50"	7730	24550	150	156	162	47	149	156	56	15	3	0	97	97	17	90	96	23	16	1	0	1.000	1.857	2.683	2.611	3.883	10.236	0.049	156	611	14	20	0.000	7	7	13	7	-50
2	11	16	"PFN0598"	"N145_61"	7970	24580	150	211	216	82	150	159	54	53	27	0	137	135	33	90	95	22	73	52	0	1.298	1.467	2.047	1.800	3.099	3.841	0.220	156	609	108	111	0.376	61	47	66	45	-50
2	12	16	"PFN0600"	"N145_9"	8130	24580	140	381	397	124	149	154	48	94	88	0	236	229	61	90	92	16	96	92	0	1.589	1.784	1.791	1.761	1.996	2.116	0.661	156	515	378	387	0.668	232	146	248	139	0
2	13	16	"PFN0620"	"N148_2"	8300	24550	150	156	168	53	148	152	46	28	10	0	101	101	15	89	91	15	39	12	0	0.667	1.667	3.833	3.373	4.108	20.048	0.021	156	544	20	32	-0.585	8	12	20	12	-50
2	14	16	"PFN0622"	"N148_6"	8490	24560	150	150	158	55	142	148	45	22	3	0	92	91	16	88	88	12	25	5	0	2.000	5.333	3.000	2.614	3.107	35.019	0.006	156	580	12	19	1.000	8	4	16	3	-50
2	15	16	"PFN0628"	"N149_12"	8690	24580	130	1270	1217	345	139	146	44	100	100	0	2027	1950	490	89	89	12	100	100	0	0.584	0.579	0.580	0.569	1.319	0.558	0.892	120	555	3069	2939	-0.777	1131	1938	1078	1861	0
2	16	16	"PFN0632"	"N149_18"	8880	24580	130	560	563	159	147	150	43	99	98	0	928	912	243	89	90	11	100	100	0	0.492	0.505	0.511	0.484	1.554	0.481	0.746	120	547	1252	1239	-1.023	413	839	416	823	0
2	17	16	"PFN0634"	"N149_2"	9080	24590	130	436	448	135	146	151	44	99	97	0	213	215	37	88	90	11	98	98	0	2.320	2.378	2.386	2.257	1.608	3.093	0.666	120	487	415	429	1.214	290	125	302	127	0
2	18	16	"PFN0637"	"N149_30"	9260	24590	120	2658	2574	758	145	151	45	100	100	0	1296	1281	264	88	89	11	100	100	0	2.080	2.036	2.026	1.957	1.397	2.196	0.884	120	445	3721	3622	1.057	2513	1208	2429	1193	0
2	19	16	"PFN0655"	"N150_39"	9450	24590	130	1332	1301	252	145	151	43	100	100	0	506	505	82	89	90	11	100	100	0	2.847	2.779	2.786	2.766	1.356	3.052	0.861	120	502	1604	1572	1.509	1187	417	1156	416	0
2	20	16	"PFN0658"	"N150_49"	9630	24590	130	291	295	95	144	150	42	88	74	0	205	206	29	89	89	12	100	100	0	1.267	1.291	1.253	1.070	2.393	2.064	0.455	120	506	263	268	0.342	147	116	151	117	0
2	21	16	"PFN0660"	"N150_51"	9820	24590	130	366	367	104	142	147	44	98	91	0	307	306	42	89	89	12	100	100	0	1.028	1.037	1.011	0.920	1.805	1.237	0.689	120	533	442	442	0.039	224	218	225	217	0
2	22	16	"PFN0662"	"N150_53"	10010	24590	130	268	276	72	147	150	45	90	68	0	674	680	97	88	89	14	100	100	0	0.206	0.218	0.217	0.190	2.007	0.205	0.465	120	679	707	721	-2.276	121	586	129	592	0
2	1	17	"PFN0664"	"N150_57"	6030	24770	140	393	400	118	140	145	45	96	94	0	410	404	86	86	87	12	100	100	0	0.781	0.818	0.809	0.746	1.675	0.910	0.713	156	689	577	578	-0.357	253	324	260	318	0
2	2	17	"PFN0666"	"N150_6"	6210	24770	140	354	354	118	148	153	46	91	82	0	305	297	63	87	89	12	99	99	0	0.945	0.981	0.963	0.856	2.184	1.245	0.653	156	451	424	416	-0.082	206	218	206	210	0
2	3	17	"PFN0680"	"N150_8"	6400	24760	140	1007	1010	260	149	154	49	99	99	0	504	499	131	90	92	17	99	99	0	2.072	2.105	2.086	2.182	1.451	2.177	0.850	156	464	1272	1270	1.051	858	414	861	409	0
2	4	17	"PFN0682"	"N150_82"	6590	24760	130	1084	1122	258	145	151	47	100	100	0	724	717	131	89	91	17	100	100	0	1.479	1.556	1.554	1.539	1.282	1.593	0.872	120	497	1574	1605	0.564	939	635	977	628	0
2	5	17	"PFN0685"	"N150_87"	6790	24770	140	625	631	208	147	151	48	98	98	0	496	495	108	88	89	13	100	100	0	1.172	1.189	1.138	1.100	1.746	1.322	0.790	156	462	886	891	0.228	478	408	484	407	0
2	6	17	"PFN0688"	"N150_9"	6970	24770	130	643	649	191	147	155	62	100	99	0	237	236	34	86	87	13	100	100	0	3.285	3.347	3.368	3.168	1.628	4.210	0.692	120	428	647	652	1.716	496	151	502	150	0
2	7	17	"PFN0694"	"N151_11"	7160	24770	130	535	539	155	145	158	99	98	86	0	402	396	58	86	99	152	100	59	0	1.234	1.271	1.243	1.179	1.619	1.010	0.629	120	479	706	704	0.304	390	316	394	310	0
2	8	17	"PFN0696"	"N151_18"	7340	24770	130	973	955	224	145	153	73	100	100	0	479	478	79	89	99	102	100	97	0	2.123	2.082	2.071	2.045	1.336	2.237	0.853	120	563	1218	1199	1.086	828	390	810	389	0
2	9	17	"PFN0876"	"N168_6"	7550	24770	140	674	693	223	146	149	45	100	100	0	632	592	183	90	92	17	99	99	0	0.974	1.090	1.083	1.118	1.624	1.127	0.825	156	550	1070	1049	-0.038	528	542	547	502	0
2	10	17	"PFN0874"	"N168_34"	7740	24770	150	762	776	215	150	155	50	100	100	0	810	768	212	91	95	21	100	99	0	0.851	0.925	0.898	0.935	1.529	0.931	0.841	156	517	1331	1303	-0.232	612	719	626	677	0
2	11	17	"PFN0894"	"N173_1"	7920	24770	130	214	216	70	150	154	49	56	26	0	229	233	33	90	94	20	100	100	0	0.460	0.462	0.523	0.430	2.478	0.794	0.213	120	473	203	209	-1.119	64	139	66	143	0
2	12	17	"PFN0907"	"N175_2"	8120	24770	130	4863	4634	1473	144	148	45	100	100	0	1995	1944	551	90	93	22	100	100	0	2.477	2.422	2.397	2.387	1.353	2.410	0.894	120	469	6624	6344	1.309	4719	1905	4490	1854	0
2	13	17	"PFN0906"	"N175_16"	8300	24770	130	435	446	108	150	154	48	100	97	0	269	264	42	89	91	20	100	100	0	1.583	1.691	1.609	1.618	1.585	2.020	0.668	120	503	465	471	0.663	285	180	296	175	0
2	14	17	"PFN0918"	"N177_6"	8510	24780	140	414	422	148	147	153	47	95	89	0	684	639	176	88	88	11	100	100	0	0.448	0.499	0.461	0.441	1.852	0.517	0.686	156	544	863	826	-1.158	267	596	275	551	0
2	15	17	"PFL0005"	"L1_103"	8690	24780	130	299	315	98	145	151	45	93	78	0	228	230	33	90	90	12	100	100	0	1.116	1.214	1.120	1.062	1.809	1.783	0.521	120	475	292	310	0.158	154	138	170	140	0
2	16	17	"PFL0159"	"L2_30"	8880	24780	140	2259	2166	684	148	151	44	100	100	0	2446	2329	673	91	92	12	100	100	0	0.896	0.902	0.887	0.894	1.456	0.911	0.897	156	573	4466	4256	-0.158	2111	2355	2018	2238	0
2	17	17	"PFL0171"	"L2_55"	9070	24780	140	1051	961	409	147	151	44	96	92	0	1591	1430	620	91	91	11	97	97	0	0.603	0.608	0.620	0.550	1.927	0.603	0.870	156	533	2404	2153	-0.731	904	1500	814	1339	0
2	18	17	"PFL0176"	"L2_62"	9260	24780	140	1496	1454	481	145	151	45	98	98	0	1611	1584	404	90	90	11	100	100	0	0.888	0.876	0.903	0.834	1.629	0.905	0.856	156	517	2872	2803	-0.171	1351	1521	1309	1494	0
2	19	17	"PFL0064"	"L2_109"	9440	24770	130	504	512	162	143	150	45	97	95	0	247	239	62	88	90	13	99	95	0	2.270	2.444	2.353	2.413	1.966	2.753	0.664	120	498	520	520	1.183	361	159	369	151	0
2	20	17	"PFL0066"	"L2_114"	9640	24780	140	265	275	81	145	154	48	86	62	0	375	353	84	89	92	19	99	99	0	0.420	0.492	0.474	0.437	1.999	0.539	0.462	156	568	406	394	-1.253	120	286	130	264	0
2	21	17	"PFL0140"	"L2_247"	9830	24780	140	519	524	172	145	151	42	98	96	0	250	246	65	88	89	11	100	98	0	2.309	2.399	2.334	2.396	1.638	2.695	0.770	156	457	536	537	1.207	374	162	379	158	0
2	22	17	"PFL0150"	"L2_270"	10020	24780	140	636	645	230	144	148	43	100	100	0	806	779	248	88	88	11	100	100	0	0.685	0.725	0.710	0.691	1.489	0.734	0.820	156	665	1210	1192	-0.545	492	718	501	691	0
2	1	18	"PFN0982"	"N244_3"	6040	24950	100	195	203	59	142	149	45	55	27	0	140	147	25	87	89	13	98	93	0	1.000	1.017	1.165	0.937	3.263	3.786	0.116	80	384	106	121	0.000	53	53	61	60	0
2	2	18	"PFJ0260"	"J246_2"	6210	24950	130	1579	1597	276	144	147	44	100	100	0	2476	2398	315	87	89	13	100	100	0	0.601	0.629	0.626	0.624	1.201	0.619	0.928	120	479	3824	3764	-0.735	1435	2389	1453	2311	0
2	3	18	"PFJ0281"	"J269_1"	6400	24950	130	398	402	125	144	147	43	95	90	0	229	221	42	86	88	12	100	100	0	1.776	1.911	1.884	1.746	1.814	2.427	0.656	120	499	397	393	0.829	254	143	258	135	0
2	4	18	"PFJ0305"	"J27_3"	6580	24950	130	853	874	233	150	184	222	99	90	0	335	334	59	86	103	108	99	70	0	2.823	2.919	2.711	2.857	1.433	3.284	0.772	120	464	952	972	1.497	703	249	724	248	0
2	5	18	"PFJ0475"	"J53_46"	6780	24960	140	1433	1414	348	154	192	232	99	99	0	772	737	162	87	109	124	99	97	0	1.867	1.938	1.901	1.941	1.350	2.041	0.860	156	448	1964	1910	0.901	1279	685	1260	650	0
2	6	18	"PFJ0505"	"J583_7"	6950	24940	150	210	211	71	148	154	48	58	30	0	100	103	18	87	89	14	48	22	0	4.769	3.938	3.458	3.601	3.218	8.646	0.144	156	515	75	79	2.254	62	13	63	16	-50
2	7	18	"PFJ0549"	"J697_3"	7170	24960	140	346	351	118	147	154	48	91	80	0	210	210	46	91	97	24	97	93	0	1.672	1.714	1.713	1.553	2.077	2.316	0.566	156	688	318	323	0.742	199	119	204	119	0
2	8	18	"PFJ0586"	"J753_2"	7380	24960	100	218	227	109	147	154	48	62	28	0	166	175	33	91	98	24	100	90	0	0.947	0.952	1.000	0.861	2.316	3.782	0.213	80	394	146	164	-0.079	71	75	80	84	0
2	9	18	"PFJ0594"	"J82_7"	7550	24960	140	1099	1086	358	146	150	47	100	100	0	888	837	257	90	93	17	100	100	0	1.194	1.258	1.242	1.246	1.489	1.296	0.859	156	506	1751	1687	0.256	953	798	940	747	0
2	10	18	"PFK0025"	"Km2326_6"	7730	24930	150	170	177	55	152	155	47	31	11	0	127	125	22	91	94	17	76	51	0	0.500	0.735	1.361	1.268	3.338	12.329	0.015	156	464	54	59	-1.000	18	36	25	34	-50
2	11	18	"PFJ0390"	"J40_6"	7930	24960	140	646	673	216	152	154	45	100	98	0	272	263	62	90	92	15	99	98	0	2.714	3.012	2.948	2.977	1.633	3.459	0.755	156	499	676	694	1.441	494	182	521	173	0
2	12	18	"PFJ0410"	"J43_3"	8100	24960	130	3384	3325	706	146	149	44	100	100	0	1295	1271	217	89	91	21	100	100	0	2.685	2.690	2.655	2.669	1.238	2.778	0.915	120	478	4444	4361	1.425	3238	1206	3179	1182	0
2	13	18	"PFJ0426"	"J461_4"	8300	24940	150	161	161	47	151	155	47	20	3	0	96	99	19	89	90	19	23	10	0	1.429	1.000	3.000	2.759	3.906	40.299	0.005	156	550	17	20	0.515	10	7	10	10	-50
2	14	18	"PFJ0465"	"J53_31"	8500	24960	150	202	206	60	153	157	49	49	18	0	123	124	25	88	89	12	83	64	0	1.400	1.472	1.604	1.597	3.240	5.554	0.135	156	536	84	89	0.485	49	35	53	36	-50
2	15	18	"PFJ0557"	"J6_2"	8690	24970	140	416	423	151	150	155	48	94	87	0	330	320	73	89	90	13	100	100	0	1.104	1.182	1.125	1.076	1.914	1.449	0.659	156	546	507	504	0.142	266	241	273	231	0
2	16	18	"PFK0041"	"Km302_3"	8870	24970	110	241	246	76	149	152	47	75	48	0	150	154	24	90	91	12	100	98	0	1.533	1.516	1.688	1.588	2.105	3.997	0.216	80	412	152	161	0.617	92	60	97	64	0
2	17	18	"PFK0298"	"Kn2549_3"	9060	24970	130	522	545	153	149	152	43	100	100	0	980	939	165	91	92	12	100	100	0	0.420	0.467	0.471	0.440	1.493	0.451	0.742	120	542	1262	1244	-1.253	373	889	396	848	0
2	18	18	"PFK0338"	"Kn3092_1"	9260	24970	120	226	233	72	148	154	45	70	42	0	174	169	39	89	91	12	93	90	0	0.918	1.063	1.097	0.958	2.480	2.340	0.290	120	496	163	165	-0.124	78	85	85	80	0
2	19	18	"PFK0404"	"Kn427_6"	9450	24970	120	706	703	195	148	157	51	100	99	0	454	438	78	89	92	19	100	100	0	1.529	1.590	1.542	1.516	1.503	1.769	0.787	120	520	923	904	0.612	558	365	555	349	0
2	20	18	"PFK0425"	"Kn5026_1"	9640	24990	110	221	234	74	151	158	51	63	32	0	164	165	37	88	91	20	95	82	0	0.921	1.078	1.129	0.986	2.537	2.491	0.260	80	379	146	160	-0.119	70	76	83	77	0
2	21	18	"PFK0442"	"Kn5244_3"	9830	24940	150	144	148	42	152	157	50	11	1	0	95	96	14	89	92	17	20	3	0	-1.333	-0.571	2.881	3.042	3.662	0.001	0.000	156	558	-2	3	Error	-8	6	-4	7	-50
2	22	18	"PFK0457"	"Kn5587_2"	10020	24980	140	5446	4914	1978	146	148	41	100	100	0	2512	2243	773	89	90	12	100	100	0	2.187	2.214	2.247	2.077	1.618	2.365	0.887	156	688	7723	6922	1.129	5300	2423	4768	2154	0
2	1	19	"PFK0782"	"Ks2242_1"	6020	25140	140	894	887	270	140	146	46	100	99	0	902	832	238	87	88	11	100	100	0	0.925	1.003	1.002	0.999	1.614	1.016	0.868	156	736	1569	1492	-0.112	754	815	747	745	0
2	2	19	"PFK0818"	"Ks2565_1"	6210	25140	130	521	535	165	142	146	43	99	98	0	504	486	112	89	90	13	100	100	0	0.913	0.990	1.025	0.932	1.555	1.036	0.764	120	507	794	790	-0.131	379	415	393	397	0
2	3	19	"PFK0876"	"Ks2_11"	6400	25150	130	347	353	122	145	147	42	91	84	0	814	804	129	88	88	11	100	100	0	0.278	0.291	0.284	0.236	2.099	0.299	0.613	120	451	928	924	-1.846	202	726	208	716	0
2	4	19	"PFK1002"	"Ks48_16"	6590	25120	150	156	165	56	149	189	232	0	0	0	106	112	47	87	109	124	1	1	0	0.368	0.640	1.535	1.312	3.829	2.368	0.512	156	449	26	41	-1.441	7	19	16	25	-50
2	5	19	"PFK1139"	"Ks667_1"	6780	25140	130	1835	1805	423	153	197	248	100	99	0	1014	967	199	86	113	133	100	99	0	1.813	1.875	1.899	1.869	1.279	1.924	0.889	120	392	2610	2533	0.858	1682	928	1652	881	0
2	6	19	"PFK1174"	"Ks75_10"	6970	25150	130	4340	4232	1109	150	155	50	100	100	0	8367	8177	1655	91	95	20	100	100	0	0.506	0.505	0.516	0.494	1.221	0.495	0.907	120	507	12466	12168	-0.982	4190	8276	4082	8086	0
2	7	19	"PFK0629"	"Ks1228_7"	7160	25160	90	227	218	74	152	156	49	57	34	0	188	188	34	98	103	23	96	94	0	0.833	0.733	1.031	0.881	2.499	2.258	0.156	52	335	165	156	-0.263	75	90	66	90	0
2	8	19	"PFK1093"	"Ks586_7"	7340	25150	130	1583	1593	401	146	152	47	100	100	0	819	796	155	93	98	21	100	100	0	1.979	2.058	2.007	2.032	1.352	2.144	0.890	120	562	2163	2150	0.985	1437	726	1447	703	0
2	9	19	"pla_LSU"	"PLSU"	7540	25150	130	814	803	224	144	149	48	100	99	0	426	427	76	90	91	14	100	100	0	1.994	1.955	1.957	1.878	1.516	2.200	0.766	120	460	1006	996	0.996	670	336	659	337	0
2	10	19	"pla_ORF129"	"PORF129"	7740	25150	140	1739	1709	543	151	156	49	100	100	0	756	711	196	91	94	16	100	100	0	2.388	2.513	2.465	2.553	1.552	2.688	0.860	156	499	2253	2178	1.256	1588	665	1558	620	0
2	11	19	"pla_ORF79"	"PORF79"	7930	25150	130	689	720	202	154	157	45	100	100	0	338	332	64	90	91	11	100	100	0	2.157	2.339	2.287	2.292	1.487	2.699	0.751	120	450	783	808	1.109	535	248	566	242	0
2	12	19	"pla_rpl14"	"Prpl14"	8110	25150	130	1929	1881	670	151	154	42	100	100	0	661	631	195	91	92	12	100	100	0	3.119	3.204	3.124	3.127	1.571	3.426	0.823	120	473	2348	2270	1.641	1778	570	1730	540	0
2	13	19	"PFBL B0020"	"oPFBLOB0020"	8290	25150	140	305	315	100	149	152	44	91	78	0	706	690	175	89	90	12	100	100	0	0.253	0.276	0.279	0.254	2.012	0.271	0.558	156	551	773	767	-1.984	156	617	166	601	0
2	14	19	"PFD66970"	"oPFD66970"	8480	25150	130	449	458	112	149	152	49	100	99	0	317	319	49	87	88	12	100	100	0	1.304	1.332	1.340	1.269	1.537	1.481	0.720	120	552	530	541	0.383	300	230	309	232	0
2	15	19	"PFC0765"	"oPFC0765"	8700	25160	100	205	207	57	150	155	49	53	22	0	123	124	23	88	89	13	87	65	0	1.571	1.583	1.921	1.780	2.685	4.693	0.227	80	363	90	93	0.652	55	35	57	36	0
2	16	19	"PFN0250"	"oPFN0250"	8870	25160	130	239	248	74	151	153	47	74	45	0	309	316	53	88	89	13	100	100	0	0.398	0.425	0.398	0.402	1.994	0.503	0.274	120	448	309	325	-1.328	88	221	97	228	0
2	17	19	"PFL0017"	"oPFL0017"	9050	25150	130	1591	1638	476	149	152	45	100	100	0	1555	1599	374	90	97	60	100	100	0	0.984	0.987	0.943	0.973	1.341	0.941	0.847	120	512	2907	2998	-0.023	1442	1465	1489	1509	0
2	18	19	"PFI17637"	"oPFI17637"	9270	25160	130	414	427	140	148	153	46	99	93	0	594	591	99	89	95	50	100	100	0	0.527	0.556	0.534	0.501	1.718	0.569	0.654	120	475	771	781	-0.925	266	505	279	502	0
2	19	19	"PFM60472"	"oPFM60472"	9460	25170	150	166	169	51	149	154	46	25	8	0	134	135	30	89	90	13	83	75	0	0.378	0.435	0.790	0.820	3.339	5.354	0.032	156	446	62	66	-1.404	17	45	20	46	-50
2	20	19	"PFL0020"	"oPFL0020"	9640	25130	150	153	161	47	149	155	53	19	3	0	108	107	20	90	94	22	39	8	0	0.222	0.706	2.000	1.698	3.511	12.331	0.032	156	527	22	29	-2.170	4	18	12	17	-50
2	21	19	"PFI17639"	"oPFI17639"	9800	25160	90	213	221	78	150	158	56	55	25	0	150	151	31	94	102	31	84	40	0	1.125	1.246	1.190	1.179	3.203	4.540	0.091	52	300	119	128	0.170	63	56	71	57	0
2	22	19	"PFN0252"	"oPFN0252"	10030	25170	140	2837	2568	1156	147	152	50	98	96	0	2987	2807	1035	89	94	21	100	100	0	0.928	0.891	0.901	0.787	1.875	0.936	0.890	156	731	5588	5139	-0.107	2690	2898	2421	2718	0
2	1	20	"PFBL B0027"	"oPFBLOB0027"	6030	25330	120	194	205	65	141	145	45	56	29	0	159	160	30	88	89	12	96	94	0	0.746	0.889	1.021	0.914	2.917	2.549	0.183	120	487	124	136	-0.422	53	71	64	72	0
2	2	20	"PFC0768"	"oPFC0768"	6210	25340	140	244	253	98	145	149	42	75	57	0	199	196	43	91	91	12	97	96	0	0.917	1.029	1.067	0.896	2.510	1.949	0.338	156	485	207	213	-0.126	99	108	108	105	0
2	3	20	"PFBL B0032"	"oPFBLOB0032"	6400	25310	150	140	148	53	143	148	46	16	5	0	103	104	18	91	91	12	46	26	0	-0.250	0.385	2.000	1.880	4.404	25.620	0.008	156	513	9	18	Error	-3	12	5	13	-50
2	4	20	"PFBL B0033"	"oPFBLOB0033"	6590	25310	150	157	163	51	141	148	67	17	1	0	103	104	19	89	91	13	51	26	0	1.143	1.467	2.280	2.228	3.329	23.716	0.023	156	481	30	37	0.193	16	14	22	15	-50
2	5	20	"PFB0684"	"oPFB0684"	6780	25310	150	149	153	49	142	152	68	8	2	0	95	96	19	88	91	15	32	8	0	1.000	1.375	2.639	2.460	4.089	21.181	0.029	156	489	14	19	0.000	7	7	11	8	-50
2	6	20	"PFF72417"	"oPFF72417"	6970	25310	150	148	154	50	146	152	48	16	4	0	106	107	19	92	95	16	42	14	0	0.143	0.533	1.978	1.945	4.493	32.629	0.007	156	566	16	23	-2.807	2	14	8	15	-50
2	7	20	"PFG0010"	"oPFG0010"	7190	25340	150	154	157	45	145	149	45	18	3	0	118	118	21	92	95	16	68	35	0	0.346	0.462	1.157	1.146	4.535	15.498	0.015	156	555	35	38	-1.531	9	26	12	26	-50
2	8	20	"PFBL B0035"	"oPFBLOB0035"	7360	25340	130	773	774	227	140	146	45	100	100	0	821	791	169	91	93	14	100	100	0	0.867	0.906	0.912	0.868	1.399	0.923	0.838	120	382	1363	1334	-0.206	633	730	634	700	0
2	9	20	"PFBL B0038"	"oPFBLOB0038"	7540	25320	150	148	158	54	143	150	44	23	8	0	97	98	14	92	94	14	22	7	0	1.000	2.500	3.571	2.713	4.455	162.513	0.000	156	471	10	21	0.000	5	5	15	6	-50
2	10	20	"PFG0012"	"oPFG0012"	7730	25320	150	152	161	48	153	158	48	17	4	0	113	111	24	96	99	17	48	21	0	-0.059	0.533	1.900	1.507	4.053	16.266	0.013	156	484	16	23	Error	-1	17	8	15	-50
2	11	20	"PFD66974"	"oPFD66974"	7930	25340	150	173	175	53	156	161	47	25	7	0	141	141	29	98	100	17	78	60	0	0.395	0.442	1.075	1.028	3.616	8.521	0.016	156	491	60	62	-1.339	17	43	19	43	-50
2	12	20	"PFL0029"	"oPFL0029"	8110	25340	130	698	733	229	152	153	42	100	100	0	417	418	78	95	98	18	100	100	0	1.696	1.799	1.726	1.725	1.532	2.016	0.757	120	413	868	904	0.762	546	322	581	323	0
2	13	20	"PFD66975"	"oPFD66975"	8300	25350	140	343	346	109	151	153	43	92	85	0	1212	1197	268	94	96	18	100	100	0	0.172	0.177	0.170	0.164	1.675	0.167	0.597	156	442	1310	1298	-2.542	192	1118	195	1103	0
2	14	20	"PFM60473"	"oPFM60473"	8500	25340	150	171	178	58	148	153	48	31	12	0	132	134	27	91	93	14	85	63	0	0.561	0.698	0.937	1.035	3.766	7.084	0.042	156	544	64	73	-0.834	23	41	30	43	-50
2	15	20	"PFM60503"	"oPFM60503"	8690	25320	120	501	514	170	153	155	50	97	95	0	469	469	104	89	90	14	100	100	0	0.916	0.950	0.909	0.869	1.908	1.063	0.706	120	447	728	741	-0.127	348	380	361	380	0
2	16	20	"PFL0061"	"oPFL0061"	8870	25320	130	621	631	175	155	154	47	100	100	0	518	499	110	89	89	12	100	99	0	1.086	1.161	1.132	1.146	1.564	1.245	0.791	120	444	895	886	0.119	466	429	476	410	0
2	17	20	"PFG0034"	"oPFG0034"	9050	25320	130	1586	1573	430	149	152	44	100	100	0	1087	1076	236	90	98	63	100	100	0	1.441	1.444	1.386	1.426	1.355	1.477	0.848	120	468	2434	2410	0.527	1437	997	1424	986	0
2	18	20	"PFF72455"	"oPFF72455"	9260	25320	150	169	176	54	148	153	44	33	11	0	109	110	18	90	97	60	1	0	0	1.105	1.400	2.094	1.877	3.554	12.112	0.044	156	515	40	48	0.144	21	19	28	20	-50
2	19	20	"PFM60505"	"oPFM60505"	9440	25320	130	319	318	94	151	155	44	92	77	0	210	209	32	89	90	13	100	100	0	1.388	1.392	1.304	1.240	2.027	2.033	0.474	120	390	289	287	0.473	168	121	167	120	0
2	20	20	"PFL0063"	"oPFL0063"	9630	25320	120	380	391	120	147	151	42	97	94	0	226	225	48	90	91	13	100	100	0	1.713	1.807	1.789	1.674	1.990	2.378	0.550	120	436	369	379	0.777	233	136	244	135	0
2	21	20	"PFJ12800"	"oPFJ12800"	9820	25320	140	393	404	130	150	156	51	96	89	0	240	230	59	90	97	25	91	89	0	1.620	1.814	1.690	1.729	2.209	2.237	0.615	156	540	393	394	0.696	243	150	254	140	0
2	22	20	"PFF72460"	"oPFF72460"	10020	25330	130	611	636	181	145	150	45	100	100	0	290	295	55	88	89	11	100	100	0	2.307	2.372	2.370	2.279	1.489	2.675	0.786	120	555	668	698	1.206	466	202	491	207	0
2	1	21	"PFK12904"	"oPFK12904"	6020	25500	130	427	445	159	140	145	44	98	96	0	703	705	154	87	89	13	100	100	0	0.466	0.494	0.465	0.439	1.668	0.515	0.684	120	574	903	923	-1.102	287	616	305	618	0
2	2	21	"PFM60507"	"oPFM60507"	6200	25510	130	522	531	155	145	150	43	99	98	0	665	638	155	91	91	12	100	100	0	0.657	0.706	0.721	0.664	1.583	0.727	0.768	120	480	951	933	-0.606	377	574	386	547	0
2	3	21	"PFK12905"	"oPFK12905"	6420	25510	130	457	467	154	141	147	45	99	96	0	714	721	237	91	91	11	100	100	0	0.507	0.517	0.538	0.499	1.566	0.517	0.741	120	554	939	956	-0.979	316	623	326	630	0
2	4	21	"PFF72461"	"oPFF72461"	6600	25510	130	12809	12229	3680	140	151	72	100	100	0	9553	9241	2106	90	92	13	100	100	0	1.339	1.321	1.345	1.280	1.297	1.387	0.926	120	479	22132	21240	0.421	12669	9463	12089	9151	0
2	5	21	"PFN0268"	"oPFN0268"	6780	25510	130	533	551	188	144	155	76	99	95	0	688	700	176	90	92	13	100	100	0	0.651	0.667	0.683	0.618	1.608	0.704	0.698	120	490	987	1017	-0.620	389	598	407	610	0
2	6	21	"PFL0071"	"oPFL0071"	6970	25510	130	326	330	97	147	154	56	92	75	0	233	232	44	91	92	13	100	100	0	1.261	1.298	1.296	1.182	1.900	1.717	0.563	120	560	321	324	0.334	179	142	183	141	0
2	7	21	"PFG0037"	"oPFG0037"	7170	25510	120	301	310	104	144	152	60	89	62	0	239	239	54	90	91	11	100	100	0	1.054	1.114	1.021	0.975	2.357	1.503	0.523	120	441	306	315	0.075	157	149	166	149	0
2	8	21	"PFJ12801"	"oPFJ12801"	7360	25510	130	564	575	140	146	154	60	100	99	0	316	311	66	91	93	14	100	100	0	1.858	1.950	1.947	1.942	1.511	2.184	0.723	120	447	643	649	0.894	418	225	429	220	0
2	9	21	"PFBL B0124"	"oPFBLOB0124"	7520	25510	130	210	225	82	148	156	53	53	35	0	248	248	48	92	94	14	100	100	0	0.397	0.494	0.587	0.449	2.994	0.772	0.132	120	476	218	233	-1.331	62	156	77	156	0
2	10	21	"PFI17675"	"oPFI17675"	7720	25510	130	12760	12290	2454	151	159	52	100	100	0	4739	4704	941	95	101	38	100	100	0	2.715	2.634	2.632	2.634	1.189	2.633	0.931	120	561	17253	16748	1.441	12609	4644	12139	4609	0
2	11	21	"PFI17677"	"oPFI17677"	7920	25510	130	508	520	133	154	160	49	100	100	0	639	633	110	96	101	39	100	100	0	0.652	0.682	0.688	0.650	1.476	0.686	0.757	120	525	897	903	-0.617	354	543	366	537	0
2	12	21	"PFBL B0128"	"oPFBLOB0128"	8130	25510	150	175	187	62	149	153	46	33	16	0	133	134	27	94	96	17	76	58	0	0.667	0.950	1.193	1.039	3.665	5.187	0.073	156	530	65	78	-0.585	26	39	38	40	-50
2	13	21	"PFG0038"	"oPFG0038"	8310	25520	130	222	226	82	149	153	44	61	38	0	261	265	42	98	100	18	100	100	0	0.448	0.461	0.516	0.444	2.406	0.754	0.251	120	466	236	244	-1.159	73	163	77	167	0
2	14	21	"PFF72465"	"oPFF72465"	8500	25520	140	1550	1560	421	150	156	46	100	99	0	1139	1125	202	97	99	15	100	100	0	1.344	1.372	1.357	1.320	1.425	1.451	0.901	156	509	2442	2438	0.426	1400	1042	1410	1028	0
2	15	21	"PFI17678"	"oPFI17678"	8700	25520	130	395	402	138	149	153	45	94	86	0	183	185	41	93	93	13	96	91	0	2.733	2.750	2.911	2.671	2.046	3.729	0.559	120	534	336	345	1.451	246	90	253	92	0
2	16	21	"PFD66997"	"oPFD66997"	8880	25520	130	384	384	103	148	151	46	98	94	0	289	290	35	91	92	12	100	100	0	1.192	1.186	1.131	1.096	1.686	1.468	0.641	120	502	434	435	0.253	236	198	236	199	0
2	17	21	"PFM60539"	"oPFM60539"	9060	25510	150	157	160	45	143	148	44	26	5	0	95	99	16	90	92	12	32	11	0	2.800	1.889	3.050	2.896	3.804	41.129	0.005	156	559	19	26	1.485	14	5	17	9	-50
2	18	21	"PFBL B0176"	"oPFBLOB0176"	9270	25520	140	539	546	187	146	150	43	97	94	0	800	766	240	90	91	17	100	100	0	0.554	0.592	0.572	0.558	1.622	0.608	0.825	156	475	1103	1076	-0.853	393	710	400	676	0
2	19	21	"PFI17723"	"oPFI17723"	9450	25520	140	3242	3176	902	154	157	45	100	100	0	1157	1167	281	90	91	17	100	100	0	2.894	2.806	2.819	2.761	1.380	2.935	0.925	156	447	4155	4099	1.533	3088	1067	3022	1077	0
2	20	21	"PFG0055"	"oPFG0055"	9640	25530	140	486	507	195	150	155	45	96	92	0	1094	1073	376	89	90	12	100	100	0	0.334	0.363	0.344	0.335	1.773	0.353	0.708	156	428	1341	1341	-1.581	336	1005	357	984	0
2	21	21	"PFF72499"	"oPFF72499"	9820	25520	140	231	239	75	148	153	47	72	44	0	194	194	32	89	90	12	98	98	0	0.790	0.867	1.017	0.843	2.607	1.972	0.270	156	429	188	196	-0.339	83	105	91	105	0
2	22	21	"PFF72501"	"oPFF72501"	10010	25520	140	324	338	106	143	147	44	92	87	0	264	257	52	86	87	11	99	98	0	1.017	1.140	1.055	1.011	2.098	1.462	0.580	156	640	359	366	0.024	181	178	195	171	0
2	1	22	"PFI17727"	"oPFI17727"	6020	25690	130	333	368	158	141	150	63	87	70	0	284	294	72	87	89	15	100	100	0	0.975	1.097	1.024	0.891	2.203	1.624	0.511	120	733	389	434	-0.037	192	197	227	207	0
2	2	22	"PFF72502"	"oPFF72502"	6220	25700	140	277	283	96	142	149	52	80	61	0	213	209	45	87	89	13	100	97	0	1.071	1.156	1.104	1.030	2.193	1.875	0.438	156	741	261	263	0.100	135	126	141	122	0
2	3	22	"PFA32037"	"oPFA32037"	6400	25700	130	305	337	144	140	146	46	96	78	0	251	282	118	88	89	12	100	100	0	1.012	1.015	0.959	0.919	1.895	1.188	0.689	120	608	328	391	0.018	165	163	197	194	0
2	4	22	"PFM60541"	"oPFM60541"	6600	25700	140	258	270	98	143	150	49	78	61	0	297	285	76	88	89	13	99	96	0	0.550	0.645	0.618	0.592	2.190	0.843	0.429	156	678	324	324	-0.862	115	209	127	197	0
2	5	22	"PFL0145"	"oPFL0145"	6780	25700	140	345	349	100	145	152	56	96	82	0	344	336	86	88	90	12	100	100	0	0.781	0.823	0.790	0.795	1.705	0.941	0.578	156	637	456	452	-0.356	200	256	204	248	0
2	6	22	"PFL0147"	"oPFL0147"	6950	25700	130	716	712	195	151	157	58	100	99	0	438	426	78	90	91	13	100	100	0	1.624	1.670	1.622	1.600	1.434	1.813	0.823	120	613	913	897	0.699	565	348	561	336	0
2	7	22	"PFF72508"	"oPFF72508"	7170	25700	140	275	291	111	150	158	74	70	42	0	243	232	66	90	91	14	95	93	0	0.817	0.993	0.924	0.950	2.701	1.448	0.401	156	762	278	283	-0.292	125	153	141	142	0
2	8	22	"PFF72510"	"oPFF72510"	7330	25710	100	226	229	75	150	154	61	57	27	0	127	129	22	92	93	14	86	62	0	2.171	2.135	2.822	2.470	2.613	7.060	0.178	80	422	111	116	1.119	76	35	79	37	0
2	9	22	"PFM60545"	"oPFM60545"	7520	25690	110	488	531	209	154	160	57	100	92	0	602	664	278	94	102	43	100	100	0	0.657	0.661	0.620	0.633	1.454	0.705	0.767	80	525	842	947	-0.605	334	508	377	570	0
2	10	22	"PFM60547"	"oPFM60547"	7720	25710	130	375	401	147	149	157	54	93	83	0	298	302	55	91	97	41	100	100	0	1.092	1.194	1.082	1.000	2.105	1.647	0.554	120	717	433	463	0.127	226	207	252	211	0
2	11	22	"PFL0150"	"oPFL0150"	7920	25710	130	223	233	66	147	154	50	67	37	0	362	369	66	90	91	11	100	100	0	0.279	0.308	0.303	0.274	2.231	0.288	0.226	120	678	348	365	-1.840	76	272	86	279	0
2	12	22	"PFL0152"	"oPFL0152"	8110	25710	130	258	267	83	146	153	49	81	54	0	146	149	21	90	91	12	100	97	0	2.000	2.051	1.940	1.866	2.174	4.206	0.296	120	642	168	180	1.000	112	56	121	59	0
2	13	22	"PFL0154"	"oPFL0154"	8280	25730	110	236	273	112	150	155	49	71	46	0	212	234	73	92	94	15	100	97	0	0.717	0.866	0.779	0.643	2.799	1.423	0.401	80	514	206	265	-0.481	86	120	123	142	0
2	14	22	"PFL0156"	"oPFL0156"	8490	25710	140	510	535	193	145	151	42	98	96	0	979	943	235	94	96	15	100	100	0	0.412	0.459	0.424	0.418	1.780	0.462	0.733	156	751	1250	1239	-1.278	365	885	390	849	0
2	15	22	"PFBL B0186"	"oPFBLOB0186"	8690	25720	140	235	244	82	145	149	43	69	51	0	292	283	67	92	93	12	98	97	0	0.450	0.518	0.497	0.432	2.933	0.637	0.320	156	700	290	290	-1.152	90	200	99	191	0
2	16	22	"PFH0037"	"oPFH0037"	8880	25720	140	382	424	170	144	149	45	95	89	0	569	571	174	92	93	13	100	100	0	0.499	0.585	0.546	0.519	1.847	0.625	0.643	156	658	715	759	-1.003	238	477	280	479	0
2	17	22	"PFF72513"	"oPFF72513"	9060	25720	140	231	248	84	140	145	43	75	51	0	217	212	53	89	91	12	96	96	0	0.711	0.878	0.900	0.833	3.010	1.278	0.361	156	651	219	231	-0.492	91	128	108	123	0
2	18	22	"PFM60550"	"oPFM60550"	9240	25700	150	177	180	57	143	146	41	41	18	0	121	121	22	89	90	16	75	49	0	1.063	1.156	1.286	1.315	3.242	7.791	0.047	156	684	66	69	0.087	34	32	37	32	-50
2	19	22	"EMPTY"	"EMPTY"	9450	25700	150	137	141	39	146	151	44	12	1	0	85	86	11	88	89	15	7	0	0	3.000	2.500	3.200	2.957	3.613	209.469	0.000	156	659	-12	-7	1.585	-9	-3	-5	-2	-75
2	20	22	"EMPTY"	"EMPTY"	9640	25700	150	148	152	39	145	151	44	17	3	0	87	87	11	86	87	11	16	3	0	3.000	7.000	4.000	3.567	4.150	115.435	0.001	156	617	4	8	1.585	3	1	7	1	-75
2	21	22	"EMPTY"	"EMPTY"	9830	25700	150	148	149	43	141	146	43	18	5	0	87	87	10	86	87	12	10	2	0	7.000	8.000	4.167	4.435	3.712	0.009	0.001	156	623	8	9	2.807	7	1	8	1	-75
2	22	22	"EMPTY"	"EMPTY"	10020	25710	150	142	142	38	144	147	42	13	1	0	87	88	10	85	86	11	17	2	0	-1.000	-0.667	3.477	3.558	3.273	204.947	0.000	156	898	0	1	Error	-2	2	-2	3	-75
3	1	1	"PFE0652"	"E9164_1"	10410	21590	120	285	292	87	146	153	60	83	57	0	356	354	68	87	89	22	100	100	0	0.517	0.547	0.526	0.462	2.257	0.586	0.491	120	635	408	413	-0.953	139	269	146	267	0
3	2	1	"PFE0127"	"E15452_2"	10600	21590	130	546	569	143	146	150	44	100	99	0	1296	1269	276	87	87	11	100	100	0	0.331	0.358	0.348	0.346	1.425	0.348	0.786	120	670	1609	1605	-1.596	400	1209	423	1182	0
3	3	1	"PFE0630"	"E8314_1"	10790	21590	130	1369	1404	477	149	154	43	100	100	0	800	794	227	89	90	12	100	100	0	1.716	1.780	1.769	1.736	1.312	1.909	0.878	120	653	1931	1960	0.779	1220	711	1255	705	0
3	4	1	"PFE0335"	"E23986_4"	10970	21590	130	23840	23449	6263	152	162	61	100	100	0	8588	8506	2290	91	93	20	100	100	0	2.788	2.769	2.752	2.794	1.319	2.803	0.906	120	636	32185	31712	1.479	23688	8497	23297	8415	0
3	5	1	"PFE0497"	"E3038_1"	11150	21590	130	2784	2764	707	157	167	63	100	100	0	1409	1384	393	91	97	48	100	100	0	1.993	2.016	1.974	2.084	1.416	1.989	0.912	120	684	3945	3900	0.995	2627	1318	2607	1293	0
3	6	1	"PFE0489"	"E29931_1"	11360	21600	130	945	923	258	152	159	54	100	100	0	807	815	183	87	91	41	100	100	0	1.101	1.059	1.044	1.029	1.355	1.096	0.850	120	696	1513	1499	0.139	793	720	771	728	0
3	7	1	"PFE0152"	"E16122_8"	11550	21600	130	3442	3476	1337	149	153	47	100	100	0	1573	1587	551	85	86	11	100	100	0	2.213	2.215	2.147	2.189	1.310	2.320	0.869	120	644	4781	4829	1.146	3293	1488	3327	1502	0
3	8	1	"PFE0560"	"E5006_15"	11720	21600	130	934	944	240	146	151	47	100	100	0	474	477	105	87	88	12	100	100	0	2.036	2.046	2.030	2.040	1.462	2.130	0.822	120	646	1175	1188	1.026	788	387	798	390	0
3	9	1	"PFE0506"	"E3215_1"	11920	21600	130	2762	2770	898	148	153	52	100	100	0	5399	5219	1975	88	96	111	100	99	0	0.492	0.511	0.508	0.531	1.606	0.464	0.877	120	679	7925	7753	-1.023	2614	5311	2622	5131	0
3	10	1	"PFF0276"	"F18248_2"	12100	21610	130	767	771	219	153	156	50	100	99	0	1008	1017	222	87	96	114	100	100	0	0.667	0.665	0.672	0.636	1.482	0.639	0.773	120	644	1535	1548	-0.585	614	921	618	930	0
3	11	1	"PFF1508"	"F59453_1"	12290	21610	130	1571	1606	411	149	158	80	100	100	0	698	708	177	87	91	42	100	100	0	2.327	2.346	2.329	2.346	1.323	2.405	0.872	120	662	2033	2078	1.219	1422	611	1457	621	0
3	12	1	"PFF1029"	"F4425_1"	12480	21610	130	5588	5582	1654	153	162	82	100	100	0	2915	2872	830	89	95	44	100	100	0	1.923	1.951	1.889	1.946	1.290	2.039	0.871	120	653	8261	8212	0.944	5435	2826	5429	2783	0
3	13	1	"PFF0774"	"F35531_1"	12690	21610	130	854	852	217	156	161	56	100	100	0	1247	1171	265	94	105	77	100	100	0	0.605	0.646	0.658	0.635	1.391	0.645	0.847	120	647	1851	1773	-0.724	698	1153	696	1077	0
3	14	1	"PFF0382"	"F21003_1"	12860	21610	130	323	328	92	154	159	54	91	75	0	232	225	54	95	107	82	84	30	0	1.234	1.338	1.288	1.294	2.149	0.999	0.383	120	615	306	304	0.303	169	137	174	130	0
3	15	1	"PFF0437"	"F22770_1"	13040	21610	130	6712	6668	1606	153	156	49	100	100	0	7283	7409	2385	91	97	40	100	100	0	0.912	0.890	0.858	0.961	1.625	0.832	0.908	120	691	13751	13833	-0.133	6559	7192	6515	7318	0
3	16	1	"PFF0027"	"F10724_1"	13260	21610	150	253	264	84	149	172	185	20	0	0	217	212	55	90	111	178	12	0	0	0.819	0.943	1.028	0.901	2.228	1.041	0.657	156	839	231	237	-0.288	104	127	115	122	0
3	17	1	"PFF0760"	"F35197_2"	13430	21610	130	4543	4442	991	148	154	48	100	100	0	3981	3660	1109	88	91	18	100	100	0	1.129	1.202	1.147	1.311	1.737	1.147	0.896	120	589	8288	7866	0.175	4395	3893	4294	3572	0
3	18	1	"PFF0169"	"F15775_1"	13610	21620	130	521	527	156	152	157	47	100	96	0	424	440	111	90	92	19	100	100	0	1.105	1.071	1.071	1.016	1.580	1.215	0.705	120	675	703	725	0.144	369	334	375	350	0
3	19	1	"PFF1930"	"F960_5"	13820	21620	130	3909	3847	1092	147	153	45	100	100	0	2271	2222	562	89	90	13	100	100	0	1.724	1.735	1.699	1.717	1.257	1.799	0.903	120	693	5944	5833	0.786	3762	2182	3700	2133	0
3	20	1	"PFF0151"	"F15196_1"	14010	21630	130	1395	1373	407	149	153	46	100	99	0	3003	2930	487	88	89	12	100	100	0	0.427	0.431	0.423	0.401	1.519	0.445	0.872	120	641	4161	4066	-1.226	1246	2915	1224	2842	0
3	21	1	"PFF1609"	"F63380_2"	14200	21620	120	198	203	53	142	147	41	64	35	0	155	153	25	86	87	11	99	97	0	0.812	0.910	0.984	0.915	2.342	2.450	0.188	120	580	125	128	-0.301	56	69	61	67	0
3	22	1	"PFF1869"	"F7374_2"	14380	21620	130	306	317	95	146	150	42	91	83	0	196	198	41	83	84	10	100	98	0	1.416	1.487	1.411	1.359	2.192	2.021	0.494	120	744	273	286	0.502	160	113	171	115	0
3	1	2	"PFF1444"	"F5729_1"	10380	21780	150	190	195	58	175	196	101	7	1	0	129	126	27	97	104	35	44	5	0	0.469	0.690	1.286	1.147	4.486	5.190	0.137	156	876	47	49	-1.093	15	32	20	29	-50
3	2	2	"PFF0230"	"F17039_3"	10570	21800	120	494	522	171	157	163	48	98	96	0	443	449	115	90	91	12	100	100	0	0.955	1.017	0.988	0.955	1.557	1.124	0.779	120	543	690	724	-0.067	337	353	365	359	0
3	3	2	"PFM0480"	"M38913_8"	10770	21800	120	659	673	172	154	161	59	100	100	0	919	888	184	89	92	23	100	100	0	0.608	0.650	0.597	0.634	1.447	0.635	0.785	120	578	1335	1318	-0.717	505	830	519	799	0
3	4	2	"PFM0579"	"M446_3"	10970	21800	130	1712	1750	462	157	163	60	100	100	0	757	752	169	91	94	28	100	100	0	2.335	2.410	2.391	2.389	1.286	2.559	0.887	120	581	2221	2254	1.223	1555	666	1593	661	0
3	5	2	"PFM0717"	"M5299_3"	11140	21800	120	236	242	61	154	163	55	71	30	0	206	202	32	91	95	37	99	87	0	0.713	0.793	0.747	0.717	2.303	1.266	0.231	120	527	197	199	-0.488	82	115	88	111	0
3	6	2	"PFM0868"	"M724_5"	11340	21800	130	543	538	138	151	156	47	99	98	0	345	335	80	88	89	12	100	100	0	1.525	1.567	1.568	1.534	1.614	1.680	0.771	120	599	649	634	0.609	392	257	387	247	0
3	7	2	"PFM0875"	"M783_4"	11530	21810	130	735	735	240	152	157	46	99	97	0	851	852	168	88	89	11	100	100	0	0.764	0.763	0.746	0.695	1.636	0.824	0.807	120	583	1346	1347	-0.388	583	763	583	764	0
3	8	2	"PFM0093"	"M16622_6"	11720	21800	130	2650	2649	847	150	155	50	100	100	0	997	967	291	88	90	14	100	100	0	2.750	2.843	2.751	2.908	1.531	2.993	0.857	120	610	3409	3378	1.460	2500	909	2499	879	0
3	9	2	"PFM0612"	"M45542_7"	11930	21810	130	829	828	284	152	159	54	98	97	0	1083	1099	310	90	99	125	100	100	0	0.682	0.670	0.653	0.632	1.687	0.666	0.816	120	531	1670	1685	-0.553	677	993	676	1009	0
3	10	2	"PFM0634"	"M46791_1"	12100	21810	130	2592	2549	624	153	156	46	100	100	0	1795	1712	399	89	90	12	100	100	0	1.430	1.476	1.442	1.472	1.309	1.485	0.886	120	530	4145	4019	0.516	2439	1706	2396	1623	0
3	11	2	"PFM0704"	"M52103_1"	12290	21810	130	585	610	211	152	161	83	100	93	0	422	417	105	89	93	43	100	99	0	1.300	1.396	1.339	1.321	1.583	1.593	0.699	120	624	766	786	0.379	433	333	458	328	0
3	12	2	"PFM0190"	"M22662_1"	12530	21790	150	176	184	57	152	161	80	19	2	0	123	123	31	91	97	42	39	5	0	0.750	1.000	1.531	1.332	4.117	5.509	0.087	156	672	56	64	-0.415	24	32	32	32	-50
3	13	2	"PFM0225"	"M24933_4"	12670	21820	130	835	852	264	154	160	46	99	96	0	1565	1598	315	93	101	66	100	100	0	0.463	0.464	0.471	0.430	1.575	0.472	0.848	120	508	2153	2203	-1.112	681	1472	698	1505	0
3	14	2	"PFM0412"	"M36754_1"	12870	21810	130	3772	3632	888	156	169	75	100	100	0	2083	1939	538	97	110	79	97	96	0	1.821	1.887	1.868	2.047	1.782	1.899	0.893	120	611	5602	5318	0.865	3616	1986	3476	1842	0
3	15	2	"PFM0630"	"M46462_5"	13070	21820	130	605	620	185	161	173	81	96	96	0	1289	1293	242	95	108	68	100	100	0	0.372	0.383	0.374	0.365	1.449	0.400	0.779	120	546	1638	1657	-1.427	444	1194	459	1198	0
3	16	2	"PFM0465"	"M38247_1"	13230	21820	130	1615	1629	405	161	166	58	100	100	0	982	966	169	96	99	17	100	100	0	1.641	1.687	1.693	1.650	1.306	1.770	0.879	120	491	2340	2338	0.715	1454	886	1468	870	0
3	17	2	"PFM0026"	"M11919_1"	13430	21820	140	12449	11783	4109	161	165	50	100	100	0	11690	10937	3754	96	101	27	100	100	0	1.060	1.072	1.066	1.105	1.856	1.074	0.921	156	545	23882	22463	0.084	12288	11594	11622	10841	0
3	18	2	"PFM0819"	"M5894_4"	13610	21820	130	1051	1062	276	154	161	49	100	100	0	653	646	107	93	97	25	100	100	0	1.602	1.642	1.611	1.590	1.338	1.762	0.845	120	543	1457	1461	0.680	897	560	908	553	0
3	19	2	"PFM0473"	"M38757_6"	13810	21820	120	420	429	115	147	152	44	99	96	0	354	353	55	90	92	13	100	100	0	1.034	1.072	1.013	0.996	1.655	1.222	0.671	120	513	537	545	0.048	273	264	282	263	0
3	20	2	"PFM0062"	"M14235_3"	13990	21820	130	2274	2249	562	150	154	47	100	100	0	3408	3299	823	91	99	100	100	100	0	0.640	0.654	0.644	0.655	1.307	0.630	0.900	120	548	5441	5307	-0.643	2124	3317	2099	3208	0
3	21	2	"PFM0821"	"M59170_2"	14180	21820	130	2540	2493	620	145	149	43	100	100	0	3303	3255	844	90	98	98	100	100	0	0.745	0.742	0.720	0.751	1.399	0.712	0.886	120	573	5608	5513	-0.424	2395	3213	2348	3165	0
3	22	2	"PFN0022"	"N127_5"	14380	21820	130	606	601	172	144	148	43	99	97	0	381	363	92	87	88	11	100	100	0	1.571	1.656	1.675	1.620	1.707	1.798	0.770	120	695	756	733	0.652	462	294	457	276	0
3	1	3	"PFN0013"	"N127_32"	10380	22000	130	727	750	183	184	196	66	100	98	0	383	386	61	103	106	20	100	100	0	1.939	2.000	1.971	1.928	1.409	2.263	0.824	120	678	823	849	0.956	543	280	566	283	0
3	2	3	"PFN0021"	"N127_48"	10570	22000	120	424	424	108	169	174	48	99	95	0	441	438	69	95	96	14	100	100	0	0.737	0.743	0.684	0.701	1.572	0.808	0.641	120	545	601	598	-0.440	255	346	255	343	0
3	3	3	"PFN0027"	"N128_1"	10770	21990	100	220	224	68	163	165	43	58	35	0	152	155	27	92	93	14	96	91	0	0.950	0.968	1.139	1.021	2.961	2.855	0.191	80	433	117	124	-0.074	57	60	61	63	0
3	4	3	"PFN0057"	"N128_56"	10960	22000	120	667	646	159	156	160	49	100	100	0	416	409	62	90	91	14	100	100	0	1.567	1.536	1.516	1.472	1.459	1.726	0.821	120	464	837	809	0.648	511	326	490	319	0
3	5	3	"PFB0078"	"B297"	11160	22000	120	462	476	127	153	158	45	100	99	0	357	352	73	92	93	13	100	100	0	1.166	1.242	1.245	1.191	1.563	1.403	0.732	120	510	574	583	0.222	309	265	323	260	0
3	6	3	"PFB0080"	"B3"	11340	22000	120	790	794	185	152	156	45	100	100	0	610	592	102	90	91	12	100	100	0	1.227	1.279	1.298	1.253	1.354	1.365	0.845	120	532	1158	1144	0.295	638	520	642	502	0
3	7	3	"PFB0083"	"B306"	11530	22000	130	251	264	80	150	154	44	85	59	0	221	223	34	89	89	11	100	100	0	0.765	0.851	0.787	0.743	2.199	1.366	0.366	120	548	233	248	-0.386	101	132	114	134	0
3	8	3	"PFB0085"	"B310"	11720	22000	130	431	432	125	149	152	45	97	94	0	752	731	149	89	89	11	100	100	0	0.425	0.441	0.472	0.406	1.759	0.450	0.725	120	579	945	925	-1.233	282	663	283	642	0
3	9	3	"PFB0090"	"B32"	11920	21990	150	194	198	60	151	155	46	45	19	0	160	157	42	88	89	11	87	80	0	0.597	0.681	0.826	0.798	3.352	2.137	0.139	156	610	115	116	-0.744	43	72	47	69	-50
3	10	3	"PFB0092"	"B322"	12090	22010	130	667	657	221	149	154	42	97	96	0	371	372	71	87	87	11	100	100	0	1.824	1.782	1.751	1.626	1.766	2.069	0.793	120	518	802	793	0.867	518	284	508	285	0
3	11	3	"PFB0109"	"B366"	12290	22000	130	968	958	244	147	152	51	100	100	0	576	560	150	88	113	402	70	0	0	1.682	1.718	1.673	1.790	1.667	1.747	0.813	120	581	1309	1283	0.751	821	488	811	472	0
3	12	3	"PFB0111"	"B370"	12480	22000	120	635	673	237	147	153	52	100	100	0	340	340	76	88	115	412	0	0	0	1.937	2.087	1.965	1.971	1.554	2.385	0.782	120	553	740	778	0.953	488	252	526	252	0
3	13	3	"PFB0114"	"B374"	12680	22010	130	361	358	108	149	153	42	93	85	0	409	395	84	87	88	11	100	100	0	0.658	0.679	0.678	0.620	2.085	0.759	0.639	120	527	534	517	-0.603	212	322	209	308	0
3	14	3	"PFB0120"	"B388"	12850	22010	120	339	348	93	150	156	46	96	88	0	283	279	43	87	89	28	100	100	0	0.964	1.031	0.990	0.958	1.623	1.265	0.653	120	484	385	390	-0.052	189	196	198	192	0
3	15	3	"PFB0122"	"B391"	13040	22010	130	2091	2032	649	156	161	51	100	100	0	787	774	194	90	95	45	100	100	0	2.776	2.743	2.662	2.659	1.370	2.932	0.898	120	562	2632	2560	1.473	1935	697	1876	684	0
3	16	3	"PFB0125"	"B397"	13240	22010	120	570	579	165	158	162	63	100	98	0	424	415	86	94	96	17	100	100	0	1.248	1.312	1.255	1.252	1.548	1.483	0.700	120	445	742	742	0.320	412	330	421	321	0
3	17	3	"PFB0143"	"B440"	13400	22000	150	194	194	62	159	166	62	33	8	0	134	136	42	94	99	27	58	39	0	0.875	0.833	1.221	1.168	3.573	3.898	0.122	156	586	75	77	-0.193	35	40	35	42	-50
3	18	3	"PFB0145"	"B444"	13620	22010	130	753	751	235	153	157	46	100	99	0	525	531	118	89	94	23	100	100	0	1.376	1.353	1.326	1.281	1.591	1.451	0.780	120	577	1036	1040	0.461	600	436	598	442	0
3	19	3	"PFB0147"	"B449"	13800	22010	130	900	918	263	149	152	44	100	100	0	546	556	156	87	89	13	100	100	0	1.636	1.640	1.678	1.626	1.443	1.723	0.779	120	566	1210	1238	0.710	751	459	769	469	0
3	20	3	"PFB0149"	"B453"	14000	22020	130	737	764	258	149	154	47	99	99	0	1010	1024	211	88	96	98	100	100	0	0.638	0.657	0.667	0.611	1.549	0.706	0.815	120	568	1510	1551	-0.649	588	922	615	936	0
3	21	3	"PFB0151"	"B456"	14180	22010	130	2246	2180	584	147	150	44	100	100	0	1007	947	305	88	93	51	99	98	0	2.284	2.367	2.330	2.527	1.654	2.326	0.864	120	551	3018	2892	1.192	2099	919	2033	859	0
3	22	3	"PFB0153"	"B458"	14370	22020	130	468	485	128	144	147	44	100	99	0	301	299	64	86	87	15	100	100	0	1.507	1.601	1.593	1.557	1.568	1.824	0.715	120	662	539	554	0.592	324	215	341	213	0
3	1	4	"PFB0170"	"B491"	10400	22190	130	1828	1806	507	156	172	158	100	100	0	1172	1142	254	89	96	104	100	100	0	1.544	1.567	1.552	1.539	1.285	1.653	0.885	120	615	2755	2703	0.627	1672	1083	1650	1053	0
3	2	4	"PFB0172"	"B496"	10580	22190	120	312	318	86	159	166	86	82	35	0	213	215	39	91	92	13	100	99	0	1.254	1.282	1.333	1.135	2.299	3.018	0.293	120	484	275	283	0.327	153	122	159	124	0
3	3	4	"PFB0174"	"B498"	10770	22190	130	586	606	172	158	165	82	99	96	0	241	237	47	91	93	18	100	98	0	2.853	3.068	2.924	3.003	1.568	4.620	0.572	120	565	578	594	1.513	428	150	448	146	0
3	4	4	"PFB0177"	"B50"	10940	22140	150	174	188	71	157	160	49	37	15	0	106	119	37	90	94	21	46	37	0	1.063	1.069	2.250	2.109	3.769	3.212	0.186	156	648	33	60	0.087	17	16	31	29	-50
3	5	4	"PFB0179"	"B504"	11150	22190	130	570	585	168	153	158	49	98	96	0	503	475	114	90	94	18	100	100	0	1.010	1.122	1.089	1.072	1.654	1.191	0.786	120	621	830	817	0.014	417	413	432	385	0
3	6	4	"PFB0181"	"B506"	11340	22200	110	235	246	78	148	152	49	75	46	0	173	176	35	89	89	12	100	98	0	1.036	1.126	1.216	1.075	2.409	2.087	0.288	80	490	171	185	0.051	87	84	98	87	0
3	7	4	"PFD0024"	"D12635_25"	11530	22190	120	1805	1728	503	149	151	49	100	100	0	632	595	163	87	89	24	100	99	0	3.039	3.108	3.098	3.137	1.501	3.310	0.842	120	519	2201	2087	1.603	1656	545	1579	508	0
3	8	4	"PFD0027"	"D12635_33"	11710	22200	120	409	417	132	148	152	47	98	93	0	248	251	49	87	89	24	100	99	0	1.621	1.640	1.681	1.495	1.927	2.095	0.598	120	513	422	433	0.697	261	161	269	164	0
3	9	4	"PFD0029"	"D12635_37"	11910	22200	130	917	909	235	152	154	43	100	100	0	411	407	81	86	87	11	100	100	0	2.354	2.358	2.363	2.311	1.410	2.553	0.837	120	561	1090	1078	1.235	765	325	757	321	0
3	10	4	"PFD0031"	"D12635_39"	12100	22200	120	1226	1215	332	144	150	43	100	100	0	938	898	216	86	87	11	100	100	0	1.270	1.319	1.292	1.304	1.322	1.382	0.849	120	494	1934	1883	0.345	1082	852	1071	812	0
3	11	4	"PFD0034"	"D12635_48"	12290	22200	120	532	558	157	143	153	55	100	99	0	720	715	141	88	118	441	87	0	0	0.616	0.662	0.645	0.630	1.468	0.319	0.370	120	482	1021	1042	-0.700	389	632	415	627	0
3	12	4	"PFD0036"	"D12635_51"	12470	22200	130	2358	2319	561	151	157	56	100	100	0	2613	2496	551	88	116	420	99	98	0	0.874	0.900	0.869	0.904	1.342	0.826	0.799	120	532	4732	4576	-0.194	2207	2525	2168	2408	0
3	13	4	"PFD0064"	"D16785_11"	12660	22200	120	415	420	121	153	156	46	97	92	0	272	265	55	86	87	13	100	100	0	1.409	1.492	1.467	1.406	1.728	1.748	0.634	120	491	448	446	0.494	262	186	267	179	0
3	14	4	"PFD0066"	"D16785_17"	12860	22200	120	529	523	140	149	154	47	99	99	0	236	231	39	85	85	11	100	98	0	2.517	2.562	2.679	2.489	1.572	3.009	0.740	120	506	531	520	1.331	380	151	374	146	0
3	15	4	"PFD0069"	"D16785_21"	13040	22200	120	516	531	139	155	162	53	100	98	0	407	397	89	87	89	16	100	99	0	1.128	1.213	1.200	1.200	1.691	1.291	0.732	120	494	681	686	0.174	361	320	376	310	0
3	16	4	"PFD0073"	"D16785_3"	13240	22200	120	13409	13021	3407	164	178	85	100	100	0	4239	3978	1259	93	101	48	100	100	0	3.195	3.309	3.208	3.598	1.740	3.320	0.889	120	496	17391	16742	1.676	13245	4146	12857	3885	0
3	17	4	"PFD0075"	"D16785_33"	13420	22200	110	237	248	73	163	176	74	50	18	0	177	177	24	92	100	48	92	30	0	0.871	1.000	1.103	0.915	2.336	1.980	0.264	80	446	159	170	-0.200	74	85	85	85	0
3	18	4	"PFD0077"	"D16785_36"	13610	22210	130	1440	1383	414	155	157	45	100	99	0	1099	1058	231	87	89	15	100	100	0	1.270	1.265	1.209	1.198	1.542	1.349	0.849	120	605	2297	2199	0.345	1285	1012	1228	971	0
3	19	4	"PFD0096"	"D17715_112"	13800	22210	120	506	509	146	148	149	42	98	97	0	667	643	114	84	86	12	100	100	0	0.614	0.646	0.628	0.591	1.610	0.678	0.764	120	498	941	920	-0.704	358	583	361	559	0
3	20	4	"PFD0098"	"D17715_12"	13990	22210	120	894	900	307	148	151	42	100	99	0	409	389	105	85	87	14	100	99	0	2.302	2.474	2.524	2.442	1.736	2.792	0.784	120	514	1070	1056	1.203	746	324	752	304	0
3	21	4	"PFD0102"	"D17715_13"	14190	22210	130	1071	1049	274	147	151	45	100	100	0	611	609	128	85	87	16	100	100	0	1.757	1.721	1.657	1.688	1.293	1.815	0.879	120	580	1450	1426	0.813	924	526	902	524	0
3	22	4	"PFD0104"	"D17715_134"	14380	22210	120	654	632	195	147	151	47	100	97	0	324	312	77	83	84	11	100	100	0	2.104	2.118	2.191	2.048	1.647	2.387	0.782	120	604	748	714	1.073	507	241	485	229	0
3	1	5	"PFD0106"	"D17715_138"	10390	22380	120	579	573	133	148	151	43	100	100	0	301	298	57	84	85	11	100	100	0	1.986	1.986	2.015	1.980	1.473	2.178	0.808	120	585	648	639	0.990	431	217	425	214	0
3	2	5	"PFD0108"	"D17715_140"	10570	22380	120	890	851	200	154	156	50	100	100	0	445	435	86	86	89	18	100	100	0	2.050	1.997	1.963	1.982	1.414	2.153	0.847	120	501	1095	1046	1.036	736	359	697	349	0
3	3	5	"PFD0130"	"D17715_44"	10760	22380	110	276	287	86	152	159	54	86	58	0	232	228	43	87	90	20	98	96	0	0.855	0.957	0.946	0.831	2.105	1.498	0.471	80	457	269	276	-0.226	124	145	135	141	0
3	4	5	"PFD0132"	"D17715_47"	10950	22380	120	454	459	126	147	154	48	100	98	0	325	314	84	88	91	20	96	94	0	1.295	1.381	1.398	1.401	1.996	1.494	0.674	120	600	544	538	0.373	307	237	312	226	0
3	5	5	"PFD0134"	"D17715_5"	11150	22380	110	270	285	80	144	149	45	90	71	0	192	185	35	86	88	14	100	95	0	1.189	1.424	1.333	1.283	2.247	2.060	0.449	80	478	232	240	0.249	126	106	141	99	0
3	6	5	"PFD0136"	"D17715_51"	11340	22390	110	248	251	78	150	152	45	76	52	0	254	256	39	86	87	13	100	100	0	0.583	0.594	0.576	0.499	2.463	0.794	0.300	80	465	266	271	-0.778	98	168	101	170	0
3	7	5	"PFD0138"	"D17715_56"	11530	22390	130	751	742	175	150	152	47	100	100	0	1026	975	231	86	89	27	100	100	0	0.639	0.666	0.669	0.661	1.414	0.629	0.799	120	539	1541	1481	-0.645	601	940	592	889	0
3	8	5	"PFD0141"	"D17715_61"	11720	22390	120	577	593	173	146	150	42	100	98	0	288	283	59	86	88	19	100	99	0	2.134	2.269	2.262	2.196	1.525	2.659	0.738	120	473	633	644	1.093	431	202	447	197	0
3	9	5	"PFE0196"	"E18169_1"	11920	22380	130	824	843	284	148	151	44	100	100	0	639	626	196	86	88	13	100	100	0	1.222	1.287	1.206	1.272	1.581	1.320	0.806	120	549	1229	1235	0.290	676	553	695	540	0
3	10	5	"PFE0199"	"E18440_1"	12110	22390	120	631	657	207	151	152	43	98	97	0	522	528	130	86	87	11	100	100	0	1.101	1.145	1.118	1.099	1.670	1.236	0.778	120	446	916	948	0.139	480	436	506	442	0
3	11	5	"PFE0201"	"E18440_5"	12280	22380	120	399	405	99	149	152	45	99	97	0	245	241	55	86	87	10	98	96	0	1.572	1.652	1.690	1.704	1.824	1.862	0.667	120	477	409	411	0.653	250	159	256	155	0
3	12	5	"PFE0203"	"E18445_1"	12490	22380	120	434	439	126	148	155	47	96	95	0	538	523	108	86	88	12	100	100	0	0.633	0.666	0.641	0.623	1.701	0.712	0.678	120	491	738	728	-0.660	286	452	291	437	0
3	13	5	"PFE0206"	"E18512_1"	12670	22380	120	303	309	91	153	159	48	90	75	0	368	368	69	86	87	12	100	100	0	0.532	0.553	0.545	0.482	2.022	0.652	0.516	120	536	432	438	-0.911	150	282	156	282	0
3	14	5	"PFE0208"	"E18512_4"	12880	22380	110	229	235	82	148	155	49	70	36	0	159	157	26	86	87	12	97	93	0	1.110	1.225	1.163	1.151	2.337	3.073	0.284	80	445	154	158	0.150	81	73	87	71	0
3	15	5	"PFE0230"	"E19008_1"	13050	22390	120	623	608	209	149	156	50	96	94	0	940	937	207	86	87	12	100	100	0	0.555	0.539	0.526	0.491	1.683	0.547	0.767	120	493	1328	1310	-0.849	474	854	459	851	0
3	16	5	"PFE0234"	"E19248_7"	13240	22380	120	2515	2616	832	153	168	71	100	100	0	942	915	296	89	94	45	98	95	0	2.769	2.982	2.874	3.214	1.769	3.041	0.849	120	518	3215	3289	1.469	2362	853	2463	826	0
3	17	5	"PFE0237"	"E19278_2"	13430	22390	120	366	371	124	156	162	51	92	82	0	401	403	86	87	90	16	100	100	0	0.669	0.680	0.671	0.628	1.721	0.794	0.629	120	536	524	531	-0.580	210	314	215	316	0
3	18	5	"PFE0239"	"E19278_6"	13620	22390	90	219	224	72	155	156	45	53	34	0	150	151	29	86	87	12	100	92	0	1.000	1.062	1.278	0.928	3.184	3.599	0.164	52	344	128	134	0.000	64	64	69	65	0
3	19	5	"PFE0243"	"E19631_3"	13800	22390	130	1728	1723	457	150	154	47	100	100	0	1231	1183	305	86	89	20	100	100	0	1.378	1.434	1.423	1.460	1.476	1.432	0.879	120	571	2723	2670	0.463	1578	1145	1573	1097	0
3	20	5	"PFE0246"	"E19695_2"	14000	22400	130	673	646	203	151	156	52	96	95	0	620	598	123	87	90	26	100	100	0	0.979	0.969	0.967	0.865	1.929	1.098	0.780	120	535	1055	1006	-0.030	522	533	495	511	0
3	21	5	"PFE0270"	"E20800_3"	14170	22400	120	1067	1055	276	147	151	45	100	99	0	401	400	73	85	87	12	100	100	0	2.911	2.883	2.823	2.784	1.507	3.175	0.842	120	504	1236	1223	1.542	920	316	908	315	0
3	22	5	"PFE0275"	"E21089_1"	14360	22390	80	210	212	69	147	153	47	61	30	0	136	135	24	84	88	16	90	78	0	1.212	1.275	1.475	1.301	2.877	5.302	0.105	52	321	115	116	0.277	63	52	65	51	0
3	1	6	"PFE0277"	"E21208_2"	10380	22570	110	214	214	63	146	150	44	56	36	0	179	179	30	84	85	11	100	98	0	0.716	0.716	0.976	0.685	2.808	1.708	0.226	80	508	163	163	-0.482	68	95	68	95	0
3	2	6	"PFE0279"	"E21208_4"	10570	22570	120	428	437	132	149	152	49	97	92	0	283	280	55	85	87	11	100	98	0	1.409	1.477	1.434	1.395	1.941	1.810	0.676	120	511	477	483	0.495	279	198	288	195	0
3	3	6	"PFE0282"	"E21586_1"	10760	22570	120	776	797	263	149	150	43	100	100	0	578	565	141	86	87	12	99	99	0	1.274	1.353	1.309	1.312	1.716	1.500	0.835	120	466	1119	1127	0.350	627	492	648	479	0
3	4	6	"PFE0285"	"E21786_1"	10940	22570	120	847	809	232	143	147	43	97	97	0	1004	979	194	85	86	12	100	100	0	0.766	0.745	0.743	0.679	1.660	0.773	0.841	120	464	1623	1560	-0.384	704	919	666	894	0
3	5	6	"PFE0322"	"E23195_1"	11120	22560	120	448	458	132	141	146	42	100	99	0	343	336	67	85	86	12	100	100	0	1.190	1.263	1.209	1.213	1.692	1.431	0.733	120	517	565	568	0.251	307	258	317	251	0
3	6	6	"PFE0330"	"E23784_1"	11320	22560	120	1252	1254	309	149	152	44	100	100	0	594	586	111	84	86	12	100	100	0	2.163	2.201	2.184	2.162	1.362	2.349	0.875	120	523	1613	1607	1.113	1103	510	1105	502	0
3	7	6	"PFE0333"	"E23986_1"	11510	22560	120	325	331	101	149	152	45	93	79	0	202	203	49	85	87	17	97	92	0	1.504	1.542	1.527	1.451	2.207	2.093	0.505	120	536	293	300	0.589	176	117	182	118	0
3	8	6	"PFE0342"	"E24470_2"	11710	22560	120	920	926	226	146	152	44	100	100	0	842	801	209	86	88	18	100	99	0	1.024	1.091	1.051	1.143	1.685	1.099	0.838	120	495	1530	1495	0.034	774	756	780	715	0
3	9	6	"PFE0347"	"E24550_1"	11880	22560	110	229	228	60	147	154	48	67	41	0	187	186	28	86	89	19	100	98	0	0.812	0.810	0.900	0.719	2.211	1.447	0.317	80	469	183	181	-0.301	82	101	81	100	0
3	10	6	"PFE0349"	"E24569_3"	12090	22570	120	783	791	200	149	152	47	100	100	0	469	454	93	85	88	16	100	100	0	1.651	1.740	1.804	1.712	1.419	1.860	0.865	120	544	1018	1011	0.723	634	384	642	369	0
3	11	6	"PFF0266"	"F17836_2"	12280	22570	120	848	859	216	148	152	45	99	99	0	621	606	102	86	87	10	100	100	0	1.308	1.367	1.370	1.311	1.514	1.481	0.837	120	507	1235	1231	0.388	700	535	711	520	0
3	12	6	"PFF0268"	"F17989_2"	12470	22570	120	617	625	147	148	153	42	100	100	0	509	485	106	87	88	14	100	100	0	1.111	1.198	1.203	1.215	1.451	1.243	0.852	120	549	891	875	0.152	469	422	477	398	0
3	13	6	"PFF0274"	"F18154_3"	12660	22560	90	219	245	89	155	162	48	63	36	0	141	144	20	88	93	22	98	73	0	1.208	1.607	1.308	1.202	2.822	4.405	0.137	52	368	117	146	0.272	64	53	90	56	0
3	14	6	"PFF0278"	"F18417_1"	12850	22570	130	2668	2583	629	153	157	50	100	100	0	1385	1259	389	87	90	18	100	98	0	1.938	2.073	2.033	2.314	1.768	2.040	0.919	120	667	3813	3602	0.954	2515	1298	2430	1172	0
3	15	6	"PFF0285"	"F18525_1"	13050	22580	120	371	401	119	149	155	49	98	92	0	474	476	94	85	87	14	100	100	0	0.571	0.645	0.616	0.589	1.677	0.670	0.639	120	535	611	643	-0.809	222	389	252	391	0
3	16	6	"PFF0289"	"F18567_3"	13230	22580	110	222	219	69	143	150	44	62	38	0	152	154	28	85	86	13	98	90	0	1.179	1.101	1.180	1.091	2.323	2.391	0.305	80	458	146	145	0.238	79	67	76	69	0
3	17	6	"PFF0323"	"F19549_1"	13420	22570	120	1958	2030	579	144	151	47	100	100	0	1506	1456	373	85	87	13	100	100	0	1.277	1.376	1.346	1.399	1.468	1.385	0.889	120	520	3235	3257	0.352	1814	1421	1886	1371	0
3	18	6	"PFF0329"	"F19626_1"	13610	22580	120	208	218	68	146	153	51	60	31	0	148	150	28	86	89	21	96	75	0	1.000	1.125	1.042	1.056	3.051	3.144	0.157	120	549	124	136	0.000	62	62	72	64	0
3	19	6	"PFF0332"	"F19746_5"	13800	22580	120	257	267	84	149	156	56	74	45	0	173	172	30	88	93	32	95	74	0	1.271	1.405	1.358	1.286	2.301	2.683	0.377	120	514	193	202	0.345	108	85	118	84	0
3	20	6	"PFF0334"	"F19787_2"	13990	22590	130	6215	5873	1838	152	159	58	100	100	0	8011	7735	1621	90	99	53	100	100	0	0.765	0.748	0.770	0.695	1.538	0.771	0.899	120	561	13984	13366	-0.386	6063	7921	5721	7645	0
3	21	6	"PFF0336"	"F19828_2"	14190	22590	120	268	274	85	152	156	50	78	55	0	268	270	51	90	95	47	100	97	0	0.652	0.678	0.670	0.563	2.328	0.821	0.453	120	550	294	302	-0.618	116	178	122	180	0
3	22	6	"PFF0338"	"F19846_4"	14390	22590	110	228	229	69	150	153	45	68	37	0	163	160	37	88	90	15	93	86	0	1.040	1.097	1.242	1.143	2.718	1.927	0.344	80	553	153	151	0.057	78	75	79	72	0
3	1	7	"PFF0364"	"F20448_4"	10370	22760	130	1364	1296	394	147	150	42	100	100	0	810	804	157	86	87	13	100	100	0	1.681	1.600	1.645	1.487	1.629	1.775	0.850	120	700	1941	1867	0.749	1217	724	1149	718	0
3	2	7	"PFF0366"	"F20625_1"	10570	22760	120	416	422	128	152	153	45	96	94	0	656	629	140	85	86	10	100	100	0	0.462	0.496	0.466	0.462	1.943	0.504	0.686	120	494	835	814	-1.113	264	571	270	544	0
3	3	7	"PFF0369"	"F20760_1"	10750	22750	140	666	637	187	151	153	44	98	96	0	596	561	187	86	87	13	98	96	0	1.010	1.023	0.992	1.106	1.890	1.047	0.821	156	524	1025	961	0.014	515	510	486	475	0
3	4	7	"PFF0372"	"F20855_1"	10930	22760	120	293	295	90	147	149	41	88	79	0	241	243	47	84	86	12	100	100	0	0.930	0.931	0.965	0.876	1.974	1.262	0.505	120	508	303	307	-0.105	146	157	148	159	0
3	5	7	"PFF0375"	"F20870_2"	11140	22760	120	384	381	110	146	150	42	97	93	0	278	279	59	84	85	11	100	100	0	1.227	1.205	1.237	1.131	1.810	1.431	0.657	120	558	432	430	0.295	238	194	235	195	0
3	6	7	"PFF0378"	"F20896_3"	11330	22760	120	229	235	72	147	151	45	71	45	0	174	176	33	84	85	11	100	98	0	0.911	0.957	1.132	0.903	2.859	1.891	0.259	120	537	172	180	-0.134	82	90	88	92	0
3	7	7	"PFF0409"	"F22107_2"	11520	22780	110	217	215	63	143	149	46	65	36	0	151	152	25	85	86	12	98	96	0	1.121	1.075	1.283	1.016	2.785	2.612	0.243	80	467	140	139	0.165	74	66	72	67	0
3	8	7	"PFF0415"	"F22233_2"	11700	22770	120	880	876	229	142	150	48	100	100	0	531	506	118	86	87	13	100	100	0	1.658	1.748	1.777	1.752	1.489	1.835	0.857	120	550	1183	1154	0.730	738	445	734	420	0
3	9	7	"PFF0417"	"F2227_1"	11900	22770	120	1910	1920	520	150	155	50	100	100	0	1567	1509	302	86	88	15	100	100	0	1.188	1.244	1.203	1.205	1.375	1.276	0.902	120	545	3241	3193	0.249	1760	1481	1770	1423	0
3	10	7	"PFF0420"	"F22395_1"	12080	22770	120	212	217	63	146	148	43	61	40	0	162	164	28	86	86	10	99	98	0	0.868	0.910	1.043	0.938	2.303	2.211	0.241	120	528	142	149	-0.204	66	76	71	78	0
3	11	7	"PFF0431"	"F22631_1"	12290	22770	120	217	220	72	146	150	44	63	35	0	147	145	31	85	86	11	92	88	0	1.145	1.233	1.260	1.080	2.909	3.066	0.246	120	527	133	134	0.196	71	62	74	60	0
3	12	7	"PFF0435"	"F22741_2"	12470	22770	120	963	959	268	149	153	43	100	100	0	542	522	135	86	87	11	100	100	0	1.785	1.858	1.796	1.867	1.478	1.915	0.835	120	498	1270	1246	0.836	814	456	810	436	0
3	13	7	"PFF1070"	"F45236_1"	12660	22780	120	570	583	191	150	155	45	98	95	0	998	943	194	87	89	18	100	100	0	0.461	0.506	0.483	0.464	1.610	0.524	0.771	120	554	1331	1289	-1.117	420	911	433	856	0
3	14	7	"PFF1072"	"F4524_3"	12840	22770	110	679	680	196	148	153	52	100	100	0	465	457	89	87	94	44	100	100	0	1.405	1.438	1.417	1.387	1.513	1.530	0.769	80	485	909	902	0.490	531	378	532	370	0
3	15	7	"PFF1075"	"F45282_1"	13050	22780	120	448	451	152	147	153	53	92	89	0	603	594	152	85	92	41	100	100	0	0.581	0.597	0.563	0.524	1.832	0.633	0.716	120	544	819	813	-0.783	301	518	304	509	0
3	16	7	"PFF1077"	"F45296_2"	13240	22770	120	481	512	170	146	150	42	100	99	0	335	316	88	83	86	16	100	95	0	1.329	1.571	1.662	1.566	1.752	1.746	0.694	120	536	587	599	0.411	335	252	366	233	0
3	17	7	"PFF1080"	"F45354_1"	13430	22770	130	707	719	238	142	147	44	100	99	0	659	620	184	86	87	16	100	98	0	0.986	1.081	1.079	1.102	1.798	1.116	0.803	120	579	1138	1111	-0.020	565	573	577	534	0
3	18	7	"PFF1082"	"F4541_1"	13620	22780	120	1752	1723	519	142	148	45	100	100	0	1587	1500	370	86	87	12	100	100	0	1.073	1.118	1.141	1.082	1.457	1.163	0.864	120	499	3111	2995	0.101	1610	1501	1581	1414	0
3	19	7	"PFF1120"	"F46301_17"	13800	22780	120	385	387	122	145	150	45	95	90	0	829	803	185	87	89	15	100	100	0	0.323	0.338	0.310	0.299	1.808	0.335	0.684	120	512	982	958	-1.628	240	742	242	716	0
3	20	7	"PFF1128"	"F46381_1"	14000	22780	120	981	968	287	146	150	46	99	99	0	2108	2010	404	89	95	31	100	100	0	0.414	0.428	0.426	0.408	1.417	0.431	0.860	120	466	2854	2743	-1.274	835	2019	822	1921	0
3	21	7	"PFF1133"	"F46513_1"	14170	22780	120	2185	2123	606	150	156	49	100	100	0	2968	2890	721	92	97	42	100	100	0	0.708	0.705	0.684	0.684	1.441	0.714	0.890	120	519	4911	4771	-0.499	2035	2876	1973	2798	0
3	22	7	"PFF1136"	"F46584_1"	14370	22780	120	1932	1863	533	146	152	48	100	100	0	6267	6102	1777	92	95	37	100	100	0	0.289	0.286	0.278	0.290	1.456	0.274	0.902	120	604	7961	7727	-1.790	1786	6175	1717	6010	0
3	1	8	"PFF1138"	"F46705_1"	10380	22950	110	638	646	156	145	150	46	100	100	0	2357	2327	311	88	106	147	100	100	0	0.217	0.224	0.222	0.214	1.372	0.224	0.803	80	528	2762	2740	-2.202	493	2269	501	2239	0
3	2	8	"PFF1140"	"F46816_1"	10580	22960	120	307	325	113	149	155	52	87	76	0	509	508	112	87	105	147	98	88	0	0.374	0.418	0.386	0.359	1.965	0.469	0.510	120	529	580	597	-1.417	158	422	176	421	0
3	3	8	"PFF1163"	"F47563_1"	10760	22950	120	509	527	155	147	153	49	99	96	0	242	239	57	85	86	11	99	98	0	2.306	2.468	2.442	2.466	1.555	2.714	0.778	120	504	519	534	1.205	362	157	380	154	0
3	4	8	"PFF1165"	"F47822_1"	10940	22950	110	222	238	72	148	149	40	71	43	0	473	461	85	85	95	55	100	100	0	0.191	0.239	0.204	0.186	2.444	0.222	0.305	80	458	462	466	-2.390	74	388	90	376	0
3	5	8	"PFF1167"	"F47864_3"	11140	22960	120	292	302	93	145	148	43	94	75	0	382	372	62	84	92	50	100	100	0	0.493	0.545	0.544	0.486	1.871	0.638	0.561	120	569	445	445	-1.019	147	298	157	288	0
3	6	8	"PFF1175"	"F48138_1"	11340	22950	130	259	273	98	143	146	42	82	65	0	216	210	54	83	84	10	99	94	0	0.872	1.024	0.935	0.910	2.463	1.453	0.450	120	541	249	257	-0.197	116	133	130	127	0
3	7	8	"PFF1179"	"F48181_2"	11520	22960	120	473	479	152	139	145	45	97	97	0	1046	987	200	85	85	11	100	100	0	0.348	0.377	0.370	0.347	1.639	0.374	0.724	120	459	1295	1242	-1.525	334	961	340	902	0
3	8	8	"PFF1182"	"F48253_3"	11710	22960	120	220	230	69	141	148	49	68	40	0	172	173	32	86	87	12	98	96	0	0.919	1.023	1.013	0.928	2.628	1.943	0.296	120	415	165	176	-0.122	79	86	89	87	0
3	9	8	"PFF1197"	"F48515_1"	11890	22960	120	758	782	212	147	152	47	100	100	0	625	604	132	86	86	12	100	100	0	1.134	1.226	1.198	1.193	1.483	1.281	0.825	120	474	1150	1153	0.181	611	539	635	518	0
3	10	8	"PFF1204"	"F48839_1"	12100	22960	120	710	715	234	147	150	42	100	100	0	426	418	91	86	87	10	100	100	0	1.656	1.711	1.613	1.633	1.431	1.897	0.802	120	514	903	900	0.728	563	340	568	332	0
3	11	8	"PFF1208"	"F49178_1"	12280	22960	120	240	249	78	145	149	43	74	55	0	183	180	37	85	87	11	97	97	0	0.969	1.095	1.085	0.939	2.583	1.954	0.377	120	502	193	199	-0.045	95	98	104	95	0
3	12	8	"PFF1210"	"F4934_1"	12480	22960	120	859	859	246	148	152	43	100	100	0	453	436	124	86	87	11	100	98	0	1.937	2.031	2.029	2.121	1.716	2.123	0.788	120	481	1078	1061	0.954	711	367	711	350	0
3	13	8	"PFF1215"	"F49538_1"	12660	22960	120	2808	2659	760	149	153	43	100	100	0	2434	2235	703	87	89	19	100	100	0	1.133	1.169	1.130	1.213	1.619	1.147	0.872	120	482	5006	4658	0.180	2659	2347	2510	2148	0
3	14	8	"PFF1218"	"F49644_4"	12860	22960	120	1314	1316	417	146	152	49	100	100	0	674	612	205	87	93	41	95	95	0	1.990	2.229	2.232	2.424	2.019	2.354	0.782	120	536	1755	1695	0.993	1168	587	1170	525	0
3	15	8	"PFF1901"	"F8433_1"	13050	22960	120	2152	2116	641	148	152	44	100	100	0	1021	958	326	84	86	12	100	100	0	2.139	2.252	2.315	2.419	1.807	2.301	0.829	120	499	2941	2842	1.097	2004	937	1968	874	0
3	16	8	"PFF1905"	"F8612_1"	13250	22970	120	2269	2196	707	147	157	89	100	100	0	1424	1313	420	84	97	96	100	99	0	1.584	1.667	1.627	1.690	1.510	1.701	0.842	120	507	3462	3278	0.663	2122	1340	2049	1229	0
3	17	8	"PFF1913"	"F8921_1"	13430	22970	120	3817	3564	1083	141	154	95	100	100	0	2283	2178	637	86	100	105	100	100	0	1.673	1.636	1.647	1.628	1.400	1.688	0.864	120	441	5873	5515	0.743	3676	2197	3423	2092	0
3	18	8	"PFF1915"	"F8939_2"	13620	22970	120	521	498	159	144	150	44	98	95	0	463	432	118	86	89	28	100	100	0	1.000	1.023	0.981	0.952	1.731	1.123	0.732	120	428	754	700	0.000	377	377	354	346	0
3	19	8	"PFF1919"	"F9091_1"	13810	22970	120	709	718	230	145	150	41	100	100	0	373	367	94	85	85	11	100	100	0	1.958	2.032	1.946	1.980	1.653	2.308	0.755	120	470	852	855	0.970	564	288	573	282	0
3	20	8	"PFF1921"	"F9247_1"	13990	22960	120	500	506	156	145	149	44	98	98	0	402	398	73	85	87	13	100	100	0	1.120	1.153	1.104	1.054	1.655	1.291	0.731	120	499	672	674	0.163	355	317	361	313	0
3	21	8	"PFI0014"	"I10798_1"	14150	22980	90	236	236	65	149	153	47	76	36	0	145	147	23	87	90	16	98	92	0	1.500	1.450	1.405	1.357	2.610	3.535	0.248	52	336	145	147	0.585	87	58	87	60	0
3	22	8	"PFI0017"	"I10882_1"	14340	22960	120	968	928	246	144	149	45	100	100	0	795	746	206	88	91	36	98	97	0	1.165	1.191	1.187	1.241	1.569	1.205	0.873	120	608	1531	1442	0.221	824	707	784	658	0
3	1	9	"PFI0023"	"I11056_2"	10360	23130	110	194	211	61	143	150	49	53	22	0	179	181	27	86	97	121	16	0	0	0.548	0.716	0.634	0.597	2.604	1.705	0.209	80	527	144	163	-0.867	51	93	68	95	0
3	2	9	"PFI0029"	"I11211_1"	10540	23130	110	557	553	122	148	151	51	100	100	0	262	260	33	85	87	15	100	100	0	2.311	2.314	2.312	2.238	1.463	2.632	0.763	80	484	586	580	1.208	409	177	405	175	0
3	3	9	"PFI0033"	"I11281_1"	10740	23140	100	214	224	69	146	151	48	61	33	0	150	154	24	86	87	14	100	98	0	1.063	1.147	1.309	1.080	2.658	2.993	0.202	80	454	132	146	0.087	68	64	78	68	0
3	4	9	"PFI0035"	"I11342_1"	10930	23140	120	1667	1623	401	147	150	42	100	100	0	991	945	169	84	91	42	100	100	0	1.676	1.714	1.733	1.654	1.408	1.809	0.907	120	477	2427	2337	0.745	1520	907	1476	861	0
3	5	9	"PFI0056"	"I12038_2"	11100	23140	100	266	267	76	147	151	42	85	65	0	219	220	32	83	85	13	100	100	0	0.875	0.876	0.922	0.755	2.059	1.243	0.448	80	418	255	257	-0.193	119	136	120	137	0
3	6	9	"PFI0058"	"I12132_1"	11310	23140	120	936	1065	1063	143	145	41	99	97	0	840	907	668	81	83	13	100	99	0	1.045	1.116	1.061	1.018	1.839	1.408	0.805	120	570	1552	1748	0.063	793	759	922	826	0
3	7	9	"PFI0060"	"I12159_3"	11510	23140	130	248	262	85	144	146	42	80	62	0	194	194	34	84	85	11	100	100	0	0.945	1.073	1.080	0.977	2.201	1.815	0.405	120	492	214	228	-0.081	104	110	118	110	0
3	8	9	"PFI0063"	"I12192_2"	11710	23120	150	165	168	50	143	146	40	32	11	0	108	108	23	85	85	10	66	54	0	0.957	1.087	1.455	1.427	4.148	19.820	0.009	156	489	45	48	-0.064	22	23	25	23	-50
3	9	9	"PFI0069"	"I12412_1"	11890	23140	120	506	509	161	144	148	41	98	98	0	580	554	131	84	85	10	100	100	0	0.730	0.777	0.755	0.734	1.850	0.821	0.748	120	447	858	835	-0.454	362	496	365	470	0
3	10	9	"PFI0072"	"I12552_2"	12080	23150	120	438	435	116	144	148	43	97	96	0	5079	4888	1047	86	87	11	100	100	0	0.059	0.061	0.061	0.059	1.499	0.057	0.728	120	506	5287	5093	-4.086	294	4993	291	4802	0
3	11	9	"PFI0105"	"I13369_2"	12270	23140	110	245	263	91	145	149	43	86	57	0	258	257	43	87	90	20	100	100	0	0.585	0.694	0.549	0.574	2.126	0.862	0.350	80	431	271	288	-0.774	100	171	118	170	0
3	12	9	"PFI0107"	"I13466_1"	12460	23140	120	726	708	190	148	151	43	100	100	0	453	436	101	86	89	19	100	99	0	1.575	1.600	1.638	1.576	1.504	1.710	0.823	120	523	945	910	0.655	578	367	560	350	0
3	13	9	"PFI0111"	"I13569_2"	12660	23150	120	1035	1033	301	144	149	43	100	100	0	1072	1036	225	86	88	18	100	100	0	0.904	0.936	0.904	0.898	1.365	0.972	0.875	120	523	1877	1839	-0.146	891	986	889	950	0
3	14	9	"PFI0113"	"I13674_4"	12850	23150	120	268	273	83	141	147	43	85	67	0	179	179	36	86	87	11	100	98	0	1.366	1.419	1.357	1.285	2.165	2.240	0.429	120	497	220	225	0.450	127	93	132	93	0
3	15	9	"PFI0118"	"I13901_1"	13040	23150	120	309	324	101	144	149	45	94	82	0	236	236	52	85	85	10	99	99	0	1.093	1.192	1.120	1.130	1.943	1.491	0.563	120	501	316	331	0.128	165	151	180	151	0
3	16	9	"PFI0122"	"I13918_1"	13230	23160	130	1646	1555	489	142	155	86	99	96	0	3162	2973	557	85	94	81	100	100	0	0.489	0.489	0.492	0.454	1.523	0.509	0.871	120	556	4581	4301	-1.033	1504	3077	1413	2888	0
3	17	9	"PFJ0094"	"J1546_3"	13420	23150	120	245	257	83	140	154	93	55	18	0	160	165	33	86	96	96	30	0	0	1.419	1.481	1.523	1.410	2.351	2.962	0.289	120	450	179	196	0.505	105	74	117	79	0
3	18	9	"PFJ0104"	"J157_2"	13590	23130	150	174	184	55	145	151	46	38	16	0	125	123	32	85	88	25	61	38	0	0.725	1.026	1.334	1.158	2.925	4.528	0.091	156	616	69	77	-0.464	29	40	39	38	-50
3	19	9	"PFJ0107"	"J1588_1"	13790	23150	120	780	772	291	146	151	42	99	98	0	671	634	233	83	85	11	99	98	0	1.078	1.136	1.076	1.177	2.045	1.170	0.781	120	495	1222	1177	0.109	634	588	626	551	0
3	20	9	"PFJ0110"	"J1616_1"	13990	23160	110	192	204	74	146	149	44	51	28	0	133	134	26	82	83	11	93	88	0	0.902	1.115	1.380	1.153	3.123	4.660	0.125	80	452	97	110	-0.149	46	51	58	52	0
3	21	9	"PFJ0116"	"J163_7"	14190	23160	120	319	321	84	140	144	43	96	85	0	218	219	52	85	85	11	96	96	0	1.346	1.351	1.302	1.334	2.164	1.619	0.637	120	539	312	315	0.429	179	133	181	134	0
3	22	9	"PFJ0119"	"J167_13"	14370	23160	130	723	719	251	141	145	43	100	100	0	437	412	132	85	86	18	96	94	0	1.653	1.768	1.698	1.839	2.178	1.881	0.768	120	687	934	905	0.725	582	352	578	327	0
3	1	10	"PFJ0157"	"J183_4"	10400	23340	130	533	542	171	146	152	44	100	98	0	344	344	68	85	86	12	100	100	0	1.494	1.529	1.481	1.436	1.576	1.816	0.736	120	657	646	655	0.579	387	259	396	259	0
3	2	10	"PFJ0159"	"J183_6"	10570	23330	130	217	219	68	144	149	49	60	30	0	156	153	32	86	88	18	93	80	0	1.043	1.119	1.111	1.099	3.390	2.998	0.205	120	585	143	142	0.061	73	70	75	67	0
3	3	10	"PFJ0161"	"J183_8"	10750	23330	110	377	378	85	143	147	49	98	96	0	259	256	36	86	89	25	100	100	0	1.353	1.382	1.363	1.307	1.557	1.706	0.677	80	443	407	405	0.436	234	173	235	170	0
3	4	10	"PFJ0165"	"J1901_2"	10920	23310	150	170	179	66	146	149	43	33	20	0	95	112	39	85	87	19	40	30	0	2.400	1.222	2.020	1.896	4.171	5.673	0.101	156	683	34	60	1.263	24	10	33	27	-50
3	5	10	"PFJ0168"	"J191_1"	11120	23330	110	252	264	69	146	149	43	86	65	0	241	244	38	85	85	12	100	100	0	0.679	0.742	0.688	0.654	1.890	0.991	0.394	80	504	262	277	-0.557	106	156	118	159	0
3	6	10	"PFJ0170"	"J191_6"	11320	23340	120	238	245	75	145	148	44	77	51	0	135	136	26	84	85	15	93	80	0	1.824	1.923	2.043	1.740	2.973	3.828	0.345	120	614	144	152	0.867	93	51	100	52	0
3	7	10	"PFJ0203"	"J21_13"	11550	23310	150	177	181	57	149	152	44	40	15	0	117	116	32	84	86	15	60	51	0	0.848	1.000	1.524	1.348	3.375	3.640	0.139	156	644	61	64	-0.237	28	33	32	32	-50
3	8	10	"PFJ0207"	"J21_24"	11700	23330	120	708	717	213	146	148	41	100	100	0	308	300	65	84	84	10	100	100	0	2.509	2.644	2.645	2.555	1.545	2.998	0.778	120	453	786	787	1.327	562	224	571	216	0
3	9	10	"PFJ0209"	"J21_26"	11890	23330	120	1089	1079	364	142	147	43	100	100	0	411	419	129	84	85	10	99	99	0	2.896	2.797	2.694	2.907	1.791	2.956	0.814	120	529	1274	1272	1.534	947	327	937	335	0
3	10	10	"PFJ0212"	"J21_31"	12080	23330	130	8313	7780	1898	145	156	89	100	100	0	10964	10057	2947	86	88	16	100	100	0	0.751	0.766	0.747	0.822	1.658	0.737	0.896	120	584	19046	17606	-0.413	8168	10878	7635	9971	0
3	11	10	"PFJ0216"	"J21_9"	12290	23330	150	155	162	45	148	155	82	5	0	0	99	103	18	87	89	20	34	9	0	0.583	0.875	1.706	1.807	3.293	16.733	0.014	156	674	19	30	-0.778	7	12	14	16	-50
3	12	10	"PFJ0218"	"J222_2"	12460	23340	120	520	531	175	149	151	41	99	95	0	342	335	81	86	86	11	100	100	0	1.449	1.534	1.526	1.410	1.760	1.727	0.770	120	483	627	631	0.535	371	256	382	249	0
3	13	10	"PFJ0247"	"J242_2"	12640	23330	110	259	250	78	144	148	42	80	56	0	180	174	40	85	88	19	96	85	0	1.211	1.191	1.254	1.199	2.451	1.995	0.340	80	471	210	195	0.276	115	95	106	89	0
3	14	10	"PFJ0250"	"J245_1"	12840	23340	120	278	287	94	140	146	45	85	69	0	221	217	42	85	87	18	99	99	0	1.015	1.114	1.093	0.984	2.337	1.588	0.467	120	552	274	279	0.021	138	136	147	132	0
3	15	10	"PFJ0252"	"J245_13"	13020	23340	120	320	325	82	141	146	42	96	89	0	237	232	53	85	85	11	99	99	0	1.178	1.252	1.156	1.227	1.709	1.441	0.629	120	504	331	331	0.236	179	152	184	147	0
3	16	10	"PFJ0254"	"J245_5"	13200	23340	110	301	310	89	143	151	50	93	76	0	260	249	57	84	91	38	97	90	0	0.898	1.012	1.005	0.932	2.195	1.133	0.537	80	486	334	332	-0.156	158	176	167	165	0
3	17	10	"PFJ0257"	"J245_9"	13390	23330	80	201	210	64	149	159	58	46	15	0	140	144	28	87	97	39	76	21	0	0.981	1.070	0.961	0.958	3.652	4.180	0.096	52	328	105	118	-0.027	52	53	61	57	0
3	18	10	"PFJ0259"	"J2465_2"	13580	23350	90	193	206	74	147	154	49	48	28	0	145	148	29	87	93	24	90	73	0	0.793	0.967	1.021	0.894	2.883	2.922	0.158	52	417	104	120	-0.334	46	58	59	61	0
3	19	10	"PFK0310"	"Kn2750_3"	13810	23340	150	152	170	79	145	149	45	23	11	0	91	107	56	85	88	18	28	14	0	1.167	1.136	2.222	1.893	4.157	2.991	0.180	156	717	13	47	0.222	7	6	25	22	-50
3	20	10	"PFK0321"	"Kn2865_1"	13990	23330	150	156	162	54	143	146	43	26	10	0	86	96	40	85	86	11	24	15	0	13.000	1.727	2.850	2.716	3.649	4.802	0.090	156	610	14	30	3.700	13	1	19	11	-50
3	21	10	"PFK0331"	"Kn3020_1"	14170	23350	120	1156	1149	323	144	147	43	100	100	0	896	813	241	86	88	15	100	99	0	1.249	1.382	1.377	1.443	1.619	1.390	0.851	120	516	1822	1732	0.321	1012	810	1005	727	0
3	22	10	"PFK0339"	"Kn3094_1"	14370	23360	110	205	204	64	141	146	44	57	37	0	144	146	35	84	86	16	90	77	0	1.067	1.016	1.161	1.022	2.862	3.083	0.150	80	535	124	125	0.093	64	60	63	62	0
3	1	11	"PFK0353"	"Kn3360_3"	10370	23530	120	201	207	64	146	149	41	56	35	0	167	168	33	85	87	12	99	95	0	0.671	0.735	0.795	0.745	2.874	1.866	0.192	120	559	137	144	-0.576	55	82	61	83	0
3	2	11	"PFK0355"	"Kn3360_5"	10560	23530	120	1217	1225	417	149	151	42	100	99	0	503	489	116	87	87	12	100	100	0	2.567	2.677	2.753	2.534	1.531	2.955	0.852	120	514	1484	1478	1.360	1068	416	1076	402	0
3	3	11	"PFK0384"	"Kn386_1"	10740	23530	110	213	221	68	151	152	45	58	38	0	182	181	31	86	89	25	98	93	0	0.646	0.737	0.777	0.647	2.741	1.391	0.227	80	499	158	165	-0.631	62	96	70	95	0
3	4	11	"PFK0387"	"Kn400_3"	10940	23530	120	1864	1849	560	147	150	42	100	100	0	873	837	275	87	90	26	100	99	0	2.184	2.269	2.292	2.379	1.618	2.296	0.864	120	580	2503	2452	1.127	1717	786	1702	750	0
3	5	11	"PFK0390"	"Kn4028_2"	11130	23530	120	2119	1962	602	147	149	39	100	100	0	1575	1462	442	87	89	20	100	100	0	1.325	1.320	1.303	1.339	1.539	1.332	0.859	120	569	3460	3190	0.406	1972	1488	1815	1375	0
3	6	11	"PFK0393"	"Kn4044_1"	11320	23530	110	438	445	125	144	150	50	98	98	0	235	232	57	87	91	28	98	92	0	1.986	2.076	2.007	2.088	1.818	2.453	0.624	80	496	442	446	0.990	294	148	301	145	0
3	7	11	"PFK0400"	"Kn4252_3"	11530	23530	120	4793	4605	1217	153	159	53	100	100	0	2487	2300	687	86	90	24	100	100	0	1.933	2.011	2.038	2.129	1.545	2.035	0.893	120	575	7041	6666	0.950	4640	2401	4452	2214	0
3	8	11	"PFK0406"	"Kn434_1"	11710	23530	120	538	545	155	149	152	44	99	98	0	361	357	94	85	86	11	100	100	0	1.409	1.456	1.415	1.431	1.903	1.576	0.742	120	513	665	668	0.495	389	276	396	272	0
3	9	11	"PFK0434"	"Kn5123_1"	11900	23540	130	569	570	193	143	146	41	98	98	0	347	345	85	85	85	10	100	100	0	1.626	1.642	1.614	1.496	1.826	1.895	0.733	120	592	688	687	0.701	426	262	427	260	0
3	10	11	"PFK0438"	"Kn5186_3"	12080	23530	110	3533	3392	1079	148	230	512	100	97	0	1218	1214	339	86	130	237	98	96	0	2.990	2.876	2.944	2.845	1.447	2.952	0.855	80	485	4517	4372	1.580	3385	1132	3244	1128	0
3	11	11	"PFK0449"	"Kn5414_1"	12280	23540	120	227	239	79	149	221	483	0	0	0	232	229	55	86	124	224	5	0	0	0.534	0.629	0.635	0.532	2.605	0.947	0.366	120	548	224	233	-0.904	78	146	90	143	0
3	12	11	"PFK0454"	"Kn5561_2"	12470	23540	120	1604	1514	462	145	147	40	100	100	0	604	592	173	84	86	11	100	100	0	2.806	2.695	2.691	2.710	1.477	2.877	0.834	120	515	1979	1877	1.488	1459	520	1369	508	0
3	13	11	"PFK0456"	"Kn5587_1"	12660	23540	120	15582	14961	4498	143	146	43	100	100	0	8105	7848	2451	86	88	18	100	100	0	1.925	1.909	1.873	1.929	1.369	1.922	0.889	120	567	23458	22580	0.945	15439	8019	14818	7762	0
3	14	11	"PFK0460"	"Kn569_3"	12840	23540	110	460	462	141	149	152	46	98	95	0	308	307	69	87	90	24	100	96	0	1.407	1.423	1.445	1.388	1.703	1.720	0.743	80	484	532	533	0.493	311	221	313	220	0
3	15	11	"PFK0488"	"Kn67_1"	13040	23540	120	869	868	298	148	151	44	99	99	0	323	322	91	86	89	24	97	96	0	3.042	3.051	3.020	3.072	1.636	3.354	0.781	120	548	958	956	1.605	721	237	720	236	0
3	16	11	"PFK0491"	"Kn6869_1"	13220	23550	120	705	687	214	145	152	46	95	95	0	683	669	155	84	88	24	100	100	0	0.935	0.926	0.929	0.871	1.831	0.977	0.811	120	530	1159	1127	-0.097	560	599	542	585	0
3	17	11	"PFK0496"	"Kn707_1"	13420	23540	130	2196	2111	726	142	148	46	100	100	0	2008	1869	661	86	89	17	100	100	0	1.069	1.104	1.047	1.135	1.761	1.088	0.841	120	664	3976	3752	0.096	2054	1922	1969	1783	0
3	18	11	"PFK0507"	"Kn768_1"	13620	23550	130	617	610	183	145	147	45	99	98	0	397	381	87	86	88	16	100	100	0	1.518	1.576	1.596	1.530	1.526	1.763	0.772	120	598	783	760	0.602	472	311	465	295	0
3	19	11	"PFK0510"	"Kn7854_1"	13800	23550	130	840	800	286	145	148	44	97	96	0	614	603	136	86	87	11	100	100	0	1.316	1.267	1.281	1.137	1.859	1.426	0.786	120	548	1223	1172	0.396	695	528	655	517	0
3	20	11	"PFK0516"	"Kn8017_1"	13990	23550	120	7293	6887	2196	144	148	43	100	100	0	3594	3519	1057	87	88	12	100	100	0	2.038	1.965	1.950	1.941	1.440	2.026	0.914	120	528	10656	10175	1.028	7149	3507	6743	3432	0
3	21	11	"PFK1023"	"Ks506_1"	14180	23550	120	1677	1562	458	145	150	45	100	100	0	1690	1626	378	89	90	15	100	100	0	0.957	0.922	0.936	0.891	1.436	0.942	0.898	120	520	3133	2954	-0.064	1532	1601	1417	1537	0
3	22	11	"PFK1025"	"Ks506_6"	14360	23550	120	1026	1006	254	141	147	45	100	100	0	1047	991	254	84	85	12	100	100	0	0.919	0.954	0.910	0.957	1.404	0.932	0.854	120	585	1848	1772	-0.122	885	963	865	907	0
3	1	12	"PFK1027"	"Ks509_1"	10380	23720	120	439	447	143	143	147	41	100	97	0	290	283	74	85	86	11	100	98	0	1.444	1.535	1.557	1.503	1.850	1.789	0.681	120	580	501	502	0.530	296	205	304	198	0
3	2	12	"PFK1030"	"Ks509_6"	10570	23720	120	1274	1258	430	147	152	43	100	100	0	555	532	163	86	86	11	99	99	0	2.403	2.491	2.425	2.484	1.606	2.630	0.833	120	522	1596	1557	1.265	1127	469	1111	446	0
3	3	12	"PFK1033"	"Ks510_10"	10760	23730	120	932	914	324	151	154	45	99	97	0	518	507	125	86	88	15	100	100	0	1.808	1.812	1.839	1.633	1.822	2.051	0.812	120	549	1213	1184	0.854	781	432	763	421	0
3	4	12	"PFK1036"	"Ks510_3"	10960	23730	120	740	735	228	147	150	42	96	96	0	395	384	86	87	88	16	100	100	0	1.925	1.980	1.987	1.854	1.709	2.206	0.832	120	477	901	885	0.945	593	308	588	297	0
3	5	12	"PFK1051"	"Ks539_1"	11140	23730	130	2605	2449	799	144	153	84	100	96	0	3057	2819	750	87	100	140	100	100	0	0.829	0.844	0.838	0.792	1.655	0.861	0.878	120	469	5431	5037	-0.271	2461	2970	2305	2732	0
3	6	12	"PFK1053"	"Ks545_4"	11330	23730	120	1103	1128	373	143	154	86	100	99	0	502	481	123	87	100	134	100	80	0	2.313	2.500	2.523	2.416	1.507	2.659	0.793	120	519	1375	1379	1.210	960	415	985	394	0
3	7	12	"PFK1057"	"Ks54_4"	11520	23730	120	1045	1076	293	145	150	42	100	100	0	836	795	208	87	87	12	100	100	0	1.202	1.315	1.264	1.334	1.478	1.351	0.844	120	449	1649	1639	0.265	900	749	931	708	0
3	8	12	"PFK1062"	"Ks5580_5"	11710	23730	120	1164	1167	335	152	153	45	100	100	0	802	776	218	86	87	12	100	100	0	1.413	1.471	1.455	1.479	1.490	1.511	0.839	120	434	1728	1705	0.499	1012	716	1015	690	0
3	9	12	"PFK1065"	"Ks565_1"	11890	23730	130	1150	1144	342	149	151	45	100	100	0	594	562	150	86	86	13	100	100	0	1.970	2.090	2.040	2.091	1.473	2.180	0.819	120	538	1509	1471	0.979	1001	508	995	476	0
3	10	12	"PFK1067"	"Ks565_2"	12090	23730	120	607	621	171	149	192	401	62	3	0	559	536	150	87	112	186	93	75	0	0.970	1.051	1.067	1.076	1.660	1.066	0.779	120	541	930	921	-0.043	458	472	472	449	0
3	11	12	"PFK1087"	"Ks56_4"	12280	23730	120	260	259	80	147	149	42	78	60	0	163	162	31	86	87	11	98	96	0	1.468	1.474	1.510	1.192	3.271	2.745	0.339	120	507	190	188	0.553	113	77	112	76	0
3	12	12	"PFK1089"	"Ks56_9"	12480	23730	120	546	568	185	144	148	42	98	95	0	352	329	89	85	86	11	99	95	0	1.506	1.738	1.743	1.738	1.812	1.914	0.780	120	504	669	668	0.590	402	267	424	244	0
3	13	12	"PFK1091"	"Ks586_5"	12660	23740	120	736	705	239	145	149	44	97	96	0	404	408	92	84	85	11	100	100	0	1.847	1.728	1.776	1.549	1.873	1.985	0.789	120	488	911	884	0.885	591	320	560	324	0
3	14	12	"PFK1096"	"Ks592_4"	12850	23740	130	4916	4607	1448	150	152	44	100	100	0	3325	3204	717	87	89	23	100	100	0	1.472	1.430	1.416	1.354	1.458	1.513	0.897	120	546	8004	7574	0.558	4766	3238	4457	3117	0
3	15	12	"PFK1098"	"Ks595_2"	13040	23740	130	534	545	197	149	152	45	95	94	0	329	317	72	87	89	13	100	100	0	1.591	1.722	1.729	1.536	1.912	2.157	0.727	120	513	627	626	0.670	385	242	396	230	0
3	16	12	"PFK1103"	"Ks5_1"	13230	23730	130	1508	1510	495	146	152	46	100	100	0	789	738	254	87	89	24	96	96	0	1.940	2.095	2.126	2.162	1.865	2.163	0.811	120	507	2064	2015	0.956	1362	702	1364	651	0
3	17	12	"PFK1124"	"Ks646_6"	13420	23740	120	463	454	142	145	148	46	97	94	0	643	619	162	86	89	25	100	100	0	0.571	0.580	0.572	0.530	1.822	0.591	0.715	120	458	875	842	-0.809	318	557	309	533	0
3	18	12	"PFK1126"	"Ks64_1"	13610	23740	120	441	440	130	148	150	43	97	96	0	267	269	58	86	87	12	100	100	0	1.619	1.596	1.546	1.490	1.600	1.897	0.742	120	403	474	475	0.695	293	181	292	183	0
3	19	12	"PFK1135"	"Ks664_1"	13790	23740	120	712	722	218	148	150	43	100	100	0	461	447	108	90	90	12	100	100	0	1.520	1.608	1.536	1.558	1.590	1.734	0.775	120	436	935	931	0.604	564	371	574	357	0
3	20	12	"PFK1137"	"Ks664_35"	13990	23740	120	2695	2602	886	149	153	44	100	100	0	2067	2084	593	88	90	13	100	100	0	1.287	1.229	1.187	1.189	1.421	1.271	0.870	120	451	4525	4449	0.363	2546	1979	2453	1996	0
3	21	12	"PFK1140"	"Ks667_3"	14170	23740	100	240	241	60	150	155	47	77	46	0	188	179	38	88	89	14	95	93	0	0.900	1.000	1.188	1.058	2.180	1.707	0.254	80	400	190	182	-0.152	90	100	91	91	0
3	22	12	"PFK1142"	"Ks66_1"	14370	23740	120	3311	3175	922	141	146	46	100	100	0	2515	2317	731	84	86	14	100	100	0	1.304	1.359	1.391	1.399	1.505	1.348	0.879	120	598	5601	5267	0.383	3170	2431	3034	2233	0
3	1	13	"PFM0090"	"M16407_5"	10390	23910	120	1225	1209	396	144	149	42	100	100	0	1110	1054	389	84	86	15	99	97	0	1.054	1.098	1.100	1.230	2.035	1.077	0.848	120	595	2107	2035	0.075	1081	1026	1065	970	0
3	2	13	"PFM0095"	"M16853_1"	10590	23910	110	398	405	116	144	150	41	95	92	0	346	331	89	85	87	18	100	98	0	0.973	1.061	1.052	1.003	1.824	1.125	0.685	80	447	515	507	-0.039	254	261	261	246	0
3	3	13	"PFM0099"	"M17049_2"	10770	23920	120	1359	1373	466	148	152	45	100	100	0	1320	1278	310	86	88	17	100	100	0	0.981	1.028	1.017	0.977	1.466	1.083	0.863	120	456	2445	2417	-0.027	1211	1234	1225	1192	0
3	4	13	"PFM0101"	"M17181_1"	10950	23920	120	408	408	156	144	147	40	92	85	0	284	284	82	87	88	16	99	98	0	1.340	1.340	1.324	1.233	2.484	1.665	0.580	120	409	461	461	0.422	264	197	264	197	0
3	5	13	"PFM0103"	"M17230_2"	11130	23880	150	143	149	41	142	151	80	4	0	0	93	94	14	87	99	131	0	0	0	0.167	1.000	2.889	2.669	4.473	0.507	0.480	156	530	7	14	-2.585	1	6	7	7	-50
3	6	13	"PFM0105"	"M17327_1"	11330	23920	120	1166	1153	403	143	148	46	100	100	0	679	644	241	87	89	31	97	94	0	1.728	1.813	1.767	1.957	1.962	1.859	0.846	120	481	1615	1567	0.789	1023	592	1010	557	0
3	7	13	"PFM0123"	"M18924_1"	11540	23890	150	193	235	158	146	149	42	50	35	0	113	151	99	85	86	11	67	55	0	1.679	1.348	1.864	1.914	3.320	1.957	0.508	156	535	75	155	0.747	47	28	89	66	-50
3	8	13	"PFM0125"	"M18924_16"	11720	23900	120	3051	2960	867	149	152	46	100	100	0	1416	1336	440	85	86	11	100	100	0	2.180	2.247	2.237	2.386	1.748	2.297	0.849	120	453	4233	4062	1.125	2902	1331	2811	1251	0
3	9	13	"PFM0128"	"M18924_2"	11920	23910	110	1060	1084	326	147	150	46	100	100	0	2717	2645	599	86	87	13	100	100	0	0.347	0.366	0.376	0.351	1.401	0.358	0.840	80	460	3544	3496	-1.527	913	2631	937	2559	0
3	10	13	"PFM0134"	"M19188_5"	12100	23900	110	428	441	139	147	150	44	98	93	0	175	177	30	87	88	14	100	100	0	3.193	3.267	3.255	3.010	1.763	4.079	0.624	80	467	369	384	1.675	281	88	294	90	0
3	11	13	"PFM0138"	"M19559_4"	12290	23900	110	395	394	118	146	151	41	97	90	0	260	260	59	87	88	12	100	100	0	1.439	1.434	1.393	1.322	1.853	1.557	0.665	80	478	422	421	0.525	249	173	248	173	0
3	12	13	"PFM0140"	"M196_2"	12480	23910	110	652	669	231	143	147	40	100	100	0	693	667	125	85	87	11	100	100	0	0.837	0.904	0.888	0.831	1.640	1.042	0.728	80	479	1117	1108	-0.256	509	608	526	582	0
3	13	13	"PFM0160"	"M21368_2"	12670	23910	100	231	240	75	144	147	42	77	55	0	197	194	45	83	85	11	98	96	0	0.763	0.865	0.902	0.792	2.554	1.442	0.340	80	389	201	207	-0.390	87	114	96	111	0
3	14	13	"PFM0162"	"M21439_1"	12850	23910	120	440	437	150	145	151	54	92	89	0	327	317	77	85	87	12	100	100	0	1.219	1.259	1.324	1.104	2.091	1.544	0.643	120	428	537	524	0.286	295	242	292	232	0
3	15	13	"PFM0165"	"M21508_2"	13050	23910	130	942	948	324	147	153	54	100	99	0	795	746	184	87	88	13	100	100	0	1.123	1.215	1.173	1.142	1.557	1.319	0.817	120	496	1503	1460	0.167	795	708	801	659	0
3	16	13	"PFM0167"	"M2157_1"	13230	23910	120	368	375	105	145	150	45	96	90	0	285	277	80	87	88	24	98	91	0	1.126	1.211	1.233	1.221	2.146	1.326	0.670	120	483	421	420	0.172	223	198	230	190	0
3	17	13	"PFM0171"	"M21780_2"	13420	23910	120	2320	2250	713	148	150	44	100	100	0	1046	977	374	86	88	19	95	95	0	2.263	2.359	2.288	2.586	2.021	2.413	0.836	120	414	3132	2993	1.178	2172	960	2102	891	0
3	18	13	"PFM0173"	"M21780_4"	13610	23890	150	157	160	51	148	151	44	23	5	0	99	104	26	87	88	13	47	32	0	0.750	0.706	1.577	1.524	3.513	14.447	0.018	156	454	21	29	-0.415	9	12	12	17	-50
3	19	13	"PFM0202"	"M23550_4"	13800	23920	120	728	702	251	142	146	41	95	95	0	1387	1338	368	88	88	11	100	100	0	0.451	0.448	0.465	0.416	1.727	0.453	0.772	120	411	1885	1810	-1.148	586	1299	560	1250	0
3	20	13	"PFM0204"	"M23550_7"	13980	23900	150	179	181	54	142	147	41	46	17	0	121	122	32	87	88	12	69	57	0	1.088	1.114	1.440	1.458	3.113	4.144	0.108	156	563	71	74	0.122	37	34	39	35	-50
3	21	13	"PFM0209"	"M24104_1"	14170	23920	120	683	731	238	141	147	44	100	100	0	545	530	177	85	86	13	99	98	0	1.178	1.326	1.283	1.397	1.775	1.366	0.808	120	506	1002	1035	0.237	542	460	590	445	0
3	22	13	"PFM0211"	"M24315_1"	14370	23920	120	498	535	217	138	144	42	98	94	0	527	516	197	84	85	12	99	97	0	0.813	0.919	0.906	0.963	2.262	0.959	0.700	120	512	803	829	-0.299	360	443	397	432	0
3	1	14	"PFM0214"	"M24561_16"	10380	24090	120	532	538	188	144	148	44	98	95	0	340	342	92	86	89	38	98	95	0	1.528	1.539	1.521	1.449	1.762	1.739	0.777	120	564	642	650	0.611	388	254	394	256	0
3	2	14	"PFM0216"	"M24561_22"	10570	24090	120	1598	1525	569	143	151	48	100	100	0	673	634	230	86	91	41	95	94	0	2.479	2.522	2.476	2.573	1.740	2.637	0.842	120	522	2042	1930	1.310	1455	587	1382	548	0
3	3	14	"PFM0675"	"M49210_1"	10780	24090	120	370	387	113	152	156	46	96	93	0	241	236	52	86	88	15	99	99	0	1.406	1.567	1.522	1.442	2.137	1.962	0.618	120	410	373	385	0.492	218	155	235	150	0
3	4	14	"PFM0678"	"M49439_1"	10960	24090	120	499	530	155	147	151	43	99	99	0	245	241	53	87	89	16	99	97	0	2.228	2.487	2.476	2.490	1.782	2.880	0.734	120	450	510	537	1.156	352	158	383	154	0
3	5	14	"PFM0682"	"M49680_3"	11150	24090	120	457	463	159	140	146	41	99	96	0	346	334	88	87	88	12	99	99	0	1.224	1.308	1.256	1.266	1.934	1.508	0.664	120	529	576	570	0.292	317	259	323	247	0
3	6	14	"PFM0685"	"M50030_1"	11340	24090	120	669	653	215	142	147	43	100	99	0	762	729	241	86	87	11	100	100	0	0.780	0.795	0.825	0.801	1.747	0.784	0.787	120	483	1203	1154	-0.359	527	676	511	643	0
3	7	14	"PFM0689"	"M50253_2"	11530	24090	120	960	957	269	145	151	44	100	99	0	437	403	113	86	87	12	95	95	0	2.322	2.562	2.462	2.616	1.574	2.629	0.852	120	497	1166	1129	1.215	815	351	812	317	0
3	8	14	"PFM0691"	"M50721_1"	11710	24090	120	286	295	92	148	152	44	90	74	0	251	249	53	86	87	11	99	98	0	0.836	0.902	0.859	0.805	2.038	1.173	0.460	120	516	303	310	-0.258	138	165	147	163	0
3	9	14	"PFM0712"	"M52704_3"	11900	24080	100	208	211	58	147	151	48	58	27	0	129	130	28	86	88	13	82	71	0	1.419	1.455	1.667	1.513	3.221	4.542	0.193	80	419	104	108	0.504	61	43	64	44	0
3	10	14	"PFM0715"	"M5299_1"	12080	24100	120	1067	1057	375	146	150	46	100	100	0	670	676	162	87	88	13	100	100	0	1.580	1.547	1.545	1.492	1.495	1.864	0.706	120	488	1504	1500	0.660	921	583	911	589	0
3	11	14	"PFM0718"	"M53027_1"	12280	24100	120	395	413	162	146	149	43	92	89	0	357	349	80	85	86	11	100	100	0	0.915	1.011	0.955	0.814	2.194	1.267	0.638	120	470	521	531	-0.127	249	272	267	264	0
3	12	14	"PFM0720"	"M53181_3"	12470	24100	120	1196	1202	437	140	144	39	100	99	0	1070	1020	296	85	86	11	100	100	0	1.072	1.136	1.091	1.072	1.692	1.205	0.808	120	459	2041	1997	0.100	1056	985	1062	935	0
3	13	14	"PFM0722"	"M53240_1"	12660	24100	120	362	377	122	144	146	43	95	87	0	638	611	144	85	86	11	100	100	0	0.394	0.443	0.406	0.389	1.908	0.456	0.669	120	529	771	759	-1.343	218	553	233	526	0
3	14	14	"PFM0726"	"M53565_1"	12850	24080	150	165	173	49	144	149	52	30	7	0	111	114	27	85	87	12	67	51	0	0.808	1.000	1.812	1.648	4.750	10.648	0.030	156	640	47	58	-0.308	21	26	29	29	-50
3	15	14	"PFM0746"	"M54626_1"	13040	24100	120	4630	4418	1219	146	150	45	100	100	0	2066	2025	605	85	87	14	100	100	0	2.264	2.202	2.154	2.279	1.483	2.250	0.892	120	551	6465	6212	1.179	4484	1981	4272	1940	0
3	16	14	"PFM0749"	"M5464_1"	13240	24100	110	411	411	117	145	152	47	100	96	0	536	497	128	87	89	27	100	100	0	0.592	0.649	0.659	0.624	1.602	0.663	0.685	80	486	715	676	-0.755	266	449	266	410	0
3	17	14	"PFM0753"	"M55240_4"	13440	24090	150	165	168	48	142	148	45	32	10	0	104	106	22	86	89	23	41	13	0	1.278	1.300	1.849	1.786	3.549	9.490	0.039	156	638	41	46	0.354	23	18	26	20	-50
3	18	14	"PFM0758"	"M55479_1"	13630	24090	150	161	173	52	142	146	43	34	16	0	96	97	18	85	86	12	48	23	0	1.727	2.583	2.677	2.284	3.322	14.021	0.042	156	596	30	43	0.788	19	11	31	12	-50
3	19	14	"PFM0761"	"M55746_2"	13800	24110	120	252	261	85	142	145	41	80	66	0	173	170	39	85	85	10	96	92	0	1.250	1.400	1.415	1.296	2.527	2.280	0.412	120	482	198	204	0.322	110	88	119	85	0
3	20	14	"PFM0763"	"M55888_10"	13990	24110	120	990	989	314	138	143	41	99	99	0	1714	1578	455	84	85	11	100	100	0	0.523	0.570	0.565	0.549	1.624	0.563	0.851	120	555	2482	2345	-0.936	852	1630	851	1494	0
3	21	14	"PFM0787"	"M57062_3"	14180	24110	110	171	177	56	139	145	43	41	20	0	188	188	41	86	86	12	98	98	0	0.314	0.373	0.474	0.450	2.567	0.977	0.068	80	445	134	140	-1.672	32	102	38	102	0
3	22	14	"PFM0790"	"M57295_1"	14360	24080	150	156	168	56	137	142	46	33	14	0	104	107	25	84	84	11	61	45	0	0.950	1.348	1.996	1.916	3.702	8.151	0.083	156	847	39	54	-0.074	19	20	31	23	-50
3	1	15	"PFM0798"	"M57785_5"	10400	24290	150	165	171	52	144	148	45	28	11	0	105	106	19	86	89	35	22	1	0	1.105	1.350	2.000	1.901	3.656	2.739	0.057	156	743	40	47	0.144	21	19	27	20	-50
3	2	15	"PFM0800"	"M58024_1"	10550	24270	110	454	470	113	142	148	45	100	100	0	311	311	56	87	93	47	100	97	0	1.393	1.464	1.501	1.429	1.407	1.461	0.657	80	372	536	552	0.478	312	224	328	224	0
3	3	15	"PFM0804"	"M58298_1"	10750	24260	150	158	162	50	147	153	45	22	7	0	96	98	17	87	88	14	39	14	0	1.222	1.364	2.761	2.720	3.585	19.042	0.025	156	649	20	26	0.290	11	9	15	11	-50
3	4	15	"PFM0807"	"M58361_1"	10940	24280	120	8213	7765	2660	148	153	46	100	100	0	2687	2453	914	88	89	13	100	98	0	3.103	3.221	3.274	3.715	1.931	3.279	0.898	120	531	10664	9982	1.634	8065	2599	7617	2365	0
3	5	15	"PFN0316"	"N134_30"	11130	24280	110	268	271	99	145	149	44	81	66	0	327	324	57	89	91	13	100	100	0	0.517	0.536	0.500	0.453	2.500	0.662	0.381	80	500	361	361	-0.952	123	238	126	235	0
3	6	15	"PFN0318"	"N134_34"	11330	24290	120	341	347	108	143	148	43	95	88	0	493	477	105	88	89	11	100	100	0	0.489	0.524	0.503	0.471	1.809	0.550	0.646	120	563	603	593	-1.032	198	405	204	389	0
3	7	15	"PFN0320"	"N134_41"	11520	24290	120	873	860	254	145	150	42	100	100	0	363	353	75	88	89	12	100	100	0	2.647	2.698	2.737	2.606	1.444	2.923	0.844	120	515	1003	980	1.405	728	275	715	265	0
3	8	15	"PFN0324"	"N134_45"	11710	24290	120	1756	1718	527	146	149	43	100	100	0	2352	2272	514	88	88	12	100	100	0	0.711	0.720	0.727	0.694	1.403	0.731	0.884	120	465	3874	3756	-0.492	1610	2264	1572	2184	0
3	9	15	"PFN0326"	"N134_5"	11900	24290	120	639	646	225	145	150	46	97	96	0	512	481	131	88	89	14	100	100	0	1.165	1.275	1.247	1.189	1.894	1.391	0.778	120	518	918	894	0.220	494	424	501	393	0
3	10	15	"PFN0328"	"N134_57"	12080	24270	150	164	171	52	146	151	46	30	9	0	112	114	24	87	88	13	68	46	0	0.720	0.926	1.784	1.606	3.629	7.781	0.050	156	595	43	52	-0.474	18	25	25	27	-50
3	11	15	"PFN0346"	"N134_93"	12270	24260	150	169	182	63	146	149	44	36	20	0	107	114	31	87	89	15	53	41	0	1.150	1.333	1.991	1.809	3.752	5.017	0.109	156	558	43	63	0.202	23	20	36	27	-50
3	12	15	"PFN0348"	"N134_96"	12470	24270	150	166	176	57	142	145	41	35	16	0	110	110	25	88	90	14	56	41	0	1.091	1.545	2.000	2.006	3.408	9.882	0.039	156	605	46	56	0.126	24	22	34	22	-50
3	13	15	"PFN0350"	"N135_1"	12660	24300	110	226	229	73	143	149	44	71	43	0	166	168	35	87	88	12	100	96	0	1.051	1.062	1.127	0.933	2.647	2.406	0.237	80	480	162	167	0.071	83	79	86	81	0
3	14	15	"PFN0353"	"N135_14"	12860	24300	120	525	528	174	144	149	45	98	97	0	573	566	129	85	86	11	100	100	0	0.781	0.798	0.750	0.758	1.535	0.866	0.739	120	567	869	865	-0.357	381	488	384	481	0
3	15	15	"PFN0355"	"N135_17"	13050	24300	100	327	335	104	148	153	49	91	78	0	445	424	89	85	88	23	100	100	0	0.497	0.552	0.524	0.482	1.845	0.602	0.583	80	418	539	526	-1.008	179	360	187	339	0
3	16	15	"PFN0357"	"N135_2"	13230	24300	120	434	458	153	148	152	47	97	94	0	298	296	60	86	90	29	100	100	0	1.349	1.476	1.419	1.298	2.066	1.889	0.606	120	545	498	520	0.432	286	212	310	210	0
3	17	15	"PFN0375"	"N136_7"	13420	24300	120	328	330	106	146	148	43	91	84	0	1005	983	286	85	87	12	100	100	0	0.198	0.205	0.198	0.185	1.927	0.198	0.569	120	455	1102	1082	-2.338	182	920	184	898	0
3	18	15	"PFN0377"	"N137_11"	13600	24300	110	694	708	186	148	150	45	100	100	0	1239	1182	301	85	87	18	100	100	0	0.473	0.510	0.503	0.505	1.502	0.452	0.764	80	483	1700	1657	-1.080	546	1154	560	1097	0
3	19	15	"PFN0379"	"N137_15"	13800	24310	100	195	203	63	142	146	43	57	30	0	174	172	36	85	86	16	97	90	0	0.596	0.701	0.692	0.676	2.599	1.519	0.128	80	442	142	148	-0.748	53	89	61	87	0
3	20	15	"PFN0383"	"N137_20"	13980	24300	110	300	309	97	139	143	44	90	77	0	209	197	58	83	84	12	95	93	0	1.278	1.491	1.388	1.339	2.116	1.858	0.532	80	492	287	284	0.354	161	126	170	114	0
3	21	15	"PFN0385"	"N137_22"	14170	24310	130	1841	1815	673	140	146	48	98	97	0	3239	3327	1036	83	85	15	100	100	0	0.539	0.516	0.534	0.486	1.800	0.509	0.845	120	686	4857	4919	-0.892	1701	3156	1675	3244	0
3	22	15	"PFN0387"	"N137_25"	14360	24310	110	265	267	86	139	142	43	85	66	0	175	174	36	83	84	11	100	97	0	1.370	1.407	1.341	1.236	2.364	2.645	0.406	80	542	218	219	0.454	126	92	128	91	0
3	1	16	"PFN0405"	"N137_9"	10380	24480	120	351	361	128	144	147	41	94	84	0	319	316	74	85	86	10	100	100	0	0.885	0.939	0.937	0.855	1.864	1.187	0.606	120	565	441	448	-0.177	207	234	217	231	0
3	2	16	"PFN0407"	"N138_101"	10570	24470	150	155	161	50	146	150	43	25	9	0	103	105	19	87	88	15	51	20	0	0.563	0.833	2.056	1.910	3.843	20.188	0.013	156	621	25	33	-0.830	9	16	15	18	-50
3	3	16	"PFN0410"	"N138_105"	10760	24480	120	2832	2900	906	149	153	46	100	100	0	1763	1678	534	88	89	13	100	100	0	1.602	1.730	1.717	1.761	1.518	1.743	0.878	120	528	4358	4341	0.680	2683	1675	2751	1590	0
3	4	16	"PFN0413"	"N138_15"	10950	24480	110	276	284	76	144	149	46	95	71	0	192	196	26	88	90	13	100	100	0	1.269	1.296	1.222	1.179	1.860	1.999	0.421	80	478	236	248	0.344	132	104	140	108	0
3	5	16	"PFN0416"	"N138_21"	11130	24480	110	342	344	111	146	149	44	92	82	0	201	198	37	89	91	13	100	98	0	1.750	1.817	1.784	1.633	1.883	2.400	0.556	80	474	308	307	0.807	196	112	198	109	0
3	6	16	"PFN0418"	"N138_26"	11330	24490	130	393	402	143	146	151	42	93	90	0	457	461	93	88	90	13	100	100	0	0.669	0.686	0.667	0.623	1.889	0.783	0.653	120	607	616	629	-0.579	247	369	256	373	0
3	7	16	"PFN0821"	"N159_40"	11530	24480	120	4548	4354	1365	148	151	43	100	100	0	1376	1295	459	87	88	12	100	99	0	3.413	3.482	3.477	3.789	1.734	3.512	0.872	120	554	5689	5414	1.771	4400	1289	4206	1208	0
3	8	16	"PFN0823"	"N159_45"	11740	24460	150	169	172	47	147	152	47	29	7	0	110	115	24	88	91	16	66	35	0	1.000	0.926	1.560	1.326	3.636	6.469	0.095	156	631	44	52	0.000	22	22	25	27	-50
3	9	16	"PFN0826"	"N159_51"	11930	24480	80	211	214	64	148	154	49	53	28	0	143	149	26	90	95	20	90	82	0	1.189	1.119	1.694	1.422	1.965	4.089	0.140	52	257	116	125	0.249	63	53	66	59	0
3	10	16	"PFN0828"	"N159_7"	12100	24490	120	637	704	346	146	150	44	98	97	0	534	599	237	87	87	11	100	100	0	1.098	1.090	1.030	0.956	1.914	1.211	0.796	120	518	938	1070	0.135	491	447	558	512	0
3	11	16	"PFN0830"	"N161_2"	12280	24480	120	337	339	99	147	149	46	94	84	0	421	413	104	88	90	15	100	100	0	0.571	0.591	0.584	0.549	1.869	0.627	0.605	120	531	523	517	-0.810	190	333	192	325	0
3	12	16	"PFN0833"	"N162_3"	12470	24480	130	557	598	202	144	148	43	100	99	0	330	324	73	89	90	11	100	100	0	1.714	1.932	1.866	1.844	1.648	2.214	0.704	120	502	654	689	0.777	413	241	454	235	0
3	13	16	"PFN0859"	"N168_1"	12640	24480	110	577	583	150	145	151	50	100	100	0	335	323	69	89	92	30	98	98	0	1.756	1.872	1.842	1.865	1.572	1.907	0.735	80	489	678	672	0.812	432	246	438	234	0
3	14	16	"PFN0861"	"N168_12"	12850	24480	120	2352	2285	904	148	152	48	99	99	0	1427	1425	562	87	90	27	100	100	0	1.645	1.597	1.542	1.573	1.988	1.651	0.831	120	564	3544	3475	0.718	2204	1340	2137	1338	0
3	15	16	"PFN0863"	"N168_17"	13040	24480	110	405	396	117	146	152	44	96	92	0	336	329	62	86	88	15	100	100	0	1.036	1.029	0.920	0.910	1.822	1.198	0.669	80	466	509	493	0.051	259	250	250	243	0
3	16	16	"PFN0866"	"N168_23"	13230	24490	110	208	215	69	147	149	43	60	37	0	213	215	30	84	85	15	100	100	0	0.473	0.519	0.535	0.499	2.463	0.940	0.229	80	491	190	199	-1.080	61	129	68	131	0
3	17	16	"PFN0870"	"N168_29"	13420	24460	150	160	168	81	147	150	44	26	7	0	99	102	21	86	87	12	50	25	0	1.000	1.313	2.353	2.479	3.612	37.989	0.007	156	598	26	37	0.000	13	13	21	16	-50
3	18	16	"PFN0873"	"N168_32"	13610	24490	120	309	317	91	147	150	45	93	82	0	227	229	58	87	90	18	98	94	0	1.157	1.197	1.211	1.125	2.154	1.527	0.533	120	527	302	312	0.211	162	140	170	142	0
3	19	16	"PFN0901"	"N175_10"	13790	24490	120	5775	5532	1448	146	148	44	100	100	0	1806	1704	473	86	86	11	100	100	0	3.273	3.329	3.284	3.411	1.425	3.433	0.902	120	540	7349	7004	1.710	5629	1720	5386	1618	0
3	20	16	"PFN0903"	"N175_12"	13980	24490	90	300	303	117	145	151	50	84	59	0	149	151	39	85	86	16	88	76	0	2.422	2.394	2.844	2.607	2.572	3.675	0.451	52	395	219	224	1.276	155	64	158	66	0
3	21	16	"PFN0908"	"N175_3"	14160	24510	90	203	202	69	142	149	50	53	25	0	118	119	19	84	86	15	82	57	0	1.794	1.714	2.096	1.945	3.493	7.590	0.115	52	392	95	95	0.843	61	34	60	35	0
3	22	16	"PFN0910"	"N175_8"	14360	24500	130	1129	1128	371	142	145	44	100	100	0	695	676	175	83	84	11	100	100	0	1.613	1.663	1.655	1.594	1.563	1.801	0.837	120	706	1599	1579	0.690	987	612	986	593	0
3	1	17	"PFN0912"	"N176_2"	10380	24670	110	324	352	129	141	144	41	95	86	0	456	435	118	87	88	11	100	100	0	0.496	0.606	0.552	0.527	2.019	0.626	0.572	80	498	552	559	-1.012	183	369	211	348	0
3	2	17	"PFN0914"	"N176_4"	10560	24670	120	563	564	182	144	149	43	100	99	0	315	304	79	87	88	10	99	99	0	1.838	1.935	1.865	1.934	1.739	2.244	0.700	120	486	647	637	0.878	419	228	420	217	0
3	3	17	"PFN0936"	"N181_8"	10750	24670	120	656	660	218	148	152	44	99	98	0	483	461	114	86	88	11	100	100	0	1.280	1.365	1.379	1.280	1.757	1.514	0.788	120	418	905	887	0.356	508	397	512	375	0
3	4	17	"PFN0938"	"N182_2"	10930	24670	120	225	237	66	145	148	45	70	45	0	245	235	55	87	88	13	99	95	0	0.506	0.622	0.552	0.532	2.463	0.826	0.341	120	502	238	240	-0.982	80	158	92	148	0
3	5	17	"PFN0940"	"N182_5"	11140	24660	150	176	184	57	146	149	44	41	19	0	111	112	22	88	89	12	67	47	0	1.304	1.583	2.257	2.233	2.979	10.434	0.049	156	694	53	62	0.383	30	23	38	24	-50
3	6	17	"PFN0947"	"N185_15"	11310	24670	110	350	351	122	150	151	42	92	81	0	392	382	83	87	89	21	100	100	0	0.656	0.681	0.678	0.578	2.263	0.761	0.599	80	403	505	496	-0.609	200	305	201	295	0
3	7	17	"PFN0951"	"N185_4"	11500	24670	110	1089	1131	370	151	152	41	100	100	0	451	433	102	86	90	25	100	100	0	2.570	2.824	2.752	2.749	1.382	2.886	0.838	80	482	1303	1327	1.362	938	365	980	347	0
3	8	17	"PFN0953"	"N185_6"	11690	24670	110	343	353	119	148	151	46	93	80	0	238	237	50	85	87	20	100	98	0	1.275	1.349	1.364	1.264	1.938	1.860	0.553	80	526	348	357	0.350	195	153	205	152	0
3	9	17	"PFF1635"	"F64095_4"	11890	24640	150	146	164	71	148	151	47	20	10	0	94	107	52	86	89	18	28	11	0	-0.250	0.762	2.125	2.531	3.787	2.954	0.220	156	700	6	37	Error	-2	8	16	21	-50
3	10	17	"PFF1651"	"F64732_1"	12090	24680	120	1685	1655	579	148	150	45	100	99	0	1943	1821	591	85	86	11	100	100	0	0.827	0.868	0.853	0.863	1.796	0.875	0.843	120	410	3395	3243	-0.274	1537	1858	1507	1736	0
3	11	17	"PFF1691"	"F66430_1"	12270	24680	100	257	260	73	145	148	43	86	68	0	163	161	33	87	87	10	97	93	0	1.474	1.554	1.610	1.563	2.857	2.614	0.339	80	344	188	189	0.559	112	76	115	74	0
3	12	17	"PFF1706"	"F67045_1"	12460	24650	150	153	158	49	142	148	45	19	7	0	92	94	17	87	88	12	32	12	0	2.200	2.286	3.737	2.706	4.006	26.192	0.012	156	529	16	23	1.138	11	5	16	7	-50
3	13	17	"PFF1770"	"F69174_1"	12650	24680	100	715	744	248	145	150	47	100	100	0	780	747	143	85	88	22	100	100	0	0.820	0.905	0.895	0.838	1.532	0.994	0.781	80	381	1265	1261	-0.286	570	695	599	662	0
3	14	17	"PFF1856"	"F72113_1"	12850	24680	120	3839	3736	1364	143	147	40	100	100	0	3320	3245	1296	85	88	12	99	99	0	1.143	1.137	1.144	1.282	2.059	1.114	0.880	120	457	6931	6753	0.192	3696	3235	3593	3160	0
3	15	17	"PFC0253"	"C664"	13050	24670	150	166	184	77	141	147	43	36	20	0	104	120	58	86	88	15	51	33	0	1.389	1.265	1.710	1.678	3.551	2.506	0.200	156	560	43	77	0.474	25	18	43	34	-50
3	16	17	"PFC0263"	"C68"	13240	24690	110	168	180	55	141	148	45	38	13	0	159	161	30	85	85	11	96	96	0	0.365	0.513	0.618	0.480	3.078	2.050	0.088	80	382	101	115	-1.455	27	74	39	76	0
3	17	17	"PFC0294"	"C735"	13430	24670	150	164	174	53	144	151	46	32	14	0	123	123	33	87	89	12	67	56	0	0.556	0.833	1.190	1.212	4.040	8.957	0.030	156	698	56	66	-0.848	20	36	30	36	-50
3	18	17	"PFC0298"	"C739"	13620	24690	80	200	207	59	141	147	44	59	28	0	150	149	34	88	89	14	86	86	0	0.952	1.082	1.062	1.130	3.111	3.096	0.077	52	299	121	127	-0.072	59	62	66	61	0
3	19	17	"PFC0301"	"C741"	13800	24690	120	243	256	74	140	145	41	86	60	0	330	321	88	85	85	11	99	98	0	0.420	0.492	0.461	0.441	2.365	0.504	0.450	120	521	348	352	-1.250	103	245	116	236	0
3	20	17	"PFL0015"	"L1_3"	13980	24680	90	209	218	76	143	150	45	57	32	0	147	154	46	86	90	21	88	76	0	1.082	1.103	1.266	1.124	2.550	3.160	0.149	52	334	127	143	0.114	66	61	75	68	0
3	21	17	"PFM0073"	"M15459_3"	14190	24690	110	242	271	103	140	146	45	82	55	0	142	141	42	85	88	17	87	71	0	1.789	2.339	2.033	1.740	2.572	3.494	0.362	80	499	159	187	0.840	102	57	131	56	0
3	22	17	"PFM0096"	"M16857_1"	14360	24680	120	908	895	332	142	146	43	97	96	0	1371	1295	405	86	86	11	100	100	0	0.596	0.623	0.605	0.581	1.787	0.625	0.815	120	572	2051	1962	-0.746	766	1285	753	1209	0
3	1	18	"PFM0259"	"M26257_1"	10380	24850	100	825	847	386	139	143	40	98	96	0	562	573	209	86	87	11	100	100	0	1.441	1.454	1.419	1.383	1.875	1.640	0.771	80	436	1162	1195	0.527	686	476	708	487	0
3	2	18	"PFM0321"	"M31208_3"	10530	24840	100	561	595	166	144	146	40	100	97	0	422	408	127	87	88	11	100	98	0	1.245	1.405	1.383	1.499	1.749	1.461	0.762	80	385	752	772	0.316	417	335	451	321	0
3	3	18	"PFM0389"	"M3590_2"	10750	24830	150	165	172	48	146	149	43	30	8	0	93	95	16	87	89	11	33	14	0	3.167	3.250	2.238	2.508	4.717	25.971	0.015	156	656	25	34	1.663	19	6	26	8	-50
3	4	18	"PFM0523"	"M42640_1"	10920	24850	110	1017	1006	261	143	146	42	100	100	0	396	386	77	87	88	13	100	100	0	2.828	2.886	2.942	2.856	1.418	3.035	0.839	80	460	1183	1162	1.500	874	309	863	299	0
3	5	18	"PFD0044"	"D13561_3"	11130	24850	90	201	199	57	146	149	41	55	25	0	141	139	34	87	88	10	88	80	0	1.019	1.019	1.214	1.344	2.085	3.504	0.111	52	382	109	105	0.026	55	54	53	52	0
3	6	18	"PFD0057"	"D15909_4"	11320	24850	120	362	377	106	148	149	42	98	93	0	329	322	80	88	90	19	99	97	0	0.888	0.979	0.916	0.966	1.847	1.102	0.691	120	516	455	463	-0.171	214	241	229	234	0
3	7	18	"PFD0156"	"D17715_93"	11490	24850	120	448	455	116	147	150	43	99	98	0	357	326	90	86	89	19	98	96	0	1.111	1.283	1.248	1.343	1.781	1.364	0.724	120	491	572	548	0.151	301	271	308	240	0
3	8	18	"PFD0171"	"D21102_1"	11680	24860	90	346	365	132	143	148	45	92	84	0	1250	1190	232	84	85	11	100	100	0	0.174	0.201	0.196	0.175	1.969	0.201	0.624	52	326	1369	1328	-2.522	203	1166	222	1106	0
3	9	18	"PFD0194"	"D23657_11"	11850	24850	80	193	198	62	149	153	46	50	23	0	131	135	21	86	88	17	92	76	0	0.978	1.000	1.292	1.154	2.594	4.971	0.072	52	334	89	98	-0.032	44	45	49	49	0
3	10	18	"PFD0273"	"D33539_50"	12080	24830	150	168	175	56	144	148	46	35	12	0	107	111	28	86	88	14	53	42	0	1.143	1.240	2.045	1.842	3.568	6.506	0.093	156	658	45	56	0.193	24	21	31	25	-50
3	11	18	"IAX099I"	"Y_IAX099I"	12270	24840	150	150	157	51	144	151	58	16	4	0	95	96	20	86	87	11	46	27	0	0.667	1.300	2.233	2.213	3.818	76.679	0.002	156	455	15	23	-0.585	6	9	13	10	-50
3	12	18	"ICX188I"	"Y_ICX188I"	12460	24840	150	161	164	53	147	153	57	17	3	0	102	103	17	85	86	12	57	33	0	0.824	0.944	2.111	1.965	3.750	27.896	0.009	156	438	31	35	-0.280	14	17	17	18	-50
3	13	18	"IEX355I"	"Y_IEX355I"	12650	24840	150	145	152	45	147	151	47	16	3	0	100	100	17	85	86	11	57	30	0	-0.133	0.333	2.096	2.508	3.916	37.578	0.006	156	536	13	20	Error	-2	15	5	15	-50
3	14	18	"IGX361I"	"Y_IGX361I"	12840	24840	150	147	156	60	147	153	48	14	5	0	91	93	17	87	88	14	25	8	0	0.000	1.500	2.708	2.822	3.691	32.456	0.012	156	561	4	15	Error	0	4	9	6	-50
3	15	18	"IIX063I"	"Y_IIX063I"	13040	24840	150	158	160	49	144	149	44	21	8	0	93	94	14	87	89	14	28	5	0	2.333	2.286	2.917	2.715	3.494	108.583	0.001	156	479	20	23	1.222	14	6	16	7	-50
3	16	18	"IKX121I"	"Y_IKX121I"	13230	24840	150	155	164	61	142	147	44	23	10	0	95	98	16	86	87	11	44	24	0	1.444	1.833	2.417	2.101	3.733	17.468	0.040	156	572	22	34	0.531	13	9	22	12	-50
3	17	18	"Z_1_50"	"Z_1_50"	13410	24870	110	201	215	64	143	150	46	61	36	0	232	236	48	87	87	12	100	100	0	0.400	0.483	0.544	0.467	2.186	0.832	0.234	80	464	203	221	-1.322	58	145	72	149	0
3	18	18	"Z_1_70"	"Z_1_70"	13610	24870	120	276	289	111	145	151	51	77	62	0	472	458	112	87	88	12	100	100	0	0.340	0.388	0.363	0.319	2.480	0.420	0.454	120	540	516	515	-1.555	131	385	144	371	0
3	19	18	"Z_1_90"	"Z_1_90"	13790	24870	120	643	637	201	143	146	40	100	98	0	1323	1284	308	87	87	12	100	100	0	0.405	0.413	0.376	0.383	1.606	0.409	0.802	120	433	1736	1691	-1.306	500	1236	494	1197	0
3	20	18	"Z_2_10"	"Z_2_10"	13990	24840	150	144	146	44	144	148	44	13	3	0	93	95	16	87	91	20	19	3	0	0.000	0.250	2.450	2.371	4.797	13.254	0.018	156	690	6	10	Error	0	6	2	8	-50
3	21	18	"Z_2_30"	"Z_2_30"	14170	24870	100	281	295	94	145	149	44	87	73	0	170	171	39	87	89	15	97	92	0	1.639	1.786	1.763	1.700	1.979	2.719	0.471	80	408	219	234	0.712	136	83	150	84	0
3	22	18	"Z_2_50"	"Z_2_50"	14370	24880	120	25720	23183	9568	147	154	48	100	100	0	12377	11240	4172	88	89	12	100	100	0	2.081	2.066	2.123	1.914	2.075	2.217	0.856	120	577	37862	34188	1.057	25573	12289	23036	11152	0
3	1	19	"Z_3_90"	"Z_3_90"	10360	25040	110	2830	2676	876	145	153	90	100	100	0	6380	5844	1778	88	124	371	100	100	0	0.427	0.440	0.446	0.433	1.468	0.414	0.881	80	548	8977	8287	-1.229	2685	6292	2531	5756	0
3	2	19	"Z_4_10"	"Z_4_10"	10570	25040	150	164	171	53	145	151	79	16	1	0	109	110	21	89	114	314	0	0	0	0.950	1.238	2.250	2.163	3.511	0.289	0.534	156	767	39	47	-0.074	19	20	26	21	-50
3	3	19	"Z_4_30"	"Z_4_30"	10730	25040	90	245	237	63	149	151	44	69	55	0	122	121	21	89	91	13	78	65	0	2.909	2.750	2.778	2.673	3.909	6.034	0.162	52	348	129	120	1.541	96	33	88	32	0
3	4	19	"Z_4_50"	"Z_4_50"	10940	25040	110	7899	7363	2476	147	159	86	100	100	0	2771	2653	1013	89	97	73	100	98	0	2.890	2.814	2.788	3.028	1.703	2.763	0.877	80	490	10434	9780	1.531	7752	2682	7216	2564	0
3	5	19	"Z_4_70"	"Z_4_70"	11130	25050	100	13322	12933	3424	149	162	98	100	100	0	4980	4719	1522	90	98	79	100	100	0	2.694	2.762	2.742	2.851	1.418	2.782	0.882	80	414	18063	17413	1.430	13173	4890	12784	4629	0
3	6	19	"Z_4_90"	"Z_4_90"	11320	25040	110	26752	24346	7753	157	186	291	100	100	0	8634	8425	3377	92	125	335	98	96	0	3.113	2.903	2.848	3.210	1.714	2.793	0.906	80	456	35137	32522	1.639	26595	8542	24189	8333	0
3	7	19	"Z_6_30"	"Z_6_30"	11490	25040	150	194	199	67	155	174	252	0	0	0	108	109	22	89	113	295	0	0	0	2.053	2.200	2.812	2.428	3.799	0.848	0.854	156	573	58	64	1.037	39	19	44	20	-50
3	8	19	"Z_6_50"	"Z_6_50"	11700	25020	150	160	172	60	148	153	46	29	13	0	97	100	19	87	88	14	43	19	0	1.200	1.846	3.862	3.021	3.675	25.955	0.015	156	690	22	37	0.263	12	10	24	13	-50
3	9	19	"Z_6_70"	"Z_6_70"	11890	25050	120	261	275	87	146	151	45	79	61	0	171	171	35	86	88	13	97	95	0	1.353	1.518	1.537	1.371	2.440	2.574	0.400	120	565	200	214	0.436	115	85	129	85	0
3	10	19	"Z_6_90"	"Z_6_90"	12090	25050	120	451	448	141	143	149	44	97	95	0	263	255	67	86	87	11	95	95	0	1.740	1.805	1.773	1.728	2.022	2.124	0.680	120	541	485	474	0.799	308	177	305	169	0
3	11	19	"Z_7_10"	"Z_7_10"	12280	25030	150	163	168	51	143	149	55	23	3	0	105	105	20	85	86	11	67	44	0	1.000	1.250	1.859	1.849	3.186	9.087	0.132	156	585	40	45	0.000	20	20	25	20	-50
3	12	19	"Z_7_30"	"Z_7_30"	12460	25030	150	157	164	48	148	153	56	19	2	0	108	109	21	86	86	11	67	49	0	0.409	0.696	1.769	1.929	3.385	11.841	0.031	156	514	31	39	-1.290	9	22	16	23	-50
3	13	19	"PFI17646"	"oPFI17646"	12630	25050	120	264	276	94	147	152	45	80	60	0	282	283	49	86	86	11	100	100	0	0.597	0.655	0.640	0.570	2.209	0.895	0.421	120	431	313	326	-0.744	117	196	129	197	0
3	14	19	"PFN0256"	"oPFN0256"	12820	25050	110	330	348	93	150	154	49	98	86	0	427	428	78	88	90	16	100	100	0	0.531	0.582	0.590	0.533	1.644	0.577	0.588	80	497	519	538	-0.913	180	339	198	340	0
3	15	19	"PFG0021"	"oPFG0021"	13030	25030	150	154	159	44	151	157	50	18	2	0	98	101	17	88	92	20	30	5	0	0.300	0.615	2.081	1.971	4.701	16.370	0.024	156	642	13	21	-1.737	3	10	8	13	-50
3	16	19	"PFF72433"	"oPFF72433"	13220	25070	150	163	171	54	145	149	45	30	10	0	104	105	20	87	88	15	55	28	0	1.059	1.444	1.849	1.843	3.899	15.917	0.028	156	552	35	44	0.082	18	17	26	18	-50
3	17	19	"PFJ12787"	"oPFJ12787"	13400	25060	100	242	236	71	151	153	71	53	20	0	126	133	29	87	86	11	91	85	0	2.333	1.848	2.000	1.961	2.826	4.286	0.291	80	390	130	131	1.222	91	39	85	46	0
3	18	19	"PFG0023"	"oPFG0023"	13620	25060	130	2524	2572	783	146	153	63	100	100	0	5321	5242	1652	90	92	15	100	100	0	0.455	0.471	0.472	0.480	1.465	0.452	0.885	120	518	7609	7578	-1.137	2378	5231	2426	5152	0
3	19	19	"PFJ12789"	"oPFJ12789"	13810	25050	150	183	185	64	149	155	46	40	17	0	165	154	46	93	95	15	76	67	0	0.472	0.590	0.991	0.907	3.496	1.996	0.141	156	507	106	97	-1.082	34	72	36	61	-50
3	20	19	"PFBL B0077"	"oPFBLOB0077"	13980	25060	110	244	242	61	149	154	47	75	50	0	306	300	66	92	98	34	100	98	0	0.444	0.447	0.466	0.411	2.330	0.551	0.375	80	405	309	301	-1.172	95	214	93	208	0
3	21	19	"PFF72437"	"oPFF72437"	14170	25060	120	444	442	140	146	149	44	96	95	0	606	565	176	91	96	34	99	96	0	0.579	0.624	0.609	0.628	1.962	0.614	0.711	120	421	813	770	-0.789	298	515	296	474	0
3	22	19	"PFL0043"	"oPFL0043"	14350	25050	150	166	169	56	145	151	47	30	10	0	118	120	34	87	88	12	63	53	0	0.677	0.727	1.222	1.426	3.878	6.950	0.038	156	640	52	57	-0.562	21	31	24	33	-50
3	1	20	"PFBL B0079"	"oPFBLOB0079"	10360	25230	110	208	218	72	145	154	79	40	7	0	153	151	31	89	121	340	0	0	0	0.984	1.177	1.348	1.289	2.078	2.631	0.233	80	484	127	135	-0.023	63	64	73	62	0
3	2	20	"PFF72438"	"oPFF72438"	10560	25240	120	5995	5681	2204	151	154	46	100	100	0	2958	2856	982	91	94	18	100	100	0	2.038	2.000	1.968	1.899	1.796	2.131	0.839	120	510	8711	8295	1.027	5844	2867	5530	2765	0
3	3	20	"PFH0006"	"oPFH0006"	10750	25240	120	669	676	230	150	153	46	99	97	0	973	919	279	91	92	14	100	100	0	0.588	0.635	0.614	0.607	1.567	0.638	0.814	120	504	1401	1354	-0.765	519	882	526	828	0
3	4	20	"PFBL B0083"	"oPFBLOB0083"	10940	25210	150	167	170	48	148	159	80	12	0	0	102	104	23	90	96	66	2	0	0	1.583	1.571	2.301	2.083	3.026	1.239	0.581	156	590	31	36	0.663	19	12	22	14	-50
3	5	20	"PFBL B0084"	"oPFBLOB0084"	11130	25210	150	157	164	46	149	164	102	3	0	0	102	104	21	90	99	82	0	0	0	0.667	1.071	2.143	1.867	3.737	9.063	0.031	156	595	20	29	-0.585	8	12	15	14	-50
3	6	20	"PFM60485"	"oPFM60485"	11320	25240	110	736	763	232	150	166	123	100	95	0	671	664	160	89	107	212	98	80	0	1.007	1.066	1.081	1.032	1.514	1.135	0.751	80	434	1168	1188	0.010	586	582	613	575	0
3	7	20	"PFN0258"	"oPFN0258"	11510	25210	150	164	172	58	152	172	236	0	0	0	104	103	18	90	112	276	0	0	0	0.857	1.538	2.947	2.662	4.325	20.727	0.014	156	658	26	33	-0.222	12	14	20	13	-50
3	8	20	"PFM60486"	"oPFM60486"	11710	25240	110	500	489	152	150	154	46	96	93	0	343	333	80	88	91	21	100	100	0	1.373	1.384	1.350	1.258	1.747	1.546	0.686	80	458	605	584	0.457	350	255	339	245	0
3	9	20	"PFK12896"	"oPFK12896"	11900	25250	120	507	528	196	147	151	43	97	94	0	322	321	76	88	90	19	100	100	0	1.538	1.635	1.622	1.445	1.946	2.020	0.699	120	483	594	614	0.621	360	234	381	233	0
3	10	20	"PFN0259"	"oPFN0259"	12080	25250	130	1762	1693	573	148	152	45	100	99	0	952	893	232	87	89	12	100	100	0	1.866	1.917	1.969	1.797	1.705	2.108	0.834	120	518	2479	2351	0.900	1614	865	1545	806	0
3	11	20	"PFL0046"	"oPFL0046"	12270	25250	120	805	779	242	146	151	46	100	99	0	540	514	141	86	87	11	100	100	0	1.452	1.479	1.478	1.442	1.591	1.595	0.801	120	485	1113	1061	0.538	659	454	633	428	0
3	12	20	"PFD66984"	"oPFD66984"	12460	25250	120	630	646	187	146	150	43	100	100	0	619	598	181	87	87	11	100	100	0	0.910	0.978	0.958	1.007	1.631	0.975	0.795	120	428	1016	1011	-0.136	484	532	500	511	0
3	13	20	"PFD66985"	"oPFD66985"	12650	25220	150	147	151	44	147	151	42	20	7	0	91	92	15	88	88	12	29	9	0	0.000	1.000	2.793	2.848	3.115	0.006	0.000	156	484	3	8	Error	0	3	4	4	-50
3	14	20	"PFL0047"	"oPFL0047"	12840	25250	120	543	533	150	161	173	64	99	95	0	328	323	89	94	103	30	96	94	0	1.632	1.624	1.645	1.613	1.774	1.830	0.693	120	476	616	601	0.707	382	234	372	229	0
3	15	20	"PFF72478"	"oPFF72478"	13040	25220	100	484	509	237	155	167	62	90	83	0	452	446	206	93	102	32	92	90	0	0.916	1.003	1.071	1.096	2.463	1.144	0.630	80	427	688	707	-0.126	329	359	354	353	0
3	16	20	"PFL0097"	"oPFL0097"	13230	25220	120	412	415	138	143	147	46	97	89	0	364	349	88	87	88	18	100	99	0	0.971	1.038	0.970	0.953	1.961	1.177	0.663	120	445	546	534	-0.042	269	277	272	262	0
3	17	20	"PFBL B0142"	"oPFBLOB0142"	13410	25220	120	844	834	223	144	158	121	100	99	0	425	412	112	86	97	173	89	47	0	2.065	2.117	2.082	2.194	1.719	2.238	0.816	120	453	1039	1016	1.046	700	339	690	326	0
3	18	20	"PFI17693"	"oPFI17693"	13620	25220	120	811	824	286	151	165	121	98	92	0	1368	1295	434	92	104	173	99	95	0	0.517	0.559	0.537	0.544	1.558	0.521	0.713	120	449	1936	1876	-0.951	660	1276	673	1203	0
3	19	20	"PFI17695"	"oPFI17695"	13810	25220	120	21400	20806	5293	158	162	51	100	100	0	7155	6845	2125	96	98	16	100	100	0	3.009	3.059	3.031	3.270	1.641	3.110	0.900	120	391	28301	27397	1.589	21242	7059	20648	6749	0
3	20	20	"PFH0024"	"oPFH0024"	13990	25230	120	253	262	89	155	160	48	69	50	0	314	307	81	93	98	30	97	95	0	0.443	0.500	0.512	0.450	2.460	0.602	0.333	120	420	319	321	-1.173	98	221	107	214	0
3	21	20	"PFBL B0147"	"oPFBLOB0147"	14190	25210	150	174	183	61	149	150	42	39	17	0	113	116	29	91	95	29	41	14	0	1.136	1.360	1.724	1.776	4.327	8.696	0.047	156	532	47	59	0.184	25	22	34	25	-50
3	22	20	"PFF72481"	"oPFF72481"	14380	25220	120	605	626	254	146	150	44	99	96	0	306	286	98	86	88	12	96	90	0	2.086	2.400	2.374	2.507	1.912	2.675	0.726	120	495	679	680	1.061	459	220	480	200	0
3	1	21	"PFJ12809"	"oPFJ12809"	10370	25400	150	170	173	63	143	148	45	35	12	0	102	103	18	87	89	16	46	18	0	1.800	1.875	2.375	2.463	3.023	11.690	0.053	156	790	42	46	0.848	27	15	30	16	-50
3	2	21	"PFH0027"	"oPFH0027"	10570	25410	110	1450	1428	578	145	156	72	98	97	0	1940	1950	787	88	116	209	97	95	0	0.705	0.689	0.670	0.671	1.724	0.676	0.815	80	461	3157	3145	-0.505	1305	1852	1283	1862	0
3	3	21	"PFF72482"	"oPFF72482"	10780	25410	120	328	325	145	149	160	71	70	55	0	737	741	327	89	115	202	87	76	0	0.276	0.270	0.292	0.288	2.832	0.267	0.562	120	495	827	828	-1.856	179	648	176	652	0
3	4	21	"PFG0045"	"oPFG0045"	10960	25400	110	393	403	148	148	152	50	93	87	0	295	286	94	89	92	25	95	92	0	1.189	1.294	1.253	1.246	2.582	1.592	0.595	80	389	451	452	0.250	245	206	255	197	0
3	5	21	"PFF72484"	"oPFF72484"	11130	25400	120	549	567	240	144	150	49	95	90	0	270	251	88	88	92	24	92	87	0	2.225	2.595	2.740	2.600	2.234	2.919	0.701	120	471	587	586	1.154	405	182	423	163	0
3	6	21	"PFI17704"	"oPFI17704"	11330	25410	130	2001	1854	742	147	149	43	100	100	0	959	928	303	87	89	16	100	100	0	2.126	2.030	2.029	1.856	1.825	2.212	0.831	120	528	2726	2548	1.088	1854	872	1707	841	0
3	7	21	"PFH0030"	"oPFH0030"	11520	25410	110	218	227	70	148	152	48	67	37	0	308	293	99	88	95	42	92	88	0	0.318	0.385	0.461	0.383	2.709	0.444	0.388	80	457	290	284	-1.652	70	220	79	205	0
3	8	21	"PFM60518"	"oPFM60518"	11720	25410	120	451	487	193	146	152	46	99	93	0	431	414	145	88	97	44	94	91	0	0.889	1.046	0.938	1.039	2.073	1.125	0.660	120	465	648	667	-0.169	305	343	341	326	0
3	9	21	"PFL0104"	"oPFL0104"	11880	25410	110	449	464	120	145	146	40	100	97	0	320	313	51	90	91	16	100	100	0	1.322	1.430	1.396	1.360	1.586	1.584	0.745	80	382	534	542	0.402	304	230	319	223	0
3	10	21	"PFI17705"	"oPFI17705"	12090	25420	120	550	543	167	146	149	44	96	95	0	893	875	204	90	91	15	100	100	0	0.503	0.506	0.497	0.480	1.620	0.508	0.766	120	480	1207	1182	-0.991	404	803	397	785	0
3	11	21	"PFBL B0155"	"oPFBLOB0155"	12280	25410	110	226	237	83	144	150	44	73	41	0	206	203	37	89	90	14	100	100	0	0.701	0.816	0.855	0.799	2.115	1.482	0.339	80	369	199	207	-0.513	82	117	93	114	0
3	12	21	"PFBL B0157"	"oPFBLOB0157"	12460	25410	150	143	146	43	142	148	43	18	2	0	91	90	15	87	88	12	24	8	0	0.250	1.333	2.857	2.885	3.502	52.555	0.003	156	486	5	7	-2.000	1	4	4	3	-50
3	13	21	"PFD67005"	"oPFD67005"	12650	25410	150	150	155	44	142	148	41	23	7	0	95	95	15	87	88	11	39	15	0	1.000	1.625	2.313	2.153	4.523	28.657	0.011	156	428	16	21	0.000	8	8	13	8	-50
3	14	21	"PFD67007"	"oPFD67007"	12840	25410	150	153	161	48	167	183	82	5	0	0	100	101	17	98	111	44	0	0	0	-7.000	-2.000	3.792	3.327	3.409	3.631	0.176	156	506	-12	-3	Error	-14	2	-6	3	-50
3	15	21	"PFM60523"	"oPFM60523"	13050	25420	120	424	430	141	158	176	81	93	75	0	300	291	82	94	106	44	94	90	0	1.291	1.381	1.318	1.400	1.997	1.683	0.595	120	482	472	469	0.369	266	206	272	197	0
3	16	21	"PFL0108"	"oPFL0108"	13230	25430	120	230	244	72	144	147	43	75	48	0	222	214	43	85	86	12	99	99	0	0.628	0.775	0.686	0.620	2.697	1.195	0.323	120	423	223	229	-0.672	86	137	100	129	0
3	17	21	"A10325_30a"	"A10325_30a"	13420	25410	150	150	155	45	146	158	113	1	0	0	89	91	14	85	95	161	0	0	0	1.000	1.500	4.100	4.182	3.202	36.598	0.008	156	524	8	15	0.000	4	4	9	6	-50
3	18	21	"A10325_30c"	"A10325_30c"	13610	25410	150	157	158	48	146	160	115	3	0	0	97	97	18	86	97	164	0	0	0	1.000	1.091	2.208	2.132	3.311	0.450	0.159	156	504	22	23	0.000	11	11	12	11	-50
3	19	21	"A10325_30e"	"A10325_30e"	13800	25410	150	147	151	40	145	151	47	14	2	0	99	99	15	88	90	14	37	12	0	0.182	0.545	2.179	2.329	4.794	30.029	0.008	156	463	13	17	-2.459	2	11	6	11	-50
3	20	21	"A10325_30g"	"A10325_30g"	13990	25410	150	164	167	47	149	153	47	24	6	0	107	108	19	90	91	13	55	32	0	0.882	1.000	1.833	1.801	4.182	14.088	0.023	156	501	32	36	-0.181	15	17	18	18	-50
3	21	21	"A10325_30i"	"A10325_30i"	14170	25420	110	155	158	47	147	149	43	21	6	0	166	164	43	90	91	13	88	86	0	0.105	0.149	0.527	0.561	4.467	3.310	0.004	80	412	84	85	-3.248	8	76	11	74	0
3	22	21	"E598_1a"	"E598_1a"	14370	25410	150	166	169	49	142	147	44	37	12	0	109	109	20	87	88	12	66	44	0	1.091	1.227	1.833	1.728	3.624	12.458	0.034	156	775	46	49	0.126	24	22	27	22	-50
3	1	22	"F48446_9e"	"F48446_9e"	10360	25590	150	179	184	52	143	147	42	46	18	0	113	116	25	86	86	10	74	58	0	1.333	1.367	1.615	1.599	3.483	8.799	0.055	156	980	63	71	0.415	36	27	41	30	-50
3	2	22	"F48446_9g"	"F48446_9g"	10560	25590	110	222	232	69	141	147	51	67	36	0	148	147	38	87	96	117	5	0	0	1.328	1.517	1.730	1.428	2.622	2.718	0.295	80	526	142	151	0.409	81	61	91	60	0
3	3	22	"F48446_9i"	"F48446_9i"	10760	25600	120	285	293	100	143	149	44	85	67	0	310	307	75	86	87	13	98	97	0	0.634	0.679	0.680	0.603	2.441	0.802	0.453	120	580	366	371	-0.658	142	224	150	221	0
3	4	22	"I12861_2a"	"I12861_2a"	10940	25590	150	154	153	45	144	148	47	17	2	0	88	89	12	86	88	20	8	0	0	5.000	3.000	4.077	3.610	3.303	65.161	0.002	156	733	12	12	2.322	10	2	9	3	-50
3	5	22	"I12861_2c"	"I12861_2c"	11130	25590	150	148	150	44	142	146	47	14	3	0	87	89	14	86	88	20	13	0	0	6.000	2.667	2.895	2.818	3.751	58.150	0.003	156	728	7	11	2.585	6	1	8	3	-50
3	6	22	"I12861_2e"	"I12861_2e"	11320	25590	150	142	151	45	142	145	42	18	7	0	92	95	13	85	86	12	37	12	0	0.000	0.900	3.268	3.117	3.902	159.868	0.000	156	726	7	19	Error	0	7	9	10	-50
3	7	22	"J512_2i"	"J512_2i"	11510	25600	150	154	155	45	144	146	43	19	6	0	91	93	15	86	90	32	6	0	0	2.000	1.571	2.970	2.983	3.250	25.734	0.012	156	765	15	18	1.000	10	5	11	7	-50
3	8	22	"Ks592_1a"	"Ks592_1a"	11700	25600	150	152	156	47	144	147	42	19	7	0	104	104	21	87	90	29	25	2	0	0.471	0.706	1.514	1.516	5.115	30.225	0.007	156	742	25	29	-1.087	8	17	12	17	-50
3	9	22	"Ks592_1c"	"Ks592_1c"	11890	25600	150	148	151	46	141	145	45	19	3	0	96	98	15	88	89	13	36	12	0	0.875	1.000	2.111	2.696	3.402	328.349	0.000	156	742	15	20	-0.193	7	8	10	10	-50
3	10	22	"Ks592_1e"	"Ks592_1e"	12080	25600	150	147	153	44	140	145	46	20	5	0	97	102	26	87	89	14	40	18	0	0.700	0.867	2.333	2.038	3.887	15.672	0.009	156	751	17	28	-0.515	7	10	13	15	-50
3	11	22	"Ks592_1g"	"Ks592_1g"	12270	25600	150	154	158	47	143	146	42	29	7	0	95	97	18	86	87	13	39	20	0	1.222	1.364	2.458	2.677	3.942	33.618	0.006	156	756	20	26	0.290	11	9	15	11	-50
3	12	22	"Ks592_1i"	"Ks592_1i"	12460	25610	120	2684	2608	830	141	146	46	100	100	0	2887	2653	949	85	86	11	100	98	0	0.908	0.961	0.949	1.072	2.172	0.939	0.871	120	542	5345	5035	-0.140	2543	2802	2467	2568	0
3	13	22	"EMPTY"	"EMPTY"	12650	25600	150	196	213	103	139	145	42	57	38	0	143	166	85	85	85	11	68	59	0	0.983	0.914	1.157	1.313	3.120	1.388	0.461	156	705	115	155	-0.025	57	58	74	81	-75
3	14	22	"EMPTY"	"EMPTY"	12840	25600	150	196	247	140	157	170	73	41	28	0	146	180	137	90	102	46	53	35	0	0.696	1.000	1.631	1.517	3.685	1.293	0.422	156	699	95	180	-0.522	39	56	90	90	-75
3	15	22	"EMPTY"	"EMPTY"	13030	25600	150	206	246	117	156	170	72	46	32	0	130	155	78	91	104	58	41	23	0	1.282	1.406	1.840	1.854	3.533	1.782	0.387	156	695	89	154	0.358	50	39	90	64	-75
3	16	22	"EMPTY"	"EMPTY"	13220	25600	150	176	182	56	144	147	45	39	15	0	110	119	46	83	87	45	28	10	0	1.185	1.056	1.548	1.701	3.960	0.690	0.066	156	668	59	74	0.245	32	27	38	36	-75
3	17	22	"EMPTY"	"EMPTY"	13410	25600	150	169	185	72	144	147	73	28	7	0	100	117	42	83	83	10	56	46	0	1.471	1.206	1.660	1.644	3.919	3.450	0.215	156	690	42	75	0.556	25	17	41	34	-75
3	18	22	"EMPTY"	"EMPTY"	13610	25600	150	176	203	94	139	142	42	46	31	0	124	133	53	82	83	10	69	58	0	0.881	1.255	1.481	1.499	3.463	2.764	0.268	156	696	79	115	-0.183	37	42	64	51	-75
3	19	22	"EMPTY"	"EMPTY"	13800	25600	150	145	147	46	138	141	43	21	6	0	83	83	10	82	83	10	16	3	0	7.000	9.000	4.000	4.327	3.120	0.004	0.000	156	678	8	10	2.807	7	1	9	1	-75
3	20	22	"EMPTY"	"EMPTY"	13990	25600	150	130	141	43	140	145	45	16	2	0	85	87	12	84	86	11	23	5	0	-10.000	0.333	3.727	3.846	4.487	660.159	0.000	156	688	-9	4	Error	-10	1	1	3	-75
3	21	22	"EMPTY"	"EMPTY"	14180	25600	150	142	144	42	140	142	44	13	5	0	87	88	11	86	88	12	12	1	0	2.000	2.000	4.600	4.130	3.861	243.639	0.000	156	720	3	6	1.000	2	1	4	2	-75
3	22	22	"EMPTY"	"EMPTY"	14370	25600	150	143	162	192	139	144	42	21	3	0	87	90	15	86	87	13	23	7	0	4.000	5.750	2.462	2.528	3.609	40.391	0.054	156	914	5	27	2.000	4	1	23	4	-75
4	1	1	"PFA0039"	"A1411_1"	14950	21590	140	9216	8757	2617	145	150	48	100	100	0	9264	8620	3224	83	85	12	100	100	0	0.988	1.009	0.992	1.164	2.051	0.973	0.916	156	842	18252	17149	-0.017	9071	9181	8612	8537	0
4	2	1	"PFA0101"	"A21885_1"	15130	21600	140	4380	4345	2012	142	149	48	100	100	0	11028	11113	4744	85	90	87	100	100	0	0.387	0.381	0.371	0.361	1.764	0.372	0.881	156	717	15181	15231	-1.369	4238	10943	4203	11028	0
4	3	1	"PFA0019"	"A11546_1"	15330	21600	130	610	612	197	139	145	44	98	97	0	915	874	194	85	91	94	100	100	0	0.567	0.599	0.586	0.553	1.559	0.592	0.761	120	614	1301	1262	-0.817	471	830	473	789	0
4	4	1	"PFA0144"	"A31870_1"	15510	21600	140	6063	5448	1891	143	145	41	100	100	0	10930	9722	3586	85	87	14	100	100	0	0.546	0.550	0.546	0.571	2.064	0.526	0.879	156	713	16765	14942	-0.873	5920	10845	5305	9637	0
4	5	1	"PFA0009"	"A10325_29"	15690	21600	130	3218	3145	862	143	148	49	100	100	0	13556	13152	4184	89	125	431	100	100	0	0.228	0.230	0.231	0.233	1.370	0.209	0.885	120	645	16542	16065	-2.131	3075	13467	3002	13063	0
4	6	1	"PFA0012"	"A10325_32"	15900	21600	130	2148	2215	560	142	148	50	100	100	0	14562	14429	3513	90	125	420	100	100	0	0.139	0.145	0.145	0.143	1.276	0.133	0.875	120	678	16478	16412	-2.851	2006	14472	2073	14339	0
4	7	1	"PFA0030"	"A12797_1"	16090	21610	140	3247	2996	1117	139	143	42	99	98	0	1851	1750	566	87	89	17	100	100	0	1.762	1.718	1.715	1.603	2.020	1.819	0.887	156	710	4872	4520	0.817	3108	1764	2857	1663	0
4	8	1	"PFB0005"	"B11"	16260	21610	130	237	244	73	139	142	40	80	62	0	285	281	56	84	85	12	100	100	0	0.488	0.533	0.575	0.482	2.034	0.671	0.425	120	623	299	302	-1.036	98	201	105	197	0
4	9	1	"PFB0219"	"B57"	16460	21610	120	214	211	65	140	142	41	65	42	0	153	152	29	83	84	11	95	92	0	1.057	1.029	1.134	1.024	2.404	2.532	0.254	120	593	144	140	0.080	74	70	71	69	0
4	10	1	"PFB0285"	"B92"	16640	21610	120	463	498	187	135	138	40	99	96	0	366	375	138	83	83	11	98	97	0	1.159	1.243	1.239	1.275	1.867	1.366	0.699	120	578	611	655	0.213	328	283	363	292	0
4	11	1	"PFB0008"	"B114"	16830	21610	130	4228	4114	1021	134	141	56	100	100	0	1666	1567	430	83	84	13	100	100	0	2.586	2.682	2.583	2.741	1.420	2.671	0.895	120	644	5677	5464	1.371	4094	1583	3980	1484	0
4	12	1	"PFB0034"	"B165"	17010	21610	130	5589	5178	1988	137	143	62	100	100	0	2678	2509	929	83	85	16	100	100	0	2.101	2.078	2.049	2.067	1.519	2.109	0.897	120	669	8047	7467	1.071	5452	2595	5041	2426	0
4	13	1	"PFB0089"	"B319"	17220	21620	140	2359	2189	800	138	145	51	99	98	0	3945	3602	1177	85	90	30	100	100	0	0.575	0.583	0.590	0.569	1.607	0.573	0.890	156	717	6081	5568	-0.797	2221	3860	2051	3517	0
4	14	1	"PFB0104"	"B351"	17390	21620	150	253	263	86	145	158	76	68	28	0	192	199	53	88	98	58	83	41	0	1.038	1.063	1.019	0.973	2.505	1.295	0.346	156	738	212	229	0.054	108	104	118	111	0
4	15	1	"PFB0113"	"B372"	17580	21620	140	1555	1506	501	142	152	66	100	100	0	1243	1127	375	87	94	47	100	96	0	1.222	1.312	1.346	1.379	1.817	1.338	0.865	156	750	2569	2404	0.290	1413	1156	1364	1040	0
4	16	1	"PFB0116"	"B380"	17790	21620	130	252	263	78	137	140	45	90	61	0	186	186	36	84	85	14	98	97	0	1.127	1.235	1.158	1.083	2.204	1.918	0.395	120	644	217	228	0.173	115	102	126	102	0
4	17	1	"PFB0118"	"B383"	17960	21620	130	1893	1861	420	137	143	44	100	100	0	1946	1837	447	83	88	50	100	100	0	0.943	0.983	0.978	0.994	1.381	0.967	0.885	120	646	3619	3478	-0.085	1756	1863	1724	1754	0
4	18	1	"PFB0140"	"B432"	18150	21620	130	831	846	238	136	140	43	100	100	0	1644	1542	437	83	89	59	100	100	0	0.445	0.487	0.478	0.485	1.492	0.455	0.830	120	710	2256	2169	-1.167	695	1561	710	1459	0
4	19	1	"PFC0315"	"C9"	18360	21630	130	453	467	143	137	140	40	99	96	0	515	487	114	80	83	37	100	99	0	0.726	0.811	0.831	0.764	1.678	0.875	0.748	120	672	751	737	-0.461	316	435	330	407	0
4	20	1	"PFC0207"	"C56"	18550	21630	140	629	604	213	141	143	51	97	94	0	750	708	225	80	80	10	100	99	0	0.728	0.737	0.730	0.719	1.908	0.760	0.802	156	680	1158	1091	-0.457	488	670	463	628	0
4	21	1	"PFC0316"	"C96"	18730	21630	140	695	680	250	135	142	49	98	96	0	466	436	143	80	81	10	98	98	0	1.451	1.531	1.493	1.548	1.973	1.655	0.780	156	674	946	901	0.537	560	386	545	356	0
4	22	1	"PFC0007"	"C114"	18920	21630	140	926	916	274	132	138	41	100	100	0	793	709	242	79	80	11	99	96	0	1.112	1.244	1.207	1.390	1.986	1.235	0.851	156	869	1508	1414	0.153	794	714	784	630	0
4	1	2	"PFC0021"	"C134"	14930	21810	130	443	436	121	142	149	46	99	96	0	421	419	67	85	87	12	100	100	0	0.896	0.880	0.874	0.811	1.575	1.010	0.708	120	665	637	628	-0.159	301	336	294	334	0
4	2	2	"PFC0034"	"C161"	15110	21800	130	2646	2565	619	145	150	47	100	100	0	1843	1733	438	86	87	14	100	100	0	1.423	1.469	1.429	1.491	1.355	1.445	0.911	120	571	4258	4067	0.509	2501	1757	2420	1647	0
4	3	2	"PFJ0545"	"J687_3"	15310	21800	130	1049	1120	549	147	154	62	99	99	0	484	506	230	86	93	44	98	93	0	2.266	2.317	2.328	2.310	1.819	2.430	0.838	120	627	1300	1393	1.180	902	398	973	420	0
4	4	2	"PFK0100"	"Km695_2"	15510	21810	130	242	256	90	146	153	62	66	38	0	239	229	53	86	94	48	92	78	0	0.627	0.769	0.855	0.657	2.761	1.093	0.475	120	523	249	253	-0.672	96	153	110	143	0
4	5	2	"PFK0134"	"Km993_1"	15680	21810	140	319	314	104	146	149	49	86	75	0	550	521	158	88	126	478	42	0	0	0.374	0.388	0.396	0.363	2.040	0.395	0.585	156	512	635	601	-1.417	173	462	168	433	0
4	6	2	"PFK0052"	"Km3535_1"	15880	21810	130	691	677	179	144	147	45	100	100	0	438	421	98	89	93	19	100	100	0	1.567	1.605	1.587	1.594	1.432	1.705	0.767	120	497	896	865	0.648	547	349	533	332	0
4	7	2	"PFK0059"	"Km3703_4"	16060	21810	130	516	506	139	143	147	45	99	99	0	468	445	99	88	91	28	100	100	0	0.982	1.017	0.994	0.975	1.611	1.085	0.759	120	588	753	720	-0.027	373	380	363	357	0
4	8	2	"PFK0303"	"Kn267_1"	16250	21810	130	1017	1052	369	141	150	66	100	99	0	545	539	169	87	94	53	100	96	0	1.913	2.015	1.944	2.002	1.532	2.202	0.818	120	579	1334	1363	0.936	876	458	911	452	0
4	9	2	"PFK0297"	"Kn2497_2"	16450	21810	130	789	794	222	142	151	71	100	97	0	725	688	182	86	96	62	100	100	0	1.013	1.083	1.061	1.062	1.419	1.084	0.841	120	593	1286	1254	0.018	647	639	652	602	0
4	10	2	"PFK0436"	"Kn5150_1"	16640	21820	140	6926	6536	2125	135	142	51	100	100	0	10456	9805	2856	86	90	37	100	100	0	0.655	0.659	0.668	0.639	1.813	0.656	0.909	156	594	17161	16120	-0.611	6791	10370	6401	9719	0
4	11	2	"PFK0536"	"Kn8928_1"	16830	21820	140	1646	1702	833	135	142	43	99	99	0	1048	1080	458	86	87	13	100	100	0	1.571	1.576	1.472	1.488	1.992	1.671	0.846	156	644	2473	2561	0.651	1511	962	1567	994	0
4	12	2	"PFK0544"	"Kn9335_1"	17040	21820	130	876	860	261	139	145	43	100	100	0	471	458	102	86	87	16	100	100	0	1.914	1.938	1.936	1.868	1.444	2.113	0.804	120	558	1122	1093	0.937	737	385	721	372	0
4	13	2	"PFK0875"	"Ks2_1"	17200	21820	130	946	937	236	144	152	57	100	100	0	347	346	65	88	92	23	100	100	0	3.097	3.074	3.094	3.031	1.414	3.323	0.803	120	529	1061	1051	1.631	802	259	793	258	0
4	14	2	"PFK0879"	"Ks2_14"	17400	21820	130	12822	11847	3046	150	173	151	100	100	0	4877	4485	1135	93	121	187	100	100	0	2.649	2.663	2.671	2.672	1.322	2.680	0.922	120	515	17456	16089	1.405	12672	4784	11697	4392	0
4	15	2	"PFK1056"	"Ks54_1"	17590	21820	130	1450	1418	315	141	164	152	100	100	0	841	820	160	91	116	192	99	96	0	1.745	1.752	1.770	1.744	1.298	1.639	0.836	120	466	2059	2006	0.804	1309	750	1277	729	0
4	16	2	"PFK1101"	"Ks59_1"	17770	21830	140	967	977	353	139	145	46	97	97	0	1107	1101	284	85	87	16	100	100	0	0.810	0.825	0.821	0.731	1.868	0.869	0.841	156	612	1850	1854	-0.304	828	1022	838	1016	0
4	17	2	"PFK1165"	"Ks72_6"	17970	21830	130	423	422	116	138	145	47	99	95	0	774	770	177	84	92	64	100	100	0	0.413	0.414	0.419	0.394	1.558	0.382	0.676	120	577	975	970	-1.276	285	690	284	686	0
4	18	2	"PFK1183"	"Ks75_9"	18160	21830	130	541	552	159	138	143	41	100	99	0	457	436	87	83	91	54	100	99	0	1.078	1.173	1.126	1.111	1.536	1.338	0.714	120	554	777	767	0.108	403	374	414	353	0
4	19	2	"PFK1209"	"Ks82_1"	18340	21830	130	1605	1548	396	137	140	39	100	100	0	2031	1927	389	83	84	13	100	100	0	0.754	0.765	0.774	0.747	1.286	0.762	0.880	120	561	3416	3255	-0.408	1468	1948	1411	1844	0
4	20	2	"PFK1228"	"Ks83_8"	18540	21830	140	2099	2017	717	141	142	40	99	99	0	3202	3089	1081	84	85	16	100	100	0	0.628	0.624	0.609	0.628	1.986	0.600	0.853	156	556	5076	4881	-0.671	1958	3118	1876	3005	0
4	21	2	"PFK0643"	"Ks127_5"	18720	21830	130	1157	1123	289	143	146	43	100	100	0	612	588	119	84	84	15	100	100	0	1.920	1.944	1.920	1.906	1.414	2.097	0.828	120	514	1542	1484	0.941	1014	528	980	504	0
4	22	2	"PFK0638"	"Ks127_16"	18920	21830	130	1605	1562	505	138	144	43	100	100	0	770	729	209	81	84	18	100	100	0	2.129	2.198	2.175	2.173	1.449	2.339	0.845	120	661	2156	2072	1.090	1467	689	1424	648	0
4	1	3	"PFK0659"	"Ks133_2"	14910	22000	130	560	564	148	140	146	44	100	99	0	408	393	77	85	86	11	100	100	0	1.300	1.377	1.378	1.332	1.528	1.478	0.782	120	657	743	732	0.379	420	323	424	308	0
4	2	3	"PFK0667"	"Ks139_1"	15110	22010	130	244	253	74	145	149	45	80	54	0	163	162	27	87	88	14	97	96	0	1.303	1.440	1.433	1.364	2.405	2.972	0.306	120	576	175	183	0.381	99	76	108	75	0
4	3	3	"PFK0682"	"Ks152_11"	15300	22010	120	317	321	103	147	151	52	87	70	0	178	174	33	85	89	33	95	75	0	1.828	1.955	1.835	1.727	2.228	2.822	0.515	120	453	263	263	0.870	170	93	174	89	0
4	4	3	"PFK0686"	"Ks155_1"	15490	22020	130	407	413	125	143	145	42	98	94	0	1021	969	236	85	86	12	100	100	0	0.282	0.305	0.286	0.277	1.658	0.305	0.738	120	468	1200	1154	-1.826	264	936	270	884	0
4	5	3	"PFA0001"	"A10325_1"	15680	21980	150	174	180	63	145	150	49	33	17	0	115	115	31	87	91	21	55	37	0	1.036	1.250	1.545	1.592	3.459	4.075	0.119	156	541	57	63	0.051	29	28	35	28	-50
4	6	3	"PFA0004"	"A10325_16"	15870	21980	150	170	174	57	146	152	53	28	8	0	109	111	24	87	96	39	26	1	0	1.091	1.167	1.806	1.818	3.226	2.002	0.189	156	662	46	52	0.126	24	22	28	24	-50
4	7	3	"PFA0008"	"A10325_26"	16080	22040	110	271	265	80	149	153	50	72	61	0	413	409	147	87	96	47	95	92	0	0.374	0.360	0.372	0.342	2.120	0.407	0.532	80	459	448	438	-1.418	122	326	116	322	0
4	8	3	"PFA0016"	"A10935_1"	16260	22020	140	5024	4616	1806	144	154	65	100	98	0	4579	4245	1449	86	94	52	100	100	0	1.086	1.075	1.081	1.008	1.857	1.104	0.885	156	624	9373	8631	0.119	4880	4493	4472	4159	0
4	9	3	"PFA0020"	"A11962_1"	16450	22020	130	266	264	77	143	150	52	83	58	0	191	186	45	86	91	37	88	75	0	1.171	1.210	1.285	1.272	2.114	1.796	0.425	120	541	228	221	0.228	123	105	121	100	0
4	10	3	"PFA0023"	"A12312_15"	16640	22020	140	954	901	312	139	146	51	100	97	0	567	529	161	86	90	36	98	98	0	1.694	1.720	1.648	1.685	1.848	1.881	0.793	156	552	1296	1205	0.761	815	481	762	443	0
4	11	3	"PFA0047"	"A14801_11"	16830	22020	130	940	980	383	138	145	44	100	100	0	2272	2341	813	85	87	12	100	100	0	0.367	0.373	0.362	0.356	1.441	0.363	0.797	120	518	2989	3098	-1.447	802	2187	842	2256	0
4	12	3	"PFA0051"	"A14801_2"	17030	22020	130	403	393	126	138	145	44	94	87	0	371	350	96	85	86	12	100	100	0	0.927	0.962	0.919	0.872	1.845	1.076	0.679	120	535	551	520	-0.110	265	286	255	265	0
4	13	3	"PFA0053"	"A14801_24"	17210	22020	130	211	222	73	143	151	51	60	34	0	657	615	175	87	99	67	100	96	0	0.119	0.150	0.155	0.136	2.325	0.183	0.375	120	519	638	607	-3.067	68	570	79	528	0
4	14	3	"PFA0056"	"A14801_31"	17400	22010	150	171	184	75	147	162	132	9	1	0	107	119	57	93	120	179	3	0	0	1.714	1.423	1.338	1.639	3.429	0.286	0.131	156	578	38	63	0.778	24	14	37	26	-50
4	15	3	"PFA0058"	"A14801_37"	17580	22000	150	172	184	63	142	156	133	7	0	0	124	125	29	88	107	171	0	0	0	0.833	1.135	1.305	1.330	3.267	4.465	0.116	156	577	66	79	-0.263	30	36	42	37	-50
4	16	3	"PFA0060"	"A14801_6"	17780	22010	110	196	197	58	140	146	44	60	30	0	137	136	28	84	87	16	91	76	0	1.057	1.096	1.458	1.125	3.049	2.789	0.200	80	442	109	109	0.079	56	53	57	52	0
4	17	3	"PFA0083"	"A18792_11"	17990	22030	150	175	180	62	136	141	43	45	20	0	130	130	39	85	89	38	57	25	0	0.867	0.978	1.078	1.258	3.099	2.881	0.151	156	616	84	89	-0.206	39	45	44	45	-50
4	18	3	"PFA0087"	"A18792_19"	18160	22020	120	205	212	64	136	141	42	69	40	0	154	153	36	83	84	12	90	89	0	0.972	1.086	1.131	1.014	2.648	2.389	0.256	120	449	140	146	-0.041	69	71	76	70	0
4	19	3	"PFA0098"	"A20643_1"	18340	22030	130	218	224	72	134	138	40	72	50	0	239	237	38	83	84	12	100	100	0	0.538	0.584	0.568	0.505	2.265	0.829	0.358	120	512	240	244	-0.893	84	156	90	154	0
4	20	3	"PFA0103"	"A21885_19"	18530	22020	130	1691	1624	488	139	143	53	100	100	0	1304	1154	383	84	92	83	99	97	0	1.272	1.388	1.325	1.443	1.661	1.348	0.861	120	535	2772	2555	0.347	1552	1220	1485	1070	0
4	21	3	"PFA0105"	"A21885_20"	18720	22020	130	1084	1028	268	142	148	56	100	100	0	874	820	220	84	94	87	100	98	0	1.192	1.204	1.237	1.202	1.422	1.193	0.862	120	554	1732	1622	0.254	942	790	886	736	0
4	22	3	"PFA0107"	"A21885_9"	18910	22020	130	498	503	138	140	145	44	99	98	0	415	384	95	80	84	32	98	98	0	1.069	1.194	1.181	1.182	1.683	1.232	0.711	120	663	693	667	0.096	358	335	363	304	0
4	1	4	"PFA0130"	"A2546_1"	14930	22190	130	3831	3516	1042	143	151	74	100	100	0	6410	5816	1698	88	114	268	100	100	0	0.583	0.589	0.588	0.585	1.369	0.567	0.907	120	654	10010	9101	-0.778	3688	6322	3373	5728	0
4	2	4	"PFA0132"	"A26463_1"	15120	22200	120	226	226	63	144	153	81	50	9	0	220	215	44	88	123	305	0	0	0	0.621	0.646	0.690	0.611	2.268	0.237	0.591	120	505	214	209	-0.687	82	132	82	127	0
4	3	4	"PFA0137"	"A29544_1"	15320	22160	150	176	187	64	143	149	46	42	18	0	124	123	36	87	90	18	59	50	0	0.892	1.222	1.667	1.584	3.605	3.136	0.171	156	554	70	80	-0.165	33	37	44	36	-50
4	4	4	"PFA0145"	"A31914_2"	15500	22200	140	7049	6519	2106	146	150	45	100	100	0	4178	3843	1180	87	90	16	100	100	0	1.687	1.697	1.718	1.692	1.758	1.749	0.898	156	508	10994	10129	0.755	6903	4091	6373	3756	0
4	5	4	"PFA0147"	"A31914_5"	15680	22200	130	816	809	268	146	155	66	99	98	0	481	483	152	89	97	47	100	98	0	1.709	1.683	1.640	1.644	1.501	1.844	0.810	120	535	1062	1057	0.773	670	392	663	394	0
4	6	4	"PFA0149"	"A31914_8"	15870	22210	130	641	648	174	145	157	67	99	98	0	464	458	84	90	100	46	100	100	0	1.326	1.367	1.334	1.312	1.446	1.491	0.788	120	616	870	871	0.407	496	374	503	368	0
4	7	4	"PFC0052"	"C198"	16070	22190	110	223	238	85	152	155	45	61	36	0	151	154	41	89	95	25	88	67	0	1.145	1.323	1.261	1.033	3.218	2.582	0.187	80	412	133	151	0.196	71	62	86	65	0
4	8	4	"PFC0057"	"C216"	16250	22200	130	307	321	101	147	153	46	88	80	0	180	183	37	88	92	20	97	91	0	1.739	1.832	1.745	1.637	2.346	2.963	0.385	120	509	252	269	0.798	160	92	174	95	0
4	9	4	"PFC0059"	"C222"	16460	22210	120	242	249	86	144	149	44	70	56	0	169	171	36	88	89	13	96	95	0	1.210	1.265	1.324	1.131	2.682	2.452	0.273	120	493	179	188	0.275	98	81	105	83	0
4	10	4	"PFC0062"	"C228"	16640	22210	130	226	235	65	141	145	42	75	50	0	203	200	46	87	89	13	96	95	0	0.733	0.832	0.858	0.826	2.345	1.132	0.348	120	418	201	207	-0.449	85	116	94	113	0
4	11	4	"PFC0068"	"C237"	16840	22210	140	2059	1925	669	137	142	44	99	99	0	1112	1033	320	86	87	12	99	99	0	1.873	1.888	1.921	1.922	1.814	2.025	0.847	156	438	2948	2735	0.906	1922	1026	1788	947	0
4	12	4	"PFC0072"	"C244"	17020	22210	140	741	704	224	139	144	45	98	96	0	831	764	209	85	86	12	99	99	0	0.807	0.832	0.805	0.805	1.802	0.855	0.827	156	455	1348	1244	-0.309	602	746	565	679	0
4	13	4	"PFC0092"	"C291"	17210	22210	130	1095	1089	316	145	160	116	100	99	0	648	628	122	88	101	77	100	100	0	1.696	1.748	1.721	1.682	1.381	1.946	0.819	120	482	1510	1484	0.763	950	560	944	540	0
4	14	4	"PFC0094"	"C296"	17390	22210	130	368	393	168	145	159	110	85	50	0	430	414	84	93	105	73	100	96	0	0.662	0.773	0.718	0.682	1.863	1.032	0.484	120	542	560	569	-0.596	223	337	248	321	0
4	15	4	"PFC0096"	"C299"	17590	22210	120	217	234	87	140	144	45	72	40	0	172	208	233	88	90	16	91	88	0	0.917	0.783	0.994	0.928	2.578	0.353	0.219	120	545	161	214	-0.126	77	84	94	120	0
4	16	4	"PFC0099"	"C302"	17780	22210	140	348	359	125	137	141	43	94	87	0	322	313	88	86	88	15	95	95	0	0.894	0.978	1.000	0.920	2.329	1.113	0.621	156	590	447	449	-0.162	211	236	222	227	0
4	17	4	"PFC0101"	"C307"	17950	22210	130	701	704	152	132	138	42	100	100	0	351	333	70	85	87	14	99	99	0	2.139	2.306	2.394	2.321	1.416	2.400	0.836	120	523	835	820	1.097	569	266	572	248	0
4	18	4	"PFC0103"	"C311"	18150	22200	90	210	207	60	134	141	46	65	32	0	138	141	29	86	89	20	88	67	0	1.462	1.327	1.310	1.397	2.552	2.928	0.226	52	366	128	128	0.547	76	52	73	55	0
4	19	4	"PFC0123"	"C370"	18340	22210	140	648	648	229	136	142	44	99	98	0	619	566	195	85	88	17	96	94	0	0.959	1.064	1.007	1.096	2.015	1.099	0.805	156	631	1046	993	-0.061	512	534	512	481	0
4	20	4	"PFC0125"	"C374"	18540	22200	110	215	222	67	138	145	56	62	30	0	148	146	31	83	94	88	20	0	0	1.185	1.333	1.444	1.176	2.347	2.180	0.275	80	472	142	147	0.244	77	65	84	63	0
4	21	4	"PFC0127"	"C38"	18730	22220	130	368	376	119	137	142	43	96	90	0	406	392	97	82	85	33	100	99	0	0.713	0.771	0.714	0.709	1.799	0.882	0.670	120	576	555	549	-0.488	231	324	239	310	0
4	22	4	"PFC0129"	"C382"	18910	22220	130	380	376	113	135	141	60	91	83	0	281	275	62	81	83	37	97	95	0	1.225	1.242	1.145	1.176	1.861	1.412	0.672	120	662	445	435	0.293	245	200	241	194	0
4	1	5	"PFC0131"	"C385"	14920	22390	120	497	491	141	141	146	44	100	97	0	292	291	63	85	94	97	92	60	0	1.720	1.699	1.707	1.620	1.576	1.904	0.725	120	594	563	556	0.782	356	207	350	206	0
4	2	5	"PFC0133"	"C387"	15100	22390	130	793	810	232	143	150	75	100	99	0	498	484	122	88	108	258	88	16	0	1.585	1.684	1.613	1.708	1.686	1.730	0.802	120	561	1060	1063	0.665	650	410	667	396	0
4	3	5	"PFC0149"	"C427"	15300	22390	130	520	537	153	143	149	45	99	99	0	301	290	59	88	92	25	100	99	0	1.770	1.950	1.973	1.888	1.634	2.227	0.696	120	606	590	596	0.824	377	213	394	202	0
4	4	5	"PFC0151"	"C43"	15490	22390	130	449	454	141	145	150	45	98	95	0	502	483	106	87	90	16	100	100	0	0.733	0.780	0.727	0.738	1.737	0.801	0.680	120	469	719	705	-0.449	304	415	309	396	0
4	5	5	"PFC0153"	"C436"	15680	22390	120	241	247	76	144	150	54	72	42	0	189	188	37	88	93	40	94	71	0	0.960	1.030	0.972	0.888	2.394	1.606	0.417	120	429	198	203	-0.058	97	101	103	100	0
4	6	5	"PFC0155"	"C441"	15860	22390	130	2959	3719	4821	149	162	71	100	100	0	1254	1861	4289	93	106	68	100	97	0	2.420	2.019	2.379	2.566	1.679	1.311	0.732	120	591	3971	5338	1.275	2810	1161	3570	1768	0
4	7	5	"PFC0157"	"C445"	16100	22380	150	195	205	70	154	162	62	42	15	0	139	139	39	95	105	55	39	4	0	0.932	1.159	1.653	1.446	3.487	2.979	0.151	156	675	85	95	-0.102	41	44	51	44	-50
4	8	5	"PFC0159"	"C447"	16250	22400	130	489	487	129	156	159	48	100	99	0	637	631	117	96	97	16	100	100	0	0.616	0.619	0.618	0.585	1.526	0.615	0.726	120	515	874	866	-0.700	333	541	331	535	0
4	9	5	"PFD0373"	"D42243_45"	16460	22400	130	5698	5707	1698	157	164	53	100	100	0	16441	16584	4876	99	105	34	100	100	0	0.339	0.337	0.331	0.334	1.304	0.309	0.864	120	536	21883	22035	-1.560	5541	16342	5550	16485	0
4	10	5	"PFD0380"	"D42715_1"	16640	22380	150	189	191	59	149	154	48	44	20	0	160	155	46	97	103	34	65	43	0	0.635	0.724	0.985	1.018	3.707	1.310	0.146	156	525	103	100	-0.655	40	63	42	58	-50
4	11	5	"PFD0387"	"D42954_2"	16820	22370	150	180	202	151	141	146	44	46	25	0	125	135	101	90	95	20	62	43	0	1.114	1.356	1.500	1.590	3.282	1.033	0.795	156	545	74	106	0.156	39	35	61	45	-50
4	12	5	"PFD0397"	"D45582_1"	17040	22390	150	187	194	63	145	147	43	48	25	0	133	132	31	87	89	15	80	62	0	0.913	1.089	1.468	1.344	3.765	3.669	0.149	156	560	88	94	-0.131	42	46	49	45	-50
4	13	5	"PFD0405"	"D4722_1"	17210	22400	120	707	723	171	152	177	147	100	96	0	353	347	61	89	106	95	98	88	0	2.102	2.213	2.218	2.209	1.458	2.516	0.664	120	476	819	829	1.072	555	264	571	258	0
4	14	5	"PFD0416"	"D49176_11"	17410	22400	120	3102	2940	673	154	189	160	100	100	0	1286	1209	273	95	120	147	99	98	0	2.475	2.501	2.527	2.538	1.350	2.557	0.879	120	550	4139	3900	1.308	2948	1191	2786	1114	0
4	15	5	"PFD0438"	"D49176_65"	17610	22410	100	203	205	58	140	148	57	56	18	0	159	158	41	91	98	62	53	6	0	0.926	0.970	1.000	1.002	3.305	2.517	0.133	80	413	131	132	-0.110	63	68	65	67	0
4	16	5	"PFD0441"	"D49176_7"	17780	22400	130	5274	4987	1241	140	145	44	100	100	0	2110	1920	552	88	90	14	100	100	0	2.539	2.646	2.579	2.763	1.474	2.615	0.912	120	533	7156	6679	1.344	5134	2022	4847	1832	0
4	17	5	"PFD0444"	"D49942_10"	17970	22410	130	7806	7564	1879	142	148	48	100	100	0	10305	9924	1842	87	89	13	100	100	0	0.750	0.754	0.750	0.739	1.279	0.765	0.909	120	551	17882	17259	-0.415	7664	10218	7422	9837	0
4	18	5	"PFD0446"	"D49942_3"	18150	22410	120	2504	2375	594	142	148	51	100	100	0	2406	2292	480	89	91	17	100	100	0	1.019	1.014	1.023	0.996	1.324	1.020	0.884	120	538	4679	4436	0.028	2362	2317	2233	2203	0
4	19	5	"PFD0448"	"D49942_6"	18350	22410	140	4427	3930	1729	142	147	47	99	98	0	3501	3067	1224	87	88	13	99	99	0	1.255	1.271	1.281	1.247	2.348	1.321	0.884	156	582	7699	6768	0.328	4285	3414	3788	2980	0
4	20	5	"PFD0450"	"D49942_9"	18530	22410	130	8777	8780	3044	143	150	49	100	100	0	10341	10043	3435	86	93	61	100	100	0	0.842	0.867	0.847	0.867	1.470	0.833	0.866	120	570	18889	18594	-0.248	8634	10255	8637	9957	0
4	21	5	"PFD0482"	"D56400_4"	18710	22410	120	282	289	77	137	145	46	93	75	0	211	213	36	85	90	63	95	47	0	1.151	1.188	1.143	1.073	1.875	0.902	0.233	120	516	271	280	0.203	145	126	152	128	0
4	22	5	"PFD0484"	"D56470_2"	18910	22420	130	379	381	122	132	137	42	95	89	0	394	383	72	83	84	11	100	100	0	0.794	0.830	0.831	0.751	1.904	0.961	0.686	120	661	558	549	-0.332	247	311	249	300	0
4	1	6	"PFD0487"	"D56950_2"	14930	22590	130	1267	1251	371	146	151	45	100	100	0	1745	1626	333	86	87	11	100	100	0	0.676	0.718	0.711	0.683	1.382	0.755	0.899	120	614	2780	2645	-0.566	1121	1659	1105	1540	0
4	2	6	"PFD0490"	"D5782_1"	15110	22590	130	639	633	168	143	148	44	99	98	0	860	855	144	88	90	23	100	100	0	0.642	0.639	0.657	0.598	1.575	0.660	0.818	120	514	1268	1257	-0.638	496	772	490	767	0
4	3	6	"PFD0508"	"D6287_1"	15300	22590	140	245	251	82	148	155	49	71	49	0	202	201	50	89	97	32	90	83	0	0.858	0.920	0.922	0.888	2.398	1.047	0.277	156	655	210	215	-0.220	97	113	103	112	0
4	4	6	"PFD0510"	"D6287_13"	15540	22550	150	163	198	142	148	154	50	37	21	0	95	117	49	88	95	27	37	26	0	2.143	1.724	1.702	1.558	3.906	2.522	0.263	156	626	22	79	1.100	15	7	50	29	-50
4	5	6	"PFD0529"	"D6287_55"	15670	22580	130	1125	1151	297	144	148	47	100	100	0	575	558	114	87	91	30	100	100	0	2.010	2.138	2.168	2.099	1.353	2.297	0.859	120	488	1469	1478	1.007	981	488	1007	471	0
4	6	6	"PFD0532"	"D6287_61"	15870	22590	120	228	239	66	144	158	100	41	9	0	179	176	37	90	104	81	57	1	0	0.944	1.105	1.205	1.012	2.402	1.754	0.469	120	530	173	181	-0.083	84	89	95	86	0
4	7	6	"PFD0536"	"D6287_69"	16060	22590	120	383	379	99	150	159	96	89	61	0	198	205	46	91	100	62	89	31	0	2.178	2.009	2.073	1.958	1.675	2.137	0.550	120	520	340	343	1.123	233	107	229	114	0
4	8	6	"PFD0538"	"D6287_70"	16250	22590	120	293	291	82	157	159	48	85	65	0	262	253	52	94	97	17	99	95	0	0.810	0.843	0.878	0.804	2.010	1.109	0.436	120	478	304	293	-0.305	136	168	134	159	0
4	9	6	"PFD0549"	"D64289_1"	16430	22590	130	54173	50956	10247	171	180	72	100	100	1	48149	44904	10079	106	131	191	100	100	0	1.124	1.134	1.132	1.148	1.314	1.112	0.917	120	550	102045	95583	0.169	54002	48043	50785	44798	0
4	10	6	"PFD0558"	"D65681_2"	16630	22590	130	1013	1001	306	163	173	70	100	100	0	966	924	237	103	127	186	98	95	0	0.985	1.021	0.996	0.997	1.462	0.993	0.787	120	588	1713	1659	-0.022	850	863	838	821	0
4	11	6	"PFE0558"	"E49_1"	16820	22600	130	352	357	113	148	150	46	95	83	0	332	323	55	94	96	16	100	100	0	0.857	0.913	0.875	0.822	1.806	1.154	0.588	120	592	442	438	-0.222	204	238	209	229	0
4	12	6	"PFE0562"	"E5006_5"	17010	22600	130	715	709	169	141	145	42	99	99	0	1806	1790	223	88	90	12	100	100	0	0.334	0.334	0.339	0.313	1.518	0.333	0.866	120	540	2292	2270	-1.582	574	1718	568	1702	0
4	13	6	"PFE0565"	"E5141_1"	17200	22600	130	1090	1110	290	152	166	115	100	100	0	795	768	128	91	102	74	100	100	0	1.332	1.415	1.432	1.365	1.412	1.556	0.836	120	528	1642	1635	0.414	938	704	958	677	0
4	14	6	"PFE0569"	"E517_1"	17390	22590	130	1072	1064	266	160	324	1622	0	0	0	698	674	149	98	149	318	92	34	0	1.520	1.569	1.577	1.549	1.388	7.925	0.249	120	598	1512	1480	0.604	912	600	904	576	0
4	15	6	"PFE0579"	"E5479_3"	17600	22600	130	2187	2094	705	145	299	1660	68	0	0	1555	1519	434	93	136	320	100	93	0	1.397	1.367	1.359	1.322	1.458	4.426	0.321	120	570	3504	3375	0.482	2042	1462	1949	1426	0
4	16	6	"PFE0585"	"E598_1"	17770	22600	130	5124	5139	1395	142	147	43	100	100	0	25470	26321	5934	90	93	15	100	100	0	0.196	0.190	0.190	0.186	1.269	0.184	0.905	120	542	30362	31228	-2.349	4982	25380	4997	26231	0
4	17	6	"PFE0608"	"E714_7"	17970	22600	130	288	294	93	145	149	47	85	67	0	253	251	42	89	91	15	100	100	0	0.872	0.920	0.895	0.778	2.092	1.329	0.492	120	553	307	311	-0.198	143	164	149	162	0
4	18	6	"PFE0610"	"E7279_2"	18160	22600	130	2027	1967	437	144	147	47	100	100	0	770	748	127	88	88	13	100	100	0	2.761	2.762	2.786	2.734	1.294	2.918	0.893	120	522	2565	2483	1.465	1883	682	1823	660	0
4	19	6	"PFE0613"	"E7418_1"	18340	22600	120	493	506	128	144	148	46	100	97	0	331	323	58	85	86	12	100	100	0	1.419	1.521	1.610	1.470	1.640	1.739	0.730	120	472	595	600	0.505	349	246	362	238	0
4	20	6	"PFE0616"	"E7745_1"	18520	22600	110	249	259	80	143	149	49	80	56	0	173	169	39	87	91	23	90	83	0	1.233	1.415	1.368	1.210	2.152	2.037	0.386	80	470	192	198	0.302	106	86	116	82	0
4	21	6	"PFE0619"	"E7861_3"	18730	22610	130	655	630	203	140	145	48	98	96	0	546	506	136	86	88	20	100	99	0	1.120	1.167	1.209	1.113	1.654	1.267	0.764	120	613	975	910	0.163	515	460	490	420	0
4	22	6	"PFE0623"	"E8100_2"	18920	22600	130	3030	2745	951	136	142	45	100	100	0	2831	2476	883	84	86	18	100	100	0	1.054	1.091	1.043	1.093	1.677	1.075	0.872	120	649	5641	5001	0.075	2894	2747	2609	2392	0
4	1	7	"PFE0649"	"E8914_2"	14910	22770	120	800	777	195	144	148	45	100	100	0	562	547	99	90	91	13	100	100	0	1.390	1.385	1.351	1.348	1.381	1.492	0.820	120	571	1128	1090	0.475	656	472	633	457	0
4	2	7	"PFE0654"	"E9225_1"	15100	22770	130	2505	2466	598	145	149	45	100	100	0	975	965	254	88	89	13	100	99	0	2.661	2.647	2.564	2.740	1.407	2.634	0.916	120	562	3247	3198	1.412	2360	887	2321	877	0
4	3	7	"PFE0657"	"E9299_3"	15310	22780	120	251	264	89	146	161	172	26	2	0	177	178	30	87	90	43	92	55	0	1.167	1.297	1.218	1.170	2.417	2.576	0.299	120	479	195	209	0.222	105	90	118	91	0
4	4	7	"PFE0659"	"E9299_6"	15480	22780	130	4551	4301	1159	148	161	156	100	100	0	4911	4649	1014	89	96	44	100	100	0	0.913	0.911	0.896	0.890	1.242	0.934	0.938	120	599	9225	8713	-0.131	4403	4822	4153	4560	0
4	5	7	"PFE0663"	"E9475_1"	15680	22780	130	3573	3368	991	144	147	47	100	100	0	1367	1251	326	87	90	27	100	100	0	2.679	2.770	2.754	2.730	1.293	2.908	0.886	120	560	4709	4388	1.422	3429	1280	3224	1164	0
4	6	7	"PFE0668"	"E9987_1"	15860	22780	120	1034	1027	338	150	155	55	100	99	0	554	532	153	89	96	59	96	96	0	1.901	1.980	1.968	2.015	1.554	2.088	0.786	120	499	1349	1320	0.927	884	465	877	443	0
4	7	7	"PFF0025"	"F10660_2"	16060	22780	120	834	806	229	147	152	50	100	99	0	511	476	134	90	95	56	95	93	0	1.632	1.707	1.692	1.704	1.522	1.735	0.781	120	498	1108	1045	0.706	687	421	659	386	0
4	8	7	"PFF0029"	"F10730_3"	16240	22780	130	1357	1397	317	148	150	45	100	100	0	1152	1111	256	91	92	15	100	100	0	1.139	1.225	1.174	1.256	1.463	1.210	0.892	120	560	2270	2269	0.188	1209	1061	1249	1020	0
4	9	7	"PFF0032"	"F10872_1"	16440	22780	120	1229	1199	381	153	161	65	100	100	0	647	617	155	92	113	195	95	79	0	1.939	1.992	2.013	1.942	1.455	2.121	0.860	120	513	1631	1571	0.955	1076	555	1046	525	0
4	10	7	"PFF0035"	"F10935_2"	16620	22790	130	4962	4729	1455	152	158	50	100	100	0	4210	4090	847	92	96	27	100	100	0	1.168	1.145	1.159	1.078	1.486	1.215	0.910	120	584	8928	8575	0.224	4810	4118	4577	3998	0
4	11	7	"PFF0038"	"F10949_3"	16830	22790	120	982	989	304	143	147	45	100	99	0	893	860	200	88	89	12	100	100	0	1.042	1.096	1.041	1.039	1.517	1.163	0.834	120	492	1644	1618	0.060	839	805	846	772	0
4	12	7	"PFF0040"	"F10953_1"	17010	22790	140	9923	9718	4362	137	142	42	100	100	0	9345	9257	3949	87	89	12	100	100	0	1.057	1.045	1.037	1.012	2.167	1.060	0.901	156	535	19044	18751	0.080	9786	9258	9581	9170	0
4	13	7	"PFF0668"	"F310_1"	17200	22780	120	371	385	120	145	164	177	65	19	0	210	204	43	90	95	23	95	91	0	1.883	2.105	2.166	2.012	2.086	2.808	0.596	120	434	346	354	0.913	226	120	240	114	0
4	14	7	"PFF0671"	"F31319_2"	17370	22790	130	615	628	175	147	165	160	97	83	0	1735	1663	405	93	102	53	100	100	0	0.285	0.306	0.299	0.292	1.569	0.326	0.486	120	558	2110	2051	-1.811	468	1642	481	1570	0
4	15	7	"PFF0680"	"F31855_1"	17590	22790	120	341	359	112	142	147	44	95	87	0	268	261	68	89	94	50	93	83	0	1.112	1.262	1.283	1.197	1.961	1.509	0.628	120	542	378	389	0.153	199	179	217	172	0
4	16	7	"PFF0682"	"F32050_1"	17780	22790	120	478	494	156	142	144	41	100	95	0	448	425	115	89	90	13	100	100	0	0.936	1.048	0.977	0.996	1.652	1.117	0.728	120	484	695	688	-0.096	336	359	352	336	0
4	17	7	"PFF0686"	"F32122_1"	17960	22790	130	2255	2180	611	141	143	43	100	100	0	2018	1945	472	90	90	12	100	100	0	1.096	1.099	1.091	1.083	1.334	1.111	0.886	120	514	4042	3894	0.133	2114	1928	2039	1855	0
4	18	7	"PFF0693"	"F32325_1"	18140	22790	130	3260	3083	991	143	147	47	100	100	0	1119	1032	367	88	91	35	99	99	0	3.023	3.114	3.132	3.276	1.635	3.123	0.886	120	524	4148	3884	1.596	3117	1031	2940	944	0
4	19	7	"PFF0715"	"F33346_1"	18330	22790	130	850	957	691	144	148	46	100	99	0	679	687	419	86	89	34	98	98	0	1.191	1.353	1.316	1.374	2.026	1.570	0.639	120	549	1299	1414	0.252	706	593	813	601	0
4	20	7	"PFF0719"	"F33441_1"	18530	22790	130	5084	4679	1386	142	147	47	100	100	0	3684	3271	1039	87	90	30	100	100	0	1.374	1.425	1.408	1.460	1.522	1.421	0.904	120	603	8539	7721	0.458	4942	3597	4537	3184	0
4	21	7	"PFF0722"	"F33612_1"	18730	22800	120	478	473	166	138	144	45	94	92	0	533	494	139	85	87	30	99	97	0	0.759	0.819	0.782	0.774	1.736	0.888	0.740	120	463	788	744	-0.398	340	448	335	409	0
4	22	7	"PFF0725"	"F33675_1"	18910	22800	130	315	322	106	135	140	45	92	84	0	275	272	58	83	85	19	100	99	0	0.938	0.989	1.046	0.902	2.089	1.299	0.527	120	629	372	376	-0.093	180	192	187	189	0
4	1	8	"PFF0728"	"F33814_1"	14920	22970	120	234	246	77	148	156	58	61	40	0	199	197	26	89	93	25	100	97	0	0.782	0.907	0.841	0.712	2.486	1.939	0.321	120	610	196	206	-0.355	86	110	98	108	0
4	2	8	"PFF0734"	"F34109_1"	15110	22970	120	294	310	94	148	151	52	87	69	0	255	252	46	85	86	11	100	100	0	0.859	0.970	0.881	0.820	2.281	1.388	0.460	120	530	316	329	-0.220	146	170	162	167	0
4	3	8	"PFF0764"	"F35293_1"	15300	22970	120	466	462	128	150	162	166	86	41	0	415	411	83	86	90	42	100	100	0	0.960	0.960	0.937	0.903	1.594	1.843	0.373	120	519	645	637	-0.058	316	329	312	325	0
4	4	8	"PFF0773"	"F35453_1"	15500	22970	110	235	243	84	147	163	187	11	1	0	178	179	29	87	92	48	92	45	0	0.967	1.043	1.055	0.894	2.508	2.014	0.236	80	395	179	188	-0.048	88	91	96	92	0
4	5	8	"PFF0777"	"F35590_1"	15680	22970	120	222	232	63	145	146	41	75	48	0	187	184	31	85	87	12	100	99	0	0.755	0.879	0.806	0.745	2.659	1.668	0.301	120	505	179	186	-0.406	77	102	87	99	0
4	6	8	"PFF0781"	"F35756_2"	15880	22970	130	1607	1491	505	148	154	51	100	100	0	1669	1534	482	89	96	53	100	100	0	0.923	0.929	0.935	0.900	1.547	0.929	0.850	120	563	3039	2788	-0.115	1459	1580	1343	1445	0
4	7	8	"PFF0784"	"F35756_5"	16060	22970	130	1509	1503	400	149	156	51	100	100	0	1193	1160	292	90	97	53	100	99	0	1.233	1.265	1.277	1.278	1.456	1.267	0.865	120	546	2463	2424	0.302	1360	1103	1354	1070	0
4	8	8	"PFF0788"	"F35774_1"	16250	22980	130	1582	1555	448	144	146	43	100	99	0	4142	4090	707	88	88	12	100	100	0	0.355	0.353	0.351	0.328	1.494	0.359	0.901	120	547	5492	5413	-1.495	1438	4054	1411	4002	0
4	9	8	"PFF0818"	"F36648_1"	16430	22980	130	1894	1826	502	146	148	42	100	100	0	972	941	214	86	87	12	100	100	0	1.973	1.965	1.933	1.918	1.399	2.070	0.869	120	578	2634	2535	0.980	1748	886	1680	855	0
4	10	8	"PFF0821"	"F3666_3"	16640	22980	130	316	321	108	140	144	43	90	78	0	234	228	62	84	86	12	96	95	0	1.173	1.257	1.202	1.232	2.292	1.781	0.485	120	565	326	325	0.231	176	150	181	144	0
4	11	8	"PFF0823"	"F36721_3"	16820	22980	120	242	253	83	138	140	42	77	60	0	185	182	35	84	85	12	98	97	0	1.030	1.173	1.139	1.019	2.389	1.948	0.411	120	498	205	213	0.042	104	101	115	98	0
4	12	8	"PFF0825"	"F36734_1"	17020	22980	120	259	278	82	137	141	41	88	76	0	268	267	49	84	85	11	100	100	0	0.663	0.770	0.750	0.679	2.061	0.994	0.476	120	480	306	324	-0.593	122	184	141	183	0
4	13	8	"PFF0827"	"F36803_1"	17200	22970	130	886	873	248	141	159	162	100	95	0	475	450	143	88	98	74	95	91	0	1.925	2.022	1.973	2.129	1.628	2.036	0.728	120	545	1132	1094	0.945	745	387	732	362	0
4	14	8	"PFF0831"	"F37098_2"	17390	22980	120	3401	3289	841	149	292	1547	96	57	0	1549	1528	339	93	157	531	99	85	0	2.234	2.188	2.197	2.170	1.341	2.849	0.729	120	529	4708	4575	1.159	3252	1456	3140	1435	0
4	15	8	"PFF1472"	"F58335_1"	17590	22980	130	1157	1168	317	145	264	1495	9	0	0	602	590	137	88	137	510	50	0	0	1.969	2.038	2.057	2.011	1.363	3.357	0.661	120	562	1526	1525	0.977	1012	514	1023	502	0
4	16	8	"PFF1476"	"F58487_1"	17780	22980	120	259	271	84	140	142	41	88	67	0	178	176	39	84	85	11	98	95	0	1.266	1.424	1.406	1.398	2.232	2.189	0.396	120	484	213	223	0.340	119	94	131	92	0
4	17	8	"PFF1492"	"F58910_1"	17960	22980	130	547	541	166	138	141	42	98	95	0	416	404	111	86	87	17	100	100	0	1.239	1.267	1.239	1.226	1.765	1.319	0.780	120	543	739	721	0.310	409	330	403	318	0
4	18	8	"PFF1495"	"F59075_2"	18160	22980	120	408	422	127	145	151	51	97	95	0	296	289	69	87	91	36	97	95	0	1.258	1.371	1.337	1.284	2.069	1.623	0.618	120	512	472	479	0.332	263	209	277	202	0
4	19	8	"PFF1497"	"F5910_2"	18350	22980	130	54138	49527	12849	152	159	55	100	100	1	14967	13450	3982	88	90	14	100	100	0	3.628	3.695	3.659	3.856	1.577	3.748	0.896	120	549	68865	62737	1.859	53986	14879	49375	13362	0
4	20	8	"PFF1499"	"F59139_2"	18540	22990	120	2916	2667	885	150	159	53	100	100	0	5872	5371	1546	90	94	32	100	100	0	0.478	0.477	0.479	0.464	1.442	0.460	0.848	120	417	8548	7798	-1.064	2766	5782	2517	5281	0
4	21	8	"PFF1536"	"F6061_1"	18700	22970	130	555	573	187	141	149	47	100	95	0	356	330	81	88	91	33	99	96	0	1.545	1.785	1.686	1.747	1.665	1.951	0.734	120	467	682	674	0.627	414	268	432	242	0
4	22	8	"PFF1543"	"F607_1"	18900	22980	120	220	226	73	139	147	48	68	40	0	151	150	39	84	86	18	90	80	0	1.209	1.318	1.289	1.263	2.466	2.773	0.245	120	571	148	153	0.274	81	67	87	66	0
4	1	9	"PFF1546"	"F61052_1"	14910	23170	130	266	266	83	139	147	47	82	65	0	192	190	35	85	85	11	99	98	0	1.187	1.210	1.274	1.069	2.447	1.897	0.405	120	585	234	232	0.247	127	107	127	105	0
4	2	9	"PFF1550"	"F61158_1"	15100	23170	130	533	528	151	143	148	50	99	97	0	622	602	113	84	85	10	100	100	0	0.725	0.743	0.724	0.691	1.612	0.772	0.744	120	487	928	903	-0.464	390	538	385	518	0
4	3	9	"PFF1556"	"F61469_1"	15300	23160	130	978	953	290	146	147	41	100	100	0	360	341	103	85	86	10	99	99	0	3.025	3.152	3.171	3.387	1.786	3.256	0.797	120	489	1107	1063	1.597	832	275	807	256	0
4	4	9	"PFF1560"	"F61859_2"	15490	23130	150	178	182	54	146	149	43	39	13	0	117	125	37	86	88	14	64	51	0	1.032	0.923	1.163	1.178	3.652	3.049	0.155	156	562	63	75	0.046	32	31	36	39	-50
4	5	9	"PFF1588"	"F6265_1"	15680	23160	130	616	621	194	139	145	43	100	98	0	1631	1514	426	86	87	14	100	100	0	0.309	0.338	0.331	0.324	1.606	0.313	0.784	120	498	2022	1910	-1.696	477	1545	482	1428	0
4	6	9	"PFF1595"	"F62846_1"	15880	23170	120	378	393	130	142	148	47	96	88	0	696	658	208	87	90	20	100	100	0	0.388	0.440	0.433	0.410	1.738	0.427	0.642	120	480	845	822	-1.368	236	609	251	571	0
4	7	9	"PFF1604"	"F63188_2"	16060	23170	130	1853	1762	541	141	147	47	100	100	0	2703	2504	584	86	90	19	100	100	0	0.654	0.670	0.669	0.641	1.401	0.673	0.875	120	537	4329	4039	-0.612	1712	2617	1621	2418	0
4	8	9	"PFF1607"	"F63326_1"	16250	23170	120	250	263	85	139	142	42	84	62	0	200	196	46	87	87	12	97	94	0	0.982	1.138	1.103	0.949	2.780	1.698	0.395	120	440	224	233	-0.026	111	113	124	109	0
4	9	9	"PFF1610"	"F63399_1"	16430	23170	130	4268	3981	1015	142	146	50	100	100	0	5189	4659	1357	86	89	27	100	100	0	0.809	0.839	0.832	0.874	1.571	0.804	0.904	120	471	9229	8412	-0.307	4126	5103	3839	4573	0
4	10	9	"PFF1614"	"F63448_3"	16620	23170	120	249	257	74	137	141	48	85	59	0	203	202	38	85	88	27	100	92	0	0.949	1.026	1.000	0.873	2.468	1.397	0.420	120	472	230	237	-0.075	112	118	120	117	0
4	11	9	"PFF1654"	"F64738_1"	16820	23170	130	862	823	258	141	141	44	99	98	0	706	669	174	83	88	48	100	100	0	1.157	1.164	1.194	1.123	1.446	1.215	0.812	120	451	1344	1268	0.211	721	623	682	586	0
4	12	9	"PFF1656"	"F64738_5"	17010	23170	120	639	629	177	141	143	45	100	99	0	392	385	86	84	89	50	100	97	0	1.617	1.621	1.584	1.573	1.563	1.731	0.723	120	413	806	789	0.693	498	308	488	301	0
4	13	9	"PFF1659"	"F64888_1"	17210	23170	110	248	244	78	143	153	80	56	23	0	186	181	40	88	108	109	33	0	0	1.071	1.086	1.170	1.022	2.356	2.383	0.315	80	387	203	194	0.100	105	98	101	93	0
4	14	9	"PFF1666"	"F65043_1"	17390	23180	130	509	531	183	150	168	112	91	80	0	1251	1199	251	92	121	217	100	98	0	0.310	0.344	0.339	0.302	1.774	0.357	0.707	120	418	1518	1488	-1.691	359	1159	381	1107	0
4	15	9	"PFF1668"	"F65043_4"	17580	23170	130	510	547	189	146	265	1562	0	0	0	596	590	177	87	143	547	43	0	0	0.715	0.797	0.818	0.772	1.627	0.858	0.760	120	489	873	904	-0.484	364	509	401	503	0
4	16	9	"PFF1673"	"F65467_1"	17770	23170	120	236	252	88	136	140	38	84	60	0	173	173	37	82	84	10	99	95	0	1.099	1.275	1.188	1.100	2.706	2.276	0.315	120	488	191	207	0.136	100	91	116	91	0
4	17	9	"PFI0337"	"I3634_1"	17970	23170	130	1360	1295	441	136	141	41	100	100	0	1096	971	313	83	85	17	100	100	0	1.208	1.305	1.345	1.285	1.543	1.357	0.832	120	510	2237	2047	0.273	1224	1013	1159	888	0
4	18	9	"PFI0339"	"I3665_1"	18150	23170	120	639	656	225	139	144	44	100	98	0	457	426	114	83	84	12	100	99	0	1.337	1.507	1.421	1.463	1.809	1.700	0.708	120	458	874	860	0.419	500	374	517	343	0
4	19	9	"PFI0341"	"I3767_1"	18340	23170	120	781	756	248	148	154	49	98	96	0	554	509	160	86	89	21	100	100	0	1.353	1.437	1.395	1.407	1.758	1.487	0.773	120	510	1101	1031	0.436	633	468	608	423	0
4	20	9	"PFI0347"	"I398_3"	18560	23160	150	173	178	60	149	153	49	33	10	0	122	122	42	87	90	20	60	45	0	0.686	0.829	1.427	1.310	4.150	3.271	0.139	156	542	59	64	-0.544	24	35	29	35	-50
4	21	9	"PFI0352"	"I4167_1"	18730	23180	130	807	794	271	139	147	47	99	98	0	1011	935	300	86	88	19	100	100	0	0.722	0.771	0.751	0.743	1.645	0.774	0.775	120	455	1593	1504	-0.470	668	925	655	849	0
4	22	9	"PFI0354"	"I4179_1"	18910	23170	130	2426	2331	646	138	144	46	100	100	0	939	926	233	83	83	12	100	100	0	2.673	2.601	2.632	2.584	1.388	2.750	0.863	120	636	3144	3036	1.418	2288	856	2193	843	0
4	1	10	"PFI0375"	"I4688_1"	14920	23350	140	333	341	110	141	145	41	94	83	0	241	239	54	83	84	10	100	100	0	1.215	1.282	1.230	1.121	1.864	1.585	0.692	156	618	350	356	0.281	192	158	200	156	0
4	2	10	"PFI0378"	"I4719_5"	15080	23330	120	678	677	154	141	145	42	100	100	0	578	535	138	85	86	11	98	98	0	1.089	1.191	1.156	1.288	1.819	1.197	0.823	120	401	1030	986	0.123	537	493	536	450	0
4	3	10	"PFI0380"	"I4730_1"	15270	23330	130	1128	1108	243	142	146	41	100	100	0	707	652	165	85	85	11	99	99	0	1.585	1.704	1.689	1.820	1.729	1.713	0.863	120	504	1608	1533	0.665	986	622	966	567	0
4	4	10	"PFI0383"	"I4780_1"	15460	23330	120	594	591	187	141	147	43	100	99	0	377	356	92	84	86	14	98	97	0	1.546	1.654	1.724	1.646	1.848	1.856	0.704	120	495	746	722	0.629	453	293	450	272	0
4	5	10	"PFI0386"	"I4862_1"	15650	23330	130	828	816	219	142	147	43	100	99	0	721	673	202	85	87	15	99	96	0	1.079	1.146	1.098	1.262	1.876	1.133	0.819	120	542	1322	1262	0.109	686	636	674	588	0
4	6	10	"PFI0393"	"I4989_1"	15840	23340	130	2400	2276	639	142	147	44	100	99	0	1944	1809	385	85	87	20	100	100	0	1.215	1.238	1.249	1.169	1.520	1.273	0.908	120	526	4117	3858	0.281	2258	1859	2134	1724	0
4	7	10	"PFI0428"	"I601_1"	16030	23350	110	260	282	100	145	149	48	86	60	0	196	192	27	83	86	20	100	98	0	1.018	1.257	1.103	1.058	2.167	1.056	0.905	80	450	228	246	0.025	115	113	137	109	0
4	8	10	"PFI0430"	"I6032_2"	16230	23340	120	1285	1258	339	137	143	44	100	100	0	2078	1989	458	83	85	19	100	100	0	0.575	0.588	0.598	0.582	1.458	0.588	0.894	120	490	3143	3027	-0.797	1148	1995	1121	1906	0
4	9	10	"PFI0434"	"I607_1"	16420	23340	120	548	561	178	137	144	52	98	97	0	684	641	159	84	88	31	98	97	0	0.685	0.761	0.766	0.784	1.839	0.793	0.773	120	438	1011	981	-0.546	411	600	424	557	0
4	10	10	"PFI0439"	"I6174_2"	16600	23340	120	1018	1004	232	137	141	48	100	100	0	700	649	176	82	85	27	98	96	0	1.426	1.529	1.503	1.670	1.747	1.544	0.852	120	490	1499	1434	0.512	881	618	867	567	0
4	11	10	"PFI0441"	"I6204_2"	16820	23320	150	142	141	43	137	141	42	16	5	0	81	82	11	82	85	43	0	0	0	-5.000	100000.000	4.556	4.455	3.298	88.212	0.002	156	558	4	4	Error	5	-1	4	0	-50
4	12	10	"PFI0443"	"I6356_1"	17010	23320	150	139	142	42	134	139	43	21	3	0	82	81	10	82	86	47	0	0	0	100000.000	-8.000	5.000	5.016	3.369	82.616	0.002	156	465	5	7	16.610	5	0	8	-1	-50
4	13	10	"PFI0469"	"I7030_1"	17200	23320	150	131	137	46	140	157	136	0	0	0	84	85	13	86	111	225	0	0	0	4.500	3.000	3.500	3.413	3.230	1.280	0.192	156	484	-11	-4	2.170	-9	-2	-3	-1	-50
4	14	10	"PFI0471"	"I7085_1"	17390	23320	150	172	660	1765	147	168	142	26	19	0	103	742	2232	90	118	228	17	14	0	1.923	0.787	1.536	1.492	4.771	0.773	0.827	156	476	38	1165	0.943	25	13	513	652	-50
4	15	10	"PFI0473"	"I7097_2"	17550	23350	120	4241	4143	974	140	144	50	100	100	0	1672	1617	330	86	87	17	100	100	0	2.586	2.615	2.644	2.613	1.345	2.723	0.921	120	406	5687	5534	1.371	4101	1586	4003	1531	0
4	16	10	"PFI0475"	"I7106_1"	17740	23350	120	241	247	84	137	139	38	76	60	0	160	159	33	82	83	10	97	96	0	1.333	1.429	1.564	1.211	2.782	2.710	0.353	120	470	182	187	0.415	104	78	110	77	0
4	17	10	"PFI0481"	"I7243_1"	17930	23350	120	247	259	77	136	139	40	88	65	0	203	199	38	82	83	10	98	97	0	0.917	1.051	0.960	0.961	2.058	1.518	0.467	120	473	232	240	-0.124	111	121	123	117	0
4	18	10	"PFI0484"	"I7365_3"	18120	23350	130	613	605	178	141	146	43	100	100	0	825	758	226	83	84	11	98	98	0	0.636	0.687	0.693	0.720	2.028	0.670	0.782	120	497	1214	1139	-0.653	472	742	464	675	0
4	19	10	"PFJ0441"	"J490_1"	18310	23350	120	1064	1042	231	141	143	41	100	100	0	917	889	195	83	84	16	100	100	0	1.107	1.118	1.092	1.128	1.346	1.111	0.879	120	465	1757	1707	0.146	923	834	901	806	0
4	20	10	"PFJ0443"	"J504_1"	18500	23360	120	320	327	119	138	142	43	90	80	0	630	604	122	83	85	16	100	100	0	0.333	0.363	0.356	0.312	2.062	0.392	0.618	120	515	729	710	-1.588	182	547	189	521	0
4	21	10	"PFJ0445"	"J504_5"	18690	23350	120	1712	1676	395	134	137	40	100	100	0	604	557	171	83	84	12	100	97	0	3.029	3.253	3.105	3.682	1.800	3.272	0.854	120	457	2099	2016	1.599	1578	521	1542	474	0
4	22	10	"PFJ0448"	"J50_1"	18880	23360	120	9858	9359	2828	137	141	42	100	100	0	11482	10994	2438	82	83	11	100	100	0	0.853	0.845	0.859	0.803	1.468	0.869	0.920	120	564	21121	20134	-0.230	9721	11400	9222	10912	0
4	1	11	"PFJ0450"	"J512_2"	14890	23530	120	2702	2517	887	141	144	40	99	99	0	3757	3529	948	84	86	19	100	100	0	0.697	0.690	0.714	0.647	1.664	0.706	0.906	120	534	6234	5821	-0.520	2561	3673	2376	3445	0
4	2	11	"PFJ0452"	"J53_1"	15080	23530	110	215	225	68	144	148	42	68	46	0	163	165	25	85	85	11	100	100	0	0.910	1.013	1.063	0.883	2.431	2.320	0.255	80	468	149	161	-0.136	71	78	81	80	0
4	3	11	"PFJ0477"	"J53_50"	15270	23530	130	665	680	181	142	147	43	100	100	0	451	453	63	83	84	11	100	100	0	1.421	1.454	1.400	1.397	1.419	1.600	0.798	120	583	891	908	0.507	523	368	538	370	0
4	4	11	"PFJ0479"	"J53_52"	15460	23530	120	751	743	184	140	146	43	100	100	0	750	720	146	82	83	11	100	100	0	0.915	0.945	0.953	0.933	1.462	0.971	0.837	120	537	1279	1241	-0.129	611	668	603	638	0
4	5	11	"PFJ0483"	"J53_56"	15640	23530	110	1461	1480	276	140	144	42	100	100	0	3221	3138	449	84	94	95	100	100	0	0.421	0.439	0.434	0.434	1.298	0.424	0.884	80	473	4458	4394	-1.248	1321	3137	1340	3054	0
4	6	11	"PFJ0485"	"J53_60"	15840	23530	120	1209	1170	280	141	146	47	100	100	0	877	816	203	84	95	90	99	96	0	1.347	1.406	1.389	1.439	1.527	1.421	0.886	120	549	1861	1761	0.430	1068	793	1029	732	0
4	7	11	"PFJ0488"	"J541_1"	16030	23520	110	1679	1683	349	141	148	56	100	100	0	624	603	122	82	87	32	100	100	0	2.838	2.960	3.012	3.008	1.363	2.999	0.874	80	449	2080	2063	1.505	1538	542	1542	521	0
4	8	11	"PFJ0490"	"J541_4"	16230	23530	120	589	605	200	137	149	121	95	86	0	616	590	134	81	86	33	99	99	0	0.845	0.919	0.957	0.880	1.950	0.990	0.760	120	532	987	977	-0.243	452	535	468	509	0
4	9	11	"PFJ0511"	"J58_3"	16410	23530	120	1347	1362	353	140	149	118	100	100	0	1263	1168	331	84	87	23	99	98	0	1.024	1.127	1.115	1.206	1.753	1.123	0.877	120	520	2386	2306	0.034	1207	1179	1222	1084	0
4	10	11	"PFJ0515"	"J6186_1"	16600	23530	110	229	234	58	135	140	41	83	57	0	180	181	27	82	82	11	100	100	0	0.959	1.000	0.996	0.812	2.490	1.674	0.284	80	471	192	198	-0.060	94	98	99	99	0
4	11	11	"PFJ0518"	"J634_1"	16790	23540	120	5404	4889	1499	135	139	41	99	98	0	10440	9726	2060	82	83	12	100	100	0	0.509	0.493	0.511	0.452	1.659	0.498	0.915	120	555	15627	14398	-0.975	5269	10358	4754	9644	0
4	12	11	"PFJ0520"	"J63_1"	16980	23520	150	133	135	42	136	139	40	12	4	0	78	79	10	80	81	11	9	1	0	1.500	1.000	3.724	3.628	3.841	0.003	0.000	156	695	-5	-2	0.585	-3	-2	-1	-1	-50
4	13	11	"PFJ0522"	"J63_4"	17200	23510	150	128	131	38	136	154	131	0	0	0	81	82	11	83	99	191	0	0	0	4.000	5.000	3.556	3.434	3.353	0.411	0.273	156	653	-10	-6	2.000	-8	-2	-5	-1	-50
4	14	11	"PFJ0525"	"J647_1"	17390	23540	120	372	388	122	139	163	149	79	35	0	464	446	124	87	108	216	86	34	0	0.618	0.694	0.672	0.651	2.030	0.493	0.412	120	506	610	608	-0.694	233	377	249	359	0
4	15	11	"PFJ0544"	"J687_1"	17580	23540	130	383	397	122	139	143	48	98	93	0	352	338	77	85	85	12	100	100	0	0.914	1.020	0.932	0.946	1.638	1.160	0.664	120	553	511	511	-0.130	244	267	258	253	0
4	16	11	"PFJ0548"	"J697_2"	17770	23540	120	701	706	246	137	139	39	98	97	0	412	392	108	83	83	11	98	97	0	1.714	1.841	1.722	1.752	2.236	2.049	0.794	120	511	893	878	0.778	564	329	569	309	0
4	17	11	"PFJ0552"	"J69_1"	17960	23540	120	716	704	220	137	141	42	99	99	0	705	660	170	83	84	12	100	100	0	0.931	0.983	1.013	0.978	1.605	1.031	0.834	120	525	1201	1144	-0.103	579	622	567	577	0
4	18	11	"PFJ0555"	"J6_12"	18160	23540	120	859	838	286	137	141	41	100	98	0	538	506	168	83	84	10	98	97	0	1.587	1.657	1.697	1.751	2.076	1.755	0.830	120	507	1177	1124	0.666	722	455	701	423	0
4	19	11	"PFJ0559"	"J6_6"	18340	23540	120	2047	1960	643	135	140	41	100	100	0	1017	955	315	82	83	10	99	99	0	2.045	2.090	2.123	2.253	1.948	2.188	0.854	120	509	2847	2698	1.032	1912	935	1825	873	0
4	20	11	"PFJ0565"	"J71_1"	18530	23550	110	349	354	106	135	138	41	98	91	0	258	259	45	83	84	10	100	100	0	1.223	1.244	1.115	1.151	1.818	1.700	0.546	80	478	389	395	0.290	214	175	219	176	0
4	21	11	"PFK0726"	"Ks17_16"	18720	23550	120	664	649	220	130	135	39	97	95	0	1056	1013	292	81	82	11	100	100	0	0.548	0.557	0.564	0.516	1.791	0.550	0.798	120	538	1509	1451	-0.869	534	975	519	932	0
4	22	11	"PFK0728"	"Ks1832_1"	18900	23540	110	419	414	113	132	135	38	98	96	0	234	235	47	80	80	11	100	100	0	1.864	1.819	1.747	1.727	1.784	2.121	0.675	80	509	441	437	0.898	287	154	282	155	0
4	1	12	"PFK0730"	"Ks186_1"	14910	23710	110	2583	2429	775	139	146	43	100	100	0	1086	1027	325	84	88	46	100	98	0	2.439	2.428	2.454	2.461	1.352	2.386	0.874	80	515	3446	3233	1.286	2444	1002	2290	943	0
4	2	12	"PFK0733"	"Ks186_9"	15100	23720	120	266	280	93	142	146	43	82	69	0	169	168	40	83	87	44	85	47	0	1.442	1.624	1.759	1.570	2.176	2.451	0.461	120	574	210	223	0.528	124	86	138	85	0
4	3	12	"PFK0735"	"Ks187_4"	15300	23720	120	603	594	186	143	150	48	97	95	0	339	329	89	83	84	10	100	97	0	1.797	1.833	1.728	1.829	1.828	2.001	0.811	120	551	716	697	0.845	460	256	451	246	0
4	4	12	"PFK0737"	"Ks187_7"	15490	23720	110	340	361	111	140	148	48	98	91	0	274	272	49	83	84	10	100	100	0	1.047	1.169	1.149	1.048	1.991	1.539	0.544	80	446	391	410	0.066	200	191	221	189	0
4	5	12	"PFK0762"	"Ks210_15"	15670	23720	120	257	276	94	137	143	42	82	64	0	153	150	29	83	90	87	22	0	0	1.714	2.075	2.115	1.748	2.553	3.375	0.468	120	547	190	206	0.778	120	70	139	67	0
4	6	12	"PFK0765"	"Ks210_4"	15860	23720	120	314	329	120	135	141	44	92	80	0	149	151	35	83	84	11	95	87	0	2.712	2.853	2.756	2.585	2.526	3.991	0.524	120	463	245	262	1.439	179	66	194	68	0
4	7	12	"PFK0768"	"Ks220_1"	16030	23710	150	167	179	61	142	149	53	32	14	0	111	115	39	83	85	24	55	25	0	0.893	1.156	1.472	1.545	3.920	5.146	0.090	156	663	53	69	-0.163	25	28	37	32	-50
4	8	12	"PFK0770"	"Ks220_7"	16230	23730	120	239	244	70	142	150	115	36	5	0	243	244	42	83	84	15	100	100	0	0.606	0.634	0.613	0.547	2.344	0.846	0.347	120	549	257	263	-0.722	97	160	102	161	0
4	9	12	"PFK0781"	"Ks222_1"	16430	23730	120	1681	1566	545	142	153	119	96	96	0	1348	1255	381	84	85	16	99	99	0	1.218	1.216	1.259	1.164	1.754	1.269	0.866	120	520	2803	2595	0.284	1539	1264	1424	1171	0
4	10	12	"PFK0784"	"Ks225_10"	16610	23730	120	306	319	103	138	143	43	91	86	0	413	401	71	83	84	12	100	100	0	0.509	0.569	0.522	0.486	2.014	0.613	0.564	120	512	498	499	-0.974	168	330	181	318	0
4	11	12	"PFK0806"	"Ks245_1"	16790	23730	110	234	248	79	138	141	41	81	57	0	202	201	28	84	86	12	100	100	0	0.814	0.940	0.923	0.814	2.289	1.671	0.400	80	482	214	227	-0.298	96	118	110	117	0
4	12	12	"PFK0808"	"Ks245_4"	17010	23740	120	323	335	129	138	141	39	90	79	0	351	336	74	83	86	24	100	99	0	0.690	0.779	0.725	0.654	2.111	0.886	0.528	120	575	453	450	-0.535	185	268	197	253	0
4	13	12	"PFK0810"	"Ks248_3"	17190	23730	130	377	389	108	136	145	82	96	79	0	425	407	111	83	89	49	97	95	0	0.705	0.781	0.765	0.790	1.802	0.777	0.670	120	542	583	577	-0.505	241	342	253	324	0
4	14	12	"PFK0813"	"Ks249_3"	17380	23730	130	597	615	198	135	146	83	98	95	0	345	331	94	86	90	45	95	92	0	1.784	1.959	1.932	2.039	1.897	2.047	0.696	120	523	721	725	0.835	462	259	480	245	0
4	15	12	"PFK0819"	"Ks259_1"	17580	23740	120	1929	1748	750	138	141	41	95	95	0	2253	1992	656	85	86	10	100	100	0	0.826	0.844	0.873	0.742	1.813	0.892	0.907	120	514	3959	3517	-0.276	1791	2168	1610	1907	0
4	16	12	"PFK0823"	"Ks259_6"	17760	23740	120	1415	1323	504	133	137	40	97	95	0	1112	1036	260	84	84	10	100	100	0	1.247	1.250	1.282	1.103	1.876	1.362	0.871	120	493	2310	2142	0.319	1282	1028	1190	952	0
4	17	12	"PFK0843"	"Ks26_1"	17950	23740	120	373	378	116	132	138	40	99	95	0	386	381	79	84	85	11	100	100	0	0.798	0.828	0.812	0.767	1.672	0.915	0.682	120	533	543	543	-0.326	241	302	246	297	0
4	18	12	"PFK0845"	"Ks26_11"	18150	23740	120	1996	1806	691	136	144	66	98	96	0	1343	1232	320	83	84	10	100	100	0	1.476	1.453	1.519	1.275	2.027	1.579	0.880	120	534	3120	2819	0.562	1860	1260	1670	1149	0
4	19	12	"PFK0847"	"Ks26_15"	18330	23740	120	512	509	171	136	141	57	96	90	0	571	547	132	82	83	11	100	100	0	0.769	0.802	0.789	0.723	1.801	0.859	0.780	120	520	865	838	-0.379	376	489	373	465	0
4	20	12	"PFK0850"	"Ks26_2"	18520	23740	110	257	257	73	134	138	40	86	70	0	140	138	23	82	83	11	98	93	0	2.121	2.196	2.238	2.087	2.389	3.727	0.362	80	475	181	179	1.085	123	58	123	56	0
4	21	12	"PFK0853"	"Ks26_24"	18710	23740	120	691	668	258	132	138	45	96	95	0	791	720	242	81	81	10	99	99	0	0.787	0.839	0.809	0.792	2.145	0.861	0.745	120	554	1269	1175	-0.345	559	710	536	639	0
4	22	12	"PFK0856"	"Ks26_5"	18900	23740	110	466	495	162	134	139	45	100	100	0	857	828	148	80	80	10	100	100	0	0.427	0.483	0.470	0.443	1.632	0.467	0.707	80	552	1109	1109	-1.227	332	777	361	748	0
4	1	13	"PFL0017"	"L1_32"	14900	23910	110	334	351	115	137	140	40	97	95	0	399	398	87	82	85	31	100	98	0	0.621	0.677	0.604	0.626	1.690	0.743	0.611	80	568	514	530	-0.686	197	317	214	316	0
4	2	13	"PFL0021"	"L1_42"	15100	23910	110	479	482	156	141	144	42	98	92	0	1194	1075	354	83	84	11	100	100	0	0.304	0.344	0.333	0.323	1.762	0.329	0.786	80	516	1449	1333	-1.717	338	1111	341	992	0
4	3	13	"PFL0023"	"L1_45"	15290	23910	100	194	199	69	142	148	46	53	28	0	131	136	31	83	84	10	95	91	0	1.083	1.075	1.191	1.188	3.457	4.086	0.140	80	446	100	110	0.115	52	48	57	53	0
4	4	13	"PFL0026"	"L1_48"	15480	23910	120	350	353	104	139	145	46	97	90	0	173	174	41	82	83	10	95	95	0	2.319	2.326	2.297	2.442	2.134	3.095	0.546	120	594	302	306	1.213	211	91	214	92	0
4	5	13	"PFL0028"	"L1_52"	15670	23910	110	466	472	136	138	142	44	98	98	0	285	281	62	82	83	11	100	100	0	1.616	1.678	1.764	1.616	1.715	1.896	0.657	80	461	531	533	0.692	328	203	334	199	0
4	6	13	"PFL0030"	"L1_56"	15850	23920	120	365	366	129	140	145	46	90	84	0	408	388	97	82	84	11	100	100	0	0.690	0.739	0.721	0.643	2.119	0.851	0.641	120	557	551	532	-0.535	225	326	226	306	0
4	7	13	"PFL0048"	"L1_89"	16060	23920	120	314	330	98	146	151	48	92	85	0	237	233	49	83	86	19	100	99	0	1.091	1.227	1.166	1.073	2.352	1.756	0.486	120	598	322	334	0.126	168	154	184	150	0
4	8	13	"PFL0052"	"L1_94"	16260	23920	110	487	488	138	141	149	54	97	96	0	844	817	203	85	102	104	100	100	0	0.456	0.474	0.445	0.458	1.621	0.441	0.702	80	505	1105	1079	-1.133	346	759	347	732	0
4	9	13	"PFL0055"	"L1_97"	16470	23920	120	871	887	317	141	149	53	98	98	0	957	877	278	83	98	101	97	95	0	0.835	0.940	0.918	0.932	1.809	0.976	0.811	120	519	1604	1540	-0.260	730	874	746	794	0
4	10	13	"PFL0057"	"L1_99"	16650	23920	120	615	612	232	144	147	45	95	94	0	364	344	115	83	85	11	97	95	0	1.676	1.793	2.010	1.969	2.079	2.041	0.744	120	489	752	729	0.745	471	281	468	261	0
4	11	13	"PFL0059"	"L2_10"	16830	23920	120	713	709	218	137	141	44	100	100	0	636	571	218	85	86	12	95	93	0	1.045	1.177	1.133	1.360	2.372	1.121	0.782	120	535	1127	1058	0.064	576	551	572	486	0
4	12	13	"PFL0061"	"L2_104"	17010	23920	110	630	648	174	134	138	42	100	100	0	1165	1129	282	85	91	52	100	100	0	0.459	0.492	0.476	0.483	1.455	0.437	0.739	80	443	1576	1558	-1.123	496	1080	514	1044	0
4	13	13	"PFL0082"	"L2_146"	17210	23920	120	1714	1675	476	141	145	46	99	99	0	1108	1007	347	86	93	54	95	94	0	1.539	1.666	1.602	1.816	1.914	1.678	0.846	120	460	2595	2455	0.622	1573	1022	1534	921	0
4	14	13	"PFL0084"	"L2_148"	17360	23910	150	155	197	217	145	159	127	8	3	0	107	149	201	87	90	21	46	21	0	0.500	0.839	1.915	1.599	3.735	2.531	0.179	156	574	30	114	-1.000	10	20	52	62	-50
4	15	13	"PFL0086"	"L2_15"	17600	23930	130	1394	1338	387	142	155	126	99	98	0	1123	1074	223	87	89	16	100	100	0	1.208	1.212	1.214	1.150	1.542	1.315	0.861	120	581	2288	2183	0.273	1252	1036	1196	987	0
4	16	13	"PFL0089"	"L2_154"	17780	23930	120	217	230	85	134	138	38	69	52	0	199	193	45	85	85	10	98	98	0	0.728	0.889	0.857	0.748	2.751	1.519	0.279	120	509	197	204	-0.458	83	114	96	108	0
4	17	13	"PFL0091"	"L2_158"	17960	23920	110	431	448	165	135	138	40	97	93	0	214	212	50	85	87	17	98	96	0	2.295	2.465	2.500	2.301	1.999	3.041	0.701	80	472	425	440	1.198	296	129	313	127	0
4	18	13	"PFL0098"	"L2_172"	18160	23930	110	497	483	131	134	143	70	97	95	0	417	397	93	84	86	16	100	100	0	1.090	1.115	1.122	1.071	1.610	1.326	0.635	80	486	696	662	0.124	363	333	349	313	0
4	19	13	"PFL0119"	"L2_203"	18350	23930	130	1541	1592	459	137	141	42	100	100	0	3514	3313	863	83	84	11	100	100	0	0.409	0.450	0.456	0.447	1.446	0.434	0.857	120	558	4835	4685	-1.289	1404	3431	1455	3230	0
4	20	13	"PFL0123"	"L2_210"	18530	23930	120	301	298	100	135	139	41	90	77	0	236	227	63	82	83	11	98	95	0	1.078	1.124	1.237	1.041	2.382	1.461	0.537	120	489	320	308	0.108	166	154	163	145	0
4	21	13	"PFL0127"	"L2_216"	18710	23940	120	1203	1141	454	134	140	46	96	94	0	2704	2533	822	82	82	10	100	100	0	0.408	0.411	0.412	0.371	1.824	0.409	0.829	120	517	3691	3458	-1.294	1069	2622	1007	2451	0
4	22	13	"PFL0129"	"L2_220"	18900	23930	110	1689	1641	383	135	152	121	100	100	0	929	848	221	81	95	96	100	98	0	1.833	1.963	1.894	2.001	1.414	2.005	0.860	80	543	2402	2273	0.874	1554	848	1506	767	0
4	1	14	"PFL0131"	"L2_226"	14910	24110	110	239	246	77	136	145	76	61	28	0	220	211	51	83	100	266	0	0	0	0.752	0.859	0.885	0.841	2.397	1.251	0.380	80	547	240	238	-0.412	103	137	110	128	0
4	2	14	"PFL0133"	"L2_23"	15110	24110	120	584	610	198	139	147	72	99	95	0	260	256	69	84	99	247	13	0	0	2.528	2.738	2.602	2.663	1.719	2.994	0.778	120	630	621	643	1.338	445	176	471	172	0
4	3	14	"PFM0391"	"M35930_11"	15330	24110	130	736	743	261	137	143	43	98	96	0	499	492	122	84	85	25	100	100	0	1.443	1.485	1.429	1.346	1.914	1.652	0.778	120	657	1014	1014	0.529	599	415	606	408	0
4	4	14	"PFM0393"	"M35930_13"	15520	24110	110	453	456	143	138	144	43	98	96	0	332	323	69	82	85	29	100	100	0	1.260	1.320	1.227	1.206	1.655	1.557	0.645	80	445	565	559	0.333	315	250	318	241	0
4	5	14	"PFM0395"	"M35930_4"	15690	24100	110	1801	1782	525	145	163	131	100	100	0	846	835	260	84	100	103	98	96	0	2.173	2.180	2.138	2.248	1.527	2.159	0.865	80	436	2418	2388	1.120	1656	762	1637	751	0
4	6	14	"PFM0398"	"M35930_8"	15880	24100	110	2213	2221	570	143	165	142	100	100	0	645	634	150	83	103	109	100	96	0	3.683	3.771	3.656	3.780	1.346	3.826	0.821	80	447	2632	2629	1.881	2070	562	2078	551	0
4	7	14	"PFM0400"	"M35935_1"	16080	24110	110	279	286	91	141	147	63	80	53	0	228	224	52	83	88	39	98	86	0	0.952	1.028	1.040	0.966	1.740	1.271	0.525	80	493	283	286	-0.071	138	145	145	141	0
4	8	14	"PFM0406"	"M364_1"	16260	24100	110	398	421	144	139	145	46	98	95	0	280	287	75	83	90	62	98	86	0	1.315	1.382	1.304	1.286	1.800	1.507	0.634	80	497	456	486	0.395	259	197	282	204	0
4	9	14	"PFM0424"	"M36950_1"	16450	24110	120	292	297	110	140	143	42	84	72	0	391	373	117	83	85	17	100	98	0	0.494	0.541	0.555	0.501	2.338	0.590	0.490	120	548	460	447	-1.019	152	308	157	290	0
4	10	14	"PFM0426"	"M3696_3"	16630	24110	110	637	638	180	140	143	41	100	100	0	497	472	112	83	85	19	100	100	0	1.200	1.280	1.197	1.242	1.516	1.348	0.789	80	480	911	887	0.264	497	414	498	389	0
4	11	14	"PFM0431"	"M37116_3"	16820	24110	110	7122	6435	1852	139	143	47	100	100	0	14946	13696	3567	86	116	313	100	100	0	0.470	0.463	0.460	0.454	1.425	0.440	0.884	80	443	21843	19906	-1.090	6983	14860	6296	13610	0
4	12	14	"PFM0433"	"M37145_2"	17020	24110	120	4673	4459	1385	136	139	45	100	100	0	1611	1545	554	86	111	278	95	92	0	2.975	2.963	2.915	3.157	1.705	2.940	0.895	120	573	6062	5782	1.573	4537	1525	4323	1459	0
4	13	14	"PFM0435"	"M37197_1"	17200	24110	110	286	296	96	143	152	62	85	57	0	433	409	103	87	97	49	100	96	0	0.413	0.475	0.454	0.405	2.325	0.446	0.464	80	458	489	475	-1.275	143	346	153	322	0
4	14	14	"PFM0438"	"M37465_1"	17390	24090	150	163	170	62	146	163	124	5	0	0	103	113	58	89	98	45	12	3	0	1.214	1.000	2.000	1.769	4.384	7.082	0.082	156	701	31	48	0.280	17	14	24	24	-50
4	15	14	"PFM0452"	"M37794_2"	17580	24110	110	1738	1735	365	145	151	46	100	100	0	977	928	236	88	94	44	100	100	0	1.792	1.893	1.850	1.946	1.383	1.903	0.876	80	473	2482	2430	0.841	1593	889	1590	840	0
4	16	14	"PFM0454"	"M37794_6"	17780	24120	110	225	238	79	140	143	41	76	51	0	163	160	31	88	91	33	87	62	0	1.133	1.361	1.359	1.180	2.653	2.433	0.374	80	502	160	170	0.181	85	75	98	72	0
4	17	14	"PFM0457"	"M37914_2"	17970	24120	120	688	684	288	134	138	41	99	95	0	882	816	277	87	90	16	100	99	0	0.697	0.754	0.711	0.695	1.744	0.776	0.825	120	559	1349	1279	-0.521	554	795	550	729	0
4	18	14	"PFM0459"	"M38113_2"	18150	24120	120	1709	1628	587	131	138	42	99	98	0	998	912	292	84	85	11	99	99	0	1.726	1.808	1.815	1.684	2.031	1.901	0.874	120	540	2492	2325	0.788	1578	914	1497	828	0
4	19	14	"PFM0461"	"M38127_1"	18350	24120	120	432	451	147	139	144	44	98	95	0	386	358	104	83	84	11	99	98	0	0.967	1.135	1.143	1.138	2.006	1.250	0.716	120	535	596	587	-0.048	293	303	312	275	0
4	20	14	"PFM0464"	"M38218_2"	18540	24120	120	6196	5744	1920	136	142	43	100	100	0	4737	4208	1649	82	84	11	99	98	0	1.302	1.359	1.313	1.549	2.113	1.345	0.897	120	498	10715	9734	0.381	6060	4655	5608	4126	0
4	21	14	"PFM0486"	"M38941_8"	18710	24120	110	469	480	145	137	143	51	98	97	0	457	446	99	84	88	35	100	100	0	0.890	0.948	0.906	0.899	1.644	0.966	0.688	80	468	705	705	-0.168	332	373	343	362	0
4	22	14	"PFM0489"	"M39036_2"	18920	24120	110	335	357	104	136	144	60	97	83	0	225	214	42	83	90	57	96	67	0	1.401	1.687	1.628	1.536	2.037	2.252	0.594	80	588	341	352	0.487	199	142	221	131	0
4	1	15	"PFM0494"	"M39668_5"	14930	24290	110	403	422	155	140	147	77	91	80	0	350	335	95	84	102	269	48	0	0	0.989	1.124	1.228	1.076	1.740	0.235	0.138	80	533	529	533	-0.016	263	266	282	251	0
4	2	15	"PFM0503"	"M40983_1"	15110	24300	110	236	249	88	145	151	79	53	27	0	180	185	40	83	103	281	0	0	0	0.938	1.020	1.057	0.889	2.542	2.023	0.347	80	490	188	206	-0.092	91	97	104	102	0
4	3	15	"PFM0505"	"M40983_3"	15310	24300	100	208	222	81	146	147	41	62	38	0	142	140	30	83	83	10	90	86	0	1.051	1.333	1.494	1.402	3.878	3.716	0.218	80	426	121	133	0.072	62	59	76	57	0
4	4	15	"PFM0508"	"M41041_1"	15490	24300	120	1166	1134	433	138	143	44	99	98	0	815	749	257	83	84	13	100	100	0	1.404	1.495	1.536	1.434	1.938	1.591	0.838	120	425	1760	1662	0.490	1028	732	996	666	0
4	5	15	"PFN0062"	"N128_62"	15670	24270	150	146	153	45	141	156	116	2	0	0	91	102	37	83	95	90	5	1	0	0.625	0.632	1.735	1.866	3.691	1.178	0.559	156	582	13	31	-0.678	5	8	12	19	-50
4	6	15	"PFN0064"	"N128_64"	15860	24270	150	146	147	40	142	159	120	0	0	0	95	98	18	84	98	92	0	0	0	0.364	0.357	1.612	1.620	4.403	2.329	0.402	156	664	15	19	-1.459	4	11	5	14	-50
4	7	15	"PFN0066"	"N128_68"	16070	24300	120	640	652	238	135	141	43	99	98	0	340	339	115	83	83	13	98	96	0	1.965	2.020	2.021	2.049	1.883	2.198	0.742	120	478	762	773	0.975	505	257	517	256	0
4	8	15	"PFN0069"	"N128_71"	16250	24300	110	627	670	201	137	142	45	100	100	0	336	334	84	83	86	22	98	98	0	1.937	2.124	2.026	2.154	1.612	2.411	0.789	80	513	743	784	0.954	490	253	533	251	0
4	9	15	"PFN0071"	"N128_73"	16450	24300	110	224	257	135	138	143	47	72	47	0	165	162	48	85	88	22	86	80	0	1.075	1.545	1.359	1.253	2.396	2.943	0.353	80	460	166	196	0.104	86	80	119	77	0
4	10	15	"PFN0074"	"N128_76"	16630	24300	110	292	301	97	138	141	40	93	78	0	335	320	68	84	86	21	98	98	0	0.614	0.691	0.637	0.629	1.808	0.776	0.512	80	482	405	399	-0.705	154	251	163	236	0
4	11	15	"PFN0092"	"N129_12"	16820	24280	150	163	193	104	141	145	46	33	17	0	97	119	79	85	106	250	3	0	0	1.833	1.529	1.421	1.630	3.774	0.062	0.044	156	698	34	86	0.874	22	12	52	34	-50
4	12	15	"PFN0094"	"N129_14"	17010	24310	120	569	558	240	138	141	43	94	90	0	659	624	216	85	87	16	99	99	0	0.751	0.779	0.768	0.729	1.989	0.840	0.765	120	532	1005	959	-0.413	431	574	420	539	0
4	13	15	"PFN0096"	"N129_17"	17210	24310	110	297	301	100	141	143	44	88	76	0	191	191	45	87	90	23	97	88	0	1.500	1.538	1.400	1.452	2.231	2.387	0.509	80	534	260	264	0.585	156	104	160	104	0
4	14	15	"PFN0098"	"N129_22"	17400	24310	110	939	950	309	139	149	66	100	98	0	2044	1907	501	88	95	39	100	100	0	0.409	0.446	0.413	0.425	1.501	0.413	0.781	80	501	2756	2630	-1.290	800	1956	811	1819	0
4	15	15	"PFN0100"	"N129_33"	17590	24310	120	2695	2503	856	140	148	55	100	100	0	976	870	322	89	97	49	96	95	0	2.880	3.026	2.933	3.328	1.973	3.081	0.888	120	620	3442	3144	1.526	2555	887	2363	781	0
4	16	15	"PFN0102"	"N129_38"	17790	24300	90	198	218	81	139	143	41	61	40	0	118	118	22	90	91	13	75	51	0	2.107	2.821	2.957	2.624	3.483	5.489	0.158	52	373	87	107	1.075	59	28	79	28	0
4	17	15	"PFN0119"	"N130_21"	17960	24310	110	214	223	82	134	140	41	67	47	0	196	192	44	89	89	12	97	92	0	0.748	0.864	0.808	0.772	2.741	1.538	0.322	80	487	187	192	-0.420	80	107	89	103	0
4	18	15	"PFN0121"	"N130_25"	18140	24310	110	481	482	112	131	137	41	100	98	0	304	301	62	84	85	13	100	100	0	1.591	1.618	1.612	1.594	1.467	1.707	0.782	80	506	570	568	0.670	350	220	351	217	0
4	19	15	"PFN0124"	"N130_29"	18340	24310	110	1576	1561	418	140	146	63	100	100	0	658	627	179	85	91	50	100	98	0	2.506	2.622	2.568	2.698	1.461	2.687	0.833	80	527	2009	1963	1.325	1436	573	1421	542	0
4	20	15	"PFN0127"	"N130_35"	18540	24320	120	322	337	125	139	144	62	85	71	0	361	352	101	83	89	48	98	95	0	0.658	0.736	0.702	0.666	2.168	0.859	0.602	120	577	461	467	-0.603	183	278	198	269	0
4	21	15	"PFN0130"	"N130_4"	18720	24310	110	5607	4948	1795	139	142	53	100	100	0	2941	2762	1093	83	95	112	100	100	0	1.913	1.795	1.785	1.829	1.543	1.747	0.867	80	507	8326	7488	0.936	5468	2858	4809	2679	0
4	22	15	"PFN0132"	"N130_41"	18910	24320	110	318	341	109	134	141	50	95	83	0	230	228	47	83	91	106	77	8	0	1.252	1.428	1.323	1.291	2.117	1.904	0.478	80	552	331	352	0.324	184	147	207	145	0
4	1	16	"PFN0149"	"N131_17"	14920	24490	120	468	468	154	140	144	41	98	95	0	384	366	100	84	85	11	99	99	0	1.093	1.163	1.144	1.119	1.972	1.266	0.751	120	634	628	610	0.129	328	300	328	282	0
4	2	16	"PFN0153"	"N131_27"	15110	24490	120	1424	1393	524	140	146	42	99	99	0	967	875	359	83	84	11	98	98	0	1.452	1.582	1.585	1.734	2.238	1.597	0.854	120	565	2168	2045	0.539	1284	884	1253	792	0
4	3	16	"PFN0155"	"N131_4"	15290	24470	80	164	169	58	151	153	41	26	13	0	95	100	28	85	87	14	42	15	0	1.300	1.200	4.375	2.454	5.761	31.200	0.014	52	301	23	33	0.379	13	10	18	15	0
4	4	16	"PFN0157"	"N131_5"	15480	24460	150	146	146	41	139	147	59	12	0	0	93	96	17	84	97	216	0	0	0	0.778	0.583	2.000	1.980	4.141	19.513	0.010	156	696	16	19	-0.363	7	9	7	12	-50
4	5	16	"PFN0159"	"N131_52"	15680	24490	130	3717	3590	1203	140	146	44	100	100	0	2658	2359	944	84	85	13	97	95	0	1.390	1.516	1.489	1.681	1.917	1.478	0.892	120	621	6151	5725	0.475	3577	2574	3450	2275	0
4	6	16	"PFN0164"	"N132_101"	15880	24500	120	1053	1029	383	144	147	43	98	96	0	1554	1447	370	83	84	11	100	100	0	0.618	0.649	0.644	0.582	1.799	0.676	0.820	120	519	2380	2249	-0.694	909	1471	885	1364	0
4	7	16	"PFN0559"	"N143_59"	16050	24460	150	144	150	42	141	143	43	19	4	0	90	90	14	83	84	12	31	10	0	0.429	1.286	2.622	2.564	3.462	75.352	0.001	156	664	10	16	-1.222	3	7	9	7	-50
4	8	16	"PFN0564"	"N143_71"	16270	24500	120	1146	1135	422	136	140	45	99	97	0	837	781	242	84	85	17	100	100	0	1.341	1.433	1.380	1.378	1.724	1.529	0.831	120	553	1763	1696	0.424	1010	753	999	697	0
4	9	16	"PFN0566"	"N143_9"	16460	24480	150	171	175	59	139	143	44	41	16	0	107	114	35	84	86	18	56	37	0	1.391	1.200	1.462	1.707	3.122	4.643	0.112	156	675	55	66	0.476	32	23	36	30	-50
4	10	16	"PFN0576"	"N145_12"	16650	24500	120	3779	3598	1257	141	145	42	100	100	0	1915	1766	545	85	86	17	100	100	0	1.988	2.057	2.063	2.028	1.782	2.173	0.887	120	515	5468	5138	0.991	3638	1830	3457	1681	0
4	11	16	"PFN0578"	"N145_20"	16840	24500	120	4592	4283	1521	143	146	43	100	100	0	2227	2071	637	87	88	17	100	99	0	2.079	2.087	2.141	2.082	1.817	2.234	0.886	120	528	6589	6124	1.056	4449	2140	4140	1984	0
4	12	16	"PFN0580"	"N145_23"	17030	24500	120	8812	8041	2784	142	146	40	100	100	0	49609	45315	14512	89	92	17	100	100	0	0.175	0.175	0.180	0.173	1.820	0.168	0.897	120	515	58190	53125	-2.514	8670	49520	7899	45226	0
4	13	16	"PFN0603"	"N147_10"	17200	24500	110	255	254	88	138	142	42	78	58	0	361	360	51	93	96	18	100	100	0	0.437	0.434	0.453	0.369	2.381	0.466	0.348	80	490	385	383	-1.196	117	268	116	267	0
4	14	16	"PFN0605"	"N147_13"	17410	24500	120	1310	1267	413	138	145	51	100	99	0	1278	1156	392	92	97	30	99	97	0	0.988	1.061	1.048	1.102	1.822	1.067	0.870	120	588	2358	2193	-0.017	1172	1186	1129	1064	0
4	15	16	"PFN0610"	"N147_2"	17590	24500	110	584	582	166	139	141	40	100	97	0	718	685	181	91	93	18	100	100	0	0.710	0.746	0.775	0.715	1.633	0.717	0.770	80	470	1072	1037	-0.495	445	627	443	594	0
4	16	16	"PFN0612"	"N147_24"	17780	24500	120	242	250	84	137	142	43	81	60	0	195	192	52	90	92	16	91	88	0	1.000	1.108	1.222	1.030	2.860	1.705	0.407	120	600	210	215	0.000	105	105	113	102	0
4	17	16	"PFN0615"	"N147_4"	17970	24500	110	561	551	139	137	143	47	100	100	0	410	409	89	88	89	13	100	100	0	1.317	1.290	1.290	1.260	1.478	1.346	0.762	80	489	746	735	0.397	424	322	414	321	0
4	18	16	"PFN0617"	"N148_1"	18160	24510	130	281	282	95	139	143	44	83	69	0	291	288	61	85	86	13	100	100	0	0.689	0.704	0.663	0.596	2.242	0.932	0.503	120	621	348	346	-0.537	142	206	143	203	0
4	19	16	"PFN0640"	"N149_7"	18340	24510	110	227	234	72	137	140	42	76	55	0	188	191	32	84	86	29	100	91	0	0.865	0.907	0.912	0.754	2.428	1.477	0.373	80	477	194	204	-0.209	90	104	97	107	0
4	20	16	"PFN0642"	"N150_10"	18520	24510	110	365	362	112	135	138	41	96	87	0	1036	1002	203	83	84	12	100	100	0	0.241	0.247	0.231	0.214	1.924	0.241	0.656	80	485	1183	1146	-2.051	230	953	227	919	0
4	21	16	"PFN0645"	"N150_15"	18710	24510	110	322	338	123	136	139	41	90	85	0	685	635	160	83	90	72	100	100	0	0.309	0.366	0.353	0.314	2.211	0.349	0.577	80	534	788	754	-1.694	186	602	202	552	0
4	22	16	"PFN0647"	"N150_19"	18910	24510	120	650	679	274	134	137	39	97	95	0	506	476	169	82	85	25	95	94	0	1.217	1.383	1.458	1.358	2.361	1.524	0.740	120	634	940	939	0.283	516	424	545	394	0
4	1	17	"PFN0649"	"N150_27"	14920	24680	110	1801	1773	498	142	148	48	100	100	0	1987	1804	507	85	94	89	100	100	0	0.872	0.949	0.937	0.952	1.324	0.923	0.884	80	513	3561	3350	-0.197	1659	1902	1631	1719	0
4	2	17	"PFN0652"	"N150_32"	15100	24680	110	856	857	192	141	149	48	100	100	0	482	465	91	86	98	92	100	96	0	1.806	1.889	1.815	1.881	1.318	1.889	0.851	80	493	1111	1095	0.852	715	396	716	379	0
4	3	17	"PFN0668"	"N150_62"	15300	24680	110	304	303	82	142	149	62	88	62	0	198	199	44	85	102	242	0	0	0	1.434	1.412	1.496	1.355	2.016	0.128	0.119	80	552	275	275	0.520	162	113	161	114	0
4	4	17	"PFN0670"	"N150_65"	15480	24680	110	199	206	67	139	146	62	48	15	0	124	123	19	85	100	247	0	0	0	1.538	1.763	1.705	1.656	2.983	6.815	0.105	80	530	99	105	0.621	60	39	67	38	0
4	5	17	"PFN0672"	"N150_68"	15680	24680	110	8178	7624	1866	141	150	73	100	100	0	2533	2421	640	85	93	96	100	100	0	3.283	3.203	3.158	3.247	1.306	3.164	0.903	80	516	10485	9819	1.715	8037	2448	7483	2336	0
4	6	17	"PFN0674"	"N150_71"	15870	24680	110	2187	2192	556	143	152	75	100	100	0	852	844	190	85	94	96	100	100	0	2.665	2.700	2.661	2.697	1.270	2.709	0.875	80	493	2811	2808	1.414	2044	767	2049	759	0
4	7	17	"PFN0676"	"N150_75"	16070	24680	120	988	957	269	143	145	42	100	100	0	511	490	115	83	85	19	99	99	0	1.974	2.000	1.971	1.962	1.452	2.161	0.831	120	582	1273	1221	0.981	845	428	814	407	0
4	8	17	"PFN0678"	"N150_78"	16250	24690	120	404	407	156	137	139	42	91	86	0	473	460	153	83	84	11	98	98	0	0.685	0.716	0.696	0.701	2.133	0.766	0.677	120	499	657	647	-0.547	267	390	270	377	0
4	9	17	"PFN0783"	"N157_18"	16450	24690	120	484	476	177	133	138	41	95	91	0	431	405	117	84	84	11	99	98	0	1.012	1.069	1.038	0.988	2.131	1.181	0.730	120	528	698	664	0.017	351	347	343	321	0
4	10	17	"PFN0789"	"N157_41"	16640	24690	120	1156	1073	342	136	140	41	100	99	0	691	634	197	84	86	12	99	99	0	1.680	1.704	1.742	1.722	1.518	1.659	0.790	120	468	1627	1487	0.749	1020	607	937	550	0
4	11	17	"PFN0807"	"N159_20"	16820	24690	120	4815	4336	1573	138	141	40	100	100	0	2134	1903	780	88	88	13	98	98	0	2.286	2.313	2.328	2.739	2.198	2.326	0.880	120	448	6723	6013	1.193	4677	2046	4198	1815	0
4	12	17	"PFN0836"	"N163_1"	17010	24690	110	2447	2362	670	142	150	56	100	100	0	1227	1109	334	89	98	70	100	98	0	2.025	2.176	2.202	2.237	1.344	2.065	0.883	80	482	3443	3240	1.018	2305	1138	2220	1020	0
4	13	17	"PFN0840"	"N164_1"	17190	24690	110	2337	2241	519	143	150	55	100	100	0	3871	3647	908	93	104	79	100	100	0	0.581	0.590	0.588	0.594	1.258	0.557	0.904	80	524	5972	5652	-0.784	2194	3778	2098	3554	0
4	14	17	"PFN0849"	"N165_2"	17400	24700	120	1050	975	362	146	154	79	95	92	0	1458	1354	436	96	103	46	100	99	0	0.664	0.659	0.651	0.612	1.624	0.742	0.619	120	607	2266	2087	-0.591	904	1362	829	1258	0
4	15	17	"PFN0935"	"N181_4"	17600	24690	80	212	219	75	145	154	98	30	5	0	138	137	26	96	100	28	67	26	0	1.595	1.805	1.955	1.924	2.697	5.292	0.440	52	326	109	115	0.674	67	42	74	41	0
4	16	17	"PFN0929"	"N181_18"	17780	24700	120	1214	1149	458	137	141	42	97	94	0	1763	1630	636	91	92	12	99	98	0	0.644	0.658	0.659	0.638	2.253	0.650	0.834	120	544	2749	2551	-0.635	1077	1672	1012	1539	0
4	17	17	"PFN0946"	"N185_14"	17970	24700	120	1502	1383	558	137	138	38	95	95	0	1702	1623	471	89	90	12	100	100	0	0.846	0.812	0.824	0.746	1.767	0.856	0.851	120	556	2978	2780	-0.241	1365	1613	1246	1534	0
4	18	17	"PFN0382"	"N137_2"	18160	24700	120	2251	2071	805	136	137	38	98	95	0	3147	2766	949	86	87	11	100	100	0	0.691	0.722	0.738	0.646	1.958	0.731	0.901	120	476	5176	4615	-0.533	2115	3061	1935	2680	0
4	19	17	"PFL0032"	"L1_63"	18350	24700	120	1726	1701	672	138	140	42	99	99	0	745	666	242	84	85	11	100	100	0	2.402	2.686	2.720	2.640	1.931	2.874	0.842	120	454	2249	2145	1.264	1588	661	1563	582	0
4	20	17	"PFL0051"	"L1_92"	18550	24700	120	2090	1979	772	135	140	49	100	99	0	1440	1318	467	83	84	12	99	99	0	1.441	1.493	1.532	1.475	1.879	1.592	0.838	120	468	3312	3079	0.527	1955	1357	1844	1235	0
4	21	17	"PFL0093"	"L2_163"	18730	24700	110	221	237	73	134	138	48	77	43	0	157	158	32	83	85	24	95	80	0	1.176	1.373	1.306	1.255	2.079	2.380	0.362	80	454	161	178	0.233	87	74	103	75	0
4	22	17	"PFL0100"	"L2_176"	18910	24700	120	3616	3380	1230	133	139	41	100	100	0	3730	3452	1197	82	83	11	100	100	0	0.955	0.964	0.976	0.967	2.102	0.971	0.892	120	520	7131	6617	-0.067	3483	3648	3247	3370	0
4	1	18	"PFL0105"	"L2_187"	14930	24870	120	47960	41700	16097	149	153	48	100	100	0	27268	23655	9269	86	94	81	100	100	0	1.759	1.763	1.773	1.812	2.141	1.806	0.894	120	591	74993	65120	0.815	47811	27182	41551	23569	0
4	2	18	"PFL0107"	"L2_190"	15120	24870	120	879	869	282	145	152	48	100	99	0	512	464	148	89	92	24	99	97	0	1.735	1.931	1.863	1.980	1.652	2.057	0.826	120	462	1157	1099	0.795	734	423	724	375	0
4	3	18	"PFL0118"	"L2_202"	15300	24870	110	990	966	299	145	151	52	100	100	0	503	484	137	88	92	31	100	100	0	2.036	2.073	2.033	2.063	1.402	2.120	0.826	80	475	1260	1217	1.026	845	415	821	396	0
4	4	18	"PFL0126"	"L2_215"	15480	24880	120	891	846	312	141	147	51	98	95	0	1064	1007	354	87	91	30	100	98	0	0.768	0.766	0.773	0.763	1.686	0.766	0.848	120	540	1727	1625	-0.381	750	977	705	920	0
4	5	18	"PFJ0334"	"J326_1"	15680	24880	120	4411	4066	1407	145	154	77	99	99	0	9365	8503	2377	87	98	101	100	100	0	0.460	0.466	0.472	0.432	1.667	0.463	0.892	120	461	13544	12337	-1.121	4266	9278	3921	8416	0
4	6	18	"PFJ0360"	"J352_5"	15870	24870	110	3128	3019	710	139	146	44	100	100	0	1426	1383	310	87	90	24	100	100	0	2.232	2.222	2.153	2.214	1.260	2.226	0.874	80	440	4328	4176	1.159	2989	1339	2880	1296	0
4	7	18	"PFJ0381"	"J38_18"	16070	24880	110	338	356	120	142	145	43	91	87	0	197	218	65	86	86	13	100	97	0	1.766	1.621	1.444	1.472	2.188	2.044	0.571	80	468	307	346	0.820	196	111	214	132	0
4	8	18	"PFJ0399"	"J43_10"	16260	24880	120	646	624	212	140	143	43	96	95	0	311	296	82	85	86	12	99	97	0	2.239	2.294	2.293	2.365	1.817	2.563	0.797	120	486	732	695	1.163	506	226	484	211	0
4	9	18	"PFJ0409"	"J43_23"	16440	24880	120	1491	1435	546	135	140	44	100	98	0	961	865	306	85	85	11	100	99	0	1.548	1.667	1.640	1.658	1.865	1.740	0.857	120	403	2232	2080	0.630	1356	876	1300	780	0
4	10	18	"PFJ0430"	"J478_10"	16630	24880	120	2880	2632	888	138	142	42	100	100	0	3767	3358	1117	85	86	12	100	100	0	0.745	0.762	0.765	0.791	1.959	0.753	0.885	120	400	6424	5767	-0.425	2742	3682	2494	3273	0
4	11	18	"PFJ0226"	"J227_1"	16820	24860	150	162	165	51	135	140	41	39	13	0	109	110	27	87	88	13	55	44	0	1.227	1.304	1.961	1.629	3.692	8.817	0.043	156	531	49	53	0.295	27	22	30	23	-50
4	12	18	"PFJ0237"	"J232_2"	17000	24880	110	308	320	102	134	140	48	92	81	0	286	279	64	87	91	56	96	90	0	0.874	0.969	0.966	0.845	2.048	1.148	0.586	80	475	373	378	-0.194	174	199	186	192	0
4	13	18	"PFJ0256"	"J245_7"	17200	24880	100	392	394	124	141	151	75	92	73	0	223	220	58	88	91	32	92	86	0	1.859	1.917	2.097	1.970	1.990	2.346	0.634	80	452	386	385	0.895	251	135	253	132	0
4	14	18	"PFJ0284"	"J269_5"	17390	24890	130	1832	1877	1033	147	186	245	91	85	0	1260	1363	692	97	120	249	94	84	0	1.449	1.367	1.361	1.222	2.129	1.396	0.789	120	559	2848	2996	0.535	1685	1163	1730	1266	0
4	15	18	"PFJ0315"	"J2975_2"	17580	24890	120	955	921	394	142	150	81	93	92	0	1042	975	332	97	101	25	99	99	0	0.860	0.887	0.859	0.845	1.700	0.941	0.842	120	560	1758	1657	-0.217	813	945	779	878	0
4	16	18	"PFJ0365"	"J378_1"	17760	24880	110	4095	3977	688	135	140	42	100	100	0	2332	2281	505	91	98	67	100	100	0	1.767	1.754	1.694	1.782	1.268	1.709	0.897	80	499	6201	6032	0.821	3960	2241	3842	2190	0
4	17	18	"PFK0117"	"Km799_7"	17980	24880	90	224	221	71	141	141	41	73	50	0	138	143	28	89	91	14	98	82	0	1.694	1.481	1.529	1.400	2.865	3.684	0.173	52	372	132	134	0.760	83	49	80	54	0
4	18	18	"PFK0142"	"Kn10286_1"	18160	24890	120	1588	1515	582	137	138	40	99	96	0	1203	1108	347	87	87	12	100	100	0	1.300	1.350	1.346	1.259	1.950	1.434	0.863	120	477	2567	2399	0.379	1451	1116	1378	1021	0
4	19	18	"PFK0175"	"Kn1239_1"	18330	24870	150	164	171	52	134	137	41	44	21	0	138	134	43	85	87	12	69	61	0	0.566	0.755	0.962	1.013	4.299	2.551	0.106	156	558	83	86	-0.821	30	53	37	49	-50
4	20	18	"PFK0203"	"Kn1453_6"	18530	24850	150	139	146	44	134	138	48	19	4	0	88	90	14	84	85	12	30	12	0	1.250	2.000	2.500	2.498	4.392	42.629	0.007	156	618	9	18	0.322	5	4	12	6	-50
4	21	18	"PFK0250"	"Kn2004_3"	18710	24890	110	529	550	190	134	139	48	98	97	0	609	607	156	84	84	11	100	100	0	0.752	0.795	0.768	0.732	1.606	0.814	0.791	80	458	920	939	-0.410	395	525	416	523	0
4	22	18	"PFK0277"	"Kn2223_1"	18900	24860	150	151	158	62	136	141	41	26	12	0	89	93	19	83	84	11	39	23	0	2.500	2.200	2.293	2.383	3.525	14.694	0.046	156	844	21	32	1.322	15	6	22	10	-50
4	1	19	"PFK0478"	"Kn610_1"	14910	25060	110	1849	1834	510	144	149	43	100	100	0	1002	938	241	85	86	16	100	100	0	1.859	1.981	1.913	1.974	1.344	1.984	0.888	80	490	2622	2543	0.895	1705	917	1690	853	0
4	2	19	"PFK0517"	"Kn8027_1"	15100	25030	150	162	167	58	148	153	45	26	11	0	97	101	21	86	88	15	41	20	0	1.273	1.267	2.154	2.279	4.311	13.256	0.040	156	692	25	34	0.348	14	11	19	15	-50
4	3	19	"PFK0524"	"Kn836_1"	15300	25070	110	512	531	175	145	151	45	98	96	0	308	298	72	86	89	24	100	98	0	1.653	1.821	1.732	1.713	1.620	2.158	0.742	80	501	589	598	0.725	367	222	386	212	0
4	4	19	"PFK0554"	"Kn962_1"	15480	25060	110	470	471	148	138	145	46	97	93	0	277	276	75	86	88	17	98	97	0	1.738	1.753	1.851	1.700	1.709	1.958	0.697	80	451	523	523	0.798	332	191	333	190	0
4	5	19	"PFK0701"	"Ks15_2"	15670	25030	150	160	170	61	144	149	46	30	14	0	102	108	30	87	89	14	51	34	0	1.067	1.238	1.898	1.937	3.724	7.903	0.052	156	568	31	47	0.093	16	15	26	21	-50
4	6	19	"PFK0743"	"Ks196_1"	15860	25030	150	164	166	48	141	147	44	32	10	0	97	101	19	88	90	16	37	17	0	2.556	1.923	2.698	2.353	3.389	8.967	0.051	156	658	32	38	1.354	23	9	25	13	-50
4	7	19	"PFK1214"	"Ks82_7"	16080	25060	150	165	170	62	144	150	48	28	12	0	102	103	22	89	92	19	37	12	0	1.615	1.857	2.519	2.298	4.596	16.464	0.029	156	698	34	40	0.692	21	13	26	14	-50
4	8	19	"PFK1273"	"Ks97_17"	16240	25070	100	266	283	80	148	157	80	67	37	0	173	176	34	89	93	26	97	82	0	1.405	1.552	1.550	1.373	2.213	2.583	0.413	80	348	202	222	0.490	118	84	135	87	0
4	9	19	"PFK0237"	"Kn1802_2"	16430	25040	150	169	182	63	151	200	281	0	0	0	114	123	59	91	143	287	0	0	0	0.783	0.969	1.797	1.595	3.358	0.973	0.865	156	592	41	63	-0.354	18	23	31	32	-50
4	10	19	"PFK0352"	"Kn3360_1"	16630	25040	150	166	173	55	143	147	44	33	16	0	106	109	26	89	92	16	50	30	0	1.353	1.500	2.074	1.991	3.275	6.254	0.100	156	542	40	50	0.436	23	17	30	20	-50
4	11	19	"PFK0401"	"Kn4252_4"	16810	25060	150	176	184	66	139	144	43	44	22	0	113	118	28	90	92	15	58	42	0	1.609	1.607	1.667	1.693	3.321	5.213	0.141	156	619	60	73	0.686	37	23	45	28	-50
4	12	19	"PFK0571"	"Ks101_8"	17010	25070	120	937	927	304	138	142	42	99	98	0	407	389	131	89	90	13	95	95	0	2.513	2.630	2.664	2.766	1.798	2.737	0.838	120	525	1117	1089	1.329	799	318	789	300	0
4	13	19	"PFBL B0018"	"oPFBLOB0018"	17190	25070	120	2098	1960	761	153	215	187	98	95	0	1040	1002	317	94	116	67	99	99	0	2.056	1.990	2.020	1.831	1.680	2.152	0.873	120	489	2891	2715	1.040	1945	946	1807	908	0
4	14	19	"PFM60469"	"oPFM60469"	17370	25070	130	45939	44483	16839	166	243	284	100	100	2	30777	29400	11876	110	144	259	100	100	0	1.493	1.513	1.527	1.580	1.735	1.522	0.916	120	541	76440	73607	0.578	45773	30667	44317	29290	0
4	15	19	"PFB0683"	"oPFB0683"	17580	25070	110	560	635	281	146	149	42	100	97	0	389	475	191	102	103	15	100	100	0	1.443	1.311	1.251	1.257	1.503	1.324	0.834	80	398	701	862	0.529	414	287	489	373	0
4	16	19	"PFG0004"	"oPFG0004"	17760	25070	110	1436	1424	371	140	146	53	100	100	0	747	707	182	92	103	81	100	97	0	1.979	2.088	2.142	2.110	1.368	2.062	0.872	80	483	1951	1899	0.984	1296	655	1284	615	0
4	17	19	"PFC0763"	"oPFC0763"	17950	25080	90	189	195	69	141	146	59	42	15	0	126	126	23	90	93	29	63	15	0	1.333	1.500	1.500	1.315	2.493	7.197	0.098	52	366	84	90	0.415	48	36	54	36	0
4	18	19	"PFL0014"	"oPFL0014"	18150	25070	110	4658	4375	1111	140	147	57	100	100	0	2389	2198	650	89	96	66	100	100	0	1.964	2.008	1.933	2.077	1.401	1.961	0.889	80	473	6818	6344	0.974	4518	2300	4235	2109	0
4	19	19	"PFM60471"	"oPFM60471"	18340	25080	120	1320	1286	394	141	146	48	99	99	0	21399	19837	4885	91	97	64	100	100	0	0.055	0.058	0.058	0.057	1.390	0.057	0.904	120	509	22487	20891	-4.176	1179	21308	1145	19746	0
4	20	19	"PFL0019"	"oPFL0019"	18530	25080	120	1835	1825	774	138	143	44	98	96	0	2291	2072	800	89	91	14	100	100	0	0.771	0.851	0.870	0.809	2.078	0.865	0.874	120	524	3899	3670	-0.376	1697	2202	1687	1983	0
4	21	19	"PFG0007"	"oPFG0007"	18710	25080	110	262	286	87	139	144	42	92	75	0	1075	1026	329	88	89	17	100	100	0	0.125	0.157	0.142	0.147	1.886	0.136	0.499	80	460	1110	1085	-3.004	123	987	147	938	0
4	22	19	"PFI17638"	"oPFI17638"	18910	25080	110	497	484	143	139	143	43	98	96	0	8707	8063	2027	87	91	40	100	100	0	0.042	0.043	0.045	0.041	1.605	0.040	0.749	80	538	8978	8321	-4.590	358	8620	345	7976	0
4	1	20	"PFBL B0024"	"oPFBLOB0024"	14920	25250	120	1400	1391	458	142	147	43	100	100	0	1031	958	361	85	86	16	98	98	0	1.330	1.431	1.431	1.636	2.260	1.438	0.845	120	541	2204	2122	0.411	1258	946	1249	873	0
4	2	20	"PFBL B0025"	"oPFBLOB0025"	15100	25250	110	380	385	136	145	150	45	96	85	0	289	279	79	85	86	13	100	98	0	1.152	1.237	1.210	1.146	2.248	1.462	0.515	80	478	439	434	0.204	235	204	240	194	0
4	3	20	"PFN0253"	"oPFN0253"	15290	25250	110	400	414	147	144	148	43	98	92	0	478	462	118	86	88	19	100	100	0	0.653	0.718	0.638	0.648	1.555	0.769	0.690	80	489	648	646	-0.615	256	392	270	376	0
4	4	20	"PFL0021"	"oPFL0021"	15490	25260	120	2419	2291	917	143	148	45	98	97	0	1448	1416	439	85	88	19	100	100	0	1.670	1.614	1.645	1.408	2.254	1.731	0.890	120	516	3639	3479	0.740	2276	1363	2148	1331	0
4	5	20	"PFF72416"	"oPFF72416"	15680	25240	150	161	169	55	146	150	47	26	8	0	110	111	26	86	88	13	61	44	0	0.625	0.920	1.486	1.502	3.164	12.474	0.025	156	640	39	48	-0.678	15	24	23	25	-50
4	6	20	"PFI17640"	"oPFI17640"	15870	25260	110	558	551	176	144	147	44	100	100	0	381	382	66	89	90	13	100	100	0	1.418	1.389	1.330	1.279	1.671	1.677	0.677	80	457	706	700	0.504	414	292	407	293	0
4	7	20	"PFK12891"	"oPFK12891"	16050	25260	110	223	231	58	149	154	46	71	41	0	754	736	143	95	98	20	100	100	0	0.112	0.128	0.124	0.103	2.451	0.124	0.323	80	452	733	723	-3.155	74	659	82	641	0
4	8	20	"PFJ12782"	"oPFJ12782"	16250	25260	120	65535	57773	12739	168	200	165	100	100	60	65535	56531	15710	106	163	527	99	99	55	0.999	1.021	0.999	1.101	1.837	1.002	0.917	120	507	130796	114030	-0.001	65367	65429	57605	56425	0
4	9	20	"PFL0025"	"oPFL0025"	16440	25260	120	2145	2243	778	167	236	306	100	98	0	2024	2267	894	120	209	588	98	89	0	1.039	0.967	0.999	0.993	1.528	0.825	0.684	120	504	3882	4223	0.055	1978	1904	2076	2147	0
4	10	20	"PFF72418"	"oPFF72418"	16620	25260	120	4031	3715	1344	151	159	52	100	100	0	4338	3749	1485	104	109	26	100	98	0	0.916	0.978	0.992	1.076	2.251	0.963	0.866	120	525	8114	7209	-0.126	3880	4234	3564	3645	0
4	11	20	"PFC0772"	"oPFC0772"	16810	25260	110	949	922	295	151	156	50	100	100	0	966	944	240	104	107	24	100	100	0	0.926	0.918	0.912	0.887	1.430	0.909	0.806	80	441	1660	1611	-0.111	798	862	771	840	0
4	12	20	"PFA32028"	"oPFA32028"	17020	25250	90	196	194	65	149	152	49	48	15	0	155	161	35	103	106	22	86	61	0	0.904	0.776	1.188	1.117	2.962	3.655	0.086	52	348	99	103	-0.146	47	52	45	58	0
4	13	20	"PFI17641"	"oPFI17641"	17190	25260	120	8801	8189	2805	156	195	139	100	100	0	4293	3739	1624	101	117	58	94	93	0	2.062	2.208	2.187	2.424	1.875	2.188	0.877	120	515	12837	11671	1.044	8645	4192	8033	3638	0
4	14	20	"PFL0027"	"oPFL0027"	17390	25260	140	787	776	441	165	206	152	80	76	0	625	599	303	112	130	77	84	76	0	1.212	1.255	1.229	1.346	2.518	1.410	0.664	156	602	1135	1098	0.278	622	513	611	487	0
4	15	20	"PFK12903"	"oPFK12903"	17590	25220	150	185	193	68	147	154	51	42	18	0	137	138	31	104	107	41	39	7	0	1.152	1.353	1.643	1.569	3.289	6.250	0.072	156	631	71	80	0.204	38	33	46	34	-50
4	16	20	"PFI17664"	"oPFI17664"	17760	25240	110	364	382	124	140	147	54	96	86	0	791	761	174	94	102	54	100	100	0	0.321	0.363	0.366	0.333	1.767	0.363	0.625	80	431	921	909	-1.638	224	697	242	667	0
4	17	20	"PFH0013"	"oPFH0013"	17960	25240	120	415	427	156	138	143	45	94	92	0	1109	1049	312	89	92	22	100	99	0	0.272	0.301	0.287	0.292	1.819	0.300	0.718	120	566	1297	1249	-1.881	277	1020	289	960	0
4	18	20	"PFD66991"	"oPFD66991"	18150	25240	110	495	487	137	138	147	62	95	90	0	390	382	105	88	100	76	98	86	0	1.182	1.187	1.195	1.152	1.940	1.256	0.715	80	494	659	643	0.241	357	302	349	294	0
4	19	20	"PFM60502"	"oPFM60502"	18340	25240	110	1208	1218	369	141	151	61	100	100	0	1925	1823	418	90	98	46	100	100	0	0.581	0.621	0.627	0.598	1.414	0.599	0.815	80	450	2902	2810	-0.782	1067	1835	1077	1733	0
4	20	20	"PFI17667"	"oPFI17667"	18520	25240	110	1964	1863	496	143	147	46	100	100	0	931	886	269	90	95	42	100	100	0	2.165	2.161	2.061	2.223	1.462	2.227	0.838	80	460	2662	2516	1.115	1821	841	1720	796	0
4	21	20	"PFF72456"	"oPFF72456"	18720	25250	120	791	770	269	138	145	45	99	95	0	769	719	211	89	94	40	100	99	0	0.960	1.003	1.015	0.961	1.813	1.045	0.809	120	559	1333	1262	-0.058	653	680	632	630	0
4	22	20	"PFI17668"	"oPFI17668"	18910	25240	110	1269	1251	443	135	148	92	100	96	0	691	638	217	86	102	98	96	92	0	1.874	2.022	1.949	2.048	1.858	2.119	0.791	80	514	1739	1668	0.906	1134	605	1116	552	0
4	1	21	"PFJ12799"	"oPFJ12799"	14910	25410	150	155	161	60	138	145	47	28	10	0	107	108	22	83	86	22	53	18	0	0.708	0.920	1.909	1.849	3.478	5.419	0.126	156	817	41	48	-0.497	17	24	23	25	-50
4	2	21	"PFF72457"	"oPFF72457"	15100	25420	110	2872	2701	796	144	150	51	100	100	0	4207	3806	1279	86	105	159	100	100	0	0.662	0.687	0.687	0.704	1.499	0.628	0.875	80	492	6849	6277	-0.595	2728	4121	2557	3720	0
4	3	21	"PFF72459"	"oPFF72459"	15320	25420	100	306	334	119	147	153	48	91	73	0	243	240	74	87	94	67	87	61	0	1.019	1.222	1.200	1.172	2.674	1.615	0.473	80	450	315	340	0.027	159	156	187	153	0
4	4	21	"PFM60506"	"oPFM60506"	15490	25420	110	1593	1637	446	143	148	45	100	100	0	863	844	257	87	91	35	100	100	0	1.869	1.974	1.912	2.043	1.482	1.916	0.822	80	434	2226	2251	0.902	1450	776	1494	757	0
4	5	21	"PFL0067"	"oPFL0067"	15680	25430	120	454	459	143	142	147	46	95	93	0	442	448	124	87	91	33	100	99	0	0.879	0.878	0.905	0.816	1.907	0.935	0.757	120	519	667	678	-0.186	312	355	317	361	0
4	6	21	"PFI17670"	"oPFI17670"	15870	25430	120	1378	1342	455	139	143	44	100	100	0	967	927	292	87	89	13	100	100	0	1.408	1.432	1.433	1.432	1.559	1.496	0.854	120	507	2119	2043	0.494	1239	880	1203	840	0
4	7	21	"PFI17672"	"oPFI17672"	16070	25430	120	352	360	122	142	148	46	93	82	0	328	320	87	88	91	16	98	95	0	0.875	0.940	0.896	0.889	2.263	1.085	0.637	120	516	450	450	-0.193	210	240	218	232	0
4	8	21	"PFL0068"	"oPFL0068"	16250	25430	120	461	473	156	155	165	66	96	90	0	512	491	167	91	132	527	29	0	0	0.727	0.795	0.734	0.808	2.560	0.804	0.667	120	465	727	718	-0.460	306	421	318	400	0
4	9	21	"PFL0070"	"oPFL0070"	16420	25430	110	615	603	172	156	165	60	100	98	0	1005	978	232	98	113	47	100	100	0	0.506	0.508	0.503	0.486	1.472	0.491	0.788	80	443	1366	1327	-0.983	459	907	447	880	0
4	10	21	"PFF72463"	"oPFF72463"	16620	25430	110	715	717	210	147	154	49	100	100	0	978	914	212	98	101	22	100	100	0	0.645	0.699	0.726	0.673	1.538	0.703	0.775	80	496	1448	1386	-0.632	568	880	570	816	0
4	11	21	"PFD66995"	"oPFD66995"	16840	25420	150	164	173	54	146	153	53	26	7	0	120	124	32	98	103	25	41	21	0	0.818	1.038	1.518	1.250	3.226	7.084	0.056	156	674	40	53	-0.290	18	22	27	26	-50
4	12	21	"PFL0074"	"oPFL0074"	17000	25440	120	2596	2419	918	141	148	52	99	98	0	2093	1906	639	95	99	22	100	100	0	1.229	1.258	1.270	1.195	1.839	1.292	0.873	120	476	4453	4089	0.297	2455	1998	2278	1811	0
4	13	21	"PFJ12802"	"oPFJ12802"	17180	25440	110	356	368	109	142	150	55	93	83	0	909	835	236	93	109	99	100	100	0	0.262	0.305	0.298	0.285	1.731	0.304	0.651	80	475	1030	968	-1.931	214	816	226	742	0
4	14	21	"PFBL B0125"	"oPFBLOB0125"	17380	25430	110	713	669	177	143	156	68	98	96	0	386	361	110	100	122	113	86	66	0	1.993	2.015	2.026	2.083	1.816	1.962	0.728	80	466	856	787	0.995	570	286	526	261	0
4	15	21	"PFN0269"	"oPFN0269"	17580	25440	120	6373	6186	2548	142	151	57	100	100	0	4654	4311	1776	99	107	54	99	98	0	1.368	1.435	1.373	1.458	1.949	1.457	0.860	120	571	10786	10256	0.452	6231	4555	6044	4212	0
4	16	21	"PFD66996"	"oPFD66996"	17770	25440	120	1611	1530	570	139	144	44	100	99	0	898	847	297	91	94	20	99	98	0	1.824	1.840	1.892	1.851	1.853	1.936	0.872	120	499	2279	2147	0.867	1472	807	1391	756	0
4	17	21	"PFF72496"	"oPFF72496"	17960	25440	120	958	940	326	140	143	42	99	99	0	465	437	123	88	88	12	100	97	0	2.170	2.292	2.337	2.341	1.759	2.497	0.778	120	534	1195	1149	1.118	818	377	800	349	0
4	18	21	"PFH0035"	"oPFH0035"	18140	25440	110	373	394	136	142	151	68	93	81	0	444	448	128	88	100	72	100	95	0	0.649	0.700	0.669	0.632	2.003	0.758	0.639	80	484	587	612	-0.624	231	356	252	360	0
4	19	21	"PFL0139"	"oPFL0139"	18330	25440	120	1168	1175	416	137	149	68	100	99	0	821	777	305	87	98	68	93	91	0	1.405	1.504	1.439	1.695	2.268	1.503	0.823	120	539	1765	1728	0.490	1031	734	1038	690	0
4	20	21	"PFBL B0173"	"oPFBLOB0173"	18520	25440	110	333	358	131	132	142	56	91	83	0	277	279	93	87	94	41	93	88	0	1.058	1.177	1.102	1.129	2.104	1.332	0.640	80	468	391	418	0.081	201	190	226	192	0
4	21	21	"PFI17720"	"oPFI17720"	18720	25450	120	173	186	62	133	141	57	36	16	0	133	132	35	86	92	38	56	16	0	0.851	1.152	1.481	1.317	3.256	4.406	0.121	120	469	87	99	-0.233	40	47	53	46	0
4	22	21	"PFG0054"	"oPFG0054"	18890	25440	110	1264	1198	357	131	137	53	100	100	0	2449	2200	618	85	91	57	100	100	0	0.479	0.504	0.496	0.487	1.479	0.474	0.856	80	479	3497	3182	-1.061	1133	2364	1067	2115	0
4	1	22	"PFN0287"	"oPFN0287"	14910	25610	110	308	315	102	137	143	51	93	73	0	230	225	56	83	86	25	97	93	0	1.163	1.254	1.137	1.157	2.377	1.501	0.482	80	562	318	320	0.218	171	147	178	142	0
4	2	22	"PFL0140"	"oPFL0140"	15110	25620	120	693	680	258	136	145	51	98	95	0	596	563	188	85	96	129	95	88	0	1.090	1.138	1.126	1.067	1.861	1.231	0.776	120	648	1068	1022	0.124	557	511	544	478	0
4	3	22	"PFL0142"	"oPFL0142"	15300	25620	120	311	319	119	138	144	42	89	76	0	486	468	145	87	88	12	99	99	0	0.434	0.475	0.422	0.423	2.077	0.496	0.594	120	607	572	562	-1.206	173	399	181	381	0
4	4	22	"PFL0144"	"oPFL0144"	15470	25620	100	208	211	65	141	149	51	56	30	0	287	292	80	89	99	46	98	91	0	0.338	0.345	0.384	0.337	2.448	0.449	0.286	80	462	265	273	-1.563	67	198	70	203	0
4	5	22	"PFJ12815"	"oPFJ12815"	15660	25620	110	293	317	99	142	152	55	93	70	0	730	683	225	91	111	93	96	96	0	0.236	0.296	0.301	0.279	1.896	0.264	0.577	80	526	790	767	-2.081	151	639	175	592	0
4	6	22	"PFI17725"	"oPFI17725"	15850	25620	120	12566	11828	3665	139	143	47	100	100	0	5001	4645	1519	86	97	78	99	98	0	2.528	2.564	2.566	2.602	1.801	2.670	0.884	120	632	17342	16248	1.338	12427	4915	11689	4559	0
4	7	22	"PFL0149"	"oPFL0149"	16050	25630	100	190	199	62	140	144	44	52	31	0	134	134	28	85	86	11	92	85	0	1.020	1.204	1.333	1.138	2.638	3.881	0.165	80	460	99	108	0.029	50	49	59	49	0
4	8	22	"PFG0057"	"oPFG0057"	16220	25620	110	494	491	167	139	144	43	100	98	0	256	263	63	85	86	14	100	98	0	2.076	1.978	1.879	1.885	1.772	2.250	0.696	80	516	526	530	1.054	355	171	352	178	0
4	9	22	"PFF72505"	"oPFF72505"	16420	25630	120	628	622	219	141	145	42	97	93	0	280	269	70	84	85	13	99	99	0	2.485	2.600	2.712	2.539	1.662	3.046	0.772	120	638	683	666	1.313	487	196	481	185	0
4	10	22	"PFM60543"	"oPFM60543"	16610	25630	120	379	392	149	141	144	43	91	87	0	627	589	198	86	87	13	100	100	0	0.440	0.499	0.457	0.461	1.875	0.516	0.699	120	632	779	754	-1.185	238	541	251	503	0
4	11	22	"PFBL B0178"	"oPFBLOB0178"	16820	25630	120	3185	3022	1224	136	138	42	99	98	0	2993	2793	896	85	86	13	100	100	0	1.048	1.066	1.097	0.948	2.144	1.122	0.878	120	597	5957	5594	0.068	3049	2908	2886	2708	0
4	12	22	"PFG0058"	"oPFG0058"	17000	25630	120	268	282	105	131	135	42	85	70	0	218	218	56	84	85	12	99	96	0	1.022	1.127	1.049	0.954	2.269	1.490	0.617	120	558	271	285	0.032	137	134	151	134	0
4	13	22	"PFBL B0180"	"oPFBLOB0180"	17180	25630	110	378	386	127	136	140	44	96	90	0	210	199	41	85	88	23	97	93	0	1.936	2.193	2.115	2.011	1.981	2.726	0.625	80	524	367	364	0.953	242	125	250	114	0
4	14	22	"PFBL B0182"	"oPFBLOB0182"	17380	25630	120	1344	1265	458	139	145	66	99	98	0	659	610	219	89	93	30	95	94	0	2.114	2.161	2.144	2.261	1.947	2.274	0.848	120	658	1775	1647	1.080	1205	570	1126	521	0
4	15	22	"PFBL B0184"	"oPFBLOB0184"	17570	25630	110	364	392	167	137	140	39	96	93	0	459	436	126	86	89	16	98	98	0	0.609	0.729	0.692	0.679	1.983	0.769	0.525	80	493	600	605	-0.716	227	373	255	350	0
4	16	22	"PFI17729"	"oPFI17729"	17760	25620	150	155	157	47	135	137	39	34	12	0	118	121	35	85	87	13	67	55	0	0.606	0.611	1.036	1.047	4.339	5.110	0.041	156	797	53	58	-0.722	20	33	22	36	-50
4	17	22	"PFH0036"	"oPFH0036"	17960	25640	120	2310	2160	782	139	141	38	100	100	0	2277	2115	681	84	86	11	100	100	0	0.990	0.995	1.004	0.958	1.665	1.016	0.874	120	538	4364	4052	-0.015	2171	2193	2021	2031	0
4	18	22	"PFA32038"	"oPFA32038"	18130	25640	120	2070	1945	768	137	141	42	98	97	0	3495	3342	1155	85	89	32	100	100	0	0.567	0.555	0.570	0.531	1.846	0.549	0.853	120	573	5343	5065	-0.819	1933	3410	1808	3257	0
4	19	22	"EMPTY"	"EMPTY"	18340	25620	150	135	142	40	135	143	55	10	1	0	84	84	11	84	90	51	0	0	0	0.000	100000.000	3.400	3.489	4.025	0.008	0.001	156	784	0	7	Error	0	0	7	0	-75
4	20	22	"EMPTY"	"EMPTY"	18530	25620	150	136	140	40	133	140	50	12	1	0	82	82	10	82	86	31	0	0	0	100000.000	100000.000	3.633	3.357	3.671	26.268	0.005	156	728	3	7	16.610	3	0	7	0	-75
4	21	22	"EMPTY"	"EMPTY"	18720	25620	150	136	140	40	132	138	48	14	2	0	81	81	10	81	85	30	0	0	0	100000.000	100000.000	4.250	3.434	4.076	2404.542	0.000	156	701	4	8	16.610	4	0	8	0	-75
4	22	22	"EMPTY"	"EMPTY"	18910	25620	150	130	135	43	133	135	40	16	4	0	84	85	12	80	82	32	2	0	0	-0.750	0.400	3.588	3.368	3.853	14.806	0.006	156	928	1	7	Error	-3	4	2	5	-75
5	1	1	"PFI0414"	"I5572_1"	1370	26060	140	277	276	85	136	142	44	86	72	0	226	222	42	86	88	14	100	98	0	1.007	1.029	1.018	0.942	2.172	1.460	0.469	156	822	281	276	0.010	141	140	140	136	0
5	2	1	"PFI0486"	"I7438_2"	1540	26050	130	4374	4413	1316	137	143	47	100	100	0	1516	1502	456	87	89	16	100	100	0	2.965	3.022	2.984	3.116	1.414	2.992	0.917	120	575	5666	5691	1.568	4237	1429	4276	1415	0
5	3	1	"PFI0416"	"I5607_1"	1740	26070	140	248	258	85	138	142	46	80	60	0	182	180	30	87	88	12	98	97	0	1.158	1.290	1.223	1.159	2.237	2.420	0.391	156	731	205	213	0.212	110	95	120	93	0
5	4	1	"PFI0237"	"I16933_1"	1920	26070	130	663	679	175	136	140	41	100	100	0	397	404	69	88	90	15	100	100	0	1.706	1.718	1.679	1.670	1.429	1.943	0.791	120	632	836	859	0.770	527	309	543	316	0
5	5	1	"PFI0401"	"I5180_2"	2120	26070	130	549	568	136	140	143	41	100	100	0	620	609	102	90	92	17	100	100	0	0.772	0.825	0.805	0.799	1.426	0.835	0.807	120	682	939	947	-0.374	409	530	428	519	0
5	6	1	"PFI0236"	"I1689_2"	2310	26070	130	3033	3043	527	143	143	44	100	100	0	4139	4041	804	91	97	35	100	100	0	0.714	0.734	0.727	0.739	1.217	0.720	0.932	120	632	6938	6850	-0.486	2890	4048	2900	3950	0
5	7	1	"PFJ0542"	"J667_1"	2500	26080	140	1039	1030	268	139	143	44	100	100	0	638	637	127	89	94	33	100	100	0	1.639	1.626	1.672	1.568	1.478	1.739	0.855	156	682	1449	1439	0.713	900	549	891	548	0
5	8	1	"PFJ0005"	"J1011_3"	2680	26080	140	1329	1301	325	139	142	43	99	99	0	610	605	119	89	91	14	100	100	0	2.284	2.252	2.264	2.250	1.350	2.402	0.887	156	684	1711	1678	1.192	1190	521	1162	516	0
5	9	1	"PFJ0310"	"J2896_1"	2880	26070	140	2480	2411	696	139	142	43	100	100	0	3204	3030	886	90	91	14	100	100	0	0.752	0.773	0.770	0.791	1.538	0.770	0.934	156	676	5455	5212	-0.412	2341	3114	2272	2940	0
5	10	1	"PFJ0140"	"J17_1"	3060	26080	140	2621	2602	692	140	142	42	100	100	0	2731	2669	537	91	91	14	100	100	0	0.940	0.955	0.964	0.920	1.401	0.981	0.935	156	647	5121	5040	-0.090	2481	2640	2462	2578	0
5	11	1	"PFJ0200"	"J21_1"	3250	26080	140	874	886	271	138	142	42	98	96	0	1147	1116	228	89	90	14	100	100	0	0.696	0.728	0.718	0.689	1.504	0.762	0.851	156	710	1794	1775	-0.524	736	1058	748	1027	0
5	12	1	"PFJ0215"	"J21_7"	3440	26080	140	1008	941	313	140	144	43	97	95	0	1444	1359	348	89	89	13	100	100	0	0.641	0.631	0.646	0.570	1.743	0.650	0.888	156	714	2223	2071	-0.643	868	1355	801	1270	0
5	13	1	"PFJ0476"	"J53_48"	3640	26090	140	5838	5756	2098	140	144	44	100	99	0	10515	10559	2731	89	90	13	100	100	0	0.547	0.536	0.565	0.485	1.616	0.553	0.924	156	665	16124	16086	-0.872	5698	10426	5616	10470	0
5	14	1	"PFJ0510"	"J58_2"	3810	26080	140	1779	1759	498	137	143	45	100	100	0	1806	1758	505	88	89	12	100	100	0	0.956	0.971	0.968	1.013	1.624	0.963	0.876	156	650	3360	3292	-0.065	1642	1718	1622	1670	0
5	15	1	"PFJ0563"	"J70_2"	3990	26090	140	320	323	96	138	145	47	94	79	0	556	539	122	87	88	13	100	100	0	0.388	0.409	0.393	0.361	1.856	0.427	0.635	156	654	651	637	-1.366	182	469	185	452	0
5	16	1	"PFJ0575"	"J73_12"	4190	26090	140	2623	2473	797	140	145	50	100	99	0	1712	1591	418	87	89	13	100	100	0	1.528	1.551	1.572	1.477	1.569	1.624	0.920	156	648	4108	3837	0.612	2483	1625	2333	1504	0
5	17	1	"PFJ0599"	"J85_3"	4370	26090	140	1354	1312	382	136	141	47	100	100	0	701	670	147	88	89	13	100	100	0	1.987	2.021	1.995	1.968	1.417	2.133	0.902	156	634	1831	1758	0.991	1218	613	1176	582	0
5	18	1	"PFJ0018"	"J109_5"	4550	26090	140	204	208	62	137	143	45	59	35	0	198	193	42	89	90	17	96	94	0	0.615	0.683	0.737	0.655	2.943	1.623	0.233	156	697	176	175	-0.702	67	109	71	104	0
5	19	1	"PFJ0181"	"J198_5"	4750	26100	140	3733	3471	1132	142	146	45	99	99	0	5482	5294	1492	89	91	18	100	100	0	0.666	0.640	0.655	0.589	1.625	0.647	0.937	156	737	8984	8534	-0.587	3591	5393	3329	5205	0
5	20	1	"PFJ0227"	"J227_2"	4950	26090	130	361	374	117	143	148	45	96	90	0	303	305	46	91	93	17	100	100	0	1.028	1.079	1.075	0.990	1.792	1.303	0.586	120	697	430	445	0.040	218	212	231	214	0
5	21	1	"PFJ0246"	"J242_1"	5140	26090	110	205	204	58	145	150	45	57	32	0	162	161	23	91	94	18	98	91	0	0.845	0.843	1.010	0.911	2.509	2.454	0.149	80	491	131	129	-0.243	60	71	59	70	0
5	22	1	"PFJ0280"	"J268_1"	5320	26100	140	1059	1037	286	153	162	53	98	98	0	1252	1236	235	95	103	30	100	100	0	0.783	0.775	0.768	0.751	1.446	0.806	0.848	156	877	2063	2025	-0.353	906	1157	884	1141	0
5	1	2	"PFJ0322"	"J309_17"	1330	26270	130	334	357	90	139	146	81	97	72	0	296	295	41	87	89	18	100	100	0	0.933	1.048	0.979	0.984	1.516	1.249	0.621	120	664	404	426	-0.100	195	209	218	208	0
5	2	2	"PFJ0363"	"J373_1"	1520	26270	140	283	285	95	139	147	55	84	64	0	391	380	86	89	93	26	99	97	0	0.477	0.502	0.476	0.450	2.293	0.551	0.483	156	654	446	437	-1.068	144	302	146	291	0
5	3	2	"PFN0173"	"N132_113"	1720	26270	130	1779	1746	324	137	145	56	100	100	0	893	902	191	89	94	27	100	100	0	2.042	1.979	1.996	2.007	1.290	2.024	0.903	120	546	2446	2422	1.030	1642	804	1609	813	0
5	4	2	"PFN0184"	"N132_132"	1900	26270	130	659	671	161	139	144	46	100	100	0	505	497	79	89	91	15	100	100	0	1.250	1.304	1.305	1.266	1.457	1.393	0.773	120	550	936	940	0.322	520	416	532	408	0
5	5	2	"PFN0186"	"N132_136"	2090	26280	130	704	722	147	144	148	45	100	100	0	1452	1455	234	90	93	16	100	100	0	0.411	0.423	0.413	0.417	1.323	0.405	0.831	120	582	1922	1943	-1.282	560	1362	578	1365	0
5	6	2	"PFN0203"	"N132_171"	2290	26280	140	365	374	109	141	144	43	98	91	0	420	414	89	90	95	30	100	98	0	0.679	0.719	0.679	0.663	1.824	0.779	0.633	156	603	554	557	-0.559	224	330	233	324	0
5	7	2	"PFN0208"	"N132_178"	2480	26290	140	476	470	132	139	143	43	100	97	0	891	863	192	88	92	31	100	99	0	0.420	0.427	0.416	0.406	1.566	0.420	0.775	156	493	1140	1106	-1.253	337	803	331	775	0
5	8	2	"PFN0211"	"N132_181"	2650	26280	130	273	277	84	140	146	46	85	70	0	270	273	38	88	90	14	100	100	0	0.731	0.741	0.735	0.633	2.271	0.928	0.433	120	444	315	322	-0.453	133	182	137	185	0
5	9	2	"PFN0362"	"N135_24"	2850	26280	140	1607	1536	449	141	146	45	99	99	0	1063	971	293	90	93	16	100	99	0	1.507	1.583	1.610	1.656	1.495	1.610	0.927	156	539	2439	2276	0.591	1466	973	1395	881	0
5	10	2	"PFN0373"	"N136_4"	3040	26280	140	1286	1262	306	144	146	43	100	100	0	765	735	187	90	91	13	100	99	0	1.692	1.733	1.672	1.779	1.478	1.778	0.900	156	462	1817	1763	0.759	1142	675	1118	645	0
5	11	2	"PFN0401"	"N137_50"	3220	26280	130	976	965	231	142	145	44	100	100	0	562	550	93	89	91	17	100	100	0	1.763	1.785	1.755	1.747	1.303	1.863	0.877	120	474	1307	1284	0.818	834	473	823	461	0
5	12	2	"PFN0423"	"N138_31"	3430	26290	120	274	286	81	142	148	44	89	75	0	193	195	27	89	92	18	100	100	0	1.269	1.358	1.361	1.191	2.031	2.082	0.464	120	430	236	250	0.344	132	104	144	106	0
5	13	2	"PFN0433"	"N138_45"	3600	26280	130	517	513	105	141	150	55	100	100	0	312	313	49	90	92	15	100	100	0	1.694	1.668	1.703	1.639	1.474	1.909	0.733	120	469	598	595	0.760	376	222	372	223	0
5	14	2	"PFN0409"	"N138_104"	3810	26280	130	849	833	181	140	149	53	100	100	0	434	431	64	90	94	20	100	100	0	2.061	2.032	2.016	1.994	1.339	2.123	0.863	120	598	1053	1034	1.043	709	344	693	341	0
5	15	2	"PFN0534"	"N143_18"	4000	26280	130	304	325	92	141	148	46	97	84	0	337	341	46	90	91	16	100	100	0	0.660	0.733	0.704	0.641	1.890	0.848	0.572	120	476	410	435	-0.600	163	247	184	251	0
5	16	2	"PFN0540"	"N143_29"	4170	26290	140	699	691	218	145	151	54	99	98	0	504	492	124	90	90	14	100	99	0	1.338	1.358	1.346	1.349	1.567	1.473	0.817	156	475	968	948	0.420	554	414	546	402	0
5	17	2	"PFN0556"	"N143_56"	4360	26290	150	190	190	59	140	146	53	47	15	0	146	145	21	89	91	17	96	83	0	0.877	0.893	1.165	1.005	2.514	3.181	0.171	156	511	107	106	-0.189	50	57	50	56	-50
5	18	2	"PFN0562"	"N143_66"	4550	26290	130	1506	1505	338	139	147	48	100	100	0	736	731	129	89	92	20	100	100	0	2.113	2.128	2.060	2.113	1.327	2.198	0.869	120	535	2014	2008	1.079	1367	647	1366	642	0
5	19	2	"PFN0608"	"N147_16"	4750	26290	130	262	273	80	138	145	46	86	69	0	192	198	34	89	92	17	100	100	0	1.204	1.239	1.262	1.139	1.965	1.864	0.436	120	546	227	244	0.268	124	103	135	109	0
5	20	2	"PFN0623"	"N148_7"	4930	26300	120	314	315	75	144	148	46	96	85	0	238	240	30	91	93	16	100	100	0	1.156	1.148	1.118	1.039	1.836	1.448	0.590	120	504	317	320	0.210	170	147	171	149	0
5	21	2	"PFN0714"	"N151_50"	5120	26300	140	4012	3824	1055	146	150	45	100	100	0	6898	6440	1641	92	94	17	100	100	0	0.568	0.579	0.591	0.579	1.581	0.572	0.920	156	536	10672	10026	-0.816	3866	6806	3678	6348	0
5	22	2	"PFN0723"	"N152_1"	5310	26300	140	812	812	231	167	178	69	98	96	0	836	817	191	109	126	56	99	99	0	0.887	0.911	0.898	0.871	1.622	0.955	0.876	156	645	1372	1353	-0.173	645	727	645	708	0
5	1	3	"PFN0727"	"N152_17"	1310	26470	130	415	431	117	137	145	80	97	88	0	379	379	55	86	89	18	100	100	0	0.949	1.003	0.942	0.934	1.573	1.314	0.633	120	655	571	587	-0.076	278	293	294	293	0
5	2	3	"PFN0735"	"N153_15"	1510	26470	130	529	538	143	136	143	46	100	100	0	381	377	61	89	92	22	100	100	0	1.346	1.396	1.353	1.333	1.473	1.527	0.806	120	578	685	690	0.429	393	292	402	288	0
5	3	3	"PFN0750"	"N155_14"	1710	26470	130	934	922	169	134	142	48	100	100	0	1285	1259	172	89	94	26	100	100	0	0.669	0.674	0.677	0.666	1.249	0.674	0.916	120	581	1996	1958	-0.580	800	1196	788	1170	0
5	4	3	"PFN0757"	"N155_25"	1900	26470	130	883	916	207	138	145	46	100	100	0	576	577	99	89	91	15	100	100	0	1.530	1.594	1.605	1.569	1.370	1.673	0.840	120	545	1232	1266	0.613	745	487	778	488	0
5	5	3	"PFB0217"	"B567"	2080	26470	120	454	446	118	140	145	45	98	96	0	326	328	57	88	90	14	100	99	0	1.319	1.275	1.284	1.180	1.758	1.520	0.714	120	498	552	546	0.400	314	238	306	240	0
5	6	3	"PFB0221"	"B573"	2280	26470	130	280	290	92	138	142	41	93	80	0	655	642	100	88	89	13	100	100	0	0.250	0.274	0.258	0.238	1.899	0.280	0.540	120	541	709	706	-1.997	142	567	152	554	0
5	7	3	"PFB0223"	"B577"	2470	26470	130	338	341	92	139	146	60	95	82	0	494	501	80	87	88	12	100	100	0	0.489	0.488	0.454	0.436	1.739	0.498	0.619	120	474	606	616	-1.032	199	407	202	414	0
5	8	3	"PFB0225"	"B583"	2660	26470	140	993	965	278	139	147	61	99	99	0	1206	1172	261	87	88	13	100	100	0	0.763	0.761	0.777	0.725	1.501	0.784	0.867	156	519	1973	1911	-0.390	854	1119	826	1085	0
5	9	3	"PFB0227"	"B587"	2840	26470	130	330	334	89	137	142	42	96	93	0	385	386	60	88	89	13	100	100	0	0.650	0.661	0.631	0.618	1.683	0.689	0.616	120	505	490	495	-0.622	193	297	197	298	0
5	10	3	"PFB0229"	"B590"	3040	26470	150	185	187	60	138	143	42	51	23	0	127	127	19	87	89	13	95	75	0	1.175	1.225	1.526	1.337	2.966	5.695	0.115	156	497	87	89	0.233	47	40	49	40	-50
5	11	3	"PFB0246"	"B618"	3220	26460	150	152	160	53	140	144	43	27	8	0	116	122	57	88	91	18	67	37	0	0.429	0.588	1.227	1.082	3.522	2.732	0.057	156	496	40	54	-1.222	12	28	20	34	-50
5	12	3	"PFB0256"	"B634"	3440	26440	150	167	170	50	140	145	43	34	12	0	120	120	28	90	92	18	62	41	0	0.900	1.000	1.300	1.304	3.481	4.646	0.087	156	515	57	60	-0.152	27	30	30	30	-50
5	13	3	"PFB0259"	"B64"	3610	26480	140	253	260	88	141	148	53	76	53	0	1054	997	217	90	95	22	100	100	0	0.116	0.131	0.134	0.122	2.091	0.121	0.324	156	608	1076	1026	-3.106	112	964	119	907	0
5	14	3	"PFB0262"	"B645"	3820	26480	90	189	193	56	141	149	49	48	19	0	147	148	23	90	97	24	94	67	0	0.842	0.897	1.122	0.831	3.548	5.059	0.042	52	356	105	110	-0.248	48	57	52	58	0
5	15	3	"PFB0270"	"B664"	3980	26480	120	210	221	69	138	143	44	67	40	0	183	184	28	89	90	15	100	100	0	0.766	0.874	0.921	0.749	2.982	2.018	0.241	120	510	166	178	-0.385	72	94	83	95	0
5	16	3	"PFB0273"	"B667"	4170	26480	140	522	520	152	140	146	46	98	98	0	420	403	92	88	89	13	98	98	0	1.151	1.206	1.163	1.172	1.767	1.304	0.804	156	568	714	695	0.202	382	332	380	315	0
5	17	3	"PFC0002"	"C101"	4370	26480	130	814	812	177	140	145	47	100	100	0	471	468	67	88	90	16	100	100	0	1.760	1.768	1.745	1.733	1.301	1.874	0.882	120	487	1057	1052	0.815	674	383	672	380	0
5	18	3	"PFC0006"	"C113"	4550	26480	130	534	558	147	139	145	45	100	100	0	238	239	40	87	92	19	99	99	0	2.616	2.757	2.742	2.712	1.558	3.183	0.722	120	516	546	571	1.387	395	151	419	152	0
5	19	3	"PFC0009"	"C116"	4740	26490	130	458	464	120	145	153	58	100	97	0	357	357	49	90	94	21	100	100	0	1.172	1.195	1.103	1.132	1.485	1.427	0.711	120	618	580	586	0.229	313	267	319	267	0
5	20	3	"PFC0011"	"C118"	4950	26480	110	244	242	74	148	158	63	61	32	0	153	151	24	92	97	22	93	73	0	1.574	1.593	1.603	1.490	2.747	3.900	0.236	80	457	157	153	0.654	96	61	94	59	0
5	21	3	"PFC0013"	"C122"	5150	26470	150	156	165	51	144	150	46	29	9	0	112	114	28	89	92	17	60	33	0	0.522	0.840	1.778	1.564	3.972	7.812	0.042	156	469	35	46	-0.939	12	23	21	25	-50
5	22	3	"PFC0015"	"C125"	5310	26490	130	690	696	155	176	187	80	100	100	0	702	714	116	115	126	49	100	100	0	0.876	0.868	0.866	0.845	1.374	0.940	0.800	120	535	1101	1119	-0.192	514	587	520	599	0
5	1	4	"PFC0035"	"C162"	1320	26660	130	1194	1222	256	139	146	51	100	100	0	1708	1725	319	89	91	15	100	100	0	0.652	0.662	0.672	0.655	1.267	0.668	0.892	120	622	2674	2719	-0.618	1055	1619	1083	1636	0
5	2	4	"PFC0037"	"C164"	1510	26660	120	505	525	119	137	144	48	100	100	0	299	300	41	89	91	14	100	100	0	1.752	1.839	1.793	1.793	1.416	2.113	0.756	120	495	578	599	0.809	368	210	388	211	0
5	3	4	"PFC0039"	"C171"	1710	26660	130	296	300	72	137	142	43	95	86	0	301	306	51	88	89	13	100	100	0	0.746	0.748	0.723	0.673	1.791	0.865	0.576	120	559	372	381	-0.422	159	213	163	218	0
5	4	4	"PFC0042"	"C179"	1900	26660	130	569	577	143	134	142	45	100	99	0	309	309	49	87	88	12	100	100	0	1.959	1.995	2.033	1.928	1.566	2.254	0.768	120	527	657	665	0.970	435	222	443	222	0
5	5	4	"PFC0044"	"C180"	2080	26660	130	494	497	114	135	140	41	100	100	0	267	267	39	87	88	14	100	100	0	1.994	2.011	2.025	1.957	1.460	2.196	0.773	120	593	539	542	0.996	359	180	362	180	0
5	6	4	"PFC0046"	"C184"	2290	26660	130	225	226	66	135	139	42	75	54	0	197	198	28	87	88	12	100	100	0	0.818	0.820	0.925	0.749	2.542	1.394	0.336	120	558	200	202	-0.290	90	110	91	111	0
5	7	4	"PFD0183"	"D23156_27"	2480	26660	130	627	647	152	137	146	59	100	100	0	480	481	64	87	88	12	100	100	0	1.247	1.294	1.256	1.257	1.400	1.369	0.805	120	510	883	904	0.318	490	393	510	394	0
5	8	4	"PFD0186"	"D23156_40"	2650	26670	130	637	652	160	137	145	58	100	100	0	473	467	63	87	88	11	100	100	0	1.295	1.355	1.360	1.305	1.419	1.489	0.796	120	528	886	895	0.373	500	386	515	380	0
5	9	4	"PFD0190"	"D2337_1"	2850	26670	130	235	237	73	136	141	41	79	58	0	217	220	34	88	90	14	100	100	0	0.767	0.765	0.799	0.667	2.462	1.142	0.422	120	593	228	233	-0.382	99	129	101	132	0
5	10	4	"PFD0198"	"D23657_2"	3030	26650	100	192	202	61	136	142	43	61	30	0	133	133	19	89	92	19	90	60	0	1.273	1.500	1.390	1.338	2.654	4.165	0.159	80	376	100	110	0.348	56	44	66	44	0
5	11	4	"PFD0208"	"D25498_1"	3220	26650	150	167	171	50	138	143	43	40	14	0	123	123	23	88	91	17	74	50	0	0.829	0.943	1.297	1.293	3.423	4.552	0.108	156	591	64	68	-0.271	29	35	33	35	-50
5	12	4	"PFD0213"	"D2660_1"	3410	26650	150	153	163	52	142	146	43	27	10	0	116	115	20	88	90	14	72	47	0	0.393	0.778	1.500	1.182	4.065	8.070	0.060	156	559	39	48	-1.348	11	28	21	27	-50
5	13	4	"PFD0248"	"D33539_109"	3590	26680	130	284	290	90	137	140	42	92	76	0	362	358	51	88	88	12	100	100	0	0.536	0.567	0.509	0.487	2.014	0.662	0.499	120	438	421	423	-0.898	147	274	153	270	0
5	14	4	"PFD0250"	"D33539_15"	3790	26680	130	797	814	194	137	140	43	100	100	0	437	439	63	88	90	15	100	100	0	1.891	1.929	1.891	1.878	1.309	2.085	0.876	120	575	1009	1028	0.919	660	349	677	351	0
5	15	4	"PFD0252"	"D33539_17"	3980	26680	130	439	467	125	134	138	40	100	99	0	350	349	42	87	88	11	100	100	0	1.160	1.271	1.201	1.198	1.509	1.462	0.740	120	556	568	595	0.214	305	263	333	262	0
5	16	4	"PFD0256"	"D33539_23"	4170	26680	130	336	341	88	135	141	49	99	91	0	358	360	47	88	89	14	100	100	0	0.744	0.757	0.716	0.697	1.614	0.858	0.615	120	544	471	478	-0.426	201	270	206	272	0
5	17	4	"PFD0259"	"D33539_28"	4370	26680	130	1319	1376	353	137	144	54	100	100	0	973	983	158	88	90	16	100	100	0	1.336	1.384	1.397	1.333	1.399	1.497	0.886	120	489	2067	2134	0.417	1182	885	1239	895	0
5	18	4	"PFD0261"	"D33539_3"	4510	26670	150	157	161	50	140	145	46	20	8	0	112	114	21	89	92	16	60	33	0	0.739	0.840	1.286	1.330	3.743	8.531	0.044	156	611	40	46	-0.436	17	23	21	25	-50
5	19	4	"PFD0277"	"D33539_63"	4740	26680	130	655	666	135	140	143	39	100	100	0	477	479	62	89	91	15	100	100	0	1.327	1.349	1.265	1.321	1.364	1.439	0.823	120	606	903	916	0.409	515	388	526	390	0
5	20	4	"PFD0281"	"D33539_69"	4950	26670	150	182	178	53	145	151	49	32	11	0	130	131	22	89	94	21	81	44	0	0.902	0.786	1.098	1.010	3.368	4.555	0.100	156	613	78	75	-0.148	37	41	33	42	-50
5	21	4	"PFD0283"	"D33539_74"	5130	26670	150	174	176	52	140	144	45	39	14	0	129	128	21	87	90	16	89	69	0	0.810	0.878	1.376	1.202	3.164	6.890	0.046	156	506	76	77	-0.305	34	42	36	41	-50
5	22	4	"PFD0286"	"D33539_85"	5310	26680	130	661	688	153	152	166	75	100	100	0	511	513	82	95	110	46	100	100	0	1.224	1.282	1.231	1.260	1.314	1.378	0.807	120	599	925	954	0.291	509	416	536	418	0
5	1	5	"PFD0288"	"D33539_87"	1330	26840	130	439	440	94	140	145	47	99	99	0	293	297	52	91	93	13	100	100	0	1.480	1.456	1.448	1.431	1.550	1.686	0.738	120	640	501	506	0.566	299	202	300	206	0
5	2	5	"PFD0292"	"D33539_97"	1520	26840	120	233	237	65	143	144	46	74	49	0	167	170	26	88	89	13	100	99	0	1.139	1.146	1.150	1.012	2.335	2.380	0.331	120	483	169	176	0.188	90	79	94	82	0
5	3	5	"PFD0343"	"D40381_1"	1700	26850	120	264	265	71	138	139	41	90	74	0	216	219	38	87	87	11	100	100	0	0.977	0.962	1.026	0.917	1.766	1.291	0.527	120	498	255	259	-0.034	126	129	127	132	0
5	4	5	"PFD0345"	"D4043_2"	1890	26850	130	459	474	134	137	141	44	100	99	0	442	442	73	87	87	11	100	100	0	0.907	0.949	0.874	0.891	1.650	1.045	0.701	120	495	677	692	-0.141	322	355	337	355	0
5	5	5	"PFD0355"	"D42243_17"	2060	26880	150	164	168	51	137	142	43	33	12	0	126	121	28	88	90	16	66	55	0	0.711	0.939	1.310	1.346	3.499	4.449	0.089	156	628	65	64	-0.493	27	38	31	33	-50
5	6	5	"PFD0362"	"D42243_29"	2300	26850	150	165	172	59	137	141	43	34	16	0	123	121	34	88	90	15	71	52	0	0.800	1.061	1.302	1.372	3.151	4.620	0.112	156	607	63	68	-0.322	28	35	35	33	-50
5	7	5	"PFD0367"	"D42243_37"	2470	26860	130	439	449	116	135	141	45	98	96	0	1287	1280	178	87	88	11	100	100	0	0.253	0.263	0.263	0.242	1.629	0.259	0.768	120	462	1504	1507	-1.981	304	1200	314	1193	0
5	8	5	"PFD0369"	"D42243_39"	2650	26860	130	260	270	81	135	141	43	87	71	0	380	377	57	88	88	11	100	100	0	0.428	0.467	0.439	0.399	2.214	0.506	0.446	120	557	417	424	-1.224	125	292	135	289	0
5	9	5	"PFE0400"	"E2667_1"	2860	26860	130	275	282	79	135	140	43	93	76	0	230	233	35	87	89	11	100	100	0	0.979	1.007	0.964	0.920	1.943	1.424	0.497	120	571	283	293	-0.031	140	143	147	146	0
5	10	5	"PFE0403"	"E26771_1"	3060	26850	130	386	391	96	139	142	44	100	97	0	897	886	127	89	91	17	100	100	0	0.306	0.316	0.294	0.294	1.566	0.314	0.722	120	577	1055	1049	-1.710	247	808	252	797	0
5	11	5	"PFE0405"	"E26771_4"	3230	26860	130	503	512	120	139	143	44	100	99	0	339	341	48	88	89	14	100	100	0	1.450	1.474	1.446	1.419	1.490	1.639	0.757	120	545	615	626	0.536	364	251	373	253	0
5	12	5	"PFE0408"	"E26934_1"	3430	26860	130	306	318	97	142	144	45	90	83	0	537	526	84	87	87	12	100	100	0	0.364	0.401	0.394	0.343	1.932	0.425	0.596	120	460	614	615	-1.456	164	450	176	439	0
5	13	5	"PFE0411"	"E27042_1"	3600	26840	150	168	174	55	141	144	46	33	14	0	120	119	25	88	88	13	72	56	0	0.844	1.065	1.745	1.696	3.687	5.897	0.083	156	542	59	64	-0.245	27	32	33	31	-50
5	14	5	"PFE0415"	"E27173_1"	3800	26860	130	355	365	96	134	140	44	98	97	0	217	222	35	88	89	15	100	98	0	1.713	1.724	1.656	1.639	1.756	2.148	0.630	120	497	350	365	0.777	221	129	231	134	0
5	15	5	"PFE0439"	"E27723_18"	3990	26870	130	523	536	135	138	140	40	100	99	0	879	881	127	87	88	14	100	100	0	0.486	0.501	0.479	0.474	1.441	0.508	0.828	120	488	1177	1192	-1.041	385	792	398	794	0
5	16	5	"PFE0443"	"E27723_9"	4180	26860	130	248	262	94	139	140	41	84	65	0	212	210	33	87	88	11	100	99	0	0.872	1.000	0.903	0.799	2.500	1.726	0.384	120	532	234	246	-0.198	109	125	123	123	0
5	17	5	"PFE0446"	"E27742_6"	4370	26870	120	245	255	87	137	141	46	76	57	0	192	191	25	88	89	13	100	100	0	1.038	1.146	1.183	0.978	2.314	2.197	0.364	120	483	212	221	0.054	108	104	118	103	0
5	18	5	"PFE0452"	"E28056_1"	4560	26870	120	180	181	55	135	140	43	50	21	0	137	139	21	88	90	15	98	80	0	0.918	0.902	1.207	1.066	2.678	4.326	0.088	120	492	94	97	-0.123	45	49	46	51	0
5	19	5	"PFE0454"	"E28350_1"	4740	26870	130	372	382	108	135	141	42	99	95	0	367	369	59	87	90	17	100	100	0	0.846	0.876	0.851	0.816	1.628	0.980	0.684	120	597	517	529	-0.241	237	280	247	282	0
5	20	5	"PFE0458"	"E28462_2"	4950	26850	80	181	185	56	137	144	48	48	15	0	145	143	25	89	97	25	88	53	0	0.786	0.889	1.100	0.946	2.737	4.073	0.107	52	236	100	102	-0.348	44	56	48	54	0
5	21	5	"PFE0487"	"E29895_1"	5080	26860	150	165	176	62	138	143	45	33	17	0	117	117	29	87	92	21	60	34	0	0.900	1.267	1.800	1.655	4.181	4.353	0.121	156	636	57	68	-0.152	27	30	38	30	-50
5	22	5	"PFE0491"	"E29931_3"	5310	26870	130	409	422	101	140	146	48	99	98	0	294	301	54	87	90	17	100	100	0	1.300	1.318	1.335	1.271	1.514	1.523	0.707	120	688	476	496	0.378	269	207	282	214	0
5	1	6	"PFE0494"	"E30210_1"	1310	27040	130	432	452	126	138	141	42	100	100	0	306	298	57	89	90	12	100	99	0	1.355	1.502	1.490	1.456	1.584	1.682	0.750	120	638	511	523	0.438	294	217	314	209	0
5	2	6	"PFE0498"	"E3038_3"	1510	27040	130	308	324	92	142	143	42	95	85	0	206	211	33	88	89	12	100	100	0	1.407	1.480	1.425	1.355	1.832	1.986	0.608	120	582	284	305	0.492	166	118	182	123	0
5	3	6	"PFE0502"	"E3185_4"	1700	27050	130	573	588	121	139	142	41	100	100	0	385	392	61	87	88	12	100	100	0	1.456	1.472	1.429	1.444	1.390	1.590	0.806	120	544	732	754	0.542	434	298	449	305	0
5	4	6	"PFE0504"	"E3185_6"	1890	27040	130	1933	1935	361	139	144	44	100	100	0	698	691	120	86	88	13	100	100	0	2.931	2.969	2.983	2.982	1.270	3.074	0.927	120	537	2406	2401	1.552	1794	612	1796	605	0
5	5	6	"PFE0525"	"E3552_1"	2090	27040	130	528	545	157	139	143	44	100	99	0	578	569	97	87	89	14	100	100	0	0.792	0.842	0.831	0.793	1.493	0.918	0.800	120	550	880	888	-0.336	389	491	406	482	0
5	6	6	"PFE0531"	"E3831_2"	2300	27040	150	169	174	48	138	142	46	39	11	0	122	121	26	88	90	14	73	56	0	0.912	1.091	1.612	1.500	3.575	7.135	0.068	156	564	65	69	-0.133	31	34	36	33	-50
5	7	6	"PFE0534"	"E390_1"	2460	27050	120	342	346	108	134	143	48	95	90	0	262	262	37	89	90	13	100	100	0	1.202	1.225	1.140	1.097	1.836	1.646	0.526	120	426	381	385	0.266	208	173	212	173	0
5	8	6	"PFE0539"	"E4159_1"	2650	27050	130	351	369	114	135	142	43	98	94	0	268	273	41	88	89	12	100	100	0	1.200	1.265	1.227	1.132	1.805	1.628	0.584	120	525	396	419	0.263	216	180	234	185	0
5	9	6	"PFE0542"	"E4247_1"	2840	27050	140	807	827	313	137	142	44	98	97	0	1025	962	270	87	88	12	100	100	0	0.714	0.789	0.777	0.741	1.722	0.833	0.839	156	574	1608	1565	-0.485	670	938	690	875	0
5	10	6	"PFE0547"	"E4295_1"	3030	27050	130	259	265	73	141	145	46	88	65	0	254	253	35	89	93	18	100	100	0	0.715	0.756	0.746	0.677	1.992	1.075	0.426	120	603	283	288	-0.484	118	165	124	164	0
5	11	6	"PFF0499"	"F2457_1"	3240	27030	90	192	197	62	142	146	45	53	17	0	147	149	22	90	98	25	90	61	0	0.877	0.932	1.067	0.956	2.627	4.080	0.082	52	337	107	114	-0.189	50	57	55	59	0
5	12	6	"PFF0505"	"F24631_2"	3410	27040	150	144	163	105	140	143	44	24	7	0	83	92	33	87	89	17	14	7	0	-1.000	4.600	2.800	2.453	3.445	18.378	0.026	156	641	0	28	Error	4	-4	23	5	-50
5	13	6	"PFF0507"	"F246_1"	3600	27050	120	239	245	67	142	146	46	81	51	0	169	170	26	87	88	13	100	99	0	1.183	1.241	1.245	1.005	2.781	2.376	0.309	120	521	179	186	0.242	97	82	103	83	0
5	14	6	"PFF0509"	"F24843_2"	3800	27050	120	693	708	170	137	142	45	100	100	0	479	473	82	87	88	12	100	100	0	1.418	1.479	1.423	1.454	1.363	1.600	0.844	120	476	948	957	0.504	556	392	571	386	0
5	15	6	"PFF0513"	"F25069_1"	3970	27040	150	159	166	57	138	141	42	32	11	0	123	120	26	88	89	14	74	56	0	0.600	0.875	1.217	1.167	3.095	6.664	0.070	156	602	56	60	-0.737	21	35	28	32	-50
5	16	6	"PFF0515"	"F25114_1"	4180	27050	130	467	493	155	138	141	41	100	100	0	506	494	85	88	89	11	100	100	0	0.787	0.874	0.837	0.832	1.532	0.964	0.691	120	558	747	761	-0.345	329	418	355	406	0
5	17	6	"PFF0554"	"F26408_1"	4360	27060	130	1211	1241	319	135	140	42	100	100	0	1080	1088	173	88	90	13	100	100	0	1.085	1.106	1.067	1.073	1.296	1.161	0.896	120	531	2068	2106	0.117	1076	992	1106	1000	0
5	18	6	"PFF0556"	"F26422_2"	4550	27060	130	1151	1148	266	137	141	43	100	100	0	638	631	105	89	90	13	100	100	0	1.847	1.865	1.823	1.826	1.419	2.000	0.857	120	546	1563	1553	0.885	1014	549	1011	542	0
5	19	6	"PFF0558"	"F26666_3"	4740	27060	130	3430	3388	733	135	142	43	100	100	0	1950	1953	313	88	89	14	100	100	0	1.770	1.744	1.750	1.717	1.233	1.808	0.925	120	561	5157	5118	0.823	3295	1862	3253	1865	0
5	20	6	"PFF0560"	"F26774_1"	4940	27060	130	549	564	172	139	144	44	99	98	0	481	492	81	87	91	18	100	100	0	1.041	1.049	0.985	0.994	1.454	1.176	0.792	120	580	804	830	0.057	410	394	425	405	0
5	21	6	"PFF0563"	"F27064_1"	5120	27060	130	811	838	225	137	141	43	100	100	0	619	606	142	87	88	15	100	100	0	1.267	1.351	1.344	1.335	1.488	1.386	0.834	120	536	1206	1220	0.341	674	532	701	519	0
5	22	6	"PFF0568"	"F27351_1"	5310	27060	130	466	474	132	141	147	50	100	98	0	360	352	63	86	87	12	100	100	0	1.186	1.252	1.180	1.179	1.574	1.439	0.745	120	646	599	599	0.246	325	274	333	266	0
5	1	7	"PFF0597"	"F28584_1"	1310	27220	120	205	208	57	135	138	42	66	39	0	162	159	24	86	87	13	97	96	0	0.921	1.000	1.039	0.875	2.863	2.307	0.247	120	570	146	146	-0.119	70	76	73	73	0
5	2	7	"PFF0599"	"F28782_1"	1510	27230	130	488	482	121	137	139	44	100	98	0	429	425	70	87	88	12	100	100	0	1.026	1.021	1.039	0.979	1.506	1.112	0.771	120	562	693	683	0.037	351	342	345	338	0
5	3	7	"PFF0601"	"F28897_1"	1700	27230	130	763	773	163	138	141	42	100	100	0	522	516	99	87	88	12	100	100	0	1.437	1.480	1.505	1.487	1.339	1.548	0.876	120	517	1060	1064	0.523	625	435	635	429	0
5	4	7	"PFF0611"	"F29309_1"	1880	27240	120	240	247	72	139	145	44	80	55	0	213	215	35	87	92	44	100	86	0	0.802	0.844	0.856	0.783	2.088	1.242	0.394	120	542	227	236	-0.319	101	126	108	128	0
5	5	7	"PFF0617"	"F29473_1"	2090	27240	100	189	196	68	136	141	45	51	32	0	139	141	19	87	92	48	57	2	0	1.019	1.111	1.400	0.999	3.405	0.974	0.174	80	436	105	114	0.027	53	52	60	54	0
5	6	7	"PFF0622"	"F29632_5"	2270	27240	130	433	430	118	137	142	45	99	95	0	471	464	70	87	88	12	100	100	0	0.771	0.777	0.746	0.715	1.691	0.843	0.699	120	549	680	670	-0.376	296	384	293	377	0
5	7	7	"PFF0646"	"F30537_4"	2460	27240	120	1045	1041	189	140	145	47	100	100	0	818	810	156	90	91	14	100	100	0	1.243	1.251	1.195	1.259	1.323	1.266	0.868	120	456	1633	1621	0.314	905	728	901	720	0
5	8	7	"PFF0652"	"F30663_2"	2650	27240	120	1233	1215	250	137	142	43	100	100	0	594	575	84	89	91	16	100	100	0	2.170	2.218	2.249	2.188	1.328	2.377	0.864	120	496	1601	1564	1.118	1096	505	1078	486	0
5	9	7	"PFF0656"	"F30728_1"	2840	27240	130	299	308	81	138	143	42	95	87	0	232	236	38	88	90	14	100	100	0	1.118	1.149	1.126	1.044	1.964	1.478	0.525	120	528	305	318	0.161	161	144	170	148	0
5	10	7	"PFF0659"	"F30796_1"	3030	27240	120	312	336	102	140	144	52	95	84	0	318	314	59	88	89	14	100	99	0	0.748	0.867	0.852	0.773	2.089	1.045	0.558	120	500	402	422	-0.419	172	230	196	226	0
5	11	7	"PFF0661"	"F3084_1"	3220	27250	130	673	683	157	141	143	42	100	100	0	950	928	128	89	92	18	100	100	0	0.618	0.646	0.628	0.626	1.326	0.666	0.856	120	606	1393	1381	-0.695	532	861	542	839	0
5	12	7	"PFF0665"	"F31008_1"	3410	27250	130	1759	1753	438	139	144	43	100	100	0	1457	1431	233	87	88	13	100	100	0	1.182	1.201	1.187	1.169	1.283	1.268	0.904	120	556	2990	2958	0.242	1620	1370	1614	1344	0
5	13	7	"PFF1271"	"F51945_3"	3600	27250	120	1164	1164	273	142	147	45	100	100	0	1677	1668	255	88	90	13	100	100	0	0.643	0.647	0.629	0.631	1.308	0.653	0.875	120	498	2611	2602	-0.637	1022	1589	1022	1580	0
5	14	7	"PFF1274"	"F5206_2"	3790	27250	130	612	612	158	140	146	53	100	99	0	430	423	57	89	91	13	100	100	0	1.384	1.413	1.350	1.350	1.483	1.588	0.769	120	562	813	806	0.469	472	341	472	334	0
5	15	7	"PFF1276"	"F5206_7"	3980	27250	130	402	395	104	136	143	58	97	90	0	240	239	34	89	92	38	99	98	0	1.762	1.727	1.698	1.607	1.722	2.005	0.675	120	579	417	409	0.817	266	151	259	150	0
5	16	7	"PFF1278"	"F52084_1"	4180	27250	120	315	322	95	135	141	49	95	82	0	289	290	39	88	92	40	100	99	0	0.896	0.926	0.846	0.819	1.822	1.190	0.590	120	512	381	389	-0.159	180	201	187	202	0
5	17	7	"PFF1290"	"F52397_2"	4360	27250	120	5671	5491	974	139	144	42	100	100	0	11014	10807	1620	88	90	13	100	100	0	0.506	0.499	0.504	0.495	1.209	0.492	0.939	120	484	16458	16071	-0.982	5532	10926	5352	10719	0
5	18	7	"PFF1292"	"F52444_1"	4550	27250	130	491	499	121	141	145	44	100	100	0	361	361	59	89	91	15	100	100	0	1.287	1.316	1.238	1.281	1.422	1.489	0.762	120	548	622	630	0.364	350	272	358	272	0
5	19	7	"PFF1323"	"F53383_7"	4740	27250	130	3115	3045	650	139	144	45	100	100	0	3647	3565	679	88	89	15	100	100	0	0.836	0.836	0.849	0.832	1.233	0.831	0.942	120	548	6535	6383	-0.258	2976	3559	2906	3477	0
5	20	7	"PFF1327"	"F53446_1"	4930	27250	120	382	402	122	137	143	45	99	97	0	322	319	54	88	89	14	100	100	0	1.047	1.147	1.076	1.064	1.560	1.400	0.676	120	514	479	496	0.066	245	234	265	231	0
5	21	7	"PFF1329"	"F53449_1"	5120	27250	130	258	265	78	139	141	44	85	65	0	430	429	61	87	88	12	100	100	0	0.347	0.368	0.344	0.304	2.229	0.390	0.469	120	569	462	468	-1.527	119	343	126	342	0
5	22	7	"PFF1335"	"F53749_1"	5310	27250	130	843	838	215	141	145	46	100	100	0	395	387	63	86	88	35	100	99	0	2.272	2.316	2.220	2.266	1.367	2.541	0.848	120	663	1011	998	1.184	702	309	697	301	0
5	1	8	"PFF1338"	"F53871_1"	1320	27420	120	283	288	92	137	142	85	73	39	0	205	206	32	83	87	54	99	66	0	1.197	1.228	1.157	1.093	1.885	1.566	0.745	120	600	268	274	0.259	146	122	151	123	0
5	2	8	"PFF1343"	"F53897_2"	1510	27420	130	3189	3129	608	139	145	87	100	100	0	1382	1325	277	85	89	56	100	99	0	2.352	2.411	2.414	2.463	1.322	2.419	0.927	120	565	4347	4230	1.234	3050	1297	2990	1240	0
5	3	8	"PFF1370"	"F54899_1"	1700	27420	130	424	452	119	140	143	42	99	99	0	303	298	50	87	87	11	100	99	0	1.315	1.479	1.394	1.422	1.685	1.703	0.710	120	556	500	523	0.395	284	216	312	211	0
5	4	8	"PFF1379"	"F55001_1"	1890	27430	130	1250	1239	266	140	144	43	100	100	0	718	713	96	87	88	12	100	100	0	1.759	1.756	1.771	1.716	1.313	1.864	0.906	120	574	1741	1725	0.815	1110	631	1099	626	0
5	5	8	"PFF1381"	"F55001_6"	2080	27430	120	395	390	109	137	143	44	100	94	0	304	301	50	87	91	43	100	99	0	1.189	1.182	1.216	1.092	1.751	1.414	0.660	120	556	475	467	0.250	258	217	253	214	0
5	6	8	"PFF1388"	"F5510_1"	2280	27430	130	215	223	75	135	144	55	70	30	0	181	180	29	87	88	11	100	100	0	0.851	0.946	1.046	0.920	2.214	2.820	0.204	120	546	174	181	-0.233	80	94	88	93	0
5	7	8	"PFF1391"	"F55150_2"	2460	27420	150	185	198	71	141	148	57	40	16	0	168	165	33	89	92	23	91	83	0	0.557	0.750	0.835	0.725	3.217	4.365	0.076	156	589	123	133	-0.844	44	79	57	76	-50
5	8	8	"PFF1406"	"F55492_1"	2650	27430	130	1265	1294	338	137	141	42	100	100	0	15080	14938	3074	90	95	28	100	100	0	0.075	0.078	0.079	0.076	1.319	0.075	0.857	120	544	16118	16005	-3.732	1128	14990	1157	14848	0
5	9	8	"PFF1434"	"F57034_1"	2840	27430	130	205	205	61	136	141	43	69	37	0	295	297	43	90	93	20	100	100	0	0.337	0.333	0.382	0.307	2.605	0.394	0.211	120	565	274	276	-1.571	69	205	69	207	0
5	10	8	"PFF1437"	"F57064_2"	3030	27430	130	298	302	83	139	142	49	91	79	0	462	461	77	88	90	15	100	100	0	0.425	0.437	0.413	0.385	1.966	0.467	0.518	120	583	533	536	-1.234	159	374	163	373	0
5	11	8	"PFF1447"	"F57388_2"	3220	27430	130	785	776	184	139	141	42	100	100	0	507	498	95	88	89	12	100	100	0	1.542	1.554	1.529	1.536	1.443	1.676	0.817	120	547	1065	1047	0.625	646	419	637	410	0
5	12	8	"PFF1456"	"F5774_1"	3410	27440	130	654	656	156	141	144	46	99	99	0	354	354	49	88	89	12	100	100	0	1.929	1.936	1.928	1.853	1.475	2.165	0.827	120	534	779	781	0.948	513	266	515	266	0
5	13	8	"PFF1458"	"F57777_2"	3600	27430	130	454	447	136	138	142	45	97	95	0	284	279	43	88	89	12	100	100	0	1.612	1.618	1.628	1.506	1.711	1.973	0.694	120	544	512	500	0.689	316	196	309	191	0
5	14	8	"PFF1464"	"F57982_1"	3790	27440	130	462	473	139	138	144	53	99	98	0	279	280	41	88	89	12	100	100	0	1.696	1.745	1.683	1.599	1.695	2.082	0.714	120	539	515	527	0.762	324	191	335	192	0
5	15	8	"PFI0170"	"I15363_1"	3980	27440	130	610	614	157	136	144	60	100	99	0	485	483	71	88	91	40	100	100	0	1.194	1.210	1.195	1.154	1.401	1.338	0.803	120	528	871	873	0.256	474	397	478	395	0
5	16	8	"PFI0172"	"I15423_1"	4170	27440	130	490	500	122	140	147	54	100	99	0	361	358	51	87	91	39	100	100	0	1.277	1.328	1.265	1.273	1.476	1.512	0.717	120	549	624	631	0.353	350	274	360	271	0
5	17	8	"PFI0174"	"I15461_2"	4360	27440	130	487	491	131	144	148	45	100	97	0	276	274	47	87	89	13	100	100	0	1.815	1.856	1.905	1.756	1.654	2.247	0.677	120	515	532	534	0.860	343	189	347	187	0
5	18	8	"PFI0180"	"I15544_1"	4550	27440	130	1682	1652	365	140	142	41	100	100	0	637	619	119	86	88	14	100	100	0	2.799	2.837	2.872	2.826	1.319	2.988	0.891	120	508	2093	2045	1.485	1542	551	1512	533	0
5	19	8	"PFI0185"	"I1568_2"	4740	27440	120	301	309	97	139	142	45	90	78	0	263	262	43	87	88	14	100	100	0	0.920	0.971	0.989	0.811	2.173	1.268	0.543	120	500	338	345	-0.120	162	176	170	175	0
5	20	8	"PFI0189"	"I15719_2"	4930	27450	130	315	325	95	137	143	46	95	84	0	353	347	57	88	90	14	100	100	0	0.672	0.726	0.701	0.633	1.871	0.848	0.578	120	607	443	447	-0.574	178	265	188	259	0
5	21	8	"PFI0204"	"I16009_1"	5130	27440	100	204	209	67	140	146	46	57	32	0	150	150	24	87	89	15	100	88	0	1.016	1.095	1.418	1.189	2.467	3.268	0.124	80	401	127	132	0.023	64	63	69	63	0
5	22	8	"PFI0212"	"I16172_1"	5300	27450	120	210	215	66	141	142	40	67	42	0	163	162	29	86	87	11	100	99	0	0.896	0.974	1.042	0.853	2.823	2.050	0.251	120	569	146	150	-0.158	69	77	74	76	0
5	1	9	"PFI0215"	"I16356_1"	1310	27620	120	275	280	88	136	142	65	79	55	0	322	314	49	84	85	13	100	100	0	0.584	0.626	0.613	0.514	2.179	0.758	0.540	120	571	377	374	-0.776	139	238	144	230	0
5	2	9	"PFI0220"	"I16487_2"	1500	27620	120	383	385	115	138	145	68	96	85	0	429	419	83	85	86	13	100	100	0	0.712	0.740	0.744	0.708	1.620	0.810	0.672	120	494	589	581	-0.490	245	344	247	334	0
5	3	9	"PFI0224"	"I16629_1"	1700	27620	120	255	263	81	140	144	44	84	66	0	542	533	90	87	87	13	100	100	0	0.253	0.276	0.265	0.248	2.053	0.276	0.442	120	558	570	569	-1.984	115	455	123	446	0
5	4	9	"PFI0228"	"I16684_1"	1900	27620	100	188	200	60	145	151	55	43	18	0	159	160	23	88	91	19	100	96	0	0.606	0.764	0.848	0.648	3.500	2.757	0.184	80	443	114	127	-0.723	43	71	55	72	0
5	5	9	"PFI0262"	"I17505_1"	2090	27620	110	240	255	76	139	149	65	71	38	0	175	173	19	88	91	18	100	100	0	1.161	1.365	1.299	1.186	2.092	2.536	0.354	80	482	188	201	0.215	101	87	116	85	0
5	6	9	"PFI0266"	"I17587_1"	2260	27620	110	308	319	101	138	148	67	86	68	0	177	182	26	88	89	14	100	100	0	1.910	1.926	1.756	1.723	1.928	2.757	0.534	80	478	259	275	0.934	170	89	181	94	0
5	7	9	"PFI0268"	"I1781_2"	2460	27620	130	611	621	131	140	146	53	100	100	0	377	364	61	88	90	17	100	100	0	1.630	1.743	1.666	1.733	1.464	1.886	0.798	120	598	760	757	0.705	471	289	481	276	0
5	8	9	"PFI0273"	"I1897_2"	2650	27630	130	632	631	179	138	141	40	100	98	0	637	644	118	88	91	26	100	100	0	0.900	0.887	0.870	0.829	1.560	0.927	0.826	120	533	1043	1049	-0.152	494	549	493	556	0
5	9	9	"PFI0275"	"I1904_2"	2830	27630	130	867	837	222	137	142	45	100	100	0	496	491	70	88	90	15	100	100	0	1.789	1.737	1.707	1.657	1.385	1.859	0.866	120	588	1138	1103	0.839	730	408	700	403	0
5	10	9	"PFI0286"	"I2458_1"	3030	27630	100	194	191	58	134	141	45	58	26	0	153	151	22	86	87	12	98	96	0	0.896	0.877	0.988	0.958	2.372	2.787	0.174	80	426	127	122	-0.159	60	67	57	65	0
5	11	9	"PFI0317"	"I3248_1"	3210	27630	120	329	347	98	134	140	43	99	91	0	463	460	69	87	88	12	100	100	0	0.519	0.571	0.547	0.518	1.693	0.589	0.643	120	536	571	586	-0.947	195	376	213	373	0
5	12	9	"PFI0323"	"I3340_2"	3410	27620	130	466	478	117	137	141	44	100	100	0	260	262	37	87	88	12	100	100	0	1.902	1.949	1.832	1.880	1.410	2.251	0.737	120	566	502	516	0.927	329	173	341	175	0
[truncated: 1,057,153 more chars]
