# Supplementary material for: The Transcriptome of the Intraerythrocytic Developmental Cycle of Plasmodium falciparum
Source: PLoS Biol. 2003 Aug 18;1(1):e5. doi: 10.1371/journal.pbio.0000005 (PMC176545; doi:10.1371/journal.pbio.0000005)
Supplement: Dataset S1 — (29.5 MB ZIP). [file pbio.0000005.sd001.zip › TP_35.gpr]

ATF	1.0
27	43    
"Type=GenePix Results 1.4"
"DateTime=2002/09/03 15:16:58"
"Settings=C:\Documents and Settings\Manuel\My Documents\Malaria Hybes\HB3 Timecourse\MOS12_101.gps"
"GalFile=C:\Documents and Settings\Manuel\My Documents\Malaria Hybes\mos11galv2"
"Scanner=GenePix 4000B [88593]"
"Comment="
"PixelSize=10"
"ImageName=635	532"
"FileName=C:\Documents and Settings\Manuel\My Documents\Malaria Hybes\HB3 Timecourse\MOS12_101_635.tif	C:\Documents and Settings\Manuel\My Documents\Malaria Hybes\HB3 Timecourse\MOS12_101_532.tif"
"PMTVolts=580	530"
"ScanPower=100	100"
"FocusPosition=0"
"NormalizationFactor:RatioOfMedians=1.02697"
"NormalizationFactor:RatioOfMeans=1.03411"
"NormalizationFactor:MedianOfRatios=1.03163"
"NormalizationFactor:MeanOfRatios=1.04478"
"NormalizationFactor:RegressionRatio=1.05668"
"JpegImage=C:\Documents and Settings\Manuel\My Documents\Malaria Hybes\HB3 Timecourse\MOS12_101.jpg"
"RatioFormulation=W1/W2 (635/532)"
"Barcode="
"ImageOrigin=980, 20940"
"JpegOrigin=980, 20940"
"Creator=GenePix Pro 3.0.6.89"
"Temperature=28.37"
"LaserPower=3.47	3.46"
"LaserOnTime=8051	8051"
"Supplier="
"Block"	"Column"	"Row"	"Name"	"ID"	"X"	"Y"	"Dia."	"F635 Median"	"F635 Mean"	"F635 SD"	"B635 Median"	"B635 Mean"	"B635 SD"	"% > B635+1SD"	"% > B635+2SD"	"F635 % Sat."	"F532 Median"	"F532 Mean"	"F532 SD"	"B532 Median"	"B532 Mean"	"B532 SD"	"% > B532+1SD"	"% > B532+2SD"	"F532 % Sat."	"Ratio of Medians"	"Ratio of Means"	"Median of Ratios"	"Mean of Ratios"	"Ratios SD"	"Rgn Ratio"	"Rgn R�"	"F Pixels"	"B Pixels"	"Sum of Medians"	"Sum of Means"	"Log Ratio"	"F635 Median - B635"	"F532 Median - B532"	"F635 Mean - B635"	"F532 Mean - B532"	"Flags"
1	1	1	"PFE0192"	"E18031_6"	1350	21210	130	8732	8003	2597	81	141	150	100	100	0	7262	6622	2212	144	182	99	100	100	0	1.215	1.223	1.215	1.250	1.555	1.221	0.932	120	795	15769	14400	0.281	8651	7118	7922	6478	0
1	2	1	"PFE0272"	"E20827_3"	1560	21210	120	884	879	233	78	103	84	100	96	0	797	781	148	120	143	72	100	100	0	1.191	1.212	1.266	1.164	1.533	1.277	0.833	120	622	1483	1462	0.252	806	677	801	661	0
1	3	1	"PFE0225"	"E18877_1"	1750	21210	120	885	859	196	71	77	25	100	100	0	722	712	155	111	115	24	100	100	0	1.332	1.311	1.293	1.309	1.561	1.329	0.854	120	553	1425	1389	0.414	814	611	788	601	0
1	4	1	"PFE0214"	"E18651_4"	1920	21210	120	1506	1432	367	69	73	20	100	100	0	1522	1448	330	111	118	42	100	100	0	1.018	1.019	1.037	1.015	1.571	1.030	0.899	120	522	2848	2700	0.026	1437	1411	1363	1337	0
1	5	1	"PFE0258"	"E20360_1"	2110	21210	150	2294	1933	962	68	71	17	100	100	0	5613	4516	2515	110	121	40	100	100	0	0.405	0.423	0.427	0.482	1.776	0.398	0.908	156	833	7729	6271	-1.306	2226	5503	1865	4406	0
1	6	1	"PFE0606"	"E714_15"	2300	21210	130	310	340	115	67	70	16	100	100	0	360	398	124	106	110	23	100	100	0	0.957	0.935	0.916	0.936	1.545	0.921	0.798	120	646	497	565	-0.064	243	254	273	292	0
1	7	1	"PFF1886"	"F7915_1"	2500	21220	120	1663	1586	460	70	76	27	100	100	0	1083	1076	222	106	108	18	100	100	0	1.631	1.563	1.637	1.491	1.533	1.676	0.888	120	588	2570	2486	0.705	1593	977	1516	970	0
1	8	1	"PFF0067"	"F11738_1"	2690	21220	120	1429	1351	383	70	78	31	100	100	0	1043	1023	254	107	110	21	100	100	0	1.452	1.398	1.422	1.402	1.633	1.467	0.882	120	524	2295	2197	0.538	1359	936	1281	916	0
1	9	1	"PFF0367"	"F20673_1"	2870	21210	160	1246	945	633	69	72	20	99	96	0	1391	1059	721	104	107	19	98	97	0	0.915	0.917	0.965	1.019	1.738	0.894	0.901	208	840	2464	1831	-0.129	1177	1287	876	955	0
1	10	1	"PFF1686"	"F66030_3"	3060	21220	160	4361	3251	2323	72	74	16	100	100	0	3164	2329	1672	106	111	21	100	100	0	1.403	1.430	1.477	1.505	1.695	1.437	0.918	208	830	7347	5402	0.488	4289	3058	3179	2223	0
1	11	1	"PFF1346"	"F54003_1"	3260	21220	140	1082	947	405	78	80	19	100	100	0	2845	2402	1135	112	116	24	100	100	0	0.367	0.379	0.392	0.407	1.696	0.360	0.911	156	696	3737	3159	-1.445	1004	2733	869	2290	0
1	12	1	"PFF0819"	"F36648_2"	3430	21220	120	926	929	164	90	95	29	100	100	0	736	708	172	121	133	62	99	97	0	1.359	1.429	1.382	1.504	1.485	1.419	0.861	120	528	1451	1426	0.443	836	615	839	587	0
1	13	1	"PFF0467"	"F23644_4"	3630	21220	150	45187	38464	17304	95	111	73	100	100	1	30908	25317	11825	124	150	92	100	100	0	1.465	1.523	1.511	1.655	1.772	1.532	0.901	156	850	75876	63562	0.551	45092	30784	38369	25193	0
1	14	1	"PFF1450"	"F57655_2"	3820	21230	120	311	312	71	90	110	86	96	78	0	333	340	64	118	143	93	97	70	0	1.028	1.000	0.993	0.988	1.516	0.942	0.690	120	551	436	444	0.040	221	215	222	222	0
1	15	1	"PFF0809"	"F36380_1"	4000	21220	130	114	117	25	76	78	21	73	42	0	148	152	28	106	108	17	90	67	0	0.905	0.891	0.822	0.798	2.790	0.895	0.226	120	670	80	87	-0.144	38	42	41	46	0
1	16	1	"PFF0511"	"F25016_1"	4200	21230	120	265	263	69	72	74	16	100	100	0	373	383	83	107	110	26	100	100	0	0.726	0.692	0.731	0.674	1.533	0.665	0.719	120	584	459	467	-0.463	193	266	191	276	0
1	17	1	"PFF1712"	"F67192_1"	4380	21230	120	393	389	78	71	72	14	100	100	0	398	403	79	105	108	25	99	99	0	1.099	1.067	1.070	1.085	1.655	1.053	0.841	120	569	615	616	0.136	322	293	318	298	0
1	18	1	"PFF0870"	"F39343_3"	4570	21230	120	416	418	107	71	74	16	100	100	0	742	699	164	105	107	16	100	100	0	0.542	0.584	0.575	0.586	1.501	0.571	0.865	120	568	982	941	-0.885	345	637	347	594	0
1	19	1	"PFF1637"	"F64125_2"	4760	21230	120	900	879	202	70	72	15	100	100	0	813	794	191	104	106	15	100	100	0	1.171	1.172	1.158	1.191	1.437	1.163	0.872	120	613	1539	1499	0.227	830	709	809	690	0
1	20	1	"PFF0483"	"F23940_2"	4960	21230	130	580	597	191	70	72	15	100	100	0	631	611	217	104	106	16	100	99	0	0.968	1.039	1.011	1.119	1.640	0.983	0.841	120	695	1037	1034	-0.047	510	527	527	507	0
1	21	1	"PFF0101"	"F13309_2"	5150	21240	130	201	207	62	72	74	15	97	95	0	569	559	173	105	106	19	100	100	0	0.278	0.297	0.292	0.285	1.643	0.291	0.736	120	663	593	589	-1.847	129	464	135	454	0
1	22	1	"PFF1826"	"F71130_4"	5340	21240	130	1851	1709	573	72	74	16	100	100	0	994	935	259	104	105	17	100	100	0	1.999	1.970	2.062	1.909	1.631	2.123	0.844	120	761	2669	2468	0.999	1779	890	1637	831	0
1	1	2	"PFF0961"	"F42117_4"	1330	21410	110	153	160	34	70	90	68	76	10	0	243	249	56	116	142	68	90	41	0	0.654	0.677	0.642	0.700	2.050	0.554	0.513	80	481	210	223	-0.614	83	127	90	133	0
1	2	2	"PFF1620"	"F63632_3"	1520	21410	110	1554	1551	383	75	80	26	100	100	0	797	821	156	112	119	34	100	100	0	2.159	2.082	2.038	2.067	1.234	2.127	0.898	80	519	2164	2185	1.110	1479	685	1476	709	0
1	3	2	"PFM0802"	"M5804_3"	1710	21420	120	1317	1274	322	74	79	23	100	100	0	880	862	196	112	117	28	100	100	0	1.618	1.600	1.636	1.590	1.507	1.638	0.892	120	570	2011	1950	0.695	1243	768	1200	750	0
1	4	2	"PFM0091"	"M1661_1"	1900	21410	120	1091	1083	243	72	76	18	100	100	0	1224	1228	247	118	125	33	100	100	0	0.921	0.911	0.927	0.900	1.472	0.909	0.883	120	540	2125	2121	-0.118	1019	1106	1011	1110	0
1	5	2	"PFM0462"	"M3816_2"	2090	21420	130	4999	4931	1633	71	75	19	100	100	0	10350	9937	3215	122	135	49	100	100	0	0.482	0.495	0.513	0.488	1.412	0.488	0.917	120	595	15156	14675	-1.053	4928	10228	4860	9815	0
1	6	2	"PFM0294"	"M29681_1"	2300	21410	120	2114	2066	485	71	75	19	100	100	0	1144	1069	306	114	122	41	99	95	0	1.983	2.089	2.060	2.276	1.583	2.065	0.914	120	539	3073	2950	0.988	2043	1030	1995	955	0
1	7	2	"PFM0525"	"M42687_2"	2470	21410	120	2784	2712	608	71	73	16	100	100	0	1427	1321	402	106	110	23	100	100	0	2.054	2.174	2.148	2.382	1.626	2.152	0.918	120	520	4034	3856	1.038	2713	1321	2641	1215	0
1	8	2	"PFM0582"	"M45177_10"	2670	21420	120	336	339	67	71	73	16	100	100	0	1079	1058	228	107	110	19	100	100	0	0.273	0.282	0.277	0.284	1.485	0.261	0.840	120	529	1237	1219	-1.875	265	972	268	951	0
1	9	2	"PFM0415"	"M36754_19"	2850	21420	120	1245	1231	240	72	74	15	100	100	0	681	647	177	107	109	17	100	98	0	2.044	2.146	2.072	2.365	1.678	2.103	0.906	120	506	1747	1699	1.031	1173	574	1159	540	0
1	10	2	"PFM0252"	"M26245_1"	3050	21420	120	731	731	152	73	75	15	100	100	0	606	576	138	108	110	18	100	99	0	1.321	1.406	1.370	1.482	1.460	1.380	0.904	120	487	1156	1126	0.402	658	498	658	468	0
1	11	2	"PFM0169"	"M21665_1"	3230	21430	120	1724	1681	457	75	77	17	100	100	0	1653	1650	357	112	114	21	100	100	0	1.070	1.044	1.051	1.009	1.447	1.072	0.923	120	510	3190	3144	0.098	1649	1541	1606	1538	0
1	12	2	"PFM0497"	"M40872_1"	3430	21430	120	1541	1496	388	80	83	19	100	100	0	720	714	147	113	115	20	100	100	0	2.407	2.356	2.417	2.297	1.523	2.514	0.874	120	542	2068	2017	1.267	1461	607	1416	601	0
1	13	2	"PFM0499"	"M40872_5"	3620	21430	120	276	269	56	87	97	37	98	95	0	265	267	51	118	141	90	87	27	0	1.286	1.221	1.182	1.216	1.622	1.103	0.603	120	528	336	331	0.363	189	147	182	149	0
1	14	2	"PFM0670"	"M49091_1"	3810	21430	120	1277	1226	296	86	93	28	100	100	0	803	790	141	117	125	38	100	100	0	1.736	1.694	1.750	1.625	1.522	1.782	0.891	120	515	1877	1813	0.796	1191	686	1140	673	0
1	15	2	"PFM0324"	"M31208_9"	4000	21430	120	1304	1289	306	81	84	21	100	100	0	773	766	173	111	113	18	100	100	0	1.847	1.844	1.909	1.820	1.515	1.887	0.867	120	528	1885	1863	0.886	1223	662	1208	655	0
1	16	2	"PFM0024"	"M11377_3"	4190	21430	120	1903	1947	551	78	81	21	100	100	0	2403	2472	756	112	116	22	100	100	0	0.797	0.792	0.816	0.803	1.548	0.760	0.850	120	499	4116	4229	-0.328	1825	2291	1869	2360	0
1	17	2	"PFM0019"	"M11356_1"	4370	21430	120	562	555	110	75	77	17	100	100	0	452	438	118	110	114	21	100	96	0	1.424	1.463	1.401	1.594	1.698	1.435	0.820	120	481	829	808	0.510	487	342	480	328	0
1	18	2	"PFM0187"	"M22455_1"	4560	21430	140	29139	23939	11743	76	77	15	100	100	0	40447	31939	16945	110	115	37	100	100	0	0.721	0.750	0.743	0.798	1.656	0.725	0.917	156	646	69400	55692	-0.473	29063	40337	23863	31829	0
1	19	2	"PFM0042"	"M12812_3"	4770	21440	130	140	140	27	74	76	16	97	86	0	213	212	41	108	114	38	94	75	0	0.629	0.635	0.641	0.632	1.724	0.513	0.466	120	616	171	170	-0.670	66	105	66	104	0
1	20	2	"PFM0044"	"M12812_6"	4960	21440	120	653	611	176	71	73	14	100	100	0	1007	970	213	105	107	17	100	100	0	0.645	0.624	0.643	0.595	1.537	0.628	0.855	120	520	1484	1405	-0.632	582	902	540	865	0
1	21	2	"PFN0072"	"N128_74"	5150	21440	130	670	648	168	71	74	15	100	100	0	425	420	91	105	107	17	100	100	0	1.872	1.832	1.891	1.804	1.495	1.954	0.839	120	549	919	892	0.904	599	320	577	315	0
1	22	2	"PFN0081"	"N128_88"	5330	21440	120	159	155	32	72	74	15	98	94	0	286	286	67	103	105	16	100	100	0	0.475	0.454	0.456	0.443	1.837	0.393	0.587	120	579	270	266	-1.073	87	183	83	183	0
1	1	3	"PFN0030"	"N128_103"	1340	21610	160	3052	2314	1794	65	67	15	100	100	0	7028	5389	4438	105	108	19	100	100	0	0.431	0.426	0.426	0.462	1.792	0.401	0.906	208	936	9910	7533	-1.213	2987	6923	2249	5284	0
1	2	3	"PFN0126"	"N130_31"	1530	21620	130	480	481	105	68	74	27	100	100	0	352	376	203	108	113	30	100	98	0	1.689	1.541	1.660	1.666	1.465	1.262	0.573	120	555	656	681	0.756	412	244	413	268	0
1	3	3	"PFN0135"	"N130_44"	1720	21620	120	684	667	134	72	79	30	100	100	0	455	455	83	111	114	23	100	99	0	1.779	1.730	1.767	1.728	1.517	1.776	0.846	120	529	956	939	0.831	612	344	595	344	0
1	4	3	"PFN0150"	"N131_2"	1920	21620	120	611	584	140	71	74	17	100	100	0	774	751	146	111	114	21	100	100	0	0.814	0.802	0.812	0.779	1.504	0.804	0.880	120	528	1203	1153	-0.296	540	663	513	640	0
1	5	3	"PFB0094"	"B325"	2100	21610	120	177	180	39	71	73	17	98	96	0	286	285	58	110	115	28	100	96	0	0.602	0.623	0.631	0.606	1.776	0.577	0.652	120	533	282	284	-0.732	106	176	109	175	0
1	6	3	"PFB0096"	"B327"	2300	21620	120	3259	3045	945	72	75	19	100	100	0	1895	1831	411	108	111	23	100	100	0	1.783	1.725	1.774	1.626	1.617	1.851	0.883	120	571	4974	4696	0.835	3187	1787	2973	1723	0
1	7	3	"PFB0098"	"B34"	2480	21610	110	112	114	20	70	73	16	95	75	0	152	154	26	105	110	26	80	41	0	0.894	0.898	0.925	0.958	2.533	0.664	0.294	80	472	89	93	-0.162	42	47	44	49	0
1	8	3	"PFB0100"	"B343"	2670	21620	120	3238	3098	869	70	72	14	100	100	0	4976	4745	1149	107	111	29	100	100	0	0.651	0.653	0.668	0.642	1.631	0.651	0.869	120	550	8037	7666	-0.620	3168	4869	3028	4638	0
1	9	3	"PFB0103"	"B347"	2860	21620	130	357	350	89	69	71	14	100	99	0	337	339	58	105	108	27	100	100	0	1.241	1.201	1.233	1.147	1.585	1.286	0.812	120	582	520	515	0.312	288	232	281	234	0
1	10	3	"PFB0106"	"B362"	3050	21620	120	316	316	60	68	70	14	100	100	0	233	231	47	105	106	15	96	96	0	1.938	1.968	1.933	2.044	1.686	1.978	0.752	120	528	376	374	0.954	248	128	248	126	0
1	11	3	"PFB0128"	"B405"	3240	21620	120	221	223	48	70	72	16	99	99	0	309	305	66	104	105	16	100	100	0	0.737	0.761	0.785	0.777	1.580	0.719	0.748	120	515	356	354	-0.441	151	205	153	201	0
1	12	3	"PFB0131"	"B415"	3430	21620	130	390	393	98	73	76	19	100	100	0	478	494	108	104	106	17	100	100	0	0.848	0.821	0.820	0.808	1.412	0.851	0.807	120	601	691	710	-0.239	317	374	320	390	0
1	13	3	"PFB0133"	"B418"	3620	21630	130	141	146	43	75	78	19	93	75	0	203	208	55	105	108	18	99	93	0	0.673	0.689	0.667	0.647	2.032	0.740	0.544	120	582	164	174	-0.570	66	98	71	103	0
1	14	3	"PFB0135"	"B424"	3820	21620	120	347	344	73	73	75	15	100	100	0	978	939	252	104	107	18	100	100	0	0.314	0.325	0.321	0.342	1.672	0.298	0.848	120	536	1148	1106	-1.673	274	874	271	835	0
1	15	3	"PFB0137"	"B427"	4010	21620	130	110	115	23	73	75	14	90	68	0	162	165	36	106	109	18	90	75	0	0.661	0.712	0.662	0.703	2.664	0.571	0.321	120	546	93	101	-0.598	37	56	42	59	0
1	16	3	"PFB0139"	"B431"	4190	21620	130	2185	2237	443	76	78	17	100	100	0	2057	2040	588	109	115	26	100	100	0	1.083	1.119	1.092	1.213	1.713	1.049	0.836	120	561	4057	4092	0.115	2109	1948	2161	1931	0
1	17	3	"PFB0155"	"B464"	4380	21620	120	146	149	29	77	79	18	100	90	0	176	182	37	108	111	24	91	75	0	1.015	0.973	1.036	1.012	1.992	0.868	0.424	120	511	137	146	0.021	69	68	72	74	0
1	18	3	"PFB0158"	"B467"	4570	21630	120	335	340	79	75	77	16	100	100	0	482	491	100	108	113	34	100	100	0	0.695	0.692	0.691	0.683	1.489	0.669	0.800	120	578	634	648	-0.525	260	374	265	383	0
1	19	3	"PFB0160"	"B47"	4810	21610	90	88	90	19	74	77	18	40	13	0	125	129	26	111	112	21	40	17	0	1.000	0.889	0.800	0.841	3.172	0.197	0.017	52	330	28	34	0.000	14	14	16	18	0
1	20	3	"PFB0163"	"B476"	4960	21630	120	178	181	38	69	72	14	100	100	0	159	157	28	103	105	17	90	76	0	1.946	2.074	1.943	2.211	1.928	2.012	0.516	120	472	165	166	0.961	109	56	112	54	0
1	21	3	"PFB0166"	"B484"	5140	21630	120	227	229	53	71	73	15	100	100	0	572	581	115	103	104	16	100	100	0	0.333	0.331	0.332	0.319	1.434	0.315	0.761	120	518	625	636	-1.588	156	469	158	478	0
1	22	3	"PFB0168"	"B489"	5340	21630	120	912	904	218	71	73	15	100	100	0	553	547	153	104	105	17	100	100	0	1.873	1.880	1.837	1.965	1.547	1.880	0.834	120	594	1290	1276	0.905	841	449	833	443	0
1	1	4	"PFB0186"	"B513"	1330	21810	120	1063	1023	238	65	67	13	100	100	0	906	864	208	105	108	20	100	100	0	1.246	1.262	1.296	1.260	1.675	1.265	0.863	120	529	1799	1717	0.317	998	801	958	759	0
1	2	4	"PFB0188"	"B516"	1530	21810	120	145	146	33	69	80	48	83	26	0	177	182	34	108	115	30	92	62	0	1.101	1.041	1.043	1.021	1.977	1.356	0.562	120	512	145	151	0.139	76	69	77	74	0
1	3	4	"PFB0191"	"B521"	1720	21810	130	7753	7674	1807	74	88	50	100	100	0	3497	3393	972	115	124	36	100	100	0	2.271	2.318	2.304	2.476	1.753	2.349	0.896	120	546	11061	10878	1.183	7679	3382	7600	3278	0
1	4	4	"PFB0193"	"B527"	1910	21810	120	432	419	113	71	76	25	100	98	0	476	464	120	108	113	27	99	98	0	0.981	0.978	0.991	0.996	1.760	0.969	0.854	120	535	729	704	-0.028	361	368	348	356	0
1	5	4	"PFB0195"	"B530"	2100	21810	110	159	165	34	68	70	14	100	100	0	261	267	50	103	105	15	100	100	0	0.576	0.591	0.627	0.580	1.593	0.571	0.679	80	502	249	261	-0.796	91	158	97	164	0
1	6	4	"PFB0198"	"B536"	2290	21810	110	1516	1537	245	71	77	35	100	100	0	1107	1089	168	106	113	59	100	100	0	1.444	1.491	1.441	1.498	1.249	1.472	0.913	80	475	2446	2449	0.530	1445	1001	1466	983	0
1	7	4	"PFD0038"	"D12635_8"	2480	21820	140	105	108	24	71	75	31	54	14	0	150	152	29	105	111	51	37	5	0	0.756	0.787	0.776	0.800	2.342	0.610	0.664	156	664	79	84	-0.404	34	45	37	47	0
1	8	4	"PFD0046"	"D13568_2"	2680	21820	120	1426	1320	415	68	69	13	100	100	0	988	950	241	105	108	35	100	100	0	1.538	1.482	1.507	1.415	1.685	1.546	0.888	120	513	2241	2097	0.621	1358	883	1252	845	0
1	9	4	"PFD0050"	"D14936_1"	2870	21820	130	123	129	32	66	69	13	99	90	0	174	175	31	103	106	34	90	55	0	0.803	0.875	0.854	0.855	2.247	0.846	0.449	120	524	128	135	-0.317	57	71	63	72	0
1	10	4	"PFD0055"	"D15909_10"	3050	21820	120	4314	4105	1215	68	71	15	100	100	0	2731	2683	662	103	104	16	100	100	0	1.616	1.565	1.585	1.505	1.467	1.623	0.922	120	493	6874	6617	0.692	4246	2628	4037	2580	0
1	11	4	"PFD0058"	"D15909_5"	3250	21820	120	436	425	115	70	73	17	100	100	0	529	498	127	101	103	15	100	100	0	0.855	0.894	0.901	0.896	1.592	0.883	0.839	120	517	794	752	-0.226	366	428	355	397	0
1	12	4	"PFD0060"	"D16430_1"	3430	21830	100	92	98	22	74	78	19	48	31	0	138	141	27	102	106	18	82	48	0	0.500	0.615	0.667	0.658	3.555	0.643	0.146	80	397	54	63	-1.000	18	36	24	39	0
1	13	4	"PFD0079"	"D16785_4"	3620	21820	120	13603	12697	3176	74	78	19	100	100	0	5168	5057	1095	103	106	19	100	100	0	2.671	2.548	2.615	2.499	1.621	2.684	0.896	120	542	18594	17577	1.417	13529	5065	12623	4954	0
1	14	4	"PFD0082"	"D16785_6"	3810	21810	110	346	349	74	70	74	27	100	100	0	278	284	60	100	105	30	97	97	0	1.551	1.516	1.508	1.583	1.606	1.488	0.724	80	490	454	463	0.633	276	178	279	184	0
1	15	4	"PFD0085"	"D16785_9"	4010	21820	120	1122	1089	219	70	73	25	100	100	0	743	708	170	101	106	31	100	99	0	1.639	1.679	1.662	1.745	1.610	1.687	0.882	120	555	1694	1626	0.712	1052	642	1019	607	0
1	16	4	"PFD0087"	"D17715_10"	4200	21830	120	285	282	65	72	74	15	100	99	0	358	358	70	104	108	21	98	97	0	0.839	0.827	0.834	0.830	1.441	0.827	0.816	120	513	467	464	-0.254	213	254	210	254	0
1	17	4	"PFD0092"	"D17715_109"	4390	21820	120	410	400	78	73	76	16	100	100	0	590	577	153	104	106	17	100	99	0	0.693	0.691	0.680	0.739	1.679	0.641	0.843	120	499	823	800	-0.528	337	486	327	473	0
1	18	4	"PFD0094"	"D17715_110"	4570	21820	120	405	416	115	71	74	15	100	99	0	1024	998	297	104	105	15	100	100	0	0.363	0.386	0.384	0.406	1.884	0.356	0.822	120	482	1254	1239	-1.462	334	920	345	894	0
1	19	4	"PFD0112"	"D17715_16"	4770	21820	120	117	117	22	70	73	15	93	73	0	154	159	28	105	107	18	92	67	0	0.959	0.870	0.917	0.909	2.614	0.790	0.337	120	559	96	101	-0.060	47	49	47	54	0
1	20	4	"PFD0115"	"D17715_20"	4950	21820	120	152	154	32	71	73	18	99	93	0	252	251	63	104	105	16	98	97	0	0.547	0.565	0.571	0.588	1.868	0.481	0.599	120	504	229	230	-0.870	81	148	83	147	0
1	21	4	"PFD0118"	"D17715_25"	5140	21820	110	117	116	22	72	73	18	91	61	0	160	161	35	104	105	15	91	78	0	0.804	0.772	0.779	0.825	2.686	0.637	0.319	80	470	101	101	-0.316	45	56	44	57	0
1	22	4	"PFD0121"	"D17715_28"	5340	21820	120	390	381	97	72	73	15	100	100	0	451	431	126	105	105	17	98	95	0	0.919	0.948	0.927	1.070	1.950	0.899	0.831	120	628	664	635	-0.122	318	346	309	326	0
1	1	5	"PFD0124"	"D17715_32"	1340	22000	120	391	384	83	66	67	13	100	100	0	456	447	120	102	103	15	98	97	0	0.918	0.922	0.894	0.993	1.743	0.881	0.859	120	590	679	663	-0.123	325	354	318	345	0
1	2	5	"PFD0126"	"D17715_37"	1540	22000	120	403	422	145	68	72	26	99	98	0	516	515	131	103	107	22	100	100	0	0.811	0.859	0.820	0.833	1.713	0.887	0.786	120	532	748	766	-0.302	335	413	354	412	0
1	3	5	"PFD0143"	"D17715_67"	1730	22000	120	561	535	131	69	77	35	100	98	0	593	561	130	107	114	32	98	96	0	1.012	1.026	1.010	1.062	1.708	1.022	0.872	120	501	978	920	0.018	492	486	466	454	0
1	4	5	"PFD0145"	"D17715_7"	1920	22010	120	146	148	38	66	68	14	95	92	0	184	185	31	103	104	16	97	95	0	0.988	1.000	0.987	0.951	1.988	1.041	0.594	120	483	161	164	-0.018	80	81	82	82	0
1	5	5	"PFD0147"	"D17715_76"	2100	22010	130	125	125	26	67	69	15	95	85	0	164	166	30	101	103	16	95	88	0	0.921	0.892	0.965	0.898	2.107	0.848	0.429	120	568	121	123	-0.119	58	63	58	65	0
1	6	5	"PFD0149"	"D17715_8"	2300	22010	120	411	391	110	69	74	32	97	95	0	360	358	69	103	110	56	99	95	0	1.331	1.263	1.260	1.186	1.637	1.335	0.838	120	535	599	577	0.412	342	257	322	255	0
1	7	5	"PFD0151"	"D17715_81"	2480	22010	120	798	786	254	68	70	14	100	100	0	529	536	128	103	104	15	99	99	0	1.714	1.658	1.697	1.590	1.570	1.784	0.871	120	486	1156	1151	0.777	730	426	718	433	0
1	8	5	"PFD0153"	"D17715_89"	2680	22010	120	1284	1207	376	66	67	14	100	100	0	1886	1807	407	99	102	26	100	100	0	0.682	0.668	0.690	0.624	1.559	0.687	0.891	120	522	3005	2849	-0.553	1218	1787	1141	1708	0
1	9	5	"PFE0210"	"E18550_2"	2870	22000	120	1618	1580	453	64	66	14	100	100	0	1123	1051	366	97	99	16	100	99	0	1.515	1.589	1.571	1.785	1.820	1.562	0.895	120	486	2580	2470	0.599	1554	1026	1516	954	0
1	10	5	"PFE0213"	"E18651_3"	3050	22000	120	151	155	37	67	70	15	96	94	0	181	182	41	99	101	15	94	89	0	1.024	1.060	1.073	1.097	2.029	1.015	0.580	120	507	166	171	0.035	84	82	88	83	0
1	11	5	"PFE0218"	"E18737_1"	3260	22000	120	3176	3310	1322	71	73	14	100	100	0	1291	1349	565	102	103	16	100	100	0	2.611	2.597	2.547	2.781	1.814	2.741	0.812	120	476	4294	4486	1.385	3105	1189	3239	1247	0
1	12	5	"PFE0223"	"E1884_3"	3430	22000	120	3238	3117	793	73	75	15	100	100	0	4788	4499	1433	103	105	17	100	100	0	0.676	0.692	0.676	0.741	1.782	0.650	0.850	120	487	7850	7440	-0.566	3165	4685	3044	4396	0
1	13	5	"PFE0226"	"E18877_2"	3630	22010	120	411	397	131	70	72	15	98	98	0	325	326	92	100	103	18	99	97	0	1.516	1.447	1.395	1.451	1.655	1.513	0.795	120	536	566	553	0.600	341	225	327	226	0
1	14	5	"PFE0228"	"E18957_1"	3820	22000	110	638	648	107	64	68	27	100	100	0	482	492	89	93	99	42	100	100	0	1.476	1.464	1.475	1.476	1.240	1.408	0.874	80	495	963	983	0.561	574	389	584	399	0
1	15	5	"PFE0249"	"E19870_1"	4000	22000	110	135	137	29	68	71	23	95	81	0	180	182	31	97	103	43	91	41	0	0.807	0.812	0.832	0.780	1.772	0.679	0.484	80	477	150	154	-0.309	67	83	69	85	0
1	16	5	"PFE0251"	"E20152_1"	4200	22010	120	120	122	22	71	73	14	96	85	0	161	162	30	102	105	21	89	69	0	0.831	0.850	0.887	0.885	2.019	0.624	0.295	120	518	108	111	-0.268	49	59	51	60	0
1	17	5	"PFE0257"	"E20313_1"	4390	22010	120	212	210	41	72	73	14	100	99	0	264	264	51	102	104	15	98	98	0	0.864	0.852	0.846	0.872	1.989	0.833	0.728	120	500	302	300	-0.211	140	162	138	162	0
1	18	5	"PFE0260"	"E20360_12"	4580	22000	120	109	112	33	71	74	15	86	60	0	139	142	44	103	104	15	76	55	0	1.056	1.051	1.023	1.127	2.494	20.221	0.029	120	482	74	80	0.078	38	36	41	39	0
1	19	5	"PFE0265"	"E20424_1"	4760	22010	120	4188	4057	1120	76	77	16	100	100	0	1802	1670	538	105	107	15	100	100	0	2.423	2.544	2.600	2.766	1.862	2.606	0.866	120	533	5809	5546	1.277	4112	1697	3981	1565	0
1	20	5	"PFE0267"	"E20514_1"	4960	22010	120	4185	3949	1039	76	78	19	100	100	0	1890	1792	488	106	108	16	100	100	0	2.303	2.297	2.267	2.393	1.693	2.406	0.850	120	498	5893	5559	1.204	4109	1784	3873	1686	0
1	21	5	"PFE0293"	"E22156_1"	5140	22010	120	2123	2073	508	76	79	19	100	100	0	1679	1594	467	107	110	20	100	100	0	1.302	1.343	1.331	1.410	1.587	1.319	0.887	120	534	3619	3484	0.381	2047	1572	1997	1487	0
1	22	5	"PFE0299"	"E22468_1"	5340	22020	120	553	521	168	73	76	16	100	96	0	583	568	136	106	108	18	100	99	0	1.006	0.970	0.963	0.890	1.742	1.005	0.862	120	609	957	910	0.009	480	477	448	462	0
1	1	6	"PFE0302"	"E22504_2"	1340	22190	110	115	113	23	64	64	12	92	82	0	161	166	31	100	102	15	96	87	0	0.836	0.742	0.729	0.774	2.261	0.638	0.390	80	502	112	115	-0.258	51	61	49	66	0
1	2	6	"PFE0309"	"E2283_4"	1530	22190	110	196	199	30	66	67	13	100	100	0	266	264	50	102	104	21	100	100	0	0.793	0.821	0.813	0.845	1.482	0.749	0.757	80	461	294	295	-0.335	130	164	133	162	0
1	3	6	"PFE0314"	"E22930_2"	1710	22190	120	438	433	104	68	69	13	100	100	0	487	470	145	103	106	21	97	93	0	0.964	0.995	0.969	1.106	1.916	0.931	0.831	120	539	754	732	-0.054	370	384	365	367	0
1	4	6	"PFE0318"	"E23098_1"	1910	22190	120	368	368	77	67	68	13	100	100	0	675	646	169	103	105	18	100	99	0	0.526	0.554	0.546	0.586	1.735	0.513	0.835	120	532	873	844	-0.926	301	572	301	543	0
1	5	6	"PFE0353"	"E24637_1"	2110	22190	120	4002	3752	1068	71	75	22	100	100	0	2551	2356	744	108	114	27	100	100	0	1.609	1.637	1.622	1.764	1.611	1.638	0.928	120	526	6374	5929	0.686	3931	2443	3681	2248	0
1	6	6	"PFE0361"	"E248_3"	2290	22190	110	1379	1418	159	71	75	22	100	100	0	2417	2420	230	111	120	33	100	100	0	0.567	0.583	0.578	0.582	1.142	0.580	0.924	80	465	3614	3656	-0.818	1308	2306	1347	2309	0
1	7	6	"PFE0363"	"E24971_1"	2480	22190	110	185	187	39	69	71	16	100	100	0	272	284	63	106	110	25	100	100	0	0.699	0.663	0.673	0.671	1.588	0.608	0.694	80	480	282	296	-0.517	116	166	118	178	0
1	8	6	"PFE0367"	"E25193_1"	2660	22190	110	139	144	27	66	69	18	98	96	0	197	199	34	99	102	24	100	97	0	0.745	0.780	0.768	0.768	1.656	0.718	0.611	80	507	171	178	-0.425	73	98	78	100	0
1	9	6	"PFE0373"	"E25749_1"	2860	22190	110	2428	2457	578	62	81	176	100	100	0	1164	1148	222	94	108	112	100	100	0	2.211	2.272	2.314	2.255	1.206	2.407	0.894	80	456	3436	3449	1.145	2366	1070	2395	1054	0
1	10	6	"PFE0375"	"E25972_1"	3050	22200	120	2296	2245	530	70	85	164	99	98	0	1711	1668	332	101	113	105	100	100	0	1.383	1.388	1.397	1.345	1.558	1.442	0.889	120	519	3836	3742	0.467	2226	1610	2175	1567	0
1	11	6	"PFF0292"	"F18577_5"	3240	22190	120	514	503	106	73	75	15	100	100	0	392	366	106	104	108	23	96	90	0	1.531	1.641	1.623	1.870	1.826	1.583	0.843	120	550	729	692	0.615	441	288	430	262	0
1	12	6	"PFF0300"	"F18770_1"	3440	22200	120	107	108	22	73	75	16	80	52	0	146	146	28	104	106	19	82	54	0	0.810	0.833	0.808	0.751	3.147	0.735	0.168	120	514	76	77	-0.305	34	42	35	42	0
1	13	6	"PFF0307"	"F19110_2"	3620	22200	120	360	354	77	72	76	35	100	100	0	469	452	98	103	105	17	100	98	0	0.787	0.808	0.793	0.832	1.638	0.797	0.786	120	504	654	631	-0.346	288	366	282	349	0
1	14	6	"PFF0309"	"F19190_1"	3810	22200	120	595	566	149	70	74	36	99	99	0	593	577	133	101	104	33	100	100	0	1.067	1.042	1.060	1.019	1.459	1.074	0.857	120	554	1017	972	0.094	525	492	496	476	0
1	15	6	"PFF0313"	"F19243_2"	4000	22200	120	1018	1006	205	71	73	17	100	100	0	1353	1316	339	102	107	29	100	100	0	0.757	0.770	0.757	0.813	1.746	0.730	0.861	120	554	2198	2149	-0.402	947	1251	935	1214	0
1	16	6	"PFF0316"	"F19409_1"	4200	22200	120	540	523	131	72	74	16	100	100	0	373	375	81	104	108	27	100	97	0	1.740	1.664	1.740	1.664	1.525	1.731	0.830	120	514	737	722	0.799	468	269	451	271	0
1	17	6	"PFF0345"	"F20077_1"	4390	22200	120	115	118	22	71	72	14	95	77	0	148	151	25	102	104	14	94	77	0	0.957	0.959	0.986	1.004	2.402	0.886	0.294	120	521	90	96	-0.064	44	46	47	49	0
1	18	6	"PFF0351"	"F20166_1"	4580	22200	120	131	137	32	72	74	16	96	88	0	202	200	36	104	105	15	99	92	0	0.602	0.677	0.634	0.648	1.980	0.674	0.509	120	548	157	161	-0.732	59	98	65	96	0
1	19	6	"PFF0355"	"F20234_1"	4780	22210	100	108	120	47	76	78	17	80	45	0	155	193	227	106	108	16	87	76	0	0.653	0.506	0.690	0.616	3.042	0.057	0.040	80	401	81	131	-0.615	32	49	44	87	0
1	20	6	"PFF0357"	"F20284_1"	4950	22200	120	510	516	113	77	80	16	100	100	0	430	417	96	106	108	22	99	96	0	1.336	1.412	1.393	1.488	1.644	1.406	0.855	120	542	757	750	0.418	433	324	439	311	0
1	21	6	"PFF0360"	"F20385_1"	5150	22210	120	454	433	128	77	79	18	99	97	0	592	594	149	107	110	25	100	100	0	0.777	0.731	0.754	0.700	1.482	0.736	0.856	120	514	862	843	-0.363	377	485	356	487	0
1	22	6	"PFF0362"	"F20385_3"	5330	22210	120	506	474	141	75	77	16	100	97	0	698	666	172	107	109	18	100	100	0	0.729	0.714	0.716	0.678	1.539	0.712	0.831	120	564	1022	958	-0.455	431	591	399	559	0
1	1	7	"PFF0380"	"F20989_1"	1340	22380	120	473	449	109	67	69	17	100	100	0	1238	1117	386	104	109	23	100	98	0	0.358	0.377	0.369	0.428	1.905	0.343	0.877	120	596	1540	1395	-1.482	406	1134	382	1013	0
1	2	7	"PFF0388"	"F21429_3"	1530	22380	120	8571	7866	2579	70	73	17	100	100	0	4897	4428	1708	111	119	34	100	100	0	1.776	1.806	1.772	2.018	1.668	1.792	0.918	120	574	13287	12113	0.829	8501	4786	7796	4317	0
1	3	7	"PFF0396"	"F21560_1"	1720	22380	110	421	422	82	70	72	16	100	100	0	1768	1726	328	111	120	59	100	100	0	0.212	0.218	0.210	0.218	1.356	0.202	0.835	80	489	2008	1967	-2.239	351	1657	352	1615	0
1	4	7	"PFF0401"	"F21821_1"	1910	22380	110	235	238	44	71	72	15	100	100	0	755	781	113	109	119	67	100	100	0	0.254	0.249	0.245	0.244	1.280	0.236	0.842	80	498	810	839	-1.978	164	646	167	672	0
1	5	7	"PFF0404"	"F21902_1"	2090	22380	110	2059	1982	413	76	89	114	100	100	0	2666	2588	522	117	159	261	100	100	0	0.778	0.771	0.753	0.773	1.260	0.742	0.920	80	506	4532	4377	-0.362	1983	2549	1906	2471	0
1	6	7	"PFF0407"	"F21981_2"	2290	22380	110	3737	3786	650	79	96	118	100	100	0	8056	8101	1462	123	199	462	100	100	0	0.461	0.465	0.458	0.466	1.217	0.440	0.901	80	521	11591	11685	-1.117	3658	7933	3707	7978	0
1	7	7	"PFF0440"	"F22946_1"	2480	22390	120	203	242	118	73	79	42	95	76	0	299	313	97	107	146	381	5	0	0	0.677	0.820	0.764	0.722	1.795	0.888	0.714	120	589	322	375	-0.563	130	192	169	206	0
1	8	7	"PFF0446"	"F23145_4"	2680	22390	110	110	111	20	70	71	16	91	63	0	161	164	37	100	102	17	93	78	0	0.656	0.641	0.642	0.673	2.150	0.579	0.314	80	486	101	105	-0.609	40	61	41	64	0
1	9	7	"PFF0452"	"F23274_1"	2870	22370	150	89	89	25	69	82	146	0	0	0	129	130	46	100	110	93	5	0	0	0.690	0.667	0.643	0.689	2.860	1.578	0.607	156	662	49	50	-0.536	20	29	20	30	-50
1	10	7	"PFF0458"	"F23526_2"	3050	22390	120	1104	1027	291	72	74	16	100	100	0	1603	1436	486	106	108	22	100	100	0	0.689	0.718	0.707	0.783	1.793	0.679	0.884	120	486	2529	2285	-0.537	1032	1497	955	1330	0
1	11	7	"PFF0461"	"F23551_1"	3240	22390	110	221	227	48	76	79	16	100	100	0	693	681	131	111	115	31	100	100	0	0.249	0.265	0.260	0.259	1.375	0.236	0.762	80	471	727	721	-2.005	145	582	151	570	0
1	12	7	"PFF0463"	"F23564_1"	3430	22390	120	1501	1445	421	75	77	16	100	100	0	2114	1967	652	108	111	26	100	100	0	0.711	0.737	0.730	0.787	1.634	0.711	0.903	120	574	3432	3229	-0.492	1426	2006	1370	1859	0
1	13	7	"PFF1088"	"F45524_1"	3620	22390	110	425	426	69	74	76	16	100	100	0	677	670	95	107	111	40	100	100	0	0.616	0.625	0.626	0.623	1.266	0.589	0.859	80	474	921	915	-0.699	351	570	352	563	0
1	14	7	"PFF1100"	"F45683_2"	3810	22390	110	973	972	137	74	81	45	100	100	0	1341	1351	211	108	124	117	100	100	0	0.729	0.722	0.690	0.726	1.254	0.684	0.887	80	506	2132	2141	-0.456	899	1233	898	1243	0
1	15	7	"PFF1105"	"F45820_1"	4000	22380	110	120	127	30	77	85	47	43	11	0	153	164	44	110	127	115	10	0	0	1.000	0.926	1.021	1.059	3.035	0.691	0.300	80	487	86	104	0.000	43	43	50	54	0
1	16	7	"PFF1110"	"F46067_3"	4190	22390	120	443	433	99	73	76	17	100	100	0	920	871	284	106	109	23	100	99	0	0.455	0.471	0.449	0.523	1.934	0.425	0.843	120	556	1184	1125	-1.138	370	814	360	765	0
1	17	7	"PFF1112"	"F46181_1"	4380	22390	110	188	191	40	71	73	15	100	98	0	467	473	78	103	107	23	100	100	0	0.321	0.324	0.307	0.310	1.446	0.298	0.738	80	457	481	490	-1.637	117	364	120	370	0
1	18	7	"PFF1114"	"F46183_2"	4570	22390	120	264	256	51	72	74	17	100	100	0	244	238	57	103	106	22	95	91	0	1.362	1.363	1.375	1.461	1.804	1.310	0.731	120	534	333	319	0.445	192	141	184	135	0
1	19	7	"PFF1142"	"F4688_1"	4760	22390	120	2089	1962	503	75	77	19	100	100	0	1478	1373	443	104	107	16	100	100	0	1.466	1.487	1.477	1.645	1.684	1.452	0.903	120	544	3388	3156	0.552	2014	1374	1887	1269	0
1	20	7	"PFF1151"	"F47145_2"	4950	22400	110	179	182	33	79	80	17	100	100	0	587	594	96	107	110	20	100	100	0	0.208	0.211	0.205	0.205	1.454	0.192	0.712	80	499	580	590	-2.263	100	480	103	487	0
1	21	7	"PFF1154"	"F47255_1"	5150	22400	120	127	128	31	80	82	18	82	62	0	161	165	28	109	111	25	90	52	0	0.904	0.857	0.894	0.811	2.510	0.905	0.344	120	518	99	104	-0.146	47	52	48	56	0
1	22	7	"PFF1156"	"F47255_3"	5330	22400	120	111	114	22	81	85	24	58	24	0	155	157	28	107	110	19	88	65	0	0.625	0.660	0.705	0.626	2.598	0.568	0.242	120	564	78	83	-0.678	30	48	33	50	0
1	1	8	"PFF1158"	"F47327_1"	1340	22570	110	2027	2039	302	70	75	27	100	100	0	888	867	168	107	112	37	100	100	0	2.506	2.591	2.524	2.641	1.324	2.636	0.900	80	540	2738	2729	1.325	1957	781	1969	760	0
1	2	8	"PFF1160"	"F47350_1"	1540	22580	110	127	131	25	71	75	26	92	61	0	168	171	32	107	114	41	78	27	0	0.918	0.938	1.000	0.966	2.172	0.868	0.466	80	457	117	124	-0.123	56	61	60	64	0
1	3	8	"PFF1184"	"F48253_6"	1710	22580	120	141	145	34	69	70	16	98	90	0	186	194	97	105	113	54	70	25	0	0.889	0.854	0.962	0.968	2.503	0.423	0.275	120	551	153	165	-0.170	72	81	76	89	0
1	4	8	"PFF1186"	"F48363_2"	1890	22570	110	129	136	30	69	71	14	98	92	0	173	176	34	106	110	25	86	80	0	0.896	0.957	0.930	1.046	2.292	0.689	0.394	80	516	127	137	-0.159	60	67	67	70	0
1	5	8	"PFF1188"	"F48395_1"	2100	22580	120	5065	4904	1309	74	84	103	100	100	0	1857	1794	526	111	137	235	95	92	0	2.859	2.870	2.853	3.025	1.824	2.969	0.861	120	587	6737	6513	1.515	4991	1746	4830	1683	0
1	6	8	"PFF1190"	"F48424_2"	2280	22570	110	661	698	165	77	87	57	100	100	0	838	833	186	115	161	398	92	32	0	0.808	0.865	0.843	0.867	1.318	0.858	0.876	80	490	1307	1339	-0.308	584	723	621	718	0
1	7	8	"PFF1193"	"F48446_1"	2470	22580	120	623	611	148	72	78	41	100	99	0	508	487	141	110	122	75	92	90	0	1.384	1.430	1.418	1.488	1.690	1.401	0.849	120	549	949	916	0.469	551	398	539	377	0
1	8	8	"PFF1195"	"F48446_5"	2680	22580	120	312	303	73	71	73	18	99	99	0	312	309	77	104	106	18	96	93	0	1.159	1.132	1.107	1.159	1.541	1.114	0.810	120	556	449	437	0.212	241	208	232	205	0
1	9	8	"PFF1220"	"F49665_1"	2860	22580	120	1036	982	278	74	75	16	100	100	0	683	631	200	106	110	20	99	95	0	1.667	1.730	1.721	1.954	1.711	1.711	0.907	120	512	1539	1433	0.737	962	577	908	525	0
1	10	8	"PFF1222"	"F49677_3"	3050	22580	120	1058	1130	351	72	74	15	100	100	0	3029	2949	1020	107	111	19	100	100	0	0.337	0.372	0.360	0.395	1.771	0.342	0.852	120	504	3908	3900	-1.567	986	2922	1058	2842	0
1	11	8	"PFF1225"	"F49959_1"	3230	22580	120	432	408	113	73	75	15	99	99	0	408	389	110	107	111	25	95	90	0	1.193	1.188	1.232	1.262	1.793	1.169	0.857	120	560	660	617	0.254	359	301	335	282	0
1	12	8	"PFF1234"	"F50107_1"	3430	22590	100	107	109	19	74	75	15	81	56	0	152	151	24	107	110	21	82	52	0	0.733	0.795	0.792	0.832	2.698	0.655	0.208	80	440	78	79	-0.447	33	45	35	44	0
1	13	8	"PFF1237"	"F50551_1"	3620	22580	120	185	186	39	73	75	16	100	99	0	309	304	84	108	112	39	93	90	0	0.557	0.577	0.571	0.603	1.871	0.480	0.659	120	540	313	309	-0.844	112	201	113	196	0
1	14	8	"PFF1239"	"F50598_1"	3800	22590	120	406	395	103	75	82	38	99	95	0	482	475	109	110	119	88	98	94	0	0.890	0.877	0.865	0.837	1.587	0.865	0.839	120	543	703	685	-0.168	331	372	320	365	0
1	15	8	"PFF1927"	"F960_2"	4010	22590	120	1823	1719	441	81	88	30	100	100	0	1337	1332	262	113	117	26	100	100	0	1.423	1.344	1.374	1.282	1.551	1.389	0.898	120	574	2966	2857	0.509	1742	1224	1638	1219	0
1	16	8	"PFF1931"	"F960_7"	4200	22590	120	250	248	54	73	77	24	98	96	0	380	375	86	104	107	20	100	99	0	0.641	0.646	0.632	0.644	1.642	0.619	0.797	120	499	453	446	-0.641	177	276	175	271	0
1	17	8	"PFF1933"	"F9676_1"	4380	22580	120	789	763	218	70	72	15	100	100	0	587	565	172	102	106	23	98	95	0	1.482	1.497	1.471	1.643	1.856	1.463	0.848	120	525	1204	1156	0.568	719	485	693	463	0
1	18	8	"PFI0003"	"I10209_1"	4570	22590	120	680	650	174	71	74	19	99	99	0	1389	1317	351	102	105	17	100	100	0	0.473	0.477	0.470	0.463	1.776	0.460	0.883	120	528	1896	1794	-1.079	609	1287	579	1215	0
1	19	8	"PFI0005"	"I1033_3"	4770	22590	120	11468	10985	3102	76	79	20	100	100	0	4221	4115	1070	106	108	18	100	100	0	2.768	2.721	2.754	2.715	1.733	2.912	0.864	120	525	15507	14918	1.469	11392	4115	10909	4009	0
1	20	8	"PFI0009"	"I10565_1"	4950	22600	120	415	423	131	81	83	19	98	96	0	414	429	164	109	112	20	98	95	0	1.095	1.069	1.106	1.143	1.872	0.996	0.737	120	452	639	662	0.131	334	305	342	320	0
1	21	8	"PFI0038"	"I1136_2"	5140	22590	120	182	182	41	83	87	21	96	94	0	240	241	51	109	111	18	98	95	0	0.756	0.750	0.730	0.752	1.905	0.732	0.593	120	484	230	231	-0.404	99	131	99	132	0
1	22	8	"PFI0041"	"I11448_2"	5330	22590	130	49515	45621	13732	94	104	39	100	100	0	14582	13480	4210	113	120	36	100	100	0	3.416	3.406	3.379	3.499	1.771	3.562	0.867	120	640	63890	58894	1.772	49421	14469	45527	13367	0
1	1	9	"PFI0043"	"I11495_1"	1340	22770	120	9041	8925	3113	69	74	26	100	100	0	4673	4526	1541	107	114	38	100	100	0	1.965	2.004	2.013	2.090	1.807	2.085	0.886	120	590	13538	13275	0.974	8972	4566	8856	4419	0
1	2	9	"PFI0045"	"I11523_4"	1530	22760	120	1607	1465	475	70	72	17	100	100	0	1326	1232	393	104	107	19	100	99	0	1.258	1.237	1.262	1.296	1.844	1.246	0.905	120	540	2759	2523	0.331	1537	1222	1395	1128	0
1	3	9	"PFI0048"	"I1175_1"	1720	22770	110	288	291	55	71	73	19	100	100	0	309	320	62	104	108	27	100	98	0	1.059	1.019	1.060	1.032	1.388	1.026	0.791	80	494	422	436	0.082	217	205	220	216	0
1	4	9	"PFI0053"	"I11857_2"	1910	22770	110	221	226	45	70	72	18	100	100	0	379	377	69	105	110	27	100	100	0	0.551	0.574	0.565	0.570	1.488	0.548	0.789	80	490	425	428	-0.860	151	274	156	272	0
1	5	9	"PFI0079"	"I12708_1"	2090	22770	120	523	520	160	70	72	15	100	100	0	400	387	99	103	104	16	100	97	0	1.525	1.585	1.560	1.626	1.808	1.678	0.762	120	574	750	734	0.609	453	297	450	284	0
1	6	9	"PFI0085"	"I12812_3"	2290	22770	110	821	795	158	74	77	21	100	100	0	508	507	103	108	115	51	100	100	0	1.867	1.807	1.814	1.825	1.320	1.884	0.866	80	502	1147	1120	0.901	747	400	721	399	0
1	7	9	"PFI0087"	"I12861_2"	2470	22770	120	34677	32273	13122	74	78	22	100	100	0	23383	20966	9220	111	124	54	100	100	0	1.487	1.544	1.529	1.627	1.730	1.538	0.916	120	527	57875	53054	0.572	34603	23272	32199	20855	0
1	8	9	"PFI0089"	"I12932_1"	2650	22770	110	394	394	64	74	78	23	100	100	0	461	462	78	109	120	51	100	100	0	0.909	0.907	0.870	0.912	1.324	0.854	0.815	80	485	672	673	-0.138	320	352	320	353	0
1	9	9	"PFI0099"	"I13128_2"	2860	22780	120	2996	2917	821	74	77	17	100	100	0	5157	5047	1229	111	116	28	100	100	0	0.579	0.576	0.585	0.560	1.373	0.570	0.925	120	588	7968	7779	-0.788	2922	5046	2843	4936	0
1	10	9	"PFI0102"	"I13218_1"	3050	22770	110	208	213	44	72	75	16	100	100	0	299	296	57	110	115	29	100	98	0	0.720	0.758	0.744	0.768	1.503	0.730	0.756	80	478	325	327	-0.475	136	189	141	186	0
1	11	9	"PFI0124"	"I13978_1"	3240	22770	110	515	520	81	72	74	15	100	100	0	545	543	80	106	109	24	100	100	0	1.009	1.025	1.040	1.025	1.245	1.034	0.884	80	494	882	885	0.013	443	439	448	437	0
1	12	9	"PFI0126"	"I14041_1"	3430	22780	120	576	564	139	73	75	15	100	100	0	348	340	78	107	110	19	99	98	0	2.087	2.107	2.050	2.147	1.621	2.156	0.834	120	555	744	724	1.062	503	241	491	233	0
1	13	9	"PFI0128"	"I14195_1"	3630	22780	120	3133	2871	1004	72	74	15	100	100	0	4014	3781	1106	105	108	18	100	100	0	0.783	0.761	0.777	0.729	1.442	0.783	0.924	120	510	6970	6475	-0.353	3061	3909	2799	3676	0
1	14	9	"PFI0131"	"I1431_1"	3810	22780	120	248	243	59	74	77	21	99	97	0	290	287	75	106	109	20	97	95	0	0.946	0.934	0.933	1.003	2.065	0.878	0.709	120	504	358	350	-0.081	174	184	169	181	0
1	15	9	"PFI0137"	"I14413_3"	4000	22780	120	2654	2494	704	78	85	36	100	100	0	2024	1957	544	110	116	36	100	100	0	1.346	1.308	1.359	1.298	1.663	1.327	0.901	120	521	4490	4263	0.429	2576	1914	2416	1847	0
1	16	9	"PFI0141"	"I14670_1"	4190	22780	120	689	653	180	74	79	32	100	99	0	513	485	144	106	109	35	98	95	0	1.511	1.528	1.580	1.589	1.759	1.516	0.841	120	507	1022	958	0.596	615	407	579	379	0
1	17	9	"PFJ0122"	"J167_5"	4370	22770	110	148	150	32	71	72	14	100	96	0	174	174	31	102	104	17	96	90	0	1.069	1.097	1.061	1.077	1.747	1.189	0.554	80	484	149	151	0.097	77	72	79	72	0
1	18	9	"PFJ0124"	"J167_7"	4580	22780	120	100	103	26	70	72	15	71	46	0	137	139	29	101	103	16	75	56	0	0.833	0.868	0.773	0.806	3.665	0.694	0.113	120	552	66	71	-0.263	30	36	33	38	0
1	19	9	"PFJ0128"	"J170_18"	4760	22780	110	194	200	34	72	74	16	100	100	0	370	371	55	101	103	17	100	100	0	0.454	0.474	0.463	0.466	1.339	0.443	0.764	80	463	391	398	-1.141	122	269	128	270	0
1	20	9	"PFJ0137"	"J171_6"	4960	22760	150	89	93	24	75	78	18	46	20	0	119	131	46	103	106	17	47	28	0	0.875	0.643	0.753	0.818	3.851	0.337	0.192	156	618	30	46	-0.193	14	16	18	28	-50
1	21	9	"PFJ0150"	"J181_2"	5150	22780	120	1006	998	274	78	80	18	100	100	0	679	643	191	106	107	17	99	97	0	1.620	1.713	1.739	1.856	1.728	1.715	0.870	120	479	1501	1457	0.696	928	573	920	537	0
1	22	9	"PFJ0153"	"J181_9"	5330	22780	120	3419	3186	985	83	90	33	100	100	0	1281	1232	380	108	113	34	100	99	0	2.844	2.761	2.740	2.891	1.752	2.878	0.885	120	564	4509	4227	1.508	3336	1173	3103	1124	0
1	1	10	"PFJ0179"	"J198_2"	1340	22960	120	171	174	42	70	75	23	97	93	0	168	168	36	107	114	26	83	56	0	1.656	1.705	1.792	1.894	1.968	1.652	0.502	120	522	162	165	0.727	101	61	104	61	0
1	2	10	"PFJ0184"	"J206_1"	1520	22960	120	926	866	285	69	72	17	100	100	0	744	679	239	105	107	18	99	93	0	1.341	1.389	1.417	1.597	1.966	1.375	0.876	120	535	1496	1371	0.423	857	639	797	574	0
1	3	10	"PFJ0186"	"J206_6"	1710	22960	110	282	282	64	70	71	15	100	100	0	248	250	55	104	105	19	100	97	0	1.472	1.452	1.484	1.502	1.604	1.398	0.730	80	492	356	358	0.558	212	144	212	146	0
1	4	10	"PFJ0188"	"J212_1"	1900	22960	120	628	602	188	67	68	13	100	99	0	504	479	158	101	103	16	98	94	0	1.392	1.415	1.465	1.585	1.835	1.394	0.871	120	582	964	913	0.477	561	403	535	378	0
1	5	10	"PFJ0190"	"J212_4"	2090	22970	100	101	103	20	66	68	14	90	61	0	134	137	25	98	100	18	82	48	0	0.972	0.949	0.927	0.902	2.835	0.823	0.257	80	451	71	76	-0.041	35	36	37	39	0
1	6	10	"PFJ0197"	"J218_1"	2290	22960	110	127	131	34	69	72	19	97	83	0	183	187	37	103	108	32	90	65	0	0.725	0.738	0.701	0.734	2.088	0.572	0.397	80	517	138	146	-0.464	58	80	62	84	0
1	7	10	"PFJ0220"	"J222_7"	2480	22970	120	144	145	38	70	73	16	95	90	0	339	348	91	104	109	35	98	95	0	0.315	0.307	0.295	0.292	2.092	0.273	0.595	120	504	309	319	-1.667	74	235	75	244	0
1	8	10	"PFJ0228"	"J227_3"	2660	22970	120	870	842	244	70	73	15	100	100	0	795	768	187	104	107	22	100	99	0	1.158	1.163	1.143	1.136	1.598	1.169	0.877	120	536	1491	1436	0.211	800	691	772	664	0
1	9	10	"PFJ0231"	"J22_1"	2850	22960	110	317	325	62	72	74	17	100	100	0	293	294	57	107	111	27	98	97	0	1.317	1.353	1.279	1.397	1.666	1.321	0.726	80	494	431	440	0.397	245	186	253	187	0
1	10	10	"PFJ0233"	"J22_3"	3080	22970	150	84	84	20	72	75	19	32	9	0	122	127	28	107	112	30	31	9	0	0.800	0.600	0.719	0.734	3.642	0.543	0.083	156	728	27	32	-0.322	12	15	12	20	-50
1	11	10	"PFJ0238"	"J232_6"	3230	22960	110	118	125	30	72	75	16	90	77	0	200	204	45	106	110	26	93	82	0	0.489	0.541	0.542	0.504	2.198	0.433	0.451	80	426	140	151	-1.031	46	94	53	98	0
1	12	10	"PFJ0242"	"J236_1"	3430	22970	120	643	641	181	74	83	67	98	95	0	616	583	149	107	112	29	100	98	0	1.118	1.191	1.177	1.192	1.670	1.219	0.844	120	531	1078	1043	0.161	569	509	567	476	0
1	13	10	"PFJ0262"	"J248_1"	3620	22970	120	153	152	31	73	75	17	97	89	0	297	291	59	104	108	26	100	98	0	0.415	0.422	0.433	0.406	1.729	0.390	0.634	120	504	273	266	-1.271	80	193	79	187	0
1	14	10	"PFJ0264"	"J248_11"	3810	22970	100	94	96	19	70	73	16	66	35	0	135	137	23	103	104	15	75	53	0	0.750	0.765	0.731	0.836	3.176	0.630	0.135	80	424	56	60	-0.415	24	32	26	34	0
1	15	10	"PFJ0267"	"J248_5"	3990	22970	110	165	165	33	74	77	17	98	97	0	163	168	35	106	108	18	92	82	0	1.596	1.468	1.540	1.615	2.220	1.473	0.458	80	478	148	153	0.675	91	57	91	62	0
1	16	10	"PFJ0271"	"J252_2"	4190	22970	120	590	567	155	75	79	29	100	100	0	438	425	110	106	109	34	100	95	0	1.551	1.542	1.548	1.564	1.785	1.590	0.795	120	518	847	811	0.633	515	332	492	319	0
1	17	10	"PFJ0273"	"J252_4"	4380	22970	120	1162	1073	317	72	73	14	100	100	0	990	902	305	102	104	16	99	97	0	1.227	1.251	1.231	1.410	1.877	1.230	0.889	120	534	1978	1801	0.296	1090	888	1001	800	0
1	18	10	"PFJ0275"	"J2541_2"	4570	22970	120	687	668	202	71	73	15	100	100	0	371	358	111	102	103	16	96	95	0	2.290	2.332	2.331	2.529	1.881	2.349	0.816	120	555	885	853	1.195	616	269	597	256	0
1	19	10	"PFK0357"	"Kn3479_1"	4770	22970	100	111	129	57	72	73	15	87	60	0	138	159	66	102	103	16	73	56	0	1.083	1.000	0.868	1.028	3.108	0.859	0.485	80	414	75	114	0.115	39	36	57	57	0
1	20	10	"PFK0369"	"Kn3690_1"	4940	22970	120	1255	1221	292	71	73	15	100	100	0	1164	1074	332	102	104	16	100	100	0	1.115	1.183	1.158	1.302	1.775	1.148	0.886	120	542	2246	2122	0.157	1184	1062	1150	972	0
1	21	10	"PFK0371"	"Kn3698_1"	5140	22980	120	1041	1001	278	73	74	15	100	100	0	598	581	121	103	106	17	100	100	0	1.956	1.941	1.990	1.886	1.600	2.093	0.863	120	498	1463	1406	0.968	968	495	928	478	0
1	22	10	"PFK0373"	"Kn3698_4"	5320	22970	120	461	476	172	74	77	16	100	99	0	599	555	214	104	105	17	95	95	0	0.782	0.891	0.916	1.005	1.973	0.858	0.880	120	576	882	853	-0.355	387	495	402	451	0
1	1	11	"PFK0375"	"Kn3744_1"	1340	23150	150	1814	1477	911	69	75	24	100	100	0	1205	1011	614	107	112	23	97	91	0	1.589	1.558	1.533	1.680	1.850	1.563	0.906	156	823	2843	2312	0.668	1745	1098	1408	904	0
1	2	11	"PFK0378"	"Kn3773_1"	1520	23150	110	448	454	82	72	73	16	100	100	0	442	452	97	108	110	18	100	100	0	1.126	1.110	1.187	1.133	1.363	1.078	0.814	80	468	710	726	0.171	376	334	382	344	0
1	3	11	"PFK0408"	"Kn4447_1"	1720	23150	110	210	212	41	70	72	15	100	100	0	239	236	49	105	106	17	98	96	0	1.045	1.084	1.081	1.167	1.926	1.070	0.667	80	522	274	273	0.063	140	134	142	131	0
1	4	11	"PFK0410"	"Kn4524_1"	1900	23150	110	787	777	190	67	69	18	100	100	0	508	501	126	103	106	27	100	98	0	1.778	1.784	1.861	1.837	1.540	1.805	0.836	80	477	1125	1108	0.830	720	405	710	398	0
1	5	11	"PFK0412"	"Kn459_3"	2090	23160	120	3255	2880	943	67	69	18	100	100	0	1876	1720	502	101	104	26	100	100	0	1.796	1.737	1.717	1.677	1.654	1.802	0.907	120	555	4963	4432	0.845	3188	1775	2813	1619	0
1	6	11	"PFK0415"	"Kn4670_1"	2290	23160	120	198	196	55	67	69	14	98	95	0	193	196	53	102	104	19	89	85	0	1.440	1.372	1.351	1.388	2.187	1.313	0.533	120	548	222	223	0.526	131	91	129	94	0
1	7	11	"PFK0423"	"Kn4895_2"	2480	23150	120	194	191	44	68	70	14	98	97	0	197	196	42	101	102	17	94	90	0	1.313	1.295	1.299	1.398	1.851	1.274	0.690	120	515	222	218	0.392	126	96	123	95	0
1	8	11	"PFK0431"	"Kn5081_1"	2670	23160	120	401	396	96	71	72	18	100	100	0	858	821	220	101	104	16	100	100	0	0.436	0.451	0.454	0.462	1.759	0.424	0.835	120	521	1087	1045	-1.198	330	757	325	720	0
1	9	11	"PFK0462"	"Kn585_3"	2860	23160	120	562	533	162	70	73	22	100	98	0	653	630	184	102	107	25	99	97	0	0.893	0.877	0.882	0.857	1.749	0.869	0.869	120	540	1043	991	-0.163	492	551	463	528	0
1	10	11	"PFK0466"	"Kn588_2"	3050	23160	120	649	622	160	70	72	17	100	100	0	690	665	218	104	107	16	98	98	0	0.988	0.984	1.033	1.089	1.909	0.935	0.855	120	485	1165	1113	-0.017	579	586	552	561	0
1	11	11	"PFK0469"	"Kn5905_4"	3240	23160	120	320	315	71	74	97	137	91	26	0	450	427	120	107	118	46	93	91	0	0.717	0.753	0.726	0.848	2.046	1.174	0.481	120	540	589	561	-0.480	246	343	241	320	0
1	12	11	"PFK0476"	"Kn603_2"	3430	23160	120	16621	16053	4491	80	105	144	100	100	0	6196	6030	1300	110	122	49	100	100	0	2.718	2.698	2.801	2.618	1.579	2.946	0.881	120	484	22627	21893	1.442	16541	6086	15973	5920	0
1	13	11	"PFK0484"	"Kn656_1"	3610	23150	120	635	593	187	78	81	20	100	100	0	372	358	116	107	113	33	92	90	0	2.102	2.052	2.183	2.321	1.900	2.017	0.801	120	531	822	766	1.072	557	265	515	251	0
1	14	11	"PFK0486"	"Kn657_2"	3800	23150	110	254	258	66	76	79	20	100	100	0	845	835	169	108	114	42	100	100	0	0.242	0.250	0.241	0.241	1.493	0.233	0.769	80	504	915	909	-2.050	178	737	182	727	0
1	15	11	"PFK0519"	"Kn819_1"	4000	23160	120	11160	11183	3698	79	82	21	100	100	0	4518	4494	1140	110	116	36	100	100	0	2.514	2.533	2.599	2.434	1.525	2.735	0.889	120	575	15489	15488	1.330	11081	4408	11104	4384	0
1	16	11	"PFK0523"	"Kn8362_1"	4190	23150	120	521	517	144	79	81	19	100	100	0	487	461	124	107	110	20	99	95	0	1.163	1.237	1.201	1.301	1.724	1.228	0.839	120	518	822	792	0.218	442	380	438	354	0
1	17	11	"PFK0526"	"Kn8409_1"	4380	23160	120	536	514	149	74	76	16	100	100	0	499	476	140	106	107	16	97	95	0	1.176	1.189	1.207	1.292	1.847	1.170	0.842	120	520	855	810	0.233	462	393	440	370	0
1	18	11	"PFK0538"	"Kn906_1"	4560	23160	110	471	441	112	74	78	28	100	100	0	547	534	122	104	111	49	100	98	0	0.896	0.853	0.850	0.846	1.418	0.811	0.840	80	485	840	797	-0.158	397	443	367	430	0
1	19	11	"PFK0541"	"Kn918_1"	4760	23160	120	2256	2100	585	74	78	26	100	100	0	2982	2686	898	104	111	45	100	100	0	0.758	0.785	0.777	0.862	1.735	0.756	0.914	120	576	5060	4608	-0.399	2182	2878	2026	2582	0
1	20	11	"PFK0549"	"Kn945_1"	4940	23160	110	1799	1759	230	74	80	60	100	100	0	1794	1768	265	107	120	116	100	100	0	1.023	1.014	1.050	1.024	1.300	0.992	0.912	80	471	3412	3346	0.032	1725	1687	1685	1661	0
1	21	11	"PFK1038"	"Ks510_8"	5140	23160	130	1474	1417	484	75	81	55	100	99	0	904	858	318	106	118	108	91	90	0	1.753	1.785	1.749	1.970	1.778	1.767	0.885	120	551	2197	2094	0.810	1399	798	1342	752	0
1	22	11	"PFK1040"	"Ks51_11"	5330	23170	120	1644	1461	560	74	76	16	100	100	0	1080	1052	304	105	107	18	100	100	0	1.610	1.465	1.506	1.333	1.803	1.563	0.876	120	559	2545	2334	0.687	1570	975	1387	947	0
1	1	12	"PFK1042"	"Ks51_2"	1330	23350	100	118	122	25	69	71	15	96	83	0	145	147	30	108	110	18	77	50	0	1.324	1.359	1.197	1.368	2.590	1.008	0.253	80	416	86	92	0.405	49	37	53	39	0
1	2	12	"PFK1044"	"Ks51_4"	1520	23350	120	1290	1198	408	72	73	16	100	100	0	560	544	160	107	110	19	99	99	0	2.689	2.577	2.581	2.527	1.848	2.743	0.848	120	554	1671	1563	1.427	1218	453	1126	437	0
1	3	12	"PFK1046"	"Ks51_6"	1710	23350	120	213	206	52	69	71	15	98	94	0	216	213	44	103	105	17	98	94	0	1.274	1.245	1.229	1.235	1.748	1.245	0.720	120	562	257	247	0.350	144	113	137	110	0
1	4	12	"PFK1048"	"Ks532_3"	1910	23350	120	132	135	32	67	69	18	93	85	0	145	149	28	101	104	26	80	37	0	1.477	1.417	1.399	1.453	2.383	1.490	0.379	120	466	109	116	0.563	65	44	68	48	0
1	5	12	"PFK1074"	"Ks56_11"	2090	23350	130	254	257	45	68	70	14	100	100	0	214	221	43	101	103	16	100	99	0	1.646	1.575	1.615	1.642	1.545	1.565	0.715	120	523	299	309	0.719	186	113	189	120	0
1	6	12	"PFK1076"	"Ks56_16"	2280	23350	120	176	172	43	68	70	14	96	95	0	186	189	40	101	102	15	96	95	0	1.271	1.182	1.204	1.171	2.042	1.181	0.579	120	548	193	192	0.345	108	85	104	88	0
1	7	12	"PFK1078"	"Ks56_18"	2480	23350	110	130	133	29	68	69	13	98	93	0	280	280	56	102	105	16	100	100	0	0.348	0.365	0.364	0.353	1.736	0.315	0.512	80	463	240	243	-1.522	62	178	65	178	0
1	8	12	"PFK1080"	"Ks56_23"	2660	23350	110	446	445	80	71	72	16	100	100	0	310	312	58	102	106	23	100	100	0	1.803	1.781	1.734	1.810	1.331	1.765	0.800	80	484	583	584	0.850	375	208	374	210	0
1	9	12	"PFK1082"	"Ks56_26"	2860	23340	110	96	96	20	70	73	20	60	22	0	139	140	31	103	106	22	67	33	0	0.722	0.703	0.700	0.725	2.890	0.610	0.160	80	478	62	63	-0.469	26	36	26	37	0
1	10	12	"PFK1085"	"Ks56_32"	3050	23350	120	1388	1291	390	69	71	14	100	100	0	985	915	306	103	104	16	100	96	0	1.495	1.505	1.523	1.706	1.834	1.484	0.908	120	497	2201	2034	0.581	1319	882	1222	812	0
1	11	12	"PFK1110"	"Ks624_12"	3230	23350	110	249	247	41	72	74	16	100	100	0	491	493	79	104	107	17	100	100	0	0.457	0.450	0.452	0.448	1.342	0.423	0.802	80	475	564	564	-1.129	177	387	175	389	0
1	12	12	"PFK1113"	"Ks624_4"	3430	23350	120	894	852	213	76	83	77	100	99	0	568	542	169	108	115	36	98	91	0	1.778	1.788	1.807	1.988	1.663	1.747	0.877	120	553	1278	1210	0.830	818	460	776	434	0
1	13	12	"PFK1115"	"Ks625_10"	3620	23350	80	106	110	24	80	83	19	65	46	0	148	151	31	109	113	20	75	48	0	0.667	0.714	0.903	0.667	3.196	0.797	0.215	52	315	65	72	-0.585	26	39	30	42	0
1	14	12	"PFK1117"	"Ks625_14"	3800	23350	110	1803	1843	387	80	89	78	100	100	0	1217	1225	257	110	124	97	100	98	0	1.556	1.581	1.564	1.603	1.404	1.581	0.903	80	517	2830	2878	0.638	1723	1107	1763	1115	0
1	15	12	"PFK1119"	"Ks625_7"	4000	23350	110	547	558	89	81	89	80	100	100	0	481	482	68	110	123	91	100	98	0	1.256	1.282	1.292	1.284	1.260	1.311	0.869	80	497	837	849	0.329	466	371	477	372	0
1	16	12	"PFK1122"	"Ks646_2"	4180	23350	110	978	938	254	81	90	69	100	100	0	487	475	102	110	119	55	100	100	0	2.379	2.348	2.235	2.334	1.390	2.443	0.826	80	460	1274	1222	1.251	897	377	857	365	0
1	17	12	"PFK1144"	"Ks66_16"	4380	23360	120	241	243	67	78	85	66	92	68	0	722	717	159	108	114	49	100	99	0	0.265	0.271	0.277	0.252	1.824	0.254	0.758	120	513	777	774	-1.913	163	614	165	609	0
1	18	12	"PFK1146"	"Ks66_3"	4570	23360	110	116	116	26	75	79	17	82	60	0	149	151	28	105	108	26	78	36	0	0.932	0.891	0.881	0.865	2.989	0.751	0.180	80	480	85	87	-0.102	41	44	41	46	0
1	19	12	"PFK1149"	"Ks66_7"	4770	23360	120	387	388	106	75	78	16	99	99	0	458	448	91	106	109	18	100	100	0	0.886	0.915	0.937	0.873	1.700	0.929	0.827	120	521	664	655	-0.174	312	352	313	342	0
1	20	12	"PFK1151"	"Ks68_13"	4960	23360	130	3697	3428	993	78	84	61	100	100	0	4499	4169	1306	108	123	121	100	99	0	0.824	0.825	0.835	0.880	1.612	0.792	0.891	120	434	8010	7411	-0.279	3619	4391	3350	4061	0
1	21	12	"PFK1153"	"Ks692_12"	5100	23350	150	109	110	25	78	84	54	17	0	0	137	142	37	110	122	105	3	0	0	1.148	1.000	0.953	0.997	3.468	0.643	0.156	156	588	58	64	0.199	31	27	32	32	-50
1	22	12	"PFK1155"	"Ks692_6"	5330	23350	140	128	133	41	75	77	17	81	66	0	178	177	49	106	108	19	83	76	0	0.736	0.817	0.783	0.757	2.270	0.758	0.473	156	763	125	129	-0.442	53	72	58	71	0
1	1	13	"PFM0107"	"M17691_2"	1330	23530	120	319	316	82	68	70	14	100	100	0	293	293	85	104	108	19	98	96	0	1.328	1.312	1.266	1.374	1.757	1.232	0.718	120	578	440	437	0.409	251	189	248	189	0
1	2	13	"PFM0110"	"M18079_3"	1530	23540	120	625	582	182	67	69	15	100	99	0	494	472	145	103	107	34	95	92	0	1.427	1.396	1.386	1.470	2.207	1.405	0.849	120	563	949	884	0.513	558	391	515	369	0
1	3	13	"PFM0112"	"M18079_5"	1730	23540	110	702	706	130	67	68	14	100	100	0	1112	1110	175	102	106	38	100	100	0	0.629	0.634	0.619	0.630	1.183	0.638	0.893	80	433	1645	1647	-0.670	635	1010	639	1008	0
1	4	13	"PFM0116"	"M18377_2"	1910	23510	150	69	72	15	67	68	12	26	10	0	105	110	26	101	103	15	25	16	0	0.500	0.556	0.833	0.799	3.537	0.299	0.051	156	626	6	14	-1.000	2	4	5	9	-50
1	5	13	"PFM0118"	"M1840_2"	2100	23540	110	196	212	74	66	67	12	100	100	0	284	307	93	101	103	16	100	100	0	0.710	0.709	0.696	0.696	1.527	0.689	0.759	80	461	313	352	-0.493	130	183	146	206	0
1	6	13	"PFM0121"	"M18869_1"	2300	23540	110	196	198	47	68	69	12	100	100	0	564	582	118	102	104	20	100	100	0	0.277	0.271	0.270	0.259	1.472	0.250	0.760	80	452	590	610	-1.852	128	462	130	480	0
1	7	13	"PFM0142"	"M196_6"	2460	23520	120	176	185	84	68	70	15	98	94	0	235	257	275	103	107	41	89	75	0	0.818	0.760	0.834	0.890	2.112	0.218	0.192	120	520	240	271	-0.290	108	132	117	154	0
1	8	13	"PFM0144"	"M196_8"	2650	23520	110	277	274	62	68	70	17	100	100	0	1065	1046	171	102	108	44	100	100	0	0.217	0.218	0.221	0.212	1.370	0.205	0.823	80	495	1172	1150	-2.204	209	963	206	944	0
1	9	13	"PFM0148"	"M19895_2"	2840	23520	110	245	245	46	68	69	14	100	100	0	275	275	51	103	104	18	100	100	0	1.029	1.029	0.977	1.044	1.449	0.981	0.779	80	509	349	349	0.041	177	172	177	172	0
1	10	13	"PFM0152"	"M20060_1"	3030	23520	120	281	275	91	69	70	14	100	99	0	274	266	80	103	105	21	95	90	0	1.240	1.264	1.250	1.287	2.132	1.257	0.728	120	565	383	369	0.310	212	171	206	163	0
1	11	13	"PFM0154"	"M20186_2"	3230	23530	90	137	143	38	68	70	14	98	86	0	441	431	112	101	104	16	100	100	0	0.203	0.227	0.211	0.202	2.040	0.195	0.532	52	380	409	405	-2.301	69	340	75	330	0
1	12	13	"PFM0156"	"M20989_1"	3420	23520	110	369	380	78	70	72	16	100	100	0	756	729	147	104	106	17	100	100	0	0.459	0.496	0.488	0.496	1.393	0.457	0.778	80	457	951	935	-1.125	299	652	310	625	0
1	13	13	"PFM0179"	"M22143_2"	3600	23530	120	267	256	71	73	75	16	96	95	0	320	328	80	105	107	18	100	100	0	0.902	0.821	0.838	0.800	1.557	0.820	0.800	120	544	409	406	-0.148	194	215	183	223	0
1	14	13	"PFM0182"	"M22193_2"	3790	23530	120	1004	918	280	74	82	76	100	96	0	657	645	125	105	115	92	100	97	0	1.685	1.563	1.594	1.465	1.561	1.687	0.874	120	547	1482	1384	0.753	930	552	844	540	0
1	15	13	"PFM0184"	"M22193_8"	3980	23530	110	251	253	44	73	76	16	100	100	0	514	515	67	106	108	24	100	100	0	0.436	0.440	0.433	0.433	1.322	0.421	0.819	80	478	586	589	-1.197	178	408	180	409	0
1	16	13	"PFM0186"	"M22451_2"	4190	23530	150	88	90	20	75	83	62	1	0	0	125	130	32	108	115	50	16	1	0	0.765	0.682	0.750	0.754	3.135	1.027	0.446	156	577	30	37	-0.387	13	17	15	22	-50
1	17	13	"PFM0193"	"M22678_3"	4360	23530	120	1547	1466	535	75	79	22	100	100	0	1035	942	342	106	110	28	100	98	0	1.584	1.664	1.686	1.761	1.887	1.696	0.861	120	441	2401	2227	0.664	1472	929	1391	836	0
1	18	13	"PFM0196"	"M2305_1"	4540	23520	110	517	502	90	76	81	23	100	100	0	266	263	57	106	109	18	97	95	0	2.756	2.713	2.667	2.876	1.695	2.808	0.712	80	449	601	583	1.463	441	160	426	157	0
1	19	13	"PFM0218"	"M24561_3"	4730	23530	110	619	614	128	74	78	27	100	100	0	947	939	117	106	111	30	100	100	0	0.648	0.648	0.652	0.635	1.263	0.632	0.849	80	481	1386	1373	-0.626	545	841	540	833	0
1	20	13	"PFM0224"	"M24933_22"	4920	23530	120	129	129	32	77	78	27	79	46	0	150	150	32	107	113	32	64	22	0	1.209	1.209	1.182	1.136	2.535	1.087	0.310	120	476	95	95	0.274	52	43	52	43	0
1	21	13	"PFM0227"	"M24933_9"	5110	23530	120	241	239	77	78	79	16	97	95	0	256	249	73	109	112	21	92	86	0	1.109	1.150	1.121	1.209	1.798	1.135	0.758	120	455	310	301	0.149	163	147	161	140	0
1	22	13	"PFM0229"	"M25032_3"	5310	23540	120	1168	1058	392	75	77	16	100	100	0	1349	1289	299	107	109	18	100	100	0	0.880	0.832	0.874	0.753	1.646	0.888	0.856	120	526	2335	2165	-0.184	1093	1242	983	1182	0
1	1	14	"PFM0231"	"M2511_3"	1310	23720	120	105	109	32	63	65	14	84	65	0	163	167	40	99	100	15	91	85	0	0.656	0.676	0.739	0.639	2.576	0.638	0.425	120	544	106	114	-0.608	42	64	46	68	0
1	2	14	"PFM0234"	"M25344_2"	1490	23720	110	490	505	83	65	67	14	100	100	0	292	297	65	99	101	17	100	100	0	2.202	2.222	2.200	2.315	1.490	2.169	0.790	80	480	618	638	1.139	425	193	440	198	0
1	3	14	"PFM0693"	"M50721_5"	1720	23720	120	388	378	112	66	68	14	99	96	0	435	416	104	101	105	34	99	97	0	0.964	0.990	0.954	0.960	1.694	0.977	0.805	120	586	656	627	-0.053	322	334	312	315	0
1	4	14	"PFM0695"	"M51089_1"	1890	23720	110	216	216	43	67	68	13	100	100	0	247	247	54	101	104	16	100	97	0	1.021	1.021	0.991	1.055	1.721	0.960	0.626	80	475	295	295	0.029	149	146	149	146	0
1	5	14	"PFM0698"	"M51323_1"	2090	23720	120	1871	1669	613	66	68	13	100	100	0	1208	1096	405	101	102	16	100	100	0	1.631	1.611	1.606	1.714	2.028	1.638	0.891	120	547	2912	2598	0.705	1805	1107	1603	995	0
1	6	14	"PFM0702"	"M5172_2"	2270	23720	110	239	239	51	66	68	13	100	100	0	257	262	41	102	104	17	100	100	0	1.116	1.081	1.037	1.072	1.460	1.154	0.739	80	496	328	333	0.159	173	155	173	160	0
1	7	14	"PFM0705"	"M52114_1"	2470	23720	110	930	916	226	68	71	19	100	100	0	1348	1344	230	104	109	28	100	100	0	0.693	0.684	0.694	0.669	1.243	0.689	0.870	80	534	2106	2088	-0.529	862	1244	848	1240	0
1	8	14	"PFM0710"	"M52423_1"	2660	23720	110	1375	1380	236	69	71	16	100	100	0	904	902	138	105	111	44	100	100	0	1.635	1.645	1.673	1.643	1.200	1.698	0.885	80	512	2105	2108	0.709	1306	799	1311	797	0
1	9	14	"PFM0728"	"M53642_4"	2830	23720	110	359	364	68	68	69	13	100	100	0	637	649	92	106	108	16	100	100	0	0.548	0.545	0.551	0.537	1.298	0.529	0.835	80	520	822	839	-0.868	291	531	296	543	0
1	10	14	"PFM0732"	"M53850_1"	3040	23730	130	359	342	119	69	69	13	98	95	0	4409	3962	1560	106	110	22	100	100	0	0.067	0.071	0.073	0.071	1.672	0.068	0.880	120	618	4593	4129	-3.891	290	4303	273	3856	0
1	11	14	"PFM0734"	"M53930_1"	3230	23720	120	2164	1992	607	69	70	14	100	100	0	1517	1400	490	102	104	17	100	100	0	1.481	1.482	1.512	1.597	1.884	1.474	0.884	120	552	3510	3221	0.566	2095	1415	1923	1298	0
1	12	14	"PFM0738"	"M54370_2"	3410	23720	120	124	126	26	70	71	14	97	88	0	133	135	25	102	104	16	75	46	0	1.742	1.697	1.661	1.902	2.797	1.507	0.274	120	558	85	89	0.801	54	31	56	33	0
1	13	14	"PFM0742"	"M5455_1"	3590	23720	110	2480	2510	504	71	74	18	100	100	0	962	968	150	104	107	25	100	100	0	2.808	2.823	2.841	2.807	1.269	2.847	0.899	80	486	3267	3303	1.489	2409	858	2439	864	0
1	14	14	"PFM0744"	"M5455_6"	3790	23720	110	179	177	46	72	74	17	98	92	0	245	241	49	104	107	23	98	96	0	0.759	0.766	0.802	0.737	1.911	0.708	0.621	80	512	248	242	-0.398	107	141	105	137	0
1	15	14	"PFM0765"	"M55888_4"	3990	23720	120	324	323	95	72	74	15	99	97	0	342	333	96	105	107	16	95	94	0	1.063	1.101	1.075	1.110	1.877	1.080	0.809	120	568	489	479	0.089	252	237	251	228	0
1	16	14	"PFM0770"	"M55941_1"	4190	23710	150	80	82	17	73	74	14	34	11	0	113	116	23	106	108	17	30	13	0	1.000	0.900	0.789	0.727	3.716	0.204	0.006	156	594	14	19	0.000	7	7	9	10	-50
1	17	14	"PFM0772"	"M56059_1"	4350	23730	100	155	158	40	74	76	15	98	93	0	442	456	77	105	108	17	100	100	0	0.240	0.239	0.226	0.217	1.666	0.219	0.615	80	392	418	435	-2.057	81	337	84	351	0
1	18	14	"PFM0780"	"M56462_2"	4560	23720	120	4045	3848	1216	76	79	21	100	100	0	1806	1684	565	105	108	18	100	100	0	2.333	2.389	2.385	2.574	1.679	2.418	0.915	120	637	5670	5351	1.222	3969	1701	3772	1579	0
1	19	14	"PFM0782"	"M56512_15"	4750	23730	110	104	106	23	76	79	27	50	17	0	144	145	27	106	110	30	61	17	0	0.737	0.769	0.705	0.827	3.550	0.748	0.092	80	486	66	69	-0.441	28	38	30	39	0
1	20	14	"PFM0785"	"M56710_1"	4930	23730	120	1174	1101	375	76	77	15	100	100	0	805	779	218	105	108	18	100	99	0	1.569	1.521	1.515	1.490	1.860	1.609	0.848	120	488	1798	1699	0.649	1098	700	1025	674	0
1	21	14	"PFM0809"	"M58416_1"	5100	23730	150	88	94	45	75	77	15	42	22	0	115	120	32	106	109	19	35	13	0	1.444	1.357	1.000	1.017	4.875	1.381	0.207	156	687	22	33	0.531	13	9	19	14	-50
1	22	14	"PFM0815"	"M58784_1"	5330	23710	150	79	81	18	73	75	18	25	7	0	112	115	22	104	107	19	32	12	0	0.750	0.727	0.923	0.855	3.646	0.150	0.007	156	891	14	19	-0.415	6	8	8	11	-50
1	1	15	"PFM0817"	"M58847_5"	1300	23910	110	871	871	134	65	67	16	100	100	0	521	522	96	100	102	16	100	100	0	1.914	1.910	1.900	1.942	1.313	1.954	0.852	80	472	1227	1228	0.937	806	421	806	422	0
1	2	15	"PFM0820"	"M5894_7"	1510	23910	120	165	170	48	66	69	15	95	92	0	211	213	57	101	103	17	96	93	0	0.900	0.929	0.927	0.951	2.248	0.859	0.629	120	636	209	216	-0.152	99	110	104	112	0
1	3	15	"PFM0824"	"M59170_6"	1710	23910	110	86	89	20	66	68	14	67	36	0	137	144	35	101	103	15	80	58	0	0.556	0.535	0.486	0.529	3.127	0.384	0.116	80	491	56	66	-0.848	20	36	23	43	0
1	4	15	"PFM0828"	"M59497_4"	1890	23910	110	519	504	122	67	68	14	100	100	0	933	918	162	102	105	26	100	100	0	0.544	0.536	0.539	0.523	1.278	0.511	0.816	80	508	1283	1253	-0.879	452	831	437	816	0
1	5	15	"PFN0330"	"N134_61"	2080	23910	120	117	126	37	66	67	13	94	83	0	203	201	52	100	103	26	93	83	0	0.495	0.594	0.554	0.539	2.178	0.506	0.441	120	555	154	161	-1.014	51	103	60	101	0
1	6	15	"PFN0332"	"N134_67"	2270	23910	110	337	335	89	68	69	13	100	100	0	502	491	116	100	103	18	100	100	0	0.669	0.683	0.685	0.677	1.463	0.694	0.829	80	435	671	658	-0.580	269	402	267	391	0
1	7	15	"PFN0334"	"N134_74"	2450	23910	110	346	336	67	67	70	20	100	100	0	314	307	58	103	109	29	100	100	0	1.322	1.319	1.339	1.333	1.374	1.280	0.785	80	537	490	473	0.403	279	211	269	204	0
1	8	15	"PFN0336"	"N134_76"	2650	23910	110	285	283	71	68	71	18	100	100	0	515	506	112	103	109	32	100	100	0	0.527	0.533	0.509	0.524	1.368	0.514	0.808	80	522	629	618	-0.925	217	412	215	403	0
1	9	15	"PFN0338"	"N134_78"	2830	23910	110	402	405	106	69	71	16	100	100	0	336	339	61	103	108	30	100	100	0	1.429	1.424	1.430	1.403	1.442	1.441	0.762	80	508	566	572	0.515	333	233	336	236	0
1	10	15	"PFN0342"	"N134_83"	3030	23910	120	1194	1133	273	69	71	16	100	100	0	1128	1076	293	104	109	25	100	99	0	1.099	1.095	1.076	1.184	1.770	1.076	0.887	120	586	2149	2036	0.136	1125	1024	1064	972	0
1	11	15	"PFN0360"	"N135_22"	3230	23920	110	130	131	28	69	71	14	95	87	0	277	284	45	102	104	16	100	100	0	0.349	0.341	0.340	0.305	1.840	0.326	0.560	80	491	236	244	-1.520	61	175	62	182	0
1	12	15	"PFN0363"	"N135_27"	3410	23920	110	213	213	47	68	70	13	100	100	0	242	244	49	103	104	16	100	100	0	1.043	1.028	1.001	1.039	1.620	1.032	0.632	80	479	284	286	0.061	145	139	145	141	0
1	13	15	"PFN0365"	"N135_7"	3610	23920	120	496	469	159	69	72	17	100	97	0	381	380	109	104	106	25	99	97	0	1.542	1.449	1.450	1.407	1.820	1.497	0.804	120	481	704	676	0.624	427	277	400	276	0
1	14	15	"PFN0367"	"N135_9"	3800	23920	120	249	245	77	72	75	20	97	93	0	304	299	83	104	105	17	99	96	0	0.885	0.887	0.938	0.860	1.789	0.906	0.745	120	424	377	368	-0.176	177	200	173	195	0
1	15	15	"PFN0369"	"N136_13"	3980	23920	120	1035	1050	304	72	75	20	100	100	0	714	675	227	106	107	18	99	96	0	1.584	1.719	1.766	1.973	2.106	1.722	0.827	120	437	1571	1547	0.663	963	608	978	569	0
1	16	15	"PFN0371"	"N136_16"	4180	23920	120	216	214	55	73	75	15	99	98	0	180	186	39	107	108	17	96	89	0	1.959	1.785	1.864	1.877	1.812	1.786	0.639	120	515	216	220	0.970	143	73	141	79	0
1	17	15	"PFN0390"	"N137_31"	4350	23920	120	254	247	71	73	74	15	100	95	0	454	442	122	104	106	17	99	99	0	0.517	0.515	0.495	0.509	1.864	0.489	0.771	120	527	531	512	-0.951	181	350	174	338	0
1	18	15	"PFN0393"	"N137_38"	4540	23920	110	90	94	19	74	76	16	46	26	0	121	123	25	102	104	16	56	23	0	0.842	0.952	0.909	0.867	4.361	0.693	0.059	80	535	35	41	-0.248	16	19	20	21	0
1	19	15	"PFN0395"	"N137_4"	4760	23930	120	510	479	163	76	78	17	98	96	0	588	567	143	104	106	22	100	99	0	0.897	0.870	0.862	0.802	1.740	0.907	0.831	120	504	918	866	-0.157	434	484	403	463	0
1	20	15	"PFN0398"	"N137_44"	4920	23920	110	285	292	61	77	79	17	100	100	0	466	459	77	107	111	34	100	100	0	0.579	0.611	0.595	0.601	1.418	0.563	0.769	80	440	567	567	-0.787	208	359	215	352	0
1	21	15	"PFN0400"	"N137_5"	5110	23920	110	253	257	56	77	78	21	100	100	0	480	495	93	108	113	34	100	100	0	0.473	0.465	0.464	0.455	1.407	0.461	0.769	80	503	548	567	-1.080	176	372	180	387	0
1	22	15	"PFN0403"	"N137_53"	5310	23930	120	96	99	22	72	75	22	54	20	0	146	145	27	106	109	23	75	35	0	0.600	0.692	0.661	0.631	3.109	0.667	0.187	120	664	64	66	-0.737	24	40	27	39	0
1	1	16	"PFN0420"	"N138_29"	1310	24110	120	103	107	32	64	65	14	81	61	0	133	134	30	99	101	15	75	55	0	1.147	1.229	1.100	1.107	3.394	1.192	0.195	120	604	73	78	0.198	39	34	43	35	0
1	2	16	"PFN0422"	"N138_30"	1510	24110	110	221	223	46	65	68	27	100	98	0	216	223	49	100	102	16	100	100	0	1.345	1.285	1.291	1.320	1.554	1.423	0.629	80	484	272	281	0.427	156	116	158	123	0
1	3	16	"PFN0427"	"N138_36"	1700	24110	120	95	99	23	66	69	27	55	15	0	131	132	21	102	104	16	68	39	0	1.000	1.100	0.940	1.035	2.886	1.077	0.229	120	522	58	63	0.000	29	29	33	30	0
1	4	16	"PFN0429"	"N138_39"	1900	24110	110	158	165	44	66	68	14	98	93	0	501	491	111	102	104	17	100	100	0	0.231	0.254	0.240	0.240	1.627	0.237	0.679	80	484	491	488	-2.117	92	399	99	389	0
1	5	16	"PFN0431"	"N138_43"	2070	24110	120	714	675	244	65	66	12	100	100	0	667	644	191	99	101	15	100	100	0	1.143	1.119	1.113	1.083	1.717	1.160	0.853	120	474	1217	1155	0.192	649	568	610	545	0
1	6	16	"PFN0435"	"N138_51"	2290	24080	150	72	75	15	67	68	15	24	5	0	107	109	19	100	103	20	22	6	0	0.714	0.889	0.750	0.799	4.710	0.319	0.028	156	718	12	17	-0.485	5	7	8	9	-50
1	7	16	"PFN0839"	"N163_7"	2480	24120	100	132	144	109	66	67	15	93	82	0	149	164	59	100	103	25	73	48	0	1.347	1.219	1.083	1.143	3.240	2.274	0.183	80	415	115	142	0.430	66	49	78	64	0
1	8	16	"PFN0843"	"N164_7"	2660	24110	120	468	449	140	66	68	14	100	100	0	548	538	152	101	105	29	99	99	0	0.899	0.876	0.862	0.889	1.765	0.865	0.835	120	546	849	820	-0.153	402	447	383	437	0
1	9	16	"PFN0846"	"N165_14"	2840	24110	120	616	567	215	66	68	15	100	100	0	573	539	199	100	104	25	100	96	0	1.163	1.141	1.161	1.167	1.832	1.132	0.849	120	572	1023	940	0.218	550	473	501	439	0
1	10	16	"PFN0848"	"N165_16"	3030	24110	110	1197	1179	208	67	70	18	100	100	0	7104	6958	1359	106	123	117	100	100	0	0.161	0.162	0.158	0.165	1.428	0.151	0.894	80	488	8128	7964	-2.631	1130	6998	1112	6852	0
1	11	16	"PFN0852"	"N165_8"	3220	24110	120	268	262	82	69	71	17	99	95	0	252	250	67	104	117	110	73	15	0	1.345	1.322	1.297	1.357	1.987	1.308	0.682	120	537	347	339	0.427	199	148	193	146	0
1	12	16	"PFN0854"	"N166_2"	3440	24110	150	82	85	18	69	69	13	48	23	0	110	115	23	101	102	16	41	19	0	1.444	1.143	1.149	1.047	3.606	0.350	0.015	156	577	22	30	0.531	13	9	16	14	-50
1	13	16	"PFN0877"	"N168_9"	3630	24070	150	74	74	17	69	69	14	20	8	0	106	109	22	100	102	16	28	12	0	0.833	0.556	0.826	0.848	3.955	0.421	0.046	156	544	11	14	-0.263	5	6	5	9	-50
1	14	16	"PFN0881"	"N169_15"	3810	24090	150	70	72	15	69	70	18	12	2	0	104	103	20	100	101	16	19	4	0	0.250	1.000	0.778	0.765	3.854	0.471	0.007	156	532	5	6	-2.000	1	4	3	3	-50
1	15	16	"PFN0884"	"N169_20"	4000	24090	150	72	74	13	69	71	18	16	1	0	116	118	25	102	103	17	41	21	0	0.214	0.313	0.500	0.434	4.136	0.109	0.007	156	609	17	21	-2.222	3	14	5	16	-50
1	16	16	"PFN0889"	"N170_4"	4160	24120	110	96	94	21	70	71	13	71	45	0	183	179	43	102	102	15	88	87	0	0.321	0.312	0.362	0.357	2.131	0.270	0.267	80	446	107	101	-1.639	26	81	24	77	0
1	17	16	"PFN0891"	"N171_3"	4360	24110	110	207	205	45	72	74	14	100	98	0	289	289	60	101	103	16	100	100	0	0.718	0.707	0.730	0.694	1.579	0.703	0.749	80	519	323	321	-0.478	135	188	133	188	0
1	18	16	"PFN0895"	"N173_3"	4540	24120	110	88	92	21	74	75	15	45	27	0	126	131	24	103	105	15	63	37	0	0.609	0.643	0.667	0.591	3.492	0.596	0.091	80	459	37	46	-0.716	14	23	18	28	0
1	19	16	"PFN0917"	"N177_5"	4760	24090	150	81	83	18	75	77	16	27	9	0	114	119	23	105	107	21	34	15	0	0.667	0.571	0.778	0.772	3.459	0.428	0.103	156	717	15	22	-0.585	6	9	8	14	-50
1	20	16	"PFN0923"	"N181_1"	4930	24110	110	394	391	71	74	76	18	100	100	0	470	477	82	104	111	41	100	100	0	0.874	0.850	0.851	0.847	1.298	0.825	0.854	80	485	686	690	-0.194	320	366	317	373	0
1	21	16	"PFN0925"	"N181_11"	5130	24120	110	338	335	72	73	76	20	100	100	0	1341	1324	198	105	110	28	100	100	0	0.214	0.215	0.212	0.209	1.283	0.200	0.835	80	537	1501	1481	-2.222	265	1236	262	1219	0
1	22	16	"PFN0928"	"N181_17"	5310	24120	110	881	890	171	72	75	19	100	100	0	2925	2942	402	109	112	23	100	100	0	0.287	0.289	0.290	0.285	1.172	0.273	0.907	80	550	3625	3651	-1.799	809	2816	818	2833	0
1	1	17	"PFN0931"	"N181_21"	1310	24300	110	316	322	84	64	65	12	100	100	0	210	210	40	100	100	15	100	97	0	2.291	2.345	2.391	2.398	1.579	2.350	0.688	80	486	362	368	1.196	252	110	258	110	0
1	2	17	"PFN0933"	"N181_25"	1510	24300	120	117	119	28	64	66	25	84	51	0	135	136	28	99	100	15	75	58	0	1.472	1.486	1.430	1.611	2.803	1.310	0.308	120	595	89	92	0.558	53	36	55	37	0
1	3	17	"PFN0958"	"N187_1"	1720	24270	150	70	72	15	65	67	24	9	1	0	107	110	21	101	102	15	33	10	0	0.833	0.778	0.714	0.755	3.973	0.343	0.027	156	698	11	16	-0.263	5	6	7	9	-50
1	4	17	"PFN0960"	"N187_5"	1890	24300	110	148	152	34	66	67	13	98	97	0	425	428	74	102	103	15	100	100	0	0.254	0.264	0.267	0.245	1.625	0.240	0.647	80	466	405	412	-1.978	82	323	86	326	0
1	5	17	"PFN0964"	"N189_3"	2100	24270	150	69	72	17	65	66	12	31	10	0	105	108	17	99	101	15	32	10	0	0.667	0.778	0.703	0.720	4.136	0.373	0.009	156	699	10	16	-0.585	4	6	7	9	-50
1	6	17	"PFN0966"	"N189_6"	2270	24300	110	910	858	202	66	68	15	100	100	0	942	930	175	99	102	24	100	100	0	1.001	0.953	0.963	0.938	1.267	0.941	0.900	80	395	1687	1623	0.002	844	843	792	831	0
1	7	17	"PFN0969"	"N197_2"	2460	24300	120	915	870	311	66	68	16	100	100	0	1334	1227	422	100	103	26	100	100	0	0.688	0.713	0.706	0.722	1.809	0.698	0.854	120	546	2083	1931	-0.540	849	1234	804	1127	0
1	8	17	"PFN0979"	"N243_1"	2650	24300	110	409	396	78	66	67	13	100	100	0	342	352	76	100	102	16	100	100	0	1.417	1.310	1.299	1.329	1.424	1.303	0.807	80	491	585	582	0.503	343	242	330	252	0
1	9	17	"PFF1893"	"F8058_1"	2850	24310	100	119	145	81	66	68	14	85	72	0	162	197	88	100	103	23	86	65	0	0.855	0.814	0.818	0.744	2.574	0.836	0.649	80	441	115	176	-0.226	53	62	79	97	0
1	10	17	"PFB0086"	"B312"	3030	24300	110	2031	2085	383	68	71	19	100	100	0	4006	3892	597	105	123	120	100	100	0	0.503	0.533	0.536	0.530	1.281	0.508	0.898	80	535	5864	5804	-0.991	1963	3901	2017	3787	0
1	11	17	"PFB0247"	"B619"	3250	24290	150	72	74	16	68	71	18	17	4	0	110	116	26	104	120	118	0	0	0	0.667	0.500	0.607	0.614	3.871	0.246	0.039	156	554	10	18	-0.585	4	6	6	12	-50
1	12	17	"PFB0263"	"B648"	3430	24280	150	72	74	15	68	68	13	27	6	0	103	106	20	99	102	17	28	8	0	1.000	0.857	0.833	0.833	3.682	0.081	0.002	156	463	8	13	0.000	4	4	6	7	-50
1	13	17	"PFB0272"	"B666"	3610	24300	110	92	95	26	68	69	13	67	41	0	134	131	32	98	101	15	73	55	0	0.667	0.818	0.619	0.728	3.512	0.642	0.132	80	405	60	60	-0.585	24	36	27	33	0
1	14	17	"PFC0108"	"C322"	3790	24300	120	243	242	106	68	69	13	99	95	0	429	408	167	97	99	14	98	95	0	0.527	0.559	0.530	0.558	2.184	0.536	0.719	120	491	507	485	-0.924	175	332	174	311	0
1	15	17	"PFA0055"	"A14801_28"	3990	24310	90	107	109	35	66	68	13	76	63	0	147	146	32	98	100	15	86	63	0	0.837	0.896	0.960	0.925	2.982	0.979	0.340	52	330	90	91	-0.257	41	49	43	48	0
1	16	17	"PFA0082"	"A18792_10"	4160	24300	110	93	97	23	70	72	19	57	23	0	120	121	25	100	103	17	52	25	0	1.150	1.286	1.030	0.996	3.395	2.180	0.055	80	504	43	48	0.202	23	20	27	21	0
1	17	17	"PFA0091"	"A18792_4"	4360	24310	100	211	210	68	75	81	41	88	78	0	394	384	110	104	108	22	97	97	0	0.469	0.482	0.485	0.429	1.987	0.457	0.644	80	475	426	415	-1.092	136	290	135	280	0
1	18	17	"PFA0097"	"A19747_2"	4570	24280	150	83	86	20	78	81	20	20	5	0	109	112	23	107	109	20	22	5	0	2.500	1.600	0.850	0.910	4.607	1.477	0.045	156	734	7	13	1.322	5	2	8	5	-50
1	19	17	"PFA0173"	"A4732_13"	4730	24320	100	88	89	19	76	78	18	32	8	0	125	125	24	105	108	21	47	18	0	0.600	0.650	0.696	0.644	3.525	0.246	0.032	80	419	32	33	-0.737	12	20	13	20	0
1	20	17	"PFA0219"	"A8784_10"	4940	24310	100	262	262	63	72	73	15	100	100	0	366	412	263	103	106	28	100	100	0	0.722	0.615	0.706	0.659	1.555	0.368	0.486	80	414	453	499	-0.469	190	263	190	309	0
1	21	17	"PFM0561"	"M44175_1"	5120	24310	100	913	852	302	73	75	16	100	100	0	1509	1412	412	105	111	43	100	100	0	0.598	0.596	0.626	0.578	1.571	0.583	0.843	80	481	2244	2086	-0.741	840	1404	779	1307	0
1	22	17	"PFM0639"	"M46861_1"	5330	24320	90	87	100	69	73	76	23	30	7	0	128	135	33	105	111	55	19	3	0	0.609	0.900	0.643	0.818	3.610	0.331	0.176	52	414	37	57	-0.716	14	23	27	30	0
1	1	18	"PFM0668"	"M48963_5"	1310	24480	110	479	465	107	64	66	18	100	100	0	382	383	81	100	103	27	100	97	0	1.472	1.417	1.392	1.444	1.570	1.458	0.830	80	518	697	684	0.557	415	282	401	283	0
1	2	18	"PFM0751"	"M55156_1"	1490	24480	80	95	97	21	65	66	13	78	57	0	127	127	30	99	101	18	67	36	0	1.071	1.143	0.809	0.981	3.229	0.688	0.102	52	321	58	60	0.100	30	28	32	28	0
1	3	18	"PFM0789"	"M57163_1"	1690	24490	100	341	335	81	65	66	13	100	100	0	194	202	49	99	101	17	96	92	0	2.905	2.621	2.683	2.812	1.636	2.639	0.717	80	506	371	373	1.539	276	95	270	103	0
1	4	18	"PFM0887"	"M8047_1"	1890	24490	110	1079	1013	289	65	66	13	100	100	0	590	579	140	102	103	16	100	100	0	2.078	1.987	1.924	1.962	1.419	2.078	0.825	80	508	1502	1425	1.055	1014	488	948	477	0
1	5	18	"PFD0324"	"D37405_1"	2070	24490	110	116	116	25	64	66	14	93	83	0	163	160	33	99	101	16	92	78	0	0.813	0.852	0.864	0.851	2.277	0.773	0.419	80	517	116	113	-0.300	52	64	52	61	0
1	6	18	"PFD0374"	"D42243_5"	2290	24470	150	71	72	16	65	67	13	25	8	0	108	112	27	99	102	22	29	10	0	0.667	0.538	0.768	0.767	3.665	0.161	0.050	156	709	15	20	-0.585	6	9	7	13	-50
1	7	18	"PFD0381"	"D42873_1"	2440	24490	100	91	95	23	66	68	13	72	47	0	122	125	33	100	102	19	53	30	0	1.136	1.160	0.875	0.887	3.391	0.604	0.121	80	391	47	54	0.184	25	22	29	25	0
1	8	18	"PFD0391"	"D42954_8"	2650	24480	110	115	121	31	67	68	13	93	78	0	160	164	49	99	102	18	85	66	0	0.787	0.831	0.833	0.923	3.208	0.690	0.316	80	541	109	119	-0.346	48	61	54	65	0
1	9	18	"PFD0408"	"D47995_1"	2850	24490	120	2185	1944	675	67	68	14	100	100	0	1341	1220	410	101	103	17	100	98	0	1.708	1.677	1.722	1.801	1.846	1.713	0.890	120	536	3358	2996	0.772	2118	1240	1877	1119	0
1	10	18	"PFD0468"	"D53677_9"	3010	24490	90	86	89	19	69	72	14	55	30	0	124	127	25	102	105	21	50	23	0	0.773	0.800	0.748	0.845	3.564	0.593	0.094	52	324	39	45	-0.372	17	22	20	25	0
1	11	18	"IMX067I"	"Y_IMX067I"	3240	24470	150	69	71	18	67	70	16	17	4	0	105	108	21	103	109	48	2	0	0	1.000	0.800	0.679	0.676	3.662	0.130	0.025	156	652	4	9	0.000	2	2	4	5	-50
1	12	18	"IOX204I"	"Y_IOX204I"	3430	24470	150	69	72	22	68	78	73	0	0	0	101	101	16	102	112	61	0	0	0	-1.000	-4.000	0.832	0.870	3.815	0.931	0.016	156	569	0	3	Error	1	-1	4	-1	-50
1	13	18	"IDX437I"	"Y_IDX437I"	3620	24470	150	70	73	16	69	70	14	20	6	0	104	105	20	101	103	15	25	10	0	0.333	1.000	0.783	0.779	3.444	0.308	0.006	156	599	4	8	-1.585	1	3	4	4	-50
1	14	18	"ILX005I"	"Y_ILX005I"	3810	24470	150	71	73	14	70	71	16	16	2	0	108	108	19	101	104	17	23	7	0	0.143	0.429	0.844	0.827	4.011	0.197	0.005	156	604	8	10	-2.807	1	7	3	7	-50
1	15	18	"Z_1_10"	"Z_1_10"	4000	24470	150	74	77	18	71	73	18	17	5	0	104	107	20	102	105	19	20	5	0	1.500	1.200	0.897	0.847	4.257	0.280	0.011	156	721	5	11	0.585	3	2	6	5	-50
1	16	18	"Z_1_30"	"Z_1_30"	4170	24480	80	83	87	19	74	77	19	32	13	0	126	127	24	106	110	21	48	15	0	0.450	0.619	0.600	0.669	3.346	0.266	0.041	52	299	29	34	-1.152	9	20	13	21	0
1	17	18	"Z_2_70"	"Z_2_70"	4370	24500	130	35034	32957	9874	81	92	70	100	100	0	14559	14067	3946	111	119	43	100	100	0	2.419	2.356	2.467	2.282	1.419	2.476	0.921	120	625	49401	46832	1.275	34953	14448	32876	13956	0
1	18	18	"Z_2_90"	"Z_2_90"	4560	24500	120	38581	34758	11142	90	96	51	100	100	0	15797	14004	4861	115	120	38	100	100	0	2.454	2.496	2.543	2.656	1.954	2.570	0.899	120	542	54173	48557	1.295	38491	15682	34668	13889	0
1	19	18	"Z_3_10"	"Z_3_10"	4750	24490	110	339	337	66	84	89	25	100	100	0	242	238	49	111	117	27	96	95	0	1.947	1.992	1.822	2.116	1.778	2.090	0.675	80	407	386	380	0.961	255	131	253	127	0
1	20	18	"Z_3_30"	"Z_3_30"	4950	24470	150	90	92	20	75	77	16	46	20	0	115	118	21	105	108	19	32	13	0	1.500	1.308	1.000	0.985	3.659	1.192	0.030	156	685	25	30	0.585	15	10	17	13	-50
1	21	18	"Z_3_50"	"Z_3_50"	5120	24500	110	319	320	82	74	76	19	100	100	0	1024	985	200	107	115	52	100	100	0	0.267	0.280	0.272	0.271	1.476	0.266	0.766	80	474	1162	1124	-1.904	245	917	246	878	0
1	22	18	"Z_3_70"	"Z_3_70"	5320	24510	110	660	631	271	72	75	24	100	98	0	2539	2291	724	106	113	59	100	100	0	0.242	0.256	0.255	0.227	1.651	0.264	0.828	80	600	3021	2744	-2.049	588	2433	559	2185	0
1	1	19	"Z_5_10"	"Z_5_10"	1320	24680	110	83	86	19	64	65	20	43	11	0	115	119	23	99	101	20	41	16	0	1.188	1.100	1.000	0.940	2.913	0.750	0.094	80	544	35	42	0.248	19	16	22	20	0
1	2	19	"Z_5_30"	"Z_5_30"	1520	24680	120	96	98	23	65	67	13	77	56	0	145	148	31	99	101	15	86	73	0	0.674	0.673	0.634	0.654	2.513	0.566	0.265	120	624	77	82	-0.569	31	46	33	49	0
1	3	19	"Z_5_50"	"Z_5_50"	1700	24680	110	2239	2237	360	66	69	14	100	100	0	3474	3476	329	104	110	34	100	100	0	0.645	0.644	0.660	0.637	1.185	0.628	0.910	80	478	5543	5543	-0.633	2173	3370	2171	3372	0
1	4	19	"Z_5_70"	"Z_5_70"	1890	24680	120	4578	4037	1648	68	70	16	100	100	0	7168	6125	2357	106	111	31	100	100	0	0.639	0.659	0.652	0.626	1.723	0.657	0.920	120	561	11572	9988	-0.647	4510	7062	3969	6019	0
1	5	19	"Z_5_90"	"Z_5_90"	2080	24680	120	8338	7394	2471	67	68	15	100	100	0	12976	11512	3933	104	108	21	100	100	0	0.643	0.642	0.664	0.659	1.862	0.627	0.904	120	561	21143	18735	-0.638	8271	12872	7327	11408	0
1	6	19	"Z_6_10"	"Z_6_10"	2270	24680	110	106	108	21	66	67	13	95	78	0	146	144	26	102	106	20	77	52	0	0.909	1.000	1.000	0.993	2.694	0.691	0.198	80	503	84	84	-0.138	40	44	42	42	0
1	7	19	"Z_7_50"	"Z_7_50"	2460	24680	110	424	401	103	66	68	13	100	100	0	366	363	85	102	103	18	100	100	0	1.356	1.284	1.308	1.271	1.452	1.237	0.830	80	554	622	596	0.439	358	264	335	261	0
1	8	19	"Z_7_70"	"Z_7_70"	2650	24680	110	947	890	258	67	70	20	100	100	0	705	680	164	102	107	39	100	100	0	1.459	1.424	1.456	1.403	1.388	1.393	0.863	80	516	1483	1401	0.545	880	603	823	578	0
1	9	19	"Z_7_90"	"Z_7_90"	2830	24680	120	1905	1696	566	69	71	21	100	100	0	1432	1301	443	103	107	39	100	98	0	1.381	1.358	1.369	1.472	1.837	1.365	0.891	120	485	3165	2825	0.466	1836	1329	1627	1198	0
1	10	19	"Z_8_10"	"Z_8_10"	3050	24660	150	79	80	16	69	70	14	40	14	0	110	112	18	102	103	15	33	13	0	1.250	1.100	1.000	1.059	4.084	0.518	0.007	156	589	18	21	0.322	10	8	11	10	-50
1	11	19	"Z_8_30"	"Z_8_30"	3230	24690	120	121	123	28	68	70	14	93	84	0	131	135	25	103	108	30	47	11	0	1.893	1.719	1.646	1.785	2.670	1.535	0.264	120	395	81	87	0.921	53	28	55	32	0
1	12	19	"Z_8_50"	"Z_8_50"	3390	24680	110	29892	28063	5552	73	137	654	100	100	0	16155	15247	3659	108	215	954	100	98	0	1.858	1.849	1.835	1.921	1.438	1.829	0.937	80	486	45866	43129	0.894	29819	16047	27990	15139	0
1	13	19	"PFA32032"	"oPFA32032"	3600	24690	110	100	100	23	73	121	614	0	0	0	132	134	24	106	176	812	0	0	0	1.038	0.964	0.832	0.914	2.719	0.790	0.192	80	534	53	55	0.054	27	26	27	28	0
1	14	19	"PFC0775"	"oPFC0775"	3800	24690	120	2484	2306	801	70	72	18	100	100	0	1597	1490	489	106	108	20	100	100	0	1.619	1.616	1.647	1.597	1.815	1.669	0.884	120	606	3905	3620	0.695	2414	1491	2236	1384	0
1	15	19	"PFI17647"	"oPFI17647"	3980	24700	90	89	94	17	71	74	22	44	9	0	130	127	20	102	107	23	57	13	0	0.643	0.920	0.833	0.922	3.263	1.002	0.193	52	335	46	48	-0.637	18	28	23	25	0
1	16	19	"PFF72435"	"oPFF72435"	4170	24690	120	161	164	51	71	73	14	91	90	0	214	220	69	104	106	16	97	93	0	0.818	0.802	0.793	0.783	2.085	0.750	0.612	120	544	200	209	-0.290	90	110	93	116	0
1	17	19	"PFL0040"	"oPFL0040"	4370	24690	120	605	599	188	76	81	52	99	97	0	1378	1319	396	109	114	42	100	98	0	0.417	0.432	0.430	0.434	1.888	0.412	0.852	120	447	1798	1733	-1.262	529	1269	523	1210	0
1	18	19	"PFL0041"	"oPFL0041"	4560	24690	120	4722	4623	1576	84	88	53	100	100	0	1942	1813	569	111	116	38	100	99	0	2.533	2.667	2.734	2.729	1.944	2.817	0.873	120	433	6469	6241	1.341	4638	1831	4539	1702	0
1	19	19	"PFI17649"	"oPFI17649"	4760	24660	150	95	98	22	84	87	22	32	9	0	115	122	31	110	114	26	21	8	0	2.200	1.167	0.933	1.069	4.308	0.550	0.089	156	607	16	26	1.138	11	5	14	12	-50
1	20	19	"PFJ12790"	"oPFJ12790"	4950	24700	120	857	844	313	76	78	16	100	100	0	376	364	92	107	108	17	99	98	0	2.903	2.988	2.988	2.845	1.950	3.357	0.797	120	452	1050	1025	1.538	781	269	768	257	0
1	21	19	"PFJ12792"	"oPFJ12792"	5130	24700	120	707	665	238	75	77	15	100	100	0	494	476	143	107	113	43	97	93	0	1.633	1.599	1.612	1.576	2.022	1.681	0.818	120	506	1019	959	0.708	632	387	590	369	0
1	22	19	"PFK12895"	"oPFK12895"	5340	24710	80	90	95	20	75	77	16	46	25	0	137	134	30	104	107	19	65	42	0	0.455	0.667	0.609	0.587	3.870	0.312	0.066	52	292	48	50	-1.138	15	33	20	30	0
1	1	20	"PFF72440"	"oPFF72440"	1310	24870	110	3887	3834	912	64	87	186	100	100	0	2482	2380	678	100	148	417	95	92	0	1.605	1.654	1.641	1.776	1.614	1.599	0.885	80	487	6205	6050	0.683	3823	2382	3770	2280	0
1	2	20	"PFH0004"	"oPFH0004"	1500	24880	110	286	290	62	67	90	190	70	0	0	643	640	113	102	151	427	83	0	0	0.405	0.414	0.422	0.407	1.355	0.408	0.843	80	464	760	761	-1.305	219	541	223	538	0
1	3	20	"PFD66983"	"oPFD66983"	1690	24870	100	88	89	15	65	67	14	72	36	0	162	155	31	102	106	19	80	65	0	0.383	0.453	0.439	0.529	2.812	0.298	0.171	80	452	83	77	-1.383	23	60	24	53	0
1	4	20	"PFBL B0087"	"oPFBLOB0087"	1880	24870	100	94	95	17	65	67	14	85	51	0	129	128	24	102	104	15	70	45	0	1.074	1.154	0.971	1.065	3.319	0.869	0.158	80	446	56	56	0.103	29	27	30	26	0
1	5	20	"PFBL B0089"	"oPFBLOB0089"	2080	24870	110	117	123	32	66	67	13	97	86	0	170	173	36	103	106	19	92	83	0	0.761	0.814	0.808	0.827	2.039	0.665	0.406	80	491	118	127	-0.394	51	67	57	70	0
1	6	20	"PFL0045"	"oPFL0045"	2280	24880	120	1374	1316	435	66	68	13	100	100	0	2210	2070	746	102	105	17	100	100	0	0.620	0.635	0.646	0.646	1.781	0.612	0.890	120	580	3416	3218	-0.689	1308	2108	1250	1968	0
1	7	20	"PFF72441"	"oPFF72441"	2470	24890	80	78	82	32	69	70	14	38	11	0	128	125	28	103	104	17	63	26	0	0.360	0.591	0.577	0.549	3.043	0.591	0.052	52	296	34	35	-1.474	9	25	13	22	0
1	8	20	"PFBL B0090"	"oPFBLOB0090"	2650	24880	110	211	214	67	68	69	13	100	100	0	670	701	143	102	105	24	100	100	0	0.252	0.244	0.230	0.227	1.480	0.233	0.724	80	485	711	745	-1.990	143	568	146	599	0
1	9	20	"PFD66986"	"oPFD66986"	2850	24850	150	75	75	15	69	71	19	16	2	0	111	119	29	105	110	37	18	4	0	1.000	0.429	0.533	0.581	3.658	0.127	0.014	156	637	12	20	0.000	6	6	6	14	-50
1	10	20	"PFL0049"	"oPFL0049"	3040	24850	150	73	74	14	68	70	14	25	5	0	113	112	22	105	106	16	30	12	0	0.625	0.857	0.668	0.631	4.029	0.062	0.001	156	527	13	13	-0.678	5	8	6	7	-50
1	11	20	"PFK12897"	"oPFK12897"	3230	24850	150	73	75	15	69	71	15	22	5	0	111	114	18	106	111	33	6	1	0	0.800	0.750	0.815	0.818	3.870	0.142	0.002	156	502	9	14	-0.322	4	5	6	8	-50
1	12	20	"PFF72442"	"oPFF72442"	3400	24880	110	628	630	151	70	81	118	100	95	0	942	946	158	107	144	463	98	26	0	0.668	0.667	0.678	0.651	1.276	0.636	0.832	80	432	1393	1399	-0.582	558	835	560	839	0
1	13	20	"PFF72443"	"oPFF72443"	3590	24880	120	1519	1448	544	71	71	13	100	100	0	869	814	284	106	109	20	100	99	0	1.898	1.945	1.932	2.018	2.003	2.050	0.837	120	569	2211	2085	0.924	1448	763	1377	708	0
1	14	20	"PFBL B0094"	"oPFBLOB0094"	3790	24880	110	3967	3900	996	71	73	18	100	100	0	3923	3863	745	106	117	104	100	100	0	1.021	1.019	1.032	0.999	1.291	1.011	0.897	80	469	7713	7586	0.030	3896	3817	3829	3757	0
1	15	20	"PFH0026"	"oPFH0026"	4000	24860	120	103	106	23	71	72	17	77	47	0	203	207	44	103	111	93	56	4	0	0.320	0.337	0.340	0.341	2.233	0.190	0.264	120	554	132	139	-1.644	32	100	35	104	0
1	16	20	"PFD67003"	"oPFD67003"	4190	24850	120	907	856	258	69	71	17	100	100	0	816	782	251	101	104	16	100	100	0	1.172	1.156	1.178	1.217	1.995	1.152	0.831	120	488	1553	1468	0.229	838	715	787	681	0
1	17	20	"PFM60515"	"oPFM60515"	4390	24850	120	117	120	26	70	72	17	90	70	0	131	133	22	103	105	17	73	39	0	1.679	1.667	1.678	1.684	2.933	1.825	0.183	120	459	75	80	0.747	47	28	50	30	0
1	18	20	"PFL0099"	"oPFL0099"	4560	24850	120	3761	3525	1114	75	76	15	100	100	0	5085	4630	1686	105	109	24	100	100	0	0.740	0.762	0.763	0.865	1.894	0.729	0.891	120	439	8666	7975	-0.434	3686	4980	3450	4525	0
1	19	20	"PFJ12808"	"oPFJ12808"	4770	24850	120	394	383	96	75	77	16	100	100	0	461	437	127	105	109	26	96	92	0	0.896	0.928	0.912	1.025	1.874	0.883	0.834	120	494	675	640	-0.158	319	356	308	332	0
1	20	20	"PFBL B0145"	"oPFBLOB0145"	4950	24850	110	635	643	139	72	75	17	100	100	0	536	539	90	103	106	23	100	100	0	1.300	1.310	1.286	1.298	1.347	1.351	0.868	80	421	996	1007	0.379	563	433	571	436	0
1	21	20	"PFBL B0149"	"oPFBLOB0149"	5150	24850	130	201	208	42	74	76	15	100	100	0	292	295	60	105	108	20	100	99	0	0.679	0.705	0.701	0.707	1.496	0.658	0.733	120	485	314	324	-0.558	127	187	134	190	0
1	22	20	"PFI17700"	"oPFI17700"	5330	24860	120	1372	1285	471	73	75	25	100	99	0	962	889	303	103	105	16	100	99	0	1.512	1.542	1.584	1.580	2.065	1.611	0.830	120	530	2158	1998	0.597	1299	859	1212	786	0
1	1	21	"PFI17702"	"oPFI17702"	1350	25030	110	622	633	152	64	83	180	100	88	0	895	894	187	101	144	405	95	47	0	0.703	0.718	0.697	0.716	1.547	0.351	0.400	80	515	1352	1362	-0.509	558	794	569	793	0
1	2	21	"PFG0046"	"oPFG0046"	1530	25030	110	389	382	79	65	67	22	100	100	0	277	278	54	100	121	361	0	0	0	1.831	1.781	1.727	1.844	1.697	1.860	0.772	80	485	501	495	0.872	324	177	317	178	0
1	3	21	"PFBL B0151"	"oPFBLOB0151"	1720	25040	110	290	293	67	64	65	14	100	100	0	550	548	92	100	101	14	100	100	0	0.502	0.511	0.507	0.497	1.320	0.462	0.794	80	473	676	677	-0.994	226	450	229	448	0
1	4	21	"PFG0047"	"oPFG0047"	1910	25040	110	121	123	27	64	66	13	97	88	0	204	207	41	100	102	14	100	97	0	0.548	0.551	0.548	0.532	1.939	0.470	0.521	80	461	161	166	-0.868	57	104	59	107	0
1	5	21	"PFD67004"	"oPFD67004"	2090	25040	110	304	301	66	65	67	12	100	100	0	438	435	68	101	103	16	100	100	0	0.709	0.707	0.720	0.694	1.346	0.687	0.790	80	459	576	570	-0.496	239	337	236	334	0
1	6	21	"PFL0107"	"oPFL0107"	2280	25040	110	172	174	37	66	68	14	100	100	0	331	339	50	102	104	16	100	100	0	0.463	0.456	0.442	0.438	1.470	0.423	0.719	80	444	335	345	-1.111	106	229	108	237	0
1	7	21	"PFM60519"	"oPFM60519"	2480	25040	110	1381	1355	274	68	69	14	100	100	0	1016	1025	162	103	105	18	100	100	0	1.438	1.396	1.387	1.384	1.275	1.437	0.889	80	454	2226	2209	0.524	1313	913	1287	922	0
1	8	21	"PFI17707"	"oPFI17707"	2670	25040	110	358	342	122	68	70	14	100	100	0	510	485	139	105	114	49	100	97	0	0.716	0.721	0.720	0.687	1.649	0.702	0.795	80	468	695	654	-0.482	290	405	274	380	0
1	9	21	"PFBL B0154"	"oPFBLOB0154"	2870	25040	110	1855	1782	438	69	71	16	100	100	0	6944	6906	1240	108	121	60	100	100	0	0.261	0.252	0.258	0.247	1.228	0.247	0.906	80	476	8622	8511	-1.936	1786	6836	1713	6798	0
1	10	21	"PFM60520"	"oPFM60520"	3060	25040	110	210	199	55	67	69	13	97	95	0	398	388	111	105	110	30	98	95	0	0.488	0.466	0.481	0.460	1.721	0.453	0.768	80	435	436	415	-1.035	143	293	132	283	0
1	11	21	"PFBL B0158"	"oPFBLOB0158"	3240	25050	120	273	255	87	66	68	14	97	95	0	1127	1093	361	102	105	15	100	100	0	0.202	0.191	0.188	0.183	1.778	0.181	0.825	120	492	1232	1180	-2.308	207	1025	189	991	0
1	12	21	"PFI17709"	"oPFI17709"	3410	25050	110	1012	987	248	68	69	14	100	100	0	2191	2209	472	105	110	32	100	100	0	0.453	0.437	0.437	0.428	1.291	0.406	0.846	80	419	3030	3023	-1.144	944	2086	919	2104	0
1	13	21	"PFG0048"	"oPFG0048"	3610	25050	110	929	893	227	67	69	14	100	100	0	5438	5393	1038	106	110	32	100	100	0	0.162	0.156	0.160	0.152	1.251	0.146	0.866	80	427	6194	6113	-2.629	862	5332	826	5287	0
1	14	21	"PFM60526"	"oPFM60526"	3800	25050	120	1384	1277	476	67	70	18	100	100	0	1444	1340	507	105	117	102	95	92	0	0.984	0.980	1.016	1.043	1.993	0.973	0.855	120	489	2656	2445	-0.024	1317	1339	1210	1235	0
1	15	21	"PFM60528"	"oPFM60528"	3990	25050	110	359	349	87	67	69	13	100	100	0	911	898	201	104	106	18	100	100	0	0.362	0.355	0.361	0.345	1.426	0.328	0.827	80	455	1099	1076	-1.467	292	807	282	794	0
1	16	21	"PFL0111"	"oPFL0111"	4190	25050	110	492	473	130	67	69	13	100	100	0	295	293	60	100	103	18	100	98	0	2.179	2.104	2.088	2.099	1.502	2.205	0.791	80	490	620	599	1.124	425	195	406	193	0
1	17	21	"E598_1c"	"E598_1c"	4370	25060	110	84	84	18	70	71	14	46	13	0	122	122	22	101	103	15	53	30	0	0.667	0.667	0.800	0.701	3.629	1.008	0.033	80	444	35	35	-0.585	14	21	14	21	0
1	18	21	"E598_1e"	"E598_1e"	4560	25050	150	75	77	18	71	73	14	26	8	0	109	110	18	102	104	18	25	5	0	0.571	0.750	1.000	1.014	3.779	0.404	0.009	156	582	11	14	-0.807	4	7	6	8	-50
1	19	21	"E598_1g"	"E598_1g"	4760	25050	150	69	70	13	70	72	15	14	1	0	104	103	16	103	106	24	5	0	0	-1.000	0.000	0.875	0.924	3.336	0.257	0.003	156	588	0	0	Error	-1	1	0	0	-50
1	20	21	"E598_1i"	"E598_1i"	4940	25050	110	233	236	60	71	72	16	100	98	0	1949	1948	483	105	109	33	100	100	0	0.088	0.090	0.088	0.086	1.471	0.083	0.796	80	440	2006	2008	-3.509	162	1844	165	1843	0
1	21	21	"F48446_9a"	"F48446_9a"	5140	25050	150	72	72	14	71	72	14	17	3	0	105	105	17	103	108	31	3	0	0	0.500	0.500	0.826	0.795	3.932	0.180	0.005	156	583	3	3	-1.000	1	2	1	2	-50
1	22	21	"F48446_9c"	"F48446_9c"	5330	25050	150	69	70	13	68	71	22	8	0	0	99	101	17	99	102	17	18	4	0	100000.000	1.000	0.706	0.811	4.271	2.943	0.039	156	726	1	4	16.610	1	0	2	2	-50
1	1	22	"I12861_2g"	"I12861_2g"	1330	25230	110	98	99	26	61	62	12	82	67	0	134	138	35	97	99	15	76	60	0	1.000	0.927	1.057	0.961	2.615	0.753	0.326	80	595	74	79	0.000	37	37	38	41	0
1	2	22	"I12861_2i"	"I12861_2i"	1520	25240	110	152	149	31	62	63	11	100	98	0	165	170	31	97	98	14	98	96	0	1.324	1.192	1.258	1.212	1.745	1.254	0.540	80	547	158	160	0.404	90	68	87	73	0
1	3	22	"J512_2a"	"J512_2a"	1710	25230	150	68	69	13	61	63	13	29	8	0	99	101	17	97	99	15	21	6	0	3.500	2.000	0.791	0.857	3.622	0.249	0.011	156	846	9	12	1.807	7	2	8	4	-50
1	4	22	"J512_2c"	"J512_2c"	1900	25230	150	65	68	15	63	64	13	24	8	0	101	102	21	98	99	15	26	9	0	0.667	1.250	0.621	0.731	3.699	84.137	0.000	156	777	5	9	-0.585	2	3	5	4	-50
1	5	22	"J512_2e"	"J512_2e"	2090	25230	150	70	72	15	63	64	12	35	13	0	105	106	16	99	99	14	29	8	0	1.167	1.286	1.000	0.966	3.633	0.119	0.002	156	777	13	16	0.222	7	6	9	7	-50
1	6	22	"J512_2g"	"J512_2g"	2280	25230	150	66	67	12	64	65	13	17	1	0	102	102	18	99	101	14	23	7	0	0.667	1.000	0.667	0.683	3.562	30.464	0.000	156	826	5	6	-0.585	2	3	3	3	-50
1	7	22	"M40872_8a"	"M40872_8a"	2490	25220	150	68	70	13	66	68	14	20	3	0	101	104	17	100	103	17	21	5	0	2.000	1.000	0.875	0.777	3.797	0.153	0.010	156	767	3	8	1.000	2	1	4	4	-50
1	8	22	"M40872_8c"	"M40872_8c"	2660	25230	150	67	69	14	67	68	15	17	3	0	104	105	21	101	108	45	3	0	0	0.000	0.500	0.818	0.709	4.104	0.052	0.001	156	758	3	6	Error	0	3	2	4	-50
1	9	22	"M40872_8e"	"M40872_8e"	2850	25230	150	72	74	15	66	68	15	25	8	0	106	108	19	103	112	50	2	0	0	2.000	1.600	0.765	0.777	3.913	0.145	0.125	156	789	9	13	1.000	6	3	8	5	-50
1	10	22	"M40872_8g"	"M40872_8g"	3040	25230	150	73	76	16	66	68	14	31	14	0	108	109	19	102	106	29	14	0	0	1.167	1.429	1.138	0.924	4.432	0.279	0.009	156	803	13	17	0.222	7	6	10	7	-50
1	11	22	"M40872_8i"	"M40872_8i"	3240	25250	120	100	114	80	66	68	16	75	50	0	154	167	66	100	103	19	76	61	0	0.630	0.716	0.685	0.672	3.336	1.087	0.176	120	550	88	115	-0.667	34	54	48	67	0
1	12	22	"EMPTY"	"EMPTY"	3420	25230	150	97	114	53	65	68	15	66	53	0	133	151	59	100	104	26	52	41	0	0.970	0.961	0.854	0.892	3.128	0.753	0.414	156	745	65	100	-0.044	32	33	49	51	-75
1	13	22	"EMPTY"	"EMPTY"	3610	25230	150	165	234	186	65	67	14	74	63	0	174	274	218	99	104	27	62	56	0	1.333	0.966	1.000	1.020	2.885	0.873	0.721	156	749	175	344	0.415	100	75	169	175	-75
1	14	22	"EMPTY"	"EMPTY"	3800	25230	150	102	142	94	63	65	14	64	55	0	157	188	104	99	102	18	62	55	0	0.672	0.888	0.723	0.823	2.825	0.873	0.621	156	724	97	168	-0.573	39	58	79	89	-75
1	15	22	"EMPTY"	"EMPTY"	3990	25230	150	120	141	77	64	65	12	69	62	0	137	179	88	98	101	17	61	51	0	1.436	0.951	0.987	1.034	2.668	0.881	0.678	156	749	95	158	0.522	56	39	77	81	-75
1	16	22	"EMPTY"	"EMPTY"	4180	25240	150	178	308	277	65	66	12	78	71	0	215	355	293	99	101	17	72	66	0	0.974	0.949	1.103	1.124	2.911	0.939	0.811	156	777	229	499	-0.038	113	116	243	256	-75
1	17	22	"EMPTY"	"EMPTY"	4370	25240	150	107	117	52	66	67	13	65	55	0	137	152	56	97	99	14	66	57	0	1.025	0.927	0.994	1.052	2.444	0.922	0.551	156	738	81	106	0.036	41	40	51	55	-75
1	18	22	"EMPTY"	"EMPTY"	4560	25240	150	96	105	43	66	67	13	59	51	0	123	140	52	97	99	14	59	48	0	1.154	0.907	0.870	0.844	2.752	0.815	0.375	156	705	56	82	0.206	30	26	39	43	-75
1	19	22	"EMPTY"	"EMPTY"	4750	25240	150	66	69	16	67	68	14	13	3	0	98	100	17	98	100	15	13	1	0	100000.000	1.000	1.167	1.121	2.939	0.758	0.013	156	703	-1	4	16.610	-1	0	2	2	-75
1	20	22	"EMPTY"	"EMPTY"	4940	25240	150	64	66	13	67	70	46	0	0	0	99	100	15	101	105	29	5	0	0	1.500	1.000	1.000	1.150	3.634	0.040	0.001	156	733	-5	-2	0.585	-3	-2	-1	-1	-75
1	21	22	"EMPTY"	"EMPTY"	5130	25240	150	67	72	28	66	67	12	19	8	0	99	109	49	99	102	28	8	4	0	100000.000	0.600	0.636	0.796	3.801	0.242	0.051	156	712	1	16	16.610	1	0	6	10	-75
1	22	22	"EMPTY"	"EMPTY"	5320	25240	150	66	68	16	66	67	12	21	5	0	96	100	19	98	99	14	18	7	0	0.000	1.000	1.000	0.900	4.144	236.849	0.000	156	879	-2	4	Error	0	-2	2	2	-75
2	1	1	"PFA0116"	"A23157_2"	6000	21330	150	505	519	195	73	76	16	100	100	0	909	894	308	105	108	19	100	100	0	0.537	0.565	0.581	0.554	1.506	0.555	0.791	156	908	1236	1235	-0.896	432	804	446	789	0
2	2	1	"PFA0048"	"A14801_13"	6200	21330	140	526	544	133	72	74	15	100	100	0	1635	1685	430	104	107	18	100	100	0	0.297	0.299	0.294	0.300	1.388	0.281	0.877	156	656	1985	2053	-1.754	454	1531	472	1581	0
2	3	1	"PFA0211"	"A8109_3"	6390	21330	150	2093	1936	907	71	74	34	100	100	0	1615	1503	692	104	107	26	100	100	0	1.338	1.333	1.281	1.329	1.634	1.338	0.835	156	688	3533	3264	0.420	2022	1511	1865	1399	0
2	4	1	"PFA0021"	"A11962_3"	6560	21330	150	130	133	31	74	78	35	77	30	0	264	266	48	104	109	34	100	98	0	0.350	0.364	0.343	0.333	1.873	0.351	0.223	156	703	216	221	-1.515	56	160	59	162	0
2	5	1	"PFA0164"	"A3310_6"	6760	21330	150	461	465	80	80	83	20	100	100	0	558	564	132	110	116	33	100	98	0	0.850	0.848	0.863	0.884	1.553	0.797	0.821	156	776	829	839	-0.234	381	448	385	454	0
2	6	1	"PFA0033"	"A13725_2"	6950	21340	150	604	600	150	82	86	20	100	100	0	594	616	151	111	117	26	100	100	0	1.081	1.026	1.085	1.009	1.477	1.046	0.803	156	742	1005	1023	0.112	522	483	518	505	0
2	7	1	"PFB0041"	"B180"	7140	21340	140	528	518	140	78	82	20	100	100	0	861	868	271	107	110	20	100	100	0	0.597	0.578	0.573	0.586	1.477	0.527	0.790	156	650	1204	1201	-0.745	450	754	440	761	0
2	8	1	"PFB0043"	"B186"	7330	21340	140	319	325	76	78	81	20	100	100	0	433	422	91	105	107	18	100	98	0	0.735	0.779	0.758	0.787	1.562	0.735	0.766	156	658	569	564	-0.445	241	328	247	317	0
2	9	1	"PFB0048"	"B197"	7520	21340	150	1814	1765	402	82	91	48	100	100	0	1160	1108	272	107	115	53	100	99	0	1.645	1.681	1.661	1.731	1.431	1.678	0.887	156	742	2785	2684	0.718	1732	1053	1683	1001	0
2	10	1	"PFB0056"	"B218"	7710	21340	150	61264	56678	10332	89	103	65	100	100	28	17777	17027	4467	110	124	70	100	100	0	3.463	3.345	3.267	3.505	1.513	3.391	0.870	156	690	78842	73506	1.792	61175	17667	56589	16917	0
2	11	1	"PFB0059"	"B241"	7860	21350	150	373	343	138	90	111	73	83	73	0	233	246	117	111	128	70	74	35	0	2.320	1.874	2.139	1.921	2.081	1.973	0.459	156	703	405	388	1.214	283	122	253	135	-50
2	12	1	"PFB0069"	"B270"	8070	21350	150	752	748	162	80	97	67	100	99	0	509	513	88	107	116	39	100	100	0	1.672	1.645	1.723	1.621	1.388	1.753	0.823	156	766	1074	1074	0.741	672	402	668	406	0
2	13	1	"PFB0161"	"B471"	8270	21350	140	610	612	137	78	81	18	100	100	0	939	945	294	105	107	18	100	100	0	0.638	0.636	0.645	0.652	1.423	0.576	0.833	156	643	1366	1374	-0.649	532	834	534	840	0
2	14	1	"PFB0183"	"B508"	8460	21350	140	691	687	137	77	79	17	100	100	0	477	480	112	105	107	18	100	100	0	1.651	1.627	1.622	1.677	1.443	1.635	0.820	156	605	986	985	0.723	614	372	610	375	0
2	15	1	"PFB0185"	"B511"	8630	21350	140	977	974	202	76	78	16	100	100	0	718	709	183	106	108	17	99	98	0	1.472	1.489	1.489	1.587	1.675	1.455	0.851	156	658	1513	1501	0.558	901	612	898	603	0
2	16	1	"PFB0199"	"B537"	8840	21350	150	757	741	175	75	78	18	100	100	0	640	622	167	105	108	17	100	99	0	1.275	1.288	1.267	1.356	1.507	1.249	0.860	156	778	1217	1183	0.350	682	535	666	517	0
2	17	1	"PFB0205"	"B549"	9020	21360	140	639	634	116	76	81	21	100	100	0	903	910	153	107	111	20	100	100	0	0.707	0.695	0.704	0.692	1.308	0.681	0.884	156	682	1359	1361	-0.500	563	796	558	803	0
2	18	1	"PFB0211"	"B556"	9200	21360	150	6332	6346	1837	77	79	18	100	100	0	11063	11036	2521	107	111	25	100	100	0	0.571	0.574	0.591	0.559	1.333	0.572	0.891	156	758	17211	17198	-0.809	6255	10956	6269	10929	0
2	19	1	"PFC0047"	"C187"	9400	21360	140	762	772	164	77	79	16	100	100	0	1926	1934	356	107	110	24	100	100	0	0.377	0.380	0.393	0.376	1.333	0.367	0.880	156	693	2504	2522	-1.409	685	1819	695	1827	0
2	20	1	"PFC0049"	"C191"	9600	21360	140	850	857	267	78	80	19	100	100	0	1383	1374	449	108	109	17	100	100	0	0.605	0.615	0.601	0.628	1.582	0.585	0.844	156	668	2047	2045	-0.724	772	1275	779	1266	0
2	21	1	"PFC0053"	"C199"	9790	21360	140	786	796	171	81	85	23	100	100	0	522	521	98	109	113	22	100	100	0	1.707	1.735	1.759	1.733	1.367	1.818	0.850	156	624	1118	1127	0.771	705	413	715	412	0
2	22	1	"PFC0064"	"C230"	9970	21310	150	114	111	33	80	91	54	28	1	0	138	143	40	107	113	29	51	30	0	1.097	0.861	0.883	0.976	2.531	0.800	0.426	156	911	65	67	0.133	34	31	31	36	-50
2	1	2	"PFC0067"	"C234"	5960	21540	140	1078	1068	203	75	80	26	100	100	0	2126	2136	494	109	117	38	100	100	0	0.497	0.490	0.502	0.500	1.409	0.465	0.897	156	726	3020	3020	-1.008	1003	2017	993	2027	0
2	2	2	"PFC0074"	"C249"	6150	21540	140	517	533	119	76	80	26	100	100	0	366	378	94	109	116	36	99	98	0	1.716	1.699	1.741	1.766	1.480	1.688	0.824	156	530	698	726	0.779	441	257	457	269	0
2	3	2	"PFK0421"	"Kn479_3"	6350	21540	140	1110	1131	194	73	75	16	100	100	0	593	586	105	105	108	19	100	100	0	2.125	2.200	2.165	2.228	1.294	2.249	0.881	156	525	1525	1539	1.087	1037	488	1058	481	0
2	4	2	"PFK0499"	"Kn722_1"	6540	21540	140	408	413	81	74	101	454	9	0	0	416	420	79	105	110	32	100	100	0	1.074	1.076	1.092	1.078	1.360	1.074	0.834	156	487	645	654	0.103	334	311	339	315	0
2	5	2	"PFK0529"	"Kn862_1"	6720	21540	150	759	739	265	80	104	416	79	24	0	1737	1681	672	114	130	61	100	100	0	0.418	0.421	0.398	0.433	1.687	0.468	0.305	156	582	2302	2226	-1.257	679	1623	659	1567	0
2	6	2	"PFK0159"	"Kn1106_2"	6940	21560	150	199	205	69	82	87	29	92	85	0	196	205	62	116	134	63	61	22	0	1.462	1.382	1.569	1.467	2.107	1.346	0.453	156	529	197	212	0.548	117	80	123	89	-50
2	7	2	"PFK0179"	"Kn1255_4"	7110	21540	150	2947	2914	984	77	81	22	100	100	0	2740	2723	929	109	114	23	100	100	0	1.091	1.085	1.046	1.105	1.504	1.046	0.825	156	470	5501	5451	0.125	2870	2631	2837	2614	0
2	8	2	"PFK0266"	"Kn2144_2"	7310	21550	150	1583	1526	363	74	77	18	100	100	0	1096	1137	288	107	109	18	100	100	0	1.526	1.410	1.484	1.395	1.398	1.463	0.840	156	468	2498	2482	0.610	1509	989	1452	1030	0
2	9	2	"PFK1250"	"Ks8_1"	7490	21550	150	601	618	132	78	85	40	100	100	0	562	564	135	108	115	53	100	100	0	1.152	1.184	1.210	1.194	1.438	1.184	0.804	156	496	977	996	0.204	523	454	540	456	0
2	10	2	"PFK0668"	"Ks13_2"	7690	21550	140	320	314	67	85	93	48	99	98	0	701	715	166	110	127	79	100	100	0	0.398	0.379	0.381	0.374	1.448	0.353	0.758	156	507	826	834	-1.330	235	591	229	605	0
2	11	2	"PFK0833"	"Ks25_5"	7870	21550	140	197	204	40	85	95	48	97	71	0	331	336	74	109	121	62	100	93	0	0.505	0.524	0.535	0.517	1.562	0.469	0.651	156	504	334	346	-0.987	112	222	119	227	0
2	12	2	"PFK0849"	"Ks26_17"	8070	21550	140	997	1007	278	81	89	41	100	100	0	463	481	119	106	112	33	100	100	0	2.566	2.469	2.516	2.483	1.414	2.608	0.813	156	519	1273	1301	1.359	916	357	926	375	0
2	13	2	"PFK0898"	"Ks31_1"	8260	21550	150	780	794	183	78	83	19	100	100	0	686	709	179	106	109	23	100	100	0	1.210	1.187	1.172	1.206	1.384	1.166	0.846	156	465	1282	1319	0.275	702	580	716	603	0
2	14	2	"PFK0968"	"Ks42_6"	8440	21550	140	536	552	114	78	81	18	100	100	0	454	462	108	107	110	23	100	100	0	1.320	1.335	1.318	1.366	1.422	1.300	0.805	156	435	805	829	0.400	458	347	474	355	0
2	15	2	"PFK1224"	"Ks83_19"	8640	21550	140	124	125	27	77	79	16	87	71	0	153	159	36	106	108	18	82	64	0	1.000	0.906	0.908	0.946	2.892	0.697	0.241	156	514	94	101	0.000	47	47	48	53	0
2	16	2	"PFK1246"	"Ks89_2"	8840	21560	150	593	588	117	78	82	21	100	100	0	328	330	70	107	110	19	100	100	0	2.330	2.287	2.402	2.316	1.560	2.430	0.763	156	568	736	733	1.221	515	221	510	223	0
2	17	2	"PFK1245"	"Ks89_10"	9020	21580	110	122	124	25	82	87	23	71	40	0	156	161	31	106	110	20	87	68	0	0.800	0.764	0.700	0.712	2.660	0.737	0.260	80	395	90	97	-0.322	40	50	42	55	0
2	18	2	"PFK1268"	"Ks97_1"	9210	21560	140	267	273	59	80	82	19	99	98	0	501	511	102	108	111	21	100	100	0	0.476	0.479	0.478	0.472	1.457	0.461	0.780	156	532	580	596	-1.071	187	393	193	403	0
2	19	2	"PFK0567"	"Ks101_10"	9410	21560	140	867	857	165	77	79	16	100	100	0	716	736	150	106	109	17	100	100	0	1.295	1.238	1.277	1.238	1.375	1.258	0.856	156	474	1400	1410	0.373	790	610	780	630	0
2	20	2	"PFK0617"	"Ks117_4"	9600	21560	140	175	176	39	82	85	20	99	92	0	218	221	40	110	113	22	99	94	0	0.861	0.847	0.835	0.817	1.885	0.822	0.585	156	467	201	205	-0.216	93	108	94	111	0
2	21	2	"PFK0689"	"Ks157_11"	9790	21560	150	1491	1473	289	91	94	24	100	100	0	4443	4370	897	115	120	25	100	100	0	0.323	0.325	0.322	0.328	1.341	0.307	0.894	156	460	5728	5637	-1.628	1400	4328	1382	4255	0
2	22	2	"PFK0731"	"Ks186_10"	9970	21560	160	65535	60204	12790	104	117	58	100	100	79	43220	35425	15012	123	128	32	100	100	0	1.518	1.702	1.513	2.037	2.076	1.601	0.869	208	825	108528	95402	0.602	65431	43097	60100	35302	0
2	1	3	"PFK0746"	"Ks202_1"	5980	21740	140	1810	1808	383	77	83	28	100	100	0	1068	1078	220	112	118	38	100	100	0	1.813	1.792	1.845	1.805	1.376	1.843	0.886	156	707	2689	2697	0.858	1733	956	1731	966	0
2	2	3	"PFK0750"	"Ks202_4"	6170	21740	140	275	287	69	77	81	24	100	99	0	246	252	49	110	115	28	99	98	0	1.456	1.479	1.484	1.487	1.529	1.557	0.735	156	503	334	352	0.542	198	136	210	142	0
2	3	3	"PFK0747"	"Ks202_10"	6360	21740	140	3114	3121	620	74	77	17	100	100	0	1377	1369	259	107	110	23	100	100	0	2.394	2.414	2.413	2.431	1.346	2.498	0.897	156	478	4310	4309	1.259	3040	1270	3047	1262	0
2	4	3	"PFK0766"	"Ks212_4"	6550	21740	150	712	708	118	74	108	474	91	0	0	1408	1407	321	109	121	55	100	99	0	0.491	0.488	0.486	0.506	1.432	0.457	0.895	156	463	1937	1932	-1.026	638	1299	634	1298	0
2	5	3	"PFA0029"	"A12706_1"	6740	21740	140	5886	5819	2432	75	112	474	100	100	0	19348	21312	8735	115	153	115	100	100	0	0.302	0.271	0.273	0.270	1.394	0.254	0.851	156	464	25044	26941	-1.727	5811	19233	5744	21197	0
2	6	3	"PFA0034"	"A13725_4"	6940	21740	140	1420	1425	280	76	83	32	100	100	0	1694	1729	425	118	153	115	100	99	0	0.853	0.837	0.841	0.855	1.395	0.807	0.846	156	384	2920	2960	-0.230	1344	1576	1349	1611	0
2	7	3	"PFA0036"	"A13725_6"	7120	21740	140	927	925	175	75	77	19	100	100	0	1170	1182	231	109	115	26	100	100	0	0.803	0.792	0.814	0.793	1.352	0.777	0.869	156	393	1913	1923	-0.316	852	1061	850	1073	0
2	8	3	"PFA0038"	"A13725_9"	7300	21740	150	528	524	88	73	74	16	100	100	0	698	681	182	105	108	20	100	99	0	0.767	0.783	0.769	0.830	1.545	0.721	0.836	156	453	1048	1027	-0.382	455	593	451	576	0
2	9	3	"PFA0041"	"A14195_3"	7480	21730	150	111	112	25	74	78	19	76	44	0	137	144	34	106	108	21	69	37	0	1.194	1.000	1.000	0.927	2.798	0.783	0.320	156	451	68	76	0.255	37	31	38	38	-50
2	10	3	"PFA0043"	"A14263_1"	7690	21750	150	623	608	168	79	82	22	100	100	0	782	819	206	109	113	34	100	100	0	0.808	0.745	0.810	0.720	1.524	0.746	0.798	156	527	1217	1239	-0.307	544	673	529	710	0
2	11	3	"PFA0063"	"A14801_9"	7890	21750	130	140	144	32	78	82	22	94	71	0	170	175	32	107	110	20	96	78	0	0.984	0.971	1.006	0.952	2.215	1.000	0.469	120	473	125	134	-0.023	62	63	66	68	0
2	12	3	"PFA0065"	"A15774_2"	8070	21740	140	545	553	131	75	77	17	100	100	0	278	283	76	104	106	15	99	98	0	2.701	2.670	2.703	2.838	1.620	2.326	0.426	156	482	644	657	1.434	470	174	478	179	0
2	13	3	"PFA0067"	"A16096_5"	8270	21750	150	204	206	36	73	75	16	100	100	0	252	259	40	103	106	21	100	100	0	0.879	0.853	0.850	0.845	1.491	0.855	0.710	156	460	280	289	-0.186	131	149	133	156	0
2	14	3	"PFA0071"	"A16972_1"	8440	21740	150	93	95	19	73	76	16	58	27	0	127	128	23	103	106	22	51	15	0	0.833	0.880	1.000	0.890	3.128	0.608	0.118	156	458	44	47	-0.263	20	24	22	25	-50
2	15	3	"PFA0073"	"A1700_2"	8630	21740	150	97	98	19	75	78	16	61	23	0	127	131	25	104	107	17	64	32	0	0.957	0.852	0.788	0.747	3.455	0.624	0.122	156	550	45	50	-0.064	22	23	23	27	-50
2	16	3	"PFA0076"	"A1700_6"	8840	21750	140	472	468	120	76	78	16	100	100	0	364	370	86	104	106	17	100	99	0	1.523	1.474	1.461	1.485	1.516	1.496	0.786	156	514	656	658	0.607	396	260	392	266	0
2	17	3	"PFA0109"	"A22053_4"	9030	21750	140	147	149	32	76	78	17	97	93	0	243	246	40	103	105	18	100	100	0	0.507	0.510	0.489	0.482	1.689	0.491	0.585	156	446	211	216	-0.980	71	140	73	143	0
2	18	3	"PFA0112"	"A23157_12"	9220	21750	140	961	953	213	76	78	16	100	100	0	799	804	179	103	106	17	100	100	0	1.272	1.251	1.245	1.261	1.394	1.263	0.864	156	456	1581	1578	0.347	885	696	877	701	0
2	19	3	"PFA0114"	"A23157_18"	9420	21750	150	1304	1307	301	75	77	15	100	100	0	1732	1735	432	103	105	16	100	100	0	0.754	0.755	0.763	0.770	1.482	0.727	0.855	156	471	2858	2864	-0.407	1229	1629	1232	1632	0
2	20	3	"PFA0117"	"A23157_8"	9580	21750	150	113	114	26	78	81	17	75	51	0	140	139	27	104	108	22	65	35	0	0.972	1.029	0.927	1.014	2.699	0.916	0.304	156	488	71	71	-0.041	35	36	36	35	-50
2	21	3	"PFA0123"	"A24704_11"	9790	21760	150	384	378	82	82	85	21	99	99	0	429	438	78	108	113	25	100	100	0	0.941	0.897	0.914	0.871	1.498	0.911	0.791	156	448	623	626	-0.088	302	321	296	330	0
2	22	3	"PFA0126"	"A24704_6"	9960	21740	150	122	124	29	86	93	31	55	16	0	142	145	30	110	115	24	59	29	0	1.125	1.086	0.927	0.958	3.160	1.358	0.142	156	607	68	73	0.170	36	32	38	35	-50
2	1	4	"PFA0154"	"A3310_10"	5950	21940	100	107	108	20	78	82	21	66	26	0	136	140	26	107	111	20	66	33	0	1.000	0.909	1.080	0.969	3.165	0.896	0.183	80	430	58	63	0.000	29	29	30	33	0
2	2	4	"PFA0156"	"A3310_15"	6170	21930	150	901	912	188	78	81	20	100	100	0	513	505	137	110	113	20	100	100	0	2.042	2.111	2.115	2.261	1.577	2.099	0.823	156	538	1226	1229	1.030	823	403	834	395	0
2	3	4	"PFA0159"	"A3310_22"	6370	21940	140	295	290	68	73	76	16	99	98	0	581	583	118	107	110	23	100	100	0	0.468	0.456	0.467	0.436	1.515	0.438	0.793	156	431	696	693	-1.094	222	474	217	476	0
2	4	4	"PFA0162"	"A3310_32"	6550	21930	140	918	930	202	74	88	155	100	99	0	979	933	265	108	118	52	99	94	0	0.969	1.038	1.003	1.125	1.683	1.023	0.777	156	443	1715	1681	-0.045	844	871	856	825	0
2	5	4	"PFA0165"	"A3310_7"	6740	21940	140	272	272	73	75	89	158	69	6	0	384	397	92	115	142	105	100	82	0	0.732	0.699	0.724	0.678	1.578	1.429	0.147	156	430	466	479	-0.449	197	269	197	282	0
2	6	4	"PFA0168"	"A3920_1"	6910	21920	150	94	95	21	76	84	40	16	0	0	131	133	26	120	146	104	0	0	0	1.636	1.462	0.831	0.901	3.431	0.366	0.038	156	428	29	32	0.710	18	11	19	13	-50
2	7	4	"PFC0075"	"C25"	7100	21920	150	93	95	20	76	81	32	24	2	0	131	133	27	110	115	26	39	10	0	0.810	0.826	0.820	0.780	2.765	0.640	0.278	156	481	38	42	-0.305	17	21	19	23	-50
2	8	4	"PFC0079"	"C258"	7320	21940	140	199	207	41	73	78	52	98	78	0	277	285	58	103	108	26	100	99	0	0.724	0.736	0.770	0.733	1.577	0.851	0.445	156	520	300	316	-0.466	126	174	134	182	0
2	9	4	"PFC0082"	"C269"	7520	21940	140	454	454	118	71	78	57	99	98	0	373	370	69	101	107	25	100	100	0	1.408	1.424	1.460	1.390	1.570	1.527	0.777	156	434	655	652	0.494	383	272	383	269	0
2	10	4	"PFC0085"	"C273"	7670	21920	150	97	100	23	76	79	21	46	19	0	125	132	30	109	114	36	28	5	0	1.313	1.043	0.904	0.908	3.742	0.321	0.119	156	495	37	47	0.392	21	16	24	23	-50
2	11	4	"PFC0087"	"C277"	7900	21940	140	272	272	67	77	80	21	100	100	0	653	653	156	110	116	37	99	98	0	0.359	0.359	0.347	0.360	1.665	0.326	0.754	156	476	738	738	-1.477	195	543	195	543	0
2	12	4	"PFC0090"	"C285"	8070	21940	140	425	428	87	76	78	17	100	100	0	688	681	171	107	112	27	100	98	0	0.601	0.613	0.613	0.637	1.540	0.563	0.819	156	409	930	926	-0.735	349	581	352	574	0
2	13	4	"PFC0107"	"C321"	8270	21940	140	199	200	44	73	75	16	99	98	0	267	270	54	102	106	23	100	98	0	0.764	0.756	0.748	0.747	1.634	0.740	0.683	156	446	291	295	-0.389	126	165	127	168	0
2	14	4	"PFC0110"	"C332"	8460	21950	150	542	537	164	71	75	33	98	97	0	375	387	103	101	103	17	99	98	0	1.719	1.629	1.748	1.589	1.788	1.718	0.766	156	440	745	752	0.782	471	274	466	286	0
2	15	4	"PFC0112"	"C337"	8650	21950	140	129	131	24	74	78	33	83	30	0	165	168	28	101	104	17	99	91	0	0.859	0.851	0.844	0.836	1.854	0.850	0.514	156	490	119	124	-0.219	55	64	57	67	0
2	16	4	"PFC0114"	"C344"	8850	21950	140	236	234	65	75	78	18	98	98	0	205	211	44	103	106	17	98	97	0	1.578	1.472	1.480	1.453	1.839	1.639	0.632	156	550	263	267	0.658	161	102	159	108	0
2	17	4	"PFC0116"	"C35"	9050	21940	150	103	106	21	76	77	17	73	34	0	133	136	24	104	107	17	69	41	0	0.931	0.938	0.917	1.042	3.143	0.871	0.155	156	475	56	62	-0.103	27	29	30	32	-50
2	18	4	"PFC0119"	"C354"	9220	21950	140	213	217	64	75	78	18	99	96	0	357	364	92	104	107	17	100	100	0	0.545	0.546	0.540	0.517	1.678	0.511	0.616	156	393	391	402	-0.874	138	253	142	260	0
2	19	4	"PFC0135"	"C394"	9400	21950	150	439	433	99	74	77	17	100	99	0	403	411	95	104	106	17	100	100	0	1.221	1.169	1.195	1.158	1.564	1.182	0.774	156	485	664	666	0.288	365	299	359	307	0
2	20	4	"PFC0138"	"C41"	9610	21950	120	105	107	22	73	76	15	80	51	0	137	140	25	102	104	17	80	50	0	0.914	0.895	0.941	0.867	3.080	0.856	0.177	120	433	67	72	-0.129	32	35	34	38	0
2	21	4	"PFC0140"	"C413"	9790	21940	150	106	108	21	77	79	17	69	38	0	140	143	28	105	106	17	77	50	0	0.829	0.816	0.804	0.848	3.254	0.641	0.189	156	469	64	69	-0.271	29	35	31	38	-50
2	22	4	"PFC0142"	"C417"	9990	21950	150	1003	970	231	77	80	18	100	100	0	557	568	108	105	107	19	100	100	0	2.049	1.929	2.058	1.879	1.454	2.046	0.853	156	740	1378	1356	1.035	926	452	893	463	0
2	1	5	"PFC0144"	"C419"	5980	22120	140	578	577	106	75	78	20	100	100	0	481	467	115	104	107	18	100	98	0	1.334	1.383	1.395	1.473	1.551	1.335	0.841	156	711	880	865	0.416	503	377	502	363	0
2	2	5	"PFC0147"	"C423"	6180	22120	140	667	685	141	76	86	90	100	98	0	715	707	194	107	113	62	99	96	0	0.972	1.015	1.009	1.065	1.518	0.787	0.493	156	434	1199	1209	-0.041	591	608	609	600	0
2	3	5	"PFC0161"	"C449"	6350	22120	150	98	101	23	74	91	172	0	0	0	147	149	37	106	112	63	26	3	0	0.585	0.628	0.552	0.548	2.791	20.302	0.010	156	435	65	70	-0.773	24	41	27	43	-50
2	4	5	"PFC0163"	"C453"	6560	22130	140	277	277	70	76	91	184	58	1	0	263	269	64	107	116	43	98	89	0	1.288	1.241	1.254	1.261	1.667	3.270	0.236	156	490	357	363	0.366	201	156	201	162	0
2	5	5	"PFC0165"	"C46"	6750	22130	140	219	227	60	76	87	128	62	3	0	1513	1548	356	115	125	46	100	100	0	0.102	0.105	0.109	0.101	1.540	0.098	0.697	156	443	1541	1584	-3.289	143	1398	151	1433	0
2	6	5	"PFC0168"	"C472"	6940	22130	140	954	958	175	78	86	35	100	100	0	603	580	130	116	121	25	100	100	0	1.799	1.897	1.892	1.960	1.494	1.913	0.843	156	441	1363	1344	0.847	876	487	880	464	0
2	7	5	"PFC0171"	"C489"	7120	22130	140	225	231	52	78	84	34	99	98	0	295	304	80	111	115	25	99	98	0	0.799	0.793	0.805	0.829	1.726	0.761	0.645	156	499	331	346	-0.324	147	184	153	193	0
2	8	5	"PFC0174"	"C492"	7310	22120	150	92	96	21	74	81	50	9	0	0	133	133	23	105	110	25	55	16	0	0.643	0.786	0.800	0.829	3.162	10.103	0.021	156	588	46	50	-0.637	18	28	22	28	-50
2	9	5	"PFD0418"	"D49176_20"	7520	22130	140	1249	1186	277	72	76	55	100	100	0	885	903	225	103	106	22	100	100	0	1.505	1.393	1.479	1.378	1.524	1.436	0.823	156	458	1959	1914	0.590	1177	782	1114	800	0
2	10	5	"PFD0422"	"D49176_29"	7700	22120	150	104	111	27	73	77	18	76	42	0	138	143	32	106	111	36	42	11	0	0.969	1.027	1.021	1.028	2.847	0.798	0.224	156	476	63	75	-0.046	31	32	38	37	-50
2	11	5	"PFD0425"	"D49176_32"	7900	22130	140	185	189	53	74	77	17	99	97	0	367	373	104	106	110	23	100	100	0	0.425	0.431	0.449	0.420	1.751	0.362	0.560	156	430	372	382	-1.233	111	261	115	267	0
2	12	5	"PFD0428"	"D49176_37"	8080	22120	150	149	154	33	77	80	19	98	91	0	161	165	40	107	112	28	75	45	0	1.333	1.328	1.380	1.479	2.178	1.086	0.362	156	402	126	135	0.415	72	54	77	58	-50
2	13	5	"PFD0431"	"D49176_44"	8270	22130	140	978	971	214	74	78	19	100	100	0	627	635	161	103	108	25	100	100	0	1.725	1.686	1.781	1.716	1.512	1.719	0.819	156	428	1428	1429	0.787	904	524	897	532	0
2	14	5	"PFD0436"	"D49176_6"	8470	22130	140	6204	6075	1375	71	76	35	100	100	0	2330	2333	505	98	102	21	100	100	0	2.748	2.686	2.685	2.727	1.483	2.834	0.858	156	401	8365	8239	1.458	6133	2232	6004	2235	0
2	15	5	"PFD0454"	"D51731_2"	8650	22130	140	159	162	34	73	78	35	96	71	0	220	230	51	99	103	20	100	99	0	0.711	0.679	0.713	0.689	1.794	0.729	0.480	156	442	207	220	-0.493	86	121	89	131	0
2	16	5	"PFD0463"	"D53677_1"	8850	22140	130	112	114	23	76	80	19	75	45	0	145	147	25	104	107	18	80	58	0	0.878	0.884	0.859	0.920	2.580	0.934	0.257	120	524	77	81	-0.188	36	41	38	43	0
2	17	5	"PFD0467"	"D53677_8"	9050	22130	80	99	97	20	78	83	20	50	13	0	141	138	20	109	111	20	73	26	0	0.656	0.655	0.768	0.845	2.920	0.511	0.091	52	243	53	48	-0.608	21	32	19	29	0
2	18	5	"PFD0471"	"D54177_1"	9190	22130	150	113	114	29	77	82	22	67	39	0	142	141	34	106	111	22	66	41	0	1.000	1.057	0.935	0.951	2.650	0.902	0.348	156	473	72	72	0.000	36	36	37	35	-50
2	19	5	"PFD0474"	"D54346_3"	9400	22130	140	321	328	74	74	78	19	100	100	0	394	387	89	105	108	20	100	98	0	0.855	0.901	0.905	0.934	1.624	0.864	0.776	156	514	536	536	-0.227	247	289	254	282	0
2	20	5	"PFD0478"	"D56259_1"	9600	22130	140	819	810	151	73	76	14	100	100	0	591	585	149	103	105	16	99	98	0	1.529	1.529	1.572	1.642	1.632	1.494	0.834	156	473	1234	1219	0.612	746	488	737	482	0
2	21	5	"PFD0512"	"D6287_18"	9780	22140	150	101	103	21	77	79	16	64	30	0	139	143	27	104	106	16	83	51	0	0.686	0.667	0.662	0.635	3.164	0.642	0.183	156	461	59	65	-0.544	24	35	26	39	-50
2	22	5	"PFD0515"	"D6287_22"	9970	22140	140	600	615	158	76	78	16	100	100	0	815	817	191	103	105	17	100	100	0	0.736	0.755	0.752	0.749	1.375	0.739	0.849	156	602	1236	1253	-0.442	524	712	539	714	0
2	1	6	"PFD0519"	"D6287_3"	5980	22320	150	121	125	28	74	79	24	83	47	0	165	169	34	103	110	42	76	25	0	0.758	0.773	0.762	0.721	2.253	0.475	0.329	156	740	109	117	-0.400	47	62	51	66	0
2	2	6	"PFD0521"	"D6287_31"	6180	22310	140	1043	1039	203	77	88	92	100	100	0	680	681	209	108	119	79	98	94	0	1.689	1.679	1.743	1.804	1.557	1.646	0.789	156	434	1538	1535	0.756	966	572	962	573	0
2	3	6	"PFD0525"	"D6287_49"	6350	22320	140	2077	2017	512	77	93	172	100	98	0	1508	1521	463	106	112	63	100	99	0	1.427	1.371	1.422	1.395	1.427	1.359	0.881	156	435	3402	3355	0.513	2000	1402	1940	1415	0
2	4	6	"PFD0527"	"D6287_53"	6550	22320	140	547	532	120	77	87	139	96	92	0	321	324	64	105	111	29	100	100	0	2.176	2.078	2.140	2.061	1.529	2.173	0.822	156	498	686	674	1.122	470	216	455	219	0
2	5	6	"PFD0563"	"D65980_2"	6730	22320	100	121	127	39	82	85	21	75	46	0	211	224	62	114	126	40	93	66	0	0.402	0.409	0.421	0.374	2.134	0.450	0.319	80	338	136	155	-1.315	39	97	45	110	0
2	6	6	"PFD0569"	"D6681_10"	6910	22300	150	91	94	22	81	88	27	19	5	0	130	134	28	118	130	42	16	1	0	0.833	0.813	0.583	0.800	3.954	0.596	0.218	156	516	22	29	-0.263	10	12	13	16	-50
2	7	6	"PFD0572"	"D6681_3"	7130	22320	140	309	305	57	77	83	27	100	99	0	332	335	70	109	117	34	99	96	0	1.040	1.009	1.046	1.035	1.616	0.987	0.764	156	548	455	454	0.057	232	223	228	226	0
2	8	6	"PFD0575"	"D66953_1"	7300	22320	90	103	104	21	78	82	22	55	19	0	136	144	32	110	115	28	46	26	0	0.962	0.765	0.846	0.843	3.394	0.601	0.099	52	329	51	60	-0.057	25	26	26	34	0
2	9	6	"PFD0579"	"D7726_1"	7510	22320	140	315	314	72	73	76	17	100	100	0	315	318	85	104	109	21	100	97	0	1.147	1.126	1.097	1.182	1.625	1.094	0.769	156	534	453	455	0.198	242	211	241	214	0
2	10	6	"PFD0583"	"D8137_1"	7700	22320	140	788	772	178	71	73	15	100	100	0	1261	1241	326	103	105	15	100	100	0	0.619	0.616	0.627	0.626	1.542	0.588	0.863	156	461	1875	1839	-0.692	717	1158	701	1138	0
2	11	6	"PFE0587"	"E6125_5"	7890	22320	140	362	360	66	71	74	16	100	100	0	327	336	75	102	104	15	100	99	0	1.293	1.235	1.288	1.278	1.588	1.200	0.784	156	453	516	523	0.371	291	225	289	234	0
2	12	6	"PFE0589"	"E6662_1"	8080	22320	140	400	400	81	73	77	20	100	100	0	477	475	120	102	107	28	100	98	0	0.872	0.877	0.898	0.913	1.583	0.827	0.804	156	405	702	700	-0.198	327	375	327	373	0
2	13	6	"PFE0591"	"E679_1"	8270	22320	140	1814	1794	422	75	79	21	100	100	0	2556	2494	705	105	108	29	100	100	0	0.710	0.720	0.733	0.750	1.485	0.682	0.889	156	393	4190	4108	-0.495	1739	2451	1719	2389	0
2	14	6	"PFE0593"	"E679_4"	8450	22320	150	116	115	24	73	76	18	80	62	0	146	151	34	103	105	20	78	51	0	1.000	0.875	0.886	0.877	2.534	0.680	0.330	156	443	86	90	0.000	43	43	42	48	-50
2	15	6	"PFE0596"	"E6820_1"	8650	22330	140	783	771	211	74	77	17	100	99	0	619	623	150	100	103	18	100	100	0	1.366	1.333	1.375	1.296	1.497	1.388	0.855	156	473	1228	1220	0.450	709	519	697	523	0
2	16	6	"PFE0601"	"E70_3"	8840	22320	140	123	124	25	76	79	17	91	73	0	180	184	38	104	106	16	98	92	0	0.618	0.600	0.621	0.590	2.214	0.521	0.411	156	514	123	128	-0.693	47	76	48	80	0
2	17	6	"PFE0626"	"E8167_12"	9030	22310	120	98	102	22	77	80	19	54	24	0	141	144	33	106	109	19	75	42	0	0.600	0.658	0.635	0.674	3.779	0.521	0.107	120	424	56	63	-0.737	21	35	25	38	0
2	18	6	"PFE0628"	"E8167_2"	9190	22310	150	88	90	20	77	81	21	33	7	0	118	121	24	108	113	24	24	11	0	1.100	1.000	0.889	0.977	3.398	0.722	0.073	156	561	21	26	0.138	11	10	13	13	-50
2	19	6	"PFE0632"	"E8314_4"	9420	22330	120	102	104	21	74	77	17	75	39	0	138	144	30	106	108	20	65	42	0	0.875	0.789	0.737	0.845	3.067	0.692	0.176	120	468	60	68	-0.193	28	32	30	38	0
2	20	6	"PFE0634"	"E832_1"	9590	22330	140	336	335	78	73	75	16	100	99	0	290	293	63	103	105	16	100	99	0	1.406	1.379	1.443	1.385	1.613	1.409	0.759	156	491	450	452	0.492	263	187	262	190	0
2	21	6	"PFE0638"	"E84_1"	9800	22330	140	329	321	75	74	76	15	100	99	0	983	964	234	102	105	17	100	100	0	0.289	0.287	0.284	0.279	1.582	0.268	0.841	156	479	1136	1109	-1.789	255	881	247	862	0
2	22	6	"PFE0645"	"E886_1"	9990	22330	140	114	116	27	74	76	15	84	60	0	144	147	32	104	106	17	80	56	0	1.000	0.977	1.020	1.012	2.815	0.786	0.246	156	615	80	85	0.000	40	40	42	43	0
2	1	7	"PFF0003"	"F10044_2"	5990	22510	140	366	356	89	78	82	26	99	97	0	684	689	165	105	112	45	100	99	0	0.497	0.476	0.479	0.458	1.656	0.450	0.789	156	634	867	862	-1.007	288	579	278	584	0
2	2	7	"PFF0005"	"F10154_1"	6180	22510	140	164	165	34	78	83	27	95	85	0	215	217	46	109	116	53	87	48	0	0.811	0.806	0.819	0.844	2.055	0.738	0.553	156	421	192	195	-0.302	86	106	87	108	0
2	3	7	"PFF0010"	"F1021_1"	6370	22510	140	2403	2245	557	76	79	17	100	100	0	977	972	267	106	107	18	100	100	0	2.672	2.505	2.621	2.506	1.553	2.628	0.837	156	404	3198	3035	1.418	2327	871	2169	866	0
2	4	7	"PFF0012"	"F1021_3"	6560	22510	140	5333	5287	1317	76	78	17	100	100	0	2047	2066	484	104	106	17	100	100	0	2.706	2.656	2.825	2.631	1.551	2.838	0.855	156	446	7200	7173	1.436	5257	1943	5211	1962	0
2	5	7	"PFF0016"	"F10318_1"	6750	22510	140	559	564	118	77	80	18	100	100	0	447	457	95	107	113	27	100	100	0	1.418	1.391	1.422	1.396	1.443	1.410	0.811	156	491	822	837	0.503	482	340	487	350	0
2	6	7	"PFF0020"	"F10626_1"	6940	22510	140	309	297	77	76	81	24	100	100	0	480	472	134	107	116	35	98	95	0	0.625	0.605	0.583	0.635	1.946	0.555	0.740	156	487	606	586	-0.679	233	373	221	365	0
2	7	7	"PFF0043"	"F11007_3"	7120	22510	120	112	115	27	71	73	14	92	75	0	165	174	38	103	106	21	96	76	0	0.661	0.620	0.676	0.612	2.266	0.598	0.349	120	422	103	115	-0.597	41	62	44	71	0
2	8	7	"PFF0046"	"F11089_1"	7320	22510	140	526	514	120	72	75	18	100	100	0	537	537	133	104	108	23	99	99	0	1.048	1.021	1.049	1.055	1.594	1.004	0.853	156	510	887	875	0.068	454	433	442	433	0
2	9	7	"PFF0054"	"F11484_1"	7490	22510	150	509	514	93	69	72	15	100	100	0	513	495	120	102	105	19	98	97	0	1.071	1.132	1.138	1.201	1.661	1.088	0.830	156	465	851	838	0.098	440	411	445	393	0
2	10	7	"PFF0057"	"F1150_5"	7690	22510	150	148	154	36	66	68	13	100	99	0	195	196	43	100	102	15	97	94	0	0.863	0.917	0.879	0.943	1.921	0.875	0.540	156	485	177	184	-0.212	82	95	88	96	0
2	11	7	"PFF0059"	"F11570_1"	7890	22520	140	838	803	209	68	69	14	100	99	0	665	671	158	100	102	14	100	100	0	1.363	1.287	1.359	1.250	1.566	1.330	0.824	156	472	1335	1306	0.447	770	565	735	571	0
2	12	7	"PFF0063"	"F11624_1"	8070	22510	140	922	905	189	72	75	18	100	100	0	381	378	107	102	106	27	96	95	0	3.047	3.018	3.012	3.226	1.585	3.026	0.804	156	458	1129	1109	1.607	850	279	833	276	0
2	13	7	"PFF0697"	"F3247_2"	8260	22480	150	105	108	58	76	80	22	56	23	0	128	140	46	107	112	31	37	18	0	1.381	0.970	1.000	1.012	3.598	0.981	0.304	156	475	50	65	0.466	29	21	32	33	-50
2	14	7	"PFF0700"	"F32494_1"	8460	22520	140	3518	3385	763	77	79	19	100	100	0	2789	2750	624	106	110	23	100	100	0	1.283	1.251	1.334	1.238	1.599	1.279	0.851	156	473	6124	5952	0.359	3441	2683	3308	2644	0
2	15	7	"PFF0702"	"F3277_1"	8650	22520	140	761	730	218	77	78	16	100	100	0	744	741	224	103	105	15	100	100	0	1.067	1.024	1.055	1.027	1.826	1.021	0.744	156	451	1325	1291	0.094	684	641	653	638	0
2	16	7	"PFF0706"	"F32922_1"	8840	22520	140	209	214	51	76	78	16	99	98	0	404	412	85	104	106	15	100	100	0	0.443	0.448	0.453	0.433	1.689	0.425	0.717	156	461	433	446	-1.174	133	300	138	308	0
2	17	7	"PFF0708"	"F33056_1"	9030	22520	140	857	817	194	76	78	17	99	99	0	725	724	166	105	107	17	100	100	0	1.260	1.197	1.252	1.168	1.695	1.215	0.852	156	473	1401	1360	0.333	781	620	741	619	0
2	18	7	"PFF0711"	"F33107_1"	9200	22520	150	97	100	20	75	78	18	55	23	0	133	135	25	105	109	21	66	23	0	0.786	0.833	0.875	0.876	3.215	0.656	0.111	156	560	50	55	-0.348	22	28	25	30	-50
2	19	7	"PFF0740"	"F34425_1"	9400	22520	140	440	437	102	71	73	17	99	98	0	515	525	120	103	106	21	100	100	0	0.896	0.867	0.915	0.847	1.593	0.856	0.805	156	555	781	788	-0.159	369	412	366	422	0
2	20	7	"PFF0742"	"F34449_1"	9600	22520	140	130	131	27	68	71	15	96	91	0	174	176	34	100	102	16	95	89	0	0.838	0.829	0.843	0.852	2.138	0.723	0.424	156	508	136	139	-0.255	62	74	63	76	0
2	21	7	"PFF0744"	"F34605_1"	9790	22520	130	129	128	27	69	72	14	94	85	0	297	298	61	100	103	17	100	100	0	0.305	0.298	0.290	0.277	1.634	0.277	0.592	120	486	257	257	-1.715	60	197	59	198	0
2	22	7	"PFF0749"	"F34859_1"	9980	22520	140	116	117	23	70	73	14	92	77	0	152	154	28	102	104	17	91	71	0	0.920	0.904	0.924	0.907	2.671	0.744	0.316	156	663	96	99	-0.120	46	50	47	52	0
2	1	8	"PFF0757"	"F35105_1"	5990	22700	140	300	304	80	80	83	22	99	96	0	294	296	66	105	111	33	99	96	0	1.164	1.173	1.233	1.159	1.676	1.229	0.745	156	667	409	415	0.219	220	189	224	191	0
2	2	8	"PFF0759"	"F35197_1"	6180	22700	150	2347	2359	391	79	82	20	100	100	0	2108	2172	382	107	109	20	100	100	0	1.133	1.104	1.144	1.104	1.227	1.111	0.899	156	473	4269	4345	0.181	2268	2001	2280	2065	0
2	3	8	"PFF0791"	"F35823_1"	6360	22700	140	165	167	35	75	78	17	98	96	0	231	227	45	105	107	18	98	96	0	0.714	0.754	0.777	0.753	1.758	0.698	0.595	156	420	216	214	-0.485	90	126	92	122	0
2	4	8	"PFF0796"	"F36083_1"	6540	22700	140	681	669	142	74	76	20	100	100	0	555	541	133	102	104	18	100	99	0	1.340	1.355	1.319	1.414	1.602	1.352	0.850	156	453	1060	1034	0.422	607	453	595	439	0
2	5	8	"PFF0798"	"F36120_1"	6740	22700	140	235	234	50	73	75	20	100	98	0	278	276	60	102	104	18	98	97	0	0.920	0.925	0.915	0.958	1.779	0.888	0.744	156	511	338	335	-0.120	162	176	161	174	0
2	6	8	"PFF0804"	"F36356_4"	6940	22700	140	813	787	217	71	73	15	100	100	0	943	950	272	101	103	17	100	99	0	0.881	0.843	0.841	0.883	1.682	0.819	0.863	156	449	1584	1565	-0.182	742	842	716	849	0
2	7	8	"PFF0808"	"F36374_1"	7110	22700	140	2065	2072	452	69	70	14	100	100	0	1021	1020	274	101	103	16	100	100	0	2.170	2.180	2.260	2.269	1.605	2.229	0.860	156	482	2916	2922	1.117	1996	920	2003	919	0
2	8	8	"PFF0813"	"F36383_1"	7320	22700	140	782	783	192	67	68	13	100	100	0	469	474	125	99	100	14	99	98	0	1.932	1.909	1.900	2.025	1.662	1.935	0.842	156	488	1085	1091	0.950	715	370	716	375	0
2	9	8	"PFF0836"	"F37362_1"	7500	22700	140	1145	1135	287	66	66	13	100	100	0	886	849	276	97	99	18	100	99	0	1.368	1.422	1.442	1.579	1.681	1.390	0.865	156	468	1868	1821	0.452	1079	789	1069	752	0
2	10	8	"PFF0842"	"F37536_1"	7690	22710	140	308	302	88	64	66	12	99	98	0	225	227	49	98	100	19	98	95	0	1.921	1.845	1.885	1.818	1.629	1.969	0.746	156	514	371	367	0.942	244	127	238	129	0
2	11	8	"PFF0844"	"F37871_2"	7870	22700	130	707	705	120	68	69	14	100	100	0	514	530	121	99	101	15	100	99	0	1.540	1.478	1.527	1.529	1.502	1.461	0.823	120	495	1054	1068	0.623	639	415	637	431	0
2	12	8	"PFF0850"	"F38025_1"	8080	22710	140	416	411	101	72	74	15	100	100	0	624	638	153	102	104	17	100	100	0	0.659	0.632	0.638	0.628	1.577	0.606	0.822	156	568	866	875	-0.602	344	522	339	536	0
2	13	8	"PFF0854"	"F38531_3"	8270	22710	140	159	159	40	75	78	19	95	85	0	199	200	40	106	110	24	96	85	0	0.903	0.894	0.885	0.858	1.917	0.911	0.597	156	503	177	178	-0.147	84	93	84	94	0
2	14	8	"PFF0857"	"F38658_1"	8450	22710	140	719	708	173	76	78	17	100	100	0	614	608	138	105	108	22	100	100	0	1.263	1.256	1.279	1.250	1.585	1.288	0.826	156	488	1152	1135	0.337	643	509	632	503	0
2	15	8	"PFF1501"	"F59165_1"	8650	22710	140	802	768	230	76	77	16	100	100	0	356	346	89	103	105	16	99	98	0	2.870	2.848	2.917	2.902	1.676	3.044	0.789	156	476	979	935	1.521	726	253	692	243	0
2	16	8	"PFF1503"	"F59212_1"	8840	22710	140	252	251	56	76	78	16	100	100	0	537	528	135	103	106	15	100	99	0	0.406	0.412	0.408	0.425	1.778	0.373	0.748	156	445	610	600	-1.302	176	434	175	425	0
2	17	8	"PFF1507"	"F59325_1"	9030	22710	140	179	180	41	76	78	16	98	96	0	239	237	55	103	105	16	99	96	0	0.757	0.776	0.793	0.775	1.902	0.735	0.648	156	482	239	238	-0.401	103	136	104	134	0
2	18	8	"PFF1515"	"F59681_5"	9230	22720	120	114	116	25	71	72	15	91	65	0	148	149	31	100	102	16	90	71	0	0.896	0.918	0.852	0.938	2.430	0.905	0.299	120	467	91	94	-0.159	43	48	45	49	0
2	19	8	"PFF1523"	"F60089_1"	9420	22710	130	100	100	19	65	66	11	91	70	0	141	144	30	96	98	16	92	70	0	0.778	0.729	0.727	0.750	2.339	0.584	0.289	120	497	80	83	-0.363	35	45	35	48	0
2	20	8	"PFF1525"	"F60196_1"	9600	22710	130	101	102	21	64	65	11	88	75	0	139	146	27	96	97	15	96	78	0	0.860	0.760	0.740	0.736	2.050	0.663	0.385	120	506	80	88	-0.217	37	43	38	50	0
2	21	8	"PFF1565"	"F62141_1"	9790	22720	140	858	824	252	66	68	13	99	98	0	1526	1521	378	98	100	15	100	100	0	0.555	0.533	0.552	0.494	1.640	0.532	0.884	156	535	2220	2181	-0.850	792	1428	758	1423	0
2	22	8	"PFF1569"	"F62233_2"	9980	22720	130	142	148	31	69	71	15	100	95	0	208	210	33	100	102	14	100	100	0	0.676	0.718	0.686	0.686	1.691	0.712	0.573	120	618	181	189	-0.565	73	108	79	110	0
2	1	9	"PFF1573"	"F62329_1"	5990	22890	130	111	111	21	76	78	18	78	42	0	148	149	24	104	106	17	87	64	0	0.795	0.778	0.813	0.752	2.518	0.736	0.185	120	608	79	80	-0.330	35	44	35	45	0
2	2	9	"PFF1576"	"F62396_2"	6180	22900	130	142	147	30	77	79	19	98	87	0	218	224	40	105	106	17	100	100	0	0.575	0.588	0.572	0.564	1.841	0.552	0.544	120	504	178	189	-0.798	65	113	70	119	0
2	3	9	"PFF1579"	"F62610_1"	6370	22900	140	166	167	50	74	77	16	94	90	0	357	351	88	102	104	16	100	100	0	0.361	0.373	0.365	0.330	1.962	0.352	0.631	156	446	347	342	-1.471	92	255	93	249	0
2	4	9	"PFF1581"	"F62610_13"	6550	22900	140	384	382	98	72	75	20	98	98	0	412	405	84	100	103	17	100	98	0	1.000	1.016	1.046	1.015	1.600	1.038	0.816	156	473	624	615	0.000	312	312	310	305	0
2	5	9	"PFF1628"	"F63860_1"	6740	22900	120	95	96	19	72	74	20	56	16	0	139	142	23	100	102	17	86	60	0	0.590	0.571	0.596	0.629	2.823	0.407	0.098	120	463	62	66	-0.762	23	39	24	42	0
2	6	9	"PFF1634"	"F64095_1"	6930	22900	140	110	111	22	68	70	14	91	75	0	152	152	28	99	100	15	92	80	0	0.792	0.811	0.831	0.835	2.311	0.703	0.393	156	512	95	96	-0.336	42	53	43	53	0
2	7	9	"PFF1641"	"F64252_1"	7100	22900	130	173	178	39	64	65	13	100	100	0	219	224	45	99	99	14	100	100	0	0.908	0.912	0.888	0.910	1.572	0.892	0.678	120	431	229	239	-0.139	109	120	114	125	0
2	8	9	"PFF1644"	"F64347_2"	7280	22900	140	367	357	106	63	64	12	98	97	0	470	453	114	96	97	14	100	100	0	0.813	0.824	0.816	0.773	2.004	0.827	0.818	156	545	678	651	-0.299	304	374	294	357	0
2	9	9	"PFF1647"	"F6440_2"	7480	22900	130	1260	1273	391	62	63	12	100	100	0	1517	1560	350	93	95	18	100	100	0	0.841	0.825	0.835	0.803	1.272	0.795	0.846	120	522	2622	2678	-0.249	1198	1424	1211	1467	0
2	10	9	"PFF1652"	"F64735_1"	7670	22900	130	2093	1982	401	64	66	12	100	100	0	1631	1622	324	96	100	25	100	100	0	1.322	1.257	1.258	1.263	1.373	1.244	0.889	120	514	3564	3444	0.403	2029	1535	1918	1526	0
2	11	9	"PFF1680"	"F65658_4"	7860	22900	130	341	343	51	69	71	14	100	100	0	340	351	70	101	103	22	100	99	0	1.138	1.096	1.089	1.126	1.474	1.028	0.809	120	561	511	524	0.187	272	239	274	250	0
2	12	9	"PFF1682"	"F65704_1"	8060	22910	130	107	108	23	72	74	14	81	60	0	147	148	27	102	103	16	89	70	0	0.778	0.783	0.843	0.752	2.790	0.888	0.270	120	503	80	82	-0.363	35	45	36	46	0
2	13	9	"PFF1687"	"F66126_1"	8250	22900	140	237	242	71	74	76	16	100	99	0	251	260	66	103	105	16	97	96	0	1.101	1.070	1.076	1.060	1.708	1.083	0.707	156	471	311	325	0.139	163	148	168	157	0
2	14	9	"PFF1693"	"F66450_1"	8430	22900	130	1061	1053	185	76	77	16	100	100	0	437	444	87	104	106	17	100	100	0	2.958	2.874	2.915	2.905	1.313	2.976	0.847	120	456	1318	1317	1.565	985	333	977	340	0
2	15	9	"PFF1696"	"F66665_1"	8630	22910	140	3081	2883	802	75	77	16	100	100	0	2312	2254	482	104	106	17	100	100	0	1.361	1.306	1.367	1.216	1.680	1.364	0.889	156	516	5214	4958	0.445	3006	2208	2808	2150	0
2	16	9	"PFF1698"	"F66828_1"	8820	22910	140	126	130	28	76	78	16	92	76	0	163	166	30	105	106	17	95	77	0	0.862	0.885	0.845	0.845	2.329	0.838	0.372	156	436	108	115	-0.214	50	58	54	61	0
2	17	9	"PFI0357"	"I4256_1"	9000	22910	140	258	255	64	77	78	15	99	99	0	266	269	54	105	106	16	100	100	0	1.124	1.085	1.068	1.055	1.682	1.119	0.689	156	453	342	342	0.169	181	161	178	164	0
2	18	9	"PFI0360"	"I4355_3"	9200	22910	140	440	434	109	71	73	15	100	100	0	434	438	101	100	101	15	99	99	0	1.105	1.074	1.098	1.073	1.762	1.079	0.827	156	508	703	701	0.144	369	334	363	338	0
2	19	9	"PFI0362"	"I4394_2"	9390	22910	140	1075	1031	291	64	65	12	100	100	0	523	520	134	95	96	13	100	100	0	2.362	2.275	2.328	2.261	1.799	2.407	0.827	156	506	1439	1392	1.240	1011	428	967	425	0
2	20	9	"PFI0367"	"I4500_1"	9580	22910	130	316	2750	7095	62	62	10	100	100	0	317	2247	5555	96	97	12	100	100	0	1.149	1.250	1.084	1.109	2.152	1.303	0.588	120	498	475	4839	0.201	254	221	2688	2151	0
2	21	9	"PFI0369"	"I4547_2"	9780	22910	140	586	563	129	65	67	15	100	100	0	455	446	106	96	98	14	98	98	0	1.451	1.423	1.452	1.477	1.783	1.425	0.844	156	560	880	848	0.537	521	359	498	350	0
2	22	9	"PFI0371"	"I4582_1"	9950	22910	130	313	311	55	68	73	72	100	97	0	396	397	63	98	99	15	100	100	0	0.822	0.813	0.816	0.807	1.294	0.742	0.791	120	550	543	542	-0.283	245	298	243	299	0
2	1	10	"PFI0397"	"I5035_1"	5970	23090	140	117	120	28	72	74	17	87	62	0	143	146	22	103	104	16	89	62	0	1.125	1.116	1.123	1.080	2.625	1.198	0.265	156	691	85	91	0.170	45	40	48	43	0
2	2	10	"PFI0404"	"I5222_1"	6140	23090	130	317	318	71	73	76	19	100	100	0	531	555	94	104	105	16	100	100	0	0.571	0.543	0.556	0.530	1.331	0.519	0.820	120	441	671	696	-0.807	244	427	245	451	0
2	3	10	"PFI0407"	"I5252_1"	6340	23090	140	221	218	57	75	77	16	98	97	0	262	269	65	102	104	15	100	99	0	0.913	0.856	0.897	0.839	1.729	0.847	0.728	156	469	306	310	-0.132	146	160	143	167	0
2	4	10	"PFI0409"	"I5362_4"	6530	23090	140	669	631	173	73	75	15	100	100	0	327	321	83	100	103	16	99	98	0	2.626	2.525	2.649	2.651	1.629	2.627	0.847	156	431	823	779	1.393	596	227	558	221	0
2	5	10	"PFI0418"	"I5700_1"	6720	23090	130	182	183	41	71	73	15	99	98	0	215	216	41	99	101	15	100	99	0	0.957	0.957	0.976	0.948	1.709	0.959	0.618	120	492	227	229	-0.064	111	116	112	117	0
2	6	10	"PFI0423"	"I5893_2"	6920	23090	130	377	368	89	68	69	13	100	100	0	333	337	74	98	99	14	99	99	0	1.315	1.255	1.242	1.240	1.542	1.242	0.814	120	492	544	539	0.395	309	235	300	239	0
2	7	10	"PFI0448"	"I6567_2"	7110	23100	140	1662	1547	584	64	66	12	100	100	0	1143	1032	374	98	99	16	100	100	0	1.529	1.588	1.541	1.559	1.903	1.639	0.850	156	455	2643	2417	0.613	1598	1045	1483	934	0
2	8	10	"PFI0451"	"I6639_1"	7300	23100	140	110	111	29	64	65	12	87	74	0	262	260	67	96	97	15	99	96	0	0.277	0.287	0.274	0.262	2.285	0.263	0.538	156	489	212	211	-1.851	46	166	47	164	0
2	9	10	"PFI0457"	"I6658_1"	7490	23100	140	799	749	255	63	64	12	99	99	0	517	503	138	94	96	15	98	98	0	1.740	1.677	1.696	1.645	1.900	1.792	0.822	156	507	1159	1095	0.799	736	423	686	409	0
2	10	10	"PFI0459"	"I6658_3"	7680	23100	140	853	840	254	65	67	13	100	100	0	454	441	108	97	101	23	99	98	0	2.207	2.253	2.251	2.181	1.680	2.374	0.840	156	548	1145	1119	1.142	788	357	775	344	0
2	11	10	"PFI0461"	"I6724_2"	7870	23090	130	725	695	217	69	73	21	100	100	0	571	562	150	101	105	40	100	99	0	1.396	1.358	1.327	1.339	1.473	1.342	0.833	120	533	1126	1087	0.481	656	470	626	461	0
2	12	10	"PFI0465"	"I6851_2"	8070	23090	140	413	402	108	72	75	22	100	99	0	243	243	61	102	107	41	92	83	0	2.418	2.340	2.314	2.446	1.660	2.299	0.696	156	504	482	471	1.274	341	141	330	141	0
2	13	10	"PFI0492"	"I7697_2"	8260	23100	150	442	416	127	74	76	16	100	100	0	335	334	81	105	106	16	100	99	0	1.600	1.493	1.495	1.449	1.610	1.555	0.783	156	491	598	571	0.678	368	230	342	229	0
2	14	10	"PFI0498"	"I7884_1"	8450	23090	130	492	478	110	75	77	16	100	100	0	293	292	67	105	108	21	99	98	0	2.218	2.155	2.130	2.192	1.460	2.196	0.812	120	509	605	590	1.149	417	188	403	187	0
2	15	10	"PFI0501"	"I8013_1"	8650	23100	140	334	321	105	76	78	17	97	96	0	282	280	76	103	106	21	98	94	0	1.441	1.384	1.447	1.383	1.934	1.448	0.708	156	456	437	422	0.527	258	179	245	177	0
2	16	10	"PFI0504"	"I8083_1"	8840	23100	140	1323	1253	488	76	79	17	99	98	0	1749	1693	520	105	108	26	100	100	0	0.759	0.741	0.761	0.681	1.650	0.762	0.867	156	399	2891	2765	-0.399	1247	1644	1177	1588	0
2	17	10	"PFI0510"	"I8305_1"	9030	23100	140	960	909	280	78	80	16	100	99	0	825	817	194	108	110	24	100	100	0	1.230	1.172	1.229	1.115	1.673	1.230	0.843	156	427	1599	1540	0.299	882	717	831	709	0
2	18	10	"PFI0513"	"I8332_1"	9220	23100	130	211	205	51	78	81	20	97	92	0	304	298	73	104	106	16	99	98	0	0.665	0.655	0.651	0.649	1.549	0.610	0.679	120	418	333	321	-0.589	133	200	127	194	0
2	19	10	"PFJ0455"	"J53_17"	9410	23100	140	481	451	129	71	76	21	100	98	0	529	509	133	100	102	16	98	98	0	0.956	0.929	0.915	0.938	1.985	0.920	0.819	156	463	839	789	-0.065	410	429	380	409	0
2	20	10	"PFJ0457"	"J53_21"	9590	23100	140	2512	2248	800	65	68	14	100	100	0	1102	1014	356	97	99	13	99	98	0	2.435	2.381	2.482	2.654	2.145	2.483	0.854	156	508	3452	3100	1.284	2447	1005	2183	917	0
2	21	10	"PFJ0459"	"J53_23"	9780	23120	100	89	95	26	70	72	16	56	32	0	132	132	29	96	99	16	76	56	0	0.528	0.694	0.632	0.645	3.518	0.599	0.089	80	377	55	61	-0.922	19	36	25	36	0
2	22	10	"PFJ0463"	"J53_29"	9970	23100	140	1588	1537	499	70	75	64	100	98	0	1416	1336	398	99	101	17	100	99	0	1.153	1.186	1.192	1.202	1.869	1.212	0.838	156	698	2835	2704	0.205	1518	1317	1467	1237	0
2	1	11	"PFJ0468"	"J53_37"	5980	23280	140	382	372	103	72	75	19	99	98	0	255	255	63	103	105	16	98	97	0	2.039	1.974	2.012	1.963	1.864	2.074	0.720	156	613	462	452	1.028	310	152	300	152	0
2	2	11	"PFJ0472"	"J53_41"	6170	23280	140	922	858	261	75	77	20	100	99	0	661	638	173	105	106	16	100	99	0	1.523	1.469	1.472	1.452	1.738	1.513	0.875	156	466	1403	1316	0.607	847	556	783	533	0
2	3	11	"PFJ0495"	"J564_1"	6370	23280	140	950	888	221	75	76	15	100	100	0	1096	1058	210	104	106	16	100	100	0	0.882	0.852	0.887	0.828	1.489	0.859	0.884	156	465	1867	1767	-0.181	875	992	813	954	0
2	4	11	"PFJ0497"	"J564_3"	6550	23280	140	1616	1524	468	74	75	16	100	100	0	968	908	229	102	105	17	100	100	0	1.781	1.799	1.853	1.745	1.653	1.909	0.866	156	450	2408	2256	0.832	1542	866	1450	806	0
2	5	11	"PFJ0500"	"J56_7"	6740	23280	140	130	133	31	73	74	15	93	83	0	161	165	32	101	103	15	95	83	0	0.950	0.938	0.917	0.960	2.139	0.931	0.439	156	493	117	124	-0.074	57	60	60	64	0
2	6	11	"PFJ0503"	"J583_1"	6940	23280	130	132	131	30	70	72	15	95	82	0	148	148	34	102	108	32	65	26	0	1.348	1.326	1.212	1.376	2.425	1.039	0.274	120	439	108	107	0.431	62	46	61	46	0
2	7	11	"PFJ0506"	"J587_3"	7100	23270	150	90	95	33	68	78	49	17	1	0	129	132	41	100	125	120	2	0	0	0.759	0.844	0.815	0.770	2.729	0.478	0.386	156	624	51	59	-0.399	22	29	27	32	-50
2	8	11	"PFJ0508"	"J587_5"	7320	23280	120	101	100	26	69	71	14	69	52	0	137	137	27	99	102	23	73	38	0	0.842	0.816	0.818	0.753	2.478	0.710	0.257	120	463	70	69	-0.248	32	38	31	38	0
2	9	11	"PFJ0527"	"J647_6"	7500	23280	130	747	715	200	69	71	14	100	100	0	834	792	176	100	101	15	100	100	0	0.924	0.934	0.951	0.911	1.442	0.922	0.825	120	487	1412	1338	-0.114	678	734	646	692	0
2	10	11	"PFJ0531"	"J64_1"	7700	23280	130	263	257	64	70	72	14	100	100	0	486	487	95	100	102	17	100	100	0	0.500	0.483	0.475	0.466	1.446	0.444	0.756	120	509	579	574	-1.000	193	386	187	387	0
2	11	11	"PFJ0533"	"J64_3"	7890	23290	130	193	183	56	73	76	22	91	80	0	299	289	74	103	108	43	94	89	0	0.612	0.591	0.591	0.538	1.902	0.576	0.665	120	521	316	296	-0.708	120	196	110	186	0
2	12	11	"PFJ0536"	"J65_10"	8080	23280	140	1026	944	319	73	76	22	100	100	0	836	792	252	103	108	43	98	96	0	1.300	1.264	1.283	1.302	1.800	1.277	0.848	156	508	1686	1560	0.379	953	733	871	689	0
2	13	11	"PFJ0538"	"J65_12"	8260	23280	130	137	135	35	75	76	15	85	76	0	152	151	34	105	106	17	80	65	0	1.319	1.304	1.176	1.169	2.195	1.257	0.382	120	465	109	106	0.400	62	47	60	46	0
2	14	11	"PFJ0540"	"J65_2"	8450	23280	130	317	313	67	76	78	17	100	100	0	546	546	92	106	108	20	100	100	0	0.548	0.539	0.525	0.528	1.316	0.508	0.823	120	545	681	677	-0.868	241	440	237	440	0
2	15	11	"PFJ0567"	"J71_12"	8650	23290	140	165	163	46	77	79	17	93	82	0	289	287	74	104	106	20	99	96	0	0.476	0.470	0.489	0.432	1.914	0.427	0.624	156	463	273	269	-1.072	88	185	86	183	0
2	16	11	"PFJ0569"	"J71_2"	8820	23280	150	102	106	28	77	80	17	60	39	0	127	128	32	106	109	25	42	12	0	1.190	1.318	1.242	1.067	3.666	0.921	0.143	156	468	46	51	0.252	25	21	29	22	-50
2	17	11	"PFJ0571"	"J71_6"	9050	23270	150	107	109	26	80	83	17	64	39	0	134	137	32	109	112	24	50	21	0	1.080	1.036	1.046	1.100	2.923	0.565	0.146	156	454	52	57	0.111	27	25	29	28	-50
2	18	11	"PFJ0573"	"J71_9"	9220	23290	140	41037	37187	11275	86	88	21	100	100	0	20503	19957	3758	109	111	17	100	100	0	2.008	1.869	2.004	1.725	1.672	2.036	0.880	156	372	61345	56949	1.006	40951	20394	37101	19848	0
2	19	11	"PFJ0576"	"J73_13"	9410	23290	120	150	151	38	82	86	22	95	77	0	167	169	28	106	108	16	97	90	0	1.115	1.095	1.169	1.091	2.095	1.249	0.343	120	366	129	132	0.157	68	61	69	63	0
2	20	11	"PFJ0578"	"J73_15"	9600	23290	140	1836	1689	585	75	77	16	100	100	0	1534	1473	437	101	102	14	100	100	0	1.229	1.176	1.219	1.147	1.958	1.217	0.854	156	444	3194	2986	0.297	1761	1433	1614	1372	0
2	21	11	"PFK0742"	"Ks1964_2"	9790	23290	130	110	114	25	74	75	15	84	59	0	148	149	30	101	102	16	86	70	0	0.766	0.833	0.818	0.794	2.594	0.703	0.200	120	451	83	88	-0.385	36	47	40	48	0
2	22	11	"PFK0745"	"Ks1_2"	9970	23290	140	709	671	221	73	75	15	100	100	0	434	432	115	101	103	15	99	98	0	1.910	1.807	1.868	1.792	1.774	1.917	0.837	156	628	969	929	0.934	636	333	598	331	0
2	1	12	"PFK0752"	"Ks202_6"	5980	23470	140	1879	1810	636	71	73	16	100	100	0	1517	1470	478	101	103	15	100	100	0	1.277	1.270	1.302	1.244	1.768	1.300	0.877	156	591	3224	3108	0.353	1808	1416	1739	1369	0
2	2	12	"PFK0755"	"Ks202_9"	6170	23470	140	239	240	66	74	76	17	98	96	0	519	518	141	105	107	17	100	99	0	0.399	0.402	0.407	0.390	1.791	0.376	0.755	156	428	579	579	-1.327	165	414	166	413	0
2	3	12	"PFK0757"	"Ks206_2"	6360	23470	120	108	108	19	72	74	14	88	60	0	146	149	30	104	106	17	85	62	0	0.857	0.800	0.804	0.804	2.187	0.594	0.282	120	476	78	81	-0.222	36	42	36	45	0
2	4	12	"PFK0760"	"Ks210_1"	6560	23470	130	251	277	97	73	75	17	100	100	0	187	281	836	105	107	16	98	95	0	2.171	1.159	2.146	2.243	2.141	0.079	0.063	120	512	260	380	1.118	178	82	204	176	0
2	5	12	"PFK0786"	"Ks225_7"	6740	23470	140	397	391	103	75	77	17	100	99	0	262	266	62	105	107	17	98	94	0	2.051	1.963	2.046	2.056	1.802	2.071	0.745	156	471	479	477	1.036	322	157	316	161	0
2	6	12	"PFK0793"	"Ks2300_1"	6910	23470	150	113	115	28	68	72	26	77	41	0	164	166	45	101	113	64	47	8	0	0.714	0.723	0.768	0.757	2.682	0.467	0.369	156	614	108	112	-0.485	45	63	47	65	-50
2	7	12	"PFK0795"	"Ks2345_1"	7160	23500	90	338	336	114	65	87	71	92	84	0	945	883	280	99	150	182	100	90	0	0.323	0.346	0.346	0.324	1.816	0.332	0.791	52	286	1119	1055	-1.632	273	846	271	784	0
2	8	12	"PFK0799"	"Ks244_1"	7310	23470	130	333	335	62	73	84	53	100	99	0	491	496	96	104	130	131	99	93	0	0.672	0.668	0.669	0.672	1.429	0.609	0.828	120	494	647	654	-0.574	260	387	262	392	0
2	9	12	"PFK0802"	"Ks244_3"	7500	23470	130	369	365	91	73	75	15	100	100	0	529	524	108	103	105	16	100	100	0	0.695	0.694	0.686	0.677	1.457	0.664	0.834	120	519	722	713	-0.525	296	426	292	421	0
2	10	12	"PFK0804"	"Ks244_8"	7700	23480	140	124	124	30	75	76	15	87	66	0	188	188	37	103	105	17	98	91	0	0.576	0.576	0.622	0.551	2.181	0.543	0.390	156	491	134	134	-0.795	49	85	49	85	0
2	11	12	"PFK0825"	"Ks25_1"	7870	23470	130	328	335	54	76	78	19	100	100	0	318	318	53	104	107	26	100	99	0	1.178	1.210	1.222	1.232	1.400	1.209	0.773	120	437	466	473	0.236	252	214	259	214	0
2	12	12	"PFK0827"	"Ks25_12"	8080	23480	140	210	210	60	76	79	19	96	93	0	263	258	57	105	108	26	96	93	0	0.848	0.876	0.848	0.839	1.934	0.885	0.683	156	501	292	287	-0.238	134	158	134	153	0
2	13	12	"PFK0830"	"Ks25_19"	8270	23470	130	1168	1147	274	77	79	17	100	100	0	562	559	120	106	108	18	100	100	0	2.393	2.362	2.381	2.380	1.421	2.443	0.856	120	473	1547	1523	1.259	1091	456	1070	453	0
2	14	12	"PFK0834"	"Ks25_8"	8460	23480	130	142	143	30	77	79	17	92	87	0	224	226	47	106	107	17	97	96	0	0.551	0.550	0.550	0.554	1.901	0.516	0.504	120	475	183	186	-0.860	65	118	66	120	0
2	15	12	"PFK0839"	"Ks266_15"	8650	23480	140	434	415	122	78	80	16	99	98	0	956	933	289	105	105	15	100	100	0	0.418	0.407	0.406	0.410	2.078	0.369	0.774	156	429	1207	1165	-1.257	356	851	337	828	0
2	16	12	"PFK0841"	"Ks266_6"	8840	23480	140	1252	1173	373	78	80	17	100	100	0	945	913	242	106	109	17	100	100	0	1.399	1.357	1.389	1.313	1.774	1.416	0.853	156	438	2013	1902	0.485	1174	839	1095	807	0
2	17	12	"PFK0858"	"Ks271_1"	9030	23480	140	291	284	84	80	82	17	98	97	0	912	871	216	107	109	17	100	100	0	0.262	0.267	0.272	0.261	1.832	0.253	0.756	156	388	1016	968	-1.932	211	805	204	764	0
2	18	12	"PFK0868"	"Ks2886_1"	9200	23460	150	85	87	18	81	84	19	17	4	0	120	132	105	107	109	17	38	17	0	0.308	0.240	0.625	0.660	3.415	0.140	0.069	156	352	17	31	-1.700	4	13	6	25	-50
2	19	12	"PFK0871"	"Ks291_5"	9390	23460	150	80	84	20	81	84	19	19	5	0	109	111	21	106	109	17	23	8	0	-0.333	0.600	1.059	1.013	3.365	1.210	0.007	156	433	2	8	Error	-1	3	3	5	-50
2	20	12	"PFK0873"	"Ks291_8"	9580	23460	150	89	92	19	79	81	16	37	17	0	122	122	20	105	107	16	51	19	0	0.588	0.765	0.941	0.906	3.594	0.725	0.068	156	520	27	30	-0.766	10	17	13	17	-50
2	21	12	"PFK0878"	"Ks2_13"	9790	23470	120	103	105	22	78	79	16	65	41	0	136	139	20	105	107	17	79	44	0	0.806	0.794	0.860	0.800	3.126	0.851	0.141	120	464	56	61	-0.310	25	31	27	34	0
2	22	12	"PFK0881"	"Ks2_9"	9980	23480	140	268	263	73	75	77	16	98	96	0	228	223	54	103	105	15	94	92	0	1.544	1.567	1.544	1.567	1.799	1.578	0.735	156	639	318	308	0.627	193	125	188	120	0
2	1	13	"PFL0033"	"L1_66"	5990	23660	140	109	110	23	71	73	15	82	62	0	148	146	27	102	104	16	88	63	0	0.826	0.886	0.795	0.852	2.418	0.771	0.239	156	539	84	83	-0.276	38	46	39	44	0
2	2	13	"PFL0035"	"L1_7"	6150	23630	150	81	84	18	74	76	16	30	10	0	117	117	20	106	109	19	28	7	0	0.636	0.909	0.882	0.869	3.447	0.392	0.030	156	460	18	21	-0.652	7	11	10	11	-50
2	3	13	"PFL0037"	"L1_72"	6370	23660	130	131	133	28	74	76	16	93	85	0	150	149	26	107	109	18	84	60	0	1.326	1.405	1.329	1.342	2.245	1.283	0.315	120	567	100	101	0.407	57	43	59	42	0
2	4	13	"PFL0041"	"L1_79"	6560	23660	110	90	93	19	74	76	18	46	17	0	138	137	22	107	109	17	70	46	0	0.516	0.633	0.624	0.617	3.132	0.482	0.052	80	428	47	49	-0.954	16	31	19	30	0
2	5	13	"PFL0043"	"L1_81"	6740	23660	120	119	121	27	74	77	17	87	69	0	147	148	33	107	108	17	76	63	0	1.125	1.146	1.000	1.139	3.035	0.970	0.303	120	452	85	88	0.170	45	40	47	41	0
2	6	13	"PFL0045"	"L1_83"	6940	23660	120	344	338	89	73	76	20	97	97	0	320	324	70	105	112	39	98	96	0	1.260	1.210	1.227	1.182	1.600	1.218	0.670	120	437	486	484	0.334	271	215	265	219	0
2	7	13	"PFL0068"	"L2_117"	7130	23650	140	622	575	273	70	74	24	95	91	0	683	631	260	103	111	58	89	86	0	0.952	0.956	0.978	0.944	1.941	0.959	0.810	156	542	1132	1033	-0.071	552	580	505	528	0
2	8	13	"PFL0070"	"L2_12"	7310	23640	130	1011	985	136	74	76	15	100	100	0	1217	1198	220	107	108	18	100	100	0	0.844	0.835	0.829	0.853	1.389	0.790	0.889	120	444	2047	2002	-0.244	937	1110	911	1091	0
2	9	13	"PFL0072"	"L2_123"	7510	23650	130	122	125	27	74	76	15	89	82	0	184	187	31	105	107	18	100	95	0	0.608	0.622	0.636	0.559	2.218	0.580	0.383	120	502	127	133	-0.719	48	79	51	82	0
2	10	13	"PFL0074"	"L2_127"	7700	23650	130	216	220	42	75	77	15	100	100	0	250	254	43	104	107	18	100	100	0	0.966	0.967	0.936	0.959	1.498	0.969	0.703	120	468	287	295	-0.050	141	146	145	150	0
2	11	13	"PFL0077"	"L2_135"	7880	23640	130	1087	1088	172	77	79	18	100	100	0	491	502	104	106	109	22	100	100	0	2.623	2.553	2.564	2.637	1.399	2.571	0.858	120	481	1395	1407	1.391	1010	385	1011	396	0
2	12	13	"PFL0079"	"L2_139"	8080	23650	130	353	356	78	78	81	19	100	100	0	346	353	77	107	109	20	100	100	0	1.151	1.130	1.155	1.141	1.445	1.135	0.764	120	448	514	524	0.202	275	239	278	246	0
2	13	13	"PFL0101"	"L2_180"	8260	23650	140	252	248	69	78	80	18	96	94	0	361	356	83	107	109	17	98	98	0	0.685	0.683	0.692	0.656	1.715	0.688	0.762	156	491	428	419	-0.546	174	254	170	249	0
2	14	13	"PFL0104"	"L2_185"	8450	23650	120	127	129	29	77	79	18	88	69	0	150	153	25	105	107	17	90	67	0	1.111	1.083	1.076	1.081	2.569	1.131	0.253	120	425	95	100	0.152	50	45	52	48	0
2	15	13	"PFL0109"	"L2_193"	8640	23650	140	382	377	96	78	81	18	99	99	0	497	488	105	105	106	16	100	98	0	0.776	0.781	0.794	0.772	1.709	0.771	0.821	156	442	696	682	-0.367	304	392	299	383	0
2	16	13	"PFL0111"	"L2_195"	8840	23650	130	149	147	40	78	81	17	89	79	0	206	205	45	106	107	15	97	94	0	0.710	0.697	0.721	0.671	1.988	0.649	0.482	120	429	171	168	-0.494	71	100	69	99	0
2	17	13	"PFL0113"	"L2_198"	9030	23650	140	148	148	29	80	81	16	96	89	0	194	195	40	108	109	15	97	91	0	0.791	0.782	0.753	0.808	2.185	0.702	0.505	156	404	154	155	-0.339	68	86	68	87	0
2	18	13	"PFL0115"	"L2_20"	9210	23650	140	1488	1438	394	79	82	17	100	100	0	588	570	161	107	108	16	100	99	0	2.929	2.935	3.005	3.055	1.891	3.073	0.829	156	446	1890	1822	1.551	1409	481	1359	463	0
2	19	13	"PFL0135"	"L2_233"	9400	23650	130	100	104	22	78	80	16	64	34	0	162	166	30	105	107	16	94	85	0	0.386	0.426	0.511	0.396	2.829	0.328	0.141	120	505	79	87	-1.373	22	57	26	61	0
2	20	13	"PFL0138"	"L2_238"	9590	23660	130	115	115	28	78	80	15	77	58	0	143	147	28	105	106	16	81	55	0	0.974	0.881	1.000	0.995	2.958	0.785	0.160	120	524	75	79	-0.038	37	38	37	42	0
2	21	13	"PFL0141"	"L2_248"	9780	23660	130	185	186	43	79	80	16	100	98	0	375	386	85	105	106	17	100	100	0	0.393	0.381	0.385	0.364	1.632	0.359	0.660	120	534	376	388	-1.349	106	270	107	281	0
2	22	13	"PFL0145"	"L2_259"	9970	23650	120	94	94	19	77	78	16	50	20	0	137	139	31	103	105	15	72	54	0	0.500	0.472	0.563	0.518	3.701	0.441	0.095	120	529	51	53	-1.000	17	34	17	36	0
2	1	14	"PFL0149"	"L2_268"	5980	23840	140	243	237	63	71	73	15	97	96	0	215	215	46	103	105	16	97	96	0	1.536	1.482	1.520	1.450	1.878	1.516	0.708	156	559	284	278	0.619	172	112	166	112	0
2	2	14	"PFL0152"	"L2_277"	6160	23840	140	687	677	206	76	79	18	99	99	0	687	672	173	108	112	21	100	98	0	1.055	1.066	1.108	1.029	1.703	1.088	0.870	156	506	1190	1165	0.078	611	579	601	564	0
2	3	14	"PFM0408"	"M36520_1"	6390	23840	140	493	475	151	75	76	16	100	100	0	389	384	115	108	109	17	98	96	0	1.488	1.449	1.477	1.565	2.235	1.476	0.788	156	565	699	676	0.573	418	281	400	276	0
2	4	14	"PFM0410"	"M36520_4"	6560	23840	130	383	382	82	74	75	15	100	100	0	254	257	42	105	108	17	100	100	0	2.074	2.026	2.152	2.032	1.416	2.122	0.707	120	453	458	460	1.052	309	149	308	152	0
2	5	14	"PFM0413"	"M36754_16"	6760	23840	140	1808	1730	459	73	75	16	100	100	0	923	886	228	104	108	23	100	98	0	2.118	2.119	2.111	2.199	1.779	2.202	0.867	156	451	2554	2439	1.083	1735	819	1657	782	0
2	6	14	"PFM0417"	"M36754_20"	6930	23840	150	74	77	22	76	78	22	17	3	0	108	115	53	105	110	39	15	9	0	-0.667	0.100	0.589	0.572	3.575	0.245	0.171	156	591	1	11	Error	-2	3	1	10	-50
2	7	14	"PFM0419"	"M36754_23"	7140	23840	130	638	647	141	75	76	17	100	100	0	676	674	114	105	108	28	100	100	0	0.986	1.005	0.979	0.996	1.274	0.961	0.837	120	514	1134	1141	-0.020	563	571	572	569	0
2	8	14	"PFM0422"	"M3675_2"	7330	23840	140	906	896	204	75	77	16	100	100	0	818	779	211	105	107	18	100	98	0	1.165	1.218	1.196	1.305	1.725	1.198	0.880	156	511	1544	1495	0.221	831	713	821	674	0
2	9	14	"PFM0440"	"M3766_1"	7500	23840	140	1350	1330	372	75	77	16	100	100	0	924	891	240	104	107	17	100	99	0	1.555	1.595	1.620	1.624	1.746	1.643	0.851	156	507	2095	2042	0.637	1275	820	1255	787	0
2	10	14	"PFM0442"	"M37744_2"	7710	23850	130	103	105	24	73	75	15	76	46	0	128	130	23	104	107	17	60	33	0	1.250	1.231	1.000	1.045	2.848	1.045	0.100	120	449	54	58	0.322	30	24	32	26	0
2	11	14	"PFM0444"	"M37773_2"	7870	23850	150	99	99	23	77	79	17	58	23	0	116	117	24	106	109	18	33	12	0	2.200	2.000	1.344	1.151	3.755	1.615	0.060	156	650	32	33	1.138	22	10	22	11	-50
2	12	14	"PFM0446"	"M3777_1"	8080	23840	140	439	427	109	80	82	19	100	98	0	316	311	81	109	112	19	98	95	0	1.734	1.718	1.685	1.807	1.774	1.729	0.798	156	688	566	549	0.794	359	207	347	202	0
2	13	14	"PFM0448"	"M37794_11"	8270	23850	130	217	216	47	77	79	17	100	98	0	229	232	37	105	107	17	100	100	0	1.129	1.094	1.118	1.074	1.608	1.159	0.667	120	484	264	266	0.175	140	124	139	127	0
2	14	14	"PFM0450"	"M37794_14"	8460	23850	130	114	115	24	78	81	17	75	50	0	142	145	26	105	107	17	82	55	0	0.973	0.925	0.925	0.923	2.700	0.798	0.199	120	440	73	77	-0.040	36	37	37	40	0
2	15	14	"PFM0469"	"M38740_1"	8620	23830	150	85	86	17	80	83	17	23	6	0	114	117	22	107	108	17	33	10	0	0.714	0.600	0.909	0.766	3.160	0.297	0.010	156	566	12	16	-0.485	5	7	6	10	-50
2	16	14	"PFM0472"	"M38757_4"	8840	23850	140	405	388	109	80	83	18	98	98	0	735	715	189	108	112	23	100	100	0	0.518	0.507	0.521	0.500	1.839	0.485	0.809	156	559	952	915	-0.948	325	627	308	607	0
2	17	14	"PFM0476"	"M38913_1"	9020	23850	140	279	285	71	82	89	55	98	91	0	847	843	220	111	126	96	98	96	0	0.268	0.277	0.277	0.280	1.858	0.252	0.764	156	508	933	935	-1.902	197	736	203	732	0
2	18	14	"PFM0478"	"M38913_6"	9230	23850	140	245	238	55	81	90	62	92	76	0	624	616	167	109	125	136	96	91	0	0.318	0.310	0.312	0.313	1.840	0.277	0.756	156	548	679	664	-1.651	164	515	157	507	0
2	19	14	"PFM0481"	"M38941_1"	9410	23850	130	388	386	56	80	85	41	100	100	0	331	334	51	106	114	107	100	59	0	1.369	1.342	1.313	1.352	1.315	0.944	0.559	120	516	533	534	0.453	308	225	306	228	0
2	20	14	"PFM0484"	"M38941_6"	9600	23850	140	339	334	86	79	83	25	99	98	0	254	255	65	105	109	24	95	93	0	1.745	1.700	1.732	1.780	1.729	1.732	0.731	156	582	409	405	0.803	260	149	255	150	0
2	21	14	"PFM0510"	"M41547_1"	9800	23860	140	641	589	229	81	83	18	98	96	0	1308	1236	360	105	108	19	100	100	0	0.466	0.449	0.470	0.394	1.865	0.456	0.840	156	602	1763	1639	-1.103	560	1203	508	1131	0
2	22	14	"PFM0512"	"M41763_12"	9980	23850	130	1629	1524	320	81	84	20	100	100	0	1360	1306	246	108	111	20	100	100	0	1.236	1.205	1.191	1.199	1.347	1.205	0.896	120	700	2800	2641	0.306	1548	1252	1443	1198	0
2	1	15	"PFM0514"	"M41763_4"	5970	24000	100	92	93	21	75	76	15	51	25	0	127	128	22	107	112	45	13	0	0	0.850	0.857	0.931	0.806	4.028	0.204	0.008	80	365	37	39	-0.234	17	20	18	21	0
2	2	15	"PFM0516"	"M41776_1"	6130	24020	150	90	91	21	77	80	18	35	16	0	131	133	30	111	117	40	28	1	0	0.650	0.636	0.690	0.604	3.991	0.572	0.178	156	583	33	36	-0.621	13	20	14	22	-50
2	3	15	"PFM0524"	"M42658_1"	6360	24030	130	439	436	106	77	79	18	100	100	0	341	331	75	110	114	23	99	98	0	1.567	1.624	1.595	1.660	1.508	1.633	0.807	120	570	593	580	0.648	362	231	359	221	0
2	4	15	"PFM0531"	"M42966_1"	6560	24040	140	305	290	100	75	78	18	97	93	0	685	648	192	106	109	19	100	100	0	0.397	0.397	0.404	0.363	1.886	0.383	0.787	156	468	809	757	-1.332	230	579	215	542	0
2	5	15	"PFN0076"	"N128_81"	6720	24020	150	88	99	47	76	110	152	4	0	0	117	128	53	105	129	93	8	1	0	1.000	1.000	0.932	0.866	3.460	0.749	0.399	156	393	24	46	0.000	12	12	23	23	-50
2	6	15	"PFN0079"	"N128_86"	6860	24070	150	83	96	38	76	113	160	0	0	0	113	146	84	102	126	102	17	7	0	0.636	0.455	0.491	0.494	4.007	1.487	0.558	156	530	18	64	-0.652	7	11	20	44	-50
2	7	15	"PFN0082"	"N128_90"	7120	24040	140	435	421	107	75	77	18	99	98	0	399	404	90	101	104	36	100	97	0	1.208	1.142	1.156	1.103	1.569	1.163	0.839	156	620	658	649	0.273	360	298	346	303	0
2	8	15	"PFN0084"	"N128_92"	7320	24040	140	684	646	222	75	78	15	100	100	0	473	451	138	102	106	19	100	98	0	1.642	1.636	1.687	1.676	1.709	1.703	0.830	156	405	980	920	0.715	609	371	571	349	0
2	9	15	"PFN0086"	"N128_95"	7500	24040	130	564	569	143	77	78	16	100	100	0	416	415	82	105	107	17	100	100	0	1.566	1.587	1.555	1.572	1.331	1.606	0.788	120	353	798	802	0.647	487	311	492	310	0
2	10	15	"PFN0090"	"N129_1"	7670	24010	150	76	78	15	76	78	16	13	3	0	108	110	20	106	108	18	21	5	0	0.000	0.500	1.000	0.921	3.108	56.484	0.000	156	545	2	6	Error	0	2	2	4	-50
2	11	15	"PFN0105"	"N129_41"	7890	24040	80	111	125	51	78	80	17	69	50	0	138	149	61	104	107	17	63	48	0	0.971	1.044	0.904	0.919	4.544	0.856	0.246	52	309	67	92	-0.043	33	34	47	45	0
2	12	15	"PFN0107"	"N129_48"	8060	24070	80	99	100	20	83	84	20	42	11	0	132	134	29	111	116	23	48	21	0	0.762	0.739	0.650	0.824	3.772	0.529	0.091	52	304	37	40	-0.392	16	21	17	23	0
2	13	15	"PFN0109"	"N129_6"	8280	24050	150	85	88	17	81	83	19	20	3	0	118	120	19	109	113	21	28	5	0	0.444	0.636	0.717	0.800	4.121	0.616	0.016	156	493	13	18	-1.170	4	9	7	11	-50
2	14	15	"PFN0112"	"N130_1"	8430	24020	150	79	81	18	82	84	18	16	3	0	108	110	20	109	111	19	17	3	0	3.000	-1.000	1.023	0.990	3.332	0.485	0.008	156	472	-4	0	1.585	-3	-1	-1	1	-50
2	15	15	"PFN0114"	"N130_17"	8650	24050	140	122	125	39	82	85	17	80	57	0	191	196	59	109	112	19	96	91	0	0.488	0.494	0.489	0.457	2.667	0.372	0.208	156	603	122	130	-1.036	40	82	43	87	0
2	16	15	"PFN0116"	"N130_19"	8840	24050	130	957	893	289	82	86	19	100	100	0	509	507	114	110	116	26	100	100	0	2.193	2.043	2.073	1.960	1.493	2.185	0.803	120	460	1274	1208	1.133	875	399	811	397	0
2	17	15	"PFN0134"	"N130_43"	9020	24040	140	8888	8295	2654	84	91	55	100	100	0	11820	11226	3975	113	128	95	100	99	0	0.752	0.739	0.750	0.785	1.730	0.716	0.907	156	516	20511	19324	-0.411	8804	11707	8211	11113	0
2	18	15	"PFN0137"	"N130_46"	9230	24050	140	628	626	166	83	91	61	99	98	0	1366	1369	332	110	127	135	98	98	0	0.434	0.431	0.446	0.427	1.724	0.408	0.811	156	557	1801	1802	-1.205	545	1256	543	1259	0
2	19	15	"PFN0139"	"N130_5"	9410	24050	130	3145	2902	934	81	88	46	100	100	0	2521	2362	678	108	123	134	100	99	0	1.270	1.252	1.251	1.228	1.500	1.252	0.863	120	500	5477	5075	0.345	3064	2413	2821	2254	0
2	20	15	"PFN0141"	"N130_52"	9590	24050	130	5380	5223	1001	80	85	33	100	100	0	3521	3469	691	108	118	83	100	100	0	1.553	1.530	1.582	1.544	1.383	1.518	0.889	120	501	8713	8504	0.635	5300	3413	5143	3361	0
2	21	15	"PFN0145"	"N130_61"	9780	24050	130	1595	1583	313	81	84	18	100	100	0	1382	1407	243	109	112	22	100	100	0	1.189	1.157	1.163	1.153	1.258	1.158	0.887	120	528	2787	2800	0.250	1514	1273	1502	1298	0
2	22	15	"PFN0147"	"N131_12"	9960	24080	90	127	132	33	86	92	35	55	21	0	126	133	29	110	116	30	25	9	0	2.563	2.000	2.000	2.325	3.771	1.826	0.114	52	352	57	69	1.358	41	16	46	23	0
2	1	16	"PFN0168"	"N132_106"	5980	24230	140	116	118	28	71	73	15	85	71	0	183	181	45	105	109	34	84	55	0	0.577	0.618	0.605	0.588	2.777	0.331	0.249	156	748	123	123	-0.794	45	78	47	76	0
2	2	16	"PFN0170"	"N132_108"	6180	24230	140	270	268	85	73	76	18	98	96	0	304	294	86	109	113	22	92	92	0	1.010	1.054	1.085	1.065	2.268	1.045	0.698	156	536	392	380	0.015	197	195	195	185	0
2	3	16	"PFN0172"	"N132_11"	6360	24230	140	683	720	381	77	80	18	100	99	0	710	745	394	112	115	21	99	96	0	1.013	1.016	1.038	1.107	1.974	0.998	0.831	156	512	1204	1276	0.019	606	598	643	633	0
2	4	16	"PFN0175"	"N132_116"	6560	24230	140	907	891	308	78	80	18	100	99	0	816	803	248	108	112	21	100	100	0	1.171	1.170	1.178	1.157	1.815	1.206	0.827	156	445	1537	1508	0.228	829	708	813	695	0
2	5	16	"PFN0177"	"N132_119"	6740	24230	140	512	512	103	80	132	189	97	71	0	436	443	91	109	143	118	97	89	0	1.321	1.293	1.285	1.320	1.521	1.458	0.729	156	390	759	766	0.402	432	327	432	334	0
2	6	16	"PFN0180"	"N132_125"	6940	24240	150	335	791	813	79	120	168	51	48	0	153	382	359	106	130	108	48	46	0	5.447	2.580	1.797	1.152	3.162	2.390	0.782	156	502	303	988	2.445	256	47	712	276	0
2	7	16	"PFN0582"	"N145_33"	7140	24240	140	859	810	299	76	78	15	100	99	0	1168	1113	353	104	106	20	100	100	0	0.736	0.727	0.725	0.692	1.929	0.725	0.813	156	422	1847	1743	-0.442	783	1064	734	1009	0
2	8	16	"PFN0584"	"N145_38"	7290	24210	150	77	79	16	77	79	16	17	5	0	109	112	22	106	109	19	20	8	0	0.000	0.333	0.936	0.948	3.756	0.216	0.009	156	418	3	8	Error	0	3	2	6	-50
2	9	16	"PFN0589"	"N145_44"	7480	24210	150	88	90	23	79	81	17	28	11	0	118	122	34	108	112	20	33	9	0	0.900	0.786	0.716	0.623	3.274	0.186	0.012	156	483	19	25	-0.152	9	10	11	14	-50
2	10	16	"PFN0592"	"N145_50"	7670	24210	150	79	81	16	80	83	18	12	3	0	108	112	27	109	112	21	12	4	0	1.000	0.333	0.841	0.883	3.863	0.274	0.027	156	615	-2	4	0.000	-1	-1	1	3	-50
2	11	16	"PFN0598"	"N145_61"	7890	24230	150	132	137	38	81	83	17	87	68	0	163	169	37	107	109	19	89	73	0	0.911	0.903	0.831	0.925	2.742	0.869	0.300	156	678	107	118	-0.135	51	56	56	62	0
2	12	16	"PFN0600"	"N145_9"	8090	24240	140	443	414	135	83	84	17	98	98	0	297	289	68	109	112	19	98	96	0	1.915	1.839	1.925	1.685	1.957	2.026	0.757	156	494	548	511	0.937	360	188	331	180	0
2	13	16	"PFN0620"	"N148_2"	8240	24210	150	95	97	23	85	86	18	31	13	0	117	119	23	113	116	20	24	7	0	2.500	2.000	0.818	0.903	3.359	0.656	0.011	156	475	14	18	1.322	10	4	12	6	-50
2	14	16	"PFN0622"	"N148_6"	8430	24220	150	82	83	18	86	88	19	10	2	0	112	113	21	113	115	20	16	3	0	4.000	100000.000	0.923	0.917	4.037	0.462	0.004	156	583	-5	-3	2.000	-4	-1	-3	0	-50
2	15	16	"PFN0628"	"N149_12"	8640	24230	130	1568	1603	277	82	85	18	100	100	0	2402	2408	424	110	114	20	100	100	0	0.648	0.662	0.663	0.666	1.248	0.630	0.886	120	539	3778	3819	-0.625	1486	2292	1521	2298	0
2	16	16	"PFN0632"	"N149_18"	8840	24240	140	407	394	127	82	85	18	98	96	0	974	937	281	111	114	22	100	100	0	0.377	0.378	0.376	0.353	1.872	0.361	0.819	156	505	1188	1138	-1.409	325	863	312	826	0
2	17	16	"PFN0634"	"N149_2"	9030	24240	140	421	402	129	83	85	18	100	97	0	250	258	56	110	112	21	99	97	0	2.414	2.155	2.171	2.042	1.977	2.426	0.709	156	521	478	467	1.272	338	140	319	148	0
2	18	16	"PFN0637"	"N149_30"	9230	24240	120	2809	2723	734	80	82	17	100	100	0	1831	1815	374	108	110	17	100	100	0	1.584	1.548	1.616	1.522	1.442	1.626	0.860	120	459	4452	4350	0.663	2729	1723	2643	1707	0
2	19	16	"PFN0655"	"N150_39"	9420	24240	130	1423	1380	303	82	85	27	100	100	0	608	606	108	108	116	82	98	98	0	2.682	2.606	2.576	2.638	1.457	2.750	0.832	120	489	1841	1796	1.423	1341	500	1298	498	0
2	20	16	"PFN0658"	"N150_49"	9600	24240	140	183	182	42	82	85	26	95	85	0	200	199	44	108	115	81	58	5	0	1.098	1.099	1.075	1.115	1.976	1.070	0.582	156	501	193	191	0.135	101	92	100	91	0
2	21	16	"PFN0660"	"N150_51"	9800	24240	140	336	340	97	82	83	16	100	99	0	354	351	88	108	111	18	96	95	0	1.033	1.062	1.026	1.078	1.862	1.077	0.780	156	483	500	501	0.046	254	246	258	243	0
2	22	16	"PFN0662"	"N150_53"	9980	24240	130	225	226	47	81	83	18	100	99	0	821	838	154	109	112	21	100	100	0	0.202	0.199	0.195	0.192	1.440	0.181	0.764	120	579	856	874	-2.306	144	712	145	729	0
2	1	17	"PFN0664"	"N150_57"	5980	24420	140	304	312	79	70	72	17	100	100	0	493	493	134	104	106	20	100	99	0	0.602	0.622	0.616	0.639	1.509	0.575	0.824	156	683	623	631	-0.733	234	389	242	389	0
2	2	17	"PFN0666"	"N150_6"	6170	24420	130	310	305	82	71	76	45	100	94	0	355	353	77	108	122	225	64	0	0	0.968	0.955	0.929	0.946	1.486	0.958	0.777	120	471	486	479	-0.048	239	247	234	245	0
2	3	17	"PFN0680"	"N150_8"	6370	24420	140	1037	1006	325	75	80	45	99	98	0	671	664	198	110	124	225	91	76	0	1.715	1.681	1.739	1.666	1.829	1.747	0.832	156	468	1523	1485	0.778	962	561	931	554	0
2	4	17	"PFN0682"	"N150_82"	6560	24420	140	1049	1048	311	77	79	18	100	100	0	930	910	284	109	112	19	100	99	0	1.184	1.212	1.253	1.260	1.715	1.206	0.860	156	429	1793	1772	0.244	972	821	971	801	0
2	5	17	"PFN0685"	"N150_87"	6740	24420	130	684	671	139	79	92	99	100	100	0	694	687	118	110	120	68	100	99	0	1.036	1.026	1.014	1.021	1.324	1.009	0.853	120	460	1189	1169	0.051	605	584	592	577	0
2	6	17	"PFN0688"	"N150_9"	6940	24430	140	655	624	195	80	93	95	97	94	0	257	261	65	110	119	65	89	60	0	3.912	3.603	3.789	3.666	1.975	3.857	0.624	156	504	722	695	1.968	575	147	544	151	0
2	7	17	"PFN0694"	"N151_11"	7130	24420	140	556	535	148	79	81	18	100	99	0	473	462	121	106	109	23	98	96	0	1.300	1.281	1.287	1.309	1.682	1.289	0.820	156	449	844	812	0.378	477	367	456	356	0
2	8	17	"PFN0696"	"N151_18"	7320	24430	140	940	899	310	80	82	18	98	98	0	583	579	152	107	110	24	99	98	0	1.807	1.735	1.722	1.649	1.917	1.852	0.860	156	507	1336	1291	0.853	860	476	819	472	0
2	9	17	"PFN0876"	"N168_6"	7510	24430	140	890	838	283	81	84	18	98	98	0	864	843	221	109	112	21	100	100	0	1.072	1.031	1.059	0.943	1.815	1.075	0.864	156	478	1564	1491	0.100	809	755	757	734	0
2	10	17	"PFN0874"	"N168_34"	7700	24430	140	695	668	173	82	85	19	98	97	0	1019	984	197	109	113	22	100	100	0	0.674	0.670	0.671	0.614	1.790	0.672	0.890	156	486	1523	1461	-0.570	613	910	586	875	0
2	11	17	"PFN0894"	"N173_1"	7880	24430	130	141	143	29	81	84	18	93	82	0	281	282	51	108	111	19	100	100	0	0.347	0.356	0.364	0.321	1.975	0.302	0.443	120	482	233	236	-1.528	60	173	62	174	0
2	12	17	"PFN0907"	"N175_2"	8080	24430	140	5807	5460	1980	83	84	16	100	100	0	2653	2626	734	110	112	18	100	100	0	2.251	2.137	2.198	1.946	1.814	2.308	0.887	156	458	8267	7893	1.170	5724	2543	5377	2516	0
2	13	17	"PFN0906"	"N175_16"	8260	24430	130	385	392	85	83	85	17	100	100	0	302	307	58	112	114	18	100	100	0	1.589	1.585	1.593	1.591	1.330	1.651	0.768	120	459	492	504	0.669	302	190	309	195	0
2	14	17	"PFN0918"	"N177_6"	8450	24430	130	569	569	123	83	86	19	100	100	0	899	877	142	112	114	18	100	100	0	0.618	0.635	0.622	0.626	1.272	0.602	0.815	120	557	1273	1251	-0.695	486	787	486	765	0
2	15	17	"PFL0005"	"L1_103"	8640	24430	130	240	243	47	84	87	18	100	99	0	261	267	45	112	115	19	100	100	0	1.047	1.026	1.000	1.020	1.504	0.992	0.671	120	563	305	314	0.066	156	149	159	155	0
2	16	17	"PFL0159"	"L2_30"	8840	24430	140	3848	3653	1129	86	89	20	100	100	0	3336	3221	836	113	115	20	100	100	0	1.167	1.148	1.191	1.113	1.859	1.183	0.861	156	583	6985	6675	0.223	3762	3223	3567	3108	0
2	17	17	"PFL0171"	"L2_55"	9020	24430	130	1187	1166	255	84	86	18	100	100	0	2224	2179	435	110	112	18	100	100	0	0.522	0.523	0.511	0.520	1.263	0.492	0.874	120	477	3217	3151	-0.939	1103	2114	1082	2069	0
2	18	17	"PFL0176"	"L2_62"	9220	24430	140	1631	1563	467	84	87	20	100	100	0	2159	2063	669	110	113	19	100	100	0	0.755	0.757	0.758	0.812	1.977	0.724	0.837	156	603	3596	3432	-0.405	1547	2049	1479	1953	0
2	19	17	"PFL0064"	"L2_109"	9400	24430	130	626	623	136	82	85	19	100	100	0	315	322	57	109	111	17	100	100	0	2.641	2.540	2.502	2.547	1.380	2.713	0.758	120	502	750	754	1.401	544	206	541	213	0
2	20	17	"PFL0066"	"L2_114"	9600	24430	140	182	180	41	83	84	19	96	93	0	441	430	93	109	111	17	99	98	0	0.298	0.302	0.296	0.297	1.920	0.286	0.682	156	484	431	418	-1.746	99	332	97	321	0
2	21	17	"PFL0140"	"L2_247"	9790	24430	140	552	533	146	82	83	17	100	100	0	324	316	75	110	112	16	99	97	0	2.196	2.189	2.108	2.301	1.792	2.330	0.785	156	417	684	657	1.135	470	214	451	206	0
2	22	17	"PFL0150"	"L2_270"	9980	24430	140	739	693	232	81	84	17	100	100	0	1040	1026	382	109	112	19	99	98	0	0.707	0.667	0.651	0.706	1.899	0.617	0.827	156	636	1589	1529	-0.501	658	931	612	917	0
2	1	18	"PFN0982"	"N244_3"	5990	24610	120	104	112	41	71	73	13	87	58	0	146	149	38	104	105	16	85	65	0	0.786	0.911	0.851	0.820	2.760	0.958	0.199	120	527	75	86	-0.348	33	42	41	45	0
2	2	18	"PFJ0260"	"J246_2"	6170	24610	140	1898	1741	568	75	78	43	99	98	0	2751	2548	752	108	121	215	98	96	0	0.690	0.683	0.686	0.651	1.915	0.669	0.880	156	518	4466	4106	-0.536	1823	2643	1666	2440	0
2	3	18	"PFJ0281"	"J269_1"	6360	24610	140	356	341	112	75	79	45	96	91	0	275	265	63	108	121	228	12	0	0	1.683	1.694	1.775	1.660	1.968	0.430	0.278	156	456	448	423	0.751	281	167	266	157	0
2	4	18	"PFJ0305"	"J27_3"	6560	24610	140	813	793	210	77	115	241	96	89	0	440	427	111	109	137	168	92	46	0	2.224	2.252	2.271	2.393	1.653	2.289	0.868	156	384	1067	1034	1.153	736	331	716	318	0
2	5	18	"PFJ0475"	"J53_46"	6730	24620	150	1431	1381	347	77	110	220	97	96	0	991	955	229	110	135	154	97	96	0	1.537	1.543	1.579	1.578	1.543	1.610	0.878	156	463	2235	2149	0.620	1354	881	1304	845	0
2	6	18	"PFJ0505"	"J583_7"	6930	24610	130	162	167	32	78	80	17	100	99	0	135	139	25	108	111	26	50	15	0	3.111	2.871	2.728	3.187	2.621	2.605	0.172	120	505	111	120	1.637	84	27	89	31	0
2	7	18	"PFJ0549"	"J697_3"	7120	24610	130	343	341	97	79	81	17	99	99	0	232	227	43	106	109	23	99	95	0	2.095	2.165	2.062	2.139	1.713	2.319	0.691	120	522	390	383	1.067	264	126	262	121	0
2	8	18	"PFJ0586"	"J753_2"	7310	24620	130	144	149	33	80	82	20	95	80	0	201	201	37	106	110	26	94	88	0	0.674	0.726	0.652	0.702	2.005	0.660	0.493	120	517	159	164	-0.570	64	95	69	95	0
2	9	18	"PFJ0594"	"J82_7"	7500	24610	130	1900	1835	379	83	86	23	100	100	0	1222	1209	231	108	112	27	100	100	0	1.631	1.591	1.605	1.597	1.350	1.599	0.916	120	436	2931	2853	0.706	1817	1114	1752	1101	0
2	10	18	"PFK0025"	"Km2326_6"	7670	24590	150	90	92	19	83	87	23	17	3	0	126	128	23	109	114	23	39	10	0	0.412	0.474	0.606	0.638	3.033	0.701	0.114	156	508	24	28	-1.280	7	17	9	19	-50
2	11	18	"PFJ0390"	"J40_6"	7880	24610	130	660	669	106	80	83	19	100	100	0	315	318	53	108	111	19	100	100	0	2.802	2.805	2.810	2.863	1.428	2.914	0.814	120	532	787	799	1.486	580	207	589	210	0
2	12	18	"PFJ0410"	"J43_3"	8080	24610	130	3269	3257	413	81	83	23	100	100	0	1438	1438	257	110	115	35	100	100	0	2.401	2.392	2.372	2.456	1.390	2.411	0.899	120	430	4516	4504	1.263	3188	1328	3176	1328	0
2	13	18	"PFJ0426"	"J461_4"	8240	24600	150	80	82	15	80	83	22	9	1	0	108	111	20	110	115	33	5	0	0	0.000	2.000	0.800	0.808	3.595	0.643	0.036	156	527	-2	3	Error	0	-2	2	1	-50
2	14	18	"PFJ0465"	"J53_31"	8450	24620	130	143	147	31	80	82	18	98	88	0	141	143	25	109	110	18	70	43	0	1.969	1.971	1.875	2.101	2.747	2.156	0.254	120	528	95	101	0.977	63	32	67	34	0
2	15	18	"PFJ0557"	"J6_2"	8630	24620	130	428	411	98	83	85	18	100	100	0	367	360	62	110	113	18	100	100	0	1.342	1.312	1.325	1.286	1.476	1.357	0.812	120	551	602	578	0.425	345	257	328	250	0
2	16	18	"PFK0041"	"Km302_3"	8830	24630	100	145	144	31	87	90	21	90	67	0	146	151	27	113	115	19	76	43	0	1.758	1.500	1.333	1.638	2.770	2.110	0.128	80	414	91	95	0.814	58	33	57	38	0
2	17	18	"PFK0298"	"Kn2549_3"	9020	24620	130	491	482	118	85	88	21	100	100	0	1057	1071	208	113	115	20	100	100	0	0.430	0.414	0.414	0.403	1.296	0.390	0.844	120	565	1350	1355	-1.217	406	944	397	958	0
2	18	18	"PFK0338"	"Kn3092_1"	9210	24630	110	127	128	26	84	86	20	81	57	0	163	165	32	111	112	19	85	67	0	0.827	0.815	0.830	0.827	2.703	0.769	0.247	80	459	95	98	-0.274	43	52	44	54	0
2	19	18	"PFK0404"	"Kn427_6"	9410	24620	130	740	719	150	84	86	20	100	100	0	561	559	106	111	113	19	100	99	0	1.458	1.417	1.381	1.424	1.460	1.422	0.839	120	556	1106	1083	0.544	656	450	635	448	0
2	20	18	"PFK0425"	"Kn5026_1"	9600	24630	130	148	151	40	82	84	18	90	76	0	181	185	39	111	112	19	90	83	0	0.943	0.932	0.917	0.954	2.468	0.941	0.387	120	409	136	143	-0.085	66	70	69	74	0
2	21	18	"PFK0442"	"Kn5244_3"	9770	24600	150	76	78	14	83	85	18	7	0	0	108	109	18	111	114	19	12	1	0	2.333	2.500	0.833	0.768	3.291	0.366	0.020	156	451	-10	-7	1.222	-7	-3	-5	-2	-50
2	22	18	"PFK0457"	"Kn5587_2"	9970	24630	140	10073	9028	3288	83	85	17	100	100	0	3241	3007	934	110	113	20	100	100	0	3.191	3.088	3.153	3.035	1.828	3.276	0.901	156	656	13121	11842	1.674	9990	3131	8945	2897	0
2	1	19	"PFK0782"	"Ks2242_1"	5970	24800	130	1006	999	188	72	74	14	100	100	0	1185	1189	155	105	106	16	100	100	0	0.865	0.855	0.843	0.845	1.250	0.836	0.878	120	665	2014	2011	-0.210	934	1080	927	1084	0
2	2	19	"PFK0818"	"Ks2565_1"	6170	24800	130	680	663	143	76	78	15	100	100	0	610	604	115	108	111	20	100	100	0	1.203	1.183	1.171	1.181	1.382	1.166	0.853	120	498	1106	1083	0.267	604	502	587	496	0
2	3	19	"PFK0876"	"Ks2_11"	6370	24800	130	257	261	64	76	77	16	100	100	0	1010	988	204	107	110	20	100	100	0	0.200	0.210	0.202	0.203	1.388	0.193	0.760	120	375	1084	1066	-2.319	181	903	185	881	0
2	4	19	"PFK1002"	"Ks48_16"	6530	24780	150	87	90	19	78	118	245	0	0	0	126	128	26	109	139	171	0	0	0	0.529	0.632	0.769	0.704	4.318	0.428	0.036	156	369	26	31	-0.918	9	17	12	19	-50
2	5	19	"PFK1139"	"Ks667_1"	6740	24800	140	1387	1252	620	80	118	240	87	78	0	1080	954	460	110	140	169	90	75	0	1.347	1.389	1.372	1.435	1.914	1.409	0.849	156	384	2277	2016	0.430	1307	970	1172	844	0
2	6	19	"PFK1174"	"Ks75_10"	6920	24800	130	5335	5294	915	76	79	16	100	100	0	10608	10425	1946	108	122	82	100	100	0	0.501	0.506	0.508	0.515	1.419	0.479	0.906	120	451	15759	15535	-0.998	5259	10500	5218	10317	0
2	7	19	"PFK0629"	"Ks1228_7"	7120	24810	120	130	134	34	76	78	16	92	75	0	178	187	46	106	117	76	45	8	0	0.750	0.716	0.717	0.717	2.240	0.623	0.399	120	509	126	139	-0.415	54	72	58	81	0
2	8	19	"PFK1093"	"Ks586_7"	7310	24810	130	1748	1649	407	78	79	19	100	100	0	1053	1029	225	105	108	21	100	100	0	1.762	1.700	1.699	1.681	1.315	1.792	0.863	120	488	2618	2495	0.817	1670	948	1571	924	0
2	9	19	"pla_LSU"	"PLSU"	7490	24800	130	816	802	158	80	83	23	100	100	0	459	455	92	107	112	25	99	99	0	2.091	2.075	2.009	2.153	1.550	2.061	0.853	120	481	1088	1070	1.064	736	352	722	348	0
2	10	19	"pla_ORF129"	"PORF129"	7690	24800	130	1953	1884	345	80	83	21	100	100	0	872	858	149	108	112	21	100	100	0	2.452	2.405	2.417	2.434	1.384	2.430	0.902	120	556	2637	2554	1.294	1873	764	1804	750	0
2	11	19	"pla_ORF79"	"PORF79"	7890	24800	130	689	658	160	78	80	18	100	100	0	348	343	78	108	110	18	98	98	0	2.546	2.468	2.425	2.525	1.683	2.602	0.806	120	504	851	815	1.348	611	240	580	235	0
2	12	19	"pla_rpl14"	"Prpl14"	8060	24800	140	2152	1996	595	79	82	22	100	99	0	901	853	294	110	114	33	95	93	0	2.621	2.580	2.563	3.004	1.914	2.596	0.876	156	525	2864	2660	1.390	2073	791	1917	743	0
2	13	19	"PFBL B0020"	"oPFBLOB0020"	8260	24810	130	268	265	50	80	82	22	100	100	0	806	814	129	108	112	33	100	100	0	0.269	0.262	0.266	0.255	1.369	0.249	0.809	120	525	886	891	-1.892	188	698	185	706	0
2	14	19	"PFD66970"	"oPFD66970"	8460	24810	140	361	354	98	79	81	17	98	98	0	388	383	91	107	109	19	99	98	0	1.004	0.996	1.038	0.961	1.949	1.011	0.767	156	501	563	551	0.005	282	281	275	276	0
2	15	19	"PFC0765"	"oPFC0765"	8640	24810	120	132	136	37	79	82	18	92	72	0	150	153	33	108	110	18	79	57	0	1.262	1.267	1.220	1.246	2.629	1.067	0.193	120	391	95	102	0.336	53	42	57	45	0
2	16	19	"PFN0250"	"oPFN0250"	8830	24820	140	162	161	43	81	84	18	92	82	0	352	349	82	112	113	17	98	98	0	0.338	0.338	0.336	0.311	1.914	0.325	0.608	156	490	321	317	-1.567	81	240	80	237	0
2	17	19	"PFL0017"	"oPFL0017"	9030	24810	140	1540	1504	577	82	85	18	100	100	0	1897	1879	722	112	114	18	100	100	0	0.817	0.805	0.812	0.867	1.922	0.775	0.860	156	460	3243	3189	-0.292	1458	1785	1422	1767	0
2	18	19	"PFI17637"	"oPFI17637"	9230	24820	140	375	374	119	81	84	19	96	96	0	760	749	200	112	113	18	100	99	0	0.454	0.460	0.444	0.424	1.832	0.444	0.800	156	442	942	930	-1.140	294	648	293	637	0
2	19	19	"PFM60472"	"oPFM60472"	9400	24830	150	88	90	18	81	84	19	25	5	0	146	148	34	112	113	19	64	43	0	0.206	0.250	0.448	0.523	3.851	0.109	0.011	156	449	41	45	-2.280	7	34	9	36	-50
2	20	19	"PFL0020"	"oPFL0020"	9580	24790	150	80	82	17	82	85	17	16	4	0	123	126	24	112	114	20	32	12	0	-0.182	0.000	0.675	0.614	4.125	58.041	0.000	156	446	9	14	Error	-2	11	0	14	-50
2	21	19	"PFI17639"	"oPFI17639"	9780	24810	140	122	122	26	83	86	18	75	50	0	169	173	37	112	114	19	89	69	0	0.684	0.639	0.654	0.660	2.918	0.478	0.204	156	469	96	100	-0.547	39	57	39	61	0
2	22	19	"PFN0252"	"oPFN0252"	9970	24810	130	2673	2562	731	83	85	20	100	100	0	3745	3605	956	112	120	96	100	99	0	0.713	0.710	0.709	0.718	1.576	0.668	0.866	120	547	6223	5972	-0.488	2590	3633	2479	3493	0
2	1	20	"PFBL B0027"	"oPFBLOB0027"	5980	24990	130	137	146	45	72	74	15	98	91	0	202	206	40	104	106	16	99	98	0	0.663	0.725	0.683	0.686	2.073	0.741	0.436	120	580	163	176	-0.592	65	98	74	102	0
2	2	20	"PFC0768"	"oPFC0768"	6170	24990	140	188	186	42	77	79	15	98	95	0	251	248	51	109	110	20	96	94	0	0.782	0.784	0.757	0.742	1.790	0.787	0.550	156	446	253	248	-0.355	111	142	109	139	0
2	3	20	"PFBL B0032"	"oPFBLOB0032"	6340	24970	150	80	79	16	77	79	16	17	4	0	115	117	18	108	111	21	24	4	0	0.429	0.222	0.909	1.057	4.059	0.110	0.006	156	428	10	11	-1.222	3	7	2	9	-50
2	4	20	"PFBL B0033"	"oPFBLOB0033"	6530	24970	150	79	80	14	79	83	30	2	0	0	115	118	21	110	113	20	21	7	0	0.000	0.125	0.673	0.735	4.095	0.822	0.032	156	431	5	9	Error	0	5	1	8	-50
2	5	20	"PFB0684"	"oPFB0684"	6720	24970	150	79	79	15	81	85	30	0	0	0	118	120	22	111	114	23	17	7	0	-0.286	-0.222	1.000	0.848	4.362	5.320	0.000	156	428	5	7	Error	-2	7	-2	9	-50
2	6	20	"PFF72417"	"oPFF72417"	6910	24970	150	83	86	20	79	82	19	19	8	0	122	135	42	110	123	78	10	1	0	0.333	0.280	0.557	0.616	3.736	0.094	0.059	156	493	16	32	-1.585	4	12	7	25	-50
2	7	20	"PFG0010"	"oPFG0010"	7130	25000	150	88	91	21	78	81	19	29	14	0	131	136	27	108	118	73	8	0	0	0.435	0.464	0.516	0.614	3.754	0.605	0.130	156	566	33	41	-1.202	10	23	13	28	-50
2	8	20	"PFBL B0035"	"oPFBLOB0035"	7320	25000	130	657	650	143	77	78	16	100	100	0	795	806	112	105	106	14	100	100	0	0.841	0.817	0.843	0.799	1.314	0.836	0.831	120	383	1270	1274	-0.251	580	690	573	701	0
2	9	20	"PFBL B0038"	"oPFBLOB0038"	7480	24980	150	71	73	15	78	80	16	7	1	0	112	115	19	107	109	17	22	8	0	-1.400	-0.625	1.000	0.913	4.605	12.029	0.000	156	425	-2	3	Error	-7	5	-5	8	-50
2	10	20	"PFG0012"	"oPFG0012"	7670	24980	150	80	83	19	79	81	17	23	7	0	121	123	22	110	112	19	32	11	0	0.091	0.308	0.800	0.722	4.140	0.159	0.005	156	486	12	17	-3.459	1	11	4	13	-50
2	11	20	"PFD66974"	"oPFD66974"	7870	25000	150	84	87	21	79	80	16	26	8	0	142	148	33	111	114	20	66	39	0	0.161	0.216	0.484	0.457	3.954	0.123	0.015	156	470	36	45	-2.632	5	31	8	37	-50
2	12	20	"PFL0029"	"oPFL0029"	8070	25000	140	499	484	151	78	79	15	99	99	0	499	489	133	111	111	17	100	99	0	1.085	1.074	1.107	1.078	1.847	1.093	0.774	156	468	809	784	0.118	421	388	406	378	0
2	13	20	"PFD66975"	"oPFD66975"	8260	25000	140	243	248	68	79	81	19	98	94	0	1322	1286	345	110	110	16	100	100	0	0.135	0.144	0.142	0.140	1.941	0.133	0.756	156	428	1376	1345	-2.886	164	1212	169	1176	0
2	14	20	"PFM60473"	"oPFM60473"	8440	25000	150	88	92	22	80	83	19	29	11	0	137	139	29	110	112	18	62	31	0	0.296	0.414	0.531	0.536	3.308	0.306	0.035	156	428	35	41	-1.755	8	27	12	29	-50
2	15	20	"PFM60503"	"oPFM60503"	8640	24970	130	416	413	98	80	82	17	100	100	0	564	551	134	109	111	18	100	100	0	0.738	0.753	0.740	0.761	1.473	0.707	0.809	120	433	791	775	-0.437	336	455	333	442	0
2	16	20	"PFL0061"	"oPFL0061"	8830	24970	120	483	479	107	80	81	17	100	100	0	596	593	136	109	109	16	100	100	0	0.828	0.824	0.807	0.837	1.527	0.790	0.822	120	418	890	883	-0.273	403	487	399	484	0
2	17	20	"PFG0034"	"oPFG0034"	9020	24970	130	1500	1511	396	81	84	21	100	100	0	1368	1398	303	110	111	17	100	100	0	1.128	1.110	1.111	1.105	1.400	1.089	0.875	120	397	2677	2718	0.174	1419	1258	1430	1288	0
2	18	20	"PFF72455"	"oPFF72455"	9200	24980	150	91	91	18	81	84	28	14	0	0	119	120	19	111	119	148	0	0	0	1.250	1.111	1.200	1.037	3.412	0.129	0.427	156	464	18	19	0.322	10	8	10	9	-50
2	19	20	"PFM60505"	"oPFM60505"	9410	24970	130	198	201	41	80	82	18	100	98	0	218	216	37	108	110	17	100	97	0	1.073	1.120	1.160	1.125	1.757	1.086	0.579	120	393	228	229	0.101	118	110	121	108	0
2	20	20	"PFL0063"	"oPFL0063"	9590	24980	130	320	331	96	81	83	16	100	100	0	283	292	64	109	111	18	100	100	0	1.374	1.366	1.325	1.352	1.500	1.452	0.735	120	454	413	433	0.458	239	174	250	183	0
2	21	20	"PFJ12800"	"oPFJ12800"	9780	24980	130	384	378	74	82	84	16	100	100	0	283	286	56	111	113	18	100	100	0	1.756	1.691	1.692	1.734	1.443	1.772	0.744	120	463	474	471	0.812	302	172	296	175	0
2	22	20	"PFF72460"	"oPFF72460"	9970	24980	130	557	536	121	80	82	19	100	100	0	344	358	65	109	117	94	99	84	0	2.030	1.831	1.859	1.817	1.404	1.931	0.805	120	572	712	705	1.021	477	235	456	249	0
2	1	21	"PFK12904"	"oPFK12904"	5990	25160	130	393	385	113	70	72	14	99	99	0	869	860	165	104	106	29	100	100	0	0.422	0.417	0.428	0.385	1.659	0.422	0.811	120	533	1088	1071	-1.244	323	765	315	756	0
2	2	21	"PFM60507"	"oPFM60507"	6160	25160	120	543	525	129	75	78	15	100	100	0	886	865	170	106	107	16	100	100	0	0.600	0.593	0.608	0.576	1.479	0.585	0.855	120	413	1248	1209	-0.737	468	780	450	759	0
2	3	21	"PFK12905"	"oPFK12905"	6360	25160	120	259	259	67	78	80	16	100	100	0	482	493	129	107	110	19	100	100	0	0.483	0.469	0.479	0.462	1.509	0.440	0.717	120	463	556	567	-1.051	181	375	181	386	0
2	4	21	"PFF72461"	"oPFF72461"	6540	25160	130	15157	14587	3198	79	83	29	100	100	0	12148	11745	2047	109	114	24	100	100	0	1.252	1.247	1.278	1.229	1.280	1.273	0.928	120	476	27117	26144	0.325	15078	12039	14508	11636	0
2	5	21	"PFN0268"	"oPFN0268"	6730	25160	140	336	328	81	79	83	29	100	98	0	560	561	159	109	113	23	99	97	0	0.570	0.551	0.567	0.572	1.878	0.514	0.790	156	507	708	701	-0.811	257	451	249	452	0
2	6	21	"PFL0071"	"oPFL0071"	6920	25160	130	258	263	53	80	83	19	100	100	0	265	265	45	108	113	29	100	99	0	1.134	1.166	1.171	1.168	1.496	1.157	0.625	120	499	335	340	0.181	178	157	183	157	0
2	7	21	"PFG0037"	"oPFG0037"	7110	25170	130	149	153	42	81	84	19	93	84	0	193	210	69	108	112	29	94	71	0	0.800	0.706	0.759	0.760	2.499	0.509	0.304	120	489	153	174	-0.322	68	85	72	102	0
2	8	21	"PFJ12801"	"oPFJ12801"	7320	25160	130	700	705	160	79	82	17	100	100	0	362	361	72	107	108	16	99	99	0	2.435	2.465	2.385	2.455	1.327	2.550	0.834	120	487	876	880	1.284	621	255	626	254	0
2	9	21	"PFBL B0124"	"oPFBLOB0124"	7500	25170	140	135	137	31	80	83	18	92	73	0	292	296	68	109	111	17	100	98	0	0.301	0.305	0.300	0.276	1.961	0.272	0.526	156	479	238	244	-1.734	55	183	57	187	0
2	10	21	"PFI17675"	"oPFI17675"	7700	25170	140	17518	16914	5566	82	83	17	100	100	0	7083	6947	1660	111	113	19	100	100	0	2.501	2.462	2.597	2.281	1.852	2.717	0.851	156	463	24408	23668	1.322	17436	6972	16832	6836	0
2	11	21	"PFI17677"	"oPFI17677"	7880	25170	140	410	393	108	82	83	17	98	98	0	733	715	184	110	114	20	100	99	0	0.526	0.514	0.523	0.499	1.879	0.494	0.819	156	481	951	916	-0.926	328	623	311	605	0
2	12	21	"PFBL B0128"	"oPFBLOB0128"	8070	25160	110	118	119	28	80	82	17	76	56	0	143	145	27	109	111	17	73	48	0	1.118	1.083	0.963	0.997	2.998	1.007	0.203	80	393	72	75	0.160	38	34	39	36	0
2	13	21	"PFG0038"	"oPFG0038"	8260	25170	130	147	149	37	80	82	20	91	80	0	320	325	57	110	112	19	100	100	0	0.319	0.321	0.320	0.297	1.783	0.286	0.475	120	501	277	284	-1.648	67	210	69	215	0
2	14	21	"PFF72465"	"oPFF72465"	8450	25170	140	1917	1877	457	79	82	19	100	100	0	1606	1585	376	110	112	17	100	100	0	1.229	1.219	1.241	1.230	1.616	1.236	0.839	156	480	3334	3273	0.297	1838	1496	1798	1475	0
2	15	21	"PFI17678"	"oPFI17678"	8640	25170	140	351	354	92	79	81	16	99	98	0	203	207	36	108	110	18	100	96	0	2.863	2.778	2.949	2.745	1.953	3.175	0.613	156	560	367	374	1.518	272	95	275	99	0
2	16	21	"PFD66997"	"oPFD66997"	8830	25170	130	320	348	91	79	80	16	100	100	0	387	396	89	107	108	16	100	100	0	0.861	0.931	0.948	0.934	1.529	0.927	0.727	120	486	521	558	-0.216	241	280	269	289	0
2	17	21	"PFM60539"	"oPFM60539"	9000	25170	150	75	80	30	81	83	25	6	1	0	108	116	85	108	116	132	0	0	0	100000.000	-0.125	0.818	1.040	2.998	172.662	0.000	156	584	-6	7	16.610	-6	0	-1	8	-50
2	18	21	"PFBL B0176"	"oPFBLOB0176"	9210	25170	130	611	620	119	79	82	26	100	100	0	1074	1080	181	109	117	136	100	100	0	0.551	0.557	0.567	0.553	1.268	0.483	0.768	120	545	1497	1512	-0.859	532	965	541	971	0
2	19	21	"PFI17723"	"oPFI17723"	9410	25170	140	3388	3329	925	78	81	17	100	100	0	1513	1445	472	107	109	16	99	98	0	2.354	2.430	2.450	2.732	1.947	2.463	0.865	156	534	4716	4589	1.235	3310	1406	3251	1338	0
2	20	21	"PFG0055"	"oPFG0055"	9590	25170	130	575	583	117	80	82	16	100	100	0	1389	1432	269	107	109	17	100	100	0	0.386	0.380	0.380	0.377	1.198	0.340	0.834	120	459	1777	1828	-1.373	495	1282	503	1325	0
2	21	21	"PFF72499"	"oPFF72499"	9780	25170	150	223	225	44	81	82	15	100	100	0	214	221	41	108	110	19	100	98	0	1.340	1.274	1.228	1.309	1.590	1.245	0.655	156	531	248	257	0.422	142	106	144	113	0
2	22	21	"PFF72501"	"oPFF72501"	9980	25170	140	298	299	70	78	80	15	100	100	0	297	299	75	106	109	17	97	96	0	1.152	1.145	1.174	1.218	1.847	1.114	0.734	156	696	411	414	0.204	220	191	221	193	0
2	1	22	"PFI17727"	"oPFI17727"	5980	25350	140	227	243	72	70	72	14	100	98	0	318	310	78	101	103	26	94	93	0	0.724	0.828	0.808	0.846	1.828	0.799	0.727	156	858	374	382	-0.467	157	217	173	209	0
2	2	22	"PFF72502"	"oPFF72502"	6170	25350	130	210	214	37	73	75	15	100	100	0	266	270	49	102	104	16	100	100	0	0.835	0.839	0.814	0.844	1.456	0.791	0.739	120	624	301	309	-0.260	137	164	141	168	0
2	3	22	"PFA32037"	"oPFA32037"	6360	25350	130	216	223	46	74	76	15	100	100	0	299	300	47	104	105	17	100	100	0	0.728	0.760	0.734	0.747	1.481	0.709	0.727	120	623	337	345	-0.458	142	195	149	196	0
2	4	22	"PFM60541"	"oPFM60541"	6550	25360	140	214	216	60	75	77	17	98	96	0	347	351	84	105	107	20	100	98	0	0.574	0.573	0.571	0.549	1.649	0.567	0.758	156	691	381	387	-0.800	139	242	141	246	0
2	5	22	"PFL0145"	"oPFL0145"	6730	25360	140	323	314	92	75	77	17	96	95	0	416	404	103	104	107	20	97	96	0	0.795	0.797	0.796	0.755	1.785	0.793	0.828	156	696	560	539	-0.331	248	312	239	300	0
2	6	22	"PFL0147"	"oPFL0147"	6940	25360	140	689	656	200	75	77	17	99	97	0	523	509	118	105	107	23	100	98	0	1.469	1.438	1.480	1.324	1.869	1.531	0.837	156	703	1032	985	0.555	614	418	581	404	0
2	7	22	"PFF72508"	"oPFF72508"	7120	25360	140	274	268	63	76	78	17	100	98	0	300	297	64	105	107	23	99	98	0	1.015	1.000	1.007	1.018	1.792	0.981	0.727	156	731	393	384	0.022	198	195	192	192	0
2	8	22	"PFF72510"	"oPFF72510"	7310	25370	110	115	117	25	78	80	17	80	52	0	124	127	22	106	109	19	46	20	0	2.056	1.857	1.688	1.674	3.212	2.545	0.049	80	519	55	60	1.040	37	18	39	21	0
2	9	22	"PFM60545"	"oPFM60545"	7500	25360	120	286	299	80	76	79	16	100	100	0	435	441	117	107	109	17	100	100	0	0.640	0.668	0.663	0.665	1.378	0.643	0.846	120	583	538	557	-0.643	210	328	223	334	0
2	10	22	"PFM60547"	"oPFM60547"	7690	25360	130	349	362	97	76	78	16	100	100	0	358	356	67	106	108	17	100	100	0	1.083	1.144	1.156	1.121	1.461	1.124	0.745	120	619	525	536	0.115	273	252	286	250	0
2	11	22	"PFL0150"	"oPFL0150"	7880	25370	130	154	158	31	77	79	16	99	99	0	463	471	86	106	107	17	100	100	0	0.216	0.222	0.207	0.213	1.511	0.203	0.650	120	642	434	446	-2.213	77	357	81	365	0
2	12	22	"PFL0152"	"oPFL0152"	8070	25360	130	212	217	50	77	80	19	100	100	0	179	180	33	107	109	20	95	82	0	1.875	1.918	1.889	1.986	1.773	2.044	0.560	120	678	207	213	0.907	135	72	140	73	0
2	13	22	"PFL0154"	"oPFL0154"	8240	25380	110	146	152	45	76	78	19	91	80	0	177	178	39	106	109	20	90	80	0	0.986	1.056	0.929	0.961	1.843	1.021	0.413	80	520	141	148	-0.020	70	71	76	72	0
2	14	22	"PFL0156"	"oPFL0156"	8440	25360	130	586	607	131	75	76	15	100	100	0	1257	1270	233	107	110	20	100	100	0	0.444	0.457	0.448	0.456	1.403	0.429	0.862	120	679	1661	1695	-1.170	511	1150	532	1163	0
2	15	22	"PFBL B0186"	"oPFBLOB0186"	8640	25370	130	145	150	35	74	76	19	97	85	0	352	366	76	105	107	17	100	100	0	0.287	0.291	0.279	0.268	1.723	0.273	0.630	120	641	318	337	-1.799	71	247	76	261	0
2	16	22	"PFH0037"	"oPFH0037"	8830	25370	140	403	410	133	74	77	19	98	98	0	642	647	194	103	106	16	100	99	0	0.610	0.618	0.609	0.594	1.896	0.594	0.792	156	690	868	880	-0.712	329	539	336	544	0
2	17	22	"PFF72513"	"oPFF72513"	9020	25370	140	148	153	35	77	78	16	96	90	0	257	251	57	106	108	17	98	95	0	0.470	0.524	0.512	0.505	2.255	0.468	0.551	156	704	222	221	-1.089	71	151	76	145	0
2	18	22	"PFM60550"	"oPFM60550"	9210	25370	120	96	96	19	77	78	16	53	19	0	124	127	20	107	109	16	50	24	0	1.118	0.950	1.098	1.035	3.593	0.986	0.010	120	541	36	39	0.160	19	17	19	20	0
2	19	22	"EMPTY"	"EMPTY"	9390	25360	150	75	76	14	74	76	15	16	3	0	105	106	16	104	126	541	0	0	0	1.000	1.000	1.000	1.084	3.390	1088.850	0.001	156	715	2	4	0.000	1	1	2	2	-75
2	20	22	"EMPTY"	"EMPTY"	9580	25360	150	73	75	16	74	76	15	12	3	0	103	108	45	102	125	549	0	0	0	-1.000	0.167	1.000	0.994	3.676	0.025	0.001	156	694	0	7	Error	-1	1	1	6	-75
2	21	22	"EMPTY"	"EMPTY"	9770	25360	150	75	77	13	74	76	14	19	5	0	100	102	16	103	105	16	11	1	0	-0.333	-3.000	0.875	0.819	4.362	18.429	0.000	156	700	-2	2	Error	1	-3	3	-1	-75
2	22	22	"EMPTY"	"EMPTY"	9960	25370	150	74	75	14	74	75	14	15	2	0	104	106	15	104	106	17	14	3	0	0.000	0.500	1.000	0.994	3.408	0.437	0.011	156	909	0	3	Error	0	0	1	2	-75
3	1	1	"PFE0652"	"E9164_1"	10350	21230	120	184	180	39	76	77	15	100	95	0	446	427	118	104	106	17	100	100	0	0.316	0.322	0.318	0.323	1.736	0.278	0.721	120	664	450	427	-1.663	108	342	104	323	0
3	2	1	"PFE0127"	"E15452_2"	10560	21240	120	687	673	256	75	79	25	100	100	0	1660	1668	530	105	108	22	100	100	0	0.394	0.383	0.392	0.357	1.648	0.368	0.793	120	619	2167	2161	-1.345	612	1555	598	1563	0
3	3	1	"PFE0630"	"E8314_1"	10750	21240	130	1430	1399	784	76	79	21	100	100	0	1067	1094	685	106	108	17	100	100	0	1.409	1.339	1.411	1.277	2.045	1.436	0.475	120	606	2315	2311	0.495	1354	961	1323	988	0
3	4	1	"PFE0335"	"E23986_4"	10910	21240	120	19890	19016	6268	80	83	22	100	100	0	9081	8735	3031	106	108	16	100	100	0	2.207	2.194	2.190	2.242	1.867	2.291	0.823	120	550	28785	27565	1.142	19810	8975	18936	8629	0
3	5	1	"PFE0497"	"E3038_1"	11110	21240	130	3487	3536	1121	80	83	21	100	100	0	1763	1828	603	105	108	17	100	100	0	2.055	2.006	1.910	2.046	1.452	1.995	0.857	120	685	5065	5179	1.039	3407	1658	3456	1723	0
3	6	1	"PFE0489"	"E29931_1"	11310	21240	120	907	890	276	78	81	19	100	100	0	852	884	304	107	109	18	100	100	0	1.113	1.045	1.027	1.092	1.638	1.013	0.811	120	599	1574	1589	0.154	829	745	812	777	0
3	7	1	"PFE0152"	"E16122_8"	11500	21250	130	3495	3652	1748	79	82	20	100	100	0	1626	1571	572	107	109	19	100	100	0	2.249	2.441	2.504	2.253	1.718	2.752	0.821	120	633	4935	5037	1.169	3416	1519	3573	1464	0
3	8	1	"PFE0560"	"E5006_15"	11690	21250	140	768	734	257	81	84	18	98	98	0	555	533	153	108	111	21	100	99	0	1.537	1.536	1.557	1.471	1.792	1.640	0.824	156	704	1134	1078	0.620	687	447	653	425	0
3	9	1	"PFE0506"	"E3215_1"	11870	21250	120	2464	2459	904	81	86	24	100	100	0	6032	6035	1808	113	125	79	100	100	0	0.403	0.402	0.425	0.386	1.626	0.383	0.821	120	535	8302	8300	-1.313	2383	5919	2378	5922	0
3	10	1	"PFF0276"	"F18248_2"	12060	21250	120	818	807	222	82	88	26	100	100	0	971	993	232	113	125	79	100	100	0	0.858	0.824	0.802	0.811	1.478	0.816	0.812	120	570	1594	1605	-0.221	736	858	725	880	0
3	11	1	"PFF1508"	"F59453_1"	12250	21250	120	1606	1594	430	82	85	21	100	100	0	825	830	253	110	115	28	100	100	0	2.131	2.100	2.059	2.209	1.584	2.119	0.855	120	570	2239	2232	1.092	1524	715	1512	720	0
3	12	1	"PFF1029"	"F4425_1"	12430	21250	130	4514	4482	1492	80	83	19	100	100	0	2878	2863	1076	108	113	27	100	100	0	1.601	1.598	1.516	1.724	1.767	1.557	0.842	120	653	7204	7157	0.679	4434	2770	4402	2755	0
3	13	1	"PFF0774"	"F35531_1"	12630	21260	120	787	689	256	80	83	19	98	96	0	1382	1294	439	108	112	21	100	100	0	0.555	0.513	0.515	0.475	1.828	0.498	0.835	120	600	1981	1795	-0.850	707	1274	609	1186	0
3	14	1	"PFF0382"	"F21003_1"	12820	21260	120	197	199	57	80	82	18	97	93	0	239	234	54	107	110	20	95	94	0	0.886	0.937	0.897	0.925	2.160	0.954	0.525	120	553	249	246	-0.174	117	132	119	127	0
3	15	1	"PFF0437"	"F22770_1"	12990	21260	120	3841	3734	1149	81	84	21	100	100	0	6748	6494	2124	109	111	21	100	100	0	0.566	0.572	0.567	0.590	1.907	0.528	0.805	120	580	10399	10038	-0.820	3760	6639	3653	6385	0
3	16	1	"PFF0027"	"F10724_1"	13200	21260	130	153	153	35	81	84	22	92	75	0	195	197	45	110	112	20	95	85	0	0.847	0.828	0.885	0.844	1.948	0.763	0.497	120	666	157	159	-0.239	72	85	72	87	0
3	17	1	"PFF0760"	"F35197_2"	13380	21260	120	3491	3332	823	81	84	20	100	100	0	3999	3713	1082	110	113	19	100	100	0	0.877	0.902	0.900	0.952	1.819	0.865	0.831	120	539	7299	6854	-0.190	3410	3889	3251	3603	0
3	18	1	"PFF0169"	"F15775_1"	13560	21260	130	385	427	168	78	81	19	100	100	0	422	448	158	106	109	19	100	99	0	0.972	1.020	0.950	1.039	1.883	0.997	0.641	120	652	623	691	-0.042	307	316	349	342	0
3	19	1	"PFF1930"	"F960_5"	13760	21260	120	2932	2868	853	77	79	17	100	100	0	2208	2103	722	106	109	18	100	100	0	1.358	1.398	1.337	1.517	1.822	1.374	0.860	120	600	4957	4788	0.442	2855	2102	2791	1997	0
3	20	1	"PFF0151"	"F15196_1"	13960	21270	120	1006	960	317	75	78	17	100	100	0	2667	2617	571	106	109	18	100	100	0	0.364	0.352	0.358	0.326	1.678	0.347	0.821	120	599	3492	3396	-1.460	931	2561	885	2511	0
3	21	1	"PFF1609"	"F63380_2"	14150	21260	130	102	104	19	73	75	15	82	43	0	143	149	31	102	105	17	84	60	0	0.707	0.660	0.701	0.715	2.550	0.437	0.151	120	653	70	78	-0.500	29	41	31	47	0
3	22	1	"PFF1869"	"F7374_2"	14330	21260	130	188	197	55	73	79	101	59	9	0	191	194	50	102	111	104	38	0	0	1.292	1.348	1.300	1.367	2.144	1.033	0.372	120	740	204	216	0.370	115	89	124	92	0
3	1	2	"PFF1444"	"F5729_1"	10320	21440	150	101	104	19	86	93	32	20	1	0	137	137	24	109	112	21	62	26	0	0.536	0.643	0.609	0.618	3.286	0.691	0.121	156	905	43	46	-0.900	15	28	18	28	-50
3	2	2	"PFF0230"	"F17039_3"	10520	21450	120	220	222	48	79	82	19	99	99	0	258	262	53	105	107	16	99	97	0	0.922	0.911	0.912	0.948	1.802	0.890	0.682	120	549	294	300	-0.118	141	153	143	157	0
3	3	2	"PFM0480"	"M38913_8"	10710	21450	120	649	626	184	79	81	17	100	100	0	1378	1343	345	105	109	31	100	100	0	0.448	0.442	0.442	0.426	1.690	0.416	0.825	120	564	1843	1785	-1.159	570	1273	547	1238	0
3	4	2	"PFM0579"	"M446_3"	10910	21450	130	1998	2010	744	78	80	17	100	100	0	1128	1162	331	105	109	31	100	100	0	1.877	1.828	1.893	1.738	1.599	2.033	0.817	120	594	2943	2989	0.908	1920	1023	1932	1057	0
3	5	2	"PFM0717"	"M5299_3"	11090	21450	120	139	144	33	78	80	18	95	82	0	224	225	53	104	107	18	100	98	0	0.508	0.545	0.576	0.532	1.962	0.488	0.425	120	542	181	187	-0.976	61	120	66	121	0
3	6	2	"PFM0868"	"M724_5"	11300	21450	120	419	424	143	76	79	17	100	100	0	394	405	118	104	106	17	100	100	0	1.183	1.156	1.217	1.153	1.720	1.188	0.701	120	539	633	649	0.242	343	290	348	301	0
3	7	2	"PFM0875"	"M783_4"	11470	21450	120	674	671	183	78	80	17	100	100	0	1055	1007	316	106	107	16	100	100	0	0.628	0.658	0.628	0.700	1.875	0.607	0.805	120	515	1545	1494	-0.671	596	949	593	901	0
3	8	2	"PFM0093"	"M16622_6"	11670	21450	120	3117	3074	800	79	82	18	100	100	0	1274	1243	358	106	109	18	100	100	0	2.601	2.634	2.672	2.730	1.837	2.814	0.805	120	529	4206	4132	1.379	3038	1168	2995	1137	0
3	9	2	"PFM0612"	"M45542_7"	11860	21450	120	832	830	197	80	82	17	100	100	0	1478	1463	365	108	113	26	100	100	0	0.549	0.554	0.557	0.568	1.726	0.524	0.791	120	540	2122	2105	-0.865	752	1370	750	1355	0
3	10	2	"PFM0634"	"M46791_1"	12060	21450	130	2576	2486	571	81	82	18	100	100	0	2131	2008	550	108	112	25	100	100	0	1.233	1.266	1.240	1.334	1.646	1.255	0.853	120	566	4518	4305	0.303	2495	2023	2405	1900	0
3	11	2	"PFM0704"	"M52103_1"	12230	21460	120	746	738	221	81	83	18	100	100	0	472	494	113	107	110	18	100	100	0	1.822	1.698	1.792	1.619	1.657	1.903	0.784	120	526	1030	1044	0.865	665	365	657	387	0
3	12	2	"PFM0190"	"M22662_1"	12440	21460	130	117	119	26	81	83	18	70	50	0	151	151	30	107	110	19	78	56	0	0.818	0.864	0.789	0.822	2.666	0.827	0.215	120	594	80	82	-0.290	36	44	38	44	0
3	13	2	"PFM0225"	"M24933_4"	12620	21460	120	716	763	248	80	83	18	100	100	0	1679	1734	515	108	110	19	100	100	0	0.405	0.420	0.428	0.412	1.665	0.383	0.787	120	499	2207	2309	-1.305	636	1571	683	1626	0
3	14	2	"PFM0412"	"M36754_1"	12810	21460	120	4108	4084	1222	82	85	18	100	100	0	2800	2778	573	110	112	18	100	100	0	1.497	1.500	1.559	1.393	1.760	1.613	0.849	120	515	6716	6670	0.582	4026	2690	4002	2668	0
3	15	2	"PFM0630"	"M46462_5"	13000	21460	120	435	430	130	83	86	20	100	100	0	1150	1211	349	111	116	32	100	100	0	0.339	0.315	0.339	0.304	1.791	0.283	0.734	120	515	1391	1447	-1.562	352	1039	347	1100	0
3	16	2	"PFM0465"	"M38247_1"	13190	21460	120	1177	1154	265	85	90	26	100	100	0	933	923	247	113	121	40	100	100	0	1.332	1.320	1.354	1.341	1.516	1.339	0.806	120	486	1912	1879	0.413	1092	820	1069	810	0
3	17	2	"PFM0026"	"M11919_1"	13370	21460	130	12300	11886	2679	87	91	25	100	100	0	12620	11894	3700	113	124	48	100	100	0	0.976	1.002	0.980	1.100	1.764	0.938	0.850	120	544	24720	23580	-0.034	12213	12507	11799	11781	0
3	18	2	"PFM0819"	"M5894_4"	13560	21460	130	1176	1162	206	82	85	20	100	100	0	644	630	148	108	116	41	100	98	0	2.041	2.069	2.053	2.179	1.545	2.079	0.816	120	597	1630	1602	1.029	1094	536	1080	522	0
3	19	2	"PFM0473"	"M38757_6"	13770	21460	130	265	267	53	78	81	18	100	100	0	312	310	71	107	111	19	98	96	0	0.912	0.931	0.907	0.970	1.725	0.861	0.703	120	615	392	392	-0.133	187	205	189	203	0
3	20	2	"PFM0062"	"M14235_3"	13960	21470	130	1828	1778	735	76	80	17	100	100	0	2683	2600	828	108	111	21	100	100	0	0.680	0.683	0.699	0.633	1.772	0.690	0.791	120	559	4327	4194	-0.556	1752	2575	1702	2492	0
3	21	2	"PFM0821"	"M59170_2"	14150	21470	120	1640	1621	618	76	77	16	100	100	0	2846	2785	794	104	108	19	100	100	0	0.570	0.576	0.601	0.524	1.954	0.565	0.798	120	512	4306	4226	-0.810	1564	2742	1545	2681	0
3	22	2	"PFN0022"	"N127_5"	14330	21470	120	655	625	197	72	74	16	100	99	0	393	388	87	101	105	37	100	98	0	1.997	1.927	1.973	1.824	1.909	2.152	0.749	120	582	875	840	0.998	583	292	553	287	0
3	1	3	"PFN0013"	"N127_32"	10340	21640	130	745	727	159	88	91	21	100	100	0	454	429	104	109	111	18	100	98	0	1.904	1.997	1.961	2.112	1.535	1.980	0.851	120	675	1002	959	0.929	657	345	639	320	0
3	2	3	"PFN0021"	"N127_48"	10540	21650	130	442	445	125	81	83	18	100	100	0	560	569	122	107	109	18	100	100	0	0.797	0.788	0.811	0.751	1.636	0.825	0.784	120	578	814	826	-0.328	361	453	364	462	0
3	3	3	"PFN0027"	"N128_1"	10730	21650	130	130	133	24	76	80	17	99	81	0	170	175	36	106	108	30	89	53	0	0.844	0.826	0.827	0.839	2.015	0.449	0.205	120	564	118	126	-0.245	54	64	57	69	0
3	4	3	"PFN0057"	"N128_56"	10920	21650	120	661	631	167	76	79	16	100	100	0	630	645	133	104	107	32	100	100	0	1.112	1.026	1.043	0.992	1.633	1.050	0.805	120	499	1111	1096	0.153	585	526	555	541	0
3	5	3	"PFB0078"	"B297"	11100	21640	130	360	357	89	77	79	16	100	100	0	410	405	108	104	106	17	98	97	0	0.925	0.930	0.939	0.990	1.785	0.888	0.800	120	567	589	581	-0.113	283	306	280	301	0
3	6	3	"PFB0080"	"B3"	11300	21650	120	642	604	154	74	77	17	100	100	0	569	563	97	103	105	16	100	100	0	1.219	1.152	1.148	1.113	1.562	1.203	0.843	120	513	1034	990	0.286	568	466	530	460	0
3	7	3	"PFB0083"	"B306"	11480	21650	120	221	218	47	75	78	17	100	100	0	253	254	49	104	105	16	100	99	0	0.980	0.953	0.950	0.953	1.558	0.958	0.727	120	483	295	293	-0.029	146	149	143	150	0
3	8	3	"PFB0085"	"B310"	11660	21650	120	479	486	116	76	79	18	100	100	0	858	844	182	104	106	16	100	100	0	0.534	0.554	0.552	0.553	1.563	0.527	0.808	120	513	1157	1150	-0.904	403	754	410	740	0
3	9	3	"PFB0090"	"B32"	11860	21650	130	128	136	34	75	78	17	95	82	0	177	180	35	104	105	16	98	91	0	0.726	0.803	0.802	0.773	2.075	0.837	0.412	120	581	126	137	-0.462	53	73	61	76	0
3	10	3	"PFB0092"	"B322"	12050	21650	120	494	488	107	78	79	18	100	100	0	405	400	89	103	105	16	99	98	0	1.377	1.380	1.348	1.447	1.619	1.390	0.815	120	529	718	707	0.462	416	302	410	297	0
3	11	3	"PFB0109"	"B366"	12240	21650	120	828	817	214	77	80	17	100	100	0	685	671	172	104	106	16	100	100	0	1.293	1.305	1.322	1.329	1.750	1.328	0.793	120	515	1332	1307	0.370	751	581	740	567	0
3	12	3	"PFB0111"	"B370"	12430	21650	120	473	496	161	77	79	17	100	100	0	380	371	115	104	106	16	99	99	0	1.435	1.569	1.549	1.588	1.676	1.599	0.746	120	514	672	686	0.521	396	276	419	267	0
3	13	3	"PFB0114"	"B374"	12620	21650	120	252	259	63	78	79	17	100	99	0	433	419	128	105	106	17	100	99	0	0.530	0.576	0.588	0.607	1.816	0.501	0.729	120	528	502	495	-0.915	174	328	181	314	0
3	14	3	"PFB0120"	"B388"	12820	21650	120	209	212	41	80	82	18	100	100	0	265	262	55	104	106	16	98	97	0	0.801	0.835	0.864	0.870	1.696	0.768	0.686	120	528	290	290	-0.320	129	161	132	158	0
3	15	3	"PFB0122"	"B391"	13010	21650	120	1719	1661	478	80	82	17	100	100	0	761	761	243	105	109	26	100	100	0	2.498	2.410	2.383	2.548	1.701	2.493	0.825	120	498	2295	2237	1.321	1639	656	1581	656	0
3	16	3	"PFB0125"	"B397"	13190	21650	130	394	392	95	81	84	20	100	100	0	391	381	94	107	112	28	99	95	0	1.102	1.135	1.156	1.183	1.610	1.109	0.798	120	456	597	585	0.140	313	284	311	274	0
3	17	3	"PFB0143"	"B440"	13340	21660	150	97	102	31	83	86	24	33	13	0	127	130	31	107	117	47	20	2	0	0.700	0.826	0.727	0.757	3.265	0.548	0.093	156	576	34	42	-0.515	14	20	19	23	-50
3	18	3	"PFB0145"	"B444"	13570	21650	130	644	683	215	78	80	17	100	100	0	456	459	136	104	108	21	100	97	0	1.608	1.704	1.626	1.782	1.675	1.672	0.783	120	643	918	960	0.685	566	352	605	355	0
3	19	3	"PFB0147"	"B449"	13780	21660	130	695	712	255	73	75	15	100	100	0	462	457	101	102	105	22	100	100	0	1.728	1.800	1.776	1.704	1.622	2.089	0.765	120	571	982	994	0.789	622	360	639	355	0
3	20	3	"PFB0149"	"B453"	13960	21660	120	527	518	172	74	76	16	100	100	0	789	805	228	103	106	23	100	100	0	0.660	0.632	0.650	0.616	1.569	0.607	0.756	120	468	1139	1146	-0.599	453	686	444	702	0
3	21	3	"PFB0151"	"B456"	14140	21660	120	2385	2349	641	75	77	16	100	100	0	990	978	267	103	104	17	100	99	0	2.604	2.599	2.602	2.673	1.652	2.704	0.820	120	498	3197	3149	1.381	2310	887	2274	875	0
3	22	3	"PFB0153"	"B458"	14340	21660	120	337	327	93	71	73	15	100	100	0	288	290	79	100	101	17	99	95	0	1.415	1.347	1.367	1.362	1.658	1.336	0.735	120	570	454	446	0.501	266	188	256	190	0
3	1	4	"PFB0170"	"B491"	10340	21840	120	2182	2117	572	76	78	16	100	100	0	1714	1691	403	104	105	16	100	100	0	1.308	1.286	1.335	1.275	1.550	1.352	0.834	120	594	3716	3628	0.387	2106	1610	2041	1587	0
3	2	4	"PFB0172"	"B496"	10530	21840	120	265	265	51	75	77	16	100	99	0	235	236	45	104	105	16	99	98	0	1.450	1.439	1.444	1.489	1.688	1.436	0.690	120	500	321	322	0.536	190	131	190	132	0
3	3	4	"PFB0174"	"B498"	10720	21840	120	337	332	105	71	73	14	100	99	0	264	248	66	102	103	15	93	90	0	1.642	1.788	1.729	1.877	2.187	1.867	0.704	120	521	428	407	0.715	266	162	261	146	0
3	4	4	"PFB0177"	"B50"	10910	21840	130	121	126	30	73	75	14	94	79	0	144	148	32	102	104	15	85	64	0	1.143	1.152	1.289	1.262	2.648	1.039	0.252	120	547	90	99	0.193	48	42	53	46	0
3	5	4	"PFB0179"	"B504"	11100	21840	120	599	627	231	75	77	16	100	100	0	561	582	191	104	106	15	100	99	0	1.147	1.155	1.122	1.205	1.652	1.160	0.750	120	528	981	1030	0.197	524	457	552	478	0
3	6	4	"PFB0181"	"B506"	11300	21840	120	155	157	34	74	76	15	99	95	0	178	178	41	103	104	16	92	81	0	1.080	1.107	1.077	1.191	1.894	0.998	0.542	120	518	156	158	0.111	81	75	83	75	0
3	7	4	"PFD0024"	"D12635_25"	11480	21840	120	2266	2312	622	75	77	17	100	100	0	819	793	247	103	105	18	100	100	0	3.060	3.242	3.185	3.380	1.507	3.315	0.851	120	499	2907	2927	1.614	2191	716	2237	690	0
3	8	4	"PFD0027"	"D12635_33"	11670	21840	120	362	355	89	75	80	37	100	99	0	271	269	71	103	105	17	97	95	0	1.708	1.687	1.752	1.850	1.788	1.673	0.775	120	535	455	446	0.773	287	168	280	166	0
3	9	4	"PFD0029"	"D12635_37"	11870	21840	120	1310	1322	375	74	77	16	100	100	0	542	546	159	101	102	13	98	97	0	2.803	2.804	2.782	3.034	1.783	2.870	0.835	120	498	1677	1693	1.487	1236	441	1248	445	0
3	10	4	"PFD0031"	"D12635_39"	12050	21850	120	1620	1560	444	76	78	17	100	100	0	1279	1262	265	101	101	14	100	100	0	1.311	1.278	1.299	1.214	1.602	1.322	0.878	120	511	2722	2645	0.390	1544	1178	1484	1161	0
3	11	4	"PFD0034"	"D12635_48"	12250	21850	120	520	491	157	76	77	16	100	100	0	769	756	203	102	104	17	100	100	0	0.666	0.635	0.639	0.603	1.477	0.637	0.844	120	487	1111	1069	-0.587	444	667	415	654	0
3	12	4	"PFD0036"	"D12635_51"	12430	21850	120	3417	3245	960	76	79	20	100	100	0	3109	3090	650	105	108	31	100	100	0	1.112	1.062	1.078	1.003	1.674	1.100	0.850	120	489	6345	6154	0.153	3341	3004	3169	2985	0
3	13	4	"PFD0064"	"D16785_11"	12620	21850	120	390	389	89	78	81	20	100	99	0	287	286	52	104	108	33	100	98	0	1.705	1.709	1.717	1.671	1.680	1.767	0.714	120	521	495	493	0.770	312	183	311	182	0
3	14	4	"PFD0066"	"D16785_17"	12820	21850	120	631	639	194	80	83	19	100	100	0	370	385	96	104	106	17	100	100	0	2.071	1.989	2.009	1.950	1.703	2.119	0.813	120	550	817	840	1.051	551	266	559	281	0
3	15	4	"PFD0069"	"D16785_21"	13010	21850	120	596	679	311	82	84	19	100	100	0	568	583	172	104	106	17	100	99	0	1.108	1.246	1.265	1.199	1.677	1.356	0.762	120	476	978	1076	0.148	514	464	597	479	0
3	16	4	"PFD0073"	"D16785_3"	13210	21870	160	5562	5175	2945	81	439	1870	81	68	0	2101	1965	1035	106	264	731	81	69	0	2.747	2.740	2.741	2.507	2.057	2.753	0.836	208	525	7476	6953	1.458	5481	1995	5094	1859	0
3	17	4	"PFD0075"	"D16785_33"	13370	21850	150	246	1162	2545	80	445	1877	14	9	0	200	410	668	106	267	732	11	6	0	1.766	3.559	2.330	2.226	2.425	2.945	0.898	156	525	260	1386	0.820	166	94	1082	304	-50
3	18	4	"PFD0077"	"D16785_36"	13570	21850	120	1094	1081	229	74	85	174	100	98	0	1074	1051	271	101	106	38	100	99	0	1.048	1.060	1.069	1.122	1.760	1.030	0.832	120	546	1993	1957	0.068	1020	973	1007	950	0
3	19	4	"PFD0096"	"D17715_112"	13760	21850	120	576	586	179	70	72	15	100	100	0	782	749	203	98	100	19	100	99	0	0.740	0.793	0.765	0.800	1.964	0.762	0.774	120	501	1190	1167	-0.435	506	684	516	651	0
3	20	4	"PFD0098"	"D17715_12"	13950	21850	120	575	540	167	72	74	15	100	100	0	385	366	111	99	103	23	99	97	0	1.759	1.753	1.762	1.802	1.839	1.845	0.727	120	511	789	735	0.815	503	286	468	267	0
3	21	4	"PFD0102"	"D17715_13"	14150	21850	120	910	887	253	74	76	16	100	100	0	618	589	195	100	103	21	99	97	0	1.614	1.663	1.629	1.820	1.884	1.664	0.801	120	514	1354	1302	0.691	836	518	813	489	0
3	22	4	"PFD0104"	"D17715_134"	14340	21850	120	430	409	125	73	74	15	100	99	0	302	287	74	100	102	18	100	95	0	1.767	1.797	1.869	1.825	1.973	1.919	0.726	120	590	559	523	0.822	357	202	336	187	0
3	1	5	"PFD0106"	"D17715_138"	10340	22030	120	488	475	97	74	76	16	100	100	0	309	310	65	102	103	16	100	100	0	2.000	1.928	1.949	1.985	1.607	1.999	0.778	120	609	621	609	1.000	414	207	401	208	0
3	2	5	"PFD0108"	"D17715_140"	10540	22030	120	856	824	209	73	75	15	100	100	0	485	470	95	102	104	15	100	100	0	2.044	2.041	2.051	2.015	1.658	2.192	0.800	120	534	1166	1119	1.032	783	383	751	368	0
3	3	5	"PFD0130"	"D17715_44"	10730	22030	110	152	161	38	71	73	14	100	98	0	192	192	46	101	102	15	93	87	0	0.890	0.989	0.951	0.990	1.967	0.861	0.484	80	458	172	181	-0.168	81	91	90	91	0
3	4	5	"PFD0132"	"D17715_47"	10920	22030	120	310	297	77	73	76	21	100	100	0	270	264	64	102	105	22	99	94	0	1.411	1.383	1.336	1.435	1.943	1.420	0.662	120	504	405	386	0.496	237	168	224	162	0
3	5	5	"PFD0134"	"D17715_5"	11100	22030	120	184	189	45	73	75	16	100	99	0	176	172	36	103	104	17	91	81	0	1.521	1.681	1.740	1.773	2.049	1.661	0.560	120	494	184	185	0.605	111	73	116	69	0
3	6	5	"PFD0136"	"D17715_51"	11300	22030	110	136	143	34	74	76	19	97	91	0	252	260	68	102	106	33	100	96	0	0.413	0.437	0.437	0.425	1.769	0.373	0.489	80	432	212	227	-1.275	62	150	69	158	0
3	7	5	"PFD0138"	"D17715_56"	11470	22040	120	627	612	179	75	78	20	100	100	0	1168	1187	297	104	109	32	100	100	0	0.519	0.496	0.500	0.484	1.621	0.468	0.785	120	533	1616	1620	-0.947	552	1064	537	1083	0
3	8	5	"PFD0141"	"D17715_61"	11660	22030	110	517	526	146	75	96	102	100	96	0	298	303	83	104	117	52	95	87	0	2.278	2.266	2.207	2.416	1.728	2.346	0.783	80	480	636	650	1.188	442	194	451	199	0
3	9	5	"PFE0196"	"E18169_1"	11880	22030	130	970	945	290	74	93	96	100	100	0	826	832	268	102	111	48	100	98	0	1.238	1.193	1.174	1.240	1.634	1.177	0.844	120	550	1620	1601	0.308	896	724	871	730	0
3	10	5	"PFE0199"	"E18440_1"	12040	22030	110	574	588	138	74	78	19	100	100	0	592	601	130	101	106	49	100	98	0	1.018	1.028	1.009	1.036	1.458	1.005	0.833	80	425	991	1014	0.026	500	491	514	500	0
3	11	5	"PFE0201"	"E18440_5"	12250	22030	120	290	296	72	75	78	19	100	100	0	266	268	63	102	107	45	95	89	0	1.311	1.331	1.329	1.386	1.849	1.362	0.687	120	514	379	387	0.391	215	164	221	166	0
3	12	5	"PFE0203"	"E18445_1"	12410	22020	110	326	337	54	76	80	23	100	100	0	543	538	79	105	113	58	100	100	0	0.571	0.603	0.590	0.602	1.323	0.551	0.774	80	425	688	694	-0.809	250	438	261	433	0
3	13	5	"PFE0206"	"E18512_1"	12610	22020	110	192	197	39	78	82	24	100	97	0	376	385	76	106	117	64	100	98	0	0.422	0.427	0.413	0.417	1.524	0.361	0.675	80	535	384	398	-1.244	114	270	119	279	0
3	14	5	"PFE0208"	"E18512_4"	12840	22040	110	117	117	27	81	83	20	66	41	0	148	151	28	106	113	40	52	12	0	0.857	0.800	0.824	0.804	2.648	0.645	0.180	80	470	78	81	-0.222	36	42	36	45	0
3	15	5	"PFE0230"	"E19008_1"	13010	22030	120	546	521	139	82	84	19	100	99	0	1077	1062	275	104	107	17	100	100	0	0.477	0.458	0.461	0.452	1.800	0.429	0.781	120	474	1437	1397	-1.068	464	973	439	958	0
3	16	5	"PFE0234"	"E19248_7"	13200	22030	120	2273	2413	925	83	517	2077	57	1	0	939	996	356	106	285	777	60	1	0	2.629	2.618	2.578	2.713	1.903	2.786	0.780	120	414	3023	3220	1.395	2190	833	2330	890	0
3	17	5	"PFE0237"	"E19278_2"	13380	22030	110	214	219	44	83	535	2084	0	0	0	393	412	101	107	308	811	0	0	0	0.458	0.446	0.448	0.443	1.446	2.547	0.825	80	422	417	441	-1.126	131	286	136	305	0
3	18	5	"PFE0239"	"E19278_6"	13570	22040	90	106	111	27	78	79	17	73	34	0	155	157	36	106	109	24	71	50	0	0.571	0.647	0.587	0.640	2.806	0.567	0.170	52	382	77	84	-0.807	28	49	33	51	0
3	19	5	"PFE0243"	"E19631_3"	13760	22040	120	1532	1463	418	75	78	16	100	100	0	1396	1345	335	103	106	20	100	100	0	1.127	1.118	1.096	1.066	1.764	1.138	0.865	120	535	2750	2630	0.172	1457	1293	1388	1242	0
3	20	5	"PFE0246"	"E19695_2"	13950	22040	120	550	532	170	74	77	16	99	99	0	575	571	151	103	105	21	100	99	0	1.008	0.979	0.969	0.946	2.040	0.987	0.756	120	497	948	926	0.012	476	472	458	468	0
3	21	5	"PFE0270"	"E20800_3"	14140	22040	120	885	821	276	77	79	17	100	100	0	407	392	115	104	106	18	98	96	0	2.667	2.583	2.573	2.649	2.117	2.730	0.789	120	534	1111	1032	1.415	808	303	744	288	0
3	22	5	"PFE0275"	"E21089_1"	14340	22050	110	101	100	15	77	79	17	62	25	0	135	138	28	103	106	19	75	42	0	0.750	0.657	0.655	0.674	2.184	0.469	0.127	80	519	56	58	-0.415	24	32	23	35	0
3	1	6	"PFE0277"	"E21208_2"	10330	22230	120	126	128	27	73	75	15	96	82	0	173	175	33	102	104	16	96	88	0	0.746	0.753	0.785	0.767	2.074	0.709	0.410	120	608	124	128	-0.422	53	71	55	73	0
3	2	6	"PFE0279"	"E21208_4"	10540	22220	120	336	329	89	75	80	42	98	96	0	265	267	53	103	107	28	98	97	0	1.611	1.549	1.520	1.521	1.759	1.668	0.676	120	511	423	418	0.688	261	162	254	164	0
3	3	6	"PFE0282"	"E21586_1"	10720	22220	120	884	901	254	74	80	45	100	100	0	766	776	217	103	108	31	98	96	0	1.222	1.229	1.197	1.322	1.821	1.220	0.826	120	512	1473	1500	0.289	810	663	827	673	0
3	4	6	"PFE0285"	"E21786_1"	10900	22210	110	756	760	113	76	84	45	100	100	0	1226	1219	253	105	125	119	100	98	0	0.607	0.614	0.616	0.626	1.399	0.570	0.852	80	445	1801	1798	-0.721	680	1121	684	1114	0
3	5	6	"PFE0322"	"E23195_1"	11090	22210	120	219	220	47	77	84	44	98	87	0	231	234	52	104	121	113	60	4	0	1.118	1.100	1.137	1.138	1.870	0.873	0.565	120	494	269	273	0.161	142	127	143	130	0
3	6	6	"PFE0330"	"E23784_1"	11270	22210	120	1388	1334	324	75	77	21	100	100	0	737	696	173	102	107	31	100	100	0	2.068	2.120	2.149	2.146	1.760	2.216	0.832	120	542	1948	1853	1.048	1313	635	1259	594	0
3	7	6	"PFE0333"	"E23986_1"	11460	22220	110	109	114	29	74	78	22	72	38	0	137	139	29	104	108	30	52	18	0	1.061	1.143	1.106	1.168	3.304	1.233	0.218	80	473	68	75	0.085	35	33	40	35	0
3	8	6	"PFE0342"	"E24470_2"	11660	22210	120	981	947	234	75	84	69	100	99	0	976	933	254	103	111	43	99	96	0	1.038	1.051	1.085	1.111	1.776	1.045	0.858	120	585	1779	1702	0.054	906	873	872	830	0
3	9	6	"PFE0347"	"E24550_1"	11860	22210	120	129	139	35	72	75	16	98	84	0	177	175	39	101	102	15	91	86	0	0.750	0.905	0.847	0.880	1.967	0.838	0.541	120	513	133	141	-0.415	57	76	67	74	0
3	10	6	"PFE0349"	"E24569_3"	12040	22220	120	519	494	154	72	75	18	98	96	0	395	387	89	102	106	44	99	96	0	1.526	1.481	1.511	1.420	1.819	1.578	0.808	120	533	740	707	0.609	447	293	422	285	0
3	11	6	"PFF0266"	"F17836_2"	12230	22210	110	807	795	147	74	81	50	100	100	0	627	627	148	101	112	66	98	97	0	1.394	1.371	1.328	1.423	1.556	1.352	0.844	80	504	1259	1247	0.479	733	526	721	526	0
3	12	6	"PFF0268"	"F17989_2"	12430	22220	120	575	551	154	77	84	48	99	96	0	521	508	143	104	117	73	96	91	0	1.194	1.173	1.157	1.197	1.962	1.173	0.775	120	618	915	878	0.256	498	417	474	404	0
3	13	6	"PFF0274"	"F18154_3"	12630	22220	110	104	106	22	76	79	20	63	30	0	141	144	24	104	108	25	70	26	0	0.757	0.750	0.770	0.794	2.270	0.933	0.142	80	499	65	70	-0.402	28	37	30	40	0
3	14	6	"PFF0278"	"F18417_1"	12810	22220	120	2561	2371	637	75	78	16	100	100	0	1694	1547	483	104	107	18	100	100	0	1.564	1.591	1.585	1.754	1.820	1.592	0.882	120	532	4076	3739	0.645	2486	1590	2296	1443	0
3	15	6	"PFF0285"	"F18525_1"	13000	22230	120	294	285	79	76	78	17	98	96	0	558	544	120	104	106	18	100	100	0	0.480	0.475	0.462	0.452	1.506	0.458	0.797	120	537	672	649	-1.058	218	454	209	440	0
3	16	6	"PFF0289"	"F18567_3"	13190	22210	110	96	97	20	78	80	17	50	20	0	133	135	30	105	107	19	63	37	0	0.643	0.633	0.761	0.760	3.332	0.418	0.069	80	472	46	49	-0.637	18	28	19	30	0
3	17	6	"PFF0323"	"F19549_1"	13380	22220	120	2227	2183	792	79	81	17	100	100	0	1699	1708	508	107	112	31	100	100	0	1.349	1.314	1.278	1.238	1.850	1.356	0.826	120	612	3740	3705	0.432	2148	1592	2104	1601	0
3	18	6	"PFF0329"	"F19626_1"	13600	22230	100	103	107	23	82	83	19	52	20	0	138	142	27	112	115	23	53	27	0	0.808	0.833	0.909	0.875	3.229	0.293	0.022	80	475	47	55	-0.308	21	26	25	30	0
3	19	6	"PFF0332"	"F19746_5"	13780	22230	130	133	132	29	79	82	19	85	67	0	157	158	32	107	112	35	72	24	0	1.080	1.039	1.000	1.027	2.299	0.977	0.285	120	528	104	104	0.111	54	50	53	51	0
3	20	6	"PFF0334"	"F19787_2"	13940	22230	120	5269	4839	1460	80	83	27	100	100	0	8185	7710	2318	110	114	28	100	100	0	0.643	0.626	0.634	0.637	1.997	0.591	0.811	120	500	13264	12359	-0.638	5189	8075	4759	7600	0
3	21	6	"PFF0336"	"F19828_2"	14150	22230	120	145	146	31	82	85	18	95	77	0	241	237	51	111	115	24	95	89	0	0.485	0.508	0.488	0.506	2.043	0.449	0.517	120	574	193	190	-1.045	63	130	64	126	0
3	22	6	"PFF0338"	"F19846_4"	14360	22230	110	106	106	20	80	83	21	53	18	0	144	142	33	108	111	22	65	36	0	0.722	0.765	0.699	0.638	3.109	0.507	0.087	80	499	62	60	-0.469	26	36	26	34	0
3	1	7	"PFF0364"	"F20448_4"	10330	22410	120	1311	1230	388	75	77	16	100	100	0	1037	1036	224	106	108	17	100	100	0	1.328	1.242	1.300	1.151	1.644	1.315	0.869	120	585	2167	2085	0.409	1236	931	1155	930	0
3	2	7	"PFF0366"	"F20625_1"	10520	22410	120	359	356	85	76	83	45	100	98	0	749	716	185	108	113	31	100	99	0	0.441	0.461	0.470	0.478	1.816	0.414	0.773	120	521	924	888	-1.180	283	641	280	608	0
3	3	7	"PFF0369"	"F20760_1"	10710	22410	130	579	570	137	75	80	43	98	95	0	679	677	100	107	111	30	100	100	0	0.881	0.868	0.902	0.808	1.664	0.917	0.864	120	580	1076	1065	-0.183	504	572	495	570	0
3	4	7	"PFF0372"	"F20855_1"	10910	22410	120	173	170	44	75	79	36	93	64	0	213	214	42	106	117	98	57	4	0	0.916	0.880	0.905	0.841	1.900	0.913	0.572	120	553	205	203	-0.127	98	107	95	108	0
3	5	7	"PFF0375"	"F20870_2"	11090	22410	120	284	284	68	75	76	15	100	100	0	303	297	72	105	106	15	97	95	0	1.056	1.089	1.113	1.145	1.862	1.021	0.715	120	539	407	401	0.078	209	198	209	192	0
3	6	7	"PFF0378"	"F20896_3"	11280	22410	110	104	106	22	73	75	14	77	53	0	145	147	28	103	105	16	82	68	0	0.738	0.750	0.939	0.809	2.537	0.607	0.218	80	502	73	77	-0.438	31	42	33	44	0
3	7	7	"PFF0409"	"F22107_2"	11480	22420	130	98	99	20	73	74	14	71	39	0	136	137	29	103	105	17	72	40	0	0.758	0.765	0.882	0.854	3.206	0.470	0.088	120	636	58	60	-0.401	25	33	26	34	0
3	8	7	"PFF0415"	"F22233_2"	11660	22410	110	769	777	124	75	81	44	100	100	0	585	594	125	105	113	50	100	98	0	1.446	1.436	1.422	1.482	1.400	1.442	0.874	80	472	1174	1191	0.532	694	480	702	489	0
3	9	7	"PFF0417"	"F2227_1"	11850	22420	120	1566	1484	472	74	80	41	100	97	0	1439	1377	359	104	111	47	100	100	0	1.118	1.108	1.090	1.038	1.839	1.147	0.863	120	564	2827	2683	0.160	1492	1335	1410	1273	0
3	10	7	"PFF0420"	"F22395_1"	12050	22420	120	104	108	26	73	75	16	79	48	0	149	151	31	102	104	16	82	68	0	0.660	0.714	0.804	0.716	2.219	0.689	0.288	120	563	78	84	-0.600	31	47	35	49	0
3	11	7	"PFF0431"	"F22631_1"	12250	22430	110	86	88	20	76	77	16	36	15	0	125	123	29	102	105	16	60	36	0	0.435	0.571	0.557	0.600	2.874	0.545	0.106	80	494	33	33	-1.202	10	23	12	21	0
3	12	7	"PFF0435"	"F22741_2"	12420	22420	120	980	935	262	76	77	17	100	100	0	672	636	174	104	106	15	99	98	0	1.592	1.615	1.627	1.618	1.983	1.676	0.798	120	523	1472	1391	0.670	904	568	859	532	0
3	13	7	"PFF1070"	"F45236_1"	12620	22420	120	715	687	202	76	78	16	100	100	0	1081	981	331	104	106	16	99	98	0	0.654	0.697	0.708	0.773	2.185	0.649	0.820	120	562	1616	1488	-0.613	639	977	611	877	0
3	14	7	"PFF1072"	"F4524_3"	12820	22420	120	450	422	123	75	78	16	100	99	0	470	459	113	102	104	16	100	99	0	1.019	0.972	1.003	0.954	1.829	0.977	0.806	120	514	743	704	0.027	375	368	347	357	0
3	15	7	"PFF1075"	"F45282_1"	13000	22420	120	336	329	94	76	78	16	100	99	0	488	472	126	103	106	18	99	99	0	0.675	0.686	0.685	0.682	2.007	0.667	0.770	120	484	645	622	-0.566	260	385	253	369	0
3	16	7	"PFF1077"	"F45296_2"	13190	22420	120	482	453	134	77	78	16	100	99	0	391	372	90	104	107	20	100	95	0	1.411	1.403	1.412	1.417	2.012	1.445	0.753	120	546	692	644	0.497	405	287	376	268	0
3	17	7	"PFF1080"	"F45354_1"	13380	22420	120	644	606	179	76	78	16	100	100	0	782	743	212	106	107	18	99	97	0	0.840	0.832	0.816	0.877	1.949	0.809	0.835	120	534	1244	1167	-0.251	568	676	530	637	0
3	18	7	"PFF1082"	"F4541_1"	13560	22420	110	1388	1344	288	78	85	54	100	100	0	1755	1725	300	109	131	171	100	100	0	0.796	0.783	0.775	0.776	1.253	0.742	0.879	80	488	2956	2882	-0.329	1310	1646	1266	1616	0
3	19	7	"PFF1120"	"F46301_17"	13740	22420	110	260	259	68	81	90	56	95	82	0	908	826	225	111	144	190	100	87	0	0.225	0.249	0.242	0.240	1.523	0.219	0.753	80	499	976	893	-2.155	179	797	178	715	0
3	20	7	"PFF1128"	"F46381_1"	13940	22420	110	785	736	191	80	94	69	100	100	0	2149	2120	423	113	172	306	100	100	0	0.346	0.327	0.332	0.318	1.323	0.302	0.808	80	499	2741	2663	-1.530	705	2036	656	2007	0
3	21	7	"PFF1133"	"F46513_1"	14140	22420	120	1948	1872	518	80	90	63	100	100	0	3122	2955	943	112	157	275	96	95	0	0.621	0.630	0.615	0.679	1.758	0.585	0.865	120	586	4878	4635	-0.688	1868	3010	1792	2843	0
3	22	7	"PFF1136"	"F46584_1"	14330	22420	110	1369	1344	352	81	83	17	100	100	0	6141	5969	1302	112	132	221	100	100	0	0.214	0.216	0.207	0.211	1.319	0.201	0.865	80	520	7317	7120	-2.227	1288	6029	1263	5857	0
3	1	8	"PFF1138"	"F46705_1"	10340	22600	110	524	525	105	75	77	17	100	100	0	2877	2911	315	105	119	100	100	100	0	0.162	0.160	0.160	0.157	1.279	0.152	0.839	80	520	3221	3256	-2.626	449	2772	450	2806	0
3	2	8	"PFF1140"	"F46816_1"	10520	22600	110	251	247	60	75	78	22	100	98	0	585	581	92	109	132	121	100	98	0	0.370	0.364	0.371	0.348	1.467	0.330	0.760	80	475	652	644	-1.435	176	476	172	472	0
3	3	8	"PFF1163"	"F47563_1"	10700	22600	110	454	454	102	74	77	24	100	100	0	284	282	60	108	121	68	95	72	0	2.159	2.184	2.170	2.266	1.551	2.244	0.649	80	509	556	554	1.110	380	176	380	174	0
3	4	8	"PFF1165"	"F47822_1"	10900	22600	110	136	140	27	72	75	18	98	87	0	393	381	69	105	107	20	100	100	0	0.222	0.246	0.238	0.234	1.591	0.226	0.627	80	514	352	344	-2.170	64	288	68	276	0
3	5	8	"PFF1167"	"F47864_3"	11100	22600	110	221	219	44	68	70	14	100	100	0	486	480	103	101	105	30	100	100	0	0.397	0.398	0.398	0.394	1.386	0.364	0.788	80	513	538	530	-1.331	153	385	151	379	0
3	6	8	"PFF1175"	"F48138_1"	11280	22600	110	159	168	60	68	71	18	96	85	0	244	239	53	99	105	36	95	88	0	0.628	0.714	0.644	0.652	2.200	0.711	0.674	80	482	236	240	-0.672	91	145	100	140	0
3	7	8	"PFF1179"	"F48181_2"	11470	22610	120	393	382	98	70	72	18	97	95	0	1273	1220	292	100	104	25	100	100	0	0.275	0.279	0.278	0.263	1.854	0.267	0.857	120	503	1496	1432	-1.861	323	1173	312	1120	0
3	8	8	"PFF1182"	"F48253_3"	11670	22610	120	121	141	136	74	78	40	61	10	0	161	164	46	104	109	47	60	14	0	0.825	1.117	0.921	0.888	2.859	4.383	0.061	120	493	104	127	-0.278	47	57	67	60	0
3	9	8	"PFF1197"	"F48515_1"	11860	22610	120	863	848	260	75	76	15	100	100	0	753	729	186	102	104	16	100	100	0	1.210	1.233	1.259	1.206	1.845	1.284	0.813	120	484	1439	1400	0.276	788	651	773	627	0
3	10	8	"PFF1204"	"F48839_1"	12050	22610	120	856	809	254	74	76	15	100	100	0	533	539	135	102	107	39	100	98	0	1.814	1.682	1.721	1.591	1.945	1.812	0.791	120	513	1213	1172	0.859	782	431	735	437	0
3	11	8	"PFF1208"	"F49178_1"	12230	22610	110	141	141	26	74	76	16	97	91	0	169	168	25	102	105	17	97	87	0	1.000	1.015	0.984	1.030	2.128	0.932	0.446	80	481	134	133	0.000	67	67	67	66	0
3	12	8	"PFF1210"	"F4934_1"	12440	22610	120	996	925	296	76	78	16	100	100	0	583	550	170	105	107	18	97	95	0	1.925	1.908	2.005	2.103	2.116	2.006	0.786	120	514	1398	1294	0.945	920	478	849	445	0
3	13	8	"PFF1215"	"F49538_1"	12620	22610	120	2899	2565	922	77	79	17	100	100	0	2734	2604	757	104	107	17	100	100	0	1.073	0.995	1.039	0.934	2.066	1.015	0.807	120	452	5452	4988	0.102	2822	2630	2488	2500	0
3	14	8	"PFF1218"	"F49644_4"	12800	22610	120	1467	1329	436	78	80	16	100	100	0	695	653	192	104	106	17	100	98	0	2.350	2.279	2.278	2.372	2.007	2.440	0.793	120	502	1980	1800	1.233	1389	591	1251	549	0
3	15	8	"PFF1901"	"F8433_1"	13000	22610	120	2864	2683	974	80	83	19	100	100	0	1131	1092	338	105	109	27	100	99	0	2.713	2.637	2.733	2.648	2.119	2.908	0.805	120	528	3810	3590	1.440	2784	1026	2603	987	0
3	16	8	"PFF1905"	"F8612_1"	13200	22610	120	3485	3303	1031	81	116	310	99	99	0	1447	1379	417	107	131	172	94	93	0	2.540	2.533	2.535	2.672	1.582	2.643	0.879	120	489	4744	4494	1.345	3404	1340	3222	1272	0
3	17	8	"PFF1913"	"F8921_1"	13380	22620	120	3458	3082	1206	79	116	304	95	95	0	2605	2488	773	108	137	177	100	99	0	1.353	1.262	1.306	1.134	1.798	1.329	0.856	120	516	5876	5383	0.436	3379	2497	3003	2380	0
3	18	8	"PFF1915"	"F8939_2"	13570	22610	110	432	413	114	79	88	61	100	93	0	481	459	113	109	133	161	88	75	0	0.949	0.954	0.948	0.950	1.442	0.905	0.811	80	489	725	684	-0.076	353	372	334	350	0
3	19	8	"PFF1919"	"F9091_1"	13770	22610	120	729	700	235	78	84	34	100	100	0	418	400	129	107	123	90	93	75	0	2.093	2.123	2.056	2.254	1.841	2.181	0.776	120	553	962	915	1.066	651	311	622	293	0
3	20	8	"PFF1921"	"F9247_1"	13950	22610	130	375	363	101	77	84	52	95	91	0	439	437	97	105	138	244	83	6	0	0.892	0.861	0.862	0.815	1.743	0.880	0.770	120	569	632	618	-0.165	298	334	286	332	0
3	21	8	"PFI0014"	"I10798_1"	14120	22620	100	105	106	20	74	77	16	78	45	0	140	138	24	103	107	18	76	51	0	0.838	0.914	0.777	0.880	2.976	0.748	0.138	80	403	68	67	-0.255	31	37	32	35	0
3	22	8	"PFI0017"	"I10882_1"	14310	22610	120	758	708	187	76	79	17	99	98	0	761	742	136	105	122	201	98	94	0	1.040	0.992	1.010	0.921	1.623	1.023	0.892	120	634	1338	1269	0.056	682	656	632	637	0
3	1	9	"PFI0023"	"I11056_2"	10320	22780	110	123	125	20	73	75	15	98	83	0	190	193	36	101	110	88	50	3	0	0.562	0.565	0.592	0.569	1.846	0.461	0.379	80	547	139	144	-0.832	50	89	52	92	0
3	2	9	"PFI0029"	"I11211_1"	10500	22780	110	408	407	43	73	75	18	100	100	0	265	267	47	104	109	49	100	95	0	2.081	2.049	2.100	2.103	1.396	2.043	0.789	80	522	496	497	1.057	335	161	334	163	0
3	3	9	"PFI0033"	"I11281_1"	10710	22790	100	96	96	20	72	73	13	67	41	0	156	158	30	103	106	18	92	70	0	0.453	0.436	0.500	0.450	2.910	0.353	0.210	80	447	77	79	-1.143	24	53	24	55	0
3	4	9	"PFI0035"	"I11342_1"	10890	22790	120	1409	1358	384	71	72	14	100	100	0	1164	1164	276	102	104	16	100	100	0	1.260	1.212	1.243	1.152	1.764	1.253	0.875	120	541	2400	2349	0.333	1338	1062	1287	1062	0
3	5	9	"PFI0056"	"I12038_2"	11060	22790	110	188	191	48	67	69	13	100	100	0	230	235	37	96	99	20	100	100	0	0.903	0.892	0.879	0.848	1.539	0.908	0.696	80	477	255	263	-0.147	121	134	124	139	0
3	6	9	"PFI0058"	"I12132_1"	11270	22790	120	665	779	1356	65	67	14	99	99	0	864	912	835	93	96	21	99	99	0	0.778	0.872	0.766	0.751	2.241	1.477	0.565	120	581	1371	1533	-0.362	600	771	714	819	0
3	7	9	"PFI0060"	"I12159_3"	11470	22790	120	150	153	46	67	69	13	93	91	0	182	180	38	97	98	14	95	91	0	0.976	1.036	1.048	0.994	2.391	1.149	0.582	120	463	168	169	-0.034	83	85	86	83	0
3	8	9	"PFI0063"	"I12192_2"	11650	22780	150	82	85	18	72	74	15	37	15	0	120	121	21	102	104	16	51	23	0	0.556	0.684	0.777	0.743	3.702	0.419	0.030	156	560	28	32	-0.848	10	18	13	19	-50
3	9	9	"PFI0069"	"I12412_1"	11850	22790	120	250	251	63	74	76	15	100	99	0	386	378	85	103	111	55	96	94	0	0.622	0.644	0.629	0.644	1.823	0.612	0.756	120	499	459	452	-0.685	176	283	177	275	0
3	10	9	"PFI0072"	"I12552_2"	12040	22790	110	354	352	91	74	80	29	100	100	0	5375	5259	770	109	203	585	100	100	0	0.053	0.054	0.052	0.051	1.334	0.051	0.822	80	461	5546	5428	-4.233	280	5266	278	5150	0
3	11	9	"PFI0105"	"I13369_2"	12230	22790	110	157	155	33	76	78	23	96	85	0	268	263	47	109	188	571	0	0	0	0.509	0.513	0.522	0.510	1.661	0.485	0.596	80	480	240	233	-0.973	81	159	79	154	0
3	12	9	"PFI0107"	"I13466_1"	12420	22790	120	669	642	212	78	80	25	100	97	0	497	483	115	106	109	21	100	100	0	1.512	1.496	1.521	1.390	1.835	1.607	0.833	120	542	982	941	0.596	591	391	564	377	0
3	13	9	"PFI0111"	"I13569_2"	12620	22790	120	942	902	257	78	80	17	100	100	0	941	900	242	105	108	18	100	98	0	1.033	1.036	1.040	1.096	1.747	1.048	0.869	120	499	1700	1619	0.048	864	836	824	795	0
3	14	9	"PFI0113"	"I13674_4"	12800	22790	110	147	150	35	79	80	17	96	82	0	158	160	29	107	110	19	88	68	0	1.333	1.340	1.382	1.448	2.315	1.471	0.477	80	456	119	124	0.415	68	51	71	53	0
3	15	9	"PFI0118"	"I13901_1"	13000	22800	120	193	191	44	79	81	18	97	95	0	206	211	37	105	109	27	98	90	0	1.129	1.057	1.064	1.013	1.921	1.164	0.563	120	534	215	218	0.175	114	101	112	106	0
3	16	9	"PFI0122"	"I13918_1"	13190	22800	120	1353	1279	324	79	95	235	97	95	0	2285	2226	514	105	118	132	100	99	0	0.584	0.566	0.598	0.554	1.715	0.540	0.833	120	479	3454	3321	-0.775	1274	2180	1200	2121	0
3	17	9	"PFJ0094"	"J1546_3"	13350	22790	110	162	165	35	77	92	127	16	0	0	164	166	35	106	121	125	2	0	0	1.466	1.467	1.529	1.488	2.000	1.482	0.443	80	435	143	148	0.551	85	58	88	60	0
3	18	9	"PFJ0104"	"J157_2"	13570	22800	120	115	116	26	78	83	33	56	11	0	151	155	29	106	113	45	49	8	0	0.822	0.776	0.796	0.660	3.085	0.760	0.297	120	584	82	87	-0.282	37	45	38	49	0
3	19	9	"PFJ0107"	"J1588_1"	13740	22790	110	642	641	193	76	80	32	100	100	0	615	634	150	104	110	55	100	100	0	1.108	1.066	1.045	1.033	1.396	1.080	0.826	80	501	1077	1095	0.147	566	511	565	530	0
3	20	9	"PFJ0110"	"J1616_1"	13960	22810	120	106	107	23	76	80	30	47	10	0	136	138	27	102	108	50	28	2	0	0.882	0.861	0.812	0.808	2.620	0.813	0.173	120	606	64	67	-0.181	30	34	31	36	0
3	21	9	"PFJ0116"	"J163_7"	14150	22810	120	205	206	54	75	77	15	100	98	0	233	235	52	101	104	16	98	95	0	0.985	0.978	1.022	0.970	1.913	1.003	0.637	120	507	262	265	-0.022	130	132	131	134	0
3	22	9	"PFJ0119"	"J167_13"	14330	22810	120	685	643	195	73	74	16	100	100	0	489	476	129	100	104	22	99	99	0	1.573	1.516	1.514	1.441	1.834	1.575	0.783	120	577	1001	946	0.654	612	389	570	376	0
3	1	10	"PFJ0157"	"J183_4"	10350	22990	130	569	549	158	71	73	14	100	100	0	424	410	98	101	102	16	100	100	0	1.542	1.547	1.585	1.541	1.480	1.580	0.802	120	678	821	787	0.625	498	323	478	309	0
3	2	10	"PFJ0159"	"J183_6"	10530	22980	120	156	163	46	72	75	18	95	89	0	182	183	49	102	106	30	88	64	0	1.050	1.123	1.067	1.095	2.189	1.068	0.449	120	488	164	172	0.070	84	80	91	81	0
3	3	10	"PFJ0161"	"J183_8"	10690	22980	130	360	353	92	72	75	18	100	100	0	331	323	81	102	106	26	96	95	0	1.258	1.271	1.227	1.319	2.181	1.265	0.736	120	592	517	502	0.331	288	229	281	221	0
3	4	10	"PFJ0165"	"J1901_2"	10890	22970	90	147	153	28	72	74	18	100	98	0	167	165	38	102	104	14	92	80	0	1.154	1.286	1.198	1.497	2.275	1.231	0.460	52	366	140	144	0.206	75	65	81	63	0
3	5	10	"PFJ0168"	"J191_1"	11070	22980	120	205	205	51	70	73	20	98	96	0	291	294	66	99	100	15	100	99	0	0.703	0.692	0.671	0.679	1.589	0.667	0.718	120	591	327	330	-0.508	135	192	135	195	0
3	6	10	"PFJ0170"	"J191_6"	11270	22980	120	166	164	44	69	70	13	97	93	0	147	147	36	96	98	15	83	71	0	1.902	1.863	1.754	1.883	2.461	1.896	0.446	120	557	148	146	0.927	97	51	95	51	0
3	7	10	"PFJ0203"	"J21_13"	11470	22980	120	108	112	23	69	73	25	80	30	0	147	148	32	99	100	15	84	72	0	0.813	0.878	0.789	0.841	2.310	0.798	0.310	120	513	87	92	-0.300	39	48	43	49	0
3	8	10	"PFJ0207"	"J21_24"	11650	22980	120	672	650	189	71	74	22	100	100	0	414	396	101	101	103	17	98	98	0	1.920	1.963	2.029	2.046	1.987	2.104	0.790	120	530	914	874	0.941	601	313	579	295	0
3	9	10	"PFJ0209"	"J21_26"	11850	22980	120	999	934	328	73	78	45	100	99	0	541	530	151	103	109	50	95	95	0	2.114	2.016	2.134	2.063	2.202	2.181	0.748	120	528	1364	1288	1.080	926	438	861	427	0
3	10	10	"PFJ0212"	"J21_31"	12040	22980	120	7623	6911	1917	74	86	65	100	100	0	9244	8482	2270	107	173	478	99	95	0	0.826	0.816	0.830	0.852	1.865	0.799	0.842	120	536	16686	15212	-0.275	7549	9137	6837	8375	0
3	11	10	"PFJ0216"	"J21_9"	12230	22990	150	87	87	17	76	83	46	1	0	0	116	118	24	106	161	451	0	0	0	1.100	0.917	0.846	0.860	3.533	0.565	0.656	156	700	21	23	0.138	11	10	11	12	-50
3	12	10	"PFJ0218"	"J222_2"	12400	22980	110	565	549	166	76	87	69	100	100	0	400	391	87	104	115	56	100	95	0	1.652	1.648	1.623	1.615	1.559	1.707	0.778	80	455	785	760	0.724	489	296	473	287	0
3	13	10	"PFJ0247"	"J242_2"	12600	22980	130	152	155	39	79	87	60	63	11	0	156	155	35	105	113	49	51	7	0	1.431	1.520	1.586	1.513	2.125	1.376	0.616	120	619	124	126	0.517	73	51	76	50	0
3	14	10	"PFJ0250"	"J245_1"	12800	22990	120	181	177	48	76	78	17	95	90	0	230	228	53	104	107	18	97	91	0	0.833	0.815	0.877	0.796	1.965	0.810	0.608	120	563	231	225	-0.263	105	126	101	124	0
3	15	10	"PFJ0252"	"J245_13"	12990	22990	120	255	251	76	75	76	14	96	92	0	254	257	56	102	105	16	100	100	0	1.184	1.135	1.164	1.018	2.124	1.204	0.718	120	514	332	331	0.244	180	152	176	155	0
3	16	10	"PFJ0254"	"J245_5"	13180	22990	120	181	174	45	77	78	19	94	89	0	238	231	51	104	105	16	97	92	0	0.776	0.764	0.772	0.786	2.280	0.739	0.578	120	515	238	224	-0.366	104	134	97	127	0
3	17	10	"PFJ0257"	"J245_9"	13370	22990	120	105	106	22	77	79	18	62	34	0	138	138	26	104	107	18	69	46	0	0.824	0.853	0.769	0.777	2.991	0.647	0.111	120	564	62	63	-0.280	28	34	29	34	0
3	18	10	"PFJ0259"	"J2465_2"	13570	23000	120	95	97	24	78	80	17	48	21	0	140	137	27	103	106	18	72	50	0	0.459	0.559	0.635	0.586	3.846	0.547	0.100	120	575	54	53	-1.122	17	37	19	34	0
3	19	10	"PFK0310"	"Kn2750_3"	13770	23000	90	111	113	32	80	81	18	61	46	0	153	162	62	102	105	17	75	65	0	0.608	0.550	0.503	0.499	3.360	0.406	0.232	52	386	82	93	-0.718	31	51	33	60	0
3	20	10	"PFK0321"	"Kn2865_1"	13940	23000	80	134	146	51	76	78	17	86	75	0	164	176	57	102	104	17	78	73	0	0.935	0.946	1.014	1.093	2.519	0.912	0.445	52	323	120	144	-0.096	58	62	70	74	0
3	21	10	"PFK0331"	"Kn3020_1"	14130	23000	120	860	808	245	76	79	16	100	100	0	817	808	164	103	105	17	100	100	0	1.098	1.038	1.049	0.954	1.774	1.074	0.854	120	568	1498	1437	0.135	784	714	732	705	0
3	22	10	"PFK0339"	"Kn3094_1"	14320	22990	100	113	122	37	74	90	223	0	0	0	152	161	40	104	124	217	0	0	0	0.813	0.842	0.951	0.837	2.941	1.440	0.930	80	469	87	105	-0.300	39	48	48	57	0
3	1	11	"PFK0353"	"Kn3360_3"	10330	23180	120	112	115	33	71	74	14	82	68	0	167	165	46	102	103	16	84	79	0	0.631	0.698	0.630	0.610	2.741	0.572	0.316	120	601	106	107	-0.665	41	65	44	63	0
3	2	11	"PFK0355"	"Kn3360_5"	10520	23180	120	1379	1292	510	73	76	16	100	100	0	647	617	196	103	105	21	98	96	0	2.401	2.372	2.432	2.343	2.281	2.609	0.811	120	533	1850	1733	1.263	1306	544	1219	514	0
3	3	11	"PFK0384"	"Kn386_1"	10710	23180	120	141	141	36	76	78	18	89	76	0	179	183	44	104	108	27	90	77	0	0.867	0.823	0.835	0.789	2.345	0.686	0.444	120	530	140	144	-0.206	65	75	65	79	0
3	4	11	"PFK0387"	"Kn400_3"	10900	23180	120	2204	2076	668	75	77	17	100	100	0	1028	969	295	103	105	16	99	96	0	2.302	2.311	2.336	2.517	1.969	2.418	0.846	120	563	3054	2867	1.203	2129	925	2001	866	0
3	5	11	"PFK0390"	"Kn4028_2"	11070	23180	110	1735	1659	390	76	87	87	100	100	0	1709	1672	260	103	125	161	100	100	0	1.033	1.009	1.039	0.986	1.319	1.014	0.874	80	484	3265	3152	0.047	1659	1606	1583	1569	0
3	6	11	"PFK0393"	"Kn4044_1"	11280	23190	120	460	447	154	73	84	81	94	89	0	261	263	72	103	121	146	57	3	0	2.449	2.338	2.385	2.280	2.382	2.445	0.696	120	590	545	534	1.292	387	158	374	160	0
3	7	11	"PFK0400"	"Kn4252_3"	11480	23180	120	6290	6044	1502	69	75	29	100	100	0	2487	2436	857	99	102	18	100	100	0	2.605	2.557	2.596	2.851	1.854	2.551	0.870	120	536	8609	8312	1.381	6221	2388	5975	2337	0
3	8	11	"PFK0406"	"Kn434_1"	11650	23180	110	762	1302	1876	69	87	93	100	100	0	491	778	1061	99	112	72	100	97	0	1.768	1.816	1.720	1.785	1.607	1.871	0.783	80	470	1085	1912	0.822	693	392	1233	679	0
3	9	11	"PFK0434"	"Kn5123_1"	11850	23180	120	588	563	170	74	87	82	99	96	0	435	441	140	103	113	65	94	90	0	1.548	1.447	1.401	1.553	1.920	1.404	0.815	120	582	846	827	0.631	514	332	489	338	0
3	10	11	"PFK0438"	"Kn5186_3"	12040	23180	110	3838	3690	1117	76	86	110	100	100	0	1602	1584	367	105	124	162	100	100	0	2.513	2.444	2.498	2.381	1.541	2.591	0.816	80	498	5259	5093	1.329	3762	1497	3614	1479	0
3	11	11	"PFK0449"	"Kn5414_1"	12240	23190	120	159	161	40	76	86	106	29	0	0	265	265	66	104	121	156	53	0	0	0.516	0.528	0.525	0.526	2.128	0.460	0.592	120	540	244	246	-0.956	83	161	85	161	0
3	12	11	"PFK0454"	"Kn5561_2"	12420	23180	110	1378	1287	406	80	94	102	100	100	0	632	632	170	105	118	74	100	100	0	2.463	2.290	2.253	2.255	1.425	2.482	0.835	80	486	1825	1734	1.300	1298	527	1207	527	0
3	13	11	"PFK0456"	"Kn5587_1"	12610	23180	120	20482	19972	7080	86	102	124	100	100	0	6842	6546	2564	108	130	185	99	94	0	3.029	3.089	2.987	3.466	1.888	3.181	0.863	120	550	27130	26324	1.599	20396	6734	19886	6438	0
3	14	11	"PFK0460"	"Kn569_3"	12800	23190	120	510	491	148	80	89	89	94	93	0	332	325	78	105	121	182	72	1	0	1.894	1.868	1.950	1.885	2.167	1.018	0.558	120	514	657	631	0.922	430	227	411	220	0
3	15	11	"PFK0488"	"Kn67_1"	12990	23190	120	936	873	336	79	82	20	100	100	0	352	349	108	103	106	17	99	97	0	3.442	3.228	3.260	3.195	2.273	3.642	0.746	120	528	1106	1040	1.783	857	249	794	246	0
3	16	11	"PFK0491"	"Kn6869_1"	13190	23190	120	1193	1110	412	80	82	20	100	100	0	808	789	235	102	106	17	100	100	0	1.576	1.499	1.544	1.438	1.949	1.641	0.744	120	513	1819	1717	0.657	1113	706	1030	687	0
3	17	11	"PFK0496"	"Kn707_1"	13370	23190	120	2351	2049	757	80	82	18	100	100	0	2122	1978	599	104	107	18	100	100	0	1.125	1.051	1.121	1.051	2.275	1.076	0.776	120	532	4289	3843	0.170	2271	2018	1969	1874	0
3	18	11	"PFK0507"	"Kn768_1"	13570	23190	130	556	539	143	80	82	19	100	100	0	412	401	105	106	109	18	97	95	0	1.556	1.556	1.501	1.626	1.778	1.563	0.782	120	581	782	754	0.637	476	306	459	295	0
3	19	11	"PFK0510"	"Kn7854_1"	13760	23190	120	666	653	179	82	89	51	100	98	0	606	587	186	107	112	31	95	94	0	1.170	1.190	1.174	1.293	1.798	1.167	0.843	120	574	1083	1051	0.227	584	499	571	480	0
3	20	11	"PFK0516"	"Kn8017_1"	13950	23190	110	8170	8223	1393	84	93	57	100	100	0	3389	3477	898	110	123	113	100	100	0	2.466	2.417	2.510	2.468	1.313	2.453	0.880	80	499	11365	11506	1.302	8086	3279	8139	3367	0
3	21	11	"PFK1023"	"Ks506_1"	14140	23200	120	1528	1387	547	82	86	27	99	97	0	1792	1762	468	109	117	104	100	99	0	0.859	0.789	0.818	0.685	1.835	0.832	0.858	120	562	3129	2958	-0.219	1446	1683	1305	1653	0
3	22	11	"PFK1025"	"Ks506_6"	14320	23200	100	881	860	186	76	89	217	100	95	0	1405	1412	230	106	125	214	100	100	0	0.620	0.600	0.617	0.591	1.229	0.601	0.843	80	468	2104	2090	-0.690	805	1299	784	1306	0
3	1	12	"PFK1027"	"Ks509_1"	10330	23370	110	414	407	116	72	75	15	100	100	0	378	364	100	104	106	20	100	100	0	1.248	1.288	1.290	1.313	1.476	1.323	0.790	80	530	616	595	0.320	342	274	335	260	0
3	2	12	"PFK1030"	"Ks509_6"	10510	23370	110	1710	1589	535	75	78	19	100	100	0	844	806	211	105	111	52	100	100	0	2.212	2.160	2.215	2.119	1.439	2.314	0.832	80	495	2374	2215	1.146	1635	739	1514	701	0
3	3	12	"PFK1033"	"Ks510_10"	10710	23380	120	1130	1022	374	74	77	19	100	99	0	759	714	220	105	110	48	100	99	0	1.615	1.557	1.572	1.428	2.096	1.662	0.801	120	549	1710	1557	0.691	1056	654	948	609	0
3	4	12	"PFK1036"	"Ks510_3"	10900	23380	120	1232	1144	404	76	79	17	100	100	0	553	523	155	105	107	16	100	100	0	2.580	2.555	2.552	2.484	2.064	2.762	0.793	120	513	1604	1486	1.368	1156	448	1068	418	0
3	5	12	"PFK1051"	"Ks539_1"	11100	23380	130	2573	2309	765	77	88	89	97	95	0	2627	2533	546	105	128	167	100	99	0	0.990	0.919	0.972	0.809	1.785	0.963	0.875	120	520	5018	4660	-0.015	2496	2522	2232	2428	0
3	6	12	"PFK1053"	"Ks545_4"	11280	23380	120	1510	1429	507	74	79	43	100	98	0	622	607	169	105	110	74	99	98	0	2.778	2.699	2.677	2.529	1.957	2.934	0.756	120	497	1953	1857	1.474	1436	517	1355	502	0
3	7	12	"PFK1057"	"Ks54_4"	11480	23380	120	1024	936	335	72	75	17	100	100	0	1027	973	294	101	103	17	100	99	0	1.028	0.991	1.029	0.959	2.171	0.997	0.771	120	524	1878	1736	0.040	952	926	864	872	0
3	8	12	"PFK1062"	"Ks5580_5"	11660	23380	120	1557	1423	508	71	78	58	100	99	0	914	862	292	100	107	55	97	93	0	1.826	1.774	1.859	1.860	2.295	1.859	0.780	120	484	2300	2114	0.868	1486	814	1352	762	0
3	9	12	"PFK1065"	"Ks565_1"	11850	23380	120	1281	1218	375	75	77	15	100	100	0	706	686	181	103	105	17	100	100	0	2.000	1.961	2.012	1.940	1.640	2.056	0.823	120	508	1809	1726	1.000	1206	603	1143	583	0
3	10	12	"PFK1067"	"Ks565_2"	12050	23380	120	714	678	208	77	87	108	100	92	0	687	660	208	105	121	159	91	85	0	1.095	1.083	1.127	1.168	2.185	1.060	0.783	120	509	1219	1156	0.130	637	582	601	555	0
3	11	12	"PFK1087"	"Ks56_4"	12220	23380	120	168	171	41	75	78	19	98	90	0	152	153	32	103	106	17	84	67	0	1.898	1.920	1.956	1.933	2.397	2.088	0.364	120	490	142	146	0.924	93	49	96	50	0
3	12	12	"PFK1089"	"Ks56_9"	12430	23380	120	493	474	152	78	87	85	98	87	0	408	397	115	104	112	57	94	90	0	1.365	1.352	1.360	1.394	2.032	1.370	0.756	120	555	719	689	0.449	415	304	396	293	0
3	13	12	"PFK1091"	"Ks586_5"	12620	23380	120	558	542	155	81	88	89	98	95	0	430	424	130	105	120	183	86	38	0	1.468	1.445	1.416	1.582	2.077	1.436	0.818	120	508	802	780	0.554	477	325	461	319	0
3	14	12	"PFK1096"	"Ks592_4"	12810	23380	120	2897	2707	908	80	83	18	100	100	0	2367	2199	678	104	106	16	100	100	0	1.245	1.254	1.270	1.314	1.976	1.283	0.842	120	484	5080	4722	0.316	2817	2263	2627	2095	0
3	15	12	"PFK1098"	"Ks595_2"	13000	23380	120	880	828	276	81	83	19	100	100	0	365	350	107	104	106	19	95	94	0	3.061	3.037	3.067	3.325	1.896	3.162	0.801	120	477	1060	993	1.614	799	261	747	246	0
3	16	12	"PFK1103"	"Ks5_1"	13180	23380	120	1951	1828	630	81	82	16	100	100	0	972	913	295	105	108	19	98	98	0	2.157	2.162	2.234	2.169	1.918	2.308	0.798	120	488	2737	2555	1.109	1870	867	1747	808	0
3	17	12	"PFK1124"	"Ks646_6"	13370	23380	110	314	301	84	80	83	20	97	95	0	666	636	157	107	115	54	100	97	0	0.419	0.418	0.412	0.395	1.566	0.391	0.786	80	450	793	750	-1.256	234	559	221	529	0
3	18	12	"PFK1126"	"Ks64_1"	13560	23390	120	397	393	120	79	82	20	98	98	0	280	279	63	108	114	51	96	87	0	1.849	1.836	1.837	1.751	1.726	1.979	0.738	120	500	490	485	0.887	318	172	314	171	0
3	19	12	"PFK1135"	"Ks664_1"	13760	23380	110	749	701	196	81	83	21	100	100	0	504	488	121	110	115	46	100	100	0	1.695	1.640	1.582	1.632	1.439	1.678	0.800	80	453	1062	998	0.762	668	394	620	378	0
3	20	12	"PFK1137"	"Ks664_35"	13950	23390	120	3437	3237	1242	85	89	37	100	100	0	2757	2756	761	111	126	115	100	100	0	1.267	1.192	1.235	1.065	1.831	1.274	0.844	120	520	5998	5797	0.341	3352	2646	3152	2645	0
3	21	12	"PFK1140"	"Ks667_3"	14140	23390	110	129	127	29	84	86	18	81	61	0	156	156	23	110	113	19	90	61	0	0.978	0.935	0.985	0.833	2.539	0.935	0.222	80	414	91	89	-0.032	45	46	43	46	0
3	22	12	"PFK1142"	"Ks66_1"	14320	23390	120	4538	3898	1392	80	83	18	100	100	0	2854	2621	693	106	110	25	100	100	0	1.622	1.518	1.528	1.371	1.903	1.614	0.854	120	591	7206	6333	0.698	4458	2748	3818	2515	0
3	1	13	"PFM0090"	"M16407_5"	10330	23560	110	1373	1247	424	72	79	44	100	100	0	1475	1307	444	104	120	131	100	100	0	0.949	0.977	0.963	0.967	1.710	0.905	0.793	80	558	2672	2378	-0.076	1301	1371	1175	1203	0
3	2	13	"PFM0095"	"M16853_1"	10530	23560	110	399	369	111	74	81	47	96	91	0	403	376	121	105	122	123	81	67	0	1.091	1.089	0.983	1.110	2.021	1.011	0.734	80	510	623	566	0.125	325	298	295	271	0
3	3	13	"PFM0099"	"M17049_2"	10730	23570	120	1501	1463	575	75	77	16	100	100	0	1849	1742	648	105	109	23	100	100	0	0.818	0.848	0.826	0.823	2.201	0.835	0.799	120	484	3170	3025	-0.290	1426	1744	1388	1637	0
3	4	13	"PFM0101"	"M17181_1"	10900	23570	110	338	348	100	77	79	16	100	100	0	361	370	107	108	112	26	100	100	0	1.032	1.034	0.986	1.043	1.576	0.957	0.726	80	355	514	533	0.045	261	253	271	262	0
3	5	13	"PFM0103"	"M17230_2"	11070	23540	150	78	79	16	75	79	40	1	0	0	104	108	20	106	112	70	0	0	0	-1.500	2.000	1.000	1.037	3.030	0.207	0.041	156	595	1	6	Error	3	-2	4	2	-50
3	6	13	"PFM0105"	"M17327_1"	11300	23570	120	957	868	336	73	75	16	100	98	0	685	641	218	103	105	16	98	97	0	1.519	1.478	1.563	1.499	2.500	1.545	0.822	120	561	1466	1333	0.603	884	582	795	538	0
3	7	13	"PFM0123"	"M18924_1"	11500	23550	80	266	291	147	72	75	17	100	100	0	225	236	106	101	104	17	88	82	0	1.565	1.622	1.760	1.944	2.266	1.697	0.582	52	303	318	354	0.646	194	124	219	135	0
3	8	13	"PFM0125"	"M18924_16"	11680	23550	120	3056	2597	1088	73	75	14	100	100	0	1814	1583	573	102	105	19	100	100	0	1.742	1.704	1.652	1.513	2.350	1.842	0.830	120	498	4695	4005	0.801	2983	1712	2524	1481	0
3	9	13	"PFM0128"	"M18924_2"	11870	23550	110	1019	937	269	74	76	15	100	100	0	2861	2830	698	104	106	22	100	100	0	0.343	0.317	0.318	0.308	1.360	0.290	0.820	80	451	3702	3589	-1.545	945	2757	863	2726	0
3	10	13	"PFM0134"	"M19188_5"	12040	23550	110	393	398	138	74	78	24	100	100	0	210	216	64	105	107	21	91	86	0	3.038	2.919	2.809	2.994	2.017	3.120	0.620	80	456	424	435	1.603	319	105	324	111	0
3	11	13	"PFM0138"	"M19559_4"	12230	23550	110	284	274	99	74	77	21	98	90	0	331	310	93	104	107	22	93	92	0	0.925	0.971	0.977	0.937	2.235	0.905	0.633	80	497	437	406	-0.112	210	227	200	206	0
3	12	13	"PFM0140"	"M196_2"	12440	23550	110	575	551	180	74	76	17	100	100	0	728	707	256	102	106	21	100	100	0	0.800	0.788	0.764	0.811	1.751	0.712	0.750	80	474	1127	1082	-0.321	501	626	477	605	0
3	13	13	"PFM0160"	"M21368_2"	12610	23550	110	175	176	52	73	75	16	96	88	0	217	209	52	102	105	19	88	86	0	0.887	0.963	0.948	1.022	2.661	0.950	0.608	80	452	217	210	-0.173	102	115	103	107	0
3	14	13	"PFM0162"	"M21439_1"	12810	23560	120	298	276	100	77	79	16	95	91	0	278	275	66	103	105	18	99	96	0	1.263	1.157	1.188	1.055	2.154	1.276	0.704	120	491	396	371	0.337	221	175	199	172	0
3	15	13	"PFM0165"	"M21508_2"	12990	23550	110	753	685	239	78	81	21	100	100	0	726	701	177	104	110	46	100	100	0	1.085	1.017	1.019	0.963	1.529	1.057	0.830	80	443	1297	1204	0.118	675	622	607	597	0
3	16	13	"PFM0167"	"M2157_1"	13190	23560	120	297	283	96	76	79	21	98	92	0	326	308	93	104	111	43	95	85	0	0.995	1.015	1.023	1.001	2.412	1.017	0.690	120	539	443	411	-0.007	221	222	207	204	0
3	17	13	"PFM0171"	"M21780_2"	13380	23550	110	2134	1950	597	77	79	19	100	100	0	1142	1057	333	107	115	57	100	98	0	1.987	1.972	1.900	2.056	1.802	2.001	0.825	80	404	3092	2823	0.991	2057	1035	1873	950	0
3	18	13	"PFM0173"	"M21780_4"	13550	23550	150	84	90	21	79	80	19	32	12	0	114	117	22	108	114	50	5	0	0	0.833	1.222	0.714	0.741	4.124	0.341	0.054	156	576	11	20	-0.263	5	6	11	9	-50
3	19	13	"PFM0202"	"M23550_4"	13760	23560	120	635	582	194	79	80	21	100	100	0	1511	1436	398	106	112	46	100	99	0	0.396	0.378	0.393	0.357	2.029	0.363	0.774	120	451	1961	1833	-1.337	556	1405	503	1330	0
3	20	13	"PFM0204"	"M23550_7"	13920	23560	150	98	98	27	80	83	26	32	7	0	119	122	22	107	115	61	3	0	0	1.500	1.200	1.182	1.431	3.523	1.269	0.075	156	595	30	33	0.585	18	12	18	15	-50
3	21	13	"PFM0209"	"M24104_1"	14140	23560	120	663	635	236	79	81	16	97	96	0	670	683	221	108	110	19	99	99	0	1.039	0.967	0.999	0.934	1.916	0.985	0.837	120	520	1146	1131	0.055	584	562	556	575	0
3	22	13	"PFM0211"	"M24315_1"	14330	23560	110	675	644	195	77	79	17	100	100	0	663	636	204	103	108	28	100	98	0	1.068	1.064	1.016	1.087	1.814	0.991	0.775	80	444	1158	1100	0.095	598	560	567	533	0
3	1	14	"PFM0214"	"M24561_16"	10330	23740	110	433	406	133	75	82	50	95	92	0	399	380	129	105	122	138	80	60	0	1.218	1.204	1.193	1.266	1.918	1.151	0.743	80	504	652	606	0.284	358	294	331	275	0
3	2	14	"PFM0216"	"M24561_22"	10510	23730	110	2061	1872	758	77	89	95	100	100	0	971	905	314	106	122	93	100	96	0	2.294	2.247	2.276	2.204	1.693	2.350	0.816	80	514	2849	2594	1.198	1984	865	1795	799	0
3	3	14	"PFM0675"	"M49210_1"	10740	23740	120	342	316	106	78	88	97	85	69	0	287	292	89	104	115	79	88	65	0	1.443	1.266	1.338	1.276	2.219	1.277	0.691	120	468	447	426	0.529	264	183	238	188	0
3	4	14	"PFM0678"	"M49439_1"	10910	23740	120	482	458	141	77	84	54	99	94	0	281	273	73	107	111	27	95	90	0	2.328	2.295	2.291	2.359	1.999	2.461	0.719	120	466	579	547	1.219	405	174	381	166	0
3	5	14	"PFM0682"	"M49680_3"	11100	23740	120	494	493	166	75	78	20	100	100	0	418	404	126	106	108	20	97	95	0	1.343	1.403	1.444	1.519	2.056	1.388	0.768	120	522	731	716	0.425	419	312	418	298	0
3	6	14	"PFM0685"	"M50030_1"	11290	23740	120	789	1047	1594	72	75	20	99	98	0	1037	1110	723	104	105	19	99	97	0	0.768	0.969	0.766	0.789	2.789	1.733	0.722	120	502	1650	1981	-0.380	717	933	975	1006	0
3	7	14	"PFM0689"	"M50253_2"	11480	23740	110	1051	957	311	73	76	22	100	100	0	591	553	142	103	108	38	100	98	0	2.004	1.964	2.051	1.956	1.772	2.014	0.786	80	517	1466	1334	1.003	978	488	884	450	0
3	8	14	"PFM0691"	"M50721_1"	11680	23740	120	203	205	57	73	76	21	97	93	0	239	239	61	103	108	38	90	84	0	0.956	0.971	0.951	0.976	2.161	0.940	0.617	120	528	266	268	-0.065	130	136	132	136	0
3	9	14	"PFM0712"	"M52704_3"	11840	23750	110	111	110	28	75	77	15	72	58	0	127	125	27	104	106	20	53	17	0	1.565	1.667	1.359	1.216	3.993	1.264	0.072	80	471	59	56	0.646	36	23	35	21	0
3	10	14	"PFM0715"	"M5299_1"	12040	23740	110	1259	1211	405	75	87	79	100	100	0	853	823	240	105	120	99	98	95	0	1.583	1.582	1.577	1.573	1.618	1.569	0.841	80	515	1932	1854	0.663	1184	748	1136	718	0
3	11	14	"PFM0718"	"M53027_1"	12250	23750	120	312	303	119	74	86	80	84	70	0	421	405	111	105	120	100	94	80	0	0.753	0.763	0.749	0.680	2.064	0.804	0.702	120	505	554	529	-0.409	238	316	229	300	0
3	12	14	"PFM0720"	"M53181_3"	12420	23740	110	1429	1342	345	73	75	15	100	100	0	1335	1306	257	103	108	29	100	100	0	1.101	1.055	1.050	1.034	1.349	1.048	0.843	80	438	2588	2472	0.138	1356	1232	1269	1203	0
3	13	14	"PFM0722"	"M53240_1"	12600	23740	110	358	359	104	74	76	18	100	100	0	746	717	177	104	111	43	100	100	0	0.442	0.465	0.477	0.454	1.532	0.412	0.797	80	503	926	898	-1.177	284	642	285	613	0
3	14	14	"PFM0726"	"M53565_1"	12790	23740	150	81	84	25	76	78	17	25	8	0	116	116	23	105	109	33	10	0	0	0.455	0.727	0.845	0.816	3.420	0.121	0.018	156	718	16	19	-1.138	5	11	8	11	-50
3	15	14	"PFM0746"	"M54626_1"	13000	23750	120	4881	4530	1723	76	79	20	100	100	0	3082	2798	957	104	109	39	100	100	0	1.613	1.653	1.628	1.565	2.201	1.767	0.793	120	582	7783	7148	0.690	4805	2978	4454	2694	0
3	16	14	"PFM0749"	"M5464_1"	13190	23750	120	343	346	119	75	77	17	97	97	0	593	564	189	103	105	16	98	98	0	0.547	0.588	0.593	0.585	2.282	0.551	0.727	120	502	758	732	-0.871	268	490	271	461	0
3	17	14	"PFM0753"	"M55240_4"	13380	23750	150	84	87	22	77	79	17	23	5	0	118	117	20	104	107	22	30	7	0	0.500	0.769	0.750	0.747	3.748	0.553	0.001	156	629	21	23	-1.000	7	14	10	13	-50
3	18	14	"PFM0758"	"M55479_1"	13570	23750	150	81	83	19	78	79	17	23	6	0	114	117	20	105	107	23	28	5	0	0.333	0.417	0.967	1.028	3.909	0.449	0.010	156	634	12	17	-1.585	3	9	5	12	-50
3	19	14	"PFM0761"	"M55746_2"	13760	23750	120	180	181	43	77	79	20	97	90	0	192	195	48	106	107	17	92	89	0	1.198	1.169	1.235	1.124	2.391	1.116	0.542	120	494	189	193	0.260	103	86	104	89	0
3	20	14	"PFM0763"	"M55888_10"	13930	23750	110	1205	1105	353	78	86	52	100	100	0	2067	1896	499	107	134	195	100	100	0	0.575	0.574	0.580	0.551	1.502	0.544	0.827	80	454	3087	2816	-0.798	1127	1960	1027	1789	0
3	21	14	"PFM0787"	"M57062_3"	14140	23760	120	92	94	20	79	86	49	6	0	0	213	212	45	107	131	187	5	0	0	0.123	0.143	0.152	0.150	2.780	0.118	0.052	120	494	119	120	-3.027	13	106	15	105	0
3	22	14	"PFM0790"	"M57295_1"	14300	23740	150	84	85	19	76	77	16	28	10	0	117	117	23	104	106	20	33	13	0	0.615	0.692	0.761	0.709	3.623	0.377	0.020	156	763	21	22	-0.700	8	13	9	13	-50
3	1	15	"PFM0798"	"M57785_5"	10320	23930	150	84	86	17	76	79	23	16	2	0	119	122	25	104	108	30	21	6	0	0.533	0.556	0.629	0.587	3.566	0.278	0.053	156	859	23	28	-0.907	8	15	10	18	-50
3	2	15	"PFM0800"	"M58024_1"	10520	23930	120	393	379	131	78	86	95	88	81	0	398	381	126	104	113	87	85	81	0	1.071	1.087	1.149	1.127	2.400	1.078	0.702	120	477	609	578	0.100	315	294	301	277	0
3	3	15	"PFM0804"	"M58298_1"	10690	23920	150	81	82	18	80	87	81	0	0	0	108	113	24	105	114	75	2	0	0	0.333	0.250	0.981	0.934	4.099	0.075	0.000	156	682	4	10	-1.585	1	3	2	8	-50
3	4	15	"PFM0807"	"M58361_1"	10900	23930	110	8701	8275	2484	83	134	468	100	100	0	3376	3220	975	108	157	368	98	97	0	2.637	2.632	2.570	2.667	1.571	2.694	0.873	80	513	11886	11304	1.399	8618	3268	8192	3112	0
3	5	15	"PFN0316"	"N134_30"	11100	23930	110	165	164	38	80	131	471	0	0	0	401	395	91	108	148	312	47	0	0	0.290	0.293	0.309	0.265	1.819	0.275	0.633	80	499	378	371	-1.785	85	293	84	287	0
3	6	15	"PFN0318"	"N134_34"	11290	23940	120	247	239	77	75	78	17	95	94	0	558	510	167	104	107	19	100	98	0	0.379	0.404	0.386	0.394	2.282	0.366	0.704	120	528	626	570	-1.400	172	454	164	406	0
3	7	15	"PFN0320"	"N134_41"	11460	23930	110	983	956	254	75	80	36	100	100	0	485	471	129	102	110	45	100	97	0	2.371	2.388	2.401	2.444	1.646	2.418	0.803	80	501	1291	1250	1.245	908	383	881	369	0
3	8	15	"PFN0324"	"N134_45"	11670	23940	120	2319	2198	829	73	77	36	100	99	0	3135	3056	941	100	106	42	100	99	0	0.740	0.719	0.753	0.677	2.388	0.719	0.775	120	483	5281	5081	-0.434	2246	3035	2125	2956	0
3	9	15	"PFN0326"	"N134_5"	11850	23940	120	823	749	233	75	76	16	100	100	0	727	677	177	101	103	16	99	99	0	1.195	1.170	1.220	1.154	2.020	1.208	0.820	120	388	1374	1250	0.257	748	626	674	576	0
3	10	15	"PFN0328"	"N134_57"	12020	23930	150	86	90	22	77	86	69	3	0	0	117	119	25	108	120	91	0	0	0	1.000	1.182	0.833	0.831	3.495	0.303	0.329	156	594	18	24	0.000	9	9	13	11	-50
3	11	15	"PFN0346"	"N134_93"	12210	23920	150	83	85	18	79	87	71	0	0	0	115	119	30	108	121	93	1	0	0	0.571	0.545	0.886	0.834	4.156	0.137	0.007	156	588	11	17	-0.807	4	7	6	11	-50
3	12	15	"PFN0348"	"N134_96"	12410	23930	150	80	82	16	76	79	18	23	5	0	112	114	25	105	109	26	18	2	0	0.571	0.667	1.000	0.934	3.746	0.135	0.012	156	666	11	15	-0.807	4	7	6	9	-50
3	13	15	"PFN0350"	"N135_1"	12610	23950	100	128	130	32	76	78	18	87	65	0	189	186	45	104	108	19	87	85	0	0.612	0.659	0.621	0.654	2.534	0.647	0.364	80	463	137	136	-0.709	52	85	54	82	0
3	14	15	"PFN0353"	"N135_14"	12810	23940	120	677	630	222	76	78	16	100	100	0	729	674	232	105	108	16	99	98	0	0.963	0.974	0.999	1.036	2.067	0.956	0.774	120	559	1225	1123	-0.054	601	624	554	569	0
3	15	15	"PFN0355"	"N135_17"	13000	23950	110	219	218	72	74	76	16	95	91	0	530	503	176	107	108	17	100	100	0	0.343	0.364	0.344	0.334	2.113	0.318	0.665	80	477	568	540	-1.545	145	423	144	396	0
3	16	15	"PFN0357"	"N135_2"	13190	23940	110	382	370	124	75	78	17	100	100	0	337	335	85	104	108	22	100	98	0	1.318	1.277	1.225	1.233	1.697	1.319	0.733	80	484	540	526	0.398	307	233	295	231	0
3	17	15	"PFN0375"	"N136_7"	13360	23940	110	246	249	60	76	78	16	100	100	0	1108	1109	182	104	109	44	100	100	0	0.169	0.172	0.171	0.164	1.378	0.164	0.792	80	500	1174	1178	-2.562	170	1004	173	1005	0
3	18	15	"PFN0377"	"N137_11"	13570	23950	120	597	564	184	78	79	17	98	96	0	1265	1189	387	103	108	39	100	98	0	0.447	0.448	0.443	0.420	2.288	0.423	0.830	120	590	1681	1572	-1.163	519	1162	486	1086	0
3	19	15	"PFN0379"	"N137_15"	13780	23950	110	100	100	23	77	81	32	33	2	0	179	177	52	105	108	18	81	77	0	0.311	0.319	0.371	0.341	2.699	0.257	0.178	80	455	97	95	-1.686	23	74	23	72	0
3	20	15	"PFN0383"	"N137_20"	13940	23950	120	186	187	51	78	84	49	84	60	0	208	207	55	106	121	167	7	0	0	1.059	1.079	1.129	1.095	2.632	1.027	0.517	120	534	210	210	0.082	108	102	109	101	0
3	21	15	"PFN0385"	"N137_22"	14130	23950	120	1549	1529	542	78	81	21	100	100	0	3250	3150	993	105	106	17	100	100	0	0.468	0.477	0.487	0.460	2.155	0.446	0.766	120	548	4616	4496	-1.096	1471	3145	1451	3045	0
3	22	15	"PFN0387"	"N137_25"	14330	23950	120	276	265	67	77	78	16	100	99	0	204	203	45	103	105	17	95	91	0	1.970	1.880	1.814	1.890	1.974	2.008	0.616	120	601	300	288	0.978	199	101	188	100	0
3	1	16	"PFN0405"	"N137_9"	10330	24130	120	357	333	104	76	78	16	98	95	0	425	410	109	102	103	15	99	99	0	0.870	0.834	0.774	0.804	1.998	0.849	0.787	120	562	604	565	-0.201	281	323	257	308	0
3	2	16	"PFN0407"	"N138_101"	10510	24130	150	89	90	18	80	81	17	30	9	0	120	120	25	104	107	16	47	21	0	0.563	0.625	0.711	0.768	3.636	0.467	0.020	156	614	25	26	-0.830	9	16	10	16	-50
3	3	16	"PFN0410"	"N138_105"	10710	24130	120	4302	3895	1442	80	82	18	100	100	0	2697	2480	791	107	109	18	100	100	0	1.630	1.608	1.674	1.599	2.225	1.697	0.809	120	513	6812	6188	0.705	4222	2590	3815	2373	0
3	4	16	"PFN0413"	"N138_15"	10900	24130	120	173	172	44	82	113	422	0	0	0	215	216	52	108	140	332	0	0	0	0.850	0.833	0.850	0.789	2.405	0.777	0.500	120	554	198	198	-0.234	91	107	90	108	0
3	5	16	"PFN0416"	"N138_21"	11090	24130	120	304	292	88	79	81	18	98	96	0	233	232	58	106	108	18	94	90	0	1.772	1.690	1.759	1.740	1.953	1.787	0.717	120	568	352	339	0.825	225	127	213	126	0
3	6	16	"PFN0418"	"N138_26"	11280	24130	120	342	325	100	77	79	19	100	99	0	610	570	165	104	107	18	99	98	0	0.524	0.532	0.526	0.544	2.202	0.489	0.734	120	554	771	714	-0.933	265	506	248	466	0
3	7	16	"PFN0821"	"N159_40"	11480	24130	110	6363	5775	2226	81	152	546	100	93	0	2393	2178	859	109	159	307	100	90	0	2.750	2.752	2.678	2.769	1.590	2.893	0.826	80	501	8566	7763	1.460	6282	2284	5694	2069	0
3	8	16	"PFN0823"	"N159_45"	11680	24120	150	97	415	1855	78	144	528	5	4	0	124	270	1078	105	152	296	2	2	0	1.000	2.042	1.077	1.171	3.520	1.260	0.659	156	538	38	502	0.000	19	19	337	165	-50
3	9	16	"PFN0826"	"N159_51"	11830	24110	150	93	96	21	77	79	16	48	22	0	122	124	25	104	106	17	51	23	0	0.889	0.950	0.846	0.932	3.249	0.819	0.095	156	475	34	39	-0.170	16	18	19	20	-50
3	10	16	"PFN0828"	"N159_7"	12050	24130	120	726	707	197	80	81	17	100	100	0	636	654	235	107	109	18	100	97	0	1.221	1.146	1.175	1.234	1.793	1.103	0.784	120	535	1175	1174	0.288	646	529	627	547	0
3	11	16	"PFN0830"	"N161_2"	12230	24130	120	206	207	49	80	81	18	99	95	0	386	388	82	107	109	17	100	100	0	0.452	0.452	0.451	0.430	1.572	0.431	0.744	120	531	405	408	-1.147	126	279	127	281	0
3	12	16	"PFN0833"	"N162_3"	12430	24130	120	571	540	166	78	80	17	100	100	0	340	340	87	106	108	17	98	98	0	2.107	1.974	2.005	1.991	1.705	2.043	0.787	120	488	727	696	1.075	493	234	462	234	0
3	13	16	"PFN0859"	"N168_1"	12610	24130	110	718	698	214	76	78	17	100	100	0	407	401	91	105	108	26	100	100	0	2.126	2.101	2.138	2.061	1.428	2.158	0.817	80	484	944	918	1.088	642	302	622	296	0
3	14	16	"PFN0861"	"N168_12"	12800	24120	110	3775	3472	1318	76	84	75	100	100	0	2130	1904	722	106	122	147	100	100	0	1.828	1.889	1.850	1.893	1.701	1.876	0.795	80	474	5723	5194	0.870	3699	2024	3396	1798	0
3	15	16	"PFN0863"	"N168_17"	12980	24130	120	286	272	93	73	81	68	87	74	0	395	363	116	104	116	131	81	60	0	0.732	0.768	0.788	0.775	2.407	0.707	0.796	120	593	504	458	-0.450	213	291	199	259	0
3	16	16	"PFN0866"	"N168_23"	13180	24130	110	131	133	32	74	77	16	93	76	0	189	192	39	102	104	18	96	93	0	0.655	0.656	0.657	0.637	2.151	0.561	0.427	80	544	144	149	-0.610	57	87	59	90	0
3	17	16	"PFN0870"	"N168_29"	13400	24170	150	82	84	19	75	76	15	32	14	0	111	117	39	102	106	37	14	3	0	0.778	0.600	0.762	0.777	3.597	0.222	0.034	156	731	16	24	-0.363	7	9	9	15	-50
3	18	16	"PFN0873"	"N168_32"	13570	24140	120	224	228	68	77	78	16	98	94	0	244	244	60	102	105	17	99	98	0	1.035	1.063	1.009	1.022	1.909	1.079	0.667	120	471	289	293	0.050	147	142	151	142	0
3	19	16	"PFN0901"	"N175_10"	13760	24140	120	5412	5101	1772	79	82	28	100	100	0	2045	1961	561	104	107	18	100	100	0	2.748	2.704	2.777	2.475	2.034	2.947	0.866	120	577	7274	6879	1.458	5333	1941	5022	1857	0
3	20	16	"PFN0903"	"N175_12"	13960	24140	110	193	203	70	76	80	28	95	82	0	155	151	44	101	104	18	70	58	0	2.167	2.540	2.291	2.437	2.539	2.673	0.378	80	492	171	177	1.115	117	54	127	50	0
3	21	16	"PFN0908"	"N175_3"	14130	24140	90	122	119	30	76	79	17	80	59	0	111	113	22	101	103	16	40	17	0	4.600	3.583	2.348	2.426	3.990	4.063	0.046	52	373	56	55	2.202	46	10	43	12	0
3	22	16	"PFN0910"	"N175_8"	14330	24140	120	1371	1259	399	76	79	18	100	100	0	847	817	229	102	105	17	100	98	0	1.738	1.655	1.703	1.705	1.960	1.751	0.840	120	600	2040	1898	0.798	1295	745	1183	715	0
3	1	17	"PFN0912"	"N176_2"	10330	24320	100	306	295	92	77	80	23	100	97	0	571	561	134	102	105	17	100	100	0	0.488	0.475	0.472	0.440	1.676	0.441	0.703	80	456	698	677	-1.034	229	469	218	459	0
3	2	17	"PFN0914"	"N176_4"	10520	24320	120	805	765	235	79	82	20	100	100	0	446	441	138	105	108	17	97	95	0	2.129	2.042	2.080	2.239	2.114	2.131	0.775	120	503	1067	1022	1.090	726	341	686	336	0
3	3	17	"PFN0936"	"N181_8"	10720	24320	120	703	658	217	78	81	16	100	100	0	582	557	158	107	108	17	100	96	0	1.316	1.289	1.249	1.310	2.187	1.344	0.791	120	471	1100	1030	0.396	625	475	580	450	0
3	4	17	"PFN0938"	"N182_2"	10900	24320	110	180	178	36	79	81	17	100	97	0	293	302	53	106	108	16	100	100	0	0.540	0.505	0.494	0.480	1.562	0.493	0.706	80	466	288	295	-0.889	101	187	99	196	0
3	5	17	"PFN0940"	"N182_5"	11090	24330	100	94	96	24	79	80	17	43	22	0	122	123	22	105	107	17	48	27	0	0.882	0.944	1.177	1.206	4.358	1.049	0.024	80	413	32	35	-0.181	15	17	17	18	0
3	6	17	"PFN0947"	"N185_15"	11280	24320	110	283	271	84	76	79	18	100	96	0	498	482	111	105	108	29	100	100	0	0.527	0.517	0.517	0.477	1.891	0.481	0.728	80	461	600	572	-0.925	207	393	195	377	0
3	7	17	"PFN0951"	"N185_4"	11470	24320	120	1370	1268	493	78	109	402	91	75	0	592	568	205	107	135	234	86	55	0	2.664	2.581	2.571	2.717	2.261	2.743	0.801	120	572	1777	1651	1.414	1292	485	1190	461	0
3	8	17	"PFN0953"	"N185_6"	11660	24320	110	306	289	99	77	79	16	95	92	0	342	324	74	106	108	18	100	98	0	0.970	0.972	1.020	0.890	2.019	1.018	0.715	80	431	465	430	-0.043	229	236	212	218	0
3	9	17	"PFF1635"	"F64095_4"	11830	24300	150	88	94	32	77	79	16	38	18	0	110	122	42	105	108	18	28	16	0	2.200	1.000	0.994	1.007	3.547	0.640	0.164	156	681	16	34	1.138	11	5	17	17	-50
3	10	17	"PFF1651"	"F64732_1"	12040	24320	110	2472	2520	521	77	80	22	100	100	0	2328	2301	567	106	117	107	100	100	0	1.078	1.113	1.105	1.139	1.469	1.117	0.847	80	497	4617	4638	0.108	2395	2222	2443	2195	0
3	11	17	"PFF1691"	"F66430_1"	12230	24330	110	170	170	39	76	80	24	98	90	0	169	170	36	107	119	119	7	0	0	1.516	1.492	1.593	1.493	2.493	1.546	0.400	80	394	156	157	0.600	94	62	94	63	0
3	12	17	"PFF1706"	"F67045_1"	12400	24310	150	84	86	18	76	78	17	27	10	0	107	110	21	106	107	16	22	7	0	8.000	2.500	0.926	0.941	4.676	0.937	0.012	156	575	9	14	3.000	8	1	10	4	-50
3	13	17	"PFF1770"	"F69174_1"	12610	24320	110	605	567	161	74	76	16	100	100	0	683	610	191	104	107	26	100	98	0	0.917	0.974	0.981	1.020	1.989	0.899	0.771	80	461	1110	999	-0.125	531	579	493	506	0
3	14	17	"PFF1856"	"F72113_1"	12800	24330	120	4077	3593	1511	74	78	48	99	98	0	4552	4023	1680	105	114	113	100	98	0	0.900	0.898	0.898	0.858	2.266	0.885	0.831	120	545	8450	7437	-0.152	4003	4447	3519	3918	0
3	15	17	"PFC0253"	"C664"	13000	24330	80	128	136	49	74	75	16	78	69	0	169	179	58	103	107	35	69	48	0	0.818	0.816	0.743	0.759	3.164	0.761	0.345	52	300	120	138	-0.290	54	66	62	76	0
3	16	17	"PFC0263"	"C68"	13190	24340	120	91	92	20	73	76	17	50	24	0	175	175	41	102	104	28	85	69	0	0.247	0.260	0.311	0.304	2.603	0.144	0.101	120	519	91	92	-2.020	18	73	19	73	0
3	17	17	"PFC0294"	"C735"	13370	24330	110	99	102	25	73	75	16	70	38	0	150	153	31	102	103	15	87	72	0	0.542	0.569	0.678	0.676	3.252	0.504	0.185	80	418	74	80	-0.885	26	48	29	51	0
3	18	17	"PFC0298"	"C739"	13570	24330	110	97	100	26	72	75	16	61	43	0	149	149	30	103	104	16	86	70	0	0.543	0.609	0.649	0.636	3.119	0.559	0.189	80	467	71	74	-0.880	25	46	28	46	0
3	19	17	"PFC0301"	"C741"	13750	24330	110	165	158	42	76	79	28	90	68	0	297	286	82	104	107	23	92	90	0	0.461	0.451	0.458	0.437	2.249	0.418	0.619	80	495	282	264	-1.117	89	193	82	182	0
3	20	17	"PFL0015"	"L1_3"	13960	24340	120	127	130	42	76	80	27	77	43	0	153	151	37	103	107	24	75	51	0	1.020	1.125	0.946	1.068	2.625	1.420	0.301	120	513	101	102	0.029	51	50	54	48	0
3	21	17	"PFM0073"	"M15459_3"	14150	24340	120	161	161	57	77	79	17	87	75	0	161	161	47	102	105	18	80	70	0	1.424	1.424	1.386	1.279	3.525	1.475	0.393	120	509	143	143	0.510	84	59	84	59	0
3	22	17	"PFM0096"	"M16857_1"	14330	24320	120	1054	939	396	77	79	17	100	99	0	1609	1449	547	102	106	19	99	98	0	0.648	0.640	0.671	0.633	2.509	0.620	0.743	120	555	2484	2209	-0.625	977	1507	862	1347	0
3	1	18	"PFM0259"	"M26257_1"	10330	24500	100	944	891	300	77	80	23	100	98	0	589	593	150	103	107	33	100	100	0	1.784	1.661	1.662	1.575	1.749	1.785	0.818	80	448	1353	1304	0.835	867	486	814	490	0
3	2	18	"PFM0321"	"M31208_3"	10490	24500	110	442	447	85	78	80	15	100	100	0	455	456	82	104	107	17	100	100	0	1.037	1.048	1.083	1.045	1.448	1.055	0.783	80	427	715	721	0.052	364	351	369	352	0
3	3	18	"PFM0389"	"M3590_2"	10690	24490	150	85	90	23	78	80	16	33	16	0	109	112	21	107	108	17	28	8	0	3.500	2.400	1.176	1.157	4.438	0.860	0.020	156	628	9	17	1.807	7	2	12	5	-50
3	4	18	"PFM0523"	"M42640_1"	10900	24500	110	825	769	187	77	79	15	100	100	0	346	351	86	106	108	17	100	100	0	3.117	2.824	3.069	2.885	1.675	3.086	0.711	80	464	988	937	1.640	748	240	692	245	0
3	5	18	"PFD0044"	"D13561_3"	11080	24500	150	89	91	22	81	108	285	0	0	0	119	120	24	107	112	36	12	2	0	0.667	0.769	0.891	0.831	3.265	0.587	0.010	156	683	20	23	-0.585	8	12	10	13	-50
3	6	18	"PFD0057"	"D15909_4"	11270	24500	120	372	347	97	79	82	18	100	100	0	380	364	105	108	112	29	95	91	0	1.077	1.047	1.015	1.062	2.023	1.015	0.757	120	493	565	524	0.107	293	272	268	256	0
3	7	18	"PFD0156"	"D17715_93"	11440	24500	110	386	372	89	77	78	16	100	100	0	372	365	70	107	110	23	100	100	0	1.166	1.143	1.158	1.135	1.525	1.118	0.802	80	455	574	553	0.222	309	265	295	258	0
3	8	18	"PFD0171"	"D21102_1"	11640	24500	90	322	326	59	76	77	15	100	100	0	1293	1293	188	104	107	18	100	100	0	0.207	0.210	0.203	0.207	1.307	0.190	0.771	52	366	1435	1439	-2.273	246	1189	250	1189	0
3	9	18	"PFD0194"	"D23657_11"	11830	24510	110	103	105	20	75	78	18	67	37	0	137	139	21	104	107	18	78	43	0	0.848	0.857	0.668	0.806	3.258	0.890	0.134	80	518	61	65	-0.237	28	33	30	35	0
3	10	18	"PFD0273"	"D33539_50"	12020	24500	100	108	110	19	75	77	16	85	52	0	126	128	22	105	109	46	13	0	0	1.571	1.522	1.509	1.587	3.191	1.085	0.097	80	432	54	58	0.652	33	21	35	23	0
3	11	18	"IAX099I"	"Y_IAX099I"	12210	24500	150	77	79	19	75	79	22	12	3	0	111	112	21	107	116	104	0	0	0	0.500	0.800	0.909	0.924	3.308	0.576	0.007	156	523	6	9	-1.000	2	4	4	5	-50
3	12	18	"ICX188I"	"Y_ICX188I"	12400	24500	150	76	79	16	76	78	16	17	5	0	107	110	21	105	107	18	20	7	0	0.000	0.600	0.800	0.982	3.609	0.184	0.005	156	473	2	8	Error	0	2	3	5	-50
3	13	18	"IEX355I"	"Y_IEX355I"	12590	24500	150	76	79	18	76	78	16	20	5	0	110	111	20	106	109	19	21	7	0	0.000	0.600	0.800	0.767	3.648	0.493	0.028	156	575	4	8	Error	0	4	3	5	-50
3	14	18	"IGX361I"	"Y_IGX361I"	12780	24500	150	75	79	16	75	77	17	19	5	0	109	113	22	106	108	19	19	7	0	0.000	0.571	0.703	0.728	3.826	0.370	0.007	156	545	3	11	Error	0	3	4	7	-50
3	15	18	"IIX063I"	"Y_IIX063I"	12980	24500	150	76	77	14	74	76	15	19	3	0	103	104	17	102	105	16	15	5	0	2.000	1.500	0.917	1.008	3.815	0.013	0.000	156	539	3	5	1.000	2	1	3	2	-50
3	16	18	"IKX121I"	"Y_IKX121I"	13170	24500	150	75	79	18	74	75	15	21	9	0	106	110	22	101	104	26	17	3	0	0.200	0.556	1.000	1.067	4.740	0.246	0.006	156	628	6	14	-2.322	1	5	5	9	-50
3	17	18	"Z_1_50"	"Z_1_50"	13370	24510	110	112	111	22	73	76	15	83	65	0	195	198	42	101	103	16	97	95	0	0.415	0.392	0.412	0.406	2.206	0.310	0.280	80	481	133	135	-1.269	39	94	38	97	0
3	18	18	"Z_1_70"	"Z_1_70"	13560	24510	120	144	144	39	73	75	16	92	84	0	321	310	82	103	105	16	97	96	0	0.326	0.343	0.337	0.347	2.583	0.294	0.511	120	562	289	278	-1.618	71	218	71	207	0
3	19	18	"Z_1_90"	"Z_1_90"	13750	24510	110	295	290	91	74	78	29	96	93	0	927	867	234	104	111	44	100	100	0	0.269	0.283	0.279	0.261	1.628	0.263	0.771	80	460	1044	979	-1.897	221	823	216	763	0
3	20	18	"Z_2_10"	"Z_2_10"	13930	24500	150	75	77	16	75	79	25	10	0	0	103	105	19	103	109	38	2	0	0	0.000	1.000	0.942	0.855	4.108	0.133	0.011	156	656	0	4	Error	0	0	2	2	-50
3	21	18	"Z_2_30"	"Z_2_30"	14140	24520	120	157	160	38	79	81	17	96	91	0	141	144	29	105	108	18	76	49	0	2.167	2.077	2.000	2.171	2.728	2.321	0.247	120	459	114	120	1.115	78	36	81	39	0
3	22	18	"Z_2_50"	"Z_2_50"	14320	24520	120	24654	20377	8738	82	84	18	100	100	0	10947	9068	3585	107	110	18	100	100	0	2.267	2.265	2.269	2.241	2.597	2.416	0.834	120	556	35412	29256	1.181	24572	10840	20295	8961	0
3	1	19	"Z_3_90"	"Z_3_90"	10320	24690	110	2119	2090	720	80	83	18	100	100	0	6068	5985	1528	109	119	82	100	100	0	0.342	0.342	0.348	0.327	1.417	0.318	0.846	80	524	7998	7886	-1.547	2039	5959	2010	5876	0
3	2	19	"Z_4_10"	"Z_4_10"	10510	24700	150	87	89	19	79	82	18	33	6	0	122	122	21	109	117	75	0	0	0	0.615	0.769	0.922	0.761	3.992	0.082	0.075	156	624	21	23	-0.700	8	13	10	13	-50
3	3	19	"Z_4_30"	"Z_4_30"	10690	24680	150	90	92	19	79	82	18	32	8	0	108	110	20	107	109	18	20	5	0	11.000	4.333	1.324	1.159	4.159	0.424	0.001	156	619	12	16	3.459	11	1	13	3	-50
3	4	19	"Z_4_50"	"Z_4_50"	10890	24690	110	12882	11960	3326	84	128	352	100	100	0	5065	4593	1438	109	122	94	100	100	0	2.582	2.649	2.621	2.737	1.733	2.680	0.830	80	482	17754	16360	1.369	12798	4956	11876	4484	0
3	5	19	"Z_4_70"	"Z_4_70"	11100	24700	110	17550	15611	5195	89	143	369	100	100	0	7111	6611	1538	111	129	110	100	100	0	2.494	2.388	2.524	2.302	1.367	2.656	0.890	80	446	24461	22022	1.319	17461	7000	15522	6500	0
3	6	19	"Z_4_90"	"Z_4_90"	11270	24690	110	27523	25877	6232	87	100	84	100	100	0	9983	9191	2591	111	141	291	100	98	0	2.779	2.840	2.823	3.050	1.682	2.852	0.897	80	414	37308	34870	1.475	27436	9872	25790	9080	0
3	7	19	"Z_6_30"	"Z_6_30"	11430	24700	150	106	111	30	83	92	71	7	0	0	116	120	23	111	133	243	0	0	0	4.600	3.111	1.333	1.344	4.072	0.254	0.841	156	599	28	37	2.202	23	5	28	9	-50
3	8	19	"Z_6_50"	"Z_6_50"	11640	24680	150	90	92	21	79	82	20	35	8	0	114	118	25	106	109	22	26	7	0	1.375	1.083	1.000	0.915	3.952	0.670	0.035	156	753	19	25	0.459	11	8	13	12	-50
3	9	19	"Z_6_70"	"Z_6_70"	11850	24700	120	168	165	41	79	82	22	94	81	0	170	166	32	106	108	19	90	73	0	1.391	1.433	1.379	1.307	2.769	1.526	0.362	120	558	153	146	0.476	89	64	86	60	0
3	10	19	"Z_6_90"	"Z_6_90"	12040	24700	120	374	354	113	76	79	16	100	100	0	267	269	64	105	108	18	98	96	0	1.840	1.695	1.784	1.710	1.940	1.821	0.708	120	517	460	442	0.879	298	162	278	164	0
3	11	19	"Z_7_10"	"Z_7_10"	12220	24690	150	83	86	25	77	79	16	23	7	0	114	116	21	107	110	20	28	7	0	0.857	1.000	0.800	0.866	3.118	0.789	0.020	156	564	13	18	-0.222	6	7	9	9	-50
3	12	19	"Z_7_30"	"Z_7_30"	12400	24690	150	86	89	20	77	80	16	39	15	0	117	117	22	107	110	21	28	9	0	0.900	1.200	1.000	1.053	3.086	0.306	0.007	156	564	19	22	-0.152	9	10	12	10	-50
3	13	19	"PFI17646"	"oPFI17646"	12600	24690	110	192	191	52	77	80	18	97	95	0	302	310	71	106	111	26	100	97	0	0.587	0.559	0.518	0.541	1.727	0.511	0.650	80	442	311	318	-0.769	115	196	114	204	0
3	14	19	"PFN0256"	"oPFN0256"	12800	24700	120	209	203	69	75	77	18	91	89	0	485	472	149	106	110	25	98	96	0	0.354	0.350	0.356	0.324	2.714	0.313	0.623	120	495	513	494	-1.500	134	379	128	366	0
3	15	19	"PFG0021"	"oPFG0021"	12970	24690	150	73	78	17	74	76	17	19	3	0	114	115	19	104	107	26	17	4	0	-0.100	0.364	0.809	0.799	3.705	0.474	0.014	156	545	9	15	Error	-1	10	4	11	-50
3	16	19	"PFF72433"	"oPFF72433"	13160	24730	150	88	87	18	74	77	20	31	5	0	119	123	26	101	107	43	21	2	0	0.778	0.591	0.757	0.737	3.724	0.409	0.068	156	671	32	35	-0.363	14	18	13	22	-50
3	17	19	"PFJ12787"	"oPFJ12787"	13370	24700	110	148	157	46	73	75	15	95	90	0	126	131	29	102	104	16	65	40	0	3.125	2.897	2.655	2.750	3.127	3.332	0.175	80	483	99	113	1.644	75	24	84	29	0
3	18	19	"PFG0023"	"oPFG0023"	13570	24710	120	2351	2326	861	75	78	17	100	99	0	5431	5363	1458	105	107	17	100	100	0	0.427	0.428	0.442	0.377	1.977	0.431	0.875	120	518	7602	7509	-1.227	2276	5326	2251	5258	0
3	19	19	"PFJ12789"	"oPFJ12789"	13760	24710	110	101	101	20	75	78	17	63	32	0	155	157	29	105	108	25	80	50	0	0.520	0.500	0.595	0.494	2.679	0.374	0.132	80	442	76	78	-0.943	26	50	26	52	0
3	20	19	"PFBL B0077"	"oPFBLOB0077"	13950	24710	120	146	151	40	76	78	16	95	87	0	375	367	89	105	106	17	99	99	0	0.259	0.286	0.291	0.269	1.786	0.273	0.626	120	477	340	337	-1.948	70	270	75	262	0
3	21	19	"PFF72437"	"oPFF72437"	14130	24710	120	415	407	130	78	79	15	97	96	0	714	716	183	104	106	16	100	100	0	0.552	0.538	0.538	0.488	1.819	0.538	0.822	120	362	947	941	-0.856	337	610	329	612	0
3	22	19	"PFL0043"	"oPFL0043"	14290	24710	150	77	81	17	79	82	18	16	5	0	117	119	26	106	109	18	41	18	0	-0.182	0.154	0.733	0.717	3.255	0.187	0.011	156	584	9	15	Error	-2	11	2	13	-50
3	1	20	"PFBL B0079"	"oPFBLOB0079"	10330	24890	120	131	134	29	80	83	17	89	78	0	171	175	32	109	117	74	34	0	0	0.823	0.818	0.826	0.819	2.434	0.763	0.288	120	580	113	120	-0.282	51	62	54	66	0
3	2	20	"PFF72438"	"oPFF72438"	10510	24890	120	6700	6402	2359	81	84	19	100	100	0	4126	3983	1298	109	112	17	100	100	0	1.648	1.632	1.658	1.591	2.227	1.737	0.817	120	449	10636	10195	0.720	6619	4017	6321	3874	0
3	3	20	"PFH0006"	"oPFH0006"	10710	24890	120	668	638	205	80	84	20	99	99	0	1342	1301	323	107	110	22	100	100	0	0.476	0.467	0.469	0.429	1.925	0.458	0.836	120	456	1823	1752	-1.071	588	1235	558	1194	0
3	4	20	"PFBL B0083"	"oPFBLOB0083"	10880	24870	150	85	85	17	84	99	137	0	0	0	116	116	17	109	124	100	0	0	0	0.143	0.143	1.086	1.033	3.933	0.248	0.300	156	568	8	8	-2.807	1	7	1	7	-50
3	5	20	"PFBL B0084"	"oPFBLOB0084"	11070	24870	150	84	86	19	86	124	313	0	0	0	112	114	17	110	126	97	0	0	0	-1.000	0.000	1.111	1.199	3.916	1.017	0.831	156	617	0	4	Error	-2	2	0	4	-50
3	6	20	"PFM60485"	"oPFM60485"	11280	24890	110	593	563	159	86	92	51	100	100	0	827	822	176	110	130	189	100	93	0	0.707	0.670	0.691	0.645	1.430	0.657	0.804	80	407	1224	1189	-0.500	507	717	477	712	0
3	7	20	"PFN0258"	"oPFN0258"	11450	24870	150	83	84	18	84	91	65	0	0	0	113	117	22	110	132	242	0	0	0	-0.333	0.000	1.125	1.064	4.693	0.090	0.026	156	606	2	7	Error	-1	3	0	7	-50
3	8	20	"PFM60486"	"oPFM60486"	11660	24890	110	429	421	135	80	83	19	100	100	0	411	397	101	108	111	29	100	97	0	1.152	1.180	1.160	1.151	1.649	1.196	0.745	80	465	652	630	0.204	349	303	341	289	0
3	9	20	"PFK12896"	"oPFK12896"	11840	24890	110	570	535	172	80	88	46	98	95	0	445	410	116	107	117	53	96	90	0	1.450	1.502	1.504	1.499	1.732	1.503	0.750	80	463	828	758	0.536	490	338	455	303	0
3	10	20	"PFN0259"	"oPFN0259"	12040	24890	110	2187	2017	640	81	89	48	100	100	0	1208	1157	276	109	121	84	100	100	0	1.916	1.847	1.781	1.788	1.467	1.910	0.830	80	483	3205	2984	0.938	2106	1099	1936	1048	0
3	11	20	"PFL0046"	"oPFL0046"	12220	24890	110	727	686	233	81	84	27	100	100	0	680	672	175	110	123	93	100	97	0	1.133	1.077	1.084	1.020	1.627	1.056	0.781	80	457	1216	1167	0.181	646	570	605	562	0
3	12	20	"PFD66984"	"oPFD66984"	12410	24900	120	718	689	236	79	82	23	100	97	0	778	755	216	109	116	57	99	97	0	0.955	0.944	0.941	0.886	1.845	0.954	0.841	120	422	1308	1256	-0.066	639	669	610	646	0
3	13	20	"PFD66985"	"oPFD66985"	12590	24880	150	74	78	17	78	81	18	12	4	0	107	109	23	107	111	25	10	1	0	100000.000	0.000	0.789	0.755	3.578	0.175	0.009	156	577	-4	2	16.610	-4	0	0	2	-50
3	14	20	"PFL0047"	"oPFL0047"	12800	24900	120	489	471	167	76	78	17	99	97	0	425	426	133	106	108	19	100	100	0	1.295	1.234	1.285	1.196	2.029	1.277	0.751	120	528	732	715	0.373	413	319	395	320	0
3	15	20	"PFF72478"	"oPFF72478"	13000	24860	90	398	393	178	74	77	25	100	96	0	487	454	186	103	112	55	94	84	0	0.844	0.909	0.880	0.920	2.476	0.832	0.573	52	350	708	670	-0.245	324	384	319	351	0
3	16	20	"PFL0097"	"oPFL0097"	13180	24860	110	309	308	67	74	78	23	100	100	0	377	381	80	103	111	53	100	97	0	0.858	0.842	0.829	0.839	1.528	0.790	0.767	80	432	509	512	-0.222	235	274	234	278	0
3	17	20	"PFBL B0142"	"oPFBLOB0142"	13380	24860	110	890	845	252	75	78	24	100	100	0	460	452	106	104	108	36	100	100	0	2.289	2.213	2.185	2.178	1.695	2.368	0.767	80	479	1171	1118	1.195	815	356	770	348	0
3	18	20	"PFI17693"	"oPFI17693"	13570	24870	120	797	775	281	75	79	24	98	96	0	1541	1544	455	104	108	34	100	100	0	0.502	0.486	0.483	0.432	2.217	0.475	0.794	120	498	2159	2140	-0.993	722	1437	700	1440	0
3	19	20	"PFI17695"	"oPFI17695"	13780	24870	120	26262	24457	8608	80	83	19	100	100	0	9323	8903	2530	106	108	18	100	100	0	2.841	2.771	2.816	2.594	2.171	3.054	0.836	120	484	35399	33174	1.506	26182	9217	24377	8797	0
3	20	20	"PFH0024"	"oPFH0024"	13960	24870	110	161	157	51	81	83	18	80	75	0	367	368	100	106	108	21	98	96	0	0.307	0.290	0.295	0.274	2.190	0.252	0.498	80	412	341	338	-1.706	80	261	76	262	0
3	21	20	"PFBL B0147"	"oPFBLOB0147"	14160	24870	120	122	125	30	78	79	15	83	67	0	137	140	29	104	106	18	71	46	0	1.333	1.306	1.290	1.395	2.980	1.262	0.201	120	382	77	83	0.415	44	33	47	36	0
3	22	20	"PFF72481"	"oPFF72481"	14330	24870	120	580	553	204	77	80	17	100	100	0	418	411	134	105	108	18	96	94	0	1.607	1.556	1.528	1.546	2.167	1.643	0.706	120	475	816	782	0.684	503	313	476	306	0
3	1	21	"PFJ12809"	"oPFJ12809"	10330	25040	80	115	113	27	85	87	19	59	38	0	136	141	32	112	116	21	55	28	0	1.250	0.966	1.217	1.054	2.889	0.605	0.081	52	292	54	57	0.322	30	24	28	29	0
3	2	21	"PFH0027"	"oPFH0027"	10540	25060	120	1696	1565	611	82	84	18	100	100	0	2006	1808	650	110	112	18	100	99	0	0.851	0.873	0.911	0.874	2.250	0.877	0.871	120	541	3510	3181	-0.232	1614	1896	1483	1698	0
3	3	21	"PFF72482"	"oPFF72482"	10720	25060	100	254	253	108	78	82	19	90	85	0	1125	1003	445	108	117	58	100	98	0	0.173	0.196	0.196	0.175	1.975	0.192	0.742	80	379	1193	1070	-2.531	176	1017	175	895	0
3	4	21	"PFG0045"	"oPFG0045"	10900	25050	110	420	412	148	78	83	26	100	97	0	361	357	103	107	119	62	95	85	0	1.346	1.336	1.316	1.316	1.834	1.377	0.624	80	436	596	584	0.429	342	254	334	250	0
3	5	21	"PFF72484"	"oPFF72484"	11090	25050	120	794	758	264	78	82	23	100	99	0	344	335	97	105	111	34	93	91	0	2.996	2.957	3.019	3.035	2.021	3.205	0.767	120	483	955	910	1.583	716	239	680	230	0
3	6	21	"PFI17704"	"oPFI17704"	11280	25050	120	2654	2533	785	82	83	17	100	100	0	1371	1296	430	107	113	43	95	93	0	2.035	2.061	2.079	2.282	2.015	2.100	0.877	120	483	3836	3640	1.025	2572	1264	2451	1189	0
3	7	21	"PFH0030"	"oPFH0030"	11470	25060	110	152	156	35	81	83	18	96	87	0	375	388	82	108	114	32	100	100	0	0.266	0.268	0.281	0.250	1.565	0.251	0.581	80	472	338	355	-1.911	71	267	75	280	0
3	8	21	"PFM60518"	"oPFM60518"	11680	25060	120	498	482	154	80	82	18	99	99	0	567	547	157	108	114	38	97	95	0	0.911	0.916	0.893	0.882	1.990	0.914	0.763	120	521	877	841	-0.135	418	459	402	439	0
3	9	21	"PFL0104"	"oPFL0104"	11870	25060	120	342	333	100	78	83	42	95	94	0	344	340	87	108	115	46	94	92	0	1.119	1.099	1.094	1.150	2.471	1.101	0.738	120	489	500	487	0.162	264	236	255	232	0
3	10	21	"PFI17705"	"oPFI17705"	12050	25060	110	606	570	169	80	85	29	100	100	0	1080	1072	286	110	128	120	100	98	0	0.542	0.509	0.509	0.499	1.534	0.465	0.828	80	456	1496	1452	-0.883	526	970	490	962	0
3	11	21	"PFBL B0155"	"oPFBLOB0155"	12240	25060	110	184	180	52	81	85	30	90	75	0	261	248	62	111	130	113	70	5	0	0.687	0.723	0.682	0.764	2.304	0.707	0.622	80	405	253	236	-0.542	103	150	99	137	0
3	12	21	"PFBL B0157"	"oPFBLOB0157"	12400	25070	150	77	80	17	79	82	22	10	2	0	107	111	20	109	116	54	1	0	0	1.000	0.500	0.944	0.823	3.454	0.338	0.029	156	489	-4	3	0.000	-2	-2	1	2	-50
3	13	21	"PFD67005"	"oPFD67005"	12590	25070	150	80	84	18	77	79	16	17	9	0	108	110	18	107	108	16	21	7	0	3.000	2.333	1.000	1.073	4.061	0.659	0.002	156	417	4	10	1.585	3	1	7	3	-50
3	14	21	"PFD67007"	"oPFD67007"	12780	25070	150	79	82	18	75	77	16	26	7	0	108	112	21	105	107	19	23	5	0	1.333	1.000	1.000	1.123	4.336	0.070	0.001	156	538	7	14	0.415	4	3	7	7	-50
3	15	21	"PFM60523"	"oPFM60523"	13000	25070	120	416	406	120	72	75	16	98	97	0	382	385	84	102	106	29	100	99	0	1.229	1.180	1.170	1.092	1.806	1.242	0.826	120	554	624	617	0.297	344	280	334	283	0
3	16	21	"PFL0108"	"oPFL0108"	13190	25070	120	163	163	40	71	73	24	95	85	0	260	258	50	100	104	32	99	94	0	0.575	0.582	0.550	0.545	1.826	0.588	0.690	120	462	252	250	-0.798	92	160	92	158	0
3	17	21	"A10325_30a"	"A10325_30a"	13360	25070	150	69	70	14	71	75	28	3	0	0	97	98	16	100	105	41	2	0	0	0.667	0.500	0.667	0.760	3.367	0.808	0.438	156	582	-5	-3	-0.585	-2	-3	-1	-2	-50
3	18	21	"A10325_30c"	"A10325_30c"	13550	25070	150	68	71	15	72	75	23	5	1	0	97	99	21	99	103	32	7	0	0	2.000	100000.000	0.739	0.768	2.854	0.181	0.004	156	546	-6	-1	1.000	-4	-2	-1	0	-50
3	19	21	"A10325_30e"	"A10325_30e"	13740	25070	150	70	71	14	74	77	18	6	0	0	96	98	17	101	103	18	10	1	0	0.800	1.000	0.933	1.070	3.526	0.447	0.010	156	521	-9	-6	-0.322	-4	-5	-3	-3	-50
3	20	21	"A10325_30g"	"A10325_30g"	13930	25070	150	74	75	16	75	78	18	12	0	0	99	104	20	103	105	21	16	3	0	0.250	0.000	0.784	0.834	2.820	0.080	0.002	156	546	-5	1	-2.000	-1	-4	0	1	-50
3	21	21	"A10325_30i"	"A10325_30i"	14130	25070	150	75	77	17	74	77	16	19	6	0	112	113	21	102	105	21	24	6	0	0.100	0.273	0.892	0.927	3.672	0.323	0.009	156	519	11	14	-3.322	1	10	3	11	-50
3	22	21	"E598_1a"	"E598_1a"	14310	25070	150	80	81	18	74	76	16	21	8	0	107	110	20	103	106	18	26	8	0	1.500	1.000	1.000	1.000	3.537	0.460	0.012	156	692	10	14	0.585	6	4	7	7	-50
3	1	22	"F48446_9e"	"F48446_9e"	10300	25250	150	88	89	18	78	80	16	35	13	0	113	114	17	105	107	18	28	5	0	1.250	1.222	1.156	1.193	3.860	0.396	0.003	156	1121	18	20	0.322	10	8	11	9	-50
3	2	22	"F48446_9g"	"F48446_9g"	10520	25250	110	126	129	27	79	81	15	88	73	0	140	143	26	106	108	17	72	47	0	1.382	1.351	1.392	1.434	2.758	1.283	0.213	80	534	81	87	0.467	47	34	50	37	0
3	3	22	"F48446_9i"	"F48446_9i"	10710	25250	120	242	234	55	76	78	16	99	98	0	295	289	70	106	108	29	96	95	0	0.878	0.863	0.874	0.868	1.854	0.821	0.678	120	564	355	341	-0.187	166	189	158	183	0
3	4	22	"I12861_2a"	"I12861_2a"	10880	25250	150	70	70	13	75	78	20	2	0	0	101	102	20	104	111	47	1	0	0	1.667	2.500	0.686	0.670	3.059	0.371	0.011	156	781	-8	-7	0.737	-5	-3	-5	-2	-50
3	5	22	"I12861_2c"	"I12861_2c"	11070	25250	150	70	72	14	74	77	19	6	1	0	102	103	17	101	105	28	5	1	0	-4.000	-1.000	0.879	0.869	2.994	0.871	0.006	156	774	-3	0	Error	-4	1	-2	2	-50
3	6	22	"I12861_2e"	"I12861_2e"	11260	25250	150	77	82	19	75	78	16	26	8	0	111	116	27	102	104	16	36	15	0	0.222	0.500	0.698	0.791	4.347	0.306	0.015	156	763	11	21	-2.170	2	9	7	14	-50
3	7	22	"J512_2i"	"J512_2i"	11450	25260	150	73	75	15	76	78	17	10	3	0	108	110	22	103	107	26	12	3	0	-0.600	-0.143	0.902	0.869	3.256	0.489	0.022	156	802	2	6	Error	-3	5	-1	7	-50
3	8	22	"Ks592_1a"	"Ks592_1a"	11640	25260	150	78	81	19	75	78	30	8	1	0	111	114	20	103	110	107	0	0	0	0.375	0.545	1.000	0.995	3.891	8.152	0.025	156	785	11	17	-1.415	3	8	6	11	-50
3	9	22	"Ks592_1c"	"Ks592_1c"	11830	25260	150	78	79	16	75	78	30	6	0	0	105	108	20	103	109	108	0	0	0	1.500	0.800	0.699	0.834	3.988	0.132	0.003	156	754	5	9	0.585	3	2	4	5	-50
3	10	22	"Ks592_1e"	"Ks592_1e"	12020	25260	150	79	81	18	76	79	20	16	3	0	108	109	18	104	111	73	0	0	0	0.750	1.000	0.914	1.041	3.412	0.035	0.001	156	778	7	10	-0.415	3	4	5	5	-50
3	11	22	"Ks592_1g"	"Ks592_1g"	12210	25260	150	74	80	20	77	80	21	16	6	0	110	113	25	104	112	71	1	0	0	-0.500	0.333	0.878	0.835	3.575	0.210	0.008	156	837	3	12	Error	-3	6	3	9	-50
3	12	22	"Ks592_1i"	"Ks592_1i"	12430	25260	120	2393	2296	976	77	78	16	100	100	0	2823	2776	1071	104	106	17	100	100	0	0.852	0.830	0.851	0.844	2.391	0.832	0.802	120	512	5035	4891	-0.231	2316	2719	2219	2672	0
3	13	22	"EMPTY"	"EMPTY"	12590	25260	150	111	139	76	74	75	15	60	51	0	140	169	78	102	104	17	64	50	0	0.974	0.970	0.970	0.940	2.760	0.936	0.545	156	666	75	132	-0.038	37	38	65	67	-75
3	14	22	"EMPTY"	"EMPTY"	12780	25260	150	126	144	74	71	74	15	66	57	0	134	169	74	100	103	16	65	50	0	1.618	1.058	1.040	1.022	2.312	1.015	0.651	156	711	89	142	0.694	55	34	73	69	-75
3	15	22	"EMPTY"	"EMPTY"	12970	25260	150	106	127	63	70	72	15	64	51	0	130	153	64	99	101	17	59	47	0	1.161	1.056	1.047	1.020	2.742	1.025	0.476	156	741	67	111	0.216	36	31	57	54	-75
3	16	22	"EMPTY"	"EMPTY"	13160	25260	150	88	98	36	67	71	30	41	25	0	116	128	42	97	101	61	20	4	0	1.105	1.000	0.844	0.864	3.237	0.132	0.035	156	703	40	62	0.144	21	19	31	31	-75
3	17	22	"EMPTY"	"EMPTY"	13350	25260	150	94	108	44	67	71	31	47	33	0	122	135	45	96	100	61	30	5	0	1.038	1.051	1.000	1.217	3.063	0.983	0.403	156	691	53	80	0.054	27	26	41	39	-75
3	18	22	"EMPTY"	"EMPTY"	13550	25260	150	104	114	50	68	70	15	60	51	0	125	140	51	96	98	14	58	50	0	1.241	1.045	1.024	1.058	2.734	0.990	0.533	156	696	65	90	0.312	36	29	46	44	-75
3	19	22	"EMPTY"	"EMPTY"	13740	25260	150	70	72	16	69	71	15	20	7	0	100	103	17	99	100	15	20	8	0	1.000	0.750	0.906	0.936	3.902	2.009	0.017	156	678	2	7	0.000	1	1	3	4	-75
3	20	22	"EMPTY"	"EMPTY"	13930	25260	150	67	68	11	68	70	14	8	1	0	97	100	16	99	100	15	16	5	0	0.500	0.000	0.700	0.803	3.474	6.763	0.001	156	687	-3	1	-1.000	-1	-2	0	1	-75
3	21	22	"EMPTY"	"EMPTY"	14120	25260	150	67	68	12	70	72	16	6	1	0	95	96	14	99	101	15	10	3	0	0.750	0.667	0.846	0.833	3.735	0.549	0.004	156	678	-7	-5	-0.415	-3	-4	-2	-3	-75
3	22	22	"EMPTY"	"EMPTY"	14310	25260	150	71	73	14	71	72	15	19	5	0	104	104	16	99	101	16	19	6	0	0.000	0.400	1.000	0.823	4.113	0.017	0.000	156	879	5	7	Error	0	5	2	5	-75
4	1	1	"PFA0039"	"A1411_1"	14880	21230	130	5655	5680	1459	72	85	67	100	100	0	8383	8062	2519	104	142	274	100	99	0	0.674	0.705	0.698	0.746	1.633	0.661	0.866	120	768	13862	13566	-0.568	5583	8279	5608	7958	0
4	2	1	"PFA0101"	"A21885_1"	15100	21240	130	3287	3040	1432	74	86	65	100	100	0	9899	9032	3655	104	147	295	100	100	0	0.328	0.332	0.332	0.317	1.533	0.320	0.816	120	679	13008	11894	-1.608	3213	9795	2966	8928	0
4	3	1	"PFA0019"	"A11546_1"	15290	21240	120	452	444	105	76	79	22	100	100	0	731	738	124	105	115	79	100	100	0	0.601	0.581	0.592	0.565	1.356	0.557	0.818	120	537	1002	1001	-0.735	376	626	368	633	0
4	4	1	"PFA0144"	"A31870_1"	15460	21240	130	4547	4429	824	77	81	24	100	100	0	9795	9911	1407	109	114	28	100	100	0	0.461	0.444	0.466	0.438	1.357	0.438	0.897	120	598	14156	14154	-1.116	4470	9686	4352	9802	0
4	5	1	"PFA0009"	"A10325_29"	15650	21240	130	2868	2924	678	77	80	23	100	100	0	12002	12073	2557	112	120	41	100	100	0	0.235	0.238	0.245	0.236	1.292	0.225	0.878	120	632	14681	14808	-2.091	2791	11890	2847	11961	0
4	6	1	"PFA0012"	"A10325_32"	15850	21250	140	2885	2525	1152	77	81	29	100	94	0	11199	10324	3983	106	118	68	100	100	0	0.253	0.240	0.246	0.205	1.885	0.236	0.868	156	706	13901	12666	-1.982	2808	11093	2448	10218	0
4	7	1	"PFA0030"	"A12797_1"	16030	21240	130	3201	3017	888	76	82	39	100	100	0	1467	1415	369	105	118	88	100	98	0	2.294	2.245	2.201	2.275	1.615	2.322	0.776	120	594	4487	4251	1.198	3125	1362	2941	1310	0
4	8	1	"PFB0005"	"B11"	16230	21250	140	171	168	38	73	77	30	93	80	0	235	237	45	102	108	58	96	69	0	0.737	0.704	0.704	0.686	1.848	0.577	0.717	156	690	231	230	-0.441	98	133	95	135	0
4	9	1	"PFB0219"	"B57"	16410	21250	150	118	118	26	73	77	43	50	5	0	153	155	29	101	104	23	87	57	0	0.865	0.833	0.807	0.832	2.499	0.827	0.317	156	764	97	99	-0.209	45	52	45	54	0
4	10	1	"PFB0285"	"B92"	16600	21250	120	394	409	186	73	76	20	99	97	0	355	364	135	101	104	21	99	94	0	1.264	1.278	1.261	1.250	2.150	1.378	0.670	120	566	575	599	0.338	321	254	336	263	0
4	11	1	"PFB0008"	"B114"	16790	21240	130	3785	3606	1102	72	79	45	100	100	0	1200	1215	414	100	106	38	100	99	0	3.375	3.170	3.079	3.378	1.748	3.195	0.824	120	614	4813	4649	1.755	3713	1100	3534	1115	0
4	12	1	"PFB0034"	"B165"	16970	21250	130	3639	3241	1177	73	82	47	100	100	0	1966	1882	678	101	108	45	100	100	0	1.912	1.779	1.710	1.809	1.775	1.819	0.810	120	634	5431	4949	0.935	3566	1865	3168	1781	0
4	13	1	"PFB0089"	"B319"	17170	21260	130	2000	1880	535	76	80	27	100	100	0	3042	3058	538	103	110	40	100	100	0	0.655	0.610	0.650	0.585	1.431	0.618	0.843	120	666	4863	4759	-0.611	1924	2939	1804	2955	0
4	14	1	"PFB0104"	"B351"	17370	21260	130	132	135	26	74	78	22	95	70	0	179	177	30	102	107	32	89	65	0	0.753	0.813	0.851	0.808	1.955	0.652	0.460	120	584	135	136	-0.409	58	77	61	75	0
4	15	1	"PFB0113"	"B372"	17530	21260	130	1272	1244	247	73	76	18	100	100	0	1035	1033	168	100	103	19	100	100	0	1.282	1.255	1.298	1.236	1.358	1.286	0.887	120	599	2134	2104	0.359	1199	935	1171	933	0
4	16	1	"PFB0116"	"B380"	17740	21260	140	124	124	29	72	75	17	87	72	0	158	157	34	100	102	18	85	74	0	0.897	0.912	0.909	0.930	2.431	0.834	0.400	156	732	110	109	-0.158	52	58	52	57	0
4	17	1	"PFB0118"	"B383"	17920	21260	130	1415	1328	304	71	74	16	100	100	0	1623	1579	324	99	101	17	100	100	0	0.882	0.849	0.864	0.842	1.373	0.840	0.879	120	583	2868	2737	-0.181	1344	1524	1257	1480	0
4	18	1	"PFB0140"	"B432"	18100	21260	130	542	533	103	70	71	15	100	100	0	1318	1305	214	96	99	17	100	100	0	0.386	0.383	0.395	0.380	1.319	0.365	0.865	120	652	1694	1672	-1.372	472	1222	463	1209	0
4	19	1	"PFC0315"	"C9"	18300	21260	130	266	257	63	68	69	15	100	99	0	345	339	76	95	97	15	100	100	0	0.792	0.775	0.731	0.766	1.521	0.756	0.792	120	686	448	433	-0.336	198	250	189	244	0
4	20	1	"PFC0207"	"C56"	18500	21270	130	349	337	88	68	70	16	100	99	0	606	611	107	95	97	17	100	100	0	0.550	0.521	0.534	0.489	1.585	0.526	0.797	120	653	792	785	-0.863	281	511	269	516	0
4	21	1	"PFC0316"	"C96"	18680	21270	130	398	400	122	69	72	17	100	100	0	364	367	72	94	96	18	100	100	0	1.219	1.212	1.185	1.175	1.541	1.253	0.671	120	653	599	604	0.285	329	270	331	273	0
4	22	1	"PFC0007"	"C114"	18880	21270	130	715	680	165	67	72	20	100	100	0	614	604	95	94	96	18	100	100	0	1.246	1.202	1.242	1.167	1.380	1.252	0.841	120	725	1168	1123	0.317	648	520	613	510	0
4	1	2	"PFC0021"	"C134"	14870	21450	130	299	298	98	70	99	156	74	20	0	411	421	120	100	127	126	96	65	0	0.736	0.710	0.736	0.667	1.825	1.080	0.678	120	553	540	549	-0.442	229	311	228	321	0
4	2	2	"PFC0034"	"C161"	15060	21460	150	1146	1046	423	73	103	150	91	87	0	919	850	297	103	140	148	92	89	0	1.315	1.303	1.340	1.216	1.947	1.379	0.813	156	613	1889	1720	0.395	1073	816	973	747	0
4	3	2	"PFJ0545"	"J687_3"	15260	21450	130	765	707	316	73	76	19	100	100	0	520	505	141	101	104	24	100	100	0	1.652	1.569	1.578	1.405	1.764	1.832	0.793	120	577	1111	1038	0.724	692	419	634	404	0
4	4	2	"PFK0100"	"Km695_2"	15440	21450	130	155	159	31	73	77	23	99	91	0	230	231	40	101	106	25	100	97	0	0.636	0.662	0.656	0.647	1.648	0.325	0.306	120	574	211	216	-0.654	82	129	86	130	0
4	5	2	"PFK0134"	"Km993_1"	15620	21450	130	235	239	58	74	78	21	100	99	0	560	576	112	105	112	36	100	100	0	0.354	0.350	0.337	0.340	1.496	0.324	0.753	120	654	616	636	-1.499	161	455	165	471	0
4	6	2	"PFK0052"	"Km3535_1"	15840	21450	130	507	489	106	75	78	17	100	100	0	380	380	86	103	107	21	100	100	0	1.560	1.495	1.522	1.526	1.454	1.493	0.777	120	528	709	691	0.641	432	277	414	277	0
4	7	2	"PFK0059"	"Km3703_4"	16000	21450	130	452	452	96	75	79	22	100	100	0	394	390	88	102	108	26	100	100	0	1.291	1.309	1.360	1.336	1.482	1.331	0.819	120	554	669	665	0.369	377	292	377	288	0
4	8	2	"PFK0303"	"Kn267_1"	16200	21450	130	833	837	197	75	78	20	100	100	0	479	482	119	103	108	30	99	99	0	2.016	2.011	2.018	2.088	1.579	2.047	0.784	120	597	1134	1141	1.011	758	376	762	379	0
4	9	2	"PFK0297"	"Kn2497_2"	16390	21450	130	625	602	149	76	84	53	100	100	0	581	578	112	105	113	45	100	99	0	1.153	1.112	1.115	1.099	1.419	1.098	0.810	120	577	1025	999	0.206	549	476	526	473	0
4	10	2	"PFK0436"	"Kn5150_1"	16600	21460	130	5041	5081	1354	76	82	53	100	100	0	8189	8361	1515	103	112	45	100	100	0	0.614	0.606	0.626	0.592	1.353	0.615	0.865	120	573	13051	13263	-0.704	4965	8086	5005	8258	0
4	11	2	"PFK0536"	"Kn8928_1"	16770	21460	140	760	798	342	75	77	23	100	99	0	707	701	242	101	105	34	99	96	0	1.130	1.205	1.186	1.179	2.073	1.287	0.797	156	639	1291	1323	0.177	685	606	723	600	0
4	12	2	"PFK0544"	"Kn9335_1"	16970	21460	130	516	488	120	75	77	16	100	100	0	375	379	71	101	102	16	100	100	0	1.609	1.486	1.570	1.459	1.425	1.566	0.840	120	594	715	691	0.687	441	274	413	278	0
4	13	2	"PFK0875"	"Ks2_1"	17160	21460	130	749	743	147	75	77	15	100	100	0	318	327	52	102	104	20	100	100	0	3.120	2.969	3.046	2.977	1.288	3.183	0.836	120	561	890	893	1.642	674	216	668	225	0
4	14	2	"PFK0879"	"Ks2_14"	17350	21460	140	8809	7795	3090	76	79	18	100	100	0	4152	3797	1288	103	107	23	100	100	0	2.157	2.090	2.169	2.042	2.124	2.225	0.893	156	577	12782	11413	1.109	8733	4049	7719	3694	0
4	15	2	"PFK1056"	"Ks54_1"	17540	21460	130	1501	1417	382	76	79	19	100	100	0	916	890	197	102	106	26	100	100	0	1.751	1.702	1.666	1.688	1.473	1.771	0.853	120	541	2239	2129	0.808	1425	814	1341	788	0
4	16	2	"PFK1101"	"Ks59_1"	17730	21460	130	621	637	161	71	74	15	100	100	0	655	677	178	99	102	24	100	99	0	0.989	0.979	0.960	1.008	1.554	0.917	0.795	120	547	1106	1144	-0.016	550	556	566	578	0
4	17	2	"PFK1165"	"Ks72_6"	17910	21460	130	372	357	102	72	76	24	100	97	0	582	572	172	100	107	53	99	96	0	0.622	0.604	0.582	0.608	1.819	0.531	0.761	120	605	782	757	-0.684	300	482	285	472	0
4	18	2	"PFK1183"	"Ks75_9"	18110	21470	130	340	332	80	70	74	23	100	99	0	337	343	66	97	104	51	100	100	0	1.125	1.065	1.117	1.040	1.523	1.033	0.687	120	630	510	508	0.170	270	240	262	246	0
4	19	2	"PFK1209"	"Ks82_1"	18320	21470	130	1099	1016	295	69	72	17	100	100	0	1521	1485	337	96	99	17	100	100	0	0.723	0.682	0.731	0.653	1.582	0.681	0.832	120	589	2455	2336	-0.468	1030	1425	947	1389	0
4	20	2	"PFK1228"	"Ks83_8"	18500	21470	130	1168	1079	400	70	74	23	100	100	0	2160	2158	622	97	104	48	100	100	0	0.532	0.490	0.511	0.462	1.646	0.486	0.786	120	546	3161	3070	-0.910	1098	2063	1009	2061	0
4	21	2	"PFK0643"	"Ks127_5"	18690	21470	130	1288	1205	299	70	73	17	100	100	0	534	523	90	97	103	47	100	100	0	2.787	2.664	2.711	2.590	1.424	2.972	0.803	120	551	1655	1561	1.479	1218	437	1135	426	0
4	22	2	"PFK0638"	"Ks127_16"	18870	21460	130	1319	1229	330	69	71	16	100	100	0	670	639	179	95	98	22	100	98	0	2.174	2.132	2.086	2.237	1.797	2.173	0.833	120	639	1825	1704	1.120	1250	575	1160	544	0
4	1	3	"PFK0659"	"Ks133_2"	14880	21610	190	395	415	286	70	99	132	73	59	0	343	353	197	100	125	150	66	36	0	1.337	1.364	1.394	1.355	2.333	1.451	0.763	256	1258	568	598	0.419	325	243	345	253	0
4	2	3	"PFK0667"	"Ks139_1"	15070	21650	120	140	142	34	72	98	149	1	0	0	161	166	38	101	125	126	7	0	0	1.133	1.077	1.088	1.087	2.341	1.022	0.401	120	431	128	135	0.181	68	60	70	65	0
4	3	3	"PFK0682"	"Ks152_11"	15260	21650	120	193	192	53	68	71	16	100	96	0	185	187	41	97	100	17	96	90	0	1.420	1.378	1.452	1.396	1.815	1.452	0.629	120	479	213	214	0.506	125	88	124	90	0
4	4	3	"PFK0686"	"Ks155_1"	15450	21660	120	295	282	91	70	73	17	99	97	0	870	843	219	97	100	19	100	100	0	0.291	0.284	0.284	0.260	1.751	0.273	0.762	120	522	998	958	-1.781	225	773	212	746	0
4	5	3	"PFA0001"	"A10325_1"	15650	21670	130	94	95	22	75	78	17	55	22	0	124	125	29	101	105	23	48	22	0	0.826	0.833	0.688	0.706	3.041	0.110	0.030	120	515	42	44	-0.276	19	23	20	24	0
4	6	3	"PFA0004"	"A10325_16"	15810	21640	150	87	88	19	75	79	18	33	12	0	118	121	25	102	107	21	41	17	0	0.750	0.684	0.875	0.843	2.783	0.578	0.112	156	585	28	32	-0.415	12	16	13	19	-50
4	7	3	"PFA0008"	"A10325_26"	16010	21660	120	123	124	32	76	80	19	79	60	0	209	210	46	103	107	22	97	92	0	0.443	0.449	0.451	0.392	2.402	0.429	0.443	120	513	153	155	-1.173	47	106	48	107	0
4	8	3	"PFA0016"	"A10935_1"	16210	21660	130	4591	4432	944	76	79	18	100	100	0	4212	4242	634	101	105	25	100	100	0	1.098	1.052	1.095	1.035	1.327	1.077	0.864	120	560	8626	8497	0.135	4515	4111	4356	4141	0
4	9	3	"PFA0020"	"A11962_1"	16400	21660	140	141	142	29	75	78	19	95	82	0	173	172	33	103	108	33	86	54	0	0.943	0.971	1.029	1.004	2.022	0.929	0.452	156	577	136	136	-0.085	66	70	67	69	0
4	10	3	"PFA0023"	"A12312_15"	16590	21660	130	758	726	175	75	78	18	100	100	0	513	514	106	102	107	33	100	100	0	1.662	1.580	1.580	1.556	1.407	1.626	0.810	120	510	1094	1063	0.733	683	411	651	412	0
4	11	3	"PFA0047"	"A14801_11"	16780	21660	120	699	669	139	75	77	17	100	100	0	1565	1545	269	100	103	22	100	100	0	0.426	0.411	0.412	0.406	1.430	0.394	0.853	120	482	2089	2039	-1.231	624	1465	594	1445	0
4	12	3	"PFA0051"	"A14801_2"	16970	21660	130	256	250	61	74	76	16	100	100	0	315	312	62	99	102	22	100	100	0	0.843	0.826	0.798	0.808	1.486	0.802	0.727	120	555	398	389	-0.247	182	216	176	213	0
4	13	3	"PFA0053"	"A14801_24"	17160	21660	130	118	118	31	73	75	15	82	66	0	581	561	120	98	101	17	100	100	0	0.093	0.097	0.098	0.090	1.937	0.090	0.459	120	526	528	508	-3.424	45	483	45	463	0
4	14	3	"PFA0056"	"A14801_31"	17340	21670	150	82	85	20	74	76	18	27	10	0	112	115	23	100	103	19	37	14	0	0.667	0.733	0.826	0.842	3.855	0.419	0.064	156	530	20	26	-0.585	8	12	11	15	-50
4	15	3	"PFA0058"	"A14801_37"	17520	21660	150	82	84	19	73	77	21	20	5	0	116	117	25	101	107	83	0	0	0	0.600	0.688	0.787	0.816	3.992	0.021	0.006	156	602	24	27	-0.737	9	15	11	16	-50
4	16	3	"PFA0060"	"A14801_6"	17740	21660	120	90	90	19	70	73	16	58	25	0	117	117	26	98	100	18	50	25	0	1.053	1.053	0.833	0.813	3.844	0.790	0.093	120	564	39	39	0.074	20	19	20	19	0
4	17	3	"PFA0083"	"A18792_11"	17930	21670	100	86	87	17	70	74	18	40	12	0	127	126	29	97	100	16	70	45	0	0.533	0.586	0.647	0.626	2.799	0.417	0.037	80	426	46	46	-0.907	16	30	17	29	0
4	18	3	"PFA0087"	"A18792_19"	18120	21660	130	98	98	25	70	72	16	66	38	0	125	122	29	96	98	15	69	46	0	0.966	1.077	0.945	0.929	2.568	0.997	0.122	120	611	57	54	-0.051	28	29	28	26	0
4	19	3	"PFA0098"	"A20643_1"	18310	21660	120	102	102	23	70	71	14	76	55	0	192	187	41	96	98	16	94	89	0	0.333	0.352	0.385	0.353	2.258	0.319	0.324	120	484	128	123	-1.585	32	96	32	91	0
4	20	3	"PFA0103"	"A21885_19"	18490	21660	130	1289	1196	380	70	80	81	100	100	0	1068	982	319	99	115	111	99	96	0	1.258	1.275	1.232	1.301	1.713	1.284	0.802	120	525	2188	2009	0.331	1219	969	1126	883	0
4	21	3	"PFA0105"	"A21885_20"	18680	21660	130	852	824	168	70	79	79	100	100	0	741	737	154	98	113	108	98	96	0	1.216	1.180	1.188	1.207	1.486	1.138	0.841	120	559	1425	1393	0.282	782	643	754	639	0
4	22	3	"PFA0107"	"A21885_9"	18880	21660	130	290	282	73	68	71	17	100	100	0	338	332	86	95	98	21	100	97	0	0.914	0.903	0.916	0.923	1.577	0.886	0.804	120	670	465	451	-0.130	222	243	214	237	0
4	1	4	"PFA0130"	"A2546_1"	14870	21840	120	2420	2200	720	69	73	28	100	100	0	4694	4419	1001	98	108	155	100	100	0	0.512	0.493	0.512	0.467	1.636	0.486	0.861	120	606	6947	6452	-0.967	2351	4596	2131	4321	0
4	2	4	"PFA0132"	"A26463_1"	15060	21840	110	107	113	26	71	74	31	56	18	0	202	205	30	98	111	180	0	0	0	0.346	0.393	0.364	0.354	1.981	0.032	0.023	80	444	140	149	-1.531	36	104	42	107	0
4	3	4	"PFA0137"	"A29544_1"	15250	21830	140	113	121	61	67	69	15	89	70	0	157	173	81	96	98	16	91	78	0	0.754	0.701	0.761	0.776	2.752	0.587	0.259	156	583	107	131	-0.407	46	61	54	77	0
4	4	4	"PFA0145"	"A31914_2"	15440	21840	130	7090	6910	1909	68	72	26	100	100	0	4050	3805	1251	97	106	113	100	99	0	1.776	1.845	1.783	1.982	1.813	1.847	0.860	120	525	10975	10550	0.829	7022	3953	6842	3708	0
4	5	4	"PFA0147"	"A31914_5"	15630	21840	130	661	693	231	75	79	28	100	100	0	448	484	175	102	113	114	95	88	0	1.694	1.618	1.576	1.702	1.661	1.438	0.625	120	534	932	1000	0.760	586	346	618	382	0
4	6	4	"PFA0149"	"A31914_8"	15840	21850	130	430	416	104	75	79	19	100	100	0	418	402	81	103	108	29	100	98	0	1.127	1.140	1.143	1.125	1.556	1.215	0.774	120	490	670	640	0.172	355	315	341	299	0
4	7	4	"PFC0052"	"C198"	15970	21840	150	101	116	69	77	82	21	52	34	0	128	137	60	103	109	24	51	22	0	0.960	1.147	1.188	1.185	2.508	1.094	0.235	156	632	49	73	-0.059	24	25	39	34	-50
4	8	4	"PFC0057"	"C216"	16210	21840	130	210	209	48	77	81	22	99	97	0	175	176	34	103	108	23	89	75	0	1.847	1.808	1.977	1.944	1.986	1.821	0.485	120	595	205	205	0.885	133	72	132	73	0
4	9	4	"PFC0059"	"C222"	16410	21850	140	135	136	36	75	77	20	87	68	0	155	156	33	103	107	34	71	32	0	1.154	1.151	1.058	1.106	2.385	1.246	0.396	156	507	112	114	0.206	60	52	61	53	0
4	10	4	"PFC0062"	"C228"	16590	21850	140	129	130	29	74	77	21	87	70	0	184	188	39	103	107	35	87	61	0	0.679	0.659	0.645	0.644	2.263	0.596	0.453	156	475	136	141	-0.558	55	81	56	85	0
4	11	4	"PFC0068"	"C237"	16790	21840	130	1537	1472	453	76	81	39	100	100	0	800	757	231	102	109	49	99	97	0	2.093	2.131	2.123	2.197	1.742	2.251	0.812	120	491	2159	2051	1.066	1461	698	1396	655	0
4	12	4	"PFC0072"	"C244"	16970	21850	130	496	486	105	76	82	37	100	100	0	688	680	109	101	108	45	100	100	0	0.716	0.708	0.707	0.691	1.377	0.696	0.829	120	585	1007	989	-0.483	420	587	410	579	0
4	13	4	"PFC0092"	"C291"	17160	21850	120	984	940	207	74	75	15	100	100	0	570	573	103	99	102	18	100	100	0	1.932	1.827	1.884	1.807	1.362	1.903	0.869	120	491	1381	1340	0.950	910	471	866	474	0
4	14	4	"PFC0094"	"C296"	17350	21850	120	329	311	78	74	75	16	100	100	0	389	383	86	99	102	18	100	100	0	0.879	0.835	0.862	0.822	1.453	0.823	0.823	120	457	545	521	-0.186	255	290	237	284	0
4	15	4	"PFC0096"	"C299"	17540	21850	130	118	118	28	73	75	19	80	56	0	156	153	33	99	105	86	15	0	0	0.789	0.833	0.857	0.817	2.523	0.081	0.050	120	534	102	99	-0.341	45	57	45	54	0
4	16	4	"PFC0099"	"C302"	17730	21850	130	179	182	56	71	73	19	96	89	0	297	291	82	98	106	87	85	65	0	0.543	0.575	0.568	0.567	1.828	0.560	0.718	120	550	307	304	-0.882	108	199	111	193	0
4	17	4	"PFC0101"	"C307"	17920	21850	130	529	503	138	73	76	19	100	100	0	286	278	59	98	103	26	99	95	0	2.426	2.389	2.395	2.406	1.625	2.539	0.750	120	626	644	610	1.278	456	188	430	180	0
4	18	4	"PFC0103"	"C311"	18140	21850	90	101	102	23	72	74	16	75	46	0	125	125	25	97	99	17	73	36	0	1.036	1.071	1.000	1.036	2.838	0.816	0.266	52	354	57	58	0.051	29	28	30	28	0
4	19	4	"PFC0123"	"C370"	18300	21850	120	435	421	95	70	72	15	100	100	0	503	512	95	96	98	16	100	100	0	0.897	0.844	0.841	0.831	1.382	0.850	0.835	120	526	772	767	-0.157	365	407	351	416	0
4	20	4	"PFC0125"	"C374"	18500	21850	130	92	92	22	70	77	63	3	0	0	128	126	26	98	109	94	0	0	0	0.733	0.786	0.773	0.753	2.601	0.680	0.147	120	562	52	50	-0.447	22	30	22	28	0
4	21	4	"PFC0127"	"C38"	18680	21850	130	229	222	52	69	71	17	99	98	0	325	325	78	97	103	48	97	93	0	0.702	0.671	0.658	0.670	1.716	0.641	0.777	120	581	388	381	-0.511	160	228	153	228	0
4	22	4	"PFC0129"	"C382"	18890	21860	130	253	246	76	67	69	16	99	96	0	232	231	49	94	96	15	100	98	0	1.348	1.307	1.320	1.227	1.841	1.475	0.716	120	651	324	316	0.431	186	138	179	137	0
4	1	5	"PFC0131"	"C385"	14880	22030	120	323	323	77	71	73	15	100	100	0	271	271	64	98	101	21	99	96	0	1.457	1.457	1.425	1.507	1.641	1.468	0.738	120	595	425	425	0.543	252	173	252	173	0
4	2	5	"PFC0133"	"C387"	15070	22030	130	554	553	158	69	70	13	100	100	0	479	472	143	97	99	16	99	97	0	1.270	1.291	1.266	1.375	1.896	1.219	0.786	120	584	867	859	0.344	485	382	484	375	0
4	3	5	"PFC0149"	"C427"	15260	22030	120	546	514	146	67	69	14	100	100	0	273	261	80	96	96	15	93	90	0	2.706	2.709	2.514	2.945	1.958	2.725	0.735	120	528	656	612	1.436	479	177	447	165	0
4	4	5	"PFC0151"	"C43"	15460	22040	130	301	286	98	68	72	25	98	93	0	449	433	119	97	104	111	95	84	0	0.662	0.649	0.636	0.609	1.792	0.657	0.736	120	535	585	554	-0.595	233	352	218	336	0
4	5	5	"PFC0153"	"C436"	15630	22030	130	132	134	32	72	75	18	93	80	0	172	170	39	101	105	30	83	59	0	0.845	0.899	0.905	0.879	2.524	0.804	0.415	120	549	131	131	-0.243	60	71	62	69	0
4	6	5	"PFC0155"	"C441"	15840	22040	130	2090	1940	635	75	77	16	100	100	0	1166	1155	247	101	104	16	100	100	0	1.892	1.769	1.859	1.638	1.702	1.971	0.840	120	535	3080	2919	0.920	2015	1065	1865	1054	0
4	7	5	"PFC0157"	"C445"	16020	22040	130	119	116	30	77	80	19	72	51	0	149	149	32	104	108	22	80	50	0	0.933	0.867	0.823	0.719	3.101	0.832	0.230	120	535	87	84	-0.100	42	45	39	45	0
4	8	5	"PFC0159"	"C447"	16210	22040	120	321	307	80	80	83	20	99	97	0	574	558	113	110	113	22	99	98	0	0.519	0.507	0.513	0.484	1.633	0.507	0.777	120	528	705	675	-0.945	241	464	227	448	0
4	9	5	"PFD0373"	"D42243_45"	16410	22040	120	4741	4652	1280	83	95	124	100	100	0	13782	13865	3320	114	128	87	100	100	0	0.341	0.332	0.338	0.330	1.499	0.312	0.856	120	474	18326	18320	-1.553	4658	13668	4569	13751	0
4	10	5	"PFD0380"	"D42715_1"	16590	22040	120	122	125	24	80	84	24	82	39	0	181	179	30	111	120	54	67	7	0	0.600	0.662	0.640	0.667	2.082	0.252	0.196	120	409	112	113	-0.737	42	70	45	68	0
4	11	5	"PFD0387"	"D42954_2"	16760	22030	150	97	98	24	80	85	36	23	1	0	128	129	28	109	115	44	18	2	0	0.895	0.900	0.826	0.887	2.764	0.694	0.175	156	636	36	38	-0.160	17	19	18	20	-50
4	12	5	"PFD0397"	"D45582_1"	16970	22060	100	110	113	22	80	83	20	68	32	0	139	141	25	107	111	23	60	30	0	0.938	0.971	0.865	1.025	3.135	0.886	0.185	80	436	62	67	-0.093	30	32	33	34	0
4	13	5	"PFD0405"	"D4722_1"	17170	22040	120	467	453	101	76	79	17	100	100	0	301	304	64	103	106	18	100	100	0	1.975	1.876	1.941	1.892	1.514	1.918	0.787	120	560	589	578	0.982	391	198	377	201	0
4	14	5	"PFD0416"	"D49176_11"	17370	22040	120	2097	1943	430	79	81	18	100	100	0	971	931	194	103	106	20	100	100	0	2.325	2.251	2.280	2.277	1.506	2.368	0.858	120	499	2886	2692	1.217	2018	868	1864	828	0
4	15	5	"PFD0438"	"D49176_65"	17550	22050	120	118	120	26	79	83	21	77	40	0	155	156	31	104	106	19	87	61	0	0.765	0.788	0.781	0.703	2.843	0.702	0.211	120	499	90	93	-0.387	39	51	41	52	0
4	16	5	"PFD0441"	"D49176_7"	17740	22040	120	5215	4896	1087	78	81	19	100	100	0	1895	1792	428	103	108	30	100	99	0	2.867	2.853	2.848	2.969	1.641	2.978	0.852	120	499	6929	6507	1.519	5137	1792	4818	1689	0
4	17	5	"PFD0444"	"D49942_10"	17920	22040	130	14253	13591	3079	77	81	21	100	100	0	9205	8302	2557	103	109	30	100	100	0	1.557	1.648	1.584	1.847	1.894	1.602	0.853	120	566	23278	21713	0.639	14176	9102	13514	8199	0
4	18	5	"PFD0446"	"D49942_3"	18120	22050	130	3870	3562	996	74	78	21	100	100	0	2200	2118	445	102	106	28	100	100	0	1.809	1.730	1.803	1.670	1.531	1.851	0.854	120	602	5894	5504	0.855	3796	2098	3488	2016	0
4	19	5	"PFD0448"	"D49942_6"	18300	22050	130	5003	4633	1342	70	74	20	100	100	0	3337	3221	535	98	101	17	100	100	0	1.523	1.461	1.543	1.360	1.680	1.595	0.853	120	562	8172	7686	0.607	4933	3239	4563	3123	0
4	20	5	"PFD0450"	"D49942_9"	18500	22050	130	13370	13569	4997	70	73	18	100	100	0	8937	9152	2659	97	100	16	100	100	0	1.505	1.491	1.541	1.427	1.637	1.654	0.837	120	578	22140	22554	0.589	13300	8840	13499	9055	0
4	21	5	"PFD0482"	"D56400_4"	18690	22050	130	137	275	1387	69	71	15	98	90	0	158	171	104	98	100	15	92	85	0	1.133	2.822	1.095	1.139	2.423	92.862	0.015	120	547	128	279	0.181	68	60	206	73	0
4	22	5	"PFD0484"	"D56470_2"	18870	22050	120	278	275	70	67	70	14	100	100	0	255	258	62	96	97	14	99	98	0	1.327	1.284	1.350	1.322	1.731	1.275	0.715	120	555	370	370	0.408	211	159	208	162	0
4	1	6	"PFD0487"	"D56950_2"	14870	22230	130	995	933	272	72	74	15	99	99	0	1613	1560	281	99	101	16	100	100	0	0.610	0.589	0.616	0.552	1.582	0.609	0.872	120	663	2437	2322	-0.714	923	1514	861	1461	0
4	2	6	"PFD0490"	"D5782_1"	15070	22230	120	469	441	151	70	71	13	100	99	0	786	769	198	98	100	15	99	99	0	0.580	0.553	0.560	0.515	1.666	0.551	0.822	120	512	1087	1042	-0.786	399	688	371	671	0
4	3	6	"PFD0508"	"D6287_1"	15250	22230	120	157	158	40	69	70	14	99	91	0	191	190	38	96	99	15	95	93	0	0.926	0.947	0.967	0.937	2.097	0.962	0.519	120	499	183	183	-0.110	88	95	89	94	0
4	4	6	"PFD0510"	"D6287_13"	15440	22230	130	108	112	24	69	71	14	89	69	0	147	153	25	96	98	15	99	86	0	0.765	0.754	0.762	0.658	2.609	0.773	0.282	120	551	90	100	-0.387	39	51	43	57	0
4	5	6	"PFD0529"	"D6287_55"	15630	22220	120	1032	963	253	73	75	16	100	100	0	518	497	122	99	101	16	100	100	0	2.289	2.236	2.261	2.305	1.751	2.346	0.824	120	506	1378	1288	1.195	959	419	890	398	0
4	6	6	"PFD0532"	"D6287_61"	15820	22230	130	155	153	36	77	78	16	94	88	0	164	166	31	103	105	16	95	89	0	1.279	1.206	1.296	1.252	2.205	1.316	0.475	120	567	139	139	0.355	78	61	76	63	0
4	7	6	"PFD0536"	"D6287_69"	16020	22230	120	242	236	58	81	82	18	99	96	0	191	194	39	108	109	18	95	90	0	1.940	1.802	1.779	1.815	1.833	1.915	0.602	120	498	244	241	0.956	161	83	155	86	0
4	8	6	"PFD0538"	"D6287_70"	16200	22230	120	173	171	37	90	96	28	93	72	0	244	242	51	116	123	30	95	90	0	0.648	0.643	0.658	0.634	2.320	0.603	0.445	120	484	211	207	-0.625	83	128	81	126	0
4	9	6	"PFD0549"	"D64289_1"	16390	22230	120	43195	39363	10061	99	140	292	100	100	0	35455	31845	9340	128	234	935	100	99	0	1.220	1.238	1.253	1.308	1.771	1.231	0.863	120	515	78423	70981	0.287	43096	35327	39264	31717	0
4	10	6	"PFD0558"	"D65681_2"	16580	22230	130	774	741	207	89	127	279	90	73	0	752	723	192	117	215	890	3	0	0	1.079	1.076	1.084	1.110	1.825	0.315	0.484	120	570	1320	1258	0.109	685	635	652	606	0
4	11	6	"PFE0558"	"E49_1"	16780	22240	130	193	194	54	84	86	18	95	91	0	277	277	50	110	114	22	100	99	0	0.653	0.659	0.669	0.620	1.674	0.698	0.626	120	573	276	277	-0.616	109	167	110	167	0
4	12	6	"PFE0562"	"E5006_5"	16970	22230	130	593	590	101	82	84	22	100	100	0	1462	1429	333	107	110	21	100	99	0	0.377	0.384	0.371	0.402	1.698	0.347	0.822	120	580	1866	1830	-1.407	511	1355	508	1322	0
4	13	6	"PFE0565"	"E5141_1"	17170	22240	130	1022	959	258	80	83	23	100	100	0	675	666	125	103	107	19	100	100	0	1.647	1.561	1.600	1.520	1.546	1.694	0.847	120	548	1514	1442	0.720	942	572	879	563	0
4	14	6	"PFE0569"	"E517_1"	17340	22230	130	888	852	239	80	84	23	100	100	0	647	650	105	105	109	21	100	100	0	1.491	1.417	1.465	1.347	1.511	1.590	0.799	120	561	1350	1317	0.576	808	542	772	545	0
4	15	6	"PFE0579"	"E5479_3"	17550	22240	130	1674	1610	482	80	84	24	100	100	0	1248	1280	294	107	110	21	100	100	0	1.397	1.304	1.355	1.260	1.466	1.398	0.824	120	563	2735	2703	0.482	1594	1141	1530	1173	0
4	16	6	"PFE0585"	"E598_1"	17730	22240	120	4103	3867	1340	79	81	19	100	100	0	20636	20299	5181	109	123	99	100	100	0	0.196	0.188	0.197	0.177	1.478	0.180	0.814	120	513	24551	23978	-2.351	4024	20527	3788	20190	0
4	17	6	"PFE0608"	"E714_7"	17930	22240	120	174	168	44	75	80	23	91	83	0	224	220	44	109	125	100	60	2	0	0.861	0.838	0.837	0.791	2.295	0.289	0.201	120	527	214	204	-0.216	99	115	93	111	0
4	18	6	"PFE0610"	"E7279_2"	18120	22240	120	1159	1099	252	66	70	20	100	100	0	662	656	103	103	106	26	100	100	0	1.955	1.868	1.917	1.808	1.553	1.999	0.828	120	498	1652	1586	0.967	1093	559	1033	553	0
4	19	6	"PFE0613"	"E7418_1"	18310	22240	120	309	296	72	62	65	16	100	100	0	277	278	61	99	101	24	99	98	0	1.388	1.307	1.287	1.282	1.557	1.309	0.713	120	485	425	413	0.473	247	178	234	179	0
4	20	6	"PFE0616"	"E7745_1"	18490	22240	130	135	133	28	64	66	14	98	88	0	152	159	50	97	99	15	94	85	0	1.291	1.113	1.201	1.223	2.332	0.851	0.324	120	533	126	131	0.368	71	55	69	62	0
4	21	6	"PFE0619"	"E7861_3"	18680	22240	130	467	453	120	66	68	14	100	100	0	434	415	107	97	99	15	99	97	0	1.190	1.217	1.183	1.278	1.808	1.192	0.802	120	563	738	705	0.251	401	337	387	318	0
4	22	6	"PFE0623"	"E8100_2"	18870	22240	120	2425	2203	743	68	73	29	100	100	0	2325	2158	583	98	106	76	100	100	0	1.058	1.036	1.046	1.011	1.598	1.057	0.848	120	570	4584	4195	0.082	2357	2227	2135	2060	0
4	1	7	"PFE0649"	"E8914_2"	14870	22410	120	523	508	109	72	75	16	100	100	0	501	480	118	101	103	19	98	98	0	1.128	1.150	1.156	1.210	1.702	1.112	0.840	120	579	851	815	0.173	451	400	436	379	0
4	2	7	"PFE0654"	"E9225_1"	15060	22420	120	2421	2332	683	72	74	14	100	100	0	1007	989	209	100	102	16	100	100	0	2.590	2.542	2.638	2.451	1.552	2.754	0.842	120	500	3256	3149	1.373	2349	907	2260	889	0
4	3	7	"PFE0657"	"E9299_3"	15250	22420	120	133	133	34	71	72	14	94	81	0	189	186	37	98	101	17	95	90	0	0.681	0.705	0.656	0.659	2.351	0.704	0.490	120	500	153	150	-0.554	62	91	62	88	0
4	4	7	"PFE0659"	"E9299_6"	15440	22420	120	3607	3410	1347	70	72	15	100	100	0	3386	3133	1170	97	100	15	100	100	0	1.075	1.100	1.127	1.053	1.987	1.110	0.874	120	521	6826	6376	0.105	3537	3289	3340	3036	0
4	5	7	"PFE0663"	"E9475_1"	15630	22420	120	4013	3515	1224	71	73	15	100	100	0	1364	1225	370	99	100	15	100	99	0	3.116	3.059	3.202	3.133	2.056	3.316	0.824	120	514	5207	4570	1.640	3942	1265	3444	1126	0
4	6	7	"PFE0668"	"E9987_1"	15820	22420	120	1217	1150	391	72	75	15	100	100	0	571	539	167	99	101	15	99	98	0	2.426	2.450	2.451	2.545	2.049	2.617	0.777	120	500	1617	1518	1.278	1145	472	1078	440	0
4	7	7	"PFF0025"	"F10660_2"	16010	22420	120	556	524	183	75	77	17	100	100	0	475	437	154	100	103	17	97	95	0	1.283	1.332	1.290	1.443	1.956	1.310	0.797	120	535	856	786	0.359	481	375	449	337	0
4	8	7	"PFF0029"	"F10730_3"	16210	22420	120	1164	1131	274	80	85	25	100	100	0	979	931	254	104	110	27	99	98	0	1.239	1.271	1.240	1.375	1.953	1.255	0.856	120	512	1959	1878	0.309	1084	875	1051	827	0
4	9	7	"PFF0032"	"F10872_1"	16390	22430	130	1030	936	288	83	94	110	95	94	0	595	572	106	108	156	725	0	0	0	1.945	1.838	1.947	1.625	1.968	2.037	0.854	120	563	1434	1317	0.959	947	487	853	464	0
4	10	7	"PFF0035"	"F10935_2"	16590	22430	130	4617	4152	1487	83	85	22	100	100	0	3822	3759	794	109	113	24	100	100	0	1.221	1.115	1.187	1.007	1.770	1.216	0.843	120	578	8247	7719	0.288	4534	3713	4069	3650	0
4	11	7	"PFF0038"	"F10949_3"	16780	22430	120	906	835	248	80	82	18	100	100	0	774	761	151	107	110	20	100	100	0	1.238	1.154	1.179	1.095	1.629	1.213	0.833	120	468	1493	1409	0.308	826	667	755	654	0
4	12	7	"PFF0040"	"F10953_1"	16950	22430	120	10764	10596	3233	78	80	17	100	100	0	8596	8656	2401	106	112	32	100	100	0	1.259	1.230	1.239	1.228	1.611	1.243	0.836	120	510	19176	19068	0.332	10686	8490	10518	8550	0
4	13	7	"PFF0668"	"F310_1"	17160	22430	120	252	244	57	78	80	17	99	98	0	194	191	32	103	108	31	95	76	0	1.912	1.886	1.902	1.882	1.940	2.134	0.581	120	528	265	254	0.935	174	91	166	88	0
4	14	7	"PFF0671"	"F31319_2"	17350	22430	120	403	380	115	77	79	16	100	99	0	1561	1498	300	101	104	17	100	100	0	0.223	0.217	0.224	0.201	1.725	0.211	0.798	120	499	1786	1700	-2.163	326	1460	303	1397	0
4	15	7	"PFF0680"	"F31855_1"	17530	22430	120	243	233	78	75	78	19	95	89	0	237	230	64	103	107	24	94	85	0	1.254	1.244	1.223	1.159	2.040	1.224	0.630	120	500	302	285	0.326	168	134	158	127	0
4	16	7	"PFF0682"	"F32050_1"	17730	22430	120	357	346	95	77	79	20	100	100	0	401	401	97	107	114	59	99	95	0	0.952	0.915	0.939	0.902	1.620	0.903	0.758	120	498	574	563	-0.070	280	294	269	294	0
4	17	7	"PFF0686"	"F32122_1"	17910	22430	120	1877	1764	518	76	80	25	100	100	0	1663	1633	407	106	112	29	100	100	0	1.157	1.105	1.145	1.085	1.619	1.123	0.839	120	486	3358	3215	0.210	1801	1557	1688	1527	0
4	18	7	"PFF0693"	"F32325_1"	18100	22430	120	2667	2513	657	67	72	24	100	100	0	1016	988	245	106	110	24	100	98	0	2.857	2.773	2.863	2.892	1.726	2.920	0.845	120	495	3510	3328	1.515	2600	910	2446	882	0
4	19	7	"PFF0715"	"F33346_1"	18290	22430	120	976	1269	901	62	65	17	100	100	0	858	1268	1171	105	107	18	100	99	0	1.214	1.038	1.325	1.228	2.041	0.866	0.605	120	513	1667	2370	0.280	914	753	1207	1163	0
4	20	7	"PFF0719"	"F33441_1"	18490	22430	120	3876	3639	852	64	67	17	100	100	0	3279	3139	801	100	101	16	100	100	0	1.199	1.176	1.176	1.224	1.713	1.171	0.868	120	543	6991	6614	0.262	3812	3179	3575	3039	0
4	21	7	"PFF0722"	"F33612_1"	18690	22440	130	342	314	102	67	69	16	96	95	0	450	446	105	98	99	15	100	100	0	0.781	0.710	0.739	0.647	1.870	0.727	0.763	120	543	627	595	-0.356	275	352	247	348	0
4	22	7	"PFF0725"	"F33675_1"	18870	22430	130	206	206	47	67	69	18	100	99	0	228	229	49	96	100	64	92	55	0	1.053	1.045	1.017	1.092	1.907	1.013	0.683	120	621	271	272	0.075	139	132	139	133	0
4	1	8	"PFF0728"	"F33814_1"	14880	22610	130	129	128	30	73	76	16	89	78	0	179	186	49	101	102	15	96	90	0	0.718	0.647	0.629	0.634	2.415	0.553	0.380	120	676	134	140	-0.478	56	78	55	85	0
4	2	8	"PFF0734"	"F34109_1"	15070	22610	120	181	177	36	73	75	14	99	97	0	220	218	43	99	102	16	97	95	0	0.893	0.874	0.875	0.908	1.922	0.855	0.688	120	498	229	223	-0.164	108	121	104	119	0
4	3	8	"PFF0764"	"F35293_1"	15250	22610	120	322	316	73	72	73	14	100	99	0	391	375	89	99	100	15	99	96	0	0.856	0.884	0.866	0.927	1.872	0.863	0.815	120	505	542	520	-0.224	250	292	244	276	0
4	4	8	"PFF0773"	"F35453_1"	15430	22610	110	104	111	34	69	71	14	90	65	0	170	170	29	97	99	23	96	81	0	0.479	0.575	0.529	0.520	2.234	0.489	0.283	80	483	108	115	-1.061	35	73	42	73	0
4	5	8	"PFF0777"	"F35590_1"	15640	22610	120	117	118	31	68	70	14	84	75	0	171	167	40	97	99	16	85	82	0	0.662	0.714	0.701	0.663	2.979	0.701	0.465	120	545	123	120	-0.595	49	74	50	70	0
4	6	8	"PFF0781"	"F35756_2"	15820	22610	120	1152	1066	398	68	70	13	100	100	0	1616	1472	544	97	99	16	99	98	0	0.714	0.726	0.731	0.777	2.330	0.698	0.808	120	505	2603	2373	-0.487	1084	1519	998	1375	0
4	7	8	"PFF0784"	"F35756_5"	16000	22610	110	1316	1279	364	69	70	14	100	100	0	1138	1117	210	97	104	63	100	100	0	1.198	1.186	1.183	1.147	1.291	1.253	0.861	80	484	2288	2230	0.260	1247	1041	1210	1020	0
4	8	8	"PFF0788"	"F35774_1"	16210	22620	120	1052	953	348	70	72	14	97	96	0	3988	3726	1081	97	103	59	100	100	0	0.252	0.243	0.248	0.216	1.957	0.238	0.865	120	560	4873	4512	-1.986	982	3891	883	3629	0
4	9	8	"PFF0818"	"F36648_1"	16400	22620	130	1522	1476	453	73	75	16	100	100	0	910	921	184	100	102	17	100	100	0	1.789	1.709	1.834	1.585	1.740	1.872	0.834	120	549	2259	2224	0.839	1449	810	1403	821	0
4	10	8	"PFF0821"	"F3666_3"	16590	22620	120	164	169	45	74	76	16	94	90	0	199	197	44	102	105	18	92	90	0	0.928	1.000	0.902	0.952	2.111	0.970	0.483	120	484	187	190	-0.108	90	97	95	95	0
4	11	8	"PFF0823"	"F36721_3"	16770	22620	120	136	139	28	74	75	15	96	90	0	166	171	29	102	104	17	100	93	0	0.969	0.942	0.901	0.912	1.972	0.933	0.417	120	498	126	134	-0.046	62	64	65	69	0
4	12	8	"PFF0825"	"F36734_1"	16970	22620	130	142	141	31	74	76	15	94	87	0	216	221	46	102	107	29	98	90	0	0.596	0.563	0.577	0.554	1.945	0.521	0.524	120	550	182	186	-0.745	68	114	67	119	0
4	13	8	"PFF0827"	"F36803_1"	17150	22620	120	580	537	180	77	78	17	100	100	0	416	419	106	102	104	18	100	100	0	1.602	1.451	1.550	1.397	1.651	1.612	0.763	120	484	817	777	0.680	503	314	460	317	0
4	14	8	"PFF0831"	"F37098_2"	17340	22620	120	4285	3998	1191	76	79	16	100	100	0	1518	1462	372	102	104	16	100	100	0	2.972	2.884	2.998	2.889	1.634	3.128	0.838	120	528	5625	5282	1.572	4209	1416	3922	1360	0
4	15	8	"PFF1472"	"F58335_1"	17550	22620	120	957	951	292	74	76	16	100	100	0	534	532	132	101	104	20	100	100	0	2.039	2.035	2.055	2.018	1.527	2.152	0.827	120	513	1316	1308	1.028	883	433	877	431	0
4	16	8	"PFF1476"	"F58487_1"	17730	22620	120	151	152	39	73	74	16	95	89	0	160	158	31	101	103	16	90	80	0	1.322	1.386	1.393	1.381	2.118	1.427	0.473	120	513	137	136	0.403	78	59	79	57	0
4	17	8	"PFF1492"	"F58910_1"	17930	22620	120	393	382	106	73	75	17	100	100	0	408	396	95	101	104	22	100	99	0	1.042	1.047	1.030	1.043	1.580	1.057	0.791	120	496	627	604	0.060	320	307	309	295	0
4	18	8	"PFF1495"	"F59075_2"	18110	22620	120	268	257	64	72	74	18	100	98	0	265	262	50	102	105	20	98	97	0	1.202	1.156	1.144	1.169	1.925	1.175	0.737	120	498	359	345	0.266	196	163	185	160	0
4	19	8	"PFF1497"	"F5910_2"	18310	22620	120	49386	44272	12918	72	78	26	100	100	0	12521	11601	3492	105	108	21	100	100	0	3.972	3.845	3.878	4.221	1.948	3.992	0.868	120	499	61730	55696	1.990	49314	12416	44200	11496	0
4	20	8	"PFF1499"	"F59139_2"	18490	22630	120	2570	2291	857	72	77	24	99	99	0	5213	4963	1256	100	103	20	100	100	0	0.489	0.456	0.473	0.397	1.948	0.450	0.843	120	482	7611	7082	-1.033	2498	5113	2219	4863	0
4	21	8	"PFF1536"	"F6061_1"	18680	22620	130	646	590	212	69	72	17	100	99	0	326	321	93	98	99	14	100	98	0	2.531	2.336	2.526	2.295	2.081	2.705	0.689	120	545	805	744	1.340	577	228	521	223	0
4	22	8	"PFF1543"	"F607_1"	18870	22620	120	112	112	28	66	69	15	82	72	0	140	138	34	94	95	14	82	72	0	1.000	1.045	0.865	0.901	2.653	0.966	0.306	120	567	92	90	0.000	46	46	46	44	0
4	1	9	"PFF1546"	"F61052_1"	14880	22810	130	125	126	29	74	76	16	85	77	0	164	166	26	100	101	15	98	94	0	0.797	0.788	0.833	0.720	2.458	0.846	0.367	120	594	115	118	-0.328	51	64	52	66	0
4	2	9	"PFF1550"	"F61158_1"	15070	22810	130	322	320	78	74	76	15	100	100	0	599	606	112	100	101	15	100	100	0	0.497	0.486	0.485	0.470	1.410	0.471	0.800	120	494	747	752	-1.009	248	499	246	506	0
4	3	9	"PFF1556"	"F61469_1"	15260	22810	120	778	716	239	73	74	15	100	100	0	346	345	87	99	99	14	100	100	0	2.854	2.614	2.660	2.544	1.732	2.857	0.773	120	450	952	889	1.513	705	247	643	246	0
4	4	9	"PFF1560"	"F61859_2"	15440	22810	120	94	97	22	70	72	14	74	40	0	134	135	27	97	99	24	72	34	0	0.649	0.711	0.667	0.630	2.802	0.349	0.122	120	467	61	65	-0.624	24	37	27	38	0
4	5	9	"PFF1588"	"F6265_1"	15630	22810	120	461	414	148	68	69	13	96	94	0	1471	1347	394	95	97	16	100	100	0	0.286	0.276	0.282	0.246	1.686	0.277	0.859	120	487	1769	1598	-1.808	393	1376	346	1252	0
4	6	9	"PFF1595"	"F62846_1"	15830	22810	120	238	238	87	69	69	12	97	94	0	691	674	216	95	97	16	100	100	0	0.284	0.292	0.298	0.266	1.941	0.274	0.719	120	480	765	748	-1.818	169	596	169	579	0
4	7	9	"PFF1604"	"F63188_2"	16020	22810	120	2565	2254	793	68	70	14	100	100	0	2835	2568	773	95	102	64	100	100	0	0.911	0.884	0.909	0.849	1.797	0.895	0.824	120	477	5237	4659	-0.134	2497	2740	2186	2473	0
4	8	9	"PFF1607"	"F63326_1"	16200	22810	120	142	143	34	70	71	14	98	92	0	179	182	38	99	101	23	96	86	0	0.900	0.880	0.844	0.856	2.119	0.857	0.539	120	470	152	156	-0.152	72	80	73	83	0
4	9	9	"PFF1610"	"F63399_1"	16400	22810	130	2880	2663	836	71	74	16	100	100	0	4270	4075	1148	101	103	19	100	100	0	0.674	0.652	0.656	0.646	1.555	0.632	0.868	120	504	6978	6566	-0.570	2809	4169	2592	3974	0
4	10	9	"PFF1614"	"F63448_3"	16590	22810	130	103	107	27	72	75	16	75	46	0	148	143	29	101	103	17	78	60	0	0.660	0.833	0.828	0.785	2.737	0.731	0.226	120	481	78	77	-0.600	31	47	35	42	0
4	11	9	"PFF1654"	"F64738_1"	16780	22810	120	742	705	193	74	75	15	100	100	0	677	680	126	101	102	15	100	100	0	1.160	1.090	1.097	1.047	1.555	1.132	0.811	120	424	1244	1210	0.214	668	576	631	579	0
4	12	9	"PFF1656"	"F64738_5"	16970	22810	120	497	464	132	73	75	15	100	100	0	348	334	75	101	103	18	100	99	0	1.717	1.678	1.739	1.661	1.694	1.785	0.760	120	424	671	624	0.780	424	247	391	233	0
4	13	9	"PFF1659"	"F64888_1"	17160	22810	120	116	114	28	74	76	16	80	64	0	148	146	33	100	102	18	82	68	0	0.875	0.870	0.864	0.807	2.588	0.813	0.331	120	424	90	86	-0.193	42	48	40	46	0
4	14	9	"PFF1666"	"F65043_1"	17350	22810	120	491	473	97	72	74	15	100	100	0	1112	1061	266	100	101	15	99	99	0	0.414	0.417	0.402	0.445	1.812	0.383	0.851	120	434	1431	1362	-1.272	419	1012	401	961	0
4	15	9	"PFF1668"	"F65043_4"	17540	22810	120	446	462	164	70	71	15	100	100	0	561	558	152	99	100	16	99	98	0	0.814	0.854	0.800	0.865	1.851	0.884	0.789	120	489	838	851	-0.297	376	462	392	459	0
4	16	9	"PFF1673"	"F65467_1"	17740	22820	120	104	106	27	69	70	14	76	60	0	135	135	26	96	98	17	76	55	0	0.897	0.949	0.925	0.961	3.107	1.061	0.264	120	462	74	76	-0.156	35	39	37	39	0
4	17	9	"PFI0337"	"I3634_1"	17920	22810	130	1314	1199	457	69	70	14	99	99	0	919	903	228	95	97	17	100	100	0	1.511	1.399	1.474	1.230	1.944	1.547	0.846	120	515	2069	1938	0.595	1245	824	1130	808	0
4	18	9	"PFI0339"	"I3665_1"	18120	22810	120	460	424	125	67	69	16	100	100	0	433	415	96	95	97	18	100	100	0	1.163	1.116	1.140	1.087	1.584	1.148	0.816	120	469	731	677	0.218	393	338	357	320	0
4	19	9	"PFI0341"	"I3767_1"	18300	22810	120	639	600	170	68	72	20	100	100	0	522	507	114	94	97	20	100	100	0	1.334	1.288	1.305	1.255	1.622	1.351	0.819	120	479	999	945	0.416	571	428	532	413	0
4	20	9	"PFI0347"	"I398_3"	18500	22810	120	95	96	26	66	69	16	68	40	0	135	131	30	94	97	16	80	60	0	0.707	0.811	0.750	0.746	2.931	0.739	0.248	120	484	70	67	-0.500	29	41	30	37	0
4	21	9	"PFI0352"	"I4167_1"	18690	22820	120	702	634	275	66	68	15	100	99	0	909	838	299	95	97	15	100	100	0	0.781	0.764	0.780	0.705	1.919	0.757	0.784	120	439	1450	1311	-0.356	636	814	568	743	0
4	22	9	"PFI0354"	"I4179_1"	18860	22810	120	2095	1958	542	66	68	14	100	100	0	990	985	244	92	95	15	100	99	0	2.259	2.119	2.139	2.117	1.627	2.221	0.853	120	549	2927	2785	1.176	2029	898	1892	893	0
4	1	10	"PFI0375"	"I4688_1"	14880	22990	140	219	221	76	74	76	16	98	93	0	219	219	55	101	103	17	95	91	0	1.229	1.246	1.199	1.209	1.954	1.325	0.723	156	619	263	265	0.297	145	118	147	118	0
4	2	10	"PFI0378"	"I4719_5"	15040	22980	120	1010	983	239	74	77	17	100	100	0	585	578	122	102	105	22	100	99	0	1.938	1.910	1.940	1.881	1.809	2.012	0.828	120	399	1419	1385	0.954	936	483	909	476	0
4	3	10	"PFI0380"	"I4730_1"	15230	22980	120	944	923	224	74	75	16	100	100	0	700	690	125	99	101	21	100	100	0	1.448	1.437	1.476	1.385	1.731	1.526	0.837	120	451	1471	1440	0.534	870	601	849	591	0
4	4	10	"PFI0383"	"I4780_1"	15420	22980	120	485	480	123	72	72	15	99	97	0	399	394	93	96	98	15	99	98	0	1.363	1.369	1.475	1.328	2.068	1.430	0.764	120	454	716	706	0.447	413	303	408	298	0
4	5	10	"PFI0386"	"I4862_1"	15600	22980	120	808	788	157	69	70	14	100	100	0	738	701	171	96	98	15	99	99	0	1.151	1.188	1.151	1.250	1.767	1.163	0.868	120	464	1381	1324	0.203	739	642	719	605	0
4	6	10	"PFI0393"	"I4989_1"	15800	22980	120	2087	1956	467	68	69	13	100	100	0	1713	1631	403	95	96	14	100	100	0	1.248	1.229	1.238	1.216	1.856	1.231	0.857	120	472	3637	3424	0.319	2019	1618	1888	1536	0
4	7	10	"PFI0428"	"I601_1"	15990	22980	120	101	101	21	67	69	13	84	63	0	143	146	25	95	97	14	95	77	0	0.708	0.667	0.672	0.635	2.678	0.592	0.273	120	448	82	85	-0.497	34	48	34	51	0
4	8	10	"PFI0430"	"I6032_2"	16180	22990	130	879	828	277	66	69	14	97	96	0	1874	1852	430	96	100	24	100	100	0	0.457	0.434	0.450	0.379	1.874	0.438	0.847	120	489	2591	2518	-1.129	813	1778	762	1756	0
4	9	10	"PFI0434"	"I607_1"	16370	22980	130	438	440	93	69	72	17	100	100	0	597	574	163	97	101	26	96	95	0	0.738	0.778	0.769	0.828	1.742	0.711	0.820	120	497	869	848	-0.438	369	500	371	477	0
4	10	10	"PFI0439"	"I6174_2"	16560	22980	130	626	618	117	71	74	17	100	100	0	605	573	153	97	100	18	97	95	0	1.093	1.149	1.128	1.248	1.819	1.093	0.847	120	502	1063	1023	0.128	555	508	547	476	0
4	11	10	"PFI0441"	"I6204_2"	16760	22980	150	68	69	14	71	73	15	11	3	0	94	97	17	98	99	15	15	6	0	0.750	2.000	1.000	1.147	3.319	5.060	0.002	156	506	-7	-3	-0.415	-3	-4	-2	-1	-50
4	12	10	"PFI0443"	"I6356_1"	16950	22980	150	69	71	14	68	71	15	16	4	0	92	95	15	97	98	15	12	2	0	-0.200	-1.500	1.000	0.886	2.918	0.802	0.009	156	462	-4	1	Error	1	-5	3	-2	-50
4	13	10	"PFI0469"	"I7030_1"	17140	22980	150	70	72	15	67	70	14	22	7	0	102	103	16	95	96	14	31	9	0	0.429	0.625	1.000	0.909	3.256	0.715	0.003	156	476	10	13	-1.222	3	7	5	8	-50
4	14	10	"PFI0471"	"I7085_1"	17330	22980	150	67	70	15	67	69	14	18	5	0	96	97	15	96	98	16	15	3	0	0.000	3.000	0.903	0.938	3.609	0.348	0.003	156	521	0	4	Error	0	0	3	1	-50
4	15	10	"PFI0473"	"I7097_2"	17510	22990	120	4043	3835	1072	68	69	14	100	100	0	1593	1500	459	96	98	16	100	99	0	2.655	2.683	2.688	2.787	2.180	2.796	0.832	120	440	5472	5171	1.409	3975	1497	3767	1404	0
4	16	10	"PFI0475"	"I7106_1"	17700	22990	120	159	159	39	68	69	14	96	95	0	155	155	33	94	97	19	87	73	0	1.492	1.492	1.327	1.499	2.278	1.474	0.410	120	467	152	152	0.577	91	61	91	61	0
4	17	10	"PFI0481"	"I7243_1"	17890	22990	120	146	147	30	67	68	14	100	95	0	172	173	35	92	95	18	95	89	0	0.988	0.988	1.061	1.070	2.379	0.956	0.507	120	461	159	161	-0.018	79	80	80	81	0
4	18	10	"PFI0484"	"I7365_3"	18080	22990	120	420	423	100	65	67	14	100	99	0	728	691	204	93	94	13	97	97	0	0.559	0.599	0.584	0.659	2.176	0.545	0.815	120	477	990	956	-0.839	355	635	358	598	0
4	19	10	"PFJ0441"	"J490_1"	18270	22990	120	1260	1245	287	65	67	13	100	100	0	853	824	223	92	94	14	100	99	0	1.570	1.612	1.616	1.738	1.979	1.618	0.827	120	483	1956	1912	0.651	1195	761	1180	732	0
4	20	10	"PFJ0443"	"J504_1"	18460	23000	120	236	228	61	63	67	31	95	93	0	568	553	120	92	95	20	100	99	0	0.363	0.358	0.349	0.335	1.679	0.347	0.808	120	510	649	626	-1.460	173	476	165	461	0
4	21	10	"PFJ0445"	"J504_5"	18650	22990	120	1191	1163	230	63	66	31	100	100	0	590	568	162	92	95	21	99	95	0	2.265	2.311	2.256	2.530	1.908	2.324	0.839	120	478	1626	1576	1.180	1128	498	1100	476	0
4	22	10	"PFJ0448"	"J50_1"	18840	23000	120	9222	8546	2798	64	66	13	100	100	0	12294	11733	2728	93	95	15	100	100	0	0.751	0.729	0.764	0.633	1.986	0.745	0.897	120	572	21359	20122	-0.414	9158	12201	8482	11640	0
4	1	11	"PFJ0450"	"J512_2"	14850	23170	120	2497	2325	684	73	76	17	100	100	0	3907	3713	1166	102	105	23	100	100	0	0.637	0.624	0.634	0.680	2.183	0.600	0.878	120	538	6229	5863	-0.651	2424	3805	2252	3611	0
4	2	11	"PFJ0452"	"J53_1"	15040	23180	120	120	121	29	73	76	16	86	70	0	155	158	26	101	104	22	91	65	0	0.870	0.842	0.859	0.812	2.167	0.696	0.255	120	503	101	105	-0.200	47	54	48	57	0
4	3	11	"PFJ0477"	"J53_50"	15230	23170	120	767	768	147	74	76	18	100	100	0	450	442	109	99	102	21	97	97	0	1.974	2.023	1.981	2.163	1.821	2.018	0.809	120	527	1044	1037	0.981	693	351	694	343	0
4	4	11	"PFJ0479"	"J53_52"	15410	23170	110	575	568	95	74	74	17	100	100	0	719	721	116	98	105	44	100	100	0	0.807	0.793	0.814	0.791	1.255	0.755	0.853	80	475	1122	1117	-0.310	501	621	494	623	0
4	5	11	"PFJ0483"	"J53_56"	15610	23180	120	855	809	271	72	73	16	97	94	0	2869	2713	728	96	102	41	100	100	0	0.282	0.282	0.292	0.251	1.917	0.278	0.857	120	556	3556	3354	-1.824	783	2773	737	2617	0
4	6	11	"PFJ0485"	"J53_60"	15800	23170	120	836	835	182	71	72	15	100	100	0	801	761	233	96	99	17	96	95	0	1.085	1.149	1.165	1.280	1.936	1.108	0.892	120	521	1470	1429	0.118	765	705	764	665	0
4	7	11	"PFJ0488"	"J541_1"	15990	23170	120	1507	1463	293	68	72	16	100	100	0	599	569	162	97	99	16	96	95	0	2.867	2.956	2.844	3.153	1.768	2.967	0.852	120	482	1941	1867	1.519	1439	502	1395	472	0
4	8	11	"PFJ0490"	"J541_4"	16160	23180	150	66	68	13	68	72	45	0	0	0	94	96	14	96	99	28	2	0	0	1.000	0.000	0.775	0.754	2.898	1.788	0.615	156	612	-4	0	0.000	-2	-2	0	0	-50
4	9	11	"PFJ0511"	"J58_3"	16370	23170	130	1227	1208	235	69	73	46	100	100	0	1315	1229	350	95	99	30	100	99	0	0.949	1.004	0.971	1.101	1.710	0.963	0.902	120	579	2378	2273	-0.075	1158	1220	1139	1134	0
4	10	11	"PFJ0515"	"J6186_1"	16560	23180	130	113	112	24	71	73	15	85	63	0	142	144	29	96	98	19	85	58	0	0.913	0.854	0.911	0.862	2.460	0.824	0.311	120	557	88	89	-0.131	42	46	41	48	0
4	11	11	"PFJ0518"	"J634_1"	16750	23180	120	3841	3590	984	69	71	14	100	100	0	8662	8263	1700	98	99	16	100	100	0	0.440	0.431	0.443	0.399	1.813	0.421	0.885	120	444	12336	11686	-1.183	3772	8564	3521	8165	0
4	12	11	"PFJ0520"	"J63_1"	16920	23180	150	67	68	13	67	69	14	13	1	0	94	95	14	95	97	14	14	1	0	0.000	100000.000	1.167	1.104	3.677	0.117	0.002	156	600	-1	1	Error	0	-1	1	0	-50
4	13	11	"PFJ0522"	"J63_4"	17140	23170	150	66	67	12	66	69	14	12	1	0	92	94	13	94	95	14	16	2	0	0.000	100000.000	0.889	0.878	3.274	0.393	0.002	156	627	-2	1	Error	0	-2	1	0	-50
4	14	11	"PFJ0525"	"J647_1"	17330	23180	110	262	267	64	68	70	15	100	100	0	442	438	109	95	99	27	100	98	0	0.559	0.580	0.575	0.584	1.603	0.515	0.782	80	474	541	542	-0.839	194	347	199	343	0
4	15	11	"PFJ0544"	"J687_1"	17530	23180	120	211	214	62	70	71	15	98	96	0	343	333	88	96	101	28	95	93	0	0.571	0.608	0.594	0.611	2.149	0.570	0.693	120	573	388	381	-0.809	141	247	144	237	0
4	16	11	"PFJ0548"	"J697_2"	17720	23170	110	641	638	151	69	71	19	100	100	0	386	381	105	97	101	29	97	93	0	1.979	2.004	1.929	2.110	1.713	2.004	0.812	80	474	861	853	0.985	572	289	569	284	0
4	17	11	"PFJ0552"	"J69_1"	17910	23180	120	603	558	180	69	71	18	98	96	0	687	635	212	95	98	24	96	95	0	0.902	0.906	0.906	0.952	2.473	0.879	0.834	120	547	1126	1029	-0.149	534	592	489	540	0
4	18	11	"PFJ0555"	"J6_12"	18110	23180	120	686	628	218	68	69	14	100	98	0	488	460	147	94	96	14	96	95	0	1.569	1.530	1.613	1.520	2.283	1.583	0.790	120	531	1012	926	0.649	618	394	560	366	0
4	19	11	"PFJ0559"	"J6_6"	18290	23180	110	2403	2303	628	67	69	15	100	100	0	1122	1086	239	95	97	16	100	100	0	2.275	2.256	2.302	2.202	1.363	2.369	0.830	80	490	3363	3227	1.186	2336	1027	2236	991	0
4	20	11	"PFJ0565"	"J71_1"	18490	23180	110	285	280	56	65	69	31	100	100	0	225	227	38	94	97	22	100	100	0	1.679	1.617	1.639	1.625	1.573	1.876	0.574	80	494	351	348	0.748	220	131	215	133	0
4	21	11	"PFK0726"	"Ks17_16"	18670	23180	110	478	480	130	64	68	30	100	100	0	886	875	203	93	97	27	100	100	0	0.522	0.532	0.523	0.525	1.385	0.484	0.823	80	510	1207	1198	-0.938	414	793	416	782	0
4	22	11	"PFK0728"	"Ks1832_1"	18870	23180	110	260	259	64	64	66	13	100	100	0	237	238	45	95	97	22	100	100	0	1.380	1.364	1.324	1.353	1.635	1.340	0.643	80	530	338	338	0.465	196	142	195	143	0
4	1	12	"PFK0730"	"Ks186_1"	14860	23360	120	2984	2545	1228	76	77	16	100	100	0	1378	1220	530	102	104	17	98	96	0	2.279	2.208	2.311	2.279	2.557	2.372	0.833	120	617	4184	3587	1.188	2908	1276	2469	1118	0
4	2	12	"PFK0733"	"Ks186_9"	15050	23360	110	232	234	71	75	76	15	97	97	0	194	198	41	102	104	17	98	95	0	1.707	1.656	1.561	1.652	1.854	1.662	0.584	80	479	249	255	0.771	157	92	159	96	0
4	3	12	"PFK0735"	"Ks187_4"	15240	23360	110	556	518	147	74	79	33	100	100	0	371	361	87	103	109	43	96	92	0	1.799	1.721	1.747	1.765	1.678	1.740	0.771	80	521	750	702	0.847	482	268	444	258	0
4	4	12	"PFK0737"	"Ks187_7"	15430	23360	110	305	311	100	73	78	33	100	98	0	340	359	106	102	109	47	100	97	0	0.975	0.926	0.931	0.910	1.614	0.911	0.704	80	528	470	495	-0.037	232	238	238	257	0
4	5	12	"PFK0762"	"Ks210_15"	15620	23360	110	224	229	59	73	75	15	100	98	0	169	173	35	97	101	18	93	86	0	2.097	2.053	2.083	2.166	1.959	2.292	0.554	80	497	223	232	1.068	151	72	156	76	0
4	6	12	"PFK0765"	"Ks210_4"	15810	23360	110	242	244	52	72	75	16	100	100	0	167	168	38	99	102	25	92	66	0	2.500	2.493	2.517	2.761	2.045	2.573	0.375	80	531	238	241	1.322	170	68	172	69	0
4	7	12	"PFK0768"	"Ks220_1"	16010	23370	110	95	98	22	71	73	16	60	37	0	129	133	30	97	100	24	62	31	0	0.750	0.750	0.681	0.691	3.288	0.502	0.096	80	482	56	63	-0.415	24	32	27	36	0
4	8	12	"PFK0770"	"Ks220_7"	16190	23370	120	102	106	27	70	75	48	25	4	0	221	218	48	97	100	28	97	94	0	0.258	0.298	0.268	0.258	2.469	0.225	0.270	120	527	156	157	-1.954	32	124	36	121	0
4	9	12	"PFK0781"	"Ks222_1"	16390	23370	120	908	869	332	71	74	17	98	96	0	1313	1189	467	98	101	19	100	97	0	0.689	0.731	0.721	0.743	2.381	0.700	0.803	120	532	2052	1889	-0.538	837	1215	798	1091	0
4	10	12	"PFK0784"	"Ks225_10"	16570	23370	120	192	191	43	71	73	17	99	97	0	381	374	78	99	100	17	99	97	0	0.429	0.436	0.426	0.436	1.861	0.398	0.678	120	490	403	395	-1.221	121	282	120	275	0
4	11	12	"PFK0806"	"Ks245_1"	16750	23370	130	113	114	25	69	71	17	85	60	0	146	150	28	98	100	17	91	73	0	0.917	0.865	0.885	0.843	2.900	0.750	0.251	120	582	92	97	-0.126	44	48	45	52	0
4	12	12	"PFK0808"	"Ks245_4"	16970	23380	120	250	240	75	68	69	13	99	98	0	341	342	94	96	98	15	100	100	0	0.743	0.699	0.721	0.657	1.917	0.666	0.711	120	556	427	418	-0.429	182	245	172	246	0
4	13	12	"PFK0810"	"Ks248_3"	17160	23370	130	248	239	63	69	70	13	99	97	0	365	350	106	95	97	15	97	95	0	0.663	0.667	0.677	0.742	2.225	0.604	0.743	120	538	449	425	-0.593	179	270	170	255	0
4	14	12	"PFK0813"	"Ks249_3"	17330	23370	110	586	581	144	71	71	14	100	100	0	466	455	95	96	100	23	100	100	0	1.392	1.421	1.426	1.417	1.488	1.458	0.811	80	477	885	869	0.477	515	370	510	359	0
4	15	12	"PFK0819"	"Ks259_1"	17530	23370	110	1743	1637	425	71	72	15	100	100	0	2260	2110	512	95	100	29	100	100	0	0.772	0.777	0.754	0.767	1.387	0.731	0.836	80	504	3837	3581	-0.373	1672	2165	1566	2015	0
4	16	12	"PFK0823"	"Ks259_6"	17710	23370	110	1630	1588	345	70	72	18	100	100	0	1134	1080	248	96	102	45	100	100	0	1.503	1.543	1.595	1.569	1.534	1.508	0.858	80	520	2598	2502	0.588	1560	1038	1518	984	0
4	17	12	"PFK0843"	"Ks26_1"	17910	23380	120	277	277	77	69	71	13	99	97	0	386	388	79	96	100	37	100	99	0	0.717	0.712	0.744	0.679	1.772	0.724	0.771	120	552	498	500	-0.479	208	290	208	292	0
4	18	12	"PFK0845"	"Ks26_11"	18100	23380	120	1458	1298	462	67	237	1279	64	0	0	1214	1138	340	95	267	1244	32	0	0	1.243	1.180	1.175	1.076	2.127	1.060	0.730	120	558	2510	2274	0.314	1391	1119	1231	1043	0
4	19	12	"PFK0847"	"Ks26_15"	18290	23370	110	478	485	115	68	260	1363	0	0	0	578	573	124	97	294	1326	0	0	0	0.852	0.876	0.866	0.866	1.411	1.016	0.559	80	490	891	893	-0.230	410	481	417	476	0
4	20	12	"PFK0850"	"Ks26_2"	18480	23380	120	145	147	44	68	70	14	93	88	0	138	140	27	95	98	22	83	45	0	1.791	1.756	1.712	1.750	2.316	2.100	0.340	120	589	120	124	0.841	77	43	79	45	0
4	21	12	"PFK0853"	"Ks26_24"	18680	23370	110	575	562	137	66	68	14	100	100	0	805	773	190	95	97	22	100	100	0	0.717	0.732	0.703	0.754	1.674	0.685	0.812	80	503	1219	1174	-0.480	509	710	496	678	0
4	22	12	"PFK0856"	"Ks26_5"	18860	23380	120	300	282	85	65	67	13	100	99	0	662	607	198	94	95	15	98	96	0	0.414	0.423	0.413	0.446	2.217	0.385	0.796	120	641	803	730	-1.273	235	568	217	513	0
4	1	13	"PFL0017"	"L1_32"	14860	23550	110	267	264	60	75	78	17	100	100	0	386	400	80	102	105	17	100	100	0	0.676	0.634	0.636	0.620	1.528	0.573	0.715	80	552	476	487	-0.565	192	284	189	298	0
4	2	13	"PFL0021"	"L1_42"	15050	23550	110	520	510	119	75	76	15	100	100	0	1283	1205	311	102	105	19	100	100	0	0.377	0.394	0.378	0.398	1.433	0.359	0.842	80	538	1626	1538	-1.408	445	1181	435	1103	0
4	3	13	"PFL0023"	"L1_45"	15240	23560	110	102	104	21	73	76	15	80	47	0	148	148	28	101	105	33	73	21	0	0.617	0.660	0.682	0.592	2.477	0.147	0.049	80	529	76	78	-0.697	29	47	31	47	0
4	4	13	"PFL0026"	"L1_48"	15430	23550	110	241	237	60	73	76	16	100	97	0	208	212	49	101	105	31	96	85	0	1.570	1.477	1.522	1.518	2.045	1.663	0.561	80	528	275	275	0.651	168	107	164	111	0
4	5	13	"PFL0028"	"L1_52"	15620	23550	110	349	344	104	74	77	18	100	97	0	297	285	82	102	105	21	98	93	0	1.410	1.475	1.468	1.542	1.989	1.455	0.753	80	538	470	453	0.496	275	195	270	183	0
4	6	13	"PFL0030"	"L1_56"	15820	23560	110	325	321	69	75	78	18	100	100	0	455	457	68	101	105	21	100	100	0	0.706	0.691	0.711	0.671	1.393	0.684	0.807	80	519	604	602	-0.502	250	354	246	356	0
4	7	13	"PFL0048"	"L1_89"	16010	23560	120	228	225	50	73	77	23	100	99	0	212	210	50	101	105	24	93	88	0	1.396	1.394	1.430	1.440	2.013	1.401	0.597	120	580	266	261	0.482	155	111	152	109	0
4	8	13	"PFL0052"	"L1_94"	16210	23560	110	351	337	89	72	77	25	100	98	0	892	886	210	101	111	63	100	100	0	0.353	0.338	0.331	0.327	1.494	0.298	0.785	80	492	1070	1050	-1.503	279	791	265	785	0
4	9	13	"PFL0055"	"L1_97"	16400	23560	110	832	804	227	72	77	26	100	100	0	998	944	230	102	116	86	100	100	0	0.848	0.869	0.885	0.859	1.589	0.829	0.793	80	511	1656	1574	-0.237	760	896	732	842	0
4	10	13	"PFL0057"	"L1_99"	16590	23560	110	540	529	146	71	76	26	100	100	0	381	376	95	101	109	63	98	93	0	1.675	1.665	1.643	1.684	1.580	1.666	0.725	80	512	749	733	0.744	469	280	458	275	0
4	11	13	"PFL0059"	"L2_10"	16780	23560	110	559	545	170	71	76	38	100	100	0	646	637	148	99	110	65	100	100	0	0.892	0.881	0.874	0.848	1.432	0.865	0.788	80	513	1035	1012	-0.165	488	547	474	538	0
4	12	13	"PFL0061"	"L2_104"	16970	23560	110	479	480	137	70	76	40	100	100	0	1034	1040	312	97	118	115	97	97	0	0.436	0.435	0.415	0.439	1.657	0.384	0.784	80	484	1346	1353	-1.196	409	937	410	943	0
4	13	13	"PFL0082"	"L2_146"	17150	23560	110	1514	1420	390	69	73	25	100	100	0	951	883	248	96	116	121	97	97	0	1.690	1.717	1.643	1.785	1.673	1.686	0.813	80	405	2300	2138	0.757	1445	855	1351	787	0
4	14	13	"PFL0084"	"L2_148"	17300	23570	150	73	77	17	69	71	19	21	7	0	107	107	20	96	103	60	1	0	0	0.364	0.727	0.750	0.722	3.621	0.714	0.674	156	648	15	19	-1.459	4	11	8	11	-50
4	15	13	"PFL0086"	"L2_15"	17540	23570	120	1041	957	272	68	70	15	100	100	0	878	844	179	96	98	24	100	100	0	1.244	1.189	1.208	1.136	1.596	1.235	0.845	120	609	1755	1637	0.315	973	782	889	748	0
4	16	13	"PFL0089"	"L2_154"	17740	23570	120	141	137	39	67	70	16	91	84	0	198	194	54	95	99	36	84	70	0	0.718	0.707	0.745	0.724	2.454	0.636	0.539	120	576	177	169	-0.477	74	103	70	99	0
4	17	13	"PFL0091"	"L2_158"	17920	23560	110	328	316	91	67	69	18	100	98	0	212	204	56	94	97	21	92	85	0	2.212	2.264	2.136	2.348	1.771	2.228	0.684	80	472	379	359	1.145	261	118	249	110	0
4	18	13	"PFL0098"	"L2_172"	18120	23570	110	432	412	113	66	117	553	1	0	0	453	429	116	95	176	914	0	0	0	1.022	1.036	1.058	1.034	1.598	1.038	0.783	80	478	724	680	0.032	366	358	346	334	0
4	19	13	"PFL0119"	"L2_203"	18300	23570	120	1509	1428	477	68	87	288	95	89	0	3375	3120	1010	97	145	601	95	92	0	0.440	0.450	0.463	0.456	2.147	0.415	0.808	120	547	4719	4383	-1.186	1441	3278	1360	3023	0
4	20	13	"PFL0123"	"L2_210"	18490	23570	120	193	193	57	69	70	14	95	92	0	222	219	56	96	98	16	95	92	0	0.984	1.008	0.979	0.930	2.572	0.975	0.556	120	520	250	247	-0.023	124	126	124	123	0
4	21	13	"PFL0127"	"L2_216"	18680	23570	110	1137	1092	311	69	71	15	100	100	0	2617	2648	638	96	103	63	100	100	0	0.424	0.401	0.400	0.391	1.380	0.367	0.819	80	491	3589	3575	-1.239	1068	2521	1023	2552	0
4	22	13	"PFL0129"	"L2_220"	18860	23570	110	1494	1385	366	68	78	76	100	100	0	919	855	219	95	113	107	98	97	0	1.731	1.733	1.746	1.757	1.624	1.760	0.810	80	514	2250	2077	0.791	1426	824	1317	760	0
4	1	14	"PFL0131"	"L2_226"	14870	23750	110	161	170	53	74	77	19	93	86	0	242	244	58	103	106	22	97	92	0	0.626	0.681	0.650	0.646	2.144	0.638	0.564	80	541	226	237	-0.676	87	139	96	141	0
4	2	14	"PFL0133"	"L2_23"	15050	23750	110	542	508	149	76	84	58	100	97	0	300	301	73	103	111	42	97	95	0	2.365	2.182	2.134	2.201	1.621	2.262	0.763	80	543	663	630	1.242	466	197	432	198	0
4	3	14	"PFM0391"	"M35930_11"	15290	23750	120	1035	930	352	73	81	51	98	97	0	582	572	190	100	106	34	97	96	0	1.996	1.816	1.833	1.755	2.287	1.916	0.777	120	584	1444	1329	0.997	962	482	857	472	0
4	4	14	"PFM0393"	"M35930_13"	15470	23750	120	536	491	181	73	75	15	96	96	0	353	338	98	100	103	16	96	95	0	1.830	1.756	1.792	1.761	2.485	1.890	0.802	120	487	716	656	0.872	463	253	418	238	0
4	5	14	"PFM0395"	"M35930_4"	15660	23750	120	1650	1483	551	74	79	30	99	98	0	1011	938	317	103	108	22	100	98	0	1.736	1.687	1.691	1.651	2.136	1.762	0.860	120	483	2484	2244	0.796	1576	908	1409	835	0
4	6	14	"PFM0398"	"M35930_8"	15840	23740	110	2508	2392	466	76	81	30	100	100	0	835	811	223	104	109	29	96	95	0	3.327	3.276	3.230	3.567	1.994	3.347	0.820	80	467	3163	3023	1.734	2432	731	2316	707	0
4	7	14	"PFM0400"	"M35935_1"	16050	23750	120	224	224	94	73	76	18	93	89	0	279	274	89	100	103	26	94	88	0	0.844	0.868	0.856	0.811	2.109	0.923	0.679	120	563	330	325	-0.245	151	179	151	174	0
4	8	14	"PFM0406"	"M364_1"	16230	23750	120	289	288	97	71	73	18	99	95	0	325	306	91	99	103	43	94	87	0	0.965	1.048	1.097	1.048	2.066	1.036	0.731	120	520	444	424	-0.052	218	226	217	207	0
4	9	14	"PFM0424"	"M36950_1"	16400	23750	110	213	214	56	73	74	16	96	95	0	488	485	108	102	105	33	100	98	0	0.363	0.368	0.369	0.338	1.826	0.338	0.706	80	502	526	524	-1.463	140	386	141	383	0
4	10	14	"PFM0426"	"M3696_3"	16600	23750	110	566	545	173	74	75	16	100	100	0	535	517	149	102	107	34	100	97	0	1.136	1.135	1.148	1.123	1.713	1.120	0.791	80	534	925	886	0.184	492	433	471	415	0
4	11	14	"PFM0431"	"M37116_3"	16790	23750	110	5549	5109	1590	73	80	48	100	100	0	13732	12563	3596	102	193	787	100	100	0	0.402	0.404	0.400	0.395	1.427	0.366	0.822	80	487	19106	17497	-1.316	5476	13630	5036	12461	0
4	12	14	"PFM0433"	"M37145_2"	16970	23750	110	4437	4226	1174	72	79	47	100	100	0	1917	1856	396	101	187	769	98	76	0	2.404	2.367	2.371	2.305	1.339	2.441	0.714	80	512	6181	5909	1.265	4365	1816	4154	1755	0
4	13	14	"PFM0435"	"M37197_1"	17160	23750	110	182	180	46	70	73	21	97	91	0	484	472	92	98	107	67	100	100	0	0.290	0.294	0.305	0.270	1.759	0.261	0.638	80	449	498	484	-1.785	112	386	110	374	0
4	14	14	"PFM0438"	"M37465_1"	17330	23750	150	74	76	16	69	72	21	19	4	0	104	104	18	97	105	62	0	0	0	0.714	1.000	1.085	0.990	3.668	0.074	0.022	156	695	12	14	-0.485	5	7	7	7	-50
4	15	14	"PFM0452"	"M37794_2"	17550	23750	110	2056	1899	554	67	71	20	100	100	0	984	953	233	97	103	49	100	100	0	2.242	2.140	2.184	2.110	1.537	2.202	0.813	80	511	2876	2688	1.165	1989	887	1832	856	0
4	16	14	"PFM0454"	"M37794_6"	17750	23760	110	143	135	39	67	72	23	78	68	0	159	159	40	96	102	50	65	20	0	1.206	1.079	1.093	1.013	2.298	1.032	0.442	80	475	139	131	0.271	76	63	68	63	0
4	17	14	"PFM0457"	"M37914_2"	17920	23760	120	536	494	197	66	69	20	95	95	0	917	869	374	94	99	40	95	92	0	0.571	0.552	0.538	0.574	2.792	0.507	0.775	120	581	1293	1203	-0.808	470	823	428	775	0
4	18	14	"PFM0459"	"M38113_2"	18120	23750	110	2053	1872	556	68	71	20	100	100	0	1071	1006	326	95	101	63	98	97	0	2.034	1.980	1.944	2.065	1.766	1.940	0.838	80	522	2961	2715	1.024	1985	976	1804	911	0
4	19	14	"PFM0461"	"M38127_1"	18310	23750	110	329	317	79	69	72	21	100	97	0	410	392	106	99	105	64	95	92	0	0.836	0.846	0.809	0.882	1.846	0.799	0.796	80	476	571	541	-0.258	260	311	248	293	0
4	20	14	"PFM0464"	"M38218_2"	18490	23760	120	5980	5084	2102	70	71	15	100	100	0	5035	4304	1815	98	102	48	99	98	0	1.197	1.192	1.191	1.245	2.852	1.199	0.858	120	541	10847	9220	0.260	5910	4937	5014	4206	0
4	21	14	"PFM0486"	"M38941_8"	18690	23760	120	373	362	116	70	73	17	100	98	0	471	449	135	98	103	57	95	93	0	0.812	0.832	0.826	0.838	2.147	0.795	0.731	120	556	676	643	-0.300	303	373	292	351	0
4	22	14	"PFM0489"	"M39036_2"	18880	23760	120	319	298	92	68	72	33	98	91	0	237	229	65	95	103	65	80	60	0	1.768	1.716	1.749	1.750	2.059	1.787	0.713	120	598	393	364	0.822	251	142	230	134	0
4	1	15	"PFM0494"	"M39668_5"	14880	23940	120	358	337	134	76	78	18	95	90	0	422	409	148	104	107	20	95	94	0	0.887	0.856	0.803	0.864	2.302	0.854	0.750	120	636	600	566	-0.173	282	318	261	305	0
4	2	15	"PFM0503"	"M40983_1"	15080	23940	120	159	160	53	76	81	45	74	44	0	194	192	45	104	109	35	86	65	0	0.922	0.955	0.950	0.952	2.493	1.032	0.527	120	528	173	172	-0.117	83	90	84	88	0
4	3	15	"PFM0505"	"M40983_3"	15270	23940	130	125	127	34	73	75	16	88	74	0	151	152	31	100	102	17	87	71	0	1.020	1.038	0.973	0.917	2.120	1.077	0.384	120	475	103	106	0.028	52	51	54	52	0
4	4	15	"PFM0508"	"M41041_1"	15460	23940	120	1254	1143	480	73	75	16	100	99	0	962	890	349	99	102	17	97	95	0	1.368	1.353	1.387	1.348	2.421	1.399	0.812	120	391	2044	1861	0.453	1181	863	1070	791	0
4	5	15	"PFN0062"	"N128_62"	15610	23930	150	80	86	23	74	76	17	30	15	0	107	114	33	100	103	16	32	16	0	0.857	0.857	0.708	0.821	3.522	0.564	0.060	156	537	13	26	-0.222	6	7	12	14	-50
4	6	15	"PFN0064"	"N128_64"	15800	23930	150	79	81	17	74	78	28	10	0	0	109	111	23	101	105	25	19	5	0	0.625	0.700	0.667	0.816	4.176	2.049	0.089	156	660	13	17	-0.678	5	8	7	10	-50
4	7	15	"PFN0066"	"N128_68"	16010	23940	110	808	778	284	71	74	19	100	100	0	421	409	130	98	102	27	98	93	0	2.282	2.273	2.228	2.339	1.873	2.283	0.771	80	476	1060	1018	1.190	737	323	707	311	0
4	8	15	"PFN0069"	"N128_71"	16210	23940	110	808	768	206	71	73	19	100	100	0	380	364	108	98	103	26	98	95	0	2.613	2.620	2.591	2.738	1.563	2.609	0.796	80	529	1019	963	1.386	737	282	697	266	0
4	9	15	"PFN0071"	"N128_73"	16410	23950	110	170	166	51	72	73	15	91	87	0	180	180	45	100	102	18	88	83	0	1.225	1.175	1.221	1.190	2.211	1.255	0.502	80	530	178	174	0.293	98	80	94	80	0
4	10	15	"PFN0074"	"N128_76"	16600	23950	120	177	170	58	70	73	15	86	83	0	319	307	97	100	105	35	90	89	0	0.489	0.483	0.491	0.454	2.431	0.444	0.647	120	488	326	307	-1.033	107	219	100	207	0
4	11	15	"PFN0092"	"N129_12"	16760	23940	150	79	84	32	71	77	38	9	3	0	107	117	37	103	165	667	0	0	0	2.000	0.929	0.836	0.794	2.620	0.666	0.378	156	670	12	27	1.000	8	4	13	14	-50
4	12	15	"PFN0094"	"N129_14"	16980	23950	120	535	488	187	70	74	20	95	95	0	655	623	240	101	107	41	96	94	0	0.839	0.801	0.798	0.762	2.522	0.773	0.806	120	604	1019	940	-0.253	465	554	418	522	0
4	13	15	"PFN0096"	"N129_17"	17170	23940	110	235	225	57	69	72	18	97	93	0	155	161	48	100	102	19	86	68	0	3.018	2.557	2.493	2.457	1.917	2.267	0.492	80	509	221	217	1.594	166	55	156	61	0
4	14	15	"PFN0098"	"N129_22"	17350	23950	110	866	825	284	70	74	21	100	100	0	1877	1773	494	101	116	125	100	100	0	0.448	0.452	0.456	0.432	1.455	0.437	0.840	80	479	2572	2427	-1.158	796	1776	755	1672	0
4	15	15	"PFN0100"	"N129_33"	17550	23950	120	2945	2536	1015	69	73	22	99	99	0	1003	899	326	98	115	116	92	90	0	3.178	3.080	3.166	3.401	2.428	3.310	0.844	120	609	3781	3268	1.668	2876	905	2467	801	0
4	16	15	"PFN0102"	"N129_38"	17740	23950	110	120	118	27	69	72	21	82	55	0	130	130	26	97	103	43	32	0	0	1.545	1.485	1.452	1.568	2.726	1.386	0.281	80	494	84	82	0.628	51	33	49	33	0
4	17	15	"PFN0119"	"N130_21"	17910	23950	110	137	135	34	67	70	19	91	82	0	221	221	51	96	101	39	93	87	0	0.560	0.544	0.504	0.494	1.968	0.377	0.349	80	495	195	193	-0.837	70	125	68	125	0
4	18	15	"PFN0121"	"N130_25"	18110	23950	110	341	323	99	69	71	19	96	96	0	297	290	73	94	101	45	93	90	0	1.340	1.296	1.303	1.304	1.885	1.296	0.734	80	555	475	450	0.422	272	203	254	196	0
4	19	15	"PFN0124"	"N130_29"	18310	23950	110	1325	1280	371	70	75	30	100	100	0	690	656	162	99	105	45	100	100	0	2.124	2.172	2.155	2.162	1.392	2.310	0.862	80	536	1846	1767	1.086	1255	591	1210	557	0
4	20	15	"PFN0127"	"N130_35"	18490	23950	110	221	224	53	70	75	29	100	96	0	352	355	93	96	104	63	95	92	0	0.590	0.595	0.583	0.610	1.665	0.471	0.594	80	509	407	413	-0.762	151	256	154	259	0
4	21	15	"PFN0130"	"N130_4"	18680	23950	110	3762	3639	1113	68	71	16	100	100	0	2809	2797	851	95	99	26	100	100	0	1.361	1.322	1.334	1.331	1.565	1.268	0.825	80	518	6408	6273	0.445	3694	2714	3571	2702	0
4	22	15	"PFN0132"	"N130_41"	18880	23950	110	280	275	72	67	69	16	100	98	0	212	214	55	94	98	24	95	88	0	1.805	1.733	1.716	1.894	1.804	1.715	0.713	80	530	331	328	0.852	213	118	208	120	0
4	1	16	"PFN0149"	"N131_17"	14870	24130	110	576	550	148	75	78	18	100	100	0	427	420	107	106	108	21	100	97	0	1.561	1.513	1.522	1.538	1.724	1.505	0.814	80	553	822	789	0.642	501	321	475	314	0
4	2	16	"PFN0153"	"N131_27"	15070	24130	110	1193	1108	318	76	78	19	100	100	0	974	930	288	104	111	55	98	98	0	1.284	1.249	1.220	1.293	1.771	1.182	0.830	80	436	1987	1858	0.361	1117	870	1032	826	0
4	3	16	"PFN0155"	"N131_4"	15230	24120	150	78	80	17	74	76	17	22	6	0	109	108	23	102	107	48	5	0	0	0.571	1.000	0.750	0.699	4.273	0.159	0.174	156	595	11	12	-0.807	4	7	6	6	-50
4	4	16	"PFN0157"	"N131_5"	15420	24120	150	79	79	17	75	84	126	0	0	0	102	105	22	101	106	58	1	0	0	4.000	1.000	1.000	0.899	3.286	8.569	0.108	156	670	5	8	2.000	4	1	4	4	-50
4	5	16	"PFN0159"	"N131_52"	15630	24130	110	4593	4253	1072	77	92	152	100	100	0	3248	2902	975	101	153	481	93	92	0	1.435	1.491	1.396	1.635	1.988	1.432	0.855	80	518	7663	6977	0.521	4516	3147	4176	2801	0
4	6	16	"PFN0164"	"N132_101"	15830	24130	110	1175	1094	321	77	83	60	100	100	0	1815	1706	415	102	156	517	100	86	0	0.641	0.634	0.618	0.613	1.429	0.537	0.727	80	438	2811	2621	-0.642	1098	1713	1017	1604	0
4	7	16	"PFN0559"	"N143_59"	15990	24120	150	74	77	17	74	77	18	21	2	0	102	104	20	101	106	35	4	0	0	0.000	1.000	1.167	1.161	2.894	0.147	0.048	156	729	1	6	Error	0	1	3	3	-50
4	8	16	"PFN0564"	"N143_71"	16230	24140	120	996	935	363	74	76	16	100	100	0	868	796	280	101	104	18	99	97	0	1.202	1.239	1.300	1.243	2.453	1.284	0.816	120	618	1689	1556	0.266	922	767	861	695	0
4	9	16	"PFN0566"	"N143_9"	16410	24140	110	103	103	28	74	76	18	61	36	0	126	133	34	102	106	32	45	21	0	1.208	0.935	0.846	0.928	3.729	0.759	0.161	80	478	53	60	0.273	29	24	29	31	0
4	10	16	"PFN0576"	"N145_12"	16600	24140	120	3797	3357	1464	74	77	18	100	100	0	2176	1913	762	104	108	33	98	96	0	1.797	1.815	1.821	1.778	2.487	1.923	0.849	120	533	5795	5092	0.845	3723	2072	3283	1809	0
4	11	16	"PFN0578"	"N145_20"	16790	24140	120	5417	4775	1978	73	76	17	100	100	0	2728	2415	923	106	110	26	97	96	0	2.038	2.036	2.089	1.972	2.415	2.158	0.860	120	544	7966	7011	1.027	5344	2622	4702	2309	0
4	12	16	"PFN0580"	"N145_23"	16980	24140	110	9042	8478	2484	75	84	70	100	100	0	45447	43715	10844	111	330	2028	100	100	0	0.198	0.193	0.193	0.188	1.348	0.175	0.843	80	492	54303	52007	-2.338	8967	45336	8403	43604	0
4	13	16	"PFN0603"	"N147_10"	17170	24140	110	152	150	38	75	84	69	58	3	0	330	318	66	108	314	1974	0	0	0	0.347	0.357	0.359	0.336	1.998	0.322	0.492	80	520	299	285	-1.528	77	222	75	210	0
4	14	16	"PFN0605"	"N147_13"	17360	24140	120	632	581	223	72	74	15	99	97	0	788	719	235	103	112	96	93	91	0	0.818	0.826	0.857	0.783	2.198	0.830	0.839	120	568	1245	1125	-0.291	560	685	509	616	0
4	15	16	"PFN0610"	"N147_2"	17540	24140	110	418	417	102	70	73	17	100	100	0	686	661	144	100	105	26	100	100	0	0.594	0.619	0.610	0.615	1.483	0.567	0.801	80	485	934	908	-0.752	348	586	347	561	0
4	16	16	"PFN0612"	"N147_24"	17740	24150	110	140	143	44	70	73	18	85	81	0	206	204	52	100	103	25	88	82	0	0.660	0.702	0.731	0.698	2.606	0.649	0.580	80	536	176	177	-0.599	70	106	73	104	0
4	17	16	"PFN0615"	"N147_4"	17930	24140	110	370	353	116	69	70	14	100	98	0	356	356	110	98	99	16	97	96	0	1.167	1.101	1.086	1.119	1.855	1.091	0.748	80	524	559	542	0.222	301	258	284	258	0
4	18	16	"PFN0617"	"N148_1"	18130	24150	120	232	223	65	70	72	16	98	96	0	317	312	74	97	101	23	98	98	0	0.736	0.712	0.744	0.672	1.694	0.732	0.765	120	583	382	368	-0.442	162	220	153	215	0
4	19	16	"PFN0640"	"N149_7"	18310	24140	110	138	143	26	70	72	19	98	92	0	170	173	29	99	102	35	91	50	0	0.958	0.986	1.026	1.018	1.551	0.900	0.550	80	503	139	147	-0.062	68	71	73	74	0
4	20	16	"PFN0642"	"N150_10"	18510	24150	110	276	276	73	69	72	17	100	100	0	983	989	229	98	100	19	100	100	0	0.234	0.232	0.229	0.223	1.460	0.212	0.781	80	513	1092	1098	-2.096	207	885	207	891	0
4	21	16	"PFN0645"	"N150_15"	18700	24150	120	200	193	61	70	71	15	95	89	0	706	668	237	96	99	22	100	95	0	0.213	0.215	0.209	0.215	2.165	0.200	0.742	120	562	740	695	-2.230	130	610	123	572	0
4	22	16	"PFN0647"	"N150_19"	18880	24140	110	602	582	171	67	68	14	100	100	0	568	517	176	94	97	16	100	97	0	1.129	1.217	1.115	1.324	1.952	1.117	0.804	80	507	1009	938	0.175	535	474	515	423	0
4	1	17	"PFN0649"	"N150_27"	14880	24320	110	2512	2365	654	77	81	22	100	100	0	2374	2074	725	107	116	87	100	97	0	1.074	1.163	1.090	1.263	1.998	1.100	0.842	80	556	4702	4255	0.103	2435	2267	2288	1967	0
4	2	17	"PFN0652"	"N150_32"	15080	24330	120	800	719	262	77	80	20	100	97	0	539	514	156	105	117	95	94	88	0	1.666	1.570	1.582	1.530	2.410	1.672	0.801	120	589	1157	1051	0.736	723	434	642	409	0
4	3	17	"PFN0668"	"N150_62"	15270	24330	110	178	182	52	76	77	16	93	88	0	238	232	55	104	106	18	97	95	0	0.761	0.828	0.789	0.757	2.039	0.838	0.548	80	481	236	234	-0.394	102	134	106	128	0
4	4	17	"PFN0670"	"N150_65"	15440	24340	90	129	132	40	81	83	21	75	57	0	140	135	36	104	106	18	67	48	0	1.333	1.645	1.142	1.173	2.941	1.745	0.213	52	385	84	82	0.415	48	36	51	31	0
4	5	17	"PFN0672"	"N150_68"	15640	24320	110	8229	7492	2226	80	92	141	100	100	0	3157	2804	1035	104	138	365	93	88	0	2.669	2.745	2.651	3.180	2.436	2.737	0.850	80	540	11202	10112	1.416	8149	3053	7412	2700	0
4	6	17	"PFN0674"	"N150_71"	15840	24330	120	2651	2293	911	78	83	52	100	98	0	1073	975	357	106	145	443	83	62	0	2.661	2.549	2.649	2.649	2.337	2.720	0.836	120	577	3540	3084	1.412	2573	967	2215	869	0
4	7	17	"PFN0676"	"N150_75"	16040	24320	130	1156	1108	281	76	79	16	100	100	0	565	543	149	106	108	18	97	96	0	2.353	2.362	2.249	2.452	1.732	2.398	0.818	120	602	1539	1469	1.234	1080	459	1032	437	0
4	8	17	"PFN0678"	"N150_78"	16210	24330	110	310	302	83	76	79	17	98	97	0	531	532	126	105	107	20	100	100	0	0.549	0.529	0.519	0.503	1.660	0.504	0.774	80	448	660	653	-0.864	234	426	226	427	0
4	9	17	"PFN0783"	"N157_18"	16400	24330	110	344	343	77	78	79	16	100	100	0	351	357	76	106	108	20	100	100	0	1.086	1.056	1.059	1.055	1.425	1.075	0.784	80	510	511	516	0.119	266	245	265	251	0
4	10	17	"PFN0789"	"N157_41"	16590	24330	110	1029	935	306	78	88	79	100	97	0	746	733	209	105	119	86	100	100	0	1.484	1.365	1.340	1.318	1.476	1.363	0.851	80	499	1592	1485	0.569	951	641	857	628	0
4	11	17	"PFN0807"	"N159_20"	16770	24330	110	4444	3990	1153	77	88	77	100	100	0	2647	2466	645	104	121	104	100	100	0	1.717	1.657	1.658	1.645	1.495	1.649	0.862	80	520	6910	6275	0.780	4367	2543	3913	2362	0
4	12	17	"PFN0836"	"N163_1"	16970	24330	110	2494	2293	645	77	81	26	100	100	0	1238	1171	306	106	182	1305	21	0	0	2.135	2.081	2.056	2.075	1.475	2.140	0.860	80	538	3549	3281	1.094	2417	1132	2216	1065	0
4	13	17	"PFN0840"	"N164_1"	17160	24330	110	2225	2089	507	77	78	18	100	100	0	3833	3622	833	106	114	68	100	100	0	0.576	0.572	0.573	0.574	1.513	0.534	0.867	80	538	5875	5528	-0.795	2148	3727	2012	3516	0
4	14	17	"PFN0849"	"N165_2"	17350	24330	110	864	798	233	74	77	19	100	100	0	1498	1417	389	105	118	103	100	98	0	0.567	0.552	0.563	0.543	1.607	0.510	0.835	80	507	2183	2036	-0.818	790	1393	724	1312	0
4	15	17	"PFN0935"	"N181_4"	17550	24340	120	99	101	25	73	75	18	60	35	0	133	135	25	101	110	82	5	0	0	0.813	0.824	0.787	0.780	4.127	0.769	0.100	120	597	58	62	-0.300	26	32	28	34	0
4	16	17	"PFN0929"	"N181_18"	17740	24330	110	978	894	276	73	75	16	100	100	0	1855	1768	467	100	103	21	100	100	0	0.516	0.492	0.478	0.474	1.495	0.460	0.837	80	487	2660	2489	-0.955	905	1755	821	1668	0
4	17	17	"PFN0946"	"N185_14"	17920	24330	110	1570	1473	426	73	75	24	100	100	0	1956	1854	476	100	105	34	100	100	0	0.807	0.798	0.795	0.780	1.465	0.755	0.843	80	522	3353	3154	-0.310	1497	1856	1400	1754	0
4	18	17	"PFN0382"	"N137_2"	18120	24330	110	2150	1920	637	72	74	17	100	100	0	3341	3026	879	101	111	102	100	100	0	0.641	0.632	0.620	0.612	1.460	0.591	0.836	80	490	5318	4773	-0.641	2078	3240	1848	2925	0
4	19	17	"PFL0032"	"L1_63"	18310	24340	120	1751	1535	679	72	74	17	99	99	0	846	766	295	100	108	93	92	89	0	2.251	2.197	2.179	2.016	2.455	2.386	0.813	120	558	2425	2129	1.170	1679	746	1463	666	0
4	20	17	"PFL0051"	"L1_92"	18510	24340	120	2413	2105	856	73	75	18	100	100	0	1648	1475	544	100	102	19	100	99	0	1.512	1.478	1.482	1.467	2.347	1.571	0.803	120	472	3888	3407	0.596	2340	1548	2032	1375	0
4	21	17	"PFL0093"	"L2_163"	18690	24340	120	143	147	41	72	74	16	91	82	0	165	165	42	103	104	20	82	73	0	1.145	1.210	1.153	1.159	2.223	1.145	0.438	120	481	133	137	0.196	71	62	75	62	0
4	22	17	"PFL0100"	"L2_176"	18870	24330	110	3210	2960	998	70	71	15	100	100	0	4408	3869	1558	98	110	117	96	93	0	0.729	0.766	0.724	0.881	2.583	0.687	0.831	80	492	7450	6661	-0.457	3140	4310	2890	3771	0
4	1	18	"PFL0105"	"L2_187"	14880	24510	110	42839	38032	11243	84	92	44	100	100	0	24716	22574	6116	112	148	400	100	100	0	1.738	1.689	1.669	1.665	1.507	1.717	0.836	80	556	67359	60410	0.797	42755	24604	37948	22462	0
4	2	18	"PFL0107"	"L2_190"	15070	24510	110	1043	1019	205	85	93	48	100	100	0	627	593	147	112	150	443	71	0	0	1.860	1.942	1.869	2.032	1.610	1.936	0.808	80	436	1473	1415	0.895	958	515	934	481	0
4	3	18	"PFL0118"	"L2_202"	15260	24520	120	1072	958	395	81	83	18	99	97	0	660	595	230	109	111	20	96	95	0	1.799	1.805	1.730	1.753	2.345	1.892	0.813	120	583	1542	1363	0.847	991	551	877	486	0
4	4	18	"PFL0126"	"L2_215"	15450	24520	110	758	695	228	83	85	18	100	100	0	1326	1233	370	111	115	34	100	100	0	0.556	0.545	0.537	0.523	1.655	0.509	0.805	80	451	1890	1734	-0.848	675	1215	612	1122	0
4	5	18	"PFJ0334"	"J326_1"	15630	24520	120	3919	3441	1285	82	84	20	100	100	0	10321	8890	3620	111	119	69	99	99	0	0.376	0.383	0.378	0.413	2.720	0.352	0.838	120	478	14047	12138	-1.412	3837	10210	3359	8779	0
4	6	18	"PFJ0360"	"J352_5"	15830	24520	120	3231	2783	1160	79	82	18	100	99	0	1784	1566	603	109	111	21	97	97	0	1.882	1.856	1.883	1.722	2.428	1.965	0.843	120	462	4827	4161	0.912	3152	1675	2704	1457	0
4	7	18	"PFJ0381"	"J38_18"	16020	24520	110	193	195	63	78	81	17	90	87	0	188	185	49	109	111	19	88	82	0	1.456	1.539	1.436	1.391	2.158	1.440	0.536	80	445	194	193	0.542	115	79	117	76	0
4	8	18	"PFJ0399"	"J43_10"	16210	24520	120	555	516	165	78	80	16	99	98	0	354	340	102	109	111	21	95	92	0	1.947	1.896	1.923	1.917	1.995	1.960	0.782	120	537	722	669	0.961	477	245	438	231	0
4	9	18	"PFJ0409"	"J43_23"	16400	24520	120	1281	1187	449	79	81	20	100	100	0	979	890	321	107	110	20	99	95	0	1.378	1.415	1.484	1.507	2.169	1.455	0.822	120	464	2074	1891	0.463	1202	872	1108	783	0
4	10	18	"PFJ0430"	"J478_10"	16570	24520	110	3323	3097	777	80	86	40	100	100	0	4244	4133	914	106	132	175	100	100	0	0.784	0.749	0.767	0.743	1.388	0.710	0.842	80	444	7381	7044	-0.352	3243	4138	3017	4027	0
4	11	18	"PFJ0226"	"J227_1"	16770	24530	100	100	101	24	77	81	26	42	13	0	139	141	32	103	122	159	0	0	0	0.639	0.632	0.663	0.554	3.619	0.562	0.093	80	479	59	62	-0.646	23	36	24	38	0
4	12	18	"PFJ0237"	"J232_2"	16980	24520	110	240	235	61	74	77	17	100	97	0	305	296	64	102	107	44	96	95	0	0.818	0.830	0.757	0.818	1.667	0.751	0.690	80	519	369	355	-0.290	166	203	161	194	0
4	13	18	"PFJ0256"	"J245_7"	17160	24530	110	304	279	92	75	77	17	97	96	0	233	234	53	104	107	30	95	91	0	1.775	1.569	1.607	1.479	2.063	1.796	0.663	80	482	358	334	0.828	229	129	204	130	0
4	14	18	"PFJ0284"	"J269_5"	17340	24520	110	1904	1752	430	77	81	39	100	100	0	1553	1505	294	105	113	73	100	100	0	1.262	1.196	1.216	1.179	1.494	1.195	0.846	80	516	3275	3075	0.335	1827	1448	1675	1400	0
4	15	18	"PFJ0315"	"J2975_2"	17530	24520	110	954	927	227	75	77	16	100	100	0	1181	1117	327	103	107	24	100	100	0	0.815	0.840	0.786	0.892	1.865	0.768	0.831	80	508	1957	1866	-0.294	879	1078	852	1014	0
4	16	18	"PFJ0365"	"J378_1"	17730	24520	110	3147	2992	495	75	78	29	100	100	0	2126	2012	567	101	112	82	97	95	0	1.517	1.526	1.476	1.757	2.173	1.486	0.881	80	521	5097	4828	0.601	3072	2025	2917	1911	0
4	17	18	"PFK0117"	"Km799_7"	17920	24530	120	106	111	26	74	77	28	57	25	0	144	147	30	102	111	81	10	0	0	0.762	0.822	0.781	0.729	2.930	1.174	0.116	120	558	74	82	-0.392	32	42	37	45	0
4	18	18	"PFK0142"	"Kn10286_1"	18110	24520	110	1820	1734	412	73	77	24	100	100	0	1203	1111	347	102	115	107	93	93	0	1.587	1.646	1.609	1.853	2.115	1.589	0.844	80	511	2848	2670	0.666	1747	1101	1661	1009	0
4	19	18	"PFK0175"	"Kn1239_1"	18300	24530	100	101	101	23	73	77	21	60	23	0	161	169	35	101	108	57	57	7	0	0.467	0.412	0.491	0.435	2.454	0.404	0.235	80	389	88	96	-1.100	28	60	28	68	0
4	20	18	"PFK0203"	"Kn1453_6"	18470	24510	150	78	80	17	73	75	16	27	7	0	104	108	21	101	103	18	26	10	0	1.667	1.000	1.111	1.042	4.703	0.062	0.000	156	647	8	14	0.737	5	3	7	7	-50
4	21	18	"PFK0250"	"Kn2004_3"	18680	24530	110	379	404	168	72	72	14	100	98	0	529	553	198	101	102	18	100	100	0	0.717	0.735	0.676	0.695	1.755	0.715	0.693	80	427	735	784	-0.479	307	428	332	452	0
4	22	18	"PFK0277"	"Kn2223_1"	18840	24520	150	80	84	23	70	72	18	35	16	0	106	108	22	99	106	92	0	0	0	1.429	1.556	1.333	1.145	3.247	0.709	0.057	156	816	17	23	0.515	10	7	14	9	-50
4	1	19	"PFK0478"	"Kn610_1"	14870	24700	110	1798	1650	458	76	81	38	100	100	0	955	858	294	105	128	375	86	63	0	2.026	2.090	2.075	2.395	2.141	2.054	0.855	80	496	2572	2327	1.019	1722	850	1574	753	0
4	2	19	"PFK0517"	"Kn8027_1"	15040	24690	150	83	87	20	79	85	38	10	0	0	112	116	22	109	133	340	0	0	0	1.333	1.143	0.871	0.832	3.145	0.406	0.015	156	745	7	15	0.415	4	3	8	7	-50
4	3	19	"PFK0524"	"Kn836_1"	15250	24710	110	415	406	112	77	79	16	100	100	0	356	345	96	108	111	19	96	95	0	1.363	1.388	1.333	1.456	1.814	1.354	0.709	80	472	586	566	0.447	338	248	329	237	0
4	4	19	"PFK0554"	"Kn962_1"	15440	24710	120	214	215	62	79	82	17	96	92	0	195	201	56	111	116	33	84	65	0	1.607	1.511	1.504	1.466	2.355	1.514	0.489	120	506	219	226	0.684	135	84	136	90	0
4	5	19	"PFK0701"	"Ks15_2"	15610	24690	150	88	90	19	80	84	19	30	10	0	117	118	24	113	118	33	12	0	0	2.000	2.000	1.078	1.022	4.404	0.198	0.004	156	533	12	15	1.000	8	4	10	5	-50
4	6	19	"PFK0743"	"Ks196_1"	15800	24690	150	97	98	25	83	86	20	38	12	0	121	128	32	116	120	24	26	12	0	2.800	1.250	1.071	1.086	3.795	0.403	0.043	156	571	19	27	1.485	14	5	15	12	-50
4	7	19	"PFK1214"	"Ks82_7"	15990	24700	150	90	93	23	89	95	30	12	1	0	119	125	28	122	128	34	12	4	0	-0.333	1.333	0.853	0.836	3.662	0.381	0.051	156	697	-2	7	Error	1	-3	4	3	-50
4	8	19	"PFK1273"	"Ks97_17"	16210	24710	110	196	193	47	90	98	50	85	52	0	199	195	33	122	131	44	82	30	0	1.377	1.411	1.398	1.443	2.102	1.351	0.432	80	419	183	176	0.461	106	77	103	73	0
4	9	19	"PFK0237"	"Kn1802_2"	16370	24700	150	89	93	29	91	135	218	0	0	0	123	127	26	124	171	222	0	0	0	2.000	0.667	1.000	0.921	3.830	1.032	0.903	156	565	-3	5	1.000	-2	-1	2	3	-50
4	10	19	"PFK0352"	"Kn3360_1"	16570	24700	150	112	117	39	88	97	47	28	5	0	129	129	29	120	141	153	0	0	0	2.667	3.222	1.531	1.690	3.523	0.071	0.059	156	588	33	38	1.415	24	9	29	9	-50
4	11	19	"PFK0401"	"Kn4252_4"	16750	24720	150	99	102	27	84	88	22	39	14	0	135	134	29	115	128	125	0	0	0	0.750	0.947	0.903	0.880	3.572	0.674	0.102	156	665	35	37	-0.415	15	20	18	19	-50
4	12	19	"PFK0571"	"Ks101_8"	16960	24710	120	1125	1007	433	80	83	19	100	98	0	501	469	170	113	116	21	95	93	0	2.693	2.604	2.717	2.617	2.486	2.855	0.772	120	596	1433	1283	1.429	1045	388	927	356	0
4	13	19	"PFBL B0018"	"oPFBLOB0018"	17160	24710	120	2393	2123	813	80	82	19	100	100	0	1232	1113	367	112	114	20	99	99	0	2.065	2.041	2.029	1.957	2.272	2.173	0.845	120	548	3433	3044	1.046	2313	1120	2043	1001	0
4	14	19	"PFM60469"	"oPFM60469"	17340	24710	110	45365	42060	11301	83	107	178	100	100	0	29540	28373	6618	114	227	1072	100	98	0	1.539	1.485	1.471	1.497	1.585	1.484	0.852	80	496	74708	70236	0.622	45282	29426	41977	28259	0
4	15	19	"PFB0683"	"oPFB0683"	17530	24710	110	328	399	183	80	103	176	80	35	0	364	402	148	111	221	1064	0	0	0	0.980	1.096	1.106	1.046	1.714	1.040	0.777	80	504	501	610	-0.029	248	253	319	291	0
4	16	19	"PFG0004"	"oPFG0004"	17720	24710	110	1243	1173	341	73	76	23	100	100	0	756	721	200	107	113	78	100	97	0	1.803	1.792	1.735	1.803	1.625	1.774	0.798	80	471	1819	1714	0.850	1170	649	1100	614	0
4	17	19	"PFC0763"	"oPFC0763"	17910	24720	150	93	95	23	73	77	22	42	14	0	123	125	26	103	110	70	2	0	0	1.000	1.000	0.879	0.952	3.724	0.691	0.092	156	678	40	44	0.000	20	20	22	22	-50
4	18	19	"PFL0014"	"oPFL0014"	18110	24710	110	4289	4158	1144	75	80	24	100	100	0	2285	2193	697	105	117	88	98	96	0	1.933	1.955	1.845	2.131	1.958	1.911	0.851	80	469	6394	6171	0.951	4214	2180	4083	2088	0
4	19	19	"PFM60471"	"oPFM60471"	18300	24720	120	884	818	287	75	78	17	99	98	0	19881	18817	5096	107	113	60	100	100	0	0.041	0.040	0.042	0.041	1.521	0.039	0.864	120	516	20583	19453	-4.611	809	19774	743	18710	0
4	20	19	"PFL0019"	"oPFL0019"	18490	24720	120	2124	1932	811	73	76	17	100	99	0	2195	1932	750	103	106	19	100	99	0	0.980	1.016	1.000	0.986	2.441	1.033	0.854	120	495	4143	3688	-0.029	2051	2092	1859	1829	0
4	21	19	"PFG0007"	"oPFG0007"	18670	24720	110	202	204	48	71	73	15	100	97	0	1027	1013	253	102	104	18	100	100	0	0.142	0.146	0.138	0.140	1.452	0.130	0.709	80	467	1056	1044	-2.820	131	925	133	911	0
4	22	19	"PFI17638"	"oPFI17638"	18870	24720	110	377	364	99	70	74	37	100	98	0	8094	7711	1842	102	105	29	100	100	0	0.038	0.039	0.039	0.037	1.352	0.035	0.825	80	508	8299	7903	-4.702	307	7992	294	7609	0
4	1	20	"PFBL B0024"	"oPFBLOB0024"	14870	24890	110	1282	1191	381	74	76	18	100	100	0	1248	1182	392	105	113	72	98	97	0	1.057	1.037	1.006	1.073	1.877	1.003	0.811	80	536	2351	2194	0.080	1208	1143	1117	1077	0
4	2	20	"PFBL B0025"	"oPFBLOB0025"	15060	24900	100	429	431	115	76	78	18	100	100	0	353	355	70	104	112	72	100	95	0	1.418	1.414	1.375	1.386	1.442	1.451	0.705	80	420	602	606	0.504	353	249	355	251	0
4	3	20	"PFN0253"	"oPFN0253"	15250	24900	120	244	235	76	75	77	16	96	91	0	409	384	125	107	109	19	96	95	0	0.560	0.578	0.561	0.569	1.958	0.548	0.776	120	539	471	437	-0.838	169	302	160	277	0
4	4	20	"PFL0021"	"oPFL0021"	15430	24900	110	2401	2267	654	76	79	17	100	100	0	1715	1621	426	111	116	41	100	100	0	1.450	1.451	1.457	1.443	1.530	1.451	0.821	80	408	3929	3701	0.536	2325	1604	2191	1510	0
4	5	20	"PFF72416"	"oPFF72416"	15620	24900	150	86	89	20	80	83	18	27	8	0	131	129	27	113	119	35	19	1	0	0.333	0.563	0.688	0.742	3.205	0.129	0.038	156	661	24	25	-1.585	6	18	9	16	-50
4	6	20	"PFI17640"	"oPFI17640"	15830	24900	110	576	559	137	89	93	22	100	100	0	422	403	98	122	125	26	100	98	0	1.623	1.673	1.664	1.688	1.709	1.714	0.743	80	497	787	751	0.699	487	300	470	281	0
4	7	20	"PFK12891"	"oPFK12891"	16020	24900	110	168	165	54	105	114	43	60	31	0	801	763	219	138	153	55	97	96	0	0.095	0.096	0.108	0.097	1.847	0.080	0.195	80	470	726	685	-3.396	63	663	60	625	0
4	8	20	"PFJ12782"	"oPFJ12782"	16210	24900	130	64619	52551	18881	117	162	213	100	100	47	65535	54814	19451	155	209	217	100	99	55	0.987	0.959	1.001	1.069	2.075	0.957	0.893	120	575	129882	107093	-0.020	64502	65380	52434	54659	0
4	9	20	"PFL0025"	"oPFL0025"	16400	24900	130	1697	1680	604	112	157	218	98	94	0	1639	1714	646	152	205	224	97	95	0	1.066	1.004	1.027	1.035	1.598	0.957	0.849	120	559	3072	3130	0.092	1585	1487	1568	1562	0
4	10	20	"PFF72418"	"oPFF72418"	16590	24900	110	3365	3136	801	101	104	26	100	100	0	3388	3209	720	138	144	36	100	100	0	1.004	0.988	0.999	0.974	1.448	0.936	0.837	80	452	6514	6106	0.006	3264	3250	3035	3071	0
4	11	20	"PFC0772"	"oPFC0772"	16770	24900	110	582	556	155	92	95	22	100	100	0	745	718	151	128	130	28	100	100	0	0.794	0.786	0.801	0.752	1.509	0.770	0.803	80	422	1107	1054	-0.332	490	617	464	590	0
4	12	20	"PFA32028"	"oPFA32028"	16950	24910	90	91	90	18	86	89	20	19	3	0	158	160	35	124	127	25	65	36	0	0.147	0.111	0.364	0.372	3.140	0.109	0.006	52	363	39	40	-2.766	5	34	4	36	0
4	13	20	"PFI17641"	"oPFI17641"	17140	24900	110	6851	6301	2232	81	85	22	100	100	0	4246	3935	1288	121	133	131	100	98	0	1.641	1.631	1.580	1.629	1.830	1.621	0.827	80	520	10895	10034	0.715	6770	4125	6220	3814	0
4	14	20	"PFL0027"	"oPFL0027"	17340	24900	110	623	597	173	79	85	65	100	98	0	727	685	207	113	167	753	15	0	0	0.886	0.906	0.859	0.947	1.852	0.844	0.799	80	546	1158	1090	-0.175	544	614	518	572	0
4	15	20	"PFK12903"	"oPFK12903"	17550	24880	100	105	109	26	74	76	16	75	45	0	145	149	33	107	109	19	75	45	0	0.816	0.833	0.805	0.689	3.498	0.619	0.143	80	456	69	77	-0.294	31	38	35	42	0
4	16	20	"PFI17664"	"oPFI17664"	17730	24880	110	322	304	86	72	74	17	100	96	0	850	790	222	102	104	17	100	100	0	0.334	0.337	0.320	0.322	1.563	0.315	0.758	80	497	998	920	-1.581	250	748	232	688	0
4	17	20	"PFH0013"	"oPFH0013"	17930	24880	110	312	296	90	70	74	18	97	95	0	1184	1138	351	102	104	18	100	100	0	0.224	0.218	0.217	0.205	1.676	0.196	0.752	80	458	1324	1262	-2.161	242	1082	226	1036	0
4	18	20	"PFD66991"	"oPFD66991"	18120	24880	110	299	288	76	73	76	17	100	97	0	304	287	70	102	109	59	92	82	0	1.119	1.162	1.184	1.173	1.717	1.174	0.740	80	514	428	400	0.162	226	202	215	185	0
4	19	20	"PFM60502"	"oPFM60502"	18310	24880	110	934	893	258	74	76	16	100	100	0	1854	1833	401	103	107	19	100	100	0	0.491	0.473	0.470	0.456	1.289	0.462	0.847	80	450	2611	2549	-1.026	860	1751	819	1730	0
4	20	20	"PFI17667"	"oPFI17667"	18490	24880	110	2117	1979	529	73	75	15	100	100	0	976	966	187	103	106	19	100	100	0	2.341	2.209	2.210	2.153	1.297	2.297	0.823	80	450	2917	2769	1.227	2044	873	1906	863	0
4	21	20	"PFF72456"	"oPFF72456"	18680	24880	110	673	669	174	72	73	15	100	100	0	754	755	163	101	103	19	100	100	0	0.920	0.913	0.903	0.896	1.363	0.887	0.780	80	477	1254	1251	-0.120	601	653	597	654	0
4	22	20	"PFI17668"	"oPFI17668"	18860	24880	110	1134	1015	408	69	80	82	100	97	0	654	639	202	101	113	82	97	96	0	1.926	1.758	1.796	1.681	1.914	1.810	0.786	80	519	1618	1484	0.946	1065	553	946	538	0
4	1	21	"PFJ12799"	"oPFJ12799"	14890	25060	100	91	93	20	75	77	18	42	15	0	129	128	26	103	112	78	1	0	0	0.615	0.720	0.711	0.751	3.778	0.576	0.045	80	449	42	43	-0.700	16	26	18	25	0
4	2	21	"PFF72457"	"oPFF72457"	15060	25060	110	2474	2317	615	76	78	15	100	100	0	5244	4893	1077	105	107	18	100	100	0	0.467	0.468	0.468	0.459	1.392	0.433	0.863	80	482	7537	7029	-1.100	2398	5139	2241	4788	0
4	3	21	"PFF72459"	"oPFF72459"	15260	25070	100	231	230	91	77	77	15	93	90	0	296	281	86	106	108	17	92	91	0	0.811	0.874	0.898	0.839	2.653	0.884	0.594	80	430	344	328	-0.303	154	190	153	175	0
4	4	21	"PFM60506"	"oPFM60506"	15440	25060	110	1596	1447	480	77	79	16	100	100	0	1039	940	331	109	114	38	100	97	0	1.633	1.649	1.622	1.735	1.822	1.664	0.840	80	483	2449	2201	0.708	1519	930	1370	831	0
4	5	21	"PFL0067"	"oPFL0067"	15630	25070	110	401	385	104	80	82	17	100	100	0	573	543	140	110	113	23	100	100	0	0.693	0.704	0.679	0.695	1.386	0.678	0.814	80	464	784	738	-0.528	321	463	305	433	0
4	6	21	"PFI17670"	"oPFI17670"	15820	25070	110	1455	1431	463	82	86	25	100	100	0	1269	1245	347	112	114	20	100	100	0	1.187	1.191	1.205	1.154	1.407	1.214	0.844	80	503	2530	2482	0.247	1373	1157	1349	1133	0
4	7	21	"PFI17672"	"oPFI17672"	16010	25070	110	250	243	75	85	88	23	91	88	0	362	350	97	113	120	28	98	93	0	0.663	0.667	0.693	0.668	1.812	0.651	0.733	80	513	414	395	-0.594	165	249	158	237	0
4	8	21	"PFL0068"	"oPFL0068"	16210	25070	110	458	436	145	86	96	41	97	96	0	616	603	155	117	134	57	100	98	0	0.745	0.720	0.735	0.669	1.639	0.681	0.777	80	492	871	836	-0.424	372	499	350	486	0
4	9	21	"PFL0070"	"oPFL0070"	16400	25070	110	506	484	164	84	93	34	98	95	0	1041	1008	301	118	133	52	100	100	0	0.457	0.449	0.457	0.415	1.803	0.414	0.786	80	482	1345	1290	-1.129	422	923	400	890	0
4	10	21	"PFF72463"	"oPFF72463"	16590	25070	110	506	487	132	83	88	22	100	100	0	952	923	237	116	123	32	100	100	0	0.506	0.501	0.522	0.490	1.404	0.457	0.845	80	466	1259	1211	-0.983	423	836	404	807	0
4	11	21	"PFD66995"	"oPFD66995"	16780	25080	150	91	94	22	83	87	22	25	10	0	126	128	29	114	120	28	27	6	0	0.667	0.786	0.833	0.771	4.269	0.346	0.035	156	632	20	25	-0.585	8	12	11	14	-50
4	12	21	"PFL0074"	"oPFL0074"	16950	25070	110	2784	2651	761	80	82	19	100	100	0	2582	2381	701	111	116	26	100	100	0	1.094	1.133	1.108	1.165	1.719	1.089	0.856	80	446	5175	4841	0.130	2704	2471	2571	2270	0
4	13	21	"PFJ12802"	"oPFJ12802"	17150	25080	100	293	283	67	78	81	20	100	100	0	1044	1035	179	108	121	126	100	100	0	0.230	0.221	0.220	0.211	1.422	0.211	0.789	80	471	1151	1132	-2.122	215	936	205	927	0
4	14	21	"PFBL B0125"	"oPFBLOB0125"	17340	25080	110	650	618	165	75	78	17	100	100	0	474	468	84	107	110	30	100	100	0	1.567	1.504	1.467	1.441	1.457	1.589	0.806	80	498	942	904	0.648	575	367	543	361	0
4	15	21	"PFN0269"	"oPFN0269"	17530	25080	120	7337	6388	2804	75	77	17	100	100	0	5506	4772	2114	104	107	25	100	98	0	1.344	1.352	1.330	1.404	2.571	1.360	0.862	120	596	12664	10981	0.427	7262	5402	6313	4668	0
4	16	21	"PFD66996"	"oPFD66996"	17720	25070	110	1561	1462	444	75	78	18	100	100	0	921	828	305	103	108	30	96	96	0	1.817	1.913	1.805	1.989	1.792	1.836	0.840	80	519	2304	2112	0.861	1486	818	1387	725	0
4	17	21	"PFF72496"	"oPFF72496"	17910	25070	110	1062	988	291	72	74	17	100	100	0	528	486	157	103	107	29	96	93	0	2.329	2.392	2.342	2.695	2.059	2.403	0.838	80	536	1415	1299	1.220	990	425	916	383	0
4	18	21	"PFH0035"	"oPFH0035"	18100	25080	110	291	273	90	74	76	17	96	93	0	495	482	155	102	107	29	100	96	0	0.552	0.524	0.493	0.493	1.981	0.503	0.776	80	535	610	579	-0.857	217	393	199	380	0
4	19	21	"PFL0139"	"oPFL0139"	18300	25080	120	1122	1021	402	74	76	16	99	98	0	895	838	316	101	105	24	97	95	0	1.320	1.285	1.250	1.287	2.392	1.306	0.824	120	549	1842	1684	0.400	1048	794	947	737	0
4	20	21	"PFBL B0173"	"oPFBLOB0173"	18480	25080	120	264	261	90	70	73	17	97	95	0	275	269	85	99	102	18	95	90	0	1.102	1.124	1.152	1.181	1.973	1.095	0.720	120	537	370	361	0.140	194	176	191	170	0
4	21	21	"PFI17720"	"oPFI17720"	18670	25070	110	105	104	23	69	72	17	76	52	0	134	134	25	99	101	19	76	46	0	1.029	1.000	0.885	0.912	2.893	0.731	0.098	80	507	71	70	0.041	36	35	35	35	0
4	22	21	"PFG0054"	"oPFG0054"	18860	25080	110	1111	1023	318	68	71	22	100	100	0	2403	2278	750	98	111	101	100	100	0	0.452	0.438	0.433	0.437	1.517	0.400	0.853	80	553	3348	3135	-1.144	1043	2305	955	2180	0
4	1	22	"PFN0287"	"oPFN0287"	14870	25260	120	223	223	73	74	75	15	95	95	0	282	274	68	100	102	15	99	95	0	0.819	0.856	0.859	0.812	2.071	0.888	0.731	120	701	331	323	-0.289	149	182	149	174	0
4	2	22	"PFL0140"	"oPFL0140"	15050	25260	110	864	803	246	73	76	18	100	100	0	704	681	191	104	108	28	100	100	0	1.318	1.265	1.252	1.250	1.419	1.282	0.822	80	548	1391	1307	0.399	791	600	730	577	0
4	3	22	"PFL0142"	"oPFL0142"	15250	25260	110	281	277	82	73	75	17	100	98	0	548	542	159	103	106	27	100	100	0	0.467	0.465	0.457	0.450	1.613	0.412	0.741	80	570	653	643	-1.097	208	445	204	439	0
4	4	22	"PFL0144"	"oPFL0144"	15440	25260	110	145	146	38	74	77	17	92	82	0	349	344	81	103	106	22	100	98	0	0.289	0.299	0.302	0.275	1.795	0.284	0.601	80	558	317	313	-1.793	71	246	72	241	0
4	5	22	"PFJ12815"	"oPFJ12815"	15620	25260	110	283	276	73	77	82	31	98	96	0	860	853	170	106	109	23	100	100	0	0.273	0.266	0.272	0.257	1.456	0.233	0.752	80	558	960	946	-1.872	206	754	199	747	0
4	6	22	"PFI17725"	"oPFI17725"	15820	25260	110	6798	6500	1601	78	96	92	100	100	0	2372	2292	626	109	124	112	100	100	0	2.970	2.942	2.920	3.017	1.700	3.108	0.789	80	570	8983	8605	1.570	6720	2263	6422	2183	0
4	7	22	"PFL0149"	"oPFL0149"	16010	25260	100	93	95	22	76	93	95	0	0	0	119	118	26	105	122	118	0	0	0	1.214	1.462	1.308	1.246	3.578	0.844	0.109	80	494	31	32	0.280	17	14	19	13	0
4	8	22	"PFG0057"	"oPFG0057"	16200	25260	110	333	328	90	75	76	16	100	98	0	277	264	68	103	107	36	96	88	0	1.483	1.571	1.497	1.517	1.789	1.559	0.556	80	560	432	414	0.568	258	174	253	161	0
4	9	22	"PFF72505"	"oPFF72505"	16390	25260	110	637	628	141	76	78	15	100	100	0	286	281	65	102	107	37	96	93	0	3.049	3.084	2.952	3.195	1.616	3.178	0.752	80	543	745	731	1.608	561	184	552	179	0
4	10	22	"PFM60543"	"oPFM60543"	16580	25270	120	329	310	115	75	76	15	97	92	0	774	692	276	103	106	19	97	95	0	0.379	0.399	0.396	0.414	2.938	0.353	0.718	120	635	925	824	-1.401	254	671	235	589	0
4	11	22	"PFBL B0178"	"oPFBLOB0178"	16770	25270	120	6600	5943	2231	75	77	17	100	100	0	3487	3303	1193	102	105	19	100	100	0	1.928	1.833	1.858	1.849	2.326	1.929	0.821	120	562	9910	9069	0.947	6525	3385	5868	3201	0
4	12	22	"PFG0058"	"oPFG0058"	16960	25270	120	279	279	92	75	78	17	98	94	0	224	223	62	101	105	22	93	88	0	1.659	1.672	1.702	1.733	2.300	1.794	0.652	120	616	327	326	0.730	204	123	204	122	0
4	13	22	"PFBL B0180"	"oPFBLOB0180"	17140	25270	110	271	272	73	74	77	18	100	96	0	225	223	46	102	105	22	98	95	0	1.602	1.636	1.631	1.640	1.791	1.669	0.703	80	528	320	319	0.680	197	123	198	121	0
4	14	22	"PFBL B0182"	"oPFBLOB0182"	17330	25270	110	2386	2272	672	72	75	17	100	100	0	877	837	244	100	103	20	100	100	0	2.978	2.985	2.889	2.983	1.473	3.140	0.804	80	570	3091	2937	1.574	2314	777	2200	737	0
4	15	22	"PFBL B0184"	"oPFBLOB0184"	17530	25270	110	314	303	95	71	73	15	97	96	0	489	456	138	99	101	24	98	95	0	0.623	0.650	0.620	0.639	2.415	0.592	0.643	80	521	633	589	-0.683	243	390	232	357	0
4	16	22	"PFI17729"	"oPFI17729"	17710	25280	120	92	91	19	72	73	16	56	25	0	136	138	36	100	103	27	60	27	0	0.556	0.500	0.562	0.686	3.282	0.309	0.084	120	647	56	57	-0.848	20	36	19	38	0
4	17	22	"PFH0036"	"oPFH0036"	17910	25280	120	1913	1685	763	70	72	15	99	98	0	2354	2125	928	99	101	21	99	98	0	0.817	0.797	0.789	0.784	2.910	0.792	0.804	120	661	4098	3641	-0.291	1843	2255	1615	2026	0
4	18	22	"PFA32038"	"oPFA32038"	18100	25270	110	2645	2471	717	72	74	16	100	100	0	3617	3385	1102	100	114	150	98	97	0	0.732	0.730	0.728	0.775	1.985	0.668	0.829	80	495	6090	5684	-0.451	2573	3517	2399	3285	0
4	19	22	"EMPTY"	"EMPTY"	18280	25280	150	69	70	14	70	72	16	12	2	0	101	102	18	97	106	118	0	0	0	-0.250	0.000	0.933	0.906	3.718	0.041	0.121	156	816	3	5	Error	-1	4	0	5	-75
4	20	22	"EMPTY"	"EMPTY"	18470	25280	150	65	68	13	67	69	15	12	3	0	94	96	15	94	96	16	14	3	0	100000.000	0.500	0.733	0.819	4.151	4.922	0.000	156	765	-2	3	16.610	-2	0	1	2	-75
4	21	22	"EMPTY"	"EMPTY"	18660	25280	150	64	66	13	66	68	14	12	3	0	93	94	13	94	96	17	9	1	0	2.000	0.000	0.799	0.875	3.138	0.413	0.013	156	811	-3	0	1.000	-2	-1	0	0	-75
4	22	22	"EMPTY"	"EMPTY"	18850	25280	150	65	66	13	65	67	15	14	3	0	91	94	14	93	98	66	0	0	0	0.000	1.000	1.000	0.775	3.536	0.115	0.004	156	990	-2	2	Error	0	-2	1	1	-75
5	1	1	"PFI0414"	"I5572_1"	1310	25720	130	244	247	53	62	63	13	100	100	0	248	259	54	99	101	16	100	100	0	1.221	1.156	1.186	1.174	1.455	1.138	0.743	120	749	331	345	0.289	182	149	185	160	0
5	2	1	"PFI0486"	"I7438_2"	1500	25720	120	7413	7304	1745	65	70	34	100	100	0	2919	2804	611	99	105	29	100	100	0	2.606	2.676	2.717	2.684	1.305	2.752	0.906	120	602	10168	9944	1.382	7348	2820	7239	2705	0
5	3	1	"PFI0416"	"I5607_1"	1700	25720	130	161	165	35	65	72	38	98	70	0	171	173	33	99	104	29	91	70	0	1.333	1.351	1.369	1.383	1.738	1.319	0.578	120	681	168	174	0.415	96	72	100	74	0
5	4	1	"PFI0237"	"I16933_1"	1890	25730	130	570	581	131	64	66	16	100	100	0	480	492	84	99	101	16	100	100	0	1.328	1.316	1.330	1.295	1.400	1.412	0.848	120	640	887	910	0.409	506	381	517	393	0
5	5	1	"PFI0401"	"I5180_2"	2070	25730	130	449	454	79	63	66	13	100	100	0	759	783	166	100	104	21	100	100	0	0.586	0.572	0.574	0.580	1.338	0.537	0.860	120	633	1045	1074	-0.772	386	659	391	683	0
5	6	1	"PFI0236"	"I1689_2"	2260	25730	150	3060	2817	899	67	72	32	100	100	0	5681	5357	2046	102	110	33	100	100	0	0.536	0.523	0.533	0.562	1.617	0.494	0.904	156	837	8572	8005	-0.898	2993	5579	2750	5255	0
5	7	1	"PFJ0542"	"J667_1"	2450	25730	130	1569	1544	235	70	83	52	100	100	0	883	879	216	107	116	38	100	100	0	1.932	1.909	1.897	2.002	1.456	1.890	0.860	120	679	2275	2246	0.950	1499	776	1474	772	0
5	8	1	"PFJ0005"	"J1011_3"	2650	25730	130	1756	1803	304	69	80	47	100	100	0	821	841	240	104	111	29	100	99	0	2.353	2.353	2.386	2.518	1.509	2.361	0.876	120	641	2404	2471	1.234	1687	717	1734	737	0
5	9	1	"PFJ0310"	"J2896_1"	2830	25730	140	3003	2882	869	69	74	33	100	100	0	5012	4928	1633	103	108	26	100	100	0	0.598	0.583	0.591	0.593	1.581	0.565	0.921	156	716	7843	7638	-0.743	2934	4909	2813	4825	0
5	10	1	"PFJ0140"	"J17_1"	3020	25730	140	4307	4127	1186	69	73	29	100	100	0	4081	3986	1266	103	107	22	100	100	0	1.065	1.045	1.047	1.089	1.559	1.035	0.925	156	716	8216	7941	0.091	4238	3978	4058	3883	0
5	11	1	"PFJ0200"	"J21_1"	3200	25730	130	1083	1096	179	69	73	20	100	100	0	1370	1410	317	105	112	36	100	100	0	0.802	0.787	0.782	0.807	1.365	0.750	0.893	120	630	2279	2332	-0.319	1014	1265	1027	1305	0
5	12	1	"PFJ0215"	"J21_7"	3390	25730	130	921	921	125	68	72	21	100	100	0	1955	1932	363	104	116	57	100	100	0	0.461	0.467	0.462	0.477	1.344	0.443	0.894	120	653	2704	2681	-1.118	853	1851	853	1828	0
5	13	1	"PFJ0476"	"J53_48"	3580	25740	130	6316	6421	1371	66	70	22	100	100	0	15784	15840	3434	107	141	150	100	100	0	0.399	0.404	0.401	0.408	1.302	0.376	0.877	120	634	21927	22088	-1.327	6250	15677	6355	15733	0
5	14	1	"PFJ0510"	"J58_2"	3760	25740	130	2241	2255	399	67	74	46	100	100	0	2509	2563	647	107	140	135	100	99	0	0.905	0.891	0.899	0.914	1.326	0.845	0.889	120	637	4576	4644	-0.144	2174	2402	2188	2456	0
5	15	1	"PFJ0563"	"J70_2"	3950	25740	130	248	250	42	69	78	53	100	98	0	720	729	122	105	118	66	100	100	0	0.291	0.290	0.281	0.288	1.348	0.283	0.689	120	668	794	805	-1.781	179	615	181	624	0
5	16	1	"PFJ0575"	"J73_12"	4150	25740	130	3889	3918	563	70	76	35	100	100	0	2585	2560	625	104	110	31	100	100	0	1.539	1.567	1.588	1.636	1.431	1.557	0.895	120	668	6300	6304	0.622	3819	2481	3848	2456	0
5	17	1	"PFJ0599"	"J85_3"	4330	25740	130	1579	1543	220	70	72	15	100	100	0	922	938	227	101	105	18	100	100	0	1.838	1.760	1.785	1.836	1.427	1.766	0.879	120	653	2330	2310	0.878	1509	821	1473	837	0
5	18	1	"PFJ0018"	"J109_5"	4520	25750	130	137	141	25	69	71	15	100	96	0	210	217	40	101	106	32	100	94	0	0.624	0.621	0.629	0.614	1.605	0.584	0.599	120	644	177	188	-0.681	68	109	72	116	0
5	19	1	"PFJ0181"	"J198_5"	4710	25750	140	4009	3878	1178	69	71	14	100	100	0	7310	7232	2175	100	105	32	100	100	0	0.546	0.534	0.535	0.544	1.614	0.521	0.901	156	724	11150	10941	-0.872	3940	7210	3809	7132	0
5	20	1	"PFJ0227"	"J227_2"	4900	25750	140	268	268	62	69	71	15	100	99	0	327	322	78	100	103	17	99	99	0	0.877	0.896	0.903	0.916	1.622	0.872	0.793	156	707	426	421	-0.190	199	227	199	222	0
5	21	1	"PFJ0246"	"J242_1"	5090	25750	140	111	113	23	69	72	18	87	56	0	157	160	30	100	105	39	77	25	0	0.737	0.733	0.719	0.713	2.012	0.675	0.405	156	716	99	104	-0.441	42	57	44	60	0
5	22	1	"PFJ0280"	"J268_1"	5280	25750	140	1535	1454	375	68	71	18	100	100	0	1703	1614	427	100	103	36	100	99	0	0.915	0.915	0.926	0.950	1.663	0.902	0.900	156	844	3070	2900	-0.128	1467	1603	1386	1514	0
5	1	2	"PFJ0322"	"J309_17"	1280	25930	130	276	275	48	62	63	12	100	100	0	352	354	88	99	100	14	99	99	0	0.846	0.835	0.842	0.874	1.477	0.786	0.834	120	697	467	468	-0.242	214	253	213	255	0
5	2	2	"PFJ0363"	"J373_1"	1470	25930	130	222	220	38	64	67	17	100	100	0	544	545	134	99	102	18	100	100	0	0.355	0.350	0.365	0.359	1.566	0.310	0.767	120	597	603	602	-1.494	158	445	156	446	0
5	3	2	"PFN0173"	"N132_113"	1660	25940	130	2018	2020	355	66	70	27	100	100	0	1311	1353	268	99	103	20	100	100	0	1.611	1.558	1.676	1.554	1.344	1.606	0.880	120	598	3164	3208	0.688	1952	1212	1954	1254	0
5	4	2	"PFN0184"	"N132_132"	1850	25930	130	1000	1036	210	65	70	26	100	100	0	557	594	207	102	107	25	100	98	0	2.055	1.974	2.068	2.116	1.492	1.925	0.833	120	598	1390	1463	1.039	935	455	971	492	0
5	5	2	"PFN0186"	"N132_136"	2050	25940	120	644	668	145	64	67	15	100	100	0	2057	2184	587	101	106	23	100	100	0	0.297	0.290	0.299	0.290	1.338	0.276	0.878	120	559	2536	2687	-1.754	580	1956	604	2083	0
5	6	2	"PFN0203"	"N132_171"	2250	25940	130	282	284	48	65	67	14	100	100	0	549	559	114	103	108	25	100	100	0	0.487	0.480	0.493	0.482	1.325	0.456	0.858	120	562	663	675	-1.039	217	446	219	456	0
5	7	2	"PFN0208"	"N132_178"	2430	25950	130	470	484	105	68	73	30	100	100	0	1309	1379	313	105	110	26	100	100	0	0.334	0.327	0.339	0.321	1.374	0.316	0.807	120	570	1606	1690	-1.583	402	1204	416	1274	0
5	8	2	"PFN0211"	"N132_181"	2620	25940	120	192	198	43	69	76	37	99	92	0	335	340	78	106	111	26	100	100	0	0.537	0.551	0.567	0.543	1.537	0.502	0.691	120	516	352	363	-0.897	123	229	129	234	0
5	9	2	"PFN0362"	"N135_24"	2800	25940	130	2090	2096	250	70	74	21	100	100	0	1633	1688	376	107	113	26	100	100	0	1.324	1.281	1.325	1.315	1.289	1.256	0.909	120	548	3546	3607	0.405	2020	1526	2026	1581	0
5	10	2	"PFN0373"	"N136_4"	2990	25940	120	1907	1929	277	71	81	46	100	100	0	1130	1132	281	109	116	32	100	100	0	1.798	1.816	1.846	1.881	1.331	1.799	0.902	120	481	2857	2881	0.847	1836	1021	1858	1023	0
5	11	2	"PFN0401"	"N137_50"	3180	25940	130	1294	1302	183	71	77	34	100	100	0	820	837	178	106	113	28	100	100	0	1.713	1.684	1.692	1.726	1.333	1.690	0.867	120	552	1937	1962	0.776	1223	714	1231	731	0
5	12	2	"PFN0423"	"N138_31"	3380	25940	130	175	178	42	68	71	16	100	100	0	199	202	40	103	107	21	97	90	0	1.115	1.111	1.092	1.161	1.798	1.129	0.634	120	653	203	209	0.157	107	96	110	99	0
5	13	2	"PFN0433"	"N138_45"	3580	25940	130	510	513	76	65	68	19	100	100	0	382	393	86	105	126	109	99	85	0	1.606	1.556	1.571	1.606	1.353	1.485	0.681	120	566	722	736	0.684	445	277	448	288	0
5	14	2	"PFN0409"	"N138_104"	3750	25940	130	1022	1031	172	66	69	20	100	100	0	596	613	157	109	125	97	99	96	0	1.963	1.915	1.918	1.999	1.418	1.891	0.857	120	610	1443	1469	0.973	956	487	965	504	0
5	15	2	"PFN0534"	"N143_18"	3950	25940	130	303	306	51	69	72	16	100	100	0	415	422	100	107	110	20	100	99	0	0.760	0.752	0.757	0.776	1.454	0.704	0.784	120	597	542	552	-0.396	234	308	237	315	0
5	16	2	"PFN0540"	"N143_29"	4140	25950	130	728	731	164	71	76	33	100	100	0	696	734	182	105	110	30	100	100	0	1.112	1.049	1.075	1.044	1.397	1.052	0.841	120	566	1248	1289	0.153	657	591	660	629	0
5	17	2	"PFN0556"	"N143_56"	4320	25950	120	106	107	21	72	75	21	75	30	0	139	146	30	103	106	18	84	48	0	0.944	0.814	0.864	0.799	2.502	0.801	0.258	120	513	70	78	-0.082	34	36	35	43	0
5	18	2	"PFN0562"	"N143_66"	4510	25950	130	1748	1789	258	71	75	19	100	100	0	1026	1070	270	102	105	18	100	100	0	1.815	1.775	1.815	1.844	1.411	1.759	0.870	120	578	2601	2686	0.860	1677	924	1718	968	0
5	19	2	"PFN0608"	"N147_16"	4710	25950	130	203	213	57	72	74	15	100	100	0	212	222	51	102	106	23	100	98	0	1.191	1.175	1.162	1.194	1.557	1.175	0.712	120	543	241	261	0.252	131	110	141	120	0
5	20	2	"PFN0623"	"N148_7"	4890	25950	120	265	270	49	72	74	14	100	100	0	270	278	54	102	105	20	100	100	0	1.149	1.125	1.146	1.152	1.441	1.107	0.752	120	497	361	374	0.200	193	168	198	176	0
5	21	2	"PFN0714"	"N151_50"	5090	25960	120	4757	4798	710	72	75	22	100	100	0	10124	10354	2005	104	121	76	100	100	0	0.468	0.461	0.477	0.466	1.297	0.436	0.888	120	459	14705	14976	-1.097	4685	10020	4726	10250	0
5	22	2	"PFN0723"	"N152_1"	5270	25950	130	818	805	128	71	74	21	100	100	0	1121	1111	219	104	116	67	100	99	0	0.735	0.729	0.738	0.746	1.403	0.680	0.855	120	598	1764	1741	-0.445	747	1017	734	1007	0
5	1	3	"PFN0727"	"N152_17"	1290	26130	130	397	398	76	62	65	15	100	100	0	467	474	97	99	101	17	100	100	0	0.910	0.896	0.932	0.898	1.344	0.882	0.890	120	661	703	711	-0.136	335	368	336	375	0
5	2	3	"PFN0735"	"N153_15"	1480	26130	130	590	600	98	62	64	14	100	100	0	505	519	125	99	101	16	100	100	0	1.300	1.281	1.315	1.330	1.394	1.253	0.849	120	544	934	958	0.379	528	406	538	420	0
5	3	3	"PFN0750"	"N155_14"	1660	26130	130	973	983	150	65	66	14	100	100	0	1715	1697	451	101	103	18	100	100	0	0.563	0.575	0.579	0.607	1.426	0.528	0.900	120	548	2522	2514	-0.830	908	1614	918	1596	0
5	4	3	"PFN0757"	"N155_25"	1860	26130	130	944	959	147	66	67	14	100	100	0	719	744	201	102	104	19	100	100	0	1.423	1.391	1.434	1.461	1.446	1.360	0.840	120	582	1495	1535	0.509	878	617	893	642	0
5	5	3	"PFB0217"	"B567"	2040	26130	120	497	502	90	64	67	14	100	100	0	459	469	99	100	103	20	100	100	0	1.206	1.187	1.236	1.204	1.383	1.171	0.848	120	513	792	807	0.270	433	359	438	369	0
5	6	3	"PFB0221"	"B573"	2240	26130	130	215	219	41	63	65	12	100	100	0	842	844	154	99	101	15	100	100	0	0.205	0.209	0.207	0.208	1.453	0.187	0.778	120	564	895	901	-2.289	152	743	156	745	0
5	7	3	"PFB0223"	"B577"	2420	26140	130	254	256	54	65	66	13	100	100	0	719	736	112	102	103	15	100	100	0	0.306	0.301	0.306	0.290	1.456	0.292	0.820	120	508	806	825	-1.707	189	617	191	634	0
5	8	3	"PFB0225"	"B583"	2610	26130	130	1508	1529	265	67	71	22	100	100	0	1466	1484	301	104	107	22	100	100	0	1.058	1.059	1.087	1.072	1.279	1.036	0.890	120	556	2803	2842	0.081	1441	1362	1462	1380	0
5	9	3	"PFB0227"	"B587"	2800	26140	130	250	245	57	68	71	17	100	98	0	524	538	127	102	107	23	100	100	0	0.431	0.406	0.409	0.398	1.480	0.392	0.802	120	499	604	613	-1.213	182	422	177	436	0
5	10	3	"PFB0229"	"B590"	2980	26130	150	86	90	19	68	75	35	22	1	0	118	123	23	104	110	29	28	7	0	1.286	1.158	1.089	1.114	3.751	0.762	0.135	156	459	32	41	0.363	18	14	22	19	-50
5	11	3	"PFB0246"	"B618"	3160	26120	150	81	82	18	70	75	30	14	0	0	115	117	22	102	108	26	28	6	0	0.846	0.800	0.815	0.897	3.417	0.477	0.064	156	621	24	27	-0.241	11	13	12	15	-50
5	12	3	"PFB0256"	"B634"	3400	26130	80	91	97	20	69	72	16	73	38	0	130	135	27	102	105	19	71	34	0	0.786	0.848	1.048	0.942	3.313	0.325	0.057	52	300	50	61	-0.348	22	28	28	33	0
5	13	3	"PFB0259"	"B64"	3560	26140	120	235	236	40	65	67	15	100	100	0	1647	1673	294	102	105	17	100	100	0	0.110	0.109	0.111	0.108	1.291	0.104	0.843	120	550	1715	1742	-3.184	170	1545	171	1571	0
5	14	3	"PFB0262"	"B645"	3750	26160	100	88	92	19	65	67	15	73	40	0	140	143	30	106	109	19	72	41	0	0.676	0.730	0.714	0.687	3.265	0.581	0.207	80	432	57	64	-0.564	23	34	27	37	0
5	15	3	"PFB0270"	"B664"	3950	26140	130	151	154	31	67	69	15	100	98	0	186	193	42	105	107	19	97	93	0	1.037	0.989	0.988	1.024	1.760	0.873	0.547	120	603	165	175	0.052	84	81	87	88	0
5	16	3	"PFB0273"	"B667"	4130	26140	120	545	538	70	70	74	23	100	100	0	488	501	88	103	105	18	100	100	0	1.234	1.176	1.205	1.194	1.338	1.170	0.876	120	512	860	866	0.303	475	385	468	398	0
5	17	3	"PFC0002"	"C101"	4330	26140	130	1200	1199	149	72	81	32	100	100	0	622	645	150	105	110	23	100	100	0	2.182	2.087	2.187	2.153	1.333	2.112	0.865	120	519	1645	1667	1.126	1128	517	1127	540	0
5	18	3	"PFC0006"	"C113"	4510	26140	120	534	546	90	72	76	21	100	100	0	286	284	55	103	106	19	100	100	0	2.525	2.619	2.592	2.701	1.387	2.733	0.799	120	495	645	655	1.336	462	183	474	181	0
5	19	3	"PFC0009"	"C116"	4710	26140	130	523	527	85	70	73	17	100	100	0	451	475	115	101	103	15	100	100	0	1.294	1.222	1.232	1.252	1.358	1.190	0.827	120	562	803	831	0.372	453	350	457	374	0
5	20	3	"PFC0011"	"C118"	4890	26140	130	155	156	34	72	74	16	100	94	0	158	158	31	104	106	18	86	71	0	1.537	1.556	1.482	1.666	2.254	1.468	0.499	120	573	137	138	0.620	83	54	84	54	0
5	21	3	"PFC0013"	"C122"	5090	26130	150	90	92	18	73	75	19	44	12	0	127	130	25	105	117	64	5	0	0	0.773	0.760	0.800	0.816	3.424	0.223	0.083	156	595	39	44	-0.372	17	22	19	25	-50
5	22	3	"PFC0015"	"C125"	5290	26140	130	866	872	124	71	73	16	100	100	0	1042	1040	207	103	107	28	100	100	0	0.847	0.855	0.849	0.876	1.337	0.820	0.878	120	617	1734	1738	-0.240	795	939	801	937	0
5	1	4	"PFC0035"	"C162"	1280	26320	130	1394	1401	272	63	65	15	100	100	0	1866	1920	484	99	102	18	100	100	0	0.753	0.735	0.752	0.755	1.481	0.716	0.873	120	648	3098	3159	-0.409	1331	1767	1338	1821	0
5	2	4	"PFC0037"	"C164"	1470	26320	130	600	597	109	63	65	13	100	100	0	382	390	112	99	101	15	99	97	0	1.898	1.835	1.884	2.004	1.565	1.768	0.830	120	545	820	825	0.924	537	283	534	291	0
5	3	4	"PFC0039"	"C171"	1660	26320	130	227	227	43	63	65	12	100	99	0	408	401	89	98	100	15	100	98	0	0.529	0.541	0.548	0.559	1.581	0.493	0.797	120	539	474	467	-0.919	164	310	164	303	0
5	4	4	"PFC0042"	"C179"	1850	26330	130	715	725	151	66	68	15	100	100	0	439	456	122	99	100	15	100	100	0	1.909	1.846	1.932	1.884	1.388	1.837	0.855	120	540	989	1016	0.933	649	340	659	357	0
5	5	4	"PFC0044"	"C180"	2050	26330	130	463	463	79	65	68	17	100	100	0	331	334	56	97	100	15	100	100	0	1.701	1.679	1.736	1.686	1.376	1.728	0.862	120	618	632	635	0.766	398	234	398	237	0
5	6	4	"PFC0046"	"C184"	2250	26330	130	137	134	31	63	65	13	96	93	0	232	238	47	97	99	15	100	99	0	0.548	0.504	0.503	0.482	1.733	0.493	0.635	120	549	209	212	-0.867	74	135	71	141	0
5	7	4	"PFD0183"	"D23156_27"	2430	26320	130	758	753	113	65	68	17	100	100	0	712	704	135	100	102	16	100	100	0	1.132	1.139	1.161	1.164	1.362	1.130	0.881	120	533	1305	1292	0.179	693	612	688	604	0
5	8	4	"PFD0186"	"D23156_40"	2620	26330	130	805	788	139	67	70	23	100	100	0	655	705	181	100	104	20	100	100	0	1.330	1.192	1.301	1.207	1.356	1.182	0.859	120	563	1293	1326	0.411	738	555	721	605	0
5	9	4	"PFD0190"	"D2337_1"	2810	26330	120	146	150	37	67	69	14	100	96	0	210	214	45	99	101	16	100	97	0	0.712	0.722	0.713	0.712	1.789	0.716	0.515	120	431	190	198	-0.491	79	111	83	115	0
5	10	4	"PFD0198"	"D23657_2"	2970	26320	150	90	90	18	67	69	15	65	31	0	118	121	20	102	103	17	45	18	0	1.438	1.211	1.234	1.211	3.364	0.946	0.174	156	482	39	42	0.524	23	16	23	19	-50
5	11	4	"PFD0208"	"D25498_1"	3160	26310	150	75	78	21	70	71	15	30	11	0	110	114	25	102	105	19	29	10	0	0.625	0.667	1.000	1.051	3.839	0.651	0.171	156	695	13	20	-0.678	5	8	8	12	-50
5	12	4	"PFD0213"	"D2660_1"	3400	26320	80	88	92	19	70	72	15	57	25	0	134	132	23	101	104	18	65	40	0	0.545	0.710	0.667	0.674	2.779	0.504	0.085	52	306	51	53	-0.874	18	33	22	31	0
5	13	4	"PFD0248"	"D33539_109"	3560	26340	120	227	231	44	66	68	13	100	100	0	477	490	98	99	102	18	100	100	0	0.426	0.422	0.429	0.417	1.407	0.400	0.789	120	546	539	556	-1.231	161	378	165	391	0
5	14	4	"PFD0250"	"D33539_15"	3760	26330	130	1049	1043	181	65	67	13	100	100	0	604	591	146	102	104	19	99	99	0	1.960	2.000	2.018	2.162	1.665	1.962	0.852	120	563	1486	1467	0.971	984	502	978	489	0
5	15	4	"PFD0252"	"D33539_17"	3950	26340	130	538	522	100	67	69	14	100	100	0	401	405	80	101	102	16	100	100	0	1.570	1.497	1.534	1.496	1.386	1.528	0.840	120	524	771	759	0.651	471	300	455	304	0
5	16	4	"PFD0256"	"D33539_23"	4130	26340	120	296	299	61	69	72	25	100	100	0	451	466	100	101	103	21	100	100	0	0.649	0.630	0.665	0.631	1.429	0.603	0.816	120	510	577	595	-0.625	227	350	230	365	0
5	17	4	"PFD0259"	"D33539_28"	4330	26340	130	1838	1842	354	71	78	34	100	100	0	1450	1459	277	104	110	28	100	100	0	1.313	1.307	1.381	1.302	1.348	1.328	0.884	120	436	3113	3126	0.393	1767	1346	1771	1355	0
5	18	4	"PFD0261"	"D33539_3"	4450	26330	150	98	221	424	74	81	33	40	21	0	130	231	330	107	112	27	44	30	0	1.043	1.185	1.169	1.053	3.129	0.987	0.451	156	582	47	271	0.061	24	23	147	124	-50
5	19	4	"PFD0277"	"D33539_63"	4700	26340	130	788	795	158	74	78	22	100	100	0	643	676	146	105	108	21	100	100	0	1.327	1.263	1.341	1.264	1.415	1.273	0.862	120	718	1252	1292	0.408	714	538	721	571	0
5	20	4	"PFD0281"	"D33539_69"	4930	26340	80	106	106	22	76	80	20	59	30	0	137	143	30	105	108	21	67	32	0	0.938	0.789	0.762	0.733	3.023	0.535	0.083	52	269	62	68	-0.093	30	32	30	38	0
5	21	4	"PFD0283"	"D33539_74"	5070	26330	150	93	94	20	73	77	19	51	19	0	128	131	28	103	106	20	58	28	0	0.800	0.750	0.818	0.869	3.423	0.632	0.140	156	710	45	49	-0.322	20	25	21	28	-50
5	22	4	"PFD0286"	"D33539_85"	5280	26340	130	721	720	136	73	76	19	100	100	0	733	746	126	102	105	19	100	100	0	1.027	1.005	1.036	0.998	1.310	1.021	0.875	120	652	1279	1291	0.038	648	631	647	644	0
5	1	5	"PFD0288"	"D33539_87"	1290	26510	120	410	406	68	62	65	13	100	100	0	429	434	75	97	99	16	100	100	0	1.048	1.021	1.059	1.024	1.307	1.024	0.884	120	610	680	681	0.068	348	332	344	337	0
5	2	5	"PFD0292"	"D33539_97"	1490	26510	120	106	111	26	63	65	13	91	80	0	158	162	31	96	98	14	99	94	0	0.694	0.727	0.710	0.658	2.292	0.659	0.387	120	527	105	114	-0.528	43	62	48	66	0
5	3	5	"PFD0343"	"D40381_1"	1680	26510	120	160	165	31	63	64	12	100	99	0	191	196	35	95	97	13	100	100	0	1.010	1.010	1.044	1.020	1.562	1.011	0.701	120	493	193	203	0.015	97	96	102	101	0
5	4	5	"PFD0345"	"D4043_2"	1860	26510	130	515	527	110	64	66	19	100	100	0	519	522	115	96	99	15	100	100	0	1.066	1.087	1.110	1.101	1.369	1.086	0.854	120	446	874	889	0.092	451	423	463	426	0
5	5	5	"PFD0355"	"D42243_17"	2000	26540	150	76	85	48	65	69	20	32	14	0	113	126	93	97	101	17	47	24	0	0.688	0.690	0.750	0.785	3.437	0.452	0.435	156	623	27	49	-0.541	11	16	20	29	-50
5	6	5	"PFD0362"	"D42243_29"	2240	26520	120	87	88	18	63	66	15	65	36	0	122	122	20	98	100	37	24	0	0	1.000	1.042	1.118	1.054	3.362	0.917	0.101	120	539	48	49	0.000	24	24	25	24	0
5	7	5	"PFD0367"	"D42243_37"	2420	26520	120	465	463	98	64	67	17	100	100	0	1987	1991	349	98	102	39	100	100	0	0.212	0.211	0.212	0.210	1.404	0.204	0.885	120	510	2290	2292	-2.236	401	1889	399	1893	0
5	8	5	"PFD0369"	"D42243_39"	2620	26520	120	212	213	47	66	68	16	100	99	0	501	527	120	98	100	15	100	100	0	0.362	0.343	0.355	0.337	1.535	0.318	0.755	120	528	549	576	-1.465	146	403	147	429	0
5	9	5	"PFE0400"	"E2667_1"	2820	26520	120	225	226	44	67	69	14	100	99	0	248	250	42	99	101	16	100	100	0	1.060	1.053	1.034	1.052	1.570	1.080	0.733	120	482	307	310	0.085	158	149	159	151	0
5	10	5	"PFE0403"	"E26771_1"	3000	26520	120	330	327	72	67	69	15	100	99	0	1275	1375	369	101	103	17	100	100	0	0.224	0.204	0.211	0.200	1.474	0.192	0.829	120	475	1437	1534	-2.158	263	1174	260	1274	0
5	11	5	"PFE0405"	"E26771_4"	3200	26520	120	512	511	98	66	68	13	100	100	0	468	487	111	100	102	16	100	100	0	1.212	1.150	1.219	1.168	1.504	1.140	0.824	120	489	814	832	0.277	446	368	445	387	0
5	12	5	"PFE0408"	"E26934_1"	3380	26520	120	279	272	49	66	67	13	100	99	0	754	787	190	98	100	16	100	100	0	0.325	0.299	0.304	0.302	1.512	0.282	0.837	120	497	869	895	-1.623	213	656	206	689	0
5	13	5	"PFE0411"	"E27042_1"	3560	26530	100	88	90	17	66	68	14	70	38	0	132	137	29	99	101	17	72	47	0	0.667	0.632	0.588	0.613	2.973	0.413	0.161	80	392	55	62	-0.585	22	33	24	38	0
5	14	5	"PFE0415"	"E27173_1"	3770	26520	130	346	353	59	68	70	15	100	100	0	273	280	69	100	103	21	100	99	0	1.607	1.583	1.602	1.683	1.593	1.574	0.732	120	526	451	465	0.684	278	173	285	180	0
5	15	5	"PFE0439"	"E27723_18"	3950	26520	130	491	492	78	69	70	14	100	100	0	1173	1260	413	100	102	16	100	100	0	0.393	0.365	0.380	0.387	1.476	0.323	0.856	120	494	1495	1583	-1.346	422	1073	423	1160	0
5	16	5	"PFE0443"	"E27723_9"	4150	26530	130	140	140	38	69	70	13	95	90	0	196	201	41	100	101	15	97	97	0	0.740	0.703	0.702	0.694	1.891	0.704	0.564	120	524	167	172	-0.435	71	96	71	101	0
5	17	5	"PFE0446"	"E27742_6"	4330	26530	130	208	208	43	69	70	14	100	100	0	198	208	45	100	101	15	100	99	0	1.418	1.287	1.337	1.330	1.609	1.290	0.687	120	411	237	247	0.504	139	98	139	108	0
5	18	5	"PFE0452"	"E28056_1"	4490	26510	150	85	86	17	73	76	21	26	3	0	113	119	37	105	108	21	32	12	0	1.500	0.929	0.857	0.807	3.446	0.593	0.152	156	572	20	27	0.585	12	8	13	14	-50
5	19	5	"PFE0454"	"E28350_1"	4710	26530	120	272	271	55	71	73	15	100	100	0	325	337	73	101	103	17	100	100	0	0.897	0.847	0.838	0.846	1.466	0.837	0.767	120	524	425	436	-0.156	201	224	200	236	0
5	20	5	"PFE0458"	"E28462_2"	4880	26520	90	108	106	24	69	72	16	82	57	0	141	144	23	99	102	20	86	55	0	0.929	0.822	0.872	0.901	2.070	0.760	0.247	52	377	81	82	-0.107	39	42	37	45	0
5	21	5	"PFE0487"	"E29895_1"	5090	26530	120	103	105	21	73	76	18	71	37	0	145	147	24	100	103	17	89	69	0	0.667	0.681	0.636	0.660	2.759	0.699	0.233	120	557	75	79	-0.585	30	45	32	47	0
5	22	5	"PFE0491"	"E29931_3"	5280	26530	120	451	446	76	73	76	17	100	100	0	384	387	64	101	103	17	100	100	0	1.336	1.304	1.299	1.302	1.434	1.329	0.849	120	556	661	659	0.418	378	283	373	286	0
5	1	6	"PFE0494"	"E30210_1"	1270	26710	120	385	392	82	61	63	13	100	100	0	407	411	91	96	97	15	99	99	0	1.042	1.051	1.079	1.080	1.558	1.017	0.829	120	594	635	646	0.059	324	311	331	315	0
5	2	6	"PFE0498"	"E3038_3"	1480	26710	120	163	164	35	64	65	13	98	97	0	199	201	37	97	99	16	100	99	0	0.971	0.962	0.973	0.944	1.819	0.962	0.637	120	524	201	204	-0.043	99	102	100	104	0
5	3	6	"PFE0502"	"E3185_4"	1660	26710	120	710	705	104	64	64	12	100	100	0	482	493	109	97	98	14	100	100	0	1.678	1.619	1.621	1.674	1.459	1.609	0.872	120	500	1031	1037	0.747	646	385	641	396	0
5	4	6	"PFE0504"	"E3185_6"	1850	26710	120	3574	3553	818	64	66	19	100	100	0	1391	1395	348	98	101	17	100	100	0	2.715	2.690	2.792	2.742	1.493	2.773	0.895	120	492	4803	4786	1.441	3510	1293	3489	1297	0
5	5	6	"PFE0525"	"E3552_1"	2050	26710	130	465	521	171	64	67	19	100	100	0	819	825	172	98	101	17	100	100	0	0.556	0.629	0.648	0.600	1.442	0.663	0.787	120	522	1122	1184	-0.846	401	721	457	727	0
5	6	6	"PFE0531"	"E3831_2"	2240	26710	120	93	95	18	63	64	13	84	62	0	136	141	34	97	100	38	51	5	0	0.769	0.727	0.854	0.778	2.511	0.155	0.087	120	500	69	76	-0.379	30	39	32	44	0
5	7	6	"PFE0534"	"E390_1"	2430	26710	120	330	340	66	64	66	15	100	100	0	303	301	55	97	101	39	100	99	0	1.291	1.353	1.324	1.369	1.452	1.323	0.676	120	484	472	480	0.369	266	206	276	204	0
5	8	6	"PFE0539"	"E4159_1"	2610	26710	120	361	363	68	66	68	14	100	100	0	345	354	87	99	101	15	100	99	0	1.199	1.165	1.251	1.206	1.484	1.124	0.811	120	498	541	552	0.262	295	246	297	255	0
5	9	6	"PFE0542"	"E4247_1"	2810	26710	120	951	963	155	67	69	12	100	100	0	1213	1234	277	99	102	16	100	100	0	0.794	0.789	0.808	0.803	1.369	0.771	0.892	120	513	1998	2031	-0.334	884	1114	896	1135	0
5	10	6	"PFE0547"	"E4295_1"	2990	26710	130	202	206	37	67	69	14	100	100	0	317	321	79	101	103	16	99	98	0	0.625	0.632	0.647	0.644	1.569	0.570	0.739	120	485	351	359	-0.678	135	216	139	220	0
5	11	6	"PFF0499"	"F2457_1"	3160	26700	150	85	86	19	66	68	15	55	28	0	118	123	28	101	103	17	48	26	0	1.118	0.909	0.811	0.913	3.066	0.626	0.169	156	623	36	42	0.160	19	17	20	22	-50
5	12	6	"PFF0505"	"F24631_2"	3380	26710	120	1821	1751	514	64	66	13	100	100	0	966	955	264	96	99	17	100	100	0	2.020	1.964	1.959	2.000	1.575	2.016	0.886	120	451	2627	2546	1.014	1757	870	1687	859	0
5	13	6	"PFF0507"	"F246_1"	3510	26700	150	82	89	31	67	70	18	45	29	0	107	118	39	99	102	18	38	26	0	1.875	1.158	1.044	0.981	3.109	0.934	0.341	156	658	23	41	0.907	15	8	22	19	-50
5	14	6	"PFF0509"	"F24843_2"	3750	26710	120	742	746	149	70	73	19	100	100	0	662	662	215	101	104	18	99	98	0	1.198	1.205	1.248	1.344	1.655	1.131	0.869	120	504	1233	1237	0.260	672	561	676	561	0
5	15	6	"PFF0513"	"F25069_1"	3910	26700	150	88	88	21	71	72	16	51	23	0	117	122	24	101	103	17	47	29	0	1.063	0.810	0.926	0.948	3.145	0.649	0.172	156	618	33	38	0.087	17	16	17	21	-50
5	16	6	"PFF0515"	"F25114_1"	4140	26710	130	473	472	86	70	72	15	100	100	0	726	724	184	100	103	16	100	100	0	0.644	0.644	0.652	0.671	1.486	0.597	0.862	120	593	1029	1026	-0.635	403	626	402	624	0
5	17	6	"PFF0554"	"F26408_1"	4330	26710	130	1528	1532	267	70	74	28	100	100	0	1588	1600	464	102	111	65	100	99	0	0.981	0.976	0.994	1.043	1.566	0.928	0.846	120	524	2944	2960	-0.027	1458	1486	1462	1498	0
5	18	6	"PFF0556"	"F26422_2"	4520	26710	130	1847	1815	338	71	73	15	100	100	0	852	877	307	104	107	20	100	97	0	2.374	2.256	2.341	2.574	1.742	2.169	0.852	120	575	2524	2517	1.248	1776	748	1744	773	0
5	19	6	"PFF0558"	"F26666_3"	4720	26710	130	7260	7139	1262	73	75	16	100	100	0	3379	3326	947	104	107	18	100	100	0	2.195	2.193	2.208	2.363	1.611	2.193	0.864	120	532	10462	10288	1.134	7187	3275	7066	3222	0
5	20	6	"PFF0560"	"F26774_1"	4890	26720	130	597	591	127	73	75	16	100	100	0	710	723	143	102	104	17	100	100	0	0.862	0.834	0.876	0.826	1.477	0.819	0.840	120	579	1132	1139	-0.215	524	608	518	621	0
5	21	6	"PFF0563"	"F27064_1"	5090	26720	120	1058	1065	210	73	75	16	100	100	0	825	830	184	102	105	21	100	100	0	1.362	1.363	1.402	1.374	1.437	1.376	0.866	120	498	1708	1720	0.446	985	723	992	728	0
5	22	6	"PFF0568"	"F27351_1"	5270	26720	120	824	814	175	71	74	16	100	100	0	449	452	83	102	105	20	100	99	0	2.170	2.123	2.149	2.136	1.510	2.193	0.850	120	554	1100	1093	1.118	753	347	743	350	0
5	1	7	"PFF0597"	"F28584_1"	1290	26880	130	101	103	23	63	66	14	84	68	0	146	146	27	98	100	16	86	69	0	0.792	0.833	0.840	0.838	2.320	0.552	0.262	120	625	86	88	-0.337	38	48	40	48	0
5	2	7	"PFF0599"	"F28782_1"	1470	26900	120	735	715	136	66	70	25	100	100	0	719	734	158	99	102	18	100	100	0	1.079	1.022	1.042	1.030	1.468	0.998	0.858	120	486	1289	1284	0.110	669	620	649	635	0
5	3	7	"PFF0601"	"F28897_1"	1660	26900	120	1219	1201	240	66	67	12	100	100	0	945	979	266	98	100	15	100	100	0	1.361	1.288	1.379	1.315	1.436	1.266	0.884	120	514	2000	2016	0.445	1153	847	1135	881	0
5	4	7	"PFF0611"	"F29309_1"	1860	26900	120	186	184	42	64	65	12	99	98	0	282	291	61	99	100	14	100	100	0	0.667	0.625	0.611	0.610	1.656	0.601	0.714	120	514	305	312	-0.585	122	183	120	192	0
5	5	7	"PFF0617"	"F29473_1"	2050	26900	120	100	101	19	63	64	12	90	76	0	138	140	26	98	99	14	87	68	0	0.925	0.905	0.916	0.916	2.462	0.724	0.322	120	500	77	80	-0.112	37	40	38	42	0
5	6	7	"PFF0622"	"F29632_5"	2240	26900	120	389	399	80	64	66	14	100	100	0	718	730	159	99	100	15	100	100	0	0.525	0.531	0.544	0.532	1.430	0.506	0.839	120	484	944	966	-0.929	325	619	335	631	0
5	7	7	"PFF0646"	"F30537_4"	2420	26900	120	1363	1338	196	65	67	15	100	100	0	1156	1133	262	101	103	16	100	100	0	1.230	1.234	1.242	1.272	1.363	1.208	0.908	120	498	2353	2305	0.299	1298	1055	1273	1032	0
5	8	7	"PFF0652"	"F30663_2"	2620	26900	120	2323	2344	384	67	69	15	100	100	0	1003	1001	255	103	110	40	100	100	0	2.507	2.536	2.605	2.651	1.424	2.517	0.892	120	512	3156	3175	1.326	2256	900	2277	898	0
5	9	7	"PFF0656"	"F30728_1"	2800	26910	120	220	226	50	68	69	13	99	99	0	273	284	60	101	106	30	100	99	0	0.884	0.863	0.871	0.854	1.578	0.835	0.743	120	513	324	341	-0.178	152	172	158	183	0
5	10	7	"PFF0659"	"F30796_1"	3000	26910	120	336	323	83	68	69	14	99	99	0	472	509	144	102	104	16	100	100	0	0.724	0.627	0.664	0.608	1.586	0.600	0.784	120	508	638	662	-0.465	268	370	255	407	0
5	11	7	"PFF0661"	"F3084_1"	3180	26910	120	825	816	152	67	70	17	100	100	0	1388	1415	318	102	105	20	100	100	0	0.589	0.570	0.590	0.572	1.379	0.552	0.882	120	499	2044	2062	-0.763	758	1286	749	1313	0
5	12	7	"PFF0665"	"F31008_1"	3370	26910	120	2794	2798	542	66	68	14	100	100	0	2488	2490	423	100	103	20	100	100	0	1.142	1.143	1.163	1.139	1.372	1.154	0.907	120	520	5116	5122	0.192	2728	2388	2732	2390	0
5	13	7	"PFF1271"	"F51945_3"	3570	26910	120	1389	1354	254	69	71	15	100	100	0	2361	2358	406	102	104	18	100	100	0	0.584	0.570	0.594	0.563	1.383	0.561	0.910	120	541	3579	3541	-0.775	1320	2259	1285	2256	0
5	14	7	"PFF1274"	"F5206_2"	3760	26910	120	685	666	149	69	71	13	100	100	0	610	607	110	102	104	15	100	100	0	1.213	1.182	1.186	1.155	1.471	1.205	0.880	120	509	1124	1102	0.278	616	508	597	505	0
5	15	7	"PFF1276"	"F5206_7"	3950	26910	120	316	312	65	71	73	15	99	99	0	277	292	57	102	103	15	100	100	0	1.400	1.268	1.297	1.251	1.581	1.293	0.775	120	504	420	431	0.485	245	175	241	190	0
5	16	7	"PFF1278"	"F52084_1"	4130	26910	120	287	286	64	70	72	16	99	99	0	386	399	97	101	102	16	100	100	0	0.761	0.725	0.747	0.724	1.688	0.684	0.760	120	499	502	514	-0.393	217	285	216	298	0
5	17	7	"PFF1290"	"F52397_2"	4320	26910	120	8295	8163	1507	71	75	30	100	100	0	16023	16164	3715	103	123	102	100	100	0	0.517	0.504	0.530	0.508	1.404	0.484	0.909	120	529	24144	24153	-0.953	8224	15920	8092	16061	0
5	18	7	"PFF1292"	"F52444_1"	4520	26910	120	542	543	107	73	77	30	100	100	0	468	470	116	104	123	102	99	92	0	1.288	1.284	1.319	1.313	1.506	1.232	0.728	120	528	833	836	0.366	469	364	470	366	0
5	19	7	"PFF1323"	"F53383_7"	4710	26910	120	3469	3570	979	74	76	16	100	100	0	3338	3585	1281	105	108	20	100	100	0	1.050	1.005	1.041	1.010	1.405	0.977	0.899	120	499	6628	6976	0.071	3395	3233	3496	3480	0
5	20	7	"PFF1327"	"F53446_1"	4890	26910	120	405	409	83	76	77	16	100	100	0	415	413	98	105	107	16	100	99	0	1.061	1.081	1.059	1.129	1.490	1.054	0.853	120	498	639	641	0.086	329	310	333	308	0
5	21	7	"PFF1329"	"F53449_1"	5090	26910	120	216	220	39	74	76	16	100	100	0	554	555	99	105	107	21	100	99	0	0.316	0.324	0.329	0.325	1.454	0.304	0.819	120	514	591	596	-1.661	142	449	146	450	0
5	22	7	"PFF1335"	"F53749_1"	5280	26910	120	1064	1058	164	71	73	14	100	100	0	518	517	87	102	105	20	100	99	0	2.387	2.378	2.432	2.425	1.419	2.444	0.896	120	570	1409	1402	1.255	993	416	987	415	0
5	1	8	"PFF1338"	"F53871_1"	1280	27090	120	232	233	73	64	68	26	100	98	0	223	239	77	99	101	18	100	96	0	1.355	1.207	1.236	1.274	1.763	1.160	0.679	120	623	292	309	0.438	168	124	169	140	0
5	2	8	"PFF1343"	"F53897_2"	1470	27090	120	8554	8525	1562	67	75	42	100	100	0	3017	2996	736	100	106	37	100	100	0	2.909	2.921	2.979	2.998	1.411	2.964	0.909	120	521	11404	11354	1.541	8487	2917	8458	2896	0
5	3	8	"PFF1370"	"F54899_1"	1660	27090	120	809	811	150	66	69	21	100	100	0	507	517	103	99	101	18	100	100	0	1.821	1.782	1.843	1.790	1.409	1.828	0.848	120	515	1151	1163	0.865	743	408	745	418	0
5	4	8	"PFF1379"	"F55001_1"	1850	27090	120	2232	2244	356	65	66	12	100	100	0	1439	1474	331	99	100	14	100	100	0	1.617	1.585	1.628	1.611	1.352	1.595	0.906	120	514	3507	3554	0.693	2167	1340	2179	1375	0
5	5	8	"PFF1381"	"F55001_6"	2040	27090	120	569	565	85	65	66	15	100	100	0	424	434	105	100	101	14	100	99	0	1.556	1.497	1.598	1.565	1.447	1.443	0.851	120	514	828	834	0.637	504	324	500	334	0
5	6	8	"PFF1388"	"F5510_1"	2230	27090	120	117	117	24	66	68	17	90	75	0	201	201	38	101	103	16	100	95	0	0.510	0.510	0.498	0.497	2.010	0.491	0.401	120	514	151	151	-0.971	51	100	51	100	0
5	7	8	"PFF1391"	"F55150_2"	2420	27090	120	119	119	22	65	68	16	95	81	0	185	187	40	104	112	43	85	45	0	0.667	0.651	0.663	0.666	2.241	0.430	0.301	120	529	135	137	-0.585	54	81	54	83	0
5	8	8	"PFF1406"	"F55492_1"	2620	27100	120	1637	1630	573	68	70	14	100	100	0	19377	19498	5080	108	122	57	100	100	0	0.081	0.081	0.085	0.075	1.470	0.081	0.846	120	530	20838	20952	-3.618	1569	19269	1562	19390	0
5	9	8	"PFF1434"	"F57034_1"	2810	27100	120	124	122	24	67	69	13	97	88	0	355	360	75	104	113	44	100	99	0	0.227	0.215	0.214	0.200	1.718	0.182	0.538	120	484	308	311	-2.139	57	251	55	256	0
5	10	8	"PFF1437"	"F57064_2"	2990	27100	120	287	283	62	67	68	12	100	98	0	666	695	142	102	103	16	100	100	0	0.390	0.364	0.384	0.352	1.508	0.350	0.793	120	468	784	809	-1.358	220	564	216	593	0
5	11	8	"PFF1447"	"F57388_2"	3170	27100	120	916	886	185	69	71	16	100	100	0	720	716	183	102	105	20	100	100	0	1.371	1.331	1.372	1.354	1.505	1.321	0.866	120	496	1465	1431	0.455	847	618	817	614	0
5	12	8	"PFF1456"	"F5774_1"	3370	27100	120	798	804	164	69	71	16	100	100	0	478	476	102	101	103	19	100	99	0	1.934	1.960	2.038	1.983	1.544	2.034	0.849	120	498	1106	1110	0.951	729	377	735	375	0
5	13	8	"PFF1458"	"F57777_2"	3560	27100	120	444	449	98	69	70	13	100	100	0	397	401	81	101	102	16	100	100	0	1.267	1.267	1.256	1.270	1.463	1.291	0.809	120	500	671	680	0.341	375	296	380	300	0
5	14	8	"PFF1464"	"F57982_1"	3750	27100	120	579	577	112	69	71	13	100	100	0	389	390	74	103	104	16	100	100	0	1.783	1.770	1.797	1.786	1.435	1.817	0.848	120	500	796	795	0.834	510	286	508	287	0
5	15	8	"PFI0170"	"I15363_1"	3940	27100	120	682	669	158	69	71	14	100	100	0	695	707	177	103	103	15	100	100	0	1.035	0.993	1.062	0.990	1.597	0.980	0.850	120	500	1205	1204	0.050	613	592	600	604	0
5	16	8	"PFI0172"	"I15423_1"	4130	27100	120	504	512	90	70	74	21	100	100	0	484	480	96	101	103	16	100	100	0	1.133	1.166	1.186	1.188	1.467	1.158	0.835	120	500	817	821	0.180	434	383	442	379	0
5	17	8	"PFI0174"	"I15461_2"	4320	27100	120	493	490	90	71	74	19	100	100	0	350	352	64	100	107	52	99	98	0	1.688	1.663	1.615	1.692	1.422	1.699	0.845	120	500	672	671	0.755	422	250	419	252	0
5	18	8	"PFI0180"	"I15544_1"	4510	27100	120	2020	2008	368	72	73	13	100	100	0	900	884	206	100	103	17	100	100	0	2.435	2.469	2.498	2.555	1.446	2.506	0.891	120	514	2748	2720	1.284	1948	800	1936	784	0
5	19	8	"PFI0185"	"I1568_2"	4710	27100	120	288	287	57	72	74	15	100	100	0	306	311	53	102	105	17	100	100	0	1.059	1.029	1.012	1.024	1.500	1.045	0.798	120	529	420	424	0.082	216	204	215	209	0
5	20	8	"PFI0189"	"I15719_2"	4900	27100	130	304	314	64	75	77	16	100	100	0	441	427	82	103	105	16	100	100	0	0.678	0.738	0.729	0.748	1.593	0.710	0.811	120	549	567	563	-0.562	229	338	239	324	0
5	21	8	"PFI0204"	"I16009_1"	5090	27100	120	111	113	23	74	76	15	84	58	0	153	154	26	103	104	15	94	77	0	0.740	0.765	0.671	0.713	2.430	0.716	0.266	120	514	87	90	-0.434	37	50	39	51	0
5	22	8	"PFI0212"	"I16172_1"	5280	27110	130	119	121	23	72	73	15	95	76	0	176	176	28	101	103	15	98	95	0	0.627	0.653	0.637	0.636	1.939	0.642	0.463	120	622	122	124	-0.674	47	75	49	75	0
5	1	9	"PFI0215"	"I16356_1"	1280	27290	120	194	191	43	62	63	12	99	95	0	424	429	103	96	97	14	100	100	0	0.402	0.387	0.379	0.372	1.636	0.367	0.812	120	585	460	462	-1.313	132	328	129	333	0
5	2	9	"PFI0220"	"I16487_2"	1460	27280	110	563	568	90	65	72	48	100	100	0	796	807	149	99	112	78	100	100	0	0.714	0.710	0.693	0.718	1.318	0.703	0.896	80	484	1195	1211	-0.485	498	697	503	708	0
5	3	9	"PFI0224"	"I16629_1"	1670	27290	120	217	215	60	64	71	46	94	85	0	1015	994	210	98	110	73	99	98	0	0.167	0.169	0.164	0.156	1.616	0.169	0.799	120	545	1070	1047	-2.583	153	917	151	896	0
5	4	9	"PFI0228"	"I16684_1"	1850	27290	120	117	118	20	65	66	14	98	89	0	175	174	35	98	100	14	100	92	0	0.675	0.697	0.705	0.728	1.828	0.607	0.524	120	498	129	129	-0.566	52	77	53	76	0
5	5	9	"PFI0262"	"I17505_1"	2040	27290	120	181	178	40	65	67	12	99	99	0	213	215	44	99	101	15	100	98	0	1.018	0.974	0.962	0.974	1.719	0.965	0.680	120	514	230	229	0.025	116	114	113	116	0
5	6	9	"PFI0266"	"I17587_1"	2230	27290	120	266	269	59	67	68	14	100	100	0	243	243	54	100	103	15	97	97	0	1.392	1.413	1.358	1.512	1.847	1.444	0.731	120	514	342	345	0.477	199	143	202	143	0
5	7	9	"PFI0268"	"I1781_2"	2420	27290	130	1008	979	221	67	69	14	100	100	0	656	645	127	101	103	15	100	100	0	1.695	1.676	1.711	1.647	1.408	1.733	0.890	120	548	1496	1456	0.762	941	555	912	544	0
5	8	9	"PFI0273"	"I1897_2"	2600	27290	120	671	679	136	67	69	14	100	100	0	851	833	206	103	108	27	100	100	0	0.807	0.838	0.852	0.861	1.505	0.814	0.883	120	499	1352	1342	-0.308	604	748	612	730	0
5	9	9	"PFI0275"	"I1904_2"	2800	27290	120	1027	1002	200	67	69	13	100	100	0	733	732	154	103	105	19	100	99	0	1.524	1.486	1.493	1.510	1.502	1.492	0.860	120	535	1590	1564	0.608	960	630	935	629	0
5	10	9	"PFI0286"	"I2458_1"	2990	27290	120	119	121	28	67	68	12	95	89	0	144	146	25	100	102	15	91	71	0	1.182	1.174	1.117	1.152	2.232	1.125	0.407	120	514	96	100	0.241	52	44	54	46	0
5	11	9	"PFI0317"	"I3248_1"	3190	27290	120	347	346	67	69	70	13	99	99	0	805	790	176	101	103	17	100	100	0	0.395	0.402	0.405	0.399	1.622	0.380	0.855	120	499	982	966	-1.340	278	704	277	689	0
5	12	9	"PFI0323"	"I3340_2"	3370	27280	130	554	562	70	69	70	13	100	100	0	330	334	60	101	103	16	100	100	0	2.118	2.116	2.166	2.192	1.341	2.081	0.860	120	547	714	726	1.083	485	229	493	233	0
5	13	9	"PFI0325"	"I3340_6"	3570	27290	120	155	157	31	69	71	13	100	100	0	337	333	66	101	103	15	100	99	0	0.364	0.379	0.382	0.374	1.712	0.349	0.667	120	514	322	320	-1.456	86	236	88	232	0
5	14	9	"PFI0329"	"I3489_1"	3750	27290	120	473	470	80	69	71	13	100	100	0	419	413	88	103	104	16	100	100	0	1.278	1.294	1.272	1.342	1.515	1.249	0.864	120	513	720	711	0.354	404	316	401	310	0
5	15	9	"PFI0332"	"I3519_2"	3950	27290	120	183	187	30	70	72	18	100	100	0	182	186	33	102	104	22	97	92	0	1.413	1.393	1.412	1.495	1.866	1.394	0.625	120	528	193	201	0.498	113	80	117	84	0
5	16	9	"PFI0334"	"I3555_1"	4140	27290	120	2161	2178	312	70	73	19	100	100	0	1147	1165	248	101	102	15	100	100	0	1.999	1.981	2.001	2.039	1.418	2.003	0.891	120	499	3137	3172	0.999	2091	1046	2108	1064	0
5	17	9	"PFJ0294"	"J26_9"	4320	27290	120	175	176	34	72	74	16	100	100	0	171	172	42	101	103	16	95	85	0	1.471	1.465	1.583	1.602	1.813	1.462	0.482	120	512	173	175	0.557	103	70	104	71	0
5	18	9	"PFJ0296"	"J2708_2"	4520	27290	120	1038	1027	178	72	74	15	100	100	0	461	456	107	100	102	16	100	100	0	2.676	2.683	2.713	2.833	1.596	2.794	0.819	120	513	1327	1311	1.420	966	361	955	356	0
5	19	9	"PFJ0298"	"J276_1"	4700	27300	120	176	177	40	73	75	15	96	95	0	231	236	41	102	104	16	100	100	0	0.798	0.776	0.797	0.741	1.775	0.758	0.664	120	514	232	238	-0.325	103	129	104	134	0
5	20	9	"PFJ0300"	"J276_4"	4900	27290	130	122	125	26	77	78	16	89	69	0	163	165	30	105	108	17	91	78	0	0.776	0.800	0.789	0.758	2.940	0.722	0.349	120	583	103	108	-0.366	45	58	48	60	0
5	21	9	"PFJ0307"	"J2870_1"	5090	27300	130	125	129	27	78	81	17	93	69	0	171	174	31	108	110	21	93	72	0	0.746	0.773	0.780	0.766	2.077	0.818	0.327	120	548	110	117	-0.423	47	63	51	66	0
[truncated: 1,055,838 more chars]
