# Supplementary material for: The Transcriptome of the Intraerythrocytic Developmental Cycle of Plasmodium falciparum
Source: PLoS Biol. 2003 Aug 18;1(1):e5. doi: 10.1371/journal.pbio.0000005 (PMC176545; doi:10.1371/journal.pbio.0000005)
Supplement: Dataset S1 — (29.5 MB ZIP). [file pbio.0000005.sd001.zip › TP_36.gpr]

ATF	1.0
27	43    
"Type=GenePix Results 1.4"
"DateTime=2002/09/03 15:25:24"
"Settings=C:\Documents and Settings\Manuel\My Documents\Malaria Hybes\HB3 Timecourse\MOS12_102.gps"
"GalFile=C:\Documents and Settings\Manuel\My Documents\Malaria Hybes\mos11galv2"
"Scanner=GenePix 4000B [88593]"
"Comment="
"PixelSize=10"
"ImageName=635	532"
"FileName=C:\Documents and Settings\Manuel\My Documents\Malaria Hybes\HB3 Timecourse\MOS12_102_635.tif	C:\Documents and Settings\Manuel\My Documents\Malaria Hybes\HB3 Timecourse\MOS12_102_532.tif"
"PMTVolts=600	530"
"ScanPower=100	100"
"FocusPosition=0"
"NormalizationFactor:RatioOfMedians=1.12059"
"NormalizationFactor:RatioOfMeans=1.12018"
"NormalizationFactor:MedianOfRatios=1.11024"
"NormalizationFactor:MeanOfRatios=1.13074"
"NormalizationFactor:RegressionRatio=1.11127"
"JpegImage=C:\Documents and Settings\Manuel\My Documents\Malaria Hybes\HB3 Timecourse\MOS12_102.jpg"
"RatioFormulation=W1/W2 (635/532)"
"Barcode="
"ImageOrigin=880, 21180"
"JpegOrigin=880, 21180"
"Creator=GenePix Pro 3.0.6.89"
"Temperature=28.34"
"LaserPower=3.47	3.46"
"LaserOnTime=8060	8060"
"Supplier="
"Block"	"Column"	"Row"	"Name"	"ID"	"X"	"Y"	"Dia."	"F635 Median"	"F635 Mean"	"F635 SD"	"B635 Median"	"B635 Mean"	"B635 SD"	"% > B635+1SD"	"% > B635+2SD"	"F635 % Sat."	"F532 Median"	"F532 Mean"	"F532 SD"	"B532 Median"	"B532 Mean"	"B532 SD"	"% > B532+1SD"	"% > B532+2SD"	"F532 % Sat."	"Ratio of Medians"	"Ratio of Means"	"Median of Ratios"	"Mean of Ratios"	"Ratios SD"	"Rgn Ratio"	"Rgn R�"	"F Pixels"	"B Pixels"	"Sum of Medians"	"Sum of Means"	"Log Ratio"	"F635 Median - B635"	"F532 Median - B532"	"F635 Mean - B635"	"F532 Mean - B532"	"Flags"
1	1	1	"PFE0192"	"E18031_6"	1300	21410	120	6460	6294	1300	73	80	28	100	100	0	6116	5840	1459	106	130	63	100	100	0	1.063	1.085	1.086	1.118	1.302	1.075	0.950	120	660	12397	11955	0.088	6387	6010	6221	5734	0
1	2	1	"PFE0272"	"E20827_3"	1490	21420	120	858	846	200	72	75	20	100	100	0	852	852	171	99	113	51	100	100	0	1.044	1.028	1.046	1.009	1.329	1.062	0.910	120	585	1539	1527	0.062	786	753	774	753	0
1	3	1	"PFE0225"	"E18877_1"	1680	21420	130	722	694	167	69	70	13	100	100	0	676	673	127	94	95	13	100	100	0	1.122	1.079	1.071	1.053	1.353	1.113	0.919	120	666	1235	1204	0.166	653	582	625	579	0
1	4	1	"PFE0214"	"E18651_4"	1870	21420	130	1039	997	209	70	73	16	100	100	0	1343	1243	292	98	107	34	100	100	0	0.778	0.810	0.802	0.823	1.332	0.800	0.931	120	654	2214	2072	-0.362	969	1245	927	1145	0
1	5	1	"PFE0258"	"E20360_1"	2060	21420	130	1635	1634	305	78	82	22	100	100	0	4585	4550	1083	114	139	64	100	100	0	0.348	0.351	0.345	0.358	1.246	0.337	0.951	120	669	6028	5992	-1.522	1557	4471	1556	4436	0
1	6	1	"PFE0606"	"E714_15"	2250	21420	120	438	454	101	82	87	28	100	100	0	446	461	97	110	128	56	100	100	0	1.060	1.060	1.060	1.067	1.372	1.061	0.784	120	554	692	723	0.083	356	336	372	351	0
1	7	1	"PFF1886"	"F7915_1"	2420	21420	120	1969	1943	469	78	82	22	100	100	0	1212	1170	295	102	105	20	100	100	0	1.704	1.746	1.756	1.778	1.304	1.760	0.935	120	568	3001	2933	0.769	1891	1110	1865	1068	0
1	8	1	"PFF0067"	"F11738_1"	2620	21430	120	1218	1230	279	77	79	19	100	100	0	1057	1030	240	103	107	40	100	98	0	1.196	1.244	1.274	1.289	1.382	1.259	0.933	120	597	2095	2080	0.258	1141	954	1153	927	0
1	9	1	"PFF0367"	"F20673_1"	2800	21430	120	1806	1714	336	78	80	17	100	100	0	1736	1678	352	104	109	22	100	100	0	1.059	1.039	1.041	1.040	1.252	1.043	0.943	120	566	3360	3210	0.082	1728	1632	1636	1574	0
1	10	1	"PFF1686"	"F66030_3"	3000	21430	140	6015	5009	2223	86	90	23	100	100	0	3791	3161	1457	111	120	33	100	100	0	1.611	1.614	1.646	1.672	1.576	1.618	0.953	156	762	9609	7973	0.688	5929	3680	4923	3050	0
1	11	1	"PFF1346"	"F54003_1"	3180	21430	130	1272	1266	238	90	93	22	100	100	0	3530	3388	783	119	130	39	100	100	0	0.347	0.360	0.365	0.367	1.265	0.345	0.938	120	656	4593	4445	-1.529	1182	3411	1176	3269	0
1	12	1	"PFF0819"	"F36648_2"	3380	21430	120	1034	1022	200	94	101	37	100	100	0	837	838	204	117	130	44	100	100	0	1.306	1.287	1.297	1.319	1.285	1.275	0.916	120	539	1660	1649	0.385	940	720	928	721	0
1	13	1	"PFF0467"	"F23644_4"	3560	21440	160	33125	25121	17643	104	120	65	100	100	0	25976	20377	14579	122	144	69	100	100	0	1.277	1.235	1.207	1.192	1.659	1.233	0.957	208	932	58875	45272	0.353	33021	25854	25017	20255	0
1	14	1	"PFF1450"	"F57655_2"	3760	21440	120	379	381	79	99	114	63	100	97	0	359	372	83	116	138	75	100	90	0	1.152	1.102	1.147	1.116	1.384	1.070	0.755	120	545	523	538	0.204	280	243	282	256	0
1	15	1	"PFF0809"	"F36380_1"	3940	21440	130	177	177	36	90	93	20	98	90	0	202	209	47	106	108	17	100	99	0	0.906	0.845	0.907	0.864	1.664	0.800	0.581	120	630	183	190	-0.142	87	96	87	103	0
1	16	1	"PFF0511"	"F25016_1"	4120	21440	130	378	381	68	88	92	21	100	100	0	436	446	92	103	108	22	100	100	0	0.871	0.854	0.883	0.862	1.360	0.829	0.832	120	663	623	636	-0.199	290	333	293	343	0
1	17	1	"PFF1712"	"F67192_1"	4320	21440	130	439	444	71	86	89	19	100	100	0	476	476	76	104	111	40	100	100	0	0.949	0.962	0.947	0.965	1.242	0.939	0.901	120	696	725	730	-0.076	353	372	358	372	0
1	18	1	"PFF0870"	"F39343_3"	4520	21450	130	435	411	113	83	88	24	99	98	0	752	742	148	104	128	95	100	98	0	0.543	0.514	0.542	0.482	1.477	0.526	0.853	120	618	1000	966	-0.880	352	648	328	638	0
1	19	1	"PFF1637"	"F64125_2"	4700	21440	130	779	772	133	80	82	18	100	100	0	890	869	158	95	107	67	100	100	0	0.879	0.894	0.918	0.899	1.246	0.887	0.913	120	646	1494	1466	-0.186	699	795	692	774	0
1	20	1	"PFF0483"	"F23940_2"	4890	21440	130	489	491	106	81	81	14	100	100	0	590	577	140	96	97	14	100	100	0	0.826	0.852	0.843	0.878	1.449	0.820	0.886	120	679	902	891	-0.276	408	494	410	481	0
1	21	1	"PFF0101"	"F13309_2"	5080	21450	130	212	216	51	81	81	14	99	98	0	560	573	110	95	97	14	100	100	0	0.282	0.282	0.276	0.265	1.490	0.282	0.792	120	648	596	613	-1.828	131	465	135	478	0
1	22	1	"PFF1826"	"F71130_4"	5260	21450	120	1775	1739	350	78	79	14	100	100	0	1080	1063	192	92	93	13	100	100	0	1.718	1.711	1.678	1.709	1.238	1.758	0.926	120	659	2685	2632	0.780	1697	988	1661	971	0
1	1	2	"PFF0961"	"F42117_4"	1290	21630	120	164	165	35	78	87	32	95	75	0	224	236	66	117	148	83	75	13	0	0.804	0.731	0.739	0.738	1.698	0.520	0.469	120	622	193	206	-0.315	86	107	87	119	0
1	2	2	"PFF1620"	"F63632_3"	1480	21630	120	1676	1684	420	74	77	18	100	100	0	698	693	171	107	114	38	100	100	0	2.711	2.747	2.797	2.776	1.321	2.781	0.920	120	528	2193	2196	1.439	1602	591	1610	586	0
1	3	2	"PFM0802"	"M5804_3"	1660	21630	120	1187	1158	212	73	74	14	100	100	0	820	808	143	100	101	14	100	100	0	1.547	1.532	1.534	1.535	1.239	1.552	0.929	120	528	1834	1793	0.630	1114	720	1085	708	0
1	4	2	"PFM0091"	"M1661_1"	1850	21620	130	1412	1401	330	74	75	15	100	100	0	1276	1229	370	105	117	43	99	99	0	1.143	1.181	1.142	1.272	1.477	1.135	0.920	120	597	2509	2451	0.192	1338	1171	1327	1124	0
1	5	2	"PFM0462"	"M3816_2"	2040	21630	130	3031	3117	749	80	86	26	100	100	0	7929	7965	1799	135	162	77	100	100	0	0.379	0.388	0.381	0.389	1.261	0.372	0.936	120	599	10745	10867	-1.401	2951	7794	3037	7830	0
1	6	2	"PFM0294"	"M29681_1"	2230	21630	120	2526	2409	525	94	118	66	100	100	0	1277	1215	245	139	159	67	100	100	0	2.137	2.151	2.181	2.143	1.315	2.209	0.920	120	554	3570	3391	1.096	2432	1138	2315	1076	0
1	7	2	"PFM0525"	"M42687_2"	2430	21630	130	3482	3284	796	88	106	58	100	100	0	1468	1412	307	121	131	36	100	100	0	2.520	2.476	2.485	2.446	1.276	2.521	0.952	120	579	4741	4487	1.333	3394	1347	3196	1291	0
1	8	2	"PFM0582"	"M45177_10"	2620	21640	120	353	338	77	82	87	23	99	98	0	1193	1188	255	115	126	42	100	100	0	0.251	0.239	0.236	0.232	1.412	0.231	0.873	120	512	1349	1329	-1.992	271	1078	256	1073	0
1	9	2	"PFM0415"	"M36754_19"	2800	21630	130	1706	1650	379	83	85	20	100	100	0	779	744	193	112	116	24	100	100	0	2.433	2.479	2.527	2.555	1.347	2.472	0.931	120	566	2290	2199	1.283	1623	667	1567	632	0
1	10	2	"PFM0252"	"M26245_1"	2990	21640	120	905	886	162	93	96	25	100	100	0	712	695	124	117	123	27	100	100	0	1.365	1.372	1.353	1.369	1.284	1.388	0.924	120	514	1407	1371	0.449	812	595	793	578	0
1	11	2	"PFM0169"	"M21665_1"	3180	21640	130	1502	1489	239	95	105	44	100	100	0	1783	1767	312	127	135	36	100	100	0	0.850	0.850	0.851	0.854	1.246	0.836	0.927	120	581	3063	3034	-0.235	1407	1656	1394	1640	0
1	12	2	"PFM0497"	"M40872_1"	3370	21640	120	2811	2789	538	103	115	54	100	100	0	922	918	179	125	133	37	100	100	0	3.398	3.387	3.415	3.408	1.234	3.469	0.935	120	533	3505	3479	1.765	2708	797	2686	793	0
1	13	2	"PFM0499"	"M40872_5"	3550	21640	110	297	302	51	103	108	29	100	100	0	320	325	48	121	136	50	100	98	0	0.975	0.975	1.038	0.976	1.369	0.988	0.751	80	452	393	403	-0.037	194	199	199	204	0
1	14	2	"PFM0670"	"M49091_1"	3750	21640	120	1355	1317	221	91	98	26	100	100	0	896	900	202	112	122	42	100	100	0	1.612	1.556	1.562	1.590	1.291	1.549	0.918	120	561	2048	2014	0.689	1264	784	1226	788	0
1	15	2	"PFM0324"	"M31208_9"	3940	21640	120	1716	1744	315	87	89	19	100	100	0	945	954	213	108	113	24	100	100	0	1.946	1.959	2.026	1.988	1.261	1.978	0.910	120	528	2466	2503	0.961	1629	837	1657	846	0
1	16	2	"PFM0024"	"M11377_3"	4130	21640	120	1668	1706	383	88	98	67	100	100	0	2779	2715	605	119	124	30	100	100	0	0.594	0.623	0.628	0.622	1.258	0.615	0.916	120	514	4240	4214	-0.752	1580	2660	1618	2596	0
1	17	2	"PFM0019"	"M11356_1"	4310	21640	120	550	540	93	94	99	24	100	100	0	517	501	117	116	143	95	96	91	0	1.137	1.158	1.160	1.214	1.352	1.108	0.857	120	543	857	831	0.185	456	401	446	385	0
1	18	2	"PFM0187"	"M22455_1"	4510	21640	140	27503	22368	10150	95	103	34	100	100	0	43550	34898	17136	126	214	225	100	100	0	0.631	0.641	0.648	0.687	1.599	0.622	0.939	156	552	70832	57045	-0.664	27408	43424	22273	34772	0
1	19	2	"PFM0042"	"M12812_3"	4690	21650	140	155	156	36	85	91	31	83	59	0	226	221	57	108	173	213	6	0	0	0.593	0.628	0.616	0.623	2.132	0.136	0.353	156	496	188	184	-0.753	70	118	71	113	0
1	20	2	"PFM0044"	"M12812_6"	4880	21650	130	617	591	133	82	83	15	100	100	0	1223	1178	264	100	102	15	100	100	0	0.476	0.472	0.475	0.465	1.293	0.469	0.931	120	543	1658	1587	-1.070	535	1123	509	1078	0
1	21	2	"PFN0072"	"N128_74"	5070	21650	120	641	629	107	83	83	15	100	100	0	474	467	91	99	99	14	100	100	0	1.488	1.484	1.514	1.504	1.314	1.494	0.876	120	529	933	914	0.573	558	375	546	368	0
1	22	2	"PFN0081"	"N128_88"	5270	21650	130	183	185	30	79	81	14	100	99	0	314	320	55	95	96	13	100	100	0	0.475	0.471	0.465	0.463	1.441	0.443	0.760	120	679	323	331	-1.074	104	219	106	225	0
1	1	3	"PFN0030"	"N128_103"	1280	21820	130	2680	2517	724	77	90	44	100	100	0	8197	7346	2730	128	190	131	100	100	0	0.323	0.338	0.333	0.376	1.572	0.318	0.945	120	655	10672	9658	-1.632	2603	8069	2440	7218	0
1	2	3	"PFN0126"	"N130_31"	1470	21830	130	497	502	102	79	91	43	100	100	0	366	380	98	115	163	117	98	60	0	1.665	1.596	1.702	1.637	1.329	1.502	0.629	120	534	669	688	0.736	418	251	423	265	0
1	3	3	"PFN0135"	"N130_44"	1660	21830	120	773	743	123	78	86	31	100	100	0	464	462	102	108	112	23	100	100	0	1.952	1.879	1.884	1.914	1.275	1.855	0.894	120	463	1051	1019	0.965	695	356	665	354	0
1	4	3	"PFN0150"	"N131_2"	1850	21830	120	469	464	87	76	78	16	100	100	0	732	716	142	106	108	19	100	100	0	0.628	0.636	0.642	0.642	1.296	0.621	0.922	120	505	1019	998	-0.672	393	626	388	610	0
1	5	3	"PFB0094"	"B325"	2030	21830	120	179	180	34	78	82	27	98	93	0	288	289	62	109	126	56	96	86	0	0.564	0.567	0.546	0.574	1.557	0.526	0.637	120	531	280	282	-0.826	101	179	102	180	0
1	6	3	"PFB0096"	"B327"	2230	21830	120	4019	3929	821	84	104	54	100	100	0	1953	1905	403	122	133	40	100	100	0	2.149	2.156	2.195	2.168	1.213	2.174	0.958	120	507	5766	5628	1.104	3935	1831	3845	1783	0
1	7	3	"PFB0098"	"B34"	2410	21820	150	135	136	38	90	110	59	36	3	0	156	153	38	126	142	49	30	3	0	1.500	1.704	1.301	1.144	2.521	0.952	0.401	156	676	75	73	0.585	45	30	46	27	-50
1	8	3	"PFB0100"	"B343"	2610	21830	120	2763	2756	502	87	95	32	100	100	0	4849	4708	1024	131	157	67	100	100	0	0.567	0.583	0.577	0.592	1.228	0.565	0.948	120	512	7394	7246	-0.818	2676	4718	2669	4577	0
1	9	3	"PFB0103"	"B347"	2800	21830	120	377	368	62	83	87	24	100	100	0	375	361	61	108	128	57	99	97	0	1.101	1.126	1.141	1.141	1.297	1.100	0.814	120	528	561	538	0.139	294	267	285	253	0
1	10	3	"PFB0106"	"B362"	2990	21830	120	412	415	73	87	89	20	100	100	0	245	244	41	105	109	19	100	99	0	2.321	2.360	2.364	2.408	1.389	2.397	0.812	120	528	465	467	1.215	325	140	328	139	0
1	11	3	"PFB0128"	"B405"	3190	21830	120	233	234	42	87	89	18	100	100	0	348	348	67	104	110	27	100	99	0	0.598	0.602	0.625	0.604	1.392	0.598	0.823	120	512	390	391	-0.741	146	244	147	244	0
1	12	3	"PFB0131"	"B415"	3370	21830	130	655	653	110	91	96	32	100	100	0	548	539	116	108	112	24	100	100	0	1.282	1.304	1.305	1.343	1.355	1.265	0.900	120	569	1004	993	0.358	564	440	562	431	0
1	13	3	"PFB0133"	"B418"	3550	21840	130	181	183	34	97	102	28	98	75	0	223	218	41	111	116	27	99	88	0	0.750	0.804	0.818	0.799	1.704	0.821	0.604	120	567	196	193	-0.415	84	112	86	107	0
1	14	3	"PFB0135"	"B424"	3750	21840	120	337	330	62	89	93	23	100	100	0	999	991	190	104	107	18	100	100	0	0.277	0.272	0.274	0.267	1.345	0.262	0.872	120	528	1143	1128	-1.852	248	895	241	887	0
1	15	3	"PFB0137"	"B427"	3940	21840	120	128	130	24	84	96	73	13	0	0	176	178	29	103	111	31	96	66	0	0.603	0.613	0.632	0.589	2.016	0.998	0.549	120	528	117	121	-0.730	44	73	46	75	0
1	16	3	"PFB0139"	"B431"	4140	21840	130	3131	3084	600	85	97	69	100	100	0	2607	2655	575	109	118	34	100	100	0	1.219	1.178	1.203	1.180	1.242	1.209	0.920	120	606	5544	5545	0.286	3046	2498	2999	2546	0
1	17	3	"PFB0155"	"B464"	4320	21850	100	166	168	31	90	94	23	98	87	0	204	206	33	108	113	22	100	98	0	0.792	0.796	0.863	0.783	1.688	0.893	0.533	80	425	172	176	-0.337	76	96	78	98	0
1	18	3	"PFB0158"	"B467"	4510	21840	120	360	359	67	95	102	31	100	100	0	612	607	100	117	187	211	99	81	0	0.535	0.539	0.530	0.531	1.269	0.428	0.645	120	496	760	754	-0.901	265	495	264	490	0
1	19	3	"PFB0160"	"B47"	4690	21820	150	107	110	24	84	89	28	42	9	0	129	131	30	103	154	196	0	0	0	0.885	0.929	0.966	1.023	2.999	0.164	0.105	156	542	49	54	-0.177	23	26	26	28	-50
1	20	3	"PFB0163"	"B476"	4880	21840	130	227	226	36	80	81	16	100	100	0	187	186	33	96	99	20	99	93	0	1.615	1.622	1.624	1.693	1.501	1.637	0.727	120	558	238	236	0.692	147	91	146	90	0
1	21	3	"PFB0166"	"B484"	5080	21840	130	249	245	36	79	81	15	100	100	0	671	658	134	96	97	13	100	100	0	0.296	0.295	0.297	0.301	1.344	0.274	0.874	120	589	745	728	-1.758	170	575	166	562	0
1	22	3	"PFB0168"	"B489"	5270	21840	120	872	872	172	78	80	14	100	100	0	684	663	145	95	96	13	100	100	0	1.348	1.398	1.398	1.434	1.320	1.382	0.921	120	580	1383	1362	0.431	794	589	794	568	0
1	1	4	"PFB0186"	"B513"	1270	22020	120	918	852	216	70	79	38	100	100	0	871	804	213	102	143	113	98	93	0	1.103	1.114	1.111	1.138	1.414	1.115	0.882	120	614	1617	1484	0.141	848	769	782	702	0
1	2	4	"PFB0188"	"B516"	1490	22020	150	180	177	55	75	84	37	83	74	0	177	180	45	108	136	92	30	0	0	1.522	1.417	1.355	1.374	2.022	1.382	0.697	156	554	174	174	0.606	105	69	102	72	-50
1	3	4	"PFB0191"	"B521"	1660	22020	160	6172	5785	4508	80	85	29	100	100	0	2185	2114	1588	111	116	25	100	100	0	2.937	2.848	2.892	2.893	1.497	2.905	0.959	208	556	8166	7708	1.555	6092	2074	5705	2003	0
1	4	4	"PFB0193"	"B527"	1860	22020	120	381	376	87	75	77	16	100	100	0	484	472	113	101	104	18	100	100	0	0.799	0.811	0.820	0.819	1.343	0.804	0.919	120	479	689	672	-0.324	306	383	301	371	0
1	5	4	"PFB0195"	"B530"	2040	22020	110	160	163	25	74	75	14	100	100	0	244	247	38	98	99	15	100	100	0	0.589	0.597	0.584	0.595	1.465	0.567	0.690	80	458	232	238	-0.764	86	146	89	149	0
1	6	4	"PFB0198"	"B536"	2230	22030	120	1455	1347	399	78	83	26	100	100	0	1297	1194	348	103	110	25	100	98	0	1.153	1.163	1.160	1.180	1.572	1.177	0.910	120	581	2571	2360	0.206	1377	1194	1269	1091	0
1	7	4	"PFD0038"	"D12635_8"	2440	22030	110	134	132	25	79	84	23	86	65	0	163	163	22	102	106	20	97	80	0	0.902	0.869	0.876	0.838	2.065	1.031	0.435	80	472	116	114	-0.149	55	61	53	61	0
1	8	4	"PFD0046"	"D13568_2"	2610	22030	120	1500	1423	264	85	92	30	100	100	0	1077	1018	215	113	130	51	100	100	0	1.468	1.478	1.470	1.508	1.245	1.480	0.949	120	506	2379	2243	0.554	1415	964	1338	905	0
1	9	4	"PFD0050"	"D14936_1"	2800	22030	120	184	186	38	85	97	160	9	0	0	191	198	37	107	115	33	98	70	0	1.179	1.110	1.105	1.110	1.648	1.098	0.673	120	498	183	192	0.237	99	84	101	91	0
1	10	4	"PFD0055"	"D15909_10"	2990	22030	120	5847	5711	1419	85	94	152	100	100	0	3142	3038	988	103	110	28	100	100	0	1.896	1.917	1.958	2.056	1.423	1.897	0.930	120	546	8801	8561	0.923	5762	3039	5626	2935	0
1	11	4	"PFD0058"	"D15909_5"	3190	22030	120	717	710	140	86	88	21	100	100	0	618	615	114	103	107	21	100	100	0	1.225	1.219	1.227	1.221	1.245	1.245	0.913	120	562	1146	1136	0.293	631	515	624	512	0
1	12	4	"PFD0060"	"D16430_1"	3380	22030	90	120	125	24	90	94	23	67	28	0	151	149	24	107	112	24	73	42	0	0.682	0.833	0.779	0.733	2.485	1.039	0.221	52	350	74	77	-0.553	30	44	35	42	0
1	13	4	"PFD0079"	"D16785_4"	3560	22030	140	16520	13201	6326	97	102	30	100	100	0	5352	4327	2128	110	118	33	100	100	0	3.133	3.107	3.142	3.279	1.510	3.132	0.961	156	593	21665	17321	1.648	16423	5242	13104	4217	0
1	14	4	"PFD0082"	"D16785_6"	3750	22030	120	574	558	99	87	93	27	100	100	0	375	372	85	99	105	25	100	99	0	1.764	1.725	1.789	1.775	1.371	1.726	0.860	120	482	763	744	0.819	487	276	471	273	0
1	15	4	"PFD0085"	"D16785_9"	3940	22030	130	1097	1063	197	80	82	16	100	100	0	866	829	193	98	99	16	100	100	0	1.324	1.345	1.385	1.388	1.377	1.314	0.908	120	534	1785	1714	0.405	1017	768	983	731	0
1	16	4	"PFD0087"	"D17715_10"	4120	22040	120	288	285	54	81	87	48	98	95	0	431	433	89	100	103	22	100	100	0	0.625	0.613	0.605	0.608	1.384	0.624	0.669	120	513	538	537	-0.677	207	331	204	333	0
1	17	4	"PFD0092"	"D17715_109"	4320	22040	120	462	450	95	85	92	55	99	98	0	747	733	156	102	113	123	99	99	0	0.584	0.578	0.587	0.569	1.442	0.550	0.809	120	548	1022	996	-0.775	377	645	365	631	0
1	18	4	"PFD0094"	"D17715_110"	4520	22040	120	463	467	133	87	92	37	100	99	0	1141	1132	235	105	117	128	100	99	0	0.363	0.370	0.367	0.353	1.382	0.373	0.875	120	510	1412	1407	-1.462	376	1036	380	1027	0
1	19	4	"PFD0112"	"D17715_16"	4700	22040	120	133	135	24	82	85	17	95	74	0	152	158	26	98	101	22	95	65	0	0.944	0.883	0.959	0.884	1.816	0.782	0.451	120	481	105	113	-0.082	51	54	53	60	0
1	20	4	"PFD0115"	"D17715_20"	4880	22040	120	200	198	42	82	89	39	96	83	0	338	338	75	96	100	19	99	99	0	0.488	0.479	0.474	0.467	1.634	0.485	0.656	120	530	360	358	-1.036	118	242	116	242	0
1	21	4	"PFD0118"	"D17715_25"	5080	22030	110	156	155	25	80	81	15	100	96	0	194	195	28	96	97	14	100	100	0	0.776	0.758	0.768	0.749	1.599	0.731	0.625	80	484	174	174	-0.367	76	98	75	99	0
1	22	4	"PFD0121"	"D17715_28"	5270	22030	120	520	521	98	78	80	15	100	100	0	559	525	144	94	95	12	100	99	0	0.951	1.028	1.025	1.129	1.657	0.983	0.887	120	614	907	874	-0.073	442	465	443	431	0
1	1	5	"PFD0124"	"D17715_32"	1280	22220	130	542	521	145	69	70	12	99	98	0	494	486	101	95	96	13	100	100	0	1.185	1.156	1.117	1.069	1.698	1.203	0.892	120	664	872	843	0.245	473	399	452	391	0
1	2	5	"PFD0126"	"D17715_37"	1470	22210	130	680	713	167	72	73	14	100	100	0	719	682	191	99	102	16	100	99	0	0.981	1.099	1.052	1.194	1.753	1.069	0.867	120	541	1228	1224	-0.028	608	620	641	583	0
1	3	5	"PFD0143"	"D17715_67"	1660	22210	120	474	452	93	75	77	14	100	100	0	578	541	133	107	110	20	99	98	0	0.847	0.869	0.840	0.919	1.530	0.840	0.915	120	463	870	811	-0.239	399	471	377	434	0
1	4	5	"PFD0145"	"D17715_7"	1850	22210	120	206	207	38	76	78	15	100	100	0	199	196	39	102	105	18	95	91	0	1.340	1.394	1.322	1.521	1.851	1.332	0.715	120	507	227	225	0.422	130	97	131	94	0
1	5	5	"PFD0147"	"D17715_76"	2040	22220	120	149	150	26	76	78	18	97	93	0	159	160	24	98	101	18	96	87	0	1.197	1.194	1.182	1.210	1.656	1.202	0.600	120	534	134	136	0.259	73	61	74	62	0
1	6	5	"PFD0149"	"D17715_8"	2230	22220	120	395	378	78	76	77	15	100	100	0	423	405	99	101	103	17	99	97	0	0.991	0.993	0.991	1.051	1.473	0.960	0.903	120	500	641	606	-0.014	319	322	302	304	0
1	7	5	"PFD0151"	"D17715_81"	2420	22220	120	1106	1073	266	79	81	17	100	100	0	681	661	161	103	106	19	100	100	0	1.777	1.781	1.773	1.792	1.375	1.806	0.931	120	536	1605	1552	0.829	1027	578	994	558	0
1	8	5	"PFD0153"	"D17715_89"	2620	22220	120	1543	1501	283	82	85	24	100	100	0	2033	1979	387	109	113	26	100	100	0	0.759	0.759	0.771	0.760	1.204	0.756	0.941	120	521	3385	3289	-0.397	1461	1924	1419	1870	0
1	9	5	"PFE0210"	"E18550_2"	2810	22210	130	2506	2426	557	84	93	150	100	99	0	1328	1209	395	106	110	28	99	97	0	1.982	2.123	2.108	2.428	1.793	2.047	0.914	120	566	3644	3445	0.987	2422	1222	2342	1103	0
1	10	5	"PFE0213"	"E18651_3"	3000	22220	110	212	217	44	83	93	166	26	0	0	217	218	36	102	107	26	100	98	0	1.122	1.155	1.177	1.157	1.437	1.201	0.717	80	459	244	250	0.166	129	115	134	116	0
1	11	5	"PFE0218"	"E18737_1"	3190	22220	120	5636	5423	1533	81	83	19	100	100	0	1809	1777	416	103	109	24	100	100	0	3.256	3.191	3.274	3.117	1.428	3.383	0.910	120	520	7261	7016	1.703	5555	1706	5342	1674	0
1	12	5	"PFE0223"	"E1884_3"	3380	22220	130	4138	3982	781	89	92	22	100	100	0	5175	4911	1050	110	118	32	100	100	0	0.799	0.811	0.806	0.808	1.295	0.804	0.932	120	562	9114	8694	-0.323	4049	5065	3893	4801	0
1	13	5	"PFE0226"	"E18877_2"	3560	22220	120	443	430	83	87	91	25	100	100	0	392	381	82	103	112	36	100	98	0	1.232	1.234	1.230	1.263	1.387	1.229	0.868	120	480	645	621	0.301	356	289	343	278	0
1	14	5	"PFE0228"	"E18957_1"	3750	22220	120	697	653	144	78	80	17	100	100	0	602	582	168	92	94	17	100	99	0	1.214	1.173	1.201	1.255	1.469	1.141	0.901	120	528	1129	1065	0.279	619	510	575	490	0
1	15	5	"PFE0249"	"E19870_1"	3950	22220	120	163	164	28	79	80	16	100	98	0	194	195	31	94	96	14	100	100	0	0.840	0.842	0.850	0.837	1.554	0.849	0.677	120	528	184	186	-0.252	84	100	85	101	0
1	16	5	"PFE0251"	"E20152_1"	4130	22220	110	167	167	29	82	83	15	100	97	0	183	189	29	95	97	16	100	100	0	0.966	0.904	0.899	0.890	1.634	0.862	0.592	80	443	173	179	-0.050	85	88	85	94	0
1	17	5	"PFE0257"	"E20313_1"	4330	22230	120	228	225	51	82	85	36	94	91	0	325	316	62	97	106	126	92	35	0	0.640	0.653	0.656	0.610	1.679	0.666	0.820	120	519	374	362	-0.643	146	228	143	219	0
1	18	5	"PFE0260"	"E20360_12"	4510	22230	120	134	133	24	84	87	37	66	14	0	163	167	27	99	108	130	1	0	0	0.781	0.721	0.732	0.694	2.042	0.739	0.480	120	484	114	117	-0.356	50	64	49	68	0
1	19	5	"PFE0265"	"E20424_1"	4700	22220	120	6108	5891	1470	86	92	35	100	100	0	2050	1895	722	100	103	19	100	100	0	3.088	3.234	3.227	3.733	1.710	3.118	0.921	120	508	7972	7600	1.627	6022	1950	5805	1795	0
1	20	5	"PFE0267"	"E20514_1"	4900	22230	130	5949	5743	1408	91	97	39	100	100	0	2148	2119	439	103	107	21	100	100	0	2.865	2.804	2.851	2.732	1.369	2.934	0.930	120	533	7903	7668	1.518	5858	2045	5652	2016	0
1	21	5	"PFE0293"	"E22156_1"	5080	22230	120	2815	2751	557	86	89	20	100	100	0	2131	2119	466	100	103	18	100	100	0	1.344	1.320	1.336	1.320	1.301	1.331	0.918	120	518	4760	4684	0.426	2729	2031	2665	2019	0
1	22	5	"PFE0299"	"E22468_1"	5270	22230	120	514	498	105	82	84	17	100	100	0	736	711	145	96	98	14	100	100	0	0.675	0.676	0.666	0.676	1.335	0.667	0.901	120	594	1072	1031	-0.567	432	640	416	615	0
1	1	6	"PFE0302"	"E22504_2"	1280	22400	110	130	129	22	70	71	13	100	93	0	154	155	29	97	99	15	92	82	0	1.053	1.017	1.050	1.089	2.192	0.873	0.417	80	516	117	117	0.074	60	57	59	58	0
1	2	6	"PFE0309"	"E2283_4"	1470	22400	110	219	216	32	72	75	18	100	100	0	291	288	40	100	104	20	100	100	0	0.770	0.766	0.780	0.764	1.361	0.716	0.804	80	489	338	332	-0.378	147	191	144	188	0
1	3	6	"PFE0314"	"E22930_2"	1660	22410	120	414	388	105	75	76	14	99	98	0	537	508	116	106	107	17	99	98	0	0.787	0.779	0.804	0.755	1.725	0.783	0.894	120	535	770	715	-0.346	339	431	313	402	0
1	4	6	"PFE0318"	"E23098_1"	1850	22410	120	379	377	82	78	80	17	100	99	0	796	788	157	107	111	19	100	100	0	0.437	0.439	0.448	0.425	1.439	0.432	0.896	120	514	990	980	-1.195	301	689	299	681	0
1	5	6	"PFE0353"	"E24637_1"	2040	22410	120	4821	4434	1217	80	83	20	100	100	0	2839	2686	680	115	119	26	100	100	0	1.740	1.694	1.737	1.651	1.406	1.733	0.936	120	500	7465	6925	0.799	4741	2724	4354	2571	0
1	6	6	"PFE0361"	"E248_3"	2230	22410	120	1354	1264	291	79	81	17	100	100	0	2555	2413	616	114	124	36	100	100	0	0.522	0.515	0.521	0.515	1.387	0.501	0.925	120	500	3716	3484	-0.937	1275	2441	1185	2299	0
1	7	6	"PFE0363"	"E24971_1"	2420	22410	120	242	246	51	80	82	16	100	100	0	378	374	76	108	111	21	100	100	0	0.600	0.624	0.613	0.624	1.477	0.605	0.832	120	521	432	432	-0.737	162	270	166	266	0
1	8	6	"PFE0367"	"E25193_1"	2610	22400	110	185	183	27	80	82	17	100	100	0	238	237	31	104	107	18	100	100	0	0.784	0.774	0.770	0.760	1.370	0.760	0.755	80	459	239	236	-0.352	105	134	103	133	0
1	9	6	"PFE0373"	"E25749_1"	2800	22410	120	2686	2708	646	80	82	17	100	100	0	1507	1480	318	103	107	25	100	100	0	1.856	1.908	1.950	1.906	1.263	1.948	0.935	120	536	4010	4005	0.892	2606	1404	2628	1377	0
1	10	6	"PFE0375"	"E25972_1"	2990	22410	120	2646	2600	517	83	83	17	100	100	0	2214	2195	449	103	107	22	100	100	0	1.214	1.203	1.229	1.210	1.198	1.201	0.942	120	535	4674	4609	0.280	2563	2111	2517	2092	0
1	11	6	"PFF0292"	"F18577_5"	3180	22410	120	534	532	111	82	83	17	100	100	0	348	345	72	102	105	17	100	99	0	1.837	1.852	1.829	1.876	1.308	1.866	0.908	120	515	698	693	0.878	452	246	450	243	0
1	12	6	"PFF0300"	"F18770_1"	3370	22410	120	152	150	25	85	87	21	95	82	0	161	160	25	103	110	27	90	56	0	1.155	1.140	1.133	1.134	1.759	1.135	0.520	120	514	125	122	0.208	67	58	65	57	0
1	13	6	"PFF0307"	"F19110_2"	3560	22420	120	395	384	88	83	84	15	99	97	0	548	528	96	100	102	16	100	100	0	0.696	0.703	0.719	0.673	1.459	0.707	0.874	120	514	760	729	-0.522	312	448	301	428	0
1	14	6	"PFF0309"	"F19190_1"	3750	22420	130	611	594	153	78	79	14	100	100	0	668	659	135	97	99	14	100	100	0	0.933	0.918	0.952	0.876	1.466	0.947	0.880	120	548	1104	1078	-0.099	533	571	516	562	0
1	15	6	"PFF0313"	"F19243_2"	3930	22420	120	1034	975	267	79	80	15	100	100	0	1638	1587	406	99	101	15	100	100	0	0.621	0.602	0.619	0.579	1.470	0.600	0.916	120	515	2494	2384	-0.688	955	1539	896	1488	0
1	16	6	"PFF0316"	"F19409_1"	4130	22410	120	549	529	105	81	82	15	100	100	0	428	416	103	99	102	17	100	98	0	1.422	1.413	1.422	1.494	1.458	1.395	0.864	120	533	797	765	0.508	468	329	448	317	0
1	17	6	"PFF0345"	"F20077_1"	4310	22420	120	155	155	38	81	83	14	95	91	0	166	171	35	96	98	13	98	94	0	1.057	0.987	0.995	0.997	1.924	1.046	0.585	120	505	144	149	0.080	74	70	74	75	0
1	18	6	"PFF0351"	"F20166_1"	4510	22420	130	185	192	39	83	86	29	98	93	0	226	233	41	96	98	13	100	100	0	0.785	0.796	0.761	0.766	1.654	0.887	0.495	120	577	232	246	-0.350	102	130	109	137	0
1	19	6	"PFF0355"	"F20234_1"	4710	22420	130	135	137	31	85	88	30	79	31	0	167	170	29	99	102	16	99	95	0	0.735	0.732	0.750	0.705	2.135	0.800	0.445	120	567	118	123	-0.444	50	68	52	71	0
1	20	6	"PFF0357"	"F20284_1"	4890	22410	130	533	533	95	87	89	17	100	100	0	439	419	95	102	105	17	99	99	0	1.323	1.407	1.408	1.496	1.490	1.373	0.893	120	548	783	763	0.404	446	337	446	317	0
1	21	6	"PFF0360"	"F20385_1"	5080	22420	120	504	488	100	87	89	17	100	100	0	739	719	143	102	103	16	100	100	0	0.655	0.650	0.648	0.643	1.318	0.640	0.911	120	484	1054	1018	-0.611	417	637	401	617	0
1	22	6	"PFF0362"	"F20385_3"	5260	22420	130	560	533	115	84	85	17	100	100	0	831	824	166	97	98	13	100	100	0	0.649	0.618	0.634	0.606	1.342	0.613	0.902	120	649	1210	1176	-0.625	476	734	449	727	0
1	1	7	"PFF0380"	"F20989_1"	1280	22600	120	397	382	92	72	76	23	100	97	0	1232	1153	285	105	110	25	100	100	0	0.288	0.296	0.299	0.288	1.437	0.288	0.905	120	604	1452	1358	-1.794	325	1127	310	1048	0
1	2	7	"PFF0388"	"F21429_3"	1470	22600	120	9220	8395	2739	74	79	24	100	100	0	4948	4625	1202	109	116	29	100	100	0	1.890	1.843	1.909	1.760	1.412	1.927	0.941	120	516	13985	12837	0.918	9146	4839	8321	4516	0
1	3	7	"PFF0396"	"F21560_1"	1660	22600	120	834	824	191	75	76	15	100	100	0	1868	1832	468	105	111	27	100	100	0	0.431	0.434	0.427	0.440	1.390	0.422	0.938	120	534	2522	2476	-1.216	759	1763	749	1727	0
1	4	7	"PFF0401"	"F21821_1"	1860	22600	120	305	299	66	79	84	32	98	96	0	900	866	198	108	115	25	100	99	0	0.285	0.290	0.291	0.286	1.433	0.283	0.876	120	532	1018	978	-1.809	226	792	220	758	0
1	5	7	"PFF0404"	"F21902_1"	2040	22600	120	2074	2014	404	87	100	53	100	100	0	3303	3111	758	131	147	55	100	100	0	0.626	0.647	0.643	0.660	1.280	0.628	0.948	120	484	5159	4907	-0.675	1987	3172	1927	2980	0
1	6	7	"PFF0407"	"F21981_2"	2230	22600	120	3773	3559	879	88	91	23	100	100	0	10129	9034	3098	133	160	71	100	100	0	0.369	0.390	0.375	0.424	1.547	0.369	0.938	120	522	13681	12372	-1.440	3685	9996	3471	8901	0
1	7	7	"PFF0440"	"F22946_1"	2420	22600	120	337	427	292	86	88	19	100	100	0	361	397	163	113	128	55	100	96	0	1.012	1.201	1.051	1.114	1.460	1.622	0.656	120	514	499	625	0.017	251	248	341	284	0
1	8	7	"PFF0446"	"F23145_4"	2610	22600	120	153	154	31	84	85	17	98	84	0	182	185	34	104	106	16	100	94	0	0.885	0.864	0.908	0.849	1.855	0.845	0.534	120	549	147	151	-0.177	69	78	70	81	0
1	9	7	"PFF0452"	"F23274_1"	2800	22600	120	143	141	23	83	84	17	95	81	0	179	180	34	104	107	24	93	80	0	0.800	0.763	0.780	0.787	1.965	0.621	0.447	120	514	135	134	-0.322	60	75	58	76	0
1	10	7	"PFF0458"	"F23526_2"	2990	22610	120	1052	1000	276	84	85	16	100	100	0	1803	1700	375	110	114	27	100	100	0	0.572	0.576	0.580	0.548	1.478	0.577	0.906	120	498	2661	2506	-0.807	968	1693	916	1590	0
1	11	7	"PFF0461"	"F23551_1"	3170	22610	120	283	282	61	84	86	19	100	100	0	778	721	196	109	112	21	100	100	0	0.297	0.324	0.317	0.332	1.465	0.306	0.865	120	513	868	810	-1.749	199	669	198	612	0
1	12	7	"PFF0463"	"F23564_1"	3370	22610	120	1784	1705	319	85	89	23	100	100	0	2467	2291	478	110	116	29	100	100	0	0.721	0.743	0.733	0.747	1.265	0.725	0.938	120	549	4056	3801	-0.472	1699	2357	1620	2181	0
1	13	7	"PFF1088"	"F45524_1"	3560	22610	120	625	622	137	83	84	17	100	100	0	769	741	150	105	110	26	100	100	0	0.816	0.847	0.824	0.842	1.317	0.843	0.916	120	500	1206	1175	-0.293	542	664	539	636	0
1	14	7	"PFF1100"	"F45683_2"	3750	22610	120	1186	1155	243	79	80	14	100	100	0	1614	1569	410	101	103	15	100	100	0	0.732	0.733	0.757	0.755	1.346	0.711	0.930	120	514	2620	2544	-0.451	1107	1513	1076	1468	0
1	15	7	"PFF1105"	"F45820_1"	3940	22610	120	166	164	34	78	79	13	98	95	0	182	182	35	100	102	14	97	95	0	1.073	1.049	1.047	1.059	1.862	1.020	0.650	120	500	170	168	0.102	88	82	86	82	0
1	16	7	"PFF1110"	"F46067_3"	4130	22610	120	549	530	134	81	81	15	100	99	0	1091	1070	293	100	101	14	100	100	0	0.472	0.463	0.468	0.454	1.400	0.451	0.912	120	521	1459	1419	-1.082	468	991	449	970	0
1	17	7	"PFF1112"	"F46181_1"	4310	22600	110	264	264	40	82	83	15	100	100	0	605	609	111	100	102	22	100	100	0	0.360	0.358	0.359	0.360	1.291	0.339	0.864	80	471	687	691	-1.472	182	505	182	509	0
1	18	7	"PFF1114"	"F46183_2"	4510	22610	120	304	310	54	84	87	30	100	100	0	305	307	63	99	102	21	100	99	0	1.068	1.087	1.066	1.120	1.448	1.061	0.824	120	534	426	434	0.095	220	206	226	208	0
1	19	7	"PFF1142"	"F4688_1"	4700	22610	120	2827	2693	532	87	91	27	100	100	0	1769	1659	475	101	104	16	100	100	0	1.643	1.673	1.683	1.766	1.425	1.644	0.921	120	500	4408	4164	0.716	2740	1668	2606	1558	0
1	20	7	"PFF1151"	"F47145_2"	4890	22620	120	223	225	47	89	91	18	100	100	0	658	629	132	104	105	15	100	100	0	0.242	0.259	0.250	0.252	1.493	0.248	0.791	120	525	688	661	-2.048	134	554	136	525	0
1	21	7	"PFF1154"	"F47255_1"	5080	22610	130	163	165	29	89	91	18	99	94	0	184	186	31	102	104	16	99	98	0	0.902	0.905	0.926	0.922	1.796	0.903	0.562	120	554	156	160	-0.148	74	82	76	84	0
1	22	7	"PFF1156"	"F47255_3"	5260	22610	110	133	137	22	89	93	23	88	45	0	175	175	23	100	102	17	100	97	0	0.587	0.640	0.601	0.623	1.699	0.688	0.474	80	492	119	123	-0.769	44	75	48	75	0
1	1	8	"PFF1158"	"F47327_1"	1280	22790	120	2444	2345	517	75	80	24	100	100	0	910	874	196	105	110	25	100	100	0	2.943	2.952	2.957	2.982	1.315	3.002	0.933	120	528	3174	3039	1.557	2369	805	2270	769	0
1	2	8	"PFF1160"	"F47350_1"	1470	22790	150	110	114	31	76	80	20	69	44	0	143	139	32	107	114	28	57	21	0	0.944	1.188	0.932	1.029	2.680	0.869	0.370	156	600	70	70	-0.082	34	36	38	32	-50
1	3	8	"PFF1184"	"F48253_6"	1660	22790	110	154	159	25	74	75	14	100	100	0	187	187	28	99	102	23	100	92	0	0.909	0.966	0.980	0.989	1.605	0.891	0.553	80	499	168	173	-0.138	80	88	85	88	0
1	4	8	"PFF1186"	"F48363_2"	1860	22800	110	149	153	29	80	101	80	40	0	0	178	179	26	104	111	28	96	76	0	0.932	0.973	0.991	0.928	1.989	2.945	0.338	80	486	143	148	-0.101	69	74	73	75	0
1	5	8	"PFF1188"	"F48395_1"	2040	22790	120	9189	8702	1935	91	128	106	100	100	0	2342	2239	583	128	140	45	100	100	0	4.109	4.079	4.027	4.271	1.355	4.094	0.946	120	513	11312	10722	2.039	9098	2214	8611	2111	0
1	6	8	"PFF1190"	"F48424_2"	2210	22790	110	915	925	134	89	107	76	100	100	0	1088	1094	182	124	150	87	100	100	0	0.857	0.862	0.864	0.869	1.197	0.838	0.920	80	470	1790	1806	-0.223	826	964	836	970	0
1	7	8	"PFF1193"	"F48446_1"	2420	22800	130	700	679	174	86	90	33	100	98	0	593	578	134	117	131	69	99	97	0	1.290	1.286	1.307	1.264	1.442	1.295	0.907	120	594	1090	1054	0.367	614	476	593	461	0
1	8	8	"PFF1195"	"F48446_5"	2620	22800	120	464	444	122	85	87	19	99	98	0	458	449	98	110	115	28	100	99	0	1.089	1.059	1.098	1.008	1.528	1.083	0.865	120	513	727	698	0.123	379	348	359	339	0
1	9	8	"PFF1220"	"F49665_1"	2800	22800	120	1187	1146	300	86	89	19	100	100	0	863	827	203	112	118	30	100	100	0	1.466	1.483	1.489	1.479	1.380	1.507	0.925	120	498	1852	1775	0.552	1101	751	1060	715	0
1	10	8	"PFF1222"	"F49677_3"	2990	22800	120	1162	1173	311	83	85	15	100	100	0	3854	3704	1014	112	117	24	100	100	0	0.288	0.303	0.304	0.306	1.409	0.293	0.922	120	500	4821	4682	-1.794	1079	3742	1090	3592	0
1	11	8	"PFF1225"	"F49959_1"	3180	22800	120	477	454	123	82	83	15	100	98	0	543	538	142	107	111	22	100	99	0	0.906	0.863	0.854	0.850	1.460	0.862	0.888	120	506	831	803	-0.142	395	436	372	431	0
1	12	8	"PFF1234"	"F50107_1"	3360	22800	110	131	134	24	83	83	16	95	77	0	173	175	29	104	107	22	98	80	0	0.696	0.718	0.736	0.698	1.955	0.687	0.444	80	458	117	122	-0.524	48	69	51	71	0
1	13	8	"PFF1237"	"F50551_1"	3560	22800	120	252	251	54	82	83	15	100	100	0	424	410	91	103	105	18	100	100	0	0.530	0.550	0.534	0.550	1.451	0.530	0.833	120	534	491	476	-0.917	170	321	169	307	0
1	14	8	"PFF1239"	"F50598_1"	3750	22810	120	451	444	128	79	81	14	98	95	0	611	616	137	102	104	15	100	100	0	0.731	0.710	0.703	0.644	1.740	0.725	0.887	120	502	881	879	-0.452	372	509	365	514	0
1	15	8	"PFF1927"	"F960_2"	3930	22800	130	1454	1431	358	80	82	14	100	100	0	1440	1367	421	102	104	15	100	100	0	1.027	1.068	1.063	1.158	1.509	1.031	0.928	120	531	2712	2616	0.038	1374	1338	1351	1265	0
1	16	8	"PFF1931"	"F960_7"	4120	22800	120	269	265	51	82	83	15	100	100	0	465	451	88	101	103	14	100	100	0	0.514	0.523	0.517	0.518	1.414	0.507	0.846	120	520	551	533	-0.961	187	364	183	350	0
1	17	8	"PFF1933"	"F9676_1"	4310	22800	110	982	998	120	83	84	18	100	100	0	884	882	105	101	104	22	100	100	0	1.148	1.172	1.188	1.172	1.196	1.172	0.919	80	498	1682	1696	0.199	899	783	915	781	0
1	18	8	"PFI0003"	"I10209_1"	4510	22800	120	749	722	150	83	85	18	100	100	0	1715	1574	447	101	104	22	100	100	0	0.413	0.434	0.428	0.461	1.427	0.415	0.939	120	538	2280	2112	-1.277	666	1614	639	1473	0
1	19	8	"PFI0005"	"I1033_3"	4690	22800	120	18630	17760	4345	90	95	23	100	100	0	5449	4941	1771	106	111	26	100	100	0	3.470	3.655	3.568	4.095	1.595	3.599	0.924	120	499	23883	22505	1.795	18540	5343	17670	4835	0
1	20	8	"PFI0009"	"I10565_1"	4880	22810	120	518	506	126	92	94	21	100	99	0	514	493	110	102	105	22	100	100	0	1.034	1.059	1.045	1.022	1.542	1.072	0.866	120	534	838	805	0.048	426	412	414	391	0
1	21	8	"PFI0038"	"I1136_2"	5070	22800	120	279	283	62	96	98	30	100	98	0	278	275	67	100	106	33	97	91	0	1.028	1.069	1.049	1.132	1.600	1.046	0.790	120	497	361	362	0.040	183	178	187	175	0
1	22	8	"PFI0041"	"I11448_2"	5260	22800	130	63746	56286	13797	108	117	45	100	100	30	16337	14243	5234	105	119	58	100	100	0	3.921	3.974	3.897	4.494	1.625	3.889	0.937	120	668	79870	70316	1.971	63638	16232	56178	14138	0
1	1	9	"PFI0043"	"I11495_1"	1280	22990	170	7775	6369	5104	74	86	55	100	100	0	3441	2754	2194	104	115	35	100	100	0	2.308	2.375	2.413	2.501	1.696	2.425	0.927	208	927	11038	8945	1.206	7701	3337	6295	2650	0
1	2	9	"PFI0045"	"I11523_4"	1460	22980	120	1563	1477	325	75	77	17	100	100	0	1383	1290	365	105	112	27	100	100	0	1.164	1.183	1.159	1.249	1.447	1.154	0.927	120	429	2766	2587	0.219	1488	1278	1402	1185	0
1	3	9	"PFI0048"	"I1175_1"	1640	22990	110	388	380	62	73	74	14	100	100	0	448	433	79	100	102	20	100	100	0	0.905	0.922	0.914	0.936	1.361	0.893	0.886	80	486	663	640	-0.144	315	348	307	333	0
1	4	9	"PFI0053"	"I11857_2"	1850	22990	120	251	256	61	77	79	17	99	97	0	461	439	96	100	103	20	99	99	0	0.482	0.528	0.504	0.518	1.524	0.519	0.855	120	567	535	518	-1.053	174	361	179	339	0
1	5	9	"PFI0079"	"I12708_1"	2040	22990	120	648	624	181	79	91	52	98	97	0	551	527	118	104	111	29	100	99	0	1.273	1.288	1.289	1.247	1.390	1.343	0.903	120	518	1016	968	0.348	569	447	545	423	0
1	6	9	"PFI0085"	"I12812_3"	2220	22990	120	1109	1080	294	80	85	33	100	100	0	712	675	181	107	125	78	97	95	0	1.701	1.761	1.768	1.815	1.449	1.783	0.915	120	536	1634	1568	0.766	1029	605	1000	568	0
1	7	9	"PFI0087"	"I12861_2"	2420	22980	150	35392	29891	18195	82	86	31	100	100	0	28348	21494	13242	113	144	93	100	100	0	1.251	1.394	1.411	1.443	1.803	1.407	0.938	156	655	63545	51190	0.323	35310	28235	29809	21381	0
1	8	9	"PFI0089"	"I12932_1"	2610	22990	120	406	393	74	84	90	30	99	99	0	552	525	95	116	142	77	100	98	0	0.739	0.756	0.747	0.753	1.360	0.743	0.840	120	482	758	718	-0.437	322	436	309	409	0
1	9	9	"PFI0099"	"I13128_2"	2800	22990	130	3678	3679	733	88	95	33	100	100	0	6810	6742	1413	118	136	60	100	100	0	0.536	0.542	0.539	0.548	1.220	0.527	0.945	120	569	10282	10215	-0.898	3590	6692	3591	6624	0
1	10	9	"PFI0102"	"I13218_1"	2990	22990	120	272	278	57	82	86	22	100	100	0	393	378	73	106	118	47	99	97	0	0.662	0.721	0.718	0.721	1.435	0.687	0.767	120	547	477	468	-0.595	190	287	196	272	0
1	11	9	"PFI0124"	"I13978_1"	3180	22990	120	323	315	65	79	81	18	100	100	0	294	291	49	101	102	16	100	100	0	1.264	1.242	1.211	1.239	1.396	1.266	0.816	120	521	437	426	0.338	244	193	236	190	0
1	12	9	"PFI0126"	"I14041_1"	3370	22990	120	656	658	153	82	84	15	100	100	0	430	415	99	103	106	20	100	98	0	1.755	1.846	1.842	1.932	1.490	1.859	0.875	120	521	901	888	0.812	574	327	576	312	0
1	13	9	"PFI0128"	"I14195_1"	3560	22990	120	3634	3511	773	84	86	16	100	100	0	5123	4881	1193	107	112	23	100	100	0	0.708	0.718	0.715	0.728	1.314	0.706	0.944	120	520	8566	8201	-0.499	3550	5016	3427	4774	0
1	14	9	"PFI0131"	"I1431_1"	3740	22990	110	388	389	44	83	85	15	100	100	0	394	395	54	106	109	20	100	100	0	1.059	1.059	1.048	1.067	1.275	1.056	0.866	80	447	593	595	0.083	305	288	306	289	0
1	15	9	"PFI0137"	"I14413_3"	3930	22990	120	2471	2458	567	84	85	16	100	100	0	2666	2554	738	106	110	21	100	100	0	0.932	0.970	0.988	1.019	1.453	0.939	0.906	120	551	4947	4822	-0.101	2387	2560	2374	2448	0
1	16	9	"PFI0141"	"I14670_1"	4130	22990	120	755	742	179	84	85	16	100	100	0	629	602	142	102	106	19	100	100	0	1.273	1.316	1.303	1.340	1.347	1.340	0.899	120	513	1198	1158	0.349	671	527	658	500	0
1	17	9	"PFJ0122"	"J167_5"	4310	22990	120	178	180	35	81	84	21	98	95	0	192	192	37	98	100	18	97	95	0	1.032	1.053	1.000	1.065	1.711	1.071	0.601	120	552	191	193	0.045	97	94	99	94	0
1	18	9	"PFJ0124"	"J167_7"	4510	22990	110	124	127	21	80	82	20	92	55	0	146	146	21	96	98	13	95	90	0	0.880	0.940	0.958	0.968	2.081	1.280	0.228	80	485	94	97	-0.184	44	50	47	50	0
1	19	9	"PFJ0128"	"J170_18"	4700	23000	120	241	233	51	81	84	20	97	95	0	472	453	99	95	100	23	100	98	0	0.424	0.425	0.428	0.427	1.542	0.407	0.816	120	590	537	510	-1.236	160	377	152	358	0
1	20	9	"PFJ0137"	"J171_6"	4890	23000	90	124	123	16	81	83	16	94	73	0	141	141	20	97	98	13	94	78	0	0.977	0.955	0.939	1.022	2.184	0.930	0.263	52	354	87	86	-0.033	43	44	42	44	0
1	21	9	"PFJ0150"	"J181_2"	5070	22990	120	1449	1417	375	86	87	17	100	100	0	1025	954	350	97	99	14	100	100	0	1.469	1.553	1.598	1.794	1.744	1.495	0.899	120	550	2291	2188	0.555	1363	928	1331	857	0
1	22	9	"PFJ0153"	"J181_9"	5270	22990	120	4797	4700	1198	89	97	42	100	100	0	1651	1503	489	98	111	58	99	97	0	3.032	3.282	3.230	3.636	1.704	3.322	0.885	120	628	6261	6016	1.600	4708	1553	4611	1405	0
1	1	10	"PFJ0179"	"J198_2"	1270	23170	120	187	186	42	73	87	65	88	33	0	180	179	34	101	114	38	85	55	0	1.443	1.449	1.505	1.500	1.625	1.434	0.621	120	525	193	191	0.529	114	79	113	78	0
1	2	10	"PFJ0184"	"J206_1"	1470	23170	130	1261	1234	308	72	73	14	100	100	0	988	890	288	102	106	22	98	95	0	1.342	1.475	1.464	1.699	1.815	1.420	0.910	120	553	2075	1950	0.424	1189	886	1162	788	0
1	3	10	"PFJ0186"	"J206_6"	1660	23170	120	346	344	92	74	74	14	99	99	0	309	301	82	98	101	18	95	94	0	1.289	1.330	1.258	1.448	1.929	1.327	0.821	120	522	483	473	0.366	272	211	270	203	0
1	4	10	"PFJ0188"	"J212_1"	1850	23180	120	844	840	236	75	75	13	100	100	0	861	854	174	97	99	13	100	100	0	1.007	1.011	1.032	0.969	1.477	1.047	0.894	120	520	1533	1522	0.009	769	764	765	757	0
1	5	10	"PFJ0190"	"J212_4"	2040	23180	100	130	127	22	73	75	14	98	86	0	152	155	23	98	99	14	98	92	0	1.056	0.947	0.981	0.942	1.993	0.882	0.441	80	420	111	111	0.078	57	54	54	57	0
1	6	10	"PFJ0197"	"J218_1"	2220	23180	110	135	140	22	75	76	14	98	96	0	225	223	37	98	100	20	100	98	0	0.472	0.520	0.502	0.513	1.654	0.505	0.587	80	477	187	190	-1.082	60	127	65	125	0
1	7	10	"PFJ0220"	"J222_7"	2420	23180	120	202	204	42	78	80	17	100	98	0	526	517	120	102	124	77	99	96	0	0.292	0.304	0.302	0.300	1.557	0.275	0.760	120	532	548	541	-1.774	124	424	126	415	0
1	8	10	"PFJ0228"	"J227_3"	2610	23180	120	1603	1574	371	79	82	22	100	100	0	1306	1226	379	105	111	33	99	98	0	1.269	1.334	1.302	1.467	1.628	1.286	0.917	120	520	2725	2616	0.344	1524	1201	1495	1121	0
1	9	10	"PFJ0231"	"J22_1"	2790	23180	110	346	340	43	83	88	27	100	100	0	363	363	50	106	116	42	100	100	0	1.023	1.000	0.949	1.004	1.273	0.988	0.812	80	507	520	514	0.033	263	257	257	257	0
1	10	10	"PFJ0233"	"J22_3"	3010	23190	80	110	109	22	85	88	20	53	19	0	138	142	27	102	104	22	73	36	0	0.694	0.600	0.818	0.779	2.721	0.644	0.140	52	306	61	64	-0.526	25	36	24	40	0
1	11	10	"PFJ0238"	"J232_6"	3170	23180	110	165	168	33	80	82	20	98	96	0	331	331	50	100	102	17	100	100	0	0.368	0.381	0.361	0.363	1.469	0.411	0.514	80	465	316	319	-1.442	85	231	88	231	0
1	12	10	"PFJ0242"	"J236_1"	3360	23180	120	959	966	242	86	106	155	99	98	0	908	853	259	106	113	41	99	97	0	1.089	1.178	1.161	1.291	1.672	1.144	0.908	120	535	1675	1627	0.122	873	802	880	747	0
1	13	10	"PFJ0262"	"J248_1"	3560	23190	120	200	194	42	88	92	23	95	90	0	349	341	72	106	109	20	99	99	0	0.461	0.451	0.454	0.429	1.534	0.445	0.772	120	534	355	341	-1.117	112	243	106	235	0
1	14	10	"PFJ0264"	"J248_11"	3750	23180	100	124	124	19	83	85	16	85	67	0	144	141	23	100	101	14	85	67	0	0.932	1.000	1.085	1.138	3.066	1.059	0.253	80	434	85	82	-0.102	41	44	41	41	0
1	15	10	"PFJ0267"	"J248_5"	3930	23180	110	182	184	27	85	87	20	100	98	0	188	187	25	102	105	19	98	98	0	1.128	1.165	1.189	1.178	1.537	1.166	0.659	80	477	183	184	0.174	97	86	99	85	0
1	16	10	"PFJ0271"	"J252_2"	4120	23190	120	656	628	158	84	86	16	100	100	0	534	510	132	101	103	16	99	99	0	1.321	1.330	1.370	1.371	1.580	1.332	0.907	120	536	1005	953	0.402	572	433	544	409	0
1	17	10	"PFJ0273"	"J252_4"	4310	23190	120	571	533	129	81	83	15	100	100	0	460	434	115	98	100	13	100	99	0	1.354	1.345	1.351	1.397	1.427	1.340	0.910	120	528	852	788	0.437	490	362	452	336	0
1	18	10	"PFJ0275"	"J2541_2"	4510	23190	120	1000	992	258	81	83	14	100	100	0	477	488	100	96	97	13	100	100	0	2.412	2.324	2.255	2.300	1.355	2.430	0.913	120	568	1300	1303	1.270	919	381	911	392	0
1	19	10	"PFK0357"	"Kn3479_1"	4700	23190	100	142	176	98	80	81	14	96	83	0	146	182	90	95	96	13	95	85	0	1.216	1.103	1.113	1.099	1.999	1.097	0.809	80	402	113	183	0.282	62	51	96	87	0
1	20	10	"PFK0369"	"Kn3690_1"	4880	23190	120	1296	1236	352	79	81	15	100	100	0	1281	1153	334	97	98	14	100	100	0	1.028	1.096	1.118	1.110	1.528	1.085	0.916	120	540	2401	2213	0.040	1217	1184	1157	1056	0
1	21	10	"PFK0371"	"Kn3698_1"	5070	23190	120	1152	1100	268	79	81	14	100	100	0	672	624	199	97	98	13	98	96	0	1.866	1.937	1.894	2.222	1.781	1.889	0.896	120	534	1648	1548	0.900	1073	575	1021	527	0
1	22	10	"PFK0373"	"Kn3698_4"	5260	23190	110	698	713	171	78	81	18	100	100	0	926	889	203	96	102	39	100	100	0	0.747	0.801	0.808	0.803	1.332	0.784	0.902	80	521	1450	1428	-0.421	620	830	635	793	0
1	1	11	"PFK0375"	"Kn3744_1"	1280	23370	120	2398	2193	824	69	71	14	100	100	0	2102	1911	709	98	99	14	100	100	0	1.162	1.172	1.187	1.195	1.588	1.181	0.933	120	585	4333	3937	0.217	2329	2004	2124	1813	0
1	2	11	"PFK0378"	"Kn3773_1"	1470	23370	120	418	414	103	74	75	14	100	100	0	517	499	115	102	103	16	100	100	0	0.829	0.856	0.845	0.865	1.441	0.855	0.878	120	514	759	737	-0.271	344	415	340	397	0
1	3	11	"PFK0408"	"Kn4447_1"	1660	23370	120	307	302	66	77	78	14	100	99	0	284	285	58	98	100	13	99	99	0	1.237	1.203	1.183	1.194	1.531	1.229	0.810	120	498	416	412	0.306	230	186	225	187	0
1	4	11	"PFK0410"	"Kn4524_1"	1840	23370	120	992	970	232	77	79	15	100	100	0	693	667	160	99	101	14	100	100	0	1.540	1.572	1.502	1.605	1.434	1.592	0.916	120	532	1509	1461	0.623	915	594	893	568	0
1	5	11	"PFK0412"	"Kn459_3"	2040	23370	120	3745	3645	842	78	80	15	100	100	0	2038	1842	512	101	104	17	100	100	0	1.893	2.049	2.001	2.148	1.422	2.059	0.939	120	548	5604	5308	0.921	3667	1937	3567	1741	0
1	6	11	"PFK0415"	"Kn4670_1"	2230	23370	120	228	229	48	77	85	135	61	0	0	215	209	39	98	102	30	96	90	0	1.291	1.369	1.380	1.422	1.551	1.405	0.793	120	541	268	263	0.368	151	117	152	111	0
1	7	11	"PFK0423"	"Kn4895_2"	2420	23370	120	209	211	43	76	77	15	100	99	0	220	218	48	98	99	14	98	93	0	1.090	1.125	1.173	1.202	1.737	1.091	0.724	120	514	255	255	0.125	133	122	135	120	0
1	8	11	"PFK0431"	"Kn5081_1"	2610	23380	120	513	483	143	77	79	14	99	98	0	1245	1183	281	100	102	14	100	100	0	0.381	0.375	0.377	0.347	1.554	0.379	0.899	120	514	1581	1489	-1.393	436	1145	406	1083	0
1	9	11	"PFK0462"	"Kn585_3"	2800	23380	120	505	466	140	78	80	17	99	95	0	837	776	218	99	102	16	100	100	0	0.579	0.573	0.573	0.540	1.718	0.571	0.894	120	538	1165	1065	-0.789	427	738	388	677	0
1	10	11	"PFK0466"	"Kn588_2"	2980	23370	120	635	612	135	81	84	18	100	100	0	826	778	207	102	104	19	100	99	0	0.765	0.786	0.781	0.825	1.508	0.760	0.902	120	540	1278	1207	-0.386	554	724	531	676	0
1	11	11	"PFK0469"	"Kn5905_4"	3180	23380	120	384	376	98	87	134	293	50	0	0	564	564	122	107	125	78	99	98	0	0.650	0.632	0.650	0.576	1.761	2.066	0.344	120	533	754	746	-0.622	297	457	289	457	0
1	12	11	"PFK0476"	"Kn603_2"	3360	23370	130	32346	32054	7863	97	163	306	100	100	0	9514	8897	2795	116	152	153	100	100	0	3.431	3.639	3.533	3.962	1.592	3.646	0.917	120	566	41647	40738	1.779	32249	9398	31957	8781	0
1	13	11	"PFK0484"	"Kn656_1"	3560	23370	120	1002	969	209	96	119	130	100	98	0	466	448	125	106	129	143	90	77	0	2.517	2.553	2.580	2.785	1.552	2.508	0.892	120	512	1266	1215	1.332	906	360	873	342	0
1	14	11	"PFK0486"	"Kn657_2"	3750	23370	120	363	359	85	86	87	16	100	100	0	1075	1050	288	102	104	16	100	100	0	0.285	0.288	0.293	0.294	1.405	0.277	0.887	120	518	1250	1221	-1.813	277	973	273	948	0
1	15	11	"PFK0519"	"Kn819_1"	3930	23380	130	15111	15207	5175	88	92	23	100	100	0	5576	5554	1765	105	110	26	100	100	0	2.746	2.775	2.836	2.787	1.504	2.886	0.913	120	585	20494	20568	1.457	15023	5471	15119	5449	0
1	16	11	"PFK0523"	"Kn8362_1"	4130	23380	120	688	663	184	87	91	22	100	99	0	609	584	124	104	107	25	100	100	0	1.190	1.200	1.189	1.163	1.450	1.241	0.887	120	498	1106	1056	0.251	601	505	576	480	0
1	17	11	"PFK0526"	"Kn8409_1"	4310	23380	120	559	530	124	84	85	15	100	100	0	630	617	111	99	100	14	100	100	0	0.895	0.861	0.848	0.834	1.421	0.876	0.881	120	484	1006	964	-0.161	475	531	446	518	0
1	18	11	"PFK0538"	"Kn906_1"	4500	23380	120	381	364	77	82	84	15	100	100	0	542	513	118	99	100	14	100	100	0	0.675	0.681	0.690	0.687	1.417	0.666	0.900	120	515	742	696	-0.567	299	443	282	414	0
1	19	11	"PFK0541"	"Kn918_1"	4690	23380	120	2453	2315	491	81	82	15	100	100	0	3113	2947	620	100	103	17	100	100	0	0.787	0.785	0.790	0.784	1.303	0.776	0.930	120	535	5385	5081	-0.345	2372	3013	2234	2847	0
1	20	11	"PFK0549"	"Kn945_1"	4890	23380	120	1572	1456	375	80	82	15	100	100	0	1895	1728	429	102	105	18	100	100	0	0.832	0.846	0.848	0.840	1.309	0.846	0.951	120	512	3285	3002	-0.265	1492	1793	1376	1626	0
1	21	11	"PFK1038"	"Ks510_8"	5070	23380	120	2696	2633	688	82	83	15	100	100	0	1282	1222	341	101	102	14	100	100	0	2.213	2.276	2.286	2.374	1.425	2.309	0.919	120	513	3795	3672	1.146	2614	1181	2551	1121	0
1	22	11	"PFK1040"	"Ks51_11"	5270	23380	130	1761	1759	559	80	82	17	100	100	0	1373	1322	281	98	102	34	100	100	0	1.318	1.372	1.387	1.318	1.358	1.457	0.910	120	688	2956	2903	0.399	1681	1275	1679	1224	0
1	1	12	"PFK1042"	"Ks51_2"	1280	23560	120	136	135	25	70	72	14	97	93	0	153	156	25	99	99	14	97	90	0	1.222	1.140	1.138	1.139	1.959	1.096	0.465	120	580	120	122	0.290	66	54	65	57	0
1	2	12	"PFK1044"	"Ks51_4"	1470	23560	120	1845	1895	532	75	77	15	100	100	0	818	784	181	101	102	14	100	100	0	2.469	2.665	2.692	2.661	1.404	2.804	0.902	120	521	2487	2503	1.304	1770	717	1820	683	0
1	3	12	"PFK1046"	"Ks51_6"	1660	23560	120	256	256	53	78	80	16	100	100	0	255	248	47	102	105	18	99	97	0	1.163	1.219	1.225	1.249	1.490	1.207	0.813	120	505	331	324	0.218	178	153	178	146	0
1	4	12	"PFK1048"	"Ks532_3"	1840	23570	110	214	217	40	78	79	15	100	100	0	192	190	33	99	100	14	98	97	0	1.462	1.527	1.506	1.591	1.540	1.596	0.715	80	395	229	230	0.548	136	93	139	91	0
1	5	12	"PFK1074"	"Ks56_11"	2040	23570	130	450	446	73	76	78	15	100	100	0	303	304	42	98	101	16	100	100	0	1.824	1.796	1.835	1.793	1.291	1.860	0.877	120	603	579	576	0.867	374	205	370	206	0
1	6	12	"PFK1076"	"Ks56_16"	2230	23560	110	178	184	38	78	96	201	3	0	0	182	180	24	99	111	143	0	0	0	1.205	1.309	1.264	1.301	1.646	1.834	0.703	80	486	183	187	0.269	100	83	106	81	0
1	7	12	"PFK1078"	"Ks56_18"	2420	23570	120	161	161	34	78	96	202	0	0	0	355	353	73	101	114	143	92	31	0	0.327	0.329	0.336	0.320	1.666	0.822	0.785	120	484	337	335	-1.614	83	254	83	252	0
1	8	12	"PFK1080"	"Ks56_23"	2600	23570	120	627	599	148	79	80	15	100	100	0	464	443	116	100	103	17	98	97	0	1.505	1.516	1.555	1.604	1.509	1.522	0.903	120	511	912	863	0.590	548	364	520	343	0
1	9	12	"PFK1082"	"Ks56_26"	2800	23570	110	130	131	27	78	79	15	93	81	0	149	152	21	99	100	13	98	87	0	1.040	1.000	1.020	0.951	2.127	1.090	0.347	80	463	102	106	0.057	52	50	53	53	0
1	10	12	"PFK1085"	"Ks56_32"	2990	23570	120	1720	1615	440	80	81	15	100	100	0	1394	1314	288	102	102	14	100	100	0	1.269	1.267	1.277	1.240	1.340	1.303	0.936	120	528	2932	2747	0.344	1640	1292	1535	1212	0
1	11	12	"PFK1110"	"Ks624_12"	3180	23570	120	326	322	73	82	83	17	100	99	0	670	649	140	103	105	18	100	100	0	0.430	0.440	0.437	0.433	1.409	0.431	0.877	120	507	811	786	-1.216	244	567	240	546	0
1	12	12	"PFK1113"	"Ks624_4"	3370	23570	120	1209	1137	312	86	102	118	99	96	0	825	782	204	105	129	145	99	95	0	1.560	1.552	1.598	1.531	1.412	1.583	0.929	120	495	1843	1728	0.641	1123	720	1051	677	0
1	13	12	"PFK1115"	"Ks625_10"	3560	23570	120	148	151	32	84	86	18	96	81	0	166	165	25	102	106	33	90	46	0	1.000	1.063	1.063	1.050	2.241	1.122	0.455	120	470	128	130	0.000	64	64	67	63	0
1	14	12	"PFK1117"	"Ks625_14"	3750	23570	120	2070	1976	633	82	84	16	100	100	0	1617	1553	460	103	107	32	100	100	0	1.313	1.306	1.323	1.305	1.469	1.330	0.925	120	474	3502	3344	0.393	1988	1514	1894	1450	0
1	15	12	"PFK1119"	"Ks625_7"	3940	23570	120	513	496	128	83	96	150	96	82	0	585	578	120	102	106	22	100	100	0	0.890	0.868	0.876	0.840	1.368	0.885	0.898	120	477	913	889	-0.168	430	483	413	476	0
1	16	12	"PFK1122"	"Ks646_2"	4120	23570	120	1155	1115	273	85	91	111	99	99	0	669	637	148	100	102	16	100	100	0	1.880	1.918	1.926	1.943	1.347	1.953	0.924	120	487	1639	1567	0.911	1070	569	1030	537	0
1	17	12	"PFK1144"	"Ks66_16"	4310	23570	120	308	310	67	82	83	15	100	100	0	973	947	214	100	101	14	100	100	0	0.259	0.269	0.270	0.268	1.345	0.257	0.892	120	504	1099	1075	-1.950	226	873	228	847	0
1	18	12	"PFK1146"	"Ks66_3"	4510	23580	130	135	140	29	81	82	14	96	88	0	156	157	25	99	100	13	97	91	0	0.947	1.017	1.094	0.997	2.015	1.053	0.461	120	536	111	117	-0.078	54	57	59	58	0
1	19	12	"PFK1149"	"Ks66_7"	4700	23570	120	545	523	155	80	81	15	98	98	0	539	514	151	102	104	16	100	97	0	1.064	1.075	1.053	1.086	1.584	1.068	0.869	120	480	902	855	0.090	465	437	443	412	0
1	20	12	"PFK1151"	"Ks68_13"	4890	23580	120	4317	4308	1155	79	80	15	100	100	0	5878	5739	1337	105	107	18	100	100	0	0.734	0.751	0.773	0.743	1.338	0.754	0.930	120	447	10011	9863	-0.446	4238	5773	4229	5634	0
1	21	12	"PFK1153"	"Ks692_12"	5060	23580	120	124	123	22	78	79	15	90	73	0	149	150	22	104	106	17	91	71	0	1.022	0.978	0.962	0.976	2.437	0.952	0.339	120	472	91	91	0.032	46	45	45	46	0
1	22	12	"PFK1155"	"Ks692_6"	5250	23570	120	142	144	28	77	78	14	97	91	0	205	206	34	100	100	13	100	100	0	0.619	0.632	0.648	0.597	1.831	0.600	0.592	120	588	170	173	-0.692	65	105	67	106	0
1	1	13	"PFM0107"	"M17691_2"	1270	23750	120	483	475	132	71	74	16	100	100	0	449	427	101	99	100	15	100	100	0	1.177	1.232	1.236	1.226	1.485	1.255	0.885	120	572	762	732	0.235	412	350	404	328	0
1	2	13	"PFM0110"	"M18079_3"	1460	23750	110	805	796	109	77	81	21	100	100	0	550	544	74	107	110	25	100	100	0	1.643	1.645	1.636	1.654	1.212	1.619	0.913	80	493	1171	1156	0.717	728	443	719	437	0
1	3	13	"PFM0112"	"M18079_5"	1660	23750	110	1047	1084	186	81	85	24	100	100	0	1887	1891	362	116	127	69	100	100	0	0.545	0.565	0.560	0.568	1.174	0.543	0.934	80	465	2737	2778	-0.874	966	1771	1003	1775	0
1	4	13	"PFM0116"	"M18377_2"	1840	23720	150	94	98	27	77	79	18	47	25	0	119	128	37	103	112	57	12	3	0	1.063	0.840	0.946	0.867	3.268	0.233	0.259	156	658	33	46	0.087	17	16	21	25	-50
1	5	13	"PFM0118"	"M1840_2"	2040	23760	120	277	299	155	73	74	13	98	96	0	376	584	1081	96	98	14	99	98	0	0.729	0.463	0.720	0.682	1.768	0.156	0.513	120	487	484	714	-0.457	204	280	226	488	0
1	6	13	"PFM0121"	"M18869_1"	2230	23760	110	314	326	59	75	76	14	100	100	0	1070	1078	150	100	102	17	100	100	0	0.246	0.257	0.260	0.252	1.254	0.248	0.895	80	451	1209	1229	-2.021	239	970	251	978	0
1	7	13	"PFM0142"	"M196_6"	2400	23740	120	265	268	79	76	78	15	99	95	0	369	366	96	104	107	19	99	98	0	0.713	0.733	0.740	0.709	1.643	0.734	0.845	120	498	454	454	-0.488	189	265	192	262	0
1	8	13	"PFM0144"	"M196_8"	2590	23740	110	416	414	63	76	78	16	100	100	0	1951	1950	209	104	109	22	100	100	0	0.184	0.183	0.182	0.181	1.234	0.176	0.887	80	474	2187	2184	-2.442	340	1847	338	1846	0
1	9	13	"PFM0148"	"M19895_2"	2790	23740	110	275	276	57	77	78	15	100	100	0	311	312	41	97	100	17	100	100	0	0.925	0.926	0.943	0.899	1.385	0.965	0.827	80	513	412	414	-0.112	198	214	199	215	0
1	10	13	"PFM0152"	"M20060_1"	2980	23740	110	407	408	83	77	78	15	100	100	0	399	395	44	98	101	18	100	100	0	1.096	1.114	1.112	1.091	1.296	1.178	0.871	80	478	631	628	0.133	330	301	331	297	0
1	11	13	"PFM0154"	"M20186_2"	3160	23740	90	209	208	45	78	79	14	100	100	0	667	655	138	99	100	14	100	100	0	0.231	0.234	0.231	0.227	1.473	0.224	0.763	52	360	699	686	-2.116	131	568	130	556	0
1	12	13	"PFM0156"	"M20989_1"	3350	23740	110	530	535	108	76	78	14	100	100	0	1340	1322	228	100	101	15	100	100	0	0.366	0.376	0.367	0.373	1.272	0.367	0.906	80	475	1694	1681	-1.450	454	1240	459	1222	0
1	13	13	"PFM0179"	"M22143_2"	3540	23740	120	357	360	86	76	78	15	100	99	0	434	425	97	100	103	31	100	99	0	0.841	0.874	0.890	0.877	1.437	0.858	0.851	120	490	615	609	-0.249	281	334	284	325	0
1	14	13	"PFM0182"	"M22193_2"	3730	23740	120	1161	1176	265	78	79	15	100	100	0	822	792	157	101	104	31	100	100	0	1.502	1.589	1.624	1.598	1.333	1.622	0.905	120	476	1804	1789	0.587	1083	721	1098	691	0
1	15	13	"PFM0184"	"M22193_8"	3910	23740	110	271	264	46	78	90	155	75	0	0	664	666	91	100	102	20	100	100	0	0.342	0.329	0.336	0.320	1.369	0.467	0.155	80	446	757	752	-1.547	193	564	186	566	0
1	16	13	"PFM0186"	"M22451_2"	4100	23750	100	118	122	22	78	91	165	0	0	0	157	159	24	98	99	17	97	87	0	0.678	0.721	0.658	0.684	2.041	0.719	0.405	80	391	99	105	-0.561	40	59	44	61	0
1	17	13	"PFM0193"	"M22678_3"	4290	23740	110	2317	2421	586	79	80	15	100	100	0	1843	1904	359	99	102	19	100	100	0	1.283	1.298	1.319	1.283	1.264	1.312	0.907	80	493	3982	4147	0.360	2238	1744	2342	1805	0
1	18	13	"PFM0196"	"M2305_1"	4480	23740	110	770	782	155	79	80	17	100	100	0	327	328	57	99	102	22	100	100	0	3.031	3.070	3.168	3.102	1.389	3.221	0.838	80	449	919	932	1.600	691	228	703	229	0
1	19	13	"PFM0218"	"M24561_3"	4670	23750	120	571	544	166	78	79	16	100	98	0	1268	1219	280	98	100	18	100	100	0	0.421	0.416	0.421	0.386	1.532	0.419	0.902	120	502	1663	1587	-1.247	493	1170	466	1121	0
1	20	13	"PFM0224"	"M24933_22"	4870	23750	120	155	154	40	74	77	15	95	90	0	159	158	29	105	106	16	86	76	0	1.500	1.509	1.509	1.539	2.361	1.536	0.531	120	499	135	133	0.585	81	54	80	53	0
1	21	13	"PFM0227"	"M24933_9"	5060	23750	110	202	198	42	73	74	12	100	100	0	203	207	37	110	113	17	98	98	0	1.387	1.289	1.276	1.310	1.688	1.367	0.646	80	423	222	222	0.472	129	93	125	97	0
1	22	13	"PFM0229"	"M25032_3"	5240	23750	110	1589	1582	296	75	75	15	100	100	0	1985	1953	287	106	112	32	100	100	0	0.806	0.816	0.807	0.810	1.203	0.806	0.923	80	454	3393	3354	-0.312	1514	1879	1507	1847	0
1	1	14	"PFM0231"	"M2511_3"	1250	23930	120	149	156	37	71	73	15	96	91	0	213	213	46	97	99	14	100	99	0	0.672	0.733	0.718	0.713	1.734	0.714	0.689	120	530	194	201	-0.573	78	116	85	116	0
1	2	14	"PFM0234"	"M25344_2"	1430	23930	110	1227	1241	160	76	79	20	100	100	0	500	502	91	104	106	22	100	100	0	2.907	2.927	2.907	2.991	1.265	2.910	0.916	80	504	1547	1563	1.539	1151	396	1165	398	0
1	3	14	"PFM0693"	"M50721_5"	1640	23930	110	733	744	131	79	82	19	100	100	0	721	736	141	107	117	59	100	100	0	1.065	1.057	1.039	1.065	1.200	1.041	0.915	80	545	1268	1294	0.091	654	614	665	629	0
1	4	14	"PFM0695"	"M51089_1"	1840	23930	110	339	338	56	75	77	15	100	100	0	428	426	75	102	104	20	100	100	0	0.810	0.812	0.825	0.819	1.370	0.793	0.847	80	512	590	587	-0.304	264	326	263	324	0
1	5	14	"PFM0698"	"M51323_1"	2030	23930	120	2909	2703	891	72	73	14	100	100	0	2066	1845	651	98	99	15	100	100	0	1.442	1.506	1.516	1.572	1.570	1.512	0.929	120	509	4805	4378	0.528	2837	1968	2631	1747	0
1	6	14	"PFM0702"	"M5172_2"	2210	23930	110	281	286	45	74	74	14	100	100	0	364	362	62	98	101	18	100	100	0	0.778	0.803	0.784	0.808	1.330	0.808	0.870	80	451	473	476	-0.362	207	266	212	264	0
1	7	14	"PFM0705"	"M52114_1"	2400	23940	120	988	943	311	73	75	13	100	100	0	1934	1827	542	98	101	18	100	100	0	0.498	0.503	0.511	0.484	1.519	0.501	0.916	120	556	2751	2599	-1.005	915	1836	870	1729	0
1	8	14	"PFM0710"	"M52423_1"	2590	23930	110	1667	1694	266	74	77	17	100	100	0	1248	1241	176	103	108	33	100	100	0	1.391	1.424	1.421	1.424	1.208	1.423	0.925	80	507	2738	2758	0.476	1593	1145	1620	1138	0
1	9	14	"PFM0728"	"M53642_4"	2780	23930	110	418	419	59	77	78	17	100	100	0	944	920	161	103	110	43	100	100	0	0.405	0.419	0.409	0.423	1.207	0.394	0.927	80	507	1182	1159	-1.302	341	841	342	817	0
1	10	14	"PFM0732"	"M53850_1"	2970	23940	120	605	607	191	76	77	14	100	100	0	6655	6417	2012	105	112	36	100	100	0	0.081	0.084	0.086	0.082	1.548	0.082	0.912	120	576	7079	6843	-3.630	529	6550	531	6312	0
1	11	14	"PFM0734"	"M53930_1"	3160	23930	110	2978	2967	394	78	81	23	100	100	0	2405	2376	353	106	115	60	100	100	0	1.261	1.273	1.283	1.280	1.213	1.251	0.922	80	517	5199	5159	0.335	2900	2299	2889	2270	0
1	12	14	"PFM0738"	"M54370_2"	3350	23930	110	183	189	37	77	80	22	100	98	0	161	157	24	101	107	57	52	0	0	1.767	2.000	1.973	2.092	1.849	2.068	0.549	80	511	166	168	0.821	106	60	112	56	0
1	13	14	"PFM0742"	"M5455_1"	3540	23940	120	3477	3355	1106	76	77	15	100	100	0	1513	1427	385	100	101	14	100	100	0	2.407	2.471	2.571	2.408	1.515	2.616	0.906	120	535	4814	4606	1.267	3401	1413	3279	1327	0
1	14	14	"PFM0744"	"M5455_6"	3730	23940	120	216	216	50	76	77	14	99	97	0	308	303	62	101	101	14	100	100	0	0.676	0.693	0.705	0.671	1.594	0.680	0.819	120	529	347	342	-0.564	140	207	140	202	0
1	15	14	"PFM0765"	"M55888_4"	3920	23940	120	343	331	88	78	79	14	99	99	0	508	503	134	100	102	19	99	99	0	0.650	0.628	0.621	0.624	1.609	0.616	0.885	120	534	673	656	-0.623	265	408	253	403	0
1	16	14	"PFM0770"	"M55941_1"	4120	23920	150	82	86	18	77	77	14	35	16	0	111	113	18	99	101	19	35	9	0	0.417	0.643	0.967	0.938	3.459	0.494	0.028	156	721	17	23	-1.263	5	12	9	14	-50
1	17	14	"PFM0772"	"M56059_1"	4300	23940	110	165	168	31	76	76	14	100	100	0	642	643	102	98	101	20	100	100	0	0.164	0.169	0.161	0.162	1.384	0.164	0.775	80	470	633	637	-2.612	89	544	92	545	0
1	18	14	"PFM0780"	"M56462_2"	4490	23940	120	5727	5400	1611	77	78	16	100	100	0	2360	2219	658	99	100	18	100	100	0	2.499	2.511	2.578	2.543	1.475	2.580	0.926	120	588	7911	7443	1.321	5650	2261	5323	2120	0
1	19	14	"PFM0782"	"M56512_15"	4680	23940	120	120	125	26	76	76	14	95	78	0	140	145	26	98	99	12	90	80	0	1.048	1.043	1.095	1.104	2.131	1.007	0.435	120	520	86	96	0.067	44	42	49	47	0
1	20	14	"PFM0785"	"M56710_1"	4860	23940	110	1752	1779	214	74	77	23	100	100	0	1095	1082	154	107	112	45	100	100	0	1.698	1.749	1.758	1.761	1.212	1.767	0.919	80	425	2666	2680	0.764	1678	988	1705	975	0
1	21	14	"PFM0809"	"M58416_1"	5030	23940	150	91	91	22	73	76	20	42	16	0	127	133	28	130	164	82	0	0	0	-6.000	6.000	1.000	1.001	4.055	0.123	0.107	156	727	15	21	Error	18	-3	18	3	-50
1	22	14	"PFM0815"	"M58784_1"	5260	23920	150	77	77	15	72	73	14	26	7	0	125	129	20	118	148	76	0	0	0	0.714	0.455	0.888	0.786	4.118	0.070	0.090	156	897	12	16	-0.485	5	7	5	11	-50
1	1	15	"PFM0817"	"M58847_5"	1260	24120	120	1160	1109	342	71	72	12	100	100	0	925	846	267	96	97	13	100	100	0	1.314	1.384	1.403	1.436	1.460	1.391	0.935	120	610	1918	1788	0.394	1089	829	1038	750	0
1	2	15	"PFM0820"	"M5894_7"	1450	24120	110	266	272	49	72	74	14	100	100	0	378	383	57	98	99	15	100	100	0	0.693	0.702	0.690	0.696	1.327	0.678	0.842	80	494	474	485	-0.529	194	280	200	285	0
1	3	15	"PFM0824"	"M59170_6"	1630	24120	110	101	102	19	73	75	15	73	38	0	147	149	29	98	101	25	77	47	0	0.571	0.569	0.558	0.558	2.938	0.577	0.232	80	508	77	80	-0.807	28	49	29	51	0
1	4	15	"PFM0828"	"M59497_4"	1830	24130	120	752	718	236	73	73	13	100	100	0	1532	1439	396	98	98	13	100	100	0	0.474	0.481	0.486	0.455	1.478	0.485	0.929	120	589	2113	1986	-1.079	679	1434	645	1341	0
1	5	15	"PFN0330"	"N134_61"	2020	24130	120	193	192	40	71	72	13	100	100	0	346	346	80	96	97	14	100	99	0	0.488	0.484	0.469	0.493	1.631	0.448	0.765	120	515	372	371	-1.035	122	250	121	250	0
1	6	15	"PFN0332"	"N134_67"	2210	24130	120	558	548	170	73	73	13	100	99	0	786	771	222	95	96	15	100	100	0	0.702	0.703	0.702	0.694	1.561	0.702	0.906	120	580	1176	1151	-0.511	485	691	475	676	0
1	7	15	"PFN0334"	"N134_74"	2400	24130	120	416	403	118	72	73	12	100	100	0	405	396	97	94	95	12	100	100	0	1.106	1.096	1.109	1.060	1.498	1.127	0.873	120	560	655	633	0.145	344	311	331	302	0
1	8	15	"PFN0336"	"N134_76"	2600	24130	120	372	358	101	74	76	16	99	97	0	736	690	179	97	101	29	100	98	0	0.466	0.479	0.474	0.466	1.587	0.475	0.891	120	547	937	877	-1.101	298	639	284	593	0
1	9	15	"PFN0338"	"N134_78"	2780	24130	120	560	544	128	76	77	15	100	100	0	529	514	154	100	104	33	99	97	0	1.128	1.130	1.123	1.210	1.616	1.091	0.869	120	522	913	882	0.174	484	429	468	414	0
1	10	15	"PFN0342"	"N134_83"	2960	24130	120	1261	1224	368	76	78	14	100	100	0	1924	1756	513	104	113	39	100	100	0	0.651	0.695	0.702	0.699	1.474	0.690	0.923	120	513	3005	2800	-0.619	1185	1820	1148	1652	0
1	11	15	"PFN0360"	"N135_22"	3160	24130	120	154	149	30	76	79	22	94	82	0	318	304	68	102	109	56	95	84	0	0.361	0.361	0.363	0.360	1.668	0.339	0.715	120	575	294	275	-1.469	78	216	73	202	0
1	12	15	"PFN0363"	"N135_27"	3340	24120	110	286	287	60	76	77	17	100	100	0	307	304	54	101	103	19	100	98	0	1.019	1.039	1.047	1.043	1.594	1.050	0.805	80	511	416	414	0.028	210	206	211	203	0
1	13	15	"PFN0365"	"N135_7"	3540	24130	120	564	543	161	74	78	24	100	100	0	543	523	145	102	105	25	98	98	0	1.111	1.114	1.107	1.156	1.543	1.112	0.898	120	439	931	890	0.152	490	441	469	421	0
1	14	15	"PFN0367"	"N135_9"	3720	24140	120	252	239	64	76	79	23	95	92	0	403	387	93	101	105	22	100	100	0	0.583	0.570	0.567	0.542	1.661	0.576	0.839	120	378	478	449	-0.779	176	302	163	286	0
1	15	15	"PFN0369"	"N136_13"	3910	24130	120	1303	1255	369	79	78	14	100	100	0	1113	1037	327	101	102	17	100	99	0	1.209	1.256	1.255	1.337	1.531	1.247	0.908	120	498	2236	2112	0.274	1224	1012	1176	936	0
1	16	15	"PFN0371"	"N136_16"	4100	24140	120	256	250	65	76	77	14	96	96	0	234	231	50	98	100	17	96	95	0	1.324	1.308	1.286	1.269	1.695	1.342	0.816	120	564	316	307	0.404	180	136	174	133	0
1	17	15	"PFN0390"	"N137_31"	4300	24140	120	329	310	95	74	83	72	90	83	0	646	616	150	97	109	114	98	94	0	0.464	0.455	0.461	0.409	1.650	0.461	0.898	120	561	804	755	-1.106	255	549	236	519	0
1	18	15	"PFN0393"	"N137_38"	4480	24140	110	102	106	20	74	84	76	3	0	0	129	130	21	96	110	120	0	0	0	0.848	0.941	0.917	1.004	2.548	0.594	0.739	80	498	61	66	-0.237	28	33	32	34	0
1	19	15	"PFN0395"	"N137_4"	4680	24140	120	619	594	166	76	77	14	100	99	0	843	767	228	98	100	14	100	100	0	0.729	0.774	0.783	0.784	1.604	0.762	0.898	120	590	1288	1187	-0.456	543	745	518	669	0
1	20	15	"PFN0398"	"N137_44"	4860	24140	110	313	315	42	73	75	15	100	100	0	565	561	63	108	112	32	100	100	0	0.525	0.534	0.540	0.533	1.249	0.510	0.882	80	488	697	695	-0.929	240	457	242	453	0
1	21	15	"PFN0400"	"N137_5"	5050	24140	110	284	288	71	71	72	12	100	100	0	820	824	134	125	151	68	100	100	0	0.306	0.310	0.307	0.299	1.405	0.306	0.842	80	480	908	916	-1.706	213	695	217	699	0
1	22	15	"PFN0403"	"N137_53"	5240	24140	150	107	105	32	70	72	13	70	58	0	164	168	42	117	146	74	19	1	0	0.787	0.686	0.779	0.762	2.720	0.107	0.058	156	896	84	86	-0.345	37	47	35	51	-50
1	1	16	"PFN0420"	"N138_29"	1260	24320	110	178	183	39	75	77	15	100	98	0	165	167	29	98	99	14	97	96	0	1.537	1.565	1.584	1.615	1.783	1.634	0.583	80	544	170	177	0.620	103	67	108	69	0
1	2	16	"PFN0422"	"N138_30"	1460	24320	120	259	260	64	72	75	21	99	99	0	282	279	60	96	97	14	100	100	0	1.005	1.027	1.023	1.015	1.535	1.041	0.844	120	556	373	371	0.008	187	186	188	183	0
1	3	16	"PFN0427"	"N138_36"	1630	24320	120	135	137	31	70	72	21	93	82	0	155	156	28	95	96	14	91	87	0	1.083	1.098	1.125	1.130	1.925	1.124	0.591	120	456	125	128	0.115	65	60	67	61	0
1	4	16	"PFN0429"	"N138_39"	1820	24320	110	325	330	65	70	71	13	100	100	0	957	969	146	96	98	20	100	100	0	0.296	0.298	0.294	0.293	1.243	0.288	0.898	80	479	1116	1133	-1.756	255	861	260	873	0
1	5	16	"PFN0431"	"N138_43"	2020	24320	120	867	897	272	69	75	75	100	100	0	941	962	290	95	97	26	100	100	0	0.943	0.955	0.948	0.979	1.420	0.963	0.893	120	590	1644	1695	-0.084	798	846	828	867	0
1	6	16	"PFN0435"	"N138_51"	2200	24330	90	79	84	16	71	73	13	40	17	0	129	127	19	94	94	12	82	71	0	0.229	0.394	0.370	0.340	4.041	0.363	0.095	52	377	43	46	-2.129	8	35	13	33	0
1	7	16	"PFN0839"	"N163_7"	2410	24330	80	161	169	37	71	71	12	100	100	0	181	185	42	93	94	12	100	96	0	1.023	1.065	1.042	1.112	1.634	1.020	0.653	52	320	178	190	0.032	90	88	98	92	0
1	8	16	"PFN0843"	"N164_7"	2590	24330	120	719	675	225	74	74	13	99	98	0	1019	960	257	96	97	13	100	100	0	0.699	0.696	0.683	0.628	1.621	0.712	0.913	120	558	1568	1465	-0.517	645	923	601	864	0
1	9	16	"PFN0846"	"N165_14"	2780	24320	110	1395	1390	119	74	76	15	100	100	0	907	895	145	99	106	36	100	100	0	1.635	1.653	1.631	1.682	1.212	1.621	0.938	80	494	2129	2112	0.709	1321	808	1316	796	0
1	10	16	"PFN0848"	"N165_16"	2970	24330	130	3435	3101	1285	76	78	15	100	100	0	12821	11440	3847	106	116	41	100	100	0	0.264	0.267	0.264	0.238	1.515	0.272	0.936	120	614	16074	14359	-1.920	3359	12715	3025	11334	0
1	11	16	"PFN0852"	"N165_8"	3160	24320	110	358	355	61	76	77	14	100	100	0	389	379	64	100	104	22	100	100	0	0.976	1.000	1.004	1.006	1.346	0.995	0.837	80	499	571	558	-0.035	282	289	279	279	0
1	12	16	"PFN0854"	"N166_2"	3340	24330	100	103	103	20	74	75	14	73	51	0	132	134	22	100	101	16	77	47	0	0.906	0.853	1.052	0.969	3.302	0.711	0.136	80	419	61	63	-0.142	29	32	29	34	0
1	13	16	"PFN0877"	"N168_9"	3560	24280	150	84	85	19	74	77	22	23	6	0	107	110	19	99	101	22	25	5	0	1.250	1.000	0.967	0.945	3.922	1.074	0.312	156	636	18	22	0.322	10	8	11	11	-50
1	14	16	"PFN0881"	"N169_15"	3740	24300	150	79	86	39	74	76	20	17	6	0	103	125	87	97	100	20	25	14	0	0.833	0.429	0.679	0.713	3.012	0.710	0.824	156	622	11	40	-0.263	5	6	12	28	-50
1	15	16	"PFN0884"	"N169_20"	3930	24320	100	82	84	16	74	75	13	37	15	0	140	140	18	97	99	17	88	67	0	0.186	0.233	0.351	0.316	2.842	0.260	0.068	80	433	51	53	-2.426	8	43	10	43	0
1	16	16	"PFN0889"	"N170_4"	4100	24330	110	118	125	32	73	74	14	96	77	0	219	218	43	95	97	16	100	98	0	0.363	0.423	0.387	0.379	1.855	0.421	0.551	80	485	169	175	-1.462	45	124	52	123	0
1	17	16	"PFN0891"	"N171_3"	4290	24320	110	267	271	50	74	76	17	100	100	0	410	407	73	97	99	27	100	100	0	0.617	0.635	0.653	0.634	1.409	0.586	0.817	80	518	506	507	-0.698	193	313	197	310	0
1	18	16	"PFN0895"	"N173_3"	4490	24340	110	106	111	35	75	87	82	5	2	0	132	142	70	97	112	127	3	3	0	0.886	0.800	0.923	0.961	3.283	0.948	0.552	80	443	66	81	-0.175	31	35	36	45	0
1	19	16	"PFN0917"	"N177_5"	4660	24330	90	98	101	21	78	79	15	61	26	0	127	130	20	98	100	13	82	59	0	0.690	0.719	0.635	0.638	3.343	0.985	0.186	52	374	49	55	-0.536	20	29	23	32	0
1	20	16	"PFN0923"	"N181_1"	4860	24330	120	725	690	202	75	77	14	100	100	0	974	871	306	101	103	16	100	99	0	0.745	0.799	0.804	0.885	1.715	0.765	0.907	120	606	1523	1385	-0.426	650	873	615	770	0
1	21	16	"PFN0925"	"N181_11"	5050	24330	110	411	403	77	71	72	12	100	100	0	1943	1934	310	106	109	32	100	100	0	0.185	0.182	0.177	0.180	1.272	0.178	0.438	80	520	2177	2160	-2.434	340	1837	332	1828	0
1	22	16	"PFN0928"	"N181_17"	5240	24330	110	889	867	199	72	73	12	100	100	0	3730	3731	700	104	110	40	100	100	0	0.225	0.219	0.215	0.216	1.237	0.213	0.918	80	538	4443	4422	-2.150	817	3626	795	3627	0
1	1	17	"PFN0931"	"N181_21"	1240	24510	110	571	576	83	76	78	16	100	100	0	340	332	67	100	102	14	100	100	0	2.063	2.155	2.113	2.231	1.361	2.161	0.869	80	530	735	732	1.044	495	240	500	232	0
1	2	17	"PFN0933"	"N181_25"	1440	24520	110	186	196	46	73	76	22	100	100	0	176	187	41	96	97	13	98	98	0	1.413	1.352	1.289	1.400	1.707	1.410	0.652	80	535	193	214	0.498	113	80	123	91	0
1	3	17	"PFN0958"	"N187_1"	1650	24480	150	81	90	59	72	74	20	23	8	0	104	111	38	95	97	13	41	20	0	1.000	1.125	0.818	0.960	3.178	2.121	0.291	156	688	18	34	0.000	9	9	18	16	-50
1	4	17	"PFN0960"	"N187_5"	1820	24510	110	212	215	38	69	70	12	100	100	0	781	764	109	95	97	20	100	100	0	0.208	0.218	0.211	0.213	1.382	0.208	0.832	80	451	829	815	-2.262	143	686	146	669	0
1	5	17	"PFN0964"	"N189_3"	2010	24520	110	96	98	18	69	76	79	0	0	0	119	123	18	94	95	23	55	16	0	1.080	1.000	1.091	1.075	2.602	6.309	0.223	80	534	52	58	0.111	27	25	29	29	0
1	6	17	"PFN0966"	"N189_6"	2210	24510	110	1789	1725	300	72	75	34	100	100	0	1374	1344	228	94	102	64	100	100	0	1.341	1.322	1.329	1.328	1.239	1.317	0.941	80	531	2997	2903	0.424	1717	1280	1653	1250	0
1	7	17	"PFN0969"	"N197_2"	2400	24520	120	1835	1759	508	73	76	32	100	100	0	2448	2371	576	97	103	60	100	100	0	0.749	0.741	0.757	0.721	1.403	0.749	0.934	120	591	4113	3960	-0.416	1762	2351	1686	2274	0
1	8	17	"PFN0979"	"N243_1"	2590	24520	120	486	484	126	73	75	15	100	100	0	441	412	86	96	97	13	100	100	0	1.197	1.301	1.312	1.272	1.479	1.340	0.886	120	534	758	727	0.260	413	345	411	316	0
1	9	17	"PFF1893"	"F8058_1"	2780	24520	90	180	219	103	73	75	15	96	94	0	248	275	104	95	97	14	100	98	0	0.699	0.811	0.850	0.736	1.796	0.862	0.810	52	368	260	326	-0.516	107	153	146	180	0
1	10	17	"PFB0086"	"B312"	2960	24520	120	3097	2952	1109	74	75	13	100	100	0	8175	7144	2509	99	105	25	100	100	0	0.374	0.409	0.419	0.409	1.539	0.404	0.926	120	520	11099	9923	-1.418	3023	8076	2878	7045	0
1	11	17	"PFB0247"	"B619"	3160	24530	110	100	103	22	74	75	14	73	43	0	144	147	25	99	101	18	90	61	0	0.578	0.604	0.575	0.640	2.761	0.657	0.237	80	435	71	77	-0.791	26	45	29	48	0
1	12	17	"PFB0263"	"B648"	3360	24490	150	79	81	22	75	75	14	28	8	0	103	104	15	98	99	14	26	8	0	0.800	1.000	0.978	0.969	3.800	3.177	0.017	156	576	9	12	-0.322	4	5	6	6	-50
1	13	17	"PFB0272"	"B666"	3530	24520	120	187	185	50	75	76	15	98	94	0	148	146	26	96	97	14	88	80	0	2.154	2.200	2.087	2.233	2.050	2.374	0.621	120	414	164	160	1.107	112	52	110	50	0
1	14	17	"PFC0108"	"C322"	3710	24520	110	320	322	75	75	76	13	100	100	0	576	584	86	94	96	12	100	100	0	0.508	0.504	0.504	0.488	1.327	0.496	0.861	80	438	727	737	-0.976	245	482	247	490	0
1	15	17	"PFA0055"	"A14801_28"	3920	24530	90	145	153	55	77	77	14	94	71	0	166	180	51	95	97	12	96	90	0	0.958	0.894	0.870	0.806	2.419	0.975	0.617	52	330	139	161	-0.062	68	71	76	85	0
1	16	17	"PFA0082"	"A18792_10"	4100	24520	110	111	113	21	78	78	14	88	60	0	135	135	22	96	97	13	90	70	0	0.846	0.897	0.868	0.927	2.516	0.961	0.256	80	464	72	74	-0.241	33	39	35	39	0
1	17	17	"PFA0091"	"A18792_4"	4300	24520	100	830	848	261	82	86	30	100	100	0	527	549	205	101	106	33	98	96	0	1.756	1.710	1.708	1.903	1.738	1.655	0.883	80	463	1174	1214	0.812	748	426	766	448	0
1	18	17	"PFA0097"	"A19747_2"	4500	24490	150	89	92	21	87	94	41	6	0	0	110	114	22	104	110	34	14	0	0	0.333	0.500	1.112	1.127	3.639	3.309	0.322	156	724	8	15	-1.585	2	6	5	10	-50
1	19	17	"PFA0173"	"A4732_13"	4680	24520	110	128	130	28	86	88	16	87	61	0	155	157	25	103	104	15	95	81	0	0.808	0.815	0.746	0.798	2.263	0.959	0.355	80	465	94	98	-0.308	42	52	44	54	0
1	20	17	"PFA0219"	"A8784_10"	4860	24520	100	432	426	82	81	81	15	100	100	0	563	548	109	101	101	12	100	100	0	0.760	0.772	0.768	0.779	1.406	0.746	0.843	80	376	813	792	-0.396	351	462	345	447	0
1	21	17	"PFM0561"	"M44175_1"	5050	24530	110	1039	993	209	77	77	13	100	100	0	1934	1925	336	99	102	25	100	100	0	0.524	0.502	0.502	0.497	1.253	0.499	0.910	80	504	2797	2742	-0.932	962	1835	916	1826	0
1	22	17	"PFM0639"	"M46861_1"	5240	24530	110	86	89	20	77	77	13	35	17	0	137	140	23	99	102	27	68	25	0	0.237	0.293	0.474	0.442	2.973	0.294	0.065	80	570	47	53	-2.078	9	38	12	41	0
1	1	18	"PFM0668"	"M48963_5"	1260	24700	100	915	925	157	81	83	19	100	100	0	777	764	121	110	113	20	100	100	0	1.250	1.291	1.299	1.291	1.271	1.297	0.914	80	489	1501	1498	0.322	834	667	844	654	0
1	2	18	"PFM0751"	"M55156_1"	1450	24710	100	142	141	31	76	77	17	92	85	0	158	163	32	100	103	37	76	32	0	1.138	1.032	1.159	1.126	2.060	1.017	0.499	80	462	124	128	0.186	66	58	65	63	0
1	3	18	"PFM0789"	"M57163_1"	1640	24710	110	704	702	141	76	78	20	100	100	0	306	308	49	98	107	54	100	97	0	3.019	2.981	3.043	2.991	1.347	3.163	0.725	80	481	836	836	1.594	628	208	626	210	0
1	4	18	"PFM0887"	"M8047_1"	1830	24700	120	1294	1239	438	71	76	32	100	99	0	962	855	297	97	116	84	96	91	0	1.414	1.541	1.558	1.613	1.506	1.557	0.924	120	557	2088	1926	0.500	1223	865	1168	758	0
1	5	18	"PFD0324"	"D37405_1"	2020	24710	110	191	191	33	70	72	13	100	100	0	188	190	26	95	100	25	100	97	0	1.301	1.274	1.244	1.263	1.485	1.303	0.648	80	489	214	216	0.380	121	93	121	95	0
1	6	18	"PFD0374"	"D42243_5"	2210	24700	90	124	125	26	72	74	15	98	71	0	138	139	24	97	100	29	71	25	0	1.268	1.262	1.239	1.375	2.847	1.301	0.410	52	395	93	95	0.343	52	41	53	42	0
1	7	18	"PFD0381"	"D42873_1"	2380	24710	90	112	113	23	73	74	13	86	65	0	136	138	24	98	99	14	90	67	0	1.026	1.000	0.959	0.982	3.155	1.207	0.214	52	382	77	80	0.037	39	38	40	40	0
1	8	18	"PFD0391"	"D42954_8"	2590	24710	120	195	197	48	73	75	16	99	96	0	247	241	50	97	100	20	98	97	0	0.813	0.861	0.836	0.856	1.697	0.855	0.769	120	540	272	268	-0.298	122	150	124	144	0
1	9	18	"PFD0408"	"D47995_1"	2770	24710	120	2496	2391	689	73	76	17	100	100	0	2015	1846	523	99	102	22	100	100	0	1.265	1.327	1.360	1.350	1.416	1.342	0.936	120	463	4339	4065	0.339	2423	1916	2318	1747	0
1	10	18	"PFD0468"	"D53677_9"	2940	24700	150	85	86	18	74	75	13	45	18	0	106	110	21	98	100	18	32	11	0	1.375	1.000	1.000	1.128	3.447	0.522	0.047	156	560	19	24	0.459	11	8	12	12	-50
1	11	18	"IMX067I"	"Y_IMX067I"	3170	24680	150	76	78	14	75	75	13	22	7	0	95	95	15	97	99	17	9	0	0	-0.500	-1.500	0.969	0.957	3.986	0.208	0.000	156	631	-1	1	Error	1	-2	3	-2	-50
1	12	18	"IOX204I"	"Y_IOX204I"	3360	24680	150	77	78	15	77	77	15	19	2	0	95	96	13	98	99	14	10	2	0	0.000	-0.500	1.134	1.073	3.275	0.010	0.000	156	545	-3	-1	Error	0	-3	1	-2	-50
1	13	18	"IDX437I"	"Y_IDX437I"	3550	24680	150	74	75	14	78	79	14	9	1	0	94	96	13	98	98	13	13	1	0	1.000	1.500	1.125	1.195	3.191	7.076	0.001	156	560	-8	-5	0.000	-4	-4	-3	-2	-50
1	14	18	"ILX005I"	"Y_ILX005I"	3740	24680	150	76	78	14	78	78	13	16	5	0	101	102	12	97	98	13	24	5	0	-0.500	0.000	1.000	0.911	4.732	0.946	0.004	156	611	2	5	Error	-2	4	0	5	-50
1	15	18	"Z_1_10"	"Z_1_10"	3930	24680	150	83	82	16	79	79	13	25	7	0	103	105	17	97	99	13	30	11	0	0.667	0.375	1.000	0.937	3.252	0.645	0.004	156	607	10	11	-0.585	4	6	3	8	-50
1	16	18	"Z_1_30"	"Z_1_30"	4100	24690	150	82	84	15	83	84	17	13	1	0	106	108	16	102	105	25	8	2	0	-0.250	0.167	0.636	0.822	3.551	0.675	0.003	156	636	3	7	Error	-1	4	1	6	-50
1	17	18	"Z_2_70"	"Z_2_70"	4300	24710	130	44097	43341	11081	95	108	63	100	100	0	17442	16993	4473	111	137	97	100	100	0	2.539	2.562	2.620	2.639	1.355	2.579	0.948	120	571	61333	60128	1.344	44002	17331	43246	16882	0
1	18	18	"Z_2_90"	"Z_2_90"	4480	24710	130	43550	39852	12144	107	119	61	100	100	0	18478	16122	5360	115	143	95	100	100	0	2.366	2.483	2.549	2.620	1.436	2.511	0.947	120	595	61806	55752	1.242	43443	18363	39745	16007	0
1	19	18	"Z_3_10"	"Z_3_10"	4680	24710	120	417	406	108	97	102	26	99	97	0	273	264	53	110	117	37	96	92	0	1.963	2.006	2.030	2.020	1.570	2.094	0.784	120	470	483	463	0.973	320	163	309	154	0
1	20	18	"Z_3_30"	"Z_3_30"	4880	24680	150	100	101	20	86	87	16	43	21	0	118	120	21	102	104	15	51	29	0	0.875	0.833	0.948	0.876	2.836	0.991	0.081	156	632	30	33	-0.193	14	16	15	18	-50
1	21	18	"Z_3_50"	"Z_3_50"	5060	24720	120	448	421	142	81	82	15	99	98	0	1173	1123	290	102	102	14	100	100	0	0.343	0.333	0.322	0.303	1.576	0.335	0.868	120	498	1438	1361	-1.545	367	1071	340	1021	0
1	22	18	"Z_3_70"	"Z_3_70"	5240	24720	110	1063	1004	271	79	79	14	100	100	0	2804	2811	601	99	101	14	100	100	0	0.364	0.341	0.336	0.332	1.285	0.341	0.923	80	538	3689	3637	-1.459	984	2705	925	2712	0
1	1	19	"Z_5_10"	"Z_5_10"	1270	24900	80	134	165	82	77	80	19	98	71	0	177	212	98	104	108	20	88	73	0	0.781	0.815	0.897	0.951	2.585	0.792	0.532	52	320	130	196	-0.357	57	73	88	108	0
1	2	19	"Z_5_30"	"Z_5_30"	1450	24890	100	162	165	29	76	78	14	100	100	0	221	225	44	102	106	22	98	97	0	0.723	0.724	0.738	0.737	1.631	0.689	0.683	80	446	205	212	-0.469	86	119	89	123	0
1	3	19	"Z_5_50"	"Z_5_50"	1650	24890	140	3797	3015	1724	77	86	42	100	99	0	7121	5691	3256	109	148	116	100	99	0	0.531	0.526	0.523	0.503	1.605	0.524	0.958	156	524	10732	8520	-0.915	3720	7012	2938	5582	0
1	4	19	"Z_5_70"	"Z_5_70"	1830	24900	140	7646	6020	3720	76	84	42	100	100	0	14461	11027	6943	111	151	114	100	100	0	0.528	0.545	0.531	0.527	1.799	0.536	0.944	156	498	21920	16860	-0.923	7570	14350	5944	10916	0
1	5	19	"Z_5_90"	"Z_5_90"	2020	24900	150	9669	8524	5087	75	76	14	100	100	0	21662	17146	9860	105	117	41	100	100	0	0.445	0.496	0.506	0.477	1.872	0.493	0.934	156	674	31151	25490	-1.168	9594	21557	8449	17041	0
1	6	19	"Z_6_10"	"Z_6_10"	2210	24900	100	124	128	23	73	75	14	97	93	0	172	167	24	102	108	32	93	56	0	0.729	0.846	0.735	0.794	2.145	0.704	0.364	80	444	121	120	-0.457	51	70	55	65	0
1	7	19	"Z_7_50"	"Z_7_50"	2410	24900	120	691	684	212	73	73	13	100	100	0	718	680	175	97	98	13	100	100	0	0.995	1.048	1.061	1.045	1.460	1.075	0.910	120	554	1239	1194	-0.007	618	621	611	583	0
1	8	19	"Z_7_70"	"Z_7_70"	2590	24900	120	1384	1345	417	73	75	16	100	100	0	1341	1243	366	100	103	20	100	100	0	1.056	1.113	1.149	1.125	1.485	1.122	0.927	120	498	2552	2415	0.079	1311	1241	1272	1143	0
1	9	19	"Z_7_90"	"Z_7_90"	2780	24900	120	2587	2533	663	74	76	16	100	100	0	2407	2277	554	101	104	21	100	100	0	1.090	1.130	1.132	1.137	1.324	1.144	0.939	120	513	4819	4635	0.124	2513	2306	2459	2176	0
1	10	19	"Z_8_10"	"Z_8_10"	2980	24870	150	83	84	16	74	76	13	38	14	0	103	105	14	96	98	14	33	7	0	1.286	1.111	1.100	1.156	3.619	1.007	0.032	156	518	16	19	0.363	9	7	10	9	-50
1	11	19	"Z_8_30"	"Z_8_30"	3170	24900	120	176	173	31	74	76	13	100	99	0	147	149	26	97	102	27	84	42	0	2.040	1.904	2.038	2.088	1.828	1.875	0.474	120	423	152	151	1.029	102	50	99	52	0
1	12	19	"Z_8_50"	"Z_8_50"	3350	24900	130	37127	32461	11645	80	81	16	100	100	0	17548	14632	5703	102	109	32	100	100	0	2.124	2.229	2.255	2.311	1.576	2.245	0.947	120	573	54493	46911	1.086	37047	17446	32381	14530	0
1	13	19	"PFA32032"	"oPFA32032"	3530	24900	110	129	131	22	81	83	17	95	76	0	158	158	21	100	103	21	95	73	0	0.828	0.862	0.831	0.841	1.869	0.818	0.304	80	483	106	108	-0.273	48	58	50	58	0
1	14	19	"PFC0775"	"oPFC0775"	3730	24910	120	3305	3121	1091	79	80	16	100	100	0	2579	2500	642	99	101	15	100	100	0	1.301	1.267	1.328	1.196	1.536	1.332	0.917	120	540	5706	5443	0.379	3226	2480	3042	2401	0
1	15	19	"PFI17647"	"oPFI17647"	3910	24910	150	91	94	19	79	81	14	44	18	0	114	117	21	101	103	16	41	17	0	0.923	0.938	0.892	0.987	3.781	0.923	0.061	156	658	25	31	-0.115	12	13	15	16	-50
1	16	19	"PFF72435"	"oPFF72435"	4110	24910	120	210	215	56	82	84	18	96	96	0	247	249	55	101	103	15	100	98	0	0.877	0.899	0.886	0.886	1.709	0.912	0.738	120	491	274	281	-0.190	128	146	133	148	0
1	17	19	"PFL0040"	"oPFL0040"	4300	24910	120	864	860	270	89	97	41	100	99	0	2460	2392	686	110	127	80	100	100	0	0.330	0.338	0.344	0.333	1.538	0.332	0.899	120	475	3125	3053	-1.600	775	2350	771	2282	0
1	18	19	"PFL0041"	"oPFL0041"	4480	24900	110	7786	8115	1269	97	106	52	100	100	0	3063	3026	467	116	137	113	100	100	0	2.609	2.755	2.740	2.765	1.194	2.762	0.921	80	432	10636	10928	1.384	7689	2947	8018	2910	0
1	19	19	"PFI17649"	"oPFI17649"	4690	24870	150	103	106	26	93	101	45	5	1	0	112	116	22	110	126	96	0	0	0	5.000	2.167	1.500	1.484	4.264	0.825	0.142	156	617	12	19	2.322	10	2	13	6	-50
1	20	19	"PFJ12790"	"oPFJ12790"	4870	24910	120	1053	1104	350	83	84	16	100	100	0	522	525	151	102	103	14	100	99	0	2.310	2.414	2.452	2.490	1.506	2.485	0.905	120	460	1390	1444	1.208	970	420	1021	423	0
1	21	19	"PFJ12792"	"oPFJ12792"	5070	24910	120	840	829	270	81	82	14	100	100	0	634	625	193	102	103	15	100	98	0	1.427	1.430	1.418	1.471	1.620	1.453	0.911	120	454	1291	1271	0.513	759	532	748	523	0
1	22	19	"PFK12895"	"oPFK12895"	5250	24920	110	90	91	16	78	80	14	42	12	0	130	131	19	100	101	16	83	46	0	0.400	0.419	0.471	0.452	2.891	0.462	0.129	80	446	42	44	-1.322	12	30	13	31	0
1	1	20	"PFF72440"	"oPFF72440"	1260	25090	120	8558	8065	2916	69	70	13	100	100	0	6096	5726	1709	95	97	15	100	100	0	1.415	1.420	1.477	1.351	1.472	1.476	0.938	120	560	14490	13627	0.500	8489	6001	7996	5631	0
1	2	20	"PFH0004"	"oPFH0004"	1460	25090	120	463	463	148	72	73	14	99	98	0	1419	1353	387	99	101	17	100	100	0	0.296	0.312	0.314	0.298	1.465	0.312	0.921	120	441	1711	1645	-1.755	391	1320	391	1254	0
1	3	20	"PFD66983"	"oPFD66983"	1620	25080	150	108	111	33	73	78	23	63	38	0	167	169	58	105	127	70	44	8	0	0.565	0.594	0.624	0.656	2.463	0.348	0.615	156	478	97	102	-0.825	35	62	38	64	-50
1	4	20	"PFBL B0087"	"oPFBLOB0087"	1810	25080	150	94	97	27	73	77	22	49	24	0	116	126	33	102	124	67	6	1	0	1.500	1.000	1.091	1.202	2.896	0.276	0.111	156	534	35	48	0.585	21	14	24	24	-50
1	5	20	"PFBL B0089"	"oPFBLOB0089"	2020	25090	110	172	172	29	72	73	13	100	98	0	250	251	41	99	104	24	100	100	0	0.662	0.658	0.653	0.646	1.487	0.661	0.718	80	431	251	252	-0.595	100	151	100	152	0
1	6	20	"PFL0045"	"oPFL0045"	2210	25090	120	3733	3656	1029	73	74	13	100	100	0	3888	3685	1174	101	106	25	100	100	0	0.966	1.000	1.006	1.044	1.453	0.989	0.948	120	473	7447	7167	-0.049	3660	3787	3583	3584	0
1	7	20	"PFF72441"	"oPFF72441"	2400	25100	150	89	89	17	73	73	13	54	25	0	121	121	22	100	102	18	53	22	0	0.762	0.762	0.832	0.774	2.568	0.383	0.089	156	527	37	37	-0.392	16	21	16	21	-50
1	8	20	"PFBL B0090"	"oPFBLOB0090"	2590	25100	120	285	275	88	72	73	13	95	92	0	1218	1143	332	98	100	14	100	100	0	0.190	0.194	0.191	0.175	1.680	0.196	0.882	120	507	1333	1248	-2.395	213	1120	203	1045	0
1	9	20	"PFD66986"	"oPFD66986"	2790	25090	80	89	88	19	72	73	13	55	26	0	139	140	19	99	102	17	86	61	0	0.425	0.390	0.548	0.510	2.755	0.158	0.049	52	289	57	57	-1.234	17	40	16	41	0
1	10	20	"PFL0049"	"oPFL0049"	2970	25060	150	80	81	15	75	76	13	27	10	0	102	106	17	101	104	19	18	3	0	5.000	1.200	0.757	0.872	3.439	0.681	0.039	156	566	6	11	2.322	5	1	6	5	-50
1	11	20	"PFK12897"	"oPFK12897"	3160	25060	150	82	81	14	75	77	14	25	5	0	107	106	14	103	108	28	3	0	0	1.750	2.000	1.042	1.076	3.149	0.362	0.008	156	538	11	9	0.807	7	4	6	3	-50
1	12	20	"PFF72442"	"oPFF72442"	3350	25090	110	630	640	106	79	81	17	100	100	0	1414	1416	201	108	118	50	100	100	0	0.422	0.429	0.425	0.427	1.244	0.411	0.891	80	435	1857	1869	-1.245	551	1306	561	1308	0
1	13	20	"PFF72443"	"oPFF72443"	3540	25090	120	2686	2665	719	82	86	27	100	100	0	1346	1269	405	106	116	46	100	97	0	2.100	2.221	2.180	2.403	1.557	2.219	0.911	120	513	3844	3746	1.070	2604	1240	2583	1163	0
1	14	20	"PFBL B0094"	"oPFBLOB0094"	3730	25100	130	5404	5198	1824	79	81	16	100	100	0	5578	5331	1615	107	111	23	100	100	0	0.973	0.980	1.011	0.963	1.530	0.999	0.924	120	547	10796	10343	-0.039	5325	5471	5119	5224	0
1	15	20	"PFH0026"	"oPFH0026"	3950	25070	110	119	118	17	80	82	14	91	70	0	304	307	41	103	106	18	100	100	0	0.194	0.186	0.190	0.169	1.817	0.161	0.460	80	451	240	242	-2.366	39	201	38	204	0
1	16	20	"PFD67003"	"oPFD67003"	4130	25070	110	1001	1011	185	78	81	17	100	100	0	1131	1124	132	102	104	17	100	100	0	0.897	0.913	0.910	0.903	1.261	0.934	0.914	80	449	1952	1955	-0.157	923	1029	933	1022	0
1	17	20	"PFM60515"	"oPFM60515"	4320	25060	110	153	150	26	81	84	21	96	81	0	151	150	22	102	106	22	86	56	0	1.469	1.438	1.492	1.572	2.141	1.406	0.425	80	431	121	117	0.555	72	49	69	48	0
1	18	20	"PFL0099"	"oPFL0099"	4500	25070	130	4641	4358	1311	84	90	47	100	100	0	7771	7259	2180	107	122	100	100	100	0	0.595	0.598	0.607	0.600	1.477	0.589	0.930	120	539	12221	11426	-0.750	4557	7664	4274	7152	0
1	19	20	"PFJ12808"	"oPFJ12808"	4700	25070	120	516	520	149	83	84	16	100	100	0	627	638	158	104	108	25	100	99	0	0.828	0.818	0.815	0.810	1.459	0.827	0.915	120	473	956	971	-0.272	433	523	437	534	0
1	20	20	"PFBL B0145"	"oPFBLOB0145"	4890	25070	120	981	976	294	77	79	13	100	100	0	758	762	231	100	100	13	100	100	0	1.374	1.358	1.339	1.402	1.412	1.357	0.931	120	465	1562	1561	0.458	904	658	899	662	0
1	21	20	"PFBL B0149"	"oPFBLOB0149"	5090	25070	130	228	233	50	78	80	14	100	100	0	418	429	79	98	99	14	100	100	0	0.469	0.468	0.464	0.456	1.372	0.457	0.849	120	416	470	486	-1.093	150	320	155	331	0
1	22	20	"PFI17700"	"oPFI17700"	5260	25070	120	1693	1658	542	76	78	14	100	100	0	1454	1443	475	96	97	15	100	100	0	1.191	1.174	1.173	1.225	1.438	1.176	0.938	120	488	2975	2929	0.252	1617	1358	1582	1347	0
1	1	21	"PFI17702"	"oPFI17702"	1290	25250	120	1526	1518	509	68	69	13	100	100	0	2648	2692	826	92	94	12	100	100	0	0.570	0.558	0.568	0.550	1.408	0.557	0.936	120	557	4014	4050	-0.810	1458	2556	1450	2600	0
1	2	21	"PFG0046"	"oPFG0046"	1480	25250	110	1067	1101	260	70	71	14	100	100	0	677	679	109	96	98	15	100	100	0	1.716	1.768	1.774	1.745	1.303	1.835	0.895	80	398	1578	1614	0.779	997	581	1031	583	0
1	3	21	"PFBL B0151"	"oPFBLOB0151"	1650	25250	110	501	514	87	71	72	14	100	100	0	1227	1232	168	99	101	21	100	100	0	0.381	0.391	0.388	0.389	1.223	0.381	0.918	80	410	1558	1576	-1.391	430	1128	443	1133	0
1	4	21	"PFG0047"	"oPFG0047"	1850	25250	110	201	202	37	71	72	12	100	100	0	378	371	68	99	101	19	100	100	0	0.466	0.482	0.471	0.478	1.463	0.460	0.792	80	446	409	403	-1.102	130	279	131	272	0
1	5	21	"PFD67004"	"oPFD67004"	2050	25260	120	488	467	155	72	72	12	100	99	0	813	808	241	99	101	17	100	100	0	0.583	0.557	0.563	0.514	1.594	0.555	0.871	120	455	1130	1104	-0.779	416	714	395	709	0
1	6	21	"PFL0107"	"oPFL0107"	2240	25260	120	215	212	55	70	72	12	99	98	0	537	510	125	99	103	20	100	99	0	0.331	0.345	0.338	0.341	1.474	0.334	0.830	120	353	583	553	-1.595	145	438	142	411	0
1	7	21	"PFM60519"	"oPFM60519"	2410	25260	120	2274	2183	741	71	72	12	100	100	0	1838	1727	512	99	100	17	100	100	0	1.267	1.297	1.320	1.266	1.533	1.337	0.906	120	346	3942	3740	0.341	2203	1739	2112	1628	0
1	8	21	"PFI17707"	"oPFI17707"	2600	25260	110	648	653	150	72	73	13	100	100	0	1084	1110	169	100	104	20	100	100	0	0.585	0.575	0.575	0.563	1.272	0.577	0.913	80	396	1560	1591	-0.773	576	984	581	1010	0
1	9	21	"PFBL B0154"	"oPFBLOB0154"	2800	25260	120	6562	6626	2168	75	76	14	100	100	0	13180	12711	3846	103	112	31	100	100	0	0.496	0.520	0.535	0.525	1.484	0.514	0.922	120	491	19564	19159	-1.011	6487	13077	6551	12608	0
1	10	21	"PFM60520"	"oPFM60520"	2990	25260	120	344	336	89	75	76	13	100	100	0	717	723	187	104	109	27	100	100	0	0.439	0.422	0.428	0.416	1.412	0.413	0.889	120	463	882	880	-1.188	269	613	261	619	0
1	11	21	"PFBL B0158"	"oPFBLOB0158"	3180	25260	120	834	851	275	73	75	13	100	100	0	2210	2198	666	101	103	17	100	100	0	0.361	0.371	0.364	0.370	1.519	0.361	0.900	120	509	2870	2875	-1.471	761	2109	778	2097	0
1	12	21	"PFI17709"	"oPFI17709"	3380	25270	120	1216	1146	440	77	82	28	100	98	0	3723	3669	1000	106	116	49	100	100	0	0.315	0.300	0.305	0.270	1.588	0.306	0.897	120	415	4756	4632	-1.667	1139	3617	1069	3563	0
1	13	21	"PFG0048"	"oPFG0048"	3560	25270	120	1375	1316	393	77	84	29	100	100	0	8953	8512	2582	111	120	35	100	100	0	0.147	0.147	0.148	0.147	1.494	0.142	0.913	120	380	10140	9640	-2.768	1298	8842	1239	8401	0
1	14	21	"PFM60526"	"oPFM60526"	3750	25270	120	2042	1893	680	76	78	14	100	100	0	2511	2378	640	107	113	26	100	100	0	0.818	0.800	0.830	0.734	1.556	0.829	0.893	120	378	4370	4088	-0.290	1966	2404	1817	2271	0
1	15	21	"PFM60528"	"oPFM60528"	3930	25270	120	501	483	138	77	77	13	99	99	0	1215	1118	293	102	104	14	100	100	0	0.381	0.400	0.401	0.393	1.479	0.395	0.892	120	468	1537	1422	-1.392	424	1113	406	1016	0
1	16	21	"PFL0111"	"oPFL0111"	4130	25270	120	814	796	287	76	77	13	100	100	0	428	413	107	100	100	15	100	100	0	2.250	2.300	2.291	2.235	1.495	2.455	0.890	120	519	1066	1033	1.170	738	328	720	313	0
1	17	21	"E598_1c"	"E598_1c"	4320	25260	100	104	106	21	78	78	14	72	47	0	122	123	16	97	98	13	81	46	0	1.040	1.077	1.149	1.185	2.687	1.404	0.111	80	382	51	54	0.057	26	25	28	26	0
1	18	21	"E598_1e"	"E598_1e"	4490	25260	150	82	84	16	77	78	15	26	9	0	102	102	14	98	99	16	22	2	0	1.250	1.750	1.182	1.292	3.141	1.165	0.031	156	549	9	11	0.322	5	4	7	4	-50
1	19	21	"E598_1g"	"E598_1g"	4690	25260	150	75	75	12	76	77	13	12	1	0	95	96	12	96	99	16	10	0	0	1.000	100000.000	1.077	1.009	3.768	5.509	0.001	156	531	-2	-1	0.000	-1	-1	-1	0	-50
1	20	21	"E598_1i"	"E598_1i"	4880	25270	120	264	261	69	74	76	13	98	97	0	1413	1442	447	95	95	13	100	100	0	0.144	0.139	0.137	0.135	1.594	0.133	0.884	120	435	1508	1534	-2.794	190	1318	187	1347	0
1	21	21	"F48446_9a"	"F48446_9a"	5070	25260	150	74	75	12	75	76	14	12	2	0	97	98	12	95	95	13	17	4	0	-0.500	0.000	1.000	1.130	3.253	5.418	0.001	156	498	1	3	Error	-1	2	0	3	-50
1	22	21	"F48446_9c"	"F48446_9c"	5260	25260	150	72	73	13	74	75	20	5	0	0	97	97	13	93	94	12	26	4	0	-0.500	-0.250	1.045	1.008	3.558	0.016	0.000	156	708	2	3	Error	-2	4	-1	4	-50
1	1	22	"I12861_2g"	"I12861_2g"	1270	25440	110	174	176	38	66	68	12	100	100	0	185	189	38	90	92	13	98	96	0	1.137	1.111	1.142	1.147	1.684	1.102	0.722	80	559	203	209	0.185	108	95	110	99	0
1	2	22	"I12861_2i"	"I12861_2i"	1460	25450	120	294	274	71	68	69	13	99	98	0	253	247	65	92	93	15	97	95	0	1.404	1.329	1.352	1.397	1.789	1.314	0.843	120	601	387	361	0.489	226	161	206	155	0
1	3	22	"J512_2a"	"J512_2a"	1640	25440	150	70	72	14	68	69	13	20	7	0	92	94	16	93	96	18	10	2	0	-2.000	4.000	1.167	1.094	3.747	0.126	0.008	156	784	1	5	Error	2	-1	4	1	-50
1	4	22	"J512_2c"	"J512_2c"	1830	25440	150	74	75	13	69	70	12	29	13	0	97	99	15	95	97	18	13	1	0	2.500	1.500	1.000	0.970	3.426	0.255	0.008	156	781	7	10	1.322	5	2	6	4	-50
1	5	22	"J512_2e"	"J512_2e"	2020	25440	150	79	82	19	70	71	13	36	19	0	104	106	18	96	97	14	33	16	0	1.125	1.200	1.081	1.021	3.522	1.268	0.069	156	732	17	22	0.170	9	8	12	10	-50
1	6	22	"J512_2g"	"J512_2g"	2210	25440	150	75	77	15	69	71	13	28	12	0	98	98	11	94	95	12	19	3	0	1.500	2.000	1.134	1.070	3.265	4.162	0.004	156	717	10	12	0.585	6	4	8	4	-50
1	7	22	"M40872_8a"	"M40872_8a"	2420	25430	150	73	75	14	70	71	12	27	13	0	94	97	13	93	94	13	25	3	0	3.000	1.250	1.000	1.061	3.024	1.158	0.007	156	667	4	9	1.585	3	1	5	4	-50
1	8	22	"M40872_8c"	"M40872_8c"	2590	25440	150	72	73	13	71	72	13	17	5	0	94	96	13	94	97	19	8	0	0	100000.000	1.000	1.000	1.202	4.064	0.226	0.014	156	706	1	4	16.610	1	0	2	2	-50
1	9	22	"M40872_8e"	"M40872_8e"	2780	25440	150	73	73	14	70	72	13	21	6	0	98	99	13	95	101	26	6	0	0	1.000	0.750	0.897	0.820	2.932	0.189	0.031	156	721	6	7	0.000	3	3	3	4	-50
1	10	22	"M40872_8g"	"M40872_8g"	2970	25440	150	79	80	14	70	72	13	37	11	0	102	103	14	95	99	23	12	0	0	1.286	1.250	1.095	1.057	2.892	0.957	0.013	156	740	16	18	0.363	9	7	10	8	-50
1	11	22	"M40872_8i"	"M40872_8i"	3170	25460	120	149	146	36	71	72	13	94	90	0	243	238	57	93	95	13	100	97	0	0.520	0.517	0.498	0.483	1.834	0.519	0.769	120	551	228	220	-0.943	78	150	75	145	0
1	12	22	"EMPTY"	"EMPTY"	3350	25440	150	111	126	61	71	72	12	65	53	0	128	156	76	94	95	13	59	53	0	1.176	0.887	0.924	0.971	2.374	0.826	0.752	156	689	74	117	0.234	40	34	55	62	-75
1	13	22	"EMPTY"	"EMPTY"	3540	25440	150	180	252	196	71	72	13	69	63	0	187	289	219	94	97	19	64	57	0	1.172	0.928	1.010	1.077	2.222	0.898	0.900	156	653	202	376	0.229	109	93	181	195	-75
1	14	22	"EMPTY"	"EMPTY"	3730	25440	150	153	207	143	72	73	13	66	59	0	167	244	160	95	98	19	62	55	0	1.125	0.906	0.906	0.947	2.123	0.886	0.892	156	654	153	284	0.170	81	72	135	149	-75
1	15	22	"EMPTY"	"EMPTY"	3920	25440	150	119	185	128	72	73	13	62	57	0	138	215	136	95	95	13	62	59	0	1.093	0.942	1.011	1.145	2.473	0.917	0.864	156	662	90	233	0.128	47	43	113	120	-75
1	16	22	"EMPTY"	"EMPTY"	4110	25450	150	293	367	292	71	72	13	75	72	0	326	411	322	94	95	12	78	69	0	0.957	0.934	0.970	1.023	1.969	0.915	0.930	156	721	454	613	-0.064	222	232	296	317	-75
1	17	22	"EMPTY"	"EMPTY"	4300	25450	150	127	147	78	71	72	12	71	62	0	155	177	85	94	95	12	67	61	0	0.918	0.916	0.841	0.964	2.217	0.904	0.794	156	720	117	159	-0.123	56	61	76	83	-75
1	18	22	"EMPTY"	"EMPTY"	4490	25450	150	101	128	68	71	73	13	64	54	0	127	154	71	92	93	12	62	53	0	0.857	0.919	0.862	0.947	2.032	0.937	0.726	156	698	65	119	-0.222	30	35	57	62	-75
1	19	22	"EMPTY"	"EMPTY"	4680	25450	150	70	71	14	71	72	13	12	5	0	92	93	12	92	92	11	16	4	0	100000.000	0.000	1.000	1.123	3.364	309.471	0.000	156	691	-1	1	16.610	-1	0	0	1	-75
1	20	22	"EMPTY"	"EMPTY"	4870	25450	150	68	69	12	71	72	14	8	1	0	93	94	12	92	92	12	15	6	0	-3.000	-1.000	0.889	0.831	3.252	4.146	0.001	156	688	-2	0	Error	-3	1	-2	2	-75
1	21	22	"EMPTY"	"EMPTY"	5060	25450	150	69	70	11	71	71	13	8	1	0	91	91	11	91	92	12	14	1	0	100000.000	100000.000	0.889	1.122	3.046	4.982	0.003	156	682	-2	-1	16.610	-2	0	-1	0	-75
1	22	22	"EMPTY"	"EMPTY"	5250	25450	150	70	70	11	71	72	18	3	0	0	91	92	12	90	91	12	17	4	0	-1.000	-0.500	0.964	0.870	3.178	0.015	0.000	156	879	0	1	Error	-1	1	-1	2	-75
2	1	1	"PFA0116"	"A23157_2"	5940	21540	140	616	614	199	78	81	18	100	100	0	1248	1232	376	95	98	26	100	100	0	0.467	0.471	0.474	0.462	1.250	0.467	0.916	156	826	1691	1673	-1.100	538	1153	536	1137	0
2	2	1	"PFA0048"	"A14801_13"	6130	21540	140	584	618	166	80	82	15	100	100	0	2398	2442	609	97	99	17	100	100	0	0.219	0.229	0.230	0.226	1.228	0.220	0.895	156	655	2805	2883	-2.191	504	2301	538	2345	0
2	3	1	"PFA0211"	"A8109_3"	6320	21540	150	2172	2097	976	81	82	15	100	100	0	1973	1934	780	96	98	16	100	100	0	1.114	1.097	1.081	1.047	1.373	1.117	0.899	156	722	3968	3854	0.156	2091	1877	2016	1838	0
2	4	1	"PFA0021"	"A11962_3"	6500	21540	150	155	160	32	81	82	15	98	95	0	315	316	54	96	98	22	100	100	0	0.338	0.359	0.344	0.340	1.662	0.340	0.695	156	757	293	299	-1.565	74	219	79	220	0
2	5	1	"PFA0164"	"A3310_6"	6700	21550	150	435	441	68	84	86	15	100	100	0	687	689	93	96	98	16	100	100	0	0.594	0.602	0.627	0.598	1.268	0.590	0.891	156	740	942	950	-0.752	351	591	357	593	0
2	6	1	"PFA0033"	"A13725_2"	6880	21540	150	794	801	157	88	89	16	100	100	0	680	665	138	95	98	17	100	100	0	1.207	1.251	1.259	1.271	1.324	1.252	0.906	156	716	1291	1283	0.271	706	585	713	570	0
2	7	1	"PFB0041"	"B180"	7050	21550	150	613	612	125	89	91	17	100	100	0	1047	1058	228	97	100	18	100	100	0	0.552	0.544	0.541	0.545	1.308	0.520	0.885	156	729	1474	1484	-0.858	524	950	523	961	0
2	8	1	"PFB0043"	"B186"	7250	21550	150	425	437	91	92	94	19	100	100	0	609	602	125	100	102	17	100	100	0	0.654	0.687	0.672	0.689	1.374	0.665	0.875	156	724	842	847	-0.612	333	509	345	502	0
2	9	1	"PFB0048"	"B197"	7430	21550	150	2236	2225	562	102	110	59	100	100	0	1303	1265	334	104	119	85	100	98	0	1.780	1.829	1.865	1.871	1.336	1.822	0.918	156	740	3333	3284	0.832	2134	1199	2123	1161	0
2	10	1	"PFB0056"	"B218"	7630	21550	150	62326	57813	9255	111	138	133	100	100	33	18952	18144	4694	110	154	185	100	100	0	3.302	3.200	3.208	3.335	1.329	3.138	0.937	156	791	81057	75736	1.723	62215	18842	57702	18034	0
2	11	1	"PFB0059"	"B241"	7820	21560	140	423	443	87	108	133	136	100	80	0	258	262	40	108	146	185	21	0	0	2.100	2.175	2.159	2.173	1.345	1.125	0.577	156	664	465	489	1.070	315	150	335	154	0
2	12	1	"PFB0069"	"B270"	8000	21560	150	734	750	110	97	101	25	100	100	0	558	560	104	102	104	20	100	100	0	1.397	1.426	1.449	1.447	1.266	1.423	0.886	156	721	1093	1111	0.482	637	456	653	458	0
2	13	1	"PFB0161"	"B471"	8200	21560	150	688	694	110	97	99	21	100	100	0	1225	1233	336	101	104	18	100	100	0	0.526	0.527	0.539	0.551	1.433	0.486	0.880	156	741	1715	1729	-0.927	591	1124	597	1132	0
2	14	1	"PFB0183"	"B508"	8390	21570	150	737	751	140	96	98	20	100	100	0	587	609	155	103	105	18	100	100	0	1.324	1.294	1.343	1.316	1.329	1.287	0.865	156	726	1125	1161	0.405	641	484	655	506	0
2	15	1	"PFB0185"	"B511"	8570	21570	150	1093	1128	227	93	94	18	100	100	0	767	784	177	102	104	16	100	100	0	1.504	1.518	1.549	1.535	1.266	1.532	0.894	156	759	1665	1717	0.589	1000	665	1035	682	0
2	16	1	"PFB0199"	"B537"	8760	21570	150	698	682	128	91	91	16	100	100	0	683	681	112	99	100	13	100	100	0	1.039	1.015	1.022	1.005	1.266	1.034	0.906	156	739	1191	1173	0.056	607	584	591	582	0
2	17	1	"PFB0205"	"B549"	8960	21570	150	725	736	109	89	90	16	100	100	0	1170	1176	224	97	104	35	100	100	0	0.593	0.600	0.607	0.607	1.241	0.573	0.906	156	740	1709	1726	-0.755	636	1073	647	1079	0
2	18	1	"PFB0211"	"B556"	9140	21570	150	5717	5761	1301	89	92	19	100	100	0	11673	11735	2551	100	117	69	100	100	0	0.486	0.487	0.488	0.487	1.253	0.471	0.903	156	722	17201	17307	-1.040	5628	11573	5672	11635	0
2	19	1	"PFC0047"	"C187"	9330	21580	140	773	775	177	94	97	21	100	100	0	2325	2370	445	107	120	66	100	100	0	0.306	0.301	0.304	0.293	1.329	0.299	0.905	156	629	2897	2944	-1.708	679	2218	681	2263	0
2	20	1	"PFC0049"	"C191"	9530	21580	150	832	855	321	94	96	21	100	100	0	1820	1851	528	104	107	19	100	100	0	0.430	0.436	0.446	0.408	1.449	0.451	0.880	156	701	2454	2508	-1.217	738	1716	761	1747	0
2	21	1	"PFC0053"	"C199"	9720	21570	140	720	742	165	91	95	23	100	100	0	628	633	124	102	104	18	100	100	0	1.196	1.226	1.195	1.228	1.295	1.230	0.884	156	648	1155	1182	0.258	629	526	651	531	0
2	22	1	"PFC0064"	"C230"	9900	21580	140	140	140	27	95	267	2135	0	0	0	175	176	23	103	129	219	0	0	0	0.625	0.616	0.589	0.543	2.152	2.918	0.769	156	786	117	118	-0.678	45	72	45	73	0
2	1	2	"PFC0067"	"C234"	5920	21760	150	1016	993	251	80	83	16	100	100	0	2447	2570	542	98	101	20	100	100	0	0.398	0.369	0.384	0.358	1.341	0.370	0.919	156	760	3285	3385	-1.327	936	2349	913	2472	0
2	2	2	"PFC0074"	"C249"	6110	21760	140	650	664	136	84	87	24	100	100	0	454	464	78	102	105	20	100	100	0	1.608	1.602	1.596	1.594	1.248	1.656	0.894	156	494	918	942	0.685	566	352	580	362	0
2	3	2	"PFK0421"	"Kn479_3"	6290	21750	140	1083	1091	173	86	88	24	100	100	0	665	680	143	101	104	19	100	100	0	1.768	1.736	1.751	1.776	1.288	1.716	0.919	156	522	1561	1584	0.822	997	564	1005	579	0
2	4	2	"PFK0499"	"Kn722_1"	6490	21760	150	646	651	139	87	90	27	100	100	0	468	478	99	103	119	69	100	100	0	1.532	1.504	1.544	1.500	1.335	1.564	0.880	156	562	924	939	0.615	559	365	564	375	0
2	5	2	"PFK0529"	"Kn862_1"	6680	21760	140	1135	1123	400	87	91	28	100	100	0	2782	2842	969	107	127	76	100	100	0	0.392	0.379	0.372	0.373	1.251	0.371	0.899	156	516	3723	3771	-1.352	1048	2675	1036	2735	0
2	6	2	"PFK0159"	"Kn1106_2"	6870	21760	140	259	264	55	88	89	18	100	100	0	225	225	39	104	114	43	98	82	0	1.413	1.455	1.475	1.473	1.483	1.484	0.771	156	511	292	297	0.499	171	121	176	121	0
2	7	2	"PFK0179"	"Kn1255_4"	7070	21760	150	3872	4042	1275	88	88	17	100	100	0	3499	3632	940	102	106	22	100	100	0	1.114	1.120	1.102	1.101	1.217	1.161	0.913	156	529	7181	7484	0.156	3784	3397	3954	3530	0
2	8	2	"PFK0266"	"Kn2144_2"	7250	21760	150	2403	2434	495	87	89	17	100	100	0	1452	1500	418	101	105	20	100	100	0	1.714	1.678	1.680	1.735	1.319	1.658	0.902	156	507	3667	3746	0.778	2316	1351	2347	1399	0
2	9	2	"PFK1250"	"Ks8_1"	7430	21760	140	824	852	139	92	100	64	100	100	0	780	820	180	102	119	87	100	99	0	1.080	1.058	1.082	1.076	1.261	1.031	0.893	156	504	1410	1478	0.111	732	678	760	718	0
2	10	2	"PFK0668"	"Ks13_2"	7620	21770	150	530	522	116	98	128	153	97	88	0	1073	1086	248	106	159	214	99	98	0	0.447	0.433	0.451	0.425	1.431	0.432	0.837	156	551	1399	1404	-1.162	432	967	424	980	0
2	11	2	"PFK0833"	"Ks25_5"	7820	21770	140	223	222	38	98	118	135	38	0	0	439	449	83	103	136	181	100	40	0	0.372	0.358	0.363	0.352	1.492	0.347	0.597	156	529	461	470	-1.427	125	336	124	346	0
2	12	2	"PFK0849"	"Ks26_17"	8010	21760	150	1346	1354	287	96	98	21	100	100	0	594	591	142	101	103	17	100	100	0	2.535	2.567	2.671	2.637	1.378	2.608	0.880	156	487	1743	1748	1.342	1250	493	1258	490	0
2	13	2	"PFK0898"	"Ks31_1"	8200	21770	150	1312	1365	317	97	100	24	100	100	0	1061	1099	243	103	107	21	100	100	0	1.268	1.273	1.290	1.270	1.262	1.307	0.890	156	431	2173	2264	0.343	1215	958	1268	996	0
2	14	2	"PFK0968"	"Ks42_6"	8380	21770	140	609	611	109	99	101	22	100	100	0	610	613	102	104	109	23	100	100	0	1.008	1.006	0.992	1.005	1.249	1.011	0.884	156	494	1016	1021	0.011	510	506	512	509	0
2	15	2	"PFK1224"	"Ks83_19"	8600	21770	100	134	138	32	95	98	19	76	51	0	163	163	28	101	106	22	96	70	0	0.629	0.694	0.761	0.676	2.155	0.787	0.365	80	374	101	105	-0.669	39	62	43	62	0
2	16	2	"PFK1246"	"Ks89_2"	8770	21770	150	961	963	166	93	94	17	100	100	0	419	436	97	97	99	16	100	100	0	2.696	2.566	2.743	2.615	1.316	2.641	0.853	156	525	1190	1209	1.431	868	322	870	339	0
2	17	2	"PFK1245"	"Ks89_10"	8940	21770	120	145	144	29	90	91	17	88	72	0	163	169	30	96	98	16	100	96	0	0.821	0.740	0.730	0.662	2.079	0.786	0.477	120	447	122	127	-0.285	55	67	54	73	0
2	18	2	"PFK1268"	"Ks97_1"	9150	21770	140	373	380	72	90	93	20	100	100	0	822	840	178	100	119	77	100	99	0	0.392	0.392	0.404	0.393	1.383	0.365	0.826	156	501	1005	1030	-1.351	283	722	290	740	0
2	19	2	"PFK0567"	"Ks101_10"	9340	21770	150	1066	1028	179	95	97	20	100	100	0	928	932	230	106	120	75	100	98	0	1.181	1.130	1.176	1.156	1.349	1.108	0.887	156	416	1793	1759	0.240	971	822	933	826	0
2	20	2	"PFK0617"	"Ks117_4"	9510	21770	140	189	188	32	98	100	20	100	95	0	256	249	48	108	110	22	98	94	0	0.615	0.638	0.615	0.655	1.876	0.577	0.613	156	443	239	231	-0.702	91	148	90	141	0
2	21	2	"PFK0689"	"Ks157_11"	9710	21780	150	3504	3521	681	102	107	28	100	100	0	5360	5283	846	109	115	46	100	100	0	0.648	0.661	0.685	0.653	1.233	0.663	0.932	156	452	8653	8593	-0.626	3402	5251	3419	5174	0
2	22	2	"PFK0731"	"Ks186_10"	9890	21770	150	65535	62570	8347	130	957	4964	100	100	85	55061	47202	16716	120	383	1895	98	94	0	1.190	1.326	1.190	1.576	1.946	1.248	0.872	156	623	120346	109522	0.252	65405	54941	62440	47082	0
2	1	3	"PFK0746"	"Ks202_1"	5920	21950	150	1928	1887	262	82	84	22	100	100	0	1189	1181	243	99	102	24	100	100	0	1.694	1.668	1.684	1.711	1.282	1.650	0.932	156	677	2936	2887	0.760	1846	1090	1805	1082	0
2	2	3	"PFK0750"	"Ks202_4"	6100	21950	140	340	343	58	87	91	31	100	100	0	295	299	59	103	107	26	100	98	0	1.318	1.306	1.326	1.336	1.363	1.285	0.798	156	445	445	452	0.398	253	192	256	196	0
2	3	3	"PFK0747"	"Ks202_10"	6300	21950	140	4029	4162	873	88	91	26	100	100	0	1811	1863	439	103	111	60	100	100	0	2.307	2.315	2.413	2.344	1.233	2.350	0.915	156	471	5649	5834	1.206	3941	1708	4074	1760	0
2	4	3	"PFK0766"	"Ks212_4"	6480	21960	150	1270	1249	251	89	96	35	100	100	0	1748	1722	362	109	157	165	100	99	0	0.721	0.719	0.731	0.721	1.237	0.714	0.919	156	491	2820	2773	-0.473	1181	1639	1160	1613	0
2	5	3	"PFA0029"	"A12706_1"	6680	21950	150	11660	11975	4800	92	100	38	100	100	0	21557	22915	7891	120	190	185	100	100	0	0.540	0.521	0.522	0.509	1.273	0.521	0.905	156	435	33005	34678	-0.890	11568	21437	11883	22795	0
2	6	3	"PFA0034"	"A13725_4"	6870	21950	140	1716	1685	291	91	93	21	100	100	0	1681	1669	391	110	142	107	100	99	0	1.034	1.022	1.030	1.050	1.291	1.000	0.923	156	385	3196	3153	0.049	1625	1571	1594	1559	0
2	7	3	"PFA0036"	"A13725_6"	7060	21960	150	1335	1283	258	89	91	19	100	100	0	1498	1488	296	102	107	21	100	100	0	0.893	0.861	0.883	0.853	1.301	0.866	0.921	156	457	2642	2580	-0.164	1246	1396	1194	1386	0
2	8	3	"PFA0038"	"A13725_9"	7250	21960	140	585	578	87	87	89	17	100	100	0	865	872	181	98	102	19	100	100	0	0.649	0.634	0.655	0.641	1.272	0.611	0.897	156	493	1265	1265	-0.623	498	767	491	774	0
2	9	3	"PFA0041"	"A14195_3"	7450	21960	150	135	136	24	87	89	16	92	75	0	145	148	23	99	101	17	92	73	0	1.043	1.000	0.987	0.999	2.265	1.006	0.416	156	415	94	98	0.061	48	46	49	49	-50
2	10	3	"PFA0043"	"A14263_1"	7630	21960	140	867	895	158	88	92	36	100	100	0	1032	1037	186	98	100	15	100	100	0	0.834	0.859	0.873	0.861	1.237	0.851	0.889	156	429	1713	1746	-0.262	779	934	807	939	0
2	11	3	"PFA0063"	"A14801_9"	7820	21960	130	173	176	39	88	91	34	97	67	0	187	186	32	97	98	14	100	98	0	0.944	0.989	0.966	0.977	1.654	1.349	0.455	120	504	175	177	-0.082	85	90	88	89	0
2	12	3	"PFA0065"	"A15774_2"	8020	21950	140	602	607	121	88	89	16	100	100	0	304	307	65	97	98	15	99	99	0	2.483	2.471	2.425	2.560	1.402	2.463	0.866	156	479	721	729	1.312	514	207	519	210	0
2	13	3	"PFA0067"	"A16096_5"	8190	21960	140	222	222	34	87	88	16	100	100	0	239	239	34	97	98	15	100	100	0	0.951	0.951	0.970	0.949	1.447	0.969	0.719	156	398	277	277	-0.073	135	142	135	142	0
2	14	3	"PFA0071"	"A16972_1"	8370	21950	150	106	106	22	89	91	19	42	15	0	123	125	24	96	100	20	60	29	0	0.630	0.586	0.758	0.755	3.433	0.834	0.209	156	466	44	46	-0.667	17	27	17	29	-50
2	15	3	"PFA0073"	"A1700_2"	8560	21950	150	103	105	19	92	94	18	35	16	0	132	133	28	97	101	20	69	41	0	0.314	0.361	0.517	0.441	3.560	0.456	0.156	156	588	46	49	-1.670	11	35	13	36	-50
2	16	3	"PFA0076"	"A1700_6"	8780	21960	140	419	427	82	90	91	18	100	100	0	402	418	87	96	98	16	100	100	0	1.075	1.047	1.082	1.054	1.297	1.026	0.876	156	531	635	659	0.105	329	306	337	322	0
2	17	3	"PFA0109"	"A22053_4"	8970	21970	140	166	168	30	84	87	18	98	96	0	272	283	55	94	95	14	100	100	0	0.461	0.444	0.453	0.430	1.560	0.422	0.665	156	529	260	273	-1.118	82	178	84	189	0
2	18	3	"PFA0112"	"A23157_12"	9150	21960	150	1278	1307	258	83	84	16	100	100	0	958	940	206	93	96	16	100	100	0	1.382	1.445	1.470	1.468	1.303	1.444	0.896	156	489	2060	2071	0.466	1195	865	1224	847	0
2	19	3	"PFA0114"	"A23157_18"	9340	21970	140	1373	1412	319	85	86	15	100	100	0	2353	2412	484	95	98	16	100	100	0	0.570	0.573	0.593	0.564	1.325	0.567	0.893	156	410	3546	3644	-0.810	1288	2258	1327	2317	0
2	20	3	"PFA0117"	"A23157_8"	9510	21960	150	125	124	22	90	91	17	75	51	0	130	133	26	99	101	18	73	39	0	1.129	1.000	1.117	1.081	2.852	0.928	0.322	156	503	66	68	0.175	35	31	34	34	-50
2	21	3	"PFA0123"	"A24704_11"	9730	21970	150	363	366	65	93	97	26	100	100	0	521	522	80	100	107	43	100	100	0	0.641	0.647	0.647	0.640	1.321	0.636	0.849	156	528	691	695	-0.641	270	421	273	422	0
2	22	3	"PFA0126"	"A24704_6"	9890	21950	150	137	140	33	103	791	4602	0	0	0	147	146	23	105	342	1845	0	0	0	0.810	0.902	0.976	0.933	2.699	1.768	0.802	156	655	76	78	-0.305	34	42	37	41	-50
2	1	4	"PFA0154"	"A3310_10"	5920	22140	150	142	143	31	84	85	22	90	65	0	161	173	49	98	100	22	91	69	0	0.921	0.787	0.835	0.827	2.263	0.771	0.424	156	721	121	134	-0.119	58	63	59	75	0
2	2	4	"PFA0156"	"A3310_15"	6120	22150	140	1085	1123	237	86	88	25	100	100	0	631	649	146	100	104	25	100	100	0	1.881	1.889	1.936	1.901	1.295	1.934	0.887	156	431	1530	1586	0.912	999	531	1037	549	0
2	3	4	"PFA0159"	"A3310_22"	6300	22150	140	327	326	57	85	87	17	100	100	0	670	674	122	99	107	62	100	100	0	0.424	0.419	0.427	0.417	1.318	0.402	0.840	156	433	813	816	-1.238	242	571	241	575	0
2	4	4	"PFA0162"	"A3310_32"	6500	22150	140	1022	1037	210	87	92	28	100	100	0	1146	1167	255	102	140	158	100	100	0	0.896	0.892	0.909	0.896	1.218	0.882	0.922	156	463	1979	2015	-0.159	935	1044	950	1065	0
2	5	4	"PFA0165"	"A3310_7"	6690	22150	140	312	318	60	97	104	34	100	100	0	486	513	108	110	163	178	100	61	0	0.572	0.548	0.566	0.544	1.384	0.412	0.565	156	406	591	624	-0.806	215	376	221	403	0
2	6	4	"PFA0168"	"A3920_1"	6840	22130	150	114	119	28	105	108	28	25	8	0	126	129	29	108	141	126	0	0	0	0.500	0.667	0.744	0.844	3.366	0.050	0.007	156	412	27	35	-1.000	9	18	14	21	-50
2	7	4	"PFC0075"	"C25"	7030	22130	150	108	109	22	96	105	84	0	0	0	128	130	31	101	108	43	28	2	0	0.444	0.448	0.630	0.606	3.417	0.740	0.101	156	490	39	42	-1.170	12	27	13	29	-50
2	8	4	"PFC0079"	"C258"	7250	22160	150	253	251	52	89	95	74	95	62	0	332	336	69	97	102	37	98	98	0	0.698	0.678	0.671	0.662	1.487	1.130	0.401	156	618	399	401	-0.519	164	235	162	239	0
2	9	4	"PFC0082"	"C269"	7450	22150	150	460	461	97	87	91	18	100	100	0	417	417	90	97	100	17	100	100	0	1.166	1.169	1.158	1.175	1.388	1.166	0.847	156	479	693	694	0.221	373	320	374	320	0
2	10	4	"PFC0085"	"C273"	7600	22130	150	109	111	27	89	92	20	49	27	0	134	130	33	97	102	19	62	46	0	0.541	0.667	0.765	0.702	2.579	0.666	0.332	156	514	57	55	-0.888	20	37	22	33	-50
2	11	4	"PFC0087"	"C277"	7830	22160	140	358	358	72	88	90	19	100	99	0	906	935	201	97	100	17	100	100	0	0.334	0.322	0.329	0.317	1.367	0.310	0.858	156	576	1079	1108	-1.583	270	809	270	838	0
2	12	4	"PFC0090"	"C285"	8020	22160	140	439	441	84	86	88	16	100	100	0	887	918	218	97	97	12	100	100	0	0.447	0.432	0.439	0.434	1.303	0.410	0.876	156	438	1143	1176	-1.162	353	790	355	821	0
2	13	4	"PFC0107"	"C321"	8210	22160	140	245	244	46	83	85	16	100	100	0	330	335	63	94	95	12	100	100	0	0.686	0.668	0.681	0.665	1.422	0.647	0.792	156	396	398	402	-0.543	162	236	161	241	0
2	14	4	"PFC0110"	"C332"	8390	22160	150	604	594	111	82	85	17	100	100	0	460	459	106	92	93	14	100	99	0	1.418	1.395	1.446	1.434	1.344	1.384	0.874	156	470	890	879	0.504	522	368	512	367	0
2	15	4	"PFC0112"	"C337"	8590	22160	140	156	158	26	87	88	16	99	94	0	201	203	34	93	95	14	100	100	0	0.639	0.645	0.636	0.629	1.549	0.626	0.653	156	481	177	181	-0.646	69	108	71	110	0
2	16	4	"PFC0114"	"C344"	8760	22160	140	317	321	59	87	89	18	100	100	0	234	237	44	96	97	14	100	100	0	1.667	1.660	1.632	1.692	1.424	1.693	0.790	156	533	368	375	0.737	230	138	234	141	0
2	17	4	"PFC0116"	"C35"	8970	22160	110	126	125	21	85	86	17	83	62	0	145	146	24	94	95	12	97	88	0	0.804	0.769	0.758	0.724	2.140	0.818	0.299	80	434	92	92	-0.315	41	51	40	52	0
2	18	4	"PFC0119"	"C354"	9160	22160	140	215	217	39	83	86	19	100	100	0	373	382	76	93	96	17	100	100	0	0.471	0.464	0.457	0.457	1.429	0.442	0.795	156	461	412	423	-1.085	132	280	134	289	0
2	19	4	"PFC0135"	"C394"	9340	22160	140	472	475	78	85	86	17	100	100	0	476	500	110	95	97	15	100	100	0	1.016	0.963	1.011	0.981	1.351	0.934	0.829	156	453	768	795	0.023	387	381	390	405	0
2	20	4	"PFC0138"	"C41"	9530	22160	120	118	118	23	87	89	17	70	42	0	142	149	25	96	98	15	97	85	0	0.674	0.585	0.552	0.518	2.534	0.590	0.262	120	488	77	84	-0.569	31	46	31	53	0
2	21	4	"PFC0140"	"C413"	9710	22140	90	115	115	19	92	96	22	51	7	0	150	149	22	100	105	21	90	59	0	0.460	0.469	0.520	0.505	2.416	0.667	0.205	52	337	73	72	-1.120	23	50	23	49	0
2	22	4	"PFC0142"	"C417"	9910	22160	140	1218	1275	279	90	93	19	100	100	0	694	688	148	97	102	19	100	100	0	1.889	2.005	1.986	2.032	1.289	2.051	0.896	156	714	1725	1776	0.918	1128	597	1185	591	0
2	1	5	"PFC0144"	"C419"	5920	22340	140	560	561	83	84	86	20	100	100	0	539	546	95	97	99	17	100	100	0	1.077	1.062	1.068	1.072	1.277	1.060	0.904	156	678	918	926	0.107	476	442	477	449	0
2	2	5	"PFC0147"	"C423"	6120	22340	140	706	692	151	84	87	29	100	100	0	840	852	182	99	104	54	100	100	0	0.839	0.807	0.808	0.800	1.270	0.797	0.908	156	394	1363	1361	-0.253	622	741	608	753	0
2	3	5	"PFC0161"	"C449"	6280	22330	150	119	119	27	84	87	27	62	21	0	158	156	43	96	100	52	57	14	0	0.565	0.583	0.636	0.622	2.475	0.597	0.488	156	429	97	95	-0.825	35	62	35	60	-50
2	4	5	"PFC0163"	"C453"	6500	22340	140	360	379	98	86	87	16	100	100	0	330	340	79	97	99	19	100	100	0	1.176	1.206	1.257	1.205	1.332	1.225	0.858	156	472	507	536	0.234	274	233	293	243	0
2	5	5	"PFC0165"	"C46"	6680	22340	140	310	316	62	92	95	23	100	100	0	1857	1904	571	102	106	22	100	100	0	0.124	0.124	0.125	0.127	1.366	0.115	0.869	156	377	1973	2026	-3.009	218	1755	224	1802	0
2	6	5	"PFC0168"	"C472"	6880	22340	140	1178	1187	243	102	106	28	100	100	0	746	737	176	103	109	26	100	100	0	1.673	1.711	1.775	1.761	1.322	1.717	0.901	156	452	1719	1719	0.743	1076	643	1085	634	0
2	7	5	"PFC0171"	"C489"	7060	22340	140	264	263	50	93	101	76	94	62	0	322	322	66	97	103	39	98	96	0	0.760	0.756	0.756	0.753	1.408	0.748	0.819	156	595	396	395	-0.396	171	225	170	225	0
2	8	5	"PFC0174"	"C492"	7260	22360	110	115	125	48	87	89	19	61	33	0	149	163	81	95	99	28	86	46	0	0.519	0.559	0.604	0.508	2.543	0.486	0.352	80	448	82	106	-0.948	28	54	38	68	0
2	9	5	"PFD0418"	"D49176_20"	7460	22340	140	1360	1349	256	88	91	19	100	100	0	1045	1049	239	98	102	19	100	100	0	1.343	1.326	1.368	1.344	1.326	1.326	0.888	156	609	2219	2212	0.426	1272	947	1261	951	0
2	10	5	"PFD0422"	"D49176_29"	7660	22340	90	130	131	27	92	95	20	76	44	0	164	170	29	101	105	22	96	82	0	0.603	0.565	0.542	0.520	2.478	0.611	0.202	52	357	101	108	-0.729	38	63	39	69	0
2	11	5	"PFD0425"	"D49176_32"	7830	22340	130	222	222	42	85	87	17	100	100	0	434	454	94	96	97	13	100	100	0	0.405	0.383	0.398	0.376	1.432	0.366	0.772	120	489	475	495	-1.303	137	338	137	358	0
2	12	5	"PFD0428"	"D49176_37"	8020	22340	140	186	189	34	85	86	16	100	100	0	183	185	34	96	97	12	98	98	0	1.161	1.169	1.188	1.184	1.702	1.185	0.611	156	423	188	193	0.215	101	87	104	89	0
2	13	5	"PFD0431"	"D49176_44"	8200	22340	140	1131	1141	221	84	86	16	100	100	0	781	770	206	96	98	17	100	99	0	1.528	1.568	1.576	1.642	1.371	1.526	0.906	156	391	1732	1731	0.612	1047	685	1057	674	0
2	14	5	"PFD0436"	"D49176_6"	8400	22340	140	8729	8712	1449	81	83	15	100	100	0	2683	2624	702	92	96	19	100	100	0	3.338	3.409	3.392	3.602	1.421	3.387	0.921	156	435	11239	11163	1.739	8648	2591	8631	2532	0
2	15	5	"PFD0454"	"D51731_2"	8590	22340	130	281	288	47	84	86	15	100	100	0	351	356	62	94	96	17	100	100	0	0.767	0.779	0.767	0.780	1.305	0.747	0.852	120	440	454	466	-0.384	197	257	204	262	0
2	16	5	"PFD0463"	"D53677_1"	8780	22350	150	145	147	27	86	89	18	95	83	0	159	162	28	96	97	14	100	92	0	0.937	0.924	0.861	0.891	2.056	0.949	0.476	156	520	122	127	-0.095	59	63	61	66	0
2	17	5	"PFD0467"	"D53677_8"	8960	22350	130	120	123	22	85	87	17	82	50	0	137	141	22	95	95	12	94	87	0	0.833	0.826	0.800	0.861	2.597	0.984	0.304	120	401	77	84	-0.263	35	42	38	46	0
2	18	5	"PFD0471"	"D54177_1"	9120	22340	150	133	132	34	88	91	21	72	53	0	150	146	41	96	101	24	69	55	0	0.833	0.880	0.870	0.896	2.040	0.847	0.505	156	478	99	94	-0.263	45	54	44	50	-50
2	19	5	"PFD0474"	"D54346_3"	9340	22350	140	326	327	55	88	92	21	100	99	0	444	452	96	97	102	24	100	100	0	0.686	0.673	0.691	0.677	1.391	0.648	0.837	156	571	585	594	-0.544	238	347	239	355	0
2	20	5	"PFD0478"	"D56259_1"	9540	22350	140	813	805	144	87	89	16	100	100	0	662	662	126	98	99	14	100	100	0	1.287	1.273	1.308	1.275	1.286	1.281	0.906	156	539	1290	1282	0.364	726	564	718	564	0
2	21	5	"PFD0512"	"D6287_18"	9740	22360	150	120	119	24	89	93	19	68	33	0	146	150	30	102	104	18	87	64	0	0.705	0.625	0.717	0.615	2.619	0.635	0.273	156	545	75	78	-0.505	31	44	30	48	-50
2	22	5	"PFD0515"	"D6287_22"	9900	22350	140	499	532	155	86	88	16	100	100	0	754	784	212	96	98	15	100	100	0	0.628	0.648	0.641	0.642	1.340	0.624	0.864	156	628	1071	1134	-0.672	413	658	446	688	0
2	1	6	"PFD0519"	"D6287_3"	5930	22530	140	143	164	114	81	84	25	92	64	0	174	193	115	93	97	44	84	35	0	0.765	0.830	0.779	0.776	1.914	0.926	0.516	156	617	143	183	-0.386	62	81	83	100	0
2	2	6	"PFD0521"	"D6287_31"	6120	22530	140	991	977	181	85	100	140	100	100	0	867	864	203	97	107	76	100	100	0	1.177	1.163	1.177	1.181	1.307	1.177	0.826	156	407	1676	1659	0.235	906	770	892	767	0
2	3	6	"PFD0525"	"D6287_49"	6300	22530	140	3139	3094	650	86	101	136	100	100	0	1877	1852	464	98	107	74	100	100	0	1.716	1.715	1.753	1.738	1.277	1.720	0.928	156	433	4832	4762	0.779	3053	1779	3008	1754	0
2	4	6	"PFD0527"	"D6287_53"	6490	22530	140	648	650	120	88	94	43	100	100	0	372	376	72	96	102	23	100	100	0	2.029	2.007	2.011	2.030	1.300	2.054	0.881	156	466	836	842	1.021	560	276	562	280	0
2	5	6	"PFD0563"	"D65980_2"	6690	22530	150	166	167	29	92	98	40	91	39	0	212	216	50	101	108	27	96	89	0	0.667	0.652	0.681	0.679	1.747	0.599	0.589	156	435	185	190	-0.585	74	111	75	115	-50
2	6	6	"PFD0569"	"D6681_10"	6840	22510	150	115	121	26	95	99	24	47	19	0	137	141	30	104	110	26	58	28	0	0.606	0.703	0.678	0.647	3.510	0.764	0.228	156	522	53	63	-0.722	20	33	26	37	-50
2	7	6	"PFD0572"	"D6681_3"	7070	22540	130	224	228	35	90	94	23	100	100	0	235	243	47	98	102	22	100	100	0	0.978	0.952	0.987	0.964	1.454	0.965	0.746	120	567	271	283	-0.032	134	137	138	145	0
2	8	6	"PFD0575"	"D66953_1"	7250	22540	120	135	139	27	85	86	16	95	78	0	154	160	31	94	96	13	99	91	0	0.833	0.818	0.841	0.812	1.777	0.895	0.459	120	451	110	120	-0.263	50	60	54	66	0
2	9	6	"PFD0579"	"D7726_1"	7440	22540	140	339	335	70	87	88	15	100	100	0	370	380	95	96	100	28	100	99	0	0.920	0.873	0.910	0.881	1.426	0.846	0.801	156	526	526	532	-0.121	252	274	248	284	0
2	10	6	"PFD0583"	"D8137_1"	7630	22530	130	739	746	93	89	91	17	100	100	0	1423	1488	347	101	109	44	100	100	0	0.492	0.474	0.479	0.484	1.295	0.438	0.875	120	529	1972	2044	-1.024	650	1322	657	1387	0
2	11	6	"PFE0587"	"E6125_5"	7820	22540	140	434	434	104	86	87	16	100	99	0	364	364	74	97	102	37	99	98	0	1.303	1.303	1.341	1.289	1.483	1.341	0.857	156	522	615	615	0.382	348	267	348	267	0
2	12	6	"PFE0589"	"E6662_1"	8010	22540	140	434	432	93	86	87	15	100	100	0	589	595	142	94	96	13	100	100	0	0.703	0.691	0.699	0.684	1.438	0.669	0.864	156	429	843	847	-0.508	348	495	346	501	0
2	13	6	"PFE0591"	"E679_1"	8200	22540	140	2039	2044	412	87	88	16	100	100	0	3088	3029	887	96	100	21	100	100	0	0.652	0.667	0.679	0.698	1.356	0.631	0.916	156	387	4944	4890	-0.616	1952	2992	1957	2933	0
2	14	6	"PFE0593"	"E679_4"	8380	22530	150	126	126	26	86	87	17	83	60	0	151	150	36	94	99	22	83	65	0	0.702	0.714	0.779	0.697	2.182	0.634	0.368	156	449	97	96	-0.511	40	57	40	56	-50
2	15	6	"PFE0596"	"E6820_1"	8570	22540	140	981	999	255	86	88	16	100	100	0	825	823	197	94	97	17	100	100	0	1.224	1.252	1.316	1.239	1.347	1.281	0.884	156	516	1626	1642	0.292	895	731	913	729	0
2	16	6	"PFE0601"	"E70_3"	8770	22540	130	148	172	260	85	87	15	99	93	0	205	235	209	94	95	13	100	100	0	0.568	0.617	0.529	0.527	1.818	1.756	0.332	120	471	174	228	-0.817	63	111	87	141	0
2	17	6	"PFE0626"	"E8167_12"	8950	22540	140	114	117	24	86	87	14	73	48	0	135	136	23	92	93	11	96	87	0	0.651	0.705	0.692	0.693	2.249	0.873	0.295	156	422	71	75	-0.619	28	43	31	44	0
2	18	6	"PFE0628"	"E8167_2"	9120	22520	150	99	102	22	90	93	20	34	11	0	118	115	25	96	102	24	45	10	0	0.409	0.632	0.829	0.815	3.037	0.788	0.297	156	596	31	31	-1.290	9	22	12	19	-50
2	19	6	"PFE0632"	"E8314_4"	9360	22550	110	128	126	24	89	93	20	73	43	0	154	160	31	96	100	19	96	78	0	0.672	0.578	0.592	0.574	2.305	0.670	0.374	80	445	97	101	-0.573	39	58	37	64	0
2	20	6	"PFE0634"	"E832_1"	9530	22540	140	311	319	66	87	89	16	100	100	0	323	325	68	97	99	14	100	100	0	0.991	1.018	1.018	1.031	1.410	1.006	0.836	156	518	450	460	-0.013	224	226	232	228	0
2	21	6	"PFE0638"	"E84_1"	9720	22540	130	375	373	60	86	87	15	100	100	0	1102	1120	180	99	102	19	100	100	0	0.288	0.281	0.285	0.279	1.326	0.255	0.839	120	454	1292	1308	-1.795	289	1003	287	1021	0
2	22	6	"PFE0645"	"E886_1"	9900	22540	130	124	126	19	84	85	14	93	76	0	148	149	27	95	97	18	92	71	0	0.755	0.778	0.816	0.771	2.366	0.643	0.348	120	586	93	96	-0.406	40	53	42	54	0
2	1	7	"PFF0003"	"F10044_2"	5920	22720	140	410	414	94	81	83	16	100	100	0	868	888	239	94	95	13	100	100	0	0.425	0.419	0.431	0.427	1.396	0.398	0.882	156	642	1103	1127	-1.234	329	774	333	794	0
2	2	7	"PFF0005"	"F10154_1"	6110	22720	140	182	182	32	85	96	133	12	0	0	243	240	49	96	102	54	96	73	0	0.660	0.674	0.667	0.663	1.578	0.640	0.724	156	437	244	241	-0.600	97	147	97	144	0
2	3	7	"PFF0010"	"F1021_1"	6310	22720	140	3316	3149	712	85	102	136	100	100	0	1196	1178	377	98	106	55	99	98	0	2.943	2.837	2.962	3.010	1.506	2.843	0.885	156	453	4329	4144	1.557	3231	1098	3064	1080	0
2	4	7	"PFF0012"	"F1021_3"	6500	22720	140	5963	6019	1504	88	97	46	100	100	0	2401	2368	594	97	104	28	100	100	0	2.550	2.612	2.670	2.606	1.295	2.689	0.925	156	459	8179	8202	1.350	5875	2304	5931	2271	0
2	5	7	"PFF0016"	"F10318_1"	6690	22730	140	575	569	120	91	95	26	100	100	0	533	543	96	97	102	23	100	100	0	1.110	1.072	1.119	1.049	1.400	1.099	0.863	156	463	920	924	0.151	484	436	478	446	0
2	6	7	"PFF0020"	"F10626_1"	6870	22730	130	337	336	59	92	95	20	100	100	0	629	650	137	98	103	22	100	100	0	0.461	0.442	0.437	0.442	1.336	0.425	0.815	120	528	776	796	-1.116	245	531	244	552	0
2	7	7	"PFF0043"	"F11007_3"	7070	22730	120	148	150	25	88	89	16	98	90	0	192	196	33	95	96	13	100	100	0	0.619	0.614	0.601	0.592	1.633	0.605	0.567	120	460	157	163	-0.693	60	97	62	101	0
2	8	7	"PFF0046"	"F11089_1"	7250	22730	140	514	509	127	86	86	15	100	100	0	629	636	153	94	95	12	100	100	0	0.800	0.780	0.790	0.762	1.441	0.776	0.875	156	440	963	965	-0.322	428	535	423	542	0
2	9	7	"PFF0054"	"F11484_1"	7430	22730	140	469	473	88	88	89	16	100	100	0	551	554	116	94	98	29	100	99	0	0.834	0.837	0.839	0.846	1.373	0.815	0.872	156	468	838	845	-0.262	381	457	385	460	0
2	10	7	"PFF0057"	"F1150_5"	7630	22720	130	236	237	35	88	89	17	100	100	0	224	233	49	97	105	45	98	88	0	1.165	1.096	1.107	1.134	1.488	1.046	0.692	120	484	275	285	0.221	148	127	149	136	0
2	11	7	"PFF0059"	"F11570_1"	7810	22730	140	944	944	202	86	88	15	100	100	0	779	785	203	94	100	38	100	99	0	1.253	1.242	1.284	1.272	1.339	1.225	0.897	156	465	1543	1549	0.325	858	685	858	691	0
2	12	7	"PFF0063"	"F11624_1"	8010	22730	140	1114	1088	227	87	89	17	100	100	0	453	444	118	94	95	16	99	98	0	2.861	2.860	2.918	3.006	1.454	2.906	0.854	156	470	1386	1351	1.516	1027	359	1001	350	0
2	13	7	"PFF0697"	"F3247_2"	8190	22690	150	119	125	35	87	90	19	67	46	0	129	142	63	96	99	21	66	41	0	0.970	0.826	0.925	0.896	3.048	0.710	0.243	156	494	65	84	-0.044	32	33	38	46	-50
2	14	7	"PFF0700"	"F32494_1"	8390	22730	140	2915	2893	572	87	90	18	100	100	0	2174	2093	618	95	99	21	100	100	0	1.360	1.404	1.442	1.493	1.472	1.371	0.895	156	476	4907	4804	0.444	2828	2079	2806	1998	0
2	15	7	"PFF0702"	"F3277_1"	8580	22730	140	731	715	181	86	87	15	100	100	0	856	811	233	93	94	14	100	100	0	0.845	0.876	0.906	0.906	1.651	0.856	0.864	156	453	1408	1347	-0.242	645	763	629	718	0
2	16	7	"PFF0706"	"F32922_1"	8770	22740	140	239	232	57	84	85	14	95	94	0	467	475	118	93	93	11	100	100	0	0.414	0.387	0.383	0.360	1.723	0.375	0.792	156	443	529	530	-1.271	155	374	148	382	0
2	17	7	"PFF0708"	"F33056_1"	8950	22730	140	719	699	154	87	88	15	100	100	0	795	806	205	92	93	11	100	100	0	0.899	0.857	0.898	0.856	1.373	0.842	0.883	156	514	1335	1326	-0.154	632	703	612	714	0
2	18	7	"PFF0711"	"F33107_1"	9160	22730	130	119	120	23	89	91	17	73	41	0	132	137	24	94	96	15	90	69	0	0.789	0.721	0.825	0.754	2.557	0.815	0.246	120	576	68	74	-0.341	30	38	31	43	0
2	19	7	"PFF0740"	"F34425_1"	9340	22740	140	460	451	111	88	90	17	100	99	0	599	615	141	95	96	14	100	100	0	0.738	0.698	0.730	0.670	1.479	0.697	0.864	156	548	876	883	-0.438	372	504	363	520	0
2	20	7	"PFF0742"	"F34449_1"	9530	22740	140	139	139	28	86	87	15	91	77	0	167	169	31	95	96	12	98	96	0	0.736	0.716	0.701	0.700	1.962	0.716	0.456	156	492	125	127	-0.442	53	72	53	74	0
2	21	7	"PFF0744"	"F34605_1"	9730	22740	140	182	181	39	85	86	14	97	94	0	349	344	70	95	98	19	100	100	0	0.382	0.386	0.389	0.364	1.606	0.376	0.744	156	529	351	345	-1.389	97	254	96	249	0
2	22	7	"PFF0749"	"F34859_1"	9920	22740	130	111	113	18	83	84	14	80	48	0	142	141	18	93	94	12	99	93	0	0.571	0.625	0.595	0.544	2.351	0.665	0.336	120	598	77	78	-0.807	28	49	30	48	0
2	1	8	"PFF0757"	"F35105_1"	5930	22910	140	316	310	61	83	84	17	100	100	0	323	318	74	93	97	20	100	98	0	1.013	1.009	1.042	1.041	1.514	0.985	0.827	156	652	463	452	0.019	233	230	227	225	0
2	2	8	"PFF0759"	"F35197_1"	6120	22910	150	2369	2386	403	83	85	16	100	100	0	2586	2674	529	96	102	24	100	100	0	0.918	0.893	0.929	0.899	1.217	0.878	0.916	156	527	4776	4881	-0.123	2286	2490	2303	2578	0
2	3	8	"PFF0791"	"F35823_1"	6310	22910	130	187	186	29	83	85	18	100	100	0	249	254	46	95	99	20	100	100	0	0.675	0.648	0.644	0.648	1.453	0.624	0.726	120	480	258	262	-0.566	104	154	103	159	0
2	4	8	"PFF0796"	"F36083_1"	6490	22920	140	804	774	201	85	88	21	100	100	0	714	706	168	94	98	23	100	100	0	1.160	1.126	1.152	1.092	1.523	1.153	0.877	156	488	1339	1301	0.214	719	620	689	612	0
2	5	8	"PFF0798"	"F36120_1"	6680	22910	130	298	301	49	84	86	16	100	100	0	339	349	67	93	94	15	100	100	0	0.870	0.848	0.870	0.856	1.386	0.789	0.796	120	436	460	473	-0.201	214	246	217	256	0
2	6	8	"PFF0804"	"F36356_4"	6860	22920	140	949	933	256	85	86	15	100	100	0	1334	1333	343	93	94	13	100	100	0	0.696	0.684	0.708	0.672	1.473	0.682	0.903	156	521	2105	2088	-0.522	864	1241	848	1240	0
2	7	8	"PFF0808"	"F36374_1"	7060	22920	140	2460	2428	545	87	87	15	100	100	0	1210	1220	244	94	95	13	100	100	0	2.126	2.079	2.131	2.051	1.321	2.158	0.921	156	525	3489	3467	1.088	2373	1116	2341	1126	0
2	8	8	"PFF0813"	"F36383_1"	7260	22920	140	931	951	243	87	88	19	100	100	0	605	618	145	95	99	29	100	100	0	1.655	1.652	1.698	1.626	1.400	1.710	0.883	156	452	1354	1387	0.727	844	510	864	523	0
2	9	8	"PFF0836"	"F37362_1"	7440	22910	130	1615	1628	239	88	91	27	100	100	0	1045	1051	243	95	106	61	100	99	0	1.607	1.611	1.639	1.661	1.277	1.573	0.924	120	453	2477	2496	0.685	1527	950	1540	956	0
2	10	8	"PFF0842"	"F37536_1"	7630	22920	140	299	302	60	88	91	25	100	100	0	230	231	49	95	104	56	91	69	0	1.563	1.574	1.606	1.631	1.530	1.501	0.748	156	526	346	350	0.644	211	135	214	136	0
2	11	8	"PFF0844"	"F37871_2"	7820	22920	140	708	700	161	86	88	15	100	100	0	616	624	148	93	94	12	100	100	0	1.189	1.156	1.211	1.154	1.382	1.164	0.865	156	470	1145	1145	0.250	622	523	614	531	0
2	12	8	"PFF0850"	"F38025_1"	8000	22930	140	408	407	94	85	87	16	100	99	0	738	710	165	92	92	12	100	100	0	0.500	0.521	0.535	0.513	1.540	0.510	0.863	156	509	969	940	-1.000	323	646	322	618	0
2	13	8	"PFF0854"	"F38531_3"	8200	22930	130	168	172	31	86	89	18	100	95	0	212	219	32	95	96	17	100	100	0	0.701	0.694	0.703	0.674	1.599	0.713	0.669	120	542	199	210	-0.513	82	117	86	124	0
2	14	8	"PFF0857"	"F38658_1"	8390	22920	140	739	741	148	87	89	16	100	100	0	688	670	191	95	96	14	100	100	0	1.099	1.137	1.172	1.211	1.464	1.088	0.877	156	507	1245	1229	0.137	652	593	654	575	0
2	15	8	"PFF1501"	"F59165_1"	8580	22920	140	994	986	245	85	86	14	100	100	0	401	398	98	93	94	13	100	98	0	2.951	2.954	3.047	3.061	1.484	3.060	0.846	156	449	1217	1206	1.561	909	308	901	305	0
2	16	8	"PFF1503"	"F59212_1"	8770	22930	140	273	265	64	84	85	14	98	95	0	618	629	153	91	92	11	100	100	0	0.359	0.336	0.350	0.320	1.575	0.322	0.813	156	447	716	719	-1.479	189	527	181	538	0
2	17	8	"PFF1507"	"F59325_1"	8950	22920	130	179	181	27	87	87	15	100	97	0	247	247	38	91	92	12	100	100	0	0.590	0.603	0.599	0.593	1.514	0.569	0.707	120	504	248	250	-0.762	92	156	94	156	0
2	18	8	"PFF1515"	"F59681_5"	9150	22940	130	123	127	25	88	89	15	81	58	0	136	138	20	93	94	13	97	85	0	0.814	0.867	0.791	0.760	2.162	1.013	0.263	120	565	78	84	-0.297	35	43	39	45	0
2	19	8	"PFF1523"	"F60089_1"	9340	22930	120	109	111	20	88	90	16	57	30	0	131	132	22	94	95	13	90	65	0	0.568	0.605	0.579	0.608	2.612	0.710	0.194	120	444	58	61	-0.817	21	37	23	38	0
2	20	8	"PFF1525"	"F60196_1"	9520	22930	140	117	118	20	87	88	15	76	48	0	137	139	22	94	94	12	95	82	0	0.698	0.689	0.742	0.704	2.185	0.772	0.263	156	488	73	76	-0.519	30	43	31	45	0
2	21	8	"PFF1565"	"F62141_1"	9720	22930	140	1132	1123	283	86	87	15	100	100	0	1836	1820	431	94	95	12	100	100	0	0.600	0.601	0.608	0.593	1.327	0.594	0.912	156	489	2788	2763	-0.736	1046	1742	1037	1726	0
2	22	8	"PFF1569"	"F62233_2"	9910	22930	140	138	136	25	84	84	14	96	81	0	206	208	35	94	95	12	99	98	0	0.482	0.456	0.455	0.428	1.664	0.468	0.601	156	658	166	166	-1.052	54	112	52	114	0
2	1	9	"PFF1573"	"F62329_1"	5920	23110	140	118	118	20	80	80	15	85	62	0	158	157	26	91	94	17	96	90	0	0.567	0.576	0.580	0.542	2.227	0.600	0.447	156	722	105	104	-0.818	38	67	38	66	0
2	2	9	"PFF1576"	"F62396_2"	6120	23110	130	157	158	26	80	82	15	100	100	0	260	263	43	93	99	24	100	100	0	0.461	0.459	0.450	0.443	1.565	0.422	0.626	120	490	244	248	-1.117	77	167	78	170	0
2	3	9	"PFF1579"	"F62610_1"	6290	23110	130	189	189	34	81	82	15	100	99	0	418	418	82	93	97	21	100	100	0	0.332	0.332	0.312	0.324	1.535	0.306	0.722	120	499	433	433	-1.589	108	325	108	325	0
2	4	9	"PFF1581"	"F62610_13"	6490	23110	140	428	431	94	82	83	15	100	100	0	509	500	137	92	94	16	100	99	0	0.830	0.855	0.877	0.894	1.468	0.816	0.851	156	507	763	757	-0.269	346	417	349	408	0
2	5	9	"PFF1628"	"F63860_1"	6670	23110	150	96	99	19	81	82	14	50	25	0	120	120	18	91	92	11	82	64	0	0.517	0.621	0.600	0.655	3.614	0.807	0.105	156	521	44	47	-0.951	15	29	18	29	-50
2	6	9	"PFF1634"	"F64095_1"	6850	23120	130	120	121	22	82	83	14	88	68	0	149	148	25	91	91	11	98	92	0	0.655	0.684	0.661	0.668	2.442	0.692	0.324	120	507	96	96	-0.610	38	58	39	57	0
2	7	9	"PFF1641"	"F64252_1"	7040	23110	130	202	206	32	82	84	14	100	100	0	225	229	35	92	93	12	100	100	0	0.902	0.905	0.907	0.904	1.457	0.898	0.754	120	498	253	261	-0.148	120	133	124	137	0
2	8	9	"PFF1644"	"F64347_2"	7230	23110	140	359	362	84	83	85	15	100	100	0	540	530	132	94	95	12	100	100	0	0.619	0.640	0.636	0.648	1.461	0.616	0.836	156	500	722	715	-0.692	276	446	279	436	0
2	9	9	"PFF1647"	"F6440_2"	7420	23120	140	1223	1228	309	86	90	26	100	100	0	1790	1804	463	95	105	59	100	100	0	0.671	0.668	0.683	0.670	1.400	0.657	0.901	156	491	2832	2851	-0.576	1137	1695	1142	1709	0
2	10	9	"PFF1652"	"F64735_1"	7610	23120	140	1912	1806	434	89	91	24	100	100	0	1780	1747	400	95	103	55	100	100	0	1.082	1.039	1.095	1.023	1.354	1.050	0.923	156	500	3508	3369	0.114	1823	1685	1717	1652	0
2	11	9	"PFF1680"	"F65658_4"	7810	23120	140	485	464	104	86	88	15	100	100	0	445	437	90	93	94	12	100	100	0	1.134	1.099	1.126	1.087	1.398	1.108	0.875	156	490	751	722	0.181	399	352	378	344	0
2	12	9	"PFF1682"	"F65704_1"	8000	23120	120	139	141	26	85	87	16	95	81	0	162	163	28	92	92	11	100	97	0	0.771	0.789	0.798	0.772	2.028	0.824	0.476	120	428	124	127	-0.374	54	70	56	71	0
2	13	9	"PFF1687"	"F66126_1"	8180	23120	140	309	307	61	86	88	16	100	100	0	278	277	51	94	93	11	100	100	0	1.212	1.208	1.225	1.211	1.410	1.232	0.824	156	472	407	404	0.277	223	184	221	183	0
2	14	9	"PFF1693"	"F66450_1"	8360	23120	140	1272	1261	282	88	89	15	100	100	0	509	488	118	94	95	12	100	99	0	2.853	2.977	3.101	3.106	1.414	3.038	0.893	156	465	1599	1567	1.512	1184	415	1173	394	0
2	15	9	"PFF1696"	"F66665_1"	8560	23120	140	4158	4022	858	87	89	15	100	100	0	2636	2602	672	94	95	12	100	100	0	1.601	1.569	1.616	1.612	1.353	1.569	0.917	156	472	6613	6443	0.679	4071	2542	3935	2508	0
2	16	9	"PFF1698"	"F66828_1"	8750	23120	140	161	158	30	86	87	15	98	94	0	167	166	27	92	92	12	97	95	0	1.000	0.973	1.000	0.977	1.807	1.018	0.587	156	427	150	146	0.000	75	75	72	74	0
2	17	9	"PFI0357"	"I4256_1"	8940	23130	140	323	327	99	87	88	14	100	96	0	357	365	77	90	92	12	100	100	0	0.884	0.873	0.891	0.810	1.619	0.934	0.817	156	465	503	515	-0.178	236	267	240	275	0
2	18	9	"PFI0360"	"I4355_3"	9130	23130	140	415	407	109	88	89	15	97	96	0	515	509	110	93	94	12	100	100	0	0.775	0.767	0.800	0.714	1.717	0.779	0.862	156	512	749	735	-0.368	327	422	319	416	0
2	19	9	"PFI0362"	"I4394_2"	9320	23120	130	1298	1307	217	89	90	16	100	100	0	519	539	99	94	95	13	100	100	0	2.845	2.737	2.866	2.766	1.286	2.774	0.873	120	484	1634	1663	1.508	1209	425	1218	445	0
2	20	9	"PFI0367"	"I4500_1"	9510	23130	140	296	296	76	89	91	16	99	99	0	340	343	80	94	96	14	100	100	0	0.841	0.831	0.821	0.826	1.550	0.834	0.810	156	470	453	456	-0.249	207	246	207	249	0
2	21	9	"PFI0369"	"I4547_2"	9700	23130	140	480	461	113	89	89	16	99	98	0	519	496	94	96	97	13	100	100	0	0.924	0.930	0.937	0.881	1.516	0.957	0.880	156	469	814	772	-0.113	391	423	372	400	0
2	22	9	"PFI0371"	"I4582_1"	9890	23130	140	311	308	71	86	87	16	100	100	0	458	448	93	96	97	12	100	100	0	0.622	0.631	0.634	0.625	1.447	0.628	0.854	156	648	587	574	-0.686	225	362	222	352	0
2	1	10	"PFI0397"	"I5035_1"	5890	23300	130	138	141	28	75	76	13	98	96	0	142	142	23	92	92	11	97	90	0	1.260	1.320	1.310	1.313	2.075	1.371	0.430	120	630	113	116	0.333	63	50	66	50	0
2	2	10	"PFI0404"	"I5222_1"	6090	23300	130	305	315	65	77	84	61	100	99	0	658	674	117	91	96	43	100	100	0	0.402	0.408	0.401	0.401	1.272	0.415	0.739	120	496	795	821	-1.314	228	567	238	583	0
2	3	10	"PFI0407"	"I5252_1"	6280	23300	140	247	249	53	80	86	60	98	83	0	323	318	88	93	98	43	94	90	0	0.726	0.751	0.759	0.814	1.889	0.696	0.729	156	506	397	394	-0.462	167	230	169	225	0
2	4	10	"PFI0409"	"I5362_4"	6470	23300	130	1058	1072	182	81	83	15	100	100	0	415	414	84	92	93	16	100	100	0	3.025	3.078	3.206	3.147	1.320	3.101	0.861	120	472	1300	1313	1.597	977	323	991	322	0
2	5	10	"PFI0418"	"I5700_1"	6660	23300	130	182	188	37	80	82	14	100	100	0	242	239	35	92	92	11	100	100	0	0.680	0.735	0.740	0.717	1.546	0.720	0.708	120	525	252	255	-0.556	102	150	108	147	0
2	6	10	"PFI0423"	"I5893_2"	6860	23310	130	511	503	72	81	82	14	100	100	0	343	339	52	92	92	11	100	100	0	1.713	1.709	1.772	1.728	1.387	1.739	0.843	120	522	681	669	0.777	430	251	422	247	0
2	7	10	"PFI0448"	"I6567_2"	7050	23310	140	2079	2049	580	82	83	14	100	100	0	1411	1383	386	91	93	13	100	100	0	1.513	1.522	1.549	1.549	1.470	1.547	0.920	156	549	3317	3259	0.597	1997	1320	1967	1292	0
2	8	10	"PFI0451"	"I6639_1"	7240	23320	140	121	122	24	84	85	14	85	67	0	276	274	51	92	94	14	100	99	0	0.201	0.209	0.207	0.193	1.956	0.209	0.487	156	512	221	220	-2.314	37	184	38	182	0
2	9	10	"PFI0457"	"I6658_1"	7420	23310	140	973	963	222	85	86	15	100	100	0	625	608	155	93	94	13	100	100	0	1.669	1.705	1.751	1.755	1.354	1.708	0.907	156	442	1420	1393	0.739	888	532	878	515	0
2	10	10	"PFI0459"	"I6658_3"	7620	23310	140	1057	1048	288	86	86	15	100	100	0	612	613	174	94	95	12	100	98	0	1.875	1.854	1.884	1.933	1.554	1.883	0.893	156	448	1489	1481	0.907	971	518	962	519	0
2	11	10	"PFI0461"	"I6724_2"	7810	23310	140	815	828	201	86	86	15	100	100	0	810	798	219	94	95	12	100	100	0	1.018	1.054	1.063	1.085	1.433	1.043	0.903	156	507	1445	1446	0.026	729	716	742	704	0
2	12	10	"PFI0465"	"I6851_2"	8000	23310	130	613	615	96	83	85	14	100	100	0	284	292	48	93	94	11	100	100	0	2.775	2.673	2.768	2.697	1.297	2.748	0.860	120	484	721	731	1.472	530	191	532	199	0
2	13	10	"PFI0492"	"I7697_2"	8200	23310	140	465	460	94	85	87	15	100	100	0	407	409	93	94	95	13	100	99	0	1.214	1.190	1.218	1.226	1.468	1.181	0.859	156	502	693	690	0.280	380	313	375	315	0
2	14	10	"PFI0498"	"I7884_1"	8390	23300	130	505	505	99	89	91	17	100	100	0	354	355	74	96	99	21	99	99	0	1.612	1.606	1.595	1.648	1.444	1.597	0.859	120	482	674	675	0.689	416	258	416	259	0
2	15	10	"PFI0501"	"I8013_1"	8590	23310	140	360	366	86	90	92	17	100	99	0	353	353	80	97	100	21	100	99	0	1.055	1.078	1.090	1.082	1.515	1.092	0.796	156	447	526	532	0.077	270	256	276	256	0
2	16	10	"PFI0504"	"I8083_1"	8770	23310	140	1241	1199	334	88	90	16	100	100	0	2264	2288	599	95	96	14	100	100	0	0.532	0.507	0.517	0.490	1.451	0.497	0.901	156	388	3322	3304	-0.912	1153	2169	1111	2193	0
2	17	10	"PFI0510"	"I8305_1"	8960	23310	140	1064	1082	260	89	91	16	100	100	0	985	996	231	95	96	15	100	100	0	1.096	1.102	1.142	1.092	1.352	1.108	0.890	156	396	1865	1894	0.132	975	890	993	901	0
2	18	10	"PFI0513"	"I8332_1"	9150	23310	130	234	237	40	92	94	18	100	100	0	329	329	53	97	98	16	100	100	0	0.612	0.625	0.610	0.621	1.482	0.594	0.764	120	409	374	377	-0.708	142	232	145	232	0
2	19	10	"PFJ0455"	"J53_17"	9340	23320	140	643	606	171	93	94	18	99	98	0	702	699	138	97	99	16	100	100	0	0.909	0.852	0.864	0.781	1.612	0.887	0.892	156	485	1155	1115	-0.138	550	605	513	602	0
2	20	10	"PFJ0457"	"J53_21"	9530	23310	140	3031	2873	749	92	93	17	100	100	0	1062	972	325	97	98	14	100	100	0	3.046	3.178	3.257	3.574	1.659	3.172	0.902	156	408	3904	3656	1.607	2939	965	2781	875	0
2	21	10	"PFJ0459"	"J53_23"	9710	23330	150	116	118	22	92	94	18	59	26	0	129	134	24	101	102	14	80	49	0	0.857	0.788	0.782	0.781	2.579	0.930	0.162	156	464	52	59	-0.222	24	28	26	33	-50
2	22	10	"PFJ0463"	"J53_29"	9910	23310	130	2098	2169	427	90	91	17	100	100	0	1894	1926	351	99	103	28	100	100	0	1.119	1.138	1.166	1.137	1.247	1.118	0.889	120	599	3803	3906	0.162	2008	1795	2079	1827	0
2	1	11	"PFJ0468"	"J53_37"	5920	23490	140	484	469	98	75	80	52	100	98	0	316	305	73	92	95	37	96	92	0	1.826	1.850	1.840	1.921	1.439	1.834	0.877	156	667	633	607	0.869	409	224	394	213	0
2	2	11	"PFJ0472"	"J53_41"	6120	23490	140	1017	972	236	78	85	62	100	98	0	891	856	210	94	98	43	100	99	0	1.178	1.173	1.182	1.176	1.395	1.177	0.912	156	490	1736	1656	0.237	939	797	894	762	0
2	3	11	"PFJ0495"	"J564_1"	6310	23500	140	791	749	181	82	84	16	100	100	0	1109	1077	187	95	96	15	100	100	0	0.699	0.679	0.689	0.649	1.375	0.695	0.916	156	526	1723	1649	-0.516	709	1014	667	982	0
2	4	11	"PFJ0497"	"J564_3"	6490	23490	140	2220	2189	497	82	83	15	100	100	0	1121	1086	313	92	93	12	100	100	0	2.078	2.120	2.129	2.233	1.459	2.114	0.904	156	540	3167	3101	1.055	2138	1029	2107	994	0
2	5	11	"PFJ0500"	"J56_7"	6690	23500	130	165	172	38	80	81	14	100	98	0	161	163	25	90	91	11	100	98	0	1.197	1.260	1.212	1.234	1.778	1.471	0.529	120	522	156	165	0.260	85	71	92	73	0
2	6	11	"PFJ0503"	"J583_1"	6870	23490	130	146	150	27	81	81	13	99	96	0	138	140	26	91	91	11	96	84	0	1.383	1.408	1.371	1.449	1.929	1.477	0.474	120	514	112	118	0.468	65	47	69	49	0
2	7	11	"PFJ0506"	"J587_3"	7070	23500	130	126	127	20	83	83	14	93	79	0	160	162	25	91	94	15	99	98	0	0.623	0.620	0.620	0.572	1.985	0.636	0.480	120	536	112	115	-0.682	43	69	44	71	0
2	8	11	"PFJ0508"	"J587_5"	7250	23500	80	109	111	20	87	87	15	61	36	0	167	168	37	93	97	16	96	88	0	0.297	0.320	0.320	0.318	3.096	0.244	0.118	52	290	96	99	-1.750	22	74	24	75	0
2	9	11	"PFJ0527"	"J647_6"	7450	23490	140	842	811	186	85	87	17	100	99	0	1003	968	251	94	95	13	100	100	0	0.833	0.831	0.834	0.843	1.482	0.807	0.902	156	539	1666	1600	-0.264	757	909	726	874	0
2	10	11	"PFJ0531"	"J64_1"	7620	23490	130	280	283	45	85	86	15	100	100	0	609	606	105	95	96	13	100	100	0	0.379	0.387	0.366	0.386	1.354	0.364	0.823	120	489	709	709	-1.398	195	514	198	511	0
2	11	11	"PFJ0533"	"J64_3"	7830	23500	130	187	183	36	85	86	15	97	95	0	319	320	48	95	96	13	100	100	0	0.455	0.436	0.430	0.400	1.703	0.442	0.756	120	510	326	323	-1.135	102	224	98	225	0
2	12	11	"PFJ0536"	"J65_10"	8020	23500	140	1165	1122	323	85	85	14	100	100	0	988	993	213	95	96	12	100	100	0	1.209	1.155	1.185	1.115	1.432	1.206	0.886	156	534	1973	1935	0.274	1080	893	1037	898	0
2	13	11	"PFJ0538"	"J65_12"	8210	23500	120	138	139	24	88	88	15	93	79	0	154	158	21	94	96	12	100	96	0	0.833	0.797	0.814	0.744	1.999	0.930	0.459	120	426	110	115	-0.263	50	60	51	64	0
2	14	11	"PFJ0540"	"J65_2"	8390	23500	130	317	332	94	89	90	16	100	100	0	627	656	179	97	100	21	100	100	0	0.430	0.435	0.436	0.433	1.348	0.417	0.818	120	513	758	802	-1.217	228	530	243	559	0
2	15	11	"PFJ0567"	"J71_12"	8580	23500	130	197	197	37	89	89	15	100	99	0	361	357	54	98	99	14	100	100	0	0.411	0.417	0.431	0.400	1.503	0.407	0.737	120	458	371	367	-1.284	108	263	108	259	0
2	16	11	"PFJ0569"	"J71_2"	8750	23490	150	114	116	22	89	91	15	69	39	0	130	132	28	98	100	16	69	49	0	0.781	0.794	0.760	0.831	2.899	0.702	0.195	156	511	57	61	-0.356	25	32	27	34	-50
2	17	11	"PFJ0571"	"J71_6"	8980	23480	150	110	110	21	90	92	16	55	24	0	120	123	26	96	101	24	49	18	0	0.833	0.741	0.896	0.896	3.072	0.512	0.220	156	478	44	47	-0.263	20	24	20	27	-50
2	18	11	"PFJ0573"	"J71_9"	9150	23500	140	35477	33815	8256	95	99	20	100	100	0	21319	20330	4188	101	107	30	100	100	0	1.668	1.667	1.742	1.648	1.332	1.729	0.913	156	386	56600	53949	0.738	35382	21218	33720	20229	0
2	19	11	"PFJ0576"	"J73_13"	9350	23500	120	165	165	27	97	99	19	98	89	0	166	172	28	101	104	21	98	86	0	1.046	0.958	0.933	0.965	1.749	0.929	0.446	120	360	133	139	0.065	68	65	68	71	0
2	20	11	"PFJ0578"	"J73_15"	9540	23500	140	2122	2019	600	93	94	17	100	100	0	1928	1820	614	98	99	13	100	100	0	1.109	1.118	1.139	1.172	1.607	1.100	0.899	156	392	3859	3648	0.149	2029	1830	1926	1722	0
2	21	11	"PFK0742"	"Ks1964_2"	9730	23510	120	121	124	22	91	92	16	75	43	0	152	155	24	99	100	12	99	90	0	0.566	0.589	0.594	0.551	2.375	0.623	0.228	120	357	83	89	-0.821	30	53	33	56	0
2	22	11	"PFK0745"	"Ks1_2"	9910	23500	130	866	887	206	90	92	16	100	100	0	545	554	109	98	102	29	100	100	0	1.736	1.748	1.756	1.737	1.332	1.802	0.858	120	582	1223	1253	0.796	776	447	797	456	0
2	1	12	"PFK0752"	"Ks202_6"	5930	23680	140	2465	2494	788	75	76	13	100	100	0	2183	2121	682	93	94	13	100	100	0	1.144	1.193	1.179	1.224	1.537	1.193	0.936	156	570	4480	4447	0.194	2390	2090	2419	2028	0
2	2	12	"PFK0755"	"Ks202_9"	6110	23680	140	286	332	210	81	82	16	100	100	0	743	753	248	94	96	18	100	100	0	0.316	0.381	0.330	0.359	1.658	0.419	0.596	156	495	854	910	-1.663	205	649	251	659	0
2	3	12	"PFK0757"	"Ks206_2"	6320	23700	80	123	122	21	83	85	18	84	57	0	142	142	22	94	97	17	94	71	0	0.833	0.813	0.741	0.735	2.212	0.797	0.277	52	297	88	87	-0.263	40	48	39	48	0
2	4	12	"PFK0760"	"Ks210_1"	6490	23680	130	324	325	57	82	82	15	100	100	0	200	204	47	92	94	13	100	98	0	2.241	2.170	2.228	2.280	1.587	2.256	0.699	120	506	350	355	1.164	242	108	243	112	0
2	5	12	"PFK0786"	"Ks225_7"	6680	23680	130	454	462	85	81	81	16	100	100	0	314	318	61	91	92	13	100	99	0	1.673	1.678	1.705	1.716	1.385	1.636	0.856	120	539	596	608	0.742	373	223	381	227	0
2	6	12	"PFK0793"	"Ks2300_1"	6880	23690	140	154	158	33	81	83	16	98	92	0	185	185	32	92	93	13	99	97	0	0.785	0.828	0.819	0.805	1.923	0.877	0.586	156	542	166	170	-0.349	73	93	77	93	0
2	7	12	"PFK0795"	"Ks2345_1"	7060	23690	130	389	401	73	83	84	16	100	100	0	1118	1132	203	94	97	16	100	100	0	0.299	0.306	0.306	0.304	1.241	0.294	0.900	120	449	1330	1356	-1.743	306	1024	318	1038	0
2	8	12	"PFK0799"	"Ks244_1"	7240	23690	130	397	403	61	85	86	15	100	100	0	557	570	77	96	98	17	100	100	0	0.677	0.671	0.685	0.667	1.252	0.661	0.902	120	525	773	792	-0.563	312	461	318	474	0
2	9	12	"PFK0802"	"Ks244_3"	7440	23690	130	464	483	82	87	88	17	100	100	0	644	652	113	97	97	13	100	100	0	0.689	0.714	0.728	0.713	1.222	0.694	0.905	120	533	924	951	-0.537	377	547	396	555	0
2	10	12	"PFK0804"	"Ks244_8"	7640	23690	130	134	137	26	87	89	17	91	72	0	209	211	35	98	100	16	100	100	0	0.423	0.442	0.414	0.401	2.058	0.440	0.469	120	479	158	163	-1.240	47	111	50	113	0
2	11	12	"PFK0825"	"Ks25_1"	7820	23690	140	350	354	76	86	87	18	100	100	0	361	349	87	95	98	16	99	98	0	0.992	1.055	1.045	1.110	1.532	1.041	0.858	156	482	530	522	-0.011	264	266	268	254	0
2	12	12	"PFK0827"	"Ks25_12"	8010	23690	130	219	223	40	86	87	16	100	100	0	306	310	57	94	95	12	100	100	0	0.627	0.634	0.650	0.631	1.456	0.618	0.772	120	459	345	353	-0.673	133	212	137	216	0
2	13	12	"PFK0830"	"Ks25_19"	8210	23690	140	1586	1606	419	89	90	16	100	100	0	714	715	176	95	96	12	100	100	0	2.418	2.447	2.513	2.453	1.346	2.521	0.918	156	430	2116	2137	1.274	1497	619	1517	620	0
2	14	12	"PFK0834"	"Ks25_8"	8390	23690	140	155	156	27	87	88	16	98	93	0	252	248	51	96	97	13	99	99	0	0.436	0.454	0.454	0.436	1.776	0.420	0.623	156	409	224	221	-1.198	68	156	69	152	0
2	15	12	"PFK0839"	"Ks266_15"	8590	23700	140	535	522	158	87	88	15	99	98	0	1309	1276	329	96	98	15	100	100	0	0.369	0.369	0.379	0.345	1.582	0.366	0.879	156	421	1661	1615	-1.437	448	1213	435	1180	0
2	16	12	"PFK0841"	"Ks266_6"	8760	23700	140	1135	1100	289	89	89	14	100	100	0	1085	1073	281	96	99	24	100	100	0	1.058	1.035	1.063	1.023	1.512	1.041	0.904	156	462	2035	1988	0.081	1046	989	1011	977	0
2	17	12	"PFK0858"	"Ks271_1"	8960	23700	140	419	397	105	88	90	15	96	94	0	1141	1094	277	95	99	24	100	100	0	0.316	0.309	0.315	0.288	1.658	0.302	0.869	156	470	1377	1308	-1.660	331	1046	309	999	0
2	18	12	"PFK0868"	"Ks2886_1"	9130	23670	150	90	89	16	91	94	18	9	1	0	99	102	16	94	100	28	11	0	0	-0.200	-0.250	1.143	0.995	3.985	0.235	0.106	156	403	4	6	Error	-1	5	-2	8	-50
2	19	12	"PFK0871"	"Ks291_5"	9320	23670	150	87	90	17	91	94	18	17	0	0	99	104	19	96	100	20	21	6	0	-1.333	-0.125	0.793	0.974	4.019	0.712	0.030	156	471	-1	7	Error	-4	3	-1	8	-50
2	20	12	"PFK0873"	"Ks291_8"	9510	23670	150	101	105	21	89	92	17	39	21	0	114	114	19	96	98	13	58	30	0	0.667	0.889	0.867	0.810	3.302	1.400	0.070	156	516	30	34	-0.585	12	18	16	18	-50
2	21	12	"PFK0878"	"Ks2_13"	9720	23680	150	103	103	18	89	91	16	42	14	0	122	124	20	95	96	12	82	57	0	0.519	0.483	0.587	0.519	3.221	0.600	0.074	156	493	41	43	-0.948	14	27	14	29	-50
2	22	12	"PFK0881"	"Ks2_9"	9890	23690	140	294	288	62	86	88	16	99	98	0	202	198	45	93	94	15	95	91	0	1.908	1.924	1.947	2.143	1.870	1.907	0.765	156	646	317	307	0.932	208	109	202	105	0
2	1	13	"PFL0033"	"L1_66"	5920	23870	130	116	117	18	77	78	14	90	78	0	139	139	19	95	96	14	93	78	0	0.886	0.909	0.960	0.926	2.187	0.954	0.363	120	500	83	84	-0.174	39	44	40	44	0
2	2	13	"PFL0035"	"L1_7"	6080	23840	150	88	116	233	81	82	15	33	10	0	103	108	25	95	97	17	36	12	0	0.875	2.692	1.023	1.131	4.645	23.679	0.061	156	513	15	48	-0.193	7	8	35	13	-50
2	3	13	"PFL0037"	"L1_72"	6310	23880	130	147	149	28	81	81	15	97	90	0	150	151	23	94	96	16	96	84	0	1.179	1.193	1.153	1.184	2.071	1.320	0.475	120	525	122	125	0.237	66	56	68	57	0
2	4	13	"PFL0041"	"L1_79"	6490	23870	150	104	105	19	82	84	25	42	7	0	126	125	23	94	95	13	78	58	0	0.688	0.742	0.700	0.759	2.804	1.175	0.236	156	529	54	54	-0.541	22	32	23	31	-50
2	5	13	"PFL0043"	"L1_81"	6680	23880	120	137	138	27	82	86	27	84	52	0	161	163	25	94	95	15	100	95	0	0.821	0.812	0.790	0.736	2.277	0.981	0.400	120	445	122	125	-0.285	55	67	56	69	0
2	6	13	"PFL0045"	"L1_83"	6870	23870	130	399	399	63	82	84	18	100	100	0	360	360	70	95	97	17	100	99	0	1.196	1.196	1.189	1.232	1.396	1.146	0.855	120	462	582	582	0.258	317	265	317	265	0
2	7	13	"PFL0068"	"L2_117"	7060	23860	130	799	805	146	84	85	16	100	100	0	954	986	190	99	101	19	100	100	0	0.836	0.813	0.813	0.815	1.210	0.783	0.907	120	452	1570	1608	-0.258	715	855	721	887	0
2	8	13	"PFL0070"	"L2_12"	7250	23870	140	811	747	214	83	85	16	99	98	0	1280	1207	253	97	99	16	100	100	0	0.615	0.598	0.616	0.546	1.637	0.607	0.909	156	509	1911	1774	-0.700	728	1183	664	1110	0
2	9	13	"PFL0072"	"L2_123"	7450	23860	130	146	145	30	84	86	16	93	80	0	208	216	42	95	96	14	100	99	0	0.549	0.504	0.498	0.457	1.999	0.486	0.536	120	504	175	182	-0.866	62	113	61	121	0
2	10	13	"PFL0074"	"L2_127"	7640	23860	130	222	222	32	85	87	17	100	100	0	245	246	38	96	99	15	100	100	0	0.919	0.913	0.915	0.915	1.365	0.907	0.779	120	452	286	287	-0.121	137	149	137	150	0
2	11	13	"PFL0077"	"L2_135"	7810	23860	130	1274	1273	199	86	89	19	100	100	0	542	544	116	95	98	16	100	100	0	2.658	2.644	2.634	2.704	1.283	2.681	0.889	120	493	1635	1636	1.410	1188	447	1187	449	0
2	12	13	"PFL0079"	"L2_139"	8010	23860	130	431	444	96	87	87	15	100	100	0	437	455	102	93	95	15	100	100	0	1.000	0.986	1.011	0.991	1.269	0.972	0.879	120	502	688	719	0.000	344	344	357	362	0
2	13	13	"PFL0101"	"L2_180"	8200	23860	130	280	285	48	87	88	15	100	100	0	450	462	78	94	95	15	100	100	0	0.542	0.538	0.529	0.534	1.322	0.512	0.816	120	441	549	566	-0.883	193	356	198	368	0
2	14	13	"PFL0104"	"L2_185"	8380	23860	150	121	123	25	86	88	16	83	51	0	132	133	24	95	95	12	82	68	0	0.946	0.974	0.929	0.978	2.451	1.003	0.337	156	391	72	75	-0.080	35	37	37	38	-50
2	15	13	"PFL0109"	"L2_193"	8570	23860	130	372	377	52	87	87	16	100	100	0	539	526	78	95	98	19	100	100	0	0.642	0.673	0.671	0.675	1.295	0.648	0.847	120	369	729	721	-0.640	285	444	290	431	0
2	16	13	"PFL0111"	"L2_195"	8760	23870	130	160	165	33	87	88	15	100	95	0	255	262	45	95	100	35	100	99	0	0.456	0.467	0.453	0.439	1.688	0.398	0.543	120	444	233	245	-1.132	73	160	78	167	0
2	17	13	"PFL0113"	"L2_198"	8960	23860	130	141	144	27	89	90	15	96	84	0	210	212	35	95	98	32	100	95	0	0.452	0.470	0.471	0.444	1.803	0.372	0.411	120	458	167	172	-1.145	52	115	55	117	0
2	18	13	"PFL0115"	"L2_20"	9150	23870	140	1854	1833	521	89	90	15	100	100	0	700	691	144	94	94	12	100	100	0	2.913	2.921	3.015	2.809	1.428	3.095	0.912	156	485	2371	2341	1.542	1765	606	1744	597	0
2	19	13	"PFL0135"	"L2_233"	9330	23870	130	101	100	17	88	89	15	40	14	0	150	158	28	94	94	12	99	95	0	0.232	0.188	0.303	0.264	2.467	0.182	0.091	120	519	69	76	-2.107	13	56	12	64	0
2	20	13	"PFL0138"	"L2_238"	9530	23880	130	110	110	19	88	90	16	59	30	0	141	143	21	95	97	12	95	87	0	0.478	0.458	0.518	0.453	2.769	0.526	0.152	120	543	68	70	-1.064	22	46	22	48	0
2	21	13	"PFL0141"	"L2_248"	9710	23870	130	189	193	36	87	89	16	100	99	0	484	486	93	94	96	13	100	100	0	0.262	0.270	0.272	0.261	1.397	0.266	0.820	120	540	492	498	-1.935	102	390	106	392	0
2	22	13	"PFL0145"	"L2_259"	9910	23880	110	100	102	20	84	86	17	45	20	0	129	128	22	91	92	15	86	60	0	0.421	0.486	0.596	0.596	2.755	0.515	0.074	80	485	54	55	-1.248	16	38	18	37	0
2	1	14	"PFL0149"	"L2_268"	5910	24050	140	253	258	59	79	80	14	100	100	0	258	255	50	95	95	12	99	99	0	1.067	1.119	1.100	1.136	1.548	1.138	0.789	156	558	337	339	0.094	174	163	179	160	0
2	2	14	"PFL0152"	"L2_277"	6100	24050	140	753	766	194	82	84	16	100	100	0	797	802	182	97	100	16	100	100	0	0.959	0.970	0.962	0.965	1.338	0.978	0.924	156	501	1371	1389	-0.061	671	700	684	705	0
2	3	14	"PFM0408"	"M36520_1"	6310	24050	140	514	504	130	82	83	17	100	99	0	472	448	126	96	98	15	99	96	0	1.149	1.199	1.216	1.309	1.680	1.177	0.887	156	535	808	774	0.200	432	376	422	352	0
2	4	14	"PFM0410"	"M36520_4"	6500	24060	130	446	453	96	83	86	27	100	100	0	321	327	59	98	99	16	100	100	0	1.628	1.616	1.603	1.620	1.303	1.687	0.855	120	444	586	599	0.703	363	223	370	229	0
2	5	14	"PFM0413"	"M36754_16"	6690	24050	130	2870	2947	473	83	87	29	100	100	0	1243	1230	245	96	100	22	100	100	0	2.430	2.526	2.534	2.575	1.320	2.538	0.903	120	419	3934	3998	1.281	2787	1147	2864	1134	0
2	6	14	"PFM0417"	"M36754_20"	6860	24050	150	88	88	17	83	87	44	2	0	0	105	108	19	96	102	51	2	0	0	0.556	0.417	1.000	0.906	3.313	0.812	0.464	156	557	14	17	-0.848	5	9	5	12	-50
2	7	14	"PFM0419"	"M36754_23"	7070	24060	140	854	834	254	84	88	43	98	96	0	978	972	251	95	101	49	100	100	0	0.872	0.855	0.888	0.805	1.583	0.874	0.894	156	573	1653	1627	-0.198	770	883	750	877	0
2	8	14	"PFM0422"	"M3675_2"	7260	24050	130	1227	1258	203	82	85	16	100	100	0	1061	1038	196	94	96	17	100	100	0	1.184	1.246	1.289	1.263	1.252	1.212	0.924	120	484	2112	2120	0.244	1145	967	1176	944	0
2	9	14	"PFM0440"	"M3766_1"	7450	24060	140	1447	1453	366	83	84	15	100	100	0	1174	1154	268	94	96	16	100	100	0	1.263	1.292	1.305	1.276	1.416	1.319	0.915	156	465	2444	2430	0.337	1364	1080	1370	1060	0
2	10	14	"PFM0442"	"M37744_2"	7640	24060	150	105	106	19	83	85	17	55	26	0	119	120	17	94	96	14	74	41	0	0.880	0.885	0.917	0.838	3.289	1.186	0.155	156	580	47	49	-0.184	22	25	23	26	-50
2	11	14	"PFM0444"	"M37773_2"	7840	24070	110	130	131	26	85	88	18	85	68	0	115	117	16	92	95	13	72	42	0	1.957	1.840	1.908	1.922	2.798	2.621	0.274	80	493	68	71	0.968	45	23	46	25	0
2	12	14	"PFM0446"	"M3777_1"	8020	24060	140	501	511	118	86	87	16	100	100	0	356	370	83	93	95	15	100	100	0	1.578	1.534	1.555	1.548	1.397	1.567	0.888	156	674	678	702	0.658	415	263	425	277	0
2	13	14	"PFM0448"	"M37794_11"	8210	24060	130	157	157	31	85	86	15	96	89	0	154	156	22	91	94	15	99	95	0	1.143	1.108	1.075	1.053	2.051	1.257	0.478	120	465	135	137	0.193	72	63	72	65	0
2	14	14	"PFM0450"	"M37794_14"	8400	24060	140	133	135	27	87	88	15	89	72	0	148	151	26	94	94	12	97	90	0	0.852	0.842	0.866	0.815	2.366	0.876	0.388	156	443	100	105	-0.231	46	54	48	57	0
2	15	14	"PFM0469"	"M38740_1"	8550	24040	150	91	91	15	88	89	17	17	1	0	105	107	19	95	97	17	32	10	0	0.300	0.250	0.611	0.631	3.226	0.420	0.012	156	553	13	15	-1.737	3	10	3	12	-50
2	16	14	"PFM0472"	"M38757_4"	8770	24060	140	412	402	85	89	91	17	100	100	0	859	824	221	97	100	31	100	99	0	0.424	0.431	0.423	0.441	1.466	0.409	0.891	156	632	1085	1040	-1.238	323	762	313	727	0
2	17	14	"PFM0476"	"M38913_1"	8970	24070	140	430	416	112	91	94	25	98	96	0	1097	1108	288	99	107	44	100	100	0	0.340	0.322	0.339	0.306	1.492	0.316	0.877	156	563	1337	1334	-1.558	339	998	325	1009	0
2	18	14	"PFM0478"	"M38913_6"	9150	24060	130	261	269	49	91	91	15	100	100	0	788	779	130	97	99	16	100	100	0	0.246	0.261	0.255	0.256	1.365	0.245	0.827	120	485	861	860	-2.023	170	691	178	682	0
2	19	14	"PFM0481"	"M38941_1"	9340	24060	130	500	497	83	90	90	15	100	100	0	433	433	71	96	98	14	100	100	0	1.217	1.208	1.219	1.209	1.364	1.222	0.844	120	556	747	744	0.283	410	337	407	337	0
2	20	14	"PFM0484"	"M38941_6"	9540	24070	140	357	351	86	88	89	18	99	98	0	308	306	55	96	98	14	100	100	0	1.269	1.252	1.256	1.192	1.518	1.319	0.850	156	569	481	473	0.344	269	212	263	210	0
2	21	14	"PFM0510"	"M41547_1"	9720	24070	130	565	557	93	85	86	15	100	100	0	1677	1675	248	95	97	14	100	100	0	0.303	0.299	0.302	0.296	1.196	0.291	0.911	120	528	2062	2052	-1.721	480	1582	472	1580	0
2	22	14	"PFM0512"	"M41763_12"	9910	24060	130	960	936	160	83	85	16	100	100	0	816	791	149	93	95	19	100	100	0	1.213	1.222	1.194	1.243	1.326	1.193	0.923	120	661	1600	1551	0.279	877	723	853	698	0
2	1	15	"PFM0514"	"M41763_4"	5900	24210	150	97	99	22	80	82	16	50	26	0	111	116	25	96	98	15	48	26	0	1.133	0.950	0.892	1.028	3.581	0.899	0.158	156	696	32	39	0.181	17	15	19	20	-50
2	2	15	"PFM0516"	"M41776_1"	6060	24230	150	100	104	26	85	88	19	43	22	0	115	125	36	101	106	23	40	25	0	1.071	0.792	0.872	0.913	3.097	0.634	0.339	156	542	29	43	0.100	15	14	19	24	-50
2	3	15	"PFM0524"	"M42658_1"	6300	24250	140	602	584	168	84	88	20	100	99	0	449	450	95	101	105	22	100	100	0	1.489	1.433	1.455	1.367	1.516	1.522	0.861	156	617	866	849	0.574	518	348	500	349	0
2	4	15	"PFM0531"	"M42966_1"	6490	24250	130	366	377	88	82	84	17	100	100	0	983	1039	211	96	99	16	100	100	0	0.320	0.313	0.313	0.306	1.236	0.303	0.893	120	457	1171	1238	-1.643	284	887	295	943	0
2	5	15	"PFN0076"	"N128_81"	6650	24230	150	94	112	62	81	83	17	41	24	0	102	125	69	95	98	20	33	19	0	1.857	1.033	1.060	1.207	3.060	0.896	0.666	156	593	20	61	0.893	13	7	31	30	-50
2	6	15	"PFN0079"	"N128_86"	6880	24250	120	154	155	25	81	86	46	85	24	0	200	203	37	95	99	50	96	58	0	0.695	0.685	0.682	0.681	1.733	0.627	0.591	120	509	178	182	-0.524	73	105	74	108	0
2	7	15	"PFN0082"	"N128_90"	7060	24250	130	488	502	94	83	89	47	100	100	0	528	531	80	95	100	52	100	100	0	0.935	0.961	0.930	0.956	1.263	0.959	0.890	120	479	838	855	-0.096	405	433	419	436	0
2	8	15	"PFN0084"	"N128_92"	7260	24260	140	708	695	211	85	86	17	100	98	0	598	585	151	95	97	18	100	99	0	1.239	1.245	1.269	1.204	1.710	1.292	0.865	156	441	1126	1100	0.309	623	503	610	490	0
2	9	15	"PFN0086"	"N128_95"	7450	24250	140	650	657	183	84	84	14	100	100	0	567	550	142	93	96	18	99	98	0	1.194	1.254	1.240	1.289	1.589	1.277	0.855	156	327	1040	1030	0.256	566	474	573	457	0
2	10	15	"PFN0090"	"N129_1"	7600	24220	150	84	86	17	82	83	15	22	7	0	103	106	18	93	95	14	39	17	0	0.200	0.308	1.000	0.999	3.221	0.651	0.038	156	498	12	17	-2.322	2	10	4	13	-50
2	11	15	"PFN0105"	"N129_41"	7820	24270	80	129	155	73	82	84	15	78	61	0	164	194	85	92	94	12	96	92	0	0.653	0.716	0.742	0.640	2.203	0.777	0.759	52	305	119	175	-0.615	47	72	73	102	0
2	12	15	"PFN0107"	"N129_48"	8010	24270	110	100	101	15	85	87	15	47	20	0	144	145	21	95	96	14	93	85	0	0.306	0.320	0.357	0.360	2.226	0.297	0.105	80	445	64	66	-1.708	15	49	16	50	0
2	13	15	"PFN0109"	"N129_6"	8210	24260	150	100	100	18	87	88	17	39	12	0	119	118	18	94	96	14	71	41	0	0.520	0.542	0.710	0.619	3.201	0.835	0.081	156	432	38	37	-0.943	13	25	13	24	-50
2	14	15	"PFN0112"	"N130_1"	8360	24230	150	87	87	16	86	88	16	19	2	0	98	100	19	93	94	12	35	15	0	0.200	0.143	1.000	1.078	3.447	15.790	0.000	156	469	6	8	-2.322	1	5	1	7	-50
2	15	15	"PFN0114"	"N130_17"	8580	24260	130	108	108	17	87	88	17	55	19	0	201	203	29	95	96	13	100	100	0	0.198	0.194	0.211	0.179	2.252	0.188	0.195	120	610	127	129	-2.336	21	106	21	108	0
2	16	15	"PFN0116"	"N130_19"	8770	24260	120	1101	1075	214	87	88	16	100	100	0	754	736	148	98	100	23	100	100	0	1.546	1.549	1.582	1.570	1.349	1.570	0.893	120	498	1670	1626	0.628	1014	656	988	638	0
2	17	15	"PFN0134"	"N130_43"	8960	24260	130	11089	11132	1052	93	96	27	100	100	0	15241	15430	1760	104	126	97	100	100	0	0.726	0.720	0.733	0.722	1.150	0.706	0.939	120	488	26133	26365	-0.461	10996	15137	11039	15326	0
2	18	15	"PFN0137"	"N130_46"	9150	24260	140	718	756	185	93	96	25	100	100	0	1935	2054	520	102	120	89	100	100	0	0.341	0.340	0.340	0.339	1.314	0.328	0.909	156	557	2458	2615	-1.552	625	1833	663	1952	0
2	19	15	"PFN0139"	"N130_5"	9340	24260	130	3119	3106	567	91	92	18	100	100	0	3063	3039	645	99	103	22	100	100	0	1.022	1.026	1.030	1.045	1.263	0.984	0.935	120	560	5992	5955	0.031	3028	2964	3015	2940	0
2	20	15	"PFN0141"	"N130_52"	9530	24260	130	5327	5453	1131	88	90	18	100	100	0	4179	4119	892	98	104	32	100	100	0	1.284	1.334	1.313	1.358	1.328	1.296	0.907	120	528	9320	9386	0.360	5239	4081	5365	4021	0
2	21	15	"PFN0145"	"N130_61"	9720	24260	130	1589	1593	345	87	88	15	100	100	0	1913	1885	413	97	102	28	100	100	0	0.827	0.842	0.847	0.852	1.324	0.816	0.900	120	515	3318	3294	-0.274	1502	1816	1506	1788	0
2	22	15	"PFN0147"	"N131_12"	9910	24270	140	132	132	24	83	84	15	93	76	0	130	131	20	94	97	20	78	41	0	1.361	1.324	1.389	1.349	2.270	1.250	0.318	156	698	85	86	0.445	49	36	49	37	0
2	1	16	"PFN0168"	"N132_106"	5930	24440	140	142	142	27	82	84	16	94	84	0	211	209	36	98	100	15	99	96	0	0.531	0.541	0.550	0.518	1.866	0.496	0.506	156	693	173	171	-0.913	60	113	60	111	0
2	2	16	"PFN0170"	"N132_108"	6120	24450	140	345	342	83	87	89	18	100	99	0	416	417	76	102	105	21	100	99	0	0.822	0.810	0.798	0.789	1.398	0.838	0.868	156	503	572	570	-0.283	258	314	255	315	0
2	3	16	"PFN0172"	"N132_11"	6290	24440	130	712	808	293	84	86	16	100	100	0	917	955	296	101	102	17	100	100	0	0.770	0.848	0.811	0.842	1.279	0.856	0.898	120	464	1444	1578	-0.378	628	816	724	854	0
2	4	16	"PFN0175"	"N132_116"	6490	24440	130	1352	1380	281	82	83	15	100	100	0	1402	1394	281	96	99	17	100	100	0	0.972	1.000	0.987	1.006	1.251	0.978	0.924	120	545	2576	2596	-0.040	1270	1306	1298	1298	0
2	5	16	"PFN0177"	"N132_119"	6690	24450	140	472	477	94	82	83	15	100	100	0	597	599	104	95	96	14	100	100	0	0.777	0.784	0.807	0.774	1.339	0.788	0.880	156	553	892	899	-0.364	390	502	395	504	0
2	6	16	"PFN0180"	"N132_125"	6870	24440	140	3030	3083	655	83	85	17	100	100	0	1067	1070	235	96	98	15	100	100	0	3.035	3.080	3.065	3.136	1.303	3.102	0.925	156	524	3918	3974	1.602	2947	971	3000	974	0
2	7	16	"PFN0582"	"N145_33"	7060	24450	130	988	991	201	86	88	18	100	100	0	1685	1756	402	98	102	23	100	100	0	0.568	0.546	0.537	0.549	1.212	0.520	0.922	120	448	2489	2563	-0.815	902	1587	905	1658	0
2	8	16	"PFN0584"	"N145_38"	7220	24420	150	88	89	17	87	89	18	17	2	0	110	115	25	99	103	23	34	10	0	0.091	0.125	0.846	0.848	4.240	0.135	0.015	156	472	12	18	-3.459	1	11	2	16	-50
2	9	16	"PFN0589"	"N145_44"	7410	24420	150	86	87	16	86	88	17	14	2	0	104	108	19	98	101	17	32	10	0	0.000	0.100	0.871	0.948	4.369	0.439	0.016	156	452	6	11	Error	0	6	1	10	-50
2	10	16	"PFN0592"	"N145_50"	7600	24420	150	80	80	14	85	86	15	5	1	0	95	97	14	98	100	15	12	1	0	1.667	5.000	0.852	0.951	3.267	1.264	0.008	156	609	-8	-6	0.737	-5	-3	-5	-1	-50
2	11	16	"PFN0598"	"N145_61"	7830	24440	150	145	145	25	87	88	15	94	84	0	147	149	24	97	98	13	94	85	0	1.160	1.115	1.180	1.114	2.482	1.085	0.470	156	648	108	110	0.214	58	50	58	52	0
2	12	16	"PFN0600"	"N145_9"	8010	24450	140	679	682	161	90	92	18	100	100	0	370	357	93	98	99	13	98	98	0	2.165	2.286	2.308	2.440	1.567	2.307	0.851	156	446	861	851	1.115	589	272	592	259	0
2	13	16	"PFN0620"	"N148_2"	8170	24420	150	104	107	22	95	97	21	33	8	0	107	109	19	101	103	16	31	12	0	1.500	1.500	1.106	1.143	3.454	1.872	0.099	156	442	15	20	0.585	9	6	12	8	-50
2	14	16	"PFN0622"	"N148_6"	8360	24430	150	85	87	15	92	94	19	7	1	0	106	107	16	101	103	16	23	5	0	-1.400	-0.833	0.962	1.049	3.526	2.078	0.054	156	592	-2	1	Error	-7	5	-5	6	-50
2	15	16	"PFN0628"	"N149_12"	8580	24450	130	2389	2412	518	88	90	17	100	100	0	3542	3579	679	99	102	21	100	100	0	0.668	0.668	0.664	0.665	1.234	0.647	0.922	120	569	5744	5804	-0.581	2301	3443	2324	3480	0
2	16	16	"PFN0632"	"N149_18"	8770	24450	130	360	371	83	88	90	16	100	100	0	894	892	167	101	105	22	100	100	0	0.343	0.358	0.343	0.349	1.354	0.340	0.855	120	508	1065	1074	-1.544	272	793	283	791	0
2	17	16	"PFN0634"	"N149_2"	8960	24450	140	538	540	135	92	94	19	100	100	0	311	309	70	104	120	86	92	70	0	2.155	2.185	2.247	2.270	1.591	2.247	0.635	156	543	653	653	1.107	446	207	448	205	0
2	18	16	"PFN0637"	"N149_30"	9150	24450	130	3564	3465	773	94	95	17	100	100	0	2476	2364	721	103	111	57	100	100	0	1.462	1.491	1.552	1.588	1.446	1.445	0.906	120	504	5843	5632	0.548	3470	2373	3371	2261	0
2	19	16	"PFN0655"	"N150_39"	9340	24460	130	2198	2197	365	94	95	17	100	100	0	756	754	109	102	106	22	100	100	0	3.217	3.225	3.286	3.230	1.216	3.372	0.912	120	537	2758	2755	1.686	2104	654	2103	652	0
2	20	16	"PFN0658"	"N150_49"	9530	24450	130	201	204	37	90	92	16	100	99	0	226	230	36	101	106	30	100	97	0	0.888	0.884	0.944	0.872	1.593	0.843	0.618	120	530	236	243	-0.171	111	125	114	129	0
2	21	16	"PFN0660"	"N150_51"	9720	24460	140	369	378	110	90	91	15	100	99	0	433	443	107	100	105	28	99	99	0	0.838	0.840	0.849	0.805	1.585	0.861	0.847	156	513	612	631	-0.255	279	333	288	343	0
2	22	16	"PFN0662"	"N150_53"	9910	24460	140	225	225	45	87	88	15	100	99	0	934	936	204	98	99	15	100	100	0	0.165	0.165	0.163	0.161	1.340	0.159	0.874	156	617	974	976	-2.599	138	836	138	838	0
2	1	17	"PFN0664"	"N150_57"	5910	24640	140	393	398	95	82	84	15	100	99	0	710	731	135	99	100	13	100	100	0	0.509	0.500	0.500	0.483	1.397	0.501	0.900	156	700	922	948	-0.974	311	611	316	632	0
2	2	17	"PFN0666"	"N150_6"	6110	24640	140	369	358	95	88	88	16	99	98	0	385	381	89	102	104	16	99	99	0	0.993	0.968	1.007	0.928	1.576	0.987	0.851	156	463	564	549	-0.010	281	283	270	279	0
2	3	17	"PFN0680"	"N150_8"	6300	24630	140	1524	1513	380	86	87	17	100	100	0	1046	991	299	103	105	20	99	98	0	1.525	1.607	1.622	1.752	1.653	1.584	0.900	156	494	2381	2315	0.609	1438	943	1427	888	0
2	4	17	"PFN0682"	"N150_82"	6490	24630	130	1610	1595	343	83	85	16	100	100	0	1608	1596	317	98	101	19	100	100	0	1.011	1.009	1.013	1.010	1.246	0.996	0.899	120	484	3037	3010	0.016	1527	1510	1512	1498	0
2	5	17	"PFN0685"	"N150_87"	6680	24640	140	744	729	203	83	85	16	100	100	0	954	943	213	95	98	15	100	100	0	0.769	0.762	0.790	0.726	1.506	0.771	0.899	156	489	1520	1494	-0.378	661	859	646	848	0
2	6	17	"PFN0688"	"N150_9"	6880	24640	140	917	921	233	85	87	16	100	100	0	309	310	64	96	99	18	100	100	0	3.906	3.907	4.007	3.920	1.406	4.085	0.872	156	473	1045	1050	1.966	832	213	836	214	0
2	7	17	"PFN0694"	"N151_11"	7060	24630	130	722	717	146	87	88	16	100	100	0	672	658	153	100	105	27	99	99	0	1.110	1.129	1.134	1.163	1.433	1.096	0.898	120	480	1207	1188	0.151	635	572	630	558	0
2	8	17	"PFN0696"	"N151_18"	7250	24630	130	1224	1240	232	89	91	18	100	100	0	876	870	207	102	108	34	99	99	0	1.466	1.499	1.501	1.560	1.417	1.463	0.925	120	511	1909	1919	0.552	1135	774	1151	768	0
2	9	17	"PFN0876"	"N168_6"	7430	24640	140	966	964	224	89	91	19	100	100	0	959	955	234	102	106	29	100	100	0	1.023	1.026	1.040	1.044	1.342	1.018	0.931	156	493	1734	1728	0.033	877	857	875	853	0
2	10	17	"PFN0874"	"N168_34"	7630	24640	140	817	801	156	88	90	17	100	100	0	1256	1242	246	102	104	16	100	100	0	0.632	0.625	0.625	0.626	1.315	0.614	0.919	156	549	1883	1853	-0.663	729	1154	713	1140	0
2	11	17	"PFN0894"	"N173_1"	7830	24650	130	136	142	27	90	93	21	90	60	0	317	323	49	101	102	14	100	100	0	0.213	0.234	0.231	0.208	1.787	0.229	0.424	120	441	262	274	-2.231	46	216	52	222	0
2	12	17	"PFN0907"	"N175_2"	8000	24640	140	5738	5901	1638	94	96	22	100	100	0	3162	3112	933	101	103	15	100	100	0	1.844	1.929	1.920	2.023	1.441	1.943	0.935	156	397	8705	8818	0.883	5644	3061	5807	3011	0
2	13	17	"PFN0906"	"N175_16"	8200	24640	140	379	379	84	98	100	19	100	100	0	351	351	81	106	108	17	98	98	0	1.147	1.147	1.147	1.174	1.473	1.131	0.854	156	485	526	526	0.198	281	245	281	245	0
2	14	17	"PFN0918"	"N177_6"	8380	24640	130	694	699	132	96	97	18	100	100	0	1170	1160	170	105	107	17	100	100	0	0.562	0.572	0.568	0.566	1.264	0.548	0.889	120	539	1663	1658	-0.833	598	1065	603	1055	0
2	15	17	"PFL0005"	"L1_103"	8580	24640	130	246	250	43	95	95	17	100	100	0	312	311	47	104	108	22	100	100	0	0.726	0.749	0.738	0.735	1.421	0.713	0.771	120	524	359	362	-0.462	151	208	155	207	0
2	16	17	"PFL0159"	"L2_30"	8760	24640	140	5773	5650	1512	95	96	17	100	100	0	4127	3954	1135	104	107	20	100	100	0	1.411	1.443	1.442	1.510	1.466	1.445	0.930	156	583	9701	9405	0.497	5678	4023	5555	3850	0
2	17	17	"PFL0171"	"L2_55"	8970	24640	130	1329	1350	275	97	98	18	100	100	0	2998	3055	642	106	109	18	100	100	0	0.426	0.425	0.434	0.426	1.242	0.406	0.905	120	499	4124	4202	-1.231	1232	2892	1253	2949	0
2	18	17	"PFL0176"	"L2_62"	9150	24650	140	1601	1556	493	99	103	23	98	98	0	2902	2882	737	109	113	20	100	100	0	0.538	0.525	0.531	0.479	1.743	0.529	0.908	156	581	4295	4230	-0.895	1502	2793	1457	2773	0
2	19	17	"PFL0064"	"L2_109"	9340	24640	130	765	775	151	97	99	18	100	100	0	376	381	76	107	109	16	100	100	0	2.483	2.474	2.520	2.514	1.328	2.511	0.842	120	496	937	952	1.312	668	269	678	274	0
2	20	17	"PFL0066"	"L2_114"	9520	24640	130	192	194	29	93	95	17	100	100	0	559	551	73	104	105	16	100	100	0	0.218	0.226	0.230	0.220	1.372	0.214	0.761	120	507	554	548	-2.200	99	455	101	447	0
2	21	17	"PFL0140"	"L2_247"	9720	24650	140	663	666	197	93	94	17	100	99	0	397	400	79	103	104	15	100	100	0	1.939	1.929	1.907	1.834	1.566	2.094	0.849	156	440	864	870	0.955	570	294	573	297	0
2	22	17	"PFL0150"	"L2_270"	9910	24650	140	874	860	320	91	92	16	100	100	0	1331	1314	408	102	102	14	100	100	0	0.637	0.634	0.649	0.597	1.490	0.646	0.889	156	599	2012	1981	-0.650	783	1229	769	1212	0
2	1	18	"PFN0982"	"N244_3"	5920	24820	130	150	151	28	82	84	24	96	75	0	160	164	24	99	100	21	96	84	0	1.115	1.062	1.100	1.059	1.898	1.134	0.483	120	594	129	134	0.157	68	61	69	65	0
2	2	18	"PFJ0260"	"J246_2"	6110	24820	130	3852	3749	417	89	94	52	100	100	0	4098	4056	450	104	111	36	100	100	0	0.942	0.926	0.940	0.927	1.193	0.912	0.929	120	503	7757	7612	-0.086	3763	3994	3660	3952	0
2	3	18	"PFJ0281"	"J269_1"	6300	24820	130	460	464	86	90	92	17	100	100	0	344	342	57	108	114	30	100	99	0	1.568	1.598	1.597	1.607	1.321	1.603	0.829	120	453	606	608	0.649	370	236	374	234	0
2	4	18	"PFJ0305"	"J27_3"	6490	24820	140	1054	1053	294	90	154	370	97	81	0	526	509	142	107	161	281	82	10	0	2.301	2.396	2.427	2.585	1.715	2.423	0.869	156	450	1383	1365	1.202	964	419	963	402	0
2	5	18	"PFJ0475"	"J53_46"	6680	24830	140	1758	1711	336	87	147	360	100	99	0	1346	1331	230	102	150	274	99	98	0	1.343	1.321	1.324	1.321	1.296	1.356	0.905	156	477	2915	2853	0.426	1671	1244	1624	1229	0
2	6	18	"PFJ0505"	"J583_7"	6870	24830	130	208	209	39	87	88	17	100	100	0	143	143	20	100	105	35	65	10	0	2.814	2.837	2.850	3.019	2.050	3.652	0.330	120	445	164	165	1.493	121	43	122	43	0
2	7	18	"PFJ0549"	"J697_3"	7040	24830	140	327	323	73	90	91	19	98	98	0	228	229	48	105	110	36	96	89	0	1.927	1.879	1.878	1.968	1.590	1.887	0.769	156	574	360	357	0.946	237	123	233	124	0
2	8	18	"PFJ0586"	"J753_2"	7250	24830	140	177	179	38	93	94	19	98	91	0	259	257	54	106	111	31	98	94	0	0.549	0.570	0.574	0.559	1.765	0.532	0.652	156	539	237	237	-0.865	84	153	86	151	0
2	9	18	"PFJ0594"	"J82_7"	7430	24820	130	2815	2860	414	94	96	20	100	100	0	1552	1543	272	107	114	43	100	100	0	1.883	1.926	1.929	1.955	1.248	1.881	0.917	120	406	4166	4202	0.913	2721	1445	2766	1436	0
2	10	18	"PFK0025"	"Km2326_6"	7600	24800	150	104	106	20	94	97	20	30	5	0	120	124	22	108	113	31	19	3	0	0.833	0.750	0.861	0.808	3.371	0.449	0.075	156	529	22	28	-0.263	10	12	12	16	-50
2	11	18	"PFJ0390"	"J40_6"	7820	24830	140	853	814	178	92	95	22	100	100	0	337	330	67	105	107	17	98	97	0	3.280	3.209	3.225	3.312	1.435	3.272	0.881	156	519	993	947	1.714	761	232	722	225	0
2	12	18	"PFJ0410"	"J43_3"	8010	24830	140	2977	2806	824	90	93	22	100	100	0	1768	1612	491	102	104	16	100	100	0	1.733	1.799	1.815	1.902	1.562	1.828	0.917	156	391	4553	4226	0.793	2887	1666	2716	1510	0
2	13	18	"PFJ0426"	"J461_4"	8170	24810	150	87	89	16	92	93	17	13	1	0	103	105	16	102	103	16	18	3	0	-5.000	-1.000	1.165	1.312	3.324	2.524	0.009	156	500	-4	0	Error	-5	1	-3	3	-50
2	14	18	"PFJ0465"	"J53_31"	8390	24830	130	174	177	27	92	93	17	99	97	0	159	161	24	102	105	17	98	83	0	1.439	1.441	1.515	1.491	1.722	1.581	0.508	120	555	139	144	0.525	82	57	85	59	0
2	15	18	"PFJ0557"	"J6_2"	8580	24840	140	385	369	97	94	94	17	99	96	0	403	405	88	104	105	16	100	99	0	0.973	0.914	0.966	0.852	1.603	0.946	0.838	156	566	590	576	-0.039	291	299	275	301	0
2	16	18	"PFK0041"	"Km302_3"	8770	24840	120	162	162	33	94	94	16	95	84	0	159	157	26	102	103	14	95	85	0	1.193	1.236	1.166	1.164	2.095	1.381	0.431	120	478	125	123	0.255	68	57	68	55	0
2	17	18	"PFK0298"	"Kn2549_3"	8970	24840	140	730	704	186	97	100	21	100	100	0	1511	1505	326	107	111	19	100	100	0	0.451	0.434	0.450	0.413	1.492	0.429	0.884	156	555	2037	2005	-1.149	633	1404	607	1398	0
2	18	18	"PFK0338"	"Kn3092_1"	9120	24840	90	140	144	28	106	110	26	61	25	0	196	200	34	117	120	23	96	84	0	0.430	0.458	0.459	0.413	2.231	0.495	0.168	52	300	113	121	-1.216	34	79	38	83	0
2	19	18	"PFK0404"	"Kn427_6"	9340	24830	130	727	718	121	103	104	22	100	100	0	623	607	127	110	113	21	100	100	0	1.216	1.237	1.222	1.272	1.344	1.219	0.904	120	590	1137	1112	0.283	624	513	615	497	0
2	20	18	"PFK0425"	"Kn5026_1"	9530	24840	130	168	173	34	98	99	18	97	88	0	197	197	29	107	108	15	100	100	0	0.778	0.833	0.806	0.789	1.820	0.916	0.521	120	440	160	165	-0.363	70	90	75	90	0
2	21	18	"PFK0442"	"Kn5244_3"	9700	24810	150	82	84	16	96	97	17	3	1	0	102	102	14	107	108	15	8	2	0	2.800	2.400	1.250	1.421	2.958	2.806	0.020	156	481	-19	-17	1.485	-14	-5	-12	-5	-50
2	22	18	"PFK0457"	"Kn5587_2"	9900	24840	140	11465	11001	3002	94	95	17	100	100	0	3287	3264	714	105	106	15	100	100	0	3.574	3.453	3.552	3.388	1.372	3.632	0.927	156	624	14553	14066	1.837	11371	3182	10907	3159	0
2	1	19	"PFK0782"	"Ks2242_1"	5920	25010	130	1155	1141	227	81	84	41	100	100	0	1601	1608	306	96	100	27	100	100	0	0.714	0.701	0.694	0.700	1.218	0.659	0.906	120	630	2579	2572	-0.487	1074	1505	1060	1512	0
2	2	19	"PFK0818"	"Ks2565_1"	6100	25010	130	566	534	384	88	93	53	72	68	0	452	463	332	103	112	43	69	67	0	1.370	1.239	1.203	1.214	1.931	1.188	0.851	120	508	827	806	0.454	478	349	446	360	0
2	3	19	"PFK0876"	"Ks2_11"	6300	25020	140	317	313	96	89	91	23	93	92	0	1383	1298	400	107	115	39	96	96	0	0.179	0.188	0.187	0.185	1.651	0.185	0.862	156	399	1504	1415	-2.485	228	1276	224	1191	0
2	4	19	"PFK1002"	"Ks48_16"	6460	24990	150	92	95	16	91	163	392	0	0	0	120	120	22	108	167	297	0	0	0	0.083	0.333	0.632	0.619	3.612	0.294	0.027	156	399	13	16	-3.585	1	12	4	12	-50
2	5	19	"PFK1139"	"Ks667_1"	6680	25020	140	1877	1769	489	89	160	387	96	92	0	1685	1598	390	104	160	294	96	95	0	1.131	1.124	1.168	1.121	1.477	1.168	0.910	156	409	3369	3174	0.178	1788	1581	1680	1494	0
2	6	19	"PFK1174"	"Ks75_10"	6860	25020	130	4920	4943	941	87	89	18	100	100	0	14079	14068	2400	104	117	67	100	100	0	0.346	0.348	0.357	0.347	1.236	0.336	0.921	120	451	18808	18820	-1.532	4833	13975	4856	13964	0
2	7	19	"PFK0629"	"Ks1228_7"	7060	25030	110	156	161	28	91	92	19	96	88	0	254	260	51	106	117	63	96	67	0	0.439	0.455	0.435	0.430	1.727	0.455	0.589	80	464	213	224	-1.187	65	148	70	154	0
2	8	19	"PFK1093"	"Ks586_7"	7250	25020	140	2678	2538	656	94	96	21	100	100	0	1357	1318	311	108	112	24	100	100	0	2.069	2.020	2.030	2.001	1.409	2.080	0.928	156	501	3833	3654	1.049	2584	1249	2444	1210	0
2	9	19	"pla_LSU"	"PLSU"	7440	25020	140	921	890	213	97	98	19	100	100	0	562	534	120	110	116	36	100	99	0	1.823	1.870	1.924	1.875	1.452	1.929	0.880	156	409	1276	1217	0.866	824	452	793	424	0
2	10	19	"pla_ORF129"	"PORF129"	7620	25020	130	2041	1980	277	93	96	19	100	100	0	1041	1033	107	107	110	18	100	100	0	2.086	2.038	2.050	2.027	1.200	2.085	0.923	120	489	2882	2813	1.060	1948	934	1887	926	0
2	11	19	"pla_ORF79"	"PORF79"	7820	25020	130	555	555	107	88	90	15	100	100	0	382	378	59	106	107	16	100	100	0	1.692	1.717	1.699	1.716	1.332	1.757	0.871	120	502	743	739	0.759	467	276	467	272	0
2	12	19	"pla_rpl14"	"Prpl14"	8010	25020	140	2444	2298	668	88	90	17	100	100	0	1168	1121	297	104	105	15	100	100	0	2.214	2.173	2.201	2.182	1.435	2.235	0.928	156	493	3420	3227	1.147	2356	1064	2210	1017	0
2	13	19	"PFBL B0020"	"oPFBLOB0020"	8190	25020	130	616	621	103	88	90	17	100	100	0	1447	1492	286	101	103	16	100	100	0	0.392	0.383	0.387	0.384	1.224	0.361	0.910	120	497	1874	1924	-1.350	528	1346	533	1391	0
2	14	19	"PFD66970"	"oPFD66970"	8390	25030	140	351	344	88	90	90	16	99	98	0	498	487	110	102	103	16	100	100	0	0.659	0.660	0.669	0.626	1.616	0.662	0.855	156	524	657	639	-0.601	261	396	254	385	0
2	15	19	"PFC0765"	"oPFC0765"	8580	25030	120	157	158	27	93	92	16	97	88	0	147	148	25	102	102	13	91	76	0	1.422	1.413	1.379	1.449	2.040	1.581	0.409	120	409	109	111	0.508	64	45	65	46	0
2	16	19	"PFN0250"	"oPFN0250"	8770	25030	130	201	202	39	93	93	16	100	99	0	500	496	83	102	102	14	100	100	0	0.271	0.277	0.272	0.264	1.495	0.263	0.720	120	434	506	503	-1.882	108	398	109	394	0
2	17	19	"PFL0017"	"oPFL0017"	8960	25030	140	2210	2311	815	95	95	17	100	100	0	2876	2976	902	104	106	19	100	100	0	0.763	0.772	0.791	0.744	1.486	0.781	0.879	156	386	4887	5088	-0.390	2115	2772	2216	2872	0
2	18	19	"PFI17637"	"oPFI17637"	9150	25030	140	487	495	119	99	100	20	100	100	0	969	965	245	106	111	21	100	100	0	0.450	0.461	0.464	0.460	1.421	0.449	0.889	156	426	1251	1255	-1.153	388	863	396	859	0
2	19	19	"PFM60472"	"oPFM60472"	9330	25040	150	106	107	19	99	100	19	27	5	0	145	145	26	107	109	18	78	50	0	0.184	0.211	0.489	0.434	3.077	0.234	0.034	156	467	45	46	-2.441	7	38	8	38	-50
2	20	19	"PFL0020"	"oPFL0020"	9510	25000	150	91	92	17	97	99	17	10	3	0	122	123	19	109	111	16	43	14	0	-0.462	-0.357	0.727	0.700	2.978	6.999	0.000	156	486	7	9	Error	-6	13	-5	14	-50
2	21	19	"PFI17639"	"oPFI17639"	9720	25030	140	144	145	27	98	99	17	87	65	0	193	198	34	110	112	15	99	97	0	0.554	0.534	0.535	0.484	2.235	0.521	0.445	156	460	129	135	-0.851	46	83	47	88	0
2	22	19	"PFN0252"	"oPFN0252"	9900	25030	140	2343	2288	875	95	96	16	100	99	0	4723	4790	1383	107	109	15	100	100	0	0.487	0.468	0.488	0.422	1.741	0.476	0.905	156	589	6864	6876	-1.038	2248	4616	2193	4683	0
2	1	20	"PFBL B0027"	"oPFBLOB0027"	5920	25200	130	136	138	26	80	81	15	95	85	0	226	225	33	94	97	19	100	100	0	0.424	0.443	0.418	0.407	1.796	0.437	0.576	120	603	188	189	-1.237	56	132	58	131	0
2	2	20	"PFC0768"	"oPFC0768"	6110	25210	130	210	211	43	86	88	21	100	100	0	314	314	37	100	103	27	100	100	0	0.579	0.584	0.595	0.558	1.481	0.585	0.702	120	418	338	339	-0.787	124	214	125	214	0
2	3	20	"PFBL B0032"	"oPFBLOB0032"	6270	25180	150	85	85	16	86	89	30	2	0	0	106	109	21	102	106	29	12	2	0	-0.250	-0.143	1.222	0.978	4.291	0.397	0.044	156	429	3	6	Error	-1	4	-1	7	-50
2	4	20	"PFBL B0033"	"oPFBLOB0033"	6460	25180	150	80	83	22	90	93	31	5	1	0	101	102	28	105	108	24	13	3	0	2.500	2.333	1.000	0.996	2.989	1.188	0.262	156	476	-14	-10	1.322	-10	-4	-7	-3	-50
2	5	20	"PFB0684"	"oPFB0684"	6650	25180	150	79	81	15	88	90	22	4	0	0	104	104	18	103	106	22	10	1	0	-9.000	-7.000	1.143	1.069	4.091	0.576	0.071	156	480	-8	-6	Error	-9	1	-7	1	-50
2	6	20	"PFF72417"	"oPFF72417"	6840	25180	150	92	96	23	86	88	19	21	8	0	120	123	30	101	110	60	10	1	0	0.316	0.455	0.667	0.636	4.382	0.049	0.009	156	538	25	32	-1.663	6	19	10	22	-50
2	7	20	"PFG0010"	"oPFG0010"	7050	25210	100	133	145	54	89	90	16	76	58	0	180	202	68	101	102	15	100	92	0	0.557	0.554	0.632	0.486	2.910	0.600	0.460	80	407	123	157	-0.844	44	79	56	101	0
2	8	20	"PFBL B0035"	"oPFBLOB0035"	7240	25210	130	1173	1152	129	92	95	20	100	100	0	1026	1053	162	106	109	23	100	100	0	1.175	1.119	1.147	1.127	1.219	1.114	0.913	120	430	2001	2007	0.233	1081	920	1060	947	0
2	9	20	"PFBL B0038"	"oPFBLOB0038"	7410	25190	150	84	85	18	96	100	24	3	0	0	106	109	17	110	114	24	9	0	0	3.000	11.000	1.458	1.333	3.124	0.900	0.035	156	390	-16	-12	1.585	-12	-4	-11	-1	-50
2	10	20	"PFG0012"	"oPFG0012"	7600	25190	150	95	97	17	95	99	22	13	1	0	121	125	23	110	112	18	40	18	0	0.000	0.133	0.564	0.559	3.044	0.856	0.024	156	441	11	17	Error	0	11	2	15	-50
2	11	20	"PFD66974"	"oPFD66974"	7800	25210	150	116	118	22	93	95	18	59	28	0	160	158	35	111	112	17	76	66	0	0.469	0.532	0.591	0.579	3.110	0.417	0.208	156	507	72	72	-1.091	23	49	25	47	-50
2	12	20	"PFL0029"	"oPFL0029"	8010	25220	140	533	532	148	91	92	16	99	99	0	641	648	150	107	108	16	100	99	0	0.828	0.815	0.821	0.788	1.589	0.828	0.872	156	486	976	982	-0.273	442	534	441	541	0
2	13	20	"PFD66975"	"oPFD66975"	8200	25220	140	352	356	102	90	91	16	98	97	0	1771	1811	445	105	106	15	100	100	0	0.157	0.156	0.161	0.146	1.551	0.154	0.840	156	407	1928	1972	-2.669	262	1666	266	1706	0
2	14	20	"PFM60473"	"oPFM60473"	8370	25210	150	90	93	16	91	92	19	13	3	0	131	132	26	105	106	16	62	44	0	-0.038	0.074	0.329	0.389	3.823	0.184	0.018	156	436	25	29	Error	-1	26	2	27	-50
2	15	20	"PFM60503"	"oPFM60503"	8580	25190	130	379	393	83	91	92	18	100	100	0	717	731	129	102	103	14	100	100	0	0.468	0.480	0.476	0.471	1.306	0.467	0.872	120	473	903	931	-1.095	288	615	302	629	0
2	16	20	"PFL0061"	"oPFL0061"	8770	25190	130	493	501	116	90	91	16	100	100	0	883	889	165	100	103	16	100	100	0	0.515	0.521	0.503	0.508	1.376	0.516	0.877	120	422	1186	1200	-0.958	403	783	411	789	0
2	17	20	"PFG0034"	"oPFG0034"	8950	25180	130	1566	1623	449	91	91	16	100	100	0	1857	1857	440	103	110	38	100	100	0	0.841	0.873	0.868	0.872	1.319	0.849	0.892	120	363	3229	3286	-0.250	1475	1754	1532	1754	0
2	18	20	"PFF72455"	"oPFF72455"	9130	25190	150	103	104	19	87	88	16	45	19	0	113	115	16	100	105	35	11	0	0	1.231	1.133	1.207	1.309	3.615	0.311	0.097	156	433	29	32	0.300	16	13	17	15	-50
2	19	20	"PFM60505"	"oPFM60505"	9330	25190	120	211	222	40	90	89	15	100	100	0	274	272	42	101	101	15	100	100	0	0.699	0.772	0.788	0.762	1.429	0.772	0.773	120	394	294	303	-0.516	121	173	132	171	0
2	20	20	"PFL0063"	"oPFL0063"	9520	25190	130	366	371	98	93	95	16	100	100	0	356	372	84	108	109	16	100	100	0	1.101	1.053	1.077	1.037	1.411	1.047	0.847	120	511	521	542	0.139	273	248	278	264	0
2	21	20	"PFJ12800"	"oPFJ12800"	9720	25190	130	419	431	88	99	100	18	100	100	0	349	349	60	111	113	16	100	100	0	1.345	1.395	1.396	1.394	1.363	1.397	0.835	120	445	558	570	0.427	320	238	332	238	0
2	22	20	"PFF72460"	"oPFF72460"	9900	25190	130	598	598	128	94	97	25	100	100	0	447	453	93	108	109	15	100	100	0	1.487	1.461	1.485	1.478	1.330	1.443	0.850	120	523	843	849	0.572	504	339	504	345	0
2	1	21	"PFK12904"	"oPFK12904"	5920	25370	130	745	737	149	79	80	15	100	100	0	1718	1760	351	95	96	12	100	100	0	0.410	0.395	0.398	0.394	1.286	0.377	0.891	120	593	2289	2323	-1.285	666	1623	658	1665	0
2	2	21	"PFM60507"	"oPFM60507"	6110	25370	130	725	719	153	85	86	16	100	100	0	1097	1034	292	100	102	15	100	100	0	0.642	0.679	0.672	0.711	1.403	0.642	0.885	120	450	1637	1568	-0.640	640	997	634	934	0
2	3	21	"PFK12905"	"oPFK12905"	6290	25380	120	797	795	243	88	91	26	100	99	0	591	586	148	104	106	19	100	100	0	1.456	1.467	1.507	1.401	1.636	1.534	0.860	120	487	1196	1189	0.542	709	487	707	482	0
2	4	21	"PFF72461"	"oPFF72461"	6490	25380	130	24365	23491	5199	90	95	29	100	100	0	15032	14621	2120	109	112	23	100	100	0	1.627	1.613	1.678	1.582	1.229	1.670	0.948	120	524	39198	37913	0.702	24275	14923	23401	14512	0
2	5	21	"PFN0268"	"oPFN0268"	6680	25380	130	451	456	80	88	90	20	100	100	0	982	996	163	104	106	21	100	100	0	0.413	0.413	0.415	0.409	1.257	0.407	0.895	120	508	1241	1260	-1.274	363	878	368	892	0
2	6	21	"PFL0071"	"oPFL0071"	6870	25380	130	246	226	103	86	87	18	82	80	0	295	264	113	100	101	18	81	80	0	0.821	0.854	0.814	0.852	1.810	0.859	0.773	120	484	355	304	-0.285	160	195	140	164	0
2	7	21	"PFG0037"	"oPFG0037"	7040	25380	130	289	296	53	88	89	18	100	100	0	313	309	70	101	102	16	98	97	0	0.948	1.000	0.977	1.058	1.676	0.940	0.778	120	487	413	416	-0.077	201	212	208	208	0
2	8	21	"PFJ12801"	"oPFJ12801"	7240	25380	140	1492	1502	493	94	97	22	100	100	0	525	518	153	106	109	19	99	98	0	3.337	3.417	3.482	3.537	1.462	3.536	0.895	156	601	1817	1820	1.738	1398	419	1408	412	0
2	9	21	"PFBL B0124"	"oPFBLOB0124"	7430	25380	130	172	180	41	96	98	21	96	85	0	414	432	91	109	110	17	100	100	0	0.249	0.260	0.246	0.238	1.611	0.250	0.678	120	497	381	407	-2.005	76	305	84	323	0
2	10	21	"PFI17675"	"oPFI17675"	7630	25380	140	20462	20629	5407	99	100	21	100	100	0	8500	8117	2367	113	114	18	100	100	0	2.428	2.565	2.557	2.661	1.468	2.608	0.920	156	526	28750	28534	1.280	20363	8387	20530	8004	0
2	11	21	"PFI17677"	"oPFI17677"	7810	25380	130	467	463	73	98	99	18	100	100	0	1044	1018	172	113	115	18	100	100	0	0.396	0.403	0.405	0.403	1.274	0.371	0.858	120	452	1300	1270	-1.335	369	931	365	905	0
2	12	21	"PFBL B0128"	"oPFBLOB0128"	8010	25390	120	153	158	33	95	96	16	95	82	0	170	170	22	108	110	16	99	91	0	0.935	1.016	1.019	0.942	2.061	1.221	0.434	120	434	120	125	-0.096	58	62	63	62	0
2	13	21	"PFG0038"	"oPFG0038"	8200	25390	130	162	162	27	95	96	17	98	89	0	434	433	67	108	110	16	100	100	0	0.206	0.206	0.210	0.192	1.597	0.199	0.633	120	473	393	392	-2.283	67	326	67	325	0
2	14	21	"PFF72465"	"oPFF72465"	8390	25390	150	2283	2311	587	93	95	19	100	100	0	1986	2002	420	109	111	16	100	100	0	1.167	1.172	1.194	1.144	1.344	1.200	0.922	156	472	4067	4111	0.223	2190	1877	2218	1893	0
2	15	21	"PFI17678"	"oPFI17678"	8570	25390	140	425	432	114	92	93	19	100	98	0	238	239	48	105	106	15	99	95	0	2.504	2.537	2.648	2.587	1.635	2.722	0.781	156	495	466	474	1.324	333	133	340	134	0
2	16	21	"PFD66997"	"oPFD66997"	8770	25390	140	428	401	102	91	92	16	100	100	0	385	367	84	101	103	14	100	98	0	1.187	1.165	1.173	1.172	1.547	1.192	0.870	156	501	621	576	0.247	337	284	310	266	0
2	17	21	"PFM60539"	"oPFM60539"	8930	25380	150	81	84	16	88	89	16	11	1	0	101	102	15	101	106	32	1	0	0	100000.000	-4.000	1.071	1.189	3.345	0.122	0.007	156	548	-7	-3	16.610	-7	0	-4	1	-50
2	18	21	"PFBL B0176"	"oPFBLOB0176"	9140	25390	140	697	671	250	81	84	17	96	96	0	1481	1367	467	96	100	34	99	98	0	0.445	0.464	0.465	0.450	1.763	0.460	0.896	156	584	2001	1861	-1.169	616	1385	590	1271	0
2	19	21	"PFI17723"	"oPFI17723"	9340	25380	130	3344	3491	840	82	86	33	100	100	0	1771	1749	439	96	109	95	99	99	0	1.947	2.062	2.018	2.126	1.404	2.043	0.929	120	493	4937	5062	0.962	3262	1675	3409	1653	0
2	20	21	"PFG0055"	"oPFG0055"	9520	25390	130	805	848	257	91	95	32	100	100	0	2044	2249	586	106	119	94	100	100	0	0.368	0.353	0.352	0.345	1.235	0.341	0.897	120	486	2652	2900	-1.441	714	1938	757	2143	0
2	21	21	"PFF72499"	"oPFF72499"	9720	25390	150	270	276	58	98	99	18	100	100	0	259	266	44	111	113	17	100	100	0	1.162	1.148	1.165	1.132	1.486	1.200	0.751	156	526	320	333	0.217	172	148	178	155	0
2	22	21	"PFF72501"	"oPFF72501"	9910	25390	140	339	334	67	92	95	24	99	99	0	401	399	82	107	108	15	100	100	0	0.840	0.829	0.832	0.831	1.405	0.815	0.880	156	669	541	534	-0.251	247	294	242	292	0
2	1	22	"PFI17727"	"oPFI17727"	5920	25570	140	208	207	47	81	87	31	98	89	0	349	344	67	97	99	14	100	100	0	0.504	0.510	0.497	0.489	1.495	0.505	0.750	156	845	379	373	-0.989	127	252	126	247	0
2	2	22	"PFF72502"	"oPFF72502"	6100	25570	150	229	339	377	96	120	106	65	25	0	342	370	160	106	122	85	96	76	0	0.564	0.920	0.627	0.647	1.927	1.710	0.601	156	770	369	507	-0.827	133	236	243	264	0
2	3	22	"PFA32037"	"oPFA32037"	6300	25570	130	213	209	51	89	96	34	92	85	0	351	338	79	106	112	32	98	98	0	0.506	0.517	0.520	0.499	1.773	0.503	0.703	120	607	369	352	-0.982	124	245	120	232	0
2	4	22	"PFM60541"	"oPFM60541"	6480	25570	140	275	277	62	92	113	73	98	73	0	557	549	129	111	126	62	98	96	0	0.410	0.422	0.422	0.426	1.472	0.417	0.843	156	704	629	623	-1.285	183	446	185	438	0
2	5	22	"PFL0145"	"oPFL0145"	6680	25570	140	355	365	84	86	89	24	100	100	0	618	611	160	103	106	20	99	99	0	0.522	0.549	0.547	0.571	1.602	0.527	0.873	156	688	784	787	-0.937	269	515	279	508	0
2	6	22	"PFL0147"	"oPFL0147"	6870	25570	140	696	699	198	84	85	15	100	99	0	751	726	188	99	100	15	100	100	0	0.939	0.981	0.976	0.970	1.467	0.993	0.915	156	637	1264	1242	-0.091	612	652	615	627	0
2	7	22	"PFF72508"	"oPFF72508"	7050	25580	140	389	376	105	86	88	19	97	95	0	387	379	86	99	101	17	99	99	0	1.052	1.036	1.016	0.981	1.622	1.069	0.861	156	718	591	570	0.073	303	288	290	280	0
2	8	22	"PFF72510"	"oPFF72510"	7220	25600	90	152	137	40	95	98	26	69	59	0	136	134	37	107	110	23	59	26	0	1.966	1.556	1.182	1.260	2.656	1.164	0.339	52	353	86	69	0.975	57	29	42	27	0
2	9	22	"PFM60545"	"oPFM60545"	7430	25580	130	216	211	46	92	94	21	99	92	0	322	315	67	107	108	20	100	100	0	0.577	0.572	0.552	0.548	1.538	0.565	0.759	120	727	339	327	-0.794	124	215	119	208	0
2	10	22	"PFM60547"	"oPFM60547"	7620	25580	130	369	382	88	91	92	18	100	100	0	555	563	105	107	109	17	100	100	0	0.621	0.638	0.627	0.626	1.392	0.629	0.834	120	642	726	747	-0.688	278	448	291	456	0
2	11	22	"PFL0150"	"oPFL0150"	7820	25580	140	191	192	43	91	93	17	98	94	0	669	674	158	103	106	17	100	100	0	0.177	0.177	0.170	0.167	1.560	0.170	0.751	156	725	666	672	-2.501	100	566	101	571	0
2	12	22	"PFL0152"	"oPFL0152"	8010	25580	140	258	259	55	92	94	17	100	100	0	218	216	35	104	106	16	99	99	0	1.456	1.491	1.492	1.491	1.524	1.568	0.744	156	709	280	279	0.542	166	114	167	112	0
2	13	22	"PFL0154"	"oPFL0154"	8180	25600	100	137	143	45	94	95	17	76	58	0	152	151	27	108	110	17	85	65	0	0.977	1.140	1.216	1.247	2.795	2.030	0.172	80	424	87	92	-0.033	43	44	49	43	0
2	14	22	"PFL0156"	"oPFL0156"	8390	25580	140	1215	1196	377	90	92	17	100	100	0	1722	1707	469	107	109	16	100	100	0	0.697	0.691	0.726	0.675	1.457	0.692	0.910	156	708	2740	2706	-0.522	1125	1615	1106	1600	0
2	15	22	"PFBL B0186"	"oPFBLOB0186"	8580	25590	140	208	213	51	88	90	17	97	95	0	440	458	114	103	104	14	100	100	0	0.356	0.352	0.361	0.344	1.665	0.325	0.740	156	620	457	480	-1.490	120	337	125	355	0
2	16	22	"PFH0037"	"oPFH0037"	8750	25590	150	611	653	263	88	90	16	99	98	0	749	812	296	100	102	14	100	100	0	0.806	0.794	0.819	0.749	1.834	0.805	0.860	156	700	1172	1277	-0.311	523	649	565	712	0
2	17	22	"PFF72513"	"oPFF72513"	8950	25590	140	157	159	34	88	89	15	96	89	0	310	322	71	99	101	13	100	100	0	0.327	0.318	0.329	0.311	1.678	0.301	0.610	156	706	280	294	-1.613	69	211	71	223	0
2	18	22	"PFM60550"	"oPFM60550"	9140	25590	120	114	117	23	83	85	15	77	51	0	135	136	20	96	98	13	93	73	0	0.795	0.850	0.795	0.833	2.620	1.036	0.177	120	516	70	74	-0.331	31	39	34	40	0
2	19	22	"EMPTY"	"EMPTY"	9320	25570	150	82	81	12	82	85	28	0	0	0	94	95	12	95	105	80	0	0	0	0.000	100000.000	1.000	0.900	2.617	0.278	0.644	156	710	-1	-1	Error	0	-1	-1	0	-75
2	20	22	"EMPTY"	"EMPTY"	9510	25570	150	82	85	13	85	88	28	2	0	0	97	97	13	99	109	80	0	0	0	1.500	0.000	0.857	0.915	2.892	3.749	0.000	156	694	-5	-2	0.585	-3	-2	0	-2	-75
2	21	22	"EMPTY"	"EMPTY"	9700	25570	150	87	90	16	86	88	16	21	6	0	102	104	15	101	103	16	12	1	0	1.000	1.333	1.090	1.124	3.143	1.855	0.057	156	667	2	7	0.000	1	1	4	3	-75
2	22	22	"EMPTY"	"EMPTY"	9890	25580	150	88	90	15	86	87	15	20	4	0	99	101	13	100	101	13	16	3	0	-2.000	4.000	0.714	0.955	3.421	3.444	0.005	156	871	1	5	Error	2	-1	4	1	-75
3	1	1	"PFE0652"	"E9164_1"	10290	21450	120	223	221	44	96	98	19	100	97	0	557	543	119	104	105	16	100	100	0	0.280	0.285	0.278	0.277	1.453	0.263	0.742	120	702	580	564	-1.835	127	453	125	439	0
3	2	1	"PFE0127"	"E15452_2"	10480	21450	130	741	749	191	95	97	18	100	100	0	2579	2652	690	104	106	17	100	100	0	0.261	0.257	0.256	0.256	1.258	0.245	0.893	120	652	3121	3202	-1.938	646	2475	654	2548	0
3	3	1	"PFE0630"	"E8314_1"	10670	21450	130	1578	1653	446	97	100	33	100	100	0	1614	1635	424	104	108	21	100	100	0	0.981	1.016	1.026	1.019	1.297	1.017	0.891	120	647	2991	3087	-0.028	1481	1510	1556	1531	0
3	4	1	"PFE0335"	"E23986_4"	10860	21450	140	20710	19178	8684	102	106	35	100	100	0	8275	7526	3471	103	106	19	100	100	0	2.522	2.570	2.639	2.651	1.695	2.624	0.928	156	736	28780	26499	1.334	20608	8172	19076	7423	0
3	5	1	"PFE0497"	"E3038_1"	11050	21450	130	4002	4023	965	104	113	51	100	100	0	2377	2292	641	104	113	44	100	100	0	1.715	1.791	1.825	1.843	1.428	1.810	0.883	120	647	6171	6107	0.778	3898	2273	3919	2188	0
3	6	1	"PFE0489"	"E29931_1"	11240	21460	130	925	941	193	100	120	75	100	100	0	1107	1111	248	104	123	61	100	100	0	0.823	0.835	0.818	0.842	1.312	0.813	0.872	120	613	1828	1848	-0.282	825	1003	841	1007	0
3	7	1	"PFE0152"	"E16122_8"	11410	21460	140	3256	3628	1884	93	98	33	100	100	0	1369	1505	730	103	107	33	100	98	0	2.498	2.521	2.605	2.584	1.874	2.630	0.912	156	766	4429	4937	1.321	3163	1266	3535	1402	0
3	8	1	"PFE0560"	"E5006_15"	11620	21460	130	800	824	156	95	96	16	100	100	0	735	720	134	104	107	20	100	100	0	1.117	1.183	1.164	1.188	1.271	1.176	0.884	120	666	1336	1345	0.160	705	631	729	616	0
3	9	1	"PFE0506"	"E3215_1"	11800	21460	130	2002	1965	428	97	99	19	100	100	0	7409	7057	1934	108	116	40	100	100	0	0.261	0.269	0.270	0.278	1.399	0.251	0.899	120	668	9206	8817	-1.938	1905	7301	1868	6949	0
3	10	1	"PFF0276"	"F18248_2"	12000	21460	130	965	952	138	97	99	20	100	100	0	971	972	201	107	114	39	100	100	0	1.005	0.988	0.997	1.009	1.312	0.967	0.892	120	668	1732	1720	0.007	868	864	855	865	0
3	11	1	"PFF1508"	"F59453_1"	12180	21460	130	1650	1666	474	97	98	18	100	100	0	1071	1090	352	104	107	20	100	100	0	1.606	1.591	1.547	1.685	1.527	1.561	0.876	120	652	2520	2555	0.683	1553	967	1569	986	0
3	12	1	"PFF1029"	"F4425_1"	12370	21470	130	4441	4515	1257	96	97	18	100	100	0	3308	3231	759	105	108	20	100	100	0	1.357	1.414	1.403	1.399	1.354	1.452	0.891	120	653	7548	7545	0.440	4345	3203	4419	3126	0
3	13	1	"PFF0774"	"F35531_1"	12560	21470	120	884	893	236	96	97	18	100	100	0	2165	2122	460	108	111	26	100	100	0	0.383	0.396	0.389	0.390	1.337	0.383	0.879	120	612	2845	2811	-1.384	788	2057	797	2014	0
3	14	1	"PFF0382"	"F21003_1"	12760	21470	120	254	250	43	96	98	22	100	100	0	308	305	48	106	112	35	100	100	0	0.782	0.774	0.773	0.767	1.444	0.777	0.750	120	597	360	353	-0.354	158	202	154	199	0
3	15	1	"PFF0437"	"F22770_1"	12940	21480	130	2513	2459	739	102	106	27	100	100	0	5759	5631	1243	109	122	43	100	100	0	0.427	0.427	0.452	0.394	1.689	0.427	0.876	120	627	8061	7879	-1.229	2411	5650	2357	5522	0
3	16	1	"PFF0027"	"F10724_1"	13130	21470	150	173	175	33	101	106	28	93	66	0	206	207	52	110	120	61	77	26	0	0.750	0.763	0.752	0.833	2.318	0.332	0.298	156	822	168	171	-0.415	72	96	74	97	0
3	17	1	"PFF0760"	"F35197_2"	13320	21480	130	3059	3011	741	101	105	24	100	100	0	4351	4254	864	109	112	22	100	100	0	0.697	0.702	0.710	0.684	1.384	0.701	0.902	120	644	7200	7055	-0.520	2958	4242	2910	4145	0
3	18	1	"PFF0169"	"F15775_1"	13510	21480	130	397	406	94	96	99	20	100	100	0	525	519	95	106	108	18	100	100	0	0.718	0.751	0.738	0.732	1.414	0.790	0.773	120	646	720	723	-0.477	301	419	310	413	0
3	19	1	"PFF1930"	"F960_5"	13690	21480	130	3465	3518	820	95	97	20	100	100	0	3187	3131	820	106	108	17	100	100	0	1.094	1.132	1.149	1.143	1.306	1.124	0.905	120	678	6451	6448	0.129	3370	3081	3423	3025	0
3	20	1	"PFF0151"	"F15196_1"	13890	21480	130	888	925	214	92	94	18	100	100	0	3294	3240	626	104	106	18	100	100	0	0.250	0.266	0.262	0.263	1.274	0.262	0.891	120	675	3986	3969	-2.003	796	3190	833	3136	0
3	21	1	"PFF1609"	"F63380_2"	14080	21470	150	97	98	17	88	89	17	32	10	0	123	124	16	100	102	16	69	29	0	0.391	0.417	0.563	0.637	3.108	0.682	0.054	156	841	32	34	-1.354	9	23	10	24	-50
3	22	1	"PFF1869"	"F7374_2"	14260	21480	130	246	251	62	87	88	18	99	99	0	210	211	41	100	101	15	100	100	0	1.445	1.477	1.465	1.454	1.663	1.545	0.675	120	712	269	275	0.532	159	110	164	111	0
3	1	2	"PFF1444"	"F5729_1"	10310	21700	150	117	116	20	108	110	23	22	3	0	133	138	31	108	109	17	60	38	0	0.360	0.267	0.676	0.623	3.485	0.538	0.091	156	771	34	38	-1.474	9	25	8	30	-50
3	2	2	"PFF0230"	"F17039_3"	10470	21660	130	285	282	49	98	100	18	100	100	0	308	323	95	105	106	15	99	98	0	0.921	0.844	0.849	0.893	1.566	0.768	0.808	120	518	390	402	-0.118	187	203	184	218	0
3	3	2	"PFM0480"	"M38913_8"	10650	21670	120	702	692	147	98	99	18	100	100	0	1806	1856	461	105	106	17	100	100	0	0.355	0.339	0.355	0.333	1.452	0.318	0.841	120	556	2305	2345	-1.494	604	1701	594	1751	0
3	4	2	"PFM0579"	"M446_3"	10860	21660	140	2504	2607	1029	98	100	19	100	100	0	1547	1504	582	103	105	16	100	100	0	1.666	1.791	1.800	1.831	1.783	1.848	0.882	156	655	3850	3910	0.737	2406	1444	2509	1401	0
3	5	2	"PFM0717"	"M5299_3"	11050	21670	120	163	163	29	96	100	28	90	63	0	283	284	50	99	102	24	100	100	0	0.364	0.362	0.348	0.340	1.649	0.366	0.603	120	509	251	252	-1.457	67	184	67	185	0
3	6	2	"PFM0868"	"M724_5"	11230	21670	130	436	444	97	95	110	65	100	100	0	521	525	118	99	111	51	100	100	0	0.808	0.819	0.779	0.822	1.365	0.832	0.800	120	580	763	775	-0.307	341	422	349	426	0
3	7	2	"PFM0875"	"M783_4"	11430	21670	120	668	666	137	92	95	16	100	100	0	1273	1306	330	99	100	13	100	100	0	0.491	0.476	0.486	0.476	1.359	0.449	0.863	120	529	1750	1781	-1.027	576	1174	574	1207	0
3	8	2	"PFM0093"	"M16622_6"	11620	21670	120	3573	3376	829	93	95	17	100	100	0	1437	1493	385	101	102	14	100	100	0	2.605	2.358	2.421	2.322	1.454	2.454	0.885	120	526	4816	4675	1.381	3480	1336	3283	1392	0
3	9	2	"PFM0612"	"M45542_7"	11800	21670	120	1002	1041	235	98	99	19	100	100	0	2187	2269	552	105	112	40	100	100	0	0.434	0.436	0.444	0.436	1.294	0.424	0.881	120	512	2986	3107	-1.204	904	2082	943	2164	0
3	10	2	"PFM0634"	"M46791_1"	11990	21670	120	2975	3131	676	99	99	17	100	100	0	2981	3141	772	106	108	19	100	100	0	1.000	0.999	1.034	1.008	1.269	0.983	0.893	120	543	5751	6067	0.001	2876	2875	3032	3035	0
3	11	2	"PFM0704"	"M52103_1"	12180	21670	120	956	989	217	98	100	18	100	100	0	525	527	103	104	107	18	100	100	0	2.038	2.106	2.035	2.127	1.345	2.194	0.876	120	542	1279	1314	1.027	858	421	891	423	0
3	12	2	"PFM0190"	"M22662_1"	12370	21670	120	138	144	28	97	97	18	89	61	0	156	161	30	104	105	15	98	85	0	0.788	0.825	0.816	0.802	2.430	0.893	0.362	120	529	93	104	-0.343	41	52	47	57	0
3	13	2	"PFM0225"	"M24933_4"	12560	21680	120	928	955	287	97	97	16	100	100	0	2437	2533	555	105	106	15	100	100	0	0.356	0.353	0.357	0.333	1.570	0.349	0.860	120	528	3163	3286	-1.489	831	2332	858	2428	0
3	14	2	"PFM0412"	"M36754_1"	12750	21680	130	3840	3896	1165	98	99	17	100	100	0	3355	3393	737	107	109	17	100	100	0	1.152	1.156	1.197	1.092	1.584	1.211	0.868	120	580	6990	7084	0.204	3742	3248	3798	3286	0
3	15	2	"PFM0630"	"M46462_5"	12940	21680	120	540	568	177	101	105	25	100	99	0	2331	2346	665	110	119	33	100	100	0	0.198	0.209	0.215	0.199	1.579	0.194	0.785	120	528	2660	2703	-2.339	439	2221	467	2236	0
3	16	2	"PFM0465"	"M38247_1"	13140	21680	130	1662	1660	394	103	107	25	100	100	0	1475	1532	406	115	122	33	100	100	0	1.146	1.099	1.160	1.097	1.407	1.127	0.865	120	490	2919	2974	0.197	1559	1360	1557	1417	0
3	17	2	"PFM0026"	"M11919_1"	13300	21680	130	13351	13345	2478	107	110	24	100	100	0	14684	14444	3995	116	127	58	100	100	0	0.909	0.924	0.950	0.962	1.393	0.882	0.894	120	524	27812	27566	-0.137	13244	14568	13238	14328	0
3	18	2	"PFM0819"	"M5894_4"	13510	21680	120	1262	1283	217	106	109	25	100	100	0	802	840	185	111	121	55	100	100	0	1.673	1.615	1.672	1.640	1.287	1.639	0.871	120	542	1847	1906	0.742	1156	691	1177	729	0
3	19	2	"PFM0473"	"M38757_6"	13700	21690	130	352	353	82	99	102	19	99	98	0	427	436	78	107	109	17	100	100	0	0.791	0.772	0.762	0.733	1.556	0.807	0.793	120	522	573	583	-0.339	253	320	254	329	0
3	20	2	"PFM0062"	"M14235_3"	13870	21690	130	2103	2128	572	98	99	18	100	100	0	4860	4801	885	112	114	23	100	100	0	0.422	0.433	0.448	0.413	1.474	0.430	0.879	120	529	6753	6719	-1.244	2005	4748	2030	4689	0
3	21	2	"PFM0821"	"M59170_2"	14070	21690	130	1523	1532	468	94	96	17	100	100	0	3513	3650	735	108	111	22	100	100	0	0.420	0.406	0.410	0.380	1.583	0.403	0.862	120	593	4834	4980	-1.253	1429	3405	1438	3542	0
3	22	2	"PFN0022"	"N127_5"	14260	21680	130	812	811	166	90	91	16	100	100	0	423	415	90	101	104	16	100	100	0	2.242	2.296	2.285	2.382	1.424	2.319	0.860	120	670	1044	1035	1.165	722	322	721	314	0
3	1	3	"PFN0013"	"N127_32"	10280	21860	120	762	755	117	106	108	22	100	100	0	478	490	129	105	107	15	100	100	0	1.759	1.686	1.738	1.746	1.339	1.651	0.857	120	516	1029	1034	0.815	656	373	649	385	0
3	2	3	"PFN0021"	"N127_48"	10470	21860	120	533	526	96	101	102	19	100	100	0	803	830	209	102	103	14	100	100	0	0.616	0.584	0.577	0.596	1.338	0.556	0.855	120	473	1133	1153	-0.698	432	701	425	728	0
3	3	3	"PFN0027"	"N128_1"	10660	21870	130	153	153	27	97	99	19	92	76	0	209	212	37	102	103	14	100	100	0	0.523	0.509	0.495	0.476	1.942	0.529	0.459	120	542	163	166	-0.934	56	107	56	110	0
3	4	3	"PFN0057"	"N128_56"	10850	21860	130	744	751	148	95	97	18	100	100	0	938	938	245	102	103	15	100	100	0	0.776	0.785	0.801	0.820	1.462	0.753	0.884	120	555	1485	1492	-0.365	649	836	656	836	0
3	5	3	"PFB0078"	"B297"	11030	21860	120	382	375	72	92	94	17	100	100	0	475	484	128	98	99	13	100	100	0	0.769	0.733	0.742	0.760	1.565	0.688	0.829	120	512	667	669	-0.379	290	377	283	386	0
3	6	3	"PFB0080"	"B3"	11230	21860	130	608	603	112	92	104	63	100	100	0	415	436	122	97	108	57	97	95	0	1.623	1.507	1.510	1.616	1.466	1.391	0.863	120	541	834	850	0.698	516	318	511	339	0
3	7	3	"PFB0083"	"B306"	11420	21860	120	170	172	25	92	93	16	100	99	0	186	188	34	96	97	12	100	98	0	0.867	0.870	0.915	0.896	1.686	0.835	0.598	120	530	168	172	-0.206	78	90	80	92	0
3	8	3	"PFB0085"	"B310"	11620	21870	130	680	661	147	91	93	18	100	100	0	1107	1131	242	96	97	14	100	100	0	0.583	0.551	0.572	0.537	1.423	0.551	0.841	120	564	1600	1605	-0.779	589	1011	570	1035	0
3	9	3	"PFB0090"	"B32"	11800	21860	130	149	153	31	93	95	18	92	80	0	178	181	30	98	100	16	100	97	0	0.700	0.723	0.711	0.664	1.972	0.768	0.510	120	547	136	143	-0.515	56	80	60	83	0
3	10	3	"PFB0092"	"B322"	11990	21870	130	464	461	96	95	96	16	100	100	0	464	466	111	100	102	16	100	100	0	1.014	1.000	0.976	1.009	1.464	0.983	0.838	120	565	733	732	0.020	369	364	366	366	0
3	11	3	"PFB0109"	"B366"	12180	21870	130	745	717	174	94	96	17	100	100	0	822	806	168	98	100	14	100	100	0	0.899	0.880	0.935	0.844	1.524	0.891	0.876	120	581	1375	1331	-0.153	651	724	623	708	0
3	12	3	"PFB0111"	"B370"	12380	21870	130	512	537	180	92	93	15	100	100	0	464	474	102	96	97	14	100	100	0	1.141	1.177	1.187	1.108	1.478	1.271	0.859	120	546	788	823	0.191	420	368	445	378	0
3	13	3	"PFB0114"	"B374"	12550	21870	120	304	353	339	94	95	16	95	94	0	623	641	201	96	97	14	100	100	0	0.398	0.475	0.400	0.396	1.652	0.728	0.433	120	480	737	804	-1.327	210	527	259	545	0
3	14	3	"PFB0120"	"B388"	12750	21870	120	189	193	36	95	96	16	100	98	0	288	292	68	100	101	14	100	99	0	0.500	0.510	0.526	0.507	1.608	0.478	0.699	120	514	282	290	-1.000	94	188	98	192	0
3	15	3	"PFB0122"	"B391"	12940	21870	120	1437	1410	341	96	98	17	100	100	0	864	861	221	102	104	15	100	100	0	1.760	1.731	1.724	1.745	1.351	1.770	0.878	120	514	2103	2073	0.815	1341	762	1314	759	0
3	16	3	"PFB0125"	"B397"	13130	21870	130	314	321	63	99	103	24	100	100	0	437	423	93	105	108	21	100	99	0	0.648	0.698	0.696	0.710	1.483	0.659	0.818	120	453	547	540	-0.627	215	332	222	318	0
3	17	3	"PFB0143"	"B440"	13270	21870	150	97	100	33	102	107	29	4	1	0	105	107	16	107	116	53	0	0	0	2.500	100000.000	1.120	1.243	3.781	0.820	0.010	156	601	-7	-2	1.322	-5	-2	-2	0	-50
3	18	3	"PFB0145"	"B444"	13500	21870	130	1115	1205	375	99	101	18	100	100	0	636	634	149	101	104	20	100	100	0	1.899	2.075	2.047	2.062	1.410	2.159	0.867	120	629	1551	1639	0.925	1016	535	1106	533	0
3	19	3	"PFB0147"	"B449"	13700	21870	130	1401	1544	510	98	159	457	100	91	0	711	739	235	99	114	128	98	95	0	2.129	2.259	2.263	2.326	1.536	2.364	0.825	120	510	1915	2086	1.090	1303	612	1446	640	0
3	20	3	"PFB0149"	"B453"	13880	21880	140	1148	1941	2610	99	226	713	81	25	0	1441	1592	895	104	147	255	94	92	0	0.785	1.238	0.862	0.993	1.779	2.221	0.681	156	551	2386	3330	-0.350	1049	1337	1842	1488	0
3	21	3	"PFB0151"	"B456"	14080	21880	130	3629	3708	1067	95	108	130	100	100	0	1383	1413	300	104	109	51	100	100	0	2.763	2.760	2.757	2.703	1.311	2.959	0.896	120	547	4813	4922	1.466	3534	1279	3613	1309	0
3	22	3	"PFB0153"	"B458"	14270	21880	130	346	347	92	90	92	20	99	99	0	354	351	60	98	100	16	100	100	0	1.000	1.016	1.023	0.957	1.527	1.101	0.825	120	637	512	510	0.000	256	256	257	253	0
3	1	4	"PFB0170"	"B491"	10270	22050	130	2888	2847	507	92	93	17	100	100	0	2082	2017	628	100	101	14	100	100	0	1.411	1.437	1.471	1.540	1.516	1.388	0.884	120	680	4778	4672	0.496	2796	1982	2755	1917	0
3	2	4	"PFB0172"	"B496"	10480	22050	130	334	341	61	93	94	17	100	100	0	279	280	57	99	100	14	100	100	0	1.339	1.370	1.331	1.422	1.545	1.373	0.776	120	573	421	429	0.421	241	180	248	181	0
3	3	4	"PFB0174"	"B498"	10660	22050	130	769	759	141	94	96	19	100	100	0	340	349	105	98	99	13	99	96	0	2.789	2.649	2.810	2.907	1.640	2.620	0.806	120	542	917	916	1.480	675	242	665	251	0
3	4	4	"PFB0177"	"B50"	10840	22050	110	128	132	28	95	97	20	72	37	0	145	147	20	101	104	17	92	68	0	0.750	0.804	0.773	0.741	2.324	1.046	0.335	80	483	77	83	-0.415	33	44	37	46	0
3	5	4	"PFB0179"	"B504"	11050	22060	120	401	402	72	91	95	29	100	100	0	383	389	71	98	101	19	100	100	0	1.088	1.069	1.055	1.072	1.381	1.094	0.821	120	527	595	602	0.121	310	285	311	291	0
3	6	4	"PFB0181"	"B506"	11230	22050	150	160	239	155	91	111	96	38	35	0	185	269	174	96	116	95	45	29	0	0.775	0.855	0.864	0.859	2.170	0.974	0.874	156	633	158	321	-0.367	69	89	148	173	-50
3	7	4	"PFD0024"	"D12635_25"	11410	22060	130	3366	3428	575	92	93	17	100	100	0	1056	1064	220	94	96	15	100	100	0	3.403	3.439	3.457	3.487	1.281	3.524	0.901	120	559	4236	4306	1.767	3274	962	3336	970	0
3	8	4	"PFD0027"	"D12635_33"	11610	22060	120	380	381	54	92	93	17	100	100	0	322	325	79	95	96	14	99	99	0	1.269	1.257	1.283	1.307	1.476	1.222	0.808	120	514	515	519	0.343	288	227	289	230	0
3	9	4	"PFD0029"	"D12635_37"	11800	22060	120	2446	2544	503	91	93	17	100	100	0	943	978	231	95	98	16	100	100	0	2.777	2.778	2.878	2.826	1.314	2.852	0.897	120	497	3203	3336	1.474	2355	848	2453	883	0
3	10	4	"PFD0031"	"D12635_39"	11990	22060	120	1710	1705	332	92	94	17	100	100	0	1548	1512	424	97	99	14	100	100	0	1.115	1.140	1.137	1.202	1.477	1.100	0.879	120	505	3069	3028	0.157	1618	1451	1613	1415	0
3	11	4	"PFD0034"	"D12635_48"	12190	22060	120	567	576	107	92	94	17	100	100	0	1005	997	237	96	99	18	100	100	0	0.523	0.537	0.541	0.552	1.403	0.514	0.883	120	511	1384	1385	-0.936	475	909	484	901	0
3	12	4	"PFD0036"	"D12635_51"	12380	22060	130	5579	5618	1299	92	94	16	100	100	0	4174	4067	1432	95	98	19	100	100	0	1.345	1.391	1.463	1.524	1.637	1.357	0.862	120	508	9566	9498	0.428	5487	4079	5526	3972	0
3	13	4	"PFD0064"	"D16785_11"	12570	22060	130	387	389	76	93	95	17	100	100	0	315	312	88	94	96	15	97	95	0	1.330	1.358	1.384	1.460	1.694	1.306	0.764	120	508	515	514	0.412	294	221	296	218	0
3	14	4	"PFD0066"	"D16785_17"	12750	22060	120	957	978	276	96	98	18	100	100	0	480	501	187	98	99	13	99	95	0	2.254	2.189	2.234	2.464	1.728	2.127	0.859	120	468	1243	1285	1.172	861	382	882	403	0
3	15	4	"PFD0069"	"D16785_21"	12940	22070	130	677	697	258	102	106	26	100	100	0	668	714	228	102	105	20	100	100	0	1.016	0.972	0.939	0.937	1.409	0.992	0.874	120	517	1141	1207	0.023	575	566	595	612	0
3	16	4	"PFD0073"	"D16785_3"	13120	22060	130	18537	17800	4224	112	120	37	100	100	0	5880	5430	1741	109	115	33	100	100	0	3.193	3.324	3.378	3.724	1.717	3.304	0.903	120	497	24196	23009	1.675	18425	5771	17688	5321	0
3	17	4	"PFD0075"	"D16785_33"	13320	22070	120	361	372	106	107	115	34	100	99	0	224	229	46	106	110	28	99	97	0	2.153	2.154	2.121	2.133	1.563	2.339	0.737	120	509	372	388	1.106	254	118	265	123	0
3	18	4	"PFD0077"	"D16785_36"	13520	22070	120	1108	1070	266	100	101	19	100	100	0	1402	1384	249	98	100	14	100	100	0	0.773	0.754	0.763	0.723	1.475	0.781	0.881	120	477	2312	2256	-0.371	1008	1304	970	1286	0
3	19	4	"PFD0096"	"D17715_112"	13700	22070	130	1145	1291	592	95	232	744	77	26	0	937	1015	277	96	146	281	100	92	0	1.249	1.301	1.173	1.205	1.476	2.122	0.747	120	501	1891	2115	0.320	1050	841	1196	919	0
3	20	4	"PFD0098"	"D17715_12"	13880	22070	130	751	747	169	96	228	732	30	0	0	579	582	126	98	146	276	95	25	0	1.362	1.345	1.373	1.321	1.412	2.409	0.805	120	518	1136	1135	0.445	655	481	651	484	0
3	21	4	"PFD0102"	"D17715_13"	14080	22070	120	1101	1106	261	96	105	118	100	100	0	751	751	147	98	103	49	100	100	0	1.539	1.547	1.579	1.537	1.317	1.597	0.891	120	498	1658	1663	0.622	1005	653	1010	653	0
3	22	4	"PFD0104"	"D17715_134"	14270	22070	120	407	400	94	89	91	20	100	100	0	315	312	55	94	95	14	100	100	0	1.439	1.427	1.375	1.379	1.474	1.493	0.858	120	538	539	529	0.525	318	221	311	218	0
3	1	5	"PFD0106"	"D17715_138"	10280	22240	130	454	451	82	87	88	16	100	100	0	328	318	77	96	97	13	100	97	0	1.582	1.640	1.623	1.770	1.581	1.614	0.846	120	665	599	586	0.662	367	232	364	222	0
3	2	5	"PFD0108"	"D17715_140"	10470	22250	120	724	699	164	87	89	15	100	100	0	484	478	84	95	96	12	100	100	0	1.638	1.598	1.627	1.551	1.450	1.659	0.892	120	515	1026	995	0.712	637	389	612	383	0
3	3	5	"PFD0130"	"D17715_44"	10660	22250	120	159	158	36	89	91	17	94	82	0	170	169	44	94	95	12	90	86	0	0.921	0.920	0.963	1.002	2.477	0.925	0.481	120	514	146	144	-0.119	70	76	69	75	0
3	4	5	"PFD0132"	"D17715_47"	10850	22250	120	394	382	81	90	91	17	100	100	0	316	304	69	95	97	14	100	100	0	1.376	1.397	1.351	1.426	1.508	1.420	0.828	120	510	525	501	0.460	304	221	292	209	0
3	5	5	"PFD0134"	"D17715_5"	11040	22250	120	178	179	33	86	89	27	98	88	0	182	180	30	94	96	15	99	95	0	1.045	1.081	1.095	1.102	1.644	1.235	0.615	120	512	180	179	0.064	92	88	93	86	0
3	6	5	"PFD0136"	"D17715_51"	11240	22260	110	202	291	194	88	115	115	50	35	0	338	463	224	94	123	118	97	55	0	0.467	0.550	0.385	0.363	2.136	0.777	0.854	80	411	358	572	-1.098	114	244	203	369	0
3	7	5	"PFD0138"	"D17715_56"	11410	22260	130	724	693	169	89	91	32	99	97	0	1468	1493	328	94	99	41	100	100	0	0.462	0.432	0.449	0.408	1.657	0.419	0.850	120	537	2009	2003	-1.114	635	1374	604	1399	0
3	8	5	"PFD0141"	"D17715_61"	11620	22250	120	499	513	123	88	89	16	100	100	0	362	358	94	94	95	12	98	98	0	1.534	1.610	1.568	1.691	1.682	1.634	0.802	120	505	679	689	0.617	411	268	425	264	0
3	9	5	"PFE0196"	"E18169_1"	11820	22250	140	1083	1103	444	89	90	17	100	98	0	1008	979	343	95	96	12	100	100	0	1.089	1.147	1.145	1.107	1.958	1.194	0.871	156	524	1907	1898	0.123	994	913	1014	884	0
3	10	5	"PFE0199"	"E18440_1"	12000	22250	120	534	540	108	88	93	38	100	100	0	719	692	208	96	98	19	100	99	0	0.716	0.758	0.739	0.830	1.659	0.711	0.854	120	426	1069	1048	-0.482	446	623	452	596	0
3	11	5	"PFE0201"	"E18440_5"	12180	22250	120	273	269	61	88	92	36	95	94	0	309	309	58	95	96	17	100	100	0	0.864	0.846	0.808	0.808	1.575	0.878	0.773	120	468	399	395	-0.210	185	214	181	214	0
3	12	5	"PFE0203"	"E18445_1"	12370	22240	120	344	337	66	87	90	17	100	99	0	633	620	163	95	97	19	100	99	0	0.478	0.476	0.479	0.485	1.551	0.442	0.841	120	480	795	775	-1.066	257	538	250	525	0
3	13	5	"PFE0206"	"E18512_1"	12550	22240	120	174	175	30	89	91	17	100	95	0	480	468	103	94	96	14	100	100	0	0.220	0.230	0.230	0.229	1.628	0.215	0.722	120	491	471	460	-2.183	85	386	86	374	0
3	14	5	"PFE0208"	"E18512_4"	12750	22240	120	125	125	22	92	94	17	72	46	0	136	136	21	97	98	13	87	68	0	0.846	0.846	0.896	0.970	3.269	1.083	0.191	120	522	72	72	-0.241	33	39	33	39	0
3	15	5	"PFE0230"	"E19008_1"	12950	22250	120	467	477	115	100	102	21	100	98	0	1199	1174	240	101	103	19	100	100	0	0.334	0.351	0.347	0.334	1.502	0.341	0.846	120	474	1465	1450	-1.581	367	1098	377	1073	0
3	16	5	"PFE0234"	"E19248_7"	13130	22240	130	3264	3430	1113	110	116	34	100	100	0	1263	1188	426	109	114	33	98	95	0	2.733	3.077	3.058	3.432	1.778	3.161	0.846	120	454	4308	4399	1.451	3154	1154	3320	1079	0
3	17	5	"PFE0237"	"E19278_2"	13320	22250	120	204	210	50	105	108	23	96	90	0	441	445	111	104	105	15	100	100	0	0.294	0.308	0.314	0.282	1.816	0.295	0.707	120	388	436	446	-1.767	99	337	105	341	0
3	18	5	"PFE0239"	"E19278_6"	13500	22250	150	106	109	20	99	100	19	28	9	0	134	134	23	98	100	15	78	58	0	0.194	0.278	0.514	0.433	3.238	0.492	0.060	156	489	43	46	-2.363	7	36	10	36	-50
3	19	5	"PFE0243"	"E19631_3"	13700	22250	120	1361	1348	290	92	93	17	100	100	0	1636	1542	430	95	97	15	100	100	0	0.823	0.868	0.854	0.932	1.623	0.834	0.880	120	490	2810	2703	-0.280	1269	1541	1256	1447	0
3	20	5	"PFE0246"	"E19695_2"	13900	22260	130	717	705	196	96	96	18	99	98	0	763	747	155	99	100	14	100	100	0	0.935	0.940	0.967	0.855	1.849	0.999	0.840	120	532	1285	1257	-0.097	621	664	609	648	0
3	21	5	"PFE0270"	"E20800_3"	14070	22250	130	1154	1150	285	96	96	17	100	100	0	468	430	123	99	100	13	96	95	0	2.867	3.184	3.189	3.597	1.812	3.225	0.859	120	514	1427	1385	1.520	1058	369	1054	331	0
3	22	5	"PFE0275"	"E21089_1"	14270	22260	150	92	92	16	88	90	19	14	3	0	108	108	16	95	97	19	33	6	0	0.308	0.308	1.045	0.823	4.373	1.448	0.224	156	729	17	17	-1.700	4	13	4	13	-50
3	1	6	"PFE0277"	"E21208_2"	10290	22440	130	131	131	23	87	88	15	91	74	0	160	162	25	94	95	12	99	96	0	0.667	0.647	0.658	0.617	2.142	0.696	0.448	120	621	110	112	-0.585	44	66	44	68	0
3	2	6	"PFE0279"	"E21208_4"	10470	22440	120	389	386	99	88	90	16	100	99	0	285	288	59	95	97	14	100	100	0	1.584	1.544	1.519	1.515	1.551	1.633	0.815	120	482	491	491	0.664	301	190	298	193	0
3	3	6	"PFE0282"	"E21586_1"	10670	22440	120	1053	1086	299	90	90	15	100	100	0	1220	1225	255	95	97	13	100	100	0	0.856	0.881	0.925	0.852	1.458	0.928	0.857	120	466	2088	2126	-0.224	963	1125	996	1130	0
3	4	6	"PFE0285"	"E21786_1"	10850	22430	120	657	646	148	88	89	15	100	100	0	1522	1503	326	98	99	13	100	100	0	0.400	0.397	0.403	0.384	1.511	0.386	0.878	120	457	1993	1963	-1.323	569	1424	558	1405	0
3	5	6	"PFE0322"	"E23195_1"	11020	22430	120	340	336	66	86	87	15	100	99	0	333	328	55	96	97	12	100	100	0	1.072	1.078	1.082	1.056	1.409	1.101	0.874	120	477	491	482	0.100	254	237	250	232	0
3	6	6	"PFE0330"	"E23784_1"	11220	22420	130	1531	1488	330	86	103	95	100	100	0	780	781	227	95	110	88	98	97	0	2.109	2.044	2.134	2.178	1.552	1.988	0.855	120	500	2130	2088	1.077	1445	685	1402	686	0
3	7	6	"PFE0333"	"E23986_1"	11400	22430	120	193	198	43	88	90	18	99	96	0	180	177	31	95	96	18	99	91	0	1.235	1.341	1.386	1.329	1.708	1.470	0.648	120	467	190	192	0.305	105	85	110	82	0
3	8	6	"PFE0342"	"E24470_2"	11600	22430	120	945	901	212	86	88	16	100	100	0	1068	1044	204	94	95	11	100	100	0	0.882	0.858	0.903	0.828	1.457	0.863	0.898	120	511	1833	1765	-0.181	859	974	815	950	0
3	9	6	"PFE0347"	"E24550_1"	11790	22430	130	135	136	26	86	87	16	90	74	0	159	159	26	95	95	11	96	95	0	0.766	0.781	0.763	0.749	2.313	0.799	0.407	120	531	113	114	-0.385	49	64	50	64	0
3	10	6	"PFE0349"	"E24569_3"	11980	22430	120	521	532	118	87	92	36	100	100	0	468	446	106	97	100	19	100	97	0	1.170	1.275	1.240	1.357	1.570	1.252	0.878	120	491	805	794	0.226	434	371	445	349	0
3	11	6	"PFF0266"	"F17836_2"	12170	22430	120	823	793	153	88	92	37	100	100	0	743	695	176	100	102	20	100	99	0	1.143	1.185	1.197	1.263	1.535	1.161	0.896	120	474	1378	1300	0.193	735	643	705	595	0
3	12	6	"PFF0268"	"F17989_2"	12360	22440	120	489	486	105	87	89	15	100	100	0	576	562	109	97	97	13	100	100	0	0.839	0.858	0.885	0.846	1.445	0.856	0.867	120	544	881	864	-0.253	402	479	399	465	0
3	13	6	"PFF0274"	"F18154_3"	12560	22440	120	116	118	26	88	89	15	68	46	0	135	141	21	95	95	13	96	85	0	0.700	0.652	0.745	0.674	2.365	0.791	0.189	120	528	68	76	-0.515	28	40	30	46	0
3	14	6	"PFF0278"	"F18417_1"	12740	22440	120	2225	2134	457	89	91	16	100	100	0	1888	1761	413	96	97	13	100	100	0	1.192	1.228	1.267	1.253	1.434	1.220	0.906	120	497	3928	3710	0.253	2136	1792	2045	1665	0
3	15	6	"PFF0285"	"F18525_1"	12920	22450	120	308	302	79	91	93	17	96	94	0	679	659	174	97	98	13	100	100	0	0.373	0.375	0.366	0.353	1.685	0.363	0.826	120	504	799	773	-1.423	217	582	211	562	0
3	16	6	"PFF0289"	"F18567_3"	13120	22420	150	107	108	20	95	97	19	28	10	0	121	121	21	100	102	19	53	19	0	0.571	0.619	0.677	0.768	3.521	0.958	0.046	156	615	33	34	-0.807	12	21	13	21	-50
3	17	6	"PFF0323"	"F19549_1"	13300	22430	130	3184	3117	625	97	99	19	100	100	0	2315	2159	645	101	104	22	100	100	0	1.394	1.467	1.474	1.572	1.456	1.414	0.903	120	483	5301	5078	0.480	3087	2214	3020	2058	0
3	18	6	"PFF0329"	"F19626_1"	13480	22400	150	106	107	24	96	98	18	31	12	0	116	121	25	100	103	19	45	24	0	0.625	0.524	0.778	0.793	3.727	0.785	0.085	156	614	26	32	-0.678	10	16	11	21	-50
3	19	6	"PFF0332"	"F19746_5"	13700	22440	120	139	141	25	94	96	17	88	66	0	146	149	23	101	103	17	92	65	0	1.000	0.979	1.022	0.967	2.337	1.045	0.280	120	547	90	95	0.000	45	45	47	48	0
3	20	6	"PFF0334"	"F19787_2"	13880	22450	120	3757	3775	1072	97	99	22	100	100	0	8837	8441	1825	105	107	18	100	100	0	0.419	0.441	0.456	0.422	1.516	0.436	0.897	120	499	12392	12014	-1.254	3660	8732	3678	8336	0
3	21	6	"PFF0336"	"F19828_2"	14080	22450	120	143	144	27	96	98	19	86	60	0	248	251	43	108	111	20	100	100	0	0.336	0.336	0.326	0.308	2.168	0.303	0.383	120	543	187	191	-1.575	47	140	48	143	0
3	22	6	"PFF0338"	"F19846_4"	14290	22440	150	107	110	25	88	90	20	48	21	0	122	123	23	99	102	20	54	25	0	0.826	0.917	1.059	0.988	3.093	0.968	0.307	156	777	42	46	-0.276	19	23	22	24	-50
3	1	7	"PFF0364"	"F20448_4"	10270	22620	120	1121	1108	245	85	87	15	100	100	0	1143	1100	251	95	97	13	100	100	0	0.989	1.018	1.029	1.037	1.362	1.023	0.901	120	581	2084	2028	-0.017	1036	1048	1023	1005	0
3	2	7	"PFF0366"	"F20625_1"	10460	22630	120	376	367	74	87	89	16	100	100	0	860	853	183	97	100	15	100	100	0	0.379	0.370	0.369	0.365	1.411	0.354	0.855	120	462	1052	1036	-1.401	289	763	280	756	0
3	3	7	"PFF0369"	"F20760_1"	10640	22620	140	515	484	124	90	91	16	100	100	0	677	632	170	100	102	15	99	98	0	0.737	0.741	0.749	0.758	1.526	0.735	0.906	156	588	1002	926	-0.441	425	577	394	532	0
3	4	7	"PFF0372"	"F20855_1"	10840	22620	110	173	180	31	89	90	17	100	97	0	197	200	28	100	102	15	100	100	0	0.866	0.910	0.928	0.889	1.557	1.040	0.648	80	499	181	191	-0.208	84	97	91	100	0
3	5	7	"PFF0375"	"F20870_2"	11040	22630	120	251	245	53	87	89	17	99	98	0	345	338	73	97	99	14	100	100	0	0.661	0.656	0.646	0.645	1.464	0.644	0.825	120	518	412	399	-0.597	164	248	158	241	0
3	6	7	"PFF0378"	"F20896_3"	11210	22620	150	120	219	182	88	107	100	33	27	0	148	262	202	97	115	93	34	33	0	0.627	0.794	0.697	0.700	2.912	0.977	0.884	156	709	83	296	-0.672	32	51	131	165	-50
3	7	7	"PFF0409"	"F22107_2"	11430	22610	100	112	114	22	91	93	20	52	20	0	132	133	20	99	101	16	81	50	0	0.636	0.676	0.780	0.717	3.200	1.359	0.128	80	433	54	57	-0.652	21	33	23	34	0
3	8	7	"PFF0415"	"F22233_2"	11600	22630	120	748	741	141	89	90	16	100	100	0	687	658	182	100	100	13	100	100	0	1.123	1.168	1.128	1.248	1.494	1.126	0.910	120	529	1246	1210	0.167	659	587	652	558	0
3	9	7	"PFF0417"	"F2227_1"	11790	22640	130	2437	2355	725	87	89	15	100	100	0	2068	1957	392	97	98	12	100	100	0	1.192	1.219	1.273	1.114	1.667	1.290	0.902	120	565	4321	4128	0.254	2350	1971	2268	1860	0
3	10	7	"PFF0420"	"F22395_1"	11980	22640	120	121	122	25	90	91	16	70	48	0	146	149	25	99	102	17	92	72	0	0.660	0.640	0.688	0.589	2.594	0.747	0.307	120	571	78	82	-0.600	31	47	32	50	0
3	11	7	"PFF0431"	"F22631_1"	12170	22590	90	121	145	88	95	97	21	63	34	0	148	170	91	107	111	23	73	40	0	0.634	0.794	0.708	0.741	2.417	0.889	0.716	52	362	67	113	-0.657	26	41	50	63	0
3	12	7	"PFF0435"	"F22741_2"	12370	22640	120	892	863	199	90	92	17	100	100	0	730	713	181	100	102	16	100	100	0	1.273	1.261	1.295	1.260	1.493	1.260	0.879	120	552	1432	1386	0.348	802	630	773	613	0
3	13	7	"PFF1070"	"F45236_1"	12550	22640	120	1049	1002	260	90	91	15	100	100	0	1152	1059	290	96	98	15	100	99	0	0.908	0.947	0.933	0.978	1.652	0.929	0.890	120	499	2015	1875	-0.139	959	1056	912	963	0
3	14	7	"PFF1072"	"F4524_3"	12740	22640	120	382	369	80	87	90	16	100	100	0	493	465	113	96	97	15	100	100	0	0.743	0.764	0.769	0.786	1.501	0.741	0.888	120	514	692	651	-0.428	295	397	282	369	0
3	15	7	"PFF1075"	"F45282_1"	12930	22640	120	380	387	82	88	90	16	100	100	0	518	513	111	95	96	12	100	100	0	0.690	0.715	0.730	0.716	1.464	0.695	0.843	120	500	715	717	-0.535	292	423	299	418	0
3	16	7	"PFF1077"	"F45296_2"	13120	22640	120	434	412	87	92	92	16	100	100	0	420	394	105	97	98	12	100	99	0	1.059	1.077	1.082	1.140	1.543	1.048	0.866	120	528	665	617	0.082	342	323	320	297	0
3	17	7	"PFF1080"	"F45354_1"	13310	22640	120	820	808	170	92	93	17	100	100	0	858	847	227	98	101	20	100	100	0	0.958	0.956	0.951	0.980	1.503	0.931	0.881	120	558	1488	1465	-0.062	728	760	716	749	0
3	18	7	"PFF1082"	"F4541_1"	13510	22640	120	1176	1167	250	92	93	17	100	100	0	2061	1997	508	100	103	16	100	100	0	0.553	0.567	0.577	0.580	1.362	0.544	0.903	120	569	3045	2972	-0.855	1084	1961	1075	1897	0
3	19	7	"PFF1120"	"F46301_17"	13690	22650	120	267	262	68	91	93	16	95	93	0	987	957	212	102	104	17	100	100	0	0.199	0.200	0.189	0.181	1.700	0.194	0.801	120	504	1061	1026	-2.330	176	885	171	855	0
3	20	7	"PFF1128"	"F46381_1"	13890	22640	120	873	876	179	95	98	28	100	100	0	2694	2508	636	108	113	36	100	100	0	0.301	0.325	0.321	0.333	1.412	0.291	0.867	120	486	3364	3181	-1.733	778	2586	781	2400	0
3	21	7	"PFF1133"	"F46513_1"	14080	22640	120	2083	2100	488	94	96	23	100	100	0	4325	4221	991	111	118	36	100	100	0	0.472	0.488	0.488	0.492	1.358	0.478	0.906	120	478	6203	6116	-1.083	1989	4214	2006	4110	0
3	22	7	"PFF1136"	"F46584_1"	14270	22650	120	1150	1068	379	88	90	19	100	100	0	6929	6553	1710	107	110	20	100	100	0	0.156	0.152	0.154	0.135	1.639	0.153	0.885	120	559	7884	7426	-2.683	1062	6822	980	6446	0
3	1	8	"PFF1138"	"F46705_1"	10280	22820	120	724	699	160	85	87	15	100	100	0	3642	3430	787	95	98	14	100	100	0	0.180	0.184	0.186	0.182	1.425	0.176	0.903	120	573	4186	3949	-2.473	639	3547	614	3335	0
3	2	8	"PFF1140"	"F46816_1"	10470	22820	120	300	301	58	87	89	15	100	100	0	739	710	171	98	100	14	100	100	0	0.332	0.350	0.344	0.358	1.561	0.327	0.817	120	483	854	826	-1.589	213	641	214	612	0
3	3	8	"PFF1163"	"F47563_1"	10660	22820	120	466	461	96	88	89	15	100	100	0	282	274	53	99	100	13	100	99	0	2.066	2.131	2.116	2.206	1.476	2.204	0.835	120	535	561	548	1.047	378	183	373	175	0
3	4	8	"PFF1165"	"F47822_1"	10840	22820	110	155	157	29	87	88	15	97	90	0	314	319	49	96	97	14	100	100	0	0.312	0.314	0.293	0.290	1.667	0.316	0.613	80	490	286	293	-1.681	68	218	70	223	0
3	5	8	"PFF1167"	"F47864_3"	11030	22820	110	262	254	39	86	88	15	100	100	0	662	662	88	97	103	42	100	100	0	0.312	0.297	0.296	0.293	1.317	0.291	0.847	80	483	741	733	-1.683	176	565	168	565	0
3	6	8	"PFF1175"	"F48138_1"	11220	22830	120	301	397	228	86	106	99	91	56	0	344	440	218	97	121	104	98	66	0	0.870	0.907	0.864	0.843	1.456	0.986	0.896	120	533	462	654	-0.200	215	247	311	343	0
3	7	8	"PFF1179"	"F48181_2"	11420	22830	120	400	383	104	89	90	16	97	95	0	1398	1343	350	100	100	14	100	100	0	0.240	0.237	0.241	0.218	1.606	0.233	0.870	120	507	1609	1537	-2.061	311	1298	294	1243	0
3	8	8	"PFF1182"	"F48253_3"	11590	22820	110	145	147	31	91	92	19	92	68	0	159	165	35	103	104	15	98	91	0	0.964	0.903	0.924	0.909	2.028	0.815	0.376	80	397	110	118	-0.052	54	56	56	62	0
3	9	8	"PFF1197"	"F48515_1"	11790	22820	130	881	897	206	90	92	18	100	100	0	797	747	227	100	102	16	99	97	0	1.135	1.247	1.217	1.412	1.777	1.194	0.893	120	580	1488	1454	0.183	791	697	807	647	0
3	10	8	"PFF1204"	"F48839_1"	11990	22830	120	1060	1058	290	91	92	17	100	100	0	685	674	155	98	101	15	100	100	0	1.651	1.679	1.720	1.609	1.553	1.767	0.872	120	483	1556	1543	0.723	969	587	967	576	0
3	11	8	"PFF1208"	"F49178_1"	12170	22830	120	153	151	29	90	92	18	92	83	0	164	166	29	102	105	19	97	80	0	1.016	0.953	1.022	0.945	1.889	0.932	0.562	120	548	125	125	0.023	63	62	61	64	0
3	12	8	"PFF1210"	"F4934_1"	12360	22830	120	825	805	216	90	91	15	100	100	0	748	705	187	102	102	14	100	100	0	1.138	1.186	1.171	1.212	1.712	1.196	0.874	120	495	1381	1318	0.186	735	646	715	603	0
3	13	8	"PFF1215"	"F49538_1"	12560	22830	120	2595	2540	780	91	93	16	100	100	0	2828	2861	605	101	103	17	100	100	0	0.918	0.887	0.923	0.834	1.578	0.914	0.888	120	498	5231	5209	-0.123	2504	2727	2449	2760	0
3	14	8	"PFF1218"	"F49644_4"	12750	22830	120	1532	1432	383	90	92	17	100	100	0	792	761	170	96	99	17	100	100	0	2.072	2.018	2.032	2.017	1.521	2.124	0.882	120	492	2138	2007	1.051	1442	696	1342	665	0
3	15	8	"PFF1901"	"F8433_1"	12930	22830	120	3988	3983	935	91	93	17	100	100	0	1514	1455	318	97	98	14	100	100	0	2.750	2.866	3.004	2.855	1.406	2.994	0.886	120	484	5314	5250	1.460	3897	1417	3892	1358	0
3	16	8	"PFF1905"	"F8612_1"	13120	22830	120	3457	3614	948	93	129	314	100	100	0	1517	1488	451	99	126	189	97	93	0	2.372	2.535	2.534	2.720	1.637	2.603	0.874	120	515	4782	4910	1.246	3364	1418	3521	1389	0
3	17	8	"PFF1913"	"F8921_1"	13320	22840	130	2608	2496	864	92	126	307	95	94	0	3475	3427	713	99	124	184	100	100	0	0.745	0.722	0.739	0.640	1.753	0.780	0.863	120	542	5892	5732	-0.424	2516	3376	2404	3328	0
3	18	8	"PFF1915"	"F8939_2"	13510	22840	120	421	405	123	90	91	21	95	95	0	524	519	105	98	100	16	100	99	0	0.777	0.748	0.765	0.672	1.737	0.784	0.831	120	495	757	736	-0.364	331	426	315	421	0
3	19	8	"PFF1919"	"F9091_1"	13700	22830	120	876	867	205	90	91	22	100	100	0	577	551	126	99	100	14	100	99	0	1.644	1.719	1.762	1.791	1.553	1.751	0.867	120	452	1264	1229	0.718	786	478	777	452	0
3	20	8	"PFF1921"	"F9247_1"	13870	22820	130	385	393	81	90	91	19	100	100	0	560	557	115	98	102	22	100	100	0	0.639	0.660	0.675	0.659	1.387	0.631	0.834	120	524	757	762	-0.647	295	462	303	459	0
3	21	8	"PFI0014"	"I10798_1"	14050	22830	150	100	101	16	88	90	20	26	6	0	124	124	20	100	105	32	28	3	0	0.500	0.542	0.594	0.709	2.953	0.369	0.031	156	625	36	37	-1.000	12	24	13	24	-50
3	22	8	"PFI0017"	"I10882_1"	14240	22830	120	606	577	160	86	88	15	98	96	0	827	801	161	98	101	18	100	100	0	0.713	0.698	0.730	0.643	1.694	0.717	0.883	120	559	1249	1194	-0.487	520	729	491	703	0
3	1	9	"PFI0023"	"I11056_2"	10260	23000	120	118	122	25	85	86	14	81	60	0	197	198	45	93	94	13	98	96	0	0.317	0.352	0.343	0.330	2.161	0.338	0.417	120	581	137	142	-1.656	33	104	37	105	0
3	2	9	"PFI0029"	"I11211_1"	10450	23000	120	393	386	76	87	89	16	100	100	0	263	265	53	96	98	14	100	98	0	1.832	1.769	1.864	1.818	1.438	1.802	0.844	120	530	473	468	0.874	306	167	299	169	0
3	3	9	"PFI0033"	"I11281_1"	10640	23010	80	108	109	19	87	89	15	67	26	0	137	137	16	97	98	13	94	82	0	0.525	0.550	0.575	0.623	2.055	0.913	0.095	52	309	61	62	-0.930	21	40	22	40	0
3	4	9	"PFI0035"	"I11342_1"	10820	23010	130	1520	1465	421	85	86	14	100	100	0	1385	1366	369	95	96	13	100	100	0	1.112	1.086	1.129	1.045	1.609	1.097	0.886	120	638	2725	2651	0.154	1435	1290	1380	1271	0
3	5	9	"PFI0056"	"I12038_2"	11010	23000	110	230	234	42	87	89	16	100	100	0	243	246	49	96	100	38	100	92	0	0.973	0.980	0.994	1.000	1.433	0.856	0.662	80	479	290	297	-0.040	143	147	147	150	0
3	6	9	"PFI0058"	"I12132_1"	11210	23010	130	668	643	200	87	93	56	99	97	0	1104	1088	210	96	105	62	100	100	0	0.576	0.560	0.581	0.514	1.641	0.592	0.855	120	584	1589	1548	-0.795	581	1008	556	992	0
3	7	9	"PFI0060"	"I12159_3"	11410	23010	130	172	174	38	87	89	19	97	90	0	186	185	29	97	99	21	100	94	0	0.955	0.989	1.026	0.975	1.793	1.129	0.554	120	493	174	175	-0.066	85	89	87	88	0
3	8	9	"PFI0063"	"I12192_2"	11580	22990	150	97	96	18	89	90	17	25	6	0	112	117	21	96	99	15	53	30	0	0.500	0.333	0.690	0.765	4.022	0.533	0.020	156	583	24	28	-1.000	8	16	7	21	-50
3	9	9	"PFI0069"	"I12412_1"	11790	23010	120	279	280	51	91	93	24	100	99	0	362	367	66	98	101	17	100	100	0	0.712	0.703	0.695	0.696	1.388	0.703	0.831	120	515	452	458	-0.490	188	264	189	269	0
3	10	9	"PFI0072"	"I12552_2"	11980	23010	120	591	602	121	93	93	16	100	100	0	6684	6379	1279	104	106	18	100	100	0	0.076	0.081	0.079	0.081	1.298	0.078	0.903	120	494	7078	6784	-3.724	498	6580	509	6275	0
3	11	9	"PFI0105"	"I13369_2"	12180	23010	120	158	166	59	91	91	16	95	90	0	274	273	47	103	104	14	99	99	0	0.392	0.441	0.418	0.400	1.922	0.468	0.450	120	462	238	245	-1.352	67	171	75	170	0
3	12	9	"PFI0107"	"I13466_1"	12360	23010	130	654	656	208	91	91	16	100	98	0	578	581	117	102	102	13	100	100	0	1.183	1.180	1.183	1.079	1.728	1.269	0.837	120	513	1039	1044	0.242	563	476	565	479	0
3	13	9	"PFI0111"	"I13569_2"	12550	23010	130	896	905	216	90	91	17	100	100	0	963	919	225	101	102	15	100	100	0	0.935	0.996	0.985	1.037	1.536	0.978	0.887	120	564	1668	1633	-0.097	806	862	815	818	0
3	14	9	"PFI0113"	"I13674_4"	12730	23010	110	186	181	34	89	92	24	98	87	0	165	165	24	98	99	17	97	87	0	1.448	1.373	1.260	1.386	1.928	1.342	0.568	80	458	164	159	0.534	97	67	92	67	0
3	15	9	"PFI0118"	"I13901_1"	12930	23020	120	183	185	35	89	92	23	99	95	0	209	210	29	96	98	15	100	100	0	0.832	0.842	0.827	0.808	1.598	0.933	0.584	120	534	207	210	-0.266	94	113	96	114	0
3	16	9	"PFI0122"	"I13918_1"	13120	23020	120	1423	1337	342	89	106	226	98	95	0	2794	2597	564	98	114	151	100	100	0	0.495	0.499	0.502	0.483	1.497	0.486	0.865	120	491	4030	3747	-1.015	1334	2696	1248	2499	0
3	17	9	"PFJ0094"	"J1546_3"	13310	23010	120	178	179	39	88	96	103	38	0	0	156	157	23	99	112	115	0	0	0	1.579	1.569	1.588	1.558	1.801	1.689	0.593	120	450	147	149	0.659	90	57	91	58	0
3	18	9	"PFJ0104"	"J157_2"	13500	23020	120	112	110	21	86	87	22	52	14	0	155	154	25	95	97	15	96	87	0	0.433	0.407	0.477	0.408	2.326	0.603	0.168	120	481	86	83	-1.206	26	60	24	59	0
3	19	9	"PFJ0107"	"J1588_1"	13690	23020	120	582	573	205	85	87	23	95	94	0	734	758	218	94	96	15	100	100	0	0.777	0.735	0.740	0.630	2.089	0.771	0.832	120	515	1137	1152	-0.365	497	640	488	664	0
3	20	9	"PFJ0110"	"J1616_1"	13880	23040	80	99	103	27	86	88	16	40	25	0	122	121	18	93	95	15	71	48	0	0.448	0.607	0.768	0.775	3.112	1.192	0.156	52	335	42	45	-1.158	13	29	17	28	0
3	21	9	"PFJ0116"	"J163_7"	14080	23030	120	185	181	34	86	87	15	99	96	0	266	269	50	94	96	13	100	99	0	0.576	0.543	0.545	0.523	1.616	0.538	0.746	120	546	271	270	-0.797	99	172	95	175	0
3	22	9	"PFJ0119"	"J167_13"	14270	23030	130	779	740	212	86	87	15	100	99	0	593	608	106	91	93	13	100	100	0	1.380	1.265	1.300	1.185	1.573	1.331	0.869	120	679	1195	1171	0.465	693	502	654	517	0
3	1	10	"PFJ0157"	"J183_4"	10280	23210	140	573	564	169	86	87	14	98	97	0	520	503	121	93	95	12	100	100	0	1.141	1.166	1.155	1.113	1.707	1.210	0.878	156	763	914	888	0.190	487	427	478	410	0
3	2	10	"PFJ0159"	"J183_6"	10480	23200	120	162	162	32	85	89	29	91	77	0	178	177	30	95	96	14	99	95	0	0.928	0.939	0.914	0.917	2.024	0.961	0.610	120	505	160	159	-0.108	77	83	77	82	0
3	3	10	"PFJ0161"	"J183_8"	10630	23190	110	425	443	85	85	87	16	100	100	0	444	450	85	95	98	22	100	100	0	0.974	1.008	0.977	1.013	1.290	0.984	0.851	80	468	689	713	-0.038	340	349	358	355	0
3	4	10	"PFJ0165"	"J1901_2"	10820	23190	80	166	169	34	84	85	14	98	98	0	176	171	33	95	96	12	98	98	0	1.012	1.118	1.158	1.133	2.062	1.121	0.591	52	326	163	161	0.018	82	81	85	76	0
3	5	10	"PFJ0168"	"J191_1"	11020	23190	120	236	239	48	88	89	15	100	100	0	390	383	96	96	96	12	99	99	0	0.503	0.526	0.515	0.544	1.618	0.491	0.820	120	596	442	438	-0.990	148	294	151	287	0
3	6	10	"PFJ0170"	"J191_6"	11210	23200	120	164	163	31	90	91	16	95	89	0	143	143	21	96	97	12	95	85	0	1.574	1.553	1.547	1.643	2.151	1.792	0.451	120	543	121	120	0.655	74	47	73	47	0
3	7	10	"PFJ0203"	"J21_13"	11420	23200	130	119	121	21	90	90	17	76	39	0	142	142	22	97	98	13	93	80	0	0.644	0.689	0.769	0.706	2.966	0.828	0.211	120	573	74	76	-0.634	29	45	31	45	0
3	8	10	"PFJ0207"	"J21_24"	11600	23200	120	709	710	172	89	90	16	100	100	0	520	514	101	95	96	12	100	100	0	1.459	1.482	1.449	1.476	1.413	1.537	0.882	120	497	1045	1040	0.545	620	425	621	419	0
3	9	10	"PFJ0209"	"J21_26"	11780	23200	120	960	937	290	92	94	23	100	99	0	612	599	156	97	98	13	100	99	0	1.685	1.683	1.705	1.644	1.844	1.751	0.858	120	514	1383	1347	0.753	868	515	845	502	0
3	10	10	"PFJ0212"	"J21_31"	11970	23200	120	7077	7070	1661	94	96	24	100	100	0	9364	9019	1982	103	109	32	100	100	0	0.754	0.782	0.788	0.781	1.398	0.772	0.894	120	497	16244	15892	-0.407	6983	9261	6976	8916	0
3	11	10	"PFJ0216"	"J21_9"	12160	23200	150	97	97	16	91	92	17	25	5	0	114	117	29	102	107	28	12	3	0	0.500	0.400	0.929	0.917	3.939	0.235	0.089	156	653	18	21	-1.000	6	12	6	15	-50
3	12	10	"PFJ0218"	"J222_2"	12360	23200	120	553	547	160	88	90	17	100	100	0	458	440	135	100	100	13	96	95	0	1.299	1.350	1.356	1.543	1.982	1.343	0.854	120	519	823	799	0.377	465	358	459	340	0
3	13	10	"PFJ0247"	"J242_2"	12540	23200	110	182	182	40	90	90	16	97	95	0	171	170	27	100	102	16	100	93	0	1.296	1.314	1.347	1.258	1.681	1.356	0.592	80	458	163	162	0.374	92	71	92	70	0
3	14	10	"PFJ0250"	"J245_1"	12730	23210	120	179	182	43	89	90	18	95	91	0	240	242	41	98	101	32	100	98	0	0.634	0.646	0.643	0.584	1.841	0.693	0.719	120	585	232	237	-0.658	90	142	93	144	0
3	15	10	"PFJ0252"	"J245_13"	12930	23210	120	244	240	63	87	89	19	96	94	0	316	320	67	94	96	13	100	100	0	0.707	0.677	0.668	0.615	1.816	0.710	0.777	120	513	379	379	-0.500	157	222	153	226	0
3	16	10	"PFJ0254"	"J245_5"	13110	23210	120	182	181	38	88	88	15	99	95	0	266	269	47	94	95	13	100	99	0	0.547	0.531	0.514	0.494	1.853	0.527	0.698	120	482	266	268	-0.872	94	172	93	175	0
3	17	10	"PFJ0257"	"J245_9"	13300	23200	150	98	101	18	87	87	15	38	16	0	112	112	18	95	96	13	57	28	0	0.647	0.824	1.000	0.892	3.348	1.252	0.029	156	639	28	31	-0.628	11	17	14	17	-50
3	18	10	"PFJ0259"	"J2465_2"	13500	23210	120	101	103	17	85	85	14	56	26	0	126	128	19	93	94	13	89	61	0	0.485	0.514	0.627	0.533	2.886	0.519	0.087	120	510	49	53	-1.044	16	33	18	35	0
3	19	10	"PFK0310"	"Kn2750_3"	13700	23210	150	90	97	29	84	85	15	30	16	0	103	114	37	91	93	12	49	29	0	0.500	0.565	0.856	0.885	3.572	0.756	0.231	156	687	18	36	-1.000	6	12	13	23	-50
3	20	10	"PFK0321"	"Kn2865_1"	13880	23220	80	123	138	41	83	85	15	92	65	0	118	125	30	92	93	12	73	51	0	1.538	1.667	1.728	1.703	3.078	1.850	0.329	52	304	66	88	0.621	40	26	55	33	0
3	21	10	"PFK0331"	"Kn3020_1"	14070	23220	120	615	586	142	87	88	16	100	100	0	767	739	138	93	95	13	100	100	0	0.783	0.772	0.776	0.749	1.437	0.786	0.867	120	594	1202	1145	-0.352	528	674	499	646	0
3	22	10	"PFK0339"	"Kn3094_1"	14270	23220	90	106	105	18	86	88	16	63	21	0	128	130	17	92	93	13	96	75	0	0.556	0.500	0.580	0.598	2.236	0.697	0.083	52	374	56	57	-0.848	20	36	19	38	0
3	1	11	"PFK0353"	"Kn3360_3"	10270	23400	120	136	140	27	88	89	15	91	80	0	171	172	24	96	97	12	99	99	0	0.640	0.684	0.691	0.610	1.983	0.707	0.523	120	569	123	128	-0.644	48	75	52	76	0
3	2	11	"PFK0355"	"Kn3360_5"	10450	23390	110	1301	1292	363	89	107	119	100	100	0	739	727	185	99	115	96	98	96	0	1.894	1.916	1.878	1.958	1.544	1.918	0.861	80	474	1852	1831	0.921	1212	640	1203	628	0
3	3	11	"PFK0384"	"Kn386_1"	10650	23400	120	157	159	30	90	105	108	10	0	0	177	178	27	100	115	88	36	0	0	0.870	0.885	0.836	0.855	1.805	0.904	0.538	120	581	144	147	-0.201	67	77	69	78	0
3	4	11	"PFK0387"	"Kn400_3"	10840	23400	120	2350	2321	593	89	91	16	100	100	0	1197	1131	290	98	99	12	100	100	0	2.057	2.161	2.184	2.224	1.449	2.217	0.917	120	558	3360	3265	1.041	2261	1099	2232	1033	0
3	5	11	"PFK0390"	"Kn4028_2"	11030	23400	120	1318	1270	254	91	92	15	100	100	0	1451	1404	296	100	101	13	100	100	0	0.908	0.904	0.924	0.921	1.419	0.886	0.889	120	529	2578	2483	-0.139	1227	1351	1179	1304	0
3	6	11	"PFK0393"	"Kn4044_1"	11220	23400	120	672	681	192	92	93	16	100	100	0	355	356	95	100	101	13	98	96	0	2.275	2.301	2.205	2.395	1.660	2.370	0.824	120	515	835	845	1.186	580	255	589	256	0
3	7	11	"PFK0400"	"Kn4252_3"	11410	23400	120	4884	4776	1102	93	94	17	100	100	0	1972	1933	420	100	102	15	100	100	0	2.559	2.555	2.604	2.586	1.419	2.647	0.901	120	530	6663	6516	1.356	4791	1872	4683	1833	0
3	8	11	"PFK0406"	"Kn434_1"	11600	23400	120	1323	1401	372	94	95	18	100	100	0	709	699	186	101	102	14	100	100	0	2.021	2.186	2.163	2.274	1.481	2.231	0.871	120	544	1837	1905	1.015	1229	608	1307	598	0
3	9	11	"PFK0434"	"Kn5123_1"	11800	23410	130	470	473	130	93	95	17	98	97	0	563	553	103	101	101	13	100	100	0	0.816	0.841	0.846	0.790	1.597	0.880	0.858	120	584	839	832	-0.293	377	462	380	452	0
3	10	11	"PFK0438"	"Kn5186_3"	11980	23400	120	3572	3619	999	94	95	17	100	100	0	1942	1848	534	101	104	25	100	100	0	1.889	2.018	1.965	2.121	1.612	2.066	0.894	120	514	5319	5272	0.918	3478	1841	3525	1747	0
3	11	11	"PFK0449"	"Kn5414_1"	12170	23410	120	173	176	41	92	92	15	97	90	0	317	330	77	99	100	13	100	100	0	0.372	0.364	0.350	0.332	1.813	0.354	0.700	120	529	299	315	-1.428	81	218	84	231	0
3	12	11	"PFK0454"	"Kn5561_2"	12370	23400	120	1030	993	301	90	92	17	100	100	0	636	609	185	99	100	13	99	96	0	1.750	1.771	1.790	1.935	1.867	1.801	0.844	120	528	1477	1413	0.808	940	537	903	510	0
3	13	11	"PFK0456"	"Kn5587_1"	12550	23400	130	20872	20647	7120	94	97	22	100	100	0	6075	6092	2372	101	106	40	100	100	0	3.478	3.431	3.360	3.890	1.958	3.450	0.859	120	601	26752	26544	1.798	20778	5974	20553	5991	0
3	14	11	"PFK0460"	"Kn569_3"	12750	23410	120	1087	1070	369	95	98	22	100	100	0	598	587	135	100	105	43	100	100	0	1.992	2.002	2.052	1.884	1.630	2.208	0.848	120	499	1490	1462	0.994	992	498	975	487	0
3	15	11	"PFK0488"	"Kn67_1"	12920	23410	120	932	885	333	91	92	16	100	100	0	423	419	116	96	96	13	100	100	0	2.572	2.458	2.597	2.352	1.797	2.648	0.801	120	512	1168	1117	1.363	841	327	794	323	0
3	16	11	"PFK0491"	"Kn6869_1"	13130	23410	120	2628	2734	727	90	91	16	100	100	0	1427	1416	360	93	95	13	100	100	0	1.903	1.998	2.058	2.040	1.411	2.061	0.888	120	529	3872	3967	0.928	2538	1334	2644	1323	0
3	17	11	"PFK0496"	"Kn707_1"	13310	23410	120	2373	2208	563	88	89	15	100	100	0	2321	2166	554	92	94	12	100	100	0	1.025	1.022	1.017	1.045	1.512	1.023	0.900	120	512	4514	4194	0.036	2285	2229	2120	2074	0
3	18	11	"PFK0507"	"Kn768_1"	13500	23410	120	454	445	97	88	89	14	100	100	0	411	400	91	95	95	13	100	99	0	1.158	1.170	1.143	1.205	1.518	1.158	0.852	120	528	682	662	0.212	366	316	357	305	0
3	19	11	"PFK0510"	"Kn7854_1"	13700	23410	120	487	481	133	89	90	16	100	99	0	569	537	153	96	97	13	98	98	0	0.841	0.889	0.880	0.932	1.765	0.884	0.856	120	512	871	833	-0.249	398	473	392	441	0
3	20	11	"PFK0516"	"Kn8017_1"	13890	23410	120	8669	8360	2619	90	90	16	100	100	0	3699	3385	1104	95	97	14	100	100	0	2.380	2.514	2.508	2.686	1.678	2.579	0.913	120	518	12183	11560	1.251	8579	3604	8270	3290	0
3	21	11	"PFK1023"	"Ks506_1"	14070	23420	130	1508	1498	451	91	92	17	100	100	0	2350	2325	463	97	98	14	100	100	0	0.629	0.632	0.645	0.581	1.680	0.644	0.883	120	583	3670	3635	-0.669	1417	2253	1407	2228	0
3	22	11	"PFK1025"	"Ks506_6"	14270	23420	120	629	619	192	88	89	15	100	97	0	1408	1366	258	94	95	13	100	100	0	0.412	0.417	0.434	0.368	1.859	0.425	0.866	120	617	1855	1803	-1.280	541	1314	531	1272	0
3	1	12	"PFK1027"	"Ks509_1"	10280	23590	120	501	494	93	91	92	17	100	100	0	408	400	97	98	99	13	100	99	0	1.323	1.334	1.281	1.408	1.514	1.319	0.862	120	564	720	705	0.403	410	310	403	302	0
3	2	12	"PFK1030"	"Ks509_6"	10460	23590	120	1965	2010	577	94	103	90	100	100	0	1002	991	288	102	113	81	98	97	0	2.079	2.155	2.139	2.199	1.428	2.186	0.904	120	547	2771	2805	1.056	1871	900	1916	889	0
3	3	12	"PFK1033"	"Ks510_10"	10660	23590	120	1745	1667	355	96	97	16	100	100	0	864	827	215	104	105	14	100	100	0	2.170	2.173	2.147	2.315	1.550	2.194	0.889	120	513	2409	2294	1.118	1649	760	1571	723	0
3	4	12	"PFK1036"	"Ks510_3"	10840	23590	120	1409	1413	326	94	95	16	100	100	0	632	593	161	102	104	13	100	99	0	2.481	2.686	2.659	2.937	1.602	2.679	0.897	120	476	1845	1810	1.311	1315	530	1319	491	0
3	5	12	"PFK1051"	"Ks539_1"	11040	23590	130	2764	2692	536	96	106	119	100	100	0	3178	3085	618	105	122	181	100	100	0	0.868	0.871	0.890	0.878	1.289	0.862	0.924	120	499	5741	5576	-0.204	2668	3073	2596	2980	0
3	6	12	"PFK1053"	"Ks545_4"	11230	23590	120	1555	1553	465	94	104	117	100	100	0	724	706	216	103	121	178	93	90	0	2.353	2.420	2.445	2.612	1.670	2.459	0.867	120	517	2082	2062	1.234	1461	621	1459	603	0
3	7	12	"PFK1057"	"Ks54_4"	11420	23600	120	890	873	263	93	94	16	100	100	0	1134	1117	236	102	103	14	100	100	0	0.772	0.768	0.782	0.732	1.446	0.796	0.883	120	414	1829	1795	-0.373	797	1032	780	1015	0
3	8	12	"PFK1062"	"Ks5580_5"	11590	23600	120	1560	1542	390	94	94	17	100	100	0	1120	1046	288	101	102	14	100	99	0	1.439	1.532	1.514	1.607	1.551	1.531	0.913	120	428	2485	2393	0.525	1466	1019	1448	945	0
3	9	12	"PFK1065"	"Ks565_1"	11790	23600	130	1296	1341	313	94	96	21	100	100	0	741	736	167	102	104	16	100	100	0	1.881	1.967	1.967	1.998	1.365	1.989	0.901	120	562	1841	1881	0.912	1202	639	1247	634	0
3	10	12	"PFK1067"	"Ks565_2"	11990	23600	120	716	735	195	95	97	17	100	100	0	767	752	160	102	104	15	100	100	0	0.934	0.985	1.022	0.967	1.345	1.012	0.910	120	522	1286	1290	-0.099	621	665	640	650	0
3	11	12	"PFK1087"	"Ks56_4"	12180	23600	120	179	182	37	91	92	15	99	97	0	154	157	26	100	101	13	97	89	0	1.630	1.596	1.654	1.638	1.862	1.752	0.538	120	493	142	148	0.705	88	54	91	57	0
3	12	12	"PFK1089"	"Ks56_9"	12370	23600	120	428	424	107	90	90	15	100	100	0	426	420	72	99	100	13	100	100	0	1.034	1.040	1.037	1.002	1.473	1.087	0.853	120	506	665	655	0.048	338	327	334	321	0
3	13	12	"PFK1091"	"Ks586_5"	12560	23600	120	569	571	126	91	94	20	100	100	0	527	506	111	101	104	31	100	98	0	1.122	1.185	1.157	1.214	1.444	1.192	0.882	120	488	904	885	0.166	478	426	480	405	0
3	14	12	"PFK1096"	"Ks592_4"	12740	23600	120	6868	6404	1452	94	95	17	100	100	0	4233	3855	1048	101	101	13	100	100	0	1.639	1.681	1.627	1.777	1.560	1.689	0.909	120	463	10906	10064	0.713	6774	4132	6310	3754	0
3	15	12	"PFK1098"	"Ks595_2"	12940	23600	120	1184	1147	329	92	93	16	100	100	0	425	410	98	99	99	14	98	98	0	3.350	3.392	3.497	3.482	1.559	3.583	0.861	120	434	1418	1366	1.744	1092	326	1055	311	0
3	16	12	"PFK1103"	"Ks5_1"	13110	23600	120	2617	2705	659	90	91	16	100	100	0	1119	1097	314	95	96	13	100	100	0	2.468	2.610	2.631	2.776	1.543	2.643	0.875	120	444	3551	3617	1.303	2527	1024	2615	1002	0
3	17	12	"PFK1124"	"Ks646_6"	13310	23610	120	297	285	71	88	90	16	99	95	0	810	796	145	94	94	12	100	100	0	0.292	0.281	0.290	0.256	1.661	0.276	0.837	120	439	925	899	-1.776	209	716	197	702	0
3	18	12	"PFK1126"	"Ks64_1"	13500	23600	130	342	346	79	90	92	16	100	100	0	290	288	61	97	98	13	100	99	0	1.306	1.340	1.340	1.379	1.542	1.344	0.771	120	463	445	447	0.385	252	193	256	191	0
3	19	12	"PFK1135"	"Ks664_1"	13690	23600	120	654	671	163	94	95	18	100	100	0	615	601	169	101	102	14	100	99	0	1.089	1.154	1.176	1.236	1.609	1.123	0.857	120	450	1074	1077	0.124	560	514	577	500	0
3	20	12	"PFK1137"	"Ks664_35"	13880	23600	120	3299	3463	909	96	97	18	100	100	0	3313	3193	1023	101	103	14	100	100	0	0.997	1.089	1.075	1.172	1.600	1.051	0.880	120	472	6415	6459	-0.004	3203	3212	3367	3092	0
3	21	12	"PFK1140"	"Ks667_3"	14070	23610	110	138	140	27	94	95	17	85	65	0	154	155	25	101	103	15	96	86	0	0.830	0.852	0.935	0.844	2.106	0.889	0.337	80	415	97	100	-0.268	44	53	46	54	0
3	22	12	"PFK1142"	"Ks66_1"	14250	23610	120	3708	3437	889	89	91	17	100	100	0	2252	2109	412	95	96	15	100	100	0	1.678	1.662	1.688	1.607	1.440	1.737	0.907	120	566	5776	5362	0.747	3619	2157	3348	2014	0
3	1	13	"PFM0090"	"M16407_5"	10270	23780	120	1209	1198	281	86	89	18	100	100	0	1770	1663	475	96	97	13	100	100	0	0.671	0.710	0.711	0.743	1.572	0.683	0.905	120	579	2797	2679	-0.576	1123	1674	1112	1567	0
3	2	13	"PFM0095"	"M16853_1"	10470	23790	120	437	440	146	92	93	17	97	95	0	572	549	134	98	100	13	100	100	0	0.728	0.772	0.773	0.691	1.852	0.802	0.854	120	505	819	799	-0.458	345	474	348	451	0
3	3	13	"PFM0099"	"M17049_2"	10670	23790	120	1834	1899	680	93	95	16	100	100	0	2528	2550	602	103	104	14	100	100	0	0.718	0.738	0.768	0.657	1.829	0.771	0.881	120	467	4166	4253	-0.478	1741	2425	1806	2447	0
3	4	13	"PFM0101"	"M17181_1"	10860	23790	120	363	358	111	93	95	17	98	95	0	519	515	117	103	104	14	100	100	0	0.649	0.643	0.649	0.577	1.851	0.661	0.821	120	376	686	677	-0.624	270	416	265	412	0
3	5	13	"PFM0103"	"M17230_2"	11000	23750	150	90	91	15	96	105	110	0	0	0	105	107	17	105	121	167	0	0	0	100000.000	-2.500	1.375	1.283	3.652	0.705	0.928	156	587	-6	-3	16.610	-6	0	-5	2	-50
3	6	13	"PFM0105"	"M17327_1"	11230	23780	110	1113	1139	279	92	94	17	100	100	0	786	791	161	105	107	25	100	100	0	1.499	1.526	1.502	1.516	1.280	1.518	0.884	80	482	1702	1733	0.584	1021	681	1047	686	0
3	7	13	"PFM0123"	"M18924_1"	11430	23760	150	133	194	144	93	93	16	62	53	0	133	176	105	102	103	21	56	42	0	1.290	1.365	1.281	1.302	2.300	1.398	0.838	156	539	71	175	0.368	40	31	101	74	-50
3	8	13	"PFM0125"	"M18924_16"	11610	23770	120	2739	2429	872	93	94	21	100	100	0	1876	1777	409	100	102	17	100	100	0	1.490	1.393	1.451	1.211	1.888	1.499	0.888	120	443	4422	4013	0.575	2646	1776	2336	1677	0
3	9	13	"PFM0128"	"M18924_2"	11810	23770	110	1212	1227	243	94	97	22	100	100	0	4377	4337	664	102	105	19	100	100	0	0.262	0.268	0.269	0.264	1.221	0.265	0.901	80	452	5393	5368	-1.935	1118	4275	1133	4235	0
3	10	13	"PFM0134"	"M19188_5"	12000	23770	110	576	591	129	92	95	18	100	100	0	279	284	41	101	104	16	100	100	0	2.719	2.727	2.775	2.715	1.293	2.956	0.811	80	465	662	682	1.443	484	178	499	183	0
3	11	13	"PFM0138"	"M19559_4"	12190	23770	110	272	279	71	89	92	17	100	100	0	422	423	67	101	102	14	100	100	0	0.570	0.590	0.580	0.555	1.525	0.607	0.801	80	453	504	512	-0.811	183	321	190	322	0
3	12	13	"PFM0140"	"M196_2"	12370	23770	110	618	621	113	87	88	14	100	100	0	1206	1178	207	99	99	13	100	100	0	0.480	0.495	0.494	0.495	1.308	0.473	0.866	80	452	1638	1613	-1.060	531	1107	534	1079	0
3	13	13	"PFM0160"	"M21368_2"	12560	23770	110	269	263	58	85	87	15	100	100	0	286	288	51	99	100	13	100	100	0	0.984	0.942	0.940	0.915	1.476	0.965	0.781	80	443	371	367	-0.023	184	187	178	189	0
3	14	13	"PFM0162"	"M21439_1"	12750	23770	120	254	256	53	88	90	17	100	100	0	247	245	46	99	100	14	99	97	0	1.122	1.151	1.161	1.183	1.670	1.167	0.763	120	434	314	314	0.166	166	148	168	146	0
3	15	13	"PFM0165"	"M21508_2"	12930	23770	120	592	574	121	90	92	17	100	100	0	620	577	146	98	99	13	100	98	0	0.962	1.010	0.985	1.089	1.693	0.985	0.848	120	425	1024	963	-0.056	502	522	484	479	0
3	16	13	"PFM0167"	"M2157_1"	13110	23770	120	503	499	134	89	90	16	100	100	0	453	431	129	99	99	12	95	94	0	1.169	1.235	1.202	1.393	2.075	1.216	0.835	120	470	768	742	0.226	414	354	410	332	0
3	17	13	"PFM0171"	"M21780_2"	13310	23770	120	2104	2044	788	87	89	16	100	100	0	1571	1397	501	96	96	12	100	100	0	1.367	1.504	1.536	1.502	2.003	1.559	0.869	120	392	3492	3258	0.451	2017	1475	1957	1301	0
3	18	13	"PFM0173"	"M21780_4"	13480	23760	150	94	98	21	91	93	17	26	10	0	107	110	23	97	99	13	46	27	0	0.300	0.538	0.918	0.789	3.631	1.089	0.038	156	464	13	20	-1.737	3	10	7	13	-50
3	19	13	"PFM0202"	"M23550_4"	13680	23780	120	521	526	153	91	93	17	99	98	0	1781	1737	390	100	102	14	100	100	0	0.256	0.266	0.275	0.249	1.691	0.258	0.831	120	419	2111	2072	-1.967	430	1681	435	1637	0
3	20	13	"PFM0204"	"M23550_7"	13850	23770	150	104	108	27	92	94	18	42	23	0	112	113	21	99	101	15	42	23	0	0.923	1.143	1.267	1.177	3.422	1.748	0.116	156	587	25	30	-0.115	12	13	16	14	-50
3	21	13	"PFM0209"	"M24104_1"	14080	23780	120	523	541	211	89	90	15	98	97	0	952	978	301	97	99	13	100	100	0	0.508	0.513	0.505	0.451	2.020	0.522	0.852	120	487	1289	1333	-0.978	434	855	452	881	0
3	22	13	"PFM0211"	"M24315_1"	14260	23780	110	590	563	147	85	86	17	100	100	0	908	897	223	93	95	21	100	100	0	0.620	0.595	0.590	0.589	1.301	0.557	0.867	80	414	1320	1282	-0.691	505	815	478	804	0
3	1	14	"PFM0214"	"M24561_16"	10270	23960	120	440	430	121	84	86	16	100	98	0	541	528	113	94	96	16	100	100	0	0.796	0.797	0.803	0.751	1.724	0.814	0.841	120	530	803	780	-0.328	356	447	346	434	0
3	2	14	"PFM0216"	"M24561_22"	10460	23960	120	2431	2432	746	89	90	16	100	100	0	1201	1210	269	97	98	13	100	100	0	2.121	2.105	2.148	2.003	1.567	2.257	0.885	120	451	3446	3456	1.085	2342	1104	2343	1113	0
3	3	14	"PFM0675"	"M49210_1"	10660	23950	120	305	311	73	91	93	16	99	99	0	317	314	69	100	101	13	100	99	0	0.986	1.028	1.041	1.038	1.577	1.028	0.814	120	429	431	434	-0.020	214	217	220	214	0
3	4	14	"PFM0678"	"M49439_1"	10850	23950	120	550	543	131	93	93	16	100	100	0	285	279	66	100	102	12	98	95	0	2.470	2.514	2.464	2.703	1.632	2.576	0.817	120	443	642	629	1.305	457	185	450	179	0
3	5	14	"PFM0682"	"M49680_3"	11040	23960	120	489	482	143	94	94	16	98	97	0	493	493	99	103	104	14	100	100	0	1.013	0.995	1.027	0.920	1.735	1.053	0.840	120	533	785	778	0.018	395	390	388	390	0
3	6	14	"PFM0685"	"M50030_1"	11230	23960	120	699	701	239	92	93	16	100	99	0	1312	1357	315	105	107	24	100	100	0	0.503	0.486	0.477	0.443	1.682	0.490	0.848	120	511	1814	1861	-0.992	607	1207	609	1252	0
3	7	14	"PFM0689"	"M50253_2"	11410	23960	120	927	898	255	93	93	15	100	100	0	591	569	153	103	103	13	100	99	0	1.709	1.727	1.775	1.771	1.586	1.751	0.898	120	498	1322	1271	0.773	834	488	805	466	0
3	8	14	"PFM0691"	"M50721_1"	11610	23960	120	230	232	52	92	93	18	99	96	0	257	259	38	100	101	14	100	100	0	0.879	0.881	0.816	0.848	1.589	0.941	0.724	120	448	295	299	-0.186	138	157	140	159	0
3	9	14	"PFM0712"	"M52704_3"	11770	23960	150	112	112	20	94	96	19	46	17	0	121	124	22	101	103	17	55	29	0	0.900	0.783	1.000	0.909	3.349	0.925	0.075	156	583	38	41	-0.152	18	20	18	23	-50
3	10	14	"PFM0715"	"M5299_1"	11990	23960	130	1378	1348	447	93	95	18	100	100	0	1038	1051	217	104	105	15	100	100	0	1.376	1.325	1.363	1.216	1.724	1.430	0.864	120	516	2219	2202	0.460	1285	934	1255	947	0
3	11	14	"PFM0718"	"M53027_1"	12180	23960	120	297	296	66	90	92	16	100	99	0	505	504	130	103	104	14	100	98	0	0.515	0.514	0.488	0.528	1.791	0.477	0.806	120	452	609	607	-0.958	207	402	206	401	0
3	12	14	"PFM0720"	"M53181_3"	12370	23960	120	1044	1007	290	88	91	16	100	100	0	1533	1471	383	100	101	13	100	100	0	0.667	0.670	0.676	0.655	1.677	0.661	0.878	120	472	2389	2290	-0.584	956	1433	919	1371	0
3	13	14	"PFM0722"	"M53240_1"	12550	23960	120	302	298	82	88	91	17	96	95	0	758	735	181	100	101	13	100	100	0	0.325	0.331	0.321	0.305	1.920	0.317	0.815	120	486	872	845	-1.620	214	658	210	635	0
3	14	14	"PFM0726"	"M53565_1"	12720	23950	150	91	95	17	91	92	17	19	5	0	114	116	20	102	102	14	46	19	0	0.000	0.286	0.756	0.714	3.711	1.074	0.003	156	630	12	18	Error	0	12	4	14	-50
3	15	14	"PFM0746"	"M54626_1"	12930	23960	120	4534	4659	1432	92	95	18	100	100	0	3400	3394	1038	101	104	17	100	100	0	1.346	1.387	1.387	1.440	1.569	1.398	0.895	120	535	7741	7860	0.429	4442	3299	4567	3293	0
3	16	14	"PFM0749"	"M5464_1"	13110	23960	110	479	498	118	91	93	17	100	100	0	1035	1034	164	101	105	30	100	100	0	0.415	0.436	0.443	0.426	1.367	0.422	0.841	80	456	1322	1340	-1.267	388	934	407	933	0
3	17	14	"PFM0753"	"M55240_4"	13310	23960	150	87	89	17	91	92	16	14	3	0	103	105	15	98	100	26	11	0	0	-0.800	-0.286	0.958	1.037	3.757	0.892	0.012	156	622	1	5	Error	-4	5	-2	7	-50
3	18	14	"PFM0758"	"M55479_1"	13500	23960	150	91	93	16	91	92	16	20	2	0	106	109	16	98	99	14	36	12	0	0.000	0.182	1.000	0.951	3.644	1.755	0.010	156	599	8	13	Error	0	8	2	11	-50
3	19	14	"PFM0761"	"M55746_2"	13690	23970	120	174	179	42	90	91	16	98	90	0	211	220	38	98	100	14	100	100	0	0.743	0.730	0.738	0.667	1.811	0.771	0.636	120	488	197	211	-0.428	84	113	89	122	0
3	20	14	"PFM0763"	"M55888_10"	13880	23970	120	1645	1622	470	87	88	15	100	100	0	2302	2348	610	96	97	14	100	100	0	0.706	0.682	0.670	0.682	1.464	0.674	0.899	120	516	3764	3787	-0.502	1558	2206	1535	2252	0
3	21	14	"PFM0787"	"M57062_3"	14070	23970	120	98	100	19	84	85	15	44	18	0	229	230	41	94	94	13	100	100	0	0.104	0.118	0.129	0.121	2.376	0.110	0.164	120	448	149	152	-3.269	14	135	16	136	0
3	22	14	"PFM0790"	"M57295_1"	14230	23950	150	83	85	20	82	83	16	19	7	0	97	100	16	90	93	19	22	6	0	0.143	0.300	0.969	0.956	4.440	1.065	0.024	156	746	8	13	-2.807	1	7	3	10	-50
3	1	15	"PFM0798"	"M57785_5"	10250	24140	150	89	92	17	84	86	16	22	7	0	111	112	19	93	95	15	58	25	0	0.278	0.421	0.615	0.559	3.509	0.804	0.012	156	839	23	27	-1.848	5	18	8	19	-50
3	2	15	"PFM0800"	"M58024_1"	10460	24150	120	414	413	123	88	89	16	98	95	0	499	489	112	97	98	12	100	100	0	0.811	0.829	0.825	0.762	1.753	0.853	0.844	120	431	728	717	-0.302	326	402	325	392	0
3	3	15	"PFM0804"	"M58298_1"	10620	24130	150	91	92	18	92	93	16	14	5	0	111	114	21	99	100	13	48	26	0	-0.083	0.000	0.684	0.707	4.100	8.088	0.001	156	617	11	15	Error	-1	12	0	15	-50
3	4	15	"PFM0807"	"M58361_1"	10840	24150	120	8187	8258	2323	94	96	18	100	100	0	3997	3699	1204	101	102	13	100	100	0	2.077	2.269	2.339	2.452	1.660	2.306	0.891	120	579	11989	11762	1.055	8093	3896	8164	3598	0
3	5	15	"PFN0316"	"N134_30"	11030	24150	110	177	179	37	95	96	17	97	93	0	464	479	85	103	104	15	100	100	0	0.227	0.223	0.222	0.209	1.559	0.215	0.699	80	489	443	460	-2.138	82	361	84	376	0
3	6	15	"PFN0318"	"N134_34"	11220	24150	110	265	263	56	93	93	15	100	100	0	674	687	136	104	106	25	100	100	0	0.302	0.292	0.293	0.281	1.401	0.274	0.821	80	489	742	753	-1.729	172	570	170	583	0
3	7	15	"PFN0320"	"N134_41"	11410	24150	120	872	885	188	92	93	17	100	100	0	551	535	120	104	106	24	99	99	0	1.745	1.840	1.809	1.921	1.517	1.863	0.893	120	534	1227	1224	0.803	780	447	793	431	0
3	8	15	"PFN0324"	"N134_45"	11600	24150	130	3640	3670	1032	91	94	20	100	100	0	3862	3671	1259	103	104	16	100	100	0	0.944	1.003	1.001	1.120	1.761	0.953	0.881	120	458	7308	7147	-0.083	3549	3759	3579	3568	0
3	9	15	"PFN0326"	"N134_5"	11790	24150	120	413	394	72	95	98	20	100	100	0	384	366	83	103	105	16	99	97	0	1.132	1.137	1.132	1.208	1.622	1.087	0.804	120	361	599	562	0.178	318	281	299	263	0
3	10	15	"PFN0328"	"N134_57"	11950	24140	150	98	101	19	96	98	27	13	1	0	120	124	25	106	107	21	41	16	0	0.143	0.278	0.724	0.596	4.348	0.594	0.036	156	535	16	23	-2.807	2	14	5	18	-50
3	11	15	"PFN0346"	"N134_93"	12140	24130	150	97	99	18	94	96	27	9	0	0	110	110	16	106	108	21	13	1	0	0.750	1.250	1.367	0.996	3.522	1.251	0.010	156	550	7	9	-0.415	3	4	5	4	-50
3	12	15	"PFN0348"	"N134_96"	12340	24140	150	86	87	15	92	93	17	5	1	0	106	109	14	103	104	15	24	3	0	-2.000	-0.833	1.105	1.226	3.269	3.456	0.003	156	642	-3	1	Error	-6	3	-5	6	-50
3	13	15	"PFN0350"	"N135_1"	12550	24160	100	146	148	31	89	90	17	91	81	0	196	200	34	102	102	14	100	100	0	0.606	0.602	0.577	0.552	1.987	0.605	0.563	80	426	151	157	-0.722	57	94	59	98	0
3	14	15	"PFN0353"	"N135_14"	12730	24160	120	737	725	183	93	94	17	100	100	0	843	824	174	104	105	14	100	100	0	0.871	0.878	0.864	0.867	1.442	0.886	0.891	120	504	1383	1352	-0.199	644	739	632	720	0
3	15	15	"PFN0355"	"N135_17"	12920	24160	120	248	247	67	94	96	18	96	93	0	616	587	181	103	104	16	100	98	0	0.300	0.316	0.314	0.318	1.888	0.297	0.795	120	536	667	637	-1.736	154	513	153	484	0
3	16	15	"PFN0357"	"N135_2"	13120	24160	120	358	362	89	90	92	18	100	100	0	464	454	109	97	101	28	99	98	0	0.730	0.762	0.760	0.781	1.645	0.749	0.838	120	548	635	629	-0.454	268	367	272	357	0
3	17	15	"PFN0375"	"N136_7"	13310	24160	120	377	379	90	91	92	16	100	100	0	1354	1306	343	97	99	15	100	100	0	0.228	0.238	0.241	0.239	1.471	0.226	0.863	120	550	1543	1497	-2.136	286	1257	288	1209	0
3	18	15	"PFN0377"	"N137_11"	13490	24160	110	647	640	130	91	93	15	100	100	0	1786	1804	219	98	102	28	100	100	0	0.329	0.322	0.311	0.316	1.265	0.312	0.879	80	471	2244	2255	-1.602	556	1688	549	1706	0
3	19	15	"PFN0379"	"N137_15"	13690	24170	120	106	107	21	89	90	15	51	25	0	200	199	40	98	101	26	98	90	0	0.167	0.178	0.234	0.210	2.772	0.151	0.127	120	532	119	119	-2.585	17	102	18	101	0
3	20	15	"PFN0383"	"N137_20"	13880	24170	120	176	179	40	87	88	15	95	94	0	229	232	37	92	94	12	100	100	0	0.650	0.657	0.662	0.617	1.652	0.695	0.723	120	520	226	232	-0.622	89	137	92	140	0
3	21	15	"PFN0385"	"N137_22"	14070	24170	120	891	927	308	88	89	17	100	97	0	2393	2484	621	93	94	13	100	100	0	0.349	0.351	0.362	0.313	1.905	0.347	0.853	120	544	3103	3230	-1.518	803	2300	839	2391	0
3	22	15	"PFN0387"	"N137_25"	14250	24170	130	278	274	71	84	86	16	98	97	0	221	221	43	92	93	13	100	100	0	1.504	1.473	1.423	1.371	1.926	1.565	0.786	120	663	323	319	0.589	194	129	190	129	0
3	1	16	"PFN0405"	"N137_9"	10270	24350	120	345	332	94	86	88	16	98	95	0	508	501	116	95	95	12	100	100	0	0.627	0.606	0.616	0.563	1.703	0.610	0.825	120	563	672	652	-0.673	259	413	246	406	0
3	2	16	"PFN0407"	"N138_101"	10440	24340	150	100	100	20	90	91	16	36	14	0	115	117	21	98	99	13	56	32	0	0.588	0.526	0.848	0.989	3.843	0.723	0.082	156	616	27	29	-0.766	10	17	10	19	-50
3	3	16	"PFN0410"	"N138_105"	10640	24340	120	4196	4149	1070	93	94	16	100	100	0	3308	3121	792	101	102	15	100	100	0	1.279	1.343	1.369	1.366	1.465	1.362	0.910	120	543	7310	7076	0.355	4103	3207	4056	3020	0
3	4	16	"PFN0413"	"N138_15"	10840	24350	120	157	155	27	94	97	26	90	65	0	240	239	41	101	103	20	100	98	0	0.453	0.442	0.419	0.421	1.606	0.496	0.508	120	543	202	199	-1.142	63	139	61	138	0
3	5	16	"PFN0416"	"N138_21"	11040	24350	120	420	412	102	93	95	26	100	99	0	242	241	40	101	102	20	100	99	0	2.319	2.279	2.361	2.234	1.552	2.508	0.795	120	553	468	459	1.214	327	141	319	140	0
3	6	16	"PFN0418"	"N138_26"	11220	24350	120	309	300	90	92	93	16	98	96	0	615	622	130	102	104	24	100	100	0	0.423	0.400	0.411	0.359	1.747	0.409	0.808	120	518	730	728	-1.241	217	513	208	520	0
3	7	16	"PFN0821"	"N159_40"	11410	24350	120	7826	8216	1969	94	95	17	100	100	0	2905	2821	787	104	106	15	100	100	0	2.760	2.989	2.947	3.139	1.496	3.036	0.897	120	514	10533	10839	1.465	7732	2801	8122	2717	0
3	8	16	"PFN0823"	"N159_45"	11610	24330	150	109	109	20	93	94	17	48	18	0	120	121	19	104	106	17	48	21	0	1.000	0.941	1.000	0.955	3.053	1.244	0.064	156	487	32	33	0.000	16	16	16	17	-50
3	9	16	"PFN0826"	"N159_51"	11760	24320	150	100	100	19	93	95	17	25	7	0	115	117	19	103	104	16	42	17	0	0.583	0.500	0.800	0.902	4.489	0.922	0.010	156	475	19	21	-0.778	7	12	7	14	-50
3	10	16	"PFN0828"	"N159_7"	11980	24350	120	920	897	232	94	96	27	100	100	0	696	688	139	105	106	21	100	100	0	1.398	1.377	1.398	1.354	1.384	1.431	0.884	120	548	1417	1386	0.483	826	591	803	583	0
3	11	16	"PFN0830"	"N161_2"	12170	24340	130	243	244	54	94	96	27	99	98	0	584	601	162	105	107	21	100	100	0	0.311	0.302	0.293	0.301	1.557	0.284	0.758	120	544	628	646	-1.685	149	479	150	496	0
3	12	16	"PFN0833"	"N162_3"	12350	24350	130	657	665	136	93	94	18	100	100	0	467	465	73	103	104	15	100	100	0	1.549	1.580	1.614	1.565	1.314	1.606	0.856	120	510	928	934	0.632	564	364	572	362	0
3	13	16	"PFN0859"	"N168_1"	12550	24350	120	688	697	173	89	90	17	100	100	0	477	467	123	100	102	18	100	99	0	1.589	1.657	1.644	1.731	1.524	1.668	0.874	120	552	976	975	0.668	599	377	608	367	0
3	14	16	"PFN0861"	"N168_12"	12730	24340	120	6574	5852	2320	91	91	17	100	100	0	2597	2456	1024	100	101	18	100	99	0	2.596	2.445	2.450	2.773	1.966	2.509	0.895	120	516	8980	8117	1.376	6483	2497	5761	2356	0
3	15	16	"PFN0863"	"N168_17"	12930	24340	110	241	246	51	90	91	18	100	100	0	455	450	78	96	98	17	100	100	0	0.421	0.441	0.436	0.429	1.472	0.408	0.794	80	502	510	510	-1.249	151	359	156	354	0
3	16	16	"PFN0866"	"N168_23"	13120	24350	120	139	142	28	87	89	18	93	71	0	190	187	39	92	94	15	95	91	0	0.531	0.579	0.558	0.578	1.914	0.572	0.507	120	601	150	150	-0.914	52	98	55	95	0
3	17	16	"PFN0870"	"N168_29"	13320	24360	80	108	107	21	89	91	17	53	19	0	119	125	28	97	98	14	67	36	0	0.864	0.643	0.833	0.812	3.857	0.588	0.025	52	320	41	46	-0.212	19	22	18	28	0
3	18	16	"PFN0873"	"N168_32"	13500	24360	120	231	238	61	91	92	15	97	95	0	329	329	57	98	101	26	100	100	0	0.606	0.636	0.610	0.586	1.685	0.668	0.730	120	562	371	378	-0.722	140	231	147	231	0
3	19	16	"PFN0901"	"N175_10"	13690	24350	120	7839	7765	2113	89	90	16	100	100	0	2781	2684	852	96	97	14	100	100	0	2.886	2.966	2.929	3.245	1.740	3.020	0.881	120	518	10435	10264	1.529	7750	2685	7676	2588	0
3	20	16	"PFN0903"	"N175_12"	13880	24350	110	307	343	119	88	89	17	100	100	0	197	196	47	91	92	12	98	98	0	2.066	2.429	2.395	2.438	1.534	2.572	0.799	80	499	325	360	1.047	219	106	255	105	0
3	21	16	"PFN0908"	"N175_3"	14070	24370	90	136	138	27	91	93	16	86	69	0	127	127	17	94	96	13	88	55	0	1.364	1.424	1.398	1.278	2.520	2.075	0.251	52	381	78	80	0.447	45	33	47	33	0
3	22	16	"PFN0910"	"N175_8"	14260	24360	130	1736	1709	472	90	91	17	100	100	0	1077	1062	216	96	97	13	100	100	0	1.678	1.676	1.692	1.626	1.399	1.766	0.901	120	662	2627	2585	0.747	1646	981	1619	966	0
3	1	17	"PFN0912"	"N176_2"	10260	24540	100	322	327	71	90	91	18	100	100	0	833	842	158	99	99	12	100	100	0	0.316	0.319	0.311	0.308	1.410	0.312	0.857	80	444	966	980	-1.662	232	734	237	743	0
3	2	17	"PFN0914"	"N176_4"	10450	24540	120	851	833	218	92	97	52	100	100	0	571	556	155	101	104	36	98	96	0	1.615	1.629	1.647	1.744	1.776	1.626	0.890	120	507	1229	1196	0.691	759	470	741	455	0
3	3	17	"PFN0936"	"N181_8"	10650	24540	120	626	635	179	94	95	16	100	99	0	660	649	132	101	102	14	100	100	0	0.952	0.987	0.976	0.929	1.651	1.024	0.876	120	449	1091	1089	-0.071	532	559	541	548	0
3	4	17	"PFN0938"	"N182_2"	10830	24540	120	177	174	36	92	93	27	91	80	0	305	293	58	99	100	20	99	99	0	0.413	0.423	0.449	0.427	1.805	0.400	0.626	120	506	291	276	-1.277	85	206	82	194	0
3	5	17	"PFN0940"	"N182_5"	11030	24540	100	110	110	20	90	90	15	57	30	0	128	128	18	99	100	12	78	58	0	0.690	0.690	1.000	0.901	3.225	1.041	0.077	80	387	49	49	-0.536	20	29	20	29	0
3	6	17	"PFN0947"	"N185_15"	11220	24540	120	239	243	61	91	92	16	100	99	0	539	532	139	101	102	13	100	100	0	0.338	0.353	0.356	0.343	1.621	0.339	0.808	120	494	586	583	-1.565	148	438	152	431	0
3	7	17	"PFN0951"	"N185_4"	11410	24540	120	1394	1400	432	89	91	17	100	100	0	664	650	176	100	102	15	100	99	0	2.314	2.384	2.350	2.426	1.682	2.509	0.877	120	497	1869	1861	1.210	1305	564	1311	550	0
3	8	17	"PFN0953"	"N185_6"	11600	24540	120	388	386	104	89	89	15	100	100	0	529	526	140	98	100	15	100	100	0	0.694	0.694	0.692	0.699	1.515	0.681	0.851	120	450	730	725	-0.528	299	431	297	428	0
3	9	17	"PFF1635"	"F64095_4"	11760	24510	150	103	118	55	90	91	20	36	22	0	111	128	50	98	101	15	45	32	0	1.000	0.933	1.108	1.165	3.105	1.083	0.562	156	587	26	58	0.000	13	13	28	30	-50
3	10	17	"PFF1651"	"F64732_1"	11970	24540	120	4021	3804	1127	91	91	16	100	100	0	2919	2651	1010	100	101	15	100	100	0	1.394	1.456	1.458	1.651	1.868	1.423	0.908	120	533	6749	6264	0.479	3930	2819	3713	2551	0
3	11	17	"PFF1691"	"F66430_1"	12170	24540	110	192	195	37	92	93	17	100	98	0	162	165	25	101	103	15	100	91	0	1.639	1.609	1.672	1.625	1.681	1.653	0.512	80	370	161	167	0.713	100	61	103	64	0
3	12	17	"PFF1706"	"F67045_1"	12330	24520	150	91	93	14	91	93	17	15	2	0	105	107	16	101	102	15	23	8	0	0.000	0.333	0.805	0.933	3.280	1.705	0.012	156	546	4	8	Error	0	4	2	6	-50
3	13	17	"PFF1770"	"F69174_1"	12550	24550	100	516	495	132	88	89	17	100	100	0	801	764	129	97	98	17	100	100	0	0.608	0.610	0.601	0.578	1.459	0.625	0.839	80	377	1132	1074	-0.718	428	704	407	667	0
3	14	17	"PFF1856"	"F72113_1"	12730	24540	120	3338	3267	1052	85	86	15	100	100	0	4779	4638	1600	95	97	18	100	100	0	0.694	0.700	0.686	0.730	1.847	0.679	0.884	120	515	7937	7725	-0.526	3253	4684	3182	4543	0
3	15	17	"PFC0253"	"C664"	12930	24550	90	153	165	55	83	85	15	94	82	0	171	187	77	90	91	11	100	98	0	0.864	0.845	0.875	0.836	2.037	0.774	0.596	52	357	151	179	-0.211	70	81	82	97	0
3	16	17	"PFC0263"	"C68"	13110	24550	110	114	116	28	85	86	14	73	50	0	238	238	38	89	90	11	100	100	0	0.195	0.208	0.202	0.191	2.013	0.197	0.285	80	448	178	180	-2.361	29	149	31	149	0
3	17	17	"PFC0294"	"C735"	13320	24540	110	214	215	37	85	86	15	100	100	0	190	191	32	90	92	11	100	100	0	1.290	1.287	1.282	1.300	1.514	1.331	0.710	80	535	229	231	0.367	129	100	130	101	0
3	18	17	"PFC0298"	"C739"	13500	24540	110	242	247	40	87	89	17	100	100	0	198	196	32	92	94	12	100	100	0	1.462	1.538	1.620	1.580	1.496	1.587	0.747	80	467	261	264	0.548	155	106	160	104	0
3	19	17	"PFC0301"	"C741"	13690	24550	130	627	620	146	86	88	16	100	100	0	403	397	105	92	94	13	99	96	0	1.740	1.751	1.768	1.929	1.821	1.739	0.840	120	562	852	839	0.799	541	311	534	305	0
3	20	17	"PFL0015"	"L1_3"	13870	24550	110	201	198	50	86	86	15	97	95	0	153	152	24	91	92	13	96	92	0	1.855	1.836	1.615	1.771	1.824	2.163	0.582	80	435	177	173	0.891	115	62	112	61	0
3	21	17	"PFM0073"	"M15459_3"	14070	24550	110	176	181	36	87	88	14	100	97	0	188	184	37	92	93	12	96	93	0	0.927	1.022	1.021	1.093	2.436	1.014	0.562	80	495	185	186	-0.109	89	96	94	92	0
3	22	17	"PFM0096"	"M16857_1"	14250	24540	120	1092	1050	335	88	89	15	99	99	0	1719	1700	352	94	95	13	100	100	0	0.618	0.599	0.605	0.539	1.862	0.606	0.860	120	571	2629	2568	-0.695	1004	1625	962	1606	0
3	1	18	"PFM0259"	"M26257_1"	10260	24710	100	986	937	247	92	95	37	100	100	0	724	652	210	101	104	30	100	97	0	1.435	1.534	1.526	1.665	1.599	1.494	0.891	80	471	1517	1396	0.521	894	623	845	551	0
3	2	18	"PFM0321"	"M31208_3"	10440	24720	110	425	412	88	94	100	58	98	96	0	525	517	89	103	108	41	100	100	0	0.784	0.768	0.754	0.743	1.367	0.828	0.842	80	407	753	732	-0.350	331	422	318	414	0
3	3	18	"PFM0389"	"M3590_2"	10620	24700	150	102	109	32	97	97	17	31	17	0	105	107	15	102	104	19	16	3	0	1.667	2.400	1.250	1.144	3.227	9.097	0.011	156	566	8	17	0.737	5	3	12	5	-50
3	4	18	"PFM0523"	"M42640_1"	10830	24720	110	1240	1219	170	95	96	17	100	100	0	457	455	75	102	104	26	100	100	0	3.225	3.184	3.194	3.226	1.297	3.251	0.852	80	428	1500	1477	1.689	1145	355	1124	353	0
3	5	18	"PFD0044"	"D13561_3"	11010	24710	150	104	108	23	93	96	19	39	14	0	116	120	29	103	103	14	48	30	0	0.846	0.882	0.863	0.901	3.152	0.859	0.168	156	656	24	32	-0.241	11	13	15	17	-50
3	6	18	"PFD0057"	"D15909_4"	11210	24720	120	468	482	273	93	96	24	99	99	0	430	426	74	103	103	14	100	100	0	1.147	1.204	1.120	1.073	1.606	1.643	0.688	120	474	702	712	0.198	375	327	389	323	0
3	7	18	"PFD0156"	"D17715_93"	11380	24710	110	397	397	58	87	90	16	100	100	0	348	335	58	99	101	19	100	98	0	1.245	1.314	1.310	1.349	1.394	1.253	0.863	80	430	559	546	0.316	310	249	310	236	0
3	8	18	"PFD0171"	"D21102_1"	11580	24720	100	351	335	97	85	86	15	97	96	0	1458	1351	388	96	97	16	100	100	0	0.195	0.199	0.213	0.197	1.696	0.191	0.842	80	384	1628	1505	-2.356	266	1362	250	1255	0
3	9	18	"PFD0194"	"D23657_11"	11770	24720	120	138	139	26	88	89	20	86	66	0	148	149	27	95	97	13	89	84	0	0.943	0.944	0.929	0.940	2.126	1.163	0.412	120	573	103	105	-0.084	50	53	51	54	0
3	10	18	"PFD0273"	"D33539_50"	11970	24720	110	141	144	23	90	91	20	97	66	0	138	137	21	97	99	15	87	68	0	1.244	1.350	1.232	1.406	2.329	1.525	0.315	80	424	92	94	0.315	51	41	54	40	0
3	11	18	"IAX099I"	"Y_IAX099I"	12140	24710	150	85	88	16	91	92	15	14	1	0	103	106	20	100	101	15	22	8	0	-2.000	-0.500	1.059	1.033	3.220	1.601	0.001	156	481	-3	3	Error	-6	3	-3	6	-50
3	12	18	"ICX188I"	"Y_ICX188I"	12330	24710	150	82	83	16	90	92	17	8	0	0	99	100	14	100	101	14	14	2	0	8.000	100000.000	1.556	1.563	2.747	6.684	0.003	156	462	-9	-7	3.000	-8	-1	-7	0	-50
3	13	18	"IEX355I"	"Y_IEX355I"	12520	24710	150	83	84	15	87	89	17	8	0	0	99	100	14	98	99	14	19	3	0	-4.000	-1.500	1.045	1.136	3.577	0.115	0.004	156	543	-3	-1	Error	-4	1	-3	2	-50
3	14	18	"IGX361I"	"Y_IGX361I"	12710	24710	150	85	89	24	85	88	18	19	9	0	98	106	28	96	99	18	25	13	0	0.000	0.400	0.795	0.807	4.318	0.695	0.098	156	618	2	14	Error	0	2	4	10	-50
3	15	18	"IIX063I"	"Y_IIX063I"	12970	24720	150	92	98	31	84	87	17	34	17	0	106	109	22	93	95	15	43	23	0	0.615	0.875	1.118	1.029	3.503	1.878	0.132	156	591	21	30	-0.700	8	13	14	16	-50
3	16	18	"IKX121I"	"Y_IKX121I"	13100	24710	150	76	78	13	85	86	14	7	1	0	91	100	76	91	92	12	17	7	0	100000.000	-0.778	1.154	1.031	3.274	0.002	0.000	156	645	-9	2	16.610	-9	0	-7	9	-50
3	17	18	"Z_1_50"	"Z_1_50"	13310	24730	110	103	107	21	86	87	14	55	30	0	188	182	28	90	91	12	100	100	0	0.173	0.228	0.206	0.203	2.523	0.237	0.226	80	499	115	113	-2.527	17	98	21	92	0
3	18	18	"Z_1_70"	"Z_1_70"	13480	24730	110	174	179	39	86	87	15	100	98	0	438	442	66	91	93	12	100	100	0	0.254	0.265	0.257	0.247	1.547	0.246	0.699	80	508	435	444	-1.979	88	347	93	351	0
3	19	18	"Z_1_90"	"Z_1_90"	13680	24730	110	342	341	70	84	85	14	100	100	0	1156	1154	196	93	94	16	100	100	0	0.243	0.242	0.242	0.237	1.305	0.225	0.853	80	471	1321	1318	-2.043	258	1063	257	1061	0
3	20	18	"Z_2_10"	"Z_2_10"	13860	24710	150	77	78	13	85	86	14	6	0	0	90	91	12	91	93	15	12	0	0	8.000	100000.000	1.586	1.426	3.464	1.470	0.006	156	696	-9	-7	3.000	-8	-1	-7	0	-50
3	21	18	"Z_2_30"	"Z_2_30"	14060	24730	110	156	158	25	88	90	15	100	96	0	124	128	21	92	95	14	85	57	0	2.125	1.944	2.022	2.316	2.526	2.169	0.323	80	478	100	106	1.087	68	32	70	36	0
3	22	18	"Z_2_50"	"Z_2_50"	14250	24730	120	25677	24034	7520	91	91	16	100	100	0	11450	9820	3523	96	97	14	100	100	0	2.253	2.462	2.515	2.760	1.803	2.500	0.908	120	634	36940	33667	1.172	25586	11354	23943	9724	0
3	1	19	"Z_3_90"	"Z_3_90"	10270	24910	110	3023	2839	647	93	94	16	100	100	0	7073	6922	1328	107	116	102	100	100	0	0.421	0.403	0.403	0.398	1.264	0.381	0.889	80	488	9896	9561	-1.249	2930	6966	2746	6815	0
3	2	19	"Z_4_10"	"Z_4_10"	10440	24910	150	106	106	18	95	97	17	30	8	0	121	122	20	105	114	93	0	0	0	0.688	0.647	0.850	0.874	3.589	0.028	0.019	156	589	27	28	-0.541	11	16	11	17	-50
3	3	19	"Z_4_30"	"Z_4_30"	10620	24890	150	99	99	17	97	99	18	13	2	0	108	110	15	104	107	23	12	1	0	0.500	0.333	1.242	1.166	4.637	0.142	0.002	156	601	6	8	-1.000	2	4	2	6	-50
3	4	19	"Z_4_50"	"Z_4_50"	10840	24910	120	11413	10181	4504	99	103	33	100	100	0	4639	3865	1698	107	111	38	100	99	0	2.496	2.683	2.696	2.943	1.996	2.783	0.907	120	487	15846	13840	1.320	11314	4532	10082	3758	0
3	5	19	"Z_4_70"	"Z_4_70"	11030	24910	110	19381	18636	3462	105	115	56	100	100	0	6426	5937	1595	109	123	114	100	100	0	3.051	3.180	3.079	3.344	1.401	3.121	0.920	80	422	25593	24359	1.609	19276	6317	18531	5828	0
3	6	19	"Z_4_90"	"Z_4_90"	11210	24910	110	27509	26534	4275	106	123	123	100	100	0	8858	8348	2028	109	145	256	100	100	0	3.132	3.208	3.121	3.345	1.366	3.156	0.927	80	410	36152	34667	1.647	27403	8749	26428	8239	0
3	7	19	"Z_6_30"	"Z_6_30"	11360	24910	150	124	126	25	97	109	98	0	0	0	116	116	17	106	125	194	0	0	0	2.700	2.900	1.866	1.623	3.543	0.492	0.919	156	590	37	39	1.433	27	10	29	10	-50
3	8	19	"Z_6_50"	"Z_6_50"	11570	24890	150	97	99	17	94	96	19	22	1	0	102	104	15	101	103	18	16	1	0	3.000	1.667	0.833	1.030	3.316	2.602	0.038	156	714	4	8	1.585	3	1	5	3	-50
3	9	19	"Z_6_70"	"Z_6_70"	11790	24920	120	148	147	22	94	94	16	92	80	0	153	153	23	101	102	14	93	87	0	1.038	1.019	1.064	1.000	2.060	1.037	0.398	120	531	106	105	0.054	54	52	53	52	0
3	10	19	"Z_6_90"	"Z_6_90"	11970	24920	120	246	248	46	91	92	16	100	99	0	221	224	37	102	102	13	100	99	0	1.303	1.287	1.240	1.289	1.600	1.326	0.737	120	484	274	279	0.381	155	119	157	122	0
3	11	19	"Z_7_10"	"Z_7_10"	12150	24900	150	84	88	19	90	91	16	17	7	0	109	110	15	102	103	14	29	11	0	-0.857	-0.250	1.600	1.608	3.202	0.346	0.021	156	535	1	6	Error	-6	7	-2	8	-50
3	12	19	"Z_7_30"	"Z_7_30"	12330	24900	150	85	86	14	88	90	16	8	1	0	111	112	17	100	102	13	42	17	0	-0.273	-0.167	0.813	0.799	4.541	3.514	0.002	156	554	8	10	Error	-3	11	-2	12	-50
3	13	19	"PFI17646"	"oPFI17646"	12540	24910	120	176	178	34	85	88	16	99	97	0	345	342	73	97	97	13	100	100	0	0.367	0.380	0.379	0.372	1.595	0.347	0.707	120	461	339	338	-1.446	91	248	93	245	0
3	14	19	"PFN0256"	"oPFN0256"	12720	24920	120	205	211	62	86	89	17	95	94	0	642	635	167	94	97	18	100	99	0	0.217	0.231	0.230	0.225	1.835	0.219	0.719	120	477	667	666	-2.203	119	548	125	541	0
3	15	19	"PFG0021"	"oPFG0021"	12900	24900	150	83	83	17	86	89	20	6	1	0	101	103	18	94	97	18	28	8	0	-0.429	-0.333	1.050	0.870	4.098	7.115	0.003	156	585	4	6	Error	-3	7	-3	9	-50
3	16	19	"PFF72433"	"oPFF72433"	13090	24940	150	92	99	75	89	91	19	20	3	0	109	125	101	94	97	21	35	18	0	0.200	0.323	0.621	0.707	3.592	0.966	0.292	156	591	18	41	-2.322	3	15	10	31	-50
3	17	19	"PFJ12787"	"oPFJ12787"	13300	24920	110	202	215	67	90	92	16	100	98	0	120	123	23	99	100	18	51	26	0	5.333	5.208	4.905	5.369	2.520	5.368	0.195	80	448	133	149	2.415	112	21	125	24	0
3	18	19	"PFG0023"	"oPFG0023"	13490	24930	120	2151	2155	789	91	94	22	100	100	0	7073	6916	2075	101	104	20	100	100	0	0.295	0.303	0.300	0.271	1.746	0.301	0.896	120	501	9032	8879	-1.759	2060	6972	2064	6815	0
3	19	19	"PFJ12789"	"oPFJ12789"	13690	24930	110	107	110	18	88	92	23	43	11	0	211	206	23	100	103	17	100	100	0	0.171	0.208	0.214	0.208	1.985	0.178	0.172	80	424	130	128	-2.546	19	111	22	106	0
3	20	19	"PFBL B0077"	"oPFBLOB0077"	13870	24930	120	184	189	47	88	91	20	95	92	0	511	511	102	94	97	16	100	100	0	0.230	0.242	0.236	0.229	1.506	0.241	0.749	120	477	513	518	-2.119	96	417	101	417	0
3	21	19	"PFF72437"	"oPFF72437"	14070	24930	120	415	415	114	91	93	17	98	95	0	962	948	195	97	99	14	100	100	0	0.375	0.381	0.389	0.357	1.617	0.381	0.852	120	482	1189	1175	-1.417	324	865	324	851	0
3	22	19	"PFL0043"	"oPFL0043"	14250	24930	100	109	107	19	89	91	16	53	23	0	164	164	22	95	97	14	100	97	0	0.290	0.261	0.320	0.300	2.171	0.270	0.142	80	402	89	87	-1.787	20	69	18	69	0
3	1	20	"PFBL B0079"	"oPFBLOB0079"	10270	25100	120	217	215	45	91	91	15	98	96	0	226	220	39	102	110	92	76	1	0	1.016	1.051	1.052	1.100	1.694	1.088	0.755	120	599	250	242	0.023	126	124	124	118	0
3	2	20	"PFF72438"	"oPFF72438"	10460	25100	120	7823	7941	2372	92	94	16	100	100	0	5509	4998	1884	102	103	14	100	100	0	1.430	1.603	1.583	1.842	1.809	1.577	0.896	120	478	13138	12745	0.516	7731	5407	7849	4896	0
3	3	20	"PFH0006"	"oPFH0006"	10650	25110	120	545	530	148	95	96	17	98	96	0	1641	1579	354	103	104	16	100	100	0	0.293	0.295	0.300	0.276	1.572	0.289	0.854	120	444	1988	1911	-1.773	450	1538	435	1476	0
3	4	20	"PFBL B0083"	"oPFBLOB0083"	10810	25080	150	95	97	17	97	101	32	4	0	0	113	116	20	106	110	31	15	0	0	-0.286	0.000	1.067	1.016	3.373	1.375	0.012	156	529	5	10	Error	-2	7	0	10	-50
3	5	20	"PFBL B0084"	"oPFBLOB0084"	11000	25080	150	95	96	17	99	109	50	1	0	0	114	116	19	105	117	97	0	0	0	-0.444	-0.273	0.667	0.733	3.790	0.642	0.579	156	592	5	8	Error	-4	9	-3	11	-50
3	6	20	"PFM60485"	"oPFM60485"	11210	25110	110	626	633	151	98	103	59	100	100	0	1128	1155	205	105	119	124	100	100	0	0.516	0.510	0.516	0.499	1.335	0.502	0.855	80	418	1551	1585	-0.954	528	1023	535	1050	0
3	7	20	"PFN0258"	"oPFN0258"	11380	25080	150	98	99	17	97	107	100	0	0	0	112	116	18	107	126	202	0	0	0	0.200	0.222	0.750	0.974	4.383	0.409	0.004	156	546	6	11	-2.322	1	5	2	9	-50
3	8	20	"PFM60486"	"oPFM60486"	11590	25110	120	478	486	123	96	97	17	100	100	0	492	482	141	104	105	13	100	99	0	0.985	1.032	1.025	1.113	1.621	0.996	0.881	120	509	770	768	-0.022	382	388	390	378	0
3	9	20	"PFK12896"	"oPFK12896"	11780	25110	120	758	734	170	95	96	17	100	100	0	470	462	108	104	105	12	100	100	0	1.811	1.785	1.834	1.808	1.515	1.826	0.871	120	470	1029	997	0.857	663	366	639	358	0
3	10	20	"PFN0259"	"oPFN0259"	11980	25110	130	1837	1801	523	91	92	17	100	100	0	1306	1285	438	105	106	13	100	100	0	1.454	1.449	1.393	1.571	1.666	1.428	0.878	120	515	2947	2890	0.540	1746	1201	1710	1180	0
3	11	20	"PFL0046"	"oPFL0046"	12170	25110	120	768	771	224	89	89	16	100	100	0	880	884	217	103	104	14	100	100	0	0.874	0.873	0.883	0.862	1.414	0.884	0.886	120	454	1456	1463	-0.195	679	777	682	781	0
3	12	20	"PFD66984"	"oPFD66984"	12360	25120	120	820	816	291	86	88	16	100	98	0	866	904	231	98	99	13	100	100	0	0.956	0.906	0.948	0.817	1.819	0.953	0.851	120	356	1502	1536	-0.065	734	768	730	806	0
3	13	20	"PFD66985"	"oPFD66985"	12520	25090	150	80	82	14	85	87	15	9	0	0	98	98	14	96	96	12	21	7	0	-2.500	-1.500	1.154	1.221	3.418	2.701	0.009	156	515	-3	-1	Error	-5	2	-3	2	-50
3	14	20	"PFL0047"	"oPFL0047"	12740	25120	120	490	494	150	85	86	16	99	98	0	557	565	125	91	92	13	100	100	0	0.869	0.863	0.835	0.812	1.658	0.895	0.846	120	534	871	883	-0.202	405	466	409	474	0
3	15	20	"PFF72478"	"oPFF72478"	12950	25080	100	416	431	149	87	89	19	100	100	0	583	586	208	92	94	14	100	100	0	0.670	0.696	0.698	0.696	1.742	0.659	0.791	80	410	820	838	-0.578	329	491	344	494	0
3	16	20	"PFL0097"	"oPFL0097"	13130	25080	110	359	376	75	91	92	16	100	100	0	552	562	98	97	101	24	100	100	0	0.589	0.613	0.593	0.607	1.281	0.597	0.869	80	406	723	750	-0.764	268	455	285	465	0
3	17	20	"PFBL B0142"	"oPFBLOB0142"	13320	25080	120	1486	1482	367	93	94	17	100	100	0	715	689	209	102	106	26	99	96	0	2.272	2.366	2.350	2.603	1.652	2.355	0.908	120	451	2006	1976	1.184	1393	613	1389	587	0
3	18	20	"PFI17693"	"oPFI17693"	13500	25080	120	1378	1438	371	94	98	24	100	100	0	2655	2583	840	106	108	19	100	100	0	0.504	0.543	0.543	0.584	1.592	0.510	0.901	120	433	3833	3821	-0.989	1284	2549	1344	2477	0
3	19	20	"PFI17695"	"oPFI17695"	13700	25080	120	28097	28352	8436	102	106	28	100	100	0	10280	9220	3274	110	112	19	100	100	0	2.753	3.101	3.140	3.539	1.860	3.156	0.883	120	459	38165	37360	1.461	27995	10170	28250	9110	0
3	20	20	"PFH0024"	"oPFH0024"	13900	25090	120	194	199	41	101	104	23	97	90	0	507	503	103	104	107	18	100	100	0	0.231	0.246	0.239	0.228	1.648	0.226	0.672	120	437	496	497	-2.115	93	403	98	399	0
3	21	20	"PFBL B0147"	"oPFBLOB0147"	14100	25090	120	142	142	28	94	96	18	80	65	0	150	153	27	99	100	15	95	83	0	0.941	0.889	0.891	0.786	2.603	1.026	0.340	120	358	99	102	-0.087	48	51	48	54	0
3	22	20	"PFF72481"	"oPFF72481"	14260	25090	120	562	572	154	85	88	16	100	100	0	559	564	149	94	96	13	100	100	0	1.026	1.036	1.034	1.044	1.458	1.039	0.869	120	477	942	957	0.037	477	465	487	470	0
3	1	21	"PFJ12809"	"oPFJ12809"	10290	25280	100	97	97	17	87	87	14	40	11	0	122	123	17	98	99	13	73	46	0	0.417	0.400	0.663	0.660	3.011	0.343	0.016	80	449	34	35	-1.263	10	24	10	25	0
3	2	21	"PFH0027"	"oPFH0027"	10490	25270	110	1369	1417	413	88	89	17	100	100	0	1460	1458	391	96	101	36	100	100	0	0.939	0.976	0.975	0.965	1.363	0.974	0.884	80	475	2645	2691	-0.091	1281	1364	1329	1362	0
3	3	21	"PFF72482"	"oPFF72482"	10660	25280	110	343	352	72	92	93	18	100	100	0	1532	1569	218	102	106	38	100	100	0	0.176	0.177	0.177	0.172	1.327	0.172	0.830	80	426	1681	1727	-2.510	251	1430	260	1467	0
3	4	21	"PFG0045"	"oPFG0045"	10860	25270	120	497	486	136	93	95	17	100	100	0	443	423	109	103	104	16	99	96	0	1.188	1.228	1.266	1.267	1.725	1.248	0.843	120	453	744	713	0.249	404	340	393	320	0
3	5	21	"PFF72484"	"oPFF72484"	11030	25260	110	1072	1096	256	92	102	77	100	100	0	421	410	92	97	103	41	100	97	0	3.025	3.208	3.145	3.305	1.450	3.225	0.876	80	431	1304	1317	1.597	980	324	1004	313	0
3	6	21	"PFI17704"	"oPFI17704"	11240	25270	120	2825	2833	775	92	100	76	100	100	0	1452	1450	352	99	106	42	100	100	0	2.020	2.029	2.017	2.046	1.458	2.108	0.907	120	441	4086	4092	1.014	2733	1353	2741	1351	0
3	7	21	"PFH0030"	"oPFH0030"	11410	25280	120	187	186	37	89	90	16	96	94	0	565	543	125	100	100	13	100	100	0	0.211	0.219	0.220	0.212	1.553	0.210	0.784	120	446	563	540	-2.246	98	465	97	443	0
3	8	21	"PFM60518"	"oPFM60518"	11610	25280	120	576	577	197	94	96	20	100	98	0	716	722	191	102	103	14	100	100	0	0.785	0.779	0.764	0.725	1.619	0.798	0.844	120	436	1096	1103	-0.349	482	614	483	620	0
3	9	21	"PFL0104"	"oPFL0104"	11800	25280	120	286	296	72	97	100	26	99	99	0	394	392	107	107	108	15	100	100	0	0.659	0.698	0.695	0.713	1.598	0.666	0.774	120	442	476	484	-0.603	189	287	199	285	0
3	10	21	"PFI17705"	"oPFI17705"	12000	25280	120	566	571	183	91	92	17	100	100	0	1363	1359	409	106	107	14	100	100	0	0.378	0.383	0.379	0.378	1.578	0.375	0.885	120	417	1732	1733	-1.404	475	1257	480	1253	0
3	11	21	"PFBL B0155"	"oPFBLOB0155"	12180	25290	120	182	181	42	88	89	15	96	91	0	297	297	55	103	104	13	100	100	0	0.485	0.479	0.478	0.461	1.585	0.493	0.709	120	354	288	287	-1.045	94	194	93	194	0
3	12	21	"PFBL B0157"	"oPFBLOB0157"	12330	25280	150	84	84	16	84	86	15	16	3	0	102	102	13	99	100	12	21	6	0	0.000	0.000	1.400	1.297	3.563	0.083	0.001	156	415	3	3	Error	0	3	0	3	-50
3	13	21	"PFD67005"	"oPFD67005"	12520	25280	150	84	85	13	83	84	14	17	1	0	97	99	12	96	97	12	21	3	0	1.000	0.667	1.250	1.143	3.662	5.947	0.001	156	404	2	5	0.000	1	1	2	3	-50
3	14	21	"PFD67007"	"oPFD67007"	12710	25280	150	86	88	15	86	87	14	19	5	0	102	105	25	94	95	13	33	12	0	0.000	0.182	1.086	0.764	3.819	0.283	0.015	156	547	8	13	Error	0	8	2	11	-50
3	15	21	"PFM60523"	"oPFM60523"	12940	25290	130	548	543	186	89	89	15	97	96	0	536	527	129	95	97	14	100	100	0	1.041	1.051	1.040	0.941	1.939	1.124	0.841	120	568	900	886	0.058	459	441	454	432	0
3	16	21	"PFL0108"	"oPFL0108"	13130	25290	120	195	195	38	88	90	16	99	99	0	305	314	59	99	101	23	100	100	0	0.519	0.498	0.484	0.482	1.477	0.482	0.749	120	420	313	322	-0.945	107	206	107	215	0
3	17	21	"A10325_30a"	"A10325_30a"	13290	25280	150	79	79	16	88	89	15	6	1	0	93	97	16	101	103	22	5	0	0	1.125	2.250	1.088	1.150	3.134	1.000	0.016	156	515	-17	-13	0.170	-9	-8	-9	-4	-50
3	18	21	"A10325_30c"	"A10325_30c"	13480	25280	150	79	81	15	89	90	17	6	1	0	97	98	13	101	102	15	7	0	0	2.500	2.667	1.250	1.145	2.944	4.075	0.004	156	515	-14	-11	1.322	-10	-4	-8	-3	-50
3	19	21	"A10325_30e"	"A10325_30e"	13670	25280	150	78	81	16	93	96	23	1	0	0	97	99	14	104	106	18	6	1	0	2.143	2.400	1.317	1.433	3.066	1.375	0.033	156	517	-22	-17	1.100	-15	-7	-12	-5	-50
3	20	21	"A10325_30g"	"A10325_30g"	13860	25280	150	85	86	18	96	99	24	3	0	0	106	107	17	103	105	18	17	4	0	-3.667	-2.500	1.781	1.556	3.789	3.030	0.021	156	515	-8	-6	Error	-11	3	-10	4	-50
3	21	21	"A10325_30i"	"A10325_30i"	14060	25280	150	88	89	16	89	91	20	10	1	0	113	115	19	97	99	15	53	21	0	-0.063	0.000	0.671	0.631	3.842	0.750	0.009	156	466	15	18	Error	-1	16	0	18	-50
3	22	21	"E598_1a"	"E598_1a"	14240	25280	150	82	84	17	84	85	16	14	5	0	97	98	15	94	96	14	23	7	0	-0.667	0.000	1.071	0.953	3.500	1.765	0.014	156	656	1	4	Error	-2	3	0	4	-50
3	1	22	"F48446_9e"	"F48446_9e"	10230	25460	150	87	86	15	86	87	15	12	3	0	103	104	13	99	100	13	26	4	0	0.250	0.000	0.943	1.151	3.973	6.291	0.002	156	1072	5	5	-2.000	1	4	0	5	-50
3	2	22	"F48446_9g"	"F48446_9g"	10450	25470	110	159	163	32	88	89	16	98	93	0	183	179	24	98	99	14	100	100	0	0.835	0.926	0.953	0.893	1.747	1.003	0.530	80	590	156	156	-0.260	71	85	75	81	0
3	3	22	"F48446_9i"	"F48446_9i"	10660	25470	120	377	367	78	88	90	16	99	99	0	414	409	87	96	97	12	100	100	0	0.909	0.891	0.878	0.877	1.783	0.885	0.821	120	569	607	592	-0.138	289	318	279	313	0
3	4	22	"I12861_2a"	"I12861_2a"	10810	25460	150	82	84	17	89	89	15	11	2	0	95	96	12	97	99	14	10	1	0	3.500	5.000	1.500	1.370	3.205	6.948	0.007	156	722	-9	-6	1.807	-7	-2	-5	-1	-50
3	5	22	"I12861_2c"	"I12861_2c"	11000	25460	150	82	83	16	87	92	59	0	0	0	92	94	13	95	99	32	1	0	0	1.667	4.000	1.333	1.190	3.555	1.920	0.068	156	758	-8	-5	0.737	-5	-3	-4	-1	-50
3	6	22	"I12861_2e"	"I12861_2e"	11190	25460	150	80	82	15	85	91	59	0	0	0	95	95	12	95	98	32	0	0	0	100000.000	100000.000	1.400	1.204	3.899	4.970	0.005	156	755	-5	-3	16.610	-5	0	-3	0	-50
3	7	22	"J512_2i"	"J512_2i"	11380	25470	150	83	85	16	85	86	15	12	4	0	98	98	10	96	96	12	14	2	0	-1.000	0.000	1.750	1.764	2.776	10.474	0.004	156	726	0	2	Error	-2	2	0	2	-50
3	8	22	"Ks592_1a"	"Ks592_1a"	11570	25470	150	88	90	20	86	88	19	16	4	0	105	108	19	99	100	13	30	14	0	0.333	0.444	1.152	1.209	4.845	2.690	0.023	156	735	8	13	-1.585	2	6	4	9	-50
3	9	22	"Ks592_1c"	"Ks592_1c"	11760	25470	150	96	100	27	88	92	23	25	10	0	112	114	20	101	103	15	40	14	0	0.727	0.923	1.158	1.319	3.645	2.892	0.143	156	727	19	25	-0.459	8	11	12	13	-50
3	10	22	"Ks592_1e"	"Ks592_1e"	11950	25470	150	92	93	23	88	91	22	21	5	0	105	109	22	100	102	14	30	14	0	0.800	0.556	1.187	1.103	3.029	1.688	0.056	156	726	9	14	-0.322	4	5	5	9	-50
3	11	22	"Ks592_1g"	"Ks592_1g"	12140	25470	150	88	89	17	86	88	16	21	7	0	102	104	15	99	101	13	28	8	0	0.667	0.600	1.394	1.303	3.667	2.975	0.015	156	746	5	8	-0.585	2	3	3	5	-50
3	12	22	"Ks592_1i"	"Ks592_1i"	12360	25480	120	4279	3864	1088	84	85	15	100	100	0	3714	3426	854	99	100	13	100	100	0	1.160	1.136	1.149	1.126	1.480	1.156	0.915	120	537	7810	7107	0.215	4195	3615	3780	3327	0
3	13	22	"EMPTY"	"EMPTY"	12520	25470	150	154	182	102	81	83	15	67	57	0	131	185	100	95	97	12	63	55	0	2.028	1.122	1.074	1.302	2.586	1.040	0.820	156	665	109	191	1.020	73	36	101	90	-75
3	14	22	"EMPTY"	"EMPTY"	12710	25470	150	122	163	90	84	84	15	60	53	0	127	172	90	94	95	12	62	53	0	1.152	1.013	0.971	0.980	2.691	0.981	0.776	156	712	71	157	0.204	38	33	79	78	-75
3	15	22	"EMPTY"	"EMPTY"	12900	25470	150	109	162	93	86	87	16	56	48	0	124	169	87	96	98	13	58	50	0	0.821	1.041	1.125	1.138	2.615	1.095	0.768	156	730	51	149	-0.284	23	28	76	73	-75
3	16	22	"EMPTY"	"EMPTY"	13090	25470	150	124	136	56	84	86	16	66	53	0	134	147	51	98	100	14	64	53	0	1.111	1.061	1.092	1.203	3.136	1.121	0.540	156	673	76	101	0.152	40	36	52	49	-75
3	17	22	"EMPTY"	"EMPTY"	13280	25470	150	120	137	59	82	83	15	63	52	0	131	151	63	96	98	27	51	44	0	1.086	1.000	1.019	1.033	2.243	0.956	0.679	156	675	73	110	0.119	38	35	55	55	-75
3	18	22	"EMPTY"	"EMPTY"	13480	25470	150	130	147	68	81	82	14	66	59	0	140	161	74	95	96	13	61	53	0	1.089	1.000	0.979	1.067	2.025	0.939	0.711	156	696	94	132	0.123	49	45	66	66	-75
3	19	22	"EMPTY"	"EMPTY"	13670	25470	150	82	82	14	80	80	14	19	2	0	95	96	12	95	96	13	15	1	0	100000.000	2.000	1.000	0.914	3.321	6.349	0.001	156	678	2	3	16.610	2	0	2	1	-75
3	20	22	"EMPTY"	"EMPTY"	13860	25470	150	82	82	14	80	81	16	15	1	0	91	92	11	95	96	14	7	0	0	-0.500	-0.667	1.200	1.132	3.040	5.520	0.007	156	687	-2	-1	Error	2	-4	2	-3	-75
3	21	22	"EMPTY"	"EMPTY"	14050	25470	150	80	80	14	79	81	16	16	0	0	95	96	11	93	94	13	17	3	0	0.500	0.333	1.333	1.297	4.025	7.274	0.005	156	678	3	4	-1.000	1	2	1	3	-75
3	22	22	"EMPTY"	"EMPTY"	14240	25470	150	77	77	13	80	81	14	10	0	0	88	88	11	92	93	13	5	0	0	0.750	0.750	1.000	1.217	3.041	1.779	0.013	156	879	-7	-7	-0.415	-3	-4	-3	-4	-75
4	1	1	"PFA0039"	"A1411_1"	14840	21450	140	4204	3993	1453	91	92	17	100	100	0	9229	8642	2967	104	106	16	100	100	0	0.451	0.457	0.465	0.452	1.878	0.447	0.902	156	782	13238	12440	-1.150	4113	9125	3902	8538	0
4	2	1	"PFA0101"	"A21885_1"	15020	21450	140	3759	3676	1677	97	99	22	100	100	0	8086	7817	3338	108	119	68	100	100	0	0.459	0.464	0.474	0.459	1.870	0.450	0.876	156	640	11640	11288	-1.123	3662	7978	3579	7709	0
4	3	1	"PFA0019"	"A11546_1"	15220	21450	140	268	263	62	98	101	25	96	94	0	453	442	122	110	124	68	97	93	0	0.496	0.497	0.497	0.488	1.707	0.462	0.772	156	712	513	497	-1.013	170	343	165	332	0
4	4	1	"PFA0144"	"A31870_1"	15410	21460	130	3354	3287	757	95	97	23	100	100	0	11012	10823	1555	111	118	34	100	100	0	0.299	0.298	0.317	0.288	1.326	0.303	0.926	120	608	14160	13904	-1.742	3259	10901	3192	10712	0
4	5	1	"PFA0009"	"A10325_29"	15600	21460	140	6026	5745	2189	93	94	17	100	100	0	12992	12494	3684	106	110	20	100	100	0	0.460	0.456	0.474	0.406	1.788	0.462	0.918	156	674	18819	18040	-1.119	5933	12886	5652	12388	0
4	6	1	"PFA0012"	"A10325_32"	15780	21460	140	8930	8208	2879	93	95	18	100	100	0	13911	12701	4339	105	109	23	100	100	0	0.640	0.644	0.669	0.623	1.759	0.634	0.900	156	633	22643	20711	-0.644	8837	13806	8115	12596	0
4	7	1	"PFA0030"	"A12797_1"	15950	21460	140	3381	3164	1073	93	95	19	100	100	0	1892	1787	677	104	106	20	100	100	0	1.839	1.825	1.941	1.927	1.754	1.850	0.879	156	700	5076	4754	0.879	3288	1788	3071	1683	0
4	8	1	"PFB0005"	"B11"	16160	21460	140	209	211	44	92	95	23	99	95	0	266	266	51	101	103	15	100	100	0	0.709	0.721	0.725	0.703	1.616	0.703	0.660	156	701	282	284	-0.496	117	165	119	165	0
4	9	1	"PFB0219"	"B57"	16330	21460	150	120	122	25	90	92	20	63	32	0	140	143	25	99	100	14	92	75	0	0.732	0.727	0.833	0.710	2.930	0.803	0.225	156	770	71	76	-0.451	30	41	32	44	0
4	10	1	"PFB0285"	"B92"	16530	21460	120	519	539	182	90	91	18	100	100	0	421	426	108	96	98	15	100	100	0	1.320	1.361	1.365	1.331	1.629	1.456	0.816	120	565	754	779	0.401	429	325	449	330	0
4	11	1	"PFB0008"	"B114"	16720	21460	140	5064	4859	1706	92	92	18	100	100	0	1510	1423	472	96	98	14	100	100	0	3.516	3.592	3.602	3.686	1.668	3.776	0.899	156	743	6386	6094	1.814	4972	1414	4767	1327	0
4	12	1	"PFB0034"	"B165"	16910	21460	130	2958	2808	974	91	91	16	100	100	0	1911	1828	581	97	99	16	100	100	0	1.580	1.570	1.572	1.579	1.473	1.590	0.889	120	597	4681	4448	0.660	2867	1814	2717	1731	0
4	13	1	"PFB0089"	"B319"	17090	21470	130	1750	1807	403	92	99	66	100	100	0	3656	3689	744	99	135	273	100	100	0	0.466	0.478	0.483	0.476	1.297	0.463	0.873	120	618	5215	5305	-1.101	1658	3557	1715	3590	0
4	14	1	"PFB0104"	"B351"	17290	21470	140	147	147	29	88	96	61	44	3	0	174	180	36	97	128	255	0	0	0	0.766	0.711	0.701	0.669	1.986	0.227	0.760	156	715	136	142	-0.384	59	77	59	83	0
4	15	1	"PFB0113"	"B372"	17480	21470	140	1343	1293	421	85	86	17	100	100	0	1345	1225	389	95	96	14	100	100	0	1.006	1.069	1.116	1.112	1.845	1.076	0.888	156	705	2508	2338	0.009	1258	1250	1208	1130	0
4	16	1	"PFB0116"	"B380"	17660	21480	130	143	147	26	86	88	18	99	81	0	201	202	28	94	96	17	100	100	0	0.533	0.565	0.553	0.537	1.602	0.586	0.551	120	597	164	169	-0.909	57	107	61	108	0
4	17	1	"PFB0118"	"B383"	17850	21470	130	1445	1464	235	87	89	18	100	100	0	2017	1969	432	96	98	19	100	100	0	0.707	0.735	0.739	0.755	1.304	0.703	0.925	120	635	3279	3250	-0.500	1358	1921	1377	1873	0
4	18	1	"PFB0140"	"B432"	18040	21470	130	591	592	98	87	89	16	100	100	0	1684	1705	407	96	98	19	100	100	0	0.317	0.314	0.315	0.318	1.261	0.292	0.903	120	632	2092	2114	-1.656	504	1588	505	1609	0
4	19	1	"PFC0315"	"C9"	18230	21480	140	299	288	70	85	87	20	99	97	0	419	395	107	93	95	18	98	96	0	0.656	0.672	0.652	0.698	1.898	0.651	0.833	156	733	540	505	-0.607	214	326	203	302	0
4	20	1	"PFC0207"	"C56"	18430	21480	140	300	295	93	84	85	20	96	94	0	710	664	195	93	94	16	99	99	0	0.350	0.370	0.356	0.366	1.755	0.360	0.802	156	725	833	782	-1.514	216	617	211	571	0
4	21	1	"PFC0316"	"C96"	18620	21480	140	493	466	140	83	83	15	99	98	0	491	471	125	92	93	13	100	99	0	1.028	1.011	1.022	1.001	1.704	1.036	0.865	156	686	809	762	0.039	410	399	383	379	0
4	22	1	"PFC0007"	"C114"	18790	21480	130	684	675	125	82	83	14	100	100	0	660	652	118	90	91	14	100	100	0	1.056	1.055	1.079	1.058	1.358	1.049	0.882	120	695	1172	1155	0.079	602	570	593	562	0
4	1	2	"PFC0021"	"C134"	14820	21660	140	279	270	59	90	92	16	97	96	0	478	471	122	100	102	15	100	100	0	0.500	0.485	0.489	0.472	1.630	0.461	0.830	156	737	567	551	-1.000	189	378	180	371	0
4	2	2	"PFC0034"	"C161"	15010	21660	140	2382	2234	775	93	95	17	100	100	0	1905	1763	645	102	111	57	98	96	0	1.270	1.289	1.334	1.365	1.995	1.296	0.891	156	547	4092	3802	0.344	2289	1803	2141	1661	0
4	3	2	"PFJ0545"	"J687_3"	15190	21660	140	669	686	300	92	94	18	99	99	0	538	550	177	104	113	56	98	98	0	1.329	1.332	1.298	1.228	1.837	1.440	0.849	156	627	1011	1040	0.411	577	434	594	446	0
4	4	2	"PFK0100"	"Km695_2"	15400	21670	130	155	155	23	91	93	17	96	90	0	256	257	44	106	108	20	100	100	0	0.427	0.424	0.442	0.406	1.809	0.398	0.544	120	589	214	215	-1.229	64	150	64	151	0
4	5	2	"PFK0134"	"Km993_1"	15580	21670	140	237	238	58	92	94	17	96	95	0	760	759	198	105	108	19	100	100	0	0.221	0.223	0.224	0.215	1.657	0.212	0.765	156	549	800	800	-2.175	145	655	146	654	0
4	6	2	"PFK0052"	"Km3535_1"	15770	21660	130	440	438	66	93	95	18	100	100	0	381	392	89	102	106	22	100	100	0	1.244	1.190	1.224	1.223	1.383	1.172	0.819	120	497	626	635	0.315	347	279	345	290	0
4	7	2	"PFK0059"	"Km3703_4"	15960	21670	130	623	645	102	93	95	18	100	100	0	527	550	136	103	105	19	100	100	0	1.250	1.235	1.279	1.274	1.343	1.203	0.849	120	580	954	999	0.322	530	424	552	447	0
4	8	2	"PFK0303"	"Kn267_1"	16150	21670	130	1296	1319	260	95	99	24	100	100	0	665	677	156	102	105	17	100	100	0	2.133	2.129	2.139	2.166	1.320	2.162	0.864	120	559	1764	1799	1.093	1201	563	1224	575	0
4	9	2	"PFK0297"	"Kn2497_2"	16330	21670	130	646	663	99	95	97	21	100	100	0	742	770	172	101	104	18	100	100	0	0.860	0.849	0.897	0.864	1.292	0.810	0.864	120	575	1192	1237	-0.218	551	641	568	669	0
4	10	2	"PFK0436"	"Kn5150_1"	16520	21670	130	5198	5465	1001	92	93	18	100	100	0	10804	10742	2543	100	114	111	100	100	0	0.477	0.505	0.510	0.517	1.340	0.475	0.904	120	611	15810	16015	-1.068	5106	10704	5373	10642	0
4	11	2	"PFK0536"	"Kn8928_1"	16720	21680	140	1029	1102	464	93	94	18	100	98	0	1201	1172	394	99	113	107	98	98	0	0.849	0.940	0.930	0.873	1.918	0.974	0.830	156	650	2038	2082	-0.236	936	1102	1009	1073	0
4	12	2	"PFK0544"	"Kn9335_1"	16900	21670	130	568	566	86	93	93	17	100	100	0	544	549	117	100	101	14	100	100	0	1.070	1.053	1.084	1.075	1.343	1.023	0.840	120	573	919	922	0.097	475	444	473	449	0
4	13	2	"PFK0875"	"Ks2_1"	17100	21680	140	977	940	293	93	97	46	99	98	0	364	361	113	101	125	229	62	4	0	3.361	3.258	3.424	3.367	1.701	3.333	0.843	156	643	1147	1107	1.749	884	263	847	260	0
4	14	2	"PFK0879"	"Ks2_14"	17280	21670	130	7388	7317	1176	92	94	19	100	100	0	5164	4950	1306	102	110	50	100	100	0	1.441	1.490	1.503	1.571	1.421	1.440	0.908	120	549	12358	12073	0.527	7296	5062	7225	4848	0
4	15	2	"PFK1056"	"Ks54_1"	17470	21680	130	1363	1347	334	91	94	25	100	100	0	782	806	159	101	110	55	100	100	0	1.868	1.782	1.783	1.755	1.274	1.854	0.884	120	619	1953	1961	0.901	1272	681	1256	705	0
4	16	2	"PFK1101"	"Ks59_1"	17670	21680	140	1022	1026	350	92	97	27	100	100	0	1044	1080	378	99	105	37	100	99	0	0.984	0.952	0.982	0.974	1.656	0.944	0.868	156	569	1875	1915	-0.023	930	945	934	981	0
4	17	2	"PFK1165"	"Ks72_6"	17850	21680	140	732	706	185	94	97	20	100	100	0	890	836	243	100	104	22	100	99	0	0.808	0.832	0.831	0.851	1.578	0.813	0.891	156	635	1428	1348	-0.308	638	790	612	736	0
4	18	2	"PFK1183"	"Ks75_9"	18050	21680	130	387	384	60	91	92	17	100	100	0	451	456	86	99	100	17	100	100	0	0.841	0.821	0.866	0.830	1.342	0.793	0.851	120	575	648	650	-0.250	296	352	293	357	0
4	19	2	"PFK1209"	"Ks82_1"	18230	21680	130	1217	1194	254	90	92	23	100	100	0	2212	2201	440	98	107	73	100	100	0	0.533	0.525	0.529	0.524	1.359	0.503	0.894	120	548	3241	3207	-0.907	1127	2114	1104	2103	0
4	20	2	"PFK1228"	"Ks83_8"	18420	21690	130	1066	1076	314	89	91	22	100	100	0	3268	3353	646	96	107	72	100	100	0	0.308	0.303	0.315	0.289	1.330	0.303	0.893	120	563	4149	4244	-1.699	977	3172	987	3257	0
4	21	2	"PFK0643"	"Ks127_5"	18610	21680	130	1911	1835	323	86	88	15	100	100	0	680	661	136	94	96	15	100	100	0	3.114	3.085	3.110	3.182	1.366	3.102	0.906	120	560	2411	2316	1.639	1825	586	1749	567	0
4	22	2	"PFK0638"	"Ks127_16"	18800	21680	130	1491	1398	331	84	85	15	100	100	0	897	832	204	94	95	16	100	100	0	1.752	1.780	1.783	1.835	1.509	1.778	0.905	120	666	2210	2052	0.809	1407	803	1314	738	0
4	1	3	"PFK0659"	"Ks133_2"	14820	21860	130	776	774	143	90	91	16	100	100	0	438	441	90	97	98	12	100	100	0	2.012	1.988	2.122	2.019	1.357	2.083	0.850	120	629	1027	1028	1.008	686	341	684	344	0
4	2	3	"PFK0667"	"Ks139_1"	15000	21860	120	141	153	102	89	90	15	88	78	0	137	138	21	98	98	12	88	75	0	1.333	1.600	1.386	1.282	2.591	4.883	0.214	120	513	91	104	0.415	52	39	64	40	0
4	3	3	"PFK0682"	"Ks152_11"	15200	21870	120	255	262	53	89	90	16	100	100	0	197	197	32	98	98	12	100	100	0	1.677	1.747	1.785	1.756	1.589	1.866	0.703	120	543	265	272	0.746	166	99	173	99	0
4	4	3	"PFK0686"	"Ks155_1"	15390	21880	130	291	297	56	90	93	18	100	100	0	1024	1041	184	99	100	12	100	100	0	0.217	0.220	0.221	0.215	1.350	0.210	0.819	120	526	1126	1149	-2.202	201	925	207	942	0
4	5	3	"PFA0001"	"A10325_1"	15580	21880	150	106	106	19	92	95	18	40	11	0	112	114	18	100	101	13	43	19	0	1.167	1.000	1.154	1.218	4.021	3.259	0.016	156	516	26	28	0.222	14	12	14	14	-50
4	6	3	"PFA0004"	"A10325_16"	15740	21850	150	93	93	19	93	95	17	12	5	0	105	107	14	100	100	14	26	7	0	0.000	0.000	1.517	1.389	4.484	5.295	0.008	156	592	5	7	Error	0	5	0	7	-50
4	7	3	"PFA0008"	"A10325_26"	15980	21880	150	104	106	23	97	98	20	26	7	0	146	146	24	102	106	32	64	17	0	0.159	0.205	0.426	0.402	2.898	0.402	0.064	156	651	51	53	-2.652	7	44	9	44	-50
4	8	3	"PFA0016"	"A10935_1"	16150	21870	130	6001	5792	1622	99	106	60	100	100	0	4863	4728	1270	107	129	192	100	99	0	1.241	1.232	1.254	1.265	1.533	1.234	0.898	120	563	10658	10314	0.311	5902	4756	5693	4621	0
4	9	3	"PFA0020"	"A11962_1"	16350	21880	130	198	197	40	97	104	58	84	37	0	206	208	30	103	123	186	1	0	0	0.981	0.952	0.970	0.913	1.688	0.368	0.716	120	599	204	205	-0.028	101	103	100	105	0
4	10	3	"PFA0023"	"A12312_15"	16540	21880	130	939	903	199	93	95	19	100	100	0	701	698	114	100	113	112	100	100	0	1.408	1.355	1.377	1.329	1.298	1.419	0.890	120	558	1447	1408	0.493	846	601	810	598	0
4	11	3	"PFA0047"	"A14801_11"	16720	21880	130	755	722	169	91	92	18	100	100	0	1682	1658	283	98	99	16	100	100	0	0.419	0.404	0.399	0.394	1.375	0.397	0.876	120	528	2248	2191	-1.254	664	1584	631	1560	0
4	12	3	"PFA0051"	"A14801_2"	16920	21880	130	267	262	48	89	91	17	100	100	0	403	409	67	97	99	16	100	100	0	0.582	0.554	0.552	0.545	1.424	0.539	0.789	120	549	484	485	-0.782	178	306	173	312	0
4	13	3	"PFA0053"	"A14801_24"	17090	21880	130	164	167	30	90	92	22	100	84	0	776	776	125	97	99	17	100	100	0	0.109	0.113	0.113	0.106	1.558	0.105	0.674	120	543	753	756	-3.198	74	679	77	679	0
4	14	3	"PFA0056"	"A14801_31"	17290	21860	90	98	124	63	93	94	21	32	23	0	126	134	36	100	105	32	38	17	0	0.192	0.912	0.888	0.925	2.482	1.883	0.310	52	359	31	65	-2.379	5	26	31	34	0
4	15	3	"PFA0058"	"A14801_37"	17430	21880	80	103	111	31	94	96	21	30	15	0	125	130	28	106	109	20	48	21	0	0.474	0.708	0.698	0.812	3.655	0.922	0.181	52	307	28	41	-1.078	9	19	17	24	0
4	16	3	"PFA0060"	"A14801_6"	17670	21870	150	103	104	20	92	96	24	26	3	0	120	121	18	101	106	34	20	0	0	0.579	0.600	1.000	0.930	3.368	0.817	0.181	156	748	30	32	-0.788	11	19	12	20	-50
4	17	3	"PFA0083"	"A18792_11"	17890	21880	80	108	108	21	93	96	19	42	13	0	144	146	30	98	101	17	84	63	0	0.326	0.313	0.456	0.457	2.704	0.429	0.112	52	285	61	63	-1.617	15	46	15	48	0
4	18	3	"PFA0087"	"A18792_19"	18040	21880	130	130	129	24	90	91	17	80	56	0	132	139	29	96	98	15	87	63	0	1.111	0.907	0.940	0.941	2.630	0.959	0.264	120	537	76	82	0.152	40	36	39	43	0
4	19	3	"PFA0098"	"A20643_1"	18240	21880	130	125	126	25	89	91	18	74	48	0	194	194	31	99	106	70	77	6	0	0.379	0.389	0.381	0.356	2.055	0.391	0.388	120	553	131	132	-1.400	36	95	37	95	0
4	20	3	"PFA0103"	"A21885_19"	18430	21880	130	1531	1405	350	90	91	16	100	100	0	1452	1399	236	97	100	16	100	100	0	1.063	1.010	1.047	0.978	1.364	1.050	0.887	120	578	2796	2617	0.089	1441	1355	1315	1302	0
4	21	3	"PFA0105"	"A21885_20"	18620	21880	130	857	793	178	89	90	15	100	100	0	893	875	156	95	97	14	100	100	0	0.962	0.903	0.927	0.884	1.391	0.903	0.886	120	565	1566	1484	-0.055	768	798	704	780	0
4	22	3	"PFA0107"	"A21885_9"	18810	21880	120	320	305	69	85	87	15	100	100	0	389	384	65	95	97	16	100	100	0	0.799	0.761	0.761	0.727	1.420	0.767	0.860	120	571	529	509	-0.323	235	294	220	289	0
4	1	4	"PFA0130"	"A2546_1"	14810	22050	130	2303	2307	430	90	91	17	100	100	0	6279	6183	1477	99	100	17	100	100	0	0.358	0.364	0.377	0.373	1.367	0.339	0.878	120	697	8393	8301	-1.482	2213	6180	2217	6084	0
4	2	4	"PFA0132"	"A26463_1"	15020	22060	120	104	106	20	88	89	16	49	25	0	185	189	30	99	100	18	99	96	0	0.186	0.200	0.240	0.218	2.549	0.203	0.149	120	508	102	108	-2.426	16	86	18	90	0
4	3	4	"PFA0137"	"A29544_1"	15200	22070	120	112	117	37	87	89	16	58	39	0	136	166	123	95	97	16	89	64	0	0.610	0.423	0.588	0.505	3.318	0.199	0.218	120	479	66	101	-0.714	25	41	30	71	0
4	4	4	"PFA0145"	"A31914_2"	15390	22050	130	10386	10338	2315	92	97	48	100	100	0	4386	4347	1453	98	106	56	100	100	0	2.401	2.411	2.479	2.602	1.601	2.393	0.862	120	530	14582	14495	1.263	10294	4288	10246	4249	0
4	5	4	"PFA0147"	"A31914_5"	15580	22060	130	824	847	155	96	102	49	100	100	0	541	549	92	100	107	56	100	100	0	1.651	1.673	1.684	1.675	1.296	1.687	0.854	120	497	1169	1200	0.723	728	441	751	449	0
4	6	4	"PFA0149"	"A31914_8"	15770	22060	130	372	370	59	96	98	23	100	100	0	452	448	72	101	101	15	100	100	0	0.786	0.790	0.765	0.792	1.346	0.780	0.843	120	479	627	621	-0.347	276	351	274	347	0
4	7	4	"PFC0052"	"C198"	15940	22060	150	123	124	27	96	99	24	51	22	0	129	129	24	101	103	20	63	23	0	0.964	1.000	1.000	1.022	2.872	1.307	0.243	156	621	55	56	-0.052	27	28	28	28	-50
4	8	4	"PFC0057"	"C216"	16150	22070	110	163	165	31	96	99	26	90	63	0	154	154	22	102	113	106	2	0	0	1.288	1.327	1.273	1.318	2.449	1.689	0.400	80	485	119	121	0.366	67	52	69	52	0
4	9	4	"PFC0059"	"C222"	16340	22070	130	178	180	37	95	98	19	99	90	0	168	169	28	102	105	26	95	71	0	1.258	1.269	1.212	1.262	1.899	1.509	0.527	120	568	149	152	0.331	83	66	85	67	0
4	10	4	"PFC0062"	"C228"	16540	22070	130	138	138	24	95	96	17	85	63	0	225	228	38	100	102	17	100	99	0	0.344	0.336	0.340	0.320	1.819	0.354	0.457	120	473	168	171	-1.540	43	125	43	128	0
4	11	4	"PFC0068"	"C237"	16730	22060	130	2321	2207	552	93	94	19	100	100	0	1186	1129	264	99	102	20	100	100	0	2.050	2.052	2.092	2.114	1.558	2.119	0.869	120	495	3315	3144	1.035	2228	1087	2114	1030	0
4	12	4	"PFC0072"	"C244"	16920	22070	130	549	540	87	91	94	19	100	100	0	952	972	207	98	100	18	100	100	0	0.536	0.514	0.543	0.514	1.308	0.494	0.862	120	515	1312	1323	-0.899	458	854	449	874	0
4	13	4	"PFC0092"	"C291"	17100	22060	130	1110	1092	208	92	95	22	100	100	0	729	716	173	99	100	17	100	100	0	1.616	1.621	1.698	1.686	1.433	1.597	0.879	120	527	1648	1617	0.692	1018	630	1000	617	0
4	14	4	"PFC0094"	"C296"	17290	22070	130	334	329	79	92	95	22	99	97	0	479	485	78	98	100	17	100	100	0	0.635	0.612	0.610	0.572	1.591	0.633	0.832	120	605	623	624	-0.655	242	381	237	387	0
4	15	4	"PFC0096"	"C299"	17480	22070	130	133	135	26	89	91	17	91	65	0	158	159	24	98	99	15	99	91	0	0.733	0.754	0.769	0.722	2.019	0.846	0.459	120	555	104	107	-0.447	44	60	46	61	0
4	16	4	"PFC0099"	"C302"	17660	22070	140	186	188	47	89	90	17	95	89	0	305	295	71	96	96	14	100	98	0	0.464	0.497	0.497	0.461	1.896	0.508	0.725	156	573	306	298	-1.107	97	209	99	199	0
4	17	4	"PFC0101"	"C307"	17860	22070	130	488	486	91	91	92	18	100	100	0	307	305	43	95	97	15	100	100	0	1.873	1.881	1.904	1.865	1.303	1.999	0.850	120	581	609	605	0.905	397	212	395	210	0
4	18	4	"PFC0103"	"C311"	18070	22060	150	105	107	19	92	94	19	36	12	0	124	125	24	98	99	14	70	46	0	0.500	0.556	0.632	0.654	2.671	0.710	0.118	156	561	39	42	-1.000	13	26	15	27	-50
4	19	4	"PFC0123"	"C370"	18230	22070	130	468	456	93	93	94	18	100	100	0	637	638	96	100	101	15	100	100	0	0.698	0.675	0.689	0.658	1.392	0.685	0.858	120	552	912	901	-0.518	375	537	363	538	0
4	20	4	"PFC0125"	"C374"	18450	22060	80	111	114	23	92	94	18	50	30	0	147	148	26	98	101	18	88	61	0	0.388	0.440	0.545	0.425	2.891	0.474	0.185	52	303	68	72	-1.367	19	49	22	50	0
4	21	4	"PFC0127"	"C38"	18620	22070	130	269	274	46	90	92	17	100	100	0	403	398	76	95	97	13	100	100	0	0.581	0.607	0.603	0.610	1.429	0.583	0.796	120	565	487	487	-0.783	179	308	184	303	0
4	22	4	"PFC0129"	"C382"	18810	22070	130	288	285	58	86	88	17	100	100	0	288	290	53	95	95	13	100	99	0	1.047	1.021	1.016	1.022	1.425	0.998	0.773	120	637	395	394	0.066	202	193	199	195	0
4	1	5	"PFC0131"	"C385"	14830	22250	130	314	313	66	89	90	16	100	99	0	304	307	56	96	98	17	100	100	0	1.082	1.062	1.046	1.037	1.428	1.107	0.812	120	643	433	435	0.113	225	208	224	211	0
4	2	5	"PFC0133"	"C387"	15010	22250	140	476	490	151	88	90	15	100	98	0	521	508	140	95	99	18	100	98	0	0.911	0.973	0.961	0.961	1.881	0.986	0.834	156	547	814	815	-0.135	388	426	402	413	0
4	3	5	"PFC0149"	"C427"	15190	22250	130	664	646	126	88	89	15	100	100	0	266	265	44	96	97	13	100	100	0	3.388	3.302	3.398	3.330	1.421	3.517	0.812	120	492	746	727	1.761	576	170	558	169	0
4	4	5	"PFC0151"	"C43"	15390	22260	130	272	265	69	91	95	47	95	89	0	548	547	77	98	105	56	100	100	0	0.402	0.388	0.403	0.358	1.547	0.405	0.779	120	530	631	623	-1.314	181	450	174	449	0
4	5	5	"PFC0153"	"C436"	15570	22250	130	132	135	26	95	97	20	75	45	0	165	165	23	98	102	30	93	60	0	0.552	0.597	0.571	0.514	2.473	0.653	0.352	120	533	104	107	-0.857	37	67	40	67	0
4	6	5	"PFC0155"	"C441"	15770	22250	140	1844	1718	623	95	98	24	100	100	0	1465	1329	456	100	102	19	100	99	0	1.281	1.321	1.376	1.358	1.855	1.354	0.885	156	516	3114	2852	0.358	1749	1365	1623	1229	0
4	7	5	"PFC0157"	"C445"	15950	22280	150	108	110	20	94	97	23	28	12	0	123	124	19	101	103	19	57	17	0	0.636	0.696	0.939	0.856	2.810	1.370	0.145	156	564	36	39	-0.652	14	22	16	23	-50
4	8	5	"PFC0159"	"C447"	16160	22260	130	299	301	62	95	97	19	100	100	0	686	680	106	105	108	19	100	100	0	0.351	0.358	0.350	0.346	1.324	0.361	0.836	120	578	785	781	-1.510	204	581	206	575	0
4	9	5	"PFD0373"	"D42243_45"	16350	22260	120	3321	3264	1037	100	102	23	100	100	0	12524	12791	2773	114	122	47	100	100	0	0.260	0.250	0.254	0.240	1.360	0.244	0.870	120	445	15631	15841	-1.946	3221	12410	3164	12677	0
4	10	5	"PFD0380"	"D42715_1"	16520	22250	150	107	108	22	99	102	23	26	6	0	148	152	29	113	120	45	33	5	0	0.229	0.231	0.595	0.614	3.081	0.125	0.081	156	510	43	48	-2.129	8	35	9	39	-50
4	11	5	"PFD0387"	"D42954_2"	16690	22240	150	101	103	21	98	99	18	20	8	0	118	121	21	106	110	20	31	10	0	0.250	0.333	1.000	0.990	3.670	0.955	0.040	156	553	15	20	-2.000	3	12	5	15	-50
4	12	5	"PFD0397"	"D45582_1"	16900	22270	150	102	104	20	98	99	19	23	5	0	122	125	24	104	106	18	49	21	0	0.222	0.286	0.800	0.820	4.057	0.783	0.025	156	620	22	27	-2.170	4	18	6	21	-50
4	13	5	"PFD0405"	"D4722_1"	17090	22260	130	434	426	80	94	96	17	100	99	0	352	359	73	102	103	14	100	100	0	1.360	1.292	1.305	1.287	1.406	1.316	0.844	120	549	590	589	0.444	340	250	332	257	0
4	14	5	"PFD0416"	"D49176_11"	17290	22260	120	2498	2386	434	94	96	18	100	100	0	1177	1130	223	100	100	14	100	100	0	2.232	2.225	2.229	2.264	1.335	2.264	0.907	120	491	3481	3322	1.158	2404	1077	2292	1030	0
4	15	5	"PFD0438"	"D49176_65"	17480	22260	120	136	136	25	94	97	33	62	13	0	157	158	29	100	101	14	96	86	0	0.737	0.724	0.736	0.694	2.334	0.755	0.341	120	483	99	100	-0.441	42	57	42	58	0
4	16	5	"PFD0441"	"D49176_7"	17660	22260	130	5994	5927	1427	95	100	35	100	100	0	2150	2122	394	101	103	19	100	100	0	2.879	2.886	2.944	2.847	1.295	3.020	0.900	120	507	7948	7853	1.526	5899	2049	5832	2021	0
4	17	5	"PFD0444"	"D49942_10"	17860	22260	140	20553	18042	7172	99	104	25	100	100	0	9085	8251	2927	103	106	21	100	100	0	2.277	2.202	2.285	2.216	2.206	2.329	0.896	156	624	29436	26091	1.187	20454	8982	17943	8148	0
4	18	5	"PFD0446"	"D49942_3"	18050	22260	130	5667	5395	1217	100	103	23	100	100	0	2651	2497	651	103	106	18	100	100	0	2.185	2.212	2.228	2.318	1.506	2.234	0.899	120	509	8115	7689	1.128	5567	2548	5295	2394	0
4	19	5	"PFD0448"	"D49942_6"	18230	22260	130	6428	6327	1160	98	100	22	100	100	0	3735	3600	966	102	104	18	100	100	0	1.742	1.781	1.835	1.870	1.444	1.752	0.895	120	549	9963	9727	0.801	6330	3633	6229	3498	0
4	20	5	"PFD0450"	"D49942_9"	18430	22260	130	24998	25750	6808	98	100	21	100	100	0	10407	10225	2913	100	104	25	100	100	0	2.416	2.534	2.599	2.638	1.506	2.584	0.878	120	617	35207	35777	1.273	24900	10307	25652	10125	0
4	21	5	"PFD0482"	"D56400_4"	18610	22260	120	209	232	103	95	97	20	100	100	0	201	210	75	97	100	23	98	95	0	1.096	1.212	1.167	1.219	1.638	1.389	0.474	120	498	218	250	0.132	114	104	137	113	0
4	22	5	"PFD0484"	"D56470_2"	18800	22270	130	534	519	109	91	91	18	100	100	0	357	358	63	95	97	14	100	100	0	1.691	1.627	1.623	1.593	1.443	1.728	0.846	120	654	705	691	0.758	443	262	428	263	0
4	1	6	"PFD0487"	"D56950_2"	14820	22450	130	839	799	181	86	87	15	100	100	0	1632	1650	329	95	95	13	100	100	0	0.490	0.459	0.489	0.442	1.384	0.458	0.889	120	639	2290	2268	-1.029	753	1537	713	1555	0
4	2	6	"PFD0490"	"D5782_1"	15010	22450	130	426	428	101	89	90	16	100	100	0	872	859	151	96	98	14	100	100	0	0.434	0.444	0.467	0.427	1.407	0.446	0.863	120	516	1113	1102	-1.203	337	776	339	763	0
4	3	6	"PFD0508"	"D6287_1"	15190	22440	130	156	157	29	90	92	18	97	85	0	167	168	26	100	101	15	98	93	0	0.985	0.985	0.979	0.955	1.861	0.969	0.453	120	508	133	135	-0.022	66	67	67	68	0
4	4	6	"PFD0510"	"D6287_13"	15370	22440	150	103	104	17	91	91	15	41	14	0	118	120	19	99	100	13	63	35	0	0.632	0.619	0.741	0.808	3.003	0.797	0.037	156	571	31	34	-0.663	12	19	13	21	-50
4	5	6	"PFD0529"	"D6287_55"	15560	22440	120	1129	1117	228	93	94	18	100	100	0	552	543	109	99	101	14	100	100	0	2.287	2.306	2.462	2.335	1.386	2.365	0.867	120	504	1489	1468	1.193	1036	453	1024	444	0
4	6	6	"PFD0532"	"D6287_61"	15760	22440	120	154	156	26	95	96	19	97	82	0	144	145	24	103	105	15	89	65	0	1.439	1.452	1.442	1.500	2.193	1.570	0.302	120	495	100	103	0.525	59	41	61	42	0
4	7	6	"PFD0536"	"D6287_69"	15950	22440	130	231	228	39	95	97	19	100	99	0	173	175	33	106	107	14	95	91	0	2.030	1.928	1.983	2.038	1.788	1.921	0.579	120	486	203	202	1.021	136	67	133	69	0
4	8	6	"PFD0538"	"D6287_70"	16140	22450	120	154	159	29	102	107	27	85	45	0	245	242	39	113	119	30	100	96	0	0.394	0.442	0.434	0.413	1.829	0.441	0.419	120	492	184	186	-1.344	52	132	57	129	0
4	9	6	"PFD0549"	"D64289_1"	16330	22450	130	44680	42907	6697	115	121	33	100	100	0	37548	36736	7326	131	148	73	100	100	0	1.191	1.169	1.224	1.184	1.281	1.156	0.911	120	532	81982	79397	0.252	44565	37417	42792	36605	0
4	10	6	"PFD0558"	"D65681_2"	16520	22450	130	802	809	188	109	116	36	100	100	0	810	819	162	125	140	72	100	100	0	1.012	1.009	1.028	0.997	1.346	1.009	0.849	120	518	1378	1394	0.017	693	685	700	694	0
4	11	6	"PFE0558"	"E49_1"	16710	22450	130	205	213	36	101	104	20	100	99	0	311	318	56	110	113	18	100	100	0	0.517	0.538	0.522	0.530	1.556	0.505	0.637	120	571	305	320	-0.951	104	201	112	208	0
4	12	6	"PFE0562"	"E5006_5"	16900	22460	130	807	767	180	99	101	18	100	99	0	1924	1989	477	105	107	15	100	100	0	0.389	0.355	0.385	0.336	1.524	0.344	0.874	120	530	2527	2552	-1.361	708	1819	668	1884	0
4	13	6	"PFE0565"	"E5141_1"	17090	22450	130	1040	1023	156	96	97	17	100	100	0	783	785	172	103	104	15	100	100	0	1.388	1.359	1.421	1.397	1.371	1.335	0.876	120	555	1624	1609	0.473	944	680	927	682	0
4	14	6	"PFE0569"	"E517_1"	17280	22440	130	844	810	177	96	96	18	100	100	0	623	607	135	101	103	15	100	100	0	1.433	1.411	1.435	1.448	1.438	1.421	0.879	120	532	1270	1220	0.519	748	522	714	506	0
4	15	6	"PFE0579"	"E5479_3"	17450	22450	130	1600	1568	410	94	96	18	100	100	0	1360	1354	402	103	106	26	100	100	0	1.198	1.178	1.188	1.231	1.475	1.143	0.893	120	553	2763	2725	0.261	1506	1257	1474	1251	0
4	16	6	"PFE0585"	"E598_1"	17660	22450	130	5749	5616	1465	96	99	32	100	100	0	21279	21801	5765	107	125	167	100	100	0	0.267	0.254	0.256	0.254	1.302	0.230	0.878	120	618	26825	27214	-1.905	5653	21172	5520	21694	0
4	17	6	"PFE0608"	"E714_7"	17850	22460	110	167	170	29	94	96	20	98	93	0	243	247	41	104	124	191	15	0	0	0.525	0.531	0.490	0.520	1.610	0.484	0.498	80	460	212	219	-0.929	73	139	76	143	0
4	18	6	"PFE0610"	"E7279_2"	18040	22450	130	840	825	161	94	97	25	100	100	0	664	655	136	100	106	38	100	99	0	1.323	1.317	1.352	1.339	1.349	1.308	0.898	120	595	1310	1286	0.403	746	564	731	555	0
4	19	6	"PFE0613"	"E7418_1"	18240	22460	130	330	334	64	93	97	32	99	97	0	343	343	57	97	103	40	100	100	0	0.963	0.980	1.014	0.960	1.407	1.002	0.821	120	580	483	487	-0.054	237	246	241	246	0
4	20	6	"PFE0616"	"E7745_1"	18430	22460	120	141	141	27	93	96	31	74	26	0	165	166	25	96	100	27	96	74	0	0.696	0.686	0.711	0.622	2.188	0.768	0.457	120	498	117	118	-0.524	48	69	48	70	0
4	21	6	"PFE0619"	"E7861_3"	18610	22460	130	482	481	105	91	93	21	100	100	0	515	510	93	95	97	19	100	100	0	0.931	0.940	0.984	0.922	1.420	0.954	0.840	120	548	811	805	-0.103	391	420	390	415	0
4	22	6	"PFE0623"	"E8100_2"	18800	22460	130	2541	2474	501	87	88	17	100	100	0	2886	2837	492	94	96	14	100	100	0	0.879	0.870	0.919	0.855	1.335	0.889	0.908	120	636	5246	5130	-0.186	2454	2792	2387	2743	0
4	1	7	"PFE0649"	"E8914_2"	14810	22630	130	480	484	84	85	86	15	100	100	0	557	554	110	94	95	12	100	100	0	0.853	0.867	0.879	0.877	1.338	0.847	0.862	120	647	858	859	-0.229	395	463	399	460	0
4	2	7	"PFE0654"	"E9225_1"	15000	22630	130	3749	3719	763	90	92	22	100	100	0	1232	1224	424	97	100	15	100	100	0	3.224	3.220	3.489	3.472	1.507	3.200	0.846	120	578	4794	4756	1.689	3659	1135	3629	1127	0
4	3	7	"PFE0657"	"E9299_3"	15200	22630	110	140	147	38	92	95	23	78	51	0	158	162	25	99	102	16	97	90	0	0.814	0.873	0.763	0.705	2.497	1.156	0.475	80	471	107	118	-0.298	48	59	55	63	0
4	4	7	"PFE0659"	"E9299_6"	15380	22630	130	4339	4199	916	91	92	16	100	100	0	3672	3358	1139	101	104	18	100	100	0	1.190	1.261	1.311	1.405	1.653	1.206	0.898	120	591	7819	7365	0.250	4248	3571	4108	3257	0
4	5	7	"PFE0663"	"E9475_1"	15580	22640	130	3819	3624	735	92	94	17	100	100	0	1411	1388	262	103	104	18	100	100	0	2.849	2.749	2.861	2.734	1.349	2.929	0.887	120	599	5035	4817	1.511	3727	1308	3532	1285	0
4	6	7	"PFE0668"	"E9987_1"	15760	22640	130	1807	1773	338	93	95	18	100	100	0	676	659	137	104	105	15	100	100	0	2.997	3.027	3.137	3.046	1.307	3.124	0.888	120	549	2286	2235	1.583	1714	572	1680	555	0
4	7	7	"PFF0025"	"F10660_2"	15950	22640	130	472	466	83	94	96	18	100	100	0	508	503	90	106	107	14	100	100	0	0.940	0.937	0.967	0.941	1.367	0.912	0.854	120	564	780	769	-0.089	378	402	372	397	0
4	8	7	"PFF0029"	"F10730_3"	16140	22640	130	1269	1278	229	98	102	24	100	100	0	1118	1092	240	108	113	23	100	100	0	1.159	1.199	1.207	1.236	1.420	1.180	0.877	120	548	2181	2164	0.213	1171	1010	1180	984	0
4	9	7	"PFF0032"	"F10872_1"	16330	22640	120	901	869	183	106	111	30	100	100	0	620	603	149	112	127	66	98	95	0	1.565	1.554	1.636	1.626	1.486	1.586	0.839	120	484	1303	1254	0.646	795	508	763	491	0
4	10	7	"PFF0035"	"F10935_2"	16510	22630	130	5074	5031	1085	107	112	34	100	100	0	4235	4040	1203	113	126	62	100	100	0	1.205	1.254	1.288	1.347	1.564	1.203	0.891	120	549	9089	8851	0.269	4967	4122	4924	3927	0
4	11	7	"PFF0038"	"F10949_3"	16700	22650	120	859	815	191	101	103	20	99	99	0	953	932	169	106	110	22	100	100	0	0.895	0.864	0.865	0.828	1.531	0.890	0.867	120	514	1605	1540	-0.160	758	847	714	826	0
4	12	7	"PFF0040"	"F10953_1"	16900	22650	130	11239	11759	3453	98	101	19	100	100	0	8187	8298	1818	105	107	21	100	100	0	1.378	1.423	1.451	1.392	1.333	1.480	0.891	120	559	19223	19854	0.463	11141	8082	11661	8193	0
4	13	7	"PFF0668"	"F310_1"	17090	22650	120	294	295	55	95	99	26	100	100	0	192	201	43	104	106	23	96	92	0	2.261	2.062	2.190	2.256	1.841	2.168	0.557	120	498	287	297	1.177	199	88	200	97	0
4	14	7	"PFF0671"	"F31319_2"	17280	22650	120	345	344	76	95	96	23	99	99	0	1816	1738	314	101	103	16	100	100	0	0.146	0.152	0.147	0.145	1.487	0.149	0.858	120	509	1965	1886	-2.778	250	1715	249	1637	0
4	15	7	"PFF0680"	"F31855_1"	17470	22650	130	286	289	58	94	95	17	100	99	0	288	288	48	103	106	26	100	100	0	1.038	1.054	1.061	1.033	1.512	1.114	0.771	120	523	377	380	0.054	192	185	195	185	0
4	16	7	"PFF0682"	"F32050_1"	17650	22650	120	356	351	60	92	93	16	100	100	0	474	460	80	103	113	92	100	95	0	0.712	0.725	0.740	0.727	1.327	0.714	0.866	120	483	635	616	-0.491	264	371	259	357	0
4	17	7	"PFF0686"	"F32122_1"	17840	22650	130	2228	2152	595	91	92	16	100	100	0	2226	2198	415	101	109	80	100	100	0	1.006	0.983	1.023	0.936	1.476	1.030	0.896	120	586	4262	4158	0.008	2137	2125	2061	2097	0
4	18	7	"PFF0693"	"F32325_1"	18040	22650	130	3366	3309	631	92	94	23	100	100	0	1204	1179	220	97	101	36	100	100	0	2.958	2.973	3.072	2.986	1.281	3.090	0.897	120	581	4381	4299	1.564	3274	1107	3217	1082	0
4	19	7	"PFF0715"	"F33346_1"	18230	22650	130	829	893	360	93	96	30	100	100	0	616	731	479	94	97	19	100	99	0	1.410	1.256	1.409	1.446	1.685	1.075	0.797	120	543	1258	1437	0.496	736	522	800	637	0
4	20	7	"PFF0719"	"F33441_1"	18420	22650	130	4135	3934	819	89	94	32	100	100	0	3544	3434	617	93	98	31	100	100	0	1.172	1.151	1.208	1.137	1.330	1.163	0.903	120	538	7497	7186	0.229	4046	3451	3845	3341	0
4	21	7	"PFF0722"	"F33612_1"	18610	22650	120	279	283	51	89	92	25	100	100	0	500	502	94	94	100	32	100	100	0	0.468	0.475	0.474	0.471	1.431	0.448	0.795	120	484	596	602	-1.095	190	406	194	408	0
4	22	7	"PFF0725"	"F33675_1"	18800	22650	130	203	207	42	88	89	20	100	97	0	251	248	47	94	96	17	100	99	0	0.732	0.773	0.789	0.765	1.559	0.765	0.739	120	620	272	273	-0.449	115	157	119	154	0
4	1	8	"PFF0728"	"F33814_1"	14810	22830	120	134	137	25	84	86	15	95	80	0	173	176	30	95	95	12	100	98	0	0.641	0.654	0.613	0.611	2.000	0.643	0.454	120	594	128	134	-0.642	50	78	53	81	0
4	2	8	"PFF0734"	"F34109_1"	15000	22830	120	192	191	37	89	89	15	100	96	0	213	213	38	98	99	14	100	99	0	0.896	0.887	0.889	0.863	1.769	0.905	0.612	120	512	218	217	-0.159	103	115	102	115	0
4	3	8	"PFF0764"	"F35293_1"	15190	22830	130	418	413	88	91	95	24	99	99	0	426	420	82	100	104	22	100	100	0	1.003	1.006	1.017	0.986	1.423	1.014	0.870	120	635	653	642	0.004	327	326	322	320	0
4	4	8	"PFF0773"	"F35453_1"	15400	22830	100	110	112	20	92	94	22	40	16	0	150	152	24	103	108	24	90	46	0	0.383	0.408	0.457	0.432	3.464	0.478	0.159	80	472	65	69	-1.385	18	47	20	49	0
4	5	8	"PFF0777"	"F35590_1"	15560	22830	80	117	122	20	92	94	18	63	28	0	153	155	20	104	106	16	100	84	0	0.510	0.588	0.535	0.525	2.499	0.523	0.099	52	301	74	81	-0.971	25	49	30	51	0
4	6	8	"PFF0781"	"F35756_2"	15750	22830	130	1078	1050	213	91	93	17	100	100	0	1817	1717	404	103	104	16	100	100	0	0.576	0.594	0.604	0.602	1.358	0.570	0.911	120	610	2701	2573	-0.796	987	1714	959	1614	0
4	7	8	"PFF0784"	"F35756_5"	15950	22830	130	1012	1014	200	93	94	16	100	100	0	1104	1088	247	103	105	15	100	100	0	0.918	0.935	0.959	0.952	1.342	0.916	0.899	120	581	1920	1906	-0.123	919	1001	921	985	0
4	8	8	"PFF0788"	"F35774_1"	16140	22830	130	1132	1114	198	92	94	16	100	100	0	3933	3777	947	103	104	15	100	100	0	0.272	0.278	0.279	0.288	1.384	0.258	0.900	120	565	4870	4696	-1.881	1040	3830	1022	3674	0
4	9	8	"PFF0818"	"F36648_1"	16330	22830	130	1343	1390	291	93	96	25	100	100	0	1034	1023	257	104	106	17	100	100	0	1.344	1.411	1.453	1.461	1.454	1.386	0.860	120	575	2180	2216	0.427	1250	930	1297	919	0
4	10	8	"PFF0821"	"F3666_3"	16510	22830	110	177	184	33	94	97	22	100	98	0	218	221	45	104	109	27	100	97	0	0.728	0.769	0.766	0.779	1.712	0.772	0.598	80	484	197	207	-0.458	83	114	90	117	0
4	11	8	"PFF0823"	"F36721_3"	16710	22830	120	150	153	26	92	95	22	95	72	0	174	174	30	101	106	26	95	74	0	0.795	0.836	0.880	0.859	2.065	0.847	0.479	120	517	131	134	-0.332	58	73	61	73	0
4	12	8	"PFF0825"	"F36734_1"	16890	22840	120	160	156	30	92	93	17	95	83	0	249	249	38	100	103	20	100	100	0	0.456	0.430	0.450	0.401	1.767	0.437	0.594	120	497	217	213	-1.132	68	149	64	149	0
4	13	8	"PFF0827"	"F36803_1"	17090	22830	130	597	590	133	93	97	24	100	100	0	544	524	122	102	104	21	99	98	0	1.140	1.178	1.204	1.244	1.669	1.164	0.854	120	544	946	919	0.189	504	442	497	422	0
4	14	8	"PFF0831"	"F37098_2"	17280	22830	130	5003	4867	1337	95	97	24	100	100	0	1726	1674	514	101	103	16	100	99	0	3.020	3.034	3.021	3.314	1.698	3.057	0.901	120	523	6533	6345	1.595	4908	1625	4772	1573	0
4	15	8	"PFF1472"	"F58335_1"	17460	22830	130	1092	1113	320	96	99	30	100	100	0	633	618	172	102	107	34	99	99	0	1.876	1.971	1.988	2.047	1.582	1.973	0.860	120	522	1527	1533	0.907	996	531	1017	516	0
4	16	8	"PFF1476"	"F58487_1"	17650	22830	130	156	159	36	94	97	29	84	53	0	169	170	25	101	104	32	94	53	0	0.912	0.942	0.951	0.838	2.214	1.125	0.575	120	576	130	134	-0.133	62	68	65	69	0
4	17	8	"PFF1492"	"F58910_1"	17850	22840	130	390	397	84	93	94	17	100	100	0	435	436	72	98	99	13	100	100	0	0.881	0.899	0.899	0.877	1.385	0.930	0.865	120	566	634	642	-0.182	297	337	304	338	0
4	18	8	"PFF1495"	"F59075_2"	18050	22840	120	202	206	37	96	98	20	100	98	0	259	261	44	97	98	13	100	100	0	0.654	0.671	0.661	0.657	1.511	0.662	0.677	120	498	268	274	-0.612	106	162	110	164	0
4	19	8	"PFF1497"	"F5910_2"	18230	22840	130	58743	56314	9545	99	103	27	100	100	18	13334	13095	2387	97	99	20	100	100	0	4.430	4.325	4.564	4.345	1.315	4.523	0.887	120	510	71881	69213	2.147	58644	13237	56215	12998	0
4	20	8	"PFF1499"	"F59139_2"	18410	22840	130	3115	3067	731	95	100	27	100	100	0	5629	5573	1022	96	102	45	100	100	0	0.546	0.543	0.554	0.536	1.320	0.532	0.894	120	486	8553	8449	-0.874	3020	5533	2972	5477	0
4	21	8	"PFF1536"	"F6061_1"	18600	22830	130	873	819	220	93	95	22	100	100	0	345	338	72	96	103	43	97	94	0	3.133	3.000	2.982	3.049	1.527	3.108	0.783	120	556	1029	968	1.647	780	249	726	242	0
4	22	8	"PFF1543"	"F607_1"	18800	22830	120	136	139	29	90	92	21	84	56	0	136	137	24	96	98	17	82	60	0	1.150	1.195	1.200	1.268	2.333	1.316	0.321	120	582	86	90	0.202	46	40	49	41	0
4	1	9	"PFF1546"	"F61052_1"	14810	23020	130	121	123	22	84	86	15	86	61	0	153	155	24	95	96	13	99	94	0	0.638	0.650	0.619	0.594	2.069	0.610	0.306	120	615	95	99	-0.649	37	58	39	60	0
4	2	9	"PFF1550"	"F61158_1"	15010	23030	140	300	290	89	88	90	15	95	93	0	679	637	186	99	99	13	100	100	0	0.366	0.375	0.379	0.350	1.891	0.367	0.837	156	489	792	740	-1.452	212	580	202	538	0
4	3	9	"PFF1556"	"F61469_1"	15180	23020	130	877	870	203	92	95	22	100	100	0	413	404	86	99	104	22	99	99	0	2.500	2.551	2.601	2.576	1.425	2.631	0.852	120	538	1099	1083	1.322	785	314	778	305	0
4	4	9	"PFF1560"	"F61859_2"	15400	23030	80	115	113	25	91	94	20	55	21	0	138	139	22	99	105	20	84	48	0	0.615	0.550	0.714	0.716	2.164	0.813	0.142	52	297	63	62	-0.700	24	39	22	40	0
4	5	9	"PFF1588"	"F6265_1"	15570	23020	130	512	496	107	89	90	16	100	100	0	1701	1627	300	100	101	15	100	100	0	0.264	0.267	0.277	0.262	1.388	0.254	0.861	120	572	2024	1934	-1.920	423	1601	407	1527	0
4	6	9	"PFF1595"	"F62846_1"	15760	23030	130	281	275	65	88	90	15	100	98	0	854	830	136	98	100	14	100	100	0	0.255	0.255	0.255	0.238	1.535	0.255	0.822	120	547	949	919	-1.970	193	756	187	732	0
4	7	9	"PFF1604"	"F63188_2"	15960	23030	130	2172	2039	566	90	92	16	100	100	0	2852	2840	483	101	102	15	100	100	0	0.757	0.712	0.745	0.681	1.421	0.731	0.878	120	562	4833	4688	-0.402	2082	2751	1949	2739	0
4	8	9	"PFF1607"	"F63326_1"	16150	23030	130	148	153	31	92	95	25	90	59	0	177	181	27	101	104	21	100	95	0	0.737	0.762	0.724	0.692	2.068	0.946	0.488	120	528	132	141	-0.441	56	76	61	80	0
4	9	9	"PFF1610"	"F63399_1"	16340	23030	130	2692	2489	783	92	95	27	100	100	0	5320	5269	1038	102	105	20	100	100	0	0.498	0.464	0.495	0.438	1.442	0.470	0.873	120	505	7818	7564	-1.005	2600	5218	2397	5167	0
4	10	9	"PFF1614"	"F63448_3"	16520	23030	120	132	132	25	92	94	19	80	50	0	157	158	23	102	105	22	95	66	0	0.727	0.714	0.739	0.672	2.283	0.851	0.376	120	470	95	96	-0.459	40	55	40	56	0
4	11	9	"PFF1654"	"F64738_1"	16720	23030	130	784	742	248	90	91	17	99	99	0	852	861	194	99	99	13	100	100	0	0.922	0.856	0.875	0.783	1.674	0.914	0.856	120	451	1447	1414	-0.118	694	753	652	762	0
4	12	9	"PFF1656"	"F64738_5"	16910	23030	130	418	413	108	90	92	17	100	100	0	397	392	67	98	99	14	100	100	0	1.097	1.099	1.095	1.048	1.491	1.169	0.817	120	425	627	617	0.134	328	299	323	294	0
4	13	9	"PFF1659"	"F64888_1"	17100	23020	120	134	137	27	92	94	17	83	60	0	153	153	26	99	100	14	93	83	0	0.778	0.833	0.812	0.793	2.321	0.899	0.322	120	404	96	99	-0.363	42	54	45	54	0
4	14	9	"PFF1666"	"F65043_1"	17280	23030	120	755	736	141	92	93	17	100	100	0	1297	1267	234	96	98	14	100	100	0	0.552	0.550	0.568	0.544	1.323	0.538	0.883	120	422	1864	1815	-0.857	663	1201	644	1171	0
4	15	9	"PFF1668"	"F65043_4"	17470	23030	130	599	601	143	92	94	28	100	100	0	645	633	111	97	102	33	100	100	0	0.925	0.950	0.944	0.928	1.364	0.985	0.857	120	564	1055	1045	-0.112	507	548	509	536	0
4	16	9	"PFF1673"	"F65467_1"	17670	23030	110	136	136	23	90	91	16	88	72	0	138	139	19	96	97	14	95	85	0	1.095	1.070	1.175	1.048	2.334	1.203	0.256	80	462	88	89	0.131	46	42	46	43	0
4	17	9	"PFI0337"	"I3634_1"	17850	23020	130	1712	1652	471	89	91	20	100	100	0	1099	1069	292	94	95	13	100	100	0	1.615	1.603	1.666	1.642	1.556	1.594	0.872	120	552	2628	2538	0.691	1623	1005	1563	975	0
4	18	9	"PFI0339"	"I3665_1"	18050	23030	130	414	410	100	90	93	23	100	100	0	478	470	80	95	96	14	100	100	0	0.846	0.853	0.825	0.823	1.436	0.879	0.825	120	527	707	695	-0.241	324	383	320	375	0
4	19	9	"PFI0341"	"I3767_1"	18240	23030	130	675	638	154	91	96	25	100	100	0	606	592	104	92	95	20	100	100	0	1.136	1.094	1.101	1.065	1.399	1.123	0.862	120	493	1098	1047	0.184	584	514	547	500	0
4	20	9	"PFI0347"	"I398_3"	18430	23020	150	102	104	24	91	95	25	23	3	0	118	117	25	93	98	41	21	1	0	0.440	0.542	0.733	0.734	3.336	0.488	0.066	156	579	36	37	-1.184	11	25	13	24	-50
4	21	9	"PFI0352"	"I4167_1"	18620	23040	130	746	711	157	88	89	17	100	100	0	1031	993	205	93	94	14	100	100	0	0.701	0.692	0.696	0.691	1.406	0.671	0.881	120	513	1596	1523	-0.512	658	938	623	900	0
4	22	9	"PFI0354"	"I4179_1"	18800	23030	130	2158	2142	496	85	87	18	100	100	0	1079	1103	196	92	95	27	100	100	0	2.100	2.035	2.064	2.010	1.284	2.142	0.883	120	639	3060	3068	1.071	2073	987	2057	1011	0
4	1	10	"PFI0375"	"I4688_1"	14810	23210	140	221	233	72	86	89	22	96	94	0	221	230	47	95	101	44	100	84	0	1.071	1.089	1.102	1.007	1.737	1.220	0.764	156	715	261	282	0.100	135	126	147	135	0
4	2	10	"PFI0378"	"I4719_5"	14990	23200	120	1350	1301	384	91	91	17	100	100	0	602	604	157	98	100	14	100	100	0	2.498	2.391	2.451	2.367	1.523	2.496	0.864	120	428	1763	1716	1.321	1259	504	1210	506	0
4	3	10	"PFI0380"	"I4730_1"	15170	23200	120	1074	1026	252	89	90	16	100	99	0	821	799	154	98	99	14	100	100	0	1.362	1.337	1.370	1.280	1.532	1.378	0.900	120	436	1708	1638	0.446	985	723	937	701	0
4	4	10	"PFI0383"	"I4780_1"	15360	23200	120	509	507	133	89	90	17	99	99	0	496	494	113	96	99	16	100	100	0	1.050	1.050	1.049	1.004	1.561	1.066	0.867	120	514	820	816	0.070	420	400	418	398	0
4	5	10	"PFI0386"	"I4862_1"	15550	23200	120	576	555	106	87	88	15	100	100	0	489	480	91	97	98	13	100	100	0	1.247	1.222	1.218	1.225	1.363	1.226	0.879	120	492	881	851	0.319	489	392	468	383	0
4	6	10	"PFI0393"	"I4989_1"	15740	23200	120	2349	2215	456	87	89	15	100	100	0	1754	1665	380	99	100	13	100	100	0	1.367	1.359	1.387	1.369	1.385	1.349	0.917	120	496	3917	3694	0.451	2262	1655	2128	1566	0
4	7	10	"PFI0428"	"I601_1"	15940	23200	110	115	119	23	89	90	16	72	38	0	145	146	23	98	99	14	92	80	0	0.553	0.625	0.676	0.658	2.236	0.842	0.255	80	445	73	78	-0.854	26	47	30	48	0
4	8	10	"PFI0430"	"I6032_2"	16130	23210	130	911	892	298	87	89	16	99	97	0	2165	2153	496	96	97	13	100	100	0	0.398	0.391	0.412	0.339	1.961	0.402	0.876	120	518	2893	2862	-1.328	824	2069	805	2057	0
4	9	10	"PFI0434"	"I607_1"	16310	23210	120	471	454	129	87	89	16	97	95	0	722	737	166	95	97	16	100	100	0	0.612	0.572	0.602	0.515	1.865	0.576	0.861	120	442	1011	1009	-0.707	384	627	367	642	0
4	10	10	"PFI0439"	"I6174_2"	16500	23200	130	588	570	115	87	88	17	100	100	0	675	644	161	94	96	15	100	98	0	0.862	0.878	0.884	0.933	1.553	0.846	0.887	120	483	1082	1033	-0.214	501	581	483	550	0
4	11	10	"PFI0441"	"I6204_2"	16690	23190	150	88	89	16	87	89	19	12	3	0	95	94	14	94	95	17	12	2	0	1.000	100000.000	1.087	1.018	3.753	1.315	0.132	156	494	2	2	0.000	1	1	2	0	-50
4	12	10	"PFI0443"	"I6356_1"	16880	23190	150	83	88	24	84	86	17	12	5	0	96	98	16	93	94	14	17	6	0	-0.333	0.800	1.222	1.314	3.810	1.885	0.087	156	445	2	9	Error	-1	3	4	5	-50
4	13	10	"PFI0469"	"I7030_1"	17070	23190	150	85	87	16	85	87	18	17	3	0	97	99	19	93	94	14	21	4	0	0.000	0.333	1.058	1.037	3.685	0.956	0.017	156	464	4	8	Error	0	4	2	6	-50
4	14	10	"PFI0471"	"I7085_1"	17260	23190	150	101	548	1330	84	86	16	50	39	0	106	828	2123	93	94	16	44	37	0	1.308	0.631	0.803	0.987	4.033	0.595	0.798	156	516	30	1199	0.387	17	13	464	735	-50
4	15	10	"PFI0473"	"I7097_2"	17450	23210	120	5255	4989	1333	85	88	18	100	100	0	1862	1805	392	95	96	21	100	100	0	2.926	2.868	2.971	2.776	1.501	3.019	0.911	120	457	6937	6614	1.549	5170	1767	4904	1710	0
4	16	10	"PFI0475"	"I7106_1"	17640	23210	120	164	168	33	88	90	16	98	93	0	152	152	25	95	96	18	95	80	0	1.333	1.404	1.378	1.362	1.930	1.478	0.557	120	497	133	137	0.415	76	57	80	57	0
4	17	10	"PFI0481"	"I7243_1"	17830	23210	120	166	167	25	87	88	20	100	93	0	192	190	32	92	93	12	99	98	0	0.790	0.816	0.815	0.827	1.634	0.803	0.671	120	497	179	178	-0.340	79	100	80	98	0
4	18	10	"PFI0484"	"I7365_3"	18020	23210	130	442	437	75	84	87	20	100	100	0	839	842	229	92	93	12	99	99	0	0.479	0.471	0.463	0.507	1.691	0.435	0.881	120	514	1105	1103	-1.061	358	747	353	750	0
4	19	10	"PFJ0441"	"J490_1"	18210	23210	120	1976	1974	433	84	85	16	100	100	0	964	945	208	89	90	12	100	100	0	2.162	2.208	2.233	2.255	1.347	2.276	0.901	120	474	2767	2746	1.113	1892	875	1890	856	0
4	20	10	"PFJ0443"	"J504_1"	18400	23220	120	263	258	65	84	83	14	97	94	0	671	649	129	88	90	14	100	100	0	0.307	0.310	0.313	0.284	1.748	0.306	0.815	120	467	762	735	-1.704	179	583	174	561	0
4	21	10	"PFJ0445"	"J504_5"	18590	23220	120	993	964	284	78	79	15	100	99	0	623	623	128	86	89	14	100	100	0	1.704	1.650	1.730	1.525	1.663	1.762	0.889	120	480	1452	1423	0.769	915	537	886	537	0
4	22	10	"PFJ0448"	"J50_1"	18780	23220	120	7824	7491	2236	79	81	17	100	100	0	13123	12795	2690	87	90	28	100	100	0	0.594	0.583	0.607	0.534	1.714	0.586	0.901	120	553	20781	20120	-0.751	7745	13036	7412	12708	0
4	1	11	"PFJ0450"	"J512_2"	14780	23390	110	2660	2671	389	88	92	27	100	100	0	4826	4837	761	98	122	203	100	100	0	0.544	0.545	0.546	0.547	1.204	0.520	0.913	80	512	7300	7322	-0.878	2572	4728	2583	4739	0
4	2	11	"PFJ0452"	"J53_1"	14990	23400	110	135	136	23	92	94	25	78	32	0	170	177	31	102	119	181	2	0	0	0.632	0.587	0.592	0.554	2.043	0.659	0.335	80	501	111	119	-0.661	43	68	44	75	0
4	3	11	"PFJ0477"	"J53_50"	15170	23390	130	826	845	149	90	89	17	100	100	0	493	495	89	99	100	13	100	100	0	1.868	1.907	1.903	1.921	1.249	1.935	0.884	120	552	1130	1151	0.902	736	394	755	396	0
4	4	11	"PFJ0479"	"J53_52"	15360	23390	120	576	568	110	86	86	15	100	100	0	875	826	205	96	97	12	100	100	0	0.629	0.660	0.661	0.695	1.527	0.629	0.878	120	498	1269	1212	-0.669	490	779	482	730	0
4	5	11	"PFJ0483"	"J53_56"	15550	23400	120	735	680	216	88	88	16	95	95	0	3379	3162	773	96	97	12	100	100	0	0.197	0.193	0.196	0.184	1.547	0.192	0.895	120	514	3930	3658	-2.343	647	3283	592	3066	0
4	6	11	"PFJ0485"	"J53_60"	15740	23390	120	905	873	163	86	87	15	100	100	0	1078	996	241	98	99	13	100	100	0	0.836	0.876	0.866	0.921	1.492	0.850	0.904	120	501	1799	1685	-0.259	819	980	787	898	0
4	7	11	"PFJ0488"	"J541_1"	15930	23390	120	1569	1512	307	86	88	15	100	100	0	720	683	183	97	98	13	100	100	0	2.380	2.433	2.405	2.600	1.485	2.411	0.907	120	564	2106	2012	1.251	1483	623	1426	586	0
4	8	11	"PFJ0490"	"J541_4"	16120	23400	120	407	389	113	85	87	16	96	95	0	704	687	161	94	95	15	100	99	0	0.528	0.513	0.518	0.473	1.742	0.513	0.872	120	521	932	897	-0.922	322	610	304	593	0
4	9	11	"PFJ0511"	"J58_3"	16310	23390	130	1174	1099	243	85	86	15	100	100	0	1585	1460	440	91	92	13	99	98	0	0.729	0.741	0.726	0.830	1.884	0.696	0.889	120	543	2583	2383	-0.456	1089	1494	1014	1369	0
4	10	11	"PFJ0515"	"J6186_1"	16500	23400	120	126	127	24	85	87	19	82	52	0	157	156	27	91	94	22	96	75	0	0.621	0.646	0.664	0.627	2.348	0.588	0.359	120	531	107	107	-0.687	41	66	42	65	0
4	11	11	"PFJ0518"	"J634_1"	16690	23400	120	3409	3170	811	86	88	19	100	100	0	9262	8817	1667	94	97	25	100	100	0	0.362	0.354	0.373	0.333	1.543	0.350	0.905	120	448	12491	11807	-1.464	3323	9168	3084	8723	0
4	12	11	"PFJ0520"	"J63_1"	16850	23390	150	82	84	15	85	87	18	11	1	0	92	94	14	94	96	20	8	1	0	1.500	100000.000	1.258	1.241	3.470	0.238	0.031	156	600	-5	-1	0.585	-3	-2	-1	0	-50
4	13	11	"PFJ0522"	"J63_4"	17070	23380	150	83	84	15	84	86	16	13	3	0	91	92	13	92	93	13	14	3	0	1.000	0.000	1.381	1.375	4.075	2.978	0.026	156	694	-2	0	0.000	-1	-1	0	0	-50
4	14	11	"PFJ0525"	"J647_1"	17290	23400	120	255	248	64	84	86	16	100	98	0	543	526	144	94	96	20	99	98	0	0.381	0.380	0.382	0.379	1.881	0.357	0.810	120	537	620	596	-1.393	171	449	164	432	0
4	15	11	"PFJ0544"	"J687_1"	17480	23400	130	217	217	51	87	89	18	99	95	0	436	424	101	96	98	20	100	100	0	0.382	0.396	0.399	0.380	1.589	0.374	0.737	120	514	470	458	-1.387	130	340	130	328	0
4	16	11	"PFJ0548"	"J697_2"	17660	23400	120	568	540	196	88	89	15	96	96	0	487	457	142	95	96	13	99	99	0	1.224	1.249	1.252	1.183	2.036	1.301	0.861	120	496	872	814	0.292	480	392	452	362	0
4	17	11	"PFJ0552"	"J69_1"	17860	23400	120	555	520	172	88	90	17	98	98	0	843	824	198	95	97	18	100	100	0	0.624	0.593	0.600	0.534	1.818	0.602	0.859	120	509	1215	1161	-0.680	467	748	432	729	0
4	18	11	"PFJ0555"	"J6_12"	18040	23400	120	768	708	246	86	89	35	99	98	0	643	638	182	92	95	23	100	100	0	1.238	1.139	1.181	1.071	1.872	1.193	0.831	120	510	1233	1168	0.308	682	551	622	546	0
4	19	11	"PFJ0559"	"J6_6"	18240	23400	120	2611	2398	862	81	84	34	100	100	0	1234	1205	377	89	90	19	100	100	0	2.210	2.076	2.065	2.009	1.828	2.191	0.882	120	502	3675	3433	1.144	2530	1145	2317	1116	0
4	20	11	"PFJ0565"	"J71_1"	18420	23400	120	327	317	99	78	79	14	96	95	0	267	251	64	86	87	13	97	95	0	1.376	1.448	1.433	1.396	2.122	1.517	0.820	120	516	430	404	0.460	249	181	239	165	0
4	21	11	"PFK0726"	"Ks17_16"	18610	23400	110	542	568	274	72	73	15	100	100	0	1313	1351	669	83	84	13	100	100	0	0.382	0.391	0.380	0.380	1.454	0.362	0.817	80	458	1700	1764	-1.388	470	1230	496	1268	0
4	22	11	"PFK0728"	"Ks1832_1"	18800	23400	120	258	255	81	75	77	20	98	95	0	256	253	78	85	86	11	95	93	0	1.070	1.071	1.051	1.095	2.328	1.074	0.793	120	611	354	348	0.098	183	171	180	168	0
4	1	12	"PFK0730"	"Ks186_1"	14810	23580	120	4078	3902	1468	90	93	26	100	100	0	1554	1467	513	97	114	177	96	92	0	2.737	2.782	2.845	2.718	1.785	2.900	0.908	120	659	5445	5182	1.453	3988	1457	3812	1370	0
4	2	12	"PFK0733"	"Ks186_9"	15010	23580	110	309	304	73	92	94	24	100	100	0	254	252	42	101	102	17	100	100	0	1.418	1.404	1.396	1.376	1.514	1.500	0.761	80	477	370	363	0.504	217	153	212	151	0
4	3	12	"PFK0735"	"Ks187_4"	15190	23580	120	539	515	164	87	88	16	99	99	0	439	415	105	100	101	14	100	99	0	1.333	1.359	1.351	1.337	1.779	1.421	0.870	120	538	791	743	0.415	452	339	428	315	0
4	4	12	"PFK0737"	"Ks187_7"	15380	23580	120	232	238	65	88	89	16	99	96	0	253	247	54	99	100	14	98	97	0	0.935	1.014	0.997	0.992	1.893	1.053	0.748	120	527	298	298	-0.097	144	154	150	148	0
4	5	12	"PFK0762"	"Ks210_15"	15570	23580	110	265	265	59	90	91	16	100	100	0	171	173	30	99	101	14	97	93	0	2.431	2.365	2.371	2.459	1.791	2.508	0.627	80	458	247	249	1.281	175	72	175	74	0
4	6	12	"PFK0765"	"Ks210_4"	15760	23580	120	241	240	61	88	88	16	99	98	0	169	166	32	96	99	13	94	88	0	2.096	2.171	2.250	2.293	1.864	2.409	0.647	120	527	226	222	1.068	153	73	152	70	0
4	7	12	"PFK0768"	"Ks220_1"	15930	23600	100	113	115	18	87	89	16	70	36	0	134	133	19	98	99	13	90	62	0	0.722	0.800	0.797	0.713	2.624	0.847	0.118	80	405	62	63	-0.469	26	36	28	35	0
4	8	12	"PFK0770"	"Ks220_7"	16110	23590	110	143	143	23	87	89	16	97	86	0	250	254	39	96	102	27	100	100	0	0.364	0.354	0.343	0.328	1.694	0.304	0.476	80	521	210	214	-1.459	56	154	56	158	0
4	9	12	"PFK0781"	"Ks222_1"	16330	23590	120	555	553	192	86	87	16	100	99	0	1807	1798	575	92	99	35	100	100	0	0.273	0.274	0.283	0.258	1.710	0.268	0.875	120	562	2184	2173	-1.871	469	1715	467	1706	0
4	10	12	"PFK0784"	"Ks225_10"	16500	23590	110	213	215	38	86	89	21	100	97	0	458	461	57	93	103	55	100	100	0	0.348	0.351	0.339	0.339	1.324	0.336	0.812	80	448	492	497	-1.523	127	365	129	368	0
4	11	12	"PFK0806"	"Ks245_1"	16700	23590	120	134	132	23	88	91	21	83	57	0	180	179	29	97	106	51	85	23	0	0.554	0.537	0.560	0.516	2.013	0.539	0.430	120	530	129	126	-0.851	46	83	44	82	0
4	12	12	"PFK0808"	"Ks245_4"	16900	23600	120	287	286	81	88	90	16	100	99	0	380	383	84	96	98	16	100	100	0	0.701	0.690	0.670	0.644	1.566	0.686	0.809	120	556	483	485	-0.513	199	284	198	287	0
4	13	12	"PFK0810"	"Ks248_3"	17100	23600	130	233	233	56	87	88	16	99	96	0	409	409	69	95	97	16	100	100	0	0.465	0.465	0.470	0.438	1.531	0.485	0.797	120	526	460	460	-1.105	146	314	146	314	0
4	14	12	"PFK0813"	"Ks249_3"	17280	23590	120	479	471	125	84	85	15	100	100	0	495	477	131	93	95	18	99	98	0	0.983	1.008	1.023	1.066	1.643	1.000	0.869	120	459	797	771	-0.025	395	402	387	384	0
4	15	12	"PFK0819"	"Ks259_1"	17460	23590	130	2056	1908	637	86	86	15	100	100	0	2665	2400	966	95	96	17	99	98	0	0.767	0.790	0.782	0.928	2.232	0.750	0.894	120	527	4540	4127	-0.384	1970	2570	1822	2305	0
4	16	12	"PFK0823"	"Ks259_6"	17650	23590	130	1601	1477	495	87	88	16	100	100	0	1306	1172	453	96	97	15	100	97	0	1.251	1.292	1.266	1.520	1.976	1.254	0.900	120	566	2724	2466	0.323	1514	1210	1390	1076	0
4	17	12	"PFK0843"	"Ks26_1"	17850	23600	120	265	256	61	86	90	23	98	95	0	471	468	108	95	99	29	100	100	0	0.476	0.456	0.465	0.439	1.540	0.453	0.816	120	536	555	543	-1.071	179	376	170	373	0
4	18	12	"PFK0845"	"Ks26_11"	18040	23600	120	1058	967	385	82	85	17	98	98	0	1423	1316	387	91	93	18	100	100	0	0.733	0.722	0.755	0.615	1.994	0.756	0.867	120	514	2308	2110	-0.449	976	1332	885	1225	0
4	19	12	"PFK0847"	"Ks26_15"	18230	23600	120	444	415	145	81	82	14	94	92	0	681	652	189	88	89	11	100	100	0	0.612	0.592	0.629	0.516	2.063	0.603	0.865	120	535	956	898	-0.708	363	593	334	564	0
4	20	12	"PFK0850"	"Ks26_2"	18420	23600	110	156	159	33	80	81	14	100	96	0	150	150	22	87	87	11	98	98	0	1.206	1.254	1.229	1.224	1.887	1.247	0.457	80	472	139	142	0.271	76	63	79	63	0
4	21	12	"PFK0853"	"Ks26_24"	18610	23600	120	528	498	178	77	78	20	97	96	0	1105	1081	318	85	86	13	100	100	0	0.442	0.423	0.420	0.389	1.798	0.421	0.867	120	564	1471	1417	-1.177	451	1020	421	996	0
4	22	12	"PFK0856"	"Ks26_5"	18780	23600	110	229	218	58	75	78	23	97	92	0	635	623	149	85	86	12	100	100	0	0.280	0.266	0.264	0.247	1.582	0.248	0.743	80	511	704	681	-1.837	154	550	143	538	0
4	1	13	"PFL0017"	"L1_32"	14800	23770	110	285	278	51	86	88	17	100	100	0	488	476	93	93	96	20	100	100	0	0.504	0.501	0.508	0.497	1.401	0.456	0.802	80	549	594	575	-0.989	199	395	192	383	0
4	2	13	"PFL0021"	"L1_42"	15000	23780	120	879	822	344	88	88	15	97	93	0	1452	1345	424	99	100	18	100	100	0	0.585	0.589	0.603	0.491	2.137	0.608	0.868	120	588	2144	1980	-0.774	791	1353	734	1246	0
4	3	13	"PFL0023"	"L1_45"	15190	23780	110	117	116	22	86	87	15	71	50	0	146	147	19	99	100	13	98	85	0	0.660	0.625	0.594	0.580	2.421	0.764	0.223	80	472	78	78	-0.600	31	47	30	48	0
4	4	13	"PFL0026"	"L1_48"	15380	23780	120	234	223	58	89	89	15	97	93	0	200	203	39	99	100	14	99	97	0	1.436	1.288	1.285	1.190	1.913	1.406	0.704	120	518	246	238	0.522	145	101	134	104	0
4	5	13	"PFL0028"	"L1_52"	15560	23780	120	324	320	103	89	89	15	95	93	0	337	330	93	98	99	14	100	98	0	0.983	0.996	1.034	0.961	1.722	1.034	0.859	120	512	474	463	-0.024	235	239	231	232	0
4	6	13	"PFL0030"	"L1_56"	15750	23780	120	287	274	77	87	89	18	96	94	0	478	463	111	98	99	14	100	100	0	0.526	0.512	0.510	0.472	1.724	0.511	0.829	120	523	580	552	-0.926	200	380	187	365	0
4	7	13	"PFL0048"	"L1_89"	15950	23780	120	215	217	41	88	90	17	100	99	0	224	227	40	96	98	14	100	100	0	0.992	0.985	0.934	0.988	1.516	1.042	0.698	120	570	255	260	-0.011	127	128	129	131	0
4	8	13	"PFL0052"	"L1_94"	16150	23780	110	382	376	83	88	88	15	100	100	0	1122	1096	222	96	101	31	100	100	0	0.287	0.288	0.288	0.283	1.364	0.263	0.816	80	524	1320	1288	-1.803	294	1026	288	1000	0
4	9	13	"PFL0055"	"L1_97"	16350	23780	120	789	749	264	85	86	15	98	98	0	1117	1043	351	95	99	28	99	98	0	0.689	0.700	0.697	0.716	2.147	0.693	0.863	120	532	1726	1612	-0.538	704	1022	664	948	0
4	10	13	"PFL0057"	"L1_99"	16540	23780	120	527	512	193	85	86	17	98	97	0	413	422	143	95	101	42	95	90	0	1.390	1.306	1.307	1.260	2.120	1.356	0.826	120	504	760	754	0.475	442	318	427	327	0
4	11	13	"PFL0059"	"L2_10"	16720	23780	120	465	446	143	87	88	16	99	97	0	760	747	244	96	98	16	100	99	0	0.569	0.551	0.574	0.543	2.096	0.534	0.846	120	523	1042	1010	-0.813	378	664	359	651	0
4	12	13	"PFL0061"	"L2_104"	16910	23780	110	617	609	128	90	91	17	100	100	0	1442	1445	283	98	102	27	100	100	0	0.392	0.385	0.380	0.382	1.289	0.359	0.861	80	459	1871	1866	-1.351	527	1344	519	1347	0
4	13	13	"PFL0082"	"L2_146"	17110	23780	120	1451	1335	452	88	89	16	100	100	0	1141	1048	335	96	101	27	98	98	0	1.304	1.310	1.332	1.368	1.936	1.359	0.878	120	402	2408	2199	0.383	1363	1045	1247	952	0
4	14	13	"PFL0084"	"L2_148"	17230	23780	150	91	121	165	85	86	15	27	12	0	100	133	180	95	96	14	26	9	0	1.200	0.947	1.000	0.843	3.295	1.173	0.028	156	576	11	74	0.263	6	5	36	38	-50
4	15	13	"PFL0086"	"L2_15"	17480	23780	130	934	895	187	86	86	15	100	100	0	958	917	190	95	95	14	100	100	0	0.983	0.984	0.997	0.987	1.279	0.977	0.897	120	615	1711	1631	-0.025	848	863	809	822	0
4	16	13	"PFL0089"	"L2_154"	17670	23790	120	133	137	30	83	84	15	91	75	0	223	222	50	91	92	13	99	96	0	0.379	0.412	0.398	0.388	1.984	0.391	0.514	120	520	182	185	-1.401	50	132	54	131	0
4	17	13	"PFL0091"	"L2_158"	17850	23780	110	316	320	84	82	85	22	100	100	0	247	245	49	91	94	28	98	97	0	1.500	1.545	1.482	1.536	1.469	1.459	0.768	80	458	390	392	0.585	234	156	238	154	0
4	18	13	"PFL0098"	"L2_172"	18050	23790	120	337	316	96	82	84	21	95	94	0	337	324	88	88	92	27	96	95	0	1.024	0.992	1.003	0.943	1.909	1.005	0.805	120	524	504	470	0.034	255	249	234	236	0
4	19	13	"PFL0119"	"L2_203"	18230	23790	120	2044	1886	563	84	85	15	100	100	0	3889	3726	875	88	89	12	100	100	0	0.516	0.495	0.509	0.471	1.524	0.489	0.888	120	513	5761	5440	-0.956	1960	3801	1802	3638	0
4	20	13	"PFL0123"	"L2_210"	18440	23790	120	217	211	61	83	84	15	95	95	0	239	238	51	90	90	12	100	99	0	0.899	0.865	0.865	0.838	1.794	0.921	0.743	120	553	283	276	-0.153	134	149	128	148	0
4	21	13	"PFL0127"	"L2_216"	18620	23790	110	1398	1323	362	82	82	15	100	100	0	3541	3335	829	89	90	13	100	100	0	0.381	0.382	0.378	0.376	1.271	0.363	0.871	80	450	4768	4487	-1.391	1316	3452	1241	3246	0
4	22	13	"PFL0129"	"L2_220"	18800	23790	110	1228	1153	291	79	80	17	100	100	0	897	843	221	86	89	20	100	100	0	1.417	1.419	1.423	1.434	1.373	1.394	0.867	80	528	1960	1831	0.503	1149	811	1074	757	0
4	1	14	"PFL0131"	"L2_226"	14810	23970	110	170	173	35	84	85	15	98	93	0	284	284	44	92	93	15	100	100	0	0.448	0.464	0.453	0.427	1.552	0.427	0.688	80	536	278	281	-1.159	86	192	89	192	0
4	2	14	"PFL0133"	"L2_23"	15000	23970	120	453	425	143	88	88	14	99	99	0	372	376	123	98	99	13	97	96	0	1.332	1.212	1.199	1.248	1.839	1.223	0.833	120	567	639	615	0.414	365	274	337	278	0
4	3	14	"PFM0391"	"M35930_11"	15210	23970	120	1172	1123	394	88	88	15	100	100	0	820	785	262	99	100	14	100	99	0	1.503	1.509	1.513	1.533	1.812	1.531	0.880	120	583	1805	1721	0.588	1084	721	1035	686	0
4	4	14	"PFM0393"	"M35930_13"	15410	23970	120	605	580	192	89	89	15	98	97	0	410	399	118	98	99	14	100	97	0	1.654	1.631	1.654	1.592	2.206	1.695	0.862	120	451	828	792	0.726	516	312	491	301	0
4	5	14	"PFM0395"	"M35930_4"	15600	23970	120	1327	1278	476	87	88	15	100	100	0	1176	1113	330	99	99	13	100	100	0	1.151	1.175	1.242	1.102	2.001	1.228	0.875	120	399	2317	2205	0.203	1240	1077	1191	1014	0
4	6	14	"PFM0398"	"M35930_8"	15790	23970	120	3118	2856	1031	87	89	19	100	100	0	1123	1093	346	99	100	15	100	99	0	2.960	2.786	2.918	2.720	2.048	2.964	0.877	120	456	4055	3763	1.566	3031	1024	2769	994	0
4	7	14	"PFM0400"	"M35935_1"	15960	23970	110	286	284	74	86	88	16	100	100	0	331	329	75	98	100	17	100	100	0	0.858	0.857	0.816	0.845	1.607	0.844	0.705	80	458	433	429	-0.220	200	233	198	231	0
4	8	14	"PFM0406"	"M364_1"	16160	23970	110	296	294	62	86	88	25	100	100	0	379	390	74	96	99	18	100	100	0	0.742	0.707	0.683	0.699	1.335	0.663	0.789	80	534	493	502	-0.430	210	283	208	294	0
4	9	14	"PFM0424"	"M36950_1"	16360	23970	120	193	190	39	85	87	23	96	91	0	547	532	134	97	98	14	100	100	0	0.240	0.241	0.235	0.239	1.662	0.222	0.686	120	552	558	540	-2.059	108	450	105	435	0
4	10	14	"PFM0426"	"M3696_3"	16540	23970	120	565	533	178	84	86	15	100	100	0	615	592	222	96	97	14	99	97	0	0.927	0.905	0.904	1.004	2.045	0.869	0.856	120	489	1000	945	-0.110	481	519	449	496	0
4	11	14	"PFM0431"	"M37116_3"	16730	23970	110	5730	5299	1352	87	88	17	100	100	0	16097	15431	3210	100	114	123	100	100	0	0.353	0.340	0.342	0.333	1.294	0.322	0.876	80	448	21640	20543	-1.503	5643	15997	5212	15331	0
4	12	14	"PFM0433"	"M37145_2"	16930	23970	120	4948	4568	1667	90	92	24	100	100	0	2507	2333	865	100	115	115	95	93	0	2.018	2.005	2.018	2.237	2.052	2.060	0.901	120	555	7265	6711	1.013	4858	2407	4478	2233	0
4	13	14	"PFM0435"	"M37197_1"	17110	23980	120	155	160	38	85	89	24	92	76	0	536	507	147	94	99	35	99	97	0	0.158	0.182	0.169	0.173	1.893	0.164	0.578	120	419	512	488	-2.659	70	442	75	413	0
4	14	14	"PFM0438"	"M37465_1"	17260	23960	150	85	87	14	85	85	15	17	3	0	103	103	18	94	95	14	35	14	0	0.000	0.222	0.708	0.740	3.832	0.515	0.010	156	659	9	11	Error	0	9	2	9	-50
4	15	14	"PFM0452"	"M37794_2"	17490	23970	120	1845	1762	608	85	85	15	100	100	0	1086	1012	396	92	93	12	98	95	0	1.771	1.823	1.785	2.184	2.173	1.818	0.896	120	538	2754	2597	0.824	1760	994	1677	920	0
4	16	14	"PFM0454"	"M37794_6"	17670	23980	120	150	153	36	83	85	15	93	84	0	181	185	41	90	91	11	98	95	0	0.736	0.737	0.736	0.700	1.991	0.728	0.571	120	518	158	165	-0.442	67	91	70	95	0
4	17	14	"PFM0457"	"M37914_2"	17870	23980	120	468	456	163	83	84	15	98	97	0	1066	1082	325	90	91	14	100	100	0	0.394	0.376	0.383	0.338	1.979	0.370	0.847	120	577	1361	1365	-1.342	385	976	373	992	0
4	18	14	"PFM0459"	"M38113_2"	18050	23970	110	2881	2713	634	84	86	22	100	100	0	1200	1189	275	88	95	55	100	100	0	2.515	2.388	2.345	2.418	1.338	2.358	0.892	80	471	3909	3730	1.331	2797	1112	2629	1101	0
4	19	14	"PFM0461"	"M38127_1"	18250	23980	120	270	265	80	84	87	21	95	91	0	440	423	106	88	93	51	98	96	0	0.528	0.540	0.557	0.523	1.796	0.549	0.819	120	556	538	516	-0.920	186	352	181	335	0
4	20	14	"PFM0464"	"M38218_2"	18440	23980	120	6791	6124	2355	83	84	15	100	100	0	5182	4895	1702	88	90	12	100	100	0	1.317	1.257	1.284	1.244	2.149	1.295	0.886	120	534	11802	10848	0.397	6708	5094	6041	4807	0
4	21	14	"PFM0486"	"M38941_8"	18630	23980	120	394	389	98	83	84	14	100	100	0	566	538	145	88	90	13	100	99	0	0.651	0.680	0.671	0.701	1.590	0.666	0.861	120	549	789	756	-0.620	311	478	306	450	0
4	22	14	"PFM0489"	"M39036_2"	18810	23970	110	444	407	104	82	83	15	100	100	0	268	256	62	87	89	21	97	96	0	2.000	1.923	1.923	2.003	1.722	1.831	0.832	80	505	543	494	1.000	362	181	325	169	0
4	1	15	"PFM0494"	"M39668_5"	14830	24160	120	333	327	109	86	87	15	96	94	0	502	479	137	92	93	12	100	99	0	0.602	0.623	0.626	0.569	2.092	0.625	0.832	120	619	657	628	-0.731	247	410	241	387	0
4	2	15	"PFM0503"	"M40983_1"	15020	24160	110	151	154	33	87	88	15	96	86	0	233	234	46	96	98	20	100	100	0	0.467	0.486	0.480	0.462	1.702	0.493	0.603	80	441	201	205	-1.098	64	137	67	138	0
4	3	15	"PFM0505"	"M40983_3"	15190	24160	110	140	140	30	86	87	16	90	76	0	179	177	32	98	101	22	97	85	0	0.667	0.684	0.649	0.631	2.241	0.586	0.459	80	412	135	133	-0.585	54	81	54	79	0
4	4	15	"PFM0508"	"M41041_1"	15390	24160	120	1242	1180	476	87	88	16	100	100	0	1215	1107	477	97	99	15	99	99	0	1.033	1.082	1.105	1.150	2.003	1.066	0.856	120	413	2273	2103	0.047	1155	1118	1093	1010	0
4	5	15	"PFN0062"	"N128_62"	15540	24140	150	92	96	21	85	87	16	32	10	0	103	109	27	98	99	13	31	19	0	1.400	1.000	0.938	1.066	3.123	0.757	0.160	156	519	12	22	0.485	7	5	11	11	-50
4	6	15	"PFN0064"	"N128_64"	15730	24140	150	94	95	16	87	88	16	28	7	0	106	109	20	100	102	15	35	13	0	1.167	0.889	0.944	0.849	4.181	0.528	0.018	156	603	13	17	0.222	7	6	8	9	-50
4	7	15	"PFN0066"	"N128_68"	15970	24160	120	880	864	330	86	88	15	100	100	0	513	494	172	97	100	17	99	97	0	1.909	1.960	1.901	2.080	1.905	2.044	0.859	120	555	1210	1175	0.933	794	416	778	397	0
4	8	15	"PFN0069"	"N128_71"	16160	24160	110	1051	1022	249	82	83	16	100	100	0	406	390	85	93	95	15	100	100	0	3.096	3.165	3.125	3.167	1.315	3.200	0.866	80	506	1282	1237	1.630	969	313	940	297	0
4	9	15	"PFN0071"	"N128_73"	16350	24170	110	141	142	25	83	84	16	95	87	0	186	186	35	95	96	15	97	95	0	0.637	0.648	0.655	0.648	1.908	0.615	0.509	80	516	149	150	-0.650	58	91	59	91	0
4	10	15	"PFN0074"	"N128_76"	16540	24170	120	194	194	61	85	86	21	89	84	0	365	364	111	95	95	13	100	98	0	0.404	0.405	0.414	0.374	1.804	0.410	0.732	120	458	379	378	-1.309	109	270	109	269	0
4	11	15	"PFN0092"	"N129_12"	16690	24150	150	91	103	43	87	90	26	23	11	0	104	119	55	97	111	107	6	1	0	0.571	0.727	0.833	0.812	2.682	0.613	0.602	156	668	11	38	-0.807	4	7	16	22	-50
4	12	15	"PFN0094"	"N129_14"	16920	24170	120	535	496	201	87	91	29	93	91	0	785	775	253	95	104	48	99	97	0	0.649	0.601	0.611	0.525	2.080	0.621	0.870	120	564	1138	1089	-0.623	448	690	409	680	0
4	13	15	"PFN0096"	"N129_17"	17100	24170	110	367	362	80	84	86	23	100	100	0	186	188	32	91	94	30	98	85	0	2.979	2.866	2.938	2.888	1.611	3.025	0.724	80	479	378	375	1.575	283	95	278	97	0
4	14	15	"PFN0098"	"N129_22"	17290	24170	110	1744	1700	470	82	83	14	100	100	0	3126	2990	686	92	93	13	100	100	0	0.548	0.558	0.547	0.548	1.318	0.543	0.895	80	490	4696	4516	-0.868	1662	3034	1618	2898	0
4	15	15	"PFN0100"	"N129_33"	17480	24170	120	3800	3504	1251	84	84	15	100	100	0	1080	1015	371	93	94	13	97	97	0	3.765	3.709	3.681	3.915	1.761	3.794	0.916	120	576	4703	4342	1.913	3716	987	3420	922	0
4	16	15	"PFN0102"	"N129_38"	17670	24170	110	141	153	82	83	85	16	96	87	0	132	139	26	90	91	12	93	82	0	1.381	1.429	1.309	1.358	2.347	2.953	0.265	80	492	100	119	0.466	58	42	70	49	0
4	17	15	"PFN0119"	"N130_21"	17860	24170	110	148	147	33	82	84	15	91	81	0	248	254	55	89	90	12	98	98	0	0.415	0.394	0.390	0.351	1.909	0.377	0.642	80	511	225	230	-1.268	66	159	65	165	0
4	18	15	"PFN0121"	"N130_25"	18050	24170	110	367	374	70	85	87	18	100	100	0	358	357	65	89	92	36	100	100	0	1.048	1.078	1.081	1.081	1.265	1.046	0.867	80	534	551	557	0.068	282	269	289	268	0
4	19	15	"PFN0124"	"N130_29"	18240	24170	110	1467	1422	357	84	85	15	100	100	0	819	803	185	89	90	15	100	100	0	1.895	1.874	1.871	1.861	1.254	1.853	0.904	80	531	2113	2052	0.922	1383	730	1338	714	0
4	20	15	"PFN0127"	"N130_35"	18440	24180	110	191	189	46	83	84	15	97	95	0	445	452	97	87	89	14	100	100	0	0.302	0.290	0.287	0.265	1.733	0.293	0.702	80	505	466	471	-1.729	108	358	106	365	0
4	21	15	"PFN0130"	"N130_4"	18620	24170	110	3035	2971	883	81	82	14	100	100	0	3006	3039	855	88	90	22	100	100	0	1.012	0.979	0.951	0.984	1.397	0.930	0.901	80	495	5872	5841	0.018	2954	2918	2890	2951	0
4	22	15	"PFN0132"	"N130_41"	18810	24170	110	237	231	59	80	81	14	98	98	0	235	236	52	87	88	21	100	96	0	1.061	1.013	1.019	0.984	1.547	1.013	0.785	80	558	305	300	0.085	157	148	151	149	0
4	1	16	"PFN0149"	"N131_17"	14830	24350	120	790	730	207	87	89	16	100	100	0	460	431	120	93	94	12	98	97	0	1.916	1.902	1.860	2.078	1.837	1.951	0.861	120	596	1070	981	0.938	703	367	643	338	0
4	2	16	"PFN0153"	"N131_27"	15020	24360	120	971	882	336	88	89	17	98	97	0	1201	1103	367	94	96	20	100	100	0	0.798	0.787	0.785	0.727	1.880	0.800	0.892	120	450	1990	1803	-0.326	883	1107	794	1009	0
4	3	16	"PFN0155"	"N131_4"	15160	24330	150	90	91	16	86	88	17	21	5	0	106	106	15	95	97	19	26	3	0	0.364	0.455	0.890	0.943	3.600	0.217	0.047	156	597	15	16	-1.459	4	11	5	11	-50
4	4	16	"PFN0157"	"N131_5"	15350	24330	150	81	82	13	86	94	123	0	0	0	97	98	13	95	120	423	0	0	0	-2.500	-1.333	1.000	0.939	3.675	4.263	0.008	156	687	-3	-1	Error	-5	2	-4	3	-50
4	5	16	"PFN0159"	"N131_52"	15590	24360	120	3737	3520	1370	87	97	133	98	96	0	3520	3333	992	97	126	459	100	96	0	1.066	1.061	1.093	0.947	1.895	1.109	0.883	120	581	7073	6669	0.093	3650	3423	3433	3236	0
4	6	16	"PFN0164"	"N132_101"	15770	24360	120	1117	1026	367	90	92	15	100	98	0	2032	1933	532	100	102	15	100	100	0	0.532	0.511	0.515	0.462	1.696	0.515	0.886	120	443	2959	2769	-0.912	1027	1932	936	1833	0
4	7	16	"PFN0559"	"N143_59"	15920	24330	150	88	91	18	91	92	16	17	5	0	103	105	18	100	102	15	23	9	0	-1.000	0.000	1.095	1.188	4.880	0.355	0.003	156	665	0	5	Error	-3	3	0	5	-50
4	8	16	"PFN0564"	"N143_71"	16150	24360	120	845	813	301	87	89	17	100	98	0	1023	974	359	97	98	15	100	98	0	0.819	0.828	0.829	0.833	1.949	0.818	0.878	120	637	1684	1603	-0.289	758	926	726	877	0
4	9	16	"PFN0566"	"N143_9"	16360	24370	110	109	111	26	85	86	16	61	36	0	148	148	27	95	96	13	92	82	0	0.453	0.491	0.538	0.515	2.845	0.625	0.277	80	492	77	79	-1.143	24	53	26	53	0
4	10	16	"PFN0576"	"N145_12"	16530	24360	120	3351	3102	1223	86	88	21	100	100	0	2480	2323	861	96	96	13	100	100	0	1.370	1.354	1.387	1.360	2.106	1.396	0.873	120	519	5649	5243	0.454	3265	2384	3016	2227	0
4	11	16	"PFN0578"	"N145_20"	16730	24360	120	6985	6847	2764	88	92	26	100	100	0	3054	2872	982	96	102	34	100	100	0	2.332	2.435	2.535	2.280	1.850	2.607	0.883	120	518	9855	9535	1.221	6897	2958	6759	2776	0
4	12	16	"PFN0580"	"N145_23"	16910	24360	120	16134	15305	5569	90	92	17	100	100	0	44077	39949	15364	99	105	24	100	100	0	0.365	0.382	0.379	0.411	2.043	0.362	0.890	120	518	60022	55065	-1.455	16044	43978	15215	39850	0
4	13	16	"PFN0603"	"N147_10"	17110	24360	110	200	198	39	88	107	268	0	0	0	344	347	56	100	106	24	100	100	0	0.459	0.445	0.441	0.424	1.537	0.410	0.694	80	488	356	357	-1.123	112	244	110	247	0
4	14	16	"PFN0605"	"N147_13"	17290	24360	120	1282	1168	428	84	100	247	95	88	0	1264	1127	418	95	96	15	99	96	0	1.025	1.050	1.033	1.151	2.335	1.050	0.881	120	575	2367	2116	0.035	1198	1169	1084	1032	0
4	15	16	"PFN0610"	"N147_2"	17490	24360	110	501	494	105	84	86	15	100	100	0	770	776	167	96	97	13	100	100	0	0.619	0.603	0.619	0.600	1.278	0.569	0.880	80	505	1091	1090	-0.693	417	674	410	680	0
4	16	16	"PFN0612"	"N147_24"	17670	24360	110	161	165	35	85	87	15	100	95	0	241	239	43	94	95	13	100	100	0	0.517	0.552	0.501	0.522	1.697	0.502	0.583	80	512	223	225	-0.952	76	147	80	145	0
4	17	16	"PFN0615"	"N147_4"	17860	24360	110	336	330	74	83	85	15	100	100	0	317	309	62	95	95	13	100	100	0	1.140	1.154	1.147	1.148	1.381	1.134	0.803	80	507	475	461	0.189	253	222	247	214	0
4	18	16	"PFN0617"	"N148_1"	18050	24370	130	266	259	68	87	88	16	99	98	0	353	352	72	95	95	14	100	100	0	0.694	0.669	0.654	0.621	1.592	0.678	0.809	120	645	437	429	-0.527	179	258	172	257	0
4	19	16	"PFN0640"	"N149_7"	18250	24370	110	187	183	41	85	86	15	98	96	0	222	231	46	92	93	14	100	100	0	0.785	0.705	0.706	0.663	1.703	0.738	0.636	80	484	232	237	-0.350	102	130	98	139	0
4	20	16	"PFN0642"	"N150_10"	18430	24370	120	328	315	102	83	84	15	95	91	0	1173	1089	379	89	90	12	100	100	0	0.226	0.232	0.235	0.229	1.767	0.223	0.858	120	527	1329	1232	-2.146	245	1084	232	1000	0
4	21	16	"PFN0645"	"N150_15"	18620	24370	120	204	195	51	83	84	15	94	92	0	820	773	249	89	91	21	100	99	0	0.166	0.164	0.168	0.158	1.691	0.156	0.810	120	554	852	796	-2.595	121	731	112	684	0
4	22	16	"PFN0647"	"N150_19"	18810	24370	110	501	500	140	80	81	14	100	100	0	651	661	159	87	88	12	100	100	0	0.746	0.732	0.735	0.711	1.403	0.708	0.845	80	513	985	994	-0.422	421	564	420	574	0
4	1	17	"PFN0649"	"N150_27"	14810	24550	120	2873	2633	1056	88	90	17	99	99	0	2618	2448	833	97	99	14	100	100	0	1.105	1.083	1.095	0.953	2.097	1.118	0.897	120	594	5306	4896	0.144	2785	2521	2545	2351	0
4	2	17	"PFN0652"	"N150_32"	15010	24550	120	886	799	249	90	92	18	100	100	0	654	641	150	99	100	13	100	100	0	1.434	1.308	1.389	1.252	1.663	1.373	0.874	120	553	1351	1251	0.520	796	555	709	542	0
4	3	17	"PFN0668"	"N150_62"	15210	24550	110	177	181	46	87	89	18	96	91	0	268	274	47	96	96	12	100	100	0	0.523	0.528	0.504	0.485	1.789	0.532	0.628	80	494	262	272	-0.934	90	172	94	178	0
4	4	17	"PFN0670"	"N150_65"	15380	24550	110	124	124	25	87	98	141	0	0	0	139	141	23	94	126	485	0	0	0	0.822	0.787	0.824	0.781	2.220	0.888	0.367	80	522	82	84	-0.282	37	45	37	47	0
4	5	17	"PFN0672"	"N150_68"	15580	24540	110	11222	10566	2572	89	101	144	100	100	0	3641	3428	934	96	136	499	97	93	0	3.140	3.144	3.088	3.300	1.520	3.105	0.878	80	499	14678	13809	1.651	11133	3545	10477	3332	0
4	6	17	"PFN0674"	"N150_71"	15780	24550	120	3043	2860	984	94	97	20	100	100	0	1202	1151	376	101	106	62	98	96	0	2.678	2.634	2.678	2.748	2.012	2.756	0.887	120	542	4050	3816	1.421	2949	1101	2766	1050	0
4	7	17	"PFN0676"	"N150_75"	15980	24540	130	1093	1051	239	94	95	17	100	100	0	625	614	139	102	103	13	99	99	0	1.910	1.869	1.921	1.934	1.522	1.902	0.896	120	592	1522	1469	0.934	999	523	957	512	0
4	8	17	"PFN0678"	"N150_78"	16150	24550	110	248	244	53	92	92	16	100	97	0	585	573	105	101	102	15	100	100	0	0.322	0.322	0.314	0.305	1.495	0.302	0.762	80	438	640	624	-1.633	156	484	152	472	0
4	9	17	"PFN0783"	"N157_18"	16320	24550	110	311	323	110	89	89	16	100	100	0	334	341	86	99	101	16	100	100	0	0.945	0.967	0.921	0.947	1.476	0.958	0.726	80	485	457	476	-0.082	222	235	234	242	0
4	10	17	"PFN0789"	"N157_41"	16530	24560	120	869	817	274	89	90	24	99	97	0	806	789	195	97	99	17	100	100	0	1.100	1.052	1.104	0.957	1.730	1.105	0.869	120	582	1489	1420	0.138	780	709	728	692	0
4	11	17	"PFN0807"	"N159_20"	16730	24550	120	3338	3208	1148	89	91	17	100	100	0	2721	2503	952	96	97	13	99	98	0	1.238	1.296	1.297	1.501	2.126	1.297	0.896	120	533	5874	5526	0.308	3249	2625	3119	2407	0
4	12	17	"PFN0836"	"N163_1"	16910	24550	120	2855	2604	985	90	91	17	100	100	0	1289	1182	438	97	99	17	98	97	0	2.320	2.317	2.328	2.459	1.985	2.394	0.899	120	504	3957	3599	1.214	2765	1192	2514	1085	0
4	13	17	"PFN0840"	"N164_1"	17100	24560	120	1604	1423	575	87	104	255	91	88	0	3970	3688	1283	96	98	15	100	100	0	0.392	0.372	0.375	0.320	1.971	0.371	0.810	120	539	5391	4928	-1.353	1517	3874	1336	3592	0
4	14	17	"PFN0849"	"N165_2"	17280	24560	120	649	612	220	87	103	250	89	58	0	1736	1620	539	95	97	15	100	100	0	0.342	0.344	0.347	0.329	1.743	0.338	0.887	120	562	2203	2050	-1.546	562	1641	525	1525	0
4	15	17	"PFN0935"	"N181_4"	17500	24560	110	109	109	21	87	89	15	60	37	0	141	140	19	97	99	16	93	67	0	0.500	0.512	0.663	0.546	2.506	0.526	0.099	80	494	66	65	-1.000	22	44	22	43	0
4	16	17	"PFN0929"	"N181_18"	17670	24560	120	757	712	292	87	88	15	98	94	0	2182	2093	699	97	98	14	100	100	0	0.321	0.313	0.319	0.273	1.936	0.316	0.893	120	540	2755	2621	-1.638	670	2085	625	1996	0
4	17	17	"PFN0946"	"N185_14"	17870	24560	120	1711	1625	664	86	88	15	99	99	0	2481	2339	715	97	98	15	100	100	0	0.682	0.686	0.715	0.598	1.916	0.709	0.899	120	529	4009	3781	-0.553	1625	2384	1539	2242	0
4	18	17	"PFN0382"	"N137_2"	18050	24560	120	1691	1558	667	88	90	16	98	96	0	3435	3166	1259	96	98	16	100	100	0	0.480	0.479	0.487	0.425	2.038	0.472	0.893	120	498	4942	4540	-1.059	1603	3339	1470	3070	0
4	19	17	"PFL0032"	"L1_63"	18250	24560	120	1642	1575	631	87	89	17	100	100	0	978	935	308	94	95	14	100	99	0	1.759	1.769	1.793	1.741	1.864	1.894	0.863	120	490	2439	2329	0.815	1555	884	1488	841	0
4	20	17	"PFL0051"	"L1_92"	18430	24560	120	2959	2705	919	84	85	16	100	100	0	1852	1777	639	91	93	13	100	100	0	1.633	1.555	1.549	1.641	1.946	1.578	0.882	120	420	4636	4307	0.707	2875	1761	2621	1686	0
4	21	17	"PFL0093"	"L2_163"	18620	24560	120	162	163	37	84	84	15	97	92	0	175	175	34	91	92	13	97	95	0	0.929	0.940	0.959	0.900	1.851	0.980	0.653	120	464	162	163	-0.107	78	84	79	84	0
4	22	17	"PFL0100"	"L2_176"	18800	24560	120	2338	2148	902	82	83	15	100	99	0	4495	4324	1593	91	91	12	100	100	0	0.512	0.488	0.507	0.443	2.114	0.481	0.870	120	526	6660	6299	-0.965	2256	4404	2066	4233	0
4	1	18	"PFL0105"	"L2_187"	14820	24730	120	37295	34607	14022	96	105	92	100	100	0	22892	19243	8411	102	122	152	100	99	0	1.632	1.803	1.844	2.084	1.927	1.812	0.924	120	564	59989	53652	0.707	37199	22790	34511	19141	0
4	2	18	"PFL0107"	"L2_190"	15010	24730	110	961	934	210	101	108	64	100	100	0	666	651	134	109	124	121	100	98	0	1.544	1.537	1.515	1.539	1.283	1.480	0.869	80	417	1417	1375	0.627	860	557	833	542	0
4	3	18	"PFL0118"	"L2_202"	15210	24740	120	1042	967	337	95	96	18	100	100	0	713	685	189	104	107	29	100	98	0	1.555	1.501	1.555	1.441	1.794	1.593	0.871	120	560	1556	1453	0.637	947	609	872	581	0
4	4	18	"PFL0126"	"L2_215"	15390	24740	110	734	699	186	94	95	16	100	100	0	1498	1439	351	101	103	19	100	100	0	0.458	0.452	0.457	0.443	1.341	0.434	0.873	80	436	2037	1943	-1.126	640	1397	605	1338	0
4	5	18	"PFJ0334"	"J326_1"	15580	24740	120	3960	3717	1176	94	96	21	100	100	0	10549	9982	2748	103	111	70	100	100	0	0.370	0.367	0.378	0.354	1.591	0.361	0.913	120	442	14312	13502	-1.434	3866	10446	3623	9879	0
4	6	18	"PFJ0360"	"J352_5"	15770	24740	120	3048	2853	1203	92	94	16	100	99	0	1788	1758	604	103	105	15	99	99	0	1.754	1.668	1.741	1.563	2.200	1.791	0.870	120	382	4641	4416	0.811	2956	1685	2761	1655	0
4	7	18	"PFJ0381"	"J38_18"	15950	24740	120	210	227	73	92	94	17	98	93	0	191	200	50	103	104	13	96	93	0	1.341	1.392	1.426	1.427	1.862	1.497	0.730	120	470	206	232	0.423	118	88	135	97	0
4	8	18	"PFJ0399"	"J43_10"	16140	24740	110	527	506	115	92	93	17	100	100	0	395	394	84	102	105	18	100	100	0	1.485	1.418	1.387	1.420	1.333	1.398	0.872	80	482	728	706	0.570	435	293	414	292	0
4	9	18	"PFJ0409"	"J43_23"	16330	24740	120	1120	1035	313	91	92	17	100	100	0	1077	1032	340	103	105	18	99	98	0	1.056	1.016	1.021	1.054	1.761	1.004	0.896	120	512	2003	1873	0.079	1029	974	944	929	0
4	10	18	"PFJ0430"	"J478_10"	16520	24740	110	3155	3026	701	91	95	28	100	100	0	4731	4656	1041	101	123	190	100	100	0	0.662	0.644	0.649	0.642	1.309	0.609	0.889	80	467	7694	7490	-0.596	3064	4630	2935	4555	0
4	11	18	"PFJ0226"	"J227_1"	16730	24750	110	105	108	22	88	91	23	37	15	0	134	135	27	97	112	154	0	0	0	0.459	0.526	0.710	0.702	3.444	0.718	0.157	80	531	54	58	-1.122	17	37	20	38	0
4	12	18	"PFJ0237"	"J232_2"	16910	24740	110	219	219	53	87	87	15	100	98	0	323	320	62	95	96	12	100	100	0	0.579	0.587	0.564	0.554	1.514	0.540	0.717	80	491	360	357	-0.788	132	228	132	225	0
4	13	18	"PFJ0256"	"J245_7"	17110	24750	100	303	293	86	86	87	15	97	96	0	280	273	59	93	94	12	100	100	0	1.160	1.150	1.183	1.060	1.988	1.255	0.742	80	431	404	387	0.215	217	187	207	180	0
4	14	18	"PFJ0284"	"J269_5"	17290	24740	110	2006	1802	396	87	89	18	100	100	0	1370	1305	282	97	100	21	100	100	0	1.507	1.420	1.385	1.421	1.256	1.388	0.899	80	451	3192	2923	0.592	1919	1273	1715	1208	0
4	15	18	"PFJ0315"	"J2975_2"	17480	24750	120	842	791	323	90	92	18	95	92	0	1352	1280	380	99	103	22	100	100	0	0.600	0.594	0.619	0.515	2.009	0.615	0.866	120	527	2005	1882	-0.737	752	1253	701	1181	0
4	16	18	"PFJ0365"	"J378_1"	17670	24750	120	2404	2257	784	91	92	16	100	100	0	2214	2046	549	97	99	14	100	100	0	1.093	1.111	1.161	1.030	1.733	1.157	0.896	120	498	4430	4115	0.128	2313	2117	2166	1949	0
4	17	18	"PFK0117"	"Km799_7"	17870	24750	120	117	119	23	90	91	16	68	42	0	154	156	27	97	99	15	97	85	0	0.474	0.492	0.553	0.460	2.671	0.483	0.221	120	447	84	88	-1.078	27	57	29	59	0
4	18	18	"PFK0142"	"Kn10286_1"	18040	24750	120	1584	1522	586	88	89	16	100	100	0	1273	1214	356	97	99	15	100	100	0	1.272	1.284	1.311	1.163	1.922	1.356	0.888	120	485	2672	2551	0.347	1496	1176	1434	1117	0
4	19	18	"PFK0175"	"Kn1239_1"	18230	24750	110	106	105	20	86	88	16	55	28	0	168	172	25	96	97	14	100	100	0	0.278	0.250	0.255	0.234	2.899	0.268	0.175	80	417	92	95	-1.848	20	72	19	76	0
4	20	18	"PFK0203"	"Kn1453_6"	18400	24720	150	84	88	27	84	86	15	17	5	0	98	101	22	94	96	15	24	5	0	0.000	0.571	1.174	1.119	3.459	1.586	0.136	156	627	4	11	Error	0	4	4	7	-50
4	21	18	"PFK0250"	"Kn2004_3"	18610	24750	110	313	313	87	82	83	16	100	100	0	481	491	122	92	94	14	100	100	0	0.594	0.579	0.566	0.562	1.418	0.557	0.806	80	412	620	630	-0.752	231	389	231	399	0
4	22	18	"PFK0277"	"Kn2223_1"	18770	24730	150	89	92	24	81	82	15	33	16	0	99	99	15	93	94	14	26	5	0	1.333	1.833	1.000	1.067	3.388	3.136	0.031	156	716	14	17	0.415	8	6	11	6	-50
4	1	19	"PFK0478"	"Kn610_1"	14820	24920	110	2453	2277	538	94	105	103	100	100	0	1176	1078	301	102	127	172	93	93	0	2.196	2.237	2.204	2.428	1.704	2.204	0.862	80	445	3433	3159	1.135	2359	1074	2183	976	0
4	2	19	"PFK0517"	"Kn8027_1"	14970	24900	150	97	99	16	98	106	82	0	0	0	113	114	19	108	126	137	0	0	0	-0.200	0.167	0.917	1.020	3.962	0.572	0.817	156	723	4	7	Error	-1	5	1	6	-50
4	3	19	"PFK0524"	"Kn836_1"	15200	24930	120	326	326	112	93	94	17	97	95	0	387	378	94	106	107	16	100	98	0	0.829	0.857	0.816	0.774	1.969	0.893	0.794	120	545	514	505	-0.270	233	281	233	272	0
4	4	19	"PFK0554"	"Kn962_1"	15390	24930	120	296	290	87	89	91	15	100	95	0	275	272	63	103	105	18	98	98	0	1.203	1.189	1.203	1.149	1.977	1.248	0.772	120	422	379	370	0.267	207	172	201	169	0
4	5	19	"PFK0701"	"Ks15_2"	15540	24900	150	98	98	18	91	93	17	25	7	0	110	110	17	104	106	18	21	6	0	1.167	1.167	1.121	1.058	3.272	0.645	0.025	156	478	13	13	0.222	7	6	7	6	-50
4	6	19	"PFK0743"	"Ks196_1"	15730	24900	150	98	99	20	93	95	19	25	5	0	109	109	15	107	113	22	9	2	0	2.500	3.000	1.759	1.454	3.571	2.993	0.009	156	506	7	8	1.322	5	2	6	2	-50
4	7	19	"PFK1214"	"Ks82_7"	15920	24910	150	94	96	18	97	99	25	7	1	0	111	115	18	109	116	27	14	1	0	-1.500	-0.167	1.000	1.208	3.665	0.983	0.157	156	624	-1	5	Error	-3	2	-1	6	-50
4	8	19	"PFK1273"	"Ks97_17"	16140	24930	110	168	169	40	92	96	26	91	70	0	193	194	35	106	110	23	96	87	0	0.874	0.875	0.899	0.885	1.961	1.003	0.539	80	438	163	165	-0.195	76	87	77	88	0
4	9	19	"PFK0237"	"Kn1802_2"	16300	24910	150	102	112	59	97	140	243	1	0	0	115	121	38	109	168	300	0	0	0	0.833	1.250	1.133	0.989	3.848	0.837	0.940	156	681	11	27	-0.263	5	6	15	12	-50
4	10	19	"PFK0352"	"Kn3360_1"	16540	24930	150	119	121	28	95	97	21	51	26	0	124	124	22	108	124	146	0	0	0	1.500	1.625	1.474	1.401	3.312	0.066	0.121	156	797	40	42	0.585	24	16	26	16	-50
4	11	19	"PFK0401"	"Kn4252_4"	16740	24930	90	113	116	21	93	94	17	61	34	0	142	140	24	103	105	18	76	51	0	0.513	0.622	0.528	0.566	2.804	0.732	0.287	52	341	59	60	-0.963	20	39	23	37	0
4	12	19	"PFK0571"	"Ks101_8"	16900	24930	120	1224	1156	446	90	92	16	100	100	0	525	512	193	104	105	18	96	95	0	2.694	2.613	2.521	2.696	1.863	2.661	0.864	120	553	1555	1474	1.430	1134	421	1066	408	0
4	13	19	"PFBL B0018"	"oPFBLOB0018"	17090	24930	120	2335	2206	770	91	92	17	100	100	0	1200	1191	366	104	106	17	100	100	0	2.047	1.946	1.931	1.923	1.691	2.021	0.899	120	522	3340	3202	1.034	2244	1096	2115	1087	0
4	14	19	"PFM60469"	"oPFM60469"	17280	24930	120	41492	37932	13472	95	98	22	100	100	0	28254	25361	10214	109	113	26	100	100	0	1.471	1.498	1.485	1.753	2.011	1.486	0.917	120	541	69542	63089	0.557	41397	28145	37837	25252	0
4	15	19	"PFB0683"	"oPFB0683"	17480	24930	120	373	456	210	96	100	22	99	96	0	395	429	181	106	110	24	95	92	0	0.958	1.115	1.153	1.175	1.877	1.139	0.884	120	432	566	683	-0.061	277	289	360	323	0
4	16	19	"PFG0004"	"oPFG0004"	17670	24940	120	1332	1283	487	94	95	16	100	100	0	943	924	249	101	103	16	100	100	0	1.470	1.445	1.513	1.289	1.842	1.559	0.882	120	376	2080	2012	0.556	1238	842	1189	823	0
4	17	19	"PFC0763"	"oPFC0763"	17840	24930	150	110	112	23	92	92	16	54	26	0	122	125	22	101	103	15	60	37	0	0.857	0.833	1.000	1.006	3.379	0.929	0.104	156	463	39	44	-0.222	18	21	20	24	-50
4	18	19	"PFL0014"	"oPFL0014"	18040	24940	120	4449	4178	1856	88	89	16	100	100	0	2961	2785	941	101	103	15	100	100	0	1.525	1.524	1.551	1.313	1.966	1.636	0.897	120	464	7221	6774	0.609	4361	2860	4090	2684	0
4	19	19	"PFM60471"	"oPFM60471"	18240	24940	120	1173	1096	332	85	86	15	100	100	0	21131	20663	5026	102	104	18	100	100	0	0.052	0.049	0.049	0.048	1.368	0.048	0.886	120	464	22117	21572	-4.273	1088	21029	1011	20561	0
4	20	19	"PFL0019"	"oPFL0019"	18420	24940	120	2209	2128	940	86	86	15	100	100	0	2619	2491	865	100	103	18	100	100	0	0.843	0.854	0.887	0.764	2.042	0.890	0.882	120	466	4642	4433	-0.247	2123	2519	2042	2391	0
4	21	19	"PFG0007"	"oPFG0007"	18620	24940	120	238	238	74	85	85	16	95	91	0	1289	1273	481	98	100	15	100	100	0	0.128	0.130	0.127	0.132	1.979	0.121	0.782	120	460	1344	1328	-2.961	153	1191	153	1175	0
4	22	19	"PFI17638"	"oPFI17638"	18800	24940	120	405	372	146	81	82	16	96	94	0	7620	7442	2976	99	99	14	100	100	0	0.043	0.040	0.040	0.042	1.720	0.038	0.842	120	525	7845	7634	-4.537	324	7521	291	7343	0
4	1	20	"PFBL B0024"	"oPFBLOB0024"	14810	25120	120	1204	1123	411	89	91	17	100	99	0	1351	1280	368	97	101	26	100	100	0	0.889	0.874	0.873	0.779	1.842	0.903	0.889	120	600	2369	2217	-0.169	1115	1254	1034	1183	0
4	2	20	"PFBL B0025"	"oPFBLOB0025"	15010	25120	110	474	465	109	90	92	17	100	100	0	438	425	76	101	103	17	100	100	0	1.139	1.157	1.091	1.137	1.370	1.184	0.852	80	458	721	699	0.188	384	337	375	324	0
4	3	20	"PFN0253"	"oPFN0253"	15190	25120	120	331	327	104	87	88	15	95	94	0	459	435	123	102	102	13	98	98	0	0.683	0.721	0.716	0.707	1.790	0.720	0.849	120	498	601	573	-0.549	244	357	240	333	0
4	4	20	"PFL0021"	"oPFL0021"	15390	25120	120	2467	2297	925	86	87	14	100	100	0	1979	1992	707	102	103	13	100	100	0	1.269	1.170	1.190	1.134	2.033	1.211	0.861	120	412	4258	4101	0.343	2381	1877	2211	1890	0
4	5	20	"PFF72416"	"oPFF72416"	15550	25110	150	91	90	17	87	88	15	23	4	0	116	117	18	101	102	14	50	23	0	0.267	0.188	0.720	0.687	4.050	0.578	0.029	156	519	19	19	-1.907	4	15	3	16	-50
4	6	20	"PFI17640"	"oPFI17640"	15760	25120	120	624	607	222	92	94	20	98	97	0	406	387	124	105	110	25	96	94	0	1.767	1.826	1.866	1.985	1.970	1.920	0.826	120	503	833	797	0.822	532	301	515	282	0
4	7	20	"PFK12891"	"oPFK12891"	15950	25120	120	217	215	56	101	103	23	93	86	0	875	879	251	115	124	32	100	100	0	0.153	0.149	0.148	0.136	2.070	0.136	0.636	120	502	876	878	-2.712	116	760	114	764	0
4	8	20	"PFJ12782"	"oPFJ12782"	16140	25120	130	45625	44264	16110	106	136	171	100	100	5	58639	51442	17415	127	174	212	100	100	31	0.778	0.861	0.837	0.911	1.859	0.861	0.865	120	560	104031	95473	-0.362	45519	58512	44158	51315	0
4	9	20	"PFL0025"	"oPFL0025"	16330	25130	120	1513	1558	569	110	172	274	97	93	0	1863	2052	622	145	226	338	100	99	0	0.817	0.759	0.801	0.711	1.570	0.795	0.911	120	523	3121	3355	-0.292	1403	1718	1448	1907	0
4	10	20	"PFF72418"	"oPFF72418"	16530	25130	120	2794	2545	1133	105	107	23	100	98	0	3676	3454	1178	127	134	33	100	100	0	0.758	0.733	0.768	0.614	2.179	0.761	0.884	120	475	6238	5767	-0.400	2689	3549	2440	3327	0
4	11	20	"PFC0772"	"oPFC0772"	16710	25120	110	585	576	139	99	101	18	100	100	0	846	833	139	119	122	22	100	100	0	0.669	0.668	0.669	0.647	1.342	0.658	0.860	80	463	1213	1191	-0.581	486	727	477	714	0
4	12	20	"PFA32028"	"oPFA32028"	16910	25120	80	105	105	26	96	97	17	30	13	0	163	162	24	119	121	19	82	59	0	0.205	0.209	0.425	0.416	3.919	0.326	0.042	52	306	53	52	-2.290	9	44	9	43	0
4	13	20	"PFI17641"	"oPFI17641"	17090	25130	120	5217	5079	1941	97	99	19	100	100	0	4641	4296	1416	117	119	26	100	100	0	1.132	1.192	1.196	1.136	1.870	1.232	0.896	120	517	9644	9161	0.179	5120	4524	4982	4179	0
4	14	20	"PFL0027"	"oPFL0027"	17280	25130	120	567	543	216	95	98	20	94	92	0	818	755	244	113	115	18	99	98	0	0.670	0.698	0.731	0.645	1.855	0.717	0.857	120	483	1177	1090	-0.579	472	705	448	642	0
4	15	20	"PFK12903"	"oPFK12903"	17480	25090	150	110	112	23	93	97	21	42	16	0	137	140	29	107	111	22	63	31	0	0.567	0.576	0.744	0.690	3.171	0.602	0.085	156	595	47	52	-0.819	17	30	19	33	-50
4	16	20	"PFI17664"	"oPFI17664"	17680	25100	120	274	265	82	89	90	15	95	92	0	899	863	279	104	105	15	100	100	0	0.233	0.232	0.226	0.219	1.872	0.223	0.805	120	434	980	935	-2.103	185	795	176	759	0
4	17	20	"PFH0013"	"oPFH0013"	17870	25100	120	309	298	98	88	88	15	95	91	0	1303	1244	409	104	106	15	100	100	0	0.184	0.184	0.185	0.173	1.613	0.181	0.844	120	434	1420	1350	-2.440	221	1199	210	1140	0
4	18	20	"PFD66991"	"oPFD66991"	18040	25100	110	390	378	72	84	85	15	100	100	0	527	512	90	101	102	16	100	100	0	0.718	0.715	0.719	0.710	1.313	0.696	0.845	80	412	732	705	-0.477	306	426	294	411	0
4	19	20	"PFM60502"	"oPFM60502"	18240	25100	120	708	687	259	84	85	17	99	98	0	2147	2064	732	99	103	27	100	100	0	0.305	0.307	0.310	0.288	1.905	0.298	0.882	120	485	2672	2568	-1.715	624	2048	603	1965	0
4	20	20	"PFI17667"	"oPFI17667"	18430	25100	120	2005	1851	706	83	84	18	100	100	0	1112	1082	396	98	101	28	97	96	0	1.895	1.797	1.833	1.896	2.060	1.856	0.881	120	469	2936	2752	0.923	1922	1014	1768	984	0
4	21	20	"PFF72456"	"oPFF72456"	18630	25110	120	635	587	245	84	84	14	95	93	0	911	898	307	98	99	14	100	100	0	0.678	0.629	0.659	0.545	1.933	0.647	0.859	120	422	1364	1303	-0.561	551	813	503	800	0
4	22	20	"PFI17668"	"oPFI17668"	18790	25110	120	1121	1049	472	80	81	15	98	96	0	930	892	365	96	97	14	99	98	0	1.248	1.217	1.248	1.175	1.916	1.253	0.866	120	507	1875	1765	0.320	1041	834	969	796	0
4	1	21	"PFJ12799"	"oPFJ12799"	14820	25280	120	106	106	21	84	86	15	62	30	0	137	140	23	93	94	12	95	80	0	0.500	0.468	0.586	0.487	2.592	0.569	0.201	120	562	66	69	-1.000	22	44	22	47	0
4	2	21	"PFF72457"	"oPFF72457"	15020	25290	120	1815	1637	777	86	88	15	97	95	0	5542	5001	1935	94	96	13	100	100	0	0.317	0.316	0.321	0.260	2.148	0.316	0.880	120	489	7177	6458	-1.656	1729	5448	1551	4907	0
4	3	21	"PFF72459"	"oPFF72459"	15190	25290	100	211	209	62	85	86	15	96	90	0	360	357	81	97	99	13	100	100	0	0.479	0.477	0.502	0.441	1.807	0.488	0.722	80	386	389	384	-1.062	126	263	124	260	0
4	4	21	"PFM60506"	"oPFM60506"	15390	25290	120	1579	1514	602	85	86	15	100	99	0	1073	1030	345	98	100	13	100	99	0	1.532	1.533	1.606	1.440	2.174	1.622	0.860	120	481	2469	2361	0.616	1494	975	1429	932	0
4	5	21	"PFL0067"	"oPFL0067"	15580	25290	120	316	313	113	84	85	15	95	92	0	621	625	222	99	99	13	100	99	0	0.444	0.435	0.439	0.424	2.017	0.413	0.785	120	469	754	755	-1.170	232	522	229	526	0
4	6	21	"PFI17670"	"oPFI17670"	15770	25290	120	1552	1541	612	86	87	16	100	100	0	1543	1556	555	99	99	13	100	100	0	1.015	0.999	1.013	0.979	1.924	1.018	0.871	120	453	2910	2912	0.022	1466	1444	1455	1457	0
4	7	21	"PFI17672"	"oPFI17672"	15940	25290	110	292	287	71	89	91	18	100	100	0	468	462	99	101	104	17	100	100	0	0.553	0.548	0.524	0.529	1.414	0.517	0.766	80	432	570	559	-0.854	203	367	198	361	0
4	8	21	"PFL0068"	"oPFL0068"	16130	25290	110	521	525	134	95	100	29	100	100	0	853	888	178	109	124	49	100	100	0	0.573	0.552	0.551	0.538	1.341	0.535	0.837	80	492	1170	1209	-0.804	426	744	430	779	0
4	9	21	"PFL0070"	"oPFL0070"	16330	25290	110	552	554	164	99	103	27	100	100	0	1510	1547	384	114	127	43	100	100	0	0.324	0.318	0.317	0.305	1.394	0.304	0.847	80	476	1849	1888	-1.624	453	1396	455	1433	0
4	10	21	"PFF72463"	"oPFF72463"	16520	25290	110	584	577	173	97	98	20	100	100	0	1328	1321	345	114	120	32	100	100	0	0.401	0.398	0.402	0.383	1.418	0.371	0.844	80	430	1701	1687	-1.318	487	1214	480	1207	0
4	11	21	"PFD66995"	"oPFD66995"	16710	25290	150	99	100	19	92	94	18	26	10	0	133	140	29	111	114	25	46	23	0	0.318	0.276	0.545	0.466	3.022	0.239	0.051	156	647	29	37	-1.652	7	22	8	29	-50
4	12	21	"PFL0074"	"oPFL0074"	16910	25300	120	2958	2836	1201	91	92	18	99	99	0	2847	2788	992	107	110	28	100	100	0	1.046	1.024	1.057	0.951	2.234	1.059	0.868	120	540	5607	5426	0.065	2867	2740	2745	2681	0
4	13	21	"PFJ12802"	"oPFJ12802"	17090	25300	110	418	404	85	93	95	20	100	100	0	1194	1193	217	105	109	29	100	100	0	0.298	0.286	0.283	0.280	1.295	0.269	0.811	80	432	1414	1399	-1.744	325	1089	311	1088	0
4	14	21	"PFBL B0125"	"oPFBLOB0125"	17280	25300	120	494	492	158	91	93	18	100	98	0	474	459	115	104	105	17	100	100	0	1.089	1.130	1.182	1.070	1.860	1.180	0.835	120	485	773	756	0.123	403	370	401	355	0
4	15	21	"PFN0269"	"oPFN0269"	17470	25300	120	6169	5883	2740	91	92	16	100	99	0	6374	6410	2476	102	103	16	100	100	0	0.969	0.918	0.929	0.798	2.366	0.952	0.878	120	525	12350	12100	-0.045	6078	6272	5792	6308	0
4	16	21	"PFD66996"	"oPFD66996"	17660	25300	120	1437	1365	459	89	91	16	100	100	0	1048	1035	332	102	104	16	100	100	0	1.425	1.368	1.373	1.386	1.829	1.401	0.877	120	536	2294	2209	0.511	1348	946	1276	933	0
4	17	21	"PFF72496"	"oPFF72496"	17850	25300	120	1066	1007	357	88	89	16	100	99	0	547	552	160	102	103	14	100	99	0	2.198	2.042	2.111	1.962	1.931	2.188	0.847	120	515	1423	1369	1.136	978	445	919	450	0
4	18	21	"PFH0035"	"oPFH0035"	18030	25300	120	280	275	81	84	86	16	98	96	0	601	597	216	100	101	14	99	99	0	0.391	0.384	0.373	0.391	1.863	0.350	0.801	120	540	697	688	-1.354	196	501	191	497	0
4	19	21	"PFL0139"	"oPFL0139"	18230	25300	120	1097	1076	383	83	85	18	100	100	0	1083	1071	422	99	101	26	97	96	0	1.030	1.022	1.027	1.100	2.038	0.996	0.859	120	487	1998	1965	0.043	1014	984	993	972	0
4	20	21	"PFBL B0173"	"oPFBLOB0173"	18410	25300	120	266	273	81	81	83	17	99	99	0	365	371	116	97	98	26	95	93	0	0.690	0.701	0.696	0.763	2.273	0.676	0.812	120	492	453	466	-0.535	185	268	192	274	0
4	21	21	"PFI17720"	"oPFI17720"	18610	25300	130	104	107	21	82	82	14	64	41	0	130	131	24	95	96	14	82	59	0	0.629	0.694	0.674	0.679	3.516	1.245	0.075	120	551	57	61	-0.670	22	35	25	36	0
4	22	21	"PFG0054"	"oPFG0054"	18800	25300	110	1224	1135	371	81	82	14	100	100	0	2900	2754	851	95	97	16	100	100	0	0.407	0.396	0.397	0.379	1.464	0.367	0.862	80	486	3948	3713	-1.295	1143	2805	1054	2659	0
4	1	22	"PFN0287"	"oPFN0287"	14810	25480	120	202	199	54	81	82	14	94	94	0	310	308	85	92	93	12	99	98	0	0.555	0.546	0.540	0.507	2.227	0.540	0.792	120	659	339	334	-0.849	121	218	118	216	0
4	2	22	"PFL0140"	"oPFL0140"	14990	25480	120	1418	1372	572	81	83	14	100	100	0	1054	1094	383	93	94	12	100	100	0	1.391	1.290	1.311	1.251	1.928	1.358	0.871	120	601	2298	2292	0.476	1337	961	1291	1001	0
4	3	22	"PFL0142"	"oPFL0142"	15190	25480	110	296	291	57	84	85	15	100	100	0	691	706	139	96	97	16	100	100	0	0.356	0.339	0.333	0.333	1.322	0.309	0.826	80	524	807	817	-1.489	212	595	207	610	0
4	4	22	"PFL0144"	"oPFL0144"	15370	25480	120	169	171	40	82	83	14	95	93	0	477	465	132	96	98	16	99	99	0	0.228	0.241	0.231	0.238	2.071	0.224	0.734	120	602	468	458	-2.131	87	381	89	369	0
4	5	22	"PFJ12815"	"oPFJ12815"	15570	25490	120	266	265	85	81	82	15	95	93	0	1021	1000	334	95	96	12	99	99	0	0.200	0.203	0.206	0.185	1.730	0.196	0.849	120	594	1111	1089	-2.323	185	926	184	905	0
4	6	22	"PFI17725"	"oPFI17725"	15750	25480	120	8081	7676	2784	83	83	14	100	100	0	2531	2433	955	94	96	13	100	100	0	3.282	3.246	3.163	3.521	2.048	3.378	0.860	120	562	10435	9932	1.715	7998	2437	7593	2339	0
4	7	22	"PFL0149"	"oPFL0149"	15940	25490	120	139	140	35	82	83	14	88	79	0	140	140	24	93	95	13	94	75	0	1.213	1.234	1.181	1.171	2.271	1.481	0.377	120	635	104	105	0.278	57	47	58	47	0
4	8	22	"PFG0057"	"oPFG0057"	16130	25480	110	268	269	67	82	84	15	98	98	0	293	296	69	95	96	16	100	100	0	0.939	0.930	0.895	0.911	1.525	0.886	0.806	80	543	384	388	-0.090	186	198	187	201	0
4	9	22	"PFF72505"	"oPFF72505"	16320	25480	110	658	648	134	85	87	16	100	100	0	334	322	65	98	99	18	100	98	0	2.428	2.513	2.478	2.581	1.336	2.437	0.843	80	556	809	787	1.280	573	236	563	224	0
4	10	22	"PFM60543"	"oPFM60543"	16520	25490	120	247	251	72	87	88	16	98	95	0	886	851	245	98	101	21	100	99	0	0.203	0.218	0.217	0.208	1.914	0.208	0.809	120	632	948	917	-2.300	160	788	164	753	0
4	11	22	"PFBL B0178"	"oPFBLOB0178"	16700	25490	120	8356	7791	3100	84	86	16	100	100	0	4208	4072	1599	96	98	14	100	100	0	2.012	1.938	1.993	1.994	2.052	2.010	0.878	120	582	12384	11683	1.008	8272	4112	7707	3976	0
4	12	22	"PFG0058"	"oPFG0058"	16890	25490	110	349	359	104	84	86	17	100	100	0	294	294	66	94	95	15	100	100	0	1.325	1.375	1.455	1.352	1.504	1.401	0.764	80	526	465	475	0.406	265	200	275	200	0
4	13	22	"PFBL B0180"	"oPFBLOB0180"	17080	25490	110	270	270	63	83	85	15	100	98	0	276	277	63	94	96	17	100	100	0	1.027	1.022	1.063	1.009	1.511	0.953	0.784	80	556	369	370	0.039	187	182	187	183	0
4	14	22	"PFBL B0182"	"oPFBLOB0182"	17280	25490	120	2549	2443	955	85	86	15	100	100	0	1046	997	356	96	96	14	100	100	0	2.594	2.617	2.676	2.719	1.876	2.759	0.881	120	614	3414	3259	1.375	2464	950	2358	901	0
4	15	22	"PFBL B0184"	"oPFBLOB0184"	17470	25500	120	384	381	141	85	87	16	95	92	0	629	628	186	95	97	15	100	100	0	0.560	0.555	0.563	0.476	2.022	0.565	0.840	120	605	833	829	-0.837	299	534	296	533	0
4	16	22	"PFI17729"	"oPFI17729"	17660	25490	110	107	111	23	85	87	16	68	35	0	144	145	28	97	98	15	90	68	0	0.468	0.542	0.475	0.532	3.413	0.441	0.151	80	494	69	74	-1.095	22	47	26	48	0
4	17	22	"PFH0036"	"oPFH0036"	17840	25500	120	2318	2197	868	84	86	16	100	99	0	2981	3003	989	96	98	21	100	100	0	0.774	0.727	0.753	0.648	2.057	0.735	0.880	120	592	5119	5020	-0.369	2234	2885	2113	2907	0
4	18	22	"PFA32038"	"oPFA32038"	18030	25500	120	2449	2468	1071	83	84	15	100	100	0	3733	3759	1465	97	98	14	100	100	0	0.651	0.651	0.679	0.588	2.117	0.647	0.865	120	549	6002	6047	-0.620	2366	3636	2385	3662	0
4	19	22	"EMPTY"	"EMPTY"	18210	25490	150	81	82	15	80	81	15	16	3	0	96	95	13	93	95	14	16	3	0	0.333	1.000	1.053	1.145	3.961	2.611	0.001	156	741	4	4	-1.585	1	3	2	2	-75
4	20	22	"EMPTY"	"EMPTY"	18400	25490	150	80	81	15	77	78	14	22	5	0	90	91	12	91	92	14	12	1	0	-3.000	100000.000	1.143	1.106	3.613	1.806	0.016	156	727	2	4	Error	3	-1	4	0	-75
4	21	22	"EMPTY"	"EMPTY"	18590	25490	150	77	79	13	78	79	14	14	2	0	93	93	13	89	91	13	22	4	0	-0.250	0.250	0.871	0.915	3.212	2.310	0.004	156	746	3	5	Error	-1	4	1	4	-75
4	22	22	"EMPTY"	"EMPTY"	18780	25490	150	82	82	14	80	82	15	19	1	0	91	93	12	91	92	16	13	1	0	100000.000	1.000	1.275	1.421	3.192	29.554	0.000	156	941	2	4	16.610	2	0	2	2	-75
5	1	1	"PFI0414"	"I5572_1"	1260	25930	140	615	605	173	70	72	17	100	99	0	407	401	92	96	101	56	97	95	0	1.752	1.754	1.767	1.736	1.463	1.840	0.883	156	824	856	840	0.809	545	311	535	305	0
5	2	1	"PFI0486"	"I7438_2"	1430	25930	140	16724	16801	6278	71	76	25	100	100	0	5102	5119	1907	98	105	30	100	100	0	3.328	3.332	3.414	3.349	1.590	3.446	0.933	156	727	21657	21751	1.735	16653	5004	16730	5021	0
5	3	1	"PFI0416"	"I5607_1"	1630	25930	130	263	267	43	74	79	25	100	100	0	207	203	32	98	108	32	99	90	0	1.734	1.838	1.766	1.885	1.432	1.857	0.708	120	648	298	298	0.794	189	109	193	105	0
5	4	1	"PFI0237"	"I16933_1"	1820	25930	130	990	1010	205	80	91	43	100	100	0	802	785	182	108	124	44	100	100	0	1.311	1.374	1.335	1.410	1.308	1.357	0.925	120	652	1604	1607	0.391	910	694	930	677	0
5	5	1	"PFI0401"	"I5180_2"	2020	25940	140	496	478	115	85	102	63	98	96	0	1108	1072	271	135	189	165	99	95	0	0.422	0.419	0.430	0.414	1.504	0.406	0.889	156	737	1384	1330	-1.243	411	973	393	937	0
5	6	1	"PFI0236"	"I1689_2"	2220	25940	160	4233	3508	2031	82	99	63	100	99	0	8158	7180	4022	126	177	157	100	100	0	0.517	0.486	0.484	0.461	1.528	0.485	0.936	208	912	12183	10480	-0.952	4151	8032	3426	7054	0
5	7	1	"PFJ0542"	"J667_1"	2380	25940	130	3521	3648	703	83	107	68	100	100	0	1705	1702	376	125	150	77	100	100	0	2.176	2.261	2.290	2.298	1.220	2.263	0.940	120	604	5018	5142	1.122	3438	1580	3565	1577	0
5	8	1	"PFJ0005"	"J1011_3"	2580	25940	130	2818	2853	483	85	118	77	100	100	0	1552	1531	292	135	167	99	100	100	0	1.929	1.983	2.008	2.005	1.179	2.034	0.927	120	685	4150	4164	0.948	2733	1417	2768	1396	0
5	9	1	"PFJ0310"	"J2896_1"	2760	25940	140	4142	4012	1049	79	96	56	100	100	0	8800	8537	2324	120	167	109	100	100	0	0.468	0.467	0.475	0.469	1.432	0.460	0.937	156	720	12743	12350	-1.095	4063	8680	3933	8417	0
5	10	1	"PFJ0140"	"J17_1"	2950	25940	140	9417	9039	2709	79	93	51	100	100	0	8244	7858	2637	116	164	117	100	100	0	1.149	1.157	1.190	1.192	1.450	1.157	0.932	156	718	17466	16702	0.200	9338	8128	8960	7742	0
5	11	1	"PFJ0200"	"J21_1"	3140	25940	140	1684	1618	348	79	88	40	100	100	0	2083	2032	613	109	149	106	100	100	0	0.813	0.800	0.810	0.829	1.461	0.779	0.890	156	747	3579	3462	-0.299	1605	1974	1539	1923	0
5	12	1	"PFJ0215"	"J21_7"	3330	25940	130	1320	1322	148	78	82	24	100	100	0	3404	3421	615	107	149	118	100	100	0	0.377	0.375	0.378	0.380	1.165	0.363	0.942	120	619	4539	4558	-1.408	1242	3297	1244	3314	0
5	13	1	"PFJ0476"	"J53_48"	3520	25950	170	8824	7839	4231	76	79	20	100	100	0	24764	21652	11827	103	137	108	100	100	0	0.355	0.360	0.354	0.353	1.462	0.355	0.952	208	984	33409	29312	-1.495	8748	24661	7763	21549	0
5	14	1	"PFJ0510"	"J58_2"	3710	25950	140	2954	2915	748	76	77	16	100	100	0	4208	4076	1262	103	124	71	100	100	0	0.701	0.715	0.725	0.744	1.345	0.701	0.953	156	695	6983	6812	-0.512	2878	4105	2839	3973	0
5	15	1	"PFJ0563"	"J70_2"	3900	25950	130	333	340	75	75	76	15	100	100	0	1271	1244	194	101	112	44	100	100	0	0.221	0.232	0.228	0.228	1.290	0.224	0.874	120	588	1428	1408	-2.181	258	1170	265	1143	0
5	16	1	"PFJ0575"	"J73_12"	4070	25960	140	5157	4892	1343	75	77	16	100	100	0	3516	3291	819	99	104	22	100	100	0	1.487	1.509	1.556	1.479	1.481	1.550	0.932	156	687	8499	8009	0.573	5082	3417	4817	3192	0
5	17	1	"PFJ0599"	"J85_3"	4270	25960	140	2069	1950	617	74	77	17	100	100	0	1479	1385	374	97	102	33	100	100	0	1.444	1.457	1.511	1.377	1.543	1.510	0.927	156	737	3377	3164	0.530	1995	1382	1876	1288	0
5	18	1	"PFJ0018"	"J109_5"	4460	25960	140	183	184	42	73	74	15	98	94	0	268	262	52	95	101	37	98	94	0	0.636	0.665	0.688	0.643	1.761	0.591	0.650	156	705	283	278	-0.653	110	173	111	167	0
5	19	1	"PFJ0181"	"J198_5"	4650	25960	140	4686	4616	1671	72	74	16	100	100	0	11289	11090	3493	94	98	26	100	100	0	0.412	0.413	0.422	0.403	1.657	0.413	0.924	156	719	15809	15540	-1.279	4614	11195	4544	10996	0
5	20	1	"PFJ0227"	"J227_2"	4830	25960	130	332	335	55	71	73	13	100	100	0	520	513	73	93	94	12	100	100	0	0.611	0.629	0.618	0.625	1.289	0.614	0.881	120	623	688	684	-0.710	261	427	264	420	0
5	21	1	"PFJ0246"	"J242_1"	5030	25960	140	147	147	29	72	76	36	90	50	0	178	179	30	93	102	98	32	0	0	0.882	0.872	0.875	0.865	1.758	0.873	0.625	156	741	160	161	-0.181	75	85	75	86	0
5	22	1	"PFJ0280"	"J268_1"	5210	25970	140	2374	2209	655	72	76	37	99	99	0	2529	2452	547	91	99	90	100	100	0	0.944	0.905	0.941	0.845	1.577	0.928	0.935	156	803	4740	4498	-0.083	2302	2438	2137	2361	0
5	1	2	"PFJ0322"	"J309_17"	1230	26140	130	459	459	74	70	72	15	100	100	0	537	543	106	99	100	15	100	100	0	0.888	0.876	0.884	0.886	1.231	0.850	0.919	120	682	827	833	-0.171	389	438	389	444	0
5	2	2	"PFJ0363"	"J373_1"	1420	26150	130	359	352	68	73	83	43	99	97	0	945	949	138	106	119	47	100	100	0	0.341	0.331	0.329	0.320	1.335	0.333	0.866	120	579	1125	1122	-1.553	286	839	279	843	0
5	3	2	"PFN0173"	"N132_113"	1610	26140	130	4580	4461	598	78	92	50	100	100	0	2653	2664	476	114	136	58	100	100	0	1.773	1.719	1.726	1.738	1.165	1.732	0.954	120	598	7041	6933	0.826	4502	2539	4383	2550	0
5	4	2	"PFN0184"	"N132_132"	1790	26140	130	2879	2911	509	86	108	65	100	100	0	1030	1032	254	138	155	67	100	100	0	3.131	3.160	3.201	3.260	1.282	3.139	0.918	120	612	3685	3719	1.647	2793	892	2825	894	0
5	5	2	"PFN0186"	"N132_136"	2000	26150	130	964	944	166	84	104	63	100	100	0	3502	3612	768	154	185	111	100	100	0	0.263	0.249	0.256	0.248	1.288	0.239	0.898	120	595	4228	4318	-1.928	880	3348	860	3458	0
5	6	2	"PFN0203"	"N132_171"	2180	26150	130	467	476	81	78	92	62	100	100	0	899	911	151	146	193	163	100	100	0	0.517	0.520	0.520	0.519	1.251	0.500	0.873	120	556	1142	1163	-0.953	389	753	398	765	0
5	7	2	"PFN0208"	"N132_178"	2380	26160	130	762	775	145	83	105	65	100	100	0	2323	2354	364	156	183	104	100	100	0	0.313	0.315	0.312	0.312	1.202	0.316	0.913	120	643	2846	2890	-1.674	679	2167	692	2198	0
5	8	2	"PFN0211"	"N132_181"	2580	26160	90	317	325	61	103	140	87	100	80	0	581	610	128	175	210	114	100	98	0	0.527	0.510	0.526	0.514	1.288	0.487	0.740	52	343	620	657	-0.924	214	406	222	435	0
5	9	2	"PFN0362"	"N135_24"	2740	26150	130	3419	3420	403	95	125	78	100	100	0	2697	2704	556	178	203	93	100	100	0	1.320	1.316	1.349	1.339	1.207	1.284	0.927	120	561	5843	5851	0.400	3324	2519	3325	2526	0
5	10	2	"PFN0373"	"N136_4"	2930	26150	130	3565	3598	529	88	120	77	100	100	0	1852	1841	355	165	187	93	100	100	0	2.061	2.094	2.115	2.125	1.230	2.101	0.922	120	522	5164	5186	1.043	3477	1687	3510	1676	0
5	11	2	"PFN0401"	"N137_50"	3130	26150	130	1498	1485	223	85	102	53	100	100	0	1121	1143	242	125	146	68	100	100	0	1.419	1.375	1.402	1.397	1.193	1.371	0.934	120	573	2409	2418	0.505	1413	996	1400	1018	0
5	12	2	"PFN0423"	"N138_31"	3320	26160	110	237	245	39	82	87	27	100	100	0	265	269	45	110	122	45	100	96	0	1.000	1.025	1.000	1.034	1.317	0.960	0.820	80	529	310	322	0.000	155	155	163	159	0
5	13	2	"PFN0433"	"N138_45"	3500	26160	130	808	816	118	78	83	25	100	100	0	625	635	99	113	148	126	100	99	0	1.426	1.414	1.429	1.420	1.197	1.424	0.740	120	549	1242	1260	0.512	730	512	738	522	0
5	14	2	"PFN0409"	"N138_104"	3700	26150	130	1761	1760	282	76	79	22	100	100	0	895	896	163	107	123	63	100	100	0	2.138	2.134	2.178	2.151	1.160	2.153	0.940	120	579	2473	2473	1.096	1685	788	1684	789	0
5	15	2	"PFN0534"	"N143_18"	3890	26160	130	400	402	62	75	77	16	100	100	0	607	609	74	101	109	40	100	100	0	0.642	0.644	0.647	0.636	1.223	0.657	0.923	120	538	831	835	-0.639	325	506	327	508	0
5	16	2	"PFN0540"	"N143_29"	4070	26160	140	999	951	254	76	78	28	100	100	0	1155	1103	345	100	102	18	100	100	0	0.875	0.872	0.899	0.901	1.498	0.853	0.924	156	562	1978	1878	-0.193	923	1055	875	1003	0
5	17	2	"PFN0556"	"N143_56"	4250	26160	110	140	143	26	74	77	16	98	95	0	180	183	31	99	102	19	100	95	0	0.815	0.821	0.801	0.821	1.774	0.778	0.565	80	443	147	153	-0.295	66	81	69	84	0
5	18	2	"PFN0562"	"N143_66"	4450	26160	130	2300	2311	362	75	78	18	100	100	0	1592	1583	300	98	104	25	100	100	0	1.489	1.506	1.520	1.532	1.263	1.499	0.934	120	545	3719	3721	0.575	2225	1494	2236	1485	0
5	19	2	"PFN0608"	"N147_16"	4630	26170	130	318	322	67	74	77	18	100	100	0	290	302	53	95	103	33	100	100	0	1.251	1.198	1.227	1.190	1.333	1.200	0.847	120	508	439	455	0.323	244	195	248	207	0
5	20	2	"PFN0623"	"N148_7"	4820	26160	130	271	271	53	73	75	15	100	100	0	342	340	57	94	97	18	100	100	0	0.798	0.805	0.804	0.804	1.370	0.781	0.854	120	552	446	444	-0.325	198	248	198	246	0
5	21	2	"PFN0714"	"N151_50"	5010	26170	130	4891	4904	814	76	81	41	100	100	0	14080	13770	2641	97	125	171	100	100	0	0.344	0.353	0.352	0.357	1.260	0.338	0.926	120	607	18798	18501	-1.538	4815	13983	4828	13673	0
5	22	2	"PFN0723"	"N152_1"	5210	26170	140	901	861	261	74	79	41	98	95	0	1681	1610	400	93	118	162	99	98	0	0.521	0.519	0.518	0.479	1.597	0.512	0.902	156	682	2415	2304	-0.941	827	1588	787	1517	0
5	1	3	"PFN0727"	"N152_17"	1220	26340	130	553	568	108	72	74	15	100	100	0	658	681	147	98	102	22	100	100	0	0.859	0.851	0.850	0.860	1.274	0.830	0.915	120	663	1041	1079	-0.219	481	560	496	583	0
5	2	3	"PFN0735"	"N153_15"	1410	26340	130	1061	1049	163	69	71	14	100	100	0	918	911	169	101	107	26	100	100	0	1.214	1.210	1.192	1.226	1.224	1.191	0.929	120	551	1809	1790	0.280	992	817	980	810	0
5	3	3	"PFN0750"	"N155_14"	1600	26350	130	1197	1224	234	75	89	57	100	100	0	2876	2923	504	112	136	60	100	100	0	0.406	0.409	0.413	0.405	1.208	0.406	0.943	120	573	3886	3960	-1.301	1122	2764	1149	2811	0
5	4	3	"PFN0757"	"N155_25"	1800	26340	130	2106	2145	454	82	102	63	100	100	0	1348	1353	317	128	147	62	100	100	0	1.659	1.684	1.726	1.705	1.186	1.693	0.945	120	584	3244	3288	0.730	2024	1220	2063	1225	0
5	5	3	"PFB0217"	"B567"	1980	26350	130	886	860	166	75	81	25	100	100	0	748	762	122	118	135	62	100	100	0	1.287	1.219	1.214	1.197	1.295	1.267	0.905	120	552	1441	1429	0.364	811	630	785	644	0
5	6	3	"PFB0221"	"B573"	2170	26350	130	400	415	91	71	73	15	100	100	0	1651	1720	433	116	123	32	100	100	0	0.214	0.214	0.215	0.214	1.268	0.206	0.915	120	577	1864	1948	-2.222	329	1535	344	1604	0
5	7	3	"PFB0223"	"B577"	2370	26350	130	410	416	71	76	87	47	100	100	0	1298	1332	224	136	151	55	100	100	0	0.287	0.284	0.277	0.283	1.193	0.275	0.877	120	563	1496	1536	-1.799	334	1162	340	1196	0
5	8	3	"PFB0225"	"B583"	2560	26340	130	3655	3791	912	87	113	75	100	100	0	2415	2430	540	160	180	84	100	100	0	1.582	1.632	1.611	1.631	1.178	1.653	0.932	120	583	5823	5974	0.662	3568	2255	3704	2270	0
5	9	3	"PFB0227"	"B587"	2750	26350	130	397	396	86	83	106	69	98	96	0	886	919	170	131	159	76	100	100	0	0.416	0.397	0.400	0.386	1.317	0.402	0.879	120	497	1069	1101	-1.266	314	755	313	788	0
5	10	3	"PFB0229"	"B590"	2910	26340	150	111	112	31	79	100	59	13	1	0	130	133	31	106	138	69	8	0	0	1.333	1.222	1.148	1.171	2.564	0.823	0.398	156	554	56	60	0.415	32	24	33	27	-50
5	11	3	"PFB0246"	"B618"	3090	26330	150	95	96	23	81	93	44	10	0	0	112	117	26	104	120	44	9	1	0	1.750	1.154	1.000	0.924	3.047	0.849	0.385	156	727	22	28	0.807	14	8	15	13	-50
5	12	3	"PFB0256"	"B634"	3330	26380	90	117	128	36	84	88	20	76	42	0	153	158	34	103	108	23	82	55	0	0.660	0.800	0.832	0.722	2.118	0.842	0.436	52	327	83	99	-0.599	33	50	44	55	0
5	13	3	"PFB0259"	"B64"	3500	26350	140	561	545	139	80	85	26	98	98	0	2448	2345	744	109	118	31	100	100	0	0.206	0.208	0.206	0.210	1.518	0.198	0.909	156	571	2820	2701	-2.282	481	2339	465	2236	0
5	14	3	"PFB0262"	"B645"	3680	26370	150	115	113	28	75	80	29	63	19	0	147	146	33	103	112	31	63	27	0	0.909	0.884	0.825	0.918	2.206	0.672	0.342	156	568	84	81	-0.138	40	44	38	43	-50
5	15	3	"PFB0270"	"B664"	3870	26350	130	342	344	55	73	77	35	100	100	0	257	259	55	97	98	15	100	99	0	1.681	1.673	1.709	1.754	1.475	1.736	0.774	120	553	429	433	0.750	269	160	271	162	0
5	16	3	"PFB0273"	"B667"	4070	26350	130	773	774	92	75	78	36	100	100	0	507	502	78	97	98	16	100	100	0	1.702	1.726	1.763	1.743	1.234	1.735	0.907	120	558	1108	1104	0.768	698	410	699	405	0
5	17	3	"PFC0002"	"C101"	4260	26350	130	2425	2355	357	76	77	15	100	100	0	1006	996	216	98	101	18	100	100	0	2.587	2.538	2.570	2.622	1.263	2.502	0.944	120	546	3257	3177	1.371	2349	908	2279	898	0
5	18	3	"PFC0006"	"C113"	4450	26350	140	808	779	185	76	78	15	100	100	0	412	391	98	97	101	22	97	95	0	2.324	2.391	2.369	2.586	1.668	2.430	0.894	156	602	1047	997	1.216	732	315	703	294	0
5	19	3	"PFC0009"	"C116"	4640	26350	130	846	848	130	76	76	14	100	100	0	731	730	144	94	97	17	100	100	0	1.209	1.214	1.244	1.238	1.259	1.179	0.925	120	470	1407	1408	0.274	770	637	772	636	0
5	20	3	"PFC0011"	"C118"	4820	26360	140	229	234	67	76	78	16	98	98	0	202	202	42	94	98	22	98	95	0	1.417	1.463	1.448	1.398	1.753	1.535	0.783	156	653	261	266	0.503	153	108	158	108	0
5	21	3	"PFC0013"	"C122"	5060	26360	90	107	103	20	79	83	22	61	11	0	134	136	21	96	106	45	40	3	0	0.737	0.600	0.733	0.683	2.614	0.763	0.311	52	351	66	64	-0.441	28	38	24	40	0
5	22	3	"PFC0015"	"C125"	5220	26350	130	1301	1262	256	73	75	16	100	100	0	1651	1609	303	91	95	24	100	100	0	0.787	0.783	0.788	0.784	1.235	0.788	0.938	120	582	2788	2707	-0.345	1228	1560	1189	1518	0
5	1	4	"PFC0035"	"C162"	1220	26530	130	2555	2584	412	70	74	25	100	100	0	2942	2968	573	97	105	32	100	100	0	0.873	0.876	0.882	0.885	1.224	0.870	0.936	120	663	5330	5385	-0.195	2485	2845	2514	2871	0
5	2	4	"PFC0037"	"C164"	1420	26530	130	998	991	168	69	71	15	100	100	0	642	644	155	100	107	33	100	99	0	1.714	1.695	1.729	1.761	1.323	1.664	0.912	120	540	1471	1466	0.777	929	542	922	544	0
5	3	4	"PFC0039"	"C171"	1600	26530	130	325	319	52	68	71	16	100	100	0	660	663	136	98	105	31	100	99	0	0.457	0.444	0.443	0.451	1.289	0.422	0.898	120	515	819	816	-1.129	257	562	251	565	0
5	4	4	"PFC0042"	"C179"	1790	26540	130	1221	1225	220	73	82	40	100	100	0	723	732	169	106	117	42	100	100	0	1.861	1.840	1.879	1.872	1.238	1.842	0.925	120	534	1765	1778	0.896	1148	617	1152	626	0
5	5	4	"PFC0044"	"C180"	1990	26540	130	805	801	114	71	74	18	100	100	0	553	563	112	103	108	33	100	100	0	1.631	1.587	1.621	1.611	1.220	1.595	0.905	120	500	1184	1190	0.706	734	450	730	460	0
5	6	4	"PFC0046"	"C184"	2190	26540	130	171	173	36	71	73	15	99	97	0	309	309	50	102	109	26	100	100	0	0.483	0.493	0.501	0.468	1.489	0.499	0.784	120	575	307	309	-1.050	100	207	102	207	0
5	7	4	"PFD0183"	"D23156_27"	2370	26540	130	1143	1131	218	74	77	19	100	100	0	1169	1208	245	116	126	41	100	100	0	1.015	0.968	0.990	0.961	1.301	0.972	0.916	120	549	2122	2149	0.022	1069	1053	1057	1092	0
5	8	4	"PFD0186"	"D23156_40"	2560	26540	120	1024	1002	165	75	82	32	100	100	0	990	983	169	115	127	45	100	100	0	1.085	1.068	1.089	1.067	1.226	1.084	0.930	120	529	1824	1795	0.117	949	875	927	868	0
5	9	4	"PFD0190"	"D2337_1"	2750	26540	120	348	342	71	74	77	18	100	100	0	274	279	52	99	104	23	100	100	0	1.566	1.489	1.470	1.491	1.350	1.519	0.842	120	538	449	448	0.647	274	175	268	180	0
5	10	4	"PFD0198"	"D23657_2"	2960	26530	110	117	121	27	73	77	19	92	56	0	148	152	28	96	102	21	91	68	0	0.846	0.857	0.852	0.871	1.977	0.950	0.489	80	513	96	104	-0.241	44	52	48	56	0
5	11	4	"PFD0208"	"D25498_1"	3150	26540	90	105	107	22	73	77	17	73	42	0	132	138	23	96	98	16	96	57	0	0.889	0.810	0.691	0.748	2.036	0.781	0.283	52	376	68	76	-0.170	32	36	34	42	0
5	12	4	"PFD0213"	"D2660_1"	3330	26540	120	118	129	36	75	78	18	90	65	0	141	145	28	98	101	19	87	60	0	1.000	1.149	1.086	1.094	2.113	1.308	0.423	120	502	86	101	0.000	43	43	54	47	0
5	13	4	"PFD0248"	"D33539_109"	3510	26550	130	347	348	79	78	85	36	99	99	0	709	752	167	105	112	30	100	100	0	0.445	0.417	0.418	0.410	1.317	0.421	0.827	120	484	873	917	-1.167	269	604	270	647	0
5	14	4	"PFD0250"	"D33539_15"	3700	26540	130	1788	1764	304	77	84	36	100	100	0	862	848	148	101	108	28	100	100	0	2.248	2.258	2.281	2.280	1.199	2.315	0.951	120	488	2472	2434	1.169	1711	761	1687	747	0
5	15	4	"PFD0252"	"D33539_17"	3880	26550	130	792	775	111	75	77	17	100	100	0	575	582	101	98	102	20	100	100	0	1.503	1.446	1.468	1.458	1.218	1.461	0.923	120	531	1194	1184	0.588	717	477	700	484	0
5	16	4	"PFD0256"	"D33539_23"	4060	26550	130	324	322	55	76	77	14	100	100	0	650	668	111	97	100	18	100	100	0	0.448	0.431	0.432	0.427	1.304	0.423	0.869	120	540	801	817	-1.157	248	553	246	571	0
5	17	4	"PFD0259"	"D33539_28"	4260	26550	140	3029	2711	940	76	77	15	100	100	0	2418	2265	851	96	99	17	100	100	0	1.272	1.215	1.270	1.240	1.628	1.212	0.930	156	619	5275	4804	0.347	2953	2322	2635	2169	0
5	18	4	"PFD0261"	"D33539_3"	4450	26550	110	110	110	17	76	77	14	87	60	0	139	145	27	97	98	15	92	72	0	0.810	0.708	0.684	0.742	2.059	0.683	0.326	80	460	76	82	-0.305	34	42	34	48	0
5	19	4	"PFD0277"	"D33539_63"	4650	26550	140	943	894	307	76	77	14	100	98	0	983	927	280	97	97	14	100	100	0	0.979	0.986	1.015	0.926	1.706	1.002	0.912	156	602	1753	1648	-0.031	867	886	818	830	0
5	20	4	"PFD0281"	"D33539_69"	4840	26550	130	116	119	24	73	74	13	94	76	0	140	142	19	91	92	16	95	85	0	0.878	0.902	0.898	0.828	1.896	0.861	0.380	120	524	92	97	-0.188	43	49	46	51	0
5	21	4	"PFD0283"	"D33539_74"	5040	26550	130	113	116	21	75	77	16	88	60	0	141	142	22	93	96	23	90	53	0	0.792	0.837	0.763	0.781	2.092	0.745	0.359	120	582	86	90	-0.337	38	48	41	49	0
5	22	4	"PFD0286"	"D33539_85"	5220	26550	130	777	794	156	72	74	16	100	100	0	1017	1031	147	93	94	21	100	100	0	0.763	0.770	0.776	0.759	1.256	0.789	0.923	120	601	1629	1660	-0.390	705	924	722	938	0
5	1	5	"PFD0288"	"D33539_87"	1230	26720	130	453	450	75	70	73	25	100	100	0	460	464	94	97	102	26	100	100	0	1.055	1.035	1.054	1.053	1.267	1.028	0.898	120	664	746	747	0.077	383	363	380	367	0
5	2	5	"PFD0292"	"D33539_97"	1420	26720	120	150	157	31	70	72	14	100	100	0	195	199	37	96	98	19	100	97	0	0.808	0.845	0.863	0.843	1.636	0.826	0.670	120	515	179	190	-0.307	80	99	87	103	0
5	3	5	"PFD0343"	"D40381_1"	1610	26720	130	286	293	55	71	75	24	100	100	0	255	264	56	100	105	23	100	99	0	1.387	1.354	1.359	1.396	1.355	1.301	0.803	120	569	370	386	0.472	215	155	222	164	0
5	4	5	"PFD0345"	"D4043_2"	1810	26720	130	1014	1004	179	79	85	28	100	100	0	864	866	178	111	117	26	100	100	0	1.242	1.225	1.217	1.244	1.262	1.232	0.924	120	487	1688	1680	0.312	935	753	925	755	0
5	5	5	"PFD0355"	"D42243_17"	1980	26700	150	103	104	29	77	80	20	56	26	0	125	129	33	106	110	22	44	27	0	1.368	1.174	1.000	1.041	2.677	0.937	0.422	156	644	45	50	0.453	26	19	27	23	-50
5	6	5	"PFD0362"	"D42243_29"	2190	26730	90	117	120	22	72	75	17	96	67	0	148	155	36	97	101	21	86	61	0	0.882	0.828	0.783	0.923	2.255	0.736	0.356	52	354	96	106	-0.181	45	51	48	58	0
5	7	5	"PFD0367"	"D42243_37"	2360	26740	130	742	730	171	70	72	13	100	100	0	3196	3256	569	100	110	34	100	100	0	0.217	0.209	0.214	0.201	1.354	0.211	0.930	120	556	3768	3816	-2.204	672	3096	660	3156	0
5	8	5	"PFD0369"	"D42243_39"	2550	26740	130	272	276	64	70	72	13	100	100	0	775	768	173	105	112	31	100	100	0	0.301	0.311	0.305	0.305	1.375	0.307	0.898	120	560	872	869	-1.730	202	670	206	663	0
5	9	5	"PFE0400"	"E2667_1"	2750	26730	120	226	229	42	70	72	13	100	100	0	234	239	49	99	103	21	100	98	0	1.156	1.136	1.142	1.170	1.463	1.111	0.791	120	543	291	299	0.209	156	135	159	140	0
5	10	5	"PFE0403"	"E26771_1"	2960	26730	130	446	436	73	71	73	14	100	100	0	1977	1971	372	102	108	28	100	100	0	0.200	0.195	0.197	0.195	1.247	0.191	0.912	120	544	2250	2234	-2.322	375	1875	365	1869	0
5	11	5	"PFE0405"	"E26771_4"	3130	26730	130	642	642	106	71	73	14	100	100	0	738	757	191	99	103	21	100	100	0	0.894	0.868	0.872	0.892	1.322	0.833	0.895	120	525	1210	1229	-0.162	571	639	571	658	0
5	12	5	"PFE0408"	"E26934_1"	3320	26740	130	356	357	82	71	73	14	100	100	0	1270	1269	246	98	101	17	100	100	0	0.243	0.244	0.244	0.236	1.358	0.239	0.903	120	430	1457	1457	-2.040	285	1172	286	1171	0
5	13	5	"PFE0411"	"E27042_1"	3490	26740	150	107	108	28	76	83	33	45	10	0	137	139	35	103	109	25	58	27	0	0.912	0.889	0.883	0.897	2.433	1.062	0.293	156	537	65	68	-0.133	31	34	32	36	-50
5	14	5	"PFE0415"	"E27173_1"	3690	26740	130	531	534	88	76	82	35	100	100	0	402	406	77	101	106	22	100	100	0	1.512	1.502	1.512	1.523	1.272	1.511	0.899	120	576	756	763	0.596	455	301	458	305	0
5	15	5	"PFE0439"	"E27723_18"	3890	26740	120	688	687	124	77	80	19	100	100	0	1976	2032	512	102	106	22	100	100	0	0.326	0.316	0.317	0.318	1.269	0.302	0.914	120	545	2485	2540	-1.617	611	1874	610	1930	0
5	16	5	"PFE0443"	"E27723_9"	4080	26740	120	176	177	30	76	78	15	100	99	0	235	244	59	100	103	21	100	100	0	0.741	0.701	0.734	0.717	1.577	0.628	0.658	120	478	235	245	-0.433	100	135	101	144	0
5	17	5	"PFE0446"	"E27742_6"	4260	26740	120	339	340	57	77	78	17	100	100	0	258	263	54	98	101	22	100	99	0	1.638	1.594	1.671	1.646	1.354	1.591	0.833	120	472	422	428	0.711	262	160	263	165	0
5	18	5	"PFE0452"	"E28056_1"	4440	26740	110	117	116	23	77	78	15	78	61	0	156	154	23	100	101	15	96	85	0	0.714	0.722	0.791	0.629	2.579	0.753	0.370	80	475	96	93	-0.485	40	56	39	54	0
5	19	5	"PFE0454"	"E28350_1"	4640	26740	120	332	327	48	77	81	21	100	100	0	421	421	74	100	103	20	100	100	0	0.794	0.779	0.799	0.784	1.331	0.753	0.850	120	516	576	571	-0.332	255	321	250	321	0
5	20	5	"PFE0458"	"E28462_2"	4830	26740	130	113	115	22	75	78	17	85	54	0	149	149	23	95	97	17	95	80	0	0.704	0.741	0.788	0.703	2.280	0.761	0.424	120	538	92	94	-0.507	38	54	40	54	0
5	21	5	"PFE0487"	"E29895_1"	5020	26740	130	114	116	20	74	76	13	92	77	0	148	149	20	95	95	12	98	93	0	0.755	0.778	0.726	0.725	2.048	0.737	0.386	120	547	93	96	-0.406	40	53	42	54	0
5	22	5	"PFE0491"	"E29931_3"	5210	26740	130	598	598	105	73	74	13	100	100	0	483	478	65	94	95	13	100	100	0	1.350	1.367	1.404	1.361	1.260	1.407	0.893	120	612	914	909	0.433	525	389	525	384	0
5	1	6	"PFE0494"	"E30210_1"	1220	26920	120	566	560	98	68	69	13	100	100	0	612	598	114	94	95	13	100	100	0	0.961	0.976	0.975	0.982	1.251	0.963	0.922	120	579	1016	996	-0.057	498	518	492	504	0
5	2	6	"PFE0498"	"E3038_3"	1410	26920	120	202	202	33	69	70	13	100	100	0	209	215	41	95	96	14	100	99	0	1.167	1.108	1.131	1.147	1.529	1.090	0.742	120	529	247	253	0.222	133	114	133	120	0
5	3	6	"PFE0502"	"E3185_4"	1610	26920	130	1015	1016	206	71	74	20	100	100	0	685	664	164	99	102	19	100	100	0	1.611	1.673	1.675	1.731	1.288	1.647	0.936	120	563	1530	1510	0.688	944	586	945	565	0
5	4	6	"PFE0504"	"E3185_6"	1790	26910	130	7550	7585	1421	76	84	31	100	100	0	2222	2226	595	109	117	30	100	100	0	3.537	3.547	3.628	3.697	1.282	3.494	0.946	120	549	9587	9626	1.823	7474	2113	7509	2117	0
5	5	6	"PFE0525"	"E3552_1"	1980	26920	130	1318	1372	281	76	80	24	100	100	0	1588	1610	363	104	111	27	100	100	0	0.837	0.861	0.865	0.867	1.236	0.859	0.913	120	614	2726	2802	-0.257	1242	1484	1296	1506	0
5	6	6	"PFE0531"	"E3831_2"	2170	26920	120	123	127	26	72	74	15	95	84	0	154	161	33	96	99	19	97	84	0	0.879	0.846	0.870	0.830	2.077	0.767	0.423	120	536	109	120	-0.186	51	58	55	65	0
5	7	6	"PFE0534"	"E390_1"	2360	26920	120	673	667	118	70	70	13	100	100	0	375	378	84	95	97	17	100	100	0	2.154	2.110	2.172	2.184	1.338	2.128	0.889	120	484	883	880	1.107	603	280	597	283	0
5	8	6	"PFE0539"	"E4159_1"	2550	26920	120	547	555	110	69	71	14	100	100	0	478	487	112	99	103	22	100	100	0	1.261	1.253	1.269	1.275	1.304	1.236	0.888	120	484	857	874	0.335	478	379	486	388	0
5	9	6	"PFE0542"	"E4247_1"	2740	26920	130	1586	1566	278	69	71	13	100	100	0	2029	1990	551	100	106	23	100	100	0	0.786	0.792	0.799	0.821	1.295	0.761	0.935	120	563	3446	3387	-0.347	1517	1929	1497	1890	0
5	10	6	"PFE0547"	"E4295_1"	2930	26930	120	292	296	61	71	73	13	100	99	0	442	462	102	103	110	28	100	100	0	0.652	0.627	0.638	0.621	1.325	0.614	0.883	120	452	560	584	-0.617	221	339	225	359	0
5	11	6	"PFF0499"	"F2457_1"	3090	26910	150	105	107	32	74	78	25	58	27	0	131	134	38	106	117	38	33	7	0	1.240	1.179	1.053	1.115	2.743	0.757	0.307	156	593	56	61	0.310	31	25	33	28	-50
5	12	6	"PFF0505"	"F24631_2"	3310	26920	130	3047	3011	604	77	83	29	100	100	0	1524	1487	387	108	117	39	100	100	0	2.097	2.128	2.103	2.206	1.290	2.107	0.938	120	466	4386	4313	1.069	2970	1416	2934	1379	0
5	13	6	"PFF0507"	"F246_1"	3440	26910	150	125	153	174	83	94	42	49	26	0	138	166	135	113	132	63	27	5	0	1.680	1.321	1.397	1.377	2.146	0.806	0.593	156	583	67	123	0.748	42	25	70	53	-50
5	14	6	"PFF0509"	"F24843_2"	3690	26930	130	928	928	205	77	83	27	100	100	0	936	954	228	102	110	28	100	100	0	1.020	0.999	0.998	0.997	1.320	1.001	0.916	120	661	1685	1703	0.029	851	834	851	852	0
5	15	6	"PFF0513"	"F25069_1"	3880	26930	80	120	132	32	77	80	25	86	48	0	158	166	37	100	104	17	98	80	0	0.741	0.833	0.866	0.858	2.223	0.838	0.417	52	316	101	121	-0.432	43	58	55	66	0
5	16	6	"PFF0515"	"F25114_1"	4070	26930	120	580	570	116	76	78	16	100	100	0	1078	1102	253	101	104	18	100	100	0	0.516	0.494	0.518	0.492	1.341	0.475	0.898	120	518	1481	1495	-0.955	504	977	494	1001	0
5	17	6	"PFF0554"	"F26408_1"	4250	26930	130	2042	2081	335	78	82	20	100	100	0	2759	2810	645	104	119	57	100	100	0	0.740	0.740	0.764	0.753	1.293	0.720	0.906	120	538	4619	4709	-0.435	1964	2655	2003	2706	0
5	18	6	"PFF0556"	"F26422_2"	4450	26930	120	2745	2641	422	79	82	19	100	100	0	1177	1189	256	106	111	29	100	100	0	2.489	2.366	2.501	2.408	1.289	2.402	0.918	120	535	3737	3645	1.316	2666	1071	2562	1083	0
5	19	6	"PFF0558"	"F26666_3"	4640	26930	130	13544	13725	2536	81	84	21	100	100	0	5314	5327	1028	105	109	25	100	100	0	2.585	2.613	2.688	2.615	1.237	2.664	0.940	120	548	18672	18866	1.370	13463	5209	13644	5222	0
5	20	6	"PFF0560"	"F26774_1"	4830	26930	130	860	866	143	80	83	20	100	100	0	1227	1236	219	100	104	23	100	100	0	0.692	0.692	0.699	0.694	1.209	0.682	0.931	120	564	1907	1922	-0.531	780	1127	786	1136	0
5	21	6	"PFF0563"	"F27064_1"	5020	26930	130	1532	1535	271	77	79	14	100	100	0	1189	1186	216	98	99	14	100	100	0	1.334	1.340	1.368	1.348	1.247	1.358	0.926	120	564	2546	2546	0.415	1455	1091	1458	1088	0
5	22	6	"PFF0568"	"F27351_1"	5210	26930	130	1363	1390	277	74	75	14	100	100	0	655	636	114	95	96	12	100	100	0	2.302	2.433	2.546	2.447	1.237	2.531	0.918	120	620	1849	1857	1.203	1289	560	1316	541	0
5	1	7	"PFF0597"	"F28584_1"	1220	27100	130	125	126	22	66	67	12	98	96	0	154	156	24	93	94	12	98	97	0	0.967	0.952	1.027	0.961	1.906	0.942	0.552	120	644	120	123	-0.048	59	61	60	63	0
5	2	7	"PFF0599"	"F28782_1"	1410	27110	120	1312	1286	238	69	71	15	100	100	0	1307	1332	306	98	100	17	100	100	0	1.028	0.986	1.023	0.996	1.255	0.979	0.916	120	500	2452	2451	0.040	1243	1209	1217	1234	0
5	3	7	"PFF0601"	"F28897_1"	1600	27110	120	1902	1880	311	69	70	13	100	100	0	1603	1605	330	97	98	14	100	100	0	1.217	1.201	1.227	1.216	1.246	1.194	0.932	120	500	3339	3319	0.283	1833	1506	1811	1508	0
5	4	7	"PFF0611"	"F29309_1"	1790	27110	120	278	277	57	70	72	20	100	100	0	411	419	97	98	102	22	100	100	0	0.665	0.645	0.659	0.652	1.414	0.620	0.848	120	521	521	528	-0.590	208	313	207	321	0
5	5	7	"PFF0617"	"F29473_1"	1970	27120	110	134	139	27	71	73	16	100	93	0	172	179	34	97	101	20	98	91	0	0.840	0.829	0.800	0.827	1.634	0.836	0.535	80	458	138	150	-0.252	63	75	68	82	0
5	6	7	"PFF0622"	"F29632_5"	2170	27110	130	596	596	95	71	73	15	100	100	0	1229	1246	318	97	101	19	100	100	0	0.464	0.457	0.462	0.472	1.317	0.431	0.912	120	603	1657	1674	-1.108	525	1132	525	1149	0
5	7	7	"PFF0646"	"F30537_4"	2360	27110	130	1632	1609	309	70	74	25	100	100	0	1113	1082	273	99	109	47	100	99	0	1.540	1.566	1.537	1.634	1.330	1.545	0.934	120	564	2576	2522	0.623	1562	1014	1539	983	0
5	8	7	"PFF0652"	"F30663_2"	2550	27110	120	4222	4055	1054	71	74	27	100	100	0	1570	1476	412	102	144	153	100	96	0	2.828	2.900	2.896	2.938	1.378	2.987	0.927	120	514	5619	5358	1.500	4151	1468	3984	1374	0
5	9	7	"PFF0656"	"F30728_1"	2740	27120	120	370	369	83	70	71	14	100	100	0	407	407	75	101	112	55	100	98	0	0.980	0.977	1.007	0.967	1.424	0.995	0.841	120	514	606	605	-0.029	300	306	299	306	0
5	10	7	"PFF0659"	"F30796_1"	2930	27120	130	509	510	110	72	77	26	100	99	0	690	705	158	105	117	45	100	100	0	0.747	0.730	0.724	0.723	1.313	0.729	0.880	120	539	1022	1038	-0.421	437	585	438	600	0
5	11	7	"PFF0661"	"F3084_1"	3120	27120	130	1120	1120	229	76	84	34	100	100	0	2117	2169	456	113	136	60	100	100	0	0.521	0.508	0.521	0.507	1.236	0.500	0.912	120	563	3048	3100	-0.941	1044	2004	1044	2056	0
5	12	7	"PFF0665"	"F31008_1"	3310	27120	130	4955	4923	820	86	94	40	100	100	0	3866	3904	920	121	147	68	100	100	0	1.300	1.279	1.306	1.309	1.243	1.265	0.943	120	544	8614	8620	0.379	4869	3745	4837	3783	0
5	13	7	"PFF1271"	"F51945_3"	3500	27120	130	2251	2242	502	84	92	41	100	100	0	3791	3833	863	116	140	71	100	100	0	0.590	0.581	0.600	0.581	1.223	0.576	0.924	120	576	5842	5875	-0.762	2167	3675	2158	3717	0
5	14	7	"PFF1274"	"F5206_2"	3690	27120	130	835	833	152	74	77	19	100	100	0	848	854	229	101	109	33	100	99	0	1.019	1.008	1.034	1.043	1.338	0.984	0.904	120	545	1508	1512	0.027	761	747	759	753	0
5	15	7	"PFF1276"	"F5206_7"	3880	27120	120	344	342	63	75	76	14	100	100	0	349	353	81	97	99	13	100	100	0	1.067	1.043	1.057	1.060	1.354	1.027	0.863	120	534	521	523	0.094	269	252	267	256	0
5	16	7	"PFF1278"	"F52084_1"	4070	27120	130	364	365	63	77	80	24	100	100	0	590	609	153	100	128	125	99	95	0	0.586	0.566	0.577	0.578	1.351	0.511	0.802	120	545	777	797	-0.772	287	490	288	509	0
5	17	7	"PFF1290"	"F52397_2"	4260	27120	130	10863	10593	1665	79	83	24	100	100	0	23070	23010	5374	107	151	142	100	100	0	0.470	0.459	0.480	0.469	1.251	0.443	0.931	120	549	33747	33417	-1.090	10784	22963	10514	22903	0
5	18	7	"PFF1292"	"F52444_1"	4450	27120	120	778	762	121	80	83	25	100	100	0	577	579	133	105	122	73	99	98	0	1.479	1.439	1.487	1.500	1.445	1.422	0.807	120	500	1170	1156	0.564	698	472	682	474	0
5	19	7	"PFF1323"	"F53383_7"	4640	27120	130	4409	4336	702	80	83	24	100	100	0	3731	3672	912	103	110	30	100	100	0	1.193	1.192	1.203	1.236	1.285	1.166	0.945	120	549	7957	7825	0.255	4329	3628	4256	3569	0
5	20	7	"PFF1327"	"F53446_1"	4830	27130	130	491	491	104	79	80	14	100	99	0	578	583	92	100	102	16	100	100	0	0.862	0.853	0.881	0.825	1.388	0.867	0.893	120	563	890	895	-0.214	412	478	412	483	0
5	21	7	"PFF1329"	"F53449_1"	5020	27130	130	255	251	54	78	79	15	99	98	0	768	756	113	98	99	13	100	100	0	0.264	0.263	0.262	0.247	1.457	0.265	0.843	120	565	847	831	-1.920	177	670	173	658	0
5	22	7	"PFF1335"	"F53749_1"	5210	27120	130	1679	1654	307	76	78	14	100	100	0	715	706	145	96	97	13	100	100	0	2.590	2.587	2.612	2.653	1.331	2.625	0.924	120	637	2222	2188	1.373	1603	619	1578	610	0
5	1	8	"PFF1338"	"F53871_1"	1220	27300	120	321	331	79	67	70	19	100	100	0	284	284	59	95	98	21	100	99	0	1.344	1.397	1.434	1.398	1.391	1.423	0.838	120	608	443	453	0.426	254	189	264	189	0
5	2	8	"PFF1343"	"F53897_2"	1410	27300	120	20279	19908	3314	71	76	23	100	100	0	5202	5121	1044	99	106	29	100	100	0	3.960	3.950	3.986	4.011	1.237	4.012	0.945	120	528	25311	24859	1.986	20208	5103	19837	5022	0
5	3	8	"PFF1370"	"F54899_1"	1610	27300	120	1375	1366	283	71	73	17	100	100	0	768	793	208	96	101	21	100	100	0	1.940	1.858	1.970	1.902	1.318	1.901	0.897	120	513	1976	1992	0.956	1304	672	1295	697	0
5	4	8	"PFF1379"	"F55001_1"	1790	27300	130	3344	3305	519	70	70	13	100	100	0	2327	2381	610	96	99	19	100	100	0	1.468	1.416	1.478	1.460	1.280	1.394	0.917	120	548	5505	5520	0.553	3274	2231	3235	2285	0
5	5	8	"PFF1381"	"F55001_6"	1980	27300	130	824	819	147	69	70	13	100	100	0	618	621	159	98	99	19	100	100	0	1.452	1.434	1.475	1.493	1.340	1.406	0.902	120	559	1275	1273	0.538	755	520	750	523	0
5	6	8	"PFF1388"	"F5510_1"	2160	27310	130	149	150	30	70	71	12	100	99	0	263	270	62	96	98	16	100	100	0	0.473	0.460	0.457	0.449	1.517	0.440	0.696	120	564	246	254	-1.080	79	167	80	174	0
5	7	8	"PFF1391"	"F55150_2"	2360	27310	120	181	177	38	71	73	16	99	95	0	243	247	47	101	146	167	28	0	0	0.775	0.726	0.737	0.705	1.583	0.162	0.144	120	528	252	252	-0.368	110	142	106	146	0
5	8	8	"PFF1406"	"F55492_1"	2550	27310	130	2627	2677	720	70	72	16	100	100	0	24750	26011	7059	112	200	222	100	100	0	0.104	0.101	0.104	0.100	1.274	0.099	0.933	120	564	27195	28506	-3.268	2557	24638	2607	25899	0
5	9	8	"PFF1434"	"F57034_1"	2740	27310	120	200	204	41	71	72	14	100	100	0	507	532	106	104	148	166	100	87	0	0.320	0.311	0.303	0.304	1.396	0.224	0.556	120	500	532	561	-1.643	129	403	133	428	0
5	10	8	"PFF1437"	"F57064_2"	2930	27310	130	363	361	65	73	74	16	100	100	0	1011	1039	225	103	109	32	100	100	0	0.319	0.308	0.305	0.308	1.289	0.294	0.885	120	548	1198	1224	-1.647	290	908	288	936	0
5	11	8	"PFF1447"	"F57388_2"	3120	27310	120	1142	1118	168	75	79	20	100	100	0	994	1023	244	110	122	47	100	100	0	1.207	1.142	1.199	1.166	1.265	1.121	0.902	120	484	1951	1956	0.271	1067	884	1043	913	0
5	12	8	"PFF1456"	"F5774_1"	3300	27310	120	1541	1535	265	81	84	21	100	100	0	712	724	176	110	122	47	100	99	0	2.425	2.368	2.434	2.440	1.295	2.390	0.901	120	482	2062	2068	1.278	1460	602	1454	614	0
5	13	8	"PFF1458"	"F57777_2"	3500	27310	130	660	689	151	75	78	17	100	100	0	615	642	208	104	112	35	100	100	0	1.145	1.141	1.186	1.179	1.314	1.089	0.865	120	577	1096	1152	0.195	585	511	614	538	0
5	14	8	"PFF1464"	"F57982_1"	3690	27310	130	813	804	133	72	73	13	100	100	0	562	591	160	99	101	18	100	100	0	1.600	1.488	1.576	1.540	1.307	1.449	0.878	120	532	1204	1224	0.678	741	463	732	492	0
5	15	8	"PFI0170"	"I15363_1"	3870	27310	130	967	969	179	73	75	15	100	100	0	1117	1109	255	97	99	16	100	100	0	0.876	0.885	0.923	0.905	1.354	0.858	0.891	120	567	1914	1908	-0.190	894	1020	896	1012	0
5	16	8	"PFI0172"	"I15423_1"	4070	27310	130	713	701	118	77	79	18	100	100	0	781	766	176	98	112	83	99	98	0	0.931	0.934	0.955	0.959	1.337	0.921	0.912	120	564	1319	1292	-0.103	636	683	624	668	0
5	17	8	"PFI0174"	"I15461_2"	4260	27310	130	759	780	142	78	80	22	100	100	0	624	614	145	99	127	125	99	94	0	1.297	1.363	1.402	1.406	1.343	1.336	0.791	120	564	1206	1217	0.375	681	525	702	515	0
5	18	8	"PFI0180"	"I15544_1"	4450	27310	130	2812	2786	550	77	79	14	100	100	0	1483	1433	354	100	105	32	100	99	0	1.978	2.032	2.114	2.119	1.398	2.023	0.916	120	564	4118	4042	0.984	2735	1383	2709	1333	0
5	19	8	"PFI0185"	"I1568_2"	4640	27310	130	500	491	92	77	79	15	100	100	0	422	414	88	99	103	21	99	99	0	1.310	1.314	1.308	1.346	1.417	1.315	0.874	120	546	746	729	0.389	423	323	414	315	0
5	20	8	"PFI0189"	"I15719_2"	4820	27320	120	429	422	100	77	78	18	99	99	0	742	745	124	97	98	12	100	100	0	0.546	0.532	0.524	0.512	1.493	0.533	0.869	120	498	997	993	-0.874	352	645	345	648	0
5	21	8	"PFI0204"	"I16009_1"	5020	27320	130	111	113	21	76	78	18	79	45	0	150	156	26	97	98	12	100	95	0	0.660	0.627	0.622	0.583	2.075	0.758	0.299	120	564	88	96	-0.599	35	53	37	59	0
5	22	8	"PFI0212"	"I16172_1"	5210	27320	120	126	127	23	76	79	23	88	55	0	181	180	29	97	100	27	98	84	0	0.595	0.614	0.595	0.591	1.723	0.606	0.534	120	570	134	134	-0.748	50	84	51	83	0
5	1	9	"PFI0215"	"I16356_1"	1220	27500	120	291	289	69	67	68	13	100	100	0	550	547	122	93	94	11	100	100	0	0.490	0.489	0.487	0.477	1.350	0.477	0.884	120	594	681	676	-1.029	224	457	222	454	0
5	2	9	"PFI0220"	"I16487_2"	1410	27500	120	904	869	203	69	71	18	100	99	0	1187	1173	233	97	101	26	100	100	0	0.766	0.743	0.754	0.718	1.387	0.746	0.919	120	514	1925	1876	-0.384	835	1090	800	1076	0
5	3	9	"PFI0224"	"I16629_1"	1600	27500	120	303	304	59	68	70	12	100	100	0	1777	1755	340	95	97	16	100	100	0	0.140	0.142	0.144	0.139	1.349	0.138	0.893	120	515	1917	1896	-2.839	235	1682	236	1660	0
5	4	9	"PFI0228"	"I16684_1"	1790	27500	120	151	155	32	70	72	22	99	90	0	191	200	43	95	100	24	99	94	0	0.844	0.810	0.799	0.827	1.649	0.786	0.647	120	514	177	190	-0.245	81	96	85	105	0
5	5	9	"PFI0262"	"I17505_1"	1980	27500	120	256	257	49	69	70	13	100	100	0	289	293	53	94	96	14	100	100	0	0.959	0.945	0.957	0.949	1.374	0.951	0.846	120	514	382	387	-0.060	187	195	188	199	0
5	6	9	"PFI0266"	"I17587_1"	2170	27500	130	374	383	79	70	71	12	100	100	0	349	357	78	95	96	13	100	100	0	1.197	1.195	1.235	1.207	1.328	1.187	0.861	120	549	558	575	0.259	304	254	313	262	0
5	7	9	"PFI0268"	"I1781_2"	2360	27500	120	1433	1458	254	70	71	14	100	100	0	982	981	186	98	103	35	100	100	0	1.542	1.572	1.583	1.583	1.232	1.585	0.924	120	500	2247	2271	0.625	1363	884	1388	883	0
5	8	9	"PFI0273"	"I1897_2"	2550	27500	120	909	882	159	71	73	15	100	100	0	1174	1177	219	104	133	116	100	100	0	0.783	0.756	0.779	0.756	1.247	0.755	0.903	120	500	1908	1884	-0.353	838	1070	811	1073	0
5	9	9	"PFI0275"	"I1904_2"	2740	27500	130	1482	1480	279	73	75	17	100	100	0	1204	1220	262	100	109	48	100	100	0	1.276	1.256	1.282	1.269	1.264	1.264	0.920	120	588	2513	2527	0.352	1409	1104	1407	1120	0
[truncated: 1,063,781 more chars]
