# Supplementary material for: The Transcriptome of the Intraerythrocytic Developmental Cycle of Plasmodium falciparum
Source: PLoS Biol. 2003 Aug 18;1(1):e5. doi: 10.1371/journal.pbio.0000005 (PMC176545; doi:10.1371/journal.pbio.0000005)
Supplement: Dataset S1 — (29.5 MB ZIP). [file pbio.0000005.sd001.zip › TP_37.gpr]

ATF	1.0
27	43    
"Type=GenePix Results 1.4"
"DateTime=2002/09/03 15:32:13"
"Settings=C:\Documents and Settings\Manuel\My Documents\Malaria Hybes\HB3 Timecourse\MOS12_103.gps"
"GalFile=C:\Documents and Settings\Manuel\My Documents\Malaria Hybes\mos11galv2"
"Scanner=GenePix 4000B [88593]"
"Comment="
"PixelSize=10"
"ImageName=635	532"
"FileName=C:\Documents and Settings\Manuel\My Documents\Malaria Hybes\HB3 Timecourse\MOS12_103_635.tif	C:\Documents and Settings\Manuel\My Documents\Malaria Hybes\HB3 Timecourse\MOS12_103_532.tif"
"PMTVolts=590	530"
"ScanPower=100	100"
"FocusPosition=0"
"NormalizationFactor:RatioOfMedians=0.996149"
"NormalizationFactor:RatioOfMeans=1.00118"
"NormalizationFactor:MedianOfRatios=0.995397"
"NormalizationFactor:MeanOfRatios=1.00817"
"NormalizationFactor:RegressionRatio=0.996223"
"JpegImage=C:\Documents and Settings\Manuel\My Documents\Malaria Hybes\HB3 Timecourse\MOS12_103.jpg"
"RatioFormulation=W1/W2 (635/532)"
"Barcode="
"ImageOrigin=880, 21180"
"JpegOrigin=880, 21180"
"Creator=GenePix Pro 3.0.6.89"
"Temperature=28.34"
"LaserPower=3.47	3.46"
"LaserOnTime=8066	8066"
"Supplier="
"Block"	"Column"	"Row"	"Name"	"ID"	"X"	"Y"	"Dia."	"F635 Median"	"F635 Mean"	"F635 SD"	"B635 Median"	"B635 Mean"	"B635 SD"	"% > B635+1SD"	"% > B635+2SD"	"F635 % Sat."	"F532 Median"	"F532 Mean"	"F532 SD"	"B532 Median"	"B532 Mean"	"B532 SD"	"% > B532+1SD"	"% > B532+2SD"	"F532 % Sat."	"Ratio of Medians"	"Ratio of Means"	"Median of Ratios"	"Mean of Ratios"	"Ratios SD"	"Rgn Ratio"	"Rgn R�"	"F Pixels"	"B Pixels"	"Sum of Medians"	"Sum of Means"	"Log Ratio"	"F635 Median - B635"	"F532 Median - B532"	"F635 Mean - B635"	"F532 Mean - B532"	"Flags"
1	1	1	"PFE0192"	"E18031_6"	1240	21460	150	2774	2482	1244	63	65	13	100	100	0	2974	2562	1288	82	85	16	100	100	0	0.937	0.975	1.000	1.008	1.614	0.972	0.939	156	1002	5603	4899	-0.093	2711	2892	2419	2480	0
1	2	1	"PFE0272"	"E20827_3"	1440	21460	130	491	486	85	64	67	14	100	100	0	483	463	113	84	88	17	100	100	0	1.070	1.113	1.118	1.172	1.393	1.070	0.906	120	665	826	801	0.098	427	399	422	379	0
1	3	1	"PFE0225"	"E18877_1"	1630	21470	120	540	529	98	62	63	10	100	100	0	467	458	87	82	83	11	100	100	0	1.242	1.242	1.233	1.245	1.262	1.243	0.928	120	585	863	843	0.312	478	385	467	376	0
1	4	1	"PFE0214"	"E18651_4"	1820	21470	120	714	692	140	61	62	10	100	100	0	816	798	140	83	84	14	100	100	0	0.891	0.883	0.870	0.875	1.278	0.888	0.930	120	585	1386	1346	-0.167	653	733	631	715	0
1	5	1	"PFE0258"	"E20360_1"	2010	21470	130	1451	1446	415	60	62	10	100	100	0	3440	3289	911	83	87	18	100	100	0	0.414	0.432	0.443	0.434	1.305	0.422	0.925	120	668	4748	4592	-1.271	1391	3357	1386	3206	0
1	6	1	"PFE0606"	"E714_15"	2200	21470	130	345	385	153	61	62	10	100	100	0	301	325	97	82	83	12	100	100	0	1.297	1.333	1.252	1.300	1.460	1.407	0.839	120	652	503	567	0.375	284	219	324	243	0
1	7	1	"PFF1886"	"F7915_1"	2380	21470	120	1216	1210	273	63	64	11	100	100	0	773	724	214	81	83	14	100	98	0	1.666	1.784	1.745	1.952	1.634	1.757	0.900	120	568	1845	1790	0.737	1153	692	1147	643	0
1	8	1	"PFF0067"	"F11738_1"	2570	21480	120	918	898	210	64	64	12	100	100	0	719	681	171	84	86	14	100	99	0	1.345	1.397	1.395	1.459	1.425	1.413	0.915	120	582	1489	1431	0.427	854	635	834	597	0
1	9	1	"PFF0367"	"F20673_1"	2750	21480	120	971	956	201	66	67	13	100	100	0	1066	1026	240	86	88	16	100	100	0	0.923	0.947	0.950	0.957	1.273	0.941	0.940	120	597	1885	1830	-0.115	905	980	890	940	0
1	10	1	"PFF1686"	"F66030_3"	2950	21480	130	4518	4299	833	67	69	14	100	100	0	2523	2385	623	88	92	20	100	100	0	1.828	1.842	1.882	1.908	1.290	1.824	0.948	120	694	6886	6529	0.870	4451	2435	4232	2297	0
1	11	1	"PFF1346"	"F54003_1"	3140	21480	130	992	952	186	69	71	14	100	100	0	2286	2202	579	92	96	19	100	100	0	0.421	0.418	0.431	0.433	1.340	0.399	0.928	120	679	3117	2993	-1.249	923	2194	883	2110	0
1	12	1	"PFF0819"	"F36648_2"	3330	21490	130	710	690	138	73	76	17	100	100	0	601	582	117	93	100	33	100	99	0	1.254	1.262	1.269	1.265	1.266	1.277	0.925	120	598	1145	1106	0.326	637	508	617	489	0
1	13	1	"PFF0467"	"F23644_4"	3510	21490	170	24052	18647	13971	71	75	21	100	100	0	14228	12997	9832	89	97	33	100	100	0	1.696	1.439	1.406	1.314	1.711	1.445	0.958	208	995	38120	31484	0.762	23981	14139	18576	12908	0
1	14	1	"PFF1450"	"F57655_2"	3710	21490	130	286	284	53	68	72	21	100	100	0	282	282	44	86	92	23	100	100	0	1.112	1.102	1.070	1.101	1.374	1.141	0.828	120	637	414	412	0.153	218	196	216	196	0
1	15	1	"PFF0809"	"F36380_1"	3900	21480	120	143	145	30	63	64	11	100	98	0	159	161	25	83	83	12	100	99	0	1.053	1.051	1.000	1.025	1.632	1.042	0.650	120	598	156	160	0.074	80	76	82	78	0
1	16	1	"PFF0511"	"F25016_1"	4090	21490	130	320	331	85	63	64	11	100	100	0	370	374	72	83	84	12	100	100	0	0.895	0.921	0.913	0.907	1.351	0.938	0.854	120	664	544	559	-0.159	257	287	268	291	0
1	17	1	"PFF1712"	"F67192_1"	4280	21500	120	348	382	276	64	65	11	100	100	0	352	362	80	83	83	11	100	100	0	1.056	1.140	1.065	1.071	1.513	1.905	0.440	120	594	553	597	0.078	284	269	318	279	0
1	18	1	"PFF0870"	"F39343_3"	4470	21490	130	364	364	54	66	66	11	100	100	0	540	529	112	85	89	23	100	99	0	0.655	0.671	0.654	0.691	1.369	0.640	0.897	120	678	753	742	-0.611	298	455	298	444	0
1	19	1	"PFF1637"	"F64125_2"	4670	21500	120	651	631	129	66	67	11	100	100	0	645	657	127	83	85	16	100	100	0	1.041	0.984	1.012	0.969	1.354	1.000	0.901	120	610	1147	1139	0.058	585	562	565	574	0
1	20	1	"PFF0483"	"F23940_2"	4860	21500	130	377	388	101	64	65	11	100	100	0	473	473	79	81	82	16	100	100	0	0.798	0.827	0.799	0.799	1.325	0.858	0.860	120	663	705	716	-0.325	313	392	324	392	0
1	21	1	"PFF0101"	"F13309_2"	5050	21500	120	208	208	42	64	66	11	100	100	0	452	443	81	81	82	12	100	100	0	0.388	0.398	0.384	0.392	1.333	0.391	0.865	120	595	515	506	-1.365	144	371	144	362	0
1	22	1	"PFF1826"	"F71130_4"	5240	21500	130	1387	1343	308	64	65	11	100	100	0	743	732	107	81	82	12	100	100	0	1.998	1.965	1.966	1.930	1.241	2.056	0.923	120	761	1985	1930	0.999	1323	662	1279	651	0
1	1	2	"PFF0961"	"F42117_4"	1240	21680	120	149	149	29	63	65	13	100	95	0	178	178	29	84	89	23	100	93	0	0.915	0.915	0.879	0.891	1.530	0.894	0.667	120	557	180	180	-0.128	86	94	86	94	0
1	2	2	"PFF1620"	"F63632_3"	1430	21680	120	726	733	186	64	66	13	100	100	0	350	356	91	85	86	14	100	99	0	2.498	2.469	2.452	2.539	1.378	2.482	0.914	120	569	927	940	1.321	662	265	669	271	0
1	3	2	"PFM0802"	"M5804_3"	1620	21680	130	753	755	159	64	65	11	100	100	0	521	485	116	84	85	11	100	100	0	1.577	1.723	1.728	1.809	1.412	1.706	0.922	120	596	1126	1092	0.657	689	437	691	401	0
1	4	2	"PFM0091"	"M1661_1"	1810	21680	120	801	786	147	64	65	11	100	100	0	706	689	136	86	90	19	100	100	0	1.189	1.197	1.208	1.209	1.290	1.203	0.918	120	557	1357	1325	0.249	737	620	722	603	0
1	5	2	"PFM0462"	"M3816_2"	2000	21680	130	2075	2059	532	64	64	11	100	100	0	4928	4761	1010	88	95	25	100	100	0	0.415	0.427	0.425	0.421	1.258	0.427	0.944	120	618	6851	6668	-1.267	2011	4840	1995	4673	0
1	6	2	"PFM0294"	"M29681_1"	2190	21680	120	1504	1501	340	64	65	11	100	100	0	730	701	171	86	89	18	100	99	0	2.236	2.337	2.323	2.423	1.396	2.367	0.918	120	543	2084	2052	1.161	1440	644	1437	615	0
1	7	2	"PFM0525"	"M42687_2"	2380	21680	120	2364	2194	572	64	65	11	100	100	0	935	883	193	84	85	12	100	100	0	2.703	2.666	2.699	2.625	1.289	2.750	0.946	120	562	3151	2929	1.434	2300	851	2130	799	0
1	8	2	"PFM0582"	"M45177_10"	2570	21690	120	298	290	70	65	66	12	99	97	0	790	766	177	86	87	13	100	100	0	0.331	0.331	0.328	0.314	1.540	0.322	0.877	120	528	937	905	-1.595	233	704	225	680	0
1	9	2	"PFM0415"	"M36754_19"	2760	21690	120	1152	1119	267	66	68	12	100	100	0	452	438	104	86	86	12	100	99	0	2.967	2.991	3.075	3.071	1.315	3.000	0.928	120	513	1452	1405	1.569	1086	366	1053	352	0
1	10	2	"PFM0252"	"M26245_1"	2940	21690	120	691	659	143	70	70	13	100	100	0	432	413	109	88	90	16	98	97	0	1.805	1.812	1.835	1.971	1.570	1.778	0.911	120	542	965	914	0.852	621	344	589	325	0
1	11	2	"PFM0169"	"M21665_1"	3140	21690	130	902	938	225	70	71	13	100	100	0	1055	999	268	89	92	15	100	100	0	0.861	0.954	0.940	1.003	1.458	0.931	0.915	120	628	1798	1778	-0.215	832	966	868	910	0
1	12	2	"PFM0497"	"M40872_1"	3340	21690	120	1902	1831	332	73	76	17	100	100	0	551	553	116	91	98	33	100	100	0	3.976	3.805	3.992	3.868	1.270	3.897	0.910	120	532	2289	2220	1.991	1829	460	1758	462	0
1	13	2	"PFM0499"	"M40872_5"	3530	21700	130	227	225	46	69	72	15	100	100	0	228	230	38	88	97	37	99	98	0	1.129	1.099	1.083	1.081	1.474	1.075	0.677	120	525	298	298	0.174	158	140	156	142	0
1	14	2	"PFM0670"	"M49091_1"	3710	21690	130	880	863	186	67	68	13	100	100	0	558	529	151	86	89	17	100	100	0	1.722	1.797	1.756	1.943	1.510	1.754	0.911	120	580	1285	1239	0.784	813	472	796	443	0
1	15	2	"PFM0324"	"M31208_9"	3910	21700	130	1248	1203	263	66	67	13	100	100	0	632	628	99	86	87	15	100	100	0	2.165	2.098	2.156	2.049	1.375	2.221	0.901	120	617	1728	1679	1.114	1182	546	1137	542	0
1	16	2	"PFM0024"	"M11377_3"	4090	21690	120	1185	1180	289	65	66	11	100	100	0	1935	1788	397	86	88	16	100	100	0	0.606	0.655	0.659	0.650	1.270	0.653	0.938	120	512	2969	2817	-0.723	1120	1849	1115	1702	0
1	17	2	"PFM0019"	"M11356_1"	4280	21700	120	385	380	75	65	67	17	100	100	0	364	345	83	85	91	26	99	96	0	1.147	1.212	1.194	1.275	1.423	1.193	0.887	120	496	599	575	0.198	320	279	315	260	0
1	18	2	"PFM0187"	"M22455_1"	4470	21700	150	23394	19020	9211	66	68	11	100	100	0	33923	27526	14215	88	96	34	100	100	0	0.689	0.691	0.698	0.709	1.679	0.674	0.949	156	668	57163	46392	-0.536	23328	33835	18954	27438	0
1	19	2	"PFM0042"	"M12812_3"	4660	21700	120	142	143	24	67	68	11	100	100	0	167	170	34	85	90	25	95	84	0	0.915	0.894	0.904	0.932	1.780	0.862	0.552	120	531	157	161	-0.129	75	82	76	85	0
1	20	2	"PFM0044"	"M12812_6"	4850	21700	120	492	481	91	67	68	12	100	100	0	847	826	208	83	84	13	100	100	0	0.556	0.557	0.574	0.573	1.378	0.531	0.907	120	529	1189	1157	-0.846	425	764	414	743	0
1	21	2	"PFN0072"	"N128_74"	5040	21700	120	529	518	80	68	69	14	100	100	0	340	342	68	84	86	14	100	100	0	1.801	1.744	1.823	1.775	1.307	1.755	0.879	120	530	717	708	0.849	461	256	450	258	0
1	22	2	"PFN0081"	"N128_88"	5230	21700	130	178	183	37	66	71	68	93	31	0	239	255	73	83	85	18	100	100	0	0.718	0.680	0.711	0.695	1.490	1.155	0.359	120	680	268	289	-0.478	112	156	117	172	0
1	1	3	"PFN0030"	"N128_103"	1230	21870	170	1119	1025	759	66	68	13	100	99	0	2926	2561	1979	88	95	27	100	100	0	0.371	0.388	0.383	0.385	1.536	0.383	0.974	208	1016	3891	3432	-1.430	1053	2838	959	2473	0
1	2	3	"PFN0126"	"N130_31"	1440	21890	130	328	337	81	64	67	14	100	100	0	228	254	119	85	90	22	100	100	0	1.846	1.615	1.731	1.733	1.475	1.432	0.641	120	569	407	442	0.885	264	143	273	169	0
1	3	3	"PFN0135"	"N130_44"	1620	21880	120	423	413	66	65	67	15	100	100	0	293	288	49	85	86	12	100	100	0	1.721	1.714	1.705	1.746	1.326	1.713	0.888	120	513	566	551	0.783	358	208	348	203	0
1	4	3	"PFN0150"	"N131_2"	1810	21890	120	326	319	79	64	65	11	99	99	0	457	450	101	84	85	10	100	100	0	0.702	0.697	0.685	0.677	1.447	0.700	0.902	120	549	635	621	-0.510	262	373	255	366	0
1	5	3	"PFB0094"	"B325"	2000	21880	110	144	143	26	65	67	13	100	97	0	207	207	37	84	88	19	100	100	0	0.642	0.634	0.637	0.624	1.622	0.599	0.689	80	489	202	201	-0.639	79	123	78	123	0
1	6	3	"PFB0096"	"B327"	2190	21880	120	1991	1920	395	67	69	15	100	100	0	967	907	228	85	88	15	100	100	0	2.181	2.254	2.223	2.353	1.348	2.234	0.951	120	569	2806	2675	1.125	1924	882	1853	822	0
1	7	3	"PFB0098"	"B34"	2380	21880	110	112	115	20	65	66	12	97	95	0	130	133	20	83	84	13	98	88	0	1.000	1.000	0.945	0.978	1.914	0.994	0.546	80	484	94	100	0.000	47	47	50	50	0
1	8	3	"PFB0100"	"B343"	2570	21880	130	1839	1769	366	65	66	11	100	100	0	2924	2737	822	85	88	17	100	100	0	0.625	0.643	0.645	0.687	1.451	0.608	0.929	120	589	4613	4356	-0.678	1774	2839	1704	2652	0
1	9	3	"PFB0103"	"B347"	2760	21880	120	254	246	43	66	67	12	100	100	0	227	226	45	83	86	15	99	99	0	1.306	1.259	1.259	1.313	1.492	1.249	0.822	120	534	332	323	0.385	188	144	180	143	0
1	10	3	"PFB0106"	"B362"	2950	21890	120	268	270	50	67	68	12	100	100	0	166	165	28	84	84	11	100	100	0	2.451	2.506	2.536	2.571	1.498	2.568	0.766	120	515	283	284	1.293	201	82	203	81	0
1	11	3	"PFB0128"	"B405"	3140	21890	120	196	189	39	68	69	12	99	97	0	242	241	51	83	84	12	100	99	0	0.805	0.766	0.784	0.769	1.555	0.748	0.785	120	528	287	279	-0.313	128	159	121	158	0
1	12	3	"PFB0131"	"B415"	3330	21890	130	616	598	114	68	69	11	100	100	0	459	447	102	84	85	11	100	100	0	1.461	1.460	1.437	1.496	1.362	1.457	0.903	120	561	923	893	0.547	548	375	530	363	0
1	13	3	"PFB0133"	"B418"	3530	21890	120	163	172	79	68	69	13	100	100	0	185	186	34	85	86	13	99	98	0	0.950	1.030	0.912	0.979	1.676	2.128	0.343	120	498	195	205	-0.074	95	100	104	101	0
1	14	3	"PFB0135"	"B424"	3710	21890	120	262	258	54	65	67	12	100	100	0	728	685	153	85	86	12	100	100	0	0.306	0.322	0.309	0.322	1.392	0.308	0.877	120	518	840	793	-1.707	197	643	193	600	0
1	15	3	"PFB0137"	"B427"	3900	21890	110	106	107	17	65	66	11	97	88	0	142	142	21	85	86	14	98	93	0	0.719	0.737	0.714	0.716	1.808	0.717	0.534	80	471	98	99	-0.475	41	57	42	57	0
1	16	3	"PFB0139"	"B431"	4090	21890	130	2011	2007	399	66	67	16	100	100	0	1596	1564	303	87	89	17	100	100	0	1.289	1.314	1.308	1.324	1.289	1.317	0.932	120	586	3454	3418	0.366	1945	1509	1941	1477	0
1	17	3	"PFB0155"	"B464"	4270	21890	120	149	152	29	65	67	17	100	96	0	176	178	44	83	86	15	97	93	0	0.903	0.916	0.898	0.978	1.661	0.876	0.653	120	528	177	182	-0.147	84	93	87	95	0
1	18	3	"PFB0158"	"B467"	4480	21890	120	305	309	62	66	67	12	100	100	0	401	391	82	85	91	27	100	100	0	0.756	0.794	0.799	0.803	1.373	0.778	0.836	120	546	555	549	-0.403	239	316	243	306	0
1	19	3	"PFB0160"	"B47"	4670	21900	100	108	106	21	64	66	11	93	80	0	130	133	27	83	84	11	97	90	0	0.936	0.840	0.917	0.815	2.082	0.715	0.698	80	414	91	92	-0.095	44	47	42	50	0
1	20	3	"PFB0163"	"B476"	4850	21900	130	171	170	34	65	67	24	98	95	0	145	151	30	82	85	19	99	90	0	1.683	1.522	1.617	1.554	1.607	1.784	0.493	120	591	169	174	0.751	106	63	105	69	0
1	21	3	"PFB0166"	"B484"	5050	21900	120	227	224	44	67	69	16	100	98	0	486	477	100	84	87	20	100	100	0	0.398	0.399	0.406	0.395	1.338	0.390	0.865	120	529	562	550	-1.329	160	402	157	393	0
1	22	3	"PFB0168"	"B489"	5240	21900	130	678	652	149	66	67	11	100	100	0	476	462	101	82	83	12	100	100	0	1.553	1.542	1.537	1.529	1.311	1.577	0.918	120	663	1006	966	0.635	612	394	586	380	0
1	1	4	"PFB0186"	"B513"	1240	22070	120	705	668	151	67	68	12	100	100	0	586	555	151	91	97	26	100	98	0	1.289	1.295	1.266	1.351	1.436	1.284	0.905	120	581	1133	1065	0.366	638	495	601	464	0
1	2	4	"PFB0188"	"B516"	1430	22070	110	172	171	31	65	68	15	100	100	0	173	175	29	84	87	15	98	98	0	1.202	1.165	1.181	1.172	1.639	1.127	0.711	80	471	196	197	0.266	107	89	106	91	0
1	3	4	"PFB0191"	"B521"	1630	22080	130	4821	4775	1650	67	69	15	100	100	0	1934	1887	486	86	88	15	100	100	0	2.573	2.614	2.752	2.468	1.464	2.804	0.924	120	610	6602	6509	1.363	4754	1848	4708	1801	0
1	4	4	"PFB0193"	"B527"	1820	22080	120	266	258	65	64	65	11	97	97	0	316	304	65	82	84	12	99	99	0	0.863	0.874	0.883	0.824	1.586	0.887	0.873	120	507	436	416	-0.212	202	234	194	222	0
1	5	4	"PFB0195"	"B530"	2000	22070	110	160	157	27	64	66	12	100	98	0	195	203	49	83	84	11	100	100	0	0.857	0.775	0.824	0.796	1.463	0.711	0.730	80	511	208	213	-0.222	96	112	93	120	0
1	6	4	"PFB0198"	"B536"	2200	22080	120	814	778	196	66	68	15	100	100	0	694	663	149	85	88	15	100	99	0	1.228	1.232	1.221	1.231	1.337	1.252	0.941	120	563	1357	1290	0.297	748	609	712	578	0
1	7	4	"PFD0038"	"D12635_8"	2390	22080	120	100	102	20	65	66	10	90	79	0	121	123	23	83	83	11	91	79	0	0.921	0.925	1.034	0.925	2.788	0.802	0.392	120	534	73	77	-0.119	35	38	37	40	0
1	8	4	"PFD0046"	"D13568_2"	2580	22080	130	861	848	215	66	67	11	100	100	0	603	576	164	86	88	17	98	98	0	1.538	1.596	1.601	1.728	1.612	1.578	0.902	120	591	1312	1272	0.621	795	517	782	490	0
1	9	4	"PFD0050"	"D14936_1"	2760	22080	110	141	142	22	66	67	12	100	100	0	153	158	31	83	84	12	97	97	0	1.071	1.013	1.023	1.093	1.840	1.050	0.589	80	457	145	151	0.100	75	70	76	75	0
1	10	4	"PFD0055"	"D15909_10"	2950	22080	120	3604	3455	888	67	68	11	100	100	0	1862	1705	621	84	86	14	100	100	0	1.989	2.090	2.070	2.327	1.562	2.031	0.923	120	541	5315	5009	0.992	3537	1778	3388	1621	0
1	11	4	"PFD0058"	"D15909_5"	3140	22090	120	452	434	114	68	69	12	100	100	0	398	392	89	84	85	13	100	100	0	1.223	1.188	1.182	1.144	1.462	1.217	0.880	120	498	698	674	0.290	384	314	366	308	0
1	12	4	"PFD0060"	"D16430_1"	3340	22080	150	92	93	21	70	72	15	63	33	0	103	108	24	87	90	18	46	21	0	1.375	1.095	1.190	1.164	2.746	0.936	0.292	156	596	38	44	0.459	22	16	23	21	-50
1	13	4	"PFD0079"	"D16785_4"	3520	22080	120	12547	11818	2886	71	74	17	100	100	0	3723	3296	1133	88	93	22	100	100	0	3.432	3.662	3.559	4.068	1.540	3.597	0.941	120	496	16111	14955	1.779	12476	3635	11747	3208	0
1	14	4	"PFD0082"	"D16785_6"	3720	22080	120	399	376	96	63	66	14	100	99	0	300	281	71	84	87	17	97	95	0	1.556	1.589	1.607	1.678	1.524	1.589	0.898	120	535	552	510	0.637	336	216	313	197	0
1	15	4	"PFD0085"	"D16785_9"	3910	22090	120	837	800	200	62	63	10	100	100	0	578	554	118	83	84	11	100	100	0	1.566	1.567	1.568	1.543	1.390	1.602	0.929	120	486	1270	1209	0.647	775	495	738	471	0
1	16	4	"PFD0087"	"D17715_10"	4080	22090	120	229	218	51	63	64	10	100	100	0	315	309	71	82	84	12	100	100	0	0.712	0.683	0.673	0.671	1.499	0.677	0.846	120	511	399	382	-0.489	166	233	155	227	0
1	17	4	"PFD0092"	"D17715_109"	4290	22090	120	299	296	66	63	64	10	100	100	0	446	431	84	82	83	10	100	100	0	0.648	0.668	0.661	0.663	1.334	0.659	0.894	120	528	600	582	-0.625	236	364	233	349	0
1	18	4	"PFD0094"	"D17715_110"	4470	22090	120	418	402	92	64	65	10	100	100	0	785	771	215	83	85	13	100	100	0	0.504	0.491	0.497	0.505	1.401	0.475	0.931	120	520	1056	1026	-0.988	354	702	338	688	0
1	19	4	"PFD0112"	"D17715_16"	4660	22090	120	110	112	23	64	65	10	99	93	0	129	132	33	81	83	12	91	81	0	0.958	0.941	0.956	1.063	2.317	1.015	0.507	120	535	94	99	-0.061	46	48	48	51	0
1	20	4	"PFD0115"	"D17715_20"	4860	22090	120	161	159	30	64	66	24	99	91	0	241	240	50	81	87	60	96	77	0	0.606	0.597	0.615	0.603	1.432	0.607	0.665	120	514	257	254	-0.722	97	160	95	159	0
1	21	4	"PFD0118"	"D17715_25"	5050	22090	120	134	129	24	65	66	12	100	93	0	149	150	31	82	87	60	59	5	0	1.030	0.941	0.885	0.958	1.814	0.885	0.652	120	500	136	132	0.042	69	67	64	68	0
1	22	4	"PFD0121"	"D17715_28"	5240	22090	120	352	353	98	66	67	14	100	100	0	356	347	91	82	83	12	99	99	0	1.044	1.083	1.120	1.105	1.515	1.080	0.892	120	580	560	552	0.062	286	274	287	265	0
1	1	5	"PFD0124"	"D17715_32"	1240	22270	120	375	356	98	63	63	10	99	98	0	382	357	84	82	83	10	100	100	0	1.040	1.065	1.070	1.017	1.647	1.083	0.913	120	618	612	568	0.057	312	300	293	275	0
1	2	5	"PFD0126"	"D17715_37"	1440	22270	120	425	443	111	65	66	12	100	100	0	504	499	104	84	85	11	100	100	0	0.857	0.911	0.915	0.901	1.392	0.928	0.884	120	562	780	793	-0.222	360	420	378	415	0
1	3	5	"PFD0143"	"D17715_67"	1620	22260	110	386	379	51	66	68	13	100	100	0	423	416	65	85	88	18	100	100	0	0.947	0.946	0.953	0.953	1.254	0.919	0.902	80	462	658	644	-0.079	320	338	313	331	0
1	4	5	"PFD0145"	"D17715_7"	1820	22270	120	197	195	43	65	66	11	99	97	0	178	175	35	82	84	16	96	95	0	1.375	1.398	1.369	1.405	1.741	1.413	0.763	120	541	228	223	0.459	132	96	130	93	0
1	5	5	"PFD0147"	"D17715_76"	2000	22280	110	118	118	25	65	65	11	95	87	0	129	133	27	84	84	11	97	86	0	1.178	1.082	1.113	1.032	2.133	1.118	0.442	80	480	98	102	0.236	53	45	53	49	0
1	6	5	"PFD0149"	"D17715_8"	2200	22280	120	284	266	71	64	65	10	98	97	0	291	292	78	85	85	11	99	99	0	1.068	0.976	0.989	0.935	1.621	0.968	0.846	120	532	426	409	0.095	220	206	202	207	0
1	7	5	"PFD0151"	"D17715_81"	2390	22270	120	634	609	152	66	67	11	100	100	0	418	396	112	86	87	14	100	98	0	1.711	1.752	1.780	1.862	1.589	1.745	0.865	120	500	900	853	0.775	568	332	543	310	0
1	8	5	"PFD0153"	"D17715_89"	2580	22280	120	1399	1320	384	66	68	13	100	100	0	1411	1362	286	90	92	15	100	100	0	1.009	0.986	0.999	0.924	1.489	1.026	0.907	120	495	2654	2526	0.013	1333	1321	1254	1272	0
1	9	5	"PFE0210"	"E18550_2"	2770	22270	120	1233	1146	332	67	70	14	100	100	0	709	673	204	88	90	15	97	96	0	1.878	1.844	1.885	2.029	1.846	1.839	0.931	120	541	1787	1664	0.909	1166	621	1079	585	0
1	10	5	"PFE0213"	"E18651_3"	2960	22270	110	161	168	31	71	73	15	100	100	0	165	170	34	87	91	17	100	97	0	1.154	1.169	1.323	1.215	1.591	1.139	0.659	80	485	168	180	0.206	90	78	97	83	0
1	11	5	"PFE0218"	"E18737_1"	3160	22270	120	4053	4107	1263	70	71	13	100	100	0	1015	979	300	87	89	16	100	100	0	4.292	4.526	4.364	4.731	1.629	4.729	0.891	120	531	4911	4929	2.102	3983	928	4037	892	0
1	12	5	"PFE0223"	"E1884_3"	3350	22270	120	2465	2514	723	68	70	15	100	100	0	2726	2656	818	88	93	20	100	100	0	0.909	0.952	0.936	0.977	1.427	0.941	0.913	120	506	5035	5014	-0.138	2397	2638	2446	2568	0
1	13	5	"PFE0226"	"E18877_2"	3530	22270	110	311	308	54	65	68	16	100	100	0	271	272	39	86	91	23	100	100	0	1.330	1.306	1.294	1.306	1.338	1.352	0.826	80	463	431	429	0.411	246	185	243	186	0
1	14	5	"PFE0228"	"E18957_1"	3710	22270	110	478	485	89	61	62	11	100	100	0	424	432	68	81	82	14	100	100	0	1.216	1.208	1.172	1.201	1.238	1.214	0.910	80	491	760	775	0.282	417	343	424	351	0
1	15	5	"PFE0249"	"E19870_1"	3910	22270	120	128	128	26	61	63	10	100	96	0	174	171	39	82	83	12	95	93	0	0.728	0.753	0.750	0.797	1.872	0.684	0.703	120	545	159	156	-0.457	67	92	67	89	0
1	16	5	"PFE0251"	"E20152_1"	4100	22270	110	132	132	22	64	64	10	100	98	0	169	173	30	81	82	11	100	100	0	0.773	0.739	0.697	0.733	1.615	0.764	0.658	80	463	156	160	-0.372	68	88	68	92	0
1	17	5	"PFE0257"	"E20313_1"	4290	22280	120	158	178	144	63	64	10	99	97	0	217	213	34	82	82	10	100	100	0	0.704	0.878	0.725	0.735	1.701	1.914	0.337	120	548	230	246	-0.507	95	135	115	131	0
1	18	5	"PFE0260"	"E20360_12"	4480	22280	110	116	116	18	65	66	14	100	90	0	142	149	30	82	83	11	98	96	0	0.850	0.761	0.817	0.786	1.709	0.717	0.603	80	457	111	118	-0.234	51	60	51	67	0
1	19	5	"PFE0265"	"E20424_1"	4670	22280	130	5346	4939	1562	66	71	31	100	100	0	1410	1302	349	82	85	16	100	100	0	3.976	3.994	4.059	3.859	1.389	4.156	0.948	120	586	6608	6093	1.991	5280	1328	4873	1220	0
1	20	5	"PFE0267"	"E20514_1"	4860	22280	120	5251	5045	1215	66	68	13	100	100	0	1577	1496	387	84	89	61	100	100	0	3.473	3.526	3.542	3.572	1.315	3.611	0.926	120	484	6678	6391	1.796	5185	1493	4979	1412	0
1	21	5	"PFE0293"	"E22156_1"	5040	22280	120	1921	1869	500	68	69	12	100	100	0	1388	1310	376	84	89	60	100	99	0	1.421	1.469	1.484	1.528	1.428	1.476	0.912	120	498	3157	3027	0.507	1853	1304	1801	1226	0
1	22	5	"PFE0299"	"E22468_1"	5240	22280	120	363	367	98	66	67	14	100	100	0	467	446	114	83	84	12	100	99	0	0.773	0.829	0.804	0.851	1.538	0.820	0.875	120	594	681	664	-0.371	297	384	301	363	0
1	1	6	"PFE0302"	"E22504_2"	1240	22460	110	113	116	26	63	63	10	97	90	0	134	135	21	82	82	10	100	96	0	0.962	1.000	1.063	0.949	1.841	1.056	0.569	80	516	102	106	-0.057	50	52	53	53	0
1	2	6	"PFE0309"	"E2283_4"	1430	22450	110	169	168	25	64	65	12	100	100	0	203	203	41	83	85	14	100	100	0	0.875	0.867	0.842	0.888	1.450	0.740	0.718	80	493	225	224	-0.193	105	120	104	120	0
1	3	6	"PFE0314"	"E22930_2"	1620	22450	110	334	327	56	64	66	13	100	100	0	375	370	83	86	89	21	100	100	0	0.934	0.926	0.964	0.949	1.445	0.870	0.827	80	507	559	547	-0.098	270	289	263	284	0
1	4	6	"PFE0318"	"E23098_1"	1810	22460	120	280	272	59	67	67	12	100	98	0	527	495	123	85	87	15	100	99	0	0.482	0.500	0.498	0.502	1.532	0.484	0.884	120	555	655	615	-1.053	213	442	205	410	0
1	5	6	"PFE0353"	"E24637_1"	2010	22460	120	3068	2890	745	65	67	12	100	100	0	1528	1453	468	89	91	15	100	100	0	2.087	2.071	2.159	2.188	1.433	2.061	0.921	120	505	4442	4189	1.061	3003	1439	2825	1364	0
1	6	6	"PFE0361"	"E248_3"	2190	22460	120	893	850	200	66	67	12	100	100	0	1573	1467	402	89	93	20	100	100	0	0.557	0.569	0.586	0.587	1.387	0.550	0.930	120	497	2311	2162	-0.844	827	1484	784	1378	0
1	7	6	"PFE0363"	"E24971_1"	2390	22460	130	207	211	48	69	70	13	100	100	0	256	252	54	88	90	15	98	98	0	0.821	0.866	0.861	0.882	1.534	0.854	0.821	120	567	306	306	-0.284	138	168	142	164	0
1	8	6	"PFE0367"	"E25193_1"	2570	22460	120	155	157	35	66	67	13	100	97	0	179	181	42	88	91	16	96	91	0	0.978	0.978	1.019	1.064	1.680	0.942	0.742	120	483	180	184	-0.032	89	91	91	93	0
1	9	6	"PFE0373"	"E25749_1"	2760	22460	120	1499	1509	456	62	65	14	100	100	0	802	749	233	88	90	15	99	97	0	2.013	2.189	2.211	2.370	1.553	2.193	0.912	120	517	2151	2108	1.009	1437	714	1447	661	0
1	10	6	"PFE0375"	"E25972_1"	2950	22470	120	1702	1669	391	69	71	16	100	100	0	1257	1217	293	89	92	16	100	100	0	1.398	1.418	1.408	1.417	1.366	1.426	0.935	120	554	2801	2728	0.483	1633	1168	1600	1128	0
1	11	6	"PFF0292"	"F18577_5"	3150	22470	120	392	380	91	67	69	14	98	98	0	237	235	41	86	87	13	100	99	0	2.152	2.101	2.225	2.026	1.516	2.197	0.855	120	571	476	462	1.106	325	151	313	149	0
1	12	6	"PFF0300"	"F18770_1"	3340	22460	110	117	117	19	65	66	11	100	96	0	128	133	24	83	85	14	97	83	0	1.156	1.040	1.121	1.078	1.776	1.040	0.472	80	459	97	102	0.209	52	45	52	50	0
1	13	6	"PFF0307"	"F19110_2"	3520	22470	120	296	293	71	64	65	10	100	99	0	383	362	73	83	84	12	100	100	0	0.773	0.821	0.807	0.801	1.551	0.819	0.857	120	561	532	508	-0.371	232	300	229	279	0
1	14	6	"PFF0309"	"F19190_1"	3710	22470	120	526	493	135	63	64	11	99	99	0	468	445	97	83	84	12	100	100	0	1.203	1.188	1.172	1.124	1.532	1.218	0.929	120	534	848	792	0.266	463	385	430	362	0
1	15	6	"PFF0313"	"F19243_2"	3900	22470	120	891	839	218	64	65	11	100	100	0	1132	1050	332	83	84	12	100	100	0	0.788	0.801	0.815	0.839	1.443	0.776	0.925	120	556	1876	1742	-0.343	827	1049	775	967	0
1	16	6	"PFF0316"	"F19409_1"	4090	22460	110	463	462	60	65	69	19	100	100	0	318	317	55	85	87	18	100	100	0	1.708	1.711	1.710	1.752	1.347	1.703	0.884	80	507	631	629	0.772	398	233	397	232	0
1	17	6	"PFF0345"	"F20077_1"	4280	22460	110	130	131	22	65	68	19	100	90	0	147	149	28	83	84	16	96	90	0	1.016	1.000	0.945	1.032	1.829	0.976	0.589	80	489	129	132	0.022	65	64	66	66	0
1	18	6	"PFF0351"	"F20166_1"	4480	22470	120	166	167	40	65	66	16	98	96	0	192	196	43	82	83	11	100	99	0	0.918	0.895	0.867	0.893	1.517	0.897	0.750	120	554	211	216	-0.123	101	110	102	114	0
1	19	6	"PFF0355"	"F20234_1"	4670	22480	130	111	111	21	67	71	32	71	17	0	134	135	23	82	84	17	97	77	0	0.846	0.830	0.885	0.828	2.050	1.348	0.479	120	532	96	97	-0.241	44	52	44	53	0
1	20	6	"PFF0357"	"F20284_1"	4850	22470	120	385	375	86	67	68	12	100	100	0	315	309	76	82	82	11	100	100	0	1.365	1.357	1.413	1.367	1.385	1.349	0.880	120	499	551	535	0.449	318	233	308	227	0
1	21	6	"PFF0360"	"F20385_1"	5040	22470	120	354	349	80	67	68	12	100	100	0	488	457	137	83	84	11	100	99	0	0.709	0.754	0.740	0.808	1.539	0.712	0.868	120	528	692	656	-0.497	287	405	282	374	0
1	22	6	"PFF0362"	"F20385_3"	5240	22470	120	405	389	107	66	67	11	100	99	0	578	550	133	81	82	10	100	100	0	0.682	0.689	0.678	0.670	1.295	0.696	0.927	120	609	836	792	-0.552	339	497	323	469	0
1	1	7	"PFF0380"	"F20989_1"	1240	22650	120	318	310	76	64	66	12	100	99	0	783	737	188	85	86	14	100	100	0	0.364	0.377	0.382	0.371	1.454	0.361	0.880	120	590	952	898	-1.458	254	698	246	652	0
1	2	7	"PFF0388"	"F21429_3"	1430	22650	120	6101	5867	1489	67	70	18	100	100	0	2735	2472	821	89	94	22	100	100	0	2.280	2.434	2.388	2.659	1.521	2.381	0.945	120	580	8680	8183	1.189	6034	2646	5800	2383	0
1	3	7	"PFF0396"	"F21560_1"	1620	22650	120	625	613	143	66	69	18	100	100	0	1161	1073	334	89	93	23	99	99	0	0.521	0.556	0.554	0.608	1.655	0.523	0.903	120	588	1631	1531	-0.939	559	1072	547	984	0
1	4	7	"PFF0401"	"F21821_1"	1810	22650	110	253	257	36	67	68	13	100	100	0	562	568	61	90	92	21	100	100	0	0.394	0.397	0.384	0.394	1.258	0.386	0.875	80	484	658	668	-1.343	186	472	190	478	0
1	5	7	"PFF0404"	"F21902_1"	2000	22650	120	1357	1284	383	69	73	25	100	100	0	1860	1702	581	98	104	29	100	100	0	0.731	0.757	0.745	0.799	1.544	0.737	0.936	120	549	3050	2819	-0.452	1288	1762	1215	1604	0
1	6	7	"PFF0407"	"F21981_2"	2200	22660	120	1880	1730	644	71	73	17	100	100	0	5423	4824	1570	98	103	27	100	100	0	0.340	0.351	0.357	0.326	1.429	0.354	0.945	120	531	7134	6385	-1.558	1809	5325	1659	4726	0
1	7	7	"PFF0440"	"F22946_1"	2370	22650	110	310	324	96	71	72	16	100	100	0	310	316	75	86	90	20	100	98	0	1.067	1.100	1.112	1.105	1.634	1.122	0.781	80	470	463	483	0.094	239	224	253	230	0
1	8	7	"PFF0446"	"F23145_4"	2580	22660	120	126	129	32	65	67	15	96	89	0	145	148	27	82	84	17	97	88	0	0.968	0.970	0.911	0.948	1.726	1.004	0.592	120	568	124	130	-0.047	61	63	64	66	0
1	9	7	"PFF0452"	"F23274_1"	2760	22650	110	132	134	25	62	64	13	97	96	0	158	161	37	83	84	13	100	96	0	0.933	0.923	0.934	0.941	2.135	0.841	0.618	80	479	145	150	-0.100	70	75	72	78	0
1	10	7	"PFF0458"	"F23526_2"	2950	22650	110	737	727	91	64	67	16	100	100	0	1161	1142	180	86	91	34	100	100	0	0.626	0.628	0.620	0.633	1.204	0.603	0.937	80	492	1748	1719	-0.676	673	1075	663	1056	0
1	11	7	"PFF0461"	"F23551_1"	3140	22660	110	271	271	37	67	68	15	100	100	0	558	555	71	86	90	33	100	100	0	0.432	0.435	0.443	0.432	1.246	0.428	0.905	80	489	676	673	-1.210	204	472	204	469	0
1	12	7	"PFF0463"	"F23564_1"	3340	22660	120	1251	1181	312	65	66	11	100	100	0	1603	1455	422	84	86	12	100	100	0	0.781	0.814	0.791	0.836	1.422	0.801	0.930	120	595	2705	2487	-0.357	1186	1519	1116	1371	0
1	13	7	"PFF1088"	"F45524_1"	3520	22660	110	374	380	54	64	66	14	100	100	0	530	527	85	84	86	22	100	100	0	0.695	0.713	0.716	0.717	1.279	0.683	0.901	80	474	756	759	-0.525	310	446	316	443	0
1	14	7	"PFF1100"	"F45683_2"	3720	22660	120	876	863	232	63	64	13	100	100	0	995	938	277	83	86	21	100	99	0	0.891	0.936	0.932	1.002	1.516	0.913	0.922	120	555	1725	1655	-0.166	813	912	800	855	0
1	15	7	"PFF1105"	"F45820_1"	3900	22660	110	128	130	23	63	64	11	100	100	0	133	135	23	82	84	12	97	91	0	1.275	1.264	1.214	1.313	1.875	1.175	0.535	80	456	116	120	0.350	65	51	67	53	0
1	16	7	"PFF1110"	"F46067_3"	4100	22660	120	416	407	85	66	69	23	100	100	0	698	667	151	85	87	17	100	100	0	0.571	0.586	0.596	0.590	1.345	0.571	0.905	120	583	963	923	-0.809	350	613	341	582	0
1	17	7	"PFF1112"	"F46181_1"	4290	22660	120	206	205	46	65	67	18	100	96	0	371	359	79	83	84	11	100	100	0	0.490	0.507	0.522	0.499	1.382	0.500	0.885	120	548	429	416	-1.030	141	288	140	276	0
1	18	7	"PFF1114"	"F46183_2"	4480	22660	120	225	224	49	65	66	11	100	100	0	205	200	45	83	83	11	99	96	0	1.311	1.359	1.317	1.443	1.571	1.327	0.813	120	498	282	276	0.391	160	122	159	117	0
1	19	7	"PFF1142"	"F4688_1"	4660	22660	120	1922	1785	528	67	68	12	100	100	0	1160	1028	373	83	84	12	100	100	0	1.722	1.818	1.834	2.036	1.574	1.785	0.926	120	483	2932	2663	0.784	1855	1077	1718	945	0
1	20	7	"PFF1151"	"F47145_2"	4860	22670	120	173	173	38	67	68	12	99	97	0	425	412	92	82	82	11	100	100	0	0.309	0.321	0.314	0.310	1.486	0.316	0.854	120	514	449	436	-1.694	106	343	106	330	0
1	21	7	"PFF1154"	"F47255_1"	5040	22670	120	111	113	22	68	70	14	91	76	0	135	136	25	82	83	11	98	93	0	0.811	0.833	0.818	0.792	2.038	0.819	0.492	120	498	96	99	-0.302	43	53	45	54	0
1	22	7	"PFF1156"	"F47255_3"	5230	22670	120	110	112	21	68	70	16	90	70	0	137	137	23	82	83	12	99	93	0	0.764	0.800	0.803	0.757	2.117	0.837	0.492	120	579	97	99	-0.389	42	55	44	55	0
1	1	8	"PFF1158"	"F47327_1"	1240	22840	120	1452	1425	381	65	68	13	100	100	0	516	492	147	87	89	14	100	99	0	3.233	3.358	3.278	3.699	1.584	3.357	0.918	120	630	1816	1765	1.693	1387	429	1360	405	0
1	2	8	"PFF1160"	"F47350_1"	1440	22850	90	122	117	22	66	68	12	94	84	0	146	142	27	87	89	14	96	78	0	0.949	0.927	0.896	0.944	1.897	0.821	0.542	52	371	115	106	-0.075	56	59	51	55	0
1	3	8	"PFF1184"	"F48253_6"	1620	22850	110	136	142	25	65	66	10	100	100	0	157	157	27	85	86	11	97	97	0	0.986	1.069	1.014	1.100	1.857	1.049	0.635	80	516	143	149	-0.020	71	72	77	72	0
1	4	8	"PFF1186"	"F48363_2"	1820	22850	100	120	121	22	68	69	13	95	90	0	141	139	22	88	89	14	95	82	0	0.981	1.039	1.107	1.021	2.143	1.048	0.528	80	462	105	104	-0.027	52	53	53	51	0
1	5	8	"PFF1188"	"F48395_1"	2000	22850	120	5949	5806	1449	72	76	26	100	100	0	1343	1251	316	95	98	17	100	100	0	4.709	4.960	4.940	5.081	1.393	5.054	0.947	120	527	7125	6890	2.235	5877	1248	5734	1156	0
1	6	8	"PFF1190"	"F48424_2"	2180	22840	110	584	598	101	71	78	40	100	100	0	684	668	121	96	107	59	100	100	0	0.872	0.921	0.922	0.929	1.282	0.906	0.898	80	459	1101	1099	-0.197	513	588	527	572	0
1	7	8	"PFF1193"	"F48446_1"	2380	22850	120	475	471	111	68	74	36	100	100	0	367	357	80	89	99	56	98	94	0	1.464	1.504	1.494	1.538	1.420	1.503	0.893	120	564	685	671	0.550	407	278	403	268	0
1	8	8	"PFF1195"	"F48446_5"	2580	22850	120	358	345	79	65	66	11	100	99	0	321	314	68	84	85	12	100	100	0	1.236	1.217	1.240	1.222	1.543	1.218	0.879	120	542	530	510	0.306	293	237	280	230	0
1	9	8	"PFF1220"	"F49665_1"	2760	22840	110	760	747	130	65	68	17	100	100	0	563	534	96	86	90	27	100	100	0	1.457	1.522	1.503	1.546	1.276	1.526	0.928	80	501	1172	1130	0.543	695	477	682	448	0
1	10	8	"PFF1222"	"F49677_3"	2960	22850	120	924	924	249	64	82	195	99	95	0	2123	2025	574	88	123	492	96	90	0	0.423	0.444	0.430	0.456	1.453	0.431	0.918	120	573	2895	2797	-1.243	860	2035	860	1937	0
1	11	8	"PFF1225"	"F49959_1"	3140	22850	120	313	308	81	63	71	95	94	80	0	326	307	83	85	91	86	90	78	0	1.037	1.104	1.095	1.141	1.538	1.078	0.848	120	538	491	467	0.053	250	241	245	222	0
1	12	8	"PFF1234"	"F50107_1"	3330	22850	110	114	118	21	65	68	41	65	7	0	141	146	32	82	83	11	98	93	0	0.831	0.828	0.908	0.877	1.931	0.700	0.478	80	493	108	117	-0.268	49	59	53	64	0
1	13	8	"PFF1237"	"F50551_1"	3520	22850	110	173	178	35	63	68	41	100	83	0	266	263	40	83	85	20	100	100	0	0.601	0.639	0.631	0.623	1.430	0.609	0.785	80	507	293	295	-0.734	110	183	115	180	0
1	14	8	"PFF1239"	"F50598_1"	3710	22860	120	307	301	90	62	63	10	97	96	0	383	374	93	82	84	12	100	99	0	0.814	0.818	0.825	0.766	1.721	0.827	0.867	120	520	546	531	-0.297	245	301	239	292	0
1	15	8	"PFF1927"	"F960_2"	3900	22850	120	1028	1000	252	62	64	10	100	100	0	1022	966	286	81	82	11	100	100	0	1.027	1.060	1.036	1.141	1.573	1.029	0.912	120	534	1907	1823	0.038	966	941	938	885	0
1	16	8	"PFF1931"	"F960_7"	4090	22860	120	213	205	53	63	66	18	95	91	0	305	291	73	81	83	11	100	98	0	0.670	0.676	0.689	0.642	1.629	0.663	0.837	120	529	374	352	-0.579	150	224	142	210	0
1	17	8	"PFF1933"	"F9676_1"	4290	22860	130	621	596	192	65	66	18	100	97	0	551	531	112	81	83	11	100	100	0	1.183	1.180	1.196	1.074	1.639	1.262	0.886	120	565	1026	981	0.242	556	470	531	450	0
1	18	8	"PFI0003"	"I10209_1"	4480	22860	120	557	519	159	69	70	14	100	98	0	1063	1014	229	84	85	14	100	100	0	0.498	0.484	0.494	0.444	1.565	0.491	0.890	120	535	1467	1380	-1.004	488	979	450	930	0
1	19	8	"PFI0005"	"I1033_3"	4670	22850	120	11958	11670	3458	72	76	18	100	100	0	3171	2984	978	88	92	19	100	100	0	3.855	4.005	3.958	4.308	1.593	4.094	0.904	120	514	14969	14494	1.947	11886	3083	11598	2896	0
1	20	8	"PFI0009"	"I10565_1"	4860	22860	120	343	333	85	78	82	20	99	97	0	332	331	77	88	91	19	99	99	0	1.086	1.049	1.020	1.029	1.469	1.045	0.845	120	553	509	498	0.119	265	244	255	243	0
1	21	8	"PFI0038"	"I1136_2"	5050	22860	120	208	207	40	84	91	35	99	92	0	207	206	37	86	89	25	100	95	0	1.025	1.025	1.044	1.009	1.541	1.066	0.661	120	484	245	243	0.035	124	121	123	120	0
1	22	8	"PFI0041"	"I11448_2"	5230	22850	130	53573	50045	15332	86	95	36	100	100	15	11616	10532	3724	88	94	36	100	100	0	4.640	4.784	4.886	5.168	1.503	4.780	0.936	120	628	65015	60403	2.214	53487	11528	49959	10444	0
1	1	9	"PFI0043"	"I11495_1"	1240	23040	130	7625	7798	2283	67	70	15	100	100	0	2948	2990	664	90	91	17	100	100	0	2.645	2.666	2.661	2.590	1.347	2.795	0.941	120	657	10416	10631	1.403	7558	2858	7731	2900	0
1	2	9	"PFI0045"	"I11523_4"	1420	23030	120	1177	1080	318	67	70	15	100	100	0	860	779	285	89	91	15	100	99	0	1.440	1.468	1.455	1.651	1.591	1.428	0.929	120	538	1881	1703	0.526	1110	771	1013	690	0
1	3	9	"PFI0048"	"I1175_1"	1620	23040	120	265	254	54	67	68	12	100	100	0	260	253	59	86	87	11	99	99	0	1.138	1.120	1.100	1.148	1.428	1.103	0.857	120	561	372	354	0.186	198	174	187	167	0
1	4	9	"PFI0053"	"I11857_2"	1800	23040	110	210	212	33	68	69	13	100	100	0	307	308	62	87	89	18	100	100	0	0.645	0.652	0.628	0.662	1.372	0.625	0.828	80	475	362	365	-0.632	142	220	144	221	0
1	5	9	"PFI0079"	"I12708_1"	2000	23040	120	386	378	88	68	70	15	100	100	0	316	308	67	87	90	18	100	100	0	1.389	1.403	1.418	1.424	1.464	1.427	0.846	120	555	547	531	0.474	318	229	310	221	0
1	6	9	"PFI0085"	"I12812_3"	2190	23040	120	722	690	186	67	70	31	100	100	0	432	397	122	87	94	49	92	89	0	1.899	2.010	1.988	2.332	1.901	2.000	0.886	120	536	1000	933	0.925	655	345	623	310	0
1	7	9	"PFI0087"	"I12861_2"	2380	23040	140	21956	18384	11839	67	68	13	100	100	0	16569	13034	8344	89	96	29	100	100	0	1.328	1.415	1.410	1.379	1.798	1.434	0.944	156	657	38369	31262	0.409	21889	16480	18317	12945	0
1	8	9	"PFI0089"	"I12932_1"	2570	23040	110	309	317	48	67	68	12	100	100	0	387	380	49	89	96	28	100	100	0	0.812	0.859	0.836	0.856	1.324	0.854	0.831	80	475	540	541	-0.300	242	298	250	291	0
1	9	9	"PFI0099"	"I13128_2"	2770	23050	120	2318	2282	623	67	68	15	100	100	0	3812	3753	747	89	95	28	100	100	0	0.605	0.605	0.614	0.582	1.368	0.614	0.936	120	594	5974	5879	-0.726	2251	3723	2215	3664	0
1	10	9	"PFI0102"	"I13218_1"	2950	23040	110	233	237	34	64	90	236	3	0	0	255	255	46	87	154	727	0	0	0	1.006	1.030	1.087	1.050	1.382	0.293	0.741	80	474	337	341	0.009	169	168	173	168	0
1	11	9	"PFI0124"	"I13978_1"	3140	23050	120	253	247	63	64	87	218	28	0	0	228	222	53	84	139	672	0	0	0	1.313	1.326	1.353	1.360	1.712	0.295	0.720	120	556	333	321	0.392	189	144	183	138	0
1	12	9	"PFI0126"	"I14041_1"	3330	23040	110	505	532	90	66	70	42	100	100	0	283	284	48	84	86	16	100	100	0	2.206	2.330	2.322	2.367	1.331	2.356	0.864	80	490	638	666	1.141	439	199	466	200	0
1	13	9	"PFI0128"	"I14195_1"	3520	23050	130	2131	2066	698	65	68	37	100	100	0	2968	2766	811	85	87	17	100	100	0	0.717	0.746	0.740	0.728	1.530	0.753	0.924	120	627	4949	4682	-0.481	2066	2883	2001	2681	0
1	14	9	"PFI0131"	"I1431_1"	3720	23040	120	241	237	52	64	65	11	100	99	0	254	248	62	82	83	13	96	95	0	1.029	1.042	1.025	1.111	1.725	1.004	0.814	120	517	349	339	0.041	177	172	173	166	0
1	15	9	"PFI0137"	"I14413_3"	3900	23050	120	1673	1596	511	65	66	12	100	100	0	1532	1442	400	82	83	12	100	100	0	1.109	1.126	1.149	1.103	1.531	1.156	0.908	120	518	3058	2891	0.149	1608	1450	1531	1360	0
1	16	9	"PFI0141"	"I14670_1"	4090	23050	120	511	490	142	64	65	12	100	100	0	368	365	94	81	82	12	99	99	0	1.557	1.500	1.527	1.501	1.535	1.537	0.880	120	500	734	710	0.639	447	287	426	284	0
1	17	9	"PFJ0122"	"J167_5"	4280	23040	120	127	495	1168	65	66	12	96	90	0	142	573	1387	80	81	10	93	89	0	1.000	0.872	1.091	1.041	1.866	0.848	0.777	120	519	124	923	0.000	62	62	430	493	0
1	18	9	"PFJ0124"	"J167_7"	4470	23050	100	100	98	18	68	69	13	78	57	0	112	113	17	81	81	11	91	63	0	1.032	0.938	1.105	0.967	2.662	1.048	0.285	80	428	63	62	0.046	32	31	30	32	0
1	19	9	"PFJ0128"	"J170_18"	4670	23050	120	178	179	49	73	76	18	95	91	0	310	299	67	83	89	20	99	97	0	0.463	0.491	0.460	0.458	1.653	0.498	0.773	120	441	332	322	-1.112	105	227	106	216	0
1	20	9	"PFJ0137"	"J171_6"	4800	23090	150	93	100	33	79	85	24	40	19	0	107	116	36	91	98	26	41	25	0	0.875	0.840	0.879	0.842	2.643	0.839	0.437	156	651	30	46	-0.193	14	16	21	25	-50
1	21	9	"PFJ0150"	"J181_2"	5050	23050	120	911	895	250	83	89	26	100	100	0	555	534	127	88	94	26	100	100	0	1.773	1.821	1.842	1.801	1.486	1.894	0.887	120	567	1295	1258	0.826	828	467	812	446	0
1	22	9	"PFJ0153"	"J181_9"	5230	23050	120	3092	2961	959	77	85	32	100	100	0	1037	966	289	85	91	34	100	98	0	3.167	3.274	3.325	3.374	1.442	3.367	0.941	120	598	3967	3765	1.663	3015	952	2884	881	0
1	1	10	"PFJ0179"	"J198_2"	1240	23220	110	173	174	27	67	68	13	100	100	0	148	148	25	87	89	15	97	93	0	1.738	1.754	1.813	1.876	1.569	1.803	0.659	80	507	167	168	0.797	106	61	107	61	0
1	2	10	"PFJ0184"	"J206_1"	1430	23230	120	719	677	190	71	73	16	100	100	0	514	496	124	91	93	16	100	100	0	1.532	1.496	1.515	1.484	1.423	1.533	0.906	120	556	1071	1011	0.615	648	423	606	405	0
1	3	10	"PFJ0186"	"J206_6"	1620	23230	110	263	265	49	70	72	15	100	100	0	229	232	39	87	89	13	100	100	0	1.359	1.345	1.369	1.352	1.377	1.375	0.814	80	470	335	340	0.443	193	142	195	145	0
1	4	10	"PFJ0188"	"J212_1"	1810	23230	120	577	579	146	67	68	13	100	100	0	493	468	137	84	86	17	99	97	0	1.247	1.333	1.283	1.414	1.585	1.317	0.887	120	575	919	896	0.318	510	409	512	384	0
1	5	10	"PFJ0190"	"J212_4"	2010	23230	110	110	114	21	64	65	11	98	96	0	120	118	15	83	84	11	92	82	0	1.243	1.429	1.317	1.388	1.923	1.447	0.452	80	491	83	85	0.314	46	37	50	35	0
1	6	10	"PFJ0197"	"J218_1"	2190	23230	110	121	118	21	65	66	11	97	90	0	150	152	23	84	86	35	90	40	0	0.848	0.779	0.787	0.772	1.766	0.359	0.317	80	498	122	121	-0.237	56	66	53	68	0
1	7	10	"PFJ0220"	"J222_7"	2380	23230	110	160	163	28	66	67	11	100	100	0	322	320	48	86	92	40	100	100	0	0.398	0.415	0.405	0.405	1.370	0.392	0.779	80	492	330	331	-1.328	94	236	97	234	0
1	8	10	"PFJ0228"	"J227_3"	2570	23230	110	1180	1184	263	67	70	31	100	100	0	744	740	137	88	93	40	100	100	0	1.697	1.713	1.749	1.711	1.274	1.706	0.918	80	524	1769	1769	0.763	1113	656	1117	652	0
1	9	10	"PFJ0231"	"J22_1"	2760	23230	110	222	221	43	66	69	31	100	98	0	231	230	35	86	92	40	100	93	0	1.076	1.076	1.121	1.068	1.444	1.105	0.789	80	533	301	299	0.105	156	145	155	144	0
1	10	10	"PFJ0233"	"J22_3"	2970	23230	90	83	85	14	65	65	11	69	40	0	109	112	20	83	84	11	82	57	0	0.692	0.690	0.652	0.631	3.250	0.566	0.207	52	378	44	49	-0.531	18	26	20	29	0
1	11	10	"PFJ0238"	"J232_6"	3150	23240	120	121	123	28	68	81	39	69	17	0	198	199	46	86	96	32	94	86	0	0.473	0.487	0.491	0.471	2.045	0.495	0.633	120	527	165	168	-1.079	53	112	55	113	0
1	12	10	"PFJ0242"	"J236_1"	3330	23240	120	650	612	195	72	95	78	97	95	0	487	468	136	89	103	38	99	95	0	1.452	1.425	1.420	1.430	1.630	1.481	0.883	120	518	976	919	0.538	578	398	540	379	0
1	13	10	"PFJ0262"	"J248_1"	3520	23240	120	129	129	25	65	66	12	97	94	0	218	213	42	84	84	12	98	98	0	0.478	0.496	0.491	0.503	1.949	0.464	0.704	120	534	198	193	-1.066	64	134	64	129	0
1	14	10	"PFJ0264"	"J248_11"	3720	23240	100	96	97	18	65	65	11	86	67	0	117	116	18	77	79	9	95	87	0	0.775	0.821	0.879	0.812	2.178	0.879	0.362	80	444	71	71	-0.368	31	40	32	39	0
1	15	10	"PFJ0267"	"J248_5"	3900	23240	110	124	125	22	66	67	13	100	95	0	136	137	23	81	82	12	100	93	0	1.055	1.054	0.961	1.054	1.876	1.047	0.486	80	462	113	115	0.077	58	55	59	56	0
1	16	10	"PFJ0271"	"J252_2"	4090	23240	120	450	436	114	65	66	12	100	100	0	349	329	81	81	82	11	99	99	0	1.437	1.496	1.561	1.551	1.490	1.511	0.895	120	520	653	619	0.523	385	268	371	248	0
1	17	10	"PFJ0273"	"J252_4"	4280	23240	120	416	388	108	65	66	11	100	100	0	328	304	82	80	81	10	99	96	0	1.415	1.442	1.449	1.521	1.513	1.447	0.898	120	514	599	547	0.501	351	248	323	224	0
1	18	10	"PFJ0275"	"J2541_2"	4470	23240	120	630	637	197	66	67	12	100	100	0	308	299	80	81	82	11	99	98	0	2.485	2.619	2.561	2.775	1.607	2.706	0.893	120	522	791	789	1.313	564	227	571	218	0
1	19	10	"PFK0357"	"Kn3479_1"	4660	23240	150	81	99	57	68	69	13	47	30	0	91	106	52	83	86	18	30	17	0	1.625	1.348	1.053	1.050	3.519	1.124	0.675	156	545	21	54	0.700	13	8	31	23	-50
1	20	10	"PFK0369"	"Kn3690_1"	4850	23240	110	1256	1265	268	73	76	18	100	100	0	1154	1154	185	88	93	20	100	100	0	1.110	1.118	1.114	1.105	1.267	1.140	0.923	80	377	2249	2258	0.150	1183	1066	1192	1066	0
1	21	10	"PFK0371"	"Kn3698_1"	5040	23250	120	831	809	242	72	75	18	100	100	0	479	455	125	85	89	21	100	98	0	1.926	1.992	1.995	2.049	1.512	2.034	0.906	120	541	1153	1107	0.946	759	394	737	370	0
1	22	10	"PFK0373"	"Kn3698_4"	5230	23240	110	499	500	117	67	68	11	100	100	0	596	585	121	83	84	11	100	100	0	0.842	0.863	0.867	0.862	1.314	0.865	0.905	80	513	945	935	-0.248	432	513	433	502	0
1	1	11	"PFK0375"	"Kn3744_1"	1240	23420	120	1567	1565	611	65	66	11	100	100	0	1228	1134	431	85	86	13	100	100	0	1.314	1.430	1.441	1.517	1.749	1.455	0.908	120	618	2645	2549	0.394	1502	1143	1500	1049	0
1	2	11	"PFK0378"	"Kn3773_1"	1430	23420	120	289	288	79	67	69	14	99	98	0	337	319	89	88	89	15	99	97	0	0.892	0.957	0.961	0.997	1.578	0.940	0.838	120	500	471	452	-0.166	222	249	221	231	0
1	3	11	"PFK0408"	"Kn4447_1"	1620	23430	120	228	220	54	69	70	13	96	96	0	199	199	45	85	86	12	99	95	0	1.395	1.325	1.341	1.346	1.667	1.373	0.779	120	540	273	265	0.480	159	114	151	114	0
1	4	11	"PFK0410"	"Kn4524_1"	1810	23420	120	683	649	172	66	67	12	100	99	0	451	406	126	84	85	11	97	95	0	1.681	1.811	1.817	2.049	1.736	1.781	0.901	120	520	984	905	0.749	617	367	583	322	0
1	5	11	"PFK0412"	"Kn459_3"	2000	23430	120	2564	2498	787	65	66	12	100	100	0	1394	1274	376	85	86	12	100	100	0	1.909	2.046	2.049	2.070	1.513	2.102	0.932	120	555	3808	3622	0.933	2499	1309	2433	1189	0
1	6	11	"PFK0415"	"Kn4670_1"	2190	23420	110	191	197	36	64	65	11	100	100	0	176	175	30	85	86	12	100	100	0	1.396	1.478	1.471	1.530	1.601	1.523	0.713	80	503	218	223	0.481	127	91	133	90	0
1	7	11	"PFK0423"	"Kn4895_2"	2390	23430	120	153	153	37	64	65	10	97	95	0	155	156	27	84	85	15	99	94	0	1.254	1.236	1.226	1.163	1.915	1.320	0.679	120	573	160	161	0.326	89	71	89	72	0
1	8	11	"PFK0431"	"Kn5081_1"	2570	23430	120	357	349	95	64	67	31	97	96	0	766	726	174	84	89	39	100	100	0	0.430	0.444	0.441	0.425	1.510	0.436	0.889	120	538	975	927	-1.219	293	682	285	642	0
1	9	11	"PFK0462"	"Kn585_3"	2760	23430	110	395	401	87	64	65	11	100	100	0	565	564	70	82	84	19	100	100	0	0.685	0.699	0.670	0.682	1.278	0.706	0.890	80	513	814	819	-0.545	331	483	337	482	0
1	10	11	"PFK0466"	"Kn588_2"	2950	23420	120	467	444	101	65	65	11	100	100	0	548	508	136	83	84	11	100	99	0	0.865	0.892	0.868	0.935	1.449	0.861	0.915	120	592	867	804	-0.210	402	465	379	425	0
1	11	11	"PFK0469"	"Kn5905_4"	3140	23430	110	313	314	51	70	92	76	100	96	0	383	386	52	88	101	38	100	100	0	0.824	0.819	0.797	0.813	1.250	0.824	0.865	80	472	538	542	-0.280	243	295	244	298	0
1	12	11	"PFK0476"	"Kn603_2"	3340	23430	130	16473	16048	4653	75	102	90	100	100	0	4530	4398	987	93	108	40	100	100	0	3.696	3.710	3.805	3.541	1.434	3.982	0.930	120	608	20835	20278	1.886	16398	4437	15973	4305	0
1	13	11	"PFK0484"	"Kn656_1"	3530	23430	120	775	764	200	69	72	23	100	99	0	335	328	62	84	87	15	100	100	0	2.813	2.848	2.811	2.748	1.537	3.046	0.872	120	500	957	939	1.492	706	251	695	244	0
1	14	11	"PFK0486"	"Kn657_2"	3720	23430	120	270	267	91	69	71	15	97	93	0	637	616	183	82	84	14	100	100	0	0.362	0.371	0.369	0.334	1.722	0.367	0.842	120	504	756	732	-1.465	201	555	198	534	0
1	15	11	"PFK0519"	"Kn819_1"	3900	23430	130	10606	10707	3585	70	72	17	100	100	0	3371	3420	773	84	88	19	100	100	0	3.205	3.189	3.275	3.066	1.320	3.415	0.919	120	580	13823	13973	1.680	10536	3287	10637	3336	0
1	16	11	"PFK0523"	"Kn8362_1"	4090	23430	120	447	439	122	67	69	16	100	100	0	379	365	99	83	86	17	100	98	0	1.284	1.319	1.314	1.371	1.468	1.330	0.907	120	500	676	654	0.360	380	296	372	282	0
1	17	11	"PFK0526"	"Kn8409_1"	4280	23430	120	353	345	100	67	67	11	100	99	0	409	382	108	82	83	11	99	99	0	0.875	0.927	0.920	0.961	1.606	0.915	0.866	120	534	613	578	-0.193	286	327	278	300	0
1	18	11	"PFK0538"	"Kn906_1"	4470	23430	110	406	404	87	68	69	12	100	100	0	455	457	53	85	88	35	100	100	0	0.914	0.903	0.905	0.879	1.317	0.898	0.862	80	474	708	708	-0.131	338	370	336	372	0
1	19	11	"PFK0541"	"Kn918_1"	4660	23430	130	1874	1766	493	72	76	29	100	100	0	2331	2252	417	91	100	49	100	100	0	0.804	0.784	0.796	0.759	1.293	0.805	0.921	120	590	4042	3855	-0.314	1802	2240	1694	2161	0
1	20	11	"PFK0549"	"Kn945_1"	4850	23430	120	1194	1143	300	75	80	33	100	100	0	1397	1260	397	93	102	47	99	97	0	0.858	0.915	0.901	0.994	1.634	0.888	0.913	120	532	2423	2235	-0.221	1119	1304	1068	1167	0
1	21	11	"PFK1038"	"Ks510_8"	5040	23430	130	1553	1497	423	72	77	32	100	100	0	736	701	227	86	92	35	97	94	0	2.278	2.317	2.258	2.548	1.667	2.298	0.908	120	555	2131	2040	1.188	1481	650	1425	615	0
1	22	11	"PFK1040"	"Ks51_11"	5230	23420	110	1653	1638	333	68	77	84	100	100	0	929	872	219	85	94	68	98	97	0	1.878	1.995	2.014	2.113	1.548	1.974	0.923	80	527	2429	2357	0.909	1585	844	1570	787	0
1	1	12	"PFK1042"	"Ks51_2"	1240	23620	120	115	119	30	65	66	11	95	86	0	118	125	26	84	85	11	89	75	0	1.471	1.317	1.410	1.396	2.448	1.344	0.397	120	578	84	95	0.556	50	34	54	41	0
1	2	12	"PFK1044"	"Ks51_4"	1430	23610	120	995	994	283	66	68	12	100	100	0	440	420	132	85	86	11	100	98	0	2.617	2.770	2.721	3.081	1.684	2.784	0.877	120	535	1284	1263	1.388	929	355	928	335	0
1	3	12	"PFK1046"	"Ks51_6"	1620	23610	110	194	198	38	68	70	13	100	100	0	188	192	37	85	86	13	100	100	0	1.223	1.215	1.276	1.244	1.573	1.180	0.709	80	470	229	237	0.291	126	103	130	107	0
1	4	12	"PFK1048"	"Ks532_3"	1810	23610	110	162	168	30	67	69	13	100	100	0	140	141	22	84	86	12	97	93	0	1.696	1.772	1.793	1.855	1.802	1.810	0.619	80	412	151	158	0.763	95	56	101	57	0
1	5	12	"PFK1074"	"Ks56_11"	2000	23620	120	341	346	58	64	66	11	100	100	0	248	248	38	84	85	11	100	100	0	1.689	1.720	1.709	1.733	1.341	1.776	0.851	120	529	441	446	0.756	277	164	282	164	0
1	6	12	"PFK1076"	"Ks56_16"	2190	23620	120	143	144	30	63	64	10	100	99	0	140	143	30	84	85	11	95	89	0	1.429	1.373	1.321	1.461	1.886	1.295	0.620	120	575	136	140	0.515	80	56	81	59	0
1	7	12	"PFK1078"	"Ks56_18"	2380	23620	110	136	135	28	64	65	11	100	97	0	238	243	40	83	83	10	100	100	0	0.465	0.444	0.452	0.422	1.616	0.430	0.685	80	450	227	231	-1.106	72	155	71	160	0
1	8	12	"PFK1080"	"Ks56_23"	2570	23620	120	365	366	91	64	64	11	100	100	0	268	264	64	83	83	11	99	97	0	1.627	1.669	1.672	1.764	1.533	1.689	0.860	120	546	486	483	0.702	301	185	302	181	0
1	9	12	"PFK1082"	"Ks56_26"	2770	23630	100	110	110	24	63	65	11	95	82	0	114	115	21	79	80	10	93	77	0	1.343	1.306	1.353	1.312	1.946	1.351	0.423	80	418	82	83	0.425	47	35	47	36	0
1	10	12	"PFK1085"	"Ks56_32"	2950	23620	120	1186	1131	282	64	65	11	100	100	0	804	739	218	81	81	9	100	100	0	1.552	1.622	1.598	1.740	1.490	1.608	0.930	120	514	1845	1725	0.634	1122	723	1067	658	0
1	11	12	"PFK1110"	"Ks624_12"	3140	23620	120	208	208	47	66	67	12	100	100	0	401	381	102	84	84	11	100	99	0	0.448	0.478	0.482	0.498	1.490	0.457	0.866	120	562	459	439	-1.159	142	317	142	297	0
1	12	12	"PFK1113"	"Ks624_4"	3330	23620	110	760	761	127	69	72	24	100	100	0	553	545	71	85	89	21	100	100	0	1.476	1.504	1.511	1.498	1.271	1.573	0.905	80	464	1159	1152	0.562	691	468	692	460	0
1	13	12	"PFK1115"	"Ks625_10"	3530	23620	120	111	112	20	69	72	23	82	42	0	129	128	24	84	86	18	85	60	0	0.933	0.977	0.983	1.039	2.015	1.445	0.309	120	501	87	87	-0.100	42	45	43	44	0
1	14	12	"PFK1117"	"Ks625_14"	3710	23620	130	1144	1204	407	69	70	13	100	100	0	951	903	325	83	85	12	100	100	0	1.238	1.384	1.349	1.534	1.682	1.373	0.907	120	518	1943	1955	0.309	1075	868	1135	820	0
1	15	12	"PFK1119"	"Ks625_7"	3900	23620	110	333	331	64	68	70	14	100	100	0	387	387	60	84	87	21	100	100	0	0.875	0.868	0.897	0.861	1.416	0.865	0.860	80	463	568	566	-0.193	265	303	263	303	0
1	16	12	"PFK1122"	"Ks646_2"	4090	23620	120	733	709	193	67	68	12	100	100	0	398	382	111	83	85	18	98	96	0	2.114	2.147	2.064	2.290	1.572	2.166	0.886	120	528	981	941	1.080	666	315	642	299	0
1	17	12	"PFK1144"	"Ks66_16"	4280	23630	120	217	218	50	67	67	11	99	98	0	564	536	126	83	84	11	100	100	0	0.312	0.333	0.312	0.326	1.554	0.319	0.842	120	526	631	604	-1.681	150	481	151	453	0
1	18	12	"PFK1146"	"Ks66_3"	4480	23620	110	114	118	23	69	70	20	92	60	0	121	129	27	85	89	36	48	17	0	1.250	1.114	1.280	1.195	2.169	1.133	0.430	80	492	81	93	0.322	45	36	49	44	0
1	19	12	"PFK1149"	"Ks66_7"	4660	23630	110	459	487	98	75	85	50	100	100	0	409	422	89	94	106	57	100	100	0	1.219	1.256	1.235	1.268	1.387	1.302	0.778	80	484	699	740	0.286	384	315	412	328	0
1	20	12	"PFK1151"	"Ks68_13"	4860	23630	130	3317	3206	771	77	88	52	100	100	0	3415	3177	923	99	113	65	100	100	0	0.977	1.017	1.003	1.071	1.449	0.991	0.921	120	509	6556	6207	-0.033	3240	3316	3129	3078	0
1	21	12	"PFK1153"	"Ks692_12"	5020	23630	150	102	114	52	70	77	41	34	12	0	116	133	74	88	97	54	18	7	0	1.143	0.978	1.034	1.085	2.820	0.656	0.333	156	609	60	89	0.193	32	28	44	45	-50
1	22	12	"PFK1155"	"Ks692_6"	5230	23620	130	117	119	24	67	76	77	15	0	0	145	146	32	86	95	71	39	0	0	0.847	0.867	0.884	0.865	2.017	0.721	0.493	120	701	109	112	-0.239	50	59	52	60	0
1	1	13	"PFM0107"	"M17691_2"	1250	23800	120	336	338	88	66	67	12	100	100	0	304	294	65	87	87	11	100	100	0	1.244	1.314	1.284	1.291	1.471	1.349	0.877	120	564	487	479	0.315	270	217	272	207	0
1	2	13	"PFM0110"	"M18079_3"	1440	23810	120	561	539	186	66	67	13	99	99	0	394	377	92	84	85	11	100	99	0	1.597	1.614	1.557	1.522	1.580	1.727	0.881	120	473	805	766	0.675	495	310	473	293	0
1	3	13	"PFM0112"	"M18079_5"	1630	23810	120	568	547	193	65	67	12	100	98	0	977	971	297	84	85	13	100	100	0	0.563	0.543	0.534	0.505	1.610	0.546	0.914	120	458	1396	1369	-0.828	503	893	482	887	0
1	4	13	"PFM0116"	"M18377_2"	1800	23770	150	72	75	17	65	67	12	37	16	0	90	92	18	84	85	13	32	15	0	1.167	1.250	0.853	0.835	3.087	1.126	0.213	156	685	13	18	0.222	7	6	10	8	-50
1	5	13	"PFM0118"	"M1840_2"	2010	23810	110	202	200	45	64	66	11	100	100	0	268	273	36	82	84	11	100	100	0	0.742	0.712	0.679	0.693	1.407	0.737	0.790	80	487	324	327	-0.431	138	186	136	191	0
1	6	13	"PFM0121"	"M18869_1"	2200	23810	110	249	250	51	63	65	10	100	100	0	568	584	113	85	86	13	100	100	0	0.385	0.375	0.371	0.370	1.288	0.357	0.884	80	464	669	686	-1.377	186	483	187	499	0
1	7	13	"PFM0142"	"M196_6"	2370	23790	110	215	217	36	64	65	11	100	100	0	288	288	44	84	85	13	100	100	0	0.740	0.750	0.733	0.749	1.304	0.749	0.843	80	485	355	357	-0.434	151	204	153	204	0
1	8	13	"PFM0144"	"M196_8"	2570	23790	110	294	295	60	64	65	11	100	100	0	1091	1067	189	83	85	12	100	100	0	0.228	0.235	0.228	0.232	1.241	0.230	0.910	80	480	1238	1215	-2.132	230	1008	231	984	0
1	9	13	"PFM0148"	"M19895_2"	2750	23790	100	206	207	45	62	64	11	100	100	0	236	236	44	81	82	10	100	100	0	0.929	0.935	0.918	0.927	1.423	0.935	0.809	80	437	299	300	-0.106	144	155	145	155	0
1	10	13	"PFM0152"	"M20060_1"	2940	23790	110	317	316	52	64	65	12	100	100	0	278	280	41	82	83	11	100	100	0	1.291	1.273	1.261	1.276	1.366	1.317	0.831	80	488	449	450	0.368	253	196	252	198	0
1	11	13	"PFM0154"	"M20186_2"	3130	23800	80	206	204	57	65	65	11	98	98	0	450	433	80	82	83	10	100	100	0	0.383	0.396	0.384	0.361	1.682	0.384	0.759	52	320	509	490	-1.384	141	368	139	351	0
1	12	13	"PFM0156"	"M20989_1"	3320	23790	110	362	356	68	66	68	15	100	100	0	764	741	114	83	85	17	100	100	0	0.435	0.441	0.441	0.435	1.266	0.431	0.902	80	497	977	948	-1.202	296	681	290	658	0
1	13	13	"PFM0179"	"M22143_2"	3500	23790	110	286	288	44	68	68	12	100	100	0	288	289	40	82	83	11	100	100	0	1.058	1.063	1.073	1.066	1.295	1.062	0.881	80	469	424	427	0.082	218	206	220	207	0
1	14	13	"PFM0182"	"M22193_2"	3700	23790	120	804	768	212	66	66	11	100	100	0	515	488	121	81	83	11	100	100	0	1.700	1.725	1.725	1.740	1.414	1.774	0.899	120	529	1172	1109	0.766	738	434	702	407	0
1	15	13	"PFM0184"	"M22193_8"	3880	23800	110	210	213	38	64	66	13	100	100	0	416	423	59	82	84	18	100	100	0	0.437	0.437	0.445	0.428	1.309	0.425	0.869	80	486	480	490	-1.194	146	334	149	341	0
1	16	13	"PFM0186"	"M22451_2"	4070	23800	100	102	107	22	65	66	11	96	85	0	126	128	20	82	82	10	100	92	0	0.841	0.913	0.810	0.898	2.105	0.881	0.366	80	389	81	88	-0.250	37	44	42	46	0
1	17	13	"PFM0193"	"M22678_3"	4260	23800	110	1407	1438	354	66	67	11	100	100	0	978	1013	200	83	85	14	100	100	0	1.498	1.475	1.457	1.460	1.330	1.516	0.888	80	481	2236	2302	0.583	1341	895	1372	930	0
1	18	13	"PFM0196"	"M2305_1"	4440	23790	110	543	544	108	68	70	25	100	100	0	221	218	47	83	85	16	97	96	0	3.442	3.526	3.536	3.617	1.505	3.629	0.814	80	494	613	611	1.783	475	138	476	135	0
1	19	13	"PFM0218"	"M24561_3"	4640	23800	110	438	444	70	69	71	22	100	100	0	844	846	129	86	94	49	100	100	0	0.487	0.493	0.516	0.493	1.309	0.475	0.875	80	524	1127	1135	-1.039	369	758	375	760	0
1	20	13	"PFM0224"	"M24933_22"	4830	23800	110	148	151	27	70	75	38	96	51	0	145	148	26	88	97	36	77	32	0	1.368	1.350	1.296	1.431	1.809	1.084	0.309	80	469	135	141	0.453	78	57	81	60	0
1	21	13	"PFM0227"	"M24933_9"	5010	23800	110	173	176	43	65	70	30	100	92	0	167	171	33	82	88	40	97	56	0	1.271	1.247	1.270	1.236	1.658	1.402	0.598	80	409	193	200	0.345	108	85	111	89	0
1	22	13	"PFM0229"	"M25032_3"	5210	23810	120	925	872	320	64	66	28	100	97	0	1035	1004	256	80	84	42	100	100	0	0.902	0.874	0.898	0.783	1.610	0.922	0.920	120	647	1816	1732	-0.149	861	955	808	924	0
1	1	14	"PFM0231"	"M2511_3"	1210	23980	110	137	137	21	65	65	11	100	100	0	167	174	48	85	86	11	100	100	0	0.878	0.809	0.922	0.855	1.639	0.667	0.603	80	490	154	161	-0.188	72	82	72	89	0
1	2	14	"PFM0234"	"M25344_2"	1410	23980	120	564	558	159	65	66	12	100	100	0	294	286	67	84	85	11	100	100	0	2.376	2.441	2.422	2.462	1.411	2.538	0.862	120	526	709	695	1.249	499	210	493	202	0
1	3	14	"PFM0693"	"M50721_5"	1610	23980	120	455	446	118	66	67	12	100	100	0	404	389	123	86	87	12	99	95	0	1.223	1.254	1.207	1.367	1.724	1.222	0.832	120	525	707	683	0.291	389	318	380	303	0
1	4	14	"PFM0695"	"M51089_1"	1800	23990	110	224	225	39	65	67	12	100	100	0	246	246	43	87	87	12	100	100	0	1.000	1.006	1.010	1.013	1.381	0.951	0.811	80	502	318	319	0.000	159	159	160	159	0
1	5	14	"PFM0698"	"M51323_1"	1990	23980	110	1848	1824	376	66	69	17	100	100	0	1135	1094	238	85	89	33	100	100	0	1.697	1.742	1.758	1.773	1.308	1.702	0.917	80	488	2832	2767	0.763	1782	1050	1758	1009	0
1	6	14	"PFM0702"	"M5172_2"	2170	23980	110	206	208	34	66	68	17	100	100	0	237	239	43	85	89	34	100	97	0	0.921	0.922	0.904	0.937	1.417	0.871	0.823	80	472	292	296	-0.119	140	152	142	154	0
1	7	14	"PFM0705"	"M52114_1"	2360	23990	120	683	620	216	64	65	11	100	100	0	1120	1020	307	84	85	13	100	100	0	0.597	0.594	0.599	0.554	1.590	0.600	0.922	120	592	1655	1492	-0.743	619	1036	556	936	0
1	8	14	"PFM0710"	"M52423_1"	2550	23980	110	1104	1125	186	65	66	12	100	100	0	733	711	127	85	88	22	100	100	0	1.603	1.693	1.688	1.711	1.276	1.681	0.916	80	507	1687	1686	0.681	1039	648	1060	626	0
1	9	14	"PFM0728"	"M53642_4"	2740	23990	110	276	277	43	64	65	11	100	100	0	558	562	79	85	88	22	100	100	0	0.448	0.447	0.436	0.444	1.270	0.436	0.889	80	534	685	690	-1.158	212	473	213	477	0
1	10	14	"PFM0732"	"M53850_1"	2940	23990	120	547	528	153	64	65	11	100	100	0	3528	3380	1058	85	87	14	100	100	0	0.140	0.141	0.145	0.140	1.396	0.137	0.941	120	589	3926	3759	-2.834	483	3443	464	3295	0
1	11	14	"PFM0734"	"M53930_1"	3130	23990	120	1974	1808	564	64	65	10	100	100	0	1351	1220	389	82	84	12	100	100	0	1.505	1.533	1.529	1.587	1.469	1.543	0.948	120	540	3179	2882	0.590	1910	1269	1744	1138	0
1	12	14	"PFM0738"	"M54370_2"	3310	23990	120	134	137	29	65	66	11	97	95	0	113	116	21	82	83	10	85	72	0	2.226	2.118	2.218	2.286	2.232	2.139	0.494	120	559	100	106	1.154	69	31	72	34	0
1	13	14	"PFM0742"	"M5455_1"	3500	23980	110	2531	2581	553	67	73	65	100	100	0	824	805	160	82	87	36	100	100	0	3.321	3.477	3.368	3.510	1.323	3.597	0.910	80	521	3206	3237	1.732	2464	742	2514	723	0
1	14	14	"PFM0744"	"M5455_6"	3690	23990	110	165	174	51	65	70	64	81	28	0	192	201	39	81	85	31	100	96	0	0.901	0.908	0.861	0.887	1.606	0.948	0.687	80	530	211	229	-0.151	100	111	109	120	0
1	15	14	"PFM0765"	"M55888_4"	3890	23990	110	253	259	73	64	65	12	100	100	0	313	323	93	81	81	10	100	100	0	0.815	0.806	0.791	0.803	1.350	0.793	0.866	80	503	421	437	-0.296	189	232	195	242	0
1	16	14	"PFM0770"	"M55941_1"	4080	23970	150	68	70	12	64	65	12	25	7	0	84	87	15	81	82	11	32	11	0	1.333	1.000	0.769	0.841	3.552	0.989	0.028	156	728	7	12	0.415	4	3	6	6	-50
1	17	14	"PFM0772"	"M56059_1"	4260	24000	110	148	147	26	65	66	13	100	98	0	391	394	56	82	84	12	100	100	0	0.269	0.263	0.266	0.253	1.419	0.252	0.758	80	490	392	394	-1.896	83	309	82	312	0
1	18	14	"PFM0780"	"M56462_2"	4460	23990	120	4163	3847	1192	66	69	25	100	100	0	1539	1374	446	82	86	37	100	97	0	2.812	2.926	2.926	3.041	1.528	2.985	0.922	120	610	5554	5073	1.492	4097	1457	3781	1292	0
1	19	14	"PFM0782"	"M56512_15"	4640	24000	110	108	111	21	66	68	18	95	63	0	122	126	23	82	87	41	45	5	0	1.050	1.023	1.073	1.111	2.303	1.016	0.390	80	471	82	89	0.070	42	40	45	44	0
1	20	14	"PFM0785"	"M56710_1"	4830	24000	120	894	873	244	66	68	13	100	100	0	663	630	167	83	87	30	100	100	0	1.428	1.475	1.469	1.460	1.399	1.496	0.926	120	502	1408	1354	0.514	828	580	807	547	0
1	21	14	"PFM0809"	"M58416_1"	4990	23990	150	73	74	14	65	66	12	36	15	0	85	87	12	81	83	14	21	5	0	2.000	1.500	1.273	1.257	3.158	0.763	0.133	156	758	12	15	1.000	8	4	9	6	-50
1	22	14	"PFM0815"	"M58784_1"	5230	24000	90	83	86	14	64	64	11	75	40	0	107	111	19	79	80	10	86	69	0	0.679	0.688	0.569	0.669	3.671	0.537	0.161	52	401	47	54	-0.559	19	28	22	32	0
1	1	15	"PFM0817"	"M58847_5"	1220	24170	110	800	771	182	64	65	12	100	100	0	560	542	93	84	86	17	100	100	0	1.546	1.544	1.524	1.523	1.293	1.595	0.913	80	537	1212	1165	0.629	736	476	707	458	0
1	2	15	"PFM0820"	"M5894_7"	1410	24170	110	179	180	31	64	66	12	100	100	0	245	249	48	85	87	18	100	100	0	0.719	0.707	0.687	0.714	1.502	0.683	0.762	80	520	275	280	-0.476	115	160	116	164	0
1	3	15	"PFM0824"	"M59170_6"	1600	24180	100	95	100	22	66	66	11	86	71	0	130	136	33	86	87	11	92	82	0	0.659	0.680	0.769	0.693	2.137	0.606	0.456	80	456	73	84	-0.601	29	44	34	50	0
1	4	15	"PFM0828"	"M59497_4"	1790	24180	120	544	531	162	65	66	11	100	100	0	843	814	208	86	86	11	100	100	0	0.633	0.640	0.633	0.622	1.430	0.647	0.926	120	561	1236	1194	-0.660	479	757	466	728	0
1	5	15	"PFN0330"	"N134_61"	1980	24180	120	155	154	32	64	67	16	100	98	0	211	213	44	85	88	31	97	92	0	0.722	0.703	0.709	0.695	1.530	0.666	0.786	120	562	217	218	-0.469	91	126	90	128	0
1	6	15	"PFN0332"	"N134_67"	2180	24180	120	330	325	97	64	65	11	100	100	0	439	430	111	83	84	13	99	99	0	0.747	0.752	0.741	0.747	1.468	0.759	0.895	120	588	622	608	-0.420	266	356	261	347	0
1	7	15	"PFN0334"	"N134_74"	2360	24180	110	307	307	54	63	64	11	100	100	0	281	279	42	82	82	10	100	100	0	1.226	1.239	1.183	1.239	1.335	1.228	0.877	80	457	443	441	0.294	244	199	244	197	0
1	8	15	"PFN0336"	"N134_76"	2560	24180	120	268	267	74	64	65	12	100	99	0	442	413	118	84	86	20	100	96	0	0.570	0.617	0.605	0.636	1.463	0.610	0.912	120	588	562	532	-0.811	204	358	203	329	0
1	9	15	"PFN0338"	"N134_78"	2740	24180	110	324	328	50	64	65	11	100	100	0	323	322	60	84	87	16	100	100	0	1.088	1.109	1.071	1.130	1.380	1.096	0.847	80	496	499	502	0.122	260	239	264	238	0
1	10	15	"PFN0342"	"N134_83"	2930	24180	110	1015	1012	203	64	65	13	100	100	0	1146	1128	186	87	92	42	100	100	0	0.898	0.911	0.940	0.908	1.254	0.903	0.933	80	495	2010	1989	-0.155	951	1059	948	1041	0
1	11	15	"PFN0360"	"N135_22"	3110	24180	110	118	119	22	64	66	13	100	91	0	236	234	32	82	86	39	100	100	0	0.351	0.362	0.351	0.339	1.473	0.361	0.697	80	510	208	207	-1.512	54	154	55	152	0
1	12	15	"PFN0363"	"N135_27"	3310	24180	110	242	246	52	63	64	10	100	100	0	219	222	43	82	83	11	100	100	0	1.307	1.307	1.361	1.319	1.495	1.351	0.807	80	530	316	323	0.386	179	137	183	140	0
1	13	15	"PFN0365"	"N135_7"	3500	24180	110	391	386	85	64	68	48	100	100	0	344	342	51	81	85	30	100	100	0	1.243	1.234	1.250	1.216	1.356	1.244	0.882	80	544	590	583	0.314	327	263	322	261	0
1	14	15	"PFN0367"	"N135_9"	3700	24190	120	195	191	54	64	65	11	100	98	0	273	264	59	82	83	13	99	99	0	0.686	0.698	0.696	0.669	1.580	0.706	0.814	120	502	322	309	-0.544	131	191	127	182	0
1	15	15	"PFN0369"	"N136_13"	3890	24190	120	733	712	234	64	65	11	100	100	0	608	594	155	82	82	10	100	100	0	1.272	1.266	1.223	1.217	1.535	1.313	0.901	120	509	1195	1160	0.347	669	526	648	512	0
1	16	15	"PFN0371"	"N136_16"	4070	24190	120	186	183	40	63	64	11	100	100	0	163	162	35	80	81	10	99	95	0	1.482	1.463	1.533	1.548	1.641	1.461	0.765	120	554	206	202	0.567	123	83	120	82	0
1	17	15	"PFN0390"	"N137_31"	4260	24190	110	318	312	58	64	66	13	100	100	0	456	454	56	81	82	12	100	100	0	0.677	0.665	0.647	0.654	1.313	0.675	0.888	80	520	629	621	-0.562	254	375	248	373	0
1	18	15	"PFN0393"	"N137_38"	4460	24190	100	97	97	16	65	66	11	88	67	0	110	111	17	81	82	11	91	61	0	1.103	1.067	1.059	1.086	2.357	1.120	0.292	80	458	61	62	0.142	32	29	32	30	0
1	19	15	"PFN0395"	"N137_4"	4640	24190	120	373	394	109	65	66	11	100	100	0	527	493	141	82	83	11	100	100	0	0.692	0.800	0.807	0.813	1.521	0.781	0.867	120	572	753	740	-0.531	308	445	329	411	0
1	20	15	"PFN0398"	"N137_44"	4830	24200	120	245	230	63	66	67	12	99	96	0	404	378	102	86	88	15	100	99	0	0.563	0.562	0.572	0.555	1.438	0.554	0.885	120	526	497	456	-0.829	179	318	164	292	0
1	21	15	"PFN0400"	"N137_5"	5010	24190	110	221	217	45	66	67	11	100	98	0	416	418	70	84	85	14	100	100	0	0.467	0.452	0.439	0.436	1.423	0.454	0.846	80	499	487	485	-1.099	155	332	151	334	0
1	22	15	"PFN0403"	"N137_53"	5220	24200	120	99	99	21	63	64	10	89	80	0	124	126	19	81	82	11	95	90	0	0.837	0.800	0.826	0.775	2.149	0.844	0.450	120	672	79	81	-0.256	36	43	36	45	0
1	1	16	"PFN0420"	"N138_29"	1220	24370	120	127	170	178	62	64	12	95	93	0	127	171	198	83	85	16	84	65	0	1.477	1.227	1.426	1.563	2.417	0.936	0.681	120	631	109	196	0.563	65	44	108	88	0
1	2	16	"PFN0422"	"N138_30"	1410	24370	110	184	182	37	64	64	11	100	100	0	189	191	35	85	86	12	100	100	0	1.154	1.113	1.076	1.116	1.526	1.113	0.754	80	516	224	224	0.206	120	104	118	106	0
1	3	16	"PFN0427"	"N138_36"	1600	24370	110	110	112	20	64	65	10	96	92	0	128	132	23	85	86	12	98	81	0	1.070	1.021	1.000	1.033	2.129	1.041	0.426	80	496	89	95	0.097	46	43	48	47	0
1	4	16	"PFN0429"	"N138_39"	1790	24370	110	219	223	54	65	65	11	100	100	0	514	518	97	85	87	20	100	100	0	0.359	0.365	0.346	0.353	1.370	0.359	0.854	80	489	583	591	-1.478	154	429	158	433	0
1	5	16	"PFN0431"	"N138_43"	1980	24380	120	615	596	190	64	65	11	100	100	0	594	591	162	83	85	19	100	100	0	1.078	1.047	1.069	1.024	1.492	1.069	0.919	120	603	1062	1040	0.109	551	511	532	508	0
1	6	16	"PFN0435"	"N138_51"	2180	24380	110	85	85	15	63	64	11	75	48	0	114	115	19	83	84	12	87	63	0	0.710	0.688	0.686	0.659	2.749	0.632	0.184	80	471	53	54	-0.495	22	31	22	32	0
1	7	16	"PFN0839"	"N163_7"	2370	24380	150	79	98	51	63	63	10	56	43	0	102	111	36	83	84	10	64	48	0	0.842	1.250	1.109	1.038	2.636	1.420	0.639	156	679	35	63	-0.248	16	19	35	28	-50
1	8	16	"PFN0843"	"N164_7"	2560	24380	120	455	436	120	62	63	10	100	100	0	606	586	156	82	83	10	100	100	0	0.750	0.742	0.757	0.737	1.430	0.736	0.908	120	503	917	878	-0.415	393	524	374	504	0
1	9	16	"PFN0846"	"N165_14"	2740	24370	110	1028	994	191	64	65	13	100	100	0	789	751	160	84	87	19	100	100	0	1.367	1.394	1.389	1.433	1.430	1.381	0.909	80	503	1669	1597	0.451	964	705	930	667	0
1	10	16	"PFN0848"	"N165_16"	2940	24380	120	2484	2199	940	65	66	14	100	100	0	6901	5694	2580	87	93	41	100	100	0	0.355	0.381	0.381	0.406	1.710	0.367	0.922	120	552	9233	7741	-1.494	2419	6814	2134	5607	0
1	11	16	"PFN0852"	"N165_8"	3120	24370	110	255	258	43	64	66	11	100	100	0	227	229	38	83	86	15	100	100	0	1.326	1.329	1.308	1.344	1.373	1.321	0.813	80	507	335	340	0.408	191	144	194	146	0
1	12	16	"PFN0854"	"N166_2"	3310	24380	100	95	96	19	63	64	11	87	70	0	113	114	17	81	83	11	92	71	0	1.000	1.000	0.959	0.998	2.282	1.129	0.319	80	407	64	66	0.000	32	32	33	33	0
1	13	16	"PFN0877"	"N168_9"	3500	24380	110	84	86	16	63	64	10	81	51	0	106	108	17	81	82	12	81	50	0	0.840	0.852	0.838	0.844	2.493	0.920	0.176	80	519	46	50	-0.252	21	25	23	27	0
1	14	16	"PFN0881"	"N169_15"	3700	24350	150	66	67	12	64	64	10	24	10	0	81	83	11	81	82	12	17	4	0	100000.000	1.500	1.000	0.956	3.023	1.599	0.008	156	704	2	5	16.610	2	0	3	2	-50
1	15	16	"PFN0884"	"N169_20"	3890	24370	100	77	78	11	63	64	11	63	27	0	108	110	16	81	81	10	88	73	0	0.519	0.517	0.600	0.539	2.889	0.372	0.101	80	418	41	44	-0.948	14	27	15	29	0
1	16	16	"PFN0889"	"N170_4"	4060	24380	110	110	110	19	64	65	10	98	93	0	184	180	33	80	81	10	100	98	0	0.442	0.460	0.449	0.449	1.791	0.419	0.595	80	496	150	146	-1.177	46	104	46	100	0
1	17	16	"PFN0891"	"N171_3"	4260	24380	110	225	222	39	64	65	11	100	100	0	283	276	52	80	81	12	100	100	0	0.793	0.806	0.800	0.821	1.455	0.773	0.843	80	558	364	354	-0.334	161	203	158	196	0
1	18	16	"PFN0895"	"N173_3"	4460	24390	100	90	91	16	64	65	11	81	62	0	110	113	20	80	81	10	91	73	0	0.867	0.818	0.852	0.833	2.305	0.787	0.291	80	413	56	60	-0.206	26	30	27	33	0
1	19	16	"PFN0917"	"N177_5"	4650	24390	90	85	85	14	65	66	11	69	44	0	109	114	19	83	85	13	86	48	0	0.769	0.645	0.836	0.603	2.688	0.605	0.210	52	396	46	51	-0.379	20	26	20	31	0
1	20	16	"PFN0923"	"N181_1"	4840	24380	110	392	408	67	71	73	15	100	100	0	491	480	76	91	95	17	100	100	0	0.803	0.866	0.838	0.869	1.253	0.844	0.882	80	505	721	726	-0.317	321	400	337	389	0
1	21	16	"PFN0925"	"N181_11"	5020	24390	110	344	339	60	70	72	15	100	100	0	1181	1188	164	89	92	15	100	100	0	0.251	0.245	0.248	0.240	1.326	0.234	0.885	80	508	1366	1368	-1.995	274	1092	269	1099	0
1	22	16	"PFN0928"	"N181_17"	5210	24390	120	608	585	197	64	65	11	99	99	0	2195	2077	571	83	84	12	100	100	0	0.258	0.261	0.263	0.239	1.571	0.263	0.924	120	607	2656	2515	-1.957	544	2112	521	1994	0
1	1	17	"PFN0931"	"N181_21"	1210	24560	110	317	316	55	61	63	11	100	100	0	213	213	40	84	85	11	100	100	0	1.984	1.977	2.077	2.017	1.392	2.020	0.826	80	500	385	384	0.989	256	129	255	129	0
1	2	17	"PFN0933"	"N181_25"	1410	24570	120	123	123	29	62	63	11	97	89	0	123	124	23	84	84	11	90	77	0	1.564	1.525	1.465	1.514	2.047	1.549	0.509	120	586	100	101	0.645	61	39	61	40	0
1	3	17	"PFN0958"	"N187_1"	1610	24560	150	75	77	17	64	64	10	51	24	0	94	96	17	85	86	12	37	18	0	1.222	1.182	1.077	1.019	3.219	0.959	0.097	156	711	20	24	0.290	11	9	13	11	-50
1	4	17	"PFN0960"	"N187_5"	1790	24570	120	159	158	40	64	66	11	98	96	0	434	401	103	86	88	19	100	99	0	0.273	0.298	0.295	0.288	1.705	0.288	0.804	120	551	443	409	-1.873	95	348	94	315	0
1	5	17	"PFN0964"	"N189_3"	1990	24570	90	95	105	50	65	66	11	90	73	0	111	115	22	83	84	11	82	61	0	1.071	1.250	1.255	1.109	2.592	2.168	0.215	52	370	58	72	0.100	30	28	40	32	0
1	6	17	"PFN0966"	"N189_6"	2170	24570	120	1304	1281	325	63	65	11	100	100	0	970	893	226	85	85	10	100	100	0	1.402	1.507	1.537	1.539	1.361	1.518	0.942	120	564	2126	2026	0.488	1241	885	1218	808	0
1	7	17	"PFN0969"	"N197_2"	2360	24570	120	1004	1004	303	63	64	11	100	100	0	1381	1264	394	83	84	11	100	100	0	0.725	0.797	0.796	0.831	1.445	0.789	0.933	120	517	2239	2122	-0.464	941	1298	941	1181	0
1	8	17	"PFN0979"	"N243_1"	2560	24570	120	307	300	83	63	64	10	100	100	0	269	255	62	82	84	21	98	96	0	1.305	1.370	1.361	1.396	1.772	1.399	0.775	120	534	431	410	0.384	244	187	237	173	0
1	9	17	"PFF1893"	"F8058_1"	2750	24570	100	119	145	71	65	66	13	93	85	0	146	165	76	84	86	27	75	55	0	0.871	0.988	1.010	1.049	1.943	0.944	0.847	80	427	116	161	-0.199	54	62	80	81	0
1	10	17	"PFB0086"	"B312"	2950	24580	160	512	993	940	66	68	13	90	83	0	1025	1999	1865	87	90	22	97	94	0	0.475	0.485	0.415	0.382	1.836	0.488	0.940	208	742	1384	2839	-1.073	446	938	927	1912	0
1	11	17	"PFB0247"	"B619"	3120	24570	110	100	104	19	64	65	10	97	86	0	126	126	20	83	84	13	95	77	0	0.837	0.930	0.902	0.875	2.054	0.842	0.359	80	355	79	83	-0.256	36	43	40	43	0
1	12	17	"PFB0263"	"B648"	3320	24540	150	70	69	12	63	64	11	34	8	0	88	90	16	81	82	11	38	16	0	1.000	0.667	0.889	0.848	3.327	0.653	0.051	156	581	14	15	0.000	7	7	6	9	-50
1	13	17	"PFB0272"	"B666"	3500	24570	110	173	170	36	63	63	10	100	100	0	118	121	19	82	82	10	93	86	0	3.056	2.744	2.770	2.919	1.849	3.055	0.525	80	381	146	146	1.611	110	36	107	39	0
1	14	17	"PFC0108"	"C322"	3690	24570	120	216	216	61	63	63	10	99	98	0	339	329	81	81	82	10	100	100	0	0.593	0.617	0.617	0.596	1.565	0.617	0.857	120	486	411	401	-0.754	153	258	153	248	0
1	15	17	"PFA0055"	"A14801_28"	3880	24580	90	122	127	36	64	64	9	96	94	0	131	140	40	82	82	10	88	82	0	1.184	1.086	1.137	1.174	2.378	1.010	0.589	52	323	107	121	0.243	58	49	63	58	0
1	16	17	"PFA0082"	"A18792_10"	4070	24570	100	103	106	20	66	67	11	93	82	0	121	121	17	83	84	11	93	76	0	0.974	1.053	1.054	1.080	2.079	1.031	0.368	80	424	75	78	-0.038	37	38	40	38	0
1	17	17	"PFA0091"	"A18792_4"	4260	24580	100	1656	1680	609	69	71	15	100	100	0	466	451	132	84	88	20	100	100	0	4.154	4.390	4.505	4.363	1.481	4.766	0.860	80	443	1969	1978	2.055	1587	382	1611	367	0
1	18	17	"PFA0097"	"A19747_2"	4460	24540	150	73	75	18	68	72	24	16	3	0	89	92	16	84	87	19	22	3	0	1.000	0.875	1.154	1.052	3.231	1.179	0.079	156	745	10	15	0.000	5	5	7	8	-50
1	19	17	"PFA0173"	"A4732_13"	4640	24580	100	103	104	21	67	69	12	87	68	0	115	118	23	82	83	11	91	67	0	1.091	1.028	1.149	0.994	2.863	1.004	0.262	80	453	69	73	0.126	36	33	37	36	0
1	20	17	"PFA0219"	"A8784_10"	4840	24580	100	409	405	122	68	71	15	100	100	0	534	534	114	84	87	15	100	100	0	0.758	0.749	0.694	0.718	1.389	0.779	0.858	80	486	791	787	-0.400	341	450	337	450	0
1	21	17	"PFM0561"	"M44175_1"	5020	24580	100	770	785	219	67	68	14	100	100	0	1334	1299	301	85	86	13	100	100	0	0.563	0.591	0.610	0.585	1.299	0.590	0.912	80	471	1952	1932	-0.829	703	1249	718	1214	0
1	22	17	"PFM0639"	"M46861_1"	5220	24570	100	81	84	17	64	64	10	72	41	0	107	107	17	81	81	9	82	65	0	0.654	0.769	0.745	0.823	3.013	0.590	0.199	80	484	43	46	-0.613	17	26	20	26	0
1	1	18	"PFM0668"	"M48963_5"	1220	24750	120	522	511	162	62	63	11	100	100	0	452	424	130	84	84	11	100	96	0	1.250	1.321	1.299	1.421	1.658	1.326	0.883	120	632	828	789	0.322	460	368	449	340	0
1	2	18	"PFM0751"	"M55156_1"	1410	24760	100	97	99	20	63	63	10	91	80	0	112	115	19	84	84	10	85	66	0	1.214	1.161	1.250	1.183	2.392	1.157	0.357	80	434	62	67	0.280	34	28	36	31	0
1	3	18	"PFM0789"	"M57163_1"	1600	24760	110	384	380	104	64	65	11	100	100	0	192	196	37	86	87	12	100	100	0	3.019	2.873	2.678	2.896	1.446	3.244	0.757	80	493	426	426	1.594	320	106	316	110	0
1	4	18	"PFM0887"	"M8047_1"	1790	24750	110	901	882	242	65	68	24	100	100	0	553	547	109	88	93	29	100	100	0	1.798	1.780	1.745	1.752	1.348	1.829	0.897	80	492	1301	1276	0.846	836	465	817	459	0
1	5	18	"PFD0324"	"D37405_1"	1980	24760	100	143	145	24	65	69	22	98	93	0	143	140	20	87	97	55	51	0	0	1.393	1.509	1.507	1.557	1.701	1.329	0.543	80	461	134	133	0.478	78	56	80	53	0
1	6	18	"PFD0374"	"D42243_5"	2180	24760	110	115	117	22	63	65	11	97	93	0	109	110	15	85	87	11	82	52	0	2.167	2.160	2.303	2.278	2.057	2.355	0.340	80	509	76	79	1.115	52	24	54	25	0
1	7	18	"PFD0381"	"D42873_1"	2370	24760	100	86	88	20	64	65	10	71	53	0	104	108	23	83	84	10	72	50	0	1.048	0.960	0.821	0.877	3.728	0.840	0.169	80	416	43	49	0.067	22	21	24	25	0
1	8	18	"PFD0391"	"D42954_8"	2550	24760	120	144	144	33	65	66	11	97	95	0	151	153	31	83	85	22	93	76	0	1.162	1.129	1.143	1.130	1.817	1.133	0.672	120	527	147	149	0.216	79	68	79	70	0
1	9	18	"PFD0408"	"D47995_1"	2740	24750	110	1773	1674	345	67	72	56	100	100	0	1201	1168	193	85	93	72	100	100	0	1.529	1.484	1.516	1.480	1.316	1.488	0.915	80	515	2822	2690	0.612	1706	1116	1607	1083	0
1	10	18	"PFD0468"	"D53677_9"	2940	24770	90	93	94	21	66	68	13	78	50	0	124	126	27	84	89	24	73	32	0	0.675	0.667	0.809	0.787	2.394	0.379	0.230	52	287	67	70	-0.567	27	40	28	42	0
1	11	18	"IMX067I"	"Y_IMX067I"	3130	24730	150	71	72	14	64	65	11	33	11	0	90	91	14	83	85	18	16	5	0	1.000	1.000	1.281	1.076	3.297	0.774	0.030	156	574	14	16	0.000	7	7	8	8	-50
1	12	18	"IOX204I"	"Y_IOX204I"	3320	24730	150	65	66	12	64	65	12	18	5	0	83	83	12	83	84	11	16	2	0	100000.000	100000.000	0.941	1.027	3.998	0.882	0.004	156	583	1	2	16.610	1	0	2	0	-50
1	13	18	"IDX437I"	"Y_IDX437I"	3510	24730	150	67	95	145	64	64	11	25	14	0	85	149	307	84	85	10	29	14	0	3.000	0.477	0.846	0.885	4.006	0.460	0.915	156	598	4	96	1.585	3	1	31	65	-50
1	14	18	"ILX005I"	"Y_ILX005I"	3700	24730	150	71	72	12	65	65	10	33	12	0	88	89	12	83	84	10	31	14	0	1.200	1.167	1.065	1.185	3.392	1.447	0.003	156	577	11	13	0.263	6	5	7	6	-50
1	15	18	"Z_1_10"	"Z_1_10"	3890	24730	150	70	74	16	67	67	11	27	13	0	86	87	11	83	83	10	26	8	0	1.000	1.750	1.308	1.078	3.678	3.112	0.012	156	594	6	11	0.000	3	3	7	4	-50
1	16	18	"Z_1_30"	"Z_1_30"	4060	24740	150	84	87	21	73	82	37	12	1	0	96	101	23	88	100	45	10	0	0	1.375	1.077	0.887	0.824	3.880	0.795	0.481	156	653	19	27	0.459	11	8	14	13	-50
1	17	18	"Z_2_70"	"Z_2_70"	4260	24760	130	35956	36038	6950	85	99	52	100	100	0	12241	11722	2886	99	126	72	100	100	0	2.954	3.093	3.086	3.211	1.357	3.096	0.946	120	589	48013	47576	1.563	35871	12142	35953	11623	0
1	18	18	"Z_2_90"	"Z_2_90"	4460	24760	130	38215	35472	10957	82	92	43	100	100	0	13337	11669	4019	93	111	61	100	100	0	2.879	3.057	3.115	3.283	1.562	3.092	0.930	120	618	51377	46966	1.526	38133	13244	35390	11576	0
1	19	18	"Z_3_10"	"Z_3_10"	4650	24770	110	326	330	59	76	80	28	100	100	0	206	205	40	88	91	21	98	98	0	2.119	2.171	2.216	2.266	1.470	2.267	0.777	80	427	368	371	1.083	250	118	254	117	0
1	20	18	"Z_3_30"	"Z_3_30"	4840	24770	90	123	122	25	68	70	12	98	86	0	127	131	25	86	87	12	92	73	0	1.341	1.200	1.192	1.275	2.134	1.132	0.493	52	388	96	99	0.424	55	41	54	45	0
1	21	18	"Z_3_50"	"Z_3_50"	5020	24770	110	355	358	80	66	67	12	100	100	0	799	784	127	84	86	20	100	100	0	0.404	0.417	0.428	0.406	1.262	0.406	0.902	80	538	1004	992	-1.307	289	715	292	700	0
1	22	18	"Z_3_70"	"Z_3_70"	5220	24770	100	725	758	254	63	64	11	100	100	0	1974	1960	540	80	81	11	100	100	0	0.350	0.370	0.376	0.360	1.290	0.373	0.936	80	510	2556	2575	-1.517	662	1894	695	1880	0
1	1	19	"Z_5_10"	"Z_5_10"	1220	24950	100	86	93	31	63	64	10	76	53	0	109	108	15	85	86	12	77	48	0	0.958	1.304	1.000	0.866	3.976	0.996	0.131	80	442	47	53	-0.061	23	24	30	23	0
1	2	19	"Z_5_30"	"Z_5_30"	1410	24940	110	115	118	28	64	65	11	93	92	0	138	140	21	84	87	14	100	92	0	0.944	0.964	0.928	0.833	2.287	0.980	0.519	80	495	105	110	-0.082	51	54	54	56	0
1	3	19	"Z_5_50"	"Z_5_50"	1600	24950	120	1753	1663	589	65	66	12	100	100	0	3663	3307	1075	93	96	21	100	100	0	0.473	0.497	0.503	0.498	1.429	0.498	0.951	120	559	5258	4812	-1.081	1688	3570	1598	3214	0
1	4	19	"Z_5_70"	"Z_5_70"	1790	24950	120	3797	3778	1450	67	70	25	100	100	0	8095	7334	2516	99	108	37	100	100	0	0.466	0.513	0.521	0.508	1.504	0.513	0.934	120	482	11726	10946	-1.100	3730	7996	3711	7235	0
1	5	19	"Z_5_90"	"Z_5_90"	1980	24950	150	5106	4547	2684	65	69	25	100	100	0	11650	8976	5249	92	105	52	100	100	0	0.436	0.505	0.503	0.506	1.589	0.500	0.950	156	720	16599	13366	-1.197	5041	11558	4482	8884	0
1	6	19	"Z_6_10"	"Z_6_10"	2180	24940	110	106	107	25	64	65	13	88	73	0	126	126	22	86	93	38	53	6	0	1.050	1.075	1.038	1.016	2.552	1.055	0.374	80	464	82	83	0.070	42	40	43	40	0
1	7	19	"Z_7_50"	"Z_7_50"	2360	24950	120	515	516	180	64	65	13	100	98	0	467	449	137	83	84	13	100	100	0	1.174	1.235	1.195	1.221	1.560	1.259	0.895	120	562	835	818	0.232	451	384	452	366	0
1	8	19	"Z_7_70"	"Z_7_70"	2560	24950	120	997	1018	382	65	66	12	100	100	0	788	751	262	83	84	12	100	100	0	1.322	1.427	1.402	1.476	1.510	1.455	0.927	120	513	1637	1621	0.403	932	705	953	668	0
1	9	19	"Z_7_90"	"Z_7_90"	2740	24950	120	1898	1796	581	65	70	54	100	100	0	1406	1333	426	84	91	67	99	95	0	1.387	1.386	1.422	1.456	1.464	1.397	0.939	120	552	3155	2980	0.471	1833	1322	1731	1249	0
1	10	19	"Z_8_10"	"Z_8_10"	2940	24920	150	72	72	12	65	69	51	0	0	0	92	93	13	83	89	64	0	0	0	0.778	0.700	1.000	0.886	2.974	0.925	0.048	156	614	16	17	-0.363	7	9	7	10	-50
1	11	19	"Z_8_30"	"Z_8_30"	3130	24960	120	130	129	33	65	66	12	98	90	0	122	121	22	84	86	13	87	65	0	1.711	1.730	1.674	1.687	2.009	1.806	0.438	120	424	103	101	0.774	65	38	64	37	0
1	12	19	"Z_8_50"	"Z_8_50"	3310	24950	120	21388	20244	9070	67	70	37	100	100	0	12124	9927	4521	87	89	18	100	100	0	1.771	2.051	2.112	2.222	1.487	2.073	0.952	120	533	33358	30017	0.825	21321	12037	20177	9840	0
1	13	19	"PFA32032"	"oPFA32032"	3500	24950	110	112	114	26	66	68	29	81	27	0	137	139	20	85	86	14	98	88	0	0.885	0.889	0.883	0.871	1.894	0.944	0.456	80	497	98	102	-0.177	46	52	48	54	0
1	14	19	"PFC0775"	"oPFC0775"	3690	24960	120	1547	1508	513	67	67	11	100	100	0	1240	1234	322	84	85	10	100	100	0	1.280	1.253	1.271	1.194	1.438	1.305	0.932	120	527	2636	2591	0.356	1480	1156	1441	1150	0
1	15	19	"PFI17647"	"oPFI17647"	3870	24960	150	77	79	15	68	69	12	41	18	0	94	95	15	84	84	11	44	21	0	0.900	1.000	1.085	1.068	3.118	1.017	0.105	156	621	19	22	-0.152	9	10	11	11	-50
1	16	19	"PFF72435"	"oPFF72435"	4070	24960	110	227	223	42	73	76	19	100	100	0	228	230	31	86	88	14	100	100	0	1.085	1.042	1.013	1.026	1.416	1.056	0.786	80	421	296	294	0.117	154	142	150	144	0
1	17	19	"PFL0040"	"oPFL0040"	4260	24960	120	482	503	150	77	88	48	100	98	0	1218	1175	360	93	111	67	100	97	0	0.360	0.394	0.394	0.401	1.497	0.384	0.904	120	493	1530	1508	-1.474	405	1125	426	1082	0
1	18	19	"PFL0041"	"oPFL0041"	4450	24950	110	5425	5359	1404	79	94	136	100	100	0	1771	1746	374	90	108	97	100	100	0	3.180	3.188	3.199	3.195	1.381	3.288	0.918	80	436	7027	6936	1.669	5346	1681	5280	1656	0
1	19	19	"PFI17649"	"oPFI17649"	4650	24920	150	87	92	23	77	87	111	0	0	0	96	102	22	90	100	78	0	0	0	1.667	1.250	1.091	0.984	2.843	1.110	0.269	156	659	16	27	0.737	10	6	15	12	-50
1	20	19	"PFJ12790"	"oPFJ12790"	4840	24960	110	720	729	149	71	73	15	100	100	0	320	314	58	86	89	15	100	98	0	2.774	2.886	2.936	2.952	1.422	2.952	0.872	80	455	883	886	1.472	649	234	658	228	0
1	21	19	"PFJ12792"	"oPFJ12792"	5030	24960	110	695	669	151	66	68	14	100	100	0	425	423	84	83	86	23	100	100	0	1.839	1.774	1.773	1.778	1.314	1.753	0.916	80	468	971	943	0.879	629	342	603	340	0
1	22	19	"PFK12895"	"oPFK12895"	5220	24960	100	90	91	16	62	63	11	85	65	0	117	117	17	80	81	12	93	73	0	0.757	0.784	0.826	0.764	2.640	0.710	0.277	80	440	65	66	-0.402	28	37	29	37	0
1	1	20	"PFF72440"	"oPFF72440"	1220	25130	130	4264	4204	1429	66	66	12	100	100	0	2779	2565	944	88	91	17	100	100	0	1.560	1.671	1.661	1.831	1.618	1.669	0.918	120	635	6889	6615	0.642	4198	2691	4138	2477	0
1	2	20	"PFH0004"	"oPFH0004"	1420	25140	120	324	313	100	64	65	12	96	96	0	736	698	225	89	91	18	99	97	0	0.402	0.409	0.397	0.406	1.451	0.400	0.900	120	500	907	858	-1.315	260	647	249	609	0
1	3	20	"PFD66983"	"oPFD66983"	1600	25140	90	111	109	18	65	66	11	98	88	0	149	150	28	92	94	20	90	69	0	0.807	0.759	0.731	0.811	2.063	0.712	0.371	52	287	103	102	-0.309	46	57	44	58	0
1	4	20	"PFBL B0087"	"oPFBLOB0087"	1770	25130	150	84	84	19	65	67	13	58	32	0	101	104	21	92	98	26	24	4	0	2.111	1.583	1.087	1.216	2.938	0.694	0.151	156	614	28	31	1.078	19	9	19	12	-50
1	5	20	"PFBL B0089"	"oPFBLOB0089"	1980	25140	100	150	151	34	63	66	13	100	100	0	201	202	30	87	90	17	100	100	0	0.763	0.765	0.758	0.731	1.486	0.752	0.704	80	389	201	203	-0.390	87	114	88	115	0
1	6	20	"PFL0045"	"oPFL0045"	2170	25140	120	1818	1864	621	63	64	12	100	100	0	1840	1812	636	84	87	15	100	100	0	0.999	1.042	1.027	1.102	1.549	1.028	0.917	120	530	3511	3529	-0.001	1755	1756	1801	1728	0
1	7	20	"PFF72441"	"oPFF72441"	2360	25140	100	85	84	14	63	64	13	66	33	0	111	114	20	83	84	12	83	57	0	0.786	0.677	0.676	0.685	2.823	0.748	0.274	80	409	50	52	-0.348	22	28	21	31	0
1	8	20	"PFBL B0090"	"oPFBLOB0090"	2550	25150	120	201	198	64	63	65	16	95	93	0	619	624	181	83	85	11	100	99	0	0.257	0.250	0.249	0.238	1.587	0.251	0.822	120	561	674	676	-1.958	138	536	135	541	0
1	9	20	"PFD66986"	"oPFD66986"	2760	25150	80	77	76	13	65	65	11	50	15	0	119	121	24	85	87	13	82	61	0	0.353	0.306	0.365	0.383	3.483	0.150	0.037	52	289	46	47	-1.503	12	34	11	36	0
1	10	20	"PFL0049"	"oPFL0049"	2930	25110	150	69	71	12	64	65	11	33	10	0	91	95	19	84	86	14	37	14	0	0.714	0.636	0.592	0.651	2.751	0.406	0.073	156	590	12	18	-0.485	5	7	7	11	-50
1	11	20	"PFK12897"	"oPFK12897"	3120	25110	150	69	70	12	65	66	11	25	7	0	88	92	19	84	86	14	28	17	0	1.000	0.625	0.701	0.663	2.971	0.372	0.049	156	529	8	13	0.000	4	4	5	8	-50
1	12	20	"PFF72442"	"oPFF72442"	3310	25150	120	386	381	106	66	69	39	99	99	0	755	760	188	86	89	17	100	100	0	0.478	0.467	0.463	0.455	1.449	0.463	0.881	120	464	989	989	-1.064	320	669	315	674	0
1	13	20	"PFF72443"	"oPFF72443"	3500	25150	120	1260	1295	423	66	69	37	100	100	0	728	737	190	86	87	11	100	100	0	1.860	1.888	1.865	1.859	1.321	1.970	0.927	120	504	1836	1880	0.895	1194	642	1229	651	0
1	14	20	"PFBL B0094"	"oPFBLOB0094"	3700	25150	120	2881	2839	1003	67	68	11	100	100	0	2748	2720	761	85	87	11	100	100	0	1.057	1.052	1.062	1.023	1.378	1.082	0.926	120	483	5477	5407	0.080	2814	2663	2772	2635	0
1	15	20	"PFH0026"	"oPFH0026"	3900	25120	120	95	96	17	66	67	12	83	56	0	193	195	39	83	85	11	100	99	0	0.264	0.268	0.250	0.247	1.960	0.252	0.472	120	458	139	142	-1.923	29	110	30	112	0
1	16	20	"PFD67003"	"oPFD67003"	4090	25110	120	586	565	191	66	67	12	99	99	0	703	648	236	83	84	11	99	97	0	0.839	0.883	0.876	0.982	1.757	0.862	0.891	120	485	1140	1064	-0.254	520	620	499	565	0
1	17	20	"PFM60515"	"oPFM60515"	4280	25110	110	129	132	24	67	69	12	100	96	0	121	122	21	86	86	11	92	73	0	1.771	1.806	1.739	1.941	2.321	1.964	0.350	80	438	97	101	0.825	62	35	65	36	0
1	18	20	"PFL0099"	"oPFL0099"	4480	25120	120	2256	2112	770	69	80	126	97	97	0	3951	3863	1047	84	93	85	100	100	0	0.566	0.541	0.560	0.506	1.492	0.554	0.923	120	504	6054	5822	-0.822	2187	3867	2043	3779	0
1	19	20	"PFJ12808"	"oPFJ12808"	4670	25120	120	312	313	84	70	71	13	99	99	0	386	379	85	84	86	13	100	100	0	0.801	0.824	0.815	0.797	1.539	0.841	0.874	120	480	544	538	-0.320	242	302	243	295	0
1	20	20	"PFBL B0145"	"oPFBLOB0145"	4850	25110	110	693	686	176	68	70	15	100	100	0	502	489	134	84	87	17	100	100	0	1.495	1.526	1.544	1.595	1.488	1.494	0.910	80	448	1043	1023	0.580	625	418	618	405	0
1	21	20	"PFBL B0149"	"oPFBLOB0149"	5050	25120	130	168	171	34	67	68	12	100	99	0	259	264	48	81	82	15	100	100	0	0.567	0.568	0.558	0.554	1.471	0.564	0.769	120	597	279	287	-0.818	101	178	104	183	0
1	22	20	"PFI17700"	"oPFI17700"	5240	25120	120	810	831	260	63	64	11	100	100	0	799	757	244	78	79	10	100	100	0	1.036	1.131	1.114	1.188	1.451	1.126	0.927	120	533	1468	1447	0.051	747	721	768	679	0
1	1	21	"PFI17702"	"oPFI17702"	1250	25300	120	913	916	263	65	65	12	100	100	0	1369	1359	374	88	91	18	100	100	0	0.662	0.670	0.661	0.678	1.497	0.664	0.918	120	530	2129	2122	-0.595	848	1281	851	1271	0
1	2	21	"PFG0046"	"oPFG0046"	1430	25300	120	587	577	191	64	65	10	100	100	0	347	324	99	87	88	11	99	96	0	2.012	2.165	2.143	2.326	1.621	2.207	0.899	120	437	783	750	1.008	523	260	513	237	0
1	3	21	"PFBL B0151"	"oPFBLOB0151"	1620	25300	120	324	324	79	63	65	13	100	100	0	621	587	176	86	88	15	100	100	0	0.488	0.521	0.526	0.550	1.572	0.493	0.883	120	452	796	762	-1.035	261	535	261	501	0
1	4	21	"PFG0047"	"oPFG0047"	1810	25310	110	143	145	27	63	65	12	100	98	0	213	215	34	83	85	13	100	100	0	0.615	0.621	0.629	0.600	1.603	0.597	0.722	80	406	210	214	-0.700	80	130	82	132	0
1	5	21	"PFD67004"	"oPFD67004"	2000	25310	120	277	279	92	64	65	10	97	97	0	430	424	114	82	84	14	100	100	0	0.612	0.629	0.589	0.575	1.789	0.641	0.862	120	508	561	557	-0.708	213	348	215	342	0
1	6	21	"PFL0107"	"oPFL0107"	2190	25310	120	154	156	40	64	64	10	96	95	0	301	293	72	82	83	14	100	100	0	0.411	0.436	0.402	0.416	1.612	0.428	0.786	120	442	309	303	-1.283	90	219	92	211	0
1	7	21	"PFM60519"	"oPFM60519"	2380	25310	110	1584	1537	442	64	66	18	100	100	0	1065	1078	238	84	85	12	100	100	0	1.549	1.482	1.488	1.444	1.318	1.513	0.890	80	407	2501	2467	0.632	1520	981	1473	994	0
1	8	21	"PFI17707"	"oPFI17707"	2560	25310	110	377	383	98	64	66	18	100	100	0	560	581	121	85	87	14	100	100	0	0.659	0.643	0.650	0.625	1.358	0.628	0.854	80	406	788	815	-0.602	313	475	319	496	0
1	9	21	"PFBL B0154"	"oPFBLOB0154"	2750	25310	110	4622	4422	1309	65	66	13	100	100	0	6528	6654	1588	88	99	96	100	100	0	0.708	0.664	0.674	0.649	1.263	0.658	0.930	80	452	10997	10923	-0.499	4557	6440	4357	6566	0
1	10	21	"PFM60520"	"oPFM60520"	2950	25320	120	202	201	67	64	65	12	95	93	0	381	374	102	86	96	93	96	85	0	0.468	0.476	0.463	0.436	1.685	0.483	0.833	120	481	433	425	-1.096	138	295	137	288	0
1	11	21	"PFBL B0158"	"oPFBLOB0158"	3130	25320	120	467	465	172	64	64	10	97	96	0	1040	1041	333	84	85	11	100	100	0	0.422	0.419	0.409	0.382	1.741	0.422	0.894	120	505	1359	1358	-1.246	403	956	401	957	0
1	12	21	"PFI17709"	"oPFI17709"	3330	25320	120	678	675	277	64	64	10	100	98	0	1754	1790	521	88	88	11	100	100	0	0.369	0.359	0.358	0.315	1.741	0.371	0.891	120	394	2280	2313	-1.440	614	1666	611	1702	0
1	13	21	"PFG0048"	"oPFG0048"	3520	25320	120	740	683	266	65	65	10	100	99	0	4038	3975	1225	89	89	11	100	100	0	0.171	0.159	0.159	0.142	1.580	0.161	0.912	120	370	4624	4504	-2.549	675	3949	618	3886	0
1	14	21	"PFM60526"	"oPFM60526"	3700	25320	120	1100	1044	347	66	66	11	100	100	0	1211	1210	364	86	88	11	100	100	0	0.919	0.870	0.890	0.854	1.527	0.879	0.908	120	394	2159	2102	-0.122	1034	1125	978	1124	0
1	15	21	"PFM60528"	"oPFM60528"	3900	25320	120	355	341	110	65	65	11	100	99	0	712	666	169	84	85	10	100	100	0	0.462	0.474	0.480	0.443	1.471	0.482	0.892	120	460	918	858	-1.115	290	628	276	582	0
1	16	21	"PFL0111"	"oPFL0111"	4090	25320	120	511	516	201	64	65	11	100	99	0	244	240	74	83	84	11	97	95	0	2.776	2.879	2.928	2.862	1.633	3.011	0.851	120	492	608	609	1.473	447	161	452	157	0
1	17	21	"E598_1c"	"E598_1c"	4290	25320	120	91	93	18	63	65	11	85	66	0	106	109	16	83	84	11	78	54	0	1.217	1.154	1.182	1.191	2.509	1.175	0.271	120	439	51	56	0.284	28	23	30	26	0
1	18	21	"E598_1e"	"E598_1e"	4450	25310	150	69	70	14	64	65	10	39	14	0	87	88	13	83	84	11	29	9	0	1.250	1.200	1.000	1.050	3.394	1.783	0.014	156	515	9	11	0.322	5	4	6	5	-50
1	19	21	"E598_1g"	"E598_1g"	4650	25310	150	66	66	9	63	64	11	19	2	0	81	82	10	81	82	10	18	1	0	100000.000	3.000	0.861	0.867	3.609	1.316	0.014	156	563	3	4	16.610	3	0	3	1	-50
1	20	21	"E598_1i"	"E598_1i"	4860	25320	120	602	574	196	65	66	11	100	99	0	2920	2954	999	82	83	13	100	100	0	0.189	0.177	0.176	0.172	1.544	0.174	0.927	120	527	3375	3381	-2.402	537	2838	509	2872	0
1	21	21	"F48446_9a"	"F48446_9a"	5040	25330	80	78	80	16	67	67	11	44	17	0	102	105	22	81	82	11	67	48	0	0.524	0.542	0.667	0.608	3.388	0.526	0.170	52	269	32	37	-0.933	11	21	13	24	0
1	22	21	"F48446_9c"	"F48446_9c"	5220	25310	150	67	68	12	64	65	11	24	6	0	82	84	12	79	80	10	28	9	0	1.000	0.800	0.778	1.015	4.027	3.446	0.001	156	778	6	9	0.000	3	3	4	5	-50
1	1	22	"I12861_2g"	"I12861_2g"	1240	25500	120	137	134	28	62	64	11	100	95	0	142	143	22	85	86	11	98	93	0	1.316	1.241	1.225	1.224	1.698	1.252	0.680	120	675	132	130	0.396	75	57	72	58	0
1	2	22	"I12861_2i"	"I12861_2i"	1430	25500	120	196	197	48	62	63	10	98	98	0	216	211	47	84	85	10	99	97	0	1.015	1.063	1.056	1.086	1.698	1.057	0.807	120	541	266	262	0.022	134	132	135	127	0
1	3	22	"J512_2a"	"J512_2a"	1600	25490	150	69	70	12	64	65	13	25	8	0	90	91	14	85	86	13	27	8	0	1.000	1.000	0.775	0.778	2.876	0.616	0.102	156	728	10	12	0.000	5	5	6	6	-50
1	4	22	"J512_2c"	"J512_2c"	1790	25490	150	69	69	12	64	65	12	22	5	0	86	86	11	84	86	13	13	1	0	2.500	2.500	0.944	0.979	3.752	0.934	0.082	156	816	7	7	1.322	5	2	5	2	-50
1	5	22	"J512_2e"	"J512_2e"	1980	25490	80	70	70	11	64	65	11	26	5	0	92	93	13	82	82	11	46	17	0	0.600	0.545	0.810	0.880	3.290	0.599	0.029	52	299	16	17	-0.737	6	10	6	11	0
1	6	22	"J512_2g"	"J512_2g"	2170	25490	150	67	69	13	63	63	10	30	14	0	86	86	11	81	82	12	25	6	0	0.800	1.200	0.967	1.016	3.469	0.383	0.008	156	820	9	11	-0.322	4	5	6	5	-50
1	7	22	"M40872_8a"	"M40872_8a"	2380	25480	150	64	66	11	63	64	10	19	7	0	83	83	13	83	84	12	17	2	0	100000.000	100000.000	0.805	0.821	3.736	0.157	0.002	156	711	1	3	16.610	1	0	3	0	-50
1	8	22	"M40872_8c"	"M40872_8c"	2550	25490	150	68	68	15	63	64	10	30	8	0	83	84	12	84	85	12	14	4	0	-5.000	100000.000	1.111	1.157	2.885	1.681	0.002	156	717	4	5	Error	5	-1	5	0	-50
1	9	22	"M40872_8e"	"M40872_8e"	2740	25490	150	66	67	12	63	64	11	25	6	0	84	87	13	85	92	75	0	0	0	-3.000	2.000	1.000	0.955	3.676	0.069	0.204	156	744	2	6	Error	3	-1	4	2	-50
1	10	22	"M40872_8g"	"M40872_8g"	2930	25490	150	68	71	13	62	63	11	34	16	0	89	92	14	86	92	74	0	0	0	2.000	1.500	1.000	1.014	3.890	0.776	0.023	156	761	9	15	1.000	6	3	9	6	-50
1	11	22	"M40872_8i"	"M40872_8i"	3130	25510	110	110	112	21	62	63	11	98	92	0	151	154	29	85	86	11	100	98	0	0.727	0.725	0.730	0.717	1.819	0.698	0.580	80	480	114	119	-0.459	48	66	50	69	0
1	12	22	"EMPTY"	"EMPTY"	3310	25490	150	86	95	39	63	63	10	55	51	0	105	119	41	84	85	11	57	48	0	1.095	0.914	0.915	0.929	2.153	0.897	0.619	156	718	44	67	0.131	23	21	32	35	-75
1	13	22	"EMPTY"	"EMPTY"	3500	25490	150	138	168	114	62	64	16	66	58	0	167	198	130	85	85	11	66	59	0	0.927	0.938	0.995	1.020	2.126	0.899	0.844	156	654	158	219	-0.110	76	82	106	113	-75
1	14	22	"EMPTY"	"EMPTY"	3690	25490	150	117	138	84	63	65	16	60	52	0	147	164	86	84	85	10	66	58	0	0.857	0.938	0.963	0.950	2.334	0.960	0.813	156	662	117	155	-0.222	54	63	75	80	-75
1	15	22	"EMPTY"	"EMPTY"	3880	25490	150	98	121	63	64	64	11	59	51	0	110	152	80	83	84	11	58	50	0	1.259	0.826	0.846	0.966	2.250	0.784	0.813	156	674	61	126	0.333	34	27	57	69	-75
1	16	22	"EMPTY"	"EMPTY"	4070	25500	150	171	257	221	62	63	11	73	66	0	204	289	237	82	83	11	69	63	0	0.893	0.942	0.987	1.000	2.034	0.928	0.926	156	703	231	402	-0.163	109	122	195	207	-75
1	17	22	"EMPTY"	"EMPTY"	4260	25500	150	102	110	45	62	62	10	71	58	0	113	136	58	82	83	11	65	52	0	1.290	0.889	0.895	0.915	2.277	0.781	0.699	156	681	71	102	0.368	40	31	48	54	-75
1	18	22	"EMPTY"	"EMPTY"	4450	25500	150	88	102	41	62	62	10	66	55	0	110	127	49	81	82	10	65	55	0	0.897	0.870	0.911	1.002	2.202	0.828	0.666	156	666	55	86	-0.158	26	29	40	46	-75
1	19	22	"EMPTY"	"EMPTY"	4640	25500	150	62	62	10	62	63	10	12	3	0	82	82	10	81	81	10	17	2	0	0.000	0.000	0.800	0.807	3.347	1.593	0.003	156	706	1	1	Error	0	1	0	1	-75
1	20	22	"EMPTY"	"EMPTY"	4830	25500	150	62	63	10	63	64	12	10	3	0	80	80	10	81	82	10	10	2	0	1.000	0.000	1.000	1.052	3.636	0.194	0.000	156	716	-2	-1	0.000	-1	-1	0	-1	-75
1	21	22	"EMPTY"	"EMPTY"	5020	25500	150	63	64	9	64	66	13	9	0	0	80	81	11	83	83	10	7	3	0	0.333	0.000	0.900	0.925	3.159	4.658	0.005	156	721	-4	-2	-1.585	-1	-3	0	-2	-75
1	22	22	"EMPTY"	"EMPTY"	5210	25500	150	65	65	10	65	65	11	11	2	0	81	81	10	82	83	11	12	0	0	0.000	0.000	1.143	1.070	2.888	18.124	0.000	156	895	-1	-1	Error	0	-1	0	-1	-75
2	1	1	"PFA0116"	"A23157_2"	5880	21580	150	394	408	114	66	68	13	100	100	0	686	659	187	84	89	22	100	100	0	0.545	0.595	0.598	0.603	1.398	0.578	0.893	156	954	930	917	-0.876	328	602	342	575	0
2	2	1	"PFA0048"	"A14801_13"	6080	21590	150	494	497	111	66	67	12	100	100	0	1258	1275	294	85	90	21	100	100	0	0.365	0.362	0.370	0.362	1.278	0.351	0.900	156	765	1601	1621	-1.455	428	1173	431	1190	0
2	3	1	"PFA0211"	"A8109_3"	6260	21590	150	1525	1461	563	67	70	20	100	100	0	1197	1140	386	84	87	21	100	100	0	1.310	1.320	1.358	1.303	1.514	1.352	0.884	156	697	2571	2450	0.390	1458	1113	1394	1056	0
2	4	1	"PFA0021"	"A11962_3"	6440	21600	160	156	155	32	69	71	20	99	92	0	224	228	59	84	88	21	98	97	0	0.621	0.597	0.592	0.615	1.694	0.577	0.697	208	792	227	230	-0.686	87	140	86	144	0
2	5	1	"PFA0164"	"A3310_6"	6640	21590	150	361	366	54	69	71	17	100	100	0	451	451	81	86	89	16	100	100	0	0.800	0.814	0.810	0.826	1.284	0.773	0.886	156	753	657	662	-0.322	292	365	297	365	0
2	6	1	"PFA0033"	"A13725_2"	6830	21600	140	638	643	103	71	74	17	100	100	0	494	497	84	92	94	18	100	100	0	1.410	1.412	1.421	1.421	1.264	1.434	0.884	156	656	969	977	0.496	567	402	572	405	0
2	7	1	"PFB0041"	"B180"	7010	21610	150	506	493	106	72	74	14	100	100	0	691	695	131	91	93	16	100	100	0	0.723	0.697	0.697	0.689	1.301	0.702	0.894	156	687	1034	1025	-0.467	434	600	421	604	0
2	8	1	"PFB0043"	"B186"	7200	21610	140	343	345	65	71	73	17	100	100	0	436	437	79	86	87	14	100	100	0	0.777	0.781	0.783	0.776	1.264	0.779	0.900	156	631	622	625	-0.364	272	350	274	351	0
2	9	1	"PFB0048"	"B197"	7380	21610	150	1833	1849	456	74	131	200	100	100	0	948	968	231	88	144	172	100	100	0	2.045	2.017	2.055	2.016	1.203	2.068	0.918	156	723	2619	2655	1.032	1759	860	1775	880	0
2	10	1	"PFB0056"	"B218"	7580	21600	150	50604	49597	10758	79	232	464	100	100	1	13640	12806	3271	93	221	353	100	100	0	3.730	3.895	3.845	4.019	1.281	3.888	0.949	156	794	64072	62231	1.899	50525	13547	49518	12713	0
2	11	1	"PFB0059"	"B241"	7780	21610	150	377	376	101	73	184	449	5	0	0	234	246	67	89	174	336	2	0	0	2.097	1.930	2.055	1.971	1.451	1.406	0.841	156	745	449	460	1.068	304	145	303	157	0
2	12	1	"PFB0069"	"B270"	7950	21610	150	517	525	105	68	70	13	100	100	0	371	380	81	86	89	18	100	100	0	1.575	1.554	1.577	1.579	1.342	1.553	0.863	156	718	734	751	0.656	449	285	457	294	0
2	13	1	"PFB0161"	"B471"	8140	21610	140	465	469	78	66	68	14	100	100	0	764	761	153	85	90	22	100	100	0	0.588	0.596	0.598	0.604	1.296	0.571	0.901	156	702	1078	1079	-0.767	399	679	403	676	0
2	14	1	"PFB0183"	"B508"	8350	21620	150	492	482	83	65	67	16	100	100	0	374	384	69	84	87	19	100	100	0	1.472	1.390	1.398	1.396	1.282	1.416	0.902	156	728	717	717	0.558	427	290	417	300	0
2	15	1	"PFB0185"	"B511"	8520	21620	150	947	943	194	66	68	15	100	100	0	554	546	111	84	85	13	100	100	0	1.874	1.898	1.979	1.915	1.255	1.941	0.909	156	698	1351	1339	0.906	881	470	877	462	0
2	16	1	"PFB0199"	"B537"	8720	21620	150	730	690	172	67	68	11	100	100	0	640	629	127	83	84	12	100	100	0	1.190	1.141	1.133	1.122	1.258	1.168	0.924	156	753	1220	1169	0.251	663	557	623	546	0
2	17	1	"PFB0205"	"B549"	8920	21630	150	619	611	117	67	67	12	100	100	0	932	954	176	85	92	37	100	100	0	0.652	0.626	0.637	0.622	1.248	0.629	0.926	156	722	1399	1413	-0.618	552	847	544	869	0
2	18	1	"PFB0211"	"B556"	9100	21620	150	4213	4142	1059	67	69	15	100	100	0	8278	8140	1798	85	102	76	100	100	0	0.506	0.506	0.517	0.500	1.214	0.501	0.936	156	752	12339	12130	-0.983	4146	8193	4075	8055	0
2	19	1	"PFC0047"	"C187"	9300	21630	140	563	554	132	68	70	15	100	100	0	1544	1532	257	86	98	73	100	100	0	0.340	0.336	0.344	0.322	1.352	0.342	0.909	156	670	1953	1932	-1.558	495	1458	486	1446	0
2	20	1	"PFC0049"	"C191"	9490	21630	150	578	584	168	69	70	12	100	100	0	1036	1067	263	84	85	13	100	100	0	0.535	0.524	0.523	0.513	1.247	0.527	0.916	156	714	1461	1498	-0.903	509	952	515	983	0
2	21	1	"PFC0053"	"C199"	9680	21630	150	640	644	144	70	73	15	100	100	0	479	483	97	82	84	13	100	100	0	1.436	1.431	1.409	1.429	1.245	1.470	0.914	156	729	967	975	0.522	570	397	574	401	0
2	22	1	"PFC0064"	"C230"	9870	21630	130	137	139	25	72	101	627	0	0	0	159	163	41	84	94	93	22	1	0	0.867	0.848	0.869	0.862	1.650	0.797	0.611	120	694	140	146	-0.206	65	75	67	79	0
2	1	2	"PFC0067"	"C234"	5870	21810	150	768	763	159	66	67	13	100	100	0	1551	1541	309	85	90	21	100	100	0	0.479	0.479	0.474	0.474	1.203	0.477	0.953	156	803	2168	2153	-1.062	702	1466	697	1456	0
2	2	2	"PFC0074"	"C249"	6050	21810	150	468	479	89	67	68	12	100	100	0	314	315	66	87	92	22	100	100	0	1.767	1.807	1.856	1.843	1.328	1.825	0.867	156	597	628	640	0.821	401	227	412	228	0
2	3	2	"PFK0421"	"Kn479_3"	6260	21810	150	829	821	169	68	71	20	100	100	0	479	476	92	86	90	22	100	100	0	1.936	1.931	1.934	1.937	1.266	2.016	0.897	156	542	1154	1143	0.953	761	393	753	390	0
2	4	2	"PFK0499"	"Kn722_1"	6440	21810	150	653	688	182	71	74	21	100	100	0	396	409	108	89	95	26	100	100	0	1.896	1.928	2.082	1.955	1.330	1.959	0.867	156	497	889	937	0.923	582	307	617	320	0
2	5	2	"PFK0529"	"Kn862_1"	6630	21810	140	804	805	259	70	72	16	100	100	0	1510	1485	395	91	100	41	100	100	0	0.517	0.527	0.526	0.515	1.261	0.530	0.906	156	541	2153	2129	-0.951	734	1419	735	1394	0
2	6	2	"PFK0159"	"Kn1106_2"	6830	21810	140	191	195	44	68	71	15	100	100	0	169	180	57	91	99	42	88	42	0	1.577	1.427	1.490	1.563	1.681	1.230	0.636	156	522	201	216	0.657	123	78	127	89	0
2	7	2	"PFK0179"	"Kn1255_4"	7020	21810	140	2777	2814	855	68	69	11	100	100	0	2210	2256	549	88	90	16	100	100	0	1.277	1.267	1.274	1.244	1.238	1.313	0.918	156	470	4831	4914	0.352	2709	2122	2746	2168	0
2	8	2	"PFK0266"	"Kn2144_2"	7200	21810	140	1131	1146	227	68	69	12	100	100	0	862	871	176	84	86	14	100	100	0	1.366	1.370	1.413	1.376	1.252	1.380	0.915	156	486	1841	1865	0.450	1063	778	1078	787	0
2	9	2	"PFK1250"	"Ks8_1"	7400	21810	150	544	535	111	70	84	101	100	99	0	475	482	113	83	104	95	100	96	0	1.209	1.165	1.242	1.180	1.353	1.169	0.862	156	511	866	864	0.274	474	392	465	399	0
2	10	2	"PFK0668"	"Ks13_2"	7580	21820	140	351	348	61	74	194	466	0	0	0	560	574	115	87	197	385	79	0	0	0.586	0.563	0.580	0.562	1.293	0.720	0.750	156	482	750	761	-0.772	277	473	274	487	0
2	11	2	"PFK0833"	"Ks25_5"	7770	21820	140	176	179	34	72	173	446	0	0	0	259	266	56	85	172	369	0	0	0	0.598	0.591	0.595	0.593	1.468	0.544	0.746	156	505	278	288	-0.743	104	174	107	181	0
2	12	2	"PFK0849"	"Ks26_17"	7970	21820	140	866	846	203	69	71	13	100	100	0	388	380	83	86	91	22	100	98	0	2.639	2.643	2.729	2.701	1.454	2.725	0.873	156	502	1099	1071	1.400	797	302	777	294	0
2	13	2	"PFK0898"	"Ks31_1"	8160	21820	140	760	799	196	69	71	12	100	100	0	612	637	149	89	95	21	100	100	0	1.321	1.332	1.396	1.340	1.329	1.372	0.875	156	466	1214	1278	0.402	691	523	730	548	0
2	14	2	"PFK0968"	"Ks42_6"	8350	21820	140	378	376	79	70	72	15	100	100	0	385	389	65	90	92	15	100	100	0	1.044	1.023	1.031	1.011	1.288	1.038	0.875	156	479	603	605	0.062	308	295	306	299	0
2	15	2	"PFK1224"	"Ks83_19"	8550	21820	140	183	184	39	72	74	16	99	97	0	181	185	36	89	92	14	99	98	0	1.207	1.167	1.181	1.148	1.589	1.157	0.708	156	487	203	208	0.271	111	92	112	96	0
2	16	2	"PFK1246"	"Ks89_2"	8720	21820	150	705	706	132	69	71	12	100	100	0	326	324	67	87	88	13	100	99	0	2.661	2.688	2.801	2.772	1.334	2.703	0.882	156	516	875	874	1.412	636	239	637	237	0
2	17	2	"PFK1245"	"Ks89_10"	8920	21820	130	147	149	27	68	69	11	100	100	0	152	156	38	84	90	34	86	50	0	1.162	1.125	1.134	1.231	1.954	1.024	0.524	120	496	147	153	0.216	79	68	81	72	0
2	18	2	"PFK1268"	"Ks97_1"	9110	21830	140	344	336	75	68	70	17	99	99	0	509	520	107	85	106	91	100	98	0	0.651	0.616	0.635	0.598	1.446	0.605	0.838	156	487	700	703	-0.619	276	424	268	435	0
2	19	2	"PFK0567"	"Ks101_10"	9300	21830	140	687	713	168	69	71	17	100	100	0	598	601	141	86	102	89	100	98	0	1.207	1.250	1.240	1.258	1.298	1.252	0.909	156	431	1130	1159	0.271	618	512	644	515	0
2	20	2	"PFK0617"	"Ks117_4"	9480	21830	140	163	164	32	74	76	15	98	97	0	205	206	39	88	90	16	100	98	0	0.761	0.763	0.739	0.749	1.621	0.723	0.703	156	457	206	208	-0.395	89	117	90	118	0
2	21	2	"PFK0689"	"Ks157_11"	9680	21830	150	3544	3442	666	80	87	58	100	100	0	3913	3861	636	89	98	80	100	100	0	0.906	0.891	0.906	0.884	1.208	0.900	0.944	156	457	7288	7134	-0.143	3464	3824	3362	3772	0
2	22	2	"PFK0731"	"Ks186_10"	9860	21820	150	65535	62493	8562	88	729	4166	100	100	87	41342	36520	12570	92	263	1173	100	98	0	1.587	1.713	1.587	1.975	1.758	1.666	0.883	156	667	106697	98833	0.666	65447	41250	62405	36428	0
2	1	3	"PFK0746"	"Ks202_1"	5880	22010	140	1944	1869	358	66	67	16	100	100	0	1031	1016	152	84	89	72	100	100	0	1.983	1.935	1.963	1.911	1.254	2.010	0.909	156	636	2825	2735	0.988	1878	947	1803	932	0
2	2	3	"PFK0750"	"Ks202_4"	6070	22010	140	300	300	67	67	69	17	100	100	0	243	241	35	86	92	83	98	35	0	1.484	1.503	1.512	1.474	1.351	1.089	0.442	156	471	390	388	0.570	233	157	233	155	0
2	3	3	"PFK0747"	"Ks202_10"	6260	22010	140	2599	2603	562	67	68	14	100	100	0	1021	1028	204	87	87	12	100	100	0	2.711	2.695	2.807	2.678	1.288	2.822	0.914	156	450	3466	3477	1.439	2532	934	2536	941	0
2	4	3	"PFK0766"	"Ks212_4"	6440	22010	150	971	950	185	69	71	16	100	100	0	1163	1144	252	91	102	48	100	100	0	0.841	0.837	0.847	0.847	1.259	0.826	0.925	156	457	1974	1934	-0.249	902	1072	881	1053	0
2	5	3	"PFA0029"	"A12706_1"	6640	22000	150	10621	11154	3891	70	73	17	100	100	0	15374	15534	4982	97	133	116	100	100	0	0.691	0.718	0.717	0.718	1.347	0.709	0.919	156	461	25828	26521	-0.534	10551	15277	11084	15437	0
2	6	3	"PFA0034"	"A13725_4"	6830	22010	140	1513	1506	251	67	71	17	100	100	0	1250	1277	284	92	127	118	100	100	0	1.249	1.214	1.236	1.233	1.248	1.221	0.890	156	395	2604	2624	0.320	1446	1158	1439	1185	0
2	7	3	"PFA0036"	"A13725_6"	7020	22010	140	908	908	206	66	68	14	100	100	0	904	905	173	86	90	20	100	100	0	1.029	1.028	1.052	1.012	1.321	1.047	0.916	156	443	1660	1661	0.042	842	818	842	819	0
2	8	3	"PFA0038"	"A13725_9"	7210	22010	140	448	442	75	66	70	32	100	100	0	582	577	94	82	85	23	100	100	0	0.764	0.760	0.774	0.754	1.255	0.755	0.911	156	516	882	871	-0.388	382	500	376	495	0
2	9	3	"PFA0041"	"A14195_3"	7410	22010	150	99	100	21	65	69	32	51	8	0	112	117	26	80	81	20	71	38	0	1.063	0.946	0.955	1.003	2.404	1.259	0.318	156	509	66	72	0.087	34	32	35	37	-50
2	10	3	"PFA0043"	"A14263_1"	7590	22010	140	557	570	122	65	66	12	100	100	0	664	673	136	79	80	10	100	100	0	0.841	0.850	0.864	0.850	1.276	0.837	0.892	156	471	1077	1099	-0.250	492	585	505	594	0
2	11	3	"PFA0063"	"A14801_9"	7770	22010	140	147	146	28	65	66	11	99	98	0	150	151	32	80	81	14	96	93	0	1.171	1.141	1.200	1.229	2.066	1.026	0.566	156	487	152	152	0.228	82	70	81	71	0
2	12	3	"PFA0065"	"A15774_2"	7970	22010	140	503	508	94	65	67	13	100	100	0	242	245	47	81	82	15	100	99	0	2.720	2.701	2.710	2.765	1.413	2.760	0.835	156	480	599	607	1.444	438	161	443	164	0
2	13	3	"PFA0067"	"A16096_5"	8160	22010	140	202	202	30	65	67	14	100	100	0	205	208	35	81	83	13	100	100	0	1.105	1.079	1.106	1.095	1.435	1.068	0.778	156	430	261	264	0.144	137	124	137	127	0
2	14	3	"PFA0071"	"A16972_1"	8330	22000	150	89	91	21	67	68	12	66	46	0	104	108	24	83	85	13	61	43	0	1.048	0.960	1.080	0.997	2.663	0.859	0.310	156	525	43	49	0.067	22	21	24	25	-50
2	15	3	"PFA0073"	"A1700_2"	8550	22010	120	121	121	27	68	69	12	97	85	0	126	128	22	84	85	12	94	83	0	1.262	1.205	1.233	1.200	2.053	1.259	0.496	120	491	95	97	0.336	53	42	53	44	0
2	16	3	"PFA0076"	"A1700_6"	8740	22020	150	375	373	82	68	69	11	100	100	0	359	359	58	83	84	11	100	100	0	1.112	1.105	1.110	1.072	1.359	1.149	0.910	156	534	583	581	0.154	307	276	305	276	0
2	17	3	"PFA0109"	"A22053_4"	8920	22020	140	163	163	30	68	69	11	100	99	0	219	223	36	82	82	10	100	100	0	0.693	0.674	0.673	0.654	1.456	0.665	0.783	156	560	232	236	-0.528	95	137	95	141	0
2	18	3	"PFA0112"	"A23157_12"	9120	22010	150	954	924	240	69	69	13	100	100	0	691	673	155	82	83	11	100	100	0	1.453	1.447	1.454	1.471	1.387	1.466	0.919	156	471	1494	1446	0.539	885	609	855	591	0
2	19	3	"PFA0114"	"A23157_18"	9310	22020	150	865	866	197	69	70	14	100	100	0	1415	1414	287	83	84	11	100	100	0	0.598	0.599	0.603	0.593	1.225	0.597	0.928	156	435	2128	2128	-0.743	796	1332	797	1331	0
2	20	3	"PFA0117"	"A23157_8"	9490	22020	140	142	142	24	70	72	14	99	97	0	160	161	25	84	86	15	100	97	0	0.947	0.935	0.967	0.924	1.634	0.920	0.653	156	488	148	149	-0.078	72	76	72	77	0
2	21	3	"PFA0123"	"A24704_11"	9690	22030	150	339	336	67	74	81	55	99	96	0	404	406	68	85	94	77	100	100	0	0.831	0.816	0.824	0.799	1.372	0.841	0.855	156	500	584	583	-0.268	265	319	262	321	0
2	22	3	"PFA0126"	"A24704_6"	9850	22000	150	133	135	34	82	692	4149	0	0	0	146	142	39	89	255	1187	0	0	0	0.895	1.000	0.975	1.061	2.506	2.865	0.751	156	647	108	106	-0.160	51	57	53	53	-50
2	1	4	"PFA0154"	"A3310_10"	5880	22200	140	117	120	22	64	66	16	98	86	0	137	140	21	83	87	72	20	0	0	0.981	0.982	0.967	0.980	1.723	1.024	0.513	156	634	107	113	-0.027	53	54	56	57	0
2	2	4	"PFA0156"	"A3310_15"	6070	22200	140	580	582	122	67	75	89	100	100	0	417	412	79	84	93	92	100	95	0	1.541	1.570	1.601	1.573	1.274	1.591	0.794	156	469	846	843	0.623	513	333	515	328	0
2	3	4	"PFA0159"	"A3310_22"	6270	22200	140	298	295	50	66	74	88	100	85	0	491	489	86	86	89	42	100	99	0	0.573	0.568	0.576	0.573	1.357	0.550	0.873	156	468	637	632	-0.804	232	405	229	403	0
2	4	4	"PFA0162"	"A3310_32"	6460	22200	140	769	754	165	66	69	24	100	100	0	798	798	156	88	99	59	100	100	0	0.990	0.969	0.981	0.961	1.263	0.973	0.922	156	455	1413	1398	-0.014	703	710	688	710	0
2	5	4	"PFA0165"	"A3310_7"	6640	22200	130	252	255	44	66	71	26	100	100	0	355	361	57	89	122	119	100	68	0	0.699	0.695	0.704	0.689	1.361	0.615	0.677	120	423	452	461	-0.516	186	266	189	272	0
2	6	4	"PFA0168"	"A3920_1"	6800	22180	150	89	90	24	66	71	19	55	29	0	106	110	33	89	116	109	0	0	0	1.353	1.143	0.862	0.840	2.599	0.146	0.146	156	461	40	45	0.436	23	17	24	21	-50
2	7	4	"PFC0075"	"C25"	6990	22180	150	86	87	21	68	71	18	47	19	0	103	106	27	83	88	19	50	27	0	0.900	0.826	0.813	0.820	2.449	2.719	0.567	156	548	38	42	-0.152	18	20	19	23	-50
2	8	4	"PFC0079"	"C258"	7220	22210	140	185	187	35	67	71	31	100	94	0	227	229	49	81	84	23	100	99	0	0.808	0.811	0.843	0.814	1.437	0.840	0.650	156	604	264	268	-0.307	118	146	120	148	0
2	9	4	"PFC0082"	"C269"	7410	22210	140	353	351	77	64	69	32	99	98	0	308	308	57	79	81	20	100	100	0	1.262	1.253	1.242	1.240	1.434	1.291	0.836	156	510	518	516	0.336	289	229	287	229	0
2	10	4	"PFC0085"	"C273"	7590	22220	100	119	119	26	64	66	12	96	87	0	137	141	37	79	81	11	96	92	0	0.948	0.887	0.935	0.932	1.990	0.810	0.543	80	362	113	117	-0.077	55	58	55	62	0
2	11	4	"PFC0087"	"C277"	7780	22210	140	276	275	53	65	66	11	100	100	0	548	548	97	80	81	11	100	100	0	0.451	0.449	0.450	0.444	1.315	0.442	0.897	156	510	679	678	-1.149	211	468	210	468	0
2	12	4	"PFC0090"	"C285"	7970	22210	140	359	353	63	66	67	14	100	100	0	577	584	134	81	82	11	100	100	0	0.591	0.571	0.588	0.583	1.345	0.542	0.880	156	453	789	790	-0.759	293	496	287	503	0
2	13	4	"PFC0107"	"C321"	8160	22210	140	186	187	33	64	67	18	100	100	0	220	225	41	81	82	10	100	100	0	0.878	0.854	0.864	0.852	1.439	0.828	0.785	156	449	261	267	-0.188	122	139	123	144	0
2	14	4	"PFC0110"	"C332"	8360	22210	140	460	446	92	64	66	17	100	100	0	316	319	69	80	82	12	100	100	0	1.678	1.598	1.641	1.608	1.386	1.639	0.846	156	553	632	621	0.747	396	236	382	239	0
2	15	4	"PFC0112"	"C337"	8560	22210	130	109	109	23	64	65	10	94	82	0	133	140	30	79	81	10	99	95	0	0.833	0.738	0.725	0.714	1.913	0.725	0.582	120	454	99	106	-0.263	45	54	45	61	0
2	16	4	"PFC0114"	"C344"	8710	22210	140	232	232	46	66	67	11	100	100	0	175	176	35	80	81	10	100	96	0	1.747	1.729	1.820	1.799	1.554	1.794	0.749	156	564	261	262	0.805	166	95	166	96	0
2	17	4	"PFC0116"	"C35"	8950	22220	100	106	106	19	66	68	12	93	80	0	129	131	22	80	80	11	97	91	0	0.816	0.784	0.800	0.775	1.949	0.790	0.440	80	396	89	91	-0.293	40	49	40	51	0
2	18	4	"PFC0119"	"C354"	9110	22210	140	183	182	38	66	67	13	100	99	0	291	281	60	81	82	11	99	98	0	0.557	0.580	0.582	0.606	1.663	0.613	0.704	156	470	327	316	-0.844	117	210	116	200	0
2	19	4	"PFC0135"	"C394"	9300	22210	140	364	360	64	66	68	16	100	100	0	366	368	71	82	83	11	100	100	0	1.049	1.028	1.050	1.039	1.355	1.016	0.874	156	476	582	580	0.069	298	284	294	286	0
2	20	4	"PFC0138"	"C41"	9510	22220	130	124	125	24	66	68	14	100	93	0	148	148	22	82	82	10	100	98	0	0.879	0.894	0.890	0.875	1.655	0.919	0.544	120	479	124	125	-0.186	58	66	59	66	0
2	21	4	"PFC0140"	"C413"	9690	22230	120	122	125	26	68	69	13	96	91	0	147	146	23	81	82	10	99	95	0	0.818	0.877	0.847	0.843	1.879	0.940	0.616	120	410	120	122	-0.290	54	66	57	65	0
2	22	4	"PFC0142"	"C417"	9890	22210	140	934	902	244	71	73	14	100	100	0	463	469	117	83	84	13	99	99	0	2.271	2.153	2.163	2.206	1.472	2.189	0.910	156	670	1243	1217	1.183	863	380	831	386	0
2	1	5	"PFC0144"	"C419"	5870	22390	140	413	408	88	64	67	13	100	99	0	392	383	94	83	83	11	100	99	0	1.129	1.147	1.160	1.191	1.549	1.123	0.870	156	753	658	644	0.176	349	309	344	300	0
2	2	5	"PFC0147"	"C423"	6080	22390	140	556	552	113	65	72	83	100	99	0	582	571	138	83	86	39	100	99	0	0.984	0.998	1.017	1.031	1.372	1.020	0.869	156	522	990	975	-0.023	491	499	487	488	0
2	3	5	"PFC0161"	"C449"	6270	22400	130	123	122	21	66	76	92	3	0	0	150	156	35	83	103	260	0	0	0	0.851	0.767	0.786	0.805	1.825	0.083	0.348	120	451	124	129	-0.233	57	67	56	73	0
2	4	5	"PFC0163"	"C453"	6460	22390	140	242	251	55	65	69	32	100	100	0	242	238	49	83	103	259	1	0	0	1.113	1.200	1.176	1.244	1.646	0.172	0.181	156	454	336	341	0.155	177	159	186	155	0
2	5	5	"PFC0165"	"C46"	6640	22400	140	305	311	69	64	67	23	99	99	0	1283	1269	294	83	87	41	100	100	0	0.201	0.208	0.211	0.205	1.398	0.201	0.888	156	413	1441	1433	-2.316	241	1200	247	1186	0
2	6	5	"PFC0168"	"C472"	6840	22400	140	825	815	187	66	69	18	100	100	0	481	483	95	83	86	18	100	100	0	1.907	1.872	1.953	1.854	1.336	1.935	0.902	156	498	1157	1149	0.931	759	398	749	400	0
2	7	5	"PFC0171"	"C489"	7020	22400	130	189	188	28	65	68	25	100	100	0	238	244	46	80	82	13	100	100	0	0.785	0.750	0.760	0.754	1.339	0.764	0.679	120	540	282	287	-0.350	124	158	123	164	0
2	8	5	"PFC0174"	"C492"	7210	22400	110	114	114	17	64	67	27	93	41	0	135	135	26	80	81	11	97	93	0	0.909	0.909	0.941	0.968	1.844	1.590	0.230	80	442	105	105	-0.138	50	55	50	55	0
2	9	5	"PFD0418"	"D49176_20"	7420	22390	140	1010	989	202	63	65	11	100	100	0	738	730	179	80	81	11	100	100	0	1.439	1.425	1.500	1.453	1.370	1.425	0.886	156	539	1605	1576	0.525	947	658	926	650	0
2	10	5	"PFD0422"	"D49176_29"	7610	22390	130	127	130	24	64	65	10	100	99	0	151	154	29	79	80	10	100	100	0	0.875	0.880	0.921	0.887	1.539	0.831	0.680	120	468	135	141	-0.193	63	72	66	75	0
2	11	5	"PFD0425"	"D49176_32"	7800	22400	140	211	209	49	65	66	10	98	98	0	345	337	71	80	81	10	100	100	0	0.551	0.560	0.569	0.539	1.594	0.550	0.843	156	454	411	401	-0.860	146	265	144	257	0
2	12	5	"PFD0428"	"D49176_37"	7990	22400	140	154	157	34	65	66	11	99	97	0	148	154	36	81	82	10	98	97	0	1.328	1.260	1.306	1.311	1.689	1.217	0.658	156	410	156	165	0.410	89	67	92	73	0
2	13	5	"PFD0431"	"D49176_44"	8170	22400	140	948	929	204	66	72	40	100	99	0	552	539	104	82	85	23	100	100	0	1.877	1.888	1.900	1.869	1.349	1.946	0.912	156	383	1352	1320	0.908	882	470	863	457	0
2	14	5	"PFD0436"	"D49176_6"	8350	22400	150	8161	7755	1585	65	72	38	100	100	0	2071	2004	477	81	86	23	100	100	0	4.068	3.999	4.046	4.076	1.251	4.080	0.936	156	469	10086	9613	2.024	8096	1990	7690	1923	0
2	15	5	"PFD0454"	"D51731_2"	8550	22390	130	225	233	41	65	67	14	100	100	0	248	255	48	80	83	16	100	100	0	0.952	0.960	0.962	0.972	1.410	0.959	0.788	120	508	328	343	-0.070	160	168	168	175	0
2	16	5	"PFD0463"	"D53677_1"	8740	22400	130	134	135	28	65	66	10	100	98	0	142	146	24	78	80	12	100	99	0	1.078	1.029	0.990	1.022	1.660	1.081	0.606	120	528	133	138	0.109	69	64	70	68	0
2	17	5	"PFD0467"	"D53677_8"	8930	22410	130	113	113	20	65	65	11	96	90	0	130	130	23	78	79	11	98	93	0	0.923	0.923	0.901	0.903	2.029	0.925	0.506	120	532	100	100	-0.115	48	52	48	52	0
2	18	5	"PFD0471"	"D54177_1"	9120	22400	140	141	140	26	65	65	10	98	96	0	165	163	27	80	80	9	100	100	0	0.894	0.904	0.935	0.866	1.752	0.878	0.707	156	493	161	158	-0.161	76	85	75	83	0
2	19	5	"PFD0474"	"D54346_3"	9300	22400	140	307	311	63	65	67	14	100	100	0	371	366	81	82	82	9	100	100	0	0.837	0.866	0.869	0.882	1.390	0.846	0.874	156	498	531	530	-0.256	242	289	246	284	0
2	20	5	"PFD0478"	"D56259_1"	9500	22400	140	654	637	141	66	67	14	100	100	0	567	538	124	82	83	10	100	100	0	1.212	1.252	1.258	1.278	1.406	1.248	0.906	156	493	1073	1027	0.278	588	485	571	456	0
2	21	5	"PFD0512"	"D6287_18"	9690	22400	140	131	131	25	67	68	12	96	93	0	152	152	26	82	83	10	98	96	0	0.914	0.914	0.925	0.893	1.695	0.909	0.617	156	441	134	134	-0.129	64	70	64	70	0
2	22	5	"PFD0515"	"D6287_22"	9870	22410	140	483	488	123	68	69	13	100	100	0	735	730	177	82	82	10	100	100	0	0.636	0.648	0.658	0.647	1.257	0.635	0.906	156	612	1068	1068	-0.654	415	653	420	648	0
2	1	6	"PFD0519"	"D6287_3"	5880	22590	110	145	162	81	67	69	14	98	91	0	177	197	97	82	83	11	98	95	0	0.821	0.826	0.859	0.832	1.641	0.824	0.757	80	478	173	210	-0.284	78	95	95	115	0
2	2	6	"PFD0521"	"D6287_31"	6070	22580	130	693	703	99	66	71	59	100	100	0	620	638	112	83	86	41	100	100	0	1.168	1.148	1.190	1.154	1.243	1.155	0.867	120	527	1164	1192	0.224	627	537	637	555	0
2	3	6	"PFD0525"	"D6287_49"	6250	22580	140	2004	1956	497	68	74	64	100	100	0	1203	1162	380	84	104	249	94	91	0	1.730	1.751	1.819	1.867	1.399	1.728	0.914	156	495	3055	2966	0.791	1936	1119	1888	1078	0
2	4	6	"PFD0527"	"D6287_53"	6450	22580	140	548	538	106	67	70	25	100	100	0	273	274	63	83	101	251	13	0	0	2.532	2.466	2.530	2.588	1.447	2.475	0.868	156	474	671	662	1.340	481	190	471	191	0
2	5	6	"PFD0563"	"D65980_2"	6650	22590	140	157	160	32	66	69	16	98	96	0	186	190	39	82	86	22	100	98	0	0.875	0.870	0.814	0.846	1.614	0.843	0.730	156	408	195	202	-0.193	91	104	94	108	0
2	6	6	"PFD0569"	"D6681_10"	6800	22560	150	112	108	28	67	72	20	75	57	0	118	119	29	83	89	25	66	30	0	1.286	1.139	1.158	1.118	2.332	0.914	0.506	156	476	80	77	0.363	45	35	41	36	-50
2	7	6	"PFD0572"	"D6681_3"	7030	22590	140	200	198	38	66	71	28	98	96	0	201	201	32	82	86	19	100	100	0	1.126	1.109	1.116	1.092	1.490	1.129	0.791	156	551	253	251	0.171	134	119	132	119	0
2	8	6	"PFD0575"	"D66953_1"	7210	22590	140	118	118	23	64	67	25	89	55	0	133	133	22	80	81	12	98	92	0	1.019	1.019	1.008	1.015	1.916	1.018	0.523	156	531	107	107	0.027	54	53	54	53	0
2	9	6	"PFD0579"	"D7726_1"	7410	22590	140	330	325	61	64	67	24	100	100	0	323	321	62	80	83	29	99	99	0	1.095	1.083	1.075	1.098	1.388	1.065	0.824	156	533	509	502	0.130	266	243	261	241	0
2	10	6	"PFD0583"	"D8137_1"	7600	22590	140	727	699	164	65	67	24	100	100	0	1239	1202	286	80	84	30	100	100	0	0.571	0.565	0.593	0.561	1.320	0.553	0.900	156	483	1821	1756	-0.808	662	1159	634	1122	0
2	11	6	"PFE0587"	"E6125_5"	7790	22590	140	306	307	60	66	67	11	100	100	0	275	275	62	81	82	11	99	99	0	1.237	1.242	1.276	1.283	1.480	1.235	0.850	156	470	434	435	0.307	240	194	241	194	0
2	12	6	"PFE0589"	"E6662_1"	7980	22590	140	340	339	75	66	67	12	100	100	0	400	398	86	81	82	11	100	100	0	0.859	0.861	0.882	0.866	1.384	0.854	0.880	156	416	593	590	-0.219	274	319	273	317	0
2	13	6	"PFE0591"	"E679_1"	8170	22600	140	1693	1632	492	66	73	40	100	99	0	2039	1996	432	80	84	24	100	100	0	0.831	0.817	0.859	0.769	1.495	0.857	0.912	156	362	3586	3482	-0.268	1627	1959	1566	1916	0
2	14	6	"PFE0593"	"E679_4"	8340	22580	150	95	96	22	66	71	35	41	5	0	113	120	35	80	85	23	62	28	0	0.879	0.750	0.700	0.805	2.791	1.202	0.491	156	470	62	70	-0.186	29	33	30	40	-50
2	15	6	"PFE0596"	"E6820_1"	8530	22590	130	749	765	162	66	67	10	100	100	0	535	552	109	79	82	17	100	100	0	1.498	1.478	1.470	1.480	1.256	1.458	0.910	120	563	1139	1172	0.583	683	456	699	473	0
2	16	6	"PFE0601"	"E70_3"	8740	22590	130	110	111	19	65	66	10	97	90	0	163	165	30	78	80	13	100	100	0	0.529	0.529	0.503	0.508	1.746	0.518	0.608	120	555	130	133	-0.918	45	85	46	87	0
2	17	6	"PFE0626"	"E8167_12"	8920	22590	130	97	98	18	64	65	10	90	76	0	105	111	22	79	79	9	90	66	0	1.269	1.063	1.091	1.230	2.366	1.789	0.337	120	525	59	66	0.344	33	26	34	32	0
2	18	6	"PFE0628"	"E8167_2"	9120	22600	130	107	109	22	65	66	10	98	83	0	120	122	24	79	80	9	95	85	0	1.024	1.023	1.030	1.062	2.126	1.004	0.469	120	549	83	87	0.035	42	41	44	43	0
2	19	6	"PFE0632"	"E8314_4"	9310	22600	130	113	115	19	66	67	11	100	94	0	131	131	19	81	82	9	100	96	0	0.940	0.980	0.941	0.976	1.729	0.974	0.533	120	482	97	99	-0.089	47	50	49	50	0
2	20	6	"PFE0634"	"E832_1"	9490	22600	140	287	275	74	67	67	11	99	98	0	286	281	52	82	84	11	100	99	0	1.078	1.045	1.040	0.981	1.545	1.107	0.850	156	521	424	407	0.109	220	204	208	199	0
2	21	6	"PFE0638"	"E84_1"	9690	22600	140	316	304	80	67	68	10	99	98	0	826	784	176	82	82	11	100	100	0	0.335	0.338	0.336	0.324	1.441	0.335	0.893	156	505	993	939	-1.579	249	744	237	702	0
2	22	6	"PFE0645"	"E886_1"	9870	22600	130	133	137	25	67	68	10	100	97	0	143	145	25	82	82	10	100	98	0	1.082	1.111	1.098	1.124	1.746	1.114	0.597	120	554	127	133	0.114	66	61	70	63	0
2	1	7	"PFF0003"	"F10044_2"	5880	22770	140	315	319	72	66	67	12	100	100	0	573	566	152	82	83	11	100	100	0	0.507	0.523	0.530	0.533	1.405	0.491	0.869	156	748	740	737	-0.980	249	491	253	484	0
2	2	7	"PFF0005"	"F10154_1"	6080	22780	130	169	169	28	67	72	60	93	22	0	198	201	44	83	87	41	100	81	0	0.887	0.864	0.879	0.876	1.481	0.816	0.764	120	509	217	220	-0.173	102	115	102	118	0
2	3	7	"PFF0010"	"F1021_1"	6270	22780	140	2373	2289	623	68	74	61	100	100	0	855	847	221	84	90	42	100	100	0	2.990	2.911	3.031	2.863	1.373	3.028	0.909	156	511	3076	2984	1.580	2305	771	2221	763	0
2	4	7	"PFF0012"	"F1021_3"	6450	22770	130	5153	5151	813	68	73	29	100	100	0	1590	1601	340	84	90	31	100	100	0	3.376	3.351	3.479	3.404	1.265	3.383	0.916	120	464	6591	6600	1.756	5085	1506	5083	1517	0
2	5	7	"PFF0016"	"F10318_1"	6640	22780	140	431	433	68	66	71	26	100	100	0	361	367	64	82	88	31	100	100	0	1.308	1.288	1.265	1.295	1.277	1.299	0.884	156	481	644	652	0.388	365	279	367	285	0
2	6	7	"PFF0020"	"F10626_1"	6830	22780	140	268	271	62	68	72	19	100	100	0	409	407	95	85	90	23	100	100	0	0.617	0.630	0.644	0.632	1.407	0.615	0.868	156	547	524	525	-0.696	200	324	203	322	0
2	7	7	"PFF0043"	"F11007_3"	7030	22780	120	127	127	19	66	68	12	99	97	0	153	155	32	83	84	13	99	95	0	0.871	0.847	0.863	0.890	1.795	0.757	0.591	120	442	131	133	-0.199	61	70	61	72	0
2	8	7	"PFF0046"	"F11089_1"	7210	22780	130	390	404	73	64	66	13	100	100	0	440	466	104	80	81	12	100	100	0	0.906	0.881	0.915	0.889	1.329	0.857	0.841	120	439	686	726	-0.143	326	360	340	386	0
2	9	7	"PFF0054"	"F11484_1"	7390	22790	150	379	374	85	65	67	25	99	97	0	411	408	75	79	83	30	100	100	0	0.946	0.939	0.946	0.902	1.452	0.960	0.879	156	494	646	638	-0.080	314	332	309	329	0
2	10	7	"PFF0057"	"F1150_5"	7590	22780	140	266	257	54	65	67	24	100	97	0	242	234	50	80	83	30	97	92	0	1.241	1.247	1.216	1.285	1.470	1.234	0.849	156	456	363	346	0.311	201	162	192	154	0
2	11	7	"PFF0059"	"F11570_1"	7770	22790	140	681	680	180	66	67	11	100	100	0	567	551	135	81	81	11	100	100	0	1.265	1.306	1.361	1.301	1.446	1.335	0.898	156	488	1101	1084	0.340	615	486	614	470	0
2	12	7	"PFF0063"	"F11624_1"	7970	22780	130	964	955	138	66	67	12	100	100	0	346	346	69	79	81	12	100	100	0	3.363	3.330	3.442	3.438	1.384	3.377	0.873	120	481	1165	1156	1.750	898	267	889	267	0
2	13	7	"PFF0697"	"F3247_2"	8150	22740	150	95	95	30	67	70	16	54	44	0	103	107	30	82	85	16	54	32	0	1.333	1.120	1.200	1.184	2.451	1.089	0.466	156	534	49	53	0.415	28	21	28	25	-50
2	14	7	"PFF0700"	"F32494_1"	8350	22780	130	2396	2375	451	66	70	18	100	100	0	1697	1655	323	82	88	34	100	100	0	1.443	1.468	1.522	1.484	1.352	1.477	0.907	120	525	3945	3882	0.529	2330	1615	2309	1573	0
2	15	7	"PFF0702"	"F3277_1"	8550	22790	140	635	603	212	66	68	15	100	98	0	683	644	192	80	85	33	100	99	0	0.944	0.952	0.952	0.900	1.651	0.979	0.913	156	567	1172	1101	-0.084	569	603	537	564	0
2	16	7	"PFF0706"	"F32922_1"	8740	22790	140	218	216	42	65	66	12	100	100	0	367	357	86	78	79	13	99	99	0	0.529	0.541	0.544	0.554	1.476	0.513	0.857	156	522	442	430	-0.918	153	289	151	279	0
2	17	7	"PFF0708"	"F33056_1"	8920	22790	140	688	653	149	65	66	10	100	100	0	664	643	141	80	80	10	100	100	0	1.067	1.044	1.079	1.044	1.363	1.050	0.917	156	553	1207	1151	0.093	623	584	588	563	0
2	18	7	"PFF0711"	"F33107_1"	9130	22790	120	100	103	19	66	67	10	95	80	0	114	119	24	81	81	10	94	75	0	1.030	0.974	1.066	1.055	1.981	0.842	0.439	120	460	67	75	0.043	34	33	37	38	0
2	19	7	"PFF0740"	"F34425_1"	9300	22790	140	431	423	91	67	68	11	100	100	0	494	486	106	81	82	10	100	100	0	0.881	0.879	0.874	0.875	1.358	0.874	0.913	156	500	777	761	-0.182	364	413	356	405	0
2	20	7	"PFF0742"	"F34449_1"	9490	22790	130	141	144	23	67	68	14	100	98	0	155	160	28	82	83	11	100	100	0	1.014	0.987	1.002	0.999	1.565	0.963	0.685	120	482	147	155	0.020	74	73	77	78	0
2	21	7	"PFF0744"	"F34605_1"	9680	22790	130	165	167	28	67	68	13	100	99	0	301	301	43	81	82	11	100	100	0	0.445	0.455	0.446	0.444	1.393	0.432	0.788	120	509	318	320	-1.167	98	220	100	220	0
2	22	7	"PFF0749"	"F34859_1"	9880	22790	140	109	109	20	67	68	10	95	85	0	130	131	25	81	82	10	98	88	0	0.857	0.840	0.820	0.830	2.108	0.795	0.552	156	694	91	92	-0.222	42	49	42	50	0
2	1	8	"PFF0757"	"F35105_1"	5890	22970	140	274	265	59	67	68	11	100	98	0	254	253	53	82	83	13	100	100	0	1.203	1.158	1.151	1.137	1.460	1.172	0.846	156	683	379	369	0.267	207	172	198	171	0
2	2	8	"PFF0759"	"F35197_1"	6080	22970	150	1882	1830	398	68	68	12	100	100	0	1688	1718	289	83	85	13	100	100	0	1.130	1.078	1.126	1.058	1.273	1.111	0.935	156	564	3419	3397	0.177	1814	1605	1762	1635	0
2	3	8	"PFF0791"	"F35823_1"	6270	22970	130	149	150	25	65	69	31	99	80	0	196	198	36	83	84	12	100	100	0	0.743	0.739	0.773	0.742	1.500	0.852	0.485	120	483	197	200	-0.428	84	113	85	115	0
2	4	8	"PFF0796"	"F36083_1"	6450	22970	140	575	573	128	64	71	39	100	99	0	460	452	98	81	87	30	100	100	0	1.348	1.372	1.386	1.369	1.319	1.398	0.904	156	510	890	880	0.431	511	379	509	371	0
2	5	8	"PFF0798"	"F36120_1"	6640	22960	130	263	261	39	64	67	20	100	100	0	265	269	60	81	84	24	100	99	0	1.082	1.048	1.060	1.086	1.465	0.999	0.829	120	478	383	385	0.113	199	184	197	188	0
2	6	8	"PFF0804"	"F36356_4"	6830	22970	130	631	645	104	66	68	12	100	100	0	813	827	149	84	86	14	100	100	0	0.775	0.779	0.820	0.782	1.244	0.767	0.903	120	554	1294	1322	-0.368	565	729	579	743	0
2	7	8	"PFF0808"	"F36374_1"	7020	22970	140	1864	1803	398	65	67	11	100	100	0	788	767	200	83	84	14	100	100	0	2.552	2.541	2.619	2.651	1.388	2.562	0.920	156	557	2504	2422	1.352	1799	705	1738	684	0
2	8	8	"PFF0813"	"F36383_1"	7220	22970	140	622	614	149	64	65	10	100	100	0	383	372	93	81	82	12	99	99	0	1.848	1.890	1.968	1.920	1.395	1.914	0.866	156	492	860	841	0.886	558	302	550	291	0
2	9	8	"PFF0836"	"F37362_1"	7400	22970	130	1198	1205	195	65	66	11	100	100	0	720	733	140	80	81	13	100	100	0	1.770	1.746	1.807	1.764	1.273	1.753	0.900	120	456	1773	1793	0.824	1133	640	1140	653	0
2	10	8	"PFF0842"	"F37536_1"	7590	22970	130	215	222	43	64	65	10	100	100	0	176	178	28	80	81	12	100	100	0	1.573	1.612	1.649	1.627	1.478	1.702	0.747	120	488	247	256	0.653	151	96	158	98	0
2	11	8	"PFF0844"	"F37871_2"	7770	22970	130	582	596	106	65	66	10	100	100	0	445	446	79	80	82	12	100	100	0	1.416	1.451	1.485	1.460	1.313	1.442	0.891	120	495	882	897	0.502	517	365	531	366	0
2	12	8	"PFF0850"	"F38025_1"	7970	22980	140	365	353	80	65	66	11	100	100	0	541	524	120	80	81	13	100	100	0	0.651	0.649	0.633	0.653	1.381	0.638	0.900	156	581	761	732	-0.620	300	461	288	444	0
2	13	8	"PFF0854"	"F38531_3"	8160	22980	130	154	153	28	65	68	15	100	99	0	170	176	31	80	83	14	100	100	0	0.989	0.917	0.937	0.921	1.576	0.928	0.655	120	532	179	184	-0.016	89	90	88	96	0
2	14	8	"PFF0857"	"F38658_1"	8350	22980	140	675	648	166	66	69	16	100	100	0	487	482	105	80	86	33	100	100	0	1.496	1.448	1.443	1.427	1.397	1.504	0.885	156	540	1016	984	0.581	609	407	582	402	0
2	15	8	"PFF1501"	"F59165_1"	8530	22970	130	781	783	144	67	69	16	100	100	0	283	286	66	80	85	33	100	99	0	3.517	3.476	3.474	3.596	1.424	3.482	0.829	120	505	917	922	1.814	714	203	716	206	0
2	16	8	"PFF1503"	"F59212_1"	8730	22980	130	236	241	41	66	67	11	100	100	0	455	466	73	80	80	12	100	100	0	0.453	0.453	0.447	0.449	1.311	0.436	0.868	120	526	545	561	-1.141	170	375	175	386	0
2	17	8	"PFF1507"	"F59325_1"	8930	22980	140	174	173	35	66	67	10	98	98	0	221	223	50	80	80	10	100	100	0	0.766	0.748	0.800	0.752	1.546	0.705	0.781	156	555	249	250	-0.385	108	141	107	143	0
2	18	8	"PFF1515"	"F59681_5"	9120	22980	130	112	113	22	66	67	11	98	89	0	122	127	28	81	81	10	95	85	0	1.122	1.022	1.115	1.155	2.269	0.941	0.457	120	507	87	93	0.166	46	41	47	46	0
2	19	8	"PFF1523"	"F60089_1"	9310	22980	130	115	117	18	67	68	11	97	94	0	149	153	29	83	83	10	100	97	0	0.727	0.714	0.677	0.714	1.869	0.647	0.577	120	496	114	120	-0.459	48	66	50	70	0
2	20	8	"PFF1525"	"F60196_1"	9500	22980	140	119	119	22	67	68	13	96	91	0	142	144	29	83	83	10	97	92	0	0.881	0.852	0.876	0.860	1.924	0.799	0.580	156	523	111	113	-0.182	52	59	52	61	0
2	21	8	"PFF1565"	"F62141_1"	9690	22990	140	1174	1103	327	67	68	13	100	100	0	1440	1403	307	82	83	10	100	100	0	0.815	0.784	0.810	0.740	1.461	0.806	0.921	156	521	2465	2357	-0.295	1107	1358	1036	1321	0
2	22	8	"PFF1569"	"F62233_2"	9870	22990	130	129	129	23	67	68	10	99	95	0	185	183	30	82	83	9	100	100	0	0.602	0.614	0.637	0.587	1.717	0.589	0.612	120	582	165	163	-0.732	62	103	62	101	0
2	1	9	"PFF1573"	"F62329_1"	5870	23160	130	104	106	19	67	67	11	95	80	0	128	131	25	81	82	10	98	91	0	0.787	0.780	0.833	0.817	2.083	0.725	0.448	120	651	84	89	-0.345	37	47	39	50	0
2	2	9	"PFF1576"	"F62396_2"	6070	23160	130	130	131	24	65	66	11	100	100	0	173	179	37	81	82	11	100	100	0	0.707	0.673	0.695	0.672	1.622	0.618	0.637	120	535	157	164	-0.501	65	92	66	98	0
2	3	9	"PFF1579"	"F62610_1"	6260	23170	130	145	145	25	64	66	23	99	92	0	284	279	46	81	81	10	100	100	0	0.399	0.409	0.398	0.397	1.519	0.382	0.743	120	528	284	279	-1.325	81	203	81	198	0
2	4	9	"PFF1581"	"F62610_13"	6450	23170	140	284	279	66	64	66	30	98	97	0	311	304	67	80	80	10	100	99	0	0.952	0.960	0.951	0.966	1.585	0.965	0.859	156	514	451	439	-0.070	220	231	215	224	0
2	5	9	"PFF1628"	"F63860_1"	6630	23160	150	78	79	15	65	66	13	48	16	0	96	100	23	80	81	12	62	28	0	0.813	0.700	0.727	0.666	2.496	0.672	0.223	156	635	29	34	-0.300	13	16	14	20	-50
2	6	9	"PFF1634"	"F64095_1"	6830	23170	80	98	101	22	67	70	15	86	50	0	120	130	35	82	82	13	84	63	0	0.816	0.708	0.778	0.781	2.939	0.517	0.206	52	304	69	82	-0.294	31	38	34	48	0
2	7	9	"PFF1641"	"F64252_1"	7000	23170	130	184	189	36	64	65	11	100	100	0	201	203	28	80	81	12	100	100	0	0.992	1.016	1.014	0.996	1.428	1.033	0.788	120	538	241	248	-0.012	120	121	125	123	0
2	8	9	"PFF1644"	"F64347_2"	7190	23170	140	277	270	71	65	66	10	99	98	0	342	345	81	80	81	11	100	100	0	0.809	0.774	0.780	0.733	1.579	0.773	0.866	156	554	474	470	-0.306	212	262	205	265	0
2	9	9	"PFF1647"	"F6440_2"	7390	23170	140	891	876	247	66	67	13	100	100	0	1147	1169	297	81	82	13	100	100	0	0.774	0.744	0.749	0.732	1.372	0.745	0.905	156	503	1891	1898	-0.370	825	1066	810	1088	0
2	10	9	"PFF1652"	"F64735_1"	7570	23170	140	1517	1411	381	65	66	12	100	100	0	1325	1275	327	81	83	12	100	100	0	1.167	1.127	1.134	1.144	1.366	1.138	0.938	156	527	2696	2540	0.223	1452	1244	1346	1194	0
2	11	9	"PFF1680"	"F65658_4"	7770	23180	140	250	239	66	65	66	10	98	95	0	266	262	56	81	82	12	100	99	0	1.000	0.961	0.924	0.921	1.545	0.993	0.824	156	566	370	355	0.000	185	185	174	181	0
2	12	9	"PFF1682"	"F65704_1"	7960	23170	120	144	146	29	65	65	10	99	99	0	170	169	40	80	80	10	97	95	0	0.878	0.910	0.938	0.961	1.718	0.861	0.691	120	428	169	170	-0.188	79	90	81	89	0
2	13	9	"PFF1687"	"F66126_1"	8140	23170	140	292	284	62	65	66	10	100	100	0	281	274	61	80	81	11	100	100	0	1.129	1.129	1.148	1.133	1.462	1.124	0.827	156	495	428	413	0.175	227	201	219	194	0
2	14	9	"PFF1693"	"F66450_1"	8330	23170	140	1150	1115	270	67	67	11	100	100	0	366	364	90	80	81	11	100	98	0	3.787	3.690	3.753	3.821	1.415	3.816	0.886	156	489	1369	1332	1.921	1083	286	1048	284	0
2	15	9	"PFF1696"	"F66665_1"	8520	23170	130	3724	3592	527	67	68	12	100	100	0	2154	2159	368	81	84	17	100	100	0	1.764	1.696	1.777	1.698	1.269	1.727	0.913	120	518	5730	5603	0.819	3657	2073	3525	2078	0
2	16	9	"PFF1698"	"F66828_1"	8720	23170	130	139	138	24	66	68	12	100	99	0	139	143	27	82	83	16	96	89	0	1.281	1.180	1.213	1.232	1.775	1.120	0.559	120	539	130	133	0.357	73	57	72	61	0
2	17	9	"PFI0357"	"I4256_1"	8900	23180	130	215	217	36	67	68	11	100	100	0	223	223	34	80	81	11	100	100	0	1.035	1.049	1.050	1.048	1.449	1.055	0.744	120	473	291	293	0.050	148	143	150	143	0
2	18	9	"PFI0360"	"I4355_3"	9090	23170	130	317	313	57	66	67	11	100	100	0	366	363	74	81	83	17	100	99	0	0.881	0.876	0.854	0.894	1.423	0.834	0.870	120	520	536	529	-0.183	251	285	247	282	0
2	19	9	"PFI0362"	"I4394_2"	9280	23170	130	1063	1069	209	68	69	12	100	100	0	454	446	89	83	85	14	100	99	0	2.682	2.758	2.773	2.825	1.391	2.777	0.905	120	528	1366	1364	1.423	995	371	1001	363	0
2	20	9	"PFI0367"	"I4500_1"	9480	23180	140	234	231	54	68	69	12	98	98	0	250	250	58	83	84	12	100	98	0	0.994	0.976	0.982	1.004	1.633	0.970	0.809	156	527	333	330	-0.009	166	167	163	167	0
2	21	9	"PFI0369"	"I4547_2"	9660	23180	130	392	389	62	66	68	11	100	100	0	385	383	56	81	83	11	100	100	0	1.072	1.070	1.065	1.067	1.279	1.075	0.898	120	521	630	625	0.101	326	304	323	302	0
2	22	9	"PFI0371"	"I4582_1"	9850	23170	130	246	247	36	65	67	10	100	100	0	355	357	68	82	83	10	100	100	0	0.663	0.662	0.652	0.672	1.343	0.615	0.857	120	615	454	457	-0.593	181	273	182	275	0
2	1	10	"PFI0397"	"I5035_1"	5870	23360	130	114	117	19	64	66	11	100	97	0	113	118	25	81	81	10	92	70	0	1.563	1.432	1.636	1.721	2.267	1.354	0.395	120	616	82	90	0.644	50	32	53	37	0
2	2	10	"PFI0404"	"I5222_1"	6040	23350	130	267	271	48	64	65	11	100	100	0	464	450	96	81	82	11	100	100	0	0.530	0.561	0.563	0.571	1.370	0.529	0.864	120	518	586	576	-0.916	203	383	207	369	0
2	3	10	"PFI0407"	"I5252_1"	6240	23360	130	177	183	37	64	65	10	100	100	0	221	223	32	81	82	10	100	100	0	0.807	0.838	0.806	0.820	1.430	0.856	0.776	120	533	253	261	-0.309	113	140	119	142	0
2	4	10	"PFI0409"	"I5362_4"	6430	23350	130	645	654	129	64	65	10	100	100	0	272	268	50	80	80	9	99	99	0	3.026	3.138	3.170	3.150	1.358	3.250	0.863	120	481	773	778	1.597	581	192	590	188	0
2	5	10	"PFI0418"	"I5700_1"	6630	23360	120	153	153	28	64	64	10	100	99	0	175	178	32	78	78	10	100	100	0	0.918	0.890	0.905	0.887	1.581	0.875	0.706	120	494	186	189	-0.124	89	97	89	100	0
2	6	10	"PFI0423"	"I5893_2"	6820	23360	130	485	456	97	64	65	12	100	100	0	337	328	69	79	80	14	100	100	0	1.632	1.574	1.657	1.605	1.435	1.580	0.881	120	578	679	641	0.706	421	258	392	249	0
2	7	10	"PFI0448"	"I6567_2"	7010	23360	130	1516	1540	280	64	65	10	100	100	0	958	944	190	79	81	15	100	100	0	1.652	1.706	1.704	1.732	1.323	1.713	0.912	120	532	2331	2341	0.724	1452	879	1476	865	0
2	8	10	"PFI0451"	"I6639_1"	7200	23370	130	98	99	19	67	67	12	85	58	0	201	196	31	80	81	12	100	100	0	0.256	0.276	0.261	0.245	2.024	0.272	0.489	120	552	152	148	-1.965	31	121	32	116	0
2	9	10	"PFI0457"	"I6658_1"	7390	23360	140	674	651	164	67	67	13	100	100	0	434	423	116	80	81	10	99	99	0	1.715	1.703	1.707	1.808	1.562	1.717	0.894	156	503	961	927	0.778	607	354	584	343	0
2	10	10	"PFI0459"	"I6658_3"	7580	23360	130	749	733	214	66	68	22	100	100	0	389	395	97	81	84	22	100	100	0	2.218	2.124	2.180	2.130	1.482	2.251	0.866	120	455	991	981	1.149	683	308	667	314	0
2	11	10	"PFI0461"	"I6724_2"	7780	23370	140	610	588	213	66	68	20	99	98	0	559	542	123	80	83	21	100	100	0	1.136	1.130	1.144	1.015	1.632	1.223	0.884	156	518	1023	984	0.184	544	479	522	462	0
2	12	10	"PFI0465"	"I6851_2"	7970	23360	130	498	494	96	66	66	10	100	100	0	207	211	43	80	80	9	100	100	0	3.402	3.267	3.548	3.381	1.507	3.468	0.785	120	486	559	559	1.766	432	127	428	131	0
2	13	10	"PFI0492"	"I7697_2"	8160	23360	130	345	341	71	66	68	13	100	100	0	285	286	40	81	82	12	100	100	0	1.368	1.341	1.384	1.324	1.332	1.372	0.869	120	516	483	480	0.452	279	204	275	205	0
2	14	10	"PFI0498"	"I7884_1"	8360	23360	140	360	347	87	67	68	13	100	100	0	242	239	56	81	82	12	98	97	0	1.820	1.772	1.805	1.842	1.612	1.788	0.848	156	525	454	438	0.864	293	161	280	158	0
2	15	10	"PFI0501"	"I8013_1"	8550	23370	140	239	246	72	67	67	11	96	95	0	221	224	54	80	83	16	100	97	0	1.220	1.243	1.205	1.154	1.935	1.327	0.750	156	454	313	323	0.287	172	141	179	144	0
2	16	10	"PFI0504"	"I8083_1"	8740	23370	140	826	816	260	67	67	11	100	100	0	1442	1451	360	80	82	12	100	100	0	0.557	0.546	0.568	0.522	1.400	0.555	0.912	156	438	2121	2120	-0.844	759	1362	749	1371	0
2	17	10	"PFI0510"	"I8305_1"	8930	23360	140	831	795	217	67	68	11	100	100	0	678	662	199	81	84	19	100	98	0	1.280	1.253	1.308	1.298	1.492	1.242	0.888	156	461	1361	1309	0.356	764	597	728	581	0
2	18	10	"PFI0513"	"I8332_1"	9120	23370	120	228	227	44	68	69	12	100	100	0	297	302	43	83	87	22	100	100	0	0.748	0.726	0.723	0.711	1.389	0.743	0.820	120	439	374	378	-0.420	160	214	159	219	0
2	19	10	"PFJ0455"	"J53_17"	9310	23370	140	529	499	134	70	71	14	100	100	0	582	554	140	85	87	16	100	99	0	0.924	0.915	0.926	0.905	1.493	0.920	0.928	156	555	956	898	-0.115	459	497	429	469	0
2	20	10	"PFJ0457"	"J53_21"	9500	23360	130	3195	3070	658	68	70	14	100	100	0	1054	1037	213	84	85	14	100	100	0	3.224	3.150	3.192	3.173	1.241	3.180	0.936	120	528	4097	3955	1.689	3127	970	3002	953	0
2	21	10	"PFJ0459"	"J53_23"	9690	23390	80	94	95	17	67	69	12	78	57	0	105	107	20	81	83	12	75	48	0	1.125	1.077	1.068	1.219	3.347	0.999	0.118	52	310	51	54	0.170	27	24	28	26	0
2	22	10	"PFJ0463"	"J53_29"	9870	23370	130	1598	1612	390	66	68	11	100	100	0	1417	1432	297	82	83	12	100	100	0	1.148	1.145	1.142	1.133	1.210	1.152	0.937	120	663	2867	2896	0.199	1532	1335	1546	1350	0
2	1	11	"PFJ0468"	"J53_37"	5880	23540	130	362	368	65	64	65	11	100	100	0	223	214	44	80	81	14	98	98	0	2.084	2.269	2.206	2.354	1.520	2.320	0.817	120	616	441	438	1.059	298	143	304	134	0
2	2	11	"PFJ0472"	"J53_41"	6070	23540	130	759	737	148	65	66	11	100	100	0	579	563	107	81	83	16	100	100	0	1.394	1.394	1.400	1.406	1.334	1.395	0.907	120	532	1192	1154	0.479	694	498	672	482	0
2	3	11	"PFJ0495"	"J564_1"	6270	23550	140	773	724	178	64	65	10	100	100	0	980	937	179	82	82	12	100	100	0	0.790	0.772	0.783	0.756	1.303	0.781	0.927	156	540	1607	1515	-0.341	709	898	660	855	0
2	4	11	"PFJ0497"	"J564_3"	6460	23540	140	1593	1534	435	64	65	10	100	100	0	732	684	211	80	80	10	100	99	0	2.345	2.434	2.494	2.615	1.569	2.448	0.920	156	539	2181	2074	1.230	1529	652	1470	604	0
2	5	11	"PFJ0500"	"J56_7"	6650	23550	120	166	167	36	64	65	10	100	100	0	142	142	23	77	78	10	98	96	0	1.569	1.585	1.543	1.611	1.955	1.798	0.544	120	462	167	168	0.650	102	65	103	65	0
2	6	11	"PFJ0503"	"J583_1"	6840	23550	130	129	129	22	63	63	10	100	97	0	116	117	20	78	79	13	91	69	0	1.737	1.692	1.718	1.806	2.106	1.785	0.450	120	537	104	105	0.796	66	38	66	39	0
2	7	11	"PFJ0506"	"J587_3"	7030	23550	130	120	120	25	64	64	11	99	91	0	127	128	17	79	80	12	99	91	0	1.167	1.143	1.086	1.094	1.769	1.224	0.561	120	571	104	105	0.222	56	48	56	49	0
2	8	11	"PFJ0508"	"J587_5"	7230	23570	110	93	94	17	65	67	12	78	53	0	115	114	19	79	80	11	91	77	0	0.778	0.829	0.730	0.792	2.655	0.800	0.285	80	429	64	64	-0.363	28	36	29	35	0
2	9	11	"PFJ0527"	"J647_6"	7410	23550	140	638	609	164	65	66	12	100	100	0	668	647	152	80	81	10	100	100	0	0.974	0.959	0.968	0.958	1.379	0.969	0.916	156	518	1161	1111	-0.037	573	588	544	567	0
2	10	11	"PFJ0531"	"J64_1"	7600	23550	140	236	227	58	66	67	20	97	95	0	449	437	108	81	83	20	100	100	0	0.462	0.452	0.452	0.429	1.668	0.441	0.860	156	542	538	517	-1.114	170	368	161	356	0
2	11	11	"PFJ0533"	"J64_3"	7790	23550	120	171	171	31	67	68	11	100	100	0	271	271	56	81	82	11	100	100	0	0.547	0.547	0.567	0.547	1.458	0.515	0.804	120	459	294	294	-0.869	104	190	104	190	0
2	12	11	"PFJ0536"	"J65_10"	7990	23550	150	856	811	230	68	69	12	100	100	0	635	622	168	83	85	13	100	99	0	1.428	1.378	1.390	1.408	1.467	1.393	0.902	156	606	1340	1282	0.514	788	552	743	539	0
2	13	11	"PFJ0538"	"J65_12"	8160	23550	110	139	142	23	67	71	18	100	97	0	138	140	26	83	87	16	98	86	0	1.309	1.316	1.425	1.425	2.009	1.364	0.474	80	412	127	132	0.389	72	55	75	57	0
2	14	11	"PFJ0540"	"J65_2"	8360	23560	140	305	295	87	66	69	16	97	96	0	513	508	119	81	84	14	100	100	0	0.553	0.536	0.545	0.497	1.612	0.543	0.864	156	554	671	656	-0.854	239	432	229	427	0
2	15	11	"PFJ0567"	"J71_12"	8550	23560	140	152	150	36	66	67	11	94	92	0	251	250	50	79	81	12	100	99	0	0.500	0.491	0.496	0.455	1.850	0.485	0.746	156	392	258	255	-1.000	86	172	84	171	0
2	16	11	"PFJ0569"	"J71_2"	8710	23540	150	84	86	19	69	70	11	58	30	0	94	96	19	80	81	10	57	34	0	1.071	1.063	1.000	1.048	3.030	1.001	0.210	156	466	29	33	0.100	15	14	17	16	-50
2	17	11	"PFJ0571"	"J71_6"	8940	23530	150	82	86	21	70	71	12	48	31	0	96	98	17	82	85	17	43	16	0	0.857	1.000	1.196	1.105	2.865	1.036	0.189	156	479	26	32	-0.222	12	14	16	16	-50
2	18	11	"PFJ0573"	"J71_9"	9120	23560	140	40838	38491	9507	72	73	13	100	100	0	19227	18118	3800	86	90	19	100	100	0	2.130	2.131	2.176	2.101	1.295	2.198	0.951	156	371	59907	56451	1.091	40766	19141	38419	18032	0
2	19	11	"PFJ0576"	"J73_13"	9310	23560	120	128	130	22	71	71	12	100	95	0	139	142	23	84	86	14	98	93	0	1.036	1.017	0.978	1.004	1.690	0.999	0.549	120	359	112	117	0.052	57	55	59	58	0
2	20	11	"PFJ0578"	"J73_15"	9500	23560	130	1919	1869	433	67	69	14	100	100	0	1573	1559	274	83	85	15	100	100	0	1.243	1.221	1.237	1.201	1.223	1.249	0.922	120	529	3342	3278	0.314	1852	1490	1802	1476	0
2	21	11	"PFK0742"	"Ks1964_2"	9700	23560	100	89	91	16	67	68	11	78	47	0	119	118	19	83	84	11	90	71	0	0.611	0.686	0.733	0.705	3.143	0.652	0.215	80	434	58	59	-0.710	22	36	24	35	0
2	22	11	"PFK0745"	"Ks1_2"	9880	23560	140	619	607	187	67	67	10	100	100	0	423	408	97	82	83	11	99	99	0	1.619	1.656	1.660	1.621	1.560	1.731	0.912	156	711	893	866	0.695	552	341	540	326	0
2	1	12	"PFK0752"	"Ks202_6"	5880	23730	130	1702	1736	426	63	64	11	100	100	0	1341	1305	311	81	84	18	100	100	0	1.301	1.367	1.346	1.390	1.328	1.333	0.930	120	613	2899	2897	0.379	1639	1260	1673	1224	0
2	2	12	"PFK0755"	"Ks202_9"	6080	23740	140	195	196	49	64	65	11	98	96	0	414	425	98	81	84	19	100	99	0	0.393	0.384	0.383	0.362	1.560	0.380	0.874	156	530	464	476	-1.346	131	333	132	344	0
2	3	12	"PFK0757"	"Ks206_2"	6280	23750	150	84	84	16	62	64	10	71	52	0	95	97	18	79	80	11	62	31	0	1.375	1.222	1.133	1.182	2.632	1.054	0.173	156	504	38	40	0.459	22	16	22	18	-50
2	4	12	"PFK0760"	"Ks210_1"	6460	23740	130	234	240	44	63	64	10	100	100	0	145	152	48	79	80	10	100	95	0	2.591	2.425	2.733	2.740	1.639	2.232	0.660	120	443	237	250	1.373	171	66	177	73	0
2	5	12	"PFK0786"	"Ks225_7"	6650	23740	140	293	287	76	65	65	10	99	99	0	210	211	55	78	79	9	99	98	0	1.727	1.669	1.664	1.722	1.457	1.684	0.867	156	544	360	355	0.788	228	132	222	133	0
2	6	12	"PFK0793"	"Ks2300_1"	6840	23740	130	146	145	27	63	64	10	100	99	0	149	151	27	78	79	9	100	99	0	1.169	1.123	1.094	1.142	1.783	1.110	0.628	120	500	154	155	0.225	83	71	82	73	0
2	7	12	"PFK0795"	"Ks2345_1"	7030	23750	140	332	314	103	63	63	10	98	96	0	725	714	190	79	80	10	100	100	0	0.416	0.395	0.400	0.352	1.803	0.403	0.893	156	500	915	886	-1.264	269	646	251	635	0
2	8	12	"PFK0799"	"Ks244_1"	7220	23750	140	318	306	81	64	64	10	98	98	0	387	380	83	79	80	10	100	100	0	0.825	0.804	0.812	0.777	1.455	0.819	0.884	156	461	562	543	-0.278	254	308	242	301	0
2	9	12	"PFK0802"	"Ks244_3"	7400	23740	130	399	405	72	63	65	11	100	100	0	446	447	69	79	80	10	100	100	0	0.916	0.929	0.911	0.927	1.262	0.915	0.898	120	451	703	710	-0.127	336	367	342	368	0
2	10	12	"PFK0804"	"Ks244_8"	7590	23750	130	107	109	22	64	65	10	97	85	0	147	152	31	79	79	9	100	100	0	0.632	0.616	0.611	0.574	2.058	0.550	0.519	120	509	111	118	-0.661	43	68	45	73	0
2	11	12	"PFK0825"	"Ks25_1"	7790	23750	130	290	289	44	66	67	11	100	100	0	263	265	44	80	81	11	100	100	0	1.224	1.205	1.224	1.213	1.322	1.228	0.873	120	540	407	408	0.292	224	183	223	185	0
2	12	12	"PFK0827"	"Ks25_12"	7990	23750	130	190	190	41	68	69	13	100	99	0	222	227	44	83	86	15	100	100	0	0.878	0.847	0.856	0.831	1.508	0.867	0.770	120	473	261	266	-0.188	122	139	122	144	0
2	13	12	"PFK0830"	"Ks25_19"	8170	23740	130	1201	1175	300	69	70	14	100	100	0	534	531	113	83	87	17	100	100	0	2.510	2.469	2.439	2.464	1.333	2.516	0.928	120	503	1583	1554	1.328	1132	451	1106	448	0
2	14	12	"PFK0834"	"Ks25_8"	8360	23750	120	139	139	26	66	67	11	99	97	0	193	200	32	82	82	13	100	100	0	0.658	0.619	0.621	0.590	1.599	0.584	0.713	120	424	184	191	-0.605	73	111	73	118	0
2	15	12	"PFK0839"	"Ks266_15"	8550	23750	140	456	444	149	67	67	10	99	99	0	881	863	276	81	81	11	100	100	0	0.486	0.482	0.480	0.471	1.655	0.474	0.890	156	408	1189	1159	-1.040	389	800	377	782	0
2	16	12	"PFK0841"	"Ks266_6"	8730	23750	140	838	791	259	68	69	11	100	100	0	816	783	197	80	81	10	100	100	0	1.046	1.028	1.032	0.978	1.598	1.071	0.904	156	491	1506	1426	0.065	770	736	723	703	0
2	17	12	"PFK0858"	"Ks271_1"	8930	23740	130	385	379	76	70	71	12	100	100	0	883	861	139	81	82	12	100	100	0	0.393	0.396	0.402	0.390	1.296	0.382	0.891	120	467	1117	1089	-1.348	315	802	309	780	0
2	18	12	"PFK0868"	"Ks2886_1"	9090	23720	150	76	77	13	71	72	12	28	9	0	87	91	18	82	85	17	25	11	0	1.000	0.667	0.863	1.036	3.713	0.386	0.090	156	422	10	15	0.000	5	5	6	9	-50
2	19	12	"PFK0871"	"Ks291_5"	9280	23720	150	74	75	13	69	70	12	30	10	0	85	91	19	81	83	15	27	14	0	1.250	0.600	1.038	0.925	3.618	0.448	0.131	156	444	9	16	0.322	5	4	6	10	-50
2	20	12	"PFK0873"	"Ks291_8"	9470	23720	150	79	80	17	68	69	12	44	19	0	92	96	22	81	83	13	44	19	0	1.000	0.800	0.842	0.876	2.964	0.742	0.218	156	612	22	27	0.000	11	11	12	15	-50
2	21	12	"PFK0878"	"Ks2_13"	9690	23760	90	85	86	12	68	69	12	69	28	0	108	110	19	82	83	11	80	59	0	0.654	0.643	0.704	0.761	2.429	0.703	0.102	52	361	43	46	-0.613	17	26	18	28	0
2	22	12	"PFK0881"	"Ks2_9"	9870	23750	130	393	382	81	66	67	10	100	100	0	221	220	34	82	83	11	100	100	0	2.353	2.290	2.266	2.282	1.402	2.405	0.842	120	626	466	454	1.234	327	139	316	138	0
2	1	13	"PFL0033"	"L1_66"	5890	23930	130	97	97	16	62	63	10	95	81	0	114	114	16	81	82	15	83	55	0	1.061	1.061	1.065	1.147	2.314	0.945	0.295	120	541	68	68	0.085	35	33	35	33	0
2	2	13	"PFL0035"	"L1_7"	6040	23890	150	74	76	17	63	64	11	48	23	0	86	90	18	82	84	16	25	8	0	2.750	1.625	1.000	1.054	3.223	0.699	0.155	156	562	15	21	1.459	11	4	13	8	-50
2	3	13	"PFL0037"	"L1_72"	6280	23930	130	131	131	23	62	63	11	100	98	0	129	131	19	80	81	11	97	95	0	1.408	1.353	1.329	1.396	1.919	1.482	0.579	120	480	118	120	0.494	69	49	69	51	0
2	4	13	"PFL0041"	"L1_79"	6450	23920	150	72	75	16	63	64	10	42	25	0	89	94	21	78	79	9	54	32	0	0.818	0.750	1.000	0.990	3.269	0.602	0.109	156	465	20	28	-0.290	9	11	12	16	-50
2	5	13	"PFL0043"	"L1_81"	6650	23930	130	110	111	21	65	65	10	97	87	0	136	136	24	78	79	9	98	96	0	0.776	0.793	0.800	0.801	2.021	0.779	0.536	120	448	103	104	-0.366	45	58	46	58	0
2	6	13	"PFL0045"	"L1_83"	6840	23930	130	313	319	52	64	65	10	100	100	0	288	289	49	78	79	9	100	100	0	1.186	1.209	1.248	1.221	1.359	1.197	0.838	120	464	459	466	0.246	249	210	255	211	0
2	7	13	"PFL0068"	"L2_117"	7030	23910	130	564	581	112	64	65	11	100	100	0	678	673	130	80	81	11	100	100	0	0.836	0.872	0.853	0.880	1.282	0.834	0.903	120	465	1098	1110	-0.258	500	598	517	593	0
2	8	13	"PFL0070"	"L2_12"	7220	23910	130	803	800	97	64	65	11	100	100	0	1168	1139	159	80	81	12	100	100	0	0.679	0.695	0.689	0.700	1.199	0.674	0.937	120	457	1827	1795	-0.558	739	1088	736	1059	0
2	9	13	"PFL0072"	"L2_123"	7410	23920	120	131	133	24	64	65	11	100	95	0	156	154	26	78	79	10	100	100	0	0.859	0.908	0.892	0.894	1.602	0.923	0.710	120	449	145	145	-0.219	67	78	69	76	0
2	10	13	"PFL0074"	"L2_127"	7600	23920	130	194	192	37	65	65	10	100	99	0	202	201	31	78	78	9	100	100	0	1.040	1.033	1.049	1.012	1.480	1.074	0.792	120	528	253	250	0.057	129	124	127	123	0
2	11	13	"PFL0077"	"L2_135"	7790	23920	130	1061	1062	198	64	65	10	100	100	0	446	448	70	78	80	10	100	100	0	2.709	2.697	2.690	2.691	1.316	2.862	0.864	120	512	1365	1368	1.438	997	368	998	370	0
2	12	13	"PFL0079"	"L2_139"	7980	23910	130	310	330	77	66	66	11	100	100	0	295	303	64	81	82	11	100	100	0	1.140	1.189	1.160	1.201	1.392	1.179	0.851	120	479	458	486	0.189	244	214	264	222	0
2	13	13	"PFL0101"	"L2_180"	8160	23920	130	236	236	41	67	68	12	100	100	0	332	339	58	81	83	14	100	100	0	0.673	0.655	0.675	0.651	1.327	0.640	0.853	120	489	420	427	-0.571	169	251	169	258	0
2	14	13	"PFL0104"	"L2_185"	8350	23920	130	115	115	21	67	67	11	94	90	0	124	126	22	80	81	12	95	83	0	1.091	1.043	1.014	1.066	2.157	1.113	0.531	120	496	92	94	0.126	48	44	48	46	0
2	15	13	"PFL0109"	"L2_193"	8540	23920	130	358	354	61	67	68	11	100	100	0	460	460	60	80	80	10	100	100	0	0.766	0.755	0.758	0.747	1.245	0.745	0.897	120	508	671	667	-0.385	291	380	287	380	0
2	16	13	"PFL0111"	"L2_195"	8730	23920	130	147	150	27	67	68	10	100	100	0	200	200	32	79	80	10	100	99	0	0.661	0.686	0.652	0.679	1.479	0.689	0.774	120	484	201	204	-0.597	80	121	83	121	0
2	17	13	"PFL0113"	"L2_198"	8920	23930	120	122	122	20	67	68	11	99	96	0	170	167	30	80	81	10	99	99	0	0.611	0.632	0.613	0.634	1.647	0.624	0.646	120	457	145	142	-0.710	55	90	55	87	0
2	18	13	"PFL0115"	"L2_20"	9110	23920	140	1186	1190	340	68	68	11	100	100	0	516	498	147	81	83	13	99	98	0	2.570	2.691	2.677	2.899	1.518	2.704	0.928	156	533	1553	1539	1.362	1118	435	1122	417	0
2	19	13	"PFL0135"	"L2_233"	9300	23920	130	85	85	13	67	67	11	67	33	0	134	133	22	80	82	13	98	87	0	0.333	0.340	0.379	0.346	2.066	0.303	0.266	120	515	72	71	-1.585	18	54	18	53	0
2	20	13	"PFL0138"	"L2_238"	9490	23920	120	92	93	17	67	67	11	81	60	0	116	118	18	80	80	10	93	87	0	0.694	0.684	0.823	0.773	2.372	0.713	0.294	120	514	61	64	-0.526	25	36	26	38	0
2	21	13	"PFL0141"	"L2_248"	9680	23930	120	193	196	38	66	67	11	100	100	0	396	403	70	81	81	10	100	100	0	0.403	0.404	0.408	0.394	1.388	0.393	0.823	120	524	442	452	-1.311	127	315	130	322	0
2	22	13	"PFL0145"	"L2_259"	9880	23930	130	108	109	21	66	67	10	95	86	0	126	127	18	81	82	11	98	90	0	0.933	0.935	1.020	0.903	2.088	0.983	0.423	120	621	87	89	-0.100	42	45	43	46	0
2	1	14	"PFL0149"	"L2_268"	5870	24100	130	171	174	36	62	62	10	100	100	0	174	172	27	79	80	11	100	99	0	1.147	1.204	1.212	1.202	1.480	1.261	0.785	120	611	204	205	0.198	109	95	112	93	0
2	2	14	"PFL0152"	"L2_277"	6070	24100	130	527	526	141	63	65	13	100	100	0	538	544	124	83	86	20	100	99	0	1.020	1.004	0.982	1.002	1.447	0.990	0.913	120	573	919	924	0.028	464	455	463	461	0
2	3	14	"PFM0408"	"M36520_1"	6280	24100	130	330	326	60	63	65	13	100	100	0	326	324	55	82	85	24	100	100	0	1.094	1.087	1.078	1.087	1.269	1.088	0.876	120	517	511	505	0.130	267	244	263	242	0
2	4	14	"PFM0410"	"M36520_4"	6470	24110	130	303	308	56	64	65	14	100	100	0	217	217	34	81	82	20	100	100	0	1.757	1.794	1.794	1.797	1.304	1.832	0.874	120	438	375	380	0.813	239	136	244	136	0
2	5	14	"PFM0413"	"M36754_16"	6660	24110	140	2239	2126	671	64	65	11	100	100	0	826	773	225	80	80	10	100	100	0	2.916	2.975	2.978	3.029	1.523	3.077	0.927	156	441	2921	2755	1.544	2175	746	2062	693	0
2	6	14	"PFM0417"	"M36754_20"	6820	24100	150	79	79	15	65	70	55	1	0	0	94	95	17	80	82	13	51	23	0	1.000	0.933	0.900	0.892	2.911	0.976	0.154	156	552	28	29	0.000	14	14	14	15	-50
2	7	14	"PFM0419"	"M36754_23"	7030	24110	130	587	607	113	64	70	54	100	100	0	619	619	103	81	82	12	100	100	0	0.972	1.009	1.028	1.007	1.256	1.031	0.871	120	576	1061	1081	-0.041	523	538	543	538	0
2	8	14	"PFM0422"	"M3675_2"	7220	24110	120	909	913	161	63	64	11	100	100	0	782	765	104	80	81	11	100	100	0	1.205	1.241	1.243	1.234	1.223	1.266	0.926	120	510	1548	1535	0.269	846	702	850	685	0
2	9	14	"PFM0440"	"M3766_1"	7410	24110	140	1062	1029	241	64	65	11	100	100	0	764	738	173	79	79	10	100	100	0	1.457	1.464	1.517	1.472	1.300	1.473	0.939	156	608	1683	1624	0.543	998	685	965	659	0
2	10	14	"PFM0442"	"M37744_2"	7600	24110	110	91	95	17	65	66	10	87	70	0	105	109	22	77	78	9	88	72	0	0.929	0.938	1.020	0.957	2.764	0.962	0.238	80	484	54	62	-0.107	26	28	30	32	0
2	11	14	"PFM0444"	"M37773_2"	7800	24110	120	115	116	21	66	67	11	97	93	0	102	104	16	80	81	13	74	33	0	2.227	2.083	2.333	2.387	2.365	1.899	0.253	120	533	71	74	1.155	49	22	50	24	0
2	12	14	"PFM0446"	"M3777_1"	7980	24110	130	453	455	60	66	66	10	100	100	0	302	306	48	81	82	11	100	100	0	1.751	1.729	1.739	1.747	1.261	1.765	0.891	120	561	608	614	0.808	387	221	389	225	0
2	13	14	"PFM0448"	"M37794_11"	8170	24110	120	135	135	23	65	66	10	100	99	0	134	132	25	79	80	9	97	92	0	1.273	1.321	1.306	1.403	1.760	1.269	0.621	120	534	125	123	0.348	70	55	70	53	0
2	14	14	"PFM0450"	"M37794_14"	8360	24110	120	93	93	15	67	67	11	85	60	0	107	109	21	79	80	10	83	61	0	0.929	0.867	0.865	0.921	2.579	0.773	0.240	120	592	54	56	-0.107	26	28	26	30	0
2	15	14	"PFM0469"	"M38740_1"	8560	24120	90	92	92	12	67	68	11	84	59	0	100	103	19	81	81	10	67	48	0	1.316	1.136	1.000	0.979	2.789	1.028	0.136	52	381	44	47	0.396	25	19	25	22	0
2	16	14	"PFM0472"	"M38757_4"	8750	24120	130	388	383	74	67	68	10	100	100	0	723	730	88	81	82	10	100	100	0	0.500	0.487	0.490	0.475	1.298	0.491	0.906	120	557	963	965	-1.000	321	642	316	649	0
2	17	14	"PFM0476"	"M38913_1"	8930	24120	140	322	318	93	69	69	11	99	98	0	845	818	221	83	84	11	100	100	0	0.332	0.339	0.339	0.324	1.525	0.338	0.897	156	550	1015	984	-1.591	253	762	249	735	0
2	18	14	"PFM0478"	"M38913_6"	9120	24120	130	240	238	51	68	69	11	99	99	0	642	638	99	84	85	11	100	100	0	0.308	0.307	0.297	0.300	1.323	0.297	0.856	120	504	730	724	-1.698	172	558	170	554	0
2	19	14	"PFM0481"	"M38941_1"	9310	24120	140	458	428	124	67	67	11	100	99	0	410	392	97	82	83	10	100	98	0	1.192	1.165	1.193	1.138	1.566	1.191	0.913	156	576	719	671	0.253	391	328	361	310	0
2	20	14	"PFM0484"	"M38941_6"	9490	24120	130	292	288	53	66	66	10	100	100	0	243	246	46	80	81	13	100	100	0	1.387	1.337	1.375	1.354	1.405	1.336	0.821	120	559	389	388	0.471	226	163	222	166	0
2	21	14	"PFM0510"	"M41547_1"	9690	24120	130	482	473	110	66	67	10	100	100	0	1224	1203	317	80	82	16	100	100	0	0.364	0.362	0.356	0.363	1.305	0.344	0.922	120	582	1560	1530	-1.459	416	1144	407	1123	0
2	22	14	"PFM0512"	"M41763_12"	9880	24120	130	818	764	143	66	67	10	100	100	0	675	647	133	81	82	10	100	100	0	1.266	1.233	1.228	1.243	1.233	1.224	0.938	120	636	1346	1264	0.340	752	594	698	566	0
2	1	15	"PFM0514"	"M41763_4"	5890	24300	120	89	90	17	62	62	10	86	70	0	98	99	15	80	81	10	70	40	0	1.500	1.474	1.381	1.502	2.767	1.727	0.163	120	517	45	47	0.585	27	18	28	19	0
2	2	15	"PFM0516"	"M41776_1"	6020	24280	150	81	85	25	64	67	16	50	30	0	95	106	47	82	87	22	41	23	0	1.308	0.875	1.000	0.973	2.778	0.478	0.277	156	658	30	45	0.387	17	13	21	24	-50
2	3	15	"PFM0524"	"M42658_1"	6270	24300	140	349	343	90	65	69	17	100	100	0	295	289	69	85	89	25	98	97	0	1.352	1.363	1.355	1.392	1.453	1.362	0.859	156	678	494	482	0.436	284	210	278	204	0
2	4	15	"PFM0531"	"M42966_1"	6450	24300	130	284	294	68	65	66	14	100	100	0	605	636	131	84	86	20	100	100	0	0.420	0.415	0.401	0.408	1.302	0.407	0.874	120	458	740	781	-1.250	219	521	229	552	0
2	5	15	"PFN0076"	"N128_81"	6610	24280	150	73	86	39	65	67	11	43	28	0	86	100	43	84	85	12	30	21	0	4.000	1.313	0.941	0.959	2.978	0.887	0.594	156	570	10	37	2.000	8	2	21	16	-50
2	6	15	"PFN0079"	"N128_86"	6850	24310	120	123	126	23	68	75	57	43	0	0	156	156	19	85	87	15	100	99	0	0.775	0.817	0.812	0.776	1.617	0.871	0.603	120	537	126	129	-0.368	55	71	58	71	0
2	7	15	"PFN0082"	"N128_90"	7030	24300	130	404	400	70	67	74	59	100	100	0	360	360	57	85	86	14	100	100	0	1.225	1.211	1.207	1.214	1.268	1.288	0.802	120	497	612	608	0.293	337	275	333	275	0
2	8	15	"PFN0084"	"N128_92"	7220	24310	130	612	608	160	64	66	11	100	100	0	408	409	98	82	82	10	100	100	0	1.681	1.664	1.656	1.666	1.300	1.674	0.894	120	419	874	871	0.749	548	326	544	327	0
2	9	15	"PFN0086"	"N128_95"	7410	24310	140	502	486	146	64	65	10	100	100	0	403	381	106	79	81	10	98	98	0	1.352	1.397	1.382	1.424	1.638	1.422	0.901	156	478	762	724	0.435	438	324	422	302	0
2	10	15	"PFN0090"	"N129_1"	7600	24300	90	89	88	13	64	65	10	82	61	0	98	102	14	79	81	11	82	48	0	1.316	1.043	1.069	0.970	2.677	1.089	0.205	52	313	44	47	0.396	25	19	24	23	0
2	11	15	"PFN0105"	"N129_41"	7780	24320	150	76	90	41	66	67	12	45	31	0	90	106	45	81	82	13	41	26	0	1.111	0.960	1.000	1.097	2.573	0.895	0.626	156	654	19	49	0.152	10	9	24	25	-50
2	12	15	"PFN0107"	"N129_48"	7980	24310	120	96	97	18	66	67	11	85	65	0	120	121	19	82	82	11	94	81	0	0.789	0.795	0.842	0.774	2.316	0.801	0.405	120	546	68	70	-0.341	30	38	31	39	0
2	13	15	"PFN0109"	"N129_6"	8170	24300	90	85	87	18	66	66	11	69	40	0	106	112	24	82	82	10	84	55	0	0.792	0.700	0.676	0.739	2.830	0.640	0.199	52	392	43	51	-0.337	19	24	21	30	0
2	14	15	"PFN0112"	"N130_1"	8360	24310	90	89	88	15	66	66	10	73	59	0	99	99	14	80	81	10	73	44	0	1.211	1.158	1.211	1.389	2.759	1.170	0.151	52	357	42	41	0.276	23	19	22	19	0
2	15	15	"PFN0114"	"N130_17"	8550	24310	130	104	103	18	67	68	11	91	77	0	158	162	27	81	82	10	100	100	0	0.481	0.444	0.477	0.412	2.225	0.415	0.422	120	612	114	117	-1.057	37	77	36	81	0
2	16	15	"PFN0116"	"N130_19"	8730	24310	120	869	822	226	67	69	12	100	100	0	555	528	145	83	84	11	100	100	0	1.699	1.697	1.661	1.764	1.404	1.705	0.929	120	499	1274	1200	0.765	802	472	755	445	0
2	17	15	"PFN0134"	"N130_43"	8930	24320	140	8010	7057	2593	69	70	11	100	100	0	11027	9884	3088	85	86	12	100	100	0	0.726	0.713	0.737	0.677	1.514	0.725	0.947	156	562	18883	16787	-0.462	7941	10942	6988	9799	0
2	18	15	"PFN0137"	"N130_46"	9130	24320	140	523	536	160	69	70	12	100	99	0	1332	1357	320	87	88	11	100	100	0	0.365	0.368	0.371	0.351	1.397	0.369	0.915	156	547	1699	1737	-1.455	454	1245	467	1270	0
2	19	15	"PFN0139"	"N130_5"	9310	24320	130	2471	2381	593	68	70	12	100	100	0	2654	2586	448	83	85	10	100	100	0	0.935	0.924	0.936	0.899	1.248	0.954	0.954	120	508	4974	4816	-0.097	2403	2571	2313	2503	0
2	20	15	"PFN0141"	"N130_52"	9500	24320	120	4402	4385	1034	67	68	10	100	100	0	3576	3583	629	81	83	16	100	100	0	1.240	1.233	1.234	1.214	1.203	1.272	0.934	120	499	7830	7820	0.311	4335	3495	4318	3502	0
2	21	15	"PFN0145"	"N130_61"	9680	24320	130	1093	1078	255	66	66	10	100	100	0	1400	1447	302	80	82	16	100	100	0	0.778	0.740	0.729	0.732	1.290	0.743	0.934	120	536	2347	2379	-0.362	1027	1320	1012	1367	0
2	22	15	"PFN0147"	"N131_12"	9880	24320	120	127	129	21	66	67	10	100	97	0	131	132	23	80	81	10	96	93	0	1.196	1.212	1.258	1.259	1.891	1.193	0.556	120	566	112	115	0.258	61	51	63	52	0
2	1	16	"PFN0168"	"N132_106"	5890	24500	130	109	110	20	61	62	10	97	94	0	153	153	22	79	80	9	100	100	0	0.649	0.662	0.672	0.625	1.735	0.641	0.592	120	608	122	123	-0.624	48	74	49	74	0
2	2	16	"PFN0170"	"N132_108"	6080	24500	140	209	218	54	64	67	15	100	99	0	252	258	58	80	83	15	100	100	0	0.843	0.865	0.829	0.858	1.388	0.866	0.882	156	578	317	332	-0.246	145	172	154	178	0
2	3	16	"PFN0172"	"N132_11"	6260	24500	130	559	634	287	65	66	11	100	100	0	680	745	270	82	83	11	100	100	0	0.826	0.858	0.842	0.840	1.301	0.896	0.905	120	501	1092	1232	-0.276	494	598	569	663	0
2	4	16	"PFN0175"	"N132_116"	6460	24500	120	906	887	241	65	66	11	100	100	0	883	869	178	85	85	11	100	100	0	1.054	1.048	1.050	1.024	1.308	1.069	0.904	120	510	1639	1606	0.076	841	798	822	784	0
2	5	16	"PFN0177"	"N132_119"	6650	24500	140	393	388	83	67	69	16	100	100	0	397	389	65	85	87	13	100	100	0	1.045	1.056	1.065	1.044	1.306	1.074	0.899	156	580	638	625	0.063	326	312	321	304	0
2	6	16	"PFN0180"	"N132_125"	6840	24500	140	1907	1934	392	70	77	31	100	100	0	631	635	119	87	91	21	100	100	0	3.377	3.401	3.456	3.410	1.262	3.576	0.901	156	541	2381	2412	1.756	1837	544	1864	548	0
2	7	16	"PFN0582"	"N145_33"	7020	24500	130	729	737	170	69	76	32	100	100	0	1113	1109	263	86	90	22	100	100	0	0.643	0.653	0.644	0.660	1.337	0.617	0.904	120	453	1687	1691	-0.638	660	1027	668	1023	0
2	8	16	"PFN0584"	"N145_38"	7180	24470	150	77	78	16	69	70	13	37	12	0	97	105	29	86	87	15	45	28	0	0.727	0.474	0.672	0.586	3.212	0.361	0.158	156	508	19	28	-0.459	8	11	9	19	-50
2	9	16	"PFN0589"	"N145_44"	7370	24470	150	73	76	16	68	71	13	26	9	0	92	93	19	86	88	14	28	14	0	0.833	1.143	0.714	0.674	3.063	0.517	0.065	156	505	11	15	-0.263	5	6	8	7	-50
2	10	16	"PFN0592"	"N145_50"	7560	24470	150	70	71	12	68	69	12	20	3	0	83	85	13	84	85	12	16	6	0	-2.000	3.000	0.773	0.907	3.176	1.091	0.006	156	614	1	4	Error	2	-1	3	1	-50
2	11	16	"PFN0598"	"N145_61"	7790	24500	140	142	145	24	67	68	12	100	100	0	145	148	23	83	83	11	99	98	0	1.210	1.200	1.225	1.207	1.637	1.181	0.604	156	588	137	143	0.275	75	62	78	65	0
2	12	16	"PFN0600"	"N145_9"	7980	24500	130	535	542	89	66	67	11	100	100	0	293	296	41	82	83	10	100	100	0	2.223	2.224	2.272	2.226	1.277	2.286	0.903	120	510	680	690	1.152	469	211	476	214	0
2	13	16	"PFN0620"	"N148_2"	8160	24510	120	101	102	19	67	67	12	88	68	0	104	105	18	83	84	10	70	50	0	1.619	1.591	1.559	1.667	3.150	1.756	0.189	120	477	55	57	0.695	34	21	35	22	0
2	14	16	"PFN0622"	"N148_6"	8320	24480	150	73	73	14	67	68	12	27	9	0	91	91	15	82	83	11	41	12	0	0.667	0.667	0.923	0.912	2.866	1.027	0.056	156	708	15	15	-0.585	6	9	6	9	-50
2	15	16	"PFN0628"	"N149_12"	8550	24500	120	1767	1790	441	68	69	12	100	100	0	2584	2606	579	84	85	11	100	100	0	0.680	0.683	0.681	0.680	1.200	0.675	0.944	120	573	4199	4244	-0.557	1699	2500	1722	2522	0
2	16	16	"PFN0632"	"N149_18"	8750	24510	130	320	316	75	67	69	12	100	100	0	688	693	142	84	86	12	100	100	0	0.419	0.409	0.406	0.396	1.321	0.410	0.905	120	533	857	858	-1.255	253	604	249	609	0
2	17	16	"PFN0634"	"N149_2"	8930	24510	130	422	428	76	68	70	11	100	100	0	240	244	40	85	86	12	100	100	0	2.284	2.264	2.286	2.301	1.360	2.345	0.851	120	513	509	519	1.191	354	155	360	159	0
2	18	16	"PFN0637"	"N149_30"	9120	24510	130	2693	2483	887	71	72	13	100	100	0	1734	1662	534	87	88	12	100	100	0	1.592	1.531	1.551	1.514	1.475	1.568	0.927	120	524	4269	3987	0.671	2622	1647	2412	1575	0
2	19	16	"PFN0655"	"N150_39"	9310	24510	130	2014	1989	373	71	73	13	100	100	0	607	590	107	86	87	12	100	99	0	3.729	3.806	3.837	3.920	1.372	3.865	0.935	120	549	2464	2422	1.899	1943	521	1918	504	0
2	20	16	"PFN0658"	"N150_49"	9510	24510	130	191	190	36	68	69	11	100	100	0	197	199	34	82	83	11	100	100	0	1.070	1.043	1.065	1.038	1.465	1.060	0.788	120	489	238	239	0.097	123	115	122	117	0
2	21	16	"PFN0660"	"N150_51"	9690	24510	140	293	294	78	67	67	10	100	100	0	325	325	90	80	81	9	100	98	0	0.922	0.927	0.931	0.954	1.373	0.920	0.917	156	522	471	472	-0.116	226	245	227	245	0
2	22	16	"PFN0662"	"N150_53"	9880	24510	130	229	227	43	66	67	10	100	100	0	821	821	141	80	81	9	100	100	0	0.220	0.217	0.216	0.213	1.300	0.213	0.881	120	580	904	902	-2.185	163	741	161	741	0
2	1	17	"PFN0664"	"N150_57"	5880	24690	140	271	269	63	61	62	10	100	100	0	447	458	94	78	79	9	100	100	0	0.569	0.547	0.563	0.538	1.325	0.542	0.896	156	734	579	588	-0.813	210	369	208	380	0
2	2	17	"PFN0666"	"N150_6"	6080	24690	130	282	289	51	64	64	11	100	100	0	310	309	49	79	80	10	100	100	0	0.944	0.978	0.990	0.978	1.322	0.973	0.859	120	501	449	455	-0.084	218	231	225	230	0
2	3	17	"PFN0680"	"N150_8"	6270	24690	140	935	901	267	64	66	12	100	100	0	611	606	156	81	82	11	100	100	0	1.643	1.594	1.592	1.559	1.446	1.643	0.918	156	545	1401	1362	0.717	871	530	837	525	0
2	4	17	"PFN0682"	"N150_82"	6460	24690	130	1043	1048	200	65	67	11	100	100	0	997	995	165	82	83	10	100	100	0	1.069	1.077	1.076	1.073	1.249	1.088	0.914	120	500	1893	1896	0.096	978	915	983	913	0
2	5	17	"PFN0685"	"N150_87"	6650	24690	130	569	573	100	68	69	12	100	100	0	611	618	106	84	85	11	100	100	0	0.951	0.946	0.934	0.946	1.242	0.930	0.900	120	498	1028	1039	-0.073	501	527	505	534	0
2	6	17	"PFN0688"	"N150_9"	6830	24690	130	690	676	127	68	73	27	100	100	0	232	232	40	85	88	19	100	99	0	4.231	4.136	4.183	4.250	1.414	4.186	0.860	120	497	769	755	2.081	622	147	608	147	0
2	7	17	"PFN0694"	"N151_11"	7030	24690	130	546	556	101	67	72	28	100	100	0	468	470	86	85	89	20	100	100	0	1.251	1.270	1.265	1.282	1.274	1.259	0.897	120	550	862	874	0.323	479	383	489	385	0
2	8	17	"PFN0696"	"N151_18"	7220	24690	130	885	872	188	68	70	13	100	100	0	577	584	107	87	89	14	100	100	0	1.667	1.618	1.609	1.608	1.273	1.620	0.917	120	588	1307	1301	0.738	817	490	804	497	0
2	9	17	"PFN0876"	"N168_6"	7410	24690	130	766	764	131	68	71	12	100	100	0	761	779	175	89	90	14	100	100	0	1.039	1.009	1.001	1.022	1.230	0.975	0.909	120	487	1370	1386	0.055	698	672	696	690	0
2	10	17	"PFN0874"	"N168_34"	7600	24700	140	627	590	154	69	70	13	100	98	0	887	858	174	87	88	13	100	100	0	0.697	0.676	0.695	0.630	1.569	0.685	0.924	156	513	1358	1292	-0.520	558	800	521	771	0
2	11	17	"PFN0894"	"N173_1"	7780	24700	130	122	124	24	68	69	11	98	95	0	229	234	36	85	86	13	100	100	0	0.375	0.376	0.390	0.352	1.666	0.344	0.590	120	462	198	205	-1.415	54	144	56	149	0
2	12	17	"PFN0907"	"N175_2"	7970	24690	130	5174	5198	1256	68	69	13	100	100	0	2403	2392	585	86	89	22	100	100	0	2.204	2.225	2.218	2.244	1.243	2.204	0.940	120	498	7423	7436	1.140	5106	2317	5130	2306	0
2	13	17	"PFN0906"	"N175_16"	8170	24700	130	276	269	58	68	69	13	100	100	0	288	294	43	85	88	20	100	100	0	1.025	0.962	1.004	0.935	1.355	1.002	0.866	120	472	411	410	0.035	208	203	201	209	0
2	14	17	"PFN0918"	"N177_6"	8360	24700	140	421	404	122	68	69	12	99	99	0	809	768	200	86	86	11	100	100	0	0.488	0.493	0.490	0.467	1.531	0.495	0.921	156	583	1076	1018	-1.034	353	723	336	682	0
2	15	17	"PFL0005"	"L1_103"	8540	24700	130	211	212	38	70	71	12	100	100	0	254	261	46	87	89	13	100	100	0	0.844	0.816	0.830	0.814	1.395	0.809	0.799	120	508	308	316	-0.244	141	167	142	174	0
2	16	17	"PFL0159"	"L2_30"	8730	24690	130	4620	4493	970	71	72	13	100	100	0	3121	3048	666	88	94	50	100	100	0	1.500	1.494	1.473	1.507	1.262	1.470	0.944	120	546	7582	7382	0.585	4549	3033	4422	2960	0
2	17	17	"PFL0171"	"L2_55"	8920	24700	130	1075	1072	231	71	73	13	100	100	0	2233	2225	455	88	93	50	100	100	0	0.468	0.468	0.460	0.467	1.233	0.459	0.941	120	530	3149	3138	-1.095	1004	2145	1001	2137	0
2	18	17	"PFL0176"	"L2_62"	9120	24700	130	1317	1290	258	72	73	14	100	100	0	2174	2210	385	87	88	12	100	100	0	0.597	0.574	0.587	0.569	1.195	0.566	0.940	120	551	3332	3341	-0.745	1245	2087	1218	2123	0
2	19	17	"PFL0064"	"L2_109"	9310	24700	130	623	630	114	70	72	14	100	100	0	324	321	44	85	86	12	100	100	0	2.314	2.373	2.363	2.363	1.249	2.490	0.897	120	528	792	796	1.210	553	239	560	236	0
2	20	17	"PFL0066"	"L2_114"	9500	24700	140	154	153	34	67	68	11	97	95	0	420	400	90	82	83	11	100	100	0	0.257	0.270	0.276	0.256	1.691	0.264	0.807	156	465	425	404	-1.958	87	338	86	318	0
2	21	17	"PFL0140"	"L2_247"	9680	24700	130	629	656	127	67	67	10	100	100	0	307	318	59	82	83	10	100	100	0	2.498	2.496	2.544	2.523	1.258	2.543	0.897	120	408	787	825	1.321	562	225	589	236	0
2	22	17	"PFL0150"	"L2_270"	9880	24700	140	627	655	238	67	79	135	100	94	0	896	938	360	83	85	18	99	99	0	0.689	0.688	0.693	0.717	1.493	0.676	0.873	156	674	1373	1443	-0.538	560	813	588	855	0
2	1	18	"PFN0982"	"N244_3"	5890	24880	120	98	100	20	63	64	10	93	75	0	115	116	22	79	80	9	89	75	0	0.972	1.000	0.937	0.994	2.526	0.967	0.320	120	546	71	74	-0.041	35	36	37	37	0
2	2	18	"PFJ0260"	"J246_2"	6070	24880	130	3025	2860	451	64	65	10	100	100	0	3790	3775	369	81	81	10	100	100	0	0.798	0.757	0.767	0.749	1.152	0.761	0.953	120	530	6670	6490	-0.325	2961	3709	2796	3694	0
2	3	18	"PFJ0281"	"J269_1"	6260	24880	130	322	317	58	64	65	11	100	100	0	254	257	42	81	82	10	100	100	0	1.491	1.438	1.414	1.439	1.300	1.461	0.872	120	468	431	429	0.577	258	173	253	176	0
2	4	18	"PFJ0305"	"J27_3"	6460	24880	140	765	770	203	66	88	150	99	96	0	364	368	83	83	102	118	94	78	0	2.488	2.470	2.449	2.479	1.323	2.529	0.918	156	460	980	989	1.315	699	281	704	285	0
2	5	18	"PFJ0475"	"J53_46"	6640	24890	140	1000	988	240	67	87	142	99	98	0	874	862	171	85	102	113	98	98	0	1.183	1.185	1.212	1.178	1.366	1.232	0.933	156	508	1722	1698	0.242	933	789	921	777	0
2	6	18	"PFJ0505"	"J583_7"	6840	24880	140	162	165	38	67	68	14	99	98	0	112	112	20	86	88	19	61	26	0	3.654	3.769	3.540	4.048	2.474	3.708	0.349	156	560	121	124	1.869	95	26	98	26	0
2	7	18	"PFJ0549"	"J697_3"	7020	24880	130	327	328	60	67	68	12	100	100	0	201	201	32	85	86	11	100	100	0	2.241	2.250	2.271	2.295	1.445	2.311	0.784	120	544	376	377	1.164	260	116	261	116	0
2	8	18	"PFJ0586"	"J753_2"	7220	24890	130	148	148	27	68	69	12	100	99	0	190	194	31	86	86	12	100	100	0	0.769	0.741	0.741	0.725	1.559	0.752	0.655	120	536	184	188	-0.379	80	104	80	108	0
2	9	18	"PFJ0594"	"J82_7"	7410	24880	140	2140	2034	486	70	72	13	100	100	0	1061	1010	248	88	90	15	100	100	0	2.127	2.130	2.138	2.178	1.338	2.157	0.941	156	474	3043	2886	1.089	2070	973	1964	922	0
2	10	18	"PFK0025"	"Km2326_6"	7560	24850	150	83	85	18	72	74	14	39	18	0	105	106	22	88	90	15	51	24	0	0.647	0.722	0.750	0.717	2.699	0.791	0.219	156	503	28	31	-0.628	11	17	13	18	-50
2	11	18	"PFJ0390"	"J40_6"	7790	24880	140	670	628	163	70	72	13	100	100	0	265	259	60	88	89	13	98	97	0	3.390	3.263	3.329	3.415	1.502	3.314	0.876	156	567	777	729	1.761	600	177	558	171	0
2	12	18	"PFJ0410"	"J43_3"	7970	24880	120	2885	2758	607	69	71	13	100	100	0	1470	1385	354	88	91	23	100	99	0	2.038	2.073	2.081	2.169	1.385	2.061	0.944	120	398	4198	3986	1.027	2816	1382	2689	1297	0
2	13	18	"PFJ0426"	"J461_4"	8130	24860	150	72	73	13	69	71	13	23	8	0	86	87	11	88	91	21	2	0	0	-1.500	-4.000	1.167	1.065	3.208	0.789	0.101	156	587	1	3	Error	3	-2	4	-1	-50
2	14	18	"PFJ0465"	"J53_31"	8350	24890	130	134	138	24	70	69	11	100	98	0	131	132	20	87	88	11	98	90	0	1.455	1.511	1.608	1.579	1.811	1.571	0.507	120	556	108	113	0.541	64	44	68	45	0
2	15	18	"PFJ0557"	"J6_2"	8550	24890	140	288	284	77	70	70	11	99	98	0	315	314	76	87	89	13	98	98	0	0.956	0.943	0.924	0.945	1.690	0.957	0.861	156	564	446	441	-0.065	218	228	214	227	0
2	16	18	"PFK0041"	"Km302_3"	8740	24890	120	163	163	32	71	72	14	100	99	0	150	153	24	88	95	53	65	4	0	1.484	1.415	1.484	1.471	1.767	1.668	0.558	120	477	154	157	0.569	92	62	92	65	0
2	17	18	"PFK0298"	"Kn2549_3"	8920	24890	130	690	677	117	70	71	12	100	100	0	1299	1297	255	88	90	13	100	100	0	0.512	0.502	0.501	0.503	1.221	0.483	0.926	120	444	1831	1816	-0.966	620	1211	607	1209	0
2	18	18	"PFK0338"	"Kn3092_1"	9080	24890	150	95	97	24	72	97	106	0	0	0	115	123	36	89	121	141	0	0	0	0.885	0.735	0.762	0.756	2.562	0.702	0.653	156	604	49	59	-0.177	23	26	25	34	-50
2	19	18	"PFK0404"	"Kn427_6"	9310	24890	130	597	585	118	72	99	110	100	98	0	566	560	112	87	121	146	100	94	0	1.096	1.085	1.086	1.086	1.323	1.082	0.889	120	561	1004	986	0.132	525	479	513	473	0
2	20	18	"PFK0425"	"Kn5026_1"	9500	24890	130	160	161	31	68	69	11	100	100	0	174	173	28	83	84	11	100	100	0	1.011	1.033	1.047	1.025	1.611	1.029	0.676	120	393	183	183	0.016	92	91	93	90	0
2	21	18	"PFK0442"	"Kn5244_3"	9660	24860	150	72	74	14	68	71	19	16	1	0	88	92	21	84	85	11	27	14	0	1.000	0.750	0.868	0.877	3.141	3.617	0.032	156	524	8	14	0.000	4	4	6	8	-50
2	22	18	"PFK0457"	"Kn5587_2"	9870	24890	130	11716	11479	2032	70	84	142	100	100	0	2975	2950	541	85	89	34	100	100	0	4.030	3.982	3.973	3.994	1.168	4.005	0.952	120	611	14536	14274	2.011	11646	2890	11409	2865	0
2	1	19	"PFK0782"	"Ks2242_1"	5880	25070	130	767	752	116	63	64	10	100	100	0	1050	1067	173	80	81	14	100	100	0	0.726	0.698	0.706	0.698	1.176	0.696	0.943	120	663	1674	1676	-0.462	704	970	689	987	0
2	2	19	"PFK0818"	"Ks2565_1"	6080	25070	130	789	762	157	64	65	10	100	100	0	610	611	108	80	81	10	100	100	0	1.368	1.315	1.325	1.306	1.230	1.333	0.933	120	501	1255	1229	0.452	725	530	698	531	0
2	3	19	"PFK0876"	"Ks2_11"	6260	25070	130	284	287	55	64	65	11	100	100	0	972	973	192	80	81	10	100	100	0	0.247	0.250	0.246	0.248	1.261	0.237	0.896	120	400	1112	1116	-2.020	220	892	223	893	0
2	4	19	"PFK1002"	"Ks48_16"	6420	25040	150	73	79	24	65	86	145	0	0	0	97	101	22	83	102	115	0	0	0	0.571	0.778	0.875	0.781	3.023	0.824	0.260	156	488	22	32	-0.807	8	14	14	18	-50
2	5	19	"PFK1139"	"Ks667_1"	6640	25070	130	1391	1377	234	67	90	157	100	100	0	1179	1165	172	87	108	124	100	100	0	1.212	1.215	1.202	1.212	1.183	1.219	0.952	120	415	2416	2388	0.278	1324	1092	1310	1078	0
2	6	19	"PFK1174"	"Ks75_10"	6830	25080	130	3795	3612	831	66	67	13	100	100	0	9811	9608	1844	87	91	22	100	100	0	0.383	0.372	0.376	0.367	1.183	0.372	0.965	120	439	13453	13067	-1.383	3729	9724	3546	9521	0
2	7	19	"PFK0629"	"Ks1228_7"	7020	25080	120	120	119	21	66	68	13	97	91	0	167	174	34	85	89	21	99	91	0	0.659	0.596	0.592	0.595	1.691	0.538	0.587	120	493	136	142	-0.603	54	82	53	89	0
2	8	19	"PFK1093"	"Ks586_7"	7220	25070	130	1902	1823	391	68	69	12	100	100	0	961	952	196	86	87	13	100	100	0	2.096	2.027	2.043	2.036	1.249	2.047	0.931	120	476	2709	2621	1.068	1834	875	1755	866	0
2	9	19	"pla_LSU"	"PLSU"	7400	25070	130	867	851	141	69	71	13	100	100	0	444	432	79	85	87	13	100	100	0	2.223	2.254	2.321	2.291	1.346	2.280	0.888	120	404	1157	1129	1.152	798	359	782	347	0
2	10	19	"pla_ORF129"	"PORF129"	7590	25070	130	1796	1732	271	71	73	14	100	100	0	757	727	137	87	89	15	100	100	0	2.575	2.595	2.658	2.642	1.255	2.611	0.926	120	537	2395	2301	1.364	1725	670	1661	640	0
2	11	19	"pla_ORF79"	"PORF79"	7790	25080	120	539	538	102	69	70	13	100	100	0	307	306	50	88	88	13	100	100	0	2.146	2.151	2.139	2.148	1.320	2.232	0.881	120	493	689	687	1.102	470	219	469	218	0
2	12	19	"pla_rpl14"	"Prpl14"	7970	25070	130	2234	2150	416	68	69	12	100	100	0	945	909	193	88	88	11	100	100	0	2.527	2.536	2.514	2.580	1.315	2.514	0.914	120	512	3023	2903	1.338	2166	857	2082	821	0
2	13	19	"PFBL B0020"	"oPFBLOB0020"	8160	25080	130	506	500	108	69	69	12	100	100	0	1026	1052	185	87	89	14	100	100	0	0.465	0.447	0.446	0.440	1.243	0.442	0.929	120	532	1376	1396	-1.103	437	939	431	965	0
2	14	19	"PFD66970"	"oPFD66970"	8350	25080	130	298	303	53	69	69	11	100	100	0	381	385	63	85	87	12	100	100	0	0.774	0.780	0.781	0.777	1.276	0.765	0.881	120	509	525	534	-0.370	229	296	234	300	0
2	15	19	"PFC0765"	"oPFC0765"	8550	25080	130	133	135	25	67	69	11	100	97	0	137	137	24	85	86	11	99	87	0	1.269	1.308	1.272	1.372	1.822	1.315	0.543	120	458	118	120	0.344	66	52	68	52	0
2	16	19	"PFN0250"	"oPFN0250"	8730	25080	130	204	206	35	68	69	11	100	100	0	394	409	71	87	88	12	100	100	0	0.443	0.429	0.410	0.423	1.306	0.403	0.850	120	425	443	460	-1.175	136	307	138	322	0
2	17	19	"PFL0017"	"oPFL0017"	8920	25080	140	1579	1618	565	68	71	14	100	100	0	1967	2063	694	87	88	12	100	100	0	0.804	0.784	0.782	0.779	1.337	0.783	0.946	156	460	3391	3526	-0.315	1511	1880	1550	1976	0
2	18	19	"PFI17637"	"oPFI17637"	9120	25080	130	427	429	70	72	103	114	100	99	0	768	780	137	91	127	150	100	100	0	0.524	0.518	0.515	0.519	1.251	0.476	0.864	120	522	1032	1046	-0.931	355	677	357	689	0
2	19	19	"PFM60472"	"oPFM60472"	9320	25080	110	103	106	25	72	78	37	42	5	0	138	139	22	90	93	19	91	68	0	0.646	0.694	0.776	0.694	2.306	0.658	0.340	80	347	79	83	-0.631	31	48	34	49	0
2	20	19	"PFL0020"	"oPFL0020"	9470	25050	150	78	79	16	71	73	14	27	9	0	102	106	25	87	89	19	44	16	0	0.467	0.421	0.595	0.649	3.229	0.342	0.174	156	511	22	27	-1.100	7	15	8	19	-50
2	21	19	"PFI17639"	"oPFI17639"	9690	25080	130	129	132	29	71	73	20	97	75	0	173	174	36	86	88	18	100	98	0	0.667	0.693	0.707	0.680	1.698	0.815	0.431	120	497	145	149	-0.585	58	87	61	88	0
2	22	19	"PFN0252"	"oPFN0252"	9880	25080	140	1564	1550	461	71	73	21	100	100	0	3208	3222	998	85	88	30	100	100	0	0.478	0.471	0.479	0.481	1.356	0.462	0.955	156	624	4616	4616	-1.065	1493	3123	1479	3137	0
2	1	20	"PFBL B0027"	"oPFBLOB0027"	5880	25260	130	121	121	23	62	63	10	99	97	0	193	189	32	81	82	14	100	100	0	0.527	0.546	0.552	0.531	1.662	0.502	0.644	120	616	171	167	-0.925	59	112	59	108	0
2	2	20	"PFC0768"	"oPFC0768"	6080	25270	130	151	153	29	64	64	10	100	100	0	228	224	27	80	80	10	100	100	0	0.588	0.618	0.612	0.596	1.447	0.634	0.779	120	423	235	233	-0.767	87	148	89	144	0
2	3	20	"PFBL B0032"	"oPFBLOB0032"	6230	25230	150	69	71	14	66	66	11	29	12	0	90	93	18	81	82	10	42	26	0	0.333	0.417	0.667	0.825	3.547	0.520	0.127	156	495	12	17	-1.585	3	9	5	12	-50
2	4	20	"PFBL B0033"	"oPFBLOB0033"	6450	25270	150	80	81	14	68	69	13	43	16	0	101	103	19	86	88	13	54	26	0	0.800	0.765	0.725	0.710	3.234	0.657	0.119	156	519	27	30	-0.322	12	15	13	17	-50
2	5	20	"PFB0684"	"oPFB0684"	6610	25230	150	69	71	12	67	68	12	21	7	0	88	91	16	88	90	13	19	7	0	100000.000	1.333	0.800	0.817	2.987	0.618	0.066	156	475	2	7	16.610	2	0	4	3	-50
2	6	20	"PFF72417"	"oPFF72417"	6800	25230	150	75	77	17	67	69	12	37	15	0	101	104	23	88	92	16	37	19	0	0.615	0.625	0.783	0.740	2.983	0.538	0.131	156	503	21	26	-0.700	8	13	10	16	-50
2	7	20	"PFG0010"	"oPFG0010"	7010	25260	150	75	75	14	67	69	13	30	9	0	100	102	18	88	90	15	44	20	0	0.667	0.571	0.639	0.672	2.962	0.623	0.048	156	533	20	22	-0.585	8	12	8	14	-50
2	8	20	"PFBL B0035"	"oPFBLOB0035"	7210	25260	130	905	885	118	68	70	13	100	100	0	928	897	165	90	93	18	100	100	0	0.999	1.012	1.013	1.039	1.346	0.983	0.920	120	427	1675	1624	-0.002	837	838	817	807	0
2	9	20	"PFBL B0038"	"oPFBLOB0038"	7370	25240	150	73	74	14	68	71	13	25	8	0	92	96	18	90	92	17	18	7	0	2.500	1.000	0.875	0.938	3.941	0.412	0.079	156	463	7	12	1.322	5	2	6	6	-50
2	10	20	"PFG0012"	"oPFG0012"	7560	25240	150	83	88	26	69	71	14	48	28	0	104	110	27	89	91	17	45	22	0	0.933	0.905	0.975	0.983	3.637	0.729	0.214	156	570	29	40	-0.100	14	15	19	21	-50
2	11	20	"PFD66974"	"oPFD66974"	7790	25270	130	107	110	20	68	69	13	95	76	0	148	150	29	88	90	15	100	90	0	0.650	0.677	0.692	0.658	2.087	0.640	0.414	120	502	99	104	-0.621	39	60	42	62	0
2	12	20	"PFL0029"	"oPFL0029"	7970	25270	140	372	387	101	67	68	12	100	100	0	440	438	106	88	88	11	100	100	0	0.866	0.914	0.915	0.924	1.437	0.913	0.890	156	472	657	670	-0.207	305	352	320	350	0
2	13	20	"PFD66975"	"oPFD66975"	8160	25270	140	290	283	65	67	68	11	100	100	0	1199	1199	299	87	88	11	100	100	0	0.201	0.194	0.189	0.191	1.355	0.187	0.891	156	398	1335	1328	-2.318	223	1112	216	1112	0
2	14	20	"PFM60473"	"oPFM60473"	8330	25260	150	76	76	14	67	68	11	42	14	0	106	108	22	87	88	13	62	32	0	0.474	0.429	0.656	0.591	3.028	0.453	0.165	156	460	28	30	-1.078	9	19	9	21	-50
2	15	20	"PFM60503"	"oPFM60503"	8540	25240	130	310	307	71	67	69	11	100	100	0	545	552	148	87	87	12	100	100	0	0.531	0.516	0.512	0.518	1.385	0.488	0.885	120	485	701	705	-0.914	243	458	240	465	0
2	16	20	"PFL0061"	"oPFL0061"	8730	25240	120	402	382	104	66	68	11	100	100	0	646	648	144	86	87	11	100	100	0	0.600	0.562	0.567	0.540	1.449	0.557	0.882	120	423	896	878	-0.737	336	560	316	562	0
2	17	20	"PFG0034"	"oPFG0034"	8920	25240	130	1309	1295	374	68	70	14	100	100	0	1502	1553	353	86	86	11	100	100	0	0.876	0.836	0.852	0.813	1.298	0.864	0.935	120	465	2657	2694	-0.190	1241	1416	1227	1467	0
2	18	20	"PFF72455"	"oPFF72455"	9110	25240	110	115	116	17	68	72	19	92	73	0	117	118	18	84	86	12	90	71	0	1.424	1.412	1.458	1.452	2.150	1.672	0.303	80	426	80	82	0.510	47	33	48	34	0
2	19	20	"PFM60505"	"oPFM60505"	9300	25240	130	194	198	41	71	76	24	100	100	0	233	226	46	86	88	18	99	97	0	0.837	0.907	0.892	0.932	1.583	0.851	0.716	120	497	270	267	-0.257	123	147	127	140	0
2	20	20	"PFL0063"	"oPFL0063"	9480	25240	130	292	296	65	72	75	21	100	100	0	294	288	65	86	89	22	100	99	0	1.058	1.109	1.083	1.132	1.443	1.091	0.845	120	471	428	426	0.081	220	208	224	202	0
2	21	20	"PFJ12800"	"oPFJ12800"	9680	25240	140	344	333	88	69	70	12	100	99	0	273	264	72	84	86	18	96	92	0	1.455	1.467	1.484	1.603	1.715	1.449	0.878	156	502	464	444	0.541	275	189	264	180	0
2	22	20	"PFF72460"	"oPFF72460"	9870	25240	130	409	412	95	69	70	12	100	100	0	358	354	85	83	84	11	100	100	0	1.236	1.266	1.278	1.295	1.399	1.244	0.870	120	523	615	614	0.306	340	275	343	271	0
2	1	21	"PFK12904"	"oPFK12904"	5890	25430	120	414	411	103	63	63	10	100	100	0	794	807	166	81	82	10	100	100	0	0.492	0.479	0.485	0.466	1.318	0.482	0.918	120	509	1064	1074	-1.022	351	713	348	726	0
2	2	21	"PFM60507"	"oPFM60507"	6060	25430	120	527	510	155	64	64	10	100	100	0	757	732	181	80	81	10	100	100	0	0.684	0.684	0.652	0.655	1.484	0.691	0.882	120	425	1140	1098	-0.548	463	677	446	652	0
2	3	21	"PFK12905"	"oPFK12905"	6260	25430	120	1483	1492	574	67	68	11	100	100	0	374	387	104	83	85	12	100	100	0	4.866	4.688	4.694	4.508	1.435	5.021	0.908	120	487	1707	1729	2.283	1416	291	1425	304	0
2	4	21	"PFF72461"	"oPFF72461"	6450	25430	120	17436	16920	3949	68	69	12	100	100	0	11559	11041	2068	87	88	13	100	100	0	1.514	1.538	1.542	1.517	1.240	1.580	0.949	120	411	28840	27806	0.598	17368	11472	16852	10954	0
2	5	21	"PFN0268"	"oPFN0268"	6630	25430	130	315	314	56	66	67	12	100	100	0	584	594	111	87	89	12	100	100	0	0.501	0.489	0.492	0.489	1.355	0.467	0.880	120	487	746	755	-0.997	249	497	248	507	0
2	6	21	"PFL0071"	"oPFL0071"	6820	25430	130	215	219	37	67	68	12	100	100	0	252	248	42	87	88	12	100	100	0	0.897	0.944	0.965	0.959	1.377	0.926	0.853	120	546	313	313	-0.157	148	165	152	161	0
2	7	21	"PFG0037"	"oPFG0037"	7020	25430	130	223	219	43	69	72	18	100	100	0	217	220	46	88	90	19	100	97	0	1.194	1.136	1.132	1.169	1.556	1.118	0.760	120	480	283	282	0.256	154	129	150	132	0
2	8	21	"PFJ12801"	"oPFJ12801"	7200	25430	130	1019	1038	256	71	74	19	100	100	0	382	385	72	90	95	23	100	100	0	3.247	3.278	3.282	3.263	1.295	3.474	0.890	120	464	1240	1262	1.699	948	292	967	295	0
2	9	21	"PFBL B0124"	"oPFBLOB0124"	7390	25440	130	152	158	29	70	72	16	100	98	0	311	311	60	89	92	17	100	100	0	0.369	0.396	0.384	0.388	1.431	0.388	0.718	120	524	304	310	-1.437	82	222	88	222	0
2	10	21	"PFI17675"	"oPFI17675"	7590	25440	140	13947	13458	4625	70	71	13	100	100	0	6304	5895	1657	88	91	15	100	100	0	2.232	2.305	2.383	2.178	1.478	2.417	0.943	156	571	20093	19195	1.159	13877	6216	13388	5807	0
2	11	21	"PFI17677"	"oPFI17677"	7770	25440	120	318	320	58	70	71	12	100	100	0	701	711	109	87	88	12	100	100	0	0.404	0.401	0.399	0.395	1.286	0.392	0.885	120	445	862	874	-1.308	248	614	250	624	0
2	12	21	"PFBL B0128"	"oPFBLOB0128"	7970	25440	120	167	171	34	69	70	11	100	99	0	168	173	27	86	87	12	100	100	0	1.195	1.172	1.177	1.154	1.498	1.217	0.720	120	443	180	189	0.257	98	82	102	87	0
2	13	21	"PFG0038"	"oPFG0038"	8160	25440	120	150	153	29	69	71	12	100	98	0	334	328	53	88	89	12	100	100	0	0.329	0.350	0.340	0.334	1.457	0.336	0.763	120	401	327	324	-1.603	81	246	84	240	0
2	14	21	"PFF72465"	"oPFF72465"	8340	25440	140	1854	1832	428	69	70	12	100	100	0	1463	1452	351	89	90	12	100	100	0	1.299	1.293	1.293	1.319	1.301	1.294	0.951	156	460	3159	3126	0.378	1785	1374	1763	1363	0
2	15	21	"PFI17678"	"oPFI17678"	8540	25440	140	346	351	92	68	69	11	100	100	0	189	186	36	87	88	12	97	97	0	2.725	2.859	2.780	2.932	1.607	2.983	0.802	156	576	380	382	1.447	278	102	283	99	0
2	16	21	"PFD66997"	"oPFD66997"	8740	25440	130	575	571	68	68	70	14	100	100	0	581	575	60	86	87	11	100	100	0	1.024	1.029	1.028	1.027	1.228	1.030	0.917	120	477	1002	992	0.035	507	495	503	489	0
2	17	21	"PFM60539"	"oPFM60539"	8890	25430	150	71	73	14	69	70	14	21	6	0	87	89	13	86	87	11	21	7	0	2.000	1.333	1.111	1.152	3.686	1.706	0.011	156	613	3	7	1.000	2	1	4	3	-50
2	18	21	"PFBL B0176"	"oPFBLOB0176"	9110	25440	130	583	587	94	69	70	12	100	100	0	1071	1092	179	85	86	12	100	100	0	0.521	0.514	0.506	0.515	1.200	0.508	0.944	120	604	1500	1525	-0.940	514	986	518	1007	0
2	19	21	"PFI17723"	"oPFI17723"	9310	25440	140	2745	2714	751	71	74	21	100	100	0	1361	1331	404	85	87	17	100	100	0	2.096	2.121	2.120	2.220	1.391	2.123	0.947	156	500	3950	3889	1.067	2674	1276	2643	1246	0
2	20	21	"PFG0055"	"oPFG0055"	9500	25440	140	612	639	199	70	73	21	100	100	0	1404	1418	455	83	85	17	100	100	0	0.410	0.426	0.424	0.433	1.491	0.415	0.917	156	430	1863	1904	-1.285	542	1321	569	1335	0
2	21	21	"PFF72499"	"oPFF72499"	9680	25440	150	210	214	38	67	68	10	100	100	0	210	213	32	81	81	10	100	100	0	1.109	1.114	1.093	1.111	1.384	1.133	0.813	156	467	272	279	0.149	143	129	147	132	0
2	22	21	"PFF72501"	"oPFF72501"	9880	25440	140	252	249	56	68	73	50	99	92	0	302	297	71	81	82	11	99	99	0	0.833	0.838	0.826	0.868	1.495	0.819	0.877	156	675	405	397	-0.264	184	221	181	216	0
2	1	22	"PFI17727"	"oPFI17727"	5880	25620	130	179	177	28	64	64	10	100	100	0	267	269	39	81	81	10	100	100	0	0.618	0.601	0.598	0.593	1.409	0.583	0.797	120	742	301	301	-0.694	115	186	113	188	0
2	2	22	"PFF72502"	"oPFF72502"	6070	25620	130	156	160	27	64	64	10	100	100	0	249	250	36	79	80	10	100	100	0	0.541	0.561	0.582	0.553	1.412	0.558	0.805	120	660	262	267	-0.886	92	170	96	171	0
2	3	22	"PFA32037"	"oPFA32037"	6270	25620	130	176	179	33	65	66	10	100	100	0	261	261	44	82	83	11	100	100	0	0.620	0.637	0.650	0.637	1.342	0.635	0.844	120	644	290	293	-0.689	111	179	114	179	0
2	4	22	"PFM60541"	"oPFM60541"	6450	25620	130	242	243	42	66	67	12	100	100	0	361	368	66	85	86	12	100	100	0	0.638	0.625	0.618	0.626	1.349	0.603	0.842	120	611	452	460	-0.649	176	276	177	283	0
2	5	22	"PFL0145"	"oPFL0145"	6630	25620	130	264	271	50	66	67	11	100	100	0	399	410	77	86	86	11	100	100	0	0.633	0.633	0.623	0.630	1.253	0.615	0.904	120	643	511	529	-0.661	198	313	205	324	0
2	6	22	"PFL0147"	"oPFL0147"	6830	25620	130	590	589	115	66	66	11	100	100	0	510	506	84	84	85	11	100	100	0	1.230	1.239	1.248	1.233	1.196	1.243	0.932	120	663	950	945	0.299	524	426	523	422	0
2	7	22	"PFF72508"	"oPFF72508"	7020	25620	130	294	297	55	66	68	16	100	100	0	270	273	52	84	86	18	100	100	0	1.226	1.222	1.195	1.238	1.341	1.227	0.845	120	627	414	420	0.294	228	186	231	189	0
2	8	22	"PFF72510"	"oPFF72510"	7200	25620	130	111	114	22	68	70	18	93	64	0	116	121	26	85	88	18	76	38	0	1.387	1.278	1.379	1.396	2.381	1.041	0.367	120	625	74	82	0.472	43	31	46	36	0
2	9	22	"PFM60545"	"oPFM60545"	7390	25630	130	149	155	31	67	69	15	100	98	0	194	197	45	85	87	12	100	99	0	0.752	0.786	0.751	0.799	1.598	0.761	0.682	120	663	191	200	-0.411	82	109	88	112	0
2	10	22	"PFM60547"	"oPFM60547"	7590	25630	130	273	286	66	67	68	11	100	100	0	354	362	70	85	86	11	100	100	0	0.766	0.791	0.781	0.778	1.334	0.780	0.866	120	639	475	496	-0.385	206	269	219	277	0
2	11	22	"PFL0150"	"oPFL0150"	7780	25630	130	160	164	41	68	70	12	100	100	0	434	444	75	85	86	15	100	100	0	0.264	0.267	0.257	0.257	1.347	0.279	0.760	120	643	441	455	-1.924	92	349	96	359	0
2	12	22	"PFL0152"	"oPFL0152"	7970	25630	130	210	216	44	69	70	12	100	100	0	173	175	31	85	87	15	99	98	0	1.602	1.633	1.650	1.664	1.589	1.662	0.698	120	631	229	237	0.680	141	88	147	90	0
2	13	22	"PFL0154"	"oPFL0154"	8150	25640	130	102	106	25	70	71	12	82	63	0	123	128	27	86	87	12	90	70	0	0.865	0.857	0.923	0.863	2.434	0.861	0.380	120	646	69	78	-0.209	32	37	36	42	0
2	14	22	"PFL0156"	"oPFL0156"	8350	25630	140	995	977	276	69	70	11	100	100	0	1217	1155	361	87	87	12	100	100	0	0.819	0.850	0.878	0.881	1.434	0.832	0.910	156	701	2056	1976	-0.287	926	1130	908	1068	0
2	15	22	"PFBL B0186"	"oPFBLOB0186"	8540	25630	130	182	185	30	69	70	11	100	99	0	320	331	65	87	88	13	100	100	0	0.485	0.475	0.469	0.474	1.396	0.422	0.804	120	586	346	360	-1.044	113	233	116	244	0
2	16	22	"PFH0037"	"oPFH0037"	8730	25640	140	715	730	246	69	71	14	99	99	0	724	772	211	85	87	13	100	100	0	1.011	0.962	0.967	0.918	1.498	0.991	0.917	156	688	1285	1348	0.016	646	639	661	687	0
2	17	22	"PFF72513"	"oPFF72513"	8920	25640	140	146	148	27	69	70	14	99	98	0	255	255	51	84	85	11	100	99	0	0.450	0.462	0.469	0.463	1.518	0.439	0.734	156	709	248	250	-1.151	77	171	79	171	0
2	18	22	"PFM60550"	"oPFM60550"	9110	25640	130	110	112	21	67	68	12	95	85	0	127	127	19	84	85	11	96	86	0	1.000	1.047	1.062	1.016	1.960	1.152	0.409	120	588	86	88	0.000	43	43	45	43	0
2	19	22	"EMPTY"	"EMPTY"	9280	25620	150	67	68	10	68	69	14	8	0	0	85	85	10	83	85	13	12	1	0	-0.500	0.000	0.816	0.749	3.518	1.619	0.065	156	665	1	2	Error	-1	2	0	2	-75
2	20	22	"EMPTY"	"EMPTY"	9470	25620	150	67	67	9	68	70	18	1	0	0	82	82	10	81	82	11	10	5	0	-1.000	-1.000	1.143	1.177	3.322	0.949	0.062	156	631	0	0	Error	-1	1	-1	1	-75
2	21	22	"EMPTY"	"EMPTY"	9660	25620	150	67	68	11	68	70	18	4	0	0	78	78	9	81	81	11	5	0	0	0.333	0.000	1.000	0.938	3.272	10.148	0.000	156	638	-4	-3	-1.585	-1	-3	0	-3	-75
2	22	22	"EMPTY"	"EMPTY"	9850	25630	150	68	68	10	69	73	43	0	0	0	81	81	10	82	82	11	10	2	0	1.000	1.000	1.082	1.157	3.088	3.052	0.002	156	873	-2	-2	0.000	-1	-1	-1	-1	-75
3	1	1	"PFE0652"	"E9164_1"	10240	21500	120	202	199	44	70	71	13	99	97	0	386	377	75	84	84	11	100	100	0	0.437	0.440	0.444	0.427	1.481	0.433	0.809	120	697	434	422	-1.194	132	302	129	293	0
3	2	1	"PFE0127"	"E15452_2"	10440	21500	130	613	622	159	68	69	13	100	100	0	1613	1591	360	82	83	12	100	100	0	0.356	0.367	0.361	0.363	1.246	0.359	0.907	120	674	2076	2063	-1.490	545	1531	554	1509	0
3	3	1	"PFE0630"	"E8314_1"	10620	21500	130	1067	1074	373	68	69	13	100	100	0	1025	1027	323	82	84	13	100	100	0	1.059	1.065	1.040	1.056	1.379	1.062	0.912	120	650	1942	1951	0.083	999	943	1006	945	0
3	4	1	"PFE0335"	"E23986_4"	10810	21500	130	17845	18198	5364	70	72	14	100	100	0	7922	7672	2397	83	87	21	100	100	0	2.268	2.389	2.347	2.488	1.415	2.394	0.925	120	652	25614	25717	1.181	17775	7839	18128	7589	0
3	5	1	"PFE0497"	"E3038_1"	11000	21500	130	2974	2981	887	68	70	14	100	100	0	1669	1677	447	81	86	22	100	100	0	1.830	1.825	1.859	1.822	1.252	1.865	0.936	120	683	4494	4509	0.872	2906	1588	2913	1596	0
3	6	1	"PFE0489"	"E29931_1"	11200	21510	130	709	724	183	66	67	12	100	100	0	855	853	181	81	84	15	100	100	0	0.831	0.852	0.867	0.840	1.342	0.888	0.864	120	653	1417	1430	-0.268	643	774	658	772	0
3	7	1	"PFE0152"	"E16122_8"	11370	21510	130	4131	4146	1244	66	67	11	100	100	0	1491	1472	491	82	84	14	100	100	0	2.885	2.935	2.933	3.022	1.336	2.961	0.914	120	668	5474	5470	1.529	4065	1409	4080	1390	0
3	8	1	"PFE0560"	"E5006_15"	11580	21510	130	684	698	148	66	68	13	100	100	0	553	552	100	82	84	16	100	100	0	1.312	1.345	1.352	1.341	1.276	1.382	0.894	120	670	1089	1102	0.392	618	471	632	470	0
3	9	1	"PFE0506"	"E3215_1"	11750	21520	130	1812	1781	665	66	67	13	100	100	0	5834	5920	1518	83	84	14	100	100	0	0.304	0.294	0.297	0.270	1.543	0.304	0.914	120	649	7497	7552	-1.720	1746	5751	1715	5837	0
3	10	1	"PFF0276"	"F18248_2"	11950	21510	130	833	861	240	67	69	12	100	100	0	867	859	193	85	86	14	100	100	0	0.980	1.026	1.026	1.021	1.450	1.041	0.883	120	670	1548	1568	-0.030	766	782	794	774	0
3	11	1	"PFF1508"	"F59453_1"	12130	21520	130	1357	1410	354	69	70	13	100	100	0	925	878	210	86	88	15	100	100	0	1.535	1.693	1.736	1.707	1.338	1.724	0.918	120	664	2127	2133	0.618	1288	839	1341	792	0
3	12	1	"PFF1029"	"F4425_1"	12330	21520	130	3940	3967	1387	68	69	12	100	100	0	2705	2726	668	85	87	13	100	100	0	1.478	1.476	1.481	1.420	1.299	1.601	0.901	120	652	6492	6540	0.564	3872	2620	3899	2641	0
3	13	1	"PFF0774"	"F35531_1"	12510	21520	130	809	808	218	67	69	17	100	100	0	1578	1550	422	85	87	21	100	100	0	0.497	0.506	0.497	0.514	1.373	0.492	0.927	120	684	2235	2206	-1.009	742	1493	741	1465	0
3	14	1	"PFF0382"	"F21003_1"	12720	21520	120	178	181	37	66	68	16	100	100	0	215	219	42	85	86	18	100	99	0	0.862	0.858	0.817	0.854	1.518	0.848	0.732	120	610	242	249	-0.215	112	130	115	134	0
3	15	1	"PFF0437"	"F22770_1"	12900	21530	130	3043	3004	1179	66	67	11	100	100	0	5927	6147	1638	82	84	12	100	100	0	0.509	0.484	0.493	0.437	1.670	0.506	0.894	120	647	8822	9003	-0.973	2977	5845	2938	6065	0
3	16	1	"PFF0027"	"F10724_1"	13090	21530	120	149	148	28	66	68	20	97	93	0	195	194	36	82	83	11	99	99	0	0.735	0.732	0.692	0.723	1.548	0.711	0.726	120	584	196	194	-0.445	83	113	82	112	0
3	17	1	"PFF0760"	"F35197_2"	13280	21530	130	2639	2658	958	65	67	16	100	100	0	3355	3477	857	82	83	12	100	100	0	0.786	0.764	0.755	0.723	1.416	0.790	0.908	120	646	5847	5988	-0.347	2574	3273	2593	3395	0
3	18	1	"PFF0169"	"F15775_1"	13460	21530	130	446	485	153	66	66	11	100	100	0	533	539	114	81	83	12	100	100	0	0.841	0.915	0.869	0.886	1.379	0.958	0.855	120	663	832	877	-0.250	380	452	419	458	0
3	19	1	"PFF1930"	"F960_5"	13660	21530	130	2266	2335	676	66	66	11	100	100	0	2180	2184	513	81	82	12	100	100	0	1.048	1.079	1.073	1.064	1.251	1.095	0.926	120	678	4299	4372	0.068	2200	2099	2269	2103	0
3	20	1	"PFF0151"	"F15196_1"	13850	21530	130	1078	1104	306	65	65	11	100	100	0	2916	2856	662	82	84	15	100	100	0	0.357	0.375	0.374	0.371	1.325	0.366	0.917	120	694	3847	3813	-1.484	1013	2834	1039	2774	0
3	21	1	"PFF1609"	"F63380_2"	14050	21530	120	101	100	21	63	64	10	88	76	0	126	129	29	80	82	15	88	72	0	0.826	0.755	0.750	0.777	2.758	0.670	0.465	120	597	84	86	-0.276	38	46	37	49	0
3	22	1	"PFF1869"	"F7374_2"	14230	21540	130	244	241	52	63	63	10	100	100	0	210	212	33	79	79	10	100	100	0	1.382	1.338	1.325	1.313	1.458	1.407	0.808	120	703	312	311	0.466	181	131	178	133	0
3	1	2	"PFF1444"	"F5729_1"	10220	21710	110	112	118	28	71	73	13	93	76	0	132	136	33	83	85	12	91	80	0	0.837	0.887	0.926	0.919	2.367	0.823	0.479	80	565	90	100	-0.257	41	49	47	53	0
3	2	2	"PFF0230"	"F17039_3"	10410	21710	110	265	266	57	69	73	21	100	100	0	255	257	68	84	88	23	98	97	0	1.146	1.139	1.234	1.198	1.509	1.067	0.810	80	554	367	370	0.197	196	171	197	173	0
3	3	2	"PFM0480"	"M38913_8"	10620	21720	120	561	544	129	70	73	20	100	100	0	1185	1166	231	82	86	21	100	100	0	0.445	0.437	0.439	0.427	1.339	0.430	0.908	120	602	1594	1558	-1.168	491	1103	474	1084	0
3	4	2	"PFM0579"	"M446_3"	10810	21710	130	1950	2002	562	72	73	13	100	100	0	1054	1058	229	84	87	20	100	100	0	1.936	1.982	2.026	1.961	1.301	2.062	0.905	120	598	2848	2904	0.953	1878	970	1930	974	0
3	5	2	"PFM0717"	"M5299_3"	10990	21720	130	155	160	39	70	71	12	99	96	0	227	233	45	82	84	14	100	100	0	0.586	0.596	0.573	0.563	1.529	0.608	0.746	120	596	230	241	-0.771	85	145	90	151	0
3	6	2	"PFM0868"	"M724_5"	11190	21720	130	347	358	90	67	68	12	100	100	0	376	375	64	82	83	11	100	100	0	0.952	0.993	0.987	0.961	1.409	1.015	0.874	120	612	574	584	-0.070	280	294	291	293	0
3	7	2	"PFM0875"	"M783_4"	11380	21720	130	586	582	135	68	70	14	100	100	0	933	904	212	84	86	14	100	100	0	0.610	0.627	0.618	0.619	1.401	0.612	0.885	120	580	1367	1334	-0.713	518	849	514	820	0
3	8	2	"PFM0093"	"M16622_6"	11560	21720	120	2915	2966	663	68	71	16	100	100	0	1186	1144	294	83	85	16	100	100	0	2.581	2.731	2.887	2.787	1.346	2.798	0.909	120	543	3950	3959	1.368	2847	1103	2898	1061	0
3	9	2	"PFM0612"	"M45542_7"	11760	21720	120	811	829	176	69	72	17	100	100	0	1563	1512	350	86	92	28	100	100	0	0.502	0.533	0.537	0.539	1.326	0.518	0.911	120	543	2219	2186	-0.993	742	1477	760	1426	0
3	10	2	"PFM0634"	"M46791_1"	11950	21720	130	2253	2222	494	70	72	15	100	100	0	2303	2281	512	87	93	26	100	100	0	0.985	0.981	1.019	0.986	1.323	0.983	0.898	120	596	4399	4346	-0.022	2183	2216	2152	2194	0
3	11	2	"PFM0704"	"M52103_1"	12140	21720	120	866	865	188	71	73	13	100	100	0	448	444	98	87	89	13	100	100	0	2.202	2.224	2.353	2.262	1.394	2.310	0.854	120	529	1156	1151	1.139	795	361	794	357	0
3	12	2	"PFM0190"	"M22662_1"	12330	21720	120	122	123	20	72	73	13	98	91	0	134	142	32	88	89	13	95	85	0	1.087	0.944	1.000	1.037	1.906	0.880	0.436	120	528	96	105	0.120	50	46	51	54	0
3	13	2	"PFM0225"	"M24933_4"	12520	21730	120	872	911	222	70	73	27	100	100	0	1963	1969	363	88	92	18	100	100	0	0.428	0.447	0.454	0.439	1.289	0.440	0.898	120	543	2677	2722	-1.225	802	1875	841	1881	0
3	14	2	"PFM0412"	"M36754_1"	12720	21730	130	3287	3297	897	70	72	26	100	100	0	2506	2454	491	86	89	17	100	100	0	1.329	1.363	1.409	1.325	1.329	1.441	0.917	120	578	5637	5595	0.411	3217	2420	3227	2368	0
3	15	2	"PFM0630"	"M46462_5"	12900	21730	120	433	449	123	69	70	12	100	100	0	1305	1353	359	85	89	32	100	100	0	0.298	0.300	0.282	0.296	1.360	0.294	0.890	120	498	1584	1648	-1.745	364	1220	380	1268	0
3	16	2	"PFM0465"	"M38247_1"	13090	21730	120	1314	1312	296	71	72	22	100	100	0	1184	1134	210	87	93	37	100	100	0	1.133	1.185	1.227	1.178	1.281	1.213	0.900	120	514	2340	2288	0.180	1243	1097	1241	1047	0
3	17	2	"PFM0026"	"M11919_1"	13280	21730	130	11782	11668	2603	70	72	21	100	100	0	12668	12074	3532	89	96	37	100	100	0	0.931	0.968	1.014	1.028	1.557	0.936	0.885	120	602	24291	23583	-0.103	11712	12579	11598	11985	0
3	18	2	"PFM0819"	"M5894_4"	13470	21730	120	1241	1232	230	69	70	12	100	100	0	744	738	178	85	91	33	100	100	0	1.778	1.781	1.847	1.833	1.422	1.816	0.869	120	515	1831	1816	0.831	1172	659	1163	653	0
3	19	2	"PFM0473"	"M38757_6"	13660	21730	130	294	286	62	70	71	12	100	100	0	322	317	71	87	89	16	100	100	0	0.953	0.939	0.980	0.954	1.532	0.945	0.802	120	561	459	446	-0.069	224	235	216	230	0
3	20	2	"PFM0062"	"M14235_3"	13840	21740	130	1476	1468	366	69	76	74	100	100	0	3499	3465	651	89	94	32	100	100	0	0.413	0.414	0.434	0.403	1.376	0.408	0.883	120	540	4817	4775	-1.277	1407	3410	1399	3376	0
3	21	2	"PFM0821"	"M59170_2"	14040	21740	130	1482	1467	415	65	72	71	100	100	0	2894	2947	581	84	88	29	100	100	0	0.504	0.490	0.501	0.472	1.363	0.491	0.904	120	586	4227	4265	-0.988	1417	2810	1402	2863	0
3	22	2	"PFN0022"	"N127_5"	14230	21730	130	854	838	205	64	64	10	100	100	0	351	342	89	80	81	13	99	98	0	2.915	2.954	2.950	3.210	1.763	2.989	0.851	120	637	1061	1036	1.544	790	271	774	262	0
3	1	3	"PFN0013"	"N127_32"	10240	21910	120	697	690	131	70	72	12	100	100	0	380	372	75	82	83	11	100	99	0	2.104	2.138	2.133	2.210	1.422	2.179	0.897	120	615	925	910	1.073	627	298	620	290	0
3	2	3	"PFN0021"	"N127_48"	10430	21920	130	376	359	88	68	69	17	99	97	0	536	537	113	81	84	20	100	100	0	0.677	0.638	0.673	0.607	1.572	0.649	0.825	120	598	763	747	-0.563	308	455	291	456	0
3	3	3	"PFN0027"	"N128_1"	10620	21920	130	119	120	21	68	69	12	96	90	0	156	159	36	82	84	13	100	95	0	0.689	0.675	0.660	0.680	1.779	0.597	0.552	120	565	125	129	-0.537	51	74	52	77	0
3	4	3	"PFN0057"	"N128_56"	10810	21920	130	591	575	138	69	70	12	100	100	0	622	617	112	84	85	13	100	100	0	0.970	0.949	0.952	0.918	1.421	0.974	0.887	120	579	1060	1039	-0.044	522	538	506	533	0
3	5	3	"PFB0078"	"B297"	11000	21910	130	307	313	60	69	70	12	100	100	0	393	388	102	82	84	11	100	99	0	0.765	0.797	0.802	0.846	1.545	0.757	0.851	120	567	549	550	-0.386	238	311	244	306	0
3	6	3	"PFB0080"	"B3"	11190	21920	130	729	696	142	69	72	17	100	100	0	495	478	95	84	86	13	100	100	0	1.606	1.591	1.567	1.587	1.353	1.623	0.901	120	566	1071	1021	0.683	660	411	627	394	0
3	7	3	"PFB0083"	"B306"	11380	21920	120	159	163	27	69	82	180	0	0	0	158	164	33	85	89	36	95	50	0	1.233	1.190	1.228	1.216	1.559	4.872	0.563	120	514	163	173	0.302	90	73	94	79	0
3	8	3	"PFB0085"	"B310"	11570	21920	130	572	557	135	67	68	14	100	100	0	857	849	167	82	83	10	100	100	0	0.652	0.639	0.647	0.616	1.458	0.641	0.881	120	565	1280	1257	-0.618	505	775	490	767	0
3	9	3	"PFB0090"	"B32"	11760	21920	120	157	159	33	68	68	15	98	97	0	180	190	41	83	85	14	100	100	0	0.918	0.850	0.881	0.839	1.588	0.846	0.705	120	514	186	198	-0.124	89	97	91	107	0
3	10	3	"PFB0092"	"B322"	11950	21920	120	389	394	85	68	69	14	100	100	0	420	416	86	83	86	18	100	100	0	0.953	0.979	1.030	0.981	1.362	0.976	0.862	120	514	658	659	-0.070	321	337	326	333	0
3	11	3	"PFB0109"	"B366"	12140	21920	120	690	680	157	69	70	13	100	100	0	691	681	140	83	84	11	100	100	0	1.021	1.022	1.060	1.010	1.371	1.041	0.886	120	528	1229	1209	0.031	621	608	611	598	0
3	12	3	"PFB0111"	"B370"	12330	21920	120	536	533	146	70	71	13	100	100	0	387	397	98	85	86	11	100	100	0	1.543	1.484	1.503	1.480	1.439	1.511	0.865	120	528	768	775	0.626	466	302	463	312	0
3	13	3	"PFB0114"	"B374"	12520	21920	120	318	377	268	68	69	11	100	100	0	517	603	502	85	86	12	100	100	0	0.579	0.597	0.551	0.581	1.410	0.523	0.758	120	514	682	827	-0.789	250	432	309	518	0
3	14	3	"PFB0120"	"B388"	12710	21920	120	187	185	31	69	70	12	100	100	0	253	253	59	84	86	14	100	100	0	0.698	0.686	0.706	0.703	1.436	0.647	0.828	120	514	287	285	-0.518	118	169	116	169	0
3	15	3	"PFB0122"	"B391"	12900	21920	120	1404	1437	401	68	70	12	100	100	0	789	745	201	83	87	29	100	100	0	1.892	2.068	2.105	2.108	1.399	2.114	0.913	120	515	2042	2031	0.920	1336	706	1369	662	0
3	16	3	"PFB0125"	"B397"	13090	21920	130	333	327	68	70	71	13	100	100	0	414	403	82	87	89	18	100	100	0	0.804	0.813	0.801	0.816	1.414	0.795	0.886	120	589	590	573	-0.314	263	327	257	316	0
3	17	3	"PFB0143"	"B440"	13280	21930	110	116	121	22	70	71	13	100	87	0	142	145	23	88	94	37	83	21	0	0.852	0.895	0.879	0.887	1.957	0.911	0.457	80	473	100	108	-0.231	46	54	51	57	0
3	18	3	"PFB0145"	"B444"	13470	21920	130	1017	1013	256	69	70	13	100	100	0	565	544	156	85	89	27	100	99	0	1.975	2.057	2.068	2.181	1.521	2.096	0.862	120	589	1428	1403	0.982	948	480	944	459	0
3	19	3	"PFB0147"	"B449"	13660	21930	130	1272	1291	327	71	184	890	82	4	0	569	563	116	88	138	334	85	3	0	2.497	2.568	2.639	2.559	1.357	2.684	0.886	120	542	1682	1695	1.320	1201	481	1220	475	0
3	20	3	"PFB0149"	"B453"	13850	21920	150	1466	2785	2796	70	179	849	75	43	0	1556	1627	964	89	137	318	85	83	0	0.952	1.765	1.304	1.409	2.015	2.917	0.758	156	599	2863	4253	-0.072	1396	1467	2715	1538	-100
3	21	3	"PFB0151"	"B456"	14040	21930	120	4415	4246	1061	66	75	78	100	100	0	1166	1131	258	84	87	30	100	100	0	4.019	3.992	3.979	4.003	1.324	4.131	0.916	120	482	5431	5227	2.007	4349	1082	4180	1047	0
3	22	3	"PFB0153"	"B458"	14230	21930	130	341	336	74	65	66	10	100	100	0	297	295	55	79	81	11	100	100	0	1.266	1.255	1.281	1.243	1.427	1.313	0.830	120	634	494	487	0.340	276	218	271	216	0
3	1	4	"PFB0170"	"B491"	10240	22100	130	2252	2226	562	69	70	11	100	100	0	1573	1512	420	82	83	11	100	100	0	1.464	1.508	1.532	1.582	1.494	1.512	0.902	120	660	3674	3587	0.550	2183	1491	2157	1430	0
3	2	4	"PFB0172"	"B496"	10430	22110	120	279	277	56	68	68	11	100	100	0	213	216	41	82	82	11	100	100	0	1.611	1.560	1.639	1.587	1.423	1.592	0.819	120	514	342	343	0.688	211	131	209	134	0
3	3	4	"PFB0174"	"B498"	10630	22110	130	586	596	132	68	69	11	100	100	0	274	279	58	82	83	12	100	100	0	2.698	2.680	2.688	2.712	1.382	2.817	0.866	120	586	710	725	1.432	518	192	528	197	0
3	4	4	"PFB0177"	"B50"	10820	22110	120	138	143	28	68	69	11	99	98	0	137	139	27	82	83	11	98	92	0	1.273	1.316	1.362	1.372	1.609	1.305	0.715	120	484	125	132	0.348	70	55	75	57	0
3	5	4	"PFB0179"	"B504"	11000	22110	120	377	375	72	68	68	10	100	100	0	341	336	69	81	82	9	100	100	0	1.188	1.204	1.251	1.221	1.390	1.191	0.856	120	512	569	562	0.249	309	260	307	255	0
3	6	4	"PFB0181"	"B506"	11200	22110	120	150	153	30	69	70	12	99	97	0	168	170	36	82	83	11	98	95	0	0.942	0.955	0.911	0.993	1.797	0.930	0.711	120	532	167	172	-0.086	81	86	84	88	0
3	7	4	"PFD0024"	"D12635_25"	11380	22110	130	2892	2998	737	68	81	174	100	100	0	841	838	195	82	86	35	100	100	0	3.721	3.876	3.936	3.936	1.378	4.012	0.904	120	549	3583	3686	1.896	2824	759	2930	756	0
3	8	4	"PFD0027"	"D12635_33"	11570	22110	120	301	302	79	68	69	15	100	100	0	234	233	56	81	83	12	97	96	0	1.523	1.539	1.488	1.599	1.780	1.594	0.778	120	520	386	386	0.607	233	153	234	152	0
3	9	4	"PFD0029"	"D12635_37"	11760	22110	120	1987	1933	524	67	69	15	100	100	0	636	620	174	82	83	11	100	100	0	3.466	3.468	3.515	3.634	1.615	3.582	0.866	120	500	2474	2404	1.793	1920	554	1866	538	0
3	10	4	"PFD0031"	"D12635_39"	11950	22110	120	1838	1787	420	68	68	11	100	100	0	1316	1215	362	82	83	11	100	100	0	1.434	1.517	1.531	1.667	1.667	1.502	0.891	120	500	3004	2852	0.520	1770	1234	1719	1133	0
3	11	4	"PFD0034"	"D12635_48"	12140	22120	120	519	499	138	68	68	10	100	99	0	860	840	152	83	82	10	100	100	0	0.580	0.569	0.566	0.528	1.565	0.589	0.882	120	495	1228	1188	-0.785	451	777	431	757	0
3	12	4	"PFD0036"	"D12635_51"	12330	22120	130	4964	4788	1271	68	69	12	100	100	0	3273	3150	691	83	84	19	100	100	0	1.535	1.539	1.538	1.499	1.403	1.584	0.921	120	552	8086	7787	0.618	4896	3190	4720	3067	0
3	13	4	"PFD0064"	"D16785_11"	12520	22120	120	390	384	85	68	69	12	100	100	0	293	289	59	81	83	12	100	100	0	1.519	1.519	1.504	1.515	1.426	1.561	0.867	120	507	534	524	0.603	322	212	316	208	0
3	14	4	"PFD0066"	"D16785_17"	12710	22120	120	705	710	233	70	71	12	99	99	0	363	373	111	83	84	13	100	98	0	2.268	2.207	2.347	2.186	1.675	2.268	0.894	120	534	915	930	1.181	635	280	640	290	0
3	15	4	"PFD0069"	"D16785_21"	12910	22120	120	485	487	134	72	75	16	100	100	0	581	550	128	85	86	11	100	100	0	0.833	0.892	0.890	0.897	1.352	0.894	0.908	120	481	909	880	-0.264	413	496	415	465	0
3	16	4	"PFD0073"	"D16785_3"	13080	22120	120	18004	18389	5630	73	76	17	100	100	0	5298	5149	1253	86	87	12	100	100	0	3.440	3.618	3.626	3.548	1.365	3.836	0.923	120	489	23143	23379	1.783	17931	5212	18316	5063	0
3	17	4	"PFD0075"	"D16785_33"	13290	22120	120	287	294	71	69	71	13	100	100	0	185	188	38	85	85	11	99	99	0	2.180	2.184	2.286	2.216	1.583	2.317	0.729	120	540	318	328	1.124	218	100	225	103	0
3	18	4	"PFD0077"	"D16785_36"	13470	22120	120	972	948	236	68	69	12	100	100	0	1165	1130	265	83	85	18	100	100	0	0.835	0.840	0.858	0.842	1.416	0.836	0.903	120	504	1986	1927	-0.259	904	1082	880	1047	0
3	19	4	"PFD0096"	"D17715_112"	13660	22120	130	1146	1120	287	68	174	871	80	0	0	819	823	173	83	127	319	99	77	0	1.465	1.422	1.373	1.395	1.374	1.473	0.896	120	564	1814	1792	0.551	1078	736	1052	740	0
3	20	4	"PFD0098"	"D17715_12"	13860	22120	120	726	713	156	69	189	915	3	0	0	473	460	90	84	136	344	70	0	0	1.689	1.713	1.704	1.720	1.365	1.657	0.809	120	512	1046	1020	0.756	657	389	644	376	0
3	21	4	"PFD0102"	"D17715_13"	14050	22120	130	841	851	221	67	68	11	100	100	0	600	593	141	81	82	10	100	100	0	1.491	1.531	1.552	1.569	1.567	1.580	0.863	120	547	1293	1296	0.577	774	519	784	512	0
3	22	4	"PFD0104"	"D17715_134"	14240	22120	120	347	334	89	64	66	13	100	100	0	252	249	64	79	81	13	98	97	0	1.636	1.588	1.609	1.660	1.595	1.602	0.815	120	572	456	440	0.710	283	173	270	170	0
3	1	5	"PFD0106"	"D17715_138"	10240	22300	120	433	411	90	71	72	13	100	99	0	281	282	53	83	85	12	100	100	0	1.828	1.709	1.749	1.675	1.441	1.810	0.858	120	628	560	539	0.870	362	198	340	199	0
3	2	5	"PFD0108"	"D17715_140"	10440	22300	120	654	644	146	70	70	11	100	100	0	436	414	85	82	82	10	100	100	0	1.650	1.729	1.796	1.746	1.325	1.779	0.909	120	534	938	906	0.722	584	354	574	332	0
3	3	5	"PFD0130"	"D17715_44"	10630	22300	100	153	151	27	66	67	10	100	98	0	164	163	27	82	82	10	97	96	0	1.061	1.049	1.039	1.057	1.525	1.036	0.756	80	416	169	166	0.085	87	82	85	81	0
3	4	5	"PFD0132"	"D17715_47"	10820	22300	120	222	226	53	66	67	10	100	100	0	207	199	41	81	82	10	97	97	0	1.238	1.356	1.344	1.413	1.775	1.389	0.781	120	480	282	278	0.308	156	126	160	118	0
3	5	5	"PFD0134"	"D17715_5"	11000	22300	120	164	161	33	68	68	11	99	98	0	170	168	34	81	81	10	97	97	0	1.079	1.069	1.147	1.089	1.818	1.051	0.711	120	499	185	180	0.109	96	89	93	87	0
3	6	5	"PFD0136"	"D17715_51"	11200	22310	110	129	132	21	68	68	12	100	98	0	205	211	33	81	82	10	100	100	0	0.492	0.492	0.453	0.485	1.519	0.475	0.677	80	457	185	194	-1.023	61	124	64	130	0
3	7	5	"PFD0138"	"D17715_56"	11390	22310	120	689	673	144	68	69	11	100	100	0	1241	1213	216	81	83	11	100	100	0	0.535	0.534	0.539	0.524	1.318	0.536	0.918	120	498	1781	1737	-0.901	621	1160	605	1132	0
3	8	5	"PFD0141"	"D17715_61"	11570	22300	110	424	445	143	68	76	44	100	100	0	289	290	58	83	88	30	100	100	0	1.728	1.821	1.821	1.749	1.434	2.027	0.831	80	444	562	584	0.789	356	206	377	207	0
3	9	5	"PFE0196"	"E18169_1"	11770	22300	130	957	1025	358	67	73	39	100	100	0	801	850	238	84	88	27	100	100	0	1.241	1.251	1.213	1.228	1.349	1.281	0.918	120	576	1607	1724	0.312	890	717	958	766	0
3	10	5	"PFE0199"	"E18440_1"	11960	22300	120	484	479	128	67	67	10	100	100	0	587	556	174	83	84	12	100	100	0	0.827	0.871	0.881	0.944	1.633	0.831	0.878	120	482	921	885	-0.273	417	504	412	473	0
3	11	5	"PFE0201"	"E18440_5"	12140	22300	120	241	245	56	67	67	10	100	100	0	250	243	52	81	81	10	100	100	0	1.030	1.099	1.059	1.109	1.548	1.093	0.822	120	489	343	340	0.042	174	169	178	162	0
3	12	5	"PFE0203"	"E18445_1"	12330	22290	110	316	317	69	68	70	16	100	100	0	516	527	92	81	87	39	100	100	0	0.570	0.558	0.565	0.550	1.391	0.557	0.843	80	449	683	695	-0.811	248	435	249	446	0
3	13	5	"PFE0206"	"E18512_1"	12510	22290	110	179	179	30	69	71	16	100	100	0	402	405	59	82	89	40	100	100	0	0.344	0.341	0.332	0.335	1.344	0.335	0.835	80	488	430	433	-1.541	110	320	110	323	0
3	14	5	"PFE0208"	"E18512_4"	12710	22300	110	145	146	24	70	70	11	100	100	0	155	165	31	82	85	17	100	97	0	1.027	0.916	0.900	0.933	1.612	0.966	0.639	80	485	148	159	0.039	75	73	76	83	0
3	15	5	"PFE0230"	"E19008_1"	12910	22300	120	468	459	115	71	74	16	100	100	0	1067	1038	217	85	86	12	100	100	0	0.404	0.407	0.413	0.395	1.399	0.404	0.912	120	525	1379	1341	-1.307	397	982	388	953	0
3	16	5	"PFE0234"	"E19248_7"	13100	22300	120	2903	2965	982	72	74	16	100	100	0	1025	1013	304	85	86	11	100	100	0	3.012	3.117	3.000	3.235	1.591	3.260	0.897	120	512	3771	3821	1.591	2831	940	2893	928	0
3	17	5	"PFE0237"	"E19278_2"	13280	22300	110	203	207	43	68	70	12	100	100	0	432	430	83	83	86	20	100	100	0	0.387	0.401	0.382	0.391	1.409	0.387	0.827	80	447	484	486	-1.370	135	349	139	347	0
3	18	5	"PFE0239"	"E19278_6"	13470	22300	100	93	97	21	66	68	11	86	62	0	127	131	23	83	85	20	90	52	0	0.614	0.646	0.561	0.579	2.742	0.583	0.259	80	416	71	79	-0.705	27	44	31	48	0
3	19	5	"PFE0243"	"E19631_3"	13660	22310	120	1259	1223	377	66	66	11	100	100	0	1338	1320	325	83	83	11	100	100	0	0.951	0.935	0.944	0.881	1.577	0.956	0.914	120	521	2448	2394	-0.073	1193	1255	1157	1237	0
3	20	5	"PFE0246"	"E19695_2"	13850	22310	120	715	697	205	67	67	11	100	100	0	633	592	147	83	83	10	100	100	0	1.178	1.238	1.222	1.224	1.547	1.266	0.893	120	500	1198	1139	0.237	648	550	630	509	0
3	21	5	"PFE0270"	"E20800_3"	14040	22310	120	1070	1022	249	66	67	11	100	100	0	405	391	79	82	82	10	100	100	0	3.108	3.094	3.087	3.107	1.365	3.207	0.912	120	556	1327	1265	1.636	1004	323	956	309	0
3	22	5	"PFE0275"	"E21089_1"	14250	22310	90	82	84	14	64	65	12	75	32	0	103	107	21	78	80	11	78	55	0	0.720	0.690	0.919	1.042	3.072	0.502	0.081	52	339	43	49	-0.474	18	25	20	29	0
3	1	6	"PFE0277"	"E21208_2"	10240	22490	110	131	137	27	70	71	13	100	97	0	163	168	38	84	84	11	100	97	0	0.772	0.798	0.791	0.833	1.725	0.872	0.639	80	494	140	151	-0.373	61	79	67	84	0
3	2	6	"PFE0279"	"E21208_4"	10430	22490	120	478	479	132	70	74	29	100	100	0	345	330	82	82	84	20	100	97	0	1.551	1.649	1.667	1.699	1.524	1.695	0.864	120	520	671	657	0.634	408	263	409	248	0
3	3	6	"PFE0282"	"E21586_1"	10620	22490	120	855	860	277	67	71	32	100	100	0	740	758	209	83	85	23	100	100	0	1.199	1.175	1.139	1.160	1.524	1.199	0.880	120	521	1445	1468	0.262	788	657	793	675	0
3	4	6	"PFE0285"	"E21786_1"	10810	22480	120	603	587	151	66	67	10	100	100	0	1181	1136	281	83	83	11	100	100	0	0.489	0.495	0.493	0.497	1.562	0.483	0.907	120	483	1635	1574	-1.032	537	1098	521	1053	0
3	5	6	"PFE0322"	"E23195_1"	10990	22480	120	184	184	53	68	68	10	100	100	0	183	181	31	82	83	10	100	99	0	1.149	1.172	1.092	1.136	1.550	1.364	0.698	120	474	217	215	0.200	116	101	116	99	0
3	6	6	"PFE0330"	"E23784_1"	11180	22480	120	1421	1404	398	67	67	11	100	100	0	679	685	148	81	82	10	100	100	0	2.264	2.214	2.309	2.125	1.465	2.356	0.895	120	505	1952	1941	1.179	1354	598	1337	604	0
3	7	6	"PFE0333"	"E23986_1"	11370	22480	120	209	213	50	67	68	12	100	100	0	191	188	35	81	82	10	98	98	0	1.291	1.364	1.379	1.376	1.638	1.437	0.789	120	494	252	253	0.368	142	110	146	107	0
3	8	6	"PFE0342"	"E24470_2"	11560	22480	120	923	875	202	68	73	36	100	100	0	920	871	198	82	86	26	100	100	0	1.020	1.023	1.030	1.035	1.397	1.024	0.919	120	537	1693	1596	0.029	855	838	807	789	0
3	9	6	"PFE0347"	"E24550_1"	11760	22490	120	143	145	32	67	68	11	98	95	0	162	161	24	82	83	10	100	100	0	0.950	0.987	0.908	0.926	1.728	1.058	0.651	120	514	156	157	-0.074	76	80	78	79	0
3	10	6	"PFE0349"	"E24569_3"	11940	22490	120	481	470	124	66	67	11	100	100	0	397	385	83	82	83	10	100	100	0	1.317	1.333	1.315	1.318	1.478	1.367	0.900	120	511	730	707	0.398	415	315	404	303	0
3	11	6	"PFF0266"	"F17836_2"	12140	22490	130	729	707	228	64	66	10	100	100	0	622	611	130	80	81	11	100	100	0	1.227	1.211	1.215	1.117	1.582	1.282	0.884	120	561	1207	1174	0.295	665	542	643	531	0
3	12	6	"PFF0268"	"F17989_2"	12320	22490	120	461	447	125	66	68	13	100	100	0	487	478	116	81	83	27	100	100	0	0.973	0.960	0.960	0.944	1.438	0.961	0.886	120	548	801	778	-0.040	395	406	381	397	0
3	13	6	"PFF0274"	"F18154_3"	12520	22500	120	105	109	23	65	66	11	92	82	0	128	130	23	80	82	17	93	75	0	0.833	0.880	0.853	0.801	2.122	0.878	0.521	120	545	88	94	-0.263	40	48	44	50	0
3	14	6	"PFF0278"	"F18417_1"	12700	22490	120	2111	2035	589	67	68	12	100	100	0	1686	1540	495	81	82	10	100	100	0	1.274	1.349	1.356	1.471	1.663	1.341	0.912	120	554	3649	3427	0.349	2044	1605	1968	1459	0
3	15	6	"PFF0285"	"F18525_1"	12900	22500	120	313	303	78	68	69	12	99	97	0	592	577	134	82	83	11	100	100	0	0.480	0.475	0.486	0.446	1.635	0.465	0.867	120	564	755	730	-1.058	245	510	235	495	0
3	16	6	"PFF0289"	"F18567_3"	13100	22490	100	87	92	28	69	70	12	63	30	0	110	111	20	83	84	11	77	61	0	0.667	0.821	0.609	0.733	2.977	1.003	0.124	80	426	45	51	-0.585	18	27	23	28	0
3	17	6	"PFF0323"	"F19549_1"	13280	22490	130	2757	2716	900	68	69	12	100	100	0	1913	1937	474	83	86	19	100	100	0	1.469	1.428	1.460	1.352	1.512	1.498	0.901	120	596	4519	4502	0.555	2689	1830	2648	1854	0
3	18	6	"PFF0329"	"F19626_1"	13470	22490	120	108	111	21	67	68	12	96	82	0	136	138	25	84	85	11	98	89	0	0.788	0.815	0.792	0.790	2.109	0.737	0.412	120	549	93	98	-0.343	41	52	44	54	0
3	19	6	"PFF0332"	"F19746_5"	13670	22500	120	133	133	28	66	67	12	95	94	0	147	146	22	85	86	11	100	96	0	1.081	1.098	1.138	1.047	1.954	1.203	0.552	120	499	129	128	0.112	67	62	67	61	0
3	20	6	"PFF0334"	"F19787_2"	13840	22500	120	3824	3799	994	67	69	17	100	100	0	7985	7673	2115	85	88	28	100	100	0	0.476	0.492	0.487	0.503	1.399	0.480	0.938	120	503	11657	11320	-1.072	3757	7900	3732	7588	0
3	21	6	"PFF0336"	"F19828_2"	14040	22500	120	137	137	28	66	68	16	98	94	0	232	224	43	84	86	25	100	99	0	0.480	0.507	0.520	0.490	1.671	0.472	0.646	120	514	219	211	-1.060	71	148	71	140	0
3	22	6	"PFF0338"	"F19846_4"	14230	22500	120	121	122	22	64	65	10	100	98	0	136	137	24	79	81	11	99	95	0	1.000	1.000	0.994	1.015	1.836	1.011	0.514	120	606	114	116	0.000	57	57	58	58	0
3	1	7	"PFF0364"	"F20448_4"	10220	22670	130	874	881	263	68	68	11	100	100	0	840	834	263	83	84	12	100	99	0	1.065	1.083	1.069	1.157	1.659	1.066	0.900	120	708	1563	1564	0.090	806	757	813	751	0
3	2	7	"PFF0366"	"F20625_1"	10430	22680	120	322	320	66	68	72	31	100	100	0	662	654	158	83	87	23	100	99	0	0.439	0.441	0.441	0.454	1.432	0.426	0.880	120	534	833	823	-1.189	254	579	252	571	0
3	3	7	"PFF0369"	"F20760_1"	10610	22680	130	456	448	91	68	72	31	100	100	0	617	604	94	82	85	23	100	100	0	0.725	0.728	0.726	0.714	1.275	0.741	0.916	120	531	923	902	-0.463	388	535	380	522	0
3	4	7	"PFF0372"	"F20855_1"	10800	22680	120	188	186	39	68	68	11	99	99	0	192	195	31	82	83	10	100	100	0	1.091	1.044	1.017	1.013	1.514	1.086	0.806	120	535	230	231	0.126	120	110	118	113	0
3	5	7	"PFF0375"	"F20870_2"	10990	22680	120	246	245	50	68	68	10	100	100	0	301	297	70	82	83	10	99	99	0	0.813	0.823	0.804	0.850	1.557	0.791	0.823	120	529	397	392	-0.299	178	219	177	215	0
3	6	7	"PFF0378"	"F20896_3"	11180	22680	120	128	128	24	68	70	13	99	92	0	151	151	28	83	84	12	98	94	0	0.882	0.882	0.882	0.893	1.888	0.823	0.541	120	545	128	128	-0.181	60	68	60	68	0
3	7	7	"PFF0409"	"F22107_2"	11380	22690	120	137	138	26	70	71	12	100	96	0	145	147	25	83	85	14	100	91	0	1.081	1.063	1.083	1.058	1.533	1.086	0.674	120	544	129	132	0.112	67	62	68	64	0
3	8	7	"PFF0415"	"F22233_2"	11570	22690	130	629	590	198	71	72	11	99	99	0	584	555	127	83	84	11	100	100	0	1.114	1.100	1.115	0.984	1.645	1.174	0.907	120	574	1059	991	0.155	558	501	519	472	0
3	9	7	"PFF0417"	"F2227_1"	11750	22690	120	2010	1887	527	70	70	12	100	100	0	1849	1781	417	84	84	10	100	100	0	1.099	1.071	1.101	1.036	1.434	1.093	0.938	120	513	3705	3514	0.136	1940	1765	1817	1697	0
3	10	7	"PFF0420"	"F22395_1"	11950	22690	120	133	134	30	66	67	11	99	95	0	150	149	25	82	83	10	98	95	0	0.985	1.015	1.025	1.004	1.835	1.080	0.622	120	529	135	135	-0.021	67	68	68	67	0
3	11	7	"PFF0431"	"F22631_1"	12140	22690	120	119	131	57	66	67	11	100	97	0	159	163	37	81	82	11	99	99	0	0.679	0.793	0.676	0.745	1.858	1.005	0.457	120	514	131	147	-0.557	53	78	65	82	0
3	12	7	"PFF0435"	"F22741_2"	12330	22690	120	788	740	187	66	67	10	100	100	0	622	596	165	80	81	10	100	100	0	1.332	1.306	1.283	1.377	1.567	1.294	0.906	120	515	1264	1190	0.414	722	542	674	516	0
3	13	7	"PFF1070"	"F45236_1"	12520	22690	120	1063	1031	292	66	66	10	100	100	0	1021	929	300	79	80	9	100	100	0	1.058	1.135	1.115	1.248	1.743	1.118	0.898	120	506	1939	1815	0.082	997	942	965	850	0
3	14	7	"PFF1072"	"F4524_3"	12700	22690	110	359	362	72	67	70	22	100	100	0	460	450	72	81	87	36	100	100	0	0.770	0.799	0.790	0.792	1.350	0.797	0.876	80	483	671	664	-0.376	292	379	295	369	0
3	15	7	"PFF1075"	"F45282_1"	12910	22690	120	396	397	112	67	70	21	100	100	0	458	447	99	81	86	35	99	99	0	0.873	0.902	0.878	0.896	1.460	0.924	0.861	120	530	706	696	-0.196	329	377	330	366	0
3	16	7	"PFF1077"	"F45296_2"	13090	22690	120	324	317	88	66	68	11	100	100	0	329	317	88	82	83	11	99	97	0	1.045	1.068	1.059	1.143	1.719	1.045	0.868	120	532	505	486	0.063	258	247	251	235	0
3	17	7	"PFF1080"	"F45354_1"	13290	22690	120	719	710	226	67	68	10	100	100	0	763	738	213	84	85	11	100	99	0	0.960	0.983	0.971	1.017	1.606	0.995	0.897	120	527	1331	1297	-0.059	652	679	643	654	0
3	18	7	"PFF1082"	"F4541_1"	13470	22690	120	1061	1021	307	67	68	11	100	100	0	1620	1600	493	85	86	11	100	100	0	0.648	0.630	0.625	0.648	1.520	0.609	0.917	120	497	2529	2469	-0.627	994	1535	954	1515	0
3	19	7	"PFF1120"	"F46301_17"	13650	22700	120	282	274	83	67	68	12	97	97	0	861	851	230	86	87	13	100	100	0	0.277	0.271	0.257	0.256	1.586	0.267	0.880	120	517	990	972	-1.850	215	775	207	765	0
3	20	7	"PFF1128"	"F46381_1"	13850	22690	110	977	980	259	70	73	23	100	100	0	2353	2461	533	89	103	103	100	100	0	0.401	0.384	0.379	0.376	1.244	0.378	0.923	80	458	3171	3282	-1.320	907	2264	910	2372	0
3	21	7	"PFF1133"	"F46513_1"	14030	22690	120	1998	1910	608	69	71	18	100	100	0	3423	3424	1118	89	103	99	100	99	0	0.579	0.552	0.556	0.577	1.638	0.529	0.903	120	504	5263	5176	-0.789	1929	3334	1841	3335	0
3	22	7	"PFF1136"	"F46584_1"	14230	22700	120	1405	1416	492	66	67	10	100	100	0	6186	6003	1770	85	87	18	100	100	0	0.219	0.228	0.232	0.211	1.648	0.226	0.922	120	571	7440	7268	-2.188	1339	6101	1350	5918	0
3	1	8	"PFF1138"	"F46705_1"	10250	22870	120	737	710	231	68	69	12	100	100	0	2279	2306	782	87	88	13	100	100	0	0.305	0.289	0.283	0.293	1.428	0.278	0.904	120	608	2861	2861	-1.712	669	2192	642	2219	0
3	2	8	"PFF1140"	"F46816_1"	10420	22870	110	292	293	55	69	71	13	100	100	0	581	574	92	87	90	27	100	100	0	0.451	0.460	0.451	0.456	1.363	0.449	0.864	80	450	717	711	-1.147	223	494	224	487	0
3	3	8	"PFF1163"	"F47563_1"	10620	22870	120	426	421	94	68	69	12	100	100	0	230	226	54	83	86	25	94	91	0	2.435	2.469	2.486	2.713	1.670	2.515	0.812	120	520	505	496	1.284	358	147	353	143	0
3	4	8	"PFF1165"	"F47822_1"	10800	22870	110	155	156	24	67	68	10	100	100	0	300	306	46	82	83	14	100	100	0	0.404	0.397	0.372	0.388	1.447	0.376	0.759	80	457	306	313	-1.309	88	218	89	224	0
3	5	8	"PFF1167"	"F47864_3"	11000	22880	120	223	217	53	68	69	12	97	96	0	496	474	103	82	85	15	100	100	0	0.374	0.380	0.373	0.361	1.567	0.378	0.872	120	563	569	541	-1.417	155	414	149	392	0
3	6	8	"PFF1175"	"F48138_1"	11200	22880	130	203	207	70	71	73	14	97	97	0	245	259	94	87	90	16	100	100	0	0.835	0.791	0.789	0.762	1.618	0.777	0.821	120	535	290	308	-0.259	132	158	136	172	0
3	7	8	"PFF1179"	"F48181_2"	11380	22880	120	460	436	116	72	74	13	98	98	0	1118	1089	207	87	90	16	100	100	0	0.376	0.363	0.364	0.338	1.604	0.365	0.904	120	489	1419	1366	-1.410	388	1031	364	1002	0
3	8	8	"PFF1182"	"F48253_3"	11570	22870	110	150	148	24	71	72	12	100	98	0	163	164	25	85	87	12	100	100	0	1.013	0.975	1.006	0.957	1.534	1.037	0.650	80	481	157	156	0.018	79	78	77	79	0
3	9	8	"PFF1197"	"F48515_1"	11760	22880	120	815	788	251	70	71	12	100	100	0	757	732	175	84	85	11	100	100	0	1.107	1.108	1.128	1.058	1.545	1.155	0.907	120	505	1418	1366	0.147	745	673	718	648	0
3	10	8	"PFF1204"	"F48839_1"	11950	22880	120	952	916	259	69	70	12	100	100	0	543	536	128	83	84	11	100	100	0	1.920	1.870	1.884	1.881	1.412	1.945	0.903	120	500	1343	1300	0.941	883	460	847	453	0
3	11	8	"PFF1208"	"F49178_1"	12140	22880	120	154	151	29	68	69	11	99	96	0	160	160	28	82	83	10	100	97	0	1.103	1.064	1.053	1.073	1.564	1.085	0.729	120	504	164	161	0.141	86	78	83	78	0
3	12	8	"PFF1210"	"F4934_1"	12330	22880	120	776	743	194	69	70	11	100	100	0	569	552	137	83	84	11	100	100	0	1.455	1.437	1.448	1.493	1.486	1.460	0.902	120	484	1193	1143	0.541	707	486	674	469	0
3	13	8	"PFF1215"	"F49538_1"	12520	22880	120	3198	3072	798	68	69	11	100	100	0	2837	2681	685	82	84	11	100	100	0	1.136	1.156	1.193	1.172	1.400	1.159	0.929	120	500	5885	5603	0.184	3130	2755	3004	2599	0
3	14	8	"PFF1218"	"F49644_4"	12710	22880	120	1564	1456	406	68	70	18	100	100	0	739	693	175	81	86	33	100	98	0	2.274	2.268	2.322	2.330	1.505	2.361	0.892	120	521	2154	2000	1.185	1496	658	1388	612	0
3	15	8	"PFF1901"	"F8433_1"	12900	22880	120	4491	4162	1297	68	69	11	100	100	0	1254	1220	318	81	82	10	100	100	0	3.771	3.594	3.741	3.621	1.396	3.784	0.920	120	500	5596	5233	1.915	4423	1173	4094	1139	0
3	16	8	"PFF1905"	"F8612_1"	13090	22880	120	3509	3533	1276	69	111	358	100	99	0	1438	1436	485	82	109	194	95	93	0	2.537	2.558	2.603	2.660	1.612	2.652	0.883	120	515	4796	4818	1.343	3440	1356	3464	1354	0
3	17	8	"PFF1913"	"F8921_1"	13290	22890	130	2376	2245	894	68	106	341	95	92	0	2793	2747	751	84	110	185	100	100	0	0.852	0.817	0.864	0.723	1.793	0.900	0.854	120	569	5017	4840	-0.231	2308	2709	2177	2663	0
3	18	8	"PFF1915"	"F8939_2"	13480	22890	120	358	345	117	67	68	11	98	95	0	478	461	105	84	86	21	100	100	0	0.739	0.737	0.772	0.660	1.761	0.781	0.849	120	496	685	655	-0.437	291	394	278	377	0
3	19	8	"PFF1919"	"F9091_1"	13670	22880	120	791	768	252	66	68	12	100	100	0	456	458	130	84	85	12	100	97	0	1.949	1.877	1.883	1.957	1.630	1.936	0.887	120	475	1097	1076	0.963	725	372	702	374	0
3	20	8	"PFF1921"	"F9247_1"	13840	22880	120	383	391	133	68	71	19	98	97	0	509	509	110	85	95	98	100	99	0	0.743	0.762	0.756	0.693	1.662	0.800	0.860	120	482	739	747	-0.429	315	424	323	424	0
3	21	8	"PFI0014"	"I10798_1"	14010	22880	150	80	83	16	68	70	17	38	14	0	96	103	37	86	96	87	0	0	0	1.200	0.882	0.964	0.861	3.480	0.202	0.099	156	625	22	32	0.263	12	10	15	17	-50
3	22	8	"PFI0017"	"I10882_1"	14210	22880	120	602	557	180	65	65	10	100	99	0	783	728	172	83	85	14	100	100	0	0.767	0.763	0.784	0.676	1.776	0.788	0.905	120	578	1237	1137	-0.382	537	700	492	645	0
3	1	9	"PFI0023"	"I11056_2"	10210	23060	110	122	124	27	68	70	10	97	95	0	192	188	31	85	86	11	100	100	0	0.505	0.544	0.487	0.507	1.779	0.539	0.585	80	535	161	159	-0.987	54	107	56	103	0
3	2	9	"PFI0029"	"I11211_1"	10400	23050	110	364	376	52	69	71	14	100	100	0	235	240	42	85	89	26	100	100	0	1.967	1.981	1.950	2.023	1.303	1.995	0.867	80	509	445	462	0.976	295	150	307	155	0
3	3	9	"PFI0033"	"I11281_1"	10600	23060	150	80	82	17	67	69	13	49	22	0	97	97	16	84	86	24	18	1	0	1.000	1.154	1.000	1.020	2.684	1.009	0.121	156	633	26	28	0.000	13	13	15	13	-50
3	4	9	"PFI0035"	"I11342_1"	10790	23060	120	1269	1230	355	66	67	9	100	100	0	1159	1151	255	82	84	15	100	100	0	1.117	1.089	1.126	1.050	1.384	1.121	0.933	120	485	2280	2233	0.160	1203	1077	1164	1069	0
3	5	9	"PFI0056"	"I12038_2"	10980	23060	100	170	168	31	66	67	10	100	100	0	191	191	31	82	83	11	100	100	0	0.954	0.936	0.907	0.934	1.457	0.912	0.769	80	404	213	211	-0.068	104	109	102	109	0
3	6	9	"PFI0058"	"I12132_1"	11170	23060	120	591	585	142	70	70	12	100	100	0	894	893	191	86	88	14	100	100	0	0.645	0.638	0.621	0.631	1.308	0.636	0.925	120	514	1329	1322	-0.633	521	808	515	807	0
3	7	9	"PFI0060"	"I12159_3"	11370	23060	120	167	170	32	71	72	12	99	98	0	172	168	31	86	89	15	98	97	0	1.116	1.207	1.229	1.218	1.531	1.189	0.689	120	524	182	181	0.159	96	86	99	82	0
3	8	9	"PFI0063"	"I12192_2"	11560	23070	90	86	88	22	68	69	11	69	30	0	112	115	19	85	86	11	90	59	0	0.667	0.667	0.625	0.662	2.630	0.611	0.167	52	376	45	50	-0.585	18	27	20	30	0
3	9	9	"PFI0069"	"I12412_1"	11760	23060	120	265	261	61	68	71	24	100	98	0	386	374	79	85	87	14	100	99	0	0.654	0.668	0.652	0.666	1.385	0.677	0.884	120	552	498	482	-0.612	197	301	193	289	0
3	10	9	"PFI0072"	"I12552_2"	11950	23070	130	835	810	272	69	70	12	99	98	0	5287	5243	1223	86	87	13	100	100	0	0.147	0.144	0.144	0.131	1.580	0.148	0.916	120	516	5967	5898	-2.763	766	5201	741	5157	0
3	11	9	"PFI0105"	"I13369_2"	12130	23060	110	142	142	24	68	69	11	100	98	0	227	226	34	84	85	14	100	100	0	0.517	0.521	0.489	0.508	1.527	0.461	0.666	80	416	217	216	-0.950	74	143	74	142	0
3	12	9	"PFI0107"	"I13466_1"	12320	23060	120	621	635	171	70	71	12	100	100	0	456	451	93	85	87	14	100	100	0	1.485	1.544	1.555	1.519	1.358	1.596	0.911	120	536	922	931	0.571	551	371	565	366	0
3	13	9	"PFI0111"	"I13569_2"	12520	23070	130	831	811	252	69	71	12	100	100	0	812	794	150	83	84	12	100	100	0	1.045	1.044	1.072	0.953	1.593	1.114	0.905	120	573	1491	1453	0.064	762	729	742	711	0
3	14	9	"PFI0113"	"I13674_4"	12710	23070	120	137	140	30	68	69	11	95	95	0	130	127	20	80	81	10	97	90	0	1.380	1.532	1.519	1.564	1.894	1.686	0.584	120	500	119	119	0.465	69	50	72	47	0
3	15	9	"PFI0118"	"I13901_1"	12900	23070	120	107	111	21	68	69	11	96	85	0	136	134	20	79	80	10	100	93	0	0.684	0.782	0.709	0.764	1.930	0.837	0.459	120	520	96	98	-0.547	39	57	43	55	0
3	16	9	"PFI0122"	"I13918_1"	13090	23070	120	1301	1242	299	69	89	260	100	100	0	2255	2127	552	80	98	157	99	99	0	0.566	0.573	0.577	0.588	1.431	0.558	0.924	120	507	3407	3220	-0.820	1232	2175	1173	2047	0
3	17	9	"PFJ0094"	"J1546_3"	13270	23060	110	155	155	35	67	68	11	100	100	0	117	121	26	81	83	22	76	32	0	2.444	2.200	2.234	2.353	2.167	2.227	0.472	80	466	124	128	1.290	88	36	88	40	0
3	18	9	"PFJ0104"	"J157_2"	13470	23070	130	94	96	20	66	67	12	80	56	0	151	149	27	82	84	22	94	79	0	0.406	0.448	0.429	0.392	2.267	0.399	0.382	120	624	97	97	-1.301	28	69	30	67	0
3	19	9	"PFJ0107"	"J1588_1"	13660	23070	110	561	578	172	66	67	11	100	100	0	746	744	146	82	84	13	100	100	0	0.745	0.773	0.801	0.738	1.444	0.827	0.848	80	530	1159	1174	-0.424	495	664	512	662	0
3	20	9	"PFJ0110"	"J1616_1"	13860	23090	110	91	94	16	67	68	15	73	37	0	110	109	18	81	82	10	85	70	0	0.828	0.964	0.875	0.923	2.535	1.685	0.113	80	484	53	55	-0.273	24	29	27	28	0
3	21	9	"PFJ0116"	"J163_7"	14050	23080	120	159	158	34	66	67	15	98	96	0	227	221	42	80	80	10	100	98	0	0.633	0.652	0.623	0.637	1.767	0.640	0.744	120	508	240	233	-0.661	93	147	92	141	0
3	22	9	"PFJ0119"	"J167_13"	14230	23080	120	683	652	180	65	65	10	100	100	0	479	475	107	80	80	10	100	100	0	1.549	1.486	1.509	1.473	1.456	1.516	0.899	120	590	1017	982	0.631	618	399	587	395	0
3	1	10	"PFJ0157"	"J183_4"	10250	23260	140	439	432	136	67	68	10	99	98	0	381	372	92	81	82	10	100	100	0	1.240	1.254	1.272	1.181	1.714	1.305	0.898	156	769	672	656	0.310	372	300	365	291	0
3	2	10	"PFJ0159"	"J183_6"	10430	23250	100	140	138	26	68	69	11	98	97	0	159	158	27	82	84	12	98	95	0	0.935	0.921	0.954	0.912	1.748	0.860	0.623	80	404	149	146	-0.097	72	77	70	76	0
3	3	10	"PFJ0161"	"J183_8"	10590	23240	110	319	330	76	67	69	14	100	100	0	339	344	61	82	85	21	100	100	0	0.981	1.004	0.995	0.993	1.308	1.003	0.886	80	429	509	525	-0.028	252	257	263	262	0
3	4	10	"PFJ0165"	"J1901_2"	10780	23240	150	78	93	38	66	68	12	48	39	0	91	104	34	81	84	18	37	25	0	1.200	1.174	1.194	1.180	2.507	1.037	0.555	156	669	22	50	0.263	12	10	27	23	-50
3	5	10	"PFJ0168"	"J191_1"	10980	23250	120	185	187	46	66	67	10	98	97	0	281	281	56	80	81	9	100	100	0	0.592	0.602	0.589	0.580	1.448	0.602	0.842	120	548	320	322	-0.756	119	201	121	201	0
3	6	10	"PFJ0170"	"J191_6"	11180	23250	120	145	150	33	67	68	11	100	97	0	129	129	20	81	82	10	97	92	0	1.625	1.729	1.731	1.752	1.841	1.868	0.600	120	548	126	131	0.700	78	48	83	48	0
3	7	10	"PFJ0203"	"J21_13"	11370	23250	120	99	99	16	68	69	11	88	68	0	108	112	21	82	83	10	82	61	0	1.192	1.033	1.077	1.122	2.787	0.903	0.285	120	516	57	61	0.254	31	26	31	30	0
3	8	10	"PFJ0207"	"J21_24"	11560	23250	120	608	602	153	68	69	11	100	100	0	408	393	83	82	83	10	100	100	0	1.656	1.717	1.748	1.741	1.440	1.762	0.889	120	557	866	845	0.728	540	326	534	311	0
3	9	10	"PFJ0209"	"J21_26"	11740	23250	110	802	802	241	68	79	72	100	100	0	529	514	118	84	95	61	100	100	0	1.649	1.707	1.685	1.677	1.327	1.740	0.895	80	485	1179	1164	0.722	734	445	734	430	0
3	10	10	"PFJ0212"	"J21_31"	11950	23250	120	6014	5611	1515	69	80	70	100	100	0	7039	6566	1739	87	98	59	100	100	0	0.855	0.855	0.878	0.878	1.447	0.857	0.911	120	510	12897	12021	-0.226	5945	6952	5542	6479	0
3	11	10	"PFJ0216"	"J21_9"	12120	23250	150	80	82	17	69	70	12	45	19	0	95	98	16	86	88	15	33	12	0	1.222	1.083	1.139	1.052	2.907	0.644	0.070	156	695	20	25	0.290	11	9	13	12	-50
3	12	10	"PFJ0218"	"J222_2"	12320	23250	110	590	584	129	69	71	15	100	100	0	410	396	64	84	86	20	100	100	0	1.598	1.651	1.696	1.632	1.298	1.722	0.887	80	488	847	827	0.676	521	326	515	312	0
3	13	10	"PFJ0247"	"J242_2"	12500	23250	110	169	171	32	67	71	18	100	100	0	147	148	26	84	87	23	96	75	0	1.619	1.625	1.540	1.633	1.555	1.507	0.672	80	490	165	168	0.695	102	63	104	64	0
3	14	10	"PFJ0250"	"J245_1"	12700	23260	120	165	167	42	67	69	15	99	95	0	207	211	47	81	83	15	100	99	0	0.778	0.769	0.758	0.737	1.678	0.762	0.732	120	582	224	230	-0.363	98	126	100	130	0
3	15	10	"PFJ0252"	"J245_13"	12900	23260	110	234	236	54	66	68	11	100	100	0	285	302	60	79	80	10	100	100	0	0.816	0.762	0.778	0.748	1.378	0.776	0.838	80	470	374	393	-0.294	168	206	170	223	0
3	16	10	"PFJ0254"	"J245_5"	13080	23260	120	149	149	33	68	68	11	100	97	0	212	211	47	79	81	10	100	99	0	0.609	0.614	0.620	0.599	1.568	0.605	0.751	120	542	214	213	-0.715	81	133	81	132	0
3	17	10	"PFJ0257"	"J245_9"	13270	23270	100	90	93	15	67	68	11	83	51	0	106	108	17	80	81	11	86	57	0	0.885	0.929	0.924	0.933	2.563	0.996	0.130	80	460	49	54	-0.177	23	26	26	28	0
3	18	10	"PFJ0259"	"J2465_2"	13460	23270	100	81	83	15	65	66	10	66	41	0	110	110	18	80	81	12	81	58	0	0.533	0.600	0.686	0.633	2.822	0.484	0.135	80	484	46	48	-0.907	16	30	18	30	0
3	19	10	"PFK0310"	"Kn2750_3"	13660	23280	90	100	115	51	65	66	10	82	63	0	107	130	59	79	81	9	84	63	0	1.250	0.980	0.974	1.125	2.986	0.900	0.668	52	371	63	101	0.322	35	28	50	51	0
3	20	10	"PFK0321"	"Kn2865_1"	13840	23270	150	73	100	99	66	67	14	39	30	0	89	109	58	80	81	10	41	32	0	0.778	1.172	0.992	1.006	3.171	1.979	0.499	156	713	16	63	-0.363	7	9	34	29	-50
3	21	10	"PFK0331"	"Kn3020_1"	14030	23270	120	711	675	166	66	67	15	100	100	0	822	784	184	79	80	10	100	100	0	0.868	0.864	0.889	0.875	1.404	0.860	0.898	120	532	1388	1314	-0.204	645	743	609	705	0
3	22	10	"PFK0339"	"Kn3094_1"	14230	23280	110	91	92	18	66	66	11	82	53	0	109	110	14	80	81	10	92	77	0	0.862	0.867	0.890	0.868	2.342	0.949	0.191	80	513	54	56	-0.214	25	29	26	30	0
3	1	11	"PFK0353"	"Kn3360_3"	10230	23450	120	121	123	25	66	67	10	97	94	0	151	151	23	80	81	10	100	98	0	0.775	0.803	0.790	0.764	1.723	0.839	0.625	120	578	126	128	-0.368	55	71	57	71	0
3	2	11	"PFK0355"	"Kn3360_5"	10420	23450	120	1315	1300	402	67	68	11	100	100	0	625	598	173	82	83	11	100	100	0	2.298	2.390	2.428	2.431	1.629	2.471	0.892	120	560	1791	1749	1.201	1248	543	1233	516	0
3	3	11	"PFK0384"	"Kn386_1"	10610	23450	110	142	139	20	68	69	11	100	100	0	164	166	22	83	85	17	100	97	0	0.914	0.855	0.864	0.845	1.540	0.887	0.669	80	522	155	154	-0.130	74	81	71	83	0
3	4	11	"PFK0387"	"Kn400_3"	10810	23450	120	1832	1809	562	68	69	11	100	100	0	911	853	281	83	85	13	100	98	0	2.130	2.261	2.221	2.474	1.667	2.276	0.925	120	565	2592	2511	1.091	1764	828	1741	770	0
3	5	11	"PFK0390"	"Kn4028_2"	11000	23450	130	1787	1652	472	68	69	11	100	100	0	1771	1652	489	83	84	11	100	100	0	1.018	1.010	1.024	1.068	1.612	0.995	0.905	120	588	3407	3153	0.026	1719	1688	1584	1569	0
3	6	11	"PFK0393"	"Kn4044_1"	11190	23450	110	621	619	175	69	70	12	100	100	0	316	312	63	84	84	11	100	98	0	2.379	2.412	2.446	2.442	1.606	2.504	0.854	80	498	784	778	1.251	552	232	550	228	0
3	7	11	"PFK0400"	"Kn4252_3"	11390	23450	120	6250	5816	1562	69	69	11	100	100	0	2288	2117	622	82	84	11	100	100	0	2.802	2.824	2.849	3.034	1.582	2.882	0.918	120	563	8387	7782	1.486	6181	2206	5747	2035	0
3	8	11	"PFK0406"	"Kn434_1"	11570	23460	130	936	947	325	69	70	11	100	100	0	564	590	133	82	83	10	100	100	0	1.799	1.728	1.729	1.618	1.534	1.875	0.871	120	566	1349	1386	0.847	867	482	878	508	0
3	9	11	"PFK0434"	"Kn5123_1"	11760	23450	130	413	423	128	70	75	48	100	99	0	446	432	125	83	89	41	96	95	0	0.945	1.011	0.998	1.066	1.683	1.002	0.874	120	628	706	702	-0.082	343	363	353	349	0
3	10	11	"PFK0438"	"Kn5186_3"	11950	23450	110	4213	4047	1237	70	72	16	100	100	0	1950	1990	454	86	91	45	100	100	0	2.223	2.089	2.141	2.048	1.314	2.150	0.917	80	502	6007	5881	1.152	4143	1864	3977	1904	0
3	11	11	"PFK0449"	"Kn5414_1"	12140	23460	110	179	185	42	71	73	15	100	98	0	279	291	63	85	89	44	100	100	0	0.557	0.553	0.570	0.537	1.468	0.520	0.808	80	507	302	320	-0.845	108	194	114	206	0
3	12	11	"PFK0454"	"Kn5561_2"	12330	23460	120	1000	965	370	72	73	14	100	100	0	616	605	155	84	86	18	100	100	0	1.744	1.714	1.760	1.554	1.663	1.841	0.869	120	581	1460	1414	0.803	928	532	893	521	0
3	13	11	"PFK0456"	"Kn5587_1"	12520	23460	120	27642	26811	9701	74	77	17	100	100	0	6471	6488	2089	85	88	16	100	100	0	4.317	4.176	4.183	4.106	1.514	4.365	0.915	120	545	33954	33140	2.110	27568	6386	26737	6403	0
3	14	11	"PFK0460"	"Kn569_3"	12700	23460	120	673	642	191	73	88	46	100	99	0	362	354	85	85	99	46	97	95	0	2.166	2.115	2.139	2.161	1.669	2.166	0.882	120	527	877	838	1.115	600	277	569	269	0
3	15	11	"PFK0488"	"Kn67_1"	12900	23460	120	1033	1011	343	69	74	28	100	100	0	355	353	100	82	87	30	97	96	0	3.531	3.476	3.584	3.573	1.633	3.629	0.868	120	569	1237	1213	1.820	964	273	942	271	0
3	16	11	"PFK0491"	"Kn6869_1"	13090	23460	120	1724	1686	549	69	69	11	100	100	0	966	956	314	80	81	10	100	100	0	1.868	1.846	1.817	1.936	1.576	1.869	0.889	120	499	2541	2493	0.901	1655	886	1617	876	0
3	17	11	"PFK0496"	"Kn707_1"	13270	23460	120	2182	2044	671	69	69	11	100	100	0	1957	1874	627	82	82	12	100	100	0	1.127	1.102	1.092	1.126	1.393	1.084	0.927	120	534	3988	3767	0.172	2113	1875	1975	1792	0
3	18	11	"PFK0507"	"Kn768_1"	13470	23470	120	475	454	119	66	68	11	99	99	0	422	413	87	81	82	12	100	100	0	1.199	1.169	1.159	1.128	1.475	1.202	0.876	120	549	750	720	0.262	409	341	388	332	0
3	19	11	"PFK0510"	"Kn7854_1"	13660	23470	120	544	521	195	67	68	14	99	95	0	656	625	200	80	81	12	100	99	0	0.828	0.833	0.823	0.774	1.766	0.849	0.895	120	555	1053	999	-0.272	477	576	454	545	0
3	20	11	"PFK0516"	"Kn8017_1"	13850	23460	110	8710	9012	2788	68	72	30	100	100	0	3768	3550	873	82	91	97	100	100	0	2.345	2.579	2.620	2.536	1.352	2.678	0.917	80	458	12328	12412	1.229	8642	3686	8944	3468	0
3	21	11	"PFK1023"	"Ks506_1"	14040	23470	120	1303	1287	408	67	70	26	100	100	0	1982	1981	460	81	88	87	100	100	0	0.650	0.642	0.650	0.610	1.428	0.652	0.914	120	570	3137	3120	-0.621	1236	1901	1220	1900	0
3	22	11	"PFK1025"	"Ks506_6"	14240	23470	120	578	536	200	66	67	10	97	95	0	1209	1164	318	80	80	10	100	100	0	0.453	0.434	0.432	0.376	1.842	0.446	0.897	120	573	1641	1554	-1.141	512	1129	470	1084	0
3	1	12	"PFK1027"	"Ks509_1"	10240	23650	120	384	381	93	67	78	121	95	81	0	328	326	67	83	95	162	86	10	0	1.294	1.292	1.290	1.270	1.432	0.914	0.837	120	595	562	557	0.372	317	245	314	243	0
3	2	12	"PFK1030"	"Ks509_6"	10430	23650	130	2209	2170	751	70	71	12	100	100	0	811	811	193	84	85	19	100	100	0	2.942	2.889	2.948	2.709	1.480	3.131	0.906	120	586	2866	2827	1.557	2139	727	2100	727	0
3	3	12	"PFK1033"	"Ks510_10"	10620	23650	120	780	751	235	70	71	12	100	100	0	669	648	138	84	85	12	100	100	0	1.214	1.207	1.231	1.143	1.501	1.268	0.900	120	534	1295	1245	0.279	710	585	681	564	0
3	4	12	"PFK1036"	"Ks510_3"	10810	23650	120	1374	1324	395	69	70	12	100	100	0	516	516	112	85	85	10	100	100	0	3.028	2.912	2.987	2.835	1.360	3.056	0.924	120	517	1736	1686	1.598	1305	431	1255	431	0
3	5	12	"PFK1051"	"Ks539_1"	11000	23650	140	2052	1805	886	71	72	14	95	95	0	2285	1979	879	85	88	50	97	94	0	0.900	0.916	0.908	0.814	1.749	0.928	0.941	156	592	4181	3628	-0.151	1981	2200	1734	1894	0
3	6	12	"PFK1053"	"Ks545_4"	11190	23650	120	1412	1385	433	70	72	15	100	100	0	585	577	149	83	88	53	100	99	0	2.673	2.662	2.656	2.639	1.362	2.774	0.910	120	525	1844	1809	1.419	1342	502	1315	494	0
3	7	12	"PFK1057"	"Ks54_4"	11380	23660	120	726	673	218	69	70	11	100	99	0	956	919	211	83	83	10	100	100	0	0.753	0.722	0.732	0.648	1.726	0.747	0.894	120	450	1530	1440	-0.410	657	873	604	836	0
3	8	12	"PFK1062"	"Ks5580_5"	11570	23650	120	1644	1562	427	70	71	11	100	100	0	1005	962	244	83	83	11	100	100	0	1.707	1.697	1.687	1.719	1.343	1.724	0.930	120	446	2496	2371	0.772	1574	922	1492	879	0
3	9	12	"PFK1065"	"Ks565_1"	11760	23650	130	1093	1055	260	70	72	16	100	100	0	616	609	149	83	84	12	100	100	0	1.919	1.873	1.879	1.902	1.327	1.886	0.916	120	544	1556	1511	0.941	1023	533	985	526	0
3	10	12	"PFK1067"	"Ks565_2"	11950	23650	120	734	711	202	70	72	20	100	100	0	614	614	177	84	88	43	99	97	0	1.253	1.209	1.158	1.260	1.546	1.201	0.903	120	547	1194	1171	0.325	664	530	641	530	0
3	11	12	"PFK1087"	"Ks56_4"	12140	23650	110	174	173	37	70	70	11	100	100	0	130	131	22	83	83	10	96	90	0	2.213	2.146	2.276	2.268	2.038	2.449	0.577	80	481	151	151	1.146	104	47	103	48	0
3	12	12	"PFK1089"	"Ks56_9"	12340	23660	120	365	337	109	72	74	18	95	94	0	408	387	88	83	84	13	100	100	0	0.902	0.872	0.849	0.764	1.947	0.927	0.857	120	511	618	569	-0.150	293	325	265	304	0
3	13	12	"PFK1091"	"Ks586_5"	12520	23660	120	469	444	154	79	89	39	97	91	0	435	428	110	87	97	40	99	99	0	1.121	1.070	1.082	0.986	1.742	1.123	0.823	120	473	738	706	0.164	390	348	365	341	0
3	14	12	"PFK1096"	"Ks592_4"	12710	23660	130	6563	6007	1853	81	98	51	100	100	0	4182	4007	877	93	111	54	100	100	0	1.585	1.514	1.571	1.424	1.461	1.596	0.921	120	531	10571	9840	0.665	6482	4089	5926	3914	0
3	15	12	"PFK1098"	"Ks595_2"	12890	23650	110	1251	1191	314	76	100	108	100	100	0	371	366	78	85	104	58	100	97	0	4.108	3.968	4.066	3.961	1.439	4.251	0.839	80	430	1461	1396	2.039	1175	286	1115	281	0
3	16	12	"PFK1103"	"Ks5_1"	13090	23650	120	2892	2759	926	72	85	93	100	100	0	1054	993	328	83	88	35	98	95	0	2.904	2.953	2.988	3.227	1.812	3.033	0.904	120	523	3791	3597	1.538	2820	971	2687	910	0
3	17	12	"PFK1124"	"Ks646_6"	13280	23660	120	260	252	68	70	70	11	99	97	0	695	662	159	82	83	12	100	100	0	0.310	0.314	0.317	0.288	1.689	0.310	0.868	120	445	803	762	-1.690	190	613	182	580	0
3	18	12	"PFK1126"	"Ks64_1"	13470	23660	120	289	279	81	68	69	11	99	95	0	268	265	62	81	82	11	100	100	0	1.182	1.147	1.174	1.074	1.701	1.186	0.799	120	422	408	395	0.241	221	187	211	184	0
3	19	12	"PFK1135"	"Ks664_1"	13660	23660	120	561	557	157	68	69	12	100	99	0	541	533	119	82	83	12	100	100	0	1.074	1.084	1.109	1.035	1.498	1.114	0.905	120	467	952	940	0.103	493	459	489	451	0
3	20	12	"PFK1137"	"Ks664_35"	13850	23660	120	3602	3572	1255	69	72	28	100	100	0	3011	2979	828	84	92	89	100	100	0	1.207	1.210	1.224	1.158	1.434	1.255	0.907	120	543	6460	6398	0.271	3533	2927	3503	2895	0
3	21	12	"PFK1140"	"Ks667_3"	14040	23660	100	121	122	20	67	68	11	100	95	0	134	134	23	81	81	11	97	93	0	1.019	1.038	1.094	1.063	1.976	1.169	0.468	80	408	107	108	0.027	54	53	55	53	0
3	22	12	"PFK1142"	"Ks66_1"	14230	23660	120	2901	2688	750	66	67	11	100	100	0	1656	1578	442	79	80	9	100	100	0	1.798	1.749	1.717	1.775	1.404	1.768	0.933	120	568	4412	4121	0.846	2835	1577	2622	1499	0
3	1	13	"PFM0090"	"M16407_5"	10250	23840	120	1103	1021	372	70	80	125	93	91	0	1394	1326	391	86	98	167	97	95	0	0.790	0.767	0.752	0.703	1.523	0.783	0.921	120	560	2341	2191	-0.341	1033	1308	951	1240	0
3	2	13	"PFM0095"	"M16853_1"	10440	23840	100	454	469	87	71	71	12	100	100	0	520	520	74	86	86	12	100	100	0	0.882	0.917	0.901	0.909	1.255	0.928	0.903	80	389	817	832	-0.180	383	434	398	434	0
3	3	13	"PFM0099"	"M17049_2"	10630	23840	120	1619	1595	540	70	71	12	100	100	0	1715	1686	511	84	85	12	100	100	0	0.950	0.952	0.967	0.946	1.598	0.963	0.905	120	505	3180	3127	-0.074	1549	1631	1525	1602	0
3	4	13	"PFM0101"	"M17181_1"	10820	23840	110	291	299	72	68	69	11	100	100	0	435	436	95	83	83	10	100	100	0	0.634	0.654	0.656	0.645	1.352	0.650	0.860	80	415	575	584	-0.659	223	352	231	353	0
3	5	13	"PFM0103"	"M17230_2"	11010	23840	150	76	78	13	69	70	14	28	6	0	95	96	16	82	86	52	2	0	0	0.538	0.643	0.750	0.722	3.793	0.157	0.253	156	540	20	23	-0.893	7	13	9	14	-50
3	6	13	"PFM0105"	"M17327_1"	11200	23840	100	859	863	228	70	70	12	100	100	0	643	637	152	80	81	9	100	100	0	1.401	1.424	1.452	1.415	1.380	1.446	0.886	80	365	1352	1350	0.487	789	563	793	557	0
3	7	13	"PFM0123"	"M18924_1"	11390	23810	150	93	137	103	70	71	11	56	50	0	95	131	77	82	82	11	51	44	0	1.769	1.367	1.313	1.313	2.777	1.407	0.700	156	553	36	116	0.823	23	13	67	49	-50
3	8	13	"PFM0125"	"M18924_16"	11580	23820	120	2242	2211	850	70	71	12	100	100	0	1588	1486	485	84	85	11	100	100	0	1.444	1.527	1.579	1.502	1.676	1.599	0.905	120	460	3676	3543	0.530	2172	1504	2141	1402	0
3	9	13	"PFM0128"	"M18924_2"	11770	23820	100	1258	1262	478	70	71	12	100	100	0	4086	3786	1080	84	85	12	100	100	0	0.297	0.322	0.314	0.302	1.683	0.318	0.877	80	417	5190	4894	-1.752	1188	4002	1192	3702	0
3	10	13	"PFM0134"	"M19188_5"	11960	23820	100	568	572	158	68	70	12	100	100	0	262	262	54	82	83	13	100	100	0	2.778	2.800	2.888	2.762	1.465	2.984	0.849	80	417	680	684	1.474	500	180	504	180	0
3	11	13	"PFM0138"	"M19559_4"	12150	23820	110	231	237	61	68	69	11	100	100	0	348	354	70	80	82	12	100	100	0	0.608	0.617	0.617	0.593	1.409	0.612	0.811	80	503	431	443	-0.717	163	268	169	274	0
3	12	13	"PFM0140"	"M196_2"	12340	23820	100	545	574	179	68	70	15	100	100	0	928	916	276	81	83	13	100	100	0	0.563	0.606	0.600	0.608	1.600	0.585	0.858	80	416	1324	1341	-0.828	477	847	506	835	0
3	13	13	"PFM0160"	"M21368_2"	12530	23820	100	252	250	71	72	74	13	100	98	0	265	259	68	82	84	14	100	96	0	0.984	1.006	1.008	1.015	1.819	0.901	0.729	80	406	363	355	-0.024	180	183	178	177	0
3	14	13	"PFM0162"	"M21439_1"	12710	23820	110	290	292	49	77	79	17	100	100	0	263	263	46	86	93	24	100	100	0	1.203	1.215	1.207	1.225	1.436	1.453	0.692	80	454	390	392	0.267	213	177	215	177	0
3	15	13	"PFM0165"	"M21508_2"	12900	23820	120	677	633	167	77	88	91	100	97	0	578	540	160	88	95	36	98	96	0	1.224	1.230	1.204	1.309	1.545	1.237	0.862	120	537	1090	1008	0.292	600	490	556	452	0
3	16	13	"PFM0167"	"M2157_1"	13090	23820	110	460	469	125	72	74	12	100	100	0	388	381	100	84	85	11	100	100	0	1.276	1.337	1.332	1.347	1.373	1.314	0.849	80	470	692	694	0.352	388	304	397	297	0
3	17	13	"PFM0171"	"M21780_2"	13280	23820	110	2327	2244	629	71	72	12	100	100	0	1392	1324	388	82	85	19	100	100	0	1.722	1.750	1.684	1.792	1.414	1.724	0.887	80	341	3566	3415	0.784	2256	1310	2173	1242	0
3	18	13	"PFM0173"	"M21780_4"	13440	23810	150	74	79	19	67	68	11	41	26	0	90	94	19	81	83	17	37	12	0	0.778	0.923	0.814	0.835	2.938	0.541	0.179	156	590	16	25	-0.363	7	9	12	13	-50
3	19	13	"PFM0202"	"M23550_4"	13660	23830	120	614	584	179	66	68	12	100	100	0	1641	1561	412	81	82	11	100	100	0	0.351	0.350	0.361	0.335	1.550	0.346	0.906	120	512	2108	1998	-1.509	548	1560	518	1480	0
3	20	13	"PFM0204"	"M23550_7"	13850	23830	100	125	124	21	68	69	11	98	95	0	120	119	18	81	82	11	92	76	0	1.462	1.474	1.364	1.638	2.264	1.705	0.417	80	392	96	94	0.547	57	39	56	38	0
3	21	13	"PFM0209"	"M24104_1"	14030	23830	110	583	593	184	66	67	11	100	100	0	744	786	239	80	83	25	100	100	0	0.779	0.746	0.747	0.744	1.352	0.725	0.896	80	501	1181	1233	-0.361	517	664	527	706	0
3	22	13	"PFM0211"	"M24315_1"	14230	23830	110	580	556	156	65	68	22	100	100	0	802	812	249	80	85	38	100	100	0	0.713	0.671	0.669	0.678	1.428	0.616	0.841	80	521	1237	1223	-0.487	515	722	491	732	0
3	1	14	"PFM0214"	"M24561_16"	10240	24010	120	347	339	116	67	69	14	98	96	0	419	405	109	83	85	18	100	100	0	0.833	0.845	0.823	0.771	1.730	0.877	0.876	120	582	616	594	-0.263	280	336	272	322	0
3	2	14	"PFM0216"	"M24561_22"	10430	24010	120	2052	1977	684	69	69	12	100	100	0	926	909	223	84	85	13	100	100	0	2.355	2.313	2.415	2.189	1.505	2.491	0.907	120	485	2825	2733	1.236	1983	842	1908	825	0
3	3	14	"PFM0675"	"M49210_1"	10620	24010	120	257	253	63	69	69	11	98	97	0	279	279	52	83	83	10	100	100	0	0.959	0.939	0.933	0.923	1.514	0.967	0.807	120	516	384	380	-0.060	188	196	184	196	0
3	4	14	"PFM0678"	"M49439_1"	10820	24010	120	457	443	138	69	70	14	100	99	0	236	233	44	81	82	11	100	100	0	2.503	2.461	2.578	2.331	1.607	2.672	0.853	120	516	543	526	1.324	388	155	374	152	0
3	5	14	"PFM0682"	"M49680_3"	11010	24010	120	356	373	118	67	68	11	100	98	0	397	393	90	80	81	10	100	100	0	0.912	0.978	0.948	0.914	1.521	1.023	0.891	120	445	606	619	-0.133	289	317	306	313	0
3	6	14	"PFM0685"	"M50030_1"	11190	24010	120	493	494	158	67	68	11	100	100	0	961	974	268	80	81	10	100	100	0	0.484	0.478	0.462	0.449	1.548	0.477	0.900	120	459	1307	1321	-1.048	426	881	427	894	0
3	7	14	"PFM0689"	"M50253_2"	11370	24010	120	772	724	240	70	70	11	100	100	0	527	484	152	83	84	14	98	97	0	1.581	1.631	1.646	1.701	1.644	1.653	0.920	120	493	1146	1055	0.661	702	444	654	401	0
3	8	14	"PFM0691"	"M50721_1"	11570	24010	120	218	214	45	71	72	12	100	100	0	254	251	48	85	86	13	100	98	0	0.870	0.861	0.846	0.863	1.583	0.859	0.795	120	548	316	309	-0.201	147	169	143	166	0
3	9	14	"PFM0712"	"M52704_3"	11760	24010	100	108	109	17	70	72	12	96	76	0	118	121	17	84	86	17	85	48	0	1.118	1.054	1.052	1.110	2.305	0.814	0.273	80	442	72	76	0.160	38	34	39	37	0
3	10	14	"PFM0715"	"M5299_1"	11950	24010	120	1259	1310	417	69	71	13	100	100	0	845	812	274	81	82	13	99	99	0	1.558	1.698	1.667	1.795	1.554	1.707	0.911	120	536	1954	1972	0.639	1190	764	1241	731	0
3	11	14	"PFM0718"	"M53027_1"	12140	24010	110	274	276	64	69	69	11	100	100	0	423	428	86	80	81	13	100	100	0	0.598	0.595	0.587	0.582	1.377	0.593	0.844	80	453	548	555	-0.743	205	343	207	348	0
3	12	14	"PFM0720"	"M53181_3"	12330	24010	110	1214	1194	208	70	70	13	100	100	0	1557	1523	276	82	83	12	100	100	0	0.776	0.780	0.792	0.783	1.240	0.760	0.919	80	510	2619	2565	-0.367	1144	1475	1124	1441	0
3	13	14	"PFM0722"	"M53240_1"	12520	24010	110	299	295	56	71	71	12	100	100	0	698	701	154	82	84	14	100	100	0	0.370	0.362	0.356	0.361	1.275	0.347	0.884	80	548	844	843	-1.434	228	616	224	619	0
3	14	14	"PFM0726"	"M53565_1"	12710	24020	80	91	92	15	71	72	12	63	44	0	114	113	16	82	83	13	90	59	0	0.625	0.677	0.763	0.674	2.837	0.665	0.058	52	328	52	52	-0.678	20	32	21	31	0
3	15	14	"PFM0746"	"M54626_1"	12900	24020	120	4205	4081	1343	72	74	14	100	100	0	2840	2856	664	86	89	17	100	100	0	1.501	1.447	1.480	1.357	1.553	1.534	0.906	120	590	6887	6779	0.586	4133	2754	4009	2770	0
3	16	14	"PFM0749"	"M5464_1"	13080	24010	90	492	504	94	69	74	34	100	100	0	924	916	200	85	102	92	100	100	0	0.504	0.523	0.517	0.528	1.292	0.487	0.899	52	342	1262	1266	-0.988	423	839	435	831	0
3	17	14	"PFM0753"	"M55240_4"	13250	24000	150	75	83	54	69	72	24	11	2	0	86	97	73	82	91	63	3	1	0	1.500	0.933	0.845	0.928	4.271	0.363	0.462	156	781	10	29	0.585	6	4	14	15	-50
3	18	14	"PFM0758"	"M55479_1"	13480	24020	100	89	91	24	66	67	12	75	42	0	107	108	17	79	80	17	76	37	0	0.821	0.862	0.800	0.850	3.117	1.299	0.191	80	471	51	54	-0.284	23	28	25	29	0
3	19	14	"PFM0761"	"M55746_2"	13660	24020	120	157	154	38	64	66	11	95	95	0	199	195	44	79	80	16	97	96	0	0.775	0.776	0.786	0.769	1.742	0.738	0.739	120	524	213	206	-0.368	93	120	90	116	0
3	20	14	"PFM0763"	"M55888_10"	13840	24020	120	1561	1529	445	65	66	10	100	100	0	2111	2028	634	79	79	10	100	100	0	0.736	0.751	0.730	0.788	1.603	0.734	0.916	120	553	3528	3413	-0.442	1496	2032	1464	1949	0
3	21	14	"PFM0787"	"M57062_3"	14040	24020	110	106	106	19	65	66	11	96	81	0	221	220	34	80	82	23	100	100	0	0.291	0.293	0.284	0.275	1.698	0.273	0.579	80	539	182	181	-1.782	41	141	41	140	0
3	22	14	"PFM0790"	"M57295_1"	14240	24030	90	87	89	21	64	66	15	61	38	0	111	114	20	81	84	34	46	3	0	0.767	0.758	0.808	0.747	3.011	0.370	0.201	52	370	53	58	-0.383	23	30	25	33	0
3	1	15	"PFM0798"	"M57785_5"	10240	24210	110	85	84	15	65	66	10	72	47	0	118	119	16	80	81	10	98	90	0	0.526	0.487	0.531	0.486	2.273	0.604	0.304	80	508	58	58	-0.926	20	38	19	39	0
3	2	15	"PFM0800"	"M58024_1"	10420	24200	120	439	430	131	69	70	12	100	100	0	433	420	125	83	84	13	100	98	0	1.057	1.071	1.052	1.095	1.548	1.071	0.891	120	555	720	698	0.080	370	350	361	337	0
3	3	15	"PFM0804"	"M58298_1"	10620	24210	110	88	90	16	72	80	51	3	0	0	120	125	28	85	91	32	53	20	0	0.457	0.450	0.543	0.495	3.251	1.592	0.639	80	491	51	58	-1.129	16	35	18	40	0
3	4	15	"PFM0807"	"M58361_1"	10800	24200	110	7519	7571	1513	73	84	54	100	100	0	3364	3280	678	84	96	57	100	100	0	2.270	2.346	2.351	2.358	1.234	2.381	0.945	80	492	10726	10694	1.183	7446	3280	7498	3196	0
3	5	15	"PFN0316"	"N134_30"	11000	24210	120	166	165	51	70	72	22	88	84	0	376	367	106	82	88	46	97	94	0	0.327	0.333	0.340	0.306	1.886	0.342	0.795	120	549	390	380	-1.615	96	294	95	285	0
3	6	15	"PFN0318"	"N134_34"	11190	24210	120	241	235	70	68	69	11	99	98	0	587	549	178	82	83	11	100	100	0	0.343	0.358	0.344	0.363	1.629	0.346	0.869	120	498	678	634	-1.546	173	505	167	467	0
3	7	15	"PFN0320"	"N134_41"	11370	24200	120	766	708	219	70	70	11	100	99	0	469	433	138	83	84	14	97	94	0	1.803	1.823	1.811	2.003	1.732	1.816	0.898	120	513	1082	988	0.850	696	386	638	350	0
3	8	15	"PFN0324"	"N134_45"	11570	24210	120	2895	2748	790	72	72	12	100	100	0	3075	3026	700	86	87	14	100	100	0	0.944	0.910	0.921	0.885	1.393	0.926	0.938	120	563	5812	5616	-0.082	2823	2989	2676	2940	0
3	9	15	"PFN0326"	"N134_5"	11760	24210	120	367	352	101	72	73	13	98	98	0	324	315	73	85	87	16	100	99	0	1.234	1.217	1.251	1.157	1.593	1.264	0.886	120	568	534	510	0.304	295	239	280	230	0
3	10	15	"PFN0328"	"N134_57"	11950	24210	120	111	112	25	70	71	14	85	70	0	129	130	21	82	85	32	78	19	0	0.872	0.875	0.833	0.851	2.274	0.979	0.477	120	439	88	90	-0.197	41	47	42	48	0
3	11	15	"PFN0346"	"N134_93"	12100	24180	150	77	78	14	69	70	11	40	18	0	87	90	16	81	82	12	35	12	0	1.333	1.000	1.000	1.024	3.007	0.738	0.085	156	638	14	18	0.415	8	6	9	9	-50
3	12	15	"PFN0348"	"N134_96"	12330	24210	150	75	76	13	70	71	12	25	8	0	95	97	18	83	84	13	44	19	0	0.417	0.429	0.653	0.615	3.510	0.507	0.034	156	718	17	20	-1.263	5	12	6	14	-50
3	13	15	"PFN0350"	"N135_1"	12520	24210	110	142	143	29	71	71	11	100	96	0	177	178	32	84	84	12	100	98	0	0.763	0.766	0.749	0.747	1.753	0.743	0.627	80	471	164	166	-0.389	71	93	72	94	0
3	14	15	"PFN0353"	"N135_14"	12710	24210	120	629	620	160	70	71	12	100	100	0	720	692	186	83	83	11	100	100	0	0.878	0.903	0.897	0.935	1.467	0.895	0.922	120	580	1196	1159	-0.188	559	637	550	609	0
3	15	15	"PFN0355"	"N135_17"	12900	24210	110	269	272	53	69	71	13	100	100	0	583	577	110	83	85	14	100	100	0	0.400	0.411	0.411	0.408	1.317	0.397	0.872	80	480	700	697	-1.322	200	500	203	494	0
3	16	15	"PFN0357"	"N135_2"	13080	24210	110	367	360	79	68	69	12	100	100	0	396	408	88	82	84	15	100	100	0	0.952	0.896	0.865	0.894	1.368	0.889	0.864	80	540	613	618	-0.071	299	314	292	326	0
3	17	15	"PFN0375"	"N136_7"	13280	24220	120	457	432	142	68	69	11	99	98	0	1277	1218	307	80	83	14	100	100	0	0.325	0.320	0.333	0.292	1.641	0.319	0.881	120	619	1586	1502	-1.622	389	1197	364	1138	0
3	18	15	"PFN0377"	"N137_11"	13480	24220	110	661	650	128	68	69	12	100	100	0	1722	1681	288	80	83	17	100	100	0	0.361	0.364	0.360	0.359	1.257	0.372	0.924	80	505	2235	2183	-1.469	593	1642	582	1601	0
3	19	15	"PFN0379"	"N137_15"	13660	24220	100	103	104	19	65	67	11	92	81	0	199	201	35	80	79	10	100	100	0	0.319	0.322	0.323	0.310	1.749	0.281	0.507	80	418	157	160	-1.647	38	119	39	121	0
3	20	15	"PFN0383"	"N137_20"	13840	24220	120	155	154	31	65	66	11	100	99	0	186	185	33	79	80	10	99	98	0	0.841	0.840	0.840	0.824	1.536	0.828	0.774	120	541	197	195	-0.250	90	107	89	106	0
3	21	15	"PFN0385"	"N137_22"	14030	24220	120	1103	1069	380	65	65	10	100	100	0	2463	2526	637	81	81	10	100	100	0	0.436	0.411	0.428	0.373	1.678	0.417	0.907	120	582	3420	3449	-1.198	1038	2382	1004	2445	0
3	22	15	"PFN0387"	"N137_25"	14230	24220	120	292	283	80	64	65	10	99	99	0	205	204	42	81	81	10	99	99	0	1.839	1.780	1.725	1.744	1.726	1.871	0.828	120	604	352	342	0.879	228	124	219	123	0
3	1	16	"PFN0405"	"N137_9"	10230	24400	120	296	284	88	67	68	10	100	99	0	412	403	105	82	83	10	100	100	0	0.694	0.676	0.691	0.639	1.606	0.683	0.858	120	621	559	538	-0.527	229	330	217	321	0
3	2	16	"PFN0407"	"N138_101"	10420	24400	120	103	105	21	70	70	11	90	74	0	118	121	19	85	86	11	95	73	0	1.000	0.972	0.973	0.962	2.149	1.071	0.364	120	514	66	71	0.000	33	33	35	36	0
3	3	16	"PFN0410"	"N138_105"	10610	24400	120	3615	3618	1189	72	72	11	100	100	0	2461	2445	659	85	86	10	100	100	0	1.491	1.503	1.552	1.448	1.517	1.561	0.921	120	535	5919	5906	0.576	3543	2376	3546	2360	0
3	4	16	"PFN0413"	"N138_15"	10810	24400	120	153	155	34	73	76	22	95	85	0	196	196	39	85	91	47	95	68	0	0.721	0.739	0.721	0.714	1.751	0.746	0.722	120	553	191	193	-0.472	80	111	82	111	0
3	5	16	"PFN0416"	"N138_21"	10990	24400	120	556	532	127	71	73	12	100	100	0	227	223	49	84	86	10	99	99	0	3.392	3.317	3.342	3.493	1.583	3.373	0.872	120	518	628	600	1.762	485	143	461	139	0
3	6	16	"PFN0418"	"N138_26"	11180	24400	120	343	331	67	70	72	15	100	100	0	537	516	129	85	86	12	100	100	0	0.604	0.606	0.607	0.633	1.527	0.576	0.879	120	520	725	692	-0.727	273	452	261	431	0
3	7	16	"PFN0821"	"N159_40"	11370	24400	120	7486	7655	2434	72	74	16	100	100	0	2554	2362	837	86	87	13	100	100	0	3.004	3.332	3.401	3.640	1.581	3.386	0.897	120	580	9882	9859	1.587	7414	2468	7583	2276	0
3	8	16	"PFN0823"	"N159_45"	11570	24400	90	114	111	17	74	77	18	86	55	0	133	134	26	88	90	13	96	73	0	0.889	0.804	0.809	0.819	2.358	0.856	0.219	52	388	85	83	-0.170	40	45	37	46	0
3	9	16	"PFN0826"	"N159_51"	11750	24400	90	103	103	19	73	74	13	82	59	0	133	140	29	88	91	19	92	61	0	0.667	0.577	0.578	0.577	2.623	0.481	0.241	52	341	75	82	-0.585	30	45	30	52	0
3	10	16	"PFN0828"	"N159_7"	11960	24400	120	873	843	246	70	72	21	100	100	0	626	582	169	83	86	31	97	95	0	1.479	1.549	1.516	1.667	1.791	1.578	0.896	120	557	1346	1272	0.564	803	543	773	499	0
3	11	16	"PFN0830"	"N161_2"	12140	24400	120	222	217	59	69	70	11	98	95	0	472	455	114	81	83	11	100	100	0	0.391	0.396	0.390	0.356	1.713	0.396	0.864	120	536	544	522	-1.354	153	391	148	374	0
3	12	16	"PFN0833"	"N162_3"	12320	24390	130	522	519	123	71	72	11	100	100	0	345	325	68	82	83	11	100	99	0	1.715	1.844	1.874	1.892	1.480	1.874	0.853	120	560	714	691	0.778	451	263	448	243	0
3	13	16	"PFN0859"	"N168_1"	12510	24400	120	570	562	147	71	71	11	100	100	0	413	387	109	82	83	11	98	98	0	1.508	1.610	1.599	1.733	1.697	1.610	0.860	120	585	830	796	0.592	499	331	491	305	0
3	14	16	"PFN0861"	"N168_12"	12710	24390	110	5528	5274	1567	70	71	13	100	100	0	2555	2421	815	82	83	14	100	100	0	2.207	2.225	2.205	2.363	1.588	2.225	0.892	80	511	7931	7543	1.142	5458	2473	5204	2339	0
3	15	16	"PFN0863"	"N168_17"	12900	24400	100	275	279	49	69	69	11	100	100	0	429	424	81	82	82	11	100	100	0	0.594	0.614	0.616	0.617	1.301	0.596	0.885	80	488	553	552	-0.752	206	347	210	342	0
3	16	16	"PFN0866"	"N168_23"	13090	24410	110	152	156	33	67	68	11	98	97	0	190	190	27	81	81	11	100	100	0	0.780	0.817	0.818	0.757	1.842	0.844	0.685	80	538	194	198	-0.359	85	109	89	109	0
3	17	16	"PFN0870"	"N168_29"	13280	24410	100	88	87	15	67	68	11	71	45	0	105	104	16	80	81	11	81	55	0	0.840	0.833	0.811	0.862	2.555	0.760	0.134	80	444	46	44	-0.252	21	25	20	24	0
3	18	16	"PFN0873"	"N168_32"	13470	24410	120	223	225	58	68	69	11	98	98	0	303	301	67	81	82	11	100	100	0	0.698	0.714	0.711	0.684	1.684	0.710	0.830	120	561	377	377	-0.518	155	222	157	220	0
3	19	16	"PFN0901"	"N175_10"	13660	24410	120	6745	6304	1946	67	69	12	100	100	0	2132	2085	469	82	83	10	100	100	0	3.258	3.114	3.279	2.995	1.433	3.309	0.922	120	561	8728	8240	1.704	6678	2050	6237	2003	0
3	20	16	"PFN0903"	"N175_12"	13850	24410	100	237	233	73	66	67	11	98	98	0	149	148	30	82	82	10	98	95	0	2.552	2.530	2.455	2.420	1.872	2.788	0.703	80	453	238	233	1.352	171	67	167	66	0
3	21	16	"PFN0908"	"N175_3"	14040	24420	100	121	121	24	64	65	10	96	90	0	115	117	18	82	82	10	90	83	0	1.727	1.629	1.750	1.741	2.220	1.714	0.482	80	456	90	92	0.788	57	33	57	35	0
3	22	16	"PFN0910"	"N175_8"	14230	24410	120	1858	1813	511	65	66	10	100	100	0	958	940	320	82	82	10	100	100	0	2.047	2.037	2.073	2.096	1.495	2.032	0.907	120	584	2669	2606	1.033	1793	876	1748	858	0
3	1	17	"PFN0912"	"N176_2"	10230	24590	100	304	307	79	66	67	10	100	100	0	706	692	167	83	84	10	100	100	0	0.382	0.396	0.380	0.388	1.360	0.382	0.880	80	456	861	850	-1.388	238	623	241	609	0
3	2	17	"PFN0914"	"N176_4"	10420	24590	120	761	708	186	69	69	10	100	100	0	447	432	128	84	85	10	99	99	0	1.906	1.836	1.866	1.979	1.478	1.814	0.927	120	542	1055	987	0.931	692	363	639	348	0
3	3	17	"PFN0936"	"N181_8"	10620	24590	120	542	519	156	71	72	13	99	99	0	537	520	156	84	85	10	99	97	0	1.040	1.028	0.985	1.069	1.652	1.028	0.908	120	556	924	884	0.056	471	453	448	436	0
3	4	17	"PFN0938"	"N182_2"	10800	24590	110	174	175	27	71	72	12	100	100	0	266	272	41	84	85	11	100	100	0	0.566	0.553	0.555	0.546	1.383	0.551	0.784	80	467	285	292	-0.821	103	182	104	188	0
3	5	17	"PFN0940"	"N182_5"	10990	24600	110	111	112	19	69	71	13	95	80	0	128	130	18	84	85	11	98	92	0	0.955	0.935	0.884	0.887	2.310	1.019	0.394	80	524	86	89	-0.067	42	44	43	46	0
3	6	17	"PFN0947"	"N185_15"	11180	24590	110	259	260	55	69	70	12	100	100	0	508	494	90	84	85	12	100	100	0	0.448	0.466	0.453	0.459	1.322	0.443	0.859	80	478	614	601	-1.158	190	424	191	410	0
3	7	17	"PFN0951"	"N185_4"	11370	24590	110	1442	1373	339	70	73	18	100	100	0	588	591	140	85	86	13	100	100	0	2.728	2.575	2.502	2.579	1.300	2.564	0.912	80	499	1875	1809	1.448	1372	503	1303	506	0
3	8	17	"PFN0953"	"N185_6"	11560	24590	110	266	273	77	70	73	18	100	100	0	332	347	93	85	87	17	100	100	0	0.794	0.775	0.766	0.765	1.405	0.705	0.798	80	461	443	465	-0.334	196	247	203	262	0
3	9	17	"PFF1635"	"F64095_4"	11720	24560	150	77	89	37	72	75	21	27	12	0	90	103	42	87	90	19	24	17	0	1.667	1.063	0.944	0.858	3.299	0.875	0.238	156	808	8	33	0.737	5	3	17	16	-50
3	10	17	"PFF1651"	"F64732_1"	11950	24590	110	4157	3962	917	71	74	22	100	100	0	2794	2717	696	85	88	18	100	100	0	1.508	1.478	1.430	1.516	1.325	1.481	0.939	80	515	6795	6523	0.593	4086	2709	3891	2632	0
3	11	17	"PFF1691"	"F66430_1"	12130	24600	100	211	211	47	70	70	11	100	100	0	166	177	113	82	84	11	100	100	0	1.679	1.484	1.705	1.705	1.657	0.894	0.385	80	392	225	236	0.747	141	84	141	95	0
3	12	17	"PFF1706"	"F67045_1"	12330	24600	80	91	93	19	70	71	12	71	40	0	112	112	19	82	82	10	80	73	0	0.700	0.767	0.779	0.815	2.738	1.037	0.174	52	279	51	53	-0.515	21	30	23	30	0
3	13	17	"PFF1770"	"F69174_1"	12520	24600	100	450	452	120	69	70	11	100	100	0	613	593	125	80	81	10	100	100	0	0.715	0.747	0.723	0.724	1.379	0.765	0.896	80	381	914	896	-0.484	381	533	383	513	0
3	14	17	"PFF1856"	"F72113_1"	12700	24600	110	3359	3231	941	68	69	14	100	100	0	4757	4724	930	81	83	14	100	100	0	0.704	0.681	0.698	0.659	1.264	0.694	0.916	80	456	7967	7806	-0.507	3291	4676	3163	4643	0
3	15	17	"PFC0253"	"C664"	12900	24600	80	115	119	38	67	67	10	88	78	0	146	150	51	81	82	10	90	80	0	0.738	0.754	0.882	0.863	2.970	0.690	0.425	52	302	113	121	-0.437	48	65	52	69	0
3	16	17	"PFC0263"	"C68"	13080	24600	110	110	119	32	65	67	11	97	83	0	210	211	39	80	81	10	100	100	0	0.346	0.412	0.363	0.370	1.848	0.378	0.524	80	449	175	185	-1.531	45	130	54	131	0
3	17	17	"PFC0294"	"C735"	13280	24600	100	383	383	108	65	66	11	100	100	0	185	182	35	79	80	11	100	100	0	3.000	3.087	3.123	3.041	1.616	3.393	0.753	80	480	424	421	1.585	318	106	318	103	0
3	18	17	"PFC0298"	"C739"	13470	24600	100	400	392	106	65	66	10	100	100	0	154	160	34	80	81	10	100	98	0	4.527	4.088	4.312	4.151	1.610	4.328	0.744	80	438	409	407	2.179	335	74	327	80	0
3	19	17	"PFC0301"	"C741"	13650	24600	110	1886	1793	544	67	75	84	100	100	0	414	412	96	84	87	27	100	100	0	5.512	5.262	5.474	5.147	1.451	5.448	0.894	80	496	2149	2054	2.463	1819	330	1726	328	0
3	20	17	"PFL0015"	"L1_3"	13860	24610	110	207	208	40	67	73	75	97	38	0	149	149	26	82	85	25	95	72	0	2.090	2.104	2.129	2.227	1.719	2.707	0.574	80	469	207	208	1.063	140	67	141	67	0
3	21	17	"PFM0073"	"M15459_3"	14050	24610	110	172	175	37	66	67	11	100	100	0	180	177	25	82	83	11	100	100	0	1.082	1.147	1.132	1.118	1.513	1.261	0.721	80	494	204	204	0.113	106	98	109	95	0
3	22	17	"PFM0096"	"M16857_1"	14220	24590	110	1144	1085	344	67	68	20	100	100	0	1691	1635	350	83	90	72	100	100	0	0.670	0.656	0.689	0.624	1.390	0.673	0.910	80	497	2685	2570	-0.578	1077	1608	1018	1552	0
3	1	18	"PFM0259"	"M26257_1"	10240	24770	100	559	560	231	66	67	11	100	100	0	444	447	154	83	83	10	100	100	0	1.366	1.357	1.386	1.320	1.660	1.426	0.876	80	449	854	858	0.450	493	361	494	364	0
3	2	18	"PFM0321"	"M31208_3"	10400	24770	100	356	362	81	67	68	11	100	100	0	439	445	85	85	85	10	100	100	0	0.816	0.819	0.793	0.807	1.362	0.827	0.885	80	428	643	655	-0.293	289	354	295	360	0
3	3	18	"PFM0389"	"M3590_2"	10600	24780	80	109	109	17	69	71	14	94	69	0	109	110	15	85	86	11	80	51	0	1.667	1.600	1.593	1.602	2.129	2.654	0.147	52	335	64	65	0.737	40	24	40	25	0
3	4	18	"PFM0523"	"M42640_1"	10800	24770	110	1085	1068	215	70	72	13	100	100	0	352	339	73	85	86	12	100	100	0	3.801	3.929	3.919	4.039	1.378	4.068	0.862	80	545	1282	1252	1.927	1015	267	998	254	0
3	5	18	"PFD0044"	"D13561_3"	10990	24780	80	113	116	25	70	71	11	92	80	0	126	128	18	86	87	11	98	84	0	1.075	1.095	1.081	1.001	2.392	1.273	0.406	52	328	83	88	0.104	43	40	46	42	0
3	6	18	"PFD0057"	"D15909_4"	11180	24770	120	367	355	82	69	71	18	100	100	0	390	367	92	85	86	12	99	98	0	0.977	1.014	1.006	1.035	1.484	0.994	0.896	120	566	603	568	-0.033	298	305	286	282	0
3	7	18	"PFD0156"	"D17715_93"	11350	24770	110	334	330	50	68	70	16	100	100	0	314	317	39	84	84	11	100	100	0	1.157	1.124	1.118	1.120	1.243	1.149	0.886	80	500	496	495	0.210	266	230	262	233	0
3	8	18	"PFD0171"	"D21102_1"	11540	24770	90	390	392	61	68	69	11	100	100	0	1257	1242	213	84	85	12	100	100	0	0.275	0.280	0.271	0.280	1.232	0.272	0.892	52	398	1495	1482	-1.865	322	1173	324	1158	0
3	9	18	"PFD0194"	"D23657_11"	11740	24780	100	161	157	30	73	74	13	97	96	0	162	166	21	86	88	13	100	98	0	1.158	1.050	1.094	0.987	1.740	1.099	0.705	80	497	164	164	0.212	88	76	84	80	0
3	10	18	"PFD0273"	"D33539_50"	11930	24780	110	152	156	24	76	78	13	100	98	0	154	154	32	90	92	16	96	82	0	1.188	1.250	1.272	1.364	1.960	1.196	0.490	80	496	140	144	0.248	76	64	80	64	0
3	11	18	"IAX099I"	"Y_IAX099I"	12130	24750	150	75	78	16	71	73	13	26	13	0	89	95	23	86	88	14	24	16	0	1.333	0.778	0.714	0.837	3.155	0.506	0.112	156	624	7	16	0.415	4	3	7	9	-50
3	12	18	"ICX188I"	"Y_ICX188I"	12320	24750	150	70	72	14	68	70	12	25	8	0	86	92	20	85	86	12	28	17	0	2.000	0.571	0.696	0.701	3.817	0.544	0.056	156	671	3	11	1.000	2	1	4	7	-50
3	13	18	"IEX355I"	"Y_IEX355I"	12510	24750	150	70	72	12	66	68	11	26	12	0	88	91	15	82	85	17	28	7	0	0.667	0.667	0.722	0.654	3.629	0.703	0.050	156	597	10	15	-0.585	4	6	6	9	-50
3	14	18	"IGX361I"	"Y_IGX361I"	12700	24750	150	69	70	13	67	68	13	20	3	0	84	87	15	82	83	17	17	5	0	1.000	0.600	1.000	1.053	2.970	0.286	0.118	156	698	4	8	0.000	2	2	3	5	-50
3	15	18	"IIX063I"	"Y_IIX063I"	12930	24770	150	68	69	12	67	68	11	17	7	0	83	86	14	81	83	11	21	10	0	0.500	0.400	1.000	1.083	3.388	0.503	0.041	156	690	3	7	-1.000	1	2	2	5	-50
3	16	18	"IKX121I"	"Y_IKX121I"	13060	24760	150	67	69	12	66	67	11	17	7	0	83	85	12	81	81	10	21	9	0	0.500	0.750	1.388	1.309	2.954	0.620	0.006	156	687	3	7	-1.000	1	2	3	4	-50
3	17	18	"Z_1_50"	"Z_1_50"	13270	24790	100	149	142	33	65	67	13	96	91	0	365	353	80	80	81	11	100	100	0	0.295	0.282	0.276	0.257	1.709	0.274	0.757	80	458	369	350	-1.763	84	285	77	273	0
3	18	18	"Z_1_70"	"Z_1_70"	13460	24780	110	239	243	50	64	65	10	100	100	0	657	636	127	80	81	13	100	100	0	0.303	0.322	0.310	0.317	1.316	0.303	0.878	80	522	752	735	-1.721	175	577	179	556	0
3	19	18	"Z_1_90"	"Z_1_90"	13660	24780	110	417	411	117	67	76	87	97	91	0	1326	1314	314	83	89	42	100	100	0	0.282	0.279	0.282	0.268	1.412	0.271	0.878	80	456	1593	1575	-1.828	350	1243	344	1231	0
3	20	18	"Z_2_10"	"Z_2_10"	13820	24760	150	75	87	64	69	74	70	3	3	0	89	103	79	84	88	34	5	3	0	1.200	0.947	1.028	1.026	3.691	0.632	0.463	156	703	11	37	0.263	6	5	18	19	-50
3	21	18	"Z_2_30"	"Z_2_30"	14020	24790	110	154	153	22	69	70	14	100	100	0	128	131	23	85	86	14	97	70	0	1.977	1.826	1.835	2.035	1.813	1.799	0.513	80	497	128	130	0.983	85	43	84	46	0
3	22	18	"Z_2_50"	"Z_2_50"	14220	24780	110	21794	19726	4989	70	90	261	100	100	0	8839	8182	2032	86	118	300	100	100	0	2.482	2.428	2.445	2.445	1.381	2.460	0.910	80	572	30477	27752	1.311	21724	8753	19656	8096	0
3	1	19	"Z_3_90"	"Z_3_90"	10220	24960	110	4123	3978	958	71	75	34	100	100	0	8762	8567	2032	87	109	248	100	100	0	0.467	0.461	0.461	0.463	1.290	0.442	0.934	80	574	12727	12387	-1.098	4052	8675	3907	8480	0
3	2	19	"Z_4_10"	"Z_4_10"	10430	24960	110	106	105	22	72	73	12	83	61	0	114	116	19	87	91	55	10	0	0	1.259	1.138	1.016	1.166	3.323	1.216	0.188	80	532	61	62	0.333	34	27	33	29	0
3	3	19	"Z_4_30"	"Z_4_30"	10610	24970	100	133	137	27	79	84	34	81	33	0	111	114	21	89	92	24	41	10	0	2.455	2.320	2.142	2.550	3.123	2.748	0.218	80	450	76	83	1.295	54	22	58	25	0
3	4	19	"Z_4_50"	"Z_4_50"	10800	24960	100	21499	19144	5915	88	109	176	100	100	0	7266	6293	2492	96	116	178	100	97	0	2.986	3.075	3.180	3.429	1.519	3.021	0.944	80	416	28581	25253	1.578	21411	7170	19056	6197	0
3	5	19	"Z_4_70"	"Z_4_70"	10990	24970	100	33092	29820	9015	89	107	173	100	100	0	10329	9407	2676	98	117	176	100	100	0	3.226	3.194	3.178	3.082	1.302	3.277	0.948	80	411	43234	39040	1.690	33003	10231	29731	9309	0
3	6	19	"Z_4_90"	"Z_4_90"	11180	24970	100	35715	35601	9072	84	91	32	100	100	0	11909	11536	2860	93	99	38	100	100	0	3.015	3.104	3.083	3.109	1.301	3.164	0.938	80	463	47447	46960	1.592	35631	11816	35517	11443	0
3	7	19	"Z_6_30"	"Z_6_30"	11360	24970	90	126	129	21	75	78	19	100	75	0	108	110	15	86	89	20	53	15	0	2.318	2.250	2.354	2.538	2.526	2.127	0.314	52	339	73	78	1.213	51	22	54	24	0
3	8	19	"Z_6_50"	"Z_6_50"	11570	24980	150	90	94	21	71	72	12	61	41	0	95	97	15	84	86	12	42	21	0	1.727	1.769	1.382	1.490	2.417	1.932	0.157	156	794	30	36	0.788	19	11	23	13	-50
3	9	19	"Z_6_70"	"Z_6_70"	11750	24970	110	176	181	35	71	72	12	100	100	0	163	161	25	84	85	11	98	98	0	1.329	1.429	1.449	1.455	1.579	1.484	0.754	80	462	184	187	0.410	105	79	110	77	0
3	10	19	"Z_6_90"	"Z_6_90"	11940	24970	120	396	382	93	73	75	13	100	100	0	300	288	84	85	87	13	96	95	0	1.502	1.522	1.562	1.641	1.588	1.469	0.856	120	489	538	512	0.587	323	215	309	203	0
3	11	19	"Z_7_10"	"Z_7_10"	12110	24950	150	76	77	15	71	73	13	28	8	0	92	98	22	86	88	13	41	17	0	0.833	0.500	1.000	0.867	3.092	0.438	0.056	156	718	11	18	-0.263	5	6	6	12	-50
3	12	19	"Z_7_30"	"Z_7_30"	12330	24980	80	93	94	16	70	71	12	78	44	0	124	124	32	89	90	12	73	63	0	0.657	0.686	0.636	0.667	2.742	0.406	0.169	52	320	58	59	-0.606	23	35	24	35	0
3	13	19	"PFI17646"	"oPFI17646"	12510	24970	120	176	176	41	68	69	11	98	98	0	320	320	62	85	86	11	100	100	0	0.460	0.460	0.464	0.450	1.470	0.445	0.788	120	507	343	343	-1.122	108	235	108	235	0
3	14	19	"PFN0256"	"oPFN0256"	12690	24970	110	223	222	48	68	69	11	100	100	0	538	543	102	82	84	18	100	100	0	0.340	0.334	0.327	0.325	1.301	0.320	0.862	80	527	611	615	-1.557	155	456	154	461	0
3	15	19	"PFG0021"	"oPFG0021"	12900	24980	90	83	84	14	70	71	12	50	21	0	110	115	21	84	85	14	86	42	0	0.500	0.452	0.588	0.565	3.045	0.408	0.076	52	370	39	45	-1.000	13	26	14	31	0
3	16	19	"PFF72433"	"oPFF72433"	13080	24980	110	106	113	46	70	71	12	88	77	0	127	141	71	83	83	11	96	82	0	0.818	0.741	0.792	0.797	2.541	0.674	0.662	80	465	80	101	-0.290	36	44	43	58	0
3	17	19	"PFJ12787"	"oPFJ12787"	13270	24980	120	218	221	57	68	69	13	99	98	0	131	129	25	83	84	10	90	80	0	3.125	3.326	3.324	3.656	2.314	3.580	0.572	120	508	198	199	1.644	150	48	153	46	0
3	18	19	"PFG0023"	"oPFG0023"	13470	24980	120	1953	1957	719	67	68	12	100	100	0	6186	6342	2027	83	83	12	100	100	0	0.309	0.302	0.305	0.286	1.593	0.299	0.927	120	515	7989	8149	-1.694	1886	6103	1890	6259	0
3	19	19	"PFJ12789"	"oPFJ12789"	13660	24980	100	94	96	18	68	70	16	75	35	0	161	164	25	84	85	11	100	100	0	0.338	0.350	0.326	0.314	2.041	0.371	0.260	80	396	103	108	-1.566	26	77	28	80	0
3	20	19	"PFBL B0077"	"oPFBLOB0077"	13850	24980	120	188	183	47	68	69	11	99	96	0	456	450	101	84	85	10	100	100	0	0.323	0.314	0.322	0.298	1.515	0.310	0.815	120	502	492	481	-1.632	120	372	115	366	0
3	21	19	"PFF72437"	"oPFF72437"	14040	24980	120	464	450	129	69	69	11	100	100	0	816	827	190	83	84	11	100	100	0	0.539	0.512	0.514	0.491	1.444	0.516	0.916	120	487	1128	1125	-0.892	395	733	381	744	0
3	22	19	"PFL0043"	"oPFL0043"	14230	24980	100	91	93	18	68	78	146	0	0	0	124	124	23	83	101	231	0	0	0	0.561	0.610	0.583	0.577	2.831	0.466	0.194	80	413	64	66	-0.834	23	41	25	41	0
3	1	20	"PFBL B0079"	"oPFBLOB0079"	10230	25160	120	211	206	44	70	74	34	95	91	0	235	231	44	86	108	245	1	0	0	0.946	0.938	0.934	0.932	1.462	0.941	0.859	120	586	290	281	-0.080	141	149	136	145	0
3	2	20	"PFF72438"	"oPFF72438"	10420	25160	120	6634	6475	2018	74	75	13	100	100	0	4189	3972	1350	88	90	15	100	100	0	1.600	1.648	1.705	1.729	1.463	1.654	0.926	120	507	10661	10285	0.678	6560	4101	6401	3884	0
3	3	20	"PFH0006"	"oPFH0006"	10620	25160	120	525	505	139	78	80	18	99	98	0	1281	1275	312	91	94	18	100	100	0	0.376	0.361	0.375	0.343	1.533	0.358	0.908	120	435	1637	1611	-1.413	447	1190	427	1184	0
3	4	20	"PFBL B0083"	"oPFBLOB0083"	10770	25130	150	81	81	16	88	104	153	0	0	0	102	105	20	101	117	154	0	0	0	-7.000	-1.750	1.142	1.042	3.476	1.162	0.617	156	557	-6	-3	Error	-7	1	-7	4	-50
3	5	20	"PFBL B0084"	"oPFBLOB0084"	10960	25130	150	104	109	34	93	108	140	0	0	0	121	125	27	104	118	142	0	0	0	0.647	0.762	1.000	0.988	2.799	1.117	0.350	156	658	28	37	-0.628	11	17	16	21	-50
3	6	20	"PFM60485"	"oPFM60485"	11180	25160	110	582	585	117	87	92	26	100	100	0	862	862	173	97	102	36	100	100	0	0.647	0.651	0.635	0.651	1.268	0.621	0.887	80	408	1260	1263	-0.628	495	765	498	765	0
3	7	20	"PFN0258"	"oPFN0258"	11340	25130	150	88	87	16	80	84	23	14	1	0	104	105	18	92	96	31	16	0	0	0.667	0.538	0.954	1.068	3.348	1.127	0.089	156	686	20	20	-0.585	8	12	7	13	-50
3	8	20	"PFM60486"	"oPFM60486"	11560	25160	110	566	569	109	76	78	18	100	100	0	457	447	90	90	94	18	100	100	0	1.335	1.381	1.352	1.405	1.278	1.380	0.907	80	444	857	850	0.417	490	367	493	357	0
3	9	20	"PFK12896"	"oPFK12896"	11750	25160	110	736	754	186	71	73	14	100	100	0	459	439	105	85	89	20	100	100	0	1.778	1.929	1.850	1.967	1.386	1.892	0.857	80	484	1039	1037	0.830	665	374	683	354	0
3	10	20	"PFN0259"	"oPFN0259"	11940	25160	120	1757	1692	566	68	70	13	100	100	0	1190	1141	429	82	84	16	97	95	0	1.524	1.534	1.511	1.728	1.809	1.518	0.909	120	513	2797	2683	0.608	1689	1108	1624	1059	0
3	11	20	"PFL0046"	"oPFL0046"	12130	25170	120	594	578	203	68	68	10	100	98	0	721	717	195	83	83	11	100	100	0	0.824	0.804	0.836	0.738	1.812	0.824	0.864	120	458	1164	1144	-0.278	526	638	510	634	0
3	12	20	"PFD66984"	"oPFD66984"	12320	25170	120	707	704	215	69	69	11	99	99	0	787	789	214	84	85	11	100	100	0	0.908	0.901	0.907	0.860	1.637	0.910	0.901	120	359	1341	1340	-0.140	638	703	635	705	0
3	13	20	"PFD66985"	"oPFD66985"	12480	25140	150	70	71	11	69	70	11	21	3	0	92	92	15	84	84	11	39	10	0	0.125	0.250	0.840	0.777	3.441	0.507	0.045	156	559	9	10	-3.000	1	8	2	8	-50
3	14	20	"PFL0047"	"oPFL0047"	12710	25170	120	428	444	128	68	69	10	100	100	0	463	460	102	83	83	11	100	100	0	0.947	0.997	0.985	0.986	1.375	1.021	0.896	120	609	740	753	-0.078	360	380	376	377	0
3	15	20	"PFF72478"	"oPFF72478"	12900	25130	90	422	419	96	72	77	30	100	100	0	526	531	102	86	96	59	100	100	0	0.795	0.780	0.805	0.771	1.296	0.768	0.874	52	372	790	792	-0.330	350	440	347	445	0
3	16	20	"PFL0097"	"oPFL0097"	13090	25130	110	340	340	67	70	74	28	100	100	0	507	508	88	84	91	52	100	100	0	0.638	0.637	0.645	0.629	1.312	0.622	0.860	80	490	693	694	-0.648	270	423	270	424	0
3	17	20	"PFBL B0142"	"oPFBLOB0142"	13280	25130	110	1189	1190	264	70	70	11	100	100	0	724	709	147	85	86	11	100	100	0	1.751	1.795	1.744	1.794	1.247	1.814	0.903	80	418	1758	1744	0.808	1119	639	1120	624	0
3	18	20	"PFI17693"	"oPFI17693"	13470	25140	120	1148	1100	423	72	73	13	98	97	0	2282	2214	786	87	88	12	100	100	0	0.490	0.483	0.472	0.451	1.701	0.479	0.911	120	455	3271	3155	-1.029	1076	2195	1028	2127	0
3	19	20	"PFI17695"	"oPFI17695"	13670	25140	120	26545	25789	9847	74	75	14	100	100	0	9295	9003	2560	86	86	11	100	100	0	2.874	2.884	2.979	2.643	1.689	3.093	0.925	120	464	35680	34632	1.523	26471	9209	25715	8917	0
3	20	20	"PFH0024"	"oPFH0024"	13860	25130	110	193	195	44	71	71	12	100	100	0	460	462	96	82	84	12	100	100	0	0.323	0.326	0.324	0.314	1.429	0.324	0.805	80	413	500	504	-1.632	122	378	124	380	0
3	21	20	"PFBL B0147"	"oPFBLOB0147"	14060	25140	120	140	142	35	67	68	11	97	93	0	154	153	31	81	82	13	97	93	0	1.000	1.042	1.052	1.006	1.830	1.086	0.638	120	465	146	147	0.000	73	73	75	72	0
3	22	20	"PFF72481"	"oPFF72481"	14250	25140	120	457	454	149	65	66	11	100	99	0	501	499	116	79	80	11	100	100	0	0.929	0.926	0.910	0.871	1.489	0.975	0.896	120	488	814	809	-0.106	392	422	389	420	0
3	1	21	"PFJ12809"	"oPFJ12809"	10260	25330	120	94	95	21	69	70	11	70	55	0	112	114	19	84	85	10	85	61	0	0.893	0.867	0.892	0.895	3.495	0.986	0.190	120	585	53	56	-0.163	25	28	26	30	0
3	2	21	"PFH0027"	"oPFH0027"	10440	25320	110	1077	1116	318	71	72	12	100	100	0	1042	1057	325	88	91	27	100	100	0	1.055	1.078	1.067	1.102	1.418	1.058	0.877	80	447	1960	2014	0.077	1006	954	1045	969	0
3	3	21	"PFF72482"	"oPFF72482"	10630	25320	110	380	380	76	76	77	16	100	100	0	1202	1182	234	92	100	38	100	100	0	0.274	0.279	0.276	0.276	1.360	0.262	0.882	80	457	1414	1394	-1.868	304	1110	304	1090	0
3	4	21	"PFG0045"	"oPFG0045"	10830	25330	100	422	415	115	85	90	35	100	100	0	363	358	67	103	111	42	98	97	0	1.296	1.294	1.295	1.269	1.580	1.388	0.809	80	428	597	585	0.374	337	260	330	255	0
3	5	21	"PFF72484"	"oPFF72484"	11010	25320	110	1334	1307	223	87	92	35	100	100	0	457	449	99	102	109	35	100	100	0	3.513	3.516	3.526	3.598	1.250	3.525	0.899	80	450	1602	1567	1.813	1247	355	1220	347	0
3	6	21	"PFI17704"	"oPFI17704"	11190	25310	110	3079	2895	912	82	98	149	100	100	0	1327	1216	392	97	117	128	97	93	0	2.437	2.514	2.440	2.631	1.700	2.470	0.891	80	441	4227	3932	1.285	2997	1230	2813	1119	0
3	7	21	"PFH0030"	"oPFH0030"	11380	25330	110	185	188	29	77	86	114	41	0	0	469	480	74	92	102	93	100	100	0	0.286	0.286	0.286	0.281	1.356	0.267	0.776	80	470	485	499	-1.804	108	377	111	388	0
3	8	21	"PFM60518"	"oPFM60518"	11570	25330	120	487	474	158	74	79	29	96	95	0	565	561	179	88	94	51	97	95	0	0.866	0.846	0.825	0.784	2.087	0.843	0.876	120	531	890	873	-0.208	413	477	400	473	0
3	9	21	"PFL0104"	"oPFL0104"	11750	25330	100	286	289	57	70	71	13	100	100	0	374	376	76	82	84	18	100	100	0	0.740	0.745	0.749	0.743	1.455	0.725	0.811	80	406	508	513	-0.435	216	292	219	294	0
3	10	21	"PFI17705"	"oPFI17705"	11950	25330	110	559	567	174	67	68	11	100	100	0	1109	1156	347	82	86	30	100	100	0	0.479	0.466	0.446	0.463	1.277	0.446	0.903	80	445	1519	1574	-1.062	492	1027	500	1074	0
3	11	21	"PFBL B0155"	"oPFBLOB0155"	12140	25340	120	152	151	42	65	66	10	94	92	0	253	251	56	82	86	32	99	95	0	0.509	0.509	0.492	0.458	1.828	0.503	0.754	120	375	258	255	-0.975	87	171	86	169	0
3	12	21	"PFBL B0157"	"oPFBLOB0157"	12290	25330	150	70	72	14	66	67	10	32	15	0	88	90	16	81	82	11	37	19	0	0.571	0.667	0.750	0.846	3.249	0.508	0.045	156	404	11	15	-0.807	4	7	6	9	-50
3	13	21	"PFD67005"	"oPFD67005"	12480	25330	150	70	71	13	67	67	10	28	10	0	87	89	15	82	82	11	28	16	0	0.600	0.571	1.000	0.912	3.166	0.559	0.033	156	524	8	11	-0.737	3	5	4	7	-50
3	14	21	"PFD67007"	"oPFD67007"	12710	25340	100	83	87	20	66	66	10	70	45	0	105	108	19	81	82	10	81	55	0	0.708	0.778	0.833	0.790	2.649	0.899	0.234	80	394	41	48	-0.497	17	24	21	27	0
3	15	21	"PFM60523"	"oPFM60523"	12900	25340	120	478	456	165	67	69	13	98	96	0	435	421	123	82	85	24	99	97	0	1.164	1.147	1.138	1.081	1.778	1.195	0.877	120	513	764	728	0.219	411	353	389	339	0
3	16	21	"PFL0108"	"oPFL0108"	13090	25340	120	157	165	40	67	68	11	100	100	0	272	267	57	82	83	10	99	99	0	0.474	0.530	0.535	0.520	1.636	0.522	0.754	120	420	280	283	-1.078	90	190	98	185	0
3	17	21	"A10325_30a"	"A10325_30a"	13250	25330	150	66	68	12	67	68	11	16	4	0	84	85	14	83	84	11	17	5	0	-1.000	0.500	0.909	0.935	3.551	2.115	0.085	156	542	0	3	Error	-1	1	1	2	-50
3	18	21	"A10325_30c"	"A10325_30c"	13440	25330	150	72	73	12	69	70	12	17	6	0	90	90	13	84	86	11	29	10	0	0.500	0.667	0.854	0.849	2.767	0.724	0.015	156	517	9	10	-1.000	3	6	4	6	-50
3	19	21	"A10325_30e"	"A10325_30e"	13630	25330	150	71	72	12	72	74	14	12	3	0	84	85	12	85	85	11	13	4	0	1.000	0.000	1.000	0.928	3.438	2.653	0.025	156	486	-2	0	0.000	-1	-1	0	0	-50
3	20	21	"A10325_30g"	"A10325_30g"	13820	25330	150	72	75	15	70	71	13	22	7	0	87	88	13	83	84	12	22	8	0	0.500	1.000	1.056	1.059	3.367	2.072	0.011	156	595	6	10	-1.000	2	4	5	5	-50
3	21	21	"A10325_30i"	"A10325_30i"	14040	25340	120	99	100	18	67	68	20	73	30	0	133	135	28	80	83	22	85	63	0	0.604	0.600	0.604	0.569	2.333	0.585	0.504	120	424	85	88	-0.728	32	53	33	55	0
3	22	21	"E598_1a"	"E598_1a"	14200	25330	150	69	84	94	64	66	17	17	8	0	83	96	75	79	80	18	18	6	0	1.250	1.176	1.065	1.122	3.618	1.113	0.407	156	670	9	37	0.322	5	4	20	17	-50
3	1	22	"F48446_9e"	"F48446_9e"	10240	25530	90	78	80	16	66	68	19	26	5	0	98	97	15	81	82	10	71	42	0	0.706	0.875	0.862	0.831	2.086	5.009	0.144	52	409	29	30	-0.503	12	17	14	16	0
3	2	22	"F48446_9g"	"F48446_9g"	10430	25520	110	168	166	32	68	70	10	100	98	0	171	172	27	84	86	21	100	96	0	1.149	1.114	1.103	1.108	1.616	1.128	0.731	80	562	187	186	0.201	100	87	98	88	0
3	3	22	"F48446_9i"	"F48446_9i"	10620	25520	120	374	367	91	72	75	14	100	100	0	413	397	91	89	93	27	100	99	0	0.932	0.958	0.955	0.966	1.469	0.951	0.868	120	557	626	603	-0.101	302	324	295	308	0
3	4	22	"I12861_2a"	"I12861_2a"	10770	25510	150	78	83	24	76	78	18	17	7	0	97	99	16	92	98	31	5	1	0	0.400	1.000	1.055	1.069	2.882	1.283	0.153	156	743	7	14	-1.322	2	5	7	7	-50
3	5	22	"I12861_2c"	"I12861_2c"	10960	25510	150	83	84	18	75	79	28	16	0	0	96	98	18	90	95	28	10	1	0	1.333	1.125	1.000	1.041	2.962	0.922	0.204	156	750	14	17	0.415	8	6	9	8	-50
3	6	22	"I12861_2e"	"I12861_2e"	11150	25510	150	75	77	14	75	85	113	0	0	0	92	95	16	90	102	98	0	0	0	0.000	0.400	1.000	0.993	3.659	0.404	0.694	156	780	2	7	Error	0	2	2	5	-50
3	7	22	"J512_2i"	"J512_2i"	11340	25520	150	78	81	16	72	82	106	0	0	0	94	97	17	88	99	97	0	0	0	1.000	1.000	0.934	0.978	3.512	1.288	0.060	156	918	12	18	0.000	6	6	9	9	-50
3	8	22	"Ks592_1a"	"Ks592_1a"	11570	25520	90	86	123	159	71	77	35	15	7	0	109	116	35	85	91	63	7	3	0	0.625	1.677	0.729	0.837	3.181	1.787	0.204	52	328	39	83	-0.678	15	24	52	31	0
3	9	22	"Ks592_1c"	"Ks592_1c"	11720	25520	150	73	75	16	68	69	18	19	5	0	90	92	20	82	85	41	3	1	0	0.625	0.700	0.955	0.978	3.246	0.479	0.020	156	805	13	17	-0.678	5	8	7	10	-50
3	10	22	"Ks592_1e"	"Ks592_1e"	11910	25520	150	73	74	13	67	68	11	34	12	0	88	89	12	82	84	24	8	0	0	1.000	1.000	1.200	1.173	3.577	1.576	0.015	156	777	12	14	0.000	6	6	7	7	-50
3	11	22	"Ks592_1g"	"Ks592_1g"	12100	25520	150	68	69	11	66	67	11	25	5	0	82	82	10	83	85	24	1	0	0	-2.000	-3.000	0.879	1.026	3.568	1.886	0.003	156	773	1	2	Error	2	-1	3	-1	-50
3	12	22	"Ks592_1i"	"Ks592_1i"	12320	25530	120	4594	4060	1310	65	66	10	100	100	0	4362	3845	1529	81	82	11	100	99	0	1.058	1.061	1.034	1.212	1.742	1.022	0.946	120	537	8810	7759	0.081	4529	4281	3995	3764	0
3	13	22	"EMPTY"	"EMPTY"	12480	25520	150	86	136	85	66	66	11	57	48	0	103	149	86	80	81	12	57	48	0	0.870	1.014	1.006	1.084	2.676	0.947	0.835	156	704	43	139	-0.202	20	23	70	69	-75
3	14	22	"EMPTY"	"EMPTY"	12670	25520	150	90	120	60	65	66	11	58	51	0	103	139	67	81	82	12	57	49	0	1.136	0.948	0.934	1.015	2.323	0.858	0.774	156	761	47	113	0.184	25	22	55	58	-75
3	15	22	"EMPTY"	"EMPTY"	12860	25520	150	81	112	57	65	66	12	52	46	0	97	126	61	81	83	13	51	40	0	1.000	1.044	1.000	1.117	2.294	0.962	0.731	156	715	32	92	0.000	16	16	47	45	-75
3	16	22	"EMPTY"	"EMPTY"	13050	25520	150	82	96	43	65	66	12	55	41	0	97	113	42	81	83	13	50	42	0	1.063	0.969	1.000	1.039	2.535	0.955	0.618	156	673	33	63	0.087	17	16	31	32	-75
3	17	22	"EMPTY"	"EMPTY"	13240	25520	150	82	98	41	65	65	10	57	47	0	96	112	42	80	81	11	53	41	0	1.063	1.031	1.067	1.157	2.444	0.966	0.604	156	675	33	65	0.087	17	16	33	32	-75
3	18	22	"EMPTY"	"EMPTY"	13440	25520	150	78	101	47	65	65	10	53	44	0	101	123	49	80	81	10	63	50	0	0.619	0.837	0.875	0.922	2.410	0.885	0.679	156	696	34	79	-0.692	13	21	36	43	-75
3	19	22	"EMPTY"	"EMPTY"	13630	25520	150	63	65	11	65	66	11	14	3	0	79	80	10	80	81	11	12	2	0	2.000	0.000	1.000	0.962	3.499	2.057	0.014	156	678	-3	0	1.000	-2	-1	0	0	-75
3	20	22	"EMPTY"	"EMPTY"	13820	25520	150	64	66	11	66	67	11	14	3	0	78	78	9	79	81	11	10	0	0	2.000	0.000	0.969	1.049	3.255	0.766	0.005	156	706	-3	-1	1.000	-2	-1	0	-1	-75
3	21	22	"EMPTY"	"EMPTY"	14010	25520	150	64	66	11	65	66	17	11	0	0	78	79	10	80	82	19	3	0	0	0.500	-1.000	0.800	0.847	3.701	0.872	0.483	156	696	-3	0	-1.000	-1	-2	1	-1	-75
3	22	22	"EMPTY"	"EMPTY"	14200	25520	150	63	67	23	63	64	16	8	1	0	80	81	10	79	80	17	5	1	0	0.000	2.000	1.000	1.009	3.158	1.108	0.456	156	868	1	6	Error	0	1	4	2	-75
4	1	1	"PFA0039"	"A1411_1"	14790	21500	140	3844	3795	1661	64	65	11	100	100	0	8239	8275	2824	82	84	12	100	100	0	0.463	0.455	0.466	0.406	1.733	0.469	0.932	156	829	11937	11924	-1.110	3780	8157	3731	8193	0
4	2	1	"PFA0101"	"A21885_1"	14980	21500	140	3067	2938	1455	64	65	11	100	100	0	8950	8730	4098	80	82	11	100	100	0	0.339	0.332	0.327	0.334	2.013	0.320	0.880	156	690	11873	11524	-1.563	3003	8870	2874	8650	0
4	3	1	"PFA0019"	"A11546_1"	15160	21500	130	369	360	106	64	65	12	100	100	0	613	633	149	81	86	25	100	100	0	0.573	0.536	0.544	0.513	1.418	0.536	0.892	120	594	837	848	-0.803	305	532	296	552	0
4	4	1	"PFA0144"	"A31870_1"	15350	21500	130	3086	3071	580	66	69	14	100	100	0	9334	9176	1882	86	98	53	100	100	0	0.327	0.331	0.333	0.334	1.215	0.317	0.947	120	646	12268	12095	-1.615	3020	9248	3005	9090	0
4	5	1	"PFA0009"	"A10325_29"	15540	21500	130	7901	7899	1831	68	70	13	100	100	0	12453	12531	2498	88	102	56	100	100	0	0.633	0.629	0.631	0.625	1.219	0.617	0.932	120	631	20198	20274	-0.659	7833	12365	7831	12443	0
4	6	1	"PFA0012"	"A10325_32"	15730	21500	130	9071	8653	2778	68	70	15	100	100	0	11786	11658	3467	88	103	101	100	100	0	0.770	0.742	0.726	0.733	1.294	0.731	0.931	120	630	20701	20155	-0.378	9003	11698	8585	11570	0
4	7	1	"PFA0030"	"A12797_1"	15910	21500	130	2595	2525	538	66	67	13	100	100	0	1666	1586	406	83	95	98	99	98	0	1.598	1.636	1.588	1.722	1.490	1.593	0.905	120	613	4112	3962	0.676	2529	1583	2459	1503	0
4	8	1	"PFB0005"	"B11"	16110	21510	140	166	171	42	64	65	11	99	99	0	213	208	44	81	84	40	94	85	0	0.773	0.843	0.806	0.864	1.729	0.849	0.807	156	702	234	234	-0.372	102	132	107	127	0
4	9	1	"PFB0219"	"B57"	16280	21510	140	108	109	21	63	64	10	97	90	0	131	138	36	80	82	39	73	18	0	0.882	0.793	0.858	0.864	2.173	0.688	0.569	156	727	96	104	-0.181	45	51	46	58	0
4	10	1	"PFB0285"	"B92"	16490	21510	120	295	302	109	63	65	11	100	100	0	270	269	78	79	80	10	99	98	0	1.215	1.258	1.275	1.263	1.625	1.318	0.828	120	583	423	429	0.281	232	191	239	190	0
4	11	1	"PFB0008"	"B114"	16670	21510	130	4690	4553	1188	64	65	11	100	100	0	1345	1335	330	81	82	12	100	100	0	3.660	3.580	3.500	3.613	1.423	3.618	0.913	120	650	5890	5743	1.872	4626	1264	4489	1254	0
4	12	1	"PFB0034"	"B165"	16870	21520	130	2897	2653	1015	63	64	10	100	100	0	1977	1876	602	80	82	12	100	100	0	1.494	1.442	1.459	1.380	1.411	1.537	0.894	120	631	4731	4386	0.579	2834	1897	2590	1796	0
4	13	1	"PFB0089"	"B319"	17050	21530	140	1498	1461	733	62	63	10	100	99	0	2906	2962	1325	80	81	11	100	100	0	0.508	0.485	0.486	0.433	1.708	0.488	0.902	156	710	4262	4281	-0.977	1436	2826	1399	2882	0
4	14	1	"PFB0104"	"B351"	17250	21520	130	130	130	23	62	63	10	100	99	0	160	162	30	80	81	11	100	100	0	0.850	0.829	0.848	0.827	1.654	0.808	0.655	120	612	148	150	-0.234	68	80	68	82	0
4	15	1	"PFB0113"	"B372"	17440	21520	140	1270	1182	464	62	63	10	100	99	0	1097	1043	344	79	81	11	100	100	0	1.187	1.162	1.169	1.133	1.848	1.209	0.896	156	723	2226	2084	0.247	1208	1018	1120	964	0
4	16	1	"PFB0116"	"B380"	17620	21530	130	130	129	23	61	62	10	100	98	0	193	190	32	79	80	10	100	100	0	0.605	0.613	0.583	0.598	1.542	0.592	0.704	120	612	183	179	-0.724	69	114	68	111	0
4	17	1	"PFB0118"	"B383"	17820	21530	140	1193	1092	467	61	62	9	99	99	0	1553	1490	538	79	79	10	100	100	0	0.768	0.731	0.743	0.670	1.927	0.747	0.909	156	755	2606	2442	-0.381	1132	1474	1031	1411	0
4	18	1	"PFB0140"	"B432"	18010	21520	130	544	530	104	61	61	10	100	100	0	1480	1464	257	78	79	10	100	100	0	0.345	0.338	0.345	0.337	1.259	0.327	0.910	120	633	1885	1855	-1.537	483	1402	469	1386	0
4	19	1	"PFC0315"	"C9"	18200	21530	120	186	187	33	60	61	9	100	100	0	266	266	36	77	77	9	100	100	0	0.667	0.672	0.688	0.661	1.367	0.665	0.813	120	599	315	316	-0.585	126	189	127	189	0
4	20	1	"PFC0207"	"C56"	18390	21530	130	280	296	100	60	60	9	100	100	0	562	585	165	77	78	11	100	100	0	0.454	0.465	0.454	0.447	1.385	0.455	0.872	120	650	705	744	-1.140	220	485	236	508	0
4	21	1	"PFC0316"	"C96"	18580	21530	130	387	381	95	60	62	18	100	100	0	398	392	73	77	78	11	100	100	0	1.019	1.019	1.004	0.996	1.453	1.045	0.840	120	685	648	636	0.027	327	321	321	315	0
4	22	1	"PFC0007"	"C114"	18780	21540	130	732	722	189	60	61	17	100	100	0	631	654	128	76	76	10	100	100	0	1.211	1.145	1.165	1.115	1.293	1.200	0.916	120	716	1227	1240	0.276	672	555	662	578	0
4	1	2	"PFC0021"	"C134"	14780	21710	130	269	266	57	66	67	11	100	100	0	418	426	69	83	85	12	100	100	0	0.606	0.583	0.577	0.568	1.325	0.597	0.887	120	662	538	543	-0.723	203	335	200	343	0
4	2	2	"PFC0034"	"C161"	14960	21710	130	2103	2179	657	64	66	11	100	100	0	1658	1696	441	82	83	12	100	100	0	1.294	1.310	1.333	1.300	1.278	1.316	0.922	120	592	3615	3729	0.372	2039	1576	2115	1614	0
4	3	2	"PFJ0545"	"J687_3"	15160	21710	130	561	529	194	64	65	11	100	100	0	453	453	121	81	83	16	100	100	0	1.336	1.250	1.195	1.192	1.415	1.294	0.865	120	613	869	837	0.418	497	372	465	372	0
4	4	2	"PFK0100"	"Km695_2"	15340	21720	130	150	154	27	66	67	12	100	100	0	218	222	37	83	88	36	100	97	0	0.622	0.633	0.642	0.623	1.486	0.608	0.738	120	592	219	227	-0.684	84	135	88	139	0
4	5	2	"PFK0134"	"Km993_1"	15530	21720	140	246	243	70	68	70	13	98	96	0	633	616	187	85	93	45	99	97	0	0.325	0.330	0.326	0.323	1.820	0.315	0.841	156	702	726	706	-1.622	178	548	175	531	0
4	6	2	"PFK0052"	"Km3535_1"	15730	21720	130	435	432	83	67	69	12	100	100	0	385	380	58	85	91	43	100	100	0	1.227	1.237	1.244	1.229	1.334	1.287	0.866	120	656	668	660	0.295	368	300	365	295	0
4	7	2	"PFK0059"	"Km3703_4"	15920	21720	140	642	613	200	66	67	11	100	100	0	446	430	122	83	88	37	97	94	0	1.587	1.576	1.639	1.609	1.763	1.634	0.880	156	666	939	894	0.666	576	363	547	347	0
4	8	2	"PFK0303"	"Kn267_1"	16100	21720	130	1160	1216	334	66	68	12	100	100	0	546	549	135	83	86	44	100	100	0	2.363	2.468	2.587	2.479	1.414	2.577	0.871	120	542	1557	1616	1.241	1094	463	1150	466	0
4	9	2	"PFK0297"	"Kn2497_2"	16290	21720	130	665	668	122	67	68	12	100	100	0	720	722	163	84	88	45	100	99	0	0.940	0.942	0.955	0.967	1.388	0.918	0.874	120	575	1234	1239	-0.089	598	636	601	638	0
4	10	2	"PFK0436"	"Kn5150_1"	16480	21730	140	5306	5313	2345	66	67	12	100	100	0	8645	8512	3344	83	85	16	100	100	0	0.612	0.622	0.637	0.587	1.762	0.629	0.931	156	640	13802	13676	-0.708	5240	8562	5247	8429	0
4	11	2	"PFK0536"	"Kn8928_1"	16680	21730	140	831	835	352	65	66	11	100	99	0	797	808	290	82	83	12	100	100	0	1.071	1.061	1.048	1.026	1.801	1.095	0.886	156	649	1481	1496	0.099	766	715	770	726	0
4	12	2	"PFK0544"	"Kn9335_1"	16870	21730	130	434	426	107	64	65	10	100	100	0	447	439	75	82	82	11	100	100	0	1.014	1.014	1.018	0.983	1.371	1.024	0.870	120	552	735	719	0.020	370	365	362	357	0
4	13	2	"PFK0875"	"Ks2_1"	17060	21730	140	1065	1010	378	64	65	10	100	100	0	349	333	97	80	82	11	98	97	0	3.721	3.739	3.859	3.739	1.646	3.987	0.889	156	592	1270	1199	1.896	1001	269	946	253	0
4	14	2	"PFK0879"	"Ks2_14"	17250	21730	140	5975	5637	2333	64	65	10	100	100	0	4116	3815	1496	81	83	12	100	100	0	1.465	1.493	1.511	1.525	1.895	1.531	0.911	156	584	9946	9307	0.551	5911	4035	5573	3734	0
4	15	2	"PFK1056"	"Ks54_1"	17440	21730	130	1326	1402	478	65	66	11	100	100	0	823	935	280	82	84	13	100	100	0	1.702	1.567	1.530	1.548	1.292	1.597	0.921	120	534	2002	2190	0.767	1261	741	1337	853	0
4	16	2	"PFK1101"	"Ks59_1"	17620	21730	130	834	874	233	63	64	10	100	100	0	876	888	233	80	81	11	100	100	0	0.969	1.004	1.010	1.017	1.330	0.989	0.925	120	582	1567	1619	-0.046	771	796	811	808	0
4	17	2	"PFK1165"	"Ks72_6"	17820	21730	130	669	660	173	62	63	10	100	100	0	754	734	185	80	80	12	100	100	0	0.901	0.914	0.883	0.916	1.377	0.893	0.900	120	547	1281	1252	-0.151	607	674	598	654	0
4	18	2	"PFK1183"	"Ks75_9"	18000	21730	130	337	332	78	62	63	10	100	100	0	382	372	84	80	81	15	100	99	0	0.911	0.925	0.913	0.938	1.469	0.913	0.881	120	570	577	562	-0.135	275	302	270	292	0
4	19	2	"PFK1209"	"Ks82_1"	18210	21740	130	1031	982	326	61	62	10	100	100	0	1711	1717	455	79	81	15	100	100	0	0.594	0.562	0.571	0.537	1.328	0.576	0.919	120	572	2602	2559	-0.751	970	1632	921	1638	0
4	20	2	"PFK1228"	"Ks83_8"	18390	21740	140	993	946	410	61	62	9	99	98	0	2577	2467	957	79	80	12	100	100	0	0.373	0.371	0.371	0.335	1.990	0.370	0.915	156	598	3430	3273	-1.422	932	2498	885	2388	0
4	21	2	"PFK0643"	"Ks127_5"	18580	21740	130	1583	1565	428	62	62	10	100	100	0	516	520	103	79	79	10	100	100	0	3.481	3.408	3.606	3.326	1.380	3.655	0.893	120	561	1958	1944	1.799	1521	437	1503	441	0
4	22	2	"PFK0638"	"Ks127_16"	18770	21730	130	1072	1088	370	61	62	10	100	100	0	612	593	176	77	77	11	100	99	0	1.890	1.990	2.010	2.003	1.627	2.044	0.898	120	638	1546	1543	0.918	1011	535	1027	516	0
4	1	3	"PFK0659"	"Ks133_2"	14770	21910	120	489	499	163	63	65	10	100	100	0	315	332	110	81	82	12	100	100	0	1.821	1.737	1.862	1.712	1.392	1.775	0.842	120	625	660	687	0.864	426	234	436	251	0
4	2	3	"PFK0667"	"Ks139_1"	14970	21920	130	124	126	31	63	65	10	97	93	0	129	131	24	79	80	10	100	93	0	1.220	1.212	1.231	1.196	1.838	1.296	0.583	120	597	111	115	0.287	61	50	63	52	0
4	3	3	"PFK0682"	"Ks152_11"	15160	21920	130	246	255	59	63	65	10	100	100	0	182	185	27	79	80	11	100	100	0	1.777	1.811	1.875	1.776	1.532	1.967	0.735	120	597	286	298	0.829	183	103	192	106	0
4	4	3	"PFK0686"	"Ks155_1"	15360	21930	130	289	280	76	65	67	12	100	99	0	874	879	226	80	81	10	100	100	0	0.282	0.269	0.269	0.255	1.398	0.268	0.909	120	569	1018	1014	-1.826	224	794	215	799	0
4	5	3	"PFA0001"	"A10325_1"	15550	21930	120	93	95	15	67	68	12	85	56	0	111	112	17	81	83	11	89	65	0	0.867	0.903	0.851	0.846	2.409	0.894	0.324	120	532	56	59	-0.206	26	30	28	31	0
4	6	3	"PFA0004"	"A10325_16"	15740	21950	80	88	91	13	70	71	14	69	23	0	106	106	14	88	88	14	53	30	0	1.000	1.167	1.154	1.069	2.505	1.022	0.119	52	287	36	39	0.000	18	18	21	18	-100
4	7	3	"PFA0008"	"A10325_26"	15920	21930	130	94	94	16	68	70	14	74	42	0	129	130	18	86	88	17	93	69	0	0.605	0.591	0.604	0.567	2.498	0.577	0.265	120	570	69	70	-0.726	26	43	26	44	0
4	8	3	"PFA0016"	"A10935_1"	16110	21920	130	5857	5487	1419	68	69	14	100	100	0	4426	4269	1072	86	90	28	100	100	0	1.334	1.295	1.319	1.324	1.494	1.290	0.909	120	567	10129	9602	0.416	5789	4340	5419	4183	0
4	9	3	"PFA0020"	"A11962_1"	16300	21930	120	139	141	27	66	67	11	100	96	0	154	155	25	84	88	26	96	77	0	1.043	1.056	1.033	1.037	1.603	0.988	0.568	120	511	143	146	0.061	73	70	75	71	0
4	10	3	"PFA0023"	"A12312_15"	16490	21930	140	706	644	238	66	66	11	100	100	0	568	534	178	84	85	14	100	99	0	1.322	1.284	1.331	1.291	1.820	1.312	0.891	156	557	1124	1028	0.403	640	484	578	450	0
4	11	3	"PFA0047"	"A14801_11"	16680	21930	130	450	452	135	64	65	10	100	100	0	716	792	259	81	82	10	100	100	0	0.608	0.546	0.559	0.541	1.394	0.512	0.855	120	526	1021	1099	-0.718	386	635	388	711	0
4	12	3	"PFA0051"	"A14801_2"	16870	21930	130	241	238	59	64	65	11	100	100	0	364	357	68	81	81	10	100	100	0	0.625	0.630	0.638	0.607	1.421	0.627	0.859	120	580	460	450	-0.677	177	283	174	276	0
4	13	3	"PFA0053"	"A14801_24"	17070	21930	130	198	192	45	63	64	10	100	100	0	671	652	108	79	81	10	100	100	0	0.228	0.225	0.228	0.214	1.460	0.219	0.828	120	580	727	702	-2.133	135	592	129	573	0
4	14	3	"PFA0056"	"A14801_31"	17260	21930	100	85	91	27	62	63	10	73	53	0	116	118	25	80	80	10	86	76	0	0.639	0.763	0.811	0.664	3.331	0.877	0.383	80	324	59	67	-0.646	23	36	29	38	0
4	15	3	"PFA0058"	"A14801_37"	17390	21930	150	76	79	17	63	65	12	50	27	0	102	104	25	81	83	14	57	40	0	0.619	0.696	0.721	0.772	2.883	0.534	0.289	156	682	34	39	-0.692	13	21	16	23	-50
4	16	3	"PFA0060"	"A14801_6"	17640	21930	130	94	97	20	63	65	13	87	61	0	116	118	19	80	82	14	88	65	0	0.861	0.895	0.839	0.891	1.980	0.964	0.424	120	651	67	72	-0.216	31	36	34	38	0
4	17	3	"PFA0083"	"A18792_11"	17850	21930	150	78	80	22	62	64	12	58	36	0	104	106	26	78	80	13	64	48	0	0.615	0.643	0.690	0.747	2.482	0.727	0.365	156	626	42	46	-0.700	16	26	18	28	-50
4	18	3	"PFA0087"	"A18792_19"	18010	21920	130	113	114	20	62	63	10	97	95	0	127	128	20	78	80	14	97	88	0	1.041	1.040	1.081	1.037	1.934	0.916	0.507	120	533	100	102	0.058	51	49	52	50	0
4	19	3	"PFA0098"	"A20643_1"	18200	21930	120	123	122	22	61	63	11	98	95	0	192	192	30	79	81	22	100	99	0	0.549	0.540	0.527	0.511	1.711	0.505	0.666	120	482	175	174	-0.866	62	113	61	113	0
4	20	3	"PFA0103"	"A21885_19"	18390	21930	130	1201	1145	321	61	63	11	100	100	0	1213	1180	272	78	81	27	100	100	0	1.004	0.984	0.995	0.960	1.329	1.011	0.909	120	538	2275	2186	0.006	1140	1135	1084	1102	0
4	21	3	"PFA0105"	"A21885_20"	18580	21930	130	615	595	141	61	62	10	100	100	0	697	668	147	79	79	10	100	100	0	0.896	0.907	0.897	0.907	1.386	0.881	0.912	120	561	1172	1123	-0.158	554	618	534	589	0
4	22	3	"PFA0107"	"A21885_9"	18770	21930	120	317	308	64	60	61	10	100	100	0	351	348	59	77	78	10	100	100	0	0.938	0.915	0.933	0.902	1.424	0.914	0.857	120	570	531	519	-0.092	257	274	248	271	0
4	1	4	"PFA0130"	"A2546_1"	14780	22110	130	1624	1534	432	64	66	11	100	100	0	3908	3924	711	79	81	12	100	100	0	0.407	0.382	0.400	0.364	1.350	0.392	0.924	120	664	5389	5315	-1.295	1560	3829	1470	3845	0
4	2	4	"PFA0132"	"A26463_1"	14970	22110	120	107	108	22	65	66	12	93	83	0	172	174	26	78	78	9	100	100	0	0.447	0.448	0.433	0.393	2.140	0.456	0.542	120	500	136	139	-1.162	42	94	43	96	0
4	3	4	"PFA0137"	"A29544_1"	15160	22110	120	104	103	19	66	67	13	88	74	0	123	126	21	79	80	11	97	85	0	0.864	0.787	0.809	0.787	2.310	0.814	0.410	120	514	82	84	-0.212	38	44	37	47	0
4	4	4	"PFA0145"	"A31914_2"	15360	22110	130	8890	8410	2235	67	69	12	100	100	0	4228	4104	783	80	82	12	100	100	0	2.127	2.073	2.119	2.010	1.280	2.217	0.915	120	521	12971	12367	1.089	8823	4148	8343	4024	0
4	5	4	"PFA0147"	"A31914_5"	15540	22110	130	794	777	189	65	66	10	100	100	0	542	547	102	80	81	11	100	100	0	1.578	1.525	1.507	1.497	1.331	1.579	0.885	120	509	1191	1179	0.658	729	462	712	467	0
4	6	4	"PFA0149"	"A31914_8"	15730	22110	130	345	340	82	65	66	11	100	100	0	417	411	85	82	83	12	100	100	0	0.836	0.836	0.837	0.823	1.390	0.813	0.854	120	540	615	604	-0.259	280	335	275	329	0
4	7	4	"PFC0052"	"C198"	15920	22110	130	125	127	22	68	68	11	100	98	0	140	141	24	84	85	13	98	95	0	1.018	1.035	1.047	1.065	1.697	1.011	0.571	120	544	113	116	0.026	57	56	59	57	0
4	8	4	"PFC0057"	"C216"	16110	22110	120	154	153	32	66	67	12	99	98	0	144	146	23	83	89	28	94	57	0	1.443	1.381	1.326	1.356	1.758	1.325	0.538	120	530	149	150	0.529	88	61	87	63	0
4	9	4	"PFC0059"	"C222"	16310	22120	120	190	191	42	63	64	10	100	100	0	174	174	29	81	83	14	100	98	0	1.366	1.376	1.317	1.384	1.553	1.450	0.740	120	495	220	221	0.450	127	93	128	93	0
4	10	4	"PFC0062"	"C228"	16490	22120	130	133	136	26	64	65	11	100	100	0	213	211	33	81	83	14	100	100	0	0.523	0.554	0.563	0.530	1.547	0.548	0.720	120	511	201	202	-0.936	69	132	72	130	0
4	11	4	"PFC0068"	"C237"	16680	22120	130	2187	2060	602	64	65	11	100	100	0	1101	1073	217	81	81	11	100	100	0	2.081	2.012	1.973	1.930	1.342	2.179	0.897	120	537	3143	2988	1.058	2123	1020	1996	992	0
4	12	4	"PFC0072"	"C244"	16870	22120	130	567	546	114	63	63	10	100	100	0	836	819	125	80	81	11	100	100	0	0.667	0.654	0.654	0.643	1.344	0.651	0.892	120	540	1260	1222	-0.585	504	756	483	739	0
4	13	4	"PFC0092"	"C291"	17060	22120	130	968	953	240	63	63	10	100	100	0	651	641	107	79	80	11	100	100	0	1.582	1.584	1.624	1.545	1.389	1.700	0.866	120	547	1477	1452	0.662	905	572	890	562	0
4	14	4	"PFC0094"	"C296"	17250	22120	120	291	294	71	61	62	9	100	100	0	430	426	65	78	78	10	100	100	0	0.653	0.670	0.669	0.645	1.371	0.684	0.882	120	495	582	581	-0.614	230	352	233	348	0
4	15	4	"PFC0096"	"C299"	17440	22120	130	121	123	25	61	63	11	99	94	0	153	151	28	78	80	12	100	99	0	0.800	0.849	0.832	0.840	1.787	0.849	0.584	120	541	135	135	-0.322	60	75	62	73	0
4	16	4	"PFC0099"	"C302"	17620	22120	130	212	209	46	62	63	10	100	99	0	295	302	59	78	79	9	100	100	0	0.691	0.656	0.667	0.636	1.536	0.647	0.793	120	549	367	371	-0.533	150	217	147	224	0
4	17	4	"PFC0101"	"C307"	17820	22120	130	446	429	125	63	65	15	100	100	0	260	253	56	79	80	13	99	98	0	2.116	2.103	2.068	2.081	1.628	2.200	0.845	120	566	564	540	1.081	383	181	366	174	0
4	18	4	"PFC0103"	"C311"	18010	22130	100	96	96	17	62	64	15	80	57	0	116	120	25	78	79	14	88	70	0	0.895	0.810	0.773	0.821	2.644	0.792	0.320	80	425	72	76	-0.160	34	38	34	42	0
4	19	4	"PFC0123"	"C370"	18200	22120	140	403	372	140	62	63	11	98	97	0	537	502	174	78	80	26	97	94	0	0.743	0.731	0.736	0.719	2.130	0.723	0.838	156	622	800	734	-0.429	341	459	310	424	0
4	20	4	"PFC0125"	"C374"	18400	22130	130	89	89	18	62	63	12	80	54	0	118	119	21	78	81	27	73	24	0	0.675	0.659	0.639	0.617	2.521	0.323	0.219	120	561	67	68	-0.567	27	40	27	41	0
4	21	4	"PFC0127"	"C38"	18590	22130	120	223	220	58	60	62	10	100	99	0	333	331	64	78	78	10	100	100	0	0.639	0.632	0.631	0.599	1.474	0.635	0.811	120	515	418	413	-0.646	163	255	160	253	0
4	22	4	"PFC0129"	"C382"	18780	22120	130	241	236	56	60	61	9	100	100	0	228	225	44	76	77	10	99	98	0	1.191	1.181	1.189	1.186	1.704	1.209	0.790	120	619	333	325	0.252	181	152	176	149	0
4	1	5	"PFC0131"	"C385"	14770	22300	130	267	279	72	64	65	11	100	100	0	269	268	47	79	79	10	100	100	0	1.068	1.138	1.099	1.117	1.454	1.204	0.813	120	679	393	404	0.095	203	190	215	189	0
4	2	5	"PFC0133"	"C387"	14970	22300	130	448	434	127	64	65	12	100	100	0	462	465	105	77	78	11	100	100	0	0.997	0.954	0.964	0.920	1.427	0.974	0.873	120	580	769	758	-0.004	384	385	370	388	0
4	3	5	"PFC0149"	"C427"	15160	22300	130	615	590	164	65	67	11	100	100	0	253	252	45	79	80	12	100	100	0	3.161	3.035	3.018	2.955	1.465	3.302	0.829	120	565	724	698	1.660	550	174	525	173	0
4	4	5	"PFC0151"	"C43"	15350	22300	130	261	264	66	67	68	11	100	100	0	446	447	91	82	84	14	100	100	0	0.533	0.540	0.546	0.525	1.439	0.531	0.851	120	546	558	562	-0.908	194	364	197	365	0
4	5	5	"PFC0153"	"C436"	15530	22300	120	131	137	31	66	67	11	100	98	0	158	157	27	81	83	14	98	94	0	0.844	0.934	0.873	0.930	1.854	0.942	0.603	120	495	142	147	-0.244	65	77	71	76	0
4	6	5	"PFC0155"	"C441"	15730	22300	130	1654	1561	475	67	67	12	100	100	0	1342	1259	305	84	86	20	100	100	0	1.262	1.271	1.272	1.248	1.428	1.300	0.918	120	582	2845	2669	0.335	1587	1258	1494	1175	0
4	7	5	"PFC0157"	"C445"	15920	22310	130	118	119	20	68	68	12	98	90	0	135	137	24	86	88	21	90	65	0	1.020	1.000	1.053	1.028	2.043	0.791	0.370	120	582	99	102	0.029	50	49	51	51	0
4	8	5	"PFC0159"	"C447"	16120	22310	130	303	296	64	68	70	15	100	100	0	602	596	92	89	92	19	100	100	0	0.458	0.450	0.452	0.436	1.361	0.456	0.862	120	579	748	735	-1.126	235	513	228	507	0
4	9	5	"PFD0373"	"D42243_45"	16310	22310	130	3854	3861	1336	66	69	16	100	100	0	12014	12637	3320	89	95	30	100	100	0	0.318	0.302	0.300	0.289	1.310	0.301	0.921	120	559	15713	16343	-1.654	3788	11925	3795	12548	0
4	10	5	"PFD0380"	"D42715_1"	16510	22310	130	106	109	22	64	66	12	95	83	0	151	151	22	83	86	23	99	84	0	0.618	0.662	0.610	0.599	1.951	0.495	0.358	120	576	110	113	-0.695	42	68	45	68	0
4	11	5	"PFD0387"	"D42954_2"	16700	22310	120	104	102	21	64	64	11	87	77	0	125	128	20	80	81	11	96	91	0	0.889	0.792	0.802	0.729	2.316	0.805	0.435	120	497	85	86	-0.170	40	45	38	48	0
4	12	5	"PFD0397"	"D45582_1"	16880	22310	120	101	104	17	63	64	12	98	83	0	129	132	24	80	81	11	95	89	0	0.776	0.788	0.754	0.776	1.945	0.700	0.458	120	499	87	93	-0.367	38	49	41	52	0
4	13	5	"PFD0405"	"D4722_1"	17070	22310	120	391	380	78	64	66	13	100	100	0	318	314	59	79	80	10	100	100	0	1.368	1.345	1.344	1.349	1.351	1.379	0.872	120	493	566	551	0.452	327	239	316	235	0
4	14	5	"PFD0416"	"D49176_11"	17250	22310	120	1693	1620	322	65	66	12	100	100	0	874	815	206	79	80	10	100	100	0	2.048	2.113	2.046	2.256	1.527	2.100	0.930	120	500	2423	2291	1.034	1628	795	1555	736	0
4	15	5	"PFD0438"	"D49176_65"	17450	22320	130	162	160	32	68	69	13	98	97	0	177	182	35	81	82	11	100	100	0	0.979	0.911	0.920	0.886	1.804	0.917	0.676	120	578	190	193	-0.030	94	96	92	101	0
4	16	5	"PFD0441"	"D49176_7"	17640	22310	130	6677	6185	1695	70	73	16	100	100	0	2075	1890	535	82	84	12	100	100	0	3.315	3.382	3.372	3.487	1.529	3.433	0.917	120	549	8600	7923	1.729	6607	1993	6115	1808	0
4	17	5	"PFD0444"	"D49942_10"	17820	22310	130	20861	19559	5585	70	73	18	100	100	0	9010	8159	2693	82	86	20	100	100	0	2.329	2.413	2.366	2.555	1.564	2.396	0.920	120	549	29719	27566	1.220	20791	8928	19489	8077	0
4	18	5	"PFD0446"	"D49942_3"	18010	22320	130	5155	4699	1449	68	70	15	100	100	0	2355	2247	555	81	83	18	100	100	0	2.237	2.138	2.140	2.059	1.360	2.241	0.920	120	574	7361	6797	1.162	5087	2274	4631	2166	0
4	19	5	"PFD0448"	"D49942_6"	18200	22310	120	5948	5790	1664	69	70	14	100	100	0	3297	3119	1049	81	83	12	100	100	0	1.828	1.883	1.817	2.047	1.658	1.863	0.924	120	496	9095	8759	0.870	5879	3216	5721	3038	0
4	20	5	"PFD0450"	"D49942_9"	18390	22320	130	20741	21033	7147	64	67	14	100	100	0	8692	8967	2470	80	81	13	100	100	0	2.401	2.360	2.410	2.296	1.335	2.465	0.928	120	551	29289	29856	1.264	20677	8612	20969	8887	0
4	21	5	"PFD0482"	"D56400_4"	18580	22320	120	138	144	48	60	62	12	100	96	0	145	147	30	78	79	12	100	97	0	1.164	1.217	1.143	1.171	1.754	1.381	0.555	120	500	145	153	0.219	78	67	84	69	0
4	22	5	"PFD0484"	"D56470_2"	18770	22320	120	375	359	92	60	60	9	100	100	0	264	262	53	76	77	10	100	100	0	1.676	1.608	1.636	1.599	1.470	1.675	0.851	120	571	503	485	0.745	315	188	299	186	0
4	1	6	"PFD0487"	"D56950_2"	14770	22500	120	845	801	178	66	68	23	100	100	0	1485	1460	242	81	83	16	100	100	0	0.555	0.533	0.533	0.518	1.366	0.533	0.901	120	592	2183	2114	-0.850	779	1404	735	1379	0
4	2	6	"PFD0490"	"D5782_1"	14970	22500	130	469	476	120	65	68	21	99	99	0	862	841	158	79	82	15	100	100	0	0.516	0.539	0.553	0.514	1.489	0.551	0.890	120	559	1187	1173	-0.955	404	783	411	762	0
4	3	6	"PFD0508"	"D6287_1"	15150	22500	120	152	150	27	65	66	11	97	97	0	163	169	46	79	80	10	100	98	0	1.036	0.944	0.979	0.988	1.646	0.853	0.604	120	520	171	175	0.051	87	84	85	90	0
4	4	6	"PFD0510"	"D6287_13"	15350	22500	130	109	108	19	67	68	13	95	78	0	132	137	29	83	84	12	95	88	0	0.857	0.759	0.754	0.813	2.235	0.725	0.456	120	563	91	95	-0.222	42	49	41	54	0
4	5	6	"PFD0529"	"D6287_55"	15530	22490	130	1191	1105	330	68	70	14	100	100	0	518	488	111	84	85	13	100	100	0	2.588	2.567	2.647	2.527	1.544	2.714	0.871	120	547	1557	1441	1.372	1123	434	1037	404	0
4	6	6	"PFD0532"	"D6287_61"	15720	22500	120	149	147	28	70	70	12	98	97	0	139	142	25	87	88	13	97	89	0	1.519	1.400	1.471	1.451	1.939	1.522	0.492	120	515	131	132	0.603	79	52	77	55	0
4	7	6	"PFD0536"	"D6287_69"	15910	22500	120	192	195	48	72	74	15	99	97	0	164	163	30	91	93	14	96	91	0	1.644	1.708	1.814	1.761	1.919	1.821	0.603	120	528	193	195	0.717	120	73	123	72	0
4	8	6	"PFD0538"	"D6287_70"	16110	22500	120	169	171	34	82	90	32	96	72	0	234	235	41	101	110	45	99	87	0	0.654	0.664	0.672	0.640	1.675	0.661	0.658	120	514	220	223	-0.612	87	133	89	134	0
4	9	6	"PFD0549"	"D64289_1"	16300	22500	130	38900	35578	10844	80	91	37	100	100	0	29104	26748	7874	105	136	146	100	100	0	1.339	1.332	1.356	1.358	1.569	1.330	0.912	120	529	67819	62141	0.421	38820	28999	35498	26643	0
4	10	6	"PFD0558"	"D65681_2"	16480	22510	130	626	569	202	68	72	24	100	100	0	618	600	149	86	110	138	100	92	0	1.049	0.975	0.954	0.901	1.515	0.911	0.696	120	562	1090	1015	0.069	558	532	501	514	0
4	11	6	"PFE0558"	"E49_1"	16690	22510	120	224	219	57	65	66	13	100	97	0	295	291	51	82	84	12	100	100	0	0.746	0.737	0.731	0.698	1.498	0.767	0.809	120	525	372	363	-0.422	159	213	154	209	0
4	12	6	"PFE0562"	"E5006_5"	16870	22510	130	754	702	246	64	66	13	100	99	0	1574	1582	324	81	83	13	100	100	0	0.462	0.425	0.452	0.388	1.567	0.446	0.879	120	531	2183	2139	-1.114	690	1493	638	1501	0
4	13	6	"PFE0565"	"E5141_1"	17050	22510	120	1052	1017	292	66	67	14	100	100	0	719	704	151	80	82	12	100	100	0	1.543	1.524	1.502	1.485	1.413	1.592	0.890	120	484	1625	1575	0.626	986	639	951	624	0
4	14	6	"PFE0569"	"E517_1"	17230	22500	120	802	744	208	67	68	11	100	100	0	559	535	135	82	84	12	100	100	0	1.541	1.494	1.456	1.477	1.536	1.537	0.857	120	523	1212	1130	0.624	735	477	677	453	0
4	15	6	"PFE0579"	"E5479_3"	17440	22510	130	1490	1537	449	69	71	12	100	100	0	1352	1319	337	86	87	12	100	100	0	1.122	1.191	1.178	1.176	1.282	1.229	0.909	120	582	2687	2701	0.167	1421	1266	1468	1233	0
4	16	6	"PFE0585"	"E598_1"	17630	22510	120	6018	5737	2025	71	73	13	100	100	0	20699	21013	6755	86	89	20	100	100	0	0.289	0.271	0.268	0.263	1.348	0.262	0.900	120	515	26560	26593	-1.793	5947	20613	5666	20927	0
4	17	6	"PFE0608"	"E714_7"	17820	22510	120	149	149	29	69	71	15	98	95	0	201	198	36	81	86	23	99	95	0	0.667	0.684	0.680	0.674	1.584	0.669	0.700	120	514	200	197	-0.585	80	120	80	117	0
4	18	6	"PFE0610"	"E7279_2"	18010	22510	130	918	858	225	65	67	12	100	100	0	659	642	144	81	82	15	100	100	0	1.476	1.414	1.394	1.392	1.393	1.445	0.898	120	549	1431	1354	0.561	853	578	793	561	0
4	19	6	"PFE0613"	"E7418_1"	18200	22510	120	289	294	71	66	68	12	100	100	0	305	308	53	81	82	11	100	100	0	0.996	1.004	1.009	0.982	1.423	1.035	0.863	120	512	447	455	-0.006	223	224	228	227	0
4	20	6	"PFE0616"	"E7745_1"	18380	22510	120	115	115	22	64	66	16	95	81	0	144	148	29	79	80	11	98	96	0	0.785	0.739	0.730	0.739	1.930	0.757	0.470	120	498	116	120	-0.350	51	65	51	69	0
4	21	6	"PFE0619"	"E7861_3"	18580	22510	130	466	481	121	61	62	13	100	100	0	455	467	107	78	78	9	100	100	0	1.074	1.080	1.081	1.083	1.449	1.098	0.873	120	580	782	809	0.103	405	377	420	389	0
4	22	6	"PFE0623"	"E8100_2"	18770	22510	120	2591	2498	690	60	61	9	100	100	0	2518	2463	575	77	78	10	100	100	0	1.037	1.022	1.014	1.005	1.385	1.033	0.900	120	570	4972	4824	0.052	2531	2441	2438	2386	0
4	1	7	"PFE0649"	"E8914_2"	14760	22680	130	408	393	88	67	72	28	100	100	0	451	423	101	83	86	18	100	98	0	0.927	0.959	0.949	0.985	1.467	0.936	0.871	120	681	709	666	-0.110	341	368	326	340	0
4	2	7	"PFE0654"	"E9225_1"	14970	22690	120	4560	4551	1120	69	73	24	100	100	0	1084	1084	195	82	86	17	100	100	0	4.482	4.473	4.620	4.417	1.263	4.724	0.919	120	522	5493	5484	2.164	4491	1002	4482	1002	0
4	3	7	"PFE0657"	"E9299_3"	15140	22680	110	140	148	38	66	69	20	97	91	0	161	169	40	80	84	19	100	91	0	0.914	0.921	0.945	0.909	1.803	1.048	0.698	80	444	155	171	-0.130	74	81	82	89	0
4	4	7	"PFE0659"	"E9299_6"	15340	22690	120	2690	2637	871	68	72	20	100	100	0	2142	2143	609	83	86	18	100	100	0	1.273	1.247	1.247	1.230	1.383	1.274	0.931	120	534	4681	4629	0.349	2622	2059	2569	2060	0
4	5	7	"PFE0663"	"E9475_1"	15530	22690	120	3246	3036	791	69	71	15	100	100	0	1186	1135	252	84	85	10	100	100	0	2.883	2.823	2.922	2.803	1.368	2.918	0.921	120	529	4279	4018	1.528	3177	1102	2967	1051	0
4	6	7	"PFE0668"	"E9987_1"	15720	22690	120	1926	1825	468	69	70	12	100	100	0	574	562	131	85	86	11	100	100	0	3.798	3.681	3.770	3.755	1.475	3.808	0.892	120	500	2346	2233	1.925	1857	489	1756	477	0
4	7	7	"PFF0025"	"F10660_2"	15910	22700	130	423	413	127	71	73	13	100	100	0	438	439	97	88	89	12	100	100	0	1.006	0.974	0.947	0.929	1.463	1.010	0.844	120	574	702	693	0.008	352	350	342	351	0
4	8	7	"PFF0029"	"F10730_3"	16110	22690	130	1054	1069	297	79	85	27	100	100	0	905	882	237	95	102	32	100	99	0	1.204	1.258	1.263	1.306	1.504	1.277	0.900	120	565	1785	1777	0.267	975	810	990	787	0
4	9	7	"PFF0032"	"F10872_1"	16290	22690	120	890	838	203	80	89	34	100	100	0	563	539	131	96	123	135	95	89	0	1.734	1.711	1.749	1.759	1.492	1.753	0.844	120	499	1277	1201	0.794	810	467	758	443	0
4	10	7	"PFF0035"	"F10935_2"	16480	22690	120	4868	4714	1601	69	85	195	100	99	0	4078	3957	1067	88	99	77	100	100	0	1.203	1.201	1.239	1.149	1.473	1.256	0.920	120	499	8789	8514	0.266	4799	3990	4645	3869	0
4	11	7	"PFF0038"	"F10949_3"	16670	22700	120	739	702	187	66	81	193	97	90	0	768	744	161	83	87	25	100	100	0	0.982	0.962	0.984	0.935	1.399	0.976	0.905	120	507	1358	1297	-0.025	673	685	636	661	0
4	12	7	"PFF0040"	"F10953_1"	16860	22700	120	13008	12597	4194	65	66	13	100	100	0	8591	8273	2692	82	85	16	100	100	0	1.521	1.530	1.522	1.523	1.454	1.540	0.912	120	511	21452	20723	0.605	12943	8509	12532	8191	0
4	13	7	"PFF0668"	"F310_1"	17060	22700	120	281	278	79	64	65	11	100	100	0	168	168	31	81	83	15	98	94	0	2.494	2.460	2.442	2.460	1.841	2.774	0.685	120	514	304	301	1.319	217	87	214	87	0
4	14	7	"PFF0671"	"F31319_2"	17250	22700	130	335	319	92	66	67	11	100	100	0	1462	1370	370	83	84	11	100	100	0	0.195	0.197	0.195	0.188	1.532	0.190	0.862	120	550	1648	1540	-2.358	269	1379	253	1287	0
4	15	7	"PFF0680"	"F31855_1"	17430	22700	120	309	299	77	68	69	12	100	100	0	264	266	49	86	87	11	100	100	0	1.354	1.283	1.314	1.247	1.570	1.375	0.787	120	498	419	411	0.437	241	178	231	180	0
4	16	7	"PFF0682"	"F32050_1"	17630	22700	130	352	349	70	68	69	14	100	100	0	455	442	91	85	87	19	100	99	0	0.768	0.787	0.823	0.802	1.404	0.770	0.896	120	588	654	638	-0.382	284	370	281	357	0
4	17	7	"PFF0686"	"F32122_1"	17820	22700	130	1773	1665	608	66	67	11	100	100	0	1912	1792	513	82	83	15	100	100	0	0.933	0.935	0.967	0.887	1.457	0.990	0.914	120	532	3537	3309	-0.100	1707	1830	1599	1710	0
4	18	7	"PFF0693"	"F32325_1"	18000	22700	120	3297	2990	979	63	65	11	100	100	0	1040	997	293	82	83	15	100	100	0	3.376	3.199	3.297	3.202	1.583	3.346	0.888	120	499	4192	3842	1.755	3234	958	2927	915	0
4	19	7	"PFF0715"	"F33346_1"	18200	22710	130	636	625	220	64	65	11	100	100	0	596	597	161	81	83	14	100	100	0	1.111	1.087	1.085	1.015	1.589	1.145	0.859	120	560	1087	1077	0.151	572	515	561	516	0
4	20	7	"PFF0719"	"F33441_1"	18390	22700	120	3720	3453	999	62	63	10	100	100	0	3246	3107	697	79	80	10	100	100	0	1.155	1.120	1.158	1.099	1.376	1.156	0.920	120	500	6825	6419	0.208	3658	3167	3391	3028	0
4	21	7	"PFF0722"	"F33612_1"	18580	22710	130	283	275	79	60	61	15	99	96	0	467	458	89	78	78	9	100	100	0	0.573	0.566	0.555	0.530	1.546	0.573	0.852	120	543	612	595	-0.803	223	389	215	380	0
4	22	7	"PFF0725"	"F33675_1"	18770	22710	120	210	203	57	60	61	10	97	96	0	235	233	44	76	77	10	100	100	0	0.943	0.911	0.922	0.861	1.686	0.942	0.773	120	554	309	300	-0.084	150	159	143	157	0
4	1	8	"PFF0728"	"F33814_1"	14780	22880	130	119	121	24	67	68	12	96	90	0	152	153	29	81	83	11	99	95	0	0.732	0.750	0.753	0.746	1.934	0.768	0.540	120	649	123	126	-0.449	52	71	54	72	0
4	2	8	"PFF0734"	"F34109_1"	14960	22880	120	196	197	43	67	69	13	100	99	0	208	206	40	81	83	12	100	99	0	1.016	1.040	1.036	1.048	1.576	1.064	0.749	120	513	256	255	0.023	129	127	130	125	0
4	3	8	"PFF0764"	"F35293_1"	15160	22880	120	483	465	104	66	68	15	100	100	0	445	436	80	81	83	15	100	100	0	1.146	1.124	1.125	1.115	1.300	1.139	0.907	120	563	781	754	0.196	417	364	399	355	0
4	4	8	"PFF0773"	"F35453_1"	15350	22880	120	104	106	21	67	68	12	90	74	0	141	141	25	81	82	10	98	95	0	0.617	0.650	0.595	0.593	2.153	0.668	0.446	120	534	97	99	-0.697	37	60	39	60	0
4	5	8	"PFF0777"	"F35590_1"	15540	22890	120	108	111	24	67	68	11	95	85	0	127	130	21	83	84	11	98	90	0	0.932	0.936	0.909	0.941	2.184	1.100	0.363	120	499	85	91	-0.102	41	44	44	47	0
4	6	8	"PFF0781"	"F35756_2"	15730	22880	130	1011	944	267	68	68	11	100	100	0	1633	1548	396	85	86	11	100	100	0	0.609	0.599	0.616	0.603	1.482	0.593	0.899	120	558	2491	2339	-0.715	943	1548	876	1463	0
4	7	8	"PFF0784"	"F35756_5"	15920	22890	130	1015	918	328	68	70	23	99	99	0	1016	1019	213	85	87	13	100	100	0	1.017	0.910	0.946	0.803	1.765	0.985	0.890	120	548	1878	1784	0.025	947	931	850	934	0
4	8	8	"PFF0788"	"F35774_1"	16110	22890	120	1194	1117	306	69	71	12	100	100	0	3563	3518	648	88	89	13	100	100	0	0.324	0.306	0.309	0.288	1.498	0.306	0.915	120	514	4600	4478	-1.627	1125	3475	1048	3430	0
4	9	8	"PFF0818"	"F36648_1"	16300	22890	130	1402	1335	407	70	71	13	100	100	0	1048	1039	209	88	89	14	100	100	0	1.388	1.330	1.386	1.251	1.538	1.419	0.901	120	566	2292	2216	0.472	1332	960	1265	951	0
4	10	8	"PFF0821"	"F3666_3"	16490	22890	120	147	145	30	67	80	190	0	0	0	189	189	34	83	87	25	98	95	0	0.755	0.736	0.714	0.708	1.718	0.752	0.697	120	522	186	184	-0.406	80	106	78	106	0
4	11	8	"PFF0823"	"F36721_3"	16670	22880	110	115	116	21	65	66	13	98	91	0	136	137	21	81	84	14	97	92	0	0.909	0.911	0.933	0.899	1.985	0.905	0.474	80	444	105	107	-0.138	50	55	51	56	0
4	12	8	"PFF0825"	"F36734_1"	16860	22890	120	137	138	33	64	65	10	98	94	0	215	208	42	81	83	14	100	98	0	0.545	0.583	0.538	0.547	1.746	0.561	0.687	120	535	207	201	-0.876	73	134	74	127	0
4	13	8	"PFF0827"	"F36803_1"	17060	22890	120	505	475	142	64	65	11	100	100	0	516	490	123	80	81	11	100	100	0	1.011	1.002	1.018	0.971	1.488	1.031	0.884	120	514	877	821	0.016	441	436	411	410	0
4	14	8	"PFF0831"	"F37098_2"	17250	22890	120	5922	5507	1784	67	68	11	100	100	0	1785	1734	422	82	83	10	100	100	0	3.438	3.293	3.390	3.165	1.384	3.521	0.933	120	500	7558	7092	1.782	5855	1703	5440	1652	0
4	15	8	"PFF1472"	"F58335_1"	17440	22890	130	1246	1243	360	67	69	14	100	100	0	638	652	137	82	84	11	100	100	0	2.121	2.063	2.114	2.013	1.393	2.257	0.885	120	587	1735	1746	1.084	1179	556	1176	570	0
4	16	8	"PFF1476"	"F58487_1"	17640	22890	110	141	142	27	67	69	14	100	97	0	163	166	28	81	83	14	100	100	0	0.902	0.882	0.886	0.866	1.710	1.001	0.618	80	458	156	160	-0.148	74	82	75	85	0
4	17	8	"PFF1492"	"F58910_1"	17820	22890	120	411	395	104	68	69	12	100	100	0	392	395	81	81	83	14	100	100	0	1.103	1.041	1.035	1.008	1.377	1.077	0.869	120	506	654	641	0.141	343	311	327	314	0
4	18	8	"PFF1495"	"F59075_2"	18010	22890	120	221	216	41	70	74	17	100	100	0	243	239	44	83	84	15	100	99	0	0.944	0.936	0.921	0.937	1.431	0.907	0.815	120	500	311	302	-0.084	151	160	146	156	0
4	19	8	"PFF1497"	"F5910_2"	18200	22890	120	58333	53278	12265	70	74	19	100	100	10	12377	11584	2852	84	85	13	100	100	0	4.740	4.627	4.694	4.734	1.402	4.728	0.916	120	484	70556	64708	2.245	58263	12293	53208	11500	0
4	20	8	"PFF1499"	"F59139_2"	18390	22890	130	3085	2902	792	64	66	14	100	100	0	5501	5315	1442	80	82	12	100	100	0	0.557	0.542	0.553	0.551	1.457	0.523	0.909	120	582	8442	8073	-0.844	3021	5421	2838	5235	0
4	21	8	"PFF1536"	"F6061_1"	18580	22890	130	909	821	321	60	61	13	100	100	0	298	284	74	77	78	10	100	100	0	3.842	3.676	3.657	3.465	1.535	4.204	0.828	120	546	1070	968	1.942	849	221	761	207	0
4	22	8	"PFF1543"	"F607_1"	18770	22890	120	100	101	24	59	60	9	92	82	0	107	109	18	76	76	9	92	74	0	1.323	1.273	1.195	1.277	2.491	1.474	0.368	120	540	72	75	0.403	41	31	42	33	0
4	1	9	"PFF1546"	"F61052_1"	14770	23070	120	116	118	20	65	67	11	98	93	0	150	150	26	80	81	9	99	99	0	0.729	0.757	0.771	0.734	1.830	0.718	0.568	120	574	121	123	-0.457	51	70	53	70	0
4	2	9	"PFF1550"	"F61158_1"	14970	23080	130	346	335	72	65	67	11	100	100	0	656	647	116	80	81	10	100	100	0	0.488	0.476	0.487	0.469	1.375	0.466	0.856	120	509	857	837	-1.035	281	576	270	567	0
4	3	9	"PFF1556"	"F61469_1"	15160	23080	130	894	857	235	65	67	12	100	100	0	373	366	69	80	81	11	100	100	0	2.829	2.769	2.785	2.705	1.422	3.035	0.868	120	528	1122	1078	1.500	829	293	792	286	0
4	4	9	"PFF1560"	"F61859_2"	15350	23080	100	87	87	13	65	66	11	77	46	0	108	112	22	81	81	10	85	58	0	0.815	0.710	0.720	0.815	2.742	0.633	0.202	80	405	49	53	-0.295	22	27	22	31	0
4	5	9	"PFF1588"	"F6265_1"	15540	23070	130	445	422	106	66	66	11	100	100	0	1143	1102	250	82	83	13	100	100	0	0.357	0.349	0.352	0.346	1.383	0.342	0.887	120	522	1440	1376	-1.485	379	1061	356	1020	0
4	6	9	"PFF1595"	"F62846_1"	15730	23080	130	268	263	65	67	69	23	99	98	0	693	687	124	84	87	19	100	100	0	0.330	0.325	0.328	0.307	1.465	0.327	0.815	120	542	810	799	-1.599	201	609	196	603	0
4	7	9	"PFF1604"	"F63188_2"	15930	23080	130	1690	1575	588	67	70	24	100	100	0	2578	2409	585	86	89	17	100	100	0	0.651	0.649	0.683	0.596	1.547	0.688	0.893	120	506	4115	3831	-0.619	1623	2492	1508	2323	0
4	8	9	"PFF1607"	"F63326_1"	16100	23080	130	129	139	52	67	68	11	99	97	0	149	169	128	86	87	12	100	98	0	0.984	0.867	0.976	0.964	1.869	0.248	0.238	120	483	125	155	-0.023	62	63	72	83	0
4	9	9	"PFF1610"	"F63399_1"	16290	23080	130	2886	2644	888	66	67	10	100	100	0	4684	4382	1373	85	88	32	100	100	0	0.613	0.600	0.605	0.594	1.540	0.587	0.902	120	539	7419	6875	-0.706	2820	4599	2578	4297	0
4	10	9	"PFF1614"	"F63448_3"	16490	23080	120	103	105	22	65	65	11	92	79	0	126	126	20	82	85	34	68	10	0	0.864	0.909	0.926	0.825	2.432	0.821	0.323	120	444	82	84	-0.212	38	44	40	44	0
4	11	9	"PFF1654"	"F64738_1"	16670	23080	120	714	666	214	63	64	12	100	100	0	773	737	232	79	80	11	100	100	0	0.938	0.916	0.918	0.907	1.542	0.900	0.878	120	434	1345	1261	-0.092	651	694	603	658	0
4	12	9	"PFF1656"	"F64738_5"	16870	23080	120	396	376	104	62	63	10	100	100	0	355	346	83	78	78	9	100	100	0	1.206	1.172	1.190	1.156	1.437	1.193	0.855	120	450	611	582	0.270	334	277	314	268	0
4	13	9	"PFF1659"	"F64888_1"	17060	23080	120	125	120	25	63	64	10	98	91	0	139	140	26	78	78	10	97	95	0	1.016	0.919	0.939	0.899	1.850	0.900	0.595	120	508	123	119	0.023	62	61	57	62	0
4	14	9	"PFF1666"	"F65043_1"	17250	23080	130	805	751	229	65	65	11	100	100	0	1138	1085	302	80	80	10	100	100	0	0.699	0.683	0.686	0.666	1.464	0.671	0.894	120	566	1798	1691	-0.516	740	1058	686	1005	0
4	15	9	"PFF1668"	"F65043_4"	17440	23080	120	523	499	139	65	66	13	100	100	0	542	527	130	80	81	10	100	100	0	0.991	0.971	0.933	0.963	1.453	0.987	0.879	120	481	920	881	-0.013	458	462	434	447	0
4	16	9	"PFF1673"	"F65467_1"	17630	23080	120	120	121	24	65	67	14	95	86	0	137	136	24	79	80	11	95	91	0	0.948	0.982	0.950	0.975	2.001	0.955	0.540	120	520	113	113	-0.077	55	58	56	57	0
4	17	9	"PFI0337"	"I3634_1"	17820	23080	120	1678	1530	497	66	67	13	100	100	0	1117	1051	295	79	80	11	100	100	0	1.553	1.506	1.518	1.462	1.445	1.543	0.889	120	518	2650	2436	0.635	1612	1038	1464	972	0
4	18	9	"PFI0339"	"I3665_1"	18020	23080	130	334	327	96	69	73	18	99	99	0	393	376	107	80	81	11	99	98	0	0.847	0.872	0.903	0.886	1.797	0.847	0.819	120	546	578	554	-0.240	265	313	258	296	0
4	19	9	"PFI0341"	"I3767_1"	18210	23080	120	519	484	140	67	72	18	100	99	0	503	473	123	81	83	13	100	100	0	1.071	1.064	1.037	1.046	1.463	1.077	0.883	120	537	874	809	0.099	452	422	417	392	0
4	20	9	"PFI0347"	"I398_3"	18420	23080	80	74	75	13	63	65	11	46	15	0	104	105	16	80	82	13	73	42	0	0.458	0.480	0.710	0.681	3.317	0.478	0.104	52	310	35	37	-1.126	11	24	12	25	0
4	21	9	"PFI0352"	"I4167_1"	18590	23090	130	647	582	209	60	61	9	100	100	0	901	836	286	77	78	9	100	100	0	0.712	0.688	0.692	0.669	1.689	0.663	0.863	120	527	1411	1281	-0.489	587	824	522	759	0
4	22	9	"PFI0354"	"I4179_1"	18770	23080	130	1742	1684	474	60	61	12	100	100	0	950	952	212	76	77	11	100	100	0	1.924	1.854	1.864	1.809	1.336	1.986	0.887	120	609	2556	2500	0.944	1682	874	1624	876	0
4	1	10	"PFI0375"	"I4688_1"	14780	23260	140	228	229	61	64	66	11	99	99	0	203	205	41	80	81	10	99	98	0	1.333	1.320	1.384	1.307	1.626	1.382	0.808	156	665	287	290	0.415	164	123	165	125	0
4	2	10	"PFI0378"	"I4719_5"	14950	23250	120	1476	1382	395	65	66	11	100	100	0	591	567	136	80	81	10	100	100	0	2.761	2.704	2.774	2.725	1.459	2.822	0.900	120	398	1922	1804	1.465	1411	511	1317	487	0
4	3	10	"PFI0380"	"I4730_1"	15130	23250	120	1125	1092	233	65	66	12	100	100	0	750	708	168	80	81	11	100	100	0	1.582	1.635	1.658	1.668	1.377	1.639	0.928	120	435	1730	1655	0.662	1060	670	1027	628	0
4	4	10	"PFI0383"	"I4780_1"	15320	23250	120	480	458	109	64	65	10	100	100	0	437	426	103	81	81	11	100	100	0	1.169	1.142	1.151	1.145	1.532	1.135	0.876	120	490	772	739	0.225	416	356	394	345	0
4	5	10	"PFI0386"	"I4862_1"	15510	23250	120	498	473	114	64	64	10	100	100	0	439	415	105	80	80	11	100	100	0	1.209	1.221	1.223	1.256	1.417	1.215	0.904	120	492	793	744	0.274	434	359	409	335	0
4	6	10	"PFI0393"	"I4989_1"	15700	23250	120	2047	1888	436	64	64	11	100	100	0	1738	1580	436	82	83	14	100	100	0	1.197	1.218	1.205	1.268	1.423	1.190	0.939	120	507	3639	3322	0.260	1983	1656	1824	1498	0
4	7	10	"PFI0428"	"I601_1"	15900	23250	110	96	97	15	65	66	11	90	77	0	121	124	18	84	85	15	95	63	0	0.838	0.800	0.876	0.781	2.137	0.653	0.271	80	447	68	72	-0.255	31	37	32	40	0
4	8	10	"PFI0430"	"I6032_2"	16090	23260	120	939	924	279	65	66	11	100	100	0	2088	2047	475	83	83	11	100	100	0	0.436	0.437	0.449	0.405	1.582	0.444	0.921	120	475	2879	2823	-1.198	874	2005	859	1964	0
4	9	10	"PFI0434"	"I607_1"	16270	23260	120	493	472	130	65	66	11	98	97	0	674	658	168	82	85	32	99	99	0	0.723	0.707	0.701	0.669	1.698	0.698	0.907	120	476	1020	983	-0.468	428	592	407	576	0
4	10	10	"PFI0439"	"I6174_2"	16470	23260	120	544	502	135	63	64	10	99	99	0	601	585	116	79	89	133	100	95	0	0.921	0.868	0.919	0.827	1.519	0.891	0.894	120	463	1003	945	-0.118	481	522	439	506	0
4	11	10	"PFI0441"	"I6204_2"	16650	23240	150	66	70	22	62	63	10	31	14	0	81	83	13	78	86	130	0	0	0	1.333	1.600	1.467	1.317	2.738	0.043	0.178	156	465	7	13	0.415	4	3	8	5	-50
4	12	10	"PFI0443"	"I6356_1"	16840	23240	150	63	65	17	61	62	9	22	8	0	78	79	13	77	78	10	17	5	0	2.000	2.000	0.917	0.915	3.436	1.495	0.042	156	518	3	6	1.000	2	1	4	2	-50
4	13	10	"PFI0469"	"I7030_1"	17040	23260	100	75	77	12	61	63	10	62	33	0	100	100	16	77	77	10	77	52	0	0.609	0.696	0.667	0.723	2.595	0.600	0.161	80	385	37	39	-0.716	14	23	16	23	0
4	14	10	"PFI0471"	"I7085_1"	17230	23270	80	396	1883	2552	63	63	9	94	88	0	743	2318	2975	78	79	10	92	90	0	0.501	0.813	0.620	0.685	3.485	0.831	0.833	52	316	998	4060	-0.998	333	665	1820	2240	-100
4	15	10	"PFI0473"	"I7097_2"	17410	23260	120	5156	4796	1218	63	64	12	100	100	0	1781	1656	462	79	80	11	100	100	0	2.992	3.001	2.987	3.070	1.436	3.018	0.945	120	499	6795	6310	1.581	5093	1702	4733	1577	0
4	16	10	"PFI0475"	"I7106_1"	17600	23270	120	145	140	35	63	64	12	91	90	0	132	133	28	78	79	10	96	88	0	1.519	1.400	1.520	1.388	2.207	1.435	0.600	120	491	136	132	0.603	82	54	77	55	0
4	17	10	"PFI0481"	"I7243_1"	17790	23260	110	161	165	25	63	64	10	100	100	0	156	155	25	78	79	10	100	100	0	1.256	1.325	1.341	1.354	1.477	1.324	0.680	80	450	176	179	0.329	98	78	102	77	0
4	18	10	"PFI0484"	"I7365_3"	17980	23270	120	398	382	115	63	64	11	98	98	0	803	777	205	78	79	9	100	100	0	0.462	0.456	0.463	0.426	1.755	0.450	0.872	120	513	1060	1018	-1.114	335	725	319	699	0
4	19	10	"PFJ0441"	"J490_1"	18180	23260	120	1564	1535	380	62	64	16	100	100	0	864	824	223	79	80	10	100	99	0	1.913	1.977	1.986	2.067	1.422	1.992	0.921	120	490	2287	2218	0.936	1502	785	1473	745	0
4	20	10	"PFJ0443"	"J504_1"	18370	23270	120	231	222	61	61	62	19	98	93	0	579	549	136	79	80	14	100	99	0	0.340	0.343	0.349	0.323	1.678	0.337	0.818	120	519	670	631	-1.556	170	500	161	470	0
4	21	10	"PFJ0445"	"J504_5"	18550	23270	120	799	762	199	60	62	19	100	99	0	545	529	130	79	79	13	100	100	0	1.586	1.560	1.584	1.525	1.478	1.576	0.914	120	478	1205	1152	0.665	739	466	702	450	0
4	22	10	"PFJ0448"	"J50_1"	18740	23270	120	7620	7223	2196	60	61	17	100	100	0	11767	11299	2948	78	79	19	100	100	0	0.647	0.638	0.649	0.605	1.598	0.638	0.927	120	574	19249	18384	-0.629	7560	11689	7163	11221	0
4	1	11	"PFJ0450"	"J512_2"	14750	23440	110	2863	2844	378	64	66	11	100	100	0	4772	4706	716	81	82	14	100	100	0	0.597	0.601	0.587	0.604	1.170	0.582	0.942	80	482	7490	7405	-0.745	2799	4691	2780	4625	0
4	2	11	"PFJ0452"	"J53_1"	14940	23440	120	130	129	26	65	66	11	98	93	0	133	135	33	80	81	14	93	82	0	1.226	1.164	1.133	1.239	1.951	1.068	0.550	120	516	118	119	0.294	65	53	64	55	0
4	3	11	"PFJ0477"	"J53_50"	15130	23440	130	905	889	163	63	65	11	100	100	0	458	446	99	81	81	10	100	100	0	2.233	2.263	2.300	2.345	1.353	2.241	0.916	120	548	1219	1191	1.159	842	377	826	365	0
4	4	11	"PFJ0479"	"J53_52"	15320	23450	120	574	522	161	63	64	11	97	96	0	752	713	188	81	81	10	100	99	0	0.762	0.726	0.736	0.656	1.811	0.728	0.890	120	514	1182	1091	-0.393	511	671	459	632	0
4	5	11	"PFJ0483"	"J53_56"	15510	23450	120	846	773	247	63	63	10	100	99	0	3269	2980	840	78	79	10	100	100	0	0.245	0.245	0.252	0.227	1.678	0.240	0.913	120	514	3974	3612	-2.027	783	3191	710	2902	0
4	6	11	"PFJ0485"	"J53_60"	15710	23450	120	747	687	223	62	63	10	100	99	0	920	874	207	79	80	10	100	100	0	0.815	0.786	0.803	0.719	1.598	0.817	0.920	120	517	1526	1420	-0.296	685	841	625	795	0
4	7	11	"PFJ0488"	"J541_1"	15890	23440	120	1399	1303	370	63	64	10	100	100	0	640	587	201	80	81	11	98	94	0	2.386	2.446	2.411	2.798	1.820	2.391	0.909	120	579	1896	1747	1.254	1336	560	1240	507	0
4	8	11	"PFJ0490"	"J541_4"	16090	23450	120	428	403	133	63	64	10	98	96	0	682	665	180	80	80	10	100	100	0	0.606	0.581	0.596	0.526	1.855	0.587	0.900	120	520	967	925	-0.722	365	602	340	585	0
4	9	11	"PFJ0511"	"J58_3"	16270	23450	120	1074	998	297	63	64	11	100	99	0	1371	1279	334	78	78	9	100	100	0	0.782	0.779	0.803	0.734	1.595	0.779	0.913	120	499	2304	2136	-0.355	1011	1293	935	1201	0
4	10	11	"PFJ0515"	"J6186_1"	16470	23450	120	92	96	22	63	64	10	92	71	0	110	113	24	77	78	10	88	70	0	0.879	0.917	0.934	0.946	2.515	0.849	0.267	120	528	62	69	-0.186	29	33	33	36	0
4	11	11	"PFJ0518"	"J634_1"	16660	23450	120	4041	3695	1088	63	64	10	100	100	0	9701	8861	2198	78	88	138	100	100	0	0.413	0.414	0.423	0.401	1.516	0.414	0.943	120	458	13601	12415	-1.274	3978	9623	3632	8783	0
4	12	11	"PFJ0520"	"J63_1"	16810	23440	150	61	61	9	61	62	10	12	3	0	78	77	10	77	79	38	0	0	0	0.000	0.000	1.000	1.040	3.275	0.130	0.266	156	631	1	0	Error	0	1	0	0	-50
4	13	11	"PFJ0522"	"J63_4"	17030	23430	150	61	63	11	61	62	9	21	5	0	77	77	9	77	78	10	10	1	0	0.000	100000.000	1.125	1.407	3.474	8.924	0.000	156	767	0	2	Error	0	0	2	0	-50
4	14	11	"PFJ0525"	"J647_1"	17250	23450	110	242	239	44	61	62	10	100	100	0	521	506	98	78	79	10	100	100	0	0.409	0.416	0.413	0.413	1.358	0.397	0.862	80	514	624	606	-1.291	181	443	178	428	0
4	15	11	"PFJ0544"	"J687_1"	17440	23450	120	190	191	48	62	62	10	100	100	0	368	362	79	78	80	14	100	100	0	0.441	0.454	0.462	0.443	1.389	0.455	0.846	120	531	418	413	-1.180	128	290	129	284	0
4	16	11	"PFJ0548"	"J697_2"	17630	23450	120	499	472	159	62	63	13	100	99	0	401	384	115	77	78	12	98	98	0	1.349	1.336	1.340	1.370	1.938	1.375	0.871	120	488	761	717	0.432	437	324	410	307	0
4	17	11	"PFJ0552"	"J69_1"	17810	23450	120	523	479	145	61	63	13	98	98	0	720	675	228	78	78	9	99	98	0	0.720	0.700	0.699	0.717	1.722	0.671	0.900	120	512	1104	1015	-0.475	462	642	418	597	0
4	18	11	"PFJ0555"	"J6_12"	18000	23450	120	609	569	195	62	63	11	99	99	0	544	521	165	79	80	37	97	95	0	1.176	1.147	1.191	1.151	1.746	1.134	0.847	120	514	1012	949	0.234	547	465	507	442	0
4	19	11	"PFJ0559"	"J6_6"	18200	23450	120	2484	2174	817	61	63	16	100	100	0	1154	1049	354	78	79	11	100	100	0	2.252	2.176	2.249	2.189	1.914	2.267	0.913	120	528	3499	3084	1.171	2423	1076	2113	971	0
4	20	11	"PFJ0565"	"J71_1"	18380	23450	110	268	267	50	59	62	31	100	100	0	230	232	39	78	82	48	100	93	0	1.375	1.351	1.340	1.355	1.397	1.393	0.830	80	461	361	362	0.459	209	152	208	154	0
4	21	11	"PFK0726"	"Ks17_16"	18570	23450	110	382	389	87	59	63	31	100	100	0	779	762	189	78	83	49	100	100	0	0.461	0.482	0.486	0.485	1.288	0.448	0.862	80	504	1024	1014	-1.118	323	701	330	684	0
4	22	11	"PFK0728"	"Ks1832_1"	18770	23450	110	244	247	51	59	60	10	100	100	0	246	244	51	76	78	14	100	100	0	1.088	1.119	1.129	1.141	1.402	1.089	0.827	80	530	355	356	0.122	185	170	188	168	0
4	1	12	"PFK0730"	"Ks186_1"	14770	23630	120	3674	3375	1280	64	65	11	100	100	0	1467	1379	503	81	82	13	100	99	0	2.605	2.551	2.580	2.599	1.908	2.640	0.909	120	640	4996	4609	1.381	3610	1386	3311	1298	0
4	2	12	"PFK0733"	"Ks186_9"	14960	23630	110	267	261	65	64	65	11	100	100	0	210	214	36	80	81	10	100	100	0	1.562	1.470	1.413	1.431	1.427	1.562	0.788	80	472	333	331	0.643	203	130	197	134	0
4	3	12	"PFK0735"	"Ks187_4"	15150	23630	120	494	465	140	64	66	16	100	100	0	402	375	112	80	83	40	95	92	0	1.335	1.359	1.362	1.479	1.881	1.342	0.813	120	547	752	696	0.417	430	322	401	295	0
4	4	12	"PFK0737"	"Ks187_7"	15340	23630	110	254	251	51	63	65	17	100	100	0	281	272	49	79	83	43	100	97	0	0.946	0.974	0.971	0.966	1.414	0.955	0.810	80	458	393	381	-0.081	191	202	188	193	0
4	5	12	"PFK0762"	"Ks210_15"	15530	23630	120	229	226	63	62	63	11	99	98	0	158	152	35	77	78	10	95	93	0	2.062	2.187	2.159	2.255	1.782	2.240	0.786	120	537	248	239	1.044	167	81	164	75	0
4	6	12	"PFK0765"	"Ks210_4"	15720	23630	110	226	224	45	62	63	11	100	100	0	141	144	28	79	79	10	98	98	0	2.645	2.492	2.637	2.623	1.663	2.665	0.682	80	495	226	227	1.403	164	62	162	65	0
4	7	12	"PFK0768"	"Ks220_1"	15920	23650	90	80	79	13	63	65	12	61	25	0	97	100	18	80	82	16	50	21	0	1.000	0.800	0.793	0.762	3.241	0.664	0.135	52	376	34	36	0.000	17	17	16	20	0
4	8	12	"PFK0770"	"Ks220_7"	16080	23640	110	99	98	16	63	64	12	93	78	0	199	199	34	79	83	20	100	100	0	0.300	0.292	0.257	0.290	1.765	0.255	0.456	80	501	156	155	-1.737	36	120	35	120	0
4	9	12	"PFK0781"	"Ks222_1"	16290	23640	120	1035	1013	327	63	64	11	100	100	0	1456	1468	573	77	80	17	100	99	0	0.705	0.683	0.672	0.745	1.824	0.648	0.903	120	553	2351	2341	-0.505	972	1379	950	1391	0
4	10	12	"PFK0784"	"Ks225_10"	16470	23650	120	203	198	52	63	64	10	96	95	0	385	394	93	76	77	9	100	99	0	0.453	0.425	0.440	0.391	1.846	0.419	0.825	120	512	449	453	-1.142	140	309	135	318	0
4	11	12	"PFK0806"	"Ks245_1"	16650	23640	110	96	99	27	62	63	10	95	78	0	116	125	30	76	78	11	98	86	0	0.850	0.755	0.772	0.746	2.102	0.690	0.378	80	502	74	86	-0.234	34	40	37	49	0
4	12	12	"PFK0808"	"Ks245_4"	16870	23650	120	244	247	67	61	62	10	100	100	0	350	347	88	77	80	40	99	98	0	0.670	0.689	0.689	0.679	1.454	0.663	0.826	120	584	456	456	-0.577	183	273	186	270	0
4	13	12	"PFK0810"	"Ks248_3"	17060	23650	120	216	210	59	60	61	9	100	99	0	371	364	79	78	79	10	100	100	0	0.532	0.524	0.527	0.489	1.496	0.524	0.851	120	481	449	436	-0.909	156	293	150	286	0
4	14	12	"PFK0813"	"Ks249_3"	17240	23650	120	469	433	157	62	62	10	96	95	0	439	423	109	79	80	11	100	100	0	1.131	1.078	1.095	0.957	1.929	1.141	0.893	120	501	767	715	0.177	407	360	371	344	0
4	15	12	"PFK0819"	"Ks259_1"	17420	23640	110	2048	1978	456	64	65	14	100	100	0	2520	2371	530	81	89	76	100	100	0	0.813	0.836	0.831	0.835	1.261	0.805	0.935	80	462	4423	4204	-0.298	1984	2439	1914	2290	0
4	16	12	"PFK0823"	"Ks259_6"	17610	23650	120	1426	1282	483	62	63	13	100	99	0	1124	1017	345	79	85	68	98	96	0	1.305	1.301	1.313	1.237	1.731	1.333	0.909	120	565	2409	2158	0.384	1364	1045	1220	938	0
4	17	12	"PFK0843"	"Ks26_1"	17810	23650	120	227	227	56	60	61	10	100	100	0	440	424	97	78	78	9	100	100	0	0.461	0.483	0.490	0.472	1.420	0.472	0.863	120	529	529	513	-1.116	167	362	167	346	0
4	18	12	"PFK0845"	"Ks26_11"	18000	23650	120	993	918	285	61	62	11	100	100	0	1300	1206	329	78	80	37	100	100	0	0.763	0.760	0.763	0.732	1.568	0.761	0.922	120	512	2154	1985	-0.391	932	1222	857	1128	0
4	19	12	"PFK0847"	"Ks26_15"	18190	23650	120	427	397	125	60	61	9	100	99	0	604	581	166	77	77	10	100	100	0	0.696	0.669	0.696	0.639	1.633	0.665	0.900	120	513	894	841	-0.522	367	527	337	504	0
4	20	12	"PFK0850"	"Ks26_2"	18380	23650	120	134	134	35	59	62	29	90	70	0	127	127	29	77	81	45	56	8	0	1.500	1.500	1.410	1.669	2.563	1.518	0.559	120	531	125	125	0.585	75	50	75	50	0
4	21	12	"PFK0853"	"Ks26_24"	18570	23650	120	570	515	198	58	62	30	97	94	0	917	863	282	78	83	49	99	97	0	0.610	0.582	0.606	0.530	1.946	0.586	0.894	120	574	1351	1242	-0.713	512	839	457	785	0
4	22	12	"PFK0856"	"Ks26_5"	18760	23650	110	293	285	56	58	59	9	100	100	0	722	714	141	77	77	10	100	100	0	0.364	0.356	0.369	0.352	1.269	0.333	0.864	80	544	880	864	-1.457	235	645	227	637	0
4	1	13	"PFL0017"	"L1_32"	14760	23820	110	243	241	46	64	65	18	100	100	0	449	431	91	82	83	13	100	100	0	0.488	0.507	0.510	0.512	1.314	0.483	0.883	80	536	546	526	-1.036	179	367	177	349	0
4	2	13	"PFL0021"	"L1_42"	14950	23830	120	1007	912	391	64	66	18	98	98	0	1350	1254	482	81	82	12	98	98	0	0.743	0.723	0.744	0.681	1.946	0.730	0.907	120	591	2212	2021	-0.428	943	1269	848	1173	0
4	3	13	"PFL0023"	"L1_45"	15150	23830	120	116	115	26	64	66	17	92	73	0	129	131	28	80	83	40	65	10	0	1.061	1.000	1.064	1.088	2.705	0.969	0.456	120	531	101	102	0.086	52	49	51	51	0
4	4	13	"PFL0026"	"L1_48"	15340	23830	120	190	186	50	63	64	11	98	96	0	181	181	40	79	82	40	91	74	0	1.245	1.206	1.165	1.192	1.893	1.240	0.769	120	530	229	225	0.316	127	102	123	102	0
4	5	13	"PFL0028"	"L1_52"	15530	23830	120	249	246	86	62	63	10	95	95	0	321	306	79	78	79	10	100	100	0	0.770	0.807	0.838	0.720	2.070	0.837	0.834	120	510	430	412	-0.378	187	243	184	228	0
4	6	13	"PFL0030"	"L1_56"	15720	23830	120	212	204	63	62	63	10	97	95	0	395	383	107	79	79	9	100	99	0	0.475	0.467	0.455	0.457	1.707	0.465	0.855	120	536	466	446	-1.075	150	316	142	304	0
4	7	13	"PFL0048"	"L1_89"	15900	23830	110	175	176	30	62	67	20	100	100	0	175	178	31	79	84	23	100	100	0	1.177	1.152	1.137	1.170	1.468	1.172	0.729	80	530	209	213	0.235	113	96	114	99	0
4	8	13	"PFL0052"	"L1_94"	16130	23830	110	376	374	82	63	66	20	100	100	0	1040	996	249	78	83	24	100	100	0	0.325	0.339	0.342	0.340	1.296	0.315	0.884	80	536	1275	1229	-1.620	313	962	311	918	0
4	9	13	"PFL0055"	"L1_97"	16310	23830	110	776	753	185	63	63	10	100	100	0	1101	1054	268	77	78	11	100	100	0	0.696	0.706	0.708	0.708	1.280	0.675	0.910	80	483	1737	1667	-0.522	713	1024	690	977	0
4	10	13	"PFL0057"	"L1_99"	16500	23830	110	580	562	129	61	62	11	100	100	0	438	416	94	77	78	11	100	100	0	1.438	1.478	1.493	1.487	1.285	1.479	0.884	80	500	880	840	0.524	519	361	501	339	0
4	11	13	"PFL0059"	"L2_10"	16690	23830	110	474	465	105	61	62	10	100	100	0	778	770	172	78	79	10	100	100	0	0.590	0.584	0.576	0.582	1.275	0.568	0.915	80	515	1113	1096	-0.761	413	700	404	692	0
4	12	13	"PFL0061"	"L2_104"	16880	23840	120	572	519	201	61	62	9	96	96	0	1216	1203	416	79	80	11	100	100	0	0.449	0.407	0.419	0.369	1.869	0.404	0.893	120	534	1648	1582	-1.154	511	1137	458	1124	0
4	13	13	"PFL0082"	"L2_146"	17060	23830	110	1298	1202	285	60	61	10	100	100	0	1084	996	244	78	84	51	100	100	0	1.231	1.244	1.238	1.265	1.324	1.229	0.913	80	349	2244	2060	0.299	1238	1006	1142	918	0
4	14	13	"PFL0084"	"L2_148"	17190	23830	150	69	85	94	62	63	11	38	16	0	84	104	110	80	83	36	7	3	0	1.750	0.958	1.000	1.059	2.454	0.053	0.026	156	731	11	47	0.807	7	4	23	24	-50
4	15	13	"PFL0086"	"L2_15"	17450	23840	130	778	736	199	64	65	14	100	100	0	694	658	126	80	86	63	100	100	0	1.163	1.163	1.184	1.115	1.391	1.223	0.917	120	663	1328	1250	0.218	714	614	672	578	0
4	16	13	"PFL0089"	"L2_154"	17620	23840	110	130	134	26	62	63	10	100	100	0	216	215	34	78	80	12	100	100	0	0.493	0.526	0.501	0.507	1.517	0.492	0.712	80	475	206	209	-1.021	68	138	72	137	0
4	17	13	"PFL0091"	"L2_158"	17830	23840	120	251	251	77	60	61	9	100	99	0	206	207	52	78	79	12	96	94	0	1.492	1.481	1.412	1.482	1.846	1.526	0.810	120	564	319	320	0.577	191	128	191	129	0
4	18	13	"PFL0098"	"L2_172"	18020	23840	120	265	258	95	60	61	10	95	95	0	293	276	79	78	79	11	98	96	0	0.953	1.000	1.040	0.929	2.193	1.045	0.847	120	498	420	396	-0.069	205	215	198	198	0
4	19	13	"PFL0119"	"L2_203"	18210	23840	120	1955	1733	570	60	61	10	100	100	0	3615	3353	1079	78	78	9	100	100	0	0.536	0.511	0.517	0.518	1.621	0.502	0.903	120	503	5432	4948	-0.900	1895	3537	1673	3275	0
4	20	13	"PFL0123"	"L2_210"	18390	23840	120	158	157	38	59	60	9	99	97	0	190	186	49	77	78	10	95	94	0	0.876	0.899	0.881	0.925	2.035	0.851	0.702	120	490	212	207	-0.191	99	113	98	109	0
4	21	13	"PFL0127"	"L2_216"	18570	23840	110	1368	1305	359	60	64	30	100	100	0	2787	2724	628	78	101	164	100	100	0	0.483	0.471	0.474	0.465	1.305	0.452	0.911	80	486	4017	3891	-1.050	1308	2709	1245	2646	0
4	22	13	"PFL0129"	"L2_220"	18770	23840	110	1231	1123	289	59	63	28	100	100	0	775	742	183	77	96	150	98	95	0	1.679	1.600	1.612	1.616	1.378	1.576	0.880	80	532	1870	1729	0.748	1172	698	1064	665	0
4	1	14	"PFL0131"	"L2_226"	14770	24020	110	172	175	41	64	66	18	100	100	0	249	254	60	80	82	14	100	100	0	0.639	0.638	0.624	0.628	1.416	0.608	0.747	80	564	277	285	-0.646	108	169	111	174	0
4	2	14	"PFL0133"	"L2_23"	14970	24020	110	495	480	100	65	67	15	100	100	0	350	352	72	81	83	15	100	100	0	1.599	1.531	1.556	1.541	1.248	1.511	0.891	80	530	699	686	0.677	430	269	415	271	0
4	3	14	"PFM0391"	"M35930_11"	15180	24020	120	963	939	283	64	65	14	100	100	0	736	710	225	80	82	15	100	99	0	1.370	1.389	1.368	1.450	1.685	1.392	0.909	120	563	1555	1505	0.455	899	656	875	630	0
4	4	14	"PFM0393"	"M35930_13"	15370	24020	120	470	448	157	63	64	10	99	99	0	357	328	121	79	80	10	95	92	0	1.464	1.546	1.523	1.697	1.947	1.504	0.894	120	460	685	634	0.550	407	278	385	249	0
4	5	14	"PFM0395"	"M35930_4"	15560	24020	120	1191	1135	437	63	63	10	100	100	0	1038	968	377	78	79	9	99	99	0	1.175	1.204	1.168	1.252	1.832	1.202	0.887	120	401	2088	1962	0.233	1128	960	1072	890	0
4	6	14	"PFM0398"	"M35930_8"	15750	24020	120	2350	2175	904	62	63	10	100	100	0	956	897	333	78	79	10	100	100	0	2.606	2.580	2.627	2.523	2.087	2.743	0.872	120	471	3166	2932	1.382	2288	878	2113	819	0
4	7	14	"PFM0400"	"M35935_1"	15930	24020	110	263	255	65	61	63	13	100	100	0	314	315	70	79	80	13	100	100	0	0.860	0.822	0.815	0.811	1.365	0.803	0.829	80	494	437	430	-0.218	202	235	194	236	0
4	8	14	"PFM0406"	"M364_1"	16130	24020	120	247	235	69	62	64	14	98	96	0	325	322	101	78	79	14	98	97	0	0.749	0.709	0.732	0.731	1.824	0.685	0.845	120	575	432	417	-0.417	185	247	173	244	0
4	9	14	"PFM0424"	"M36950_1"	16320	24020	120	173	172	43	62	63	10	100	99	0	484	476	141	79	80	12	100	99	0	0.274	0.277	0.271	0.281	1.602	0.262	0.835	120	561	516	507	-1.867	111	405	110	397	0
4	10	14	"PFM0426"	"M3696_3"	16500	24020	110	558	549	137	63	66	21	100	100	0	581	588	132	81	84	26	100	100	0	0.990	0.959	0.976	0.951	1.281	0.940	0.908	80	507	995	993	-0.014	495	500	486	507	0
4	11	14	"PFM0431"	"M37116_3"	16700	24020	110	6869	6126	1493	65	66	12	100	100	0	15025	14035	3055	83	92	61	100	100	0	0.455	0.434	0.435	0.430	1.214	0.417	0.928	80	488	21746	20013	-1.135	6804	14942	6061	13952	0
4	12	14	"PFM0433"	"M37145_2"	16880	24020	110	4365	4138	1122	64	64	12	100	100	0	2348	2221	645	81	89	63	100	100	0	1.897	1.904	1.859	1.918	1.221	1.870	0.931	80	480	6568	6214	0.924	4301	2267	4074	2140	0
4	13	14	"PFM0435"	"M37197_1"	17070	24020	110	162	162	39	62	63	11	100	97	0	501	474	119	79	86	49	100	98	0	0.237	0.253	0.259	0.242	1.521	0.229	0.735	80	546	522	495	-2.077	100	422	100	395	0
4	14	14	"PFM0438"	"M37465_1"	17280	24030	90	85	87	17	63	64	10	78	57	0	98	98	14	79	79	9	76	50	0	1.158	1.263	1.056	1.063	2.823	1.234	0.134	52	393	41	43	0.212	22	19	24	19	0
4	15	14	"PFM0452"	"M37794_2"	17450	24020	110	1810	1669	410	63	65	15	100	100	0	1011	993	240	79	82	32	100	100	0	1.874	1.757	1.732	1.778	1.338	1.743	0.920	80	504	2679	2520	0.906	1747	932	1606	914	0
4	16	14	"PFM0454"	"M37794_6"	17650	24030	110	149	148	27	62	63	13	98	98	0	184	181	26	78	80	26	100	96	0	0.821	0.835	0.835	0.815	1.524	0.861	0.738	80	528	193	189	-0.285	87	106	86	103	0
4	17	14	"PFM0457"	"M37914_2"	17830	24030	110	523	494	130	60	62	10	100	100	0	1054	1038	232	78	79	9	100	100	0	0.474	0.452	0.447	0.443	1.319	0.437	0.861	80	480	1439	1394	-1.076	463	976	434	960	0
4	18	14	"PFM0459"	"M38113_2"	18020	24030	120	1517	1485	580	61	62	10	100	100	0	1041	952	368	80	80	10	100	99	0	1.515	1.633	1.594	1.738	1.894	1.655	0.888	120	540	2417	2296	0.599	1456	961	1424	872	0
4	19	14	"PFM0461"	"M38127_1"	18200	24030	110	247	246	45	61	64	16	100	100	0	427	413	70	80	84	33	100	100	0	0.536	0.556	0.542	0.554	1.339	0.530	0.845	80	475	533	518	-0.900	186	347	185	333	0
4	20	14	"PFM0464"	"M38218_2"	18400	24030	120	6094	5565	2134	61	63	15	100	100	0	4577	4169	1713	79	83	30	100	99	0	1.341	1.346	1.358	1.509	2.027	1.344	0.923	120	563	10531	9594	0.424	6033	4498	5504	4090	0
4	21	14	"PFM0486"	"M38941_8"	18600	24040	120	354	328	113	60	62	15	98	95	0	478	457	112	78	89	117	98	89	0	0.735	0.707	0.713	0.628	1.703	0.740	0.876	120	573	694	647	-0.444	294	400	268	379	0
4	22	14	"PFM0489"	"M39036_2"	18790	24030	120	399	365	123	59	61	11	99	98	0	240	232	69	77	78	24	92	90	0	2.086	1.974	1.935	2.054	1.667	1.999	0.859	120	572	503	461	1.061	340	163	306	155	0
4	1	15	"PFM0494"	"M39668_5"	14790	24210	120	306	293	100	64	65	10	99	98	0	417	402	136	79	81	11	99	97	0	0.716	0.709	0.680	0.717	1.768	0.701	0.875	120	643	580	552	-0.482	242	338	229	323	0
4	2	15	"PFM0503"	"M40983_1"	14980	24210	110	182	184	40	65	68	26	100	98	0	214	220	47	80	82	13	100	100	0	0.873	0.850	0.843	0.851	1.407	0.875	0.769	80	506	251	259	-0.196	117	134	119	140	0
4	3	15	"PFM0505"	"M40983_3"	15170	24210	110	124	127	24	64	67	36	91	37	0	151	152	25	81	82	13	100	96	0	0.857	0.887	0.917	0.880	1.780	0.876	0.634	80	509	130	134	-0.222	60	70	63	71	0
4	4	15	"PFM0508"	"M41041_1"	15350	24210	110	1783	1735	493	65	65	10	100	100	0	1164	1149	326	80	82	19	100	100	0	1.585	1.562	1.511	1.561	1.238	1.538	0.925	80	418	2802	2739	0.664	1718	1084	1670	1069	0
4	5	15	"PFN0062"	"N128_62"	15500	24190	150	64	68	18	64	65	10	23	14	0	80	84	16	79	81	17	16	7	0	0.000	0.800	1.198	1.233	2.866	0.488	0.209	156	566	1	9	Error	0	1	4	5	-50
4	6	15	"PFN0064"	"N128_64"	15690	24190	150	66	72	24	62	64	11	28	17	0	88	93	21	79	81	12	40	23	0	0.444	0.714	0.810	0.735	3.508	1.241	0.240	156	629	13	24	-1.170	4	9	10	14	-50
4	7	15	"PFN0066"	"N128_68"	15930	24210	110	960	919	292	63	64	11	100	100	0	482	472	142	79	80	11	100	100	0	2.226	2.178	2.172	2.186	1.253	2.183	0.907	80	502	1300	1249	1.154	897	403	856	393	0
4	8	15	"PFN0069"	"N128_71"	16120	24210	110	896	856	249	62	64	14	100	100	0	361	352	95	79	80	15	100	100	0	2.957	2.908	2.915	2.911	1.385	2.847	0.880	80	521	1116	1067	1.564	834	282	794	273	0
4	9	15	"PFN0071"	"N128_73"	16310	24220	100	126	128	25	62	64	13	97	97	0	167	168	33	80	81	14	100	98	0	0.736	0.750	0.711	0.742	1.608	0.697	0.639	80	470	151	154	-0.443	64	87	66	88	0
4	10	15	"PFN0074"	"N128_76"	16500	24220	110	208	207	57	63	66	21	100	95	0	377	372	88	82	83	17	100	100	0	0.492	0.497	0.492	0.474	1.411	0.509	0.805	80	445	440	434	-1.025	145	295	144	290	0
4	11	15	"PFN0092"	"N129_12"	16650	24200	150	70	78	29	65	67	20	22	14	0	90	101	40	85	93	54	11	3	0	1.000	0.813	0.866	0.851	3.614	0.585	0.408	156	734	10	29	0.000	5	5	13	16	-50
4	12	15	"PFN0094"	"N129_14"	16880	24220	120	447	434	173	63	65	14	97	95	0	707	677	253	83	88	34	97	95	0	0.615	0.625	0.625	0.605	1.968	0.617	0.883	120	597	1008	965	-0.700	384	624	371	594	0
4	13	15	"PFN0096"	"N129_17"	17070	24220	100	336	340	84	62	86	345	17	0	0	188	187	36	81	96	288	0	0	0	2.561	2.623	2.701	2.671	1.473	2.765	0.772	80	474	381	384	1.357	274	107	278	106	0
4	14	15	"PFN0098"	"N129_22"	17260	24220	110	1620	1535	450	63	96	422	100	91	0	2613	2548	652	80	119	537	98	97	0	0.615	0.596	0.604	0.592	1.360	0.576	0.913	80	527	4090	3940	-0.702	1557	2533	1472	2468	0
4	15	15	"PFN0100"	"N129_33"	17440	24220	110	3581	3514	1043	65	78	95	100	100	0	968	911	259	81	90	59	100	98	0	3.964	4.155	4.172	4.284	1.452	4.330	0.911	80	546	4403	4279	1.987	3516	887	3449	830	0
4	16	15	"PFN0102"	"N129_38"	17640	24220	110	124	126	26	63	75	95	12	0	0	131	134	27	79	85	53	47	3	0	1.173	1.145	1.167	1.199	2.011	1.181	0.562	80	548	113	118	0.230	61	52	63	55	0
4	17	15	"PFN0119"	"N130_21"	17830	24220	110	167	171	44	61	62	10	100	100	0	228	230	48	79	79	10	100	100	0	0.711	0.728	0.660	0.703	1.586	0.683	0.713	80	511	255	261	-0.491	106	149	110	151	0
4	18	15	"PFN0121"	"N130_25"	18020	24230	120	293	281	102	61	62	10	96	94	0	295	285	90	79	79	10	99	97	0	1.074	1.068	1.072	1.018	1.916	1.077	0.878	120	542	448	426	0.103	232	216	220	206	0
4	19	15	"PFN0124"	"N130_29"	18200	24220	110	1323	1280	288	61	62	10	100	100	0	751	742	172	79	81	21	100	100	0	1.878	1.839	1.799	1.858	1.305	1.804	0.916	80	503	1934	1882	0.909	1262	672	1219	663	0
4	20	15	"PFN0127"	"N130_35"	18400	24230	120	190	187	62	61	62	11	97	93	0	371	366	115	79	81	20	97	96	0	0.442	0.439	0.434	0.427	1.761	0.436	0.858	120	588	421	413	-1.179	129	292	126	287	0
4	21	15	"PFN0130"	"N130_4"	18590	24230	110	2957	2862	869	61	62	11	100	100	0	2988	2945	591	78	80	14	100	100	0	0.995	0.977	0.973	0.943	1.274	1.037	0.920	80	493	5806	5668	-0.007	2896	2910	2801	2867	0
4	22	15	"PFN0132"	"N130_41"	18780	24230	110	252	248	49	60	61	10	100	100	0	238	236	49	78	79	11	100	100	0	1.200	1.190	1.245	1.206	1.452	1.153	0.796	80	516	352	346	0.263	192	160	188	158	0
4	1	16	"PFN0149"	"N131_17"	14780	24400	110	717	683	156	66	67	11	100	100	0	417	410	79	82	83	15	100	100	0	1.943	1.881	1.907	1.876	1.333	1.902	0.891	80	535	986	945	0.958	651	335	617	328	0
4	2	16	"PFN0153"	"N131_27"	14980	24410	120	741	701	283	65	67	33	98	96	0	953	915	302	80	82	14	99	99	0	0.774	0.762	0.789	0.708	2.045	0.783	0.886	120	588	1549	1471	-0.369	676	873	636	835	0
4	3	16	"PFN0155"	"N131_4"	15170	24410	110	82	85	17	63	66	34	11	2	0	111	114	19	80	81	10	95	71	0	0.613	0.647	0.595	0.670	2.528	0.644	0.223	80	530	50	56	-0.706	19	31	22	34	0
4	4	16	"PFN0157"	"N131_5"	15370	24410	110	81	82	15	65	71	81	0	0	0	109	110	15	80	110	324	0	0	0	0.552	0.567	0.615	0.583	2.714	0.661	0.181	80	517	45	47	-0.858	16	29	17	30	0
4	5	16	"PFN0159"	"N131_52"	15550	24410	120	4706	4324	1790	64	71	78	100	98	0	3234	3073	997	80	108	311	100	98	0	1.472	1.423	1.441	1.282	1.761	1.499	0.926	120	560	7796	7253	0.558	4642	3154	4260	2993	0
4	6	16	"PFN0164"	"N132_101"	15740	24410	120	985	920	349	64	65	11	100	100	0	1941	1763	617	79	81	11	100	100	0	0.495	0.508	0.522	0.500	1.703	0.506	0.909	120	474	2783	2540	-1.016	921	1862	856	1684	0
4	7	16	"PFN0559"	"N143_59"	15880	24380	150	67	70	15	64	65	11	28	13	0	84	87	13	80	82	12	28	10	0	0.750	0.857	0.947	0.984	3.371	1.117	0.063	156	769	7	13	-0.415	3	4	6	7	-50
4	8	16	"PFN0564"	"N143_71"	16120	24410	110	814	781	191	63	65	11	100	100	0	1041	978	255	80	81	17	100	100	0	0.781	0.800	0.783	0.805	1.271	0.760	0.918	80	566	1712	1616	-0.356	751	961	718	898	0
4	9	16	"PFN0566"	"N143_9"	16310	24410	100	140	139	29	63	64	10	98	97	0	171	178	37	79	81	15	100	100	0	0.837	0.768	0.812	0.756	1.713	0.740	0.649	80	472	169	175	-0.257	77	92	76	99	0
4	10	16	"PFN0576"	"N145_12"	16500	24410	110	3833	3615	1004	67	68	13	100	100	0	2452	2321	634	86	90	47	100	100	0	1.592	1.587	1.558	1.591	1.260	1.573	0.933	80	506	6132	5783	0.671	3766	2366	3548	2235	0
4	11	16	"PFN0578"	"N145_20"	16690	24410	120	7958	7094	2975	69	71	19	100	100	0	2893	2563	1091	88	97	51	98	96	0	2.812	2.838	2.836	3.152	2.194	2.930	0.907	120	554	10694	9500	1.492	7889	2805	7025	2475	0
4	12	16	"PFN0580"	"N145_23"	16880	24410	120	17044	15602	6675	67	70	25	100	100	0	39191	36761	15260	91	94	17	100	100	0	0.434	0.424	0.429	0.439	2.116	0.412	0.903	120	541	56077	52205	-1.204	16977	39100	15535	36670	0
4	13	16	"PFN0603"	"N147_10"	17070	24420	110	171	170	37	64	100	433	0	0	0	268	263	41	86	127	549	0	0	0	0.588	0.599	0.581	0.568	1.521	0.684	0.540	80	503	289	283	-0.766	107	182	106	177	0
4	14	16	"PFN0605"	"N147_13"	17260	24410	110	945	897	168	62	95	424	97	56	0	898	849	172	82	122	538	87	0	0	1.082	1.089	1.092	1.104	1.246	1.025	0.889	80	524	1699	1602	0.114	883	816	835	767	0
4	15	16	"PFN0610"	"N147_2"	17450	24420	110	404	392	115	63	64	12	100	100	0	662	648	134	79	81	24	100	100	0	0.585	0.578	0.561	0.549	1.452	0.584	0.861	80	531	924	898	-0.774	341	583	329	569	0
4	16	16	"PFN0612"	"N147_24"	17650	24420	110	140	141	41	61	62	10	100	97	0	216	213	42	78	78	9	100	100	0	0.572	0.593	0.548	0.555	1.613	0.601	0.675	80	519	217	215	-0.805	79	138	80	135	0
4	17	16	"PFN0615"	"N147_4"	17830	24410	110	376	360	89	61	62	11	100	100	0	333	323	75	80	80	11	100	100	0	1.245	1.230	1.213	1.237	1.399	1.212	0.864	80	508	568	542	0.316	315	253	299	243	0
4	18	16	"PFN0617"	"N148_1"	18030	24420	120	232	231	65	60	62	10	99	99	0	331	321	78	79	80	11	100	100	0	0.683	0.707	0.687	0.691	1.379	0.712	0.873	120	540	424	413	-0.551	172	252	171	242	0
4	19	16	"PFN0640"	"N149_7"	18210	24420	110	126	129	27	60	61	10	100	98	0	151	155	26	78	80	14	100	98	0	0.904	0.896	0.897	0.884	1.620	0.918	0.651	80	488	139	146	-0.145	66	73	69	77	0
4	20	16	"PFN0642"	"N150_10"	18400	24420	110	349	346	94	60	61	10	100	100	0	1127	1116	270	77	78	11	100	100	0	0.275	0.275	0.281	0.266	1.367	0.266	0.876	80	493	1339	1325	-1.861	289	1050	286	1039	0
4	21	16	"PFN0645"	"N150_15"	18590	24420	110	239	238	59	61	61	10	100	100	0	754	752	168	78	79	15	100	100	0	0.263	0.263	0.259	0.253	1.370	0.249	0.857	80	528	854	851	-1.925	178	676	177	674	0
4	22	16	"PFN0647"	"N150_19"	18780	24420	110	488	484	129	60	60	9	100	100	0	623	616	149	78	78	11	100	100	0	0.785	0.788	0.800	0.777	1.346	0.776	0.886	80	520	973	962	-0.349	428	545	424	538	0
4	1	17	"PFN0649"	"N150_27"	14790	24600	120	2916	2669	1212	67	68	11	100	100	0	2369	2224	876	83	85	16	100	100	0	1.246	1.215	1.224	1.100	1.879	1.258	0.932	120	620	5135	4743	0.318	2849	2286	2602	2141	0
4	2	17	"PFN0652"	"N150_32"	14980	24600	120	849	792	243	66	67	11	100	100	0	574	548	175	81	82	10	98	95	0	1.588	1.555	1.566	1.682	1.810	1.566	0.891	120	506	1276	1193	0.667	783	493	726	467	0
4	3	17	"PFN0668"	"N150_62"	15160	24600	110	167	167	35	65	66	11	98	98	0	243	248	45	81	82	11	100	100	0	0.630	0.611	0.634	0.584	1.610	0.590	0.747	80	488	264	269	-0.667	102	162	102	167	0
4	4	17	"PFN0670"	"N150_65"	15360	24600	110	115	117	25	66	73	81	8	0	0	130	130	22	81	110	322	0	0	0	1.000	1.041	0.931	1.042	2.182	1.118	0.412	80	522	98	100	0.000	49	49	51	49	0
4	5	17	"PFN0672"	"N150_68"	15540	24600	110	10310	9969	2403	66	78	90	100	100	0	3589	3354	913	83	124	344	100	96	0	2.922	3.028	2.990	3.166	1.480	3.060	0.875	80	481	13750	13174	1.547	10244	3506	9903	3271	0
4	6	17	"PFN0674"	"N150_71"	15730	24600	110	3386	3229	753	66	70	32	100	100	0	1215	1196	244	82	89	70	100	100	0	2.930	2.839	2.824	2.828	1.250	2.860	0.937	80	501	4453	4277	1.551	3320	1133	3163	1114	0
4	7	17	"PFN0676"	"N150_75"	15940	24600	130	1158	1087	304	65	66	12	100	99	0	625	603	132	81	82	17	100	100	0	2.009	1.958	2.012	1.879	1.482	2.058	0.923	120	677	1637	1544	1.007	1093	544	1022	522	0
4	8	17	"PFN0678"	"N150_78"	16120	24600	110	228	229	54	64	65	11	100	100	0	516	502	113	81	82	16	100	100	0	0.377	0.392	0.379	0.385	1.321	0.366	0.845	80	496	599	586	-1.407	164	435	165	421	0
4	9	17	"PFN0783"	"N157_18"	16310	24600	110	367	362	58	64	65	11	100	100	0	349	346	56	80	81	10	100	100	0	1.126	1.120	1.115	1.126	1.305	1.103	0.875	80	511	572	564	0.172	303	269	298	266	0
4	10	17	"PFN0789"	"N157_41"	16500	24610	120	819	778	245	66	67	13	99	99	0	800	750	211	84	88	45	99	99	0	1.052	1.069	1.070	1.027	1.476	1.076	0.926	120	555	1469	1378	0.073	753	716	712	666	0
4	11	17	"PFN0807"	"N159_20"	16690	24610	120	2908	2651	1143	68	69	16	100	99	0	2387	2259	773	87	88	17	100	100	0	1.235	1.189	1.219	1.054	1.824	1.243	0.936	120	557	5140	4755	0.304	2840	2300	2583	2172	0
4	12	17	"PFN0836"	"N163_1"	16880	24600	110	2949	2736	611	68	69	13	100	100	0	1212	1160	247	90	93	17	100	100	0	2.568	2.493	2.493	2.496	1.207	2.473	0.940	80	486	4003	3738	1.360	2881	1122	2668	1070	0
4	13	17	"PFN0840"	"N164_1"	17070	24610	120	1441	1346	538	64	66	11	100	100	0	3524	3284	1115	87	89	14	100	100	0	0.401	0.401	0.416	0.374	1.732	0.402	0.928	120	561	4814	4479	-1.320	1377	3437	1282	3197	0
4	14	17	"PFN0849"	"N165_2"	17260	24610	120	547	521	198	63	63	10	98	98	0	1438	1372	487	82	83	12	100	100	0	0.357	0.355	0.360	0.329	1.768	0.353	0.923	120	525	1840	1748	-1.486	484	1356	458	1290	0
4	15	17	"PFN0935"	"N181_4"	17440	24610	120	91	92	18	62	62	9	89	68	0	120	123	22	79	80	10	95	87	0	0.707	0.682	0.698	0.661	2.434	0.649	0.349	120	519	70	74	-0.500	29	41	30	44	0
4	16	17	"PFN0929"	"N181_18"	17640	24610	120	730	704	294	61	62	10	99	97	0	1879	1774	691	79	80	10	100	100	0	0.372	0.379	0.375	0.353	2.072	0.374	0.907	120	535	2469	2338	-1.428	669	1800	643	1695	0
4	17	17	"PFN0946"	"N185_14"	17830	24610	120	1606	1472	590	62	63	10	100	100	0	2014	1929	643	81	81	11	100	100	0	0.799	0.763	0.786	0.701	1.729	0.779	0.923	120	568	3477	3258	-0.324	1544	1933	1410	1848	0
4	18	17	"PFN0382"	"N137_2"	18030	24610	120	1467	1442	628	62	63	11	100	100	0	2920	2877	1071	81	82	11	100	100	0	0.495	0.494	0.507	0.459	1.729	0.503	0.919	120	498	4244	4176	-1.015	1405	2839	1380	2796	0
4	19	17	"PFL0032"	"L1_63"	18210	24610	120	1335	1226	484	60	61	11	100	100	0	714	734	300	80	81	10	99	99	0	2.011	1.783	1.773	1.938	1.881	1.776	0.908	120	488	1909	1820	1.008	1275	634	1166	654	0
4	20	17	"PFL0051"	"L1_92"	18410	24610	120	2211	2131	889	60	62	18	100	99	0	1563	1472	618	78	79	14	99	98	0	1.448	1.486	1.477	1.660	1.980	1.501	0.910	120	470	3636	3465	0.535	2151	1485	2071	1394	0
4	21	17	"PFL0093"	"L2_163"	18580	24610	110	133	132	25	61	63	18	97	91	0	141	140	22	78	80	15	98	91	0	1.143	1.145	1.112	1.144	1.923	1.474	0.493	80	482	135	133	0.193	72	63	71	62	0
4	22	17	"PFL0100"	"L2_176"	18770	24610	110	2626	2399	716	60	62	16	100	100	0	4385	4095	1194	78	83	41	100	100	0	0.596	0.582	0.572	0.576	1.318	0.557	0.921	80	538	6873	6356	-0.747	2566	4307	2339	4017	0
4	1	18	"PFL0105"	"L2_187"	14790	24780	110	44967	40966	13714	74	81	61	100	100	0	21329	20080	7065	91	120	342	100	100	0	2.114	2.046	2.052	2.080	1.522	2.044	0.914	80	498	66131	60881	1.080	44893	21238	40892	19989	0
4	2	18	"PFL0107"	"L2_190"	14980	24790	120	842	752	277	70	76	63	97	96	0	594	564	161	86	117	360	75	1	0	1.520	1.427	1.450	1.353	1.712	1.505	0.910	120	448	1280	1160	0.604	772	508	682	478	0
4	3	18	"PFL0118"	"L2_202"	15160	24790	120	958	906	345	67	68	11	100	100	0	648	604	231	83	84	11	99	98	0	1.577	1.610	1.595	1.733	1.879	1.624	0.900	120	539	1456	1360	0.657	891	565	839	521	0
4	4	18	"PFL0126"	"L2_215"	15360	24800	120	582	558	224	66	67	12	97	95	0	1255	1194	420	84	85	11	100	100	0	0.441	0.443	0.460	0.402	1.811	0.445	0.904	120	540	1687	1602	-1.182	516	1171	492	1110	0
4	5	18	"PFJ0334"	"J326_1"	15540	24790	120	4391	3952	1341	67	72	34	100	100	0	10077	9184	3300	84	94	81	100	100	0	0.433	0.427	0.431	0.445	1.665	0.412	0.925	120	488	14317	12985	-1.209	4324	9993	3885	9100	0
4	6	18	"PFJ0360"	"J352_5"	15730	24790	120	3259	3033	1227	67	68	12	100	100	0	1710	1521	661	82	84	19	99	95	0	1.961	2.061	2.052	2.421	1.966	2.061	0.928	120	452	4820	4405	0.971	3192	1628	2966	1439	0
4	7	18	"PFJ0381"	"J38_18"	15930	24790	110	205	213	46	65	65	10	100	100	0	177	176	32	80	80	10	100	100	0	1.443	1.542	1.539	1.578	1.425	1.591	0.795	80	442	237	244	0.529	140	97	148	96	0
4	8	18	"PFJ0399"	"J43_10"	16110	24790	110	427	432	103	64	64	10	100	100	0	348	340	68	79	80	11	100	100	0	1.349	1.410	1.380	1.406	1.314	1.409	0.880	80	509	632	629	0.432	363	269	368	261	0
4	9	18	"PFJ0409"	"J43_23"	16300	24790	110	1185	1139	252	64	64	11	100	100	0	1061	1024	239	81	83	20	100	100	0	1.144	1.140	1.136	1.148	1.281	1.114	0.911	80	454	2101	2018	0.194	1121	980	1075	943	0
4	10	18	"PFJ0430"	"J478_10"	16490	24800	120	2808	2452	989	64	66	27	99	97	0	4302	3978	1418	81	84	28	100	100	0	0.650	0.613	0.615	0.532	1.920	0.616	0.920	120	576	6965	6285	-0.621	2744	4221	2388	3897	0
4	11	18	"PFJ0226"	"J227_1"	16680	24790	90	97	97	14	63	67	32	51	1	0	126	127	25	81	83	29	69	28	0	0.756	0.739	0.656	0.744	1.866	0.614	0.365	52	382	79	80	-0.404	34	45	34	46	0
4	12	18	"PFJ0237"	"J232_2"	16880	24800	110	186	183	46	63	65	12	100	98	0	326	324	56	83	84	13	100	100	0	0.506	0.498	0.484	0.467	1.598	0.519	0.758	80	546	366	361	-0.982	123	243	120	241	0
4	13	18	"PFJ0256"	"J245_7"	17070	24800	100	272	262	73	64	65	10	100	100	0	232	232	46	85	86	11	100	100	0	1.415	1.347	1.423	1.288	1.572	1.407	0.816	80	421	355	345	0.501	208	147	198	147	0
4	14	18	"PFJ0284"	"J269_5"	17250	24790	110	1754	1550	448	64	65	11	100	100	0	1322	1230	295	85	86	12	100	100	0	1.366	1.298	1.320	1.265	1.296	1.281	0.916	80	477	2927	2631	0.450	1690	1237	1486	1145	0
4	15	18	"PFJ0315"	"J2975_2"	17450	24800	120	683	667	302	63	63	10	99	95	0	1172	1099	433	80	82	11	99	99	0	0.568	0.593	0.589	0.533	2.178	0.600	0.888	120	534	1712	1623	-0.817	620	1092	604	1019	0
4	16	18	"PFJ0365"	"J378_1"	17640	24800	120	2246	2045	684	60	62	10	100	100	0	1845	1689	616	79	80	10	100	99	0	1.238	1.233	1.199	1.373	1.979	1.223	0.929	120	520	3952	3595	0.308	2186	1766	1985	1610	0
4	17	18	"PFK0117"	"Km799_7"	17830	24800	100	94	92	15	61	62	10	93	73	0	114	116	18	79	79	9	97	86	0	0.943	0.838	0.919	0.884	1.976	0.880	0.297	80	430	68	68	-0.085	33	35	31	37	0
4	18	18	"PFK0142"	"Kn10286_1"	18020	24800	120	1495	1339	563	61	63	11	100	99	0	1215	1121	396	81	81	10	100	100	0	1.265	1.229	1.223	1.129	2.113	1.279	0.898	120	540	2568	2318	0.339	1434	1134	1278	1040	0
4	19	18	"PFK0175"	"Kn1239_1"	18210	24800	110	95	94	15	61	63	11	92	72	0	145	147	26	80	81	11	100	98	0	0.523	0.493	0.504	0.470	2.162	0.416	0.457	80	384	99	100	-0.935	34	65	33	67	0
4	20	18	"PFK0203"	"Kn1453_6"	18360	24770	150	66	68	13	60	62	16	21	5	0	80	81	12	78	79	13	13	3	0	3.000	2.667	1.200	1.124	3.838	1.317	0.008	156	646	8	11	1.585	6	2	8	3	-50
4	21	18	"PFK0250"	"Kn2004_3"	18580	24800	110	337	349	85	60	61	10	100	100	0	536	525	127	76	77	13	100	100	0	0.602	0.644	0.634	0.646	1.307	0.614	0.884	80	548	737	738	-0.732	277	460	289	449	0
4	22	18	"PFK0277"	"Kn2223_1"	18780	24800	110	84	93	54	59	61	16	80	32	0	100	124	138	78	82	40	16	5	0	1.136	0.739	1.050	1.123	2.729	0.398	0.482	80	530	47	80	0.184	25	22	34	46	0
4	1	19	"PFK0478"	"Kn610_1"	14770	24980	100	1933	1843	502	67	71	20	100	100	0	992	962	239	85	91	38	100	100	0	2.057	2.025	2.058	2.004	1.340	2.098	0.904	80	421	2773	2653	1.041	1866	907	1776	877	0
4	2	19	"PFK0517"	"Kn8027_1"	14930	24950	150	73	75	13	69	75	52	0	0	0	90	90	12	86	108	288	0	0	0	1.000	1.500	1.016	1.206	3.764	0.165	0.837	156	704	8	10	0.000	4	4	6	4	-50
4	3	19	"PFK0524"	"Kn836_1"	15160	24980	110	308	318	86	67	68	11	100	100	0	378	399	89	85	86	11	100	100	0	0.823	0.799	0.798	0.782	1.387	0.794	0.849	80	512	534	565	-0.282	241	293	251	314	0
4	4	19	"PFK0554"	"Kn962_1"	15350	24980	110	143	146	29	66	66	11	100	98	0	160	162	26	85	86	11	100	97	0	1.027	1.039	1.051	1.051	1.637	1.056	0.620	80	493	152	157	0.038	77	75	80	77	0
4	5	19	"PFK0701"	"Ks15_2"	15550	24980	80	95	98	18	68	68	12	86	57	0	106	112	22	86	87	12	69	42	0	1.350	1.154	1.169	1.315	3.441	1.181	0.126	52	246	47	56	0.433	27	20	30	26	0
4	6	19	"PFK0743"	"Ks196_1"	15690	24950	150	71	73	14	69	70	14	20	5	0	88	91	17	88	89	12	19	9	0	100000.000	1.333	0.967	1.067	3.114	0.776	0.040	156	605	2	7	16.610	2	0	4	3	-50
4	7	19	"PFK1214"	"Ks82_7"	15880	24960	150	78	84	32	68	70	13	42	27	0	92	98	25	86	88	16	33	16	0	1.667	1.333	1.250	1.173	3.343	1.743	0.174	156	726	16	28	0.737	10	6	16	12	-50
4	8	19	"PFK1273"	"Ks97_17"	16110	24990	100	183	180	29	67	68	12	100	100	0	191	195	27	84	86	14	100	100	0	1.084	1.018	1.040	1.013	1.437	1.033	0.764	80	388	223	224	0.117	116	107	113	111	0
4	9	19	"PFK0237"	"Kn1802_2"	16260	24960	150	78	81	23	66	93	178	0	0	0	93	98	23	85	118	209	0	0	0	1.500	1.154	1.250	1.197	3.091	0.848	0.948	156	739	20	28	0.585	12	8	15	13	-50
4	10	19	"PFK0352"	"Kn3360_1"	16500	24990	110	119	121	20	65	68	31	90	33	0	127	130	23	83	87	42	52	10	0	1.227	1.191	1.264	1.245	1.968	1.259	0.440	80	510	98	103	0.295	54	44	56	47	0
4	11	19	"PFK0401"	"Kn4252_4"	16680	24990	110	102	108	22	64	67	31	65	18	0	131	130	18	82	85	42	67	5	0	0.776	0.917	0.853	0.891	2.128	0.703	0.561	80	504	87	92	-0.367	38	49	44	48	0
4	12	19	"PFK0571"	"Ks101_8"	16860	24980	110	1239	1204	346	64	65	18	100	100	0	516	527	169	84	86	22	100	98	0	2.720	2.573	2.457	2.681	1.447	2.551	0.902	80	511	1607	1583	1.444	1175	432	1140	443	0
4	13	19	"PFBL B0018"	"oPFBLOB0018"	17060	24980	120	2218	2035	739	66	68	18	100	100	0	1108	1083	447	86	88	22	96	95	0	2.106	1.975	1.920	2.296	1.952	1.939	0.921	120	555	3174	2966	1.074	2152	1022	1969	997	0
4	14	19	"PFM60469"	"oPFM60469"	17250	24990	120	37879	33809	15645	67	69	13	100	100	0	25892	23585	8677	88	89	13	100	100	0	1.465	1.436	1.468	1.206	2.000	1.521	0.932	120	534	63616	57239	0.551	37812	25804	33742	23497	0
4	15	19	"PFB0683"	"oPFB0683"	17440	24990	120	292	319	141	64	65	11	96	94	0	315	336	135	84	85	11	98	96	0	0.987	1.012	1.005	0.987	2.010	1.019	0.903	120	479	459	507	-0.019	228	231	255	252	0
4	16	19	"PFG0004"	"oPFG0004"	17630	24990	120	1115	1062	390	61	62	10	100	100	0	785	753	247	80	81	11	100	98	0	1.495	1.487	1.486	1.498	1.842	1.534	0.893	120	493	1759	1674	0.580	1054	705	1001	673	0
4	17	19	"PFC0763"	"oPFC0763"	17820	24990	100	100	100	19	63	63	10	92	77	0	116	117	18	80	81	10	97	81	0	1.028	1.000	0.971	0.929	2.543	1.060	0.372	80	388	73	74	0.040	37	36	37	37	0
4	18	19	"PFL0014"	"oPFL0014"	18010	24990	120	3999	3879	1798	62	63	10	100	100	0	2592	2382	1090	82	84	12	100	100	0	1.569	1.660	1.638	1.750	2.200	1.698	0.909	120	469	6447	6117	0.649	3937	2510	3817	2300	0
4	19	19	"PFM60471"	"oPFM60471"	18200	24990	120	1198	1143	359	61	63	10	100	100	0	19696	18187	5759	83	85	13	100	100	0	0.058	0.060	0.061	0.060	1.474	0.058	0.933	120	457	20750	19186	-4.109	1137	19613	1082	18104	0
4	20	19	"PFL0019"	"oPFL0019"	18390	24990	120	1998	1878	860	60	61	9	100	100	0	2184	1954	898	80	82	13	99	98	0	0.921	0.970	0.960	1.055	2.346	0.966	0.888	120	489	4042	3692	-0.119	1938	2104	1818	1874	0
4	21	19	"PFG0007"	"oPFG0007"	18580	24990	110	355	351	89	59	60	10	100	100	0	1209	1212	305	79	80	11	100	100	0	0.262	0.258	0.256	0.251	1.423	0.238	0.868	80	470	1426	1425	-1.933	296	1130	292	1133	0
4	22	19	"PFI17638"	"oPFI17638"	18770	24990	110	612	586	155	59	60	10	100	100	0	7769	7324	2048	81	86	55	100	100	0	0.072	0.073	0.072	0.072	1.329	0.067	0.903	80	498	8241	7770	-3.797	553	7688	527	7243	0
4	1	20	"PFBL B0024"	"oPFBLOB0024"	14780	25170	120	1037	987	423	65	67	19	98	97	0	1299	1255	439	84	85	13	100	100	0	0.800	0.787	0.816	0.695	2.055	0.809	0.902	120	612	2187	2093	-0.322	972	1215	922	1171	0
4	2	20	"PFBL B0025"	"oPFBLOB0025"	14970	25170	100	387	385	100	65	67	18	100	100	0	418	421	96	85	87	11	100	100	0	0.967	0.952	0.949	0.949	1.530	0.944	0.844	80	419	655	656	-0.048	322	333	320	336	0
4	3	20	"PFN0253"	"oPFN0253"	15160	25170	120	379	355	126	67	69	17	97	97	0	473	450	124	87	87	11	100	100	0	0.808	0.793	0.795	0.762	1.625	0.823	0.879	120	532	698	651	-0.307	312	386	288	363	0
4	4	20	"PFL0021"	"oPFL0021"	15350	25170	120	2319	2198	995	67	68	11	100	100	0	1749	1727	728	87	88	12	100	100	0	1.355	1.299	1.334	1.313	1.970	1.337	0.900	120	424	3914	3771	0.438	2252	1662	2131	1640	0
4	5	20	"PFF72416"	"oPFF72416"	15510	25160	150	75	78	15	69	70	14	32	11	0	105	106	19	90	91	14	50	24	0	0.400	0.563	0.737	0.809	2.882	0.666	0.094	156	592	21	25	-1.322	6	15	9	16	-50
4	6	20	"PFI17640"	"oPFI17640"	15720	25170	110	570	550	127	72	74	16	100	100	0	358	358	73	97	100	18	100	100	0	1.908	1.831	1.850	1.844	1.322	1.824	0.871	80	498	759	739	0.932	498	261	478	261	0
4	7	20	"PFK12891"	"oPFK12891"	15920	25170	110	254	255	67	77	81	21	100	98	0	846	846	209	104	117	80	100	100	0	0.239	0.240	0.234	0.231	1.386	0.231	0.849	80	465	919	920	-2.068	177	742	178	742	0
4	8	20	"PFJ12782"	"oPFJ12782"	16100	25180	140	39302	37118	25003	81	118	191	98	96	19	57188	42699	25441	111	164	234	100	99	35	0.687	0.870	0.882	0.724	2.155	0.908	0.918	156	614	96298	79625	-0.541	39221	57077	37037	42588	0
4	9	20	"PFL0025"	"oPFL0025"	16310	25180	130	1304	1252	491	75	119	206	95	90	0	1421	1576	550	101	158	243	97	97	0	0.931	0.798	0.798	0.753	1.550	0.821	0.917	120	544	2549	2652	-0.103	1229	1320	1177	1475	0
4	10	20	"PFF72418"	"oPFF72418"	16490	25180	120	2281	2097	994	66	67	11	100	100	0	2723	2654	1014	87	88	12	100	100	0	0.840	0.791	0.822	0.693	2.095	0.819	0.884	120	450	4851	4598	-0.251	2215	2636	2031	2567	0
4	11	20	"PFC0772"	"oPFC0772"	16680	25180	120	419	377	148	65	65	12	93	91	0	627	594	200	84	85	11	100	100	0	0.652	0.612	0.612	0.519	2.169	0.622	0.881	120	456	897	822	-0.617	354	543	312	510	0
4	12	20	"PFA32028"	"oPFA32028"	16860	25180	100	84	86	15	64	65	10	77	48	0	136	137	19	84	85	12	100	92	0	0.385	0.415	0.377	0.362	2.530	0.385	0.248	80	414	72	75	-1.379	20	52	22	53	0
4	13	20	"PFI17641"	"oPFI17641"	17060	25180	120	4926	4383	1927	64	65	11	100	100	0	4082	4074	1496	87	87	11	100	100	0	1.217	1.083	1.133	1.012	1.937	1.126	0.903	120	533	8857	8306	0.283	4862	3995	4319	3987	0
4	14	20	"PFL0027"	"oPFL0027"	17250	25180	120	440	407	136	66	67	12	99	99	0	698	683	230	88	88	12	99	98	0	0.613	0.573	0.587	0.579	1.947	0.560	0.876	120	505	984	936	-0.706	374	610	341	595	0
4	15	20	"PFK12903"	"oPFK12903"	17450	25150	110	104	106	18	64	65	11	97	86	0	134	134	23	84	85	12	98	86	0	0.800	0.840	0.717	0.827	1.924	0.808	0.465	80	475	90	92	-0.322	40	50	42	50	0
4	16	20	"PFI17664"	"oPFI17664"	17640	25150	110	305	304	89	62	63	10	98	97	0	965	918	213	82	83	11	100	100	0	0.275	0.289	0.295	0.279	1.496	0.292	0.842	80	445	1126	1078	-1.861	243	883	242	836	0
4	17	20	"PFH0013"	"oPFH0013"	17830	25150	120	329	319	112	62	63	10	96	95	0	1151	1116	368	82	83	11	100	100	0	0.250	0.249	0.251	0.221	1.823	0.245	0.898	120	519	1336	1291	-2.001	267	1069	257	1034	0
4	18	20	"PFD66991"	"oPFD66991"	18020	25140	110	244	236	50	62	63	10	100	100	0	293	289	58	82	83	12	100	100	0	0.863	0.841	0.830	0.842	1.338	0.803	0.837	80	433	393	381	-0.213	182	211	174	207	0
4	19	20	"PFM60502"	"oPFM60502"	18210	25150	120	626	620	262	61	62	11	100	98	0	1873	1768	727	82	84	14	100	100	0	0.315	0.332	0.326	0.317	2.151	0.318	0.864	120	456	2356	2245	-1.664	565	1791	559	1686	0
4	20	20	"PFI17667"	"oPFI17667"	18390	25150	120	1747	1632	649	61	62	11	100	100	0	991	954	356	81	83	13	99	97	0	1.853	1.800	1.800	1.856	2.137	1.865	0.892	120	463	2596	2444	0.890	1686	910	1571	873	0
4	21	20	"PFF72456"	"oPFF72456"	18580	25150	110	636	618	146	61	62	10	100	100	0	829	844	180	80	81	12	100	100	0	0.768	0.729	0.715	0.719	1.263	0.691	0.886	80	480	1324	1321	-0.381	575	749	557	764	0
4	22	20	"PFI17668"	"oPFI17668"	18770	25150	110	1073	1068	333	61	61	10	100	100	0	805	810	275	80	85	55	100	100	0	1.396	1.379	1.361	1.407	1.362	1.333	0.898	80	508	1737	1737	0.481	1012	725	1007	730	0
4	1	21	"PFJ12799"	"oPFJ12799"	14780	25340	110	105	108	25	65	66	18	82	56	0	138	140	24	83	84	14	96	87	0	0.727	0.754	0.701	0.711	2.034	0.784	0.411	80	496	95	100	-0.459	40	55	43	57	0
4	2	21	"PFF72457"	"oPFF72457"	14970	25330	110	2091	2012	529	66	67	11	100	100	0	5703	5515	1311	87	88	14	100	100	0	0.361	0.359	0.356	0.355	1.273	0.345	0.926	80	484	7641	7374	-1.472	2025	5616	1946	5428	0
4	3	21	"PFF72459"	"oPFF72459"	15160	25340	100	189	181	52	68	69	11	93	90	0	328	326	83	87	87	13	100	100	0	0.502	0.473	0.476	0.438	1.787	0.472	0.774	80	430	362	352	-0.994	121	241	113	239	0
4	4	21	"PFM60506"	"oPFM60506"	15350	25330	110	1718	1581	476	70	71	12	100	100	0	1046	969	306	88	91	17	100	100	0	1.720	1.715	1.687	1.758	1.376	1.688	0.910	80	435	2606	2392	0.783	1648	958	1511	881	0
4	5	21	"PFL0067"	"oPFL0067"	15530	25340	120	314	307	110	69	71	12	98	95	0	599	569	210	91	93	17	100	98	0	0.482	0.498	0.512	0.492	1.760	0.486	0.885	120	486	753	716	-1.052	245	508	238	478	0
4	6	21	"PFI17670"	"oPFI17670"	15720	25340	120	1324	1313	572	71	72	14	99	99	0	1351	1334	556	95	97	19	100	100	0	0.998	1.002	0.990	1.013	1.898	1.010	0.890	120	512	2509	2481	-0.003	1253	1256	1242	1239	0
4	7	21	"PFI17672"	"oPFI17672"	15910	25340	110	280	281	61	72	75	18	100	100	0	417	426	90	96	108	76	100	98	0	0.648	0.633	0.636	0.630	1.316	0.605	0.851	80	483	529	539	-0.626	208	321	209	330	0
4	8	21	"PFL0068"	"oPFL0068"	16090	25340	110	552	563	132	77	88	32	100	100	0	806	803	154	102	132	94	100	100	0	0.675	0.693	0.722	0.683	1.346	0.656	0.816	80	445	1179	1187	-0.568	475	704	486	701	0
4	9	21	"PFL0070"	"oPFL0070"	16290	25340	110	642	644	147	82	91	29	100	100	0	1567	1500	336	113	130	50	100	100	0	0.385	0.405	0.414	0.403	1.266	0.386	0.898	80	461	2014	1949	-1.377	560	1454	562	1387	0
4	10	21	"PFF72463"	"oPFF72463"	16480	25350	120	488	469	186	69	71	13	99	95	0	1063	1023	398	93	95	17	100	100	0	0.432	0.430	0.435	0.398	1.857	0.417	0.890	120	477	1389	1330	-1.211	419	970	400	930	0
4	11	21	"PFD66995"	"oPFD66995"	16670	25340	150	71	76	17	66	67	11	39	23	0	103	106	23	86	87	12	60	39	0	0.294	0.500	0.654	0.604	3.477	0.512	0.129	156	576	22	30	-1.766	5	17	10	20	-50
4	12	21	"PFL0074"	"oPFL0074"	16860	25340	110	2851	2702	803	64	65	10	100	100	0	2764	2540	911	84	87	20	100	100	0	1.040	1.074	1.028	1.118	1.358	1.004	0.909	80	464	5467	5094	0.056	2787	2680	2638	2456	0
4	13	21	"PFJ12802"	"oPFJ12802"	17050	25350	110	397	394	96	63	64	10	100	100	0	1185	1122	271	85	87	20	100	100	0	0.304	0.319	0.316	0.317	1.319	0.306	0.887	80	464	1434	1368	-1.720	334	1100	331	1037	0
4	14	21	"PFBL B0125"	"oPFBLOB0125"	17240	25350	120	382	363	117	64	64	10	99	98	0	428	403	124	85	85	11	98	97	0	0.927	0.940	0.918	0.959	1.932	0.936	0.861	120	521	661	617	-0.109	318	343	299	318	0
4	15	21	"PFN0269"	"oPFN0269"	17430	25350	110	6610	6188	1897	66	66	11	100	100	0	6877	6753	1787	85	86	12	100	100	0	0.963	0.918	0.922	0.896	1.299	0.920	0.906	80	499	13336	12790	-0.054	6544	6792	6122	6668	0
4	16	21	"PFD66996"	"oPFD66996"	17620	25350	120	1317	1228	435	65	65	11	100	100	0	916	873	352	83	84	13	98	98	0	1.503	1.472	1.446	1.623	1.919	1.438	0.900	120	583	2085	1953	0.588	1252	833	1163	790	0
4	17	21	"PFF72496"	"oPFF72496"	17820	25350	120	1012	944	331	61	63	10	100	100	0	499	489	153	79	81	10	100	100	0	2.264	2.154	2.094	2.154	1.829	2.242	0.884	120	550	1371	1293	1.179	951	420	883	410	0
4	18	21	"PFH0035"	"oPFH0035"	18000	25350	100	280	278	66	61	62	10	100	100	0	563	583	138	78	79	11	100	100	0	0.452	0.430	0.423	0.424	1.296	0.414	0.871	80	457	704	722	-1.147	219	485	217	505	0
4	19	21	"PFL0139"	"oPFL0139"	18200	25350	120	1004	917	320	60	61	11	100	100	0	988	941	343	78	79	11	100	99	0	1.037	0.993	1.010	1.038	1.893	0.983	0.884	120	519	1854	1720	0.053	944	910	857	863	0
4	20	21	"PFBL B0173"	"oPFBLOB0173"	18390	25350	120	221	218	66	60	61	10	99	98	0	320	324	103	79	80	11	98	96	0	0.668	0.645	0.628	0.628	1.789	0.623	0.850	120	490	402	403	-0.582	161	241	158	245	0
4	21	21	"PFI17720"	"oPFI17720"	18570	25350	100	96	97	16	61	61	10	95	85	0	112	114	18	80	80	11	93	75	0	1.094	1.059	1.012	1.041	2.736	1.100	0.258	80	427	67	70	0.129	35	32	36	34	0
4	22	21	"PFG0054"	"oPFG0054"	18760	25350	110	1159	1125	370	60	63	22	100	100	0	2409	2267	728	79	94	125	100	100	0	0.472	0.487	0.488	0.478	1.376	0.458	0.900	80	531	3429	3253	-1.084	1099	2330	1065	2188	0
4	1	22	"PFN0287"	"oPFN0287"	14780	25530	120	181	182	57	64	65	10	96	94	0	271	265	77	81	82	11	96	95	0	0.616	0.641	0.630	0.628	1.853	0.637	0.790	120	664	307	302	-0.699	117	190	118	184	0
4	2	22	"PFL0140"	"oPFL0140"	14960	25530	120	1267	1261	519	65	66	11	100	100	0	925	860	355	83	84	14	100	97	0	1.428	1.539	1.513	1.687	1.819	1.547	0.918	120	618	2044	1973	0.514	1202	842	1196	777	0
4	3	22	"PFL0142"	"oPFL0142"	15150	25530	110	255	254	56	65	66	11	100	100	0	610	588	157	83	84	15	100	100	0	0.361	0.374	0.370	0.375	1.415	0.341	0.855	80	542	717	694	-1.472	190	527	189	505	0
4	4	22	"PFL0144"	"oPFL0144"	15340	25530	110	198	205	41	65	67	12	100	100	0	476	481	98	84	86	18	100	100	0	0.339	0.353	0.372	0.348	1.347	0.329	0.839	80	558	525	537	-1.559	133	392	140	397	0
4	5	22	"PFJ12815"	"oPFJ12815"	15520	25530	110	339	343	80	65	66	11	100	100	0	1024	1038	198	84	86	16	100	100	0	0.291	0.291	0.293	0.285	1.273	0.280	0.899	80	527	1214	1232	-1.778	274	940	278	954	0
4	6	22	"PFI17725"	"oPFI17725"	15720	25530	120	12993	11973	3808	64	66	11	100	100	0	3704	3519	1446	82	83	14	100	100	0	3.570	3.465	3.322	4.063	1.883	3.428	0.920	120	635	16551	15346	1.836	12929	3622	11909	3437	0
4	7	22	"PFL0149"	"oPFL0149"	15910	25540	110	140	141	31	65	66	11	100	97	0	135	138	24	82	83	11	97	93	0	1.415	1.357	1.364	1.372	1.918	1.431	0.552	80	541	128	132	0.501	75	53	76	56	0
4	8	22	"PFG0057"	"oPFG0057"	16090	25530	110	287	283	59	66	67	11	100	100	0	273	269	55	84	85	12	100	100	0	1.169	1.173	1.170	1.190	1.382	1.131	0.856	80	558	410	402	0.226	221	189	217	185	0
4	9	22	"PFF72505"	"oPFF72505"	16290	25530	110	709	694	152	71	73	14	100	100	0	318	311	60	92	96	19	100	100	0	2.823	2.845	2.707	2.874	1.254	2.878	0.878	80	570	864	842	1.497	638	226	623	219	0
4	10	22	"PFM60543"	"oPFM60543"	16480	25540	110	291	285	81	71	73	13	100	100	0	862	826	248	93	96	17	100	100	0	0.286	0.292	0.289	0.281	1.463	0.272	0.863	80	524	989	947	-1.805	220	769	214	733	0
4	11	22	"PFBL B0178"	"oPFBLOB0178"	16670	25540	120	7602	6955	2749	68	69	13	100	100	0	3538	3451	1489	88	90	14	98	98	0	2.184	2.048	2.029	2.298	2.010	2.038	0.918	120	598	10984	10250	1.127	7534	3450	6887	3363	0
4	12	22	"PFG0058"	"oPFG0058"	16860	25550	130	234	234	84	65	213	2261	0	0	0	213	217	60	86	230	1939	0	0	0	1.331	1.290	1.304	1.247	1.736	1.237	0.818	120	723	296	300	0.412	169	127	169	131	0
4	13	22	"PFBL B0180"	"oPFBLOB0180"	17050	25540	110	234	227	53	64	64	10	100	100	0	248	244	58	83	85	14	100	100	0	1.030	1.012	0.978	1.030	1.483	1.009	0.808	80	531	335	324	0.043	170	165	163	161	0
4	14	22	"PFBL B0182"	"oPFBLOB0182"	17230	25540	110	2835	2742	826	64	67	25	100	100	0	993	952	306	83	86	25	100	100	0	3.045	3.082	3.057	3.180	1.487	3.068	0.919	80	527	3681	3547	1.606	2771	910	2678	869	0
4	15	22	"PFBL B0184"	"oPFBLOB0184"	17430	25550	120	322	330	113	64	65	12	97	95	0	565	538	161	84	86	22	100	100	0	0.536	0.586	0.567	0.539	1.786	0.580	0.856	120	638	739	720	-0.899	258	481	266	454	0
4	16	22	"PFI17729"	"oPFI17729"	17620	25550	120	90	91	16	63	64	11	85	61	0	123	126	20	82	83	11	95	83	0	0.659	0.636	0.675	0.646	2.204	0.603	0.350	120	584	68	72	-0.603	27	41	28	44	0
4	17	22	"PFH0036"	"oPFH0036"	17810	25550	120	1699	1687	674	62	63	10	100	100	0	2449	2407	891	80	81	11	100	100	0	0.691	0.698	0.706	0.674	1.745	0.696	0.908	120	585	4006	3952	-0.533	1637	2369	1625	2327	0
4	18	22	"PFA32038"	"oPFA32038"	18000	25550	120	2875	2658	973	61	63	10	100	100	0	3450	3412	1267	79	80	11	100	100	0	0.835	0.779	0.783	0.777	1.644	0.760	0.894	120	551	6185	5930	-0.261	2814	3371	2597	3333	0
4	19	22	"EMPTY"	"EMPTY"	18170	25540	150	62	63	17	59	61	10	18	5	0	78	86	73	78	79	10	12	3	0	100000.000	0.500	1.000	0.845	3.387	0.477	0.257	156	748	3	12	16.610	3	0	4	8	-50
4	20	22	"EMPTY"	"EMPTY"	18360	25540	150	59	61	10	59	60	10	13	3	0	77	79	15	77	78	9	23	8	0	0.000	1.000	0.875	0.730	3.232	0.408	0.023	156	730	0	4	Error	0	0	2	2	-50
4	21	22	"EMPTY"	"EMPTY"	18550	25540	150	59	60	9	59	60	9	13	5	0	77	77	9	77	78	10	14	1	0	0.000	100000.000	1.000	0.921	3.855	0.773	0.001	156	757	0	1	Error	0	0	1	0	-50
4	22	22	"EMPTY"	"EMPTY"	18740	25540	150	58	59	10	59	60	16	7	0	0	76	77	8	76	85	93	0	0	0	100000.000	0.000	1.278	1.152	3.082	0.018	0.002	156	957	-1	1	16.610	-1	0	0	1	-50
5	1	1	"PFI0414"	"I5572_1"	1200	25980	140	356	350	87	62	62	10	100	100	0	270	269	62	84	85	10	100	99	0	1.581	1.557	1.582	1.588	1.461	1.573	0.869	156	839	480	473	0.661	294	186	288	185	0
5	2	1	"PFI0486"	"I7438_2"	1380	25980	140	8138	8173	3389	62	63	11	100	100	0	2657	2618	1007	86	87	12	100	100	0	3.141	3.203	3.200	3.204	1.530	3.341	0.933	156	763	10647	10643	1.651	8076	2571	8111	2532	0
5	3	1	"PFI0416"	"I5607_1"	1590	25980	130	167	169	29	64	65	12	100	100	0	156	158	26	86	88	13	100	97	0	1.471	1.458	1.511	1.500	1.632	1.577	0.617	120	665	173	177	0.557	103	70	105	72	0
5	4	1	"PFI0237"	"I16933_1"	1770	25980	130	556	568	149	65	67	16	100	100	0	491	496	107	87	89	15	100	100	0	1.215	1.230	1.228	1.220	1.280	1.262	0.903	120	649	895	912	0.281	491	404	503	409	0
5	5	1	"PFI0401"	"I5180_2"	1970	25990	140	388	362	100	66	69	15	100	99	0	714	673	185	90	97	29	100	100	0	0.516	0.508	0.518	0.492	1.359	0.503	0.921	156	712	946	879	-0.954	322	624	296	583	0
5	6	1	"PFI0236"	"I1689_2"	2140	25990	170	2234	1941	1101	65	67	15	100	100	0	4601	3852	2315	89	98	31	100	100	0	0.481	0.499	0.501	0.503	1.445	0.483	0.940	208	961	6681	5639	-1.057	2169	4512	1876	3763	0
5	7	1	"PFJ0542"	"J667_1"	2340	25990	140	1973	2044	649	64	66	12	100	100	0	925	891	250	89	94	24	100	98	0	2.283	2.469	2.484	2.572	1.526	2.590	0.915	156	706	2745	2782	1.191	1909	836	1980	802	0
5	8	1	"PFJ0005"	"J1011_3"	2520	25990	130	1535	1586	456	65	69	24	100	100	0	763	768	187	89	94	26	100	99	0	2.181	2.240	2.234	2.279	1.369	2.321	0.935	120	610	2144	2200	1.125	1470	674	1521	679	0
5	9	1	"PFJ0310"	"J2896_1"	2710	25990	140	2049	2047	543	65	68	22	100	100	0	4026	3991	1037	89	96	28	100	100	0	0.504	0.508	0.515	0.510	1.316	0.502	0.944	156	758	5921	5884	-0.989	1984	3937	1982	3902	0
5	10	1	"PFJ0140"	"J17_1"	2910	25990	140	4422	4346	1189	65	66	12	100	100	0	3717	3616	987	90	95	23	100	100	0	1.201	1.214	1.242	1.223	1.376	1.229	0.940	156	737	7984	7807	0.265	4357	3627	4281	3526	0
5	11	1	"PFJ0200"	"J21_1"	3090	25990	130	975	993	187	64	66	14	100	100	0	1173	1182	228	89	96	27	100	100	0	0.840	0.850	0.857	0.852	1.225	0.849	0.926	120	644	1995	2022	-0.251	911	1084	929	1093	0
5	12	1	"PFJ0215"	"J21_7"	3290	25990	130	866	860	157	71	98	74	100	100	0	1882	1817	313	107	234	295	100	99	0	0.448	0.461	0.459	0.462	1.220	0.455	0.903	120	666	2570	2499	-1.159	795	1775	789	1710	0
5	13	1	"PFJ0476"	"J53_48"	3490	26010	140	2821	2863	603	94	134	86	100	100	0	9183	9331	2164	241	352	333	100	100	0	0.305	0.305	0.312	0.303	1.248	0.299	0.917	156	747	11669	11859	-1.713	2727	8942	2769	9090	0
5	14	1	"PFJ0510"	"J58_2"	3670	26000	130	2014	2015	493	81	112	82	100	100	0	2295	2315	579	118	238	265	100	99	0	0.888	0.880	0.885	0.878	1.188	0.883	0.909	120	646	4110	4131	-0.171	1933	2177	1934	2197	0
5	15	1	"PFJ0563"	"J70_2"	3850	26000	130	244	247	39	67	69	16	100	100	0	635	636	105	90	96	30	100	100	0	0.325	0.330	0.328	0.327	1.268	0.316	0.889	120	632	722	726	-1.623	177	545	180	546	0
5	16	1	"PFJ0575"	"J73_12"	4040	26010	140	3494	3417	1142	64	65	11	100	100	0	2054	1987	542	86	88	13	100	100	0	1.743	1.764	1.828	1.685	1.404	1.839	0.946	156	702	5398	5254	0.801	3430	1968	3353	1901	0
5	17	1	"PFJ0599"	"J85_3"	4220	26010	140	1343	1343	342	64	65	12	100	100	0	841	796	229	85	86	11	100	100	0	1.692	1.799	1.866	1.885	1.472	1.813	0.913	156	706	2035	1990	0.759	1279	756	1279	711	0
5	18	1	"PFJ0018"	"J109_5"	4420	26010	140	167	166	34	65	67	17	98	96	0	198	198	39	85	91	37	98	85	0	0.903	0.894	0.893	0.884	1.629	0.766	0.705	156	695	215	214	-0.148	102	113	101	113	0
5	19	1	"PFJ0181"	"J198_5"	4610	26010	170	2783	2470	1332	65	67	15	100	100	0	5626	4894	2672	86	93	43	100	100	0	0.491	0.500	0.502	0.501	1.456	0.492	0.940	208	967	8258	7213	-1.027	2718	5540	2405	4808	0
5	20	1	"PFJ0227"	"J227_2"	4790	26010	130	257	263	45	65	66	12	100	100	0	330	336	69	88	93	37	100	99	0	0.793	0.798	0.810	0.809	1.407	0.774	0.815	120	629	434	446	-0.334	192	242	198	248	0
5	21	1	"PFJ0246"	"J242_1"	4990	26020	130	147	151	31	66	67	14	99	98	0	149	156	35	89	96	39	80	25	0	1.350	1.269	1.310	1.334	1.683	1.151	0.568	120	660	141	152	0.433	81	60	85	67	0
5	22	1	"PFJ0280"	"J268_1"	5180	26020	140	1940	1830	467	65	67	14	100	100	0	1624	1589	403	85	91	35	100	100	0	1.218	1.174	1.254	1.150	1.387	1.185	0.925	156	825	3414	3269	0.285	1875	1539	1765	1504	0
5	1	2	"PFJ0322"	"J309_17"	1180	26190	130	317	322	72	61	62	10	100	100	0	377	379	75	85	86	10	100	100	0	0.877	0.888	0.865	0.892	1.391	0.874	0.879	120	695	548	555	-0.190	256	292	261	294	0
5	2	2	"PFJ0363"	"J373_1"	1370	26200	130	275	272	55	64	65	12	100	100	0	603	600	86	86	87	12	100	100	0	0.408	0.405	0.392	0.394	1.333	0.407	0.871	120	594	728	722	-1.293	211	517	208	514	0
5	3	2	"PFN0173"	"N132_113"	1570	26200	130	2522	2469	484	65	67	13	100	100	0	1519	1505	240	87	90	15	100	100	0	1.716	1.695	1.718	1.683	1.173	1.753	0.946	120	612	3889	3822	0.779	2457	1432	2404	1418	0
5	4	2	"PFN0184"	"N132_132"	1750	26200	130	1914	1915	323	66	70	18	100	100	0	633	647	149	91	94	17	100	100	0	3.410	3.326	3.395	3.375	1.252	3.370	0.909	120	596	2390	2405	1.770	1848	542	1849	556	0
5	5	2	"PFN0186"	"N132_136"	1940	26210	130	686	670	128	67	70	18	100	100	0	2120	2140	427	93	99	25	100	100	0	0.305	0.295	0.304	0.290	1.289	0.288	0.908	120	600	2646	2650	-1.711	619	2027	603	2047	0
5	6	2	"PFN0203"	"N132_171"	2140	26200	130	359	365	60	67	69	16	100	100	0	575	588	121	97	106	34	100	100	0	0.611	0.607	0.610	0.613	1.253	0.605	0.896	120	550	770	789	-0.711	292	478	298	491	0
5	7	2	"PFN0208"	"N132_178"	2330	26210	140	516	498	122	67	69	18	99	98	0	1221	1189	328	96	102	26	100	100	0	0.399	0.394	0.400	0.389	1.419	0.380	0.905	156	584	1574	1524	-1.325	449	1125	431	1093	0
5	8	2	"PFN0211"	"N132_181"	2510	26200	130	241	241	41	68	73	23	100	100	0	366	376	85	93	99	25	100	100	0	0.634	0.611	0.616	0.620	1.347	0.585	0.839	120	554	446	456	-0.658	173	273	173	283	0
5	9	2	"PFN0362"	"N135_24"	2710	26200	130	2085	2050	266	67	69	14	100	100	0	1498	1501	326	92	97	20	100	100	0	1.435	1.407	1.463	1.440	1.251	1.393	0.935	120	579	3424	3392	0.521	2018	1406	1983	1409	0
5	10	2	"PFN0373"	"N136_4"	2890	26200	130	1970	2042	453	66	67	13	100	100	0	993	1002	180	90	95	21	100	100	0	2.109	2.167	2.177	2.162	1.216	2.244	0.939	120	552	2807	2888	1.076	1904	903	1976	912	0
5	11	2	"PFN0401"	"N137_50"	3080	26210	140	942	928	269	64	66	12	100	100	0	694	662	186	87	91	19	100	100	0	1.446	1.503	1.563	1.510	1.523	1.527	0.917	156	659	1485	1439	0.533	878	607	864	575	0
5	12	2	"PFN0423"	"N138_31"	3280	26210	150	165	168	50	72	75	19	94	91	0	182	182	41	100	137	75	56	5	0	1.134	1.171	1.158	1.158	1.799	0.718	0.296	156	653	175	178	0.182	93	82	96	82	-50
5	13	2	"PFN0433"	"N138_45"	3460	26210	150	317	298	145	90	104	57	77	72	0	314	288	113	168	206	144	50	3	0	1.555	1.733	1.534	1.290	2.449	1.392	0.423	156	638	373	328	0.637	227	146	208	120	-50
5	14	2	"PFN0409"	"N138_104"	3670	26220	110	899	889	164	90	116	88	100	100	0	518	532	103	120	154	75	100	100	0	2.033	1.939	2.045	1.959	1.300	2.139	0.861	80	496	1207	1211	1.023	809	398	799	412	0
5	15	2	"PFN0534"	"N143_18"	3850	26210	130	310	313	58	70	81	64	100	99	0	388	395	79	95	103	37	100	99	0	0.819	0.810	0.795	0.819	1.354	0.797	0.853	120	588	533	543	-0.288	240	293	243	300	0
5	16	2	"PFN0540"	"N143_29"	4030	26210	130	659	651	87	65	68	14	100	100	0	693	709	148	87	90	14	100	100	0	0.980	0.942	0.980	0.961	1.270	0.911	0.905	120	530	1200	1208	-0.029	594	606	586	622	0
5	17	2	"PFN0556"	"N143_56"	4220	26210	120	134	141	39	66	74	33	93	53	0	149	156	47	89	95	26	87	58	0	1.133	1.119	1.084	1.265	2.138	1.049	0.640	120	527	128	142	0.181	68	60	75	67	0
5	18	2	"PFN0562"	"N143_66"	4420	26210	130	1462	1439	256	68	76	34	100	100	0	946	947	250	90	102	48	100	99	0	1.629	1.600	1.683	1.659	1.337	1.602	0.906	120	556	2250	2228	0.704	1394	856	1371	857	0
5	19	2	"PFN0608"	"N147_16"	4600	26220	130	265	272	49	68	72	20	100	100	0	227	233	53	92	105	56	100	70	0	1.459	1.447	1.563	1.503	1.452	1.420	0.692	120	523	332	345	0.545	197	135	204	141	0
5	20	2	"PFN0623"	"N148_7"	4800	26220	120	226	228	37	66	68	12	100	100	0	258	269	55	90	100	39	100	100	0	0.952	0.905	0.910	0.915	1.387	0.882	0.728	120	527	328	341	-0.070	160	168	162	179	0
5	21	2	"PFN0714"	"N151_50"	4980	26220	130	3685	3703	612	67	71	19	100	100	0	8459	8557	1873	93	119	78	100	100	0	0.432	0.430	0.456	0.437	1.286	0.412	0.913	120	534	11984	12100	-1.209	3618	8366	3636	8464	0
5	22	2	"PFN0723"	"N152_1"	5180	26220	140	699	665	179	66	68	18	100	99	0	1035	1011	296	87	105	68	100	100	0	0.668	0.648	0.663	0.647	1.444	0.632	0.893	156	634	1581	1523	-0.583	633	948	599	924	0
5	1	3	"PFN0727"	"N152_17"	1180	26400	130	362	368	85	62	63	10	100	100	0	455	456	83	85	86	13	100	100	0	0.811	0.825	0.813	0.810	1.297	0.842	0.903	120	658	670	677	-0.303	300	370	306	371	0
5	2	3	"PFN0735"	"N153_15"	1370	26400	140	595	552	169	64	64	10	99	99	0	555	515	158	86	88	13	99	97	0	1.132	1.138	1.136	1.173	1.719	1.135	0.901	156	605	1000	917	0.179	531	469	488	429	0
5	3	3	"PFN0750"	"N155_14"	1560	26400	120	769	784	144	64	65	11	100	100	0	1737	1739	300	89	91	14	100	100	0	0.428	0.436	0.434	0.435	1.188	0.428	0.944	120	497	2353	2370	-1.225	705	1648	720	1650	0
5	4	3	"PFN0757"	"N155_25"	1750	26400	130	1161	1211	262	65	67	12	100	100	0	797	801	159	89	92	15	100	100	0	1.548	1.610	1.631	1.613	1.243	1.646	0.916	120	578	1804	1858	0.630	1096	708	1146	712	0
5	5	3	"PFB0217"	"B567"	1950	26400	130	681	667	106	64	66	12	100	100	0	474	481	86	88	91	16	100	100	0	1.598	1.534	1.554	1.542	1.294	1.575	0.902	120	549	1003	996	0.677	617	386	603	393	0
5	6	3	"PFB0221"	"B573"	2130	26400	130	293	300	66	64	65	12	100	100	0	894	922	222	90	93	18	100	100	0	0.285	0.284	0.285	0.284	1.281	0.273	0.886	120	547	1033	1068	-1.812	229	804	236	832	0
5	7	3	"PFB0223"	"B577"	2320	26400	130	308	323	56	65	69	23	100	100	0	744	784	163	91	96	24	100	100	0	0.372	0.372	0.373	0.374	1.256	0.359	0.887	120	527	896	951	-1.426	243	653	258	693	0
5	8	3	"PFB0225"	"B583"	2510	26390	130	1868	1937	420	68	76	35	100	100	0	1249	1244	257	94	103	33	100	100	0	1.558	1.625	1.640	1.639	1.262	1.646	0.933	120	548	2955	3019	0.640	1800	1155	1869	1150	0
5	9	3	"PFB0227"	"B587"	2700	26400	120	265	269	49	66	74	31	100	100	0	530	531	91	90	98	30	100	100	0	0.452	0.460	0.455	0.457	1.293	0.455	0.858	120	549	639	644	-1.145	199	440	203	441	0
5	10	3	"PFB0229"	"B590"	2900	26390	110	110	113	20	64	66	13	97	88	0	127	133	33	85	87	13	92	73	0	1.095	1.021	1.057	1.095	2.084	0.962	0.402	80	503	88	97	0.131	46	42	49	48	0
5	11	3	"PFB0246"	"B618"	3090	26400	110	96	97	16	63	65	12	91	67	0	118	121	27	81	83	11	87	68	0	0.892	0.850	0.741	0.943	2.364	0.789	0.324	80	491	70	74	-0.165	33	37	34	40	0
5	12	3	"PFB0256"	"B634"	3290	26430	150	83	84	19	64	68	16	57	24	0	108	108	25	85	91	22	50	16	0	0.826	0.870	0.960	0.918	2.563	0.695	0.349	156	664	42	43	-0.276	19	23	20	23	-50
5	13	3	"PFB0259"	"B64"	3460	26410	130	500	488	99	72	78	37	100	99	0	1458	1465	243	98	109	44	100	100	0	0.315	0.304	0.307	0.298	1.282	0.303	0.919	120	451	1788	1783	-1.668	428	1360	416	1367	0
5	14	3	"PFB0262"	"B645"	3640	26420	150	102	102	23	72	80	44	26	1	0	120	126	31	99	106	42	26	3	0	1.429	1.111	1.205	1.118	2.701	0.603	0.420	156	617	51	57	0.515	30	21	30	27	-50
5	15	3	"PFB0270"	"B664"	3840	26410	130	399	403	74	68	70	17	100	100	0	217	218	40	91	93	18	100	99	0	2.627	2.638	2.734	2.707	1.394	2.655	0.824	120	580	457	462	1.393	331	126	335	127	0
5	16	3	"PFB0273"	"B667"	4030	26400	130	693	683	99	69	71	16	100	100	0	449	440	64	90	91	14	100	100	0	1.738	1.754	1.759	1.777	1.256	1.758	0.940	120	547	983	964	0.798	624	359	614	350	0
5	17	3	"PFC0002"	"C101"	4210	26410	130	1539	1501	218	70	73	18	100	100	0	568	559	102	92	94	15	100	100	0	3.086	3.064	3.069	3.114	1.244	3.107	0.918	120	581	1945	1898	1.626	1469	476	1431	467	0
5	18	3	"PFC0006"	"C113"	4420	26410	130	598	590	95	68	73	25	100	100	0	299	299	59	90	95	24	100	100	0	2.536	2.498	2.527	2.553	1.394	2.622	0.826	120	618	739	731	1.342	530	209	522	209	0
5	19	3	"PFC0009"	"C116"	4610	26400	130	623	620	111	66	69	15	100	100	0	469	476	111	87	91	18	100	100	0	1.458	1.424	1.434	1.464	1.314	1.437	0.901	120	532	939	943	0.544	557	382	554	389	0
5	20	3	"PFC0011"	"C118"	4790	26410	130	207	213	45	67	69	14	100	100	0	181	186	42	87	90	23	100	94	0	1.489	1.475	1.568	1.546	1.536	1.491	0.726	120	578	234	245	0.575	140	94	146	99	0
5	21	3	"PFC0013"	"C122"	5020	26410	150	90	93	25	67	70	17	62	37	0	110	115	30	88	107	69	8	0	0	1.045	0.963	0.990	1.018	2.746	0.194	0.098	156	562	45	53	0.064	23	22	26	27	-50
5	22	3	"PFC0015"	"C125"	5180	26410	140	971	902	316	64	66	14	100	99	0	985	927	305	85	94	50	99	96	0	1.008	0.995	1.011	0.963	1.627	1.004	0.911	156	589	1807	1680	0.011	907	900	838	842	0
5	1	4	"PFC0035"	"C162"	1180	26590	130	1572	1656	428	62	63	10	100	100	0	1717	1764	336	86	87	14	100	100	0	0.926	0.950	0.986	0.933	1.251	0.972	0.935	120	642	3141	3272	-0.111	1510	1631	1594	1678	0
5	2	4	"PFC0037"	"C164"	1370	26590	120	603	607	115	63	64	10	100	100	0	405	399	61	86	88	15	100	100	0	1.693	1.738	1.695	1.735	1.248	1.782	0.912	120	496	859	857	0.759	540	319	544	313	0
5	3	4	"PFC0039"	"C171"	1570	26590	120	246	243	42	63	63	10	99	99	0	436	434	78	86	87	11	100	100	0	0.523	0.517	0.519	0.504	1.509	0.505	0.878	120	514	533	528	-0.936	183	350	180	348	0
5	4	4	"PFC0042"	"C179"	1760	26590	120	830	815	143	64	66	11	100	100	0	464	475	105	87	87	11	100	100	0	2.032	1.936	2.012	1.962	1.267	1.961	0.897	120	500	1143	1139	1.023	766	377	751	388	0
5	5	4	"PFC0044"	"C180"	1950	26590	130	534	535	81	63	64	11	100	100	0	358	359	67	85	86	12	100	100	0	1.725	1.723	1.709	1.750	1.315	1.731	0.878	120	580	744	746	0.787	471	273	472	274	0
5	6	4	"PFC0046"	"C184"	2140	26590	120	141	141	23	62	63	10	100	100	0	218	225	44	84	86	13	100	100	0	0.590	0.560	0.569	0.566	1.524	0.525	0.725	120	500	213	220	-0.762	79	134	79	141	0
5	7	4	"PFD0183"	"D23156_27"	2330	26590	130	680	690	127	63	65	18	100	100	0	728	715	173	86	88	15	100	100	0	0.961	0.997	1.043	1.016	1.332	0.965	0.885	120	565	1259	1256	-0.057	617	642	627	629	0
5	8	4	"PFD0186"	"D23156_40"	2520	26590	130	699	695	123	65	69	25	100	100	0	635	647	123	87	92	24	100	100	0	1.157	1.125	1.195	1.129	1.312	1.131	0.891	120	578	1182	1190	0.210	634	548	630	560	0
5	9	4	"PFD0190"	"D2337_1"	2710	26590	120	294	292	56	64	65	11	100	100	0	186	189	36	84	85	12	100	100	0	2.255	2.171	2.275	2.222	1.505	2.285	0.741	120	514	332	333	1.173	230	102	228	105	0
5	10	4	"PFD0198"	"D23657_2"	2900	26590	120	103	104	20	64	66	14	92	72	0	121	125	28	83	85	13	83	69	0	1.026	0.952	1.024	1.085	2.276	3.793	0.179	120	556	77	82	0.037	39	38	40	42	0
5	11	4	"PFD0208"	"D25498_1"	3090	26600	110	94	95	17	62	64	13	88	71	0	115	117	20	81	82	11	91	75	0	0.941	0.917	0.944	1.008	2.492	0.939	0.386	80	478	66	69	-0.087	32	34	33	36	0
5	12	4	"PFD0213"	"D2660_1"	3260	26600	90	99	97	17	62	64	13	88	67	0	117	120	23	84	84	12	88	61	0	1.121	0.972	0.913	1.008	2.465	0.921	0.289	52	341	70	71	0.165	37	33	35	36	0
5	13	4	"PFD0248"	"D33539_109"	3470	26600	130	255	257	43	64	65	12	100	100	0	452	463	94	84	85	13	100	100	0	0.519	0.509	0.515	0.511	1.310	0.492	0.872	120	564	559	572	-0.946	191	368	193	379	0
5	14	4	"PFD0250"	"D33539_15"	3650	26600	130	1166	1188	237	63	65	13	100	100	0	623	630	135	84	85	12	100	100	0	2.046	2.060	2.222	2.085	1.349	2.131	0.876	120	496	1642	1671	1.033	1103	539	1125	546	0
5	15	4	"PFD0252"	"D33539_17"	3840	26610	130	440	443	82	64	66	13	100	100	0	414	406	76	86	86	12	100	100	0	1.146	1.184	1.185	1.188	1.307	1.195	0.897	120	543	704	699	0.197	376	328	379	320	0
5	16	4	"PFD0256"	"D33539_23"	4030	26600	130	274	277	42	68	70	16	100	100	0	455	458	72	89	91	15	100	100	0	0.563	0.566	0.568	0.565	1.251	0.553	0.893	120	571	572	578	-0.829	206	366	209	369	0
5	17	4	"PFD0259"	"D33539_28"	4230	26600	130	1995	2005	401	69	72	17	100	100	0	1401	1398	292	91	93	16	100	100	0	1.470	1.481	1.497	1.499	1.202	1.489	0.954	120	601	3236	3243	0.556	1926	1310	1936	1307	0
5	18	4	"PFD0261"	"D33539_3"	4430	26600	110	110	110	22	67	70	16	90	65	0	131	137	25	87	89	14	96	82	0	0.977	0.860	0.908	0.903	2.166	0.960	0.439	80	458	87	93	-0.033	43	44	43	50	0
5	19	4	"PFD0277"	"D33539_63"	4610	26600	130	685	695	117	64	65	11	100	100	0	678	684	152	84	86	12	100	100	0	1.045	1.052	1.093	1.069	1.260	1.053	0.904	120	571	1215	1231	0.064	621	594	631	600	0
5	20	4	"PFD0281"	"D33539_69"	4800	26600	120	114	115	22	64	65	10	98	95	0	133	135	25	82	83	11	97	90	0	0.980	0.962	0.954	0.985	2.047	0.981	0.518	120	514	101	104	-0.029	50	51	51	53	0
5	21	4	"PFD0283"	"D33539_74"	4990	26600	120	109	110	22	66	66	11	92	85	0	126	131	26	83	84	12	95	85	0	1.000	0.917	0.883	0.926	2.062	0.880	0.469	120	485	86	92	0.000	43	43	44	48	0
5	22	4	"PFD0286"	"D33539_85"	5180	26600	130	661	672	111	64	64	10	100	100	0	693	683	127	83	84	11	100	100	0	0.979	1.013	1.045	1.026	1.293	0.990	0.906	120	574	1207	1208	-0.031	597	610	608	600	0
5	1	5	"PFD0288"	"D33539_87"	1180	26780	130	385	381	69	63	64	11	100	100	0	362	361	68	85	86	12	100	100	0	1.162	1.152	1.135	1.148	1.290	1.154	0.910	120	662	599	594	0.217	322	277	318	276	0
5	2	5	"PFD0292"	"D33539_97"	1380	26780	130	131	132	23	63	64	10	100	97	0	158	160	28	84	85	11	100	97	0	0.919	0.908	0.888	0.903	1.717	0.876	0.631	120	565	142	145	-0.122	68	74	69	76	0
5	3	5	"PFD0343"	"D40381_1"	1570	26780	130	201	200	36	63	64	10	100	100	0	197	205	44	85	86	11	100	100	0	1.232	1.142	1.195	1.167	1.420	1.130	0.799	120	562	250	257	0.301	138	112	137	120	0
5	4	5	"PFD0345"	"D4043_2"	1760	26780	130	629	636	129	64	65	11	100	100	0	566	566	105	86	87	11	100	100	0	1.177	1.192	1.269	1.189	1.334	1.223	0.870	120	559	1045	1052	0.235	565	480	572	480	0
5	5	5	"PFD0355"	"D42243_17"	1940	26790	100	103	104	21	63	64	11	93	83	0	129	137	33	83	84	11	96	90	0	0.870	0.759	0.786	0.790	2.172	0.702	0.491	80	415	86	95	-0.202	40	46	41	54	0
5	6	5	"PFD0362"	"D42243_29"	2130	26780	120	94	96	17	62	63	10	93	81	0	118	123	25	82	84	13	86	69	0	0.889	0.829	0.861	0.912	2.248	0.700	0.416	120	536	68	75	-0.170	32	36	34	41	0
5	7	5	"PFD0367"	"D42243_37"	2330	26790	120	565	563	100	63	64	11	100	100	0	1887	1889	360	84	86	14	100	100	0	0.278	0.277	0.288	0.276	1.262	0.271	0.919	120	529	2305	2305	-1.845	502	1803	500	1805	0
5	8	5	"PFD0369"	"D42243_39"	2520	26790	120	228	223	40	64	65	18	99	99	0	501	502	97	86	86	12	100	100	0	0.395	0.382	0.385	0.378	1.356	0.376	0.873	120	514	579	575	-1.339	164	415	159	416	0
5	9	5	"PFE0400"	"E2667_1"	2710	26790	120	176	174	36	66	70	21	100	96	0	186	186	30	86	91	22	100	98	0	1.100	1.080	1.061	1.062	1.610	1.137	0.708	120	543	210	208	0.138	110	100	108	100	0
5	10	5	"PFE0403"	"E26771_1"	2920	26780	130	363	355	77	65	66	12	100	100	0	1231	1219	250	85	87	15	100	100	0	0.260	0.256	0.256	0.250	1.331	0.255	0.887	120	572	1444	1424	-1.943	298	1146	290	1134	0
5	11	5	"PFE0405"	"E26771_4"	3100	26780	130	422	422	77	62	63	11	100	100	0	447	448	100	82	84	11	100	100	0	0.986	0.984	1.001	1.010	1.375	0.964	0.895	120	554	725	726	-0.020	360	365	360	366	0
5	12	5	"PFE0408"	"E26934_1"	3290	26790	120	273	275	55	63	65	13	100	100	0	738	733	135	83	85	14	100	100	0	0.321	0.326	0.323	0.320	1.316	0.320	0.897	120	495	865	862	-1.641	210	655	212	650	0
5	13	5	"PFE0411"	"E27042_1"	3480	26790	100	99	102	19	64	66	15	91	58	0	126	128	19	83	84	15	96	77	0	0.814	0.844	0.791	0.814	1.906	0.872	0.441	80	385	78	83	-0.297	35	43	38	45	0
5	14	5	"PFE0415"	"E27173_1"	3660	26790	130	311	318	58	62	63	10	100	100	0	259	262	45	83	83	13	100	100	0	1.415	1.430	1.427	1.445	1.407	1.472	0.826	120	566	425	435	0.501	249	176	256	179	0
5	15	5	"PFE0439"	"E27723_18"	3860	26790	130	432	427	86	63	65	12	100	100	0	1135	1190	348	82	84	13	100	100	0	0.350	0.329	0.345	0.334	1.348	0.311	0.885	120	591	1422	1472	-1.513	369	1053	364	1108	0
5	16	5	"PFE0443"	"E27723_9"	4050	26790	130	156	156	22	64	66	12	100	100	0	179	182	32	84	85	12	100	100	0	0.968	0.939	0.985	0.964	1.483	0.896	0.732	120	529	187	190	-0.046	92	95	92	98	0
5	17	5	"PFE0446"	"E27742_6"	4230	26790	120	262	262	45	64	66	11	100	100	0	189	194	36	84	86	13	99	99	0	1.886	1.800	1.801	1.861	1.499	1.813	0.804	120	484	303	308	0.915	198	105	198	110	0
5	18	5	"PFE0452"	"E28056_1"	4420	26790	120	108	110	20	64	66	13	95	85	0	131	134	24	84	85	12	95	85	0	0.936	0.920	0.886	0.952	2.059	0.871	0.491	120	521	91	96	-0.095	44	47	46	50	0
5	19	5	"PFE0454"	"E28350_1"	4610	26790	130	244	242	43	64	65	11	100	100	0	220	219	40	83	84	11	99	99	0	1.314	1.309	1.342	1.344	1.525	1.312	0.827	120	549	317	314	0.394	180	137	178	136	0
5	20	5	"PFE0458"	"E28462_2"	4800	26800	130	119	119	20	64	65	11	99	97	0	139	137	22	82	83	11	98	91	0	0.965	1.000	0.978	1.038	1.791	0.978	0.568	120	544	112	110	-0.052	55	57	55	55	0
5	21	5	"PFE0487"	"E29895_1"	4990	26790	120	119	116	21	65	66	11	97	90	0	127	132	27	83	84	11	98	86	0	1.227	1.041	1.096	1.067	2.069	0.965	0.490	120	499	98	100	0.295	54	44	51	49	0
5	22	5	"PFE0491"	"E29931_3"	5170	26800	130	509	500	90	65	66	10	100	100	0	355	355	73	83	84	11	100	100	0	1.632	1.599	1.641	1.624	1.350	1.620	0.887	120	607	716	707	0.707	444	272	435	272	0
5	1	6	"PFE0494"	"E30210_1"	1180	26970	130	412	410	76	62	63	11	100	100	0	418	416	97	84	84	10	100	100	0	1.048	1.048	1.067	1.080	1.312	1.029	0.903	120	662	684	680	0.068	350	334	348	332	0
5	2	6	"PFE0498"	"E3038_3"	1380	26970	130	182	185	36	64	66	14	100	100	0	179	181	33	85	87	14	99	99	0	1.255	1.260	1.225	1.285	1.511	1.266	0.755	120	566	212	217	0.328	118	94	121	96	0
5	3	6	"PFE0502"	"E3185_4"	1560	26980	130	636	616	115	65	66	13	100	100	0	441	450	112	86	87	13	100	100	0	1.608	1.514	1.561	1.554	1.371	1.498	0.897	120	551	926	915	0.686	571	355	551	364	0
5	4	6	"PFE0504"	"E3185_6"	1750	26970	130	4678	4689	920	65	66	12	100	100	0	1420	1371	343	87	89	13	100	100	0	3.461	3.601	3.717	3.724	1.305	3.611	0.929	120	580	5946	5908	1.791	4613	1333	4624	1284	0
5	5	6	"PFE0525"	"E3552_1"	1950	26980	130	1008	968	179	63	64	11	100	100	0	1170	1185	223	85	86	12	100	100	0	0.871	0.823	0.842	0.811	1.304	0.826	0.933	120	575	2030	2005	-0.199	945	1085	905	1100	0
5	6	6	"PFE0531"	"E3831_2"	2130	26970	130	108	113	41	63	64	10	98	89	0	128	129	25	82	83	11	93	84	0	0.978	1.064	1.013	1.059	2.238	1.304	0.430	120	551	91	97	-0.032	45	46	50	47	0
5	7	6	"PFE0534"	"E390_1"	2320	26980	130	429	432	87	63	64	11	100	100	0	252	257	51	83	84	12	100	100	0	2.166	2.121	2.128	2.145	1.377	2.195	0.857	120	547	535	543	1.115	366	169	369	174	0
5	8	6	"PFE0539"	"E4159_1"	2510	26980	130	350	348	69	63	65	12	100	100	0	328	337	70	85	86	13	100	100	0	1.181	1.131	1.164	1.134	1.377	1.146	0.853	120	546	530	537	0.240	287	243	285	252	0
5	9	6	"PFE0542"	"E4247_1"	2700	26980	130	1050	1028	195	66	71	23	100	100	0	1227	1193	294	88	96	27	100	100	0	0.864	0.871	0.895	0.894	1.358	0.849	0.905	120	546	2123	2067	-0.211	984	1139	962	1105	0
5	10	6	"PFE0547"	"E4295_1"	2890	26980	120	241	239	43	65	68	17	100	100	0	321	330	75	87	91	21	100	100	0	0.752	0.716	0.742	0.731	1.421	0.679	0.792	120	518	410	417	-0.411	176	234	174	243	0
5	11	6	"PFF0499"	"F2457_1"	3080	26980	120	111	113	26	63	64	11	96	92	0	131	137	30	84	85	12	94	87	0	1.021	0.943	0.904	0.971	2.393	0.904	0.420	120	528	95	103	0.030	48	47	50	53	0
5	12	6	"PFF0505"	"F24631_2"	3270	26980	120	1972	1992	386	64	65	14	100	100	0	870	875	185	84	86	13	100	100	0	2.427	2.437	2.492	2.462	1.271	2.456	0.919	120	422	2694	2719	1.279	1908	786	1928	791	0
5	13	6	"PFF0507"	"F246_1"	3400	26960	150	82	127	212	67	71	20	46	35	0	104	125	112	86	91	20	47	28	0	0.833	1.538	1.333	1.306	2.377	1.188	0.522	156	691	33	99	-0.263	15	18	60	39	-50
5	14	6	"PFF0509"	"F24843_2"	3660	26980	130	620	609	117	65	68	18	100	100	0	579	591	118	85	87	15	100	100	0	1.123	1.075	1.085	1.076	1.310	1.092	0.896	120	677	1049	1050	0.168	555	494	544	506	0
5	15	6	"PFF0513"	"F25069_1"	3840	26990	90	103	141	147	65	67	12	96	80	0	126	159	107	83	85	13	88	80	0	0.884	1.000	0.895	0.925	2.174	1.315	0.701	52	361	81	152	-0.178	38	43	76	76	0
5	16	6	"PFF0515"	"F25114_1"	4040	26980	130	381	376	69	65	66	13	100	100	0	675	694	161	84	86	15	100	100	0	0.535	0.510	0.521	0.514	1.328	0.489	0.874	120	614	907	921	-0.903	316	591	311	610	0
5	17	6	"PFF0554"	"F26408_1"	4230	26980	130	1341	1362	287	66	68	14	100	100	0	1655	1673	357	87	98	46	100	100	0	0.813	0.817	0.860	0.821	1.304	0.815	0.881	120	561	2843	2882	-0.298	1275	1568	1296	1586	0
5	18	6	"PFF0556"	"F26422_2"	4420	26980	130	1840	1774	308	68	70	16	100	100	0	804	799	191	86	90	21	100	100	0	2.468	2.393	2.508	2.468	1.319	2.441	0.909	120	565	2490	2419	1.303	1772	718	1706	713	0
5	19	6	"PFF0558"	"F26666_3"	4610	26980	130	8204	8155	1935	68	70	16	100	100	0	3059	2973	740	86	91	20	100	100	0	2.737	2.801	2.821	2.890	1.352	2.859	0.935	120	562	11109	10974	1.452	8136	2973	8087	2887	0
5	20	6	"PFF0560"	"F26774_1"	4800	26980	130	456	477	102	66	67	11	100	100	0	670	657	117	85	87	14	100	100	0	0.667	0.719	0.725	0.714	1.300	0.732	0.896	120	534	975	983	-0.585	390	585	411	572	0
5	21	6	"PFF0563"	"F27064_1"	4980	26990	130	1118	1101	234	65	67	11	100	100	0	712	710	152	85	85	11	100	100	0	1.679	1.658	1.696	1.656	1.335	1.697	0.908	120	565	1680	1661	0.748	1053	627	1036	625	0
5	22	6	"PFF0568"	"F27351_1"	5180	26980	130	973	977	174	67	67	11	100	100	0	431	434	92	83	85	11	100	100	0	2.603	2.593	2.711	2.657	1.341	2.684	0.887	120	619	1254	1261	1.380	906	348	910	351	0
5	1	7	"PFF0597"	"F28584_1"	1180	27160	130	115	118	22	63	64	11	98	95	0	138	141	26	84	85	11	100	95	0	0.963	0.965	1.019	0.969	1.808	0.970	0.549	120	647	106	112	-0.054	52	54	55	57	0
5	2	7	"PFF0599"	"F28782_1"	1370	27170	130	886	873	158	67	90	123	100	99	0	822	819	143	88	98	42	100	100	0	1.116	1.103	1.115	1.098	1.243	1.118	0.926	120	563	1553	1537	0.158	819	734	806	731	0
5	3	7	"PFF0601"	"F28897_1"	1560	27170	130	1305	1291	255	66	81	97	100	99	0	945	928	166	87	94	35	100	100	0	1.444	1.457	1.494	1.440	1.323	1.494	0.919	120	548	2097	2066	0.530	1239	858	1225	841	0
5	4	7	"PFF0611"	"F29309_1"	1750	27170	130	208	208	44	64	66	13	99	99	0	287	288	58	86	88	14	100	100	0	0.716	0.713	0.737	0.693	1.483	0.699	0.835	120	564	345	346	-0.481	144	201	144	202	0
5	5	7	"PFF0617"	"F29473_1"	1940	27170	120	109	111	20	63	63	10	98	92	0	134	135	24	84	85	12	97	85	0	0.920	0.941	1.000	0.954	2.136	0.910	0.470	120	514	96	99	-0.120	46	50	48	51	0
5	6	7	"PFF0622"	"F29632_5"	2140	27170	120	371	377	77	63	63	10	100	100	0	731	719	132	83	84	11	100	100	0	0.475	0.494	0.490	0.488	1.292	0.492	0.916	120	513	956	950	-1.073	308	648	314	636	0
5	7	7	"PFF0646"	"F30537_4"	2320	27170	120	1158	1117	174	63	64	11	100	100	0	764	756	154	84	87	17	100	100	0	1.610	1.568	1.610	1.590	1.276	1.578	0.918	120	484	1775	1726	0.687	1095	680	1054	672	0
5	8	7	"PFF0652"	"F30663_2"	2510	27170	120	2979	2873	530	64	66	13	100	100	0	915	908	209	88	104	76	100	99	0	3.525	3.426	3.462	3.489	1.306	3.499	0.916	120	500	3742	3629	1.818	2915	827	2809	820	0
5	9	7	"PFF0656"	"F30728_1"	2700	27170	120	274	272	49	65	66	13	100	100	0	277	285	65	86	93	28	99	99	0	1.094	1.040	1.062	1.079	1.476	0.999	0.778	120	500	400	406	0.130	209	191	207	199	0
5	10	7	"PFF0659"	"F30796_1"	2890	27170	130	329	324	66	64	65	11	100	100	0	448	459	102	85	86	14	100	99	0	0.730	0.695	0.712	0.704	1.367	0.675	0.883	120	550	628	634	-0.454	265	363	260	374	0
5	11	7	"PFF0661"	"F3084_1"	3080	27180	130	865	849	155	64	65	11	100	100	0	1325	1307	244	86	88	14	100	100	0	0.646	0.643	0.643	0.638	1.253	0.641	0.945	120	540	2040	2006	-0.629	801	1239	785	1221	0
5	12	7	"PFF0665"	"F31008_1"	3270	27180	130	3368	3382	734	65	67	14	100	100	0	2215	2174	415	89	93	19	100	100	0	1.554	1.591	1.585	1.581	1.266	1.630	0.927	120	545	5429	5402	0.636	3303	2126	3317	2085	0
5	13	7	"PFF1271"	"F51945_3"	3470	27180	120	1637	1604	323	66	68	17	100	100	0	2379	2310	385	88	93	20	100	100	0	0.686	0.692	0.707	0.680	1.278	0.700	0.942	120	526	3862	3760	-0.544	1571	2291	1538	2222	0
5	14	7	"PFF1274"	"F5206_2"	3650	27180	120	599	583	116	65	66	11	100	100	0	547	535	108	86	86	13	100	100	0	1.158	1.154	1.162	1.165	1.293	1.151	0.910	120	514	995	967	0.212	534	461	518	449	0
5	15	7	"PFF1276"	"F5206_7"	3850	27170	130	256	256	45	64	65	11	100	100	0	255	251	48	84	85	12	99	99	0	1.123	1.150	1.165	1.195	1.480	1.153	0.847	120	611	363	359	0.167	192	171	192	167	0
5	16	7	"PFF1278"	"F52084_1"	4040	27180	120	270	265	52	65	67	13	99	99	0	384	387	74	86	96	43	100	100	0	0.688	0.664	0.693	0.653	1.457	0.646	0.808	120	514	503	501	-0.540	205	298	200	301	0
5	17	7	"PFF1290"	"F52397_2"	4230	27180	130	7531	7246	1445	68	70	14	100	100	0	14727	14356	2843	91	110	60	100	100	0	0.510	0.503	0.520	0.497	1.273	0.500	0.938	120	546	22099	21443	-0.972	7463	14636	7178	14265	0
5	18	7	"PFF1292"	"F52444_1"	4410	27180	130	558	551	101	68	69	13	100	100	0	375	373	88	87	98	47	100	97	0	1.701	1.689	1.741	1.732	1.346	1.694	0.810	120	549	778	769	0.767	490	288	483	286	0
5	19	7	"PFF1323"	"F53383_7"	4600	27180	120	2547	2432	507	67	69	15	100	100	0	1989	1935	547	86	90	20	100	100	0	1.303	1.279	1.294	1.311	1.264	1.256	0.941	120	515	4383	4214	0.382	2480	1903	2365	1849	0
5	20	7	"PFF1327"	"F53446_1"	4790	27180	120	370	372	80	66	68	12	100	100	0	390	383	79	86	87	14	100	100	0	1.000	1.030	1.039	1.034	1.399	1.024	0.865	120	529	608	603	0.000	304	304	306	297	0
5	21	7	"PFF1329"	"F53449_1"	4990	27180	120	236	235	44	65	67	11	100	100	0	486	484	77	85	86	11	100	100	0	0.426	0.426	0.426	0.418	1.368	0.424	0.860	120	513	572	569	-1.230	171	401	170	399	0
5	22	7	"PFF1335"	"F53749_1"	5170	27180	120	1181	1155	197	67	67	11	100	100	0	463	464	106	85	86	11	100	100	0	2.947	2.871	2.972	2.954	1.316	2.901	0.896	120	555	1492	1467	1.559	1114	378	1088	379	0
5	1	8	"PFF1338"	"F53871_1"	1180	27350	130	240	247	54	64	65	17	100	100	0	219	220	50	84	85	14	98	97	0	1.304	1.346	1.368	1.422	1.535	1.313	0.834	120	660	311	319	0.383	176	135	183	136	0
5	2	8	"PFF1343"	"F53897_2"	1370	27360	130	14056	13928	2698	69	100	141	100	100	0	3083	3092	615	88	103	53	100	100	0	4.670	4.614	4.663	4.592	1.228	4.724	0.959	120	549	16982	16863	2.223	13987	2995	13859	3004	0
5	3	8	"PFF1370"	"F54899_1"	1560	27360	120	960	962	183	67	96	138	100	99	0	517	507	101	88	102	53	100	99	0	2.082	2.136	2.193	2.155	1.317	2.209	0.910	120	514	1322	1314	1.058	893	429	895	419	0
5	4	8	"PFF1379"	"F55001_1"	1750	27360	130	2447	2433	463	64	65	11	100	100	0	1371	1351	232	85	86	13	100	100	0	1.853	1.871	1.948	1.858	1.264	1.916	0.934	120	548	3669	3635	0.890	2383	1286	2369	1266	0
5	5	8	"PFF1381"	"F55001_6"	1940	27360	120	638	637	106	64	64	11	100	100	0	425	430	89	84	85	12	100	100	0	1.683	1.656	1.690	1.687	1.315	1.655	0.904	120	514	915	919	0.751	574	341	573	346	0
5	6	8	"PFF1388"	"F5510_1"	2130	27360	120	131	135	22	62	63	10	100	100	0	199	200	36	85	85	12	100	100	0	0.605	0.635	0.626	0.634	1.583	0.590	0.661	120	514	183	188	-0.724	69	114	73	115	0
5	7	8	"PFF1391"	"F55150_2"	2320	27360	120	148	149	29	63	65	14	99	97	0	192	191	37	88	117	136	17	0	0	0.817	0.835	0.809	0.830	1.811	0.134	0.160	120	500	189	189	-0.291	85	104	86	103	0
5	8	8	"PFF1406"	"F55492_1"	2510	27360	130	2315	2357	495	66	67	15	100	100	0	17425	17071	3863	95	154	176	100	100	0	0.130	0.135	0.138	0.136	1.266	0.130	0.933	120	548	19579	19267	-2.946	2249	17330	2291	16976	0
5	9	8	"PFF1434"	"F57034_1"	2700	27360	120	160	162	28	64	66	12	100	100	0	304	309	64	87	121	129	91	27	0	0.442	0.441	0.439	0.444	1.493	0.221	0.376	120	528	313	320	-1.177	96	217	98	222	0
5	10	8	"PFF1437"	"F57064_2"	2900	27360	130	278	273	55	63	64	10	100	100	0	618	618	147	83	84	12	100	100	0	0.402	0.393	0.406	0.393	1.377	0.376	0.888	120	578	750	745	-1.315	215	535	210	535	0
5	11	8	"PFF1447"	"F57388_2"	3080	27360	130	793	770	138	64	65	11	100	100	0	644	628	140	85	86	12	100	100	0	1.304	1.300	1.314	1.339	1.408	1.295	0.889	120	545	1288	1249	0.383	729	559	706	543	0
5	12	8	"PFF1456"	"F5774_1"	3280	27360	130	852	856	163	64	65	11	100	100	0	435	427	87	86	88	15	100	100	0	2.258	2.323	2.400	2.372	1.346	2.388	0.905	120	531	1137	1133	1.175	788	349	792	341	0
5	13	8	"PFF1458"	"F57777_2"	3460	27360	130	446	438	83	64	65	11	100	100	0	394	394	97	86	88	14	99	99	0	1.240	1.214	1.288	1.270	1.422	1.193	0.873	120	528	690	682	0.311	382	308	374	308	0
5	14	8	"PFF1464"	"F57982_1"	3650	27370	130	513	516	107	63	65	11	100	100	0	363	361	57	85	86	11	100	100	0	1.619	1.641	1.652	1.618	1.363	1.683	0.909	120	546	728	729	0.695	450	278	453	276	0
5	15	8	"PFI0170"	"I15363_1"	3840	27370	130	621	603	137	64	65	11	100	100	0	638	640	106	84	85	11	100	100	0	1.005	0.969	0.977	0.946	1.337	0.993	0.913	120	566	1111	1095	0.008	557	554	539	556	0
5	16	8	"PFI0172"	"I15423_1"	4030	27370	120	529	512	100	65	66	14	100	100	0	460	450	93	85	86	12	100	100	0	1.237	1.225	1.267	1.236	1.305	1.235	0.909	120	500	839	812	0.307	464	375	447	365	0
5	17	8	"PFI0174"	"I15461_2"	4220	27370	120	503	508	113	66	67	13	100	100	0	368	369	64	86	92	34	100	100	0	1.550	1.562	1.506	1.551	1.339	1.617	0.870	120	500	719	725	0.632	437	282	442	283	0
5	18	8	"PFI0180"	"I15544_1"	4410	27370	120	1711	1722	381	66	67	12	100	100	0	843	826	184	85	87	17	100	100	0	2.170	2.235	2.279	2.259	1.323	2.284	0.912	120	514	2403	2397	1.118	1645	758	1656	741	0
5	19	8	"PFI0185"	"I1568_2"	4610	27370	120	354	359	73	66	67	10	100	100	0	266	258	45	84	86	12	100	100	0	1.582	1.684	1.677	1.691	1.423	1.781	0.836	120	514	470	467	0.662	288	182	293	174	0
5	20	8	"PFI0189"	"I15719_2"	4800	27370	120	304	302	56	65	67	11	100	100	0	438	436	84	84	86	27	100	100	0	0.675	0.673	0.681	0.678	1.314	0.664	0.863	120	484	593	589	-0.567	239	354	237	352	0
5	21	8	"PFI0204"	"I16009_1"	4980	27380	120	108	110	25	67	68	11	89	80	0	128	132	25	84	85	11	96	87	0	0.932	0.896	0.910	0.852	2.493	0.900	0.428	120	495	85	91	-0.102	41	44	43	48	0
5	22	8	"PFI0212"	"I16172_1"	5180	27370	120	108	109	20	66	67	10	94	89	0	131	136	28	84	85	11	94	86	0	0.894	0.827	0.851	0.887	2.120	0.769	0.479	120	553	89	95	-0.162	42	47	43	52	0
5	1	9	"PFI0215"	"I16356_1"	1180	27550	120	239	238	44	63	64	11	100	100	0	379	379	68	83	83	11	100	100	0	0.595	0.591	0.577	0.588	1.366	0.575	0.857	120	594	472	471	-0.750	176	296	175	296	0
5	2	9	"PFI0220"	"I16487_2"	1370	27550	120	736	721	133	65	74	71	100	100	0	796	777	173	85	91	33	100	99	0	0.944	0.948	0.967	0.973	1.352	0.936	0.923	120	534	1382	1348	-0.084	671	711	656	692	0
5	3	9	"PFI0224"	"I16629_1"	1560	27560	130	273	272	71	64	68	31	97	95	0	1098	1061	205	86	89	22	100	100	0	0.207	0.213	0.212	0.201	1.471	0.212	0.875	120	547	1221	1183	-2.276	209	1012	208	975	0
5	4	9	"PFI0228"	"I16684_1"	1750	27550	120	129	131	23	64	64	12	99	96	0	152	156	33	85	86	13	97	93	0	0.970	0.944	0.992	0.999	1.799	0.896	0.598	120	500	132	138	-0.044	65	67	67	71	0
5	5	9	"PFI0262"	"I17505_1"	1940	27560	130	190	194	42	64	65	11	99	99	0	210	212	36	84	86	13	100	100	0	1.000	1.016	1.007	1.007	1.498	1.053	0.749	120	562	252	258	0.000	126	126	130	128	0
5	6	9	"PFI0266"	"I17587_1"	2130	27560	120	233	229	48	63	63	10	100	98	0	213	218	47	83	84	12	100	100	0	1.308	1.230	1.248	1.233	1.526	1.235	0.811	120	514	300	301	0.387	170	130	166	135	0
5	7	9	"PFI0268"	"I1781_2"	2320	27550	130	915	906	174	63	64	10	100	100	0	581	561	138	85	94	59	98	96	0	1.718	1.771	1.798	1.873	1.468	1.751	0.906	120	565	1348	1319	0.781	852	496	843	476	0
5	8	9	"PFI0273"	"I1897_2"	2510	27550	130	719	693	150	63	65	12	100	100	0	760	731	202	87	119	142	95	91	0	0.975	0.978	0.988	1.056	1.628	0.940	0.840	120	565	1329	1274	-0.037	656	673	630	644	0
5	9	9	"PFI0275"	"I1904_2"	2700	27560	120	900	902	170	64	65	11	100	100	0	711	697	139	85	87	17	100	100	0	1.335	1.369	1.422	1.382	1.344	1.378	0.901	120	548	1462	1450	0.417	836	626	838	612	0
5	10	9	"PFI0286"	"I2458_1"	2900	27560	100	117	116	23	62	64	11	96	92	0	137	136	27	84	85	11	97	87	0	1.038	1.038	0.987	1.084	1.755	0.947	0.554	80	426	108	106	0.053	55	53	54	52	0
5	11	9	"PFI0317"	"I3248_1"	3080	27560	120	331	332	67	62	63	10	100	100	0	723	705	121	85	86	12	100	100	0	0.422	0.435	0.425	0.431	1.344	0.425	0.882	120	520	907	890	-1.246	269	638	270	620	0
5	12	9	"PFI0323"	"I3340_2"	3270	27550	130	716	721	91	64	64	11	100	100	0	298	296	52	83	84	11	100	100	0	3.033	3.085	3.103	3.181	1.374	3.141	0.878	120	567	867	870	1.601	652	215	657	213	0
5	13	9	"PFI0325"	"I3340_6"	3460	27560	120	171	170	29	64	65	13	100	100	0	308	310	61	83	83	10	100	100	0	0.476	0.467	0.491	0.469	1.409	0.435	0.799	120	514	332	333	-1.072	107	225	106	227	0
5	14	9	"PFI0329"	"I3489_1"	3650	27560	120	437	431	74	63	64	11	100	100	0	377	375	76	83	83	12	100	100	0	1.272	1.260	1.273	1.270	1.352	1.261	0.859	120	514	668	660	0.347	374	294	368	292	0
5	15	9	"PFI0332"	"I3519_2"	3850	27560	120	159	159	29	64	65	10	100	99	0	143	147	23	82	83	11	100	96	0	1.557	1.462	1.487	1.494	1.602	1.548	0.667	120	498	156	160	0.639	95	61	95	65	0
5	16	9	"PFI0334"	"I3555_1"	4030	27560	130	2329	2319	398	65	66	12	100	100	0	1100	1077	244	84	85	11	100	100	0	2.228	2.270	2.366	2.341	1.359	2.288	0.914	120	545	3280	3247	1.156	2264	1016	2254	993	0
5	17	9	"PFJ0294"	"J26_9"	4220	27560	120	209	215	40	67	71	20	100	100	0	142	140	24	85	88	15	97	79	0	2.491	2.691	2.635	2.826	1.644	2.835	0.621	120	514	199	203	1.317	142	57	148	55	0
5	18	9	"PFJ0296"	"J2708_2"	4410	27560	120	1466	1438	233	71	77	24	100	100	0	419	435	112	87	91	16	100	99	0	4.202	3.928	4.081	4.124	1.442	4.003	0.861	120	500	1727	1715	2.071	1395	332	1367	348	0
5	19	9	"PFJ0298"	"J276_1"	4600	27560	120	193	208	78	67	72	23	100	99	0	222	234	80	86	88	13	99	98	0	0.926	0.953	0.913	0.999	1.810	0.959	0.745	120	528	262	289	-0.110	126	136	141	148	0
5	20	9	"PFJ0300"	"J276_4"	4800	27560	130	104	104	19	67	68	11	91	77	0	132	131	24	84	87	25	81	40	0	0.771	0.787	0.852	0.809	2.135	0.422	0.270	120	571	85	84	-0.376	37	48	37	47	0
5	21	9	"PFJ0307"	"J2870_1"	4990	27560	130	123	133	56	68	68	13	97	90	0	145	162	80	86	90	24	95	66	0	0.932	0.855	0.865	0.868	2.006	0.709	0.577	120	534	114	141	-0.101	55	59	65	76	0
5	22	9	"PFJ0312"	"J293_4"	5170	27560	120	1370	1360	230	66	66	10	100	100	0	823	792	183	84	85	11	100	100	0	1.765	1.828	1.825	1.887	1.351	1.842	0.904	120	554	2043	2002	0.819	1304	739	1294	708	0
5	1	10	"PFJ0332"	"J322_6"	1190	27740	120	132	130	24	62	62	10	98	98	0	147	149	24	82	82	10	100	97	0	1.077	1.015	1.077	1.017	1.622	1.036	0.665	120	587	135	135	0.107	70	65	68	67	0
5	2	10	"PFJ0335"	"J33_1"	1370	27750	110	98	99	17	63	64	11	93	78	0	143	147	25	83	84	12	100	97	0	0.583	0.563	0.582	0.530	1.966	0.510	0.458	80	444	95	100	-0.778	35	60	36	64	0
5	3	10	"PFJ0337"	"J33_11"	1560	27740	120	1398	1385	261	65	67	16	100	100	0	1053	1030	189	86	88	17	100	100	0	1.378	1.398	1.410	1.408	1.262	1.416	0.922	120	519	2300	2264	0.463	1333	967	1320	944	0
5	4	10	"PFJ0339"	"J33_15"	1750	27740	130	7745	7695	1340	68	85	73	100	100	0	3158	3017	582	91	106	51	100	100	0	2.503	2.607	2.654	2.641	1.249	2.653	0.943	120	559	10744	10553	1.324	7677	3067	7627	2926	0
5	5	10	"PFJ0342"	"J33_2"	1940	27750	130	620	596	136	65	74	58	99	97	0	961	957	165	87	97	43	100	100	0	0.635	0.610	0.619	0.590	1.351	0.619	0.900	120	549	1429	1401	-0.655	555	874	531	870	0
5	6	10	"PFJ0346"	"J33_27"	2130	27750	130	470	465	89	62	63	10	100	100	0	1473	1465	235	84	85	11	100	100	0	0.294	0.292	0.295	0.286	1.301	0.288	0.929	120	549	1797	1784	-1.767	408	1389	403	1381	0
5	7	10	"PFJ0372"	"J382_13"	2320	27750	120	206	202	33	62	63	10	100	100	0	280	279	48	82	83	11	100	100	0	0.727	0.711	0.715	0.712	1.363	0.696	0.847	120	514	342	337	-0.459	144	198	140	197	0
5	8	10	"PFJ0374"	"J383_1"	2510	27750	120	466	452	92	62	62	10	100	100	0	318	308	52	82	83	10	100	100	0	1.712	1.726	1.702	1.725	1.357	1.771	0.869	120	514	640	616	0.776	404	236	390	226	0
5	9	10	"PFJ0385"	"J38_7"	2700	27750	120	119	120	21	62	63	10	98	95	0	133	134	24	83	84	10	96	92	0	1.140	1.137	1.212	1.209	1.911	1.069	0.539	120	500	107	109	0.189	57	50	58	51	0
5	10	10	"PFJ0389"	"J40_2"	2890	27750	130	568	577	125	62	63	10	100	100	0	246	250	45	84	85	10	100	100	0	3.123	3.102	3.189	3.136	1.404	3.270	0.848	120	572	668	681	1.643	506	162	515	166	0
5	11	10	"PFJ0394"	"J425_3"	3080	27750	120	2086	2005	431	62	63	10	100	100	0	1498	1465	258	84	85	12	100	100	0	1.431	1.407	1.422	1.404	1.250	1.431	0.941	120	500	3438	3324	0.517	2024	1414	1943	1381	0
5	12	10	"PFJ0402"	"J43_15"	3270	27750	120	332	325	66	64	64	10	100	100	0	362	352	68	83	84	11	100	100	0	0.961	0.970	0.961	0.983	1.425	0.968	0.870	120	514	547	530	-0.058	268	279	261	269	0
5	13	10	"PFJ0422"	"J45_11"	3460	27750	130	208	212	38	64	64	12	100	100	0	287	285	58	82	83	10	100	100	0	0.702	0.729	0.727	0.745	1.417	0.706	0.826	120	565	349	351	-0.510	144	205	148	203	0
5	14	10	"PFJ0424"	"J45_5"	3660	27750	130	141	140	26	64	64	10	99	99	0	170	169	30	81	82	10	100	98	0	0.865	0.864	0.847	0.859	1.706	0.874	0.692	120	565	166	164	-0.209	77	89	76	88	0
[truncated: 1,044,283 more chars]
