# Supplementary material for: The Transcriptome of the Intraerythrocytic Developmental Cycle of Plasmodium falciparum
Source: PLoS Biol. 2003 Aug 18;1(1):e5. doi: 10.1371/journal.pbio.0000005 (PMC176545; doi:10.1371/journal.pbio.0000005)
Supplement: Dataset S1 — (29.5 MB ZIP). [file pbio.0000005.sd001.zip › TP_38.gpr]

ATF	1.0
27	43    
"Type=GenePix Results 1.4"
"DateTime=2002/09/04 15:08:58"
"Settings=C:\Documents and Settings\Manuel\My Documents\Malaria Hybes\HB3 Timecourse\MOS12_104.gps"
"GalFile=C:\Documents and Settings\Manuel\My Documents\Malaria Hybes\mos11galv2"
"Scanner=GenePix 4000B [88593]"
"Comment="
"PixelSize=10"
"ImageName=635	532"
"FileName=C:\Documents and Settings\Manuel\My Documents\Malaria Hybes\HB3 Timecourse\MOS12_104_635.tif	C:\Documents and Settings\Manuel\My Documents\Malaria Hybes\HB3 Timecourse\MOS12_104_532.tif"
"PMTVolts=720	560"
"ScanPower=100	100"
"FocusPosition=0"
"NormalizationFactor:RatioOfMedians=1.10586"
"NormalizationFactor:RatioOfMeans=1.0595"
"NormalizationFactor:MedianOfRatios=1.05714"
"NormalizationFactor:MeanOfRatios=1.09193"
"NormalizationFactor:RegressionRatio=0.941383"
"JpegImage=C:\Documents and Settings\Manuel\My Documents\Malaria Hybes\HB3 Timecourse\MOS12_104.jpg"
"RatioFormulation=W1/W2 (635/532)"
"Barcode="
"ImageOrigin=1320, 20840"
"JpegOrigin=1320, 20840"
"Creator=GenePix Pro 3.0.6.89"
"Temperature=27.91"
"LaserPower=3.48	3.45"
"LaserOnTime=8113	8113"
"Supplier="
"Block"	"Column"	"Row"	"Name"	"ID"	"X"	"Y"	"Dia."	"F635 Median"	"F635 Mean"	"F635 SD"	"B635 Median"	"B635 Mean"	"B635 SD"	"% > B635+1SD"	"% > B635+2SD"	"F635 % Sat."	"F532 Median"	"F532 Mean"	"F532 SD"	"B532 Median"	"B532 Mean"	"B532 SD"	"% > B532+1SD"	"% > B532+2SD"	"F532 % Sat."	"Ratio of Medians"	"Ratio of Means"	"Median of Ratios"	"Mean of Ratios"	"Ratios SD"	"Rgn Ratio"	"Rgn R�"	"F Pixels"	"B Pixels"	"Sum of Medians"	"Sum of Means"	"Log Ratio"	"F635 Median - B635"	"F532 Median - B532"	"F635 Mean - B635"	"F532 Mean - B532"	"Flags"
1	1	1	"PFE0192"	"E18031_6"	1710	21100	110	3226	3001	952	119	123	35	100	100	0	3656	3383	928	109	120	154	100	100	0	0.876	0.880	0.895	0.858	1.505	0.863	0.877	80	566	6654	6156	-0.191	3107	3547	2882	3274	0
1	2	1	"PFE0272"	"E20827_3"	1910	21110	120	455	438	167	120	124	36	95	93	0	475	460	133	110	122	151	91	64	0	0.918	0.909	0.910	0.827	2.247	0.981	0.647	120	586	700	668	-0.124	335	365	318	350	0
1	3	1	"PFE0225"	"E18877_1"	2090	21110	120	561	565	222	120	125	42	96	93	0	548	530	162	107	109	20	100	99	0	1.000	1.052	1.003	0.972	1.802	1.131	0.762	120	565	882	868	0.000	441	441	445	423	0
1	4	1	"PFE0214"	"E18651_4"	2290	21110	120	825	746	278	122	126	42	98	95	0	1015	976	281	108	108	16	100	100	0	0.775	0.719	0.719	0.637	1.981	0.735	0.788	120	587	1610	1492	-0.368	703	907	624	868	0
1	5	1	"PFE0258"	"E20360_1"	2470	21110	110	1753	1700	576	122	127	54	100	100	0	4374	4329	1198	110	136	314	100	100	0	0.383	0.374	0.372	0.357	1.635	0.365	0.854	80	508	5895	5797	-1.386	1631	4264	1578	4219	0
1	6	1	"PFE0606"	"E714_15"	2660	21120	120	304	312	123	121	125	49	86	71	0	337	333	101	108	130	283	26	0	0	0.799	0.849	0.807	0.782	2.078	0.971	0.641	120	625	412	416	-0.324	183	229	191	225	0
1	7	1	"PFF1886"	"F7915_1"	2860	21120	120	1232	1103	448	122	134	99	95	91	0	845	804	236	108	117	52	99	97	0	1.506	1.409	1.453	1.230	2.088	1.566	0.821	120	605	1847	1677	0.591	1110	737	981	696	0
1	8	1	"PFF0067"	"F11738_1"	3050	21120	110	1157	1185	355	121	136	107	100	98	0	835	797	232	111	121	59	100	97	0	1.431	1.551	1.480	1.579	1.702	1.521	0.788	80	510	1760	1750	0.517	1036	724	1064	686	0
1	9	1	"PFF0367"	"F20673_1"	3230	21120	120	1434	1363	477	119	124	37	100	99	0	1559	1399	534	109	111	21	95	95	0	0.907	0.964	0.962	1.068	2.440	0.942	0.841	120	575	2765	2534	-0.141	1315	1450	1244	1290	0
1	10	1	"PFF1686"	"F66030_3"	3410	21120	120	4859	4417	1677	120	126	41	100	100	0	2797	2385	1052	109	112	21	95	95	0	1.763	1.888	1.876	2.006	2.002	1.865	0.876	120	583	7427	6573	0.818	4739	2688	4297	2276	0
1	11	1	"PFF1346"	"F54003_1"	3610	21130	120	995	934	363	126	131	41	95	95	0	2317	2140	666	112	116	26	100	100	0	0.394	0.398	0.419	0.373	1.691	0.398	0.850	120	619	3074	2836	-1.343	869	2205	808	2028	0
1	12	1	"PFF0819"	"F36648_2"	3800	21130	120	681	668	241	127	132	38	98	96	0	716	686	189	113	116	24	100	99	0	0.919	0.944	0.868	0.882	1.789	1.007	0.768	120	574	1157	1114	-0.122	554	603	541	573	0
1	13	1	"PFF0467"	"F23644_4"	3980	21120	120	26266	24274	8782	128	136	53	100	100	0	24406	21577	8860	118	125	33	98	97	0	1.076	1.125	1.098	1.263	2.255	1.094	0.906	120	564	50426	45605	0.106	26138	24288	24146	21459	0
1	14	1	"PFF1450"	"F57655_2"	4170	21130	120	451	451	161	132	137	52	95	90	0	416	410	127	118	126	33	95	94	0	1.070	1.092	1.051	1.078	1.932	1.204	0.648	120	598	617	611	0.098	319	298	319	292	0
1	15	1	"PFF0809"	"F36380_1"	4370	21130	120	288	299	102	124	129	38	93	83	0	317	325	98	112	117	22	97	95	0	0.800	0.822	0.742	0.755	2.120	0.889	0.550	120	598	369	388	-0.322	164	205	175	213	0
1	16	1	"PFF0511"	"F25016_1"	4560	21130	130	418	429	158	121	125	37	96	92	0	391	382	135	109	112	20	95	92	0	1.053	1.128	1.054	1.112	2.200	1.144	0.679	120	669	579	581	0.075	297	282	308	273	0
1	17	1	"PFF1712"	"F67192_1"	4750	21140	120	573	583	238	120	122	32	97	95	0	627	612	186	108	110	20	100	100	0	0.873	0.919	0.922	0.834	2.034	0.988	0.741	120	568	972	967	-0.196	453	519	463	504	0
1	18	1	"PFF0870"	"F39343_3"	4930	21140	120	436	443	157	120	122	33	99	96	0	622	599	204	109	110	19	98	98	0	0.616	0.659	0.654	0.632	1.896	0.637	0.706	120	583	829	813	-0.699	316	513	323	490	0
1	19	1	"PFF1637"	"F64125_2"	5130	21140	120	684	668	232	119	124	53	96	95	0	772	736	216	108	112	51	97	96	0	0.851	0.874	0.877	0.859	1.718	0.872	0.761	120	602	1229	1177	-0.233	565	664	549	628	0
1	20	1	"PFF0483"	"F23940_2"	5310	21140	120	640	615	227	119	121	32	99	97	0	757	727	258	108	112	54	98	94	0	0.803	0.801	0.791	0.807	2.129	0.768	0.731	120	589	1170	1115	-0.317	521	649	496	619	0
1	21	1	"PFF0101"	"F13309_2"	5500	21140	110	353	367	134	120	123	33	95	93	0	676	641	178	108	111	23	100	100	0	0.410	0.463	0.466	0.418	1.920	0.457	0.688	80	534	801	780	-1.286	233	568	247	533	0
1	22	1	"PFF1826"	"F71130_4"	5690	21140	120	1296	1264	451	120	124	33	100	99	0	870	822	306	108	111	27	95	95	0	1.543	1.602	1.595	1.696	2.118	1.611	0.843	120	704	1938	1858	0.626	1176	762	1144	714	0
1	1	2	"PFF0961"	"F42117_4"	1710	21320	120	203	211	74	118	121	34	75	58	0	216	221	67	111	113	49	83	55	0	0.810	0.845	0.787	0.778	2.808	1.064	0.366	120	654	190	203	-0.305	85	105	93	110	0
1	2	2	"PFF1620"	"F63632_3"	1890	21320	120	1756	1710	765	118	124	35	100	100	0	719	675	265	111	113	20	99	98	0	2.694	2.823	2.672	2.797	2.099	3.046	0.768	120	528	2246	2156	1.430	1638	608	1592	564	0
1	3	2	"PFM0802"	"M5804_3"	2080	21320	120	680	648	222	125	130	44	95	93	0	480	454	158	113	115	22	96	94	0	1.512	1.534	1.511	1.468	2.376	1.578	0.726	120	557	922	864	0.597	555	367	523	341	0
1	4	2	"PFM0091"	"M1661_1"	2280	21320	120	752	731	306	123	127	44	95	92	0	711	677	255	113	114	20	96	94	0	1.052	1.078	1.094	1.057	2.511	1.128	0.786	120	578	1227	1172	0.073	629	598	608	564	0
1	5	2	"PFM0462"	"M3816_2"	2460	21320	110	1865	1703	641	119	124	38	100	100	0	5236	4782	1550	111	127	228	100	100	0	0.341	0.339	0.337	0.318	1.656	0.323	0.870	80	511	6871	6255	-1.553	1746	5125	1584	4671	0
1	6	2	"PFM0294"	"M29681_1"	2650	21320	110	1475	1386	522	123	134	88	98	93	0	866	800	236	111	134	238	91	82	0	1.791	1.833	1.786	1.687	1.709	2.057	0.812	80	530	2107	1952	0.841	1352	755	1263	689	0
1	7	2	"PFM0525"	"M42687_2"	2850	21320	120	2344	2125	828	122	130	76	98	96	0	1043	969	361	111	118	72	94	94	0	2.384	2.334	2.358	2.281	2.065	2.451	0.852	120	577	3154	2861	1.253	2222	932	2003	858	0
1	8	2	"PFM0582"	"M45177_10"	3040	21330	120	454	447	156	121	125	42	96	91	0	889	845	310	109	113	31	97	96	0	0.427	0.443	0.425	0.437	2.358	0.408	0.702	120	544	1113	1062	-1.228	333	780	326	736	0
1	9	2	"PFM0415"	"M36754_19"	3220	21330	120	1403	1301	527	119	122	34	99	99	0	651	596	218	108	110	19	96	96	0	2.365	2.422	2.485	2.387	1.885	2.603	0.810	120	528	1827	1670	1.242	1284	543	1182	488	0
1	10	2	"PFM0252"	"M26245_1"	3410	21330	120	728	706	258	122	125	39	98	97	0	523	499	183	109	112	19	96	95	0	1.464	1.497	1.417	1.552	2.226	1.542	0.770	120	562	1020	974	0.550	606	414	584	390	0
1	11	2	"PFM0169"	"M21665_1"	3600	21330	110	910	870	314	126	132	43	100	96	0	1124	1066	313	112	122	90	100	97	0	0.775	0.780	0.755	0.726	1.749	0.744	0.815	80	502	1796	1698	-0.368	784	1012	744	954	0
1	12	2	"PFM0497"	"M40872_1"	3790	21330	110	1878	1718	598	126	134	55	100	100	0	606	583	144	113	132	203	93	71	0	3.554	3.387	3.510	3.225	1.550	3.399	0.498	80	516	2245	2062	1.829	1752	493	1592	470	0
1	13	2	"PFM0499"	"M40872_5"	3990	21340	120	316	318	96	126	132	46	95	80	0	311	311	91	112	117	35	95	88	0	0.955	0.965	0.989	0.991	2.092	1.041	0.593	120	581	389	391	-0.067	190	199	192	199	0
1	14	2	"PFM0670"	"M49091_1"	4170	21340	120	886	841	320	123	129	50	98	96	0	703	662	194	112	115	22	100	99	0	1.291	1.305	1.292	1.218	1.871	1.403	0.835	120	526	1354	1268	0.369	763	591	718	550	0
1	15	2	"PFM0324"	"M31208_9"	4370	21340	120	1190	1093	429	122	126	35	99	97	0	739	698	232	112	115	18	100	100	0	1.703	1.657	1.694	1.583	1.966	1.768	0.816	120	542	1695	1557	0.768	1068	627	971	586	0
1	16	2	"PFM0024"	"M11377_3"	4560	21340	120	1001	951	418	124	127	37	95	92	0	1725	1542	606	111	114	26	99	98	0	0.543	0.578	0.574	0.545	1.959	0.581	0.857	120	528	2491	2258	-0.880	877	1614	827	1431	0
1	17	2	"PFM0019"	"M11356_1"	4750	21340	120	445	432	157	124	126	34	95	91	0	444	434	128	111	114	27	97	94	0	0.964	0.954	0.980	0.944	1.928	1.033	0.753	120	514	654	631	-0.053	321	333	308	323	0
1	18	2	"PFM0187"	"M22455_1"	4940	21340	120	31776	27722	11425	124	126	35	100	100	0	51545	44688	18966	112	115	22	100	100	1	0.615	0.619	0.620	0.665	2.612	0.591	0.856	120	556	83085	72174	-0.700	31652	51433	27598	44576	0
1	19	2	"PFM0042"	"M12812_3"	5130	21340	110	328	330	104	117	123	36	95	91	0	359	345	102	112	114	22	92	91	0	0.854	0.914	0.888	0.997	2.348	0.903	0.603	80	484	458	446	-0.227	211	247	213	233	0
1	20	2	"PFM0044"	"M12812_6"	5320	21340	120	518	506	163	120	123	32	98	94	0	843	776	276	111	115	53	97	94	0	0.544	0.580	0.567	0.594	2.000	0.534	0.770	120	555	1130	1051	-0.879	398	732	386	665	0
1	21	2	"PFN0072"	"N128_74"	5500	21340	110	532	530	196	119	123	34	98	97	0	421	419	114	110	114	27	98	96	0	1.328	1.330	1.273	1.261	1.770	1.575	0.687	80	502	724	720	0.409	413	311	411	309	0
1	22	2	"PFN0081"	"N128_88"	5690	21340	110	253	270	106	121	125	34	88	77	0	293	298	68	112	115	26	98	97	0	0.729	0.801	0.785	0.703	2.170	0.970	0.437	80	552	313	335	-0.455	132	181	149	186	0
1	1	3	"PFN0030"	"N128_103"	1700	21520	110	1656	1524	523	119	122	34	100	100	0	5236	4758	1375	109	123	203	100	100	0	0.300	0.302	0.296	0.285	1.672	0.284	0.835	80	541	6664	6054	-1.738	1537	5127	1405	4649	0
1	2	3	"PFN0126"	"N130_31"	1900	21530	140	291	305	124	117	123	34	89	81	0	245	235	72	110	122	181	17	0	0	1.289	1.504	1.534	1.524	2.669	0.717	0.164	156	681	309	313	0.366	174	135	188	125	0
1	3	3	"PFN0135"	"N130_44"	2080	21520	130	423	419	147	119	125	36	98	91	0	301	290	96	111	114	19	90	88	0	1.600	1.676	1.713	1.720	2.177	1.776	0.601	120	544	494	479	0.678	304	190	300	179	0
1	4	3	"PFN0150"	"N131_2"	2270	21530	120	379	390	152	122	124	34	95	91	0	518	499	170	112	115	19	95	94	0	0.633	0.693	0.660	0.655	2.031	0.704	0.701	120	564	663	655	-0.660	257	406	268	387	0
1	5	3	"PFB0094"	"B325"	2470	21520	120	223	231	80	118	123	35	85	70	0	264	260	80	111	127	216	20	0	0	0.686	0.758	0.779	0.796	2.857	0.824	0.378	120	569	258	262	-0.543	105	153	113	149	0
1	6	3	"PFB0096"	"B327"	2650	21520	110	2073	1835	702	119	133	124	98	93	0	1075	995	310	109	125	120	98	95	0	2.023	1.937	2.019	1.805	1.875	2.097	0.821	80	512	2920	2602	1.016	1954	966	1716	886	0
1	7	3	"PFB0098"	"B34"	2850	21530	120	215	221	74	121	131	111	40	6	0	218	221	62	109	120	103	55	5	0	0.862	0.893	0.943	0.904	2.804	1.164	0.381	120	583	203	212	-0.214	94	109	100	112	0
1	8	3	"PFB0100"	"B343"	3040	21530	120	1576	1452	649	121	123	35	99	96	0	3282	3043	1128	107	110	17	100	100	0	0.458	0.453	0.472	0.399	1.962	0.456	0.846	120	528	4630	4267	-1.126	1455	3175	1331	2936	0
1	9	3	"PFB0103"	"B347"	3230	21530	120	295	315	122	119	121	34	93	82	0	327	315	90	107	110	17	96	95	0	0.800	0.942	0.941	0.899	2.334	1.094	0.610	120	519	396	404	-0.322	176	220	196	208	0
1	10	3	"PFB0106"	"B362"	3410	21530	120	360	350	114	116	120	33	97	91	0	252	249	68	106	107	15	94	92	0	1.671	1.636	1.549	1.610	2.202	1.866	0.591	120	527	390	377	0.741	244	146	234	143	0
1	11	3	"PFB0128"	"B405"	3610	21530	120	301	294	105	120	124	38	86	80	0	356	341	96	107	114	84	91	75	0	0.727	0.744	0.729	0.669	2.240	0.803	0.602	120	563	430	408	-0.460	181	249	174	234	0
1	12	3	"PFB0131"	"B415"	3800	21530	120	483	469	172	119	127	48	95	90	0	512	488	148	109	120	175	86	65	0	0.903	0.923	0.897	0.893	1.980	0.961	0.686	120	574	767	729	-0.147	364	403	350	379	0
1	13	3	"PFB0133"	"B418"	3980	21530	110	210	218	73	123	129	39	78	52	0	235	235	59	109	111	18	97	95	0	0.690	0.754	0.840	0.634	3.105	0.964	0.302	80	457	213	221	-0.534	87	126	95	126	0
1	14	3	"PFB0135"	"B424"	4170	21530	120	394	392	145	125	129	38	93	89	0	903	829	325	110	112	16	99	97	0	0.339	0.371	0.399	0.390	2.225	0.340	0.687	120	554	1062	986	-1.560	269	793	267	719	0
1	15	3	"PFB0137"	"B427"	4370	21530	120	193	198	66	118	124	35	71	53	0	194	204	64	112	113	16	86	80	0	0.915	0.870	0.988	0.967	2.928	1.076	0.357	120	512	157	172	-0.129	75	82	80	92	0
1	16	3	"PFB0139"	"B431"	4550	21530	120	2026	1884	741	126	128	37	100	100	0	1690	1504	573	111	114	25	99	98	0	1.203	1.262	1.203	1.270	2.165	1.273	0.812	120	518	3479	3151	0.267	1900	1579	1758	1393	0
1	17	3	"PFB0155"	"B464"	4740	21530	120	243	248	87	125	127	37	76	65	0	230	234	75	109	112	25	90	80	0	0.975	0.984	0.881	0.914	2.596	1.109	0.437	120	554	239	248	-0.036	118	121	123	125	0
1	18	3	"PFB0158"	"B467"	4930	21530	110	410	404	112	122	124	35	97	91	0	514	484	133	109	113	30	100	97	0	0.711	0.752	0.735	0.731	1.690	0.724	0.724	80	499	693	657	-0.492	288	405	282	375	0
1	19	3	"PFB0160"	"B47"	5130	21540	120	205	214	83	118	121	35	74	56	0	197	204	76	110	113	28	79	64	0	1.000	1.021	1.093	1.026	3.139	1.198	0.265	120	589	174	190	0.000	87	87	96	94	0
1	20	3	"PFB0163"	"B476"	5320	21540	120	288	297	101	116	122	37	94	82	0	271	273	86	111	112	18	99	95	0	1.075	1.117	1.106	1.079	2.240	1.241	0.482	120	534	332	343	0.104	172	160	181	162	0
1	21	3	"PFB0166"	"B484"	5510	21540	120	241	254	79	120	124	35	91	80	0	445	423	131	113	119	48	95	89	0	0.364	0.432	0.404	0.431	2.511	0.398	0.515	120	552	453	444	-1.456	121	332	134	310	0
1	22	3	"PFB0168"	"B489"	5690	21540	120	529	542	208	120	124	33	96	94	0	455	458	126	116	121	43	100	97	0	1.206	1.234	1.206	1.155	1.951	1.403	0.661	120	619	748	764	0.271	409	339	422	342	0
1	1	4	"PFB0186"	"B513"	1700	21720	110	604	604	206	118	119	33	96	96	0	666	634	161	105	108	31	100	97	0	0.866	0.919	0.880	0.871	1.846	0.974	0.753	80	562	1047	1015	-0.207	486	561	486	529	0
1	2	4	"PFB0188"	"B516"	1890	21720	110	201	207	77	118	119	32	76	61	0	190	190	57	108	110	19	85	82	0	1.012	1.085	1.143	1.008	2.565	1.371	0.338	80	492	165	171	0.017	83	82	89	82	0
1	3	4	"PFB0191"	"B521"	2090	21720	120	5766	5172	2401	118	123	37	100	100	0	2199	1965	824	108	111	20	97	95	0	2.701	2.722	2.795	2.449	2.053	2.948	0.846	120	576	7739	6911	1.434	5648	2091	5054	1857	0
1	4	4	"PFB0193"	"B527"	2270	21720	110	367	381	149	121	123	34	93	90	0	419	422	148	111	114	28	96	96	0	0.799	0.836	0.867	0.813	1.976	0.795	0.657	80	484	554	571	-0.324	246	308	260	311	0
1	5	4	"PFB0195"	"B530"	2470	21720	120	208	214	79	117	119	33	79	60	0	245	238	79	108	111	26	87	83	0	0.664	0.746	0.666	0.649	2.619	0.937	0.357	120	576	228	227	-0.590	91	137	97	130	0
1	6	4	"PFB0198"	"B536"	2650	21720	110	853	799	340	119	128	66	95	92	0	831	730	296	107	122	113	91	81	0	1.014	1.091	1.122	1.073	2.493	1.067	0.773	80	502	1458	1303	0.020	734	724	680	623	0
1	7	4	"PFD0038"	"D12635_8"	2840	21720	110	178	182	56	120	128	65	46	15	0	171	169	35	107	120	97	13	0	0	0.906	1.000	0.893	0.951	3.263	2.133	0.187	80	507	122	124	-0.142	58	64	62	62	0
1	8	4	"PFD0046"	"D13568_2"	3040	21730	120	862	798	336	120	122	34	95	92	0	742	663	252	107	110	18	99	97	0	1.169	1.219	1.176	1.179	2.735	1.285	0.770	120	576	1377	1234	0.225	742	635	678	556	0
1	9	4	"PFD0050"	"D14936_1"	3230	21720	110	218	238	90	118	120	32	86	73	0	204	205	44	107	109	20	96	91	0	1.031	1.224	1.327	1.189	2.387	1.940	0.411	80	476	197	218	0.044	100	97	120	98	0
1	10	4	"PFD0055"	"D15909_10"	3420	21730	120	3521	3056	1334	116	121	34	100	100	0	2005	1786	778	106	108	21	97	96	0	1.793	1.750	1.701	1.683	2.468	1.834	0.789	120	527	5304	4620	0.842	3405	1899	2940	1680	0
1	11	4	"PFD0058"	"D15909_5"	3600	21730	120	519	490	180	121	124	35	95	90	0	484	445	156	108	111	21	96	95	0	1.059	1.095	1.089	1.085	2.235	1.141	0.747	120	527	774	706	0.082	398	376	369	337	0
1	12	4	"PFD0060"	"D16430_1"	3790	21730	100	167	175	57	121	125	35	55	33	0	154	160	39	110	113	18	80	60	0	1.045	1.080	1.380	1.184	3.779	2.699	0.075	80	444	90	104	0.064	46	44	54	50	0
1	13	4	"PFD0079"	"D16785_4"	3990	21730	120	11778	10065	4210	125	129	36	100	100	0	3566	3159	1189	110	112	19	99	99	0	3.372	3.260	3.318	3.001	2.144	3.566	0.838	120	582	15109	12989	1.754	11653	3456	9940	3049	0
1	14	4	"PFD0082"	"D16785_6"	4170	21720	110	490	499	151	126	129	36	97	96	0	292	291	70	111	114	24	97	93	0	2.011	2.072	1.919	1.941	1.873	2.397	0.628	80	475	545	553	1.008	364	181	373	180	0
1	15	4	"PFD0085"	"D16785_9"	4370	21730	120	603	571	229	121	124	35	95	90	0	521	479	170	111	113	23	95	92	0	1.176	1.223	1.219	1.142	2.122	1.282	0.730	120	568	892	818	0.233	482	410	450	368	0
1	16	4	"PFD0087"	"D17715_10"	4560	21730	110	352	348	117	129	129	37	91	90	0	457	440	103	110	111	19	100	100	0	0.643	0.664	0.667	0.578	2.216	0.677	0.637	80	506	570	549	-0.638	223	347	219	330	0
1	17	4	"PFD0092"	"D17715_109"	4750	21730	110	346	350	129	122	124	33	92	87	0	491	473	133	108	110	18	100	100	0	0.585	0.625	0.644	0.550	2.061	0.611	0.630	80	494	607	593	-0.774	224	383	228	365	0
1	18	4	"PFD0094"	"D17715_110"	4930	21730	110	716	742	285	123	126	38	98	98	0	925	892	290	110	118	74	98	95	0	0.728	0.792	0.797	0.783	1.646	0.747	0.746	80	526	1408	1401	-0.459	593	815	619	782	0
1	19	4	"PFD0112"	"D17715_16"	5120	21730	110	229	229	69	123	127	38	82	68	0	215	227	68	109	117	74	80	18	0	1.000	0.898	0.986	0.903	2.207	1.035	0.326	80	521	212	224	0.000	106	106	106	118	0
1	20	4	"PFD0115"	"D17715_20"	5320	21730	110	261	267	83	118	124	37	93	80	0	321	313	93	110	112	19	95	92	0	0.678	0.734	0.718	0.671	2.623	0.669	0.401	80	508	354	352	-0.561	143	211	149	203	0
1	21	4	"PFD0118"	"D17715_25"	5500	21740	100	278	294	121	122	125	34	85	77	0	324	331	101	110	114	19	97	95	0	0.729	0.778	0.740	0.675	2.599	0.895	0.564	80	459	370	393	-0.456	156	214	172	221	0
1	22	4	"PFD0121"	"D17715_28"	5700	21730	110	543	538	184	126	129	35	97	95	0	521	485	165	111	116	47	96	92	0	1.017	1.102	1.055	1.121	2.113	1.162	0.661	80	553	827	786	0.024	417	410	412	374	0
1	1	5	"PFD0124"	"D17715_32"	1720	21910	110	392	391	154	117	121	35	91	87	0	360	341	114	108	110	19	95	91	0	1.091	1.176	1.161	1.193	1.717	1.775	0.738	80	560	527	507	0.126	275	252	274	233	0
1	2	5	"PFD0126"	"D17715_37"	1890	21910	110	289	301	108	119	121	39	90	80	0	310	314	117	110	115	39	88	83	0	0.850	0.892	0.836	0.924	2.353	0.847	0.546	80	502	370	386	-0.234	170	200	182	204	0
1	3	5	"PFD0143"	"D17715_67"	2080	21910	110	361	353	130	120	127	45	88	85	0	439	420	153	109	118	49	91	90	0	0.730	0.749	0.727	0.729	2.028	0.745	0.660	80	521	571	544	-0.453	241	330	233	311	0
1	4	5	"PFD0145"	"D17715_7"	2280	21920	110	160	168	52	119	124	38	50	28	0	151	153	43	108	113	33	62	20	0	0.953	1.089	1.337	1.291	3.448	3.194	0.084	80	511	84	94	-0.069	41	43	49	45	0
1	5	5	"PFD0147"	"D17715_76"	2450	21910	110	178	176	48	116	119	33	67	46	0	165	170	41	107	109	19	88	75	0	1.069	0.952	0.921	0.879	3.320	1.717	0.149	80	495	120	123	0.096	62	58	60	63	0
1	6	5	"PFD0149"	"D17715_8"	2660	21920	120	292	312	136	118	123	57	83	74	0	343	330	116	108	117	87	82	69	0	0.740	0.874	0.822	0.851	2.422	0.973	0.543	120	594	409	416	-0.434	174	235	194	222	0
1	7	5	"PFD0151"	"D17715_81"	2840	21910	110	572	564	216	117	121	35	97	96	0	450	422	141	111	115	33	95	92	0	1.342	1.437	1.406	1.449	1.892	1.494	0.765	80	497	794	758	0.425	455	339	447	311	0
1	8	5	"PFD0153"	"D17715_89"	3030	21910	100	1261	1205	504	124	127	35	97	96	0	1384	1195	524	118	121	31	96	93	0	0.898	1.004	0.984	1.101	2.198	0.922	0.741	80	453	2403	2158	-0.155	1137	1266	1081	1077	0
1	9	5	"PFE0210"	"E18550_2"	3230	21910	100	1163	1092	442	130	135	38	98	97	0	841	806	281	123	137	70	98	96	0	1.439	1.408	1.324	1.296	1.646	1.478	0.796	80	474	1751	1645	0.525	1033	718	962	683	0
1	10	5	"PFE0213"	"E18651_3"	3430	21910	110	208	222	83	122	128	47	72	43	0	202	211	61	112	119	40	85	56	0	0.956	1.010	1.051	0.985	3.015	1.460	0.291	80	519	176	199	-0.066	86	90	100	99	0
1	11	5	"PFE0218"	"E18737_1"	3620	21910	110	4272	4132	1865	120	127	49	100	100	0	978	949	364	108	112	26	100	100	0	4.772	4.771	4.536	4.485	1.793	5.165	0.769	80	497	5022	4853	2.255	4152	870	4012	841	0
1	12	5	"PFE0223"	"E1884_3"	3800	21910	110	4407	4151	1617	124	128	38	100	100	0	5441	5358	1693	110	118	102	100	100	0	0.803	0.767	0.779	0.711	1.593	0.738	0.860	80	524	9614	9275	-0.316	4283	5331	4027	5248	0
1	13	5	"PFE0226"	"E18877_2"	4000	21910	110	298	328	137	123	128	36	93	86	0	292	290	82	110	117	100	85	36	0	0.962	1.139	1.105	1.049	2.173	1.439	0.567	80	518	357	385	-0.057	175	182	205	180	0
1	14	5	"PFE0228"	"E18957_1"	4190	21910	110	487	491	165	120	123	33	97	95	0	464	463	113	106	108	18	100	100	0	1.025	1.039	1.040	0.977	1.646	1.089	0.728	80	509	725	728	0.036	367	358	371	357	0
1	15	5	"PFE0249"	"E19870_1"	4380	21920	120	202	203	67	122	128	39	72	50	0	197	204	56	109	112	20	90	85	0	0.909	0.853	0.935	0.935	2.539	1.205	0.256	120	549	168	176	-0.138	80	88	81	95	0
1	16	5	"PFE0251"	"E20152_1"	4560	21920	110	163	173	47	123	127	38	50	26	0	172	178	43	111	112	20	91	73	0	0.656	0.746	0.701	0.728	2.632	1.539	0.110	80	460	101	117	-0.609	40	61	50	67	0
1	17	5	"PFE0257"	"E20313_1"	4750	21920	120	187	194	67	123	126	35	64	46	0	216	215	64	109	110	17	89	84	0	0.598	0.670	0.741	0.659	3.066	0.874	0.300	120	606	171	177	-0.741	64	107	71	106	0
1	18	5	"PFE0260"	"E20360_12"	4940	21920	110	192	193	57	124	126	38	70	45	0	191	197	49	107	114	68	68	12	0	0.810	0.767	0.881	0.773	2.546	1.061	0.270	80	498	152	159	-0.305	68	84	69	90	0
1	19	5	"PFE0265"	"E20424_1"	5120	21920	110	5264	4485	1827	122	133	100	100	100	0	1180	1100	365	108	119	91	100	95	0	4.797	4.398	4.300	3.990	1.664	4.703	0.847	80	516	6214	5355	2.262	5142	1072	4363	992	0
1	20	5	"PFE0267"	"E20514_1"	5310	21920	110	4594	4110	1526	129	152	224	96	95	0	1385	1228	435	110	132	157	95	92	0	3.502	3.561	3.565	3.678	2.027	3.655	0.877	80	528	5740	5099	1.808	4465	1275	3981	1118	0
1	21	5	"PFE0293"	"E22156_1"	5500	21920	110	1661	1499	606	123	141	209	91	86	0	1284	1156	396	109	129	164	96	90	0	1.309	1.314	1.344	1.207	1.790	1.314	0.823	80	522	2713	2423	0.388	1538	1175	1376	1047	0
1	22	5	"PFE0299"	"E22468_1"	5700	21920	110	410	414	149	123	130	52	95	88	0	508	472	164	108	117	101	92	77	0	0.717	0.799	0.747	0.764	2.232	0.834	0.669	80	570	687	655	-0.479	287	400	291	364	0
1	1	6	"PFE0302"	"E22504_2"	1710	22120	80	146	154	43	118	122	33	48	25	0	146	144	41	108	110	19	63	46	0	0.737	1.000	1.139	0.948	4.007	1.564	0.157	52	322	66	72	-0.441	28	38	36	36	0
1	2	6	"PFE0309"	"E2283_4"	1890	22100	100	197	207	63	118	119	30	85	63	0	231	226	61	109	111	18	90	87	0	0.648	0.761	0.756	0.723	2.279	0.760	0.393	80	473	201	206	-0.627	79	122	89	117	0
1	3	6	"PFE0314"	"E22930_2"	2080	22100	110	293	292	94	119	124	69	86	65	0	360	354	98	109	118	71	95	82	0	0.693	0.706	0.658	0.663	1.869	0.641	0.579	80	528	425	418	-0.529	174	251	173	245	0
1	4	6	"PFE0318"	"E23098_1"	2270	22100	110	261	278	107	118	122	35	87	77	0	502	474	159	109	113	36	97	93	0	0.364	0.438	0.428	0.400	2.069	0.411	0.553	80	536	536	525	-1.459	143	393	160	365	0
1	5	6	"PFE0353"	"E24637_1"	2470	22100	110	5714	5372	1818	117	121	34	100	100	0	2709	2589	671	108	115	94	100	100	0	2.152	2.118	2.183	2.012	1.574	2.199	0.868	80	526	8198	7736	1.106	5597	2601	5255	2481	0
1	6	6	"PFE0361"	"E248_3"	2650	22100	110	1153	1039	410	118	124	54	98	98	0	1871	1681	610	108	125	163	98	91	0	0.587	0.586	0.592	0.549	2.082	0.548	0.820	80	505	2798	2494	-0.768	1035	1763	921	1573	0
1	7	6	"PFE0363"	"E24971_1"	2850	22100	110	216	238	91	116	123	54	78	47	0	288	292	179	113	126	129	63	21	0	0.571	0.682	0.717	0.671	2.874	0.545	0.415	80	537	275	301	-0.807	100	175	122	179	0
1	8	6	"PFE0367"	"E25193_1"	3030	22100	110	219	221	67	128	131	37	75	58	0	218	225	100	126	134	38	78	60	0	0.989	0.939	1.005	0.916	3.144	0.748	0.314	80	511	183	192	-0.016	91	92	93	99	0
1	9	6	"PFE0373"	"E25749_1"	3220	22110	150	278	391	259	140	144	42	76	60	0	338	461	338	141	157	83	73	53	0	0.701	0.784	0.789	0.721	2.193	0.614	0.548	156	676	335	571	-0.514	138	197	251	320	-50
1	10	6	"PFE0375"	"E25972_1"	3400	22110	100	1490	1372	484	129	134	42	100	97	0	1291	1263	412	121	141	110	100	97	0	1.163	1.088	1.063	1.027	1.721	1.070	0.778	80	429	2531	2385	0.218	1361	1170	1243	1142	0
1	11	6	"PFF0292"	"F18577_5"	3600	22110	110	501	497	187	120	125	37	93	90	0	349	346	91	109	115	67	93	88	0	1.587	1.591	1.575	1.385	2.047	1.862	0.682	80	559	621	614	0.667	381	240	377	237	0
1	12	6	"PFF0300"	"F18770_1"	3800	22110	100	171	178	59	122	129	41	58	27	0	145	151	43	110	114	30	53	25	0	1.400	1.366	1.536	1.356	2.917	1.822	0.252	80	476	84	97	0.485	49	35	56	41	0
1	13	6	"PFF0307"	"F19110_2"	3980	22110	110	383	386	135	123	128	38	96	87	0	480	458	135	110	114	40	97	95	0	0.703	0.756	0.752	0.703	1.967	0.757	0.699	80	506	630	611	-0.509	260	370	263	348	0
1	14	6	"PFF0309"	"F19190_1"	4160	22110	120	520	513	193	125	128	35	96	93	0	526	496	165	108	113	40	96	93	0	0.945	1.000	1.025	0.987	2.205	1.040	0.739	120	597	813	776	-0.082	395	418	388	388	0
1	15	6	"PFF0313"	"F19243_2"	4360	22110	110	865	825	315	123	128	38	100	97	0	1082	1046	281	111	115	43	100	100	0	0.764	0.751	0.745	0.677	1.686	0.743	0.782	80	504	1713	1637	-0.388	742	971	702	935	0
1	16	6	"PFF0316"	"F19409_1"	4560	22110	120	494	478	180	123	128	37	94	90	0	394	386	122	110	114	42	90	88	0	1.306	1.286	1.336	1.242	2.481	1.405	0.705	120	609	655	631	0.386	371	284	355	276	0
1	17	6	"PFF0345"	"F20077_1"	4750	22120	90	161	163	45	127	129	35	50	17	0	149	156	47	109	110	21	73	44	0	0.850	0.766	1.342	0.978	3.600	1.980	0.071	52	363	74	83	-0.234	34	40	36	47	0
1	18	6	"PFF0351"	"F20166_1"	4930	22110	110	283	296	106	125	129	37	87	75	0	276	274	87	109	114	39	91	81	0	0.946	1.036	0.985	0.954	2.515	1.160	0.519	80	538	325	336	-0.080	158	167	171	165	0
1	19	6	"PFF0355"	"F20234_1"	5120	22110	110	274	298	109	124	131	56	85	72	0	312	306	86	109	121	71	91	80	0	0.739	0.883	0.806	0.731	2.681	0.979	0.614	80	512	353	371	-0.437	150	203	174	197	0
1	20	6	"PFF0357"	"F20284_1"	5300	22110	110	454	462	170	129	141	144	86	63	0	427	401	124	112	126	109	87	77	0	1.032	1.152	1.073	1.044	1.938	1.176	0.713	80	533	640	622	0.045	325	315	333	289	0
1	21	6	"PFF0360"	"F20385_1"	5500	22120	120	461	482	196	127	134	60	93	85	0	645	577	231	111	122	101	90	80	0	0.625	0.762	0.732	0.777	2.136	0.755	0.680	120	589	868	821	-0.677	334	534	355	466	0
1	22	6	"PFF0362"	"F20385_3"	5690	22110	110	686	669	245	123	129	53	97	93	0	947	910	256	109	117	73	100	98	0	0.672	0.682	0.664	0.623	1.718	0.675	0.774	80	539	1401	1347	-0.574	563	838	546	801	0
1	1	7	"PFF0380"	"F20989_1"	1700	22290	110	357	349	124	116	118	31	93	90	0	842	777	257	105	109	33	97	95	0	0.327	0.347	0.328	0.344	2.268	0.319	0.698	80	550	978	905	-1.613	241	737	233	672	0
1	2	7	"PFF0388"	"F21429_3"	1900	22290	110	7751	7269	2460	118	121	34	100	100	0	3437	3077	1165	106	113	48	100	100	0	2.292	2.407	2.374	2.539	1.928	2.438	0.850	80	536	10964	10122	1.196	7633	3331	7151	2971	0
1	3	7	"PFF0396"	"F21560_1"	2080	22290	110	750	734	248	117	124	69	98	95	0	1271	1163	383	108	119	78	100	97	0	0.544	0.585	0.600	0.578	1.758	0.549	0.757	80	536	1796	1672	-0.878	633	1163	617	1055	0
1	4	7	"PFF0401"	"F21821_1"	2280	22300	110	284	300	94	115	122	68	91	70	0	661	631	218	107	113	50	97	93	0	0.305	0.353	0.366	0.384	2.028	0.309	0.614	80	523	723	709	-1.713	169	554	185	524	0
1	5	7	"PFF0404"	"F21902_1"	2450	22290	110	1211	1158	334	116	121	33	100	100	0	1852	1700	568	108	111	32	98	98	0	0.628	0.655	0.661	0.695	2.055	0.608	0.853	80	523	2839	2634	-0.671	1095	1744	1042	1592	0
1	6	7	"PFF0407"	"F21981_2"	2650	22300	110	1832	1657	710	119	125	40	98	98	0	6078	5471	1951	110	136	291	100	97	0	0.287	0.287	0.293	0.256	1.825	0.277	0.852	80	518	7681	6899	-1.801	1713	5968	1538	5361	0
1	7	7	"PFF0440"	"F22946_1"	2830	22300	110	257	260	100	116	123	39	81	70	0	268	268	76	111	133	277	6	0	0	0.898	0.917	0.887	0.806	2.405	0.980	0.392	80	559	298	301	-0.155	141	157	144	157	0
1	8	7	"PFF0446"	"F23145_4"	3050	22310	90	178	189	70	122	126	37	63	38	0	166	168	42	116	121	26	76	44	0	1.120	1.288	1.256	0.903	4.377	1.890	0.219	52	400	106	119	0.163	56	50	67	52	0
1	9	7	"PFF0452"	"F23274_1"	3250	22260	150	167	185	63	129	133	42	47	28	0	187	252	166	127	138	70	42	25	0	0.633	0.448	0.594	0.575	3.360	0.265	0.233	156	682	98	181	-0.659	38	60	56	125	-50
1	10	7	"PFF0458"	"F23526_2"	3410	22300	110	869	808	317	118	122	37	98	98	0	1473	1338	512	111	120	63	98	97	0	0.551	0.562	0.555	0.552	2.363	0.513	0.760	80	455	2113	1917	-0.859	751	1362	690	1227	0
1	11	7	"PFF0461"	"F23551_1"	3600	22300	110	329	327	98	118	123	38	97	93	0	615	589	191	108	116	60	96	91	0	0.416	0.435	0.435	0.446	2.004	0.386	0.628	80	521	718	690	-1.265	211	507	209	481	0
1	12	7	"PFF0463"	"F23564_1"	3790	22310	120	1315	1249	558	123	129	44	96	93	0	1853	1654	655	109	115	44	97	95	0	0.683	0.729	0.730	0.731	2.215	0.740	0.843	120	583	2936	2671	-0.549	1192	1744	1126	1545	0
1	13	7	"PFF1088"	"F45524_1"	4000	22310	110	352	355	140	123	127	37	90	82	0	465	453	168	108	115	45	93	86	0	0.641	0.672	0.694	0.661	2.349	0.677	0.632	80	508	586	577	-0.641	229	357	232	345	0
1	14	7	"PFF1100"	"F45683_2"	4160	22300	110	1347	1266	521	124	149	173	95	88	0	1437	1292	522	110	150	258	91	83	0	0.922	0.966	0.939	0.964	1.885	0.905	0.835	80	491	2550	2324	-0.118	1223	1327	1142	1182	0
1	15	7	"PFF1105"	"F45820_1"	4360	22300	100	164	172	60	121	141	143	6	0	0	154	162	43	110	136	202	0	0	0	0.977	0.981	1.224	1.149	3.329	2.491	0.130	80	478	87	103	-0.033	43	44	51	52	0
1	16	7	"PFF1110"	"F46067_3"	4550	22300	110	407	421	149	121	124	36	97	93	0	669	649	232	108	111	38	100	97	0	0.510	0.555	0.507	0.540	1.843	0.509	0.660	80	517	847	841	-0.972	286	561	300	541	0
1	17	7	"PFF1112"	"F46181_1"	4750	22300	120	212	235	118	121	125	36	80	60	0	369	335	120	108	112	34	90	86	0	0.349	0.502	0.470	0.476	3.286	0.552	0.287	120	592	352	341	-1.520	91	261	114	227	0
1	18	7	"PFF1114"	"F46183_2"	4940	22310	110	249	257	91	121	125	34	85	75	0	273	265	78	108	111	23	92	86	0	0.776	0.866	0.862	0.737	2.869	1.082	0.518	80	503	293	293	-0.366	128	165	136	157	0
1	19	7	"PFF1142"	"F4688_1"	5130	22310	120	1864	1651	761	126	129	39	99	98	0	1162	1045	455	110	114	35	96	95	0	1.652	1.631	1.639	1.572	2.384	1.745	0.792	120	609	2790	2460	0.724	1738	1052	1525	935	0
1	20	7	"PFF1151"	"F47145_2"	5330	22320	110	228	235	80	133	137	39	76	62	0	420	407	130	111	116	34	97	95	0	0.307	0.345	0.388	0.352	2.607	0.308	0.353	80	488	404	398	-1.702	95	309	102	296	0
1	21	7	"PFF1154"	"F47255_1"	5500	22310	120	276	274	98	127	133	40	86	70	0	266	268	87	111	113	19	92	87	0	0.961	0.936	0.906	0.911	2.490	1.031	0.592	120	493	304	304	-0.057	149	155	147	157	0
1	22	7	"PFF1156"	"F47255_3"	5690	22310	120	251	261	105	132	142	69	72	38	0	255	261	160	110	118	69	80	50	0	0.821	0.854	0.899	0.857	2.573	0.722	0.451	120	635	264	280	-0.285	119	145	129	151	0
1	1	8	"PFF1158"	"F47327_1"	1710	22480	110	1525	1393	585	118	121	35	98	98	0	560	511	223	107	111	34	87	86	0	3.106	3.156	2.889	3.235	2.181	3.271	0.780	80	556	1860	1679	1.635	1407	453	1275	404	0
1	2	8	"PFF1160"	"F47350_1"	1900	22490	100	152	160	45	117	121	35	48	23	0	155	160	42	107	109	31	66	33	0	0.729	0.811	1.023	0.848	3.192	1.842	0.093	80	462	83	96	-0.456	35	48	43	53	0
1	3	8	"PFF1184"	"F48253_6"	2080	22490	110	174	175	56	117	121	33	63	38	0	173	176	36	106	107	17	92	87	0	0.851	0.829	0.882	0.843	3.504	1.782	0.147	80	526	124	128	-0.233	57	67	58	70	0
1	4	8	"PFF1186"	"F48363_2"	2270	22490	100	140	150	47	115	121	34	43	23	0	147	149	38	106	107	16	78	60	0	0.610	0.814	1.214	1.039	3.937	2.576	0.068	80	471	66	78	-0.714	25	41	35	43	0
1	5	8	"PFF1188"	"F48395_1"	2450	22490	110	6046	5293	2151	119	131	107	100	100	0	1290	1167	414	106	115	85	98	96	0	5.006	4.877	4.842	4.614	2.035	5.104	0.803	80	522	7111	6235	2.324	5927	1184	5174	1061	0
1	6	8	"PFF1190"	"F48424_2"	2650	22490	120	544	520	229	120	132	103	83	78	0	666	625	263	107	131	279	80	50	0	0.758	0.772	0.752	0.876	2.604	0.762	0.687	120	594	983	918	-0.399	424	559	400	518	0
1	7	8	"PFF1193"	"F48446_1"	2840	22490	110	502	463	184	118	123	36	91	85	0	392	378	131	106	110	24	96	93	0	1.343	1.268	1.255	1.197	2.065	1.359	0.713	80	510	670	617	0.425	384	286	345	272	0
1	8	8	"PFF1195"	"F48446_5"	3030	22490	110	291	310	141	118	123	37	83	77	0	299	294	100	107	110	24	93	87	0	0.901	1.027	0.933	0.956	2.361	1.136	0.557	80	528	365	379	-0.150	173	192	192	187	0
1	9	8	"PFF1220"	"F49665_1"	3220	22490	110	546	532	219	120	125	38	97	91	0	500	446	173	111	120	35	87	86	0	1.095	1.230	1.283	1.292	2.633	1.258	0.714	80	558	815	747	0.131	426	389	412	335	0
1	10	8	"PFF1222"	"F49677_3"	3410	22490	110	1256	1236	651	119	127	68	98	95	0	2472	2115	990	110	136	265	96	85	0	0.481	0.557	0.570	0.534	2.185	0.526	0.770	80	538	3499	3122	-1.055	1137	2362	1117	2005	0
1	11	8	"PFF1225"	"F49959_1"	3600	22500	110	251	272	103	119	127	70	81	47	0	347	325	104	109	138	277	25	0	0	0.555	0.708	0.530	0.681	2.391	0.740	0.397	80	488	370	369	-0.850	132	238	153	216	0
1	12	8	"PFF1234"	"F50107_1"	3790	22500	150	145	150	52	124	127	37	35	18	0	136	147	50	110	114	41	40	13	0	0.808	0.703	1.222	1.264	3.845	0.556	0.041	156	727	47	63	-0.308	21	26	26	37	-50
1	13	8	"PFF1237"	"F50551_1"	3990	22500	110	190	203	74	119	124	36	72	48	0	276	269	79	109	114	35	92	83	0	0.425	0.525	0.622	0.492	2.616	0.437	0.271	80	481	238	244	-1.234	71	167	84	160	0
1	14	8	"PFF1239"	"F50598_1"	4170	22500	110	291	315	115	119	127	59	90	75	0	388	367	106	109	121	139	82	50	0	0.616	0.760	0.683	0.711	1.857	0.775	0.635	80	508	451	454	-0.698	172	279	196	258	0
1	15	8	"PFF1927"	"F960_2"	4360	22500	120	745	721	287	121	122	34	96	95	0	987	920	331	108	110	19	99	98	0	0.710	0.739	0.750	0.734	2.195	0.751	0.806	120	588	1503	1412	-0.494	624	879	600	812	0
1	16	8	"PFF1931"	"F960_7"	4560	22500	110	204	223	89	119	124	34	81	60	0	323	321	89	106	110	37	97	90	0	0.392	0.484	0.431	0.402	2.279	0.493	0.412	80	485	302	319	-1.352	85	217	104	215	0
1	17	8	"PFF1933"	"F9676_1"	4740	22500	120	617	570	276	120	124	35	90	85	0	511	477	210	108	111	34	90	87	0	1.233	1.220	1.159	1.034	2.887	1.284	0.757	120	562	900	819	0.302	497	403	450	369	0
1	18	8	"PFI0003"	"I10209_1"	4930	22500	110	538	538	205	120	124	38	98	96	0	982	938	286	109	111	20	100	100	0	0.479	0.504	0.487	0.468	1.901	0.471	0.702	80	520	1291	1247	-1.062	418	873	418	829	0
1	19	8	"PFI0005"	"I1033_3"	5120	22500	110	10089	8846	3608	124	130	44	100	100	0	2817	2555	908	110	117	96	100	100	0	3.681	3.567	3.542	3.366	1.866	3.672	0.819	80	511	12672	11167	1.880	9965	2707	8722	2445	0
1	20	8	"PFI0009"	"I10565_1"	5310	22500	110	327	323	101	131	135	44	91	81	0	333	327	87	111	120	97	88	63	0	0.883	0.889	0.938	0.864	1.922	0.958	0.616	80	529	418	408	-0.180	196	222	192	216	0
1	21	8	"PFI0038"	"I1136_2"	5500	22500	130	191	196	59	135	140	41	57	30	0	189	197	68	111	115	34	80	58	0	0.718	0.709	0.783	0.778	3.297	0.804	0.094	120	601	134	147	-0.478	56	78	61	86	0
1	22	8	"PFI0041"	"I11448_2"	5680	22500	110	54334	45650	19457	150	550	4018	96	92	5	11919	10084	4299	117	318	1605	93	82	0	4.591	4.565	4.537	4.503	1.895	4.591	0.851	80	511	65986	55467	2.199	54184	11802	45500	9967	0
1	1	9	"PFI0043"	"I11495_1"	1700	22680	120	6931	6726	3299	119	123	36	100	100	0	3098	2956	1511	108	110	20	94	93	0	2.278	2.320	2.395	2.243	2.137	2.459	0.798	120	617	9802	9455	1.188	6812	2990	6607	2848	0
1	2	9	"PFI0045"	"I11523_4"	1870	22670	110	1753	1624	561	119	138	148	96	93	0	949	863	329	109	125	126	91	88	0	1.945	1.996	1.961	2.146	1.804	1.969	0.801	80	502	2474	2259	0.960	1634	840	1505	754	0
1	3	9	"PFI0048"	"I1175_1"	2080	22680	110	240	253	89	119	135	139	37	8	0	265	276	86	106	120	113	73	27	0	0.761	0.788	0.798	0.720	2.307	0.828	0.430	80	567	280	304	-0.394	121	159	134	170	0
1	4	9	"PFI0053"	"I11857_2"	2280	22690	110	209	215	70	116	120	33	81	68	0	303	289	96	106	107	17	93	87	0	0.472	0.541	0.517	0.529	3.149	0.557	0.400	80	512	290	282	-1.083	93	197	99	183	0
1	5	9	"PFI0079"	"I12708_1"	2450	22680	110	337	337	134	121	128	58	86	73	0	285	284	103	106	112	66	83	71	0	1.207	1.213	1.255	1.247	2.839	1.253	0.566	80	523	395	394	0.271	216	179	216	178	0
1	6	9	"PFI0085"	"I12812_3"	2650	22680	110	662	663	258	122	126	45	97	96	0	411	387	128	106	110	29	96	91	0	1.770	1.925	1.826	1.856	1.996	2.034	0.724	80	530	845	822	0.824	540	305	541	281	0
1	7	9	"PFI0087"	"I12861_2"	2840	22680	100	27974	23742	11873	120	124	40	100	100	0	23702	20446	10488	107	113	27	100	100	0	1.181	1.161	1.119	1.125	1.881	1.129	0.855	80	482	51449	43961	0.239	27854	23595	23622	20339	0
1	8	9	"PFI0089"	"I12932_1"	3030	22680	110	315	340	119	124	129	44	98	83	0	400	395	115	109	112	27	100	100	0	0.656	0.755	0.717	0.712	1.809	0.794	0.543	80	538	482	502	-0.607	191	291	216	286	0
1	9	9	"PFI0099"	"I13128_2"	3220	22690	110	1965	1737	772	124	130	42	98	96	0	3688	3125	1310	111	126	182	97	93	0	0.515	0.535	0.511	0.498	1.891	0.482	0.804	80	538	5418	4627	-0.958	1841	3577	1613	3014	0
1	10	9	"PFI0102"	"I13218_1"	3410	22690	110	217	221	72	126	131	41	72	56	0	253	245	74	110	132	226	7	0	0	0.636	0.704	0.671	0.644	2.289	0.867	0.315	80	489	234	230	-0.652	91	143	95	135	0
1	11	9	"PFI0124"	"I13978_1"	3600	22690	120	452	431	189	121	125	36	92	86	0	397	367	134	107	111	18	92	89	0	1.141	1.192	1.165	1.199	2.389	1.325	0.689	120	558	621	570	0.191	331	290	310	260	0
1	12	9	"PFI0126"	"I14041_1"	3780	22690	110	448	439	157	126	128	35	96	90	0	276	276	85	109	112	25	93	91	0	1.928	1.874	1.874	1.766	2.348	2.115	0.620	80	448	489	480	0.947	322	167	313	167	0
1	13	9	"PFI0128"	"I14195_1"	3980	22690	120	1827	1648	796	122	129	45	100	98	0	2715	2316	1149	111	115	25	95	94	0	0.655	0.692	0.685	0.718	2.516	0.663	0.830	120	595	4309	3731	-0.611	1705	2604	1526	2205	0
1	14	9	"PFI0131"	"I1431_1"	4170	22690	110	261	364	533	119	126	47	90	67	0	264	315	439	109	112	20	91	91	0	0.916	1.189	0.904	1.001	2.350	1.274	0.666	80	475	297	451	-0.126	142	155	245	206	0
1	15	9	"PFI0137"	"I14413_3"	4360	22690	120	1389	1242	528	120	124	35	99	98	0	1520	1354	575	109	111	20	96	95	0	0.899	0.901	0.923	0.929	2.546	0.892	0.782	120	540	2680	2367	-0.153	1269	1411	1122	1245	0
1	16	9	"PFI0141"	"I14670_1"	4550	22690	120	457	457	173	120	124	34	96	92	0	397	387	142	107	110	34	91	87	0	1.162	1.204	1.274	1.320	2.301	1.247	0.690	120	575	627	617	0.217	337	290	337	280	0
1	17	9	"PFJ0122"	"J167_5"	4750	22690	110	153	163	48	121	125	33	48	33	0	157	164	47	106	109	17	82	65	0	0.627	0.724	1.063	0.844	4.173	2.612	0.048	80	513	83	100	-0.672	32	51	42	58	0
1	18	9	"PFJ0124"	"J167_7"	4940	22690	90	141	152	46	122	127	36	42	17	0	149	155	43	107	110	19	73	53	0	0.452	0.625	0.700	0.803	3.714	2.909	0.055	52	396	61	78	-1.144	19	42	30	48	0
1	19	9	"PFJ0128"	"J170_18"	5130	22690	110	205	218	79	122	128	41	71	50	0	299	287	90	108	114	88	82	56	0	0.435	0.536	0.497	0.440	3.324	0.475	0.300	80	440	274	275	-1.202	83	191	96	179	0
1	20	9	"PFJ0137"	"J171_6"	5260	22740	150	126	132	43	127	131	41	15	6	0	112	119	31	109	117	88	3	0	0	-0.333	0.500	1.813	1.740	4.196	0.297	0.045	156	785	2	15	Error	-1	3	5	10	-50
1	21	9	"PFJ0150"	"J181_2"	5500	22690	110	854	829	293	130	134	38	100	98	0	511	508	150	109	113	34	100	97	0	1.801	1.752	1.771	1.713	1.704	1.833	0.755	80	550	1126	1098	0.849	724	402	699	399	0
1	22	9	"PFJ0153"	"J181_9"	5690	22690	110	2948	2623	991	131	273	2616	55	0	0	947	853	288	108	201	1141	1	0	0	3.358	3.345	3.307	3.308	1.878	3.398	0.835	80	570	3656	3237	1.747	2817	839	2492	745	0
1	1	10	"PFJ0179"	"J198_2"	1700	22870	100	174	180	51	113	118	33	78	41	0	154	157	34	105	106	17	88	72	0	1.245	1.288	1.308	1.147	2.479	2.380	0.178	80	481	110	119	0.316	61	49	67	52	0
1	2	10	"PFJ0184"	"J206_1"	1890	22870	110	701	697	254	118	124	73	97	92	0	578	558	170	108	113	75	97	92	0	1.240	1.287	1.265	1.237	1.702	1.325	0.757	80	539	1053	1029	0.311	583	470	579	450	0
1	3	10	"PFJ0186"	"J206_6"	2080	22880	100	285	281	124	118	121	33	83	78	0	250	244	81	107	109	16	88	87	0	1.168	1.190	1.099	1.075	3.143	1.488	0.490	80	460	310	300	0.224	167	143	163	137	0
1	4	10	"PFJ0188"	"J212_1"	2260	22870	110	523	507	217	117	122	35	95	87	0	425	398	154	107	111	37	90	85	0	1.277	1.340	1.328	1.395	2.740	1.297	0.630	80	505	724	681	0.352	406	318	390	291	0
1	5	10	"PFJ0190"	"J212_4"	2440	22870	80	154	159	40	123	126	38	42	17	0	144	145	28	107	112	26	59	25	0	0.838	0.947	0.867	0.894	3.548	3.062	0.061	52	334	68	74	-0.255	31	37	36	38	0
1	6	10	"PFJ0197"	"J218_1"	2660	22880	100	151	156	44	120	123	35	41	26	0	178	185	53	106	108	18	90	80	0	0.431	0.456	0.603	0.580	2.455	0.701	0.132	80	511	103	115	-1.216	31	72	36	79	0
1	7	10	"PFJ0220"	"J222_7"	2860	22880	110	175	182	57	121	124	34	66	35	0	290	292	105	107	109	16	95	91	0	0.295	0.330	0.401	0.360	3.393	0.288	0.255	80	509	237	246	-1.761	54	183	61	185	0
1	8	10	"PFJ0228"	"J227_3"	3020	22880	100	1149	1093	401	124	127	35	100	98	0	696	651	218	107	110	22	100	97	0	1.740	1.781	1.794	1.734	2.048	1.902	0.773	80	453	1614	1513	0.799	1025	589	969	544	0
1	9	10	"PFJ0231"	"J22_1"	3220	22880	110	243	250	85	121	125	35	87	73	0	255	254	68	108	114	98	75	22	0	0.830	0.884	0.899	0.798	2.223	0.996	0.433	80	544	269	275	-0.269	122	147	129	146	0
1	10	10	"PFJ0233"	"J22_3"	3430	22880	150	133	135	40	123	126	37	24	6	0	113	118	27	108	119	155	0	0	0	2.000	1.200	1.833	1.922	4.182	31.520	0.002	156	720	15	22	1.000	10	5	12	10	-50
1	11	10	"PFJ0238"	"J232_6"	3590	22880	110	158	163	48	119	123	34	53	28	0	214	209	63	107	111	19	90	86	0	0.364	0.431	0.492	0.446	2.562	0.492	0.152	80	429	146	146	-1.456	39	107	44	102	0
1	12	10	"PFJ0242"	"J236_1"	3780	22870	110	465	479	158	124	128	37	98	93	0	481	471	146	108	113	29	97	96	0	0.914	0.978	0.972	0.970	1.973	1.014	0.685	80	536	714	718	-0.129	341	373	355	363	0
1	13	10	"PFJ0262"	"J248_1"	3980	22880	110	168	177	57	124	130	40	53	28	0	301	285	111	110	113	25	83	83	0	0.230	0.303	0.296	0.284	2.814	0.319	0.234	80	503	235	228	-2.118	44	191	53	175	0
1	14	10	"PFJ0264"	"J248_11"	4180	22890	150	140	148	46	122	129	47	26	10	0	120	126	33	110	112	21	34	17	0	1.800	1.625	1.500	1.417	4.103	3.935	0.051	156	712	28	42	0.848	18	10	26	16	-50
1	15	10	"PFJ0267"	"J248_5"	4360	22880	110	153	162	49	120	125	33	50	26	0	158	159	41	110	111	19	77	55	0	0.688	0.857	0.955	0.887	2.873	2.371	0.059	80	444	81	91	-0.541	33	48	42	49	0
1	16	10	"PFJ0271"	"J252_2"	4550	22880	110	473	460	165	120	124	33	96	92	0	388	379	108	107	109	19	97	96	0	1.256	1.250	1.253	1.158	1.989	1.330	0.675	80	493	634	612	0.329	353	281	340	272	0
1	17	10	"PFJ0273"	"J252_4"	4740	22890	120	1005	905	394	124	127	36	97	91	0	800	724	266	106	109	18	98	95	0	1.269	1.264	1.290	1.188	2.414	1.357	0.782	120	576	1575	1399	0.344	881	694	781	618	0
1	18	10	"PFJ0275"	"J2541_2"	4930	22890	120	600	580	250	122	126	36	93	90	0	309	301	115	107	109	18	93	90	0	2.366	2.361	2.468	2.246	2.344	2.725	0.622	120	580	680	652	1.243	478	202	458	194	0
1	19	10	"PFK0357"	"Kn3479_1"	5130	22890	100	177	232	183	121	125	35	58	41	0	175	253	202	108	113	58	56	30	0	0.836	0.766	0.871	0.889	3.301	0.866	0.590	80	408	123	256	-0.259	56	67	111	145	0
1	20	10	"PFK0369"	"Kn3690_1"	5300	22890	110	941	891	347	125	128	34	98	96	0	953	856	284	109	113	56	97	95	0	0.967	1.025	1.019	0.986	2.117	1.023	0.735	80	424	1660	1513	-0.049	816	844	766	747	0
1	21	10	"PFK0371"	"Kn3698_1"	5500	22890	110	773	745	308	126	128	37	100	96	0	551	510	199	107	109	19	98	95	0	1.457	1.536	1.577	1.566	2.178	1.568	0.787	80	530	1091	1022	0.543	647	444	619	403	0
1	22	10	"PFK0373"	"Kn3698_4"	5690	22890	110	877	832	395	119	124	34	97	91	0	1141	1006	448	106	110	23	100	100	0	0.732	0.792	0.785	0.707	2.405	0.774	0.778	80	558	1793	1613	-0.449	758	1035	713	900	0
1	1	11	"PFK0375"	"Kn3744_1"	1710	23070	100	1450	1298	554	114	127	201	90	87	0	1147	1030	423	107	109	19	100	100	0	1.285	1.283	1.248	1.191	2.051	1.301	0.805	80	493	2376	2107	0.361	1336	1040	1184	923	0
1	2	11	"PFK0378"	"Kn3773_1"	1890	23060	110	274	281	102	116	122	41	87	78	0	311	292	102	111	117	61	83	70	0	0.790	0.912	0.898	0.825	2.217	0.732	0.526	80	512	358	346	-0.340	158	200	165	181	0
1	3	11	"PFK0408"	"Kn4447_1"	2080	23060	110	218	233	82	121	125	40	81	60	0	184	185	51	110	116	61	63	17	0	1.311	1.493	1.645	1.288	2.507	1.878	0.407	80	514	171	187	0.390	97	74	112	75	0
1	4	11	"PFK0410"	"Kn4524_1"	2260	23060	110	449	457	158	120	122	32	100	98	0	398	380	108	110	114	38	97	90	0	1.142	1.248	1.266	1.273	2.138	1.324	0.682	80	523	617	607	0.192	329	288	337	270	0
1	5	11	"PFK0412"	"Kn459_3"	2460	23070	120	2098	1850	853	120	124	33	100	99	0	1207	1067	416	109	112	24	99	98	0	1.801	1.806	1.797	1.681	2.358	1.973	0.805	120	621	3076	2688	0.849	1978	1098	1730	958	0
1	6	11	"PFK0415"	"Kn4670_1"	2650	23070	110	242	249	98	120	125	37	81	68	0	202	197	62	110	111	23	86	72	0	1.326	1.483	1.372	1.495	2.732	2.004	0.370	80	510	214	216	0.407	122	92	129	87	0
1	7	11	"PFK0423"	"Kn4895_2"	2840	23070	110	224	228	88	119	125	38	76	61	0	186	185	52	109	112	27	80	66	0	1.364	1.434	1.480	1.305	3.884	2.048	0.267	80	512	182	185	0.447	105	77	109	76	0
1	8	11	"PFK0431"	"Kn5081_1"	3020	23070	110	353	358	129	121	124	35	95	90	0	632	613	211	108	113	45	98	96	0	0.443	0.469	0.446	0.445	1.927	0.432	0.644	80	532	756	742	-1.175	232	524	237	505	0
1	9	11	"PFK0462"	"Kn585_3"	3230	23080	110	367	385	166	120	123	34	93	85	0	584	551	204	107	110	41	95	91	0	0.518	0.597	0.595	0.544	2.221	0.631	0.686	80	514	724	709	-0.949	247	477	265	444	0
1	10	11	"PFK0466"	"Kn588_2"	3400	23070	110	507	493	174	120	125	37	97	96	0	638	603	194	107	111	37	98	98	0	0.729	0.752	0.798	0.714	1.984	0.742	0.683	80	470	918	869	-0.456	387	531	373	496	0
1	11	11	"PFK0469"	"Kn5905_4"	3590	23070	110	273	273	95	121	125	37	88	78	0	373	370	121	108	113	35	95	92	0	0.574	0.580	0.583	0.548	2.372	0.560	0.480	80	534	417	414	-0.802	152	265	152	262	0
1	12	11	"PFK0476"	"Kn603_2"	3790	23070	110	9290	8321	3305	127	132	39	100	100	0	3066	2617	1095	108	114	60	100	100	0	3.098	3.266	3.219	3.279	1.794	3.284	0.829	80	544	12121	10703	1.631	9163	2958	8194	2509	0
1	13	11	"PFK0484"	"Kn656_1"	3980	23070	110	874	815	339	125	130	40	100	93	0	363	364	168	108	113	59	91	87	0	2.937	2.695	2.987	2.626	1.879	3.164	0.599	80	511	1004	946	1.554	749	255	690	256	0
1	14	11	"PFK0486"	"Kn657_2"	4170	23070	110	302	309	112	125	132	53	86	78	0	754	711	234	107	110	22	97	96	0	0.274	0.305	0.299	0.277	2.040	0.273	0.503	80	458	824	788	-1.870	177	647	184	604	0
1	15	11	"PFK0519"	"Kn819_1"	4360	23070	120	11023	9668	4909	125	131	49	100	100	0	3472	3001	1607	109	111	18	94	94	0	3.241	3.300	3.272	3.545	2.457	3.404	0.842	120	571	14261	12435	1.696	10898	3363	9543	2892	0
1	16	11	"PFK0523"	"Kn8362_1"	4540	23070	110	589	555	239	126	133	56	87	85	0	514	459	192	109	117	56	86	82	0	1.143	1.226	1.202	1.090	2.229	1.247	0.717	80	511	868	779	0.193	463	405	429	350	0
1	17	11	"PFK0526"	"Kn8409_1"	4750	23080	110	428	411	142	127	134	54	92	86	0	472	465	164	108	114	46	93	91	0	0.827	0.796	0.822	0.790	2.376	0.794	0.625	80	498	665	641	-0.274	301	364	284	357	0
1	18	11	"PFK0538"	"Kn906_1"	4930	23080	120	394	404	163	123	127	36	89	86	0	523	482	185	107	109	16	96	95	0	0.651	0.749	0.752	0.728	2.905	0.758	0.676	120	534	687	656	-0.618	271	416	281	375	0
1	19	11	"PFK0541"	"Kn918_1"	5110	23070	110	1512	1379	559	121	131	82	93	91	0	2634	2312	994	109	133	256	97	86	0	0.551	0.571	0.554	0.563	1.892	0.528	0.827	80	496	3916	3461	-0.860	1391	2525	1258	2203	0
1	20	11	"PFK0549"	"Kn945_1"	5300	23080	110	1140	1076	430	125	136	90	95	88	0	1571	1394	480	111	144	275	95	86	0	0.695	0.741	0.745	0.649	1.963	0.698	0.829	80	521	2475	2234	-0.524	1015	1460	951	1283	0
1	21	11	"PFK1038"	"Ks510_8"	5500	23080	120	1290	1195	565	126	131	54	95	94	0	736	658	283	110	121	112	85	80	0	1.859	1.951	2.019	1.945	2.255	2.108	0.775	120	575	1790	1617	0.895	1164	626	1069	548	0
1	22	11	"PFK1040"	"Ks51_11"	5690	23070	110	1243	1176	488	121	125	38	100	98	0	823	726	296	108	114	43	98	97	0	1.569	1.707	1.626	1.743	2.330	1.758	0.775	80	541	1837	1673	0.650	1122	715	1055	618	0
1	1	12	"PFK1042"	"Ks51_2"	1710	23260	100	136	141	43	118	121	32	32	15	0	127	130	36	108	110	17	52	32	0	0.947	1.045	1.164	1.143	4.722	3.699	0.039	80	470	37	45	-0.078	18	19	23	22	0
1	2	12	"PFK1044"	"Ks51_4"	1900	23260	120	769	739	352	118	122	36	95	92	0	427	418	158	110	113	28	90	89	0	2.054	2.016	2.046	1.971	2.344	2.328	0.701	120	581	968	929	1.038	651	317	621	308	0
1	3	12	"PFK1046"	"Ks51_6"	2080	23260	110	185	184	64	117	123	38	67	40	0	181	176	52	110	113	29	78	63	0	0.958	1.015	1.059	0.958	3.205	1.503	0.287	80	512	139	133	-0.062	68	71	67	66	0
1	4	12	"PFK1048"	"Ks532_3"	2280	23260	110	177	187	58	118	123	33	68	38	0	151	152	38	109	113	28	62	27	0	1.405	1.605	1.511	1.644	2.674	2.800	0.150	80	457	101	112	0.490	59	42	69	43	0
1	5	12	"PFK1074"	"Ks56_11"	2460	23260	110	213	215	77	119	125	33	75	65	0	173	176	51	107	109	20	87	67	0	1.424	1.391	1.793	1.470	3.531	2.555	0.265	80	486	160	165	0.510	94	66	96	69	0
1	6	12	"PFK1076"	"Ks56_16"	2640	23260	110	182	194	64	122	127	38	67	42	0	169	165	48	109	112	22	78	56	0	1.000	1.286	1.186	1.162	3.085	1.826	0.181	80	523	120	128	0.000	60	60	72	56	0
1	7	12	"PFK1078"	"Ks56_18"	2840	23270	120	152	163	59	119	124	40	41	20	0	215	221	81	108	112	27	83	78	0	0.308	0.389	0.421	0.421	3.497	0.451	0.160	120	575	140	157	-1.697	33	107	44	113	0
1	8	12	"PFK1080"	"Ks56_23"	3040	23270	120	309	335	159	119	123	34	89	81	0	265	255	91	108	113	44	85	69	0	1.210	1.469	1.539	1.514	2.589	1.863	0.518	120	515	347	363	0.275	190	157	216	147	0
1	9	12	"PFK1082"	"Ks56_26"	3230	23280	150	126	134	45	122	125	33	26	8	0	112	119	29	106	109	26	26	11	0	0.667	0.923	0.960	1.362	5.040	27.566	0.002	156	619	10	25	-0.585	4	6	12	13	-50
1	10	12	"PFK1085"	"Ks56_32"	3410	23270	120	831	781	340	120	125	39	97	95	0	699	649	280	106	110	36	95	93	0	1.199	1.217	1.238	1.171	2.448	1.231	0.752	120	478	1304	1204	0.262	711	593	661	543	0
1	11	12	"PFK1110"	"Ks624_12"	3600	23270	120	215	235	89	120	124	37	80	60	0	371	358	118	108	111	26	92	90	0	0.361	0.460	0.424	0.427	2.987	0.463	0.437	120	544	358	365	-1.469	95	263	115	250	0
1	12	12	"PFK1113"	"Ks624_4"	3790	23270	120	591	575	245	122	126	37	95	92	0	471	449	157	109	113	59	94	87	0	1.296	1.332	1.268	1.369	2.555	1.475	0.690	120	520	831	793	0.374	469	362	453	340	0
1	13	12	"PFK1115"	"Ks625_10"	3990	23270	150	142	148	48	123	127	36	29	14	0	134	139	39	108	112	53	25	3	0	0.731	0.806	1.109	1.050	4.104	2.966	0.069	156	654	45	56	-0.453	19	26	25	31	-50
1	14	12	"PFK1117"	"Ks625_14"	4170	23270	120	973	917	413	124	128	36	95	92	0	986	895	369	109	111	20	96	95	0	0.968	1.009	1.019	0.986	2.275	1.043	0.723	120	493	1726	1579	-0.047	849	877	793	786	0
1	15	12	"PFK1119"	"Ks625_7"	4350	23270	110	277	279	109	126	131	37	85	70	0	333	317	115	111	116	33	86	83	0	0.680	0.743	0.774	0.717	2.182	0.782	0.562	80	449	373	359	-0.556	151	222	153	206	0
1	16	12	"PFK1122"	"Ks646_2"	4540	23270	120	567	550	237	124	131	53	89	85	0	379	368	141	110	118	55	87	80	0	1.647	1.651	1.695	1.640	2.213	1.814	0.709	120	586	712	684	0.720	443	269	426	258	0
1	17	12	"PFK1144"	"Ks66_16"	4740	23270	110	264	256	90	126	129	35	87	77	0	521	508	161	108	110	18	98	98	0	0.334	0.325	0.327	0.320	2.112	0.296	0.499	80	510	551	530	-1.581	138	413	130	400	0
1	18	12	"PFK1146"	"Ks66_3"	4940	23270	100	171	180	59	125	129	36	52	38	0	146	149	42	109	112	27	62	33	0	1.243	1.375	1.103	1.280	4.146	2.692	0.144	80	439	83	95	0.314	46	37	55	40	0
1	19	12	"PFK1149"	"Ks66_7"	5120	23270	110	401	398	135	125	130	40	93	88	0	333	330	91	107	115	120	85	41	0	1.221	1.224	1.263	1.137	2.025	1.330	0.690	80	499	502	496	0.288	276	226	273	223	0
1	20	12	"PFK1151"	"Ks68_13"	5320	23280	120	2753	2452	1204	127	132	57	99	98	0	3277	2895	1261	109	121	121	97	95	0	0.829	0.835	0.859	0.767	2.236	0.851	0.817	120	484	5794	5111	-0.271	2626	3168	2325	2786	0
1	21	12	"PFK1153"	"Ks692_12"	5480	23280	150	140	148	48	126	132	53	21	5	0	131	139	40	110	122	107	5	0	0	0.667	0.759	1.385	1.315	4.008	3.074	0.033	156	635	35	51	-0.585	14	21	22	29	-50
1	22	12	"PFK1155"	"Ks692_6"	5690	23270	110	193	191	59	121	128	38	65	47	0	181	188	51	108	111	27	85	68	0	0.986	0.875	0.962	0.853	3.480	1.426	0.206	80	538	145	150	-0.020	72	73	70	80	0
1	1	13	"PFM0107"	"M17691_2"	1700	23440	110	267	294	124	119	122	33	88	77	0	278	274	100	106	109	24	88	86	0	0.860	1.042	1.007	0.910	2.804	1.156	0.474	80	548	320	343	-0.217	148	172	175	168	0
1	2	13	"PFM0110"	"M18079_3"	1890	23450	110	612	567	252	121	124	35	91	87	0	474	449	148	106	110	21	95	93	0	1.334	1.300	1.191	1.088	1.909	1.404	0.720	80	498	859	789	0.416	491	368	446	343	0
1	3	13	"PFM0112"	"M18079_5"	2090	23450	110	529	512	251	119	124	34	92	87	0	960	854	361	109	112	24	100	100	0	0.482	0.528	0.522	0.485	1.931	0.484	0.694	80	467	1261	1138	-1.054	410	851	393	745	0
1	4	13	"PFM0116"	"M18377_2"	2260	23420	150	126	133	39	119	125	58	13	1	0	113	115	23	106	109	22	22	7	0	1.000	1.556	1.500	1.347	4.476	28.191	0.001	156	733	14	23	0.000	7	7	14	9	-50
1	5	13	"PFM0118"	"M1840_2"	2470	23450	110	220	229	77	119	123	33	86	68	0	242	240	70	106	109	18	93	90	0	0.743	0.821	0.805	0.765	2.619	0.808	0.370	80	515	237	244	-0.429	101	136	110	134	0
1	6	13	"PFM0121"	"M18869_1"	2660	23460	100	247	269	104	121	124	35	87	80	0	610	558	233	108	110	22	98	92	0	0.251	0.329	0.330	0.315	2.718	0.308	0.617	80	451	628	598	-1.994	126	502	148	450	0
1	7	13	"PFM0142"	"M196_6"	2830	23440	100	225	230	79	121	125	37	77	67	0	273	265	72	106	108	17	96	93	0	0.623	0.686	0.743	0.676	2.327	0.768	0.398	80	396	271	268	-0.683	104	167	109	159	0
1	8	13	"PFM0144"	"M196_8"	3020	23440	100	303	321	109	121	126	34	96	91	0	1033	965	282	106	108	18	100	100	0	0.196	0.233	0.202	0.209	1.963	0.216	0.633	80	423	1109	1059	-2.349	182	927	200	859	0
1	9	13	"PFM0148"	"M19895_2"	3200	23440	100	240	257	103	122	126	34	85	70	0	268	268	94	107	110	20	92	90	0	0.733	0.839	0.822	0.746	2.452	0.944	0.534	80	402	279	296	-0.448	118	161	135	161	0
1	10	13	"PFM0152"	"M20060_1"	3400	23430	100	274	279	101	123	127	38	90	75	0	235	232	75	106	109	18	92	86	0	1.171	1.238	1.163	1.071	2.470	1.412	0.473	80	435	280	282	0.227	151	129	156	126	0
1	11	13	"PFM0154"	"M20186_2"	3590	23440	80	202	223	96	120	123	36	82	55	0	411	414	158	107	108	18	96	92	0	0.270	0.336	0.305	0.348	2.668	0.316	0.359	52	310	386	410	-1.890	82	304	103	307	0
1	12	13	"PFM0156"	"M20989_1"	3780	23440	100	354	347	158	120	126	42	87	75	0	789	715	335	107	111	34	96	90	0	0.343	0.373	0.387	0.397	2.473	0.325	0.553	80	446	916	835	-1.543	234	682	227	608	0
1	13	13	"PFM0179"	"M22143_2"	3960	23440	110	236	237	79	120	124	33	86	70	0	292	284	74	107	108	17	96	95	0	0.627	0.661	0.618	0.624	2.421	0.784	0.501	80	456	301	294	-0.673	116	185	117	177	0
1	14	13	"PFM0182"	"M22193_2"	4150	23440	110	708	684	233	121	127	35	98	96	0	530	514	146	109	111	22	98	97	0	1.394	1.390	1.329	1.359	1.798	1.505	0.710	80	473	1008	968	0.480	587	421	563	405	0
1	15	13	"PFM0184"	"M22193_8"	4340	23440	110	247	252	90	124	129	45	80	60	0	413	423	108	110	113	29	98	98	0	0.406	0.409	0.411	0.370	2.756	0.376	0.386	80	532	426	441	-1.301	123	303	128	313	0
1	16	13	"PFM0186"	"M22451_2"	4540	23430	80	142	153	54	121	124	33	42	17	0	138	145	48	108	111	18	55	46	0	0.700	0.865	1.019	1.071	3.073	1.967	0.114	52	284	51	69	-0.515	21	30	32	37	0
1	17	13	"PFM0193"	"M22678_3"	4720	23440	100	1142	1040	566	123	131	74	91	85	0	958	836	427	109	109	17	95	93	0	1.200	1.261	1.276	1.256	2.135	1.296	0.788	80	449	1868	1644	0.263	1019	849	917	727	0
1	18	13	"PFM0196"	"M2305_1"	4900	23440	110	499	479	190	125	130	37	97	92	0	203	207	61	109	111	28	86	71	0	3.979	3.612	3.908	3.562	2.064	3.753	0.535	80	493	468	452	1.992	374	94	354	98	0
1	19	13	"PFM0218"	"M24561_3"	5090	23440	110	326	343	117	125	130	37	97	91	0	655	636	159	109	113	31	100	98	0	0.368	0.414	0.384	0.388	1.982	0.380	0.627	80	526	747	745	-1.442	201	546	218	527	0
1	20	13	"PFM0224"	"M24933_22"	5290	23450	100	179	188	72	124	126	35	62	41	0	148	154	35	108	111	28	67	33	0	1.375	1.391	1.960	1.642	3.391	3.663	0.114	80	420	95	110	0.459	55	40	64	46	0
1	21	13	"PFM0227"	"M24933_9"	5470	23450	110	259	265	89	123	127	35	91	81	0	214	217	53	108	111	25	95	88	0	1.283	1.303	1.386	1.210	2.482	1.664	0.381	80	395	242	251	0.360	136	106	142	109	0
1	22	13	"PFM0229"	"M25032_3"	5660	23450	120	798	760	309	123	127	36	100	96	0	1011	926	395	107	109	17	97	94	0	0.747	0.778	0.785	0.876	2.534	0.754	0.824	120	597	1579	1456	-0.421	675	904	637	819	0
1	1	14	"PFM0231"	"M2511_3"	1680	23630	110	167	184	62	118	122	35	61	37	0	191	189	51	108	110	22	85	76	0	0.590	0.815	0.811	0.667	3.705	1.118	0.161	80	526	132	147	-0.760	49	83	66	81	0
1	2	14	"PFM0234"	"M25344_2"	1860	23620	110	470	472	173	120	125	38	97	95	0	252	258	66	107	110	21	100	96	0	2.414	2.331	2.251	2.184	2.128	2.725	0.675	80	523	495	503	1.271	350	145	352	151	0
1	3	14	"PFM0693"	"M50721_5"	2070	23630	110	411	411	147	121	125	66	95	85	0	353	345	96	107	110	24	96	95	0	1.179	1.218	1.265	1.202	1.963	1.352	0.677	80	529	536	528	0.237	290	246	290	238	0
1	4	14	"PFM0695"	"M51089_1"	2270	23630	100	208	222	90	120	126	68	65	23	0	234	247	81	106	109	19	97	93	0	0.688	0.723	0.702	0.567	3.150	1.850	0.143	80	469	216	243	-0.541	88	128	102	141	0
1	5	14	"PFM0698"	"M51323_1"	2450	23630	110	1534	1515	469	120	128	88	100	100	0	1044	990	278	105	108	22	100	100	0	1.506	1.576	1.496	1.554	1.661	1.610	0.800	80	511	2353	2280	0.591	1414	939	1395	885	0
1	6	14	"PFM0702"	"M5172_2"	2650	23640	110	191	193	53	122	128	89	40	2	0	237	240	56	108	109	22	98	92	0	0.535	0.538	0.618	0.507	2.429	0.723	0.280	80	509	198	203	-0.903	69	129	71	132	0
1	7	14	"PFM0705"	"M52114_1"	2840	23630	120	531	512	217	122	124	35	95	90	0	847	785	324	107	108	18	96	95	0	0.553	0.575	0.534	0.560	2.482	0.557	0.722	120	583	1149	1068	-0.855	409	740	390	678	0
1	8	14	"PFM0710"	"M52423_1"	3020	23630	110	801	776	257	122	126	33	100	98	0	720	712	174	106	108	17	100	100	0	1.106	1.079	1.060	0.995	1.639	1.084	0.794	80	506	1293	1260	0.145	679	614	654	606	0
1	9	14	"PFM0728"	"M53642_4"	3210	23630	110	277	263	84	124	130	40	90	67	0	498	486	115	108	111	42	98	98	0	0.392	0.368	0.391	0.329	2.210	0.331	0.569	80	538	543	517	-1.350	153	390	139	378	0
1	10	14	"PFM0732"	"M53850_1"	3400	23630	110	530	559	203	123	127	42	98	96	0	3219	3160	994	107	112	42	100	100	0	0.131	0.143	0.143	0.133	1.740	0.127	0.778	80	548	3519	3489	-2.935	407	3112	436	3053	0
1	11	14	"PFM0734"	"M53930_1"	3590	23620	110	1300	1234	508	118	125	57	96	92	0	1147	1028	377	107	115	80	97	91	0	1.137	1.212	1.209	1.121	1.594	1.254	0.864	80	536	2222	2037	0.185	1182	1040	1116	921	0
1	12	14	"PFM0738"	"M54370_2"	3760	23640	90	164	164	44	120	130	69	25	1	0	131	135	25	107	119	96	0	0	0	1.833	1.571	1.454	2.020	3.781	4.951	0.051	52	399	68	72	0.874	44	24	44	28	0
1	13	14	"PFM0742"	"M5455_1"	3970	23630	110	2027	1975	639	120	124	38	100	100	0	753	747	228	106	111	66	98	97	0	2.947	2.894	2.839	2.944	1.670	2.982	0.808	80	564	2554	2496	1.559	1907	647	1855	641	0
1	14	14	"PFM0744"	"M5455_6"	4160	23630	110	186	204	71	122	126	34	70	47	0	214	214	52	108	110	20	97	91	0	0.604	0.774	0.736	0.700	2.945	1.124	0.267	80	538	170	188	-0.728	64	106	82	106	0
1	15	14	"PFM0765"	"M55888_4"	4350	23640	110	220	240	106	121	127	44	70	52	0	300	292	89	108	109	18	93	91	0	0.516	0.647	0.625	0.558	3.573	0.804	0.273	80	507	291	303	-0.956	99	192	119	184	0
1	16	14	"PFM0770"	"M55941_1"	4540	23620	150	131	133	37	123	129	65	8	0	0	112	118	31	107	110	23	19	12	0	1.600	0.909	1.604	1.571	4.202	17.696	0.001	156	788	13	21	0.678	8	5	10	11	-50
1	17	14	"PFM0772"	"M56059_1"	4730	23650	120	157	169	66	123	129	70	26	3	0	334	310	142	107	110	24	80	76	0	0.150	0.227	0.295	0.320	4.023	0.408	0.052	120	552	261	249	-2.739	34	227	46	203	0
1	18	14	"PFM0780"	"M56462_2"	4920	23640	120	3451	3069	1277	123	128	36	100	99	0	1343	1231	476	107	109	21	95	94	0	2.693	2.621	2.660	2.588	2.070	2.774	0.871	120	553	4564	4070	1.429	3328	1236	2946	1124	0
1	19	14	"PFM0782"	"M56512_15"	5110	23640	100	162	174	57	125	129	33	52	32	0	149	159	39	108	110	21	76	48	0	0.902	0.961	0.992	1.005	3.715	2.559	0.090	80	454	78	100	-0.148	37	41	49	51	0
1	20	14	"PFM0785"	"M56710_1"	5300	23640	120	783	736	277	121	125	34	98	95	0	556	530	184	107	110	24	95	94	0	1.474	1.454	1.513	1.413	2.102	1.518	0.809	120	497	1111	1038	0.560	662	449	615	423	0
1	21	14	"PFM0809"	"M58416_1"	5450	23640	150	135	141	43	125	129	38	25	10	0	112	119	27	107	111	32	18	5	0	2.000	1.333	1.467	1.668	3.934	6.664	0.011	156	708	15	28	1.000	10	5	16	12	-50
1	22	14	"PFM0815"	"M58784_1"	5690	23650	150	134	142	43	126	130	39	24	10	0	119	126	32	106	108	27	32	17	0	0.615	0.800	1.286	1.386	3.664	13.224	0.006	156	909	21	36	-0.700	8	13	16	20	-50
1	1	15	"PFM0817"	"M58847_5"	1680	23820	110	551	556	217	119	122	32	95	92	0	476	466	131	110	113	22	100	100	0	1.180	1.228	1.215	1.161	1.788	1.322	0.709	80	561	798	793	0.239	432	366	437	356	0
1	2	15	"PFM0820"	"M5894_7"	1880	23820	110	196	212	72	122	125	39	75	47	0	228	229	55	110	112	20	97	92	0	0.627	0.756	0.798	0.764	2.356	0.948	0.379	80	511	192	209	-0.673	74	118	90	119	0
1	3	15	"PFM0824"	"M59170_6"	2060	23830	150	125	130	41	122	124	37	20	6	0	123	128	26	107	109	20	43	20	0	0.188	0.381	1.451	1.326	4.379	11.774	0.010	156	789	19	29	-2.415	3	16	8	21	-50
1	4	15	"PFM0828"	"M59497_4"	2250	23820	110	524	532	197	122	123	33	100	95	0	879	812	281	108	110	22	100	100	0	0.521	0.582	0.555	0.564	1.983	0.564	0.717	80	488	1173	1114	-0.940	402	771	410	704	0
1	5	15	"PFN0330"	"N134_61"	2450	23830	120	165	177	66	119	121	33	56	34	0	195	198	67	107	110	21	85	74	0	0.523	0.637	0.712	0.687	3.425	0.834	0.183	120	574	134	149	-0.936	46	88	58	91	0
1	6	15	"PFN0332"	"N134_67"	2630	23830	110	367	373	117	121	124	34	97	93	0	461	437	129	107	108	16	100	98	0	0.695	0.764	0.763	0.741	1.638	0.756	0.690	80	479	600	582	-0.525	246	354	252	330	0
1	7	15	"PFN0334"	"N134_74"	2820	23830	110	293	308	108	121	125	35	92	88	0	261	264	72	107	108	16	96	92	0	1.117	1.191	1.123	1.193	2.162	1.435	0.512	80	518	326	344	0.159	172	154	187	157	0
1	8	15	"PFN0336"	"N134_76"	3020	23830	110	304	314	133	123	125	32	91	83	0	471	455	130	107	108	16	100	98	0	0.497	0.549	0.572	0.469	2.326	0.536	0.526	80	536	545	539	-1.008	181	364	191	348	0
1	9	15	"PFN0338"	"N134_78"	3200	23830	110	254	266	95	121	124	31	92	85	0	274	276	87	107	110	22	95	92	0	0.796	0.858	0.823	0.830	2.294	0.894	0.410	80	526	300	314	-0.328	133	167	145	169	0
1	10	15	"PFN0342"	"N134_83"	3390	23830	110	766	758	288	121	124	32	100	98	0	1105	1045	322	105	110	35	100	100	0	0.645	0.678	0.631	0.649	1.914	0.647	0.729	80	548	1645	1577	-0.633	645	1000	637	940	0
1	11	15	"PFN0360"	"N135_22"	3580	23830	110	160	167	51	121	125	34	56	25	0	242	243	60	107	111	33	96	86	0	0.289	0.338	0.380	0.346	2.963	0.261	0.094	80	547	174	182	-1.791	39	135	46	136	0
1	12	15	"PFN0363"	"N135_27"	3770	23840	110	228	235	82	118	123	34	86	72	0	221	228	69	105	107	17	97	93	0	0.948	0.951	1.089	0.910	2.275	1.225	0.371	80	525	226	240	-0.077	110	116	117	123	0
1	13	15	"PFN0365"	"N135_7"	3970	23830	100	327	342	125	124	127	37	92	88	0	365	359	105	105	107	22	100	97	0	0.781	0.858	0.801	0.761	2.218	0.902	0.598	80	465	463	472	-0.357	203	260	218	254	0
1	14	15	"PFN0367"	"N135_9"	4150	23830	110	283	297	106	127	131	35	92	83	0	330	338	104	108	110	17	97	96	0	0.703	0.739	0.861	0.791	2.548	0.808	0.469	80	462	378	400	-0.509	156	222	170	230	0
1	15	15	"PFN0369"	"N136_13"	4340	23830	110	576	570	215	126	130	37	97	95	0	519	537	169	108	109	18	98	98	0	1.095	1.035	1.025	0.962	1.894	1.111	0.644	80	506	861	873	0.131	450	411	444	429	0
1	16	15	"PFN0371"	"N136_16"	4540	23830	110	195	202	61	123	127	37	72	48	0	178	189	51	106	108	18	93	86	0	1.000	0.952	1.031	1.004	2.517	1.503	0.180	80	541	144	162	0.000	72	72	79	83	0
1	17	15	"PFN0390"	"N137_31"	4720	23840	110	311	309	88	123	126	40	93	87	0	389	393	99	106	108	17	97	97	0	0.664	0.648	0.617	0.593	2.043	0.643	0.495	80	481	471	473	-0.590	188	283	186	287	0
1	18	15	"PFN0393"	"N137_38"	4920	23840	150	135	140	46	125	128	38	23	8	0	112	119	28	106	108	17	30	17	0	1.667	1.154	1.760	1.637	4.130	11.907	0.014	156	688	16	28	0.737	10	6	15	13	-50
1	19	15	"PFN0395"	"N137_4"	5100	23830	110	349	360	144	125	129	35	93	87	0	489	461	143	107	111	39	96	96	0	0.586	0.664	0.642	0.598	2.444	0.652	0.592	80	476	606	589	-0.770	224	382	235	354	0
1	20	15	"PFN0398"	"N137_44"	5290	23840	110	256	258	83	123	127	35	88	75	0	397	394	107	107	111	38	100	98	0	0.459	0.470	0.487	0.443	2.094	0.449	0.511	80	522	423	422	-1.125	133	290	135	287	0
1	21	15	"PFN0400"	"N137_5"	5470	23840	110	200	220	83	125	126	34	81	56	0	324	324	105	107	111	35	93	91	0	0.346	0.438	0.438	0.452	3.153	0.321	0.255	80	506	292	312	-1.533	75	217	95	217	0
1	22	15	"PFN0403"	"N137_53"	5680	23850	150	143	151	43	124	128	35	37	14	0	123	131	33	106	109	32	39	8	0	1.118	1.080	1.268	1.288	4.653	9.871	0.011	156	877	36	52	0.160	19	17	27	25	-50
1	1	16	"PFN0420"	"N138_29"	1680	24020	110	191	228	149	120	123	34	68	53	0	155	183	127	111	113	19	71	53	0	1.614	1.500	1.612	1.535	3.619	1.407	0.511	80	562	115	180	0.690	71	44	108	72	0
1	2	16	"PFN0422"	"N138_30"	1870	24020	110	207	206	54	120	124	33	80	61	0	197	200	47	110	111	17	93	91	0	1.000	0.956	0.950	0.824	2.596	1.127	0.288	80	564	174	176	0.000	87	87	86	90	0
1	3	16	"PFN0427"	"N138_36"	2060	24030	100	153	161	50	115	119	34	55	25	0	139	138	36	108	108	15	65	50	0	1.226	1.533	1.328	1.261	3.328	4.280	0.078	80	414	69	76	0.294	38	31	46	30	0
1	4	16	"PFN0429"	"N138_39"	2260	24020	120	239	251	102	119	121	35	83	70	0	500	451	187	105	108	21	95	91	0	0.304	0.382	0.374	0.384	2.272	0.370	0.550	120	586	515	478	-1.719	120	395	132	346	0
1	5	16	"PFN0431"	"N138_43"	2440	24020	120	525	506	212	120	122	33	93	91	0	572	554	231	106	108	16	97	97	0	0.869	0.862	0.865	0.798	2.189	0.861	0.723	120	480	871	834	-0.202	405	466	386	448	0
1	6	16	"PFN0435"	"N138_51"	2640	24030	150	128	132	37	123	125	35	19	6	0	109	113	22	107	111	73	1	0	0	2.500	1.500	2.500	2.098	3.724	0.036	0.004	156	638	7	15	1.322	5	2	9	6	-50
1	7	16	"PFN0839"	"N163_7"	2830	24030	150	128	158	77	121	124	34	37	24	0	116	144	66	106	107	16	44	33	0	0.700	0.974	1.222	1.282	3.706	1.648	0.293	156	706	17	75	-0.515	7	10	37	38	-50
1	8	16	"PFN0843"	"N164_7"	3020	24020	110	329	321	103	119	122	33	97	90	0	394	393	107	107	109	17	100	100	0	0.732	0.706	0.665	0.649	1.893	0.661	0.629	80	506	497	488	-0.451	210	287	202	286	0
1	9	16	"PFN0846"	"N165_14"	3210	24020	100	482	458	157	121	124	33	95	91	0	394	377	119	109	111	21	93	92	0	1.267	1.257	1.309	1.292	2.044	1.336	0.683	80	472	646	605	0.341	361	285	337	268	0
1	10	16	"PFN0848"	"N165_16"	3400	24030	110	3008	2676	1255	121	124	34	100	100	0	7301	6565	2256	106	108	20	100	100	0	0.401	0.396	0.408	0.358	1.608	0.403	0.832	80	526	10082	9014	-1.317	2887	7195	2555	6459	0
1	11	16	"PFN0852"	"N165_8"	3580	24020	110	225	250	97	123	125	35	87	71	0	235	238	61	106	109	20	97	92	0	0.791	0.962	0.879	0.856	2.404	1.237	0.410	80	466	231	259	-0.339	102	129	127	132	0
1	12	16	"PFN0854"	"N166_2"	3770	24030	150	127	136	42	123	126	34	26	9	0	111	119	28	105	108	20	27	13	0	0.667	0.929	1.750	1.673	4.152	8.650	0.018	156	600	10	27	-0.585	4	6	13	14	-50
1	13	16	"PFN0877"	"N168_9"	3960	24030	150	129	133	37	126	131	37	15	5	0	111	117	28	106	108	19	27	13	0	0.600	0.636	1.556	1.745	4.250	13.187	0.006	156	639	8	18	-0.737	3	5	7	11	-50
1	14	16	"PFN0881"	"N169_15"	4160	24000	150	125	128	40	128	131	36	18	5	0	115	121	32	107	109	19	33	18	0	-0.375	0.000	1.563	1.639	4.284	11.405	0.006	156	646	5	14	Error	-3	8	0	14	-50
1	15	16	"PFN0884"	"N169_20"	4350	24020	150	135	136	42	123	128	36	20	7	0	125	132	41	106	108	18	50	32	0	0.632	0.500	0.860	1.068	3.031	3.991	0.033	156	692	31	39	-0.663	12	19	13	26	-50
1	16	16	"PFN0889"	"N170_4"	4530	24040	100	152	158	42	120	124	37	45	17	0	158	166	47	106	108	17	77	65	0	0.615	0.633	0.719	0.753	3.680	1.318	0.087	80	454	84	98	-0.700	32	52	38	60	0
1	17	16	"PFN0891"	"N171_3"	4710	24030	100	243	247	79	125	126	40	86	61	0	287	288	84	104	107	17	98	95	0	0.645	0.663	0.630	0.585	2.399	0.714	0.451	80	469	301	306	-0.633	118	183	122	184	0
1	18	16	"PFN0895"	"N173_3"	4920	24040	150	137	141	46	127	130	39	22	7	0	115	122	33	105	107	19	39	19	0	1.000	0.824	1.766	1.845	4.056	14.590	0.007	156	612	20	31	0.000	10	10	14	17	-50
1	19	16	"PFN0917"	"N177_5"	5110	24040	150	133	140	43	126	130	36	24	7	0	112	117	24	107	109	33	16	3	0	1.400	1.400	1.827	1.643	4.007	15.244	0.009	156	661	12	24	0.485	7	5	14	10	-50
1	20	16	"PFN0923"	"N181_1"	5300	24040	110	438	503	358	122	125	34	98	97	0	605	655	377	106	106	16	100	100	0	0.633	0.694	0.647	0.610	1.883	0.778	0.781	80	494	815	930	-0.659	316	499	381	549	0
1	21	16	"PFN0925"	"N181_11"	5480	24040	100	344	347	122	123	125	34	97	88	0	1192	1098	341	106	109	22	100	100	0	0.203	0.226	0.220	0.204	1.957	0.197	0.606	80	457	1307	1216	-2.297	221	1086	224	992	0
1	22	16	"PFN0928"	"N181_17"	5670	24040	120	570	561	218	123	129	38	94	90	0	2237	2008	752	105	109	25	99	99	0	0.210	0.230	0.217	0.213	1.861	0.219	0.801	120	648	2579	2341	-2.254	447	2132	438	1903	0
1	1	17	"PFN0931"	"N181_21"	1680	24210	100	282	287	105	117	120	32	88	85	0	212	228	67	107	110	20	95	91	0	1.571	1.405	1.411	1.289	2.549	1.736	0.400	80	489	270	291	0.652	165	105	170	121	0
1	2	17	"PFN0933"	"N181_25"	1880	24230	90	150	159	51	120	124	33	48	25	0	149	150	39	110	111	20	75	46	0	0.769	0.975	0.980	0.967	4.083	5.036	0.028	52	362	69	79	-0.379	30	39	39	40	0
1	3	17	"PFN0958"	"N187_1"	2070	24210	150	118	125	39	117	120	34	19	8	0	116	118	28	109	110	16	30	12	0	0.143	0.889	1.223	1.161	4.006	28.413	0.002	156	725	8	17	-2.807	1	7	8	9	-50
1	4	17	"PFN0960"	"N187_5"	2250	24220	110	191	209	165	117	119	35	73	50	0	376	378	94	106	107	16	100	98	0	0.274	0.338	0.287	0.265	2.758	0.405	0.136	80	446	344	364	-1.867	74	270	92	272	0
1	5	17	"PFN0964"	"N189_3"	2450	24220	150	126	131	39	122	123	35	22	8	0	115	120	25	107	111	71	3	0	0	0.500	0.692	1.786	1.661	4.424	34.916	0.002	156	684	12	22	-1.000	4	8	9	13	-50
1	6	17	"PFN0966"	"N189_6"	2630	24210	110	828	856	241	122	124	36	100	100	0	838	853	218	106	112	90	100	98	0	0.964	0.983	0.973	0.975	1.423	0.987	0.791	80	415	1438	1481	-0.052	706	732	734	747	0
1	7	17	"PFN0969"	"N197_2"	2820	24210	110	1006	958	303	122	126	36	100	98	0	1160	1105	336	107	110	27	100	100	0	0.840	0.838	0.811	0.837	1.608	0.790	0.822	80	480	1937	1834	-0.252	884	1053	836	998	0
1	8	17	"PFN0979"	"N243_1"	3010	24220	110	379	375	130	120	125	38	96	87	0	325	316	88	107	109	25	93	92	0	1.188	1.220	1.250	1.219	2.142	1.408	0.593	80	538	477	464	0.249	259	218	255	209	0
1	9	17	"PFF1893"	"F8058_1"	3200	24210	100	165	205	107	119	122	32	62	43	0	163	195	97	107	108	18	78	67	0	0.821	0.977	0.993	0.971	3.509	1.122	0.509	80	472	102	174	-0.284	46	56	86	88	0
1	10	17	"PFB0086"	"B312"	3390	24220	100	1388	1373	495	120	125	38	100	100	0	3496	3268	864	110	112	21	100	100	0	0.374	0.397	0.377	0.369	1.475	0.395	0.860	80	466	4654	4411	-1.417	1268	3386	1253	3158	0
1	11	17	"PFB0247"	"B619"	3580	24220	150	130	133	42	123	126	38	19	8	0	121	124	28	109	112	20	35	17	0	0.583	0.667	1.386	1.512	3.589	21.947	0.002	156	580	19	25	-0.778	7	12	10	15	-50
1	12	17	"PFB0263"	"B648"	3780	24190	150	122	126	35	125	128	36	17	3	0	112	115	25	106	108	18	25	10	0	-0.500	0.111	1.444	1.434	3.730	8.072	0.016	156	462	3	10	Error	-3	6	1	9	-50
1	13	17	"PFB0272"	"B666"	3960	24220	80	167	175	66	122	129	39	51	28	0	124	129	38	105	107	16	53	34	0	2.368	2.208	1.429	1.673	4.467	6.409	0.059	52	257	64	77	1.244	45	19	53	24	0
1	14	17	"PFC0108"	"C322"	4150	24210	110	246	251	86	126	131	46	80	62	0	348	344	106	105	107	19	93	93	0	0.494	0.523	0.513	0.476	2.178	0.549	0.401	80	439	363	364	-1.018	120	243	125	239	0
1	15	17	"PFA0055"	"A14801_28"	4340	24230	150	132	148	67	123	128	42	26	12	0	115	136	64	106	108	19	31	23	0	1.000	0.833	1.222	1.262	3.376	1.696	0.230	156	514	18	55	0.000	9	9	25	30	-50
1	16	17	"PFA0082"	"A18792_10"	4530	24240	80	159	156	43	125	127	38	48	17	0	141	145	35	106	108	17	69	51	0	0.971	0.795	1.161	1.220	3.755	4.060	0.044	52	265	69	70	-0.042	34	35	31	39	0
1	17	17	"PFA0091"	"A18792_4"	4720	24220	90	427	400	177	126	128	35	88	84	0	379	337	132	107	109	23	92	86	0	1.107	1.191	1.154	1.069	2.444	1.250	0.686	52	388	573	504	0.146	301	272	274	230	0
1	18	17	"PFA0097"	"A19747_2"	4920	24190	150	135	139	40	131	133	37	17	5	0	115	120	31	108	112	22	25	15	0	0.571	0.667	1.330	1.251	4.134	8.190	0.011	156	711	11	20	-0.807	4	7	8	12	-50
1	19	17	"PFA0173"	"A4732_13"	5110	24220	90	144	148	42	128	133	36	30	11	0	136	136	33	107	111	17	65	42	0	0.552	0.690	0.848	0.837	3.475	7.862	0.015	52	350	45	49	-0.858	16	29	20	29	0
1	20	17	"PFA0219"	"A8784_10"	5290	24230	100	230	241	104	126	129	37	73	63	0	313	306	102	106	109	19	93	92	0	0.502	0.575	0.600	0.584	3.169	0.657	0.362	80	445	311	315	-0.993	104	207	115	200	0
1	21	17	"PFM0561"	"M44175_1"	5470	24220	90	790	768	339	130	133	40	92	90	0	1525	1331	555	107	120	137	96	92	0	0.465	0.521	0.485	0.486	2.154	0.467	0.742	52	394	2078	1862	-1.103	660	1418	638	1224	0
1	22	17	"PFM0639"	"M46861_1"	5670	24260	80	135	151	54	125	130	38	32	17	0	123	131	34	106	109	19	46	34	0	0.588	1.040	1.422	1.251	4.374	8.876	0.009	52	318	27	51	-0.766	10	17	26	25	0
1	1	18	"PFM0668"	"M48963_5"	1680	24400	110	402	404	157	115	119	31	95	95	0	413	393	101	107	110	19	98	97	0	0.938	1.010	1.000	0.934	1.779	1.019	0.702	80	502	593	575	-0.092	287	306	289	286	0
1	2	18	"PFM0751"	"M55156_1"	1870	24410	150	128	137	42	117	121	33	28	12	0	118	122	25	110	111	18	33	14	0	1.375	1.667	1.346	1.303	3.256	11.396	0.012	156	761	19	32	0.459	11	8	20	12	-50
1	3	18	"PFM0789"	"M57163_1"	2060	24400	100	424	442	173	118	121	34	93	93	0	208	210	64	110	111	16	90	81	0	3.122	3.240	3.522	3.443	2.512	3.684	0.536	80	418	404	424	1.643	306	98	324	100	0
1	4	18	"PFM0887"	"M8047_1"	2250	24400	110	806	770	302	121	122	35	98	98	0	572	555	198	109	110	16	100	97	0	1.479	1.455	1.509	1.455	2.268	1.527	0.752	80	526	1148	1095	0.565	685	463	649	446	0
1	5	18	"PFD0324"	"D37405_1"	2450	24410	110	169	169	59	119	122	35	55	33	0	163	169	48	108	110	17	85	70	0	0.909	0.820	1.074	0.886	4.355	2.093	0.114	80	462	105	111	-0.138	50	55	50	61	0
1	6	18	"PFD0374"	"D42243_5"	2640	24410	150	138	150	53	120	126	36	37	17	0	117	119	25	108	110	19	33	15	0	2.000	2.727	1.690	1.654	3.451	11.010	0.017	156	639	27	41	1.000	18	9	30	11	-50
1	7	18	"PFD0381"	"D42873_1"	2820	24400	100	151	162	54	120	125	34	47	33	0	141	142	34	107	109	21	62	38	0	0.912	1.200	1.517	1.360	3.772	3.628	0.090	80	428	65	77	-0.133	31	34	42	35	0
1	8	18	"PFD0391"	"D42954_8"	3000	24410	110	189	204	72	120	125	39	72	46	0	173	184	57	107	108	16	85	75	0	1.045	1.091	1.390	1.309	3.226	1.792	0.183	80	526	135	161	0.064	69	66	84	77	0
1	9	18	"PFD0408"	"D47995_1"	3200	24400	110	1319	1237	437	119	124	34	98	97	0	1204	1112	341	106	109	27	100	98	0	1.093	1.111	1.094	1.062	1.586	1.106	0.843	80	530	2298	2124	0.128	1200	1098	1118	1006	0
1	10	18	"PFD0468"	"D53677_9"	3380	24440	100	150	158	52	122	128	42	35	17	0	130	130	36	111	117	34	25	11	0	1.474	1.895	1.611	1.543	3.699	10.140	0.014	80	390	47	55	0.559	28	19	36	19	0
1	11	18	"IMX067I"	"Y_IMX067I"	3590	24380	150	130	132	35	122	126	40	16	1	0	111	113	23	111	113	22	12	3	0	100000.000	5.000	1.755	1.494	3.955	30.599	0.001	156	638	8	12	16.610	8	0	10	2	-50
1	12	18	"IOX204I"	"Y_IOX204I"	3780	24380	150	124	127	34	121	125	34	19	5	0	107	113	27	106	109	17	28	10	0	3.000	0.857	1.909	1.502	3.768	11.876	0.008	156	580	4	13	1.585	3	1	6	7	-50
1	13	18	"IDX437I"	"Y_IDX437I"	3970	24380	150	125	131	41	122	126	35	21	7	0	105	110	34	106	108	17	20	6	0	-3.000	2.250	1.765	1.755	3.467	7.254	0.017	156	612	2	13	Error	3	-1	9	4	-50
1	14	18	"ILX005I"	"Y_ILX005I"	4160	24380	150	123	124	36	125	129	40	10	1	0	108	110	22	108	109	18	17	5	0	100000.000	-0.500	1.538	1.490	3.787	21.714	0.006	156	595	-2	1	16.610	-2	0	-1	2	-50
1	15	18	"Z_1_10"	"Z_1_10"	4350	24380	150	126	124	32	127	129	43	7	1	0	109	111	22	108	110	26	8	3	0	-1.000	-1.000	1.421	1.291	3.952	10.576	0.009	156	513	0	0	Error	-1	1	-3	3	-50
1	16	18	"Z_1_30"	"Z_1_30"	4520	24390	150	128	131	37	127	131	37	18	5	0	111	120	46	109	111	25	20	7	0	0.500	0.364	1.469	1.583	4.129	4.125	0.008	156	646	3	15	-1.000	1	2	4	11	-50
1	17	18	"Z_2_70"	"Z_2_70"	4720	24410	130	16066	14929	5361	131	134	39	100	100	0	6814	6341	2225	109	112	21	100	100	0	2.377	2.375	2.364	2.408	1.720	2.421	0.897	120	642	22640	21030	1.249	15935	6705	14798	6232	0
1	18	18	"Z_2_90"	"Z_2_90"	4920	24410	110	29961	28379	8868	139	142	42	100	100	0	13123	12280	3427	114	118	25	100	100	0	2.292	2.321	2.385	2.300	1.440	2.378	0.911	80	520	42831	40406	1.197	29822	13009	28240	12166	0
1	19	18	"Z_3_10"	"Z_3_10"	5100	24420	110	337	348	145	137	142	41	87	77	0	218	215	69	115	119	27	86	78	0	1.942	2.110	1.889	1.764	2.319	2.784	0.566	80	423	303	311	0.957	200	103	211	100	0
1	20	18	"Z_3_30"	"Z_3_30"	5300	24420	150	151	147	39	131	136	38	29	6	0	117	125	29	109	112	26	28	10	0	2.500	1.000	1.978	2.004	3.931	10.212	0.009	156	703	28	32	1.322	20	8	16	16	-50
1	21	18	"Z_3_50"	"Z_3_50"	5480	24420	110	239	247	79	128	133	40	81	70	0	340	333	99	109	117	112	88	52	0	0.481	0.531	0.494	0.464	2.323	0.521	0.450	80	509	342	343	-1.057	111	231	119	224	0
1	22	18	"Z_3_70"	"Z_3_70"	5680	24420	100	666	658	290	127	129	38	97	93	0	1362	1213	453	107	109	19	100	100	0	0.429	0.480	0.467	0.448	1.885	0.485	0.779	80	452	1794	1637	-1.219	539	1255	531	1106	0
1	1	19	"Z_5_10"	"Z_5_10"	1680	24600	150	135	139	51	122	126	39	19	9	0	123	132	41	113	119	46	19	5	0	1.300	0.895	1.569	1.371	3.824	3.199	0.057	156	939	23	36	0.379	13	10	17	19	-50
1	2	19	"Z_5_30"	"Z_5_30"	1900	24600	80	171	169	58	121	125	37	53	23	0	153	166	92	111	113	17	75	57	0	1.190	0.873	0.999	0.853	3.321	0.592	0.055	52	315	92	103	0.252	50	42	48	55	0
1	3	19	"Z_5_50"	"Z_5_50"	2070	24590	110	421	416	147	120	124	35	96	92	0	804	761	229	110	112	16	100	98	0	0.434	0.455	0.466	0.445	1.745	0.453	0.742	80	499	995	947	-1.205	301	694	296	651	0
1	4	19	"Z_5_70"	"Z_5_70"	2260	24590	110	1370	1280	560	120	123	34	100	97	0	3086	2732	1127	108	110	17	100	100	0	0.420	0.442	0.452	0.431	1.666	0.416	0.850	80	499	4228	3784	-1.252	1250	2978	1160	2624	0
1	5	19	"Z_5_90"	"Z_5_90"	2450	24590	110	3341	2923	1212	121	125	36	100	100	0	8459	7387	2720	109	112	30	100	100	0	0.386	0.385	0.395	0.357	1.670	0.372	0.878	80	494	11570	10080	-1.375	3220	8350	2802	7278	0
1	6	19	"Z_6_10"	"Z_6_10"	2640	24590	150	141	150	52	120	125	37	33	20	0	121	126	27	109	112	27	28	10	0	1.750	1.765	1.545	1.423	4.337	5.575	0.016	156	677	33	47	0.807	21	12	30	17	-50
1	7	19	"Z_7_50"	"Z_7_50"	2820	24600	100	235	235	68	120	124	35	87	75	0	243	238	57	108	109	16	93	92	0	0.852	0.885	0.858	0.865	2.106	1.028	0.457	80	455	250	245	-0.231	115	135	115	130	0
1	8	19	"Z_7_70"	"Z_7_70"	3020	24600	110	446	444	193	118	123	34	88	86	0	519	476	196	107	108	16	90	88	0	0.796	0.883	0.990	0.941	2.074	0.919	0.715	80	526	740	695	-0.329	328	412	326	369	0
1	9	19	"Z_7_90"	"Z_7_90"	3200	24590	110	1249	1209	430	121	127	40	100	98	0	1260	1136	403	107	115	70	97	97	0	0.978	1.057	1.064	1.083	1.939	1.043	0.846	80	497	2281	2117	-0.032	1128	1153	1088	1029	0
1	10	19	"Z_8_10"	"Z_8_10"	3400	24570	150	128	130	36	123	130	41	14	1	0	115	119	26	109	115	63	3	0	0	0.833	0.700	1.426	1.326	4.077	10.929	0.009	156	629	11	17	-0.263	5	6	7	10	-50
1	11	19	"Z_8_30"	"Z_8_30"	3590	24600	100	196	203	86	123	127	35	75	51	0	158	163	40	109	110	18	83	60	0	1.490	1.481	1.447	1.464	3.377	3.960	0.140	80	373	122	134	0.575	73	49	80	54	0
1	12	19	"Z_8_50"	"Z_8_50"	3770	24600	110	38418	35026	10958	128	132	39	100	100	0	21422	19808	5825	111	113	20	100	100	0	1.797	1.772	1.777	1.734	1.365	1.809	0.928	80	492	59601	54595	0.845	38290	21311	34898	19697	0
1	13	19	"PFA32032"	"oPFA32032"	3960	24600	150	146	147	51	126	131	37	32	8	0	121	128	32	112	113	19	34	19	0	2.222	1.313	2.251	1.786	4.063	7.266	0.031	156	730	29	37	1.152	20	9	21	16	-50
1	14	19	"PFC0775"	"oPFC0775"	4150	24600	110	1268	1209	342	126	130	36	100	98	0	1228	1116	358	111	114	32	97	97	0	1.022	1.078	1.043	1.164	1.920	1.040	0.863	80	456	2259	2088	0.032	1142	1117	1083	1005	0
1	15	19	"PFI17647"	"oPFI17647"	4330	24610	150	140	140	38	127	131	37	25	5	0	119	125	32	111	116	34	21	7	0	1.625	0.929	1.750	1.607	3.728	1.508	0.026	156	753	21	27	0.700	13	8	13	14	-50
1	16	19	"PFF72435"	"oPFF72435"	4530	24600	110	225	231	81	128	132	38	75	57	0	222	223	70	109	112	27	93	80	0	0.858	0.904	0.893	0.794	2.760	1.238	0.353	80	465	210	217	-0.220	97	113	103	114	0
1	17	19	"PFL0040"	"oPFL0040"	4730	24610	120	471	447	187	128	131	35	94	86	0	1041	956	444	109	111	22	95	94	0	0.368	0.377	0.364	0.395	2.985	0.346	0.716	120	516	1275	1166	-1.442	343	932	319	847	0
1	18	19	"PFL0041"	"oPFL0041"	4910	24600	110	3618	3205	1251	131	136	40	100	100	0	1522	1427	473	110	116	37	98	97	0	2.470	2.334	2.321	2.286	1.678	2.447	0.866	80	439	4899	4391	1.304	3487	1412	3074	1317	0
1	19	19	"PFI17649"	"oPFI17649"	5110	24570	150	137	145	43	135	139	39	21	8	0	115	119	23	112	118	33	11	3	0	0.667	1.429	1.943	1.579	4.885	14.022	0.008	156	647	5	17	-0.585	2	3	10	7	-50
1	20	19	"PFJ12790"	"oPFJ12790"	5290	24610	110	509	512	197	130	133	37	95	95	0	311	306	78	109	112	22	98	95	0	1.876	1.939	1.857	1.761	1.989	2.199	0.680	80	424	581	579	0.908	379	202	382	197	0
1	21	19	"PFJ12792"	"oPFJ12792"	5490	24610	110	507	502	163	127	132	38	100	98	0	394	390	111	109	112	22	97	92	0	1.333	1.335	1.342	1.342	1.954	1.462	0.695	80	448	665	656	0.415	380	285	375	281	0
1	22	19	"PFK12895"	"oPFK12895"	5680	24610	150	145	152	52	128	133	39	28	12	0	129	136	37	107	110	20	50	30	0	0.773	0.828	1.122	1.145	3.123	8.898	0.013	156	794	39	53	-0.372	17	22	24	29	-50
1	1	20	"PFF72440"	"oPFF72440"	1680	24790	110	3632	3347	1272	120	123	35	100	100	0	2724	2517	838	111	116	53	100	100	0	1.344	1.341	1.371	1.309	1.436	1.407	0.866	80	480	6125	5633	0.427	3512	2613	3227	2406	0
1	2	20	"PFH0004"	"oPFH0004"	1880	24790	110	317	310	118	119	125	36	88	81	0	697	674	207	111	113	19	100	100	0	0.338	0.339	0.349	0.303	1.968	0.340	0.640	80	449	784	754	-1.565	198	586	191	563	0
1	3	20	"PFD66983"	"oPFD66983"	2060	24790	150	144	142	39	120	124	35	34	10	0	130	139	35	110	112	17	53	33	0	1.200	0.759	1.240	1.161	4.112	5.523	0.020	156	573	44	51	0.263	24	20	22	29	-50
1	4	20	"PFBL B0087"	"oPFBLOB0087"	2230	24780	150	131	137	41	121	124	35	26	9	0	121	126	31	109	112	19	38	19	0	0.833	0.941	1.529	1.312	4.527	5.762	0.030	156	619	22	33	-0.263	10	12	16	17	-50
1	5	20	"PFBL B0089"	"oPFBLOB0089"	2440	24790	100	169	183	59	122	125	35	60	35	0	190	194	40	110	111	18	96	91	0	0.587	0.726	0.693	0.580	3.140	1.263	0.201	80	445	127	145	-0.767	47	80	61	84	0
1	6	20	"PFL0045"	"oPFL0045"	2630	24790	110	1983	1873	663	123	127	37	100	100	0	1723	1650	534	109	110	17	100	100	0	1.152	1.136	1.154	1.098	1.553	1.082	0.848	80	491	3474	3291	0.205	1860	1614	1750	1541	0
1	7	20	"PFF72441"	"oPFF72441"	2810	24790	90	144	151	48	120	125	36	42	15	0	135	141	35	110	111	16	67	30	0	0.960	1.000	1.447	1.232	4.507	10.124	0.009	52	383	49	62	-0.059	24	25	31	31	0
1	8	20	"PFBL B0090"	"oPFBLOB0090"	3010	24790	110	253	256	91	119	122	33	85	78	0	600	581	185	109	110	19	100	98	0	0.273	0.290	0.279	0.270	2.105	0.242	0.511	80	519	625	609	-1.873	134	491	137	472	0
1	9	20	"PFD66986"	"oPFD66986"	3220	24800	150	124	128	39	123	128	38	16	3	0	124	130	31	110	115	60	10	0	0	0.071	0.250	1.266	1.176	4.121	77.168	0.000	156	653	15	25	-3.807	1	14	5	20	-50
1	10	20	"PFL0049"	"oPFL0049"	3390	24760	150	130	133	38	126	130	39	17	5	0	118	127	38	111	116	64	8	1	0	0.571	0.438	1.663	1.575	5.620	13.031	0.001	156	552	11	23	-0.807	4	7	7	16	-50
1	11	20	"PFK12897"	"oPFK12897"	3580	24760	150	129	132	40	128	131	37	13	3	0	116	118	24	113	114	18	20	8	0	0.333	0.800	1.821	2.110	3.896	19.466	0.005	156	617	4	9	-1.585	1	3	4	5	-50
1	12	20	"PFF72442"	"oPFF72442"	3770	24790	110	343	357	132	131	135	38	93	87	0	709	668	221	115	117	22	93	93	0	0.357	0.409	0.383	0.380	1.654	0.367	0.650	80	458	806	779	-1.486	212	594	226	553	0
1	13	20	"PFF72443"	"oPFF72443"	3960	24800	120	1182	1074	444	129	135	39	98	95	0	677	629	222	115	117	22	95	95	0	1.874	1.839	1.811	1.733	2.187	1.975	0.841	120	496	1615	1459	0.906	1053	562	945	514	0
1	14	20	"PFBL B0094"	"oPFBLOB0094"	4140	24790	110	2303	2021	903	134	148	148	96	92	0	2623	2259	949	116	142	254	93	88	0	0.865	0.881	0.904	0.905	1.858	0.857	0.875	80	505	4676	4030	-0.209	2169	2507	1887	2143	0
1	15	20	"PFH0026"	"oPFH0026"	4380	24760	90	150	158	49	135	136	39	34	15	0	203	206	50	113	118	27	90	78	0	0.167	0.247	0.411	0.382	3.646	0.159	0.014	52	332	105	116	-2.585	15	90	23	93	0
1	16	20	"PFD67003"	"oPFD67003"	4550	24760	110	654	642	224	131	133	38	93	92	0	739	692	243	110	115	40	100	96	0	0.831	0.878	0.888	0.837	2.104	0.806	0.774	80	503	1152	1093	-0.266	523	629	511	582	0
1	17	20	"PFM60515"	"oPFM60515"	4760	24760	100	176	190	63	130	134	37	62	32	0	154	163	40	108	112	30	72	36	0	1.000	1.091	1.144	1.201	3.489	3.270	0.058	80	397	92	115	0.000	46	46	60	55	0
1	18	20	"PFL0099"	"oPFL0099"	4930	24760	110	1735	1587	597	130	134	38	100	98	0	3442	3157	1149	109	120	110	100	98	0	0.482	0.478	0.500	0.461	1.734	0.436	0.803	80	458	4938	4505	-1.054	1605	3333	1457	3048	0
1	19	20	"PFJ12808"	"oPFJ12808"	5130	24760	110	321	308	101	128	132	39	90	80	0	391	374	115	109	118	104	92	70	0	0.684	0.679	0.643	0.607	2.183	0.719	0.627	80	486	475	445	-0.547	193	282	180	265	0
1	20	20	"PFBL B0145"	"oPFBLOB0145"	5320	24770	110	515	521	168	129	133	37	97	96	0	431	426	113	109	111	19	100	100	0	1.199	1.237	1.228	1.178	1.732	1.350	0.776	80	488	708	709	0.262	386	322	392	317	0
1	21	20	"PFBL B0149"	"oPFBLOB0149"	5520	24770	130	189	194	58	129	133	38	63	41	0	257	254	57	108	111	19	97	96	0	0.403	0.445	0.546	0.443	2.880	0.583	0.217	120	517	209	211	-1.312	60	149	65	146	0
1	22	20	"PFI17700"	"oPFI17700"	5700	24760	110	651	645	200	127	130	36	100	100	0	645	631	151	108	109	17	100	100	0	0.976	0.990	0.949	0.950	1.596	1.042	0.776	80	412	1061	1041	-0.035	524	537	518	523	0
1	1	21	"PFI17702"	"oPFI17702"	1710	24940	110	648	627	219	119	121	32	100	97	0	1054	1000	282	109	111	21	100	100	0	0.560	0.570	0.565	0.533	1.523	0.539	0.827	80	529	1474	1399	-0.837	529	945	508	891	0
1	2	21	"PFG0046"	"oPFG0046"	1900	24940	110	495	491	177	121	123	34	98	96	0	326	328	102	111	113	18	97	95	0	1.740	1.705	1.604	1.646	2.066	1.918	0.608	80	470	589	587	0.799	374	215	370	217	0
1	3	21	"PFBL B0151"	"oPFBLOB0151"	2090	24940	110	297	300	96	122	125	35	93	88	0	555	531	136	111	113	19	100	98	0	0.394	0.424	0.412	0.382	2.134	0.414	0.632	80	391	619	598	-1.343	175	444	178	420	0
1	4	21	"PFG0047"	"oPFG0047"	2280	24950	110	177	198	106	122	126	34	67	43	0	219	257	234	109	111	18	100	97	0	0.500	0.514	0.555	0.512	2.353	0.421	0.516	80	434	165	224	-1.000	55	110	76	148	0
1	5	21	"PFD67004"	"oPFD67004"	2460	24950	110	305	311	98	120	124	37	97	87	0	436	431	124	109	112	20	98	98	0	0.566	0.593	0.610	0.561	1.910	0.539	0.595	80	466	512	513	-0.822	185	327	191	322	0
1	6	21	"PFL0107"	"oPFL0107"	2670	24960	110	191	201	71	122	126	37	67	48	0	289	287	84	108	110	21	100	93	0	0.381	0.441	0.468	0.417	2.813	0.414	0.237	80	470	250	258	-1.391	69	181	79	179	0
1	7	21	"PFM60519"	"oPFM60519"	2850	24960	110	1137	1082	470	125	127	35	98	98	0	1043	968	298	108	110	17	100	100	0	1.082	1.113	1.132	0.976	1.763	1.245	0.839	80	441	1947	1817	0.114	1012	935	957	860	0
1	8	21	"PFI17707"	"oPFI17707"	3040	24960	110	354	358	137	123	124	32	95	86	0	536	536	169	109	110	19	100	98	0	0.541	0.550	0.570	0.513	2.137	0.580	0.650	80	441	658	662	-0.886	231	427	235	427	0
1	9	21	"PFBL B0154"	"oPFBLOB0154"	3220	24960	110	5156	4586	1869	125	128	35	100	100	0	7096	6381	2323	110	111	17	100	100	0	0.720	0.711	0.717	0.687	1.532	0.712	0.868	80	388	12017	10732	-0.474	5031	6986	4461	6271	0
1	10	21	"PFM60520"	"oPFM60520"	3410	24960	110	255	275	124	125	128	35	85	72	0	398	375	118	110	111	21	95	91	0	0.451	0.566	0.541	0.516	2.328	0.593	0.374	80	466	418	415	-1.148	130	288	150	265	0
1	11	21	"PFBL B0158"	"oPFBLOB0158"	3600	24950	110	539	542	216	124	132	83	87	82	0	1025	913	365	111	114	35	100	97	0	0.454	0.521	0.529	0.516	1.849	0.522	0.808	80	515	1329	1220	-1.139	415	914	418	802	0
1	12	21	"PFI17709"	"oPFI17709"	3790	24960	110	609	599	224	130	133	37	95	91	0	1769	1625	576	114	120	55	100	97	0	0.289	0.310	0.306	0.273	1.973	0.281	0.753	80	455	2134	1980	-1.789	479	1655	469	1511	0
1	13	21	"PFG0048"	"oPFG0048"	3980	24960	110	684	668	201	129	134	38	100	97	0	3857	3575	911	113	117	45	100	100	0	0.148	0.156	0.157	0.147	1.529	0.142	0.818	80	410	4299	4001	-2.754	555	3744	539	3462	0
1	14	21	"PFM60526"	"oPFM60526"	4160	24960	110	866	816	285	128	143	156	93	85	0	1100	1044	331	113	141	267	93	86	0	0.748	0.739	0.734	0.704	1.688	0.701	0.748	80	454	1725	1619	-0.419	738	987	688	931	0
1	15	21	"PFM60528"	"oPFM60528"	4360	24960	110	503	483	139	126	128	35	95	92	0	819	795	231	112	115	27	100	100	0	0.533	0.523	0.526	0.506	1.580	0.493	0.807	80	512	1084	1040	-0.907	377	707	357	683	0
1	16	21	"PFL0111"	"oPFL0111"	4550	24960	110	532	487	179	126	130	43	95	90	0	252	245	71	108	111	25	90	87	0	2.819	2.635	2.560	2.711	2.125	2.915	0.698	80	490	550	498	1.495	406	144	361	137	0
1	17	21	"E598_1c"	"E598_1c"	4750	24970	150	138	140	41	129	133	44	17	5	0	120	121	23	107	110	30	24	3	0	0.692	0.786	1.626	1.391	3.946	49.858	0.001	156	575	22	25	-0.531	9	13	11	14	-50
1	18	21	"E598_1e"	"E598_1e"	4910	24960	150	144	143	37	130	132	40	20	3	0	114	117	24	107	115	101	0	0	0	2.000	1.300	1.500	1.614	3.779	13.223	0.008	156	522	21	23	1.000	14	7	13	10	-50
1	19	21	"E598_1g"	"E598_1g"	5110	24960	150	123	127	34	129	131	38	11	2	0	106	108	19	107	114	91	0	0	0	6.000	-2.000	2.404	1.797	3.772	13.191	0.022	156	647	-7	-1	2.585	-6	-1	-2	1	-50
1	20	21	"E598_1i"	"E598_1i"	5310	24960	110	248	254	77	128	131	36	91	71	0	630	603	198	108	110	28	98	96	0	0.230	0.255	0.259	0.256	2.101	0.216	0.481	80	448	642	621	-2.121	120	522	126	495	0
1	21	21	"F48446_9a"	"F48446_9a"	5500	24980	150	124	128	36	130	132	38	13	4	0	110	110	21	108	111	28	11	1	0	-3.000	-1.000	1.419	1.603	3.967	180.560	0.000	156	528	-4	0	Error	-6	2	-2	2	-50
1	22	21	"F48446_9c"	"F48446_9c"	5680	24960	150	125	134	42	126	129	36	23	5	0	111	115	22	106	108	18	29	8	0	-0.200	0.889	1.945	2.004	3.517	54.285	0.001	156	730	4	17	Error	-1	5	8	9	-50
1	1	22	"I12861_2g"	"I12861_2g"	1700	25150	100	159	167	55	117	120	34	56	35	0	135	142	37	109	111	19	58	36	0	1.615	1.515	1.556	1.577	4.074	3.520	0.101	80	532	68	83	0.692	42	26	50	33	0
1	2	22	"I12861_2i"	"I12861_2i"	1890	25150	110	209	210	66	121	124	35	73	58	0	183	189	45	108	110	17	95	87	0	1.173	1.099	1.234	1.143	3.569	1.516	0.264	80	515	163	170	0.231	88	75	89	81	0
1	3	22	"J512_2a"	"J512_2a"	2060	25140	150	123	127	36	119	122	34	17	5	0	110	112	19	109	111	20	17	5	0	4.000	2.667	1.377	1.282	3.363	48.420	0.001	156	833	5	11	2.000	4	1	8	3	-50
1	4	22	"J512_2c"	"J512_2c"	2250	25140	150	118	123	34	119	122	33	18	5	0	109	111	22	108	109	17	21	7	0	-1.000	1.333	1.768	1.656	3.748	0.040	0.003	156	785	0	7	Error	-1	1	4	3	-50
1	5	22	"J512_2e"	"J512_2e"	2440	25140	150	132	137	41	122	125	36	23	8	0	113	115	26	107	109	20	18	7	0	1.667	1.875	1.500	1.678	4.492	19.569	0.005	156	777	16	23	0.737	10	6	15	8	-50
1	6	22	"J512_2g"	"J512_2g"	2630	25140	150	124	128	37	121	123	35	20	3	0	110	113	25	106	108	21	24	8	0	0.750	1.000	1.619	1.503	3.769	26.014	0.001	156	811	7	14	-0.415	3	4	7	7	-50
1	7	22	"M40872_8a"	"M40872_8a"	2840	25130	150	120	126	37	121	124	34	17	8	0	107	112	23	106	107	17	30	10	0	-1.000	0.833	1.596	1.815	4.355	28.724	0.002	156	727	0	11	Error	-1	1	5	6	-50
1	8	22	"M40872_8c"	"M40872_8c"	3010	25140	150	124	128	37	124	125	34	18	4	0	106	108	20	106	108	16	18	7	0	0.000	2.000	2.071	2.092	4.062	51.593	0.001	156	718	0	6	Error	0	0	4	2	-50
1	9	22	"M40872_8e"	"M40872_8e"	3200	25140	150	118	123	34	123	126	35	14	3	0	108	109	18	106	107	16	16	4	0	-2.500	0.000	1.958	2.121	3.431	357.013	0.000	156	746	-3	3	Error	-5	2	0	3	-50
1	10	22	"M40872_8g"	"M40872_8g"	3390	25140	150	122	127	37	122	129	69	5	0	0	104	109	23	106	108	21	17	7	0	0.000	1.667	1.858	1.650	3.812	0.006	0.000	156	862	-2	8	Error	0	-2	5	3	-50
1	11	22	"M40872_8i"	"M40872_8i"	3600	25150	90	161	166	48	122	131	96	11	0	0	164	170	49	107	107	15	90	71	0	0.684	0.698	0.652	0.647	3.014	17.215	0.025	52	366	96	107	-0.547	39	57	44	63	0
1	12	22	"EMPTY"	"EMPTY"	3770	25140	150	152	166	68	121	127	37	43	23	0	126	149	60	105	110	41	37	25	0	1.476	1.023	1.363	1.377	3.285	1.504	0.251	156	822	52	89	0.562	31	21	45	44	-75
1	13	22	"EMPTY"	"EMPTY"	3960	25140	150	203	268	174	120	126	37	62	51	0	189	261	193	104	109	36	57	52	0	0.976	0.943	1.168	1.304	2.817	0.905	0.590	156	749	168	305	-0.034	83	85	148	157	-75
1	14	22	"EMPTY"	"EMPTY"	4150	25140	150	177	215	124	123	130	73	40	25	0	145	209	129	105	107	22	54	48	0	1.350	0.885	0.976	1.177	3.603	0.948	0.440	156	753	94	196	0.433	54	40	92	104	-75
1	15	22	"EMPTY"	"EMPTY"	4340	25140	150	168	220	142	123	130	72	41	26	0	158	212	125	105	107	20	57	51	0	0.849	0.907	0.934	1.003	2.979	1.146	0.372	156	763	98	204	-0.236	45	53	97	107	-75
1	16	22	"EMPTY"	"EMPTY"	4530	25150	150	252	394	314	125	129	34	64	55	0	225	388	334	104	106	17	64	60	0	1.050	0.947	1.074	1.180	2.525	0.936	0.802	156	765	248	553	0.070	127	121	269	284	-75
1	17	22	"EMPTY"	"EMPTY"	4720	25150	150	174	202	117	126	128	34	57	40	0	136	203	228	104	106	20	53	47	0	1.500	0.768	1.304	1.384	3.949	0.376	0.235	156	682	80	175	0.585	48	32	76	99	-75
1	18	22	"EMPTY"	"EMPTY"	4910	25150	150	164	187	96	124	126	35	51	33	0	127	162	83	104	106	22	50	39	0	1.739	1.086	1.312	1.295	2.949	1.327	0.412	156	654	63	121	0.798	40	23	63	58	-75
1	19	22	"EMPTY"	"EMPTY"	5100	25150	150	127	132	36	124	126	35	21	7	0	106	107	16	103	106	19	13	3	0	1.000	2.000	2.167	2.252	4.820	0.008	0.000	156	714	6	12	0.000	3	3	8	4	-75
1	20	22	"EMPTY"	"EMPTY"	5290	25150	150	131	135	39	125	128	35	21	7	0	105	108	29	104	107	24	8	2	0	6.000	2.500	2.688	2.414	3.526	13.999	0.008	156	729	7	14	2.585	6	1	10	4	-75
1	21	22	"EMPTY"	"EMPTY"	5480	25150	150	127	128	36	125	129	36	17	2	0	104	104	15	104	107	25	7	0	0	100000.000	100000.000	2.211	2.546	3.693	205.769	0.000	156	669	2	3	16.610	2	0	3	0	-75
1	22	22	"EMPTY"	"EMPTY"	5670	25150	150	134	136	34	123	127	34	25	6	0	102	104	18	103	105	20	8	1	0	-11.000	13.000	3.200	2.657	4.209	284.390	0.000	156	849	10	14	Error	11	-1	13	1	-75
2	1	1	"PFA0116"	"A23157_2"	6340	21230	140	371	385	122	123	128	43	99	94	0	564	559	144	110	114	58	98	98	0	0.546	0.584	0.607	0.553	1.932	0.526	0.571	156	825	702	711	-0.872	248	454	262	449	0
2	2	1	"PFA0048"	"A14801_13"	6540	21240	140	480	485	166	120	125	36	97	96	0	1244	1213	306	108	112	40	99	99	0	0.317	0.330	0.312	0.306	1.616	0.322	0.752	156	637	1496	1470	-1.658	360	1136	365	1105	0
2	3	1	"PFA0211"	"A8109_3"	6710	21240	140	1572	1551	663	120	124	34	100	100	0	1404	1329	463	107	112	43	98	98	0	1.120	1.171	1.151	1.144	1.744	1.223	0.848	156	624	2749	2653	0.163	1452	1297	1431	1222	0
2	4	1	"PFA0021"	"A11962_3"	6900	21240	150	287	298	85	123	125	33	96	90	0	320	314	79	108	111	20	96	94	0	0.774	0.850	0.811	0.858	2.159	0.883	0.558	156	766	376	381	-0.370	164	212	175	206	0
2	5	1	"PFA0164"	"A3310_6"	7110	21240	150	475	479	121	124	127	35	99	99	0	585	589	136	111	113	18	100	98	0	0.741	0.743	0.721	0.729	1.644	0.726	0.756	156	782	825	833	-0.433	351	474	355	478	0
2	6	1	"PFA0033"	"A13725_2"	7290	21240	150	749	752	198	122	128	37	99	99	0	679	672	164	112	114	20	98	98	0	1.106	1.125	1.084	1.118	1.639	1.148	0.840	156	767	1194	1190	0.145	627	567	630	560	0
2	7	1	"PFB0041"	"B180"	7480	21250	140	589	608	192	121	127	36	100	100	0	764	769	180	109	112	20	100	100	0	0.715	0.738	0.745	0.713	1.648	0.749	0.740	156	678	1123	1147	-0.485	468	655	487	660	0
2	8	1	"PFB0043"	"B186"	7660	21250	130	445	459	125	122	128	36	100	100	0	555	563	118	109	111	23	100	100	0	0.724	0.742	0.713	0.710	1.541	0.707	0.741	120	589	769	791	-0.466	323	446	337	454	0
2	9	1	"PFB0048"	"B197"	7850	21250	140	1866	1810	490	124	130	37	100	100	0	1082	1052	302	109	112	21	98	97	0	1.790	1.788	1.683	1.910	1.817	1.792	0.860	156	685	2715	2629	0.840	1742	973	1686	943	0
2	10	1	"PFB0056"	"B218"	8040	21250	140	32900	33237	10361	127	132	37	100	100	0	11986	11640	4007	110	115	47	99	99	0	2.760	2.872	2.803	2.972	1.597	2.890	0.896	156	685	44649	44640	1.464	32773	11876	33110	11530	0
2	11	1	"PFB0059"	"B241"	8240	21260	140	510	543	175	126	131	38	99	99	0	390	399	95	109	114	53	100	99	0	1.367	1.438	1.410	1.357	1.729	1.526	0.636	156	664	665	707	0.451	384	281	417	290	0
2	12	1	"PFB0069"	"B270"	8420	21260	140	556	561	147	121	128	37	99	98	0	507	507	116	107	111	32	99	97	0	1.087	1.100	1.080	1.079	1.678	1.136	0.734	156	625	835	840	0.121	435	400	440	400	0
2	13	1	"PFB0161"	"B471"	8600	21260	130	510	510	129	124	129	35	100	100	0	712	722	112	109	112	25	100	100	0	0.640	0.630	0.600	0.602	1.481	0.628	0.741	120	594	989	999	-0.644	386	603	386	613	0
2	14	1	"PFB0183"	"B508"	8810	21260	140	441	440	131	124	127	34	100	98	0	396	386	87	108	110	27	98	96	0	1.101	1.137	1.123	1.109	1.779	1.197	0.699	156	704	605	594	0.138	317	288	316	278	0
2	15	1	"PFB0185"	"B511"	8990	21270	140	730	722	223	122	126	33	98	97	0	531	535	104	107	109	27	100	100	0	1.434	1.402	1.356	1.308	1.747	1.530	0.789	156	666	1032	1028	0.520	608	424	600	428	0
2	16	1	"PFB0199"	"B537"	9190	21270	140	690	677	212	121	125	34	99	97	0	753	742	187	108	109	17	100	100	0	0.882	0.877	0.859	0.827	1.749	0.907	0.788	156	696	1214	1190	-0.181	569	645	556	634	0
2	17	1	"PFB0205"	"B549"	9390	21270	140	489	492	139	126	128	34	99	97	0	677	665	136	109	111	24	100	100	0	0.639	0.658	0.643	0.612	1.816	0.664	0.756	156	661	931	922	-0.646	363	568	366	556	0
2	18	1	"PFB0211"	"B556"	9560	21270	140	2558	2485	753	124	127	36	100	100	0	6097	6006	1648	108	111	24	100	100	0	0.406	0.400	0.405	0.390	1.532	0.384	0.869	156	643	8423	8259	-1.299	2434	5989	2361	5898	0
2	19	1	"PFC0047"	"C187"	9760	21270	140	534	541	167	123	126	35	100	99	0	1243	1234	287	110	112	19	100	100	0	0.363	0.372	0.368	0.357	1.699	0.353	0.737	156	660	1544	1542	-1.463	411	1133	418	1124	0
2	20	1	"PFC0049"	"C191"	9950	21270	140	499	516	152	128	130	34	98	98	0	901	916	219	112	114	19	100	100	0	0.470	0.483	0.471	0.458	1.634	0.461	0.730	156	656	1160	1192	-1.089	371	789	388	804	0
2	21	1	"PFC0053"	"C199"	10140	21270	140	525	526	167	132	135	38	97	96	0	456	458	100	114	116	19	100	99	0	1.149	1.145	1.169	1.093	1.721	1.255	0.748	156	643	735	738	0.201	393	342	394	344	0
2	22	1	"PFC0064"	"C230"	10320	21280	140	290	299	96	139	265	1526	0	0	0	285	294	71	120	158	647	0	0	0	0.915	0.920	0.940	0.856	2.063	1.105	0.475	156	772	316	334	-0.128	151	165	160	174	0
2	1	2	"PFC0067"	"C234"	6340	21450	140	724	714	196	121	127	37	99	99	0	1464	1442	314	111	117	79	100	99	0	0.446	0.446	0.467	0.430	1.619	0.426	0.817	156	717	1956	1924	-1.166	603	1353	593	1331	0
2	2	2	"PFC0074"	"C249"	6520	21450	140	387	400	122	123	129	36	98	97	0	308	301	74	109	115	80	91	71	0	1.327	1.443	1.452	1.476	2.048	1.517	0.583	156	518	463	469	0.408	264	199	277	192	0
2	3	2	"PFK0421"	"Kn479_3"	6720	21450	140	774	766	224	122	126	36	100	99	0	585	579	127	107	112	42	100	98	0	1.364	1.364	1.344	1.323	1.650	1.453	0.778	156	519	1130	1116	0.448	652	478	644	472	0
2	4	2	"PFK0499"	"Kn722_1"	6910	21450	140	583	599	209	122	126	36	99	99	0	529	529	120	108	111	19	99	99	0	1.095	1.133	1.098	1.067	1.745	1.259	0.698	156	541	882	898	0.131	461	421	477	421	0
2	5	2	"PFK0529"	"Kn862_1"	7100	21460	140	672	664	260	124	126	34	98	96	0	1200	1215	380	110	112	18	100	100	0	0.503	0.489	0.488	0.452	1.775	0.472	0.730	156	570	1638	1645	-0.992	548	1090	540	1105	0
2	6	2	"PFK0159"	"Kn1106_2"	7300	21460	120	260	289	135	125	127	37	81	72	0	248	262	97	114	115	20	94	86	0	1.007	1.108	1.064	0.999	2.755	1.380	0.459	120	491	269	312	0.011	135	134	164	148	0
2	7	2	"PFK0179"	"Kn1255_4"	7490	21460	140	1701	1772	731	125	129	37	99	98	0	1379	1462	422	112	114	19	100	99	0	1.244	1.220	1.231	1.097	1.856	1.355	0.790	156	528	2843	2997	0.315	1576	1267	1647	1350	0
2	8	2	"PFK0266"	"Kn2144_2"	7670	21460	140	972	924	281	124	129	37	99	98	0	775	771	200	108	111	22	100	98	0	1.271	1.207	1.224	1.206	1.737	1.255	0.778	156	527	1515	1463	0.346	848	667	800	663	0
2	9	2	"PFK1250"	"Ks8_1"	7860	21460	140	472	478	170	126	132	41	98	94	0	436	457	119	108	112	23	100	100	0	1.055	1.009	1.017	0.935	1.802	1.106	0.663	156	544	674	701	0.077	346	328	352	349	0
2	10	2	"PFK0668"	"Ks13_2"	8040	21460	140	371	374	112	126	132	39	99	95	0	546	547	130	110	116	54	99	99	0	0.562	0.568	0.584	0.530	1.772	0.558	0.675	156	548	681	685	-0.832	245	436	248	437	0
2	11	2	"PFK0833"	"Ks25_5"	8240	21460	140	241	248	81	122	128	36	88	75	0	307	311	74	109	118	70	95	82	0	0.601	0.624	0.587	0.575	2.387	0.468	0.302	156	555	317	328	-0.735	119	198	126	202	0
2	12	2	"PFK0849"	"Ks26_17"	8440	21460	140	562	577	172	122	130	39	99	99	0	377	383	103	109	115	52	98	94	0	1.642	1.661	1.610	1.650	1.742	1.799	0.724	156	503	708	729	0.715	440	268	455	274	0
2	13	2	"PFK0898"	"Ks31_1"	8620	21460	150	635	631	183	126	131	39	100	98	0	565	529	153	111	114	23	96	94	0	1.121	1.208	1.218	1.241	1.737	1.230	0.782	156	519	963	923	0.165	509	454	505	418	0
2	14	2	"PFK0968"	"Ks42_6"	8800	21470	140	325	327	102	125	131	49	94	85	0	342	348	76	108	111	21	100	99	0	0.855	0.842	0.837	0.774	1.862	0.973	0.574	156	551	434	442	-0.227	200	234	202	240	0
2	15	2	"PFK1224"	"Ks83_19"	9010	21470	140	247	263	79	124	130	47	91	66	0	246	257	63	107	109	18	100	98	0	0.885	0.927	0.852	0.853	2.134	1.030	0.483	156	560	262	289	-0.176	123	139	139	150	0
2	16	2	"PFK1246"	"Ks89_2"	9200	21470	140	564	575	179	125	140	244	91	39	0	353	360	90	109	115	46	99	98	0	1.799	1.793	1.890	1.739	1.771	3.213	0.544	156	529	683	701	0.847	439	244	450	251	0
2	17	2	"PFK1245"	"Ks89_10"	9400	21470	120	258	260	83	129	146	266	5	0	0	267	268	76	110	118	52	93	76	0	0.822	0.829	0.869	0.773	2.110	0.941	0.532	120	443	286	289	-0.283	129	157	131	158	0
2	18	2	"PFK1268"	"Ks97_1"	9580	21470	140	406	411	120	129	132	39	96	95	0	444	455	116	111	115	25	98	98	0	0.832	0.820	0.817	0.772	1.864	0.828	0.674	156	487	610	626	-0.266	277	333	282	344	0
2	19	2	"PFK0567"	"Ks101_10"	9770	21470	140	797	795	218	129	132	41	99	99	0	762	748	176	113	115	18	100	99	0	1.029	1.049	1.031	1.071	1.620	1.075	0.800	156	478	1317	1301	0.042	668	649	666	635	0
2	20	2	"PFK0617"	"Ks117_4"	9950	21470	140	310	323	99	132	134	38	95	89	0	369	365	91	115	117	19	98	96	0	0.701	0.764	0.745	0.744	2.164	0.809	0.562	156	486	432	441	-0.513	178	254	191	250	0
2	21	2	"PFK0689"	"Ks157_11"	10150	21480	140	3376	3150	1102	139	144	43	100	100	0	3076	3016	687	118	120	19	100	100	0	1.094	1.039	1.085	0.929	1.834	1.112	0.848	156	441	6195	5909	0.130	3237	2958	3011	2898	0
2	22	2	"PFK0731"	"Ks186_10"	10320	21470	150	65535	64073	5973	165	485	2440	100	100	92	65535	60489	13336	129	353	1944	98	98	80	0.999	1.059	0.999	1.078	1.312	1.021	0.925	156	639	130776	124268	-0.001	65370	65406	63908	60360	0
2	1	3	"PFK0746"	"Ks202_1"	6350	21650	140	2992	2896	708	122	127	37	100	100	0	1629	1542	398	110	114	56	98	98	0	1.889	1.937	1.919	1.990	1.623	1.969	0.891	156	678	4389	4206	0.918	2870	1519	2774	1432	0
2	2	3	"PFK0750"	"Ks202_4"	6540	21650	140	510	515	143	122	128	39	100	98	0	412	407	100	108	110	18	99	98	0	1.276	1.314	1.348	1.300	1.701	1.395	0.753	156	496	692	692	0.352	388	304	393	299	0
2	3	3	"PFK0747"	"Ks202_10"	6720	21650	140	1695	1641	498	124	128	42	99	99	0	887	837	271	109	111	19	97	97	0	2.019	2.084	2.063	2.192	1.630	2.135	0.857	156	502	2349	2245	1.014	1571	778	1517	728	0
2	4	3	"PFK0766"	"Ks212_4"	6910	21650	140	1070	1061	260	126	130	43	100	100	0	1048	1035	304	109	112	21	97	96	0	1.005	1.010	1.012	1.132	2.016	0.975	0.851	156	539	1883	1861	0.008	944	939	935	926	0
2	5	3	"PFA0029"	"A12706_1"	7110	21650	140	10485	11225	5065	122	127	34	100	100	0	12866	13914	5925	110	113	21	100	100	0	0.812	0.804	0.817	0.775	1.642	0.805	0.887	156	537	23119	24907	-0.300	10363	12756	11103	13804	0
2	6	3	"PFA0034"	"A13725_4"	7300	21650	140	2329	2233	537	124	128	35	100	99	0	2164	2046	570	114	117	28	98	96	0	1.076	1.092	1.071	1.208	1.957	1.068	0.894	156	475	4255	4041	0.105	2205	2050	2109	1932	0
2	7	3	"PFA0036"	"A13725_6"	7480	21650	130	903	914	201	129	132	38	100	100	0	1046	1037	166	113	116	29	100	100	0	0.830	0.850	0.870	0.833	1.353	0.860	0.827	120	450	1707	1709	-0.270	774	933	785	924	0
2	8	3	"PFA0038"	"A13725_9"	7670	21650	130	484	493	132	124	128	37	100	99	0	606	619	116	109	112	23	100	100	0	0.724	0.724	0.750	0.693	1.649	0.734	0.713	120	541	857	879	-0.465	360	497	369	510	0
2	9	3	"PFA0041"	"A14195_3"	7840	21650	100	198	206	65	125	131	40	66	42	0	205	204	48	108	114	28	93	75	0	0.753	0.844	0.748	0.818	2.643	1.264	0.228	80	402	170	177	-0.410	73	97	81	96	0
2	10	3	"PFA0043"	"A14263_1"	8050	21660	140	487	502	183	128	132	37	98	95	0	596	595	143	110	115	27	100	99	0	0.739	0.771	0.751	0.709	1.829	0.832	0.692	156	607	845	859	-0.437	359	486	374	485	0
2	11	3	"PFA0063"	"A14801_9"	8230	21660	130	267	281	91	122	126	35	95	83	0	276	285	76	108	113	45	95	88	0	0.863	0.898	0.852	0.872	1.912	1.038	0.520	120	526	313	336	-0.212	145	168	159	177	0
2	12	3	"PFA0065"	"A15774_2"	8430	21650	130	472	502	145	123	127	36	100	100	0	340	336	74	109	113	48	99	95	0	1.511	1.670	1.691	1.641	1.700	1.889	0.705	120	532	580	606	0.595	349	231	379	227	0
2	13	3	"PFA0067"	"A16096_5"	8620	21660	140	299	308	87	124	127	39	96	87	0	244	252	48	110	115	30	100	96	0	1.306	1.296	1.398	1.206	2.157	1.566	0.458	156	545	309	326	0.385	175	134	184	142	0
2	14	3	"PFA0071"	"A16972_1"	8820	21660	120	225	236	73	123	131	50	78	50	0	219	226	59	109	113	24	98	91	0	0.927	0.966	0.925	0.919	2.366	0.830	0.232	120	501	212	230	-0.109	102	110	113	117	0
2	15	3	"PFA0073"	"A1700_2"	9010	21660	100	240	243	77	131	134	36	82	70	0	233	246	91	109	114	20	100	98	0	0.879	0.818	0.977	0.819	2.626	0.894	0.243	80	400	233	249	-0.186	109	124	112	137	0
2	16	3	"PFA0076"	"A1700_6"	9200	21660	140	484	473	131	130	143	241	75	11	0	447	443	105	110	118	49	98	98	0	1.050	1.030	1.018	0.992	1.792	2.324	0.401	156	545	691	676	0.071	354	337	343	333	0
2	17	3	"PFA0109"	"A22053_4"	9380	21670	140	288	304	114	128	143	250	19	1	0	328	336	92	110	118	52	99	95	0	0.734	0.779	0.789	0.694	1.989	0.858	0.470	156	505	378	402	-0.446	160	218	176	226	0
2	18	3	"PFA0112"	"A23157_12"	9570	21660	140	972	969	261	127	129	36	100	100	0	705	673	190	110	114	30	98	97	0	1.420	1.496	1.502	1.579	1.910	1.521	0.820	156	512	1440	1405	0.506	845	595	842	563	0
2	19	3	"PFA0114"	"A23157_18"	9780	21670	140	762	747	262	126	129	37	96	95	0	1339	1281	340	110	114	26	100	100	0	0.517	0.530	0.534	0.467	2.061	0.534	0.798	156	512	1865	1792	-0.950	636	1229	621	1171	0
2	20	3	"PFA0117"	"A23157_8"	9960	21660	130	339	347	87	125	130	37	100	97	0	336	336	79	111	113	18	100	100	0	0.951	0.987	1.007	0.971	1.655	1.001	0.632	120	471	439	447	-0.072	214	225	222	225	0
2	21	3	"PFA0123"	"A24704_11"	10150	21670	140	409	413	134	130	136	41	98	96	0	465	463	110	112	114	17	100	100	0	0.790	0.806	0.813	0.748	1.788	0.857	0.686	156	497	632	634	-0.339	279	353	283	351	0
2	22	3	"PFA0126"	"A24704_6"	10330	21660	140	290	312	103	142	324	1804	0	0	0	273	287	78	117	303	1828	0	0	0	0.949	1.000	0.969	0.927	2.067	0.060	0.082	156	630	304	340	-0.076	148	156	170	170	0
2	1	4	"PFA0154"	"A3310_10"	6340	21840	130	278	297	93	124	129	40	93	86	0	271	283	66	107	111	27	100	99	0	0.939	0.983	0.938	0.888	2.019	1.189	0.500	120	675	318	349	-0.091	154	164	173	176	0
2	2	4	"PFA0156"	"A3310_15"	6550	21840	130	560	563	155	125	130	40	98	98	0	416	414	83	108	110	18	100	100	0	1.412	1.431	1.369	1.355	1.783	1.512	0.740	120	543	743	744	0.498	435	308	438	306	0
2	3	4	"PFA0159"	"A3310_22"	6730	21850	130	421	420	107	129	131	42	100	98	0	589	584	97	109	111	19	100	100	0	0.608	0.613	0.569	0.580	1.600	0.608	0.674	120	562	772	766	-0.717	292	480	291	475	0
2	4	4	"PFA0162"	"A3310_32"	6920	21850	130	726	732	178	126	129	41	100	100	0	858	840	147	108	111	20	100	100	0	0.800	0.828	0.824	0.807	1.397	0.862	0.808	120	518	1350	1338	-0.322	600	750	606	732	0
2	5	4	"PFA0165"	"A3310_7"	7110	21850	130	338	338	100	124	128	36	96	95	0	391	387	89	108	111	23	99	99	0	0.756	0.767	0.768	0.727	1.959	0.771	0.581	120	538	497	493	-0.403	214	283	214	279	0
2	6	4	"PFA0168"	"A3920_1"	7300	21850	130	260	264	88	125	128	34	89	78	0	261	271	160	108	113	36	93	86	0	0.882	0.853	0.847	0.804	2.213	0.484	0.276	120	468	288	302	-0.181	135	153	139	163	0
2	7	4	"PFC0075"	"C25"	7450	21830	150	137	144	45	126	129	35	32	15	0	120	129	35	110	116	36	21	7	0	1.100	0.947	1.919	1.507	4.080	2.130	0.033	156	597	21	37	0.138	11	10	18	19	-50
2	8	4	"PFC0079"	"C258"	7680	21860	130	265	275	85	126	130	37	94	80	0	299	306	79	110	116	31	100	97	0	0.735	0.760	0.706	0.694	1.977	0.868	0.538	120	599	328	345	-0.443	139	189	149	196	0
2	9	4	"PFC0082"	"C269"	7870	21850	130	339	359	111	126	131	37	97	95	0	379	371	66	109	115	32	100	100	0	0.789	0.889	0.874	0.819	1.806	1.010	0.532	120	583	483	495	-0.342	213	270	233	262	0
2	10	4	"PFC0085"	"C273"	8060	21850	100	256	246	74	128	131	35	81	73	0	223	241	89	109	112	28	97	90	0	1.123	0.894	0.978	0.939	2.640	0.498	0.183	80	376	242	250	0.167	128	114	118	132	0
2	11	4	"PFC0087"	"C277"	8240	21850	130	320	322	96	124	128	35	98	91	0	525	539	90	109	110	18	100	100	0	0.471	0.460	0.436	0.410	1.815	0.433	0.582	120	519	612	628	-1.086	196	416	198	430	0
2	12	4	"PFC0090"	"C285"	8440	21860	140	366	370	122	123	127	37	94	92	0	548	545	127	109	112	27	98	98	0	0.554	0.567	0.576	0.510	2.111	0.581	0.686	156	551	682	683	-0.853	243	439	247	436	0
2	13	4	"PFC0107"	"C321"	8630	21860	130	253	251	75	123	128	38	89	72	0	254	258	48	109	113	26	100	99	0	0.897	0.859	0.911	0.782	2.165	0.984	0.381	120	482	275	277	-0.158	130	145	128	149	0
2	14	4	"PFC0110"	"C332"	8810	21850	130	377	404	121	123	130	38	99	98	0	348	354	93	108	114	32	99	99	0	1.058	1.142	1.071	1.085	1.757	1.239	0.618	120	541	494	527	0.082	254	240	281	246	0
2	15	4	"PFC0112"	"C337"	9020	21860	130	205	202	57	125	131	35	75	52	0	212	217	62	112	117	29	90	80	0	0.800	0.733	0.739	0.670	2.755	0.794	0.190	120	530	180	182	-0.322	80	100	77	105	0
2	16	4	"PFC0114"	"C344"	9200	21860	130	309	333	104	128	132	39	97	93	0	259	264	52	112	118	30	99	96	0	1.231	1.349	1.282	1.263	2.041	1.694	0.492	120	478	328	357	0.300	181	147	205	152	0
2	17	4	"PFC0116"	"C35"	9400	21860	120	240	253	77	131	134	41	87	63	0	241	253	61	113	124	77	85	37	0	0.852	0.871	0.842	0.768	2.289	0.724	0.172	120	460	237	262	-0.232	109	128	122	140	0
2	18	4	"PFC0119"	"C354"	9580	21860	130	317	324	84	126	130	38	99	92	0	393	398	83	112	123	76	100	96	0	0.680	0.692	0.673	0.653	1.771	0.523	0.428	120	476	472	484	-0.557	191	281	198	286	0
2	19	4	"PFC0135"	"C394"	9760	21860	140	384	395	129	123	128	35	98	94	0	414	412	102	111	114	29	100	99	0	0.861	0.904	0.892	0.839	1.928	0.943	0.647	156	533	564	573	-0.215	261	303	272	301	0
2	20	4	"PFC0138"	"C41"	9960	21860	130	259	273	84	125	129	33	93	85	0	257	268	55	110	112	16	100	100	0	0.912	0.937	0.907	0.826	2.018	1.170	0.473	120	509	281	306	-0.134	134	147	148	158	0
2	21	4	"PFC0140"	"C413"	10140	21870	120	257	267	104	130	131	34	82	74	0	266	267	73	112	114	17	97	96	0	0.825	0.884	0.856	0.821	2.080	1.133	0.540	120	472	281	292	-0.278	127	154	137	155	0
2	22	4	"PFC0142"	"C417"	10340	21860	130	732	713	198	130	133	36	100	100	0	517	509	109	112	115	23	100	100	0	1.486	1.469	1.486	1.414	1.517	1.576	0.754	120	611	1007	980	0.572	602	405	583	397	0
2	1	5	"PFC0144"	"C419"	6350	22040	130	400	414	118	125	129	44	98	97	0	443	445	84	106	110	36	100	100	0	0.816	0.853	0.874	0.806	1.759	0.908	0.666	120	679	612	628	-0.293	275	337	289	339	0
2	2	5	"PFC0147"	"C423"	6550	22040	130	588	578	214	125	130	44	95	93	0	620	583	183	108	109	19	98	98	0	0.904	0.954	0.896	0.929	1.720	0.983	0.704	120	576	975	928	-0.145	463	512	453	475	0
2	3	5	"PFC0161"	"C449"	6730	22050	110	264	279	98	128	132	38	87	76	0	277	291	81	110	113	21	100	98	0	0.814	0.834	0.924	0.795	2.206	1.014	0.426	80	428	303	332	-0.296	136	167	151	181	0
2	4	5	"PFC0163"	"C453"	6930	22040	140	296	306	132	129	132	37	83	74	0	265	291	193	110	115	50	87	69	0	1.077	0.978	1.146	1.070	2.493	0.738	0.395	156	533	322	358	0.108	167	155	177	181	0
2	5	5	"PFC0165"	"C46"	7090	22040	130	432	443	128	128	132	39	100	100	0	1174	1154	255	109	115	54	100	100	0	0.285	0.301	0.305	0.287	1.534	0.260	0.617	120	461	1369	1360	-1.809	304	1065	315	1045	0
2	6	5	"PFC0168"	"C472"	7300	22040	130	797	753	276	128	135	54	95	93	0	571	552	152	110	122	106	95	90	0	1.451	1.414	1.435	1.338	1.833	1.558	0.761	120	518	1130	1067	0.537	669	461	625	442	0
2	7	5	"PFC0171"	"C489"	7490	22040	130	262	268	72	127	130	36	95	82	0	306	313	60	110	119	98	99	49	0	0.689	0.695	0.649	0.613	2.095	0.702	0.465	120	541	331	344	-0.538	135	196	141	203	0
2	8	5	"PFC0174"	"C492"	7680	22040	120	275	285	111	126	131	51	86	63	0	269	272	89	109	113	31	94	85	0	0.931	0.975	0.953	0.932	2.432	1.174	0.535	120	444	309	322	-0.103	149	160	159	163	0
2	9	5	"PFD0418"	"D49176_20"	7870	22040	140	887	901	301	126	132	51	96	96	0	730	735	216	109	114	34	100	98	0	1.225	1.238	1.271	1.159	1.841	1.308	0.772	156	561	1382	1401	0.293	761	621	775	626	0
2	10	5	"PFD0422"	"D49176_29"	8070	22040	140	333	345	115	125	128	36	92	88	0	324	330	87	108	112	28	97	96	0	0.963	0.991	1.002	0.882	2.329	1.093	0.608	156	565	424	442	-0.054	208	216	220	222	0
2	11	5	"PFD0425"	"D49176_32"	8270	22040	140	341	346	117	123	128	36	92	89	0	437	420	120	109	113	29	97	94	0	0.665	0.717	0.671	0.674	2.366	0.728	0.646	156	524	546	534	-0.589	218	328	223	311	0
2	12	5	"PFD0428"	"D49176_37"	8450	22040	130	323	341	104	126	131	39	99	95	0	305	308	67	110	114	29	100	100	0	1.010	1.086	1.099	1.014	1.890	1.228	0.512	120	460	392	413	0.015	197	195	215	198	0
2	13	5	"PFD0431"	"D49176_44"	8630	22040	130	819	789	208	128	132	40	100	100	0	601	607	116	109	111	23	100	100	0	1.404	1.327	1.287	1.293	1.425	1.402	0.805	120	495	1183	1159	0.490	691	492	661	498	0
2	14	5	"PFD0436"	"D49176_6"	8830	22040	140	6280	6047	1540	124	130	40	100	100	0	1824	1789	477	108	114	39	98	98	0	3.587	3.523	3.474	3.450	1.599	3.687	0.871	156	563	7872	7604	1.843	6156	1716	5923	1681	0
2	15	5	"PFD0454"	"D51731_2"	9020	22040	140	429	429	134	123	130	39	98	96	0	481	478	190	113	122	61	94	92	0	0.832	0.838	0.796	0.818	1.808	0.583	0.477	156	496	674	671	-0.266	306	368	306	365	0
2	16	5	"PFD0463"	"D53677_1"	9200	22040	140	311	326	122	128	135	44	95	84	0	289	298	114	116	130	57	94	78	0	1.058	1.088	1.039	0.981	2.036	1.054	0.334	156	485	356	380	0.081	183	173	198	182	0
2	17	5	"PFD0467"	"D53677_8"	9400	22050	140	294	306	104	133	144	55	88	71	0	309	339	138	123	168	152	67	11	0	0.866	0.801	0.785	0.741	2.309	0.644	0.368	156	481	347	389	-0.208	161	186	173	216	0
2	18	5	"PFD0471"	"D54177_1"	9580	22060	140	317	452	906	132	144	64	89	69	0	351	514	725	124	182	174	70	21	0	0.815	0.821	0.775	0.700	2.377	1.161	0.280	156	468	412	710	-0.295	185	227	320	390	0
2	19	5	"PFD0474"	"D54346_3"	9760	22050	130	393	395	119	125	135	52	98	91	0	424	441	135	117	139	94	99	88	0	0.873	0.833	0.809	0.799	1.835	0.593	0.381	120	483	575	594	-0.196	268	307	270	324	0
2	20	5	"PFD0478"	"D56259_1"	9960	22050	140	572	568	194	127	131	37	97	96	0	583	564	163	114	120	52	98	96	0	0.949	0.980	0.977	0.945	2.086	1.005	0.718	156	526	914	891	-0.076	445	469	441	450	0
2	21	5	"PFD0512"	"D6287_18"	10140	22050	130	293	296	79	129	132	36	97	87	0	298	301	55	115	119	40	100	98	0	0.896	0.898	0.907	0.836	1.784	0.972	0.532	120	489	347	353	-0.158	164	183	167	186	0
2	22	5	"PFD0515"	"D6287_22"	10340	22050	140	640	637	216	130	133	36	100	98	0	938	924	306	117	120	33	96	95	0	0.621	0.628	0.600	0.658	2.403	0.599	0.774	156	712	1331	1314	-0.687	510	821	507	807	0
2	1	6	"PFD0519"	"D6287_3"	6350	22230	130	228	240	84	124	128	45	84	54	0	236	245	66	106	109	30	99	91	0	0.800	0.835	0.866	0.751	2.295	0.934	0.360	120	642	234	255	-0.322	104	130	116	139	0
2	2	6	"PFD0521"	"D6287_31"	6550	22230	130	619	615	197	124	128	46	99	99	0	612	623	142	109	110	30	100	100	0	0.984	0.955	0.911	0.901	1.578	0.981	0.727	120	517	998	1005	-0.023	495	503	491	514	0
2	3	6	"PFD0525"	"D6287_49"	6730	22230	140	1924	1798	684	123	127	36	99	99	0	1248	1166	366	110	112	30	97	96	0	1.583	1.586	1.579	1.533	2.059	1.698	0.837	156	508	2939	2731	0.662	1801	1138	1675	1056	0
2	4	6	"PFD0527"	"D6287_53"	6920	22230	140	584	567	195	127	131	38	97	94	0	408	403	113	109	113	50	96	92	0	1.528	1.497	1.504	1.435	2.188	1.622	0.646	156	497	756	734	0.612	457	299	440	294	0
2	5	6	"PFD0563"	"D65980_2"	7120	22230	130	236	256	118	127	133	46	84	54	0	259	264	63	108	121	84	86	37	0	0.722	0.827	0.680	0.687	2.494	0.970	0.249	120	436	260	285	-0.470	109	151	129	156	0
2	6	6	"PFD0569"	"D6681_10"	7260	22210	150	277	290	141	131	150	90	64	44	0	329	306	162	113	144	138	64	32	0	0.676	0.824	0.822	0.916	2.463	0.696	0.471	156	610	362	352	-0.565	146	216	159	193	-50
2	7	6	"PFD0572"	"D6681_3"	7500	22230	140	452	446	175	131	150	89	86	79	0	491	463	159	112	139	129	87	81	0	0.847	0.897	0.900	0.826	2.196	0.813	0.517	156	587	700	666	-0.240	321	379	315	351	0
2	8	6	"PFD0575"	"D66953_1"	7680	22230	140	355	365	125	126	132	52	96	85	0	360	369	108	109	112	26	97	96	0	0.912	0.919	0.914	0.896	2.024	0.982	0.572	156	534	480	499	-0.132	229	251	239	260	0
2	9	6	"PFD0579"	"D7726_1"	7880	22240	130	458	461	143	125	130	49	100	95	0	482	488	133	109	113	31	100	100	0	0.893	0.887	0.928	0.842	1.716	0.915	0.648	120	502	706	715	-0.164	333	373	336	379	0
2	10	6	"PFD0583"	"D8137_1"	8060	22230	130	751	734	232	124	128	38	100	99	0	1078	1037	249	108	112	29	100	100	0	0.646	0.657	0.612	0.621	1.583	0.642	0.800	120	523	1597	1539	-0.630	627	970	610	929	0
2	11	6	"PFE0587"	"E6125_5"	8250	22230	130	352	361	116	123	127	37	99	92	0	315	319	79	109	113	31	99	97	0	1.112	1.133	1.075	1.071	1.983	1.226	0.581	120	535	435	448	0.153	229	206	238	210	0
2	12	6	"PFE0589"	"E6662_1"	8440	22240	130	377	388	122	127	133	42	97	95	0	460	461	104	110	118	66	99	98	0	0.714	0.744	0.748	0.687	1.789	0.714	0.516	120	538	600	612	-0.485	250	350	261	351	0
2	13	6	"PFE0591"	"E679_1"	8630	22240	140	1359	1229	498	129	134	44	98	96	0	1702	1565	646	109	116	62	96	94	0	0.772	0.755	0.764	0.759	2.253	0.731	0.824	156	576	2823	2556	-0.373	1230	1593	1100	1456	0
2	14	6	"PFE0593"	"E679_4"	8800	22240	130	299	305	93	127	130	40	95	88	0	304	323	109	110	119	61	100	91	0	0.887	0.836	0.851	0.802	1.979	0.879	0.458	120	508	366	391	-0.174	172	194	178	213	0
2	15	6	"PFE0596"	"E6820_1"	9000	22240	130	646	656	185	128	133	39	100	100	0	553	582	176	114	131	81	100	99	0	1.180	1.128	1.107	1.110	1.490	1.037	0.608	120	564	957	996	0.239	518	439	528	468	0
2	16	6	"PFE0601"	"E70_3"	9200	22240	140	311	316	105	129	136	49	91	77	0	339	347	113	117	144	102	87	58	0	0.820	0.813	0.803	0.749	2.186	0.588	0.329	156	577	404	417	-0.287	182	222	187	230	0
2	17	6	"PFE0626"	"E8167_12"	9390	22230	130	255	275	99	132	143	60	81	52	0	289	359	227	121	174	156	55	19	0	0.732	0.601	0.759	0.639	2.668	0.229	0.144	120	467	291	381	-0.450	123	168	143	238	0
2	18	6	"PFE0628"	"E8167_2"	9580	22250	150	223	238	100	131	143	60	61	36	0	229	247	119	121	168	152	32	3	0	0.852	0.849	0.899	0.810	2.728	0.247	0.138	156	539	200	233	-0.231	92	108	107	126	-50
2	19	6	"PFE0632"	"E8314_4"	9780	22240	130	253	271	86	128	135	52	85	61	0	277	272	68	117	136	88	88	36	0	0.781	0.923	0.873	0.883	2.085	0.742	0.299	120	519	285	298	-0.356	125	160	143	155	0
2	20	6	"PFE0634"	"E832_1"	9950	22240	130	410	422	124	128	131	38	100	99	0	422	434	114	115	122	52	100	100	0	0.919	0.922	0.901	0.888	1.686	0.882	0.585	120	513	589	613	-0.123	282	307	294	319	0
2	21	6	"PFE0638"	"E84_1"	10140	22240	130	613	602	175	127	131	37	100	100	0	1101	1091	191	115	118	38	100	100	0	0.493	0.487	0.493	0.457	1.508	0.458	0.778	120	570	1472	1451	-1.021	486	986	475	976	0
2	22	6	"PFE0645"	"E886_1"	10340	22250	130	302	320	117	128	130	35	93	87	0	311	320	78	116	118	35	100	98	0	0.892	0.941	0.875	0.833	2.310	1.100	0.469	120	635	369	396	-0.164	174	195	192	204	0
2	1	7	"PFF0003"	"F10044_2"	6350	22420	140	357	366	138	125	128	36	96	88	0	576	554	162	106	107	18	98	97	0	0.494	0.538	0.534	0.506	2.307	0.542	0.630	156	738	702	689	-1.019	232	470	241	448	0
2	2	7	"PFF0005"	"F10154_1"	6550	22420	130	278	279	87	123	126	36	94	86	0	285	292	66	107	111	34	100	97	0	0.871	0.843	0.768	0.778	1.957	0.928	0.488	120	476	333	341	-0.200	155	178	156	185	0
2	3	7	"PFF0010"	"F1021_1"	6720	22420	130	3044	2905	664	124	128	35	100	100	0	1339	1304	215	110	113	27	100	100	0	2.376	2.329	2.339	2.284	1.322	2.408	0.870	120	483	4149	3975	1.248	2920	1229	2781	1194	0
2	4	7	"PFF0012"	"F1021_3"	6910	22420	130	3132	3015	767	127	130	36	100	100	0	1328	1309	323	110	112	26	100	100	0	2.467	2.409	2.373	2.468	1.496	2.461	0.877	120	495	4223	4087	1.303	3005	1218	2888	1199	0
2	5	7	"PFF0016"	"F10318_1"	7090	22420	140	430	460	148	126	130	37	99	98	0	456	453	100	109	114	53	98	97	0	0.876	0.971	0.892	0.915	1.741	1.000	0.677	156	541	651	678	-0.191	304	347	334	344	0
2	6	7	"PFF0020"	"F10626_1"	7300	22430	140	278	291	99	130	146	81	76	44	0	385	381	111	111	134	100	92	74	0	0.540	0.596	0.581	0.514	2.235	0.603	0.526	156	583	422	431	-0.889	148	274	161	270	0
2	7	7	"PFF0043"	"F11007_3"	7480	22420	130	246	242	73	127	132	39	83	66	0	228	239	61	109	112	21	99	95	0	1.000	0.885	0.912	0.803	2.534	1.068	0.391	120	509	238	245	0.000	119	119	115	130	0
2	8	7	"PFF0046"	"F11089_1"	7680	22430	130	389	458	528	127	131	39	99	97	0	491	484	89	109	111	21	100	100	0	0.686	0.883	0.739	0.726	1.763	2.755	0.220	120	501	644	706	-0.544	262	382	331	375	0
2	9	7	"PFF0054"	"F11484_1"	7860	22430	140	332	338	103	127	130	35	98	91	0	376	375	103	108	111	26	94	94	0	0.765	0.790	0.789	0.791	2.505	0.788	0.600	156	540	473	478	-0.387	205	268	211	267	0
2	10	7	"PFF0057"	"F1150_5"	8050	22430	130	326	332	90	125	130	40	100	95	0	311	330	182	108	111	26	100	100	0	0.990	0.932	0.945	0.917	1.803	0.656	0.352	120	531	404	429	-0.014	201	203	207	222	0
2	11	7	"PFF0059"	"F11570_1"	8230	22430	130	610	633	180	123	129	39	100	100	0	635	625	127	107	112	25	100	99	0	0.922	0.985	0.954	0.958	1.554	1.030	0.782	120	544	1015	1028	-0.117	487	528	510	518	0
2	12	7	"PFF0063"	"F11624_1"	8420	22430	130	786	779	234	127	130	38	100	100	0	419	411	92	108	117	64	96	95	0	2.119	2.152	2.066	2.177	1.919	2.343	0.658	120	581	970	955	1.083	659	311	652	303	0
2	13	7	"PFF0697"	"F3247_2"	8620	22440	120	162	176	56	126	130	44	44	20	0	154	172	76	110	119	67	30	5	0	0.818	0.806	1.000	0.941	3.482	0.417	0.051	120	528	80	112	-0.290	36	44	50	62	0
2	14	7	"PFF0700"	"F32494_1"	8820	22430	130	3393	3235	881	125	129	43	100	100	0	2619	2542	618	110	121	71	100	100	0	1.303	1.279	1.275	1.261	1.497	1.290	0.875	120	537	5777	5542	0.381	3268	2509	3110	2432	0
2	15	7	"PFF0702"	"F3277_1"	9000	22440	130	770	749	291	126	129	36	97	95	0	956	917	251	110	122	66	99	98	0	0.761	0.772	0.783	0.697	1.955	0.814	0.734	120	547	1490	1430	-0.394	644	846	623	807	0
2	16	7	"PFF0706"	"F32922_1"	9200	22440	130	395	393	141	124	128	39	99	93	0	499	508	114	110	125	77	100	100	0	0.697	0.676	0.630	0.603	1.772	0.714	0.625	120	545	660	667	-0.521	271	389	269	398	0
2	17	7	"PFF0708"	"F33056_1"	9380	22430	130	691	693	191	125	131	44	100	100	0	746	735	141	111	123	72	100	99	0	0.891	0.910	0.936	0.882	1.508	0.910	0.773	120	567	1201	1192	-0.166	566	635	568	624	0
2	18	7	"PFF0711"	"F33107_1"	9580	22430	130	238	257	84	129	132	35	91	74	0	243	245	48	112	114	23	99	97	0	0.832	0.962	0.910	0.906	2.176	1.062	0.315	120	528	240	261	-0.265	109	131	128	133	0
2	19	7	"PFF0740"	"F34425_1"	9760	22440	130	473	476	129	129	131	35	100	100	0	523	526	101	112	114	19	100	100	0	0.837	0.838	0.821	0.799	1.584	0.868	0.705	120	543	755	761	-0.257	344	411	347	414	0
2	20	7	"PFF0742"	"F34449_1"	9960	22440	130	225	242	78	126	129	34	86	73	0	248	251	50	112	115	22	100	99	0	0.728	0.835	0.750	0.699	2.559	1.174	0.376	120	542	235	255	-0.458	99	136	116	139	0
2	21	7	"PFF0744"	"F34605_1"	10140	22440	130	324	338	105	125	128	34	97	95	0	386	404	127	112	115	23	100	100	0	0.726	0.729	0.793	0.675	1.933	0.710	0.510	120	560	473	505	-0.461	199	274	213	292	0
2	22	7	"PFF0749"	"F34859_1"	10340	22440	130	306	309	104	127	129	35	93	84	0	287	279	71	111	114	18	95	94	0	1.017	1.083	1.009	1.028	2.357	1.258	0.549	120	636	355	350	0.024	179	176	182	168	0
2	1	8	"PFF0757"	"F35105_1"	6350	22620	130	277	281	79	127	130	36	96	86	0	288	293	58	107	110	22	100	100	0	0.829	0.828	0.793	0.777	1.889	1.004	0.466	120	628	331	340	-0.271	150	181	154	186	0
2	2	8	"PFF0759"	"F35197_1"	6530	22610	150	1419	1394	338	126	129	34	100	100	0	1501	1404	392	108	111	23	98	98	0	0.928	0.978	0.950	1.025	1.692	0.937	0.853	156	593	2686	2564	-0.107	1293	1393	1268	1296	0
2	3	8	"PFF0791"	"F35823_1"	6720	22610	120	288	298	76	126	128	34	99	93	0	322	322	60	109	113	28	100	100	0	0.761	0.808	0.776	0.753	1.745	0.838	0.584	120	493	375	385	-0.395	162	213	172	213	0
2	4	8	"PFF0796"	"F36083_1"	6910	22620	130	590	608	161	125	128	33	100	100	0	600	591	106	108	112	28	100	100	0	0.945	1.000	1.008	0.965	1.456	1.051	0.765	120	552	957	966	-0.081	465	492	483	483	0
2	5	8	"PFF0798"	"F36120_1"	7100	22610	130	386	393	100	128	132	37	100	98	0	390	403	112	111	113	23	99	99	0	0.925	0.908	0.925	0.900	1.913	0.905	0.557	120	524	537	557	-0.113	258	279	265	292	0
2	6	8	"PFF0804"	"F36356_4"	7290	22620	130	433	438	121	129	134	38	99	97	0	655	641	147	111	115	29	100	100	0	0.559	0.583	0.584	0.563	1.519	0.576	0.731	120	525	848	839	-0.840	304	544	309	530	0
2	7	8	"PFF0808"	"F36374_1"	7480	22610	130	1383	1343	367	126	131	37	100	100	0	635	619	124	108	110	22	99	99	0	2.385	2.382	2.368	2.309	1.434	2.503	0.847	120	537	1784	1728	1.254	1257	527	1217	511	0
2	8	8	"PFF0813"	"F36383_1"	7680	22620	140	459	458	166	123	128	35	98	94	0	329	326	101	108	110	20	97	96	0	1.520	1.537	1.550	1.463	2.243	1.716	0.664	156	581	557	553	0.604	336	221	335	218	0
2	9	8	"PFF0836"	"F37362_1"	7870	22620	130	977	931	308	124	129	36	99	99	0	652	660	175	108	110	24	100	100	0	1.568	1.462	1.524	1.374	1.662	1.586	0.745	120	509	1397	1359	0.649	853	544	807	552	0
2	10	8	"PFF0842"	"F37536_1"	8060	22630	130	223	235	80	125	130	39	80	60	0	211	210	51	108	110	21	97	90	0	0.951	1.078	1.041	0.923	2.735	1.562	0.292	120	505	201	212	-0.072	98	103	110	102	0
2	11	8	"PFF0844"	"F37871_2"	8230	22620	130	525	527	179	125	129	37	100	98	0	466	479	102	108	111	25	100	100	0	1.117	1.084	1.076	1.003	1.667	1.164	0.689	120	548	758	773	0.160	400	358	402	371	0
2	12	8	"PFF0850"	"F38025_1"	8430	22630	130	367	383	114	127	130	35	99	97	0	542	556	117	108	113	29	100	100	0	0.553	0.571	0.586	0.542	1.621	0.586	0.531	120	620	674	704	-0.855	240	434	256	448	0
2	13	8	"PFF0854"	"F38531_3"	8630	22630	130	201	211	62	124	128	41	75	47	0	213	220	64	107	112	32	96	82	0	0.726	0.770	0.732	0.692	2.736	0.869	0.189	120	537	183	200	-0.461	77	106	87	113	0
2	14	8	"PFF0857"	"F38658_1"	8810	22620	130	615	617	168	122	125	40	100	99	0	534	534	112	106	113	45	100	99	0	1.152	1.157	1.142	1.122	1.629	1.224	0.726	120	520	921	923	0.204	493	428	495	428	0
2	15	8	"PFF1501"	"F59165_1"	8990	22620	130	592	577	167	121	125	36	100	100	0	302	310	63	107	110	30	99	99	0	2.415	2.246	2.327	2.149	1.761	2.555	0.643	120	523	666	659	1.272	471	195	456	203	0
2	16	8	"PFF1503"	"F59212_1"	9190	22630	130	277	286	83	124	127	35	95	89	0	452	453	99	108	110	22	100	100	0	0.445	0.470	0.423	0.423	1.958	0.450	0.499	120	565	497	507	-1.169	153	344	162	345	0
2	17	8	"PFF1507"	"F59325_1"	9380	22630	130	309	334	114	126	129	36	98	92	0	345	350	72	108	110	21	100	99	0	0.772	0.860	0.822	0.774	1.862	0.996	0.575	120	591	420	450	-0.373	183	237	208	242	0
2	18	8	"PFF1515"	"F59681_5"	9590	22630	120	184	191	57	129	131	35	65	42	0	169	170	43	109	111	23	78	59	0	0.917	1.016	1.028	0.974	4.489	2.021	0.133	120	504	115	123	-0.126	55	60	62	61	0
2	19	8	"PFF1523"	"F60089_1"	9760	22630	130	205	215	69	127	130	34	75	55	0	213	218	61	110	112	19	95	87	0	0.757	0.815	0.838	0.772	2.894	1.081	0.264	120	497	181	196	-0.401	78	103	88	108	0
2	20	8	"PFF1525"	"F60196_1"	9950	22630	140	253	262	83	126	128	33	91	82	0	252	246	64	111	113	22	92	91	0	0.901	1.007	1.053	0.980	2.861	1.174	0.417	156	558	268	271	-0.151	127	141	136	135	0
2	21	8	"PFF1565"	"F62141_1"	10140	22630	130	867	852	257	126	129	34	100	100	0	941	940	206	111	113	22	100	100	0	0.893	0.876	0.904	0.846	1.494	0.840	0.782	120	545	1571	1555	-0.164	741	830	726	829	0
2	22	8	"PFF1569"	"F62233_2"	10340	22630	130	209	219	76	127	131	34	78	57	0	232	231	49	112	114	18	99	98	0	0.683	0.773	0.762	0.691	2.464	1.060	0.292	120	654	202	211	-0.549	82	120	92	119	0
2	1	9	"PFF1573"	"F62329_1"	6330	22810	100	157	170	57	128	132	35	46	31	0	159	172	51	109	112	23	80	55	0	0.580	0.667	0.926	0.903	3.042	1.551	0.098	80	465	79	105	-0.786	29	50	42	63	0
2	2	9	"PFF1576"	"F62396_2"	6530	22810	120	204	213	66	124	128	38	78	52	0	200	211	55	107	110	18	97	93	0	0.860	0.856	0.776	0.788	2.601	1.161	0.243	120	533	173	193	-0.217	80	93	89	104	0
2	3	9	"PFF1579"	"F62610_1"	6720	22810	130	209	224	70	121	123	37	82	58	0	307	311	69	107	110	18	100	100	0	0.440	0.505	0.469	0.402	2.681	0.503	0.328	120	588	288	307	-1.184	88	200	103	204	0
2	4	9	"PFF1581"	"F62610_13"	6920	22810	130	299	303	81	124	127	36	100	94	0	351	355	70	108	112	20	100	100	0	0.720	0.725	0.665	0.673	1.724	0.739	0.591	120	505	418	426	-0.474	175	243	179	247	0
2	5	9	"PFF1628"	"F63860_1"	7090	22810	150	146	151	48	126	131	37	38	12	0	138	151	52	109	114	64	21	8	0	0.690	0.595	1.071	1.105	3.475	1.654	0.054	156	592	49	67	-0.536	20	29	25	42	-50
2	6	9	"PFF1634"	"F64095_1"	7290	22820	150	143	156	56	126	131	37	38	17	0	126	142	53	109	114	65	16	7	0	1.000	0.909	1.094	1.244	3.797	1.983	0.052	156	619	34	63	0.000	17	17	30	33	-50
2	7	9	"PFF1641"	"F64252_1"	7470	22810	130	433	428	141	125	130	41	95	92	0	438	423	106	107	110	22	100	97	0	0.931	0.959	0.924	0.930	1.789	1.030	0.687	120	509	639	619	-0.104	308	331	303	316	0
2	8	9	"PFF1644"	"F64347_2"	7640	22810	130	259	260	84	124	129	38	91	72	0	316	328	78	106	108	17	99	99	0	0.643	0.613	0.542	0.542	2.445	0.641	0.401	120	536	345	358	-0.637	135	210	136	222	0
2	9	9	"PFF1647"	"F6440_2"	7850	22820	130	630	644	195	124	128	34	100	100	0	967	956	266	106	109	21	100	100	0	0.588	0.612	0.603	0.597	1.503	0.584	0.766	120	553	1367	1370	-0.767	506	861	520	850	0
2	10	9	"PFF1652"	"F64735_1"	8030	22810	130	1145	1119	348	125	128	36	100	100	0	1156	1110	276	108	111	21	99	99	0	0.973	0.992	0.934	0.951	1.482	1.005	0.822	120	521	2068	1996	-0.039	1020	1048	994	1002	0
2	11	9	"PFF1680"	"F65658_4"	8220	22820	130	465	482	137	126	129	35	100	100	0	500	506	77	108	110	17	100	100	0	0.865	0.894	0.861	0.842	1.531	0.969	0.747	120	567	731	754	-0.210	339	392	356	398	0
2	12	9	"PFF1682"	"F65704_1"	8410	22820	110	509	506	151	126	129	34	100	98	0	501	494	137	106	108	18	100	100	0	0.970	0.979	0.908	0.958	1.622	1.013	0.735	80	459	778	768	-0.045	383	395	380	388	0
2	13	9	"PFF1687"	"F66126_1"	8610	22820	130	313	322	97	124	128	37	97	90	0	293	296	58	106	111	58	100	90	0	1.011	1.042	0.961	0.959	1.845	1.290	0.567	120	567	376	388	0.015	189	187	198	190	0
2	14	9	"PFF1693"	"F66450_1"	8790	22820	130	1015	989	298	123	126	35	100	100	0	415	427	104	107	113	60	100	97	0	2.896	2.706	2.792	2.633	1.618	3.109	0.712	120	525	1200	1186	1.534	892	308	866	320	0
2	15	9	"PFF1696"	"F66665_1"	8980	22820	140	2412	2228	825	122	126	36	99	99	0	1514	1411	471	107	111	33	98	97	0	1.628	1.615	1.674	1.564	2.220	1.701	0.828	156	587	3697	3410	0.703	2290	1407	2106	1304	0
2	16	9	"PFF1698"	"F66828_1"	9170	22820	130	304	310	103	122	127	40	94	85	0	318	318	78	108	110	24	100	98	0	0.867	0.895	0.886	0.790	2.094	0.971	0.543	120	535	392	398	-0.206	182	210	188	210	0
2	17	9	"PFI0357"	"I4256_1"	9370	22820	130	207	219	78	124	129	40	74	52	0	212	214	50	108	111	22	96	90	0	0.798	0.896	0.921	0.781	2.841	1.249	0.317	120	554	187	201	-0.325	83	104	95	106	0
2	18	9	"PFI0360"	"I4355_3"	9560	22820	130	280	285	90	128	132	36	94	78	0	325	329	74	109	112	22	98	98	0	0.704	0.714	0.661	0.645	2.178	0.768	0.510	120	564	368	377	-0.507	152	216	157	220	0
2	19	9	"PFI0362"	"I4394_2"	9750	22820	130	835	818	267	128	132	36	100	100	0	347	360	86	109	111	21	99	99	0	2.971	2.749	2.795	2.644	1.579	3.017	0.725	120	534	945	941	1.571	707	238	690	251	0
2	20	9	"PFI0367"	"I4500_1"	9940	22830	130	233	252	91	125	129	34	84	70	0	245	259	109	111	112	20	97	95	0	0.806	0.858	0.813	0.777	2.990	0.836	0.407	120	501	242	275	-0.311	108	134	127	148	0
2	21	9	"PFI0369"	"I4547_2"	10110	22820	130	427	439	109	126	130	34	100	100	0	436	434	92	112	114	16	100	100	0	0.929	0.972	0.906	0.969	1.609	1.001	0.731	120	575	625	635	-0.106	301	324	313	322	0
2	22	9	"PFI0371"	"I4582_1"	10320	22830	130	295	294	97	125	130	35	94	85	0	345	347	73	114	116	18	100	99	0	0.736	0.725	0.721	0.650	2.020	0.792	0.533	120	678	401	402	-0.442	170	231	169	233	0
2	1	10	"PFI0397"	"I5035_1"	6330	23010	150	156	162	54	127	132	38	39	11	0	124	138	39	111	113	19	44	32	0	2.231	1.296	1.853	1.701	4.887	6.694	0.023	156	814	42	62	1.158	29	13	35	27	-50
2	2	10	"PFI0404"	"I5222_1"	6510	23000	130	221	235	71	123	129	41	86	64	0	389	391	79	109	110	17	100	100	0	0.350	0.397	0.376	0.347	2.155	0.386	0.365	120	509	378	394	-1.515	98	280	112	282	0
2	3	10	"PFI0407"	"I5252_1"	6710	23010	120	206	215	75	122	125	38	77	54	0	213	218	47	109	110	17	99	96	0	0.808	0.853	0.794	0.726	2.807	1.232	0.244	120	497	188	202	-0.308	84	104	93	109	0
2	4	10	"PFI0409"	"I5362_4"	6890	23000	120	566	565	186	125	128	35	98	97	0	299	289	75	109	112	21	97	93	0	2.321	2.444	2.419	2.426	1.934	2.770	0.677	120	478	631	620	1.215	441	190	440	180	0
2	5	10	"PFI0418"	"I5700_1"	7080	23010	130	211	215	62	128	133	39	75	55	0	201	207	53	109	115	67	70	24	0	0.902	0.888	1.000	0.922	2.434	0.362	0.104	120	541	175	185	-0.149	83	92	87	98	0
2	6	10	"PFI0423"	"I5893_2"	7280	23010	130	276	285	84	125	131	38	91	84	0	226	226	52	107	112	64	89	36	0	1.269	1.345	1.265	1.221	2.126	0.930	0.239	120	585	270	279	0.344	151	119	160	119	0
2	7	10	"PFI0448"	"I6567_2"	7480	23010	130	1036	1020	317	124	129	40	100	100	0	755	746	249	106	108	19	100	100	0	1.405	1.400	1.435	1.387	1.644	1.502	0.756	120	517	1561	1536	0.491	912	649	896	640	0
2	8	10	"PFI0451"	"I6639_1"	7650	23010	130	163	169	51	127	130	39	47	20	0	251	253	50	105	108	17	100	100	0	0.247	0.284	0.369	0.304	2.642	0.334	0.121	120	525	182	190	-2.020	36	146	42	148	0
2	9	10	"PFI0457"	"I6658_1"	7850	23010	140	451	457	176	127	130	33	93	92	0	333	325	104	105	107	16	94	92	0	1.421	1.500	1.600	1.495	2.190	1.705	0.654	156	580	552	550	0.507	324	228	330	220	0
2	10	10	"PFI0459"	"I6658_3"	8050	23010	120	459	456	177	125	128	33	95	91	0	334	321	103	107	110	18	91	90	0	1.471	1.547	1.617	1.487	1.954	1.719	0.700	120	491	561	545	0.557	334	227	331	214	0
2	11	10	"PFI0461"	"I6724_2"	8230	23010	130	388	388	163	127	130	35	90	84	0	421	400	134	108	111	24	93	90	0	0.834	0.894	0.904	0.858	2.476	0.903	0.600	120	526	574	553	-0.262	261	313	261	292	0
2	12	10	"PFI0465"	"I6851_2"	8420	23000	130	439	452	116	127	130	36	100	99	0	230	236	65	106	109	23	98	93	0	2.516	2.500	2.475	2.727	2.096	2.873	0.556	120	572	436	455	1.331	312	124	325	130	0
2	13	10	"PFI0492"	"I7697_2"	8620	23010	130	297	309	104	125	129	35	95	87	0	295	289	77	107	111	58	92	82	0	0.915	1.011	1.024	1.045	2.247	0.915	0.415	120	543	360	366	-0.128	172	188	184	182	0
2	14	10	"PFI0498"	"I7884_1"	8820	23020	130	269	275	86	122	127	36	91	81	0	234	235	56	107	114	63	85	50	0	1.157	1.195	1.227	1.171	2.263	0.971	0.259	120	548	274	281	0.211	147	127	153	128	0
2	15	10	"PFI0501"	"I8013_1"	9010	23010	130	267	273	107	125	128	35	83	73	0	249	248	76	108	112	34	90	84	0	1.007	1.057	1.164	0.957	2.593	1.191	0.403	120	499	283	288	0.010	142	141	148	140	0
2	16	10	"PFI0504"	"I8083_1"	9200	23010	130	600	592	188	125	130	40	97	95	0	1105	1046	299	112	114	26	100	98	0	0.478	0.500	0.503	0.487	1.612	0.465	0.764	120	484	1468	1401	-1.064	475	993	467	934	0
2	17	10	"PFI0510"	"I8305_1"	9380	23010	130	566	585	174	126	131	39	100	98	0	515	519	141	112	116	23	100	100	0	1.092	1.128	1.097	1.105	1.569	1.111	0.752	120	493	843	866	0.127	440	403	459	407	0
2	18	10	"PFI0513"	"I8332_1"	9580	23020	130	515	486	204	129	134	35	90	85	0	601	566	178	114	116	21	95	95	0	0.793	0.790	0.837	0.788	2.172	0.860	0.742	120	530	873	809	-0.335	386	487	357	452	0
2	19	10	"PFJ0455"	"J53_17"	9770	23010	130	537	538	138	131	134	35	99	99	0	606	607	145	113	116	21	98	98	0	0.824	0.824	0.800	0.801	1.924	0.794	0.766	120	558	899	901	-0.280	406	493	407	494	0
2	20	10	"PFJ0457"	"J53_21"	9950	23020	130	2488	2419	808	129	133	44	100	99	0	797	777	215	112	114	21	100	100	0	3.444	3.444	3.555	3.284	1.647	3.779	0.818	120	565	3044	2955	1.784	2359	685	2290	665	0
2	21	10	"PFJ0459"	"J53_23"	10150	23030	110	165	173	53	127	132	46	45	16	0	152	155	39	112	116	22	67	41	0	0.950	1.070	1.287	1.176	4.485	3.782	0.051	80	504	78	89	-0.074	38	40	46	43	0
2	22	10	"PFJ0463"	"J53_29"	10340	23020	140	1038	952	410	124	129	36	94	92	0	909	839	333	115	117	21	95	94	0	1.151	1.144	1.150	1.142	2.475	1.174	0.815	156	718	1708	1552	0.203	914	794	828	724	0
2	1	11	"PFJ0468"	"J53_37"	6360	23190	130	284	304	106	125	130	36	94	85	0	207	214	59	108	110	17	93	89	0	1.606	1.689	1.654	1.543	2.317	2.068	0.504	120	576	258	285	0.684	159	99	179	106	0
2	2	11	"PFJ0472"	"J53_41"	6530	23190	130	498	494	198	126	130	37	94	89	0	487	466	146	111	112	19	97	95	0	0.989	1.037	1.046	0.951	2.427	1.093	0.676	120	538	748	723	-0.015	372	376	368	355	0
2	3	11	"PFJ0495"	"J564_1"	6730	23190	130	685	670	208	126	129	34	98	95	0	960	903	224	111	113	19	99	98	0	0.658	0.687	0.693	0.684	1.842	0.686	0.816	120	534	1408	1336	-0.603	559	849	544	792	0
2	4	11	"PFJ0497"	"J564_3"	6910	23190	130	1199	1178	328	126	130	35	100	100	0	633	625	137	110	112	20	100	99	0	2.052	2.043	2.092	2.021	1.552	2.099	0.834	120	532	1596	1567	1.037	1073	523	1052	515	0
2	5	11	"PFJ0500"	"J56_7"	7100	23200	130	168	177	60	127	131	37	51	29	0	157	164	46	109	111	18	81	60	0	0.854	0.909	1.083	0.956	3.885	1.571	0.185	120	585	89	105	-0.227	41	48	50	55	0
2	6	11	"PFJ0503"	"J583_1"	7290	23190	80	196	191	53	127	133	37	63	46	0	150	169	51	109	112	18	76	53	0	1.683	1.067	0.945	1.099	2.556	2.088	0.096	52	308	110	124	0.751	69	41	64	60	0
2	7	11	"PFJ0506"	"J587_3"	7490	23200	150	143	147	42	127	131	37	27	10	0	137	138	33	108	110	17	62	40	0	0.552	0.667	0.944	0.980	3.566	4.675	0.038	156	632	45	50	-0.858	16	29	20	30	-50
2	8	11	"PFJ0508"	"J587_5"	7690	23220	150	138	146	48	126	129	38	28	10	0	122	131	34	107	108	16	48	32	0	0.800	0.833	1.273	1.294	4.380	5.031	0.051	156	520	27	44	-0.322	12	15	20	24	-50
2	9	11	"PFJ0527"	"J647_6"	7870	23200	140	540	514	182	126	129	36	95	89	0	643	590	215	105	107	16	96	94	0	0.770	0.800	0.795	0.822	2.451	0.792	0.755	156	493	952	873	-0.378	414	538	388	485	0
2	10	11	"PFJ0531"	"J64_1"	8060	23200	120	227	239	79	127	131	36	88	70	0	387	401	85	106	107	16	100	100	0	0.356	0.380	0.364	0.338	2.114	0.379	0.409	120	461	381	407	-1.491	100	281	112	295	0
2	11	11	"PFJ0533"	"J64_3"	8240	23200	120	194	208	70	127	131	35	69	47	0	290	280	92	106	110	31	90	85	0	0.364	0.466	0.496	0.421	3.338	0.454	0.311	120	482	251	255	-1.457	67	184	81	174	0
2	12	11	"PFJ0536"	"J65_10"	8440	23200	140	447	441	154	127	132	37	92	91	0	457	455	147	107	110	28	98	97	0	0.914	0.902	0.891	0.862	2.304	0.937	0.657	156	577	670	662	-0.129	320	350	314	348	0
2	13	11	"PFJ0538"	"J65_12"	8620	23200	150	162	167	51	125	131	37	49	23	0	146	150	37	109	111	19	69	46	0	1.000	1.024	1.165	1.214	3.574	3.471	0.055	156	597	74	83	0.000	37	37	42	41	-50
2	14	11	"PFJ0540"	"J65_2"	8820	23200	130	232	249	82	124	129	36	90	70	0	426	435	97	109	112	19	100	100	0	0.341	0.383	0.365	0.315	2.260	0.389	0.478	120	583	425	451	-1.553	108	317	125	326	0
2	15	11	"PFJ0567"	"J71_12"	9010	23210	130	176	189	60	127	130	34	61	39	0	244	248	56	109	111	18	95	95	0	0.363	0.446	0.400	0.433	2.840	0.485	0.173	120	494	184	201	-1.462	49	135	62	139	0
2	16	11	"PFJ0569"	"J71_2"	9170	23190	150	151	157	50	131	134	37	36	13	0	139	144	43	114	117	21	51	33	0	0.800	0.867	1.200	1.247	3.878	2.992	0.049	156	605	45	56	-0.322	20	25	26	30	-50
2	17	11	"PFJ0571"	"J71_6"	9400	23180	150	164	172	80	131	136	37	44	22	0	144	158	55	116	119	23	55	30	0	1.179	0.976	1.281	1.173	4.002	3.078	0.057	156	549	61	83	0.237	33	28	41	42	-50
2	18	11	"PFJ0573"	"J71_9"	9570	23200	130	29197	27194	7722	132	138	38	100	100	0	18147	16812	4502	115	120	32	99	99	0	1.612	1.621	1.613	1.581	1.516	1.633	0.909	120	427	47097	43759	0.689	29065	18032	27062	16697	0
2	19	11	"PFJ0576"	"J73_13"	9770	23210	110	192	199	69	131	136	37	66	38	0	170	180	52	115	120	32	73	45	0	1.109	1.046	1.014	1.141	3.180	2.224	0.111	80	408	116	133	0.149	61	55	68	65	0
2	20	11	"PFJ0578"	"J73_15"	9960	23210	120	1325	1255	483	130	133	33	95	95	0	1236	1163	394	114	116	20	100	99	0	1.065	1.072	1.096	1.011	2.253	1.119	0.795	120	477	2317	2174	0.091	1195	1122	1125	1049	0
2	21	11	"PFK0742"	"Ks1964_2"	10150	23220	110	161	172	53	130	133	36	46	16	0	182	179	42	112	116	24	81	61	0	0.443	0.627	0.650	0.632	4.080	1.780	0.133	80	463	101	109	-1.175	31	70	42	67	0
2	22	11	"PFK0745"	"Ks1_2"	10340	23200	130	459	462	166	128	132	37	93	90	0	324	317	84	112	115	23	95	95	0	1.561	1.629	1.595	1.599	2.144	1.750	0.651	120	605	543	539	0.643	331	212	334	205	0
2	1	12	"PFK0752"	"Ks202_6"	6350	23390	130	1350	1269	506	124	128	34	97	93	0	1266	1162	446	107	109	18	100	99	0	1.058	1.085	1.092	1.053	2.228	1.118	0.800	120	579	2385	2200	0.081	1226	1159	1145	1055	0
2	2	12	"PFK0755"	"Ks202_9"	6540	23390	130	206	216	71	129	132	37	74	52	0	407	412	116	109	111	21	99	99	0	0.258	0.287	0.262	0.248	2.313	0.282	0.383	120	487	375	390	-1.952	77	298	87	303	0
2	3	12	"PFK0757"	"Ks206_2"	6740	23400	150	148	157	72	127	131	36	37	10	0	123	134	45	109	111	20	44	26	0	1.500	1.200	1.326	1.473	3.526	3.904	0.090	156	548	35	55	0.585	21	14	30	25	-50
2	4	12	"PFK0760"	"Ks210_1"	6920	23390	130	240	254	78	124	128	34	94	80	0	159	165	40	108	110	17	85	66	0	2.275	2.281	2.377	2.392	3.146	3.944	0.183	120	456	167	187	1.186	116	51	130	57	0
2	5	12	"PFK0786"	"Ks225_7"	7100	23390	130	242	252	87	123	126	35	87	73	0	198	202	51	108	110	16	96	95	0	1.322	1.372	1.403	1.240	2.415	2.055	0.320	120	499	209	223	0.403	119	90	129	94	0
2	6	12	"PFK0793"	"Ks2300_1"	7300	23390	150	152	159	50	124	128	36	45	18	0	142	145	35	109	111	18	66	43	0	0.848	0.972	0.971	1.106	4.410	3.594	0.059	156	629	61	71	-0.237	28	33	35	36	-50
2	7	12	"PFK0795"	"Ks2345_1"	7490	23400	130	302	316	121	125	129	34	87	81	0	636	597	205	108	109	18	96	93	0	0.335	0.391	0.399	0.392	2.494	0.374	0.630	120	451	705	680	-1.577	177	528	191	489	0
2	8	12	"PFK0799"	"Ks244_1"	7680	23390	130	344	338	110	127	129	36	94	90	0	340	349	82	107	109	19	100	100	0	0.931	0.872	0.854	0.775	2.094	0.979	0.569	120	444	450	453	-0.103	217	233	211	242	0
2	9	12	"PFK0802"	"Ks244_3"	7870	23390	130	377	379	119	126	129	37	95	93	0	368	377	112	106	107	19	98	97	0	0.958	0.934	0.946	0.936	1.898	0.917	0.654	120	446	513	524	-0.062	251	262	253	271	0
2	10	12	"PFK0804"	"Ks244_8"	8050	23400	150	137	145	45	125	217	740	0	0	0	153	156	46	105	160	458	0	0	0	0.250	0.392	0.616	0.630	5.065	6.355	0.054	156	540	60	71	-2.000	12	48	20	51	-50
2	11	12	"PFK0825"	"Ks25_1"	8240	23390	120	257	269	92	123	229	801	0	0	0	239	255	146	105	168	495	1	1	0	1.000	0.973	1.035	1.007	2.488	1.629	0.919	120	461	268	296	0.000	134	134	146	150	0
2	12	12	"PFK0827"	"Ks25_12"	8440	23400	120	190	195	51	127	131	36	69	40	0	210	219	57	107	110	24	93	90	0	0.612	0.607	0.569	0.570	2.555	0.812	0.266	120	451	166	180	-0.709	63	103	68	112	0
2	13	12	"PFK0830"	"Ks25_19"	8630	23390	130	714	682	224	126	131	37	97	95	0	402	392	111	110	112	20	96	95	0	2.014	1.972	2.029	2.036	2.119	2.192	0.715	120	490	880	838	1.010	588	292	556	282	0
2	14	12	"PFK0834"	"Ks25_8"	8820	23410	100	162	170	56	126	130	36	50	30	0	189	193	49	112	114	21	92	76	0	0.468	0.543	0.713	0.646	2.864	0.981	0.121	80	380	113	125	-1.097	36	77	44	81	0
2	15	12	"PFK0839"	"Ks266_15"	9010	23400	130	398	398	140	128	132	36	93	92	0	699	674	230	113	115	19	96	95	0	0.461	0.481	0.464	0.462	1.961	0.451	0.656	120	490	856	831	-1.118	270	586	270	561	0
2	16	12	"PFK0841"	"Ks266_6"	9190	23400	130	611	656	210	131	135	36	99	99	0	652	659	131	114	116	19	100	100	0	0.892	0.963	0.909	0.906	1.497	1.036	0.767	120	542	1018	1070	-0.165	480	538	525	545	0
2	17	12	"PFK0858"	"Ks271_1"	9390	23400	130	258	269	86	130	134	35	90	78	0	782	772	138	112	113	18	100	100	0	0.191	0.211	0.200	0.187	1.965	0.206	0.524	120	516	798	799	-2.388	128	670	139	660	0
2	18	12	"PFK0868"	"Ks2886_1"	9550	23370	150	127	130	37	130	136	40	10	3	0	113	119	37	110	114	30	13	5	0	-1.000	0.000	1.923	1.831	3.651	5.830	0.015	156	480	0	9	Error	-3	3	0	9	-50
2	19	12	"PFK0871"	"Ks291_5"	9740	23370	150	134	138	41	130	135	39	21	5	0	114	123	31	111	116	30	19	9	0	1.333	0.667	1.667	1.846	4.634	11.512	0.007	156	483	7	20	0.415	4	3	8	12	-50
2	20	12	"PFK0873"	"Ks291_8"	9930	23370	150	147	155	46	128	131	34	33	19	0	120	136	54	112	117	29	23	12	0	2.375	1.125	2.428	2.104	3.798	1.360	0.015	156	521	27	51	1.248	19	8	27	24	-50
2	21	12	"PFK0878"	"Ks2_13"	10150	23410	150	158	163	50	128	132	36	44	19	0	143	150	37	111	115	28	54	27	0	0.938	0.897	1.268	1.255	3.929	2.370	0.036	156	530	62	74	-0.093	30	32	35	39	-50
2	22	12	"PFK0881"	"Ks2_9"	10330	23400	140	334	342	108	127	131	36	94	89	0	225	228	63	108	112	20	97	92	0	1.769	1.792	1.821	1.676	2.401	2.247	0.452	156	616	324	335	0.823	207	117	215	120	0
2	1	13	"PFL0033"	"L1_66"	6350	23580	150	152	156	42	128	131	41	32	10	0	135	143	37	106	110	33	44	16	0	0.828	0.757	1.092	1.004	4.547	4.292	0.019	156	645	53	65	-0.273	24	29	28	37	-50
2	2	13	"PFL0035"	"L1_7"	6500	23540	150	141	149	47	128	131	41	24	9	0	114	120	28	109	111	20	20	10	0	2.600	1.909	1.774	1.776	4.229	7.650	0.007	156	493	18	32	1.379	13	5	21	11	-50
2	3	13	"PFL0037"	"L1_72"	6740	23580	150	153	158	50	126	129	39	39	14	0	130	135	31	107	110	19	57	33	0	1.174	1.143	1.589	1.620	3.663	7.855	0.022	156	509	50	60	0.231	27	23	32	28	-50
2	4	13	"PFL0041"	"L1_79"	6910	23570	150	136	139	46	125	128	34	23	9	0	112	119	33	106	108	16	30	14	0	1.833	1.077	1.900	2.027	3.847	7.837	0.017	156	429	17	27	0.874	11	6	14	13	-50
2	5	13	"PFL0043"	"L1_81"	7110	23580	150	138	150	52	125	129	35	32	14	0	135	140	37	106	107	16	62	46	0	0.448	0.735	1.000	1.014	3.599	3.260	0.083	156	484	42	59	-1.158	13	29	25	34	-50
2	6	13	"PFL0045"	"L1_83"	7310	23580	130	239	252	87	125	128	35	86	74	0	230	230	54	107	109	20	95	91	0	0.927	1.033	0.898	0.973	2.384	1.311	0.350	120	446	237	250	-0.110	114	123	127	123	0
2	7	13	"PFL0068"	"L2_117"	7490	23560	130	465	484	152	124	128	32	100	100	0	530	546	149	107	109	17	100	99	0	0.806	0.820	0.822	0.798	1.716	0.792	0.683	120	461	764	799	-0.311	341	423	360	439	0
2	8	13	"PFL0070"	"L2_12"	7680	23560	130	611	615	156	126	129	32	100	100	0	910	898	187	106	108	19	100	100	0	0.603	0.617	0.624	0.605	1.453	0.597	0.807	120	524	1289	1281	-0.729	485	804	489	792	0
2	9	13	"PFL0072"	"L2_123"	7870	23560	100	160	177	71	125	130	36	48	28	0	161	171	45	105	107	16	92	76	0	0.625	0.788	0.662	0.803	4.328	2.036	0.100	80	402	91	118	-0.678	35	56	52	66	0
2	10	13	"PFL0074"	"L2_127"	8060	23550	110	256	271	79	122	224	808	0	0	0	214	218	45	105	169	514	0	0	0	1.229	1.319	1.272	1.259	2.301	1.703	0.444	80	413	243	262	0.298	134	109	149	113	0
2	11	13	"PFL0077"	"L2_135"	8250	23560	120	776	771	232	124	244	850	20	0	0	376	374	109	105	177	526	0	0	0	2.406	2.405	2.581	2.488	1.922	1.655	0.870	120	408	923	916	1.267	652	271	647	269	0
2	12	13	"PFL0079"	"L2_139"	8440	23560	120	253	257	85	127	130	35	85	72	0	244	249	75	106	108	17	95	92	0	0.913	0.909	0.929	0.895	2.687	0.944	0.409	120	456	264	273	-0.131	126	138	130	143	0
2	13	13	"PFL0101"	"L2_180"	8630	23560	120	214	225	66	126	130	35	85	61	0	285	288	61	107	109	18	100	98	0	0.494	0.547	0.542	0.493	2.311	0.581	0.387	120	457	266	280	-1.016	88	178	99	181	0
2	14	13	"PFL0104"	"L2_185"	8810	23570	150	159	166	55	127	131	37	45	21	0	142	147	34	111	113	20	64	39	0	1.032	1.083	1.276	1.302	3.541	3.806	0.068	156	531	63	75	0.046	32	31	39	36	-50
2	15	13	"PFL0109"	"L2_193"	9000	23560	130	360	366	107	128	132	38	96	91	0	431	431	91	114	116	22	100	100	0	0.732	0.751	0.782	0.693	1.940	0.748	0.589	120	499	549	555	-0.450	232	317	238	317	0
2	16	13	"PFL0111"	"L2_195"	9200	23570	110	189	197	58	129	134	43	67	27	0	204	202	41	114	116	24	95	83	0	0.667	0.773	0.817	0.701	3.200	1.430	0.112	80	449	150	156	-0.585	60	90	68	88	0
2	17	13	"PFL0113"	"L2_198"	9380	23580	110	172	176	53	129	132	36	53	23	0	155	167	44	110	111	18	81	57	0	0.956	0.825	0.958	1.102	3.370	1.535	0.072	80	452	88	104	-0.066	43	45	47	57	0
2	18	13	"PFL0115"	"L2_20"	9570	23560	130	826	842	238	127	131	41	100	100	0	410	406	104	107	109	17	97	97	0	2.307	2.391	2.391	2.355	1.691	2.547	0.763	120	527	1002	1014	1.206	699	303	715	299	0
2	19	13	"PFL0135"	"L2_233"	9760	23570	150	139	143	42	125	129	38	23	9	0	140	143	30	109	111	18	66	41	0	0.452	0.529	0.828	0.890	3.318	3.622	0.035	156	566	45	52	-1.147	14	31	18	34	-50
2	20	13	"PFL0138"	"L2_238"	9950	23570	150	145	150	45	128	130	34	35	13	0	135	141	36	110	114	29	43	17	0	0.680	0.710	0.985	1.108	4.430	4.176	0.023	156	564	42	53	-0.556	17	25	22	31	-50
2	21	13	"PFL0141"	"L2_248"	10140	23580	130	199	202	67	124	130	39	65	46	0	307	311	94	110	113	23	95	94	0	0.381	0.388	0.420	0.380	2.648	0.363	0.296	120	457	272	279	-1.393	75	197	78	201	0
2	22	13	"PFL0145"	"L2_259"	10340	23580	150	145	144	42	124	129	39	26	7	0	125	131	29	109	111	18	44	26	0	1.313	0.909	1.345	1.528	3.496	8.403	0.019	156	668	37	42	0.392	21	16	20	22	-50
2	1	14	"PFL0149"	"L2_268"	6340	23750	130	186	185	55	128	130	40	60	28	0	176	180	46	104	107	35	84	50	0	0.806	0.750	0.835	0.876	2.990	1.009	0.171	120	522	130	133	-0.312	58	72	57	76	0
2	2	14	"PFL0152"	"L2_277"	6530	23750	140	388	386	128	127	131	40	94	91	0	427	419	120	109	111	19	98	96	0	0.821	0.835	0.813	0.833	2.160	0.872	0.665	156	550	579	569	-0.285	261	318	259	310	0
2	3	14	"PFM0408"	"M36520_1"	6740	23750	130	316	334	109	126	127	35	98	90	0	313	311	63	107	108	17	100	99	0	0.922	1.020	0.974	0.941	1.930	1.145	0.506	120	515	396	412	-0.117	190	206	208	204	0
2	4	14	"PFM0410"	"M36520_4"	6940	23760	120	269	280	98	126	127	34	88	77	0	213	217	47	109	110	18	99	95	0	1.375	1.426	1.422	1.250	2.542	2.076	0.430	120	414	247	262	0.459	143	104	154	108	0
2	5	14	"PFM0413"	"M36754_16"	7120	23760	130	1946	1875	494	131	133	38	100	100	0	681	680	148	107	110	19	100	100	0	3.162	3.044	3.141	2.974	1.539	3.283	0.821	120	380	2389	2317	1.661	1815	574	1744	573	0
2	6	14	"PFM0417"	"M36754_20"	7280	23750	150	131	141	46	131	136	40	19	5	0	107	111	21	105	108	19	21	7	0	0.000	1.667	1.744	1.832	4.358	35.562	0.002	156	604	2	16	Error	0	2	10	6	-50
2	7	14	"PFM0419"	"M36754_23"	7510	23750	130	491	494	129	128	133	35	100	100	0	504	505	112	106	108	18	100	99	0	0.912	0.917	0.917	0.905	1.675	0.914	0.716	120	587	761	765	-0.133	363	398	366	399	0
2	8	14	"PFM0422"	"M3675_2"	7690	23760	120	668	653	206	127	131	36	99	95	0	613	606	132	105	108	17	100	100	0	1.065	1.050	1.077	0.940	1.911	1.126	0.793	120	513	1049	1027	0.091	541	508	526	501	0
2	9	14	"PFM0440"	"M3766_1"	7880	23750	130	666	679	182	125	129	36	100	100	0	546	560	114	105	108	17	100	100	0	1.227	1.218	1.214	1.190	1.508	1.287	0.781	120	563	982	1009	0.295	541	441	554	455	0
2	10	14	"PFM0442"	"M37744_2"	8060	23760	150	131	136	36	125	129	34	19	7	0	107	112	28	105	108	23	19	9	0	3.000	1.571	1.312	1.403	4.774	0.036	0.001	156	603	8	18	1.585	6	2	11	7	-50
2	11	14	"PFM0444"	"M37773_2"	8240	23720	150	146	154	49	128	132	35	35	17	0	110	112	22	105	109	27	15	1	0	3.600	3.714	2.059	1.795	4.005	21.641	0.002	156	625	23	33	1.848	18	5	26	7	-50
2	12	14	"PFM0446"	"M3777_1"	8450	23760	130	332	346	102	128	133	36	98	94	0	260	266	62	107	109	22	100	99	0	1.333	1.371	1.354	1.289	2.140	1.611	0.497	120	582	357	377	0.415	204	153	218	159	0
2	13	14	"PFM0448"	"M37794_11"	8630	23760	110	213	219	66	127	131	36	81	60	0	206	197	50	106	108	17	93	88	0	0.860	1.011	1.017	0.890	2.670	1.633	0.297	80	428	186	183	-0.218	86	100	92	91	0
2	14	14	"PFM0450"	"M37794_14"	8820	23760	150	148	153	45	128	136	96	7	0	0	119	128	39	107	110	20	37	21	0	1.667	1.190	1.318	1.299	4.057	14.639	0.050	156	585	32	46	0.737	20	12	25	21	-50
2	15	14	"PFM0469"	"M38740_1"	9020	23770	150	138	142	43	127	135	92	5	0	0	113	119	26	109	111	23	22	8	0	2.750	1.500	1.711	1.709	3.828	14.080	0.068	156	677	15	25	1.459	11	4	15	10	-50
2	16	14	"PFM0472"	"M38757_4"	9210	23760	130	334	336	102	128	132	44	96	90	0	563	558	132	110	111	22	97	97	0	0.455	0.464	0.461	0.437	1.913	0.436	0.569	120	570	659	656	-1.137	206	453	208	448	0
2	17	14	"PFM0476"	"M38913_1"	9390	23770	130	306	318	119	129	133	47	90	74	0	645	669	142	108	111	21	100	100	0	0.330	0.337	0.307	0.271	2.218	0.323	0.483	120	573	714	750	-1.601	177	537	189	561	0
2	18	14	"PFM0478"	"M38913_6"	9590	23770	130	230	229	69	127	131	46	76	55	0	439	457	92	108	111	23	100	100	0	0.311	0.292	0.295	0.259	2.195	0.290	0.325	120	569	434	451	-1.684	103	331	102	349	0
2	19	14	"PFM0481"	"M38941_1"	9770	23770	130	390	396	126	126	130	37	99	95	0	334	335	74	111	113	23	100	100	0	1.184	1.205	1.216	1.126	1.778	1.387	0.606	120	542	487	494	0.243	264	223	270	224	0
2	20	14	"PFM0484"	"M38941_6"	9960	23770	130	234	246	79	127	131	35	87	75	0	207	211	53	112	113	19	96	88	0	1.126	1.202	1.177	1.127	2.780	1.628	0.317	120	559	202	218	0.172	107	95	119	99	0
2	21	14	"PFM0510"	"M41547_1"	10150	23770	130	359	356	123	125	131	40	92	87	0	795	735	233	111	113	19	98	96	0	0.342	0.370	0.356	0.354	2.098	0.326	0.626	120	541	918	855	-1.547	234	684	231	624	0
2	22	14	"PFM0512"	"M41763_12"	10340	23770	140	1309	1201	471	126	129	37	97	96	0	1067	1004	343	110	112	16	98	98	0	1.236	1.202	1.242	1.157	1.974	1.254	0.848	156	656	2140	1969	0.306	1183	957	1075	894	0
2	1	15	"PFM0514"	"M41763_4"	6350	23950	150	142	144	42	127	130	36	28	10	0	119	123	27	105	108	24	30	12	0	1.071	0.944	1.594	1.653	4.223	8.854	0.019	156	775	29	35	0.100	15	14	17	18	-50
2	2	15	"PFM0516"	"M41776_1"	6480	23930	150	139	142	41	129	133	37	26	8	0	116	121	26	110	112	21	31	11	0	1.667	1.182	1.944	1.758	4.244	4.878	0.029	156	629	16	24	0.737	10	6	13	11	-50
2	3	15	"PFM0524"	"M42658_1"	6730	23950	120	323	343	106	129	133	36	96	93	0	256	259	60	112	120	160	39	0	0	1.347	1.456	1.429	1.456	2.136	0.229	0.081	120	596	338	361	0.430	194	144	214	147	0
2	4	15	"PFM0531"	"M42966_1"	6920	23950	130	233	249	85	125	128	35	85	69	0	462	456	120	110	120	176	90	50	0	0.307	0.358	0.347	0.320	2.096	0.174	0.271	120	489	460	470	-1.705	108	352	124	346	0
2	5	15	"PFN0076"	"N128_81"	7070	23930	150	149	174	91	130	134	41	33	17	0	118	147	87	108	112	22	35	19	0	1.900	1.128	1.422	1.626	3.973	1.240	0.366	156	592	29	83	0.926	19	10	44	39	-50
2	6	15	"PFN0079"	"N128_86"	7310	23950	110	161	174	53	131	138	39	48	30	0	162	166	39	105	108	19	87	76	0	0.526	0.705	0.980	0.781	3.161	1.996	0.069	80	492	87	104	-0.926	30	57	43	61	0
2	7	15	"PFN0082"	"N128_90"	7490	23950	120	280	285	91	132	135	36	90	80	0	301	302	69	105	107	17	100	99	0	0.755	0.777	0.734	0.687	2.492	0.871	0.471	120	527	344	350	-0.405	148	196	153	197	0
2	8	15	"PFN0084"	"N128_92"	7690	23960	120	403	395	142	133	133	37	90	88	0	343	335	108	106	108	18	94	92	0	1.139	1.144	1.075	1.108	1.946	1.298	0.581	120	396	507	491	0.188	270	237	262	229	0
2	9	15	"PFN0086"	"N128_95"	7870	23960	120	360	357	120	127	131	38	95	90	0	338	333	93	106	108	17	98	96	0	1.004	1.013	0.964	0.989	2.110	1.116	0.639	120	383	465	457	0.006	233	232	230	227	0
2	10	15	"PFN0090"	"N129_1"	8060	23950	150	134	139	41	126	132	34	25	10	0	111	112	22	104	107	18	25	8	0	1.143	1.625	1.941	1.843	4.047	22.971	0.004	156	529	15	21	0.193	8	7	13	8	-50
2	11	15	"PFN0105"	"N129_41"	8260	23960	150	138	157	71	128	133	36	32	19	0	119	144	75	105	108	19	41	23	0	0.714	0.744	1.426	1.185	3.770	1.114	0.298	156	610	24	68	-0.485	10	14	29	39	-50
2	12	15	"PFN0107"	"N129_48"	8440	23960	150	139	144	44	130	136	61	14	1	0	125	127	28	107	109	19	44	20	0	0.500	0.700	1.588	1.433	4.992	156.242	0.000	156	561	27	34	-1.000	9	18	14	20	-50
2	13	15	"PFN0109"	"N129_6"	8630	23950	150	156	160	46	129	135	64	18	2	0	122	129	31	107	109	19	44	25	0	1.800	1.409	1.565	1.505	3.596	6.274	0.117	156	500	42	53	0.848	27	15	31	22	-50
2	14	15	"PFN0112"	"N130_1"	8820	23960	150	129	133	37	129	136	97	3	0	0	109	111	19	107	109	19	19	3	0	0.000	1.000	1.600	1.607	4.470	18.381	0.076	156	573	2	8	Error	0	2	4	4	-50
2	15	15	"PFN0114"	"N130_17"	9010	23950	90	133	145	46	127	132	36	25	15	0	155	165	37	105	110	21	90	67	0	0.120	0.300	0.702	0.526	3.133	1.140	0.032	52	349	56	78	-3.059	6	50	18	60	0
2	16	15	"PFN0116"	"N130_19"	9200	23960	110	555	549	180	128	130	35	98	95	0	401	409	119	107	110	21	98	97	0	1.452	1.394	1.390	1.347	1.990	1.487	0.705	80	498	721	723	0.538	427	294	421	302	0
2	17	15	"PFN0134"	"N130_43"	9390	23960	130	15540	14898	4058	130	135	45	100	100	0	21080	19692	4976	107	110	21	100	100	0	0.735	0.754	0.743	0.746	1.569	0.721	0.867	120	569	36383	34353	-0.445	15410	20973	14768	19585	0
2	18	15	"PFN0137"	"N130_46"	9580	23970	140	422	418	173	128	132	42	88	85	0	1009	924	346	108	112	26	96	96	0	0.326	0.355	0.360	0.345	2.319	0.342	0.699	156	595	1195	1106	-1.616	294	901	290	816	0
2	19	15	"PFN0139"	"N130_5"	9770	23970	120	1530	1426	522	129	134	40	100	99	0	1804	1743	481	112	116	35	100	100	0	0.828	0.795	0.835	0.734	1.692	0.821	0.829	120	496	3093	2928	-0.272	1401	1692	1297	1631	0
2	20	15	"PFN0141"	"N130_52"	9960	23970	130	2683	2561	789	133	136	39	100	100	0	2217	2200	486	113	115	28	100	100	0	1.212	1.163	1.201	1.117	1.442	1.218	0.887	120	564	4654	4515	0.277	2550	2104	2428	2087	0
2	21	15	"PFN0145"	"N130_61"	10150	23970	120	783	769	277	129	132	36	100	99	0	1070	1060	316	111	112	16	100	100	0	0.682	0.674	0.670	0.640	1.802	0.675	0.771	120	496	1613	1589	-0.552	654	959	640	949	0
2	22	15	"PFN0147"	"N131_12"	10340	23970	150	156	160	47	129	132	35	41	19	0	130	137	38	110	111	17	55	27	0	1.350	1.148	2.067	1.848	4.396	6.771	0.012	156	754	47	58	0.433	27	20	31	27	-50
2	1	16	"PFN0168"	"N132_106"	6350	24160	110	165	172	66	125	131	52	38	20	0	159	164	42	106	108	19	83	72	0	0.755	0.810	0.965	1.075	2.888	6.708	0.034	80	494	93	105	-0.406	40	53	47	58	0
2	2	16	"PFN0170"	"N132_108"	6540	24140	130	219	229	75	127	138	82	54	16	0	241	235	54	111	116	35	94	85	0	0.708	0.823	0.803	0.697	2.891	1.782	0.187	120	599	222	226	-0.499	92	130	102	124	0
2	3	16	"PFN0172"	"N132_11"	6720	24150	130	610	673	276	129	137	75	100	97	0	694	773	287	114	124	164	100	96	0	0.829	0.825	0.786	0.789	1.509	0.842	0.785	120	580	1061	1203	-0.270	481	580	544	659	0
2	4	16	"PFN0175"	"N132_116"	6930	24150	120	602	592	239	128	132	37	94	89	0	685	636	234	110	112	18	98	98	0	0.824	0.882	0.912	0.822	1.941	0.925	0.747	120	503	1049	990	-0.279	474	575	464	526	0
2	5	16	"PFN0177"	"N132_119"	7110	24150	140	274	273	96	129	134	37	85	73	0	318	320	89	107	109	20	99	98	0	0.687	0.676	0.674	0.613	2.261	0.733	0.458	156	550	356	357	-0.541	145	211	144	213	0
2	6	16	"PFN0180"	"N132_125"	7290	24150	150	1105	1102	367	130	134	36	99	97	0	455	456	148	106	109	21	98	98	0	2.794	2.777	2.883	2.784	2.196	3.032	0.735	156	656	1324	1322	1.482	975	349	972	350	0
2	7	16	"PFN0582"	"N145_33"	7500	24160	120	474	477	185	127	131	37	95	89	0	1054	999	321	104	107	19	100	100	0	0.365	0.391	0.389	0.356	1.819	0.396	0.740	120	442	1297	1245	-1.453	347	950	350	895	0
2	8	16	"PFN0584"	"N145_38"	7640	24120	150	131	134	41	131	135	37	21	4	0	107	110	22	106	107	17	21	5	0	0.000	0.750	2.191	2.136	3.922	35.230	0.001	156	513	1	7	Error	0	1	3	4	-50
2	9	16	"PFN0589"	"N145_44"	7830	24120	150	131	138	41	128	133	36	25	7	0	106	108	19	108	110	19	13	3	0	-1.500	100000.000	2.091	1.966	4.075	25.954	0.004	156	498	1	10	Error	3	-2	10	0	-50
2	10	16	"PFN0592"	"N145_50"	8020	24120	150	130	135	37	126	131	35	23	5	0	105	108	19	107	109	18	14	3	0	-2.000	9.000	2.000	2.108	3.136	47.102	0.001	156	579	2	10	Error	4	-2	9	1	-50
2	11	16	"PFN0598"	"N145_61"	8250	24150	120	165	176	61	125	130	34	55	32	0	146	152	39	104	108	18	79	54	0	0.952	1.063	1.100	1.224	3.240	2.928	0.074	120	541	82	99	-0.070	40	42	51	48	0
2	12	16	"PFN0600"	"N145_9"	8440	24150	120	436	442	115	127	132	36	100	98	0	254	253	67	108	111	39	90	86	0	2.116	2.172	2.192	2.251	1.801	2.289	0.527	120	443	455	460	1.082	309	146	315	145	0
2	13	16	"PFN0620"	"N148_2"	8620	24160	150	142	147	43	130	138	66	14	0	0	116	122	36	108	113	39	16	7	0	1.500	1.214	1.259	1.274	4.959	5.558	0.028	156	507	20	31	0.585	12	8	17	14	-50
2	14	16	"PFN0622"	"N148_6"	8780	24130	150	127	133	36	128	134	62	6	0	0	108	112	20	107	110	20	19	7	0	-1.000	1.000	1.895	2.081	3.658	21.954	0.005	156	579	0	10	Error	-1	1	5	5	-50
2	15	16	"PFN0628"	"N149_12"	9010	24150	120	1210	1185	379	129	133	39	100	100	0	1726	1611	584	107	112	31	100	100	0	0.668	0.702	0.678	0.736	1.761	0.659	0.832	120	603	2700	2560	-0.583	1081	1619	1056	1504	0
2	16	16	"PFN0632"	"N149_18"	9200	24150	120	393	419	167	129	131	35	99	95	0	1010	1017	316	106	108	17	100	100	0	0.292	0.318	0.288	0.294	2.003	0.292	0.608	120	504	1168	1201	-1.776	264	904	290	911	0
2	17	16	"PFN0634"	"N149_2"	9380	24160	130	304	315	112	129	133	34	90	85	0	196	196	55	105	107	16	91	86	0	1.923	2.044	2.188	2.147	2.500	2.819	0.397	120	564	266	277	0.943	175	91	186	91	0
2	18	16	"PFN0637"	"N149_30"	9580	24160	120	1219	1112	512	128	131	34	95	94	0	1062	993	361	106	108	20	99	97	0	1.141	1.109	1.119	0.983	2.203	1.189	0.840	120	496	2047	1871	0.191	1091	956	984	887	0
2	19	16	"PFN0655"	"N150_39"	9770	24160	120	1383	1317	415	128	133	40	100	100	0	490	477	143	111	113	31	95	95	0	3.311	3.249	3.290	3.266	1.695	3.380	0.839	120	500	1634	1555	1.727	1255	379	1189	366	0
2	20	16	"PFN0658"	"N150_49"	9960	24160	120	196	198	61	127	135	43	66	36	0	187	190	46	112	115	29	90	66	0	0.920	0.910	0.980	0.954	2.825	1.641	0.189	120	500	144	149	-0.120	69	75	71	78	0
2	21	16	"PFN0660"	"N150_51"	10150	24160	130	262	276	95	128	133	36	90	77	0	271	275	89	110	112	17	93	91	0	0.832	0.897	0.857	0.869	2.301	0.967	0.528	120	540	295	313	-0.265	134	161	148	165	0
2	22	16	"PFN0662"	"N150_53"	10340	24160	130	243	245	72	129	133	34	84	72	0	578	575	133	110	112	18	99	99	0	0.244	0.249	0.246	0.224	2.555	0.222	0.416	120	580	582	581	-2.037	114	468	116	465	0
2	1	17	"PFN0664"	"N150_57"	6340	24330	130	229	241	69	123	130	48	87	59	0	384	384	85	106	108	19	100	98	0	0.381	0.424	0.425	0.396	1.912	0.423	0.375	120	657	384	396	-1.391	106	278	118	278	0
2	2	17	"PFN0666"	"N150_6"	6540	24340	120	334	343	135	130	141	84	85	67	0	282	291	108	111	116	31	92	92	0	1.193	1.183	1.271	1.201	2.125	1.643	0.393	120	511	375	393	0.255	204	171	213	180	0
2	3	17	"PFN0680"	"N150_8"	6730	24340	130	708	696	219	135	140	57	99	97	0	496	497	119	114	118	33	99	99	0	1.500	1.465	1.401	1.409	1.661	1.610	0.748	120	543	955	944	0.585	573	382	561	383	0
2	4	17	"PFN0682"	"N150_82"	6920	24340	130	638	634	196	131	136	37	98	97	0	656	660	155	110	112	18	100	100	0	0.929	0.915	0.913	0.859	1.707	0.967	0.765	120	542	1053	1053	-0.107	507	546	503	550	0
2	5	17	"PFN0685"	"N150_87"	7110	24340	130	428	437	152	130	134	37	98	95	0	471	485	122	107	109	17	100	99	0	0.819	0.812	0.780	0.751	1.959	0.866	0.618	120	492	662	685	-0.289	298	364	307	378	0
2	6	17	"PFN0688"	"N150_9"	7290	24340	130	482	488	132	130	133	36	100	98	0	208	207	43	106	108	16	99	94	0	3.451	3.545	3.706	3.557	1.913	4.300	0.557	120	494	454	459	1.787	352	102	358	101	0
2	7	17	"PFN0694"	"N151_11"	7490	24340	130	380	392	118	129	133	38	98	97	0	347	354	80	106	108	19	100	100	0	1.041	1.060	1.067	0.993	1.789	1.137	0.594	120	524	492	511	0.059	251	241	263	248	0
2	8	17	"PFN0696"	"N151_18"	7680	24340	130	509	511	179	129	133	37	96	91	0	462	446	139	107	108	18	97	97	0	1.070	1.127	1.086	1.102	1.963	1.163	0.736	120	546	735	721	0.098	380	355	382	339	0
2	9	17	"PFN0876"	"N168_6"	7860	24340	130	532	534	163	126	130	35	99	99	0	563	571	123	107	109	18	100	100	0	0.890	0.879	0.873	0.826	1.650	0.877	0.673	120	504	862	872	-0.168	406	456	408	464	0
2	10	17	"PFN0874"	"N168_34"	8060	24340	140	413	430	132	126	132	38	98	96	0	683	662	158	109	111	18	98	98	0	0.500	0.550	0.532	0.528	1.940	0.546	0.721	156	571	861	857	-1.000	287	574	304	553	0
2	11	17	"PFN0894"	"N173_1"	8250	24350	130	156	166	53	127	131	38	46	19	0	219	228	57	109	110	18	99	95	0	0.264	0.328	0.377	0.393	2.722	0.417	0.102	120	508	139	158	-1.923	29	110	39	119	0
2	12	17	"PFN0907"	"N175_2"	8430	24340	130	3105	3043	803	129	134	40	100	100	0	1559	1548	391	108	111	38	100	100	0	2.051	2.024	1.952	2.024	1.375	2.018	0.878	120	479	4427	4354	1.036	2976	1451	2914	1440	0
2	13	17	"PFN0906"	"N175_16"	8620	24350	130	242	249	80	129	133	38	84	71	0	245	242	62	107	111	39	92	82	0	0.819	0.889	0.951	0.788	3.074	1.156	0.397	120	470	251	255	-0.288	113	138	120	135	0
2	14	17	"PFN0918"	"N177_6"	8820	24350	130	356	377	131	128	133	39	95	94	0	674	666	143	108	110	18	100	100	0	0.403	0.446	0.427	0.402	1.774	0.452	0.632	120	580	794	807	-1.312	228	566	249	558	0
2	15	17	"PFL0005"	"L1_103"	9010	24350	120	186	198	62	128	133	39	67	38	0	204	207	49	108	111	32	96	78	0	0.604	0.707	0.763	0.690	3.184	0.818	0.134	120	480	154	169	-0.727	58	96	70	99	0
2	16	17	"PFL0159"	"L2_30"	9190	24340	130	3173	3125	783	128	129	33	100	100	0	2248	2165	572	108	109	16	100	99	0	1.423	1.457	1.415	1.512	1.600	1.404	0.881	120	579	5185	5054	0.509	3045	2140	2997	2057	0
2	17	17	"PFL0171"	"L2_55"	9390	24350	120	777	723	266	128	130	32	95	95	0	1723	1545	589	108	109	16	100	100	0	0.402	0.414	0.417	0.411	2.209	0.381	0.744	120	515	2264	2032	-1.315	649	1615	595	1437	0
2	18	17	"PFL0176"	"L2_62"	9580	24350	130	744	765	234	128	131	34	100	100	0	1290	1323	265	108	110	17	100	100	0	0.521	0.524	0.523	0.494	1.532	0.525	0.801	120	545	1798	1852	-0.940	616	1182	637	1215	0
2	19	17	"PFL0064"	"L2_109"	9770	24350	130	395	408	151	127	132	35	96	91	0	269	271	68	110	111	17	96	95	0	1.686	1.745	1.771	1.610	2.053	2.233	0.563	120	549	427	442	0.753	268	159	281	161	0
2	20	17	"PFL0066"	"L2_114"	9960	24350	120	182	195	58	125	132	38	60	40	0	384	376	69	110	113	19	100	100	0	0.208	0.263	0.244	0.210	2.563	0.256	0.267	120	480	331	336	-2.265	57	274	70	266	0
2	21	17	"PFL0140"	"L2_247"	10150	24350	130	381	390	111	125	132	38	100	98	0	251	254	52	110	114	44	100	86	0	1.816	1.840	1.858	1.793	1.705	2.155	0.611	120	459	397	409	0.860	256	141	265	144	0
2	22	17	"PFL0150"	"L2_270"	10340	24350	140	499	482	179	128	132	36	96	92	0	599	596	233	110	113	39	96	96	0	0.759	0.728	0.745	0.739	2.031	0.705	0.741	156	668	860	840	-0.398	371	489	354	486	0
2	1	18	"PFN0982"	"N244_3"	6350	24530	150	156	160	43	126	131	36	44	17	0	131	137	39	108	111	21	50	30	0	1.304	1.172	1.299	1.232	3.444	3.464	0.025	156	772	53	63	0.383	30	23	34	29	-50
2	2	18	"PFJ0260"	"J246_2"	6540	24530	140	1442	1256	496	130	136	37	97	96	0	1724	1488	566	113	117	22	97	96	0	0.814	0.819	0.830	0.819	2.197	0.817	0.864	156	536	2923	2501	-0.296	1312	1611	1126	1375	0
2	3	18	"PFJ0281"	"J269_1"	6720	24530	130	289	290	94	135	139	39	89	76	0	248	251	44	112	115	21	100	99	0	1.132	1.115	1.185	1.007	2.045	1.558	0.485	120	456	290	294	0.179	154	136	155	139	0
2	4	18	"PFJ0305"	"J27_3"	6910	24530	130	518	541	181	139	150	79	97	92	0	287	285	69	111	121	73	90	70	0	2.153	2.310	2.253	2.252	1.841	2.652	0.677	120	458	555	576	1.107	379	176	402	174	0
2	5	18	"PFJ0475"	"J53_46"	7100	24540	140	679	669	197	135	144	75	98	97	0	673	639	151	109	118	68	98	98	0	0.965	1.008	1.009	1.025	1.714	1.060	0.785	156	542	1108	1064	-0.052	544	564	534	530	0
2	6	18	"PFJ0505"	"J583_7"	7300	24530	150	177	184	57	133	135	38	58	26	0	120	125	26	107	109	16	44	25	0	3.385	2.833	2.453	2.328	3.404	12.632	0.025	156	572	57	69	1.759	44	13	51	18	-50
2	7	18	"PFJ0549"	"J697_3"	7480	24520	130	468	458	159	131	136	38	98	95	0	213	219	67	109	109	17	90	89	0	3.240	2.973	3.134	2.999	2.414	3.644	0.516	120	543	441	437	1.696	337	104	327	110	0
2	8	18	"PFJ0586"	"J753_2"	7680	24540	150	155	164	55	132	136	39	37	15	0	167	169	44	110	110	18	77	60	0	0.404	0.542	0.809	0.935	3.970	2.032	0.043	156	594	80	91	-1.309	23	57	32	59	-50
2	9	18	"PFJ0594"	"J82_7"	7860	24530	130	1654	1567	566	131	135	38	99	99	0	869	827	245	106	108	17	100	100	0	1.996	1.992	1.956	1.897	1.770	2.117	0.829	120	438	2286	2157	0.997	1523	763	1436	721	0
2	10	18	"PFK0025"	"Km2326_6"	8020	24500	150	137	142	44	130	136	39	23	7	0	122	130	36	108	111	20	42	21	0	0.500	0.545	1.282	1.088	3.822	4.357	0.046	156	580	21	34	-1.000	7	14	12	22	-50
2	11	18	"PFJ0390"	"J40_6"	8250	24530	130	604	607	190	130	135	39	98	96	0	254	258	68	110	112	20	97	95	0	3.292	3.223	3.249	3.348	2.145	3.761	0.619	120	586	618	625	1.719	474	144	477	148	0
2	12	18	"PFJ0410"	"J43_3"	8440	24530	130	1784	1663	527	134	138	38	100	100	0	1163	1080	312	109	110	16	99	98	0	1.565	1.575	1.533	1.595	1.707	1.639	0.843	120	461	2704	2500	0.647	1650	1054	1529	971	0
2	13	18	"PFJ0426"	"J461_4"	8590	24510	150	124	128	35	129	138	92	1	0	0	105	107	19	109	112	47	1	0	0	1.250	0.500	2.250	1.861	3.860	2.184	0.762	156	609	-9	-3	0.322	-5	-4	-1	-2	-50
2	14	18	"PFJ0465"	"J53_31"	8820	24530	120	185	200	151	127	135	97	20	2	0	130	139	31	109	112	49	25	2	0	2.762	2.433	2.139	2.256	4.365	14.913	0.049	120	523	79	103	1.466	58	21	73	30	0
2	15	18	"PFJ0557"	"J6_2"	9010	24540	140	319	316	110	129	134	38	92	80	0	326	311	111	109	111	18	91	87	0	0.876	0.926	0.889	0.920	2.625	0.963	0.590	156	647	407	389	-0.192	190	217	187	202	0
2	16	18	"PFK0041"	"Km302_3"	9200	24540	100	177	184	58	128	131	33	61	38	0	141	147	36	110	112	18	66	45	0	1.581	1.514	1.681	1.780	3.361	4.994	0.040	80	400	80	93	0.661	49	31	56	37	0
2	17	18	"PFK0298"	"Kn2549_3"	9380	24540	130	463	475	158	130	133	36	97	97	0	836	783	237	110	112	18	99	97	0	0.459	0.513	0.486	0.511	1.839	0.473	0.702	120	552	1059	1018	-1.124	333	726	345	673	0
2	18	18	"PFK0338"	"Kn3092_1"	9580	24540	120	182	189	56	130	134	37	60	35	0	175	190	98	109	111	18	91	76	0	0.788	0.728	1.030	0.826	4.282	0.430	0.077	120	498	118	140	-0.344	52	66	59	81	0
2	19	18	"PFK0404"	"Kn427_6"	9760	24540	120	456	477	170	129	134	36	98	95	0	409	410	133	110	112	20	99	97	0	1.094	1.160	1.135	1.083	2.074	1.224	0.636	120	485	626	648	0.129	327	299	348	300	0
2	20	18	"PFK0425"	"Kn5026_1"	9970	24540	110	157	170	58	129	132	36	47	26	0	163	172	48	110	113	21	78	65	0	0.528	0.661	0.881	0.724	3.709	1.378	0.054	80	355	81	103	-0.921	28	53	41	62	0
2	21	18	"PFK0442"	"Kn5244_3"	10120	24510	150	130	138	42	130	133	35	23	7	0	117	120	24	109	113	42	10	1	0	0.000	0.727	1.751	1.703	3.948	0.104	0.000	156	587	8	19	Error	0	8	8	11	-50
2	22	18	"PFK0457"	"Kn5587_2"	10330	24540	130	8484	8078	1902	130	133	37	100	100	0	2256	2168	545	107	111	40	100	100	0	3.887	3.856	3.895	3.888	1.407	3.860	0.884	120	632	10503	10009	1.959	8354	2149	7948	2061	0
2	1	19	"PFK0782"	"Ks2242_1"	6340	24720	130	632	646	193	134	139	41	100	100	0	858	856	144	112	115	22	100	100	0	0.668	0.688	0.664	0.652	1.460	0.693	0.777	120	666	1244	1256	-0.583	498	746	512	744	0
2	2	19	"PFK0818"	"Ks2565_1"	6540	24720	120	677	656	264	135	139	42	95	93	0	546	511	186	113	122	62	90	85	0	1.252	1.309	1.338	1.280	2.046	1.345	0.748	120	448	975	919	0.324	542	433	521	398	0
2	3	19	"PFK0876"	"Ks2_11"	6730	24720	130	267	270	98	133	135	39	81	67	0	745	713	216	110	115	55	97	96	0	0.211	0.227	0.222	0.203	2.539	0.210	0.461	120	398	769	740	-2.245	134	635	137	603	0
2	4	19	"PFK1002"	"Ks48_16"	6880	24690	150	147	152	42	135	144	74	10	0	0	120	125	28	110	119	69	5	0	0	1.200	1.133	2.244	1.900	3.888	10.469	0.014	156	521	22	32	0.263	12	10	17	15	-50
2	5	19	"PFK1139"	"Ks667_1"	7110	24720	130	880	849	304	130	144	82	95	90	0	944	897	274	111	123	77	94	94	0	0.900	0.915	0.946	0.884	1.922	0.919	0.777	120	410	1583	1505	-0.151	750	833	719	786	0
2	6	19	"PFK1174"	"Ks75_10"	7290	24720	120	2699	2559	626	128	132	35	100	100	0	8318	7889	2104	109	111	16	100	100	0	0.313	0.312	0.314	0.318	1.476	0.295	0.902	120	415	10780	10211	-1.675	2571	8209	2431	7780	0
2	7	19	"PFK0629"	"Ks1228_7"	7480	24730	110	168	174	47	131	134	35	50	28	0	203	206	45	109	111	17	95	92	0	0.394	0.443	0.628	0.493	3.290	0.618	0.112	80	467	131	140	-1.345	37	94	43	97	0
2	8	19	"PFK1093"	"Ks586_7"	7680	24720	130	1287	1245	426	133	138	39	100	97	0	740	722	205	112	114	19	98	98	0	1.838	1.823	1.915	1.802	1.689	1.878	0.827	120	476	1782	1722	0.878	1154	628	1112	610	0
2	9	19	"pla_LSU"	"PLSU"	7860	24720	130	712	690	200	133	138	38	100	99	0	392	394	110	111	113	19	97	95	0	2.060	1.968	1.971	2.006	1.651	2.073	0.755	120	413	860	840	1.043	579	281	557	283	0
2	10	19	"pla_ORF129"	"PORF129"	8050	24720	130	1708	1663	495	131	136	38	100	100	0	928	888	235	110	112	19	100	100	0	1.928	1.969	2.017	1.947	1.536	2.074	0.821	120	547	2395	2310	0.947	1577	818	1532	778	0
2	11	19	"pla_ORF79"	"PORF79"	8250	24730	120	477	456	155	131	139	61	94	85	0	353	344	109	110	112	17	95	92	0	1.424	1.389	1.402	1.380	2.123	1.543	0.673	120	495	589	559	0.510	346	243	325	234	0
2	12	19	"pla_rpl14"	"Prpl14"	8430	24720	130	1169	1265	396	135	143	46	100	100	0	624	661	175	113	118	33	100	100	0	2.023	2.062	2.083	2.053	1.555	2.217	0.767	120	552	1545	1678	1.017	1034	511	1130	548	0
2	13	19	"PFBL B0020"	"oPFBLOB0020"	8630	24730	120	380	395	114	133	140	45	98	92	0	766	741	166	111	117	34	100	100	0	0.377	0.416	0.403	0.380	1.779	0.404	0.675	120	526	902	892	-1.407	247	655	262	630	0
2	14	19	"PFD66970"	"oPFD66970"	8820	24730	130	255	257	84	126	131	34	86	74	0	331	336	80	110	113	19	100	100	0	0.584	0.580	0.567	0.491	2.334	0.596	0.440	120	532	350	357	-0.777	129	221	131	226	0
2	15	19	"PFC0765"	"oPFC0765"	8990	24740	90	170	172	57	134	138	37	48	19	0	132	137	30	112	115	23	44	25	0	1.800	1.520	2.063	2.055	3.579	10.200	0.086	52	329	56	63	0.848	36	20	38	25	0
2	16	19	"PFN0250"	"oPFN0250"	9200	24730	130	194	204	70	132	136	37	65	43	0	286	286	85	112	115	21	91	90	0	0.356	0.414	0.467	0.452	2.966	0.427	0.255	120	558	236	246	-1.489	62	174	72	174	0
2	17	19	"PFL0017"	"oPFL0017"	9390	24730	140	1209	1179	485	129	136	49	99	98	0	1286	1264	518	111	115	22	98	98	0	0.919	0.911	0.948	0.906	1.916	0.903	0.784	156	459	2255	2203	-0.122	1080	1175	1050	1153	0
2	18	19	"PFI17637"	"oPFI17637"	9580	24730	130	326	341	111	131	139	50	95	85	0	492	500	103	110	113	20	100	100	0	0.510	0.538	0.522	0.487	1.901	0.490	0.484	120	425	577	600	-0.970	195	382	210	390	0
2	19	19	"PFM60472"	"oPFM60472"	9780	24730	150	146	152	51	132	136	37	28	14	0	149	154	36	111	113	18	71	51	0	0.368	0.465	0.814	0.922	4.572	3.504	0.032	156	493	52	63	-1.441	14	38	20	43	-50
2	20	19	"PFL0020"	"oPFL0020"	9930	24700	150	135	140	37	130	133	35	20	6	0	128	136	36	111	114	20	43	28	0	0.294	0.400	1.286	0.984	4.364	10.083	0.003	156	505	22	35	-1.766	5	17	10	25	-50
2	21	19	"PFI17639"	"oPFI17639"	10140	24740	130	171	176	49	131	131	33	52	30	0	168	173	45	110	112	19	88	73	0	0.690	0.714	1.000	0.874	3.137	1.116	0.083	120	521	98	108	-0.536	40	58	45	63	0
2	22	19	"PFN0252"	"oPFN0252"	10340	24730	130	1152	1144	317	131	134	36	100	100	0	2647	2572	668	108	109	16	100	100	0	0.402	0.411	0.399	0.409	1.457	0.390	0.844	120	576	3560	3477	-1.314	1021	2539	1013	2464	0
2	1	20	"PFBL B0027"	"oPFBLOB0027"	6330	24910	100	163	177	53	135	139	39	42	21	0	193	199	59	115	119	30	83	61	0	0.359	0.500	0.520	0.558	3.211	0.771	0.106	80	434	106	126	-1.478	28	78	42	84	0
2	2	20	"PFC0768"	"oPFC0768"	6540	24910	130	170	177	57	134	141	46	42	17	0	223	220	55	113	122	63	80	35	0	0.327	0.402	0.559	0.553	3.086	0.501	0.117	120	438	146	150	-1.611	36	110	43	107	0
2	3	20	"PFBL B0032"	"oPFBLOB0032"	6690	24880	150	139	141	37	134	139	45	17	1	0	116	120	26	111	117	58	4	0	0	1.000	0.778	1.501	1.356	4.051	0.337	0.043	156	462	10	16	0.000	5	5	7	9	-50
2	4	20	"PFBL B0033"	"oPFBLOB0033"	6910	24920	150	136	143	41	135	137	37	22	6	0	121	124	23	111	114	23	28	10	0	0.100	0.615	1.813	1.670	3.708	1217.666	0.000	156	515	11	21	-3.322	1	10	8	13	-50
2	5	20	"PFB0684"	"oPFB0684"	7070	24880	150	133	137	38	135	136	35	20	4	0	116	118	19	111	114	23	14	3	0	-0.400	0.286	2.250	2.074	4.947	0.032	0.002	156	483	3	9	Error	-2	5	2	7	-50
2	6	20	"PFF72417"	"oPFF72417"	7260	24880	150	132	136	35	130	132	32	23	5	0	116	123	29	110	114	19	32	19	0	0.333	0.462	1.348	1.121	4.551	6.339	0.004	156	507	8	19	-1.585	2	6	6	13	-50
2	7	20	"PFG0010"	"oPFG0010"	7470	24910	150	136	140	41	130	134	37	25	8	0	131	138	33	109	112	19	53	33	0	0.273	0.345	0.922	1.039	4.737	0.000	0.000	156	559	28	39	-1.874	6	22	10	29	-50
2	8	20	"PFBL B0035"	"oPFBLOB0035"	7670	24910	130	732	727	186	136	140	39	99	98	0	619	604	128	110	114	21	100	99	0	1.171	1.196	1.204	1.200	1.638	1.213	0.812	120	429	1105	1085	0.228	596	509	591	494	0
2	9	20	"PFBL B0038"	"oPFBLOB0038"	7830	24890	150	131	139	45	136	139	38	17	7	0	122	124	23	113	115	21	26	10	0	-0.556	0.273	1.706	1.770	4.160	0.002	0.000	156	441	4	14	Error	-5	9	3	11	-50
2	10	20	"PFG0012"	"oPFG0012"	8020	24890	150	146	153	46	130	138	59	19	3	0	134	146	45	111	113	16	57	40	0	0.696	0.657	1.018	0.944	3.513	2.787	0.046	156	541	39	58	-0.524	16	23	23	35	-50
2	11	20	"PFD66974"	"oPFD66974"	8250	24920	150	148	153	51	130	139	60	19	2	0	149	156	34	113	115	18	79	49	0	0.500	0.535	0.962	0.880	3.529	20.895	0.006	156	531	54	66	-1.000	18	36	23	43	-50
2	12	20	"PFL0029"	"oPFL0029"	8430	24920	130	308	329	109	134	141	47	94	83	0	371	376	89	118	123	36	99	98	0	0.688	0.756	0.772	0.717	1.888	0.805	0.495	120	444	427	453	-0.540	174	253	195	258	0
2	13	20	"PFD66975"	"oPFD66975"	8620	24920	130	345	340	98	134	141	48	95	85	0	1081	1061	230	118	123	35	100	100	0	0.219	0.218	0.221	0.199	1.769	0.198	0.581	120	420	1174	1149	-2.190	211	963	206	943	0
2	14	20	"PFM60473"	"oPFM60473"	8790	24910	150	139	143	40	130	136	39	23	8	0	142	147	33	116	118	19	59	33	0	0.346	0.419	1.121	0.994	3.762	9.013	0.006	156	521	35	44	-1.531	9	26	13	31	-50
2	15	20	"PFM60503"	"oPFM60503"	9000	24890	110	282	284	80	130	135	38	97	82	0	473	472	101	114	118	26	100	100	0	0.423	0.430	0.409	0.398	1.852	0.369	0.488	80	481	511	512	-1.240	152	359	154	358	0
2	16	20	"PFL0061"	"oPFL0061"	9200	24880	110	339	334	102	130	136	40	95	87	0	542	541	113	112	117	27	100	100	0	0.486	0.476	0.484	0.430	1.846	0.463	0.580	80	447	639	633	-1.041	209	430	204	429	0
2	17	20	"PFG0034"	"oPFG0034"	9390	24880	120	879	882	269	129	136	49	100	99	0	1103	1087	302	111	115	23	100	100	0	0.756	0.772	0.792	0.758	1.563	0.763	0.812	120	387	1742	1729	-0.403	750	992	753	976	0
2	18	20	"PFF72455"	"oPFF72455"	9570	24890	150	143	147	42	130	138	49	17	5	0	116	124	29	110	113	19	33	15	0	2.167	1.214	1.799	1.822	4.399	20.348	0.006	156	540	19	31	1.115	13	6	17	14	-50
2	19	20	"PFM60505"	"oPFM60505"	9770	24880	110	215	220	67	132	135	38	75	56	0	231	230	51	110	112	17	97	96	0	0.686	0.733	0.683	0.655	2.255	1.150	0.311	80	394	204	208	-0.544	83	121	88	120	0
2	20	20	"PFL0063"	"oPFL0063"	9960	24890	120	232	248	98	132	135	35	78	60	0	259	260	77	114	115	18	95	91	0	0.690	0.795	0.750	0.673	2.731	1.019	0.428	120	480	245	262	-0.536	100	145	116	146	0
2	21	20	"PFJ12800"	"oPFJ12800"	10150	24890	130	291	295	98	129	132	34	94	80	0	221	245	130	112	113	18	98	95	0	1.486	1.248	1.445	1.242	2.402	0.905	0.298	120	457	271	299	0.572	162	109	166	133	0
2	22	20	"PFF72460"	"oPFF72460"	10330	24890	120	323	327	95	133	135	34	96	91	0	283	286	78	110	113	22	99	94	0	1.098	1.102	1.055	1.066	2.078	1.202	0.573	120	496	363	370	0.135	190	173	194	176	0
2	1	21	"PFK12904"	"oPFK12904"	6350	25070	120	429	435	138	129	134	37	96	94	0	821	800	205	112	114	20	99	99	0	0.423	0.445	0.430	0.426	1.900	0.433	0.729	120	551	1009	994	-1.241	300	709	306	688	0
2	2	21	"PFM60507"	"oPFM60507"	6530	25070	120	507	525	187	130	136	44	99	97	0	696	645	231	110	112	16	100	98	0	0.643	0.738	0.781	0.767	2.060	0.719	0.704	120	438	963	930	-0.636	377	586	395	535	0
2	3	21	"PFK12905"	"oPFK12905"	6720	25070	120	510	543	220	135	140	42	96	95	0	525	511	220	110	112	18	95	94	0	0.904	1.017	1.042	1.047	2.423	1.021	0.702	120	465	790	809	-0.146	375	415	408	401	0
2	4	21	"PFF72461"	"oPFF72461"	6910	25070	120	15872	13995	5022	137	139	39	100	100	0	10985	9490	3793	110	113	24	100	100	0	1.447	1.477	1.468	1.568	1.524	1.460	0.918	120	409	26610	23238	0.533	15735	10875	13858	9380	0
2	5	21	"PFN0268"	"oPFN0268"	7100	25080	120	313	319	109	137	139	38	91	80	0	480	469	119	110	114	28	99	97	0	0.476	0.507	0.498	0.459	2.041	0.543	0.596	120	493	546	541	-1.072	176	370	182	359	0
2	6	21	"PFL0071"	"oPFL0071"	7300	25080	120	215	219	77	133	135	36	74	53	0	231	228	47	109	113	26	97	91	0	0.672	0.723	0.704	0.615	2.610	1.037	0.327	120	478	204	205	-0.573	82	122	86	119	0
2	7	21	"PFG0037"	"oPFG0037"	7480	25080	120	282	284	92	131	137	39	92	79	0	256	259	63	108	111	20	100	96	0	1.020	1.013	1.034	0.940	2.486	1.255	0.405	120	442	299	304	0.029	151	148	153	151	0
2	8	21	"PFJ12801"	"oPFJ12801"	7670	25080	130	763	792	251	136	138	38	100	100	0	316	312	62	107	110	20	100	100	0	3.000	3.200	3.307	3.110	1.582	3.842	0.731	120	537	836	861	1.585	627	209	656	205	0
2	9	21	"PFBL B0124"	"oPFBLOB0124"	7860	25080	130	184	190	58	134	135	37	60	30	0	248	255	66	110	112	19	100	99	0	0.362	0.386	0.430	0.375	3.172	0.382	0.139	120	513	188	201	-1.465	50	138	56	145	0
2	10	21	"PFI17675"	"oPFI17675"	8050	25080	130	7777	7706	1916	133	136	38	100	100	0	3781	3755	840	110	113	16	100	100	0	2.082	2.078	2.070	2.065	1.272	2.107	0.900	120	533	11315	11218	1.058	7644	3671	7573	3645	0
2	11	21	"PFI17677"	"oPFI17677"	8240	25080	130	295	309	90	133	138	37	97	87	0	563	555	153	110	113	22	99	98	0	0.358	0.396	0.377	0.372	2.233	0.358	0.549	120	460	615	621	-1.484	162	453	176	445	0
2	12	21	"PFBL B0128"	"oPFBLOB0128"	8430	25090	150	167	172	54	132	136	37	47	22	0	133	138	31	113	115	22	48	22	0	1.750	1.600	2.226	1.908	3.863	6.876	0.020	156	491	55	65	0.807	35	20	40	25	-50
2	13	21	"PFG0038"	"oPFG0038"	8620	25090	120	169	177	56	133	136	38	48	25	0	239	250	62	114	117	21	99	97	0	0.288	0.324	0.439	0.341	3.050	0.395	0.131	120	455	161	180	-1.796	36	125	44	136	0
2	14	21	"PFF72465"	"oPFF72465"	8800	25080	130	1131	1111	278	138	143	42	100	100	0	1002	992	195	121	127	28	100	100	0	1.127	1.117	1.159	1.098	1.400	1.121	0.828	120	488	1874	1844	0.173	993	881	973	871	0
2	15	21	"PFI17678"	"oPFI17678"	9000	25080	130	307	321	88	144	150	44	98	85	0	234	237	56	129	136	32	91	73	0	1.552	1.639	1.663	1.710	2.290	2.062	0.387	120	633	268	285	0.634	163	105	177	108	0
2	16	21	"PFD66997"	"oPFD66997"	9200	25090	120	270	277	72	139	143	43	89	75	0	239	255	73	120	127	31	99	95	0	1.101	1.022	1.069	0.938	2.207	1.135	0.416	120	484	250	273	0.139	131	119	138	135	0
2	17	21	"PFM60539"	"oPFM60539"	9350	25080	150	138	140	41	135	139	41	16	3	0	113	116	23	113	116	20	16	8	0	100000.000	1.667	2.118	1.917	3.724	9.524	0.022	156	661	3	8	16.610	3	0	5	3	-50
2	18	21	"PFBL B0176"	"oPFBLOB0176"	9570	25090	130	460	478	142	133	138	40	98	98	0	719	733	135	111	113	18	100	100	0	0.538	0.555	0.551	0.532	1.525	0.561	0.732	120	549	935	967	-0.895	327	608	345	622	0
2	19	21	"PFI17723"	"oPFI17723"	9760	25080	130	1445	1456	302	132	136	39	100	100	0	957	948	184	110	113	17	100	99	0	1.550	1.580	1.577	1.593	1.512	1.595	0.879	120	564	2160	2162	0.632	1313	847	1324	838	0
2	20	21	"PFG0055"	"oPFG0055"	9960	25090	130	540	535	171	134	137	35	99	97	0	1080	1126	273	111	113	17	100	100	0	0.419	0.395	0.390	0.372	1.629	0.387	0.729	120	492	1375	1416	-1.255	406	969	401	1015	0
2	21	21	"PFF72499"	"oPFF72499"	10150	25090	140	216	222	66	135	136	36	75	53	0	214	212	42	111	113	22	96	89	0	0.786	0.861	0.856	0.796	2.684	1.252	0.335	156	527	184	188	-0.347	81	103	87	101	0
2	22	21	"PFF72501"	"oPFF72501"	10350	25090	130	228	233	72	137	140	38	75	57	0	251	256	69	110	114	23	96	95	0	0.645	0.658	0.667	0.646	2.301	0.726	0.323	120	603	232	242	-0.632	91	141	96	146	0
2	1	22	"PFI17727"	"oPFI17727"	6350	25270	130	195	205	68	130	134	38	70	45	0	258	262	64	106	109	23	100	96	0	0.428	0.481	0.495	0.415	2.833	0.586	0.253	120	760	217	231	-1.226	65	152	75	156	0
2	2	22	"PFF72502"	"oPFF72502"	6540	25270	120	173	183	63	129	133	40	56	27	0	237	240	59	107	107	16	100	98	0	0.338	0.406	0.410	0.406	2.909	0.505	0.125	120	579	174	187	-1.563	44	130	54	133	0
2	3	22	"PFA32037"	"oPFA32037"	6720	25270	120	199	202	58	127	132	38	67	46	0	252	253	46	107	109	19	100	99	0	0.497	0.514	0.540	0.464	2.554	0.596	0.290	120	578	217	221	-1.010	72	145	75	146	0
2	4	22	"PFM60541"	"oPFM60541"	6910	25260	130	224	238	69	133	138	40	81	54	0	293	305	73	108	111	20	99	99	0	0.492	0.533	0.540	0.479	2.529	0.533	0.361	120	645	276	302	-1.024	91	185	105	197	0
2	5	22	"PFL0145"	"oPFL0145"	7100	25270	130	264	268	77	132	137	39	92	74	0	358	369	82	106	109	20	100	100	0	0.524	0.517	0.538	0.464	2.134	0.516	0.460	120	647	384	399	-0.933	132	252	136	263	0
2	6	22	"PFL0147"	"oPFL0147"	7290	25270	130	416	418	131	130	136	43	99	95	0	415	409	114	106	109	21	100	99	0	0.926	0.950	0.918	0.930	1.959	0.931	0.611	120	648	595	591	-0.112	286	309	288	303	0
2	7	22	"PFF72508"	"oPFF72508"	7480	25280	130	256	266	77	130	136	44	89	69	0	246	252	56	107	109	21	100	97	0	0.906	0.938	0.959	0.867	2.207	1.120	0.436	120	737	265	281	-0.142	126	139	136	145	0
2	8	22	"PFF72510"	"oPFF72510"	7700	25280	90	171	165	45	134	137	37	50	13	0	133	135	31	107	109	18	53	36	0	1.423	1.107	1.707	1.730	3.483	7.217	0.024	52	368	63	59	0.509	37	26	31	28	0
2	9	22	"PFM60545"	"oPFM60545"	7860	25280	120	188	197	62	130	131	34	67	43	0	211	214	52	108	110	20	99	92	0	0.563	0.632	0.642	0.624	2.519	0.897	0.261	120	606	161	173	-0.829	58	103	67	106	0
2	10	22	"PFM60547"	"oPFM60547"	8060	25280	130	209	227	79	132	135	36	70	51	0	266	273	65	109	111	19	100	99	0	0.490	0.579	0.502	0.478	2.571	0.685	0.344	120	663	234	259	-1.028	77	157	95	164	0
2	11	22	"PFL0150"	"oPFL0150"	8240	25280	130	199	203	64	133	137	37	67	41	0	332	335	66	109	111	19	100	100	0	0.296	0.310	0.313	0.302	2.348	0.316	0.214	120	658	289	296	-1.757	66	223	70	226	0
2	12	22	"PFL0152"	"oPFL0152"	8440	25280	130	197	200	55	130	133	36	71	44	0	167	168	40	108	110	18	80	67	0	1.136	1.167	1.166	1.149	3.336	2.587	0.176	120	623	126	130	0.183	67	59	70	60	0
2	13	22	"PFL0154"	"oPFL0154"	8580	25280	90	167	173	51	133	138	39	46	17	0	140	142	35	111	115	24	57	19	0	1.172	1.290	1.603	1.214	2.948	4.834	0.020	52	334	63	71	0.229	34	29	40	31	0
2	14	22	"PFL0156"	"oPFL0156"	8820	25280	130	860	862	238	138	141	40	100	100	0	885	880	198	117	123	28	100	100	0	0.940	0.949	0.962	0.928	1.407	0.955	0.802	120	725	1490	1487	-0.089	722	768	724	763	0
2	15	22	"PFBL B0186"	"oPFBLOB0186"	8990	25290	130	250	263	90	144	148	43	80	58	0	321	324	82	126	132	31	96	94	0	0.544	0.601	0.577	0.534	2.518	0.683	0.313	120	664	301	317	-0.879	106	195	119	198	0
2	16	22	"PFH0037"	"oPFH0037"	9190	25280	130	456	487	157	142	146	41	98	98	0	529	538	131	124	128	27	100	99	0	0.775	0.833	0.808	0.776	1.771	0.881	0.707	120	650	719	759	-0.367	314	405	345	414	0
2	17	22	"PFF72513"	"oPFF72513"	9380	25290	130	194	203	62	140	142	41	62	34	0	251	257	80	114	117	19	99	97	0	0.394	0.441	0.541	0.444	2.659	0.500	0.171	120	645	191	206	-1.343	54	137	63	143	0
2	18	22	"PFM60550"	"oPFM60550"	9570	25290	150	151	157	45	136	140	39	31	10	0	130	134	30	112	117	58	9	0	0	0.833	0.955	1.146	1.326	3.895	0.052	0.003	156	780	33	43	-0.263	15	18	21	22	-50
2	19	22	"EMPTY"	"EMPTY"	9740	25270	150	139	141	35	136	140	61	7	0	0	112	113	18	111	118	63	0	0	0	3.000	2.500	1.824	1.815	4.258	0.001	0.000	156	690	4	7	1.585	3	1	5	2	-75
2	20	22	"EMPTY"	"EMPTY"	9930	25270	150	133	137	45	134	137	37	14	3	0	113	115	20	111	113	19	14	4	0	-0.500	0.750	2.000	2.147	3.682	44.114	0.002	156	707	1	7	Error	-1	2	3	4	-75
2	21	22	"EMPTY"	"EMPTY"	10120	25270	150	136	135	34	131	136	43	11	1	0	111	113	17	111	114	44	1	0	0	100000.000	2.000	2.308	2.274	3.433	86.267	0.000	156	673	5	6	16.610	5	0	4	2	-75
2	22	22	"EMPTY"	"EMPTY"	10310	25280	150	130	134	39	139	144	46	9	1	0	109	110	16	114	119	42	1	0	0	1.800	1.250	1.933	2.085	3.755	0.720	0.169	156	891	-14	-9	0.848	-9	-5	-5	-4	-75
3	1	1	"PFE0652"	"E9164_1"	10710	21140	120	319	325	104	129	136	38	95	90	0	424	421	136	118	121	24	98	96	0	0.621	0.647	0.642	0.636	2.377	0.583	0.530	120	675	496	499	-0.688	190	306	196	303	0
3	2	1	"PFE0127"	"E15452_2"	10910	21150	120	549	559	200	124	129	33	98	95	0	1318	1295	409	113	116	21	100	100	0	0.353	0.368	0.376	0.342	1.634	0.360	0.789	120	568	1630	1617	-1.503	425	1205	435	1182	0
3	3	1	"PFE0630"	"E8314_1"	11080	21150	120	874	837	309	127	132	34	99	95	0	930	900	229	112	115	20	100	100	0	0.913	0.901	0.877	0.813	1.895	0.948	0.770	120	587	1565	1498	-0.131	747	818	710	788	0
3	4	1	"PFE0335"	"E23986_4"	11280	21140	110	15110	14332	5025	131	154	307	100	100	0	7178	6826	1899	115	158	532	100	100	0	2.121	2.116	2.144	2.002	1.541	2.284	0.864	80	530	22042	20912	1.085	14979	7063	14201	6711	0
3	5	1	"PFE0497"	"E3038_1"	11480	21150	120	2096	2053	705	130	149	285	98	93	0	1328	1368	520	113	151	494	91	76	0	1.618	1.532	1.574	1.558	1.801	1.568	0.786	120	616	3181	3178	0.694	1966	1215	1923	1255	0
3	6	1	"PFE0489"	"E29931_1"	11660	21150	120	798	780	220	126	128	34	100	100	0	901	861	284	112	113	16	99	99	0	0.852	0.873	0.863	0.899	1.761	0.837	0.779	120	606	1461	1403	-0.232	672	789	654	749	0
3	7	1	"PFE0152"	"E16122_8"	11850	21150	110	3529	3784	1438	130	138	95	100	100	0	1641	1656	487	114	127	171	100	100	0	2.226	2.370	2.332	2.255	1.442	2.543	0.844	80	534	4926	5196	1.154	3399	1527	3654	1542	0
3	8	1	"PFE0560"	"E5006_15"	12050	21160	120	599	562	222	128	138	91	90	85	0	485	464	138	114	126	158	89	69	0	1.270	1.240	1.307	1.164	2.434	1.400	0.684	120	625	842	784	0.344	471	371	434	350	0
3	9	1	"PFE0506"	"E3215_1"	12240	21160	120	1599	1420	618	127	131	37	98	95	0	4412	4326	1533	111	113	17	100	100	0	0.342	0.307	0.315	0.271	2.379	0.298	0.797	120	575	5773	5508	-1.547	1472	4301	1293	4215	0
3	10	1	"PFF0276"	"F18248_2"	12420	21160	120	852	800	314	126	128	36	97	95	0	913	874	250	111	113	17	100	100	0	0.905	0.883	0.919	0.797	2.145	0.934	0.753	120	575	1528	1437	-0.144	726	802	674	763	0
3	11	1	"PFF1508"	"F59453_1"	12600	21160	110	805	780	259	127	132	38	97	97	0	610	593	155	112	117	44	98	97	0	1.361	1.358	1.333	1.318	1.723	1.493	0.761	80	524	1176	1134	0.445	678	498	653	481	0
3	12	1	"PFF1029"	"F4425_1"	12800	21160	130	2453	2412	1113	130	134	40	99	97	0	1592	1535	726	113	118	45	95	94	0	1.571	1.605	1.536	1.698	2.536	1.600	0.832	120	641	3802	3704	0.651	2323	1479	2282	1422	0
3	13	1	"PFF0774"	"F35531_1"	12990	21170	120	611	575	207	127	132	37	94	93	0	1051	996	300	112	114	19	100	100	0	0.515	0.507	0.511	0.464	1.855	0.506	0.794	120	604	1423	1332	-0.956	484	939	448	884	0
3	14	1	"PFF0382"	"F21003_1"	13180	21170	120	233	253	108	132	138	52	71	48	0	228	228	64	116	123	118	42	2	0	0.902	1.080	1.031	0.968	2.451	1.432	0.349	120	569	213	233	-0.149	101	112	121	112	0
3	15	1	"PFF0437"	"F22770_1"	13360	21170	120	3607	3439	1443	126	136	69	100	99	0	7111	6700	2876	114	124	116	98	96	0	0.497	0.503	0.504	0.526	2.478	0.450	0.761	120	613	10478	9899	-1.007	3481	6997	3313	6586	0
3	16	1	"PFF0027"	"F10724_1"	13570	21170	120	259	268	95	128	136	61	77	52	0	265	264	76	112	118	38	90	86	0	0.856	0.921	0.895	0.812	2.652	1.104	0.413	120	597	284	292	-0.224	131	153	140	152	0
3	17	1	"PFF0760"	"F35197_2"	13750	21170	120	1937	1754	733	127	135	76	95	94	0	2456	2216	972	112	117	50	95	94	0	0.772	0.773	0.765	0.802	2.925	0.724	0.747	120	552	4154	3731	-0.373	1810	2344	1627	2104	0
3	18	1	"PFF0169"	"F15775_1"	13930	21180	120	373	360	136	132	146	102	78	59	0	387	377	93	112	119	72	98	87	0	0.876	0.860	0.811	0.764	2.046	1.098	0.506	120	583	516	493	-0.190	241	275	228	265	0
3	19	1	"PFF1930"	"F960_5"	14130	21180	120	1233	1275	528	133	236	316	93	83	0	1218	1261	437	115	171	184	100	97	0	0.997	0.997	0.981	0.913	1.842	1.102	0.769	120	582	2203	2288	-0.004	1100	1103	1142	1146	0
3	20	1	"PFF0151"	"F15196_1"	14310	21180	120	820	832	356	124	130	41	97	93	0	2126	2004	599	110	111	17	100	100	0	0.345	0.374	0.353	0.328	2.176	0.369	0.742	120	569	2712	2602	-1.534	696	2016	708	1894	0
3	21	1	"PFF1609"	"F63380_2"	14500	21180	120	193	199	65	122	130	48	65	28	0	191	193	49	109	111	26	90	72	0	0.866	0.917	0.888	0.843	2.508	1.430	0.224	120	585	153	161	-0.208	71	82	77	84	0
3	22	1	"PFF1869"	"F7374_2"	14690	21180	120	325	323	106	120	125	37	95	87	0	241	247	76	107	109	19	94	89	0	1.530	1.450	1.400	1.421	2.337	1.607	0.542	120	641	339	343	0.613	205	134	203	140	0
3	1	2	"PFF1444"	"F5729_1"	10710	21360	120	235	241	70	139	142	41	80	59	0	237	239	55	119	123	25	95	91	0	0.814	0.850	0.863	0.848	2.239	1.132	0.351	120	636	214	222	-0.298	96	118	102	120	0
3	2	2	"PFF0230"	"F17039_3"	10900	21360	120	518	523	206	125	131	35	99	95	0	550	539	192	113	116	24	97	95	0	0.899	0.934	0.973	0.930	2.287	0.963	0.747	120	543	830	824	-0.153	393	437	398	426	0
3	3	2	"PFM0480"	"M38913_8"	11090	21360	120	553	549	198	128	132	35	98	95	0	1026	980	350	113	115	19	99	99	0	0.465	0.486	0.490	0.485	2.233	0.454	0.718	120	543	1338	1288	-1.103	425	913	421	867	0
3	4	2	"PFM0579"	"M446_3"	11280	21360	120	1298	1269	572	127	133	70	97	91	0	827	790	266	116	132	313	88	62	0	1.647	1.694	1.673	1.523	2.385	1.972	0.759	120	590	1882	1816	0.720	1171	711	1142	674	0
3	5	2	"PFM0717"	"M5299_3"	11470	21370	120	204	203	64	126	128	31	72	57	0	232	229	56	118	119	17	95	91	0	0.684	0.694	0.757	0.724	2.458	0.926	0.334	120	563	192	188	-0.547	78	114	77	111	0
3	6	2	"PFM0868"	"M724_5"	11660	21360	110	355	352	124	123	127	34	92	88	0	385	364	116	114	117	20	93	91	0	0.856	0.916	0.860	0.911	2.359	0.870	0.582	80	515	503	479	-0.224	232	271	229	250	0
3	7	2	"PFM0875"	"M783_4"	11850	21360	110	482	518	211	126	128	32	96	95	0	785	725	254	114	118	29	98	95	0	0.531	0.642	0.642	0.639	1.845	0.601	0.689	80	530	1027	1003	-0.914	356	671	392	611	0
3	8	2	"PFM0093"	"M16622_6"	12030	21360	110	2442	2316	824	130	141	116	97	93	0	921	832	294	115	125	86	95	90	0	2.868	3.049	2.834	2.938	2.044	3.158	0.819	80	509	3118	2903	1.520	2312	806	2186	717	0
3	9	2	"PFM0612"	"M45542_7"	12220	21360	110	643	639	211	130	140	113	92	90	0	1079	1029	333	113	129	119	97	93	0	0.531	0.556	0.547	0.561	1.856	0.502	0.751	80	519	1479	1425	-0.913	513	966	509	916	0
3	10	2	"PFM0634"	"M46791_1"	12410	21370	120	1562	1428	574	126	130	38	96	95	0	1488	1367	419	112	120	84	99	98	0	1.044	1.037	1.047	0.974	1.932	1.082	0.832	120	584	2812	2557	0.062	1436	1376	1302	1255	0
3	11	2	"PFM0704"	"M52103_1"	12610	21370	120	675	669	242	127	133	42	95	93	0	365	360	96	112	115	42	98	93	0	2.166	2.185	2.248	2.058	2.441	2.543	0.683	120	529	801	790	1.115	548	253	542	248	0
3	12	2	"PFM0190"	"M22662_1"	12780	21350	150	156	161	42	133	136	41	35	10	0	135	138	34	112	115	39	28	8	0	1.000	1.077	1.217	1.182	4.148	3.688	0.046	156	715	46	54	0.000	23	23	28	26	-50
3	13	2	"PFM0225"	"M24933_4"	12980	21370	110	610	605	200	129	134	39	96	95	0	1249	1181	413	110	122	122	97	93	0	0.422	0.444	0.424	0.415	1.850	0.411	0.785	80	486	1620	1547	-1.244	481	1139	476	1071	0
3	14	2	"PFM0412"	"M36754_1"	13170	21370	120	1516	1485	474	129	134	53	100	100	0	1402	1310	455	112	126	161	95	93	0	1.075	1.132	1.114	1.249	2.272	1.107	0.828	120	570	2677	2554	0.105	1387	1290	1356	1198	0
3	15	2	"PFM0630"	"M46462_5"	13360	21370	110	358	357	131	134	146	87	83	70	0	907	832	342	113	152	210	85	78	0	0.282	0.310	0.303	0.328	2.039	0.293	0.653	80	498	1018	942	-1.826	224	794	223	719	0
3	16	2	"PFM0465"	"M38247_1"	13560	21380	120	668	653	295	134	146	76	90	83	0	647	610	221	111	141	161	90	79	0	0.996	1.040	1.074	1.002	2.245	1.129	0.673	120	563	1070	1018	-0.005	534	536	519	499	0
3	17	2	"PFM0026"	"M11919_1"	13750	21380	120	7289	6814	2727	129	135	38	100	100	0	8116	7500	2400	112	114	19	100	100	0	0.895	0.905	0.936	0.822	2.237	0.934	0.823	120	549	15164	14073	-0.161	7160	8004	6685	7388	0
3	18	2	"PFM0819"	"M5894_4"	13940	21380	120	838	806	328	130	136	48	96	92	0	574	557	178	112	115	25	97	96	0	1.532	1.519	1.531	1.438	2.409	1.725	0.713	120	515	1170	1121	0.616	708	462	676	445	0
3	19	2	"PFM0473"	"M38757_6"	14130	21380	130	355	384	213	133	181	202	54	15	0	326	317	97	113	133	80	89	67	0	1.042	1.230	1.103	1.083	2.769	2.426	0.630	120	544	435	455	0.060	222	213	251	204	0
3	20	2	"PFM0062"	"M14235_3"	14320	21380	120	1356	1252	495	128	132	42	100	99	0	2656	2465	827	110	113	19	100	100	0	0.482	0.477	0.500	0.459	2.220	0.452	0.769	120	532	3774	3479	-1.052	1228	2546	1124	2355	0
3	21	2	"PFM0821"	"M59170_2"	14510	21380	120	1029	1004	374	124	130	46	96	94	0	2017	1807	803	111	113	18	98	96	0	0.475	0.519	0.512	0.579	2.580	0.448	0.754	120	536	2811	2576	-1.075	905	1906	880	1696	0
3	22	2	"PFN0022"	"N127_5"	14700	21380	120	901	829	295	122	127	39	99	95	0	327	325	95	110	113	20	93	91	0	3.590	3.288	3.398	3.102	2.224	3.789	0.692	120	574	996	922	1.844	779	217	707	215	0
3	1	3	"PFN0013"	"N127_32"	10710	21560	120	598	577	220	142	146	41	94	92	0	447	430	132	119	122	21	96	95	0	1.390	1.399	1.414	1.363	2.255	1.411	0.543	120	615	784	746	0.475	456	328	435	311	0
3	2	3	"PFN0021"	"N127_48"	10900	21560	120	373	368	141	132	136	37	90	85	0	504	475	171	116	117	17	95	95	0	0.621	0.657	0.617	0.637	2.715	0.626	0.543	120	529	629	595	-0.687	241	388	236	359	0
3	3	3	"PFN0027"	"N128_1"	11090	21560	120	185	195	63	132	133	37	60	35	0	184	191	48	116	117	19	89	81	0	0.779	0.840	0.930	0.952	3.056	1.552	0.193	120	540	121	138	-0.360	53	68	63	75	0
3	4	3	"PFN0057"	"N128_56"	11270	21560	110	483	478	171	126	128	37	97	92	0	525	496	128	117	120	37	98	98	0	0.875	0.929	0.944	0.852	2.039	0.934	0.712	80	488	765	731	-0.193	357	408	352	379	0
3	5	3	"PFB0078"	"B297"	11470	21560	120	355	361	129	125	128	33	95	90	0	477	454	126	121	124	35	96	95	0	0.646	0.709	0.656	0.634	2.364	0.740	0.633	120	548	586	569	-0.630	230	356	236	333	0
3	6	3	"PFB0080"	"B3"	11660	21560	120	969	909	316	125	127	31	99	97	0	567	500	190	117	119	21	93	89	0	1.876	2.047	1.917	2.072	2.381	2.089	0.757	120	549	1294	1167	0.907	844	450	784	383	0
3	7	3	"PFB0083"	"B306"	11850	21560	120	272	283	102	124	127	35	92	83	0	246	245	59	113	116	26	92	89	0	1.113	1.205	1.096	1.090	2.507	1.596	0.439	120	548	281	291	0.154	148	133	159	132	0
3	8	3	"PFB0085"	"B310"	12040	21560	120	473	478	139	126	137	108	95	86	0	677	624	204	112	121	78	94	90	0	0.614	0.688	0.662	0.715	2.426	0.646	0.725	120	582	912	864	-0.703	347	565	352	512	0
3	9	3	"PFB0090"	"B32"	12240	21560	110	197	217	80	124	131	53	65	32	0	194	201	73	112	117	72	53	21	0	0.890	1.045	1.105	0.997	2.705	2.000	0.252	80	505	155	182	-0.168	73	82	93	89	0
3	10	3	"PFB0092"	"B322"	12410	21560	110	359	376	121	124	128	38	97	93	0	334	340	75	110	112	20	100	100	0	1.049	1.096	1.066	1.006	1.908	1.182	0.603	80	494	459	482	0.069	235	224	252	230	0
3	11	3	"PFB0109"	"B366"	12600	21560	110	506	505	144	126	131	40	100	97	0	525	528	109	110	113	30	100	100	0	0.916	0.907	0.864	0.859	1.617	0.951	0.764	80	521	795	797	-0.127	380	415	379	418	0
3	12	3	"PFB0111"	"B370"	12790	21560	110	316	328	124	130	134	42	87	80	0	270	265	85	111	118	40	86	80	0	1.170	1.286	1.242	1.127	2.966	1.365	0.602	80	517	345	352	0.226	186	159	198	154	0
3	13	3	"PFB0114"	"B374"	12980	21570	120	247	288	219	126	134	64	78	47	0	371	406	362	110	123	117	85	58	0	0.464	0.547	0.534	0.496	2.560	0.418	0.230	120	589	382	458	-1.109	121	261	162	296	0
3	14	3	"PFB0120"	"B388"	13180	21570	120	196	211	79	127	132	61	53	28	0	239	240	78	108	112	33	90	82	0	0.527	0.636	0.678	0.519	3.198	0.765	0.308	120	550	200	216	-0.925	69	131	84	132	0
3	15	3	"PFB0122"	"B391"	13370	21570	120	1156	1102	492	130	136	49	99	95	0	705	680	233	109	126	125	94	87	0	1.721	1.702	1.713	1.629	2.740	2.018	0.668	120	548	1622	1543	0.784	1026	596	972	571	0
3	16	3	"PFB0125"	"B397"	13560	21570	120	361	358	115	130	136	41	94	89	0	405	403	112	110	112	18	99	96	0	0.783	0.778	0.774	0.731	2.315	0.811	0.597	120	527	526	521	-0.353	231	295	228	293	0
3	17	3	"PFB0143"	"B440"	13740	21570	110	258	269	86	126	129	34	92	83	0	258	257	66	110	111	16	96	92	0	0.892	0.973	0.950	0.914	2.337	1.082	0.443	80	461	280	290	-0.165	132	148	143	147	0
3	18	3	"PFB0145"	"B444"	13930	21570	120	854	830	276	123	128	35	100	97	0	412	408	123	110	113	17	95	93	0	2.421	2.372	2.331	2.315	2.077	2.613	0.692	120	549	1033	1005	1.275	731	302	707	298	0
3	19	3	"PFB0147"	"B449"	14140	21570	140	1043	979	462	135	312	504	78	41	0	453	421	180	115	180	182	77	42	0	2.686	2.758	2.547	2.545	2.253	3.026	0.768	156	605	1246	1150	1.426	908	338	844	306	0
3	20	3	"PFB0149"	"B453"	14310	21570	110	566	573	177	132	194	277	82	27	0	659	651	166	113	145	126	97	93	0	0.795	0.820	0.780	0.793	1.999	0.833	0.729	80	444	980	979	-0.331	434	546	441	538	0
3	21	3	"PFB0151"	"B456"	14500	21570	110	2945	2668	1133	129	163	335	95	87	0	725	673	234	113	135	124	92	87	0	4.601	4.534	4.716	4.463	2.545	5.448	0.716	80	507	3428	3099	2.202	2816	612	2539	560	0
3	22	3	"PFB0153"	"B458"	14690	21570	110	258	270	94	127	158	331	3	0	0	238	240	58	111	126	101	68	8	0	1.031	1.109	1.168	1.094	2.179	1.381	0.481	80	517	258	272	0.045	131	127	143	129	0
3	1	4	"PFB0170"	"B491"	10700	21750	110	1930	1848	592	128	135	40	100	100	0	1348	1322	320	114	120	68	100	100	0	1.460	1.424	1.435	1.350	1.552	1.496	0.845	80	551	3036	2928	0.546	1802	1234	1720	1208	0
3	2	4	"PFB0172"	"B496"	10910	21760	130	322	329	127	128	133	39	85	80	0	280	269	80	114	120	64	85	67	0	1.169	1.297	1.297	1.143	2.036	3.787	0.228	120	637	360	356	0.225	194	166	201	155	0
3	3	4	"PFB0174"	"B498"	11090	21750	110	499	518	179	128	132	37	96	95	0	329	321	91	113	116	22	98	93	0	1.718	1.875	1.872	1.901	2.222	2.389	0.627	80	499	587	598	0.780	371	216	390	208	0
3	4	4	"PFB0177"	"B50"	11290	21750	110	220	231	88	127	131	38	71	56	0	195	194	58	114	117	34	83	63	0	1.148	1.300	1.000	0.984	3.691	1.797	0.293	80	517	174	184	0.199	93	81	104	80	0
3	5	4	"PFB0179"	"B504"	11470	21760	120	636	575	243	126	129	33	87	85	0	584	550	170	114	116	17	94	93	0	1.085	1.030	1.110	0.989	2.439	1.125	0.702	120	557	980	885	0.118	510	470	449	436	0
3	6	4	"PFB0181"	"B506"	11670	21760	120	246	252	97	127	130	34	81	70	0	249	243	72	114	115	17	90	87	0	0.881	0.969	1.030	0.848	2.529	1.239	0.438	120	534	254	254	-0.182	119	135	125	129	0
3	7	4	"PFD0024"	"D12635_25"	11850	21760	120	1815	1694	654	126	129	36	100	99	0	697	670	196	111	113	15	99	99	0	2.882	2.805	2.851	2.720	2.125	3.182	0.796	120	519	2275	2127	1.527	1689	586	1568	559	0
3	8	4	"PFD0027"	"D12635_33"	12040	21760	120	339	337	137	124	128	35	90	86	0	282	276	95	111	113	17	89	85	0	1.257	1.291	1.243	1.194	2.378	1.523	0.449	120	535	386	378	0.330	215	171	213	165	0
3	9	4	"PFD0029"	"D12635_37"	12230	21760	120	1225	1358	1319	126	131	53	100	98	0	451	809	2596	111	113	22	95	93	0	3.232	1.765	3.298	3.303	2.400	0.575	0.659	120	540	1439	1930	1.693	1099	340	1232	698	0
3	10	4	"PFD0031"	"D12635_39"	12410	21760	110	1258	1172	424	127	140	110	96	91	0	958	843	303	111	130	125	92	86	0	1.335	1.428	1.332	1.436	2.231	1.407	0.776	80	494	1978	1777	0.417	1131	847	1045	732	0
3	11	4	"PFD0034"	"D12635_48"	12590	21760	110	425	435	124	130	142	107	95	78	0	579	582	149	111	132	129	98	90	0	0.630	0.648	0.620	0.611	1.903	0.594	0.677	80	525	763	776	-0.666	295	468	305	471	0
3	12	4	"PFD0036"	"D12635_51"	12790	21760	110	3444	3273	1153	128	143	156	97	95	0	1915	1733	596	111	136	206	97	93	0	1.838	1.939	1.889	1.867	2.080	1.924	0.816	80	536	5120	4767	0.878	3316	1804	3145	1622	0
3	13	4	"PFD0064"	"D16785_11"	12980	21760	110	299	307	117	125	142	169	52	11	0	285	277	81	108	135	211	23	0	0	0.983	1.077	1.000	0.996	2.370	1.293	0.557	80	498	351	351	-0.025	174	177	182	169	0
3	14	4	"PFD0066"	"D16785_17"	13170	21760	110	661	761	390	125	131	43	100	100	0	365	393	152	109	117	45	100	98	0	2.094	2.239	2.336	2.149	1.687	2.670	0.740	80	495	792	920	1.066	536	256	636	284	0
3	15	4	"PFD0069"	"D16785_21"	13370	21770	120	420	473	243	128	134	42	92	87	0	429	427	153	111	115	23	96	94	0	0.918	1.092	0.993	0.968	2.262	1.270	0.640	120	547	610	661	-0.123	292	318	345	316	0
3	16	4	"PFD0073"	"D16785_3"	13550	21760	110	13701	12506	4351	136	224	992	98	96	0	4043	3615	1126	115	168	439	96	93	0	3.453	3.534	3.553	3.394	2.098	3.953	0.807	80	478	17493	15870	1.788	13565	3928	12370	3500	0
3	17	4	"PFD0075"	"D16785_33"	13750	21760	110	498	485	189	130	200	928	0	0	0	280	269	82	111	150	354	0	0	0	2.178	2.247	2.286	2.235	2.199	2.769	0.618	80	521	537	513	1.123	368	169	355	158	0
3	18	4	"PFD0077"	"D16785_36"	13940	21770	120	720	655	260	129	132	37	93	88	0	917	858	322	111	114	24	97	95	0	0.733	0.704	0.772	0.710	2.790	0.680	0.702	120	522	1397	1273	-0.448	591	806	526	747	0
3	19	4	"PFD0096"	"D17715_112"	14120	21770	150	1097	1152	798	137	312	510	71	46	0	556	532	272	115	186	196	77	55	0	2.177	2.434	2.357	2.193	1.893	2.883	0.825	156	654	1401	1432	1.122	960	441	1015	417	-50
3	20	4	"PFD0098"	"D17715_12"	14330	21770	130	1469	1315	669	139	361	561	78	55	0	698	651	240	117	215	232	85	67	0	2.289	2.202	2.289	1.916	2.470	2.609	0.763	120	569	1911	1710	1.195	1330	581	1176	534	0
3	21	4	"PFD0102"	"D17715_13"	14500	21770	120	851	835	358	132	194	386	81	42	0	531	497	172	113	143	146	84	78	0	1.720	1.831	1.806	1.805	2.796	2.119	0.690	120	514	1137	1087	0.782	719	418	703	384	0
3	22	4	"PFD0104"	"D17715_134"	14700	21770	120	381	379	148	125	129	35	87	84	0	303	285	100	108	110	17	89	88	0	1.313	1.435	1.455	1.402	2.904	1.616	0.558	120	552	451	431	0.393	256	195	254	177	0
3	1	5	"PFD0106"	"D17715_138"	10710	21940	110	469	450	152	127	133	39	96	91	0	373	350	133	114	120	66	83	80	0	1.320	1.369	1.308	1.340	1.929	1.448	0.693	80	570	601	559	0.401	342	259	323	236	0
3	2	5	"PFD0108"	"D17715_140"	10900	21940	110	589	538	222	127	133	47	86	85	0	431	394	141	113	120	46	88	86	0	1.453	1.463	1.433	1.360	2.049	1.576	0.725	80	517	780	692	0.539	462	318	411	281	0
3	3	5	"PFD0130"	"D17715_44"	11100	21950	100	331	311	138	125	131	47	78	70	0	334	318	117	112	117	39	88	82	0	0.928	0.903	0.913	0.781	3.560	1.017	0.524	80	480	428	392	-0.108	206	222	186	206	0
3	4	5	"PFD0132"	"D17715_47"	11290	21950	110	529	504	216	125	129	37	90	88	0	490	455	163	112	114	18	93	91	0	1.069	1.105	1.054	1.033	2.463	1.282	0.659	80	486	782	722	0.096	404	378	379	343	0
3	5	5	"PFD0134"	"D17715_5"	11450	21950	110	340	356	123	124	128	36	98	91	0	311	309	76	112	114	17	98	98	0	1.085	1.178	1.183	1.075	2.015	1.365	0.556	80	465	415	429	0.118	216	199	232	197	0
3	6	5	"PFD0136"	"D17715_51"	11660	21950	100	271	288	104	125	129	34	90	86	0	351	334	124	113	116	24	90	87	0	0.613	0.738	0.741	0.683	2.196	0.712	0.548	80	443	384	384	-0.705	146	238	163	221	0
3	7	5	"PFD0138"	"D17715_56"	11840	21950	110	642	611	228	127	130	35	98	96	0	1075	985	345	113	123	87	96	91	0	0.535	0.555	0.565	0.554	2.130	0.495	0.707	80	487	1477	1356	-0.901	515	962	484	872	0
3	8	5	"PFD0141"	"D17715_61"	12030	21950	110	417	414	176	128	133	46	91	85	0	323	309	120	112	125	91	80	61	0	1.370	1.452	1.331	1.279	2.620	1.642	0.484	80	481	500	483	0.454	289	211	286	197	0
3	9	5	"PFE0196"	"E18169_1"	12230	21950	120	845	823	294	129	134	44	97	95	0	649	658	164	110	115	37	99	99	0	1.328	1.266	1.231	1.231	2.019	1.383	0.754	120	538	1255	1242	0.410	716	539	694	548	0
3	10	5	"PFE0199"	"E18440_1"	12420	21950	110	447	457	145	129	138	84	97	83	0	574	562	151	110	122	99	97	93	0	0.685	0.726	0.708	0.684	1.818	0.750	0.560	80	499	782	780	-0.545	318	464	328	452	0
3	11	5	"PFE0201"	"E18440_5"	12610	21940	110	234	248	90	128	136	56	75	47	0	253	257	66	109	116	47	95	82	0	0.736	0.811	0.815	0.679	2.454	1.069	0.372	80	505	250	268	-0.442	106	144	120	148	0
3	12	5	"PFE0203"	"E18445_1"	12790	21940	110	383	389	128	130	141	158	73	37	0	549	543	123	108	129	205	95	61	0	0.574	0.595	0.599	0.545	1.876	0.579	0.653	80	500	694	694	-0.802	253	441	259	435	0
3	13	5	"PFE0206"	"E18512_1"	12980	21940	100	226	231	83	128	129	35	72	58	0	404	404	90	107	111	26	100	100	0	0.330	0.347	0.396	0.284	2.908	0.329	0.335	80	478	395	400	-1.600	98	297	103	297	0
3	14	5	"PFE0208"	"E18512_4"	13180	21940	110	303	297	92	123	127	36	92	82	0	257	259	62	110	112	19	98	97	0	1.224	1.168	1.159	1.107	2.244	1.241	0.472	80	524	327	323	0.292	180	147	174	149	0
3	15	5	"PFE0230"	"E19008_1"	13370	21940	110	481	463	163	126	130	39	96	92	0	945	879	297	110	115	41	100	98	0	0.425	0.438	0.405	0.423	2.199	0.418	0.711	80	478	1190	1106	-1.234	355	835	337	769	0
3	16	5	"PFE0234"	"E19248_7"	13550	21940	110	2124	1927	706	128	203	945	83	57	0	774	706	235	113	159	414	80	8	0	3.020	3.034	3.019	2.759	1.831	3.573	0.773	80	525	2657	2392	1.594	1996	661	1799	593	0
3	17	5	"PFE0237"	"E19278_2"	13750	21950	110	242	251	93	128	131	35	78	62	0	360	348	103	112	115	28	95	91	0	0.460	0.521	0.471	0.446	2.839	0.499	0.405	80	526	362	359	-1.121	114	248	123	236	0
3	18	5	"PFE0239"	"E19278_6"	13930	21950	90	154	154	45	132	133	35	30	15	0	160	165	29	111	115	26	82	44	0	0.449	0.407	0.626	0.728	2.757	1.243	0.005	52	362	71	76	-1.155	22	49	22	54	0
3	19	5	"PFE0243"	"E19631_3"	14120	21950	110	899	847	319	128	132	39	97	96	0	898	820	302	113	122	67	97	90	0	0.982	1.017	0.945	1.028	2.150	0.978	0.698	80	472	1556	1426	-0.026	771	785	719	707	0
3	20	5	"PFE0246"	"E19695_2"	14310	21950	110	583	559	172	126	135	73	96	92	0	499	478	119	113	127	84	97	88	0	1.184	1.186	1.145	1.164	2.021	1.220	0.730	80	486	843	798	0.244	457	386	433	365	0
3	21	5	"PFE0270"	"E20800_3"	14490	21950	110	915	887	347	129	155	149	95	85	0	389	375	115	113	132	93	91	81	0	2.848	2.893	2.910	2.720	2.087	3.315	0.708	80	449	1062	1020	1.510	786	276	758	262	0
3	22	5	"PFE0275"	"E21089_1"	14680	21950	150	149	158	53	126	131	48	32	8	0	127	134	35	108	112	33	35	14	0	1.211	1.231	1.260	1.307	3.950	1.920	0.328	156	787	42	58	0.276	23	19	32	26	-50
3	1	6	"PFE0277"	"E21208_2"	10720	22140	100	243	256	94	130	137	44	82	65	0	225	252	150	114	117	21	93	85	0	1.018	0.913	1.057	1.008	2.254	0.726	0.508	80	497	224	264	0.026	113	111	126	138	0
3	2	6	"PFE0279"	"E21208_4"	10910	22140	110	404	404	160	127	133	36	90	86	0	282	275	68	114	118	34	93	88	0	1.649	1.720	1.659	1.540	2.377	2.092	0.583	80	509	445	438	0.721	277	168	277	161	0
3	3	6	"PFE0282"	"E21586_1"	11090	22130	110	612	571	252	130	137	60	83	82	0	672	576	267	113	120	66	87	77	0	0.862	0.952	0.896	0.953	2.472	0.960	0.720	80	498	1041	904	-0.214	482	559	441	463	0
3	4	6	"PFE0285"	"E21786_1"	11290	22130	110	623	566	264	126	136	62	87	80	0	1118	1039	370	114	119	54	96	92	0	0.495	0.476	0.514	0.411	2.566	0.479	0.703	80	475	1501	1365	-1.014	497	1004	440	925	0
3	5	6	"PFE0322"	"E23195_1"	11440	22120	110	557	539	215	130	138	56	92	88	0	481	450	149	115	124	60	93	88	0	1.167	1.221	1.192	1.133	2.050	1.262	0.707	80	468	793	744	0.222	427	366	409	335	0
3	6	6	"PFE0330"	"E23784_1"	11640	22120	110	1302	1222	426	128	140	63	92	92	0	612	573	206	117	127	66	96	91	0	2.372	2.399	2.206	2.147	2.956	2.451	0.733	80	541	1669	1550	1.246	1174	495	1094	456	0
3	7	6	"PFE0333"	"E23986_1"	11850	22130	110	291	294	117	128	135	51	85	68	0	268	266	67	114	126	94	87	33	0	1.058	1.092	1.113	0.972	2.637	1.472	0.408	80	519	317	318	0.082	163	154	166	152	0
3	8	6	"PFE0342"	"E24470_2"	12030	22120	110	853	811	312	129	132	40	98	96	0	879	788	288	112	120	49	91	87	0	0.944	1.009	0.994	0.999	3.551	0.959	0.703	80	491	1491	1358	-0.083	724	767	682	676	0
3	9	6	"PFE0347"	"E24550_1"	12220	22130	120	248	249	86	126	128	33	85	71	0	240	232	77	110	114	39	82	70	0	0.938	1.008	0.983	0.917	2.669	1.157	0.408	120	545	252	245	-0.092	122	130	123	122	0
3	10	6	"PFE0349"	"E24569_3"	12400	22130	110	555	541	201	125	129	38	95	92	0	467	440	126	110	114	26	100	98	0	1.204	1.261	1.304	1.112	2.323	1.342	0.670	80	493	787	746	0.268	430	357	416	330	0
3	11	6	"PFF0266"	"F17836_2"	12590	22130	110	734	723	248	128	136	49	96	92	0	578	566	175	112	121	57	97	92	0	1.300	1.311	1.273	1.262	1.882	1.279	0.719	80	532	1072	1049	0.379	606	466	595	454	0
3	12	6	"PFF0268"	"F17989_2"	12790	22140	120	455	450	177	128	131	44	90	85	0	522	480	179	109	117	52	90	86	0	0.792	0.868	0.783	0.814	2.610	1.230	0.407	120	602	740	693	-0.337	327	413	322	371	0
3	13	6	"PFF0274"	"F18154_3"	12980	22140	110	201	205	66	128	130	34	70	52	0	204	207	58	111	113	20	90	85	0	0.785	0.802	0.836	0.733	3.104	1.197	0.231	80	470	166	173	-0.349	73	93	77	96	0
3	14	6	"PFF0278"	"F18417_1"	13150	22140	120	1418	1299	539	127	131	38	97	95	0	1278	1171	442	112	114	18	96	95	0	1.107	1.107	1.136	1.094	2.680	1.149	0.753	120	593	2457	2231	0.147	1291	1166	1172	1059	0
3	15	6	"PFF0285"	"F18525_1"	13360	22150	120	350	357	132	124	130	38	93	85	0	542	508	172	113	116	36	94	92	0	0.527	0.590	0.593	0.576	2.404	0.589	0.622	120	628	655	628	-0.925	226	429	233	395	0
3	16	6	"PFF0289"	"F18567_3"	13570	22140	110	188	197	66	125	132	38	65	45	0	195	195	58	114	116	29	83	65	0	0.778	0.889	1.013	0.726	3.781	1.560	0.130	80	519	144	153	-0.363	63	81	72	81	0
3	17	6	"PFF0323"	"F19549_1"	13740	22130	110	2059	1969	775	129	133	36	100	100	0	1278	1174	446	113	120	68	98	97	0	1.657	1.734	1.701	1.680	1.886	1.724	0.783	80	506	3095	2901	0.728	1930	1165	1840	1061	0
3	18	6	"PFF0329"	"F19626_1"	13940	22140	120	226	236	92	125	129	34	82	61	0	235	227	75	114	120	64	75	44	0	0.835	0.982	0.925	0.965	2.609	1.207	0.374	120	586	222	224	-0.261	101	121	111	113	0
3	19	6	"PFF0332"	"F19746_5"	14120	22140	120	206	221	72	127	130	35	79	53	0	212	211	71	115	122	60	74	37	0	0.814	0.979	0.966	0.884	3.024	1.083	0.323	120	558	176	190	-0.296	79	97	94	96	0
3	20	6	"PFF0334"	"F19787_2"	14310	22140	110	2795	2651	903	125	129	37	100	100	0	5812	5267	1731	114	121	39	100	100	0	0.469	0.490	0.464	0.468	1.864	0.442	0.811	80	489	8368	7679	-1.094	2670	5698	2526	5153	0
3	21	6	"PFF0336"	"F19828_2"	14500	22150	120	260	278	106	125	133	52	80	64	0	311	301	88	115	121	43	94	85	0	0.689	0.823	0.777	0.644	2.594	0.914	0.495	120	576	331	339	-0.538	135	196	153	186	0
3	22	6	"PFF0338"	"F19846_4"	14690	22150	120	262	274	101	126	129	36	87	79	0	258	256	70	111	113	18	94	93	0	0.925	1.021	0.953	0.967	2.439	1.249	0.428	120	574	283	293	-0.112	136	147	148	145	0
3	1	7	"PFF0364"	"F20448_4"	10680	22320	110	751	742	316	132	146	90	93	86	0	860	795	309	117	134	113	88	86	0	0.833	0.900	0.883	0.885	2.206	0.888	0.728	80	581	1362	1288	-0.263	619	743	610	678	0
3	2	7	"PFF0366"	"F20625_1"	10900	22330	120	423	407	158	129	142	90	85	76	0	705	648	256	116	133	115	89	82	0	0.499	0.523	0.525	0.568	3.124	0.501	0.683	120	567	883	810	-1.002	294	589	278	532	0
3	3	7	"PFF0369"	"F20760_1"	11070	22320	120	587	565	187	128	135	56	96	93	0	711	688	185	115	123	65	98	98	0	0.770	0.763	0.730	0.756	2.150	0.764	0.760	120	540	1055	1010	-0.377	459	596	437	573	0
3	4	7	"PFF0372"	"F20855_1"	11260	22320	110	315	310	104	127	133	37	91	86	0	284	275	77	115	118	22	95	91	0	1.112	1.144	1.166	1.143	1.878	1.266	0.601	80	515	357	343	0.154	188	169	183	160	0
3	5	7	"PFF0375"	"F20870_2"	11450	22330	120	396	401	145	132	138	48	95	89	0	406	402	118	117	123	47	94	92	0	0.913	0.944	0.885	0.880	2.469	1.023	0.596	120	602	553	554	-0.131	264	289	269	285	0
3	6	7	"PFF0378"	"F20896_3"	11650	22330	120	257	270	107	129	134	41	80	69	0	291	282	92	116	120	36	86	85	0	0.731	0.849	0.762	0.776	2.825	1.008	0.464	120	594	303	307	-0.451	128	175	141	166	0
3	7	7	"PFF0409"	"F22107_2"	11840	22330	120	264	263	86	127	129	35	87	75	0	263	264	90	110	113	18	88	85	0	0.895	0.883	0.962	0.862	2.407	0.973	0.450	120	574	290	290	-0.159	137	153	136	154	0
3	8	7	"PFF0415"	"F22233_2"	12030	22330	110	562	549	192	124	127	34	97	95	0	515	497	138	109	112	19	100	100	0	1.079	1.095	1.056	1.029	1.875	1.081	0.712	80	526	844	813	0.109	438	406	425	388	0
3	9	7	"PFF0417"	"F2227_1"	12210	22330	110	1923	1794	615	122	133	97	98	95	0	1101	988	356	109	124	110	96	92	0	1.816	1.902	1.794	1.938	2.398	1.889	0.804	80	508	2793	2551	0.860	1801	992	1672	879	0
3	10	7	"PFF0420"	"F22395_1"	12410	22340	120	207	217	71	122	132	91	45	10	0	207	197	60	109	122	104	46	1	0	0.867	1.080	1.007	0.960	2.709	1.317	0.245	120	586	183	183	-0.205	85	98	95	88	0
3	11	7	"PFF0431"	"F22631_1"	12600	22340	120	263	266	100	124	129	37	82	73	0	255	262	94	110	112	32	90	84	0	0.959	0.934	0.958	0.882	2.520	1.014	0.484	120	566	284	294	-0.061	139	145	142	152	0
3	12	7	"PFF0435"	"F22741_2"	12790	22340	120	667	642	280	125	129	35	93	92	0	610	567	196	107	109	16	97	95	0	1.078	1.124	1.145	1.064	2.593	1.226	0.754	120	535	1045	977	0.108	542	503	517	460	0
3	13	7	"PFF1070"	"F45236_1"	12980	22340	120	1169	1063	505	128	132	43	97	92	0	910	778	352	110	114	52	85	82	0	1.301	1.400	1.460	1.481	2.945	1.450	0.746	120	554	1841	1603	0.380	1041	800	935	668	0
3	14	7	"PFF1072"	"F4524_3"	13170	22340	110	320	331	113	129	135	46	90	83	0	419	410	130	113	119	56	93	88	0	0.624	0.680	0.627	0.657	2.061	0.622	0.526	80	499	497	499	-0.680	191	306	202	297	0
3	15	7	"PFF1075"	"F45282_1"	13370	22330	110	441	442	174	130	135	37	93	88	0	586	547	218	113	116	24	92	90	0	0.658	0.719	0.641	0.720	2.884	0.669	0.630	80	486	784	746	-0.605	311	473	312	434	0
3	16	7	"PFF1077"	"F45296_2"	13550	22340	120	390	380	150	126	131	38	88	83	0	373	341	133	113	115	20	87	85	0	1.015	1.114	1.062	1.078	2.722	1.139	0.608	120	596	524	482	0.022	264	260	254	228	0
3	17	7	"PFF1080"	"F45354_1"	13750	22340	110	646	605	237	129	134	38	97	96	0	586	577	182	114	116	24	97	97	0	1.095	1.028	0.994	0.960	2.315	1.059	0.722	80	531	989	939	0.131	517	472	476	463	0
3	18	7	"PFF1082"	"F4541_1"	13930	22340	110	800	759	309	130	132	35	100	97	0	1217	1121	380	114	120	54	95	93	0	0.607	0.625	0.693	0.629	2.128	0.599	0.733	80	508	1773	1636	-0.719	670	1103	629	1007	0
3	19	7	"PFF1120"	"F46301_17"	14120	22340	110	348	355	135	128	132	37	92	86	0	821	745	268	118	125	67	91	86	0	0.313	0.362	0.360	0.330	2.079	0.315	0.562	80	520	923	854	-1.676	220	703	227	627	0
3	20	7	"PFF1128"	"F46381_1"	14320	22340	120	855	742	332	124	131	39	95	86	0	1655	1473	632	116	121	34	94	90	0	0.475	0.455	0.504	0.451	3.167	0.416	0.702	120	549	2270	1975	-1.074	731	1539	618	1357	0
3	21	7	"PFF1133"	"F46513_1"	14490	22340	110	1330	1257	402	126	132	37	100	100	0	2346	2193	665	116	121	49	100	100	0	0.540	0.545	0.544	0.545	1.461	0.495	0.783	80	444	3434	3208	-0.889	1204	2230	1131	2077	0
3	22	7	"PFF1136"	"F46584_1"	14690	22340	110	1354	1292	514	126	131	38	98	95	0	4899	4184	1780	115	127	128	100	98	0	0.257	0.287	0.263	0.289	1.900	0.245	0.750	80	519	6012	5235	-1.962	1228	4784	1166	4069	0
3	1	8	"PFF1138"	"F46705_1"	10700	22520	110	868	775	333	129	134	42	97	90	0	2151	1914	708	115	125	90	100	95	0	0.363	0.359	0.365	0.322	2.444	0.340	0.761	80	560	2775	2445	-1.462	739	2036	646	1799	0
3	2	8	"PFF1140"	"F46816_1"	10890	22520	110	362	346	114	127	130	36	96	87	0	568	540	140	114	123	86	96	91	0	0.518	0.514	0.517	0.489	1.831	0.497	0.597	80	488	689	645	-0.950	235	454	219	426	0
3	3	8	"PFF1163"	"F47563_1"	11070	22520	110	507	508	187	128	131	36	97	96	0	333	331	82	115	116	18	97	96	0	1.739	1.759	1.780	1.645	1.965	1.922	0.661	80	541	597	596	0.798	379	218	380	216	0
3	4	8	"PFF1165"	"F47822_1"	11280	22530	110	251	268	81	128	132	36	91	77	0	446	437	115	114	117	25	98	98	0	0.370	0.433	0.414	0.400	2.212	0.458	0.345	80	532	455	463	-1.433	123	332	140	323	0
3	5	8	"PFF1167"	"F47864_3"	11460	22520	110	247	262	134	131	137	73	72	30	0	374	369	130	114	117	23	97	92	0	0.446	0.514	0.486	0.467	2.372	0.485	0.292	80	511	376	386	-1.164	116	260	131	255	0
3	6	8	"PFF1175"	"F48138_1"	11660	22530	110	256	279	194	128	134	73	70	41	0	270	265	82	113	115	18	93	87	0	0.815	0.993	0.867	0.870	2.716	2.941	0.176	80	499	285	303	-0.295	128	157	151	152	0
3	7	8	"PFF1179"	"F48181_2"	11840	22520	110	371	381	121	125	127	33	97	95	0	827	810	219	108	112	43	100	100	0	0.342	0.365	0.345	0.342	1.716	0.295	0.616	80	479	965	958	-1.547	246	719	256	702	0
3	8	8	"PFF1182"	"F48253_3"	12040	22530	110	208	217	96	123	127	32	77	57	0	194	197	50	108	110	18	91	87	0	0.988	1.056	0.932	0.873	3.972	1.928	0.224	80	448	171	183	-0.017	85	86	94	89	0
3	9	8	"PFF1197"	"F48515_1"	12220	22520	110	655	644	212	121	128	69	95	92	0	557	517	178	109	118	95	90	85	0	1.192	1.282	1.224	1.257	2.597	1.190	0.695	80	498	982	931	0.253	534	448	523	408	0
3	10	8	"PFF1204"	"F48839_1"	12410	22520	110	626	602	278	124	128	43	93	86	0	364	360	139	108	113	37	91	87	0	1.961	1.897	1.879	1.893	2.664	2.172	0.635	80	496	758	730	0.972	502	256	478	252	0
3	11	8	"PFF1208"	"F49178_1"	12600	22530	100	182	195	61	124	129	45	58	30	0	159	165	34	108	111	27	82	46	0	1.137	1.246	1.317	1.061	2.995	2.346	0.185	80	466	109	128	0.186	58	51	71	57	0
3	12	8	"PFF1210"	"F4934_1"	12800	22530	110	490	491	185	128	133	35	96	93	0	427	422	111	107	109	17	100	98	0	1.131	1.152	1.146	1.009	1.927	1.288	0.693	80	479	682	678	0.178	362	320	363	315	0
3	13	8	"PFF1215"	"F49538_1"	12990	22530	120	2142	1883	949	128	134	44	98	95	0	1902	1697	773	109	116	58	95	90	0	1.123	1.105	1.157	1.106	3.707	1.158	0.746	120	512	3807	3343	0.168	2014	1793	1755	1588	0
3	14	8	"PFF1218"	"F49644_4"	13170	22530	120	1168	1091	523	127	134	49	95	90	0	646	575	245	110	115	53	85	83	0	1.942	2.073	2.133	2.066	3.036	2.302	0.726	120	558	1577	1429	0.958	1041	536	964	465	0
3	15	8	"PFF1901"	"F8433_1"	13370	22530	110	3282	3160	1193	128	134	43	100	100	0	880	844	291	110	113	22	97	96	0	4.096	4.131	4.302	4.408	1.859	4.597	0.774	80	511	3924	3766	2.034	3154	770	3032	734	0
3	16	8	"PFF1905"	"F8612_1"	13550	22530	110	3577	3234	1341	131	238	694	92	86	0	1429	1266	549	110	163	284	85	80	0	2.613	2.684	2.649	2.773	2.026	2.847	0.771	80	468	4765	4259	1.385	3446	1319	3103	1156	0
3	17	8	"PFF1913"	"F8921_1"	13730	22530	110	1645	1566	621	128	232	660	85	70	0	1824	1601	726	111	181	333	83	77	0	0.886	0.965	0.906	0.958	2.265	1.085	0.605	80	524	3230	2928	-0.175	1517	1713	1438	1490	0
3	18	8	"PFF1915"	"F8939_2"	13940	22540	130	305	311	114	126	134	71	80	65	0	387	360	150	111	134	182	73	25	0	0.649	0.743	0.712	0.770	2.417	0.768	0.572	120	696	455	434	-0.625	179	276	185	249	0
3	19	8	"PFF1919"	"F9091_1"	14120	22530	110	549	520	224	121	131	59	88	85	0	365	348	134	110	120	65	82	76	0	1.678	1.676	1.831	1.565	2.954	1.780	0.566	80	472	683	637	0.747	428	255	399	238	0
3	20	8	"PFF1921"	"F9247_1"	14290	22520	110	273	305	149	124	135	62	88	66	0	346	334	89	112	125	66	93	82	0	0.637	0.815	0.707	0.742	2.061	0.901	0.430	80	437	383	403	-0.651	149	234	181	222	0
3	21	8	"PFI0014"	"I10798_1"	14470	22530	150	154	162	53	124	130	38	43	19	0	133	139	35	111	120	54	21	2	0	1.364	1.357	1.627	1.606	4.194	0.959	0.121	156	685	52	66	0.447	30	22	38	28	-50
3	22	8	"PFI0017"	"I10882_1"	14670	22520	110	558	604	160	124	128	37	100	100	0	672	683	147	111	119	112	100	97	0	0.774	0.839	0.825	0.829	1.544	0.819	0.752	80	553	995	1052	-0.370	434	561	480	572	0
3	1	9	"PFI0023"	"I11056_2"	10680	22700	100	162	167	55	128	131	36	46	26	0	184	190	50	114	117	21	95	72	0	0.486	0.513	0.704	0.700	3.433	1.020	0.107	80	495	104	115	-1.042	34	70	39	76	0
3	2	9	"PFI0029"	"I11211_1"	10870	22700	110	399	400	98	129	132	36	100	98	0	318	323	66	114	117	20	100	100	0	1.324	1.297	1.250	1.271	1.716	1.451	0.630	80	554	474	480	0.404	270	204	271	209	0
3	3	9	"PFI0033"	"I11281_1"	11070	22710	90	182	192	64	128	132	35	61	34	0	162	168	38	114	116	18	82	65	0	1.125	1.185	1.126	1.326	2.935	2.673	0.107	52	395	102	118	0.170	54	48	64	54	0
3	4	9	"PFI0035"	"I11342_1"	11250	22700	110	819	813	229	128	130	34	100	100	0	835	821	141	114	116	21	100	100	0	0.958	0.969	0.962	0.934	1.494	0.962	0.744	80	515	1412	1392	-0.061	691	721	685	707	0
3	5	9	"PFI0056"	"I12038_2"	11430	22700	90	205	200	65	127	130	34	69	55	0	199	196	50	114	116	20	88	82	0	0.918	0.890	0.879	0.845	2.502	1.292	0.321	52	389	163	155	-0.124	78	85	73	82	0
3	6	9	"PFI0058"	"I12132_1"	11630	22700	110	567	559	201	127	132	71	92	90	0	818	772	231	112	116	40	97	95	0	0.623	0.655	0.661	0.606	2.162	0.655	0.742	80	543	1146	1092	-0.682	440	706	432	660	0
3	7	9	"PFI0060"	"I12159_3"	11830	22700	110	211	218	68	126	129	35	80	63	0	176	183	51	110	116	58	58	21	0	1.288	1.260	1.133	1.128	2.858	1.186	0.119	80	448	151	165	0.365	85	66	92	73	0
3	8	9	"PFI0063"	"I12192_2"	12000	22680	150	123	130	36	123	126	34	21	5	0	121	125	26	108	112	38	19	1	0	0.000	0.412	1.403	1.187	3.716	0.096	0.001	156	689	13	24	Error	0	13	7	17	-50
3	9	9	"PFI0069"	"I12412_1"	12220	22710	120	465	438	167	121	125	35	90	90	0	588	539	198	109	112	22	94	92	0	0.718	0.737	0.745	0.774	3.116	0.713	0.626	120	578	823	747	-0.478	344	479	317	430	0
3	10	9	"PFI0072"	"I12552_2"	12400	22710	110	937	883	308	122	130	50	97	96	0	4034	3593	1256	110	134	262	93	91	0	0.208	0.218	0.217	0.233	2.155	0.189	0.796	80	506	4739	4244	-2.267	815	3924	761	3483	0
3	11	9	"PFI0105"	"I13369_2"	12600	22720	110	175	183	52	126	131	38	65	36	0	240	237	66	110	134	267	2	0	0	0.377	0.449	0.576	0.414	2.519	0.443	0.156	80	481	179	184	-1.408	49	130	57	127	0
3	12	9	"PFI0107"	"I13466_1"	12780	22700	110	490	462	166	126	130	36	92	90	0	377	362	104	109	114	37	93	88	0	1.358	1.328	1.276	1.274	2.654	1.398	0.645	80	503	632	589	0.442	364	268	336	253	0
3	13	9	"PFI0111"	"I13569_2"	12970	22710	110	775	727	243	125	131	42	98	96	0	861	817	265	108	119	66	93	91	0	0.863	0.849	0.849	0.920	2.348	0.824	0.786	80	518	1403	1311	-0.212	650	753	602	709	0
3	14	9	"PFI0113"	"I13674_4"	13170	22720	110	219	221	68	125	130	40	77	61	0	193	194	44	108	115	57	70	30	0	1.106	1.116	1.190	1.054	2.660	1.757	0.327	80	497	179	182	0.145	94	85	96	86	0
3	15	9	"PFI0118"	"I13901_1"	13350	22710	110	367	371	121	124	128	39	95	90	0	316	306	72	110	114	29	96	95	0	1.180	1.260	1.131	1.220	2.032	1.398	0.582	80	511	449	443	0.238	243	206	247	196	0
3	16	9	"PFI0122"	"I13918_1"	13550	22720	120	1523	1399	538	125	162	407	88	80	0	2903	2625	910	109	134	184	97	95	0	0.500	0.506	0.509	0.491	2.790	0.476	0.747	120	609	4192	3790	-0.999	1398	2794	1274	2516	0
3	17	9	"PFJ0094"	"J1546_3"	13750	22720	110	186	194	76	125	130	53	55	21	0	155	159	47	109	122	145	2	0	0	1.326	1.380	1.200	1.252	3.359	3.046	0.140	80	554	107	119	0.407	61	46	69	50	0
3	18	9	"PFJ0104"	"J157_2"	13940	22740	90	148	152	39	124	129	36	38	23	0	144	145	44	110	115	27	61	26	0	0.706	0.800	0.963	0.823	3.140	2.071	0.069	52	385	58	63	-0.503	24	34	28	35	0
3	19	9	"PFJ0107"	"J1588_1"	14110	22710	90	673	653	312	125	130	38	92	92	0	690	615	286	109	118	70	84	84	0	0.943	1.043	1.085	1.070	2.723	0.922	0.536	52	392	1129	1034	-0.084	548	581	528	506	0
3	20	9	"PFJ0110"	"J1616_1"	14320	22740	150	137	145	47	124	129	39	27	8	0	128	128	26	107	119	70	3	0	0	0.619	1.000	1.538	1.395	2.820	4.874	0.042	156	662	34	42	-0.692	13	21	21	21	-50
3	21	9	"PFJ0116"	"J163_7"	14510	22730	120	174	184	64	121	125	34	63	40	0	219	219	65	108	110	19	90	84	0	0.477	0.568	0.521	0.447	3.351	0.686	0.198	120	507	164	174	-1.066	53	111	63	111	0
3	22	9	"PFJ0119"	"J167_13"	14700	22730	110	425	427	155	121	125	36	92	91	0	376	352	115	108	110	18	95	92	0	1.134	1.254	1.178	1.141	2.311	1.404	0.659	80	533	572	550	0.182	304	268	306	244	0
3	1	10	"PFJ0157"	"J183_4"	10720	22910	130	360	363	143	128	131	34	90	84	0	345	340	107	116	119	21	93	91	0	1.013	1.049	1.014	0.900	2.348	1.140	0.575	120	697	461	459	0.019	232	229	235	224	0
3	2	10	"PFJ0159"	"J183_6"	10870	22900	80	171	179	59	133	136	36	51	30	0	158	166	41	114	121	29	69	36	0	0.864	0.885	0.825	1.005	4.689	1.233	0.166	52	292	82	98	-0.212	38	44	46	52	0
3	3	10	"PFJ0161"	"J183_8"	11060	22900	110	252	256	68	128	132	35	90	76	0	265	266	64	112	116	24	100	98	0	0.810	0.831	0.868	0.801	2.121	0.986	0.440	80	578	277	282	-0.303	124	153	128	154	0
3	4	10	"PFJ0165"	"J1901_2"	11250	22890	80	168	174	58	125	129	36	55	32	0	154	163	46	111	112	19	73	55	0	1.000	0.942	1.208	1.239	4.046	2.067	0.137	52	334	86	101	0.000	43	43	49	52	0
3	5	10	"PFJ0168"	"J191_1"	11430	22890	110	217	220	66	126	130	36	82	57	0	234	234	44	110	112	18	98	98	0	0.734	0.758	0.702	0.704	2.476	0.816	0.295	80	568	215	218	-0.446	91	124	94	124	0
3	6	10	"PFJ0170"	"J191_6"	11630	22900	110	234	240	84	123	129	36	85	67	0	146	149	35	108	111	21	73	43	0	2.921	2.854	2.133	2.368	2.423	4.250	0.245	80	585	149	158	1.546	111	38	117	41	0
3	7	10	"PFJ0203"	"J21_13"	11860	22900	150	135	142	44	127	149	218	0	0	0	118	126	34	109	120	113	2	0	0	0.889	0.882	1.377	1.521	4.237	7.097	0.014	156	792	17	32	-0.170	8	9	15	17	-50
3	8	10	"PFJ0207"	"J21_24"	12000	22900	100	415	418	160	127	133	41	92	85	0	320	298	102	107	113	32	86	85	0	1.352	1.524	1.516	1.371	2.414	1.719	0.557	80	410	501	482	0.435	288	213	291	191	0
3	9	10	"PFJ0209"	"J21_26"	12210	22900	100	661	644	291	126	130	38	96	90	0	498	473	187	110	115	40	92	87	0	1.379	1.427	1.475	1.351	2.651	1.494	0.675	80	472	923	881	0.463	535	388	518	363	0
3	10	10	"PFJ0212"	"J21_31"	12390	22900	100	12232	10436	4652	125	173	400	100	91	0	15452	13340	5859	112	276	1412	93	86	0	0.789	0.779	0.795	0.767	2.868	0.736	0.706	80	450	27447	23539	-0.341	12107	15340	10311	13228	0
3	11	10	"PFJ0216"	"J21_9"	12580	22900	150	132	136	41	127	157	300	0	0	0	125	124	24	113	217	1075	0	0	0	0.417	0.818	1.457	1.539	3.702	0.246	0.724	156	808	17	20	-1.263	5	12	9	11	-50
3	12	10	"PFJ0218"	"J222_2"	12770	22900	110	439	454	178	127	132	37	96	92	0	330	325	112	110	113	32	90	83	0	1.418	1.521	1.547	1.490	2.384	1.651	0.601	80	536	532	542	0.504	312	220	327	215	0
3	13	10	"PFJ0247"	"J242_2"	12980	22910	100	176	185	62	126	132	39	61	27	0	159	159	42	108	112	23	76	55	0	0.980	1.157	1.184	1.003	3.745	2.215	0.188	80	475	101	110	-0.029	50	51	59	51	0
3	14	10	"PFJ0250"	"J245_1"	13150	22900	110	196	200	69	123	128	38	70	46	0	181	183	48	109	114	37	78	46	0	1.014	1.041	1.119	1.052	3.127	1.626	0.178	80	513	145	151	0.020	73	72	77	74	0
3	15	10	"PFJ0252"	"J245_13"	13340	22910	100	232	232	76	125	128	35	78	65	0	255	243	78	111	114	24	86	82	0	0.743	0.811	0.820	0.684	2.763	0.923	0.379	80	500	251	239	-0.428	107	144	107	132	0
3	16	10	"PFJ0254"	"J245_5"	13540	22910	110	193	206	62	125	130	36	80	47	0	244	238	72	111	113	17	90	86	0	0.511	0.638	0.683	0.660	2.201	0.645	0.282	80	536	201	208	-0.968	68	133	81	127	0
3	17	10	"PFJ0257"	"J245_9"	13740	22920	90	164	160	48	124	129	39	50	19	0	148	155	55	111	114	24	57	40	0	1.081	0.818	0.922	0.818	2.561	1.449	0.073	52	409	77	80	0.112	40	37	36	44	0
3	18	10	"PFJ0259"	"J2465_2"	13930	22920	100	148	160	52	123	125	34	40	21	0	158	160	46	110	112	19	75	61	0	0.521	0.740	0.800	0.684	4.104	5.798	0.028	80	439	73	87	-0.941	25	48	37	50	0
3	19	10	"PFK0310"	"Kn2750_3"	14120	22930	150	133	156	91	125	128	34	28	14	0	118	146	105	110	115	54	12	7	0	1.000	0.861	1.538	1.695	4.136	0.942	0.452	156	680	16	67	0.000	8	8	31	36	-50
3	20	10	"PFK0321"	"Kn2865_1"	14300	22920	150	135	161	94	126	129	35	30	17	0	120	143	80	109	113	46	21	12	0	0.818	1.029	1.682	1.741	3.915	1.606	0.280	156	585	20	69	-0.290	9	11	35	34	-50
3	21	10	"PFK0331"	"Kn3020_1"	14490	22920	120	728	667	258	126	130	39	94	90	0	876	783	302	110	112	20	95	93	0	0.786	0.804	0.774	0.831	3.095	0.777	0.700	120	543	1368	1214	-0.348	602	766	541	673	0
3	22	10	"PFK0339"	"Kn3094_1"	14700	22920	90	167	172	55	128	133	37	50	25	0	159	154	46	111	115	20	69	57	0	0.813	1.023	1.170	1.094	3.562	4.659	0.024	52	372	87	87	-0.300	39	48	44	43	0
3	1	11	"PFK0353"	"Kn3360_3"	10700	23100	120	154	164	53	124	130	35	45	25	0	190	184	55	112	114	18	80	75	0	0.385	0.556	0.778	0.669	4.012	0.971	0.064	120	622	108	112	-1.379	30	78	40	72	0
3	2	11	"PFK0355"	"Kn3360_5"	10890	23100	110	801	778	363	127	133	37	96	92	0	500	468	173	111	116	53	96	83	0	1.733	1.824	1.717	1.632	2.456	2.038	0.700	80	530	1063	1008	0.793	674	389	651	357	0
3	3	11	"PFK0384"	"Kn386_1"	11080	23110	110	179	182	58	126	130	37	58	32	0	183	176	43	110	112	16	85	82	0	0.726	0.848	1.050	0.878	3.239	1.916	0.158	80	524	126	122	-0.462	53	73	56	66	0
3	4	11	"PFK0387"	"Kn400_3"	11260	23100	100	2318	2173	809	126	133	49	100	100	0	1140	1111	380	109	110	16	100	100	0	2.126	2.043	2.111	2.032	2.033	2.220	0.750	80	484	3223	3049	1.088	2192	1031	2047	1002	0
3	5	11	"PFK0390"	"Kn4028_2"	11450	23100	110	1604	1433	619	128	135	52	98	97	0	1389	1270	427	107	117	88	98	91	0	1.151	1.122	1.148	1.049	1.779	1.141	0.767	80	554	2758	2468	0.203	1476	1282	1305	1163	0
3	6	11	"PFK0393"	"Kn4044_1"	11640	23100	90	655	644	280	127	133	43	96	86	0	298	293	106	108	116	75	80	67	0	2.779	2.795	2.946	2.763	1.961	3.021	0.661	52	402	718	702	1.475	528	190	517	185	0
3	7	11	"PFK0400"	"Kn4252_3"	11830	23100	110	9100	7876	3141	129	194	564	93	92	0	2968	2662	983	110	151	293	92	92	0	3.139	3.036	3.218	3.114	1.696	3.259	0.791	80	519	11829	10299	1.650	8971	2858	7747	2552	0
3	8	11	"PFK0406"	"Kn434_1"	12020	23100	110	491	508	185	129	192	556	15	0	0	369	363	108	111	150	288	35	0	0	1.403	1.504	1.352	1.436	1.927	1.582	0.666	80	535	620	631	0.489	362	258	379	252	0
3	9	11	"PFK0434"	"Kn5123_1"	12210	23100	110	306	308	125	121	127	36	90	81	0	318	299	99	112	119	39	88	83	0	0.898	1.000	0.994	0.882	2.616	0.995	0.522	80	544	391	374	-0.155	185	206	187	187	0
3	10	11	"PFK0438"	"Kn5186_3"	12400	23100	90	2330	2139	898	129	144	107	98	92	0	1502	1325	539	114	139	158	92	90	0	1.586	1.660	1.703	1.626	1.845	1.719	0.771	52	414	3589	3221	0.665	2201	1388	2010	1211	0
3	11	11	"PFK0449"	"Kn5414_1"	12600	23120	100	195	199	67	129	141	95	33	5	0	277	262	77	112	126	123	62	5	0	0.400	0.467	0.552	0.521	3.054	0.561	0.231	80	489	231	220	-1.322	66	165	70	150	0
3	12	11	"PFK0454"	"Kn5561_2"	12790	23100	110	874	815	291	127	136	71	95	91	0	551	507	201	111	113	25	95	91	0	1.698	1.737	1.712	1.758	2.053	1.669	0.742	80	549	1187	1084	0.764	747	440	688	396	0
3	13	11	"PFK0456"	"Kn5587_1"	12980	23100	110	34711	31736	12403	127	138	85	100	100	0	7712	7069	3224	111	132	287	95	93	0	4.550	4.543	4.178	4.196	2.609	4.755	0.789	80	548	42185	38567	2.186	34584	7601	31609	6958	0
3	14	11	"PFK0460"	"Kn569_3"	13180	23110	110	628	597	243	128	131	52	91	88	0	402	376	128	111	122	188	72	15	0	1.718	1.770	1.880	1.608	2.296	1.914	0.639	80	559	791	734	0.781	500	291	469	265	0
3	15	11	"PFK0488"	"Kn67_1"	13370	23110	110	693	681	323	129	132	37	91	87	0	353	333	121	111	113	20	91	91	0	2.331	2.486	2.440	1.988	2.760	2.868	0.657	80	508	806	774	1.221	564	242	552	222	0
3	16	11	"PFK0491"	"Kn6869_1"	13550	23110	120	1232	1093	485	125	130	36	99	96	0	623	585	229	111	114	20	90	88	0	2.162	2.042	2.235	1.912	3.315	2.299	0.684	120	553	1619	1442	1.112	1107	512	968	474	0
3	17	11	"PFK0496"	"Kn707_1"	13720	23110	110	2650	2269	1054	125	147	152	97	86	0	2240	1950	783	114	144	231	93	87	0	1.188	1.168	1.233	1.091	2.613	1.175	0.744	80	501	4651	3980	0.248	2525	2126	2144	1836	0
3	18	11	"PFK0507"	"Kn768_1"	13930	23110	120	483	479	182	126	143	140	88	67	0	379	359	120	111	138	211	70	3	0	1.332	1.423	1.396	1.384	2.113	1.533	0.666	120	602	625	601	0.414	357	268	353	248	0
3	19	11	"PFK0510"	"Kn7854_1"	14120	23110	110	516	510	209	125	130	37	96	90	0	549	515	212	110	112	20	93	92	0	0.891	0.951	0.943	0.993	2.157	0.928	0.684	80	458	830	790	-0.167	391	439	385	405	0
3	20	11	"PFK0516"	"Kn8017_1"	14310	23110	110	9171	8503	3944	127	131	40	100	100	0	3781	3328	1780	111	116	40	100	98	0	2.464	2.604	2.614	2.762	2.302	2.667	0.799	80	480	12714	11593	1.301	9044	3670	8376	3217	0
3	21	11	"PFK1023"	"Ks506_1"	14490	23110	110	780	761	302	128	137	58	93	91	0	1294	1161	515	111	134	155	88	83	0	0.551	0.603	0.587	0.637	2.058	0.532	0.772	80	518	1835	1683	-0.860	652	1183	633	1050	0
3	22	11	"PFK1025"	"Ks506_6"	14690	23110	110	439	438	163	133	147	159	81	47	0	849	796	272	116	137	146	91	88	0	0.417	0.449	0.453	0.492	2.727	0.405	0.658	80	554	1039	985	-1.260	306	733	305	680	0
3	1	12	"PFK1027"	"Ks509_1"	10690	23290	110	280	285	106	129	134	40	81	72	0	272	266	85	113	118	36	86	83	0	0.950	1.020	1.150	1.047	2.686	1.222	0.497	80	564	310	309	-0.074	151	159	156	153	0
3	2	12	"PFK1030"	"Ks509_6"	10890	23290	110	1171	1133	452	130	135	42	96	95	0	550	525	187	113	121	63	88	86	0	2.382	2.434	2.345	2.437	1.745	2.545	0.671	80	558	1478	1415	1.252	1041	437	1003	412	0
3	3	12	"PFK1033"	"Ks510_10"	11080	23290	110	572	556	216	130	132	38	91	90	0	418	381	148	113	118	35	86	86	0	1.449	1.590	1.509	1.732	2.233	1.557	0.708	80	527	747	694	0.535	442	305	426	268	0
3	4	12	"PFK1036"	"Ks510_3"	11270	23290	110	886	884	288	127	133	48	97	96	0	349	350	98	111	115	30	100	97	0	3.189	3.167	3.004	3.085	2.185	3.369	0.718	80	521	997	996	1.673	759	238	757	239	0
3	5	12	"PFK1051"	"Ks539_1"	11460	23300	120	2162	1966	779	127	133	46	98	97	0	2947	2746	755	109	123	135	96	95	0	0.717	0.697	0.761	0.658	2.703	0.719	0.804	120	558	4873	4476	-0.480	2035	2838	1839	2637	0
3	6	12	"PFK1053"	"Ks545_4"	11650	23290	110	864	793	294	126	129	44	91	90	0	396	370	134	110	120	113	86	68	0	2.580	2.565	2.192	1.888	2.760	2.737	0.676	80	514	1024	927	1.368	738	286	667	260	0
3	7	12	"PFK1057"	"Ks54_4"	11840	23300	120	466	450	187	126	164	512	12	0	0	642	610	243	111	141	260	81	50	0	0.640	0.649	0.630	0.637	2.589	0.604	0.622	120	489	871	823	-0.643	340	531	324	499	0
3	8	12	"PFK1062"	"Ks5580_5"	12030	23300	120	915	860	363	126	130	35	93	91	0	680	607	230	109	113	29	94	93	0	1.382	1.474	1.378	1.263	2.834	1.598	0.719	120	504	1360	1232	0.467	789	571	734	498	0
3	9	12	"PFK1065"	"Ks565_1"	12220	23300	120	734	728	288	126	132	36	96	95	0	511	483	175	112	117	32	92	92	0	1.524	1.623	1.655	1.649	2.643	1.750	0.658	120	564	1007	973	0.608	608	399	602	371	0
3	10	12	"PFK1067"	"Ks565_2"	12410	23300	110	475	460	167	128	132	44	91	88	0	449	429	140	111	117	75	91	86	0	1.027	1.044	0.995	0.965	2.355	1.067	0.710	80	518	685	650	0.038	347	338	332	318	0
3	11	12	"PFK1087"	"Ks56_4"	12600	23300	100	202	206	65	127	131	39	72	47	0	157	158	44	110	111	18	75	57	0	1.596	1.646	1.636	1.530	4.052	3.515	0.092	80	440	122	127	0.674	75	47	79	48	0
3	12	12	"PFK1089"	"Ks56_9"	12790	23300	110	309	312	105	126	132	38	93	85	0	283	279	78	110	112	20	95	93	0	1.058	1.101	1.076	1.097	2.341	1.151	0.559	80	526	356	355	0.081	183	173	186	169	0
3	13	12	"PFK1091"	"Ks586_5"	12980	23300	110	392	398	139	126	134	58	92	85	0	339	329	104	110	123	225	52	0	0	1.162	1.242	1.228	1.178	1.854	1.397	0.619	80	514	495	491	0.216	266	229	272	219	0
3	14	12	"PFK1096"	"Ks592_4"	13160	23300	110	2058	1826	631	128	130	35	100	98	0	1459	1348	406	111	117	63	98	96	0	1.432	1.373	1.484	1.346	1.637	1.413	0.834	80	491	3278	2935	0.518	1930	1348	1698	1237	0
3	15	12	"PFK1098"	"Ks595_2"	13350	23300	110	911	838	390	131	137	53	88	86	0	336	312	112	113	121	66	83	77	0	3.498	3.553	3.393	2.968	2.692	3.804	0.711	80	482	1003	906	1.806	780	223	707	199	0
3	16	12	"PFK1103"	"Ks5_1"	13540	23300	110	2051	1945	724	128	137	63	98	95	0	733	683	240	111	121	62	92	92	0	3.092	3.177	3.190	3.166	1.752	3.216	0.789	80	510	2545	2389	1.628	1923	622	1817	572	0
3	17	12	"PFK1124"	"Ks646_6"	13740	23300	110	327	340	121	129	136	60	88	78	0	703	661	215	115	129	132	90	86	0	0.337	0.386	0.377	0.369	2.209	0.330	0.580	80	495	786	757	-1.570	198	588	211	546	0
3	18	12	"PFK1126"	"Ks64_1"	13930	23300	110	249	257	103	129	131	37	86	76	0	234	225	66	112	118	38	85	75	0	0.984	1.133	1.138	1.179	2.431	1.205	0.414	80	416	242	241	-0.024	120	122	128	113	0
3	19	12	"PFK1135"	"Ks664_1"	14120	23310	120	415	420	167	125	131	42	90	86	0	414	400	114	111	117	38	98	95	0	0.957	1.021	0.988	0.924	2.194	1.136	0.647	120	538	593	584	-0.063	290	303	295	289	0
3	20	12	"PFK1137"	"Ks664_35"	14310	23310	120	2035	1943	794	128	135	42	98	97	0	1761	1670	629	115	121	44	100	97	0	1.159	1.167	1.187	1.080	2.592	1.213	0.783	120	500	3553	3370	0.212	1907	1646	1815	1555	0
3	21	12	"PFK1140"	"Ks667_3"	14500	23310	100	191	204	70	131	138	39	65	40	0	194	201	53	117	122	63	63	20	0	0.779	0.869	0.908	0.769	3.064	1.454	0.209	80	431	137	157	-0.360	60	77	73	84	0
3	22	12	"PFK1142"	"Ks66_1"	14690	23310	120	4522	3933	1685	131	135	37	99	98	0	2713	2424	880	114	119	51	97	97	0	1.689	1.646	1.623	1.411	3.098	1.820	0.764	120	602	6990	6112	0.757	4391	2599	3802	2310	0
3	1	13	"PFM0090"	"M16407_5"	10710	23490	110	794	740	309	131	135	39	93	93	0	1342	1246	390	114	116	24	100	98	0	0.540	0.538	0.568	0.465	2.403	0.530	0.708	80	564	1891	1741	-0.889	663	1228	609	1132	0
3	2	13	"PFM0095"	"M16853_1"	10910	23490	90	394	372	156	136	142	43	80	78	0	474	427	212	116	122	27	80	76	0	0.721	0.759	0.701	0.692	3.830	0.684	0.526	52	383	616	547	-0.473	258	358	236	311	0
3	3	13	"PFM0099"	"M17049_2"	11100	23490	110	963	884	391	148	152	43	88	88	0	988	923	440	126	134	36	96	91	0	0.945	0.923	0.862	0.951	2.668	0.873	0.750	80	499	1677	1533	-0.081	815	862	736	797	0
3	4	13	"PFM0101"	"M17181_1"	11280	23490	100	282	294	110	138	142	39	86	77	0	334	321	125	119	123	24	85	82	0	0.670	0.772	0.634	0.802	2.844	0.763	0.318	80	421	359	358	-0.578	144	215	156	202	0
3	5	13	"PFM0103"	"M17230_2"	11470	23490	150	125	130	35	130	135	41	16	1	0	118	119	24	112	120	95	0	0	0	-0.833	0.000	1.761	1.975	4.186	0.229	0.227	156	689	1	7	Error	-5	6	0	7	-50
3	6	13	"PFM0105"	"M17327_1"	11660	23490	100	1050	966	368	128	130	33	96	93	0	850	776	284	111	114	29	95	95	0	1.248	1.260	1.187	1.190	2.604	1.309	0.684	80	407	1661	1503	0.319	922	739	838	665	0
3	7	13	"PFM0123"	"M18924_1"	11850	23460	150	164	233	192	126	129	39	49	37	0	127	182	135	110	114	33	37	33	0	2.235	1.486	1.462	1.751	3.128	1.558	0.672	156	630	55	179	1.160	38	17	107	72	-50
3	8	13	"PFM0125"	"M18924_16"	12040	23470	110	1990	1809	648	128	131	35	100	98	0	1696	1529	485	110	112	19	100	100	0	1.174	1.185	1.175	1.153	1.649	1.234	0.809	80	438	3448	3100	0.231	1862	1586	1681	1419	0
3	9	13	"PFM0128"	"M18924_2"	12220	23470	80	1063	955	463	130	133	38	100	92	0	2900	2588	988	112	120	34	100	100	0	0.335	0.333	0.310	0.280	2.359	0.271	0.585	52	296	3721	3301	-1.579	933	2788	825	2476	0
3	10	13	"PFM0134"	"M19188_5"	12430	23470	90	389	401	196	128	131	32	90	78	0	223	216	73	111	114	19	78	78	0	2.330	2.600	2.444	2.008	3.844	3.710	0.433	52	373	373	378	1.221	261	112	273	105	0
3	11	13	"PFM0138"	"M19559_4"	12610	23470	100	248	264	113	130	133	36	80	68	0	292	283	78	109	111	22	96	92	0	0.645	0.770	0.817	0.622	2.800	1.008	0.434	80	444	301	308	-0.633	118	183	134	174	0
3	12	13	"PFM0140"	"M196_2"	12800	23470	90	423	429	221	130	131	32	86	80	0	761	685	307	109	112	21	94	88	0	0.449	0.519	0.555	0.545	2.895	0.487	0.622	52	386	945	875	-1.154	293	652	299	576	0
3	13	13	"PFM0160"	"M21368_2"	12990	23470	80	267	269	84	127	129	34	96	84	0	252	249	60	111	112	16	100	96	0	0.993	1.029	0.938	1.043	2.217	1.241	0.429	52	321	281	280	-0.010	140	141	142	138	0
3	14	13	"PFM0162"	"M21439_1"	13170	23470	110	407	389	140	127	130	36	91	87	0	329	319	104	109	117	65	87	82	0	1.273	1.248	1.288	1.154	2.561	1.299	0.574	80	467	500	472	0.348	280	220	262	210	0
3	15	13	"PFM0165"	"M21508_2"	13360	23470	120	825	766	313	128	133	53	95	90	0	829	746	312	111	116	27	94	90	0	0.971	1.005	0.965	1.022	2.875	1.002	0.725	120	567	1415	1273	-0.043	697	718	638	635	0
3	16	13	"PFM0167"	"M2157_1"	13560	23480	100	362	366	170	124	130	51	90	75	0	338	337	103	111	116	52	92	88	0	1.048	1.071	1.032	0.907	2.596	1.379	0.514	80	443	465	468	0.068	238	227	242	226	0
3	17	13	"PFM0171"	"M21780_2"	13740	23470	110	1800	1674	576	126	131	39	100	100	0	1137	1052	339	112	116	20	100	100	0	1.633	1.647	1.658	1.666	1.997	1.700	0.701	80	365	2699	2488	0.708	1674	1025	1548	940	0
3	18	13	"PFM0173"	"M21780_4"	13900	23460	150	144	150	44	127	131	38	26	9	0	118	125	32	111	115	29	18	7	0	2.429	1.643	1.852	1.847	3.243	4.732	0.048	156	624	24	37	1.280	17	7	23	14	-50
3	19	13	"PFM0202"	"M23550_4"	14110	23480	110	536	522	157	123	129	37	98	96	0	1228	1166	329	111	117	49	100	100	0	0.370	0.378	0.382	0.355	1.903	0.331	0.723	80	444	1530	1454	-1.435	413	1117	399	1055	0
3	20	13	"PFM0204"	"M23550_7"	14310	23480	150	147	156	50	127	133	38	39	16	0	140	144	38	114	119	38	33	13	0	0.769	0.967	1.192	1.211	3.645	2.022	0.056	156	630	46	59	-0.379	20	26	29	30	-50
3	21	13	"PFM0209"	"M24104_1"	14500	23480	100	383	409	151	127	132	38	95	92	0	600	578	200	114	117	18	96	95	0	0.527	0.608	0.578	0.604	2.636	0.590	0.622	80	431	742	746	-0.925	256	486	282	464	0
3	22	13	"PFM0211"	"M24315_1"	14690	23480	100	436	438	173	125	130	36	96	90	0	628	616	227	113	115	20	100	95	0	0.604	0.622	0.612	0.652	2.633	0.611	0.435	80	431	826	816	-0.728	311	515	313	503	0
3	1	14	"PFM0214"	"M24561_16"	10700	23660	100	325	324	142	131	135	39	80	75	0	379	359	152	112	115	20	87	86	0	0.727	0.781	0.793	0.652	2.561	0.807	0.497	80	458	461	440	-0.461	194	267	193	247	0
3	2	14	"PFM0216"	"M24561_22"	10890	23650	110	1210	1126	426	136	141	41	97	95	0	583	555	230	115	119	25	92	91	0	2.295	2.250	2.168	2.106	2.083	2.286	0.767	80	515	1542	1430	1.198	1074	468	990	440	0
3	3	14	"PFM0675"	"M49210_1"	11080	23650	110	241	259	87	142	147	42	80	58	0	291	297	81	123	131	32	96	92	0	0.589	0.672	0.628	0.612	3.090	0.866	0.343	80	496	267	291	-0.763	99	168	117	174	0
3	4	14	"PFM0678"	"M49439_1"	11280	23660	100	427	414	138	140	143	41	92	91	0	240	247	62	119	124	26	96	88	0	2.372	2.141	2.389	2.109	2.286	2.946	0.464	80	467	408	402	1.246	287	121	274	128	0
3	5	14	"PFM0682"	"M49680_3"	11480	23660	110	308	319	113	131	137	38	92	85	0	337	342	92	112	114	18	100	97	0	0.787	0.817	0.790	0.724	2.119	0.915	0.528	80	485	402	418	-0.346	177	225	188	230	0
3	6	14	"PFM0685"	"M50030_1"	11670	23660	110	389	421	175	129	132	43	92	90	0	641	653	207	110	116	96	97	95	0	0.490	0.538	0.505	0.479	2.034	0.531	0.629	80	514	791	835	-1.030	260	531	292	543	0
3	7	14	"PFM0689"	"M50253_2"	11860	23650	110	523	507	184	125	130	45	92	91	0	403	394	120	110	114	49	93	88	0	1.358	1.345	1.305	1.327	2.330	1.496	0.611	80	496	691	666	0.442	398	293	382	284	0
3	8	14	"PFM0691"	"M50721_1"	12040	23650	110	222	230	67	128	133	39	82	55	0	231	235	64	111	116	51	91	66	0	0.783	0.823	0.801	0.751	2.505	0.915	0.358	80	464	214	226	-0.352	94	120	102	124	0
3	9	14	"PFM0712"	"M52704_3"	12220	23660	150	141	147	45	128	132	36	30	10	0	122	126	29	111	114	25	26	8	0	1.182	1.267	1.555	1.389	4.125	7.267	0.019	156	776	24	34	0.241	13	11	19	15	-50
3	10	14	"PFM0715"	"M5299_1"	12410	23650	110	875	820	264	129	132	37	100	97	0	569	545	192	110	114	38	97	92	0	1.625	1.589	1.547	1.727	2.172	1.595	0.774	80	509	1205	1126	0.701	746	459	691	435	0
3	11	14	"PFM0718"	"M53027_1"	12610	23660	120	199	225	94	131	133	37	68	46	0	271	269	100	110	114	38	85	74	0	0.422	0.591	0.681	0.611	3.425	0.665	0.287	120	519	229	253	-1.243	68	161	94	159	0
3	12	14	"PFM0720"	"M53181_3"	12790	23660	110	617	615	214	124	128	32	100	98	0	874	869	238	109	112	21	100	100	0	0.644	0.646	0.637	0.605	1.841	0.636	0.746	80	488	1258	1251	-0.634	493	765	491	760	0
3	13	14	"PFM0722"	"M53240_1"	12980	23660	110	291	305	140	125	128	33	95	83	0	544	554	179	110	112	19	100	100	0	0.382	0.405	0.402	0.346	2.431	0.340	0.376	80	516	600	624	-1.387	166	434	180	444	0
3	14	14	"PFM0726"	"M53565_1"	13170	23670	150	145	152	50	127	131	37	31	12	0	124	128	29	110	113	18	38	21	0	1.286	1.389	1.665	1.647	3.505	14.639	0.009	156	738	32	43	0.363	18	14	25	18	-50
3	15	14	"PFM0746"	"M54626_1"	13360	23660	110	1885	1786	811	129	133	39	97	95	0	1586	1446	609	111	117	52	90	90	0	1.191	1.241	1.261	1.212	2.039	1.268	0.823	80	507	3231	2992	0.252	1756	1475	1657	1335	0
3	16	14	"PFM0749"	"M5464_1"	13550	23660	90	312	334	172	127	130	37	78	71	0	693	597	315	112	118	30	82	82	0	0.318	0.427	0.399	0.410	3.887	0.348	0.445	52	339	766	692	-1.651	185	581	207	485	0
3	17	14	"PFM0753"	"M55240_4"	13710	23650	150	132	133	36	126	132	39	16	4	0	119	122	25	111	116	30	17	4	0	0.750	0.636	1.436	1.540	4.112	3.608	0.021	156	719	14	18	-0.415	6	8	7	11	-50
3	18	14	"PFM0758"	"M55479_1"	13940	23670	150	135	138	43	125	130	39	25	7	0	122	126	33	109	113	28	28	7	0	0.769	0.765	1.475	1.444	4.294	14.961	0.004	156	727	23	30	-0.379	10	13	13	17	-50
3	19	14	"PFM0761"	"M55746_2"	14120	23670	120	191	195	58	124	128	34	71	49	0	175	178	45	111	115	39	75	35	0	1.047	1.060	1.120	0.981	3.233	1.697	0.157	120	519	131	138	0.066	67	64	71	67	0
3	20	14	"PFM0763"	"M55888_10"	14310	23670	120	1203	1128	435	126	131	36	99	97	0	1270	1171	454	112	113	18	96	95	0	0.930	0.946	0.919	0.972	2.430	0.942	0.837	120	550	2235	2061	-0.105	1077	1158	1002	1059	0
3	21	14	"PFM0787"	"M57062_3"	14510	23680	110	172	181	62	128	133	39	52	31	0	208	207	64	116	119	22	86	80	0	0.478	0.582	0.647	0.555	3.586	1.018	0.115	80	537	136	144	-1.064	44	92	53	91	0
3	22	14	"PFM0790"	"M57295_1"	14710	23660	80	157	162	52	129	139	39	38	17	0	150	159	50	120	123	21	59	38	0	0.933	0.846	1.227	1.359	3.904	11.518	0.003	52	283	58	72	-0.100	28	30	33	39	0
3	1	15	"PFM0798"	"M57785_5"	10700	23860	150	131	135	37	128	132	36	17	4	0	117	124	31	110	111	17	33	14	0	0.429	0.500	1.464	1.591	4.556	16.580	0.004	156	918	10	21	-1.222	3	7	7	14	-50
3	2	15	"PFM0800"	"M58024_1"	10890	23850	100	294	320	108	130	133	37	96	87	0	327	325	104	110	112	19	97	95	0	0.756	0.884	0.966	0.885	2.074	0.953	0.514	80	442	381	405	-0.404	164	217	190	215	0
3	3	15	"PFM0804"	"M58298_1"	11080	23860	150	141	144	40	130	134	37	22	7	0	113	118	27	111	113	20	21	8	0	5.500	2.000	1.800	1.886	4.912	0.030	0.002	156	790	13	21	2.459	11	2	14	7	-50
3	4	15	"PFM0807"	"M58361_1"	11270	23850	110	4294	3729	1899	129	135	36	100	100	0	2387	2054	931	110	111	17	100	100	0	1.829	1.852	1.834	1.752	2.584	1.949	0.758	80	506	6442	5544	0.871	4165	2277	3600	1944	0
3	5	15	"PFN0316"	"N134_30"	11460	23860	110	173	183	66	132	135	36	55	32	0	327	343	97	110	111	17	97	96	0	0.189	0.219	0.269	0.229	3.057	0.254	0.210	80	527	258	284	-2.404	41	217	51	233	0
3	6	15	"PFN0318"	"N134_34"	11650	23860	110	228	237	79	129	134	41	77	57	0	518	503	154	109	115	96	92	88	0	0.242	0.274	0.286	0.279	2.286	0.204	0.306	80	510	508	502	-2.047	99	409	108	394	0
3	7	15	"PFN0320"	"N134_41"	11830	23850	110	415	417	160	130	135	44	91	87	0	301	312	106	108	111	22	96	92	0	1.477	1.407	1.453	1.394	2.515	1.550	0.574	80	521	478	491	0.562	285	193	287	204	0
3	8	15	"PFN0324"	"N134_45"	12030	23860	120	1709	1611	619	129	134	38	96	95	0	1745	1612	615	110	113	23	99	98	0	0.966	0.987	0.986	0.948	2.295	0.988	0.828	120	579	3215	2984	-0.049	1580	1635	1482	1502	0
3	9	15	"PFN0326"	"N134_5"	12220	23850	110	689	663	194	125	132	37	97	95	0	548	522	135	109	111	17	100	100	0	1.285	1.303	1.268	1.264	2.136	1.325	0.719	80	481	1003	951	0.361	564	439	538	413	0
3	10	15	"PFN0328"	"N134_57"	12420	23860	90	173	201	103	126	128	33	57	42	0	166	164	38	109	111	18	82	69	0	0.825	1.364	1.351	1.408	3.673	5.222	0.071	52	328	104	130	-0.278	47	57	75	55	0
3	11	15	"PFN0346"	"N134_93"	12560	23830	150	131	137	43	128	131	35	16	6	0	112	114	19	111	113	32	7	1	0	3.000	3.000	2.182	2.427	3.834	131.047	0.000	156	737	4	12	1.585	3	1	9	3	-50
3	12	15	"PFN0348"	"N134_96"	12790	23860	150	132	137	40	125	130	35	27	10	0	118	118	21	111	113	26	16	3	0	1.000	1.714	1.926	1.672	4.036	33.181	0.002	156	736	14	19	0.000	7	7	12	7	-50
3	13	15	"PFN0350"	"N135_1"	12980	23860	110	171	194	93	125	130	36	56	35	0	215	219	51	115	118	20	97	91	0	0.460	0.663	0.586	0.568	3.330	1.425	0.254	80	470	146	173	-1.120	46	100	69	104	0
3	14	15	"PFN0353"	"N135_14"	13170	23860	120	481	457	157	127	131	39	97	93	0	518	501	167	112	116	23	96	94	0	0.872	0.848	0.836	0.810	2.477	0.856	0.638	120	516	760	719	-0.198	354	406	330	389	0
3	15	15	"PFN0355"	"N135_17"	13350	23870	110	232	245	110	129	133	39	71	53	0	413	387	137	111	115	22	92	92	0	0.341	0.420	0.441	0.445	2.539	0.405	0.354	80	514	405	392	-1.552	103	302	116	276	0
3	16	15	"PFN0357"	"N135_2"	13550	23860	110	229	233	83	129	132	34	76	62	0	285	273	104	113	117	23	86	83	0	0.581	0.650	0.604	0.557	2.209	0.593	0.348	80	556	272	264	-0.782	100	172	104	160	0
3	17	15	"PFN0375"	"N136_7"	13740	23860	110	468	476	172	128	133	41	93	92	0	883	834	310	111	114	30	100	98	0	0.440	0.481	0.458	0.443	2.179	0.403	0.656	80	508	1112	1071	-1.183	340	772	348	723	0
3	18	15	"PFN0377"	"N137_11"	13930	23870	100	484	498	192	129	130	36	93	90	0	1203	1145	408	110	112	23	100	98	0	0.325	0.357	0.364	0.351	2.075	0.336	0.702	80	448	1448	1404	-1.622	355	1093	369	1035	0
3	19	15	"PFN0379"	"N137_15"	14120	23870	110	139	151	51	124	128	36	31	15	0	177	181	62	111	113	19	77	66	0	0.227	0.386	0.536	0.507	4.530	0.474	0.030	80	500	81	97	-2.138	15	66	27	70	0
3	20	15	"PFN0383"	"N137_20"	14300	23870	110	192	197	58	122	127	37	80	46	0	212	216	45	111	112	18	100	98	0	0.693	0.714	0.716	0.636	2.908	1.067	0.224	80	519	171	180	-0.529	70	101	75	105	0
3	21	15	"PFN0385"	"N137_22"	14500	23870	120	1116	1061	444	125	129	38	95	93	0	2534	2366	1033	113	115	20	99	98	0	0.409	0.415	0.417	0.396	2.882	0.381	0.768	120	559	3412	3189	-1.289	991	2421	936	2253	0
3	22	15	"PFN0387"	"N137_25"	14680	23870	100	296	293	92	131	135	36	91	78	0	208	206	54	116	119	22	90	82	0	1.793	1.800	1.775	1.820	2.307	2.363	0.391	80	480	257	252	0.843	165	92	162	90	0
3	1	16	"PFN0405"	"N137_9"	10700	24040	110	267	277	101	130	135	37	87	73	0	355	335	95	110	112	19	98	97	0	0.559	0.653	0.587	0.574	2.455	0.804	0.485	80	541	382	372	-0.839	137	245	147	225	0
3	2	16	"PFN0407"	"N138_101"	10900	24050	90	163	160	41	129	140	137	1	0	0	143	144	32	110	113	20	57	40	0	1.030	0.912	1.179	1.116	4.624	15.680	0.151	52	384	67	65	0.043	34	33	31	34	0
3	3	16	"PFN0410"	"N138_105"	11070	24040	110	2457	2230	888	127	137	124	97	95	0	1720	1596	493	108	111	21	100	100	0	1.445	1.413	1.445	1.294	1.729	1.443	0.819	80	474	3942	3591	0.531	2330	1612	2103	1488	0
3	4	16	"PFN0413"	"N138_15"	11270	24050	100	168	173	63	131	135	36	52	27	0	173	177	44	108	110	20	86	72	0	0.569	0.609	1.000	0.935	2.630	1.688	0.082	80	488	102	111	-0.813	37	65	42	69	0
3	5	16	"PFN0416"	"N138_21"	11450	24040	110	487	469	156	135	138	36	93	91	0	216	215	60	110	113	17	91	88	0	3.321	3.181	3.417	2.999	2.865	4.233	0.466	80	483	458	439	1.732	352	106	334	105	0
3	6	16	"PFN0418"	"N138_26"	11640	24050	120	278	293	140	129	134	38	89	80	0	454	427	129	110	112	18	95	95	0	0.433	0.517	0.488	0.479	2.962	0.546	0.396	120	590	493	481	-1.207	149	344	164	317	0
3	7	16	"PFN0821"	"N159_40"	11850	24050	120	2904	2675	1130	130	134	38	100	100	0	1107	1037	395	110	112	22	97	96	0	2.782	2.745	2.840	2.632	2.251	3.034	0.785	120	548	3771	3472	1.476	2774	997	2545	927	0
3	8	16	"PFN0823"	"N159_45"	12030	24050	150	141	142	43	130	135	40	19	5	0	121	123	28	109	111	22	28	10	0	0.917	0.857	1.825	1.622	3.018	22.886	0.003	156	527	23	26	-0.126	11	12	12	14	-50
3	9	16	"PFN0826"	"N159_51"	12210	24050	150	138	139	41	125	129	35	23	9	0	120	126	30	108	110	17	39	22	0	1.083	0.778	1.625	1.598	3.600	30.515	0.001	156	602	25	32	0.115	13	12	14	18	-50
3	10	16	"PFN0828"	"N159_7"	12410	24050	110	703	766	441	126	128	33	96	93	0	504	521	256	109	112	18	98	95	0	1.461	1.553	1.618	1.465	2.223	1.761	0.602	80	508	972	1052	0.547	577	395	640	412	0
3	11	16	"PFN0830"	"N161_2"	12590	24040	110	218	217	75	129	132	37	68	57	0	419	411	129	110	114	37	95	93	0	0.288	0.292	0.348	0.302	2.476	0.265	0.411	80	528	398	389	-1.796	89	309	88	301	0
3	12	16	"PFN0833"	"N162_3"	12790	24050	130	370	387	126	128	133	41	96	92	0	309	316	74	109	113	36	99	98	0	1.210	1.251	1.259	1.198	2.074	1.464	0.523	120	564	442	466	0.275	242	200	259	207	0
3	13	16	"PFN0859"	"N168_1"	12980	24050	120	370	378	140	127	130	36	95	89	0	303	291	92	111	114	20	91	89	0	1.266	1.394	1.298	1.356	2.419	1.627	0.535	120	561	435	431	0.340	243	192	251	180	0
3	14	16	"PFN0861"	"N168_12"	13160	24040	110	3776	3382	1399	129	134	39	100	100	0	1591	1342	652	111	114	25	100	98	0	2.464	2.643	2.546	2.887	2.178	2.695	0.753	80	486	5127	4484	1.301	3647	1480	3253	1231	0
3	15	16	"PFN0863"	"N168_17"	13360	24050	100	258	260	95	129	132	36	81	67	0	345	343	103	107	111	23	98	98	0	0.542	0.555	0.636	0.481	2.964	0.571	0.407	80	457	367	367	-0.884	129	238	131	236	0
3	16	16	"PFN0866"	"N168_23"	13550	24050	100	204	214	65	125	129	34	82	53	0	189	192	53	108	110	18	93	82	0	0.975	1.060	1.019	1.005	3.101	1.448	0.179	80	453	160	173	-0.036	79	81	89	84	0
3	17	16	"PFN0870"	"N168_29"	13740	24060	150	142	144	39	130	132	37	23	8	0	118	125	29	109	110	18	36	15	0	1.333	0.875	1.830	1.667	3.770	10.179	0.011	156	764	21	30	0.415	12	9	14	16	-50
3	18	16	"PFN0873"	"N168_32"	13920	24050	110	200	211	73	126	131	38	72	48	0	222	224	61	107	110	18	93	90	0	0.643	0.726	0.823	0.744	2.729	0.766	0.220	80	489	189	202	-0.636	74	115	85	117	0
3	19	16	"PFN0901"	"N175_10"	14120	24050	110	4282	4137	1161	128	132	38	100	100	0	1476	1345	460	109	115	60	100	100	0	3.039	3.244	3.111	3.421	1.684	3.177	0.835	80	555	5521	5245	1.603	4154	1367	4009	1236	0
3	20	16	"PFN0903"	"N175_12"	14320	24060	90	304	307	120	125	141	94	73	46	0	181	188	62	109	123	115	21	1	0	2.486	2.304	2.328	2.199	2.622	3.376	0.304	52	380	251	261	1.314	179	72	182	79	0
3	21	16	"PFN0908"	"N175_3"	14500	24070	150	138	156	145	127	143	91	7	1	0	118	130	127	110	129	138	0	0	0	1.375	1.450	1.647	1.829	4.644	3.669	0.012	156	714	19	49	0.459	11	8	29	20	-50
3	22	16	"PFN0910"	"N175_8"	14690	24060	110	1214	1182	351	126	130	36	100	100	0	586	567	120	108	110	17	100	100	0	2.276	2.301	2.264	2.230	1.590	2.466	0.780	80	495	1566	1515	1.187	1088	478	1056	459	0
3	1	17	"PFN0912"	"N176_2"	10690	24230	90	250	258	111	133	133	36	75	65	0	478	485	189	110	113	19	98	96	0	0.318	0.333	0.353	0.357	2.400	0.333	0.460	52	408	485	500	-1.653	117	368	125	375	0
3	2	17	"PFN0914"	"N176_4"	10890	24240	120	361	376	169	129	138	113	80	51	0	295	282	91	110	112	18	92	90	0	1.254	1.436	1.456	1.322	2.461	1.776	0.608	120	597	417	419	0.327	232	185	247	172	0
3	3	17	"PFN0936"	"N181_8"	11080	24240	120	386	380	153	131	136	50	89	82	0	436	407	154	109	114	34	90	85	0	0.780	0.836	0.879	0.912	2.152	0.905	0.708	120	524	582	547	-0.359	255	327	249	298	0
3	4	17	"PFN0938"	"N182_2"	11260	24250	110	187	196	71	131	136	52	51	18	0	276	273	66	109	113	35	95	93	0	0.335	0.396	0.398	0.366	3.209	0.615	0.256	80	449	223	229	-1.576	56	167	65	164	0
3	5	17	"PFN0940"	"N182_5"	11450	24250	150	144	147	49	131	136	38	30	11	0	123	128	32	109	112	20	40	22	0	0.929	0.842	1.509	1.540	2.938	5.078	0.038	156	727	27	35	-0.107	13	14	16	19	-50
3	6	17	"PFN0947"	"N185_15"	11640	24240	110	243	248	82	130	136	38	83	62	0	362	354	99	111	112	18	98	98	0	0.450	0.486	0.508	0.471	2.525	0.521	0.422	80	456	364	361	-1.151	113	251	118	243	0
3	7	17	"PFN0951"	"N185_4"	11840	24240	100	1025	979	375	130	135	41	100	97	0	487	491	179	112	114	24	96	92	0	2.387	2.240	2.285	2.285	1.668	2.398	0.742	80	456	1270	1228	1.255	895	375	849	379	0
3	8	17	"PFN0953"	"N185_6"	12030	24240	110	218	227	83	131	138	43	66	50	0	231	229	60	109	111	20	92	91	0	0.713	0.800	0.892	0.776	2.665	0.776	0.190	80	407	209	216	-0.488	87	122	96	120	0
3	9	17	"PFF1635"	"F64095_4"	12180	24210	150	141	159	74	127	133	38	30	14	0	116	135	64	108	110	18	32	21	0	1.750	1.185	1.856	1.762	4.196	1.354	0.261	156	642	22	59	0.807	14	8	32	27	-50
3	10	17	"PFF1651"	"F64732_1"	12400	24240	100	3470	3185	1308	126	130	36	100	100	0	1942	1790	662	110	112	19	100	100	0	1.825	1.821	1.849	1.748	2.178	1.918	0.773	80	463	5176	4739	0.868	3344	1832	3059	1680	0
3	11	17	"PFF1691"	"F66430_1"	12590	24240	90	269	279	95	128	132	40	90	73	0	189	196	47	111	114	21	94	82	0	1.808	1.776	1.733	1.616	2.111	2.066	0.447	52	338	219	236	0.854	141	78	151	85	0
3	12	17	"PFF1706"	"F67045_1"	12790	24250	150	127	135	39	128	133	40	16	5	0	115	122	27	110	114	28	18	8	0	-0.200	0.583	1.500	1.603	4.263	30.755	0.001	156	559	4	19	Error	-1	5	7	12	-50
3	13	17	"PFF1770"	"F69174_1"	12970	24240	90	789	759	242	129	131	36	98	98	0	980	887	331	109	114	31	100	100	0	0.758	0.810	0.844	0.810	2.124	0.747	0.695	52	303	1531	1408	-0.400	660	871	630	778	0
3	14	17	"PFF1856"	"F72113_1"	13160	24240	110	2154	1997	757	131	135	37	100	100	0	2721	2420	999	109	114	32	100	100	0	0.775	0.807	0.774	0.835	2.231	0.745	0.723	80	449	4635	4177	-0.369	2023	2612	1866	2311	0
3	15	17	"PFC0253"	"C664"	13360	24250	150	141	163	72	128	132	36	33	17	0	121	148	81	108	111	25	40	24	0	1.000	0.875	1.306	1.360	4.903	1.078	0.181	156	607	26	75	0.000	13	13	35	40	-50
3	16	17	"PFC0263"	"C68"	13550	24250	100	162	165	50	124	128	36	52	23	0	189	189	50	108	109	17	92	83	0	0.469	0.506	0.584	0.591	3.799	0.583	0.045	80	381	119	122	-1.092	38	81	41	81	0
3	17	17	"PFC0294"	"C735"	13740	24250	100	192	206	72	125	130	38	75	42	0	163	164	42	108	110	18	80	65	0	1.218	1.446	1.542	1.385	2.698	2.877	0.190	80	425	122	137	0.285	67	55	81	56	0
3	18	17	"PFC0298"	"C739"	13940	24250	110	185	198	67	123	128	36	71	46	0	184	187	56	107	109	17	87	81	0	0.805	0.938	0.982	0.802	3.350	1.362	0.224	80	525	139	155	-0.313	62	77	75	80	0
3	19	17	"PFC0301"	"C741"	14120	24250	110	378	378	127	122	129	38	92	90	0	383	357	124	108	113	45	90	88	0	0.931	1.028	1.022	1.038	1.973	1.050	0.654	80	509	531	505	-0.103	256	275	256	249	0
3	20	17	"PFL0015"	"L1_3"	14310	24260	100	202	205	75	130	154	116	27	3	0	154	155	36	110	141	180	0	0	0	1.636	1.667	1.834	1.830	2.483	0.663	0.617	80	414	116	120	0.710	72	44	75	45	0
3	21	17	"PFM0073"	"M15459_3"	14510	24250	100	189	199	71	130	142	89	31	8	0	166	165	51	111	126	122	8	0	0	1.073	1.278	1.400	1.121	3.550	2.273	0.161	80	394	114	123	0.101	59	55	69	54	0
3	22	17	"PFM0096"	"M16857_1"	14670	24240	110	866	798	353	130	135	58	91	86	0	1168	1028	424	112	117	53	96	91	0	0.697	0.729	0.736	0.715	2.704	0.695	0.690	80	517	1792	1584	-0.521	736	1056	668	916	0
3	1	18	"PFM0259"	"M26257_1"	10690	24420	90	1120	1009	620	130	137	48	90	90	0	794	665	377	111	118	50	86	80	0	1.449	1.587	1.608	1.602	3.326	1.656	0.675	52	406	1673	1433	0.536	990	683	879	554	0
3	2	18	"PFM0321"	"M31208_3"	10860	24420	90	386	403	152	129	136	49	100	92	0	446	458	118	112	117	51	100	98	0	0.769	0.792	0.700	0.733	1.833	0.790	0.564	52	350	591	620	-0.378	257	334	274	346	0
3	3	18	"PFM0389"	"M3590_2"	11060	24430	150	139	148	47	134	136	36	20	10	0	116	122	25	113	114	16	27	12	0	1.667	1.556	1.750	1.705	4.489	10.659	0.019	156	640	8	23	0.737	5	3	14	9	-50
3	4	18	"PFM0523"	"M42640_1"	11260	24420	100	1461	1404	507	132	136	35	100	100	0	482	443	152	111	113	18	97	96	0	3.582	3.831	3.558	3.684	2.258	4.370	0.659	80	454	1700	1604	1.841	1329	371	1272	332	0
3	5	18	"PFD0044"	"D13561_3"	11450	24410	80	171	174	60	129	131	36	53	23	0	164	157	40	110	112	19	69	57	0	0.778	0.957	1.548	1.270	4.730	3.075	0.037	52	286	96	92	-0.363	42	54	45	47	0
3	6	18	"PFD0057"	"D15909_4"	11640	24420	120	314	316	115	129	133	39	87	79	0	313	305	97	113	116	24	92	89	0	0.925	0.974	0.974	0.914	2.110	1.094	0.604	120	571	385	379	-0.112	185	200	187	192	0
3	7	18	"PFD0156"	"D17715_93"	11820	24420	110	479	486	116	132	136	37	100	100	0	360	360	63	112	115	28	100	98	0	1.399	1.427	1.440	1.405	1.516	1.530	0.708	80	497	595	602	0.485	347	248	354	248	0
3	8	18	"PFD0171"	"D21102_1"	12000	24420	80	421	419	127	131	141	59	100	94	0	1094	1021	280	112	116	30	100	100	0	0.295	0.317	0.278	0.312	1.984	0.269	0.517	52	330	1272	1197	-1.760	290	982	288	909	0
3	9	18	"PFD0194"	"D23657_11"	12190	24420	90	178	193	75	131	141	69	40	11	0	153	155	28	111	116	35	63	11	0	1.119	1.409	1.610	1.355	2.824	5.254	0.104	52	400	89	106	0.162	47	42	62	44	0
3	10	18	"PFD0273"	"D33539_50"	12390	24430	150	156	162	47	128	136	50	29	9	0	127	130	29	112	114	23	33	13	0	1.867	1.889	1.475	1.645	3.372	5.115	0.036	156	674	43	52	0.900	28	15	34	18	-50
3	11	18	"IAX099I"	"Y_IAX099I"	12590	24400	150	129	135	38	130	133	35	16	6	0	114	119	27	111	114	17	20	11	0	-0.333	0.625	1.538	1.640	4.325	20.750	0.004	156	581	2	13	Error	-1	3	5	8	-50
3	12	18	"ICX188I"	"Y_ICX188I"	12780	24400	150	126	130	33	127	131	37	14	3	0	109	115	28	110	113	20	17	8	0	1.000	0.600	1.583	1.817	4.746	0.040	0.001	156	543	-2	8	0.000	-1	-1	3	5	-50
3	13	18	"IEX355I"	"Y_IEX355I"	12970	24400	150	129	130	33	129	133	38	14	1	0	112	118	25	109	114	27	17	6	0	0.000	0.111	1.429	1.359	4.212	66.564	0.000	156	584	3	10	Error	0	3	1	9	-50
3	14	18	"IGX361I"	"Y_IGX361I"	13160	24400	150	133	134	36	130	134	36	20	3	0	111	116	22	108	113	29	12	3	0	1.000	0.500	2.308	2.188	4.460	11.477	0.009	156	679	6	12	0.000	3	3	4	8	-50
3	15	18	"IIX063I"	"Y_IIX063I"	13390	24420	150	133	136	41	128	131	44	14	3	0	106	110	19	107	109	18	21	5	0	-5.000	2.667	2.125	2.366	3.480	21.531	0.008	156	517	4	11	Error	5	-1	8	3	-50
3	16	18	"IKX121I"	"Y_IKX121I"	13520	24410	150	134	137	37	128	131	44	16	4	0	114	116	21	107	108	17	28	8	0	0.857	1.000	1.635	1.716	4.604	11.614	0.010	156	514	13	18	-0.222	6	7	9	9	-50
3	17	18	"Z_1_50"	"Z_1_50"	13730	24440	150	142	146	37	129	136	81	5	0	0	140	149	45	109	112	31	50	28	0	0.419	0.425	0.773	0.863	4.185	2.356	0.019	156	729	44	57	-1.254	13	31	17	40	-50
3	18	18	"Z_1_70"	"Z_1_70"	13930	24430	100	190	209	76	122	128	37	77	43	0	434	427	139	107	109	17	100	98	0	0.208	0.272	0.255	0.248	2.570	0.222	0.285	80	448	395	407	-2.266	68	327	87	320	0
3	19	18	"Z_1_90"	"Z_1_90"	14120	24440	110	492	624	1036	123	128	41	93	87	0	1514	1418	400	108	110	18	98	98	0	0.262	0.382	0.274	0.275	2.021	0.732	0.188	80	419	1775	1811	-1.930	369	1406	501	1310	0
3	20	18	"Z_2_10"	"Z_2_10"	14280	24410	150	131	136	45	126	129	39	18	3	0	111	115	20	109	112	19	22	4	0	2.500	1.667	1.870	1.976	3.411	135.268	0.000	156	710	7	16	1.322	5	2	10	6	-50
3	21	18	"Z_2_30"	"Z_2_30"	14490	24430	110	196	216	68	128	133	44	70	41	0	143	156	37	111	113	21	75	38	0	2.125	1.956	1.958	1.892	4.316	4.827	0.122	80	520	100	133	1.087	68	32	88	45	0
3	22	18	"Z_2_50"	"Z_2_50"	14690	24440	110	39515	35174	12380	132	137	42	100	100	0	17122	15346	5288	111	115	43	100	100	0	2.315	2.300	2.354	2.379	1.899	2.445	0.842	80	527	56394	50277	1.211	39383	17011	35042	15235	0
3	1	19	"Z_3_90"	"Z_3_90"	10690	24620	110	2165	1978	834	129	134	37	98	96	0	4086	3504	1470	109	111	19	100	100	0	0.512	0.545	0.546	0.522	2.087	0.520	0.812	80	561	6013	5244	-0.966	2036	3977	1849	3395	0
3	2	19	"Z_4_10"	"Z_4_10"	10890	24610	150	146	151	47	131	134	36	31	14	0	119	126	35	112	115	29	23	8	0	2.143	1.429	1.829	1.701	3.746	8.243	0.014	156	663	22	34	1.100	15	7	20	14	-50
3	3	19	"Z_4_30"	"Z_4_30"	11070	24620	150	133	141	43	135	138	36	21	6	0	118	125	31	114	116	18	29	13	0	-0.500	0.545	1.885	1.624	3.253	31.237	0.001	156	533	2	17	Error	-2	4	6	11	-50
3	4	19	"Z_4_50"	"Z_4_50"	11270	24620	100	4909	4486	2147	137	139	37	100	100	0	2004	1737	722	113	116	19	100	100	0	2.524	2.678	2.824	2.534	2.088	3.006	0.800	80	387	6663	5973	1.335	4772	1891	4349	1624	0
3	5	19	"Z_4_70"	"Z_4_70"	11460	24620	100	10341	9008	4181	133	137	38	100	100	0	3997	3540	1440	112	115	18	100	100	0	2.628	2.589	2.636	2.427	1.859	2.848	0.841	80	418	14093	12303	1.394	10208	3885	8875	3428	0
3	6	19	"Z_4_90"	"Z_4_90"	11640	24620	110	23596	20511	8761	137	144	46	100	100	0	9123	8093	2992	116	120	25	100	100	0	2.605	2.554	2.656	2.383	1.806	2.764	0.864	80	521	32466	28351	1.381	23459	9007	20374	7977	0
3	7	19	"Z_6_30"	"Z_6_30"	11850	24610	80	170	174	47	136	144	44	40	19	0	140	141	41	117	120	22	50	32	0	1.478	1.583	1.519	1.659	2.854	5.043	0.036	52	291	57	62	0.564	34	23	38	24	0
3	8	19	"Z_6_50"	"Z_6_50"	12030	24630	150	149	151	43	132	137	45	20	7	0	123	131	37	115	118	25	27	14	0	2.125	1.188	1.311	1.462	4.224	15.268	0.003	156	799	25	35	1.087	17	8	19	16	-50
3	9	19	"Z_6_70"	"Z_6_70"	12220	24620	100	185	246	376	133	138	55	46	21	0	165	174	54	115	117	26	71	46	0	1.040	1.915	1.232	1.383	3.721	18.344	0.061	80	443	102	172	0.057	52	50	113	59	0
3	10	19	"Z_6_90"	"Z_6_90"	12400	24620	120	278	289	100	134	139	40	90	78	0	244	247	82	112	115	25	91	86	0	1.091	1.148	1.174	1.185	2.607	1.287	0.497	120	436	276	290	0.126	144	132	155	135	0
3	11	19	"Z_7_10"	"Z_7_10"	12570	24600	150	134	139	36	134	136	37	17	5	0	119	126	30	111	114	18	37	19	0	0.000	0.333	2.422	1.791	4.232	0.052	0.000	156	641	8	20	Error	0	8	5	15	-50
3	12	19	"Z_7_30"	"Z_7_30"	12790	24630	150	132	138	41	128	132	38	17	7	0	117	123	35	110	113	20	32	12	0	0.571	0.769	1.571	1.170	4.041	8.437	0.013	156	620	11	23	-0.807	4	7	10	13	-50
3	13	19	"PFI17646"	"oPFI17646"	12970	24620	120	188	199	76	126	131	39	58	41	0	238	236	76	108	109	19	92	85	0	0.477	0.570	0.679	0.622	3.810	0.700	0.214	120	450	192	201	-1.068	62	130	73	128	0
3	14	19	"PFN0256"	"oPFN0256"	13150	24620	110	206	208	70	126	128	34	73	62	0	372	354	110	108	109	19	96	93	0	0.303	0.333	0.381	0.356	3.321	0.317	0.311	80	500	344	328	-1.722	80	264	82	246	0
3	15	19	"PFG0021"	"oPFG0021"	13360	24630	150	136	145	60	125	130	44	19	5	0	123	133	48	107	109	18	44	23	0	0.688	0.769	1.154	1.052	3.990	4.459	0.061	156	632	27	46	-0.541	11	16	20	26	-50
3	16	19	"PFF72433"	"oPFF72433"	13540	24630	150	138	143	89	129	138	97	2	0	0	125	130	35	107	111	35	22	7	0	0.500	0.609	1.412	1.300	3.856	3.485	0.509	156	523	27	37	-1.000	9	18	14	23	-50
3	17	19	"PFJ12787"	"oPFJ12787"	13740	24630	110	280	279	102	134	142	105	62	22	0	142	149	38	112	118	47	36	11	0	4.867	3.919	3.254	3.363	2.866	3.735	0.546	80	400	176	182	2.283	146	30	145	37	0
3	18	19	"PFG0023"	"oPFG0023"	13930	24620	110	1157	1155	337	127	133	41	100	100	0	3668	3521	920	112	117	42	100	100	0	0.290	0.302	0.308	0.296	1.405	0.271	0.831	80	434	4586	4437	-1.788	1030	3556	1028	3409	0
3	19	19	"PFJ12789"	"oPFJ12789"	14120	24630	150	138	143	43	130	134	41	21	6	0	140	149	42	110	115	31	48	26	0	0.267	0.333	0.903	0.825	3.629	5.629	0.008	156	607	38	52	-1.907	8	30	13	39	-50
3	20	19	"PFBL B0077"	"oPFBLOB0077"	14310	24630	110	193	200	68	129	132	36	67	43	0	302	313	83	111	115	22	100	98	0	0.335	0.351	0.384	0.343	2.443	0.385	0.267	80	449	255	273	-1.577	64	191	71	202	0
3	21	19	"PFF72437"	"oPFF72437"	14500	24630	120	333	331	124	125	130	43	90	77	0	571	527	178	108	111	21	95	95	0	0.449	0.492	0.495	0.481	2.864	0.484	0.617	120	452	671	625	-1.154	208	463	206	419	0
3	22	19	"PFL0043"	"oPFL0043"	14690	24630	150	131	138	41	129	135	44	18	5	0	119	123	23	109	112	22	33	10	0	0.200	0.643	1.503	1.636	3.762	84.543	0.000	156	706	12	23	-2.322	2	10	9	14	-50
3	1	20	"PFBL B0079"	"oPFBLOB0079"	10700	24810	110	178	182	55	128	133	36	60	31	0	160	164	42	109	111	17	86	73	0	0.980	0.982	1.035	0.946	3.094	2.569	0.082	80	479	101	109	-0.029	50	51	54	55	0
3	2	20	"PFF72438"	"oPFF72438"	10890	24810	120	3400	2936	1482	130	135	38	99	99	0	2446	2197	1095	112	115	19	98	97	0	1.401	1.346	1.400	1.374	2.906	1.396	0.789	120	491	5604	4891	0.486	3270	2334	2806	2085	0
3	3	20	"PFH0006"	"oPFH0006"	11080	24800	110	364	369	109	133	137	37	95	91	0	924	860	282	113	115	18	100	100	0	0.285	0.316	0.305	0.305	1.817	0.272	0.663	80	346	1042	983	-1.812	231	811	236	747	0
3	4	20	"PFBL B0083"	"oPFBLOB0083"	11230	24780	150	128	137	39	134	137	37	18	6	0	117	120	22	114	116	19	16	7	0	-2.000	0.500	2.361	2.224	4.685	16.653	0.005	156	523	-3	9	Error	-6	3	3	6	-50
3	5	20	"PFBL B0084"	"oPFBLOB0084"	11420	24780	150	140	143	41	135	146	83	4	0	0	118	131	57	114	119	34	17	7	0	1.250	0.471	1.240	1.172	4.308	2.025	0.015	156	641	9	25	0.322	5	4	8	17	-50
3	6	20	"PFM60485"	"oPFM60485"	11640	24810	100	435	407	140	130	136	39	96	91	0	688	656	229	114	118	23	97	96	0	0.531	0.511	0.537	0.482	2.280	0.448	0.605	80	366	879	819	-0.912	305	574	277	542	0
3	7	20	"PFN0258"	"oPFN0258"	11800	24780	150	142	148	38	137	144	45	17	3	0	125	135	47	117	120	22	26	12	0	0.625	0.611	1.168	1.214	4.432	3.945	0.015	156	711	13	29	-0.678	5	8	11	18	-50
3	8	20	"PFM60486"	"oPFM60486"	12030	24810	110	427	421	138	133	139	52	91	88	0	377	389	111	115	120	27	96	96	0	1.122	1.051	1.093	1.015	1.820	1.088	0.668	80	461	556	562	0.166	294	262	288	274	0
3	9	20	"PFK12896"	"oPFK12896"	12220	24820	110	527	503	205	131	136	50	90	88	0	345	348	99	114	116	18	97	96	0	1.714	1.590	1.731	1.385	2.339	2.043	0.603	80	456	627	606	0.778	396	231	372	234	0
3	10	20	"PFN0259"	"oPFN0259"	12390	24810	120	1012	954	427	131	135	39	98	96	0	866	763	305	111	113	17	96	95	0	1.167	1.262	1.330	1.293	2.602	1.349	0.753	120	520	1636	1475	0.223	881	755	823	652	0
3	11	20	"PFL0046"	"oPFL0046"	12590	24810	110	377	377	154	132	136	36	91	85	0	470	438	143	112	114	20	97	97	0	0.684	0.752	0.851	0.720	2.711	0.734	0.523	80	487	603	571	-0.547	245	358	245	326	0
3	12	20	"PFD66984"	"oPFD66984"	12780	24810	110	598	583	202	130	133	35	97	93	0	552	528	161	110	113	22	100	100	0	1.059	1.084	1.032	1.029	2.174	1.075	0.717	80	330	910	871	0.082	468	442	453	418	0
3	13	20	"PFD66985"	"oPFD66985"	12940	24790	150	129	131	34	124	126	33	17	5	0	111	116	23	107	109	18	23	10	0	1.250	0.778	2.462	2.041	4.880	21.312	0.002	156	533	9	16	0.322	5	4	7	9	-50
3	14	20	"PFL0047"	"oPFL0047"	13160	24810	110	318	319	113	123	125	33	93	86	0	328	317	104	107	109	19	93	92	0	0.882	0.933	0.910	1.006	2.646	1.014	0.496	80	516	416	406	-0.181	195	221	196	210	0
3	15	20	"PFF72478"	"oPFF72478"	13380	24780	100	404	390	189	123	129	37	90	81	0	396	396	225	105	107	16	90	87	0	0.966	0.918	0.962	1.106	2.544	0.734	0.409	80	371	572	558	-0.050	281	291	267	291	0
3	16	20	"PFL0097"	"oPFL0097"	13550	24780	110	249	263	90	128	133	39	88	70	0	303	306	87	108	112	25	95	93	0	0.621	0.682	0.736	0.682	2.158	0.707	0.399	80	409	316	333	-0.688	121	195	135	198	0
3	17	20	"PFBL B0142"	"oPFBLOB0142"	13750	24780	120	692	710	271	133	137	41	96	94	0	422	413	124	112	116	34	98	96	0	1.803	1.917	1.895	1.817	2.109	2.177	0.700	120	480	869	878	0.851	559	310	577	301	0
3	18	20	"PFI17693"	"oPFI17693"	13940	24780	120	673	666	276	132	139	42	98	91	0	1186	1160	454	112	117	40	95	95	0	0.504	0.510	0.508	0.530	2.900	0.463	0.642	120	441	1615	1582	-0.989	541	1074	534	1048	0
3	19	20	"PFI17695"	"oPFI17695"	14130	24780	120	13070	11557	5591	140	144	41	100	100	0	5260	4693	2298	115	119	29	95	95	0	2.513	2.494	2.653	2.552	2.351	2.732	0.770	120	451	18075	15995	1.329	12930	5145	11417	4578	0
3	20	20	"PFH0024"	"oPFH0024"	14340	24790	100	195	217	92	134	139	37	61	46	0	371	353	155	112	116	21	87	82	0	0.236	0.344	0.385	0.339	3.044	0.310	0.295	80	388	320	324	-2.086	61	259	83	241	0
3	21	20	"PFBL B0147"	"oPFBLOB0147"	14520	24790	150	152	160	46	125	129	34	44	21	0	133	138	34	108	111	19	58	33	0	1.080	1.167	1.293	1.241	3.566	4.047	0.048	156	454	52	65	0.111	27	25	35	30	-50
3	22	20	"PFF72481"	"oPFF72481"	14700	24790	120	289	301	119	130	134	39	85	79	0	293	304	112	106	109	20	93	90	0	0.850	0.864	0.982	0.882	2.591	0.966	0.474	120	422	346	369	-0.234	159	187	171	198	0
3	1	21	"PFJ12809"	"oPFJ12809"	10720	24980	150	138	141	39	127	133	36	26	7	0	121	123	28	109	111	16	41	24	0	0.917	1.000	1.333	1.384	3.692	24.555	0.002	156	821	23	28	-0.126	11	12	14	14	-50
3	2	21	"PFH0027"	"oPFH0027"	10910	24970	110	1883	1907	999	129	133	38	93	92	0	1994	1856	1261	110	112	18	100	98	0	0.931	1.018	0.917	1.269	3.545	0.886	0.702	80	436	3638	3524	-0.103	1754	1884	1778	1746	0
3	3	21	"PFF72482"	"oPFF72482"	11100	24970	100	306	329	146	133	137	39	87	75	0	961	853	454	111	113	17	95	91	0	0.204	0.264	0.282	0.286	2.776	0.228	0.537	80	441	1023	938	-2.297	173	850	196	742	0
3	4	21	"PFG0045"	"oPFG0045"	11280	24970	100	357	341	150	134	138	37	83	80	0	328	319	132	113	116	25	88	85	0	1.037	1.005	0.931	0.887	2.266	1.118	0.592	80	400	438	413	0.053	223	215	207	206	0
3	5	21	"PFF72484"	"oPFF72484"	11440	24960	90	930	927	197	136	163	137	100	100	0	357	350	63	114	125	54	100	98	0	3.267	3.352	3.146	3.378	1.452	3.616	0.805	52	341	1037	1027	1.708	794	243	791	236	0
3	6	21	"PFI17704"	"oPFI17704"	11660	24960	110	2011	1739	878	132	145	92	96	86	0	913	783	433	114	124	60	78	76	0	2.352	2.402	2.485	2.911	2.685	2.363	0.811	80	494	2678	2276	1.234	1879	799	1607	669	0
3	7	21	"PFH0030"	"oPFH0030"	11860	24980	110	190	197	57	130	137	42	67	30	0	349	355	97	114	120	49	97	95	0	0.255	0.278	0.277	0.247	2.464	0.258	0.220	80	502	295	308	-1.970	60	235	67	241	0
3	8	21	"PFM60518"	"oPFM60518"	12040	24970	110	379	398	157	132	140	54	96	86	0	419	436	127	114	121	36	98	97	0	0.810	0.826	0.789	0.734	1.846	1.707	0.337	80	458	552	588	-0.304	247	305	266	322	0
3	9	21	"PFL0104"	"oPFL0104"	12220	24970	90	291	292	105	132	137	42	90	69	0	309	298	79	114	121	39	94	90	0	0.815	0.870	0.883	0.896	2.414	0.931	0.426	52	352	354	344	-0.294	159	195	160	184	0
3	10	21	"PFI17705"	"oPFI17705"	12420	24980	110	471	459	209	126	132	36	92	87	0	877	827	284	112	117	30	100	100	0	0.451	0.466	0.467	0.422	2.117	0.445	0.627	80	473	1110	1048	-1.149	345	765	333	715	0
3	11	21	"PFBL B0155"	"oPFBLOB0155"	12610	24980	110	181	189	66	125	132	37	58	37	0	221	223	63	111	116	33	88	77	0	0.509	0.571	0.643	0.644	3.277	0.594	0.179	80	375	166	176	-0.974	56	110	64	112	0
3	12	21	"PFBL B0157"	"oPFBLOB0157"	12750	24980	150	129	136	39	127	133	38	17	3	0	110	120	75	110	114	29	11	2	0	100000.000	0.900	1.396	1.418	3.939	0.098	0.002	156	551	2	19	16.610	2	0	9	10	-50
3	13	21	"PFD67005"	"oPFD67005"	12940	24980	150	133	136	44	124	127	34	19	8	0	116	118	25	106	109	20	22	10	0	0.900	1.000	1.857	1.971	3.457	13.472	0.008	156	524	19	24	-0.152	9	10	12	12	-50
3	14	21	"PFD67007"	"oPFD67007"	13170	24990	150	128	135	39	123	126	35	26	8	0	124	128	27	105	108	20	46	20	0	0.263	0.522	1.750	1.227	4.351	7.662	0.016	156	608	24	35	-1.926	5	19	12	23	-50
3	15	21	"PFM60523"	"oPFM60523"	13360	24980	120	348	346	125	122	126	34	92	85	0	314	314	105	107	107	16	94	90	0	1.092	1.082	1.137	1.044	2.333	1.153	0.593	120	483	433	431	0.127	226	207	224	207	0
3	16	21	"PFL0108"	"oPFL0108"	13550	24990	120	185	193	62	124	129	34	65	44	0	224	233	58	108	111	23	95	90	0	0.526	0.552	0.604	0.483	2.903	0.646	0.263	120	420	177	194	-0.927	61	116	69	125	0
3	17	21	"A10325_30a"	"A10325_30a"	13710	24980	150	132	136	39	131	133	37	19	5	0	108	110	20	111	112	23	10	1	0	-0.333	-5.000	1.986	1.998	3.700	231.525	0.000	156	524	-2	4	Error	1	-3	5	-1	-50
3	18	21	"A10325_30c"	"A10325_30c"	13900	24980	150	128	133	36	130	134	38	16	3	0	111	114	19	110	111	18	17	7	0	-2.000	0.750	2.474	2.272	4.603	0.032	0.002	156	513	-1	7	Error	-2	1	3	4	-50
3	19	21	"A10325_30e"	"A10325_30e"	14090	24980	150	131	131	35	134	139	41	13	0	0	109	113	28	111	113	20	14	4	0	1.500	-1.500	1.485	1.495	4.936	7.376	0.025	156	504	-5	-1	0.585	-3	-2	-3	2	-50
3	20	21	"A10325_30g"	"A10325_30g"	14280	24980	150	130	135	33	130	136	39	15	3	0	107	110	23	112	115	21	12	6	0	0.000	-2.500	1.333	1.505	3.581	19.719	0.004	156	577	-5	3	Error	0	-5	5	-2	-50
3	21	21	"A10325_30i"	"A10325_30i"	14500	24990	150	133	139	41	125	130	34	25	11	0	110	113	20	108	111	19	19	7	0	4.000	2.800	2.200	2.090	4.224	10.149	0.019	156	464	10	19	2.000	8	2	14	5	-50
3	22	21	"E598_1a"	"E598_1a"	14660	24980	150	133	140	44	129	132	37	22	7	0	110	119	35	107	109	19	26	16	0	1.333	0.917	2.105	2.164	5.480	18.403	0.002	156	621	7	23	0.415	4	3	11	12	-50
3	1	22	"F48446_9e"	"F48446_9e"	10700	25170	80	159	171	53	132	151	132	3	0	0	162	179	59	114	122	39	59	32	0	0.563	0.600	0.590	0.741	4.623	20.379	0.023	52	327	75	104	-0.830	27	48	39	65	0
3	2	22	"F48446_9g"	"F48446_9g"	10890	25160	100	203	217	75	131	135	39	68	47	0	166	166	38	109	112	17	81	65	0	1.263	1.509	1.780	1.601	3.548	3.830	0.121	80	504	129	143	0.337	72	57	86	57	0
3	3	22	"F48446_9i"	"F48446_9i"	11080	25170	110	280	295	103	134	137	38	88	80	0	326	319	96	111	112	17	97	93	0	0.679	0.774	0.650	0.691	2.344	0.967	0.430	80	477	361	369	-0.558	146	215	161	208	0
3	4	22	"I12861_2a"	"I12861_2a"	11230	25160	150	130	131	31	132	134	36	10	1	0	111	116	23	111	113	22	15	5	0	100000.000	-0.200	1.757	1.532	4.945	666.173	0.000	156	782	-2	4	16.610	-2	0	-1	5	-50
3	5	22	"I12861_2c"	"I12861_2c"	11420	25160	150	132	134	38	130	140	83	2	0	0	106	109	20	112	117	37	2	1	0	-0.333	-1.333	1.944	2.117	3.556	14.542	0.006	156	795	-4	1	Error	2	-6	4	-3	-50
3	6	22	"I12861_2e"	"I12861_2e"	11610	25160	150	131	135	39	131	139	71	7	0	0	114	119	29	111	118	48	7	2	0	0.000	0.500	1.813	1.788	4.143	90.463	0.000	156	823	3	12	Error	0	3	4	8	-50
3	7	22	"J512_2i"	"J512_2i"	11800	25170	150	133	135	36	130	134	39	12	5	0	114	123	39	110	115	40	10	6	0	0.750	0.385	1.247	1.229	4.080	10.262	0.004	156	865	7	18	-0.415	3	4	5	13	-50
3	8	22	"Ks592_1a"	"Ks592_1a"	12030	25170	150	136	147	66	131	134	38	22	5	0	120	129	40	111	114	24	30	14	0	0.556	0.889	1.231	1.424	4.553	4.225	0.069	156	823	14	34	-0.848	5	9	16	18	-50
3	9	22	"Ks592_1c"	"Ks592_1c"	12180	25170	150	130	139	57	131	136	47	13	3	0	116	121	27	111	115	32	14	5	0	-0.200	0.800	1.621	1.794	4.479	13.428	0.007	156	765	4	18	Error	-1	5	8	10	-50
3	10	22	"Ks592_1e"	"Ks592_1e"	12370	25170	150	131	139	43	126	132	43	18	6	0	113	118	22	110	114	28	12	6	0	1.667	1.625	2.333	2.325	3.749	10.516	0.016	156	798	8	21	0.737	5	3	13	8	-50
3	11	22	"Ks592_1g"	"Ks592_1g"	12560	25170	150	133	138	38	126	132	37	24	7	0	118	125	33	110	114	26	23	10	0	0.875	0.800	1.823	1.972	3.425	2.191	0.014	156	848	15	27	-0.193	7	8	12	15	-50
3	12	22	"Ks592_1i"	"Ks592_1i"	12790	25180	110	1481	1352	463	126	131	38	98	98	0	1300	1211	344	109	111	29	100	100	0	1.138	1.113	1.098	1.053	2.019	1.167	0.814	80	471	2546	2328	0.186	1355	1191	1226	1102	0
3	13	22	"EMPTY"	"EMPTY"	12940	25170	150	166	186	83	127	131	39	48	30	0	131	165	77	106	108	18	54	43	0	1.560	1.000	1.406	1.396	2.877	1.190	0.350	156	726	64	118	0.642	39	25	59	59	-75
3	14	22	"EMPTY"	"EMPTY"	13130	25170	150	176	215	111	125	131	39	54	42	0	133	189	109	105	108	19	55	44	0	1.821	1.071	1.196	1.255	2.713	1.186	0.525	156	706	79	174	0.865	51	28	90	84	-75
3	15	22	"EMPTY"	"EMPTY"	13320	25170	150	167	209	105	126	130	36	54	42	0	133	181	94	107	110	20	55	44	0	1.577	1.122	1.290	1.359	2.889	1.220	0.472	156	691	67	157	0.657	41	26	83	74	-75
3	16	22	"EMPTY"	"EMPTY"	13510	25170	150	173	200	106	127	132	70	35	16	0	137	164	73	107	110	19	60	42	0	1.533	1.281	1.275	1.450	3.226	1.856	0.324	156	685	76	130	0.617	46	30	73	57	-75
3	17	22	"EMPTY"	"EMPTY"	13700	25170	150	168	186	85	127	129	34	51	35	0	122	151	70	106	109	19	47	37	0	2.563	1.311	1.645	1.390	3.764	1.658	0.240	156	675	57	104	1.358	41	16	59	45	-75
3	18	22	"EMPTY"	"EMPTY"	13900	25170	150	153	181	93	124	128	34	47	35	0	133	170	104	105	108	18	53	44	0	1.036	0.877	1.290	1.273	3.759	0.873	0.224	156	696	57	122	0.051	29	28	57	65	-75
3	19	22	"EMPTY"	"EMPTY"	14090	25170	150	120	124	32	122	127	34	16	1	0	104	106	16	106	108	18	10	2	0	1.000	100000.000	1.889	1.886	3.929	60.723	0.001	156	678	-4	2	0.000	-2	-2	2	0	-75
3	20	22	"EMPTY"	"EMPTY"	14280	25170	150	118	122	33	124	128	35	11	2	0	107	109	15	108	110	20	10	1	0	6.000	-2.000	2.400	2.057	3.662	12.951	0.007	156	697	-7	-1	2.585	-6	-1	-2	1	-75
3	21	22	"EMPTY"	"EMPTY"	14470	25170	150	137	153	159	126	129	37	23	8	0	112	141	243	109	112	33	10	5	0	3.667	0.844	2.000	1.906	4.862	0.138	0.013	156	671	14	59	1.874	11	3	27	32	-75
3	22	22	"EMPTY"	"EMPTY"	14660	25170	150	124	129	39	127	131	38	18	4	0	109	111	22	110	113	30	7	1	0	3.000	2.000	2.647	2.208	3.075	16.142	0.009	156	856	-4	3	1.585	-3	-1	2	1	-75
4	1	1	"PFA0039"	"A1411_1"	15260	21140	130	3314	3158	1062	125	132	39	100	100	0	6385	5979	2071	111	115	19	100	100	0	0.508	0.517	0.510	0.518	1.720	0.478	0.854	120	739	9463	8901	-0.976	3189	6274	3033	5868	0
4	2	1	"PFA0101"	"A21885_1"	15460	21150	130	2489	2281	1171	126	131	40	100	98	0	8450	7595	3172	112	115	20	100	100	0	0.283	0.288	0.287	0.253	2.004	0.280	0.780	120	619	10701	9638	-1.819	2363	8338	2155	7483	0
4	3	1	"PFA0019"	"A11546_1"	15630	21150	130	515	520	140	127	130	34	98	97	0	868	867	196	113	114	19	100	100	0	0.514	0.521	0.510	0.510	1.570	0.515	0.770	120	630	1143	1147	-0.960	388	755	393	754	0
4	4	1	"PFA0144"	"A31870_1"	15830	21150	120	2042	2003	557	132	135	39	99	99	0	6591	6256	1567	117	120	22	100	100	0	0.295	0.305	0.302	0.300	1.604	0.289	0.859	120	595	8384	8010	-1.761	1910	6474	1871	6139	0
4	5	1	"PFA0009"	"A10325_29"	16020	21150	120	8434	8057	2535	133	136	40	100	100	0	9864	9243	2995	120	125	26	100	100	0	0.852	0.869	0.866	0.873	1.634	0.845	0.852	120	548	18045	17047	-0.231	8301	9744	7924	9123	0
4	6	1	"PFA0012"	"A10325_32"	16190	21150	130	10229	10207	2970	129	135	39	100	100	0	10516	10107	3229	118	123	29	99	99	0	0.971	1.009	0.973	1.027	1.579	0.972	0.847	120	630	20498	20067	-0.042	10100	10398	10078	9989	0
4	7	1	"PFA0030"	"A12797_1"	16390	21150	130	1826	1757	523	128	133	39	100	99	0	1465	1338	473	116	119	25	100	99	0	1.259	1.333	1.258	1.438	1.966	1.273	0.812	120	679	3047	2851	0.332	1698	1349	1629	1222	0
4	8	1	"PFB0005"	"B11"	16590	21160	130	296	303	99	123	128	36	94	85	0	330	326	81	110	112	18	95	95	0	0.786	0.833	0.762	0.783	2.434	0.918	0.530	120	631	393	396	-0.347	173	220	180	216	0
4	9	1	"PFB0219"	"B57"	16770	21160	140	193	203	57	122	125	33	80	54	0	201	201	55	107	108	16	94	90	0	0.755	0.862	0.817	0.808	2.413	1.128	0.247	156	744	165	175	-0.405	71	94	81	94	0
4	10	1	"PFB0285"	"B92"	16950	21160	100	488	530	251	119	123	30	98	96	0	373	417	216	106	110	22	96	95	0	1.382	1.322	1.351	1.437	2.760	1.341	0.578	80	424	636	722	0.467	369	267	411	311	0
4	11	1	"PFB0008"	"B114"	17140	21160	130	5402	5425	1998	128	132	37	100	100	0	1508	1460	576	109	113	22	99	96	0	3.770	3.921	3.714	4.104	1.969	4.036	0.809	120	690	6673	6648	1.915	5274	1399	5297	1351	0
4	12	1	"PFB0034"	"B165"	17340	21170	130	2239	2060	952	127	134	60	98	96	0	1693	1546	580	109	112	19	99	99	0	1.333	1.345	1.389	1.203	2.322	1.479	0.762	120	637	3696	3370	0.415	2112	1584	1933	1437	0
4	13	1	"PFB0089"	"B319"	17520	21170	120	1353	1311	446	125	128	36	100	100	0	2893	2878	752	108	111	20	100	100	0	0.441	0.428	0.438	0.403	1.698	0.416	0.796	120	569	4013	3956	-1.181	1228	2785	1186	2770	0
4	14	1	"PFB0104"	"B351"	17710	21170	130	218	226	75	127	129	38	79	60	0	229	226	69	109	113	21	90	88	0	0.758	0.846	0.798	0.696	2.888	1.083	0.311	120	652	211	216	-0.399	91	120	99	117	0
4	15	1	"PFB0113"	"B372"	17900	21170	120	1004	993	295	122	127	34	100	100	0	853	830	201	108	110	17	100	100	0	1.184	1.206	1.231	1.177	1.619	1.233	0.810	120	599	1627	1593	0.244	882	745	871	722	0
4	16	1	"PFB0116"	"B380"	18100	21170	130	218	228	76	121	125	33	87	63	0	210	215	48	106	109	18	97	95	0	0.933	0.982	0.965	0.906	2.566	1.307	0.338	120	668	201	216	-0.101	97	104	107	109	0
4	17	1	"PFB0118"	"B383"	18290	21170	130	1124	1042	380	122	128	63	94	92	0	1534	1384	515	107	108	17	99	96	0	0.702	0.720	0.679	0.772	2.413	0.655	0.717	120	637	2429	2197	-0.510	1002	1427	920	1277	0
4	18	1	"PFB0140"	"B432"	18470	21180	130	530	526	182	122	128	66	97	91	0	1120	1095	252	108	110	19	100	100	0	0.403	0.409	0.409	0.374	1.776	0.406	0.720	120	654	1420	1391	-1.311	408	1012	404	987	0
4	19	1	"PFC0315"	"C9"	18670	21180	130	321	332	110	122	130	72	89	70	0	380	377	79	107	109	21	99	99	0	0.729	0.778	0.777	0.688	2.243	1.068	0.443	120	652	472	480	-0.456	199	273	210	270	0
4	20	1	"PFC0207"	"C56"	18850	21180	120	388	387	116	122	131	74	94	83	0	568	555	152	107	110	21	98	97	0	0.577	0.592	0.579	0.561	1.984	0.580	0.634	120	584	727	713	-0.793	266	461	265	448	0
4	21	1	"PFC0316"	"C96"	19040	21180	120	421	408	133	120	126	42	95	91	0	390	377	105	105	107	19	98	95	0	1.056	1.059	1.034	1.031	2.046	1.091	0.654	120	585	586	560	0.079	301	285	288	272	0
4	22	1	"PFC0007"	"C114"	19230	21190	130	672	660	249	120	124	32	97	95	0	814	787	183	102	104	16	100	99	0	0.775	0.788	0.835	0.709	1.994	0.845	0.735	120	716	1264	1225	-0.367	552	712	540	685	0
4	1	2	"PFC0021"	"C134"	15250	21360	120	287	295	101	125	131	38	92	82	0	386	386	107	110	114	22	98	95	0	0.587	0.616	0.576	0.570	2.470	0.649	0.552	120	621	438	446	-0.769	162	276	170	276	0
4	2	2	"PFC0034"	"C161"	15430	21360	120	1551	1516	511	125	129	36	98	97	0	1295	1204	412	113	116	22	100	99	0	1.206	1.275	1.252	1.256	1.896	1.263	0.850	120	530	2608	2482	0.271	1426	1182	1391	1091	0
4	3	2	"PFJ0545"	"J687_3"	15620	21370	130	603	624	278	125	128	33	94	91	0	521	524	159	115	116	19	100	98	0	1.177	1.220	1.231	1.123	1.816	1.403	0.731	120	611	884	908	0.236	478	406	499	409	0
4	4	2	"PFK0100"	"Km695_2"	15810	21370	130	223	225	76	128	132	37	77	62	0	252	255	73	114	117	19	95	92	0	0.688	0.688	0.752	0.668	2.426	0.840	0.350	120	643	233	238	-0.539	95	138	97	141	0
4	5	2	"PFK0134"	"Km993_1"	16010	21370	130	298	301	99	128	132	38	90	84	0	523	501	143	115	119	24	96	95	0	0.417	0.448	0.430	0.410	2.255	0.430	0.556	120	626	578	559	-1.263	170	408	173	386	0
4	6	2	"PFK0052"	"Km3535_1"	16200	21370	130	436	437	156	126	129	35	97	93	0	412	398	130	113	117	26	94	91	0	1.037	1.091	1.080	1.089	2.062	1.146	0.648	120	620	609	596	0.052	310	299	311	285	0
4	7	2	"PFK0059"	"Km3703_4"	16400	21370	130	477	483	166	126	129	34	96	94	0	389	370	122	112	114	22	94	90	0	1.267	1.384	1.402	1.355	1.967	1.492	0.718	120	626	628	615	0.342	351	277	357	258	0
4	8	2	"PFK0303"	"Kn267_1"	16580	21370	120	796	826	304	126	133	49	95	94	0	390	392	127	107	109	16	97	95	0	2.367	2.456	2.416	2.385	1.801	2.741	0.699	120	511	953	985	1.243	670	283	700	285	0
4	9	2	"PFK0297"	"Kn2497_2"	16760	21370	130	524	542	182	124	131	46	98	95	0	602	592	166	107	110	20	98	96	0	0.808	0.862	0.822	0.839	1.653	0.886	0.718	120	564	895	903	-0.307	400	495	418	485	0
4	10	2	"PFK0436"	"Kn5150_1"	16950	21370	130	4301	4162	1321	121	127	36	100	100	0	6416	6108	1934	107	111	22	99	99	0	0.663	0.673	0.650	0.678	1.705	0.633	0.844	120	632	10489	10042	-0.594	4180	6309	4041	6001	0
4	11	2	"PFK0536"	"Kn8928_1"	17140	21370	130	556	582	223	124	133	61	96	90	0	609	571	194	110	113	23	96	94	0	0.866	0.993	0.939	0.969	2.444	0.997	0.627	120	628	931	919	-0.208	432	499	458	461	0
4	12	2	"PFK0544"	"Kn9335_1"	17340	21370	130	402	410	148	124	132	61	92	88	0	402	382	110	111	112	19	97	96	0	0.955	1.055	1.060	1.023	2.104	1.211	0.543	120	613	569	557	-0.066	278	291	286	271	0
4	13	2	"PFK0875"	"Ks2_1"	17530	21380	130	720	723	261	122	127	36	98	95	0	337	322	96	109	111	17	97	96	0	2.623	2.822	2.972	2.760	1.988	3.248	0.707	120	581	826	814	1.391	598	228	601	213	0
4	14	2	"PFK0879"	"Ks2_14"	17710	21380	120	3485	3321	996	125	130	38	100	100	0	2645	2513	727	110	113	20	100	100	0	1.325	1.330	1.346	1.317	1.696	1.367	0.846	120	524	5895	5599	0.406	3360	2535	3196	2403	0
4	15	2	"PFK1056"	"Ks54_1"	17910	21380	120	1421	1296	457	123	129	37	97	95	0	871	817	277	109	111	18	96	96	0	1.703	1.657	1.620	1.624	1.765	1.723	0.817	120	525	2060	1881	0.768	1298	762	1173	708	0
4	16	2	"PFK1101"	"Ks59_1"	18100	21380	130	551	561	195	123	128	35	99	97	0	553	533	162	110	112	19	98	98	0	0.966	1.035	0.985	1.018	1.833	1.034	0.707	120	589	871	861	-0.050	428	443	438	423	0
4	17	2	"PFK1165"	"Ks72_6"	18290	21380	120	607	595	190	123	127	34	97	96	0	597	578	190	109	111	18	96	95	0	0.992	1.006	0.945	1.039	2.168	0.979	0.709	120	528	972	941	-0.012	484	488	472	469	0
4	18	2	"PFK1183"	"Ks75_9"	18480	21380	120	298	299	108	126	136	76	80	60	0	325	317	102	108	116	101	87	55	0	0.793	0.828	0.804	0.809	2.382	0.740	0.565	120	515	389	382	-0.335	172	217	173	209	0
4	19	2	"PFK1209"	"Ks82_1"	18670	21380	130	820	793	289	123	132	71	91	90	0	1150	1036	417	109	116	94	89	89	0	0.670	0.723	0.728	0.793	2.750	0.640	0.738	120	598	1738	1597	-0.579	697	1041	670	927	0
4	20	2	"PFK1228"	"Ks83_8"	18870	21390	130	809	747	307	122	127	42	94	90	0	1952	1808	558	108	111	20	98	97	0	0.373	0.368	0.398	0.335	2.319	0.370	0.772	120	581	2531	2325	-1.424	687	1844	625	1700	0
4	21	2	"PFK0643"	"Ks127_5"	19050	21380	130	1514	1387	481	122	127	42	97	95	0	492	465	158	106	108	18	95	93	0	3.606	3.524	3.504	3.507	2.301	3.684	0.760	120	547	1778	1624	1.850	1392	386	1265	359	0
4	22	2	"PFK0638"	"Ks127_16"	19230	21380	130	1029	970	338	123	127	34	97	97	0	610	557	192	105	107	19	95	94	0	1.794	1.874	1.819	1.882	1.993	1.924	0.764	120	620	1411	1299	0.843	906	505	847	452	0
4	1	3	"PFK0659"	"Ks133_2"	15240	21560	120	636	616	229	122	129	43	96	93	0	440	410	115	109	111	21	95	95	0	1.553	1.641	1.604	1.528	2.002	1.808	0.725	120	610	845	795	0.635	514	331	494	301	0
4	2	3	"PFK0667"	"Ks139_1"	15430	21560	130	241	241	83	123	127	34	79	73	0	206	206	67	113	115	23	85	75	0	1.269	1.269	1.178	1.061	2.783	1.425	0.436	120	582	211	211	0.343	118	93	118	93	0
4	3	3	"PFK0682"	"Ks152_11"	15620	21570	120	274	290	110	125	129	34	87	82	0	219	218	66	113	116	19	88	84	0	1.406	1.571	1.365	1.393	2.640	2.096	0.374	120	529	255	270	0.491	149	106	165	105	0
4	4	3	"PFK0686"	"Ks155_1"	15820	21580	120	343	344	133	126	130	36	90	84	0	761	715	280	114	116	19	90	90	0	0.335	0.363	0.352	0.346	2.280	0.334	0.585	120	528	864	819	-1.576	217	647	218	601	0
4	5	3	"PFA0001"	"A10325_1"	16010	21570	130	193	201	65	127	132	37	66	43	0	180	179	51	113	117	22	83	69	0	0.985	1.121	1.108	1.014	2.515	1.762	0.249	120	604	133	140	-0.022	66	67	74	66	0
4	6	3	"PFA0004"	"A10325_16"	16210	21550	100	161	162	50	129	132	40	41	13	0	144	146	41	111	119	28	60	22	0	0.970	0.943	1.106	1.184	3.262	2.276	0.066	80	427	65	68	-0.044	32	33	33	35	0
4	7	3	"PFA0008"	"A10325_26"	16390	21580	120	198	203	67	130	134	37	64	42	0	290	286	99	111	116	22	90	90	0	0.380	0.417	0.402	0.346	2.885	0.444	0.257	120	504	247	248	-1.396	68	179	73	175	0
4	8	3	"PFA0016"	"A10935_1"	16580	21570	130	4055	3809	1434	128	134	48	100	98	0	3654	3238	1347	109	112	19	98	97	0	1.108	1.176	1.125	1.252	2.551	1.109	0.772	120	577	7472	6810	0.148	3927	3545	3681	3129	0
4	9	3	"PFA0020"	"A11962_1"	16770	21570	130	274	290	117	123	129	47	84	72	0	250	237	83	107	111	20	86	83	0	1.056	1.285	1.075	1.111	3.158	1.499	0.416	120	583	294	297	0.079	151	143	167	130	0
4	10	3	"PFA0023"	"A12312_15"	16960	21580	130	543	538	193	126	129	37	95	92	0	515	492	149	107	110	21	95	94	0	1.022	1.070	1.086	1.092	2.123	1.312	0.589	120	576	825	797	0.031	417	408	412	385	0
4	11	3	"PFA0047"	"A14801_11"	17150	21580	120	1727	1585	574	125	129	35	98	96	0	4761	4367	1420	109	110	21	100	100	0	0.344	0.343	0.350	0.332	2.200	0.326	0.792	120	543	6254	5718	-1.538	1602	4652	1460	4258	0
4	12	3	"PFA0051"	"A14801_2"	17350	21580	130	275	280	122	123	127	34	85	79	0	325	304	109	109	111	19	88	87	0	0.704	0.805	0.705	0.680	2.487	0.880	0.466	120	578	368	352	-0.507	152	216	157	195	0
4	13	3	"PFA0053"	"A14801_24"	17530	21580	120	285	285	100	122	126	34	90	83	0	588	545	194	111	112	19	93	92	0	0.342	0.376	0.389	0.380	2.112	0.341	0.582	120	480	640	597	-1.549	163	477	163	434	0
4	14	3	"PFA0056"	"A14801_31"	17720	21580	150	143	163	70	122	126	34	42	22	0	134	154	67	108	110	18	60	39	0	0.808	0.891	0.997	1.009	3.927	1.354	0.245	156	596	47	87	-0.308	21	26	41	46	-50
4	15	3	"PFA0058"	"A14801_37"	17910	21570	140	213	217	71	121	125	35	76	60	0	204	199	59	106	109	17	88	80	0	0.939	1.032	1.072	1.035	3.170	9.033	0.040	156	586	190	189	-0.091	92	98	96	93	0
4	16	3	"PFA0060"	"A14801_6"	18100	21580	130	215	216	68	122	125	35	80	65	0	181	181	46	110	112	18	88	80	0	1.310	1.324	1.393	1.271	2.751	2.077	0.221	120	550	164	165	0.389	93	71	94	71	0
4	17	3	"PFA0083"	"A18792_11"	18280	21570	120	201	229	185	124	128	35	69	54	0	182	192	86	110	112	22	87	69	0	1.069	1.280	1.186	1.060	3.108	3.029	0.207	120	499	149	187	0.097	77	72	105	82	0
4	18	3	"PFA0087"	"A18792_19"	18470	21570	130	220	220	73	123	132	70	60	25	0	202	200	49	107	115	93	51	0	0	1.021	1.043	1.121	0.978	2.586	0.726	0.474	120	618	192	190	0.030	97	95	97	93	0
4	19	3	"PFA0098"	"A20643_1"	18680	21580	120	230	241	89	122	126	38	81	66	0	243	238	79	108	110	18	90	89	0	0.800	0.915	0.865	0.771	2.469	1.060	0.344	120	529	243	249	-0.322	108	135	119	130	0
4	20	3	"PFA0103"	"A21885_19"	18860	21580	120	1016	978	339	120	124	35	98	97	0	1023	929	319	106	109	19	98	97	0	0.977	1.043	1.045	1.074	2.035	1.020	0.756	120	484	1813	1681	-0.033	896	917	858	823	0
4	21	3	"PFA0105"	"A21885_20"	19050	21580	120	870	800	314	119	152	464	79	17	0	810	732	279	106	164	1223	0	0	0	1.067	1.088	1.044	1.093	2.259	0.152	0.075	120	498	1455	1307	0.093	751	704	681	626	0
4	22	3	"PFA0107"	"A21885_9"	19230	21580	120	364	358	127	123	152	434	9	0	0	332	323	99	107	158	1144	0	0	0	1.071	1.088	1.127	0.998	2.278	0.097	0.047	120	569	466	451	0.099	241	225	235	216	0
4	1	4	"PFA0130"	"A2546_1"	15250	21760	120	2460	2169	936	120	125	40	100	96	0	6722	6089	1904	108	110	17	100	100	0	0.354	0.343	0.357	0.286	2.170	0.345	0.821	120	595	8954	8030	-1.499	2340	6614	2049	5981	0
4	2	4	"PFA0132"	"A26463_1"	15440	21760	120	226	235	79	121	126	34	86	66	0	295	278	93	110	112	19	89	89	0	0.568	0.679	0.632	0.607	2.253	0.696	0.431	120	515	290	282	-0.817	105	185	114	168	0
4	3	4	"PFA0137"	"A29544_1"	15630	21760	130	238	254	94	126	130	36	82	68	0	222	229	59	112	114	18	97	95	0	1.018	1.094	1.026	0.913	2.910	1.505	0.417	120	546	222	245	0.026	112	110	128	117	0
4	4	4	"PFA0145"	"A31914_2"	15820	21760	120	6722	6128	2110	127	131	36	100	100	0	3198	2871	1057	113	116	19	100	100	0	2.138	2.176	2.153	2.288	2.062	2.246	0.843	120	481	9680	8759	1.096	6595	3085	6001	2758	0
4	5	4	"PFA0147"	"A31914_5"	16010	21760	120	710	680	255	132	135	36	95	94	0	453	437	163	113	116	19	92	90	0	1.700	1.691	1.701	1.697	2.017	1.843	0.713	120	501	918	872	0.766	578	340	548	324	0
4	6	4	"PFA0149"	"A31914_8"	16200	21760	130	375	370	130	129	134	38	90	87	0	416	386	130	113	119	26	90	89	0	0.812	0.883	0.874	0.893	2.284	0.848	0.568	120	593	549	514	-0.301	246	303	241	273	0
4	7	4	"PFC0052"	"C198"	16390	21760	140	231	232	81	129	134	40	75	58	0	212	206	63	112	117	23	83	77	0	1.020	1.096	1.085	0.973	3.067	1.490	0.352	156	587	202	197	0.029	102	100	103	94	0
4	8	4	"PFC0057"	"C216"	16580	21770	130	290	291	118	128	131	36	84	75	0	241	242	82	110	112	18	90	88	0	1.237	1.235	1.158	1.133	2.184	1.593	0.449	120	557	293	295	0.306	162	131	163	132	0
4	9	4	"PFC0059"	"C222"	16780	21770	120	198	204	69	122	126	37	73	51	0	182	188	55	107	110	17	94	86	0	1.013	1.012	1.169	1.014	2.974	1.627	0.196	120	513	151	163	0.019	76	75	82	81	0
4	10	4	"PFC0062"	"C228"	16970	21770	120	207	215	72	129	131	39	72	48	0	228	230	72	106	108	17	92	89	0	0.639	0.694	0.565	0.614	3.012	0.799	0.213	120	468	200	210	-0.645	78	122	86	124	0
4	11	4	"PFC0068"	"C237"	17140	21770	130	1300	1228	462	126	129	36	95	95	0	702	686	172	108	109	17	100	100	0	1.976	1.907	1.968	1.616	2.292	2.188	0.779	120	523	1768	1680	0.983	1174	594	1102	578	0
4	12	4	"PFC0072"	"C244"	17340	21770	120	452	445	150	125	128	34	96	92	0	664	630	206	107	110	21	96	94	0	0.587	0.612	0.585	0.580	2.066	0.585	0.683	120	514	884	843	-0.768	327	557	320	523	0
4	13	4	"PFC0092"	"C291"	17530	21770	120	714	686	236	126	129	35	96	95	0	526	492	172	110	112	21	92	89	0	1.413	1.466	1.475	1.499	2.176	1.502	0.732	120	484	1004	942	0.499	588	416	560	382	0
4	14	4	"PFC0094"	"C296"	17710	21770	130	328	332	125	123	128	35	93	85	0	417	395	123	110	112	20	95	95	0	0.668	0.733	0.774	0.637	2.274	0.775	0.556	120	533	512	494	-0.583	205	307	209	285	0
4	15	4	"PFC0096"	"C299"	17920	21770	120	196	205	70	122	128	38	73	45	0	191	190	57	107	110	17	88	80	0	0.881	1.000	0.962	0.901	3.092	1.430	0.261	120	543	158	166	-0.183	74	84	83	83	0
4	16	4	"PFC0099"	"C302"	18100	21770	110	270	282	94	124	129	36	91	87	0	308	300	97	111	113	19	92	90	0	0.741	0.836	0.788	0.791	1.869	0.829	0.535	80	443	343	347	-0.432	146	197	158	189	0
4	17	4	"PFC0101"	"C307"	18290	21770	120	611	585	198	127	131	38	95	91	0	324	315	106	111	114	19	89	88	0	2.272	2.245	2.206	2.280	2.090	2.485	0.676	120	569	697	662	1.184	484	213	458	204	0
4	18	4	"PFC0103"	"C311"	18480	21760	90	192	211	77	118	124	35	80	59	0	180	178	52	108	112	21	82	73	0	1.028	1.329	1.350	1.267	2.081	1.965	0.278	52	368	146	163	0.040	74	72	93	70	0
4	19	4	"PFC0123"	"C370"	18660	21770	120	383	395	152	122	127	36	95	91	0	473	475	142	109	110	19	97	96	0	0.717	0.746	0.734	0.673	2.189	0.771	0.596	120	552	625	639	-0.480	261	364	273	366	0
4	20	4	"PFC0125"	"C374"	18860	21770	130	193	195	58	119	124	37	70	49	0	180	183	52	108	109	16	87	82	0	1.028	1.013	1.006	0.861	3.430	1.419	0.232	120	561	146	151	0.040	74	72	76	75	0
4	21	4	"PFC0127"	"C38"	19040	21770	120	269	278	103	116	125	42	89	73	0	302	282	103	107	108	17	88	85	0	0.785	0.926	0.960	1.020	2.758	0.931	0.477	120	513	348	337	-0.350	153	195	162	175	0
4	22	4	"PFC0129"	"C382"	19240	21780	130	257	261	98	119	125	38	80	70	0	250	251	70	106	108	17	92	92	0	0.958	0.979	0.861	0.802	2.596	1.229	0.474	120	634	282	287	-0.061	138	144	142	145	0
4	1	5	"PFC0131"	"C385"	15250	21950	120	284	290	101	122	127	36	89	85	0	277	274	80	110	112	18	93	91	0	0.970	1.024	1.087	0.991	2.265	1.204	0.501	120	594	329	332	-0.044	162	167	168	164	0
4	2	5	"PFC0133"	"C387"	15440	21950	120	367	366	134	123	128	38	92	88	0	393	385	146	113	114	19	88	87	0	0.871	0.893	0.822	0.855	2.298	0.912	0.640	120	514	524	515	-0.199	244	280	243	272	0
4	3	5	"PFC0149"	"C427"	15630	21950	120	642	627	247	123	127	37	96	94	0	335	319	107	113	116	20	93	90	0	2.338	2.447	2.359	2.334	1.940	0.679	0.603	120	514	741	710	1.225	519	222	504	206	0
4	4	5	"PFC0151"	"C43"	15820	21950	120	315	328	127	127	135	95	83	49	0	453	433	170	113	116	22	90	86	0	0.553	0.628	0.608	0.654	2.635	0.854	0.340	120	479	528	521	-0.855	188	340	201	320	0
4	5	5	"PFC0153"	"C436"	15990	21950	120	242	252	94	129	137	94	55	20	0	233	230	68	114	117	20	90	87	0	0.950	1.060	1.012	0.928	2.673	2.847	0.227	120	495	232	239	-0.075	113	119	123	116	0
4	6	5	"PFC0155"	"C441"	16200	21960	120	957	885	387	127	133	36	89	87	0	911	873	323	113	116	20	97	97	0	1.040	0.997	1.006	0.869	2.507	1.070	0.743	120	543	1628	1518	0.057	830	798	758	760	0
4	7	5	"PFC0157"	"C445"	16390	21960	130	217	234	89	131	136	39	73	57	0	229	228	62	113	116	20	94	93	0	0.741	0.896	0.929	0.872	2.445	1.404	0.274	120	543	202	218	-0.432	86	116	103	115	0
4	8	5	"PFC0159"	"C447"	16580	21960	120	318	321	133	130	133	35	83	81	0	506	508	176	113	115	18	96	95	0	0.478	0.484	0.485	0.460	2.527	0.454	0.450	120	500	581	586	-1.064	188	393	191	395	0
4	9	5	"PFD0373"	"D42243_45"	16770	21950	130	4065	4128	1460	126	130	37	100	100	0	13066	12698	5146	113	116	20	98	98	0	0.304	0.318	0.309	0.348	2.262	0.283	0.829	120	562	16892	16587	-1.717	3939	12953	4002	12585	0
4	10	5	"PFD0380"	"D42715_1"	16970	21960	120	239	247	71	124	130	41	89	65	0	265	263	74	112	115	20	96	95	0	0.752	0.815	0.803	0.772	2.348	0.906	0.333	120	515	268	274	-0.412	115	153	123	151	0
4	11	5	"PFD0387"	"D42954_2"	17160	21960	120	231	239	85	126	131	38	81	56	0	224	225	62	111	112	17	95	90	0	0.929	0.991	0.874	0.781	2.970	1.322	0.386	120	501	218	227	-0.106	105	113	113	114	0
4	12	5	"PFD0397"	"D45582_1"	17340	21960	120	259	257	85	125	129	35	85	76	0	235	233	56	111	113	19	95	90	0	1.081	1.082	1.126	1.055	2.274	1.330	0.378	120	512	258	254	0.112	134	124	132	122	0
4	13	5	"PFD0405"	"D4722_1"	17540	21960	120	487	477	154	130	132	35	96	93	0	382	374	109	111	114	20	96	93	0	1.317	1.319	1.255	1.389	2.203	1.442	0.688	120	498	628	610	0.398	357	271	347	263	0
4	14	5	"PFD0416"	"D49176_11"	17720	21960	120	2565	2366	752	124	129	35	100	100	0	1197	1078	368	111	113	20	98	98	0	2.248	2.319	2.339	2.433	2.221	2.407	0.800	120	502	3527	3209	1.168	2441	1086	2242	967	0
4	15	5	"PFD0438"	"D49176_65"	17920	21970	120	258	259	88	125	133	41	85	68	0	259	260	65	112	115	27	96	94	0	0.905	0.905	0.931	0.870	2.347	1.123	0.400	120	498	280	282	-0.144	133	147	134	148	0
4	16	5	"PFD0441"	"D49176_7"	18090	21960	120	5368	5078	1714	133	140	44	100	100	0	1498	1349	484	116	120	28	97	95	0	3.788	4.011	4.046	4.316	2.133	4.136	0.845	120	515	6617	6178	1.921	5235	1382	4945	1233	0
4	17	5	"PFD0444"	"D49942_10"	18290	21960	120	25013	22216	8948	135	142	44	100	100	0	8848	7705	3374	116	119	21	97	96	0	2.849	2.910	2.718	2.846	2.117	2.983	0.840	120	528	33610	29670	1.510	24878	8732	22081	7589	0
4	18	5	"PFD0446"	"D49942_3"	18480	21970	120	4496	3991	1565	132	139	43	99	98	0	1726	1636	446	113	117	23	100	99	0	2.706	2.534	2.612	2.270	1.974	2.864	0.831	120	556	5977	5382	1.436	4364	1613	3859	1523	0
4	19	5	"PFD0448"	"D49942_6"	18670	21970	120	4924	4283	1801	128	131	37	100	99	0	2304	2120	684	111	112	19	100	99	0	2.187	2.068	2.168	1.834	2.275	2.332	0.803	120	515	6989	6164	1.129	4796	2193	4155	2009	0
4	20	5	"PFD0450"	"D49942_9"	18860	21970	120	18668	17653	6958	124	128	38	100	100	0	7625	7396	2592	110	111	16	100	100	0	2.468	2.406	2.510	2.238	2.117	2.662	0.788	120	498	26059	24815	1.303	18544	7515	17529	7286	0
4	21	5	"PFD0482"	"D56400_4"	19040	21970	120	321	325	109	125	127	37	94	82	0	273	279	73	109	109	17	98	97	0	1.195	1.176	1.187	1.054	2.249	1.406	0.523	120	512	360	370	0.257	196	164	200	170	0
4	22	5	"PFD0484"	"D56470_2"	19240	21970	120	659	639	241	122	124	33	95	94	0	443	419	141	106	108	17	92	92	0	1.593	1.652	1.641	1.620	2.333	1.797	0.724	120	552	874	830	0.672	537	337	517	313	0
4	1	6	"PFD0487"	"D56950_2"	15250	22150	120	879	807	323	119	124	36	95	90	0	1599	1497	474	112	114	19	100	99	0	0.511	0.497	0.518	0.432	1.954	0.500	0.806	120	578	2247	2073	-0.968	760	1487	688	1385	0
4	2	6	"PFD0490"	"D5782_1"	15440	22150	130	485	484	193	123	128	36	97	92	0	763	747	203	115	118	21	99	99	0	0.559	0.571	0.543	0.503	1.830	0.600	0.734	120	559	1010	993	-0.840	362	648	361	632	0
4	3	6	"PFD0508"	"D6287_1"	15630	22150	120	309	418	1014	121	124	32	90	85	0	299	306	85	115	119	36	99	97	0	1.022	1.555	1.032	0.965	2.541	12.949	0.168	120	522	372	488	0.031	188	184	297	191	0
4	4	6	"PFD0510"	"D6287_13"	15820	22150	130	224	231	72	125	132	91	54	14	0	236	241	64	114	118	36	92	85	0	0.811	0.835	0.890	0.817	2.393	0.958	0.332	120	522	221	233	-0.301	99	122	106	127	0
4	5	6	"PFD0529"	"D6287_55"	15990	22140	120	985	891	358	128	131	37	95	92	0	502	451	183	115	117	18	89	88	0	2.214	2.271	2.134	2.242	1.857	2.386	0.775	120	508	1244	1099	1.147	857	387	763	336	0
4	6	6	"PFD0532"	"D6287_61"	16200	22150	120	265	270	93	127	132	38	85	75	0	246	242	72	114	117	19	93	90	0	1.045	1.117	1.053	0.956	2.485	1.365	0.431	120	529	270	271	0.064	138	132	143	128	0
4	7	6	"PFD0536"	"D6287_69"	16390	22150	120	287	308	122	130	141	135	61	18	0	263	250	89	115	119	26	85	81	0	1.061	1.319	1.151	1.145	2.869	1.613	0.437	120	506	305	313	0.085	157	148	178	135	0
4	8	6	"PFD0538"	"D6287_70"	16570	22150	120	293	310	139	134	139	41	85	77	0	302	297	108	118	122	22	87	85	0	0.864	0.983	0.998	0.940	2.800	0.494	0.401	120	499	343	355	-0.211	159	184	176	179	0
4	9	6	"PFD0549"	"D64289_1"	16760	22150	120	52023	48099	14010	134	142	44	100	100	0	42201	37455	13535	122	127	26	100	99	0	1.233	1.285	1.231	1.343	1.985	1.249	0.872	120	520	93968	85298	0.302	51889	42079	47965	37333	0
4	10	6	"PFD0558"	"D65681_2"	16940	22150	120	1177	1096	492	128	137	42	95	91	0	1100	941	436	119	125	26	88	88	0	1.069	1.178	1.133	1.233	2.353	1.183	0.795	120	502	2030	1790	0.097	1049	981	968	822	0
4	11	6	"PFE0558"	"E49_1"	17140	22160	120	248	270	98	128	134	39	88	71	0	275	281	82	115	119	28	94	91	0	0.750	0.855	0.775	0.782	2.009	0.984	0.501	120	545	280	308	-0.415	120	160	142	166	0
4	12	6	"PFE0562"	"E5006_5"	17340	22160	120	686	637	259	125	130	36	94	90	0	1265	1184	368	114	117	27	99	98	0	0.487	0.479	0.485	0.426	2.027	0.490	0.774	120	529	1712	1582	-1.037	561	1151	512	1070	0
4	13	6	"PFE0565"	"E5141_1"	17530	22160	120	925	848	346	125	130	35	95	91	0	661	635	217	111	114	20	95	95	0	1.455	1.380	1.464	1.305	2.523	1.637	0.643	120	467	1350	1247	0.541	800	550	723	524	0
4	14	6	"PFE0569"	"E517_1"	17690	22150	120	830	799	321	122	129	35	95	93	0	608	595	180	109	112	20	98	98	0	1.419	1.393	1.372	1.261	2.431	1.528	0.726	120	504	1207	1163	0.505	708	499	677	486	0
4	15	6	"PFE0579"	"E5479_3"	17900	22160	120	1409	1296	529	122	128	37	97	95	0	1143	1159	340	111	113	19	99	99	0	1.247	1.120	1.161	0.978	2.372	1.182	0.771	120	544	2319	2222	0.319	1287	1032	1174	1048	0
4	16	6	"PFE0585"	"E598_1"	18100	22160	120	6723	6090	2584	128	133	59	100	99	0	17062	16261	5222	116	119	21	100	100	0	0.389	0.369	0.381	0.324	2.079	0.362	0.832	120	529	23541	22107	-1.362	6595	16946	5962	16145	0
4	17	6	"PFE0608"	"E714_7"	18290	22160	120	238	245	90	129	134	39	78	63	0	253	253	65	115	118	20	96	93	0	0.790	0.841	0.863	0.738	2.559	1.138	0.398	120	514	247	254	-0.340	109	138	116	138	0
4	18	6	"PFE0610"	"E7279_2"	18480	22160	120	681	636	291	127	133	39	93	85	0	557	517	198	111	114	20	92	90	0	1.242	1.254	1.255	1.021	2.434	1.377	0.685	120	500	1000	915	0.313	554	446	509	406	0
4	19	6	"PFE0613"	"E7418_1"	18670	22160	120	249	256	80	127	130	34	87	74	0	260	251	62	110	113	18	95	95	0	0.813	0.915	0.878	0.810	2.311	1.113	0.375	120	484	272	270	-0.298	122	150	129	141	0
4	20	6	"PFE0616"	"E7745_1"	18850	22160	120	242	258	92	127	129	36	86	76	0	244	240	52	110	112	17	98	98	0	0.858	1.008	0.927	0.896	2.323	1.413	0.406	120	484	249	261	-0.221	115	134	131	130	0
4	21	6	"PFE0619"	"E7861_3"	19040	22160	120	375	372	126	122	126	35	96	89	0	339	335	100	108	109	17	95	91	0	1.095	1.101	1.103	1.094	2.493	1.201	0.588	120	521	484	477	0.131	253	231	250	227	0
4	22	6	"PFE0623"	"E8100_2"	19230	22160	120	1677	1580	586	122	124	34	99	99	0	1485	1372	476	106	107	17	99	99	0	1.128	1.152	1.165	1.128	2.191	1.166	0.794	120	576	2934	2724	0.173	1555	1379	1458	1266	0
4	1	7	"PFE0649"	"E8914_2"	15240	22330	120	500	492	186	123	125	35	94	90	0	560	523	203	110	112	16	92	90	0	0.838	0.893	0.877	0.925	2.094	0.882	0.728	120	593	827	782	-0.255	377	450	369	413	0
4	2	7	"PFE0654"	"E9225_1"	15440	22340	120	3427	3123	1108	122	126	35	100	99	0	789	777	229	113	115	21	100	99	0	4.889	4.520	4.603	4.354	2.171	5.181	0.771	120	508	3981	3665	2.290	3305	676	3001	664	0
4	3	7	"PFE0657"	"E9299_3"	15610	22330	110	247	245	76	122	127	36	88	70	0	227	229	60	114	117	25	93	82	0	1.106	1.070	1.026	1.065	2.224	1.326	0.397	80	444	238	238	0.146	125	113	123	115	0
4	4	7	"PFE0659"	"E9299_6"	15810	22340	120	6494	5611	2119	125	128	36	100	100	0	4763	4247	1509	114	119	33	99	97	0	1.370	1.327	1.361	1.272	2.291	1.380	0.833	120	518	11018	9619	0.454	6369	4649	5486	4133	0
4	5	7	"PFE0663"	"E9475_1"	15990	22340	120	2863	2619	918	127	130	36	99	99	0	1184	1134	311	114	118	20	99	99	0	2.557	2.443	2.542	2.281	2.332	2.781	0.771	120	529	3806	3512	1.354	2736	1070	2492	1020	0
4	6	7	"PFE0668"	"E9987_1"	16190	22340	120	1830	1673	667	127	136	130	94	91	0	564	514	208	115	118	25	92	89	0	3.793	3.875	3.751	3.792	2.199	4.092	0.730	120	541	2152	1945	1.923	1703	449	1546	399	0
4	7	7	"PFF0025"	"F10660_2"	16370	22340	110	399	393	137	126	136	139	80	48	0	456	444	125	115	120	37	96	95	0	0.801	0.812	0.766	0.805	1.838	1.213	0.215	80	471	614	596	-0.321	273	341	267	329	0
4	8	7	"PFF0029"	"F10730_3"	16580	22350	130	1207	1112	469	129	136	42	95	93	0	1091	1058	315	115	119	31	98	98	0	1.105	1.042	1.040	0.909	1.975	1.135	0.827	120	611	2054	1926	0.143	1078	976	983	943	0
4	9	7	"PFF0032"	"F10872_1"	16750	22340	110	818	752	291	130	143	71	92	90	0	562	519	186	116	130	77	91	85	0	1.543	1.543	1.480	1.543	1.688	1.528	0.767	80	457	1134	1025	0.625	688	446	622	403	0
4	10	7	"PFF0035"	"F10935_2"	16950	22340	120	3506	3249	1135	129	139	66	100	100	0	3054	2835	1136	115	127	71	96	95	0	1.149	1.147	1.158	1.179	2.277	1.136	0.779	120	549	6316	5840	0.200	3377	2939	3120	2720	0
4	11	7	"PFF0038"	"F10949_3"	17140	22350	120	783	735	287	126	130	37	97	95	0	793	755	221	112	116	24	99	99	0	0.965	0.947	0.962	0.802	2.374	1.019	0.752	120	468	1338	1252	-0.052	657	681	609	643	0
4	12	7	"PFF0040"	"F10953_1"	17320	22350	120	14675	14684	5635	125	127	36	100	100	0	8277	8070	3429	112	115	24	100	99	0	1.782	1.829	1.831	1.793	1.979	1.894	0.760	120	510	22715	22517	0.833	14550	8165	14559	7958	0
4	13	7	"PFF0668"	"F310_1"	17530	22350	120	275	288	113	123	126	34	87	77	0	206	208	58	108	110	16	92	88	0	1.551	1.650	1.641	1.504	2.742	5.107	0.218	120	518	250	265	0.633	152	98	165	100	0
4	14	7	"PFF0671"	"F31319_2"	17700	22350	110	440	443	184	123	129	38	92	88	0	1567	1362	567	109	115	54	96	92	0	0.217	0.255	0.244	0.275	2.456	0.225	0.658	80	457	1775	1573	-2.201	317	1458	320	1253	0
4	15	7	"PFF0680"	"F31855_1"	17900	22350	120	308	318	121	121	126	37	92	82	0	295	282	89	110	116	51	87	82	0	1.011	1.145	1.198	1.071	2.157	1.483	0.343	120	534	372	369	0.016	187	185	197	172	0
4	16	7	"PFF0682"	"F32050_1"	18090	22350	120	383	393	147	124	129	57	94	86	0	390	377	132	112	115	21	93	91	0	0.932	1.015	0.983	1.066	2.382	1.121	0.509	120	500	537	534	-0.102	259	278	269	265	0
4	17	7	"PFF0686"	"F32122_1"	18280	22350	120	1364	1277	514	126	130	58	99	97	0	1325	1213	421	113	115	20	99	98	0	1.021	1.046	1.068	0.977	2.350	1.098	0.761	120	500	2450	2251	0.031	1238	1212	1151	1100	0
4	18	7	"PFF0693"	"F32325_1"	18470	22350	120	2385	2197	813	126	128	35	100	99	0	869	785	326	111	113	18	95	94	0	2.980	3.073	3.145	3.258	2.402	3.174	0.766	120	535	3017	2745	1.575	2259	758	2071	674	0
4	19	7	"PFF0715"	"F33346_1"	18670	22350	120	808	796	318	127	129	36	99	97	0	693	653	251	112	114	19	95	95	0	1.172	1.237	1.266	1.279	2.228	1.444	0.678	120	498	1262	1210	0.229	681	581	669	541	0
4	20	7	"PFF0719"	"F33441_1"	18850	22350	120	3005	2764	1098	126	130	36	100	100	0	2243	1994	823	113	115	18	99	99	0	1.352	1.402	1.409	1.408	2.603	1.442	0.756	120	504	5009	4519	0.435	2879	2130	2638	1881	0
4	21	7	"PFF0722"	"F33612_1"	19030	22350	110	306	317	106	120	125	35	95	90	0	410	397	105	109	112	24	96	95	0	0.618	0.684	0.685	0.644	2.233	0.624	0.566	80	471	487	485	-0.694	186	301	197	288	0
4	22	7	"PFF0725"	"F33675_1"	19230	22350	110	267	290	110	120	123	33	92	85	0	257	255	57	106	109	25	96	95	0	0.974	1.141	0.932	0.987	2.246	1.364	0.544	80	530	298	319	-0.039	147	151	170	149	0
4	1	8	"PFF0728"	"F33814_1"	15240	22530	120	189	205	79	124	126	36	66	46	0	216	217	49	108	110	16	96	95	0	0.602	0.743	0.745	0.655	2.657	1.246	0.300	120	594	173	190	-0.733	65	108	81	109	0
4	2	8	"PFF0734"	"F34109_1"	15430	22530	120	330	332	110	121	124	33	95	95	0	322	307	91	112	114	24	94	91	0	0.995	1.082	1.031	1.089	1.906	1.178	0.573	120	514	419	406	-0.007	209	210	211	195	0
4	3	8	"PFF0764"	"F35293_1"	15620	22530	120	384	398	127	123	126	34	96	95	0	395	389	114	113	115	26	96	92	0	0.926	0.996	1.009	1.057	2.489	1.037	0.656	120	554	543	551	-0.112	261	282	275	276	0
4	4	8	"PFF0773"	"F35453_1"	15810	22530	120	246	264	79	125	130	37	93	78	0	250	244	64	114	118	33	91	82	0	0.890	1.069	1.041	0.987	2.607	1.192	0.385	120	520	257	269	-0.169	121	136	139	130	0
4	5	8	"PFF0777"	"F35590_1"	15990	22530	110	219	233	77	127	132	37	81	61	0	221	222	43	116	120	28	92	87	0	0.876	1.000	1.017	0.949	2.700	1.494	0.370	80	478	197	212	-0.191	92	105	106	106	0
4	6	8	"PFF0781"	"F35756_2"	16180	22530	110	834	816	249	127	131	37	100	98	0	1230	1161	291	120	130	91	100	100	0	0.637	0.662	0.632	0.634	1.532	0.623	0.835	80	503	1817	1730	-0.651	707	1110	689	1041	0
4	7	8	"PFF0784"	"F35756_5"	16380	22530	120	911	896	270	125	130	39	100	99	0	1132	1040	343	115	125	89	95	94	0	0.773	0.834	0.826	0.869	2.027	0.806	0.798	120	569	1803	1696	-0.372	786	1017	771	925	0
4	8	8	"PFF0788"	"F35774_1"	16570	22540	120	1079	1002	405	124	128	37	95	94	0	2544	2369	844	108	111	18	99	99	0	0.392	0.388	0.393	0.372	1.758	0.379	0.842	120	500	3391	3139	-1.351	955	2436	878	2261	0
4	9	8	"PFF0818"	"F36648_1"	16760	22540	120	760	740	295	122	126	49	96	94	0	679	651	218	108	115	53	95	94	0	1.117	1.138	1.097	1.101	2.359	1.267	0.670	120	548	1209	1161	0.160	638	571	618	543	0
4	10	8	"PFF0821"	"F3666_3"	16960	22540	120	210	214	74	119	123	32	79	66	0	217	210	58	107	110	21	90	86	0	0.827	0.922	0.834	0.824	2.959	1.223	0.280	120	513	201	198	-0.274	91	110	95	103	0
4	11	8	"PFF0823"	"F36721_3"	17140	22530	120	227	234	71	120	125	34	88	70	0	217	213	53	109	112	20	90	88	0	0.991	1.096	0.943	1.014	2.464	1.329	0.348	120	479	215	218	-0.013	107	108	114	104	0
4	12	8	"PFF0825"	"F36734_1"	17330	22540	120	252	283	219	121	122	34	87	78	0	284	285	70	110	111	20	97	95	0	0.753	0.926	0.792	0.786	2.468	2.623	0.187	120	500	305	337	-0.410	131	174	162	175	0
4	13	8	"PFF0827"	"F36803_1"	17520	22540	120	353	354	137	121	124	36	89	87	0	355	337	115	109	112	21	92	90	0	0.943	1.022	0.994	0.940	2.113	1.097	0.595	120	520	478	461	-0.085	232	246	233	228	0
4	14	8	"PFF0831"	"F37098_2"	17710	22540	120	3266	3135	1108	122	127	37	100	100	0	1117	1075	330	110	115	44	98	97	0	3.122	3.122	3.122	2.975	2.100	3.520	0.771	120	505	4151	3978	1.643	3144	1007	3013	965	0
4	15	8	"PFF1472"	"F58335_1"	17890	22540	120	599	604	202	120	125	36	97	97	0	412	422	128	109	111	19	99	99	0	1.581	1.546	1.561	1.501	1.957	1.631	0.678	120	498	782	797	0.661	479	303	484	313	0
4	16	8	"PFF1476"	"F58487_1"	18090	22540	120	182	198	61	122	124	32	77	47	0	174	180	40	107	110	20	95	79	0	0.896	1.041	0.957	0.966	2.837	1.801	0.195	120	519	127	149	-0.159	60	67	76	73	0
4	17	8	"PFF1492"	"F58910_1"	18270	22540	120	362	369	118	122	125	35	98	93	0	348	339	95	108	111	22	95	92	0	1.000	1.069	1.081	1.101	2.387	1.113	0.617	120	505	480	478	0.000	240	240	247	231	0
4	18	8	"PFF1495"	"F59075_2"	18460	22540	110	262	273	84	125	128	37	92	78	0	259	265	55	108	111	27	100	97	0	0.907	0.943	0.950	0.860	2.282	1.004	0.507	80	501	288	305	-0.140	137	151	148	157	0
4	19	8	"PFF1497"	"F5910_2"	18670	22540	120	43964	39169	13654	124	128	37	100	100	0	9496	8391	3232	109	113	26	98	96	0	4.670	4.714	4.768	4.742	1.652	4.868	0.886	120	551	53227	47327	2.224	43840	9387	39045	8282	0
4	20	8	"PFF1499"	"F59139_2"	18850	22550	120	2214	1927	820	123	127	36	97	96	0	3216	2920	951	110	112	21	99	99	0	0.673	0.642	0.659	0.553	2.028	0.658	0.846	120	450	5197	4614	-0.571	2091	3106	1804	2810	0
4	21	8	"PFF1536"	"F6061_1"	19030	22540	120	555	524	213	123	125	34	91	90	0	252	242	71	108	111	24	90	89	0	3.000	2.993	2.799	2.490	2.742	3.807	0.560	120	518	576	535	1.585	432	144	401	134	0
4	22	8	"PFF1543"	"F607_1"	19220	22540	100	162	168	54	122	124	33	55	35	0	134	134	36	104	106	18	62	40	0	1.333	1.533	1.795	1.481	3.474	3.851	0.085	80	458	70	76	0.415	40	30	46	30	0
4	1	9	"PFF1546"	"F61052_1"	15240	22720	120	195	207	73	119	124	35	71	53	0	212	214	45	106	108	18	99	95	0	0.717	0.815	0.767	0.708	2.477	1.166	0.362	120	577	182	196	-0.480	76	106	88	108	0
4	2	9	"PFF1550"	"F61158_1"	15430	22730	120	327	336	115	118	121	33	96	91	0	513	501	136	107	110	24	99	99	0	0.515	0.553	0.538	0.499	1.970	0.538	0.618	120	489	615	612	-0.958	209	406	218	394	0
4	3	9	"PFF1556"	"F61469_1"	15620	22720	110	544	546	189	119	122	31	97	93	0	311	314	86	108	110	20	97	96	0	2.094	2.073	2.000	1.988	1.786	2.432	0.651	80	446	628	633	1.066	425	203	427	206	0
4	4	9	"PFF1560"	"F61859_2"	15810	22730	120	170	169	47	120	127	38	56	27	0	163	167	40	110	113	21	80	63	0	0.943	0.860	1.036	1.053	3.223	2.241	0.077	120	515	103	106	-0.084	50	53	49	57	0
4	5	9	"PFF1588"	"F6265_1"	15990	22720	110	614	613	251	125	130	37	93	92	0	1546	1382	572	113	127	110	91	87	0	0.341	0.385	0.383	0.389	2.028	0.346	0.776	80	463	1922	1757	-1.551	489	1433	488	1269	0
4	6	9	"PFF1595"	"F62846_1"	16190	22730	120	265	274	108	122	127	38	92	72	0	497	491	138	114	131	131	94	82	0	0.373	0.403	0.388	0.356	2.128	0.403	0.513	120	524	526	529	-1.421	143	383	152	377	0
4	7	9	"PFF1604"	"F63188_2"	16380	22730	120	1366	1213	561	118	123	35	95	91	0	2086	1828	744	110	112	16	99	99	0	0.632	0.637	0.644	0.560	2.293	0.634	0.834	120	468	3224	2813	-0.663	1248	1976	1095	1718	0
4	8	9	"PFF1607"	"F63326_1"	16570	22730	120	180	200	69	118	123	35	74	45	0	187	188	38	107	109	22	94	84	0	0.775	1.012	1.010	0.977	3.151	1.826	0.251	120	496	142	163	-0.368	62	80	82	81	0
4	9	9	"PFF1610"	"F63399_1"	16760	22730	120	1652	1511	649	120	126	41	98	95	0	3245	2672	1275	107	108	17	97	97	0	0.488	0.542	0.545	0.568	2.489	0.493	0.808	120	501	4670	3956	-1.034	1532	3138	1391	2565	0
4	10	9	"PFF1614"	"F63448_3"	16950	22730	120	228	238	87	118	124	40	82	61	0	216	216	60	106	109	22	91	87	0	1.000	1.091	1.071	1.022	2.681	1.399	0.399	120	456	220	230	0.000	110	110	120	110	0
4	11	9	"PFF1654"	"F64738_1"	17140	22730	120	548	531	218	117	121	33	95	93	0	596	557	197	105	109	22	98	94	0	0.878	0.916	0.932	0.890	2.659	0.980	0.720	120	409	922	866	-0.188	431	491	414	452	0
4	12	9	"PFF1656"	"F64738_5"	17330	22730	130	345	363	151	121	124	34	95	91	0	345	341	116	107	110	24	97	93	0	0.941	1.034	1.005	1.014	2.287	1.086	0.556	120	480	462	476	-0.087	224	238	242	234	0
4	13	9	"PFF1659"	"F64888_1"	17520	22730	100	174	177	51	119	123	36	65	40	0	168	172	42	109	111	20	88	68	0	0.932	0.921	1.016	0.862	2.858	1.597	0.127	80	406	114	121	-0.101	55	59	58	63	0
4	14	9	"PFF1666"	"F65043_1"	17710	22730	120	800	782	243	122	127	37	99	98	0	873	832	293	111	112	19	95	95	0	0.890	0.915	0.882	0.935	2.150	0.886	0.810	120	494	1440	1381	-0.169	678	762	660	721	0
4	15	9	"PFF1668"	"F65043_4"	17900	22730	120	535	516	139	119	124	36	98	96	0	464	442	125	106	108	18	94	94	0	1.162	1.182	1.216	1.263	2.264	1.195	0.763	120	520	774	733	0.217	416	358	397	336	0
4	16	9	"PFF1673"	"F65467_1"	18080	22730	110	301	317	108	120	123	31	93	86	0	248	252	68	105	107	20	95	92	0	1.266	1.340	1.290	1.329	2.350	1.398	0.534	80	475	324	344	0.340	181	143	197	147	0
4	17	9	"PFI0337"	"I3634_1"	18290	22730	120	1054	994	444	122	124	33	94	92	0	773	673	301	105	107	22	86	84	0	1.395	1.535	1.480	1.571	2.468	1.577	0.768	120	570	1600	1440	0.480	932	668	872	568	0
4	18	9	"PFI0339"	"I3665_1"	18470	22730	110	330	319	132	118	122	35	87	80	0	297	297	105	102	108	38	90	87	0	1.087	1.031	0.952	0.975	2.111	1.073	0.522	80	496	407	396	0.121	212	195	201	195	0
4	19	9	"PFI0341"	"I3767_1"	18660	22730	110	463	460	179	120	126	49	90	87	0	399	377	136	103	113	55	87	82	0	1.159	1.241	1.216	1.151	2.238	1.202	0.683	80	511	639	614	0.213	343	296	340	274	0
4	20	9	"PFI0347"	"I398_3"	18880	22730	150	130	134	34	121	127	47	16	1	0	121	124	27	104	112	45	16	1	0	0.529	0.650	1.008	0.979	3.718	1.226	0.198	156	581	26	33	-0.918	9	17	13	20	-50
4	21	9	"PFI0352"	"I4167_1"	19050	22740	120	582	557	222	117	121	31	97	93	0	771	686	287	103	106	18	90	89	0	0.696	0.755	0.722	0.813	2.750	0.708	0.680	120	418	1133	1023	-0.523	465	668	440	583	0
4	22	9	"PFI0354"	"I4179_1"	19230	22730	120	936	900	322	117	120	31	98	97	0	545	521	157	101	103	16	99	98	0	1.845	1.864	1.957	1.785	1.795	2.011	0.797	120	564	1263	1203	0.883	819	444	783	420	0
4	1	10	"PFI0375"	"I4688_1"	15240	22910	130	287	297	105	122	125	34	95	85	0	266	268	58	108	109	18	100	98	0	1.044	1.094	0.973	1.009	1.957	1.308	0.542	120	648	323	335	0.063	165	158	175	160	0
4	2	10	"PFI0378"	"I4719_5"	15420	22900	120	1248	1103	464	119	123	33	96	95	0	489	444	171	107	110	19	91	89	0	2.955	2.920	2.748	2.749	2.587	3.337	0.671	120	451	1511	1321	1.563	1129	382	984	337	0
4	3	10	"PFI0380"	"I4730_1"	15600	22900	120	671	639	225	118	121	32	94	92	0	477	462	135	108	110	18	96	94	0	1.499	1.472	1.547	1.443	2.623	1.608	0.742	120	498	922	875	0.584	553	369	521	354	0
4	4	10	"PFI0383"	"I4780_1"	15790	22900	110	330	322	112	119	128	64	92	67	0	320	323	85	107	109	17	100	100	0	0.991	0.940	0.908	0.822	2.326	1.234	0.378	80	433	424	419	-0.014	211	213	203	216	0
4	5	10	"PFI0386"	"I4862_1"	15970	22900	120	764	717	245	121	129	62	95	92	0	658	609	204	107	116	95	90	88	0	1.167	1.187	1.202	1.174	2.040	1.228	0.802	120	541	1194	1098	0.223	643	551	596	502	0
4	6	10	"PFI0393"	"I4989_1"	16170	22900	120	1816	1647	563	121	123	35	99	97	0	1291	1194	372	106	108	17	95	93	0	1.430	1.403	1.431	1.328	1.971	1.457	0.866	120	518	2880	2614	0.516	1695	1185	1526	1088	0
4	7	10	"PFI0428"	"I601_1"	16360	22900	120	195	199	61	117	121	34	76	58	0	191	195	50	105	107	17	94	87	0	0.907	0.911	0.866	0.837	2.726	1.242	0.277	120	469	164	172	-0.141	78	86	82	90	0
4	8	10	"PFI0430"	"I6032_2"	16530	22900	110	578	592	157	118	122	35	100	100	0	1061	1068	234	104	114	81	100	100	0	0.481	0.492	0.470	0.482	1.567	0.429	0.732	80	444	1417	1438	-1.057	460	957	474	964	0
4	9	10	"PFI0434"	"I607_1"	16730	22910	110	362	369	103	120	125	40	98	91	0	520	528	101	105	113	75	100	100	0	0.583	0.589	0.604	0.541	1.644	0.590	0.709	80	498	657	672	-0.778	242	415	249	423	0
4	10	10	"PFI0439"	"I6174_2"	16920	22900	110	392	416	114	120	125	40	100	97	0	456	454	73	106	108	21	100	100	0	0.777	0.851	0.817	0.800	1.652	0.875	0.651	80	433	622	644	-0.364	272	350	296	348	0
4	11	10	"PFI0441"	"I6204_2"	17110	22890	150	120	147	91	118	122	33	30	19	0	110	130	73	104	108	22	26	18	0	0.333	1.115	1.733	1.536	4.748	2.541	0.053	156	547	8	55	-1.585	2	6	29	26	-50
4	12	10	"PFI0443"	"I6356_1"	17300	22890	150	119	123	36	121	124	33	17	3	0	105	110	22	106	108	21	10	3	0	2.000	0.500	2.475	2.017	3.781	13.149	0.004	156	540	-3	6	1.000	-2	-1	2	4	-50
4	13	10	"PFI0469"	"I7030_1"	17490	22910	120	186	193	62	120	123	34	70	49	0	175	180	44	107	109	20	88	78	0	0.971	1.000	1.013	0.988	2.601	1.530	0.242	120	424	134	146	-0.043	66	68	73	73	0
4	14	10	"PFI0471"	"I7085_1"	17690	22920	150	135	637	1485	120	125	38	32	25	0	116	881	2311	106	109	22	35	26	0	1.500	0.667	1.000	1.081	5.156	0.588	0.649	156	618	25	1292	0.585	15	10	517	775	-100
4	15	10	"PFI0473"	"I7097_2"	17860	22910	110	2714	2686	446	121	127	41	100	100	0	1019	981	191	106	112	46	100	98	0	2.840	2.931	2.920	3.002	1.432	2.952	0.842	80	455	3506	3440	1.506	2593	913	2565	875	0
4	16	10	"PFI0475"	"I7106_1"	18070	22910	100	162	175	55	119	123	33	63	31	0	143	151	31	105	107	29	60	35	0	1.132	1.217	1.031	1.017	3.908	2.915	0.136	80	479	81	102	0.178	43	38	56	46	0
4	17	10	"PFI0481"	"I7243_1"	18250	22900	90	144	150	37	120	123	33	40	17	0	142	143	32	103	106	21	63	42	0	0.615	0.750	1.140	0.947	3.855	2.115	0.062	52	372	63	70	-0.700	24	39	30	40	0
4	18	10	"PFI0484"	"I7365_3"	18450	22920	110	286	296	101	115	120	32	93	90	0	469	481	106	102	104	19	100	100	0	0.466	0.478	0.439	0.425	1.989	0.453	0.565	80	493	538	560	-1.102	171	367	181	379	0
4	19	10	"PFJ0441"	"J490_1"	18620	22910	110	1335	1366	408	115	123	53	100	100	0	601	616	155	100	109	53	100	97	0	2.435	2.424	2.437	2.489	1.489	2.564	0.782	80	493	1721	1767	1.284	1220	501	1251	516	0
4	20	10	"PFJ0443"	"J504_1"	18820	22920	120	246	248	77	119	126	53	83	62	0	382	361	96	103	111	55	94	92	0	0.455	0.500	0.519	0.505	2.533	0.509	0.575	120	534	406	387	-1.135	127	279	129	258	0
4	21	10	"PFJ0445"	"J504_5"	19010	22920	120	402	402	146	119	121	30	94	90	0	314	313	90	102	104	18	98	95	0	1.335	1.341	1.388	1.336	2.020	1.562	0.595	120	458	495	494	0.417	283	212	283	211	0
4	22	10	"PFJ0448"	"J50_1"	19200	22920	120	4292	4112	1450	116	122	68	98	98	0	6578	5897	2173	102	104	34	98	97	0	0.645	0.690	0.678	0.686	2.608	0.667	0.860	120	570	10652	9791	-0.633	4176	6476	3996	5795	0
4	1	11	"PFJ0450"	"J512_2"	15220	23100	110	1965	1786	625	123	126	35	98	96	0	3076	3063	553	109	112	29	100	100	0	0.621	0.563	0.585	0.467	2.311	0.591	0.816	80	514	4809	4617	-0.688	1842	2967	1663	2954	0
4	2	11	"PFJ0452"	"J53_1"	15410	23090	100	170	180	54	125	129	35	60	38	0	176	184	51	110	112	18	93	81	0	0.682	0.743	0.722	0.778	2.742	1.411	0.093	80	431	111	129	-0.553	45	66	55	74	0
4	3	11	"PFJ0477"	"J53_50"	15590	23090	130	538	553	146	123	128	36	100	99	0	342	336	87	109	112	33	94	91	0	1.781	1.894	1.944	2.074	2.139	1.982	0.710	120	594	648	657	0.833	415	233	430	227	0
4	4	11	"PFJ0479"	"J53_52"	15780	23090	110	380	412	120	121	126	38	100	100	0	568	561	99	108	110	23	100	100	0	0.563	0.642	0.641	0.604	1.642	0.603	0.609	80	510	719	744	-0.829	259	460	291	453	0
4	5	11	"PFJ0483"	"J53_56"	15970	23100	100	567	564	147	121	126	38	100	100	0	1847	1835	337	108	109	18	100	100	0	0.256	0.257	0.248	0.249	1.499	0.239	0.770	80	471	2185	2170	-1.963	446	1739	443	1727	0
4	6	11	"PFJ0485"	"J53_60"	16160	23100	110	537	538	129	121	123	32	100	100	0	609	611	115	107	109	18	100	100	0	0.829	0.827	0.823	0.810	1.472	0.840	0.742	80	513	918	921	-0.271	416	502	417	504	0
4	7	11	"PFJ0488"	"J541_1"	16350	23090	110	776	809	183	117	122	32	100	100	0	477	469	95	104	106	17	100	100	0	1.767	1.896	1.852	1.901	1.528	1.979	0.770	80	509	1032	1057	0.821	659	373	692	365	0
4	8	11	"PFJ0490"	"J541_4"	16540	23090	110	340	360	147	120	124	33	97	96	0	437	438	99	104	108	53	98	97	0	0.661	0.719	0.661	0.644	2.140	0.703	0.523	80	538	553	574	-0.598	220	333	240	334	0
4	9	11	"PFJ0511"	"J58_3"	16730	23090	110	836	845	173	119	121	33	100	100	0	1129	1096	302	104	106	22	100	98	0	0.700	0.732	0.688	0.798	1.962	0.668	0.796	80	510	1742	1718	-0.516	717	1025	726	992	0
4	10	11	"PFJ0515"	"J6186_1"	16930	23100	150	135	143	46	119	121	33	36	16	0	127	133	34	105	107	20	51	27	0	0.727	0.857	1.468	1.405	3.936	3.858	0.038	156	720	38	52	-0.459	16	22	24	28	-50
4	11	11	"PFJ0518"	"J634_1"	17110	23100	120	2851	2604	876	122	123	34	99	99	0	6830	6178	2035	107	109	19	99	99	0	0.406	0.409	0.412	0.416	2.744	0.389	0.861	120	544	9452	8553	-1.301	2729	6723	2482	6071	0
4	12	11	"PFJ0520"	"J63_1"	17300	23100	110	166	171	51	120	124	40	55	28	0	210	212	44	108	109	18	97	93	0	0.451	0.490	0.591	0.450	3.225	0.834	0.099	80	486	148	155	-1.149	46	102	51	104	0
4	13	11	"PFJ0522"	"J63_4"	17490	23080	150	123	122	34	119	122	34	19	1	0	105	108	22	107	109	18	12	1	0	-2.000	3.000	3.000	3.121	3.809	355.778	0.000	156	711	2	4	Error	4	-2	3	1	-50
4	14	11	"PFJ0525"	"J647_1"	17710	23100	110	287	297	95	118	123	34	98	86	0	399	390	76	107	110	23	100	100	0	0.579	0.633	0.609	0.569	1.869	0.630	0.561	80	478	461	462	-0.789	169	292	179	283	0
4	15	11	"PFJ0544"	"J687_1"	17890	23100	110	190	198	88	120	124	34	73	52	0	254	257	75	106	111	44	91	82	0	0.473	0.517	0.507	0.427	3.395	0.591	0.227	80	528	218	229	-1.080	70	148	78	151	0
4	16	11	"PFJ0548"	"J697_2"	18090	23100	110	356	362	103	119	123	34	98	96	0	343	334	79	107	108	21	97	97	0	1.004	1.070	0.994	1.040	1.686	1.121	0.652	80	506	473	470	0.006	237	236	243	227	0
4	17	11	"PFJ0552"	"J69_1"	18270	23100	120	303	308	100	116	120	34	92	89	0	454	432	156	105	108	35	92	90	0	0.536	0.587	0.572	0.639	2.469	0.537	0.592	120	581	536	519	-0.900	187	349	192	327	0
4	18	11	"PFJ0555"	"J6_12"	18470	23100	120	408	389	144	115	119	32	92	87	0	354	340	116	104	106	33	90	89	0	1.172	1.161	1.157	1.076	2.643	1.236	0.637	120	540	543	510	0.229	293	250	274	236	0
4	19	11	"PFJ0559"	"J6_6"	18650	23100	110	1723	1664	394	114	120	49	100	100	0	793	760	202	104	110	48	98	98	0	2.335	2.363	2.371	2.435	1.600	2.439	0.800	80	490	2298	2206	1.224	1609	689	1550	656	0
4	20	11	"PFJ0565"	"J71_1"	18850	23110	120	289	296	109	118	121	33	89	83	0	210	216	81	103	107	24	90	85	0	1.598	1.575	1.562	1.639	2.288	1.804	0.426	120	577	278	291	0.676	171	107	178	113	0
4	21	11	"PFK0726"	"Ks17_16"	19040	23100	110	514	543	166	118	126	82	98	95	0	1141	1135	298	103	110	84	100	98	0	0.382	0.412	0.420	0.398	1.596	0.358	0.645	80	494	1434	1457	-1.390	396	1038	425	1032	0
4	22	11	"PFK0728"	"Ks1832_1"	19230	23100	110	224	221	63	118	125	81	56	20	0	182	184	49	102	109	82	48	2	0	1.325	1.256	1.292	1.273	3.129	3.964	0.078	80	520	186	185	0.406	106	80	103	82	0
4	1	12	"PFK0730"	"Ks186_1"	15240	23280	120	1981	1771	803	126	129	37	98	96	0	875	780	328	110	113	21	95	92	0	2.425	2.455	2.411	2.474	2.632	2.678	0.792	120	642	2620	2315	1.278	1855	765	1645	670	0
4	2	12	"PFK0733"	"Ks186_9"	15430	23280	110	260	274	88	128	131	37	91	76	0	190	199	70	113	117	33	80	52	0	1.714	1.698	1.487	1.692	2.416	2.035	0.176	80	494	209	232	0.778	132	77	146	86	0
4	3	12	"PFK0735"	"Ks187_4"	15610	23280	110	303	311	87	129	132	38	96	91	0	292	301	82	113	116	32	96	93	0	0.972	0.968	0.825	0.944	1.776	1.044	0.430	80	526	353	370	-0.041	174	179	182	188	0
4	4	12	"PFK0737"	"Ks187_7"	15800	23280	110	270	268	96	125	130	37	88	76	0	214	219	59	111	113	22	95	90	0	1.408	1.324	1.385	1.143	2.590	1.735	0.393	80	538	248	251	0.493	145	103	143	108	0
4	5	12	"PFK0762"	"Ks210_15"	15990	23290	110	203	215	64	122	127	33	83	66	0	153	160	39	109	111	18	82	55	0	1.841	1.824	2.066	1.704	2.617	3.289	0.172	80	528	125	144	0.880	81	44	93	51	0
4	6	12	"PFK0765"	"Ks210_4"	16180	23280	110	233	252	75	123	128	35	93	80	0	149	158	39	112	114	20	70	47	0	2.973	2.804	2.914	2.888	2.598	4.481	0.156	80	511	147	175	1.572	110	37	129	46	0
4	7	12	"PFK0768"	"Ks220_1"	16380	23300	150	131	145	168	122	129	42	19	3	0	117	128	45	110	114	27	23	12	0	1.286	1.278	2.000	1.811	4.038	20.304	0.020	156	765	16	41	0.363	9	7	23	18	-50
4	8	12	"PFK0770"	"Ks220_7"	16540	23290	110	168	174	55	122	128	42	50	28	0	205	217	58	109	112	21	97	93	0	0.479	0.481	0.591	0.479	3.738	0.546	0.083	80	481	142	160	-1.061	46	96	52	108	0
4	9	12	"PFK0781"	"Ks222_1"	16750	23290	110	416	440	161	120	123	37	98	96	0	735	753	209	106	109	23	100	100	0	0.471	0.495	0.453	0.453	2.002	0.428	0.572	80	545	925	967	-1.087	296	629	320	647	0
4	10	12	"PFK0784"	"Ks225_10"	16930	23290	110	212	225	69	116	119	32	85	73	0	330	326	83	106	108	16	97	97	0	0.429	0.495	0.437	0.430	2.447	0.445	0.439	80	476	320	329	-1.222	96	224	109	220	0
4	11	12	"PFK0806"	"Ks245_1"	17100	23300	90	176	175	46	125	127	34	61	32	0	173	175	44	111	116	26	80	55	0	0.823	0.781	1.160	0.995	3.217	1.588	0.082	52	391	113	114	-0.282	51	62	50	64	0
4	12	12	"PFK0808"	"Ks245_4"	17320	23300	110	225	243	90	122	129	48	76	52	0	267	255	82	110	115	33	88	85	0	0.656	0.834	0.832	0.725	3.124	0.845	0.407	80	571	260	266	-0.608	103	157	121	145	0
4	13	12	"PFK0810"	"Ks248_3"	17520	23300	120	217	224	82	120	124	38	73	60	0	328	315	111	108	113	33	86	85	0	0.441	0.502	0.490	0.454	2.739	0.496	0.406	120	542	317	311	-1.181	97	220	104	207	0
4	14	12	"PFK0813"	"Ks249_3"	17700	23290	110	301	311	92	122	125	33	97	92	0	300	298	51	108	111	22	100	100	0	0.932	0.995	0.974	0.901	1.874	1.042	0.549	80	474	371	379	-0.101	179	192	189	190	0
4	15	12	"PFK0819"	"Ks259_1"	17890	23290	110	1111	1102	300	122	125	33	100	100	0	1407	1319	288	107	110	21	100	100	0	0.761	0.809	0.806	0.786	1.478	0.769	0.804	80	525	2289	2192	-0.394	989	1300	980	1212	0
4	16	12	"PFK0823"	"Ks259_6"	18080	23290	110	987	950	235	118	123	34	100	100	0	810	767	211	108	111	25	100	98	0	1.238	1.263	1.252	1.321	1.762	1.233	0.791	80	522	1571	1491	0.308	869	702	832	659	0
4	17	12	"PFK0843"	"Ks26_1"	18270	23300	120	188	196	62	117	122	35	70	51	0	296	287	77	105	108	35	93	90	0	0.372	0.434	0.394	0.405	2.868	0.415	0.278	120	535	262	261	-1.428	71	191	79	182	0
4	18	12	"PFK0845"	"Ks26_11"	18460	23300	120	538	523	199	119	122	33	94	90	0	745	689	233	105	107	32	97	95	0	0.655	0.692	0.659	0.661	2.631	0.691	0.698	120	537	1059	988	-0.611	419	640	404	584	0
4	19	12	"PFK0847"	"Ks26_15"	18650	23300	120	278	273	88	118	119	33	91	78	0	349	334	109	105	108	20	92	90	0	0.656	0.677	0.662	0.609	2.464	0.677	0.536	120	565	404	384	-0.609	160	244	155	229	0
4	20	12	"PFK0850"	"Ks26_2"	18820	23290	80	149	164	55	120	124	37	48	23	0	134	136	27	107	109	20	59	26	0	1.074	1.517	1.261	1.281	3.453	6.559	0.040	52	304	56	73	0.103	29	27	44	29	0
4	21	12	"PFK0853"	"Ks26_24"	19020	23300	100	317	337	120	115	120	35	97	91	0	541	525	140	104	107	26	98	97	0	0.462	0.527	0.537	0.496	2.083	0.506	0.619	80	517	639	643	-1.113	202	437	222	421	0
4	22	12	"PFK0856"	"Ks26_5"	19220	23300	110	242	250	83	116	119	33	92	77	0	479	474	90	102	105	18	100	100	0	0.334	0.360	0.379	0.297	2.249	0.339	0.496	80	572	503	506	-1.581	126	377	134	372	0
4	1	13	"PFL0017"	"L1_32"	15230	23480	100	273	276	84	125	129	35	93	81	0	350	347	73	110	113	20	100	100	0	0.617	0.637	0.618	0.564	2.069	0.670	0.499	80	487	388	388	-0.697	148	240	151	237	0
4	2	13	"PFL0021"	"L1_42"	15420	23480	120	803	760	349	127	131	40	93	89	0	920	799	375	111	114	20	90	90	0	0.836	0.920	0.895	0.971	2.954	0.912	0.774	120	597	1485	1321	-0.259	676	809	633	688	0
4	3	13	"PFL0023"	"L1_45"	15600	23490	80	177	181	63	129	134	49	48	19	0	151	154	28	113	115	19	76	50	0	1.263	1.268	1.358	1.323	3.973	9.525	0.042	52	317	86	93	0.337	48	38	52	41	0
4	4	13	"PFL0026"	"L1_48"	15800	23480	100	207	225	85	119	125	38	81	56	0	176	177	49	111	112	18	85	71	0	1.354	1.606	1.467	1.423	2.974	2.571	0.233	80	498	153	172	0.437	88	65	106	66	0
4	5	13	"PFL0028"	"L1_52"	15990	23480	100	228	229	72	120	124	34	87	68	0	258	250	66	108	110	20	95	92	0	0.720	0.768	0.682	0.661	2.035	0.879	0.373	80	474	258	251	-0.474	108	150	109	142	0
4	6	13	"PFL0030"	"L1_56"	16180	23480	110	248	251	73	119	127	38	93	73	0	348	354	87	111	114	20	98	98	0	0.544	0.543	0.557	0.477	2.183	0.509	0.439	80	542	366	375	-0.878	129	237	132	243	0
4	7	13	"PFL0048"	"L1_89"	16370	23480	110	291	299	87	125	134	45	95	82	0	269	273	73	113	120	34	96	92	0	1.064	1.087	1.020	0.946	2.263	1.211	0.454	80	510	322	334	0.090	166	156	174	160	0
4	8	13	"PFL0052"	"L1_94"	16590	23480	110	387	374	125	124	132	46	95	86	0	759	720	236	111	117	32	95	95	0	0.406	0.411	0.436	0.398	2.286	0.355	0.613	80	548	911	859	-1.301	263	648	250	609	0
4	9	13	"PFL0055"	"L1_97"	16770	23480	110	714	692	202	120	124	34	100	100	0	769	713	235	107	108	16	97	96	0	0.897	0.944	0.955	0.982	1.990	0.863	0.705	80	526	1256	1178	-0.156	594	662	572	606	0
4	10	13	"PFL0057"	"L1_99"	16970	23480	100	381	364	134	120	124	32	91	87	0	300	303	97	108	109	16	91	91	0	1.359	1.251	1.281	1.071	2.496	1.353	0.583	80	484	453	439	0.443	261	192	244	195	0
4	11	13	"PFL0059"	"L2_10"	17160	23490	110	283	281	96	122	127	43	88	71	0	467	465	143	106	109	19	98	95	0	0.446	0.443	0.439	0.439	2.413	0.460	0.591	80	544	522	518	-1.165	161	361	159	359	0
4	12	13	"PFL0061"	"L2_104"	17360	23490	110	386	396	153	118	124	43	93	88	0	814	767	276	106	111	27	93	92	0	0.379	0.421	0.420	0.438	2.855	0.374	0.554	80	506	976	939	-1.402	268	708	278	661	0
4	13	13	"PFL0082"	"L2_146"	17530	23480	110	974	981	301	116	120	33	100	98	0	1102	998	361	108	109	17	100	97	0	0.863	0.972	0.953	1.099	2.049	0.917	0.749	80	358	1852	1755	-0.212	858	994	865	890	0
4	14	13	"PFL0084"	"L2_148"	17650	23480	150	127	162	167	117	121	33	29	13	0	109	145	169	108	110	24	16	7	0	10.000	1.216	1.754	1.772	4.489	28.242	0.005	156	727	11	82	3.322	10	1	45	37	-50
4	15	13	"PFL0086"	"L2_15"	17910	23490	120	1134	1067	350	119	122	33	99	97	0	1255	1183	300	109	113	27	100	100	0	0.886	0.883	0.906	0.843	1.745	0.911	0.833	120	641	2161	2022	-0.175	1015	1146	948	1074	0
4	16	13	"PFL0089"	"L2_154"	18100	23490	100	154	165	45	118	123	34	51	30	0	194	193	43	110	113	22	92	82	0	0.429	0.566	0.618	0.583	2.876	0.709	0.062	80	430	120	130	-1.222	36	84	47	83	0
4	17	13	"PFL0091"	"L2_158"	18280	23490	120	181	194	69	120	122	31	70	49	0	164	167	48	106	108	19	79	67	0	1.052	1.213	1.378	1.139	3.337	2.094	0.220	120	562	119	135	0.073	61	58	74	61	0
4	18	13	"PFL0098"	"L2_172"	18480	23490	110	467	448	142	121	122	31	100	93	0	434	413	115	105	107	17	98	97	0	1.052	1.062	1.040	1.016	1.764	1.142	0.741	80	496	675	635	0.073	346	329	327	308	0
4	19	13	"PFL0119"	"L2_203"	18660	23490	110	1364	1285	427	119	121	32	100	100	0	2179	2013	615	103	107	35	100	98	0	0.600	0.610	0.598	0.600	2.137	0.559	0.777	80	510	3321	3076	-0.738	1245	2076	1166	1910	0
4	20	13	"PFL0123"	"L2_210"	18850	23490	110	250	246	79	120	123	33	83	72	0	242	238	64	106	109	24	95	90	0	0.956	0.955	0.957	0.769	3.524	1.036	0.370	80	559	266	258	-0.065	130	136	126	132	0
4	21	13	"PFL0127"	"L2_216"	19050	23500	110	798	800	267	117	121	33	100	97	0	1633	1521	521	105	108	26	100	98	0	0.446	0.482	0.472	0.509	2.167	0.450	0.728	80	526	2209	2099	-1.166	681	1528	683	1416	0
4	22	13	"PFL0129"	"L2_220"	19230	23490	110	1180	1164	335	116	120	31	100	100	0	839	756	289	103	106	18	100	97	0	1.446	1.605	1.558	1.879	2.353	1.560	0.765	80	526	1800	1701	0.532	1064	736	1048	653	0
4	1	14	"PFL0131"	"L2_226"	15240	23680	110	165	172	50	126	135	85	23	1	0	191	189	57	109	110	20	85	78	0	0.476	0.575	0.685	0.724	3.149	0.841	0.131	80	558	121	126	-1.072	39	82	46	80	0
4	2	14	"PFL0133"	"L2_23"	15430	23670	110	273	272	91	126	131	42	85	72	0	244	245	76	110	112	21	91	87	0	1.097	1.081	1.103	1.037	2.293	1.330	0.466	80	550	281	281	0.134	147	134	146	135	0
4	3	14	"PFM0391"	"M35930_11"	15640	23660	110	555	543	199	121	125	42	96	91	0	487	450	159	111	113	30	91	88	0	1.154	1.245	1.258	1.332	2.699	1.194	0.748	80	550	810	761	0.207	434	376	422	339	0
4	4	14	"PFM0393"	"M35930_13"	15830	23670	110	379	379	141	122	134	156	75	32	0	290	279	87	111	120	87	81	51	0	1.436	1.530	1.600	1.451	2.101	1.973	0.594	80	499	436	425	0.522	257	179	257	168	0
4	5	14	"PFM0395"	"M35930_4"	16020	23670	100	721	713	219	120	142	196	92	82	0	674	672	192	109	120	94	97	95	0	1.064	1.053	1.000	1.016	1.565	1.082	0.770	80	421	1166	1156	0.089	601	565	593	563	0
4	6	14	"PFM0398"	"M35930_8"	16220	23670	100	1619	1498	546	119	130	103	97	93	0	595	574	201	107	110	31	92	92	0	3.074	2.953	2.984	3.077	1.706	3.135	0.808	80	447	1988	1846	1.620	1500	488	1379	467	0
4	7	14	"PFM0400"	"M35935_1"	16410	23670	110	191	204	83	125	131	40	62	42	0	208	204	56	111	114	24	87	83	0	0.680	0.849	0.867	0.676	2.906	1.563	0.234	80	520	163	172	-0.556	66	97	79	93	0
4	8	14	"PFM0406"	"M364_1"	16590	23670	100	201	213	73	122	126	36	76	55	0	249	241	76	109	111	19	91	87	0	0.564	0.689	0.675	0.583	2.969	0.744	0.268	80	462	219	223	-0.826	79	140	91	132	0
4	9	14	"PFM0424"	"M36950_1"	16780	23670	110	178	190	72	120	126	46	60	31	0	331	320	92	106	108	24	95	93	0	0.258	0.327	0.361	0.321	2.818	0.294	0.179	80	538	283	284	-1.956	58	225	70	214	0
4	10	14	"PFM0426"	"M3696_3"	16970	23670	110	299	308	122	120	122	32	91	83	0	380	370	111	105	107	18	96	95	0	0.651	0.709	0.749	0.677	2.305	0.740	0.609	80	523	454	453	-0.619	179	275	188	265	0
4	11	14	"PFM0431"	"M37116_3"	17160	23670	100	4350	3985	1418	120	123	39	100	98	0	10328	8967	3606	109	111	22	100	100	0	0.414	0.436	0.416	0.419	2.286	0.391	0.843	80	420	14449	12723	-1.273	4230	10219	3865	8858	0
4	12	14	"PFM0433"	"M37145_2"	17340	23670	110	1688	1609	614	120	125	40	98	97	0	1038	936	401	110	115	46	90	87	0	1.690	1.803	1.864	2.085	2.507	1.735	0.795	80	525	2496	2315	0.757	1568	928	1489	826	0
4	13	14	"PFM0435"	"M37197_1"	17540	23680	100	141	158	59	121	127	38	37	18	0	284	287	98	110	116	48	88	82	0	0.115	0.209	0.248	0.239	3.001	0.159	0.083	80	470	194	214	-3.121	20	174	37	177	0
4	14	14	"PFM0438"	"M37465_1"	17740	23680	150	124	132	60	119	123	33	21	6	0	115	117	24	105	109	29	17	3	0	0.500	1.083	1.571	1.774	4.311	42.932	0.006	156	756	15	25	-1.000	5	10	13	12	-50
4	15	14	"PFM0452"	"M37794_2"	17920	23680	110	930	887	315	118	123	33	97	97	0	744	696	234	106	109	18	95	95	0	1.273	1.303	1.347	1.319	1.933	1.394	0.717	80	463	1450	1359	0.348	812	638	769	590	0
4	16	14	"PFM0454"	"M37794_6"	18110	23670	100	165	170	53	117	122	34	58	38	0	149	151	38	106	109	20	71	51	0	1.116	1.178	1.205	1.115	3.808	2.514	0.087	80	478	91	98	0.159	48	43	53	45	0
4	17	14	"PFM0457"	"M37914_2"	18300	23680	100	331	355	177	117	119	32	98	91	0	562	554	184	103	105	18	100	98	0	0.466	0.528	0.482	0.459	2.466	0.499	0.440	80	457	673	689	-1.101	214	459	238	451	0
4	18	14	"PFM0459"	"M38113_2"	18480	23680	110	1052	1016	348	116	120	43	95	95	0	657	627	192	102	104	17	98	98	0	1.686	1.714	1.708	1.557	2.397	1.815	0.768	80	536	1491	1425	0.754	936	555	900	525	0
4	19	14	"PFM0461"	"M38127_1"	18680	23690	110	239	250	90	117	120	32	83	78	0	309	301	70	101	105	33	97	96	0	0.587	0.665	0.624	0.631	2.333	0.665	0.386	80	525	330	333	-0.770	122	208	133	200	0
4	20	14	"PFM0464"	"M38218_2"	18860	23680	110	4788	4387	1286	118	122	32	100	100	0	3571	3246	959	103	105	18	100	100	0	1.347	1.358	1.348	1.331	1.724	1.377	0.862	80	526	8138	7412	0.429	4670	3468	4269	3143	0
4	21	14	"PFM0486"	"M38941_8"	19050	23680	110	282	271	88	120	123	33	90	83	0	305	302	92	103	107	23	95	93	0	0.802	0.759	0.780	0.776	2.586	0.781	0.523	80	536	364	350	-0.318	162	202	151	199	0
4	22	14	"PFM0489"	"M39036_2"	19250	23680	110	300	313	95	117	121	33	95	92	0	186	184	44	103	106	20	91	82	0	2.205	2.420	2.478	2.316	2.078	3.156	0.439	80	521	266	277	1.141	183	83	196	81	0
4	1	15	"PFM0494"	"M39668_5"	15250	23860	100	293	293	102	130	133	45	90	71	0	320	317	93	108	111	20	96	95	0	0.769	0.780	0.837	0.694	2.393	0.922	0.428	80	508	375	372	-0.379	163	212	163	209	0
4	2	15	"PFM0503"	"M40983_1"	15450	23870	90	183	189	61	126	130	38	55	36	0	168	173	48	112	114	24	82	63	0	1.018	1.033	0.900	0.815	3.518	1.213	0.122	52	409	113	124	0.026	57	56	63	61	0
4	3	15	"PFM0505"	"M40983_3"	15640	23860	100	163	165	54	124	126	35	52	22	0	142	146	40	110	111	22	57	38	0	1.219	1.139	1.129	1.212	4.168	3.793	0.049	80	465	71	77	0.285	39	32	41	36	0
4	4	15	"PFM0508"	"M41041_1"	15820	23860	110	731	708	281	124	126	40	95	93	0	626	589	218	111	113	34	92	92	0	1.179	1.222	1.293	1.378	2.733	1.218	0.679	80	395	1122	1062	0.237	607	515	584	478	0
4	5	15	"PFN0062"	"N128_62"	15960	23840	150	123	132	40	124	135	140	0	0	0	113	121	38	111	118	76	3	1	0	-0.500	0.800	1.679	1.631	4.233	2.201	0.511	156	621	1	18	Error	-1	2	8	10	-50
4	6	15	"PFN0064"	"N128_64"	16150	23840	150	117	124	35	121	129	84	3	0	0	114	116	23	109	113	30	12	1	0	-0.800	0.429	2.308	1.923	3.591	3.708	0.388	156	720	1	10	Error	-4	5	3	7	-50
4	7	15	"PFN0066"	"N128_68"	16390	23860	110	533	536	202	121	125	37	96	91	0	330	328	119	111	114	21	88	88	0	1.881	1.912	1.759	1.852	2.037	2.039	0.621	80	502	631	632	0.912	412	219	415	217	0
4	8	15	"PFN0069"	"N128_71"	16580	23860	110	675	672	258	123	126	35	98	97	0	274	263	89	108	111	18	87	87	0	3.325	3.542	3.309	3.374	1.984	3.834	0.650	80	538	718	704	1.733	552	166	549	155	0
4	9	15	"PFN0071"	"N128_73"	16770	23870	110	189	191	55	119	125	47	61	30	0	170	175	45	105	107	25	88	67	0	1.077	1.029	0.902	0.922	3.079	2.664	0.094	80	507	135	142	0.107	70	65	72	70	0
4	10	15	"PFN0074"	"N128_76"	16960	23870	100	195	205	86	118	121	34	72	55	0	266	265	82	104	106	21	91	90	0	0.475	0.540	0.483	0.452	2.875	0.533	0.230	80	396	239	248	-1.073	77	162	87	161	0
4	11	15	"PFN0092"	"N129_12"	17110	23850	150	127	135	45	121	125	36	25	8	0	109	115	33	107	112	32	12	5	0	3.000	1.750	1.350	1.401	4.598	1.168	0.236	156	771	8	22	1.585	6	2	14	8	-50
4	12	15	"PFN0094"	"N129_14"	17340	23870	110	412	399	116	123	126	35	95	95	0	542	507	146	109	114	33	97	96	0	0.667	0.693	0.684	0.634	1.967	0.644	0.688	80	567	722	674	-0.583	289	433	276	398	0
4	13	15	"PFN0096"	"N129_17"	17530	23860	90	319	309	101	121	124	34	92	82	0	166	173	55	109	114	25	76	55	0	3.474	2.938	2.866	2.680	2.463	3.606	0.320	52	395	255	252	1.796	198	57	188	64	0
4	14	15	"PFN0098"	"N129_22"	17710	23870	90	974	924	335	122	124	33	100	98	0	1373	1245	494	109	118	62	96	92	0	0.674	0.706	0.691	0.755	2.717	0.637	0.752	52	387	2116	1938	-0.569	852	1264	802	1136	0
4	15	15	"PFN0100"	"N129_33"	17910	23870	100	3318	3028	1025	121	125	35	100	100	0	916	829	294	110	114	47	96	95	0	3.967	4.043	4.004	4.064	2.085	4.260	0.809	80	504	4003	3626	1.988	3197	806	2907	719	0
4	16	15	"PFN0102"	"N129_38"	18100	23870	80	178	186	51	121	125	36	65	42	0	141	139	32	110	111	20	65	32	0	1.839	2.241	1.460	1.761	3.088	5.288	0.074	52	340	88	94	0.879	57	31	65	29	0
4	17	15	"PFN0119"	"N130_21"	18300	23880	100	151	153	48	119	123	35	45	23	0	182	181	50	106	107	20	88	76	0	0.421	0.453	0.664	0.621	3.095	0.756	0.108	80	476	108	109	-1.248	32	76	34	75	0
4	18	15	"PFN0121"	"N130_25"	18480	23880	100	251	260	73	117	122	46	91	73	0	236	235	62	104	105	18	93	93	0	1.015	1.092	1.054	1.018	2.367	1.224	0.455	80	456	266	274	0.022	134	132	143	131	0
4	19	15	"PFN0124"	"N130_29"	18670	23870	110	558	548	191	116	120	33	98	93	0	389	369	132	103	106	26	95	88	0	1.545	1.624	1.679	1.709	2.327	1.659	0.646	80	514	728	698	0.628	442	286	432	266	0
4	20	15	"PFN0127"	"N130_35"	18850	23880	110	173	190	72	117	120	33	67	43	0	272	275	76	103	106	25	96	93	0	0.331	0.424	0.371	0.403	2.799	0.385	0.170	80	536	225	245	-1.594	56	169	73	172	0
4	21	15	"PFN0130"	"N130_4"	19050	23880	100	1616	1486	565	118	131	159	95	90	0	1915	1736	620	104	114	96	98	95	0	0.827	0.838	0.864	0.830	1.891	0.826	0.774	80	478	3309	3000	-0.274	1498	1811	1368	1632	0
4	22	15	"PFN0132"	"N130_41"	19230	23880	110	255	252	76	116	129	149	43	1	0	230	227	66	105	113	90	67	16	0	1.112	1.115	1.336	1.095	2.427	3.291	0.090	80	547	264	258	0.153	139	125	136	122	0
4	1	16	"PFN0149"	"N131_17"	15250	24060	110	699	667	212	124	127	34	95	95	0	370	358	100	108	111	19	93	93	0	2.195	2.172	2.200	1.997	1.725	2.496	0.663	80	526	837	793	1.134	575	262	543	250	0
4	2	16	"PFN0153"	"N131_27"	15430	24060	100	579	536	216	125	128	35	93	90	0	778	734	262	111	113	21	95	93	0	0.681	0.660	0.659	0.656	2.255	0.628	0.685	80	458	1121	1034	-0.555	454	667	411	623	0
4	3	16	"PFN0155"	"N131_4"	15630	24060	150	129	130	34	125	130	44	12	2	0	112	118	25	111	114	23	21	5	0	4.000	0.714	1.600	1.571	4.176	8.040	0.044	156	725	5	12	2.000	4	1	5	7	-50
4	4	16	"PFN0157"	"N131_5"	15830	24060	150	131	137	40	127	136	99	2	0	0	109	116	29	110	117	86	1	0	0	-4.000	1.667	2.502	2.286	3.953	6.735	0.062	156	618	3	16	Error	4	-1	10	6	-50
4	5	16	"PFN0159"	"N131_52"	16010	24060	110	2981	2755	907	125	136	107	98	96	0	2158	2021	661	111	120	97	96	95	0	1.395	1.377	1.369	1.421	1.708	1.404	0.803	80	482	4903	4540	0.480	2856	2047	2630	1910	0
4	6	16	"PFN0164"	"N132_101"	16190	24060	110	675	658	232	127	130	37	97	93	0	1223	1133	400	112	117	29	97	95	0	0.493	0.520	0.517	0.554	2.145	0.473	0.739	80	437	1659	1552	-1.020	548	1111	531	1021	0
4	7	16	"PFN0559"	"N143_59"	16340	24030	150	123	134	41	127	130	38	17	5	0	116	117	21	113	117	26	18	0	0	-1.333	1.750	1.657	1.667	3.861	11.573	0.004	156	817	-1	11	Error	-4	3	7	4	-50
4	8	16	"PFN0564"	"N143_71"	16590	24060	110	487	469	170	125	129	43	91	90	0	598	550	206	110	112	18	91	90	0	0.742	0.782	0.778	0.757	2.554	0.742	0.666	80	552	850	784	-0.431	362	488	344	440	0
4	9	16	"PFN0566"	"N143_9"	16790	24060	150	136	143	50	119	123	37	30	12	0	119	123	28	107	108	18	39	19	0	1.417	1.500	1.556	1.629	3.756	14.309	0.010	156	733	29	40	0.503	17	12	24	16	-50
4	10	16	"PFN0576"	"N145_12"	16960	24060	110	1985	1883	715	120	123	35	97	97	0	1466	1276	492	107	110	23	98	97	0	1.372	1.508	1.517	1.513	2.704	1.504	0.780	80	464	3224	2932	0.457	1865	1359	1763	1169	0
4	11	16	"PFN0578"	"N145_20"	17150	24060	100	4851	4405	1631	125	129	36	100	98	0	1565	1394	494	113	115	23	97	97	0	3.255	3.341	3.283	3.233	2.081	3.595	0.787	80	491	6178	5561	1.703	4726	1452	4280	1281	0
4	12	16	"PFN0580"	"N145_23"	17350	24060	110	22326	20497	6285	129	130	33	100	100	0	38719	34601	11632	119	124	27	100	100	0	0.575	0.591	0.577	0.604	1.893	0.537	0.815	80	526	60797	54850	-0.798	22197	38600	20368	34482	0
4	13	16	"PFN0603"	"N147_10"	17530	24070	100	241	250	91	124	126	33	86	71	0	341	332	93	120	125	24	95	93	0	0.529	0.594	0.634	0.565	2.219	0.670	0.469	80	484	338	338	-0.918	117	221	126	212	0
4	14	16	"PFN0605"	"N147_13"	17720	24060	110	1584	1494	454	122	126	32	100	100	0	974	865	299	117	121	32	98	97	0	1.706	1.834	1.856	1.957	2.285	1.878	0.742	80	548	2319	2120	0.771	1462	857	1372	748	0
4	15	16	"PFN0610"	"N147_2"	17910	24070	100	433	422	142	121	125	34	96	93	0	616	599	185	114	116	17	100	100	0	0.622	0.621	0.649	0.586	2.033	0.600	0.686	80	453	814	786	-0.686	312	502	301	485	0
4	16	16	"PFN0612"	"N147_24"	18100	24070	100	183	192	72	120	124	36	66	43	0	215	212	54	111	112	20	91	87	0	0.606	0.713	0.812	0.646	2.840	1.097	0.231	80	488	167	173	-0.723	63	104	72	101	0
4	17	16	"PFN0615"	"N147_4"	18290	24060	110	374	357	122	118	123	36	93	87	0	300	281	103	108	109	22	86	82	0	1.333	1.382	1.308	1.309	2.715	1.428	0.532	80	509	448	412	0.415	256	192	239	173	0
4	18	16	"PFN0617"	"N148_1"	18480	24070	120	212	221	69	119	123	35	85	60	0	241	239	62	105	108	21	94	90	0	0.684	0.761	0.697	0.645	2.767	0.898	0.296	120	582	229	236	-0.548	93	136	102	134	0
4	19	16	"PFN0640"	"N149_7"	18670	24070	110	207	219	73	118	125	55	71	36	0	202	199	52	104	109	54	73	45	0	0.908	1.063	1.128	0.991	2.882	1.446	0.309	80	520	187	196	-0.139	89	98	101	95	0
4	20	16	"PFN0642"	"N150_10"	18860	24070	100	295	320	110	116	122	58	93	80	0	723	684	193	105	109	56	97	96	0	0.290	0.352	0.325	0.339	1.984	0.322	0.629	80	472	797	783	-1.788	179	618	204	579	0
4	21	16	"PFN0645"	"N150_15"	19050	24070	110	214	215	73	118	121	31	78	67	0	449	447	136	107	108	19	97	97	0	0.281	0.285	0.328	0.299	2.726	0.221	0.323	80	528	438	437	-1.833	96	342	97	340	0
4	22	16	"PFN0647"	"N150_19"	19230	24070	90	312	333	154	119	131	119	65	42	0	407	410	140	106	115	64	94	92	0	0.641	0.704	0.789	0.622	2.836	0.728	0.466	52	374	494	518	-0.641	193	301	214	304	0
4	1	17	"PFN0649"	"N150_27"	15250	24240	120	1914	1690	819	123	129	39	97	95	0	1580	1328	709	110	112	25	92	91	0	1.218	1.287	1.354	1.494	2.684	1.278	0.767	120	641	3261	2785	0.285	1791	1470	1567	1218	0
4	2	17	"PFN0652"	"N150_32"	15440	24250	110	475	486	156	126	129	38	98	97	0	387	395	120	113	116	28	98	95	0	1.274	1.277	1.253	1.295	1.851	1.309	0.658	80	511	623	642	0.349	349	274	360	282	0
4	3	17	"PFN0668"	"N150_62"	15630	24250	110	161	179	66	127	133	51	41	22	0	202	204	63	113	116	19	90	80	0	0.382	0.571	0.723	0.592	3.789	0.941	0.113	80	464	123	143	-1.388	34	89	52	91	0
4	4	17	"PFN0670"	"N150_65"	15820	24250	150	143	145	43	130	139	97	5	0	0	133	139	33	113	120	83	6	0	0	0.650	0.577	1.301	1.416	4.727	5.888	0.049	156	656	33	41	-0.621	13	20	15	26	-50
4	5	17	"PFN0672"	"N150_68"	16000	24250	100	5748	5167	1990	132	143	112	100	100	0	2067	1818	707	117	126	102	97	92	0	2.880	2.960	2.951	3.129	1.974	3.097	0.831	80	430	7566	6736	1.526	5616	1950	5035	1701	0
4	6	17	"PFN0674"	"N150_71"	16190	24250	100	1971	1807	622	134	137	39	98	98	0	784	744	230	119	121	24	98	98	0	2.762	2.677	2.624	2.609	1.930	2.876	0.811	80	480	2502	2298	1.466	1837	665	1673	625	0
4	7	17	"PFN0676"	"N150_75"	16400	24250	120	701	670	246	127	133	66	94	89	0	414	397	114	112	118	46	94	93	0	1.901	1.905	1.961	1.664	2.502	2.181	0.714	120	613	876	828	0.927	574	302	543	285	0
4	8	17	"PFN0678"	"N150_78"	16580	24250	110	215	216	76	122	126	42	71	53	0	380	377	132	109	111	17	93	93	0	0.343	0.351	0.374	0.339	2.461	0.320	0.306	80	494	364	362	-1.543	93	271	94	268	0
4	9	17	"PFN0783"	"N157_18"	16760	24250	110	326	374	290	121	124	35	96	93	0	332	322	81	109	110	17	97	97	0	0.919	1.188	1.039	1.046	1.811	2.420	0.310	80	487	428	466	-0.121	205	223	253	213	0
4	10	17	"PFN0789"	"N157_41"	16950	24250	110	464	450	151	122	129	53	92	91	0	478	466	140	109	115	43	96	95	0	0.927	0.919	0.876	0.838	2.322	0.948	0.712	80	547	711	685	-0.110	342	369	328	357	0
4	11	17	"PFN0807"	"N159_20"	17160	24260	110	1575	1501	566	125	156	484	90	71	0	1438	1329	443	112	118	42	100	97	0	1.094	1.131	1.137	1.126	1.811	1.670	0.488	80	499	2776	2593	0.129	1450	1326	1376	1217	0
4	12	17	"PFN0836"	"N163_1"	17340	24250	110	2126	2010	639	127	153	476	95	88	0	915	840	296	119	122	23	100	100	0	2.511	2.612	2.366	2.735	1.910	3.640	0.546	80	514	2795	2604	1.328	1999	796	1883	721	0
4	13	17	"PFN0840"	"N164_1"	17520	24260	110	1226	1170	319	122	125	33	98	98	0	2953	2681	795	119	122	20	100	100	0	0.390	0.409	0.403	0.408	1.809	0.374	0.848	80	544	3938	3610	-1.360	1104	2834	1048	2562	0
4	14	17	"PFN0849"	"N165_2"	17730	24260	110	434	427	140	116	122	34	96	95	0	1151	1063	343	114	118	28	98	98	0	0.307	0.328	0.328	0.323	2.395	0.301	0.677	80	492	1355	1260	-1.705	318	1037	311	949	0
4	15	17	"PFN0935"	"N181_4"	17900	24260	150	139	145	46	120	136	192	0	0	0	133	139	32	113	133	426	0	0	0	0.950	0.962	1.412	1.473	4.615	0.292	0.321	156	746	39	51	-0.074	19	20	25	26	-50
4	16	17	"PFN0929"	"N181_18"	18100	24260	100	601	593	228	120	125	37	97	96	0	1417	1305	405	112	113	17	100	100	0	0.369	0.396	0.385	0.396	1.951	0.375	0.677	80	448	1786	1666	-1.440	481	1305	473	1193	0
4	17	17	"PFN0946"	"N185_14"	18280	24260	110	895	838	285	118	122	34	98	97	0	1041	977	311	111	112	18	100	100	0	0.835	0.831	0.817	0.829	1.813	0.812	0.804	80	512	1707	1586	-0.259	777	930	720	866	0
4	18	17	"PFN0382"	"N137_2"	18490	24260	110	1177	1105	432	119	124	36	98	98	0	2129	1911	704	108	110	19	100	100	0	0.524	0.547	0.553	0.555	2.169	0.526	0.752	80	517	3079	2789	-0.934	1058	2021	986	1803	0
4	19	17	"PFL0032"	"L1_63"	18670	24260	110	756	718	331	118	125	57	91	86	0	511	478	173	107	111	55	92	90	0	1.579	1.617	1.624	1.398	2.361	1.652	0.708	80	501	1042	971	0.659	638	404	600	371	0
4	20	17	"PFL0051"	"L1_92"	18860	24260	110	1641	1543	599	119	127	59	98	97	0	990	905	335	109	113	58	96	92	0	1.728	1.789	1.738	1.816	2.456	1.830	0.701	80	455	2403	2220	0.789	1522	881	1424	796	0
4	21	17	"PFL0093"	"L2_163"	19050	24260	110	189	193	61	120	122	33	66	51	0	174	179	42	110	110	22	86	72	0	1.078	1.058	1.142	0.950	2.881	1.696	0.228	80	526	133	142	0.109	69	64	73	69	0
4	22	17	"PFL0100"	"L2_176"	19230	24260	110	1320	1244	415	119	127	102	96	93	0	2280	2151	695	107	110	46	98	98	0	0.553	0.550	0.552	0.552	2.124	0.501	0.752	80	504	3374	3169	-0.855	1201	2173	1125	2044	0
4	1	18	"PFL0105"	"L2_187"	15260	24440	100	45627	37368	17415	129	134	42	100	100	0	30696	25903	10398	115	121	36	100	100	0	1.488	1.444	1.483	1.356	2.311	1.564	0.809	80	455	76079	63027	0.573	45498	30581	37239	25788	0
4	2	18	"PFL0107"	"L2_190"	15440	24440	100	543	532	161	134	140	41	96	93	0	483	465	151	119	124	30	93	91	0	1.124	1.150	1.106	1.126	1.812	1.175	0.676	80	390	773	744	0.168	409	364	398	346	0
4	3	18	"PFL0118"	"L2_202"	15620	24440	110	670	656	248	127	132	38	93	92	0	515	468	173	116	118	20	92	88	0	1.361	1.503	1.478	1.379	1.794	1.516	0.732	80	516	942	881	0.445	543	399	529	352	0
4	4	18	"PFL0126"	"L2_215"	15810	24440	110	509	513	167	130	135	39	96	91	0	903	847	297	116	119	23	96	96	0	0.482	0.524	0.528	0.507	2.673	0.457	0.703	80	496	1166	1114	-1.054	379	787	383	731	0
4	5	18	"PFJ0334"	"J326_1"	16000	24440	110	3123	2983	955	131	134	38	100	98	0	7119	6526	2060	116	121	31	100	100	0	0.427	0.445	0.432	0.442	1.887	0.411	0.837	80	474	9995	9262	-1.227	2992	7003	2852	6410	0
4	6	18	"PFJ0360"	"J352_5"	16190	24440	110	2071	1870	681	126	132	65	97	93	0	1228	1142	389	118	121	28	98	96	0	1.752	1.703	1.699	1.722	1.995	1.754	0.837	80	448	3055	2768	0.809	1945	1110	1744	1024	0
4	7	18	"PFJ0381"	"J38_18"	16390	24440	100	222	234	77	121	130	74	65	31	0	189	193	56	112	117	52	71	26	0	1.312	1.395	1.306	1.361	2.590	0.880	0.208	80	409	178	194	0.391	101	77	113	81	0
4	8	18	"PFJ0399"	"J43_10"	16570	24450	110	265	285	84	122	126	33	96	90	0	263	259	70	109	111	17	96	95	0	0.929	1.087	1.119	1.086	2.058	1.223	0.529	80	511	297	313	-0.107	143	154	163	150	0
4	9	18	"PFJ0409"	"J43_23"	16760	24440	110	798	770	248	124	128	34	100	100	0	801	763	229	110	112	18	100	100	0	0.975	0.989	1.014	0.980	1.925	0.948	0.726	80	471	1365	1299	-0.036	674	691	646	653	0
4	10	18	"PFJ0430"	"J478_10"	16950	24440	110	1748	1637	429	124	148	272	98	92	0	2652	2508	660	110	118	56	100	98	0	0.639	0.631	0.626	0.631	1.640	0.597	0.695	80	479	4166	3911	-0.646	1624	2542	1513	2398	0
4	11	18	"PFJ0226"	"J227_1"	17140	24440	150	136	139	37	124	143	229	0	0	0	124	129	29	111	118	52	8	1	0	0.923	0.833	1.336	1.432	3.637	8.886	0.385	156	683	25	33	-0.115	12	13	15	18	-50
4	12	18	"PFJ0237"	"J232_2"	17330	24450	110	171	185	61	119	124	35	65	41	0	249	243	72	113	115	19	92	91	0	0.382	0.508	0.547	0.482	2.463	0.555	0.213	80	504	188	196	-1.387	52	136	66	130	0
4	13	18	"PFJ0256"	"J245_7"	17520	24450	90	237	249	86	117	120	31	88	71	0	216	215	77	115	115	17	86	78	0	1.188	1.320	1.090	1.023	2.869	1.491	0.330	52	389	221	232	0.249	120	101	132	100	0
4	14	18	"PFJ0284"	"J269_5"	17710	24450	110	2511	2398	678	116	120	32	98	98	0	1659	1505	448	113	115	27	98	98	0	1.549	1.639	1.587	1.673	1.856	1.698	0.836	80	520	3941	3674	0.631	2395	1546	2282	1392	0
4	15	18	"PFJ0315"	"J2975_2"	17900	24450	100	607	588	186	121	142	246	86	48	0	900	836	247	110	144	551	83	1	0	0.615	0.643	0.651	0.646	2.100	0.360	0.393	80	444	1276	1193	-0.701	486	790	467	726	0
4	16	18	"PFJ0365"	"J378_1"	18090	24450	110	2116	1998	440	121	124	35	100	100	0	1741	1652	355	112	114	19	100	100	0	1.225	1.219	1.195	1.234	1.631	1.199	0.835	80	510	3624	3417	0.292	1995	1629	1877	1540	0
4	17	18	"PFK0117"	"Km799_7"	18290	24450	150	142	146	45	119	159	722	0	0	0	139	140	33	113	182	876	0	0	0	0.885	1.000	1.240	1.249	3.338	1.084	0.614	156	701	49	54	-0.177	23	26	27	27	-50
4	18	18	"PFK0142"	"Kn10286_1"	18470	24450	100	1137	1104	318	120	124	33	100	100	0	900	847	244	111	113	25	98	97	0	1.289	1.337	1.255	1.417	1.948	1.363	0.819	80	447	1806	1720	0.366	1017	789	984	736	0
4	19	18	"PFK0175"	"Kn1239_1"	18670	24450	90	149	157	47	119	124	36	42	19	0	157	166	46	111	112	26	71	38	0	0.652	0.691	0.769	0.659	4.321	1.510	0.037	52	335	76	93	-0.617	30	46	38	55	0
4	20	18	"PFK0203"	"Kn1453_6"	18820	24420	150	126	133	40	119	125	36	24	7	0	111	115	23	111	113	22	15	6	0	100000.000	3.500	1.511	1.754	5.246	12.091	0.006	156	777	7	18	16.610	7	0	14	4	-50
4	21	18	"PFK0250"	"Kn2004_3"	19040	24460	110	295	312	114	122	125	35	91	86	0	387	381	109	110	112	20	97	95	0	0.625	0.701	0.709	0.664	2.435	1.931	0.210	80	521	450	461	-0.679	173	277	190	271	0
4	22	18	"PFK0277"	"Kn2223_1"	19240	24450	150	130	134	37	119	121	34	32	7	0	111	118	28	109	111	19	26	10	0	5.500	1.667	2.143	1.732	3.722	10.389	0.009	156	870	13	24	2.459	11	2	15	9	-50
4	1	19	"PFK0478"	"Kn610_1"	15240	24630	100	2504	2276	858	123	127	34	100	100	0	917	820	305	109	113	34	96	95	0	2.947	3.028	2.965	3.043	1.962	3.158	0.795	80	412	3189	2864	1.559	2381	808	2153	711	0
4	2	19	"PFK0517"	"Kn8027_1"	15390	24600	150	129	134	35	128	131	37	17	3	0	113	118	29	113	117	30	9	3	0	100000.000	1.200	2.000	1.941	4.924	15.734	0.002	156	753	1	11	16.610	1	0	6	5	-50
4	3	19	"PFK0524"	"Kn836_1"	15620	24630	110	252	267	92	125	129	47	86	68	0	260	252	78	112	115	22	93	88	0	0.858	1.014	0.926	0.948	2.807	1.338	0.307	80	548	275	282	-0.221	127	148	142	140	0
4	4	19	"PFK0554"	"Kn962_1"	15810	24630	110	449	464	176	126	131	40	95	93	0	442	427	126	113	116	25	96	95	0	0.982	1.076	1.052	1.002	2.007	1.211	0.633	80	506	652	652	-0.027	323	329	338	314	0
4	5	19	"PFK0701"	"Ks15_2"	16010	24630	150	133	152	86	129	136	81	10	3	0	123	142	124	117	121	35	20	7	0	0.667	0.920	1.953	1.808	4.077	0.667	0.402	156	596	10	48	-0.585	4	6	23	25	-50
4	6	19	"PFK0743"	"Ks196_1"	16150	24600	150	124	131	40	127	136	84	6	0	0	117	119	23	117	123	37	8	0	0	100000.000	2.000	1.630	1.635	3.501	4.780	0.199	156	564	-3	6	16.610	-3	0	4	2	-50
4	7	19	"PFK1214"	"Ks82_7"	16340	24610	150	133	136	39	128	133	41	17	7	0	118	126	30	118	121	26	22	8	0	100000.000	1.000	1.126	1.203	3.815	20.635	0.002	156	774	5	16	16.610	5	0	8	8	-50
4	8	19	"PFK1273"	"Ks97_17"	16580	24640	80	192	193	61	128	136	49	63	30	0	177	177	44	115	118	26	82	55	0	1.032	1.048	1.470	1.226	3.485	3.117	0.062	52	265	126	127	0.046	64	62	65	62	0
4	9	19	"PFK0237"	"Kn1802_2"	16720	24610	150	133	138	40	129	162	188	0	0	0	117	122	24	118	154	200	0	0	0	-4.000	2.250	1.528	1.284	3.699	0.941	0.857	156	748	3	13	Error	4	-1	9	4	-50
4	10	19	"PFK0352"	"Kn3360_1"	16960	24640	150	139	153	64	127	145	226	1	0	0	128	139	69	120	129	45	14	4	0	1.500	1.368	1.531	1.571	3.844	8.091	0.281	156	697	20	45	0.585	12	8	26	19	-50
4	11	19	"PFK0401"	"Kn4252_4"	17140	24640	150	149	157	52	126	143	234	0	0	0	131	135	31	120	127	43	19	1	0	2.091	2.067	1.400	1.620	3.947	3.848	0.073	156	642	34	46	1.064	23	11	31	15	-50
4	12	19	"PFK0571"	"Ks101_8"	17330	24630	110	803	774	260	121	126	33	97	96	0	350	343	102	118	121	21	93	90	0	2.940	2.902	2.918	3.010	2.208	3.043	0.675	80	482	914	878	1.556	682	232	653	225	0
4	13	19	"PFBL B0018"	"oPFBLOB0018"	17510	24630	110	1165	1073	427	121	134	91	95	88	0	642	572	214	120	130	64	92	87	0	2.000	2.106	2.140	1.972	2.064	2.117	0.768	80	512	1566	1404	1.000	1044	522	952	452	0
4	14	19	"PFM60469"	"oPFM60469"	17710	24640	120	43266	35044	16060	122	134	85	100	100	0	29885	24369	11319	120	129	60	95	95	0	1.449	1.440	1.429	1.328	2.417	1.464	0.892	120	601	72909	59171	0.536	43144	29765	34922	24249	0
4	15	19	"PFB0683"	"oPFB0683"	17910	24640	110	536	544	186	120	126	36	100	97	0	476	476	146	116	119	23	98	97	0	1.156	1.178	1.215	1.164	1.670	1.254	0.759	80	430	776	784	0.209	416	360	424	360	0
4	16	19	"PFG0004"	"oPFG0004"	18090	24640	110	796	770	222	121	126	36	98	97	0	609	577	168	114	117	26	97	96	0	1.364	1.402	1.334	1.409	1.756	1.423	0.763	80	442	1170	1112	0.447	675	495	649	463	0
4	17	19	"PFC0763"	"oPFC0763"	18280	24640	150	136	150	62	121	166	780	0	0	0	126	129	28	113	193	945	0	0	0	1.154	1.813	1.340	1.403	3.892	0.792	0.677	156	601	28	45	0.206	15	13	29	16	-50
4	18	19	"PFL0014"	"oPFL0014"	18470	24640	100	2235	2149	552	117	120	32	100	100	0	1390	1333	363	113	115	20	100	100	0	1.659	1.666	1.701	1.683	1.553	1.658	0.850	80	395	3395	3252	0.730	2118	1277	2032	1220	0
4	19	19	"PFM60471"	"oPFM60471"	18660	24640	110	1109	1102	328	116	122	34	100	100	0	11401	10644	2877	113	118	28	100	100	0	0.088	0.094	0.089	0.093	1.614	0.081	0.781	80	499	12281	11517	-3.507	993	11288	986	10531	0
4	20	19	"PFL0019"	"oPFL0019"	18850	24640	100	1556	1473	432	121	125	35	100	100	0	1647	1504	446	115	118	29	100	100	0	0.937	0.973	0.958	0.995	1.800	0.980	0.786	80	426	2967	2741	-0.094	1435	1532	1352	1389	0
4	21	19	"PFG0007"	"oPFG0007"	19040	24640	110	359	354	110	120	123	36	96	88	0	828	785	236	113	115	20	97	97	0	0.334	0.348	0.353	0.345	2.148	0.287	0.597	80	476	954	906	-1.581	239	715	234	672	0
4	22	19	"PFI17638"	"oPFI17638"	19230	24640	110	634	618	194	116	121	35	100	98	0	4685	4473	1164	113	115	21	100	100	0	0.113	0.115	0.113	0.111	1.618	0.103	0.766	80	466	5090	4862	-3.142	518	4572	502	4360	0
4	1	20	"PFBL B0024"	"oPFBLOB0024"	15240	24820	100	825	811	283	126	127	34	97	96	0	1056	977	328	109	112	30	100	97	0	0.738	0.789	0.785	0.779	1.640	0.777	0.758	80	409	1646	1553	-0.438	699	947	685	868	0
4	2	20	"PFBL B0025"	"oPFBLOB0025"	15420	24820	90	287	291	114	129	131	35	84	76	0	320	299	101	113	117	27	88	84	0	0.763	0.871	0.830	0.911	3.313	0.882	0.473	52	374	365	348	-0.390	158	207	162	186	0
4	3	20	"PFN0253"	"oPFN0253"	15620	24820	100	279	284	105	127	132	44	85	68	0	368	352	98	114	117	24	98	93	0	0.598	0.660	0.638	0.594	2.585	0.710	0.477	80	466	406	395	-0.741	152	254	157	238	0
4	4	20	"PFL0021"	"oPFL0021"	15810	24820	110	1800	1648	625	127	131	36	100	96	0	1359	1245	463	114	117	17	100	98	0	1.344	1.345	1.322	1.331	2.540	1.343	0.767	80	422	2918	2652	0.426	1673	1245	1521	1131	0
4	5	20	"PFF72416"	"oPFF72416"	15970	24810	150	136	142	43	129	137	80	7	0	0	136	140	35	116	122	34	34	8	0	0.350	0.542	1.528	1.224	4.422	0.931	0.036	156	623	27	37	-1.515	7	20	13	24	-50
4	6	20	"PFI17640"	"oPFI17640"	16190	24820	100	548	528	190	127	139	94	91	86	0	376	348	114	122	128	47	91	82	0	1.657	1.774	1.829	1.776	2.268	1.953	0.570	80	469	675	627	0.729	421	254	401	226	0
4	7	20	"PFK12891"	"oPFK12891"	16380	24830	110	274	281	103	132	136	42	85	70	0	607	583	172	127	158	568	25	0	0	0.296	0.327	0.324	0.311	2.798	0.313	0.449	80	500	622	605	-1.757	142	480	149	456	0
4	8	20	"PFJ12782"	"oPFJ12782"	16570	24820	110	55752	50066	17916	140	151	52	100	100	12	65535	54693	19734	135	290	1513	100	100	62	0.850	0.915	0.918	0.920	2.053	0.877	0.779	80	485	121012	104484	-0.234	55612	65400	49926	54558	0
4	9	20	"PFL0025"	"oPFL0025"	16760	24830	120	1420	1425	614	142	183	214	92	90	0	1862	1820	714	150	293	1321	65	3	0	0.746	0.768	0.799	0.715	1.911	0.791	0.811	120	560	2990	2953	-0.422	1278	1712	1283	1670	0
4	10	20	"PFF72418"	"oPFF72418"	16940	24820	110	3073	2789	1013	135	142	47	100	98	0	3697	3215	1331	140	147	34	100	100	0	0.826	0.863	0.842	0.905	2.162	0.771	0.747	80	458	6495	5729	-0.276	2938	3557	2654	3075	0
4	11	20	"PFC0772"	"oPFC0772"	17150	24830	110	627	623	233	133	138	39	97	93	0	913	846	268	134	138	28	97	95	0	0.634	0.688	0.626	0.689	2.113	0.683	0.724	80	423	1273	1202	-0.657	494	779	490	712	0
4	12	20	"PFA32028"	"oPFA32028"	17320	24820	90	138	139	43	130	134	38	19	7	0	201	188	51	130	136	28	71	59	0	0.113	0.155	0.288	0.450	4.380	0.589	0.014	52	373	79	67	-3.150	8	71	9	58	0
4	13	20	"PFI17641"	"oPFI17641"	17510	24820	110	2623	2440	766	125	131	45	100	97	0	2695	2312	944	129	138	61	97	93	0	0.973	1.060	0.990	1.173	2.459	0.959	0.805	80	526	5064	4498	-0.039	2498	2566	2315	2183	0
4	14	20	"PFL0027"	"oPFL0027"	17700	24830	110	373	374	162	121	125	35	91	86	0	569	541	181	125	131	55	93	92	0	0.568	0.608	0.577	0.548	1.810	0.590	0.635	80	484	696	669	-0.817	252	444	253	416	0
4	15	20	"PFK12903"	"oPFK12903"	17910	24800	150	139	149	48	121	126	36	33	14	0	147	147	33	118	121	25	53	21	0	0.621	0.966	1.169	1.021	4.431	0.448	0.017	156	722	47	57	-0.688	18	29	28	29	-50
4	16	20	"PFI17664"	"oPFI17664"	18110	24800	100	260	270	93	118	121	34	91	83	0	632	589	185	113	116	25	96	95	0	0.274	0.319	0.311	0.305	2.302	0.301	0.565	80	432	661	628	-1.870	142	519	152	476	0
4	17	20	"PFH0013"	"oPFH0013"	18300	24800	110	277	285	101	116	120	34	91	87	0	672	647	207	112	115	20	98	97	0	0.287	0.316	0.286	0.293	2.808	0.277	0.527	80	438	721	704	-1.798	161	560	169	535	0
4	18	20	"PFD66991"	"oPFD66991"	18480	24790	110	525	514	156	116	119	33	97	93	0	599	570	174	111	113	20	98	97	0	0.838	0.867	0.847	0.873	2.421	0.806	0.683	80	483	897	857	-0.255	409	488	398	459	0
4	19	20	"PFM60502"	"oPFM60502"	18670	24800	100	513	513	209	117	119	32	96	91	0	1326	1197	429	111	115	26	100	97	0	0.326	0.365	0.336	0.356	2.006	0.325	0.629	80	434	1611	1482	-1.617	396	1215	396	1086	0
4	20	20	"PFI17667"	"oPFI17667"	18860	24800	120	806	774	319	118	120	31	95	93	0	545	484	197	109	112	22	89	87	0	1.578	1.749	1.720	1.672	2.809	1.879	0.711	120	536	1124	1031	0.658	688	436	656	375	0
4	21	20	"PFF72456"	"oPFF72456"	19040	24800	110	343	364	122	115	121	34	97	95	0	497	465	144	110	115	45	96	93	0	0.589	0.701	0.689	0.676	1.946	0.653	0.634	80	475	615	604	-0.763	228	387	249	355	0
4	22	20	"PFI17668"	"oPFI17668"	19230	24800	110	575	574	187	118	125	44	97	96	0	476	464	138	110	117	52	97	93	0	1.249	1.288	1.286	1.289	2.209	1.282	0.676	80	508	823	810	0.320	457	366	456	354	0
4	1	21	"PFJ12799"	"oPFJ12799"	15250	24970	150	132	146	75	124	127	34	27	12	0	122	125	28	106	108	18	44	23	0	0.500	1.158	1.414	1.543	3.838	11.521	0.022	156	834	24	41	-1.000	8	16	22	19	-50
4	2	21	"PFF72457"	"oPFF72457"	15430	24980	110	1187	1144	392	127	130	36	98	96	0	3577	3011	1257	110	113	24	100	100	0	0.306	0.351	0.325	0.362	2.326	0.300	0.793	80	466	4527	3918	-1.710	1060	3467	1017	2901	0
4	3	21	"PFF72459"	"oPFF72459"	15620	24980	90	214	239	98	125	129	34	84	63	0	295	265	97	109	111	18	86	82	0	0.478	0.731	0.596	0.614	3.011	0.641	0.285	52	382	275	270	-1.063	89	186	114	156	0
4	4	21	"PFM60506"	"oPFM60506"	15820	24990	100	1251	1121	517	129	134	55	98	92	0	866	808	272	113	115	26	95	95	0	1.490	1.427	1.451	1.195	2.250	1.637	0.748	80	455	1875	1687	0.575	1122	753	992	695	0
4	5	21	"PFL0067"	"oPFL0067"	16000	24990	100	265	273	95	133	138	60	80	55	0	427	433	115	117	124	47	95	92	0	0.426	0.443	0.446	0.433	2.191	0.427	0.456	80	432	442	456	-1.232	132	310	140	316	0
4	6	21	"PFI17670"	"oPFI17670"	16200	24990	110	746	734	265	127	133	47	96	96	0	768	766	253	117	124	51	96	96	0	0.951	0.935	0.961	0.881	1.765	0.950	0.752	80	501	1270	1256	-0.073	619	651	607	649	0
4	7	21	"PFI17672"	"oPFI17672"	16380	24990	100	222	222	69	124	129	37	81	60	0	397	372	120	113	115	21	92	91	0	0.345	0.378	0.395	0.371	2.911	0.387	0.426	80	434	382	357	-1.535	98	284	98	259	0
4	8	21	"PFL0068"	"oPFL0068"	16570	24990	100	308	327	115	131	137	42	90	80	0	505	482	171	115	266	1573	0	0	0	0.454	0.534	0.543	0.486	3.188	0.514	0.531	80	450	567	563	-1.140	177	390	196	367	0
4	9	21	"PFL0070"	"oPFL0070"	16750	24990	90	323	323	134	129	134	40	82	75	0	787	649	362	118	138	87	78	69	0	0.290	0.365	0.374	0.439	3.978	0.279	0.530	52	358	863	725	-1.786	194	669	194	531	0
4	10	21	"PFF72463"	"oPFF72463"	16950	25000	110	359	362	151	128	134	43	87	80	0	680	664	252	120	135	76	91	88	0	0.412	0.430	0.439	0.452	3.316	0.405	0.514	80	487	791	778	-1.278	231	560	234	544	0
4	11	21	"PFD66995"	"oPFD66995"	17130	24990	150	130	137	40	128	140	119	1	0	0	124	130	33	118	129	87	2	0	0	0.333	0.750	1.557	1.396	4.466	8.460	0.021	156	732	8	21	-1.585	2	6	9	12	-50
4	12	21	"PFL0074"	"oPFL0074"	17330	25000	100	1826	1653	686	122	130	53	98	97	0	1996	1880	620	116	122	26	100	97	0	0.906	0.868	0.921	0.869	2.331	0.906	0.779	80	467	3584	3295	-0.142	1704	1880	1531	1764	0
4	13	21	"PFJ12802"	"oPFJ12802"	17520	25000	110	375	372	142	121	128	50	92	85	0	715	699	239	118	125	55	95	95	0	0.425	0.432	0.411	0.363	2.202	0.439	0.613	80	516	851	832	-1.233	254	597	251	581	0
4	14	21	"PFBL B0125"	"oPFBLOB0125"	17710	25000	110	312	314	98	120	124	34	97	91	0	330	331	74	115	117	20	96	96	0	0.893	0.898	0.872	0.831	2.689	1.017	0.615	80	503	407	410	-0.163	192	215	194	216	0
4	15	21	"PFN0269"	"oPFN0269"	17900	25000	100	3065	2824	1211	119	123	34	100	100	0	3827	3567	1216	114	115	19	100	100	0	0.793	0.783	0.830	0.745	1.923	0.806	0.798	80	457	6659	6158	-0.334	2946	3713	2705	3453	0
4	16	21	"PFD66996"	"oPFD66996"	18080	25000	110	941	923	291	123	133	123	96	92	0	676	658	222	114	116	20	98	97	0	1.456	1.471	1.441	1.560	2.036	1.529	0.717	80	528	1380	1344	0.542	818	562	800	544	0
4	17	21	"PFF72496"	"oPFF72496"	18270	24990	110	568	565	177	119	130	124	93	85	0	342	324	99	113	116	20	92	88	0	1.961	2.114	2.040	2.124	2.164	3.194	0.480	80	540	678	657	0.971	449	229	446	211	0
4	18	21	"PFH0035"	"oPFH0035"	18460	25000	100	232	235	76	119	122	34	82	73	0	360	355	115	111	113	18	96	93	0	0.454	0.475	0.450	0.454	2.657	0.420	0.383	80	477	362	360	-1.140	113	249	116	244	0
4	19	21	"PFL0139"	"oPFL0139"	18640	25000	110	595	586	189	119	122	34	97	95	0	618	577	179	109	113	32	98	97	0	0.935	0.998	0.985	0.980	1.621	0.932	0.747	80	506	985	935	-0.097	476	509	467	468	0
4	20	21	"PFBL B0173"	"oPFBLOB0173"	18840	25000	100	230	231	68	118	122	35	87	71	0	228	231	51	108	112	34	95	86	0	0.933	0.919	0.960	0.820	2.349	1.053	0.434	80	474	232	236	-0.100	112	120	113	123	0
4	21	21	"PFI17720"	"oPFI17720"	19050	25000	80	160	166	52	115	121	33	57	34	0	154	151	38	109	111	20	59	53	0	1.000	1.214	1.211	1.363	3.853	2.972	0.068	52	324	90	93	0.000	45	45	51	42	0
4	22	21	"PFG0054"	"oPFG0054"	19230	25000	110	758	745	249	120	123	33	97	97	0	1369	1275	436	108	110	18	100	100	0	0.506	0.536	0.495	0.559	1.981	0.488	0.758	80	519	1899	1792	-0.983	638	1261	625	1167	0
4	1	22	"PFN0287"	"oPFN0287"	15240	25180	100	198	215	76	122	124	33	78	60	0	226	227	68	104	106	18	88	87	0	0.623	0.756	0.785	0.811	2.426	0.895	0.304	80	504	198	216	-0.683	76	122	93	123	0
4	2	22	"PFL0140"	"oPFL0140"	15420	25170	110	678	683	290	127	131	37	93	90	0	530	478	197	109	115	43	87	86	0	1.309	1.507	1.427	1.414	2.766	1.490	0.718	80	548	972	925	0.388	551	421	556	369	0
4	3	22	"PFL0142"	"oPFL0142"	15610	25180	110	271	271	89	132	140	66	77	53	0	421	416	102	113	119	43	98	96	0	0.451	0.459	0.469	0.411	2.032	0.528	0.278	80	579	447	442	-1.148	139	308	139	303	0
4	4	22	"PFL0144"	"oPFL0144"	15800	25180	100	204	206	69	126	135	80	47	7	0	331	325	88	112	114	27	97	95	0	0.356	0.376	0.389	0.421	2.456	0.314	0.240	80	495	297	293	-1.489	78	219	80	213	0
4	5	22	"PFJ12815"	"oPFJ12815"	15990	25180	110	253	259	93	122	127	35	87	72	0	598	531	221	112	117	37	87	85	0	0.270	0.327	0.289	0.322	3.049	0.256	0.390	80	560	617	556	-1.891	131	486	137	419	0
4	6	22	"PFI17725"	"oPFI17725"	16180	25180	110	17401	16022	5506	125	128	34	100	100	0	4478	4103	1405	110	118	59	98	97	0	3.955	3.981	3.926	3.426	2.201	4.513	0.734	80	570	21644	19890	1.984	17276	4368	15897	3993	0
4	7	22	"PFL0149"	"oPFL0149"	16380	25190	100	170	173	56	123	308	2654	0	0	0	144	143	43	107	178	1468	0	0	0	1.270	1.389	1.270	1.209	2.954	2.747	0.150	80	501	84	86	0.345	47	37	50	36	0
4	8	22	"PFG0057"	"oPFG0057"	16560	25180	110	227	222	76	123	317	2585	0	0	0	212	210	79	106	217	1839	0	0	0	0.981	0.952	1.040	0.940	3.969	86.314	0.000	80	558	210	203	-0.027	104	106	99	104	0
4	9	22	"PFF72505"	"oPFF72505"	16760	25190	110	598	569	190	124	127	35	96	95	0	278	264	66	106	109	22	95	92	0	2.756	2.816	2.764	2.518	2.080	3.204	0.631	80	577	646	603	1.462	474	172	445	158	0
4	10	22	"PFM60543"	"oPFM60543"	16940	25190	110	229	234	88	121	123	32	81	66	0	502	483	182	107	109	21	91	91	0	0.273	0.301	0.290	0.291	2.369	0.270	0.456	80	536	503	489	-1.871	108	395	113	376	0
4	11	22	"PFBL B0178"	"oPFBLOB0178"	17120	25190	110	5341	4704	1753	123	138	139	96	95	0	2257	2018	830	109	126	131	97	93	0	2.429	2.400	2.219	2.399	2.748	2.462	0.759	80	541	7366	6490	1.281	5218	2148	4581	1909	0
4	12	22	"PFG0058"	"oPFG0058"	17320	25200	110	268	285	114	122	141	146	50	13	0	212	215	67	108	123	127	40	1	0	1.404	1.523	1.493	1.327	2.768	1.962	0.383	80	580	250	270	0.489	146	104	163	107	0
4	13	22	"PFBL B0180"	"oPFBLOB0180"	17510	25190	110	190	206	74	119	121	33	76	52	0	195	189	53	109	111	19	88	80	0	0.826	1.087	0.975	1.013	2.366	1.530	0.242	80	560	157	167	-0.277	71	86	87	80	0
4	14	22	"PFBL B0182"	"oPFBLOB0182"	17700	25190	110	1556	1430	522	117	121	35	98	97	0	599	539	199	108	110	25	93	92	0	2.931	3.046	2.638	2.949	1.952	3.206	0.733	80	560	1930	1744	1.551	1439	491	1313	431	0
4	15	22	"PFBL B0184"	"oPFBLOB0184"	17890	25200	110	276	288	103	118	123	35	92	87	0	361	359	117	110	113	25	95	92	0	0.629	0.683	0.674	0.684	1.862	0.693	0.530	80	570	409	419	-0.668	158	251	170	249	0
4	16	22	"PFI17729"	"oPFI17729"	18070	25180	80	144	151	44	127	131	37	28	11	0	132	134	34	114	117	19	46	23	0	0.944	1.200	1.136	1.285	3.891	9.689	0.010	52	329	35	44	-0.082	17	18	24	20	0
4	17	22	"PFH0036"	"oPFH0036"	18270	25190	110	1058	1012	356	121	133	122	96	92	0	1344	1164	493	112	116	32	97	93	0	0.761	0.847	0.847	0.956	2.602	0.717	0.694	80	572	2169	1943	-0.395	937	1232	891	1052	0
4	18	22	"PFA32038"	"oPFA32038"	18460	25200	120	2580	2225	1067	119	123	35	95	93	0	2575	2200	1058	109	113	36	95	93	0	0.998	1.007	0.988	0.991	3.354	0.994	0.778	120	572	4927	4197	-0.003	2461	2466	2106	2091	0
4	19	22	"EMPTY"	"EMPTY"	18630	25190	150	113	118	32	117	121	42	9	1	0	107	109	18	106	111	39	5	0	0	-4.000	0.333	2.300	2.493	4.002	3.089	0.021	156	777	-3	4	Error	-4	1	1	3	-50
4	20	22	"EMPTY"	"EMPTY"	18820	25190	150	113	115	29	117	120	41	6	1	0	103	105	17	104	109	35	5	0	0	4.000	-2.000	2.417	1.996	3.625	49.200	0.002	156	792	-5	-1	2.000	-4	-1	-2	1	-50
4	21	22	"EMPTY"	"EMPTY"	19010	25190	150	122	123	35	116	119	33	17	5	0	106	108	17	104	106	19	16	2	0	3.000	1.750	2.000	2.280	4.632	12.730	0.011	156	811	8	11	1.585	6	2	7	4	-50
4	22	22	"EMPTY"	"EMPTY"	19200	25190	150	106	108	26	117	119	33	6	0	0	104	106	14	105	107	17	16	0	0	11.000	-9.000	1.536	1.900	3.195	273.823	0.000	156	956	-12	-8	3.459	-11	-1	-9	1	-50
5	1	1	"PFI0414"	"I5572_1"	1670	25620	120	343	362	128	122	124	33	97	94	0	238	255	114	106	108	19	100	98	0	1.674	1.611	1.782	1.682	1.882	1.709	0.389	120	645	353	389	0.744	221	132	240	149	0
5	2	1	"PFI0486"	"I7438_2"	1850	25620	120	6847	6474	2477	122	125	36	100	100	0	2364	2257	774	109	110	18	100	100	0	2.982	2.957	2.980	2.898	1.383	2.997	0.914	120	578	8980	8500	1.576	6725	2255	6352	2148	0
5	3	1	"PFI0416"	"I5607_1"	2050	25620	130	255	269	78	122	127	38	95	85	0	234	235	51	111	112	18	98	95	0	1.081	1.185	1.236	1.132	2.030	1.326	0.385	120	679	256	271	0.113	133	123	147	124	0
5	4	1	"PFI0237"	"I16933_1"	2250	25620	130	443	448	136	125	128	46	98	95	0	485	494	122	108	109	22	100	100	0	0.844	0.837	0.840	0.794	1.609	0.852	0.762	120	652	695	709	-0.246	318	377	323	386	0
5	5	1	"PFI0401"	"I5180_2"	2430	25630	120	386	386	125	127	130	48	96	90	0	779	747	182	106	109	21	100	100	0	0.385	0.404	0.388	0.364	1.855	0.394	0.647	120	583	932	900	-1.378	259	673	259	641	0
5	6	1	"PFI0236"	"I1689_2"	2620	25630	130	2158	2075	652	128	129	37	100	100	0	5031	4973	1173	107	109	18	100	100	0	0.412	0.400	0.393	0.385	1.349	0.404	0.918	120	652	6954	6813	-1.278	2030	4924	1947	4866	0
5	7	1	"PFJ0542"	"J667_1"	2800	25640	130	1429	1413	483	126	131	41	100	99	0	822	829	206	108	111	32	100	100	0	1.825	1.785	1.858	1.690	1.553	1.977	0.825	120	669	2017	2008	0.868	1303	714	1287	721	0
5	8	1	"PFJ0005"	"J1011_3"	3000	25640	130	1121	1123	301	127	132	42	99	99	0	775	778	163	109	112	31	100	100	0	1.492	1.489	1.480	1.431	1.487	1.554	0.866	120	668	1660	1665	0.578	994	666	996	669	0
5	9	1	"PFJ0310"	"J2896_1"	3190	25630	130	1524	1501	355	127	130	35	100	100	0	3539	3617	563	107	108	16	100	100	0	0.407	0.391	0.403	0.383	1.298	0.388	0.905	120	638	4829	4884	-1.297	1397	3432	1374	3510	0
5	10	1	"PFJ0140"	"J17_1"	3370	25630	130	3535	3517	894	127	131	36	100	100	0	3075	3158	578	107	109	17	100	100	0	1.148	1.111	1.116	1.092	1.306	1.138	0.911	120	636	6376	6441	0.199	3408	2968	3390	3051	0
5	11	1	"PFJ0200"	"J21_1"	3550	25640	130	1060	1047	300	126	131	38	100	99	0	1282	1284	212	108	110	25	100	100	0	0.796	0.783	0.796	0.746	1.499	0.819	0.820	120	652	2108	2097	-0.330	934	1174	921	1176	0
5	12	1	"PFJ0215"	"J21_7"	3740	25640	120	709	692	196	130	134	39	100	100	0	1590	1581	263	108	110	17	100	100	0	0.391	0.382	0.396	0.359	1.529	0.365	0.808	120	598	2061	2035	-1.356	579	1482	562	1473	0
5	13	1	"PFJ0476"	"J53_48"	3940	25640	130	3400	3376	924	129	134	38	100	100	0	9872	9917	2606	107	110	32	100	100	0	0.335	0.331	0.330	0.330	1.407	0.306	0.864	120	653	13036	13057	-1.578	3271	9765	3247	9810	0
5	14	1	"PFJ0510"	"J58_2"	4120	25650	120	1418	1454	364	126	130	35	100	100	0	2204	2239	381	105	110	33	100	100	0	0.616	0.622	0.633	0.607	1.355	0.609	0.866	120	569	3391	3462	-0.700	1292	2099	1328	2134	0
5	15	1	"PFJ0563"	"J70_2"	4310	25650	120	333	340	101	128	131	38	95	90	0	730	728	153	107	111	28	100	100	0	0.329	0.341	0.326	0.305	1.858	0.334	0.667	120	584	828	833	-1.604	205	623	212	621	0
5	16	1	"PFJ0575"	"J73_12"	4500	25650	120	2857	2702	678	127	131	39	100	100	0	1801	1803	400	108	111	27	100	100	0	1.613	1.519	1.567	1.505	1.430	1.541	0.887	120	599	4423	4270	0.689	2730	1693	2575	1695	0
5	17	1	"PFJ0599"	"J85_3"	4690	25650	130	1148	1169	314	130	133	39	100	100	0	881	884	169	106	109	20	100	100	0	1.314	1.335	1.279	1.311	1.438	1.402	0.833	120	653	1793	1817	0.393	1018	775	1039	778	0
5	18	1	"PFJ0018"	"J109_5"	4880	25650	130	276	280	77	128	132	36	93	81	0	277	287	65	106	108	27	100	97	0	0.865	0.840	0.809	0.771	2.110	0.887	0.478	120	669	319	333	-0.208	148	171	152	181	0
5	19	1	"PFJ0181"	"J198_5"	5070	25660	130	2630	2529	832	126	131	38	100	100	0	5811	5805	1418	107	110	27	100	100	0	0.439	0.422	0.440	0.399	1.489	0.419	0.867	120	664	8208	8101	-1.188	2504	5704	2403	5698	0
5	20	1	"PFJ0227"	"J227_2"	5260	25650	130	349	356	119	129	134	37	95	90	0	416	405	113	107	109	20	97	95	0	0.712	0.762	0.692	0.736	2.423	0.738	0.568	120	669	529	525	-0.490	220	309	227	298	0
5	21	1	"PFJ0246"	"J242_1"	5450	25650	130	267	273	79	129	134	36	94	80	0	271	264	61	106	110	29	94	91	0	0.836	0.911	0.853	0.906	2.577	1.007	0.385	120	667	303	302	-0.258	138	165	144	158	0
5	22	1	"PFJ0280"	"J268_1"	5630	25660	130	1916	1873	482	129	135	37	100	100	0	1678	1619	373	107	110	26	100	100	0	1.137	1.153	1.161	1.167	1.401	1.152	0.895	120	720	3358	3256	0.186	1787	1571	1744	1512	0
5	1	2	"PFJ0322"	"J309_17"	1650	25840	130	300	302	93	116	120	43	95	85	0	338	345	70	105	107	21	100	99	0	0.790	0.775	0.777	0.707	1.831	0.862	0.631	120	709	417	426	-0.341	184	233	186	240	0
5	2	2	"PFJ0363"	"J373_1"	1840	25840	120	272	284	84	119	122	34	97	88	0	553	546	101	105	107	17	100	100	0	0.342	0.374	0.341	0.331	1.822	0.365	0.603	120	556	601	606	-1.550	153	448	165	441	0
5	3	2	"PFN0173"	"N132_113"	2030	25840	120	1854	1857	491	123	125	33	100	100	0	1251	1284	333	110	113	19	100	100	0	1.517	1.477	1.498	1.462	1.437	1.534	0.836	120	541	2872	2908	0.601	1731	1141	1734	1174	0
5	4	2	"PFN0184"	"N132_132"	2210	25840	120	1458	1443	427	126	127	36	100	100	0	582	573	150	110	111	19	100	100	0	2.822	2.844	2.998	2.788	1.594	3.045	0.828	120	561	1804	1780	1.497	1332	472	1317	463	0
5	5	2	"PFN0186"	"N132_136"	2410	25850	120	596	594	180	123	126	35	99	97	0	2084	2047	447	106	108	19	100	100	0	0.239	0.243	0.247	0.226	1.562	0.240	0.815	120	558	2451	2412	-2.064	473	1978	471	1941	0
5	6	2	"PFN0203"	"N132_171"	2600	25850	130	312	313	87	125	128	35	97	92	0	486	493	101	106	108	18	100	100	0	0.492	0.486	0.471	0.442	1.857	0.488	0.639	120	611	567	575	-1.023	187	380	188	387	0
5	7	2	"PFN0208"	"N132_178"	2800	25850	120	519	498	151	122	125	34	99	97	0	1166	1157	235	107	108	17	100	100	0	0.375	0.358	0.363	0.328	1.622	0.361	0.816	120	526	1456	1426	-1.415	397	1059	376	1050	0
5	8	2	"PFN0211"	"N132_181"	2980	25840	120	283	298	96	125	128	35	95	89	0	381	379	91	107	109	18	99	98	0	0.577	0.636	0.619	0.582	2.096	0.625	0.506	120	514	432	445	-0.794	158	274	173	272	0
5	9	2	"PFN0362"	"N135_24"	3170	25840	130	1688	1628	408	129	134	94	100	100	0	1430	1359	370	106	108	16	100	99	0	1.177	1.196	1.145	1.265	1.692	1.170	0.868	120	579	2883	2752	0.236	1559	1324	1499	1253	0
5	10	2	"PFN0373"	"N136_4"	3350	25850	130	1471	1412	482	129	134	92	99	98	0	952	921	233	105	107	18	100	100	0	1.584	1.572	1.652	1.515	1.540	1.729	0.842	120	609	2189	2099	0.664	1342	847	1283	816	0
5	11	2	"PFN0401"	"N137_50"	3550	25850	120	814	811	190	127	131	38	100	100	0	730	730	150	108	110	27	100	100	0	1.105	1.100	1.135	1.083	1.345	1.135	0.852	120	542	1309	1306	0.143	687	622	684	622	0
5	12	2	"PFN0423"	"N138_31"	3740	25850	120	254	263	86	125	131	37	90	77	0	273	271	55	107	110	27	100	98	0	0.777	0.841	0.808	0.707	2.649	0.943	0.427	120	528	295	302	-0.364	129	166	138	164	0
5	13	2	"PFN0433"	"N138_45"	3930	25850	120	457	463	126	128	132	36	100	99	0	429	421	80	106	110	35	100	99	0	1.019	1.063	1.048	1.025	1.599	1.128	0.692	120	528	652	650	0.027	329	323	335	315	0
5	14	2	"PFN0409"	"N138_104"	4110	25850	120	903	916	228	128	134	37	100	99	0	595	589	130	107	110	34	99	99	0	1.588	1.635	1.660	1.650	1.510	1.683	0.837	120	527	1263	1270	0.667	775	488	788	482	0
5	15	2	"PFN0534"	"N143_18"	4310	25850	130	353	366	96	127	134	42	99	97	0	457	453	92	107	109	20	100	100	0	0.646	0.691	0.738	0.655	1.659	0.685	0.644	120	581	576	585	-0.631	226	350	239	346	0
5	16	2	"PFN0540"	"N143_29"	4490	25860	120	550	561	176	127	134	41	100	99	0	703	687	153	106	109	20	100	100	0	0.709	0.747	0.733	0.711	1.703	0.733	0.725	120	542	1020	1015	-0.497	423	597	434	581	0
5	17	2	"PFN0556"	"N143_56"	4700	25850	130	241	247	71	129	133	36	90	70	0	230	237	61	106	109	18	98	95	0	0.903	0.901	0.925	0.871	2.385	1.046	0.369	120	599	236	249	-0.147	112	124	118	131	0
5	18	2	"PFN0562"	"N143_66"	4880	25860	120	1176	1194	297	134	136	37	100	100	0	1027	1045	231	106	107	15	100	100	0	1.131	1.129	1.140	1.105	1.461	1.184	0.850	120	512	1963	1999	0.178	1042	921	1060	939	0
5	19	2	"PFN0608"	"N147_16"	5070	25860	120	306	314	96	131	135	40	96	85	0	297	301	60	105	107	17	100	100	0	0.911	0.934	0.885	0.834	2.076	1.100	0.476	120	514	367	379	-0.134	175	192	183	196	0
5	20	2	"PFN0623"	"N148_7"	5260	25860	130	331	338	91	129	134	39	99	95	0	353	349	72	106	109	21	99	99	0	0.818	0.860	0.862	0.820	1.780	0.914	0.641	120	581	449	452	-0.290	202	247	209	243	0
5	21	2	"PFN0714"	"N151_50"	5450	25870	120	2904	2807	797	131	136	41	100	100	0	7621	7582	1288	108	109	20	100	100	0	0.369	0.358	0.366	0.335	1.589	0.354	0.871	120	523	10286	10150	-1.438	2773	7513	2676	7474	0
5	22	2	"PFN0723"	"N152_1"	5640	25860	120	723	723	166	131	138	42	100	100	0	1067	1060	182	107	110	29	100	100	0	0.617	0.621	0.601	0.611	1.519	0.600	0.817	120	553	1552	1545	-0.697	592	960	592	953	0
5	1	3	"PFN0727"	"N152_17"	1650	26040	120	319	329	88	117	122	45	96	93	0	398	403	93	104	106	22	100	99	0	0.687	0.709	0.734	0.684	1.837	0.732	0.608	120	594	496	511	-0.541	202	294	212	299	0
5	2	3	"PFN0735"	"N153_15"	1840	26040	120	467	493	159	122	124	36	99	98	0	537	539	145	103	105	16	100	99	0	0.795	0.851	0.870	0.827	1.905	0.899	0.712	120	514	779	807	-0.331	345	434	371	436	0
5	3	3	"PFN0750"	"N155_14"	2030	26040	120	695	713	200	123	125	35	100	99	0	1690	1695	366	108	109	17	100	100	0	0.362	0.372	0.370	0.361	1.648	0.372	0.854	120	514	2154	2177	-1.468	572	1582	590	1587	0
5	4	3	"PFN0757"	"N155_25"	2220	26040	120	899	920	260	120	123	35	100	100	0	674	670	136	108	109	17	100	100	0	1.376	1.423	1.447	1.382	1.578	1.496	0.838	120	529	1345	1362	0.461	779	566	800	562	0
5	5	3	"PFB0217"	"B567"	2410	26040	120	573	578	152	121	124	36	99	99	0	464	465	87	106	107	16	100	100	0	1.263	1.273	1.279	1.234	1.615	1.359	0.780	120	514	810	816	0.336	452	358	457	359	0
5	6	3	"PFB0221"	"B573"	2600	26040	130	328	334	117	121	125	34	98	91	0	873	870	225	105	106	16	99	99	0	0.270	0.278	0.282	0.256	1.947	0.267	0.651	120	565	975	978	-1.891	207	768	213	765	0
5	7	3	"PFB0223"	"B577"	2790	26040	130	319	339	105	120	124	32	99	97	0	759	745	172	106	106	16	100	99	0	0.305	0.343	0.326	0.322	1.831	0.326	0.645	120	549	852	858	-1.714	199	653	219	639	0
5	8	3	"PFB0225"	"B583"	2980	26040	130	1612	1580	518	123	125	34	99	99	0	1429	1462	375	106	108	16	100	100	0	1.125	1.074	1.094	1.044	1.416	1.103	0.846	120	577	2812	2813	0.171	1489	1323	1457	1356	0
5	9	3	"PFB0227"	"B587"	3170	26040	120	312	315	88	126	132	99	89	40	0	526	528	106	106	108	17	100	100	0	0.443	0.448	0.430	0.405	1.925	0.556	0.318	120	512	606	611	-1.175	186	420	189	422	0
5	10	3	"PFB0229"	"B590"	3350	26050	130	193	199	57	128	135	95	32	3	0	190	190	45	108	110	20	93	80	0	0.793	0.866	0.869	0.820	2.957	8.188	0.060	120	579	147	153	-0.335	65	82	71	82	0
5	11	3	"PFB0246"	"B618"	3560	26040	120	195	204	66	129	133	38	70	41	0	175	185	44	110	112	17	94	84	0	1.015	1.000	1.111	1.004	2.774	1.993	0.175	120	528	131	150	0.022	66	65	75	75	0
5	12	3	"PFB0256"	"B634"	3740	26040	130	190	196	58	124	129	36	66	45	0	185	188	44	108	110	18	90	83	0	0.857	0.900	0.917	0.881	2.878	1.328	0.242	120	569	143	152	-0.222	66	77	72	80	0
5	13	3	"PFB0259"	"B64"	3920	26050	120	545	555	188	125	131	41	97	96	0	1363	1350	265	106	107	17	100	100	0	0.334	0.346	0.335	0.315	1.733	0.345	0.740	120	514	1677	1674	-1.582	420	1257	430	1244	0
5	14	3	"PFB0262"	"B645"	4110	26050	120	237	243	81	129	134	38	85	67	0	227	230	49	106	109	21	100	98	0	0.893	0.919	0.922	0.781	2.427	1.151	0.340	120	528	229	238	-0.164	108	121	114	124	0
5	15	3	"PFB0270"	"B664"	4310	26050	120	318	326	100	128	132	40	97	90	0	279	283	58	106	108	21	100	100	0	1.098	1.119	1.146	1.029	1.883	1.336	0.552	120	526	363	375	0.135	190	173	198	177	0
5	16	3	"PFB0273"	"B667"	4490	26050	120	758	743	206	129	135	42	100	100	0	470	474	108	106	109	22	100	100	0	1.728	1.668	1.729	1.632	1.637	1.801	0.777	120	513	993	982	0.789	629	364	614	368	0
5	17	3	"PFC0002"	"C101"	4690	26050	120	1345	1324	383	131	134	41	100	100	0	607	608	129	106	108	20	100	100	0	2.423	2.376	2.440	2.329	1.574	2.588	0.847	120	544	1715	1695	1.277	1214	501	1193	502	0
5	18	3	"PFC0006"	"C113"	4880	26050	120	594	611	193	133	136	40	100	98	0	352	355	79	106	107	18	100	100	0	1.874	1.920	1.925	1.828	1.663	2.212	0.719	120	514	707	727	0.906	461	246	478	249	0
5	19	3	"PFC0009"	"C116"	5070	26050	120	539	531	137	131	135	41	100	99	0	476	465	88	104	106	17	100	100	0	1.097	1.108	1.106	1.078	1.544	1.188	0.786	120	514	780	761	0.133	408	372	400	361	0
5	20	3	"PFC0011"	"C118"	5260	26050	130	304	311	89	128	135	44	96	87	0	257	266	60	106	110	33	99	95	0	1.166	1.144	1.116	1.095	1.878	1.323	0.557	120	569	327	343	0.221	176	151	183	160	0
5	21	3	"PFC0013"	"C122"	5450	26050	130	223	232	76	131	136	43	74	52	0	215	217	52	107	110	29	95	82	0	0.852	0.918	0.838	0.808	3.116	1.493	0.228	120	532	200	211	-0.231	92	108	101	110	0
5	22	3	"PFC0015"	"C125"	5630	26050	120	953	939	252	133	137	42	99	99	0	923	894	227	106	108	18	99	99	0	1.004	1.023	0.998	1.014	1.526	1.014	0.826	120	552	1637	1594	0.005	820	817	806	788	0
5	1	4	"PFC0035"	"C162"	1650	26230	120	1291	1303	427	119	124	50	98	98	0	1662	1662	353	104	106	16	100	100	0	0.752	0.760	0.761	0.722	1.628	0.796	0.854	120	580	2730	2742	-0.411	1172	1558	1184	1558	0
5	2	4	"PFC0037"	"C164"	1840	26230	120	464	466	130	121	123	33	98	96	0	379	373	99	105	108	16	97	96	0	1.252	1.287	1.270	1.339	2.100	1.334	0.767	120	500	617	613	0.324	343	274	345	268	0
5	3	4	"PFC0039"	"C171"	2030	26230	120	248	259	87	123	124	33	86	77	0	387	387	96	106	107	15	99	99	0	0.445	0.484	0.492	0.422	2.428	0.485	0.505	120	500	406	417	-1.169	125	281	136	281	0
5	4	4	"PFC0042"	"C179"	2220	26240	120	613	585	197	118	122	34	99	97	0	441	438	102	106	108	17	100	99	0	1.478	1.407	1.429	1.311	1.723	1.569	0.766	120	498	830	799	0.563	495	335	467	332	0
5	5	4	"PFC0044"	"C180"	2410	26240	120	395	399	112	121	124	35	99	96	0	328	332	68	106	108	19	99	99	0	1.234	1.230	1.156	1.196	1.818	1.408	0.665	120	528	496	504	0.304	274	222	278	226	0
5	6	4	"PFC0046"	"C184"	2610	26240	130	228	231	69	118	123	33	90	75	0	262	270	57	105	106	17	100	100	0	0.701	0.685	0.711	0.586	2.593	0.753	0.410	120	565	267	278	-0.513	110	157	113	165	0
5	7	4	"PFD0183"	"D23156_27"	2790	26230	130	568	580	169	121	123	33	99	98	0	661	624	171	104	105	16	96	95	0	0.803	0.883	0.840	0.885	1.865	0.882	0.795	120	550	1004	979	-0.317	447	557	459	520	0
5	8	4	"PFD0186"	"D23156_40"	2980	26240	120	583	567	191	120	124	43	98	95	0	639	644	137	105	107	18	99	99	0	0.867	0.829	0.799	0.767	1.633	0.887	0.756	120	514	997	986	-0.206	463	534	447	539	0
5	9	4	"PFD0190"	"D2337_1"	3170	26240	120	269	284	98	121	126	42	92	76	0	276	277	74	106	108	18	99	95	0	0.871	0.953	0.959	0.889	2.077	1.140	0.485	120	514	318	334	-0.200	148	170	163	171	0
5	10	4	"PFD0198"	"D23657_2"	3360	26240	120	198	209	69	126	132	42	68	40	0	183	188	38	107	111	42	87	46	0	0.947	1.025	0.875	0.877	2.821	1.779	0.245	120	506	148	164	-0.078	72	76	83	81	0
5	11	4	"PFD0208"	"D25498_1"	3550	26240	120	213	219	73	134	138	55	63	29	0	201	209	48	111	113	17	98	97	0	0.878	0.867	0.917	0.803	2.956	1.537	0.217	120	522	169	183	-0.188	79	90	85	98	0
5	12	4	"PFD0213"	"D2660_1"	3730	26250	110	203	209	58	131	138	58	61	27	0	183	189	41	110	113	19	93	82	0	0.986	0.987	1.069	0.954	3.235	1.551	0.220	80	470	145	157	-0.020	72	73	78	79	0
5	13	4	"PFD0248"	"D33539_109"	3930	26250	120	322	323	96	127	132	43	92	86	0	546	548	118	106	108	17	99	99	0	0.443	0.443	0.420	0.388	1.901	0.456	0.620	120	517	635	638	-1.174	195	440	196	442	0
5	14	4	"PFD0250"	"D33539_15"	4110	26240	120	920	906	239	129	132	37	100	100	0	542	539	150	105	107	21	99	99	0	1.810	1.790	1.689	1.832	1.609	1.828	0.803	120	497	1228	1211	0.856	791	437	777	434	0
5	15	4	"PFD0252"	"D33539_17"	4310	26250	120	464	472	143	124	130	38	99	98	0	467	473	100	106	107	17	100	100	0	0.942	0.948	0.932	0.885	1.617	1.023	0.747	120	526	701	715	-0.086	340	361	348	367	0
5	16	4	"PFD0256"	"D33539_23"	4500	26250	120	336	338	107	131	134	39	95	90	0	504	516	109	106	108	17	100	100	0	0.515	0.505	0.471	0.462	1.791	0.518	0.624	120	499	603	617	-0.957	205	398	207	410	0
5	17	4	"PFD0259"	"D33539_28"	4680	26250	120	1457	1462	397	131	135	42	100	100	0	1240	1244	312	105	108	18	99	99	0	1.168	1.169	1.138	1.189	1.675	1.177	0.888	120	513	2461	2470	0.224	1326	1135	1331	1139	0
5	18	4	"PFD0261"	"D33539_3"	4880	26250	120	252	252	75	129	132	38	87	69	0	246	251	58	105	106	17	100	99	0	0.872	0.842	0.795	0.782	2.120	1.043	0.424	120	528	264	269	-0.197	123	141	123	146	0
5	19	4	"PFD0277"	"D33539_63"	5070	26250	130	588	578	198	126	129	36	97	96	0	632	635	148	105	107	17	99	99	0	0.877	0.853	0.840	0.797	1.550	0.919	0.806	120	575	989	982	-0.190	462	527	452	530	0
5	20	4	"PFD0281"	"D33539_69"	5250	26240	110	300	296	98	129	135	46	85	73	0	273	284	63	106	114	44	100	97	0	1.024	0.938	0.882	0.798	2.238	1.154	0.557	80	472	338	345	0.034	171	167	167	178	0
5	21	4	"PFD0283"	"D33539_74"	5450	26250	120	232	247	81	129	136	46	85	57	0	241	245	52	107	114	41	98	84	0	0.769	0.855	0.899	0.826	2.148	1.124	0.353	120	548	237	256	-0.380	103	134	118	138	0
5	22	4	"PFD0286"	"D33539_85"	5640	26250	120	764	770	209	132	135	38	100	99	0	805	807	157	108	110	20	100	100	0	0.907	0.913	0.912	0.872	1.434	0.944	0.860	120	553	1329	1337	-0.141	632	697	638	699	0
5	1	5	"PFD0288"	"D33539_87"	1650	26420	120	340	341	97	119	124	36	98	96	0	354	355	81	107	109	21	99	98	0	0.895	0.895	0.840	0.877	1.775	0.953	0.653	120	608	468	470	-0.160	221	247	222	248	0
5	2	5	"PFD0292"	"D33539_97"	1850	26420	120	182	189	62	122	124	33	68	45	0	188	194	43	108	110	17	96	91	0	0.750	0.779	0.754	0.725	2.889	1.236	0.239	120	513	140	153	-0.415	60	80	67	86	0
5	3	5	"PFD0343"	"D40381_1"	2030	26420	120	281	287	81	118	122	33	97	92	0	253	248	54	106	108	18	97	95	0	1.109	1.190	1.207	1.119	2.030	1.341	0.585	120	498	310	311	0.149	163	147	169	142	0
5	4	5	"PFD0345"	"D4043_2"	2220	26420	120	507	542	190	118	123	35	99	99	0	465	454	130	105	107	20	98	97	0	1.081	1.215	1.132	1.189	1.881	1.322	0.701	120	498	749	773	0.112	389	360	424	349	0
5	5	5	"PFD0355"	"D42243_17"	2410	26430	120	202	214	84	121	128	51	67	39	0	177	182	39	105	109	40	84	42	0	1.125	1.208	1.053	1.093	2.607	1.705	0.306	120	484	153	170	0.170	81	72	93	77	0
5	6	5	"PFD0362"	"D42243_29"	2590	26430	120	193	200	63	117	122	47	68	34	0	177	179	37	104	108	39	83	42	0	1.041	1.107	1.028	1.012	2.452	1.721	0.249	120	499	149	158	0.058	76	73	83	75	0
5	7	5	"PFD0367"	"D42243_37"	2790	26430	120	514	536	165	119	121	33	98	97	0	1784	1690	428	103	104	15	99	99	0	0.235	0.263	0.254	0.265	1.863	0.257	0.805	120	528	2076	2004	-2.089	395	1681	417	1587	0
5	8	5	"PFD0369"	"D42243_39"	2980	26430	120	293	305	95	123	127	44	94	85	0	553	543	142	105	105	17	98	98	0	0.379	0.416	0.401	0.401	2.460	0.393	0.605	120	500	618	620	-1.398	170	448	182	438	0
5	9	5	"PFE0400"	"E2667_1"	3170	26430	120	320	318	103	125	129	43	93	81	0	305	303	60	107	109	18	99	98	0	0.985	0.985	0.974	0.892	1.884	1.197	0.575	120	542	393	389	-0.022	195	198	193	196	0
5	10	5	"PFE0403"	"E26771_1"	3360	26420	110	444	447	139	129	136	51	100	97	0	1211	1212	240	107	128	147	100	100	0	0.285	0.288	0.270	0.266	1.612	0.276	0.720	80	471	1419	1423	-1.809	315	1104	318	1105	0
5	11	5	"PFE0405"	"E26771_4"	3560	26430	120	409	399	123	132	140	63	93	88	0	492	490	114	113	132	140	97	84	0	0.731	0.708	0.671	0.635	1.907	0.765	0.638	120	518	656	644	-0.452	277	379	267	377	0
5	12	5	"PFE0408"	"E26934_1"	3740	26430	120	317	317	103	128	135	55	90	74	0	730	705	205	112	114	22	99	98	0	0.306	0.319	0.323	0.300	2.330	0.272	0.533	120	505	807	782	-1.709	189	618	189	593	0
5	13	5	"PFE0411"	"E27042_1"	3940	26430	120	216	223	72	128	130	37	77	57	0	222	224	56	107	110	23	95	91	0	0.765	0.812	0.793	0.730	2.760	1.122	0.292	120	514	203	212	-0.386	88	115	95	117	0
5	14	5	"PFE0415"	"E27173_1"	4130	26430	120	344	367	104	129	132	37	99	98	0	309	309	67	106	108	20	98	98	0	1.059	1.172	1.137	1.133	1.732	1.298	0.666	120	499	418	441	0.083	215	203	238	203	0
5	15	5	"PFE0439"	"E27723_18"	4320	26440	120	549	546	182	127	134	39	98	93	0	1187	1182	268	106	108	18	99	98	0	0.390	0.389	0.388	0.353	1.630	0.400	0.786	120	506	1503	1495	-1.357	422	1081	419	1076	0
5	16	5	"PFE0443"	"E27723_9"	4500	26440	120	332	338	115	129	133	38	92	88	0	338	343	84	106	107	15	99	98	0	0.875	0.882	0.836	0.818	1.955	1.006	0.592	120	484	435	446	-0.193	203	232	209	237	0
5	17	5	"PFE0446"	"E27742_6"	4690	26440	120	435	434	149	128	131	38	96	95	0	346	347	77	106	108	46	98	97	0	1.279	1.270	1.249	1.187	1.820	1.375	0.642	120	500	547	547	0.355	307	240	306	241	0
5	18	5	"PFE0452"	"E28056_1"	4880	26440	120	308	319	99	128	131	38	95	88	0	311	310	68	106	109	47	98	96	0	0.878	0.936	0.917	0.831	2.183	1.075	0.611	120	484	385	395	-0.188	180	205	191	204	0
5	19	5	"PFE0454"	"E28350_1"	5060	26440	120	602	604	157	126	129	39	99	99	0	564	547	117	106	107	18	99	99	0	1.039	1.084	1.040	1.042	1.675	1.122	0.762	120	498	934	919	0.056	476	458	478	441	0
5	20	5	"PFE0458"	"E28462_2"	5260	26440	120	345	354	105	126	128	38	98	94	0	343	354	71	106	109	25	99	99	0	0.924	0.919	0.925	0.871	1.818	0.990	0.664	120	532	456	476	-0.114	219	237	228	248	0
5	21	5	"PFE0487"	"E29895_1"	5440	26440	120	304	317	101	128	133	41	95	87	0	293	294	60	106	109	19	99	99	0	0.941	1.005	0.939	0.926	2.023	1.160	0.582	120	498	363	377	-0.087	176	187	189	188	0
5	22	5	"PFE0491"	"E29931_3"	5640	26440	120	645	640	195	131	136	42	99	98	0	503	496	106	106	109	25	99	98	0	1.295	1.305	1.272	1.266	1.790	1.484	0.725	120	552	911	899	0.373	514	397	509	390	0
5	1	6	"PFE0494"	"E30210_1"	1650	26620	130	357	378	156	117	120	35	96	95	0	417	418	103	106	109	21	99	99	0	0.772	0.837	0.771	0.751	2.002	0.953	0.669	120	646	551	573	-0.374	240	311	261	312	0
5	2	6	"PFE0498"	"E3038_3"	1840	26620	120	283	295	85	119	124	37	95	90	0	266	266	52	108	110	17	100	99	0	1.038	1.114	1.032	1.022	2.009	1.337	0.555	120	515	322	334	0.054	164	158	176	158	0
5	3	6	"PFE0502"	"E3185_4"	2030	26620	120	573	558	176	118	123	35	96	95	0	523	506	106	106	107	18	98	98	0	1.091	1.100	1.126	1.055	1.805	1.182	0.801	120	514	872	840	0.126	455	417	440	400	0
5	4	6	"PFE0504"	"E3185_6"	2220	26620	120	3940	3613	1249	118	125	68	99	99	0	1232	1235	314	103	105	21	100	100	0	3.385	3.087	3.223	2.867	1.679	3.378	0.879	120	514	4951	4627	1.759	3822	1129	3495	1132	0
5	5	6	"PFE0525"	"E3552_1"	2410	26620	120	448	450	151	119	129	78	97	88	0	509	490	113	104	109	42	99	99	0	0.812	0.858	0.821	0.810	1.763	0.906	0.735	120	500	734	717	-0.300	329	405	331	386	0
5	6	6	"PFE0531"	"E3831_2"	2600	26620	120	189	196	60	119	125	48	66	31	0	182	183	37	103	107	39	89	50	0	0.886	0.962	1.021	0.945	2.642	1.615	0.261	120	500	149	157	-0.174	70	79	77	80	0
5	7	6	"PFE0534"	"E390_1"	2790	26620	120	729	713	217	119	124	35	99	98	0	388	390	88	103	105	16	100	98	0	2.140	2.070	2.068	2.035	1.822	2.321	0.756	120	500	895	881	1.098	610	285	594	287	0
5	8	6	"PFE0539"	"E4159_1"	2980	26620	120	463	483	154	121	126	38	100	99	0	417	430	114	106	106	15	99	99	0	1.100	1.117	1.105	1.101	1.870	1.193	0.683	120	527	653	686	0.137	342	311	362	324	0
5	9	6	"PFE0542"	"E4247_1"	3160	26620	110	932	971	235	126	128	37	100	100	0	1286	1267	237	107	110	23	100	100	0	0.684	0.728	0.715	0.714	1.347	0.707	0.839	80	471	1985	2005	-0.549	806	1179	845	1160	0
5	10	6	"PFE0547"	"E4295_1"	3360	26620	120	297	304	95	128	131	39	95	88	0	360	361	90	107	117	100	95	80	0	0.668	0.693	0.663	0.664	2.142	0.718	0.565	120	583	422	430	-0.582	169	253	176	254	0
5	11	6	"PFF0499"	"F2457_1"	3550	26620	120	258	260	78	130	133	37	88	69	0	226	224	58	112	114	24	92	88	0	1.123	1.161	1.159	1.141	2.391	1.497	0.369	120	515	242	242	0.167	128	114	130	112	0
5	12	6	"PFF0505"	"F24631_2"	3740	26620	120	1477	1481	434	131	134	38	100	99	0	795	772	246	112	114	22	96	96	0	1.971	2.045	2.092	2.180	1.783	2.078	0.849	120	521	2029	2010	0.979	1346	683	1350	660	0
5	13	6	"PFF0507"	"F246_1"	3920	26620	110	225	229	61	129	134	81	57	17	0	204	207	46	109	113	29	92	82	0	1.011	1.020	0.962	0.845	2.609	2.964	0.174	80	458	191	198	0.015	96	95	100	98	0
5	14	6	"PFF0509"	"F24843_2"	4110	26620	120	618	623	207	129	134	60	100	97	0	661	623	171	107	111	29	95	95	0	0.883	0.957	0.972	0.915	1.637	1.007	0.757	120	553	1043	1010	-0.180	489	554	494	516	0
5	15	6	"PFF0513"	"F25069_1"	4300	26630	100	203	250	275	130	138	65	51	21	0	170	232	231	107	110	22	92	76	0	1.159	0.960	1.190	0.999	2.801	1.265	0.430	80	429	136	245	0.213	73	63	120	125	0
5	16	6	"PFF0515"	"F25114_1"	4500	26630	120	449	451	162	126	131	38	95	95	0	671	666	167	108	109	17	99	98	0	0.574	0.582	0.550	0.512	1.793	0.598	0.732	120	534	886	883	-0.802	323	563	325	558	0
5	17	6	"PFF0554"	"F26408_1"	4690	26630	120	950	937	329	128	130	35	100	97	0	1397	1390	345	108	112	48	99	99	0	0.638	0.631	0.663	0.586	1.657	0.645	0.849	120	500	2111	2091	-0.649	822	1289	809	1282	0
5	18	6	"PFF0556"	"F26422_2"	4880	26630	120	1892	1812	530	128	132	35	99	99	0	898	883	222	108	110	19	100	99	0	2.233	2.173	2.241	2.119	1.751	2.337	0.844	120	500	2554	2459	1.159	1764	790	1684	775	0
5	19	6	"PFF0558"	"F26666_3"	5070	26630	120	6319	5943	2111	126	131	38	99	99	0	2635	2572	653	107	108	17	100	99	0	2.450	2.360	2.469	2.173	1.716	2.582	0.884	120	484	8721	8282	1.293	6193	2528	5817	2465	0
5	20	6	"PFF0560"	"F26774_1"	5250	26630	120	546	544	168	128	131	37	97	96	0	700	676	164	106	107	16	100	100	0	0.704	0.730	0.733	0.703	1.651	0.740	0.784	120	484	1012	986	-0.507	418	594	416	570	0
5	21	6	"PFF0563"	"F27064_1"	5440	26630	120	1071	1060	295	129	133	41	100	100	0	851	813	224	106	108	18	99	98	0	1.264	1.317	1.289	1.381	1.721	1.328	0.859	120	514	1687	1638	0.338	942	745	931	707	0
5	22	6	"PFF0568"	"F27351_1"	5640	26630	120	1123	1075	370	132	134	40	99	98	0	599	598	140	104	107	24	100	100	0	2.002	1.909	1.965	1.759	1.822	2.163	0.802	120	552	1486	1437	1.001	991	495	943	494	0
5	1	7	"PFF0597"	"F28584_1"	1650	26800	130	181	185	56	116	119	34	70	45	0	175	178	42	106	108	18	93	80	0	0.942	0.958	1.085	0.994	2.860	1.629	0.198	120	645	134	141	-0.086	65	69	69	72	0
5	2	7	"PFF0599"	"F28782_1"	1840	26810	120	613	624	209	118	121	35	99	98	0	681	687	159	109	110	18	100	100	0	0.865	0.875	0.841	0.825	1.785	0.936	0.746	120	500	1067	1084	-0.209	495	572	506	578	0
5	3	7	"PFF0601"	"F28897_1"	2030	26810	120	1103	1040	370	118	121	35	99	97	0	841	822	201	106	108	23	99	99	0	1.340	1.288	1.332	1.185	1.891	1.403	0.820	120	484	1720	1638	0.422	985	735	922	716	0
5	4	7	"PFF0611"	"F29309_1"	2210	26810	120	206	222	87	117	125	71	55	29	0	280	276	69	105	108	28	97	95	0	0.509	0.614	0.639	0.554	2.708	0.784	0.292	120	484	264	276	-0.975	89	175	105	171	0
5	5	7	"PFF0617"	"F29473_1"	2400	26810	120	164	175	58	117	124	69	37	9	0	166	169	36	104	107	23	90	66	0	0.758	0.892	0.916	0.931	2.701	1.925	0.188	120	514	109	123	-0.400	47	62	58	65	0
5	6	7	"PFF0622"	"F29632_5"	2600	26810	120	327	348	109	118	121	35	98	94	0	656	650	190	104	106	17	99	98	0	0.379	0.421	0.413	0.400	2.037	0.410	0.679	120	498	761	776	-1.401	209	552	230	546	0
5	7	7	"PFF0646"	"F30537_4"	2780	26810	120	1414	1391	336	118	123	34	100	100	0	1024	973	261	105	107	18	97	95	0	1.410	1.467	1.487	1.537	1.761	1.462	0.883	120	525	2215	2141	0.496	1296	919	1273	868	0
5	8	7	"PFF0652"	"F30663_2"	2970	26810	110	2387	2360	543	120	127	43	100	100	0	893	883	150	105	112	53	100	100	0	2.877	2.879	2.834	2.849	1.260	3.031	0.906	80	472	3055	3018	1.525	2267	788	2240	778	0
5	9	7	"PFF0656"	"F30728_1"	3160	26820	120	350	352	113	124	128	43	95	90	0	403	398	106	108	114	52	97	95	0	0.766	0.786	0.795	0.738	2.113	0.801	0.609	120	555	521	518	-0.384	226	295	228	290	0
5	10	7	"PFF0659"	"F30796_1"	3350	26820	120	330	348	112	129	133	36	95	94	0	456	444	110	109	113	24	100	99	0	0.579	0.654	0.663	0.619	2.026	0.671	0.617	120	515	548	554	-0.788	201	347	219	335	0
5	11	7	"PFF0661"	"F3084_1"	3540	26820	120	800	806	233	133	136	36	99	99	0	1333	1301	288	111	115	26	99	99	0	0.546	0.566	0.545	0.537	1.666	0.559	0.827	120	515	1889	1863	-0.873	667	1222	673	1190	0
5	12	7	"PFF0665"	"F31008_1"	3730	26820	120	2672	2532	761	131	134	36	100	100	0	2030	1890	586	111	112	17	98	98	0	1.324	1.350	1.361	1.439	2.003	1.357	0.874	120	515	4460	4180	0.405	2541	1919	2401	1779	0
5	13	7	"PFF1271"	"F51945_3"	3920	26820	120	1289	1269	417	130	136	76	100	97	0	2072	2030	568	110	112	26	98	98	0	0.591	0.593	0.575	0.588	1.811	0.578	0.826	120	534	3121	3059	-0.759	1159	1962	1139	1920	0
5	14	7	"PFF1274"	"F5206_2"	4110	26820	120	594	591	177	127	133	60	99	96	0	644	627	177	109	112	28	97	96	0	0.873	0.896	0.835	0.920	2.060	0.890	0.777	120	528	1002	982	-0.196	467	535	464	518	0
5	15	7	"PFF1276"	"F5206_7"	4310	26820	120	319	338	115	127	133	60	93	78	0	359	357	89	108	110	23	100	99	0	0.765	0.847	0.815	0.780	2.219	0.944	0.557	120	535	443	460	-0.387	192	251	211	249	0
5	16	7	"PFF1278"	"F52084_1"	4500	26820	120	365	378	121	124	127	36	97	95	0	482	473	125	107	109	20	99	97	0	0.643	0.694	0.679	0.677	2.138	0.720	0.636	120	500	616	620	-0.638	241	375	254	366	0
5	17	7	"PFF1290"	"F52397_2"	4690	26820	120	6440	5983	1758	124	127	35	100	100	0	14243	13435	3326	108	112	21	100	100	0	0.447	0.440	0.453	0.438	1.720	0.434	0.908	120	484	20451	19186	-1.162	6316	14135	5859	13327	0
5	18	7	"PFF1292"	"F52444_1"	4870	26820	120	830	825	245	126	131	38	99	99	0	585	572	145	108	110	21	98	98	0	1.476	1.506	1.518	1.522	1.605	1.595	0.814	120	504	1181	1163	0.562	704	477	699	464	0
5	19	7	"PFF1323"	"F53383_7"	5060	26820	120	5081	4852	1075	127	131	35	100	100	0	4390	4033	1105	108	109	18	100	99	0	1.157	1.204	1.188	1.297	1.762	1.179	0.920	120	520	9236	8650	0.210	4954	4282	4725	3925	0
5	20	7	"PFF1327"	"F53446_1"	5250	26820	120	458	458	134	126	129	35	99	98	0	477	472	122	107	109	18	96	96	0	0.897	0.910	0.886	0.920	1.957	0.919	0.702	120	520	702	697	-0.156	332	370	332	365	0
5	21	7	"PFF1329"	"F53449_1"	5440	26820	120	471	460	144	127	132	38	100	95	0	643	636	175	105	107	18	98	95	0	0.639	0.627	0.584	0.620	2.113	0.604	0.710	120	534	882	864	-0.645	344	538	333	531	0
5	22	7	"PFF1335"	"F53749_1"	5630	26820	120	1263	1281	341	126	131	38	100	100	0	678	644	184	104	106	18	99	96	0	1.981	2.139	2.177	2.319	1.858	2.170	0.865	120	590	1711	1695	0.986	1137	574	1155	540	0
5	1	8	"PFF1338"	"F53871_1"	1640	27000	120	241	249	85	115	119	33	88	78	0	219	220	54	107	108	20	97	91	0	1.125	1.186	1.143	1.109	2.551	1.575	0.377	120	595	238	247	0.170	126	112	134	113	0
5	2	8	"PFF1343"	"F53897_2"	1830	27000	120	9886	9444	2760	118	122	33	100	100	0	2451	2370	711	108	109	17	99	99	0	4.169	4.123	4.142	4.327	1.731	4.244	0.894	120	520	12111	11588	2.060	9768	2343	9326	2262	0
5	3	8	"PFF1370"	"F54899_1"	2020	27000	120	715	720	226	119	123	34	100	99	0	468	444	114	109	112	25	97	96	0	1.660	1.794	1.783	1.784	1.633	1.910	0.809	120	515	955	936	0.731	596	359	601	335	0
5	4	8	"PFF1379"	"F55001_1"	2210	27000	120	1536	1517	435	117	123	36	100	100	0	1100	1060	308	107	110	24	98	98	0	1.429	1.469	1.408	1.502	1.578	1.470	0.885	120	514	2412	2353	0.515	1419	993	1400	953	0
5	5	8	"PFF1381"	"F55001_6"	2400	27000	120	525	538	157	117	123	41	97	96	0	411	400	99	105	107	18	98	97	0	1.333	1.427	1.417	1.425	1.778	1.493	0.760	120	514	714	716	0.415	408	306	421	295	0
5	6	8	"PFF1388"	"F5510_1"	2590	27000	120	228	234	73	118	122	37	85	72	0	253	262	66	104	107	29	96	94	0	0.738	0.734	0.715	0.666	2.439	0.740	0.359	120	520	259	274	-0.438	110	149	116	158	0
5	7	8	"PFF1391"	"F55150_2"	2770	27000	110	228	231	76	121	126	36	85	66	0	248	256	60	105	109	32	98	95	0	0.748	0.728	0.707	0.681	2.350	0.894	0.354	80	471	250	261	-0.418	107	143	110	151	0
5	8	8	"PFF1406"	"F55492_1"	2970	27010	120	2283	2323	985	122	127	38	98	96	0	16203	16237	6031	108	114	50	99	99	0	0.134	0.136	0.138	0.133	1.482	0.133	0.891	120	568	18256	18330	-2.897	2161	16095	2201	16129	0
5	9	8	"PFF1434"	"F57034_1"	3160	27010	120	226	242	85	124	127	35	89	70	0	402	418	158	111	113	20	99	99	0	0.351	0.384	0.371	0.354	2.162	0.359	0.487	120	500	393	425	-1.512	102	291	118	307	0
5	10	8	"PFF1437"	"F57064_2"	3350	27010	120	293	308	95	128	133	39	94	86	0	642	659	149	114	117	23	100	99	0	0.313	0.330	0.307	0.291	2.129	1.438	0.051	120	546	693	725	-1.678	165	528	180	545	0
5	11	8	"PFF1447"	"F57388_2"	3540	27010	120	722	716	234	131	133	35	96	96	0	755	740	175	111	114	20	99	99	0	0.918	0.930	0.934	0.853	1.927	0.996	0.791	120	500	1235	1214	-0.124	591	644	585	629	0
5	12	8	"PFF1456"	"F5774_1"	3730	27010	120	761	754	231	122	128	34	98	97	0	475	471	107	108	110	17	100	99	0	1.741	1.741	1.798	1.639	1.916	1.890	0.783	120	500	1006	995	0.800	639	367	632	363	0
5	13	8	"PFF1458"	"F57777_2"	3920	27010	120	371	376	124	126	129	35	96	93	0	369	381	91	109	111	21	99	98	0	0.942	0.919	0.853	0.857	2.101	0.997	0.572	120	520	505	522	-0.086	245	260	250	272	0
5	14	8	"PFF1464"	"F57982_1"	4110	27010	120	424	443	151	126	129	36	97	97	0	362	364	74	106	109	22	99	99	0	1.164	1.229	1.176	1.132	1.997	1.480	0.628	120	500	554	575	0.219	298	256	317	258	0
5	15	8	"PFI0170"	"I15363_1"	4300	27010	120	475	506	195	126	127	37	98	96	0	675	638	166	106	108	18	99	99	0	0.613	0.714	0.674	0.650	1.889	0.757	0.693	120	500	918	912	-0.705	349	569	380	532	0
5	16	8	"PFI0172"	"I15423_1"	4490	27010	120	441	447	138	123	127	35	99	97	0	485	493	148	105	107	17	98	98	0	0.837	0.835	0.868	0.837	1.810	0.830	0.707	120	514	698	712	-0.257	318	380	324	388	0
5	17	8	"PFI0174"	"I15461_2"	4680	27010	120	423	433	138	122	126	34	98	97	0	388	386	116	104	107	18	97	94	0	1.060	1.103	1.129	1.109	2.136	1.159	0.627	120	540	585	593	0.084	301	284	311	282	0
5	18	8	"PFI0180"	"I15544_1"	4870	27010	110	1250	1226	279	123	129	37	100	100	0	761	764	125	105	109	23	100	100	0	1.718	1.674	1.732	1.644	1.347	1.750	0.876	80	488	1783	1762	0.781	1127	656	1103	659	0
5	19	8	"PFI0185"	"I1568_2"	5060	27010	110	401	403	107	127	130	36	100	100	0	368	369	78	104	108	22	100	100	0	1.038	1.042	0.950	1.001	1.682	1.153	0.671	80	506	538	541	0.054	274	264	276	265	0
5	20	8	"PFI0189"	"I15719_2"	5250	27010	110	286	304	114	126	130	36	93	81	0	457	455	93	105	108	18	100	100	0	0.455	0.509	0.500	0.441	2.136	0.540	0.544	80	508	512	528	-1.138	160	352	178	350	0
5	21	8	"PFI0204"	"I16009_1"	5430	27020	110	184	193	51	127	132	34	70	40	0	197	206	56	104	107	19	95	88	0	0.613	0.647	0.637	0.618	2.423	0.830	0.272	80	530	150	168	-0.706	57	93	66	102	0
5	22	8	"PFI0212"	"I16172_1"	5640	27020	110	178	201	96	127	132	39	65	32	0	201	206	48	106	109	19	98	91	0	0.537	0.740	0.677	0.686	2.626	1.742	0.137	80	517	146	174	-0.897	51	95	74	100	0
5	1	9	"PFI0215"	"I16356_1"	1640	27190	120	251	260	80	113	118	33	96	86	0	376	368	105	105	107	18	95	94	0	0.509	0.559	0.539	0.575	2.484	0.529	0.546	120	600	409	410	-0.974	138	271	147	263	0
5	2	9	"PFI0220"	"I16487_2"	1830	27190	110	621	607	176	118	126	107	98	95	0	655	638	151	107	111	50	100	97	0	0.918	0.921	0.918	0.903	1.667	1.014	0.763	80	506	1051	1020	-0.124	503	548	489	531	0
5	3	9	"PFI0224"	"I16629_1"	2030	27200	120	261	266	85	120	129	105	67	24	0	807	793	217	108	113	50	99	97	0	0.202	0.213	0.219	0.198	2.027	0.201	0.583	120	533	840	831	-2.310	141	699	146	685	0
5	4	9	"PFI0228"	"I16684_1"	2210	27200	120	165	175	55	120	127	40	53	27	0	163	170	41	110	113	22	81	61	0	0.849	0.917	0.983	0.932	3.847	1.960	0.117	120	498	98	115	-0.236	45	53	55	60	0
5	5	9	"PFI0262"	"I17505_1"	2400	27200	120	208	218	78	121	127	42	75	50	0	207	213	50	108	111	21	98	89	0	0.879	0.924	0.896	0.782	3.000	1.512	0.233	120	514	186	202	-0.186	87	99	97	105	0
5	6	9	"PFI0266"	"I17587_1"	2590	27200	120	213	221	65	118	124	37	83	59	0	222	225	58	106	111	45	91	67	0	0.819	0.866	0.821	0.827	2.902	0.834	0.304	120	514	211	222	-0.288	95	116	103	119	0
5	7	9	"PFI0268"	"I1781_2"	2780	27200	120	624	609	206	120	126	36	98	96	0	537	528	123	107	109	29	98	98	0	1.172	1.162	1.173	1.123	1.916	1.252	0.785	120	534	934	910	0.229	504	430	489	421	0
5	8	9	"PFI0273"	"I1897_2"	2970	27200	120	657	643	191	126	130	39	99	97	0	861	805	233	110	110	15	99	99	0	0.707	0.744	0.727	0.748	1.812	0.739	0.825	120	500	1282	1212	-0.500	531	751	517	695	0
5	9	9	"PFI0275"	"I1904_2"	3160	27200	120	666	665	217	123	128	37	99	98	0	632	631	189	110	112	19	97	95	0	1.040	1.040	0.978	1.086	2.000	1.062	0.762	120	580	1065	1063	0.057	543	522	542	521	0
[truncated: 1,064,109 more chars]
