# Supplementary material for: The Transcriptome of the Intraerythrocytic Developmental Cycle of Plasmodium falciparum
Source: PLoS Biol. 2003 Aug 18;1(1):e5. doi: 10.1371/journal.pbio.0000005 (PMC176545; doi:10.1371/journal.pbio.0000005)
Supplement: Dataset S1 — (29.5 MB ZIP). [file pbio.0000005.sd001.zip › TP_39.gpr]

ATF	1.0
27	43    
"Type=GenePix Results 1.4"
"DateTime=2002/09/04 15:16:12"
"Settings=C:\Documents and Settings\Manuel\My Documents\Malaria Hybes\HB3 Timecourse\MOS12_105.gps"
"GalFile=C:\Documents and Settings\Manuel\My Documents\Malaria Hybes\mos11galv2"
"Scanner=GenePix 4000B [88593]"
"Comment="
"PixelSize=10"
"ImageName=635	532"
"FileName=C:\Documents and Settings\Manuel\My Documents\Malaria Hybes\HB3 Timecourse\MOS12_105_635.tif	C:\Documents and Settings\Manuel\My Documents\Malaria Hybes\HB3 Timecourse\MOS12_105_532.tif"
"PMTVolts=710	560"
"ScanPower=100	100"
"FocusPosition=0"
"NormalizationFactor:RatioOfMedians=1.66692"
"NormalizationFactor:RatioOfMeans=1.54"
"NormalizationFactor:MedianOfRatios=1.51581"
"NormalizationFactor:MeanOfRatios=1.56243"
"NormalizationFactor:RegressionRatio=1.42387"
"JpegImage=C:\Documents and Settings\Manuel\My Documents\Malaria Hybes\HB3 Timecourse\MOS12_105.jpg"
"RatioFormulation=W1/W2 (635/532)"
"Barcode="
"ImageOrigin=1410, 21390"
"JpegOrigin=1410, 21410"
"Creator=GenePix Pro 3.0.6.89"
"Temperature=27.88"
"LaserPower=3.48	3.45"
"LaserOnTime=8121	8121"
"Supplier="
"Block"	"Column"	"Row"	"Name"	"ID"	"X"	"Y"	"Dia."	"F635 Median"	"F635 Mean"	"F635 SD"	"B635 Median"	"B635 Mean"	"B635 SD"	"% > B635+1SD"	"% > B635+2SD"	"F635 % Sat."	"F532 Median"	"F532 Mean"	"F532 SD"	"B532 Median"	"B532 Mean"	"B532 SD"	"% > B532+1SD"	"% > B532+2SD"	"F532 % Sat."	"Ratio of Medians"	"Ratio of Means"	"Median of Ratios"	"Mean of Ratios"	"Ratios SD"	"Rgn Ratio"	"Rgn R�"	"F Pixels"	"B Pixels"	"Sum of Medians"	"Sum of Means"	"Log Ratio"	"F635 Median - B635"	"F532 Median - B532"	"F635 Mean - B635"	"F532 Mean - B532"	"Flags"
1	1	1	"PFE0192"	"E18031_6"	1730	21730	130	1091	1075	371	103	117	122	100	96	0	1943	1897	603	103	111	103	100	100	0	0.537	0.542	0.532	0.531	1.428	0.535	0.869	120	676	2828	2766	-0.897	988	1840	972	1794	0
1	2	1	"PFE0272"	"E20827_3"	1900	21730	130	269	276	98	101	105	30	96	88	0	380	390	118	103	105	20	99	99	0	0.606	0.610	0.609	0.554	1.921	0.614	0.703	120	572	445	462	-0.721	168	277	175	287	0
1	3	1	"PFE0225"	"E18877_1"	2070	21730	110	319	337	136	98	101	30	100	95	0	515	499	108	101	105	32	100	100	0	0.534	0.601	0.542	0.539	1.662	0.601	0.655	80	460	635	637	-0.906	221	414	239	398	0
1	4	1	"PFE0214"	"E18651_4"	2280	21740	140	308	307	104	97	104	53	91	83	0	635	597	191	99	102	27	100	98	0	0.394	0.422	0.413	0.400	1.624	0.421	0.804	156	745	747	708	-1.345	211	536	210	498	0
1	5	1	"PFE0258"	"E20360_1"	2480	21740	140	815	807	371	98	106	56	98	92	0	5845	5688	2431	100	102	18	99	99	0	0.125	0.127	0.128	0.119	1.637	0.125	0.873	156	658	6462	6297	-3.002	717	5745	709	5588	0
1	6	1	"PFE0606"	"E714_15"	2650	21740	120	258	269	89	98	106	39	96	86	0	309	300	74	101	102	20	100	97	0	0.769	0.859	0.815	0.801	1.770	0.935	0.636	120	513	368	370	-0.379	160	208	171	199	0
1	7	1	"PFF1886"	"F7915_1"	2860	21740	140	792	760	307	99	107	41	99	96	0	521	481	152	101	103	20	98	98	0	1.650	1.739	1.698	1.622	1.574	1.844	0.880	156	717	1113	1041	0.722	693	420	661	380	0
1	8	1	"PFF0067"	"F11738_1"	3040	21750	130	761	765	225	98	110	74	100	99	0	880	837	189	102	103	17	100	100	0	0.852	0.907	0.900	0.882	1.419	0.932	0.878	120	561	1441	1402	-0.231	663	778	667	735	0
1	9	1	"PFF0367"	"F20673_1"	3220	21750	120	886	887	427	99	108	46	99	96	0	1346	1292	557	102	105	35	100	100	0	0.633	0.662	0.647	0.628	1.430	0.686	0.885	120	537	2031	1978	-0.661	787	1244	788	1190	0
1	10	1	"PFF1686"	"F66030_3"	3410	21740	130	4022	3574	1381	103	115	67	100	100	0	2438	2186	753	104	117	111	100	100	0	1.679	1.667	1.673	1.591	1.346	1.677	0.943	120	644	6253	5553	0.748	3919	2334	3471	2082	0
1	11	1	"PFF1346"	"F54003_1"	3600	21750	130	570	575	201	103	115	75	97	93	0	2008	1879	510	105	127	180	100	100	0	0.245	0.266	0.255	0.251	1.481	0.266	0.831	120	622	2370	2246	-2.027	467	1903	472	1774	0
1	12	1	"PFF0819"	"F36648_2"	3790	21750	120	324	322	94	97	102	40	97	92	0	627	590	143	104	111	91	100	93	0	0.434	0.463	0.439	0.439	1.596	0.454	0.755	120	532	750	711	-1.204	227	523	225	486	0
1	13	1	"PFF0467"	"F23644_4"	3970	21740	120	12797	12012	5357	99	108	56	100	100	0	15128	13847	5379	108	142	340	100	100	0	0.845	0.867	0.845	0.806	1.400	0.865	0.935	120	552	27718	25652	-0.242	12698	15020	11913	13739	0
1	14	1	"PFF1450"	"F57655_2"	4170	21750	130	201	198	54	99	104	34	85	70	0	243	235	60	105	117	232	3	0	0	0.739	0.762	0.737	0.738	2.166	0.786	0.548	120	660	240	229	-0.436	102	138	99	130	0
1	15	1	"PFF0809"	"F36380_1"	4370	21750	120	136	152	81	96	98	26	61	40	0	170	208	223	100	101	14	90	86	0	0.571	0.519	0.627	0.533	2.978	0.289	0.394	120	553	110	164	-0.807	40	70	56	108	0
1	16	1	"PFF0511"	"F25016_1"	4540	21750	130	237	241	80	98	98	26	93	88	0	317	307	81	101	102	16	97	95	0	0.644	0.694	0.685	0.652	1.737	0.764	0.672	120	613	355	349	-0.636	139	216	143	206	0
1	17	1	"PFF1712"	"F67192_1"	4740	21750	120	313	314	95	97	100	28	98	94	0	516	501	130	100	102	20	100	99	0	0.519	0.541	0.546	0.537	1.494	0.535	0.768	120	585	632	618	-0.946	216	416	217	401	0
1	18	1	"PFF0870"	"F39343_3"	4930	21750	120	180	181	53	95	98	29	85	65	0	342	338	103	99	102	24	99	96	0	0.350	0.360	0.381	0.351	2.114	0.345	0.529	120	584	328	325	-1.515	85	243	86	239	0
1	19	1	"PFF1637"	"F64125_2"	5120	21740	130	332	323	115	96	98	26	94	92	0	553	496	155	100	102	24	98	97	0	0.521	0.573	0.592	0.565	1.642	0.552	0.795	120	645	689	623	-0.941	236	453	227	396	0
1	20	1	"PFF0483"	"F23940_2"	5320	21750	140	289	289	104	96	98	25	93	89	0	616	625	258	101	102	18	99	98	0	0.375	0.368	0.361	0.359	1.792	0.354	0.781	156	728	708	717	-1.416	193	515	193	524	0
1	21	1	"PFF0101"	"F13309_2"	5500	21740	130	178	182	56	95	100	40	80	50	0	411	406	124	101	102	16	99	97	0	0.268	0.285	0.281	0.262	2.189	0.264	0.499	120	594	393	392	-1.901	83	310	87	305	0
1	22	1	"PFF1826"	"F71130_4"	5690	21740	130	344	344	116	98	102	41	95	90	0	469	457	128	98	101	17	99	96	0	0.663	0.685	0.689	0.663	1.779	0.701	0.668	120	730	617	605	-0.593	246	371	246	359	0
1	1	2	"PFF0961"	"F42117_4"	1710	21950	140	131	141	61	102	107	48	35	4	0	171	180	41	103	106	34	89	48	0	0.426	0.506	0.574	0.501	2.955	0.992	0.157	156	780	97	116	-1.229	29	68	39	77	0
1	2	2	"PFF1620"	"F63632_3"	1900	21950	140	1387	1260	516	100	104	29	99	99	0	775	723	276	103	106	21	98	97	0	1.915	1.871	1.841	1.919	1.816	1.922	0.898	156	677	1959	1780	0.937	1287	672	1160	620	0
1	3	2	"PFM0802"	"M5804_3"	2100	21950	140	276	286	94	99	104	31	94	90	0	370	355	101	102	105	28	100	96	0	0.660	0.739	0.762	0.720	1.607	0.755	0.737	156	665	445	440	-0.598	177	268	187	253	0
1	4	2	"PFM0091"	"M1661_1"	2290	21950	140	615	569	233	100	107	58	94	88	0	595	571	210	102	103	17	98	98	0	1.045	1.000	0.982	0.998	1.666	1.032	0.892	156	597	1008	938	0.063	515	493	469	469	0
1	5	2	"PFM0462"	"M3816_2"	2480	21950	140	1055	1019	468	98	106	59	94	93	0	3710	3675	1695	103	104	16	99	99	0	0.265	0.258	0.255	0.243	1.744	0.252	0.913	156	542	4564	4493	-1.914	957	3607	921	3572	0
1	6	2	"PFM0294"	"M29681_1"	2670	21950	140	1209	1133	478	101	110	59	98	94	0	630	605	208	105	110	37	97	96	0	2.110	2.064	2.089	1.960	1.546	2.181	0.915	156	561	1633	1532	1.078	1108	525	1032	500	0
1	7	2	"PFM0525"	"M42687_2"	2860	21940	130	1837	1675	591	104	113	62	99	99	0	903	820	253	105	110	39	100	100	0	2.172	2.197	2.235	2.134	1.409	2.266	0.927	120	517	2531	2286	1.119	1733	798	1571	715	0
1	8	2	"PFM0582"	"M45177_10"	3050	21950	140	202	205	57	98	103	36	88	72	0	529	495	178	102	104	23	98	98	0	0.244	0.272	0.264	0.278	1.898	0.244	0.504	156	540	531	500	-2.038	104	427	107	393	0
1	9	2	"PFM0415"	"M36754_19"	3240	21950	140	549	517	199	97	104	42	96	93	0	281	273	77	101	105	39	92	87	0	2.511	2.442	2.376	2.437	1.803	2.691	0.778	156	531	632	592	1.328	452	180	420	172	0
1	10	2	"PFM0252"	"M26245_1"	3410	21960	130	268	264	87	99	107	46	91	76	0	290	278	74	103	109	49	90	84	0	0.904	0.943	0.973	0.940	1.918	0.986	0.669	120	535	356	340	-0.146	169	187	165	175	0
1	11	2	"PFM0169"	"M21665_1"	3630	21950	140	314	319	135	99	105	40	92	83	0	632	599	221	107	112	38	98	97	0	0.410	0.447	0.397	0.412	1.634	0.454	0.772	156	568	740	712	-1.288	215	525	220	492	0
1	12	2	"PFM0497"	"M40872_1"	3810	21950	140	827	795	336	101	108	54	97	94	0	380	359	118	111	132	234	62	0	0	2.699	2.798	2.792	2.752	1.611	2.963	0.848	156	502	995	942	1.432	726	269	694	248	0
1	13	2	"PFM0499"	"M40872_5"	4000	21950	140	144	145	42	103	111	56	33	6	0	180	179	45	113	145	339	0	0	0	0.612	0.636	0.646	0.659	2.588	0.117	0.473	156	555	108	108	-0.709	41	67	42	66	0
1	14	2	"PFM0670"	"M49091_1"	4180	21950	130	615	604	187	100	103	27	100	100	0	500	487	113	110	111	18	100	100	0	1.321	1.337	1.383	1.288	1.409	1.371	0.875	120	555	905	881	0.401	515	390	504	377	0
1	15	2	"PFM0324"	"M31208_9"	4380	21950	130	377	381	133	100	102	28	96	94	0	423	411	129	105	108	18	99	97	0	0.871	0.918	0.884	0.918	1.709	0.951	0.783	120	591	595	587	-0.199	277	318	281	306	0
1	16	2	"PFM0024"	"M11377_3"	4550	21950	120	610	585	214	98	100	26	99	97	0	1419	1316	472	102	103	16	100	100	0	0.389	0.401	0.394	0.392	1.527	0.394	0.889	120	511	1829	1701	-1.363	512	1317	487	1214	0
1	17	2	"PFM0019"	"M11356_1"	4750	21950	120	162	161	48	96	99	26	77	54	0	236	229	54	102	103	15	95	95	0	0.493	0.512	0.514	0.491	2.562	0.561	0.375	120	527	200	192	-1.022	66	134	65	127	0
1	18	2	"PFM0187"	"M22455_1"	4930	21960	130	15508	13336	5780	95	100	36	100	100	0	60881	49794	19630	102	104	20	100	100	32	0.254	0.266	0.269	0.253	1.484	0.266	0.940	120	550	76192	62933	-1.979	15413	60779	13241	49692	0
1	19	2	"PFM0042"	"M12812_3"	5120	21960	130	132	137	39	97	101	36	48	20	0	203	205	57	102	108	34	87	70	0	0.347	0.388	0.425	0.391	2.717	0.486	0.258	120	560	136	143	-1.529	35	101	40	103	0
1	20	2	"PFM0044"	"M12812_6"	5310	21950	120	229	233	76	95	98	31	90	82	0	509	493	155	103	107	33	99	95	0	0.330	0.354	0.327	0.336	1.682	0.340	0.702	120	507	540	528	-1.599	134	406	138	390	0
1	21	2	"PFN0072"	"N128_74"	5500	21950	120	193	199	56	95	99	32	91	75	0	258	258	62	102	103	17	97	96	0	0.628	0.667	0.660	0.677	2.010	0.713	0.473	120	530	254	260	-0.671	98	156	104	156	0
1	22	2	"PFN0081"	"N128_88"	5700	21950	130	140	148	42	98	103	37	52	30	0	192	188	45	101	103	18	91	85	0	0.462	0.575	0.562	0.533	2.655	0.825	0.225	120	670	133	137	-1.115	42	91	50	87	0
1	1	3	"PFN0030"	"N128_103"	1700	22160	120	1136	1030	404	101	106	37	100	98	0	4326	3904	1544	106	134	225	100	99	0	0.245	0.245	0.245	0.235	1.414	0.240	0.933	120	554	5255	4727	-2.028	1035	4220	929	3798	0
1	2	3	"PFN0126"	"N130_31"	1890	22170	130	186	198	67	102	108	44	74	46	0	275	263	72	106	119	122	72	9	0	0.497	0.611	0.539	0.560	2.128	0.706	0.426	120	589	253	253	-1.009	84	169	96	157	0
1	3	3	"PFN0135"	"N130_44"	2090	22160	130	439	425	146	101	108	44	95	91	0	306	299	76	105	107	22	98	94	0	1.682	1.670	1.725	1.585	1.759	1.809	0.769	120	564	539	518	0.750	338	201	324	194	0
1	4	3	"PFN0150"	"N131_2"	2270	22160	120	213	221	65	102	106	35	90	76	0	477	465	131	105	106	16	100	100	0	0.298	0.331	0.324	0.294	1.952	0.322	0.619	120	544	483	479	-1.745	111	372	119	360	0
1	5	3	"PFB0094"	"B325"	2490	22150	150	118	127	42	98	105	36	37	14	0	166	165	39	104	106	17	85	75	0	0.323	0.475	0.563	0.597	3.352	1.476	0.082	156	608	82	90	-1.632	20	62	29	61	0
1	6	3	"PFB0096"	"B327"	2670	22150	140	2264	2155	986	99	109	63	99	98	0	841	795	336	108	112	36	98	96	0	2.954	2.993	2.962	3.064	1.712	3.056	0.929	156	521	2898	2743	1.562	2165	733	2056	687	0
1	7	3	"PFB0098"	"B34"	2860	22150	150	125	128	38	103	111	61	14	2	0	132	132	33	108	113	37	33	6	0	0.917	1.042	0.972	1.007	3.066	1.891	0.387	156	567	46	49	-0.126	22	24	25	24	-50
1	8	3	"PFB0100"	"B343"	3050	22150	140	742	712	336	98	101	28	96	91	0	2065	1860	769	103	104	17	100	100	0	0.328	0.349	0.346	0.304	1.823	0.355	0.891	156	499	2606	2371	-1.607	644	1962	614	1757	0
1	9	3	"PFB0103"	"B347"	3240	22150	150	152	156	48	97	102	37	66	35	0	192	183	50	104	105	18	89	79	0	0.625	0.747	0.765	0.701	2.498	0.837	0.335	156	503	143	138	-0.678	55	88	59	79	0
1	10	3	"PFB0106"	"B362"	3440	22150	140	188	192	64	98	105	46	75	47	0	177	172	44	103	107	37	75	48	0	1.216	1.362	1.290	1.247	2.592	1.979	0.383	156	514	164	163	0.282	90	74	94	69	0
1	11	3	"PFB0128"	"B405"	3630	22150	140	142	150	49	100	111	52	40	16	0	199	194	55	104	109	37	83	62	0	0.442	0.556	0.576	0.545	2.694	1.205	0.168	156	490	137	140	-1.178	42	95	50	90	0
1	12	3	"PFB0131"	"B415"	3810	22150	150	581	560	258	102	110	46	92	89	0	649	634	285	107	109	17	98	96	0	0.884	0.869	0.875	0.876	1.886	0.863	0.841	156	487	1021	985	-0.178	479	542	458	527	0
1	13	3	"PFB0133"	"B418"	4000	22150	140	152	157	51	106	109	33	57	33	0	198	199	62	110	113	21	86	79	0	0.523	0.573	0.642	0.543	2.685	0.665	0.285	156	501	134	140	-0.936	46	88	51	89	0
1	14	3	"PFB0135"	"B424"	4180	22150	120	241	237	88	106	109	31	83	77	0	784	679	256	112	116	24	96	94	0	0.201	0.231	0.235	0.230	2.022	0.239	0.717	120	529	807	698	-2.316	135	672	131	567	0
1	15	3	"PFB0137"	"B427"	4400	22150	90	120	126	39	100	102	28	34	19	0	152	152	42	110	115	22	69	48	0	0.476	0.619	0.803	0.660	3.773	1.068	0.072	52	349	62	68	-1.070	20	42	26	42	0
1	16	3	"PFB0139"	"B431"	4550	22150	130	948	878	362	96	99	27	97	95	0	1078	952	374	103	105	18	100	100	0	0.874	0.921	0.932	0.874	1.723	0.928	0.898	120	586	1827	1631	-0.195	852	975	782	849	0
1	17	3	"PFB0155"	"B464"	4750	22150	130	133	133	35	96	102	38	46	15	0	165	161	42	100	102	15	83	76	0	0.569	0.607	0.674	0.586	2.821	1.566	0.119	120	613	102	98	-0.813	37	65	37	61	0
1	18	3	"PFB0158"	"B467"	4960	22140	130	177	186	69	97	102	37	75	52	0	293	279	72	100	102	15	97	96	0	0.415	0.497	0.497	0.450	2.190	0.635	0.426	120	561	273	268	-1.271	80	193	89	179	0
1	19	3	"PFB0160"	"B47"	5150	22140	120	107	110	37	96	98	30	23	5	0	136	132	32	100	103	27	61	25	0	0.306	0.438	0.528	0.573	3.363	2.762	0.162	120	463	47	46	-1.710	11	36	14	32	0
1	20	3	"PFB0163"	"B476"	5330	22150	130	116	115	25	94	99	34	26	2	0	138	136	30	101	105	32	57	15	0	0.595	0.600	0.565	0.605	3.124	0.525	0.037	120	553	59	56	-0.750	22	37	21	35	0
1	21	3	"PFB0166"	"B484"	5540	22140	140	163	166	55	95	100	34	71	48	0	288	283	107	102	102	15	92	87	0	0.366	0.392	0.400	0.405	2.457	0.434	0.266	156	612	254	252	-1.452	68	186	71	181	0
1	22	3	"PFB0168"	"B489"	5720	22140	130	299	301	92	98	101	33	97	91	0	421	406	110	101	103	19	100	97	0	0.628	0.666	0.654	0.635	1.594	0.681	0.743	120	620	521	508	-0.671	201	320	203	305	0
1	1	4	"PFB0186"	"B513"	1730	22360	140	379	372	139	100	106	36	92	88	0	444	434	149	105	128	201	80	32	0	0.823	0.827	0.822	0.776	1.927	0.389	0.373	156	699	618	601	-0.281	279	339	272	329	0
1	2	4	"PFB0188"	"B516"	1910	22370	130	137	139	48	104	118	124	4	0	0	142	143	35	106	118	93	7	0	0	0.917	0.946	0.949	0.925	3.169	6.421	0.150	120	479	69	72	-0.126	33	36	35	37	0
1	3	4	"PFB0191"	"B521"	2090	22350	120	4427	4094	1879	103	120	131	98	96	0	1511	1369	524	105	119	116	98	92	0	3.075	3.157	3.110	2.930	1.463	3.297	0.925	120	501	5730	5255	1.621	4324	1406	3991	1264	0
1	4	4	"PFB0193"	"B527"	2290	22360	130	214	226	82	100	104	37	89	73	0	395	373	108	104	107	31	96	93	0	0.392	0.468	0.467	0.430	2.036	0.482	0.570	120	525	405	395	-1.352	114	291	126	269	0
1	5	4	"PFB0195"	"B530"	2460	22350	120	129	134	50	99	104	34	42	17	0	172	173	53	105	107	22	81	69	0	0.448	0.515	0.545	0.508	3.036	0.795	0.130	120	491	97	103	-1.159	30	67	35	68	0
1	6	4	"PFB0198"	"B536"	2680	22350	140	378	372	169	99	105	37	87	82	0	620	562	222	106	108	19	98	95	0	0.543	0.599	0.590	0.520	1.966	0.614	0.813	156	630	793	729	-0.882	279	514	273	456	0
1	7	4	"PFD0038"	"D12635_8"	2890	22350	130	141	143	46	101	108	39	50	20	0	165	159	42	110	113	24	73	57	0	0.727	0.857	0.875	0.822	2.946	1.424	0.194	120	479	95	91	-0.459	40	55	42	49	0
1	8	4	"PFD0046"	"D13568_2"	3060	22350	140	433	410	159	98	103	30	94	93	0	523	473	181	107	110	22	94	91	0	0.805	0.852	0.842	0.859	1.771	0.852	0.851	156	455	751	678	-0.312	335	416	312	366	0
1	9	4	"PFD0050"	"D14936_1"	3250	22350	150	161	165	50	99	105	39	62	41	0	166	158	45	105	106	17	78	70	0	1.016	1.245	1.152	1.066	3.183	1.872	0.293	156	527	123	119	0.023	62	61	66	53	0
1	10	4	"PFD0055"	"D15909_10"	3440	22350	140	3230	2959	1676	103	107	42	97	96	0	1328	1202	597	104	106	24	96	96	0	2.555	2.601	2.598	2.421	2.023	2.724	0.940	156	528	4351	3954	1.353	3127	1224	2856	1098	0
1	11	4	"PFD0058"	"D15909_5"	3600	22350	120	455	440	165	104	111	45	94	90	0	310	277	94	104	107	25	90	83	0	1.704	1.942	1.891	1.991	1.948	1.976	0.782	120	445	557	509	0.769	351	206	336	173	0
1	12	4	"PFD0060"	"D16430_1"	3810	22340	150	107	109	31	105	112	44	10	1	0	117	118	27	105	107	17	41	17	0	0.167	0.308	1.000	1.045	3.694	9.346	0.015	156	559	14	17	-2.585	2	12	4	13	-50
1	13	4	"PFD0079"	"D16785_4"	4010	22350	140	9746	9233	4381	105	110	33	100	100	0	3160	2822	1189	107	108	21	100	100	0	3.158	3.362	3.416	3.133	1.594	3.530	0.929	156	533	12694	11843	1.659	9641	3053	9128	2715	0
1	14	4	"PFD0082"	"D16785_6"	4210	22330	130	516	505	187	102	106	30	97	94	0	303	287	83	106	109	23	95	94	0	2.102	2.227	2.242	2.148	1.678	2.288	0.808	120	505	611	584	1.071	414	197	403	181	0
1	15	4	"PFD0085"	"D16785_9"	4370	22350	120	311	304	114	97	99	25	90	88	0	420	377	126	105	108	22	94	90	0	0.679	0.761	0.775	0.752	1.767	0.753	0.785	120	474	529	479	-0.558	214	315	207	272	0
1	16	4	"PFD0087"	"D17715_10"	4560	22350	130	163	169	52	97	100	28	77	58	0	263	248	72	104	107	23	90	90	0	0.415	0.500	0.561	0.499	2.357	0.504	0.345	120	626	225	216	-1.268	66	159	72	144	0
1	17	4	"PFD0092"	"D17715_109"	4780	22340	130	151	160	52	98	104	39	64	30	0	271	264	92	100	103	20	90	85	0	0.310	0.378	0.382	0.353	2.689	0.392	0.329	120	584	224	226	-1.690	53	171	62	164	0
1	18	4	"PFD0094"	"D17715_110"	4960	22340	130	1968	1908	863	97	100	32	100	99	0	2006	1838	716	100	102	15	100	100	0	0.982	1.042	1.023	0.974	1.429	1.078	0.929	120	588	3777	3549	-0.027	1871	1906	1811	1738	0
1	19	4	"PFD0112"	"D17715_16"	5150	22340	150	137	135	38	96	98	25	62	37	0	152	154	44	100	101	14	80	75	0	0.788	0.722	0.755	0.755	2.792	0.879	0.213	156	585	93	93	-0.343	41	52	39	54	0
1	20	4	"PFD0115"	"D17715_20"	5340	22340	130	142	138	42	93	97	26	65	48	0	208	201	64	100	101	14	88	85	0	0.454	0.446	0.483	0.412	2.393	0.463	0.265	120	526	157	146	-1.140	49	108	45	101	0
1	21	4	"PFD0118"	"D17715_25"	5530	22330	110	124	132	44	93	98	30	51	25	0	184	183	49	101	102	15	90	83	0	0.373	0.476	0.471	0.438	3.039	0.630	0.184	80	487	114	121	-1.421	31	83	39	82	0
1	22	4	"PFD0121"	"D17715_28"	5720	22320	110	447	483	301	97	103	49	83	78	0	335	368	204	101	104	27	90	82	0	1.496	1.446	1.401	1.344	2.009	1.482	0.856	80	548	584	653	0.581	350	234	386	267	0
1	1	5	"PFD0124"	"D17715_32"	1740	22540	100	387	406	198	98	103	30	95	88	0	297	334	158	101	105	25	96	87	0	1.474	1.322	1.342	1.302	2.240	1.318	0.810	80	382	485	541	0.560	289	196	308	233	0
1	2	5	"PFD0126"	"D17715_37"	1900	22550	120	490	481	196	100	105	32	95	94	0	463	457	158	102	105	22	98	95	0	1.080	1.073	1.029	1.025	1.712	1.132	0.847	120	462	751	736	0.111	390	361	381	355	0
1	3	5	"PFD0143"	"D17715_67"	2100	22540	120	186	190	65	99	114	121	31	2	0	386	371	125	103	116	112	86	65	0	0.307	0.340	0.338	0.334	2.120	0.542	0.647	120	548	370	359	-1.702	87	283	91	268	0
1	4	5	"PFD0145"	"D17715_7"	2300	22540	120	170	177	60	98	102	34	71	50	0	177	177	49	103	106	29	78	63	0	0.973	1.068	0.958	0.968	2.347	1.390	0.381	120	460	146	153	-0.040	72	74	79	74	0
1	5	5	"PFD0147"	"D17715_76"	2470	22540	120	122	128	38	101	104	30	40	15	0	141	138	30	104	108	29	63	20	0	0.568	0.794	0.919	0.764	3.207	1.054	0.087	120	493	58	61	-0.817	21	37	27	34	0
1	6	5	"PFD0149"	"D17715_8"	2680	22550	150	171	176	62	101	106	35	73	49	0	247	236	79	103	106	18	87	83	0	0.486	0.564	0.574	0.597	2.556	0.687	0.373	156	631	214	208	-1.041	70	144	75	133	0
1	7	5	"PFD0151"	"D17715_81"	2880	22550	140	278	271	104	103	111	47	83	75	0	336	316	117	108	112	26	91	83	0	0.768	0.808	0.810	0.790	1.984	0.866	0.646	156	544	403	376	-0.382	175	228	168	208	0
1	8	5	"PFD0153"	"D17715_89"	3060	22540	130	989	985	506	101	114	69	93	89	0	1584	1448	699	106	113	41	100	98	0	0.601	0.659	0.649	0.619	1.642	0.672	0.894	120	492	2366	2226	-0.735	888	1478	884	1342	0
1	9	5	"PFE0210"	"E18550_2"	3230	22530	120	1332	1236	613	99	110	64	94	90	0	541	491	221	102	108	42	90	86	0	2.809	2.923	2.735	2.870	1.698	2.886	0.887	120	499	1672	1526	1.490	1233	439	1137	389	0
1	10	5	"PFE0213"	"E18651_3"	3460	22530	110	140	151	60	105	118	112	11	2	0	164	164	46	104	113	102	15	1	0	0.583	0.767	0.793	0.841	2.457	0.863	0.145	80	499	95	106	-0.778	35	60	46	60	0
1	11	5	"PFE0218"	"E18737_1"	3650	22530	100	4336	4499	2659	105	111	39	100	100	0	1334	1351	796	104	106	16	100	100	0	3.440	3.524	3.645	3.490	1.802	3.758	0.879	80	424	5461	5641	1.782	4231	1230	4394	1247	0
1	12	5	"PFE0223"	"E1884_3"	3830	22530	130	5065	4762	2516	101	105	30	100	100	0	8003	8038	4025	103	107	25	100	100	0	0.628	0.587	0.583	0.545	1.472	0.575	0.928	120	515	12864	12596	-0.670	4964	7900	4661	7935	0
1	13	5	"PFE0226"	"E18877_2"	4030	22530	120	188	189	66	96	100	29	82	71	0	283	277	100	100	104	24	90	85	0	0.503	0.525	0.554	0.539	2.311	0.505	0.529	120	458	275	270	-0.992	92	183	93	177	0
1	14	5	"PFE0228"	"E18957_1"	4210	22530	130	224	242	111	95	98	25	89	83	0	304	336	157	100	102	16	95	94	0	0.632	0.623	0.607	0.561	1.853	0.617	0.712	120	517	333	383	-0.661	129	204	147	236	0
1	15	5	"PFE0249"	"E19870_1"	4400	22540	140	129	138	44	96	98	26	57	38	0	161	157	43	104	106	18	80	71	0	0.579	0.792	0.816	0.788	2.782	1.088	0.281	156	568	90	95	-0.788	33	57	42	53	0
1	16	5	"PFE0251"	"E20152_1"	4590	22550	110	129	131	33	99	102	29	50	17	0	153	151	41	107	109	19	72	58	0	0.652	0.727	0.693	0.650	3.260	1.042	0.160	80	385	76	76	-0.617	30	46	32	44	0
1	17	5	"PFE0257"	"E20313_1"	4760	22530	120	128	135	44	100	102	28	48	29	0	199	194	44	101	105	21	92	85	0	0.286	0.376	0.458	0.383	3.684	0.501	0.218	120	528	126	128	-1.807	28	98	35	93	0
1	18	5	"PFE0260"	"E20360_12"	4950	22550	90	110	114	32	97	100	32	28	7	0	133	135	35	100	102	16	71	51	0	0.394	0.486	0.786	0.614	3.008	2.799	0.046	52	370	46	52	-1.344	13	33	17	35	0
1	19	5	"PFE0265"	"E20424_1"	5150	22530	140	2006	1937	1057	97	100	29	98	97	0	619	612	284	101	103	15	98	96	0	3.685	3.601	3.585	3.437	1.927	3.818	0.886	156	601	2427	2351	1.882	1909	518	1840	511	0
1	20	5	"PFE0267"	"E20514_1"	5340	22530	140	3803	3500	1699	94	97	26	99	98	0	1119	1029	457	102	103	14	99	98	0	3.647	3.674	3.720	3.616	1.871	3.847	0.905	156	492	4726	4333	1.867	3709	1017	3406	927	0
1	21	5	"PFE0293"	"E22156_1"	5510	22540	130	872	819	350	94	100	31	95	92	0	1088	977	390	103	104	15	100	100	0	0.790	0.830	0.821	0.773	1.599	0.836	0.906	120	511	1763	1599	-0.340	778	985	725	874	0
1	22	5	"PFE0299"	"E22468_1"	5700	22530	110	209	197	68	97	102	37	77	60	0	339	319	130	102	104	16	88	86	0	0.473	0.461	0.472	0.462	2.124	0.458	0.550	80	545	349	317	-1.081	112	237	100	217	0
1	1	6	"PFE0302"	"E22504_2"	1740	22730	120	132	138	46	97	101	30	53	26	0	164	161	35	102	104	16	90	76	0	0.565	0.695	0.740	0.667	2.627	1.341	0.264	120	576	97	100	-0.825	35	62	41	59	0
1	2	6	"PFE0309"	"E2283_4"	1910	22730	100	160	164	54	97	101	29	72	52	0	216	217	65	104	107	24	90	77	0	0.563	0.593	0.613	0.610	2.485	0.557	0.348	80	405	175	180	-0.830	63	112	67	113	0
1	3	6	"PFE0314"	"E22930_2"	2120	22730	100	191	193	73	99	106	35	76	62	0	354	348	147	106	108	24	93	91	0	0.371	0.388	0.423	0.388	2.152	0.370	0.490	80	417	340	336	-1.431	92	248	94	242	0
1	4	6	"PFE0318"	"E23098_1"	2280	22730	120	186	191	73	100	104	34	75	60	0	414	418	155	106	107	17	96	95	0	0.279	0.292	0.277	0.258	2.813	0.283	0.511	120	494	394	403	-1.841	86	308	91	312	0
1	5	6	"PFE0353"	"E24637_1"	2470	22740	120	3591	3261	1534	101	108	52	100	100	0	2872	2675	1057	105	113	77	100	100	0	1.261	1.230	1.253	1.131	1.414	1.270	0.944	120	529	6257	5730	0.335	3490	2767	3160	2570	0
1	6	6	"PFE0361"	"E248_3"	2670	22730	120	722	670	310	101	108	50	94	90	0	1454	1370	616	102	119	118	97	91	0	0.459	0.449	0.434	0.410	1.846	0.431	0.873	120	478	1973	1837	-1.122	621	1352	569	1268	0
1	7	6	"PFE0363"	"E24971_1"	2870	22740	150	138	143	46	104	118	83	16	0	0	218	207	68	104	117	97	58	7	0	0.298	0.379	0.386	0.348	2.875	0.516	0.122	156	538	148	142	-1.745	34	114	39	103	0
1	8	6	"PFE0367"	"E25193_1"	3070	22760	120	110	116	38	100	112	77	5	0	0	135	138	40	104	110	65	23	0	0	0.323	0.471	0.687	0.648	3.384	8.303	0.023	120	482	41	50	-1.632	10	31	16	34	0
1	9	6	"PFE0373"	"E25749_1"	3250	22740	150	494	506	234	99	109	59	92	86	0	679	659	278	102	109	41	96	91	0	0.685	0.731	0.705	0.696	1.628	0.755	0.848	156	679	972	964	-0.547	395	577	407	557	0
1	10	6	"PFE0375"	"E25972_1"	3430	22730	130	595	564	193	99	113	109	93	89	0	1087	1037	367	103	118	111	100	95	0	0.504	0.498	0.491	0.477	1.424	0.647	0.781	120	566	1480	1399	-0.988	496	984	465	934	0
1	11	6	"PFF0292"	"F18577_5"	3630	22730	130	315	310	110	102	118	111	79	45	0	299	286	91	105	117	110	79	38	0	1.098	1.149	1.172	1.089	1.731	1.054	0.576	120	559	407	389	0.135	213	194	208	181	0
1	12	6	"PFF0300"	"F18770_1"	3810	22720	150	111	112	32	98	104	37	22	3	0	118	120	22	103	107	28	29	4	0	0.867	0.824	1.175	1.319	3.392	2.690	0.076	156	593	28	31	-0.206	13	15	14	17	-50
1	13	6	"PFF0307"	"F19110_2"	4010	22730	150	158	156	52	94	97	27	68	55	0	288	282	87	101	105	26	93	89	0	0.342	0.343	0.355	0.314	2.682	0.343	0.424	156	561	251	243	-1.547	64	187	62	181	0
1	14	6	"PFF0309"	"F19190_1"	4180	22730	120	298	291	103	94	96	25	95	91	0	389	367	121	101	104	25	95	92	0	0.708	0.741	0.740	0.736	2.111	0.725	0.767	120	466	492	463	-0.497	204	288	197	266	0
1	15	6	"PFF0313"	"F19243_2"	4380	22730	120	334	325	131	96	98	25	92	89	0	749	695	253	103	104	19	100	99	0	0.368	0.387	0.358	0.362	1.600	0.400	0.847	120	478	884	821	-1.441	238	646	229	592	0
1	16	6	"PFF0316"	"F19409_1"	4580	22720	150	249	245	89	98	100	26	89	85	0	286	261	85	104	106	19	92	86	0	0.830	0.936	0.869	0.875	2.422	0.980	0.658	156	569	333	304	-0.269	151	182	147	157	0
1	17	6	"PFF0345"	"F20077_1"	4780	22720	130	136	143	45	99	102	29	59	35	0	169	165	41	103	105	18	87	75	0	0.561	0.710	0.725	0.659	2.465	1.157	0.255	120	497	103	106	-0.835	37	66	44	62	0
1	18	6	"PFF0351"	"F20166_1"	4940	22730	130	166	168	48	98	102	30	81	57	0	180	181	39	103	104	15	93	88	0	0.883	0.897	0.894	0.839	2.118	1.214	0.385	120	494	145	148	-0.179	68	77	70	78	0
1	19	6	"PFF0355"	"F20234_1"	5130	22730	120	179	177	53	96	99	27	81	69	0	209	204	56	103	105	15	89	86	0	0.783	0.802	0.778	0.740	2.417	0.862	0.458	120	500	189	182	-0.353	83	106	81	101	0
1	20	6	"PFF0357"	"F20284_1"	5350	22720	140	218	217	77	98	100	27	87	76	0	306	281	98	102	104	18	91	87	0	0.588	0.665	0.671	0.665	2.093	0.684	0.640	156	545	324	298	-0.766	120	204	119	179	0
1	21	6	"PFF0360"	"F20385_1"	5520	22720	130	218	221	68	98	101	28	91	84	0	372	356	111	102	105	19	95	94	0	0.444	0.484	0.485	0.481	1.898	0.448	0.628	120	494	390	377	-1.170	120	270	123	254	0
1	22	6	"PFF0362"	"F20385_3"	5700	22720	130	345	332	114	97	100	29	95	90	0	641	600	218	103	108	40	97	93	0	0.461	0.473	0.469	0.476	1.617	0.449	0.831	120	669	786	732	-1.117	248	538	235	497	0
1	1	7	"PFF0380"	"F20989_1"	1740	22930	140	228	228	75	100	104	33	88	80	0	703	642	237	103	106	17	97	95	0	0.213	0.237	0.231	0.245	2.090	0.225	0.595	156	698	728	667	-2.229	128	600	128	539	0
1	2	7	"PFF0388"	"F21429_3"	1920	22930	150	5367	4936	2371	100	104	33	100	100	0	3777	3757	1769	104	111	45	100	99	0	1.434	1.324	1.338	1.272	1.684	1.324	0.921	156	646	8940	8489	0.520	5267	3673	4836	3653	0
1	3	7	"PFF0396"	"F21560_1"	2100	22930	120	888	823	381	102	106	32	96	95	0	1263	1130	446	107	113	47	100	100	0	0.680	0.705	0.706	0.630	1.707	0.718	0.906	120	536	1942	1744	-0.557	786	1156	721	1023	0
1	4	7	"PFF0401"	"F21821_1"	2290	22930	120	168	173	55	102	105	36	72	42	0	419	401	131	107	110	28	97	93	0	0.212	0.241	0.225	0.216	2.128	0.237	0.398	120	533	378	365	-2.241	66	312	71	294	0
1	5	7	"PFF0404"	"F21902_1"	2480	22930	120	621	574	249	104	114	70	90	88	0	1443	1319	502	105	112	58	100	98	0	0.386	0.387	0.374	0.339	1.715	0.387	0.816	120	513	1855	1684	-1.372	517	1338	470	1214	0
1	6	7	"PFF0407"	"F21981_2"	2690	22930	140	966	913	404	102	115	76	93	90	0	4754	4435	1906	105	119	107	100	99	0	0.186	0.187	0.187	0.170	1.676	0.183	0.895	156	585	5513	5141	-2.428	864	4649	811	4330	0
1	7	7	"PFF0440"	"F22946_1"	2870	22930	140	221	239	103	100	114	82	66	33	0	221	229	79	106	112	64	80	42	0	1.052	1.130	1.092	1.050	2.384	1.083	0.590	156	504	236	262	0.073	121	115	139	123	0
1	8	7	"PFF0446"	"F23145_4"	3050	22940	120	131	135	42	98	110	77	14	2	0	146	148	32	104	109	67	21	0	0	0.786	0.841	0.982	0.948	3.309	1.187	0.341	120	430	75	81	-0.348	33	42	37	44	0
1	9	7	"PFF0452"	"F23274_1"	3220	22940	110	120	119	30	96	101	28	40	13	0	139	142	31	104	106	17	81	50	0	0.686	0.605	0.770	0.582	3.147	1.301	0.105	80	466	59	61	-0.544	24	35	23	38	0
1	10	7	"PFF0458"	"F23526_2"	3450	22930	140	377	366	158	99	107	46	90	85	0	1216	1120	442	105	112	57	99	96	0	0.250	0.263	0.256	0.259	1.601	0.259	0.756	156	651	1389	1282	-1.999	278	1111	267	1015	0
1	11	7	"PFF0461"	"F23551_1"	3640	22930	140	186	190	66	100	110	51	70	36	0	487	459	162	104	113	62	94	89	0	0.225	0.254	0.277	0.255	2.162	0.243	0.376	156	510	469	445	-2.155	86	383	90	355	0
1	12	7	"PFF0463"	"F23564_1"	3830	22930	140	941	888	389	95	102	38	98	94	0	1801	1756	726	103	106	22	100	100	0	0.498	0.480	0.474	0.446	1.764	0.473	0.890	156	464	2544	2446	-1.005	846	1698	793	1653	0
1	13	7	"PFF1088"	"F45524_1"	4020	22930	140	356	357	144	91	95	26	92	89	0	350	341	121	103	105	20	95	91	0	1.073	1.118	1.119	1.068	1.961	1.151	0.805	156	500	512	504	0.101	265	247	266	238	0
1	14	7	"PFF1100"	"F45683_2"	4210	22930	140	806	788	382	95	98	26	96	94	0	1214	1173	527	103	107	24	98	98	0	0.640	0.648	0.640	0.606	1.818	0.656	0.892	156	543	1822	1763	-0.644	711	1111	693	1070	0
1	15	7	"PFF1105"	"F45820_1"	4400	22910	130	135	137	40	98	99	26	57	30	0	152	150	41	104	106	20	76	57	0	0.771	0.848	0.709	0.757	2.688	1.256	0.160	120	499	85	85	-0.376	37	48	39	46	0
1	16	7	"PFF1110"	"F46067_3"	4590	22920	140	210	211	76	98	99	26	84	78	0	422	397	161	104	105	19	91	89	0	0.352	0.386	0.370	0.370	2.226	0.361	0.605	156	586	430	406	-1.506	112	318	113	293	0
1	17	7	"PFF1112"	"F46181_1"	4780	22910	130	168	171	57	98	101	28	76	57	0	291	272	91	104	105	19	89	88	0	0.374	0.435	0.472	0.484	2.629	0.423	0.486	120	544	257	241	-1.418	70	187	73	168	0
1	18	7	"PFF1114"	"F46183_2"	4970	22910	130	132	142	50	97	100	29	55	31	0	170	170	47	103	105	17	84	77	0	0.522	0.672	0.689	0.614	2.987	0.871	0.228	120	509	102	112	-0.937	35	67	45	67	0
1	19	7	"PFF1142"	"F4688_1"	5160	22920	150	1009	914	378	95	99	28	96	94	0	756	718	290	103	105	18	99	96	0	1.400	1.332	1.327	1.319	1.762	1.347	0.880	156	620	1567	1434	0.485	914	653	819	615	0
1	20	7	"PFF1151"	"F47145_2"	5360	22920	130	140	143	48	97	101	28	60	39	0	327	319	110	103	104	18	93	91	0	0.192	0.213	0.253	0.247	2.854	0.204	0.283	120	544	267	262	-2.381	43	224	46	216	0
1	21	7	"PFF1154"	"F47255_1"	5540	22930	110	134	133	36	100	102	28	55	25	0	146	148	39	102	104	17	80	63	0	0.773	0.717	0.921	0.743	2.751	1.188	0.095	80	442	78	79	-0.372	34	44	33	46	0
1	22	7	"PFF1156"	"F47255_3"	5720	22920	130	143	144	49	97	101	29	61	39	0	171	170	42	102	107	40	70	39	0	0.667	0.691	0.681	0.714	2.681	0.493	0.168	120	651	115	115	-0.585	46	69	47	68	0
1	1	8	"PFF1158"	"F47327_1"	1730	23120	130	1409	1326	567	100	103	31	96	95	0	535	508	193	104	106	18	94	93	0	3.037	3.035	2.920	2.833	1.760	3.065	0.888	120	649	1740	1630	1.603	1309	431	1226	404	0
1	2	8	"PFF1160"	"F47350_1"	1910	23120	110	129	130	37	100	102	29	48	22	0	154	163	44	104	106	20	85	67	0	0.580	0.508	0.675	0.684	3.146	0.828	0.074	80	486	79	89	-0.786	29	50	30	59	0
1	3	8	"PFF1184"	"F48253_6"	2130	23130	110	121	125	34	99	101	29	43	11	0	156	163	41	104	110	49	52	16	0	0.423	0.441	0.493	0.536	2.293	0.695	0.104	80	502	74	85	-1.241	22	52	26	59	0
1	4	8	"PFF1186"	"F48363_2"	2320	23130	120	128	132	41	101	105	32	45	19	0	164	164	40	105	109	39	70	29	0	0.458	0.525	0.725	0.602	3.310	0.408	0.072	120	533	86	90	-1.128	27	59	31	59	0
1	5	8	"PFF1188"	"F48395_1"	2500	23120	120	4512	4439	1801	104	107	33	100	99	0	1239	1195	423	105	109	41	100	100	0	3.887	3.977	4.000	3.803	1.518	4.176	0.913	120	469	5542	5425	1.959	4408	1134	4335	1090	0
1	6	8	"PFF1190"	"F48424_2"	2680	23130	120	361	350	136	103	110	50	90	84	0	587	553	197	105	107	16	95	95	0	0.535	0.551	0.518	0.537	1.841	0.558	0.719	120	508	740	695	-0.902	258	482	247	448	0
1	7	8	"PFF1193"	"F48446_1"	2890	23120	120	270	263	99	102	112	60	79	63	0	376	368	130	107	110	21	94	92	0	0.625	0.617	0.636	0.583	2.119	0.653	0.674	120	514	437	422	-0.679	168	269	161	261	0
1	8	8	"PFF1195"	"F48446_5"	3070	23130	130	263	259	100	99	106	46	86	75	0	345	324	113	105	107	19	95	91	0	0.683	0.731	0.705	0.691	1.873	0.777	0.578	120	452	404	379	-0.549	164	240	160	219	0
1	9	8	"PFF1220"	"F49665_1"	3240	23130	130	293	293	109	99	104	32	91	87	0	389	370	126	105	108	33	93	90	0	0.683	0.732	0.751	0.767	1.790	0.715	0.743	120	501	478	459	-0.550	194	284	194	265	0
1	10	8	"PFF1222"	"F49677_3"	3430	23120	120	1476	1375	745	102	106	33	97	96	0	3501	3301	1594	105	107	18	100	100	0	0.405	0.398	0.390	0.357	1.669	0.393	0.891	120	514	4770	4469	-1.305	1374	3396	1273	3196	0
1	11	8	"PFF1225"	"F49959_1"	3640	23120	130	178	178	56	101	107	37	76	50	0	273	269	82	106	110	35	91	87	0	0.461	0.472	0.474	0.447	2.130	0.434	0.360	120	533	244	240	-1.117	77	167	77	163	0
1	12	8	"PFF1234"	"F50107_1"	3820	23100	150	105	110	33	96	100	33	21	6	0	123	126	32	104	108	35	33	8	0	0.474	0.636	0.922	0.778	4.105	4.577	0.020	156	508	28	36	-1.078	9	19	14	22	-50
1	13	8	"PFF1237"	"F50551_1"	4000	23130	120	133	138	39	92	95	25	64	45	0	237	228	71	102	104	16	91	89	0	0.304	0.365	0.414	0.372	2.806	0.323	0.249	120	455	176	172	-1.719	41	135	46	126	0
1	14	8	"PFF1239"	"F50598_1"	4210	23110	130	161	157	50	95	97	26	77	59	0	276	267	96	101	103	16	90	86	0	0.377	0.373	0.381	0.397	2.589	0.354	0.385	120	525	241	228	-1.407	66	175	62	166	0
1	15	8	"PFF1927"	"F960_2"	4400	23120	140	296	285	112	97	99	27	90	85	0	584	576	244	102	104	17	96	94	0	0.413	0.397	0.409	0.415	1.812	0.386	0.778	156	570	681	662	-1.276	199	482	188	474	0
1	16	8	"PFF1931"	"F960_7"	4590	23110	120	140	152	54	95	98	28	68	42	0	273	264	91	102	102	14	90	90	0	0.263	0.352	0.336	0.331	2.692	0.361	0.361	120	510	216	219	-1.926	45	171	57	162	0
1	17	8	"PFF1933"	"F9676_1"	4800	23110	110	343	372	192	98	100	28	92	90	0	570	539	279	101	103	17	97	96	0	0.522	0.626	0.654	0.625	2.085	0.614	0.754	80	471	714	712	-0.937	245	469	274	438	0
1	18	8	"PFI0003"	"I10209_1"	4970	23110	130	251	249	100	96	100	34	86	76	0	742	687	282	100	103	19	99	97	0	0.241	0.261	0.258	0.254	1.757	0.260	0.733	120	627	797	740	-2.050	155	642	153	587	0
1	19	8	"PFI0005"	"I1033_3"	5170	23110	120	3799	3829	1977	96	102	31	100	100	0	1831	1832	892	101	103	17	100	100	0	2.140	2.157	2.110	2.014	1.735	2.275	0.901	120	471	5433	5464	1.098	3703	1730	3733	1731	0
1	20	8	"PFI0009"	"I10565_1"	5350	23110	130	163	168	59	100	104	29	75	51	0	261	254	79	104	105	16	91	90	0	0.401	0.453	0.481	0.428	2.337	0.483	0.403	120	491	220	218	-1.317	63	157	68	150	0
1	21	8	"PFI0038"	"I1136_2"	5540	23110	130	174	170	53	101	105	28	77	60	0	175	175	46	104	105	17	86	80	0	1.028	0.972	0.895	1.009	2.490	1.197	0.361	120	535	144	140	0.040	73	71	69	71	0
1	22	8	"PFI0041"	"I11448_2"	5730	23110	150	24983	22947	11348	107	112	34	100	100	0	7171	6958	3233	104	106	19	100	100	0	3.520	3.332	3.341	3.105	1.598	3.475	0.921	156	777	31943	29694	1.816	24876	7067	22840	6854	0
1	1	9	"PFI0043"	"I11495_1"	1740	23320	120	7748	7457	3252	100	103	30	100	100	0	4675	4462	1821	104	106	18	100	100	0	1.673	1.688	1.745	1.647	1.390	1.726	0.924	120	563	12219	11715	0.743	7648	4571	7357	4358	0
1	2	9	"PFI0045"	"I11523_4"	1910	23320	120	1544	1371	512	99	103	32	100	100	0	1388	1222	459	104	106	18	100	100	0	1.125	1.138	1.129	1.134	1.429	1.117	0.906	120	521	2729	2390	0.170	1445	1284	1272	1118	0
1	3	9	"PFI0048"	"I1175_1"	2120	23320	140	183	190	67	97	100	30	82	64	0	261	255	78	102	103	16	93	89	0	0.541	0.608	0.615	0.556	2.205	0.665	0.485	156	658	245	246	-0.887	86	159	93	153	0
1	4	9	"PFI0053"	"I11857_2"	2300	23330	130	170	174	49	98	102	30	85	60	0	282	277	83	102	106	35	93	87	0	0.400	0.434	0.431	0.404	2.048	0.424	0.438	120	511	252	251	-1.322	72	180	76	175	0
1	5	9	"PFI0079"	"I12708_1"	2500	23310	130	259	263	105	102	107	40	86	75	0	329	323	122	104	107	34	90	84	0	0.698	0.735	0.708	0.723	1.983	0.757	0.723	120	602	382	380	-0.519	157	225	161	219	0
1	6	9	"PFI0085"	"I12812_3"	2690	23320	130	413	382	147	102	110	53	89	85	0	402	369	131	103	106	20	93	90	0	1.040	1.053	1.076	1.059	1.790	1.112	0.735	120	606	610	546	0.057	311	299	280	266	0
1	7	9	"PFI0087"	"I12861_2"	2870	23310	90	13718	15045	8861	105	118	60	100	100	0	22448	23682	15193	108	112	23	100	100	0	0.609	0.634	0.577	0.658	1.926	0.570	0.830	52	364	35953	38514	-0.715	13613	22340	14940	23574	0
1	8	9	"PFI0089"	"I12932_1"	3070	23310	140	202	200	78	101	114	59	67	37	0	355	344	151	106	118	135	72	43	0	0.406	0.416	0.425	0.461	2.825	0.426	0.403	156	625	350	337	-1.302	101	249	99	238	0
1	9	9	"PFI0099"	"I13128_2"	3260	23310	130	971	924	387	101	110	50	98	95	0	3117	3014	1278	104	125	165	100	99	0	0.289	0.283	0.289	0.274	1.528	0.266	0.884	120	499	3883	3733	-1.792	870	3013	823	2910	0
1	10	9	"PFI0102"	"I13218_1"	3430	23300	110	159	162	56	102	107	35	61	41	0	213	217	78	107	114	33	81	70	0	0.538	0.545	0.524	0.507	3.695	0.560	0.358	80	434	163	170	-0.895	57	106	60	110	0
1	11	9	"PFI0124"	"I13978_1"	3630	23320	120	391	390	149	102	106	35	94	90	0	438	393	129	104	110	37	93	91	0	0.865	0.997	0.973	0.955	1.983	1.029	0.758	120	548	623	577	-0.209	289	334	288	289	0
1	12	9	"PFI0126"	"I14041_1"	3830	23310	120	244	242	83	97	100	31	92	80	0	267	254	68	102	106	34	94	85	0	0.891	0.954	0.910	0.897	1.889	1.031	0.655	120	537	312	297	-0.167	147	165	145	152	0
1	13	9	"PFI0128"	"I14195_1"	4030	23310	140	950	914	437	95	98	26	96	95	0	1734	1621	741	101	102	15	100	100	0	0.524	0.539	0.530	0.505	1.753	0.539	0.912	156	581	2488	2339	-0.934	855	1633	819	1520	0
1	14	9	"PFI0131"	"I1431_1"	4200	23310	120	247	250	86	96	98	25	91	84	0	280	268	78	100	102	17	95	94	0	0.839	0.917	0.955	0.810	2.121	0.988	0.707	120	513	331	322	-0.253	151	180	154	168	0
1	15	9	"PFI0137"	"I14413_3"	4400	23300	130	733	704	261	96	100	27	99	98	0	1317	1219	451	101	103	20	100	100	0	0.524	0.544	0.543	0.536	1.711	0.521	0.881	120	607	1853	1726	-0.933	637	1216	608	1118	0
1	16	9	"PFI0141"	"I14670_1"	4600	23300	130	224	223	71	96	99	28	90	81	0	286	286	89	101	103	22	94	91	0	0.692	0.686	0.668	0.663	2.051	0.691	0.719	120	561	313	312	-0.531	128	185	127	185	0
1	17	9	"PFJ0122"	"J167_5"	4780	23300	120	119	122	33	96	98	27	43	20	0	131	131	29	100	102	16	69	49	0	0.742	0.839	1.118	1.088	3.627	2.050	0.071	120	587	54	57	-0.431	23	31	26	31	0
1	18	9	"PFJ0124"	"J167_7"	5000	23310	80	113	122	29	99	102	36	26	3	0	143	137	34	101	104	22	61	48	0	0.333	0.639	0.603	0.583	5.650	3.607	0.107	52	316	56	59	-1.585	14	42	23	36	0
1	19	9	"PFJ0128"	"J170_18"	5160	23290	110	169	164	58	98	105	42	62	36	0	242	249	106	101	105	27	86	77	0	0.504	0.446	0.490	0.481	2.351	0.361	0.410	80	452	212	214	-0.990	71	141	66	148	0
1	20	9	"PFJ0137"	"J171_6"	5340	23290	150	101	104	29	98	103	34	16	2	0	109	108	24	102	104	23	20	5	0	0.429	1.000	1.154	1.183	4.318	3.252	0.035	156	692	10	12	-1.222	3	7	6	6	-50
1	21	9	"PFJ0150"	"J181_2"	5540	23290	110	445	473	231	98	103	34	90	90	0	385	381	178	102	106	27	92	86	0	1.226	1.344	1.333	1.339	2.045	1.338	0.801	80	488	630	654	0.294	347	283	375	279	0
1	22	9	"PFJ0153"	"J181_9"	5730	23290	130	1887	1869	988	103	108	38	98	96	0	622	623	330	103	106	25	94	88	0	3.437	3.396	3.342	3.816	2.120	3.327	0.901	120	668	2303	2286	1.781	1784	519	1766	520	0
1	1	10	"PFJ0179"	"J198_2"	1740	23510	130	191	198	62	99	101	26	86	80	0	161	166	32	101	103	17	94	82	0	1.533	1.523	1.673	1.464	2.460	2.057	0.398	120	662	152	164	0.617	92	60	99	65	0
1	2	10	"PFJ0184"	"J206_1"	1930	23500	110	867	935	486	100	105	47	95	91	0	691	739	345	104	109	47	98	93	0	1.307	1.315	1.229	1.130	2.114	1.338	0.850	80	495	1354	1470	0.386	767	587	835	635	0
1	3	10	"PFJ0186"	"J206_6"	2130	23500	90	324	347	189	95	99	26	92	80	0	303	341	209	102	104	19	84	75	0	1.139	1.054	1.019	1.265	2.396	0.953	0.728	52	347	430	491	0.188	229	201	252	239	0
1	4	10	"PFJ0188"	"J212_1"	2310	23500	120	411	434	247	98	102	30	92	83	0	492	532	327	102	104	21	93	87	0	0.803	0.781	0.789	0.859	2.009	0.736	0.809	120	531	703	766	-0.317	313	390	336	430	0
1	5	10	"PFJ0190"	"J212_4"	2480	23510	80	121	126	38	97	103	42	34	7	0	153	150	45	103	106	22	65	55	0	0.480	0.617	0.686	0.650	2.832	0.964	0.147	52	304	74	76	-1.059	24	50	29	47	0
1	6	10	"PFJ0197"	"J218_1"	2700	23500	90	115	123	43	96	106	53	25	7	0	212	213	84	101	103	19	84	78	0	0.171	0.241	0.395	0.316	2.265	0.838	0.067	52	382	130	139	-2.546	19	111	27	112	0
1	7	10	"PFJ0220"	"J222_7"	2890	23510	120	138	149	55	99	107	42	47	25	0	299	303	129	103	107	21	88	85	0	0.199	0.250	0.298	0.251	2.733	0.249	0.282	120	575	235	250	-2.329	39	196	50	200	0
1	8	10	"PFJ0228"	"J227_3"	3060	23500	90	1669	1702	972	101	106	39	96	90	0	1179	1141	648	105	110	42	92	90	0	1.460	1.545	1.499	1.526	2.315	1.555	0.878	52	356	2642	2637	0.546	1568	1074	1601	1036	0
1	9	10	"PFJ0231"	"J22_1"	3270	23500	130	163	168	63	100	108	46	55	30	0	235	237	92	105	120	143	42	4	0	0.485	0.515	0.406	0.427	2.816	0.186	0.265	120	663	193	200	-1.045	63	130	68	132	0
1	10	10	"PFJ0233"	"J22_3"	3470	23500	150	108	121	70	99	105	34	21	8	0	111	113	24	104	110	29	20	3	0	1.286	2.444	1.308	1.405	3.849	3.622	0.085	156	631	16	31	0.363	9	7	22	9	-50
1	11	10	"PFJ0238"	"J232_6"	3630	23500	100	131	139	47	101	104	29	51	27	0	227	226	81	103	106	23	85	78	0	0.242	0.309	0.314	0.295	3.664	0.354	0.274	80	344	154	161	-2.047	30	124	38	123	0
1	12	10	"PFJ0242"	"J236_1"	3820	23500	110	254	255	99	101	103	31	82	76	0	413	385	163	102	107	33	90	87	0	0.492	0.544	0.527	0.534	1.854	0.566	0.757	80	469	464	437	-1.023	153	311	154	283	0
1	13	10	"PFJ0262"	"J248_1"	4000	23500	120	138	145	46	96	98	27	69	40	0	264	247	89	100	104	27	86	82	0	0.256	0.333	0.327	0.363	2.759	0.316	0.380	120	567	206	196	-1.965	42	164	49	147	0
1	14	10	"PFJ0264"	"J248_11"	4230	23510	100	109	120	58	94	97	26	40	20	0	144	150	63	101	103	19	68	53	0	0.349	0.531	0.719	0.685	4.198	0.807	0.153	80	462	58	75	-1.519	15	43	26	49	0
1	15	10	"PFJ0267"	"J248_5"	4390	23510	80	159	159	45	95	101	29	71	53	0	174	167	45	101	103	20	82	73	0	0.877	0.970	0.944	1.028	2.075	1.048	0.314	52	295	137	130	-0.190	64	73	64	66	0
1	16	10	"PFJ0271"	"J252_2"	4600	23500	130	276	272	95	99	101	31	90	85	0	318	307	100	100	103	22	94	90	0	0.812	0.836	0.888	0.850	1.946	0.884	0.732	120	646	395	380	-0.301	177	218	173	207	0
1	17	10	"PFJ0273"	"J252_4"	4790	23500	120	684	662	204	96	99	34	98	98	0	696	682	202	99	101	19	100	100	0	0.985	0.971	1.002	0.933	1.611	0.975	0.878	120	467	1185	1149	-0.022	588	597	566	583	0
1	18	10	"PFJ0275"	"J2541_2"	4960	23500	120	314	332	194	96	101	37	93	85	0	300	304	132	100	103	23	95	93	0	1.090	1.157	1.074	1.100	1.779	1.335	0.769	120	542	418	440	0.124	218	200	236	204	0
1	19	10	"PFK0357"	"Kn3479_1"	5170	23500	80	166	172	58	97	101	34	69	50	0	199	220	98	98	102	20	90	82	0	0.683	0.615	0.655	0.616	2.482	0.572	0.443	52	326	170	197	-0.550	69	101	75	122	0
1	20	10	"PFK0369"	"Kn3690_1"	5360	23490	110	508	532	293	97	103	35	97	92	0	732	861	527	101	104	26	100	98	0	0.651	0.572	0.530	0.584	1.860	0.544	0.870	80	530	1042	1195	-0.619	411	631	435	760	0
1	21	10	"PFK0371"	"Kn3698_1"	5570	23500	90	555	659	477	101	106	36	86	84	0	488	488	297	102	107	26	86	82	0	1.176	1.446	1.392	1.416	2.572	1.588	0.805	52	373	840	944	0.234	454	386	558	386	0
1	22	10	"PFK0373"	"Kn3698_4"	5750	23490	100	201	240	133	98	99	28	81	67	0	280	382	264	100	103	35	85	73	0	0.572	0.504	0.496	0.503	2.351	0.476	0.771	80	443	283	424	-0.805	103	180	142	282	0
1	1	11	"PFK0375"	"Kn3744_1"	1750	23700	120	383	936	1030	96	99	26	96	86	0	524	1341	1526	101	103	17	100	100	0	0.678	0.677	0.612	0.642	2.159	0.659	0.884	120	594	710	2080	-0.560	287	423	840	1240	0
1	2	11	"PFK0378"	"Kn3773_1"	1940	23700	130	195	202	69	100	106	46	81	50	0	357	353	115	104	108	45	97	87	0	0.375	0.410	0.412	0.394	1.894	0.379	0.539	120	566	348	351	-1.413	95	253	102	249	0
1	3	11	"PFK0408"	"Kn4447_1"	2130	23700	140	187	193	67	100	103	28	81	66	0	196	198	56	105	106	21	89	79	0	0.956	1.000	1.048	0.972	2.177	1.145	0.504	156	675	178	186	-0.065	87	91	93	93	0
1	4	11	"PFK0410"	"Kn4524_1"	2330	23700	110	294	316	163	100	104	31	86	81	0	433	436	220	103	105	19	91	91	0	0.588	0.649	0.668	0.590	2.443	0.644	0.757	80	442	524	549	-0.766	194	330	216	333	0
1	5	11	"PFK0412"	"Kn459_3"	2510	23700	140	1630	1483	780	98	105	43	95	93	0	1682	1466	671	102	104	18	100	100	0	0.970	1.015	1.027	0.891	1.948	1.051	0.899	156	664	3112	2749	-0.045	1532	1580	1385	1364	0
1	6	11	"PFK0415"	"Kn4670_1"	2700	23690	90	138	151	63	97	102	51	36	13	0	169	175	65	103	104	15	80	71	0	0.621	0.750	0.671	0.761	3.255	0.980	0.130	52	358	107	126	-0.687	41	66	54	72	0
1	7	11	"PFK0423"	"Kn4895_2"	2880	23690	130	160	159	53	97	103	34	67	47	0	204	198	66	102	105	17	86	79	0	0.618	0.646	0.707	0.672	2.489	0.734	0.363	120	606	165	158	-0.695	63	102	62	96	0
1	8	11	"PFK0431"	"Kn5081_1"	3080	23700	130	349	340	128	98	109	49	90	85	0	891	825	304	105	110	41	99	96	0	0.319	0.336	0.358	0.326	1.971	0.331	0.788	120	658	1037	962	-1.647	251	786	242	720	0
1	9	11	"PFK0462"	"Kn585_3"	3270	23700	90	228	313	201	98	109	52	73	53	0	570	707	485	107	110	35	100	90	0	0.281	0.358	0.340	0.332	1.852	0.356	0.796	52	376	593	815	-1.833	130	463	215	600	0
1	10	11	"PFK0466"	"Kn588_2"	3460	23690	130	370	362	147	97	103	39	90	88	0	745	689	269	103	107	25	99	98	0	0.425	0.452	0.437	0.408	1.820	0.436	0.837	120	569	915	851	-1.234	273	642	265	586	0
1	11	11	"PFK0469"	"Kn5905_4"	3650	23680	130	165	170	53	99	105	40	70	40	0	336	317	102	102	105	21	95	94	0	0.282	0.330	0.324	0.329	2.071	0.316	0.279	120	572	300	286	-1.826	66	234	71	215	0
1	12	11	"PFK0476"	"Kn603_2"	3850	23680	110	17709	18042	7829	100	104	36	100	100	0	5693	5817	2781	102	109	49	100	100	0	3.150	3.139	3.099	3.260	1.844	3.123	0.916	80	494	23200	23657	1.655	17609	5591	17942	5715	0
1	13	11	"PFK0484"	"Kn656_1"	4020	23690	110	543	541	261	95	99	29	97	92	0	345	342	133	102	107	47	90	82	0	1.844	1.858	1.832	1.850	1.892	2.019	0.831	80	449	691	686	0.883	448	243	446	240	0
1	14	11	"PFK0486"	"Kn657_2"	4220	23690	110	265	291	148	93	95	24	88	81	0	753	732	389	102	102	15	97	93	0	0.264	0.314	0.293	0.283	2.190	0.301	0.737	80	476	823	828	-1.920	172	651	198	630	0
1	15	11	"PFK0519"	"Kn819_1"	4410	23690	140	3840	3391	1904	98	103	37	98	98	0	2703	2504	1315	102	108	40	98	98	0	1.439	1.371	1.389	1.244	1.696	1.427	0.908	156	634	6343	5695	0.525	3742	2601	3293	2402	0
1	16	11	"PFK0523"	"Kn8362_1"	4580	23690	110	306	305	139	99	107	46	86	73	0	412	399	165	103	113	55	88	83	0	0.670	0.696	0.663	0.637	1.737	0.702	0.789	80	427	516	502	-0.578	207	309	206	296	0
1	17	11	"PFK0526"	"Kn8409_1"	4790	23680	120	257	259	96	95	100	36	91	79	0	412	387	143	101	105	32	91	90	0	0.521	0.573	0.587	0.591	2.093	0.557	0.712	120	551	473	450	-0.941	162	311	164	286	0
1	18	11	"PFK0538"	"Kn906_1"	4980	23680	130	324	329	131	97	104	61	86	76	0	537	493	183	101	110	94	90	84	0	0.521	0.592	0.602	0.567	1.730	0.587	0.755	120	572	663	624	-0.942	227	436	232	392	0
1	19	11	"PFK0541"	"Kn918_1"	5170	23680	130	1323	1220	597	97	106	63	97	91	0	2906	2731	1276	100	115	117	100	100	0	0.437	0.427	0.413	0.382	1.597	0.418	0.915	120	574	4032	3754	-1.195	1226	2806	1123	2631	0
1	20	11	"PFK0549"	"Kn945_1"	5360	23680	130	585	548	218	97	102	38	99	93	0	1236	1144	460	103	111	56	100	96	0	0.431	0.433	0.435	0.418	1.490	0.420	0.901	120	537	1621	1492	-1.215	488	1133	451	1041	0
1	21	11	"PFK1038"	"Ks510_8"	5550	23680	140	1014	979	467	100	108	47	96	94	0	559	539	244	103	107	26	95	93	0	2.004	2.016	1.986	2.079	1.893	2.039	0.906	156	566	1370	1315	1.003	914	456	879	436	0
1	22	11	"PFK1040"	"Ks51_11"	5740	23680	140	471	440	173	97	105	54	94	89	0	548	513	207	100	104	31	95	91	0	0.835	0.831	0.800	0.846	1.603	0.836	0.836	156	745	822	756	-0.260	374	448	343	413	0
1	1	12	"PFK1042"	"Ks51_2"	1750	23900	130	121	123	34	95	98	27	47	22	0	134	144	45	101	102	18	74	43	0	0.788	0.651	0.900	0.855	3.497	0.813	0.112	120	648	59	71	-0.344	26	33	28	43	0
1	2	12	"PFK1044"	"Ks51_4"	1940	23890	130	447	442	182	98	103	29	92	90	0	538	515	207	104	106	22	96	94	0	0.804	0.837	0.845	0.847	1.726	0.804	0.803	120	543	783	755	-0.314	349	434	344	411	0
1	3	12	"PFK1046"	"Ks51_6"	2130	23890	130	159	159	48	100	102	28	73	51	0	206	197	56	105	106	18	89	80	0	0.584	0.641	0.675	0.647	2.382	0.643	0.332	120	500	160	151	-0.776	59	101	59	92	0
1	4	12	"PFK1048"	"Ks532_3"	2320	23890	120	143	145	44	101	102	29	58	35	0	143	140	35	104	106	18	73	53	0	1.077	1.222	1.143	1.145	2.648	1.990	0.174	120	469	81	80	0.107	42	39	44	36	0
1	5	12	"PFK1074"	"Ks56_11"	2510	23890	140	175	181	57	99	104	43	76	43	0	186	185	52	103	104	16	88	85	0	0.916	1.000	0.913	0.959	2.492	1.113	0.370	156	559	159	164	-0.127	76	83	82	82	0
1	6	12	"PFK1076"	"Ks56_16"	2700	23890	140	158	165	48	98	103	42	69	29	0	164	164	47	104	105	16	79	73	0	1.000	1.117	1.156	1.162	2.725	3.508	0.126	156	586	120	127	0.000	60	60	67	60	0
1	7	12	"PFK1078"	"Ks56_18"	2880	23900	130	127	131	43	97	103	36	42	15	0	267	248	84	104	107	20	88	85	0	0.184	0.236	0.258	0.267	2.740	0.219	0.096	120	531	193	178	-2.442	30	163	34	144	0
1	8	12	"PFK1080"	"Ks56_23"	3080	23890	130	184	190	64	98	111	54	74	37	0	267	243	83	104	108	32	85	80	0	0.528	0.662	0.699	0.702	2.537	0.684	0.373	120	571	249	231	-0.922	86	163	92	139	0
1	9	12	"PFK1082"	"Ks56_26"	3310	23900	150	103	111	37	100	110	53	10	1	0	110	118	33	105	111	40	17	3	0	0.600	0.846	1.140	1.051	3.455	2.855	0.031	156	628	8	24	-0.737	3	5	11	13	-50
1	10	12	"PFK1085"	"Ks56_32"	3450	23890	130	537	511	232	100	106	50	90	85	0	582	533	230	102	108	37	92	86	0	0.910	0.954	0.951	0.915	1.829	0.950	0.858	120	483	917	842	-0.135	437	480	411	431	0
1	11	12	"PFK1110"	"Ks624_12"	3650	23880	140	139	142	48	98	103	39	50	16	0	292	281	105	102	105	21	89	87	0	0.216	0.246	0.247	0.242	2.889	0.250	0.179	156	652	231	223	-2.212	41	190	44	179	0
1	12	12	"PFK1113"	"Ks624_4"	3840	23890	130	326	319	126	96	102	33	92	85	0	411	382	137	101	105	42	90	89	0	0.742	0.794	0.753	0.762	1.737	0.808	0.761	120	481	540	504	-0.431	230	310	223	281	0
1	13	12	"PFK1115"	"Ks625_10"	4010	23870	150	102	104	29	96	100	34	18	3	0	106	110	32	102	106	53	6	1	0	1.500	1.000	0.942	1.023	4.355	2.570	0.035	156	569	10	16	0.585	6	4	8	8	-50
1	14	12	"PFK1117"	"Ks625_14"	4220	23880	130	576	542	241	96	98	33	95	90	0	930	865	366	101	104	42	95	95	0	0.579	0.584	0.569	0.585	1.833	0.572	0.879	120	489	1309	1210	-0.788	480	829	446	764	0
1	15	12	"PFK1119"	"Ks625_7"	4400	23890	120	175	176	58	98	99	25	78	66	0	285	255	95	102	104	19	89	81	0	0.421	0.510	0.539	0.509	2.415	0.513	0.525	120	431	260	231	-1.249	77	183	78	153	0
1	16	12	"PFK1122"	"Ks646_2"	4610	23880	140	271	284	114	97	105	40	87	82	0	294	286	107	103	114	53	85	75	0	0.911	1.022	1.033	0.954	1.926	0.958	0.704	156	620	365	370	-0.134	174	191	187	183	0
1	17	12	"PFK1144"	"Ks66_16"	4780	23890	120	179	182	66	98	101	30	76	61	0	451	418	160	104	110	36	92	89	0	0.233	0.268	0.257	0.263	2.344	0.255	0.530	120	505	428	398	-2.099	81	347	84	314	0
1	18	12	"PFK1146"	"Ks66_3"	5010	23880	110	134	136	50	99	101	29	52	25	0	149	147	45	104	108	26	65	41	0	0.778	0.860	0.703	0.676	4.005	1.598	0.119	80	453	80	80	-0.363	35	45	37	43	0
1	19	12	"PFK1149"	"Ks66_7"	5180	23880	140	317	348	277	99	105	64	91	78	0	278	267	77	104	122	130	67	9	0	1.253	1.528	1.322	1.387	2.007	1.814	0.292	156	496	392	412	0.325	218	174	249	163	0
1	20	12	"PFK1151"	"Ks68_13"	5370	23890	140	1104	1065	455	99	103	37	97	95	0	2551	2199	899	105	114	63	100	98	0	0.411	0.461	0.464	0.440	1.608	0.464	0.917	156	393	3451	3060	-1.283	1005	2446	966	2094	0
1	21	12	"PFK1153"	"Ks692_12"	5530	23860	150	102	104	27	100	107	48	5	0	0	112	118	31	105	111	43	16	2	0	0.286	0.308	0.804	0.804	3.699	9.250	0.005	156	467	9	17	-1.807	2	7	4	13	-50
1	22	12	"PFK1155"	"Ks692_6"	5730	23890	130	129	137	65	98	105	43	34	10	0	140	138	39	102	104	19	66	49	0	0.816	1.083	0.953	0.933	3.268	2.235	0.117	120	593	69	75	-0.294	31	38	39	36	0
1	1	13	"PFM0107"	"M17691_2"	1760	24080	120	228	234	90	96	97	26	88	81	0	329	331	135	101	102	19	93	89	0	0.579	0.600	0.586	0.624	2.311	0.582	0.645	120	553	360	368	-0.788	132	228	138	230	0
1	2	13	"PFM0110"	"M18079_3"	1950	24080	120	449	468	238	98	99	26	95	90	0	443	454	223	105	105	17	95	94	0	1.038	1.060	1.033	1.100	1.977	1.066	0.815	120	464	689	719	0.054	351	338	370	349	0
1	3	13	"PFM0112"	"M18079_5"	2140	24080	120	265	357	271	100	100	26	83	71	0	549	1090	1092	106	108	18	100	100	0	0.372	0.261	0.252	0.253	2.609	0.231	0.801	120	398	608	1241	-1.425	165	443	257	984	0
1	4	13	"PFM0116"	"M18377_2"	2300	24070	150	103	104	28	101	103	30	14	4	0	112	116	24	104	106	17	34	16	0	0.250	0.250	1.000	1.199	3.492	10.433	0.004	156	561	10	15	-2.000	2	8	3	12	-50
1	5	13	"PFM0118"	"M1840_2"	2530	24070	110	174	181	76	99	102	30	71	53	0	263	283	127	103	104	16	92	87	0	0.469	0.456	0.534	0.526	2.774	0.468	0.573	80	483	235	262	-1.093	75	160	82	180	0
1	6	13	"PFM0121"	"M18869_1"	2710	24080	110	284	294	136	99	102	29	88	81	0	679	730	434	105	107	18	97	91	0	0.322	0.312	0.334	0.364	2.639	0.290	0.762	80	439	759	820	-1.634	185	574	195	625	0
1	7	13	"PFM0142"	"M196_6"	2890	24060	100	173	193	116	98	101	29	72	58	0	265	313	188	105	107	21	86	82	0	0.469	0.457	0.422	0.498	4.129	0.320	0.217	80	369	235	303	-1.093	75	160	95	208	0
1	8	13	"PFM0144"	"M196_8"	3070	24060	110	227	321	201	100	107	40	77	63	0	1017	1199	902	104	108	21	100	100	0	0.139	0.202	0.198	0.200	2.075	0.194	0.656	80	405	1040	1316	-2.846	127	913	221	1095	0
1	9	13	"PFM0148"	"M19895_2"	3250	24060	150	111	132	69	99	109	53	26	8	0	121	148	65	104	108	28	39	28	0	0.706	0.750	0.783	0.902	3.915	1.664	0.145	156	570	29	77	-0.503	12	17	33	44	-50
1	10	13	"PFM0152"	"M20060_1"	3460	24060	80	198	200	79	97	107	55	63	42	0	241	232	117	102	108	36	73	61	0	0.727	0.792	0.691	0.736	2.979	0.787	0.385	52	302	240	233	-0.461	101	139	103	130	0
1	11	13	"PFM0154"	"M20186_2"	3650	24060	80	142	168	86	96	103	35	61	40	0	285	370	275	103	107	24	76	73	0	0.253	0.270	0.286	0.330	3.336	0.236	0.435	52	296	228	339	-1.984	46	182	72	267	0
1	12	13	"PFM0156"	"M20989_1"	3830	24060	100	184	248	166	97	100	30	72	60	0	577	734	580	101	104	18	91	87	0	0.183	0.239	0.283	0.289	2.795	0.238	0.711	80	378	563	784	-2.452	87	476	151	633	0
1	13	13	"PFM0179"	"M22143_2"	4010	24040	130	139	140	48	96	99	30	59	35	0	217	208	83	101	108	38	75	61	0	0.371	0.411	0.489	0.446	2.654	0.426	0.414	120	476	159	151	-1.432	43	116	44	107	0
1	14	13	"PFM0182"	"M22193_2"	4200	24040	130	641	591	264	97	106	67	90	83	0	514	479	208	101	115	73	88	83	0	1.317	1.307	1.332	1.352	1.671	1.299	0.827	120	517	957	872	0.397	544	413	494	378	0
1	15	13	"PFM0184"	"M22193_8"	4390	24040	120	164	169	66	96	102	53	55	29	0	311	314	156	101	108	50	82	68	0	0.324	0.343	0.365	0.371	2.523	0.290	0.529	120	493	278	286	-1.627	68	210	73	213	0
1	16	13	"PFM0186"	"M22451_2"	4570	24070	80	108	111	35	95	98	27	36	11	0	119	124	50	101	103	15	53	46	0	0.722	0.696	0.706	0.665	2.597	0.663	0.138	52	294	31	39	-0.469	13	18	16	23	0
1	17	13	"PFM0193"	"M22678_3"	4760	24060	100	479	545	327	97	100	40	91	86	0	904	1020	582	105	109	36	97	95	0	0.478	0.490	0.506	0.474	2.410	0.487	0.792	80	409	1181	1363	-1.065	382	799	448	915	0
1	18	13	"PFM0196"	"M2305_1"	4930	24040	110	304	329	167	101	122	87	73	55	0	190	189	81	107	116	38	70	53	0	2.446	2.780	2.416	2.351	2.011	2.790	0.660	80	483	286	310	1.290	203	83	228	82	0
1	19	13	"PFM0218"	"M24561_3"	5140	24050	120	189	187	71	96	107	54	67	43	0	482	441	211	103	115	71	83	71	0	0.245	0.269	0.267	0.272	2.318	0.292	0.629	120	415	472	429	-2.027	93	379	91	338	0
1	20	13	"PFM0224"	"M24933_22"	5340	24040	150	132	135	42	96	99	31	52	23	0	137	138	37	102	111	69	18	0	0	1.029	1.083	1.174	1.060	3.364	1.395	0.173	156	410	71	75	0.041	36	35	39	36	-50
1	21	13	"PFM0227"	"M24933_9"	5510	24060	120	165	179	87	98	101	31	74	55	0	198	198	54	102	104	18	90	87	0	0.698	0.844	0.803	0.790	2.134	1.251	0.460	120	375	163	177	-0.519	67	96	81	96	0
1	22	13	"PFM0229"	"M25032_3"	5720	24050	140	315	313	126	98	104	34	91	82	0	693	695	287	104	107	22	97	97	0	0.368	0.364	0.359	0.343	1.792	0.364	0.809	156	666	806	806	-1.441	217	589	215	591	0
1	1	14	"PFM0231"	"M2511_3"	1710	24270	130	145	148	38	99	100	28	70	38	0	178	183	47	104	106	19	93	81	0	0.622	0.620	0.642	0.662	2.672	0.688	0.259	120	632	120	128	-0.686	46	74	49	79	0
1	2	14	"PFM0234"	"M25344_2"	1920	24250	130	384	379	160	99	104	45	90	84	0	304	290	97	105	110	33	91	84	0	1.432	1.514	1.543	1.442	1.627	1.599	0.789	120	585	484	465	0.518	285	199	280	185	0
1	3	14	"PFM0693"	"M50721_5"	2130	24250	120	313	331	141	98	99	32	90	85	0	455	431	168	106	109	25	95	91	0	0.616	0.717	0.682	0.677	2.128	0.709	0.733	120	492	564	558	-0.699	215	349	233	325	0
1	4	14	"PFM0695"	"M51089_1"	2320	24240	110	176	193	75	99	105	35	83	55	0	281	280	90	106	110	35	90	85	0	0.440	0.540	0.477	0.495	2.673	0.605	0.369	80	417	252	268	-1.184	77	175	94	174	0
1	5	14	"PFM0698"	"M51323_1"	2480	24250	110	967	924	343	101	112	76	97	93	0	1459	1341	488	105	126	155	97	95	0	0.640	0.666	0.667	0.645	1.420	0.636	0.907	80	499	2220	2059	-0.645	866	1354	823	1236	0
1	6	14	"PFM0702"	"M5172_2"	2700	24260	120	174	177	50	99	105	54	66	27	0	263	258	76	105	113	87	80	39	0	0.475	0.510	0.524	0.490	2.126	0.536	0.500	120	553	233	231	-1.075	75	158	78	153	0
1	7	14	"PFM0705"	"M52114_1"	2880	24240	120	335	323	129	98	101	31	93	87	0	838	804	329	105	116	68	95	93	0	0.323	0.322	0.297	0.297	1.752	0.297	0.753	120	526	970	924	-1.629	237	733	225	699	0
1	8	14	"PFM0710"	"M52423_1"	3080	24250	120	507	460	191	99	106	44	94	87	0	746	685	280	107	113	41	92	91	0	0.638	0.625	0.632	0.641	1.777	0.623	0.843	120	531	1047	939	-0.647	408	639	361	578	0
1	9	14	"PFM0728"	"M53642_4"	3260	24250	130	190	186	60	98	107	48	70	45	0	463	454	184	105	118	144	85	63	0	0.257	0.252	0.257	0.249	2.237	0.225	0.456	120	537	450	437	-1.960	92	358	88	349	0
1	10	14	"PFM0732"	"M53850_1"	3450	24240	130	506	485	210	99	110	58	91	88	0	2519	2487	1253	105	139	253	95	88	0	0.169	0.162	0.159	0.164	1.649	0.149	0.857	120	625	2821	2768	-2.568	407	2414	386	2382	0
1	11	14	"PFM0734"	"M53930_1"	3640	24240	120	595	579	284	97	109	59	92	85	0	787	745	348	105	125	141	90	81	0	0.730	0.753	0.746	0.716	1.852	0.760	0.898	120	516	1180	1122	-0.454	498	682	482	640	0
1	12	14	"PFM0738"	"M54370_2"	3820	24250	150	110	115	44	94	100	41	21	3	0	120	118	22	102	111	66	0	0	0	0.889	1.313	1.074	1.071	3.585	5.454	0.038	156	687	34	37	-0.170	16	18	21	16	-50
1	13	14	"PFM0742"	"M5455_1"	4020	24240	120	841	798	388	94	98	27	98	94	0	644	622	305	102	107	30	95	91	0	1.378	1.354	1.386	1.343	2.004	1.310	0.902	120	530	1289	1224	0.463	747	542	704	520	0
1	14	14	"PFM0744"	"M5455_6"	4190	24260	120	133	135	40	95	105	63	28	1	0	174	172	50	104	113	61	57	12	0	0.543	0.588	0.655	0.607	3.006	0.642	0.192	120	519	108	108	-0.881	38	70	40	68	0
1	15	14	"PFM0765"	"M55888_4"	4370	24250	110	143	141	43	95	100	30	57	37	0	247	240	83	102	111	45	81	73	0	0.331	0.333	0.369	0.349	2.432	0.341	0.342	80	486	193	184	-1.595	48	145	46	138	0
1	16	14	"PFM0770"	"M55941_1"	4580	24250	150	94	95	25	94	100	37	7	1	0	103	104	18	101	109	38	4	0	0	0.000	0.333	1.667	1.531	4.061	12.090	0.008	156	761	2	4	Error	0	2	1	3	-50
1	17	14	"PFM0772"	"M56059_1"	4780	24240	100	145	149	47	97	100	33	68	37	0	342	377	200	103	105	22	96	91	0	0.201	0.190	0.222	0.208	2.357	0.165	0.424	80	405	287	326	-2.316	48	239	52	274	0
1	18	14	"PFM0780"	"M56462_2"	4950	24250	120	3225	2973	1415	103	157	311	92	88	0	1088	1021	476	103	128	139	87	83	0	3.170	3.126	3.075	3.279	1.569	3.085	0.935	120	505	4107	3788	1.664	3122	985	2870	918	0
1	19	14	"PFM0782"	"M56512_15"	5140	24220	150	118	125	46	100	138	264	0	0	0	122	124	26	103	125	126	0	0	0	0.947	1.190	1.263	1.172	4.281	0.434	0.278	156	686	37	46	-0.078	18	19	25	21	-50
1	20	14	"PFM0785"	"M56710_1"	5350	24240	130	627	588	257	98	102	31	95	92	0	422	400	140	101	104	27	95	92	0	1.648	1.639	1.615	1.550	1.754	1.723	0.843	120	517	850	789	0.721	529	321	490	299	0
1	21	14	"PFM0809"	"M58416_1"	5530	24240	150	105	108	30	98	103	32	20	4	0	107	109	21	99	102	24	23	4	0	0.875	1.000	1.250	1.446	4.114	7.914	0.030	156	554	15	20	-0.193	7	8	10	10	-50
1	22	14	"PFM0815"	"M58784_1"	5720	24240	150	98	105	29	98	103	33	16	5	0	113	115	22	102	106	22	27	9	0	0.000	0.538	1.800	1.554	4.198	16.872	0.003	156	811	11	20	Error	0	11	7	13	-50
1	1	15	"PFM0817"	"M58847_5"	1740	24450	120	414	396	153	100	102	27	95	93	0	614	536	207	106	108	21	95	91	0	0.618	0.688	0.684	0.697	1.696	0.675	0.827	120	556	822	726	-0.694	314	508	296	430	0
1	2	15	"PFM0820"	"M5894_7"	1910	24460	120	153	164	53	99	105	44	60	27	0	295	284	87	104	111	34	91	87	0	0.283	0.361	0.349	0.315	2.597	0.334	0.389	120	511	245	245	-1.823	54	191	65	180	0
1	3	15	"PFM0824"	"M59170_6"	2120	24450	150	109	111	30	98	106	49	10	0	0	124	126	26	105	110	33	30	3	0	0.579	0.619	0.866	0.855	3.939	2.343	0.138	156	703	30	34	-0.788	11	19	13	21	-50
1	4	15	"PFM0828"	"M59497_4"	2310	24450	130	462	444	171	95	100	32	95	91	0	1038	918	387	105	110	36	95	93	0	0.393	0.429	0.430	0.440	1.799	0.402	0.862	120	577	1300	1162	-1.346	367	933	349	813	0
1	5	15	"PFN0330"	"N134_61"	2500	24450	130	149	150	45	98	108	72	30	2	0	214	215	61	105	124	145	27	0	0	0.468	0.473	0.486	0.488	2.391	0.432	0.528	120	569	160	162	-1.096	51	109	52	110	0
1	6	15	"PFN0332"	"N134_67"	2670	24450	120	258	259	89	100	102	28	87	86	0	487	477	173	104	110	47	94	92	0	0.413	0.426	0.433	0.406	2.028	0.377	0.687	120	467	541	532	-1.277	158	383	159	373	0
1	7	15	"PFN0334"	"N134_74"	2880	24450	120	251	250	90	99	104	33	89	80	0	277	269	97	104	113	63	80	68	0	0.879	0.915	0.876	0.865	2.361	0.940	0.650	120	628	325	316	-0.187	152	173	151	165	0
1	8	15	"PFN0336"	"N134_76"	3080	24440	100	287	286	116	96	104	42	87	80	0	545	519	210	106	114	44	92	91	0	0.435	0.460	0.501	0.449	1.918	0.437	0.679	80	444	630	603	-1.201	191	439	190	413	0
1	9	15	"PFN0338"	"N134_78"	3260	24440	110	162	161	46	100	104	36	68	41	0	265	276	100	105	111	35	90	82	0	0.387	0.357	0.390	0.378	2.080	0.344	0.383	80	518	222	232	-1.368	62	160	61	171	0
1	10	15	"PFN0342"	"N134_83"	3460	24450	100	715	742	476	103	112	53	91	83	0	1392	1462	847	106	149	290	86	80	0	0.476	0.471	0.438	0.378	2.234	0.487	0.882	80	461	1898	1995	-1.071	612	1286	639	1356	0
1	11	15	"PFN0360"	"N135_22"	3650	24450	120	135	140	37	100	113	78	14	0	0	222	213	68	105	121	87	65	15	0	0.299	0.370	0.367	0.336	2.406	1.073	0.244	120	501	152	148	-1.741	35	117	40	108	0
1	12	15	"PFN0363"	"N135_27"	3800	24450	110	183	183	52	98	98	26	90	76	0	216	218	55	104	110	31	91	85	0	0.759	0.746	0.739	0.744	2.347	0.705	0.396	80	400	197	199	-0.398	85	112	85	114	0
1	13	15	"PFN0365"	"N135_7"	4000	24450	100	217	221	80	96	97	26	90	75	0	362	355	130	103	107	30	95	88	0	0.467	0.496	0.462	0.478	2.099	0.483	0.641	80	435	380	377	-1.098	121	259	125	252	0
1	14	15	"PFN0367"	"N135_9"	4190	24450	120	197	194	64	95	98	27	86	75	0	328	314	109	102	106	30	91	88	0	0.451	0.467	0.483	0.431	2.300	0.431	0.568	120	499	328	311	-1.148	102	226	99	212	0
1	15	15	"PFN0369"	"N136_13"	4400	24440	120	296	298	124	96	100	32	91	87	0	469	465	202	101	112	48	90	85	0	0.543	0.555	0.544	0.586	2.106	0.511	0.689	120	531	568	566	-0.880	200	368	202	364	0
1	16	15	"PFN0371"	"N136_16"	4590	24450	130	127	131	46	95	98	34	46	17	0	154	155	36	100	104	30	79	39	0	0.593	0.655	0.724	0.724	2.781	1.397	0.235	120	561	86	91	-0.755	32	54	36	55	0
1	17	15	"PFN0390"	"N137_31"	4780	24440	130	238	226	78	96	100	37	85	76	0	384	344	138	103	105	26	86	85	0	0.505	0.539	0.534	0.601	2.314	0.530	0.618	120	599	423	371	-0.985	142	281	130	241	0
1	18	15	"PFN0393"	"N137_38"	4970	24440	150	100	103	28	100	129	267	0	0	0	109	109	20	103	119	121	0	0	0	0.000	0.500	1.227	1.357	3.740	2.322	0.888	156	662	6	9	Error	0	6	3	6	-50
1	19	15	"PFN0395"	"N137_4"	5140	24450	120	195	200	73	99	103	29	81	67	0	370	355	126	102	106	29	94	90	0	0.358	0.399	0.421	0.364	2.034	0.381	0.589	120	484	364	354	-1.481	96	268	101	253	0
1	20	15	"PFN0398"	"N137_44"	5350	24440	120	158	157	47	100	103	30	69	46	0	294	291	91	101	106	30	95	88	0	0.301	0.300	0.331	0.312	2.460	0.294	0.415	120	563	251	247	-1.734	58	193	57	190	0
1	21	15	"PFN0400"	"N137_5"	5540	24440	130	143	147	49	99	107	73	25	3	0	261	258	95	100	103	18	88	85	0	0.273	0.304	0.362	0.347	2.487	0.474	0.111	120	612	205	206	-1.871	44	161	48	158	0
1	22	15	"PFN0403"	"N137_53"	5740	24460	110	110	115	34	97	109	83	5	0	0	131	127	29	101	105	27	51	20	0	0.433	0.692	0.922	0.814	3.767	2.361	0.178	80	539	43	44	-1.206	13	30	18	26	0
1	1	16	"PFN0420"	"N138_29"	1720	24660	120	156	164	55	100	103	31	73	45	0	158	159	43	105	109	38	61	26	0	1.057	1.185	1.213	1.239	2.431	0.948	0.239	120	569	109	118	0.079	56	53	64	54	0
1	2	16	"PFN0422"	"N138_30"	1920	24650	120	164	167	44	98	105	42	72	35	0	234	230	62	104	108	23	92	89	0	0.508	0.548	0.597	0.593	2.334	0.510	0.340	120	575	196	195	-0.978	66	130	69	126	0
1	3	16	"PFN0427"	"N138_36"	2120	24650	120	137	142	41	99	106	45	44	14	0	155	150	38	103	106	26	72	49	0	0.731	0.915	1.056	0.955	3.522	2.266	0.211	120	476	90	90	-0.453	38	52	43	47	0
1	4	16	"PFN0429"	"N138_39"	2310	24640	120	221	222	74	97	102	28	89	80	0	599	553	249	104	111	43	89	86	0	0.251	0.278	0.258	0.281	2.253	0.231	0.659	120	502	619	574	-1.997	124	495	125	449	0
1	5	16	"PFN0431"	"N138_43"	2480	24650	120	295	289	108	97	102	33	88	86	0	621	598	271	104	116	71	88	85	0	0.383	0.389	0.376	0.394	1.927	0.352	0.768	120	480	715	686	-1.385	198	517	192	494	0
1	6	16	"PFN0435"	"N138_51"	2700	24630	150	98	107	38	98	102	34	18	7	0	111	114	25	103	111	58	5	0	0	0.000	0.818	1.433	1.609	3.756	0.485	0.065	156	706	8	20	Error	0	8	9	11	-50
1	7	16	"PFN0839"	"N163_7"	2900	24650	80	199	213	82	97	104	39	82	63	0	291	300	109	101	104	20	98	98	0	0.537	0.583	0.585	0.477	2.441	0.627	0.425	52	315	292	315	-0.897	102	190	116	199	0
1	8	16	"PFN0843"	"N164_7"	3080	24640	120	248	246	91	99	104	36	90	79	0	541	541	231	103	110	42	93	90	0	0.340	0.336	0.342	0.380	2.456	0.291	0.630	120	590	587	585	-1.556	149	438	147	438	0
1	9	16	"PFN0846"	"N165_14"	3270	24640	100	490	476	239	101	107	46	83	81	0	385	383	198	104	110	34	82	78	0	1.384	1.344	1.302	1.225	2.152	1.308	0.811	80	412	670	654	0.469	389	281	375	279	0
1	10	16	"PFN0848"	"N165_16"	3450	24640	120	3213	3559	2972	98	104	43	100	99	0	5313	6431	5349	106	111	28	100	100	0	0.598	0.547	0.508	0.517	1.684	0.538	0.911	120	556	8322	9786	-0.741	3115	5207	3461	6325	0
1	11	16	"PFN0852"	"N165_8"	3650	24640	130	181	186	68	96	101	62	60	30	0	228	225	73	105	110	34	86	75	0	0.691	0.750	0.768	0.675	2.121	1.518	0.491	120	477	208	210	-0.533	85	123	90	120	0
1	12	16	"PFN0854"	"N166_2"	3830	24630	150	100	106	33	95	99	58	8	0	0	116	119	33	102	109	36	14	4	0	0.357	0.647	1.131	1.261	4.020	0.779	0.078	156	530	19	28	-1.485	5	14	11	17	-50
1	13	16	"PFN0877"	"N168_9"	4020	24630	150	99	98	24	95	97	27	14	1	0	109	112	22	101	108	34	10	1	0	0.500	0.273	1.000	1.045	4.136	0.851	0.049	156	619	12	14	-1.000	4	8	3	11	-50
1	14	16	"PFN0881"	"N169_15"	4210	24630	150	89	94	24	95	97	31	10	1	0	102	102	22	101	107	36	4	0	0	-6.000	-1.000	1.065	1.100	4.083	0.727	0.021	156	565	-5	0	Error	-6	1	-1	1	-50
1	15	16	"PFN0884"	"N169_20"	4400	24630	150	93	96	26	94	97	31	14	1	0	107	111	28	101	107	38	15	2	0	-0.167	0.200	1.044	0.993	4.029	0.554	0.114	156	573	5	12	Error	-1	6	2	10	-50
1	16	16	"PFN0889"	"N170_4"	4580	24640	110	118	121	35	93	95	25	48	20	0	167	168	54	101	101	15	82	76	0	0.379	0.418	0.416	0.350	2.755	4.122	0.145	80	474	91	95	-1.401	25	66	28	67	0
1	17	16	"PFN0891"	"N171_3"	4760	24630	90	169	176	60	93	96	25	82	69	0	314	297	127	103	106	28	84	82	0	0.360	0.428	0.377	0.398	1.914	0.360	0.531	52	394	287	277	-1.473	76	211	83	194	0
1	18	16	"PFN0895"	"N173_3"	4970	24650	80	107	110	27	93	96	25	30	13	0	134	137	32	104	104	17	63	42	0	0.467	0.515	0.804	0.637	3.932	0.976	0.108	52	291	44	50	-1.100	14	30	17	33	0
1	19	16	"PFN0917"	"N177_5"	5160	24630	150	98	100	25	98	108	112	0	0	0	109	114	27	103	108	30	17	3	0	0.000	0.182	1.333	1.293	3.840	10.431	0.117	156	721	6	13	Error	0	6	2	11	-50
1	20	16	"PFN0923"	"N181_1"	5350	24630	110	149	163	61	99	103	46	55	30	0	372	374	162	102	107	27	93	88	0	0.185	0.235	0.235	0.208	2.138	0.286	0.318	80	472	320	336	-2.433	50	270	64	272	0
1	21	16	"PFN0925"	"N181_11"	5520	24640	110	264	270	116	99	104	59	78	67	0	1189	1166	614	102	106	22	100	98	0	0.152	0.161	0.167	0.158	1.770	0.152	0.738	80	468	1252	1235	-2.720	165	1087	171	1064	0
1	22	16	"PFN0928"	"N181_17"	5700	24640	120	395	387	135	100	115	91	90	77	0	1900	1670	654	102	113	75	99	95	0	0.164	0.183	0.179	0.178	1.548	0.176	0.860	120	549	2093	1855	-2.608	295	1798	287	1568	0
1	1	17	"PFN0931"	"N181_21"	1740	24840	120	206	216	70	97	99	28	91	85	0	285	276	79	104	106	18	96	95	0	0.602	0.692	0.648	0.684	2.196	0.670	0.484	120	576	290	291	-0.732	109	181	119	172	0
1	2	17	"PFN0933"	"N181_25"	1930	24860	110	124	124	29	96	101	29	46	18	0	150	154	39	107	109	19	73	56	0	0.651	0.596	0.568	0.691	2.634	0.815	0.069	80	427	71	75	-0.619	28	43	28	47	0
1	3	17	"PFN0958"	"N187_1"	2120	24830	150	99	103	28	98	102	31	14	3	0	114	116	27	105	109	33	13	2	0	0.111	0.455	0.809	0.860	4.403	0.033	0.000	156	715	10	16	-3.170	1	9	5	11	-50
1	4	17	"PFN0960"	"N187_5"	2300	24840	110	167	177	58	101	132	148	12	0	0	463	474	128	104	141	154	95	68	0	0.184	0.205	0.201	0.183	2.202	0.200	0.365	80	486	425	446	-2.443	66	359	76	370	0
1	5	17	"PFN0964"	"N189_3"	2500	24830	150	111	120	44	99	112	73	7	3	0	120	128	36	104	129	114	3	0	0	0.750	0.875	1.125	1.093	3.521	0.409	0.149	156	658	28	45	-0.415	12	16	21	24	-50
1	6	17	"PFN0966"	"N189_6"	2680	24830	120	733	680	241	99	108	56	95	92	0	965	883	349	104	119	103	95	92	0	0.736	0.746	0.723	0.730	1.836	0.712	0.898	120	475	1495	1360	-0.442	634	861	581	779	0
1	7	17	"PFN0969"	"N197_2"	2890	24840	120	859	815	354	99	103	33	96	94	0	1395	1252	485	103	109	48	98	96	0	0.588	0.623	0.618	0.598	1.558	0.628	0.889	120	561	2052	1865	-0.766	760	1292	716	1149	0
1	8	17	"PFN0979"	"N243_1"	3050	24840	120	223	224	81	98	103	35	86	70	0	320	306	103	104	110	40	89	87	0	0.579	0.624	0.616	0.611	2.493	0.593	0.604	120	495	341	328	-0.789	125	216	126	202	0
1	9	17	"PFF1893"	"F8058_1"	3260	24830	150	119	128	60	99	106	45	24	9	0	116	139	54	104	109	30	36	28	0	1.667	0.829	0.953	1.014	3.126	1.644	0.261	156	647	32	64	0.737	20	12	29	35	-50
1	10	17	"PFB0086"	"B312"	3460	24840	120	823	1001	837	101	109	48	95	86	0	2792	3449	2932	108	112	28	100	100	0	0.269	0.269	0.253	0.238	2.133	0.257	0.839	120	434	3406	4241	-1.894	722	2684	900	3341	0
1	11	17	"PFB0247"	"B619"	3640	24830	150	103	109	37	98	100	27	23	7	0	123	130	34	108	111	25	37	19	0	0.333	0.500	1.183	1.040	3.505	2.364	0.041	156	487	20	33	-1.585	5	15	11	22	-50
1	12	17	"PFB0263"	"B648"	3830	24820	150	101	104	33	96	98	26	21	5	0	107	111	24	103	105	16	28	17	0	1.250	1.000	1.087	1.114	4.622	6.592	0.012	156	509	9	16	0.322	5	4	8	8	-50
1	13	17	"PFB0272"	"B666"	4020	24850	100	120	124	36	94	96	26	48	27	0	117	123	35	100	103	18	47	32	0	1.529	1.304	1.250	1.208	3.617	1.987	0.092	80	380	43	53	0.613	26	17	30	23	0
1	14	17	"PFC0108"	"C322"	4220	24830	120	194	200	83	95	97	27	77	65	0	302	286	116	101	104	20	87	83	0	0.493	0.568	0.609	0.561	2.172	0.564	0.608	120	454	300	290	-1.022	99	201	105	185	0
1	15	17	"PFA0055"	"A14801_28"	4400	24820	150	117	131	55	98	101	28	41	27	0	120	146	67	104	105	19	46	33	0	1.188	0.786	1.122	1.085	2.948	0.855	0.296	156	539	35	75	0.248	19	16	33	42	-50
1	16	17	"PFA0082"	"A18792_10"	4600	24830	80	116	126	41	97	101	27	38	21	0	119	122	33	105	106	18	46	28	0	1.357	1.706	1.105	0.952	4.549	2.698	0.072	52	297	33	46	0.441	19	14	29	17	0
1	17	17	"PFA0091"	"A18792_4"	4760	24840	90	229	229	110	99	101	29	76	65	0	284	290	159	105	105	16	82	76	0	0.726	0.703	0.581	0.696	2.868	0.564	0.501	52	360	309	315	-0.461	130	179	130	185	0
1	18	17	"PFA0097"	"A19747_2"	4970	24820	150	99	103	28	101	116	113	0	0	0	107	112	24	106	111	32	10	4	0	-2.000	0.333	1.265	1.328	3.298	5.258	0.054	156	778	-1	8	Error	-2	1	2	6	-50
1	19	17	"PFA0173"	"A4732_13"	5150	24840	90	137	206	272	106	125	154	11	5	0	155	170	53	107	113	39	67	21	0	0.646	1.587	0.791	0.846	3.557	10.272	0.241	52	375	79	163	-0.631	31	48	100	63	0
1	20	17	"PFA0219"	"A8784_10"	5340	24830	90	189	189	71	100	102	28	76	63	0	244	234	110	103	105	21	82	76	0	0.631	0.679	0.708	0.675	2.111	0.622	0.519	52	406	230	220	-0.664	89	141	89	131	0
1	21	17	"PFM0561"	"M44175_1"	5520	24830	100	414	435	221	97	100	30	91	87	0	1035	1094	636	103	108	32	100	93	0	0.340	0.341	0.331	0.338	1.907	0.322	0.839	80	446	1249	1329	-1.556	317	932	338	991	0
1	22	17	"PFM0639"	"M46861_1"	5730	24810	150	108	113	41	99	107	93	3	0	0	122	129	32	102	110	59	13	1	0	0.450	0.519	1.313	1.169	3.327	0.161	0.042	156	873	29	41	-1.152	9	20	14	27	-50
1	1	18	"PFM0668"	"M48963_5"	1740	25030	120	340	328	107	97	99	26	98	93	0	549	519	184	104	106	21	100	99	0	0.546	0.557	0.535	0.551	1.679	0.528	0.807	120	572	688	646	-0.873	243	445	231	415	0
1	2	18	"PFM0751"	"M55156_1"	1930	25030	150	102	106	30	97	100	27	19	7	0	116	127	41	108	110	21	36	16	0	0.625	0.474	1.076	0.922	4.704	1.597	0.012	156	752	13	28	-0.678	5	8	9	19	-50
1	3	18	"PFM0789"	"M57163_1"	2140	25040	90	648	688	353	96	100	31	96	90	0	313	328	130	106	108	19	92	92	0	2.667	2.667	2.464	2.245	2.425	2.923	0.777	52	383	759	814	1.415	552	207	592	222	0
1	4	18	"PFM0887"	"M8047_1"	2320	25060	110	636	602	331	101	138	165	73	65	0	761	756	409	107	142	156	83	72	0	0.818	0.772	0.736	0.733	1.695	0.811	0.836	80	470	1189	1150	-0.290	535	654	501	649	0
1	5	18	"PFD0324"	"D37405_1"	2490	25030	100	158	170	62	97	108	66	47	20	0	164	167	53	106	115	67	43	7	0	1.052	1.197	1.102	1.262	2.725	2.618	0.220	80	412	119	134	0.073	61	58	73	61	0
1	6	18	"PFD0374"	"D42243_5"	2690	25020	150	107	108	29	100	107	48	7	0	0	115	122	34	107	119	83	3	0	0	0.875	0.533	1.000	1.107	3.514	0.465	0.594	156	751	15	23	-0.193	7	8	8	15	-50
1	7	18	"PFD0381"	"D42873_1"	2900	25050	110	116	122	39	99	103	31	37	11	0	130	132	34	107	109	20	53	28	0	0.739	0.920	1.018	1.179	4.538	1.653	0.092	80	504	40	48	-0.436	17	23	23	25	0
1	8	18	"PFD0391"	"D42954_8"	3080	25020	110	148	151	56	96	101	32	66	41	0	190	186	47	104	109	30	86	67	0	0.605	0.671	0.713	0.615	2.786	0.988	0.285	80	483	138	137	-0.726	52	86	55	82	0
1	9	18	"PFD0408"	"D47995_1"	3270	25020	120	1047	946	449	101	115	84	91	87	0	1171	1047	497	105	121	108	89	85	0	0.887	0.897	0.898	0.911	1.632	0.874	0.914	120	495	2012	1787	-0.172	946	1066	845	942	0
1	10	18	"PFD0468"	"D53677_9"	3450	25020	150	105	115	47	104	115	67	6	2	0	116	120	33	109	118	73	1	1	0	0.143	1.000	1.000	0.932	4.058	3.910	0.084	156	532	8	22	-2.807	1	7	11	11	-50
1	11	18	"IMX067I"	"Y_IMX067I"	3640	25020	150	99	121	97	103	108	38	19	7	0	105	110	26	108	109	15	24	12	0	1.333	9.000	1.174	1.341	3.784	14.182	0.036	156	486	-7	20	0.415	-4	-3	18	2	-50
1	12	18	"IOX204I"	"Y_IOX204I"	3830	25020	150	92	95	27	100	103	28	8	2	0	102	105	22	106	108	16	15	5	0	2.000	5.000	1.448	1.640	3.544	9.667	0.011	156	515	-12	-6	1.000	-8	-4	-5	-1	-50
1	13	18	"IDX437I"	"Y_IDX437I"	4020	25010	150	91	95	24	95	97	26	14	2	0	110	111	26	105	107	20	22	9	0	-0.800	0.000	1.042	1.036	3.047	2.575	0.019	156	557	1	6	Error	-4	5	0	6	-50
1	14	18	"ILX005I"	"Y_ILX005I"	4210	25010	150	100	104	27	94	98	32	19	3	0	106	112	24	105	107	21	21	8	0	6.000	1.429	1.148	1.127	3.310	4.651	0.025	156	519	7	17	2.585	6	1	10	7	-50
1	15	18	"Z_1_10"	"Z_1_10"	4400	25010	150	109	110	31	102	103	32	19	4	0	112	115	27	106	108	18	30	15	0	1.167	0.889	1.441	1.414	2.976	4.352	0.045	156	509	13	17	0.222	7	6	8	9	-50
1	16	18	"Z_1_30"	"Z_1_30"	4590	25010	150	109	116	40	102	105	29	23	10	0	111	109	22	106	109	20	14	7	0	1.400	4.667	1.167	1.333	3.190	5.236	0.029	156	614	12	17	0.485	7	5	14	3	-50
1	17	18	"Z_2_70"	"Z_2_70"	4790	25020	140	21331	19359	9609	106	147	637	96	93	0	8645	7942	3792	107	136	372	94	93	0	2.486	2.457	2.451	2.365	1.637	2.523	0.951	156	646	29763	27088	1.314	21225	8538	19253	7835	0
1	18	18	"Z_2_90"	"Z_2_90"	4980	25020	130	28409	24530	12511	126	181	689	96	92	0	11411	10129	4981	117	158	419	100	94	0	2.504	2.437	2.448	2.315	1.665	2.453	0.942	120	555	39577	34416	1.324	28283	11294	24404	10012	0
1	19	18	"Z_3_10"	"Z_3_10"	5170	25030	110	267	263	109	124	135	59	75	62	0	170	171	48	117	121	37	63	33	0	2.698	2.574	2.267	2.156	2.282	2.833	0.537	80	442	196	193	1.432	143	53	139	54	0
1	20	18	"Z_3_30"	"Z_3_30"	5370	25050	150	123	125	35	105	111	45	21	5	0	116	117	27	107	110	28	21	5	0	2.000	2.000	1.400	1.663	3.346	7.486	0.026	156	687	27	30	1.000	18	9	20	10	-50
1	21	18	"Z_3_50"	"Z_3_50"	5550	25010	120	616	581	196	99	104	47	96	96	0	1068	994	298	106	108	30	99	99	0	0.537	0.543	0.550	0.517	1.583	0.538	0.858	120	540	1479	1370	-0.896	517	962	482	888	0
1	22	18	"Z_3_70"	"Z_3_70"	5750	25010	100	652	775	564	99	103	38	88	82	0	889	1225	1004	106	108	25	100	96	0	0.706	0.604	0.589	0.565	2.417	0.554	0.857	80	445	1336	1795	-0.502	553	783	676	1119	0
1	1	19	"Z_5_10"	"Z_5_10"	1750	25230	100	126	121	31	98	100	27	50	11	0	135	140	28	105	107	21	67	35	0	0.933	0.657	1.041	0.971	2.774	3.189	0.074	80	492	58	58	-0.100	28	30	23	35	0
1	2	19	"Z_5_30"	"Z_5_30"	1960	25230	80	120	124	38	98	102	28	42	21	0	163	163	43	110	111	17	80	65	0	0.415	0.491	0.656	0.515	2.918	1.117	0.129	52	306	75	79	-1.268	22	53	26	53	0
1	3	19	"Z_5_50"	"Z_5_50"	2130	25230	130	1107	996	438	100	105	52	94	91	0	3007	2742	1313	110	125	256	94	87	0	0.348	0.340	0.334	0.328	1.757	0.329	0.900	120	608	3904	3528	-1.524	1007	2897	896	2632	0
1	4	19	"Z_5_70"	"Z_5_70"	2330	25220	120	1337	1556	1099	101	119	151	90	80	0	4433	4468	3234	112	177	626	85	74	0	0.286	0.334	0.340	0.332	1.921	0.320	0.783	120	476	5557	5811	-1.806	1236	4321	1455	4356	0
1	5	19	"Z_5_90"	"Z_5_90"	2520	25220	120	4268	4061	1876	102	115	133	98	93	0	12907	11710	5411	112	155	514	100	92	0	0.326	0.341	0.335	0.338	1.643	0.324	0.909	120	563	16961	15557	-1.619	4166	12795	3959	11598	0
1	6	19	"Z_6_10"	"Z_6_10"	2700	25230	80	120	132	42	104	107	36	36	23	0	128	130	30	115	117	22	42	17	0	1.231	1.867	1.380	1.372	3.970	3.248	0.068	52	298	29	43	0.300	16	13	28	15	0
1	7	19	"Z_7_50"	"Z_7_50"	2860	25220	100	284	270	94	105	106	29	92	85	0	337	338	124	107	111	23	97	90	0	0.778	0.714	0.703	0.713	2.163	0.704	0.735	80	433	409	396	-0.362	179	230	165	231	0
1	8	19	"Z_7_70"	"Z_7_70"	3060	25220	100	503	457	238	99	102	32	86	82	0	639	641	350	105	110	30	87	86	0	0.757	0.668	0.688	0.656	2.389	0.659	0.815	80	464	938	894	-0.402	404	534	358	536	0
1	9	19	"Z_7_90"	"Z_7_90"	3260	25230	130	1005	894	436	101	115	78	90	86	0	1492	1295	599	109	123	99	94	91	0	0.654	0.669	0.658	0.601	1.832	0.669	0.913	120	588	2287	1979	-0.613	904	1383	793	1186	0
1	10	19	"Z_8_10"	"Z_8_10"	3470	25180	100	123	132	49	104	110	40	30	10	0	117	118	30	111	113	18	27	15	0	3.167	4.000	1.250	1.081	4.969	9.544	0.011	80	423	25	35	1.663	19	6	28	7	0
1	11	19	"Z_8_30"	"Z_8_30"	3660	25220	130	171	186	68	104	114	65	51	21	0	155	155	34	109	114	44	50	10	0	1.457	1.783	1.681	1.530	2.950	3.199	0.274	120	523	113	128	0.543	67	46	82	46	0
1	12	19	"Z_8_50"	"Z_8_50"	3850	25210	120	18087	20613	17289	106	113	62	100	100	0	9195	9726	8365	109	116	48	100	100	0	1.979	2.132	2.032	2.206	2.111	2.210	0.854	120	487	27067	30124	0.985	17981	9086	20507	9617	0
1	13	19	"PFA32032"	"oPFA32032"	4030	25200	100	124	126	35	101	104	29	41	21	0	139	137	40	109	111	16	63	46	0	0.767	0.893	0.839	0.842	3.416	1.576	0.137	80	413	53	53	-0.383	23	30	25	28	0
1	14	19	"PFC0775"	"oPFC0775"	4220	25220	130	847	789	294	95	99	32	99	95	0	1040	938	375	107	108	16	100	99	0	0.806	0.835	0.826	0.845	1.663	0.806	0.889	120	538	1685	1525	-0.311	752	933	694	831	0
1	15	19	"PFI17647"	"oPFI17647"	4400	25200	150	100	100	28	95	98	32	16	2	0	108	109	22	105	108	30	14	1	0	1.667	1.250	1.083	1.088	4.050	0.069	0.001	156	525	8	9	0.737	5	3	5	4	-50
1	16	19	"PFF72435"	"oPFF72435"	4600	25220	120	179	193	105	97	101	34	70	58	0	204	205	72	104	113	69	65	36	0	0.820	0.950	0.994	0.892	2.584	1.452	0.323	120	438	182	197	-0.286	82	100	96	101	0
1	17	19	"PFL0040"	"oPFL0040"	4790	25210	110	367	375	223	103	109	40	88	77	0	987	998	524	106	116	67	93	85	0	0.300	0.305	0.307	0.284	1.889	0.299	0.781	80	404	1145	1164	-1.739	264	881	272	892	0
1	18	19	"PFL0041"	"oPFL0041"	4990	25210	110	2028	2045	1374	111	188	851	71	55	0	1689	1645	964	114	174	516	77	68	0	1.217	1.263	1.186	1.213	1.946	1.318	0.824	80	363	3492	3465	0.283	1917	1575	1934	1531	0
1	19	19	"PFI17649"	"oPFI17649"	5160	25200	150	114	115	29	117	136	146	0	0	0	121	127	38	115	140	274	0	0	0	-0.500	-0.167	1.120	1.170	4.020	9.329	0.003	156	528	3	10	Error	-3	6	-2	12	-50
1	20	19	"PFJ12790"	"oPFJ12790"	5360	25210	110	313	302	107	111	116	48	85	76	0	374	359	133	109	112	22	91	87	0	0.762	0.764	0.748	0.739	2.221	0.747	0.705	80	340	467	441	-0.392	202	265	191	250	0
1	21	19	"PFJ12792"	"oPFJ12792"	5550	25220	120	299	296	115	105	113	60	84	70	0	367	361	128	108	109	22	97	94	0	0.749	0.755	0.729	0.710	2.073	0.793	0.658	120	358	453	444	-0.417	194	259	191	253	0
1	22	19	"PFK12895"	"oPFK12895"	5730	25200	150	109	112	32	100	105	42	14	1	0	117	122	30	105	107	24	31	15	0	0.750	0.706	1.052	1.065	4.156	7.948	0.021	156	682	21	29	-0.415	9	12	12	17	-50
1	1	20	"PFF72440"	"oPFF72440"	1760	25420	120	3601	3448	2109	95	99	27	100	100	0	3905	3667	2254	105	105	16	100	100	0	0.923	0.941	0.909	0.895	1.792	0.932	0.895	120	515	7306	6915	-0.116	3506	3800	3353	3562	0
1	2	20	"PFH0004"	"oPFH0004"	1950	25420	120	279	324	193	97	103	30	85	70	0	730	844	550	107	109	18	100	99	0	0.292	0.308	0.298	0.276	2.320	0.301	0.787	120	453	805	964	-1.775	182	623	227	737	0
1	3	20	"PFD66983"	"oPFD66983"	2140	25420	120	122	130	39	102	105	31	36	18	0	169	168	41	108	110	20	84	65	0	0.328	0.467	0.571	0.526	3.355	2.261	0.060	120	397	81	88	-1.609	20	61	28	60	0
1	4	20	"PFBL B0087"	"oPFBLOB0087"	2320	25410	150	120	121	33	104	120	138	0	0	0	136	136	29	110	171	589	0	0	0	0.615	0.654	1.000	0.981	3.064	0.162	0.645	156	542	42	43	-0.700	16	26	17	26	-50
1	5	20	"PFBL B0089"	"oPFBLOB0089"	2520	25410	100	168	170	50	106	121	155	2	0	0	189	195	59	113	175	628	0	0	0	0.816	0.780	0.852	0.814	2.715	0.906	0.355	80	376	138	146	-0.294	62	76	64	82	0
1	6	20	"PFL0045"	"oPFL0045"	2700	25410	100	5607	5613	2999	108	115	46	100	100	0	3468	3438	1629	113	121	82	100	100	0	1.639	1.656	1.571	1.543	1.650	1.752	0.881	80	404	8854	8830	0.713	5499	3355	5505	3325	0
1	7	20	"PFF72441"	"oPFF72441"	2890	25400	110	137	142	47	104	109	30	51	30	0	162	163	45	109	113	22	77	63	0	0.623	0.704	0.746	0.619	3.188	1.167	0.131	80	469	86	92	-0.684	33	53	38	54	0
1	8	20	"PFBL B0090"	"oPFBLOB0090"	3090	25410	140	161	167	60	102	105	31	68	47	0	530	504	229	109	114	31	92	89	0	0.140	0.165	0.160	0.170	2.496	0.158	0.444	156	502	480	460	-2.835	59	421	65	395	0
1	9	20	"PFD66986"	"oPFD66986"	3270	25400	150	107	110	30	100	104	33	23	4	0	129	129	27	111	114	22	41	16	0	0.389	0.556	0.944	0.985	3.880	2.484	0.058	156	524	25	28	-1.363	7	18	10	18	-50
1	10	20	"PFL0049"	"oPFL0049"	3440	25400	100	119	137	94	100	104	33	32	11	0	142	146	55	109	111	17	61	48	0	0.576	1.000	0.895	0.948	3.843	2.009	0.389	80	394	52	74	-0.796	19	33	37	37	0
1	11	20	"PFK12897"	"oPFK12897"	3640	25400	150	107	111	33	103	113	62	7	0	0	118	122	27	110	117	46	8	1	0	0.500	0.667	1.423	1.374	4.056	4.607	0.057	156	631	12	20	-1.000	4	8	8	12	-50
1	12	20	"PFF72442"	"oPFF72442"	3840	25400	130	251	255	97	103	112	63	79	60	0	620	569	222	108	120	60	93	91	0	0.289	0.330	0.341	0.332	2.217	0.330	0.652	120	510	660	613	-1.791	148	512	152	461	0
1	13	20	"PFF72443"	"oPFF72443"	4030	25410	130	745	695	304	101	106	39	95	93	0	610	554	213	109	123	142	87	76	0	1.285	1.335	1.329	1.289	1.817	1.193	0.665	120	550	1145	1039	0.362	644	501	594	445	0
1	14	20	"PFBL B0094"	"oPFBLOB0094"	4210	25410	120	1790	1668	738	97	101	34	100	100	0	2415	2308	1057	107	112	36	100	100	0	0.734	0.714	0.701	0.714	1.417	0.695	0.940	120	486	4001	3772	-0.447	1693	2308	1571	2201	0
1	15	20	"PFH0026"	"oPFH0026"	4410	25380	120	107	113	36	96	100	30	32	8	0	188	184	61	105	112	56	66	29	0	0.133	0.215	0.362	0.296	3.394	0.145	0.038	120	470	94	96	-2.916	11	83	17	79	0
1	16	20	"PFD67003"	"oPFD67003"	4600	25360	130	276	274	123	96	101	34	86	74	0	577	588	312	104	118	89	88	75	0	0.381	0.368	0.367	0.415	2.146	0.321	0.765	120	483	653	662	-1.394	180	473	178	484	0
1	17	20	"PFM60515"	"oPFM60515"	4790	25370	150	155	163	62	99	103	38	62	35	0	139	141	40	105	117	72	14	1	0	1.647	1.778	1.617	1.496	3.125	0.470	0.223	156	566	90	100	0.720	56	34	64	36	0
1	18	20	"PFL0099"	"oPFL0099"	4980	25360	150	552	836	677	100	107	46	95	87	0	1774	2400	1896	109	114	34	100	100	0	0.271	0.321	0.304	0.289	2.014	0.316	0.816	156	580	2117	3027	-1.881	452	1665	736	2291	0
1	19	20	"PFJ12808"	"oPFJ12808"	5170	25360	110	207	217	97	101	107	31	73	62	0	334	319	155	109	112	20	80	78	0	0.471	0.552	0.540	0.500	2.366	0.530	0.661	80	406	331	326	-1.086	106	225	116	210	0
1	20	20	"PFBL B0145"	"oPFBLOB0145"	5360	25370	120	402	383	187	107	112	37	85	80	0	402	398	198	108	110	18	90	87	0	1.003	0.952	0.935	0.884	2.108	0.933	0.812	120	444	589	566	0.005	295	294	276	290	0
1	21	20	"PFBL B0149"	"oPFBLOB0149"	5550	25360	160	127	134	40	108	117	59	20	1	0	193	198	80	108	109	21	76	66	0	0.224	0.289	0.468	0.413	3.567	0.442	0.046	208	515	104	116	-2.161	19	85	26	90	0
1	22	20	"PFI17700"	"oPFI17700"	5740	25370	150	312	307	130	102	110	55	82	75	0	480	451	208	107	108	18	91	89	0	0.563	0.596	0.619	0.632	1.994	0.571	0.694	156	675	583	549	-0.829	210	373	205	344	0
1	1	21	"PFI17702"	"oPFI17702"	1750	25580	150	593	577	275	96	102	32	95	90	0	1401	1318	713	105	108	24	100	97	0	0.383	0.397	0.401	0.414	1.843	0.374	0.888	156	729	1793	1694	-1.383	497	1296	481	1213	0
1	2	21	"PFG0046"	"oPFG0046"	1940	25570	130	463	444	236	98	105	35	89	82	0	435	456	230	107	109	17	92	89	0	1.113	0.991	1.019	1.084	2.439	0.993	0.792	120	426	693	695	0.154	365	328	346	349	0
1	3	21	"PFBL B0151"	"oPFBLOB0151"	2130	25580	130	262	267	107	100	103	30	83	79	0	723	664	306	106	108	18	95	92	0	0.263	0.299	0.293	0.292	2.411	0.284	0.591	120	465	779	725	-1.929	162	617	167	558	0
1	4	21	"PFG0047"	"oPFG0047"	2320	25580	120	141	175	103	99	105	39	53	35	0	264	260	100	106	109	23	87	84	0	0.266	0.494	0.488	0.421	2.784	0.673	0.379	120	444	200	230	-1.911	42	158	76	154	0
1	5	21	"PFD67004"	"oPFD67004"	2520	25580	140	200	202	84	100	108	44	71	52	0	503	476	243	107	115	73	83	77	0	0.253	0.276	0.291	0.311	2.375	0.262	0.565	156	526	496	471	-1.986	100	396	102	369	0
1	6	21	"PFL0107"	"oPFL0107"	2700	25580	140	165	171	63	105	110	40	62	34	0	357	325	127	111	118	73	80	71	0	0.244	0.308	0.340	0.356	2.757	0.298	0.442	156	534	306	280	-2.036	60	246	66	214	0
1	7	21	"PFM60519"	"oPFM60519"	2890	25580	120	861	813	436	105	109	32	91	89	0	1113	1048	577	113	117	22	93	91	0	0.756	0.757	0.731	0.762	2.158	0.739	0.855	120	467	1756	1643	-0.404	756	1000	708	935	0
1	8	21	"PFI17707"	"oPFI17707"	3060	25580	130	306	291	138	103	106	28	85	75	0	584	569	322	110	114	26	88	84	0	0.428	0.410	0.428	0.453	2.001	0.388	0.794	120	472	677	647	-1.223	203	474	188	459	0
1	9	21	"PFBL B0154"	"oPFBLOB0154"	3250	25580	120	8983	8641	4398	101	103	28	100	100	0	8223	7888	3650	111	113	21	100	100	0	1.095	1.098	1.119	1.042	1.608	1.131	0.919	120	434	16994	16317	0.131	8882	8112	8540	7777	0
1	10	21	"PFM60520"	"oPFM60520"	3440	25580	130	234	233	99	103	110	42	80	65	0	429	387	159	113	117	25	85	82	0	0.415	0.474	0.494	0.500	2.022	0.469	0.584	120	516	447	404	-1.270	131	316	130	274	0
1	11	21	"PFBL B0158"	"oPFBLOB0158"	3630	25580	120	1203	1057	492	101	110	45	94	92	0	1256	1169	465	111	115	38	98	96	0	0.962	0.904	0.893	0.783	1.944	0.931	0.888	120	469	2247	2014	-0.055	1102	1145	956	1058	0
1	12	21	"PFI17709"	"oPFI17709"	3820	25580	130	577	539	266	98	105	37	87	85	0	2052	1749	867	109	119	55	92	91	0	0.247	0.269	0.263	0.266	1.952	0.263	0.878	120	499	2422	2081	-2.020	479	1943	441	1640	0
1	13	21	"PFG0048"	"oPFG0048"	4000	25590	130	498	440	216	94	100	38	86	80	0	3575	3126	1858	107	125	156	90	86	0	0.116	0.115	0.118	0.126	1.828	0.108	0.867	120	464	3872	3365	-3.102	404	3468	346	3019	0
1	14	21	"PFM60526"	"oPFM60526"	4190	25590	130	518	483	251	96	102	42	85	79	0	1033	953	527	108	124	148	82	80	0	0.456	0.458	0.457	0.499	1.943	0.426	0.855	120	516	1347	1232	-1.132	422	925	387	845	0
1	15	21	"PFM60528"	"oPFM60528"	4410	25570	130	420	403	181	96	99	30	85	85	0	612	580	276	105	109	25	88	86	0	0.639	0.646	0.636	0.636	2.012	0.595	0.812	120	586	831	782	-0.646	324	507	307	475	0
1	16	21	"PFL0111"	"oPFL0111"	4590	25580	130	271	267	97	96	101	45	84	80	0	252	249	87	102	109	59	85	61	0	1.167	1.163	1.151	1.079	2.118	1.264	0.596	120	553	325	318	0.222	175	150	171	147	0
1	17	21	"E598_1c"	"E598_1c"	4780	25580	150	110	113	30	97	101	42	18	1	0	115	116	23	102	105	28	26	3	0	1.000	1.143	1.433	1.342	3.922	14.121	0.014	156	559	26	30	0.000	13	13	16	14	-50
1	18	21	"E598_1e"	"E598_1e"	4970	25590	150	104	108	27	97	102	32	21	1	0	109	109	24	102	106	29	16	1	0	1.000	1.571	1.167	1.232	3.685	1.242	0.015	156	519	14	18	0.000	7	7	11	7	-50
1	19	21	"E598_1g"	"E598_1g"	5160	25580	150	97	102	29	98	104	35	14	1	0	106	106	21	105	107	19	15	5	0	-1.000	4.000	1.944	1.728	4.246	5.716	0.032	156	586	0	5	Error	-1	1	4	1	-50
1	20	21	"E598_1i"	"E598_1i"	5360	25570	140	481	501	252	98	104	36	91	87	0	1826	1727	991	103	104	16	98	98	0	0.222	0.248	0.253	0.272	2.042	0.232	0.856	156	516	2106	2027	-2.170	383	1723	403	1624	0
1	21	21	"F48446_9a"	"F48446_9a"	5540	25580	150	101	105	30	99	108	49	7	0	0	112	116	29	104	105	15	33	15	0	0.250	0.500	1.500	1.430	3.761	30.358	0.005	156	485	10	18	-2.000	2	8	6	12	-50
1	22	21	"F48446_9c"	"F48446_9c"	5730	25580	150	98	101	26	104	112	50	3	0	0	105	105	20	106	107	16	18	3	0	6.000	3.000	1.211	1.062	3.984	23.644	0.011	156	720	-7	-4	2.585	-6	-1	-3	-1	-50
1	1	22	"I12861_2g"	"I12861_2g"	1730	25770	130	169	176	65	98	103	36	76	47	0	156	154	30	106	111	35	65	23	0	1.420	1.625	1.493	1.562	2.831	1.680	0.255	120	730	121	126	0.506	71	50	78	48	0
1	2	22	"I12861_2i"	"I12861_2i"	1950	25770	140	178	179	63	98	103	36	75	53	0	206	200	62	105	107	20	87	76	0	0.792	0.853	0.860	0.828	2.274	0.971	0.477	156	734	181	176	-0.336	80	101	81	95	0
1	3	22	"J512_2a"	"J512_2a"	2130	25790	150	99	99	25	98	99	28	15	1	0	106	107	18	103	106	18	19	4	0	0.333	0.250	1.574	1.403	3.750	7.864	0.012	156	780	4	5	-1.585	1	3	1	4	-50
1	4	22	"J512_2c"	"J512_2c"	2320	25790	150	104	104	27	97	101	37	12	1	0	109	110	20	103	105	19	27	6	0	1.167	1.000	1.120	1.168	3.882	11.562	0.007	156	788	13	14	0.222	7	6	7	7	-50
1	5	22	"J512_2e"	"J512_2e"	2510	25790	150	104	107	33	97	101	36	13	5	0	110	114	34	103	105	20	26	10	0	1.000	0.909	1.350	1.424	3.083	11.179	0.008	156	759	14	21	0.000	7	7	10	11	-50
1	6	22	"J512_2g"	"J512_2g"	2700	25790	150	103	106	28	98	102	34	17	3	0	112	110	20	104	106	19	19	5	0	0.625	1.333	1.222	1.293	3.386	9.040	0.019	156	751	13	14	-0.678	5	8	8	6	-50
1	7	22	"M40872_8a"	"M40872_8a"	2890	25790	150	116	120	35	101	104	34	26	8	0	120	123	30	107	111	23	36	11	0	1.154	1.188	1.045	1.239	3.899	3.156	0.046	156	768	28	35	0.206	15	13	19	16	-50
1	8	22	"M40872_8c"	"M40872_8c"	3080	25790	150	102	107	34	99	100	27	23	9	0	111	109	23	107	110	22	14	5	0	0.750	4.000	1.667	1.642	3.753	4.197	0.018	156	779	7	10	-0.415	3	4	8	2	-50
1	9	22	"M40872_8e"	"M40872_8e"	3270	25780	150	103	107	35	99	102	31	17	5	0	105	107	18	106	108	21	13	1	0	-4.000	8.000	1.533	1.406	3.078	12.030	0.018	156	760	3	9	Error	4	-1	8	1	-50
1	10	22	"M40872_8g"	"M40872_8g"	3460	25780	150	106	122	88	100	109	53	9	5	0	111	119	57	107	111	28	12	5	0	1.500	1.833	1.529	1.366	3.656	7.532	0.017	156	804	10	34	0.585	6	4	22	12	-50
1	11	22	"M40872_8i"	"M40872_8i"	3640	25760	110	127	133	38	99	104	34	45	15	0	135	138	34	107	109	16	62	47	0	1.000	1.097	0.935	0.965	2.931	2.816	0.080	80	467	56	65	0.000	28	28	34	31	0
1	12	22	"EMPTY"	"EMPTY"	3840	25780	150	116	123	43	94	99	30	40	17	0	140	149	46	104	108	33	52	24	0	0.611	0.644	0.776	0.741	3.373	0.508	0.103	156	812	58	74	-0.710	22	36	29	45	-75
1	13	22	"EMPTY"	"EMPTY"	4030	25780	150	155	181	103	92	94	25	70	53	0	175	218	143	103	104	16	76	67	0	0.875	0.774	0.855	0.836	2.588	0.723	0.660	156	727	135	204	-0.193	63	72	89	115	-75
1	14	22	"EMPTY"	"EMPTY"	4220	25780	150	138	157	85	92	94	27	61	41	0	182	209	107	101	104	20	80	64	0	0.568	0.602	0.638	0.650	2.630	0.688	0.481	156	768	127	173	-0.816	46	81	65	108	-75
1	15	22	"EMPTY"	"EMPTY"	4410	25780	150	122	139	61	90	95	33	48	30	0	152	183	87	100	102	20	64	54	0	0.615	0.590	0.689	0.682	2.583	0.643	0.456	156	782	84	132	-0.700	32	52	49	83	-75
1	16	22	"EMPTY"	"EMPTY"	4600	25780	150	177	232	190	93	100	47	67	45	0	204	282	237	100	102	16	89	81	0	0.808	0.764	0.747	0.713	2.433	0.793	0.644	156	748	188	321	-0.308	84	104	139	182	-75
1	17	22	"EMPTY"	"EMPTY"	4790	25770	150	122	145	73	94	100	43	39	25	0	146	184	89	100	100	16	75	60	0	0.609	0.607	0.762	0.732	3.250	0.967	0.319	156	677	74	135	-0.716	28	46	51	84	-75
1	18	22	"EMPTY"	"EMPTY"	4980	25770	150	127	151	77	93	98	33	50	31	0	141	183	113	100	100	15	72	58	0	0.829	0.699	0.824	0.920	2.938	0.675	0.462	156	659	75	141	-0.270	34	41	58	83	-75
1	19	22	"EMPTY"	"EMPTY"	5170	25770	150	90	92	29	93	98	35	7	1	0	98	100	14	100	101	17	10	1	0	1.500	100000.000	2.218	1.926	3.566	8.551	0.051	156	669	-5	-1	0.585	-3	-2	-1	0	-75
1	20	22	"EMPTY"	"EMPTY"	5350	25770	150	90	117	128	94	98	34	12	6	0	98	102	28	99	101	17	10	5	0	4.000	7.667	1.857	2.062	3.690	18.212	0.039	156	678	-5	26	2.000	-4	-1	23	3	-75
1	21	22	"EMPTY"	"EMPTY"	5540	25770	150	90	101	48	95	102	62	5	1	0	101	103	15	100	102	17	13	3	0	-5.000	2.000	1.939	1.624	4.238	8.479	0.176	156	678	-4	9	Error	-5	1	6	3	-75
1	22	22	"EMPTY"	"EMPTY"	5730	25770	150	94	97	24	98	106	58	1	0	0	100	101	14	103	105	19	5	0	0	1.333	0.500	2.000	1.720	3.925	13.309	0.054	156	889	-7	-3	0.415	-4	-3	-1	-2	-75
2	1	1	"PFA0116"	"A23157_2"	6370	21830	140	260	268	72	96	108	71	92	62	0	554	547	131	101	103	18	100	100	0	0.362	0.386	0.375	0.367	1.594	0.378	0.601	156	781	617	618	-1.466	164	453	172	446	0
2	2	1	"PFA0048"	"A14801_13"	6550	21830	150	246	258	85	99	111	73	85	50	0	982	974	247	103	104	18	100	100	0	0.167	0.183	0.172	0.162	1.793	0.175	0.580	156	656	1026	1030	-2.580	147	879	159	871	0
2	3	1	"PFA0211"	"A8109_3"	6690	21840	150	906	896	385	99	106	45	100	99	0	1210	1202	469	101	102	19	100	100	0	0.728	0.724	0.703	0.699	1.413	0.735	0.929	156	698	1916	1898	-0.459	807	1109	797	1101	0
2	4	1	"PFA0021"	"A11962_3"	6910	21830	140	193	205	75	97	102	34	91	72	0	258	258	58	99	100	14	98	98	0	0.604	0.679	0.621	0.633	2.175	0.829	0.383	156	659	255	267	-0.728	96	159	108	159	0
2	5	1	"PFA0164"	"A3310_6"	7110	21840	160	304	295	96	97	102	36	95	86	0	461	441	129	99	100	14	99	97	0	0.572	0.579	0.587	0.551	1.860	0.585	0.766	208	724	569	540	-0.806	207	362	198	342	0
2	6	1	"PFA0033"	"A13725_2"	7270	21840	160	537	498	193	98	104	45	91	90	0	602	534	203	100	101	15	95	95	0	0.875	0.922	0.943	0.926	1.778	0.929	0.875	208	770	941	834	-0.193	439	502	400	434	0
2	7	1	"PFB0041"	"B180"	7500	21840	140	319	315	85	98	107	52	98	89	0	563	556	119	100	102	16	100	100	0	0.477	0.476	0.458	0.452	1.529	0.470	0.690	156	612	684	673	-1.067	221	463	217	456	0
2	8	1	"PFB0043"	"B186"	7660	21840	140	259	269	73	99	105	40	98	91	0	376	381	74	100	103	18	100	100	0	0.580	0.605	0.575	0.568	1.609	0.634	0.605	156	551	436	451	-0.787	160	276	170	281	0
2	9	1	"PFB0048"	"B197"	7840	21840	140	1504	1379	469	101	104	40	98	96	0	922	858	252	100	105	41	100	98	0	1.707	1.686	1.692	1.596	1.443	1.750	0.926	156	553	2225	2036	0.771	1403	822	1278	758	0
2	10	1	"PFB0056"	"B218"	8030	21840	140	9349	8138	3310	101	118	199	100	98	0	7035	6092	2215	102	136	333	100	99	0	1.334	1.342	1.334	1.258	1.405	1.372	0.943	156	596	16181	14027	0.416	9248	6933	8037	5990	0
2	11	1	"PFB0059"	"B241"	8230	21840	140	223	236	76	104	120	192	19	0	0	276	275	47	102	132	321	0	0	0	0.684	0.763	0.727	0.651	2.117	0.872	0.629	156	635	293	305	-0.548	119	174	132	173	0
2	12	1	"PFB0069"	"B270"	8410	21850	140	267	274	71	99	103	30	96	94	0	376	368	81	101	104	19	98	98	0	0.611	0.655	0.637	0.635	1.560	0.662	0.734	156	572	443	442	-0.711	168	275	175	267	0
2	13	1	"PFB0161"	"B471"	8590	21840	140	258	263	85	97	99	26	96	91	0	486	471	142	101	104	24	99	96	0	0.418	0.449	0.440	0.433	1.773	0.431	0.715	156	623	546	536	-1.258	161	385	166	370	0
2	14	1	"PFB0183"	"B508"	8800	21850	150	180	186	56	99	102	26	88	70	0	266	258	68	103	106	26	94	89	0	0.497	0.561	0.524	0.506	1.928	0.610	0.524	156	712	244	242	-1.009	81	163	87	155	0
2	15	1	"PFB0185"	"B511"	8980	21840	140	434	418	136	100	103	31	96	92	0	392	371	102	103	108	30	95	92	0	1.156	1.187	1.175	1.161	1.869	1.206	0.828	156	628	623	586	0.209	334	289	318	268	0
2	16	1	"PFB0199"	"B537"	9170	21840	140	334	329	109	100	103	31	96	92	0	515	481	156	104	108	31	97	94	0	0.569	0.607	0.602	0.615	1.632	0.590	0.805	156	662	645	606	-0.813	234	411	229	377	0
2	17	1	"PFB0205"	"B549"	9380	21840	140	352	347	80	100	103	28	98	96	0	596	574	124	102	108	47	100	98	0	0.510	0.523	0.507	0.505	1.474	0.497	0.823	156	662	746	719	-0.971	252	494	247	472	0
2	18	1	"PFB0211"	"B556"	9550	21850	140	1123	1092	405	102	105	29	99	98	0	3658	3394	1187	104	109	47	100	100	0	0.287	0.301	0.302	0.290	1.340	0.302	0.932	156	619	4575	4280	-1.799	1021	3554	990	3290	0
2	19	1	"PFC0047"	"C187"	9750	21840	140	257	255	80	98	101	26	91	89	0	735	689	237	104	106	22	96	96	0	0.252	0.268	0.280	0.261	1.724	0.245	0.731	156	667	790	742	-1.989	159	631	157	585	0
2	20	1	"PFC0049"	"C191"	9950	21830	140	256	255	68	100	104	32	96	92	0	570	539	145	106	108	24	99	99	0	0.336	0.358	0.345	0.342	1.817	0.325	0.656	156	642	620	588	-1.573	156	464	155	433	0
2	21	1	"PFC0053"	"C199"	10140	21840	140	274	274	82	104	108	36	94	92	0	291	300	70	107	109	20	100	98	0	0.924	0.881	0.816	0.839	1.647	0.938	0.648	156	622	354	363	-0.114	170	184	170	193	0
2	22	1	"PFC0064"	"C230"	10340	21860	150	144	156	61	105	113	40	48	24	0	169	183	63	104	108	21	82	69	0	0.600	0.646	0.658	0.551	2.787	0.915	0.352	156	863	104	130	-0.737	39	65	51	79	-50
2	1	2	"PFC0067"	"C234"	6360	22050	140	634	608	195	99	105	49	95	93	0	1382	1257	385	100	103	20	100	100	0	0.417	0.440	0.435	0.412	1.645	0.434	0.907	156	703	1817	1666	-1.261	535	1282	509	1157	0
2	2	2	"PFC0074"	"C249"	6550	22040	140	188	192	56	99	108	53	78	33	0	255	250	59	103	107	31	94	91	0	0.586	0.633	0.598	0.584	2.225	0.704	0.463	156	547	241	240	-0.772	89	152	93	147	0
2	3	2	"PFK0421"	"Kn479_3"	6750	22040	150	290	287	94	102	110	49	92	84	0	392	368	102	103	110	43	95	92	0	0.651	0.698	0.682	0.677	1.731	0.725	0.733	156	553	477	450	-0.620	188	289	185	265	0
2	4	2	"PFK0499"	"Kn722_1"	6930	22040	150	315	308	103	99	107	44	91	84	0	377	364	108	102	108	40	94	92	0	0.785	0.798	0.799	0.781	1.668	0.829	0.741	156	547	491	471	-0.348	216	275	209	262	0
2	5	2	"PFK0529"	"Kn862_1"	7120	22050	140	417	406	153	97	102	38	95	92	0	999	898	331	102	104	23	98	95	0	0.357	0.388	0.377	0.393	1.804	0.373	0.805	156	459	1217	1105	-1.487	320	897	309	796	0
2	6	2	"PFK0159"	"Kn1106_2"	7320	22040	140	151	159	55	98	102	36	63	35	0	173	183	59	101	102	15	89	87	0	0.736	0.744	0.727	0.740	2.693	0.904	0.388	156	448	125	143	-0.442	53	72	61	82	0
2	7	2	"PFK0179"	"Kn1255_4"	7500	22040	140	1621	1481	629	100	110	60	96	94	0	1458	1315	510	102	105	29	100	98	0	1.122	1.138	1.119	1.087	1.676	1.161	0.923	156	458	2877	2594	0.166	1521	1356	1381	1213	0
2	8	2	"PFK0266"	"Kn2144_2"	7690	22040	150	802	751	310	103	112	61	92	91	0	504	463	152	103	109	48	92	90	0	1.743	1.800	1.736	1.687	1.857	1.905	0.856	156	461	1100	1008	0.802	699	401	648	360	0
2	9	2	"PFK1250"	"Ks8_1"	7900	22050	180	207	212	74	102	121	197	12	0	0	288	278	112	105	141	327	6	0	0	0.574	0.636	0.600	0.638	2.159	0.650	0.648	256	624	288	283	-0.801	105	183	110	173	0
2	10	2	"PFK0668"	"Ks13_2"	8040	22050	170	240	237	89	102	121	196	22	0	0	383	356	139	106	139	328	32	0	0	0.498	0.540	0.536	0.548	2.176	0.565	0.804	208	616	415	385	-1.005	138	277	135	250	0
2	11	2	"PFK0833"	"Ks25_5"	8270	22040	140	151	153	44	102	107	34	63	28	0	229	222	55	103	106	20	91	89	0	0.389	0.429	0.439	0.444	2.586	0.468	0.245	156	568	175	170	-1.363	49	126	51	119	0
2	12	2	"PFK0849"	"Ks26_17"	8460	22050	150	288	286	100	99	105	35	90	87	0	236	234	65	102	107	28	91	86	0	1.410	1.417	1.390	1.415	1.720	1.728	0.642	156	471	323	319	0.496	189	134	187	132	0
2	13	2	"PFK0898"	"Ks31_1"	8640	22040	150	347	334	118	98	102	29	93	89	0	341	322	98	102	106	29	91	89	0	1.042	1.073	1.060	1.052	1.762	1.130	0.729	156	480	488	456	0.059	249	239	236	220	0
2	14	2	"PFK0968"	"Ks42_6"	8820	22050	140	184	190	60	101	103	27	87	69	0	251	254	46	103	105	23	100	98	0	0.561	0.589	0.549	0.518	2.161	0.647	0.435	156	553	231	240	-0.834	83	148	89	151	0
2	15	2	"PFK1224"	"Ks83_19"	9030	22050	140	173	179	75	101	104	32	82	56	0	214	209	60	101	106	33	89	79	0	0.637	0.722	0.667	0.682	2.104	1.062	0.308	156	482	185	186	-0.650	72	113	78	108	0
2	16	2	"PFK1246"	"Ks89_2"	9190	22050	140	212	213	62	99	136	516	0	0	0	237	232	60	102	125	306	0	0	0	0.837	0.877	0.930	0.810	1.839	1.687	0.964	156	509	248	244	-0.257	113	135	114	130	0
2	17	2	"PFK1245"	"Ks89_10"	9400	22050	150	129	135	47	101	135	494	0	0	0	141	153	47	103	127	296	0	0	0	0.737	0.680	0.862	0.886	3.410	1.698	0.977	156	556	66	84	-0.441	28	38	34	50	-50
2	18	2	"PFK1268"	"Ks97_1"	9570	22050	130	189	190	61	101	105	28	81	70	0	269	258	72	105	114	57	88	80	0	0.537	0.582	0.536	0.490	2.736	0.560	0.476	120	451	252	242	-0.898	88	164	89	153	0
2	19	2	"PFK0567"	"Ks101_10"	9760	22040	140	355	335	126	101	106	33	91	87	0	498	444	147	105	113	44	93	88	0	0.646	0.690	0.670	0.672	1.534	0.688	0.791	156	502	647	573	-0.630	254	393	234	339	0
2	20	2	"PFK0617"	"Ks117_4"	9950	22040	140	174	171	56	106	117	93	26	3	0	252	247	75	106	119	105	70	13	0	0.466	0.461	0.490	0.462	2.506	0.522	0.417	156	486	214	206	-1.102	68	146	65	141	0
2	21	2	"PFK0689"	"Ks157_11"	10140	22040	140	2285	2092	807	113	188	775	89	76	0	1838	1655	575	109	169	623	89	77	0	1.256	1.280	1.248	1.209	1.502	1.294	0.920	156	451	3901	3525	0.329	2172	1729	1979	1546	0
2	22	2	"PFK0731"	"Ks186_10"	10330	22040	170	65535	59027	12457	130	374	2395	100	100	72	65535	54644	16422	116	363	2404	100	100	57	1.000	1.080	1.000	1.124	1.304	1.037	0.950	208	802	130824	113425	-0.000	65405	65419	58897	54528	0
2	1	3	"PFK0746"	"Ks202_1"	6340	22240	140	2566	2327	1085	102	174	426	89	83	0	1449	1256	561	101	143	235	88	83	0	1.828	1.926	1.888	1.836	1.707	1.947	0.953	156	694	3812	3380	0.870	2464	1348	2225	1155	0
2	2	3	"PFK0750"	"Ks202_4"	6540	22260	140	317	311	113	105	161	380	7	0	0	267	256	72	103	137	212	15	0	0	1.293	1.346	1.323	1.302	1.763	1.586	0.664	156	515	376	359	0.370	212	164	206	153	0
2	3	3	"PFK0747"	"Ks202_10"	6730	22250	150	773	734	275	104	113	49	96	92	0	640	598	188	103	116	58	95	91	0	1.246	1.273	1.286	1.232	1.460	1.330	0.882	156	513	1206	1125	0.317	669	537	630	495	0
2	4	3	"PFK0766"	"Ks212_4"	6910	22250	140	633	608	196	105	132	310	85	29	0	681	642	183	105	140	374	83	5	0	0.917	0.937	0.951	0.903	1.445	0.936	0.878	156	544	1104	1040	-0.126	528	576	503	537	0
2	5	3	"PFA0029"	"A12706_1"	7140	22240	160	5969	5503	3505	104	154	383	90	84	0	6817	6211	3997	105	163	476	91	87	0	0.874	0.884	0.890	0.809	1.827	0.868	0.960	208	593	12577	11505	-0.195	5865	6712	5399	6106	0
2	6	3	"PFA0034"	"A13725_4"	7320	22240	150	1556	1405	610	100	130	180	89	88	0	1592	1390	536	102	130	170	92	89	0	0.977	1.013	1.011	0.939	1.530	1.052	0.923	156	439	2946	2593	-0.033	1456	1490	1305	1288	0
2	7	3	"PFA0036"	"A13725_6"	7510	22250	160	689	617	263	103	131	159	84	76	0	754	672	265	103	131	150	89	80	0	0.900	0.903	0.886	0.852	1.817	0.923	0.892	208	456	1237	1083	-0.152	586	651	514	569	0
2	8	3	"PFA0038"	"A13725_9"	7700	22240	140	276	273	91	103	116	68	83	67	0	409	379	109	102	113	45	91	91	0	0.564	0.614	0.621	0.579	1.855	0.644	0.654	156	418	480	447	-0.827	173	307	170	277	0
2	9	3	"PFA0041"	"A14195_3"	7870	22290	150	119	129	58	101	107	39	28	8	0	120	127	39	105	114	37	21	5	0	1.200	1.273	1.329	1.107	3.746	3.009	0.108	156	410	33	50	0.263	18	15	28	22	-50
2	10	3	"PFA0043"	"A14263_1"	8080	22240	150	310	306	116	102	108	35	88	82	0	382	366	125	107	111	28	92	90	0	0.756	0.788	0.785	0.744	1.781	0.799	0.799	156	515	483	463	-0.403	208	275	204	259	0
2	11	3	"PFA0063"	"A14801_9"	8280	22250	110	143	152	56	104	108	35	53	30	0	159	169	68	104	107	20	71	62	0	0.709	0.738	0.836	0.785	3.062	0.978	0.270	80	432	94	113	-0.496	39	55	48	65	0
2	12	3	"PFA0065"	"A15774_2"	8460	22240	150	207	215	78	98	104	35	85	73	0	221	211	60	101	105	21	90	87	0	0.908	1.064	0.979	0.953	2.018	1.282	0.541	156	554	229	227	-0.139	109	120	117	110	0
2	13	3	"PFA0067"	"A16096_5"	8650	22240	150	205	209	81	98	102	30	85	78	0	197	188	54	102	105	21	85	81	0	1.126	1.291	1.188	1.141	2.074	1.574	0.517	156	549	202	197	0.172	107	95	111	86	0
2	14	3	"PFA0071"	"A16972_1"	8840	22250	90	132	126	35	100	102	27	51	23	0	154	148	48	104	105	17	73	67	0	0.640	0.591	0.772	0.660	2.833	1.085	0.168	52	313	82	70	-0.644	32	50	26	44	0
2	15	3	"PFA0073"	"A1700_2"	9020	22240	150	111	111	29	98	101	26	25	9	0	127	130	26	101	102	16	68	41	0	0.500	0.448	0.741	0.766	3.764	0.217	0.063	156	489	39	42	-1.000	13	26	13	29	-50
2	16	3	"PFA0076"	"A1700_6"	9200	22250	140	201	203	58	100	139	537	0	0	0	268	271	74	102	125	317	1	0	0	0.608	0.609	0.603	0.561	2.049	0.641	0.605	156	470	267	272	-0.717	101	166	103	169	0
2	17	3	"PFA0109"	"A22053_4"	9390	22250	150	152	156	49	98	134	505	0	0	0	191	192	47	103	125	298	0	0	0	0.614	0.652	0.649	0.583	2.787	0.781	0.358	156	533	142	147	-0.705	54	88	58	89	0
2	18	3	"PFA0112"	"A23157_12"	9600	22240	150	386	372	134	100	104	29	91	91	0	415	383	125	105	114	46	90	89	0	0.923	0.978	0.964	0.966	1.690	1.018	0.842	156	476	596	550	-0.116	286	310	272	278	0
2	19	3	"PFA0114"	"A23157_18"	9800	22240	160	256	257	92	101	106	33	87	80	0	575	539	193	104	110	44	98	91	0	0.329	0.359	0.351	0.333	1.655	0.354	0.754	208	521	626	591	-1.603	155	471	156	435	0
2	20	3	"PFA0117"	"A23157_8"	9990	22240	140	221	219	69	103	116	100	58	8	0	275	264	75	103	119	122	72	9	0	0.686	0.720	0.722	0.720	2.102	0.778	0.640	156	544	290	277	-0.544	118	172	116	161	0
2	21	3	"PFA0123"	"A24704_11"	10190	22240	150	201	203	68	105	410	2620	0	0	0	287	273	84	105	421	2689	0	0	0	0.527	0.583	0.604	0.558	2.047	1.857	0.869	156	541	278	266	-0.923	96	182	98	168	0
2	22	3	"PFA0126"	"A24704_6"	10350	22240	150	189	198	75	110	387	2578	0	0	0	195	193	47	107	386	2586	0	0	0	0.898	1.023	1.022	1.003	2.529	0.997	0.972	156	692	167	174	-0.156	79	88	88	86	-50
2	1	4	"PFA0154"	"A3310_10"	6370	22440	130	157	159	56	106	192	472	0	0	0	178	175	55	102	156	261	0	0	0	0.671	0.726	0.756	0.720	2.795	1.850	0.933	120	558	127	126	-0.576	51	76	53	73	0
2	2	4	"PFA0156"	"A3310_15"	6550	22450	140	314	306	102	103	121	150	73	16	0	375	346	109	103	124	123	85	58	0	0.776	0.835	0.857	0.836	1.637	0.825	0.737	156	420	483	446	-0.366	211	272	203	243	0
2	3	4	"PFA0159"	"A3310_22"	6730	22450	140	175	184	64	100	109	49	66	33	0	360	331	106	103	119	78	85	80	0	0.292	0.368	0.342	0.369	2.455	0.358	0.553	156	494	332	312	-1.777	75	257	84	228	0
2	4	4	"PFA0162"	"A3310_32"	6920	22440	130	346	321	117	103	115	55	87	79	0	576	522	194	104	126	94	89	85	0	0.515	0.522	0.531	0.527	1.684	0.517	0.821	120	485	715	636	-0.958	243	472	218	418	0
2	5	4	"PFA0165"	"A3310_7"	7110	22450	140	173	182	65	105	152	385	0	0	0	275	271	82	105	164	490	0	0	0	0.400	0.464	0.436	0.482	2.615	0.769	0.956	156	532	238	243	-1.322	68	170	77	166	0
2	6	4	"PFA0168"	"A3920_1"	7320	22450	150	122	125	37	103	131	171	0	0	0	134	136	34	102	128	160	0	0	0	0.594	0.647	0.882	0.714	3.144	1.042	0.893	156	496	51	56	-0.752	19	32	22	34	-50
2	7	4	"PFC0075"	"C25"	7500	22430	150	114	114	31	103	121	109	0	0	0	132	132	34	104	122	105	1	0	0	0.393	0.393	0.820	0.808	3.574	2.630	0.135	156	425	39	39	-1.348	11	28	11	28	-50
2	8	4	"PFC0079"	"C258"	7700	22450	160	152	157	53	104	112	55	44	12	0	178	180	78	104	114	36	76	50	0	0.649	0.697	0.659	0.604	2.671	0.639	0.255	208	396	122	129	-0.624	48	74	53	76	0
2	9	4	"PFC0082"	"C269"	7900	22440	140	188	192	64	103	107	46	75	46	0	259	243	77	103	108	29	86	83	0	0.545	0.636	0.647	0.568	2.123	0.719	0.493	156	376	241	229	-0.876	85	156	89	140	0
2	10	4	"PFC0085"	"C273"	8070	22430	150	120	131	65	101	106	41	28	10	0	128	136	43	103	110	38	35	12	0	0.760	0.909	1.111	1.129	4.122	1.327	0.137	156	449	44	63	-0.396	19	25	30	33	-50
2	11	4	"PFC0087"	"C277"	8240	22440	140	162	160	42	98	104	31	76	51	0	339	310	99	104	111	40	89	85	0	0.272	0.301	0.307	0.295	2.295	0.280	0.465	156	517	299	268	-1.877	64	235	62	206	0
2	12	4	"PFC0090"	"C285"	8470	22440	150	161	161	49	98	103	32	75	48	0	293	273	94	103	110	35	85	83	0	0.332	0.371	0.377	0.338	2.256	0.356	0.456	156	595	253	233	-1.593	63	190	63	170	0
2	13	4	"PFC0107"	"C321"	8660	22450	150	139	143	43	96	100	30	60	33	0	182	172	49	102	105	21	82	80	0	0.538	0.671	0.646	0.578	2.592	0.826	0.359	156	506	123	117	-0.896	43	80	47	70	0
2	14	4	"PFC0110"	"C332"	8850	22430	140	188	185	55	97	100	27	83	71	0	235	227	66	102	106	21	91	88	0	0.684	0.704	0.693	0.638	2.462	0.710	0.531	156	435	224	213	-0.547	91	133	88	125	0
2	15	4	"PFC0112"	"C337"	9020	22430	150	115	115	27	101	106	33	22	3	0	145	145	36	103	109	26	66	39	0	0.333	0.333	0.555	0.508	3.207	0.711	0.160	156	474	56	56	-1.585	14	42	14	42	-50
2	16	4	"PFC0114"	"C344"	9220	22430	110	124	133	45	102	107	33	41	25	0	148	148	57	103	110	24	70	43	0	0.489	0.689	0.729	0.691	3.318	1.055	0.253	80	442	67	76	-1.032	22	45	31	45	0
2	17	4	"PFC0116"	"C35"	9420	22420	130	127	138	44	98	101	26	55	33	0	162	166	52	106	109	19	82	65	0	0.518	0.667	0.713	0.710	2.864	0.790	0.285	120	511	85	100	-0.949	29	56	40	60	0
2	18	4	"PFC0119"	"C354"	9610	22430	140	139	148	58	98	102	27	64	36	0	202	205	58	105	111	30	88	79	0	0.423	0.500	0.448	0.463	2.621	0.652	0.357	156	501	138	150	-1.242	41	97	50	100	0
2	19	4	"PFC0135"	"C394"	9800	22430	140	145	150	46	100	103	27	65	46	0	220	212	69	105	109	28	84	79	0	0.391	0.467	0.478	0.441	2.490	0.409	0.294	156	534	160	157	-1.354	45	115	50	107	0
2	20	4	"PFC0138"	"C41"	10010	22440	90	156	159	49	100	103	28	75	48	0	194	193	79	105	108	17	82	75	0	0.629	0.670	0.617	0.597	2.778	0.673	0.333	52	345	145	147	-0.668	56	89	59	88	0
2	21	4	"PFC0140"	"C413"	10170	22450	80	166	172	62	96	101	28	75	55	0	189	184	70	106	109	20	75	71	0	0.843	0.974	0.761	0.868	2.743	1.010	0.416	52	299	153	154	-0.246	70	83	76	78	0
2	22	4	"PFC0142"	"C417"	10370	22430	150	243	239	87	96	100	28	86	82	0	241	238	79	103	105	19	88	84	0	1.065	1.059	1.012	1.002	2.049	1.120	0.657	156	803	285	278	0.091	147	138	143	135	0
2	1	5	"PFC0144"	"C419"	6380	22630	150	210	206	75	103	110	44	80	60	0	320	290	102	104	113	43	85	79	0	0.495	0.554	0.570	0.587	2.027	0.592	0.501	156	679	323	289	-1.013	107	216	103	186	0
2	2	5	"PFC0147"	"C423"	6550	22640	140	302	284	106	100	107	43	87	82	0	442	406	144	103	116	51	91	87	0	0.596	0.607	0.606	0.605	1.958	0.609	0.752	156	384	541	487	-0.747	202	339	184	303	0
2	3	5	"PFC0161"	"C449"	6730	22660	150	113	122	40	97	106	47	23	5	0	133	139	38	103	114	50	28	7	0	0.533	0.694	0.911	0.774	3.120	1.962	0.104	156	448	46	61	-0.907	16	30	25	36	-50
2	4	5	"PFC0163"	"C453"	6950	22640	140	213	221	89	98	111	58	75	48	0	220	215	68	104	128	101	62	7	0	0.991	1.108	1.021	1.039	1.863	0.827	0.543	156	428	231	234	-0.012	115	116	123	111	0
2	5	5	"PFC0165"	"C46"	7110	22640	140	235	224	82	100	111	56	76	55	0	734	670	262	102	120	77	91	87	0	0.214	0.218	0.224	0.208	1.941	0.205	0.567	156	427	767	692	-2.227	135	632	124	568	0
2	6	5	"PFC0168"	"C472"	7330	22630	150	330	311	139	102	110	50	83	76	0	354	326	134	101	108	39	83	81	0	0.901	0.929	0.915	0.916	1.969	0.971	0.737	156	525	481	434	-0.150	228	253	209	225	0
2	7	5	"PFC0171"	"C489"	7530	22640	140	158	162	55	100	106	36	65	33	0	200	200	57	102	106	21	91	87	0	0.592	0.633	0.614	0.566	2.350	0.777	0.423	156	438	156	160	-0.757	58	98	62	98	0
2	8	5	"PFC0174"	"C492"	7720	22650	150	124	132	53	102	107	38	33	17	0	135	151	64	103	113	42	40	23	0	0.688	0.625	0.971	0.981	3.305	0.837	0.419	156	330	54	78	-0.541	22	32	30	48	-50
2	9	5	"PFD0418"	"D49176_20"	7870	22630	150	422	397	156	103	108	44	89	85	0	490	457	174	102	109	38	91	88	0	0.822	0.828	0.805	0.871	1.755	0.870	0.817	156	412	707	649	-0.283	319	388	294	355	0
2	10	5	"PFD0422"	"D49176_29"	8100	22630	140	190	192	59	99	103	37	80	60	0	220	217	69	101	108	37	84	75	0	0.765	0.802	0.785	0.790	2.047	0.991	0.425	156	475	210	209	-0.387	91	119	93	116	0
2	11	5	"PFD0425"	"D49176_32"	8290	22630	150	184	191	71	101	106	33	82	59	0	283	268	83	105	116	44	86	83	0	0.466	0.552	0.501	0.522	2.106	0.580	0.491	156	532	261	253	-1.101	83	178	90	163	0
2	12	5	"PFD0428"	"D49176_37"	8450	22610	90	164	156	67	104	110	38	59	32	0	188	170	77	114	123	41	55	42	0	0.811	0.929	0.865	0.780	2.443	0.743	0.411	52	308	134	108	-0.303	60	74	52	56	0
2	13	5	"PFD0431"	"D49176_44"	8670	22620	150	352	336	128	101	119	82	83	75	0	383	352	119	105	128	104	85	71	0	0.903	0.951	0.918	0.834	2.064	1.009	0.749	156	517	529	482	-0.147	251	278	235	247	0
2	14	5	"PFD0436"	"D49176_6"	8860	22630	160	2795	2464	1103	99	117	83	92	91	0	1123	1055	526	102	128	115	92	87	0	2.641	2.482	2.599	2.367	1.765	2.478	0.867	208	389	3717	3318	1.401	2696	1021	2365	953	0
2	15	5	"PFD0454"	"D51731_2"	9040	22630	150	228	223	72	101	106	32	85	78	0	308	292	86	105	111	26	92	88	0	0.626	0.652	0.581	0.602	1.747	0.673	0.676	156	482	330	309	-0.677	127	203	122	187	0
2	16	5	"PFD0463"	"D53677_1"	9220	22620	130	172	175	54	101	106	32	75	53	0	199	194	50	106	111	23	89	81	0	0.763	0.841	0.886	0.754	2.407	1.022	0.479	120	484	164	162	-0.389	71	93	74	88	0
2	17	5	"PFD0467"	"D53677_8"	9390	22620	130	167	169	58	101	104	29	75	54	0	210	199	62	106	110	20	85	80	0	0.635	0.731	0.723	0.623	2.521	0.840	0.449	120	533	170	161	-0.656	66	104	68	93	0
2	18	5	"PFD0471"	"D54177_1"	9590	22630	140	172	181	62	99	103	28	82	62	0	231	234	62	104	107	21	96	91	0	0.575	0.631	0.562	0.573	2.173	0.708	0.420	156	537	200	212	-0.799	73	127	82	130	0
2	19	5	"PFD0474"	"D54346_3"	9800	22630	150	158	159	51	100	104	31	67	46	0	223	207	63	103	109	31	82	77	0	0.483	0.567	0.578	0.594	2.566	0.661	0.420	156	512	178	163	-1.049	58	120	59	104	0
2	20	5	"PFD0478"	"D56259_1"	9990	22620	140	226	222	82	100	104	29	84	78	0	298	282	95	104	110	30	88	85	0	0.649	0.685	0.715	0.657	2.086	0.705	0.646	156	480	320	300	-0.623	126	194	122	178	0
2	21	5	"PFD0512"	"D6287_18"	10150	22630	140	206	208	77	100	105	33	82	67	0	242	227	74	104	118	80	78	33	0	0.768	0.878	0.850	0.830	2.001	0.942	0.628	156	448	244	231	-0.381	106	138	108	123	0
2	22	5	"PFD0515"	"D6287_22"	10340	22620	140	266	260	97	98	104	41	86	77	0	684	610	238	103	123	109	87	83	0	0.289	0.320	0.311	0.318	1.822	0.281	0.704	156	647	749	669	-1.790	168	581	162	507	0
2	1	6	"PFD0519"	"D6287_3"	6370	22820	120	120	127	44	100	105	36	33	12	0	142	147	44	105	111	34	53	25	0	0.541	0.643	0.756	0.799	2.861	0.795	0.214	120	518	57	69	-0.888	20	37	27	42	0
2	2	6	"PFD0521"	"D6287_31"	6570	22830	150	248	241	89	99	129	164	42	2	0	393	370	133	104	125	105	83	74	0	0.516	0.534	0.534	0.544	1.872	0.613	0.554	156	405	438	408	-0.956	149	289	142	266	0
2	3	6	"PFD0525"	"D6287_49"	6760	22820	150	1115	982	487	101	138	171	85	80	0	759	656	278	105	130	108	87	83	0	1.550	1.599	1.571	1.420	1.705	1.651	0.913	156	395	1668	1432	0.633	1014	654	881	551	0
2	4	6	"PFD0527"	"D6287_53"	6940	22820	150	269	261	134	99	117	96	62	42	0	242	241	105	104	123	81	66	45	0	1.232	1.182	1.144	1.119	2.142	1.278	0.808	156	378	308	299	0.301	170	138	162	137	-50
2	5	6	"PFD0563"	"D65980_2"	7120	22830	140	165	170	60	100	111	53	58	28	0	223	217	72	104	121	67	75	42	0	0.546	0.619	0.678	0.573	2.614	0.551	0.366	156	407	184	183	-0.872	65	119	70	113	0
2	6	6	"PFD0569"	"D6681_10"	7300	22820	150	231	231	79	104	117	60	78	53	0	263	257	91	104	123	70	81	60	0	0.799	0.830	0.776	0.844	2.041	0.837	0.673	156	517	286	280	-0.324	127	159	127	153	0
2	7	6	"PFD0572"	"D6681_3"	7530	22830	160	318	304	126	104	114	49	82	77	0	417	374	136	103	115	49	88	83	0	0.682	0.738	0.780	0.738	1.960	0.792	0.796	208	467	528	471	-0.553	214	314	200	271	0
2	8	6	"PFD0575"	"D66953_1"	7710	22820	150	223	219	89	103	110	39	75	64	0	278	250	100	103	113	41	78	75	0	0.686	0.789	0.822	0.741	2.034	0.851	0.654	156	338	295	263	-0.544	120	175	116	147	0
2	9	6	"PFD0579"	"D7726_1"	7900	22830	160	270	264	96	101	107	38	87	80	0	362	329	120	101	116	60	86	78	0	0.648	0.715	0.709	0.715	1.729	0.730	0.750	208	447	430	391	-0.627	169	261	163	228	0
2	10	6	"PFD0583"	"D8137_1"	8080	22820	140	374	432	521	98	100	28	90	85	0	828	823	664	102	110	50	96	89	0	0.380	0.463	0.397	0.381	1.712	0.600	0.668	156	483	1002	1055	-1.395	276	726	334	721	0
2	11	6	"PFE0587"	"E6125_5"	8280	22820	150	184	184	61	98	101	32	78	63	0	210	202	64	105	108	29	82	75	0	0.819	0.887	0.895	0.827	2.241	0.998	0.479	156	541	191	183	-0.288	86	105	86	97	0
2	12	6	"PFE0589"	"E6662_1"	8480	22820	150	148	158	58	101	113	65	37	13	0	271	251	90	106	117	53	78	71	0	0.285	0.393	0.411	0.386	2.549	0.423	0.341	156	551	212	202	-1.812	47	165	57	145	0
2	13	6	"PFE0591"	"E679_1"	8660	22840	150	577	545	313	103	123	87	80	72	0	1057	968	565	106	130	111	85	79	0	0.498	0.513	0.539	0.484	1.853	0.528	0.893	156	440	1425	1304	-1.005	474	951	442	862	0
2	14	6	"PFE0593"	"E679_4"	8840	22810	150	110	117	39	103	122	83	5	1	0	124	128	33	106	135	116	1	0	0	0.389	0.636	1.175	0.909	4.417	0.553	0.643	156	426	25	36	-1.363	7	18	14	22	-50
2	15	6	"PFE0596"	"E6820_1"	9010	22820	130	263	253	107	100	108	49	75	70	0	375	336	139	105	118	54	82	76	0	0.604	0.662	0.678	0.637	2.088	0.704	0.675	120	460	433	384	-0.728	163	270	153	231	0
2	16	6	"PFE0601"	"E70_3"	9240	22810	150	149	156	55	100	109	62	39	11	0	201	197	58	105	111	41	81	58	0	0.510	0.609	0.576	0.530	2.586	1.159	0.437	156	583	145	148	-0.970	49	96	56	92	0
2	17	6	"PFE0626"	"E8167_12"	9420	22830	120	137	139	40	100	108	62	25	2	0	152	156	31	104	109	38	65	15	0	0.771	0.750	0.953	0.800	3.277	1.655	0.126	120	417	85	91	-0.376	37	48	39	52	0
2	18	6	"PFE0628"	"E8167_2"	9600	22810	150	111	113	36	101	106	34	18	5	0	127	124	27	104	107	20	53	21	0	0.435	0.600	0.770	0.824	3.156	3.383	0.055	156	502	33	32	-1.202	10	23	12	20	-50
2	19	6	"PFE0632"	"E8314_4"	9790	22810	150	118	121	38	101	108	39	26	6	0	124	129	36	103	108	31	38	16	0	0.810	0.769	0.938	0.884	3.243	1.884	0.131	156	475	38	46	-0.305	17	21	20	26	-50
2	20	6	"PFE0634"	"E832_1"	9990	22820	150	196	195	68	102	108	38	76	61	0	267	246	82	104	121	92	75	33	0	0.577	0.655	0.641	0.613	2.197	0.667	0.611	156	445	257	235	-0.794	94	163	93	142	0
2	21	6	"PFE0638"	"E84_1"	10170	22810	130	364	348	136	102	107	36	89	87	0	962	822	324	104	132	127	89	87	0	0.305	0.343	0.354	0.343	1.548	0.332	0.782	120	391	1120	964	-1.711	262	858	246	718	0
2	22	6	"PFE0645"	"E886_1"	10340	22820	140	174	178	63	101	106	42	71	41	0	209	203	48	103	131	131	26	0	0	0.689	0.770	0.796	0.740	2.624	0.303	0.246	156	647	179	177	-0.538	73	106	77	100	0
2	1	7	"PFF0003"	"F10044_2"	6380	23020	160	199	199	74	100	109	55	72	42	0	443	394	165	102	105	20	88	83	0	0.290	0.339	0.358	0.372	2.648	0.301	0.298	208	789	440	391	-1.784	99	341	99	292	0
2	2	7	"PFF0005"	"F10154_1"	6570	23020	140	161	167	67	101	134	168	5	0	0	208	199	63	105	131	124	28	0	0	0.583	0.702	0.637	0.603	2.392	0.939	0.404	156	419	163	160	-0.780	60	103	66	94	0
2	3	7	"PFF0010"	"F1021_1"	6740	23020	140	1108	964	438	104	152	184	85	82	0	966	829	374	106	148	146	85	79	0	1.167	1.189	1.185	1.222	1.869	1.196	0.894	156	461	1864	1583	0.223	1004	860	860	723	0
2	4	7	"PFF0012"	"F1021_3"	6930	23020	140	970	820	416	104	135	120	82	78	0	882	753	334	105	137	118	83	80	0	1.115	1.105	1.095	1.044	1.793	1.184	0.909	156	439	1643	1364	0.156	866	777	716	648	0
2	5	7	"PFF0016"	"F10318_1"	7110	23020	140	181	185	68	102	114	69	57	19	0	293	273	87	103	119	72	83	71	0	0.416	0.488	0.521	0.481	2.430	0.535	0.491	156	458	269	253	-1.266	79	190	83	170	0
2	6	7	"PFF0020"	"F10626_1"	7340	23020	160	185	199	92	101	111	53	66	38	0	346	320	122	105	119	55	84	76	0	0.349	0.456	0.450	0.431	2.220	0.561	0.533	208	508	325	313	-1.521	84	241	98	215	0
2	7	7	"PFF0043"	"F11007_3"	7510	23030	140	152	160	51	105	111	44	52	23	0	193	186	49	105	113	42	78	52	0	0.534	0.679	0.632	0.628	2.807	0.866	0.299	156	384	135	136	-0.905	47	88	55	81	0
2	8	7	"PFF0046"	"F11089_1"	7700	23030	140	246	239	80	103	108	32	87	82	0	375	349	109	104	112	33	91	90	0	0.528	0.555	0.556	0.533	1.728	0.563	0.644	156	356	414	381	-0.922	143	271	136	245	0
2	9	7	"PFF0054"	"F11484_1"	7880	23020	140	181	186	62	100	102	30	82	61	0	347	321	105	102	111	39	88	85	0	0.331	0.393	0.401	0.381	2.376	0.383	0.522	156	400	326	305	-1.597	81	245	86	219	0
2	10	7	"PFF0057"	"F1150_5"	8090	23020	150	198	199	64	98	108	91	55	9	0	216	207	61	103	111	49	80	60	0	0.885	0.971	1.000	0.953	2.136	2.020	0.219	156	534	213	205	-0.176	100	113	101	104	0
2	11	7	"PFF0059"	"F11570_1"	8280	23030	140	298	295	107	98	110	88	85	60	0	455	420	144	106	110	32	92	88	0	0.573	0.627	0.633	0.624	1.639	0.639	0.810	156	525	549	511	-0.803	200	349	197	314	0
2	12	7	"PFF0063"	"F11624_1"	8480	23010	140	308	292	123	98	105	41	82	78	0	297	277	98	105	110	32	85	82	0	1.094	1.128	1.130	1.098	1.892	1.203	0.770	156	396	402	366	0.129	210	192	194	172	0
2	13	7	"PFF0697"	"F3247_2"	8650	23000	150	108	112	31	102	111	59	5	0	0	126	130	32	106	115	74	6	0	0	0.300	0.417	0.824	0.775	3.494	1.316	0.075	156	420	26	34	-1.737	6	20	10	24	-50
2	14	7	"PFF0700"	"F32494_1"	8860	23020	150	1806	1523	816	102	111	56	91	88	0	2152	1762	872	107	121	77	98	88	0	0.833	0.859	0.842	0.755	1.813	0.877	0.924	156	550	3749	3076	-0.263	1704	2045	1421	1655	0
2	15	7	"PFF0702"	"F3277_1"	9050	23010	130	347	328	152	100	108	48	82	78	0	657	648	340	105	117	53	85	85	0	0.447	0.420	0.444	0.441	2.031	0.390	0.716	120	513	799	771	-1.160	247	552	228	543	0
2	16	7	"PFF0706"	"F32922_1"	9240	23010	150	173	173	65	100	110	69	50	15	0	274	255	104	104	109	40	80	75	0	0.429	0.483	0.529	0.539	2.918	0.804	0.323	156	541	243	224	-1.220	73	170	73	151	0
2	17	7	"PFF0708"	"F33056_1"	9430	23010	140	266	260	97	99	109	68	80	63	0	464	412	149	105	109	38	88	85	0	0.465	0.524	0.498	0.515	1.832	0.529	0.739	156	435	526	468	-1.104	167	359	161	307	0
2	18	7	"PFF0711"	"F33107_1"	9630	23020	150	111	120	45	101	106	35	29	8	0	133	128	31	105	107	18	62	32	0	0.357	0.826	0.875	0.909	4.049	4.404	0.068	156	387	38	42	-1.485	10	28	19	23	-50
2	19	7	"PFF0740"	"F34425_1"	9810	23020	160	219	216	79	102	109	41	79	64	0	371	340	121	105	107	19	91	87	0	0.440	0.485	0.482	0.480	2.223	0.510	0.558	208	511	383	349	-1.185	117	266	114	235	0
2	20	7	"PFF0742"	"F34449_1"	10010	23010	140	133	134	43	101	107	41	37	10	0	161	156	41	105	117	81	19	0	0	0.571	0.647	0.635	0.700	2.643	1.250	0.158	156	509	88	84	-0.807	32	56	33	51	0
2	21	7	"PFF0744"	"F34605_1"	10170	23010	120	173	172	59	99	102	31	74	58	0	231	215	66	105	120	95	71	3	0	0.587	0.664	0.620	0.595	2.096	0.380	0.380	120	447	200	183	-0.768	74	126	73	110	0
2	22	7	"PFF0749"	"F34859_1"	10380	23000	130	139	142	45	100	102	26	66	36	0	147	144	38	103	105	20	76	54	0	0.886	1.024	1.045	1.005	2.342	1.171	0.167	120	652	83	83	-0.174	39	44	42	41	0
2	1	8	"PFF0757"	"F35105_1"	6380	23220	150	165	165	51	102	116	71	41	4	0	219	210	60	103	129	156	18	0	0	0.543	0.589	0.606	0.571	2.409	0.655	0.406	156	636	179	170	-0.881	63	116	63	107	0
2	2	8	"PFF0759"	"F35197_1"	6550	23210	150	635	587	255	102	124	101	85	83	0	1100	1001	401	104	149	196	88	84	0	0.535	0.541	0.546	0.494	1.938	0.528	0.880	156	525	1529	1382	-0.902	533	996	485	897	0
2	3	8	"PFF0791"	"F35823_1"	6770	23210	130	137	140	38	103	123	106	6	0	0	185	175	46	104	131	119	10	0	0	0.420	0.521	0.543	0.546	2.728	0.826	0.696	120	505	115	108	-1.252	34	81	37	71	0
2	4	8	"PFF0796"	"F36083_1"	6960	23220	140	207	216	111	104	124	97	50	12	0	361	333	108	105	127	91	87	75	0	0.402	0.491	0.448	0.444	2.191	0.766	0.542	156	460	359	340	-1.313	103	256	112	228	0
2	5	8	"PFF0798"	"F36120_1"	7140	23200	130	219	216	78	103	112	57	75	51	0	302	284	78	104	117	50	90	84	0	0.586	0.628	0.640	0.604	2.209	0.699	0.607	120	399	314	293	-0.771	116	198	113	180	0
2	6	8	"PFF0804"	"F36356_4"	7320	23220	140	196	200	64	100	105	38	85	66	0	476	431	148	104	112	37	92	87	0	0.258	0.306	0.307	0.309	1.987	0.289	0.569	156	404	468	427	-1.954	96	372	100	327	0
2	7	8	"PFF0808"	"F36374_1"	7530	23220	160	566	507	227	103	110	50	86	83	0	469	419	172	105	110	28	88	87	0	1.272	1.287	1.296	1.277	1.995	1.333	0.839	208	431	827	718	0.347	463	364	404	314	0
2	8	8	"PFF0813"	"F36383_1"	7720	23210	140	223	219	80	107	121	79	64	28	0	257	241	79	107	119	53	82	71	0	0.773	0.836	0.824	0.781	1.951	1.085	0.372	156	364	266	246	-0.371	116	150	112	134	0
2	9	8	"PFF0836"	"F37362_1"	7880	23210	140	722	645	306	102	114	71	85	82	0	505	459	207	106	117	53	85	80	0	1.554	1.538	1.531	1.559	1.580	1.580	0.862	156	428	1019	896	0.636	620	399	543	353	0
2	10	8	"PFF0842"	"F37536_1"	8060	23210	130	140	143	42	102	118	102	5	0	0	174	177	66	105	111	41	72	41	0	0.551	0.569	0.705	0.605	3.153	4.135	0.111	120	539	107	113	-0.861	38	69	41	72	0
2	11	8	"PFF0844"	"F37871_2"	8290	23210	140	224	218	81	98	112	92	64	16	0	331	307	104	106	111	33	89	87	0	0.560	0.597	0.607	0.574	2.048	0.618	0.604	156	526	351	321	-0.837	126	225	120	201	0
2	12	8	"PFF0850"	"F38025_1"	8480	23210	140	182	176	54	100	106	40	73	51	0	382	351	129	106	112	35	87	83	0	0.297	0.310	0.311	0.323	2.465	0.289	0.428	156	438	358	321	-1.751	82	276	76	245	0
2	13	8	"PFF0854"	"F38531_3"	8630	23200	150	118	120	34	102	110	56	13	0	0	152	148	51	105	115	71	21	1	0	0.340	0.419	0.658	0.611	3.180	0.554	0.095	156	495	63	61	-1.555	16	47	18	43	-50
2	14	8	"PFF0857"	"F38658_1"	8850	23210	150	305	292	125	100	106	51	80	74	0	358	326	123	105	112	65	83	78	0	0.810	0.869	0.902	0.872	1.729	0.895	0.732	156	552	458	413	-0.304	205	253	192	221	0
2	15	8	"PFF1501"	"F59165_1"	9050	23210	140	209	213	76	98	100	27	85	76	0	181	176	53	103	106	20	85	78	0	1.423	1.575	1.377	1.300	2.277	1.687	0.505	156	485	189	188	0.509	111	78	115	73	0
2	16	8	"PFF1503"	"F59212_1"	9240	23210	140	158	159	54	99	105	42	58	26	0	280	264	82	103	106	23	89	86	0	0.333	0.373	0.406	0.372	2.793	0.464	0.310	156	481	236	221	-1.585	59	177	60	161	0
2	17	8	"PFF1507"	"F59325_1"	9440	23200	150	142	146	43	99	106	43	49	17	0	194	190	59	105	107	22	84	80	0	0.483	0.553	0.561	0.505	2.632	0.685	0.223	156	463	132	132	-1.049	43	89	47	85	0
2	18	8	"PFF1515"	"F59681_5"	9600	23190	150	112	118	39	100	104	30	31	10	0	116	116	29	105	106	17	40	16	0	1.091	1.636	1.317	1.176	4.339	0.093	0.003	156	398	23	29	0.126	12	11	18	11	-50
2	19	8	"PFF1523"	"F60089_1"	9790	23190	150	106	110	32	104	107	37	17	3	0	112	116	27	104	106	18	40	14	0	0.250	0.500	1.257	1.241	3.879	2.200	0.020	156	492	10	18	-2.000	2	8	6	12	-50
2	20	8	"PFF1525"	"F60196_1"	10000	23220	100	126	132	38	102	107	43	35	8	0	143	140	40	104	109	30	58	27	0	0.615	0.833	0.987	0.729	3.559	1.192	0.183	80	417	63	66	-0.700	24	39	30	36	0
2	21	8	"PFF1565"	"F62141_1"	10190	23200	150	339	318	149	98	107	51	80	76	0	467	423	171	106	116	57	87	82	0	0.668	0.694	0.718	0.632	2.363	0.746	0.799	156	573	602	537	-0.583	241	361	220	317	0
2	22	8	"PFF1569"	"F62233_2"	10380	23210	150	115	120	44	98	102	33	26	10	0	148	144	40	103	106	26	68	39	0	0.378	0.537	0.535	0.559	3.456	1.301	0.136	156	792	62	63	-1.404	17	45	22	41	0
2	1	9	"PFF1573"	"F62329_1"	6370	23390	150	107	117	43	105	123	92	5	1	0	125	127	29	104	124	136	0	0	0	0.095	0.522	1.052	1.030	4.176	5.414	0.067	156	699	23	35	-3.392	2	21	12	23	-50
2	2	9	"PFF1576"	"F62396_2"	6560	23430	130	133	139	37	102	122	88	10	0	0	163	159	42	104	144	194	0	0	0	0.525	0.673	0.752	0.671	2.890	0.364	0.649	120	471	90	92	-0.928	31	59	37	55	0
2	3	9	"PFF1579"	"F62610_1"	6770	23420	160	118	120	37	102	112	57	12	1	0	214	204	74	104	126	122	40	1	0	0.145	0.180	0.324	0.325	3.254	0.210	0.070	208	660	126	118	-2.781	16	110	18	100	0
2	4	9	"PFF1581"	"F62610_13"	6940	23410	130	170	168	47	101	109	57	58	15	0	268	246	77	103	110	37	86	79	0	0.418	0.469	0.468	0.420	2.240	0.517	0.402	120	421	234	210	-1.258	69	165	67	143	0
2	5	9	"PFF1628"	"F63860_1"	7130	23390	150	103	106	30	104	118	65	4	0	0	107	109	27	105	116	46	6	1	0	-0.500	0.500	1.286	1.394	3.636	1.577	0.358	156	529	1	6	Error	-1	2	2	4	-50
2	6	9	"PFF1634"	"F64095_1"	7320	23390	150	111	115	33	106	115	50	10	1	0	114	118	26	105	113	38	14	2	0	0.556	0.692	1.517	1.514	3.858	4.197	0.049	156	489	14	22	-0.848	5	9	9	13	-50
2	7	9	"PFF1641"	"F64252_1"	7490	23410	130	274	264	112	104	111	41	81	75	0	319	294	103	105	110	29	87	85	0	0.794	0.847	0.771	0.804	2.082	0.945	0.708	120	433	384	349	-0.332	170	214	160	189	0
2	8	9	"PFF1644"	"F64347_2"	7700	23410	150	130	137	47	105	119	66	24	2	0	240	226	79	104	120	86	72	30	0	0.184	0.262	0.360	0.356	3.190	0.353	0.145	156	519	161	154	-2.444	25	136	32	122	0
2	9	9	"PFF1647"	"F6440_2"	7890	23410	130	270	256	94	105	124	82	75	50	0	739	667	275	106	139	131	85	82	0	0.261	0.269	0.279	0.283	2.011	0.269	0.548	120	424	798	712	-1.940	165	633	151	561	0
2	10	9	"PFF1652"	"F64735_1"	8050	23410	130	326	313	147	106	127	80	75	65	0	731	611	301	107	147	151	75	70	0	0.353	0.411	0.433	0.467	2.058	0.415	0.755	120	471	844	711	-1.504	220	624	207	504	0
2	11	9	"PFF1680"	"F65658_4"	8250	23400	140	302	292	115	102	116	64	82	70	0	263	252	76	106	125	103	75	20	0	1.274	1.301	1.280	1.305	1.793	1.471	0.739	156	600	357	336	0.349	200	157	190	146	0
2	12	9	"PFF1682"	"F65704_1"	8450	23400	120	285	280	128	99	101	27	84	80	0	325	319	140	103	105	23	87	82	0	0.838	0.838	0.826	0.851	1.893	0.855	0.776	120	479	408	397	-0.255	186	222	181	216	0
2	13	9	"PFF1687"	"F66126_1"	8660	23400	140	254	249	87	102	105	29	87	82	0	218	211	65	104	108	23	87	83	0	1.333	1.374	1.276	1.364	1.808	1.516	0.631	156	527	266	254	0.415	152	114	147	107	0
2	14	9	"PFF1693"	"F66450_1"	8820	23400	140	483	447	182	99	103	33	92	89	0	301	282	86	106	111	34	90	84	0	1.969	1.977	1.962	1.879	1.778	2.167	0.788	156	521	579	524	0.978	384	195	348	176	0
2	15	9	"PFF1696"	"F66665_1"	9040	23390	140	926	865	351	97	101	32	96	94	0	988	904	323	105	109	32	97	93	0	0.939	0.961	0.960	0.926	1.637	0.985	0.878	156	515	1712	1567	-0.091	829	883	768	799	0
2	16	9	"PFF1698"	"F66828_1"	9230	23400	140	178	175	60	98	104	41	71	47	0	195	188	50	104	107	22	86	82	0	0.879	0.917	0.887	0.779	2.270	1.044	0.493	156	466	171	161	-0.186	80	91	77	84	0
2	17	9	"PFI0357"	"I4256_1"	9420	23410	140	145	150	47	98	104	43	52	18	0	190	184	49	103	107	22	86	78	0	0.540	0.642	0.711	0.568	3.056	1.186	0.206	156	428	134	133	-0.888	47	87	52	81	0
2	18	9	"PFI0360"	"I4355_3"	9610	23400	140	157	161	59	101	104	30	66	47	0	235	231	73	103	105	17	89	86	0	0.424	0.469	0.501	0.499	2.359	0.556	0.423	156	486	188	188	-1.237	56	132	60	128	0
2	19	9	"PFI0362"	"I4394_2"	9800	23390	140	571	519	247	104	107	33	89	85	0	265	249	96	104	106	19	83	80	0	2.901	2.862	2.805	2.463	2.085	2.994	0.784	156	559	628	560	1.536	467	161	415	145	0
2	20	9	"PFI0367"	"I4500_1"	9990	23400	130	127	129	36	100	105	35	44	15	0	185	178	58	103	107	30	80	67	0	0.329	0.387	0.476	0.437	2.769	0.525	0.128	120	469	109	104	-1.603	27	82	29	75	0
2	21	9	"PFI0369"	"I4547_2"	10170	23390	130	211	208	73	100	111	60	74	42	0	318	294	114	103	117	69	82	72	0	0.516	0.565	0.591	0.566	1.961	0.629	0.588	120	430	326	299	-0.954	111	215	108	191	0
2	22	9	"PFI0371"	"I4582_1"	10360	23400	140	135	135	37	98	104	39	47	8	0	209	202	54	103	108	36	85	71	0	0.349	0.374	0.377	0.381	2.562	0.402	0.195	156	591	143	136	-1.518	37	106	37	99	0
2	1	10	"PFI0397"	"I5035_1"	6390	23580	150	117	124	45	102	110	51	19	3	0	115	114	29	102	106	26	29	7	0	1.154	1.833	1.396	1.546	3.014	8.360	0.096	156	707	28	34	0.206	15	13	22	12	-50
2	2	10	"PFI0404"	"I5222_1"	6570	23600	120	172	175	61	104	114	49	57	32	0	373	346	127	103	110	35	89	85	0	0.252	0.292	0.344	0.305	2.671	0.281	0.357	120	373	338	314	-1.989	68	270	71	243	0
2	3	10	"PFI0407"	"I5252_1"	6750	23640	150	133	143	56	105	113	42	37	12	0	163	153	48	103	111	35	62	39	0	0.467	0.760	0.761	0.685	3.243	1.198	0.171	156	436	88	88	-1.100	28	60	38	50	-50
2	4	10	"PFI0409"	"I5362_4"	6950	23600	130	415	402	182	103	108	39	85	84	0	257	248	81	105	110	30	85	82	0	2.053	2.091	1.987	1.968	1.714	2.408	0.679	120	398	464	442	1.037	312	152	299	143	0
2	5	10	"PFI0418"	"I5700_1"	7110	23600	120	144	146	64	105	117	58	31	4	0	173	161	54	105	110	32	67	54	0	0.574	0.732	0.714	0.749	2.605	1.458	0.251	120	401	107	97	-0.802	39	68	41	56	0
2	6	10	"PFI0423"	"I5893_2"	7330	23600	140	293	284	90	107	116	52	89	76	0	238	222	66	105	110	32	87	78	0	1.398	1.513	1.458	1.416	1.833	1.706	0.649	156	495	319	294	0.484	186	133	177	117	0
2	7	10	"PFI0448"	"I6567_2"	7520	23600	130	509	466	212	105	114	52	86	83	0	727	660	285	104	110	32	91	90	0	0.648	0.649	0.652	0.610	2.112	0.658	0.845	120	382	1027	917	-0.625	404	623	361	556	0
2	8	10	"PFI0451"	"I6639_1"	7680	23600	120	126	132	42	102	113	56	24	4	0	205	195	52	103	106	25	86	80	0	0.235	0.326	0.402	0.400	3.205	1.655	0.093	120	368	126	122	-2.087	24	102	30	92	0
2	9	10	"PFI0457"	"I6658_1"	7890	23590	140	297	292	112	103	116	59	84	72	0	273	261	85	104	135	133	60	6	0	1.148	1.204	1.255	1.154	1.965	0.957	0.456	156	487	363	346	0.199	194	169	189	157	0
2	10	10	"PFI0459"	"I6658_3"	8070	23600	120	362	346	135	104	118	72	85	76	0	320	298	100	104	138	144	70	17	0	1.194	1.247	1.224	1.221	1.800	0.802	0.511	120	447	474	436	0.256	258	216	242	194	0
2	11	10	"PFI0461"	"I6724_2"	8280	23600	150	190	195	69	104	114	56	66	34	0	329	313	119	103	119	82	83	67	0	0.381	0.433	0.441	0.423	2.306	0.483	0.502	156	541	312	301	-1.394	86	226	91	210	0
2	12	10	"PFI0465"	"I6851_2"	8460	23590	120	367	344	136	100	103	34	90	86	0	186	180	52	102	106	20	85	79	0	3.179	3.128	2.997	2.917	1.843	3.553	0.644	120	443	351	322	1.668	267	84	244	78	0
2	13	10	"PFI0492"	"I7697_2"	8650	23600	130	142	151	52	100	102	28	59	40	0	220	211	69	104	108	24	80	77	0	0.362	0.477	0.537	0.464	2.277	0.538	0.383	120	462	158	158	-1.466	42	116	51	107	0
2	14	10	"PFI0498"	"I7884_1"	8860	23600	140	154	157	54	99	103	34	65	41	0	165	161	43	106	112	37	70	32	0	0.932	1.055	1.101	0.960	2.587	1.371	0.390	156	491	114	113	-0.101	55	59	58	55	0
2	15	10	"PFI0501"	"I8013_1"	9030	23600	140	171	168	53	100	105	36	71	46	0	195	194	59	108	116	59	73	23	0	0.816	0.791	0.813	0.713	2.322	0.778	0.477	156	491	158	154	-0.293	71	87	68	86	0
2	16	10	"PFI0504"	"I8083_1"	9250	23590	150	265	256	102	100	106	44	82	76	0	662	583	245	107	115	57	87	85	0	0.297	0.328	0.326	0.334	1.967	0.328	0.732	156	441	720	632	-1.750	165	555	156	476	0
2	17	10	"PFI0510"	"I8305_1"	9440	23590	150	267	268	94	102	108	43	89	78	0	378	362	115	106	110	24	94	91	0	0.607	0.648	0.625	0.580	2.001	0.672	0.687	156	379	437	422	-0.721	165	272	166	256	0
2	18	10	"PFI0513"	"I8332_1"	9600	23590	120	271	263	92	104	109	30	86	82	0	410	368	149	105	107	20	87	86	0	0.548	0.605	0.585	0.603	2.249	0.571	0.721	120	402	472	422	-0.869	167	305	159	263	0
2	19	10	"PFJ0455"	"J53_17"	9820	23590	150	316	300	132	105	111	53	82	73	0	500	446	190	105	109	28	89	87	0	0.534	0.572	0.576	0.582	2.547	0.593	0.771	156	513	606	536	-0.905	211	395	195	341	0
2	20	10	"PFJ0457"	"J53_21"	10010	23590	140	1486	1341	605	102	108	56	91	89	0	520	484	205	103	110	40	88	85	0	3.319	3.252	3.308	3.268	1.839	3.287	0.886	156	406	1801	1620	1.731	1384	417	1239	381	0
2	21	10	"PFJ0459"	"J53_23"	10180	23570	150	106	109	30	99	105	37	16	3	0	111	111	21	103	109	35	9	0	0	0.875	1.250	1.279	1.226	4.010	1.568	0.091	156	420	15	18	-0.193	7	8	10	8	-50
2	22	10	"PFJ0463"	"J53_29"	10390	23590	160	361	340	161	97	104	70	77	73	0	507	452	205	103	106	24	87	85	0	0.653	0.696	0.689	0.684	1.824	0.769	0.739	208	830	668	592	-0.614	264	404	243	349	0
2	1	11	"PFJ0468"	"J53_37"	6400	23790	140	212	213	82	103	111	51	72	53	0	190	186	59	103	109	35	76	64	0	1.253	1.325	1.218	1.195	2.334	1.574	0.538	156	685	196	193	0.325	109	87	110	83	0
2	2	11	"PFJ0472"	"J53_41"	6590	23790	150	270	266	108	103	111	43	82	75	0	412	376	151	103	112	44	83	80	0	0.540	0.597	0.595	0.643	2.027	0.603	0.690	156	401	476	436	-0.888	167	309	163	273	0
2	3	11	"PFJ0495"	"J564_1"	6780	23790	160	533	479	204	101	122	155	79	67	0	874	732	313	103	113	54	89	87	0	0.560	0.601	0.613	0.599	1.776	0.606	0.888	208	451	1203	1007	-0.836	432	771	378	629	0
2	4	11	"PFJ0497"	"J564_3"	6980	23780	140	1908	1599	890	103	122	160	85	83	0	634	553	262	104	112	48	87	82	0	3.406	3.332	3.283	3.156	2.003	3.568	0.897	156	411	2335	1945	1.768	1805	530	1496	449	0
2	5	11	"PFJ0500"	"J56_7"	7140	23770	150	118	128	45	105	125	154	0	0	0	126	129	34	106	115	50	22	0	0	0.650	1.000	0.951	0.921	4.224	3.028	0.109	156	438	33	46	-0.621	13	20	23	23	-50
2	6	11	"PFJ0503"	"J583_1"	7330	23770	150	114	117	30	104	112	48	10	1	0	122	120	28	104	110	29	28	6	0	0.556	0.813	1.132	0.977	3.990	3.968	0.067	156	455	28	29	-0.848	10	18	13	16	-50
2	7	11	"PFJ0506"	"J587_3"	7520	23770	150	115	118	34	102	110	47	18	0	0	121	121	28	104	108	22	39	16	0	0.765	0.941	1.115	1.131	2.831	4.972	0.153	156	462	30	33	-0.387	13	17	16	17	-50
2	8	11	"PFJ0508"	"J587_5"	7710	23770	150	114	118	35	103	115	56	12	0	0	117	119	29	105	113	48	12	0	0	0.917	1.071	1.091	1.067	4.134	6.231	0.062	156	501	23	29	-0.126	11	12	15	14	-50
2	9	11	"PFJ0527"	"J647_6"	7900	23790	140	308	309	128	105	117	64	83	74	0	442	402	158	104	116	58	85	83	0	0.601	0.685	0.659	0.710	1.905	0.718	0.671	156	516	541	502	-0.736	203	338	204	298	0
2	10	11	"PFJ0531"	"J64_1"	8120	23780	140	147	149	48	98	107	53	46	13	0	327	307	125	102	108	32	85	82	0	0.218	0.249	0.265	0.270	2.939	0.244	0.142	156	579	274	256	-2.199	49	225	51	205	0
2	11	11	"PFJ0533"	"J64_3"	8300	23780	120	148	159	62	103	108	38	55	30	0	216	225	81	103	107	28	84	80	0	0.398	0.459	0.539	0.478	3.173	0.471	0.218	120	420	158	178	-1.328	45	113	56	122	0
2	12	11	"PFJ0536"	"J65_10"	8490	23780	150	290	276	97	103	107	37	87	80	0	422	394	132	103	108	30	93	91	0	0.586	0.595	0.613	0.543	1.773	0.610	0.703	156	484	506	464	-0.771	187	319	173	291	0
2	13	11	"PFJ0538"	"J65_12"	8660	23770	150	115	120	35	99	100	28	35	15	0	122	123	27	104	107	23	44	14	0	0.889	1.105	1.091	1.140	3.599	1.047	0.098	156	469	34	40	-0.170	16	18	21	19	-50
2	14	11	"PFJ0540"	"J65_2"	8870	23790	150	188	199	66	100	103	29	90	76	0	377	374	87	106	111	27	100	100	0	0.325	0.369	0.355	0.320	1.881	0.369	0.537	156	450	359	367	-1.623	88	271	99	268	0
2	15	11	"PFJ0567"	"J71_12"	9050	23780	130	128	128	36	102	107	33	35	10	0	199	192	56	109	115	47	77	46	0	0.289	0.313	0.418	0.365	2.762	0.376	0.145	120	439	116	109	-1.791	26	90	26	83	0
2	16	11	"PFJ0569"	"J71_2"	9230	23770	150	107	112	38	103	109	35	20	8	0	114	115	27	107	116	56	3	0	0	0.571	1.125	1.545	1.535	3.237	0.446	0.194	156	499	11	17	-0.807	4	7	9	8	-50
2	17	11	"PFJ0571"	"J71_6"	9420	23760	150	122	131	55	106	110	31	35	13	0	120	129	45	107	110	22	34	14	0	1.231	1.136	1.200	1.306	3.353	1.687	0.208	156	449	29	47	0.300	16	13	25	22	-50
2	18	11	"PFJ0573"	"J71_9"	9630	23780	140	15749	13505	6604	106	110	31	100	100	0	15417	13117	6356	107	111	21	100	100	0	1.022	1.030	1.047	0.967	1.595	1.035	0.949	156	413	30953	26409	0.031	15643	15310	13399	13010	0
2	19	11	"PFJ0576"	"J73_13"	9800	23760	150	129	131	43	108	115	58	13	3	0	135	137	32	110	118	47	23	3	0	0.840	0.852	0.952	1.002	3.159	2.186	0.109	156	439	46	50	-0.252	21	25	23	27	-50
2	20	11	"PFJ0578"	"J73_15"	10010	23770	130	657	618	311	107	116	69	85	82	0	817	729	366	111	121	64	85	82	0	0.779	0.827	0.830	0.856	1.746	0.792	0.849	120	385	1256	1129	-0.360	550	706	511	618	0
2	21	11	"PFK0742"	"Ks1964_2"	10180	23760	150	105	107	32	101	109	46	9	0	0	113	110	26	107	115	59	1	0	0	0.667	2.000	1.281	1.485	4.041	10.383	0.003	156	436	10	9	-0.585	4	6	6	3	-50
2	22	11	"PFK0745"	"Ks1_2"	10390	23780	150	178	186	77	100	106	73	51	17	0	248	241	80	104	107	25	85	83	0	0.542	0.628	0.613	0.649	2.351	1.384	0.329	156	677	222	223	-0.885	78	144	86	137	0
2	1	12	"PFK0752"	"Ks202_6"	6400	23990	140	1125	1027	586	99	109	57	90	87	0	1199	1039	567	101	106	28	94	92	0	0.934	0.989	0.992	0.966	1.813	1.007	0.916	156	667	2124	1866	-0.098	1026	1098	928	938	0
2	2	12	"PFK0755"	"Ks202_9"	6590	23980	130	154	155	54	102	112	61	40	8	0	382	348	140	102	110	42	85	82	0	0.186	0.215	0.247	0.261	3.418	0.227	0.360	120	369	332	299	-2.429	52	280	53	246	0
2	3	12	"PFK0757"	"Ks206_2"	6760	23970	150	106	112	40	101	123	155	1	0	0	111	113	26	103	111	46	7	0	0	0.625	1.100	1.337	1.340	4.249	1.862	0.137	156	431	13	21	-0.678	5	8	11	10	-50
2	4	12	"PFK0760"	"Ks210_1"	6970	23980	130	193	262	207	99	118	153	30	10	0	204	270	197	103	109	45	83	53	0	0.931	0.976	1.000	0.931	2.550	1.750	0.490	120	460	195	330	-0.104	94	101	163	167	0
2	5	12	"PFK0786"	"Ks225_7"	7160	23990	140	146	150	48	104	119	119	8	0	0	177	177	49	104	110	28	82	67	0	0.575	0.630	0.622	0.629	2.785	1.078	0.227	156	464	115	119	-0.798	42	73	46	73	0
2	6	12	"PFK0793"	"Ks2300_1"	7330	23960	150	111	113	38	106	122	115	1	0	0	128	129	35	104	115	57	19	0	0	0.208	0.280	0.846	0.724	3.369	3.288	0.093	156	512	29	32	-2.263	5	24	7	25	-50
2	7	12	"PFK0795"	"Ks2345_1"	7520	23980	130	219	215	91	102	110	45	73	62	0	533	480	202	106	120	83	85	80	0	0.274	0.302	0.299	0.305	2.394	0.304	0.624	120	499	544	487	-1.868	117	427	113	374	0
2	8	12	"PFK0799"	"Ks244_1"	7730	23980	150	227	236	109	104	114	50	78	60	0	300	319	162	108	121	78	82	70	0	0.641	0.626	0.599	0.639	2.263	0.580	0.707	156	471	315	343	-0.642	123	192	132	211	0
2	9	12	"PFK0802"	"Ks244_3"	7920	23980	140	205	205	72	105	115	56	71	43	0	308	292	99	106	120	67	85	76	0	0.495	0.538	0.580	0.511	2.196	0.567	0.472	156	411	302	286	-1.014	100	202	100	186	0
2	10	12	"PFK0804"	"Ks244_8"	8090	23990	120	116	119	36	97	105	42	20	4	0	140	139	41	104	110	32	53	26	0	0.528	0.629	0.658	0.617	3.822	0.903	0.040	120	429	55	57	-0.922	19	36	22	35	0
2	11	12	"PFK0825"	"Ks25_1"	8310	23980	130	181	185	73	100	103	30	71	58	0	225	220	88	103	108	30	75	75	0	0.664	0.726	0.739	0.676	2.114	0.797	0.453	120	497	203	202	-0.591	81	122	85	117	0
2	12	12	"PFK0827"	"Ks25_12"	8490	23980	120	122	128	40	102	107	37	31	9	0	184	177	54	103	109	37	78	56	0	0.247	0.351	0.432	0.398	2.947	0.397	0.139	120	357	101	100	-2.018	20	81	26	74	0
2	13	12	"PFK0830"	"Ks25_19"	8670	23970	140	305	294	168	100	104	34	82	78	0	338	305	118	103	107	26	86	82	0	0.872	0.960	0.898	0.878	1.942	1.573	0.392	156	377	440	396	-0.197	205	235	194	202	0
2	14	12	"PFK0834"	"Ks25_8"	8850	23960	150	108	116	35	100	103	26	28	14	0	139	139	40	106	110	24	58	37	0	0.242	0.485	0.565	0.563	3.936	0.652	0.087	156	386	41	49	-2.044	8	33	16	33	-50
2	15	12	"PFK0839"	"Ks266_15"	9040	23980	130	271	266	122	101	106	29	80	74	0	619	549	254	105	110	26	86	85	0	0.331	0.372	0.381	0.389	2.225	0.376	0.730	120	376	684	609	-1.596	170	514	165	444	0
2	16	12	"PFK0841"	"Ks266_6"	9260	23980	160	314	299	110	104	110	36	87	83	0	490	434	182	105	110	27	88	86	0	0.545	0.593	0.588	0.655	2.302	0.571	0.794	208	483	595	524	-0.874	210	385	195	329	0
2	17	12	"PFK0858"	"Ks271_1"	9430	23980	130	211	225	119	105	109	32	80	66	0	707	620	271	104	108	27	95	90	0	0.176	0.233	0.228	0.212	1.962	0.279	0.424	120	351	709	636	-2.508	106	603	120	516	0
2	18	12	"PFK0868"	"Ks2886_1"	9610	23950	150	103	106	37	104	106	29	14	3	0	106	108	24	105	108	20	16	7	0	-1.000	0.667	1.707	1.712	4.308	0.533	0.681	156	438	0	5	Error	-1	1	2	3	-50
2	19	12	"PFK0871"	"Ks291_5"	9800	23950	150	102	108	33	107	112	41	8	1	0	108	110	21	109	114	42	4	0	0	5.000	1.000	1.310	1.559	3.301	4.071	0.047	156	434	-6	2	2.322	-5	-1	1	1	-50
2	20	12	"PFK0873"	"Ks291_8"	9990	23950	150	112	116	34	109	120	73	4	0	0	118	120	27	111	121	58	5	0	0	0.429	0.778	0.850	1.031	3.908	1.692	0.190	156	453	10	16	-1.222	3	7	7	9	-50
2	21	12	"PFK0878"	"Ks2_13"	10180	23950	150	111	113	26	105	115	67	1	0	0	114	119	24	108	116	55	5	0	0	1.000	0.727	1.000	1.095	3.575	12.295	0.010	156	527	12	19	0.000	6	6	8	11	-50
2	22	12	"PFK0881"	"Ks2_9"	10400	23970	160	164	165	53	102	105	31	67	49	0	156	154	42	103	106	21	77	61	0	1.170	1.235	1.240	1.033	2.571	1.591	0.329	208	849	115	114	0.226	62	53	63	51	0
2	1	13	"PFL0033"	"L1_66"	6420	24190	150	105	110	31	97	104	49	13	0	0	128	126	33	99	101	17	61	40	0	0.276	0.481	0.884	0.718	4.122	5.651	0.041	156	568	37	40	-1.858	8	29	13	27	-50
2	2	13	"PFL0035"	"L1_7"	6570	24160	150	115	126	45	103	115	73	12	1	0	108	112	31	101	106	26	26	5	0	1.714	2.091	1.295	1.625	4.075	4.817	0.147	156	371	19	34	0.778	12	7	23	11	-50
2	3	13	"PFL0037"	"L1_72"	6760	24160	150	112	122	51	103	115	64	9	3	0	124	127	37	103	108	25	44	23	0	0.429	0.792	0.946	0.937	3.759	5.097	0.095	156	439	30	43	-1.222	9	21	19	24	-50
2	4	13	"PFL0041"	"L1_79"	6950	24160	150	106	109	35	101	106	37	19	4	0	108	111	24	103	105	18	30	11	0	1.000	1.000	1.749	1.608	3.612	6.368	0.038	156	456	10	16	0.000	5	5	8	8	-50
2	5	13	"PFL0043"	"L1_81"	7140	24160	150	100	103	28	102	120	120	0	0	0	116	120	36	102	108	36	29	8	0	-0.143	0.056	0.708	0.826	3.846	12.553	0.041	156	455	12	19	Error	-2	14	1	18	-50
2	6	13	"PFL0045"	"L1_83"	7360	24170	150	184	177	63	104	124	121	23	0	0	208	194	68	102	119	83	62	10	0	0.755	0.793	0.820	0.768	2.530	4.118	0.136	156	476	186	165	-0.406	80	106	73	92	0
2	7	13	"PFL0068"	"L2_117"	7550	24160	140	280	275	105	103	110	46	87	76	0	521	486	183	105	124	95	90	82	0	0.425	0.451	0.456	0.441	1.889	0.443	0.707	156	449	593	553	-1.233	177	416	172	381	0
2	8	13	"PFL0070"	"L2_12"	7730	24150	130	474	422	211	103	110	43	85	79	0	873	747	364	108	116	52	88	85	0	0.485	0.499	0.497	0.509	1.761	0.504	0.853	120	378	1136	958	-1.044	371	765	319	639	0
2	9	13	"PFL0072"	"L2_123"	7900	24150	150	118	120	34	104	110	46	18	2	0	143	146	43	104	113	50	41	8	0	0.359	0.381	0.638	0.708	3.411	0.855	0.102	156	400	53	58	-1.478	14	39	16	42	-50
2	10	13	"PFL0074"	"L2_127"	8110	24140	130	167	163	57	101	116	113	20	0	0	206	195	66	103	111	48	73	51	0	0.641	0.674	0.696	0.567	3.061	0.819	0.440	120	462	169	154	-0.642	66	103	62	92	0
2	11	13	"PFL0077"	"L2_135"	8300	24130	130	745	741	424	103	124	131	79	75	0	351	333	162	102	115	60	75	65	0	2.578	2.762	2.659	2.721	2.002	2.808	0.862	120	474	891	869	1.366	642	249	638	231	0
2	12	13	"PFL0079"	"L2_139"	8490	24130	130	161	172	56	102	109	39	72	39	0	211	204	65	103	111	38	80	70	0	0.546	0.693	0.655	0.614	2.828	0.671	0.461	120	426	167	171	-0.872	59	108	70	101	0
2	13	13	"PFL0101"	"L2_180"	8680	24130	140	144	150	51	104	109	37	51	28	0	206	196	69	105	110	28	76	71	0	0.396	0.505	0.603	0.560	2.964	0.633	0.395	156	512	141	137	-1.336	40	101	46	91	0
2	14	13	"PFL0104"	"L2_185"	8900	24130	150	121	122	35	101	105	30	35	14	0	123	129	63	104	108	22	48	23	0	1.053	0.840	1.182	1.215	3.196	0.433	0.040	156	427	39	46	0.074	20	19	21	25	-50
2	15	13	"PFL0109"	"L2_193"	9060	24140	150	215	222	77	100	103	28	87	79	0	343	315	117	103	107	23	88	87	0	0.479	0.575	0.603	0.559	1.877	0.549	0.652	156	373	355	334	-1.061	115	240	122	212	0
2	16	13	"PFL0111"	"L2_195"	9230	24150	150	111	116	36	102	108	40	19	4	0	151	147	49	103	108	29	62	41	0	0.188	0.318	0.547	0.495	3.595	0.713	0.090	156	352	57	58	-2.415	9	48	14	44	-50
2	17	13	"PFL0113"	"L2_198"	9420	24150	150	115	121	42	106	167	207	0	0	0	128	128	29	104	131	88	1	0	0	0.375	0.625	1.000	1.082	3.810	2.972	0.158	156	348	33	39	-1.415	9	24	15	24	-50
2	18	13	"PFL0115"	"L2_20"	9590	24130	130	657	565	311	104	161	196	71	64	0	319	289	128	105	131	86	70	57	0	2.584	2.505	2.408	2.407	1.992	2.557	0.868	120	435	767	645	1.370	553	214	461	184	0
2	19	13	"PFL0135"	"L2_233"	9800	24140	150	103	108	31	103	131	136	0	0	0	123	123	31	105	118	61	6	0	0	0.000	0.278	0.998	0.884	3.486	3.150	0.027	156	529	18	23	Error	0	18	5	18	-50
2	20	13	"PFL0138"	"L2_238"	9990	24140	150	106	114	35	102	112	66	6	0	0	124	125	31	105	111	29	38	10	0	0.211	0.600	1.040	0.998	3.255	10.059	0.045	156	440	23	32	-2.248	4	19	12	20	-50
2	21	13	"PFL0141"	"L2_248"	10170	24150	130	127	135	38	104	111	58	24	3	0	226	222	76	106	112	32	80	72	0	0.192	0.267	0.292	0.291	3.140	0.376	0.095	120	547	143	147	-2.383	23	120	31	116	0
2	22	13	"PFL0145"	"L2_259"	10430	24130	150	116	115	31	102	105	31	30	1	0	115	118	23	104	106	21	32	10	0	1.273	0.929	1.667	1.831	3.328	5.358	0.040	156	807	25	27	0.348	14	11	13	14	-50
2	1	14	"PFL0149"	"L2_268"	6380	24350	140	121	120	36	97	106	52	17	1	0	147	143	37	100	106	41	55	12	0	0.511	0.535	0.704	0.658	3.020	1.427	0.121	156	728	71	66	-0.970	24	47	23	43	0
2	2	14	"PFL0152"	"L2_277"	6590	24340	140	260	254	101	101	112	59	77	67	0	400	361	169	102	114	63	78	71	0	0.534	0.591	0.595	0.657	2.130	0.596	0.713	156	469	457	412	-0.906	159	298	153	259	0
2	3	14	"PFM0408"	"M36520_1"	6790	24350	150	169	176	71	102	107	41	67	41	0	275	253	89	102	108	30	83	80	0	0.387	0.490	0.497	0.499	2.554	0.583	0.349	156	492	240	225	-1.369	67	173	74	151	0
2	4	14	"PFM0410"	"M36520_4"	6980	24350	130	144	152	60	101	115	110	18	0	0	209	200	64	102	110	49	77	56	0	0.402	0.520	0.620	0.591	2.515	0.991	0.302	120	425	150	149	-1.315	43	107	51	98	0
2	5	14	"PFM0413"	"M36754_16"	7150	24340	120	1869	1695	660	100	120	129	95	93	0	700	634	218	102	113	62	95	92	0	2.958	2.998	3.017	2.871	1.665	3.089	0.921	120	444	2367	2127	1.565	1769	598	1595	532	0
2	6	14	"PFM0417"	"M36754_20"	7340	24350	150	100	110	46	102	118	111	1	0	0	105	110	25	102	112	55	5	0	0	-0.667	1.000	1.561	1.614	3.684	3.660	0.030	156	613	1	16	Error	-2	3	8	8	-50
2	7	14	"PFM0419"	"M36754_23"	7540	24340	140	263	262	106	101	109	54	78	70	0	454	415	185	103	110	49	86	80	0	0.462	0.516	0.506	0.505	2.294	0.476	0.691	156	523	513	473	-1.115	162	351	161	312	0
2	8	14	"PFM0422"	"M3675_2"	7740	24340	130	617	596	281	102	109	55	91	86	0	581	561	263	105	116	62	88	85	0	1.082	1.083	1.094	1.118	2.068	1.078	0.838	120	488	991	950	0.114	515	476	494	456	0
2	9	14	"PFM0440"	"M3766_1"	7930	24340	140	253	247	96	101	106	35	85	75	0	426	392	154	104	109	33	89	86	0	0.472	0.507	0.500	0.494	1.898	0.496	0.676	156	476	474	434	-1.083	152	322	146	288	0
2	10	14	"PFM0442"	"M37744_2"	8100	24340	150	105	109	30	103	120	108	0	0	0	108	109	27	102	110	44	6	1	0	0.333	0.857	0.933	0.994	4.225	7.183	0.058	156	527	8	13	-1.585	2	6	6	7	-50
2	11	14	"PFM0444"	"M37773_2"	8290	24340	150	110	115	42	106	132	125	1	0	0	110	111	27	103	118	58	3	0	0	0.571	1.125	1.118	1.090	3.225	2.832	0.699	156	650	11	17	-0.807	4	7	9	8	-50
2	12	14	"PFM0446"	"M3777_1"	8480	24330	130	231	256	140	103	112	45	85	67	0	220	209	65	103	113	41	82	66	0	1.094	1.443	1.150	1.197	1.975	1.867	0.411	120	607	245	259	0.130	128	117	153	106	0
2	13	14	"PFM0448"	"M37794_11"	8700	24340	110	136	138	45	102	105	30	53	30	0	159	148	51	103	107	23	62	53	0	0.607	0.800	0.822	0.823	3.338	1.106	0.267	80	471	90	81	-0.720	34	56	36	45	0
2	14	14	"PFM0450"	"M37794_14"	8860	24340	150	108	112	27	103	106	33	15	3	0	114	112	24	105	107	20	26	8	0	0.556	1.286	0.725	0.856	3.809	7.184	0.010	156	567	14	16	-0.848	5	9	9	7	-50
2	15	14	"PFM0469"	"M38740_1"	9050	24340	150	98	105	31	103	106	34	14	4	0	111	115	40	104	110	41	9	1	0	-0.714	0.182	0.882	0.870	3.358	0.972	0.019	156	485	2	13	Error	-5	7	2	11	-50
2	16	14	"PFM0472"	"M38757_4"	9260	24330	140	195	205	76	104	109	41	76	55	0	392	362	141	105	114	51	89	82	0	0.317	0.393	0.404	0.385	2.159	0.403	0.562	156	467	378	358	-1.657	91	287	101	257	0
2	17	14	"PFM0476"	"M38913_1"	9450	24340	140	229	229	91	106	155	182	31	0	0	450	428	178	108	136	87	83	76	0	0.360	0.384	0.403	0.394	2.323	0.400	0.561	156	450	465	443	-1.475	123	342	123	320	0
2	18	14	"PFM0478"	"M38913_6"	9620	24340	130	134	141	45	107	158	180	1	0	0	323	294	125	109	139	88	73	60	0	0.126	0.184	0.243	0.231	2.788	1.693	0.224	120	533	241	219	-2.987	27	214	34	185	0
2	19	14	"PFM0481"	"M38941_1"	9830	24330	140	276	261	111	104	112	49	76	65	0	310	290	124	106	114	43	80	75	0	0.843	0.853	0.899	0.845	1.879	0.907	0.677	156	579	376	341	-0.246	172	204	157	184	0
2	20	14	"PFM0484"	"M38941_6"	10010	24340	150	135	141	44	104	115	53	33	7	0	171	164	51	108	130	91	23	0	0	0.492	0.661	0.687	0.625	2.757	0.702	0.256	156	543	94	93	-1.023	31	63	37	56	0
2	21	14	"PFM0510"	"M41547_1"	10180	24330	130	188	192	71	108	118	56	65	35	0	466	409	187	108	136	105	80	69	0	0.223	0.279	0.309	0.294	2.146	0.288	0.666	120	520	438	385	-2.162	80	358	84	301	0
2	22	14	"PFM0512"	"M41763_12"	10380	24330	130	744	680	288	105	117	79	90	87	0	810	721	298	106	129	111	89	85	0	0.908	0.935	0.901	0.979	2.192	0.914	0.896	120	650	1343	1190	-0.140	639	704	575	615	0
2	1	15	"PFM0514"	"M41763_4"	6390	24560	80	115	114	39	99	104	39	19	7	0	113	123	55	104	105	18	42	19	0	1.778	0.789	0.846	0.921	2.813	1.834	0.127	52	321	25	34	0.830	16	9	15	19	0
2	2	15	"PFM0516"	"M41776_1"	6580	24540	120	123	123	37	102	109	41	24	5	0	134	133	31	102	112	58	18	1	0	0.656	0.677	0.978	1.002	3.054	0.553	0.416	120	563	53	52	-0.608	21	32	21	31	0
2	3	15	"PFM0524"	"M42658_1"	6790	24540	140	199	200	79	100	105	37	76	60	0	230	218	69	103	107	23	86	83	0	0.780	0.870	0.853	0.825	2.509	1.033	0.536	156	531	226	215	-0.359	99	127	100	115	0
2	4	15	"PFM0531"	"M42966_1"	6980	24550	160	153	157	53	101	118	117	12	0	0	367	346	135	104	112	51	87	81	0	0.198	0.231	0.251	0.244	2.855	0.231	0.276	208	561	315	298	-2.338	52	263	56	242	0
2	5	15	"PFN0076"	"N128_81"	7160	24540	100	137	151	72	99	120	134	12	0	0	171	175	73	103	112	58	55	15	0	0.559	0.722	0.730	0.891	2.615	1.034	0.248	80	397	106	124	-0.840	38	68	52	72	0
2	6	15	"PFN0079"	"N128_86"	7340	24560	110	119	120	31	99	106	49	16	1	0	172	162	63	101	105	35	67	50	0	0.282	0.344	0.379	0.391	2.606	1.089	0.530	80	457	91	82	-1.828	20	71	21	61	0
2	7	15	"PFN0082"	"N128_90"	7550	24540	130	158	159	51	101	108	49	55	20	0	268	251	91	103	109	39	85	78	0	0.345	0.392	0.376	0.399	2.160	0.441	0.445	120	558	222	206	-1.533	57	165	58	148	0
2	8	15	"PFN0084"	"N128_92"	7740	24540	140	191	198	84	102	114	62	61	35	0	276	259	109	105	115	55	76	65	0	0.520	0.623	0.586	0.543	2.603	0.755	0.479	156	524	260	250	-0.942	89	171	96	154	0
2	9	15	"PFN0086"	"N128_95"	7930	24540	130	197	203	87	101	111	49	67	49	0	284	267	103	105	113	41	82	75	0	0.536	0.630	0.647	0.626	2.287	0.704	0.548	120	424	275	264	-0.899	96	179	102	162	0
2	10	15	"PFN0090"	"N129_1"	8100	24530	150	107	116	44	100	112	61	11	2	0	107	113	29	102	107	28	22	8	0	1.400	1.455	1.762	1.405	4.382	7.643	0.069	156	564	12	27	0.485	7	5	16	11	-50
2	11	15	"PFN0105"	"N129_41"	8300	24540	90	138	148	66	103	115	61	25	13	0	153	175	67	101	106	24	75	53	0	0.673	0.608	0.745	0.732	2.966	2.559	0.116	52	348	87	119	-0.571	35	52	45	74	0
2	12	15	"PFN0107"	"N129_48"	8480	24530	150	107	113	40	102	113	56	7	1	0	116	121	27	102	110	35	23	4	0	0.357	0.579	1.000	1.014	3.937	1.733	0.284	156	595	19	30	-1.485	5	14	11	19	-50
2	13	15	"PFN0109"	"N129_6"	8670	24560	150	109	115	35	100	103	28	27	12	0	112	111	22	102	105	19	29	7	0	0.900	1.667	1.727	1.621	3.682	6.997	0.023	156	491	19	24	-0.152	9	10	15	9	-50
2	14	15	"PFN0112"	"N130_1"	8860	24530	150	105	112	49	102	104	31	17	5	0	111	112	23	105	106	16	30	12	0	0.500	1.429	1.636	1.654	4.083	14.369	0.018	156	516	9	17	-1.000	3	6	10	7	-50
2	15	15	"PFN0114"	"N130_17"	9080	24520	150	102	105	27	105	110	39	7	1	0	130	132	30	106	111	38	30	5	0	-0.125	0.000	0.733	0.765	3.194	4.093	0.033	156	609	21	26	Error	-3	24	0	26	-50
2	16	15	"PFN0116"	"N130_19"	9260	24540	120	296	297	148	105	211	925	0	0	0	348	342	169	107	276	1644	0	0	0	0.793	0.817	0.879	0.870	2.484	0.833	0.744	120	463	432	427	-0.335	191	241	192	235	0
2	17	15	"PFN0134"	"N130_43"	9450	24530	140	8890	7480	3738	107	245	965	88	87	0	16786	14216	7035	109	355	1808	88	84	0	0.527	0.523	0.523	0.486	1.598	0.518	0.948	156	561	25460	21480	-0.925	8783	16677	7373	14107	0
2	18	15	"PFN0137"	"N130_46"	9620	24550	150	268	261	97	110	209	731	0	0	0	793	727	281	110	311	1436	0	0	0	0.231	0.245	0.236	0.222	1.739	0.248	0.735	156	610	841	768	-2.112	158	683	151	617	0
2	19	15	"PFN0139"	"N130_5"	9800	24530	110	868	865	506	110	150	183	81	71	0	1274	1257	733	112	190	347	80	66	0	0.652	0.659	0.654	0.633	1.810	0.617	0.903	80	470	1920	1900	-0.616	758	1162	755	1145	0
2	20	15	"PFN0141"	"N130_52"	10020	24540	130	1629	1634	952	110	119	62	95	88	0	1746	1776	981	113	131	116	94	84	0	0.930	0.916	0.910	0.845	1.766	0.927	0.919	120	632	3152	3187	-0.104	1519	1633	1524	1663	0
2	21	15	"PFN0145"	"N130_61"	10210	24540	120	424	402	200	111	119	50	83	75	0	773	767	384	111	140	104	87	80	0	0.473	0.444	0.451	0.425	1.900	0.448	0.818	120	454	975	947	-1.081	313	662	291	656	0
2	22	15	"PFN0147"	"N131_12"	10380	24520	150	114	117	34	104	116	76	3	0	0	117	117	26	106	129	110	0	0	0	0.909	1.182	1.083	0.993	3.960	0.745	0.779	156	791	21	24	-0.138	10	11	13	11	-50
2	1	16	"PFN0168"	"N132_106"	6380	24750	120	120	128	43	100	104	37	30	14	0	145	146	57	104	106	19	71	53	0	0.488	0.667	0.603	0.549	3.194	1.081	0.121	120	587	61	70	-1.036	20	41	28	42	0
2	2	16	"PFN0170"	"N132_108"	6590	24740	130	147	152	46	102	107	44	50	17	0	217	210	66	103	107	28	84	77	0	0.395	0.467	0.469	0.386	3.226	0.576	0.182	120	564	159	157	-1.341	45	114	50	107	0
2	3	16	"PFN0172"	"N132_11"	6790	24740	150	410	463	303	104	113	66	84	75	0	662	623	323	105	109	29	94	87	0	0.549	0.693	0.652	0.652	2.043	0.755	0.771	156	528	863	877	-0.864	306	557	359	518	0
2	4	16	"PFN0175"	"N132_116"	6970	24750	130	420	409	221	103	117	73	77	73	0	643	626	352	105	112	40	84	80	0	0.589	0.587	0.595	0.643	2.450	0.581	0.766	120	425	855	827	-0.763	317	538	306	521	0
2	5	16	"PFN0177"	"N132_119"	7140	24740	130	158	165	62	99	110	57	50	23	0	286	260	100	104	113	47	81	69	0	0.324	0.423	0.490	0.421	2.441	0.382	0.328	120	511	241	222	-1.625	59	182	66	156	0
2	6	16	"PFN0180"	"N132_125"	7340	24730	140	919	857	363	100	116	86	91	88	0	433	408	161	104	114	53	89	85	0	2.489	2.490	2.468	2.508	1.654	2.511	0.859	156	602	1148	1061	1.316	819	329	757	304	0
2	7	16	"PFN0582"	"N145_33"	7550	24740	150	262	265	131	105	116	74	67	51	0	783	791	485	105	117	57	92	83	0	0.232	0.233	0.248	0.243	2.048	0.226	0.591	156	528	835	846	-2.111	157	678	160	686	0
2	8	16	"PFN0584"	"N145_38"	7720	24730	150	101	105	32	105	118	67	3	0	0	114	114	28	105	114	45	10	0	0	-0.444	0.000	1.000	1.124	3.656	2.210	0.030	156	495	5	9	Error	-4	9	0	9	-50
2	9	16	"PFN0589"	"N145_44"	7910	24730	150	105	107	30	103	114	63	1	0	0	109	110	29	105	110	30	18	5	0	0.500	0.800	1.310	1.246	2.938	3.787	0.109	156	518	6	9	-1.000	2	4	4	5	-50
2	10	16	"PFN0592"	"N145_50"	8100	24730	150	103	110	35	103	113	54	11	1	0	107	108	20	107	112	27	11	0	0	0.000	7.000	1.410	1.528	3.263	6.039	0.059	156	624	0	8	Error	0	0	7	1	-50
2	11	16	"PFN0598"	"N145_61"	8340	24720	110	140	151	59	107	119	60	31	6	0	145	149	40	108	114	29	58	22	0	0.892	1.073	1.237	1.028	3.345	3.024	0.061	80	481	70	85	-0.165	33	37	44	41	0
2	12	16	"PFN0600"	"N145_9"	8500	24730	140	280	271	121	102	110	48	78	72	0	204	198	70	106	109	22	78	71	0	1.816	1.837	2.009	1.760	2.251	2.181	0.598	156	448	276	261	0.861	178	98	169	92	0
2	13	16	"PFN0620"	"N148_2"	8670	24720	150	102	106	33	99	102	26	19	11	0	107	106	25	106	108	16	21	8	0	3.000	100000.000	1.050	1.244	4.890	5.429	0.019	156	412	4	7	1.585	3	1	7	0	-50
2	14	16	"PFN0622"	"N148_6"	8860	24720	150	105	118	58	101	105	35	23	6	0	114	122	46	108	110	20	30	14	0	0.667	1.214	1.147	1.138	3.653	1.705	0.320	156	499	10	31	-0.585	4	6	17	14	-50
2	15	16	"PFN0628"	"N149_12"	9040	24740	120	735	673	353	102	108	43	88	85	0	1582	1440	812	108	111	24	99	99	0	0.429	0.429	0.433	0.423	1.636	0.410	0.881	120	478	2107	1903	-1.219	633	1474	571	1332	0
2	16	16	"PFN0632"	"N149_18"	9240	24730	130	241	236	92	104	116	59	74	56	0	849	779	365	108	113	34	98	91	0	0.185	0.197	0.204	0.195	2.002	0.185	0.610	120	578	878	803	-2.435	137	741	132	671	0
2	17	16	"PFN0634"	"N149_2"	9440	24760	110	191	190	61	108	258	1024	0	0	0	159	163	36	107	386	1966	0	0	0	1.596	1.464	1.569	1.396	2.330	2.052	0.381	80	470	135	138	0.675	83	52	82	56	0
2	18	16	"PFN0637"	"N149_30"	9620	24720	110	454	470	292	103	112	47	80	76	0	744	727	462	107	118	59	87	80	0	0.551	0.592	0.592	0.551	2.018	0.573	0.825	80	435	988	987	-0.860	351	637	367	620	0
2	19	16	"PFN0655"	"N150_39"	9830	24730	140	745	714	438	108	136	154	75	66	0	355	364	194	110	166	296	43	1	0	2.600	2.386	2.218	2.216	2.211	1.256	0.486	156	658	882	860	1.379	637	245	606	254	0
2	20	16	"PFN0658"	"N150_49"	10010	24750	100	128	133	43	114	116	33	23	8	0	152	144	40	111	116	26	65	32	0	0.341	0.576	0.758	0.819	3.691	1.274	0.111	80	362	55	52	-1.550	14	41	19	33	0
2	21	16	"PFN0660"	"N150_51"	10180	24720	130	153	150	49	110	115	38	52	23	0	235	214	71	111	124	52	78	59	0	0.347	0.388	0.424	0.376	2.310	0.414	0.278	120	529	167	143	-1.528	43	124	40	103	0
2	22	16	"PFN0662"	"N150_53"	10370	24720	120	156	158	54	105	110	40	55	34	0	435	400	151	107	121	70	88	81	0	0.155	0.181	0.230	0.209	2.972	0.208	0.386	120	547	379	346	-2.685	51	328	53	293	0
2	1	17	"PFN0664"	"N150_57"	6410	24930	140	159	164	58	102	111	46	60	25	0	374	337	128	107	114	32	87	82	0	0.213	0.270	0.278	0.293	2.976	0.270	0.403	156	643	324	292	-2.228	57	267	62	230	0
2	2	17	"PFN0666"	"N150_6"	6600	24930	140	206	202	81	102	114	63	64	40	0	246	236	89	105	116	51	76	68	0	0.738	0.763	0.770	0.727	2.220	0.878	0.586	156	484	245	231	-0.439	104	141	100	131	0
2	3	17	"PFN0680"	"N150_8"	6790	24930	150	373	366	165	103	116	79	82	73	0	438	400	175	107	115	49	84	82	0	0.816	0.898	0.912	0.916	1.722	0.946	0.783	156	454	601	556	-0.294	270	331	263	293	0
2	4	17	"PFN0682"	"N150_82"	6970	24940	120	383	361	162	103	113	67	82	70	0	718	676	312	107	111	29	94	90	0	0.458	0.453	0.456	0.442	1.905	0.464	0.734	120	405	891	827	-1.126	280	611	258	569	0
2	5	17	"PFN0685"	"N150_87"	7150	24930	130	321	302	120	101	113	53	83	75	0	449	414	170	107	123	66	85	83	0	0.643	0.655	0.685	0.661	1.891	0.611	0.718	120	515	562	508	-0.636	220	342	201	307	0
2	6	17	"PFN0688"	"N150_9"	7350	24920	140	360	333	136	101	116	77	80	68	0	183	183	59	106	120	55	64	30	0	3.364	3.013	2.724	2.600	2.683	2.993	0.557	156	554	336	309	1.750	259	77	232	77	0
2	7	17	"PFN0694"	"N151_11"	7550	24930	130	297	343	221	104	113	48	89	78	0	328	312	129	108	121	63	81	69	0	0.877	1.172	0.919	1.072	2.372	1.384	0.461	120	407	413	443	-0.189	193	220	239	204	0
2	8	17	"PFN0696"	"N151_18"	7710	24930	120	284	284	111	104	113	51	85	77	0	386	371	162	107	119	62	84	77	0	0.645	0.682	0.703	0.707	1.884	0.667	0.689	120	406	459	444	-0.632	180	279	180	264	0
2	9	17	"PFN0876"	"N168_6"	7930	24930	140	247	239	103	104	118	71	69	50	0	540	488	217	108	122	71	85	79	0	0.331	0.355	0.373	0.362	2.458	0.386	0.572	156	495	575	515	-1.595	143	432	135	380	0
2	10	17	"PFN0874"	"N168_34"	8130	24920	150	377	370	153	104	114	54	88	82	0	567	512	219	111	124	68	88	84	0	0.599	0.663	0.688	0.705	1.871	0.659	0.811	156	491	729	667	-0.740	273	456	266	401	0
2	11	17	"PFN0894"	"N173_1"	8300	24940	140	119	124	43	106	135	200	0	0	0	185	182	59	111	132	150	7	0	0	0.176	0.254	0.415	0.461	3.953	1.642	0.060	156	528	87	89	-2.509	13	74	18	71	0
2	12	17	"PFN0907"	"N175_2"	8500	24920	140	1661	1549	836	109	136	209	88	82	0	1201	1154	580	109	129	155	87	83	0	1.421	1.378	1.409	1.238	1.949	1.393	0.921	156	476	2644	2485	0.507	1552	1092	1440	1045	0
2	13	17	"PFN0906"	"N175_16"	8690	24930	140	145	151	54	103	107	32	56	28	0	201	197	77	110	116	52	67	44	0	0.462	0.552	0.611	0.562	2.820	0.565	0.376	156	418	133	135	-1.115	42	91	48	87	0
2	14	17	"PFN0918"	"N177_6"	8880	24920	140	167	170	59	103	109	43	62	37	0	493	439	205	110	117	52	82	76	0	0.167	0.204	0.213	0.234	2.566	0.207	0.514	156	439	447	396	-2.581	64	383	67	329	0
2	15	17	"PFL0005"	"L1_103"	9060	24920	130	132	135	40	103	115	105	2	0	0	165	160	49	109	121	125	4	0	0	0.518	0.627	0.733	0.685	3.743	1.170	0.140	120	467	85	83	-0.949	29	56	32	51	0
2	16	17	"PFL0159"	"L2_30"	9260	24920	150	1763	1661	949	103	117	102	89	87	0	1714	1598	893	110	142	188	88	82	0	1.035	1.047	1.031	0.919	1.930	1.057	0.926	156	506	3264	3046	0.050	1660	1604	1558	1488	0
2	17	17	"PFL0171"	"L2_55"	9430	24920	120	360	357	192	102	115	57	79	74	0	1407	1302	756	109	146	179	87	79	0	0.199	0.214	0.204	0.207	1.822	0.218	0.838	120	414	1556	1448	-2.331	258	1298	255	1193	0
2	18	17	"PFL0176"	"L2_62"	9630	24910	120	376	353	152	103	119	75	81	74	0	907	831	361	109	147	177	86	81	0	0.342	0.346	0.357	0.328	1.680	0.344	0.795	120	515	1071	972	-1.547	273	798	250	722	0
2	19	17	"PFL0064"	"L2_109"	9820	24920	130	172	168	59	102	112	52	59	28	0	205	198	77	109	119	75	59	22	0	0.729	0.742	0.804	0.740	2.236	0.886	0.412	120	502	166	155	-0.456	70	96	66	89	0
2	20	17	"PFL0066"	"L2_114"	10000	24920	130	133	137	40	107	114	45	33	6	0	264	248	89	112	117	31	81	78	0	0.171	0.221	0.286	0.263	3.072	0.335	0.110	120	505	178	166	-2.547	26	152	30	136	0
2	21	17	"PFL0140"	"L2_247"	10190	24920	130	221	225	91	113	121	60	71	44	0	207	192	67	113	126	53	70	35	0	1.149	1.418	1.247	1.165	2.171	1.478	0.489	120	511	202	191	0.200	108	94	112	79	0
2	22	17	"PFL0150"	"L2_270"	10390	24910	140	323	318	126	106	117	65	83	71	0	404	390	156	108	127	76	86	79	0	0.733	0.752	0.730	0.781	1.903	0.726	0.715	156	716	513	494	-0.448	217	296	212	282	0
2	1	18	"PFN0982"	"N244_3"	6390	25120	150	119	132	73	99	122	147	4	1	0	116	121	36	105	128	166	0	0	0	1.818	2.063	1.500	1.383	3.735	9.894	0.058	156	763	31	49	0.862	20	11	33	16	-50
2	2	18	"PFJ0260"	"J246_2"	6600	25120	150	1587	1303	683	103	140	187	83	80	0	1895	1518	789	107	152	226	82	78	0	0.830	0.850	0.842	0.763	2.088	0.862	0.941	156	490	3272	2611	-0.269	1484	1788	1200	1411	0
2	3	18	"PFJ0281"	"J269_1"	6790	25120	140	155	161	58	102	117	90	29	1	0	198	192	62	108	122	84	57	5	0	0.589	0.702	0.716	0.662	2.461	1.479	0.293	156	406	143	143	-0.764	53	90	59	84	0
2	4	18	"PFJ0305"	"J27_3"	6980	25120	140	291	280	107	101	119	76	81	62	0	254	236	82	111	136	109	66	12	0	1.329	1.432	1.397	1.491	2.242	1.320	0.633	156	359	333	304	0.410	190	143	179	125	0
2	5	18	"PFJ0475"	"J53_46"	7150	25140	150	355	330	143	101	122	79	79	69	0	631	542	229	108	132	101	85	78	0	0.486	0.528	0.540	0.518	1.908	0.482	0.713	156	434	777	663	-1.042	254	523	229	434	0
2	6	18	"PFJ0505"	"J583_7"	7350	25110	150	129	135	42	102	117	63	21	1	0	119	119	26	108	117	49	7	0	0	2.455	3.000	1.978	1.665	3.569	3.752	0.221	156	515	38	44	1.295	27	11	33	11	-50
2	7	18	"PFJ0549"	"J697_3"	7550	25110	140	202	206	96	106	122	102	46	8	0	199	189	71	109	123	70	58	16	0	1.067	1.250	1.171	1.040	2.509	1.408	0.459	156	392	186	180	0.093	96	90	100	80	0
2	8	18	"PFJ0586"	"J753_2"	7730	25110	150	116	123	49	106	181	315	0	0	0	153	152	42	112	157	170	0	0	0	0.244	0.425	0.585	0.533	3.480	1.490	0.287	156	454	51	57	-2.036	10	41	17	40	-50
2	9	18	"PFJ0594"	"J82_7"	7930	25100	140	1195	1026	559	108	194	328	77	68	0	685	583	300	114	167	181	75	64	0	1.904	1.957	1.980	2.079	1.713	1.955	0.910	156	485	1658	1387	0.929	1087	571	918	469	0
2	10	18	"PFK0025"	"Km2326_6"	8110	25110	150	113	115	31	109	156	231	0	0	0	113	117	33	114	146	135	0	0	0	-4.000	2.000	0.766	0.795	4.065	0.722	0.542	156	444	3	9	Error	4	-1	6	3	-50
2	11	18	"PFJ0390"	"J40_6"	8310	25120	150	395	385	174	108	138	210	65	21	0	225	217	71	110	132	157	21	0	0	2.496	2.589	2.641	2.322	2.074	2.971	0.730	156	467	402	384	1.319	287	115	277	107	0
2	12	18	"PFJ0410"	"J43_3"	8500	25120	130	1338	1314	905	109	136	215	74	70	0	914	984	674	109	131	162	75	69	0	1.527	1.377	1.351	1.266	2.481	1.376	0.904	120	435	2034	2080	0.610	1229	805	1205	875	0
2	13	18	"PFJ0426"	"J461_4"	8680	25100	150	101	103	25	106	111	46	3	0	0	104	103	20	107	116	63	0	0	0	1.667	0.750	1.200	1.264	3.653	3.507	0.046	156	475	-8	-7	0.737	-5	-3	-3	-4	-50
2	14	18	"PFJ0465"	"J53_31"	8870	25100	150	129	831	2326	105	108	34	39	25	0	128	1179	3451	107	114	50	30	16	0	1.143	0.677	0.838	0.866	3.145	0.675	0.938	156	485	45	1798	0.193	24	21	726	1072	-50
2	15	18	"PFJ0557"	"J6_2"	9070	25120	150	184	179	60	105	115	103	31	0	0	294	265	96	108	121	125	71	13	0	0.425	0.471	0.473	0.470	2.486	0.503	0.498	156	466	265	231	-1.235	79	186	74	157	0
2	16	18	"PFK0041"	"Km302_3"	9250	25100	150	126	129	43	103	122	110	5	0	0	129	132	37	110	151	202	0	0	0	1.211	1.182	1.083	1.163	3.621	0.676	0.751	156	467	42	48	0.276	23	19	26	22	-50
2	17	18	"PFK0298"	"Kn2549_3"	9450	25110	150	327	312	132	102	121	79	76	65	0	674	596	289	111	168	223	74	58	0	0.400	0.433	0.449	0.472	1.911	0.380	0.736	156	478	788	695	-1.323	225	563	210	485	0
2	18	18	"PFK0338"	"Kn3092_1"	9630	25100	150	120	123	38	105	122	76	7	0	0	131	130	30	111	157	197	0	0	0	0.750	0.947	0.957	1.016	3.371	0.371	0.660	156	485	35	37	-0.415	15	20	18	19	-50
2	19	18	"PFK0404"	"Kn427_6"	9820	25110	120	308	296	117	102	113	52	83	80	0	372	350	144	109	116	39	86	83	0	0.783	0.805	0.831	0.817	1.986	0.776	0.719	120	441	469	435	-0.352	206	263	194	241	0
2	20	18	"PFK0425"	"Kn5026_1"	10020	25110	130	134	142	47	107	116	52	31	10	0	155	146	45	110	118	33	51	23	0	0.600	0.972	0.896	0.874	3.257	1.454	0.073	120	477	72	71	-0.737	27	45	35	36	0
2	21	18	"PFK0442"	"Kn5244_3"	10200	25100	150	105	111	40	115	174	454	0	0	0	115	116	23	116	149	180	0	0	0	10.000	100000.000	1.885	1.675	3.877	6.132	0.090	156	665	-11	-4	3.322	-10	-1	-4	0	-50
2	22	18	"PFK0457"	"Kn5587_2"	10400	25100	150	4476	3694	1899	110	164	426	89	85	0	1531	1353	666	115	143	172	89	83	0	3.083	2.895	2.824	2.785	1.647	2.924	0.936	156	798	5782	4822	1.624	4366	1416	3584	1238	0
2	1	19	"PFK0782"	"Ks2242_1"	6410	25310	140	486	464	235	105	139	166	74	55	0	682	658	338	107	142	199	77	66	0	0.663	0.652	0.651	0.654	2.029	0.644	0.863	156	654	956	910	-0.594	381	575	359	551	0
2	2	19	"PFK0818"	"Ks2565_1"	6600	25310	130	357	375	218	108	150	200	60	29	0	435	464	256	106	164	255	62	32	0	0.757	0.746	0.706	0.701	2.870	0.766	0.839	120	420	578	625	-0.402	249	329	267	358	0
2	3	19	"PFK0876"	"Ks2_11"	6790	25310	140	178	182	70	102	114	80	46	13	0	600	544	278	107	125	100	82	76	0	0.154	0.183	0.187	0.213	3.104	0.176	0.627	156	398	569	517	-2.698	76	493	80	437	0
2	4	19	"PFK1002"	"Ks48_16"	6970	25300	150	108	117	55	105	123	75	4	1	0	121	120	33	111	130	92	0	0	0	0.300	1.333	1.059	0.922	3.845	0.788	0.473	156	408	13	21	-1.737	3	10	12	9	-50
2	5	19	"PFK1139"	"Ks667_1"	7160	25310	170	495	466	247	106	126	81	79	70	0	694	636	334	111	141	173	76	68	0	0.667	0.686	0.700	0.681	2.187	0.685	0.827	208	474	972	885	-0.584	389	583	360	525	0
2	6	19	"PFK1174"	"Ks75_10"	7370	25310	140	1556	1524	1048	101	115	62	90	83	0	6019	6164	4679	109	132	168	100	99	0	0.246	0.235	0.225	0.221	2.008	0.217	0.902	156	396	7365	7478	-2.022	1455	5910	1423	6055	0
2	7	19	"PFK0629"	"Ks1228_7"	7540	25300	150	117	127	52	108	201	321	0	0	0	137	145	47	113	163	174	0	0	0	0.375	0.594	0.825	0.806	4.025	2.287	0.657	156	412	33	51	-1.415	9	24	19	32	-50
2	8	19	"PFK1093"	"Ks586_7"	7710	25290	130	962	913	538	111	212	327	75	57	0	567	524	294	115	168	177	68	56	0	1.883	1.961	1.979	2.154	2.101	1.909	0.898	120	431	1303	1211	0.913	851	452	802	409	0
2	9	19	"pla_LSU"	"PLSU"	7910	25300	120	355	345	169	109	212	340	21	1	0	323	299	132	115	171	182	54	6	0	1.183	1.283	1.192	1.231	2.113	1.853	0.810	120	492	454	420	0.242	246	208	236	184	0
2	10	19	"pla_ORF129"	"PORF129"	8120	25300	140	1003	875	436	109	160	197	83	74	0	694	619	348	114	146	132	80	72	0	1.541	1.517	1.499	1.537	1.654	1.427	0.860	156	514	1474	1271	0.624	894	580	766	505	0
2	11	19	"pla_ORF79"	"PORF79"	8320	25300	130	276	290	140	109	137	111	64	36	0	276	259	124	112	128	69	66	55	0	1.018	1.231	1.181	1.210	2.190	1.247	0.691	120	457	331	328	0.026	167	164	181	147	0
2	12	19	"pla_rpl14"	"Prpl14"	8510	25300	140	717	686	384	108	124	92	82	76	0	519	493	228	109	127	84	83	79	0	1.485	1.505	1.579	1.372	2.422	1.640	0.807	156	470	1019	962	0.571	609	410	578	384	0
2	13	19	"PFBL B0020"	"oPFBLOB0020"	8690	25310	130	313	315	176	103	107	35	73	67	0	558	542	320	106	115	63	77	73	0	0.465	0.486	0.498	0.473	2.633	0.472	0.804	120	484	662	648	-1.106	210	452	212	436	0
2	14	19	"PFD66970"	"oPFD66970"	8890	25320	140	136	148	55	103	107	29	55	35	0	261	248	96	108	115	36	76	73	0	0.216	0.321	0.369	0.341	2.717	0.364	0.367	156	582	186	185	-2.213	33	153	45	140	0
2	15	19	"PFC0765"	"oPFC0765"	9060	25290	150	117	123	36	103	108	30	35	12	0	137	158	75	107	115	39	38	21	0	0.467	0.392	0.544	0.628	3.674	0.302	0.240	156	426	44	71	-1.100	14	30	20	51	-50
2	16	19	"PFN0250"	"oPFN0250"	9260	25310	140	153	156	52	102	112	60	42	10	0	301	284	113	107	123	94	73	51	0	0.263	0.305	0.353	0.342	2.738	0.345	0.420	156	407	245	231	-1.927	51	194	54	177	0
2	17	19	"PFL0017"	"oPFL0017"	9450	25300	150	665	690	415	102	113	60	86	80	0	1029	952	502	108	125	93	88	83	0	0.611	0.697	0.706	0.651	2.081	0.719	0.853	156	427	1484	1432	-0.710	563	921	588	844	0
2	18	19	"PFI17637"	"oPFI17637"	9650	25290	140	207	210	68	107	113	41	86	60	0	362	363	106	111	118	41	98	91	0	0.398	0.409	0.387	0.389	2.285	0.387	0.497	156	389	351	355	-1.328	100	251	103	252	0
2	19	19	"PFM60472"	"oPFM60472"	9820	25290	150	119	128	42	105	112	40	25	10	0	163	176	157	110	117	38	58	25	0	0.264	0.348	0.613	0.600	3.694	0.171	0.161	156	385	67	89	-1.921	14	53	23	66	-50
2	20	19	"PFL0020"	"oPFL0020"	10010	25290	150	124	130	48	108	115	43	24	8	0	154	164	52	110	118	31	63	32	0	0.364	0.407	0.615	0.629	3.713	1.313	0.080	156	477	60	76	-1.459	16	44	22	54	-50
2	21	19	"PFI17639"	"oPFI17639"	10210	25390	150	149	150	53	112	123	57	32	8	0	161	160	55	113	130	91	23	1	0	0.771	0.809	0.949	0.912	3.036	0.447	0.438	156	623	85	85	-0.376	37	48	38	47	-50
2	22	19	"PFN0252"	"oPFN0252"	10400	25300	130	626	630	326	108	174	488	53	8	0	1895	1867	1052	114	151	209	88	83	0	0.291	0.298	0.307	0.297	1.608	0.436	0.326	120	602	2299	2275	-1.782	518	1781	522	1753	0
2	1	20	"PFBL B0027"	"oPFBLOB0027"	6400	25500	150	125	155	97	104	120	69	23	12	0	192	241	172	110	125	78	51	21	0	0.256	0.389	0.494	0.494	4.484	0.475	0.596	156	711	103	182	-1.965	21	82	51	131	-50
2	2	20	"PFC0768"	"oPFC0768"	6620	25480	150	142	175	117	113	137	99	22	9	0	218	229	130	109	137	112	50	14	0	0.266	0.517	0.620	0.575	3.567	0.837	0.580	156	416	138	182	-1.910	29	109	62	120	-50
2	3	20	"PFBL B0032"	"oPFBLOB0032"	6790	25490	150	119	141	80	107	118	67	20	9	0	126	166	108	107	126	85	19	11	0	0.632	0.576	0.860	0.973	3.136	1.153	0.159	156	394	31	93	-0.663	12	19	34	59	-50
2	4	20	"PFBL B0033"	"oPFBLOB0033"	6970	25550	150	1847	7790	9302	115	381	1042	51	49	0	655	3421	4056	113	262	531	50	46	0	3.196	2.320	2.328	2.382	2.578	2.401	0.934	156	550	2274	10983	1.676	1732	542	7675	3308	-50
2	5	20	"PFB0684"	"oPFB0684"	7160	25490	150	103	105	27	110	122	61	1	0	0	113	113	31	111	131	154	0	0	0	-3.500	-2.500	0.976	0.931	3.953	2.788	0.194	156	480	-5	-3	Error	-7	2	-5	2	-50
2	6	20	"PFF72417"	"oPFF72417"	7350	25490	150	111	117	47	104	114	49	14	5	0	122	125	34	110	131	153	0	0	0	0.583	0.867	1.000	1.017	3.241	0.199	0.460	156	483	19	28	-0.778	7	12	13	15	-50
2	7	20	"PFG0010"	"oPFG0010"	7540	25490	150	99	102	27	113	190	280	0	0	0	120	123	31	114	159	157	0	0	0	-2.333	-1.222	1.144	1.045	4.259	5.348	0.046	156	462	-8	-2	Error	-14	6	-11	9	-50
2	8	20	"PFBL B0035"	"oPFBLOB0035"	7750	25490	150	527	503	265	116	218	304	58	26	0	442	423	198	116	175	171	70	48	0	1.261	1.261	1.250	1.293	2.260	1.667	0.802	156	510	737	694	0.334	411	326	387	307	0
2	9	20	"PFBL B0038"	"oPFBLOB0038"	7920	25490	150	102	106	35	108	175	232	0	0	0	117	119	32	115	158	148	0	0	0	-3.000	-0.500	1.185	1.074	4.247	1.670	0.503	156	497	-4	2	Error	-6	2	-2	4	-50
2	10	20	"PFG0012"	"oPFG0012"	8110	25490	150	113	214	442	108	152	166	8	5	0	134	166	162	113	144	122	7	3	0	0.238	2.000	1.182	0.994	3.934	2.425	0.934	156	476	26	159	-2.070	5	21	106	53	-50
2	11	20	"PFD66974"	"oPFD66974"	8300	25490	150	105	108	30	112	142	129	0	0	0	137	139	34	114	138	96	1	0	0	-0.304	-0.160	0.915	0.771	3.666	2.113	0.362	156	532	16	21	Error	-7	23	-4	25	-50
2	12	20	"PFL0029"	"oPFL0029"	8510	25490	140	173	173	63	109	127	97	23	3	0	277	261	96	112	136	93	76	35	0	0.388	0.430	0.448	0.417	2.456	0.768	0.459	156	412	229	213	-1.366	64	165	64	149	0
2	13	20	"PFD66975"	"oPFD66975"	8690	25500	150	206	209	75	105	110	38	76	66	0	779	676	323	111	125	73	84	82	0	0.151	0.184	0.184	0.192	2.429	0.170	0.615	156	386	769	669	-2.725	101	668	104	565	0
2	14	20	"PFM60473"	"oPFM60473"	8860	25580	150	244	271	158	109	124	73	60	48	0	426	418	267	116	135	87	66	58	0	0.435	0.536	0.556	0.582	2.743	0.523	0.763	156	599	445	464	-1.199	135	310	162	302	-50
2	15	20	"PFM60503"	"oPFM60503"	9060	25480	150	129	133	45	106	112	34	39	21	0	200	235	123	112	120	37	66	52	0	0.261	0.220	0.385	0.397	3.785	0.260	0.296	156	599	111	150	-1.936	23	88	27	123	-50
2	16	20	"PFL0061"	"oPFL0061"	9250	25450	120	162	164	67	101	106	55	51	22	0	256	296	154	107	116	74	70	50	0	0.409	0.333	0.380	0.400	2.761	0.320	0.476	120	385	210	252	-1.288	61	149	63	189	0
2	17	20	"PFG0034"	"oPFG0034"	9430	25450	130	321	315	155	103	111	62	75	64	0	708	652	346	107	117	71	87	77	0	0.363	0.389	0.389	0.390	2.436	0.401	0.800	120	429	819	757	-1.463	218	601	212	545	0
2	18	20	"PFF72455"	"oPFF72455"	9630	25480	150	108	111	32	108	114	46	7	1	0	104	106	24	108	114	29	11	0	0	0.000	-1.500	1.192	1.219	3.139	4.619	0.042	156	443	-4	1	Error	0	-4	3	-2	-50
2	19	20	"PFM60505"	"oPFM60505"	9830	25460	150	130	136	48	107	112	36	37	16	0	152	159	63	111	114	23	56	45	0	0.561	0.604	0.804	0.737	3.140	0.939	0.185	156	411	64	77	-0.834	23	41	29	48	-50
2	20	20	"PFL0063"	"oPFL0063"	10020	25460	150	127	128	38	106	114	46	27	3	0	164	174	73	109	115	25	63	51	0	0.382	0.338	0.512	0.521	3.459	0.491	0.134	156	394	76	87	-1.389	21	55	22	65	-50
2	21	20	"PFJ12800"	"oPFJ12800"	10200	25480	130	154	161	57	109	121	64	36	12	0	173	170	63	109	123	113	21	0	0	0.703	0.852	0.898	0.794	2.572	1.058	0.217	120	352	109	113	-0.508	45	64	52	61	0
2	22	20	"PFF72460"	"oPFF72460"	10390	25450	130	185	195	80	103	111	53	62	43	0	264	273	132	108	117	93	74	35	0	0.526	0.558	0.617	0.612	2.406	0.387	0.711	120	518	238	257	-0.928	82	156	92	165	0
2	1	21	"PFK12904"	"oPFK12904"	6400	25670	130	218	228	98	100	112	63	72	47	0	578	488	235	108	116	45	85	81	0	0.251	0.337	0.357	0.345	1.963	0.328	0.683	120	574	588	508	-1.994	118	470	128	380	0
2	2	21	"PFM60507"	"oPFM60507"	6590	25650	150	321	330	177	109	125	90	67	54	0	418	390	220	108	121	62	74	64	0	0.684	0.784	0.737	0.851	2.267	0.899	0.608	156	542	522	503	-0.548	212	310	221	282	-50
2	3	21	"PFK12905"	"oPFK12905"	6790	25660	100	243	262	142	108	188	456	2	0	0	402	394	225	107	150	225	61	26	0	0.458	0.537	0.572	0.525	3.111	0.532	0.553	80	345	430	441	-1.128	135	295	154	287	0
2	4	21	"PFF72461"	"oPFF72461"	6960	25650	130	14467	14015	9487	117	455	1172	87	85	0	6692	6445	4297	112	298	597	91	79	0	2.181	2.195	2.215	1.940	1.902	2.185	0.941	120	427	20930	20231	1.125	14350	6580	13898	6333	0
2	5	21	"PFN0268"	"oPFN0268"	7160	25670	130	223	228	130	112	154	280	5	1	0	396	364	164	110	140	173	68	33	0	0.388	0.457	0.465	0.458	2.542	0.455	0.318	120	477	397	370	-1.365	111	286	116	254	0
2	6	21	"PFL0071"	"oPFL0071"	7350	25700	110	141	144	43	107	120	62	31	1	0	206	197	68	110	117	32	76	62	0	0.354	0.425	0.518	0.419	2.602	0.501	0.137	80	431	130	124	-1.497	34	96	37	87	0
2	7	21	"PFG0037"	"oPFG0037"	7540	25670	120	182	188	80	105	115	50	61	38	0	224	214	74	108	117	41	78	65	0	0.664	0.783	0.728	0.749	2.725	0.985	0.495	120	437	193	189	-0.591	77	116	83	106	0
2	8	21	"PFJ12801"	"oPFJ12801"	7700	25670	120	488	516	335	106	147	152	65	55	0	235	229	101	110	129	70	61	44	0	3.056	3.445	3.301	2.865	2.357	3.614	0.635	120	410	507	529	1.612	382	125	410	119	0
2	9	21	"PFBL B0124"	"oPFBLOB0124"	7890	25690	120	132	132	40	110	241	920	0	0	0	219	217	72	111	174	415	0	0	0	0.204	0.208	0.415	0.382	3.146	0.284	0.047	120	488	130	128	-2.295	22	108	22	106	0
2	10	21	"PFI17675"	"oPFI17675"	8080	25650	120	5934	4489	2681	113	724	2058	73	60	0	2556	2136	1180	113	404	940	72	58	0	2.383	2.163	2.128	1.781	1.766	2.242	0.961	120	431	8264	6399	1.253	5821	2443	4376	2023	0
2	11	21	"PFI17677"	"oPFI17677"	8270	25670	120	201	202	69	112	254	979	0	0	0	513	489	188	113	189	460	35	0	0	0.222	0.239	0.241	0.231	2.218	0.210	0.447	120	490	489	466	-2.168	89	400	90	376	0
2	12	21	"PFBL B0128"	"oPFBLOB0128"	8490	25680	150	120	125	33	112	120	46	16	0	0	131	133	31	115	127	42	15	1	0	0.500	0.722	1.442	1.305	4.096	1.039	0.154	156	537	24	31	-1.000	8	16	13	18	-50
2	13	21	"PFG0038"	"oPFG0038"	8650	25670	160	120	299	1190	111	119	53	10	4	0	195	466	1815	118	134	68	54	13	0	0.117	0.540	0.363	0.437	3.855	0.601	0.675	208	362	86	536	-3.097	9	77	188	348	0
2	14	21	"PFF72465"	"oPFF72465"	8840	25670	140	405	372	177	106	114	49	80	76	0	623	562	270	114	124	58	85	83	0	0.587	0.594	0.643	0.689	2.373	0.623	0.868	156	416	808	714	-0.768	299	509	266	448	0
2	15	21	"PFI17678"	"oPFI17678"	9060	25700	110	140	147	51	108	115	38	43	26	0	143	139	39	112	118	24	55	31	0	1.032	1.444	1.181	1.158	3.191	1.858	0.204	80	409	63	66	0.046	32	31	39	27	0
2	16	21	"PFD66997"	"oPFD66997"	9240	25660	130	238	235	99	103	111	42	78	69	0	205	195	66	109	114	24	78	72	0	1.406	1.535	1.338	1.129	2.621	1.793	0.497	120	551	231	218	0.492	135	96	132	86	0
2	17	21	"PFM60539"	"oPFM60539"	9440	25670	150	101	103	31	105	112	46	8	1	0	103	102	22	107	115	50	0	0	0	1.000	0.400	1.400	1.336	3.445	6.423	0.056	156	570	-8	-7	0.000	-4	-4	-2	-5	-50
2	18	21	"PFBL B0176"	"oPFBLOB0176"	9630	25660	140	232	229	99	111	130	107	55	16	0	444	421	202	109	136	133	75	63	0	0.361	0.378	0.393	0.390	2.498	0.383	0.684	156	469	456	430	-1.469	121	335	118	312	0
2	19	21	"PFI17723"	"oPFI17723"	9800	25650	120	621	584	258	110	131	109	85	78	0	799	700	304	112	140	135	85	80	0	0.744	0.806	0.818	0.805	1.701	0.821	0.887	120	437	1198	1062	-0.427	511	687	474	588	0
2	20	21	"PFG0055"	"oPFG0055"	10010	25660	150	271	274	132	105	117	72	69	57	0	700	678	399	111	129	99	83	74	0	0.282	0.298	0.310	0.319	2.139	0.288	0.749	156	526	755	736	-1.827	166	589	169	567	0
2	21	21	"PFF72499"	"oPFF72499"	10190	25650	150	133	144	54	105	112	43	36	17	0	166	157	48	110	117	37	61	33	0	0.500	0.830	0.766	0.683	2.894	1.212	0.197	156	503	84	86	-1.000	28	56	39	47	0
2	22	21	"PFF72501"	"oPFF72501"	10390	25650	150	132	137	41	102	109	41	37	14	0	183	176	54	108	114	32	73	55	0	0.400	0.515	0.591	0.571	2.635	0.806	0.155	156	779	105	103	-1.322	30	75	35	68	0
2	1	22	"PFI17727"	"oPFI17727"	6380	25860	120	135	142	43	98	102	34	50	28	0	253	239	83	107	113	42	83	74	0	0.253	0.333	0.342	0.312	3.049	0.327	0.149	120	647	183	176	-1.980	37	146	44	132	0
2	2	22	"PFF72502"	"oPFF72502"	6600	25860	140	121	130	50	100	109	63	21	3	0	206	202	83	107	110	24	75	69	0	0.212	0.316	0.357	0.375	2.975	0.628	0.131	156	785	120	125	-2.237	21	99	30	95	0
2	3	22	"PFA32037"	"oPFA32037"	6780	25860	130	129	132	43	103	158	438	0	0	0	249	236	82	105	139	226	10	0	0	0.181	0.221	0.267	0.250	3.009	0.276	0.174	120	647	170	160	-2.469	26	144	29	131	0
2	4	22	"PFM60541"	"oPFM60541"	6970	25850	130	143	149	55	109	335	971	0	0	0	283	251	112	110	241	495	0	0	0	0.197	0.284	0.362	0.337	2.550	2.034	0.912	120	641	207	181	-2.347	34	173	40	141	0
2	5	22	"PFL0145"	"oPFL0145"	7160	25860	140	155	162	59	104	129	187	1	0	0	294	286	117	107	137	144	65	19	0	0.273	0.324	0.354	0.358	2.844	0.316	0.261	156	695	238	237	-1.874	51	187	58	179	0
2	6	22	"PFL0147"	"oPFL0147"	7330	25860	130	186	182	76	102	116	62	61	26	0	373	338	158	106	121	66	76	71	0	0.315	0.345	0.378	0.419	2.555	0.394	0.447	120	564	351	312	-1.668	84	267	80	232	0
2	7	22	"PFF72508"	"oPFF72508"	7520	25860	120	276	262	110	102	114	56	79	66	0	237	224	85	106	113	34	78	73	0	1.328	1.356	1.351	1.296	2.073	1.501	0.633	120	600	305	278	0.410	174	131	160	118	0
2	8	22	"PFF72510"	"oPFF72510"	7740	25870	150	111	120	47	102	116	85	4	2	0	109	109	28	107	113	31	12	2	0	4.500	9.000	1.407	1.382	4.747	4.100	0.369	156	783	11	20	2.170	9	2	18	2	-50
2	9	22	"PFM60545"	"oPFM60545"	7900	25900	120	120	123	38	104	112	49	20	3	0	166	165	48	108	116	32	69	46	0	0.276	0.333	0.584	0.545	3.445	1.017	0.140	120	527	74	76	-1.858	16	58	19	57	0
2	10	22	"PFM60547"	"oPFM60547"	8090	25860	130	121	124	42	109	497	1665	0	0	0	193	184	76	112	300	761	0	0	0	0.148	0.208	0.429	0.365	2.909	2.206	0.979	120	680	93	87	-2.755	12	81	15	72	0
2	11	22	"PFL0150"	"oPFL0150"	8280	25870	130	132	139	43	104	111	44	34	11	0	263	249	88	112	121	36	82	75	0	0.185	0.255	0.340	0.336	2.978	0.218	0.122	120	705	179	172	-2.431	28	151	35	137	0
2	12	22	"PFL0152"	"oPFL0152"	8480	25900	110	134	141	44	108	112	39	42	16	0	144	144	34	114	119	25	60	27	0	0.867	1.100	0.935	0.899	3.352	2.735	0.099	80	525	56	63	-0.206	26	30	33	30	0
2	13	22	"PFL0154"	"oPFL0154"	8670	25840	150	115	118	30	104	112	54	9	0	0	117	121	24	113	123	60	3	0	0	2.750	1.750	1.247	1.190	3.251	3.784	0.058	156	631	15	22	1.459	11	4	14	8	-50
2	14	22	"PFL0156"	"oPFL0156"	8880	25860	160	438	407	211	99	108	50	82	75	0	526	463	225	110	118	58	83	78	0	0.815	0.873	0.852	0.813	1.788	0.872	0.841	208	809	755	661	-0.295	339	416	308	353	0
2	15	22	"PFBL B0186"	"oPFBLOB0186"	9060	25860	150	152	155	43	102	116	67	33	3	0	222	217	59	109	124	78	75	17	0	0.442	0.491	0.500	0.471	2.536	0.559	0.342	156	675	163	161	-1.176	50	113	53	108	0
2	16	22	"PFH0037"	"oPFH0037"	9240	25850	150	363	333	162	103	118	71	78	66	0	409	374	173	109	125	77	79	73	0	0.867	0.868	0.850	0.827	2.094	0.866	0.807	156	689	560	495	-0.206	260	300	230	265	0
2	17	22	"PFF72513"	"oPFF72513"	9440	25850	150	114	118	33	103	112	52	14	0	0	180	172	54	108	117	58	58	16	0	0.153	0.234	0.412	0.340	3.500	0.299	0.045	156	716	83	79	-2.710	11	72	15	64	0
2	18	22	"PFM60550"	"oPFM60550"	9640	25860	150	112	116	35	102	116	83	3	0	0	115	116	30	107	124	104	1	0	0	1.250	1.556	1.083	1.107	3.804	0.488	0.158	156	730	18	23	0.322	10	8	14	9	-50
2	19	22	"EMPTY"	"EMPTY"	9830	25860	150	100	108	56	103	116	87	3	1	0	105	108	21	107	127	112	0	0	0	1.500	5.000	1.706	1.754	3.657	0.828	0.807	156	757	-5	6	0.585	-3	-2	5	1	-75
2	20	22	"EMPTY"	"EMPTY"	10020	25860	150	96	99	30	100	105	36	6	1	0	102	107	20	107	113	47	3	0	0	0.800	100000.000	1.616	1.399	3.644	0.391	0.081	156	737	-9	-1	-0.322	-4	-5	-1	0	-75
2	21	22	"EMPTY"	"EMPTY"	10210	25860	150	99	98	25	101	105	32	7	1	0	100	101	13	108	113	25	1	0	0	0.250	0.429	1.879	2.002	3.531	5.129	0.053	156	743	-10	-10	-2.000	-2	-8	-3	-7	-75
2	22	22	"EMPTY"	"EMPTY"	10400	25860	150	97	101	28	101	105	34	8	3	0	106	109	21	106	111	27	7	3	0	100000.000	0.000	1.838	1.882	4.070	5.865	0.314	156	957	-4	3	16.610	-4	0	0	3	-75
3	1	1	"PFE0652"	"E9164_1"	10730	21700	130	160	162	46	99	101	29	78	52	0	242	244	58	101	102	19	99	99	0	0.433	0.441	0.486	0.431	2.214	0.469	0.338	120	746	202	206	-1.209	61	141	63	143	0
3	2	1	"PFE0127"	"E15452_2"	10910	21700	120	202	207	61	96	100	26	95	86	0	656	647	189	99	100	15	100	100	0	0.190	0.203	0.198	0.185	1.886	0.191	0.623	120	494	663	659	-2.394	106	557	111	548	0
3	3	1	"PFE0630"	"E8314_1"	11070	21710	130	299	297	115	97	100	26	95	88	0	499	495	148	102	103	15	100	100	0	0.509	0.509	0.485	0.423	1.945	0.539	0.785	120	609	599	593	-0.975	202	397	200	393	0
3	4	1	"PFE0335"	"E23986_4"	11270	21700	120	8036	8319	3446	101	104	27	100	100	0	4097	4201	1611	103	106	34	100	100	0	1.987	2.005	1.964	1.970	1.271	2.055	0.946	120	563	11929	12316	0.990	7935	3994	8218	4098	0
3	5	1	"PFE0497"	"E3038_1"	11460	21700	130	677	647	236	98	103	28	98	98	0	718	735	275	101	106	45	99	96	0	0.938	0.866	0.854	0.880	1.395	0.842	0.888	120	630	1196	1183	-0.092	579	617	549	634	0
3	6	1	"PFE0489"	"E29931_1"	11650	21710	130	344	359	108	100	102	29	100	99	0	642	648	175	101	104	33	100	100	0	0.451	0.473	0.455	0.453	1.450	0.469	0.837	120	656	785	806	-1.149	244	541	259	547	0
3	7	1	"PFE0152"	"E16122_8"	11850	21700	130	1746	1684	834	100	105	56	100	97	0	1436	1483	691	102	110	82	100	100	0	1.234	1.147	1.103	1.090	1.499	1.164	0.918	120	650	2980	2965	0.303	1646	1334	1584	1381	0
3	8	1	"PFE0560"	"E5006_15"	12040	21710	120	210	216	58	99	105	60	85	41	0	301	297	60	103	111	90	96	56	0	0.561	0.603	0.615	0.558	1.840	0.637	0.733	120	537	309	311	-0.835	111	198	117	194	0
3	9	1	"PFE0506"	"E3215_1"	12220	21710	130	628	603	217	102	104	27	100	98	0	2582	2477	847	103	104	14	100	100	0	0.212	0.211	0.205	0.199	1.502	0.206	0.876	120	619	3005	2875	-2.237	526	2479	501	2374	0
3	10	1	"PFF0276"	"F18248_2"	12410	21710	130	545	544	144	102	104	26	100	100	0	796	792	165	104	106	17	100	100	0	0.640	0.642	0.636	0.624	1.368	0.643	0.884	120	633	1135	1130	-0.643	443	692	442	688	0
3	11	1	"PFF1508"	"F59453_1"	12590	21710	130	338	339	98	100	102	26	100	99	0	356	360	83	101	104	16	99	99	0	0.933	0.923	0.918	0.877	1.566	0.950	0.778	120	640	493	498	-0.100	238	255	239	259	0
3	12	1	"PFF1029"	"F4425_1"	12790	21720	130	862	839	350	97	98	25	99	99	0	963	949	285	100	102	15	100	100	0	0.886	0.874	0.839	0.797	1.536	0.964	0.883	120	651	1628	1591	-0.174	765	863	742	849	0
3	13	1	"PFF0774"	"F35531_1"	12980	21720	130	244	245	67	96	99	25	97	92	0	607	569	143	98	100	15	100	100	0	0.291	0.316	0.310	0.300	1.506	0.321	0.770	120	632	657	620	-1.782	148	509	149	471	0
3	14	1	"PFF0382"	"F21003_1"	13180	21720	130	133	135	33	96	98	25	61	33	0	159	163	29	98	100	17	97	84	0	0.607	0.600	0.650	0.562	2.616	0.937	0.162	120	649	98	104	-0.721	37	61	39	65	0
3	15	1	"PFF0437"	"F22770_1"	13360	21720	130	1888	1954	880	95	97	24	100	100	0	6148	6475	2444	99	100	14	100	100	0	0.296	0.292	0.293	0.273	1.403	0.301	0.917	120	639	7842	8235	-1.754	1793	6049	1859	6376	0
3	16	1	"PFF0027"	"F10724_1"	13550	21710	130	163	171	57	96	97	23	86	64	0	185	186	40	97	98	14	99	97	0	0.761	0.843	0.752	0.756	2.182	1.073	0.385	120	638	155	164	-0.393	67	88	75	89	0
3	17	1	"PFF0760"	"F35197_2"	13730	21720	120	916	923	299	95	97	27	100	100	0	1716	1727	522	97	99	13	100	100	0	0.507	0.508	0.512	0.501	1.458	0.501	0.904	120	539	2440	2458	-0.980	821	1619	828	1630	0
3	18	1	"PFF0169"	"F15775_1"	13910	21710	130	258	265	71	99	102	31	99	94	0	265	263	60	98	100	17	97	97	0	0.952	1.006	0.982	1.012	1.842	1.056	0.700	120	670	326	331	-0.071	159	167	166	165	0
3	19	1	"PFF1930"	"F960_5"	14120	21710	120	538	548	162	98	100	26	100	100	0	851	825	229	99	100	14	100	100	0	0.585	0.620	0.604	0.616	1.416	0.611	0.879	120	594	1192	1176	-0.773	440	752	450	726	0
3	20	1	"PFF0151"	"F15196_1"	14310	21710	120	304	315	96	97	100	26	99	96	0	1028	1041	339	101	104	18	100	100	0	0.223	0.232	0.235	0.223	1.707	0.215	0.767	120	587	1134	1158	-2.163	207	927	218	940	0
3	21	1	"PFF1609"	"F63380_2"	14510	21690	100	117	124	32	98	101	26	43	21	0	142	144	32	103	106	20	73	46	0	0.487	0.634	0.724	0.661	4.020	0.834	0.149	80	421	58	67	-1.037	19	39	26	41	0
3	22	1	"PFF1869"	"F7374_2"	14700	21710	120	149	156	35	97	100	25	85	52	0	154	152	29	101	102	15	85	75	0	0.981	1.157	1.207	1.271	2.604	1.505	0.299	120	655	105	110	-0.027	52	53	59	51	0
3	1	2	"PFF1444"	"F5729_1"	10730	21920	100	138	146	43	105	109	33	48	27	0	149	150	27	105	107	18	82	61	0	0.750	0.911	1.034	0.953	3.100	2.437	0.127	80	468	77	86	-0.415	33	44	41	45	0
3	2	2	"PFF0230"	"F17039_3"	10900	21920	120	290	293	88	100	101	25	96	94	0	346	351	81	102	103	16	100	100	0	0.779	0.775	0.761	0.725	1.709	0.829	0.722	120	578	434	442	-0.361	190	244	193	249	0
3	3	2	"PFM0480"	"M38913_8"	11100	21910	130	218	218	68	99	102	29	90	79	0	465	448	147	103	106	22	100	99	0	0.329	0.345	0.338	0.323	1.826	0.311	0.599	120	664	481	464	-1.605	119	362	119	345	0
3	4	2	"PFM0579"	"M446_3"	11300	21910	130	416	416	155	100	104	28	99	97	0	446	417	132	102	106	36	94	93	0	0.919	1.003	0.955	1.055	1.975	1.127	0.817	120	612	660	631	-0.122	316	344	316	315	0
3	5	2	"PFM0717"	"M5299_3"	11470	21910	130	141	146	45	101	103	29	62	32	0	182	184	53	101	105	34	83	60	0	0.494	0.542	0.591	0.543	2.648	0.729	0.295	120	597	121	128	-1.018	40	81	45	83	0
3	6	2	"PFM0868"	"M724_5"	11670	21910	130	151	155	42	101	102	26	69	45	0	241	236	62	103	105	15	94	94	0	0.362	0.406	0.398	0.353	2.614	0.409	0.341	120	598	188	187	-1.465	50	138	54	133	0
3	7	2	"PFM0875"	"M783_4"	11860	21910	130	223	233	71	101	106	58	86	51	0	396	398	122	105	112	85	94	82	0	0.419	0.451	0.445	0.439	1.874	0.442	0.628	120	596	413	425	-1.254	122	291	132	293	0
3	8	2	"PFM0093"	"M16622_6"	12050	21910	130	716	690	259	99	103	27	98	96	0	458	428	131	103	104	14	98	95	0	1.738	1.818	1.846	1.891	1.562	1.940	0.869	120	578	972	916	0.797	617	355	591	325	0
3	9	2	"PFM0612"	"M45542_7"	12240	21910	130	221	224	75	100	103	27	90	80	0	482	463	150	103	105	23	94	94	0	0.319	0.344	0.351	0.329	1.965	0.329	0.646	120	548	500	484	-1.647	121	379	124	360	0
3	10	2	"PFM0634"	"M46791_1"	12410	21920	130	594	599	214	101	103	26	100	99	0	799	790	238	103	107	26	100	99	0	0.708	0.725	0.700	0.709	1.495	0.731	0.854	120	574	1189	1185	-0.497	493	696	498	687	0
3	11	2	"PFM0704"	"M52103_1"	12620	21910	130	256	271	93	101	104	29	95	89	0	253	255	70	102	104	19	96	93	0	1.026	1.111	1.095	1.143	1.909	1.214	0.687	120	620	306	323	0.038	155	151	170	153	0
3	12	2	"PFM0190"	"M22662_1"	12830	21910	130	118	120	32	98	100	26	40	16	0	140	136	33	100	100	14	75	63	0	0.500	0.611	0.767	0.704	2.858	1.211	0.092	120	551	60	58	-1.000	20	40	22	36	0
3	13	2	"PFM0225"	"M24933_4"	13000	21910	130	232	240	83	98	100	26	92	88	0	624	602	198	99	104	56	95	94	0	0.255	0.282	0.267	0.263	1.783	0.271	0.690	120	517	659	645	-1.970	134	525	142	503	0
3	14	2	"PFM0412"	"M36754_1"	13180	21920	120	453	458	152	99	100	28	99	98	0	800	767	192	99	104	55	100	100	0	0.505	0.537	0.551	0.509	1.540	0.537	0.813	120	523	1055	1027	-0.986	354	701	359	668	0
3	15	2	"PFM0630"	"M46462_5"	13380	21920	130	188	188	60	98	100	27	82	69	0	552	529	144	100	101	14	100	100	0	0.199	0.210	0.213	0.181	2.151	0.209	0.569	120	551	542	519	-2.328	90	452	90	429	0
3	16	2	"PFM0465"	"M38247_1"	13550	21920	130	226	238	62	97	99	25	99	96	0	376	388	96	98	100	14	100	100	0	0.464	0.486	0.455	0.460	1.616	0.475	0.661	120	562	407	431	-1.108	129	278	141	290	0
3	17	2	"PFM0026"	"M11919_1"	13740	21920	130	3559	3511	1173	99	102	29	100	100	0	3734	3572	865	99	101	17	100	100	0	0.952	0.982	0.988	0.942	1.342	1.008	0.907	120	567	7095	6885	-0.071	3460	3635	3412	3473	0
3	18	2	"PFM0819"	"M5894_4"	13930	21920	130	229	240	81	100	103	30	95	87	0	340	337	67	100	102	18	100	100	0	0.538	0.591	0.555	0.533	1.761	0.664	0.526	120	576	369	377	-0.896	129	240	140	237	0
3	19	2	"PFM0473"	"M38757_6"	14120	21920	130	129	135	40	97	101	28	53	28	0	177	188	69	98	100	15	95	90	0	0.405	0.422	0.455	0.466	2.778	0.331	0.121	120	533	111	128	-1.304	32	79	38	90	0
3	20	2	"PFM0062"	"M14235_3"	14310	21920	140	349	338	130	98	101	26	95	91	0	1174	1126	452	100	103	18	100	100	0	0.234	0.234	0.220	0.222	1.788	0.230	0.842	156	585	1325	1266	-2.097	251	1074	240	1026	0
3	21	2	"PFM0821"	"M59170_2"	14500	21920	130	442	436	123	99	102	26	100	99	0	1249	1223	304	102	105	20	100	100	0	0.299	0.301	0.290	0.287	1.448	0.295	0.862	120	569	1490	1458	-1.742	343	1147	337	1121	0
3	22	2	"PFN0022"	"N127_5"	14690	21910	130	369	372	116	99	102	25	96	95	0	191	193	40	100	101	14	99	95	0	2.967	2.935	3.037	2.820	1.972	3.182	0.647	120	668	361	366	1.569	270	91	273	93	0
3	1	3	"PFN0013"	"N127_32"	10700	22120	120	291	292	93	112	117	33	94	87	0	279	269	73	108	111	36	91	88	0	1.047	1.118	1.089	1.091	1.947	1.115	0.566	120	595	350	341	0.066	179	171	180	161	0
3	2	3	"PFN0021"	"N127_48"	10890	22130	120	162	162	49	106	108	31	71	41	0	300	295	69	106	110	37	98	94	0	0.289	0.296	0.333	0.305	2.046	0.283	0.261	120	561	250	245	-1.793	56	194	56	189	0
3	3	3	"PFN0027"	"N128_1"	11100	22130	110	117	122	34	103	105	30	36	15	0	147	146	23	105	108	20	83	53	0	0.333	0.463	0.784	0.723	2.896	1.207	0.124	80	491	56	60	-1.585	14	42	19	41	0
3	4	3	"PFN0057"	"N128_56"	11270	22130	120	190	196	53	100	101	26	95	80	0	301	313	53	102	104	21	100	100	0	0.452	0.455	0.421	0.403	1.857	0.481	0.531	120	561	289	307	-1.145	90	199	96	211	0
3	5	3	"PFB0078"	"B297"	11490	22120	130	142	151	49	101	101	26	65	43	0	208	207	59	102	103	16	90	88	0	0.387	0.476	0.472	0.388	2.620	0.557	0.389	120	628	147	155	-1.370	41	106	50	105	0
3	6	3	"PFB0080"	"B3"	11670	22110	120	771	740	236	99	101	24	100	100	0	457	439	124	102	103	14	100	100	0	1.893	1.902	1.837	1.890	1.510	1.915	0.874	120	498	1027	978	0.921	672	355	641	337	0
3	7	3	"PFB0083"	"B306"	11860	22110	130	179	179	57	101	103	26	80	65	0	202	198	52	104	105	20	90	82	0	0.796	0.830	0.776	0.810	2.478	0.984	0.427	120	560	176	172	-0.329	78	98	78	94	0
3	8	3	"PFB0085"	"B310"	12050	22110	130	223	226	76	97	102	27	90	80	0	372	359	106	102	103	14	94	94	0	0.467	0.502	0.485	0.439	2.008	0.499	0.657	120	586	396	386	-1.100	126	270	129	257	0
3	9	3	"PFB0090"	"B32"	12240	22110	130	148	150	44	97	101	26	71	48	0	155	156	40	101	103	22	79	62	0	0.944	0.964	0.844	0.873	2.671	1.115	0.267	120	553	105	108	-0.082	51	54	53	55	0
3	10	3	"PFB0092"	"B322"	12430	22110	130	149	154	52	100	103	28	66	45	0	193	189	55	101	105	24	85	78	0	0.533	0.614	0.549	0.566	2.476	0.691	0.323	120	561	141	142	-0.909	49	92	54	88	0
3	11	3	"PFB0109"	"B366"	12630	22110	140	168	164	51	100	104	30	74	53	0	245	236	70	102	104	21	91	88	0	0.476	0.478	0.556	0.488	2.350	0.528	0.361	156	643	211	198	-1.072	68	143	64	134	0
3	12	3	"PFB0111"	"B370"	12810	22110	130	152	156	47	99	101	28	68	44	0	197	193	51	101	101	13	94	92	0	0.552	0.620	0.647	0.545	2.200	0.724	0.394	120	542	149	149	-0.857	53	96	57	92	0
3	13	3	"PFB0114"	"B374"	13010	22110	130	135	136	35	100	102	26	60	31	0	221	217	51	100	104	54	90	57	0	0.289	0.308	0.371	0.356	2.493	0.299	0.179	120	555	156	153	-1.790	35	121	36	117	0
3	14	3	"PFB0120"	"B388"	13180	22120	130	125	136	46	100	102	26	49	33	0	190	188	41	101	105	55	81	24	0	0.281	0.414	0.469	0.367	3.106	0.273	0.168	120	528	114	123	-1.832	25	89	36	87	0
3	15	3	"PFB0122"	"B391"	13370	22110	130	509	515	173	101	104	31	99	98	0	410	399	103	102	103	14	99	98	0	1.325	1.394	1.335	1.373	1.791	1.471	0.837	120	572	716	711	0.406	408	308	414	297	0
3	16	3	"PFB0125"	"B397"	13560	22120	130	173	170	48	99	103	31	78	57	0	266	257	55	100	101	14	99	98	0	0.446	0.452	0.449	0.394	2.342	0.480	0.395	120	583	240	228	-1.166	74	166	71	157	0
3	17	3	"PFB0143"	"B440"	13760	22110	120	159	160	48	101	104	29	66	50	0	157	157	38	100	102	23	80	64	0	1.018	1.035	0.989	0.938	2.630	1.450	0.366	120	525	115	116	0.025	58	57	59	57	0
3	18	3	"PFB0145"	"B444"	13960	22110	130	519	521	183	100	103	30	98	98	0	284	289	88	100	102	23	97	95	0	2.277	2.228	2.298	2.248	1.826	2.443	0.732	120	552	603	610	1.187	419	184	421	189	0
3	19	3	"PFB0147"	"B449"	14150	22100	130	495	488	205	98	103	30	95	91	0	244	246	74	99	100	14	93	92	0	2.738	2.653	2.688	2.659	1.837	2.784	0.788	120	513	542	537	1.453	397	145	390	147	0
3	20	3	"PFB0149"	"B453"	14340	22100	130	370	369	124	99	101	27	98	95	0	369	350	118	101	102	14	96	95	0	1.011	1.084	0.990	1.119	1.744	1.089	0.769	120	486	539	519	0.016	271	268	270	249	0
3	21	3	"PFB0151"	"B456"	14530	22100	130	722	720	315	100	102	27	95	93	0	325	322	106	99	101	15	97	96	0	2.752	2.780	2.693	2.626	2.053	2.960	0.818	120	537	848	843	1.461	622	226	620	223	0
3	22	3	"PFB0153"	"B458"	14720	22110	130	145	154	48	99	100	27	70	42	0	190	191	37	99	101	16	99	95	0	0.505	0.598	0.565	0.534	2.557	0.795	0.266	120	682	137	147	-0.984	46	91	55	92	0
3	1	4	"PFB0170"	"B491"	10730	22320	140	821	832	400	101	103	30	92	90	0	623	607	257	104	106	33	93	89	0	1.387	1.453	1.449	1.405	1.932	1.518	0.875	156	678	1239	1234	0.472	720	519	731	503	0
3	2	4	"PFB0172"	"B496"	10910	22320	130	157	158	47	102	104	31	69	44	0	160	163	34	101	104	15	92	86	0	0.932	0.903	0.938	0.833	2.393	1.581	0.348	120	497	114	118	-0.101	55	59	56	62	0
3	3	4	"PFB0174"	"B498"	11090	22320	130	175	180	58	100	102	26	83	68	0	175	181	43	102	103	15	95	90	0	1.027	1.013	0.992	0.956	2.105	1.314	0.403	120	557	148	159	0.039	75	73	80	79	0
3	4	4	"PFB0177"	"B50"	11280	22320	140	144	153	46	98	100	25	69	44	0	129	135	27	101	102	14	76	48	0	1.643	1.618	1.783	1.715	2.891	2.699	0.232	156	576	74	89	0.716	46	28	55	34	0
3	5	4	"PFB0179"	"B504"	11460	22320	130	432	404	140	97	100	25	95	93	0	500	483	149	101	102	14	99	99	0	0.840	0.804	0.816	0.735	1.818	0.808	0.849	120	578	734	689	-0.252	335	399	307	382	0
3	6	4	"PFB0181"	"B506"	11680	22300	120	122	136	48	98	101	27	45	31	0	136	144	44	100	102	17	72	52	0	0.667	0.864	0.862	0.894	3.772	1.332	0.186	120	575	60	82	-0.585	24	36	38	44	0
3	7	4	"PFD0024"	"D12635_25"	11880	22310	150	362	346	130	100	102	27	92	87	0	323	306	106	99	102	20	92	91	0	1.170	1.188	1.178	1.170	1.794	1.206	0.787	156	609	486	453	0.226	262	224	246	207	0
3	8	4	"PFD0027"	"D12635_33"	12060	22320	130	137	140	45	99	103	27	59	35	0	171	167	49	102	103	15	85	75	0	0.551	0.631	0.595	0.570	3.023	0.777	0.208	120	480	107	106	-0.861	38	69	41	65	0
3	9	4	"PFD0029"	"D12635_37"	12250	22310	140	447	430	180	98	100	25	92	91	0	268	260	84	100	103	34	90	83	0	2.077	2.075	1.990	2.030	1.924	1.978	0.525	156	587	517	492	1.055	349	168	332	160	0
3	10	4	"PFD0031"	"D12635_39"	12440	22310	130	338	326	125	99	100	24	93	90	0	435	400	144	99	101	20	92	92	0	0.711	0.754	0.784	0.738	1.701	0.758	0.785	120	495	575	528	-0.491	239	336	227	301	0
3	11	4	"PFD0034"	"D12635_48"	12600	22320	130	185	186	62	98	100	25	84	70	0	333	326	118	100	101	14	92	89	0	0.373	0.389	0.400	0.408	2.619	0.366	0.551	120	486	320	314	-1.421	87	233	88	226	0
3	12	4	"PFD0036"	"D12635_51"	12820	22310	140	1202	1133	566	97	100	26	96	94	0	879	826	368	101	102	14	98	96	0	1.420	1.429	1.449	1.371	1.815	1.496	0.877	156	571	1883	1761	0.506	1105	778	1036	725	0
3	13	4	"PFD0064"	"D16785_11"	13010	22320	140	155	161	53	97	101	26	75	53	0	191	187	55	100	102	16	87	81	0	0.637	0.736	0.717	0.725	2.432	0.819	0.379	156	551	149	151	-0.650	58	91	64	87	0
3	14	4	"PFD0066"	"D16785_17"	13210	22310	130	456	602	430	98	101	26	95	95	0	275	301	136	101	102	15	95	94	0	2.057	2.520	2.287	2.323	2.047	2.955	0.844	120	513	532	704	1.041	358	174	504	200	0
3	15	4	"PFD0069"	"D16785_21"	13370	22320	120	270	284	129	100	106	52	84	72	0	256	254	79	103	105	39	91	77	0	1.111	1.219	1.116	1.118	1.855	1.401	0.671	120	433	323	335	0.152	170	153	184	151	0
3	16	4	"PFD0073"	"D16785_3"	13560	22310	120	5743	5206	2536	104	127	186	99	95	0	1909	1757	727	103	123	151	100	93	0	3.122	3.085	3.080	2.806	1.565	3.244	0.909	120	489	7445	6756	1.643	5639	1806	5102	1654	0
3	17	4	"PFD0075"	"D16785_33"	13770	22310	140	269	281	127	102	113	136	63	22	0	171	173	51	102	110	85	35	5	0	2.420	2.521	2.646	2.315	2.423	3.281	0.538	156	575	236	250	1.275	167	69	179	71	0
3	18	4	"PFD0077"	"D16785_36"	13960	22310	140	248	243	95	102	106	30	87	76	0	437	432	173	100	103	23	98	94	0	0.433	0.425	0.411	0.397	1.862	0.429	0.730	156	538	483	473	-1.207	146	337	141	332	0
3	19	4	"PFD0096"	"D17715_112"	14170	22310	150	643	623	307	101	133	140	87	78	0	394	401	199	100	115	64	90	84	0	1.844	1.734	1.913	1.693	1.957	1.890	0.675	156	492	836	823	0.882	542	294	522	301	0
3	20	4	"PFD0098"	"D17715_12"	14330	22300	150	290	310	154	108	250	330	20	0	0	291	278	119	105	166	137	64	21	0	0.978	1.168	1.170	1.168	2.319	2.282	0.700	156	462	368	375	-0.031	182	186	202	173	-50
3	21	4	"PFD0102"	"D17715_13"	14520	22310	140	351	331	137	104	216	305	29	0	0	334	317	121	103	149	125	72	45	0	1.069	1.061	1.033	1.052	1.865	1.677	0.694	156	522	478	441	0.097	247	231	227	214	0
3	22	4	"PFD0104"	"D17715_134"	14720	22310	130	177	172	58	97	101	29	74	63	0	196	187	58	101	102	16	86	80	0	0.842	0.872	0.884	0.882	2.287	0.988	0.425	120	618	175	161	-0.248	80	95	75	86	0
3	1	5	"PFD0106"	"D17715_138"	10740	22500	130	160	170	63	98	100	24	75	58	0	226	215	75	101	103	17	85	84	0	0.496	0.632	0.604	0.586	2.448	0.705	0.541	120	584	187	186	-1.012	62	125	72	114	0
3	2	5	"PFD0108"	"D17715_140"	10900	22520	130	207	203	65	98	99	25	86	79	0	271	253	85	101	101	14	90	86	0	0.641	0.691	0.703	0.691	1.667	0.693	0.656	120	516	279	257	-0.641	109	170	105	152	0
3	3	5	"PFD0130"	"D17715_44"	11100	22510	110	177	193	83	101	102	27	76	62	0	208	212	84	100	104	42	75	58	0	0.704	0.821	0.951	0.949	3.428	0.966	0.470	80	475	184	204	-0.507	76	108	92	112	0
3	4	5	"PFD0132"	"D17715_47"	11300	22510	120	258	278	163	96	98	24	88	84	0	259	261	96	99	104	43	87	77	0	1.013	1.123	1.071	1.039	2.087	1.446	0.642	120	444	322	344	0.018	162	160	182	162	0
3	5	5	"PFD0134"	"D17715_5"	11470	22520	120	165	170	60	96	98	24	75	60	0	178	188	61	101	103	18	85	78	0	0.896	0.851	0.936	0.876	2.523	0.958	0.478	120	526	146	161	-0.158	69	77	74	87	0
3	6	5	"PFD0136"	"D17715_51"	11690	22490	90	152	151	44	101	103	25	69	51	0	224	225	68	102	107	24	92	90	0	0.418	0.407	0.449	0.356	2.590	0.398	0.379	52	380	173	173	-1.258	51	122	50	123	0
3	7	5	"PFD0138"	"D17715_56"	11880	22510	140	305	303	128	99	101	26	91	87	0	511	496	220	101	103	17	93	92	0	0.502	0.516	0.514	0.513	1.860	0.506	0.810	156	523	616	599	-0.993	206	410	204	395	0
3	8	5	"PFD0141"	"D17715_61"	12060	22510	140	138	148	52	97	101	26	63	39	0	187	198	91	102	103	14	85	80	0	0.482	0.531	0.597	0.491	3.164	0.462	0.375	156	393	126	147	-1.052	41	85	51	96	0
3	9	5	"PFE0196"	"E18169_1"	12240	22510	140	403	395	170	98	99	26	91	88	0	383	362	130	100	103	36	94	89	0	1.078	1.134	1.137	1.067	1.876	1.202	0.774	156	469	588	559	0.108	305	283	297	262	0
3	10	5	"PFE0199"	"E18440_1"	12450	22500	120	206	211	74	98	99	25	90	80	0	331	314	119	98	102	36	90	86	0	0.464	0.523	0.521	0.494	2.247	0.509	0.643	120	455	341	329	-1.109	108	233	113	216	0
3	11	5	"PFE0201"	"E18440_5"	12630	22500	140	150	148	42	97	99	23	74	52	0	164	160	44	99	100	15	82	75	0	0.815	0.836	0.888	0.836	2.715	0.961	0.344	156	511	118	112	-0.294	53	65	51	61	0
3	12	5	"PFE0203"	"E18445_1"	12830	22490	130	147	153	54	98	100	26	66	48	0	306	290	103	99	101	16	90	89	0	0.237	0.288	0.338	0.314	2.499	0.255	0.329	120	483	256	246	-2.079	49	207	55	191	0
3	13	5	"PFE0206"	"E18512_1"	13010	22490	120	119	124	36	99	101	26	43	18	0	205	198	70	101	103	16	84	80	0	0.192	0.258	0.338	0.291	3.318	0.297	0.217	120	536	124	122	-2.379	20	104	25	97	0
3	14	5	"PFE0208"	"E18512_4"	13230	22490	80	136	141	49	100	102	25	59	36	0	154	156	48	102	103	15	76	65	0	0.692	0.759	0.727	0.787	3.464	1.150	0.238	52	279	88	95	-0.531	36	52	41	54	0
3	15	5	"PFE0230"	"E19008_1"	13390	22500	140	201	200	72	102	112	106	46	3	0	449	421	167	102	110	101	88	74	0	0.285	0.307	0.330	0.313	2.055	0.315	0.677	156	510	446	417	-1.809	99	347	98	319	0
3	16	5	"PFE0234"	"E19248_7"	13570	22490	120	1251	1284	568	103	127	202	95	88	0	481	452	167	101	125	164	84	59	0	3.021	3.365	3.137	3.191	1.764	3.220	0.632	120	415	1528	1532	1.595	1148	380	1181	351	0
3	17	5	"PFE0237"	"E19278_2"	13750	22500	120	129	132	38	99	100	26	53	26	0	219	217	69	100	101	15	90	85	0	0.252	0.282	0.323	0.337	3.383	0.297	0.224	120	422	149	150	-1.988	30	119	33	117	0
3	18	5	"PFE0239"	"E19278_6"	13950	22490	150	107	109	27	98	101	28	26	4	0	119	122	24	98	100	16	58	32	0	0.429	0.458	0.939	0.980	3.510	6.635	0.008	156	482	30	35	-1.222	9	21	11	24	-50
3	19	5	"PFE0243"	"E19631_3"	14150	22490	140	220	219	83	98	123	110	54	11	0	410	392	158	99	111	57	89	82	0	0.392	0.413	0.416	0.392	2.174	0.405	0.668	156	462	433	414	-1.350	122	311	121	293	0
3	20	5	"PFE0246"	"E19695_2"	14330	22490	150	293	317	163	104	258	338	24	0	0	310	303	128	104	168	141	66	29	0	0.917	1.070	1.087	1.052	2.172	2.330	0.711	156	437	395	412	-0.124	189	206	213	199	-50
3	21	5	"PFE0270"	"E20800_3"	14520	22490	150	481	440	246	103	231	323	55	8	0	260	244	102	103	154	132	57	12	0	2.408	2.390	2.334	2.140	2.161	2.492	0.876	156	463	535	478	1.268	378	157	337	141	-50
3	22	5	"PFE0275"	"E21089_1"	14710	22490	150	112	111	27	95	99	27	30	8	0	107	112	27	98	99	15	37	19	0	1.889	1.143	1.162	1.316	3.673	8.900	0.007	156	726	26	30	0.918	17	9	16	14	-50
3	1	6	"PFE0277"	"E21208_2"	10750	22700	110	135	138	48	96	101	32	51	28	0	165	160	47	100	104	21	76	65	0	0.600	0.700	0.673	0.806	3.212	0.901	0.226	80	478	104	102	-0.737	39	65	42	60	0
3	2	6	"PFE0279"	"E21208_4"	10920	22700	120	229	232	102	95	99	28	81	74	0	238	237	89	101	103	23	86	81	0	0.978	1.007	1.020	0.944	2.063	1.159	0.722	120	484	271	273	-0.032	134	137	137	136	0
3	3	6	"PFE0282"	"E21586_1"	11130	22690	130	162	170	59	95	98	28	81	59	0	311	301	129	101	106	44	83	76	0	0.319	0.375	0.362	0.373	2.684	0.335	0.306	120	497	277	275	-1.648	67	210	75	200	0
3	4	6	"PFE0285"	"E21786_1"	11280	22690	130	225	230	95	97	98	25	85	75	0	598	566	266	101	105	44	92	86	0	0.258	0.286	0.278	0.270	2.135	0.276	0.717	120	452	625	598	-1.957	128	497	133	465	0
3	5	6	"PFE0322"	"E23195_1"	11450	22700	130	309	301	99	96	98	26	95	92	0	295	290	69	101	103	17	98	96	0	1.098	1.085	1.164	1.045	1.715	1.203	0.710	120	491	407	394	0.135	213	194	205	189	0
3	6	6	"PFE0330"	"E23784_1"	11650	22690	120	412	377	169	97	99	26	95	85	0	399	389	161	101	106	23	96	92	0	1.057	0.972	0.948	0.906	1.706	1.020	0.793	120	603	613	568	0.080	315	298	280	288	0
3	7	6	"PFE0333"	"E23986_1"	11860	22680	130	155	158	46	96	99	27	73	52	0	157	151	43	100	103	19	78	62	0	1.035	1.216	1.023	1.060	2.630	1.268	0.233	120	546	116	113	0.050	59	57	62	51	0
3	8	6	"PFE0342"	"E24470_2"	12060	22690	140	248	247	102	95	98	26	82	78	0	449	437	194	100	102	14	94	91	0	0.438	0.451	0.477	0.459	1.859	0.438	0.732	156	467	502	489	-1.190	153	349	152	337	0
3	9	6	"PFE0347"	"E24550_1"	12250	22690	140	128	135	46	96	97	25	58	32	0	145	157	125	100	101	13	83	69	0	0.711	0.684	0.934	0.832	2.741	0.283	0.216	156	493	77	96	-0.492	32	45	39	57	0
3	10	6	"PFE0349"	"E24569_3"	12430	22690	130	243	245	83	97	99	25	90	85	0	307	293	90	100	101	14	95	93	0	0.705	0.767	0.785	0.763	1.911	0.805	0.736	120	500	353	341	-0.504	146	207	148	193	0
3	11	6	"PFF0266"	"F17836_2"	12630	22690	140	230	234	87	96	98	22	89	82	0	331	326	122	100	101	15	94	92	0	0.580	0.611	0.599	0.570	1.997	0.596	0.685	156	539	365	364	-0.786	134	231	138	226	0
3	12	6	"PFF0268"	"F17989_2"	12810	22690	130	211	210	67	94	96	24	90	83	0	312	294	97	99	100	15	92	91	0	0.549	0.595	0.567	0.566	2.181	0.591	0.631	120	548	330	311	-0.864	117	213	116	195	0
3	13	6	"PFF0274"	"F18154_3"	13000	22700	100	109	109	30	96	98	28	30	8	0	124	125	29	100	101	15	63	36	0	0.542	0.520	0.883	0.918	3.023	2.059	0.070	80	399	37	38	-0.885	13	24	13	25	0
3	14	6	"PFF0278"	"F18417_1"	13170	22690	120	399	398	169	98	101	28	95	93	0	586	554	216	101	102	16	97	96	0	0.621	0.662	0.656	0.621	1.785	0.645	0.817	120	555	786	753	-0.688	301	485	300	453	0
3	15	6	"PFF0285"	"F18525_1"	13370	22690	130	134	135	38	97	99	27	57	32	0	244	237	63	100	102	17	93	91	0	0.257	0.277	0.305	0.318	2.769	0.298	0.259	120	528	181	175	-1.960	37	144	38	137	0
3	16	6	"PFF0289"	"F18567_3"	13570	22680	150	103	102	28	99	100	30	13	3	0	107	105	20	99	101	16	26	7	0	0.500	0.500	1.500	1.543	3.692	10.100	0.010	156	579	12	9	-1.000	4	8	3	6	-50
3	17	6	"PFF0323"	"F19549_1"	13770	22680	140	498	491	217	97	98	25	96	93	0	584	571	240	98	99	15	98	96	0	0.825	0.833	0.858	0.849	1.885	0.845	0.858	156	492	887	867	-0.277	401	486	394	473	0
3	18	6	"PFF0329"	"F19626_1"	13940	22690	140	141	142	42	97	99	26	69	38	0	164	166	44	96	98	15	89	80	0	0.647	0.643	0.636	0.711	2.529	0.820	0.299	156	435	112	115	-0.628	44	68	45	70	0
3	19	6	"PFF0332"	"F19746_5"	14120	22700	150	111	111	30	96	99	29	30	7	0	114	118	26	99	101	17	46	25	0	1.000	0.789	1.150	1.089	3.963	6.040	0.018	156	533	30	34	0.000	15	15	15	19	-50
3	20	6	"PFF0334"	"F19787_2"	14340	22690	140	684	630	293	96	99	28	94	91	0	2356	2157	1005	100	101	17	100	99	0	0.261	0.260	0.252	0.247	1.738	0.255	0.880	156	563	2844	2591	-1.940	588	2256	534	2057	0
3	21	6	"PFF0336"	"F19828_2"	14530	22680	130	156	159	49	96	98	24	78	60	0	206	200	53	99	100	15	91	87	0	0.561	0.624	0.609	0.591	2.577	0.676	0.431	120	483	167	164	-0.835	60	107	63	101	0
3	22	6	"PFF0338"	"F19846_4"	14700	22690	120	165	166	58	94	96	24	75	62	0	191	188	50	98	99	15	90	87	0	0.763	0.800	0.940	0.785	2.690	0.944	0.428	120	549	164	162	-0.389	71	93	72	90	0
3	1	7	"PFF0364"	"F20448_4"	10720	22890	140	355	346	142	95	99	27	93	89	0	527	493	208	99	102	17	94	94	0	0.607	0.637	0.635	0.675	1.976	0.652	0.767	156	764	688	645	-0.719	260	428	251	394	0
3	2	7	"PFF0366"	"F20625_1"	10920	22890	130	231	234	88	96	97	26	88	80	0	459	444	165	101	103	21	95	95	0	0.377	0.402	0.406	0.414	2.046	0.411	0.724	120	495	493	481	-1.407	135	358	138	343	0
3	3	7	"PFF0369"	"F20760_1"	11080	22880	140	281	275	90	96	98	30	92	88	0	488	448	153	101	104	25	95	94	0	0.478	0.516	0.500	0.506	1.652	0.505	0.777	156	565	572	526	-1.065	185	387	179	347	0
3	4	7	"PFF0372"	"F20855_1"	11280	22890	130	175	177	58	98	100	28	79	58	0	218	205	63	102	103	18	86	83	0	0.664	0.767	0.736	0.731	2.172	0.832	0.495	120	529	193	182	-0.591	77	116	79	103	0
3	5	7	"PFF0375"	"F20870_2"	11470	22890	120	218	223	69	97	99	26	92	84	0	292	282	76	101	103	15	96	95	0	0.634	0.696	0.722	0.667	1.934	0.697	0.612	120	516	312	307	-0.659	121	191	126	181	0
3	6	7	"PFF0378"	"F20896_3"	11670	22890	130	198	198	65	96	98	24	88	77	0	222	219	61	101	103	15	92	90	0	0.843	0.864	0.896	0.771	2.172	0.919	0.523	120	614	223	220	-0.246	102	121	102	118	0
3	7	7	"PFF0409"	"F22107_2"	11870	22890	120	168	176	51	95	97	25	87	73	0	186	192	51	101	103	17	93	88	0	0.859	0.890	0.879	0.889	2.302	0.915	0.441	120	527	158	172	-0.220	73	85	81	91	0
3	8	7	"PFF0415"	"F22233_2"	12050	22890	120	246	258	68	97	99	27	99	96	0	352	345	78	101	102	14	100	100	0	0.594	0.660	0.645	0.629	1.670	0.664	0.724	120	466	400	405	-0.752	149	251	161	244	0
3	9	7	"PFF0417"	"F2227_1"	12230	22890	120	1296	1207	411	96	97	23	100	100	0	1045	997	305	101	102	14	100	100	0	1.271	1.240	1.201	1.193	1.389	1.242	0.904	120	507	2144	2007	0.346	1200	944	1111	896	0
3	10	7	"PFF0420"	"F22395_1"	12440	22880	120	115	119	33	96	98	25	44	16	0	135	134	33	100	101	13	75	67	0	0.543	0.676	0.783	0.688	3.258	1.285	0.154	120	543	54	57	-0.881	19	35	23	34	0
3	11	7	"PFF0431"	"F22631_1"	12640	22890	140	167	174	61	95	98	25	80	64	0	204	202	59	100	101	14	90	87	0	0.692	0.775	0.773	0.715	2.384	0.892	0.480	156	577	176	181	-0.531	72	104	79	102	0
3	12	7	"PFF0435"	"F22741_2"	12820	22890	130	251	250	84	95	96	23	90	86	0	369	350	120	100	101	14	91	91	0	0.580	0.620	0.581	0.620	1.838	0.603	0.732	120	539	425	405	-0.786	156	269	155	250	0
3	13	7	"PFF1070"	"F45236_1"	13020	22880	130	474	452	159	96	98	27	96	95	0	474	452	160	99	100	14	95	93	0	1.008	1.008	1.013	1.069	1.671	0.996	0.839	120	572	753	709	0.011	378	375	356	353	0
3	14	7	"PFF1072"	"F4524_3"	13210	22880	130	151	150	52	95	98	26	63	51	0	231	226	77	100	101	15	89	86	0	0.427	0.437	0.490	0.476	2.897	0.425	0.342	120	524	187	181	-1.226	56	131	55	126	0
3	15	7	"PFF1075"	"F45282_1"	13390	22880	130	260	264	97	93	97	26	91	85	0	496	478	201	100	102	19	95	95	0	0.422	0.452	0.460	0.495	2.042	0.427	0.760	120	544	563	549	-1.246	167	396	171	378	0
3	16	7	"PFF1077"	"F45296_2"	13590	22880	130	133	139	44	97	101	50	40	9	0	202	196	58	99	104	42	80	59	0	0.350	0.433	0.516	0.492	2.438	0.477	0.285	120	560	139	139	-1.517	36	103	42	97	0
3	17	7	"PFF1080"	"F45354_1"	13780	22880	130	206	210	83	99	100	25	83	71	0	277	282	91	98	100	16	97	95	0	0.598	0.603	0.575	0.533	2.166	0.658	0.561	120	501	286	295	-0.742	107	179	111	184	0
3	18	7	"PFF1082"	"F4541_1"	13970	22880	140	202	207	85	98	100	27	81	67	0	457	478	212	98	100	16	95	92	0	0.290	0.287	0.283	0.276	2.161	0.282	0.608	156	473	463	489	-1.787	104	359	109	380	0
3	19	7	"PFF1120"	"F46301_17"	14150	22880	130	180	182	64	97	98	26	83	69	0	404	375	138	99	100	17	91	90	0	0.272	0.308	0.314	0.326	2.391	0.293	0.525	120	488	388	361	-1.878	83	305	85	276	0
3	20	7	"PFF1128"	"F46381_1"	14350	22880	130	375	361	144	96	98	25	93	90	0	681	660	269	99	101	17	97	97	0	0.479	0.472	0.469	0.479	1.734	0.447	0.802	120	491	861	826	-1.061	279	582	265	561	0
3	21	7	"PFF1133"	"F46513_1"	14520	22880	130	386	366	129	96	98	24	94	92	0	1064	978	352	99	101	15	99	99	0	0.301	0.307	0.311	0.295	1.823	0.289	0.792	120	507	1255	1149	-1.734	290	965	270	879	0
3	22	7	"PFF1136"	"F46584_1"	14730	22880	130	490	448	155	94	97	25	96	95	0	2496	2285	821	98	99	15	100	100	0	0.165	0.162	0.167	0.159	1.758	0.156	0.853	120	664	2794	2541	-2.598	396	2398	354	2187	0
3	1	8	"PFF1138"	"F46705_1"	10730	23080	130	367	360	145	98	99	25	91	89	0	947	866	324	100	102	22	100	98	0	0.318	0.342	0.338	0.309	1.922	0.330	0.768	120	616	1116	1028	-1.655	269	847	262	766	0
3	2	8	"PFF1140"	"F46816_1"	10900	23090	120	175	182	60	98	100	26	87	70	0	292	282	91	100	101	16	95	92	0	0.401	0.462	0.448	0.468	2.219	0.436	0.476	120	510	269	266	-1.318	77	192	84	182	0
3	3	8	"PFF1163"	"F47563_1"	11120	23080	120	183	192	58	96	98	27	90	78	0	218	214	53	99	100	16	97	94	0	0.731	0.835	0.900	0.850	1.964	0.928	0.503	120	501	206	211	-0.452	87	119	96	115	0
3	4	8	"PFF1165"	"F47822_1"	11310	23080	130	182	181	54	96	97	25	83	70	0	412	408	122	100	101	14	98	97	0	0.276	0.276	0.274	0.255	2.249	0.257	0.530	120	545	398	393	-1.859	86	312	85	308	0
3	5	8	"PFF1167"	"F47864_3"	11490	23070	110	128	132	40	96	98	24	55	35	0	231	226	54	101	103	16	96	96	0	0.246	0.288	0.315	0.257	2.923	0.302	0.224	80	437	162	161	-2.022	32	130	36	125	0
3	6	8	"PFF1175"	"F48138_1"	11670	23090	120	170	175	53	98	100	24	84	70	0	173	176	34	102	104	16	96	90	0	1.014	1.041	1.026	1.005	2.353	1.376	0.408	120	502	143	151	0.020	72	71	77	74	0
3	7	8	"PFF1179"	"F48181_2"	11870	23080	130	172	179	58	98	99	24	82	68	0	437	457	157	102	103	17	100	99	0	0.221	0.228	0.222	0.208	1.988	0.219	0.564	120	571	409	436	-2.179	74	335	81	355	0
3	8	8	"PFF1182"	"F48253_3"	12060	23080	120	118	122	32	99	101	25	42	20	0	158	154	31	102	104	16	85	77	0	0.339	0.442	0.533	0.483	2.986	0.650	0.063	120	445	75	75	-1.559	19	56	23	52	0
3	9	8	"PFF1197"	"F48515_1"	12240	23080	130	239	231	86	98	99	26	85	80	0	320	308	109	102	105	31	90	89	0	0.647	0.646	0.665	0.622	1.986	0.644	0.682	120	475	359	339	-0.629	141	218	133	206	0
3	10	8	"PFF1204"	"F48839_1"	12420	23080	120	279	282	101	97	99	27	94	91	0	255	246	75	100	103	29	92	85	0	1.174	1.267	1.282	1.267	1.636	1.279	0.657	120	533	337	331	0.232	182	155	185	146	0
3	11	8	"PFF1208"	"F49178_1"	12640	23080	130	133	134	36	97	99	27	56	30	0	141	140	29	100	100	14	80	67	0	0.878	0.925	1.000	0.978	2.960	2.248	0.095	120	554	77	77	-0.188	36	41	37	40	0
3	12	8	"PFF1210"	"F4934_1"	12830	23080	130	186	193	62	98	98	24	89	78	0	265	258	69	100	100	16	94	91	0	0.533	0.601	0.565	0.596	2.280	0.667	0.599	120	466	253	253	-0.907	88	165	95	158	0
3	13	8	"PFF1215"	"F49538_1"	13000	23080	130	877	786	367	97	99	25	94	91	0	1287	1162	520	100	102	16	100	100	0	0.657	0.649	0.645	0.617	1.892	0.632	0.881	120	519	1967	1751	-0.606	780	1187	689	1062	0
3	14	8	"PFF1218"	"F49644_4"	13210	23070	130	511	503	217	98	100	26	95	93	0	393	376	129	101	103	15	95	93	0	1.414	1.473	1.508	1.487	2.366	1.643	0.797	120	539	705	680	0.500	413	292	405	275	0
3	15	8	"PFF1901"	"F8433_1"	13400	23070	130	938	910	371	98	100	26	100	99	0	455	434	142	101	103	19	96	96	0	2.373	2.438	2.503	2.450	1.540	2.589	0.870	120	525	1194	1145	1.247	840	354	812	333	0
3	16	8	"PFF1905"	"F8612_1"	13580	23070	130	806	833	356	99	121	139	95	86	0	846	875	378	101	130	168	91	85	0	0.949	0.948	0.972	0.975	1.800	0.932	0.843	120	515	1452	1508	-0.076	707	745	734	774	0
3	17	8	"PFF1913"	"F8921_1"	13780	23070	130	329	338	157	98	122	141	71	40	0	769	772	378	101	130	170	85	76	0	0.346	0.358	0.366	0.356	1.898	0.427	0.701	120	499	899	911	-1.532	231	668	240	671	0
3	18	8	"PFF1915"	"F8939_2"	13970	23070	120	140	145	56	98	100	26	59	43	0	244	235	115	100	101	16	75	73	0	0.292	0.348	0.382	0.363	2.846	0.384	0.491	120	461	186	182	-1.778	42	144	47	135	0
3	19	8	"PFF1919"	"F9091_1"	14170	23070	120	175	172	65	100	101	27	71	58	0	226	224	78	98	100	24	90	81	0	0.586	0.571	0.561	0.572	2.442	0.658	0.491	120	489	203	198	-0.771	75	128	72	126	0
3	20	8	"PFF1921"	"F9247_1"	14340	23070	130	131	135	45	97	98	24	58	37	0	215	202	59	96	98	14	91	90	0	0.286	0.358	0.406	0.370	2.797	0.420	0.278	120	452	153	144	-1.807	34	119	38	106	0
3	21	8	"PFI0014"	"I10798_1"	14530	23060	150	102	102	25	96	98	23	17	5	0	104	105	17	98	99	14	30	10	0	1.000	0.857	1.200	1.343	3.570	24.690	0.002	156	561	12	13	0.000	6	6	6	7	-50
3	22	8	"PFI0017"	"I10882_1"	14710	23060	120	207	212	52	93	96	24	95	94	0	383	386	73	96	98	14	100	100	0	0.397	0.410	0.395	0.385	1.680	0.401	0.661	120	558	401	409	-1.332	114	287	119	290	0
3	1	9	"PFI0023"	"I11056_2"	10720	23270	110	113	115	29	96	98	26	31	10	0	150	152	24	99	102	23	92	57	0	0.333	0.358	0.444	0.406	3.741	0.469	0.054	80	512	68	72	-1.585	17	51	19	53	0
3	2	9	"PFI0029"	"I11211_1"	10910	23270	120	192	193	45	98	100	25	96	84	0	205	202	37	99	101	15	99	95	0	0.887	0.922	0.914	0.875	1.885	1.029	0.518	120	537	200	198	-0.173	94	106	95	103	0
3	3	9	"PFI0033"	"I11281_1"	11110	23260	150	101	103	24	96	99	24	23	6	0	110	112	19	100	101	15	36	13	0	0.500	0.583	1.267	1.496	4.005	29.011	0.001	156	616	15	19	-1.000	5	10	7	12	-50
3	4	9	"PFI0035"	"I11342_1"	11290	23270	120	392	380	104	94	96	23	99	98	0	621	602	120	102	102	14	100	100	0	0.574	0.572	0.576	0.546	1.486	0.575	0.840	120	462	817	786	-0.800	298	519	286	500	0
3	5	9	"PFI0056"	"I12038_2"	11490	23260	110	137	144	43	96	99	24	62	38	0	166	169	30	102	103	15	97	90	0	0.641	0.716	0.712	0.567	2.929	0.985	0.208	80	488	105	115	-0.642	41	64	48	67	0
3	6	9	"PFI0058"	"I12132_1"	11680	23270	140	228	231	82	99	100	25	90	85	0	479	456	166	102	103	16	97	96	0	0.342	0.373	0.365	0.383	2.285	0.365	0.637	156	571	506	486	-1.547	129	377	132	354	0
3	7	9	"PFI0060"	"I12159_3"	11860	23270	110	127	126	36	99	98	24	53	28	0	132	142	49	101	102	15	71	50	0	0.903	0.659	0.905	0.720	3.278	1.241	0.153	80	398	59	68	-0.147	28	31	27	41	0
3	8	9	"PFI0063"	"I12192_2"	12060	23260	150	105	109	31	100	101	29	22	5	0	122	122	23	102	104	21	48	16	0	0.250	0.450	1.000	1.082	3.539	5.095	0.012	156	589	25	29	-2.000	5	20	9	20	-50
3	9	9	"PFI0069"	"I12412_1"	12250	23270	140	215	211	82	100	109	56	67	51	0	268	257	90	102	116	68	82	62	0	0.693	0.716	0.719	0.659	2.164	0.775	0.630	156	514	281	266	-0.530	115	166	111	155	0
3	10	9	"PFI0072"	"I12552_2"	12420	23270	130	489	443	202	97	98	25	90	85	0	2273	2018	1019	102	108	67	99	97	0	0.181	0.181	0.178	0.170	1.640	0.171	0.884	120	485	2563	2262	-2.469	392	2171	346	1916	0
3	11	9	"PFI0105"	"I13369_2"	12620	23270	120	110	115	33	96	96	25	40	14	0	174	167	45	102	103	20	82	69	0	0.194	0.292	0.472	0.454	3.036	0.492	0.152	120	478	86	84	-2.363	14	72	19	65	0
3	12	9	"PFI0107"	"I13466_1"	12820	23260	140	192	199	67	96	97	24	85	78	0	230	222	68	101	102	16	90	88	0	0.744	0.851	0.851	0.841	2.060	0.861	0.618	156	531	225	224	-0.426	96	129	103	121	0
3	13	9	"PFI0111"	"I13569_2"	13010	23260	130	317	311	136	95	97	23	90	88	0	616	576	226	101	104	21	98	96	0	0.431	0.455	0.447	0.423	2.118	0.441	0.757	120	529	737	691	-1.214	222	515	216	475	0
3	14	9	"PFI0113"	"I13674_4"	13200	23250	150	109	111	29	98	100	26	32	8	0	122	124	29	101	103	17	54	31	0	0.524	0.565	0.875	0.836	3.408	2.008	0.019	156	651	32	36	-0.933	11	21	13	23	-50
3	15	9	"PFI0118"	"I13901_1"	13400	23260	130	179	182	44	100	102	27	87	72	0	199	197	33	101	102	15	98	96	0	0.806	0.854	0.850	0.775	2.237	1.051	0.487	120	564	177	178	-0.311	79	98	82	96	0
3	16	9	"PFI0122"	"I13918_1"	13590	23260	140	775	725	260	99	118	131	92	88	0	2294	2130	847	100	125	163	98	94	0	0.308	0.308	0.305	0.312	1.824	0.288	0.877	156	519	2870	2656	-1.698	676	2194	626	2030	0
3	17	9	"PFJ0094"	"J1546_3"	13770	23250	150	107	112	36	98	120	139	0	0	0	113	114	27	100	129	172	0	0	0	0.692	1.000	1.500	1.295	4.355	5.403	0.029	156	465	22	28	-0.531	9	13	14	14	-50
3	18	9	"PFJ0104"	"J157_2"	13960	23250	150	101	104	28	100	103	33	16	2	0	115	117	32	101	108	53	10	1	0	0.071	0.250	0.926	0.832	3.875	0.760	0.173	156	608	15	20	-3.807	1	14	4	16	-50
3	19	9	"PFJ0107"	"J1588_1"	14180	23250	90	241	259	109	101	105	38	84	73	0	435	416	200	98	111	69	84	76	0	0.415	0.497	0.557	0.524	2.385	0.462	0.736	52	334	477	476	-1.267	140	337	158	318	0
3	20	9	"PFJ0110"	"J1616_1"	14340	23250	150	102	104	28	95	98	28	25	5	0	103	103	20	96	99	20	21	4	0	1.000	1.286	1.671	1.458	4.480	9.378	0.019	156	677	14	16	0.000	7	7	9	7	-50
3	21	9	"PFJ0116"	"J163_7"	14550	23260	120	119	118	32	94	96	23	52	20	0	152	149	38	97	98	14	80	73	0	0.455	0.462	0.488	0.531	2.244	0.654	0.102	120	478	80	76	-1.138	25	55	24	52	0
3	22	9	"PFJ0119"	"J167_13"	14730	23270	130	162	165	60	93	95	24	83	58	0	223	214	66	97	98	14	90	86	0	0.548	0.615	0.633	0.605	2.223	0.662	0.504	120	604	195	189	-0.869	69	126	72	117	0
3	1	10	"PFJ0157"	"J183_4"	10750	23480	140	159	166	55	96	99	32	69	48	0	236	236	73	97	100	16	94	92	0	0.453	0.504	0.507	0.454	2.282	0.556	0.491	156	766	202	209	-1.142	63	139	70	139	0
3	2	10	"PFJ0159"	"J183_6"	10940	23470	100	107	112	27	96	99	23	32	15	0	145	145	43	100	102	15	78	66	0	0.244	0.356	0.385	0.462	3.878	0.427	0.051	80	383	56	61	-2.032	11	45	16	45	0
3	3	10	"PFJ0161"	"J183_8"	11100	23460	110	148	149	38	96	99	23	73	56	0	195	198	29	100	101	14	100	98	0	0.547	0.541	0.646	0.541	1.995	0.647	0.331	80	453	147	151	-0.869	52	95	53	98	0
3	4	10	"PFJ0165"	"J1901_2"	11300	23450	150	101	106	32	95	101	49	8	1	0	107	116	28	103	104	23	27	15	0	1.500	0.846	1.316	1.365	3.439	1.903	0.127	156	654	10	24	0.585	6	4	11	13	-50
3	5	10	"PFJ0168"	"J191_1"	11480	23460	130	150	155	41	98	102	49	51	15	0	188	186	37	102	103	20	95	90	0	0.605	0.679	0.726	0.606	2.544	0.771	0.323	120	549	138	141	-0.726	52	86	57	84	0
3	6	10	"PFJ0170"	"J191_6"	11680	23450	120	149	150	46	99	100	27	64	43	0	125	125	34	101	102	15	60	40	0	2.083	2.125	1.733	1.672	2.773	2.479	0.245	120	507	74	75	1.059	50	24	51	24	0
3	7	10	"PFJ0203"	"J21_13"	11870	23450	150	109	114	32	99	100	28	28	8	0	118	115	23	101	103	15	51	24	0	0.588	1.071	0.933	1.117	3.932	10.226	0.010	156	590	27	29	-0.766	10	17	15	14	-50
3	8	10	"PFJ0207"	"J21_24"	12050	23460	120	177	183	67	99	108	56	60	30	0	228	229	72	104	117	66	75	45	0	0.629	0.672	0.642	0.615	2.409	0.765	0.544	120	531	202	209	-0.669	78	124	84	125	0
3	9	10	"PFJ0209"	"J21_26"	12280	23440	90	246	251	106	104	120	70	73	50	0	335	338	141	104	128	86	78	65	0	0.615	0.628	0.572	0.614	2.454	0.665	0.650	52	315	373	381	-0.702	142	231	147	234	0
3	10	10	"PFJ0212"	"J21_31"	12430	23460	130	5144	4914	2745	99	102	26	100	100	0	9441	9222	5119	103	107	58	100	99	0	0.540	0.528	0.493	0.499	2.180	0.516	0.894	120	560	14383	13934	-0.888	5045	9338	4815	9119	0
3	11	10	"PFJ0216"	"J21_9"	12630	23450	150	106	108	26	98	99	25	28	7	0	113	112	25	105	108	55	1	0	0	1.000	1.429	1.188	1.241	3.745	12.323	0.004	156	636	16	17	0.000	8	8	10	7	-50
3	12	10	"PFJ0218"	"J222_2"	12810	23460	120	185	206	85	98	100	27	85	75	0	244	250	101	103	104	17	85	81	0	0.617	0.735	0.704	0.651	2.477	0.744	0.589	120	488	228	255	-0.697	87	141	108	147	0
3	13	10	"PFJ0247"	"J242_2"	12970	23450	90	110	120	45	99	101	27	34	23	0	129	125	28	101	106	23	53	25	0	0.393	0.875	1.404	1.234	3.102	2.233	0.028	52	362	39	45	-1.348	11	28	21	24	0
3	14	10	"PFJ0250"	"J245_1"	13210	23460	130	113	114	34	96	99	25	38	13	0	146	144	40	100	102	20	71	55	0	0.370	0.409	0.588	0.541	3.802	0.643	0.048	120	661	63	62	-1.436	17	46	18	44	0
3	15	10	"PFJ0252"	"J245_13"	13370	23460	110	129	140	45	97	99	25	57	35	0	196	187	60	99	100	16	82	81	0	0.330	0.489	0.534	0.406	2.842	0.566	0.336	80	464	129	131	-1.600	32	97	43	88	0
3	16	10	"PFJ0254"	"J245_5"	13580	23460	130	119	123	35	96	99	28	43	20	0	167	161	41	98	100	16	85	79	0	0.333	0.429	0.534	0.526	2.745	0.536	0.108	120	575	92	90	-1.585	23	69	27	63	0
3	17	10	"PFJ0257"	"J245_9"	13770	23440	150	106	107	30	97	101	31	23	3	0	110	112	21	99	101	16	39	17	0	0.818	0.769	1.636	1.402	3.761	10.670	0.011	156	554	20	23	-0.290	9	11	10	13	-50
3	18	10	"PFJ0259"	"J2465_2"	13960	23440	150	100	103	30	98	101	29	16	7	0	108	115	28	99	101	17	36	22	0	0.222	0.313	1.167	1.355	4.000	6.863	0.008	156	685	11	21	-2.170	2	9	5	16	-50
3	19	10	"PFK0310"	"Kn2750_3"	14170	23450	90	122	129	29	93	97	24	61	25	0	142	142	34	99	100	16	75	55	0	0.674	0.837	0.749	0.805	2.911	1.003	0.130	52	408	72	79	-0.568	29	43	36	43	0
3	20	10	"PFK0321"	"Kn2865_1"	14360	23450	90	168	178	68	94	99	31	76	63	0	179	191	66	100	100	15	88	84	0	0.937	0.923	1.014	0.980	2.143	1.059	0.371	52	366	153	175	-0.094	74	79	84	91	0
3	21	10	"PFK0331"	"Kn3020_1"	14540	23460	140	280	292	125	95	103	62	82	71	0	546	497	193	98	101	33	95	89	0	0.413	0.494	0.474	0.473	1.984	0.516	0.718	156	569	633	596	-1.276	185	448	197	399	0
3	22	10	"PFK0339"	"Kn3094_1"	14720	23440	150	102	106	31	95	97	25	28	9	0	107	110	27	97	100	42	10	1	0	0.700	0.846	1.146	1.120	4.146	3.803	0.034	156	713	17	24	-0.515	7	10	11	13	-50
3	1	11	"PFK0353"	"Kn3360_3"	10760	23640	100	122	126	42	101	104	29	41	16	0	149	148	40	101	105	34	61	30	0	0.438	0.532	0.653	0.694	2.941	0.564	0.156	80	378	69	72	-1.193	21	48	25	47	0
3	2	11	"PFK0355"	"Kn3360_5"	10930	23650	120	424	393	179	99	101	27	90	87	0	390	376	168	100	101	14	87	86	0	1.121	1.065	1.077	1.085	1.761	1.071	0.833	120	513	615	570	0.164	325	290	294	276	0
3	3	11	"PFK0384"	"Kn386_1"	11130	23660	120	119	127	39	96	99	24	47	27	0	139	137	31	102	103	14	78	62	0	0.622	0.886	1.066	0.821	3.071	1.523	0.214	120	559	60	66	-0.686	23	37	31	35	0
3	4	11	"PFK0387"	"Kn400_3"	11310	23650	110	1456	1474	912	101	114	74	90	85	0	703	697	372	103	111	49	85	85	0	2.258	2.311	2.249	2.228	1.897	2.433	0.895	80	458	1955	1967	1.175	1355	600	1373	594	0
3	5	11	"PFK0390"	"Kn4028_2"	11510	23650	140	691	665	335	103	114	71	87	83	0	842	801	377	104	112	47	94	89	0	0.797	0.806	0.796	0.775	1.799	0.824	0.871	156	677	1326	1259	-0.328	588	738	562	697	0
3	6	11	"PFK0393"	"Kn4044_1"	11710	23650	90	404	407	138	100	108	55	94	92	0	259	248	58	102	108	34	96	90	0	1.936	2.103	2.056	2.071	1.431	2.177	0.792	52	365	461	453	0.953	304	157	307	146	0
3	7	11	"PFK0400"	"Kn4252_3"	11890	23650	130	2444	2227	935	98	100	29	100	99	0	1926	1692	649	102	103	15	100	100	0	1.286	1.339	1.363	1.317	1.505	1.382	0.920	120	577	4170	3719	0.363	2346	1824	2129	1590	0
3	8	11	"PFK0406"	"Kn434_1"	12070	23650	130	518	499	187	99	100	25	97	95	0	321	308	89	103	104	15	96	95	0	1.922	1.951	1.930	1.860	1.571	2.106	0.816	120	517	637	605	0.943	419	218	400	205	0
3	9	11	"PFK0434"	"Kn5123_1"	12250	23660	120	157	158	52	100	104	30	64	48	0	245	229	83	103	106	26	82	80	0	0.401	0.460	0.511	0.455	2.970	0.449	0.391	120	600	199	184	-1.317	57	142	58	126	0
3	10	11	"PFK0438"	"Kn5186_3"	12470	23650	100	1006	975	511	101	103	30	93	92	0	953	942	461	102	105	18	100	100	0	1.063	1.040	1.004	0.921	2.266	1.062	0.863	80	456	1756	1714	0.089	905	851	874	840	0
3	11	11	"PFK0449"	"Kn5414_1"	12650	23650	110	123	127	41	99	102	29	47	25	0	213	197	69	102	105	23	80	75	0	0.216	0.295	0.441	0.425	3.275	0.382	0.258	80	464	135	123	-2.209	24	111	28	95	0
3	12	11	"PFK0454"	"Kn5561_2"	12850	23650	110	261	263	90	99	103	29	91	90	0	371	364	100	101	105	23	97	96	0	0.600	0.624	0.636	0.582	1.843	0.650	0.702	80	463	432	427	-0.737	162	270	164	263	0
3	13	11	"PFK0456"	"Kn5587_1"	13020	23660	130	20467	19021	8501	101	103	28	100	100	0	7518	7153	2831	102	105	20	100	100	0	2.746	2.683	2.667	2.489	1.470	2.840	0.931	120	654	27782	25971	1.457	20366	7416	18920	7051	0
3	14	11	"PFK0460"	"Kn569_3"	13220	23650	100	320	320	147	99	103	32	88	83	0	211	203	65	100	103	21	88	81	0	1.991	2.146	2.063	1.880	2.024	2.337	0.734	80	442	332	324	0.993	221	111	221	103	0
3	15	11	"PFK0488"	"Kn67_1"	13410	23640	110	232	232	86	99	102	31	86	81	0	228	218	74	99	103	22	85	80	0	1.031	1.118	1.119	1.139	2.895	1.263	0.613	80	482	262	252	0.044	133	129	133	119	0
3	16	11	"PFK0491"	"Kn6869_1"	13580	23650	120	590	535	226	98	100	28	91	90	0	395	363	122	100	103	18	93	92	0	1.668	1.662	1.630	1.571	1.842	1.779	0.841	120	490	787	700	0.738	492	295	437	263	0
3	17	11	"PFK0496"	"Kn707_1"	13780	23650	120	1488	1453	666	98	100	29	97	94	0	1370	1286	539	100	102	16	100	99	0	1.094	1.142	1.148	1.034	1.645	1.172	0.930	120	538	2660	2541	0.130	1390	1270	1355	1186	0
3	18	11	"PFK0507"	"Kn768_1"	13970	23650	130	211	214	69	96	100	29	90	80	0	237	239	68	98	100	15	94	92	0	0.827	0.837	0.855	0.803	2.029	0.893	0.540	120	580	254	259	-0.273	115	139	118	141	0
3	19	11	"PFK0510"	"Kn7854_1"	14170	23650	120	214	232	127	97	103	34	80	70	0	387	375	145	100	102	17	94	90	0	0.408	0.491	0.424	0.416	2.156	0.545	0.516	120	567	404	410	-1.295	117	287	135	275	0
3	20	11	"PFK0516"	"Kn8017_1"	14350	23640	110	7239	6756	3403	98	114	93	98	96	0	2424	2368	1151	102	114	99	98	93	0	3.075	2.938	3.034	2.726	1.814	2.989	0.930	80	458	9463	8924	1.621	7141	2322	6658	2266	0
3	21	11	"PFK1023"	"Ks506_1"	14540	23650	140	387	361	136	98	110	86	86	75	0	682	630	256	99	110	93	91	89	0	0.496	0.495	0.486	0.525	2.074	0.506	0.797	156	516	872	794	-1.012	289	583	263	531	0
3	22	11	"PFK1025"	"Ks506_6"	14740	23650	130	183	181	63	96	98	26	80	69	0	483	438	175	97	98	15	91	90	0	0.225	0.249	0.257	0.268	2.380	0.241	0.569	120	630	473	426	-2.150	87	386	85	341	0
3	1	12	"PFK1027"	"Ks509_1"	10750	23850	140	166	181	73	97	100	26	80	66	0	180	180	53	102	104	25	83	72	0	0.885	1.077	1.049	0.940	2.619	1.407	0.460	156	818	147	162	-0.177	69	78	84	78	0
3	2	12	"PFK1030"	"Ks509_6"	10930	23850	130	822	771	307	98	102	28	96	94	0	423	400	137	103	105	16	97	97	0	2.263	2.266	2.360	2.165	1.720	2.348	0.863	120	569	1044	970	1.178	724	320	673	297	0
3	3	12	"PFK1033"	"Ks510_10"	11120	23850	130	637	589	259	98	102	28	92	90	0	319	311	118	103	104	15	90	88	0	2.495	2.361	2.371	2.322	1.779	2.435	0.816	120	567	755	699	1.319	539	216	491	208	0
3	4	12	"PFK1036"	"Ks510_3"	11320	23850	130	397	383	166	101	106	44	84	84	0	251	237	76	102	106	32	89	80	0	1.987	2.089	2.048	1.931	1.842	2.264	0.753	120	579	445	417	0.990	296	149	282	135	0
3	5	12	"PFK1051"	"Ks539_1"	11510	23860	150	1153	1009	423	102	107	51	92	89	0	2407	2060	821	103	113	99	94	90	0	0.456	0.463	0.460	0.436	1.677	0.469	0.911	156	547	3355	2864	-1.132	1051	2304	907	1957	0
3	6	12	"PFK1053"	"Ks545_4"	11690	23850	140	379	359	132	100	108	57	92	84	0	287	273	100	103	113	96	78	46	0	1.516	1.524	1.475	1.540	2.094	1.528	0.773	156	587	463	429	0.601	279	184	259	170	0
3	7	12	"PFK1057"	"Ks54_4"	11870	23860	120	341	336	151	98	100	24	90	89	0	525	477	163	103	104	15	95	93	0	0.576	0.636	0.604	0.573	1.807	0.682	0.751	120	507	665	612	-0.796	243	422	238	374	0
3	8	12	"PFK1062"	"Ks5580_5"	12080	23850	140	536	522	214	101	103	26	92	91	0	504	473	176	103	105	20	94	92	0	1.085	1.138	1.092	1.120	1.725	1.169	0.882	156	554	836	791	0.117	435	401	421	370	0
3	9	12	"PFK1065"	"Ks565_1"	12260	23850	130	524	487	188	100	106	49	90	88	0	370	367	117	102	118	179	79	23	0	1.582	1.460	1.456	1.421	1.543	1.545	0.823	120	469	692	652	0.662	424	268	387	265	0
3	10	12	"PFK1067"	"Ks565_2"	12450	23850	140	200	201	70	100	106	42	80	62	0	280	268	102	103	106	24	87	83	0	0.565	0.612	0.592	0.598	2.121	0.596	0.627	156	579	277	266	-0.824	100	177	101	165	0
3	11	12	"PFK1087"	"Ks56_4"	12630	23830	150	108	111	27	99	100	26	28	5	0	113	114	25	102	104	19	35	12	0	0.818	1.000	1.298	1.179	3.536	4.012	0.036	156	599	20	24	-0.290	9	11	12	12	-50
3	12	12	"PFK1089"	"Ks56_9"	12840	23850	140	161	158	43	100	104	33	75	44	0	194	192	54	101	109	54	76	40	0	0.656	0.637	0.685	0.654	2.202	0.715	0.406	156	544	154	149	-0.608	61	93	58	91	0
3	13	12	"PFK1091"	"Ks586_5"	13010	23860	130	181	184	66	99	103	28	80	66	0	215	202	70	101	104	21	82	80	0	0.719	0.842	0.770	0.762	2.125	1.048	0.497	120	381	196	186	-0.475	82	114	85	101	0
3	14	12	"PFK1096"	"Ks592_4"	13210	23850	140	2287	2045	929	100	102	28	98	98	0	1521	1325	537	102	103	16	100	99	0	1.541	1.590	1.617	1.494	1.720	1.649	0.927	156	516	3606	3168	0.624	2187	1419	1945	1223	0
3	15	12	"PFK1098"	"Ks595_2"	13390	23850	120	320	310	132	100	103	31	85	84	0	232	225	72	101	104	22	88	85	0	1.679	1.694	1.770	1.515	2.120	2.018	0.641	120	459	351	334	0.748	220	131	210	124	0
3	16	12	"PFK1103"	"Ks5_1"	13600	23840	150	788	743	323	99	101	27	96	92	0	364	346	129	100	103	18	91	89	0	2.610	2.618	2.658	2.796	1.987	2.785	0.829	156	589	953	890	1.384	689	264	644	246	0
3	17	12	"PFK1124"	"Ks646_6"	13780	23850	130	152	151	41	98	100	28	74	49	0	425	385	146	100	102	15	90	89	0	0.166	0.186	0.198	0.204	2.392	0.170	0.385	120	494	379	338	-2.589	54	325	53	285	0
3	18	12	"PFK1126"	"Ks64_1"	13980	23840	130	145	150	49	97	101	33	63	36	0	190	185	56	101	104	20	85	80	0	0.539	0.631	0.677	0.633	2.710	0.634	0.301	120	494	137	137	-0.891	48	89	53	84	0
3	19	12	"PFK1135"	"Ks664_1"	14170	23840	120	193	194	59	97	103	36	81	63	0	284	282	84	103	106	23	94	90	0	0.530	0.542	0.524	0.506	2.332	0.534	0.535	120	431	277	276	-0.915	96	181	97	179	0
3	20	12	"PFK1137"	"Ks664_35"	14360	23840	140	827	764	321	97	107	68	94	92	0	886	833	345	103	114	94	92	89	0	0.932	0.914	0.910	0.939	2.112	0.914	0.860	156	457	1513	1397	-0.101	730	783	667	730	0
3	21	12	"PFK1140"	"Ks667_3"	14540	23820	150	111	116	37	97	106	73	8	0	0	116	119	28	100	110	94	1	0	0	0.875	1.000	1.504	1.420	3.307	3.050	0.062	156	507	30	38	-0.193	14	16	19	19	-50
3	22	12	"PFK1142"	"Ks66_1"	14740	23840	140	2241	2000	900	97	99	27	96	94	0	1863	1636	778	98	100	19	98	94	0	1.215	1.237	1.214	1.338	2.083	1.227	0.907	156	711	3909	3441	0.281	2144	1765	1903	1538	0
3	1	13	"PFM0090"	"M16407_5"	10770	24050	110	336	327	139	98	102	32	90	83	0	796	817	404	103	108	32	87	87	0	0.343	0.321	0.322	0.356	2.544	0.303	0.819	80	534	931	943	-1.542	238	693	229	714	0
3	2	13	"PFM0095"	"M16853_1"	10960	24040	90	213	215	84	99	105	35	78	71	0	353	358	192	105	111	36	92	86	0	0.460	0.458	0.474	0.481	2.277	0.359	0.470	52	355	362	369	-1.121	114	248	116	253	0
3	3	13	"PFM0099"	"M17049_2"	11140	24040	120	523	543	288	97	102	28	94	87	0	734	687	337	102	104	15	92	90	0	0.674	0.762	0.780	0.823	2.150	0.773	0.874	120	511	1058	1031	-0.569	426	632	446	585	0
3	4	13	"PFM0101"	"M17181_1"	11330	24040	110	152	163	65	99	106	35	61	42	0	249	247	102	103	104	17	82	81	0	0.363	0.444	0.412	0.400	2.752	0.468	0.381	80	415	199	208	-1.462	53	146	64	144	0
3	5	13	"PFM0103"	"M17230_2"	11500	24020	150	103	120	93	100	104	47	12	2	0	104	112	50	103	111	97	2	1	0	3.000	2.222	1.708	1.615	3.507	0.486	0.458	156	543	4	29	1.585	3	1	20	9	-50
3	6	13	"PFM0105"	"M17327_1"	11710	24040	100	667	677	310	98	99	26	95	88	0	522	520	229	102	103	16	96	95	0	1.355	1.385	1.398	1.333	1.708	1.406	0.865	80	413	989	997	0.438	569	420	579	418	0
3	7	13	"PFM0123"	"M18924_1"	11900	24020	90	264	279	105	101	103	25	98	90	0	290	303	89	103	104	17	100	100	0	0.872	0.890	0.895	0.804	2.029	0.845	0.595	52	322	350	378	-0.198	163	187	178	200	0
3	8	13	"PFM0125"	"M18924_16"	12080	24020	120	646	659	447	103	108	51	83	76	0	867	909	580	103	126	189	78	69	0	0.711	0.690	0.711	0.635	2.716	0.712	0.864	120	503	1307	1362	-0.493	543	764	556	806	0
3	9	13	"PFM0128"	"M18924_2"	12280	24000	90	537	505	213	103	113	63	90	86	0	1688	1721	851	107	140	226	94	92	0	0.275	0.249	0.234	0.227	2.058	0.236	0.826	52	350	2015	2016	-1.865	434	1581	402	1614	0
3	10	13	"PFM0134"	"M19188_5"	12480	24000	90	253	274	112	99	106	49	90	69	0	172	175	50	106	110	27	82	57	0	2.333	2.536	2.143	2.637	3.072	2.916	0.467	52	329	220	244	1.222	154	66	175	69	0
3	11	13	"PFM0138"	"M19559_4"	12660	24010	110	134	139	46	100	102	32	50	23	0	181	187	80	103	112	56	63	37	0	0.436	0.464	0.573	0.448	2.636	0.477	0.324	80	481	112	123	-1.198	34	78	39	84	0
3	12	13	"PFM0140"	"M196_2"	12860	24010	80	224	229	83	99	104	37	84	73	0	482	466	170	102	117	75	92	88	0	0.329	0.357	0.353	0.323	2.164	0.350	0.614	52	256	505	494	-1.604	125	380	130	364	0
3	13	13	"PFM0160"	"M21368_2"	13020	23960	150	139	155	71	98	99	27	57	42	0	128	145	55	102	104	17	57	44	0	1.577	1.326	1.333	1.226	2.937	1.987	0.410	156	584	67	100	0.657	41	26	57	43	-50
3	14	13	"PFM0162"	"M21439_1"	13220	24010	120	269	265	104	99	101	27	87	84	0	250	242	88	102	103	17	85	84	0	1.149	1.186	1.144	1.162	2.270	1.242	0.695	120	419	318	306	0.200	170	148	166	140	0
3	15	13	"PFM0165"	"M21508_2"	13410	24010	130	457	449	191	99	103	25	92	90	0	591	547	250	100	101	15	90	89	0	0.729	0.783	0.753	0.778	1.793	0.757	0.834	120	496	849	797	-0.456	358	491	350	447	0
3	16	13	"PFM0167"	"M2157_1"	13590	24010	110	231	236	111	96	99	25	78	75	0	214	213	91	101	102	14	81	80	0	1.195	1.250	1.212	1.074	1.939	1.339	0.700	80	434	248	252	0.257	135	113	140	112	0
3	17	13	"PFM0171"	"M21780_2"	13780	24010	110	619	560	250	96	100	37	93	91	0	736	698	307	102	122	247	82	67	0	0.825	0.779	0.736	0.798	1.959	0.771	0.831	80	402	1157	1060	-0.278	523	634	464	596	0
3	18	13	"PFM0173"	"M21780_4"	13970	24010	150	112	115	32	100	104	42	19	2	0	110	110	23	104	126	221	0	0	0	2.000	2.500	1.571	1.298	3.959	0.116	0.341	156	536	18	21	1.000	12	6	15	6	-50
3	19	13	"PFM0202"	"M23550_4"	14160	24010	130	262	254	98	97	101	33	85	81	0	629	578	278	103	109	40	86	85	0	0.314	0.331	0.334	0.346	2.044	0.294	0.665	120	478	691	632	-1.673	165	526	157	475	0
3	20	13	"PFM0204"	"M23550_7"	14350	24010	150	104	107	34	94	96	25	29	13	0	107	112	30	101	104	31	23	5	0	1.667	1.182	1.200	1.260	3.500	2.700	0.060	156	458	16	24	0.737	10	6	13	11	-50
3	21	13	"PFM0209"	"M24104_1"	14530	24020	120	168	167	59	96	95	24	71	60	0	313	324	155	96	99	19	87	85	0	0.332	0.311	0.333	0.328	2.878	0.289	0.532	120	480	289	299	-1.592	72	217	71	228	0
3	22	13	"PFM0211"	"M24315_1"	14750	24010	100	169	178	59	96	98	27	81	66	0	358	343	120	96	100	21	96	95	0	0.279	0.332	0.355	0.348	2.286	0.295	0.492	80	405	335	329	-1.844	73	262	82	247	0
3	1	14	"PFM0214"	"M24561_16"	10730	24220	100	170	175	70	100	101	26	68	58	0	313	295	105	102	104	15	91	87	0	0.332	0.389	0.453	0.340	2.534	0.419	0.481	80	457	281	268	-1.592	70	211	75	193	0
3	2	14	"PFM0216"	"M24561_22"	10940	24220	120	600	589	273	96	101	31	90	90	0	424	408	186	103	107	29	85	83	0	1.570	1.616	1.567	1.642	2.054	1.625	0.858	120	590	825	798	0.651	504	321	493	305	0
3	3	14	"PFM0675"	"M49210_1"	11140	24210	130	125	127	35	98	101	28	49	20	0	164	157	46	104	105	14	78	74	0	0.450	0.547	0.651	0.651	2.527	0.662	0.171	120	525	87	82	-1.152	27	60	29	53	0
3	4	14	"PFM0678"	"M49439_1"	11320	24220	110	208	201	83	98	104	33	73	63	0	173	163	60	102	105	17	73	68	0	1.549	1.689	1.481	1.232	2.512	1.992	0.465	80	421	181	164	0.632	110	71	103	61	0
3	5	14	"PFM0682"	"M49680_3"	11490	24210	130	152	154	44	96	102	32	70	35	0	242	233	66	103	104	16	94	87	0	0.403	0.446	0.433	0.443	2.408	0.438	0.322	120	553	195	188	-1.312	56	139	58	130	0
3	6	14	"PFM0685"	"M50030_1"	11700	24210	130	161	159	47	96	99	26	74	58	0	428	403	147	103	104	15	93	91	0	0.200	0.210	0.225	0.201	2.392	0.185	0.399	120	615	390	363	-2.322	65	325	63	300	0
3	7	14	"PFM0689"	"M50253_2"	11890	24200	120	224	217	77	99	101	26	85	76	0	274	259	97	103	104	16	87	87	0	0.731	0.756	0.728	0.772	1.913	0.753	0.673	120	546	296	274	-0.452	125	171	118	156	0
3	8	14	"PFM0691"	"M50721_1"	12080	24210	130	155	154	49	98	101	27	70	51	0	213	201	56	102	103	14	88	86	0	0.514	0.566	0.530	0.492	2.412	0.632	0.388	120	509	168	155	-0.962	57	111	56	99	0
3	9	14	"PFM0712"	"M52704_3"	12260	24210	150	103	106	26	100	106	47	7	0	0	103	104	22	104	123	166	0	0	0	-3.000	100000.000	1.053	1.069	4.621	3.246	0.016	156	654	2	6	Error	3	-1	6	0	-50
3	10	14	"PFM0715"	"M5299_1"	12460	24200	130	444	440	193	100	104	38	90	86	0	345	332	143	103	107	24	89	85	0	1.421	1.485	1.409	1.487	1.920	1.410	0.806	120	593	586	569	0.507	344	242	340	229	0
3	11	14	"PFM0718"	"M53027_1"	12650	24200	130	124	127	39	99	100	25	50	24	0	196	190	73	103	106	19	79	75	0	0.269	0.322	0.422	0.466	3.200	0.319	0.209	120	562	118	115	-1.895	25	93	28	87	0
3	12	14	"PFM0720"	"M53181_3"	12820	24210	100	335	316	131	96	99	24	88	81	0	845	785	369	104	108	20	98	97	0	0.323	0.323	0.316	0.308	1.887	0.311	0.810	80	431	980	901	-1.632	239	741	220	681	0
3	13	14	"PFM0722"	"M53240_1"	13030	24200	120	159	167	65	97	100	27	73	55	0	413	374	147	106	109	18	88	87	0	0.202	0.261	0.297	0.278	2.642	0.258	0.478	120	599	369	338	-2.308	62	307	70	268	0
3	14	14	"PFM0726"	"M53565_1"	13210	24210	150	102	104	26	99	102	29	16	3	0	113	116	32	106	109	26	25	6	0	0.429	0.500	1.000	0.926	3.318	1.946	0.030	156	655	10	15	-1.222	3	7	5	10	-50
3	15	14	"PFM0746"	"M54626_1"	13390	24210	120	599	578	278	98	103	29	92	92	0	896	800	351	105	112	46	96	88	0	0.633	0.691	0.685	0.649	1.696	0.693	0.879	120	570	1292	1175	-0.659	501	791	480	695	0
3	16	14	"PFM0749"	"M5464_1"	13620	24190	80	171	175	78	103	105	30	59	53	0	360	352	142	106	114	48	86	84	0	0.268	0.293	0.315	0.286	2.817	0.318	0.490	52	288	322	318	-1.901	68	254	72	246	0
3	17	14	"PFM0753"	"M55240_4"	13780	24200	150	101	102	28	101	105	37	9	1	0	110	110	23	107	122	197	0	0	0	0.000	0.333	1.069	1.161	3.847	0.420	0.211	156	666	3	4	Error	0	3	1	3	-50
3	18	14	"PFM0758"	"M55479_1"	13970	24200	150	107	114	41	100	104	36	20	7	0	115	123	42	105	121	193	1	0	0	0.700	0.778	0.997	0.926	4.143	0.430	0.224	156	701	17	32	-0.515	7	10	14	18	-50
3	19	14	"PFM0761"	"M55746_2"	14190	24190	90	113	126	42	99	102	27	42	23	0	134	133	34	107	115	45	26	1	0	0.519	1.038	1.097	1.031	2.663	1.482	0.145	52	364	41	53	-0.948	14	27	27	26	0
3	20	14	"PFM0763"	"M55888_10"	14360	24200	130	581	535	242	96	97	25	90	87	0	629	585	265	100	103	19	88	86	0	0.917	0.905	0.875	0.938	1.740	0.869	0.861	120	458	1014	924	-0.125	485	529	439	485	0
3	21	14	"PFM0787"	"M57062_3"	14530	24200	120	109	114	38	95	96	25	32	11	0	142	142	46	95	97	15	75	64	0	0.298	0.404	0.461	0.578	3.789	0.678	0.090	120	426	61	66	-1.747	14	47	19	47	0
3	22	14	"PFM0790"	"M57295_1"	14730	24200	150	98	103	33	95	98	24	21	9	0	103	105	26	97	99	16	30	10	0	0.500	1.000	1.146	1.134	3.587	5.128	0.027	156	828	9	16	-1.000	3	6	8	8	-50
3	1	15	"PFM0798"	"M57785_5"	10770	24420	150	103	114	53	98	101	26	28	9	0	109	112	26	105	106	16	26	11	0	1.250	2.286	1.375	1.418	4.245	6.669	0.043	156	774	9	23	0.322	5	4	16	7	-50
3	2	15	"PFM0800"	"M58024_1"	10920	24410	110	238	230	87	94	98	24	83	80	0	262	255	99	102	104	18	86	83	0	0.900	0.889	0.865	0.848	1.960	0.861	0.683	80	369	304	289	-0.152	144	160	136	153	0
3	3	15	"PFM0804"	"M58298_1"	11120	24400	150	99	102	28	99	104	34	11	3	0	105	110	28	103	105	19	22	7	0	0.000	0.429	1.243	1.427	4.336	6.072	0.009	156	674	2	10	Error	0	2	3	7	-50
3	4	15	"PFM0807"	"M58361_1"	11320	24410	120	1556	1468	831	100	103	29	96	93	0	1619	1479	876	104	106	19	100	100	0	0.961	0.995	1.031	1.001	1.950	0.981	0.904	120	532	2971	2743	-0.057	1456	1515	1368	1375	0
3	5	15	"PFN0316"	"N134_30"	11510	24410	120	133	137	41	98	102	27	60	32	0	234	230	89	103	105	18	83	83	0	0.267	0.307	0.304	0.325	3.168	0.225	0.177	120	546	166	166	-1.904	35	131	39	127	0
3	6	15	"PFN0318"	"N134_34"	11690	24410	110	158	162	59	99	102	26	66	52	0	376	346	142	103	105	16	86	83	0	0.216	0.259	0.247	0.259	2.725	0.263	0.461	80	470	332	306	-2.210	59	273	63	243	0
3	7	15	"PFN0320"	"N134_41"	11890	24410	130	239	242	95	98	101	26	89	82	0	236	227	69	103	105	16	90	89	0	1.060	1.161	1.090	1.043	1.747	1.327	0.673	120	559	274	268	0.084	141	133	144	124	0
3	8	15	"PFN0324"	"N134_45"	12080	24410	140	939	864	434	99	100	25	94	89	0	1094	997	456	102	104	16	96	93	0	0.847	0.855	0.847	0.817	1.811	0.879	0.905	156	495	1832	1660	-0.240	840	992	765	895	0
3	9	15	"PFN0326"	"N134_5"	12270	24400	120	373	360	142	99	100	25	92	88	0	455	417	155	102	104	16	90	89	0	0.776	0.829	0.782	0.825	1.911	0.834	0.789	120	410	627	576	-0.365	274	353	261	315	0
3	10	15	"PFN0328"	"N134_57"	12450	24400	150	114	115	31	102	102	26	32	8	0	118	118	27	101	103	17	48	27	0	0.706	0.765	1.000	0.906	3.129	2.192	0.097	156	544	29	30	-0.503	12	17	13	17	-50
3	11	15	"PFN0346"	"N134_93"	12640	24400	150	99	101	26	100	102	25	17	3	0	103	104	23	102	105	16	22	7	0	-1.000	0.500	0.971	0.990	3.668	8.097	0.008	156	515	0	3	Error	-1	1	1	2	-50
3	12	15	"PFN0348"	"N134_96"	12830	24400	150	103	106	28	101	103	25	22	7	0	113	114	23	106	109	19	26	7	0	0.286	0.625	1.568	1.312	3.881	5.504	0.012	156	612	9	13	-1.807	2	7	5	8	-50
3	13	15	"PFN0350"	"N135_1"	13020	24390	80	115	114	24	103	106	25	28	5	0	163	158	32	108	112	21	82	59	0	0.218	0.220	0.468	0.381	2.587	0.250	0.028	52	307	67	61	-2.196	12	55	11	50	0
3	14	15	"PFN0353"	"N135_14"	13200	24410	120	205	199	73	101	104	28	81	69	0	325	294	123	106	110	22	84	84	0	0.475	0.521	0.552	0.496	2.135	0.525	0.630	120	551	323	286	-1.074	104	219	98	188	0
3	15	15	"PFN0355"	"N135_17"	13410	24410	120	131	136	51	98	102	29	51	31	0	225	227	100	104	108	33	77	70	0	0.273	0.309	0.417	0.365	3.393	0.292	0.270	120	552	154	161	-1.874	33	121	38	123	0
3	16	15	"PFN0357"	"N135_2"	13600	24410	120	134	139	39	96	101	28	62	33	0	199	191	63	105	108	19	85	78	0	0.404	0.500	0.451	0.470	2.777	0.450	0.200	120	565	132	129	-1.307	38	94	43	86	0
3	17	15	"PFN0375"	"N136_7"	13790	24410	120	267	272	121	102	104	29	81	76	0	595	552	250	106	108	19	90	88	0	0.337	0.381	0.390	0.380	2.034	0.385	0.764	120	472	654	616	-1.567	165	489	170	446	0
3	18	15	"PFN0377"	"N137_11"	13960	24400	100	328	335	160	102	103	27	90	83	0	750	711	381	104	106	19	93	91	0	0.350	0.384	0.363	0.418	2.020	0.364	0.763	80	415	872	840	-1.515	226	646	233	607	0
3	19	15	"PFN0379"	"N137_15"	14150	24410	110	112	117	40	96	99	25	37	17	0	152	153	45	102	105	19	77	57	0	0.320	0.412	0.571	0.482	2.947	0.627	0.048	80	540	66	72	-1.644	16	50	21	51	0
3	20	15	"PFN0383"	"N137_20"	14370	24380	150	104	106	32	96	102	45	13	1	0	129	130	39	100	134	269	0	0	0	0.276	0.333	0.782	0.695	3.639	0.184	0.224	156	613	37	40	-1.858	8	29	10	30	-50
3	21	15	"PFN0385"	"N137_22"	14560	24390	130	460	434	175	96	103	49	91	86	0	2073	1933	973	99	139	306	86	85	0	0.184	0.184	0.183	0.188	1.916	0.166	0.832	120	471	2338	2172	-2.439	364	1974	338	1834	0
3	22	15	"PFN0387"	"N137_25"	14740	24400	120	140	137	41	95	97	24	60	45	0	132	132	36	99	101	15	70	54	0	1.364	1.273	1.089	1.095	3.296	1.855	0.188	120	573	78	75	0.447	45	33	42	33	0
3	1	16	"PFN0405"	"N137_9"	10730	24590	100	153	156	48	101	107	35	63	27	0	278	264	91	106	114	35	83	82	0	0.302	0.348	0.374	0.399	2.626	0.345	0.353	80	425	224	213	-1.726	52	172	55	158	0
3	2	16	"PFN0407"	"N138_101"	10930	24600	150	107	112	31	101	105	34	16	5	0	118	118	24	104	110	34	17	1	0	0.429	0.786	0.931	1.029	4.120	2.826	0.058	156	668	20	25	-1.222	6	14	11	14	-50
3	3	16	"PFN0410"	"N138_105"	11130	24600	120	722	674	323	100	106	38	89	85	0	1055	929	418	104	109	33	93	89	0	0.654	0.696	0.689	0.682	1.649	0.695	0.872	120	511	1573	1399	-0.613	622	951	574	825	0
3	4	16	"PFN0413"	"N138_15"	11320	24610	120	117	123	45	102	107	39	20	7	0	146	149	41	107	110	26	66	36	0	0.385	0.500	0.711	0.584	2.975	1.678	0.156	120	495	54	63	-1.379	15	39	21	42	0
3	5	16	"PFN0416"	"N138_21"	11480	24600	110	257	250	99	105	113	44	78	73	0	201	193	57	107	111	27	82	73	0	1.617	1.686	1.641	1.585	2.177	2.423	0.531	80	418	246	231	0.693	152	94	145	86	0
3	6	16	"PFN0418"	"N138_26"	11690	24610	140	145	146	40	104	108	36	53	20	0	321	305	102	105	108	22	92	89	0	0.190	0.210	0.211	0.223	2.601	0.209	0.250	156	668	257	242	-2.397	41	216	42	200	0
3	7	16	"PFN0821"	"N159_40"	11890	24600	150	1959	1812	916	104	105	26	95	94	0	718	662	332	104	106	18	91	89	0	3.021	3.061	2.926	3.184	1.911	3.042	0.913	156	575	2469	2266	1.595	1855	614	1708	558	0
3	8	16	"PFN0823"	"N159_45"	12070	24590	150	101	106	34	104	104	27	17	5	0	113	115	24	104	106	17	30	15	0	-0.333	0.182	1.353	1.299	3.641	6.292	0.017	156	552	6	13	Error	-3	9	2	11	-50
3	9	16	"PFN0826"	"N159_51"	12260	24590	150	103	104	27	101	102	26	18	4	0	111	111	23	103	104	16	35	14	0	0.250	0.375	1.088	0.881	3.359	3.972	0.026	156	642	10	11	-2.000	2	8	3	8	-50
3	10	16	"PFN0828"	"N159_7"	12460	24590	130	313	369	279	98	101	27	88	86	0	322	329	159	103	104	17	90	87	0	0.982	1.199	1.096	1.046	2.027	1.549	0.644	120	529	434	497	-0.027	215	219	271	226	0
3	11	16	"PFN0830"	"N161_2"	12650	24590	140	134	137	45	98	101	27	59	32	0	262	248	93	104	105	17	86	85	0	0.228	0.271	0.352	0.331	2.458	0.252	0.294	156	469	194	183	-2.134	36	158	39	144	0
3	12	16	"PFN0833"	"N162_3"	12840	24590	150	177	174	53	99	101	24	81	68	0	209	205	69	104	106	17	87	85	0	0.743	0.743	0.683	0.642	2.265	0.746	0.439	156	519	183	176	-0.429	78	105	75	101	0
3	13	16	"PFN0859"	"N168_1"	13020	24600	130	161	168	55	100	103	25	77	57	0	201	192	61	104	107	21	86	76	0	0.629	0.773	0.816	0.712	2.193	0.773	0.410	120	599	158	156	-0.669	61	97	68	88	0
3	14	16	"PFN0861"	"N168_12"	13220	24600	130	2107	2270	1598	101	110	81	95	88	0	851	834	499	104	119	160	80	72	0	2.685	2.971	2.997	2.740	2.024	3.176	0.896	120	586	2753	2899	1.425	2006	747	2169	730	0
3	15	16	"PFN0863"	"N168_17"	13390	24590	100	137	136	46	100	102	27	55	26	0	236	231	93	103	104	16	83	82	0	0.278	0.281	0.335	0.309	2.229	0.304	0.281	80	423	170	164	-1.846	37	133	36	128	0
3	16	16	"PFN0866"	"N168_23"	13590	24590	110	160	218	307	98	100	28	68	53	0	181	185	60	102	104	15	87	80	0	0.785	1.446	0.934	0.904	3.223	7.780	0.137	80	475	141	203	-0.350	62	79	120	83	0
3	17	16	"PFN0870"	"N168_29"	13780	24590	150	99	104	29	96	100	28	21	6	0	109	110	24	102	104	17	33	13	0	0.429	1.000	1.304	1.431	3.552	52.619	0.000	156	579	10	16	-1.222	3	7	8	8	-50
3	18	16	"PFN0873"	"N168_32"	13970	24600	120	132	131	41	99	104	55	30	2	0	166	162	43	101	104	30	75	55	0	0.508	0.525	0.700	0.579	2.895	0.693	0.138	120	537	98	93	-0.978	33	65	32	61	0
3	19	16	"PFN0901"	"N175_10"	14170	24590	130	1494	1336	642	97	103	54	92	89	0	565	519	216	98	102	28	91	87	0	2.991	2.943	3.005	2.659	1.959	3.038	0.890	120	570	1864	1660	1.581	1397	467	1239	421	0
3	20	16	"PFN0903"	"N175_12"	14350	24580	150	109	112	29	95	102	45	16	0	0	103	105	23	99	128	257	0	0	0	3.500	2.833	1.033	1.316	4.324	0.961	0.357	156	657	18	23	1.807	14	4	17	6	-50
3	21	16	"PFN0908"	"N175_3"	14540	24580	150	106	111	28	96	113	83	1	0	0	103	105	24	100	143	287	0	0	0	3.333	3.000	1.146	1.112	3.602	0.139	0.486	156	548	13	20	1.737	10	3	15	5	-50
3	22	16	"PFN0910"	"N175_8"	14710	24580	110	463	436	199	97	118	94	83	77	0	313	301	110	100	114	60	87	76	0	1.718	1.687	1.639	1.511	1.791	1.843	0.804	80	465	579	540	0.781	366	213	339	201	0
3	1	17	"PFN0912"	"N176_2"	10750	24800	100	179	191	78	102	107	35	65	51	0	393	391	208	107	113	30	87	83	0	0.269	0.313	0.299	0.308	2.356	0.307	0.668	80	487	363	373	-1.893	77	286	89	284	0
3	2	17	"PFN0914"	"N176_4"	10940	24800	130	206	207	70	101	105	33	80	72	0	258	247	89	107	109	19	85	83	0	0.695	0.757	0.721	0.674	2.013	0.784	0.571	120	586	256	246	-0.524	105	151	106	140	0
3	3	17	"PFN0936"	"N181_8"	11140	24800	120	192	192	65	102	106	32	81	63	0	350	329	114	107	113	36	90	85	0	0.370	0.405	0.393	0.376	1.986	0.409	0.569	120	501	333	312	-1.433	90	243	90	222	0
3	4	17	"PFN0938"	"N182_2"	11320	24790	110	135	132	36	104	106	28	51	21	0	233	224	74	108	112	28	82	80	0	0.248	0.241	0.340	0.337	2.488	0.275	0.228	80	433	156	144	-2.012	31	125	28	116	0
3	5	17	"PFN0940"	"N182_5"	11510	24790	150	114	115	31	103	109	40	16	3	0	114	116	28	107	110	23	24	10	0	1.571	1.333	0.906	1.044	4.829	2.660	0.181	156	588	18	21	0.652	11	7	12	9	-50
3	6	17	"PFN0947"	"N185_15"	11690	24800	110	162	166	61	97	100	27	70	53	0	280	266	98	104	105	17	90	83	0	0.369	0.426	0.434	0.434	2.310	0.427	0.478	80	413	241	231	-1.437	65	176	69	162	0
3	7	17	"PFN0951"	"N185_4"	11890	24800	120	562	547	310	102	104	27	88	81	0	353	346	167	105	107	18	90	85	0	1.855	1.846	1.787	1.685	2.202	1.915	0.859	120	478	708	686	0.891	460	248	445	241	0
3	8	17	"PFN0953"	"N185_6"	12050	24800	110	130	137	48	102	104	28	48	25	0	183	177	63	106	109	22	73	68	0	0.364	0.493	0.512	0.478	3.086	0.539	0.281	80	484	105	106	-1.459	28	77	35	71	0
3	9	17	"PFF1635"	"F64095_4"	12280	24790	80	120	136	63	100	102	25	46	23	0	165	195	118	104	106	18	84	67	0	0.328	0.396	0.590	0.479	3.722	0.328	0.179	52	329	81	127	-1.609	20	61	36	91	0
3	10	17	"PFF1651"	"F64732_1"	12460	24790	110	1608	1584	1035	99	103	30	96	90	0	1466	1303	764	105	107	19	100	100	0	1.109	1.240	1.242	1.133	1.775	1.293	0.914	80	444	2870	2683	0.149	1509	1361	1485	1198	0
3	11	17	"PFF1691"	"F66430_1"	12650	24780	150	127	147	61	99	102	29	49	36	0	130	141	47	106	108	18	54	41	0	1.167	1.371	1.167	1.191	3.030	1.651	0.382	156	496	52	83	0.222	28	24	48	35	-50
3	12	17	"PFF1706"	"F67045_1"	12840	24780	150	102	112	50	101	104	33	16	7	0	106	105	24	104	111	48	1	0	0	0.500	11.000	1.182	1.503	3.693	0.647	0.144	156	525	3	12	-1.000	1	2	11	1	-50
3	13	17	"PFF1770"	"F69174_1"	13050	24780	90	258	281	138	102	107	37	84	76	0	618	607	257	103	112	59	90	90	0	0.303	0.355	0.320	0.350	2.162	0.377	0.691	52	348	671	683	-1.723	156	515	179	504	0
3	14	17	"PFF1856"	"F72113_1"	13220	24790	110	845	788	493	100	112	91	78	73	0	2115	1916	1167	106	126	183	92	77	0	0.371	0.380	0.370	0.336	2.025	0.371	0.873	80	450	2754	2498	-1.431	745	2009	688	1810	0
3	15	17	"PFC0253"	"C664"	13410	24790	100	138	157	64	100	106	68	32	12	0	183	213	111	105	118	140	32	7	0	0.487	0.528	0.636	0.624	3.690	0.421	0.300	80	449	116	165	-1.037	38	78	57	108	0
3	16	17	"PFC0263"	"C68"	13610	24780	110	103	110	28	99	101	27	25	10	0	136	132	40	102	105	16	68	51	0	0.118	0.367	0.613	0.578	3.431	1.421	0.015	80	458	38	41	-3.087	4	34	11	30	0
3	17	17	"PFC0294"	"C735"	13790	24780	150	104	112	35	97	100	28	28	10	0	110	120	36	102	104	16	40	31	0	0.875	0.833	0.827	0.862	3.933	2.747	0.041	156	577	15	33	-0.193	7	8	15	18	-50
3	18	17	"PFC0298"	"C739"	13980	24800	120	124	134	67	98	101	26	50	23	0	141	155	88	102	103	16	67	55	0	0.667	0.679	0.858	0.872	3.313	0.598	0.264	120	479	65	89	-0.585	26	39	36	53	0
3	19	17	"PFC0301"	"C741"	14170	24800	120	203	198	72	99	106	56	75	43	0	307	297	103	102	105	29	88	85	0	0.507	0.508	0.552	0.502	2.009	0.521	0.585	120	546	309	294	-0.979	104	205	99	195	0
3	20	17	"PFL0015"	"L1_3"	14370	24800	80	125	130	46	100	104	30	44	25	0	131	130	38	103	106	18	55	36	0	0.893	1.111	1.175	1.057	3.362	1.941	0.198	52	284	53	57	-0.163	25	28	30	27	0
3	21	17	"PFM0073"	"M15459_3"	14550	24770	150	104	107	28	99	110	69	2	0	0	105	115	32	102	110	43	17	2	0	1.667	0.615	0.804	1.039	3.908	2.623	0.035	156	613	8	21	0.737	5	3	8	13	-50
3	22	17	"PFM0096"	"M16857_1"	14730	24780	120	448	409	178	99	117	86	84	76	0	726	680	332	102	115	56	90	85	0	0.559	0.536	0.538	0.565	2.128	0.508	0.803	120	581	973	888	-0.838	349	624	310	578	0
3	1	18	"PFM0259"	"M26257_1"	10750	24980	100	480	473	187	103	106	28	97	97	0	602	590	195	107	109	16	100	100	0	0.762	0.766	0.759	0.734	1.756	0.782	0.817	80	460	872	853	-0.393	377	495	370	483	0
3	2	18	"PFM0321"	"M31208_3"	10920	24980	100	213	225	77	107	111	34	90	70	0	382	361	100	110	113	25	100	97	0	0.390	0.470	0.448	0.418	2.095	0.482	0.561	80	349	378	369	-1.360	106	272	118	251	0
3	3	18	"PFM0389"	"M3590_2"	11130	24980	150	110	114	34	108	111	36	15	6	0	113	113	25	110	113	24	13	5	0	0.667	2.000	1.600	1.325	4.523	1.521	0.044	156	609	5	9	-0.585	2	3	6	3	-50
3	4	18	"PFM0523"	"M42640_1"	11320	24980	110	895	799	462	104	107	30	85	82	0	367	332	170	108	110	19	81	77	0	3.054	3.103	2.953	2.722	1.958	3.181	0.853	80	447	1050	919	1.611	791	259	695	224	0
3	5	18	"PFD0044"	"D13561_3"	11510	24980	150	106	109	32	104	108	31	18	5	0	109	116	34	107	109	19	33	17	0	1.000	0.556	1.000	0.946	4.033	2.319	0.074	156	582	4	14	0.000	2	2	5	9	-50
3	6	18	"PFD0057"	"D15909_4"	11680	24980	130	328	308	120	104	114	63	81	73	0	274	262	85	108	113	33	86	82	0	1.349	1.325	1.353	1.330	2.021	1.451	0.688	120	511	390	358	0.432	224	166	204	154	0
3	7	18	"PFD0156"	"D17715_93"	11880	24970	120	384	372	102	104	108	34	100	97	0	279	286	105	112	116	27	99	96	0	1.677	1.540	1.635	1.599	1.512	1.483	0.668	120	497	447	442	0.746	280	167	268	174	0
3	8	18	"PFD0171"	"D21102_1"	12070	24980	100	230	224	75	105	109	35	83	66	0	762	718	188	114	119	25	100	100	0	0.193	0.197	0.204	0.166	2.037	0.201	0.571	80	422	773	723	-2.374	125	648	119	604	0
3	9	18	"PFD0194"	"D23657_11"	12270	24970	80	141	144	37	105	107	28	55	36	0	145	143	26	114	116	20	59	26	0	1.161	1.345	1.600	1.653	3.978	4.152	0.055	52	326	67	68	0.216	36	31	39	29	0
3	10	18	"PFD0273"	"D33539_50"	12460	24970	150	118	118	33	104	106	29	28	10	0	118	121	29	108	111	18	36	19	0	1.400	1.077	1.272	1.194	3.583	3.100	0.047	156	644	24	27	0.485	14	10	14	13	-50
3	11	18	"IAX099I"	"Y_IAX099I"	12650	24970	150	97	100	26	103	104	28	7	3	0	107	110	32	106	108	17	19	8	0	-6.000	-0.750	1.402	1.533	3.417	6.571	0.004	156	466	-5	1	Error	-6	1	-3	4	-50
3	12	18	"ICX188I"	"Y_ICX188I"	12840	24970	150	102	103	28	102	104	32	11	3	0	106	114	31	105	111	47	10	2	0	0.000	0.111	1.568	1.341	4.240	2.522	0.022	156	471	1	10	Error	0	1	1	9	-50
3	13	18	"IEX355I"	"Y_IEX355I"	13030	24970	150	106	110	30	100	104	34	21	2	0	110	108	27	105	112	49	4	0	0	1.200	3.333	0.917	1.138	4.860	13.724	0.002	156	555	11	13	0.263	6	5	10	3	-50
3	14	18	"IGX361I"	"Y_IGX361I"	13220	24970	150	105	104	27	99	101	26	20	5	0	110	117	38	105	107	21	28	14	0	1.200	0.417	1.000	0.889	3.482	0.817	0.031	156	555	11	17	0.263	6	5	5	12	-50
3	15	18	"IIX063I"	"Y_IIX063I"	13410	24970	150	102	102	25	99	101	25	17	4	0	107	106	23	105	107	22	16	3	0	1.500	3.000	1.139	1.134	3.805	6.752	0.002	156	539	5	4	0.585	3	2	3	1	-50
3	16	18	"IKX121I"	"Y_IKX121I"	13600	24970	150	94	95	26	99	101	25	11	3	0	105	108	23	105	107	20	26	4	0	100000.000	-1.333	1.238	1.086	3.683	3.389	0.008	156	555	-5	-1	16.610	-5	0	-4	3	-50
3	17	18	"Z_1_50"	"Z_1_50"	13790	24970	120	112	118	38	97	100	26	37	15	0	158	159	62	104	105	16	67	61	0	0.278	0.382	0.420	0.397	3.161	0.498	0.149	120	491	69	76	-1.848	15	54	21	55	0
3	18	18	"Z_1_70"	"Z_1_70"	13990	24980	120	132	141	61	97	100	25	57	35	0	316	297	155	103	104	17	79	75	0	0.164	0.227	0.267	0.259	2.665	0.250	0.426	120	471	248	238	-2.605	35	213	44	194	0
3	19	18	"Z_1_90"	"Z_1_90"	14170	24980	120	295	297	152	96	100	27	84	81	0	843	756	385	105	105	16	98	95	0	0.270	0.309	0.281	0.290	1.954	0.293	0.651	120	414	937	852	-1.891	199	738	201	651	0
3	20	18	"Z_2_10"	"Z_2_10"	14360	24970	150	98	99	29	100	102	28	14	3	0	102	102	23	105	107	17	13	5	0	0.667	0.333	1.044	1.097	3.592	5.395	0.023	156	663	-5	-4	-0.585	-2	-3	-1	-3	-50
3	21	18	"Z_2_30"	"Z_2_30"	14550	24960	110	158	165	57	99	101	32	66	47	0	137	131	33	105	107	17	61	46	0	1.844	2.538	1.623	1.702	3.040	3.896	0.166	80	456	91	92	0.883	59	32	66	26	0
3	22	18	"Z_2_50"	"Z_2_50"	14750	24970	120	22957	21973	14087	102	115	169	99	94	0	8969	8619	5469	108	124	264	99	86	0	2.579	2.570	2.500	2.287	2.123	2.631	0.911	120	570	31716	30382	1.367	22855	8861	21871	8511	0
3	1	19	"Z_3_90"	"Z_3_90"	10750	25180	120	2914	2982	2006	103	108	34	95	90	0	5206	5163	3511	111	115	25	100	100	0	0.552	0.570	0.550	0.487	2.123	0.555	0.908	120	597	7906	7931	-0.858	2811	5095	2879	5052	0
3	2	19	"Z_4_10"	"Z_4_10"	10930	25140	150	115	119	37	105	107	30	26	9	0	110	114	30	111	115	22	17	6	0	-10.000	4.667	1.277	1.390	4.496	4.836	0.029	156	630	9	17	Error	10	-1	14	3	-50
3	3	19	"Z_4_30"	"Z_4_30"	11130	25170	150	118	120	36	109	112	39	17	5	0	110	113	30	109	114	28	16	5	0	9.000	2.750	1.214	1.201	3.255	2.462	0.178	156	636	10	15	3.170	9	1	11	4	-50
3	4	19	"Z_4_50"	"Z_4_50"	11330	25170	120	3875	4258	3640	109	117	44	97	92	0	1407	1739	1440	109	112	25	100	96	0	2.901	2.545	2.487	2.286	2.504	2.629	0.895	120	493	5064	5779	1.537	3766	1298	4149	1630	0
3	5	19	"Z_4_70"	"Z_4_70"	11520	25180	120	5299	6842	5909	110	116	34	100	99	0	2581	2876	2373	108	112	22	100	100	0	2.098	2.432	2.177	2.169	2.428	2.564	0.894	120	445	7662	9500	1.069	5189	2473	6732	2768	0
3	6	19	"Z_4_90"	"Z_4_90"	11700	25180	130	8954	10972	9723	115	125	66	99	99	0	4204	4651	3814	113	118	35	100	100	0	2.161	2.392	2.322	1.976	2.456	2.577	0.898	120	518	12930	15395	1.111	8839	4091	10857	4538	0
3	7	19	"Z_6_30"	"Z_6_30"	11890	25170	150	120	124	39	111	120	64	10	0	0	121	118	26	115	121	33	8	0	0	1.500	4.333	1.400	1.441	3.604	2.770	0.197	156	592	15	16	0.585	9	6	13	3	-50
3	8	19	"Z_6_50"	"Z_6_50"	12080	25160	150	114	117	30	106	110	33	19	5	0	133	141	49	116	120	22	44	24	0	0.471	0.440	0.900	0.710	4.517	0.435	0.022	156	633	25	36	-1.087	8	17	11	25	-50
3	9	19	"Z_6_70"	"Z_6_70"	12260	25180	120	124	133	44	105	109	30	38	20	0	185	198	66	114	117	22	86	65	0	0.268	0.333	0.396	0.400	3.075	0.403	0.170	120	529	90	112	-1.902	19	71	28	84	0
3	10	19	"Z_6_90"	"Z_6_90"	12460	25170	130	135	141	43	105	108	30	49	28	0	201	193	58	108	110	18	82	76	0	0.323	0.424	0.514	0.434	2.727	0.484	0.217	120	560	123	121	-1.632	30	93	36	85	0
3	11	19	"Z_7_10"	"Z_7_10"	12650	25160	150	102	105	26	103	105	27	17	2	0	106	109	27	107	108	16	25	12	0	1.000	1.000	1.136	1.028	4.207	5.096	0.006	156	574	-2	4	0.000	-1	-1	2	2	-50
3	12	19	"Z_7_30"	"Z_7_30"	12840	25160	150	99	101	26	99	102	27	16	3	0	113	117	27	105	108	21	28	13	0	0.000	0.167	1.150	1.121	3.547	5.846	0.007	156	519	8	14	Error	0	8	2	12	-50
3	13	19	"PFI17646"	"oPFI17646"	13030	25150	120	116	117	34	97	99	27	33	15	0	184	183	38	104	108	23	90	80	0	0.237	0.253	0.373	0.324	3.262	0.311	0.084	120	437	99	99	-2.074	19	80	20	79	0
3	14	19	"PFN0256"	"oPFN0256"	13220	25170	130	135	140	41	99	99	26	60	33	0	255	250	90	105	106	18	90	86	0	0.240	0.283	0.278	0.284	2.443	0.250	0.242	120	514	186	186	-2.059	36	150	41	145	0
3	15	19	"PFG0021"	"oPFG0021"	13410	25160	150	99	100	28	101	102	26	15	3	0	117	114	28	105	106	16	41	19	0	-0.167	-0.111	0.880	1.024	3.814	3.452	0.016	156	494	10	8	Error	-2	12	-1	9	-50
3	16	19	"PFF72433"	"oPFF72433"	13600	25160	150	102	108	39	100	101	25	21	8	0	116	119	33	105	106	15	44	22	0	0.182	0.571	1.133	1.155	3.670	3.635	0.022	156	449	13	22	-2.459	2	11	8	14	-50
3	17	19	"PFJ12787"	"oPFJ12787"	13800	25170	120	165	175	68	99	102	25	75	62	0	123	120	35	105	107	17	50	30	0	3.667	5.067	2.176	2.136	3.604	4.774	0.151	120	414	84	91	1.874	66	18	76	15	0
3	18	19	"PFG0023"	"oPFG0023"	13990	25170	120	649	590	314	98	103	52	85	80	0	3020	2699	1619	104	107	20	100	100	0	0.189	0.190	0.184	0.187	2.191	0.175	0.816	120	363	3467	3087	-2.404	551	2916	492	2595	0
3	19	19	"PFJ12789"	"oPFJ12789"	14170	25160	150	101	100	26	100	108	63	0	0	0	113	118	34	106	110	26	28	9	0	0.143	0.000	1.013	0.911	4.341	9.252	0.023	156	466	8	12	-2.807	1	7	0	12	-50
3	20	19	"PFBL B0077"	"oPFBLOB0077"	14360	25170	110	116	119	39	103	105	27	31	16	0	208	186	72	105	107	16	73	72	0	0.126	0.198	0.324	0.339	3.671	0.279	0.196	80	394	116	97	-2.986	13	103	16	81	0
3	21	19	"PFF72437"	"oPFF72437"	14560	25160	120	205	220	173	101	102	27	76	67	0	321	302	140	104	106	16	80	78	0	0.479	0.601	0.521	0.530	2.383	1.150	0.244	120	493	321	317	-1.061	104	217	119	198	0
3	22	19	"PFL0043"	"oPFL0043"	14740	25150	150	101	107	37	98	109	153	0	0	0	115	120	36	105	119	237	0	0	0	0.300	0.600	1.094	1.099	3.578	0.629	0.923	156	704	13	24	-1.737	3	10	9	15	-50
3	1	20	"PFBL B0079"	"oPFBLOB0079"	10770	25370	110	148	152	52	103	110	44	50	18	0	155	152	34	110	113	26	71	38	0	1.000	1.167	1.254	1.167	2.632	1.827	0.206	80	466	90	91	0.000	45	45	49	42	0
3	2	20	"PFF72438"	"oPFF72438"	10950	25370	120	1574	1549	1062	105	106	30	93	90	0	1624	1667	1044	110	114	28	100	98	0	0.970	0.927	0.905	0.789	2.073	0.964	0.889	120	537	2983	3001	-0.044	1469	1514	1444	1557	0
3	3	20	"PFH0006"	"oPFH0006"	11140	25370	110	240	238	111	106	108	35	72	68	0	685	624	343	109	114	35	85	81	0	0.233	0.256	0.275	0.306	2.385	0.242	0.674	80	399	710	647	-2.104	134	576	132	515	0
3	4	20	"PFBL B0083"	"oPFBLOB0083"	11320	25360	150	115	115	32	108	113	39	11	3	0	114	118	28	109	113	27	23	5	0	1.400	0.778	1.290	1.335	3.450	1.781	0.201	156	481	12	16	0.485	7	5	7	9	-50
3	5	20	"PFBL B0084"	"oPFBLOB0084"	11510	25360	150	109	112	32	108	113	35	10	4	0	118	120	26	111	116	40	10	0	0	0.143	0.444	1.400	1.279	4.827	5.620	0.025	156	476	8	13	-2.807	1	7	4	9	-50
3	6	20	"PFM60485"	"oPFM60485"	11710	25360	110	248	258	120	106	110	32	80	72	0	449	450	217	111	116	43	86	81	0	0.420	0.448	0.442	0.480	2.484	0.428	0.661	80	369	480	491	-1.251	142	338	152	339	0
3	7	20	"PFN0258"	"oPFN0258"	11890	25360	150	111	113	27	106	112	39	10	1	0	117	118	24	111	117	36	10	1	0	0.833	1.000	0.833	0.915	3.896	5.152	0.053	156	560	11	14	-0.263	5	6	7	7	-50
3	8	20	"PFM60486"	"oPFM60486"	12100	25350	110	244	229	93	108	112	32	77	72	0	276	259	115	111	117	35	78	73	0	0.824	0.818	0.808	0.764	1.952	0.803	0.642	80	424	301	269	-0.279	136	165	121	148	0
3	9	20	"PFK12896"	"oPFK12896"	12280	25370	120	390	376	182	105	107	26	85	85	0	248	243	104	109	112	21	82	77	0	2.050	2.022	1.751	1.881	2.512	2.065	0.724	120	437	424	405	1.036	285	139	271	134	0
3	10	20	"PFN0259"	"oPFN0259"	12450	25370	120	326	332	172	105	108	38	80	73	0	521	476	232	107	109	19	86	85	0	0.534	0.615	0.621	0.625	2.555	0.628	0.808	120	476	635	596	-0.906	221	414	227	369	0
3	11	20	"PFL0046"	"oPFL0046"	12660	25370	120	210	219	88	102	106	38	78	65	0	323	299	110	106	107	16	91	88	0	0.498	0.606	0.642	0.606	2.221	0.646	0.707	120	530	325	310	-1.007	108	217	117	193	0
3	12	20	"PFD66984"	"oPFD66984"	12850	25360	130	282	285	127	99	101	27	84	81	0	373	346	142	105	107	18	87	85	0	0.683	0.772	0.808	0.712	2.134	0.767	0.732	120	460	451	427	-0.550	183	268	186	241	0
3	13	20	"PFD66985"	"oPFD66985"	13030	25350	150	96	98	25	100	101	27	10	2	0	105	108	32	106	109	23	14	7	0	4.000	-1.000	1.040	0.943	3.423	0.532	0.012	156	495	-5	0	2.000	-4	-1	-2	2	-50
3	14	20	"PFL0047"	"oPFL0047"	13210	25360	130	163	168	59	101	102	28	75	53	0	222	216	70	106	108	17	89	85	0	0.534	0.609	0.587	0.553	2.493	0.627	0.384	120	501	178	177	-0.904	62	116	67	110	0
3	15	20	"PFF72478"	"oPFF72478"	13420	25320	110	209	213	78	100	102	28	87	73	0	312	325	121	106	107	16	100	98	0	0.529	0.516	0.512	0.459	2.217	0.522	0.599	80	419	315	332	-0.918	109	206	113	219	0
3	16	20	"PFL0097"	"oPFL0097"	13600	25320	120	138	146	52	100	101	26	59	40	0	257	238	102	105	105	14	85	80	0	0.250	0.346	0.382	0.346	2.716	0.346	0.400	120	433	190	179	-2.000	38	152	46	133	0
3	17	20	"PFBL B0142"	"oPFBLOB0142"	13790	25310	130	523	531	304	98	101	26	90	89	0	296	295	141	105	106	18	86	80	0	2.225	2.279	2.224	2.142	2.189	2.354	0.830	120	480	616	623	1.154	425	191	433	190	0
3	18	20	"PFI17693"	"oPFI17693"	13980	25310	120	275	287	146	100	126	211	40	6	0	730	711	429	106	121	129	78	71	0	0.280	0.309	0.333	0.348	2.218	0.287	0.750	120	428	799	792	-1.834	175	624	187	605	0
3	19	20	"PFI17695"	"oPFI17695"	14170	25310	130	5154	5423	3792	103	132	206	91	90	0	2905	2651	1721	107	123	125	100	90	0	1.805	2.091	2.012	1.839	2.090	2.211	0.885	120	481	7849	7864	0.852	5051	2798	5320	2544	0
3	20	20	"PFH0024"	"oPFH0024"	14370	25320	130	123	124	39	104	107	28	38	15	0	213	213	91	104	106	17	82	75	0	0.174	0.183	0.292	0.320	3.128	0.191	0.099	120	499	128	129	-2.520	19	109	20	109	0
3	21	20	"PFBL B0147"	"oPFBLOB0147"	14550	25350	150	101	107	31	102	104	26	22	5	0	110	110	28	103	104	16	37	19	0	-0.143	0.714	0.800	0.921	3.658	3.427	0.040	156	550	6	12	Error	-1	7	5	7	-50
3	22	20	"PFF72481"	"oPFF72481"	14750	25320	150	138	145	50	97	100	26	60	43	0	178	175	62	101	103	18	79	72	0	0.532	0.649	0.604	0.586	2.720	0.706	0.369	156	816	118	122	-0.909	41	77	48	74	0
3	1	21	"PFJ12809"	"oPFJ12809"	10750	25550	150	109	112	28	103	108	38	14	1	0	113	117	30	107	110	21	25	8	0	1.000	0.900	1.430	1.262	4.210	11.528	0.009	156	772	12	19	0.000	6	6	9	10	-50
3	2	21	"PFH0027"	"oPFH0027"	10950	25540	120	657	688	456	102	105	30	89	87	0	1390	1366	848	107	110	19	100	100	0	0.433	0.465	0.432	0.421	2.120	0.455	0.755	120	480	1838	1845	-1.209	555	1283	586	1259	0
3	3	21	"PFF72482"	"oPFF72482"	11150	25540	120	166	173	71	103	106	27	64	55	0	531	565	334	107	110	26	85	81	0	0.149	0.153	0.172	0.180	3.411	0.149	0.562	120	459	487	528	-2.751	63	424	70	458	0
3	4	21	"PFG0045"	"oPFG0045"	11330	25530	130	176	180	68	102	106	28	71	58	0	222	226	91	106	107	16	85	77	0	0.638	0.650	0.696	0.666	2.577	0.654	0.515	120	446	190	198	-0.649	74	116	78	120	0
3	5	21	"PFF72484"	"oPFF72484"	11510	25520	120	488	510	272	102	106	34	97	92	0	232	245	102	106	109	17	90	85	0	3.063	2.935	2.928	2.916	1.872	3.052	0.824	120	432	512	547	1.615	386	126	408	139	0
3	6	21	"PFI17704"	"oPFI17704"	11700	25520	130	1312	1332	789	102	106	34	95	89	0	551	548	313	107	114	41	85	81	0	2.725	2.789	2.810	3.064	1.834	2.745	0.868	120	549	1654	1671	1.446	1210	444	1230	441	0
3	7	21	"PFH0030"	"oPFH0030"	11900	25520	110	124	132	46	101	105	33	43	17	0	274	265	99	109	117	44	83	76	0	0.139	0.199	0.252	0.233	2.968	0.204	0.198	80	426	188	187	-2.843	23	165	31	156	0
3	8	21	"PFM60518"	"oPFM60518"	12070	25510	110	195	199	77	105	113	42	73	51	0	334	321	135	110	128	69	81	72	0	0.402	0.445	0.431	0.413	2.246	0.419	0.564	80	466	314	305	-1.316	90	224	94	211	0
3	9	21	"PFL0104"	"oPFL0104"	12250	25530	100	165	167	57	101	104	27	71	57	0	260	244	96	107	110	17	86	78	0	0.418	0.482	0.490	0.548	2.506	0.467	0.410	80	410	217	203	-1.257	64	153	66	137	0
3	10	21	"PFI17705"	"oPFI17705"	12440	25520	100	245	240	90	103	110	45	81	70	0	669	637	331	109	129	98	86	78	0	0.254	0.259	0.280	0.284	2.116	0.234	0.719	80	406	702	665	-1.980	142	560	137	528	0
3	11	21	"PFBL B0155"	"oPFBLOB0155"	12630	25540	110	121	128	45	100	103	39	36	11	0	185	190	48	108	110	18	91	81	0	0.273	0.341	0.460	0.449	2.424	1.036	0.058	80	464	98	110	-1.874	21	77	28	82	0
3	12	21	"PFBL B0157"	"oPFBLOB0157"	12850	25540	150	93	96	26	99	101	27	11	3	0	107	113	30	105	107	18	24	14	0	-3.000	-0.375	1.214	1.394	3.436	9.864	0.001	156	518	-4	5	Error	-6	2	-3	8	-50
3	13	21	"PFD67005"	"oPFD67005"	13040	25540	150	101	102	26	99	101	26	17	5	0	105	106	22	105	108	21	17	3	0	100000.000	3.000	1.160	1.039	3.580	7.912	0.003	156	431	2	4	16.610	2	0	3	1	-50
3	14	21	"PFD67007"	"oPFD67007"	13230	25540	150	100	103	29	100	104	30	16	2	0	107	107	27	105	109	23	17	3	0	0.000	1.500	1.571	1.333	3.415	3.376	0.024	156	516	2	5	Error	0	2	3	2	-50
3	15	21	"PFM60523"	"oPFM60523"	13420	25520	120	270	267	127	100	103	30	80	75	0	225	213	87	104	107	22	79	71	0	1.405	1.532	1.555	1.319	2.335	1.530	0.681	120	478	291	276	0.491	170	121	167	109	0
3	16	21	"PFL0108"	"oPFL0108"	13590	25530	140	129	129	37	98	100	26	52	29	0	174	171	53	103	104	14	80	76	0	0.437	0.456	0.552	0.498	3.219	0.499	0.194	156	588	102	99	-1.196	31	71	31	68	0
3	17	21	"A10325_30a"	"A10325_30a"	13800	25540	150	93	96	24	98	102	28	12	0	0	100	102	22	103	104	16	14	5	0	1.667	2.000	1.492	1.376	3.726	0.063	0.003	156	626	-8	-3	0.737	-5	-3	-2	-1	-50
3	18	21	"A10325_30c"	"A10325_30c"	13990	25540	150	99	104	35	99	119	181	0	0	0	95	97	23	104	115	112	0	0	0	0.000	-0.714	0.824	1.048	3.584	10.961	0.014	156	592	-9	-2	Error	0	-9	5	-7	-50
3	19	21	"A10325_30e"	"A10325_30e"	14180	25540	150	96	100	27	98	121	184	0	0	0	99	97	19	103	117	114	0	0	0	0.500	-0.333	1.010	1.066	3.988	2.008	0.509	156	591	-6	-4	-1.000	-2	-4	2	-6	-50
3	20	21	"A10325_30g"	"A10325_30g"	14370	25540	150	101	104	30	99	102	26	16	3	0	98	100	26	101	104	20	15	7	0	-0.667	-5.000	1.174	1.034	3.471	8.484	0.006	156	531	-1	4	Error	2	-3	5	-1	-50
3	21	21	"A10325_30i"	"A10325_30i"	14560	25540	150	112	114	36	100	102	25	32	16	0	109	111	30	102	104	18	33	19	0	1.714	1.556	1.091	1.243	4.058	3.231	0.047	156	543	19	23	0.778	12	7	14	9	-50
3	22	21	"E598_1a"	"E598_1a"	14770	25590	150	107	136	113	97	99	25	32	18	0	108	117	42	99	101	18	35	21	0	1.111	2.167	1.605	1.420	3.356	4.107	0.190	156	818	19	57	0.152	10	9	39	18	-50
3	1	22	"F48446_9e"	"F48446_9e"	10760	25740	150	105	110	29	99	103	31	21	4	0	109	111	22	107	109	18	23	6	0	3.000	2.750	1.455	1.154	4.439	7.354	0.025	156	920	8	15	1.585	6	2	11	4	-50
3	2	22	"F48446_9g"	"F48446_9g"	10940	25730	120	146	151	53	99	100	26	64	45	0	155	153	52	105	107	15	71	65	0	0.940	1.083	0.866	0.854	2.746	1.329	0.230	120	556	97	100	-0.089	47	50	52	48	0
3	3	22	"F48446_9i"	"F48446_9i"	11140	25720	130	272	262	79	100	103	28	95	92	0	397	383	95	104	105	16	99	98	0	0.587	0.581	0.583	0.544	1.860	0.581	0.673	120	627	465	441	-0.768	172	293	162	279	0
3	4	22	"I12861_2a"	"I12861_2a"	11330	25740	150	101	107	34	100	104	31	19	7	0	106	107	23	104	106	19	20	7	0	0.500	2.333	1.429	1.472	3.774	8.644	0.013	156	805	3	10	-1.000	1	2	7	3	-50
3	5	22	"I12861_2c"	"I12861_2c"	11520	25740	150	99	101	26	98	103	32	11	3	0	100	99	20	104	107	19	10	1	0	-0.250	-0.600	1.000	1.170	3.772	12.233	0.003	156	808	-3	-2	Error	1	-4	3	-5	-50
3	6	22	"I12861_2e"	"I12861_2e"	11710	25740	150	102	102	25	99	103	31	11	1	0	101	101	19	105	108	23	5	0	0	-0.750	-0.750	1.333	1.329	3.547	4.146	0.010	156	829	-1	-1	Error	3	-4	3	-4	-50
3	7	22	"J512_2i"	"J512_2i"	11900	25740	150	101	106	32	98	101	31	12	3	0	107	106	21	105	113	47	1	0	0	1.500	8.000	1.000	1.058	3.983	5.783	0.010	156	851	5	9	0.585	3	2	8	1	-50
3	8	22	"Ks592_1a"	"Ks592_1a"	12090	25740	150	98	101	23	99	102	33	9	0	0	107	109	24	105	114	49	3	0	0	-0.500	0.500	1.063	1.115	3.511	0.443	0.175	156	850	1	6	Error	-1	2	2	4	-50
3	9	22	"Ks592_1c"	"Ks592_1c"	12280	25740	150	111	114	49	98	102	30	27	7	0	108	112	26	105	114	65	2	1	0	4.333	2.286	1.947	2.089	4.399	6.548	0.032	156	832	16	23	2.115	13	3	16	7	-50
3	10	22	"Ks592_1e"	"Ks592_1e"	12470	25740	150	95	98	25	96	101	31	12	1	0	101	102	22	106	116	71	0	0	0	0.200	-0.500	1.343	1.357	3.714	0.200	0.159	156	830	-6	-2	-2.322	-1	-5	2	-4	-50
3	11	22	"Ks592_1g"	"Ks592_1g"	12660	25730	150	96	99	24	96	115	128	0	0	0	100	104	29	105	125	141	1	0	0	0.000	-3.000	1.400	1.465	3.962	1.041	0.853	156	773	-5	2	Error	0	-5	3	-1	-50
3	12	22	"Ks592_1i"	"Ks592_1i"	12830	25710	130	1362	1249	608	99	124	150	86	85	0	1097	1031	513	104	134	166	85	83	0	1.272	1.241	1.235	1.265	1.759	1.186	0.904	120	550	2256	2077	0.347	1263	993	1150	927	0
3	13	22	"EMPTY"	"EMPTY"	13040	25730	150	139	156	71	96	101	49	43	24	0	150	174	78	104	112	69	42	18	0	0.935	0.857	0.926	0.935	2.965	0.937	0.448	156	738	89	130	-0.097	43	46	60	70	-75
3	14	22	"EMPTY"	"EMPTY"	13230	25730	150	169	195	99	97	101	30	72	55	0	198	234	124	103	106	22	78	66	0	0.758	0.748	0.824	0.817	2.175	0.754	0.558	156	705	167	229	-0.400	72	95	98	131	-75
3	15	22	"EMPTY"	"EMPTY"	13420	25730	150	127	138	54	97	101	29	50	30	0	143	161	57	103	105	20	64	49	0	0.750	0.707	0.777	0.768	2.825	0.982	0.380	156	727	70	99	-0.415	30	40	41	58	-75
3	16	22	"EMPTY"	"EMPTY"	13610	25730	150	116	126	48	95	98	28	39	24	0	141	170	80	102	103	15	67	54	0	0.538	0.456	0.664	0.690	3.231	0.505	0.279	156	725	60	99	-0.893	21	39	31	68	-75
3	17	22	"EMPTY"	"EMPTY"	13800	25730	150	121	142	60	94	98	28	49	33	0	151	183	88	100	102	15	78	63	0	0.529	0.578	0.714	0.622	3.516	0.634	0.385	156	703	78	131	-0.918	27	51	48	83	-75
3	18	22	"EMPTY"	"EMPTY"	13990	25730	150	124	140	56	94	98	29	50	28	0	152	181	87	98	100	17	73	61	0	0.556	0.554	0.621	0.632	2.673	0.598	0.364	156	678	84	129	-0.848	30	54	46	83	-75
3	19	22	"EMPTY"	"EMPTY"	14180	25730	150	94	98	29	92	95	27	17	6	0	96	98	19	99	101	21	6	1	0	-0.667	-6.000	1.873	1.645	4.316	0.652	0.008	156	678	-1	5	Error	2	-3	6	-1	-75
3	20	22	"EMPTY"	"EMPTY"	14370	25730	150	93	97	29	95	97	27	16	1	0	96	95	12	98	102	23	3	0	0	1.000	-0.667	1.654	2.055	3.892	6.781	0.017	156	678	-4	-1	0.000	-2	-2	2	-3	-75
3	21	22	"EMPTY"	"EMPTY"	14560	25730	150	90	94	25	94	97	28	12	1	0	96	101	29	98	100	19	9	5	0	2.000	0.000	2.467	2.183	4.344	4.293	0.008	156	672	-6	3	1.000	-4	-2	0	3	-75
3	22	22	"EMPTY"	"EMPTY"	14750	25730	150	95	101	29	93	96	25	23	8	0	96	98	17	96	98	16	16	5	0	100000.000	4.000	1.400	1.687	3.554	13.899	0.002	156	843	2	10	16.610	2	0	8	2	-75
4	1	1	"PFA0039"	"A1411_1"	15270	21670	150	1108	1075	452	94	97	24	98	96	0	3171	3063	1167	99	100	13	100	100	0	0.330	0.331	0.332	0.300	1.601	0.333	0.939	156	859	4086	3945	-1.599	1014	3072	981	2964	0
4	2	1	"PFA0101"	"A21885_1"	15450	21670	140	1394	1249	595	97	99	26	97	97	0	5889	5346	2696	98	100	25	100	100	0	0.224	0.220	0.218	0.221	1.844	0.210	0.911	156	606	7088	6400	-2.159	1297	5791	1152	5248	0
4	3	1	"PFA0019"	"A11546_1"	15610	21670	130	422	417	141	97	99	26	95	95	0	936	882	301	98	102	31	97	95	0	0.388	0.408	0.388	0.408	1.515	0.403	0.857	120	553	1163	1104	-1.367	325	838	320	784	0
4	4	1	"PFA0144"	"A31870_1"	15820	21670	140	512	498	178	99	100	26	96	94	0	2181	1987	747	99	103	28	99	97	0	0.198	0.211	0.213	0.209	1.641	0.200	0.870	156	723	2495	2287	-2.334	413	2082	399	1888	0
4	5	1	"PFA0009"	"A10325_29"	16010	21670	140	4139	3984	1803	100	101	26	100	100	0	3044	2934	1328	101	103	18	100	100	0	1.372	1.371	1.362	1.344	1.461	1.337	0.928	156	644	6982	6717	0.457	4039	2943	3884	2833	0
4	6	1	"PFA0012"	"A10325_32"	16190	21670	140	5240	5149	2165	100	102	29	100	100	0	3991	4124	1935	103	105	17	100	100	0	1.322	1.256	1.234	1.315	1.474	1.182	0.920	156	654	9028	9070	0.403	5140	3888	5049	4021	0
4	7	1	"PFA0030"	"A12797_1"	16390	21680	150	572	528	209	101	102	27	95	91	0	785	715	274	104	106	17	95	95	0	0.692	0.699	0.700	0.653	1.878	0.695	0.881	156	731	1152	1038	-0.532	471	681	427	611	0
4	8	1	"PFB0005"	"B11"	16570	21680	130	157	166	48	100	102	27	75	52	0	219	212	53	103	104	15	92	90	0	0.491	0.606	0.539	0.533	2.271	0.670	0.424	120	540	173	175	-1.025	57	116	66	109	0
4	9	1	"PFB0219"	"B57"	16750	21680	140	131	135	41	98	101	27	55	33	0	164	163	41	102	103	15	89	80	0	0.532	0.607	0.714	0.686	2.848	0.904	0.177	156	697	95	98	-0.910	33	62	37	61	0
4	10	1	"PFB0285"	"B92"	16940	21680	110	310	326	165	98	101	27	86	81	0	254	263	111	103	105	16	92	90	0	1.404	1.425	1.368	1.276	2.107	1.536	0.696	80	464	363	388	0.490	212	151	228	160	0
4	11	1	"PFB0008"	"B114"	17130	21680	140	1847	1965	1202	95	100	30	98	96	0	1003	1061	601	98	100	15	97	96	0	1.936	1.942	1.915	1.990	1.698	1.915	0.902	156	763	2657	2833	0.953	1752	905	1870	963	0
4	12	1	"PFB0034"	"B165"	17330	21700	130	628	789	597	96	100	34	94	91	0	733	866	546	96	103	70	95	91	0	0.835	0.900	0.811	0.771	1.753	0.990	0.850	120	569	1169	1463	-0.260	532	637	693	770	0
4	13	1	"PFB0089"	"B319"	17500	21680	130	446	413	154	96	103	47	90	86	0	1414	1287	526	96	129	202	92	89	0	0.266	0.266	0.261	0.263	1.666	0.249	0.835	120	607	1668	1508	-1.913	350	1318	317	1191	0
4	14	1	"PFB0104"	"B351"	17710	21680	130	134	139	40	96	101	40	47	16	0	168	161	43	96	116	164	0	0	0	0.528	0.662	0.586	0.549	2.817	0.917	0.274	120	627	110	108	-0.922	38	72	43	65	0
4	15	1	"PFB0113"	"B372"	17890	21680	130	275	266	94	95	100	32	90	87	0	432	393	134	95	103	49	90	88	0	0.534	0.574	0.574	0.548	1.777	0.577	0.777	120	613	517	469	-0.905	180	337	171	298	0
4	16	1	"PFB0116"	"B380"	18080	21680	130	123	125	31	95	100	32	45	15	0	152	147	38	94	101	43	64	18	0	0.483	0.566	0.600	0.559	3.302	0.496	0.098	120	632	86	83	-1.051	28	58	30	53	0
4	17	1	"PFB0118"	"B383"	18270	21680	130	388	382	131	95	99	31	95	92	0	897	831	280	94	101	57	94	94	0	0.365	0.389	0.390	0.382	1.780	0.367	0.804	120	600	1096	1024	-1.454	293	803	287	737	0
4	18	1	"PFB0140"	"B432"	18450	21680	130	213	217	77	95	97	26	84	80	0	567	510	178	94	107	75	90	89	0	0.249	0.293	0.304	0.271	2.286	0.281	0.667	120	623	591	538	-2.003	118	473	122	416	0
4	19	1	"PFC0315"	"C9"	18660	21690	140	162	165	54	98	99	25	78	60	0	206	200	55	92	99	55	84	51	0	0.561	0.620	0.644	0.581	2.233	0.726	0.480	156	736	178	175	-0.833	64	114	67	108	0
4	20	1	"PFC0207"	"C56"	18860	21680	140	182	188	77	98	226	2090	0	0	0	301	290	93	92	94	33	92	89	0	0.402	0.455	0.474	0.403	2.267	105.817	0.044	156	671	293	288	-1.315	84	209	90	198	0
4	21	1	"PFC0316"	"C96"	19050	21680	150	176	181	63	96	218	2021	0	0	0	212	204	59	92	95	32	90	80	0	0.667	0.759	0.662	0.749	2.399	17.676	0.520	156	718	200	197	-0.585	80	120	85	112	0
4	22	1	"PFC0007"	"C114"	19240	21680	150	384	372	157	94	96	24	91	90	0	627	607	232	92	94	16	97	96	0	0.542	0.540	0.547	0.507	1.872	0.541	0.813	156	906	825	793	-0.883	290	535	278	515	0
4	1	2	"PFC0021"	"C134"	15250	21890	140	148	150	49	96	101	40	59	28	0	225	218	61	99	102	32	89	83	0	0.413	0.454	0.512	0.489	2.687	0.612	0.317	156	756	178	173	-1.277	52	126	54	119	0
4	2	2	"PFC0034"	"C161"	15440	21880	140	689	649	283	97	100	34	93	91	0	625	570	236	98	102	34	92	89	0	1.123	1.169	1.145	1.207	1.791	1.182	0.882	156	595	1119	1024	0.168	592	527	552	472	0
4	3	2	"PFJ0545"	"J687_3"	15640	21890	140	227	232	87	98	100	28	88	77	0	322	316	118	99	102	29	91	86	0	0.578	0.618	0.587	0.603	2.088	0.642	0.716	156	637	352	351	-0.790	129	223	134	217	0
4	4	2	"PFK0100"	"Km695_2"	15820	21890	130	121	123	37	99	102	28	42	14	0	149	147	42	99	101	18	79	66	0	0.440	0.500	0.640	0.569	3.087	0.663	0.124	120	535	72	72	-1.184	22	50	24	48	0
4	5	2	"PFK0134"	"Km993_1"	16010	21890	150	159	164	56	100	101	25	73	57	0	285	289	144	101	102	15	91	91	0	0.321	0.340	0.377	0.345	2.298	0.298	0.415	156	644	243	252	-1.641	59	184	64	188	0
4	6	2	"PFK0052"	"Km3535_1"	16210	21890	150	185	184	64	99	101	25	82	67	0	265	254	80	102	103	15	91	89	0	0.528	0.559	0.545	0.524	2.168	0.577	0.516	156	556	249	237	-0.922	86	163	85	152	0
4	7	2	"PFK0059"	"Km3703_4"	16390	21890	140	266	264	91	102	107	63	87	66	0	258	248	70	105	108	39	91	81	0	1.072	1.133	1.101	1.088	1.758	1.230	0.681	156	548	317	305	0.100	164	153	162	143	0
4	8	2	"PFK0303"	"Kn267_1"	16590	21890	140	240	246	95	104	110	63	79	53	0	231	225	64	104	108	39	89	78	0	1.071	1.174	1.187	1.056	2.051	1.489	0.564	156	569	263	263	0.099	136	127	142	121	0
4	9	2	"PFK0297"	"Kn2497_2"	16780	21890	140	235	230	84	101	113	88	65	28	0	392	362	131	102	133	274	56	0	0	0.462	0.496	0.480	0.480	1.975	0.494	0.667	156	548	424	389	-1.114	134	290	129	260	0
4	10	2	"PFK0436"	"Kn5150_1"	16940	21890	130	1127	1053	503	101	115	102	91	85	0	2485	2294	1046	104	157	349	89	85	0	0.431	0.435	0.436	0.421	1.517	0.441	0.914	120	560	3407	3142	-1.215	1026	2381	952	2190	0
4	11	2	"PFK0536"	"Kn8928_1"	17160	21890	140	211	218	77	101	109	74	71	27	0	335	317	100	100	130	273	31	0	0	0.468	0.539	0.542	0.519	1.946	0.558	0.655	156	611	345	334	-1.095	110	235	117	217	0
4	12	2	"PFK0544"	"Kn9335_1"	17350	21890	140	170	179	62	100	104	35	79	50	0	240	231	66	98	109	98	76	17	0	0.493	0.594	0.564	0.557	2.438	0.662	0.459	156	556	212	212	-1.020	70	142	79	133	0
4	13	2	"PFK0875"	"Ks2_1"	17540	21890	140	248	250	91	99	107	49	87	71	0	198	192	50	98	134	213	0	0	0	1.490	1.606	1.564	1.406	2.227	0.277	0.203	156	542	249	245	0.575	149	100	151	94	0
4	14	2	"PFK0879"	"Ks2_14"	17720	21890	140	850	801	307	96	99	30	96	94	0	1017	935	342	96	100	25	96	96	0	0.819	0.840	0.826	0.815	1.742	0.839	0.910	156	543	1675	1544	-0.289	754	921	705	839	0
4	15	2	"PFK1056"	"Ks54_1"	17910	21890	130	1226	1098	398	95	100	35	98	95	0	703	639	205	96	106	57	95	90	0	1.863	1.847	1.873	1.827	1.590	1.850	0.893	120	525	1738	1546	0.898	1131	607	1003	543	0
4	16	2	"PFK1101"	"Ks59_1"	18080	21890	130	249	246	73	94	100	30	93	89	0	334	321	96	96	102	37	93	91	0	0.651	0.676	0.652	0.631	1.759	0.625	0.678	120	535	393	377	-0.619	155	238	152	225	0
4	17	2	"PFK1165"	"Ks72_6"	18290	21890	140	235	230	92	95	98	26	87	74	0	275	258	96	95	104	61	81	69	0	0.778	0.828	0.816	0.779	2.047	0.705	0.549	156	652	320	298	-0.363	140	180	135	163	0
4	18	2	"PFK1183"	"Ks75_9"	18470	21890	130	131	133	40	97	98	25	55	31	0	201	194	64	94	105	69	74	28	0	0.318	0.360	0.398	0.390	2.653	0.293	0.262	120	513	141	136	-1.654	34	107	36	100	0
4	19	2	"PFK1209"	"Ks82_1"	18660	21900	140	227	219	81	99	101	25	82	79	0	447	413	178	92	93	15	92	91	0	0.361	0.374	0.354	0.369	1.902	0.360	0.672	156	523	483	441	-1.472	128	355	120	321	0
4	20	2	"PFK1228"	"Ks83_8"	18850	21890	140	267	257	100	100	108	59	81	67	0	698	614	288	92	95	24	91	89	0	0.276	0.301	0.306	0.325	2.171	0.282	0.776	156	527	773	679	-1.859	167	606	157	522	0
4	21	2	"PFK0643"	"Ks127_5"	19040	21880	130	407	388	178	101	112	68	85	80	0	256	235	80	94	101	35	85	81	0	1.889	2.035	1.857	1.848	1.810	2.424	0.726	120	512	468	428	0.918	306	162	287	141	0
4	22	2	"PFK0638"	"Ks127_16"	19240	21890	140	300	282	131	98	103	44	77	72	0	252	239	96	94	98	29	80	79	0	1.278	1.269	1.179	1.131	2.045	1.357	0.720	156	703	360	329	0.354	202	158	184	145	0
4	1	3	"PFK0659"	"Ks133_2"	15240	22100	140	540	492	273	97	104	43	80	78	0	317	284	133	98	101	24	80	77	0	2.023	2.124	2.044	2.011	1.947	2.240	0.810	156	740	662	581	1.016	443	219	395	186	0
4	2	3	"PFK0667"	"Ks139_1"	15450	22090	120	122	130	51	98	101	35	39	21	0	147	144	56	98	104	37	56	35	0	0.490	0.696	0.758	0.729	3.199	0.546	0.175	120	511	73	78	-1.030	24	49	32	46	0
4	3	3	"PFK0682"	"Ks152_11"	15620	22100	130	135	134	44	98	100	28	58	30	0	143	137	37	101	102	16	74	60	0	0.881	1.000	1.029	0.956	3.073	1.601	0.218	120	495	79	72	-0.183	37	42	36	36	0
4	4	3	"PFK0686"	"Ks155_1"	15810	22100	140	184	189	57	99	101	29	83	72	0	400	382	137	102	105	26	92	91	0	0.285	0.321	0.336	0.332	2.003	0.296	0.591	156	609	383	370	-1.810	85	298	90	280	0
4	5	3	"PFA0001"	"A10325_1"	16030	22100	140	132	136	47	97	98	26	58	35	0	150	144	46	103	105	22	70	51	0	0.745	0.951	0.949	0.850	2.727	1.203	0.279	156	567	82	80	-0.425	35	47	39	41	0
4	6	3	"PFA0004"	"A10325_16"	16200	22090	150	105	109	30	97	98	25	28	9	0	122	122	26	104	104	14	56	32	0	0.444	0.667	1.033	1.031	3.608	4.102	0.028	156	520	26	30	-1.170	8	18	12	18	-50
4	7	3	"PFA0008"	"A10325_26"	16390	22090	150	108	112	33	103	109	63	7	0	0	125	125	31	106	110	39	19	4	0	0.263	0.474	0.800	0.752	3.491	2.237	0.072	156	604	24	28	-1.926	5	19	9	19	-50
4	8	3	"PFA0016"	"A10935_1"	16590	22100	140	1960	1736	750	106	114	66	94	93	0	2008	1810	693	107	113	43	100	98	0	0.975	0.957	0.959	0.877	1.685	0.967	0.901	156	517	3755	3333	-0.036	1854	1901	1630	1703	0
4	9	3	"PFA0020"	"A11962_1"	16770	22110	160	2721	7699	12275	109	124	97	91	84	0	2557	9592	14761	109	142	215	84	73	0	1.067	0.800	0.880	0.909	2.251	0.815	0.883	208	526	5060	17073	0.094	2612	2448	7590	9483	0
4	10	3	"PFA0023"	"A12312_15"	16980	22090	140	250	250	100	104	124	112	66	23	0	313	289	108	108	176	381	0	0	0	0.712	0.807	0.794	0.770	2.049	0.305	0.586	156	469	351	327	-0.490	146	205	146	181	0
4	11	3	"PFA0047"	"A14801_11"	17160	22100	150	604	600	334	100	106	62	87	83	0	2786	2816	1704	102	120	184	98	90	0	0.188	0.184	0.184	0.175	1.585	0.168	0.878	156	491	3188	3214	-2.413	504	2684	500	2714	0
4	12	3	"PFA0051"	"A14801_2"	17350	22110	140	126	130	40	99	101	27	49	28	0	169	164	49	101	103	18	81	76	0	0.397	0.492	0.523	0.502	2.993	0.633	0.136	156	532	95	94	-1.333	27	68	31	63	0
4	13	3	"PFA0053"	"A14801_24"	17550	22090	150	141	143	43	96	100	27	62	39	0	278	253	97	100	101	16	86	83	0	0.253	0.307	0.311	0.290	2.595	0.273	0.321	156	480	223	200	-1.984	45	178	47	153	0
4	14	3	"PFA0056"	"A14801_31"	17720	22090	150	111	117	37	96	99	27	37	16	0	126	130	34	97	99	16	66	46	0	0.517	0.636	0.909	0.896	3.116	1.472	0.146	156	477	44	54	-0.951	15	29	21	33	-50
4	15	3	"PFA0058"	"A14801_37"	17910	22080	130	124	128	39	97	101	29	46	22	0	140	137	46	97	100	20	68	53	0	0.628	0.775	0.690	0.708	2.981	1.283	0.134	120	488	70	71	-0.671	27	43	31	40	0
4	16	3	"PFA0060"	"A14801_6"	18100	22080	150	119	130	67	100	104	33	34	14	0	121	118	40	98	104	31	35	5	0	0.826	1.500	1.000	1.106	3.236	1.838	0.162	156	718	42	50	-0.276	19	23	30	20	-50
4	17	3	"PFA0083"	"A18792_11"	18320	22070	90	105	112	31	97	100	30	32	9	0	111	112	34	98	101	19	46	21	0	0.615	1.071	0.864	0.753	3.843	1.241	0.105	52	334	21	29	-0.700	8	13	15	14	0
4	18	3	"PFA0087"	"A18792_19"	18490	22090	150	140	138	44	96	97	24	62	44	0	142	135	41	95	96	17	74	61	0	0.936	1.050	0.975	0.961	2.398	1.391	0.310	156	532	91	82	-0.095	44	47	42	40	0
4	19	3	"PFA0098"	"A20643_1"	18690	22080	140	129	134	53	99	102	27	51	28	0	172	164	66	95	95	15	73	70	0	0.390	0.507	0.566	0.623	2.969	0.672	0.274	156	426	107	104	-1.360	30	77	35	69	0
4	20	3	"PFA0103"	"A21885_19"	18880	22090	150	274	271	121	101	109	46	78	73	0	454	395	181	95	102	41	82	78	0	0.482	0.567	0.578	0.614	2.168	0.571	0.768	156	465	532	470	-1.053	173	359	170	300	0
4	21	3	"PFA0105"	"A21885_20"	19070	22080	150	201	199	85	103	111	51	68	48	0	373	309	152	96	104	43	76	73	0	0.354	0.451	0.500	0.516	2.063	0.495	0.597	156	563	375	309	-1.499	98	277	96	213	0
4	22	3	"PFA0107"	"A21885_9"	19260	22080	140	153	150	49	98	100	26	67	51	0	175	171	51	93	96	18	87	83	0	0.671	0.667	0.698	0.617	2.614	0.829	0.383	156	688	137	130	-0.576	55	82	52	78	0
4	1	4	"PFA0130"	"A2546_1"	15270	22290	150	785	737	428	99	104	32	85	80	0	2951	2670	1515	100	113	120	100	97	0	0.241	0.248	0.242	0.211	1.977	0.243	0.898	156	722	3537	3208	-2.055	686	2851	638	2570	0
4	2	4	"PFA0132"	"A26463_1"	15440	22290	130	146	148	51	101	105	28	65	42	0	208	180	78	102	111	74	61	18	0	0.425	0.603	0.569	0.536	2.057	0.585	0.483	120	503	151	125	-1.236	45	106	47	78	0
4	3	4	"PFA0137"	"A29544_1"	15630	22280	130	132	135	45	100	104	37	42	22	0	140	132	46	104	109	28	56	30	0	0.889	1.250	0.910	0.881	2.758	1.259	0.262	120	530	68	63	-0.170	32	36	35	28	0
4	4	4	"PFA0145"	"A31914_2"	15820	22290	130	3839	2893	1956	101	192	552	72	69	0	1209	969	588	105	153	230	73	66	0	3.386	3.231	3.210	2.995	2.015	3.483	0.899	120	481	4842	3656	1.760	3738	1104	2792	864	0
4	5	4	"PFA0147"	"A31914_5"	16000	22290	130	441	377	225	100	180	501	18	0	0	283	239	115	107	149	208	30	0	0	1.938	2.098	1.898	1.516	2.270	2.038	0.796	120	480	517	409	0.954	341	176	277	132	0
4	6	4	"PFA0149"	"A31914_8"	16220	22290	140	183	178	64	101	112	61	57	29	0	240	219	84	108	116	38	75	70	0	0.621	0.694	0.689	0.608	2.553	0.709	0.485	156	565	214	188	-0.687	82	132	77	111	0
4	7	4	"PFC0052"	"C198"	16440	22300	100	118	129	54	105	111	33	33	13	0	128	130	61	107	114	25	48	33	0	0.619	1.043	0.667	0.653	2.317	1.062	0.221	80	381	34	47	-0.692	13	21	24	23	0
4	8	4	"PFC0057"	"C216"	16600	22310	130	143	145	49	106	109	31	54	32	0	173	164	61	107	112	24	69	58	0	0.561	0.684	0.753	0.765	2.884	0.826	0.358	120	404	103	96	-0.835	37	66	39	57	0
4	9	4	"PFC0059"	"C222"	16770	22280	150	135	177	365	110	118	51	28	7	0	164	188	392	113	128	66	32	4	0	0.490	0.893	0.811	0.706	2.840	0.939	0.846	156	504	76	142	-1.029	25	51	67	75	-50
4	10	4	"PFC0062"	"C228"	16990	22270	150	121	128	44	109	141	164	0	0	0	167	157	58	111	132	79	32	1	0	0.214	0.413	0.653	0.577	2.885	0.594	0.248	156	527	68	65	-2.222	12	56	19	46	-50
4	11	4	"PFC0068"	"C237"	17140	22280	130	665	562	336	105	139	174	69	65	0	305	262	127	108	121	58	71	65	0	2.843	2.968	2.597	2.176	2.409	3.245	0.818	120	493	757	611	1.507	560	197	457	154	0
4	12	4	"PFC0072"	"C244"	17360	22290	140	129	130	43	101	122	129	1	0	0	259	235	99	104	112	46	76	66	0	0.181	0.221	0.323	0.314	2.891	0.289	0.157	156	526	183	160	-2.469	28	155	29	131	0
4	13	4	"PFC0092"	"C291"	17550	22290	150	215	211	83	97	103	44	75	61	0	240	226	94	99	101	16	80	78	0	0.837	0.898	0.854	0.800	1.944	0.999	0.508	156	453	259	241	-0.257	118	141	114	127	0
4	14	4	"PFC0094"	"C296"	17750	22280	140	130	131	41	100	105	29	50	27	0	201	193	70	98	103	22	83	78	0	0.291	0.326	0.414	0.369	2.688	0.366	0.216	156	490	133	126	-1.780	30	103	31	95	0
4	15	4	"PFC0096"	"C299"	17920	22260	110	118	123	31	104	108	30	36	10	0	140	130	41	101	107	27	58	31	0	0.359	0.655	0.670	0.599	3.048	0.844	0.193	80	430	53	48	-1.478	14	39	19	29	0
4	16	4	"PFC0099"	"C302"	18110	22300	130	133	142	55	103	105	30	50	26	0	165	156	57	99	102	21	70	65	0	0.455	0.684	0.657	0.662	2.976	0.918	0.235	120	509	96	96	-1.138	30	66	39	57	0
4	17	4	"PFC0101"	"C307"	18310	22280	150	176	183	105	102	105	31	68	55	0	167	154	57	99	100	18	75	72	0	1.088	1.473	1.029	1.082	2.309	2.066	0.422	156	593	142	136	0.122	74	68	81	55	0
4	18	4	"PFC0103"	"C311"	18480	22270	150	103	106	28	101	103	25	22	5	0	108	108	31	98	101	21	38	14	0	0.200	0.500	0.808	0.831	3.363	1.838	0.044	156	568	12	15	-2.322	2	10	5	10	-50
4	19	4	"PFC0123"	"C370"	18700	22270	140	131	137	47	100	103	26	51	34	0	210	195	82	98	102	25	74	69	0	0.277	0.381	0.461	0.438	2.961	0.356	0.281	156	470	143	134	-1.853	31	112	37	97	0
4	20	4	"PFC0125"	"C374"	18860	22270	150	101	106	31	102	106	30	13	5	0	106	105	27	99	106	36	12	0	0	-0.143	0.667	0.806	0.789	3.434	3.007	0.070	156	501	6	10	Error	-1	7	4	6	-50
4	21	4	"PFC0127"	"C38"	19060	22270	100	108	118	48	105	108	31	32	15	0	138	131	58	98	106	39	50	23	0	0.075	0.394	0.859	0.709	2.860	0.574	0.177	80	425	43	46	-3.737	3	40	13	33	0
4	22	4	"PFC0129"	"C382"	19260	22280	150	121	126	42	99	101	27	46	25	0	148	135	43	95	98	19	70	62	0	0.415	0.675	0.696	0.612	2.801	1.086	0.169	156	852	75	67	-1.268	22	53	27	40	0
4	1	5	"PFC0131"	"C385"	15270	22500	150	118	125	42	97	101	29	42	24	0	145	140	51	100	114	124	5	0	0	0.467	0.700	0.681	0.631	2.980	0.075	0.080	156	686	66	68	-1.100	21	45	28	40	0
4	2	5	"PFC0133"	"C387"	15440	22480	130	143	147	55	100	106	37	54	30	0	191	170	69	102	116	80	55	4	0	0.483	0.691	0.641	0.546	2.484	0.648	0.426	120	486	132	115	-1.049	43	89	47	68	0
4	3	5	"PFC0149"	"C427"	15640	22480	130	164	170	77	101	106	42	60	41	0	183	167	69	103	111	33	69	60	0	0.788	1.078	0.786	0.793	2.269	1.242	0.505	120	574	143	133	-0.345	63	80	69	64	0
4	4	5	"PFC0151"	"C43"	15840	22480	140	152	153	55	104	184	506	0	0	0	210	191	80	107	152	211	3	0	0	0.466	0.583	0.596	0.554	2.799	2.578	0.808	156	574	151	133	-1.102	48	103	49	84	0
4	5	5	"PFC0153"	"C436"	16010	22470	150	116	120	39	101	186	509	0	0	0	126	128	45	109	155	213	0	0	0	0.882	1.000	0.857	0.901	3.547	1.507	0.578	156	554	32	38	-0.181	15	17	19	19	-50
4	6	5	"PFC0155"	"C441"	16220	22470	150	197	192	85	102	115	63	61	38	0	322	276	136	110	125	58	73	68	0	0.448	0.542	0.588	0.556	2.034	0.542	0.630	156	567	307	256	-1.158	95	212	90	166	0
4	7	5	"PFC0157"	"C445"	16390	22470	150	111	118	40	104	113	63	12	0	0	122	122	43	112	124	51	16	2	0	0.700	1.400	0.821	0.781	2.940	2.305	0.317	156	532	17	24	-0.515	7	10	14	10	-50
4	8	5	"PFC0159"	"C447"	16600	22490	140	144	153	58	106	141	233	0	0	0	260	239	100	112	378	1709	0	0	0	0.257	0.370	0.416	0.389	2.251	0.735	0.356	156	444	186	174	-1.962	38	148	47	127	0
4	9	5	"PFD0373"	"D42243_45"	16770	22480	130	1120	891	554	112	181	315	68	62	0	7796	6176	3953	114	695	2508	70	65	0	0.131	0.129	0.133	0.125	1.440	0.128	0.891	120	473	8690	6841	-2.930	1008	7682	779	6062	0
4	10	5	"PFD0380"	"D42715_1"	16990	22490	140	148	156	46	111	159	247	0	0	0	185	178	47	116	395	1767	0	0	0	0.536	0.726	0.767	0.669	2.588	0.498	0.210	156	585	106	107	-0.899	37	69	45	62	0
4	11	5	"PFD0387"	"D42954_2"	17150	22510	100	131	136	44	111	139	157	1	0	0	155	150	41	114	125	54	35	2	0	0.488	0.694	0.807	0.836	3.711	1.361	0.154	80	400	61	61	-1.036	20	41	25	36	0
4	12	5	"PFD0397"	"D45582_1"	17370	22470	120	123	132	46	105	111	48	26	8	0	156	146	44	107	111	22	67	52	0	0.367	0.692	0.725	0.642	3.486	1.757	0.152	120	477	67	66	-1.445	18	49	27	39	0
4	13	5	"PFD0405"	"D4722_1"	17550	22480	150	180	174	58	101	110	61	56	21	0	210	197	65	102	108	36	81	66	0	0.731	0.768	0.765	0.733	2.337	1.074	0.292	156	448	187	168	-0.451	79	108	73	95	0
4	14	5	"PFD0416"	"D49176_11"	17750	22470	150	1190	1035	499	104	109	49	93	91	0	588	513	227	101	107	36	92	88	0	2.230	2.260	2.169	2.207	2.153	2.310	0.891	156	486	1573	1343	1.157	1086	487	931	412	0
4	15	5	"PFD0438"	"D49176_65"	17930	22480	150	145	156	76	103	106	32	53	37	0	164	159	48	102	107	28	73	55	0	0.677	0.930	0.853	0.823	2.977	1.556	0.252	156	503	104	110	-0.562	42	62	53	57	0
4	16	5	"PFD0441"	"D49176_7"	18110	22470	140	1454	1247	621	104	157	499	78	64	0	525	481	206	103	142	313	63	8	0	3.199	3.024	2.887	2.806	2.031	3.162	0.865	156	461	1772	1521	1.678	1350	422	1143	378	0
4	17	5	"PFD0444"	"D49942_10"	18280	22470	130	7251	6158	3217	106	218	765	89	85	0	3005	2682	1341	103	184	448	90	84	0	2.462	2.347	2.347	2.033	1.822	2.422	0.927	120	507	10047	8631	1.300	7145	2902	6052	2579	0
4	18	5	"PFD0446"	"D49942_3"	18480	22470	130	1093	942	433	104	159	520	72	41	0	677	589	239	101	143	295	81	44	0	1.717	1.717	1.691	1.609	1.608	1.734	0.876	120	558	1565	1326	0.780	989	576	838	488	0
4	19	5	"PFD0448"	"D49942_6"	18690	22470	150	1279	1089	583	102	113	66	87	85	0	758	643	321	101	120	141	80	74	0	1.791	1.821	1.805	1.773	1.973	1.856	0.889	156	603	1834	1529	0.841	1177	657	987	542	0
4	20	5	"PFD0450"	"D49942_9"	18870	22470	130	7276	6909	4677	102	109	48	96	95	0	2778	2616	1654	99	115	148	92	85	0	2.678	2.704	2.420	2.142	2.419	2.794	0.869	120	500	9853	9324	1.421	7174	2679	6807	2517	0
4	21	5	"PFD0482"	"D56400_4"	19050	22480	120	135	142	50	104	108	31	49	26	0	145	138	44	102	108	45	47	10	0	0.721	1.056	0.902	0.858	3.005	1.493	0.245	120	505	74	74	-0.472	31	43	38	36	0
4	22	5	"PFD0484"	"D56470_2"	19240	22480	130	233	225	82	101	102	25	85	80	0	203	186	60	98	101	19	82	76	0	1.257	1.409	1.358	1.231	2.187	1.613	0.528	120	596	237	212	0.330	132	105	124	88	0
4	1	6	"PFD0487"	"D56950_2"	15260	22680	150	310	296	138	94	98	27	86	80	0	719	646	298	99	102	21	89	87	0	0.348	0.369	0.386	0.379	2.130	0.366	0.773	156	673	836	749	-1.521	216	620	202	547	0
4	2	6	"PFD0490"	"D5782_1"	15450	22680	150	192	196	78	99	105	38	78	58	0	412	369	159	101	109	36	86	83	0	0.299	0.362	0.370	0.370	2.252	0.379	0.580	156	449	404	365	-1.742	93	311	97	268	0
4	3	6	"PFD0508"	"D6287_1"	15640	22680	150	174	177	62	104	109	38	67	46	0	204	192	69	105	115	36	78	63	0	0.707	0.839	0.835	0.716	2.495	0.969	0.455	156	586	169	160	-0.500	70	99	73	87	0
4	4	6	"PFD0510"	"D6287_13"	15820	22710	110	140	153	59	104	108	32	55	40	0	171	158	58	106	114	30	67	52	0	0.554	0.942	0.769	0.700	3.130	1.040	0.376	80	394	101	101	-0.852	36	65	49	52	0
4	5	6	"PFD0529"	"D6287_55"	16000	22680	140	502	457	207	101	107	32	91	86	0	295	272	92	108	114	27	89	83	0	2.144	2.171	2.022	1.871	1.902	2.361	0.815	156	584	588	520	1.101	401	187	356	164	0
4	6	6	"PFD0532"	"D6287_61"	16200	22670	130	140	149	46	101	107	33	56	34	0	184	172	45	109	121	53	67	12	0	0.520	0.762	0.720	0.757	2.461	0.508	0.257	120	525	114	111	-0.943	39	75	48	63	0
4	7	6	"PFD0536"	"D6287_69"	16400	22680	150	159	161	53	101	111	67	44	6	0	186	174	54	112	122	51	66	19	0	0.784	0.968	0.942	0.863	2.898	1.046	0.314	156	529	132	122	-0.351	58	74	60	62	0
4	8	6	"PFD0538"	"D6287_70"	16600	22670	140	149	156	55	103	133	187	1	0	0	195	186	63	114	317	1440	0	0	0	0.568	0.736	0.709	0.685	2.345	0.826	0.330	156	447	127	125	-0.816	46	81	53	72	0
4	9	6	"PFD0549"	"D64289_1"	16780	22680	150	19825	15854	8918	111	180	318	96	89	0	20929	17350	9029	118	714	2546	88	82	0	0.947	0.914	0.899	0.753	2.004	0.930	0.889	156	458	40525	32975	-0.078	19714	20811	15743	17232	0
4	10	6	"PFD0558"	"D65681_2"	16960	22670	140	392	371	164	110	163	277	50	3	0	441	415	153	120	558	2207	0	0	0	0.879	0.885	0.909	0.872	2.146	1.149	0.606	156	476	603	556	-0.187	282	321	261	295	0
4	11	6	"PFE0558"	"E49_1"	17160	22680	130	120	129	41	104	109	34	36	17	0	173	163	51	114	116	18	72	64	0	0.271	0.510	0.626	0.502	3.997	0.964	0.089	120	488	75	74	-1.883	16	59	25	49	0
4	12	6	"PFE0562"	"E5006_5"	17360	22670	140	337	328	143	103	108	34	83	80	0	559	500	213	109	113	22	91	89	0	0.520	0.575	0.569	0.550	1.928	0.577	0.819	156	529	684	616	-0.943	234	450	225	391	0
4	13	6	"PFE0565"	"E5141_1"	17540	22670	150	252	248	111	104	109	51	74	66	0	276	254	99	104	110	35	82	77	0	0.860	0.960	0.914	0.882	2.158	1.038	0.682	156	427	320	294	-0.217	148	172	144	150	0
4	14	6	"PFE0569"	"E517_1"	17710	22670	140	290	274	123	101	106	50	78	71	0	329	296	123	103	108	35	82	76	0	0.836	0.896	0.936	0.981	1.922	0.963	0.719	156	447	415	366	-0.258	189	226	173	193	0
4	15	6	"PFE0579"	"E5479_3"	17910	22670	140	512	469	235	98	100	27	89	86	0	727	637	322	103	105	19	91	89	0	0.663	0.695	0.697	0.698	1.957	0.677	0.847	156	502	1038	905	-0.592	414	624	371	534	0
4	16	6	"PFE0585"	"E598_1"	18120	22660	140	4059	3910	2597	100	149	472	84	78	0	6884	7282	4838	103	142	302	94	85	0	0.584	0.531	0.523	0.513	2.893	0.509	0.880	156	517	10740	10989	-0.776	3959	6781	3810	7179	0
4	17	6	"PFE0608"	"E714_7"	18300	22690	110	121	122	38	102	232	846	0	0	0	152	142	47	105	198	491	0	0	0	0.404	0.541	0.752	0.708	2.632	0.583	0.091	80	411	66	57	-1.307	19	47	20	37	0
4	18	6	"PFE0610"	"E7279_2"	18480	22660	130	237	229	92	100	114	77	70	40	0	301	281	103	102	123	112	75	38	0	0.688	0.721	0.698	0.665	2.202	0.825	0.697	120	530	336	308	-0.539	137	199	129	179	0
4	19	6	"PFE0613"	"E7418_1"	18670	22670	140	129	133	40	99	109	63	22	1	0	161	156	43	99	112	78	30	1	0	0.484	0.596	0.709	0.637	2.943	0.939	0.432	156	561	92	91	-1.047	30	62	34	57	0
4	20	6	"PFE0616"	"E7745_1"	18880	22670	130	120	123	37	102	108	48	18	3	0	143	138	45	100	114	147	0	0	0	0.419	0.553	0.600	0.573	2.684	0.232	0.467	120	508	61	59	-1.256	18	43	21	38	0
4	21	6	"PFE0619"	"E7861_3"	19060	22670	140	157	162	50	104	106	30	68	44	0	210	207	59	101	106	58	79	42	0	0.486	0.547	0.598	0.506	2.346	0.635	0.409	156	487	162	164	-1.040	53	109	58	106	0
4	22	6	"PFE0623"	"E8100_2"	19240	22660	140	633	572	282	100	102	27	87	84	0	573	495	239	99	101	17	91	90	0	1.124	1.192	1.163	1.216	2.134	1.179	0.865	156	679	1007	868	0.169	533	474	472	396	0
4	1	7	"PFE0649"	"E8914_2"	15270	22870	140	228	216	91	94	98	33	77	68	0	320	293	121	99	101	17	85	84	0	0.606	0.629	0.632	0.606	1.870	0.643	0.648	156	602	355	316	-0.722	134	221	122	194	0
4	2	7	"PFE0654"	"E9225_1"	15460	22860	140	903	795	449	99	105	36	89	84	0	346	313	139	102	106	21	85	82	0	3.295	3.299	3.144	2.655	2.544	3.430	0.854	156	497	1048	907	1.720	804	244	696	211	0
4	3	7	"PFE0657"	"E9299_3"	15630	22840	90	149	142	43	103	107	31	65	21	0	163	162	43	106	112	26	76	57	0	0.807	0.696	1.053	1.068	2.911	1.136	0.163	52	290	103	95	-0.309	46	57	39	56	0
4	4	7	"PFE0659"	"E9299_6"	15810	22870	130	2628	2113	1280	103	128	168	83	79	0	3419	2682	1537	106	164	373	82	77	0	0.762	0.780	0.756	0.654	2.107	0.792	0.926	120	525	5838	4586	-0.392	2525	3313	2010	2576	0
4	5	7	"PFE0663"	"E9475_1"	16000	22860	130	492	452	243	101	130	167	73	56	0	524	484	231	105	164	351	64	2	0	0.933	0.926	0.941	0.905	1.659	0.973	0.842	120	543	810	730	-0.100	391	419	351	379	0
4	6	7	"PFE0668"	"E9987_1"	16220	22860	140	507	467	227	101	109	59	83	81	0	262	241	98	106	117	64	76	59	0	2.603	2.711	2.478	2.325	2.156	2.728	0.738	156	588	562	501	1.380	406	156	366	135	0
4	7	7	"PFF0025"	"F10660_2"	16410	22870	140	187	181	63	101	110	58	58	31	0	270	256	86	108	123	87	78	42	0	0.531	0.541	0.570	0.511	2.436	0.625	0.487	156	486	248	228	-0.914	86	162	80	148	0
4	8	7	"PFF0029"	"F10730_3"	16590	22860	130	640	614	274	104	113	60	86	85	0	832	753	309	110	128	97	90	87	0	0.742	0.793	0.779	0.721	1.939	0.797	0.874	120	462	1258	1153	-0.430	536	722	510	643	0
4	9	7	"PFF0032"	"F10872_1"	16770	22860	120	266	250	107	104	109	36	78	70	0	385	344	123	108	122	64	85	78	0	0.585	0.619	0.649	0.593	1.897	0.677	0.718	120	468	439	382	-0.774	162	277	146	236	0
4	10	7	"PFF0035"	"F10935_2"	16980	22860	140	763	685	388	102	108	39	84	80	0	1247	1036	566	109	121	65	87	82	0	0.581	0.629	0.609	0.619	2.099	0.624	0.887	156	580	1799	1510	-0.784	661	1138	583	927	0
4	11	7	"PFF0038"	"F10949_3"	17170	22860	130	222	213	79	100	105	30	76	71	0	353	330	142	109	114	32	80	80	0	0.500	0.511	0.522	0.514	2.254	0.481	0.652	120	487	366	334	-1.000	122	244	113	221	0
4	12	7	"PFF0040"	"F10953_1"	17360	22870	150	10696	9242	5381	102	105	27	100	100	0	6015	5335	2999	106	110	27	100	100	0	1.793	1.748	1.754	1.593	2.082	1.782	0.921	156	520	16503	14369	0.842	10594	5909	9140	5229	0
4	13	7	"PFF0668"	"F310_1"	17550	22860	140	136	143	46	103	105	27	53	33	0	143	141	41	102	104	16	75	60	0	0.805	1.026	0.900	0.892	3.112	1.436	0.200	156	461	74	79	-0.313	33	41	40	39	0
4	14	7	"PFF0671"	"F31319_2"	17740	22870	150	197	194	71	100	102	26	80	67	0	632	557	245	102	104	17	88	88	0	0.183	0.207	0.224	0.248	2.875	0.195	0.578	156	473	627	549	-2.450	97	530	94	455	0
4	15	7	"PFF0680"	"F31855_1"	17930	22870	140	145	151	50	98	99	25	69	48	0	187	174	55	103	104	16	80	76	0	0.560	0.746	0.790	0.665	2.583	0.823	0.403	156	452	131	124	-0.838	47	84	53	71	0
4	16	7	"PFF0682"	"F32050_1"	18120	22860	140	152	156	52	98	99	25	69	52	0	219	203	79	102	103	15	83	81	0	0.462	0.574	0.608	0.540	2.330	0.583	0.457	156	455	171	159	-1.115	54	117	58	101	0
4	17	7	"PFF0686"	"F32122_1"	18310	22860	150	300	278	117	101	103	30	83	80	0	519	460	205	100	105	29	88	86	0	0.475	0.492	0.517	0.499	1.855	0.484	0.777	156	510	618	537	-1.074	199	419	177	360	0
4	18	7	"PFF0693"	"F32325_1"	18500	22860	140	783	697	362	100	105	32	91	87	0	409	373	160	99	105	30	87	84	0	2.203	2.179	2.093	1.846	2.121	2.294	0.836	156	512	993	871	1.140	683	310	597	274	0
4	19	7	"PFF0715"	"F33346_1"	18690	22860	140	333	322	130	98	103	33	90	84	0	432	396	143	100	101	16	94	92	0	0.708	0.757	0.780	0.753	2.030	0.775	0.774	156	477	567	520	-0.499	235	332	224	296	0
4	20	7	"PFF0719"	"F33441_1"	18880	22860	140	867	761	409	101	103	34	88	85	0	717	623	335	101	101	16	87	85	0	1.244	1.264	1.302	1.312	2.189	1.258	0.848	156	451	1382	1182	0.314	766	616	660	522	0
4	21	7	"PFF0722"	"F33612_1"	19070	22870	140	132	132	41	104	104	28	48	21	0	199	196	66	101	102	14	87	80	0	0.286	0.295	0.373	0.375	2.625	0.353	0.170	156	408	126	123	-1.807	28	98	28	95	0
4	22	7	"PFF0725"	"F33675_1"	19260	22870	130	122	125	37	103	105	31	37	13	0	178	172	52	100	101	18	90	81	0	0.244	0.306	0.539	0.452	2.944	0.448	0.091	120	562	97	94	-2.037	19	78	22	72	0
4	1	8	"PFF0728"	"F33814_1"	15260	23050	150	119	122	36	94	98	32	41	15	0	143	142	40	100	104	34	61	26	0	0.581	0.667	0.706	0.623	3.084	0.372	0.044	156	804	68	70	-0.782	25	43	28	42	0
4	2	8	"PFF0734"	"F34109_1"	15450	23060	130	187	183	68	96	101	35	72	57	0	237	213	81	102	106	33	79	75	0	0.674	0.784	0.734	0.652	2.305	0.869	0.558	120	561	226	198	-0.569	91	135	87	111	0
4	3	8	"PFF0764"	"F35293_1"	15660	23060	140	284	274	112	101	109	72	75	62	0	337	304	113	104	119	146	69	18	0	0.785	0.865	0.884	0.821	1.948	0.898	0.757	156	604	416	373	-0.348	183	233	173	200	0
4	4	8	"PFF0773"	"F35453_1"	15840	23070	130	145	150	49	101	127	176	1	0	0	189	181	53	104	166	390	0	0	0	0.518	0.636	0.667	0.624	2.448	0.456	0.854	120	479	129	126	-0.950	44	85	49	77	0
4	5	8	"PFF0777"	"F35590_1"	16040	23060	130	123	124	37	98	111	70	9	0	0	154	152	51	103	120	86	19	1	0	0.490	0.531	0.563	0.539	2.999	0.744	0.639	120	532	76	75	-1.029	25	51	26	49	0
4	6	8	"PFF0781"	"F35756_2"	16210	23070	130	275	254	94	95	98	26	86	80	0	630	537	232	102	106	26	90	86	0	0.341	0.366	0.364	0.393	1.973	0.353	0.759	120	477	708	594	-1.553	180	528	159	435	0
4	7	8	"PFF0784"	"F35756_5"	16410	23070	160	306	329	296	102	112	70	72	60	0	617	635	572	107	137	152	74	66	0	0.400	0.430	0.412	0.438	2.243	0.451	0.736	208	527	714	755	-1.322	204	510	227	528	0
4	8	8	"PFF0788"	"F35774_1"	16600	23060	130	546	486	225	106	117	76	82	78	0	1303	1096	532	108	147	170	88	80	0	0.368	0.385	0.379	0.359	1.855	0.365	0.831	120	425	1635	1368	-1.441	440	1195	380	988	0
4	9	8	"PFF0818"	"F36648_1"	16770	23060	130	218	210	95	102	108	37	73	63	0	348	295	143	105	120	62	73	70	0	0.477	0.568	0.553	0.542	1.932	0.590	0.664	120	507	359	298	-1.067	116	243	108	190	0
4	10	8	"PFF0821"	"F3666_3"	16960	23060	120	116	115	29	100	105	37	20	2	0	162	161	56	104	114	64	45	10	0	0.276	0.263	0.463	0.449	2.721	0.330	0.272	120	554	74	72	-1.858	16	58	15	57	0
4	11	8	"PFF0823"	"F36721_3"	17180	23060	140	122	127	45	98	102	26	44	22	0	147	150	50	102	106	29	73	32	0	0.533	0.604	0.774	0.716	3.125	0.605	0.153	156	611	69	77	-0.907	24	45	29	48	0
4	12	8	"PFF0825"	"F36734_1"	17360	23070	130	126	132	45	101	104	27	47	29	0	181	175	52	101	102	18	85	79	0	0.313	0.419	0.595	0.525	2.533	0.617	0.199	120	445	105	105	-1.678	25	80	31	74	0
4	13	8	"PFF0827"	"F36803_1"	17530	23060	130	142	145	45	100	103	27	60	40	0	192	186	64	98	102	19	83	75	0	0.447	0.511	0.580	0.578	2.550	0.618	0.353	120	533	136	133	-1.162	42	94	45	88	0
4	14	8	"PFF0831"	"F37098_2"	17740	23050	140	582	545	270	97	99	25	91	86	0	436	402	180	97	101	23	90	88	0	1.431	1.469	1.509	1.405	2.040	1.487	0.845	156	535	824	753	0.517	485	339	448	305	0
4	15	8	"PFF1472"	"F58335_1"	17930	23050	130	196	191	75	97	99	27	75	66	0	247	233	87	100	103	20	85	80	0	0.673	0.707	0.710	0.675	1.818	0.758	0.565	120	417	246	227	-0.570	99	147	94	133	0
4	16	8	"PFF1476"	"F58487_1"	18110	23040	150	100	101	27	99	101	27	12	4	0	116	116	27	101	103	19	40	18	0	0.067	0.133	0.812	0.729	4.002	384.744	0.000	156	486	16	17	-3.907	1	15	2	15	-50
4	17	8	"PFF1492"	"F58910_1"	18320	23050	140	130	134	41	102	109	106	5	0	0	179	175	57	102	107	37	75	51	0	0.364	0.438	0.469	0.475	2.442	0.570	0.269	156	555	105	105	-1.459	28	77	32	73	0
4	18	8	"PFF1495"	"F59075_2"	18520	23040	90	110	116	32	104	107	27	30	11	0	143	148	53	102	108	25	65	46	0	0.146	0.261	0.558	0.500	5.124	0.492	0.122	52	318	47	58	-2.773	6	41	12	46	0
4	19	8	"PFF1497"	"F5910_2"	18690	23050	150	9313	7820	4337	104	107	33	98	98	0	2788	2328	1244	101	104	18	100	100	0	3.427	3.465	3.453	3.122	1.919	3.516	0.941	156	493	11896	9943	1.777	9209	2687	7716	2227	0
4	20	8	"PFF1499"	"F59139_2"	18890	23050	140	773	687	354	102	106	34	90	85	0	1048	929	452	102	104	16	95	92	0	0.709	0.707	0.742	0.750	2.384	0.693	0.848	156	407	1617	1412	-0.496	671	946	585	827	0
4	21	8	"PFF1536"	"F6061_1"	19070	23050	140	200	195	71	101	103	26	80	69	0	162	156	40	103	103	15	82	76	0	1.678	1.774	1.538	1.509	2.608	2.417	0.375	156	414	158	147	0.747	99	59	94	53	0
4	22	8	"PFF1543"	"F607_1"	19250	23030	150	106	112	29	104	108	44	9	0	0	119	117	28	100	101	16	53	30	0	0.105	0.471	0.941	0.857	3.517	3.562	0.025	156	664	21	25	-3.248	2	19	8	17	-50
4	1	9	"PFF1546"	"F61052_1"	15270	23270	130	121	123	34	93	97	35	35	12	0	138	136	36	98	101	37	52	11	0	0.700	0.789	0.850	0.810	3.438	0.263	0.058	120	576	68	68	-0.515	28	40	30	38	0
4	2	9	"PFF1550"	"F61158_1"	15450	23270	130	139	145	51	95	98	28	60	43	0	246	224	80	100	103	23	86	82	0	0.301	0.403	0.426	0.381	2.508	0.422	0.363	120	423	190	174	-1.730	44	146	50	124	0
4	3	9	"PFF1556"	"F61469_1"	15650	23260	150	177	178	68	96	99	27	76	64	0	165	153	45	100	101	18	76	64	0	1.246	1.547	1.386	1.366	2.536	1.800	0.425	156	460	146	135	0.317	81	65	82	53	0
4	4	9	"PFF1560"	"F61859_2"	15830	23240	150	94	96	25	98	102	29	8	3	0	109	109	26	99	102	25	25	7	0	-0.400	-0.200	0.973	0.825	3.966	54.227	0.000	156	492	6	8	Error	-4	10	-2	10	-50
4	5	9	"PFF1588"	"F6265_1"	16040	23250	140	365	325	156	94	99	30	82	79	0	728	679	391	99	103	28	83	82	0	0.431	0.398	0.386	0.436	2.138	0.363	0.826	156	495	900	811	-1.215	271	629	231	580	0
4	6	9	"PFF1595"	"F62846_1"	16220	23260	130	137	139	42	94	97	27	70	37	0	253	258	74	100	106	50	94	83	0	0.281	0.285	0.310	0.272	2.463	0.264	0.284	120	408	196	203	-1.831	43	153	45	158	0
4	7	9	"PFF1604"	"F63188_2"	16400	23250	130	317	304	128	100	107	64	82	72	0	891	779	368	101	129	152	85	78	0	0.275	0.301	0.297	0.302	1.884	0.293	0.708	120	403	1007	882	-1.864	217	790	204	678	0
4	8	9	"PFF1607"	"F63326_1"	16590	23230	150	109	113	34	101	108	60	8	0	0	126	134	76	102	128	143	1	1	0	0.333	0.375	0.776	0.785	4.139	0.209	0.133	156	482	32	44	-1.585	8	24	12	32	-50
4	9	9	"PFF1610"	"F63399_1"	16790	23250	130	532	487	272	100	103	33	82	78	0	1255	1066	640	101	110	48	90	83	0	0.374	0.401	0.418	0.405	1.712	0.384	0.855	120	484	1586	1352	-1.418	432	1154	387	965	0
4	10	9	"PFF1614"	"F63448_3"	16970	23270	120	126	135	56	96	100	28	50	30	0	151	141	47	99	101	17	70	60	0	0.577	0.929	0.905	0.837	3.169	1.630	0.175	120	455	82	81	-0.794	30	52	39	42	0
4	11	9	"PFF1654"	"F64738_1"	17160	23260	130	200	202	76	98	103	30	79	73	0	340	292	131	98	99	15	82	79	0	0.421	0.536	0.512	0.569	2.257	0.531	0.703	120	480	344	298	-1.246	102	242	104	194	0
4	12	9	"PFF1656"	"F64738_5"	17360	23240	130	140	142	49	101	105	34	53	27	0	196	181	71	99	103	22	74	67	0	0.402	0.500	0.587	0.552	2.771	0.585	0.323	120	508	136	123	-1.315	39	97	41	82	0
4	13	9	"PFF1659"	"F64888_1"	17580	23240	90	113	111	34	101	105	31	36	1	0	126	123	35	99	104	22	55	26	0	0.444	0.417	0.794	0.923	2.988	1.777	0.157	52	324	39	34	-1.170	12	27	10	24	0
4	14	9	"PFF1666"	"F65043_1"	17730	23250	130	448	424	209	95	97	25	88	85	0	422	401	166	95	98	23	90	86	0	1.080	1.075	1.086	1.058	1.906	1.127	0.821	120	479	680	635	0.110	353	327	329	306	0
4	15	9	"PFF1668"	"F65043_4"	17940	23240	140	314	304	118	97	99	27	90	87	0	302	288	96	97	100	21	94	89	0	1.059	1.084	1.044	1.038	1.735	1.158	0.769	156	498	422	398	0.082	217	205	207	191	0
4	16	9	"PFF1673"	"F65467_1"	18130	23250	140	143	147	61	100	102	28	61	32	0	161	154	44	100	102	18	77	65	0	0.705	0.870	0.940	0.889	2.716	1.535	0.258	156	499	104	101	-0.504	43	61	47	54	0
4	17	9	"PFI0337"	"I3634_1"	18330	23240	150	334	330	197	101	109	107	75	55	0	393	363	146	102	106	37	88	85	0	0.801	0.877	0.863	0.852	2.437	1.090	0.514	156	543	524	490	-0.321	233	291	229	261	0
4	18	9	"PFI0339"	"I3665_1"	18510	23250	140	127	518	2237	101	108	109	12	4	0	183	500	1704	100	105	39	73	53	0	0.313	1.043	0.541	0.490	2.774	1.394	0.877	156	523	109	817	-1.675	26	83	417	400	0
4	19	9	"PFI0341"	"I3767_1"	18710	23240	140	181	186	76	102	104	28	73	60	0	242	221	88	99	101	16	80	78	0	0.552	0.689	0.681	0.604	2.265	0.759	0.561	156	431	222	206	-0.856	79	143	84	122	0
4	20	9	"PFI0347"	"I398_3"	18870	23230	150	96	99	25	103	106	29	12	0	0	102	101	25	101	103	16	21	8	0	-7.000	100000.000	1.417	1.334	3.693	3.518	0.038	156	442	-6	-4	Error	-7	1	-4	0	-50
4	21	9	"PFI0352"	"I4167_1"	19080	23250	130	326	312	112	102	105	27	89	85	0	512	457	156	102	104	28	93	89	0	0.546	0.592	0.562	0.560	2.010	0.596	0.793	120	432	634	565	-0.872	224	410	210	355	0
4	22	9	"PFI0354"	"I4179_1"	19260	23240	140	408	393	103	102	103	27	98	98	0	291	293	71	99	101	24	98	97	0	1.594	1.500	1.517	1.503	1.532	1.579	0.764	156	674	498	485	0.672	306	192	291	194	0
4	1	10	"PFI0375"	"I4688_1"	15280	23440	150	164	161	48	93	96	26	78	62	0	185	180	45	95	97	17	89	87	0	0.789	0.800	0.812	0.768	2.219	0.958	0.426	156	707	161	153	-0.342	71	90	68	85	0
4	2	10	"PFI0378"	"I4719_5"	15460	23420	150	417	407	175	96	100	26	91	88	0	298	278	100	99	101	18	90	87	0	1.613	1.737	1.766	1.741	2.289	1.845	0.777	156	476	520	490	0.690	321	199	311	179	0
4	3	10	"PFI0380"	"I4730_1"	15630	23430	130	413	409	108	97	99	25	98	97	0	338	331	72	98	100	17	100	100	0	1.317	1.339	1.361	1.284	1.598	1.416	0.819	120	421	556	545	0.397	316	240	312	233	0
4	4	10	"PFI0383"	"I4780_1"	15820	23430	120	156	158	45	97	100	27	75	53	0	213	217	48	98	100	17	99	96	0	0.513	0.513	0.537	0.470	2.391	0.571	0.328	120	473	174	180	-0.963	59	115	61	119	0
4	5	10	"PFI0386"	"I4862_1"	16020	23430	120	651	617	191	96	98	27	99	96	0	635	604	142	97	99	16	100	100	0	1.032	1.028	0.984	0.958	1.478	1.069	0.907	120	480	1093	1028	0.045	555	538	521	507	0
4	6	10	"PFI0393"	"I4989_1"	16210	23420	130	1747	1579	432	93	95	25	100	100	0	1262	1161	283	97	100	25	100	100	0	1.420	1.397	1.411	1.383	1.249	1.421	0.940	120	473	2819	2550	0.506	1654	1165	1486	1064	0
4	7	10	"PFI0428"	"I601_1"	16400	23420	120	137	139	36	95	99	29	62	32	0	155	163	41	96	106	62	45	10	0	0.712	0.657	0.714	0.637	2.990	0.274	0.177	120	468	101	111	-0.490	42	59	44	67	0
4	8	10	"PFI0430"	"I6032_2"	16590	23430	120	275	281	73	95	98	26	98	97	0	697	694	131	96	99	25	100	100	0	0.300	0.311	0.301	0.293	1.567	0.305	0.767	120	498	781	784	-1.739	180	601	186	598	0
4	9	10	"PFI0434"	"I607_1"	16780	23420	120	179	179	49	94	97	25	87	71	0	340	340	73	95	97	15	99	99	0	0.347	0.347	0.352	0.299	2.226	0.328	0.527	120	476	330	330	-1.527	85	245	85	245	0
4	10	10	"PFI0439"	"I6174_2"	16960	23420	110	212	222	85	93	98	27	97	91	0	354	353	58	96	99	20	100	100	0	0.461	0.502	0.470	0.435	2.040	0.486	0.404	80	383	377	386	-1.116	119	258	129	257	0
4	11	10	"PFI0441"	"I6204_2"	17170	23420	150	99	115	51	97	102	31	23	14	0	100	111	38	97	99	21	23	13	0	0.667	1.286	1.556	1.715	4.202	2.599	0.094	156	535	5	32	-0.585	2	3	18	14	-50
4	12	10	"PFI0443"	"I6356_1"	17360	23420	150	98	102	39	98	102	32	13	1	0	95	100	26	96	100	21	10	3	0	0.000	1.000	2.091	1.969	3.687	21.839	0.004	156	541	-1	8	Error	0	-1	4	4	-50
4	13	10	"PFI0469"	"I7030_1"	17530	23420	130	134	137	35	98	99	29	58	28	0	149	154	33	96	100	22	90	61	0	0.679	0.672	0.744	0.666	2.914	1.187	0.189	120	505	89	97	-0.558	36	53	39	58	0
4	14	10	"PFI0471"	"I7085_1"	17740	23420	150	119	389	708	97	99	27	47	30	0	103	589	1316	96	98	16	40	29	0	3.143	0.592	1.084	1.125	4.430	0.519	0.847	156	521	29	785	1.652	22	7	292	493	-100
4	15	10	"PFI0473"	"I7097_2"	17910	23420	120	1222	1160	303	98	100	27	100	99	0	585	558	156	97	99	16	97	97	0	2.303	2.304	2.261	2.361	1.395	2.333	0.885	120	413	1612	1523	1.204	1124	488	1062	461	0
4	16	10	"PFI0475"	"I7106_1"	18120	23420	150	113	116	35	99	102	28	32	10	0	120	123	28	100	100	14	55	37	0	0.700	0.739	1.446	1.332	4.361	4.408	0.025	156	534	34	40	-0.515	14	20	17	23	-50
4	17	10	"PFI0481"	"I7243_1"	18300	23420	90	132	131	37	100	103	26	55	25	0	138	146	30	100	101	15	92	63	0	0.842	0.674	0.905	0.845	3.110	1.315	0.058	52	303	70	77	-0.248	32	38	31	46	0
4	18	10	"PFI0484"	"I7365_3"	18480	23420	120	138	143	39	95	97	25	70	40	0	300	291	69	97	98	15	99	98	0	0.212	0.247	0.239	0.235	2.525	0.219	0.279	120	436	246	242	-2.239	43	203	48	194	0
4	19	10	"PFJ0441"	"J490_1"	18680	23420	130	821	803	174	96	99	27	100	100	0	401	394	73	97	101	36	100	100	0	2.385	2.380	2.337	2.369	1.348	2.483	0.878	120	460	1029	1004	1.254	725	304	707	297	0
4	20	10	"PFJ0443"	"J504_1"	18870	23420	120	201	209	61	101	104	28	90	79	0	290	292	58	98	102	36	100	95	0	0.521	0.557	0.511	0.489	1.958	0.572	0.534	120	460	292	302	-0.941	100	192	108	194	0
4	21	10	"PFJ0445"	"J504_5"	19060	23410	140	186	195	68	101	104	28	80	69	0	203	200	58	99	102	27	83	78	0	0.817	0.931	0.870	0.888	2.369	0.929	0.400	156	508	189	195	-0.291	85	104	94	101	0
4	22	10	"PFJ0448"	"J50_1"	19250	23420	120	1522	1444	392	104	105	28	100	99	0	3471	3222	718	100	105	29	100	100	0	0.421	0.429	0.437	0.409	1.413	0.428	0.933	120	567	4789	4462	-1.249	1418	3371	1340	3122	0
4	1	11	"PFJ0450"	"J512_2"	15260	23620	110	1113	1101	207	92	96	26	100	100	0	2037	1990	449	98	101	21	100	100	0	0.527	0.533	0.522	0.539	1.276	0.508	0.924	80	507	2960	2901	-0.925	1021	1939	1009	1892	0
4	2	11	"PFJ0452"	"J53_1"	15460	23620	90	125	130	34	98	100	26	51	21	0	155	169	55	99	100	17	90	71	0	0.482	0.457	0.640	0.566	3.263	0.546	0.077	52	382	83	102	-1.052	27	56	32	70	0
4	3	11	"PFJ0477"	"J53_50"	15640	23620	130	429	425	96	96	99	25	100	100	0	271	267	44	97	98	15	100	100	0	1.914	1.935	1.841	1.902	1.427	2.157	0.799	120	588	507	499	0.936	333	174	329	170	0
4	4	11	"PFJ0479"	"J53_52"	15840	23620	120	271	269	79	94	100	58	95	78	0	380	375	87	96	98	18	100	100	0	0.623	0.627	0.622	0.571	1.727	0.638	0.752	120	483	461	454	-0.682	177	284	175	279	0
4	5	11	"PFJ0483"	"J53_56"	16020	23620	120	300	292	83	94	99	59	93	84	0	1182	1100	321	97	99	19	100	100	0	0.190	0.197	0.200	0.193	1.612	0.189	0.802	120	482	1291	1201	-2.397	206	1085	198	1003	0
4	6	11	"PFJ0485"	"J53_60"	16210	23620	120	223	227	61	93	95	24	97	92	0	378	368	83	97	98	18	100	100	0	0.463	0.494	0.481	0.465	1.650	0.499	0.736	120	494	411	405	-1.112	130	281	134	271	0
4	7	11	"PFJ0488"	"J541_1"	16400	23620	130	302	292	77	93	97	28	96	93	0	304	297	60	95	98	24	99	98	0	1.000	0.985	0.950	0.913	1.701	1.047	0.761	120	526	418	401	0.000	209	209	199	202	0
4	8	11	"PFJ0490"	"J541_4"	16590	23620	120	190	191	53	94	96	26	87	78	0	324	328	61	95	97	24	100	100	0	0.419	0.416	0.430	0.365	2.139	0.414	0.547	120	503	325	330	-1.254	96	229	97	233	0
4	9	11	"PFJ0511"	"J58_3"	16780	23620	120	371	367	104	93	95	24	99	98	0	630	586	142	94	96	13	100	99	0	0.519	0.557	0.544	0.535	1.773	0.555	0.829	120	512	814	766	-0.947	278	536	274	492	0
4	10	11	"PFJ0515"	"J6186_1"	16980	23610	150	110	115	39	93	95	24	44	21	0	119	128	33	97	98	18	58	34	0	0.773	0.710	1.074	1.156	4.184	6.136	0.021	156	684	39	53	-0.372	17	22	22	31	-50
4	11	11	"PFJ0518"	"J634_1"	17170	23610	130	1391	1308	348	94	96	26	100	100	0	4579	4206	957	97	98	17	100	100	0	0.289	0.295	0.300	0.291	1.312	0.294	0.948	120	552	5779	5323	-1.789	1297	4482	1214	4109	0
4	12	11	"PFJ0520"	"J63_1"	17350	23610	110	122	125	34	96	97	25	51	23	0	161	161	29	95	97	18	97	85	0	0.394	0.439	0.534	0.464	3.067	0.683	0.089	80	442	92	95	-1.344	26	66	29	66	0
4	13	11	"PFJ0522"	"J63_4"	17550	23610	150	109	322	440	96	97	23	42	35	0	101	182	181	95	97	20	33	25	0	2.167	2.598	1.841	2.096	3.817	2.693	0.755	156	613	19	313	1.115	13	6	226	87	-50
4	14	11	"PFJ0525"	"J647_1"	17750	23610	130	156	161	58	96	99	25	70	54	0	263	241	90	96	99	20	85	82	0	0.359	0.448	0.489	0.404	2.427	0.442	0.442	120	487	227	210	-1.477	60	167	65	145	0
4	15	11	"PFJ0544"	"J687_1"	17930	23620	140	118	134	133	97	101	28	39	15	0	166	190	213	99	102	23	76	66	0	0.313	0.407	0.438	0.473	3.142	0.609	0.777	156	534	88	128	-1.674	21	67	37	91	0
4	16	11	"PFJ0548"	"J697_2"	18120	23600	120	137	140	43	97	101	28	64	40	0	171	166	53	101	107	29	72	55	0	0.571	0.662	0.756	0.738	2.713	0.631	0.265	120	461	110	108	-0.807	40	70	43	65	0
4	17	11	"PFJ0552"	"J69_1"	18310	23600	130	141	150	59	99	103	29	65	37	0	231	217	75	101	109	35	80	71	0	0.323	0.440	0.394	0.425	2.507	0.467	0.367	120	595	172	167	-1.630	42	130	51	116	0
4	18	11	"PFJ0555"	"J6_12"	18510	23600	120	178	171	59	98	107	64	56	14	0	201	195	66	99	107	40	72	66	0	0.784	0.760	0.821	0.877	2.657	0.880	0.538	120	507	182	169	-0.350	80	102	73	96	0
4	19	11	"PFJ0559"	"J6_6"	18690	23600	120	566	499	265	99	115	85	79	73	0	381	341	165	99	115	74	77	65	0	1.656	1.653	1.631	1.630	2.344	1.634	0.799	120	514	749	642	0.728	467	282	400	242	0
4	20	11	"PFJ0565"	"J71_1"	18880	23610	100	131	139	51	102	105	26	52	32	0	139	144	34	102	106	39	47	17	0	0.784	0.881	0.965	0.971	2.786	1.682	0.180	80	402	66	79	-0.351	29	37	37	42	0
4	21	11	"PFK0726"	"Ks17_16"	19070	23600	130	285	268	116	102	109	45	77	70	0	761	651	355	101	127	133	76	70	0	0.277	0.302	0.299	0.309	2.064	0.285	0.765	120	589	843	716	-1.851	183	660	166	550	0
4	22	11	"PFK0728"	"Ks1832_1"	19260	23640	110	121	129	43	104	107	33	41	16	0	132	134	40	101	108	51	36	2	0	0.548	0.758	0.870	1.038	2.439	1.340	0.140	80	504	48	58	-0.867	17	31	25	33	0
4	1	12	"PFK0730"	"Ks186_1"	15270	23810	130	793	701	405	93	104	66	80	76	0	474	405	224	101	107	43	79	74	0	1.877	2.000	1.938	1.875	2.047	2.021	0.884	120	697	1073	912	0.908	700	373	608	304	0
4	2	12	"PFK0733"	"Ks186_9"	15460	23840	100	134	144	56	95	99	29	57	38	0	140	128	49	99	101	16	60	53	0	0.951	1.690	1.101	1.178	2.530	1.567	0.429	80	440	80	78	-0.072	39	41	49	29	0
4	3	12	"PFK0735"	"Ks187_4"	15660	23810	120	137	135	47	93	96	29	59	32	0	185	172	65	97	100	18	78	75	0	0.500	0.560	0.560	0.533	2.310	0.615	0.408	120	504	132	117	-1.000	44	88	42	75	0
4	4	12	"PFK0737"	"Ks187_7"	15840	23800	120	180	173	60	97	104	60	57	27	0	185	173	58	97	102	24	83	78	0	0.943	1.000	0.846	0.819	2.411	2.103	0.262	120	501	171	152	-0.084	83	88	76	76	0
4	5	12	"PFK0762"	"Ks210_15"	16040	23810	130	114	117	31	96	100	57	11	0	0	119	117	37	98	100	19	50	32	0	0.857	1.105	0.923	0.889	3.535	1.893	0.066	120	536	39	40	-0.222	18	21	21	19	0
4	6	12	"PFK0765"	"Ks210_4"	16230	23810	140	109	251	1134	94	96	26	42	24	0	126	135	97	98	98	14	64	48	0	0.536	4.243	0.962	1.008	3.924	16.147	0.463	156	507	43	194	-0.900	15	28	157	37	0
4	7	12	"PFK0768"	"Ks220_1"	16410	23810	150	96	100	32	94	97	26	17	5	0	110	112	36	98	100	18	37	12	0	0.167	0.429	1.107	0.958	4.053	2.532	0.034	156	551	14	20	-2.585	2	12	6	14	-50
4	8	12	"PFK0770"	"Ks220_7"	16600	23800	110	109	115	40	96	100	27	36	17	0	150	145	61	98	102	20	68	58	0	0.250	0.404	0.617	0.561	2.414	0.504	0.169	80	446	65	66	-2.000	13	52	19	47	0
4	9	12	"PFK0781"	"Ks222_1"	16790	23810	130	186	183	67	98	104	36	74	56	0	373	326	153	100	115	68	75	70	0	0.322	0.376	0.421	0.416	2.637	0.370	0.619	120	554	361	311	-1.633	88	273	85	226	0
4	10	12	"PFK0784"	"Ks225_10"	16970	23820	130	117	124	42	96	99	30	42	19	0	203	193	70	100	110	50	79	51	0	0.204	0.301	0.352	0.362	3.127	0.310	0.171	120	544	124	121	-2.294	21	103	28	93	0
4	11	12	"PFK0806"	"Ks245_1"	17170	23810	110	115	124	43	94	96	24	45	35	0	143	132	48	99	101	20	63	52	0	0.477	0.909	0.907	0.901	3.151	1.012	0.240	80	458	65	63	-1.067	21	44	30	33	0
4	12	12	"PFK0808"	"Ks245_4"	17370	23830	160	125	129	39	94	96	25	54	32	0	153	147	51	97	99	17	74	66	0	0.554	0.700	0.696	0.564	3.341	0.750	0.248	208	609	87	85	-0.853	31	56	35	50	0
4	13	12	"PFK0810"	"Ks248_3"	17550	23810	140	124	143	132	96	98	31	44	17	0	178	200	162	96	101	25	82	73	0	0.341	0.452	0.426	0.433	3.016	0.628	0.232	156	437	110	151	-1.550	28	82	47	104	0
4	14	12	"PFK0813"	"Ks249_3"	17740	23810	120	140	141	45	96	102	41	51	21	0	180	169	58	98	107	51	70	32	0	0.537	0.634	0.647	0.584	2.459	0.829	0.263	120	447	126	116	-0.898	44	82	45	71	0
4	15	12	"PFK0819"	"Ks259_1"	17930	23800	120	398	364	161	95	110	64	83	75	0	571	514	249	99	123	102	79	78	0	0.642	0.648	0.680	0.645	2.118	0.609	0.821	120	465	775	684	-0.639	303	472	269	415	0
4	16	12	"PFK0823"	"Ks259_6"	18120	23800	130	236	229	95	100	108	44	78	63	0	336	303	126	101	118	62	80	75	0	0.579	0.639	0.650	0.628	2.183	0.688	0.660	120	550	371	331	-0.789	136	235	129	202	0
4	17	12	"PFK0843"	"Ks26_1"	18310	23820	150	124	130	50	101	107	39	33	10	0	180	174	72	102	117	54	65	21	0	0.295	0.403	0.493	0.457	2.660	0.463	0.245	156	699	101	101	-1.762	23	78	29	72	0
4	18	12	"PFK0845"	"Ks26_11"	18500	23810	120	191	191	70	102	105	36	76	57	0	361	322	132	101	113	50	80	79	0	0.342	0.403	0.392	0.395	2.207	0.411	0.539	120	495	349	310	-1.547	89	260	89	221	0
4	19	12	"PFK0847"	"Ks26_15"	18690	23810	120	123	125	35	102	117	87	7	0	0	209	198	60	100	116	72	73	17	0	0.193	0.235	0.313	0.314	3.387	0.581	0.300	120	493	130	121	-2.376	21	109	23	98	0
4	20	12	"PFK0850"	"Ks26_2"	18880	23800	150	99	102	26	101	114	72	1	0	0	111	115	28	102	128	128	0	0	0	-0.222	0.077	1.065	1.076	4.264	0.573	0.476	156	612	7	14	Error	-2	9	1	13	-50
4	21	12	"PFK0853"	"Ks26_24"	19070	23800	120	151	153	46	100	111	50	50	15	0	225	218	85	102	140	147	40	0	0	0.415	0.457	0.515	0.473	2.443	0.286	0.491	120	493	174	169	-1.270	51	123	53	116	0
4	22	12	"PFK0856"	"Ks26_5"	19260	23800	120	128	130	44	101	104	27	47	20	0	221	208	75	101	109	41	79	65	0	0.225	0.271	0.369	0.387	3.041	0.270	0.194	120	561	147	136	-2.152	27	120	29	107	0
4	1	13	"PFL0017"	"L1_32"	15270	24000	120	144	151	55	94	104	70	40	9	0	218	219	144	100	109	50	73	59	0	0.424	0.479	0.554	0.452	2.475	0.717	0.362	120	604	168	176	-1.239	50	118	57	119	0
4	2	13	"PFL0021"	"L1_42"	15460	24010	130	539	473	265	92	99	41	83	78	0	525	442	244	99	106	43	79	75	0	1.049	1.111	1.070	1.117	2.022	1.092	0.884	120	527	873	724	0.069	447	426	381	343	0
4	3	13	"PFL0023"	"L1_45"	15650	24000	150	107	115	35	94	104	81	5	0	0	112	110	29	99	117	203	0	0	0	1.000	1.909	1.273	1.062	4.123	0.362	0.816	156	637	26	32	0.000	13	13	21	11	-50
4	4	13	"PFL0026"	"L1_48"	15830	23990	110	116	124	45	97	107	89	6	1	0	133	124	44	100	123	234	0	0	0	0.576	1.125	0.888	0.983	3.033	0.359	0.838	80	473	52	51	-0.796	19	33	27	24	0
4	5	13	"PFL0028"	"L1_52"	16030	24000	120	112	117	39	96	97	28	37	15	0	160	151	57	97	101	22	74	65	0	0.254	0.389	0.545	0.452	3.183	0.566	0.189	120	537	79	75	-1.977	16	63	21	54	0
4	6	13	"PFL0030"	"L1_56"	16220	24000	120	121	125	35	93	95	28	50	24	0	185	170	66	98	102	27	75	67	0	0.322	0.444	0.468	0.402	2.540	0.412	0.231	120	455	115	104	-1.636	28	87	32	72	0
4	7	13	"PFL0048"	"L1_89"	16420	24010	170	150	152	53	94	98	27	71	50	0	180	174	64	99	103	25	78	68	0	0.691	0.773	0.772	0.641	2.417	0.827	0.456	208	702	137	133	-0.532	56	81	58	75	0
4	8	13	"PFL0052"	"L1_94"	16630	24000	120	185	191	80	98	105	36	75	55	0	452	406	172	98	109	51	92	84	0	0.246	0.302	0.303	0.280	2.353	0.311	0.563	120	551	441	401	-2.025	87	354	93	308	0
4	9	13	"PFL0055"	"L1_97"	16810	23990	110	281	254	114	101	113	47	76	66	0	431	372	175	101	129	93	76	67	0	0.545	0.565	0.632	0.632	1.758	0.550	0.752	80	456	510	424	-0.874	180	330	153	271	0
4	10	13	"PFL0057"	"L1_99"	17010	23990	120	151	168	65	98	101	29	73	46	0	189	185	60	101	105	28	79	67	0	0.602	0.833	0.800	0.768	3.176	0.877	0.284	120	506	141	154	-0.732	53	88	70	84	0
4	11	13	"PFL0059"	"L2_10"	17200	23990	120	137	145	48	96	99	30	61	40	0	254	234	85	99	101	16	85	84	0	0.265	0.363	0.370	0.335	2.909	0.348	0.293	120	481	196	184	-1.919	41	155	49	135	0
4	12	13	"PFL0061"	"L2_104"	17390	23990	120	202	202	74	91	94	27	86	75	0	384	361	148	97	100	28	88	86	0	0.387	0.420	0.416	0.413	2.270	0.379	0.653	120	406	398	375	-1.370	111	287	111	264	0
4	13	13	"PFL0082"	"L2_146"	17570	23980	130	429	414	177	93	99	39	89	85	0	564	482	226	96	109	62	87	84	0	0.718	0.832	0.832	0.863	1.793	0.775	0.806	120	395	804	707	-0.478	336	468	321	386	0
4	14	13	"PFL0084"	"L2_148"	17740	23990	150	95	97	23	98	108	58	1	0	0	100	101	21	98	122	97	0	0	0	-1.500	-0.333	1.494	1.426	3.326	1.251	0.040	156	522	-1	2	Error	-3	2	-1	3	-50
4	15	13	"PFL0086"	"L2_15"	17950	23990	130	520	485	181	97	111	65	90	86	0	806	710	260	99	127	105	90	86	0	0.598	0.635	0.642	0.647	1.439	0.614	0.862	120	564	1130	999	-0.741	423	707	388	611	0
4	16	13	"PFL0089"	"L2_154"	18120	23990	100	106	123	87	101	109	47	11	8	0	132	136	38	99	114	58	26	2	0	0.152	0.595	0.700	0.740	4.669	2.022	0.210	80	399	38	59	-2.722	5	33	22	37	0
4	17	13	"PFL0091"	"L2_158"	18320	24010	110	111	115	29	93	97	26	42	15	0	132	133	38	97	98	15	67	56	0	0.514	0.611	0.528	0.601	4.586	2.216	0.036	80	461	53	58	-0.959	18	35	22	36	0
4	18	13	"PFL0098"	"L2_172"	18510	23990	120	248	237	101	98	103	36	78	71	0	297	280	112	100	113	57	77	72	0	0.761	0.772	0.731	0.727	2.233	0.750	0.616	120	534	347	319	-0.393	150	197	139	180	0
4	19	13	"PFL0119"	"L2_203"	18710	23990	130	543	519	213	101	108	47	88	87	0	916	784	360	100	117	94	90	84	0	0.542	0.611	0.618	0.595	1.737	0.570	0.867	120	533	1258	1102	-0.885	442	816	418	684	0
4	20	13	"PFL0123"	"L2_210"	18900	23990	130	158	163	49	101	109	60	46	14	0	183	179	44	100	117	108	21	0	0	0.687	0.785	0.764	0.720	2.550	0.522	0.495	120	487	140	141	-0.542	57	83	62	79	0
4	21	13	"PFL0127"	"L2_216"	19070	23990	120	311	297	129	100	107	44	85	80	0	640	553	253	101	122	97	83	77	0	0.391	0.436	0.437	0.470	2.200	0.394	0.695	120	518	750	649	-1.353	211	539	197	452	0
4	22	13	"PFL0129"	"L2_220"	19290	23990	120	422	388	149	105	110	42	91	83	0	583	504	194	102	109	41	90	89	0	0.659	0.704	0.690	0.721	2.055	0.697	0.780	120	601	798	685	-0.602	317	481	283	402	0
4	1	14	"PFL0131"	"L2_226"	15270	24200	110	107	113	32	95	96	26	35	15	0	150	142	45	97	103	28	68	42	0	0.226	0.400	0.588	0.501	3.935	0.557	0.070	80	541	65	63	-2.143	12	53	18	45	0
4	2	14	"PFL0133"	"L2_23"	15480	24200	130	129	132	39	96	101	38	42	15	0	162	157	53	97	104	41	70	32	0	0.508	0.600	0.587	0.619	2.790	0.704	0.387	120	666	98	96	-0.978	33	65	36	60	0
4	3	14	"PFM0391"	"M35930_11"	15680	24200	130	184	186	61	92	101	84	55	12	0	265	251	97	96	113	223	25	0	0	0.544	0.606	0.569	0.562	2.409	0.580	0.595	120	518	261	249	-0.877	92	169	94	155	0
4	4	14	"PFM0393"	"M35930_13"	15870	24190	110	134	134	32	95	98	25	60	35	0	176	169	57	98	103	25	73	63	0	0.500	0.549	0.540	0.523	3.145	0.518	0.330	80	485	117	110	-1.000	39	78	39	71	0
4	5	14	"PFM0395"	"M35930_4"	16060	24190	120	234	235	82	94	96	26	90	84	0	362	336	129	95	100	25	90	89	0	0.524	0.585	0.592	0.595	1.923	0.560	0.726	120	490	407	382	-0.931	140	267	141	241	0
4	6	14	"PFM0398"	"M35930_8"	16250	24190	120	731	696	326	93	96	26	94	91	0	318	309	125	95	100	26	91	85	0	2.861	2.818	2.702	2.697	2.011	2.961	0.813	120	478	861	817	1.517	638	223	603	214	0
4	7	14	"PFM0400"	"M35935_1"	16440	24190	110	122	128	39	95	97	26	52	26	0	156	153	46	96	96	16	78	71	0	0.450	0.579	0.644	0.640	2.760	0.776	0.181	80	452	87	90	-1.152	27	60	33	57	0
4	8	14	"PFM0406"	"M364_1"	16630	24190	110	111	119	36	96	98	25	41	23	0	168	158	60	94	96	17	73	66	0	0.203	0.359	0.525	0.425	2.798	0.383	0.146	80	474	89	87	-2.303	15	74	23	64	0
4	9	14	"PFM0424"	"M36950_1"	16820	24190	130	110	117	37	98	104	37	30	7	0	186	185	64	97	106	53	74	38	0	0.135	0.216	0.354	0.308	3.565	0.389	0.351	120	644	101	107	-2.891	12	89	19	88	0
4	10	14	"PFM0426"	"M3696_3"	17020	24180	130	145	153	42	96	100	29	71	43	0	216	213	80	97	100	17	87	82	0	0.412	0.491	0.539	0.464	2.386	0.481	0.394	120	580	168	173	-1.280	49	119	57	116	0
4	11	14	"PFM0431"	"M37116_3"	17200	24190	120	1621	1735	1206	95	99	32	95	94	0	4626	4722	3027	99	100	16	100	100	0	0.337	0.355	0.348	0.309	1.939	0.357	0.903	120	522	6053	6263	-1.569	1526	4527	1640	4623	0
4	12	14	"PFM0433"	"M37145_2"	17370	24200	120	638	604	318	91	95	26	95	90	0	490	493	239	98	99	17	93	92	0	1.395	1.299	1.306	1.294	1.693	1.330	0.870	120	547	939	908	0.481	547	392	513	395	0
4	13	14	"PFM0435"	"M37197_1"	17580	24190	120	103	104	31	92	97	31	25	5	0	189	182	55	97	104	54	75	36	0	0.120	0.141	0.321	0.286	2.867	0.205	0.086	120	519	103	97	-3.064	11	92	12	85	0
4	14	14	"PFM0438"	"M37465_1"	17750	24180	150	96	98	25	96	101	38	8	0	0	106	104	23	96	107	61	1	0	0	0.000	0.250	0.947	0.945	3.614	9.652	0.006	156	667	10	10	Error	0	10	2	8	-50
4	15	14	"PFM0452"	"M37794_2"	17940	24180	110	253	233	100	97	105	50	75	56	0	326	289	133	96	116	77	77	62	0	0.678	0.705	0.725	0.696	1.830	0.658	0.704	80	466	386	329	-0.560	156	230	136	193	0
4	16	14	"PFM0454"	"M37794_6"	18130	24180	150	102	103	29	97	104	42	10	1	0	109	111	24	97	108	57	3	0	0	0.417	0.429	0.974	0.919	3.620	3.919	0.018	156	749	17	20	-1.263	5	12	6	14	-50
4	17	14	"PFM0457"	"M37914_2"	18340	24190	120	136	139	43	94	101	51	40	7	0	285	280	114	96	100	30	88	83	0	0.222	0.245	0.244	0.266	2.892	0.193	0.253	120	515	231	229	-2.170	42	189	45	184	0
4	18	14	"PFM0459"	"M38113_2"	18510	24180	110	679	636	323	100	118	98	83	82	0	284	287	128	98	111	60	78	68	0	3.113	2.836	2.890	2.566	2.326	2.750	0.800	80	490	765	725	1.638	579	186	536	189	0
4	19	14	"PFM0461"	"M38127_1"	18720	24180	120	126	133	44	102	111	64	17	4	0	169	175	65	99	114	92	30	2	0	0.343	0.408	0.476	0.457	2.730	0.373	0.360	120	575	94	107	-1.544	24	70	31	76	0
4	20	14	"PFM0464"	"M38218_2"	18910	24180	130	1910	1627	806	102	106	33	97	95	0	1492	1256	576	101	110	62	98	94	0	1.300	1.320	1.316	1.213	1.892	1.336	0.905	120	519	3199	2680	0.378	1808	1391	1525	1155	0
4	21	14	"PFM0486"	"M38941_8"	19080	24190	130	158	160	53	104	111	51	50	17	0	182	175	48	100	115	88	40	0	0	0.659	0.747	0.798	0.748	2.235	0.431	0.300	120	582	136	131	-0.603	54	82	56	75	0
4	22	14	"PFM0489"	"M39036_2"	19290	24180	120	162	170	49	105	111	42	65	30	0	141	140	29	99	101	22	78	47	0	1.357	1.585	1.322	1.398	2.457	2.373	0.197	120	615	99	106	0.441	57	42	65	41	0
4	1	15	"PFM0494"	"M39668_5"	15300	24390	120	134	137	53	93	96	26	58	40	0	209	196	65	96	99	21	85	78	0	0.363	0.440	0.500	0.474	2.760	0.462	0.267	120	602	154	144	-1.463	41	113	44	100	0
4	2	15	"PFM0503"	"M40983_1"	15470	24420	100	107	109	32	95	98	26	27	12	0	128	125	36	97	100	19	66	42	0	0.387	0.500	0.553	0.635	3.383	1.414	0.064	80	433	43	42	-1.369	12	31	14	28	0
4	3	15	"PFM0505"	"M40983_3"	15700	24360	150	108	109	32	94	97	27	31	13	0	110	111	27	97	102	28	30	6	0	1.077	1.071	0.921	1.121	3.842	3.017	0.046	156	611	27	29	0.107	14	13	15	14	-50
4	4	15	"PFM0508"	"M41041_1"	15870	24380	120	251	250	89	91	94	27	90	86	0	315	284	105	95	101	31	90	84	0	0.727	0.841	0.852	0.851	1.837	0.862	0.743	120	397	380	348	-0.459	160	220	159	189	0
4	5	15	"PFN0062"	"N128_62"	16040	24380	150	95	99	28	92	96	26	19	7	0	95	99	22	94	99	27	15	3	0	3.000	1.400	1.500	1.573	4.548	5.361	0.025	156	557	4	12	1.585	3	1	7	5	-50
4	6	15	"PFN0064"	"N128_64"	16230	24380	150	92	95	27	92	96	26	19	6	0	101	100	22	94	96	15	35	13	0	0.000	0.500	1.462	1.347	4.368	19.371	0.002	156	627	7	9	Error	0	7	3	6	-50
4	7	15	"PFN0066"	"N128_68"	16440	24390	110	217	233	140	96	99	27	87	75	0	228	221	88	96	97	15	82	81	0	0.917	1.096	0.951	0.986	2.043	1.436	0.463	80	471	253	262	-0.126	121	132	137	125	0
4	8	15	"PFN0069"	"N128_71"	16630	24380	120	260	251	93	96	100	45	85	75	0	164	163	54	96	97	15	83	75	0	2.412	2.313	2.115	2.228	2.211	2.693	0.510	120	559	232	222	1.270	164	68	155	67	0
4	9	15	"PFN0071"	"N128_73"	16810	24390	120	109	113	40	96	102	47	21	3	0	138	133	34	98	99	14	74	57	0	0.325	0.486	1.000	0.810	3.389	7.563	0.044	120	559	53	52	-1.621	13	40	17	35	0
4	10	15	"PFN0074"	"N128_76"	17010	24390	120	147	148	50	99	104	34	60	30	0	202	193	67	99	101	18	85	75	0	0.466	0.521	0.573	0.520	2.720	0.592	0.318	120	598	151	143	-1.102	48	103	49	94	0
4	11	15	"PFN0092"	"N129_12"	17200	24400	80	112	116	40	99	102	32	28	11	0	132	141	48	98	100	15	63	53	0	0.382	0.395	0.682	0.872	5.220	15.640	0.021	52	307	47	60	-1.387	13	34	17	43	0
4	12	15	"PFN0094"	"N129_14"	17370	24390	110	183	189	67	96	99	26	85	71	0	315	303	116	98	100	17	91	88	0	0.401	0.454	0.476	0.453	1.921	0.441	0.569	80	482	304	298	-1.319	87	217	93	205	0
4	13	15	"PFN0096"	"N129_17"	17560	24380	100	283	286	108	94	97	26	88	88	0	176	175	60	98	99	15	85	77	0	2.423	2.494	2.237	2.326	2.378	2.576	0.579	80	478	267	269	1.277	189	78	192	77	0
4	14	15	"PFN0098"	"N129_22"	17760	24390	100	615	651	391	99	101	24	92	91	0	744	747	404	97	98	15	95	91	0	0.798	0.849	0.887	0.837	2.222	0.886	0.824	80	479	1163	1202	-0.326	516	647	552	650	0
4	15	15	"PFN0100"	"N129_33"	17950	24390	110	1165	1142	551	98	106	44	96	93	0	488	473	209	97	109	55	88	83	0	2.729	2.777	2.840	2.811	1.633	2.831	0.866	80	557	1458	1420	1.448	1067	391	1044	376	0
4	16	15	"PFN0102"	"N129_38"	18150	24380	100	126	127	33	96	99	28	52	17	0	134	132	30	96	99	20	70	42	0	0.789	0.861	0.993	0.863	3.271	1.724	0.041	80	462	68	67	-0.341	30	38	31	36	0
4	17	15	"PFN0119"	"N130_21"	18340	24380	120	114	118	39	97	99	25	40	15	0	139	143	30	98	100	19	82	54	0	0.415	0.467	0.636	0.633	3.125	1.698	0.053	120	513	58	66	-1.270	17	41	21	45	0
4	18	15	"PFN0121"	"N130_25"	18510	24390	110	117	121	36	99	113	88	2	0	0	173	176	47	99	107	51	70	30	0	0.243	0.286	0.396	0.367	2.581	0.424	0.156	80	466	92	99	-2.040	18	74	22	77	0
4	19	15	"PFN0124"	"N130_29"	18710	24390	120	292	280	106	102	106	29	85	81	0	239	243	87	100	102	18	93	87	0	1.367	1.245	1.308	1.213	2.173	1.286	0.717	120	575	329	321	0.451	190	139	178	143	0
4	20	15	"PFN0127"	"N130_35"	18910	24380	120	115	117	33	102	105	29	30	10	0	161	162	41	100	104	24	79	63	0	0.213	0.242	0.441	0.471	3.386	0.396	0.074	120	566	74	77	-2.230	13	61	15	62	0
4	21	15	"PFN0130"	"N130_4"	19100	24380	110	732	695	347	102	111	73	88	85	0	913	952	528	100	123	304	78	62	0	0.775	0.696	0.723	0.728	1.730	0.633	0.837	80	505	1443	1445	-0.368	630	813	593	852	0
4	22	15	"PFN0132"	"N130_41"	19290	24370	110	141	150	56	102	107	33	51	27	0	185	185	46	98	103	30	86	77	0	0.448	0.552	0.563	0.534	2.867	0.651	0.259	80	545	126	135	-1.158	39	87	48	87	0
4	1	16	"PFN0149"	"N131_17"	15280	24580	120	285	282	118	93	97	32	88	81	0	224	219	87	96	99	22	82	77	0	1.500	1.537	1.483	1.485	2.016	1.528	0.711	120	616	320	312	0.585	192	128	189	123	0
4	2	16	"PFN0153"	"N131_27"	15490	24590	120	240	239	98	93	94	24	85	80	0	481	454	198	97	98	15	94	92	0	0.383	0.409	0.421	0.418	1.858	0.410	0.773	120	453	531	503	-1.385	147	384	146	357	0
4	3	16	"PFN0155"	"N131_4"	15660	24570	150	95	98	26	93	95	26	17	3	0	100	101	20	97	99	20	17	3	0	0.667	1.250	1.286	1.491	4.235	6.670	0.017	156	591	5	9	-0.585	2	3	5	4	-50
4	4	16	"PFN0157"	"N131_5"	15850	24570	150	96	99	25	93	99	43	8	0	0	97	97	19	96	102	55	1	0	0	3.000	6.000	1.401	1.310	3.554	1.612	0.082	156	622	4	7	1.585	3	1	6	1	-50
4	5	16	"PFN0159"	"N131_52"	16040	24580	120	1008	913	522	93	105	74	88	85	0	847	831	469	96	110	97	82	80	0	1.218	1.116	1.119	1.137	2.059	1.081	0.908	120	499	1666	1555	0.285	915	751	820	735	0
4	6	16	"PFN0164"	"N132_101"	16240	24590	140	270	255	101	96	104	67	78	59	0	609	540	251	98	108	84	86	80	0	0.341	0.360	0.354	0.412	2.398	0.336	0.724	156	562	685	601	-1.554	174	511	159	442	0
4	7	16	"PFN0559"	"N143_59"	16420	24570	150	97	99	26	98	104	92	0	0	0	97	98	16	98	100	18	14	1	0	1.000	100000.000	1.571	1.818	3.854	11.308	0.005	156	622	-2	1	0.000	-1	-1	1	0	-50
4	8	16	"PFN0564"	"N143_71"	16630	24580	110	191	198	87	98	105	100	47	16	0	396	378	198	99	100	16	86	81	0	0.313	0.358	0.372	0.349	2.379	0.369	0.649	80	527	390	379	-1.675	93	297	100	279	0
4	9	16	"PFN0566"	"N143_9"	16820	24590	90	101	105	33	101	102	28	19	5	0	111	120	37	101	103	25	40	21	0	0.000	0.211	0.863	0.807	3.227	1.413	0.063	52	371	10	23	Error	0	10	4	19	0
4	10	16	"PFN0576"	"N145_12"	17000	24580	110	804	794	458	100	104	36	90	86	0	796	754	421	103	105	20	87	86	0	1.016	1.066	1.041	1.133	1.969	1.080	0.881	80	491	1397	1345	0.023	704	693	694	651	0
4	11	16	"PFN0578"	"N145_20"	17200	24580	120	2192	1969	1109	99	103	33	97	94	0	757	731	368	101	104	25	95	93	0	3.191	2.968	2.952	2.883	2.138	3.149	0.884	120	556	2749	2500	1.674	2093	656	1870	630	0
4	12	16	"PFN0580"	"N145_23"	17390	24580	120	14642	15165	9257	99	105	51	100	100	0	19073	18845	11698	104	109	39	100	100	0	0.767	0.804	0.764	0.750	1.837	0.790	0.902	120	526	33512	33807	-0.383	14543	18969	15066	18741	0
4	13	16	"PFN0603"	"N147_10"	17580	24580	110	173	173	67	96	99	25	68	62	0	224	213	77	105	107	17	83	82	0	0.647	0.713	0.690	0.644	2.279	0.811	0.449	80	503	196	185	-0.628	77	119	77	108	0
4	14	16	"PFN0605"	"N147_13"	17770	24580	110	593	535	267	97	100	24	91	88	0	530	509	223	102	103	16	93	92	0	1.159	1.076	1.099	1.036	1.975	1.136	0.808	80	466	924	845	0.213	496	428	438	407	0
4	15	16	"PFN0610"	"N147_2"	17940	24580	110	227	239	113	99	101	28	83	72	0	293	302	149	101	102	15	87	83	0	0.667	0.697	0.692	0.755	2.089	0.701	0.667	80	456	320	341	-0.585	128	192	140	201	0
4	16	16	"PFN0612"	"N147_24"	18150	24580	110	105	107	31	98	101	26	25	11	0	135	138	43	101	101	15	67	57	0	0.206	0.243	0.610	0.595	3.120	0.549	0.017	80	507	41	46	-2.280	7	34	9	37	0
4	17	16	"PFN0615"	"N147_4"	18340	24570	120	225	221	82	99	101	25	87	80	0	238	227	78	100	101	17	88	84	0	0.913	0.961	0.941	0.980	2.000	0.983	0.642	120	543	264	249	-0.131	126	138	122	127	0
4	18	16	"PFN0617"	"N148_1"	18530	24570	130	130	138	41	101	103	32	46	25	0	171	165	47	99	102	17	84	75	0	0.403	0.561	0.689	0.569	3.444	0.740	0.142	120	551	101	103	-1.312	29	72	37	66	0
4	19	16	"PFN0640"	"N149_7"	18720	24580	130	142	143	40	104	108	37	50	15	0	157	153	42	102	104	16	80	71	0	0.691	0.765	0.748	0.727	2.756	1.881	0.144	120	571	93	90	-0.533	38	55	39	51	0
4	20	16	"PFN0642"	"N150_10"	18910	24570	110	180	195	71	102	105	31	77	62	0	390	374	135	102	104	16	97	95	0	0.271	0.342	0.326	0.319	2.146	0.355	0.548	80	478	366	365	-1.885	78	288	93	272	0
4	21	16	"PFN0645"	"N150_15"	19080	24580	100	132	140	49	100	106	67	27	3	0	294	279	141	103	126	319	20	0	0	0.168	0.227	0.254	0.256	2.917	0.193	0.311	80	460	223	216	-2.577	32	191	40	176	0
4	22	16	"PFN0647"	"N150_19"	19270	24570	100	157	162	50	104	109	65	42	7	0	277	267	115	101	125	305	10	0	0	0.301	0.349	0.396	0.404	3.475	0.319	0.342	80	504	229	224	-1.732	53	176	58	166	0
4	1	17	"PFN0649"	"N150_27"	15300	24780	120	1120	1075	597	97	101	31	95	93	0	1012	926	522	100	103	23	93	91	0	1.122	1.184	1.176	1.233	2.195	1.179	0.873	120	578	1935	1804	0.166	1023	912	978	826	0
4	2	17	"PFN0652"	"N150_32"	15490	24780	140	201	204	79	96	97	25	82	75	0	231	214	79	101	102	16	85	80	0	0.808	0.956	0.879	0.901	2.281	0.958	0.564	156	550	235	221	-0.308	105	130	108	113	0
4	3	17	"PFN0668"	"N150_62"	15680	24780	120	109	115	38	95	97	26	35	15	0	139	138	40	99	100	14	74	56	0	0.350	0.513	0.559	0.528	3.145	1.081	0.100	120	524	54	59	-1.515	14	40	20	39	0
4	4	17	"PFN0670"	"N150_65"	15880	24780	80	105	108	29	96	99	26	30	7	0	106	104	32	99	100	14	42	26	0	1.286	2.400	1.033	0.872	3.010	2.155	0.037	52	321	16	17	0.363	9	7	12	5	0
4	5	17	"PFN0672"	"N150_68"	16050	24770	110	3620	3703	2480	96	110	78	96	91	0	1093	1087	690	99	114	99	88	81	0	3.545	3.651	3.672	3.672	2.085	3.643	0.886	80	491	4518	4595	1.826	3524	994	3607	988	0
4	6	17	"PFN0674"	"N150_71"	16250	24770	120	760	709	391	95	99	35	90	87	0	414	424	225	99	102	22	88	85	0	2.111	1.889	1.882	1.839	2.169	1.873	0.873	120	494	980	939	1.078	665	315	614	325	0
4	7	17	"PFN0676"	"N150_75"	16450	24770	140	267	260	99	96	105	99	75	36	0	284	260	105	99	102	19	84	81	0	0.924	1.019	1.000	1.061	2.107	1.165	0.573	156	575	356	325	-0.114	171	185	164	161	0
4	8	17	"PFN0678"	"N150_78"	16610	24780	120	124	127	42	95	104	105	5	0	0	218	200	76	101	102	18	80	75	0	0.248	0.323	0.392	0.394	3.181	3.163	0.155	120	493	146	131	-2.012	29	117	32	99	0
4	9	17	"PFN0783"	"N157_18"	16830	24770	120	208	207	77	98	100	29	84	72	0	292	260	98	100	104	28	84	78	0	0.573	0.681	0.643	0.720	2.329	0.683	0.589	120	544	302	269	-0.804	110	192	109	160	0
4	10	17	"PFN0789"	"N157_41"	17020	24770	120	160	168	59	98	102	34	70	45	0	292	274	96	101	107	33	88	82	0	0.325	0.405	0.408	0.392	2.427	0.395	0.490	120	465	253	243	-1.623	62	191	70	173	0
4	11	17	"PFN0807"	"N159_20"	17200	24770	120	442	421	171	94	102	50	89	86	0	668	620	252	100	106	37	92	89	0	0.613	0.629	0.615	0.651	1.802	0.606	0.850	120	450	916	847	-0.707	348	568	327	520	0
4	12	17	"PFN0836"	"N163_1"	17390	24760	120	718	674	285	98	108	70	93	87	0	513	458	198	102	113	65	88	81	0	1.509	1.618	1.579	1.657	1.906	1.618	0.845	120	530	1031	932	0.593	620	411	576	356	0
4	13	17	"PFN0840"	"N164_1"	17580	24770	130	344	321	132	97	103	48	87	75	0	1462	1241	595	102	114	78	91	88	0	0.182	0.197	0.199	0.217	1.890	0.186	0.758	120	603	1607	1363	-2.461	247	1360	224	1139	0
4	14	17	"PFN0849"	"N165_2"	17770	24760	130	196	197	60	98	101	27	85	79	0	499	462	182	102	111	53	92	85	0	0.247	0.275	0.297	0.281	2.205	0.235	0.607	120	478	495	459	-2.018	98	397	99	360	0
4	15	17	"PFN0935"	"N181_4"	17940	24750	150	101	104	27	99	102	28	20	4	0	112	111	25	103	109	38	10	0	0	0.222	0.625	0.889	0.917	4.328	4.721	0.012	156	640	11	13	-2.170	2	9	5	8	-50
4	16	17	"PFN0929"	"N181_18"	18150	24760	120	202	201	80	99	103	31	75	64	0	573	550	313	104	110	46	85	79	0	0.220	0.229	0.237	0.276	2.720	0.199	0.594	120	503	572	548	-2.187	103	469	102	446	0
4	17	17	"PFN0946"	"N185_14"	18320	24760	110	314	292	145	99	105	38	78	72	0	467	411	228	103	119	81	73	67	0	0.591	0.627	0.568	0.688	2.043	0.571	0.782	80	426	579	501	-0.760	215	364	193	308	0
4	18	17	"PFN0382"	"N137_2"	18530	24760	130	338	328	149	99	103	34	85	83	0	962	945	482	100	106	42	95	89	0	0.277	0.271	0.268	0.290	2.365	0.260	0.804	120	594	1101	1074	-1.851	239	862	229	845	0
4	19	17	"PFL0032"	"L1_63"	18720	24770	130	203	200	68	101	107	39	76	64	0	259	255	71	104	108	26	99	87	0	0.658	0.656	0.697	0.609	2.177	0.736	0.469	120	593	257	250	-0.604	102	155	99	151	0
4	20	17	"PFL0051"	"L1_92"	18900	24770	110	420	379	202	103	107	33	80	77	0	435	412	223	105	109	28	81	78	0	0.961	0.899	0.860	0.829	1.988	0.856	0.752	80	452	647	583	-0.058	317	330	276	307	0
4	21	17	"PFL0093"	"L2_163"	19090	24760	90	109	116	35	102	106	36	19	5	0	122	124	36	105	107	17	50	34	0	0.412	0.737	0.800	0.771	5.332	5.349	0.038	52	389	24	33	-1.280	7	17	14	19	0
4	22	17	"PFL0100"	"L2_176"	19280	24760	110	414	380	184	99	103	29	87	86	0	977	886	438	105	113	67	96	90	0	0.361	0.360	0.348	0.364	1.686	0.331	0.782	80	522	1187	1062	-1.469	315	872	281	781	0
4	1	18	"PFL0105"	"L2_187"	15300	24970	120	23829	22055	15047	99	101	26	100	100	0	16946	16102	10830	104	108	28	100	100	0	1.409	1.372	1.344	1.360	1.831	1.397	0.923	120	607	40572	37954	0.495	23730	16842	21956	15998	0
4	2	18	"PFL0107"	"L2_190"	15500	24960	130	220	215	74	98	100	28	86	77	0	300	282	99	105	111	33	87	85	0	0.626	0.661	0.657	0.605	2.099	0.638	0.633	120	500	317	294	-0.677	122	195	117	177	0
4	3	18	"PFL0118"	"L2_202"	15690	24960	120	294	295	120	95	98	27	90	88	0	312	304	115	103	104	17	91	89	0	0.952	0.995	0.988	0.936	1.877	0.986	0.768	120	502	408	401	-0.071	199	209	200	201	0
4	4	18	"PFL0126"	"L2_215"	15870	24970	120	221	214	74	96	100	41	83	65	0	536	496	191	100	112	135	87	77	0	0.287	0.298	0.305	0.298	2.248	0.273	0.636	120	477	561	514	-1.802	125	436	118	396	0
4	5	18	"PFJ0334"	"J326_1"	16040	24970	130	1012	903	436	95	107	75	88	85	0	3176	2558	1325	101	140	269	90	86	0	0.298	0.329	0.331	0.339	1.953	0.320	0.910	120	514	3992	3265	-1.746	917	3075	808	2457	0
4	6	18	"PFJ0360"	"J352_5"	16240	24960	130	816	739	305	96	101	41	95	91	0	638	580	262	102	112	117	85	80	0	1.343	1.345	1.310	1.398	1.712	1.275	0.900	120	577	1256	1121	0.426	720	536	643	478	0
4	7	18	"PFJ0381"	"J38_18"	16450	24950	90	111	115	31	97	102	44	23	0	0	125	122	42	103	104	18	57	28	0	0.636	0.947	0.710	0.706	3.728	10.557	0.015	52	337	36	37	-0.652	14	22	18	19	0
4	8	18	"PFJ0399"	"J43_10"	16630	24960	120	137	139	45	97	100	39	50	23	0	191	179	51	102	108	47	75	43	0	0.449	0.545	0.520	0.497	2.838	0.676	0.108	120	537	129	119	-1.154	40	89	42	77	0
4	9	18	"PFJ0409"	"J43_23"	16820	24950	120	216	221	76	98	103	37	85	73	0	437	402	167	102	120	79	85	76	0	0.352	0.410	0.374	0.422	2.309	0.379	0.689	120	444	453	423	-1.505	118	335	123	300	0
4	10	18	"PFJ0430"	"J478_10"	17010	24960	140	458	426	183	99	103	35	89	85	0	1160	988	476	101	115	69	90	87	0	0.339	0.369	0.382	0.409	2.129	0.350	0.847	156	415	1418	1214	-1.561	359	1059	327	887	0
4	11	18	"PFJ0226"	"J227_1"	17180	24950	150	102	107	31	97	105	53	9	0	0	104	104	21	102	108	39	4	0	0	2.500	5.000	1.199	1.065	3.514	1.256	0.067	156	498	7	12	1.322	5	2	10	2	-50
4	12	18	"PFJ0237"	"J232_2"	17380	24970	110	111	117	35	100	106	56	13	2	0	176	166	66	102	107	35	62	51	0	0.149	0.266	0.438	0.361	3.273	0.255	0.088	80	491	85	81	-2.750	11	74	17	64	0
4	13	18	"PFJ0256"	"J245_7"	17580	24960	90	124	131	43	99	99	28	46	28	0	157	151	61	101	112	87	28	1	0	0.446	0.640	0.744	0.738	4.092	0.619	0.227	52	358	81	82	-1.163	25	56	32	50	0
4	14	18	"PFJ0284"	"J269_5"	17770	24950	140	1578	1387	657	98	108	65	94	91	0	979	860	429	103	117	75	90	85	0	1.689	1.703	1.668	1.877	2.029	1.664	0.892	156	601	2356	2046	0.757	1480	876	1289	757	0
4	15	18	"PFJ0315"	"J2975_2"	17950	24960	110	308	303	129	102	106	34	83	80	0	522	480	231	104	107	27	87	85	0	0.493	0.535	0.533	0.542	1.720	0.505	0.773	80	455	624	577	-1.021	206	418	201	376	0
4	16	18	"PFJ0365"	"J378_1"	18150	24950	130	438	414	155	104	118	63	90	84	0	777	700	287	104	121	91	91	87	0	0.496	0.520	0.520	0.540	1.855	0.518	0.805	120	546	1007	906	-1.011	334	673	310	596	0
4	17	18	"PFK0117"	"Km799_7"	18330	24940	150	106	123	194	100	111	55	7	0	0	111	114	22	103	125	96	0	0	0	0.750	2.091	1.520	1.501	3.335	15.084	0.021	156	595	14	34	-0.415	6	8	23	11	-50
4	18	18	"PFK0142"	"Kn10286_1"	18530	24950	120	416	417	176	99	106	48	90	87	0	474	425	171	101	108	46	90	85	0	0.850	0.981	1.016	0.969	1.868	0.990	0.839	120	556	690	642	-0.235	317	373	318	324	0
4	19	18	"PFK0175"	"Kn1239_1"	18720	24980	80	114	116	33	102	104	32	21	9	0	147	143	39	106	111	26	55	32	0	0.293	0.378	0.708	0.605	3.074	1.587	0.022	52	281	53	51	-1.773	12	41	14	37	0
4	20	18	"PFK0203"	"Kn1453_6"	18900	24940	150	108	109	31	101	106	35	21	3	0	113	115	23	106	111	29	15	3	0	1.000	0.889	1.923	1.632	3.413	1.921	0.040	156	716	14	17	0.000	7	7	8	9	-50
4	21	18	"PFK0250"	"Kn2004_3"	19100	24960	120	190	195	67	102	111	79	55	16	0	356	328	122	103	105	17	93	89	0	0.348	0.413	0.375	0.401	2.211	0.414	0.573	120	533	341	318	-1.524	88	253	93	225	0
4	22	18	"PFK0277"	"Kn2223_1"	19280	24940	150	106	110	31	100	109	96	1	0	0	111	116	38	103	109	53	4	1	0	0.750	0.769	1.115	1.104	3.753	0.191	0.109	156	838	14	23	-0.415	6	8	10	13	-50
4	1	19	"PFK0478"	"Kn610_1"	15290	25160	110	1688	1487	751	94	96	24	98	96	0	707	649	324	102	104	16	96	92	0	2.635	2.547	2.511	2.487	1.700	2.552	0.864	80	494	2199	1940	1.398	1594	605	1393	547	0
4	2	19	"PFK0517"	"Kn8027_1"	15480	25150	150	102	103	26	96	99	27	20	7	0	105	108	25	104	109	29	12	3	0	6.000	1.750	1.000	1.162	4.067	0.648	0.077	156	718	7	11	2.585	6	1	7	4	-50
4	3	19	"PFK0524"	"Kn836_1"	15680	25160	110	131	133	44	96	99	27	61	33	0	213	204	79	102	103	15	80	78	0	0.315	0.363	0.466	0.412	2.936	0.419	0.267	80	477	146	139	-1.665	35	111	37	102	0
4	4	19	"PFK0554"	"Kn962_1"	15870	25160	130	178	183	66	96	101	42	73	47	0	280	270	100	103	115	129	67	19	0	0.463	0.521	0.551	0.548	2.423	0.537	0.539	120	525	259	254	-1.110	82	177	87	167	0
4	5	19	"PFK0701"	"Ks15_2"	16050	25150	150	96	100	26	94	105	69	1	0	0	105	109	27	105	140	252	0	0	0	100000.000	1.500	1.045	1.049	3.507	0.245	0.794	156	587	2	10	16.610	2	0	6	4	-50
4	6	19	"PFK0743"	"Ks196_1"	16240	25140	150	106	111	30	98	112	117	0	0	0	106	109	27	107	129	195	0	0	0	-8.000	6.500	0.914	1.043	4.184	3.962	0.027	156	611	7	15	Error	8	-1	13	2	-50
4	7	19	"PFK1214"	"Ks82_7"	16430	25140	150	101	103	29	100	108	102	1	0	0	107	109	25	108	110	21	16	5	0	-1.000	3.000	1.176	1.290	3.371	34.461	0.011	156	649	0	4	Error	1	-1	3	1	-50
4	8	19	"PFK1273"	"Ks97_17"	16620	25190	150	104	107	33	101	119	78	2	0	0	129	129	38	110	163	191	0	0	0	0.158	0.316	0.750	0.807	3.625	0.557	0.333	156	588	22	25	-2.663	3	19	6	19	-50
4	9	19	"PFK0237"	"Kn1802_2"	16810	25140	150	110	112	34	105	125	81	2	0	0	118	116	29	115	178	200	0	0	0	1.667	7.000	1.091	1.024	4.303	0.371	0.790	156	586	8	8	0.737	5	3	7	1	-50
4	10	19	"PFK0352"	"Kn3360_1"	17000	25140	150	111	112	29	101	109	42	12	1	0	111	109	26	115	131	84	0	0	0	-2.500	-1.833	1.000	1.147	4.111	0.469	0.139	156	530	6	5	Error	10	-4	11	-6	-50
4	11	19	"PFK0401"	"Kn4252_4"	17190	25140	150	110	118	37	100	105	32	30	12	0	114	114	27	109	110	18	30	14	0	2.000	3.600	1.333	1.253	4.264	4.240	0.074	156	551	15	23	1.000	10	5	18	5	-50
4	12	19	"PFK0571"	"Ks101_8"	17390	25150	140	270	258	100	100	122	121	64	20	0	189	186	59	107	115	47	70	42	0	2.073	2.000	1.883	1.855	2.146	2.113	0.625	156	544	252	237	1.052	170	82	158	79	0
4	13	19	"PFBL B0018"	"oPFBLOB0018"	17570	25140	130	646	597	244	100	133	139	88	78	0	298	283	98	107	121	62	85	73	0	2.859	2.824	2.851	2.622	1.986	2.941	0.822	120	533	737	673	1.515	546	191	497	176	0
4	14	19	"PFM60469"	"oPFM60469"	17770	25150	140	21373	17283	8726	100	121	104	98	98	0	16958	13784	7076	108	120	69	99	98	0	1.262	1.256	1.229	1.231	2.047	1.252	0.939	156	509	38123	30859	0.336	21273	16850	17183	13676	0
4	15	19	"PFB0683"	"oPFB0683"	17960	25150	130	288	283	127	103	111	40	81	75	0	239	246	99	105	107	19	82	80	0	1.381	1.277	1.249	1.142	2.222	1.373	0.708	120	445	319	321	0.465	185	134	180	141	0
4	16	19	"PFG0004"	"oPFG0004"	18140	25150	120	282	280	129	107	122	68	75	60	0	261	270	111	103	120	94	69	45	0	1.108	1.036	1.080	1.028	2.375	0.962	0.623	120	433	333	340	0.147	175	158	173	167	0
4	17	19	"PFC0763"	"oPFC0763"	18330	25130	150	105	107	29	102	111	52	5	0	0	110	111	18	102	114	69	0	0	0	0.375	0.556	1.405	1.154	2.928	7.801	0.006	156	552	11	14	-1.415	3	8	5	9	-50
4	18	19	"PFL0014"	"oPFL0014"	18530	25140	110	716	751	411	102	110	53	92	85	0	743	714	383	102	111	53	91	85	0	0.958	1.060	1.209	1.139	1.818	1.009	0.827	80	422	1255	1261	-0.062	614	641	649	612	0
4	19	19	"PFM60471"	"oPFM60471"	18720	25150	140	382	364	159	101	104	33	89	86	0	3493	2930	1404	102	105	18	99	99	0	0.083	0.093	0.091	0.091	1.825	0.089	0.802	156	531	3672	3091	-3.593	281	3391	263	2828	0
4	20	19	"PFL0019"	"oPFL0019"	18900	25150	100	315	319	145	99	102	26	87	82	0	735	610	298	105	106	16	96	92	0	0.343	0.436	0.464	0.448	2.071	0.420	0.780	80	356	846	725	-1.544	216	630	220	505	0
4	21	19	"PFG0007"	"oPFG0007"	19090	25150	110	197	199	73	104	116	131	27	1	0	448	434	204	104	106	18	90	86	0	0.270	0.288	0.319	0.351	2.224	0.381	0.114	80	429	437	425	-1.887	93	344	95	330	0
4	22	19	"PFI17638"	"oPFI17638"	19290	25140	120	226	225	78	99	110	113	54	11	0	1552	1346	610	102	106	51	99	95	0	0.088	0.101	0.101	0.098	1.969	0.084	0.143	120	589	1577	1370	-3.513	127	1450	126	1244	0
4	1	20	"PFBL B0024"	"oPFBLOB0024"	15300	25350	120	300	300	130	94	99	47	85	75	0	617	575	309	102	104	16	92	86	0	0.400	0.436	0.432	0.492	2.353	0.401	0.681	120	576	721	679	-1.322	206	515	206	473	0
4	2	20	"PFBL B0025"	"oPFBLOB0025"	15490	25350	100	142	147	55	96	100	27	65	45	0	225	221	103	106	111	37	75	65	0	0.387	0.443	0.482	0.508	2.862	0.414	0.367	80	410	165	166	-1.371	46	119	51	115	0
4	3	20	"PFN0253"	"oPFN0253"	15680	25340	110	188	195	85	96	100	28	72	63	0	272	271	133	104	107	18	80	77	0	0.548	0.593	0.609	0.558	1.980	0.580	0.643	80	460	260	266	-0.869	92	168	99	167	0
4	4	20	"PFL0021"	"oPFL0021"	15870	25350	120	660	662	385	94	98	27	91	89	0	642	650	370	104	106	15	95	92	0	1.052	1.040	1.026	1.046	2.118	1.042	0.841	120	500	1104	1114	0.073	566	538	568	546	0
4	5	20	"PFF72416"	"oPFF72416"	16060	25350	80	99	101	27	94	97	24	23	7	0	123	125	43	106	107	14	53	48	0	0.294	0.368	0.595	0.529	3.243	0.821	0.012	52	290	22	26	-1.766	5	17	7	19	0
4	6	20	"PFI17640"	"oPFI17640"	16250	25350	120	221	242	121	97	106	114	51	26	0	228	231	99	108	110	18	82	75	0	1.033	1.179	1.069	1.029	2.538	1.266	0.681	120	507	244	268	0.047	124	120	145	123	0
4	7	20	"PFK12891"	"oPFK12891"	16440	25350	120	174	183	66	97	108	128	28	0	0	359	351	149	112	115	22	89	88	0	0.312	0.360	0.370	0.335	2.423	0.986	0.077	120	397	324	325	-1.682	77	247	86	239	0
4	8	20	"PFJ12782"	"oPFJ12782"	16630	25350	130	13703	12676	8083	103	122	79	98	94	0	43773	40420	22855	125	175	181	100	100	25	0.312	0.312	0.304	0.256	2.098	0.308	0.883	120	374	57248	52868	-1.682	13600	43648	12573	40295	0
4	9	20	"PFL0025"	"oPFL0025"	16820	25360	130	359	365	166	106	128	86	83	68	0	847	847	432	137	195	208	85	75	0	0.356	0.365	0.349	0.347	1.845	0.360	0.816	120	462	963	969	-1.489	253	710	259	710	0
4	10	20	"PFF72418"	"oPFF72418"	17000	25350	120	579	545	314	102	106	33	86	81	0	1296	1270	727	124	128	28	95	92	0	0.407	0.387	0.382	0.364	1.890	0.378	0.833	120	478	1649	1589	-1.297	477	1172	443	1146	0
4	11	20	"PFC0772"	"oPFC0772"	17190	25350	110	187	195	75	102	105	29	78	68	0	503	413	186	116	118	20	87	86	0	0.220	0.313	0.303	0.317	2.252	0.266	0.492	80	406	472	390	-2.187	85	387	93	297	0
4	12	20	"PFA32028"	"oPFA32028"	17380	25330	150	103	107	31	100	129	133	0	0	0	144	142	42	114	142	146	1	0	0	0.100	0.250	0.647	0.757	3.767	0.782	0.065	156	538	33	35	-3.322	3	30	7	28	-50
4	13	20	"PFI17641"	"oPFI17641"	17580	25330	130	651	615	266	102	147	162	86	78	0	1096	957	417	113	155	171	88	83	0	0.558	0.608	0.620	0.619	1.733	0.598	0.750	120	474	1532	1357	-0.840	549	983	513	844	0
4	14	20	"PFL0027"	"oPFL0027"	17760	25350	130	240	233	79	100	105	43	85	72	0	363	323	110	109	119	79	85	73	0	0.551	0.621	0.601	0.616	1.664	0.665	0.679	120	395	394	347	-0.859	140	254	133	214	0
4	15	20	"PFK12903"	"oPFK12903"	17920	25300	150	100	109	35	100	105	43	16	3	0	128	164	273	106	108	18	55	37	0	0.000	0.155	0.818	0.842	3.820	0.031	0.018	156	540	22	67	Error	0	22	9	58	-50
4	16	20	"PFI17664"	"oPFI17664"	18140	25300	110	144	153	55	98	103	45	50	23	0	363	328	156	103	105	20	81	81	0	0.177	0.244	0.261	0.263	2.689	0.239	0.378	80	445	306	280	-2.499	46	260	55	225	0
4	17	20	"PFH0013"	"oPFH0013"	18330	25300	120	149	158	56	99	102	25	69	49	0	329	308	113	100	102	20	91	86	0	0.218	0.284	0.320	0.318	2.692	0.271	0.396	120	490	279	267	-2.195	50	229	59	208	0
4	18	20	"PFD66991"	"oPFD66991"	18520	25300	100	174	167	62	101	103	28	68	57	0	334	320	137	103	106	29	86	80	0	0.316	0.304	0.360	0.381	2.563	0.318	0.527	80	417	304	283	-1.662	73	231	66	217	0
4	19	20	"PFM60502"	"oPFM60502"	18710	25300	120	180	190	79	100	107	55	61	35	0	789	763	446	102	117	290	73	54	0	0.116	0.136	0.144	0.144	2.449	0.122	0.478	120	452	767	751	-3.102	80	687	90	661	0
4	20	20	"PFI17667"	"oPFI17667"	18900	25300	130	306	311	130	100	106	54	83	75	0	328	314	120	101	116	281	36	0	0	0.907	0.991	1.006	0.969	2.043	0.764	0.663	120	483	433	424	-0.140	206	227	211	213	0
4	21	20	"PFF72456"	"oPFF72456"	19090	25300	120	179	187	71	101	105	29	80	59	0	274	257	84	103	107	30	90	80	0	0.456	0.558	0.592	0.556	2.134	0.652	0.582	120	493	249	240	-1.132	78	171	86	154	0
4	22	20	"PFI17668"	"oPFI17668"	19280	25300	110	182	190	63	100	104	30	80	61	0	272	264	86	103	109	57	85	70	0	0.485	0.559	0.526	0.544	3.115	0.426	0.402	80	480	251	251	-1.043	82	169	90	161	0
4	1	21	"PFJ12799"	"oPFJ12799"	15290	25530	150	98	99	24	95	98	25	18	3	0	113	114	26	101	104	25	31	7	0	0.250	0.308	0.747	0.792	4.747	3.785	0.018	156	780	15	17	-2.000	3	12	4	13	-50
4	2	21	"PFF72457"	"oPFF72457"	15470	25510	110	566	541	261	96	99	26	90	87	0	2373	2183	1080	105	114	44	100	98	0	0.207	0.214	0.214	0.190	1.858	0.206	0.871	80	419	2738	2523	-2.271	470	2268	445	2078	0
4	3	21	"PFF72459"	"oPFF72459"	15670	25500	100	118	122	42	95	98	29	40	17	0	190	184	73	104	108	31	68	58	0	0.267	0.338	0.513	0.448	2.799	0.390	0.187	80	427	109	107	-1.903	23	86	27	80	0
4	4	21	"PFM60506"	"oPFM60506"	15850	25510	120	449	457	263	95	98	28	88	87	0	423	461	249	103	104	16	95	94	0	1.106	1.011	0.980	0.954	2.077	1.034	0.828	120	510	674	720	0.146	354	320	362	358	0
4	5	21	"PFL0067"	"oPFL0067"	16050	25500	110	135	140	46	95	97	26	60	36	0	297	281	116	102	104	18	86	85	0	0.205	0.251	0.270	0.250	2.606	0.254	0.347	80	481	235	224	-2.285	40	195	45	179	0
4	6	21	"PFI17670"	"oPFI17670"	16230	25510	110	342	332	158	96	99	33	85	81	0	484	478	243	101	104	16	88	87	0	0.642	0.626	0.624	0.587	2.087	0.591	0.784	80	438	629	613	-0.639	246	383	236	377	0
4	7	21	"PFI17672"	"oPFI17672"	16420	25510	120	122	124	38	96	100	36	35	14	0	218	216	90	103	105	18	82	76	0	0.226	0.248	0.339	0.323	3.359	0.237	0.119	120	432	141	141	-2.145	26	115	28	113	0
4	8	21	"PFL0068"	"oPFL0068"	16600	25500	150	138	159	66	94	99	27	60	47	0	208	285	342	106	114	32	66	58	0	0.431	0.363	0.467	0.509	3.527	0.117	0.266	156	524	146	244	-1.213	44	102	65	179	-50
4	9	21	"PFL0070"	"oPFL0070"	16790	25510	100	165	163	58	97	102	29	70	52	0	510	499	228	108	114	28	88	87	0	0.169	0.169	0.177	0.198	2.705	0.169	0.520	80	365	470	457	-2.564	68	402	66	391	0
4	10	21	"PFF72463"	"oPFF72463"	16970	25500	100	192	191	72	99	106	38	73	55	0	406	400	189	112	126	63	85	80	0	0.316	0.319	0.364	0.351	2.411	0.317	0.593	80	401	387	380	-1.661	93	294	92	288	0
4	11	21	"PFD66995"	"oPFD66995"	17190	25520	150	104	109	34	101	111	48	10	1	0	112	117	51	111	131	97	1	1	0	3.000	1.333	1.750	1.534	4.248	0.413	0.070	156	652	4	14	1.585	3	1	8	6	-50
4	12	21	"PFL0074"	"oPFL0074"	17350	25500	110	854	783	425	100	113	53	90	83	0	1059	1036	565	110	137	116	86	83	0	0.795	0.738	0.733	0.740	1.731	0.690	0.849	80	399	1703	1609	-0.332	754	949	683	926	0
4	13	21	"PFJ12802"	"oPFJ12802"	17540	25500	100	238	242	117	102	118	91	63	36	0	413	402	199	111	149	176	71	35	0	0.450	0.481	0.463	0.496	2.235	0.470	0.711	80	428	438	431	-1.151	136	302	140	291	0
4	14	21	"PFBL B0125"	"oPFBLOB0125"	17730	25500	120	136	139	43	100	106	47	40	10	0	182	180	59	107	124	106	29	0	0	0.480	0.534	0.595	0.593	2.935	0.645	0.278	120	467	111	112	-1.059	36	75	39	73	0
4	15	21	"PFN0269"	"oPFN0269"	17940	25510	130	594	663	437	100	105	44	89	82	0	1629	1662	1086	104	106	19	100	100	0	0.324	0.361	0.362	0.327	2.136	0.359	0.863	120	564	2019	2121	-1.626	494	1525	563	1558	0
4	16	21	"PFD66996"	"oPFD66996"	18130	25510	120	282	279	107	100	103	42	87	75	0	370	342	120	102	104	16	94	91	0	0.679	0.746	0.744	0.685	1.790	0.816	0.639	120	528	450	419	-0.558	182	268	179	240	0
4	17	21	"PFF72496"	"oPFF72496"	18310	25500	130	206	207	65	98	99	25	88	83	0	180	177	52	102	103	15	83	78	0	1.385	1.453	1.500	1.522	1.929	1.596	0.539	120	631	186	184	0.469	108	78	109	75	0
4	18	21	"PFH0035"	"oPFH0035"	18520	25500	100	129	133	47	98	107	62	22	2	0	250	246	104	103	106	35	80	73	0	0.211	0.245	0.349	0.335	2.968	0.238	0.235	80	454	178	178	-2.245	31	147	35	143	0
4	19	21	"PFL0139"	"oPFL0139"	18690	25500	130	206	202	67	98	103	36	82	69	0	328	303	101	101	104	25	92	88	0	0.476	0.515	0.516	0.528	2.472	0.469	0.519	120	577	335	306	-1.072	108	227	104	202	0
4	20	21	"PFBL B0173"	"oPFBLOB0173"	18890	25500	130	180	180	50	98	103	47	75	40	0	162	161	42	100	116	264	0	0	0	1.323	1.344	1.282	1.354	2.214	0.488	0.167	120	573	144	143	0.403	82	62	82	61	0
4	21	21	"PFI17720"	"oPFI17720"	19090	25510	150	108	112	32	98	104	31	26	5	0	114	116	21	101	111	63	3	0	0	0.769	0.933	1.462	1.207	3.720	0.797	0.080	156	636	23	29	-0.379	10	13	14	15	-50
4	22	21	"PFG0054"	"oPFG0054"	19270	25490	110	345	337	159	101	106	34	87	78	0	598	621	318	101	108	36	92	87	0	0.491	0.454	0.451	0.421	2.339	0.430	0.773	80	510	741	756	-1.026	244	497	236	520	0
4	1	22	"PFN0287"	"oPFN0287"	15280	25710	110	153	153	42	98	100	27	70	50	0	218	210	55	102	104	17	90	83	0	0.474	0.509	0.527	0.464	3.267	0.605	0.313	80	519	171	163	-1.077	55	116	55	108	0
4	2	22	"PFL0140"	"oPFL0140"	15480	25700	140	368	343	136	97	100	26	91	89	0	359	339	129	103	107	24	91	89	0	1.059	1.042	1.071	1.088	1.983	1.038	0.788	156	777	527	482	0.082	271	256	246	236	0
4	3	22	"PFL0142"	"oPFL0142"	15670	25710	120	136	141	45	94	97	28	60	39	0	241	235	80	102	104	16	87	86	0	0.302	0.353	0.395	0.379	2.354	0.350	0.287	120	615	181	180	-1.727	42	139	47	133	0
4	4	22	"PFL0144"	"oPFL0144"	15850	25700	110	112	121	39	93	97	27	43	25	0	229	217	86	101	104	16	80	76	0	0.148	0.241	0.306	0.267	3.016	0.250	0.150	80	494	147	144	-2.752	19	128	28	116	0
4	5	22	"PFJ12815"	"oPFJ12815"	16040	25710	130	153	150	42	94	185	1049	0	0	0	313	294	110	99	130	329	9	0	0	0.276	0.287	0.309	0.287	2.624	0.267	0.406	120	718	273	251	-1.859	59	214	56	195	0
4	6	22	"PFI17725"	"oPFI17725"	16210	25700	110	12959	12276	7522	96	283	1308	85	83	0	3111	3230	1972	101	161	416	86	83	0	4.273	3.893	3.627	3.399	1.772	3.913	0.908	80	522	15873	15309	2.095	12863	3010	12180	3129	0
4	7	22	"PFL0149"	"oPFL0149"	16430	25720	150	103	108	32	94	134	361	0	0	0	111	116	31	97	111	128	0	0	0	0.643	0.737	1.000	0.952	3.973	6.433	0.007	156	883	23	33	-0.637	9	14	14	19	-50
4	8	22	"PFG0057"	"oPFG0057"	16600	25710	120	123	125	39	92	96	28	52	25	0	170	172	66	97	98	14	78	74	0	0.425	0.440	0.528	0.546	3.156	0.450	0.210	120	562	104	108	-1.236	31	73	33	75	0
4	9	22	"PFF72505"	"oPFF72505"	16790	25700	110	238	243	110	96	101	34	81	72	0	193	190	75	99	102	21	77	72	0	1.511	1.615	1.482	1.503	2.625	1.663	0.647	80	527	236	238	0.595	142	94	147	91	0
4	10	22	"PFM60543"	"oPFM60543"	16980	25720	120	137	145	55	99	102	37	50	25	0	302	300	143	100	109	50	82	68	0	0.188	0.230	0.281	0.312	3.251	0.237	0.321	120	675	240	246	-2.410	38	202	46	200	0
4	11	22	"PFBL B0178"	"oPFBLOB0178"	17180	25700	120	1517	1405	757	99	105	45	96	92	0	1059	997	558	103	106	20	94	91	0	1.483	1.461	1.499	1.579	1.987	1.424	0.890	120	627	2374	2200	0.569	1418	956	1306	894	0
4	12	22	"PFG0058"	"oPFG0058"	17400	25690	80	121	128	40	109	115	39	34	7	0	133	136	40	109	129	93	1	0	0	0.500	0.704	0.784	0.947	3.329	1.714	0.149	52	294	36	46	-1.000	12	24	19	27	0
4	13	22	"PFBL B0180"	"oPFBLOB0180"	17550	25710	120	123	128	38	98	102	30	48	15	0	141	146	37	100	104	33	63	23	0	0.610	0.652	0.828	0.736	2.834	1.007	0.198	120	644	66	76	-0.714	25	41	30	46	0
4	14	22	"PFBL B0182"	"oPFBLOB0182"	17760	25690	120	277	296	142	95	101	32	87	80	0	254	259	113	101	106	27	86	78	0	1.190	1.272	1.348	1.315	2.049	1.257	0.741	120	594	335	359	0.250	182	153	201	158	0
4	15	22	"PFBL B0184"	"oPFBLOB0184"	17940	25700	130	141	141	45	96	99	29	63	29	0	201	202	65	98	102	30	85	73	0	0.437	0.433	0.444	0.496	2.698	0.405	0.188	120	629	148	149	-1.195	45	103	45	104	0
4	16	22	"PFI17729"	"oPFI17729"	18140	25710	150	103	106	30	95	98	26	28	8	0	105	108	22	98	100	18	25	14	0	1.143	1.100	1.333	1.333	3.956	8.495	0.011	156	815	15	21	0.193	8	7	11	10	-50
4	17	22	"PFH0036"	"oPFH0036"	18320	25710	120	300	323	175	97	99	26	88	85	0	630	612	314	100	102	22	95	90	0	0.383	0.441	0.410	0.443	2.044	0.421	0.629	120	573	733	738	-1.385	203	530	226	512	0
4	18	22	"PFA32038"	"oPFA32038"	18510	25710	130	1193	1040	518	96	105	64	89	87	0	1326	1140	566	100	106	47	91	90	0	0.895	0.908	0.921	0.910	1.849	0.896	0.878	120	696	2323	1984	-0.160	1097	1226	944	1040	0
4	19	22	"EMPTY"	"EMPTY"	18710	25700	150	103	105	30	98	105	60	4	0	0	100	101	16	101	106	43	1	0	0	-5.000	100000.000	2.194	2.092	3.848	1.139	0.353	156	809	4	7	Error	5	-1	7	0	-50
4	20	22	"EMPTY"	"EMPTY"	18900	25700	150	100	101	26	97	99	28	14	3	0	98	100	15	98	104	52	0	0	0	100000.000	2.000	1.445	1.490	3.881	0.081	0.010	156	754	3	6	16.610	3	0	4	2	-50
4	21	22	"EMPTY"	"EMPTY"	19090	25700	150	95	97	21	98	102	30	7	0	0	100	102	16	99	106	57	0	0	0	-3.000	-0.333	2.115	1.808	3.734	18.518	0.004	156	736	-2	2	Error	-3	1	-1	3	-50
4	22	22	"EMPTY"	"EMPTY"	19280	25700	150	98	100	28	98	102	29	17	3	0	100	104	35	98	102	28	5	1	0	0.000	0.333	2.000	2.017	3.487	0.547	0.041	156	973	2	8	Error	0	2	2	6	-50
5	1	1	"PFI0414"	"I5572_1"	1710	26250	130	474	482	112	100	108	39	100	100	0	371	365	68	108	110	20	100	99	0	1.422	1.486	1.473	1.494	1.570	1.546	0.805	120	652	637	639	0.508	374	263	382	257	0
5	2	1	"PFI0486"	"I7438_2"	1880	26260	140	11199	10324	4500	100	108	47	100	100	0	3350	3317	1341	107	110	21	100	99	0	3.422	3.185	3.204	3.187	1.416	3.297	0.945	156	647	14342	13434	1.775	11099	3243	10224	3210	0
5	3	1	"PFI0416"	"I5607_1"	2060	26260	140	223	230	58	100	105	43	96	76	0	236	240	46	106	108	19	100	99	0	0.946	0.970	0.962	0.944	1.661	1.086	0.612	156	655	253	264	-0.080	123	130	130	134	0
5	4	1	"PFI0237"	"I16933_1"	2260	26250	150	422	414	139	99	103	32	98	96	0	644	645	270	105	106	16	100	100	0	0.599	0.583	0.576	0.576	1.497	0.532	0.760	156	749	862	855	-0.739	323	539	315	540	0
5	5	1	"PFI0401"	"I5180_2"	2460	26260	140	352	345	109	100	104	33	97	94	0	981	941	276	105	107	16	100	100	0	0.288	0.293	0.283	0.274	1.578	0.288	0.796	156	648	1128	1081	-1.798	252	876	245	836	0
5	6	1	"PFI0236"	"I1689_2"	2640	26260	140	1952	1829	629	100	104	32	100	99	0	6668	6515	1937	110	112	21	100	100	0	0.282	0.270	0.270	0.261	1.314	0.269	0.950	156	647	8410	8134	-1.824	1852	6558	1729	6405	0
5	7	1	"PFJ0542"	"J667_1"	2840	26260	150	1138	1086	384	103	107	35	100	98	0	892	888	248	110	113	23	100	100	0	1.324	1.263	1.213	1.198	1.357	1.363	0.898	156	740	1817	1761	0.404	1035	782	983	778	0
5	8	1	"PFJ0005"	"J1011_3"	3040	26270	140	778	789	308	101	106	39	99	98	0	961	947	269	107	111	23	100	100	0	0.793	0.819	0.805	0.744	1.588	0.860	0.899	156	621	1531	1528	-0.335	677	854	688	840	0
5	9	1	"PFJ0310"	"J2896_1"	3210	26270	140	1346	1278	368	99	109	50	100	100	0	4357	4181	1041	107	110	22	100	100	0	0.293	0.289	0.287	0.281	1.310	0.283	0.919	156	622	5497	5253	-1.769	1247	4250	1179	4074	0
5	10	1	"PFJ0140"	"J17_1"	3410	26270	140	2469	2270	775	101	114	74	98	98	0	3615	3392	952	105	107	19	100	100	0	0.675	0.660	0.668	0.628	1.379	0.674	0.933	156	670	5878	5456	-0.568	2368	3510	2169	3287	0
5	11	1	"PFJ0200"	"J21_1"	3600	26260	150	733	714	227	97	104	58	98	97	0	1364	1371	367	105	106	18	100	100	0	0.505	0.487	0.491	0.468	1.504	0.486	0.895	156	737	1895	1883	-0.985	636	1259	617	1266	0
5	12	1	"PFJ0215"	"J21_7"	3780	26270	130	592	573	153	98	103	38	100	100	0	1813	1701	403	107	110	27	100	100	0	0.290	0.298	0.300	0.291	1.294	0.290	0.886	120	573	2200	2069	-1.788	494	1706	475	1594	0
5	13	1	"PFJ0476"	"J53_48"	3970	26270	140	2711	2567	1067	95	97	29	100	100	0	10130	9678	3592	106	109	25	100	100	0	0.261	0.258	0.262	0.247	1.331	0.258	0.948	156	642	12640	12044	-1.938	2616	10024	2472	9572	0
5	14	1	"PFJ0510"	"J58_2"	4160	26280	150	801	781	267	92	94	25	100	100	0	2193	2110	547	104	105	16	100	100	0	0.339	0.343	0.340	0.326	1.442	0.348	0.894	156	677	2798	2695	-1.559	709	2089	689	2006	0
5	15	1	"PFJ0563"	"J70_2"	4350	26270	140	205	211	64	92	96	25	91	85	0	634	611	168	103	105	17	100	99	0	0.213	0.234	0.229	0.211	1.861	0.220	0.660	156	642	644	627	-2.232	113	531	119	508	0
5	16	1	"PFJ0575"	"J73_12"	4540	26280	140	1976	1838	601	94	98	26	100	100	0	2157	2059	503	103	105	17	100	100	0	0.916	0.892	0.895	0.847	1.348	0.932	0.933	156	625	3936	3700	-0.126	1882	2054	1744	1956	0
5	17	1	"PFJ0599"	"J85_3"	4730	26270	140	742	745	226	96	98	27	100	100	0	901	893	195	105	106	20	100	100	0	0.812	0.824	0.849	0.796	1.375	0.847	0.902	156	650	1442	1437	-0.301	646	796	649	788	0
5	18	1	"PFJ0018"	"J109_5"	4920	26270	140	195	192	50	96	101	34	89	69	0	276	271	53	107	109	22	100	97	0	0.586	0.585	0.588	0.540	1.931	0.612	0.492	156	660	268	260	-0.772	99	169	96	164	0
5	19	1	"PFJ0181"	"J198_5"	5110	26270	150	1523	1437	573	96	102	42	99	99	0	5234	4947	1795	108	110	19	100	100	0	0.278	0.277	0.270	0.261	1.343	0.274	0.936	156	740	6553	6180	-1.845	1427	5126	1341	4839	0
5	20	1	"PFJ0227"	"J227_2"	5300	26270	140	182	185	52	94	99	40	83	54	0	320	313	71	105	107	16	100	99	0	0.409	0.438	0.407	0.383	2.098	0.451	0.539	156	677	303	299	-1.289	88	215	91	208	0
5	21	1	"PFJ0246"	"J242_1"	5480	26260	130	171	176	49	94	97	25	91	71	0	207	216	61	105	107	17	100	98	0	0.755	0.739	0.703	0.723	2.015	0.718	0.389	120	611	179	193	-0.406	77	102	82	111	0
5	22	1	"PFJ0280"	"J268_1"	5680	26270	150	1055	1032	331	95	97	25	100	100	0	1494	1443	417	106	109	27	100	100	0	0.692	0.701	0.689	0.686	1.266	0.710	0.934	156	976	2348	2274	-0.532	960	1388	937	1337	0
5	1	2	"PFJ0322"	"J309_17"	1690	26470	140	313	318	94	104	109	39	98	95	0	521	503	140	111	112	20	99	98	0	0.510	0.546	0.530	0.548	1.643	0.535	0.728	156	785	619	606	-0.972	209	410	214	392	0
5	2	2	"PFJ0363"	"J373_1"	1890	26480	150	267	273	88	103	108	37	92	86	0	715	702	189	109	110	18	100	100	0	0.271	0.287	0.283	0.264	1.801	0.287	0.666	156	627	770	763	-1.886	164	606	170	593	0
5	3	2	"PFN0173"	"N132_113"	2080	26470	140	1877	1788	646	100	104	34	100	100	0	1871	1710	505	107	108	17	100	100	0	1.007	1.053	1.051	0.993	1.367	1.076	0.925	156	589	3541	3291	0.011	1777	1764	1688	1603	0
5	4	2	"PFN0184"	"N132_132"	2270	26470	140	1331	1239	421	97	102	31	100	98	0	743	713	180	106	108	16	100	100	0	1.937	1.881	1.885	1.781	1.436	2.003	0.916	156	586	1871	1749	0.954	1234	637	1142	607	0
5	5	2	"PFN0186"	"N132_136"	2460	26470	140	462	454	151	101	106	35	98	95	0	2695	2473	774	106	108	16	100	100	0	0.139	0.149	0.147	0.141	1.616	0.146	0.865	156	539	2950	2720	-2.842	361	2589	353	2367	0
5	6	2	"PFN0203"	"N132_171"	2650	26470	140	267	271	82	104	111	42	96	85	0	612	578	133	109	112	23	100	100	0	0.324	0.356	0.349	0.334	1.650	0.349	0.669	156	522	666	636	-1.626	163	503	167	469	0
5	7	2	"PFN0208"	"N132_178"	2840	26470	140	358	363	98	105	111	41	99	97	0	1402	1365	351	110	115	25	100	100	0	0.196	0.206	0.202	0.198	1.499	0.194	0.790	156	519	1545	1513	-2.352	253	1292	258	1255	0
5	8	2	"PFN0211"	"N132_181"	3030	26470	140	193	192	57	101	105	35	83	62	0	396	379	107	108	111	19	97	96	0	0.319	0.336	0.352	0.340	1.956	0.344	0.507	156	464	380	362	-1.646	92	288	91	271	0
5	9	2	"PFN0362"	"N135_24"	3220	26470	140	1138	1084	329	99	105	43	100	100	0	1609	1512	429	107	109	17	100	100	0	0.692	0.701	0.678	0.681	1.345	0.696	0.924	156	452	2541	2390	-0.532	1039	1502	985	1405	0
5	10	2	"PFN0373"	"N136_4"	3400	26480	140	1040	984	388	101	106	41	98	96	0	996	902	309	107	109	20	100	100	0	1.056	1.111	1.097	1.070	1.365	1.147	0.916	156	574	1828	1678	0.079	939	889	883	795	0
5	11	2	"PFN0401"	"N137_50"	3600	26470	140	505	502	184	97	101	32	98	95	0	818	767	233	104	106	18	100	100	0	0.571	0.611	0.586	0.578	1.511	0.617	0.864	156	596	1122	1068	-0.807	408	714	405	663	0
5	12	2	"PFN0423"	"N138_31"	3800	26470	140	189	190	51	95	97	27	89	78	0	247	250	57	103	106	18	99	96	0	0.653	0.646	0.642	0.599	1.917	0.693	0.516	156	526	238	242	-0.615	94	144	95	147	0
5	13	2	"PFN0433"	"N138_45"	3980	26470	140	254	253	89	93	95	24	95	91	0	379	375	127	104	106	20	97	95	0	0.585	0.590	0.596	0.558	1.736	0.585	0.707	156	459	436	431	-0.772	161	275	160	271	0
5	14	2	"PFN0409"	"N138_104"	4160	26470	140	876	857	295	93	94	25	100	99	0	588	569	170	105	107	22	98	98	0	1.621	1.647	1.602	1.653	1.492	1.698	0.900	156	463	1266	1228	0.697	783	483	764	464	0
5	15	2	"PFN0534"	"N143_18"	4360	26470	140	336	346	106	93	94	24	100	98	0	443	435	114	105	108	23	99	98	0	0.719	0.767	0.737	0.753	1.643	0.775	0.759	156	455	581	583	-0.476	243	338	253	330	0
5	16	2	"PFN0540"	"N143_29"	4540	26480	140	398	400	136	92	94	23	96	95	0	782	749	191	104	105	16	100	100	0	0.451	0.478	0.485	0.454	1.566	0.486	0.849	156	451	984	953	-1.148	306	678	308	645	0
5	17	2	"PFN0556"	"N143_56"	4730	26470	140	148	152	47	91	94	26	75	52	0	176	177	32	102	103	20	95	85	0	0.770	0.813	0.852	0.786	2.463	1.030	0.337	156	480	131	136	-0.377	57	74	61	75	0
5	18	2	"PFN0562"	"N143_66"	4920	26480	140	596	584	182	96	100	33	99	98	0	881	846	241	105	107	22	100	100	0	0.644	0.659	0.646	0.645	1.433	0.651	0.878	156	470	1276	1229	-0.634	500	776	488	741	0
5	19	2	"PFN0608"	"N147_16"	5110	26480	140	177	178	44	99	105	48	71	28	0	226	225	45	109	109	17	98	95	0	0.667	0.681	0.692	0.635	2.116	0.800	0.408	156	462	195	195	-0.585	78	117	79	116	0
5	20	2	"PFN0623"	"N148_7"	5300	26480	140	165	172	46	97	101	43	73	38	0	268	264	59	106	107	16	99	98	0	0.420	0.475	0.467	0.434	2.211	0.488	0.481	156	476	230	233	-1.252	68	162	75	158	0
5	21	2	"PFN0714"	"N151_50"	5490	26480	140	1956	1834	530	96	99	26	100	100	0	7724	7110	2035	108	109	18	100	100	0	0.244	0.248	0.245	0.251	1.338	0.243	0.946	156	562	9476	8740	-2.034	1860	7616	1738	7002	0
5	22	2	"PFN0723"	"N152_1"	5680	26480	140	414	401	120	98	103	28	99	95	0	940	887	269	113	119	26	98	98	0	0.382	0.391	0.393	0.390	1.623	0.375	0.832	156	663	1143	1077	-1.388	316	827	303	774	0
5	1	3	"PFN0727"	"N152_17"	1690	26690	140	244	249	74	104	109	40	94	78	0	525	518	152	112	114	23	98	98	0	0.339	0.357	0.361	0.345	1.784	0.346	0.644	156	695	553	551	-1.561	140	413	145	406	0
5	2	3	"PFN0735"	"N153_15"	1880	26680	130	377	376	118	102	107	35	97	94	0	733	713	179	109	112	26	100	100	0	0.441	0.454	0.448	0.431	1.438	0.442	0.799	120	490	899	878	-1.182	275	624	274	604	0
5	3	3	"PFN0750"	"N155_14"	2070	26680	130	528	518	155	100	104	35	98	98	0	2288	2155	625	108	112	28	100	100	0	0.196	0.204	0.206	0.197	1.450	0.194	0.880	120	508	2608	2465	-2.349	428	2180	418	2047	0
5	4	3	"PFN0757"	"N155_25"	2260	26680	140	720	708	243	97	102	33	99	98	0	881	859	265	108	110	19	99	99	0	0.806	0.814	0.786	0.810	1.552	0.814	0.871	156	553	1396	1362	-0.311	623	773	611	751	0
5	5	3	"PFB0217"	"B567"	2460	26670	140	445	437	154	102	110	48	94	92	0	495	474	148	109	110	17	98	97	0	0.889	0.918	0.934	0.911	1.586	0.948	0.797	156	546	729	700	-0.170	343	386	335	365	0
5	6	3	"PFB0221"	"B573"	2650	26670	140	267	276	87	103	113	52	91	78	0	1140	1097	392	109	111	19	100	100	0	0.159	0.175	0.175	0.162	1.730	0.160	0.640	156	507	1195	1161	-2.652	164	1031	173	988	0
5	7	3	"PFB0223"	"B577"	2840	26670	140	246	250	71	100	112	63	87	58	0	815	767	220	109	112	20	100	100	0	0.207	0.228	0.225	0.218	1.620	0.213	0.673	156	479	852	808	-2.274	146	706	150	658	0
5	8	3	"PFB0225"	"B583"	3030	26660	150	1984	1892	841	101	109	60	100	96	0	1675	1540	616	110	111	17	100	100	0	1.203	1.252	1.241	1.193	1.448	1.273	0.927	156	476	3448	3221	0.267	1883	1565	1791	1430	0
5	9	3	"PFB0227"	"B587"	3220	26660	140	209	211	66	100	106	53	80	51	0	463	448	154	108	109	18	97	94	0	0.307	0.326	0.318	0.327	2.548	0.304	0.535	156	476	464	451	-1.703	109	355	111	340	0
5	10	3	"PFB0229"	"B590"	3390	26670	90	135	134	38	103	112	58	26	1	0	138	138	33	110	113	22	57	32	0	1.143	1.107	1.409	1.106	3.850	0.124	0.016	52	325	60	59	0.193	32	28	31	28	0
5	11	3	"PFB0246"	"B618"	3610	26640	80	123	120	30	98	104	35	36	3	0	140	142	26	109	113	27	59	21	0	0.806	0.667	1.178	1.012	2.793	1.771	0.092	52	292	56	55	-0.310	25	31	22	33	0
5	12	3	"PFB0256"	"B634"	3790	26660	130	129	134	42	93	100	30	57	25	0	151	150	32	107	109	18	80	59	0	0.818	0.953	0.884	0.882	3.124	1.512	0.152	120	622	80	84	-0.290	36	44	41	43	0
5	13	3	"PFB0259"	"B64"	3990	26670	150	741	673	266	91	95	24	96	96	0	1490	1334	447	104	106	17	100	100	0	0.469	0.473	0.467	0.422	1.721	0.484	0.896	156	528	2036	1812	-1.092	650	1386	582	1230	0
5	14	3	"PFB0262"	"B645"	4180	26670	140	128	127	32	93	94	25	60	31	0	150	151	35	103	106	23	76	50	0	0.745	0.708	0.826	0.724	3.216	0.792	0.178	156	437	82	82	-0.425	35	47	34	48	0
5	15	3	"PFB0270"	"B664"	4360	26670	140	204	206	64	94	95	26	89	83	0	201	204	41	102	106	22	98	94	0	1.111	1.098	1.085	1.006	2.404	1.336	0.452	156	425	209	214	0.152	110	99	112	102	0
5	16	3	"PFB0273"	"B667"	4540	26670	150	737	677	253	90	94	25	98	96	0	467	432	134	103	105	15	98	96	0	1.777	1.784	1.758	1.779	1.468	1.853	0.873	156	473	1011	916	0.830	647	364	587	329	0
5	17	3	"PFC0002"	"C101"	4740	26670	150	820	776	279	92	95	25	99	98	0	552	508	146	104	105	15	98	98	0	1.625	1.693	1.694	1.619	1.575	1.766	0.888	156	503	1176	1088	0.700	728	448	684	404	0
5	18	3	"PFC0006"	"C113"	4930	26660	140	285	275	85	97	98	26	95	92	0	250	253	69	105	106	16	99	96	0	1.297	1.203	1.249	1.151	1.940	1.249	0.677	156	470	333	326	0.375	188	145	178	148	0
5	19	3	"PFC0009"	"C116"	5130	26660	140	280	275	86	97	98	25	95	92	0	374	363	104	105	106	16	97	96	0	0.680	0.690	0.680	0.672	1.561	0.697	0.770	156	427	452	436	-0.556	183	269	178	258	0
5	20	3	"PFC0011"	"C118"	5320	26660	140	177	180	55	97	100	32	84	59	0	200	201	41	104	106	17	98	94	0	0.833	0.856	0.841	0.788	2.251	1.074	0.437	156	495	176	180	-0.263	80	96	83	97	0
5	21	3	"PFC0013"	"C122"	5520	26660	80	124	122	29	95	101	36	38	5	0	159	151	31	107	108	17	80	69	0	0.558	0.614	0.729	0.638	2.690	1.456	0.052	52	275	81	71	-0.842	29	52	27	44	0
5	22	3	"PFC0015"	"C125"	5700	26650	140	827	810	248	100	105	31	100	99	0	810	767	228	115	122	27	98	98	0	1.046	1.089	1.061	1.126	1.560	1.089	0.900	156	708	1422	1362	0.065	727	695	710	652	0
5	1	4	"PFC0035"	"C162"	1710	26860	130	1304	1235	509	107	116	62	96	95	0	2337	2125	798	111	137	166	99	94	0	0.538	0.560	0.569	0.527	1.390	0.557	0.930	120	536	3423	3142	-0.895	1197	2226	1128	2014	0
5	2	4	"PFC0037"	"C164"	1890	26870	140	480	461	166	103	115	64	93	87	0	449	434	133	110	137	176	83	45	0	1.112	1.105	1.092	1.057	1.510	1.053	0.757	156	474	716	682	0.153	377	339	358	324	0
5	3	4	"PFC0039"	"C171"	2080	26870	140	197	199	64	101	107	36	80	65	0	476	449	147	110	113	27	97	93	0	0.262	0.289	0.295	0.266	2.096	0.281	0.585	156	494	462	437	-1.931	96	366	98	339	0
5	4	4	"PFC0042"	"C179"	2270	26880	140	471	444	155	102	107	37	96	91	0	475	458	159	111	113	20	97	97	0	1.014	0.986	0.983	0.986	1.674	0.969	0.805	156	444	733	689	0.020	369	364	342	347	0
5	5	4	"PFC0044"	"C180"	2460	26880	140	335	322	119	105	111	47	87	82	0	395	375	105	109	111	17	98	97	0	0.804	0.816	0.786	0.761	1.610	0.896	0.724	156	472	516	483	-0.314	230	286	217	266	0
5	6	4	"PFC0046"	"C184"	2670	26870	140	165	183	109	103	111	55	57	19	0	302	293	74	111	115	31	96	94	0	0.325	0.440	0.378	0.375	2.394	0.749	0.283	156	574	253	262	-1.623	62	191	80	182	0
5	7	4	"PFD0183"	"D23156_27"	2850	26860	130	312	296	107	103	119	77	83	64	0	718	663	217	112	120	50	97	94	0	0.345	0.350	0.337	0.309	1.957	0.339	0.600	120	464	815	744	-1.536	209	606	193	551	0
5	8	4	"PFD0186"	"D23156_40"	3040	26860	140	277	278	100	101	118	85	80	51	0	663	601	225	110	117	46	94	92	0	0.318	0.360	0.358	0.350	1.791	0.356	0.487	156	505	729	668	-1.652	176	553	177	491	0
5	9	4	"PFD0190"	"D2337_1"	3230	26860	140	184	188	65	100	112	77	53	14	0	251	238	69	110	111	19	90	87	0	0.596	0.688	0.701	0.655	2.422	1.236	0.243	156	503	225	216	-0.747	84	141	88	128	0
5	10	4	"PFD0198"	"D23657_2"	3410	26860	150	125	129	39	101	108	49	28	3	0	135	141	48	111	113	22	53	25	0	1.000	0.933	1.000	1.016	3.411	3.856	0.078	156	642	48	58	0.000	24	24	28	30	-50
5	11	4	"PFD0208"	"D25498_1"	3610	26860	110	130	132	45	98	104	33	47	17	0	142	140	35	110	112	19	66	42	0	1.000	1.133	1.082	1.066	3.371	2.447	0.128	80	501	64	64	0.000	32	32	34	30	0
5	12	4	"PFD0213"	"D2660_1"	3780	26890	100	118	119	38	95	101	30	40	16	0	123	124	32	108	110	18	45	23	0	1.533	1.500	1.634	1.436	3.513	2.813	0.056	80	405	38	40	0.617	23	15	24	16	0
5	13	4	"PFD0248"	"D33539_109"	3990	26860	140	182	188	61	92	96	25	90	75	0	458	429	132	106	108	18	98	97	0	0.256	0.297	0.280	0.287	2.281	0.283	0.589	156	563	442	419	-1.968	90	352	96	323	0
5	14	4	"PFD0250"	"D33539_15"	4180	26860	140	774	717	244	93	96	25	99	99	0	515	503	146	104	107	18	98	98	0	1.657	1.564	1.588	1.516	1.458	1.622	0.900	156	408	1092	1023	0.729	681	411	624	399	0
5	15	4	"PFD0252"	"D33539_17"	4360	26870	140	494	461	158	94	97	27	96	96	0	395	377	117	103	105	15	97	96	0	1.370	1.339	1.353	1.310	1.622	1.360	0.835	156	373	692	641	0.454	400	292	367	274	0
5	16	4	"PFD0256"	"D33539_23"	4550	26870	140	175	176	57	93	97	27	82	66	0	404	389	126	103	105	15	95	94	0	0.272	0.290	0.277	0.275	2.239	0.292	0.562	156	452	383	369	-1.876	82	301	83	286	0
5	17	4	"PFD0259"	"D33539_28"	4750	26860	140	1050	950	364	96	99	26	98	97	0	1006	918	313	105	107	16	100	99	0	1.059	1.050	1.047	1.009	1.503	1.071	0.928	156	570	1855	1667	0.082	954	901	854	813	0
5	18	4	"PFD0261"	"D33539_3"	4950	26850	110	119	125	37	97	100	27	47	26	0	148	147	28	108	110	17	82	57	0	0.550	0.718	1.000	0.856	3.471	2.126	0.061	80	428	62	67	-0.862	22	40	28	39	0
5	19	4	"PFD0277"	"D33539_63"	5130	26850	140	293	286	101	97	100	29	89	84	0	487	446	144	112	116	26	94	92	0	0.523	0.566	0.567	0.550	1.993	0.576	0.795	156	533	571	523	-0.936	196	375	189	334	0
5	20	4	"PFD0281"	"D33539_69"	5320	26850	130	159	162	51	97	102	35	67	40	0	205	204	55	109	114	28	90	78	0	0.646	0.684	0.715	0.663	2.377	0.787	0.322	120	503	158	160	-0.631	62	96	65	95	0
5	21	4	"PFD0283"	"D33539_74"	5510	26840	120	126	131	37	95	101	33	47	17	0	155	154	28	108	111	20	81	60	0	0.660	0.783	0.747	0.706	3.221	2.050	0.148	120	547	78	82	-0.600	31	47	36	46	0
5	22	4	"PFD0286"	"D33539_85"	5700	26850	130	387	365	137	97	101	28	94	90	0	656	604	196	108	115	41	97	94	0	0.529	0.540	0.548	0.507	1.632	0.549	0.813	120	662	838	764	-0.918	290	548	268	496	0
5	1	5	"PFD0288"	"D33539_87"	1720	27060	140	289	280	107	105	113	57	82	72	0	472	440	143	110	131	153	85	66	0	0.508	0.530	0.515	0.501	2.132	0.457	0.714	156	634	546	505	-0.976	184	362	175	330	0
5	2	5	"PFD0292"	"D33539_97"	1900	27070	140	147	148	42	105	116	58	33	5	0	201	194	50	111	128	140	8	1	0	0.467	0.518	0.621	0.559	3.129	0.843	0.150	156	458	132	126	-1.100	42	90	43	83	0
5	3	5	"PFD0343"	"D40381_1"	2090	27060	120	268	264	75	104	111	40	92	85	0	251	256	67	110	114	22	99	95	0	1.163	1.096	1.127	1.052	1.882	1.239	0.497	120	435	305	306	0.218	164	141	160	146	0
5	4	5	"PFD0345"	"D4043_2"	2290	27060	140	507	477	193	105	109	41	92	88	0	625	573	181	113	115	20	98	97	0	0.785	0.809	0.791	0.731	1.572	0.858	0.822	156	434	914	832	-0.349	402	512	372	460	0
5	5	5	"PFD0355"	"D42243_17"	2460	27050	150	119	129	55	104	107	37	31	11	0	134	138	31	109	112	18	62	36	0	0.600	0.862	1.064	1.015	3.707	2.629	0.165	156	517	40	54	-0.737	15	25	25	29	-50
5	6	5	"PFD0362"	"D42243_29"	2630	27050	90	127	131	42	104	106	32	36	13	0	157	155	37	111	114	19	73	51	0	0.500	0.614	0.718	0.764	4.453	1.901	0.056	52	342	69	71	-1.000	23	46	27	44	0
5	7	5	"PFD0367"	"D42243_37"	2860	27060	140	507	488	190	104	114	64	93	89	0	2279	1955	706	112	119	46	100	100	0	0.186	0.208	0.202	0.189	1.682	0.204	0.797	156	580	2570	2227	-2.427	403	2167	384	1843	0
5	8	5	"PFD0369"	"D42243_39"	3040	27060	140	210	216	65	101	117	83	66	21	0	578	542	184	113	119	45	96	94	0	0.234	0.268	0.266	0.266	2.020	0.256	0.466	156	469	574	544	-2.093	109	465	115	429	0
5	9	5	"PFE0400"	"E2667_1"	3230	27060	130	191	187	57	102	112	69	58	18	0	258	249	72	111	114	20	90	89	0	0.605	0.616	0.659	0.607	1.816	0.770	0.415	120	492	236	223	-0.724	89	147	85	138	0
5	10	5	"PFE0403"	"E26771_1"	3430	27050	140	299	304	111	99	105	37	91	89	0	1195	1079	438	110	111	18	100	99	0	0.184	0.212	0.203	0.202	1.727	0.187	0.693	156	538	1285	1174	-2.440	200	1085	205	969	0
5	11	5	"PFE0405"	"E26771_4"	3610	27050	130	211	226	103	98	111	93	60	18	0	452	421	143	109	112	26	98	95	0	0.329	0.410	0.389	0.373	1.803	0.552	0.261	120	530	456	440	-1.602	113	343	128	312	0
5	12	5	"PFE0408"	"E26934_1"	3810	27050	140	206	204	69	95	107	88	65	14	0	718	674	235	106	110	26	98	96	0	0.181	0.192	0.192	0.187	1.890	0.170	0.555	156	583	723	677	-2.463	111	612	109	568	0
5	13	5	"PFE0411"	"E27042_1"	3990	27040	110	123	130	39	89	94	27	56	26	0	152	151	35	108	109	19	78	56	0	0.773	0.953	0.945	0.857	3.468	1.367	0.094	80	423	78	84	-0.372	34	44	41	43	0
5	14	5	"PFE0415"	"E27173_1"	4190	27050	140	180	180	54	92	97	29	82	67	0	264	259	66	108	109	16	96	93	0	0.564	0.583	0.572	0.479	2.681	0.590	0.513	156	487	244	239	-0.826	88	156	88	151	0
5	15	5	"PFE0439"	"E27723_18"	4370	27050	140	310	298	105	94	98	30	94	88	0	958	882	335	105	106	16	98	98	0	0.253	0.263	0.257	0.260	1.870	0.239	0.767	156	382	1069	981	-1.982	216	853	204	777	0
5	16	5	"PFE0443"	"E27723_9"	4560	27050	140	186	191	61	95	97	26	87	77	0	243	238	61	104	105	16	95	92	0	0.655	0.716	0.739	0.697	2.256	0.771	0.569	156	427	230	230	-0.611	91	139	96	134	0
5	17	5	"PFE0446"	"E27742_6"	4750	27060	130	225	227	71	96	98	26	93	85	0	267	257	56	105	106	14	98	96	0	0.796	0.862	0.831	0.804	1.770	1.019	0.601	120	475	291	283	-0.329	129	162	131	152	0
5	18	5	"PFE0452"	"E28056_1"	4940	27050	130	167	171	52	97	100	27	80	64	0	209	207	43	109	110	16	94	92	0	0.700	0.755	0.793	0.685	2.384	0.925	0.411	120	556	170	172	-0.515	70	100	74	98	0
5	19	5	"PFE0454"	"E28350_1"	5130	27050	150	322	315	100	97	102	29	94	91	0	344	327	97	114	117	26	92	91	0	0.978	1.023	1.002	1.030	1.629	1.038	0.755	156	539	455	431	-0.032	225	230	218	213	0
5	20	5	"PFE0458"	"E28462_2"	5320	27050	140	181	184	57	96	101	31	83	67	0	238	235	68	109	114	28	92	85	0	0.659	0.698	0.661	0.636	2.153	0.706	0.460	156	502	214	214	-0.602	85	129	88	126	0
5	21	5	"PFE0487"	"E29895_1"	5500	27050	130	155	162	52	97	100	29	74	49	0	201	197	55	106	109	20	87	85	0	0.611	0.714	0.746	0.631	2.577	0.859	0.366	120	511	153	156	-0.712	58	95	65	91	0
5	22	5	"PFE0491"	"E29931_3"	5690	27050	130	425	396	133	98	101	30	95	91	0	370	349	94	108	114	42	95	90	0	1.248	1.237	1.176	1.158	1.760	1.297	0.772	120	632	589	539	0.320	327	262	298	241	0
5	1	6	"PFE0494"	"E30210_1"	1710	27250	140	299	300	103	104	108	32	93	89	0	524	484	178	109	111	18	94	92	0	0.470	0.523	0.490	0.533	1.966	0.489	0.696	156	631	610	571	-1.090	195	415	196	375	0
5	2	6	"PFE0498"	"E3038_3"	1900	27250	130	207	204	58	102	109	35	82	72	0	251	244	48	110	112	19	98	96	0	0.745	0.761	0.722	0.632	2.461	0.859	0.510	120	428	246	236	-0.425	105	141	102	134	0
5	3	6	"PFE0502"	"E3185_4"	2090	27250	140	433	410	150	101	156	425	23	0	0	568	526	186	111	133	167	85	71	0	0.726	0.745	0.731	0.729	1.793	0.727	0.841	156	510	789	724	-0.461	332	457	309	415	0
5	4	6	"PFE0504"	"E3185_6"	2270	27250	130	4427	3812	1814	104	241	730	90	83	0	1448	1313	548	111	174	298	90	81	0	3.233	3.085	3.044	2.794	1.695	3.140	0.926	120	498	5660	4910	1.693	4323	1337	3708	1202	0
5	5	6	"PFE0525"	"E3552_1"	2460	27250	130	419	422	151	105	183	542	5	0	0	529	516	150	110	161	240	85	31	0	0.749	0.781	0.785	0.724	1.664	0.804	0.828	120	509	733	723	-0.416	314	419	317	406	0
5	6	6	"PFE0531"	"E3831_2"	2660	27280	120	122	129	41	104	113	57	14	3	0	158	158	30	110	120	66	27	0	0	0.375	0.521	0.761	0.604	3.232	1.561	0.120	120	481	66	73	-1.415	18	48	25	48	0
5	7	6	"PFE0534"	"E390_1"	2850	27250	140	582	546	221	103	111	53	92	91	0	372	349	108	110	113	20	94	92	0	1.828	1.854	1.816	1.724	1.619	2.018	0.841	156	502	741	682	0.870	479	262	443	239	0
5	8	6	"PFE0539"	"E4159_1"	3040	27250	140	471	446	171	101	108	54	92	88	0	400	375	111	111	114	21	95	94	0	1.280	1.307	1.356	1.302	1.619	1.380	0.802	156	457	659	609	0.356	370	289	345	264	0
5	9	6	"PFE0542"	"E4247_1"	3230	27250	140	711	654	232	102	105	34	96	94	0	1372	1218	418	111	114	20	100	99	0	0.483	0.499	0.503	0.470	1.568	0.493	0.916	156	494	1870	1659	-1.050	609	1261	552	1107	0
5	10	6	"PFE0547"	"E4295_1"	3420	27250	140	163	175	73	99	103	35	74	41	0	348	340	87	110	111	19	97	97	0	0.269	0.330	0.307	0.283	2.321	0.376	0.380	156	522	302	306	-1.895	64	238	76	230	0
5	11	6	"PFF0499"	"F2457_1"	3610	27250	130	128	139	44	98	109	94	10	0	0	168	161	35	109	112	27	76	55	0	0.508	0.788	0.696	0.670	3.237	4.551	0.049	120	515	89	93	-0.976	30	59	41	52	0
5	12	6	"PFF0505"	"F24631_2"	3800	27250	140	1165	1067	444	98	107	92	94	92	0	833	765	279	106	110	27	96	94	0	1.468	1.470	1.426	1.371	1.638	1.523	0.910	156	537	1794	1628	0.554	1067	727	969	659	0
5	13	6	"PFF0507"	"F246_1"	3990	27250	130	125	130	39	94	97	30	50	23	0	147	146	39	106	110	38	51	20	0	0.756	0.900	0.857	0.834	3.394	1.418	0.183	120	530	72	76	-0.403	31	41	36	40	0
5	14	6	"PFF0509"	"F24843_2"	4170	27240	130	287	289	112	94	101	40	90	81	0	525	485	161	108	120	69	93	86	0	0.463	0.517	0.498	0.473	1.830	0.487	0.736	120	502	610	572	-1.111	193	417	195	377	0
5	15	6	"PFF0513"	"F25069_1"	4370	27240	150	108	116	63	95	99	36	20	6	0	132	137	33	109	118	60	10	2	0	0.565	0.750	1.051	0.936	3.824	2.979	0.091	156	495	36	49	-0.823	13	23	21	28	-50
5	16	6	"PFF0515"	"F25114_1"	4560	27240	140	250	243	78	96	97	25	92	85	0	592	548	184	108	110	17	97	96	0	0.318	0.334	0.322	0.320	2.134	0.313	0.691	156	449	638	587	-1.652	154	484	147	440	0
5	17	6	"PFF0554"	"F26408_1"	4750	27240	140	515	496	183	96	98	26	95	92	0	1378	1244	482	110	112	18	100	99	0	0.330	0.353	0.354	0.347	1.580	0.341	0.897	156	470	1687	1534	-1.598	419	1268	400	1134	0
5	18	6	"PFF0556"	"F26422_2"	4940	27240	130	878	820	309	97	144	417	83	42	0	814	741	241	112	143	239	90	76	0	1.113	1.149	1.115	1.094	1.561	1.136	0.781	120	491	1483	1352	0.154	781	702	723	629	0
5	19	6	"PFF0558"	"F26666_3"	5130	27230	130	4157	3643	1762	99	222	674	89	83	0	1956	1748	819	112	194	399	86	80	0	2.201	2.166	2.086	2.027	1.575	2.213	0.926	120	471	5902	5180	1.138	4058	1844	3544	1636	0
5	20	6	"PFF0560"	"F26774_1"	5320	27240	140	259	250	88	97	168	526	0	0	0	510	467	165	106	155	314	69	0	0	0.401	0.424	0.420	0.419	1.741	0.421	0.708	156	447	566	514	-1.318	162	404	153	361	0
5	21	6	"PFF0563"	"F27064_1"	5510	27240	140	477	449	156	98	98	27	97	94	0	706	665	196	106	108	19	100	100	0	0.632	0.628	0.603	0.588	1.679	0.638	0.846	156	465	979	910	-0.663	379	600	351	559	0
5	22	6	"PFF0568"	"F27351_1"	5700	27240	140	729	663	281	97	100	29	95	92	0	435	413	119	107	109	18	99	97	0	1.927	1.850	1.880	1.676	1.757	2.033	0.849	156	676	960	872	0.946	632	328	566	306	0
5	1	7	"PFF0597"	"F28584_1"	1720	27440	150	149	163	90	103	108	32	64	32	0	195	191	51	109	113	22	90	82	0	0.535	0.732	0.651	0.574	2.684	1.949	0.292	156	695	132	142	-0.903	46	86	60	82	0
5	2	7	"PFF0599"	"F28782_1"	1900	27440	140	437	410	159	106	110	33	91	88	0	983	916	366	109	112	19	99	98	0	0.379	0.377	0.378	0.356	1.654	0.365	0.859	156	481	1205	1111	-1.401	331	874	304	807	0
5	3	7	"PFF0601"	"F28897_1"	2090	27450	140	751	692	325	102	139	327	75	48	0	1146	1014	426	109	125	136	92	86	0	0.626	0.652	0.631	0.601	1.663	0.661	0.901	156	508	1686	1495	-0.676	649	1037	590	905	0
5	4	7	"PFF0611"	"F29309_1"	2280	27450	130	177	176	53	104	239	731	0	0	0	350	338	102	109	170	298	26	0	0	0.303	0.314	0.318	0.291	2.320	2.552	0.810	120	496	314	301	-1.723	73	241	72	229	0
5	5	7	"PFF0617"	"F29473_1"	2470	27430	150	119	129	52	106	208	628	0	0	0	143	148	40	111	168	266	0	0	0	0.406	0.622	1.028	0.927	3.467	0.794	0.693	156	548	45	60	-1.300	13	32	23	37	-50
5	6	7	"PFF0622"	"F29632_5"	2660	27440	140	285	278	97	105	117	65	84	68	0	780	715	287	110	122	71	94	90	0	0.269	0.286	0.288	0.294	1.790	0.273	0.697	156	480	850	778	-1.896	180	670	173	605	0
5	7	7	"PFF0646"	"F30537_4"	2850	27450	140	991	895	359	105	112	44	96	92	0	1003	915	325	113	116	23	98	98	0	0.996	0.985	0.996	0.915	1.786	1.011	0.885	156	455	1776	1592	-0.006	886	890	790	802	0
5	8	7	"PFF0652"	"F30663_2"	3040	27450	140	1264	1182	486	103	109	42	99	98	0	1080	1005	375	115	121	29	98	98	0	1.203	1.212	1.187	1.188	1.807	1.238	0.911	156	480	2126	1969	0.267	1161	965	1079	890	0
5	9	7	"PFF0656"	"F30728_1"	3230	27440	130	226	232	97	104	109	41	80	67	0	332	315	99	116	122	31	94	87	0	0.565	0.643	0.575	0.534	2.468	0.755	0.498	120	513	338	327	-0.824	122	216	128	199	0
5	10	7	"PFF0659"	"F30796_1"	3420	27430	130	216	213	82	102	105	33	80	68	0	435	412	147	114	122	44	90	85	0	0.355	0.372	0.391	0.411	2.649	0.352	0.531	120	528	435	409	-1.494	114	321	111	298	0
5	11	7	"PFF0661"	"F3084_1"	3620	27450	140	488	479	166	101	106	40	98	94	0	1420	1331	417	111	118	41	100	100	0	0.296	0.310	0.304	0.292	1.468	0.313	0.873	156	508	1696	1598	-1.758	387	1309	378	1220	0
5	12	7	"PFF0665"	"F31008_1"	3810	27440	140	1402	1298	586	96	101	36	98	95	0	2302	2046	839	106	109	21	100	100	0	0.595	0.620	0.622	0.577	1.598	0.623	0.918	156	443	3502	3142	-0.750	1306	2196	1202	1940	0
5	13	7	"PFF1271"	"F51945_3"	4000	27440	140	928	865	346	98	99	30	98	94	0	2546	2188	820	107	114	45	100	98	0	0.340	0.369	0.363	0.344	1.592	0.370	0.930	156	482	3269	2848	-1.555	830	2439	767	2081	0
5	14	7	"PFF1274"	"F5206_2"	4190	27440	140	291	289	112	96	100	37	89	85	0	600	551	199	110	123	69	92	89	0	0.398	0.438	0.417	0.423	1.974	0.437	0.769	156	496	685	634	-1.329	195	490	193	441	0
5	15	7	"PFF1276"	"F5206_7"	4380	27440	140	187	193	72	96	97	27	83	71	0	315	300	86	111	117	43	92	87	0	0.446	0.513	0.519	0.483	2.153	0.571	0.573	156	464	295	286	-1.165	91	204	97	189	0
5	16	7	"PFF1278"	"F52084_1"	4570	27440	140	195	196	64	98	98	26	85	75	0	386	364	117	111	113	19	93	90	0	0.353	0.387	0.360	0.360	2.154	0.395	0.599	156	463	372	351	-1.503	97	275	98	253	0
5	17	7	"PFF1290"	"F52397_2"	4760	27430	140	3212	2863	1299	96	99	27	99	98	0	14044	12332	5202	112	114	21	100	100	0	0.224	0.226	0.228	0.210	1.554	0.224	0.941	156	482	17048	14987	-2.161	3116	13932	2767	12220	0
5	18	7	"PFF1292"	"F52444_1"	4950	27430	150	437	413	165	98	171	545	6	0	0	469	434	158	113	161	311	64	1	0	0.952	0.981	1.011	0.918	1.868	1.007	0.817	156	544	695	636	-0.071	339	356	315	321	0
5	19	7	"PFF1323"	"F53383_7"	5140	27430	140	2320	1992	844	99	204	630	86	76	0	3551	2964	1157	111	182	373	94	89	0	0.646	0.664	0.663	0.630	1.440	0.744	0.826	156	543	5661	4746	-0.631	2221	3440	1893	2853	0
5	20	7	"PFF1327"	"F53446_1"	5330	27430	140	230	239	86	96	121	264	10	0	0	432	396	129	108	129	181	80	32	0	0.414	0.497	0.515	0.461	2.003	0.495	0.686	156	496	458	431	-1.274	134	324	143	288	0
5	21	7	"PFF1329"	"F53449_1"	5510	27440	140	247	242	85	96	97	25	91	84	0	592	537	188	107	108	19	98	96	0	0.311	0.340	0.348	0.334	2.098	0.335	0.739	156	500	636	576	-1.683	151	485	146	430	0
5	22	7	"PFF1335"	"F53749_1"	5710	27430	140	1021	946	371	96	98	25	96	96	0	577	542	182	105	107	17	95	95	0	1.960	1.945	1.946	1.926	1.538	2.005	0.911	156	703	1397	1287	0.971	925	472	850	437	0
5	1	8	"PFF1338"	"F53871_1"	1720	27640	140	237	241	81	108	113	38	87	75	0	234	232	63	110	112	27	92	87	0	1.040	1.090	1.078	1.052	1.848	1.270	0.572	156	709	253	255	0.057	129	124	133	122	0
5	2	8	"PFF1343"	"F53897_2"	1900	27640	130	11248	9894	4510	116	126	78	100	99	0	4043	3548	1401	111	124	123	100	100	0	2.831	2.845	2.818	2.556	1.533	2.978	0.936	120	515	15064	13215	1.501	11132	3932	9778	3437	0
5	3	8	"PFF1370"	"F54899_1"	2100	27640	140	646	617	250	109	120	88	92	87	0	607	562	196	109	120	118	91	85	0	1.078	1.121	1.129	1.080	1.436	1.186	0.868	156	543	1035	961	0.109	537	498	508	453	0
5	4	8	"PFF1379"	"F55001_1"	2290	27640	140	1468	1372	578	102	108	60	96	93	0	1493	1407	521	108	109	18	100	99	0	0.986	0.978	0.978	0.922	1.472	1.009	0.922	156	522	2751	2569	-0.020	1366	1385	1270	1299	0
5	5	8	"PFF1381"	"F55001_6"	2480	27630	130	548	525	192	102	107	36	94	92	0	548	507	154	108	110	18	95	95	0	1.014	1.060	0.995	1.006	1.597	1.082	0.830	120	514	886	822	0.020	446	440	423	399	0
5	6	8	"PFF1388"	"F5510_1"	2670	27640	130	158	162	50	104	109	35	65	36	0	274	260	75	110	111	18	90	87	0	0.329	0.387	0.368	0.339	2.311	0.417	0.331	120	528	218	208	-1.603	54	164	58	150	0
5	7	8	"PFF1391"	"F55150_2"	2860	27640	140	145	152	46	106	110	34	52	27	0	214	213	57	114	118	25	90	83	0	0.390	0.465	0.472	0.452	2.577	0.621	0.377	156	501	139	145	-1.358	39	100	46	99	0
5	8	8	"PFF1406"	"F55492_1"	3050	27640	140	1744	1676	824	107	113	47	94	94	0	19818	19336	9046	124	129	31	100	100	0	0.083	0.082	0.080	0.073	1.518	0.081	0.925	156	491	21331	20781	-3.589	1637	19694	1569	19212	0
5	9	8	"PFF1434"	"F57034_1"	3230	27640	130	159	163	57	105	112	41	60	34	0	373	355	124	126	132	31	88	86	0	0.219	0.253	0.290	0.257	2.669	0.268	0.393	120	509	301	287	-2.193	54	247	58	229	0
5	10	8	"PFF1437"	"F57064_2"	3420	27640	130	190	191	63	104	109	36	80	58	0	703	657	248	120	127	43	94	91	0	0.148	0.162	0.155	0.157	1.911	0.156	0.564	120	537	669	624	-2.761	86	583	87	537	0
5	11	8	"PFF1447"	"F57388_2"	3620	27630	140	450	431	170	102	107	36	94	91	0	723	664	248	112	118	40	94	92	0	0.570	0.596	0.606	0.596	1.737	0.596	0.852	156	510	959	881	-0.812	348	611	329	552	0
5	12	8	"PFF1456"	"F5774_1"	3810	27630	140	972	898	367	97	102	33	98	96	0	456	424	140	107	111	29	93	92	0	2.507	2.527	2.467	2.519	1.688	2.675	0.852	156	443	1224	1118	1.326	875	349	801	317	0
5	13	8	"PFF1458"	"F57777_2"	3990	27630	130	205	202	72	99	101	28	81	69	0	377	344	122	110	118	35	89	84	0	0.397	0.440	0.454	0.406	2.237	1.568	0.191	120	464	373	337	-1.333	106	267	103	234	0
5	14	8	"PFF1464"	"F57982_1"	4190	27630	140	251	249	87	98	99	28	90	85	0	376	343	117	113	118	28	89	85	0	0.582	0.657	0.621	0.627	1.981	0.656	0.687	156	502	416	381	-0.782	153	263	151	230	0
5	15	8	"PFI0170"	"I15363_1"	4380	27630	140	291	290	119	97	97	27	90	83	0	670	616	250	112	114	19	96	95	0	0.348	0.383	0.368	0.362	1.845	0.379	0.767	156	454	752	697	-1.524	194	558	193	504	0
5	16	8	"PFI0172"	"I15423_1"	4570	27630	140	263	270	100	96	99	29	90	87	0	445	433	131	107	109	19	100	99	0	0.494	0.534	0.505	0.478	1.804	0.552	0.694	156	462	505	500	-1.017	167	338	174	326	0
5	17	8	"PFI0174"	"I15461_2"	4760	27630	130	218	217	77	95	98	29	85	81	0	346	340	111	107	109	20	94	93	0	0.515	0.524	0.520	0.487	1.919	0.519	0.622	120	479	362	355	-0.958	123	239	122	233	0
5	18	8	"PFI0180"	"I15544_1"	4940	27620	130	989	881	450	98	99	33	93	90	0	760	674	291	108	113	41	96	92	0	1.367	1.383	1.362	1.164	1.949	1.460	0.901	120	513	1543	1349	0.451	891	652	783	566	0
5	19	8	"PFI0185"	"I1568_2"	5140	27630	120	263	261	90	98	101	33	89	81	0	240	240	72	107	111	40	87	77	0	1.241	1.226	1.232	1.214	2.202	1.280	0.650	120	495	298	296	0.311	165	133	163	133	0
5	20	8	"PFI0189"	"I15719_2"	5330	27630	130	198	195	61	96	99	25	88	78	0	418	404	124	108	108	16	96	95	0	0.329	0.334	0.346	0.333	2.087	0.322	0.580	120	585	412	395	-1.604	102	310	99	296	0
5	21	8	"PFI0204"	"I16009_1"	5530	27630	120	112	115	31	97	98	24	40	11	0	152	152	36	107	108	17	75	56	0	0.333	0.400	0.612	0.578	4.075	0.669	0.057	120	494	60	63	-1.585	15	45	18	45	0
5	22	8	"PFI0212"	"I16172_1"	5710	27630	120	121	119	31	98	99	25	44	15	0	148	153	34	103	104	16	86	68	0	0.511	0.420	0.600	0.587	2.716	0.647	0.077	120	526	68	71	-0.968	23	45	21	50	0
5	1	9	"PFI0215"	"I16356_1"	1720	27840	120	274	269	71	107	112	38	96	84	0	546	517	144	111	113	19	99	98	0	0.384	0.399	0.395	0.385	1.679	0.394	0.705	120	576	602	568	-1.381	167	435	162	406	0
5	2	9	"PFI0220"	"I16487_2"	1910	27840	120	602	594	247	112	124	79	94	88	0	1039	981	329	112	124	124	97	94	0	0.529	0.555	0.524	0.500	1.642	0.565	0.834	120	515	1417	1351	-0.920	490	927	482	869	0
5	3	9	"PFI0224"	"I16629_1"	2100	27840	130	259	263	96	103	110	61	85	59	0	1361	1228	488	108	110	19	100	100	0	0.125	0.143	0.134	0.136	1.800	0.138	0.712	120	492	1409	1280	-3.006	156	1253	160	1120	0
5	4	9	"PFI0228"	"I16684_1"	2290	27840	140	140	149	50	96	103	59	37	7	0	188	195	91	108	110	17	91	80	0	0.550	0.609	0.637	0.604	2.931	0.601	0.117	156	478	124	140	-0.862	44	80	53	87	0
5	5	9	"PFI0262"	"I17505_1"	2480	27830	140	164	165	49	100	106	34	72	45	0	210	206	60	108	110	17	87	84	0	0.627	0.663	0.658	0.674	2.467	0.677	0.369	156	519	166	163	-0.672	64	102	65	98	0
5	6	9	"PFI0266"	"I17587_1"	2670	27840	130	179	181	53	103	109	40	73	46	0	247	230	69	109	113	20	89	86	0	0.551	0.645	0.610	0.579	2.194	0.721	0.373	120	500	214	199	-0.861	76	138	78	121	0
5	7	9	"PFI0268"	"I1781_2"	2860	27830	130	433	431	151	101	107	37	97	93	0	711	678	200	112	115	21	100	98	0	0.554	0.583	0.558	0.556	1.645	0.575	0.801	120	501	931	896	-0.851	332	599	330	566	0
5	8	9	"PFI0273"	"I1897_2"	3050	27830	130	467	453	221	102	109	39	87	83	0	981	926	439	116	120	25	99	97	0	0.422	0.433	0.431	0.395	1.836	0.424	0.840	120	508	1230	1161	-1.245	365	865	351	810	0
5	9	9	"PFI0275"	"I1904_2"	3240	27830	130	481	472	217	101	110	44	91	89	0	878	791	318	121	125	27	99	98	0	0.502	0.554	0.518	0.483	1.915	0.562	0.801	120	504	1137	1041	-0.994	380	757	371	670	0
5	10	9	"PFI0286"	"I2458_1"	3420	27820	150	107	114	39	101	109	53	11	3	0	137	145	35	118	121	23	44	30	0	0.316	0.481	0.894	0.861	3.919	7.286	0.034	156	531	25	40	-1.663	6	19	13	27	-50
5	11	9	"PFI0317"	"I3248_1"	3620	27840	140	252	251	94	102	112	72	75	50	0	771	705	266	111	114	19	99	96	0	0.227	0.251	0.247	0.235	1.961	0.247	0.664	156	493	810	743	-2.138	150	660	149	594	0
5	12	9	"PFI0323"	"I3340_2"	3810	27820	140	802	754	294	97	104	61	96	92	0	342	326	89	108	112	26	96	94	0	3.013	3.014	2.914	2.824	1.674	3.346	0.795	156	489	939	875	1.591	705	234	657	218	0
5	13	9	"PFI0325"	"I3340_6"	4000	27830	140	158	162	53	95	97	27	80	56	0	332	335	89	109	115	33	96	95	0	0.283	0.296	0.297	0.267	2.273	0.293	0.409	156	540	286	293	-1.824	63	223	67	226	0
5	14	9	"PFI0329"	"I3489_1"	4190	27820	130	241	244	73	93	96	27	96	89	0	404	391	90	109	112	20	100	99	0	0.502	0.535	0.518	0.505	1.768	0.524	0.665	120	520	443	433	-0.995	148	295	151	282	0
5	15	9	"PFI0332"	"I3519_2"	4380	27820	130	144	147	41	92	95	26	73	49	0	187	191	41	107	109	17	99	91	0	0.650	0.655	0.705	0.637	2.806	0.822	0.286	120	517	132	139	-0.621	52	80	55	84	0
5	16	9	"PFI0334"	"I3555_1"	4570	27820	140	1799	1663	661	92	96	28	98	98	0	818	761	291	104	106	15	98	98	0	2.391	2.391	2.335	2.425	1.701	2.433	0.900	156	505	2421	2228	1.257	1707	714	1571	657	0
5	17	9	"PFJ0294"	"J26_9"	4760	27820	140	174	174	47	93	98	29	83	67	0	161	163	35	105	106	16	89	80	0	1.446	1.397	1.266	1.326	2.402	1.706	0.375	156	487	137	139	0.532	81	56	81	58	0
5	18	9	"PFJ0296"	"J2708_2"	4950	27820	140	870	813	308	96	99	33	97	96	0	395	380	123	105	110	40	94	90	0	2.669	2.607	2.608	2.650	1.519	2.705	0.841	156	517	1064	992	1.416	774	290	717	275	0
5	19	9	"PFJ0298"	"J276_1"	5140	27820	140	146	152	46	98	102	33	64	36	0	197	191	44	106	110	38	84	58	0	0.527	0.635	0.735	0.668	2.795	0.790	0.234	156	574	139	139	-0.923	48	91	54	85	0
5	20	9	"PFJ0300"	"J276_4"	5340	27830	100	114	121	45	100	102	27	41	20	0	142	149	42	107	109	16	71	55	0	0.400	0.500	0.783	0.678	3.023	1.243	0.086	80	443	49	63	-1.322	14	35	21	42	0
5	21	9	"PFJ0307"	"J2870_1"	5520	27810	90	132	136	41	103	105	30	46	23	0	159	163	56	109	112	20	69	57	0	0.580	0.611	0.667	0.652	2.706	0.933	0.212	52	354	79	87	-0.786	29	50	33	54	0
5	22	9	"PFJ0312"	"J293_4"	5710	27810	140	664	610	236	99	102	28	96	94	0	578	533	185	107	109	18	98	96	0	1.200	1.200	1.194	1.138	1.593	1.229	0.881	156	736	1036	937	0.263	565	471	511	426	0
5	1	10	"PFJ0332"	"J322_6"	1720	28030	120	145	148	44	107	111	37	50	22	0	176	174	45	112	114	20	82	70	0	0.594	0.661	0.714	0.770	2.563	1.367	0.120	120	584	102	103	-0.752	38	64	41	62	0
5	2	10	"PFJ0335"	"J33_1"	1920	28030	120	127	132	41	107	113	39	30	10	0	180	177	44	110	113	22	85	71	0	0.286	0.373	0.495	0.429	3.095	0.758	0.062	120	457	90	92	-1.807	20	70	25	67	0
5	3	10	"PFJ0337"	"J33_11"	2100	28030	140	1041	944	439	100	107	41	94	92	0	1177	1040	473	110	112	22	98	98	0	0.882	0.908	0.879	0.927	1.555	0.908	0.883	156	461	2008	1774	-0.181	941	1067	844	930	0
5	4	10	"PFJ0339"	"J33_15"	2290	28020	140	3494	3110	1353	100	109	45	100	98	0	3238	2892	1277	110	118	60	98	98	0	1.085	1.082	1.070	1.097	1.692	1.069	0.933	156	462	6522	5792	0.118	3394	3128	3010	2782	0
5	5	10	"PFJ0342"	"J33_2"	2480	28020	130	362	342	147	108	117	45	83	79	0	1033	895	417	110	130	99	87	84	0	0.275	0.298	0.289	0.302	1.626	0.288	0.812	120	469	1177	1019	-1.862	254	923	234	785	0
5	6	10	"PFJ0346"	"J33_27"	2670	28020	140	295	293	100	108	117	47	87	81	0	1758	1548	662	111	127	82	99	94	0	0.114	0.129	0.129	0.126	1.838	0.120	0.743	156	483	1834	1622	-3.139	187	1647	185	1437	0
5	7	10	"PFJ0372"	"J382_13"	2870	28020	140	167	167	53	100	107	39	70	43	0	314	300	86	110	114	23	95	93	0	0.328	0.353	0.426	0.359	2.455	0.335	0.347	156	501	271	257	-1.606	67	204	67	190	0
5	8	10	"PFJ0374"	"J383_1"	3050	28030	150	210	223	70	101	109	39	90	71	0	350	339	101	109	113	27	94	93	0	0.452	0.530	0.538	0.512	1.977	0.535	0.626	156	626	350	352	-1.145	109	241	122	230	0
5	9	10	"PFJ0385"	"J38_7"	3240	27990	90	142	148	67	106	113	41	42	11	0	160	164	28	116	122	32	65	30	0	0.818	0.875	0.921	0.734	3.714	2.545	0.104	52	332	80	90	-0.290	36	44	42	48	0
5	10	10	"PFJ0389"	"J40_2"	3430	28020	140	455	448	194	101	111	54	91	86	0	263	254	77	114	118	23	92	88	0	2.376	2.479	2.410	2.178	2.054	2.868	0.673	156	542	503	487	1.248	354	149	347	140	0
5	11	10	"PFJ0394"	"J425_3"	3620	28020	140	1110	1016	449	101	114	79	93	91	0	1361	1218	518	111	113	23	98	98	0	0.807	0.827	0.806	0.773	1.667	0.824	0.913	156	476	2259	2022	-0.309	1009	1250	915	1107	0
5	12	10	"PFJ0402"	"J43_15"	3810	28020	130	218	220	75	98	107	67	73	44	0	405	366	132	110	113	24	91	90	0	0.407	0.477	0.461	0.453	1.932	0.552	0.419	120	473	415	378	-1.298	120	295	122	256	0
5	13	10	"PFJ0422"	"J45_11"	4000	28030	140	152	158	48	93	95	24	80	58	0	264	250	84	108	110	18	90	87	0	0.378	0.458	0.443	0.443	2.639	0.426	0.419	156	522	215	207	-1.403	59	156	65	142	0
5	14	10	"PFJ0424"	"J45_5"	4190	28020	130	138	140	39	91	94	24	71	46	0	182	177	44	105	106	15	88	84	0	0.610	0.681	0.698	0.645	3.012	0.794	0.277	120	501	124	121	-0.712	47	77	49	72	0
5	15	10	"PFJ0429"	"J4689_1"	4370	28020	130	256	250	78	95	97	37	90	83	0	486	456	134	106	108	20	96	95	0	0.424	0.443	0.429	0.412	1.789	0.441	0.782	120	621	541	505	-1.239	161	380	155	350	0
5	16	10	"PFJ0432"	"J478_5"	4580	28020	150	269	267	95	94	96	26	91	87	0	515	473	162	104	105	17	98	96	0	0.426	0.469	0.483	0.461	1.685	0.469	0.746	156	608	586	542	-1.232	175	411	173	369	0
5	17	10	"PFJ0434"	"J478_7"	4760	28010	130	142	147	45	92	96	27	72	45	0	207	215	53	104	104	15	98	95	0	0.485	0.495	0.537	0.448	2.694	0.530	0.365	120	460	153	166	-1.043	50	103	55	111	0
5	18	10	"PFJ0438"	"J4848_1"	4950	28020	140	957	888	321	96	98	26	99	98	0	495	468	141	105	107	17	98	98	0	2.208	2.182	2.162	2.167	1.482	2.276	0.897	156	496	1251	1155	1.143	861	390	792	363	0
5	19	10	"PFK0575"	"Ks1030_1"	5150	28010	140	2661	2335	1111	99	101	26	99	98	0	961	854	336	107	109	17	100	99	0	3.000	2.993	2.911	2.685	1.653	3.136	0.924	156	493	3416	2983	1.585	2562	854	2236	747	0
5	20	10	"PFK0577"	"Ks1030_4"	5340	28020	130	188	187	54	105	109	31	76	60	0	196	197	46	112	115	20	93	85	0	0.988	0.965	1.000	0.859	2.329	1.139	0.383	120	458	167	167	-0.017	83	84	82	85	0
5	21	10	"PFK0580"	"Ks1032_5"	5520	28010	130	6097	5262	2411	117	126	52	100	100	0	9459	8328	3585	125	150	251	100	100	0	0.641	0.627	0.623	0.584	1.389	0.621	0.959	120	552	15314	13348	-0.642	5980	9334	5145	8203	0
5	22	10	"PFK0584"	"Ks103_2"	5720	28010	140	158	162	53	109	119	52	48	17	0	213	209	50	118	140	221	0	0	0	0.516	0.582	0.638	0.583	2.786	0.419	0.212	156	718	144	144	-0.955	49	95	53	91	0
5	1	11	"PFK0587"	"Ks106_13"	1720	28220	130	146	150	41	103	108	33	60	30	0	186	185	49	109	111	20	88	82	0	0.558	0.618	0.645	0.549	2.233	0.848	0.303	120	645	120	123	-0.841	43	77	47	76	0
5	2	11	"PFK0589"	"Ks1071_3"	1920	28220	140	757	721	306	104	111	33	96	93	0	1283	1150	449	109	112	21	100	100	0	0.556	0.593	0.587	0.563	1.497	0.604	0.896	156	526	1827	1658	-0.846	653	1174	617	1041	0
[truncated: 1,042,805 more chars]
