# Supplementary material for: The Transcriptome of the Intraerythrocytic Developmental Cycle of Plasmodium falciparum
Source: PLoS Biol. 2003 Aug 18;1(1):e5. doi: 10.1371/journal.pbio.0000005 (PMC176545; doi:10.1371/journal.pbio.0000005)
Supplement: Dataset S1 — (29.5 MB ZIP). [file pbio.0000005.sd001.zip › TP_40.gpr]

ATF	1.0
27	43    
"Type=GenePix Results 1.4"
"DateTime=2002/09/04 15:21:14"
"Settings=C:\Documents and Settings\Manuel\My Documents\Malaria Hybes\HB3 Timecourse\MOS12_106.gps"
"GalFile=C:\Documents and Settings\Manuel\My Documents\Malaria Hybes\mos11galv2"
"Scanner=GenePix 4000B [88593]"
"Comment="
"PixelSize=10"
"ImageName=635	532"
"FileName=C:\Documents and Settings\Manuel\My Documents\Malaria Hybes\HB3 Timecourse\MOS12_106_635.tif	C:\Documents and Settings\Manuel\My Documents\Malaria Hybes\HB3 Timecourse\MOS12_106_532.tif"
"PMTVolts=700	560"
"ScanPower=100	100"
"FocusPosition=0"
"NormalizationFactor:RatioOfMedians=1.35699"
"NormalizationFactor:RatioOfMeans=1.32629"
"NormalizationFactor:MedianOfRatios=1.31954"
"NormalizationFactor:MeanOfRatios=1.35924"
"NormalizationFactor:RegressionRatio=1.23905"
"JpegImage=C:\Documents and Settings\Manuel\My Documents\Malaria Hybes\HB3 Timecourse\MOS12_106.jpg"
"RatioFormulation=W1/W2 (635/532)"
"Barcode="
"ImageOrigin=1170, 21440"
"JpegOrigin=1220, 21520"
"Creator=GenePix Pro 3.0.6.89"
"Temperature=27.85"
"LaserPower=3.47	3.45"
"LaserOnTime=8125	8125"
"Supplier="
"Block"	"Column"	"Row"	"Name"	"ID"	"X"	"Y"	"Dia."	"F635 Median"	"F635 Mean"	"F635 SD"	"B635 Median"	"B635 Mean"	"B635 SD"	"% > B635+1SD"	"% > B635+2SD"	"F635 % Sat."	"F532 Median"	"F532 Mean"	"F532 SD"	"B532 Median"	"B532 Mean"	"B532 SD"	"% > B532+1SD"	"% > B532+2SD"	"F532 % Sat."	"Ratio of Medians"	"Ratio of Means"	"Median of Ratios"	"Mean of Ratios"	"Ratios SD"	"Rgn Ratio"	"Rgn R�"	"F Pixels"	"B Pixels"	"Sum of Medians"	"Sum of Means"	"Log Ratio"	"F635 Median - B635"	"F532 Median - B532"	"F635 Mean - B635"	"F532 Mean - B532"	"Flags"
1	1	1	"PFE0192"	"E18031_6"	1500	21840	120	2186	2117	557	99	102	30	100	100	0	4141	4068	937	103	105	17	100	100	0	0.517	0.509	0.519	0.505	1.257	0.507	0.947	120	523	6125	5983	-0.952	2087	4038	2018	3965	0
1	2	1	"PFE0272"	"E20827_3"	1690	21840	120	423	452	147	95	97	27	98	98	0	668	670	172	102	102	16	100	100	0	0.580	0.629	0.630	0.599	1.485	0.645	0.856	120	544	894	925	-0.787	328	566	357	568	0
1	3	1	"PFE0225"	"E18877_1"	1880	21840	120	375	371	94	93	95	32	100	99	0	597	584	119	98	100	16	100	100	0	0.565	0.572	0.566	0.552	1.454	0.574	0.830	120	545	781	764	-0.823	282	499	278	486	0
1	4	1	"PFE0214"	"E18651_4"	2070	21840	120	494	484	139	94	97	32	99	98	0	1025	986	225	98	99	16	100	100	0	0.431	0.439	0.439	0.415	1.438	0.443	0.900	120	545	1327	1278	-1.213	400	927	390	888	0
1	5	1	"PFE0258"	"E20360_1"	2260	21840	120	725	702	192	96	99	27	100	99	0	3413	3384	827	104	106	18	100	100	0	0.190	0.185	0.180	0.178	1.333	0.183	0.927	120	529	3938	3886	-2.395	629	3309	606	3280	0
1	6	1	"PFE0606"	"E714_15"	2440	21840	120	341	365	131	97	99	25	98	98	0	377	370	95	109	110	18	99	99	0	0.910	1.027	1.032	1.010	1.590	1.131	0.800	120	530	512	529	-0.135	244	268	268	261	0
1	7	1	"PFF1886"	"F7915_1"	2630	21840	130	1608	1490	457	101	102	26	100	100	0	944	921	248	109	109	16	100	100	0	1.805	1.711	1.715	1.695	1.292	1.756	0.941	120	621	2342	2201	0.852	1507	835	1389	812	0
1	8	1	"PFF0067"	"F11738_1"	2810	21840	110	972	1016	363	103	126	124	100	100	0	944	936	172	107	137	147	100	100	0	1.038	1.101	1.034	1.072	1.341	1.125	0.791	80	488	1706	1742	0.054	869	837	913	829	0
1	9	1	"PFF0367"	"F20673_1"	3020	21840	120	1170	1140	320	98	120	117	99	99	0	1384	1377	349	101	127	138	100	99	0	0.836	0.817	0.812	0.795	1.288	0.821	0.950	120	562	2355	2318	-0.259	1072	1283	1042	1276	0
1	10	1	"PFF1686"	"F66030_3"	3200	21840	120	7695	7371	1784	100	103	27	100	100	0	3378	3174	695	103	104	16	100	100	0	2.319	2.368	2.353	2.357	1.209	2.412	0.958	120	542	10870	10342	1.214	7595	3275	7271	3071	0
1	11	1	"PFF1346"	"F54003_1"	3400	21840	120	782	747	201	100	101	27	100	100	0	2610	2471	544	104	105	15	100	100	0	0.272	0.273	0.264	0.266	1.354	0.268	0.901	120	544	3188	3014	-1.878	682	2506	647	2367	0
1	12	1	"PFF0819"	"F36648_2"	3580	21840	130	420	423	115	95	98	25	100	100	0	654	652	164	101	103	15	100	100	0	0.588	0.595	0.597	0.590	1.385	0.589	0.867	120	593	878	879	-0.767	325	553	328	551	0
1	13	1	"PFF0467"	"F23644_4"	3780	21840	120	19617	18863	4978	105	110	33	100	100	0	23746	23764	5392	111	116	27	100	100	0	0.826	0.793	0.811	0.782	1.222	0.797	0.959	120	544	43147	42411	-0.277	19512	23635	18758	23653	0
1	14	1	"PFF1450"	"F57655_2"	3960	21840	130	289	291	70	110	113	33	98	95	0	310	306	62	114	120	27	99	98	0	0.913	0.943	0.960	0.918	1.664	1.010	0.657	120	576	375	373	-0.131	179	196	181	192	0
1	15	1	"PFF0809"	"F36380_1"	4160	21840	140	163	167	43	103	105	27	80	53	0	200	201	41	106	108	16	96	93	0	0.638	0.674	0.655	0.607	2.710	0.822	0.365	156	708	154	159	-0.648	60	94	64	95	0
1	16	1	"PFF0511"	"F25016_1"	4350	21840	120	369	367	86	101	103	26	100	100	0	345	343	60	104	107	16	100	100	0	1.112	1.113	1.115	1.081	1.431	1.156	0.802	120	528	509	505	0.153	268	241	266	239	0
1	17	1	"PFF1712"	"F67192_1"	4540	21840	120	340	338	82	98	100	25	100	100	0	453	447	105	101	102	15	100	100	0	0.688	0.694	0.669	0.688	1.486	0.675	0.791	120	559	594	586	-0.541	242	352	240	346	0
1	18	1	"PFF0870"	"F39343_3"	4740	21840	120	289	288	85	94	99	26	97	95	0	571	567	158	102	104	16	100	100	0	0.416	0.417	0.414	0.388	1.812	0.402	0.747	120	543	664	659	-1.266	195	469	194	465	0
1	19	1	"PFF1637"	"F64125_2"	4920	21840	130	455	445	104	97	100	28	100	100	0	773	725	172	103	105	16	100	100	0	0.534	0.559	0.543	0.559	1.442	0.536	0.849	120	595	1028	970	-0.904	358	670	348	622	0
1	20	1	"PFF0483"	"F23940_2"	5110	21840	120	379	390	110	98	99	26	100	100	0	549	565	162	102	103	16	100	100	0	0.629	0.631	0.631	0.628	1.491	0.617	0.780	120	545	728	755	-0.670	281	447	292	463	0
1	21	1	"PFF0101"	"F13309_2"	5310	21840	120	216	221	68	98	100	25	95	85	0	546	541	134	100	102	16	100	100	0	0.265	0.279	0.268	0.249	1.823	0.275	0.643	120	545	564	564	-1.918	118	446	123	441	0
1	22	1	"PFF1826"	"F71130_4"	5500	21840	130	718	694	200	97	99	25	100	100	0	847	861	224	100	101	14	100	100	0	0.831	0.784	0.766	0.771	1.363	0.787	0.875	120	708	1368	1358	-0.267	621	747	597	761	0
1	1	2	"PFF0961"	"F42117_4"	1510	22040	130	169	175	48	96	99	28	80	65	0	224	220	46	99	101	18	97	95	0	0.584	0.653	0.638	0.564	2.584	0.735	0.427	120	634	198	200	-0.776	73	125	79	121	0
1	2	2	"PFF1620"	"F63632_3"	1690	22050	120	940	914	255	93	96	27	99	99	0	559	544	156	101	102	16	100	98	0	1.849	1.853	1.833	1.907	1.374	1.857	0.932	120	558	1305	1264	0.887	847	458	821	443	0
1	3	2	"PFM0802"	"M5804_3"	1890	22050	120	538	525	133	94	97	32	100	99	0	664	663	136	100	102	15	100	100	0	0.787	0.766	0.761	0.741	1.385	0.778	0.881	120	558	1008	994	-0.345	444	564	431	563	0
1	4	2	"PFM0091"	"M1661_1"	2080	22050	130	1122	1136	360	94	97	28	99	98	0	1098	1129	289	99	101	16	100	100	0	1.029	1.012	1.004	0.938	1.591	1.041	0.934	120	597	2027	2072	0.041	1028	999	1042	1030	0
1	5	2	"PFM0462"	"M3816_2"	2270	22050	120	1567	1554	457	95	98	25	100	100	0	6889	6976	2056	104	107	19	100	100	0	0.217	0.212	0.215	0.212	1.277	0.207	0.940	120	545	8257	8331	-2.205	1472	6785	1459	6872	0
1	6	2	"PFM0294"	"M29681_1"	2460	22050	120	2101	2037	528	96	99	25	100	100	0	1159	1137	258	109	110	19	100	100	0	1.910	1.888	1.880	1.873	1.268	1.936	0.946	120	546	3055	2969	0.933	2005	1050	1941	1028	0
1	7	2	"PFM0525"	"M42687_2"	2650	22050	120	2432	2283	634	100	101	26	100	100	0	1189	1128	287	107	107	16	100	100	0	2.155	2.138	2.168	2.136	1.301	2.178	0.950	120	560	3414	3204	1.108	2332	1082	2183	1021	0
1	8	2	"PFM0582"	"M45177_10"	2850	22050	120	393	391	103	101	105	48	99	96	0	973	970	220	103	112	68	100	100	0	0.336	0.334	0.322	0.318	1.424	0.332	0.882	120	565	1162	1157	-1.575	292	870	290	867	0
1	9	2	"PFM0415"	"M36754_19"	3040	22040	120	1862	1794	540	98	99	24	100	100	0	643	622	167	100	101	15	99	99	0	3.249	3.249	3.291	3.332	1.479	3.316	0.933	120	527	2307	2218	1.700	1764	543	1696	522	0
1	10	2	"PFM0252"	"M26245_1"	3220	22050	130	574	587	179	98	101	26	99	99	0	561	551	143	101	102	15	99	99	0	1.035	1.087	1.101	1.078	1.411	1.110	0.893	120	597	936	939	0.049	476	460	489	450	0
1	11	2	"PFM0169"	"M21665_1"	3420	22050	120	721	694	231	96	98	26	98	97	0	1399	1403	387	101	102	16	100	100	0	0.482	0.459	0.459	0.428	1.430	0.466	0.913	120	528	1923	1900	-1.054	625	1298	598	1302	0
1	12	2	"PFM0497"	"M40872_1"	3600	22040	120	2881	2806	744	97	99	26	100	100	0	751	727	201	101	103	16	99	99	0	4.283	4.327	4.324	4.412	1.270	4.346	0.930	120	531	3434	3335	2.099	2784	650	2709	626	0
1	13	2	"PFM0499"	"M40872_5"	3800	22050	120	212	216	58	100	103	27	95	83	0	276	275	56	104	107	19	100	100	0	0.651	0.678	0.694	0.612	1.968	0.718	0.609	120	545	284	287	-0.619	112	172	116	171	0
1	14	2	"PFM0670"	"M49091_1"	3990	22040	120	651	656	177	103	105	27	100	100	0	694	678	191	106	107	18	100	99	0	0.932	0.967	0.971	0.998	1.539	0.954	0.886	120	530	1136	1125	-0.102	548	588	553	572	0
1	15	2	"PFM0324"	"M31208_9"	4180	22050	120	853	833	247	100	102	26	99	99	0	810	804	189	103	104	14	100	100	0	1.065	1.046	1.049	1.020	1.351	1.079	0.907	120	515	1460	1434	0.091	753	707	733	701	0
1	16	2	"PFM0024"	"M11377_3"	4370	22050	120	850	867	289	102	103	27	100	100	0	1954	1964	602	104	105	15	100	100	0	0.404	0.411	0.396	0.404	1.428	0.403	0.889	120	514	2598	2625	-1.306	748	1850	765	1860	0
1	17	2	"PFM0019"	"M11356_1"	4550	22050	120	276	280	75	101	103	25	100	98	0	400	393	87	102	103	16	100	100	0	0.587	0.615	0.606	0.594	1.580	0.619	0.740	120	525	473	470	-0.768	175	298	179	291	0
1	18	2	"PFM0187"	"M22455_1"	4750	22050	120	16147	14839	5132	100	102	26	100	100	0	44114	42117	11393	103	105	20	100	100	0	0.365	0.351	0.361	0.324	1.494	0.355	0.942	120	521	60058	56753	-1.456	16047	44011	14739	42014	0
1	19	2	"PFM0042"	"M12812_3"	4940	22050	120	153	161	44	99	102	28	79	48	0	220	224	36	104	106	20	100	99	0	0.466	0.517	0.492	0.449	2.376	0.575	0.350	120	445	170	182	-1.103	54	116	62	120	0
1	20	2	"PFM0044"	"M12812_6"	5120	22040	120	352	362	83	100	102	26	100	100	0	884	857	205	103	105	16	100	100	0	0.323	0.347	0.343	0.346	1.438	0.324	0.822	120	520	1033	1016	-1.632	252	781	262	754	0
1	21	2	"PFN0072"	"N128_74"	5320	22040	130	330	327	70	100	103	25	100	100	0	414	408	80	102	104	16	100	100	0	0.737	0.742	0.760	0.734	1.409	0.743	0.803	120	599	542	533	-0.440	230	312	227	306	0
1	22	2	"PFN0081"	"N128_88"	5510	22050	130	176	190	84	97	99	25	88	71	0	245	243	55	102	103	15	100	99	0	0.552	0.660	0.607	0.568	2.206	0.851	0.404	120	662	222	234	-0.856	79	143	93	141	0
1	1	3	"PFN0030"	"N128_103"	1520	22250	120	1552	1498	374	97	99	26	100	100	0	6173	5790	1458	99	101	15	100	100	0	0.240	0.246	0.247	0.248	1.227	0.242	0.965	120	597	7529	7092	-2.062	1455	6074	1401	5691	0
1	2	3	"PFN0126"	"N130_31"	1720	22260	130	256	260	68	94	96	24	100	97	0	302	308	54	99	101	15	100	100	0	0.798	0.794	0.766	0.748	1.632	0.852	0.713	120	582	365	375	-0.325	162	203	166	209	0
1	3	3	"PFN0135"	"N130_44"	1900	22250	130	550	548	157	93	97	25	99	99	0	357	354	77	99	101	15	100	99	0	1.771	1.784	1.875	1.760	1.400	1.887	0.849	120	548	715	710	0.825	457	258	455	255	0
1	4	3	"PFN0150"	"N131_2"	2090	22250	120	309	312	79	92	96	25	100	100	0	622	603	126	99	101	15	100	100	0	0.415	0.437	0.429	0.424	1.426	0.430	0.831	120	545	740	724	-1.269	217	523	220	504	0
1	5	3	"PFB0094"	"B325"	2290	22250	120	162	160	43	92	95	25	84	65	0	248	250	49	100	101	17	100	100	0	0.473	0.453	0.484	0.414	2.282	0.421	0.352	120	564	218	218	-1.080	70	148	68	150	0
1	6	3	"PFB0096"	"B327"	2480	22250	120	5250	5298	1443	94	95	26	100	100	0	1472	1511	357	99	101	17	100	100	0	3.755	3.686	3.711	3.635	1.247	3.786	0.957	120	516	6529	6616	1.909	5156	1373	5204	1412	0
1	7	3	"PFB0098"	"B34"	2670	22250	120	131	141	61	95	97	26	61	35	0	142	144	25	99	100	14	92	71	0	0.837	1.022	1.037	1.072	3.236	3.331	0.102	120	527	79	91	-0.256	36	43	46	45	0
1	8	3	"PFB0100"	"B343"	2860	22240	120	1488	1474	360	97	98	25	100	100	0	3925	3824	963	102	103	16	100	100	0	0.364	0.370	0.375	0.372	1.258	0.358	0.940	120	534	5214	5099	-1.459	1391	3823	1377	3722	0
1	9	3	"PFB0103"	"B347"	3050	22250	120	226	229	58	95	96	23	96	95	0	299	299	58	101	102	15	100	100	0	0.662	0.677	0.669	0.636	1.729	0.688	0.681	120	543	329	332	-0.596	131	198	134	198	0
1	10	3	"PFB0106"	"B362"	3240	22250	120	254	251	66	95	98	25	98	93	0	217	219	43	100	101	15	99	98	0	1.359	1.311	1.329	1.272	1.768	1.438	0.704	120	516	276	275	0.443	159	117	156	119	0
1	11	3	"PFB0128"	"B405"	3430	22240	120	200	209	60	97	99	25	91	89	0	282	281	60	100	101	16	99	98	0	0.566	0.619	0.588	0.585	1.794	0.656	0.606	120	534	285	293	-0.821	103	182	112	181	0
1	12	3	"PFB0131"	"B415"	3620	22240	130	586	599	145	98	102	36	100	100	0	546	556	148	100	102	17	100	100	0	1.094	1.099	1.107	1.125	1.399	1.075	0.860	120	578	934	957	0.130	488	446	501	456	0
1	13	3	"PFB0133"	"B418"	3810	22240	130	210	212	62	100	104	36	88	71	0	227	234	54	101	103	16	100	100	0	0.873	0.842	0.861	0.783	1.929	0.945	0.579	120	566	236	245	-0.196	110	126	112	133	0
1	14	3	"PFB0135"	"B424"	4000	22240	120	272	281	65	99	103	27	99	98	0	964	881	228	103	103	17	100	100	0	0.201	0.234	0.230	0.231	1.596	0.215	0.762	120	516	1034	960	-2.315	173	861	182	778	0
1	15	3	"PFB0137"	"B427"	4190	22240	120	131	133	32	98	101	27	59	24	0	151	151	24	101	102	15	94	80	0	0.660	0.700	0.717	0.705	2.721	1.375	0.159	120	512	83	85	-0.599	33	50	35	50	0
1	16	3	"PFB0139"	"B431"	4380	22240	120	2411	2423	604	101	104	26	100	100	0	2225	2232	475	105	107	17	100	100	0	1.090	1.092	1.081	1.079	1.231	1.107	0.941	120	512	4430	4449	0.124	2310	2120	2322	2127	0
1	17	3	"PFB0155"	"B464"	4570	22240	130	174	181	50	101	102	25	86	70	0	206	205	39	103	105	17	100	95	0	0.709	0.784	0.803	0.694	2.544	0.930	0.400	120	580	176	182	-0.497	73	103	80	102	0
1	18	3	"PFB0158"	"B467"	4770	22240	130	364	370	114	100	102	25	97	96	0	501	496	116	101	103	20	100	100	0	0.660	0.684	0.697	0.641	1.507	0.719	0.811	120	492	664	665	-0.599	264	400	270	395	0
1	19	3	"PFB0160"	"B47"	4930	22210	150	108	115	40	99	102	26	32	8	0	122	123	26	103	105	20	48	19	0	0.474	0.800	1.150	1.042	3.459	2.973	0.039	156	590	28	36	-1.078	9	19	16	20	-50
1	20	3	"PFB0163"	"B476"	5140	22240	120	175	178	46	100	103	25	91	67	0	183	185	30	103	105	16	100	96	0	0.938	0.951	0.936	0.861	2.244	1.226	0.433	120	533	155	160	-0.093	75	80	78	82	0
1	21	3	"PFB0166"	"B484"	5330	22240	130	236	237	60	100	103	25	99	93	0	567	554	120	104	105	16	100	100	0	0.294	0.304	0.296	0.286	1.560	0.301	0.722	120	577	599	587	-1.767	136	463	137	450	0
1	22	3	"PFB0168"	"B489"	5530	22230	130	408	402	96	98	101	26	100	100	0	567	554	131	103	104	16	100	99	0	0.668	0.674	0.678	0.681	1.504	0.664	0.852	120	665	774	755	-0.582	310	464	304	451	0
1	1	4	"PFB0186"	"B513"	1530	22450	120	512	512	133	95	98	27	99	99	0	702	677	165	98	99	14	100	100	0	0.690	0.720	0.719	0.713	1.340	0.718	0.902	120	585	1021	996	-0.535	417	604	417	579	0
1	2	4	"PFB0188"	"B516"	1730	22450	120	151	157	46	94	95	25	77	55	0	152	153	30	98	99	14	91	78	0	1.056	1.145	1.190	1.084	2.280	1.661	0.376	120	498	111	118	0.078	57	54	63	55	0
1	3	4	"PFB0191"	"B521"	1910	22440	120	9338	8579	2585	92	94	23	100	100	0	2620	2418	850	99	100	14	98	98	0	3.668	3.660	3.637	3.874	1.378	3.619	0.956	120	520	11767	10806	1.875	9246	2521	8487	2319	0
1	4	4	"PFB0193"	"B527"	2110	22450	120	299	291	90	92	95	25	95	93	0	411	405	99	99	99	15	99	99	0	0.663	0.650	0.666	0.587	1.737	0.664	0.788	120	521	519	505	-0.592	207	312	199	306	0
1	5	4	"PFB0195"	"B530"	2290	22450	110	159	163	43	90	92	24	86	67	0	221	222	43	97	97	14	100	98	0	0.556	0.584	0.597	0.502	2.558	0.632	0.392	80	488	193	198	-0.846	69	124	73	125	0
1	6	4	"PFB0198"	"B536"	2490	22440	120	616	607	193	91	94	28	98	97	0	928	910	257	95	96	15	100	100	0	0.630	0.633	0.620	0.606	1.434	0.634	0.909	120	600	1358	1331	-0.666	525	833	516	815	0
1	7	4	"PFD0038"	"D12635_8"	2700	22430	110	138	140	38	95	99	26	61	42	0	142	146	27	100	101	17	85	58	0	1.024	0.978	1.032	0.931	3.009	1.735	0.193	80	479	85	91	0.034	43	42	45	46	0
1	8	4	"PFD0046"	"D13568_2"	2870	22440	110	725	733	146	99	102	32	100	100	0	860	868	130	104	107	27	100	100	0	0.828	0.830	0.816	0.818	1.253	0.814	0.888	80	451	1382	1398	-0.272	626	756	634	764	0
1	9	4	"PFD0050"	"D14936_1"	3050	22450	130	166	168	40	98	100	31	80	55	0	159	163	32	102	105	26	91	59	0	1.193	1.148	1.078	1.031	2.512	1.271	0.324	120	560	125	131	0.255	68	57	70	61	0
1	10	4	"PFD0055"	"D15909_10"	3250	22440	120	7579	7409	2239	98	100	25	100	100	0	2387	2277	665	101	102	15	100	100	0	3.273	3.360	3.383	3.407	1.429	3.420	0.947	120	541	9767	9487	1.710	7481	2286	7311	2176	0
1	11	4	"PFD0058"	"D15909_5"	3430	22440	110	864	877	207	98	100	26	100	100	0	496	493	81	101	103	17	100	100	0	1.939	1.987	1.984	1.954	1.294	2.088	0.908	80	463	1161	1171	0.955	766	395	779	392	0
1	12	4	"PFD0060"	"D16430_1"	3630	22450	150	119	123	36	99	102	36	32	9	0	120	123	23	101	104	18	51	22	0	1.053	1.091	1.286	1.439	3.523	6.067	0.053	156	663	39	46	0.074	20	19	24	22	-50
1	13	4	"PFD0079"	"D16785_4"	3820	22440	120	11744	10949	2379	102	106	37	100	100	0	3987	3752	806	101	103	20	100	100	0	2.996	2.971	2.979	2.975	1.223	3.016	0.958	120	496	15528	14498	1.583	11642	3886	10847	3651	0
1	14	4	"PFD0082"	"D16785_6"	4020	22430	120	526	513	128	99	100	26	99	99	0	345	326	87	99	101	20	97	95	0	1.736	1.824	1.848	1.934	1.670	1.871	0.820	120	497	673	641	0.796	427	246	414	227	0
1	15	4	"PFD0085"	"D16785_9"	4200	22440	120	500	482	123	96	98	26	100	98	0	622	598	124	99	100	16	100	100	0	0.772	0.774	0.794	0.745	1.457	0.781	0.884	120	505	927	885	-0.372	404	523	386	499	0
1	16	4	"PFD0087"	"D17715_10"	4390	22440	120	219	223	63	100	103	25	95	90	0	386	381	84	103	105	17	100	100	0	0.420	0.442	0.422	0.398	1.853	0.441	0.622	120	521	402	401	-1.250	119	283	123	278	0
1	17	4	"PFD0092"	"D17715_109"	4580	22440	120	249	242	69	99	101	25	95	93	0	564	546	127	103	104	16	100	100	0	0.325	0.323	0.318	0.290	1.720	0.322	0.747	120	499	611	586	-1.620	150	461	143	443	0
1	18	4	"PFD0094"	"D17715_110"	4770	22430	120	579	559	131	98	100	25	100	100	0	1023	968	228	101	102	15	100	100	0	0.522	0.532	0.517	0.532	1.499	0.511	0.853	120	540	1403	1328	-0.939	481	922	461	867	0
1	19	4	"PFD0112"	"D17715_16"	4950	22430	110	137	142	38	100	102	25	60	37	0	155	156	26	103	105	16	93	80	0	0.712	0.792	0.866	0.767	2.940	1.431	0.175	80	483	89	95	-0.491	37	52	42	53	0
1	20	4	"PFD0115"	"D17715_20"	5150	22430	120	203	205	51	105	107	28	94	80	0	306	304	51	106	109	19	100	100	0	0.490	0.505	0.485	0.454	1.926	0.540	0.537	120	540	298	298	-1.029	98	200	100	198	0
1	21	4	"PFD0118"	"D17715_25"	5340	22430	130	167	176	48	105	107	28	85	52	0	204	208	37	108	110	19	99	99	0	0.646	0.710	0.658	0.633	2.132	0.908	0.336	120	549	158	171	-0.631	62	96	71	100	0
1	22	4	"PFD0121"	"D17715_28"	5530	22430	120	766	755	230	100	103	26	100	100	0	559	540	133	105	107	22	99	99	0	1.467	1.506	1.496	1.479	1.431	1.561	0.887	120	594	1120	1090	0.553	666	454	655	435	0
1	1	5	"PFD0124"	"D17715_32"	1540	22640	120	472	487	163	95	98	27	98	97	0	431	421	105	98	100	17	99	98	0	1.132	1.214	1.180	1.181	1.523	1.288	0.867	120	592	710	715	0.179	377	333	392	323	0
1	2	5	"PFD0126"	"D17715_37"	1730	22640	120	671	723	330	91	95	27	99	98	0	677	703	230	98	99	15	100	100	0	1.002	1.045	0.986	0.960	1.453	1.128	0.884	120	541	1159	1237	0.002	580	579	632	605	0
1	3	5	"PFD0143"	"D17715_67"	1920	22630	110	277	280	62	91	94	24	100	98	0	537	532	87	97	99	17	100	100	0	0.423	0.434	0.427	0.418	1.455	0.410	0.796	80	476	626	624	-1.242	186	440	189	435	0
1	4	5	"PFD0145"	"D17715_7"	2110	22630	120	204	217	74	91	93	24	98	89	0	180	187	49	97	99	16	93	91	0	1.361	1.400	1.343	1.389	1.839	1.564	0.705	120	531	196	216	0.445	113	83	126	90	0
1	5	5	"PFD0147"	"D17715_76"	2290	22640	110	116	120	34	92	94	25	46	23	0	135	136	23	98	98	13	86	62	0	0.649	0.737	0.706	0.905	3.179	1.994	0.088	80	496	61	66	-0.624	24	37	28	38	0
1	6	5	"PFD0149"	"D17715_8"	2490	22630	110	234	241	59	92	95	28	100	96	0	375	375	61	97	99	16	100	100	0	0.511	0.536	0.532	0.504	1.606	0.529	0.641	80	516	420	427	-0.969	142	278	149	278	0
1	7	5	"PFD0151"	"D17715_81"	2690	22630	120	385	387	99	97	99	27	99	98	0	518	500	125	102	105	19	99	99	0	0.692	0.729	0.740	0.726	1.492	0.723	0.824	120	568	704	688	-0.531	288	416	290	398	0
1	8	5	"PFD0153"	"D17715_89"	2880	22630	120	1168	1167	306	98	100	31	100	100	0	1530	1481	352	103	107	36	100	100	0	0.750	0.776	0.763	0.769	1.324	0.774	0.919	120	517	2497	2447	-0.415	1070	1427	1069	1378	0
1	9	5	"PFE0210"	"E18550_2"	3060	22630	120	2382	2269	693	97	98	27	100	100	0	935	908	261	100	101	25	100	99	0	2.737	2.688	2.726	2.748	1.430	2.731	0.945	120	488	3120	2980	1.452	2285	835	2172	808	0
1	10	5	"PFE0213"	"E18651_3"	3250	22630	110	198	212	87	99	100	26	88	81	0	182	207	110	101	101	15	97	95	0	1.222	1.066	1.183	1.117	2.538	0.971	0.517	80	464	180	219	0.290	99	81	113	106	0
1	11	5	"PFE0218"	"E18737_1"	3430	22620	110	5929	6009	2088	99	105	69	100	100	0	1233	1299	407	103	109	60	100	100	0	5.159	4.941	4.677	4.917	1.257	5.001	0.932	80	509	6960	7106	2.367	5830	1130	5910	1196	0
1	12	5	"PFE0223"	"E1884_3"	3640	22630	130	3559	3288	1263	99	104	67	98	98	0	4316	4127	1310	104	109	57	100	100	0	0.821	0.793	0.827	0.714	1.596	0.818	0.920	120	554	7672	7212	-0.284	3460	4212	3189	4023	0
1	13	5	"PFE0226"	"E18877_2"	3820	22620	120	247	249	71	96	99	26	97	95	0	313	303	85	98	99	15	96	95	0	0.702	0.746	0.722	0.762	1.719	0.735	0.696	120	474	366	358	-0.510	151	215	153	205	0
1	14	5	"PFE0228"	"E18957_1"	4010	22620	120	335	337	98	94	96	24	99	99	0	509	495	115	95	95	14	100	100	0	0.582	0.608	0.614	0.579	1.555	0.612	0.810	120	535	655	643	-0.781	241	414	243	400	0
1	15	5	"PFE0249"	"E19870_1"	4200	22620	110	175	176	47	96	98	26	87	70	0	199	199	26	98	99	16	100	100	0	0.782	0.792	0.827	0.670	2.259	1.013	0.471	80	478	180	181	-0.354	79	101	80	101	0
1	16	5	"PFE0251"	"E20152_1"	4390	22620	110	166	170	52	99	101	27	78	58	0	185	186	37	102	104	16	98	92	0	0.807	0.845	0.833	0.764	2.824	1.052	0.321	80	461	150	155	-0.309	67	83	71	84	0
1	17	5	"PFE0257"	"E20313_1"	4580	22620	120	166	173	46	99	100	26	86	66	0	241	244	58	103	104	16	98	97	0	0.486	0.525	0.522	0.489	2.223	0.533	0.413	120	546	205	215	-1.042	67	138	74	141	0
1	18	5	"PFE0260"	"E20360_12"	4770	22630	110	151	152	37	100	102	26	75	43	0	170	173	27	103	104	16	98	95	0	0.761	0.743	0.773	0.689	2.486	1.111	0.235	80	474	118	122	-0.394	51	67	52	70	0
1	19	5	"PFE0265"	"E20424_1"	4960	22620	120	6621	6224	1699	106	108	37	100	100	0	1596	1494	383	109	112	21	100	100	0	4.381	4.417	4.390	4.471	1.370	4.518	0.953	120	563	8002	7503	2.131	6515	1487	6118	1385	0
1	20	5	"PFE0267"	"E20514_1"	5150	22610	110	6497	6132	1300	114	139	229	100	100	0	1807	1678	418	113	132	113	100	97	0	3.768	3.845	3.810	3.984	1.369	3.820	0.950	80	458	8077	7583	1.914	6383	1694	6018	1565	0
1	21	5	"PFE0293"	"E22156_1"	5340	22620	120	1542	1443	401	114	132	212	100	98	0	1646	1577	462	116	127	95	100	98	0	0.933	0.910	0.913	0.925	1.371	0.901	0.927	120	522	2958	2790	-0.100	1428	1530	1329	1461	0
1	22	5	"PFE0299"	"E22468_1"	5530	22620	120	322	319	84	103	106	28	99	99	0	581	564	145	110	114	24	100	99	0	0.465	0.476	0.478	0.466	1.656	0.463	0.778	120	577	690	670	-1.105	219	471	216	454	0
1	1	6	"PFE0302"	"E22504_2"	1560	22830	100	122	124	40	95	99	27	48	18	0	145	146	29	99	102	17	85	67	0	0.587	0.617	0.797	0.919	3.145	1.222	0.111	80	445	73	76	-0.769	27	46	29	47	0
1	2	6	"PFE0309"	"E2283_4"	1730	22830	110	161	160	36	95	98	27	83	66	0	250	253	37	100	102	16	100	100	0	0.440	0.425	0.444	0.399	1.867	0.472	0.459	80	478	216	218	-1.184	66	150	65	153	0
1	3	6	"PFE0314"	"E22930_2"	1930	22820	110	240	245	54	93	97	26	100	98	0	465	464	78	100	103	18	100	100	0	0.403	0.418	0.405	0.398	1.504	0.398	0.695	80	526	512	516	-1.312	147	365	152	364	0
1	4	6	"PFE0318"	"E23098_1"	2110	22820	110	256	259	62	92	94	24	98	97	0	621	614	119	98	101	21	100	100	0	0.314	0.324	0.334	0.307	1.489	0.298	0.788	80	518	687	683	-1.673	164	523	167	516	0
1	5	6	"PFE0353"	"E24637_1"	2310	22820	110	4392	4244	820	92	95	25	100	100	0	2647	2502	500	99	102	33	100	100	0	1.688	1.728	1.715	1.735	1.140	1.667	0.936	80	523	6848	6555	0.755	4300	2548	4152	2403	0
1	6	6	"PFE0361"	"E248_3"	2500	22820	110	1075	1054	236	94	98	27	100	100	0	2043	1933	381	102	108	55	100	100	0	0.505	0.524	0.522	0.519	1.233	0.500	0.928	80	507	2922	2791	-0.984	981	1941	960	1831	0
1	7	6	"PFE0363"	"E24971_1"	2690	22820	120	184	188	47	97	100	27	93	73	0	324	327	81	104	109	46	99	95	0	0.395	0.408	0.374	0.383	1.994	0.378	0.494	120	555	307	314	-1.338	87	220	91	223	0
1	8	6	"PFE0367"	"E25193_1"	2880	22820	110	171	174	47	92	95	26	93	71	0	191	199	36	100	103	30	100	90	0	0.868	0.828	0.833	0.736	2.171	0.665	0.291	80	484	170	181	-0.204	79	91	82	99	0
1	9	6	"PFE0373"	"E25749_1"	3070	22820	120	1066	1047	288	90	92	25	100	100	0	1117	1130	307	96	99	31	100	100	0	0.956	0.926	0.919	0.927	1.299	0.919	0.914	120	550	1997	1991	-0.065	976	1021	957	1034	0
1	10	6	"PFE0375"	"E25972_1"	3270	22820	120	1158	1073	353	94	96	27	100	100	0	1766	1686	445	99	101	19	100	100	0	0.638	0.617	0.609	0.588	1.361	0.627	0.938	120	535	2731	2566	-0.648	1064	1667	979	1587	0
1	11	6	"PFF0292"	"F18577_5"	3450	22820	120	397	396	99	99	105	69	98	93	0	322	321	76	104	109	58	95	91	0	1.367	1.369	1.385	1.393	1.576	1.411	0.836	120	526	516	514	0.451	298	218	297	217	0
1	12	6	"PFF0300"	"F18770_1"	3630	22810	100	139	139	33	103	105	29	57	18	0	154	154	23	106	108	19	93	65	0	0.750	0.750	0.821	0.727	3.151	1.648	0.169	80	426	84	84	-0.415	36	48	36	48	0
1	13	6	"PFF0307"	"F19110_2"	3830	22820	120	335	326	100	99	101	27	99	97	0	489	485	110	102	103	17	100	100	0	0.610	0.593	0.599	0.540	1.712	0.606	0.816	120	570	623	610	-0.714	236	387	227	383	0
1	14	6	"PFF0309"	"F19190_1"	4020	22820	120	406	410	105	94	97	26	99	99	0	563	536	120	98	99	15	100	99	0	0.671	0.721	0.724	0.727	1.517	0.722	0.848	120	536	777	754	-0.576	312	465	316	438	0
1	15	6	"PFF0313"	"F19243_2"	4210	22810	110	680	660	150	96	99	27	100	100	0	1296	1280	250	100	105	48	100	100	0	0.488	0.478	0.485	0.472	1.286	0.469	0.910	80	489	1780	1744	-1.034	584	1196	564	1180	0
1	16	6	"PFF0316"	"F19409_1"	4400	22810	120	331	341	97	98	100	27	98	97	0	387	371	92	103	108	44	97	95	0	0.820	0.907	0.907	0.903	1.664	0.921	0.828	120	576	517	511	-0.286	233	284	243	268	0
1	17	6	"PFF0345"	"F20077_1"	4590	22810	100	142	145	37	98	99	26	67	43	0	147	145	22	103	104	15	86	71	0	1.000	1.119	1.096	0.956	3.145	2.197	0.168	80	440	88	89	0.000	44	44	47	42	0
1	18	6	"PFF0351"	"F20166_1"	4790	22820	120	195	195	54	100	102	25	90	77	0	248	246	51	104	106	16	100	99	0	0.660	0.669	0.667	0.624	1.945	0.745	0.567	120	540	239	237	-0.600	95	144	95	142	0
1	19	6	"PFF0355"	"F20234_1"	4970	22810	130	185	185	49	107	109	29	82	61	0	191	194	32	111	113	18	99	93	0	0.975	0.940	0.881	0.856	2.235	1.221	0.351	120	555	158	161	-0.037	78	80	78	83	0
1	20	6	"PFF0357"	"F20284_1"	5160	22810	120	326	331	78	113	133	204	52	0	0	385	382	78	118	133	101	99	77	0	0.798	0.826	0.841	0.812	1.548	0.852	0.701	120	578	480	482	-0.326	213	267	218	264	0
1	21	6	"PFF0360"	"F20385_1"	5360	22810	120	333	328	80	113	114	30	99	98	0	571	555	131	120	123	22	100	99	0	0.488	0.494	0.473	0.483	1.589	0.478	0.765	120	510	671	650	-1.036	220	451	215	435	0
1	22	6	"PFF0362"	"F20385_3"	5540	22810	120	389	386	91	108	110	29	99	99	0	733	705	144	114	116	19	100	100	0	0.454	0.470	0.484	0.465	1.439	0.460	0.826	120	579	900	869	-1.139	281	619	278	591	0
1	1	7	"PFF0380"	"F20989_1"	1560	23020	120	273	275	72	96	98	24	97	95	0	1029	947	243	100	102	17	100	100	0	0.191	0.211	0.207	0.201	1.612	0.204	0.788	120	615	1106	1026	-2.392	177	929	179	847	0
1	2	7	"PFF0388"	"F21429_3"	1750	23020	120	6210	5833	1901	98	101	25	100	100	0	3434	3191	1002	103	105	17	100	100	0	1.835	1.857	1.891	1.871	1.400	1.884	0.957	120	558	9443	8823	0.876	6112	3331	5735	3088	0
1	3	7	"PFF0396"	"F21560_1"	1940	23010	110	1921	1898	390	96	102	33	100	100	0	1678	1634	321	106	111	49	100	100	0	1.161	1.179	1.161	1.181	1.223	1.166	0.947	80	507	3397	3330	0.215	1825	1572	1802	1528	0
1	4	7	"PFF0401"	"F21821_1"	2120	23020	110	318	316	78	94	98	31	98	98	0	779	787	140	104	109	50	100	100	0	0.332	0.325	0.333	0.314	1.393	0.326	0.818	80	524	899	905	-1.591	224	675	222	683	0
1	5	7	"PFF0404"	"F21902_1"	2320	23020	120	1216	1132	378	96	100	32	99	99	0	2384	2230	610	105	108	32	100	100	0	0.491	0.488	0.476	0.459	1.483	0.492	0.929	120	597	3399	3161	-1.025	1120	2279	1036	2125	0
1	6	7	"PFF0407"	"F21981_2"	2520	23020	120	1815	1642	561	96	99	28	100	99	0	7863	7292	2073	105	109	46	100	100	0	0.222	0.215	0.221	0.201	1.440	0.216	0.948	120	547	9477	8733	-2.174	1719	7758	1546	7187	0
1	7	7	"PFF0440"	"F22946_1"	2700	23020	120	282	314	155	95	98	26	100	96	0	312	327	104	105	106	17	100	100	0	0.903	0.986	0.892	0.890	1.694	1.165	0.720	120	540	394	441	-0.147	187	207	219	222	0
1	8	7	"PFF0446"	"F23145_4"	2890	23020	110	140	147	46	94	96	25	71	42	0	161	165	31	102	104	21	93	75	0	0.780	0.841	0.782	0.817	3.006	0.723	0.151	80	516	105	116	-0.359	46	59	53	63	0
1	9	7	"PFF0452"	"F23274_1"	3090	23020	120	141	158	109	92	95	25	75	47	0	163	187	200	98	101	21	90	71	0	0.754	0.742	0.780	0.840	2.287	0.466	0.415	120	564	114	155	-0.408	49	65	66	89	0
1	10	7	"PFF0458"	"F23526_2"	3280	23020	120	459	439	162	94	96	26	94	92	0	1417	1293	386	100	103	20	100	100	0	0.277	0.289	0.279	0.260	1.595	0.295	0.885	120	519	1682	1538	-1.851	365	1317	345	1193	0
1	11	7	"PFF0461"	"F23551_1"	3460	23010	120	312	311	91	95	99	27	98	97	0	643	600	165	104	106	18	99	99	0	0.403	0.435	0.428	0.415	1.596	0.423	0.795	120	533	756	712	-1.313	217	539	216	496	0
1	12	7	"PFF0463"	"F23564_1"	3650	23010	110	1506	1455	294	100	104	30	100	100	0	2203	2114	344	106	114	77	100	100	0	0.670	0.675	0.674	0.667	1.220	0.659	0.915	80	529	3503	3363	-0.577	1406	2097	1355	2008	0
1	13	7	"PFF1088"	"F45524_1"	3840	23010	110	806	818	184	98	103	34	100	100	0	644	631	126	103	110	75	100	100	0	1.309	1.364	1.367	1.362	1.312	1.370	0.878	80	501	1249	1248	0.388	708	541	720	528	0
1	14	7	"PFF1100"	"F45683_2"	4030	23010	120	1146	1139	353	96	99	31	100	100	0	1392	1355	478	101	103	16	99	99	0	0.813	0.832	0.850	0.903	1.552	0.806	0.930	120	535	2341	2297	-0.298	1050	1291	1043	1254	0
1	15	7	"PFF1105"	"F45820_1"	4220	23010	120	150	151	38	97	101	28	72	46	0	155	158	27	101	106	45	65	13	0	0.981	0.947	1.111	0.903	2.818	1.531	0.199	120	549	107	111	-0.027	53	54	54	57	0
1	16	7	"PFF1110"	"F46067_3"	4410	23010	120	427	419	130	98	102	29	98	96	0	852	810	209	105	106	16	100	100	0	0.440	0.455	0.456	0.431	1.613	0.453	0.840	120	530	1076	1026	-1.183	329	747	321	705	0
1	17	7	"PFF1112"	"F46181_1"	4600	23010	120	277	272	87	98	101	28	94	86	0	470	458	136	104	106	16	100	99	0	0.489	0.492	0.511	0.460	1.662	0.483	0.714	120	563	545	528	-1.032	179	366	174	354	0
1	18	7	"PFF1114"	"F46183_2"	4800	23010	120	212	206	59	100	103	39	85	64	0	278	273	61	104	107	18	98	97	0	0.644	0.627	0.626	0.550	2.133	0.674	0.561	120	535	286	275	-0.636	112	174	106	169	0
1	19	7	"PFF1142"	"F4688_1"	4980	23000	110	3119	2960	633	105	115	88	100	100	0	1426	1371	287	107	118	87	100	100	0	2.285	2.259	2.256	2.270	1.305	2.276	0.930	80	485	4333	4119	1.192	3014	1319	2855	1264	0
1	20	7	"PFF1151"	"F47145_2"	5180	23020	120	244	250	67	107	114	80	85	37	0	550	539	124	111	122	82	99	97	0	0.312	0.334	0.335	0.316	1.664	0.317	0.563	120	549	576	571	-1.680	137	439	143	428	0
1	21	7	"PFF1154"	"F47255_1"	5360	23010	130	195	210	79	107	110	30	94	75	0	225	229	53	116	119	22	100	96	0	0.807	0.912	0.875	0.801	2.187	1.152	0.461	120	550	197	216	-0.309	88	109	103	113	0
1	22	7	"PFF1156"	"F47255_3"	5550	23010	120	180	210	113	112	119	42	71	40	0	207	210	47	116	119	23	95	87	0	0.747	1.043	0.820	0.856	2.505	2.236	0.275	120	585	159	192	-0.420	68	91	98	94	0
1	1	8	"PFF1158"	"F47327_1"	1570	23220	120	1719	1602	530	93	96	25	100	100	0	725	690	221	99	101	18	99	97	0	2.597	2.553	2.574	2.668	1.620	2.613	0.918	120	610	2252	2100	1.377	1626	626	1509	591	0
1	2	8	"PFF1160"	"F47350_1"	1760	23220	120	134	131	35	96	100	27	55	30	0	164	163	34	102	104	17	91	77	0	0.613	0.574	0.682	0.571	3.300	0.847	0.176	120	535	100	96	-0.706	38	62	35	61	0
1	3	8	"PFF1184"	"F48253_6"	1950	23220	120	142	146	43	98	102	32	60	28	0	174	175	33	106	110	46	74	21	0	0.647	0.696	0.760	0.712	3.140	1.078	0.186	120	594	112	117	-0.628	44	68	48	69	0
1	4	8	"PFF1186"	"F48363_2"	2150	23210	110	138	136	28	96	100	31	67	25	0	160	166	32	104	107	21	97	71	0	0.750	0.645	0.721	0.655	2.165	1.118	0.198	80	505	98	102	-0.415	42	56	40	62	0
1	5	8	"PFF1188"	"F48395_1"	2330	23220	120	8278	7656	2749	99	103	32	100	100	0	1978	1798	621	104	106	19	99	99	0	4.364	4.461	4.560	4.526	1.545	4.570	0.944	120	542	10053	9251	2.126	8179	1874	7557	1694	0
1	6	8	"PFF1190"	"F48424_2"	2520	23220	120	494	475	148	97	100	27	99	98	0	788	780	220	105	106	21	100	100	0	0.581	0.560	0.565	0.537	1.478	0.564	0.870	120	550	1080	1053	-0.783	397	683	378	675	0
1	7	8	"PFF1193"	"F48446_1"	2710	23210	110	420	418	88	100	102	28	100	100	0	545	540	92	108	111	23	100	100	0	0.732	0.736	0.726	0.725	1.327	0.703	0.835	80	500	757	750	-0.450	320	437	318	432	0
1	8	8	"PFF1195"	"F48446_5"	2910	23210	110	337	344	69	96	99	26	100	100	0	417	420	76	106	109	23	100	100	0	0.775	0.790	0.854	0.780	1.488	0.765	0.759	80	503	552	562	-0.368	241	311	248	314	0
1	9	8	"PFF1220"	"F49665_1"	3090	23220	120	455	441	128	94	97	24	97	97	0	633	611	190	106	108	19	98	97	0	0.685	0.687	0.684	0.701	1.726	0.667	0.854	120	542	888	852	-0.546	361	527	347	505	0
1	10	8	"PFF1222"	"F49677_3"	3280	23210	110	1323	1374	342	93	100	48	100	100	0	3061	2907	614	106	109	67	100	100	0	0.416	0.457	0.460	0.453	1.219	0.442	0.911	80	472	4185	4082	-1.264	1230	2955	1281	2801	0
1	11	8	"PFF1225"	"F49959_1"	3470	23220	120	241	245	74	96	100	43	93	83	0	420	407	110	102	106	61	96	93	0	0.456	0.489	0.460	0.452	1.745	0.482	0.726	120	570	463	454	-1.133	145	318	149	305	0
1	12	8	"PFF1234"	"F50107_1"	3670	23220	120	139	136	38	97	100	29	61	29	0	164	168	36	101	110	76	33	3	0	0.667	0.582	0.747	0.657	2.584	0.878	0.161	120	545	105	106	-0.585	42	63	39	67	0
1	13	8	"PFF1237"	"F50551_1"	3850	23220	120	197	194	55	97	100	28	88	72	0	335	328	97	101	103	17	97	95	0	0.427	0.427	0.415	0.393	2.355	0.398	0.538	120	530	334	324	-1.227	100	234	97	227	0
1	14	8	"PFF1239"	"F50598_1"	4040	23210	120	257	259	70	98	100	26	96	95	0	493	476	135	103	104	16	99	99	0	0.408	0.432	0.427	0.433	1.662	0.419	0.770	120	515	549	534	-1.294	159	390	161	373	0
1	15	8	"PFF1927"	"F960_2"	4230	23210	120	537	539	137	95	99	28	100	100	0	1096	1033	313	103	104	16	98	98	0	0.445	0.477	0.477	0.501	1.630	0.450	0.896	120	515	1435	1374	-1.168	442	993	444	930	0
1	16	8	"PFF1931"	"F960_7"	4420	23210	120	205	209	51	101	104	29	95	84	0	401	391	93	107	108	17	100	100	0	0.354	0.380	0.377	0.366	1.804	0.371	0.599	120	515	398	392	-1.499	104	294	108	284	0
1	17	8	"PFF1933"	"F9676_1"	4610	23210	120	498	493	138	103	105	28	100	100	0	705	659	181	108	110	23	100	100	0	0.662	0.708	0.705	0.713	1.437	0.705	0.878	120	549	992	941	-0.596	395	597	390	551	0
1	18	8	"PFI0003"	"I10209_1"	4800	23210	120	434	434	125	100	104	39	100	99	0	1194	1131	319	104	107	19	100	100	0	0.306	0.325	0.328	0.323	1.492	0.319	0.870	120	529	1424	1361	-1.706	334	1090	334	1027	0
1	19	8	"PFI0005"	"I1033_3"	4990	23210	120	7536	7063	2341	100	109	83	100	100	0	3429	3264	1039	104	114	80	99	99	0	2.236	2.203	2.255	2.199	1.493	2.254	0.939	120	557	10761	10123	1.161	7436	3325	6963	3160	0
1	20	8	"PFI0009"	"I10565_1"	5180	23210	120	261	261	68	103	107	31	99	90	0	375	368	96	106	110	25	99	99	0	0.587	0.603	0.607	0.588	1.748	0.563	0.606	120	483	427	420	-0.768	158	269	158	262	0
1	21	8	"PFI0038"	"I1136_2"	5370	23200	120	220	227	58	104	110	36	94	81	0	218	219	50	109	112	26	96	85	0	1.064	1.118	1.049	1.112	1.833	1.220	0.557	120	520	225	233	0.090	116	109	123	110	0
1	22	8	"PFI0041"	"I11448_2"	5560	23200	120	48399	44928	12513	117	125	46	100	100	0	13279	12022	4132	118	121	24	100	99	0	3.669	3.764	3.714	3.960	1.410	3.732	0.943	120	568	61443	56715	1.875	48282	13161	44811	11904	0
1	1	9	"PFI0043"	"I11495_1"	1580	23420	120	6981	7130	2391	92	95	25	100	100	0	3398	3419	1078	98	99	16	100	100	0	2.088	2.119	2.151	2.088	1.385	2.177	0.933	120	608	10189	10359	1.062	6889	3300	7038	3321	0
1	2	9	"PFI0045"	"I11523_4"	1760	23410	110	1051	1020	206	94	97	26	100	100	0	1225	1170	234	100	104	36	100	100	0	0.851	0.865	0.865	0.864	1.222	0.819	0.921	80	462	2082	1996	-0.233	957	1125	926	1070	0
1	3	9	"PFI0048"	"I1175_1"	1950	23420	120	244	244	78	96	99	28	93	87	0	347	344	100	101	105	33	95	92	0	0.602	0.609	0.621	0.584	1.872	0.624	0.713	120	577	394	391	-0.733	148	246	148	243	0
1	4	9	"PFI0053"	"I11857_2"	2150	23410	110	213	211	48	96	98	27	97	87	0	377	375	52	104	106	19	100	100	0	0.429	0.424	0.420	0.391	1.628	0.418	0.656	80	522	390	386	-1.222	117	273	115	271	0
1	5	9	"PFI0079"	"I12708_1"	2330	23410	110	325	343	120	95	97	27	100	100	0	438	442	84	103	105	19	100	100	0	0.687	0.732	0.658	0.695	1.590	0.895	0.445	80	520	565	587	-0.543	230	335	248	339	0
1	6	9	"PFI0085"	"I12812_3"	2530	23420	120	625	595	191	95	97	27	99	98	0	533	517	135	102	105	22	99	99	0	1.230	1.205	1.196	1.161	1.648	1.255	0.880	120	570	961	915	0.298	530	431	500	415	0
1	7	9	"PFI0087"	"I12861_2"	2720	23410	120	12886	12379	4951	102	104	29	100	100	0	20111	18343	7104	109	112	22	100	100	0	0.639	0.673	0.668	0.682	1.610	0.670	0.948	120	534	32786	30511	-0.646	12784	20002	12277	18234	0
1	8	9	"PFI0089"	"I12932_1"	2910	23410	120	281	274	73	101	102	28	99	95	0	484	457	115	109	110	17	100	99	0	0.480	0.497	0.510	0.492	1.830	0.493	0.730	120	554	555	521	-1.059	180	375	173	348	0
1	9	9	"PFI0099"	"I13128_2"	3100	23410	120	2175	2100	561	96	97	25	100	100	0	5708	5376	1443	107	110	18	100	100	0	0.371	0.380	0.378	0.381	1.271	0.375	0.959	120	521	7680	7273	-1.430	2079	5601	2004	5269	0
1	10	9	"PFI0102"	"I13218_1"	3290	23410	120	200	202	54	94	98	28	95	82	0	325	325	71	105	107	18	100	100	0	0.482	0.491	0.475	0.457	1.832	0.486	0.557	120	539	326	328	-1.053	106	220	108	220	0
1	11	9	"PFI0124"	"I13978_1"	3470	23400	110	355	352	79	97	99	26	100	100	0	354	354	63	103	105	17	100	100	0	1.028	1.016	0.953	0.997	1.466	1.022	0.786	80	471	509	506	0.040	258	251	255	251	0
1	12	9	"PFI0126"	"I14041_1"	3670	23410	120	319	319	98	97	100	26	97	95	0	353	346	75	103	107	32	99	99	0	0.888	0.914	0.908	0.862	1.669	0.950	0.738	120	534	472	465	-0.171	222	250	222	243	0
1	13	9	"PFI0128"	"I14195_1"	3860	23410	120	2072	1949	639	96	98	26	100	100	0	3625	3378	955	103	106	30	100	100	0	0.561	0.566	0.579	0.542	1.470	0.567	0.922	120	521	5498	5128	-0.834	1976	3522	1853	3275	0
1	14	9	"PFI0131"	"I1431_1"	4050	23400	120	271	263	66	98	101	28	98	93	0	295	290	60	105	107	18	99	98	0	0.911	0.892	0.856	0.845	1.707	0.936	0.686	120	528	363	350	-0.135	173	190	165	185	0
1	15	9	"PFI0137"	"I14413_3"	4240	23400	120	1118	1081	302	97	99	27	100	100	0	2008	1905	546	106	107	17	100	100	0	0.537	0.547	0.562	0.559	1.396	0.532	0.919	120	534	2923	2783	-0.898	1021	1902	984	1799	0
1	16	9	"PFI0141"	"I14670_1"	4430	23400	120	390	378	109	98	101	27	98	96	0	504	494	116	106	106	16	99	99	0	0.734	0.722	0.744	0.698	1.589	0.729	0.829	120	527	690	668	-0.447	292	398	280	388	0
1	17	9	"PFJ0122"	"J167_5"	4610	23410	110	162	161	43	100	103	27	77	56	0	195	193	37	106	109	24	97	85	0	0.697	0.701	0.790	0.684	2.429	0.825	0.237	80	472	151	148	-0.522	62	89	61	87	0
1	18	9	"PFJ0124"	"J167_7"	4820	23420	150	114	120	36	97	100	27	38	17	0	124	128	32	103	105	18	53	30	0	0.810	0.920	0.910	0.945	3.242	1.424	0.142	156	657	38	48	-0.305	17	21	23	25	-50
1	19	9	"PFJ0128"	"J170_18"	4990	23400	110	195	199	45	96	98	25	95	88	0	375	374	61	103	106	19	100	100	0	0.364	0.380	0.398	0.362	1.710	0.361	0.623	80	379	371	374	-1.458	99	272	103	271	0
1	20	9	"PFJ0137"	"J171_6"	5160	23400	150	108	111	30	102	116	158	0	0	0	113	118	35	105	110	31	16	1	0	0.750	0.692	1.250	1.123	3.108	2.031	0.102	156	685	14	22	-0.415	6	8	9	13	-50
1	21	9	"PFJ0150"	"J181_2"	5370	23390	110	831	845	203	103	114	123	100	98	0	665	653	151	107	113	36	100	100	0	1.305	1.359	1.308	1.364	1.505	1.370	0.840	80	512	1286	1288	0.384	728	558	742	546	0
1	22	9	"PFJ0153"	"J181_9"	5570	23390	120	3739	3463	1108	110	115	41	100	100	0	1226	1127	409	112	119	33	97	95	0	3.258	3.303	3.321	3.517	1.658	3.302	0.914	120	624	4743	4368	1.704	3629	1114	3353	1015	0
1	1	10	"PFJ0179"	"J198_2"	1580	23600	110	168	178	48	91	93	22	95	85	0	150	158	30	97	98	15	97	87	0	1.453	1.426	1.419	1.354	2.287	1.803	0.405	80	538	130	148	0.539	77	53	87	61	0
1	2	10	"PFJ0184"	"J206_1"	1770	23600	110	1205	1167	288	92	96	27	100	100	0	858	846	162	97	102	37	100	100	0	1.463	1.435	1.419	1.412	1.332	1.474	0.900	80	534	1874	1824	0.548	1113	761	1075	749	0
1	3	10	"PFJ0186"	"J206_6"	1970	23600	110	377	379	88	93	96	25	100	100	0	318	324	67	97	99	20	100	100	0	1.285	1.260	1.237	1.251	1.456	1.281	0.818	80	492	505	513	0.362	284	221	286	227	0
1	4	10	"PFJ0188"	"J212_1"	2150	23600	110	541	516	136	94	96	24	100	100	0	723	711	140	103	107	27	100	100	0	0.721	0.694	0.685	0.675	1.365	0.670	0.862	80	523	1067	1030	-0.472	447	620	422	608	0
1	5	10	"PFJ0190"	"J212_4"	2340	23620	90	131	135	35	97	100	26	57	26	0	138	141	22	104	106	19	76	46	0	1.000	1.027	1.059	1.058	3.620	2.285	0.090	52	391	68	75	0.000	34	34	38	37	0
1	6	10	"PFJ0197"	"J218_1"	2540	23610	110	147	152	42	94	96	25	78	52	0	221	227	43	102	102	15	100	100	0	0.445	0.464	0.494	0.428	2.269	0.479	0.315	80	513	172	183	-1.167	53	119	58	125	0
1	7	10	"PFJ0220"	"J222_7"	2730	23600	120	184	190	52	97	99	27	94	76	0	441	424	112	105	107	17	98	98	0	0.259	0.292	0.283	0.279	2.239	0.271	0.554	120	561	423	412	-1.949	87	336	93	319	0
1	8	10	"PFJ0228"	"J227_3"	2910	23600	110	1759	1724	337	97	100	26	100	100	0	978	975	208	105	108	20	100	100	0	1.904	1.870	1.874	1.886	1.213	1.840	0.930	80	484	2535	2497	0.929	1662	873	1627	870	0
1	9	10	"PFJ0231"	"J22_1"	3110	23600	110	202	203	57	96	98	25	97	83	0	303	306	60	103	104	15	100	100	0	0.530	0.527	0.490	0.486	1.903	0.520	0.513	80	483	306	310	-0.916	106	200	107	203	0
1	10	10	"PFJ0233"	"J22_3"	3290	23610	150	104	108	27	96	99	26	27	8	0	117	120	21	105	107	18	35	15	0	0.667	0.800	1.040	1.133	4.007	3.360	0.038	156	661	20	27	-0.585	8	12	12	15	-50
1	11	10	"PFJ0238"	"J232_6"	3480	23600	110	148	143	38	99	101	27	62	40	0	290	289	65	108	110	22	100	98	0	0.269	0.243	0.325	0.235	2.907	0.242	0.265	80	485	231	225	-1.893	49	182	44	181	0
1	12	10	"PFJ0242"	"J236_1"	3680	23600	120	429	431	149	97	99	24	97	95	0	661	655	183	105	108	30	100	100	0	0.597	0.607	0.608	0.575	1.578	0.621	0.861	120	554	888	884	-0.744	332	556	334	550	0
1	13	10	"PFJ0262"	"J248_1"	3870	23600	110	163	169	50	93	95	24	87	63	0	274	278	48	101	103	16	100	100	0	0.405	0.429	0.418	0.362	2.125	0.433	0.420	80	429	243	253	-1.305	70	173	76	177	0
1	14	10	"PFJ0264"	"J248_11"	4050	23620	150	111	112	28	98	99	26	29	10	0	119	119	24	103	105	16	46	25	0	0.813	0.875	1.229	1.071	3.822	3.402	0.039	156	683	29	30	-0.300	13	16	14	16	-50
1	15	10	"PFJ0267"	"J248_5"	4240	23600	110	154	156	39	99	100	25	78	52	0	168	167	28	105	105	15	97	85	0	0.873	0.919	0.857	0.830	2.906	1.246	0.229	80	476	118	119	-0.196	55	63	57	62	0
1	16	10	"PFJ0271"	"J252_2"	4430	23590	110	374	390	88	96	101	28	98	98	0	447	448	83	104	106	19	100	100	0	0.810	0.855	0.822	0.834	1.500	0.824	0.801	80	503	621	638	-0.303	278	343	294	344	0
1	17	10	"PFJ0273"	"J252_4"	4620	23600	120	570	542	164	94	99	30	99	99	0	577	540	145	104	106	19	99	99	0	1.006	1.028	1.024	1.028	1.405	1.038	0.902	120	556	949	884	0.009	476	473	448	436	0
1	18	10	"PFJ0275"	"J2541_2"	4820	23600	120	471	450	154	95	98	30	95	95	0	410	397	99	104	106	19	100	100	0	1.229	1.212	1.183	1.141	1.600	1.301	0.812	120	446	682	648	0.297	376	306	355	293	0
1	19	10	"PFK0357"	"Kn3479_1"	4990	23610	150	114	135	77	98	99	26	38	22	0	121	156	93	104	107	19	46	29	0	0.941	0.712	0.977	1.096	3.831	0.834	0.575	156	569	33	89	-0.087	16	17	37	52	-50
1	20	10	"PFK0369"	"Kn3690_1"	5190	23600	120	830	761	291	102	118	181	90	81	0	956	879	280	108	112	34	100	97	0	0.858	0.855	0.863	0.821	1.662	1.004	0.694	120	505	1576	1430	-0.220	728	848	659	771	0
1	21	10	"PFK0371"	"Kn3698_1"	5380	23590	110	905	857	221	103	120	181	98	95	0	598	583	128	110	115	36	100	100	0	1.643	1.594	1.590	1.572	1.385	1.596	0.868	80	504	1290	1227	0.717	802	488	754	473	0
1	22	10	"PFK0373"	"Kn3698_4"	5570	23590	110	508	499	117	104	108	32	100	100	0	1004	957	219	111	116	27	100	100	0	0.452	0.467	0.473	0.462	1.370	0.457	0.859	80	517	1297	1241	-1.144	404	893	395	846	0
1	1	11	"PFK0375"	"Kn3744_1"	1590	23800	110	1058	1018	288	89	92	23	100	100	0	1729	1676	413	97	98	13	100	100	0	0.594	0.588	0.586	0.578	1.343	0.587	0.904	80	552	2601	2508	-0.752	969	1632	929	1579	0
1	2	11	"PFK0378"	"Kn3773_1"	1780	23800	120	220	221	73	92	95	27	91	85	0	392	391	114	98	101	21	100	100	0	0.435	0.440	0.430	0.400	1.809	0.433	0.648	120	574	422	422	-1.200	128	294	129	293	0
1	3	11	"PFK0408"	"Kn4447_1"	1970	23800	120	244	242	71	92	95	27	95	91	0	221	220	44	98	100	15	98	97	0	1.236	1.230	1.216	1.210	1.901	1.435	0.634	120	554	275	272	0.305	152	123	150	122	0
1	4	11	"PFK0410"	"Kn4524_1"	2160	23800	120	493	496	146	92	95	25	100	100	0	593	567	163	99	102	25	100	99	0	0.812	0.863	0.836	0.866	1.491	0.862	0.893	120	534	895	872	-0.301	401	494	404	468	0
1	5	11	"PFK0412"	"Kn459_3"	2350	23800	120	2176	2032	607	94	96	24	100	100	0	1408	1311	371	99	100	15	100	100	0	1.591	1.599	1.611	1.593	1.321	1.620	0.942	120	542	3391	3150	0.670	2082	1309	1938	1212	0
1	6	11	"PFK0415"	"Kn4670_1"	2540	23800	110	195	191	50	94	96	24	92	82	0	188	193	32	101	101	15	98	98	0	1.161	1.054	1.071	0.940	2.315	1.233	0.493	80	493	188	189	0.215	101	87	97	92	0
1	7	11	"PFK0423"	"Kn4895_2"	2730	23800	100	172	176	56	92	95	24	87	76	0	193	195	38	101	103	17	100	98	0	0.870	0.894	0.856	0.819	2.514	1.105	0.356	80	456	172	178	-0.202	80	92	84	94	0
1	8	11	"PFK0431"	"Kn5081_1"	2920	23800	120	299	298	83	93	97	25	99	95	0	842	809	202	101	103	20	100	100	0	0.278	0.290	0.274	0.273	1.598	0.279	0.790	120	574	947	913	-1.847	206	741	205	708	0
1	9	11	"PFK0462"	"Kn585_3"	3110	23800	110	330	336	88	95	98	26	100	98	0	793	743	187	101	102	15	100	100	0	0.340	0.375	0.355	0.369	1.494	0.360	0.811	80	503	927	883	-1.558	235	692	241	642	0
1	10	11	"PFK0466"	"Kn588_2"	3300	23790	120	320	313	85	97	100	26	99	95	0	600	572	157	102	105	17	99	99	0	0.448	0.460	0.472	0.455	1.562	0.449	0.825	120	500	721	686	-1.159	223	498	216	470	0
1	11	11	"PFK0469"	"Kn5905_4"	3490	23790	120	238	248	71	98	100	26	99	90	0	457	456	126	105	106	18	100	99	0	0.398	0.427	0.400	0.410	1.676	0.409	0.698	120	535	492	501	-1.330	140	352	150	351	0
1	12	11	"PFK0476"	"Kn603_2"	3680	23790	120	16404	15470	5331	101	103	26	100	100	0	5205	4865	1837	104	105	16	99	99	0	3.196	3.228	3.226	3.427	1.570	3.229	0.938	120	515	21404	20130	1.676	16303	5101	15369	4761	0
1	13	11	"PFK0484"	"Kn656_1"	3870	23790	120	703	677	208	98	101	26	100	98	0	371	359	88	102	104	16	100	100	0	2.249	2.253	2.346	2.202	1.503	2.370	0.873	120	530	874	836	1.169	605	269	579	257	0
1	14	11	"PFK0486"	"Kn657_2"	4050	23790	110	433	450	119	97	99	26	100	100	0	869	879	190	101	103	16	100	100	0	0.438	0.454	0.445	0.443	1.357	0.420	0.814	80	425	1104	1131	-1.193	336	768	353	778	0
1	15	11	"PFK0519"	"Kn819_1"	4250	23790	120	8152	8195	2581	100	102	26	100	100	0	3778	3723	1226	104	105	15	100	100	0	2.192	2.237	2.204	2.294	1.415	2.264	0.934	120	573	11726	11714	1.132	8052	3674	8095	3619	0
1	16	11	"PFK0523"	"Kn8362_1"	4430	23790	110	578	571	147	98	103	28	100	100	0	543	528	104	105	107	21	100	100	0	1.096	1.118	1.137	1.095	1.447	1.136	0.851	80	486	918	896	0.132	480	438	473	423	0
1	17	11	"PFK0526"	"Kn8409_1"	4630	23790	120	289	298	92	98	102	30	97	94	0	527	513	120	103	106	19	100	100	0	0.450	0.488	0.461	0.463	1.539	0.496	0.778	120	554	615	610	-1.150	191	424	200	410	0
1	18	11	"PFK0538"	"Kn906_1"	4810	23790	110	310	322	86	98	101	28	98	98	0	513	489	89	104	106	18	100	100	0	0.518	0.582	0.548	0.552	1.591	0.579	0.762	80	475	621	609	-0.948	212	409	224	385	0
1	19	11	"PFK0541"	"Kn918_1"	5010	23790	120	1725	1576	488	100	103	26	100	100	0	2741	2583	661	107	110	19	100	100	0	0.617	0.596	0.596	0.572	1.462	0.597	0.913	120	484	4259	3952	-0.697	1625	2634	1476	2476	0
1	20	11	"PFK0549"	"Kn945_1"	5200	23780	120	746	703	202	101	105	28	100	99	0	1500	1373	374	110	114	29	99	99	0	0.464	0.477	0.473	0.480	1.446	0.466	0.904	120	479	2035	1865	-1.108	645	1390	602	1263	0
1	21	11	"PFK1038"	"Ks510_8"	5390	23780	120	2877	2832	905	102	105	26	100	100	0	990	949	293	110	113	21	100	100	0	3.153	3.254	3.227	3.321	1.519	3.366	0.893	120	509	3655	3569	1.657	2775	880	2730	839	0
1	22	11	"PFK1040"	"Ks51_11"	5580	23780	120	939	905	253	96	100	25	100	100	0	991	948	261	109	112	20	100	99	0	0.956	0.964	0.960	0.977	1.432	0.958	0.902	120	573	1725	1648	-0.065	843	882	809	839	0
1	1	12	"PFK1042"	"Ks51_2"	1590	23990	110	124	124	31	87	91	24	63	35	0	134	135	21	97	97	13	87	67	0	1.000	0.974	1.204	0.920	3.128	1.937	0.203	80	556	74	75	0.000	37	37	37	38	0
1	2	12	"PFK1044"	"Ks51_4"	1780	23990	110	591	597	150	91	92	24	100	100	0	595	598	100	98	100	17	100	100	0	1.006	1.012	0.997	0.983	1.295	0.996	0.889	80	510	997	1006	0.009	500	497	506	500	0
1	3	12	"PFK1046"	"Ks51_6"	1970	23990	110	158	166	47	93	96	26	90	66	0	202	207	35	97	99	16	100	100	0	0.619	0.664	0.604	0.608	2.187	0.812	0.416	80	489	170	183	-0.692	65	105	73	110	0
1	4	12	"PFK1048"	"Ks532_3"	2160	23990	120	180	183	48	92	95	25	91	78	0	158	155	30	97	98	13	94	86	0	1.443	1.569	1.483	1.487	2.069	1.930	0.469	120	508	149	149	0.529	88	61	91	58	0
1	5	12	"PFK1074"	"Ks56_11"	2350	23990	120	224	224	55	93	95	23	99	97	0	220	225	44	96	99	14	100	100	0	1.056	1.016	1.099	0.959	1.885	1.091	0.582	120	521	255	260	0.079	131	124	131	129	0
1	6	12	"PFK1076"	"Ks56_16"	2550	23990	120	163	164	46	91	94	24	84	66	0	163	163	33	98	99	14	95	85	0	1.108	1.123	1.204	1.066	2.620	1.527	0.301	120	525	137	138	0.148	72	65	73	65	0
1	7	12	"PFK1078"	"Ks56_18"	2730	23990	110	150	151	39	91	94	24	81	60	0	292	295	71	99	101	17	98	97	0	0.306	0.306	0.273	0.280	2.457	0.304	0.409	80	455	252	256	-1.710	59	193	60	196	0
1	8	12	"PFK1080"	"Ks56_23"	2920	23990	120	282	286	79	92	95	23	100	100	0	331	328	93	101	103	17	98	96	0	0.826	0.855	0.870	0.880	1.758	0.839	0.746	120	553	420	421	-0.276	190	230	194	227	0
1	9	12	"PFK1082"	"Ks56_26"	3120	23980	90	129	133	33	93	95	23	67	32	0	131	132	20	100	101	16	73	48	0	1.161	1.250	1.333	1.210	3.668	2.963	0.091	52	368	67	72	0.216	36	31	40	32	0
1	10	12	"PFK1085"	"Ks56_32"	3300	23990	120	791	756	203	93	94	24	99	99	0	900	870	287	99	100	15	100	99	0	0.871	0.860	0.861	0.922	1.576	0.830	0.910	120	519	1499	1434	-0.199	698	801	663	771	0
1	11	12	"PFK1110"	"Ks624_12"	3490	23990	120	204	218	65	91	94	24	98	90	0	499	486	110	101	102	16	100	100	0	0.284	0.330	0.305	0.300	1.760	0.315	0.652	120	524	511	512	-1.816	113	398	127	385	0
1	12	12	"PFK1113"	"Ks624_4"	3690	23990	120	467	435	155	95	99	26	97	95	0	560	541	149	103	103	15	100	100	0	0.814	0.776	0.766	0.744	1.496	0.817	0.827	120	485	829	778	-0.297	372	457	340	438	0
1	13	12	"PFK1115"	"Ks625_10"	3870	23980	110	165	167	40	97	99	26	91	70	0	174	174	32	104	105	17	96	86	0	0.971	1.000	0.986	1.014	1.940	1.234	0.420	80	429	138	140	-0.042	68	70	70	70	0
1	14	12	"PFK1117"	"Ks625_14"	4070	23990	120	752	720	245	95	97	25	98	98	0	1102	1037	322	102	103	16	100	100	0	0.657	0.668	0.690	0.654	1.365	0.671	0.905	120	492	1657	1560	-0.606	657	1000	625	935	0
1	15	12	"PFK1119"	"Ks625_7"	4260	23990	120	244	246	76	97	99	26	95	89	0	422	422	108	104	105	15	100	99	0	0.462	0.469	0.485	0.442	1.714	0.468	0.691	120	466	465	467	-1.113	147	318	149	318	0
1	16	12	"PFK1122"	"Ks646_2"	4450	23980	120	458	447	135	97	100	27	99	99	0	510	486	138	104	107	19	100	98	0	0.889	0.916	0.917	0.917	1.589	0.924	0.845	120	498	767	732	-0.169	361	406	350	382	0
1	17	12	"PFK1144"	"Ks66_16"	4630	23990	120	271	268	78	98	101	25	97	95	0	671	678	164	105	107	17	100	100	0	0.306	0.297	0.290	0.274	1.622	0.285	0.735	120	476	739	743	-1.710	173	566	170	573	0
1	18	12	"PFK1146"	"Ks66_3"	4820	23980	100	142	145	38	99	100	25	72	42	0	149	156	39	106	107	17	91	58	0	1.000	0.920	0.955	0.985	3.002	1.221	0.195	80	407	86	96	0.000	43	43	46	50	0
1	19	12	"PFK1149"	"Ks66_7"	5010	23970	130	582	574	181	101	103	26	99	99	0	385	370	112	108	111	20	97	95	0	1.736	1.805	1.825	1.915	1.801	1.798	0.843	120	561	758	735	0.796	481	277	473	262	0
1	20	12	"PFK1151"	"Ks68_13"	5210	23980	120	2941	2737	860	106	108	29	100	100	0	4077	3793	1160	114	119	33	100	100	0	0.715	0.715	0.717	0.707	1.398	0.716	0.932	120	427	6798	6310	-0.483	2835	3963	2631	3679	0
1	21	12	"PFK1153"	"Ks692_12"	5350	23970	150	126	131	40	103	106	33	36	16	0	139	141	32	112	116	30	46	13	0	0.852	0.966	1.051	1.121	3.942	1.746	0.052	156	587	50	57	-0.231	23	27	28	29	-50
1	22	12	"PFK1155"	"Ks692_6"	5580	23980	120	156	157	40	100	103	31	72	43	0	188	189	34	110	113	20	95	89	0	0.718	0.722	0.777	0.686	2.568	1.080	0.240	120	566	134	136	-0.478	56	78	57	79	0
1	1	13	"PFM0107"	"M17691_2"	1590	24190	120	266	265	82	89	92	24	96	93	0	346	339	96	97	97	13	98	98	0	0.711	0.727	0.771	0.724	2.117	0.719	0.788	120	576	426	418	-0.492	177	249	176	242	0
1	2	13	"PFM0110"	"M18079_3"	1780	24180	110	508	500	125	90	92	23	100	100	0	457	452	102	97	99	21	100	100	0	1.161	1.155	1.127	1.142	1.364	1.120	0.859	80	478	778	765	0.216	418	360	410	355	0
1	3	13	"PFM0112"	"M18079_5"	1980	24180	110	549	539	146	91	92	23	100	100	0	1503	1435	371	97	99	18	100	100	0	0.326	0.335	0.332	0.332	1.279	0.322	0.900	80	404	1864	1786	-1.618	458	1406	448	1338	0
1	4	13	"PFM0116"	"M18377_2"	2120	24180	150	96	99	31	91	92	23	23	9	0	100	104	21	96	97	14	32	10	0	1.250	1.000	1.750	1.414	4.563	11.335	0.006	156	696	9	16	0.322	5	4	8	8	-50
1	5	13	"PFM0118"	"M1840_2"	2360	24170	110	221	221	78	89	91	23	97	91	0	313	307	72	96	97	14	100	100	0	0.608	0.626	0.607	0.566	1.881	0.640	0.604	80	491	349	343	-0.717	132	217	132	211	0
1	6	13	"PFM0121"	"M18869_1"	2550	24180	120	363	356	129	90	92	23	95	95	0	845	799	270	98	98	13	99	98	0	0.365	0.379	0.386	0.372	1.522	0.372	0.840	120	473	1020	967	-1.452	273	747	266	701	0
1	7	13	"PFM0142"	"M196_6"	2700	24160	110	208	219	67	92	96	31	96	83	0	331	333	78	100	103	29	98	98	0	0.502	0.545	0.511	0.492	2.115	0.531	0.605	80	417	347	360	-0.994	116	231	127	233	0
1	8	13	"PFM0144"	"M196_8"	2890	24160	110	429	429	109	93	96	29	100	100	0	1431	1335	314	101	104	28	100	100	0	0.253	0.272	0.268	0.268	1.396	0.255	0.819	80	481	1666	1570	-1.985	336	1330	336	1234	0
1	9	13	"PFM0148"	"M19895_2"	3080	24160	100	198	203	59	91	93	22	96	91	0	265	259	69	100	102	21	97	95	0	0.648	0.704	0.629	0.694	1.980	0.702	0.566	80	462	272	271	-0.625	107	165	112	159	0
1	10	13	"PFM0152"	"M20060_1"	3270	24150	110	238	248	72	90	92	23	100	97	0	276	285	65	98	99	15	100	100	0	0.831	0.845	0.836	0.804	1.716	0.850	0.664	80	485	326	345	-0.266	148	178	158	187	0
1	11	13	"PFM0154"	"M20186_2"	3470	24160	80	210	221	70	92	94	22	90	88	0	533	519	179	98	99	14	100	98	0	0.271	0.306	0.318	0.294	2.523	0.262	0.544	52	305	553	550	-1.882	118	435	129	421	0
1	12	13	"PFM0156"	"M20989_1"	3650	24150	100	342	352	121	92	94	23	100	100	0	973	924	308	102	102	17	100	100	0	0.287	0.316	0.302	0.308	1.600	0.304	0.790	80	404	1121	1082	-1.801	250	871	260	822	0
1	13	13	"PFM0179"	"M22143_2"	3840	24150	120	209	212	60	93	95	25	94	88	0	299	294	81	102	104	17	99	97	0	0.589	0.620	0.620	0.622	2.108	0.603	0.645	120	495	313	311	-0.764	116	197	119	192	0
1	14	13	"PFM0182"	"M22193_2"	4030	24150	130	720	717	201	93	96	25	100	100	0	568	546	137	102	103	15	100	100	0	1.345	1.405	1.426	1.399	1.450	1.425	0.876	120	507	1093	1068	0.428	627	466	624	444	0
1	15	13	"PFM0184"	"M22193_8"	4220	24150	120	186	193	60	93	95	25	89	77	0	445	435	123	102	103	14	100	99	0	0.271	0.300	0.285	0.264	2.138	0.288	0.617	120	484	436	433	-1.883	93	343	100	333	0
1	16	13	"PFM0186"	"M22451_2"	4420	24150	90	125	130	38	97	97	26	51	26	0	148	149	31	103	104	16	82	63	0	0.622	0.717	1.000	0.978	3.146	2.186	0.082	52	354	73	79	-0.684	28	45	33	46	0
1	17	13	"PFM0193"	"M22678_3"	4590	24150	100	777	765	263	97	99	24	100	100	0	1114	1074	352	103	110	62	100	100	0	0.673	0.688	0.670	0.671	1.429	0.671	0.873	80	406	1691	1639	-0.572	680	1011	668	971	0
1	18	13	"PFM0196"	"M2305_1"	4790	24150	120	482	474	141	97	98	24	100	100	0	231	234	54	105	110	56	93	60	0	3.056	2.922	3.061	3.032	1.671	3.154	0.732	120	502	511	506	1.611	385	126	377	129	0
1	19	13	"PFM0218"	"M24561_3"	4980	24150	120	282	293	89	99	103	36	96	91	0	778	735	203	106	108	17	100	100	0	0.272	0.308	0.304	0.287	1.642	0.298	0.789	120	561	855	823	-1.877	183	672	194	629	0
1	20	13	"PFM0224"	"M24933_22"	5180	24160	100	161	171	51	105	106	36	71	38	0	165	171	34	112	116	31	77	42	0	1.057	1.119	1.204	1.194	2.285	1.868	0.303	80	391	109	125	0.079	56	53	66	59	0
1	21	13	"PFM0227"	"M24933_9"	5360	24150	120	173	175	41	101	102	27	87	63	0	189	192	39	109	113	28	94	72	0	0.900	0.892	0.889	0.857	2.272	0.975	0.393	120	447	152	157	-0.152	72	80	74	83	0
1	22	13	"PFM0229"	"M25032_3"	5550	24150	120	567	543	157	97	100	28	100	100	0	1170	1111	330	108	110	18	100	100	0	0.443	0.445	0.441	0.440	1.449	0.423	0.860	120	550	1532	1449	-1.176	470	1062	446	1003	0
1	1	14	"PFM0231"	"M2511_3"	1570	24360	120	135	136	38	89	92	22	74	52	0	153	157	34	97	98	13	92	82	0	0.821	0.783	0.841	0.818	2.375	0.988	0.310	120	534	102	107	-0.284	46	56	47	60	0
1	2	14	"PFM0234"	"M25344_2"	1750	24350	120	544	537	163	90	92	23	100	100	0	315	317	91	97	99	18	98	95	0	2.083	2.032	2.058	2.148	1.735	2.033	0.851	120	483	672	667	1.058	454	218	447	220	0
1	3	14	"PFM0693"	"M50721_5"	1950	24360	120	371	383	122	91	93	22	100	97	0	530	508	142	98	100	18	100	100	0	0.648	0.712	0.722	0.684	1.485	0.720	0.844	120	563	712	702	-0.626	280	432	292	410	0
1	4	14	"PFM0695"	"M51089_1"	2130	24360	110	188	199	74	91	94	27	95	76	0	302	303	65	96	97	15	100	100	0	0.471	0.522	0.483	0.455	2.053	0.573	0.512	80	428	303	315	-1.087	97	206	108	207	0
1	5	14	"PFM0698"	"M51323_1"	2330	24360	120	1452	1342	516	91	93	26	99	98	0	1432	1362	476	98	98	14	100	100	0	1.020	0.990	1.016	0.950	1.450	1.003	0.944	120	565	2695	2515	0.029	1361	1334	1251	1264	0
1	6	14	"PFM0702"	"M5172_2"	2510	24350	110	154	161	47	90	92	23	86	62	0	309	300	60	100	101	18	100	100	0	0.306	0.355	0.330	0.297	1.996	0.349	0.493	80	450	273	271	-1.707	64	209	71	200	0
1	7	14	"PFM0705"	"M52114_1"	2710	24360	120	529	503	181	89	91	23	96	95	0	1337	1273	420	98	99	17	99	99	0	0.355	0.352	0.341	0.330	1.572	0.348	0.881	120	554	1679	1589	-1.494	440	1239	414	1175	0
1	8	14	"PFM0710"	"M52423_1"	2900	24360	120	538	501	188	89	92	23	99	98	0	878	843	276	98	99	17	99	99	0	0.576	0.553	0.554	0.512	1.560	0.554	0.880	120	534	1229	1157	-0.797	449	780	412	745	0
1	9	14	"PFM0728"	"M53642_4"	3090	24350	120	248	248	74	90	94	32	97	88	0	650	632	194	98	101	28	99	99	0	0.286	0.296	0.278	0.287	1.848	0.282	0.767	120	536	710	692	-1.805	158	552	158	534	0
1	10	14	"PFM0732"	"M53850_1"	3280	24350	120	989	998	301	90	94	33	100	100	0	4113	4000	1337	100	102	26	100	100	0	0.224	0.233	0.233	0.237	1.378	0.222	0.922	120	555	4912	4808	-2.158	899	4013	908	3900	0
1	11	14	"PFM0734"	"M53930_1"	3470	24350	120	1242	1194	371	91	94	23	100	100	0	1441	1354	411	102	104	15	100	100	0	0.860	0.881	0.895	0.887	1.371	0.876	0.924	120	549	2490	2355	-0.218	1151	1339	1103	1252	0
1	12	14	"PFM0738"	"M54370_2"	3660	24350	120	127	135	40	94	95	22	63	43	0	135	136	24	102	103	15	78	53	0	1.000	1.206	1.272	1.219	3.344	2.946	0.091	120	554	66	75	0.000	33	33	41	34	0
1	13	14	"PFM0742"	"M5455_1"	3850	24350	120	1312	1257	389	96	97	24	100	100	0	1017	983	269	104	106	16	100	100	0	1.332	1.321	1.320	1.292	1.369	1.352	0.919	120	515	2129	2040	0.413	1216	913	1161	879	0
1	14	14	"PFM0744"	"M5455_6"	4040	24350	120	158	157	44	96	98	25	79	58	0	231	233	59	104	105	15	98	97	0	0.488	0.473	0.467	0.446	2.505	0.477	0.366	120	530	189	190	-1.034	62	127	61	129	0
1	15	14	"PFM0765"	"M55888_4"	4230	24350	120	188	198	69	92	94	22	90	84	0	355	358	103	102	103	15	100	99	0	0.379	0.414	0.406	0.375	2.026	0.402	0.569	120	477	349	362	-1.398	96	253	106	256	0
1	16	14	"PFM0770"	"M55941_1"	4400	24360	150	97	100	31	96	96	23	23	8	0	110	111	20	102	103	16	28	12	0	0.125	0.444	1.844	1.608	3.521	79.593	0.000	156	739	9	13	-3.000	1	8	4	9	-50
1	17	14	"PFM0772"	"M56059_1"	4610	24340	110	135	138	35	96	97	24	65	41	0	428	422	109	102	106	50	100	98	0	0.120	0.131	0.135	0.121	2.383	0.119	0.302	80	501	365	362	-3.063	39	326	42	320	0
1	18	14	"PFM0780"	"M56462_2"	4790	24340	130	5736	4997	1706	99	101	26	100	100	0	1686	1462	582	105	108	18	97	96	0	3.565	3.609	3.568	4.094	1.805	3.525	0.922	120	647	7218	6255	1.834	5637	1581	4898	1357	0
1	19	14	"PFM0782"	"M56512_15"	5010	24350	90	146	153	38	105	110	42	48	23	0	151	153	33	109	112	25	71	34	0	0.976	1.091	1.111	1.103	3.763	2.887	0.103	52	368	83	92	-0.035	41	42	48	44	0
1	20	14	"PFM0785"	"M56710_1"	5180	24340	130	965	922	255	103	106	37	100	100	0	671	651	184	111	112	21	100	100	0	1.539	1.517	1.509	1.530	1.442	1.528	0.879	120	553	1422	1359	0.622	862	560	819	540	0
1	21	14	"PFM0809"	"M58416_1"	5350	24350	150	111	112	29	100	102	27	31	4	0	113	117	19	109	112	28	14	2	0	2.750	1.500	2.080	2.134	4.265	1.083	0.060	156	580	15	20	1.459	11	4	12	8	-50
1	22	14	"PFM0815"	"M58784_1"	5540	24350	150	102	106	29	96	99	26	28	9	0	110	114	22	105	108	24	21	7	0	1.200	1.111	1.485	1.672	4.043	5.825	0.015	156	786	11	19	0.263	6	5	10	9	-50
1	1	15	"PFM0817"	"M58847_5"	1570	24550	120	396	390	120	91	93	23	99	97	0	616	608	205	99	100	15	99	98	0	0.590	0.587	0.599	0.601	1.666	0.569	0.864	120	628	822	808	-0.761	305	517	299	509	0
1	2	15	"PFM0820"	"M5894_7"	1770	24550	120	182	186	61	91	94	25	87	73	0	304	302	80	100	102	16	97	96	0	0.446	0.470	0.462	0.429	2.271	0.466	0.511	120	578	295	297	-1.165	91	204	95	202	0
1	3	15	"PFM0824"	"M59170_6"	1960	24560	90	119	127	44	90	93	26	53	15	0	134	138	28	96	99	17	84	55	0	0.763	0.881	0.888	0.867	2.487	1.763	0.191	52	372	67	79	-0.390	29	38	37	42	0
1	4	15	"PFM0828"	"M59497_4"	2150	24550	120	593	570	211	89	92	26	97	96	0	1116	1032	338	97	99	16	99	99	0	0.495	0.514	0.501	0.503	1.604	0.517	0.895	120	576	1523	1416	-1.016	504	1019	481	935	0
1	5	15	"PFN0330"	"N134_61"	2340	24550	120	168	166	45	92	94	26	85	67	0	259	256	74	98	99	15	97	95	0	0.472	0.468	0.463	0.456	2.021	0.449	0.514	120	496	237	232	-1.083	76	161	74	158	0
1	6	15	"PFN0332"	"N134_67"	2530	24550	120	378	383	128	92	93	23	97	96	0	648	634	188	98	100	18	99	99	0	0.520	0.543	0.523	0.527	1.525	0.549	0.857	120	517	836	827	-0.943	286	550	291	536	0
1	7	15	"PFN0334"	"N134_74"	2720	24550	120	280	285	100	88	91	22	95	92	0	306	297	85	97	98	13	98	96	0	0.919	0.985	0.992	0.947	1.903	1.039	0.797	120	514	401	397	-0.122	192	209	197	200	0
1	8	15	"PFN0336"	"N134_76"	2910	24550	120	328	320	105	89	92	22	97	96	0	521	519	158	99	100	15	99	98	0	0.566	0.550	0.545	0.528	1.615	0.548	0.823	120	514	661	651	-0.820	239	422	231	420	0
1	9	15	"PFN0338"	"N134_78"	3100	24550	120	221	222	73	88	92	32	91	82	0	363	365	111	98	101	27	99	98	0	0.502	0.502	0.498	0.488	1.827	0.487	0.663	120	556	398	401	-0.995	133	265	134	267	0
1	10	15	"PFN0342"	"N134_83"	3290	24540	110	682	681	202	90	94	34	100	100	0	1389	1298	375	100	103	28	100	100	0	0.459	0.493	0.490	0.490	1.334	0.481	0.904	80	487	1881	1789	-1.123	592	1289	591	1198	0
1	11	15	"PFN0360"	"N135_22"	3480	24550	120	149	153	50	92	95	26	75	55	0	256	250	59	102	104	17	95	95	0	0.370	0.412	0.391	0.402	2.769	0.464	0.395	120	543	211	209	-1.434	57	154	61	148	0
1	12	15	"PFN0363"	"N135_27"	3660	24540	110	220	221	74	91	94	27	92	83	0	248	242	55	102	103	17	98	96	0	0.884	0.929	0.892	0.818	2.160	0.965	0.603	80	463	275	270	-0.179	129	146	130	140	0
1	13	15	"PFN0365"	"N135_7"	3860	24540	120	256	255	86	94	97	24	95	90	0	393	391	128	103	105	17	98	95	0	0.559	0.559	0.565	0.555	1.897	0.548	0.717	120	531	452	449	-0.840	162	290	161	288	0
1	14	15	"PFN0367"	"N135_9"	4050	24550	120	179	180	59	94	96	24	85	76	0	348	338	79	101	103	15	100	100	0	0.344	0.363	0.371	0.337	2.109	0.358	0.486	120	489	332	323	-1.539	85	247	86	237	0
1	15	15	"PFN0369"	"N136_13"	4240	24550	120	456	485	190	93	95	24	99	98	0	765	759	222	101	102	17	100	100	0	0.547	0.596	0.561	0.535	1.752	0.602	0.799	120	489	1027	1050	-0.871	363	664	392	658	0
1	16	15	"PFN0371"	"N136_16"	4420	24550	110	163	164	43	93	95	23	87	65	0	201	198	40	103	104	17	98	92	0	0.714	0.747	0.755	0.658	2.399	0.885	0.408	80	430	168	166	-0.485	70	98	71	95	0
1	17	15	"PFN0390"	"N137_31"	4610	24550	120	271	262	80	96	97	23	96	93	0	466	451	115	103	103	14	98	98	0	0.482	0.477	0.491	0.458	1.831	0.479	0.732	120	550	538	514	-1.053	175	363	166	348	0
1	18	15	"PFN0393"	"N137_38"	4790	24550	150	107	113	32	97	99	24	33	17	0	117	118	21	106	108	21	28	8	0	0.909	1.333	1.493	1.444	3.472	7.223	0.014	156	688	21	28	-0.138	10	11	16	12	-50
1	19	15	"PFN0395"	"N137_4"	4990	24540	120	306	307	90	102	103	26	98	93	0	563	544	141	111	114	22	100	100	0	0.451	0.473	0.468	0.446	1.662	0.469	0.771	120	568	656	638	-1.148	204	452	205	433	0
1	20	15	"PFN0398"	"N137_44"	5180	24540	110	189	195	58	102	104	27	91	71	0	415	407	83	113	115	23	100	100	0	0.288	0.316	0.355	0.297	1.952	0.283	0.480	80	498	389	387	-1.795	87	302	93	294	0
1	21	15	"PFN0400"	"N137_5"	5370	24540	120	176	185	55	103	103	27	85	67	0	420	432	136	110	114	32	100	99	0	0.235	0.255	0.247	0.236	2.213	0.230	0.446	120	534	383	404	-2.086	73	310	82	322	0
1	22	15	"PFN0403"	"N137_53"	5560	24540	110	121	124	39	99	101	25	45	20	0	145	147	31	107	109	20	77	43	0	0.579	0.625	0.766	0.750	3.641	1.689	0.063	80	493	60	65	-0.788	22	38	25	40	0
1	1	16	"PFN0420"	"N138_29"	1570	24750	110	157	157	47	94	96	27	75	60	0	140	144	25	103	106	26	67	33	0	1.703	1.537	1.859	1.535	2.851	1.851	0.256	80	535	100	104	0.768	63	37	63	41	0
1	2	16	"PFN0422"	"N138_30"	1770	24750	120	159	160	43	91	94	24	85	65	0	246	243	65	100	102	16	97	95	0	0.466	0.483	0.449	0.446	2.296	0.460	0.423	120	560	214	212	-1.102	68	146	69	143	0
1	3	16	"PFN0427"	"N138_36"	1960	24750	120	138	167	236	88	89	24	79	50	0	132	166	238	96	96	14	80	60	0	1.389	1.129	1.458	1.381	3.123	1.568	0.289	120	538	86	149	0.474	50	36	79	70	0
1	4	16	"PFN0429"	"N138_39"	2150	24740	110	281	298	95	87	90	23	98	98	0	677	655	182	97	100	21	100	98	0	0.334	0.378	0.357	0.365	1.731	0.330	0.728	80	471	774	769	-1.580	194	580	211	558	0
1	5	16	"PFN0431"	"N138_43"	2340	24740	130	363	365	109	90	91	23	100	99	0	659	646	222	98	99	19	98	98	0	0.487	0.502	0.510	0.529	1.859	0.465	0.821	120	598	834	823	-1.039	273	561	275	548	0
1	6	16	"PFN0435"	"N138_51"	2520	24740	150	98	100	28	90	91	23	26	7	0	106	109	27	97	98	15	37	13	0	0.889	0.833	1.455	1.420	3.143	2.797	0.025	156	623	17	22	-0.170	8	9	10	12	-50
1	7	16	"PFN0839"	"N163_7"	2720	24760	150	109	118	57	88	91	22	47	25	0	111	129	44	98	99	14	48	37	0	1.615	0.968	1.244	1.168	3.042	1.529	0.356	156	597	34	61	0.692	21	13	30	31	-50
1	8	16	"PFN0843"	"N164_7"	2910	24750	120	342	350	117	91	93	23	99	98	0	742	721	202	102	104	17	100	100	0	0.392	0.418	0.394	0.396	1.703	0.403	0.757	120	517	891	878	-1.350	251	640	259	619	0
1	9	16	"PFN0846"	"N165_14"	3100	24740	110	778	775	197	90	91	22	100	100	0	560	543	108	102	103	17	100	100	0	1.502	1.553	1.511	1.545	1.313	1.565	0.876	80	503	1146	1126	0.587	688	458	685	441	0
1	10	16	"PFN0848"	"N165_16"	3290	24740	110	8023	7754	1771	90	92	23	100	100	0	10202	9503	2402	101	103	18	100	100	0	0.785	0.815	0.808	0.816	1.232	0.794	0.937	80	516	18034	17066	-0.349	7933	10101	7664	9402	0
1	11	16	"PFN0852"	"N165_8"	3470	24740	120	222	252	178	94	97	24	96	87	0	281	275	68	101	104	17	99	97	0	0.711	0.908	0.710	0.778	2.047	1.770	0.298	120	509	308	332	-0.492	128	180	158	174	0
1	12	16	"PFN0854"	"N166_2"	3670	24710	90	105	139	130	93	96	24	34	21	0	117	145	100	101	105	19	46	23	0	0.750	1.045	1.133	0.834	4.202	1.342	0.699	52	349	28	90	-0.415	12	16	46	44	0
1	13	16	"PFN0877"	"N168_9"	3840	24740	150	101	103	26	93	96	27	18	4	0	105	109	22	101	103	18	21	10	0	2.000	1.250	1.294	1.173	4.689	17.099	0.002	156	651	12	18	1.000	8	4	10	8	-50
1	14	16	"PFN0881"	"N169_15"	4030	24740	150	90	93	22	91	93	24	14	3	0	98	101	17	99	100	15	21	7	0	1.000	1.000	1.469	1.325	3.493	20.413	0.002	156	541	-2	4	0.000	-1	-1	2	2	-50
1	15	16	"PFN0884"	"N169_20"	4220	24740	150	94	94	25	91	93	23	17	5	0	110	115	23	99	100	15	41	26	0	0.273	0.188	1.111	0.975	4.376	45.541	0.000	156	655	14	19	-1.874	3	11	3	16	-50
1	16	16	"PFN0889"	"N170_4"	4430	24740	120	117	124	37	93	94	24	47	24	0	160	159	38	101	102	15	83	75	0	0.407	0.534	0.552	0.617	3.222	0.390	0.071	120	587	83	89	-1.298	24	59	31	58	0
1	17	16	"PFN0891"	"N171_3"	4610	24740	110	189	204	54	95	97	24	98	88	0	316	298	79	102	103	15	97	96	0	0.439	0.556	0.522	0.569	1.959	0.539	0.568	80	442	308	305	-1.187	94	214	109	196	0
1	18	16	"PFN0895"	"N173_3"	4790	24760	150	102	117	122	95	96	24	21	8	0	112	119	31	103	108	50	7	2	0	0.778	1.375	1.167	1.380	3.978	2.962	0.024	156	653	16	38	-0.363	7	9	22	16	-50
1	19	16	"PFN0917"	"N177_5"	5000	24750	150	112	115	32	96	98	25	37	17	0	113	119	34	106	111	51	1	1	0	2.286	1.462	1.438	1.332	4.465	0.035	0.002	156	688	23	32	1.193	16	7	19	13	-50
1	20	16	"PFN0923"	"N181_1"	5180	24740	110	344	335	81	99	100	27	100	97	0	803	786	160	110	114	29	100	100	0	0.354	0.349	0.354	0.333	1.396	0.344	0.817	80	490	938	912	-1.500	245	693	236	676	0
1	21	16	"PFN0925"	"N181_11"	5370	24730	110	433	430	100	99	100	26	100	100	0	1395	1321	315	110	114	26	100	100	0	0.260	0.273	0.254	0.270	1.488	0.246	0.809	80	492	1619	1542	-1.944	334	1285	331	1211	0
1	22	16	"PFN0928"	"N181_17"	5560	24730	120	503	492	133	100	101	25	100	100	0	2396	2245	631	109	112	20	100	100	0	0.176	0.184	0.181	0.181	1.411	0.176	0.868	120	654	2690	2528	-2.505	403	2287	392	2136	0
1	1	17	"PFN0931"	"N181_21"	1580	24940	120	215	222	67	90	93	24	96	91	0	249	253	64	102	103	16	99	96	0	0.850	0.874	0.844	0.849	1.978	0.926	0.622	120	632	272	283	-0.234	125	147	132	151	0
1	2	17	"PFN0933"	"N181_25"	1780	24940	100	139	138	34	90	92	24	75	51	0	150	152	31	98	99	16	92	75	0	0.942	0.889	1.000	0.899	2.924	1.179	0.171	80	370	101	102	-0.086	49	52	48	54	0
1	3	17	"PFN0958"	"N187_1"	1940	24940	150	91	95	25	88	89	24	21	6	0	100	100	18	97	97	17	18	5	0	1.000	2.333	1.538	1.378	3.465	16.730	0.003	156	687	6	10	0.000	3	3	7	3	-50
1	4	17	"PFN0960"	"N187_5"	2160	24940	120	163	163	46	88	89	22	85	70	0	514	484	136	97	97	18	99	97	0	0.180	0.194	0.188	0.178	2.304	0.182	0.532	120	584	492	462	-2.475	75	417	75	387	0
1	5	17	"PFN0964"	"N189_3"	2340	24950	80	103	104	24	90	92	23	34	11	0	116	115	18	97	99	15	51	25	0	0.684	0.778	0.900	0.880	3.644	9.485	0.004	52	326	32	32	-0.547	13	19	14	18	0
1	6	17	"PFN0966"	"N189_6"	2540	24940	120	929	902	247	90	91	23	100	100	0	946	905	246	97	99	14	100	100	0	0.988	1.005	1.004	1.021	1.446	1.005	0.915	120	522	1688	1620	-0.017	839	849	812	808	0
1	7	17	"PFN0969"	"N197_2"	2730	24940	120	1200	1101	391	89	92	22	99	97	0	1760	1631	524	98	99	14	100	100	0	0.668	0.660	0.643	0.616	1.592	0.662	0.937	120	469	2773	2545	-0.581	1111	1662	1012	1533	0
1	8	17	"PFN0979"	"N243_1"	2910	24940	120	228	228	66	91	93	23	98	92	0	277	275	61	101	102	16	100	99	0	0.778	0.787	0.788	0.740	1.802	0.832	0.677	120	514	313	311	-0.361	137	176	137	174	0
1	9	17	"PFF1893"	"F8058_1"	3110	24940	100	139	163	80	90	92	23	68	51	0	164	210	123	102	103	15	91	76	0	0.790	0.676	0.758	0.722	3.042	0.625	0.616	80	455	111	181	-0.339	49	62	73	108	0
1	10	17	"PFB0086"	"B312"	3290	24940	110	1764	1682	411	91	93	23	100	100	0	5421	5135	1073	101	102	15	100	100	0	0.314	0.316	0.317	0.312	1.214	0.308	0.926	80	505	6993	6625	-1.669	1673	5320	1591	5034	0
1	11	17	"PFB0247"	"B619"	3510	24910	150	104	117	51	94	96	24	40	18	0	124	126	30	102	105	17	53	30	0	0.455	0.958	1.267	1.159	3.858	3.014	0.086	156	794	32	47	-1.138	10	22	23	24	-50
1	12	17	"PFB0263"	"B648"	3700	24940	90	118	124	44	95	99	28	40	21	0	144	151	46	102	105	16	71	57	0	0.548	0.592	0.541	0.684	4.253	3.944	0.055	52	347	65	78	-0.869	23	42	29	49	0
1	13	17	"PFB0272"	"B666"	3870	24930	120	157	154	43	94	98	28	72	55	0	123	125	26	102	103	16	57	34	0	3.000	2.609	2.644	2.355	3.607	4.059	0.118	120	434	84	83	1.585	63	21	60	23	0
1	14	17	"PFC0108"	"C322"	4050	24930	120	259	263	88	90	93	24	98	93	0	370	376	122	99	101	16	98	98	0	0.624	0.625	0.619	0.624	1.800	0.626	0.790	120	478	440	450	-0.681	169	271	173	277	0
1	15	17	"PFA0055"	"A14801_28"	4250	24930	80	140	169	122	92	94	23	75	50	0	148	203	202	99	100	14	84	71	0	0.980	0.740	0.907	0.898	2.191	0.630	0.828	52	316	97	181	-0.030	48	49	77	104	0
1	16	17	"PFA0082"	"A18792_10"	4440	24940	80	125	142	73	92	93	24	59	34	0	126	129	26	100	101	16	63	34	0	1.269	1.724	1.194	1.476	3.784	4.040	0.134	52	313	59	79	0.344	33	26	50	29	0
1	17	17	"PFA0091"	"A18792_4"	4620	24940	100	288	282	98	96	98	25	96	88	0	325	332	101	101	103	16	100	100	0	0.857	0.805	0.817	0.761	1.854	0.814	0.670	80	462	416	417	-0.222	192	224	186	231	0
1	18	17	"PFA0097"	"A19747_2"	4810	24930	90	124	163	128	94	96	25	59	32	0	134	219	302	104	105	15	78	48	0	1.000	0.600	1.126	1.023	3.918	0.383	0.586	52	292	60	184	0.000	30	30	69	115	0
1	19	17	"PFA0173"	"A4732_13"	4970	24950	150	105	111	31	98	101	28	27	8	0	118	119	23	106	111	49	5	0	0	0.583	1.000	1.269	1.262	3.461	5.642	0.030	156	679	19	26	-0.778	7	12	13	13	-50
1	20	17	"PFA0219"	"A8784_10"	5190	24930	100	328	338	113	100	101	27	98	95	0	427	413	90	110	113	26	100	100	0	0.719	0.785	0.745	0.711	1.761	0.841	0.717	80	497	545	541	-0.475	228	317	238	303	0
1	21	17	"PFM0561"	"M44175_1"	5380	24920	110	625	629	162	102	103	25	100	100	0	1389	1303	322	114	118	27	100	100	0	0.410	0.443	0.436	0.438	1.326	0.434	0.882	80	524	1798	1716	-1.286	523	1275	527	1189	0
1	22	17	"PFM0639"	"M46861_1"	5560	24920	90	116	115	31	101	103	27	28	7	0	138	139	28	109	112	21	61	34	0	0.517	0.467	1.000	0.845	2.624	1.983	0.009	52	392	44	44	-0.951	15	29	14	30	0
1	1	18	"PFM0668"	"M48963_5"	1590	25130	120	338	339	94	89	92	24	100	98	0	590	555	173	101	104	35	99	96	0	0.509	0.551	0.534	0.577	1.765	0.511	0.805	120	535	738	704	-0.974	249	489	250	454	0
1	2	18	"PFM0751"	"M55156_1"	1750	25140	150	97	102	44	88	91	24	26	10	0	109	115	26	96	98	18	40	24	0	0.692	0.737	1.050	1.167	3.381	3.459	0.057	156	701	22	33	-0.531	9	13	14	19	-50
1	3	18	"PFM0789"	"M57163_1"	1970	25130	100	472	460	140	88	89	24	98	98	0	223	236	73	95	97	19	95	95	0	3.000	2.638	2.713	2.734	1.742	2.788	0.659	80	442	512	513	1.585	384	128	372	141	0
1	4	18	"PFM0887"	"M8047_1"	2160	25130	120	515	505	186	87	90	29	98	98	0	679	632	233	97	98	16	98	98	0	0.735	0.781	0.799	0.805	1.627	0.770	0.848	120	561	1010	953	-0.443	428	582	418	535	0
1	5	18	"PFD0324"	"D37405_1"	2350	25140	110	167	168	45	91	93	25	86	68	0	162	163	28	99	100	16	98	86	0	1.206	1.203	1.371	1.167	2.165	1.693	0.335	80	428	139	141	0.271	76	63	77	64	0
1	6	18	"PFD0374"	"D42243_5"	2510	25130	150	98	101	31	91	94	24	26	8	0	107	111	24	100	101	14	35	17	0	1.000	0.909	1.250	1.199	3.393	4.126	0.034	156	679	14	21	0.000	7	7	10	11	-50
1	7	18	"PFD0381"	"D42873_1"	2730	25130	100	101	106	28	93	94	23	30	12	0	127	131	27	99	100	14	67	47	0	0.286	0.406	0.739	0.755	4.600	4.036	0.049	80	452	36	45	-1.807	8	28	13	32	0
1	8	18	"PFD0391"	"D42954_8"	2920	25130	120	139	142	40	91	92	23	74	52	0	163	164	34	98	99	14	94	84	0	0.738	0.773	0.844	0.753	3.377	1.011	0.280	120	520	113	117	-0.437	48	65	51	66	0
1	9	18	"PFD0408"	"D47995_1"	3110	25130	120	904	843	286	92	99	67	98	95	0	1276	1222	363	100	102	16	100	100	0	0.690	0.669	0.669	0.651	1.541	0.673	0.867	120	449	1988	1873	-0.534	812	1176	751	1122	0
1	10	18	"PFD0468"	"D53677_9"	3270	25130	150	106	109	30	92	98	59	7	0	0	114	118	25	103	105	17	40	14	0	1.273	1.133	1.179	1.294	3.743	2.548	0.068	156	611	25	32	0.348	14	11	17	15	-50
1	11	18	"IMX067I"	"Y_IMX067I"	3490	25130	100	113	120	44	93	94	23	45	23	0	125	136	46	103	105	17	53	38	0	0.909	0.818	0.727	0.784	3.652	1.236	0.113	80	415	42	60	-0.138	20	22	27	33	0
1	12	18	"IOX204I"	"Y_IOX204I"	3650	25130	150	92	96	28	95	98	38	7	3	0	111	113	21	103	105	16	32	15	0	-0.375	0.100	1.313	1.482	3.323	8.360	0.021	156	652	5	11	Error	-3	8	1	10	-50
1	13	18	"IDX437I"	"Y_IDX437I"	3840	25120	150	94	94	24	94	98	39	7	0	0	102	101	14	102	104	16	9	1	0	0.000	0.000	1.643	1.728	2.874	54.589	0.000	156	590	0	-1	Error	0	0	0	-1	-50
1	14	18	"ILX005I"	"Y_ILX005I"	4030	25120	150	97	104	38	91	93	23	28	14	0	108	109	17	100	101	16	32	8	0	0.750	1.444	1.717	1.478	3.399	19.570	0.004	156	540	14	22	-0.415	6	8	13	9	-50
1	15	18	"Z_1_10"	"Z_1_10"	4220	25120	150	96	99	26	90	92	24	27	7	0	101	103	18	100	101	14	23	8	0	6.000	3.000	2.053	1.878	3.528	356.649	0.000	156	580	7	12	2.585	6	1	9	3	-50
1	16	18	"Z_1_30"	"Z_1_30"	4410	25120	150	96	99	24	93	96	26	18	5	0	104	107	18	102	103	14	25	11	0	1.500	1.200	1.097	1.170	3.836	28.694	0.001	156	685	5	11	0.585	3	2	6	5	-50
1	17	18	"Z_2_70"	"Z_2_70"	4620	25120	130	22242	21683	5245	100	103	26	100	100	0	8783	8548	1975	104	106	18	100	100	0	2.551	2.556	2.544	2.549	1.234	2.602	0.946	120	589	30821	30027	1.351	22142	8679	21583	8444	0
1	18	18	"Z_2_90"	"Z_2_90"	4810	25120	120	29595	26842	8975	105	109	28	100	100	0	12146	10624	4065	108	111	21	100	99	0	2.450	2.543	2.564	2.850	1.656	2.534	0.944	120	527	41528	37253	1.293	29490	12038	26737	10516	0
1	19	18	"Z_3_10"	"Z_3_10"	5010	25130	110	323	324	81	107	110	30	98	97	0	201	199	32	111	114	20	96	93	0	2.400	2.466	2.445	2.485	1.744	2.755	0.627	80	395	306	305	1.263	216	90	217	88	0
1	20	18	"Z_3_30"	"Z_3_30"	5190	25160	150	114	117	30	103	105	28	32	10	0	119	122	21	113	115	19	28	7	0	1.833	1.556	1.563	1.638	3.693	7.406	0.017	156	695	17	23	0.874	11	6	14	9	-50
1	21	18	"Z_3_50"	"Z_3_50"	5380	25120	120	504	501	152	103	104	26	100	99	0	598	552	160	115	117	24	99	97	0	0.830	0.911	0.880	0.927	1.528	0.911	0.859	120	562	884	835	-0.268	401	483	398	437	0
1	22	18	"Z_3_70"	"Z_3_70"	5570	25120	110	1745	1742	503	99	100	26	100	100	0	2268	2138	542	107	108	16	100	100	0	0.762	0.809	0.796	0.801	1.358	0.816	0.882	80	564	3807	3674	-0.393	1646	2161	1643	2031	0
1	1	19	"Z_5_10"	"Z_5_10"	1580	25320	100	105	107	33	89	92	24	37	16	0	112	114	21	96	97	13	53	35	0	1.000	1.000	1.708	1.504	2.904	5.781	0.028	80	496	32	36	0.000	16	16	18	18	0
1	2	19	"Z_5_30"	"Z_5_30"	1790	25330	100	124	126	37	89	90	22	66	33	0	140	142	24	95	96	14	95	73	0	0.778	0.787	0.818	0.748	2.893	1.474	0.144	80	456	80	84	-0.363	35	45	37	47	0
1	3	19	"Z_5_50"	"Z_5_50"	1970	25320	110	450	458	121	88	90	22	100	100	0	1702	1540	404	95	99	39	100	100	0	0.225	0.256	0.258	0.253	1.319	0.247	0.885	80	512	1969	1815	-2.150	362	1607	370	1445	0
1	4	19	"Z_5_70"	"Z_5_70"	2160	25320	110	1467	1466	356	87	91	30	100	100	0	5770	5342	1400	99	102	38	100	100	0	0.243	0.263	0.259	0.265	1.250	0.251	0.929	80	529	7051	6622	-2.039	1380	5671	1379	5243	0
1	5	19	"Z_5_90"	"Z_5_90"	2350	25320	110	2793	2630	623	91	95	29	100	100	0	10347	9278	2534	101	109	108	100	100	0	0.264	0.277	0.272	0.280	1.197	0.252	0.932	80	522	12948	11716	-1.923	2702	10246	2539	9177	0
1	6	19	"Z_6_10"	"Z_6_10"	2560	25320	150	107	109	27	93	96	25	32	8	0	114	120	26	103	108	94	0	0	0	1.273	0.941	1.154	1.117	3.485	2.959	0.031	156	695	25	33	0.348	14	11	16	17	-50
1	7	19	"Z_7_50"	"Z_7_50"	2730	25320	110	268	263	70	93	96	24	100	97	0	368	368	92	102	102	14	100	100	0	0.658	0.639	0.633	0.618	1.485	0.625	0.762	80	465	441	436	-0.604	175	266	170	266	0
1	8	19	"Z_7_70"	"Z_7_70"	2920	25320	120	473	473	163	91	92	22	100	98	0	799	714	270	99	102	15	98	97	0	0.546	0.621	0.625	0.653	1.638	0.602	0.879	120	535	1082	997	-0.874	382	700	382	615	0
1	9	19	"Z_7_90"	"Z_7_90"	3110	25330	120	902	856	298	93	99	63	98	97	0	1436	1362	373	103	105	16	100	100	0	0.607	0.606	0.614	0.556	1.640	0.616	0.868	120	512	2142	2022	-0.720	809	1333	763	1259	0
1	10	19	"Z_8_10"	"Z_8_10"	3290	25290	150	100	106	34	94	99	58	7	1	0	107	109	18	103	103	15	30	8	0	1.500	2.000	2.105	1.764	3.817	10.583	0.011	156	630	10	18	0.585	6	4	12	6	-50
1	11	19	"Z_8_30"	"Z_8_30"	3490	25320	110	152	157	37	94	95	23	86	68	0	138	145	27	102	103	14	85	73	0	1.611	1.465	1.461	1.412	2.871	6.744	0.404	80	472	94	106	0.688	58	36	63	43	0
1	12	19	"Z_8_50"	"Z_8_50"	3670	25320	110	27392	25581	6056	96	101	46	100	100	0	15166	13822	3455	105	112	84	100	100	0	1.812	1.858	1.842	1.879	1.275	1.846	0.945	80	468	42357	39202	0.858	27296	15061	25485	13717	0
1	13	19	"PFA32032"	"oPFA32032"	3860	25310	110	126	143	90	95	99	45	33	10	0	136	147	53	104	111	82	10	2	0	0.969	1.116	1.430	1.150	3.761	1.795	0.418	80	489	63	91	-0.046	31	32	48	43	0
1	14	19	"PFC0775"	"oPFC0775"	4060	25320	120	1180	1159	355	91	93	24	100	100	0	1529	1478	410	102	104	16	100	100	0	0.763	0.776	0.799	0.767	1.424	0.775	0.912	120	454	2516	2444	-0.390	1089	1427	1068	1376	0
1	15	19	"PFI17647"	"oPFI17647"	4220	25310	150	101	104	26	92	93	24	29	7	0	107	110	19	103	103	15	30	9	0	2.250	1.714	1.415	1.287	3.766	8.355	0.012	156	536	13	19	1.170	9	4	12	7	-50
1	16	19	"PFF72435"	"oPFF72435"	4440	25320	120	169	174	49	95	98	26	87	68	0	196	197	43	105	106	16	95	90	0	0.813	0.859	0.846	0.854	2.367	1.009	0.456	120	494	165	171	-0.298	74	91	79	92	0
1	17	19	"PFL0040"	"oPFL0040"	4630	25320	120	446	458	159	99	101	26	98	98	0	1308	1338	422	107	108	19	100	100	0	0.289	0.292	0.284	0.286	1.538	0.287	0.846	120	458	1548	1590	-1.791	347	1201	359	1231	0
1	18	19	"PFL0041"	"oPFL0041"	4820	25310	120	2533	2367	856	102	104	27	99	99	0	1776	1689	655	110	113	22	99	98	0	1.459	1.434	1.461	1.550	1.820	1.435	0.893	120	396	4097	3844	0.545	2431	1666	2265	1579	0
1	19	19	"PFI17649"	"oPFI17649"	4980	25310	150	115	117	32	103	105	29	26	7	0	117	119	23	112	114	20	25	6	0	2.400	2.000	1.485	1.547	3.993	5.085	0.033	156	510	17	21	1.263	12	5	14	7	-50
1	20	19	"PFJ12790"	"oPFJ12790"	5180	25320	110	370	379	92	101	105	28	100	100	0	408	415	79	109	111	18	100	100	0	0.900	0.908	0.879	0.887	1.392	0.897	0.810	80	381	568	584	-0.153	269	299	278	306	0
1	21	19	"PFJ12792"	"oPFJ12792"	5380	25310	110	398	392	103	100	103	25	100	98	0	500	492	84	109	111	17	100	100	0	0.762	0.762	0.762	0.721	1.568	0.799	0.788	80	493	689	675	-0.392	298	391	292	383	0
1	22	19	"PFK12895"	"oPFK12895"	5590	25320	100	109	116	39	96	97	25	31	16	0	149	154	40	105	107	16	82	63	0	0.295	0.408	0.532	0.577	4.008	0.624	0.038	80	437	57	69	-1.759	13	44	20	49	0
1	1	20	"PFF72440"	"oPFF72440"	1590	25510	110	3079	2894	767	91	96	41	100	100	0	3773	3562	842	97	106	100	100	100	0	0.813	0.809	0.819	0.801	1.240	0.791	0.950	80	534	6664	6268	-0.299	2988	3676	2803	3465	0
1	2	20	"PFH0004"	"oPFH0004"	1780	25520	110	374	374	107	89	91	37	98	98	0	964	975	216	97	104	97	100	100	0	0.329	0.325	0.319	0.306	1.618	0.316	0.828	80	491	1152	1163	-1.605	285	867	285	878	0
1	3	20	"PFD66983"	"oPFD66983"	1980	25520	120	127	133	49	89	89	22	61	43	0	143	147	34	98	102	37	54	22	0	0.844	0.898	1.015	0.856	3.135	1.761	0.162	120	576	83	93	-0.244	38	45	44	49	0
1	4	20	"PFBL B0087"	"oPFBLOB0087"	2170	25520	90	112	120	33	87	89	21	59	38	0	131	136	27	100	101	14	75	51	0	0.806	0.917	1.036	1.139	4.239	2.789	0.053	52	368	56	69	-0.310	25	31	33	36	0
1	5	20	"PFBL B0089"	"oPFBLOB0089"	2350	25520	110	142	154	52	90	93	26	77	48	0	203	200	40	100	106	94	56	0	0	0.505	0.640	0.603	0.552	2.259	0.799	0.329	80	479	155	164	-0.986	52	103	64	100	0
1	6	20	"PFL0045"	"oPFL0045"	2540	25510	120	4542	4201	1554	93	95	26	100	100	0	2401	2192	904	102	102	14	98	96	0	1.935	1.966	1.917	2.185	1.892	1.952	0.929	120	512	6748	6198	0.952	4449	2299	4108	2090	0
1	7	20	"PFF72441"	"oPFF72441"	2740	25520	90	132	136	40	93	96	25	57	32	0	144	146	37	103	104	16	73	61	0	0.951	1.000	1.229	1.140	2.883	1.911	0.125	52	373	80	86	-0.072	39	41	43	43	0
1	8	20	"PFBL B0090"	"oPFBLOB0090"	2930	25520	120	238	232	75	92	92	22	92	89	0	849	854	264	104	105	16	100	99	0	0.196	0.187	0.189	0.176	1.704	0.179	0.707	120	546	891	890	-2.351	146	745	140	750	0
1	9	20	"PFD66986"	"oPFD66986"	3120	25520	80	103	106	34	91	94	23	34	13	0	151	152	26	106	106	16	88	67	0	0.267	0.326	0.435	0.493	3.114	0.900	0.043	52	288	57	61	-1.907	12	45	15	46	0
1	10	20	"PFL0049"	"oPFL0049"	3300	25540	150	100	102	27	94	96	24	26	8	0	114	117	25	103	104	15	42	19	0	0.545	0.571	1.279	1.296	3.281	2.883	0.030	156	562	17	22	-0.874	6	11	8	14	-50
1	11	20	"PFK12897"	"oPFK12897"	3460	25510	150	95	98	26	93	93	23	23	7	0	117	119	20	104	106	17	42	13	0	0.154	0.333	1.250	1.030	3.340	11.117	0.002	156	593	15	20	-2.700	2	13	5	15	-50
1	12	20	"PFF72442"	"oPFF72442"	3680	25510	120	341	341	93	92	95	29	100	97	0	973	913	273	108	114	79	98	97	0	0.288	0.309	0.295	0.307	1.532	0.289	0.824	120	521	1114	1054	-1.797	249	865	249	805	0
1	13	20	"PFF72443"	"oPFF72443"	3870	25510	120	1482	1405	464	95	96	23	100	98	0	902	869	238	107	109	17	100	100	0	1.745	1.719	1.710	1.633	1.525	1.783	0.932	120	501	2182	2072	0.803	1387	795	1310	762	0
1	14	20	"PFBL B0094"	"oPFBLOB0094"	4060	25520	120	2200	2022	789	93	94	23	100	99	0	3321	3136	983	107	108	16	100	100	0	0.656	0.637	0.654	0.584	1.605	0.649	0.909	120	398	5321	4958	-0.609	2107	3214	1929	3029	0
1	15	20	"PFH0026"	"oPFH0026"	4200	25490	110	130	138	40	94	94	24	62	40	0	253	251	45	106	108	17	100	98	0	0.245	0.303	0.313	0.259	2.535	0.295	0.232	80	366	183	189	-2.030	36	147	44	145	0
1	16	20	"PFD67003"	"oPFD67003"	4390	25480	110	478	479	117	97	98	24	100	100	0	817	823	146	106	108	20	100	100	0	0.536	0.533	0.531	0.517	1.362	0.511	0.836	80	491	1092	1099	-0.900	381	711	382	717	0
1	17	20	"PFM60515"	"oPFM60515"	4590	25460	90	149	149	27	98	101	28	76	42	0	139	144	24	107	110	21	69	42	0	1.594	1.378	1.323	1.439	3.170	2.216	0.210	52	335	83	88	0.672	51	32	51	37	0
1	18	20	"PFL0099"	"oPFL0099"	4770	25470	110	1678	1625	371	97	98	25	100	100	0	4536	4382	910	106	116	119	100	100	0	0.357	0.357	0.357	0.354	1.183	0.330	0.922	80	463	6011	5804	-1.486	1581	4430	1528	4276	0
1	19	20	"PFJ12808"	"oPFJ12808"	4970	25480	120	315	311	100	96	98	25	95	93	0	434	431	111	106	115	117	95	81	0	0.668	0.662	0.688	0.643	1.514	0.680	0.799	120	476	547	540	-0.583	219	328	215	325	0
1	20	20	"PFBL B0145"	"oPFBLOB0145"	5150	25470	110	671	675	153	95	98	26	100	100	0	510	504	110	107	109	18	100	100	0	1.429	1.461	1.412	1.482	1.415	1.369	0.846	80	430	979	977	0.515	576	403	580	397	0
1	21	20	"PFBL B0149"	"oPFBLOB0149"	5340	25480	130	140	143	39	96	99	24	72	45	0	288	293	54	105	107	17	100	100	0	0.240	0.250	0.226	0.233	2.242	0.250	0.296	120	580	227	235	-2.056	44	183	47	188	0
1	22	20	"PFI17700"	"oPFI17700"	5540	25480	120	540	538	173	95	97	24	99	98	0	846	855	244	104	106	17	100	100	0	0.600	0.590	0.590	0.559	1.653	0.587	0.871	120	588	1187	1194	-0.738	445	742	443	751	0
1	1	21	"PFI17702"	"oPFI17702"	1550	25690	120	774	784	286	89	93	36	97	96	0	1627	1625	523	96	103	93	99	98	0	0.447	0.455	0.467	0.423	1.654	0.451	0.893	120	574	2216	2224	-1.160	685	1531	695	1529	0
1	2	21	"PFG0046"	"oPFG0046"	1740	25680	110	499	522	134	88	92	38	100	100	0	529	545	112	96	104	100	100	100	0	0.949	0.967	0.945	0.949	1.388	0.979	0.852	80	489	844	883	-0.075	411	433	434	449	0
1	3	21	"PFBL B0151"	"oPFBLOB0151"	1930	25690	110	313	321	76	88	89	22	100	100	0	857	850	165	97	99	15	100	100	0	0.296	0.309	0.310	0.301	1.445	0.292	0.797	80	489	985	986	-1.756	225	760	233	753	0
1	4	21	"PFG0047"	"oPFG0047"	2120	25680	110	194	195	48	87	89	22	95	90	0	309	319	71	98	100	15	100	100	0	0.507	0.489	0.487	0.456	1.827	0.468	0.624	80	499	318	329	-0.980	107	211	108	221	0
1	5	21	"PFD67004"	"oPFD67004"	2310	25680	110	287	314	90	91	92	22	100	98	0	638	626	140	100	100	15	100	100	0	0.364	0.424	0.419	0.407	1.516	0.397	0.800	80	495	734	749	-1.457	196	538	223	526	0
1	6	21	"PFL0107"	"oPFL0107"	2510	25680	120	186	187	61	90	94	24	90	76	0	395	382	107	99	101	16	99	99	0	0.324	0.343	0.342	0.313	2.113	0.327	0.578	120	539	392	380	-1.624	96	296	97	283	0
1	7	21	"PFM60519"	"oPFM60519"	2700	25680	100	1246	1238	282	92	96	30	100	100	0	1442	1392	326	102	104	16	100	100	0	0.861	0.888	0.910	0.890	1.239	0.865	0.928	80	450	2494	2436	-0.216	1154	1340	1146	1290	0
1	8	21	"PFI17707"	"oPFI17707"	2890	25680	110	442	450	129	93	94	25	98	98	0	786	770	183	101	103	15	100	100	0	0.509	0.534	0.525	0.512	1.601	0.521	0.819	80	481	1034	1026	-0.973	349	685	357	669	0
1	9	21	"PFBL B0154"	"oPFBLOB0154"	3080	25680	110	13670	13560	3115	96	97	24	100	100	0	9545	9132	2261	104	107	39	100	100	0	1.438	1.491	1.467	1.501	1.212	1.466	0.941	80	474	23015	22492	0.524	13574	9441	13464	9028	0
1	10	21	"PFM60520"	"oPFM60520"	3270	25690	120	298	295	88	92	95	25	99	97	0	535	512	136	103	106	41	100	100	0	0.477	0.496	0.498	0.477	1.587	0.487	0.781	120	433	638	612	-1.068	206	432	203	409	0
1	11	21	"PFBL B0158"	"oPFBLOB0158"	3460	25680	120	1573	1521	497	92	93	23	100	100	0	1487	1374	520	103	104	18	99	97	0	1.070	1.124	1.149	1.229	1.598	1.095	0.911	120	434	2865	2700	0.098	1481	1384	1429	1271	0
1	12	21	"PFI17709"	"oPFI17709"	3660	25690	130	723	682	279	90	94	24	96	95	0	2444	2289	767	105	107	18	100	100	0	0.271	0.271	0.274	0.252	1.590	0.273	0.846	120	529	2972	2776	-1.886	633	2339	592	2184	0
1	13	21	"PFG0048"	"oPFG0048"	3840	25690	120	824	773	282	92	94	22	99	99	0	5440	5104	1573	107	108	16	100	100	0	0.137	0.136	0.135	0.125	1.578	0.135	0.892	120	456	6065	5678	-2.865	732	5333	681	4997	0
1	14	21	"PFM60526"	"oPFM60526"	4030	25680	120	685	659	214	92	93	22	99	99	0	1524	1452	429	106	108	15	100	100	0	0.418	0.421	0.415	0.403	1.479	0.415	0.891	120	449	2011	1913	-1.258	593	1418	567	1346	0
1	15	21	"PFM60528"	"oPFM60528"	4220	25680	120	520	520	166	90	92	23	99	99	0	762	734	200	107	109	16	100	100	0	0.656	0.686	0.698	0.670	1.433	0.691	0.881	120	507	1085	1057	-0.607	430	655	430	627	0
1	16	21	"PFL0111"	"oPFL0111"	4410	25680	120	404	403	137	91	94	24	99	98	0	297	294	91	107	109	18	97	96	0	1.647	1.668	1.601	1.729	1.785	1.697	0.771	120	573	503	499	0.720	313	190	312	187	0
1	17	21	"E598_1c"	"E598_1c"	4590	25700	80	124	121	27	95	97	25	53	17	0	121	126	24	106	108	16	46	26	0	1.933	1.300	1.394	1.347	3.628	21.019	0.001	52	298	44	46	0.951	29	15	26	20	0
1	18	21	"E598_1e"	"E598_1e"	4790	25700	150	102	106	30	95	96	24	25	7	0	106	105	18	103	110	100	0	0	0	2.333	5.500	1.615	1.579	3.830	16.983	0.004	156	659	10	13	1.222	7	3	11	2	-50
1	19	21	"E598_1g"	"E598_1g"	4980	25690	150	96	97	25	92	95	23	24	5	0	98	100	16	103	105	16	10	2	0	-0.800	-1.667	1.933	1.389	3.649	37.892	0.000	156	593	-1	2	Error	4	-5	5	-3	-50
1	20	21	"E598_1i"	"E598_1i"	5160	25670	110	192	188	48	93	95	23	95	82	0	287	288	48	105	107	17	100	100	0	0.544	0.519	0.516	0.470	2.109	0.528	0.529	80	472	281	278	-0.878	99	182	95	183	0
1	21	21	"F48446_9a"	"F48446_9a"	5360	25690	150	97	101	25	93	96	24	23	7	0	103	106	18	103	104	15	23	6	0	100000.000	2.667	1.700	1.626	4.064	32.375	0.001	156	619	4	11	16.610	4	0	8	3	-50
1	22	21	"F48446_9c"	"F48446_9c"	5550	25690	150	95	98	41	93	95	24	14	2	0	101	102	17	101	104	16	20	3	0	100000.000	5.000	1.624	1.895	3.218	7.902	0.020	156	773	2	6	16.610	2	0	5	1	-50
1	1	22	"I12861_2g"	"I12861_2g"	1570	25880	120	142	143	35	87	91	26	79	52	0	128	128	25	96	97	14	74	55	0	1.719	1.750	1.667	1.935	2.929	3.132	0.165	120	671	87	88	0.781	55	32	56	32	0
1	2	22	"I12861_2i"	"I12861_2i"	1760	25880	110	164	159	44	88	91	23	88	72	0	174	177	28	96	97	18	100	93	0	0.974	0.877	0.962	0.892	2.165	1.001	0.354	80	522	154	152	-0.037	76	78	71	81	0
1	3	22	"J512_2a"	"J512_2a"	1950	25900	150	96	95	22	88	90	22	23	5	0	102	102	18	96	98	17	26	2	0	1.333	1.167	1.232	1.282	3.008	975.688	0.000	156	892	14	13	0.415	8	6	7	6	-50
1	4	22	"J512_2c"	"J512_2c"	2140	25900	150	95	97	26	89	90	23	25	7	0	98	101	24	97	98	14	17	7	0	6.000	2.000	1.833	1.785	3.962	0.024	0.000	156	849	7	12	2.585	6	1	8	4	-50
1	5	22	"J512_2e"	"J512_2e"	2330	25900	150	92	96	30	90	92	24	21	8	0	98	102	19	97	98	15	28	8	0	2.000	1.200	1.538	1.379	3.677	22.564	0.002	156	844	3	11	1.000	2	1	6	5	-50
1	6	22	"J512_2g"	"J512_2g"	2520	25900	150	93	96	27	89	91	24	26	7	0	100	100	15	97	98	15	15	2	0	1.333	2.333	2.048	2.042	3.369	32.388	0.001	156	829	7	10	0.415	4	3	7	3	-50
1	7	22	"M40872_8a"	"M40872_8a"	2710	25900	150	96	98	25	88	91	27	24	4	0	103	104	16	97	98	14	23	8	0	1.333	1.429	1.920	1.936	4.016	60.702	0.000	156	850	14	17	0.415	8	6	10	7	-50
1	8	22	"M40872_8c"	"M40872_8c"	2900	25900	150	91	93	25	90	91	25	17	5	0	100	102	19	97	98	14	25	9	0	0.333	0.600	1.700	1.606	3.622	0.018	0.000	156	852	4	8	-1.585	1	3	3	5	-50
1	9	22	"M40872_8e"	"M40872_8e"	3090	25890	150	96	101	32	90	92	23	28	10	0	98	101	17	98	101	32	6	0	0	100000.000	3.667	1.695	1.624	3.385	9.240	0.011	156	814	6	14	16.610	6	0	11	3	-50
1	10	22	"M40872_8g"	"M40872_8g"	3280	25890	150	94	98	38	89	91	22	24	8	0	102	105	20	98	101	33	8	1	0	1.250	1.286	1.536	1.383	3.358	3.988	0.035	156	874	9	16	0.322	5	4	9	7	-50
1	11	22	"M40872_8i"	"M40872_8i"	3480	25860	80	118	120	35	90	90	21	59	30	0	124	128	27	98	100	14	73	48	0	1.077	1.000	1.149	1.146	3.129	1.738	0.128	52	302	54	60	0.107	28	26	30	30	0
1	12	22	"EMPTY"	"EMPTY"	3660	25890	150	111	127	49	89	90	23	47	30	0	127	145	57	97	98	14	63	50	0	0.733	0.792	0.978	0.974	3.204	0.967	0.322	156	836	52	86	-0.447	22	30	38	48	-75
1	13	22	"EMPTY"	"EMPTY"	3850	25890	150	141	162	78	87	89	23	63	51	0	168	211	122	97	99	14	69	61	0	0.761	0.658	0.699	0.824	2.764	0.616	0.626	156	762	125	189	-0.395	54	71	75	114	-75
1	14	22	"EMPTY"	"EMPTY"	4040	25890	150	125	156	82	88	90	22	58	47	0	158	195	106	100	101	14	65	57	0	0.638	0.716	0.807	0.850	2.686	0.748	0.630	156	785	95	163	-0.649	37	58	68	95	-75
1	15	22	"EMPTY"	"EMPTY"	4230	25890	150	124	158	80	88	91	22	61	47	0	158	185	91	101	103	16	61	56	0	0.632	0.833	0.890	0.954	2.640	0.877	0.610	156	791	93	154	-0.663	36	57	70	84	-75
1	16	22	"EMPTY"	"EMPTY"	4420	25890	150	178	250	178	90	92	23	68	60	0	208	307	226	102	105	22	67	62	0	0.830	0.780	0.818	0.995	2.480	0.776	0.837	156	791	194	365	-0.268	88	106	160	205	-75
1	17	22	"EMPTY"	"EMPTY"	4610	25880	150	123	141	62	91	93	24	54	40	0	139	171	83	104	107	25	57	46	0	0.914	0.746	0.873	0.880	2.380	0.707	0.501	156	752	67	117	-0.129	32	35	50	67	-75
1	18	22	"EMPTY"	"EMPTY"	4800	25880	150	122	135	54	91	93	24	55	35	0	129	150	61	103	104	15	57	46	0	1.192	0.936	1.000	1.065	2.935	0.979	0.361	156	687	57	91	0.254	31	26	44	47	-75
1	19	22	"EMPTY"	"EMPTY"	4990	25880	150	95	96	24	91	92	24	17	4	0	100	101	14	101	103	15	13	1	0	-4.000	100000.000	1.250	1.433	3.439	0.030	0.001	156	686	3	5	Error	4	-1	5	0	-75
1	20	22	"EMPTY"	"EMPTY"	5170	25880	150	91	94	24	93	95	24	16	3	0	99	100	13	103	104	16	8	1	0	0.500	-0.333	1.909	1.814	3.669	17.917	0.003	156	744	-6	-2	-1.000	-2	-4	1	-3	-75
1	21	22	"EMPTY"	"EMPTY"	5360	25880	150	100	100	24	94	97	25	21	3	0	101	104	18	105	106	18	11	1	0	-1.500	-6.000	1.129	1.068	3.481	8.846	0.005	156	717	2	5	Error	6	-4	6	-1	-75
1	22	22	"EMPTY"	"EMPTY"	5550	25880	150	94	93	21	94	97	25	8	0	0	102	101	14	104	106	18	7	0	0	0.000	0.333	1.500	1.506	3.841	0.030	0.001	156	889	-2	-4	Error	0	-2	-1	-3	-75
2	1	1	"PFA0116"	"A23157_2"	6150	21940	150	353	365	138	108	111	29	98	95	0	833	824	288	113	117	26	100	100	0	0.340	0.361	0.337	0.336	1.565	0.362	0.807	156	833	965	968	-1.555	245	720	257	711	0
2	2	1	"PFA0048"	"A14801_13"	6330	21940	150	413	397	111	116	120	37	99	98	0	1697	1772	546	119	122	25	100	100	0	0.188	0.170	0.166	0.164	1.368	0.162	0.843	156	667	1875	1934	-2.410	297	1578	281	1653	0
2	3	1	"PFA0211"	"A8109_3"	6510	21950	150	1176	1091	529	120	123	37	100	100	0	1450	1339	618	120	126	58	100	100	0	0.794	0.797	0.797	0.770	1.337	0.782	0.901	156	659	2386	2190	-0.333	1056	1330	971	1219	0
2	4	1	"PFA0021"	"A11962_3"	6710	21940	160	168	169	44	111	114	31	72	43	0	234	236	57	113	117	53	88	61	0	0.471	0.472	0.489	0.469	2.408	0.494	0.289	208	775	178	181	-1.086	57	121	58	123	0
2	5	1	"PFA0164"	"A3310_6"	6900	21940	150	250	254	57	111	113	29	98	92	0	524	519	101	115	117	19	100	100	0	0.340	0.354	0.355	0.334	1.543	0.342	0.674	156	662	548	547	-1.557	139	409	143	404	0
2	6	1	"PFA0033"	"A13725_2"	7080	21940	140	602	599	138	114	117	32	100	100	0	499	492	97	118	121	31	100	100	0	1.281	1.297	1.306	1.283	1.400	1.317	0.830	156	616	869	859	0.357	488	381	485	374	0
2	7	1	"PFB0041"	"B180"	7280	21940	150	476	475	152	109	116	39	100	98	0	756	759	240	116	121	34	100	100	0	0.573	0.569	0.558	0.553	1.384	0.551	0.826	156	708	1007	1009	-0.802	367	640	366	643	0
2	8	1	"PFB0043"	"B186"	7460	21950	150	340	349	105	111	115	31	100	98	0	495	518	151	116	119	25	100	100	0	0.604	0.592	0.580	0.580	1.469	0.571	0.780	156	672	608	640	-0.727	229	379	238	402	0
2	9	1	"PFB0048"	"B197"	7650	21950	150	2214	2209	575	115	120	33	100	100	0	1054	1022	269	118	123	26	100	100	0	2.243	2.316	2.261	2.333	1.282	2.356	0.913	156	682	3035	2998	1.165	2099	936	2094	904	0
2	10	1	"PFB0056"	"B218"	7840	21950	150	18826	19277	6473	117	125	41	100	100	0	13650	13187	4230	122	133	59	100	100	0	1.383	1.467	1.465	1.458	1.238	1.461	0.926	156	723	32237	32225	0.468	18709	13528	19160	13065	0
2	11	1	"PFB0059"	"B241"	8040	21960	140	242	248	61	123	127	41	92	76	0	214	227	49	124	136	68	72	25	0	1.322	1.214	1.244	1.234	1.994	0.796	0.224	156	628	209	228	0.403	119	90	125	103	0
2	12	1	"PFB0069"	"B270"	8230	21950	150	343	345	79	108	113	31	100	100	0	446	465	95	113	119	36	100	100	0	0.706	0.673	0.653	0.660	1.411	0.649	0.721	156	688	568	589	-0.503	235	333	237	352	0
2	13	1	"PFB0161"	"B471"	8420	21950	140	470	462	124	104	107	27	100	100	0	871	878	230	111	115	25	100	100	0	0.482	0.467	0.459	0.455	1.438	0.446	0.830	156	618	1126	1125	-1.054	366	760	358	767	0
2	14	1	"PFB0183"	"B508"	8610	21960	140	290	306	90	108	111	28	100	94	0	421	427	97	115	118	26	100	100	0	0.595	0.635	0.617	0.589	1.617	0.661	0.738	156	612	488	510	-0.750	182	306	198	312	0
2	15	1	"PFB0185"	"B511"	8800	21950	150	782	770	226	114	116	32	100	100	0	604	613	161	120	123	22	100	100	0	1.380	1.331	1.324	1.316	1.314	1.359	0.871	156	712	1152	1149	0.465	668	484	656	493	0
2	16	1	"PFB0199"	"B537"	8990	21950	150	393	413	106	112	115	32	100	100	0	660	680	190	114	118	20	100	100	0	0.515	0.532	0.533	0.532	1.433	0.499	0.824	156	710	827	867	-0.958	281	546	301	566	0
2	17	1	"PFB0205"	"B549"	9190	21950	140	452	448	106	108	112	31	100	98	0	729	748	155	111	114	28	100	100	0	0.557	0.534	0.521	0.515	1.433	0.529	0.862	156	706	962	977	-0.845	344	618	340	637	0
2	18	1	"PFB0211"	"B556"	9380	21950	150	2551	2596	789	105	110	32	100	100	0	8738	8595	2374	110	114	32	100	100	0	0.283	0.294	0.303	0.289	1.256	0.291	0.935	156	752	11074	10976	-1.819	2446	8628	2491	8485	0
2	19	1	"PFC0047"	"C187"	9570	21950	140	477	471	142	107	110	31	99	99	0	1706	1725	438	109	112	25	100	100	0	0.232	0.225	0.220	0.216	1.445	0.217	0.827	156	647	1967	1980	-2.110	370	1597	364	1616	0
2	20	1	"PFC0049"	"C191"	9760	21950	140	495	504	143	110	111	26	99	99	0	1247	1275	387	111	113	20	100	100	0	0.339	0.338	0.338	0.337	1.350	0.326	0.878	156	640	1521	1558	-1.561	385	1136	394	1164	0
2	21	1	"PFC0053"	"C199"	9950	21950	150	446	452	117	110	113	33	99	99	0	508	522	126	112	115	22	100	100	0	0.848	0.834	0.854	0.819	1.448	0.834	0.810	156	711	732	752	-0.237	336	396	342	410	0
2	22	1	"PFC0064"	"C230"	10140	21960	130	162	162	46	110	116	41	59	20	0	201	203	35	109	113	22	98	91	0	0.565	0.553	0.558	0.463	3.033	0.894	0.210	120	658	144	146	-0.823	52	92	52	94	0
2	1	2	"PFC0067"	"C234"	6150	22150	150	894	885	193	107	110	31	100	100	0	1800	1806	358	112	115	19	100	100	0	0.466	0.459	0.457	0.454	1.248	0.448	0.918	156	748	2475	2472	-1.101	787	1688	778	1694	0
2	2	2	"PFC0074"	"C249"	6340	22150	150	304	316	89	113	118	33	98	95	0	363	371	78	118	121	22	100	100	0	0.780	0.802	0.804	0.765	1.530	0.831	0.739	156	538	436	456	-0.359	191	245	203	253	0
2	3	2	"PFK0421"	"Kn479_3"	6530	22150	150	410	423	98	115	119	32	100	100	0	513	522	113	119	126	65	100	100	0	0.749	0.764	0.744	0.754	1.366	0.714	0.782	156	522	689	711	-0.417	295	394	308	403	0
2	4	2	"PFK0499"	"Kn722_1"	6720	22150	140	458	452	118	115	117	31	100	100	0	386	390	82	117	121	22	100	100	0	1.275	1.234	1.253	1.207	1.455	1.274	0.782	156	536	612	610	0.351	343	269	337	273	0
2	5	2	"PFK0529"	"Kn862_1"	6920	22150	140	1102	1041	430	118	120	32	100	100	0	2001	1917	752	121	122	22	100	100	0	0.523	0.514	0.512	0.495	1.322	0.505	0.899	156	533	2864	2719	-0.934	984	1880	923	1796	0
2	6	2	"PFK0159"	"Kn1106_2"	7110	22150	140	188	187	46	117	120	31	80	57	0	211	216	41	121	126	38	91	66	0	0.789	0.737	0.752	0.697	2.440	0.745	0.229	156	520	161	165	-0.342	71	90	70	95	0
2	7	2	"PFK0179"	"Kn1255_4"	7300	22150	150	3232	3286	1320	111	113	29	100	100	0	2366	2431	742	117	121	35	100	100	0	1.388	1.372	1.317	1.317	1.253	1.466	0.917	156	546	5370	5489	0.473	3121	2249	3175	2314	0
2	8	2	"PFK0266"	"Kn2144_2"	7500	22150	150	2122	2158	630	113	116	30	100	100	0	1003	1006	240	117	119	18	100	100	0	2.267	2.300	2.294	2.254	1.303	2.441	0.896	156	518	2895	2934	1.181	2009	886	2045	889	0
2	9	2	"PFK1250"	"Ks8_1"	7680	22150	150	387	403	118	117	122	36	100	99	0	518	536	127	122	127	28	100	100	0	0.682	0.691	0.649	0.661	1.626	0.696	0.736	156	559	666	700	-0.553	270	396	286	414	0
2	10	2	"PFK0668"	"Ks13_2"	7870	22160	140	594	601	185	119	125	39	98	97	0	778	763	194	127	136	55	99	98	0	0.730	0.758	0.762	0.713	1.462	0.777	0.874	156	514	1126	1118	-0.455	475	651	482	636	0
2	11	2	"PFK0833"	"Ks25_5"	8060	22150	140	199	209	59	129	133	41	75	39	0	361	376	135	132	138	42	100	100	0	0.306	0.328	0.317	0.292	2.254	0.275	0.332	156	558	299	324	-1.710	70	229	80	244	0
2	12	2	"PFK0849"	"Ks26_17"	8250	22150	150	645	666	180	116	121	36	100	100	0	435	440	97	120	127	42	100	100	0	1.679	1.719	1.754	1.702	1.394	1.832	0.828	156	523	844	870	0.748	529	315	550	320	0
2	13	2	"PFK0898"	"Ks31_1"	8440	22150	150	954	972	313	109	111	28	100	100	0	742	746	221	112	114	27	100	100	0	1.341	1.361	1.349	1.344	1.370	1.380	0.827	156	507	1475	1497	0.424	845	630	863	634	0
2	14	2	"PFK0968"	"Ks42_6"	8640	22150	150	285	293	88	112	121	76	91	57	0	448	465	117	118	125	49	100	99	0	0.524	0.522	0.504	0.486	1.590	0.540	0.474	156	567	503	528	-0.932	173	330	181	347	0
2	15	2	"PFK1224"	"Ks83_19"	8850	22160	150	141	150	49	116	125	74	16	3	0	152	153	30	124	129	46	26	2	0	0.893	1.172	1.165	1.071	3.941	12.905	0.007	156	595	53	63	-0.163	25	28	34	29	-50
2	16	2	"PFK1246"	"Ks89_2"	9020	22150	150	365	370	97	112	115	33	99	97	0	348	348	68	112	116	24	100	99	0	1.072	1.093	1.074	1.049	1.565	1.158	0.761	156	549	489	494	0.100	253	236	258	236	0
2	17	2	"PFK1245"	"Ks89_10"	9190	22170	110	141	145	32	107	111	32	51	17	0	163	163	26	109	117	33	78	31	0	0.630	0.704	0.766	0.719	2.596	1.381	0.062	80	408	88	92	-0.667	34	54	38	54	0
2	18	2	"PFK1268"	"Ks97_1"	9390	22160	140	342	350	91	106	110	32	100	98	0	565	567	129	110	117	35	100	100	0	0.519	0.534	0.524	0.519	1.457	0.524	0.778	156	528	691	701	-0.947	236	455	244	457	0
2	19	2	"PFK0567"	"Ks101_10"	9580	22160	140	678	693	194	112	115	34	100	100	0	870	896	241	111	114	19	100	100	0	0.746	0.740	0.725	0.727	1.291	0.743	0.884	156	468	1325	1366	-0.423	566	759	581	785	0
2	20	2	"PFK0617"	"Ks117_4"	9770	22160	140	204	209	55	118	120	37	83	60	0	282	282	45	116	120	23	100	100	0	0.518	0.548	0.508	0.477	1.956	0.678	0.428	156	475	252	257	-0.949	86	166	91	166	0
2	21	2	"PFK0689"	"Ks157_11"	9960	22150	150	8043	7977	1608	122	126	41	100	100	0	4244	4151	891	120	124	25	100	100	0	1.921	1.949	1.950	1.951	1.233	1.958	0.915	156	433	12045	11886	0.942	7921	4124	7855	4031	0
2	22	2	"PFK0731"	"Ks186_10"	10150	22150	160	65535	59082	12748	137	158	110	100	100	74	65535	54071	18625	125	141	111	98	96	59	1.000	1.093	1.000	1.120	1.385	1.035	0.939	208	757	130808	112891	-0.000	65398	65410	58945	53946	0
2	1	3	"PFK0746"	"Ks202_1"	6170	22360	150	1833	1789	434	103	106	30	100	100	0	1303	1278	287	106	108	18	100	100	0	1.445	1.439	1.481	1.428	1.244	1.448	0.935	156	717	2927	2858	0.531	1730	1197	1686	1172	0
2	2	3	"PFK0750"	"Ks202_4"	6360	22360	140	312	317	82	107	110	32	100	97	0	315	318	62	111	113	20	100	100	0	1.005	1.014	0.973	0.973	1.523	1.072	0.731	156	485	409	417	0.007	205	204	210	207	0
2	3	3	"PFK0747"	"Ks202_10"	6550	22350	140	1752	1802	469	106	110	30	100	100	0	1099	1159	341	111	115	23	100	100	0	1.666	1.618	1.625	1.649	1.287	1.576	0.918	156	494	2634	2744	0.736	1646	988	1696	1048	0
2	4	3	"PFK0766"	"Ks212_4"	6740	22360	150	1604	1621	418	105	110	31	100	100	0	1182	1227	246	112	115	23	100	100	0	1.401	1.360	1.379	1.334	1.253	1.401	0.932	156	535	2569	2631	0.486	1499	1070	1516	1115	0
2	5	3	"PFA0029"	"A12706_1"	6940	22350	150	24728	27537	14310	112	116	32	100	100	0	16882	17153	8180	118	120	22	100	100	0	1.468	1.610	1.615	1.570	1.277	1.686	0.927	156	543	41380	44460	0.554	24616	16764	27425	17035	0
2	6	3	"PFA0034"	"A13725_4"	7120	22350	150	2219	2212	570	117	120	32	100	100	0	1764	1766	427	119	122	21	100	100	0	1.278	1.272	1.296	1.272	1.268	1.274	0.919	156	572	3747	3742	0.354	2102	1645	2095	1647	0
2	7	3	"PFA0036"	"A13725_6"	7320	22350	150	1223	1223	286	109	113	30	100	100	0	1153	1128	242	113	114	17	100	100	0	1.071	1.098	1.086	1.090	1.251	1.112	0.923	156	552	2154	2129	0.099	1114	1040	1114	1015	0
2	8	3	"PFA0038"	"A13725_9"	7510	22350	150	448	458	128	110	115	35	100	99	0	636	645	124	113	118	24	100	100	0	0.646	0.654	0.654	0.622	1.379	0.676	0.865	156	501	861	880	-0.630	338	523	348	532	0
2	9	3	"PFA0041"	"A14195_3"	7690	22400	150	135	155	76	115	120	37	35	19	0	142	160	63	119	123	26	47	27	0	0.870	0.976	1.273	1.278	2.928	3.733	0.406	156	475	43	81	-0.202	20	23	40	41	-50
2	10	3	"PFA0043"	"A14263_1"	7890	22340	140	776	773	202	118	125	40	100	100	0	791	789	192	121	126	26	100	100	0	0.982	0.981	0.976	0.976	1.339	0.964	0.887	156	532	1328	1323	-0.026	658	670	655	668	0
2	11	3	"PFA0063"	"A14801_9"	8050	22380	90	161	159	38	126	135	47	28	5	0	192	189	35	124	134	34	78	46	0	0.515	0.508	0.692	0.567	2.873	1.519	0.139	52	331	103	98	-0.958	35	68	33	65	0
2	12	3	"PFA0065"	"A15774_2"	8270	22340	140	331	347	98	114	122	40	98	95	0	260	265	55	118	125	29	99	96	0	1.528	1.585	1.543	1.549	1.786	1.723	0.670	156	588	359	380	0.612	217	142	233	147	0
2	13	3	"PFA0067"	"A16096_5"	8460	22350	140	186	188	44	108	111	31	85	62	0	203	210	48	112	114	19	99	96	0	0.857	0.816	0.806	0.759	2.083	0.923	0.361	156	487	169	178	-0.222	78	91	80	98	0
2	14	3	"PFA0071"	"A16972_1"	8660	22360	150	126	129	33	108	117	76	5	0	0	136	141	31	114	121	47	21	2	0	0.818	0.778	1.234	1.100	3.186	2.199	0.072	156	553	40	48	-0.290	18	22	21	27	-50
2	15	3	"PFA0073"	"A1700_2"	8800	22360	90	144	149	42	115	117	30	48	28	0	141	150	39	122	126	27	38	19	0	1.526	1.214	1.684	1.531	3.523	0.995	0.059	52	305	48	62	0.610	29	19	34	28	0
2	16	3	"PFA0076"	"A1700_6"	9030	22350	150	261	263	77	109	113	32	97	87	0	364	403	275	110	116	27	100	100	0	0.598	0.526	0.601	0.511	1.979	0.285	0.333	156	595	406	447	-0.741	152	254	154	293	0
2	17	3	"PFA0109"	"A22053_4"	9220	22350	150	197	201	47	105	107	29	93	80	0	247	253	44	107	112	29	100	100	0	0.657	0.658	0.685	0.590	1.996	0.738	0.443	156	464	232	242	-0.606	92	140	96	146	0
2	18	3	"PFA0112"	"A23157_12"	9410	22340	150	1112	1141	302	106	111	31	100	100	0	692	721	185	109	117	41	100	100	0	1.726	1.691	1.702	1.706	1.309	1.705	0.871	156	428	1589	1647	0.787	1006	583	1035	612	0
2	19	3	"PFA0114"	"A23157_18"	9600	22340	140	662	671	181	109	116	40	100	100	0	1607	1647	413	109	115	35	100	100	0	0.369	0.365	0.371	0.356	1.342	0.349	0.860	156	464	2051	2100	-1.438	553	1498	562	1538	0
2	20	3	"PFA0117"	"A23157_8"	9810	22350	150	140	143	38	109	115	38	41	13	0	147	151	37	113	116	24	61	29	0	0.912	0.895	0.981	1.031	3.663	2.234	0.103	156	528	65	72	-0.133	31	34	34	38	-50
2	21	3	"PFA0123"	"A24704_11"	9980	22340	150	297	306	75	110	117	40	99	94	0	413	414	92	113	118	25	100	100	0	0.623	0.651	0.632	0.627	1.512	0.640	0.708	156	491	487	497	-0.682	187	300	196	301	0
2	22	3	"PFA0126"	"A24704_6"	10190	22310	150	299	299	79	129	151	110	75	28	0	222	222	41	123	141	112	37	0	0	1.717	1.717	1.681	1.616	2.115	1.107	0.294	156	752	269	269	0.780	170	99	170	99	-50
2	1	4	"PFA0154"	"A3310_10"	6180	22550	150	167	170	52	104	105	27	76	54	0	174	179	36	104	106	16	98	91	0	0.900	0.880	0.988	0.844	2.403	1.157	0.379	156	685	133	141	-0.152	63	70	66	75	0
2	2	4	"PFA0156"	"A3310_15"	6370	22550	140	431	437	102	100	102	26	100	100	0	496	502	109	102	102	13	100	100	0	0.840	0.842	0.841	0.837	1.379	0.831	0.825	156	454	725	737	-0.251	331	394	337	400	0
2	3	4	"PFA0159"	"A3310_22"	6560	22550	140	259	261	65	102	103	26	99	97	0	524	530	105	103	103	15	100	100	0	0.373	0.372	0.358	0.350	1.643	0.362	0.715	156	488	578	586	-1.423	157	421	159	427	0
2	4	4	"PFA0162"	"A3310_32"	6760	22550	150	501	510	155	100	102	26	100	98	0	852	848	219	103	105	17	100	100	0	0.535	0.550	0.548	0.532	1.375	0.554	0.874	156	476	1150	1155	-0.901	401	749	410	745	0
2	5	4	"PFA0165"	"A3310_7"	6940	22560	140	279	287	81	104	109	30	99	95	0	413	429	100	109	112	21	100	100	0	0.576	0.572	0.538	0.538	1.601	0.583	0.724	156	524	479	503	-0.797	175	304	183	320	0
2	6	4	"PFA0168"	"A3920_1"	7130	22550	80	135	137	36	116	117	32	40	11	0	153	170	61	117	120	23	69	38	0	0.528	0.396	0.805	0.685	4.026	0.481	0.020	52	293	55	74	-0.922	19	36	21	53	0
2	7	4	"PFC0075"	"C25"	7320	22540	150	124	131	33	108	112	31	33	14	0	140	143	27	113	116	23	57	28	0	0.593	0.767	0.978	1.021	3.503	2.019	0.104	156	601	43	53	-0.755	16	27	23	30	-50
2	8	4	"PFC0079"	"C258"	7530	22550	140	211	217	58	108	112	32	92	77	0	278	284	57	112	115	24	100	100	0	0.620	0.634	0.620	0.580	1.860	0.668	0.527	156	450	269	281	-0.689	103	166	109	172	0
2	9	4	"PFC0082"	"C269"	7710	22550	140	255	255	65	113	115	30	97	91	0	364	362	81	113	117	20	100	100	0	0.566	0.570	0.579	0.548	1.657	0.588	0.671	156	379	393	391	-0.822	142	251	142	249	0
2	10	4	"PFC0085"	"C273"	7890	22540	150	147	146	36	113	116	35	48	10	0	144	150	36	113	116	19	72	37	0	1.097	0.892	1.215	1.090	3.692	1.694	0.079	156	433	65	70	0.133	34	31	33	37	-50
2	11	4	"PFC0087"	"C277"	8080	22560	140	263	270	75	110	115	37	98	90	0	666	669	155	116	121	24	100	100	0	0.278	0.289	0.284	0.268	1.726	0.283	0.698	156	509	703	713	-1.846	153	550	160	553	0
2	12	4	"PFC0090"	"C285"	8280	22540	140	336	337	81	109	114	34	100	99	0	655	666	155	119	122	22	100	100	0	0.424	0.417	0.412	0.407	1.489	0.384	0.743	156	557	763	775	-1.240	227	536	228	547	0
2	13	4	"PFC0107"	"C321"	8470	22540	140	241	249	61	107	111	33	98	91	0	281	285	52	113	116	22	99	99	0	0.798	0.826	0.806	0.796	1.703	0.876	0.612	156	467	302	314	-0.326	134	168	142	172	0
2	14	4	"PFC0110"	"C332"	8670	22540	140	281	290	73	101	104	29	98	96	0	354	358	72	105	107	17	100	100	0	0.723	0.747	0.736	0.718	1.544	0.760	0.742	156	367	429	442	-0.468	180	249	189	253	0
2	15	4	"PFC0112"	"C337"	8840	22550	150	152	155	40	107	111	30	63	33	0	204	206	37	111	114	22	98	93	0	0.484	0.505	0.508	0.463	2.527	0.605	0.283	156	453	138	143	-1.047	45	93	48	95	0
2	16	4	"PFC0114"	"C344"	9040	22550	140	222	227	61	106	109	28	92	84	0	203	208	39	109	111	17	100	97	0	1.234	1.222	1.172	1.141	2.063	1.501	0.523	156	472	210	220	0.303	116	94	121	99	0
2	17	4	"PFC0116"	"C35"	9240	22530	150	132	135	32	105	108	30	46	16	0	139	142	25	109	112	21	64	32	0	0.900	0.909	1.010	1.096	3.115	1.762	0.102	156	474	57	63	-0.152	27	30	30	33	-50
2	18	4	"PFC0119"	"C354"	9420	22540	140	183	196	82	108	113	33	84	55	0	316	314	57	112	118	35	100	99	0	0.368	0.436	0.381	0.363	2.198	0.510	0.357	156	484	279	290	-1.444	75	204	88	202	0
2	19	4	"PFC0135"	"C394"	9610	22540	140	238	239	58	108	113	34	98	86	0	376	385	77	111	116	34	100	100	0	0.491	0.478	0.466	0.444	1.780	0.469	0.580	156	566	395	405	-1.027	130	265	131	274	0
2	20	4	"PFC0138"	"C41"	9820	22550	100	140	140	33	106	109	31	53	21	0	147	158	65	110	113	23	68	31	0	0.919	0.708	1.061	0.970	3.463	0.391	0.043	80	373	71	82	-0.122	34	37	34	48	0
2	21	4	"PFC0140"	"C413"	9990	22540	120	146	143	35	104	104	25	60	37	0	145	149	29	108	111	19	73	45	0	1.135	0.951	0.975	1.037	3.852	2.134	0.083	120	499	79	80	0.183	42	37	39	41	0
2	22	4	"PFC0142"	"C417"	10180	22530	140	541	558	147	108	111	30	100	100	0	506	512	128	110	114	25	99	99	0	1.093	1.119	1.101	1.130	1.440	1.114	0.836	156	757	829	852	0.129	433	396	450	402	0
2	1	5	"PFC0144"	"C419"	6190	22740	140	292	297	71	102	105	27	100	98	0	485	479	89	106	107	17	100	100	0	0.501	0.523	0.504	0.502	1.503	0.518	0.775	156	615	569	568	-0.996	190	379	195	373	0
2	2	5	"PFC0147"	"C423"	6380	22750	140	569	579	167	98	102	26	98	98	0	698	715	151	103	104	15	100	100	0	0.792	0.786	0.777	0.762	1.387	0.813	0.865	156	441	1066	1093	-0.337	471	595	481	612	0
2	3	5	"PFC0161"	"C449"	6570	22740	130	152	157	44	102	102	26	75	49	0	171	175	31	103	104	15	100	92	0	0.735	0.764	0.776	0.697	2.730	1.161	0.285	120	449	118	127	-0.444	50	68	55	72	0
2	4	5	"PFC0163"	"C453"	6760	22740	150	364	379	120	102	104	26	99	99	0	275	284	71	102	103	15	99	98	0	1.514	1.522	1.461	1.517	1.602	1.637	0.766	156	432	435	459	0.599	262	173	277	182	0
2	5	5	"PFC0165"	"C46"	6950	22750	140	456	450	128	102	104	28	100	98	0	1307	1332	347	104	105	16	100	100	0	0.294	0.283	0.282	0.271	1.508	0.276	0.826	156	420	1557	1576	-1.765	354	1203	348	1228	0
2	6	5	"PFC0168"	"C472"	7150	22740	140	620	622	137	108	112	32	100	99	0	601	598	120	113	117	24	100	100	0	1.049	1.060	1.056	1.050	1.366	1.083	0.877	156	517	1000	999	0.069	512	488	514	485	0
2	7	5	"PFC0171"	"C489"	7340	22740	140	230	231	56	112	116	32	95	84	0	300	302	46	118	121	23	100	100	0	0.648	0.647	0.645	0.581	1.830	0.697	0.574	156	516	300	303	-0.625	118	182	119	184	0
2	8	5	"PFC0174"	"C492"	7540	22760	150	132	136	38	114	119	34	32	8	0	139	140	26	119	124	26	39	11	0	0.900	1.048	1.396	1.283	3.637	2.740	0.051	156	536	38	43	-0.152	18	20	22	21	-50
2	9	5	"PFD0418"	"D49176_20"	7710	22740	150	686	686	155	113	116	31	100	100	0	704	717	155	116	119	22	100	100	0	0.974	0.953	0.986	0.946	1.362	0.962	0.865	156	462	1161	1174	-0.037	573	588	573	601	0
2	10	5	"PFD0422"	"D49176_29"	7920	22740	150	129	134	37	109	112	28	39	17	0	151	152	28	113	115	20	73	44	0	0.526	0.641	0.796	0.833	2.902	1.906	0.117	156	421	58	64	-0.926	20	38	25	39	-50
2	11	5	"PFD0425"	"D49176_32"	8090	22730	140	176	180	42	105	109	28	87	59	0	327	333	57	116	119	21	100	100	0	0.336	0.346	0.323	0.293	2.209	0.324	0.412	156	436	282	292	-1.571	71	211	75	217	0
2	12	5	"PFD0428"	"D49176_37"	8290	22760	130	147	154	44	108	114	38	50	21	0	176	176	34	121	123	22	80	58	0	0.709	0.836	0.879	0.852	3.060	1.948	0.125	120	463	94	101	-0.496	39	55	46	55	0
2	13	5	"PFD0431"	"D49176_44"	8480	22730	140	619	618	179	105	109	37	100	98	0	586	604	141	111	114	23	100	100	0	1.082	1.041	1.035	1.004	1.407	1.078	0.871	156	502	989	1006	0.114	514	475	513	493	0
2	14	5	"PFD0436"	"D49176_6"	8670	22720	150	7064	6838	1425	102	105	29	100	100	0	2133	2071	471	103	105	18	100	100	0	3.430	3.423	3.416	3.479	1.302	3.430	0.940	156	459	8992	8704	1.778	6962	2030	6736	1968	0
2	15	5	"PFD0454"	"D51731_2"	8850	22730	140	230	239	64	105	108	29	98	92	0	284	287	56	107	108	16	100	100	0	0.706	0.744	0.719	0.703	1.681	0.805	0.623	156	428	302	314	-0.502	125	177	134	180	0
2	16	5	"PFD0463"	"D53677_1"	9040	22730	130	152	157	39	107	110	30	70	33	0	163	164	28	114	116	18	85	68	0	0.918	1.000	1.053	0.964	2.872	1.667	0.231	120	406	94	100	-0.123	45	49	50	50	0
2	17	5	"PFD0467"	"D53677_8"	9210	22730	150	129	131	36	110	113	31	30	14	0	139	143	26	114	118	23	55	25	0	0.760	0.724	1.140	1.105	3.496	2.227	0.100	156	518	44	50	-0.396	19	25	21	29	-50
2	18	5	"PFD0471"	"D54177_1"	9420	22740	130	140	142	31	108	112	32	49	16	0	169	171	23	114	117	22	97	69	0	0.582	0.596	0.711	0.627	2.626	1.316	0.150	120	488	87	91	-0.781	32	55	34	57	0
2	19	5	"PFD0474"	"D54346_3"	9610	22730	140	251	252	62	106	111	30	98	89	0	361	368	76	111	113	19	100	99	0	0.580	0.568	0.572	0.539	1.714	0.872	0.620	156	497	395	403	-0.786	145	250	146	257	0
2	20	5	"PFD0478"	"D56259_1"	9810	22730	140	396	401	113	104	106	27	100	98	0	544	544	117	110	113	19	100	100	0	0.673	0.684	0.659	0.650	1.447	0.709	0.834	156	555	726	731	-0.572	292	434	297	434	0
2	21	5	"PFD0512"	"D6287_18"	10000	22740	100	139	143	35	105	106	26	58	32	0	148	155	32	112	115	20	78	42	0	0.944	0.884	1.241	1.009	3.071	1.319	0.107	80	359	70	81	-0.082	34	36	38	43	0
2	22	5	"PFD0515"	"D6287_22"	10180	22730	140	373	382	115	103	105	26	100	100	0	732	777	230	110	112	22	100	100	0	0.434	0.418	0.418	0.406	1.429	0.406	0.831	156	699	892	946	-1.204	270	622	279	667	0
2	1	6	"PFD0519"	"D6287_3"	6200	22930	140	148	157	51	101	105	27	71	42	0	187	190	41	106	107	16	96	90	0	0.580	0.667	0.676	0.629	2.821	0.921	0.250	156	640	128	140	-0.785	47	81	56	84	0
2	2	6	"PFD0521"	"D6287_31"	6390	22930	140	439	440	135	101	104	28	100	99	0	624	619	135	106	107	17	100	100	0	0.653	0.661	0.670	0.623	1.507	0.680	0.812	156	446	856	852	-0.616	338	518	339	513	0
2	3	6	"PFD0525"	"D6287_49"	6580	22930	140	2913	2773	720	102	104	27	100	100	0	1421	1415	327	104	106	16	100	100	0	2.134	2.037	2.004	2.014	1.318	2.112	0.916	156	436	4128	3982	1.094	2811	1317	2671	1311	0
2	4	6	"PFD0527"	"D6287_53"	6760	22930	140	440	439	123	102	103	26	100	99	0	326	325	65	102	104	15	99	99	0	1.509	1.511	1.521	1.451	1.545	1.656	0.756	156	403	562	560	0.594	338	224	337	223	0
2	5	6	"PFD0563"	"D65980_2"	6950	22930	140	195	196	51	101	104	27	95	77	0	224	225	44	105	107	17	99	98	0	0.790	0.792	0.745	0.737	2.085	0.865	0.465	156	393	213	215	-0.340	94	119	95	120	0
2	6	6	"PFD0569"	"D6681_10"	7120	22930	150	134	137	38	111	116	44	27	7	0	153	154	33	114	120	27	64	31	0	0.590	0.650	0.750	0.746	3.413	2.106	0.138	156	469	62	66	-0.762	23	39	26	40	-50
2	7	6	"PFD0572"	"D6681_3"	7340	22920	140	268	271	57	115	121	42	98	91	0	288	286	42	120	125	28	100	100	0	0.911	0.940	0.860	0.902	1.574	1.008	0.669	156	586	321	322	-0.135	153	168	156	166	0
2	8	6	"PFD0575"	"D66953_1"	7550	22960	90	153	155	33	113	118	37	57	19	0	158	158	31	117	124	29	59	30	0	0.976	1.024	0.855	0.905	3.230	0.382	0.070	52	325	81	83	-0.036	40	41	42	41	0
2	9	6	"PFD0579"	"D7726_1"	7730	22920	150	229	239	62	106	109	30	98	91	0	294	296	60	112	115	23	100	97	0	0.676	0.723	0.728	0.686	1.874	0.748	0.558	156	518	305	317	-0.565	123	182	133	184	0
2	10	6	"PFD0583"	"D8137_1"	7920	22930	140	444	435	129	102	104	25	98	96	0	967	946	216	111	112	18	100	100	0	0.400	0.399	0.386	0.373	1.526	0.400	0.821	156	454	1198	1168	-1.324	342	856	333	835	0
2	11	6	"PFE0587"	"E6125_5"	8100	22920	130	353	361	95	103	106	25	100	99	0	299	305	56	115	117	18	100	100	0	1.359	1.358	1.348	1.313	1.522	1.398	0.763	120	426	434	448	0.442	250	184	258	190	0
2	12	6	"PFE0589"	"E6662_1"	8290	22920	140	280	282	61	106	110	33	100	96	0	483	476	110	117	118	18	100	99	0	0.475	0.490	0.485	0.492	1.572	0.459	0.668	156	479	540	535	-1.073	174	366	176	359	0
2	13	6	"PFE0591"	"E679_1"	8480	22930	140	1759	1694	494	108	113	42	100	99	0	2178	2188	604	113	116	27	99	99	0	0.800	0.764	0.781	0.754	1.555	0.765	0.895	156	518	3716	3661	-0.323	1651	2065	1586	2075	0
2	14	6	"PFE0593"	"E679_4"	8680	22920	100	159	159	37	111	116	40	53	17	0	168	169	25	111	116	30	87	45	0	0.842	0.828	0.929	0.814	2.562	1.409	0.219	80	388	105	106	-0.248	48	57	48	58	0
2	15	6	"PFE0596"	"E6820_1"	8860	22930	140	462	466	134	106	109	28	97	96	0	627	642	146	110	112	17	100	100	0	0.689	0.677	0.692	0.641	1.628	0.702	0.822	156	505	873	892	-0.538	356	517	360	532	0
2	16	6	"PFE0601"	"E70_3"	9050	22920	140	169	167	44	109	111	29	73	52	0	220	225	43	114	117	21	98	95	0	0.566	0.523	0.577	0.490	2.469	0.596	0.308	156	467	166	169	-0.821	60	106	58	111	0
2	17	6	"PFE0626"	"E8167_12"	9240	22940	150	136	140	39	110	113	28	44	19	0	147	156	83	115	118	21	67	39	0	0.813	0.732	1.000	1.012	3.172	0.312	0.085	156	485	58	71	-0.300	26	32	30	41	-50
2	18	6	"PFE0628"	"E8167_2"	9420	22920	150	129	130	33	110	117	47	17	1	0	144	144	26	116	120	26	50	19	0	0.679	0.714	0.988	0.810	3.535	3.214	0.108	156	489	47	48	-0.559	19	28	20	28	-50
2	19	6	"PFE0632"	"E8314_4"	9610	22920	150	124	130	33	108	116	47	18	3	0	144	146	28	114	118	25	55	21	0	0.533	0.688	0.835	0.961	3.936	2.285	0.067	156	487	46	54	-0.907	16	30	22	32	-50
2	20	6	"PFE0634"	"E832_1"	9810	22920	140	209	212	55	105	108	27	94	85	0	277	278	53	112	113	17	98	98	0	0.630	0.645	0.663	0.610	2.005	0.704	0.595	156	504	269	273	-0.666	104	165	107	166	0
2	21	6	"PFE0638"	"E84_1"	10010	22920	140	441	439	120	103	105	26	98	96	0	930	915	216	112	113	17	99	99	0	0.413	0.418	0.432	0.403	1.583	0.406	0.811	156	494	1156	1139	-1.275	338	818	336	803	0
2	22	6	"PFE0645"	"E886_1"	10190	22920	130	159	163	40	100	103	28	83	52	0	159	160	27	109	112	17	89	70	0	1.180	1.235	1.319	1.222	2.981	2.239	0.215	120	579	109	114	0.239	59	50	63	51	0
2	1	7	"PFF0003"	"F10044_2"	6210	23130	140	332	332	91	104	105	27	97	96	0	704	715	171	106	107	15	100	100	0	0.381	0.374	0.376	0.357	1.560	0.373	0.805	156	644	826	837	-1.391	228	598	228	609	0
2	2	7	"PFF0005"	"F10154_1"	6400	23130	140	188	195	52	104	106	27	91	75	0	248	251	59	109	110	17	98	98	0	0.604	0.641	0.601	0.568	2.122	0.674	0.524	156	452	223	233	-0.727	84	139	91	142	0
2	3	7	"PFF0010"	"F1021_1"	6590	23130	140	1472	1359	396	104	106	27	100	99	0	1151	1085	236	105	107	16	100	100	0	1.308	1.281	1.293	1.202	1.492	1.338	0.911	156	435	2414	2235	0.387	1368	1046	1255	980	0
2	4	7	"PFF0012"	"F1021_3"	6770	23120	140	2056	2008	537	100	103	26	100	100	0	1551	1506	459	104	106	15	99	99	0	1.352	1.361	1.367	1.406	1.446	1.334	0.888	156	427	3403	3310	0.435	1956	1447	1908	1402	0
2	5	7	"PFF0016"	"F10318_1"	6960	23120	150	298	313	75	99	103	27	100	100	0	421	415	96	105	107	17	100	99	0	0.630	0.690	0.701	0.687	1.545	0.652	0.760	156	485	515	524	-0.667	199	316	214	310	0
2	6	7	"PFF0020"	"F10626_1"	7170	23120	140	281	283	84	105	109	40	95	87	0	470	470	112	109	113	23	100	100	0	0.488	0.493	0.490	0.448	1.780	0.507	0.699	156	539	537	539	-1.036	176	361	178	361	0
2	7	7	"PFF0043"	"F11007_3"	7350	23120	130	155	160	38	106	109	29	75	35	0	187	187	27	111	114	23	98	85	0	0.645	0.711	0.692	0.654	2.369	0.905	0.208	120	468	125	130	-0.633	49	76	54	76	0
2	8	7	"PFF0046"	"F11089_1"	7540	23130	140	269	278	86	110	112	31	94	89	0	481	477	100	112	117	26	100	99	0	0.431	0.460	0.471	0.421	1.711	0.473	0.684	156	481	528	533	-1.215	159	369	168	365	0
2	9	7	"PFF0054"	"F11484_1"	7720	23130	150	304	309	77	107	109	28	99	98	0	480	486	97	110	113	21	100	100	0	0.532	0.537	0.538	0.509	1.575	0.530	0.750	156	487	567	578	-0.909	197	370	202	376	0
2	10	7	"PFF0057"	"F1150_5"	7930	23120	140	195	199	58	106	109	30	86	69	0	206	206	34	113	115	20	98	92	0	0.957	1.000	1.009	0.957	2.222	1.283	0.400	156	523	182	186	-0.063	89	93	93	93	0
2	11	7	"PFF0059"	"F11570_1"	8110	23120	140	389	401	93	113	118	39	100	100	0	609	616	133	122	124	22	100	100	0	0.567	0.583	0.588	0.575	1.470	0.561	0.784	156	511	763	782	-0.819	276	487	288	494	0
2	12	7	"PFF0063"	"F11624_1"	8310	23120	140	432	435	118	113	118	36	98	96	0	401	402	79	122	124	22	100	100	0	1.143	1.150	1.137	1.108	1.557	1.212	0.782	156	501	598	602	0.193	319	279	322	280	0
2	13	7	"PFF0697"	"F3247_2"	8500	23110	120	145	151	40	109	114	37	47	20	0	158	161	31	115	118	28	67	31	0	0.837	0.913	0.838	0.882	3.199	1.502	0.150	120	427	79	88	-0.256	36	43	42	46	0
2	14	7	"PFF0700"	"F32494_1"	8680	23120	140	2376	2204	615	110	115	36	100	100	0	2115	1962	492	114	117	27	99	99	0	1.132	1.133	1.140	1.122	1.463	1.150	0.914	156	510	4267	3942	0.179	2266	2001	2094	1848	0
2	15	7	"PFF0702"	"F3277_1"	8870	23120	140	406	397	135	105	108	26	95	94	0	723	724	193	111	113	17	100	100	0	0.492	0.476	0.466	0.421	1.842	0.485	0.811	156	462	913	905	-1.024	301	612	292	613	0
2	16	7	"PFF0706"	"F32922_1"	9060	23110	130	283	293	70	105	108	27	98	96	0	431	430	70	110	111	18	100	100	0	0.555	0.587	0.577	0.561	1.545	0.566	0.687	120	451	499	508	-0.851	178	321	188	320	0
2	17	7	"PFF0708"	"F33056_1"	9250	23120	140	375	371	100	107	110	28	96	95	0	689	661	131	110	112	18	100	100	0	0.463	0.479	0.468	0.443	1.775	0.479	0.804	156	449	847	815	-1.111	268	579	264	551	0
2	18	7	"PFF0711"	"F33107_1"	9450	23130	150	131	134	34	112	121	50	15	1	0	146	149	28	117	123	27	51	19	0	0.655	0.688	1.058	0.910	3.062	3.447	0.081	156	411	48	54	-0.610	19	29	22	32	-50
2	19	7	"PFF0740"	"F34425_1"	9630	23110	140	310	318	74	113	120	46	100	95	0	494	495	95	120	124	24	100	100	0	0.527	0.547	0.551	0.532	1.528	0.530	0.711	156	493	571	580	-0.925	197	374	205	375	0
2	20	7	"PFF0742"	"F34449_1"	9830	23110	130	168	171	42	109	113	36	68	35	0	182	187	32	117	119	22	94	75	0	0.908	0.886	0.838	0.772	2.758	1.576	0.178	120	510	124	132	-0.140	59	65	62	70	0
2	21	7	"PFF0744"	"F34605_1"	10010	23110	140	322	325	89	108	111	36	99	94	0	323	312	76	115	116	19	96	96	0	1.029	1.102	1.055	1.100	1.724	1.113	0.735	156	534	422	414	0.041	214	208	217	197	0
2	22	7	"PFF0749"	"F34859_1"	10210	23110	130	146	152	37	108	110	29	57	32	0	171	171	26	113	116	17	96	80	0	0.655	0.759	0.835	0.745	2.517	1.609	0.163	120	618	96	102	-0.610	38	58	44	58	0
2	1	8	"PFF0757"	"F35105_1"	6220	23320	140	223	225	58	101	104	28	96	87	0	301	303	55	107	108	17	100	100	0	0.629	0.633	0.592	0.565	1.813	0.661	0.649	156	719	316	320	-0.669	122	194	124	196	0
2	2	8	"PFF0759"	"F35197_1"	6400	23320	150	1294	1269	296	102	104	26	100	100	0	1758	1721	370	107	108	17	100	100	0	0.722	0.723	0.717	0.715	1.221	0.706	0.930	156	530	2843	2781	-0.470	1192	1651	1167	1614	0
2	3	8	"PFF0791"	"F35823_1"	6600	23320	140	175	181	48	104	106	26	86	71	0	249	247	45	105	107	15	99	99	0	0.493	0.542	0.507	0.483	2.200	0.597	0.440	156	464	215	219	-1.020	71	144	77	142	0
2	4	8	"PFF0796"	"F36083_1"	6790	23320	140	381	390	110	100	103	26	99	99	0	574	563	125	104	107	18	100	99	0	0.598	0.632	0.625	0.604	1.664	0.634	0.790	156	425	751	749	-0.742	281	470	290	459	0
2	5	8	"PFF0798"	"F36120_1"	6980	23320	140	259	262	66	99	103	27	98	95	0	311	321	66	104	107	19	100	100	0	0.773	0.751	0.745	0.711	1.627	0.781	0.729	156	458	367	380	-0.372	160	207	163	217	0
2	6	8	"PFF0804"	"F36356_4"	7160	23320	130	390	394	104	102	104	27	100	100	0	905	933	197	108	109	18	100	100	0	0.361	0.354	0.340	0.339	1.380	0.336	0.828	120	446	1085	1117	-1.469	288	797	292	825	0
2	7	8	"PFF0808"	"F36374_1"	7360	23310	140	1317	1329	324	106	107	26	100	100	0	808	785	217	109	112	21	100	99	0	1.732	1.809	1.802	1.876	1.386	1.791	0.891	156	494	1910	1899	0.793	1211	699	1223	676	0
2	8	8	"PFF0813"	"F36383_1"	7560	23310	140	430	434	120	107	110	28	99	98	0	466	460	116	111	115	21	100	100	0	0.910	0.937	0.932	0.918	1.489	0.940	0.797	156	408	678	676	-0.136	323	355	327	349	0
2	9	8	"PFF0836"	"F37362_1"	7730	23320	140	1600	1559	438	108	111	28	100	100	0	840	803	197	114	117	23	98	98	0	2.055	2.106	2.107	2.166	1.461	2.178	0.912	156	428	2218	2140	1.039	1492	726	1451	689	0
2	10	8	"PFF0842"	"F37536_1"	7920	23320	130	208	209	53	112	114	31	90	71	0	238	236	38	118	121	23	100	99	0	0.800	0.822	0.809	0.715	2.252	0.915	0.447	120	510	216	215	-0.322	96	120	97	118	0
2	11	8	"PFF0844"	"F37871_2"	8120	23310	130	360	364	93	119	124	39	99	96	0	511	501	99	125	128	23	100	100	0	0.624	0.652	0.644	0.624	1.488	0.651	0.730	120	516	627	621	-0.680	241	386	245	376	0
2	12	8	"PFF0850"	"F38025_1"	8310	23310	140	289	293	76	116	121	37	98	94	0	627	605	145	124	127	22	99	98	0	0.344	0.368	0.350	0.362	1.879	0.329	0.568	156	490	676	658	-1.540	173	503	177	481	0
2	13	8	"PFF0854"	"F38531_3"	8490	23320	140	159	164	39	108	111	27	77	48	0	216	216	40	119	121	19	98	94	0	0.526	0.577	0.604	0.547	2.294	0.643	0.290	156	461	148	153	-0.927	51	97	56	97	0
2	14	8	"PFF0857"	"F38658_1"	8690	23310	140	545	532	148	109	111	27	100	100	0	547	553	117	117	119	19	100	100	0	1.014	0.970	0.980	0.930	1.450	1.003	0.836	156	445	866	859	0.020	436	430	423	436	0
2	15	8	"PFF1501"	"F59165_1"	8880	23310	140	429	426	120	106	107	25	99	98	0	298	310	68	113	114	18	100	100	0	1.746	1.624	1.638	1.554	1.832	1.802	0.723	156	440	508	517	0.804	323	185	320	197	0
2	16	8	"PFF1503"	"F59212_1"	9060	23310	140	301	308	88	104	107	26	99	97	0	517	503	118	109	111	16	100	100	0	0.483	0.518	0.507	0.494	1.637	0.505	0.732	156	514	605	598	-1.050	197	408	204	394	0
2	17	8	"PFF1507"	"F59325_1"	9250	23310	130	160	160	40	103	106	27	79	54	0	246	247	37	110	112	17	100	100	0	0.419	0.416	0.425	0.387	2.289	0.449	0.305	120	428	193	194	-1.255	57	136	57	137	0
2	18	8	"PFF1515"	"F59681_5"	9420	23300	150	138	141	40	110	114	31	46	19	0	147	153	58	118	121	21	59	32	0	0.966	0.886	1.187	1.037	3.365	0.805	0.113	156	432	57	66	-0.051	28	29	31	35	-50
2	19	8	"PFF1523"	"F60089_1"	9610	23300	150	138	140	34	114	118	31	39	14	0	146	148	25	125	127	20	50	23	0	1.143	1.130	1.330	1.314	3.679	3.291	0.065	156	502	45	49	0.193	24	21	26	23	-50
2	20	8	"PFF1525"	"F60196_1"	9820	23330	150	132	136	46	110	115	37	30	8	0	152	153	27	121	124	23	58	25	0	0.710	0.813	0.938	0.827	3.276	3.071	0.024	156	545	53	58	-0.495	22	31	26	32	-50
2	21	8	"PFF1565"	"F62141_1"	10020	23310	140	1335	1283	421	113	115	37	98	98	0	1373	1340	314	119	121	19	100	100	0	0.974	0.958	1.001	0.902	1.541	1.006	0.898	156	492	2476	2391	-0.037	1222	1254	1170	1221	0
2	22	8	"PFF1569"	"F62233_2"	10210	23310	140	169	187	89	110	112	46	59	29	0	221	220	44	117	119	18	98	94	0	0.567	0.748	0.667	0.585	2.875	1.490	0.218	156	663	163	180	-0.818	59	104	77	103	0
2	1	9	"PFF1573"	"F62329_1"	6230	23540	100	134	142	47	98	102	27	60	36	0	152	155	27	109	112	20	81	51	0	0.837	0.957	1.015	0.897	2.816	1.697	0.209	80	449	79	90	-0.256	36	43	44	46	0
2	2	9	"PFF1576"	"F62396_2"	6420	23530	130	160	163	42	101	103	27	75	55	0	214	214	36	106	108	17	100	99	0	0.546	0.574	0.670	0.493	2.587	0.664	0.338	120	495	167	170	-0.872	59	108	62	108	0
2	3	9	"PFF1579"	"F62610_1"	6600	23510	140	168	174	52	104	105	27	79	56	0	313	319	73	106	108	17	100	99	0	0.309	0.329	0.329	0.301	2.315	0.316	0.399	156	464	271	283	-1.693	64	207	70	213	0
2	4	9	"PFF1581"	"F62610_13"	6790	23520	140	236	242	70	103	105	27	93	87	0	408	406	92	105	108	19	100	99	0	0.439	0.462	0.449	0.417	1.810	0.478	0.684	156	371	436	440	-1.188	133	303	139	301	0
2	5	9	"PFF1628"	"F63860_1"	6950	23500	150	113	118	34	104	107	30	32	8	0	130	136	31	108	114	29	42	14	0	0.409	0.500	1.081	1.117	4.527	1.592	0.064	156	478	31	42	-1.290	9	22	14	28	-50
2	6	9	"PFF1634"	"F64095_1"	7170	23490	150	130	134	41	103	105	25	51	27	0	134	135	24	111	112	20	53	25	0	1.174	1.292	1.100	1.076	3.818	2.477	0.081	156	556	50	55	0.231	27	23	31	24	-50
2	7	9	"PFF1641"	"F64252_1"	7350	23510	140	254	251	67	102	103	24	95	93	0	233	237	46	110	112	19	100	96	0	1.236	1.173	1.249	1.136	1.948	1.299	0.612	156	492	275	276	0.305	152	123	149	127	0
2	8	9	"PFF1644"	"F64347_2"	7540	23510	140	202	206	62	102	103	25	91	80	0	401	394	89	106	109	18	99	99	0	0.339	0.361	0.376	0.327	1.987	0.358	0.559	156	476	395	392	-1.561	100	295	104	288	0
2	9	9	"PFF1647"	"F6440_2"	7730	23510	140	540	562	171	106	108	26	100	100	0	1283	1284	368	113	115	20	100	100	0	0.371	0.389	0.377	0.384	1.399	0.382	0.868	156	442	1604	1627	-1.431	434	1170	456	1171	0
2	10	9	"PFF1652"	"F64735_1"	7920	23510	140	910	879	255	111	113	28	100	100	0	1358	1315	300	122	125	22	100	100	0	0.646	0.644	0.636	0.619	1.383	0.651	0.892	156	484	2035	1961	-0.629	799	1236	768	1193	0
2	11	9	"PFF1680"	"F65658_4"	8100	23500	130	529	540	136	112	115	28	100	100	0	392	401	70	123	125	23	100	100	0	1.550	1.540	1.483	1.512	1.452	1.626	0.767	120	527	686	706	0.632	417	269	428	278	0
2	12	9	"PFF1682"	"F65704_1"	8300	23500	120	159	164	43	109	111	27	71	43	0	184	185	34	119	120	19	92	80	0	0.769	0.833	0.920	0.848	2.313	1.092	0.245	120	489	115	121	-0.379	50	65	55	66	0
2	13	9	"PFF1687"	"F66126_1"	8490	23500	140	287	287	76	107	110	27	97	95	0	267	266	55	116	118	18	98	96	0	1.192	1.200	1.181	1.181	1.845	1.284	0.694	156	478	331	330	0.253	180	151	180	150	0
2	14	9	"PFF1693"	"F66450_1"	8680	23500	140	746	707	192	107	110	28	100	100	0	414	414	88	117	119	18	100	100	0	2.152	2.020	2.092	1.989	1.506	2.183	0.808	156	453	936	897	1.105	639	297	600	297	0
2	15	9	"PFF1696"	"F66665_1"	8870	23500	140	2294	2193	571	105	107	27	100	100	0	1839	1762	497	113	114	17	100	100	0	1.268	1.266	1.278	1.304	1.360	1.255	0.929	156	474	3915	3737	0.343	2189	1726	2088	1649	0
2	16	9	"PFF1698"	"F66828_1"	9060	23510	120	170	182	63	105	106	27	85	65	0	177	180	30	109	111	16	97	91	0	0.956	1.085	0.952	0.972	2.423	1.466	0.271	120	454	133	148	-0.065	65	68	77	71	0
2	17	9	"PFI0357"	"I4256_1"	9260	23500	140	189	193	57	103	106	25	87	75	0	262	265	56	111	113	17	100	99	0	0.570	0.584	0.553	0.517	2.113	0.624	0.504	156	476	237	244	-0.812	86	151	90	154	0
2	18	9	"PFI0360"	"I4355_3"	9440	23500	130	273	273	67	108	115	38	96	88	0	443	436	73	116	126	41	100	100	0	0.505	0.516	0.502	0.475	1.676	0.518	0.717	120	459	492	485	-0.987	165	327	165	320	0
2	19	9	"PFI0362"	"I4394_2"	9630	23500	140	1045	1010	266	112	118	38	100	100	0	426	433	91	123	130	40	100	100	0	3.079	2.897	2.981	2.878	1.395	3.062	0.866	156	535	1236	1208	1.623	933	303	898	310	0
2	20	9	"PFI0367"	"I4500_1"	9820	23500	140	184	192	50	112	115	29	86	63	0	286	290	60	123	125	20	99	99	0	0.442	0.479	0.428	0.430	2.416	0.473	0.423	156	404	235	247	-1.179	72	163	80	167	0
2	21	9	"PFI0369"	"I4547_2"	10010	23500	140	330	328	82	113	115	29	99	95	0	459	444	94	122	124	20	100	100	0	0.644	0.668	0.672	0.633	1.633	0.668	0.774	156	400	554	537	-0.635	217	337	215	322	0
2	22	9	"PFI0371"	"I4582_1"	10200	23500	140	204	212	62	105	109	47	82	54	0	370	374	79	115	117	20	99	99	0	0.388	0.413	0.391	0.373	1.957	0.468	0.417	156	611	354	366	-1.365	99	255	107	259	0
2	1	10	"PFI0397"	"I5035_1"	6210	23710	130	159	169	73	100	104	26	75	54	0	147	147	25	108	110	18	78	52	0	1.513	1.769	1.556	1.554	3.263	4.586	0.122	120	629	98	108	0.597	59	39	69	39	0
2	2	10	"PFI0404"	"I5222_1"	6410	23710	140	246	244	70	99	102	27	94	89	0	484	487	139	108	109	17	99	98	0	0.391	0.383	0.405	0.366	1.803	0.366	0.685	156	482	523	524	-1.355	147	376	145	379	0
2	3	10	"PFI0407"	"I5252_1"	6600	23710	140	173	179	55	100	102	25	83	67	0	247	246	58	108	108	17	98	98	0	0.525	0.572	0.568	0.528	2.296	0.607	0.449	156	426	212	217	-0.929	73	139	79	138	0
2	4	10	"PFI0409"	"I5362_4"	6790	23700	140	491	504	171	101	104	28	99	98	0	302	292	85	106	108	16	96	92	0	1.990	2.167	2.119	2.242	1.796	2.376	0.774	156	360	586	589	0.993	390	196	403	186	0
2	5	10	"PFI0418"	"I5700_1"	6930	23710	150	140	144	48	106	110	31	51	29	0	169	173	67	109	116	32	55	48	0	0.567	0.594	0.668	0.691	2.993	0.625	0.342	156	551	94	102	-0.819	34	60	38	64	-50
2	6	10	"PFI0423"	"I5893_2"	7170	23700	130	437	449	128	103	108	29	100	100	0	327	324	53	110	116	31	100	100	0	1.539	1.617	1.576	1.601	1.500	1.826	0.682	120	589	551	560	0.622	334	217	346	214	0
2	7	10	"PFI0448"	"I6567_2"	7360	23700	130	821	841	179	103	105	26	100	100	0	1020	1000	231	112	114	21	100	100	0	0.791	0.831	0.820	0.836	1.337	0.799	0.876	120	431	1626	1626	-0.339	718	908	738	888	0
2	8	10	"PFI0451"	"I6639_1"	7540	23700	130	177	179	47	105	108	27	83	60	0	292	301	108	112	115	20	98	98	0	0.400	0.392	0.440	0.351	2.294	0.319	0.363	120	460	252	263	-1.322	72	180	74	189	0
2	9	10	"PFI0457"	"I6658_1"	7740	23700	140	514	506	147	106	109	31	99	98	0	458	460	105	113	115	19	100	100	0	1.183	1.153	1.187	1.128	1.576	1.211	0.783	156	496	753	747	0.242	408	345	400	347	0
2	10	10	"PFI0459"	"I6658_3"	7930	23700	140	505	520	151	107	110	31	100	100	0	424	427	119	118	120	21	99	99	0	1.301	1.337	1.284	1.375	1.565	1.338	0.840	156	506	704	722	0.379	398	306	413	309	0
2	11	10	"PFI0461"	"I6724_2"	8120	23700	130	386	378	94	109	112	28	98	98	0	614	607	129	120	123	21	100	100	0	0.561	0.552	0.550	0.527	1.441	0.542	0.809	120	547	771	756	-0.835	277	494	269	487	0
2	12	10	"PFI0465"	"I6851_2"	8310	23700	130	593	585	161	106	108	26	100	99	0	243	246	54	114	117	18	99	98	0	3.775	3.629	3.569	3.709	1.686	4.033	0.708	120	528	616	611	1.917	487	129	479	132	0
2	13	10	"PFI0492"	"I7697_2"	8510	23700	140	260	255	71	105	107	27	94	91	0	350	348	75	111	113	17	99	98	0	0.649	0.633	0.635	0.605	1.817	0.637	0.662	156	458	394	387	-0.625	155	239	150	237	0
2	14	10	"PFI0498"	"I7884_1"	8700	23700	140	235	232	63	104	106	27	94	88	0	270	267	62	113	114	16	97	96	0	0.834	0.831	0.786	0.780	2.059	0.869	0.620	156	425	288	282	-0.261	131	157	128	154	0
2	15	10	"PFI0501"	"I8013_1"	8890	23700	140	197	203	60	102	104	26	92	75	0	264	265	58	111	113	16	98	98	0	0.621	0.656	0.586	0.603	2.154	0.700	0.495	156	439	248	255	-0.688	95	153	101	154	0
2	16	10	"PFI0504"	"I8083_1"	9090	23700	140	554	545	204	105	107	28	94	92	0	1462	1416	424	111	114	18	99	99	0	0.332	0.337	0.350	0.317	1.678	0.343	0.863	156	503	1800	1745	-1.589	449	1351	440	1305	0
2	17	10	"PFI0510"	"I8305_1"	9280	23690	140	577	571	186	106	110	30	98	96	0	684	669	209	113	116	21	99	99	0	0.825	0.836	0.848	0.840	1.629	0.811	0.820	156	444	1042	1021	-0.278	471	571	465	556	0
2	18	10	"PFI0513"	"I8332_1"	9420	23700	150	156	179	79	111	120	45	49	37	0	214	228	115	117	134	59	53	45	0	0.464	0.613	0.723	0.833	2.465	0.626	0.664	156	470	142	179	-1.108	45	97	68	111	-50
2	19	10	"PFJ0455"	"J53_17"	9650	23690	130	560	565	121	114	122	43	100	100	0	708	701	106	122	137	57	100	100	0	0.761	0.779	0.761	0.767	1.329	0.790	0.846	120	497	1032	1030	-0.394	446	586	451	579	0
2	20	10	"PFJ0457"	"J53_21"	9840	23690	140	5021	4655	1359	112	115	28	100	100	0	1051	989	283	123	126	21	98	98	0	5.290	5.246	5.266	5.269	1.350	5.388	0.914	156	393	5837	5409	2.403	4909	928	4543	866	0
2	21	10	"PFJ0459"	"J53_23"	10000	23680	150	135	142	39	112	115	29	41	19	0	144	146	25	122	124	21	51	17	0	1.045	1.250	1.121	1.214	3.392	2.792	0.086	156	427	45	54	0.064	23	22	30	24	-50
2	22	10	"PFJ0463"	"J53_29"	10220	23690	140	1141	1146	365	104	107	28	100	100	0	1297	1277	402	114	117	21	99	99	0	0.877	0.896	0.899	0.919	1.575	0.887	0.908	156	689	2220	2205	-0.190	1037	1183	1042	1163	0
2	1	11	"PFJ0468"	"J53_37"	6240	23890	130	297	306	68	98	102	25	100	100	0	250	251	49	108	109	16	100	100	0	1.401	1.455	1.411	1.463	1.500	1.482	0.720	120	587	341	351	0.487	199	142	208	143	0
2	2	11	"PFJ0472"	"J53_41"	6430	23900	140	457	438	139	100	102	25	97	96	0	631	599	145	107	108	16	100	100	0	0.681	0.687	0.667	0.639	1.637	0.707	0.818	156	428	881	830	-0.554	357	524	338	492	0
2	3	11	"PFJ0495"	"J564_1"	6620	23900	140	577	557	152	101	103	26	99	99	0	918	878	195	109	110	19	100	100	0	0.588	0.593	0.600	0.570	1.581	0.598	0.873	156	432	1285	1225	-0.765	476	809	456	769	0
2	4	11	"PFJ0497"	"J564_3"	6810	23890	140	2479	2351	740	102	105	27	100	100	0	828	788	232	109	110	18	99	99	0	3.306	3.312	3.373	3.278	1.417	3.380	0.925	156	487	3096	2928	1.725	2377	719	2249	679	0
2	5	11	"PFJ0500"	"J56_7"	7000	23900	110	150	158	49	105	110	44	51	20	0	164	165	32	112	115	24	80	55	0	0.865	1.000	1.265	1.022	2.839	1.717	0.172	80	447	97	106	-0.209	45	52	53	53	0
2	6	11	"PFJ0503"	"J583_1"	7190	23890	120	154	157	39	107	111	36	56	31	0	161	164	32	115	119	25	77	42	0	1.022	1.020	0.964	0.929	3.207	1.525	0.155	120	475	93	99	0.031	47	46	50	49	0
2	7	11	"PFJ0506"	"J587_3"	7340	23880	150	130	132	39	112	124	65	12	0	0	137	137	35	120	141	105	1	0	0	1.059	1.176	1.278	1.133	3.361	1.434	0.157	156	520	35	37	0.082	18	17	20	17	-50
2	8	11	"PFJ0508"	"J587_5"	7530	23880	150	130	130	37	111	123	64	8	0	0	135	140	33	120	142	105	1	0	0	1.267	0.950	1.298	1.318	4.151	1.341	0.053	156	593	34	39	0.341	19	15	19	20	-50
2	9	11	"PFJ0527"	"J647_6"	7760	23890	150	585	573	168	104	108	30	98	98	0	811	750	215	115	118	25	100	100	0	0.691	0.739	0.738	0.739	1.514	0.721	0.865	156	597	1177	1104	-0.533	481	696	469	635	0
2	10	11	"PFJ0531"	"J64_1"	7950	23900	130	198	208	56	105	109	32	92	69	0	473	472	109	114	118	27	100	100	0	0.259	0.288	0.258	0.255	1.851	0.274	0.519	120	587	452	461	-1.949	93	359	103	358	0
2	11	11	"PFJ0533"	"J64_3"	8150	23890	130	169	173	48	107	110	29	79	52	0	267	264	57	117	120	20	96	93	0	0.413	0.449	0.433	0.402	2.196	0.477	0.347	120	531	212	213	-1.275	62	150	66	147	0
2	12	11	"PFJ0536"	"J65_10"	8340	23890	150	437	416	151	106	108	29	94	91	0	644	632	192	114	117	19	99	98	0	0.625	0.598	0.603	0.559	1.735	0.615	0.809	156	522	861	828	-0.679	331	530	310	518	0
2	13	11	"PFJ0538"	"J65_12"	8530	23870	150	124	131	35	104	106	28	44	20	0	141	147	37	111	114	17	64	44	0	0.667	0.750	0.840	0.843	3.091	1.267	0.086	156	397	50	63	-0.585	20	30	27	36	-50
2	14	11	"PFJ0540"	"J65_2"	8710	23890	140	211	213	65	104	108	30	91	78	0	449	459	97	113	118	24	100	100	0	0.318	0.315	0.302	0.283	1.894	0.303	0.531	156	372	443	455	-1.651	107	336	109	346	0
2	15	11	"PFJ0567"	"J71_12"	8900	23890	140	166	173	47	104	127	93	28	1	0	290	288	64	115	160	179	44	0	0	0.354	0.399	0.366	0.362	2.319	0.463	0.566	156	436	237	242	-1.497	62	175	69	173	0
2	16	11	"PFJ0569"	"J71_2"	9050	23880	150	125	125	32	106	126	100	1	0	0	129	131	26	115	149	154	0	0	0	1.357	1.188	1.129	1.107	3.141	10.531	0.042	156	553	33	35	0.441	19	14	19	16	-50
2	17	11	"PFJ0571"	"J71_6"	9300	23900	150	127	127	31	107	115	76	3	0	0	141	146	30	115	119	26	48	19	0	0.769	0.645	0.941	0.871	3.394	1.846	0.091	156	433	46	51	-0.379	20	26	20	31	-50
2	18	11	"PFJ0573"	"J71_9"	9470	23880	140	20026	18638	5187	116	122	41	100	100	0	18799	17508	4752	124	138	56	100	100	0	1.066	1.065	1.072	1.068	1.422	1.070	0.906	156	303	38585	35906	0.092	19910	18675	18522	17384	0
2	19	11	"PFJ0576"	"J73_13"	9620	23870	150	146	144	40	115	120	37	44	9	0	152	154	30	126	138	49	21	2	0	1.192	1.036	1.523	1.336	3.101	1.715	0.123	156	480	57	57	0.254	31	26	29	28	-50
2	20	11	"PFJ0578"	"J73_15"	9850	23880	140	1365	1322	511	108	113	30	99	99	0	1446	1418	480	124	128	25	100	99	0	0.951	0.938	0.974	0.901	1.640	0.959	0.881	156	403	2579	2508	-0.073	1257	1322	1214	1294	0
2	21	11	"PFK0742"	"Ks1964_2"	10000	23870	150	122	128	33	108	112	29	33	15	0	138	141	27	118	122	21	44	23	0	0.700	0.870	1.221	1.109	4.048	3.592	0.012	156	478	34	43	-0.515	14	20	20	23	-50
2	22	11	"PFK0745"	"Ks1_2"	10230	23880	140	326	322	96	105	107	27	97	94	0	405	401	106	114	117	18	98	98	0	0.759	0.756	0.759	0.725	2.053	0.763	0.703	156	700	512	504	-0.397	221	291	217	287	0
2	1	12	"PFK0752"	"Ks202_6"	6240	24080	130	1553	1526	477	100	102	25	100	100	0	1529	1455	417	107	109	22	100	100	0	1.022	1.058	1.062	1.054	1.404	1.009	0.916	120	651	2875	2774	0.031	1453	1422	1426	1348	0
2	2	12	"PFK0755"	"Ks202_9"	6440	24090	140	181	191	61	99	102	26	87	72	0	501	498	143	107	110	24	99	98	0	0.208	0.235	0.229	0.214	1.877	0.235	0.570	156	445	476	483	-2.264	82	394	92	391	0
2	3	12	"PFK0757"	"Ks206_2"	6580	24080	150	105	107	30	102	104	27	16	10	0	118	125	29	111	115	23	34	12	0	0.429	0.357	1.000	1.057	4.431	0.827	0.208	156	520	10	19	-1.222	3	7	5	14	-50
2	4	12	"PFK0760"	"Ks210_1"	6820	24090	140	226	230	77	102	104	26	94	83	0	192	198	50	110	113	20	94	83	0	1.512	1.455	1.534	1.423	2.300	1.737	0.508	156	575	206	216	0.597	124	82	128	88	0
2	5	12	"PFK0786"	"Ks225_7"	7000	24090	130	201	212	56	105	109	41	92	63	0	263	267	60	115	117	20	99	97	0	0.649	0.704	0.763	0.683	2.000	0.831	0.364	120	533	244	259	-0.624	96	148	107	152	0
2	6	12	"PFK0793"	"Ks2300_1"	7190	24100	110	156	160	39	113	116	46	46	16	0	181	182	44	120	124	29	77	52	0	0.705	0.758	0.673	0.671	2.658	0.870	0.190	80	375	104	109	-0.504	43	61	47	62	0
2	7	12	"PFK0795"	"Ks2345_1"	7340	24090	150	258	270	157	112	133	86	56	47	0	490	492	354	120	169	172	56	52	0	0.395	0.425	0.454	0.558	2.619	0.423	0.816	156	520	516	530	-1.342	146	370	158	372	-50
2	8	12	"PFK0799"	"Ks244_1"	7580	24080	140	349	339	93	107	128	85	94	70	0	431	421	103	117	163	169	87	39	0	0.771	0.763	0.747	0.760	1.664	0.673	0.731	156	544	556	536	-0.376	242	314	232	304	0
2	9	12	"PFK0802"	"Ks244_3"	7760	24080	130	391	382	94	99	102	26	99	97	0	474	466	115	111	114	24	99	98	0	0.804	0.797	0.805	0.800	1.638	0.724	0.762	120	477	655	638	-0.314	292	363	283	355	0
2	10	12	"PFK0804"	"Ks244_8"	7950	24110	100	132	135	41	105	106	27	48	20	0	172	175	38	111	118	31	78	46	0	0.443	0.469	0.583	0.587	3.342	0.410	0.047	80	364	88	94	-1.176	27	61	30	64	0
2	11	12	"PFK0825"	"Ks25_1"	8140	24080	130	261	264	56	108	111	30	97	95	0	306	304	52	114	119	25	100	99	0	0.797	0.821	0.829	0.794	1.686	0.840	0.641	120	501	345	346	-0.328	153	192	156	190	0
2	12	12	"PFK0827"	"Ks25_12"	8340	24080	140	176	177	45	106	108	29	80	57	0	269	264	58	113	116	21	97	94	0	0.449	0.470	0.463	0.415	2.881	0.457	0.389	156	466	226	222	-1.156	70	156	71	151	0
2	13	12	"PFK0830"	"Ks25_19"	8530	24080	140	661	642	208	105	106	27	99	97	0	568	549	141	112	114	18	99	98	0	1.219	1.229	1.205	1.188	1.614	1.293	0.880	156	353	1012	974	0.286	556	456	537	437	0
2	14	12	"PFK0834"	"Ks25_8"	8670	24070	150	122	139	77	109	110	31	35	17	0	160	173	64	117	125	35	54	42	0	0.302	0.536	0.690	0.711	3.427	0.868	0.179	156	363	56	86	-1.726	13	43	30	56	-50
2	15	12	"PFK0839"	"Ks266_15"	8860	24090	150	333	322	211	110	137	104	55	50	0	592	568	432	120	187	216	56	51	0	0.472	0.473	0.534	0.672	2.958	0.462	0.827	156	505	695	660	-1.082	223	472	212	448	-50
2	16	12	"PFK0841"	"Ks266_6"	9100	24080	140	532	519	160	108	138	118	95	87	0	863	833	228	118	178	211	96	89	0	0.569	0.575	0.577	0.545	1.730	0.559	0.827	156	534	1169	1126	-0.813	424	745	411	715	0
2	17	12	"PFK0858"	"Ks271_1"	9280	24080	140	325	319	96	105	109	26	95	92	0	897	825	238	114	118	27	100	100	0	0.281	0.301	0.288	0.291	1.516	0.291	0.782	156	357	1003	925	-1.832	220	783	214	711	0
2	18	12	"PFK0868"	"Ks2886_1"	9430	24060	150	116	118	26	112	111	26	17	3	0	116	119	21	118	121	21	16	4	0	-2.000	6.000	1.119	1.463	4.079	10.191	0.003	156	276	2	7	Error	4	-2	6	1	-50
2	19	12	"PFK0871"	"Ks291_5"	9620	24060	150	110	113	26	108	112	29	17	3	0	118	119	18	122	125	25	6	0	0	-0.500	-1.667	1.500	1.577	4.287	79.748	0.000	156	390	-2	2	Error	2	-4	5	-3	-50
2	20	12	"PFK0873"	"Ks291_8"	9810	24060	150	120	121	27	105	110	29	32	7	0	124	127	23	119	122	24	19	8	0	3.000	2.000	1.130	1.293	4.107	5.268	0.014	156	456	20	24	1.585	15	5	16	8	-50
2	21	12	"PFK0878"	"Ks2_13"	10000	24060	150	114	116	29	107	109	28	22	5	0	126	128	27	116	119	19	32	12	0	0.700	0.750	1.062	1.011	3.550	3.679	0.024	156	557	17	21	-0.515	7	10	9	12	-50
2	22	12	"PFK0881"	"Ks2_9"	10230	24070	140	242	244	59	106	107	27	96	93	0	218	220	44	113	115	17	99	94	0	1.295	1.290	1.318	1.294	1.882	1.467	0.624	156	755	241	245	0.373	136	105	138	107	0
2	1	13	"PFL0033"	"L1_66"	6270	24290	150	130	133	34	105	106	27	44	19	0	151	149	26	111	114	24	68	35	0	0.625	0.737	0.788	0.771	3.390	1.887	0.056	156	635	65	66	-0.678	25	40	28	38	-50
2	2	13	"PFL0035"	"L1_7"	6470	24280	150	104	109	35	101	105	28	20	7	0	119	122	25	112	115	24	22	8	0	0.429	0.800	1.438	1.473	4.118	2.864	0.044	156	451	10	18	-1.222	3	7	8	10	-50
2	3	13	"PFL0037"	"L1_72"	6640	24290	80	123	134	40	100	104	30	42	25	0	159	156	32	112	118	25	73	44	0	0.489	0.773	0.614	0.728	3.270	1.927	0.079	52	239	70	78	-1.031	23	47	34	44	0
2	4	13	"PFL0041"	"L1_79"	6810	24270	150	120	127	37	100	102	25	45	20	0	128	132	28	110	113	20	45	21	0	1.111	1.227	1.111	1.099	4.271	3.290	0.038	156	595	38	49	0.152	20	18	27	22	-50
2	5	13	"PFL0043"	"L1_81"	7020	24270	120	121	129	36	103	104	25	45	22	0	159	162	33	113	115	19	82	60	0	0.391	0.531	0.598	0.641	3.249	0.962	0.099	120	438	64	75	-1.354	18	46	26	49	0
2	6	13	"PFL0045"	"L1_83"	7200	24270	130	233	232	62	104	105	27	95	87	0	270	273	50	114	116	23	99	98	0	0.827	0.805	0.770	0.747	1.781	0.808	0.542	120	395	285	287	-0.274	129	156	128	159	0
2	7	13	"PFL0068"	"L2_117"	7370	24260	140	414	415	139	102	119	76	91	89	0	689	679	188	111	151	163	96	91	0	0.540	0.551	0.552	0.521	1.706	0.544	0.771	156	448	890	881	-0.890	312	578	313	568	0
2	8	13	"PFL0070"	"L2_12"	7550	24250	130	532	538	107	102	112	63	100	100	0	981	959	136	112	139	139	100	99	0	0.495	0.515	0.500	0.505	1.368	0.497	0.848	120	467	1299	1283	-1.015	430	869	436	847	0
2	9	13	"PFL0072"	"L2_123"	7740	24260	130	130	132	33	97	99	24	61	31	0	173	175	34	109	111	18	94	81	0	0.516	0.530	0.575	0.512	2.674	0.699	0.182	120	470	97	101	-0.956	33	64	35	66	0
2	10	13	"PFL0074"	"L2_127"	7930	24250	130	186	193	47	99	103	25	91	80	0	218	217	39	109	112	20	97	95	0	0.798	0.870	0.852	0.823	2.163	0.939	0.473	120	482	196	202	-0.325	87	109	94	108	0
2	11	13	"PFL0077"	"L2_135"	8120	24240	130	1185	1173	217	105	107	27	100	100	0	456	450	90	111	114	21	100	100	0	3.130	3.150	3.147	3.214	1.325	3.171	0.874	120	526	1425	1407	1.646	1080	345	1068	339	0
2	12	13	"PFL0079"	"L2_139"	8310	24250	130	273	277	68	103	105	25	99	99	0	354	357	76	111	113	21	100	100	0	0.700	0.707	0.694	0.682	1.634	0.713	0.720	120	491	413	420	-0.515	170	243	174	246	0
2	13	13	"PFL0101"	"L2_180"	8510	24240	130	232	236	54	104	106	26	99	92	0	335	346	74	112	115	19	100	100	0	0.574	0.564	0.542	0.534	1.678	0.535	0.644	120	424	351	366	-0.801	128	223	132	234	0
2	14	13	"PFL0104"	"L2_185"	8680	24250	120	160	167	58	109	110	28	71	45	0	194	194	42	116	124	31	85	62	0	0.654	0.744	0.765	0.718	3.146	1.177	0.199	120	431	129	136	-0.613	51	78	58	78	0
2	15	13	"PFL0109"	"L2_193"	8880	24240	130	278	281	63	107	122	83	94	51	0	431	431	81	114	155	170	96	40	0	0.539	0.549	0.554	0.531	1.489	0.518	0.692	120	496	488	491	-0.890	171	317	174	317	0
2	16	13	"PFL0111"	"L2_195"	9070	24250	130	150	159	43	102	113	63	36	7	0	228	227	38	114	141	142	20	0	0	0.421	0.504	0.479	0.418	2.288	0.544	0.300	120	524	162	170	-1.248	48	114	57	113	0
2	17	13	"PFL0113"	"L2_198"	9270	24250	110	136	144	42	102	107	28	55	27	0	178	182	34	113	116	20	92	82	0	0.523	0.609	0.649	0.534	3.695	0.851	0.130	80	391	99	111	-0.935	34	65	42	69	0
2	18	13	"PFL0115"	"L2_20"	9450	24240	140	1069	1076	343	103	106	28	100	100	0	565	543	158	114	115	18	99	98	0	2.142	2.268	2.305	2.331	1.534	2.341	0.881	156	441	1417	1402	1.099	966	451	973	429	0
2	19	13	"PFL0135"	"L2_233"	9620	24250	150	114	116	28	103	106	27	29	7	0	143	146	34	113	115	18	63	39	0	0.367	0.394	0.621	0.711	3.466	0.786	0.030	156	451	41	46	-1.447	11	30	13	33	-50
2	20	13	"PFL0138"	"L2_238"	9810	24250	150	109	113	29	103	108	27	22	4	0	134	139	29	115	117	19	49	26	0	0.316	0.417	0.836	0.772	3.554	2.445	0.019	156	501	25	34	-1.663	6	19	10	24	-50
2	21	13	"PFL0141"	"L2_248"	10020	24250	130	178	184	47	108	109	28	88	59	0	394	391	71	117	120	19	100	100	0	0.253	0.277	0.259	0.237	1.996	0.273	0.467	120	592	347	350	-1.984	70	277	76	274	0
2	22	13	"PFL0145"	"L2_259"	10220	24250	90	130	132	31	107	108	27	44	17	0	141	146	37	113	114	18	59	40	0	0.821	0.758	0.826	0.944	4.177	2.124	0.027	52	357	51	58	-0.284	23	28	25	33	0
2	1	14	"PFL0149"	"L2_268"	6230	24450	140	181	187	56	99	102	27	87	72	0	229	232	42	109	111	17	100	98	0	0.683	0.715	0.686	0.646	2.139	0.835	0.399	156	694	202	211	-0.549	82	120	88	123	0
2	2	14	"PFL0152"	"L2_277"	6420	24450	140	402	405	113	100	103	27	99	98	0	561	549	125	108	110	17	100	100	0	0.667	0.692	0.700	0.666	1.494	0.697	0.844	156	459	755	746	-0.585	302	453	305	441	0
2	3	14	"PFM0408"	"M36520_1"	6610	24460	140	231	237	73	98	102	27	94	90	0	378	367	83	107	110	20	99	99	0	0.491	0.535	0.504	0.473	1.881	0.548	0.645	156	446	404	399	-1.027	133	271	139	260	0
2	4	14	"PFM0410"	"M36520_4"	6790	24460	120	214	217	60	96	101	24	96	90	0	251	255	54	108	110	17	100	99	0	0.825	0.823	0.764	0.788	1.827	0.812	0.544	120	433	261	268	-0.277	118	143	121	147	0
2	5	14	"PFM0413"	"M36754_16"	6990	24450	130	3345	3229	808	97	101	26	100	100	0	892	860	229	107	108	16	100	100	0	4.138	4.159	4.188	4.220	1.279	4.149	0.916	120	476	4033	3885	2.049	3248	785	3132	753	0
2	6	14	"PFM0417"	"M36754_20"	7160	24460	150	109	110	31	97	101	27	28	8	0	114	119	21	107	109	18	32	10	0	1.714	1.083	1.393	1.585	4.355	5.480	0.026	156	560	19	25	0.778	12	7	13	12	-50
2	7	14	"PFM0419"	"M36754_23"	7370	24450	130	493	491	140	99	102	27	100	100	0	706	726	173	110	112	18	100	100	0	0.661	0.636	0.614	0.620	1.388	0.613	0.834	120	528	990	1008	-0.597	394	596	392	616	0
2	8	14	"PFM0422"	"M3675_2"	7550	24450	130	892	874	195	99	102	27	100	100	0	728	716	168	111	113	17	99	99	0	1.285	1.281	1.237	1.285	1.303	1.272	0.887	120	534	1410	1380	0.362	793	617	775	605	0
2	9	14	"PFM0440"	"M3766_1"	7750	24450	140	507	511	155	96	100	27	98	98	0	741	729	181	109	112	18	100	100	0	0.650	0.669	0.661	0.644	1.463	0.673	0.856	156	498	1043	1035	-0.621	411	632	415	620	0
2	10	14	"PFM0442"	"M37744_2"	7920	24450	150	115	121	45	98	101	28	35	18	0	122	125	21	109	112	21	37	11	0	1.308	1.438	1.699	1.744	3.339	6.314	0.021	156	580	30	39	0.387	17	13	23	16	-50
2	11	14	"PFM0444"	"M37773_2"	8120	24450	90	135	139	31	102	105	29	53	28	0	122	131	27	111	112	19	46	25	0	3.000	1.850	1.497	1.516	4.205	9.098	0.009	52	378	44	57	1.585	33	11	37	20	0
2	12	14	"PFM0446"	"M3777_1"	8310	24440	130	364	365	82	102	105	27	100	100	0	298	295	58	112	114	22	100	98	0	1.409	1.437	1.370	1.453	1.585	1.465	0.735	120	681	448	446	0.494	262	186	263	183	0
2	13	14	"PFM0448"	"M37794_11"	8510	24450	120	168	167	41	101	104	26	83	61	0	176	175	33	113	117	22	90	68	0	1.063	1.065	1.076	1.026	2.251	1.310	0.312	120	542	130	128	0.089	67	63	66	62	0
2	14	14	"PFM0450"	"M37794_14"	8670	24450	110	138	139	39	105	108	28	56	26	0	149	153	33	117	121	24	66	27	0	1.031	0.944	1.057	1.073	3.109	1.791	0.063	80	412	65	70	0.044	33	32	34	36	0
2	15	14	"PFM0469"	"M38740_1"	8870	24450	150	114	117	32	103	105	27	30	8	0	122	125	25	112	115	22	30	12	0	1.100	1.077	1.047	1.150	3.971	0.907	0.020	156	704	21	27	0.138	11	10	14	13	-50
2	16	14	"PFM0472"	"M38757_4"	9070	24440	130	320	327	73	101	102	25	100	99	0	676	666	121	110	113	19	100	100	0	0.387	0.406	0.406	0.396	1.466	0.384	0.781	120	560	785	782	-1.370	219	566	226	556	0
2	17	14	"PFM0476"	"M38913_1"	9260	24440	130	538	551	134	103	105	29	100	100	0	833	819	196	113	115	18	100	100	0	0.604	0.635	0.614	0.636	1.383	0.592	0.843	120	574	1155	1154	-0.727	435	720	448	706	0
2	18	14	"PFM0478"	"M38913_6"	9450	24450	130	238	241	56	104	105	28	99	93	0	560	561	111	113	115	17	100	100	0	0.300	0.306	0.298	0.287	1.600	0.289	0.659	120	541	581	585	-1.738	134	447	137	448	0
2	19	14	"PFM0481"	"M38941_1"	9650	24440	130	423	429	88	104	105	26	100	100	0	437	439	76	112	114	18	100	100	0	0.982	0.994	0.992	0.983	1.371	1.025	0.814	120	501	644	652	-0.027	319	325	325	327	0
2	20	14	"PFM0484"	"M38941_6"	9830	24440	140	189	192	58	103	105	26	86	71	0	246	252	57	114	117	19	97	95	0	0.652	0.645	0.613	0.612	2.181	0.685	0.445	156	555	218	227	-0.618	86	132	89	138	0
2	21	14	"PFM0510"	"M41547_1"	10020	24440	130	332	336	81	104	107	27	100	99	0	1118	1123	181	116	118	18	100	100	0	0.228	0.230	0.226	0.219	1.410	0.211	0.755	120	545	1230	1239	-2.136	228	1002	232	1007	0
2	22	14	"PFM0512"	"M41763_12"	10210	24440	130	847	844	147	100	103	27	100	100	0	869	839	148	111	112	17	100	100	0	0.985	1.022	1.028	1.029	1.310	1.002	0.890	120	710	1505	1472	-0.021	747	758	744	728	0
2	1	15	"PFM0514"	"M41763_4"	6210	24670	150	108	109	28	98	100	25	28	9	0	115	122	26	106	109	19	35	16	0	1.111	0.688	1.250	1.231	3.521	3.754	0.024	156	917	19	27	0.152	10	9	11	16	-50
2	2	15	"PFM0516"	"M41776_1"	6440	24650	110	137	142	44	102	105	27	61	26	0	152	163	45	106	109	19	82	57	0	0.761	0.702	0.960	0.850	3.172	1.006	0.140	80	468	81	97	-0.394	35	46	40	57	0
2	3	15	"PFM0524"	"M42658_1"	6610	24640	130	312	318	72	100	103	26	100	99	0	317	316	69	107	108	17	100	99	0	1.010	1.043	1.032	1.045	1.474	0.992	0.741	120	489	422	427	0.014	212	210	218	209	0
2	4	15	"PFM0531"	"M42966_1"	6800	24650	140	285	289	80	98	101	26	98	96	0	649	650	173	106	108	17	100	99	0	0.344	0.351	0.353	0.345	1.558	0.337	0.788	156	512	730	735	-1.538	187	543	191	544	0
2	5	15	"PFN0076"	"N128_81"	6980	24650	150	114	137	73	98	101	27	33	25	0	118	153	85	105	107	18	40	28	0	1.231	0.813	1.000	1.054	3.914	0.900	0.463	156	512	29	87	0.300	16	13	39	48	-50
2	6	15	"PFN0079"	"N128_86"	7180	24650	120	147	151	41	97	101	26	71	45	0	184	186	36	105	108	17	98	94	0	0.633	0.667	0.675	0.605	2.557	0.854	0.262	120	473	129	135	-0.660	50	79	54	81	0
2	7	15	"PFN0082"	"N128_90"	7380	24650	130	219	219	58	100	102	26	95	90	0	372	381	64	109	111	17	100	100	0	0.452	0.438	0.422	0.397	1.775	0.452	0.613	120	566	382	391	-1.144	119	263	119	272	0
2	8	15	"PFN0084"	"N128_92"	7570	24640	130	292	298	77	98	101	26	100	99	0	428	430	89	111	112	17	100	100	0	0.612	0.627	0.626	0.605	1.439	0.601	0.769	120	508	511	519	-0.708	194	317	200	319	0
2	9	15	"PFN0086"	"N128_95"	7750	24640	130	293	300	77	99	101	29	99	97	0	405	416	96	109	110	17	100	100	0	0.655	0.655	0.673	0.633	1.594	0.620	0.721	120	428	490	508	-0.610	194	296	201	307	0
2	10	15	"PFN0090"	"N129_1"	7920	24640	150	105	108	30	100	102	29	21	6	0	112	116	21	109	110	18	26	10	0	1.667	1.143	1.500	1.543	3.457	7.543	0.018	156	522	8	15	0.737	5	3	8	7	-50
2	11	15	"PFN0105"	"N129_41"	8120	24650	150	114	135	66	101	103	27	39	23	0	112	141	73	110	111	17	32	24	0	6.500	1.097	1.167	1.213	3.172	1.033	0.409	156	716	15	65	2.700	13	2	34	31	-50
2	12	15	"PFN0107"	"N129_48"	8330	24660	90	128	129	29	102	104	26	50	13	0	151	156	25	114	117	19	80	46	0	0.703	0.643	0.965	0.675	3.010	1.577	0.074	52	317	63	69	-0.509	26	37	27	42	0
2	13	15	"PFN0109"	"N129_6"	8490	24670	150	122	121	34	102	106	26	40	14	0	121	128	29	116	119	22	28	10	0	4.000	1.583	1.436	1.554	4.324	4.551	0.020	156	524	25	31	2.000	20	5	19	12	-50
2	14	15	"PFN0112"	"N130_1"	8680	24640	150	108	111	29	102	105	28	23	5	0	113	120	26	115	117	21	17	8	0	-3.000	1.800	1.371	1.297	3.496	3.809	0.020	156	600	4	14	Error	6	-2	9	5	-50
2	15	15	"PFN0114"	"N130_17"	8900	24640	130	121	123	32	98	101	25	47	20	0	183	189	44	113	114	18	97	90	0	0.329	0.329	0.482	0.409	3.061	0.294	0.060	120	559	93	101	-1.606	23	70	25	76	0
2	16	15	"PFN0116"	"N130_19"	9080	24640	120	423	424	107	102	104	29	99	98	0	556	530	134	112	124	233	90	47	0	0.723	0.770	0.782	0.782	1.528	0.762	0.847	120	514	765	740	-0.468	321	444	322	418	0
2	17	15	"PFN0134"	"N130_43"	9270	24630	130	13240	12537	2234	105	107	31	100	100	0	16942	16183	3157	113	128	235	100	100	0	0.780	0.774	0.770	0.782	1.273	0.747	0.937	120	537	29964	28502	-0.358	13135	16829	12432	16070	0
2	18	15	"PFN0137"	"N130_46"	9460	24640	150	507	510	129	103	106	27	100	100	0	1274	1252	352	113	118	56	99	99	0	0.348	0.357	0.357	0.366	1.572	0.333	0.859	156	614	1565	1546	-1.523	404	1161	407	1139	0
2	19	15	"PFN0139"	"N130_5"	9650	24640	130	1448	1394	363	103	106	37	100	100	0	2318	2268	568	111	113	19	100	100	0	0.609	0.599	0.621	0.592	1.392	0.580	0.869	120	538	3552	3448	-0.714	1345	2207	1291	2157	0
2	20	15	"PFN0141"	"N130_52"	9840	24640	130	2518	2519	590	102	104	36	100	100	0	2945	2901	662	110	113	19	100	100	0	0.852	0.866	0.877	0.867	1.262	0.856	0.898	120	544	5251	5208	-0.231	2416	2835	2417	2791	0
2	21	15	"PFN0145"	"N130_61"	10030	24640	120	694	685	188	101	102	24	100	99	0	1461	1441	300	110	112	16	100	100	0	0.439	0.439	0.438	0.419	1.522	0.431	0.863	120	522	1944	1915	-1.188	593	1351	584	1331	0
2	22	15	"PFN0147"	"N131_12"	10210	24630	100	131	127	26	101	104	26	53	20	0	139	140	24	111	112	17	67	36	0	1.071	0.897	1.071	1.165	3.705	3.263	0.035	80	451	58	55	0.100	30	28	26	29	0
2	1	16	"PFN0168"	"N132_106"	6240	24850	130	131	136	38	100	102	25	54	26	0	186	185	36	109	110	17	95	88	0	0.403	0.474	0.552	0.495	2.885	0.555	0.137	120	570	108	112	-1.313	31	77	36	76	0
2	2	16	"PFN0170"	"N132_108"	6430	24850	140	186	195	60	104	106	26	89	73	0	302	305	71	112	114	20	100	98	0	0.432	0.472	0.426	0.410	2.111	0.484	0.511	156	562	272	284	-1.212	82	190	91	193	0
2	3	16	"PFN0172"	"N132_11"	6610	24840	130	505	573	267	101	104	26	100	100	0	706	719	212	109	111	20	100	100	0	0.677	0.774	0.714	0.713	1.493	0.823	0.818	120	533	1001	1082	-0.563	404	597	472	610	0
2	4	16	"PFN0175"	"N132_116"	6810	24840	130	574	574	142	98	100	25	100	100	0	893	893	199	106	109	20	100	100	0	0.605	0.605	0.581	0.598	1.451	0.584	0.837	120	506	1263	1263	-0.725	476	787	476	787	0
2	5	16	"PFN0177"	"N132_119"	7000	24840	140	226	228	59	99	100	25	97	91	0	445	429	98	108	110	20	99	99	0	0.377	0.402	0.396	0.381	1.964	0.372	0.641	156	508	464	450	-1.408	127	337	129	321	0
2	6	16	"PFN0180"	"N132_125"	7190	24840	140	1840	1860	503	100	102	26	100	100	0	661	661	168	108	111	18	100	100	0	3.146	3.183	3.181	3.198	1.306	3.224	0.906	156	540	2293	2313	1.654	1740	553	1760	553	0
2	7	16	"PFN0582"	"N145_33"	7370	24850	130	399	399	104	100	103	25	100	99	0	1244	1274	282	110	112	17	100	100	0	0.264	0.257	0.260	0.246	1.391	0.248	0.845	120	449	1433	1463	-1.923	299	1134	299	1164	0
2	8	16	"PFN0584"	"N145_38"	7540	24840	150	105	109	27	101	103	26	25	7	0	115	119	23	112	113	18	26	10	0	1.333	1.143	1.725	1.446	4.336	0.091	0.003	156	506	7	15	0.415	4	3	8	7	-50
2	9	16	"PFN0589"	"N145_44"	7730	24840	150	109	111	33	101	102	26	24	8	0	114	119	21	111	112	17	30	8	0	2.667	1.250	1.188	1.390	4.210	9.222	0.010	156	501	11	18	1.415	8	3	10	8	-50
2	10	16	"PFN0592"	"N145_50"	7920	24840	150	108	115	38	101	104	32	19	7	0	112	119	33	110	112	17	25	12	0	3.500	1.556	1.273	1.208	3.569	3.470	0.040	156	567	9	23	1.807	7	2	14	9	-50
2	11	16	"PFN0598"	"N145_61"	8140	24830	120	146	148	39	101	106	36	57	23	0	149	149	28	111	113	17	72	53	0	1.184	1.237	1.592	1.537	3.225	3.739	0.066	120	493	83	85	0.244	45	38	47	38	0
2	12	16	"PFN0600"	"N145_9"	8320	24830	130	734	749	182	102	105	31	100	100	0	314	313	67	112	114	17	99	99	0	3.129	3.219	3.254	3.270	1.375	3.295	0.846	120	450	834	848	1.646	632	202	647	201	0
2	13	16	"PFN0620"	"N148_2"	8490	24830	150	119	123	34	105	108	29	26	12	0	127	129	28	115	118	18	34	17	0	1.167	1.286	0.917	1.018	3.557	14.921	0.002	156	447	26	32	0.222	14	12	18	14	-50
2	14	16	"PFN0622"	"N148_6"	8680	24830	150	107	109	28	101	105	29	19	5	0	116	119	23	117	118	20	16	9	0	-6.000	4.000	1.200	1.160	3.402	9.790	0.007	156	574	5	10	Error	6	-1	8	2	-50
2	15	16	"PFN0628"	"N149_12"	8900	24840	130	1869	1800	569	99	102	25	100	100	0	2462	2468	652	117	118	19	100	100	0	0.755	0.724	0.750	0.700	1.514	0.743	0.903	120	565	4115	4052	-0.406	1770	2345	1701	2351	0
2	16	16	"PFN0632"	"N149_18"	9090	24840	130	248	253	86	104	104	25	93	86	0	633	624	155	115	116	17	100	100	0	0.278	0.293	0.291	0.279	1.707	0.299	0.666	120	509	662	658	-1.847	144	518	149	509	0
2	17	16	"PFN0634"	"N149_2"	9270	24830	130	331	330	91	106	108	30	97	95	0	238	237	55	114	128	228	3	0	0	1.815	1.821	1.859	1.849	1.946	0.182	0.078	120	567	349	347	0.860	225	124	224	123	0
2	18	16	"PFN0637"	"N149_30"	9470	24830	130	962	930	311	103	105	26	100	99	0	1573	1496	481	114	116	19	100	100	0	0.589	0.598	0.611	0.593	1.546	0.576	0.853	120	538	2318	2209	-0.764	859	1459	827	1382	0
2	19	16	"PFN0655"	"N150_39"	9660	24830	130	1318	1354	481	101	103	36	100	100	0	586	625	259	111	113	19	100	99	0	2.562	2.438	2.601	2.534	1.490	2.405	0.868	120	526	1692	1767	1.357	1217	475	1253	514	0
2	20	16	"PFN0658"	"N150_49"	9850	24830	130	156	159	37	101	104	37	67	27	0	203	201	36	109	111	18	98	93	0	0.585	0.630	0.676	0.647	2.316	1.042	0.244	120	526	149	150	-0.773	55	94	58	92	0
2	21	16	"PFN0660"	"N150_51"	10030	24830	130	213	218	66	102	104	27	92	81	0	360	354	75	112	113	15	99	99	0	0.448	0.479	0.456	0.422	1.881	0.473	0.572	120	530	359	358	-1.160	111	248	116	242	0
2	22	16	"PFN0662"	"N150_53"	10220	24830	130	249	241	61	99	101	25	96	93	0	753	748	164	111	112	17	100	100	0	0.234	0.223	0.225	0.204	1.655	0.212	0.731	120	661	792	779	-2.098	150	642	142	637	0
2	1	17	"PFN0664"	"N150_57"	6240	25040	140	231	237	103	101	104	27	97	87	0	523	527	111	111	113	18	100	100	0	0.316	0.327	0.285	0.287	1.871	0.321	0.474	156	690	542	552	-1.664	130	412	136	416	0
2	2	17	"PFN0666"	"N150_6"	6430	25030	130	279	280	64	104	107	28	100	98	0	290	288	48	112	114	17	100	100	0	0.983	1.000	1.046	0.970	1.625	1.029	0.652	120	465	353	352	-0.025	175	178	176	176	0
2	3	17	"PFN0680"	"N150_8"	6620	25040	140	721	711	218	99	104	32	100	98	0	666	652	187	110	119	105	97	95	0	1.119	1.129	1.128	1.106	1.566	1.081	0.777	156	556	1178	1154	0.162	622	556	612	542	0
2	4	17	"PFN0682"	"N150_82"	6810	25030	130	605	603	145	95	100	31	100	100	0	930	922	226	109	118	108	100	99	0	0.621	0.625	0.613	0.627	1.416	0.592	0.863	120	522	1331	1321	-0.687	510	821	508	813	0
2	5	17	"PFN0685"	"N150_87"	7000	25030	130	496	489	140	98	99	24	99	98	0	645	624	164	109	111	18	100	100	0	0.743	0.759	0.781	0.761	1.475	0.718	0.818	120	519	934	906	-0.429	398	536	391	515	0
2	6	17	"PFN0688"	"N150_9"	7190	25040	130	512	515	126	98	101	28	100	100	0	259	260	49	110	112	18	100	98	0	2.779	2.780	2.807	2.833	1.519	2.997	0.760	120	522	563	567	1.474	414	149	417	150	0
2	7	17	"PFN0694"	"N151_11"	7380	25030	130	500	515	140	100	103	28	100	99	0	484	481	110	112	114	19	100	99	0	1.075	1.125	1.093	1.111	1.500	1.130	0.820	120	480	772	784	0.105	400	372	415	369	0
2	8	17	"PFN0696"	"N151_18"	7570	25030	140	437	432	139	101	103	26	99	98	0	629	593	177	114	117	19	99	98	0	0.652	0.691	0.684	0.690	1.691	0.683	0.819	156	440	851	810	-0.616	336	515	331	479	0
2	9	17	"PFN0876"	"N168_6"	7750	25030	130	424	424	106	101	104	28	100	100	0	714	732	148	114	117	25	100	100	0	0.538	0.523	0.523	0.507	1.370	0.500	0.828	120	413	923	941	-0.893	323	600	323	618	0
2	10	17	"PFN0874"	"N168_34"	7950	25030	140	630	619	143	103	107	32	100	99	0	904	873	186	114	117	25	100	100	0	0.667	0.680	0.687	0.671	1.366	0.671	0.886	156	525	1317	1275	-0.584	527	790	516	759	0
2	11	17	"PFN0894"	"N173_1"	8140	25030	130	149	150	43	103	107	35	60	27	0	263	265	44	114	117	19	100	100	0	0.309	0.311	0.360	0.316	2.365	0.330	0.135	120	529	195	198	-1.696	46	149	47	151	0
2	12	17	"PFN0907"	"N175_2"	8330	25020	130	3223	3253	812	104	107	31	100	100	0	2159	2108	540	113	114	17	100	100	0	1.524	1.578	1.594	1.589	1.189	1.542	0.929	120	523	5165	5144	0.608	3119	2046	3149	1995	0
2	13	17	"PFN0906"	"N175_16"	8520	25030	130	226	226	56	103	105	28	94	90	0	298	302	69	113	115	16	99	99	0	0.665	0.651	0.647	0.624	1.791	0.637	0.631	120	498	308	312	-0.589	123	185	123	189	0
2	14	17	"PFN0918"	"N177_6"	8710	25020	130	379	379	84	102	105	30	100	100	0	937	936	180	116	118	20	100	100	0	0.337	0.338	0.338	0.331	1.363	0.324	0.809	120	547	1098	1097	-1.567	277	821	277	820	0
2	15	17	"PFL0005"	"L1_103"	8900	25020	130	168	177	47	102	105	27	85	61	0	254	255	46	118	120	30	100	98	0	0.485	0.547	0.518	0.499	1.975	0.482	0.388	120	509	202	212	-1.043	66	136	75	137	0
2	16	17	"PFL0159"	"L2_30"	9090	25020	140	4908	4618	1408	106	108	28	100	100	0	3043	2852	980	116	118	29	100	99	0	1.641	1.649	1.666	1.777	1.557	1.634	0.941	156	543	7729	7248	0.714	4802	2927	4512	2736	0
2	17	17	"PFL0171"	"L2_55"	9280	25030	130	730	715	197	107	109	29	100	100	0	2188	2163	527	116	118	21	100	100	0	0.301	0.297	0.305	0.289	1.393	0.293	0.897	120	505	2695	2655	-1.734	623	2072	608	2047	0
2	18	17	"PFL0176"	"L2_62"	9460	25020	130	937	955	217	104	107	27	100	100	0	1901	1914	387	116	118	20	100	100	0	0.467	0.473	0.464	0.468	1.292	0.456	0.914	120	529	2618	2649	-1.100	833	1785	851	1798	0
2	19	17	"PFL0064"	"L2_109"	9660	25020	140	246	252	72	100	102	24	94	93	0	309	304	79	111	113	16	98	96	0	0.737	0.788	0.799	0.759	1.919	0.801	0.696	156	595	344	345	-0.440	146	198	152	193	0
2	20	17	"PFL0066"	"L2_114"	9850	25020	130	165	170	38	101	102	25	88	68	0	441	442	71	110	112	15	100	100	0	0.193	0.208	0.205	0.193	1.819	0.203	0.475	120	507	395	401	-2.371	64	331	69	332	0
2	21	17	"PFL0140"	"L2_247"	10040	25020	130	327	334	79	103	106	29	99	99	0	323	331	63	112	114	15	100	100	0	1.062	1.055	1.047	1.022	1.545	1.175	0.744	120	499	435	450	0.086	224	211	231	219	0
2	22	17	"PFL0150"	"L2_270"	10230	25020	140	759	748	222	100	103	27	100	100	0	840	843	257	112	113	16	100	100	0	0.905	0.886	0.895	0.889	1.356	0.871	0.889	156	691	1387	1379	-0.144	659	728	648	731	0
2	1	18	"PFN0982"	"N244_3"	6210	25230	150	112	116	42	97	100	28	31	9	0	124	127	31	106	109	19	46	21	0	0.833	0.905	1.000	1.037	3.228	2.841	0.076	156	878	33	40	-0.263	15	18	19	21	-50
2	2	18	"PFJ0260"	"J246_2"	6440	25220	130	2124	2061	342	99	103	27	100	100	0	2738	2601	427	108	111	19	100	100	0	0.770	0.787	0.789	0.786	1.206	0.766	0.922	120	589	4655	4455	-0.377	2025	2630	1962	2493	0
2	3	18	"PFJ0281"	"J269_1"	6630	25230	130	220	219	51	97	103	33	95	87	0	271	270	57	108	118	113	86	12	0	0.755	0.753	0.775	0.734	1.868	0.340	0.369	120	475	286	284	-0.406	123	163	122	162	0
2	4	18	"PFJ0305"	"J27_3"	6820	25230	140	460	449	140	99	120	101	94	87	0	347	351	85	110	150	199	67	5	0	1.523	1.452	1.518	1.433	1.763	1.402	0.690	156	487	598	591	0.607	361	237	350	241	0
2	5	18	"PFJ0475"	"J53_46"	7000	25230	140	584	573	120	99	117	95	99	98	0	883	874	174	112	141	160	100	98	0	0.629	0.622	0.615	0.614	1.374	0.600	0.868	156	529	1256	1236	-0.669	485	771	474	762	0
2	6	18	"PFJ0505"	"J583_7"	7190	25220	120	170	168	37	98	101	26	84	66	0	148	158	57	112	114	20	66	45	0	2.000	1.522	1.683	1.940	3.706	1.338	0.091	120	481	108	116	1.000	72	36	70	46	0
2	7	18	"PFJ0549"	"J697_3"	7380	25220	130	326	318	86	101	103	26	99	97	0	207	209	36	114	116	21	99	95	0	2.419	2.284	2.240	2.226	1.858	2.662	0.572	120	537	318	312	1.275	225	93	217	95	0
2	8	18	"PFJ0586"	"J753_2"	7570	25220	150	137	145	37	102	104	27	62	32	0	199	200	39	113	115	18	96	93	0	0.407	0.494	0.557	0.458	2.671	0.550	0.199	156	516	121	130	-1.297	35	86	43	87	0
2	9	18	"PFJ0594"	"J82_7"	7760	25210	140	3025	2865	879	103	106	28	100	100	0	1139	1041	353	112	116	24	98	96	0	2.845	2.973	2.976	3.182	1.635	2.968	0.907	156	430	3949	3691	1.509	2922	1027	2762	929	0
2	10	18	"PFK0025"	"Km2326_6"	7930	25220	150	126	131	36	103	106	28	43	19	0	138	142	29	114	118	25	44	20	0	0.958	1.000	1.043	0.912	3.622	1.718	0.034	156	507	47	56	-0.061	23	24	28	28	-50
2	11	18	"PFJ0390"	"J40_6"	8140	25210	130	620	607	117	102	105	27	100	100	0	290	292	57	115	117	20	100	99	0	2.960	2.853	2.901	2.949	1.552	2.991	0.755	120	550	693	682	1.566	518	175	505	177	0
2	12	18	"PFJ0410"	"J43_3"	8330	25220	130	1600	1530	392	101	103	27	100	100	0	1416	1344	318	113	114	17	100	100	0	1.150	1.161	1.166	1.154	1.349	1.174	0.919	120	490	2802	2660	0.202	1499	1303	1429	1231	0
2	13	18	"PFJ0426"	"J461_4"	8500	25210	150	107	106	24	101	102	24	19	5	0	109	109	19	112	113	17	12	3	0	-2.000	-1.667	1.174	1.219	3.307	0.067	0.003	156	609	3	2	Error	6	-3	5	-3	-50
2	14	18	"PFJ0465"	"J53_31"	8720	25220	120	143	150	43	99	102	31	65	32	0	151	153	26	112	116	24	69	37	0	1.128	1.244	1.136	1.180	2.731	2.162	0.092	120	505	83	92	0.174	44	39	51	41	0
2	15	18	"PFJ0557"	"J6_2"	8900	25210	130	274	272	71	100	103	28	97	95	0	343	338	65	114	118	33	99	98	0	0.760	0.768	0.791	0.742	1.959	0.728	0.644	120	512	403	396	-0.396	174	229	172	224	0
2	16	18	"PFK0041"	"Km302_3"	9090	25220	120	148	158	45	102	105	26	74	46	0	162	167	28	112	113	16	96	80	0	0.920	1.018	1.050	0.918	2.704	1.676	0.301	120	498	96	111	-0.120	46	50	56	55	0
2	17	18	"PFK0298"	"Kn2549_3"	9280	25210	130	736	741	149	104	106	28	100	100	0	1220	1189	242	115	116	18	100	100	0	0.572	0.593	0.599	0.594	1.337	0.574	0.856	120	508	1737	1711	-0.806	632	1105	637	1074	0
2	18	18	"PFK0338"	"Kn3092_1"	9460	25210	120	156	171	91	104	107	28	69	46	0	191	194	42	115	117	18	93	85	0	0.684	0.848	0.790	0.718	2.985	2.223	0.158	120	493	128	146	-0.547	52	76	67	79	0
2	19	18	"PFK0404"	"Kn427_6"	9660	25220	130	500	490	136	104	106	27	100	100	0	484	485	101	114	117	18	100	100	0	1.070	1.040	1.012	1.006	1.479	1.087	0.826	120	554	766	757	0.098	396	370	386	371	0
2	20	18	"PFK0425"	"Kn5026_1"	9850	25210	130	153	161	41	101	102	25	76	50	0	175	176	36	112	114	15	91	80	0	0.825	0.938	0.961	0.889	3.024	1.253	0.195	120	471	115	124	-0.277	52	63	60	64	0
2	21	18	"PFK0442"	"Kn5244_3"	10020	25210	150	102	107	31	100	102	24	21	10	0	113	116	21	111	113	16	21	9	0	1.000	1.400	1.353	1.477	3.775	20.682	0.001	156	563	4	12	0.000	2	2	7	5	-50
2	22	18	"PFK0457"	"Kn5587_2"	10220	25200	130	8171	7830	1659	100	103	25	100	100	0	2757	2664	605	110	115	48	100	100	0	3.049	3.027	3.036	3.077	1.409	2.974	0.923	120	614	10718	10284	1.608	8071	2647	7730	2554	0
2	1	19	"PFK0782"	"Ks2242_1"	6240	25420	130	872	868	172	98	114	121	100	100	0	1069	1075	171	108	118	76	100	100	0	0.805	0.796	0.779	0.788	1.238	0.808	0.851	120	646	1735	1737	-0.312	774	961	770	967	0
2	2	19	"PFK0818"	"Ks2565_1"	6440	25420	130	583	596	146	97	100	25	99	99	0	623	620	134	108	111	19	100	100	0	0.944	0.975	0.970	0.955	1.370	0.995	0.872	120	553	1001	1011	-0.084	486	515	499	512	0
2	3	19	"PFK0876"	"Ks2_11"	6630	25420	130	311	321	95	98	101	27	97	95	0	1038	1016	273	107	110	17	100	100	0	0.229	0.245	0.241	0.233	1.508	0.234	0.782	120	421	1144	1132	-2.128	213	931	223	909	0
2	4	19	"PFK1002"	"Ks48_16"	6790	25410	150	112	117	43	103	123	101	1	1	0	124	128	27	114	146	170	0	0	0	0.900	1.000	1.393	1.541	3.827	2.963	0.148	156	468	19	28	-0.152	9	10	14	14	-50
2	5	19	"PFK1139"	"Ks667_1"	7010	25410	130	811	793	178	106	123	99	100	98	0	1123	1070	247	119	150	166	100	98	0	0.702	0.722	0.759	0.726	1.309	0.679	0.863	120	485	1709	1638	-0.510	705	1004	687	951	0
2	6	19	"PFK1174"	"Ks75_10"	7200	25420	120	2405	2252	659	103	104	25	100	100	0	10210	9893	1828	118	121	22	100	100	0	0.228	0.220	0.228	0.209	1.387	0.223	0.913	120	444	12394	11924	-2.132	2302	10092	2149	9775	0
2	7	19	"PFK0629"	"Ks1228_7"	7380	25420	120	147	153	42	102	104	25	69	44	0	207	206	40	115	117	20	97	90	0	0.489	0.560	0.517	0.515	2.680	0.652	0.262	120	464	137	142	-1.032	45	92	51	91	0
2	8	19	"PFK1093"	"Ks586_7"	7570	25410	130	1608	1620	356	104	106	25	100	100	0	949	937	218	114	115	18	100	100	0	1.801	1.842	1.842	1.854	1.322	1.840	0.892	120	473	2339	2339	0.849	1504	835	1516	823	0
2	9	19	"pla_LSU"	"PLSU"	7760	25410	140	628	659	323	104	104	26	100	100	0	416	406	119	113	116	18	98	96	0	1.729	1.894	1.866	1.916	1.710	2.316	0.713	156	444	827	848	0.790	524	303	555	293	0
2	10	19	"pla_ORF129"	"PORF129"	7960	25410	140	1060	986	300	100	102	25	100	100	0	850	807	211	115	118	19	99	99	0	1.306	1.280	1.268	1.270	1.526	1.317	0.883	156	491	1695	1578	0.385	960	735	886	692	0
2	11	19	"pla_ORF79"	"PORF79"	8150	25410	130	313	308	80	99	103	29	99	96	0	351	344	64	116	117	18	100	100	0	0.911	0.917	0.943	0.874	1.625	0.940	0.689	120	511	449	437	-0.135	214	235	209	228	0
2	12	19	"pla_rpl14"	"Prpl14"	8330	25400	130	1097	1100	304	99	104	29	100	100	0	798	788	213	114	118	24	100	99	0	1.459	1.485	1.510	1.520	1.474	1.428	0.837	120	515	1682	1675	0.545	998	684	1001	674	0
2	13	19	"PFBL B0020"	"oPFBLOB0020"	8520	25410	130	786	787	189	100	101	24	100	100	0	980	994	217	113	117	24	100	100	0	0.791	0.780	0.801	0.772	1.381	0.756	0.853	120	547	1553	1568	-0.338	686	867	687	881	0
2	14	19	"PFD66970"	"oPFD66970"	8720	25410	130	220	220	53	100	103	31	95	87	0	392	400	96	114	118	26	100	99	0	0.432	0.420	0.421	0.397	1.719	0.384	0.549	120	458	398	406	-1.212	120	278	120	286	0
2	15	19	"PFC0765"	"oPFC0765"	8880	25400	150	127	127	34	101	106	32	40	11	0	125	126	23	115	118	24	28	5	0	2.600	2.364	1.485	1.498	3.606	2.383	0.046	156	505	36	37	1.379	26	10	26	11	-50
2	16	19	"PFN0250"	"oPFN0250"	9090	25410	130	204	212	58	101	104	25	95	86	0	356	360	62	113	114	17	100	100	0	0.424	0.449	0.413	0.397	1.892	0.438	0.549	120	470	346	358	-1.238	103	243	111	247	0
2	17	19	"PFL0017"	"oPFL0017"	9290	25410	140	1466	1503	596	100	104	25	99	98	0	1673	1712	593	113	115	19	100	100	0	0.876	0.877	0.933	0.816	1.695	0.894	0.867	156	497	2926	3002	-0.192	1366	1560	1403	1599	0
2	18	19	"PFI17637"	"oPFI17637"	9480	25410	140	341	342	107	106	109	34	92	92	0	640	646	167	119	122	22	100	99	0	0.451	0.448	0.457	0.430	1.636	0.449	0.768	156	493	756	763	-1.149	235	521	236	527	0
2	19	19	"PFM60472"	"oPFM60472"	9670	25400	90	134	137	39	110	112	37	38	15	0	189	196	45	122	126	25	82	69	0	0.358	0.365	0.594	0.492	3.185	0.383	0.055	52	272	91	101	-1.481	24	67	27	74	0
2	20	19	"PFL0020"	"oPFL0020"	9830	25400	150	112	112	24	105	107	27	19	1	0	136	140	31	114	118	20	52	23	0	0.318	0.269	0.697	0.838	4.054	0.901	0.002	156	510	29	33	-1.652	7	22	7	26	-50
2	21	19	"PFI17639"	"oPFI17639"	10040	25400	130	161	162	44	100	102	24	80	63	0	177	179	33	114	115	16	96	83	0	0.968	0.954	0.975	0.954	2.666	1.244	0.209	120	463	124	127	-0.047	61	63	62	65	0
2	22	19	"PFN0252"	"oPFN0252"	10230	25400	130	1009	997	222	100	102	25	100	100	0	3164	3233	737	111	116	47	100	100	0	0.298	0.287	0.284	0.287	1.257	0.278	0.893	120	630	3962	4019	-1.748	909	3053	897	3122	0
2	1	20	"PFBL B0027"	"oPFBLOB0027"	6240	25610	120	136	137	35	96	115	133	0	0	0	195	193	40	113	125	86	44	1	0	0.488	0.512	0.581	0.557	2.560	0.899	0.661	120	528	122	121	-1.036	40	82	41	80	0
2	2	20	"PFC0768"	"oPFC0768"	6440	25610	130	158	170	95	98	101	25	81	60	0	262	268	46	110	112	18	100	100	0	0.395	0.456	0.381	0.372	2.300	0.649	0.189	120	429	212	230	-1.341	60	152	72	158	0
2	3	20	"PFBL B0032"	"oPFBLOB0032"	6610	25600	150	108	112	29	100	104	29	26	5	0	128	135	37	109	111	17	51	25	0	0.421	0.462	1.000	0.889	3.602	1.578	0.048	156	427	27	38	-1.248	8	19	12	26	-50
2	4	20	"PFBL B0033"	"oPFBLOB0033"	6800	25610	150	107	111	28	105	109	32	17	1	0	126	135	36	115	116	19	39	21	0	0.182	0.300	0.724	0.875	4.890	1.070	0.025	156	423	13	26	-2.459	2	11	6	20	-50
2	5	20	"PFB0684"	"oPFB0684"	6980	25600	150	106	110	28	105	108	29	15	4	0	122	130	29	118	120	21	29	10	0	0.250	0.417	1.231	1.244	5.087	2.796	0.018	156	466	5	17	-2.000	1	4	5	12	-50
2	6	20	"PFF72417"	"oPFF72417"	7170	25600	150	112	115	29	103	105	26	30	6	0	137	146	41	117	120	20	49	27	0	0.450	0.414	0.644	0.770	4.181	0.498	0.012	156	450	29	41	-1.152	9	20	12	29	-50
2	7	20	"PFG0010"	"oPFG0010"	7360	25600	150	104	107	30	99	102	23	25	8	0	133	138	32	116	117	18	47	28	0	0.294	0.364	1.000	0.961	4.311	2.547	0.001	156	488	22	30	-1.766	5	17	8	22	-50
2	8	20	"PFBL B0035"	"oPFBLOB0035"	7580	25600	140	849	786	201	102	103	25	100	100	0	703	656	174	117	118	18	98	98	0	1.275	1.269	1.281	1.304	1.504	1.271	0.900	156	431	1333	1223	0.350	747	586	684	539	0
2	9	20	"PFBL B0038"	"oPFBLOB0038"	7740	25600	150	102	107	28	100	102	25	23	8	0	124	130	30	118	119	19	27	17	0	0.333	0.583	1.326	1.185	4.620	5.956	0.001	156	363	8	19	-1.585	2	6	7	12	-50
2	10	20	"PFG0012"	"oPFG0012"	7930	25600	150	104	114	42	98	100	24	28	15	0	140	146	30	119	123	58	16	1	0	0.286	0.593	1.048	1.011	3.619	1.955	0.051	156	412	27	43	-1.807	6	21	16	27	-50
2	11	20	"PFD66974"	"oPFD66974"	8120	25600	150	113	117	30	99	102	26	34	13	0	151	156	36	120	123	20	64	39	0	0.452	0.500	0.733	0.793	3.418	0.736	0.036	156	534	45	54	-1.147	14	31	18	36	-50
2	12	20	"PFL0029"	"oPFL0029"	8340	25610	140	257	258	85	100	103	27	93	87	0	447	447	109	120	124	25	99	99	0	0.480	0.483	0.467	0.429	1.953	0.492	0.694	156	568	484	485	-1.059	157	327	158	327	0
2	13	20	"PFD66975"	"oPFD66975"	8520	25600	130	399	395	81	101	104	26	100	100	0	1180	1200	224	118	120	18	100	100	0	0.281	0.272	0.264	0.266	1.364	0.252	0.820	120	364	1360	1376	-1.833	298	1062	294	1082	0
2	14	20	"PFM60473"	"oPFM60473"	8670	25620	150	111	113	26	103	109	37	15	0	0	134	140	26	122	125	28	29	8	0	0.667	0.556	1.000	1.048	4.021	1.750	0.092	156	454	20	28	-0.585	8	12	10	18	-50
2	15	20	"PFM60503"	"oPFM60503"	8860	25570	120	229	229	51	107	110	29	97	90	0	531	537	107	119	123	21	100	100	0	0.296	0.292	0.293	0.277	1.701	0.274	0.637	120	397	534	540	-1.756	122	412	122	418	0
2	16	20	"PFL0061"	"oPFL0061"	9050	25570	120	273	270	68	104	106	26	99	95	0	672	655	167	114	116	18	100	100	0	0.303	0.307	0.301	0.290	1.718	0.291	0.740	120	452	727	707	-1.723	169	558	166	541	0
2	17	20	"PFG0034"	"oPFG0034"	9240	25570	130	595	591	147	101	103	25	100	100	0	1328	1346	367	112	115	18	100	100	0	0.406	0.397	0.399	0.398	1.475	0.379	0.857	120	468	1710	1724	-1.300	494	1216	490	1234	0
2	18	20	"PFF72455"	"oPFF72455"	9450	25590	150	108	109	27	102	106	34	16	1	0	126	126	21	116	119	22	23	6	0	0.600	0.700	1.400	1.239	4.002	15.946	0.001	156	435	16	17	-0.737	6	10	7	10	-50
2	19	20	"PFM60505"	"oPFM60505"	9620	25560	120	178	178	41	107	110	34	79	51	0	229	229	44	117	123	25	100	90	0	0.634	0.634	0.636	0.626	2.006	0.726	0.298	120	382	183	183	-0.658	71	112	71	112	0
2	20	20	"PFL0063"	"oPFL0063"	9810	25560	130	185	187	52	105	107	25	84	74	0	266	269	54	114	116	20	100	100	0	0.526	0.529	0.526	0.450	2.378	0.520	0.460	120	461	232	237	-0.926	80	152	82	155	0
2	21	20	"PFJ12800"	"oPFJ12800"	10000	25560	130	237	237	50	102	105	26	98	94	0	272	268	50	114	115	18	100	100	0	0.854	0.877	0.829	0.851	1.771	0.897	0.612	120	439	293	289	-0.227	135	158	135	154	0
2	22	20	"PFF72460"	"oPFF72460"	10190	25570	130	265	265	65	99	103	27	99	95	0	339	340	74	113	114	19	100	100	0	0.735	0.731	0.712	0.703	1.624	0.730	0.680	120	539	392	393	-0.445	166	226	166	227	0
2	1	21	"PFK12904"	"oPFK12904"	6190	25780	130	456	456	111	96	98	25	100	100	0	951	937	192	112	116	27	100	100	0	0.429	0.436	0.441	0.429	1.453	0.425	0.829	120	570	1199	1185	-1.221	360	839	360	825	0
2	2	21	"PFM60507"	"oPFM60507"	6380	25770	130	779	775	221	101	102	24	100	100	0	841	783	236	112	114	18	100	100	0	0.930	1.004	1.018	1.041	1.528	0.989	0.877	120	480	1407	1345	-0.105	678	729	674	671	0
2	3	21	"PFK12905"	"oPFK12905"	6580	25780	120	394	395	134	101	104	28	97	95	0	450	462	149	110	112	17	99	98	0	0.862	0.835	0.827	0.808	1.886	0.834	0.733	120	428	633	646	-0.215	293	340	294	352	0
2	4	21	"PFF72461"	"oPFF72461"	6770	25770	120	29867	28442	6824	105	107	29	100	100	0	13021	11774	3143	112	114	17	100	100	0	2.306	2.430	2.448	2.480	1.285	2.450	0.942	120	404	42671	39999	1.205	29762	12909	28337	11662	0
2	5	21	"PFN0268"	"oPFN0268"	6960	25770	130	389	387	94	105	107	27	100	100	0	618	604	132	114	117	19	100	100	0	0.563	0.576	0.574	0.564	1.438	0.555	0.812	120	435	788	772	-0.828	284	504	282	490	0
2	6	21	"PFL0071"	"oPFL0071"	7150	25780	130	173	179	48	101	104	26	90	67	0	255	253	58	114	117	18	97	95	0	0.511	0.561	0.538	0.519	2.225	0.550	0.414	120	435	213	217	-0.970	72	141	78	139	0
2	7	21	"PFG0037"	"oPFG0037"	7340	25770	130	222	225	53	101	103	24	97	91	0	233	231	53	115	117	18	95	93	0	1.025	1.069	1.047	1.059	1.978	1.080	0.536	120	442	239	240	0.036	121	118	124	116	0
2	8	21	"PFJ12801"	"oPFJ12801"	7530	25770	130	1170	1163	301	99	102	26	100	100	0	387	393	81	115	116	19	100	100	0	3.938	3.827	4.055	3.804	1.467	4.035	0.837	120	486	1343	1342	1.977	1071	272	1064	278	0
2	9	21	"PFBL B0124"	"oPFBLOB0124"	7730	25770	140	156	160	52	99	103	28	73	50	0	281	293	78	117	120	29	98	94	0	0.348	0.347	0.364	0.315	2.801	0.339	0.286	156	415	221	237	-1.525	57	164	61	176	0
2	10	21	"PFI17675"	"oPFI17675"	7910	25760	130	10660	10345	2713	100	106	33	100	100	0	4982	4776	1229	120	132	108	100	99	0	2.172	2.200	2.195	2.246	1.412	2.143	0.934	120	408	15422	14901	1.119	10560	4862	10245	4656	0
2	11	21	"PFI17677"	"oPFI17677"	8110	25770	130	309	315	94	102	106	34	99	98	0	730	728	131	120	129	96	100	100	0	0.339	0.350	0.345	0.327	1.606	0.333	0.665	120	511	817	821	-1.559	207	610	213	608	0
2	12	21	"PFBL B0128"	"oPFBLOB0128"	8310	25760	80	158	161	44	102	106	28	78	50	0	155	154	27	119	122	22	65	36	0	1.556	1.686	1.605	1.550	3.270	4.258	0.050	52	268	92	94	0.637	56	36	59	35	0
2	13	21	"PFG0038"	"oPFG0038"	8490	25770	120	165	165	43	103	105	24	81	61	0	313	320	63	118	119	18	100	100	0	0.318	0.307	0.318	0.292	2.009	0.297	0.399	120	350	257	264	-1.653	62	195	62	202	0
2	14	21	"PFF72465"	"oPFF72465"	8670	25770	140	1000	971	288	105	110	37	100	99	0	1420	1344	439	123	125	29	98	98	0	0.690	0.709	0.712	0.750	1.586	0.275	0.473	156	428	2192	2087	-0.535	895	1297	866	1221	0
2	15	21	"PFI17678"	"oPFI17678"	8870	25760	130	201	211	48	103	108	36	91	78	0	209	208	38	119	122	27	95	82	0	1.089	1.213	1.239	1.190	2.088	1.346	0.426	120	533	188	197	0.123	98	90	108	89	0
2	16	21	"PFD66997"	"oPFD66997"	9070	25770	130	328	323	77	102	103	26	100	99	0	292	308	115	114	116	18	100	100	0	1.270	1.139	1.317	1.143	1.777	1.069	0.498	120	532	404	415	0.344	226	178	221	194	0
2	17	21	"PFM60539"	"oPFM60539"	9260	25780	150	100	104	26	101	103	24	18	5	0	111	111	19	113	115	17	12	3	0	0.500	-1.500	1.333	1.593	4.174	0.043	0.001	156	560	-3	1	-1.000	-1	-2	3	-2	-50
2	18	21	"PFBL B0176"	"oPFBLOB0176"	9440	25760	130	546	543	119	101	103	25	100	100	0	946	945	226	113	115	18	100	100	0	0.534	0.531	0.518	0.535	1.342	0.503	0.875	120	471	1278	1274	-0.905	445	833	442	832	0
2	19	21	"PFI17723"	"oPFI17723"	9630	25760	140	959	935	302	104	105	25	99	99	0	1165	1117	344	111	114	19	100	100	0	0.811	0.826	0.845	0.796	1.579	0.825	0.889	156	555	1909	1837	-0.302	855	1054	831	1006	0
2	20	21	"PFG0055"	"oPFG0055"	9810	25760	130	685	705	178	103	104	25	100	100	0	1357	1458	335	111	114	17	100	100	0	0.467	0.447	0.442	0.440	1.278	0.427	0.875	120	509	1828	1949	-1.098	582	1246	602	1347	0
2	21	21	"PFF72499"	"oPFF72499"	10010	25760	160	168	168	43	102	102	25	80	66	0	205	209	44	113	114	18	96	92	0	0.717	0.688	0.727	0.677	2.536	0.736	0.385	208	609	158	162	-0.479	66	92	66	96	0
2	22	21	"PFF72501"	"oPFF72501"	10200	25760	140	178	186	60	100	103	28	85	66	0	299	301	71	111	113	20	99	99	0	0.415	0.453	0.422	0.386	2.093	0.467	0.492	156	684	266	276	-1.269	78	188	86	190	0
2	1	22	"PFI17727"	"oPFI17727"	6220	25960	130	167	172	58	95	97	24	87	68	0	287	288	72	107	110	18	99	97	0	0.400	0.425	0.409	0.391	2.464	0.402	0.376	120	718	252	258	-1.322	72	180	77	181	0
2	2	22	"PFF72502"	"oPFF72502"	6410	25970	130	142	148	39	96	98	25	71	45	0	272	275	42	107	109	18	100	100	0	0.279	0.310	0.287	0.268	2.218	0.323	0.316	120	642	211	220	-1.843	46	165	52	168	0
2	3	22	"PFA32037"	"oPFA32037"	6590	25960	130	169	167	42	98	100	25	85	62	0	296	295	60	109	111	18	99	99	0	0.380	0.371	0.382	0.355	2.117	0.339	0.356	120	613	258	255	-1.397	71	187	69	186	0
2	4	22	"PFM60541"	"oPFM60541"	6780	25960	130	194	198	50	99	102	25	95	84	0	400	404	81	110	112	18	100	100	0	0.328	0.337	0.333	0.306	1.750	0.321	0.591	120	660	385	393	-1.610	95	290	99	294	0
2	5	22	"PFL0145"	"oPFL0145"	6980	25960	130	215	225	73	101	102	25	97	88	0	440	434	95	112	114	19	100	98	0	0.348	0.385	0.366	0.352	1.716	0.371	0.581	120	628	442	446	-1.525	114	328	124	322	0
2	6	22	"PFL0147"	"oPFL0147"	7170	25960	140	279	285	87	102	104	27	96	92	0	512	499	150	115	118	22	98	96	0	0.446	0.477	0.465	0.476	1.969	0.472	0.769	156	686	574	567	-1.165	177	397	183	384	0
2	7	22	"PFF72508"	"oPFF72508"	7350	25960	130	428	439	126	102	105	29	98	98	0	298	301	67	112	115	21	99	99	0	1.753	1.783	1.827	1.799	1.786	1.917	0.741	120	644	512	526	0.810	326	186	337	189	0
2	8	22	"PFF72510"	"oPFF72510"	7550	25960	100	118	126	40	100	104	29	40	16	0	129	133	30	114	115	18	47	23	0	1.200	1.368	1.529	1.302	4.241	7.670	0.008	80	465	33	45	0.263	18	15	26	19	0
2	9	22	"PFM60545"	"oPFM60545"	7750	25960	140	133	134	37	99	102	27	62	26	0	159	164	38	115	117	24	72	44	0	0.773	0.714	0.834	0.794	3.066	0.916	0.125	156	725	78	84	-0.372	34	44	35	49	0
2	10	22	"PFM60547"	"oPFM60547"	7930	25960	130	187	196	62	99	104	33	86	63	0	349	354	79	114	123	90	95	82	0	0.374	0.404	0.402	0.358	2.251	0.328	0.481	120	603	323	337	-1.417	88	235	97	240	0
2	11	22	"PFL0150"	"oPFL0150"	8120	25960	140	162	174	50	100	104	30	80	51	0	445	435	113	114	119	54	98	95	0	0.187	0.231	0.231	0.210	2.092	0.219	0.406	156	721	393	395	-2.416	62	331	74	321	0
2	12	22	"PFL0152"	"oPFL0152"	8300	26010	150	134	140	50	101	105	29	52	31	0	144	153	48	114	117	29	50	28	0	1.100	1.000	1.193	1.063	3.179	0.940	0.178	156	892	63	78	0.138	33	30	39	39	-50
2	13	22	"PFL0154"	"oPFL0154"	8490	25950	150	118	124	35	101	106	30	35	13	0	122	124	23	112	117	30	17	4	0	1.700	1.917	1.326	1.165	3.363	2.071	0.029	156	738	27	35	0.766	17	10	23	12	-50
2	14	22	"PFL0156"	"oPFL0156"	8680	25960	130	1538	1541	438	100	102	26	100	100	0	1168	1164	310	115	117	19	100	100	0	1.366	1.374	1.407	1.361	1.316	1.378	0.914	120	604	2491	2490	0.450	1438	1053	1441	1049	0
2	15	22	"PFBL B0186"	"oPFBLOB0186"	8880	25960	140	250	251	73	99	102	28	96	90	0	314	315	80	115	117	20	98	97	0	0.759	0.760	0.737	0.726	1.862	0.760	0.651	156	733	350	352	-0.398	151	199	152	200	0
2	16	22	"PFH0037"	"oPFH0037"	9070	25960	140	682	722	274	100	102	26	99	98	0	621	635	195	115	117	20	100	100	0	1.150	1.196	1.210	1.125	1.625	1.253	0.861	156	664	1088	1142	0.202	582	506	622	520	0
2	17	22	"PFF72513"	"oPFF72513"	9260	25960	140	144	149	39	102	103	24	71	45	0	257	260	53	114	116	19	100	99	0	0.294	0.322	0.371	0.314	2.382	0.313	0.283	156	695	185	193	-1.768	42	143	47	146	0
2	18	22	"PFM60550"	"oPFM60550"	9460	25960	110	143	147	39	101	103	25	67	45	0	138	140	24	113	114	17	65	36	0	1.680	1.704	1.766	1.372	2.689	3.998	0.082	80	507	67	73	0.748	42	25	46	27	0
2	19	22	"EMPTY"	"EMPTY"	9650	25970	150	98	98	24	99	101	25	13	1	0	110	111	18	110	112	16	19	7	0	100000.000	-1.000	1.412	1.392	4.206	0.036	0.001	156	815	-1	0	16.610	-1	0	-1	1	-75
2	20	22	"EMPTY"	"EMPTY"	9840	25970	150	103	106	23	98	99	24	23	5	0	112	111	18	109	111	17	19	5	0	1.667	4.000	1.380	1.223	3.370	11.748	0.004	156	757	8	10	0.737	5	3	8	2	-75
2	21	22	"EMPTY"	"EMPTY"	10030	25970	150	97	97	24	98	99	24	17	1	0	110	111	15	109	111	17	16	2	0	-1.000	-0.500	1.598	1.534	3.946	51.328	0.000	156	729	0	1	Error	-1	1	-1	2	-75
2	22	22	"EMPTY"	"EMPTY"	10220	25970	150	97	97	21	98	101	26	8	1	0	109	111	17	110	112	19	12	2	0	1.000	-1.000	1.167	1.076	3.677	0.074	0.001	156	948	-2	0	0.000	-1	-1	-1	1	-75
3	1	1	"PFE0652"	"E9164_1"	10500	21810	120	257	268	82	103	105	25	98	95	0	456	459	125	106	107	15	100	100	0	0.440	0.467	0.448	0.441	1.616	0.467	0.748	120	569	504	518	-1.184	154	350	165	353	0
3	2	1	"PFE0127"	"E15452_2"	10690	21810	120	508	541	163	101	105	29	100	100	0	1741	1811	600	106	107	16	100	100	0	0.249	0.258	0.250	0.257	1.342	0.241	0.874	120	541	2042	2145	-2.006	407	1635	440	1705	0
3	3	1	"PFE0630"	"E8314_1"	10880	21810	120	676	682	194	101	105	27	100	100	0	1250	1236	370	105	107	15	100	100	0	0.502	0.514	0.520	0.511	1.371	0.497	0.876	120	545	1720	1712	-0.994	575	1145	581	1131	0
3	4	1	"PFE0335"	"E23986_4"	11070	21810	120	13034	12583	3434	104	108	28	100	100	0	7752	7916	2279	106	107	15	100	100	0	1.691	1.598	1.572	1.605	1.287	1.609	0.925	120	527	20576	20289	0.758	12930	7646	12479	7810	0
3	5	1	"PFE0497"	"E3038_1"	11260	21810	140	1449	1491	632	104	108	27	98	98	0	1600	1564	666	108	109	15	100	100	0	0.901	0.953	0.966	0.966	1.881	0.946	0.889	156	707	2837	2843	-0.150	1345	1492	1387	1456	0
3	6	1	"PFE0489"	"E29931_1"	11450	21800	130	542	569	161	103	106	26	100	100	0	939	976	306	108	109	16	100	100	0	0.528	0.537	0.545	0.540	1.457	0.495	0.819	120	606	1270	1334	-0.921	439	831	466	868	0
3	7	1	"PFE0152"	"E16122_8"	11640	21810	120	2817	3106	1127	106	108	27	100	100	0	2001	1989	660	110	111	17	100	100	0	1.434	1.597	1.605	1.588	1.282	1.611	0.898	120	546	4602	4879	0.520	2711	1891	3000	1879	0
3	8	1	"PFE0560"	"E5006_15"	11830	21810	120	441	436	120	103	106	26	100	100	0	607	617	171	110	112	16	100	100	0	0.680	0.657	0.643	0.650	1.479	0.628	0.809	120	532	835	840	-0.556	338	497	333	507	0
3	9	1	"PFE0506"	"E3215_1"	12020	21810	130	1392	1434	462	103	105	26	100	100	0	6143	6086	2073	109	111	17	100	100	0	0.214	0.223	0.219	0.224	1.384	0.211	0.901	120	614	7323	7308	-2.227	1289	6034	1331	5977	0
3	10	1	"PFF0276"	"F18248_2"	12200	21810	120	1171	1136	296	101	103	26	100	100	0	1201	1150	328	111	113	19	100	100	0	0.982	0.996	0.940	1.020	1.450	0.971	0.893	120	546	2160	2074	-0.027	1070	1090	1035	1039	0
3	11	1	"PFF1508"	"F59453_1"	12400	21810	120	859	828	211	103	106	27	100	100	0	918	870	221	109	112	19	100	99	0	0.934	0.953	0.956	0.970	1.457	0.940	0.894	120	546	1565	1486	-0.098	756	809	725	761	0
3	12	1	"PFF1029"	"F4425_1"	12590	21810	130	2621	2545	903	103	107	28	100	100	0	2857	2680	893	108	110	16	100	100	0	0.916	0.949	0.931	0.944	1.384	0.939	0.897	120	630	5267	5014	-0.127	2518	2749	2442	2572	0
3	13	1	"PFF0774"	"F35531_1"	12780	21810	120	693	691	182	104	108	27	100	100	0	1634	1632	484	112	116	22	100	100	0	0.387	0.386	0.372	0.391	1.465	0.356	0.852	120	546	2111	2107	-1.370	589	1522	587	1520	0
3	14	1	"PFF0382"	"F21003_1"	12970	21810	120	210	208	49	108	110	28	93	78	0	280	275	55	115	119	22	100	98	0	0.618	0.625	0.592	0.587	1.948	0.620	0.499	120	548	267	260	-0.694	102	165	100	160	0
3	15	1	"PFF0437"	"F22770_1"	13160	21810	130	2220	2353	790	105	108	26	100	100	0	5697	5994	2191	114	115	18	100	100	0	0.379	0.382	0.367	0.393	1.450	0.359	0.904	120	630	7698	8128	-1.400	2115	5583	2248	5880	0
3	16	1	"PFF0027"	"F10724_1"	13350	21810	130	237	242	60	104	106	25	98	91	0	247	241	51	111	112	15	98	96	0	0.978	1.062	1.024	1.064	2.011	1.124	0.604	120	649	269	268	-0.032	133	136	138	130	0
3	17	1	"PFF0760"	"F35197_2"	13550	21810	120	1912	1924	561	103	105	25	100	100	0	3436	3499	969	112	114	16	100	100	0	0.544	0.538	0.534	0.531	1.359	0.527	0.912	120	543	5133	5208	-0.878	1809	3324	1821	3387	0
3	18	1	"PFF0169"	"F15775_1"	13730	21810	130	348	371	118	103	106	27	100	98	0	436	434	111	112	116	44	100	99	0	0.756	0.832	0.791	0.798	1.631	0.832	0.630	120	618	569	590	-0.403	245	324	268	322	0
3	19	1	"PFF1930"	"F960_5"	13930	21810	120	1119	1185	418	101	105	27	100	100	0	2151	2208	743	111	114	45	100	100	0	0.499	0.517	0.516	0.507	1.389	0.504	0.881	120	559	3058	3181	-1.003	1018	2040	1084	2097	0
3	20	1	"PFF0151"	"F15196_1"	14120	21810	120	770	809	265	99	100	25	100	100	0	2731	2883	874	110	111	15	100	100	0	0.256	0.256	0.251	0.250	1.385	0.245	0.864	120	558	3292	3483	-1.966	671	2621	710	2773	0
3	21	1	"PFF1609"	"F63380_2"	14320	21810	120	123	127	34	97	99	23	55	33	0	148	151	29	110	112	19	71	49	0	0.684	0.732	1.000	0.953	3.066	1.366	0.145	120	542	64	71	-0.547	26	38	30	41	0
3	22	1	"PFF1869"	"F7374_2"	14500	21810	130	313	322	92	102	107	102	93	51	0	203	208	45	110	112	17	97	95	0	2.269	2.245	2.291	2.328	1.912	5.649	0.264	120	699	304	318	1.182	211	93	220	98	0
3	1	2	"PFF1444"	"F5729_1"	10550	22030	150	131	143	78	111	116	34	37	16	0	136	154	75	114	116	21	51	25	0	0.909	0.800	1.328	1.384	4.114	1.296	0.150	156	772	42	72	-0.138	20	22	32	40	-50
3	2	2	"PFF0230"	"F17039_3"	10700	22020	120	352	356	102	105	111	35	100	97	0	356	360	91	110	111	17	100	100	0	1.004	1.004	1.027	0.968	1.556	1.038	0.703	120	468	493	501	0.006	247	246	251	250	0
3	3	2	"PFM0480"	"M38913_8"	10890	22020	120	542	544	113	104	108	31	100	100	0	1289	1299	314	109	111	16	100	100	0	0.371	0.370	0.358	0.370	1.407	0.344	0.849	120	512	1618	1630	-1.430	438	1180	440	1190	0
3	4	2	"PFM0579"	"M446_3"	11080	22020	130	1202	1197	390	106	110	29	99	99	0	1067	1070	260	109	111	16	100	100	0	1.144	1.135	1.153	1.069	1.545	1.179	0.879	120	595	2054	2052	0.194	1096	958	1091	961	0
3	5	2	"PFM0717"	"M5299_3"	11280	22020	130	195	202	62	107	109	27	89	71	0	262	270	64	110	111	16	100	100	0	0.579	0.594	0.559	0.545	2.041	0.687	0.530	120	582	240	255	-0.788	88	152	95	160	0
3	6	2	"PFM0868"	"M724_5"	11470	22020	120	291	294	78	105	106	26	99	98	0	451	467	105	108	111	24	100	100	0	0.542	0.526	0.520	0.499	1.627	0.519	0.729	120	540	529	548	-0.883	186	343	189	359	0
3	7	2	"PFM0875"	"M783_4"	11660	22020	120	526	519	178	106	109	28	99	99	0	1006	1038	277	109	111	24	100	100	0	0.468	0.445	0.436	0.418	1.566	0.441	0.794	120	530	1317	1342	-1.095	420	897	413	929	0
3	8	2	"PFM0093"	"M16622_6"	11850	22010	120	2324	2279	626	103	107	27	100	100	0	1161	1120	405	108	109	15	98	97	0	2.109	2.150	2.117	2.373	1.837	2.107	0.860	120	532	3274	3188	1.077	2221	1053	2176	1012	0
3	9	2	"PFM0612"	"M45542_7"	12040	22020	120	637	637	178	101	104	27	100	100	0	1523	1554	430	108	110	16	100	100	0	0.379	0.371	0.361	0.363	1.482	0.341	0.826	120	528	1951	1982	-1.400	536	1415	536	1446	0
3	10	2	"PFM0634"	"M46791_1"	12230	22020	130	1539	1522	497	104	108	28	100	99	0	2149	2200	570	113	115	19	100	100	0	0.705	0.679	0.719	0.641	1.634	0.691	0.864	120	575	3471	3505	-0.505	1435	2036	1418	2087	0
3	11	2	"PFM0704"	"M52103_1"	12420	22010	130	913	925	280	107	111	27	100	100	0	495	493	119	113	115	20	100	100	0	2.110	2.153	2.236	2.127	1.415	2.236	0.810	120	582	1188	1198	1.077	806	382	818	380	0
3	12	2	"PFM0190"	"M22662_1"	12610	22020	130	151	156	47	107	110	28	65	39	0	156	161	33	108	110	16	86	66	0	0.917	0.925	1.115	0.994	3.006	1.655	0.184	120	581	92	102	-0.126	44	48	49	53	0
3	13	2	"PFM0225"	"M24933_4"	12800	22020	120	715	703	277	104	107	27	99	98	0	1847	2076	640	107	110	18	100	100	0	0.351	0.304	0.310	0.282	1.647	0.303	0.804	120	541	2351	2568	-1.510	611	1740	599	1969	0
3	14	2	"PFM0412"	"M36754_1"	13000	22020	130	1188	1189	463	105	108	28	100	99	0	2063	2245	667	112	114	20	100	100	0	0.555	0.508	0.513	0.460	1.803	0.521	0.842	120	580	3034	3217	-0.849	1083	1951	1084	2133	0
3	15	2	"PFM0630"	"M46462_5"	13180	22020	120	471	469	145	105	108	27	100	99	0	1546	1623	462	112	114	17	100	100	0	0.255	0.241	0.243	0.227	1.537	0.229	0.827	120	512	1800	1875	-1.970	366	1434	364	1511	0
3	16	2	"PFM0465"	"M38247_1"	13370	22020	130	782	785	273	104	106	27	100	100	0	1063	1084	312	111	113	17	100	100	0	0.712	0.700	0.703	0.672	1.490	0.695	0.837	120	573	1630	1654	-0.490	678	952	681	973	0
3	17	2	"PFM0026"	"M11919_1"	13560	22020	130	12242	12098	4011	107	110	30	100	100	0	11320	11617	2975	115	117	22	100	100	0	1.083	1.043	1.027	1.000	1.451	1.091	0.891	120	616	23340	23493	0.115	12135	11205	11991	11502	0
3	18	2	"PFM0819"	"M5894_4"	13750	22010	130	558	562	136	107	110	30	100	100	0	733	719	171	118	121	23	100	100	0	0.733	0.757	0.757	0.763	1.497	0.730	0.797	120	570	1066	1056	-0.447	451	615	455	601	0
3	19	2	"PFM0473"	"M38757_6"	13940	22020	120	218	234	68	103	106	26	95	90	0	371	378	87	112	114	17	100	99	0	0.444	0.492	0.490	0.457	1.827	0.466	0.575	120	489	374	397	-1.171	115	259	131	266	0
3	20	2	"PFM0062"	"M14235_3"	14120	22020	120	1313	1304	415	102	104	26	100	100	0	3678	3864	1077	113	114	17	100	100	0	0.340	0.320	0.313	0.306	1.537	0.308	0.858	120	521	4776	4953	-1.558	1211	3565	1202	3751	0
3	21	2	"PFM0821"	"M59170_2"	14320	22020	120	1017	973	335	100	102	24	99	95	0	3002	3091	784	113	115	19	100	100	0	0.317	0.293	0.298	0.266	1.838	0.290	0.844	120	540	3806	3851	-1.656	917	2889	873	2978	0
3	22	2	"PFN0022"	"N127_5"	14510	22010	120	1337	1314	384	100	107	110	100	100	0	416	408	101	110	112	17	99	99	0	4.042	4.074	4.092	4.164	1.542	4.456	0.786	120	598	1543	1512	2.015	1237	306	1214	298	0
3	1	3	"PFN0013"	"N127_32"	10520	22220	120	558	563	123	124	128	37	100	100	0	439	435	92	122	124	19	99	99	0	1.369	1.403	1.342	1.396	1.403	1.437	0.811	120	556	751	752	0.453	434	317	439	313	0
3	2	3	"PFN0021"	"N127_48"	10720	22220	130	323	343	97	115	122	38	99	98	0	667	683	164	116	119	19	100	100	0	0.377	0.402	0.398	0.379	1.625	0.389	0.720	120	540	759	795	-1.405	208	551	228	567	0
3	3	3	"PFN0027"	"N128_1"	10910	22210	140	164	175	71	117	120	32	62	32	0	190	202	74	116	119	21	90	76	0	0.635	0.674	0.713	0.726	2.635	0.989	0.080	156	589	121	144	-0.655	47	74	58	86	0
3	4	3	"PFN0057"	"N128_56"	11090	22220	130	443	450	110	113	115	29	100	100	0	705	694	168	113	117	19	100	100	0	0.557	0.580	0.576	0.577	1.431	0.550	0.839	120	558	922	918	-0.843	330	592	337	581	0
3	5	3	"PFB0078"	"B297"	11300	22210	130	242	243	63	107	110	27	96	89	0	379	388	82	111	112	16	100	100	0	0.504	0.491	0.502	0.455	1.862	0.470	0.570	120	589	403	413	-0.989	135	268	136	277	0
3	6	3	"PFB0080"	"B3"	11480	22210	120	892	881	203	106	108	27	100	100	0	494	474	120	110	113	24	99	98	0	2.047	2.129	2.100	2.217	1.601	2.162	0.790	120	497	1170	1139	1.033	786	384	775	364	0
3	7	3	"PFB0083"	"B306"	11680	22220	140	299	1566	5158	107	114	75	89	64	0	270	878	2685	109	119	99	85	32	0	1.193	1.897	1.216	1.311	2.295	1.698	0.769	156	618	353	2228	0.254	192	161	1459	769	0
3	8	3	"PFB0085"	"B310"	11870	22210	130	658	697	203	102	111	79	100	100	0	925	928	230	108	117	103	100	99	0	0.681	0.726	0.750	0.715	1.375	0.715	0.834	120	554	1373	1415	-0.555	556	817	595	820	0
3	9	3	"PFB0090"	"B32"	12060	22210	130	205	208	55	102	105	28	95	79	0	206	208	37	108	111	16	100	98	0	1.051	1.060	1.092	0.995	1.856	1.306	0.489	120	541	201	206	0.072	103	98	106	100	0
3	10	3	"PFB0092"	"B322"	12240	22210	120	267	273	69	107	111	28	99	97	0	361	366	95	112	115	17	100	99	0	0.643	0.654	0.663	0.647	1.698	0.609	0.649	120	499	409	420	-0.638	160	249	166	254	0
3	11	3	"PFB0109"	"B366"	12430	22210	120	416	421	108	106	109	26	100	100	0	694	678	142	112	114	17	100	100	0	0.533	0.557	0.533	0.542	1.394	0.544	0.799	120	529	892	881	-0.909	310	582	315	566	0
3	12	3	"PFB0111"	"B370"	12630	22210	130	275	289	89	103	106	26	98	96	0	369	382	101	108	110	16	100	100	0	0.659	0.679	0.671	0.634	1.784	0.677	0.738	120	542	433	460	-0.602	172	261	186	274	0
3	13	3	"PFB0114"	"B374"	12810	22210	130	243	262	115	101	105	28	98	93	0	495	508	137	107	109	18	100	100	0	0.366	0.401	0.361	0.355	1.948	0.392	0.543	120	557	530	562	-1.450	142	388	161	401	0
3	14	3	"PFB0120"	"B388"	13010	22210	120	169	175	44	103	105	27	84	68	0	265	269	61	109	110	15	100	100	0	0.423	0.450	0.441	0.409	2.160	0.441	0.365	120	511	222	232	-1.241	66	156	72	160	0
3	15	3	"PFB0122"	"B391"	13200	22210	130	1050	1060	394	103	106	28	100	98	0	790	793	205	109	111	16	100	100	0	1.391	1.399	1.363	1.303	1.623	1.523	0.837	120	519	1628	1641	0.476	947	681	957	684	0
3	16	3	"PFB0125"	"B397"	13380	22210	120	225	232	69	103	106	27	97	92	0	400	405	87	108	111	17	100	100	0	0.418	0.434	0.401	0.397	1.829	0.429	0.594	120	489	414	426	-1.259	122	292	129	297	0
3	17	3	"PFB0143"	"B440"	13570	22220	110	144	159	62	104	106	27	61	33	0	152	156	50	112	113	18	73	52	0	1.000	1.250	1.167	1.294	2.894	1.529	0.298	80	459	80	99	0.000	40	40	55	44	0
3	18	3	"PFB0145"	"B444"	13770	22200	130	1572	1607	559	106	110	30	100	100	0	521	542	165	114	118	22	99	99	0	3.602	3.507	3.561	3.550	1.420	3.574	0.840	120	570	1873	1929	1.849	1466	407	1501	428	0
3	19	3	"PFB0147"	"B449"	13950	22200	120	1941	2031	715	105	106	25	100	100	0	551	563	186	110	112	17	100	99	0	4.163	4.252	4.266	4.456	1.594	4.393	0.815	120	475	2277	2379	2.058	1836	441	1926	453	0
3	20	3	"PFB0149"	"B453"	14150	22210	130	1329	1322	460	104	105	24	100	100	0	1077	1101	318	112	115	19	100	100	0	1.269	1.232	1.275	1.170	1.671	1.297	0.832	120	557	2190	2207	0.344	1225	965	1218	989	0
3	21	3	"PFB0151"	"B456"	14340	22210	130	3584	3691	1147	105	105	24	100	100	0	1156	1167	345	113	115	18	100	100	0	3.336	3.402	3.530	3.394	1.394	3.628	0.872	120	564	4522	4640	1.738	3479	1043	3586	1054	0
3	22	3	"PFB0153"	"B458"	14540	22200	120	251	257	68	102	103	25	100	96	0	307	319	75	108	109	16	100	100	0	0.749	0.735	0.711	0.708	1.705	0.741	0.603	120	602	348	366	-0.417	149	199	155	211	0
3	1	4	"PFB0170"	"B491"	10540	22410	130	2462	2458	634	108	112	30	100	100	0	1602	1578	468	114	118	32	98	98	0	1.582	1.605	1.593	1.673	1.529	1.587	0.888	120	662	3842	3814	0.662	2354	1488	2350	1464	0
3	2	4	"PFB0172"	"B496"	10730	22410	130	359	376	126	114	120	40	100	98	0	254	272	79	117	123	38	97	90	0	1.788	1.690	1.691	1.732	1.580	1.736	0.575	120	562	382	417	0.839	245	137	262	155	0
3	3	4	"PFB0174"	"B498"	10920	22420	130	435	432	121	115	120	37	99	97	0	321	334	87	116	121	24	100	99	0	1.561	1.454	1.544	1.419	1.774	1.590	0.694	120	586	525	535	0.642	320	205	317	218	0
3	4	4	"PFB0177"	"B50"	11110	22410	130	181	190	58	110	112	28	80	67	0	164	164	29	112	115	19	85	66	0	1.365	1.538	1.778	1.418	3.067	2.493	0.264	120	569	123	132	0.449	71	52	80	52	0
3	5	4	"PFB0179"	"B504"	11300	22420	120	504	500	133	106	108	27	99	99	0	542	539	104	110	112	17	100	100	0	0.921	0.918	0.902	0.874	1.533	0.955	0.824	120	535	830	823	-0.118	398	432	394	429	0
3	6	4	"PFB0181"	"B506"	11490	22410	130	167	168	40	107	108	25	82	59	0	174	180	32	110	112	17	100	90	0	0.938	0.871	0.892	0.853	2.837	1.222	0.213	120	602	124	131	-0.093	60	64	61	70	0
3	7	4	"PFD0024"	"D12635_25"	11690	22410	130	1279	1281	282	107	107	25	100	100	0	875	886	194	110	112	17	100	100	0	1.532	1.513	1.520	1.516	1.322	1.564	0.870	120	560	1937	1950	0.615	1172	765	1174	776	0
3	8	4	"PFD0027"	"D12635_33"	11880	22410	120	245	251	60	101	103	27	100	95	0	305	304	52	110	110	16	100	100	0	0.738	0.773	0.787	0.735	1.644	0.805	0.664	120	499	339	344	-0.437	144	195	150	194	0
3	9	4	"PFD0029"	"D12635_37"	12060	22410	120	1874	1905	478	104	107	28	100	100	0	701	702	189	112	114	16	100	100	0	3.005	3.053	3.107	3.056	1.385	3.125	0.876	120	498	2359	2391	1.587	1770	589	1801	590	0
3	10	4	"PFD0031"	"D12635_39"	12250	22410	120	1113	1131	300	106	109	27	100	100	0	1361	1326	332	114	115	17	100	100	0	0.808	0.846	0.841	0.841	1.394	0.834	0.890	120	512	2254	2237	-0.308	1007	1247	1025	1212	0
3	11	4	"PFD0034"	"D12635_48"	12440	22400	130	484	494	121	104	106	25	100	100	0	845	837	221	112	113	17	100	100	0	0.518	0.538	0.541	0.547	1.509	0.510	0.852	120	564	1113	1115	-0.948	380	733	390	725	0
3	12	4	"PFD0036"	"D12635_51"	12640	22400	120	6974	6883	1921	103	107	27	100	100	0	3030	2913	903	110	113	18	100	99	0	2.353	2.419	2.426	2.516	1.499	2.459	0.888	120	476	9791	9583	1.235	6871	2920	6780	2803	0
3	13	4	"PFD0064"	"D16785_11"	12820	22410	120	271	272	61	105	108	27	100	96	0	299	297	63	107	111	22	100	100	0	0.865	0.879	0.830	0.868	1.588	0.873	0.672	120	479	358	357	-0.210	166	192	167	190	0
3	14	4	"PFD0066"	"D16785_17"	13020	22400	120	773	856	378	104	106	28	100	100	0	432	467	166	108	110	20	100	100	0	2.065	2.095	2.067	2.086	1.378	2.235	0.863	120	505	993	1111	1.046	669	324	752	359	0
3	15	4	"PFD0069"	"D16785_21"	13200	22400	130	347	361	109	105	109	33	100	100	0	498	484	113	110	111	16	99	99	0	0.624	0.684	0.649	0.664	1.634	0.676	0.703	120	530	630	630	-0.681	242	388	256	374	0
3	16	4	"PFD0073"	"D16785_3"	13390	22390	120	15314	15168	4239	109	113	33	100	100	0	5058	4726	1738	111	113	17	97	97	0	3.074	3.263	3.226	3.489	1.648	3.225	0.893	120	512	20152	19674	1.620	15205	4947	15059	4615	0
3	17	4	"PFD0075"	"D16785_33"	13590	22390	120	460	459	134	109	111	29	100	99	0	253	262	74	112	114	18	97	95	0	2.489	2.333	2.329	2.431	1.728	2.503	0.674	120	507	492	500	1.316	351	141	350	150	0
3	18	4	"PFD0077"	"D16785_36"	13770	22400	120	556	539	150	106	108	28	99	96	0	1142	1151	263	111	113	20	100	100	0	0.436	0.416	0.405	0.389	1.633	0.402	0.817	120	491	1481	1473	-1.196	450	1031	433	1040	0
3	19	4	"PFD0096"	"D17715_112"	13960	22390	130	753	789	226	105	105	25	100	100	0	712	712	192	108	111	19	100	100	0	1.073	1.132	1.131	1.149	1.420	1.135	0.861	120	564	1252	1288	0.101	648	604	684	604	0
3	20	4	"PFD0098"	"D17715_12"	14150	22400	120	491	480	147	106	108	27	98	96	0	619	607	130	112	114	19	100	100	0	0.759	0.756	0.747	0.710	1.748	0.776	0.751	120	500	892	869	-0.397	385	507	374	495	0
3	21	4	"PFD0102"	"D17715_13"	14340	22400	130	649	623	179	106	109	27	99	97	0	649	656	157	113	114	18	100	100	0	1.013	0.952	0.984	0.895	1.720	0.966	0.791	120	561	1079	1060	0.019	543	536	517	543	0
3	22	4	"PFD0104"	"D17715_134"	14540	22400	120	330	326	91	104	105	25	98	94	0	316	318	74	108	109	16	100	99	0	1.087	1.057	1.092	1.040	1.681	1.092	0.772	120	596	434	432	0.120	226	208	222	210	0
3	1	5	"PFD0106"	"D17715_138"	10550	22610	130	272	273	82	103	106	28	93	92	0	368	368	93	108	112	31	99	99	0	0.650	0.654	0.657	0.618	1.804	0.666	0.621	120	644	429	430	-0.621	169	260	170	260	0
3	2	5	"PFD0108"	"D17715_140"	10730	22610	120	363	359	81	104	109	33	100	98	0	434	440	91	112	117	38	100	99	0	0.804	0.777	0.757	0.766	1.537	0.749	0.745	120	516	581	583	-0.314	259	322	255	328	0
3	3	5	"PFD0130"	"D17715_44"	10930	22610	100	224	228	64	104	106	27	96	86	0	234	239	52	109	111	16	100	98	0	0.960	0.954	0.896	0.876	1.901	1.115	0.556	80	415	245	254	-0.059	120	125	124	130	0
3	4	5	"PFD0132"	"D17715_47"	11120	22610	120	359	367	124	102	105	25	97	93	0	356	351	69	109	111	19	100	99	0	1.040	1.095	1.109	0.972	1.865	1.220	0.741	120	507	504	507	0.057	257	247	265	242	0
3	5	5	"PFD0134"	"D17715_5"	11310	22600	110	200	204	50	105	107	25	96	85	0	223	227	39	108	110	19	100	97	0	0.826	0.832	0.812	0.766	2.016	0.945	0.455	80	450	210	218	-0.276	95	115	99	119	0
3	6	5	"PFD0136"	"D17715_51"	11500	22600	110	186	193	55	107	110	27	90	66	0	330	339	56	111	113	16	100	100	0	0.361	0.377	0.350	0.329	2.002	0.411	0.441	80	448	298	314	-1.471	79	219	86	228	0
3	7	5	"PFD0138"	"D17715_56"	11690	22610	130	800	779	218	106	108	25	100	99	0	1404	1351	308	113	114	17	100	100	0	0.538	0.544	0.568	0.518	1.579	0.538	0.848	120	534	1985	1911	-0.895	694	1291	673	1238	0
3	8	5	"PFD0141"	"D17715_61"	11880	22600	120	293	302	87	102	103	25	100	99	0	354	348	93	113	113	17	98	98	0	0.793	0.851	0.821	0.864	1.863	0.839	0.711	120	465	432	435	-0.335	191	241	200	235	0
3	9	5	"PFE0196"	"E18169_1"	12060	22600	130	1290	1322	416	105	107	27	100	100	0	885	889	240	116	117	18	100	100	0	1.541	1.574	1.538	1.574	1.400	1.618	0.867	120	505	1954	1990	0.624	1185	769	1217	773	0
3	10	5	"PFE0199"	"E18440_1"	12260	22600	120	330	334	91	107	109	27	99	95	0	609	618	154	116	117	18	100	100	0	0.452	0.452	0.437	0.434	1.640	0.434	0.759	120	463	716	729	-1.145	223	493	227	502	0
3	11	5	"PFE0201"	"E18440_5"	12430	22590	120	229	237	66	104	107	28	95	89	0	291	288	63	114	115	19	99	99	0	0.706	0.764	0.743	0.742	1.860	0.773	0.552	120	478	302	307	-0.502	125	177	133	174	0
3	12	5	"PFE0203"	"E18445_1"	12630	22580	120	298	301	80	104	107	27	100	97	0	624	616	155	112	114	19	99	99	0	0.379	0.391	0.396	0.389	1.682	0.375	0.769	120	511	706	701	-1.400	194	512	197	504	0
3	13	5	"PFE0206"	"E18512_1"	12820	22580	120	176	179	51	105	107	27	81	59	0	437	431	113	109	112	22	98	98	0	0.216	0.230	0.232	0.216	2.687	0.214	0.429	120	545	399	396	-2.208	71	328	74	322	0
3	14	5	"PFE0208"	"E18512_4"	13020	22580	110	159	170	48	102	104	26	82	58	0	162	167	30	107	110	21	92	70	0	1.036	1.133	1.142	1.011	2.359	1.432	0.314	80	457	112	128	0.052	57	55	68	60	0
3	15	5	"PFE0230"	"E19008_1"	13200	22590	120	408	404	106	101	105	31	99	98	0	1093	1059	280	108	109	16	100	100	0	0.312	0.319	0.315	0.315	1.528	0.301	0.822	120	522	1292	1254	-1.682	307	985	303	951	0
3	16	5	"PFE0234"	"E19248_7"	13390	22590	120	3238	3271	1195	106	108	32	100	100	0	958	980	325	110	112	17	100	100	0	3.693	3.638	3.726	3.616	1.726	3.887	0.860	120	498	3980	4035	1.885	3132	848	3165	870	0
3	17	5	"PFE0237"	"E19278_2"	13580	22590	120	199	208	62	106	109	30	89	75	0	391	405	105	111	114	20	100	100	0	0.332	0.347	0.327	0.324	1.918	0.326	0.497	120	534	373	396	-1.590	93	280	102	294	0
3	18	5	"PFE0239"	"E19278_6"	13780	22570	100	130	136	50	103	106	27	48	26	0	155	157	28	110	113	19	82	60	0	0.600	0.702	0.967	1.015	3.052	1.875	0.044	80	413	72	80	-0.737	27	45	33	47	0
3	19	5	"PFE0243"	"E19631_3"	13960	22590	120	671	667	201	102	103	24	100	98	0	1323	1341	337	109	112	18	100	100	0	0.469	0.459	0.469	0.434	1.606	0.449	0.842	120	554	1783	1797	-1.093	569	1214	565	1232	0
3	20	5	"PFE0246"	"E19695_2"	14160	22590	120	504	497	128	106	108	26	100	99	0	653	654	143	114	116	17	100	100	0	0.738	0.724	0.721	0.708	1.496	0.729	0.841	120	498	937	931	-0.438	398	539	391	540	0
3	21	5	"PFE0270"	"E20800_3"	14340	22590	120	966	964	239	107	111	27	100	100	0	415	414	103	114	115	16	99	99	0	2.854	2.857	2.879	2.949	1.539	2.948	0.854	120	466	1160	1157	1.513	859	301	857	300	0
3	22	5	"PFE0275"	"E21089_1"	14530	22600	150	115	118	28	104	109	68	3	0	0	122	122	19	110	112	17	35	9	0	0.917	1.167	1.385	1.315	3.735	9.271	0.008	156	833	23	26	-0.126	11	12	14	12	-50
3	1	6	"PFE0277"	"E21208_2"	10550	22800	120	161	166	46	102	104	27	80	53	0	178	175	34	108	110	18	92	84	0	0.843	0.955	0.943	0.921	3.113	1.317	0.273	120	564	129	131	-0.247	59	70	64	67	0
3	2	6	"PFE0279"	"E21208_4"	10740	22790	120	360	403	179	101	104	26	100	99	0	316	330	108	109	110	17	95	95	0	1.251	1.367	1.260	1.318	1.830	1.516	0.748	120	513	466	523	0.323	259	207	302	221	0
3	3	6	"PFE0282"	"E21586_1"	10940	22790	120	465	485	163	100	103	27	99	97	0	822	826	249	109	110	15	99	99	0	0.512	0.537	0.535	0.528	1.711	0.528	0.812	120	486	1078	1102	-0.966	365	713	385	717	0
3	4	6	"PFE0285"	"E21786_1"	11110	22780	120	473	464	161	102	105	27	96	95	0	1295	1202	390	111	112	20	99	99	0	0.313	0.332	0.328	0.325	1.837	0.316	0.795	120	435	1555	1453	-1.674	371	1184	362	1091	0
3	5	6	"PFE0322"	"E23195_1"	11290	22780	120	466	453	109	103	106	26	100	100	0	402	395	91	110	113	22	99	98	0	1.243	1.228	1.170	1.246	1.562	1.240	0.795	120	537	655	635	0.314	363	292	350	285	0
3	6	6	"PFE0330"	"E23784_1"	11500	22770	120	768	747	241	105	107	26	100	100	0	691	672	190	112	114	18	100	100	0	1.145	1.146	1.149	1.123	1.587	1.185	0.862	120	540	1242	1202	0.195	663	579	642	560	0
3	7	6	"PFE0333"	"E23986_1"	11680	22780	120	218	216	58	104	106	25	94	85	0	212	216	51	114	116	18	95	89	0	1.163	1.098	1.064	1.089	2.361	1.234	0.480	120	496	212	214	0.218	114	98	112	102	0
3	8	6	"PFE0342"	"E24470_2"	11880	22780	120	491	503	160	104	106	28	99	98	0	1001	955	241	113	115	18	100	100	0	0.436	0.474	0.470	0.447	1.705	0.465	0.822	120	521	1275	1241	-1.198	387	888	399	842	0
3	9	6	"PFE0347"	"E24550_1"	12070	22770	130	182	186	53	103	105	27	86	66	0	185	186	27	117	118	18	96	89	0	1.162	1.203	1.300	1.154	2.226	1.857	0.297	120	547	147	152	0.216	79	68	83	69	0
3	10	6	"PFE0349"	"E24569_3"	12260	22780	120	412	449	199	104	105	28	98	98	0	476	466	119	115	117	19	99	99	0	0.853	0.983	0.943	0.959	1.778	1.129	0.649	120	511	669	696	-0.229	308	361	345	351	0
3	11	6	"PFF0266"	"F17836_2"	12450	22780	120	470	470	128	104	107	29	99	99	0	708	695	169	111	113	16	100	100	0	0.613	0.627	0.630	0.610	1.743	0.614	0.826	120	531	963	950	-0.706	366	597	366	584	0
3	12	6	"PFF0268"	"F17989_2"	12640	22780	120	312	304	75	102	105	27	99	98	0	525	529	118	112	113	17	99	99	0	0.508	0.484	0.462	0.476	1.734	0.467	0.753	120	566	623	619	-0.976	210	413	202	417	0
3	13	6	"PFF0274"	"F18154_3"	12830	22790	110	135	136	33	100	104	27	57	28	0	151	158	29	110	112	18	90	58	0	0.854	0.750	0.903	0.772	3.126	1.394	0.077	80	472	76	84	-0.228	35	41	36	48	0
3	14	6	"PFF0278"	"F18417_1"	13010	22780	120	1044	1021	287	101	103	25	100	100	0	1486	1387	448	109	111	17	99	99	0	0.685	0.720	0.699	0.764	1.609	0.694	0.903	120	586	2320	2198	-0.546	943	1377	920	1278	0
3	15	6	"PFF0285"	"F18525_1"	13210	22790	120	233	235	70	101	103	26	93	86	0	554	548	131	109	111	18	99	99	0	0.297	0.305	0.296	0.278	2.002	0.287	0.619	120	516	577	573	-1.753	132	445	134	439	0
3	16	6	"PFF0289"	"F18567_3"	13390	22770	120	126	131	39	103	105	29	39	20	0	145	155	49	112	115	18	72	46	0	0.697	0.651	1.111	0.882	3.514	0.749	0.065	120	514	56	71	-0.521	23	33	28	43	0
3	17	6	"PFF0323"	"F19549_1"	13590	22770	120	2200	2160	583	107	110	28	100	100	0	1805	1823	496	115	116	18	100	100	0	1.238	1.202	1.189	1.217	1.437	1.208	0.898	120	573	3783	3761	0.309	2093	1690	2053	1708	0
3	18	6	"PFF0329"	"F19626_1"	13800	22770	110	130	135	37	104	106	28	41	21	0	155	157	35	111	115	19	70	62	0	0.591	0.674	0.905	0.955	3.950	1.237	0.081	80	543	70	77	-0.759	26	44	31	46	0
3	19	6	"PFF0332"	"F19746_5"	13980	22780	110	143	153	50	101	102	25	68	45	0	163	168	26	110	113	16	96	87	0	0.792	0.897	0.828	0.747	3.456	1.732	0.193	80	464	95	110	-0.336	42	53	52	58	0
3	20	6	"PFF0334"	"F19787_2"	14160	22780	120	1927	1891	497	106	107	24	100	100	0	7155	6945	1630	118	120	19	100	100	0	0.259	0.261	0.262	0.253	1.482	0.254	0.910	120	522	8858	8612	-1.950	1821	7037	1785	6827	0
3	21	6	"PFF0336"	"F19828_2"	14350	22780	120	148	155	39	108	111	27	67	36	0	230	227	46	119	122	20	95	92	0	0.360	0.435	0.426	0.413	2.686	0.447	0.233	120	562	151	155	-1.472	40	111	47	108	0
3	22	6	"PFF0338"	"F19846_4"	14560	22780	90	141	146	44	106	110	28	55	26	0	158	159	28	116	119	21	78	48	0	0.833	0.930	1.088	1.040	3.320	1.906	0.123	52	373	77	83	-0.263	35	42	40	43	0
3	1	7	"PFF0364"	"F20448_4"	10550	22980	120	566	571	141	100	103	25	100	99	0	912	905	207	108	111	19	100	100	0	0.580	0.591	0.565	0.587	1.491	0.577	0.869	120	595	1270	1268	-0.787	466	804	471	797	0
3	2	7	"PFF0366"	"F20625_1"	10750	22990	120	336	336	80	100	104	28	100	99	0	750	755	160	109	111	17	100	100	0	0.368	0.365	0.369	0.352	1.537	0.350	0.803	120	534	877	882	-1.442	236	641	236	646	0
3	3	7	"PFF0369"	"F20760_1"	10930	22980	130	360	363	76	101	107	47	99	97	0	744	725	126	111	116	53	100	100	0	0.409	0.427	0.432	0.415	1.380	0.422	0.790	120	552	892	876	-1.289	259	633	262	614	0
3	4	7	"PFF0372"	"F20855_1"	11120	22980	120	213	213	57	102	107	47	86	58	0	244	243	44	112	117	54	96	70	0	0.841	0.847	0.823	0.754	2.255	0.914	0.510	120	533	243	242	-0.250	111	132	111	131	0
3	5	7	"PFF0375"	"F20870_2"	11310	22990	120	203	207	54	103	105	27	93	83	0	311	316	68	113	114	17	100	100	0	0.505	0.512	0.497	0.479	1.883	0.516	0.584	120	538	298	307	-0.986	100	198	104	203	0
3	6	7	"PFF0378"	"F20896_3"	11510	22990	120	143	148	37	102	104	27	65	37	0	170	170	24	112	113	17	96	80	0	0.707	0.793	0.787	0.718	2.848	1.277	0.170	120	556	99	104	-0.500	41	58	46	58	0
3	7	7	"PFF0409"	"F22107_2"	11700	22990	120	135	137	35	103	106	27	53	26	0	157	157	25	111	113	17	88	62	0	0.696	0.739	0.837	0.814	2.859	1.462	0.125	120	530	78	80	-0.524	32	46	34	46	0
3	8	7	"PFF0415"	"F22233_2"	11890	22990	120	366	354	93	104	106	27	97	96	0	539	524	114	111	112	17	100	100	0	0.612	0.605	0.618	0.589	1.556	0.602	0.786	120	529	690	663	-0.708	262	428	250	413	0
3	9	7	"PFF0417"	"F2227_1"	12080	22990	120	2067	2003	681	102	104	26	99	97	0	1788	1756	367	113	114	20	100	100	0	1.173	1.157	1.208	1.004	2.043	1.237	0.869	120	556	3640	3544	0.230	1965	1675	1901	1643	0
3	10	7	"PFF0420"	"F22395_1"	12280	22990	130	148	150	34	101	103	26	73	44	0	170	169	25	111	113	19	95	78	0	0.797	0.845	0.916	0.836	2.574	1.286	0.257	120	594	106	107	-0.328	47	59	49	58	0
3	11	7	"PFF0431"	"F22631_1"	12470	22990	130	133	137	35	102	104	27	55	25	0	161	159	27	110	112	16	86	70	0	0.608	0.714	0.819	0.791	2.936	1.364	0.106	120	565	82	84	-0.718	31	51	35	49	0
3	12	7	"PFF0435"	"F22741_2"	12660	22990	120	364	376	144	101	103	25	95	92	0	554	852	2225	111	112	17	100	100	0	0.594	0.371	0.636	0.556	2.022	0.020	0.028	120	530	706	1016	-0.752	263	443	275	741	0
3	13	7	"PFF1070"	"F45236_1"	12850	22980	120	1476	1438	391	104	105	26	100	100	0	1030	970	264	109	111	16	98	98	0	1.490	1.549	1.557	1.643	1.819	1.577	0.899	120	534	2293	2195	0.575	1372	921	1334	861	0
3	14	7	"PFF1072"	"F4524_3"	13040	22990	120	266	264	86	104	106	26	91	88	0	431	422	94	111	112	16	100	100	0	0.506	0.514	0.504	0.445	2.171	0.541	0.699	120	500	482	471	-0.982	162	320	160	311	0
3	15	7	"PFF1075"	"F45282_1"	13220	22980	120	460	467	133	103	105	26	100	99	0	606	596	131	113	114	18	100	100	0	0.724	0.754	0.754	0.720	1.622	0.766	0.781	120	484	850	847	-0.466	357	493	364	483	0
3	16	7	"PFF1077"	"F45296_2"	13410	22980	120	282	282	81	104	107	27	98	95	0	397	394	92	115	118	21	100	100	0	0.631	0.638	0.624	0.613	1.635	0.639	0.661	120	530	460	457	-0.664	178	282	178	279	0
3	17	7	"PFF1080"	"F45354_1"	13600	22980	120	551	534	179	107	108	26	96	96	0	690	705	185	114	116	21	100	100	0	0.771	0.723	0.746	0.698	1.698	0.733	0.792	120	544	1020	1018	-0.376	444	576	427	591	0
3	18	7	"PFF1082"	"F4541_1"	13800	22980	120	551	556	193	106	107	28	95	95	0	1572	1586	430	110	113	18	100	100	0	0.304	0.305	0.298	0.285	1.739	0.300	0.823	120	544	1907	1926	-1.716	445	1462	450	1476	0
3	19	7	"PFF1120"	"F46301_17"	13980	22980	120	334	326	101	103	104	28	95	93	0	907	889	194	113	115	17	100	100	0	0.291	0.287	0.285	0.258	1.913	0.276	0.734	120	530	1025	999	-1.781	231	794	223	776	0
3	20	7	"PFF1128"	"F46381_1"	14180	22980	120	1052	997	350	106	108	26	95	95	0	2200	2110	493	120	121	18	100	100	0	0.455	0.448	0.468	0.384	2.120	0.451	0.862	120	489	3026	2881	-1.137	946	2080	891	1990	0
3	21	7	"PFF1133"	"F46513_1"	14360	22980	120	1268	1210	416	109	111	26	99	97	0	3446	3430	898	121	122	18	100	100	0	0.349	0.333	0.338	0.300	1.824	0.328	0.863	120	486	4484	4410	-1.520	1159	3325	1101	3309	0
3	22	7	"PFF1136"	"F46584_1"	14560	22980	120	1279	1200	484	108	110	28	95	94	0	5907	5624	1668	119	120	19	100	100	0	0.202	0.198	0.203	0.177	1.719	0.201	0.881	120	601	6959	6597	-2.305	1171	5788	1092	5505	0
3	1	8	"PFF1138"	"F46705_1"	10570	23180	120	1371	1323	391	100	103	26	100	98	0	2721	2543	724	111	113	19	100	100	0	0.487	0.503	0.506	0.481	1.704	0.490	0.902	120	604	3881	3655	-1.038	1271	2610	1223	2432	0
3	2	8	"PFF1140"	"F46816_1"	10750	23180	110	376	379	104	102	106	29	100	98	0	586	586	121	111	115	35	100	100	0	0.577	0.583	0.582	0.557	1.609	0.541	0.753	80	462	749	752	-0.794	274	475	277	475	0
3	3	8	"PFF1163"	"F47563_1"	10950	23180	120	289	289	78	104	110	49	97	85	0	286	273	53	111	119	62	96	75	0	1.057	1.142	1.104	1.081	1.769	1.066	0.610	120	544	360	347	0.080	185	175	185	162	0
3	4	8	"PFF1165"	"F47822_1"	11150	23180	120	237	241	64	104	107	32	93	85	0	442	420	106	111	112	20	99	98	0	0.402	0.443	0.457	0.412	1.909	0.440	0.644	120	495	464	446	-1.315	133	331	137	309	0
3	5	8	"PFF1167"	"F47864_3"	11330	23180	120	217	220	55	102	112	75	75	30	0	460	455	108	111	113	24	100	100	0	0.330	0.343	0.337	0.320	1.854	0.329	0.431	120	492	464	462	-1.602	115	349	118	344	0
3	6	8	"PFF1175"	"F48138_1"	11520	23180	120	216	227	61	102	107	48	90	65	0	271	271	53	110	112	17	99	99	0	0.708	0.776	0.714	0.710	1.901	0.804	0.543	120	484	275	286	-0.498	114	161	125	161	0
3	7	8	"PFF1179"	"F48181_2"	11710	23180	120	343	346	103	102	104	27	99	95	0	1054	1017	296	111	113	17	100	100	0	0.256	0.269	0.253	0.263	1.712	0.256	0.791	120	475	1184	1150	-1.968	241	943	244	906	0
3	8	8	"PFF1182"	"F48253_3"	11900	23180	130	156	163	49	103	105	25	79	51	0	184	186	34	111	112	18	95	89	0	0.726	0.800	0.880	0.808	2.319	1.090	0.295	120	522	126	135	-0.462	53	73	60	75	0
3	9	8	"PFF1197"	"F48515_1"	12090	23180	120	504	509	137	102	103	25	100	100	0	726	697	166	111	112	20	100	100	0	0.654	0.695	0.678	0.685	1.479	0.691	0.866	120	484	1017	993	-0.613	402	615	407	586	0
3	10	8	"PFF1204"	"F48839_1"	12280	23180	120	681	681	200	101	103	26	99	99	0	523	516	119	112	113	16	100	100	0	1.411	1.436	1.476	1.369	1.652	1.498	0.849	120	484	991	984	0.497	580	411	580	404	0
3	11	8	"PFF1208"	"F49178_1"	12470	23170	120	187	188	46	103	106	27	88	72	0	173	173	29	113	115	17	93	77	0	1.400	1.417	1.472	1.414	2.585	1.881	0.365	120	484	144	145	0.485	84	60	85	60	0
3	12	8	"PFF1210"	"F4934_1"	12660	23180	120	431	409	128	105	106	28	95	95	0	572	554	156	113	114	17	100	97	0	0.710	0.689	0.690	0.685	1.827	0.685	0.797	120	468	785	745	-0.494	326	459	304	441	0
3	13	8	"PFF1215"	"F49538_1"	12850	23180	120	1774	1790	504	106	107	27	100	100	0	2338	2304	633	111	113	17	100	100	0	0.749	0.768	0.770	0.748	1.638	0.759	0.892	120	495	3895	3877	-0.417	1668	2227	1684	2193	0
3	14	8	"PFF1218"	"F49644_4"	13040	23170	120	1278	1216	357	105	107	26	100	100	0	713	676	201	111	112	17	99	97	0	1.949	1.966	1.945	2.068	1.752	2.016	0.869	120	484	1775	1676	0.962	1173	602	1111	565	0
3	15	8	"PFF1901"	"F8433_1"	13230	23170	120	4556	4450	1135	105	107	26	100	100	0	1148	1116	360	111	113	17	99	98	0	4.292	4.323	4.227	4.724	1.665	4.362	0.887	120	500	5488	5350	2.102	4451	1037	4345	1005	0
3	16	8	"PFF1905"	"F8612_1"	13420	23170	120	1900	1863	476	101	104	26	100	100	0	1456	1497	405	111	113	31	100	100	0	1.338	1.271	1.286	1.281	1.309	1.246	0.891	120	514	3144	3148	0.420	1799	1345	1762	1386	0
3	17	8	"PFF1913"	"F8921_1"	13620	23170	120	1074	1088	413	101	102	26	100	99	0	2439	2467	702	109	112	31	100	100	0	0.418	0.419	0.428	0.382	1.686	0.421	0.857	120	499	3303	3345	-1.260	973	2330	987	2358	0
3	18	8	"PFF1915"	"F8939_2"	13810	23170	120	260	255	75	101	103	27	92	90	0	460	464	103	108	111	19	100	100	0	0.452	0.433	0.457	0.398	1.853	0.429	0.686	120	504	511	510	-1.147	159	352	154	356	0
3	19	8	"PFF1919"	"F9091_1"	14000	23170	120	371	383	125	102	103	27	100	98	0	467	462	115	110	113	19	100	100	0	0.754	0.798	0.770	0.754	1.639	0.830	0.761	120	462	626	633	-0.408	269	357	281	352	0
3	20	8	"PFF1921"	"F9247_1"	14170	23160	120	289	277	79	104	105	25	96	91	0	476	474	95	113	115	17	100	100	0	0.510	0.479	0.482	0.429	1.909	0.474	0.676	120	415	548	534	-0.972	185	363	173	361	0
3	21	8	"PFI0014"	"I10798_1"	14350	23170	150	116	122	34	106	106	26	33	14	0	139	140	23	114	116	18	64	32	0	0.400	0.615	0.852	0.718	3.877	3.590	0.033	156	510	35	42	-1.322	10	25	16	26	-50
3	22	8	"PFI0017"	"I10882_1"	14530	23170	150	101	104	28	101	105	35	12	1	0	111	112	16	113	117	40	1	0	0	0.000	-3.000	1.500	1.473	4.397	0.498	0.084	156	678	-2	2	Error	0	-2	3	-1	-50
3	1	9	"PFI0023"	"I11056_2"	10540	23380	150	94	96	24	100	102	24	14	2	0	106	106	14	109	110	17	5	0	0	2.000	1.333	1.615	1.546	3.557	0.006	0.000	156	909	-9	-7	1.000	-6	-3	-4	-3	-50
3	2	9	"PFI0029"	"I11211_1"	10750	23360	110	263	259	56	102	103	26	100	96	0	251	254	38	108	112	35	100	97	0	1.126	1.075	1.085	1.030	1.631	1.156	0.691	80	486	304	303	0.171	161	143	157	146	0
3	3	9	"PFI0033"	"I11281_1"	10930	23370	150	110	113	29	103	105	28	21	7	0	121	122	21	109	113	33	12	1	0	0.583	0.769	1.515	1.228	3.683	5.560	0.022	156	639	19	23	-0.778	7	12	10	13	-50
3	4	9	"PFI0035"	"I11342_1"	11130	23360	120	699	711	170	101	102	25	100	100	0	987	974	262	109	111	20	99	99	0	0.681	0.705	0.691	0.739	1.545	0.678	0.889	120	499	1476	1475	-0.554	598	878	610	865	0
3	5	9	"PFI0056"	"I12038_2"	11320	23360	100	200	206	56	102	110	79	63	13	0	231	237	39	110	112	25	100	98	0	0.810	0.819	0.796	0.728	2.125	1.668	0.449	80	429	219	231	-0.304	98	121	104	127	0
3	6	9	"PFI0058"	"I12132_1"	11520	23360	130	417	416	111	102	110	70	99	93	0	966	943	263	111	114	23	100	100	0	0.368	0.377	0.363	0.377	1.573	0.354	0.803	120	564	1170	1146	-1.441	315	855	314	832	0
3	7	9	"PFI0060"	"I12159_3"	11710	23360	120	175	183	48	100	102	25	90	75	0	184	184	34	111	113	18	95	86	0	1.027	1.137	1.152	1.080	2.529	1.465	0.295	120	453	148	156	0.039	75	73	83	73	0
3	8	9	"PFI0063"	"I12192_2"	11880	23370	150	109	114	30	100	103	26	27	8	0	125	127	20	109	111	17	47	17	0	0.563	0.778	1.275	1.384	3.896	4.028	0.021	156	577	25	32	-0.830	9	16	14	18	-50
3	9	9	"PFI0069"	"I12412_1"	12090	23360	120	372	371	92	101	102	24	100	100	0	456	451	97	110	112	16	100	100	0	0.783	0.792	0.775	0.774	1.412	0.800	0.830	120	518	617	611	-0.352	271	346	270	341	0
3	10	9	"PFI0072"	"I12552_2"	12280	23360	130	2066	2024	466	103	105	26	100	100	0	5491	5331	1418	115	116	17	100	100	0	0.365	0.368	0.377	0.379	1.398	0.347	0.907	120	529	7339	7137	-1.453	1963	5376	1921	5216	0
3	11	9	"PFI0105"	"I13369_2"	12470	23360	120	174	239	481	109	110	27	78	60	0	284	285	64	119	121	19	99	96	0	0.394	0.783	0.419	0.411	2.871	11.106	0.068	120	566	230	296	-1.344	65	165	130	166	0
3	12	9	"PFI0107"	"I13466_1"	12660	23350	130	417	409	101	104	106	27	100	100	0	475	476	111	114	116	17	100	100	0	0.867	0.843	0.870	0.840	1.537	0.830	0.784	120	517	674	667	-0.206	313	361	305	362	0
3	13	9	"PFI0111"	"I13569_2"	12860	23360	120	601	591	160	104	106	27	98	98	0	904	895	200	113	115	19	100	100	0	0.628	0.623	0.604	0.606	1.536	0.616	0.821	120	516	1288	1269	-0.670	497	791	487	782	0
3	14	9	"PFI0113"	"I13674_4"	13050	23360	120	148	152	40	103	105	26	68	40	0	163	168	33	109	112	17	90	79	0	0.833	0.831	0.825	0.779	2.956	1.139	0.245	120	500	99	108	-0.263	45	54	49	59	0
3	15	9	"PFI0118"	"I13901_1"	13240	23360	130	282	284	62	102	104	26	100	98	0	264	263	43	110	113	18	100	100	0	1.169	1.190	1.179	1.158	1.534	1.319	0.708	120	571	334	335	0.225	180	154	182	153	0
3	16	9	"PFI0122"	"I13918_1"	13430	23360	120	1631	1509	367	98	101	27	100	100	0	2988	2806	540	110	113	31	100	100	0	0.533	0.523	0.540	0.509	1.356	0.518	0.899	120	484	4411	4107	-0.909	1533	2878	1411	2696	0
3	17	9	"PFJ0094"	"J1546_3"	13610	23350	120	166	169	40	100	102	26	86	60	0	153	156	28	110	112	18	87	60	0	1.535	1.500	1.493	1.460	2.922	2.108	0.267	120	543	109	115	0.618	66	43	69	46	0
3	18	9	"PFJ0104"	"J157_2"	13800	23350	100	114	121	30	100	101	25	35	17	0	147	149	24	106	109	19	83	57	0	0.341	0.488	0.604	0.524	3.245	1.711	0.038	80	408	55	64	-1.550	14	41	21	43	0
3	19	9	"PFJ0107"	"J1588_1"	13980	23350	110	603	602	165	97	100	25	100	100	0	851	866	211	106	111	44	100	100	0	0.679	0.664	0.666	0.652	1.467	0.631	0.758	80	434	1251	1265	-0.558	506	745	505	760	0
3	20	9	"PFJ0110"	"J1616_1"	14160	23360	150	111	113	32	100	101	26	32	9	0	113	115	19	108	113	40	4	0	0	2.200	1.857	1.571	1.726	3.355	0.114	0.006	156	596	16	20	1.138	11	5	13	7	-50
3	21	9	"PFJ0116"	"J163_7"	14370	23350	120	144	148	38	101	103	26	65	40	0	240	244	50	109	113	19	99	95	0	0.328	0.348	0.356	0.335	2.351	0.356	0.280	120	485	174	182	-1.607	43	131	47	135	0
3	22	9	"PFJ0119"	"J167_13"	14570	23350	120	382	385	119	98	103	36	99	95	0	488	488	132	110	116	44	100	100	0	0.751	0.759	0.774	0.718	1.735	0.766	0.800	120	540	662	665	-0.412	284	378	287	378	0
3	1	10	"PFJ0157"	"J183_4"	10590	23570	130	285	285	73	100	102	25	99	98	0	385	393	82	108	110	18	100	100	0	0.668	0.649	0.630	0.615	1.527	0.614	0.680	120	660	462	470	-0.582	185	277	185	285	0
3	2	10	"PFJ0159"	"J183_6"	10780	23570	100	144	157	58	99	101	25	70	47	0	208	206	34	108	109	15	100	97	0	0.450	0.592	0.527	0.507	3.099	0.836	0.191	80	428	145	156	-1.152	45	100	58	98	0
3	3	10	"PFJ0161"	"J183_8"	10940	23550	110	224	230	52	101	102	25	98	93	0	330	331	63	109	111	19	100	100	0	0.557	0.581	0.566	0.552	1.607	0.579	0.685	80	402	344	351	-0.845	123	221	129	222	0
3	4	10	"PFJ0165"	"J1901_2"	11120	23560	150	108	117	41	100	104	60	10	3	0	118	132	41	109	112	19	38	26	0	0.889	0.739	0.850	0.816	4.339	8.018	0.058	156	714	17	40	-0.170	8	9	17	23	-50
3	5	10	"PFJ0168"	"J191_1"	11320	23550	110	210	220	78	100	105	68	81	27	0	314	314	49	110	113	21	100	100	0	0.539	0.588	0.509	0.525	1.855	0.965	0.238	80	517	314	324	-0.891	110	204	120	204	0
3	6	10	"PFJ0170"	"J191_6"	11520	23550	120	178	182	44	99	102	25	90	74	0	144	143	24	109	112	19	75	43	0	2.257	2.441	2.033	2.196	2.893	3.764	0.201	120	615	114	117	1.174	79	35	83	34	0
3	7	10	"PFJ0203"	"J21_13"	11730	23550	110	139	143	48	99	103	27	67	30	0	150	155	28	108	109	17	85	62	0	0.952	0.936	0.970	0.975	2.927	2.683	0.082	80	473	82	91	-0.070	40	42	44	47	0
3	8	10	"PFJ0207"	"J21_24"	11900	23560	120	332	326	98	99	102	27	94	93	0	398	410	100	108	109	16	100	100	0	0.803	0.752	0.799	0.720	1.761	0.765	0.736	120	497	523	529	-0.316	233	290	227	302	0
3	9	10	"PFJ0209"	"J21_26"	12090	23550	110	465	465	107	98	100	24	100	100	0	567	567	128	109	111	16	100	100	0	0.801	0.801	0.826	0.801	1.475	0.759	0.803	80	483	825	825	-0.320	367	458	367	458	0
3	10	10	"PFJ0212"	"J21_31"	12280	23550	120	10658	9791	2567	102	104	25	100	100	0	13229	12172	3904	113	115	21	100	100	0	0.805	0.803	0.791	0.835	1.593	0.775	0.913	120	605	23672	21748	-0.313	10556	13116	9689	12059	0
3	11	10	"PFJ0216"	"J21_9"	12470	23580	90	150	155	42	106	109	27	67	44	0	145	151	30	118	121	24	51	28	0	1.630	1.485	1.587	1.411	2.851	1.808	0.161	52	384	71	82	0.705	44	27	49	33	0
3	12	10	"PFJ0218"	"J222_2"	12660	23550	120	351	357	117	103	105	26	98	95	0	390	390	119	115	118	19	96	95	0	0.902	0.924	0.902	0.980	1.997	0.978	0.743	120	475	523	529	-0.149	248	275	254	275	0
3	13	10	"PFJ0247"	"J242_2"	12790	23560	150	115	120	39	105	111	32	28	10	0	123	143	47	117	122	24	37	27	0	1.667	0.577	0.776	0.876	3.145	1.060	0.319	156	663	16	41	0.737	10	6	15	26	-50
3	14	10	"PFJ0250"	"J245_1"	13040	23550	120	170	171	43	108	112	34	71	42	0	233	233	41	115	120	26	96	95	0	0.525	0.534	0.523	0.496	2.316	0.642	0.381	120	586	180	181	-0.928	62	118	63	118	0
3	15	10	"PFJ0252"	"J245_13"	13220	23550	110	228	232	52	100	102	26	98	95	0	307	306	59	110	113	19	100	100	0	0.650	0.673	0.646	0.645	1.726	0.620	0.551	80	499	325	328	-0.622	128	197	132	196	0
3	16	10	"PFJ0254"	"J245_5"	13430	23550	120	163	165	42	100	103	27	84	62	0	245	249	49	111	114	19	99	98	0	0.470	0.471	0.512	0.447	2.541	0.462	0.364	120	606	197	203	-1.089	63	134	65	138	0
3	17	10	"PFJ0257"	"J245_9"	13630	23560	80	132	130	29	100	105	30	51	19	0	147	152	21	113	115	18	86	48	0	0.941	0.769	1.017	0.971	2.519	1.959	0.139	52	273	66	69	-0.087	32	34	30	39	0
3	18	10	"PFJ0259"	"J2465_2"	13780	23550	150	107	109	28	99	102	26	28	6	0	123	126	23	110	112	19	40	17	0	0.615	0.625	1.143	1.188	4.201	5.567	0.004	156	713	21	26	-0.700	8	13	10	16	-50
3	19	10	"PFK0310"	"Kn2750_3"	13990	23560	150	106	111	39	99	101	26	23	10	0	117	122	31	110	116	48	10	3	0	1.000	1.000	1.000	1.228	3.269	2.907	0.049	156	629	14	24	0.000	7	7	12	12	-50
3	20	10	"PFK0321"	"Kn2865_1"	14180	23560	150	103	109	33	98	101	28	24	7	0	112	121	33	109	116	50	12	3	0	1.667	0.917	1.333	1.370	3.576	1.449	0.058	156	607	8	23	0.737	5	3	11	12	-50
3	21	10	"PFK0331"	"Kn3020_1"	14370	23550	120	527	512	118	99	101	26	100	100	0	803	785	158	111	113	23	100	100	0	0.618	0.613	0.614	0.603	1.398	0.606	0.871	120	526	1120	1087	-0.693	428	692	413	674	0
3	22	10	"PFK0339"	"Kn3094_1"	14570	23550	120	123	129	34	103	105	25	43	18	0	152	153	26	114	116	19	76	49	0	0.526	0.667	0.755	0.691	3.595	1.637	0.030	120	599	58	65	-0.926	20	38	26	39	0
3	1	11	"PFK0353"	"Kn3360_3"	10580	23760	120	138	142	35	100	103	24	67	38	0	173	178	32	110	111	18	95	85	0	0.603	0.618	0.626	0.537	3.280	0.808	0.207	120	595	101	110	-0.729	38	63	42	68	0
3	2	11	"PFK0355"	"Kn3360_5"	10770	23760	120	670	700	287	99	102	26	97	95	0	650	637	194	109	111	18	100	99	0	1.055	1.138	1.123	1.053	2.017	1.219	0.803	120	521	1112	1129	0.078	571	541	601	528	0
3	3	11	"PFK0384"	"Kn386_1"	10960	23760	120	167	168	41	99	102	26	84	63	0	161	164	26	112	113	19	91	66	0	1.388	1.327	1.377	1.191	2.806	1.892	0.247	120	560	117	121	0.473	68	49	69	52	0
3	4	11	"PFK0387"	"Kn400_3"	11150	23750	110	2905	2898	763	101	109	76	100	100	0	1200	1164	272	111	120	75	100	100	0	2.575	2.656	2.713	2.659	1.331	2.652	0.877	80	474	3893	3850	1.364	2804	1089	2797	1053	0
3	5	11	"PFK0390"	"Kn4028_2"	11350	23760	120	1066	1001	283	100	106	69	100	100	0	1215	1139	303	110	120	69	100	100	0	0.874	0.876	0.872	0.868	1.489	0.872	0.860	120	586	2071	1930	-0.194	966	1105	901	1029	0
3	6	11	"PFK0393"	"Kn4044_1"	11540	23750	110	709	681	206	100	102	25	100	100	0	320	319	102	108	110	17	96	93	0	2.873	2.754	2.582	3.100	2.070	2.888	0.723	80	487	821	792	1.522	609	212	581	211	0
3	7	11	"PFK0400"	"Kn4252_3"	11730	23760	120	4946	4645	1414	100	102	24	100	100	0	2598	2444	650	108	108	16	100	100	0	1.946	1.946	1.987	1.868	1.666	2.031	0.899	120	565	7336	6881	0.961	4846	2490	4545	2336	0
3	8	11	"PFK0406"	"Kn434_1"	11910	23750	120	1208	1251	385	102	104	25	100	100	0	510	502	150	108	109	16	100	100	0	2.751	2.916	2.876	3.034	1.499	2.934	0.818	120	514	1508	1543	1.460	1106	402	1149	394	0
3	9	11	"PFK0434"	"Kn5123_1"	12110	23760	120	236	250	71	102	104	24	96	91	0	424	436	98	107	109	16	100	100	0	0.423	0.450	0.470	0.424	1.780	0.441	0.654	120	582	451	477	-1.242	134	317	148	329	0
3	10	11	"PFK0438"	"Kn5186_3"	12300	23760	110	1274	1297	390	102	104	24	100	98	0	1286	1335	283	110	112	19	100	100	0	0.997	0.976	0.990	0.912	1.656	1.013	0.866	80	500	2348	2420	-0.005	1172	1176	1195	1225	0
3	11	11	"PFK0449"	"Kn5414_1"	12490	23760	110	187	192	50	101	103	25	95	72	0	321	334	68	111	113	21	100	100	0	0.410	0.408	0.412	0.372	2.019	0.381	0.437	80	499	296	314	-1.288	86	210	91	223	0
3	12	11	"PFK0454"	"Kn5561_2"	12680	23750	120	420	410	122	101	104	26	98	97	0	545	523	138	113	113	17	100	100	0	0.738	0.754	0.737	0.738	1.799	0.742	0.786	120	509	751	719	-0.437	319	432	309	410	0
3	13	11	"PFK0456"	"Kn5587_1"	12870	23750	120	24864	25905	7188	107	111	32	100	100	0	6629	6773	2150	117	120	24	100	100	0	3.802	3.876	3.870	4.021	1.440	3.962	0.887	120	506	31269	32454	1.927	24757	6512	25798	6656	0
3	14	11	"PFK0460"	"Kn569_3"	13050	23750	120	1303	1251	369	106	108	27	100	100	0	505	505	154	113	114	18	99	98	0	3.054	2.921	2.996	3.059	1.532	2.959	0.873	120	534	1589	1537	1.610	1197	392	1145	392	0
3	15	11	"PFK0488"	"Kn67_1"	13240	23750	110	478	465	96	104	105	26	100	100	0	404	394	76	111	114	25	100	100	0	1.276	1.276	1.294	1.275	1.415	1.242	0.805	80	503	667	644	0.352	374	293	361	283	0
3	16	11	"PFK0491"	"Kn6869_1"	13430	23750	120	3041	3124	767	101	103	25	100	100	0	958	956	260	109	112	23	100	100	0	3.463	3.569	3.683	3.698	1.356	3.616	0.888	120	534	3789	3870	1.792	2940	849	3023	847	0
3	17	11	"PFK0496"	"Kn707_1"	13620	23750	120	2847	2598	831	98	101	27	100	100	0	2367	2091	646	110	112	20	100	100	0	1.218	1.262	1.304	1.274	1.641	1.273	0.916	120	555	5006	4481	0.285	2749	2257	2500	1981	0
3	18	11	"PFK0507"	"Kn768_1"	13820	23750	120	390	392	94	102	105	27	99	99	0	420	405	74	114	117	22	100	99	0	0.941	0.997	1.009	0.987	1.486	1.021	0.783	120	530	594	581	-0.087	288	306	290	291	0
3	19	11	"PFK0510"	"Kn7854_1"	14010	23750	120	359	361	97	103	110	56	96	92	0	540	534	122	116	123	67	100	98	0	0.604	0.617	0.608	0.590	1.683	0.593	0.740	120	495	680	676	-0.728	256	424	258	418	0
3	20	11	"PFK0516"	"Kn8017_1"	14200	23740	110	14710	14719	3056	100	105	58	100	100	0	4454	4282	986	112	123	83	100	100	0	3.365	3.506	3.515	3.552	1.223	3.520	0.916	80	444	18952	18789	1.751	14610	4342	14619	4170	0
3	21	11	"PFK1023"	"Ks506_1"	14390	23750	120	1201	1179	374	101	104	28	100	99	0	1850	1871	378	114	118	42	100	100	0	0.634	0.614	0.639	0.550	1.788	0.632	0.872	120	583	2836	2835	-0.658	1100	1736	1078	1757	0
3	22	11	"PFK1025"	"Ks506_6"	14580	23750	120	441	425	127	102	105	26	95	94	0	1149	1143	240	116	119	16	100	100	0	0.328	0.315	0.327	0.298	1.657	0.311	0.832	120	553	1372	1350	-1.607	339	1033	323	1027	0
3	1	12	"PFK1027"	"Ks509_1"	10590	23960	120	267	267	73	100	103	25	93	92	0	331	325	65	109	111	18	100	100	0	0.752	0.773	0.771	0.700	1.843	0.798	0.725	120	595	389	383	-0.411	167	222	167	216	0
3	2	12	"PFK1030"	"Ks509_6"	10780	23950	120	1752	1722	453	100	102	25	100	100	0	799	747	227	109	111	18	99	99	0	2.394	2.542	2.556	2.709	1.530	2.561	0.888	120	534	2342	2260	1.260	1652	690	1622	638	0
3	3	12	"PFK1033"	"Ks510_10"	10970	23950	120	1615	1545	367	98	100	25	100	100	0	641	632	195	110	111	16	100	97	0	2.857	2.772	2.759	3.066	1.764	2.796	0.843	120	514	2048	1969	1.514	1517	531	1447	522	0
3	4	12	"PFK1036"	"Ks510_3"	11160	23950	120	1105	1053	256	102	108	72	100	100	0	437	430	109	111	118	70	98	90	0	3.077	2.981	3.004	3.072	1.423	3.026	0.860	120	543	1329	1270	1.621	1003	326	951	319	0
3	5	12	"PFK1051"	"Ks539_1"	11360	23950	140	2037	1728	755	100	102	25	92	92	0	3061	2579	1076	112	114	32	92	92	0	0.657	0.660	0.666	0.649	1.765	0.659	0.923	156	570	4886	4095	-0.606	1937	2949	1628	2467	0
3	6	12	"PFK1053"	"Ks545_4"	11540	23950	120	693	695	172	100	101	23	100	100	0	545	521	147	108	110	33	99	97	0	1.357	1.441	1.409	1.543	1.660	1.418	0.830	120	518	1030	1008	0.440	593	437	595	413	0
3	7	12	"PFK1057"	"Ks54_4"	11730	23960	120	668	656	188	100	103	37	98	96	0	885	855	206	108	109	17	100	100	0	0.731	0.744	0.742	0.706	1.628	0.746	0.846	120	516	1345	1303	-0.452	568	777	556	747	0
3	8	12	"PFK1062"	"Ks5580_5"	11920	23950	120	1128	1106	288	102	105	27	100	100	0	912	874	237	110	111	16	99	99	0	1.279	1.314	1.280	1.324	1.391	1.314	0.867	120	499	1828	1768	0.355	1026	802	1004	764	0
3	9	12	"PFK1065"	"Ks565_1"	12110	23950	130	1175	1194	295	103	106	28	100	100	0	612	610	168	109	111	17	100	100	0	2.131	2.178	2.235	2.238	1.391	2.201	0.851	120	553	1575	1592	1.092	1072	503	1091	501	0
3	10	12	"PFK1067"	"Ks565_2"	12300	23950	130	499	493	120	102	104	25	100	100	0	598	585	155	112	116	32	100	99	0	0.817	0.827	0.830	0.841	1.481	0.793	0.837	120	587	883	864	-0.292	397	486	391	473	0
3	11	12	"PFK1087"	"Ks56_4"	12490	23940	110	167	173	53	103	105	27	78	53	0	164	170	37	113	116	22	87	58	0	1.255	1.228	1.200	1.173	3.161	1.699	0.205	80	483	115	127	0.328	64	51	70	57	0
3	12	12	"PFK1089"	"Ks56_9"	12690	23950	120	254	261	71	102	105	25	97	94	0	356	356	79	111	112	16	100	100	0	0.620	0.649	0.650	0.606	1.824	0.654	0.681	120	527	397	404	-0.689	152	245	159	245	0
3	13	12	"PFK1091"	"Ks586_5"	12870	23950	120	312	323	84	101	103	25	100	99	0	388	382	98	112	111	15	99	99	0	0.764	0.822	0.826	0.851	1.928	0.782	0.677	120	482	487	492	-0.387	211	276	222	270	0
3	14	12	"PFK1096"	"Ks592_4"	13060	23950	120	4137	3785	1085	104	104	25	100	100	0	3143	2858	666	110	111	16	100	100	0	1.330	1.340	1.373	1.289	1.447	1.385	0.905	120	482	7066	6429	0.411	4033	3033	3681	2748	0
3	15	12	"PFK1098"	"Ks595_2"	13240	23940	110	788	765	197	103	108	47	100	100	0	360	361	79	109	117	43	98	96	0	2.729	2.627	2.729	2.673	1.549	2.665	0.796	80	461	936	914	1.448	685	251	662	252	0
3	16	12	"PFK1103"	"Ks5_1"	13440	23940	120	3492	3487	809	102	106	45	100	100	0	858	833	247	109	114	37	99	97	0	4.526	4.675	4.719	4.953	1.461	4.683	0.866	120	539	4139	4109	2.178	3390	749	3385	724	0
3	17	12	"PFK1124"	"Ks646_6"	13630	23950	120	224	226	63	101	134	397	0	0	0	717	696	128	113	125	121	100	100	0	0.204	0.214	0.212	0.190	1.800	3.845	0.049	120	458	727	708	-2.296	123	604	125	583	0
3	18	12	"PFK1126"	"Ks64_1"	13810	23940	110	207	206	51	103	139	409	0	0	0	281	284	45	116	131	125	85	2	0	0.630	0.613	0.619	0.574	1.826	0.601	0.546	80	430	269	271	-0.666	104	165	103	168	0
3	19	12	"PFK1135"	"Ks664_1"	14010	23940	120	313	313	80	105	107	26	96	95	0	491	505	129	117	119	22	100	100	0	0.556	0.536	0.507	0.514	1.818	0.511	0.705	120	495	582	596	-0.846	208	374	208	388	0
3	20	12	"PFK1137"	"Ks664_35"	14200	23940	120	2626	2730	759	104	111	55	100	100	0	2346	2426	648	116	125	68	100	100	0	1.131	1.137	1.157	1.133	1.282	1.143	0.911	120	545	4752	4936	0.178	2522	2230	2626	2310	0
3	21	12	"PFK1140"	"Ks667_3"	14400	23950	80	139	150	52	111	114	33	46	19	0	153	157	28	122	125	21	75	34	0	0.903	1.114	1.277	1.050	3.518	3.558	0.050	52	303	59	74	-0.147	28	31	39	35	0
3	22	12	"PFK1142"	"Ks66_1"	14580	23940	120	3826	3502	946	104	107	27	100	100	0	2239	2047	471	121	123	18	100	100	0	1.757	1.764	1.742	1.728	1.387	1.843	0.895	120	544	5840	5324	0.813	3722	2118	3398	1926	0
3	1	13	"PFM0090"	"M16407_5"	10590	24150	120	561	528	184	100	101	25	97	95	0	1375	1297	498	109	111	16	99	99	0	0.364	0.360	0.359	0.370	2.014	0.336	0.829	120	595	1727	1616	-1.457	461	1266	428	1188	0
3	2	13	"PFM0095"	"M16853_1"	10790	24150	100	302	313	77	101	102	25	100	100	0	568	565	130	110	111	16	100	100	0	0.439	0.466	0.480	0.451	1.562	0.432	0.729	80	399	659	667	-1.188	201	458	212	455	0
3	3	13	"PFM0099"	"M17049_2"	10970	24150	120	1479	1411	493	100	102	24	96	96	0	1499	1518	497	110	111	16	100	100	0	0.993	0.931	0.983	0.890	1.909	0.931	0.848	120	507	2768	2719	-0.010	1379	1389	1311	1408	0
3	4	13	"PFM0101"	"M17181_1"	11170	24150	100	210	221	74	101	102	25	92	83	0	444	438	112	110	111	16	100	100	0	0.326	0.366	0.344	0.321	2.132	0.352	0.547	80	346	443	448	-1.616	109	334	120	328	0
3	5	13	"PFM0103"	"M17230_2"	11320	24130	150	104	106	28	97	99	25	23	8	0	113	113	16	110	112	31	3	0	0	2.333	3.000	2.000	1.656	3.754	22.586	0.002	156	584	10	12	1.222	7	3	9	3	-50
3	6	13	"PFM0105"	"M17327_1"	11540	24140	110	997	994	218	97	101	37	100	100	0	799	768	175	109	109	15	100	100	0	1.304	1.361	1.405	1.377	1.390	1.353	0.874	80	473	1590	1556	0.383	900	690	897	659	0
3	7	13	"PFM0123"	"M18924_1"	11720	24130	80	339	393	214	101	110	74	96	69	0	214	245	93	108	109	18	98	96	0	2.245	2.131	2.090	2.000	2.221	2.565	0.619	52	290	344	429	1.167	238	106	292	137	0
3	8	13	"PFM0125"	"M18924_16"	11910	24130	120	1140	1088	399	102	107	52	98	97	0	1634	1503	476	110	112	19	100	100	0	0.681	0.708	0.735	0.672	1.848	0.711	0.873	120	519	2562	2379	-0.554	1038	1524	986	1393	0
3	9	13	"PFM0128"	"M18924_2"	12110	24130	100	1057	1003	335	102	104	27	100	100	0	3365	3351	893	112	114	19	100	100	0	0.294	0.278	0.289	0.260	1.626	0.273	0.826	80	408	4208	4140	-1.768	955	3253	901	3239	0
3	10	13	"PFM0134"	"M19188_5"	12290	24120	100	570	567	177	100	103	26	100	100	0	261	252	68	113	117	47	90	76	0	3.176	3.360	3.210	3.384	1.877	3.611	0.435	80	407	618	606	1.667	470	148	467	139	0
3	11	13	"PFM0138"	"M19559_4"	12480	24120	110	222	236	63	101	104	26	98	95	0	343	341	81	112	116	44	100	96	0	0.524	0.590	0.522	0.565	1.861	0.483	0.472	80	485	352	364	-0.933	121	231	135	229	0
3	12	13	"PFM0140"	"M196_2"	12670	24120	100	450	448	148	101	104	25	97	96	0	822	846	223	110	111	15	100	100	0	0.490	0.471	0.456	0.423	1.990	0.442	0.732	80	441	1061	1083	-1.029	349	712	347	736	0
3	13	13	"PFM0160"	"M21368_2"	12870	24120	100	387	371	117	103	104	24	97	97	0	269	267	74	110	111	15	96	92	0	1.786	1.707	1.723	1.875	2.218	1.826	0.640	80	397	443	425	0.837	284	159	268	157	0
3	14	13	"PFM0162"	"M21439_1"	13050	24120	120	320	331	99	105	106	25	99	97	0	284	279	66	115	117	19	97	95	0	1.272	1.378	1.447	1.398	1.856	1.481	0.706	120	466	384	390	0.347	215	169	226	164	0
3	15	13	"PFM0165"	"M21508_2"	13240	24120	120	561	561	168	106	110	44	99	97	0	695	646	169	117	122	38	100	100	0	0.787	0.860	0.853	0.829	1.585	0.871	0.834	120	504	1033	984	-0.345	455	578	455	529	0
3	16	13	"PFM0167"	"M2157_1"	13420	24120	110	537	524	133	105	106	27	100	98	0	361	352	85	115	120	26	97	96	0	1.756	1.768	1.725	1.829	1.780	1.791	0.760	80	450	678	656	0.812	432	246	419	237	0
3	17	13	"PFM0171"	"M21780_2"	13620	24120	120	1039	1016	411	106	142	414	87	59	0	1230	1165	394	116	132	127	99	97	0	0.838	0.867	0.858	0.817	1.946	0.890	0.816	120	419	2047	1959	-0.256	933	1114	910	1049	0
3	18	13	"PFM0173"	"M21780_4"	13790	24120	150	108	114	28	103	134	366	0	0	0	118	121	23	117	130	112	0	0	0	5.000	2.750	1.029	1.005	3.158	8.693	0.120	156	539	6	15	2.322	5	1	11	4	-50
3	19	13	"PFM0202"	"M23550_4"	14000	24120	120	566	559	165	107	110	28	100	99	0	1500	1427	412	117	119	18	100	100	0	0.332	0.345	0.335	0.342	1.586	0.326	0.816	120	425	1842	1762	-1.591	459	1383	452	1310	0
3	20	13	"PFM0204"	"M23550_7"	14170	24120	150	131	132	38	109	112	29	39	14	0	135	138	23	119	122	18	44	21	0	1.375	1.211	1.577	1.505	3.512	4.960	0.043	156	532	38	42	0.459	22	16	23	19	-50
3	21	13	"PFM0209"	"M24104_1"	14380	24120	120	348	360	120	108	110	28	97	94	0	785	796	295	122	124	18	100	100	0	0.362	0.374	0.382	0.374	1.912	0.338	0.726	120	521	903	926	-1.466	240	663	252	674	0
3	22	13	"PFM0211"	"M24315_1"	14570	24120	120	295	299	108	103	106	26	94	89	0	711	677	238	119	120	18	99	99	0	0.324	0.351	0.367	0.352	1.964	0.333	0.728	120	523	784	754	-1.624	192	592	196	558	0
3	1	14	"PFM0214"	"M24561_16"	10590	24330	120	210	218	73	97	99	25	94	82	0	408	401	116	109	111	17	99	99	0	0.378	0.414	0.421	0.393	2.094	0.402	0.610	120	559	412	413	-1.404	113	299	121	292	0
3	2	14	"PFM0216"	"M24561_22"	10780	24320	120	1229	1167	369	99	100	24	100	99	0	766	730	286	110	111	16	96	96	0	1.723	1.723	1.708	1.930	1.957	1.699	0.813	120	440	1786	1688	0.785	1130	656	1068	620	0
3	3	14	"PFM0675"	"M49210_1"	10950	24320	120	185	192	58	101	104	25	87	71	0	270	266	58	111	114	18	100	98	0	0.528	0.587	0.575	0.496	2.400	0.600	0.412	120	410	243	246	-0.921	84	159	91	155	0
3	4	14	"PFM0678"	"M49439_1"	11140	24320	120	315	310	77	103	106	27	99	95	0	249	250	54	113	116	19	97	95	0	1.559	1.511	1.458	1.472	1.761	1.633	0.681	120	493	348	344	0.640	212	136	207	137	0
3	5	14	"PFM0682"	"M49680_3"	11340	24320	120	249	257	72	98	100	25	97	94	0	406	415	107	109	110	16	100	100	0	0.508	0.520	0.513	0.486	1.744	0.500	0.686	120	476	448	465	-0.976	151	297	159	306	0
3	6	14	"PFM0685"	"M50030_1"	11520	24310	120	375	374	91	97	99	23	100	99	0	932	917	243	108	111	18	100	100	0	0.337	0.342	0.341	0.338	1.483	0.322	0.841	120	493	1102	1086	-1.568	278	824	277	809	0
3	7	14	"PFM0689"	"M50253_2"	11710	24310	120	345	336	91	100	105	51	97	90	0	474	462	107	109	111	19	100	100	0	0.671	0.669	0.643	0.647	1.598	0.696	0.667	120	532	610	589	-0.575	245	365	236	353	0
3	8	14	"PFM0691"	"M50721_1"	11900	24310	120	219	220	54	101	107	54	90	55	0	277	270	59	107	108	16	100	99	0	0.694	0.730	0.711	0.697	1.839	0.742	0.633	120	464	288	282	-0.527	118	170	119	163	0
3	9	14	"PFM0712"	"M52704_3"	12080	24320	150	111	114	28	99	102	24	32	11	0	120	123	22	110	111	17	33	14	0	1.200	1.154	1.000	1.109	3.491	6.130	0.019	156	582	22	28	0.263	12	10	15	13	-50
3	10	14	"PFM0715"	"M5299_1"	12280	24310	120	1043	991	340	99	101	24	99	96	0	855	811	227	111	112	16	100	100	0	1.269	1.274	1.303	1.182	2.010	1.344	0.821	120	517	1688	1592	0.343	944	744	892	700	0
3	11	14	"PFM0718"	"M53027_1"	12470	24300	120	188	192	56	100	103	25	90	75	0	395	376	106	109	110	16	98	97	0	0.308	0.345	0.348	0.321	2.105	0.314	0.511	120	542	374	359	-1.700	88	286	92	267	0
3	12	14	"PFM0720"	"M53181_3"	12660	24310	110	668	691	186	99	102	24	100	100	0	1325	1292	256	108	110	16	100	100	0	0.468	0.500	0.517	0.487	1.399	0.479	0.848	80	476	1786	1776	-1.097	569	1217	592	1184	0
3	13	14	"PFM0722"	"M53240_1"	12850	24310	120	275	275	88	102	103	26	94	88	0	690	639	190	110	112	16	99	99	0	0.298	0.327	0.304	0.297	1.770	0.315	0.729	120	522	753	702	-1.745	173	580	173	529	0
3	14	14	"PFM0726"	"M53565_1"	13030	24320	150	114	121	42	106	108	27	28	9	0	125	129	27	117	119	19	32	15	0	1.000	1.250	1.000	1.187	4.047	7.911	0.010	156	631	16	27	0.000	8	8	15	12	-50
3	15	14	"PFM0746"	"M54626_1"	13240	24310	120	1738	1673	569	107	110	28	100	100	0	2232	2357	689	122	124	19	100	100	0	0.773	0.701	0.730	0.665	1.590	0.705	0.883	120	521	3741	3801	-0.371	1631	2110	1566	2235	0
3	16	14	"PFM0749"	"M5464_1"	13420	24300	110	317	316	88	107	110	28	100	95	0	724	693	170	121	126	27	100	100	0	0.348	0.365	0.369	0.346	1.755	0.332	0.690	80	433	813	781	-1.522	210	603	209	572	0
3	17	14	"PFM0753"	"M55240_4"	13600	24310	150	113	116	30	107	108	28	23	4	0	132	133	22	120	125	26	27	4	0	0.500	0.692	1.077	1.211	3.557	8.537	0.006	156	570	18	22	-1.000	6	12	9	13	-50
3	18	14	"PFM0758"	"M55479_1"	13790	24310	150	104	109	28	102	105	29	23	5	0	121	123	19	118	120	18	26	7	0	0.667	1.400	1.462	1.330	4.709	36.596	0.001	156	596	5	12	-0.585	2	3	7	5	-50
3	19	14	"PFM0761"	"M55746_2"	14000	24300	120	150	154	46	107	108	30	61	33	0	195	198	38	119	120	18	91	86	0	0.566	0.595	0.566	0.579	2.762	0.874	0.176	120	500	119	126	-0.822	43	76	47	79	0
3	20	14	"PFM0763"	"M55888_10"	14180	24300	120	1967	1885	554	107	110	30	100	100	0	1912	1818	511	119	122	25	100	100	0	1.037	1.046	1.044	1.027	1.558	1.052	0.873	120	500	3653	3477	0.053	1860	1793	1778	1699	0
3	21	14	"PFM0787"	"M57062_3"	14370	24300	110	169	177	56	105	108	27	78	57	0	211	214	35	116	120	27	100	91	0	0.674	0.735	0.608	0.620	2.428	0.791	0.201	80	427	159	170	-0.570	64	95	72	98	0
3	22	14	"PFM0790"	"M57295_1"	14550	24310	150	111	112	26	100	103	25	26	8	0	120	123	20	115	116	20	21	6	0	2.200	1.500	1.500	1.388	4.602	0.096	0.003	156	749	16	20	1.138	11	5	12	8	-50
3	1	15	"PFM0798"	"M57785_5"	10590	24530	150	108	112	31	97	99	25	30	13	0	111	115	19	107	109	16	28	11	0	2.750	1.875	1.778	1.819	3.513	8.247	0.016	156	727	15	23	1.459	11	4	15	8	-50
3	2	15	"PFM0800"	"M58024_1"	10770	24510	120	269	270	77	100	99	24	96	91	0	363	357	95	110	111	18	98	98	0	0.668	0.688	0.692	0.656	2.127	0.677	0.665	120	409	422	417	-0.582	169	253	170	247	0
3	3	15	"PFM0804"	"M58298_1"	10940	24510	150	104	107	28	101	104	27	20	7	0	113	116	18	112	114	19	18	4	0	3.000	1.500	1.889	1.699	4.342	0.052	0.001	156	585	4	10	1.585	3	1	6	4	-50
3	4	15	"PFM0807"	"M58361_1"	11150	24510	120	2742	2540	1001	101	104	27	98	96	0	2905	2712	882	112	115	20	100	100	0	0.946	0.938	1.012	0.806	2.327	0.966	0.879	120	514	5434	5039	-0.081	2641	2793	2439	2600	0
3	5	15	"PFN0316"	"N134_30"	11340	24510	120	176	183	54	99	101	24	88	77	0	377	384	99	109	112	17	100	100	0	0.287	0.305	0.284	0.275	2.118	0.289	0.506	120	500	345	359	-1.799	77	268	84	275	0
3	6	15	"PFN0318"	"N134_34"	11530	24510	120	208	211	57	99	101	24	95	87	0	601	582	167	112	115	18	100	99	0	0.223	0.238	0.237	0.226	2.021	0.210	0.598	120	515	598	582	-2.166	109	489	112	470	0
3	7	15	"PFN0320"	"N134_41"	11720	24510	120	428	453	144	100	102	26	98	95	0	466	464	109	110	111	16	100	100	0	0.921	0.997	1.000	0.921	1.776	1.049	0.787	120	506	684	707	-0.118	328	356	353	354	0
3	8	15	"PFN0324"	"N134_45"	11910	24510	130	3338	3307	855	99	101	26	100	100	0	2474	2497	656	107	108	15	100	100	0	1.368	1.342	1.354	1.333	1.448	1.355	0.879	120	530	5606	5598	0.452	3239	2367	3208	2390	0
3	9	15	"PFN0326"	"N134_5"	12100	24500	120	363	369	89	99	102	28	100	100	0	409	397	102	109	111	17	98	97	0	0.880	0.938	0.928	0.975	1.736	0.917	0.752	120	453	564	558	-0.184	264	300	270	288	0
3	10	15	"PFN0328"	"N134_57"	12270	24510	150	115	117	30	99	101	24	34	12	0	124	127	25	112	113	20	39	16	0	1.333	1.200	1.232	1.146	3.502	3.570	0.022	156	533	28	33	0.415	16	12	18	15	-50
3	11	15	"PFN0346"	"N134_93"	12460	24510	150	106	109	28	99	101	23	30	10	0	115	117	23	110	112	19	21	5	0	1.400	1.429	1.763	1.441	3.401	4.330	0.028	156	553	12	17	0.485	7	5	10	7	-50
3	12	15	"PFN0348"	"N134_96"	12650	24510	150	109	112	28	99	102	24	32	11	0	118	119	19	110	111	15	29	10	0	1.250	1.444	1.545	1.590	3.543	13.722	0.004	156	600	18	22	0.322	10	8	13	9	-50
3	13	15	"PFN0350"	"N135_1"	12860	24510	120	128	133	37	101	102	25	53	25	0	194	191	39	111	113	16	93	86	0	0.325	0.400	0.486	0.453	2.781	0.496	0.162	120	516	110	112	-1.620	27	83	32	80	0
3	14	15	"PFN0353"	"N135_14"	13050	24510	120	407	403	128	106	110	29	95	93	0	701	675	161	120	122	19	100	100	0	0.518	0.535	0.544	0.465	2.071	0.535	0.753	120	461	882	852	-0.949	301	581	297	555	0
3	15	15	"PFN0355"	"N135_17"	13240	24500	120	212	210	57	110	113	28	88	78	0	492	472	140	124	125	19	98	96	0	0.277	0.287	0.283	0.280	2.125	0.266	0.568	120	500	470	448	-1.851	102	368	100	348	0
3	16	15	"PFN0357"	"N135_2"	13430	24500	120	210	212	67	108	110	26	91	78	0	380	389	94	123	124	21	99	99	0	0.397	0.391	0.410	0.363	2.113	0.391	0.539	120	542	359	370	-1.333	102	257	104	266	0
3	17	15	"PFN0375"	"N136_7"	13620	24500	120	704	686	234	108	109	27	98	98	0	1115	1105	280	123	124	17	100	100	0	0.601	0.589	0.578	0.566	1.524	0.591	0.823	120	480	1588	1560	-0.735	596	992	578	982	0
3	18	15	"PFN0377"	"N137_11"	13800	24500	110	526	541	93	103	104	27	100	100	0	1365	1358	303	116	119	28	100	100	0	0.339	0.353	0.358	0.357	1.316	0.307	0.819	80	457	1672	1680	-1.562	423	1249	438	1242	0
3	19	15	"PFN0379"	"N137_15"	14000	24500	110	122	127	32	102	103	28	41	11	0	187	191	37	113	115	22	97	80	0	0.270	0.321	0.474	0.382	3.642	0.408	0.066	80	502	94	103	-1.888	20	74	25	78	0
3	20	15	"PFN0383"	"N137_20"	14190	24500	110	151	160	40	101	103	28	77	45	0	201	204	39	113	114	16	97	96	0	0.568	0.648	0.651	0.612	2.172	0.676	0.286	80	506	138	150	-0.816	50	88	59	91	0
3	21	15	"PFN0385"	"N137_22"	14380	24500	120	617	589	215	100	101	27	95	93	0	2055	2125	640	114	116	17	100	100	0	0.266	0.243	0.254	0.218	1.985	0.272	0.198	120	512	2458	2500	-1.909	517	1941	489	2011	0
3	22	15	"PFN0387"	"N137_25"	14560	24490	120	243	244	71	97	99	26	97	91	0	215	215	52	111	113	18	95	89	0	1.404	1.413	1.479	1.486	1.944	1.572	0.583	120	544	250	251	0.489	146	104	147	104	0
3	1	16	"PFN0405"	"N137_9"	10580	24710	120	228	230	65	99	100	24	94	93	0	407	405	102	106	109	18	100	100	0	0.429	0.438	0.405	0.414	1.799	0.429	0.668	120	512	430	430	-1.222	129	301	131	299	0
3	2	16	"PFN0407"	"N138_101"	10750	24710	150	106	110	28	101	102	28	24	6	0	127	128	23	110	113	19	43	16	0	0.294	0.500	1.222	0.998	3.787	3.597	0.022	156	553	22	27	-1.766	5	17	9	18	-50
3	3	16	"PFN0410"	"N138_105"	10960	24700	120	1734	1668	492	100	103	31	100	100	0	2353	2259	697	111	114	19	100	100	0	0.729	0.730	0.749	0.750	1.527	0.713	0.906	120	525	3876	3716	-0.456	1634	2242	1568	2148	0
3	4	16	"PFN0413"	"N138_15"	11160	24700	120	136	144	38	97	101	26	65	38	0	209	206	43	110	112	16	98	91	0	0.394	0.490	0.457	0.424	2.504	0.512	0.226	120	535	138	143	-1.344	39	99	47	96	0
3	5	16	"PFN0416"	"N138_21"	11350	24700	120	448	451	133	99	99	23	99	97	0	231	225	57	110	112	16	92	89	0	2.884	3.061	3.131	3.226	1.782	3.171	0.718	120	522	470	467	1.528	349	121	352	115	0
3	6	16	"PFN0418"	"N138_26"	11540	24700	120	217	221	61	100	102	28	95	87	0	530	517	121	113	114	16	100	100	0	0.281	0.300	0.285	0.272	1.940	0.283	0.598	120	504	534	525	-1.834	117	417	121	404	0
3	7	16	"PFN0821"	"N159_40"	11720	24700	130	4587	4312	1252	102	104	28	100	100	0	1892	1760	688	112	113	16	99	99	0	2.520	2.555	2.458	2.926	1.869	2.495	0.863	120	477	6265	5858	1.333	4485	1780	4210	1648	0
3	8	16	"PFN0823"	"N159_45"	11890	24700	150	116	119	32	102	105	28	31	11	0	121	123	20	112	114	18	31	13	0	1.556	1.545	1.399	1.539	4.281	8.463	0.008	156	668	23	28	0.637	14	9	17	11	-50
3	9	16	"PFN0826"	"N159_51"	12140	24690	90	118	127	40	101	105	33	36	19	0	126	131	27	113	115	21	40	21	0	1.308	1.444	1.067	1.295	4.420	10.849	0.008	52	345	30	44	0.387	17	13	26	18	0
3	10	16	"PFN0828"	"N159_7"	12290	24700	120	719	708	251	99	102	31	99	99	0	566	556	152	112	115	24	100	98	0	1.366	1.372	1.331	1.320	1.682	1.475	0.827	120	466	1074	1053	0.450	620	454	609	444	0
3	11	16	"PFN0830"	"N161_2"	12480	24690	120	203	203	56	99	102	28	90	79	0	544	551	148	111	113	20	100	100	0	0.240	0.236	0.239	0.217	1.900	0.214	0.574	120	466	537	544	-2.058	104	433	104	440	0
3	12	16	"PFN0833"	"N162_3"	12670	24690	140	280	284	86	101	104	28	96	91	0	361	357	95	111	112	15	98	98	0	0.716	0.744	0.748	0.729	1.986	0.756	0.735	156	530	429	429	-0.482	179	250	183	246	0
3	13	16	"PFN0859"	"N168_1"	12860	24700	120	298	291	91	103	105	26	91	90	0	389	382	100	112	114	16	100	99	0	0.704	0.696	0.730	0.652	1.996	0.716	0.669	120	527	472	458	-0.506	195	277	188	270	0
3	14	16	"PFN0861"	"N168_12"	13050	24670	110	8400	8140	2233	112	117	31	100	100	0	2161	1963	682	120	124	23	100	100	0	4.061	4.356	4.262	4.640	1.575	4.291	0.846	80	453	10329	9871	2.022	8288	2041	8028	1843	0
3	15	16	"PFN0863"	"N168_17"	13240	24690	120	185	189	45	114	117	30	87	60	0	367	360	88	125	127	23	99	97	0	0.293	0.319	0.321	0.328	2.039	0.298	0.426	120	556	313	310	-1.769	71	242	75	235	0
3	16	16	"PFN0866"	"N168_23"	13430	24690	110	192	196	42	109	112	27	92	81	0	194	197	31	124	125	19	95	90	0	1.186	1.192	1.169	1.141	2.136	1.452	0.375	80	424	153	160	0.246	83	70	87	73	0
3	17	16	"PFN0870"	"N168_29"	13600	24700	150	116	119	30	109	113	27	24	7	0	129	128	19	124	125	18	19	5	0	1.400	2.500	2.158	1.841	3.346	18.570	0.002	156	680	12	14	0.485	7	5	10	4	-50
3	18	16	"PFN0873"	"N168_32"	13810	24690	120	175	173	43	106	109	27	79	59	0	275	276	66	119	123	28	100	95	0	0.442	0.427	0.492	0.406	2.407	0.371	0.335	120	555	225	224	-1.177	69	156	67	157	0
3	19	16	"PFN0901"	"N175_10"	14000	24680	120	4738	4564	1363	103	105	27	100	100	0	1984	1879	695	111	114	18	99	97	0	2.475	2.523	2.611	2.824	1.833	2.529	0.860	120	543	6508	6229	1.307	4635	1873	4461	1768	0
3	20	16	"PFN0903"	"N175_12"	14180	24680	90	313	322	86	102	104	27	100	100	0	186	192	36	111	114	18	98	90	0	2.813	2.716	2.630	2.862	1.741	3.074	0.598	52	348	286	301	1.492	211	75	220	81	0
3	21	16	"PFN0908"	"N175_3"	14360	24690	150	114	118	29	105	108	30	25	7	0	119	121	21	116	119	18	21	7	0	3.000	2.600	1.276	1.174	3.563	11.956	0.006	156	714	12	18	1.585	9	3	13	5	-50
3	22	16	"PFN0910"	"N175_8"	14570	24690	120	1462	1415	440	104	106	29	100	98	0	779	782	167	117	118	18	100	100	0	2.051	1.971	2.010	1.810	1.777	2.139	0.860	120	583	2020	1976	1.037	1358	662	1311	665	0
3	1	17	"PFN0912"	"N176_2"	10590	24900	100	282	272	84	100	102	25	95	92	0	757	723	169	109	113	18	100	100	0	0.281	0.280	0.301	0.250	1.964	0.270	0.682	80	456	830	786	-1.832	182	648	172	614	0
3	2	17	"PFN0914"	"N176_4"	10780	24900	120	368	357	108	101	104	29	97	93	0	431	426	94	113	117	21	100	100	0	0.840	0.818	0.829	0.770	1.707	0.847	0.768	120	506	585	569	-0.252	267	318	256	313	0
3	3	17	"PFN0936"	"N181_8"	10960	24900	120	307	305	107	99	101	29	95	90	0	521	510	152	112	115	19	98	98	0	0.509	0.518	0.511	0.493	2.148	0.499	0.636	120	501	617	604	-0.976	208	409	206	398	0
3	4	17	"PFN0938"	"N182_2"	11150	24890	110	177	177	37	97	99	24	91	81	0	296	299	60	112	114	17	100	100	0	0.435	0.428	0.449	0.408	1.890	0.417	0.471	80	501	264	267	-1.202	80	184	80	187	0
3	5	17	"PFN0940"	"N182_5"	11350	24880	90	127	129	37	101	102	25	50	28	0	141	143	25	112	115	19	65	32	0	0.897	0.903	1.156	1.057	4.429	2.663	0.060	52	390	55	59	-0.158	26	29	28	31	0
3	6	17	"PFN0947"	"N185_15"	11540	24890	110	238	240	60	100	102	28	97	88	0	443	438	93	111	113	17	100	100	0	0.416	0.428	0.444	0.405	1.659	0.373	0.647	80	471	470	467	-1.267	138	332	140	327	0
3	7	17	"PFN0951"	"N185_4"	11730	24890	120	747	758	285	101	105	28	98	98	0	520	522	168	112	115	17	100	97	0	1.583	1.602	1.621	1.549	1.987	1.688	0.844	120	489	1054	1067	0.663	646	408	657	410	0
3	8	17	"PFN0953"	"N185_6"	11910	24890	120	228	231	60	101	105	25	95	91	0	375	378	92	111	115	20	100	99	0	0.481	0.487	0.479	0.463	1.925	0.456	0.601	120	449	391	397	-1.056	127	264	130	267	0
3	9	17	"PFF1635"	"F64095_4"	12100	24900	150	114	126	48	99	104	34	31	19	0	118	133	50	110	112	21	33	23	0	1.875	1.174	1.235	1.271	2.803	1.786	0.201	156	765	23	50	0.907	15	8	27	23	-50
3	10	17	"PFF1651"	"F64732_1"	12290	24880	110	5087	4854	1291	101	108	45	100	100	0	2332	2180	697	108	115	52	100	98	0	2.242	2.294	2.308	2.490	1.645	2.228	0.886	80	485	7210	6825	1.165	4986	2224	4753	2072	0
3	11	17	"PFF1691"	"F66430_1"	12490	24890	100	215	217	58	103	108	40	92	68	0	188	188	33	111	115	35	92	60	0	1.455	1.481	1.497	1.496	1.980	1.948	0.424	80	395	189	191	0.541	112	77	114	77	0
3	12	17	"PFF1706"	"F67045_1"	12660	24890	150	110	113	31	102	106	29	21	5	0	124	127	28	115	116	18	31	13	0	0.889	0.917	1.125	1.105	3.765	4.379	0.020	156	593	17	23	-0.170	8	9	11	12	-50
3	13	17	"PFF1770"	"F69174_1"	12870	24890	100	407	395	111	104	108	26	100	100	0	696	689	139	118	118	17	100	100	0	0.524	0.510	0.499	0.484	1.537	0.495	0.744	80	420	881	862	-0.932	303	578	291	571	0
3	14	17	"PFF1856"	"F72113_1"	13050	24880	110	2056	2105	478	109	111	26	100	100	0	3594	3561	805	122	126	40	100	100	0	0.561	0.580	0.587	0.580	1.300	0.522	0.857	80	471	5419	5435	-0.835	1947	3472	1996	3439	0
3	15	17	"PFC0253"	"C664"	13230	24900	150	117	127	45	112	114	29	30	14	0	140	152	48	123	126	36	30	12	0	0.294	0.517	1.130	0.980	3.560	0.570	0.077	156	630	22	44	-1.766	5	17	15	29	-50
3	16	17	"PFC0263"	"C68"	13440	24890	120	123	128	36	109	112	28	33	11	0	210	205	47	122	124	20	91	81	0	0.159	0.229	0.293	0.305	3.215	0.239	0.039	120	552	102	102	-2.652	14	88	19	83	0
3	17	17	"PFC0294"	"C735"	13630	24870	90	146	149	38	107	111	27	67	32	0	162	164	27	123	125	20	73	46	0	1.000	1.024	1.359	1.089	3.303	2.611	0.074	52	349	78	83	0.000	39	39	42	41	0
3	18	17	"PFC0298"	"C739"	13810	24880	110	172	184	55	103	105	26	90	67	0	196	208	55	117	121	23	96	90	0	0.873	0.890	0.905	0.931	2.023	0.924	0.310	80	489	148	172	-0.195	69	79	81	91	0
3	19	17	"PFC0301"	"C741"	14010	24880	120	264	296	204	103	103	26	97	93	0	312	341	223	114	117	23	100	99	0	0.813	0.850	0.851	0.824	1.893	0.549	0.285	120	567	359	420	-0.298	161	198	193	227	0
3	20	17	"PFL0015"	"L1_3"	14200	24890	100	191	194	57	106	108	27	85	71	0	152	158	41	118	120	20	68	38	0	2.500	2.200	2.045	2.288	3.330	3.345	0.195	80	463	119	128	1.322	85	34	88	40	0
3	21	17	"PFM0073"	"M15459_3"	14400	24880	100	144	147	38	112	115	28	55	25	0	190	191	37	124	126	21	92	77	0	0.485	0.522	0.604	0.604	3.135	0.677	0.102	80	408	98	102	-1.044	32	66	35	67	0
3	22	17	"PFM0096"	"M16857_1"	14570	24870	120	1067	1022	346	110	114	47	98	96	0	1420	1378	358	120	124	20	100	100	0	0.736	0.725	0.762	0.662	1.867	0.735	0.838	120	547	2257	2170	-0.442	957	1300	912	1258	0
3	1	18	"PFM0259"	"M26257_1"	10590	25080	100	516	520	202	99	102	26	98	95	0	604	627	230	110	113	18	100	100	0	0.844	0.814	0.837	0.756	2.020	0.809	0.814	80	462	911	938	-0.244	417	494	421	517	0
3	2	18	"PFM0321"	"M31208_3"	10750	25080	90	267	270	60	102	105	26	100	98	0	469	464	78	113	115	19	100	100	0	0.463	0.479	0.463	0.459	1.515	0.426	0.673	52	353	521	519	-1.109	165	356	168	351	0
3	3	18	"PFM0389"	"M3590_2"	10950	25090	150	116	120	38	99	102	25	38	17	0	118	121	19	113	114	18	25	9	0	3.400	2.625	1.695	1.923	3.000	7.152	0.014	156	697	22	29	1.766	17	5	21	8	-50
3	4	18	"PFM0523"	"M42640_1"	11160	25070	110	1252	1220	335	100	105	38	100	100	0	440	429	104	117	119	20	100	98	0	3.567	3.590	3.725	3.706	1.524	3.729	0.835	80	533	1475	1432	1.835	1152	323	1120	312	0
3	5	18	"PFD0044"	"D13561_3"	11350	25070	90	151	148	36	104	108	40	53	15	0	149	153	31	118	121	22	57	32	0	1.516	1.257	1.237	1.489	2.958	2.171	0.084	52	390	78	79	0.600	47	31	44	35	0
3	6	18	"PFD0057"	"D15909_4"	11530	25070	120	555	549	142	101	106	45	100	100	0	375	353	97	112	114	19	98	95	0	1.726	1.859	1.757	1.981	1.648	1.883	0.805	120	569	717	689	0.788	454	263	448	241	0
3	7	18	"PFD0156"	"D17715_93"	11710	25070	110	389	394	86	100	103	24	100	100	0	332	330	61	111	114	16	100	100	0	1.308	1.342	1.343	1.354	1.496	1.368	0.795	80	432	510	513	0.387	289	221	294	219	0
3	8	18	"PFD0171"	"D21102_1"	11890	25090	150	100	100	23	100	103	24	15	1	0	111	111	16	110	113	19	10	1	0	0.000	0.000	1.500	1.356	3.338	33.713	0.001	156	626	1	1	Error	0	1	0	1	-50
3	9	18	"PFD0194"	"D23657_11"	12090	25070	80	163	161	33	98	102	26	90	59	0	144	147	26	108	108	15	78	59	0	1.806	1.615	1.645	1.731	2.593	2.707	0.179	52	300	101	102	0.852	65	36	63	39	0
3	10	18	"PFD0273"	"D33539_50"	12300	25080	110	149	158	39	98	102	32	78	38	0	144	146	25	108	112	42	41	5	0	1.417	1.579	1.493	1.578	2.922	2.651	0.149	80	500	87	98	0.503	51	36	60	38	0
3	11	18	"IAX099I"	"Y_IAX099I"	12470	25080	150	105	106	28	100	105	35	12	2	0	115	120	21	113	118	49	4	0	0	2.500	0.857	1.222	1.406	4.668	5.327	0.010	156	551	7	13	1.322	5	2	6	7	-50
3	12	18	"ICX188I"	"Y_ICX188I"	12660	25080	150	113	114	27	104	108	27	25	7	0	125	126	22	121	124	21	17	6	0	2.250	2.000	1.907	1.580	3.443	44.676	0.000	156	496	13	15	1.170	9	4	10	5	-50
3	13	18	"IEX355I"	"Y_IEX355I"	12850	25080	150	112	114	27	108	111	27	19	4	0	125	126	21	124	126	20	15	4	0	4.000	3.000	1.391	1.338	4.780	9.448	0.006	156	554	5	8	2.000	4	1	6	2	-50
3	14	18	"IGX361I"	"Y_IGX361I"	13040	25080	150	107	111	33	111	113	28	18	5	0	117	121	21	127	131	40	1	0	0	0.400	0.000	1.097	0.997	3.758	0.393	0.002	156	496	-14	-6	-1.322	-4	-10	0	-6	-50
3	15	18	"IIX063I"	"Y_IIX063I"	13230	25080	150	106	110	28	112	113	30	12	2	0	115	119	23	127	130	41	3	1	0	0.500	0.250	1.220	1.321	3.400	3.692	0.009	156	447	-18	-10	-1.000	-6	-12	-2	-8	-50
3	16	18	"IKX121I"	"Y_IKX121I"	13420	25080	150	109	109	28	109	112	29	15	2	0	119	122	19	123	125	20	13	3	0	0.000	0.000	1.500	1.479	3.439	0.015	0.000	156	581	-4	-1	Error	0	-4	0	-1	-50
3	17	18	"Z_1_50"	"Z_1_50"	13620	25070	100	150	157	51	103	105	26	68	45	0	254	260	45	116	118	20	100	100	0	0.341	0.375	0.433	0.399	2.253	0.406	0.228	80	462	185	198	-1.554	47	138	54	144	0
3	18	18	"Z_1_70"	"Z_1_70"	13820	25070	120	260	255	81	99	101	24	95	88	0	649	630	195	113	114	18	99	99	0	0.300	0.302	0.298	0.277	1.941	0.284	0.687	120	552	697	673	-1.735	161	536	156	517	0
3	19	18	"Z_1_90"	"Z_1_90"	14010	25070	120	587	584	189	102	102	24	100	98	0	1805	1730	493	115	117	19	100	100	0	0.287	0.298	0.302	0.282	1.742	0.286	0.820	120	447	2175	2097	-1.801	485	1690	482	1615	0
3	20	18	"Z_2_10"	"Z_2_10"	14180	25080	150	109	112	29	106	108	28	17	5	0	120	126	23	122	125	23	17	7	0	-1.500	1.500	1.240	1.213	3.143	4.869	0.010	156	643	1	10	Error	3	-2	6	4	-50
3	21	18	"Z_2_30"	"Z_2_30"	14390	25060	110	192	196	43	109	111	28	93	76	0	157	162	30	123	127	25	62	32	0	2.441	2.231	1.750	2.097	2.496	2.752	0.168	80	477	117	126	1.288	83	34	87	39	0
3	22	18	"Z_2_50"	"Z_2_50"	14570	25060	120	33072	30283	10035	107	111	45	100	100	0	13278	11120	4521	116	119	20	99	99	0	2.505	2.742	2.716	2.964	1.805	2.755	0.902	120	574	46127	41180	1.325	32965	13162	30176	11004	0
3	1	19	"Z_3_90"	"Z_3_90"	10590	25270	110	7100	6779	1633	99	103	31	100	100	0	8491	7959	1832	113	130	214	100	100	0	0.836	0.851	0.861	0.849	1.292	0.803	0.894	80	588	15379	14526	-0.259	7001	8378	6680	7846	0
3	2	19	"Z_4_10"	"Z_4_10"	10810	25280	90	133	139	40	103	106	27	53	28	0	131	135	24	114	116	20	44	25	0	1.765	1.714	1.667	2.210	4.222	8.775	0.013	52	319	47	57	0.819	30	17	36	21	0
3	3	19	"Z_4_30"	"Z_4_30"	10950	25280	150	115	116	31	101	103	26	31	10	0	110	112	17	112	114	18	14	1	0	-7.000	100000.000	1.611	1.459	4.366	0.009	0.000	156	667	12	15	Error	14	-2	15	0	-50
3	4	19	"Z_4_50"	"Z_4_50"	11160	25270	110	8831	8494	1600	105	109	34	100	100	0	3057	2851	756	116	118	21	100	100	0	2.967	3.067	3.067	3.185	1.318	3.029	0.914	80	518	11667	11124	1.569	8726	2941	8389	2735	0
3	5	19	"Z_4_70"	"Z_4_70"	11350	25270	110	14812	14533	3732	107	113	37	100	100	0	4775	4531	1392	116	122	40	100	100	0	3.156	3.267	3.276	3.370	1.430	3.312	0.881	80	530	19364	18841	1.658	14705	4659	14426	4415	0
3	6	19	"Z_4_90"	"Z_4_90"	11540	25270	110	28011	26606	6113	110	119	54	100	100	0	9250	8440	2362	114	123	69	100	100	0	3.054	3.182	3.154	3.260	1.402	3.284	0.861	80	530	37037	34822	1.611	27901	9136	26496	8326	0
3	7	19	"Z_6_30"	"Z_6_30"	11740	25270	100	172	170	40	109	114	36	68	35	0	122	125	26	115	119	24	23	7	0	9.000	6.100	2.917	3.840	3.155	19.224	0.007	80	403	70	71	3.170	63	7	61	10	0
3	8	19	"Z_6_50"	"Z_6_50"	11900	25270	150	116	118	28	102	105	27	30	10	0	114	114	17	113	115	18	14	1	0	14.000	16.000	1.577	1.545	4.172	0.016	0.000	156	671	15	17	3.807	14	1	16	1	-50
3	9	19	"Z_6_70"	"Z_6_70"	12110	25270	100	144	149	33	100	103	26	75	48	0	154	158	33	112	114	17	80	62	0	1.048	1.065	1.044	1.097	3.184	1.690	0.110	80	473	86	95	0.067	44	42	49	46	0
3	10	19	"Z_6_90"	"Z_6_90"	12300	25270	110	207	206	40	99	105	41	97	73	0	249	254	39	114	119	52	98	82	0	0.800	0.764	0.805	0.742	1.766	0.721	0.599	80	460	243	247	-0.322	108	135	107	140	0
3	11	19	"Z_7_10"	"Z_7_10"	12470	25270	150	110	110	27	106	110	39	11	0	0	123	122	22	118	123	49	3	0	0	0.800	1.000	1.550	1.517	4.026	0.455	0.287	156	529	9	8	-0.322	4	5	4	4	-50
3	12	19	"Z_7_30"	"Z_7_30"	12660	25270	150	112	117	34	109	112	26	26	8	0	131	132	20	126	129	21	19	5	0	0.600	1.333	2.069	1.808	3.929	89.306	0.000	156	506	8	14	-0.737	3	5	8	6	-50
3	13	19	"PFI17646"	"oPFI17646"	12870	25260	120	156	164	51	111	114	26	68	44	0	299	302	64	125	129	21	100	100	0	0.259	0.299	0.310	0.266	2.717	0.306	0.289	120	464	219	230	-1.951	45	174	53	177	0
3	14	19	"PFN0256"	"oPFN0256"	13060	25260	120	203	211	65	111	114	28	87	78	0	475	468	128	122	124	19	100	100	0	0.261	0.289	0.275	0.250	2.409	0.259	0.471	120	395	445	446	-1.940	92	353	100	346	0
3	15	19	"PFG0021"	"oPFG0021"	13230	25270	150	113	114	25	107	110	29	17	4	0	125	127	19	121	121	18	23	7	0	1.500	1.167	1.077	1.180	4.369	126.914	0.000	156	406	10	13	0.585	6	4	7	6	-50
3	16	19	"PFF72433"	"oPFF72433"	13420	25270	150	113	119	41	109	112	29	21	6	0	140	145	32	123	124	20	46	22	0	0.235	0.455	1.200	1.188	3.873	2.393	0.077	156	507	21	32	-2.087	4	17	10	22	-50
3	17	19	"PFJ12787"	"oPFJ12787"	13630	25250	110	194	196	50	107	108	27	88	71	0	129	131	21	120	122	20	32	7	0	9.667	8.091	4.840	4.246	3.235	15.240	0.024	80	448	96	100	3.273	87	9	89	11	0
3	18	19	"PFG0023"	"oPFG0023"	13820	25260	120	1086	1093	332	104	105	26	100	100	0	4812	5013	1445	115	119	20	100	100	0	0.209	0.202	0.206	0.196	1.506	0.190	0.854	120	396	5679	5887	-2.258	982	4697	989	4898	0
3	19	19	"PFJ12789"	"oPFJ12789"	13990	25270	150	112	115	30	109	111	28	25	5	0	158	163	37	122	125	24	65	37	0	0.083	0.146	0.549	0.610	3.706	0.480	0.033	156	480	39	47	-3.585	3	36	6	41	-50
3	20	19	"PFBL B0077"	"oPFBLOB0077"	14200	25260	120	214	220	63	106	109	29	91	82	0	410	411	98	124	126	24	100	99	0	0.378	0.397	0.402	0.346	2.095	0.379	0.575	120	428	394	401	-1.405	108	286	114	287	0
3	21	19	"PFF72437"	"oPFF72437"	14390	25260	120	368	358	105	104	107	29	97	95	0	668	693	165	118	122	24	100	100	0	0.480	0.442	0.463	0.415	1.741	0.435	0.775	120	462	814	829	-1.059	264	550	254	575	0
3	22	19	"PFL0043"	"oPFL0043"	14560	25260	150	109	115	36	99	103	26	28	8	0	129	138	46	113	115	17	46	27	0	0.625	0.640	0.863	0.952	4.079	0.882	0.076	156	757	26	41	-0.678	10	16	16	25	-50
3	1	20	"PFBL B0079"	"oPFBLOB0079"	10600	25470	120	160	164	44	99	103	44	63	28	0	180	181	30	110	128	217	0	0	0	0.871	0.915	0.928	0.855	2.367	1.162	0.336	120	576	131	136	-0.199	61	70	65	71	0
3	2	20	"PFF72438"	"oPFF72438"	10790	25470	120	2455	2323	874	101	105	43	99	98	0	2963	2962	896	113	116	18	100	100	0	0.826	0.780	0.809	0.683	1.983	0.793	0.864	120	491	5204	5071	-0.276	2354	2850	2222	2849	0
3	3	20	"PFH0006"	"oPFH0006"	10980	25470	120	309	316	86	101	103	27	98	98	0	1108	1100	261	114	116	19	100	100	0	0.209	0.218	0.213	0.207	1.650	0.207	0.761	120	374	1202	1201	-2.257	208	994	215	986	0
3	4	20	"PFBL B0083"	"oPFBLOB0083"	11140	25470	150	111	112	29	102	105	30	21	4	0	122	125	25	113	117	22	26	9	0	1.000	0.833	1.148	1.290	4.300	4.456	0.009	156	539	18	22	0.000	9	9	10	12	-50
3	5	20	"PFBL B0084"	"oPFBLOB0084"	11330	25470	150	106	113	37	102	107	34	16	5	0	126	130	26	114	120	39	17	3	0	0.333	0.688	1.038	0.961	4.947	36.863	0.000	156	627	16	27	-1.585	4	12	11	16	-50
3	6	20	"PFM60485"	"oPFM60485"	11550	25470	120	391	394	150	104	109	33	93	93	0	750	716	229	112	121	68	98	98	0	0.450	0.480	0.487	0.451	1.722	0.486	0.791	120	408	925	894	-1.153	287	638	290	604	0
3	7	20	"PFN0258"	"oPFN0258"	11710	25470	150	112	115	28	106	112	36	14	1	0	120	122	23	115	122	60	5	0	0	1.200	1.286	1.734	1.501	3.753	15.495	0.002	156	543	11	16	0.263	6	5	9	7	-50
3	8	20	"PFM60486"	"oPFM60486"	11930	25470	120	323	314	88	102	106	30	97	95	0	378	384	94	115	117	19	99	99	0	0.840	0.788	0.782	0.751	1.785	0.801	0.709	120	467	484	481	-0.251	221	263	212	269	0
3	9	20	"PFK12896"	"oPFK12896"	12120	25460	120	651	659	189	101	105	27	100	100	0	382	382	107	115	116	17	98	98	0	2.060	2.090	2.057	2.139	1.596	2.160	0.805	120	493	817	825	1.043	550	267	558	267	0
3	10	20	"PFN0259"	"oPFN0259"	12310	25470	130	681	648	238	104	108	40	93	90	0	983	956	259	115	120	50	99	98	0	0.665	0.647	0.661	0.551	2.129	0.667	0.826	120	490	1445	1385	-0.589	577	868	544	841	0
3	11	20	"PFL0046"	"oPFL0046"	12500	25460	120	362	355	103	108	112	42	95	91	0	587	600	142	118	124	53	100	99	0	0.542	0.512	0.521	0.476	1.716	0.511	0.770	120	433	723	729	-0.885	254	469	247	482	0
3	12	20	"PFD66984"	"oPFD66984"	12690	25460	120	698	704	223	107	109	26	100	100	0	713	727	187	123	126	21	100	100	0	1.002	0.988	1.020	0.953	1.535	1.017	0.818	120	393	1181	1201	0.002	591	590	597	604	0
3	13	20	"PFD66985"	"oPFD66985"	12850	25460	150	114	114	25	109	112	27	19	2	0	129	131	21	122	125	21	27	3	0	0.714	0.556	1.538	1.476	3.540	0.025	0.000	156	550	12	14	-0.485	5	7	5	9	-50
3	14	20	"PFL0047"	"oPFL0047"	13060	25460	120	297	303	90	107	110	28	99	95	0	408	422	105	116	119	19	100	100	0	0.651	0.641	0.654	0.605	1.758	0.633	0.647	120	449	482	502	-0.620	190	292	196	306	0
3	15	20	"PFF72478"	"oPFF72478"	13210	25430	100	343	343	116	102	106	27	98	97	0	510	499	183	112	114	18	100	98	0	0.606	0.623	0.593	0.619	2.042	0.559	0.661	80	304	639	628	-0.724	241	398	241	387	0
3	16	20	"PFL0097"	"oPFL0097"	13400	25420	120	222	225	53	103	107	29	96	90	0	413	414	101	116	118	19	100	100	0	0.401	0.409	0.412	0.396	1.902	0.380	0.629	120	434	416	420	-1.320	119	297	122	298	0
3	17	20	"PFBL B0142"	"oPFBLOB0142"	13590	25420	120	1553	1517	518	109	111	27	100	100	0	557	564	148	119	121	19	99	99	0	3.297	3.164	3.197	3.007	1.759	3.465	0.839	120	507	1882	1853	1.721	1444	438	1408	445	0
3	18	20	"PFI17693"	"oPFI17693"	13780	25420	120	737	743	273	107	108	26	97	97	0	1697	1770	515	117	119	20	100	100	0	0.399	0.385	0.392	0.351	1.918	0.373	0.778	120	483	2210	2289	-1.327	630	1580	636	1653	0
3	19	20	"PFI17695"	"oPFI17695"	13970	25420	120	12905	12802	4079	113	116	31	100	100	0	7182	7067	1967	123	128	26	100	100	0	1.812	1.827	1.863	1.757	1.694	1.922	0.877	120	446	19851	19633	0.858	12792	7059	12689	6944	0
3	20	20	"PFH0024"	"oPFH0024"	14170	25420	120	203	213	64	112	114	29	93	70	0	406	419	104	120	123	22	100	100	0	0.318	0.338	0.341	0.311	1.971	0.317	0.466	120	506	377	400	-1.652	91	286	101	299	0
3	21	20	"PFBL B0147"	"oPFBLOB0147"	14350	25430	90	146	149	30	102	104	28	75	34	0	158	155	27	116	119	20	76	51	0	1.048	1.205	0.973	1.116	3.469	1.966	0.115	52	352	86	86	0.067	44	42	47	39	0
3	22	20	"PFF72481"	"oPFF72481"	14540	25420	120	271	267	72	100	102	25	98	95	0	388	391	104	113	116	21	99	98	0	0.622	0.601	0.608	0.617	1.795	0.564	0.688	120	591	446	445	-0.685	171	275	167	278	0
3	1	21	"PFJ12809"	"oPFJ12809"	10550	25610	80	109	110	24	101	103	24	23	7	0	129	130	23	109	115	37	21	1	0	0.400	0.429	0.712	0.805	4.146	5.513	0.003	52	257	28	30	-1.322	8	20	9	21	0
3	2	21	"PFH0027"	"oPFH0027"	10750	25630	110	979	991	211	99	104	42	100	100	0	1278	1278	270	111	116	41	100	100	0	0.754	0.764	0.741	0.764	1.305	0.757	0.812	80	484	2047	2059	-0.407	880	1167	892	1167	0
3	3	21	"PFF72482"	"oPFF72482"	10950	25630	110	318	318	92	103	105	26	97	96	0	1230	1188	277	112	115	17	100	100	0	0.192	0.200	0.198	0.191	1.643	0.187	0.717	80	442	1333	1291	-2.379	215	1118	215	1076	0
3	4	21	"PFG0045"	"oPFG0045"	11130	25620	110	288	301	75	103	105	26	100	98	0	399	394	75	114	117	20	100	100	0	0.649	0.707	0.688	0.683	1.582	0.701	0.712	80	421	470	478	-0.623	185	285	198	280	0
3	5	21	"PFF72484"	"oPFF72484"	11320	25620	110	972	973	262	100	103	26	100	100	0	402	401	119	114	117	20	98	96	0	3.028	3.042	2.964	3.286	1.677	3.113	0.785	80	426	1160	1160	1.598	872	288	873	287	0
3	6	21	"PFI17704"	"oPFI17704"	11510	25620	120	3239	3111	956	98	102	26	100	100	0	1147	1058	384	112	115	22	99	95	0	3.035	3.185	3.239	3.607	1.860	3.217	0.878	120	468	4176	3959	1.602	3141	1035	3013	946	0
3	7	21	"PFH0030"	"oPFH0030"	11700	25630	120	183	184	54	100	104	29	81	62	0	388	389	108	111	114	21	99	98	0	0.300	0.302	0.304	0.278	2.376	0.278	0.479	120	430	360	362	-1.739	83	277	84	278	0
3	8	21	"PFM60518"	"oPFM60518"	11890	25630	120	311	317	101	101	105	32	98	92	0	499	495	145	113	114	18	100	100	0	0.544	0.565	0.567	0.528	1.731	0.548	0.729	120	487	596	598	-0.878	210	386	216	382	0
3	9	21	"PFL0104"	"oPFL0104"	12080	25630	110	231	240	58	99	102	26	98	97	0	367	363	63	113	114	17	100	100	0	0.520	0.564	0.519	0.536	1.688	0.583	0.626	80	445	386	391	-0.944	132	254	141	250	0
3	10	21	"PFI17705"	"oPFI17705"	12270	25630	120	406	409	120	104	105	26	99	98	0	1033	1009	335	117	119	18	99	99	0	0.330	0.342	0.355	0.349	1.629	0.319	0.814	120	500	1218	1197	-1.601	302	916	305	892	0
3	11	21	"PFBL B0155"	"oPFBLOB0155"	12470	25630	120	145	147	39	103	104	25	64	39	0	239	241	44	115	117	18	99	97	0	0.339	0.349	0.357	0.339	2.765	0.356	0.234	120	471	166	170	-1.562	42	124	44	126	0
3	12	21	"PFBL B0157"	"oPFBLOB0157"	12670	25650	150	105	106	25	102	105	25	23	3	0	112	115	18	118	120	19	14	1	0	-0.500	-1.333	1.208	1.316	3.657	6.267	0.008	156	485	-3	1	Error	3	-6	4	-3	-50
3	13	21	"PFD67005"	"oPFD67005"	12860	25650	150	105	108	28	103	106	27	21	5	0	119	119	19	117	119	19	19	1	0	1.000	2.500	1.255	1.158	3.512	27.040	0.001	156	452	4	7	0.000	2	2	5	2	-50
3	14	21	"PFD67007"	"oPFD67007"	13050	25650	150	111	115	31	103	105	26	25	7	0	119	122	21	113	115	19	26	8	0	1.333	1.333	1.500	1.346	3.985	6.264	0.009	156	507	14	21	0.415	8	6	12	9	-50
3	15	21	"PFM60523"	"oPFM60523"	13230	25620	120	666	655	197	100	102	25	99	99	0	404	398	127	112	114	19	97	94	0	1.938	1.941	1.971	2.095	1.900	1.991	0.785	120	498	858	841	0.955	566	292	555	286	0
3	16	21	"PFL0108"	"oPFL0108"	13420	25630	120	174	179	48	104	107	29	82	64	0	259	263	53	116	118	19	100	99	0	0.490	0.510	0.533	0.480	2.055	0.553	0.408	120	544	213	222	-1.031	70	143	75	147	0
3	17	21	"A10325_30a"	"A10325_30a"	13620	25650	150	108	110	29	106	108	27	19	4	0	116	119	23	118	120	19	19	5	0	-1.000	4.000	1.194	1.219	3.785	6.295	0.008	156	629	0	5	Error	2	-2	4	1	-50
3	18	21	"A10325_30c"	"A10325_30c"	13810	25650	150	102	102	24	102	104	26	13	1	0	107	110	18	115	117	21	6	0	0	0.000	0.000	1.318	1.302	3.722	0.077	0.002	156	585	-8	-5	Error	0	-8	0	-5	-50
3	19	21	"A10325_30e"	"A10325_30e"	14000	25650	150	103	106	28	103	106	28	15	3	0	105	107	17	114	118	23	4	0	0	0.000	-0.429	1.313	1.247	3.387	3.135	0.014	156	590	-9	-4	Error	0	-9	3	-7	-50
3	20	21	"A10325_30g"	"A10325_30g"	14190	25650	150	98	102	30	103	104	26	15	5	0	108	112	20	113	114	20	14	5	0	1.000	1.000	1.556	1.342	3.946	0.043	0.001	156	594	-10	-2	0.000	-5	-5	-1	-1	-50
3	21	21	"A10325_30i"	"A10325_30i"	14380	25650	150	108	111	30	99	101	26	26	8	0	114	117	20	110	112	20	26	7	0	2.250	1.714	1.643	1.541	3.999	9.847	0.004	156	665	13	19	1.170	9	4	12	7	-50
3	22	21	"E598_1a"	"E598_1a"	14590	25700	150	96	98	24	96	99	25	14	2	0	107	108	18	108	110	19	8	2	0	0.000	100000.000	1.462	1.304	3.498	8.949	0.002	156	845	-1	2	Error	0	-1	2	0	-50
3	1	22	"F48446_9e"	"F48446_9e"	10530	25870	150	108	114	31	99	101	23	33	16	0	122	123	24	112	115	26	24	4	0	0.900	1.364	1.121	1.296	4.321	2.476	0.009	156	1062	19	26	-0.152	9	10	15	11	-50
3	2	22	"F48446_9g"	"F48446_9g"	10750	25830	120	146	151	45	100	104	28	66	41	0	161	162	32	115	119	40	63	12	0	1.000	1.085	1.140	1.036	2.956	1.641	0.202	120	648	92	98	0.000	46	46	51	47	0
3	3	22	"F48446_9i"	"F48446_9i"	10940	25820	120	344	335	83	99	101	25	100	98	0	409	407	115	112	114	17	97	96	0	0.825	0.800	0.779	0.827	1.795	0.772	0.769	120	618	542	531	-0.278	245	297	236	295	0
3	4	22	"I12861_2a"	"I12861_2a"	11150	25850	150	102	102	24	100	101	25	17	1	0	108	109	16	111	113	17	10	1	0	-0.667	-1.000	1.854	1.608	4.009	62.475	0.000	156	930	-1	0	Error	2	-3	2	-2	-50
3	5	22	"I12861_2c"	"I12861_2c"	11340	25850	150	103	108	32	97	100	26	25	9	0	109	113	19	110	112	17	19	7	0	-6.000	3.667	1.232	1.231	4.311	0.038	0.001	156	860	5	14	Error	6	-1	11	3	-50
3	6	22	"I12861_2e"	"I12861_2e"	11530	25850	150	105	106	27	96	100	31	19	5	0	109	110	19	110	111	16	13	6	0	-9.000	100000.000	1.364	1.332	3.956	15.362	0.003	156	831	8	10	Error	9	-1	10	0	-50
3	7	22	"J512_2i"	"J512_2i"	11720	25850	150	101	111	38	100	102	32	22	3	0	108	111	20	110	112	16	18	5	0	-0.500	11.000	1.333	1.245	4.182	0.025	0.001	156	815	-1	12	Error	1	-2	11	1	-50
3	8	22	"Ks592_1a"	"Ks592_1a"	11910	25850	150	105	104	25	99	102	26	16	4	0	113	114	17	110	112	15	20	7	0	2.000	1.250	1.830	1.683	4.219	0.016	0.000	156	826	9	9	1.000	6	3	5	4	-50
3	9	22	"Ks592_1c"	"Ks592_1c"	12100	25850	150	109	115	43	97	100	25	32	12	0	112	113	21	111	113	17	18	7	0	12.000	9.000	1.615	1.462	4.457	26.392	0.003	156	798	13	20	3.585	12	1	18	2	-50
3	10	22	"Ks592_1e"	"Ks592_1e"	12230	25850	150	110	114	31	98	101	27	32	10	0	128	130	22	114	116	19	39	14	0	0.857	1.000	1.405	1.173	3.602	5.249	0.015	156	886	26	32	-0.222	12	14	16	16	-50
3	11	22	"Ks592_1g"	"Ks592_1g"	12480	25840	150	105	109	30	98	101	25	23	10	0	116	126	37	113	115	18	28	17	0	2.333	0.846	1.111	1.117	3.790	1.480	0.035	156	890	10	24	1.222	7	3	11	13	-50
3	12	22	"Ks592_1i"	"Ks592_1i"	12660	25820	120	2483	2250	632	98	100	24	100	100	0	2192	1953	637	112	115	20	99	98	0	1.147	1.169	1.144	1.241	1.641	1.150	0.927	120	490	4465	3993	0.197	2385	2080	2152	1841	0
3	13	22	"EMPTY"	"EMPTY"	12860	25840	150	135	158	72	98	99	24	58	46	0	146	182	85	111	112	18	57	49	0	1.057	0.845	0.867	0.895	2.605	0.884	0.594	156	722	72	131	0.080	37	35	60	71	-75
3	14	22	"EMPTY"	"EMPTY"	13050	25840	150	150	162	73	96	98	24	62	53	0	165	184	77	107	109	16	68	57	0	0.931	0.857	0.957	1.056	2.703	0.955	0.560	156	706	112	143	-0.103	54	58	66	77	-75
3	15	22	"EMPTY"	"EMPTY"	13240	25840	150	131	157	74	97	99	24	57	44	0	156	172	69	109	111	18	62	51	0	0.723	0.952	1.068	1.028	2.132	1.082	0.563	156	774	81	123	-0.467	34	47	60	63	-75
3	16	22	"EMPTY"	"EMPTY"	13430	25840	150	123	135	52	97	100	26	50	30	0	139	151	44	112	115	20	57	37	0	0.963	0.974	1.114	1.037	2.721	1.459	0.187	156	774	53	77	-0.054	26	27	38	39	-75
3	17	22	"EMPTY"	"EMPTY"	13620	25840	150	126	139	54	98	101	25	52	32	0	154	164	57	112	114	19	62	51	0	0.667	0.788	1.061	1.100	2.742	0.915	0.308	156	711	70	93	-0.585	28	42	41	52	-75
3	18	22	"EMPTY"	"EMPTY"	13810	25840	150	131	139	49	97	99	23	57	37	0	149	157	56	108	110	17	60	51	0	0.829	0.857	0.875	0.883	2.821	0.970	0.323	156	678	75	91	-0.270	34	41	42	49	-75
3	19	22	"EMPTY"	"EMPTY"	14000	25840	150	100	101	23	94	97	25	19	5	0	106	107	16	106	107	16	16	5	0	100000.000	7.000	1.629	1.685	4.236	21.742	0.001	156	678	6	8	16.610	6	0	7	1	-75
3	20	22	"EMPTY"	"EMPTY"	14190	25840	150	94	98	23	96	101	44	4	0	0	108	108	18	106	107	16	18	3	0	-1.000	1.000	1.195	1.389	4.490	28.766	0.001	156	678	0	4	Error	-2	2	2	2	-75
3	21	22	"EMPTY"	"EMPTY"	14380	25840	150	139	189	137	94	100	44	50	32	0	127	133	35	106	108	15	59	35	0	2.143	3.519	2.421	2.184	3.630	11.970	0.331	156	672	66	122	1.100	45	21	95	27	-75
3	22	22	"EMPTY"	"EMPTY"	14570	25840	150	98	103	30	94	97	23	23	5	0	105	107	16	107	108	17	10	3	0	-2.000	100000.000	1.440	1.456	3.594	198.564	0.000	156	843	2	9	Error	4	-2	9	0	-75
4	1	1	"PFA0039"	"A1411_1"	15030	21780	130	2625	2680	709	105	109	29	100	100	0	7843	7745	1734	116	118	19	100	100	0	0.326	0.338	0.344	0.331	1.278	0.331	0.923	120	641	10247	10204	-1.616	2520	7727	2575	7629	0
4	2	1	"PFA0101"	"A21885_1"	15220	21780	130	3901	3609	1541	107	112	30	100	100	0	7446	6853	2558	116	117	18	100	100	0	0.518	0.520	0.520	0.498	1.354	0.517	0.918	120	611	11124	10239	-0.950	3794	7330	3502	6737	0
4	3	1	"PFA0019"	"A11546_1"	15420	21780	130	294	298	75	111	114	31	95	95	0	516	507	87	119	120	19	100	100	0	0.461	0.482	0.488	0.449	1.685	0.500	0.719	120	594	580	575	-1.117	183	397	187	388	0
4	4	1	"PFA0144"	"A31870_1"	15600	21780	130	2053	1973	472	113	118	36	100	100	0	8780	8571	1688	124	128	27	100	100	0	0.224	0.220	0.223	0.214	1.346	0.215	0.921	120	580	10596	10307	-2.158	1940	8656	1860	8447	0
4	5	1	"PFA0009"	"A10325_29"	15790	21770	130	22309	23057	6059	112	118	36	100	100	0	12055	12028	3303	123	129	29	100	100	0	1.860	1.927	1.964	1.939	1.244	1.904	0.907	120	602	34129	34850	0.896	22197	11932	22945	11905	0
4	6	1	"PFA0012"	"A10325_32"	15980	21770	130	26385	25247	6835	111	115	31	100	100	0	13423	12951	3661	119	124	27	100	100	0	1.975	1.959	1.943	1.974	1.273	1.926	0.911	120	588	39578	37968	0.982	26274	13304	25136	12832	0
4	7	1	"PFA0030"	"A12797_1"	16170	21780	130	1452	1445	358	108	111	29	100	100	0	1730	1752	374	116	119	24	100	100	0	0.833	0.817	0.835	0.798	1.351	0.809	0.907	120	576	2958	2973	-0.264	1344	1614	1337	1636	0
4	8	1	"PFB0005"	"B11"	16360	21770	130	377	392	137	101	104	28	100	100	0	332	343	83	109	111	18	99	99	0	1.238	1.244	1.220	1.237	1.738	1.372	0.734	120	564	499	525	0.308	276	223	291	234	0
4	9	1	"PFB0219"	"B57"	16550	21780	140	180	180	47	98	101	25	87	74	0	190	197	41	107	109	16	98	93	0	0.988	0.911	0.994	0.868	2.196	1.072	0.399	156	721	165	172	-0.017	82	83	82	90	0
4	10	1	"PFB0285"	"B92"	16750	21780	110	770	790	254	101	103	27	100	100	0	457	457	110	112	113	17	100	100	0	1.939	1.997	2.100	1.934	1.574	2.287	0.763	80	447	1014	1034	0.955	669	345	689	345	0
4	11	1	"PFB0008"	"B114"	16930	21770	130	3231	3325	948	98	101	25	100	100	0	1379	1347	439	112	113	19	100	99	0	2.473	2.613	2.559	2.781	1.603	2.538	0.882	120	584	4400	4462	1.306	3133	1267	3227	1235	0
4	12	1	"PFB0034"	"B165"	17120	21780	120	1665	1682	640	101	103	26	100	100	0	1646	1614	519	114	116	17	100	100	0	1.021	1.054	1.077	1.029	1.380	1.068	0.883	120	527	3096	3081	0.030	1564	1532	1581	1500	0
4	13	1	"PFB0089"	"B319"	17310	21780	130	1273	1262	280	104	108	30	100	100	0	3499	3513	742	119	121	21	100	100	0	0.346	0.341	0.340	0.339	1.294	0.320	0.886	120	604	4549	4552	-1.532	1169	3380	1158	3394	0
4	14	1	"PFB0104"	"B351"	17510	21780	130	205	200	49	106	109	30	90	67	0	226	226	41	119	120	22	100	95	0	0.925	0.879	0.847	0.804	1.985	0.986	0.523	120	596	206	201	-0.112	99	107	94	107	0
4	15	1	"PFB0113"	"B372"	17690	21780	130	793	779	184	99	103	28	100	100	0	1146	1147	201	115	115	19	100	100	0	0.673	0.659	0.650	0.643	1.316	0.653	0.889	120	588	1725	1712	-0.571	694	1031	680	1032	0
4	16	1	"PFB0116"	"B380"	17890	21780	130	176	183	49	98	116	261	0	0	0	220	221	41	110	114	32	98	89	0	0.709	0.766	0.676	0.691	2.100	8.577	0.281	120	627	188	196	-0.496	78	110	85	111	0
4	17	1	"PFB0118"	"B383"	18090	21780	130	987	1100	962	101	120	272	95	86	0	1976	2345	2412	111	115	32	100	100	0	0.475	0.447	0.481	0.434	1.549	0.466	0.504	120	578	2751	3233	-1.074	886	1865	999	2234	0
4	18	1	"PFB0140"	"B432"	18270	21780	130	491	485	116	100	103	26	100	100	0	1451	1460	292	115	116	18	100	100	0	0.293	0.286	0.287	0.279	1.327	0.276	0.849	120	562	1727	1730	-1.773	391	1336	385	1345	0
4	19	1	"PFC0315"	"C9"	18460	21770	130	248	253	67	99	108	68	91	60	0	312	318	60	113	117	30	100	99	0	0.749	0.751	0.737	0.697	1.736	1.056	0.412	120	602	348	359	-0.417	149	199	154	205	0
4	20	1	"PFC0207"	"C56"	18660	21780	130	342	346	97	100	106	68	97	87	0	661	648	135	107	110	29	100	100	0	0.437	0.455	0.432	0.438	1.526	0.461	0.763	120	611	796	787	-1.195	242	554	246	541	0
4	21	1	"PFC0316"	"C96"	18850	21780	130	442	453	120	97	99	25	100	100	0	490	493	86	104	107	18	100	100	0	0.894	0.915	0.937	0.879	1.517	0.967	0.804	120	563	731	745	-0.162	345	386	356	389	0
4	22	1	"PFC0007"	"C114"	19030	21780	130	648	655	169	92	95	23	100	100	0	791	807	158	102	104	18	100	100	0	0.807	0.799	0.800	0.771	1.394	0.782	0.866	120	655	1245	1268	-0.309	556	689	563	705	0
4	1	2	"PFC0021"	"C134"	15050	21990	130	239	238	70	106	108	27	96	87	0	447	444	81	113	115	17	100	100	0	0.398	0.399	0.395	0.373	1.696	0.402	0.614	120	655	467	463	-1.328	133	334	132	331	0
4	2	2	"PFC0034"	"C161"	15230	21980	130	1759	1769	393	107	111	29	100	100	0	1643	1638	425	116	117	17	100	100	0	1.082	1.092	1.080	1.128	1.425	1.039	0.892	120	568	3179	3184	0.114	1652	1527	1662	1522	0
4	3	2	"PFJ0545"	"J687_3"	15420	21980	130	478	490	173	106	109	28	100	99	0	600	613	204	115	117	17	100	100	0	0.767	0.771	0.785	0.742	1.600	0.763	0.791	120	579	857	882	-0.383	372	485	384	498	0
4	4	2	"PFK0100"	"Km695_2"	15610	21980	130	174	176	39	108	109	27	85	62	0	248	247	46	115	118	19	100	98	0	0.496	0.515	0.499	0.459	2.217	0.566	0.404	120	606	199	200	-1.011	66	133	68	132	0
4	5	2	"PFK0134"	"Km993_1"	15810	21990	130	347	362	87	107	109	27	100	99	0	719	733	169	116	118	18	100	100	0	0.398	0.413	0.411	0.404	1.389	0.415	0.823	120	615	843	872	-1.329	240	603	255	617	0
4	6	2	"PFK0052"	"Km3535_1"	16000	21980	130	316	316	79	106	108	27	100	100	0	408	419	89	117	120	22	100	100	0	0.722	0.695	0.706	0.676	1.562	0.668	0.707	120	574	501	512	-0.471	210	291	210	302	0
4	7	2	"PFK0059"	"Km3703_4"	16190	21980	140	603	574	190	105	107	27	99	98	0	488	489	160	117	118	18	99	96	0	1.342	1.261	1.303	1.287	1.839	1.269	0.827	156	628	869	841	0.425	498	371	469	372	0
4	8	2	"PFK0303"	"Kn267_1"	16380	21980	130	880	895	255	100	102	25	100	100	0	587	592	135	111	113	16	100	100	0	1.639	1.653	1.653	1.635	1.461	1.701	0.793	120	583	1256	1276	0.713	780	476	795	481	0
4	9	2	"PFK0297"	"Kn2497_2"	16580	21980	130	488	501	126	99	103	31	100	100	0	782	805	149	111	115	23	100	100	0	0.580	0.579	0.577	0.561	1.397	0.578	0.829	120	598	1060	1096	-0.787	389	671	402	694	0
4	10	2	"PFK0436"	"Kn5150_1"	16760	21980	130	5757	5896	1600	100	101	25	100	100	0	9319	9624	2066	112	114	17	100	100	0	0.614	0.609	0.627	0.592	1.368	0.615	0.911	120	621	14864	15308	-0.703	5657	9207	5796	9512	0
4	11	2	"PFK0536"	"Kn8928_1"	16960	21970	130	672	715	214	102	104	25	100	100	0	941	953	275	115	117	18	100	100	0	0.690	0.732	0.701	0.734	1.407	0.701	0.831	120	616	1396	1451	-0.535	570	826	613	838	0
4	12	2	"PFK0544"	"Kn9335_1"	17150	21980	130	392	1424	3796	105	107	26	100	100	0	476	1427	4065	117	119	18	100	100	0	0.799	1.007	0.816	0.816	1.656	0.729	0.747	120	562	646	2629	-0.323	287	359	1319	1310	0
4	13	2	"PFK0875"	"Ks2_1"	17330	21980	130	662	677	152	106	110	30	100	100	0	385	393	79	123	125	21	100	100	0	2.122	2.115	2.127	2.136	1.361	2.187	0.832	120	592	818	841	1.086	556	262	571	270	0
4	14	2	"PFK0879"	"Ks2_14"	17530	21980	130	2931	2884	571	104	107	29	100	100	0	4031	3958	659	121	123	22	100	100	0	0.723	0.725	0.737	0.718	1.266	0.714	0.900	120	624	6737	6617	-0.468	2827	3910	2780	3837	0
4	15	2	"PFK1056"	"Ks54_1"	17710	21980	130	1282	1232	273	100	104	27	100	100	0	883	873	147	116	118	20	100	100	0	1.541	1.495	1.494	1.471	1.258	1.528	0.902	120	569	1949	1889	0.624	1182	767	1132	757	0
4	16	2	"PFK1101"	"Ks59_1"	17900	21980	130	629	657	181	98	102	26	100	100	0	877	938	272	115	117	18	100	100	0	0.697	0.679	0.674	0.683	1.432	0.619	0.785	120	575	1293	1382	-0.521	531	762	559	823	0
4	17	2	"PFK1165"	"Ks72_6"	18090	21970	130	1091	1097	259	104	105	28	100	100	0	843	856	216	116	117	18	100	100	0	1.358	1.342	1.361	1.356	1.300	1.319	0.884	120	596	1714	1733	0.441	987	727	993	740	0
4	18	2	"PFK1183"	"Ks75_9"	18290	21970	130	251	262	68	105	106	27	99	95	0	429	431	81	118	119	19	100	100	0	0.469	0.502	0.470	0.463	1.750	0.503	0.664	120	580	457	470	-1.091	146	311	157	313	0
4	19	2	"PFK1209"	"Ks82_1"	18480	21980	130	824	784	218	107	114	71	100	98	0	1849	1843	438	117	122	31	100	100	0	0.414	0.392	0.397	0.380	1.444	0.395	0.863	120	555	2449	2403	-1.272	717	1732	677	1726	0
4	20	2	"PFK1228"	"Ks83_8"	18660	21980	130	847	811	224	107	111	60	98	98	0	2898	2836	714	115	119	31	100	100	0	0.266	0.259	0.258	0.249	1.492	0.253	0.881	120	552	3523	3425	-1.911	740	2783	704	2721	0
4	21	2	"PFK0643"	"Ks127_5"	18860	21970	130	1849	1779	423	102	105	31	100	100	0	713	683	141	112	114	20	100	100	0	2.907	2.937	3.025	2.918	1.411	3.100	0.863	120	603	2348	2248	1.539	1747	601	1677	571	0
4	22	2	"PFK0638"	"Ks127_16"	19060	21970	130	1066	1091	341	93	97	27	100	100	0	944	875	280	104	106	16	100	100	0	1.158	1.294	1.235	1.356	1.612	1.286	0.877	120	683	1813	1769	0.212	973	840	998	771	0
4	1	3	"PFK0659"	"Ks133_2"	15060	22190	130	1380	1334	356	106	107	28	100	100	0	456	447	97	111	112	16	100	100	0	3.693	3.655	3.621	3.635	1.386	3.856	0.867	120	656	1619	1564	1.885	1274	345	1228	336	0
4	2	3	"PFK0667"	"Ks139_1"	15250	22180	130	145	146	41	107	109	29	55	30	0	147	148	28	115	117	18	69	43	0	1.188	1.182	1.360	1.202	3.325	2.469	0.104	120	592	70	72	0.248	38	32	39	33	0
4	3	3	"PFK0682"	"Ks152_11"	15450	22190	140	223	233	62	108	111	30	95	83	0	203	203	37	117	119	18	98	91	0	1.337	1.453	1.458	1.406	2.061	1.778	0.481	156	674	201	211	0.419	115	86	125	86	0
4	4	3	"PFK0686"	"Ks155_1"	15630	22190	130	378	386	93	109	112	28	100	99	0	937	926	184	115	117	18	100	100	0	0.327	0.342	0.335	0.329	1.429	0.326	0.829	120	562	1091	1088	-1.612	269	822	277	811	0
4	5	3	"PFA0001"	"A10325_1"	15830	22180	130	140	143	37	106	109	28	55	30	0	138	145	25	116	117	18	63	31	0	1.545	1.276	1.363	1.276	3.444	2.639	0.085	120	579	56	66	0.628	34	22	37	29	0
4	6	3	"PFA0004"	"A10325_16"	16030	22190	140	129	131	38	104	107	27	46	19	0	136	142	24	115	116	17	60	33	0	1.190	1.000	1.292	1.185	4.259	3.723	0.046	156	616	46	54	0.252	25	21	27	27	0
4	7	3	"PFA0008"	"A10325_26"	16220	22190	130	176	183	46	102	105	27	87	71	0	336	344	94	114	115	18	100	100	0	0.333	0.352	0.370	0.346	1.989	0.300	0.407	120	545	296	311	-1.585	74	222	81	230	0
4	8	3	"PFA0016"	"A10935_1"	16410	22180	130	5756	5690	1562	101	126	273	100	100	0	4926	4598	1506	115	127	105	98	98	0	1.175	1.247	1.216	1.348	1.709	1.179	0.887	120	649	10466	10072	0.233	5655	4811	5589	4483	0
4	9	3	"PFA0020"	"A11962_1"	16600	22190	110	10704	15779	14284	97	129	316	100	98	0	6020	10584	10907	115	129	121	100	98	0	1.796	1.498	1.499	1.614	2.253	1.462	0.669	80	484	16512	26151	0.845	10607	5905	15682	10469	0
4	10	3	"PFA0023"	"A12312_15"	16790	22190	130	454	468	152	97	99	25	100	99	0	592	595	146	111	112	19	100	100	0	0.742	0.767	0.753	0.730	1.542	0.809	0.813	120	585	838	855	-0.430	357	481	371	484	0
4	11	3	"PFA0047"	"A14801_11"	16970	22190	120	1031	1024	266	100	102	25	100	100	0	2833	2953	741	109	111	18	100	100	0	0.342	0.325	0.325	0.316	1.385	0.317	0.895	120	522	3655	3768	-1.549	931	2724	924	2844	0
4	12	3	"PFA0051"	"A14801_2"	17170	22180	130	230	236	64	101	103	25	99	95	0	377	381	89	113	114	18	100	100	0	0.489	0.504	0.477	0.483	1.798	0.477	0.595	120	593	393	403	-1.033	129	264	135	268	0
4	13	3	"PFA0053"	"A14801_24"	17360	22190	130	376	377	107	101	102	25	97	96	0	748	739	143	117	119	21	100	100	0	0.436	0.444	0.449	0.422	1.590	0.453	0.798	120	633	906	898	-1.198	275	631	276	622	0
4	14	3	"PFA0056"	"A14801_31"	17560	22190	80	141	148	40	105	105	25	59	38	0	181	184	40	118	120	17	90	71	0	0.571	0.652	0.709	0.679	3.095	0.980	0.228	52	312	99	109	-0.807	36	63	43	66	0
4	15	3	"PFA0058"	"A14801_37"	17740	22180	130	149	151	40	99	101	24	75	51	0	176	178	33	116	118	21	94	69	0	0.833	0.839	0.881	0.810	2.919	1.103	0.235	120	489	110	114	-0.263	50	60	52	62	0
4	16	3	"PFA0060"	"A14801_6"	17910	22180	130	163	172	45	99	101	26	88	61	0	170	176	37	115	119	32	80	43	0	1.164	1.197	1.242	1.192	2.512	1.296	0.343	120	507	119	134	0.219	64	55	73	61	0
4	17	3	"PFA0083"	"A18792_11"	18120	22180	130	165	164	45	98	101	28	80	55	0	183	181	34	112	116	28	88	64	0	0.944	0.957	0.892	0.870	2.513	1.258	0.365	120	595	138	135	-0.084	67	71	66	69	0
4	18	3	"PFA0087"	"A18792_19"	18310	22180	150	167	173	52	102	105	33	74	49	0	178	183	63	116	118	20	89	71	0	1.048	1.060	1.109	0.997	2.693	1.347	0.200	156	639	127	138	0.068	65	62	71	67	0
4	19	3	"PFA0098"	"A20643_1"	18500	22180	140	160	162	40	107	109	27	74	48	0	209	207	33	120	123	22	99	91	0	0.596	0.632	0.677	0.587	2.294	0.740	0.241	156	561	142	142	-0.748	53	89	55	87	0
4	20	3	"PFA0103"	"A21885_19"	18690	22170	130	807	791	189	110	112	30	99	99	0	1315	1225	335	121	124	23	100	100	0	0.584	0.617	0.609	0.625	1.630	0.563	0.833	120	547	1891	1785	-0.777	697	1194	681	1104	0
4	21	3	"PFA0105"	"A21885_20"	18880	22180	120	550	547	137	103	107	32	100	100	0	958	941	173	114	116	20	100	100	0	0.530	0.537	0.522	0.522	1.359	0.540	0.834	120	530	1291	1271	-0.917	447	844	444	827	0
4	22	3	"PFA0107"	"A21885_9"	19070	22170	130	279	291	81	94	97	25	100	100	0	356	358	75	104	106	16	100	100	0	0.734	0.776	0.759	0.754	1.570	0.770	0.714	120	681	437	451	-0.446	185	252	197	254	0
4	1	4	"PFA0130"	"A2546_1"	15080	22380	130	1718	1617	423	103	105	26	100	100	0	6182	5759	1365	111	113	17	100	100	0	0.266	0.268	0.275	0.264	1.379	0.257	0.875	120	663	7686	7162	-1.910	1615	6071	1514	5648	0
4	2	4	"PFA0132"	"A26463_1"	15270	22390	120	127	133	35	105	109	27	44	15	0	204	206	43	115	117	18	100	90	0	0.247	0.308	0.367	0.329	2.579	0.357	0.112	120	576	111	119	-2.016	22	89	28	91	0
4	3	4	"PFA0137"	"A29544_1"	15470	22390	90	126	130	28	110	115	33	34	3	0	159	169	60	118	121	19	75	50	0	0.390	0.392	0.648	0.561	4.213	0.166	0.002	52	353	57	71	-1.358	16	41	20	51	0
4	4	4	"PFA0145"	"A31914_2"	15650	22380	130	17254	16904	4493	113	117	31	100	100	0	4229	4209	980	119	121	18	100	100	0	4.171	4.105	4.071	4.074	1.286	4.262	0.895	120	576	21251	20881	2.060	17141	4110	16791	4090	0
4	5	4	"PFA0147"	"A31914_5"	15840	22380	130	1299	1299	360	111	114	29	100	100	0	522	518	115	118	120	18	100	100	0	2.941	2.970	2.994	2.936	1.356	3.045	0.811	120	559	1592	1588	1.556	1188	404	1188	400	0
4	6	4	"PFA0149"	"A31914_8"	16030	22380	120	267	266	62	105	108	26	99	95	0	433	428	76	115	117	16	100	100	0	0.509	0.514	0.517	0.484	1.627	0.496	0.676	120	512	480	474	-0.973	162	318	161	313	0
4	7	4	"PFC0052"	"C198"	16230	22380	130	162	172	48	104	108	30	73	49	0	162	167	33	113	116	20	85	65	0	1.184	1.259	1.114	1.131	3.515	1.813	0.248	120	607	107	122	0.243	58	49	68	54	0
4	8	4	"PFC0057"	"C216"	16420	22420	150	131	142	53	101	104	31	48	32	0	157	159	49	113	115	19	60	51	0	0.682	0.891	1.034	1.002	2.302	1.273	0.331	156	631	74	87	-0.553	30	44	41	46	-50
4	9	4	"PFC0059"	"C222"	16610	22380	130	186	197	55	97	99	31	91	79	0	194	194	31	112	115	41	91	48	0	1.085	1.220	1.115	1.159	2.175	1.578	0.440	120	556	171	182	0.118	89	82	100	82	0
4	10	4	"PFC0062"	"C228"	16800	22380	120	151	158	40	96	99	27	80	50	0	248	254	52	108	109	17	100	99	0	0.393	0.425	0.402	0.371	2.170	0.422	0.358	120	496	195	208	-1.348	55	140	62	146	0
4	11	4	"PFC0068"	"C237"	16980	22370	130	3504	3478	942	101	104	27	100	100	0	984	942	286	108	109	16	100	100	0	3.885	4.049	4.033	4.250	1.516	4.007	0.852	120	548	4279	4211	1.958	3403	876	3377	834	0
4	12	4	"PFC0072"	"C244"	17180	22380	130	388	395	108	101	103	27	99	98	0	871	859	158	110	112	16	100	100	0	0.377	0.393	0.380	0.366	1.605	0.389	0.784	120	577	1048	1043	-1.407	287	761	294	749	0
4	13	4	"PFC0092"	"C291"	17370	22380	130	602	597	171	100	103	25	99	99	0	668	676	141	114	115	18	100	100	0	0.906	0.884	0.923	0.854	1.491	0.925	0.845	120	542	1056	1059	-0.142	502	554	497	562	0
4	14	4	"PFC0094"	"C296"	17560	22370	130	314	308	81	100	102	25	99	96	0	551	536	124	116	117	19	100	100	0	0.492	0.495	0.493	0.475	1.583	0.470	0.752	120	549	649	628	-1.023	214	435	208	420	0
4	15	4	"PFC0096"	"C299"	17760	22360	160	154	161	63	98	101	27	67	50	0	183	181	47	116	119	30	72	53	0	0.836	0.969	1.013	1.025	2.500	1.236	0.449	208	592	123	128	-0.259	56	67	63	65	0
4	16	4	"PFC0099"	"C302"	17930	22370	130	210	202	47	99	102	27	94	82	0	313	310	61	116	120	32	99	98	0	0.563	0.531	0.536	0.499	1.861	3.270	0.167	120	486	308	297	-0.828	111	197	103	194	0
4	17	4	"PFC0101"	"C307"	18130	22370	130	460	479	115	100	106	36	100	100	0	346	358	75	114	118	31	100	100	0	1.552	1.553	1.603	1.546	1.420	1.600	0.762	120	584	592	623	0.634	360	232	379	244	0
4	18	4	"PFC0103"	"C311"	18330	22370	100	164	171	42	104	108	38	77	37	0	170	174	28	113	116	19	93	77	0	1.053	1.098	1.176	1.072	2.225	2.458	0.155	80	404	117	128	0.074	60	57	67	61	0
4	19	4	"PFC0123"	"C370"	18510	22370	130	356	361	97	106	108	28	100	99	0	597	600	128	115	119	21	100	100	0	0.519	0.526	0.502	0.504	1.552	0.522	0.770	120	537	732	740	-0.947	250	482	255	485	0
4	20	4	"PFC0125"	"C374"	18700	22370	130	165	168	43	104	107	27	78	53	0	183	187	37	116	119	21	93	81	0	0.910	0.901	0.891	0.863	2.549	1.169	0.221	120	560	128	135	-0.135	61	67	64	71	0
4	21	4	"PFC0127"	"C38"	18890	22370	130	299	303	76	99	101	26	99	95	0	378	373	73	110	111	17	100	100	0	0.746	0.776	0.819	0.738	1.636	0.797	0.745	120	547	468	467	-0.422	200	268	204	263	0
4	22	4	"PFC0129"	"C382"	19080	22370	130	229	236	62	96	98	25	96	93	0	309	313	71	105	106	17	100	100	0	0.652	0.673	0.673	0.647	1.722	0.676	0.648	120	664	337	348	-0.617	133	204	140	208	0
4	1	5	"PFC0131"	"C385"	15090	22580	120	210	212	63	102	104	24	92	82	0	274	281	57	112	113	17	100	100	0	0.667	0.651	0.625	0.588	2.169	0.726	0.528	120	579	270	279	-0.585	108	162	110	169	0
4	2	5	"PFC0133"	"C387"	15270	22580	120	305	317	97	101	103	25	98	95	0	466	474	126	110	112	17	100	100	0	0.573	0.593	0.585	0.547	1.830	0.596	0.751	120	499	560	580	-0.803	204	356	216	364	0
4	3	5	"PFC0149"	"C427"	15470	22570	120	380	380	110	102	104	27	98	96	0	283	281	60	113	115	16	99	98	0	1.635	1.655	1.522	1.618	1.834	1.805	0.733	120	551	448	446	0.710	278	170	278	168	0
4	4	5	"PFC0151"	"C43"	15660	22570	130	308	311	93	107	110	30	100	96	0	536	532	119	116	119	17	100	100	0	0.479	0.490	0.489	0.457	1.713	0.476	0.672	120	541	621	620	-1.063	201	420	204	416	0
4	5	5	"PFC0153"	"C436"	15850	22570	120	160	163	34	108	110	28	79	44	0	179	182	34	117	118	17	93	83	0	0.839	0.846	0.825	0.820	2.188	1.003	0.261	120	515	114	120	-0.254	52	62	55	65	0
4	6	5	"PFC0155"	"C441"	16050	22580	130	773	759	252	107	110	28	98	96	0	1202	1209	274	118	120	20	100	100	0	0.614	0.598	0.608	0.544	1.747	0.618	0.847	120	623	1750	1743	-0.703	666	1084	652	1091	0
4	7	5	"PFC0157"	"C445"	16260	22580	90	147	150	33	110	112	30	57	28	0	164	166	28	123	125	22	75	42	0	0.902	0.930	0.870	0.886	2.954	1.484	0.098	52	359	78	83	-0.148	37	41	40	43	0
4	8	5	"PFC0159"	"C447"	16430	22580	120	361	354	94	106	107	28	97	95	0	687	679	147	118	120	18	100	100	0	0.448	0.442	0.456	0.426	1.622	0.435	0.761	120	428	824	809	-1.158	255	569	248	561	0
4	9	5	"PFD0373"	"D42243_45"	16610	22570	130	2311	2414	625	102	103	28	100	100	0	11994	12378	3382	115	117	18	100	100	0	0.186	0.189	0.191	0.190	1.299	0.176	0.878	120	534	14088	14575	-2.427	2209	11879	2312	12263	0
4	10	5	"PFD0380"	"D42715_1"	16810	22580	120	140	143	36	102	103	27	64	37	0	184	190	39	112	113	17	98	89	0	0.528	0.526	0.556	0.540	2.405	0.640	0.211	120	482	110	119	-0.922	38	72	41	78	0
4	11	5	"PFD0387"	"D42954_2"	16980	22570	130	134	138	37	103	105	27	55	28	0	162	164	31	111	111	15	89	75	0	0.608	0.660	0.811	0.748	3.378	1.243	0.175	120	544	82	88	-0.718	31	51	35	53	0
4	12	5	"PFD0397"	"D45582_1"	17170	22570	130	135	138	40	101	103	25	58	30	0	151	156	26	110	112	16	90	65	0	0.829	0.804	1.087	0.911	2.989	1.930	0.101	120	550	75	83	-0.270	34	41	37	46	0
4	13	5	"PFD0405"	"D4722_1"	17360	22570	120	298	302	87	101	103	26	99	98	0	352	358	62	113	116	19	100	100	0	0.824	0.820	0.827	0.756	1.683	0.900	0.688	120	500	436	446	-0.279	197	239	201	245	0
4	14	5	"PFD0416"	"D49176_11"	17550	22560	130	3046	2893	588	104	106	26	100	100	0	1276	1175	339	117	118	17	98	98	0	2.538	2.636	2.590	2.887	1.692	2.601	0.899	120	542	4101	3847	1.344	2942	1159	2789	1058	0
4	15	5	"PFD0438"	"D49176_65"	17740	22570	120	190	192	56	102	105	27	85	70	0	195	204	48	116	117	16	98	92	0	1.114	1.023	1.028	0.904	2.967	1.286	0.288	120	495	167	178	0.156	88	79	90	88	0
4	16	5	"PFD0441"	"D49176_7"	17930	22560	120	6853	6599	1464	104	110	31	100	100	0	1884	1781	539	118	120	19	99	99	0	3.822	3.906	3.829	4.178	1.552	3.886	0.898	120	503	8515	8158	1.934	6749	1766	6495	1663	0
4	17	5	"PFD0444"	"D49942_10"	18120	22560	120	50644	47506	10498	114	115	31	100	100	0	11372	10596	3026	120	124	26	100	100	0	4.491	4.524	4.567	4.752	1.511	4.600	0.903	120	499	61782	57868	2.167	50530	11252	47392	10476	0
4	18	5	"PFD0446"	"D49942_3"	18300	22560	130	7598	7525	2064	109	111	30	100	100	0	2332	2206	767	114	118	25	100	97	0	3.376	3.545	3.560	3.864	1.683	3.499	0.894	120	565	9707	9508	1.756	7489	2218	7416	2092	0
4	19	5	"PFD0448"	"D49942_6"	18490	22560	120	9382	9065	2452	108	110	30	100	100	0	3159	3024	981	111	114	18	100	98	0	3.043	3.075	3.078	3.303	1.601	3.053	0.894	120	531	12322	11870	1.605	9274	3048	8957	2913	0
4	20	5	"PFD0450"	"D49942_9"	18690	22560	130	41710	42405	14101	104	107	29	100	100	3	10183	10072	3935	109	113	18	99	99	0	4.130	4.246	4.213	4.472	1.600	4.272	0.858	120	563	51680	52264	2.046	41606	10074	42301	9963	0
4	21	5	"PFD0482"	"D56400_4"	18880	22560	130	313	322	72	103	105	27	100	100	0	271	276	49	108	109	16	100	98	0	1.288	1.304	1.369	1.308	1.609	1.412	0.685	120	560	373	387	0.366	210	163	219	168	0
4	22	5	"PFD0484"	"D56470_2"	19070	22560	120	857	824	205	100	101	25	100	100	0	425	415	80	106	107	16	100	100	0	2.373	2.343	2.407	2.324	1.416	2.519	0.826	120	580	1076	1033	1.247	757	319	724	309	0
4	1	6	"PFD0487"	"D56950_2"	15090	22770	130	526	518	125	103	104	25	100	99	0	1525	1469	281	112	114	16	100	100	0	0.299	0.306	0.303	0.297	1.456	0.300	0.855	120	628	1836	1772	-1.740	423	1413	415	1357	0
4	2	6	"PFD0490"	"D5782_1"	15270	22770	120	364	366	77	102	103	25	100	100	0	850	871	208	112	115	18	100	100	0	0.355	0.348	0.347	0.344	1.457	0.326	0.801	120	496	1000	1023	-1.494	262	738	264	759	0
4	3	6	"PFD0508"	"D6287_1"	15470	22770	130	179	179	41	100	102	26	90	68	0	188	190	33	113	115	17	97	90	0	1.053	1.026	1.011	0.978	2.197	1.324	0.336	120	557	154	156	0.075	79	75	79	77	0
4	4	6	"PFD0510"	"D6287_13"	15660	22770	140	140	141	42	100	102	28	60	36	0	163	171	43	115	116	17	85	64	0	0.833	0.732	0.885	0.857	2.838	1.034	0.228	156	571	88	97	-0.263	40	48	41	56	0
4	5	6	"PFD0529"	"D6287_55"	15840	22760	130	1669	1519	408	103	106	27	100	100	0	564	552	164	115	116	17	100	100	0	3.488	3.240	3.327	3.381	1.701	3.294	0.823	120	541	2015	1853	1.802	1566	449	1416	437	0
4	6	6	"PFD0532"	"D6287_61"	16040	22760	130	161	169	50	103	105	25	79	64	0	173	179	37	115	116	17	94	81	0	1.000	1.031	1.076	1.049	2.623	1.416	0.268	120	566	116	130	0.000	58	58	66	64	0
4	7	6	"PFD0536"	"D6287_69"	16230	22760	130	197	195	51	104	106	27	90	75	0	191	193	32	117	119	19	97	89	0	1.257	1.197	1.223	1.119	2.160	1.481	0.376	120	588	167	167	0.330	93	74	91	76	0
4	8	6	"PFD0538"	"D6287_70"	16420	22770	120	185	186	46	105	108	29	90	65	0	256	253	48	118	121	20	100	97	0	0.580	0.600	0.596	0.556	2.040	0.648	0.442	120	500	218	216	-0.787	80	138	81	135	0
4	9	6	"PFD0549"	"D64289_1"	16610	22770	130	46618	43461	11882	105	108	29	100	100	0	40571	38853	7227	118	121	21	100	100	0	1.150	1.119	1.166	1.033	1.649	1.162	0.913	120	560	86966	82091	0.201	46513	40453	43356	38735	0
4	10	6	"PFD0558"	"D65681_2"	16800	22760	130	1020	1041	295	104	106	27	100	100	0	977	973	293	117	118	18	100	99	0	1.065	1.095	1.068	1.134	1.633	1.060	0.845	120	549	1776	1793	0.091	916	860	937	856	0
4	11	6	"PFE0558"	"E49_1"	16990	22770	120	238	234	66	102	104	27	95	84	0	323	317	58	113	115	16	100	99	0	0.648	0.647	0.607	0.570	2.059	0.700	0.630	120	515	346	336	-0.627	136	210	132	204	0
4	12	6	"PFE0562"	"E5006_5"	17180	22760	130	1056	1038	241	98	101	24	100	100	0	1750	1773	412	112	115	18	100	100	0	0.585	0.566	0.585	0.571	1.310	0.553	0.907	120	565	2596	2601	-0.774	958	1638	940	1661	0
4	13	6	"PFE0565"	"E5141_1"	17370	22760	130	934	905	210	101	103	27	100	100	0	812	788	184	112	114	17	99	99	0	1.190	1.189	1.222	1.219	1.543	1.218	0.857	120	549	1533	1480	0.251	833	700	804	676	0
4	14	6	"PFE0569"	"E517_1"	17550	22750	130	810	790	183	105	106	28	100	100	0	710	679	176	115	118	20	100	99	0	1.185	1.215	1.210	1.270	1.566	1.175	0.838	120	574	1300	1249	0.245	705	595	685	564	0
4	15	6	"PFE0579"	"E5479_3"	17750	22760	130	1195	1270	354	111	117	41	100	100	0	1411	1461	386	121	133	82	100	100	0	0.840	0.865	0.865	0.861	1.343	0.842	0.856	120	583	2374	2499	-0.251	1084	1290	1159	1340	0
4	16	6	"PFE0585"	"E598_1"	17940	22760	130	12512	12379	3228	113	123	58	100	100	0	19891	20654	5157	126	147	153	100	100	0	0.627	0.598	0.616	0.580	1.487	0.589	0.893	120	582	32164	32794	-0.673	12399	19765	12266	20528	0
4	17	6	"PFE0608"	"E714_7"	18130	22760	120	242	239	56	109	114	53	95	59	0	270	278	50	121	135	140	60	0	0	0.893	0.828	0.814	0.779	1.961	0.547	0.455	120	515	282	287	-0.164	133	149	130	157	0
4	18	6	"PFE0610"	"E7279_2"	18320	22760	120	584	585	161	102	106	28	100	98	0	715	715	144	115	117	18	100	100	0	0.803	0.805	0.793	0.765	1.558	0.824	0.849	120	516	1082	1083	-0.316	482	600	483	600	0
4	19	6	"PFE0613"	"E7418_1"	18510	22760	120	276	279	66	101	104	26	99	97	0	346	341	59	112	114	17	100	100	0	0.748	0.777	0.755	0.748	1.558	0.801	0.753	120	516	409	407	-0.419	175	234	178	229	0
4	20	6	"PFE0616"	"E7745_1"	18700	22750	120	208	209	53	100	103	27	95	85	0	237	239	52	109	111	17	98	95	0	0.844	0.838	0.887	0.833	1.988	0.901	0.545	120	515	236	239	-0.245	108	128	109	130	0
4	21	6	"PFE0619"	"E7861_3"	18890	22760	120	382	367	107	99	101	25	97	97	0	463	469	103	107	112	38	100	100	0	0.795	0.740	0.778	0.702	1.595	0.761	0.788	120	515	639	630	-0.331	283	356	268	362	0
4	22	6	"PFE0623"	"E8100_2"	19080	22750	130	2767	2649	705	99	100	24	100	100	0	2354	2234	653	105	107	18	99	99	0	1.186	1.198	1.204	1.275	1.716	1.192	0.893	120	665	4917	4679	0.246	2668	2249	2550	2129	0
4	1	7	"PFE0649"	"E8914_2"	15100	22960	120	303	302	67	99	102	26	100	99	0	522	521	96	112	116	36	100	100	0	0.498	0.496	0.478	0.481	1.544	0.478	0.754	120	577	614	612	-1.007	204	410	203	409	0
4	2	7	"PFE0654"	"E9225_1"	15290	22960	120	4246	4234	1017	103	105	27	100	100	0	1017	1020	270	115	116	17	100	100	0	4.593	4.565	4.705	4.738	1.435	4.740	0.870	120	500	5045	5036	2.199	4143	902	4131	905	0
4	3	7	"PFE0657"	"E9299_3"	15470	22960	130	173	183	53	101	103	26	90	70	0	178	186	44	115	117	16	95	88	0	1.143	1.155	1.175	1.182	2.440	1.366	0.386	120	526	135	153	0.193	72	63	82	71	0
4	4	7	"PFE0659"	"E9299_6"	15660	22960	130	3627	3355	858	100	103	27	100	100	0	3227	3024	746	116	118	17	100	100	0	1.134	1.119	1.124	1.112	1.333	1.116	0.915	120	544	6638	6163	0.181	3527	3111	3255	2908	0
4	5	7	"PFE0663"	"E9475_1"	15850	22960	120	1552	1512	370	101	104	26	100	100	0	1317	1260	309	115	117	18	100	100	0	1.207	1.232	1.214	1.241	1.336	1.222	0.898	120	543	2653	2556	0.272	1451	1202	1411	1145	0
4	6	7	"PFE0668"	"E9987_1"	16050	22960	130	1828	1813	438	100	101	24	100	100	0	630	625	140	115	115	16	100	100	0	3.355	3.359	3.330	3.365	1.435	3.542	0.860	120	598	2243	2223	1.746	1728	515	1713	510	0
4	7	7	"PFF0025"	"F10660_2"	16240	22960	120	304	314	77	99	101	25	100	98	0	500	494	97	114	116	17	100	100	0	0.531	0.566	0.554	0.543	1.577	0.541	0.721	120	515	591	595	-0.913	205	386	215	380	0
4	8	7	"PFF0029"	"F10730_3"	16430	22960	120	1324	1285	287	99	101	24	100	100	0	1331	1304	262	113	114	18	100	100	0	1.006	0.996	1.018	0.994	1.378	1.001	0.894	120	501	2443	2377	0.008	1225	1218	1186	1191	0
4	9	7	"PFF0032"	"F10872_1"	16620	22960	120	495	496	146	99	101	25	99	97	0	650	626	143	114	115	18	100	99	0	0.739	0.775	0.763	0.740	1.653	0.795	0.832	120	512	932	909	-0.437	396	536	397	512	0
4	10	7	"PFF0035"	"F10935_2"	16810	22960	130	3151	3064	1011	98	101	24	100	100	0	4058	4118	1096	115	116	17	100	100	0	0.774	0.741	0.769	0.687	1.714	0.746	0.879	120	563	6996	6969	-0.369	3053	3943	2966	4003	0
4	11	7	"PFF0038"	"F10949_3"	17000	22960	120	527	536	146	99	102	26	100	99	0	947	942	208	114	115	18	100	100	0	0.514	0.528	0.524	0.512	1.582	0.509	0.818	120	514	1261	1265	-0.961	428	833	437	828	0
4	12	7	"PFF0040"	"F10953_1"	17200	22960	130	20766	21202	7070	98	101	26	100	100	0	7923	8074	2388	112	114	20	100	100	0	2.646	2.651	2.678	2.598	1.440	2.826	0.894	120	579	28479	29066	1.404	20668	7811	21104	7962	0
4	13	7	"PFF0668"	"F310_1"	17390	22960	130	235	240	68	99	102	27	93	91	0	224	231	38	109	111	17	100	100	0	1.183	1.156	1.196	1.066	1.992	1.405	0.556	120	538	251	263	0.242	136	115	141	122	0
4	14	7	"PFF0671"	"F31319_2"	17570	22960	120	416	417	136	100	103	28	99	96	0	1914	1858	377	113	115	20	100	100	0	0.175	0.182	0.178	0.163	1.686	0.179	0.786	120	498	2117	2062	-2.511	316	1801	317	1745	0
4	15	7	"PFF0680"	"F31855_1"	17760	22960	120	276	279	83	106	113	42	90	87	0	326	338	88	120	133	87	98	70	0	0.825	0.794	0.848	0.776	1.781	0.923	0.603	120	515	376	391	-0.277	170	206	173	218	0
4	16	7	"PFF0682"	"F32050_1"	17950	22960	120	334	358	164	108	120	69	95	83	0	497	524	118	126	150	160	99	81	0	0.609	0.628	0.589	0.564	1.650	0.672	0.570	120	515	597	648	-0.715	226	371	250	398	0
4	17	7	"PFF0686"	"F32122_1"	18140	22950	130	1445	1450	378	104	113	62	100	100	0	1872	1865	650	121	136	135	100	99	0	0.766	0.772	0.790	0.782	1.454	0.713	0.788	120	564	3092	3090	-0.385	1341	1751	1346	1744	0
4	18	7	"PFF0693"	"F32325_1"	18330	22950	120	3308	3258	893	102	105	27	100	100	0	1152	1100	276	118	120	20	100	100	0	3.101	3.214	3.208	3.258	1.459	3.336	0.888	120	500	4240	4138	1.633	3206	1034	3156	982	0
4	19	7	"PFF0715"	"F33346_1"	18520	22950	120	646	641	164	102	105	28	100	100	0	673	654	150	116	118	18	100	99	0	0.977	1.002	1.025	1.011	1.597	1.017	0.823	120	500	1101	1077	-0.034	544	557	539	538	0
4	20	7	"PFF0719"	"F33441_1"	18710	22950	120	3914	3703	993	100	102	26	100	100	0	2995	2939	679	113	117	37	100	100	0	1.323	1.275	1.296	1.233	1.527	1.306	0.899	120	515	6696	6429	0.404	3814	2882	3603	2826	0
4	21	7	"PFF0722"	"F33612_1"	18900	22950	120	292	297	77	96	98	25	98	98	0	567	556	124	111	114	38	100	99	0	0.430	0.452	0.461	0.447	1.695	0.423	0.709	120	484	652	646	-1.218	196	456	201	445	0
4	22	7	"PFF0725"	"F33675_1"	19090	22950	120	256	260	68	96	97	24	98	96	0	318	320	55	106	107	16	100	100	0	0.755	0.766	0.773	0.709	1.828	0.799	0.678	120	569	372	378	-0.406	160	212	164	214	0
4	1	8	"PFF0728"	"F33814_1"	15100	23150	130	140	146	42	101	104	27	62	33	0	182	184	31	114	117	33	85	57	0	0.574	0.643	0.740	0.683	2.899	0.487	0.163	120	715	107	115	-0.802	39	68	45	70	0
4	2	8	"PFF0734"	"F34109_1"	15300	23160	130	197	210	68	100	104	31	91	76	0	230	234	45	114	115	16	100	98	0	0.836	0.917	0.796	0.838	2.033	1.249	0.411	120	580	213	230	-0.258	97	116	110	120	0
4	3	8	"PFF0764"	"F35293_1"	15480	23150	130	392	394	91	99	101	25	100	100	0	397	383	77	112	114	16	100	99	0	1.028	1.089	1.095	1.091	1.485	1.106	0.789	120	570	578	566	0.040	293	285	295	271	0
4	4	8	"PFF0773"	"F35453_1"	15690	23160	120	131	135	36	97	100	26	61	25	0	176	180	27	114	116	16	98	92	0	0.548	0.576	0.557	0.542	2.818	0.852	0.130	120	517	96	104	-0.867	34	62	38	66	0
4	5	8	"PFF0777"	"F35590_1"	15870	23160	130	164	164	42	99	99	24	80	59	0	186	188	29	114	115	16	99	96	0	0.903	0.878	0.841	0.728	2.667	1.234	0.344	120	550	137	139	-0.148	65	72	65	74	0
4	6	8	"PFF0781"	"F35756_2"	16060	23160	120	613	586	167	98	100	24	98	98	0	1421	1440	286	115	116	16	100	100	0	0.394	0.368	0.379	0.355	1.488	0.364	0.837	120	515	1821	1813	-1.343	515	1306	488	1325	0
4	7	8	"PFF0784"	"F35756_5"	16250	23150	130	574	595	155	98	100	25	100	100	0	1109	1116	304	115	116	17	100	100	0	0.479	0.497	0.506	0.508	1.531	0.465	0.844	120	580	1470	1498	-1.062	476	994	497	1001	0
4	8	8	"PFF0788"	"F35774_1"	16450	23150	130	1671	1635	446	98	99	24	100	100	0	3249	3158	768	111	113	16	100	100	0	0.501	0.504	0.524	0.505	1.490	0.493	0.878	120	558	4711	4584	-0.996	1573	3138	1537	3047	0
4	9	8	"PFF0818"	"F36648_1"	16630	23160	130	612	598	189	97	98	23	98	97	0	918	956	224	110	112	16	100	100	0	0.637	0.592	0.602	0.553	1.626	0.602	0.840	120	549	1323	1347	-0.650	515	808	501	846	0
4	10	8	"PFF0821"	"F3666_3"	16820	23150	120	186	197	82	96	96	24	91	80	0	256	253	51	111	113	17	98	98	0	0.621	0.711	0.622	0.621	2.180	0.998	0.364	120	500	235	243	-0.688	90	145	101	142	0
4	11	8	"PFF0823"	"F36721_3"	17010	23150	120	182	183	46	93	95	24	93	83	0	214	212	33	108	109	16	99	97	0	0.840	0.865	0.881	0.788	2.019	0.994	0.549	120	514	195	194	-0.252	89	106	90	104	0
4	12	8	"PFF0825"	"F36734_1"	17200	23150	130	182	185	56	94	96	23	91	79	0	264	270	47	107	108	16	100	100	0	0.561	0.558	0.492	0.513	2.029	0.582	0.432	120	549	245	254	-0.835	88	157	91	163	0
4	13	8	"PFF0827"	"F36803_1"	17390	23150	120	359	353	91	98	100	25	99	99	0	495	487	100	110	111	18	100	100	0	0.678	0.676	0.684	0.671	1.461	0.680	0.805	120	484	646	632	-0.561	261	385	255	377	0
4	14	8	"PFF0831"	"F37098_2"	17570	23140	130	2548	2576	652	100	105	33	100	100	0	1602	1506	513	115	117	21	98	98	0	1.646	1.780	1.755	1.913	1.575	1.712	0.868	120	539	3935	3867	0.719	2448	1487	2476	1391	0
4	15	8	"PFF1472"	"F58335_1"	17770	23150	120	617	642	191	100	105	34	100	100	0	625	637	145	118	129	94	100	100	0	1.020	1.044	1.066	1.020	1.371	1.051	0.763	120	499	1024	1061	0.028	517	507	542	519	0
4	16	8	"PFF1476"	"F58487_1"	17950	23150	120	161	165	44	98	105	46	66	22	0	195	193	30	117	131	95	26	0	0	0.808	0.882	0.888	0.742	2.368	0.224	0.040	120	496	141	143	-0.308	63	78	67	76	0
4	17	8	"PFF1492"	"F58910_1"	18150	23150	120	351	347	100	100	105	44	97	94	0	462	472	89	113	117	26	100	100	0	0.719	0.688	0.684	0.642	1.671	0.714	0.770	120	497	600	606	-0.476	251	349	247	359	0
4	18	8	"PFF1495"	"F59075_2"	18330	23140	130	236	246	98	101	105	28	97	90	0	294	300	110	114	117	21	99	99	0	0.750	0.780	0.794	0.716	1.995	0.813	0.475	120	526	315	331	-0.415	135	180	145	186	0
4	19	8	"PFF1497"	"F5910_2"	18530	23140	120	50862	49292	10117	103	107	29	100	100	0	12332	11883	3029	114	116	20	100	100	0	4.154	4.180	4.169	4.296	1.363	4.253	0.908	120	511	62977	60958	2.055	50759	12218	49189	11769	0
4	20	8	"PFF1499"	"F59139_2"	18720	23140	130	4662	4557	1121	102	105	27	100	100	0	4590	4409	1081	111	112	16	100	100	0	1.018	1.037	1.065	1.044	1.343	1.037	0.893	120	581	9039	8753	0.026	4560	4479	4455	4298	0
4	21	8	"PFF1536"	"F6061_1"	18900	23130	120	637	620	157	96	99	26	100	99	0	339	338	70	110	111	15	99	99	0	2.362	2.298	2.323	2.270	1.485	2.494	0.787	120	498	770	752	1.240	541	229	524	228	0
4	22	8	"PFF1543"	"F607_1"	19100	23130	120	143	149	40	97	98	24	70	45	0	150	154	30	106	107	15	90	72	0	1.045	1.083	1.095	1.009	3.079	1.800	0.135	120	554	90	100	0.064	46	44	52	48	0
4	1	9	"PFF1546"	"F61052_1"	15120	23360	110	144	146	35	101	104	25	73	42	0	176	180	33	115	117	16	97	86	0	0.705	0.692	0.758	0.720	2.569	0.823	0.109	80	480	104	110	-0.504	43	61	45	65	0
4	2	9	"PFF1550"	"F61158_1"	15300	23360	130	255	262	69	100	103	31	96	93	0	595	591	106	114	115	15	100	100	0	0.322	0.340	0.325	0.310	1.631	0.321	0.641	120	475	636	639	-1.634	155	481	162	477	0
4	3	9	"PFF1556"	"F61469_1"	15490	23350	120	497	503	132	98	101	24	100	100	0	350	355	79	111	113	15	100	99	0	1.669	1.660	1.712	1.678	1.584	1.719	0.736	120	407	638	649	0.739	399	239	405	244	0
4	4	9	"PFF1560"	"F61859_2"	15650	23350	150	110	112	30	99	101	25	31	10	0	128	129	24	113	114	16	44	24	0	0.733	0.813	1.044	1.057	4.106	3.635	0.020	156	546	26	29	-0.447	11	15	13	16	-50
4	5	9	"PFF1588"	"F6265_1"	15870	23350	120	769	743	203	98	99	24	100	100	0	1798	1671	386	110	112	17	100	100	0	0.398	0.413	0.410	0.398	1.462	0.400	0.870	120	502	2359	2206	-1.331	671	1688	645	1561	0
4	6	9	"PFF1595"	"F62846_1"	16070	23350	130	284	283	72	98	178	1075	0	0	0	667	652	129	110	112	19	100	100	0	0.334	0.341	0.329	0.319	1.657	89.270	0.002	120	511	743	727	-1.582	186	557	185	542	0
4	7	9	"PFF1604"	"F63188_2"	16260	23350	120	1238	1195	301	97	184	1119	51	0	0	2867	2821	539	112	114	19	100	100	0	0.414	0.405	0.413	0.388	1.506	0.403	0.879	120	471	3896	3807	-1.272	1141	2755	1098	2709	0
4	8	9	"PFF1607"	"F63326_1"	16450	23350	130	158	163	47	97	98	25	80	60	0	203	205	34	109	110	16	100	98	0	0.649	0.688	0.691	0.597	2.522	0.855	0.361	120	515	155	162	-0.624	61	94	66	96	0
4	9	9	"PFF1610"	"F63399_1"	16640	23350	120	2136	2038	519	96	98	24	100	100	0	4785	4731	869	108	108	14	100	100	0	0.436	0.420	0.428	0.402	1.493	0.416	0.894	120	454	6717	6565	-1.197	2040	4677	1942	4623	0
4	10	9	"PFF1614"	"F63448_3"	16830	23340	120	145	151	37	93	96	24	82	55	0	171	175	34	107	108	15	98	89	0	0.813	0.853	0.864	0.846	2.197	1.055	0.305	120	455	116	126	-0.300	52	64	58	68	0
4	11	9	"PFF1654"	"F64738_1"	17010	23350	120	497	487	152	91	92	23	98	97	0	767	772	166	103	105	15	100	100	0	0.611	0.592	0.595	0.567	1.550	0.593	0.796	120	463	1070	1065	-0.710	406	664	396	669	0
4	12	9	"PFF1656"	"F64738_5"	17210	23340	120	271	268	68	92	94	22	100	100	0	392	393	76	104	105	15	100	100	0	0.622	0.609	0.589	0.586	1.590	0.597	0.716	120	468	467	465	-0.686	179	288	176	289	0
4	13	9	"PFF1659"	"F64888_1"	17390	23340	120	142	144	35	97	99	25	70	41	0	180	180	34	110	113	21	91	80	0	0.643	0.671	0.656	0.655	2.832	0.784	0.205	120	440	115	117	-0.637	45	70	47	70	0
4	14	9	"PFF1666"	"F65043_1"	17580	23340	130	1657	1633	438	101	105	31	100	100	0	1112	1095	266	118	122	36	100	100	0	1.565	1.568	1.577	1.552	1.378	1.596	0.881	120	543	2550	2509	0.647	1556	994	1532	977	0
4	15	9	"PFF1668"	"F65043_4"	17780	23340	120	841	820	181	100	103	27	100	100	0	651	636	113	116	125	76	100	100	0	1.385	1.385	1.406	1.360	1.398	1.414	0.784	120	473	1276	1240	0.470	741	535	720	520	0
4	16	9	"PFF1673"	"F65467_1"	17970	23340	120	186	194	53	98	101	26	94	80	0	219	224	51	112	122	76	80	16	0	0.822	0.857	0.815	0.800	2.067	0.598	0.292	120	479	195	208	-0.282	88	107	96	112	0
4	17	9	"PFI0337"	"I3634_1"	18160	23330	120	1004	960	262	96	99	25	100	99	0	1082	1054	250	111	113	23	100	100	0	0.935	0.916	0.920	0.885	1.509	0.921	0.871	120	463	1879	1807	-0.097	908	971	864	943	0
4	18	9	"PFI0339"	"I3665_1"	18350	23320	130	292	289	75	98	100	26	97	95	0	471	456	121	111	113	18	100	98	0	0.539	0.554	0.574	0.565	1.694	0.510	0.708	120	539	554	536	-0.892	194	360	191	345	0
4	19	9	"PFI0341"	"I3767_1"	18540	23330	120	512	501	135	100	104	27	100	100	0	613	591	112	111	112	18	100	100	0	0.821	0.835	0.829	0.802	1.478	0.862	0.813	120	524	914	881	-0.285	412	502	401	480	0
4	20	9	"PFI0347"	"I398_3"	18740	23340	80	123	128	31	99	101	25	46	30	0	170	174	37	108	109	16	94	80	0	0.387	0.439	0.685	0.539	3.013	0.552	0.031	52	305	86	95	-1.369	24	62	29	66	0
4	21	9	"PFI0352"	"I4167_1"	18920	23330	130	801	775	172	95	98	24	100	100	0	1135	1075	252	105	108	16	100	100	0	0.685	0.701	0.681	0.713	1.430	0.681	0.862	120	551	1736	1650	-0.545	706	1030	680	970	0
4	22	9	"PFI0354"	"I4179_1"	19090	23320	130	1209	1228	295	95	97	25	100	100	0	765	787	156	105	107	15	100	100	0	1.688	1.661	1.674	1.642	1.308	1.684	0.855	120	616	1774	1815	0.755	1114	660	1133	682	0
4	1	10	"PFI0375"	"I4688_1"	15120	23540	140	198	207	62	100	103	27	91	75	0	222	225	49	112	114	16	97	95	0	0.891	0.947	0.931	0.869	2.407	1.084	0.465	156	674	208	220	-0.167	98	110	107	113	0
4	2	10	"PFI0378"	"I4719_5"	15290	23510	130	2183	2067	458	99	103	26	100	100	0	626	592	185	113	113	16	97	95	0	4.062	4.109	4.084	4.606	1.725	4.003	0.898	120	471	2597	2447	2.022	2084	513	1968	479	0
4	3	10	"PFI0380"	"I4730_1"	15480	23520	120	999	978	206	100	102	25	100	100	0	703	676	137	113	114	15	100	100	0	1.524	1.560	1.560	1.556	1.374	1.593	0.887	120	446	1489	1441	0.608	899	590	878	563	0
4	4	10	"PFI0383"	"I4780_1"	15670	23520	120	308	309	91	100	101	24	98	95	0	445	442	104	112	113	15	100	100	0	0.625	0.633	0.640	0.593	1.784	0.626	0.693	120	455	541	539	-0.679	208	333	209	330	0
4	5	10	"PFI0386"	"I4862_1"	15860	23520	120	681	666	167	99	100	22	99	99	0	645	613	130	108	110	16	100	100	0	1.084	1.123	1.125	1.081	1.501	1.153	0.885	120	483	1119	1072	0.116	582	537	567	505	0
4	6	10	"PFI0393"	"I4989_1"	16050	23520	120	2378	2201	557	96	181	1112	90	52	0	1994	1848	453	105	106	17	100	100	0	1.208	1.208	1.225	1.204	1.498	1.216	0.915	120	477	4171	3848	0.273	2282	1889	2105	1743	0
4	7	10	"PFI0428"	"I601_1"	16240	23520	120	126	131	35	93	179	1120	0	0	0	150	148	21	105	106	16	90	70	0	0.733	0.884	1.080	0.875	2.940	174.215	0.068	120	471	78	81	-0.447	33	45	38	43	0
4	8	10	"PFI0430"	"I6032_2"	16430	23520	130	785	809	200	93	95	24	100	100	0	1729	1705	444	106	107	16	100	100	0	0.426	0.448	0.451	0.459	1.461	0.423	0.867	120	522	2315	2315	-1.230	692	1623	716	1599	0
4	9	10	"PFI0434"	"I607_1"	16630	23520	120	345	339	99	94	96	24	99	96	0	631	640	172	104	105	15	100	99	0	0.476	0.457	0.465	0.444	1.698	0.450	0.825	120	472	778	781	-1.070	251	527	245	536	0
4	10	10	"PFI0439"	"I6174_2"	16810	23520	120	329	333	90	93	96	23	99	98	0	577	553	121	104	105	14	100	100	0	0.499	0.535	0.549	0.518	1.750	0.527	0.776	120	419	709	689	-1.003	236	473	240	449	0
4	11	10	"PFI0441"	"I6204_2"	16990	23530	150	97	97	25	91	93	22	22	6	0	102	104	15	103	104	14	17	5	0	-6.000	6.000	1.667	1.436	3.736	0.072	0.006	156	460	5	7	Error	6	-1	6	1	-50
4	12	10	"PFI0443"	"I6356_1"	17180	23530	150	86	90	19	90	93	22	13	2	0	103	104	12	103	104	15	10	0	0	100000.000	0.000	1.892	1.950	3.230	0.174	0.003	156	488	-4	1	16.610	-4	0	0	1	-50
4	13	10	"PFI0469"	"I7030_1"	17380	23520	140	133	135	34	94	97	24	66	33	0	165	166	33	107	109	18	89	75	0	0.672	0.695	0.728	0.699	2.742	0.876	0.198	156	475	97	100	-0.573	39	58	41	59	0
4	14	10	"PFI0471"	"I7085_1"	17560	23530	150	104	556	1385	98	101	27	28	20	0	117	786	2002	113	116	34	28	23	0	1.500	0.681	0.805	0.736	4.188	0.650	0.728	156	547	10	1131	0.585	6	4	458	673	-100
4	15	10	"PFI0473"	"I7097_2"	17760	23510	120	2865	2785	733	99	100	27	100	100	0	1445	1362	462	111	115	38	97	96	0	2.073	2.147	2.162	2.460	1.920	2.136	0.865	120	478	4100	3937	1.052	2766	1334	2686	1251	0
4	16	10	"PFI0475"	"I7106_1"	17950	23520	120	163	169	53	100	101	25	79	60	0	155	172	78	111	112	17	90	62	0	1.432	1.131	1.205	1.220	2.511	1.900	0.136	120	478	107	130	0.518	63	44	69	61	0
4	17	10	"PFI0481"	"I7243_1"	18140	23520	130	161	160	47	99	101	24	74	57	0	191	193	40	112	113	18	96	86	0	0.785	0.753	0.854	0.727	2.499	0.939	0.331	120	435	141	142	-0.350	62	79	61	81	0
4	18	10	"PFI0484"	"I7365_3"	18300	23530	150	94	99	25	99	101	26	17	2	0	111	112	18	114	116	19	10	3	0	1.667	0.000	1.400	1.318	3.465	17.579	0.002	156	565	-8	-2	0.737	-5	-3	0	-2	-50
4	19	10	"PFJ0441"	"J490_1"	18520	23510	120	3779	3629	830	97	99	26	100	100	0	954	930	241	111	113	16	100	99	0	4.368	4.313	4.333	4.535	1.489	4.406	0.907	120	514	4525	4351	2.127	3682	843	3532	819	0
4	20	10	"PFJ0443"	"J504_1"	18710	23510	130	440	423	112	96	97	25	98	95	0	570	536	148	108	110	15	96	95	0	0.745	0.764	0.761	0.805	2.205	0.751	0.814	120	551	806	755	-0.425	344	462	327	428	0
4	21	10	"PFJ0445"	"J504_5"	18890	23520	120	406	386	125	93	94	23	93	92	0	473	468	116	103	104	16	98	98	0	0.846	0.803	0.836	0.726	1.925	0.835	0.843	120	483	683	658	-0.241	313	370	293	365	0
4	22	10	"PFJ0448"	"J50_1"	19090	23510	120	5912	5635	1415	92	93	22	100	100	0	10301	10028	2754	103	106	23	100	100	0	0.571	0.558	0.568	0.573	1.527	0.543	0.927	120	609	16018	15468	-0.809	5820	10198	5543	9925	0
4	1	11	"PFJ0450"	"J512_2"	15100	23720	120	2521	2420	811	101	104	27	100	99	0	3837	3620	1081	112	115	17	100	100	0	0.650	0.661	0.682	0.619	1.854	0.657	0.903	120	565	6145	5827	-0.622	2420	3725	2319	3508	0
4	2	11	"PFJ0452"	"J53_1"	15280	23720	90	149	156	46	98	100	27	73	48	0	145	149	27	111	113	17	73	48	0	1.500	1.526	1.480	1.598	3.258	2.920	0.163	52	376	85	96	0.585	51	34	58	38	0
4	3	11	"PFJ0477"	"J53_50"	15480	23720	130	1172	1154	239	97	102	53	100	100	0	452	455	81	110	112	26	100	100	0	3.143	3.064	3.171	3.062	1.348	3.231	0.829	120	579	1417	1402	1.652	1075	342	1057	345	0
4	4	11	"PFJ0479"	"J53_52"	15660	23730	150	92	94	22	97	102	53	1	0	0	104	105	14	111	114	26	1	0	0	0.714	0.500	0.933	1.003	4.045	4.619	0.119	156	575	-12	-9	-0.485	-5	-7	-3	-6	-50
4	5	11	"PFJ0483"	"J53_56"	15840	23730	150	95	98	24	98	100	25	13	3	0	108	110	16	111	112	17	10	2	0	1.000	0.000	1.294	1.453	3.700	17.493	0.002	156	545	-6	-1	0.000	-3	-3	0	-1	-50
4	6	11	"PFJ0485"	"J53_60"	16030	23730	150	97	97	23	94	96	24	18	3	0	106	108	15	106	108	17	14	2	0	100000.000	1.500	1.464	1.323	3.785	0.029	0.001	156	563	3	5	16.610	3	0	3	2	-50
4	7	11	"PFJ0488"	"J541_1"	16220	23730	150	94	95	22	92	93	23	16	5	0	104	105	14	105	106	15	8	3	0	-2.000	100000.000	1.357	1.409	3.916	115.239	0.000	156	561	1	3	Error	2	-1	3	0	-50
4	8	11	"PFJ0490"	"J541_4"	16410	23730	150	95	95	23	93	94	23	13	2	0	106	107	15	106	107	16	16	3	0	100000.000	2.000	1.456	1.508	3.535	0.045	0.001	156	556	2	3	16.610	2	0	2	1	-50
4	9	11	"PFJ0511"	"J58_3"	16600	23730	150	92	93	23	94	95	23	14	1	0	106	106	15	106	108	18	10	1	0	100000.000	100000.000	1.643	1.640	3.967	53.568	0.000	156	575	-2	-1	16.610	-2	0	-1	0	-50
4	10	11	"PFJ0515"	"J6186_1"	16800	23720	150	90	90	22	94	96	23	12	1	0	103	103	14	105	107	17	8	1	0	2.000	2.000	1.750	1.483	3.805	0.010	0.000	156	564	-6	-6	1.000	-4	-2	-4	-2	-50
4	11	11	"PFJ0518"	"J634_1"	16990	23720	150	92	92	19	93	95	23	8	0	0	102	109	53	104	105	15	14	3	0	0.500	-0.200	1.235	1.296	3.314	0.044	0.001	156	524	-3	4	-1.000	-1	-2	-1	5	-50
4	12	11	"PFJ0520"	"J63_1"	17170	23720	150	91	96	41	92	96	29	14	2	0	101	103	15	103	106	22	7	1	0	0.500	100000.000	1.542	1.249	4.660	0.009	0.000	156	531	-3	4	-1.000	-1	-2	4	0	-50
4	13	11	"PFJ0522"	"J63_4"	17370	23720	150	93	94	27	94	99	33	11	1	0	100	102	14	107	110	28	2	0	0	0.143	0.000	1.826	1.516	3.496	11.810	0.007	156	541	-8	-5	-2.807	-1	-7	0	-5	-50
4	14	11	"PFJ0525"	"J647_1"	17550	23710	110	307	311	78	94	97	25	97	97	0	532	516	98	109	116	78	100	98	0	0.504	0.533	0.524	0.504	1.752	0.460	0.625	80	410	636	624	-0.990	213	423	217	407	0
4	15	11	"PFJ0544"	"J687_1"	17740	23710	130	213	213	56	95	98	27	95	88	0	349	342	76	110	116	64	98	90	0	0.494	0.509	0.494	0.483	1.724	0.380	0.504	120	619	357	350	-1.018	118	239	118	232	0
4	16	11	"PFJ0548"	"J697_2"	17930	23700	110	335	333	72	103	104	27	98	97	0	445	439	102	116	118	21	100	100	0	0.705	0.712	0.728	0.697	1.568	0.685	0.727	80	459	561	553	-0.504	232	329	230	323	0
4	17	11	"PFJ0552"	"J69_1"	18120	23700	120	379	380	92	104	106	25	100	100	0	767	707	199	122	124	21	100	99	0	0.426	0.472	0.449	0.491	1.746	0.438	0.771	120	497	920	861	-1.230	275	645	276	585	0
4	18	11	"PFJ0555"	"J6_12"	18310	23700	120	517	527	174	101	106	34	99	97	0	563	530	164	121	123	20	99	97	0	0.941	1.042	1.018	1.049	1.828	1.053	0.802	120	454	858	835	-0.087	416	442	426	409	0
4	19	11	"PFJ0559"	"J6_6"	18500	23700	120	3060	2808	946	100	103	32	100	100	0	1147	1056	310	113	117	33	100	99	0	2.863	2.872	2.972	2.784	1.793	3.036	0.897	120	547	3994	3651	1.517	2960	1034	2708	943	0
4	20	11	"PFJ0565"	"J71_1"	18700	23700	110	431	430	110	95	98	25	100	98	0	304	302	53	109	112	32	100	97	0	1.723	1.736	1.760	1.688	1.577	1.890	0.665	80	471	531	528	0.785	336	195	335	193	0
4	21	11	"PFK0726"	"Ks17_16"	18880	23700	120	585	577	182	94	94	23	98	97	0	1297	1175	383	104	107	31	99	99	0	0.412	0.451	0.453	0.435	1.851	0.430	0.839	120	522	1684	1554	-1.281	491	1193	483	1071	0
4	22	11	"PFK0728"	"Ks1832_1"	19070	23700	110	212	220	71	94	103	143	32	6	0	279	280	47	103	104	19	100	100	0	0.670	0.712	0.660	0.638	1.949	0.764	0.562	80	522	294	303	-0.577	118	176	126	177	0
4	1	12	"PFK0730"	"Ks186_1"	15090	23910	120	3142	2889	923	102	104	27	100	99	0	1361	1280	389	116	117	17	99	98	0	2.442	2.394	2.512	2.315	1.897	2.497	0.890	120	569	4285	3951	1.288	3040	1245	2787	1164	0
4	2	12	"PFK0733"	"Ks186_9"	15270	23910	120	282	278	95	100	101	26	93	87	0	221	217	58	110	113	17	91	85	0	1.640	1.664	1.662	1.737	2.448	1.880	0.583	120	530	293	285	0.713	182	111	178	107	0
4	3	12	"PFK0735"	"Ks187_4"	15470	23910	120	263	256	78	96	100	52	90	75	0	380	358	82	110	112	26	99	97	0	0.619	0.645	0.637	0.648	1.963	0.670	0.719	120	564	437	408	-0.693	167	270	160	248	0
4	4	12	"PFK0737"	"Ks187_7"	15660	23910	110	244	252	65	95	101	58	93	76	0	244	244	38	113	116	29	100	97	0	1.137	1.198	1.191	1.133	1.769	1.329	0.592	80	445	280	288	0.186	149	131	157	131	0
4	5	12	"PFK0762"	"Ks210_15"	15850	23900	120	196	199	53	97	99	26	92	82	0	183	182	33	112	115	31	86	57	0	1.394	1.457	1.333	1.412	2.468	2.647	0.209	120	497	170	172	0.480	99	71	102	70	0
4	6	12	"PFK0765"	"Ks210_4"	16040	23900	110	214	225	55	95	96	24	100	95	0	184	186	41	111	114	33	85	56	0	1.630	1.733	2.026	1.838	2.079	2.131	0.385	80	425	192	205	0.705	119	73	130	75	0
4	7	12	"PFK0768"	"Ks220_1"	16230	23920	150	106	108	31	95	96	23	35	12	0	125	129	27	109	110	16	48	24	0	0.688	0.650	1.432	1.258	3.347	0.501	0.020	156	585	27	33	-0.541	11	16	13	20	-50
4	8	12	"PFK0770"	"Ks220_7"	16430	23910	120	137	138	34	97	99	25	65	39	0	226	229	40	112	114	18	100	99	0	0.351	0.350	0.379	0.348	1.999	0.387	0.317	120	433	154	158	-1.511	40	114	41	117	0
4	9	12	"PFK0781"	"Ks222_1"	16610	23910	120	417	402	131	94	96	24	95	92	0	1228	1228	387	109	112	21	100	99	0	0.289	0.275	0.295	0.267	1.814	0.259	0.775	120	459	1442	1427	-1.793	323	1119	308	1119	0
4	10	12	"PFK0784"	"Ks225_10"	16810	23910	120	199	201	53	95	96	24	95	88	0	435	430	85	107	109	19	100	100	0	0.317	0.328	0.332	0.312	1.770	0.304	0.562	120	504	432	429	-1.657	104	328	106	323	0
4	11	12	"PFK0806"	"Ks245_1"	16990	23920	110	119	128	42	96	98	26	45	26	0	156	178	74	109	111	17	81	60	0	0.489	0.464	0.596	0.611	3.405	0.469	0.208	80	463	70	101	-1.031	23	47	32	69	0
4	12	12	"PFK0808"	"Ks245_4"	17200	23910	120	236	248	73	94	99	37	96	90	0	282	287	67	108	114	36	100	95	0	0.816	0.860	0.869	0.836	1.694	0.888	0.624	120	528	316	333	-0.293	142	174	154	179	0
4	13	12	"PFK0810"	"Ks248_3"	17390	23910	120	222	217	58	96	102	40	92	75	0	339	336	81	110	118	44	99	96	0	0.550	0.535	0.551	0.529	1.746	0.536	0.599	120	435	355	347	-0.862	126	229	121	226	0
4	14	12	"PFK0813"	"Ks249_3"	17560	23910	120	293	283	91	94	96	27	93	90	0	456	432	105	109	116	73	96	95	0	0.573	0.585	0.549	0.544	1.681	0.605	0.750	120	515	546	512	-0.802	199	347	189	323	0
4	15	12	"PFK0819"	"Ks259_1"	17740	23900	110	1988	1934	308	93	96	25	100	100	0	2288	2213	446	109	115	59	100	100	0	0.870	0.875	0.861	0.885	1.262	0.848	0.902	80	460	4074	3945	-0.201	1895	2179	1841	2104	0
4	16	12	"PFK0823"	"Ks259_6"	17940	23900	120	1007	950	266	97	101	27	100	100	0	1149	1060	327	114	120	54	98	96	0	0.879	0.902	0.883	0.973	2.022	0.884	0.873	120	587	1945	1799	-0.186	910	1035	853	946	0
4	17	12	"PFK0843"	"Ks26_1"	18130	23900	130	206	214	58	99	102	27	95	88	0	438	442	95	118	119	21	100	100	0	0.334	0.355	0.319	0.323	1.947	0.335	0.580	120	569	427	439	-1.580	107	320	115	324	0
4	18	12	"PFK0845"	"Ks26_11"	18320	23900	120	534	515	144	99	102	27	100	100	0	1165	1084	294	115	117	19	100	99	0	0.414	0.429	0.439	0.434	1.656	0.414	0.856	120	509	1485	1385	-1.271	435	1050	416	969	0
4	19	12	"PFK0847"	"Ks26_15"	18510	23900	120	298	296	84	98	102	26	98	96	0	538	532	131	110	115	34	100	100	0	0.467	0.469	0.455	0.439	1.680	0.460	0.760	120	513	628	620	-1.098	200	428	198	422	0
4	20	12	"PFK0850"	"Ks26_2"	18700	23900	120	137	140	38	96	98	24	67	41	0	163	162	33	106	109	32	71	40	0	0.719	0.786	0.956	0.865	2.655	1.072	0.221	120	534	98	100	-0.475	41	57	44	56	0
4	21	12	"PFK0853"	"Ks26_24"	18890	23900	120	368	362	122	93	95	24	98	95	0	872	825	241	107	113	65	99	98	0	0.359	0.375	0.368	0.356	1.847	0.355	0.771	120	511	1040	987	-1.476	275	765	269	718	0
4	22	12	"PFK0856"	"Ks26_5"	19080	23900	120	242	242	65	93	96	37	94	86	0	670	645	172	104	109	62	98	97	0	0.263	0.275	0.282	0.274	1.925	0.257	0.746	120	610	715	690	-1.925	149	566	149	541	0
4	1	13	"PFL0017"	"L1_32"	15100	24110	120	219	217	67	100	101	26	85	82	0	411	398	102	113	115	18	99	98	0	0.399	0.411	0.434	0.378	1.993	0.407	0.593	120	596	417	402	-1.324	119	298	117	285	0
4	2	13	"PFL0021"	"L1_42"	15290	24100	120	1781	1634	561	99	101	24	100	98	0	1243	1104	407	110	112	16	96	94	0	1.485	1.544	1.558	1.690	2.030	1.546	0.902	120	540	2815	2529	0.570	1682	1133	1535	994	0
4	3	13	"PFL0023"	"L1_45"	15480	24110	110	137	149	53	96	97	23	76	41	0	151	152	24	109	110	16	82	62	0	0.976	1.233	1.107	1.151	2.501	2.735	0.154	80	477	83	96	-0.035	41	42	53	43	0
4	4	13	"PFL0026"	"L1_48"	15670	24100	110	175	181	45	94	96	24	93	78	0	211	212	44	109	110	15	98	95	0	0.794	0.845	0.862	0.809	2.095	0.889	0.363	80	528	183	190	-0.333	81	102	87	103	0
4	5	13	"PFL0028"	"L1_52"	15860	24100	110	208	210	48	92	95	25	97	92	0	342	339	59	108	110	30	100	100	0	0.496	0.511	0.494	0.477	1.669	0.492	0.605	80	512	350	349	-1.012	116	234	118	231	0
4	6	13	"PFL0030"	"L1_56"	16040	24100	110	246	247	46	94	95	24	100	100	0	436	437	72	108	109	16	100	100	0	0.463	0.465	0.469	0.453	1.508	0.443	0.708	80	524	480	482	-1.110	152	328	153	329	0
4	7	13	"PFL0048"	"L1_89"	16250	24100	120	218	215	54	94	96	22	95	92	0	266	262	55	109	110	15	99	99	0	0.790	0.791	0.781	0.780	2.024	0.812	0.588	120	547	281	274	-0.340	124	157	121	153	0
4	8	13	"PFL0052"	"L1_94"	16450	24100	120	376	373	126	95	97	23	95	95	0	940	849	291	110	112	17	99	97	0	0.339	0.376	0.384	0.377	2.048	0.353	0.776	120	508	1111	1017	-1.563	281	830	278	739	0
4	9	13	"PFL0055"	"L1_97"	16640	24100	120	538	520	183	93	94	22	97	93	0	966	874	273	107	107	14	99	99	0	0.518	0.557	0.573	0.528	2.331	0.548	0.822	120	521	1304	1194	-0.949	445	859	427	767	0
4	10	13	"PFL0057"	"L1_99"	16830	24090	110	339	347	77	95	95	23	100	100	0	402	399	82	107	109	15	100	100	0	0.827	0.863	0.836	0.864	1.586	0.822	0.723	80	469	539	544	-0.274	244	295	252	292	0
4	11	13	"PFL0059"	"L2_10"	17010	24090	110	279	282	67	97	97	23	98	97	0	675	655	147	108	110	17	100	100	0	0.321	0.338	0.325	0.322	1.574	0.311	0.691	80	492	749	732	-1.639	182	567	185	547	0
4	12	13	"PFL0061"	"L2_104"	17200	24090	110	608	628	150	94	95	24	100	100	0	1208	1173	296	108	113	35	100	100	0	0.467	0.501	0.486	0.505	1.376	0.463	0.837	80	492	1614	1599	-1.098	514	1100	534	1065	0
4	13	13	"PFL0082"	"L2_146"	17400	24090	120	1127	1060	336	96	96	24	100	99	0	1256	1144	398	108	111	29	98	98	0	0.898	0.931	0.927	0.985	1.882	0.913	0.899	120	592	2179	2000	-0.155	1031	1148	964	1036	0
4	14	13	"PFL0084"	"L2_148"	17610	24080	90	121	142	61	96	97	25	50	30	0	129	139	42	109	109	14	57	34	0	1.250	1.533	1.724	1.709	3.489	2.291	0.239	52	342	45	76	0.322	25	20	46	30	0
4	15	13	"PFL0086"	"L2_15"	17770	24090	130	767	756	147	93	95	25	100	100	0	1103	1026	228	107	112	52	100	100	0	0.677	0.721	0.697	0.732	1.408	0.689	0.874	120	611	1670	1582	-0.563	674	996	663	919	0
4	16	13	"PFL0089"	"L2_154"	17960	24090	110	169	168	42	90	92	25	90	68	0	229	229	42	107	108	16	100	100	0	0.648	0.639	0.676	0.568	2.197	0.666	0.415	80	490	201	200	-0.627	79	122	78	122	0
4	17	13	"PFL0091"	"L2_158"	18160	24090	120	190	190	63	92	95	25	88	75	0	222	218	50	107	109	17	98	92	0	0.852	0.883	0.865	0.809	2.254	0.993	0.490	120	534	213	209	-0.231	98	115	98	111	0
4	18	13	"PFL0098"	"L2_172"	18340	24090	120	326	315	106	93	96	23	98	95	0	363	334	100	107	109	17	97	93	0	0.910	0.978	0.948	1.004	2.225	0.999	0.781	120	482	489	449	-0.136	233	256	222	227	0
4	19	13	"PFL0119"	"L2_203"	18530	24090	120	2791	2707	722	97	99	25	100	100	0	3127	2972	861	107	110	21	100	100	0	0.892	0.911	0.925	0.928	1.441	0.885	0.907	120	533	5714	5475	-0.165	2694	3020	2610	2865	0
4	20	13	"PFL0123"	"L2_210"	18730	24090	120	224	226	71	95	98	25	94	89	0	248	246	60	108	110	21	98	95	0	0.921	0.949	0.919	0.877	2.062	1.024	0.585	120	510	269	269	-0.118	129	140	131	138	0
4	21	13	"PFL0127"	"L2_216"	18920	24090	120	1863	1649	586	94	96	23	100	100	0	2566	2322	859	109	110	16	100	99	0	0.720	0.703	0.700	0.727	2.166	0.682	0.876	120	496	4226	3768	-0.474	1769	2457	1555	2213	0
4	22	13	"PFL0129"	"L2_220"	19110	24090	120	728	657	240	93	95	24	95	94	0	917	824	273	104	105	15	99	99	0	0.781	0.783	0.798	0.723	1.930	0.789	0.890	120	565	1448	1284	-0.356	635	813	564	720	0
4	1	14	"PFL0131"	"L2_226"	15120	24300	120	134	140	41	95	98	25	64	35	0	256	264	86	107	109	17	99	97	0	0.262	0.287	0.307	0.281	2.553	0.217	0.200	120	595	188	202	-1.934	39	149	45	157	0
4	2	14	"PFL0133"	"L2_23"	15320	24300	120	223	231	76	95	97	24	95	86	0	319	320	85	106	108	15	99	98	0	0.601	0.636	0.633	0.588	2.096	0.657	0.635	120	516	341	350	-0.735	128	213	136	214	0
4	3	14	"PFM0391"	"M35930_11"	15500	24290	130	419	429	119	95	96	23	100	99	0	646	621	180	104	106	14	99	99	0	0.598	0.646	0.624	0.643	1.486	0.615	0.812	120	606	866	851	-0.742	324	542	334	517	0
4	4	14	"PFM0393"	"M35930_13"	15690	24290	110	309	310	65	94	96	23	100	100	0	402	391	76	106	108	15	100	100	0	0.726	0.758	0.768	0.755	1.471	0.710	0.772	80	506	511	501	-0.461	215	296	216	285	0
4	5	14	"PFM0395"	"M35930_4"	15880	24290	110	585	576	122	94	95	24	100	100	0	899	874	201	106	107	14	100	100	0	0.619	0.628	0.650	0.628	1.444	0.578	0.812	80	512	1284	1250	-0.692	491	793	482	768	0
4	6	14	"PFM0398"	"M35930_8"	16070	24280	110	2367	2262	516	91	95	24	100	100	0	879	870	202	106	108	22	100	100	0	2.944	2.842	2.871	2.885	1.336	2.816	0.867	80	537	3049	2935	1.558	2276	773	2171	764	0
4	7	14	"PFM0400"	"M35935_1"	16260	24290	110	168	168	45	92	94	23	91	72	0	224	231	46	105	107	23	100	97	0	0.639	0.603	0.548	0.591	1.781	0.697	0.432	80	489	195	202	-0.647	76	119	76	126	0
4	8	14	"PFM0406"	"M364_1"	16450	24290	120	200	202	55	93	94	22	92	85	0	330	324	82	107	108	15	100	100	0	0.480	0.502	0.508	0.460	1.850	0.492	0.674	120	542	330	326	-1.059	107	223	109	217	0
4	9	14	"PFM0424"	"M36950_1"	16640	24290	120	184	186	51	96	97	24	89	76	0	450	443	106	108	110	15	100	99	0	0.257	0.269	0.280	0.238	2.202	0.253	0.554	120	569	430	425	-1.958	88	342	90	335	0
4	10	14	"PFM0426"	"M3696_3"	16840	24280	110	331	346	78	94	96	23	100	100	0	543	531	115	107	108	14	100	100	0	0.544	0.594	0.608	0.594	1.433	0.570	0.803	80	520	673	676	-0.879	237	436	252	424	0
4	11	14	"PFM0431"	"M37116_3"	17020	24280	110	6282	6156	1020	95	96	23	100	100	0	13390	12679	2851	107	112	72	100	100	0	0.466	0.482	0.471	0.491	1.270	0.447	0.905	80	534	19470	18633	-1.102	6187	13283	6061	12572	0
4	12	14	"PFM0433"	"M37145_2"	17210	24280	110	2652	2701	589	93	95	24	100	100	0	1806	1727	418	107	115	77	100	100	0	1.506	1.610	1.592	1.636	1.259	1.528	0.872	80	548	4258	4228	0.591	2559	1699	2608	1620	0
4	13	14	"PFM0435"	"M37197_1"	17410	24290	110	140	143	36	92	93	23	80	51	0	451	445	77	106	108	22	100	100	0	0.139	0.150	0.152	0.135	2.035	0.151	0.383	80	452	393	390	-2.845	48	345	51	339	0
4	14	14	"PFM0438"	"M37465_1"	17570	24290	150	104	109	42	94	96	25	26	9	0	118	124	52	105	106	14	44	23	0	0.769	0.789	1.207	1.186	3.967	1.068	0.032	156	742	23	34	-0.379	10	13	15	19	-50
4	15	14	"PFM0452"	"M37794_2"	17780	24290	120	688	631	234	92	93	25	95	92	0	998	919	313	105	106	15	100	100	0	0.667	0.662	0.676	0.645	1.836	0.661	0.860	120	550	1489	1353	-0.583	596	893	539	814	0
4	16	14	"PFM0454"	"M37794_6"	17970	24280	110	138	139	35	91	92	25	73	46	0	179	180	29	106	107	18	97	87	0	0.644	0.649	0.734	0.629	2.562	0.754	0.248	80	521	120	122	-0.635	47	73	48	74	0
4	17	14	"PFM0457"	"M37914_2"	18160	24280	110	342	340	90	93	96	24	100	100	0	852	839	177	107	109	18	100	100	0	0.334	0.337	0.318	0.325	1.522	0.307	0.723	80	502	994	979	-1.581	249	745	247	732	0
4	18	14	"PFM0459"	"M38113_2"	18350	24280	120	2860	2681	913	94	98	30	100	100	0	950	865	332	107	109	18	97	95	0	3.281	3.413	3.451	3.802	1.834	3.461	0.883	120	574	3609	3345	1.714	2766	843	2587	758	0
4	19	14	"PFM0461"	"M38127_1"	18540	24280	110	230	233	60	94	96	26	97	95	0	404	407	69	107	109	21	100	100	0	0.458	0.463	0.432	0.425	1.685	0.444	0.638	80	471	433	439	-1.127	136	297	139	300	0
4	20	14	"PFM0464"	"M38218_2"	18730	24280	120	7075	6197	2440	95	96	26	100	100	0	4764	4056	1583	108	110	21	99	99	0	1.499	1.546	1.598	1.518	2.090	1.579	0.901	120	554	11636	10050	0.584	6980	4656	6102	3948	0
4	21	14	"PFM0486"	"M38941_8"	18920	24280	120	414	410	103	95	97	24	100	100	0	454	434	101	107	108	16	100	99	0	0.919	0.963	0.961	0.978	1.579	0.956	0.783	120	536	666	642	-0.121	319	347	315	327	0
4	22	14	"PFM0489"	"M39036_2"	19110	24270	110	387	374	96	94	97	23	100	100	0	243	245	54	102	104	15	98	98	0	2.078	1.958	1.993	2.012	1.698	2.083	0.704	80	522	434	423	1.055	293	141	280	143	0
4	1	15	"PFM0494"	"M39668_5"	15130	24490	120	226	226	72	96	97	24	91	85	0	392	391	118	107	108	17	99	98	0	0.456	0.458	0.498	0.448	2.190	0.439	0.621	120	601	415	414	-1.132	130	285	130	284	0
4	2	15	"PFM0503"	"M40983_1"	15320	24490	120	132	136	41	94	97	24	60	40	0	193	196	48	105	108	18	94	87	0	0.432	0.462	0.573	0.447	3.528	0.442	0.185	120	540	126	133	-1.212	38	88	42	91	0
4	3	15	"PFM0505"	"M40983_3"	15510	24490	110	161	164	40	94	96	22	90	72	0	177	178	38	106	108	19	93	87	0	0.944	0.972	0.929	0.897	2.597	1.161	0.269	80	456	138	142	-0.084	67	71	70	72	0
4	4	15	"PFM0508"	"M41041_1"	15700	24490	120	655	654	246	95	96	21	95	95	0	884	871	289	106	107	15	100	99	0	0.720	0.731	0.761	0.688	1.849	0.734	0.840	120	470	1338	1324	-0.474	560	778	559	765	0
4	5	15	"PFN0062"	"N128_62"	15860	24490	150	96	100	26	95	96	23	19	5	0	113	122	37	106	107	15	34	19	0	0.143	0.313	1.284	1.164	4.798	0.753	0.021	156	699	8	21	-2.807	1	7	5	16	-50
4	6	15	"PFN0064"	"N128_64"	16080	24480	90	112	117	26	95	97	22	40	23	0	137	140	26	105	107	16	73	46	0	0.531	0.629	0.907	0.822	3.851	1.255	0.067	52	400	49	57	-0.913	17	32	22	35	0
4	7	15	"PFN0066"	"N128_68"	16270	24490	120	414	410	166	91	93	22	91	90	0	435	415	116	103	104	15	98	98	0	0.973	1.022	1.055	0.967	1.947	1.095	0.801	120	585	655	631	-0.040	323	332	319	312	0
4	8	15	"PFN0069"	"N128_71"	16470	24480	110	759	743	172	90	93	22	100	100	0	412	396	99	106	107	16	100	98	0	2.186	2.252	2.202	2.342	1.482	2.251	0.805	80	504	975	943	1.128	669	306	653	290	0
4	9	15	"PFN0071"	"N128_73"	16660	24490	110	139	141	38	95	96	24	67	41	0	211	211	41	111	111	16	97	97	0	0.440	0.460	0.597	0.460	2.376	0.562	0.230	80	493	144	146	-1.184	44	100	46	100	0
4	10	15	"PFN0074"	"N128_76"	16840	24490	120	230	231	66	92	93	23	96	92	0	364	353	104	109	109	14	97	96	0	0.541	0.570	0.558	0.589	2.175	0.528	0.628	120	518	393	383	-0.886	138	255	139	244	0
4	11	15	"PFN0092"	"N129_12"	17020	24510	150	114	125	60	96	101	39	25	13	0	117	152	91	110	120	99	16	8	0	2.571	0.690	0.821	0.975	3.423	0.666	0.577	156	722	25	71	1.363	18	7	29	42	-50
4	12	15	"PFN0094"	"N129_14"	17220	24480	110	399	410	92	95	100	29	100	100	0	681	678	145	112	116	25	100	100	0	0.534	0.557	0.541	0.552	1.430	0.515	0.791	80	523	873	881	-0.904	304	569	315	566	0
4	13	15	"PFN0096"	"N129_17"	17410	24480	100	453	463	99	94	97	26	100	100	0	232	231	44	109	111	17	100	98	0	2.919	3.025	3.071	3.132	1.556	3.246	0.698	80	472	482	491	1.545	359	123	369	122	0
4	14	15	"PFN0098"	"N129_22"	17600	24480	110	2988	2899	779	97	100	28	100	100	0	2241	2165	603	107	109	17	100	100	0	1.355	1.362	1.351	1.387	1.357	1.353	0.896	80	481	5025	4860	0.438	2891	2134	2802	2058	0
4	15	15	"PFN0100"	"N129_33"	17790	24480	120	2622	2410	896	97	98	26	100	100	0	959	863	332	108	110	17	96	95	0	2.967	3.064	2.990	3.218	2.064	3.149	0.887	120	547	3376	3068	1.569	2525	851	2313	755	0
4	16	15	"PFN0102"	"N129_38"	17970	24480	100	145	150	32	95	98	26	80	45	0	148	148	27	106	108	20	78	53	0	1.190	1.310	1.343	1.243	3.096	1.681	0.186	80	452	92	97	0.252	50	42	55	42	0
4	17	15	"PFN0119"	"N130_21"	18160	24480	110	192	189	50	96	99	26	95	77	0	252	252	50	110	112	21	100	100	0	0.676	0.655	0.665	0.596	2.232	0.636	0.456	80	526	238	235	-0.565	96	142	93	142	0
4	18	15	"PFN0121"	"N130_25"	18350	24480	110	215	221	57	97	100	31	98	90	0	334	326	56	110	113	23	100	100	0	0.527	0.574	0.557	0.549	1.612	0.538	0.615	80	489	342	340	-0.925	118	224	124	216	0
4	19	15	"PFN0124"	"N130_29"	18540	24480	120	869	810	269	95	98	26	99	99	0	616	577	201	107	110	23	97	95	0	1.521	1.521	1.509	1.613	2.213	1.535	0.847	120	595	1283	1185	0.605	774	509	715	470	0
4	20	15	"PFN0127"	"N130_35"	18740	24480	110	177	172	44	95	99	31	85	63	0	400	407	74	108	109	16	100	100	0	0.281	0.258	0.268	0.240	2.076	0.236	0.415	80	490	374	376	-1.832	82	292	77	299	0
4	21	15	"PFN0130"	"N130_4"	18930	24480	120	1536	1333	627	95	98	29	95	91	0	2253	2105	1014	108	110	17	99	97	0	0.672	0.620	0.629	0.556	2.828	0.604	0.899	120	555	3586	3235	-0.574	1441	2145	1238	1997	0
4	22	15	"PFN0132"	"N130_41"	19120	24480	110	189	197	48	91	94	24	97	93	0	266	262	39	105	106	16	100	100	0	0.609	0.675	0.613	0.613	1.980	0.680	0.548	80	539	259	263	-0.716	98	161	106	157	0
4	1	16	"PFN0149"	"N131_17"	15120	24680	110	922	908	193	96	98	25	100	100	0	443	431	95	107	111	26	100	100	0	2.458	2.506	2.507	2.550	1.396	2.489	0.845	80	537	1162	1136	1.298	826	336	812	324	0
4	2	16	"PFN0153"	"N131_27"	15320	24680	110	528	521	130	95	98	26	98	98	0	1087	1034	209	106	110	25	100	100	0	0.441	0.459	0.467	0.441	1.555	0.430	0.835	80	471	1414	1354	-1.180	433	981	426	928	0
4	3	16	"PFN0155"	"N131_4"	15510	24680	150	109	112	28	95	96	23	37	14	0	119	122	23	108	110	18	38	15	0	1.273	1.214	1.300	1.338	3.874	3.455	0.033	156	655	25	31	0.348	14	11	17	14	-50
4	4	16	"PFN0157"	"N131_5"	15700	24680	150	105	106	26	96	97	23	26	8	0	111	113	17	108	109	17	21	6	0	3.000	2.000	1.530	1.505	4.212	17.648	0.003	156	601	12	15	1.585	9	3	10	5	-50
4	5	16	"PFN0159"	"N131_52"	15900	24680	120	3235	3026	1087	96	99	25	100	100	0	2684	2459	878	108	113	28	99	99	0	1.219	1.246	1.251	1.269	1.735	1.261	0.904	120	492	5715	5281	0.285	3139	2576	2930	2351	0
4	6	16	"PFN0164"	"N132_101"	16090	24680	120	704	676	211	96	98	25	98	96	0	1653	1573	405	108	111	22	100	100	0	0.394	0.396	0.406	0.373	1.688	0.389	0.861	120	550	2153	2045	-1.345	608	1545	580	1465	0
4	7	16	"PFN0559"	"N143_59"	16290	24680	150	101	103	26	93	97	35	15	1	0	111	113	22	106	107	15	29	12	0	1.600	1.429	1.513	1.355	3.793	25.756	0.004	156	618	13	17	0.678	8	5	10	7	-50
4	8	16	"PFN0564"	"N143_71"	16470	24680	120	388	364	130	92	96	36	94	91	0	784	741	226	108	109	15	100	99	0	0.438	0.430	0.452	0.416	1.778	0.425	0.803	120	536	972	905	-1.191	296	676	272	633	0
4	9	16	"PFN0566"	"N143_9"	16660	24680	110	140	142	40	93	95	23	70	50	0	158	163	25	108	109	15	95	85	0	0.940	0.891	0.988	0.825	2.804	1.538	0.185	80	478	97	104	-0.089	47	50	49	55	0
4	10	16	"PFN0576"	"N145_12"	16840	24680	120	2279	2046	857	96	97	23	97	97	0	1916	1758	696	109	110	15	99	99	0	1.208	1.183	1.233	1.144	1.979	1.205	0.890	120	497	3990	3599	0.273	2183	1807	1950	1649	0
4	11	16	"PFN0578"	"N145_20"	17020	24670	110	7673	7464	1380	105	111	50	100	100	0	2382	2253	574	114	129	110	100	100	0	3.337	3.440	3.294	3.571	1.323	3.361	0.893	80	422	9836	9498	1.738	7568	2268	7359	2139	0
4	12	16	"PFN0580"	"N145_23"	17220	24670	110	47790	47066	9396	116	126	54	100	100	0	42051	39701	8938	134	172	380	100	100	0	1.137	1.187	1.149	1.201	1.274	1.145	0.910	80	520	89591	86517	0.186	47674	41917	46950	39567	0
4	13	16	"PFN0603"	"N147_10"	17410	24670	110	334	340	74	106	115	42	100	100	0	371	359	72	128	160	372	1	0	0	0.938	1.013	1.019	1.026	1.519	0.992	0.710	80	524	471	465	-0.092	228	243	234	231	0
4	14	16	"PFN0605"	"N147_13"	17600	24670	110	1448	1429	277	100	103	27	100	100	0	1035	985	178	119	122	26	100	100	0	1.472	1.535	1.522	1.535	1.346	1.549	0.879	80	516	2264	2195	0.557	1348	916	1329	866	0
4	15	16	"PFN0610"	"N147_2"	17780	24670	110	603	611	136	100	102	29	100	100	0	739	697	179	116	117	19	100	100	0	0.807	0.880	0.832	0.914	1.588	0.821	0.805	80	521	1126	1092	-0.309	503	623	511	581	0
4	16	16	"PFN0612"	"N147_24"	17980	24670	110	149	153	39	98	101	25	75	52	0	223	232	47	113	114	19	98	97	0	0.464	0.462	0.495	0.453	2.275	0.405	0.256	80	538	161	174	-1.109	51	110	55	119	0
4	17	16	"PFN0615"	"N147_4"	18170	24660	110	328	333	76	103	105	28	100	100	0	309	310	51	119	120	21	100	100	0	1.184	1.204	1.167	1.181	1.588	1.286	0.727	80	509	415	421	0.244	225	190	230	191	0
4	18	16	"PFN0617"	"N148_1"	18360	24670	120	277	287	76	98	101	26	99	99	0	331	327	67	112	115	23	99	99	0	0.817	0.879	0.847	0.879	1.642	0.872	0.684	120	563	398	404	-0.291	179	219	189	215	0
4	19	16	"PFN0640"	"N149_7"	18550	24660	110	188	199	55	96	98	25	97	86	0	212	213	42	108	110	17	98	96	0	0.885	0.981	0.977	0.923	2.123	1.090	0.435	80	476	196	208	-0.177	92	104	103	105	0
4	20	16	"PFN0642"	"N150_10"	18740	24660	110	661	663	138	98	102	31	100	100	0	1110	1086	272	113	115	18	100	100	0	0.565	0.581	0.576	0.599	1.455	0.534	0.857	80	481	1560	1538	-0.824	563	997	565	973	0
4	21	16	"PFN0645"	"N150_15"	18920	24670	120	246	242	79	95	99	29	90	84	0	669	647	217	113	114	17	98	96	0	0.272	0.275	0.262	0.260	1.921	0.248	0.629	120	538	707	681	-1.881	151	556	147	534	0
4	22	16	"PFN0647"	"N150_19"	19120	24670	100	322	326	69	95	98	25	100	100	0	631	619	120	107	109	15	100	100	0	0.433	0.451	0.449	0.447	1.503	0.439	0.795	80	460	751	743	-1.207	227	524	231	512	0
4	1	17	"PFN0649"	"N150_27"	15140	24870	120	3628	3231	1331	96	99	26	99	99	0	2247	1931	804	108	111	24	96	94	0	1.651	1.720	1.716	1.882	2.742	1.758	0.884	120	608	5671	4958	0.724	3532	2139	3135	1823	0
4	2	17	"PFN0652"	"N150_32"	15330	24870	120	484	483	143	95	98	23	100	100	0	532	512	135	108	110	16	100	100	0	0.917	0.960	0.973	0.959	1.660	0.977	0.818	120	523	813	792	-0.124	389	424	388	404	0
4	3	17	"PFN0668"	"N150_62"	15510	24870	100	164	165	39	97	98	24	87	67	0	265	268	57	110	112	17	100	100	0	0.432	0.430	0.447	0.412	2.082	0.373	0.344	80	411	222	226	-1.210	67	155	68	158	0
4	4	17	"PFN0670"	"N150_65"	15710	24870	110	133	138	33	97	98	24	70	38	0	150	156	28	110	112	18	85	52	0	0.900	0.891	0.881	0.973	2.921	1.461	0.171	80	488	76	87	-0.152	36	40	41	46	0
4	5	17	"PFN0672"	"N150_68"	15900	24860	110	8176	7800	1840	98	100	27	100	100	0	2609	2458	783	112	117	34	100	100	0	3.235	3.283	3.219	3.575	1.574	3.197	0.875	80	492	10575	10048	1.694	8078	2497	7702	2346	0
4	6	17	"PFN0674"	"N150_71"	16090	24860	110	1891	1812	396	98	100	26	100	100	0	1088	1039	286	112	118	36	100	100	0	1.837	1.849	1.827	1.920	1.362	1.793	0.891	80	488	2769	2641	0.877	1793	976	1714	927	0
4	7	17	"PFN0676"	"N150_75"	16290	24860	130	637	612	153	98	101	36	100	100	0	546	534	122	110	112	22	100	99	0	1.236	1.212	1.230	1.215	1.514	1.229	0.821	120	573	975	938	0.306	539	436	514	424	0
4	8	17	"PFN0678"	"N150_78"	16460	24870	110	210	208	53	95	100	39	93	76	0	534	520	102	109	110	15	100	100	0	0.271	0.275	0.271	0.262	1.651	0.259	0.628	80	448	540	524	-1.886	115	425	113	411	0
4	9	17	"PFN0783"	"N157_18"	16650	24870	110	322	321	75	94	97	23	100	100	0	337	334	49	108	110	15	100	100	0	0.996	1.004	0.964	0.972	1.492	1.067	0.735	80	507	457	453	-0.006	228	229	227	226	0
4	10	17	"PFN0789"	"N157_41"	16850	24870	120	394	399	107	96	97	23	100	100	0	721	693	187	109	111	16	99	99	0	0.487	0.519	0.511	0.537	1.776	0.509	0.845	120	513	910	887	-1.038	298	612	303	584	0
4	11	17	"PFN0807"	"N159_20"	17040	24870	120	1255	1158	436	97	102	44	98	96	0	2069	1911	611	116	126	100	99	99	0	0.593	0.591	0.605	0.545	2.057	0.588	0.870	120	507	3111	2856	-0.754	1158	1953	1061	1795	0
4	12	17	"PFN0836"	"N163_1"	17220	24860	120	2584	2333	782	102	107	32	100	100	0	1205	1045	437	125	152	362	83	72	0	2.298	2.425	2.396	2.920	2.066	2.373	0.893	120	553	3562	3151	1.200	2482	1080	2231	920	0
4	13	17	"PFN0840"	"N164_1"	17420	24870	120	938	878	327	99	101	24	96	95	0	3678	3305	1086	120	123	23	100	100	0	0.236	0.245	0.239	0.229	1.719	0.237	0.863	120	563	4397	3964	-2.084	839	3558	779	3185	0
4	14	17	"PFN0849"	"N165_2"	17600	24860	110	441	441	80	96	98	24	100	100	0	1502	1464	302	116	118	21	100	100	0	0.249	0.256	0.255	0.257	1.329	0.241	0.856	80	499	1731	1693	-2.006	345	1386	345	1348	0
4	15	17	"PFN0935"	"N181_4"	17810	24870	110	126	129	27	97	100	25	53	21	0	172	191	112	116	117	20	88	61	0	0.518	0.427	0.544	0.545	2.862	0.155	0.059	80	530	85	107	-0.949	29	56	32	75	0
4	16	17	"PFN0929"	"N181_18"	17990	24860	110	587	575	145	100	103	25	100	100	0	2044	1954	394	118	119	18	100	100	0	0.253	0.259	0.251	0.250	1.477	0.242	0.804	80	490	2413	2311	-1.984	487	1926	475	1836	0
4	17	17	"PFN0946"	"N185_14"	18160	24860	110	1389	1360	309	104	108	32	100	100	0	1886	1817	454	121	128	62	100	100	0	0.728	0.741	0.772	0.739	1.454	0.705	0.869	80	532	3050	2952	-0.458	1285	1765	1256	1696	0
4	18	17	"PFN0382"	"N137_2"	18370	24860	120	1348	1229	528	99	103	32	95	94	0	2905	2589	940	115	122	61	99	99	0	0.448	0.457	0.467	0.412	1.950	0.458	0.887	120	546	4039	3604	-1.159	1249	2790	1130	2474	0
4	19	17	"PFL0032"	"L1_63"	18560	24860	120	646	616	232	97	99	25	98	96	0	769	781	269	114	115	18	100	100	0	0.838	0.778	0.771	0.720	1.997	0.775	0.822	120	519	1204	1186	-0.255	549	655	519	667	0
4	20	17	"PFL0051"	"L1_92"	18750	24860	120	1977	1804	690	100	101	24	100	98	0	1497	1370	442	116	117	17	100	99	0	1.359	1.359	1.409	1.263	2.212	1.426	0.863	120	500	3258	2958	0.443	1877	1381	1704	1254	0
4	21	17	"PFL0093"	"L2_163"	18930	24860	120	162	167	40	100	101	26	84	65	0	196	202	44	116	117	20	95	87	0	0.775	0.779	0.723	0.751	2.218	0.880	0.401	120	516	142	153	-0.368	62	80	67	86	0
4	22	17	"PFL0100"	"L2_176"	19120	24850	110	1631	1557	364	98	100	28	100	100	0	3714	3505	940	111	113	19	100	100	0	0.425	0.430	0.422	0.438	1.367	0.391	0.889	80	495	5136	4853	-1.233	1533	3603	1459	3394	0
4	1	18	"PFL0105"	"L2_187"	15140	25050	110	34807	32674	8027	104	107	30	100	100	0	27111	23275	8341	114	121	53	100	100	0	1.285	1.406	1.331	1.544	1.640	1.331	0.906	80	534	61700	55731	0.362	34703	26997	32570	23161	0
4	2	18	"PFL0107"	"L2_190"	15340	25060	120	430	428	146	103	106	29	97	95	0	612	590	169	116	122	53	99	97	0	0.659	0.686	0.668	0.669	1.783	0.695	0.798	120	538	823	799	-0.601	327	496	325	474	0
4	3	18	"PFL0118"	"L2_202"	15530	25060	120	571	554	188	105	104	25	97	95	0	608	575	191	119	120	18	99	98	0	0.953	0.985	0.980	0.987	2.019	0.990	0.840	120	540	955	905	-0.070	466	489	449	456	0
4	4	18	"PFL0126"	"L2_215"	15710	25060	120	424	417	133	105	105	25	99	97	0	1068	995	339	119	120	19	99	99	0	0.336	0.356	0.356	0.360	1.948	0.337	0.825	120	517	1268	1188	-1.573	319	949	312	876	0
4	5	18	"PFJ0334"	"J326_1"	15900	25060	120	4665	4121	1320	102	104	29	100	100	0	8660	7851	2525	119	122	27	100	100	0	0.534	0.520	0.532	0.530	1.751	0.506	0.911	120	521	13104	11751	-0.904	4563	8541	4019	7732	0
4	6	18	"PFJ0360"	"J352_5"	16090	25060	120	1679	1584	580	101	103	28	99	98	0	1486	1436	458	118	121	25	100	100	0	1.154	1.125	1.166	1.032	2.051	1.158	0.868	120	538	2946	2801	0.206	1578	1368	1483	1318	0
4	7	18	"PFJ0381"	"J38_18"	16290	25060	100	190	192	55	100	102	25	91	73	0	219	221	40	113	115	18	100	100	0	0.849	0.852	0.828	0.695	2.568	1.039	0.430	80	418	196	200	-0.236	90	106	92	108	0
4	8	18	"PFJ0399"	"J43_10"	16470	25060	120	244	240	75	95	97	24	93	89	0	339	324	80	112	113	16	98	96	0	0.656	0.684	0.670	0.645	1.993	0.722	0.717	120	561	376	357	-0.607	149	227	145	212	0
4	9	18	"PFJ0409"	"J43_23"	16660	25060	120	548	537	187	93	95	23	96	95	0	968	929	279	111	113	17	100	100	0	0.531	0.543	0.547	0.514	1.671	0.537	0.842	120	535	1312	1262	-0.913	455	857	444	818	0
4	10	18	"PFJ0430"	"J478_10"	16850	25060	120	1900	1731	692	96	97	23	95	94	0	4076	3689	1251	110	112	16	100	100	0	0.455	0.457	0.470	0.430	1.822	0.453	0.877	120	444	5770	5214	-1.136	1804	3966	1635	3579	0
4	11	18	"PFJ0226"	"J227_1"	17000	25060	150	109	111	26	97	98	23	31	9	0	127	131	23	113	115	17	47	19	0	0.857	0.778	1.000	0.950	3.193	2.314	0.052	156	672	26	32	-0.222	12	14	14	18	-50
4	12	18	"PFJ0237"	"J232_2"	17230	25060	110	145	150	39	96	97	24	75	50	0	322	323	60	114	116	18	100	100	0	0.236	0.258	0.241	0.226	2.215	0.266	0.382	80	498	257	263	-2.086	49	208	54	209	0
4	13	18	"PFJ0256"	"J245_7"	17410	25050	100	205	218	63	93	95	24	97	92	0	261	255	67	113	114	17	93	93	0	0.757	0.880	0.844	0.897	2.465	0.854	0.529	80	419	260	267	-0.402	112	148	125	142	0
4	14	18	"PFJ0284"	"J269_5"	17610	25050	120	1678	1513	535	99	106	101	99	96	0	1222	1094	389	115	120	75	95	94	0	1.426	1.444	1.468	1.447	1.831	1.460	0.892	120	555	2686	2393	0.512	1579	1107	1414	979	0
4	15	18	"PFJ0315"	"J2975_2"	17800	25060	120	600	570	213	101	111	112	90	86	0	1111	1035	338	118	125	81	98	97	0	0.503	0.511	0.501	0.480	1.887	0.513	0.804	120	509	1492	1386	-0.993	499	993	469	917	0
4	16	18	"PFJ0365"	"J378_1"	17980	25050	110	1272	1226	194	101	104	26	100	100	0	2071	1996	337	118	121	32	100	100	0	0.600	0.599	0.591	0.601	1.304	0.559	0.877	80	505	3124	3003	-0.738	1171	1953	1125	1878	0
4	17	18	"PFK0117"	"Km799_7"	18190	25050	80	128	129	31	101	102	28	46	15	0	171	167	33	118	118	19	76	57	0	0.509	0.571	0.733	0.805	3.964	1.034	0.098	52	316	80	77	-0.973	27	53	28	49	0
4	18	18	"PFK0142"	"Kn10286_1"	18360	25050	120	1337	1229	432	95	97	28	100	99	0	1200	1043	405	112	113	17	95	93	0	1.142	1.218	1.219	1.306	2.290	1.198	0.880	120	524	2330	2065	0.191	1242	1088	1134	931	0
4	19	18	"PFK0175"	"Kn1239_1"	18560	25050	130	127	128	32	97	99	28	51	23	0	184	184	37	115	116	17	90	83	0	0.435	0.449	0.567	0.512	2.795	0.509	0.140	120	494	99	100	-1.202	30	69	31	69	0
4	20	18	"PFK0203"	"Kn1453_6"	18720	25050	150	108	112	28	99	100	24	30	12	0	124	128	26	115	117	18	33	12	0	1.000	1.000	1.125	1.176	3.624	3.989	0.022	156	593	18	26	0.000	9	9	13	13	-50
4	21	18	"PFK0250"	"Kn2004_3"	18930	25050	110	313	323	87	98	99	25	98	97	0	490	485	96	113	114	15	100	100	0	0.570	0.605	0.605	0.569	1.638	0.622	0.750	80	424	592	597	-0.810	215	377	225	372	0
4	22	18	"PFK0277"	"Kn2223_1"	19100	25050	150	116	121	37	94	97	26	43	23	0	119	123	26	108	110	18	39	16	0	2.000	1.800	1.703	1.580	4.409	4.220	0.051	156	797	33	42	1.000	22	11	27	15	-50
4	1	19	"PFK0478"	"Kn610_1"	15140	25250	110	3271	3031	799	100	103	26	100	100	0	1074	1004	324	116	121	43	98	97	0	3.310	3.301	3.298	3.468	1.561	3.279	0.867	80	485	4129	3819	1.727	3171	958	2931	888	0
4	2	19	"PFK0517"	"Kn8027_1"	15300	25260	150	107	111	29	102	104	27	25	7	0	120	128	30	122	126	46	10	2	0	-2.500	1.500	1.133	0.995	4.794	2.657	0.046	156	738	3	15	Error	5	-2	9	6	-50
4	3	19	"PFK0524"	"Kn836_1"	15520	25260	110	215	224	71	106	107	27	93	77	0	332	336	73	124	125	19	98	98	0	0.524	0.557	0.547	0.496	1.908	0.604	0.546	80	508	317	330	-0.932	109	208	118	212	0
4	4	19	"PFK0554"	"Kn962_1"	15700	25250	110	262	274	71	109	109	27	98	96	0	325	322	63	127	130	21	100	100	0	0.773	0.846	0.783	0.805	1.849	0.874	0.577	80	435	351	360	-0.372	153	198	165	195	0
4	5	19	"PFK0701"	"Ks15_2"	15870	25260	150	110	123	55	103	104	26	32	14	0	134	146	51	122	125	21	37	23	0	0.583	0.833	1.000	1.064	3.529	1.312	0.151	156	578	19	44	-0.778	7	12	20	24	-50
4	6	19	"PFK0743"	"Ks196_1"	16060	25250	150	110	113	28	98	101	26	35	12	0	124	127	22	120	124	23	17	4	0	3.000	2.143	1.883	1.605	4.013	4.068	0.015	156	562	16	22	1.585	12	4	15	7	-50
4	7	19	"PFK1214"	"Ks82_7"	16250	25250	150	109	112	30	98	101	27	29	8	0	127	135	37	120	125	25	25	12	0	1.571	0.933	1.080	1.167	3.781	0.934	0.057	156	685	18	29	0.652	11	7	14	15	-50
4	8	19	"PFK1273"	"Ks97_17"	16470	25260	100	134	139	35	94	97	24	65	40	0	200	203	36	121	124	23	93	85	0	0.506	0.549	0.553	0.522	2.388	0.649	0.206	80	423	119	127	-0.982	40	79	45	82	0
4	9	19	"PFK0237"	"Kn1802_2"	16660	25270	150	125	128	38	98	105	70	15	0	0	154	160	41	123	146	123	3	0	0	0.871	0.811	1.307	1.098	3.796	0.652	0.834	156	668	58	67	-0.199	27	31	30	37	-50
4	10	19	"PFK0352"	"Kn3360_1"	16840	25240	80	116	124	32	96	99	23	46	32	0	140	146	32	115	119	20	51	26	0	0.800	0.903	1.439	1.009	5.294	1.945	0.039	52	305	45	59	-0.322	20	25	28	31	0
4	11	19	"PFK0401"	"Kn4252_4"	17040	25250	110	164	170	39	96	99	23	92	76	0	157	157	27	113	115	19	81	60	0	1.545	1.682	1.618	1.498	2.699	2.044	0.279	80	485	112	118	0.628	68	44	74	44	0
4	12	19	"PFK0571"	"Ks101_8"	17230	25240	120	741	712	213	95	97	23	100	99	0	431	425	131	113	114	16	96	95	0	2.031	1.978	1.992	2.066	2.094	2.028	0.799	120	529	964	929	1.023	646	318	617	312	0
4	13	19	"PFBL B0018"	"oPFBLOB0018"	17420	25240	120	3012	2818	878	95	101	62	100	100	0	916	891	253	120	122	23	99	99	0	3.665	3.532	3.551	3.467	1.568	3.692	0.894	120	535	3713	3494	1.874	2917	796	2723	771	0
4	14	19	"PFM60469"	"oPFM60469"	17610	25240	120	37161	33072	11318	105	115	111	100	100	0	30014	26179	9825	129	136	82	98	98	0	1.240	1.266	1.252	1.284	1.791	1.263	0.892	120	456	66941	59017	0.310	37056	29885	32967	26050	0
4	15	19	"PFB0683"	"oPFB0683"	17800	25240	120	497	509	165	107	120	128	97	77	0	434	466	171	127	138	93	93	84	0	1.270	1.186	1.195	1.262	1.774	1.172	0.785	120	381	697	741	0.345	390	307	402	339	0
4	16	19	"PFG0004"	"oPFG0004"	17980	25240	120	759	719	204	101	103	24	100	100	0	782	704	261	120	124	33	94	93	0	0.994	1.058	1.033	1.146	1.854	1.000	0.859	120	472	1320	1202	-0.009	658	662	618	584	0
4	17	19	"PFC0763"	"oPFC0763"	18160	25230	80	141	140	33	99	101	25	63	40	0	165	162	30	120	121	19	73	59	0	0.933	0.976	0.983	0.931	3.192	1.863	0.031	52	305	87	83	-0.100	42	45	41	42	0
4	18	19	"PFL0014"	"oPFL0014"	18370	25240	120	2124	2083	1027	98	99	25	98	97	0	2056	1907	849	117	118	18	99	99	0	1.045	1.109	1.138	1.030	2.519	1.142	0.878	120	498	3965	3775	0.063	2026	1939	1985	1790	0
4	19	19	"PFM60471"	"oPFM60471"	18550	25240	120	2500	2461	718	99	101	26	100	100	0	15079	14691	4195	120	122	20	100	100	0	0.161	0.162	0.164	0.162	1.451	0.154	0.908	120	435	17360	16933	-2.639	2401	14959	2362	14571	0
4	20	19	"PFL0019"	"oPFL0019"	18740	25240	120	1371	1290	529	99	101	27	97	97	0	2125	1893	768	118	121	21	99	98	0	0.634	0.671	0.672	0.625	2.422	0.653	0.851	120	427	3279	2966	-0.658	1272	2007	1191	1775	0
4	21	19	"PFG0007"	"oPFG0007"	18930	25240	120	547	537	225	92	95	25	95	94	0	1125	1086	366	112	113	16	100	100	0	0.449	0.457	0.478	0.416	2.035	0.456	0.826	120	446	1468	1419	-1.155	455	1013	445	974	0
4	22	19	"PFI17638"	"oPFI17638"	19120	25240	120	1242	1168	433	91	94	23	97	96	0	6612	5987	2068	110	111	16	100	100	0	0.177	0.183	0.189	0.175	1.913	0.176	0.873	120	543	7653	6954	-2.498	1151	6502	1077	5877	0
4	1	20	"PFBL B0024"	"oPFBLOB0024"	15140	25450	120	655	634	241	102	104	25	96	94	0	1177	1084	363	123	124	19	100	100	0	0.525	0.554	0.548	0.515	2.006	0.549	0.823	120	566	1607	1493	-0.931	553	1054	532	961	0
4	2	20	"PFBL B0025"	"oPFBLOB0025"	15330	25450	100	236	240	73	99	101	25	92	90	0	404	395	85	121	123	18	100	98	0	0.484	0.515	0.593	0.486	1.781	0.543	0.677	80	409	420	415	-1.047	137	283	141	274	0
4	3	20	"PFN0253"	"oPFN0253"	15520	25440	110	331	330	69	102	104	25	100	100	0	451	426	89	126	127	20	98	98	0	0.705	0.760	0.714	0.755	1.572	0.732	0.720	80	491	554	528	-0.505	229	325	228	300	0
4	4	20	"PFL0021"	"oPFL0021"	15710	25440	110	1943	1839	494	103	105	26	100	100	0	1632	1573	429	129	131	22	100	100	0	1.224	1.202	1.192	1.206	1.391	1.164	0.864	80	428	3343	3180	0.292	1840	1503	1736	1444	0
4	5	20	"PFF72416"	"oPFF72416"	15880	25460	150	103	106	26	99	101	24	25	5	0	148	149	29	120	123	21	60	30	0	0.143	0.241	0.772	0.735	3.740	0.630	0.017	156	561	32	36	-2.807	4	28	7	29	-50
4	6	20	"PFI17640"	"oPFI17640"	16090	25440	120	480	445	164	100	103	28	97	95	0	433	395	129	126	130	25	94	90	0	1.238	1.283	1.342	1.322	2.213	1.342	0.755	120	478	687	614	0.308	380	307	345	269	0
4	7	20	"PFK12891"	"oPFK12891"	16280	25440	110	395	403	104	101	104	28	100	100	0	827	794	174	132	141	39	100	100	0	0.423	0.456	0.461	0.441	1.457	0.431	0.783	80	436	989	964	-1.241	294	695	302	662	0
4	8	20	"PFJ12782"	"oPFJ12782"	16470	25440	120	26257	26317	11447	107	119	83	100	100	0	59959	49213	19994	149	182	146	97	97	34	0.437	0.534	0.533	0.578	2.474	0.516	0.834	120	477	85960	75274	-1.194	26150	59810	26210	49064	0
4	9	20	"PFL0025"	"oPFL0025"	16660	25440	130	946	969	317	109	121	84	100	100	0	1645	1699	706	163	190	146	100	98	0	0.565	0.560	0.578	0.592	1.490	0.520	0.885	120	465	2319	2396	-0.824	837	1482	860	1536	0
4	10	20	"PFF72418"	"oPFF72418"	16850	25440	110	2091	1973	476	102	105	27	100	100	0	3824	3633	952	141	149	39	100	100	0	0.540	0.536	0.542	0.537	1.678	0.500	0.857	80	482	5672	5363	-0.889	1989	3683	1871	3492	0
4	11	20	"PFC0772"	"oPFC0772"	17040	25440	120	384	364	131	97	100	25	95	94	0	846	807	248	127	131	24	98	98	0	0.399	0.393	0.395	0.385	2.009	0.389	0.798	120	429	1006	947	-1.325	287	719	267	680	0
4	12	20	"PFA32028"	"oPFA32028"	17200	25440	150	108	109	28	97	99	25	30	6	0	179	183	48	123	126	20	73	60	0	0.196	0.200	0.470	0.489	3.253	0.167	0.021	156	582	67	72	-2.348	11	56	12	60	-50
4	13	20	"PFI17641"	"oPFI17641"	17420	25440	120	1973	1767	746	100	105	65	93	92	0	3414	3237	1048	132	136	25	100	100	0	0.571	0.537	0.588	0.481	2.103	0.543	0.849	120	486	5155	4772	-0.809	1873	3282	1667	3105	0
4	14	20	"PFL0027"	"oPFL0027"	17600	25440	120	524	510	187	103	110	71	92	90	0	668	638	180	136	140	25	99	98	0	0.791	0.811	0.838	0.751	1.935	0.856	0.831	120	389	953	909	-0.338	421	532	407	502	0
4	15	20	"PFK12903"	"oPFK12903"	17750	25400	150	135	143	44	104	107	27	53	28	0	190	197	52	131	134	22	80	57	0	0.525	0.591	0.686	0.610	2.849	0.673	0.195	156	547	90	105	-0.928	31	59	39	66	-50
4	16	20	"PFI17664"	"oPFI17664"	17940	25400	110	292	297	74	100	101	23	100	98	0	873	881	192	123	125	21	100	100	0	0.256	0.260	0.266	0.247	1.600	0.243	0.726	80	397	942	955	-1.966	192	750	197	758	0
4	17	20	"PFH0013"	"oPFH0013"	18130	25400	120	452	487	306	97	99	24	97	95	0	994	1025	485	120	122	20	100	100	0	0.406	0.431	0.404	0.397	1.883	0.399	0.604	120	517	1229	1295	-1.300	355	874	390	905	0
4	18	20	"PFD66991"	"oPFD66991"	18310	25400	110	333	338	72	98	100	26	100	100	0	640	612	113	119	121	19	100	100	0	0.451	0.487	0.477	0.478	1.499	0.479	0.738	80	447	756	733	-1.149	235	521	240	493	0
4	19	20	"PFM60502"	"oPFM60502"	18500	25400	110	646	649	142	103	105	28	100	100	0	2047	1995	419	121	123	20	100	100	0	0.282	0.291	0.296	0.288	1.371	0.271	0.851	80	446	2469	2420	-1.827	543	1926	546	1874	0
4	20	20	"PFI17667"	"oPFI17667"	18690	25400	110	960	947	236	103	106	28	100	100	0	950	918	196	126	129	22	100	100	0	1.040	1.066	1.038	1.046	1.393	1.072	0.884	80	448	1681	1636	0.057	857	824	844	792	0
4	21	20	"PFF72456"	"oPFF72456"	18880	25400	120	491	488	163	97	101	36	97	94	0	737	702	218	117	121	29	98	97	0	0.635	0.668	0.704	0.667	1.707	0.664	0.847	120	479	1014	976	-0.654	394	620	391	585	0
4	22	20	"PFI17668"	"oPFI17668"	19070	25400	110	577	590	161	93	99	53	100	100	0	774	776	175	108	110	26	100	100	0	0.727	0.744	0.730	0.733	1.447	0.736	0.799	80	470	1150	1165	-0.461	484	666	497	668	0
4	1	21	"PFJ12799"	"oPFJ12799"	15110	25640	150	106	111	31	102	104	28	22	10	0	134	139	30	120	122	20	41	22	0	0.286	0.474	0.984	0.935	3.645	1.613	0.035	156	768	18	28	-1.807	4	14	9	19	-50
4	2	21	"PFF72457"	"oPFF72457"	15270	25610	110	969	942	256	100	102	25	100	100	0	4447	4314	797	116	118	19	100	100	0	0.201	0.201	0.197	0.193	1.342	0.196	0.885	80	400	5200	5040	-2.317	869	4331	842	4198	0
4	3	21	"PFF72459"	"oPFF72459"	15470	25600	90	172	173	39	96	97	23	92	82	0	341	350	76	114	115	16	100	100	0	0.335	0.326	0.316	0.301	1.986	0.292	0.456	52	390	303	313	-1.579	76	227	77	236	0
4	4	21	"PFM60506"	"oPFM60506"	15660	25600	110	1040	989	239	95	96	23	100	100	0	1048	1019	225	114	116	19	100	100	0	1.012	0.988	1.044	0.982	1.443	0.988	0.854	80	509	1879	1799	0.017	945	934	894	905	0
4	5	21	"PFL0067"	"oPFL0067"	15850	25610	110	238	243	62	96	96	23	98	95	0	552	559	104	114	115	19	100	100	0	0.324	0.330	0.338	0.306	1.667	0.314	0.699	80	404	580	592	-1.625	142	438	147	445	0
4	6	21	"PFI17670"	"oPFI17670"	16030	25600	110	660	682	183	99	102	26	100	100	0	989	985	265	119	125	44	100	100	0	0.645	0.673	0.673	0.679	1.418	0.602	0.842	80	435	1431	1449	-0.633	561	870	583	866	0
4	7	21	"PFI17672"	"oPFI17672"	16230	25610	110	215	212	49	100	101	27	95	87	0	463	461	81	120	124	40	100	100	0	0.335	0.328	0.325	0.320	1.617	0.319	0.613	80	507	458	453	-1.577	115	343	112	341	0
4	8	21	"PFL0068"	"oPFL0068"	16420	25600	110	407	414	100	99	101	27	100	100	0	635	645	145	117	131	44	100	100	0	0.595	0.597	0.589	0.587	1.446	0.561	0.812	80	479	826	843	-0.750	308	518	315	528	0
4	9	21	"PFL0070"	"oPFL0070"	16610	25600	110	394	399	89	101	106	34	100	100	0	1351	1304	341	122	144	64	100	100	0	0.238	0.252	0.260	0.252	1.474	0.229	0.778	80	466	1522	1480	-2.069	293	1229	298	1182	0
4	10	21	"PFF72463"	"oPFF72463"	16800	25600	110	518	523	134	100	102	27	100	100	0	1048	1054	263	124	134	43	100	100	0	0.452	0.455	0.465	0.447	1.396	0.414	0.827	80	485	1342	1353	-1.144	418	924	423	930	0
4	11	21	"PFD66995"	"oPFD66995"	17010	25630	150	115	117	34	97	101	25	39	17	0	139	145	35	120	126	61	14	1	0	0.947	0.800	1.033	0.921	3.314	0.608	0.063	156	635	37	45	-0.078	18	19	20	25	-50
4	12	21	"PFL0074"	"oPFL0074"	17180	25600	110	1941	1988	494	97	99	24	100	100	0	2729	2678	616	120	121	19	100	100	0	0.707	0.739	0.757	0.734	1.289	0.707	0.888	80	378	4453	4449	-0.501	1844	2609	1891	2558	0
4	13	21	"PFJ12802"	"oPFJ12802"	17370	25600	110	698	683	153	96	98	26	100	100	0	1004	974	202	121	124	21	100	100	0	0.682	0.688	0.676	0.681	1.401	0.646	0.845	80	468	1485	1440	-0.553	602	883	587	853	0
4	14	21	"PFBL B0125"	"oPFBLOB0125"	17560	25600	110	263	262	62	97	99	27	97	96	0	414	409	59	123	125	21	100	100	0	0.570	0.577	0.605	0.532	1.718	0.541	0.660	80	451	457	451	-0.810	166	291	165	286	0
4	15	21	"PFN0269"	"oPFN0269"	17750	25600	110	2446	2456	512	96	98	23	100	100	0	5492	5436	1345	122	124	21	100	100	0	0.438	0.444	0.448	0.449	1.315	0.403	0.847	80	487	7720	7674	-1.192	2350	5370	2360	5314	0
4	16	21	"PFD66996"	"oPFD66996"	17950	25600	120	852	785	276	98	99	25	98	96	0	897	894	280	115	117	20	99	99	0	0.964	0.882	0.933	0.808	1.902	0.897	0.876	120	598	1536	1466	-0.053	754	782	687	779	0
4	17	21	"PFF72496"	"oPFF72496"	18130	25600	120	532	497	181	97	99	24	95	92	0	431	418	135	115	117	19	98	93	0	1.377	1.320	1.412	1.376	2.048	1.360	0.792	120	518	751	703	0.461	435	316	400	303	0
4	18	21	"PFH0035"	"oPFH0035"	18320	25600	120	193	193	63	98	99	25	84	75	0	488	473	142	116	118	18	99	99	0	0.255	0.266	0.265	0.248	2.165	0.252	0.557	120	548	467	452	-1.969	95	372	95	357	0
4	19	21	"PFL0139"	"oPFL0139"	18520	25600	120	585	552	207	103	105	27	93	92	0	912	898	275	117	119	20	100	99	0	0.606	0.575	0.598	0.547	1.783	0.578	0.822	120	569	1277	1230	-0.722	482	795	449	781	0
4	20	21	"PFBL B0173"	"oPFBLOB0173"	18700	25600	110	211	214	55	102	104	27	97	86	0	340	338	58	122	123	21	100	100	0	0.500	0.519	0.537	0.478	1.706	0.500	0.566	80	491	327	328	-1.000	109	218	112	216	0
4	21	21	"PFI17720"	"oPFI17720"	18880	25590	100	134	134	35	97	99	25	61	31	0	165	166	30	115	115	19	82	66	0	0.740	0.725	0.930	0.798	3.741	0.930	0.087	80	458	87	88	-0.434	37	50	37	51	0
4	22	21	"PFG0054"	"oPFG0054"	19070	25590	110	1479	1479	363	91	97	50	100	100	0	2200	2226	527	105	107	25	100	100	0	0.663	0.654	0.639	0.648	1.337	0.608	0.867	80	570	3483	3509	-0.594	1388	2095	1388	2121	0
4	1	22	"PFN0287"	"oPFN0287"	15100	25800	110	192	190	44	102	103	26	95	77	0	289	295	58	119	120	20	100	100	0	0.529	0.500	0.493	0.474	1.832	0.491	0.448	80	485	260	264	-0.918	90	170	88	176	0
4	2	22	"PFL0140"	"oPFL0140"	15290	25800	120	1238	1203	390	99	102	43	99	98	0	859	844	270	112	114	37	99	98	0	1.525	1.508	1.598	1.536	1.924	1.539	0.872	120	605	1886	1836	0.609	1139	747	1104	732	0
4	3	22	"PFL0142"	"oPFL0142"	15470	25800	110	226	229	52	95	100	51	93	70	0	503	499	87	107	108	15	100	100	0	0.331	0.342	0.334	0.319	1.647	0.331	0.679	80	546	527	526	-1.596	131	396	134	392	0
4	4	22	"PFL0144"	"oPFL0144"	15660	25800	110	208	208	48	93	95	23	98	92	0	424	426	73	107	108	15	100	100	0	0.363	0.361	0.376	0.333	1.712	0.330	0.572	80	566	432	434	-1.463	115	317	115	319	0
4	5	22	"PFJ12815"	"oPFJ12815"	15860	25800	120	328	333	90	93	94	22	98	97	0	776	764	229	108	109	16	99	98	0	0.352	0.366	0.370	0.366	1.947	0.339	0.781	120	635	903	896	-1.507	235	668	240	656	0
4	6	22	"PFI17725"	"oPFI17725"	16050	25800	120	10001	9154	2903	94	97	24	100	100	0	2908	2722	797	115	118	38	99	99	0	3.547	3.475	3.483	3.339	1.844	3.650	0.903	120	621	12700	11667	1.827	9907	2793	9060	2607	0
4	7	22	"PFL0149"	"oPFL0149"	16230	25800	110	179	182	43	98	100	26	91	72	0	193	194	38	114	116	18	97	85	0	1.025	1.050	1.047	0.990	2.378	1.304	0.351	80	546	160	164	0.036	81	79	84	80	0
4	8	22	"PFG0057"	"oPFG0057"	16440	25800	110	209	213	60	95	98	25	96	90	0	310	308	56	108	110	18	100	100	0	0.564	0.590	0.562	0.533	2.033	0.590	0.491	80	577	316	318	-0.825	114	202	118	200	0
4	9	22	"PFF72505"	"oPFF72505"	16620	25800	110	519	521	86	95	96	22	100	100	0	334	333	53	107	108	16	100	100	0	1.868	1.885	1.996	1.895	1.349	1.985	0.821	80	546	651	652	0.901	424	227	426	226	0
4	10	22	"PFM60543"	"oPFM60543"	16800	25800	110	238	245	60	95	95	22	97	97	0	719	727	159	106	107	15	100	100	0	0.233	0.242	0.246	0.233	1.578	0.221	0.673	80	568	756	771	-2.100	143	613	150	621	0
4	11	22	"PFBL B0178"	"oPFBLOB0178"	17000	25790	110	9854	9524	1815	94	97	25	100	100	0	3465	3335	926	106	112	65	100	100	0	2.906	2.920	2.812	3.078	1.396	2.826	0.894	80	489	13119	12659	1.539	9760	3359	9430	3229	0
4	12	22	"PFG0058"	"oPFG0058"	17190	25800	110	401	417	118	93	96	24	100	100	0	292	298	78	109	113	60	95	78	0	1.683	1.714	1.757	1.762	1.618	1.846	0.739	80	570	491	513	0.751	308	183	324	189	0
4	13	22	"PFBL B0180"	"oPFBLOB0180"	17380	25790	110	267	269	56	95	96	24	100	100	0	235	241	50	111	111	16	98	98	0	1.387	1.338	1.373	1.377	1.630	1.292	0.652	80	548	296	304	0.472	172	124	174	130	0
4	14	22	"PFBL B0182"	"oPFBLOB0182"	17560	25790	110	1203	1249	264	94	95	23	100	100	0	818	809	202	111	113	22	100	100	0	1.569	1.655	1.631	1.699	1.326	1.574	0.881	80	544	1816	1853	0.649	1109	707	1155	698	0
4	15	22	"PFBL B0184"	"oPFBLOB0184"	17760	25800	120	334	328	114	92	95	23	93	91	0	474	493	155	107	109	23	98	97	0	0.659	0.611	0.629	0.575	1.926	0.594	0.752	120	694	609	622	-0.601	242	367	236	386	0
4	16	22	"PFI17729"	"oPFI17729"	17960	25800	90	141	144	28	93	95	24	84	48	0	171	172	26	108	109	17	94	84	0	0.762	0.797	0.761	0.830	2.362	0.963	0.215	52	386	111	115	-0.392	48	63	51	64	0
4	17	22	"PFH0036"	"oPFH0036"	18130	25790	110	1398	1376	293	97	100	26	100	100	0	2110	2127	495	112	117	45	100	100	0	0.651	0.635	0.630	0.638	1.302	0.584	0.884	80	526	3299	3294	-0.619	1301	1998	1279	2015	0
4	18	22	"PFA32038"	"oPFA32038"	18330	25790	120	4911	4849	1384	95	98	24	100	100	0	3363	3159	1145	111	115	42	96	96	0	1.481	1.560	1.522	1.675	1.832	1.537	0.905	120	614	8068	7802	0.567	4816	3252	4754	3048	0
4	19	22	"EMPTY"	"EMPTY"	18530	25810	150	94	97	24	96	99	24	16	3	0	113	114	19	114	116	19	14	1	0	2.000	100000.000	1.233	1.327	4.337	224.397	0.000	156	843	-3	1	1.000	-2	-1	1	0	-50
4	20	22	"EMPTY"	"EMPTY"	18720	25810	150	98	100	28	98	99	25	16	3	0	114	118	21	115	117	20	14	5	0	0.000	0.667	1.620	1.570	3.194	0.057	0.001	156	824	-1	5	Error	0	-1	2	3	-50
4	21	22	"EMPTY"	"EMPTY"	18910	25810	150	93	95	22	95	97	25	12	1	0	109	108	13	109	110	17	8	0	0	100000.000	0.000	1.310	1.452	3.544	27.626	0.001	156	846	-2	-1	16.610	-2	0	0	-1	-50
4	22	22	"EMPTY"	"EMPTY"	19100	25810	150	92	95	23	91	94	24	19	1	0	109	110	14	104	105	17	16	1	0	0.200	0.667	1.737	1.835	3.858	12.722	0.005	156	1029	6	10	-2.322	1	5	4	6	-50
5	1	1	"PFI0414"	"I5572_1"	1500	26360	130	606	598	173	89	91	23	100	100	0	315	326	70	98	99	14	100	100	0	2.382	2.232	2.249	2.189	1.471	2.395	0.848	120	650	734	737	1.252	517	217	509	228	0
5	2	1	"PFI0486"	"I7438_2"	1670	26360	130	9939	10386	3641	88	91	23	100	100	0	3106	3223	1148	99	99	15	100	100	0	3.276	3.296	3.305	3.309	1.188	3.219	0.943	120	559	12858	13422	1.712	9851	3007	10298	3124	0
5	3	1	"PFI0416"	"I5607_1"	1860	26360	140	233	240	72	90	92	23	96	94	0	212	210	43	99	100	16	96	94	0	1.265	1.351	1.384	1.361	1.833	1.505	0.665	156	695	256	261	0.340	143	113	150	111	0
5	4	1	"PFI0237"	"I16933_1"	2070	26360	140	450	430	149	92	94	27	94	93	0	667	650	193	100	102	16	99	99	0	0.631	0.615	0.622	0.572	1.707	0.622	0.867	156	691	925	888	-0.663	358	567	338	550	0
5	5	1	"PFI0401"	"I5180_2"	2260	26360	130	367	375	123	91	93	24	100	100	0	964	961	179	100	101	14	100	100	0	0.319	0.330	0.307	0.311	1.474	0.324	0.749	120	519	1140	1145	-1.646	276	864	284	861	0
5	6	1	"PFI0236"	"I1689_2"	2430	26360	140	1743	1677	633	91	96	59	98	98	0	6503	6226	2187	102	108	87	99	99	0	0.258	0.259	0.265	0.249	1.827	0.256	0.933	156	633	8053	7710	-1.954	1652	6401	1586	6124	0
5	7	1	"PFJ0542"	"J667_1"	2630	26360	140	1805	1827	612	91	96	59	100	99	0	1247	1227	396	103	109	90	98	98	0	1.498	1.544	1.550	1.569	1.484	1.560	0.916	156	645	2858	2860	0.583	1714	1144	1736	1124	0
5	8	1	"PFJ0005"	"J1011_3"	2820	26360	140	923	917	300	90	92	24	99	99	0	1096	1093	338	101	104	36	99	99	0	0.837	0.834	0.844	0.820	1.505	0.832	0.919	156	659	1828	1819	-0.256	833	995	827	992	0
5	9	1	"PFJ0310"	"J2896_1"	3010	26360	130	1528	1587	287	90	92	24	100	100	0	5775	5888	1012	102	103	16	100	100	0	0.253	0.259	0.258	0.258	1.172	0.247	0.937	120	554	7111	7283	-1.980	1438	5673	1497	5786	0
5	10	1	"PFJ0140"	"J17_1"	3200	26360	140	5209	5239	1623	92	94	24	100	100	0	4874	4865	1538	101	103	16	100	99	0	1.072	1.080	1.095	1.130	1.709	1.078	0.949	156	657	9890	9911	0.100	5117	4773	5147	4764	0
5	11	1	"PFJ0200"	"J21_1"	3400	26360	140	1114	1059	326	93	95	27	98	98	0	1533	1471	376	101	102	16	100	98	0	0.713	0.705	0.717	0.685	1.587	0.713	0.925	156	646	2453	2336	-0.488	1021	1432	966	1370	0
5	12	1	"PFJ0215"	"J21_7"	3580	26360	130	788	774	144	93	95	26	100	100	0	2334	2276	406	105	106	16	100	100	0	0.312	0.314	0.319	0.312	1.266	0.295	0.905	120	564	2924	2852	-1.681	695	2229	681	2171	0
5	13	1	"PFJ0476"	"J53_48"	3780	26360	140	3099	3031	1130	94	97	28	99	99	0	13675	14025	4869	106	107	18	100	100	0	0.221	0.211	0.219	0.207	1.594	0.208	0.935	156	679	16574	16856	-2.175	3005	13569	2937	13919	0
5	14	1	"PFJ0510"	"J58_2"	3960	26360	130	1285	1266	281	92	96	26	100	100	0	2993	3013	575	107	110	19	100	100	0	0.413	0.404	0.404	0.400	1.268	0.390	0.915	120	577	4079	4080	-1.274	1193	2886	1174	2906	0
5	15	1	"PFJ0563"	"J70_2"	4150	26360	130	307	312	68	91	93	24	100	99	0	899	920	155	105	107	18	100	100	0	0.272	0.271	0.262	0.261	1.416	0.255	0.799	120	595	1010	1036	-1.878	216	794	221	815	0
5	16	1	"PFJ0575"	"J73_12"	4340	26360	140	2079	1956	610	92	95	28	100	99	0	2469	2271	744	105	107	19	98	98	0	0.841	0.861	0.861	0.891	1.823	0.851	0.927	156	670	4351	4030	-0.251	1987	2364	1864	2166	0
5	17	1	"PFJ0599"	"J85_3"	4540	26360	140	837	791	262	93	96	30	98	96	0	1039	995	255	105	108	20	100	98	0	0.797	0.784	0.804	0.738	1.669	0.806	0.893	156	649	1678	1588	-0.328	744	934	698	890	0
5	18	1	"PFJ0018"	"J109_5"	4720	26360	130	221	291	305	93	95	26	97	91	0	267	316	245	107	108	14	100	100	0	0.800	0.947	0.790	0.775	1.986	1.230	0.484	120	538	288	407	-0.322	128	160	198	209	0
5	19	1	"PFJ0181"	"J198_5"	4910	26360	140	1924	1893	633	94	97	25	100	100	0	6577	6620	2242	108	109	15	99	99	0	0.283	0.276	0.277	0.275	1.592	0.267	0.920	156	642	8299	8311	-1.822	1830	6469	1799	6512	0
5	20	1	"PFJ0227"	"J227_2"	5100	26360	130	208	213	46	94	96	25	98	94	0	404	413	76	107	110	23	100	100	0	0.384	0.389	0.366	0.366	1.669	0.362	0.647	120	588	411	425	-1.381	114	297	119	306	0
5	21	1	"PFJ0246"	"J242_1"	5290	26360	130	161	268	1097	100	103	30	75	50	0	178	186	59	111	118	28	91	61	0	0.910	2.240	0.898	0.864	2.944	28.787	0.282	120	596	128	243	-0.135	61	67	168	75	0
5	22	1	"PFJ0280"	"J268_1"	5480	26360	140	1738	1671	422	97	103	62	100	99	0	1937	1892	462	110	115	26	100	99	0	0.898	0.883	0.879	0.888	1.506	0.880	0.938	156	777	3468	3356	-0.155	1641	1827	1574	1782	0
5	1	2	"PFJ0322"	"J309_17"	1500	26570	130	300	311	77	91	93	23	100	100	0	434	452	102	98	99	14	100	100	0	0.622	0.621	0.607	0.605	1.421	0.622	0.805	120	669	545	574	-0.685	209	336	220	354	0
5	2	2	"PFJ0363"	"J373_1"	1690	26570	130	338	347	83	91	93	23	100	100	0	822	819	146	98	99	15	100	100	0	0.341	0.355	0.344	0.342	1.478	0.347	0.801	120	612	971	977	-1.551	247	724	256	721	0
5	3	2	"PFN0173"	"N132_113"	1890	26560	130	1933	1889	411	90	90	22	100	100	0	1928	1911	337	99	100	15	100	100	0	1.008	0.993	0.987	0.983	1.212	1.009	0.944	120	548	3672	3611	0.011	1843	1829	1799	1812	0
5	4	2	"PFN0184"	"N132_132"	2060	26560	130	1753	1777	421	90	93	29	100	100	0	752	753	179	99	103	29	100	100	0	2.547	2.580	2.596	2.637	1.311	2.603	0.919	120	566	2316	2341	1.349	1663	653	1687	654	0
5	5	2	"PFN0186"	"N132_136"	2270	26560	130	551	548	146	89	93	29	100	100	0	2794	2752	539	102	106	29	100	100	0	0.172	0.173	0.175	0.167	1.379	0.166	0.882	120	579	3154	3109	-2.543	462	2692	459	2650	0
5	6	2	"PFN0203"	"N132_171"	2460	26560	130	294	310	85	89	92	24	100	100	0	664	660	132	103	104	16	100	100	0	0.365	0.397	0.379	0.383	1.522	0.364	0.723	120	531	766	778	-1.452	205	561	221	557	0
5	7	2	"PFN0208"	"N132_178"	2640	26560	130	460	468	105	90	92	23	100	100	0	1646	1619	325	100	101	16	100	100	0	0.239	0.249	0.244	0.245	1.308	0.237	0.892	120	535	1916	1897	-2.063	370	1546	378	1519	0
5	8	2	"PFN0211"	"N132_181"	2840	26560	130	213	221	55	88	91	24	100	96	0	430	441	91	100	101	16	100	100	0	0.379	0.390	0.386	0.373	1.635	0.346	0.618	120	565	455	474	-1.401	125	330	133	341	0
5	9	2	"PFN0362"	"N135_24"	3040	26560	130	1419	1402	285	89	92	25	100	100	0	1842	1816	347	99	102	28	100	100	0	0.763	0.765	0.782	0.763	1.182	0.763	0.951	120	530	3073	3030	-0.390	1330	1743	1313	1717	0
5	10	2	"PFN0373"	"N136_4"	3200	26560	130	1266	1248	377	92	94	24	100	100	0	1215	1147	318	99	103	31	100	100	0	1.052	1.103	1.099	1.100	1.363	1.126	0.920	120	526	2290	2204	0.073	1174	1116	1156	1048	0
5	11	2	"PFN0401"	"N137_50"	3410	26560	140	535	529	169	94	94	24	98	98	0	888	853	268	101	103	20	99	98	0	0.560	0.578	0.556	0.564	1.690	0.571	0.878	156	637	1228	1187	-0.836	441	787	435	752	0
5	12	2	"PFN0423"	"N138_31"	3600	26560	130	168	173	41	95	95	24	95	70	0	245	244	39	103	103	14	100	100	0	0.514	0.553	0.516	0.501	1.901	0.610	0.489	120	544	215	219	-0.960	73	142	78	141	0
5	13	2	"PFN0433"	"N138_45"	3790	26560	130	322	333	77	94	97	26	100	100	0	511	511	82	104	107	16	100	100	0	0.560	0.587	0.575	0.567	1.444	0.572	0.769	120	536	635	646	-0.836	228	407	239	407	0
5	14	2	"PFN0409"	"N138_104"	3980	26560	130	999	969	278	94	95	25	100	100	0	718	719	138	105	108	17	100	100	0	1.476	1.425	1.408	1.386	1.375	1.506	0.895	120	552	1518	1489	0.562	905	613	875	614	0
5	15	2	"PFN0534"	"N143_18"	4170	26560	130	358	359	82	90	92	23	100	100	0	477	470	73	103	105	16	100	100	0	0.717	0.733	0.715	0.714	1.380	0.754	0.796	120	553	642	636	-0.481	268	374	269	367	0
5	16	2	"PFN0540"	"N143_29"	4360	26560	130	461	470	120	90	93	25	100	100	0	835	823	182	102	104	15	100	100	0	0.506	0.527	0.529	0.518	1.357	0.504	0.851	120	541	1104	1101	-0.982	371	733	380	721	0
5	17	2	"PFN0556"	"N143_56"	4550	26560	130	143	147	42	91	93	24	80	55	0	170	177	31	103	105	14	99	95	0	0.776	0.757	0.763	0.705	2.533	1.250	0.223	120	502	119	130	-0.366	52	67	56	74	0
5	18	2	"PFN0562"	"N143_66"	4740	26560	140	781	755	242	91	94	25	98	98	0	1091	1071	297	106	108	15	99	98	0	0.701	0.688	0.685	0.682	1.665	0.686	0.860	156	500	1675	1629	-0.514	690	985	664	965	0
5	19	2	"PFN0608"	"N147_16"	4930	26560	140	196	199	55	94	97	23	91	83	0	219	224	51	105	107	22	97	93	0	0.895	0.882	0.860	0.830	2.199	0.922	0.563	156	518	216	224	-0.160	102	114	105	119	0
5	20	2	"PFN0623"	"N148_7"	5120	26560	130	177	184	48	97	100	26	95	75	0	310	309	56	106	110	26	100	100	0	0.392	0.429	0.409	0.389	1.941	0.431	0.474	120	532	284	290	-1.350	80	204	87	203	0
5	21	2	"PFN0714"	"N151_50"	5320	26560	130	2195	2119	468	97	100	27	100	100	0	8667	8650	1428	109	112	22	100	100	0	0.245	0.237	0.243	0.233	1.208	0.236	0.941	120	518	10656	10563	-2.028	2098	8558	2022	8541	0
5	22	2	"PFN0723"	"N152_1"	5500	26560	140	488	470	144	95	100	64	96	94	0	1089	1051	274	109	111	20	100	99	0	0.401	0.398	0.408	0.378	1.604	0.398	0.885	156	687	1373	1317	-1.318	393	980	375	942	0
5	1	3	"PFN0727"	"N152_17"	1510	26770	130	291	296	67	91	94	24	99	98	0	517	514	88	100	101	16	100	100	0	0.480	0.495	0.484	0.474	1.520	0.486	0.774	120	670	617	619	-1.060	200	417	205	414	0
5	2	3	"PFN0735"	"N153_15"	1710	26770	130	475	464	116	90	92	23	100	100	0	745	748	134	98	99	15	100	100	0	0.595	0.575	0.569	0.553	1.373	0.578	0.873	120	599	1032	1024	-0.749	385	647	374	650	0
5	3	3	"PFN0750"	"N155_14"	1910	26760	130	573	567	135	87	89	22	100	100	0	2142	2086	448	99	100	14	100	100	0	0.238	0.242	0.241	0.238	1.264	0.237	0.925	120	570	2529	2467	-2.072	486	2043	480	1987	0
5	4	3	"PFN0757"	"N155_25"	2090	26770	130	927	920	229	88	90	23	100	100	0	925	981	212	100	103	26	100	100	0	1.017	0.944	0.941	0.929	1.304	0.944	0.907	120	563	1664	1713	0.024	839	825	832	881	0
5	5	3	"PFB0217"	"B567"	2290	26760	140	619	593	210	89	91	24	97	96	0	599	565	165	102	106	29	98	96	0	1.066	1.089	1.075	1.029	1.797	1.126	0.887	156	609	1027	967	0.093	530	497	504	463	0
5	6	3	"PFB0221"	"B573"	2480	26760	130	461	483	168	89	92	24	100	100	0	1129	1210	367	102	104	17	100	100	0	0.362	0.356	0.352	0.341	1.348	0.342	0.865	120	534	1399	1502	-1.465	372	1027	394	1108	0
5	7	3	"PFB0223"	"B577"	2670	26760	140	313	317	99	89	92	24	98	95	0	1021	1036	326	101	103	21	100	100	0	0.243	0.244	0.240	0.231	1.629	0.234	0.825	156	570	1144	1163	-2.038	224	920	228	935	0
5	8	3	"PFB0225"	"B583"	2860	26760	140	3009	3130	1382	86	90	24	100	98	0	1638	1653	554	100	103	21	99	99	0	1.901	1.960	1.967	1.799	1.646	2.098	0.927	156	564	4461	4597	0.926	2923	1538	3044	1553	0
5	9	3	"PFB0227"	"B587"	3040	26760	130	292	297	85	89	92	25	100	98	0	643	674	176	99	102	28	100	100	0	0.373	0.362	0.351	0.345	1.587	0.343	0.760	120	536	747	783	-1.422	203	544	208	575	0
5	10	3	"PFB0229"	"B590"	3240	26760	130	131	135	46	92	95	26	61	36	0	141	154	88	100	103	30	70	23	0	0.951	0.796	1.000	0.862	3.608	0.407	0.112	120	569	80	97	-0.072	39	41	43	54	0
5	11	3	"PFB0246"	"B618"	3410	26760	100	118	128	40	93	96	25	48	26	0	129	135	26	103	104	16	75	43	0	0.962	1.094	1.082	1.108	2.642	2.168	0.121	80	416	51	67	-0.057	25	26	35	32	0
5	12	3	"PFB0256"	"B634"	3620	26750	130	125	135	47	92	94	30	54	24	0	137	140	31	103	106	29	56	14	0	0.971	1.162	1.085	1.045	3.268	1.979	0.253	120	611	67	80	-0.043	33	34	43	37	0
5	13	3	"PFB0259"	"B64"	3810	26750	130	1170	1160	280	93	95	31	100	100	0	1693	1676	309	102	106	31	100	100	0	0.677	0.678	0.676	0.666	1.239	0.694	0.922	120	532	2668	2641	-0.563	1077	1591	1067	1574	0
5	14	3	"PFB0262"	"B645"	3990	26760	140	125	130	35	91	93	22	64	36	0	155	156	26	103	104	15	92	80	0	0.654	0.736	0.835	0.751	2.948	1.026	0.172	156	552	86	92	-0.613	34	52	39	53	0
5	15	3	"PFB0270"	"B664"	4180	26750	130	245	245	57	91	93	24	100	98	0	206	212	54	102	104	14	100	100	0	1.481	1.400	1.526	1.427	1.826	1.493	0.515	120	533	258	264	0.566	154	104	154	110	0
5	16	3	"PFB0273"	"B667"	4370	26750	130	661	645	134	90	95	25	100	100	0	418	416	70	102	104	15	100	100	0	1.807	1.768	1.738	1.758	1.330	1.795	0.883	120	576	887	869	0.854	571	316	555	314	0
5	17	3	"PFC0002"	"C101"	4570	26750	140	1099	1104	403	92	95	24	99	99	0	662	654	188	103	105	16	96	96	0	1.801	1.837	1.818	1.806	1.649	1.945	0.896	156	581	1566	1563	0.849	1007	559	1012	551	0
5	18	3	"PFC0006"	"C113"	4760	26750	140	345	343	101	95	97	25	99	98	0	316	316	81	103	105	15	99	98	0	1.174	1.164	1.137	1.183	1.656	1.233	0.763	156	559	463	461	0.231	250	213	248	213	0
5	19	3	"PFC0009"	"C116"	4950	26750	130	381	378	89	96	98	24	100	100	0	516	518	101	103	104	14	100	100	0	0.690	0.680	0.664	0.663	1.452	0.657	0.798	120	497	698	697	-0.535	285	413	282	415	0
5	20	3	"PFC0011"	"C118"	5140	26750	140	171	171	43	96	99	24	89	71	0	179	179	34	104	106	17	96	87	0	1.000	1.000	1.023	0.977	2.068	1.225	0.447	156	545	150	150	0.000	75	75	75	75	0
5	21	3	"PFC0013"	"C122"	5330	26750	130	133	134	30	95	100	32	56	20	0	152	154	28	106	108	21	80	55	0	0.826	0.813	0.801	0.844	2.995	1.352	0.206	120	515	84	87	-0.276	38	46	39	48	0
5	22	3	"PFC0015"	"C125"	5530	26740	130	1153	1137	280	94	98	30	100	100	0	1073	1069	227	107	108	19	100	100	0	1.096	1.084	1.075	1.082	1.342	1.103	0.920	120	652	2025	2005	0.133	1059	966	1043	962	0
5	1	4	"PFC0035"	"C162"	1520	26960	130	1694	1661	318	91	94	25	100	100	0	2083	2054	343	99	101	18	100	100	0	0.808	0.803	0.818	0.798	1.206	0.796	0.946	120	648	3587	3525	-0.308	1603	1984	1570	1955	0
5	2	4	"PFC0037"	"C164"	1710	26960	130	449	449	105	88	91	23	100	100	0	465	462	71	100	101	24	100	100	0	0.989	0.997	0.997	0.973	1.370	1.012	0.837	120	562	726	723	-0.016	361	365	361	362	0
5	3	4	"PFC0039"	"C171"	1910	26960	130	214	216	50	87	91	23	99	97	0	481	482	73	99	101	22	100	100	0	0.332	0.337	0.343	0.316	1.578	0.327	0.697	120	578	509	512	-1.589	127	382	129	383	0
5	4	4	"PFC0042"	"C179"	2100	26960	130	523	524	143	90	92	23	100	100	0	555	576	163	99	101	18	100	100	0	0.950	0.910	0.926	0.897	1.472	0.891	0.740	120	527	889	911	-0.075	433	456	434	477	0
5	5	4	"PFC0044"	"C180"	2290	26960	140	319	318	90	89	92	23	99	97	0	405	398	90	101	102	18	100	98	0	0.757	0.771	0.783	0.743	1.525	0.786	0.819	156	552	534	526	-0.402	230	304	229	297	0
5	6	4	"PFC0046"	"C184"	2480	26960	130	147	160	71	91	93	24	85	58	0	268	265	39	102	103	17	100	100	0	0.337	0.423	0.377	0.370	1.997	0.512	0.327	120	543	222	232	-1.568	56	166	69	163	0
5	7	4	"PFD0183"	"D23156_27"	2680	26960	140	408	398	131	90	92	24	97	94	0	801	768	229	100	103	22	98	98	0	0.454	0.461	0.460	0.446	1.682	0.463	0.879	156	569	1019	976	-1.140	318	701	308	668	0
5	8	4	"PFD0186"	"D23156_40"	2860	26960	130	377	382	96	88	91	24	100	100	0	760	752	137	100	102	21	100	100	0	0.438	0.451	0.433	0.436	1.336	0.444	0.850	120	523	949	946	-1.191	289	660	294	652	0
5	9	4	"PFD0190"	"D2337_1"	3060	26950	130	208	221	92	89	91	24	95	89	0	240	242	46	100	101	14	100	99	0	0.850	0.930	0.810	0.849	1.953	1.177	0.472	120	548	259	274	-0.234	119	140	132	142	0
5	10	4	"PFD0198"	"D23657_2"	3240	26950	120	128	131	47	90	93	25	63	33	0	135	139	22	100	102	17	87	50	0	1.086	1.051	1.098	1.031	2.654	2.262	0.121	120	518	73	80	0.119	38	35	41	39	0
5	11	4	"PFD0208"	"D25498_1"	3440	26940	100	123	132	39	92	94	24	63	35	0	137	160	113	102	104	18	77	48	0	0.886	0.690	0.940	0.998	3.032	0.265	0.158	80	458	66	98	-0.175	31	35	40	58	0
5	12	4	"PFD0213"	"D2660_1"	3640	26950	130	111	114	32	90	94	31	35	14	0	135	134	23	101	104	29	54	13	0	0.618	0.727	0.913	0.838	3.582	1.950	0.074	120	584	55	57	-0.695	21	34	24	33	0
5	13	4	"PFD0248"	"D33539_109"	3820	26960	130	259	266	71	91	93	24	99	97	0	555	552	88	101	104	28	100	100	0	0.370	0.388	0.379	0.364	1.563	0.386	0.747	120	513	622	626	-1.434	168	454	175	451	0
5	14	4	"PFD0250"	"D33539_15"	4010	26950	140	912	855	322	93	95	23	98	98	0	581	573	172	102	104	17	98	98	0	1.710	1.618	1.660	1.541	1.707	1.706	0.891	156	526	1298	1233	0.774	819	479	762	471	0
5	15	4	"PFD0252"	"D33539_17"	4190	26950	130	723	705	171	92	96	24	100	100	0	450	453	81	102	103	16	100	100	0	1.813	1.746	1.806	1.718	1.336	1.798	0.872	120	526	979	964	0.859	631	348	613	351	0
5	16	4	"PFD0256"	"D33539_23"	4380	26960	130	204	215	52	91	96	30	99	89	0	496	497	69	102	105	29	100	100	0	0.287	0.314	0.304	0.288	1.617	0.312	0.676	120	570	507	519	-1.802	113	394	124	395	0
5	17	4	"PFD0259"	"D33539_28"	4580	26950	130	1447	1452	447	93	97	29	100	100	0	1419	1434	359	101	104	29	100	100	0	1.027	1.020	1.052	0.997	1.283	1.058	0.923	120	581	2672	2692	0.039	1354	1318	1359	1333	0
5	18	4	"PFD0261"	"D33539_3"	4770	26960	110	128	132	38	95	96	24	56	32	0	154	153	24	103	104	16	92	78	0	0.647	0.740	0.937	0.877	2.982	1.629	0.108	80	445	84	87	-0.628	33	51	37	50	0
5	19	4	"PFD0277"	"D33539_63"	4950	26950	130	386	381	89	95	95	23	100	100	0	649	654	116	104	105	16	100	100	0	0.534	0.520	0.508	0.502	1.420	0.520	0.837	120	572	836	836	-0.905	291	545	286	550	0
5	20	4	"PFD0281"	"D33539_69"	5150	26940	140	138	138	36	94	96	23	69	46	0	157	160	31	106	107	16	88	76	0	0.863	0.815	0.924	0.795	3.308	1.165	0.162	156	561	95	98	-0.213	44	51	44	54	0
5	21	4	"PFD0283"	"D33539_74"	5340	26950	140	135	146	56	94	98	31	62	32	0	165	165	28	108	109	19	90	73	0	0.719	0.912	0.857	0.822	3.040	2.015	0.154	156	552	98	109	-0.475	41	57	52	57	0
5	22	4	"PFD0286"	"D33539_85"	5530	26950	130	510	497	125	93	96	25	100	99	0	828	826	139	106	107	17	100	100	0	0.578	0.561	0.541	0.536	1.405	0.581	0.893	120	633	1139	1124	-0.792	417	722	404	720	0
5	1	5	"PFD0288"	"D33539_87"	1530	27150	120	316	323	92	91	94	25	100	99	0	462	455	76	99	100	16	100	100	0	0.620	0.652	0.602	0.619	1.475	0.674	0.776	120	570	588	588	-0.690	225	363	232	356	0
5	2	5	"PFD0292"	"D33539_97"	1720	27150	130	151	156	41	89	92	24	85	67	0	173	182	42	100	101	19	98	95	0	0.849	0.817	0.838	0.757	2.444	0.893	0.363	120	563	135	149	-0.236	62	73	67	82	0
5	3	5	"PFD0343"	"D40381_1"	1920	27150	130	264	263	52	89	93	23	100	100	0	232	238	42	99	101	23	100	100	0	1.316	1.252	1.216	1.251	1.520	1.288	0.690	120	559	308	313	0.396	175	133	174	139	0
5	4	5	"PFD0345"	"D4043_2"	2110	27150	130	604	597	135	91	94	24	100	100	0	622	625	117	101	103	17	100	100	0	0.985	0.966	0.980	0.948	1.338	0.972	0.874	120	540	1034	1030	-0.022	513	521	506	524	0
5	5	5	"PFD0355"	"D42243_17"	2300	27160	130	125	129	36	90	94	25	60	33	0	147	150	25	102	104	17	90	72	0	0.778	0.813	1.007	0.915	3.120	1.432	0.153	120	451	80	87	-0.363	35	45	39	48	0
5	6	5	"PFD0362"	"D42243_29"	2450	27160	150	104	109	38	92	96	27	33	11	0	119	125	30	102	106	20	48	26	0	0.706	0.739	1.122	1.020	3.702	1.921	0.072	156	633	29	40	-0.503	12	17	17	23	-50
5	7	5	"PFD0367"	"D42243_37"	2680	27150	130	679	695	150	89	93	25	100	100	0	2213	2198	408	100	103	19	100	100	0	0.279	0.289	0.287	0.286	1.276	0.282	0.899	120	572	2703	2704	-1.841	590	2113	606	2098	0
5	8	5	"PFD0369"	"D42243_39"	2870	27150	120	203	207	46	89	91	24	97	96	0	617	602	113	99	100	15	100	100	0	0.220	0.235	0.230	0.219	1.705	0.218	0.673	120	500	632	621	-2.184	114	518	118	503	0
5	9	5	"PFE0400"	"E2667_1"	3060	27140	130	175	179	45	88	91	23	95	83	0	210	207	35	100	101	15	99	99	0	0.791	0.850	0.866	0.758	2.076	0.786	0.427	120	562	197	198	-0.338	87	110	91	107	0
5	10	5	"PFE0403"	"E26771_1"	3250	27140	130	423	427	110	88	90	22	100	100	0	1507	1514	279	102	103	15	100	100	0	0.238	0.240	0.237	0.233	1.373	0.231	0.859	120	565	1740	1751	-2.068	335	1405	339	1412	0
5	11	5	"PFE0405"	"E26771_4"	3440	27140	130	302	307	90	90	92	23	99	97	0	586	579	124	104	104	15	100	100	0	0.440	0.457	0.440	0.429	1.618	0.442	0.738	120	602	694	692	-1.185	212	482	217	475	0
5	12	5	"PFE0408"	"E26934_1"	3630	27140	130	282	290	75	90	93	27	100	98	0	890	909	204	101	102	14	100	100	0	0.243	0.248	0.241	0.237	1.492	0.234	0.775	120	544	981	1008	-2.039	192	789	200	808	0
5	13	5	"PFE0411"	"E27042_1"	3820	27140	120	122	125	34	92	94	28	51	20	0	150	154	29	102	103	15	94	80	0	0.625	0.635	0.680	0.645	2.849	1.379	0.125	120	498	78	85	-0.678	30	48	33	52	0
5	14	5	"PFE0415"	"E27173_1"	4010	27140	130	231	231	55	93	95	24	98	93	0	320	325	58	102	103	15	100	100	0	0.633	0.619	0.643	0.566	1.853	0.605	0.620	120	538	356	361	-0.660	138	218	138	223	0
5	15	5	"PFE0439"	"E27723_18"	4200	27140	130	462	460	113	93	96	25	100	100	0	1411	1375	246	102	103	14	100	100	0	0.282	0.288	0.285	0.279	1.380	0.285	0.858	120	537	1678	1640	-1.827	369	1309	367	1273	0
5	16	5	"PFE0443"	"E27723_9"	4380	27140	130	161	163	38	90	94	24	90	72	0	238	242	42	101	102	14	100	99	0	0.518	0.518	0.550	0.480	1.934	0.512	0.469	120	517	208	214	-0.948	71	137	73	141	0
5	17	5	"PFE0446"	"E27742_6"	4570	27140	130	261	263	57	91	95	29	100	97	0	246	250	43	100	104	29	100	99	0	1.164	1.147	1.188	1.127	1.541	1.231	0.722	120	544	316	322	0.220	170	146	172	150	0
5	18	5	"PFE0452"	"E28056_1"	4760	27140	120	150	151	34	92	94	24	85	61	0	169	168	26	103	104	15	98	91	0	0.879	0.908	0.927	0.859	2.350	1.114	0.329	120	507	124	124	-0.186	58	66	59	65	0
5	19	5	"PFE0454"	"E28350_1"	4950	27140	130	331	328	77	93	95	24	100	98	0	274	271	51	103	105	16	100	100	0	1.392	1.399	1.487	1.372	1.638	1.499	0.716	120	562	409	403	0.477	238	171	235	168	0
5	20	5	"PFE0458"	"E28462_2"	5150	27140	130	153	157	35	93	96	22	88	70	0	174	181	33	106	107	16	98	94	0	0.882	0.853	0.932	0.841	2.026	1.001	0.328	120	558	128	139	-0.181	60	68	64	75	0
5	21	5	"PFE0487"	"E29895_1"	5340	27140	120	151	151	36	96	97	24	78	57	0	178	185	30	110	110	16	100	96	0	0.809	0.733	0.776	0.626	2.691	0.912	0.264	120	466	123	130	-0.306	55	68	55	75	0
5	22	5	"PFE0491"	"E29931_3"	5520	27130	130	574	565	144	96	99	25	100	100	0	387	383	74	107	109	19	100	100	0	1.707	1.699	1.711	1.677	1.483	1.757	0.834	120	613	758	745	0.772	478	280	469	276	0
5	1	6	"PFE0494"	"E30210_1"	1540	27340	130	282	285	71	89	92	24	100	99	0	468	465	91	99	101	15	100	100	0	0.523	0.536	0.520	0.519	1.536	0.536	0.758	120	660	562	562	-0.935	193	369	196	366	0
5	2	6	"PFE0498"	"E3038_3"	1730	27340	130	198	210	49	90	93	24	100	95	0	228	231	45	99	102	16	100	98	0	0.837	0.909	0.919	0.895	1.754	0.958	0.578	120	565	237	252	-0.256	108	129	120	132	0
5	3	6	"PFE0502"	"E3185_4"	1920	27340	130	390	402	92	90	94	24	100	100	0	536	532	88	102	104	16	100	100	0	0.691	0.726	0.708	0.715	1.383	0.718	0.851	120	548	734	742	-0.533	300	434	312	430	0
5	4	6	"PFE0504"	"E3185_6"	2100	27340	130	3877	3807	1092	91	96	38	100	100	0	1530	1524	367	104	108	30	100	100	0	2.655	2.617	2.652	2.594	1.293	2.680	0.948	120	563	5212	5136	1.409	3786	1426	3716	1420	0
5	5	6	"PFE0525"	"E3552_1"	2300	27340	130	650	651	136	93	97	39	100	100	0	717	708	135	105	109	32	100	100	0	0.910	0.925	0.958	0.926	1.280	0.927	0.906	120	500	1169	1161	-0.136	557	612	558	603	0
5	6	6	"PFE0531"	"E3831_2"	2480	27390	150	110	113	35	93	96	26	40	16	0	129	129	32	103	106	18	52	37	0	0.654	0.769	0.990	0.865	3.957	1.491	0.103	156	572	43	46	-0.613	17	26	20	26	-50
5	7	6	"PFE0534"	"E390_1"	2670	27340	130	833	815	190	89	93	26	100	100	0	346	337	70	100	102	15	99	99	0	3.024	3.063	3.086	3.154	1.532	3.186	0.858	120	571	990	963	1.597	744	246	726	237	0
5	8	6	"PFE0539"	"E4159_1"	2870	27340	130	534	519	96	89	92	24	100	100	0	402	415	74	100	101	14	100	100	0	1.474	1.365	1.376	1.372	1.344	1.388	0.885	120	580	747	745	0.559	445	302	430	315	0
5	9	6	"PFE0542"	"E4247_1"	3060	27340	130	862	841	166	91	92	22	100	100	0	1395	1354	218	101	103	16	100	100	0	0.596	0.599	0.589	0.594	1.235	0.597	0.924	120	565	2065	2003	-0.747	771	1294	750	1253	0
5	10	6	"PFE0547"	"E4295_1"	3250	27340	130	205	206	50	91	93	21	98	92	0	379	398	120	103	104	16	100	100	0	0.413	0.390	0.401	0.364	1.797	0.335	0.555	120	562	390	410	-1.276	114	276	115	295	0
5	11	6	"PFF0499"	"F2457_1"	3440	27340	130	140	146	38	89	92	22	79	60	0	162	167	38	103	104	15	95	83	0	0.864	0.891	0.931	0.861	2.722	1.059	0.277	120	557	110	121	-0.210	51	59	57	64	0
5	12	6	"PFF0505"	"F24631_2"	3630	27340	140	1721	1600	603	92	95	26	99	98	0	949	921	313	104	105	15	97	96	0	1.928	1.846	1.885	1.756	1.813	1.895	0.927	156	617	2474	2325	0.947	1629	845	1508	817	0
5	13	6	"PFF0507"	"F246_1"	3820	27340	120	158	162	42	94	95	24	86	64	0	175	177	34	105	106	16	97	90	0	0.914	0.944	0.862	0.921	2.385	1.196	0.333	120	496	134	140	-0.129	64	70	68	72	0
5	14	6	"PFF0509"	"F24843_2"	4010	27340	120	425	418	99	93	95	25	99	99	0	699	702	135	105	106	16	100	100	0	0.559	0.544	0.544	0.523	1.534	0.545	0.871	120	512	926	922	-0.839	332	594	325	597	0
5	15	6	"PFF0513"	"F25069_1"	4190	27340	120	130	154	125	93	95	25	65	30	0	150	166	80	104	105	15	85	70	0	0.804	0.984	0.893	0.841	3.043	1.577	0.569	120	515	83	123	-0.314	37	46	61	62	0
5	16	6	"PFF0515"	"F25114_1"	4390	27330	130	320	323	81	93	95	23	100	100	0	741	738	148	102	104	15	100	100	0	0.355	0.362	0.357	0.353	1.494	0.350	0.801	120	580	866	866	-1.493	227	639	230	636	0
5	17	6	"PFF0554"	"F26408_1"	4580	27330	130	811	797	175	93	95	22	100	100	0	1829	1849	419	103	105	17	100	100	0	0.416	0.403	0.403	0.404	1.318	0.392	0.898	120	563	2444	2450	-1.265	718	1726	704	1746	0
5	18	6	"PFF0556"	"F26422_2"	4770	27330	130	1126	1079	226	93	97	25	100	100	0	861	857	173	105	106	16	99	99	0	1.366	1.311	1.338	1.297	1.242	1.313	0.918	120	563	1789	1738	0.450	1033	756	986	752	0
5	19	6	"PFF0558"	"F26666_3"	4960	27330	130	9495	9387	2473	95	99	25	100	100	0	3072	3099	770	105	107	16	100	100	0	3.168	3.104	3.099	3.129	1.319	3.173	0.947	120	566	12367	12286	1.664	9400	2967	9292	2994	0
5	20	6	"PFF0560"	"F26774_1"	5150	27330	130	397	409	106	95	99	25	100	100	0	759	768	168	105	106	16	100	100	0	0.462	0.474	0.467	0.461	1.421	0.458	0.822	120	565	956	977	-1.115	302	654	314	663	0
5	21	6	"PFF0563"	"F27064_1"	5340	27330	130	675	679	174	96	99	25	100	100	0	848	849	172	108	109	15	100	100	0	0.782	0.787	0.747	0.781	1.345	0.791	0.862	120	548	1319	1324	-0.354	579	740	583	741	0
5	22	6	"PFF0568"	"F27351_1"	5520	27330	130	1460	1487	321	100	102	26	100	100	0	519	523	102	110	113	20	100	100	0	3.325	3.358	3.299	3.376	1.278	3.480	0.907	120	660	1769	1800	1.733	1360	409	1387	413	0
5	1	7	"PFF0597"	"F28584_1"	1540	27540	130	161	172	75	90	91	23	89	70	0	178	180	38	98	98	15	100	94	0	0.887	1.000	0.898	0.895	2.135	1.484	0.489	120	663	151	164	-0.172	71	80	82	82	0
5	2	7	"PFF0599"	"F28782_1"	1730	27540	130	539	544	139	92	93	24	100	100	0	982	983	224	99	101	16	100	100	0	0.506	0.511	0.510	0.500	1.364	0.497	0.883	120	562	1330	1336	-0.982	447	883	452	884	0
5	3	7	"PFF0601"	"F28897_1"	1920	27540	120	831	834	184	92	94	24	100	100	0	1108	1079	216	103	103	15	100	100	0	0.735	0.760	0.766	0.758	1.312	0.740	0.902	120	514	1744	1718	-0.444	739	1005	742	976	0
5	4	7	"PFF0611"	"F29309_1"	2110	27540	120	197	202	50	91	94	38	92	75	0	352	352	66	102	104	30	100	99	0	0.424	0.444	0.394	0.409	1.733	0.429	0.631	120	516	356	361	-1.238	106	250	111	250	0
5	5	7	"PFF0617"	"F29473_1"	2300	27540	120	122	120	29	93	95	24	54	22	0	150	155	35	102	103	14	92	80	0	0.604	0.509	0.744	0.630	3.093	0.722	0.104	120	496	77	80	-0.727	29	48	27	53	0
5	6	7	"PFF0622"	"F29632_5"	2500	27540	120	398	398	103	92	95	24	99	99	0	915	920	181	103	104	14	100	100	0	0.377	0.375	0.368	0.357	1.487	0.371	0.827	120	436	1118	1123	-1.408	306	812	306	817	0
5	7	7	"PFF0646"	"F30537_4"	2680	27540	130	1145	1110	205	90	93	26	100	100	0	934	912	173	102	103	14	100	100	0	1.268	1.259	1.261	1.266	1.267	1.256	0.923	120	530	1887	1830	0.343	1055	832	1020	810	0
5	8	7	"PFF0652"	"F30663_2"	2870	27540	130	1645	1602	357	92	95	30	100	100	0	1120	1112	213	103	104	15	100	100	0	1.527	1.497	1.487	1.486	1.239	1.513	0.929	120	580	2570	2519	0.611	1553	1017	1510	1009	0
5	9	7	"PFF0656"	"F30728_1"	3070	27530	130	275	291	78	93	95	29	100	99	0	362	364	94	103	104	15	100	99	0	0.703	0.759	0.753	0.768	1.734	0.756	0.719	120	580	441	459	-0.509	182	259	198	261	0
5	10	7	"PFF0659"	"F30796_1"	3260	27530	130	268	275	75	91	92	22	98	97	0	542	544	105	102	103	16	99	99	0	0.402	0.416	0.416	0.395	1.733	0.414	0.761	120	548	617	626	-1.314	177	440	184	442	0
5	11	7	"PFF0661"	"F3084_1"	3440	27540	130	689	686	159	90	93	24	100	100	0	1576	1564	292	103	104	16	100	100	0	0.407	0.408	0.407	0.399	1.306	0.405	0.903	120	557	2072	2057	-1.298	599	1473	596	1461	0
5	12	7	"PFF0665"	"F31008_1"	3640	27540	130	2069	1978	483	94	95	24	100	100	0	2604	2573	464	104	106	15	100	100	0	0.790	0.763	0.774	0.738	1.356	0.781	0.946	120	563	4475	4353	-0.340	1975	2500	1884	2469	0
5	13	7	"PFF1271"	"F51945_3"	3830	27530	130	1369	1324	266	96	98	24	100	100	0	2591	2485	562	108	109	16	100	100	0	0.513	0.517	0.519	0.526	1.291	0.495	0.927	120	549	3756	3605	-0.964	1273	2483	1228	2377	0
5	14	7	"PFF1274"	"F5206_2"	4010	27540	130	378	370	92	96	98	26	99	98	0	627	623	132	108	110	16	100	100	0	0.543	0.532	0.527	0.523	1.411	0.521	0.829	120	558	801	789	-0.880	282	519	274	515	0
5	15	7	"PFF1276"	"F5206_7"	4210	27530	130	209	217	55	94	95	25	98	95	0	328	328	79	104	106	16	100	100	0	0.513	0.549	0.550	0.516	1.798	0.522	0.579	120	583	339	347	-0.962	115	224	123	224	0
5	16	7	"PFF1278"	"F52084_1"	4400	27530	130	234	246	60	93	94	23	100	100	0	468	466	94	103	105	15	100	100	0	0.386	0.421	0.403	0.404	1.604	0.401	0.701	120	565	506	516	-1.372	141	365	153	363	0
5	17	7	"PFF1290"	"F52397_2"	4590	27530	130	5200	4913	955	95	97	24	100	100	0	15008	14693	2131	105	108	19	100	100	0	0.343	0.330	0.338	0.326	1.237	0.329	0.939	120	581	20008	19406	-1.546	5105	14903	4818	14588	0
5	18	7	"PFF1292"	"F52444_1"	4780	27530	130	580	567	132	96	99	25	100	99	0	492	494	88	109	111	19	100	100	0	1.264	1.223	1.223	1.193	1.444	1.265	0.856	120	566	867	856	0.338	484	383	471	385	0
5	19	7	"PFF1323"	"F53383_7"	4970	27530	130	2366	2290	505	100	101	25	100	100	0	2689	2561	438	109	111	17	100	100	0	0.878	0.893	0.887	0.874	1.285	0.918	0.938	120	562	4846	4642	-0.187	2266	2580	2190	2452	0
5	20	7	"PFF1327"	"F53446_1"	5160	27530	120	274	281	66	100	102	25	100	100	0	461	463	75	107	108	16	100	100	0	0.492	0.508	0.503	0.488	1.452	0.520	0.768	120	499	528	537	-1.025	174	354	181	356	0
5	21	7	"PFF1329"	"F53449_1"	5340	27530	120	277	307	270	96	98	24	100	99	0	591	615	284	107	108	16	100	100	0	0.374	0.415	0.364	0.358	1.633	0.404	0.774	120	498	665	719	-1.419	181	484	211	508	0
5	22	7	"PFF1335"	"F53749_1"	5530	27530	130	1043	1046	225	100	102	24	100	100	0	585	572	109	111	113	18	100	100	0	1.989	2.052	2.048	2.051	1.295	2.105	0.910	120	662	1417	1407	0.992	943	474	946	461	0
5	1	8	"PFF1338"	"F53871_1"	1550	27730	130	264	293	278	90	93	25	91	87	0	234	230	74	99	101	16	93	92	0	1.289	1.550	1.241	1.139	2.376	3.356	0.397	120	661	309	334	0.366	174	135	203	131	0
5	2	8	"PFF1343"	"F53897_2"	1740	27730	130	11622	11239	2693	91	92	23	100	100	0	3598	3427	905	99	100	15	100	99	0	3.296	3.350	3.372	3.535	1.449	3.335	0.951	120	563	15030	14476	1.721	11531	3499	11148	3328	0
5	3	8	"PFF1370"	"F54899_1"	1930	27730	130	1142	1138	255	93	94	25	100	100	0	618	620	126	101	102	18	100	100	0	2.029	2.013	2.015	2.014	1.250	2.060	0.914	120	579	1566	1564	1.021	1049	517	1045	519	0
5	4	8	"PFF1379"	"F55001_1"	2130	27730	130	1649	1615	397	93	95	26	100	100	0	1549	1533	314	101	102	17	100	100	0	1.075	1.063	1.044	1.058	1.215	1.081	0.953	120	557	3004	2954	0.104	1556	1448	1522	1432	0
5	5	8	"PFF1381"	"F55001_6"	2310	27730	130	583	598	140	94	96	24	100	100	0	524	509	92	101	102	15	100	100	0	1.156	1.235	1.224	1.227	1.335	1.265	0.886	120	551	912	912	0.209	489	423	504	408	0
5	6	8	"PFF1388"	"F5510_1"	2500	27740	130	148	150	36	93	95	23	80	61	0	237	238	42	104	105	18	100	100	0	0.414	0.425	0.418	0.392	2.218	0.448	0.356	120	564	188	191	-1.274	55	133	57	134	0
5	7	8	"PFF1391"	"F55150_2"	2690	27730	120	154	159	41	93	95	23	87	65	0	209	210	33	106	108	18	99	98	0	0.592	0.635	0.601	0.579	1.997	0.674	0.383	120	514	164	170	-0.756	61	103	66	104	0
5	8	8	"PFF1406"	"F55492_1"	2890	27730	120	2741	2874	871	94	96	24	100	100	0	17140	17723	5327	106	108	17	100	100	0	0.155	0.158	0.159	0.157	1.207	0.153	0.938	120	515	19681	20397	-2.686	2647	17034	2780	17617	0
5	9	8	"PFF1434"	"F57034_1"	3080	27730	130	222	222	55	93	94	23	95	93	0	418	409	74	103	105	17	100	100	0	0.410	0.422	0.421	0.398	1.738	0.413	0.650	120	581	444	435	-1.288	129	315	129	306	0
5	10	8	"PFF1437"	"F57064_2"	3270	27730	120	262	267	70	92	93	24	98	96	0	804	792	152	102	104	17	100	100	0	0.242	0.254	0.244	0.238	1.535	0.256	0.752	120	530	872	865	-2.046	170	702	175	690	0
5	11	8	"PFF1447"	"F57388_2"	3450	27730	130	545	547	117	91	94	25	100	100	0	753	754	154	102	104	16	100	100	0	0.697	0.699	0.698	0.698	1.375	0.681	0.867	120	546	1105	1108	-0.520	454	651	456	652	0
5	12	8	"PFF1456"	"F5774_1"	3640	27730	130	1332	1308	287	94	95	25	100	100	0	532	531	114	103	104	17	100	100	0	2.886	2.836	2.880	2.885	1.337	2.933	0.905	120	526	1667	1642	1.529	1238	429	1214	428	0
5	13	8	"PFF1458"	"F57777_2"	3840	27730	130	291	298	78	94	96	25	100	99	0	475	470	85	104	106	17	100	100	0	0.531	0.557	0.541	0.528	1.547	0.568	0.761	120	545	568	570	-0.913	197	371	204	366	0
5	14	8	"PFF1464"	"F57982_1"	4020	27730	130	309	313	73	94	96	25	100	100	0	424	426	82	105	107	15	100	100	0	0.674	0.682	0.689	0.666	1.433	0.681	0.809	120	531	534	540	-0.569	215	319	219	321	0
5	15	8	"PFI0170"	"I15363_1"	4210	27730	120	379	375	94	93	95	26	100	100	0	773	759	143	104	105	14	100	100	0	0.428	0.431	0.434	0.415	1.462	0.420	0.809	120	515	955	937	-1.226	286	669	282	655	0
5	16	8	"PFI0172"	"I15423_1"	4400	27720	130	371	375	90	92	94	25	100	100	0	580	565	111	103	105	15	100	99	0	0.585	0.613	0.596	0.608	1.471	0.606	0.834	120	548	756	745	-0.774	279	477	283	462	0
5	17	8	"PFI0174"	"I15461_2"	4590	27730	130	281	284	79	93	95	26	97	96	0	413	413	80	105	107	17	100	100	0	0.610	0.620	0.633	0.591	1.643	0.608	0.717	120	574	496	499	-0.712	188	308	191	308	0
5	18	8	"PFI0180"	"I15544_1"	4790	27720	130	1039	1018	251	95	98	26	100	100	0	993	966	187	110	112	19	100	100	0	1.069	1.078	1.095	1.064	1.275	1.115	0.916	120	547	1827	1779	0.096	944	883	923	856	0
5	19	8	"PFI0185"	"I1568_2"	4970	27720	120	371	373	98	96	99	23	100	100	0	345	337	74	111	112	18	99	99	0	1.175	1.226	1.191	1.237	1.657	1.285	0.735	120	499	509	503	0.233	275	234	277	226	0
5	20	8	"PFI0189"	"I15719_2"	5160	27720	130	248	254	67	97	99	23	98	96	0	538	524	113	106	108	17	100	100	0	0.350	0.376	0.361	0.350	1.646	0.354	0.712	120	546	583	575	-1.516	151	432	157	418	0
5	21	8	"PFI0204"	"I16009_1"	5350	27720	130	124	129	35	95	98	23	57	33	0	157	162	31	104	106	16	96	78	0	0.547	0.586	0.636	0.626	3.110	0.790	0.159	120	560	82	92	-0.870	29	53	34	58	0
5	22	8	"PFI0212"	"I16172_1"	5550	27720	120	125	129	34	95	98	23	57	34	0	177	178	34	107	109	17	96	84	0	0.429	0.479	0.514	0.522	2.915	0.551	0.134	120	553	100	105	-1.222	30	70	34	71	0
5	1	9	"PFI0215"	"I16356_1"	1560	27930	130	259	261	61	91	94	25	100	100	0	427	424	72	100	102	21	100	100	0	0.514	0.525	0.497	0.503	1.505	0.514	0.742	120	664	495	494	-0.961	168	327	170	324	0
5	2	9	"PFI0220"	"I16487_2"	1750	27930	120	708	700	170	89	92	24	100	100	0	880	854	172	100	101	15	100	100	0	0.794	0.810	0.825	0.810	1.384	0.814	0.905	120	535	1399	1365	-0.334	619	780	611	754	0
5	3	9	"PFI0224"	"I16629_1"	1940	27930	120	334	339	84	90	92	25	100	100	0	1304	1270	262	100	101	17	100	100	0	0.203	0.213	0.208	0.205	1.440	0.205	0.828	120	515	1448	1419	-2.303	244	1204	249	1170	0
5	4	9	"PFI0228"	"I16684_1"	2130	27930	120	160	161	55	91	93	24	84	63	0	173	178	44	100	103	19	94	81	0	0.945	0.897	0.884	0.855	2.871	1.125	0.316	120	514	142	148	-0.081	69	73	70	78	0
5	5	9	"PFI0262"	"I17505_1"	2320	27930	120	179	179	42	91	94	24	93	82	0	240	242	43	98	100	16	100	100	0	0.620	0.611	0.555	0.560	1.995	0.643	0.534	120	515	230	232	-0.690	88	142	88	144	0
5	6	9	"PFI0266"	"I17587_1"	2510	27930	120	197	202	56	92	94	22	97	90	0	255	259	48	98	100	16	100	100	0	0.669	0.683	0.659	0.621	1.745	0.721	0.613	120	500	262	271	-0.580	105	157	110	161	0
5	7	9	"PFI0268"	"I1781_2"	2700	27920	130	480	486	123	93	95	21	100	100	0	736	720	154	101	103	17	100	100	0	0.609	0.635	0.645	0.627	1.350	0.626	0.892	120	567	1022	1012	-0.714	387	635	393	619	0
[truncated: 1,054,461 more chars]
