# Supplementary material for: The Transcriptome of the Intraerythrocytic Developmental Cycle of Plasmodium falciparum
Source: PLoS Biol. 2003 Aug 18;1(1):e5. doi: 10.1371/journal.pbio.0000005 (PMC176545; doi:10.1371/journal.pbio.0000005)
Supplement: Dataset S1 — (29.5 MB ZIP). [file pbio.0000005.sd001.zip › TP_41.gpr]

ATF	1.0
27	43    
"Type=GenePix Results 1.4"
"DateTime=2002/09/04 15:27:53"
"Settings=C:\Documents and Settings\Manuel\My Documents\Malaria Hybes\HB3 Timecourse\MOS12_107.gps"
"GalFile=C:\Documents and Settings\Manuel\My Documents\Malaria Hybes\mos11galv2"
"Scanner=GenePix 4000B [88593]"
"Comment="
"PixelSize=10"
"ImageName=635	532"
"FileName=C:\Documents and Settings\Manuel\My Documents\Malaria Hybes\HB3 Timecourse\MOS12_107_635.tif	C:\Documents and Settings\Manuel\My Documents\Malaria Hybes\HB3 Timecourse\MOS12_107_532.tif"
"PMTVolts=740	560"
"ScanPower=100	100"
"FocusPosition=0"
"NormalizationFactor:RatioOfMedians=1.62551"
"NormalizationFactor:RatioOfMeans=1.5185"
"NormalizationFactor:MedianOfRatios=1.50368"
"NormalizationFactor:MeanOfRatios=1.57318"
"NormalizationFactor:RegressionRatio=1.30205"
"JpegImage=C:\Documents and Settings\Manuel\My Documents\Malaria Hybes\HB3 Timecourse\MOS12_107.jpg"
"RatioFormulation=W1/W2 (635/532)"
"Barcode="
"ImageOrigin=1000, 21820"
"JpegOrigin=1030, 21830"
"Creator=GenePix Pro 3.0.6.89"
"Temperature=27.88"
"LaserPower=3.48	3.45"
"LaserOnTime=8132	8132"
"Supplier="
"Block"	"Column"	"Row"	"Name"	"ID"	"X"	"Y"	"Dia."	"F635 Median"	"F635 Mean"	"F635 SD"	"B635 Median"	"B635 Mean"	"B635 SD"	"% > B635+1SD"	"% > B635+2SD"	"F635 % Sat."	"F532 Median"	"F532 Mean"	"F532 SD"	"B532 Median"	"B532 Mean"	"B532 SD"	"% > B532+1SD"	"% > B532+2SD"	"F532 % Sat."	"Ratio of Medians"	"Ratio of Means"	"Median of Ratios"	"Mean of Ratios"	"Ratios SD"	"Rgn Ratio"	"Rgn R�"	"F Pixels"	"B Pixels"	"Sum of Medians"	"Sum of Means"	"Log Ratio"	"F635 Median - B635"	"F532 Median - B532"	"F635 Mean - B635"	"F532 Mean - B532"	"Flags"
1	1	1	"PFE0192"	"E18031_6"	1320	22150	120	1619	1480	616	118	122	38	100	99	0	3400	3366	1226	101	103	17	100	99	0	0.455	0.417	0.438	0.396	2.032	0.405	0.840	120	544	4800	4627	-1.136	1501	3299	1362	3265	0
1	2	1	"PFE0272"	"E20827_3"	1500	22150	120	344	375	133	116	122	39	96	95	0	607	581	209	100	104	20	96	95	0	0.450	0.538	0.524	0.596	2.782	0.498	0.657	120	529	735	740	-1.153	228	507	259	481	0
1	3	1	"PFE0225"	"E18877_1"	1690	22150	120	299	313	123	120	127	41	91	80	0	491	501	173	103	105	20	99	98	0	0.461	0.485	0.523	0.475	2.068	0.463	0.540	120	553	567	591	-1.116	179	388	193	398	0
1	4	1	"PFE0214"	"E18651_4"	1870	22140	110	410	420	156	121	128	47	98	93	0	917	898	221	106	110	31	100	100	0	0.356	0.378	0.349	0.340	1.716	0.345	0.685	80	467	1100	1091	-1.489	289	811	299	792	0
1	5	1	"PFE0258"	"E20360_1"	2060	22150	110	694	687	214	124	129	49	100	98	0	3650	3519	840	107	111	33	100	100	0	0.161	0.165	0.159	0.156	1.467	0.152	0.758	80	492	4113	3975	-2.636	570	3543	563	3412	0
1	6	1	"PFE0606"	"E714_15"	2250	22150	120	275	285	101	124	128	41	86	75	0	292	293	89	106	108	19	96	93	0	0.812	0.861	0.820	0.792	2.211	0.988	0.517	120	552	337	348	-0.301	151	186	161	187	0
1	7	1	"PFF1886"	"F7915_1"	2440	22150	120	1265	1191	471	124	129	40	100	99	0	818	801	257	107	110	22	99	99	0	1.605	1.537	1.502	1.411	1.870	1.664	0.816	120	538	1852	1761	0.682	1141	711	1067	694	0
1	8	1	"PFF0067"	"F11738_1"	2620	22150	110	876	895	336	129	151	121	100	97	0	889	847	270	111	138	138	98	96	0	0.960	1.041	0.954	1.033	1.581	1.029	0.804	80	474	1525	1502	-0.059	747	778	766	736	0
1	9	1	"PFF0367"	"F20673_1"	2820	22150	120	795	740	262	127	146	112	94	92	0	1176	1152	443	109	132	127	97	95	0	0.626	0.588	0.565	0.596	2.015	0.560	0.824	120	568	1735	1656	-0.676	668	1067	613	1043	0
1	10	1	"PFF1686"	"F66030_3"	3010	22150	120	7245	6496	2334	125	129	40	100	100	0	3035	2763	1031	109	112	27	99	99	0	2.433	2.401	2.407	2.481	1.818	2.478	0.883	120	569	10046	9025	1.283	7120	2926	6371	2654	0
1	11	1	"PFF1346"	"F54003_1"	3200	22150	110	775	744	241	128	134	42	100	97	0	2567	2427	632	113	117	30	100	100	0	0.264	0.266	0.262	0.247	1.578	0.254	0.793	80	493	3101	2930	-1.923	647	2454	616	2314	0
1	12	1	"PFF0819"	"F36648_2"	3390	22150	110	372	372	136	131	134	41	97	87	0	636	626	153	118	122	22	100	100	0	0.465	0.474	0.474	0.423	1.867	0.483	0.664	80	493	759	749	-1.104	241	518	241	508	0
1	13	1	"PFF0467"	"F23644_4"	3580	22150	120	15338	13431	5814	135	139	42	100	100	0	20890	19341	6198	129	134	30	100	100	0	0.732	0.692	0.737	0.624	1.829	0.714	0.870	120	575	35964	32508	-0.450	15203	20761	13296	19212	0
1	14	1	"PFF1450"	"F57655_2"	3770	22140	110	238	258	92	133	138	42	81	62	0	276	271	77	141	148	52	85	61	0	0.778	0.962	0.923	0.887	2.350	1.127	0.347	80	464	240	255	-0.363	105	135	125	130	0
1	15	1	"PFF0809"	"F36380_1"	3960	22150	120	171	176	67	128	136	43	49	21	0	180	180	42	142	145	38	49	16	0	1.132	1.263	1.209	1.097	3.456	5.613	0.029	120	586	81	86	0.178	43	38	48	38	0
1	16	1	"PFF0511"	"F25016_1"	4160	22150	120	343	354	137	131	136	40	93	79	0	320	314	93	141	142	21	96	90	0	1.184	1.289	1.253	1.226	2.581	1.450	0.568	120	546	391	396	0.244	212	179	223	173	0
1	17	1	"PFF1712"	"F67192_1"	4350	22150	120	263	276	102	131	135	41	83	73	0	433	408	117	142	144	22	94	93	0	0.454	0.545	0.585	0.514	2.442	0.564	0.491	120	537	423	411	-1.140	132	291	145	266	0
1	18	1	"PFF0870"	"F39343_3"	4540	22150	120	262	270	92	127	129	37	88	76	0	576	571	193	137	140	25	98	95	0	0.308	0.329	0.368	0.335	2.066	0.311	0.558	120	550	574	577	-1.701	135	439	143	434	0
1	19	1	"PFF1637"	"F64125_2"	4730	22150	120	409	404	158	124	126	35	94	86	0	713	688	197	122	123	20	100	100	0	0.482	0.495	0.508	0.424	1.992	0.514	0.729	120	546	876	846	-1.052	285	591	280	566	0
1	20	1	"PFF0483"	"F23940_2"	4920	22150	120	272	285	106	122	126	37	87	81	0	500	497	202	111	114	34	95	93	0	0.386	0.422	0.441	0.456	2.426	0.358	0.491	120	546	539	549	-1.375	150	389	163	386	0
1	21	1	"PFF0101"	"F13309_2"	5110	22150	120	227	225	70	124	127	38	80	60	0	533	521	176	109	113	36	100	96	0	0.243	0.245	0.254	0.238	2.283	0.217	0.415	120	532	527	513	-2.041	103	424	101	412	0
1	22	1	"PFF1826"	"F71130_4"	5300	22150	120	512	499	194	123	127	37	95	95	0	865	820	228	106	109	18	100	100	0	0.513	0.527	0.546	0.481	1.898	0.532	0.723	120	612	1148	1090	-0.964	389	759	376	714	0
1	1	2	"PFF0961"	"F42117_4"	1320	22360	120	178	183	60	120	124	37	63	41	0	213	219	49	104	107	20	97	95	0	0.532	0.548	0.609	0.541	2.545	0.784	0.216	120	560	167	178	-0.910	58	109	63	115	0
1	2	2	"PFF1620"	"F63632_3"	1510	22360	120	595	561	239	121	126	41	97	91	0	473	471	186	104	106	19	96	96	0	1.285	1.199	1.211	1.145	2.343	1.264	0.766	120	559	843	807	0.361	474	369	440	367	0
1	3	2	"PFM0802"	"M5804_3"	1710	22360	120	365	365	145	120	126	45	90	83	0	573	552	174	105	106	19	99	97	0	0.524	0.548	0.550	0.481	1.920	0.582	0.703	120	566	713	692	-0.934	245	468	245	447	0
1	4	2	"PFM0091"	"M1661_1"	1890	22350	110	906	871	327	125	129	43	100	97	0	917	903	212	106	111	48	100	100	0	0.963	0.936	0.930	0.841	1.578	0.966	0.834	80	521	1592	1543	-0.054	781	811	746	797	0
1	5	2	"PFM0462"	"M3816_2"	2090	22360	120	1406	1297	599	126	131	40	96	95	0	5817	5480	2138	106	112	45	99	99	0	0.224	0.218	0.224	0.197	1.676	0.219	0.894	120	567	6991	6545	-2.158	1280	5711	1171	5374	0
1	6	2	"PFM0294"	"M29681_1"	2270	22350	120	1301	1241	535	124	128	38	99	98	0	891	845	339	108	110	19	99	98	0	1.503	1.516	1.496	1.480	2.156	1.570	0.818	120	534	1960	1854	0.588	1177	783	1117	737	0
1	7	2	"PFM0525"	"M42687_2"	2460	22350	120	1687	1526	588	121	128	41	99	99	0	1038	952	320	108	110	19	98	97	0	1.684	1.665	1.685	1.657	1.859	1.739	0.871	120	531	2496	2249	0.752	1566	930	1405	844	0
1	8	2	"PFM0582"	"M45177_10"	2650	22360	120	380	380	141	124	132	66	89	80	0	876	829	284	107	115	64	98	97	0	0.333	0.355	0.355	0.347	1.612	0.345	0.729	120	579	1025	978	-1.587	256	769	256	722	0
1	9	2	"PFM0415"	"M36754_19"	2850	22350	120	1445	1372	587	126	131	39	99	98	0	569	551	190	109	113	24	99	97	0	2.867	2.819	2.824	2.728	1.652	3.021	0.840	120	571	1779	1688	1.520	1319	460	1246	442	0
1	10	2	"PFM0252"	"M26245_1"	3030	22350	110	470	464	159	126	131	39	97	95	0	525	520	117	112	114	24	100	100	0	0.833	0.828	0.810	0.733	1.845	0.889	0.733	80	501	757	746	-0.264	344	413	338	408	0
1	11	2	"PFM0169"	"M21665_1"	3220	22350	110	466	488	193	128	133	41	96	93	0	1434	1367	329	115	121	41	100	100	0	0.256	0.288	0.269	0.258	1.718	0.285	0.736	80	550	1657	1612	-1.964	338	1319	360	1252	0
1	12	2	"PFM0497"	"M40872_1"	3410	22350	110	2175	1949	699	132	140	92	100	96	0	673	661	201	118	129	66	100	95	0	3.681	3.346	3.274	3.214	1.532	3.644	0.842	80	532	2598	2360	1.880	2043	555	1817	543	0
1	13	2	"PFM0499"	"M40872_5"	3610	22350	120	194	207	70	133	141	89	33	8	0	257	270	135	123	132	56	85	63	0	0.455	0.503	0.522	0.540	2.934	0.313	0.183	120	592	195	221	-1.135	61	134	74	147	0
1	14	2	"PFM0670"	"M49091_1"	3790	22350	110	525	518	166	132	136	42	97	96	0	681	670	135	128	132	39	100	100	0	0.711	0.712	0.660	0.635	1.817	0.716	0.752	80	513	946	928	-0.493	393	553	386	542	0
1	15	2	"PFM0324"	"M31208_9"	3980	22350	110	545	534	166	130	134	40	97	96	0	746	761	206	132	135	22	100	100	0	0.676	0.642	0.655	0.585	1.828	0.656	0.756	80	473	1029	1033	-0.565	415	614	404	629	0
1	16	2	"PFM0024"	"M11377_3"	4180	22350	120	746	701	314	132	135	39	95	90	0	1959	1865	676	130	135	38	100	99	0	0.336	0.328	0.317	0.293	2.088	0.324	0.772	120	572	2443	2304	-1.575	614	1829	569	1735	0
1	17	2	"PFM0019"	"M11356_1"	4360	22340	110	223	236	70	126	132	42	88	53	0	377	374	84	131	133	22	98	98	0	0.394	0.453	0.442	0.387	2.171	0.466	0.480	80	500	343	353	-1.343	97	246	110	243	0
1	18	2	"PFM0187"	"M22455_1"	4550	22350	110	11101	10258	3552	128	135	49	100	100	0	41612	37686	10835	128	230	1499	100	100	0	0.265	0.270	0.271	0.259	1.414	0.260	0.883	80	518	52457	47688	-1.919	10973	41484	10130	37558	0
1	19	2	"PFM0042"	"M12812_3"	4750	22360	120	147	157	45	125	128	42	37	12	0	193	197	50	116	224	1534	0	0	0	0.286	0.395	0.586	0.479	3.642	0.502	0.050	120	495	99	113	-1.807	22	77	32	81	0
1	20	2	"PFM0044"	"M12812_6"	4940	22360	120	310	308	108	123	124	37	90	82	0	832	811	225	111	113	17	99	99	0	0.259	0.264	0.260	0.234	1.936	0.266	0.669	120	546	908	885	-1.947	187	721	185	700	0
1	21	2	"PFN0072"	"N128_74"	5130	22350	120	254	258	91	123	124	38	84	69	0	371	368	106	109	112	22	99	96	0	0.500	0.521	0.536	0.474	2.479	0.504	0.407	120	532	393	394	-1.000	131	262	135	259	0
1	22	2	"PFN0081"	"N128_88"	5320	22350	120	180	199	123	124	128	39	63	34	0	235	246	94	109	111	20	94	90	0	0.444	0.547	0.445	0.436	2.927	0.991	0.223	120	612	182	212	-1.170	56	126	75	137	0
1	1	3	"PFN0030"	"N128_103"	1340	22560	120	1458	1366	456	126	128	39	100	100	0	5428	4958	1632	104	107	17	100	100	0	0.250	0.255	0.255	0.257	1.797	0.245	0.888	120	587	6656	6094	-1.999	1332	5324	1240	4854	0
1	2	3	"PFN0126"	"N130_31"	1530	22560	130	210	226	74	123	128	43	79	50	0	278	296	95	105	108	19	100	99	0	0.503	0.539	0.490	0.473	2.417	0.553	0.398	120	590	260	294	-0.992	87	173	103	191	0
1	3	3	"PFN0135"	"N130_44"	1720	22560	120	399	399	117	122	128	44	97	93	0	328	328	74	104	107	19	100	99	0	1.237	1.237	1.210	1.168	1.783	1.390	0.666	120	535	501	501	0.306	277	224	277	224	0
1	4	3	"PFN0150"	"N131_2"	1910	22560	120	273	282	92	125	130	41	88	76	0	556	534	147	105	109	44	99	98	0	0.328	0.366	0.324	0.326	2.427	0.331	0.491	120	567	599	586	-1.608	148	451	157	429	0
1	5	3	"PFB0094"	"B325"	2100	22550	120	161	170	54	125	131	39	45	23	0	225	227	60	105	108	20	93	91	0	0.300	0.369	0.343	0.323	3.744	0.404	0.098	120	521	156	167	-1.737	36	120	45	122	0
1	6	3	"PFB0096"	"B327"	2280	22550	110	4552	4304	1414	125	139	164	100	100	0	1230	1222	337	107	119	117	100	100	0	3.942	3.748	3.771	3.639	1.427	3.940	0.900	80	487	5550	5294	1.979	4427	1123	4179	1115	0
1	7	3	"PFB0098"	"B34"	2480	22560	150	143	148	46	123	135	133	1	0	0	131	134	26	108	117	94	0	0	0	0.870	0.962	1.417	1.456	3.239	1.742	0.795	156	786	43	51	-0.202	20	23	25	26	-50
1	8	3	"PFB0100"	"B343"	2680	22560	120	1368	1295	619	123	125	39	96	94	0	3553	3312	1263	109	112	26	99	98	0	0.361	0.366	0.369	0.321	1.738	0.378	0.884	120	529	4689	4375	-1.468	1245	3444	1172	3203	0
1	9	3	"PFB0103"	"B347"	2850	22550	110	227	233	73	126	131	40	80	65	0	280	279	61	114	115	20	100	96	0	0.608	0.648	0.655	0.601	2.193	0.793	0.437	80	484	267	272	-0.717	101	166	107	165	0
1	10	3	"PFB0106"	"B362"	3050	22560	130	230	236	85	125	130	39	80	60	0	216	226	64	113	115	21	95	91	0	1.019	0.982	0.938	0.909	2.904	1.342	0.355	120	683	208	224	0.028	105	103	111	113	0
1	11	3	"PFB0128"	"B405"	3240	22550	110	200	213	65	130	133	40	71	43	0	296	297	72	112	118	38	98	93	0	0.380	0.449	0.450	0.395	2.696	0.495	0.348	80	500	254	268	-1.394	70	184	83	185	0
1	12	3	"PFB0131"	"B415"	3430	22550	120	608	601	224	133	143	102	94	88	0	588	593	190	115	121	54	97	96	0	1.004	0.979	0.929	0.919	2.225	1.015	0.663	120	589	948	946	0.006	475	473	468	478	0
1	13	3	"PFB0133"	"B418"	3620	22550	110	161	170	66	127	133	60	28	7	0	199	219	84	117	119	21	92	82	0	0.415	0.422	0.505	0.442	4.000	2.323	0.021	80	488	116	145	-1.270	34	82	43	102	0
1	14	3	"PFB0135"	"B424"	3810	22550	120	262	266	87	127	131	39	85	75	0	844	796	243	119	122	26	98	97	0	0.186	0.205	0.183	0.181	2.297	0.183	0.517	120	510	860	816	-2.425	135	725	139	677	0
1	15	3	"PFB0137"	"B427"	3970	22530	150	140	145	43	126	132	40	31	9	0	138	142	33	122	125	26	34	12	0	0.875	0.950	1.685	1.571	4.014	6.038	0.023	156	722	30	39	-0.193	14	16	19	20	-50
1	16	3	"PFB0139"	"B431"	4190	22550	120	1932	1885	758	125	133	52	99	98	0	2010	1995	609	122	126	37	100	99	0	0.957	0.940	0.982	0.862	1.811	0.987	0.842	120	600	3695	3633	-0.063	1807	1888	1760	1873	0
1	17	3	"PFB0155"	"B464"	4380	22550	110	149	159	50	125	131	39	40	20	0	168	171	41	121	123	37	63	20	0	0.511	0.680	0.816	0.783	3.720	1.552	0.101	80	526	71	84	-0.970	24	47	34	50	0
1	18	3	"PFB0158"	"B467"	4580	22550	120	325	347	158	124	130	47	88	77	0	495	500	166	118	217	1491	0	0	0	0.533	0.584	0.517	0.486	2.279	0.619	0.563	120	524	578	605	-0.907	201	377	223	382	0
1	19	3	"PFB0160"	"B47"	4740	22520	150	127	133	41	126	130	41	16	3	0	125	128	24	113	191	1297	0	0	0	0.083	0.467	1.667	1.423	4.215	12.809	0.010	156	693	13	22	-3.585	1	12	7	15	-50
1	20	3	"PFB0163"	"B476"	4970	22550	110	152	159	54	126	129	37	38	26	0	166	170	44	110	114	45	63	21	0	0.464	0.550	0.857	0.755	3.325	0.258	0.031	80	497	82	93	-1.107	26	56	33	60	0
1	21	3	"PFB0166"	"B484"	5150	22550	120	240	242	75	124	128	38	87	70	0	532	521	151	110	114	43	97	96	0	0.275	0.287	0.260	0.264	2.384	0.257	0.471	120	542	538	529	-1.863	116	422	118	411	0
1	22	3	"PFB0168"	"B489"	5340	22550	120	284	307	122	122	127	39	90	82	0	506	519	151	112	115	21	100	100	0	0.411	0.455	0.408	0.409	1.929	0.445	0.539	120	596	556	592	-1.282	162	394	185	407	0
1	1	4	"PFB0186"	"B513"	1350	22760	120	452	433	160	120	124	35	93	90	0	679	601	221	106	107	17	96	96	0	0.579	0.632	0.611	0.653	1.849	0.621	0.765	120	606	905	808	-0.787	332	573	313	495	0
1	2	4	"PFB0188"	"B516"	1540	22750	110	173	185	54	121	127	38	61	36	0	159	168	38	105	108	20	90	72	0	0.963	1.016	0.988	1.004	2.650	1.845	0.173	80	478	106	127	-0.054	52	54	64	63	0
1	3	4	"PFB0191"	"B521"	1720	22750	110	7162	6628	2305	124	129	41	100	100	0	2250	2126	541	105	109	23	100	100	0	3.281	3.218	3.299	2.996	1.423	3.391	0.867	80	498	9183	8525	1.714	7038	2145	6504	2021	0
1	4	4	"PFB0193"	"B527"	1910	22750	110	267	269	88	121	126	40	87	78	0	398	399	106	105	107	24	100	100	0	0.498	0.503	0.504	0.471	1.861	0.545	0.582	80	490	439	442	-1.005	146	293	148	294	0
1	5	4	"PFB0195"	"B530"	2110	22750	120	151	164	51	123	128	39	39	22	0	194	190	51	105	108	19	84	80	0	0.315	0.482	0.461	0.502	3.907	0.829	0.073	120	581	117	126	-1.668	28	89	41	85	0
1	6	4	"PFB0198"	"B536"	2310	22750	110	423	430	151	125	136	149	85	50	0	848	832	192	108	116	99	100	100	0	0.403	0.421	0.379	0.386	1.624	0.419	0.696	80	557	1038	1029	-1.312	298	740	305	724	0
1	7	4	"PFD0038"	"D12635_8"	2500	22770	90	143	146	47	123	129	42	28	19	0	140	148	43	111	113	21	57	34	0	0.690	0.622	1.162	1.286	4.571	5.129	0.015	52	374	49	60	-0.536	20	29	23	37	0
1	8	4	"PFD0046"	"D13568_2"	2680	22750	110	552	550	185	121	125	40	100	97	0	773	747	190	110	113	24	100	100	0	0.650	0.673	0.672	0.623	1.700	0.678	0.737	80	506	1094	1066	-0.621	431	663	429	637	0
1	9	4	"PFD0050"	"D14936_1"	2880	22760	120	168	178	57	125	130	41	51	27	0	167	166	35	110	112	19	85	66	0	0.754	0.946	1.181	1.032	3.016	2.614	0.140	120	560	100	109	-0.407	43	57	53	56	0
1	10	4	"PFD0055"	"D15909_10"	3050	22750	110	8552	8250	2902	128	132	43	100	100	0	2327	2273	593	111	114	34	100	100	0	3.801	3.757	3.761	3.561	1.460	3.963	0.896	80	444	10640	10284	1.927	8424	2216	8122	2162	0
1	11	4	"PFD0058"	"D15909_5"	3250	22750	120	1039	990	386	126	130	44	98	97	0	461	444	152	112	116	29	95	92	0	2.616	2.602	2.665	2.539	2.017	2.763	0.814	120	550	1262	1196	1.387	913	349	864	332	0
1	12	4	"PFD0060"	"D16430_1"	3440	22760	150	129	146	83	129	136	63	14	3	0	130	136	40	114	118	23	39	16	0	0.000	0.773	2.128	1.948	4.448	119.616	0.000	156	653	16	39	Error	0	16	17	22	-50
1	13	4	"PFD0079"	"D16785_4"	3620	22740	110	6853	6297	1842	133	149	134	100	100	0	3513	3258	891	118	136	189	100	98	0	1.979	1.963	1.955	1.950	1.558	2.055	0.912	80	492	10115	9304	0.985	6720	3395	6164	3140	0
1	14	4	"PFD0082"	"D16785_6"	3820	22740	110	435	444	143	125	140	119	92	68	0	318	315	68	115	130	162	72	2	0	1.527	1.595	1.459	1.555	2.042	1.909	0.639	80	521	513	519	0.611	310	203	319	200	0
1	15	4	"PFD0085"	"D16785_9"	4010	22750	110	343	367	133	123	130	40	92	88	0	581	577	130	115	118	21	100	100	0	0.472	0.528	0.551	0.471	1.850	0.528	0.645	80	538	686	706	-1.083	220	466	244	462	0
1	16	4	"PFD0087"	"D17715_10"	4210	22750	110	220	220	76	126	131	53	70	37	0	366	356	89	116	118	23	97	96	0	0.376	0.392	0.351	0.344	2.416	0.499	0.302	80	523	344	334	-1.411	94	250	94	240	0
1	17	4	"PFD0092"	"D17715_109"	4390	22740	110	218	229	76	124	131	53	80	42	0	539	519	130	114	117	23	100	100	0	0.221	0.259	0.271	0.248	2.181	0.244	0.462	80	516	519	510	-2.177	94	425	105	405	0
1	18	4	"PFD0094"	"D17715_110"	4580	22740	110	514	493	170	122	126	35	98	97	0	921	886	262	111	115	27	100	100	0	0.484	0.479	0.499	0.450	1.572	0.464	0.759	80	509	1202	1146	-1.047	392	810	371	775	0
1	19	4	"PFD0112"	"D17715_16"	4760	22740	100	146	154	60	125	129	37	28	11	0	152	158	43	111	115	27	71	41	0	0.512	0.617	0.873	0.797	3.949	1.938	0.155	80	469	62	76	-0.965	21	41	29	47	0
1	20	4	"PFD0115"	"D17715_20"	4960	22750	120	146	156	51	126	130	38	35	17	0	259	262	89	114	119	43	89	76	0	0.138	0.203	0.274	0.271	3.869	0.210	0.085	120	589	165	178	-2.858	20	145	30	148	0
1	21	4	"PFD0118"	"D17715_25"	5150	22740	110	186	180	65	125	131	39	57	41	0	183	184	42	110	118	45	73	33	0	0.836	0.743	1.075	0.964	2.610	1.635	0.126	80	489	134	129	-0.259	61	73	55	74	0
1	22	4	"PFD0121"	"D17715_28"	5350	22740	120	609	595	259	123	128	38	95	90	0	503	470	176	110	112	21	93	92	0	1.237	1.311	1.301	1.270	2.082	1.395	0.790	120	634	879	832	0.306	486	393	472	360	0
1	1	5	"PFD0124"	"D17715_32"	1360	22950	120	445	446	178	121	125	37	95	93	0	365	362	144	105	109	24	92	88	0	1.246	1.265	1.200	1.331	2.419	1.322	0.696	120	646	584	582	0.317	324	260	325	257	0
1	2	5	"PFD0126"	"D17715_37"	1550	22950	120	537	503	190	123	127	36	91	89	0	541	522	196	105	108	20	93	92	0	0.950	0.911	0.914	0.839	2.324	0.911	0.765	120	575	850	797	-0.075	414	436	380	417	0
1	3	5	"PFD0143"	"D17715_67"	1740	22940	110	230	229	80	123	127	39	73	63	0	437	412	123	106	110	36	93	92	0	0.323	0.346	0.338	0.305	2.283	0.350	0.513	80	503	438	412	-1.629	107	331	106	306	0
1	4	5	"PFD0145"	"D17715_7"	1930	22940	120	202	206	64	125	127	39	71	48	0	190	190	49	106	109	33	86	68	0	0.917	0.964	0.939	0.902	2.558	1.420	0.290	120	503	161	165	-0.126	77	84	81	84	0
1	5	5	"PFD0147"	"D17715_76"	2100	22950	150	127	130	37	126	128	38	16	3	0	128	133	43	107	109	21	48	23	0	0.048	0.154	1.180	1.207	4.744	8.943	0.002	156	677	22	30	-4.392	1	21	4	26	-50
1	6	5	"PFD0149"	"D17715_8"	2310	22950	110	213	213	57	125	129	38	78	55	0	318	331	92	108	111	26	98	97	0	0.419	0.395	0.400	0.377	2.042	0.386	0.338	80	504	298	311	-1.255	88	210	88	223	0
1	7	5	"PFD0151"	"D17715_81"	2500	22950	120	328	331	121	123	129	42	90	84	0	507	474	177	111	115	27	95	91	0	0.518	0.573	0.540	0.578	2.154	0.562	0.626	120	563	601	571	-0.950	205	396	208	363	0
1	8	5	"PFD0153"	"D17715_89"	2690	22940	110	1036	960	365	119	125	42	100	100	0	1567	1494	421	108	112	26	100	100	0	0.629	0.607	0.626	0.563	1.542	0.609	0.830	80	503	2376	2227	-0.670	917	1459	841	1386	0
1	9	5	"PFE0210"	"E18550_2"	2880	22940	120	2786	2584	1118	124	129	41	99	99	0	886	823	317	106	109	24	95	95	0	3.413	3.431	3.446	3.444	2.162	3.663	0.862	120	504	3442	3177	1.771	2662	780	2460	717	0
1	10	5	"PFE0213"	"E18651_3"	3070	22940	120	196	209	76	129	132	43	65	40	0	180	185	51	109	111	32	82	55	0	0.944	1.053	1.085	1.029	3.115	1.658	0.267	120	542	138	156	-0.084	67	71	80	76	0
1	11	5	"PFE0218"	"E18737_1"	3260	22940	120	3109	2987	1610	125	129	42	100	97	0	1182	1143	512	113	115	22	97	97	0	2.791	2.779	2.642	2.472	1.915	3.092	0.839	120	502	4053	3892	1.481	2984	1069	2862	1030	0
1	12	5	"PFE0223"	"E1884_3"	3450	22940	120	2595	2488	1145	127	133	42	100	99	0	4117	4082	1495	114	118	23	100	100	0	0.617	0.595	0.607	0.533	1.783	0.600	0.811	120	451	6471	6329	-0.698	2468	4003	2361	3968	0
1	13	5	"PFE0226"	"E18877_2"	3640	22930	110	216	226	74	128	138	115	33	5	0	304	307	87	112	125	172	60	6	0	0.458	0.503	0.497	0.458	2.229	0.552	0.374	80	495	280	293	-1.126	88	192	98	195	0
1	14	5	"PFE0228"	"E18957_1"	3820	22930	110	262	274	92	122	127	39	92	77	0	471	484	144	108	110	22	100	100	0	0.386	0.404	0.378	0.358	2.199	0.373	0.508	80	523	503	528	-1.375	140	363	152	376	0
1	15	5	"PFE0249"	"E19870_1"	4020	22930	110	185	211	198	122	128	39	60	38	0	189	223	172	112	115	23	91	76	0	0.818	0.802	0.950	0.839	3.067	1.170	0.549	80	524	140	200	-0.290	63	77	89	111	0
1	16	5	"PFE0251"	"E20152_1"	4200	22940	110	162	163	49	126	129	37	48	22	0	176	181	46	112	114	18	87	81	0	0.563	0.536	0.902	0.739	3.078	1.143	0.096	80	526	100	106	-0.830	36	64	37	69	0
1	17	5	"PFE0257"	"E20313_1"	4400	22930	110	174	183	54	127	129	37	56	30	0	246	247	54	109	112	22	97	95	0	0.343	0.406	0.407	0.398	2.501	0.514	0.254	80	558	184	194	-1.543	47	137	56	138	0
1	18	5	"PFE0260"	"E20360_12"	4600	22940	100	148	155	56	126	129	38	35	17	0	156	151	35	109	112	22	72	51	0	0.468	0.690	0.921	0.754	3.614	4.207	0.036	80	455	69	71	-1.095	22	47	29	42	0
1	19	5	"PFE0265"	"E20424_1"	4770	22930	110	3547	3203	1322	126	134	59	100	100	0	1356	1253	394	113	121	88	100	98	0	2.752	2.699	2.776	2.453	1.746	3.109	0.852	80	496	4664	4217	1.461	3421	1243	3077	1140	0
1	20	5	"PFE0267"	"E20514_1"	4970	22940	120	4316	3912	1813	127	135	59	99	98	0	1517	1452	564	115	126	94	97	95	0	2.988	2.831	2.916	2.585	2.079	3.129	0.831	120	525	5591	5122	1.579	4189	1402	3785	1337	0
1	21	5	"PFE0293"	"E22156_1"	5150	22930	110	1111	1073	454	129	136	40	100	97	0	1503	1396	435	115	126	86	100	100	0	0.707	0.737	0.756	0.664	1.776	0.738	0.835	80	507	2370	2225	-0.499	982	1388	944	1281	0
1	22	5	"PFE0299"	"E22468_1"	5350	22930	110	272	290	107	124	129	39	90	77	0	542	533	161	110	116	69	100	95	0	0.343	0.392	0.366	0.341	2.175	0.377	0.553	80	552	580	589	-1.545	148	432	166	423	0
1	1	6	"PFE0302"	"E22504_2"	1360	23170	90	155	166	70	120	126	41	40	19	0	152	160	51	102	106	23	82	51	0	0.700	0.793	0.786	0.812	4.887	2.466	0.151	52	384	85	104	-0.515	35	50	46	58	0
1	2	6	"PFE0309"	"E2283_4"	1550	23140	110	167	221	342	121	126	36	58	32	0	229	351	821	103	106	21	96	92	0	0.365	0.403	0.412	0.396	3.149	0.411	0.922	80	522	172	348	-1.454	46	126	100	248	0
1	3	6	"PFE0314"	"E22930_2"	1740	23140	110	205	211	77	121	127	38	68	51	0	421	404	119	102	106	25	97	95	0	0.263	0.298	0.281	0.277	2.504	0.271	0.349	80	504	403	392	-1.925	84	319	90	302	0
1	4	6	"PFE0318"	"E23098_1"	1930	23140	120	218	228	81	125	127	38	75	60	0	550	525	204	104	107	24	97	95	0	0.209	0.245	0.230	0.242	2.486	0.240	0.482	120	557	539	524	-2.262	93	446	103	421	0
1	5	6	"PFE0353"	"E24637_1"	2130	23140	120	2413	2100	962	123	126	37	99	97	0	2073	1907	695	107	110	26	99	99	0	1.165	1.098	1.140	0.976	1.785	1.169	0.907	120	506	4256	3777	0.220	2290	1966	1977	1800	0
1	6	6	"PFE0361"	"E248_3"	2310	23130	110	744	706	261	122	127	49	100	92	0	1750	1593	507	109	123	121	98	96	0	0.379	0.394	0.392	0.370	1.688	0.399	0.840	80	491	2263	2068	-1.400	622	1641	584	1484	0
1	7	6	"PFE0363"	"E24971_1"	2510	23140	120	189	190	58	123	129	50	63	25	0	304	298	96	112	122	113	81	33	0	0.344	0.360	0.405	0.365	2.536	0.395	0.275	120	554	258	253	-1.541	66	192	67	186	0
1	8	6	"PFE0367"	"E25193_1"	2700	23140	110	153	161	53	118	123	38	47	22	0	188	193	62	106	109	18	86	80	0	0.427	0.494	0.558	0.616	2.915	0.568	0.119	80	511	117	130	-1.228	35	82	43	87	0
1	9	6	"PFE0373"	"E25749_1"	2890	23130	120	640	618	229	121	126	37	97	97	0	1030	981	345	103	105	15	99	99	0	0.560	0.566	0.558	0.553	2.001	0.546	0.812	120	561	1446	1375	-0.837	519	927	497	878	0
1	10	6	"PFE0375"	"E25972_1"	3070	23130	110	640	647	224	129	132	39	100	96	0	1480	1415	333	108	115	64	100	100	0	0.372	0.396	0.381	0.359	1.636	0.394	0.787	80	488	1883	1825	-1.425	511	1372	518	1307	0
1	11	6	"PFF0292"	"F18577_5"	3260	23130	110	288	294	103	130	134	45	83	76	0	284	274	73	114	124	69	85	65	0	0.929	1.025	1.064	1.030	2.470	1.142	0.489	80	459	328	324	-0.106	158	170	164	160	0
1	12	6	"PFF0300"	"F18770_1"	3440	23120	150	134	139	41	125	131	44	18	5	0	124	126	26	114	118	30	22	3	0	0.900	1.167	2.103	1.928	3.233	3.526	0.044	156	674	19	26	-0.152	9	10	14	12	-50
1	13	6	"PFF0307"	"F19110_2"	3650	23130	120	287	285	98	125	130	39	86	77	0	450	426	136	109	112	20	95	95	0	0.475	0.505	0.509	0.488	2.469	0.492	0.536	120	569	503	477	-1.074	162	341	160	317	0
1	14	6	"PFF0309"	"F19190_1"	3840	23130	120	319	329	117	128	130	38	90	85	0	519	483	166	110	113	22	97	95	0	0.467	0.539	0.543	0.514	2.418	0.542	0.641	120	562	600	574	-1.099	191	409	201	373	0
1	15	6	"PFF0313"	"F19243_2"	4020	23130	110	572	575	205	125	129	41	96	92	0	1170	1138	304	112	114	21	100	100	0	0.422	0.439	0.400	0.394	1.742	0.399	0.723	80	506	1505	1476	-1.243	447	1058	450	1026	0
1	16	6	"PFF0316"	"F19409_1"	4210	23130	110	303	291	90	123	129	40	93	81	0	349	348	84	113	119	76	97	85	0	0.763	0.715	0.703	0.655	1.936	0.558	0.336	80	508	416	403	-0.391	180	236	168	235	0
1	17	6	"PFF0345"	"F20077_1"	4410	23130	100	144	152	49	129	131	39	30	11	0	159	156	43	110	112	19	75	62	0	0.306	0.500	0.835	0.780	2.808	2.767	0.028	80	448	64	69	-1.708	15	49	23	46	0
1	18	6	"PFF0351"	"F20166_1"	4600	23130	120	182	194	60	128	129	41	62	38	0	213	215	57	110	111	18	94	90	0	0.524	0.629	0.737	0.624	3.027	0.947	0.205	120	537	157	171	-0.932	54	103	66	105	0
1	19	6	"PFF0355"	"F20234_1"	4790	23130	120	163	170	62	126	132	59	31	10	0	177	177	44	111	119	85	34	0	0	0.561	0.667	0.895	0.857	2.585	1.861	0.132	120	535	103	110	-0.835	37	66	44	66	0
1	20	6	"PFF0357"	"F20284_1"	4980	23120	120	255	264	111	127	130	40	83	68	0	329	322	105	110	112	19	95	94	0	0.584	0.646	0.619	0.610	2.286	0.743	0.452	120	550	347	349	-0.775	128	219	137	212	0
1	21	6	"PFF0360"	"F20385_1"	5170	23120	110	284	294	97	136	139	44	87	71	0	559	556	153	118	126	74	100	96	0	0.336	0.361	0.323	0.310	2.304	0.331	0.495	80	506	589	596	-1.575	148	441	158	438	0
1	22	6	"PFF0362"	"F20385_3"	5360	23120	110	311	319	119	128	134	43	90	86	0	658	631	169	116	122	31	100	98	0	0.338	0.371	0.369	0.315	2.296	0.346	0.517	80	556	725	706	-1.566	183	542	191	515	0
1	1	7	"PFF0380"	"F20989_1"	1370	23330	110	258	267	99	118	123	39	87	77	0	857	820	256	102	110	65	100	97	0	0.185	0.208	0.209	0.187	2.082	0.515	0.183	80	536	895	867	-2.431	140	755	149	718	0
1	2	7	"PFF0388"	"F21429_3"	1560	23330	110	4008	3906	1241	125	128	38	100	100	0	3075	3066	740	103	114	74	100	100	0	1.307	1.276	1.283	1.213	1.401	1.281	0.878	80	507	6855	6744	0.386	3883	2972	3781	2963	0
1	3	7	"PFF0396"	"F21560_1"	1760	23330	120	2250	2014	911	125	130	39	98	97	0	1451	1296	500	103	106	36	97	97	0	1.576	1.583	1.598	1.478	2.032	1.696	0.858	120	579	3473	3082	0.657	2125	1348	1889	1193	0
1	4	7	"PFF0401"	"F21821_1"	1940	23330	110	269	281	102	123	127	38	87	80	0	685	637	181	103	106	22	98	97	0	0.251	0.296	0.296	0.263	2.136	0.281	0.576	80	504	728	692	-1.995	146	582	158	534	0
1	5	7	"PFF0404"	"F21902_1"	2140	23330	120	978	916	411	120	124	36	96	94	0	1952	1814	686	107	110	27	99	99	0	0.465	0.466	0.476	0.411	2.095	0.460	0.813	120	560	2703	2503	-1.105	858	1845	796	1707	0
1	6	7	"PFF0407"	"F21981_2"	2320	23330	110	1548	1450	458	119	124	38	100	100	0	7068	6635	1671	113	126	138	100	100	0	0.205	0.204	0.208	0.192	1.553	0.191	0.853	80	502	8384	7853	-2.283	1429	6955	1331	6522	0
1	7	7	"PFF0440"	"F22946_1"	2520	23330	120	237	242	83	124	126	40	81	66	0	276	261	71	111	119	109	73	15	0	0.685	0.787	0.836	0.806	2.528	0.938	0.479	120	551	278	268	-0.546	113	165	118	150	0
1	8	7	"PFF0446"	"F23145_4"	2720	23360	150	145	153	49	123	127	39	37	14	0	139	144	41	108	111	23	55	37	0	0.710	0.833	1.320	1.156	3.952	2.183	0.078	156	696	53	66	-0.495	22	31	30	36	-50
1	9	7	"PFF0452"	"F23274_1"	2890	23330	110	152	165	60	123	125	35	47	31	0	160	162	42	106	107	18	86	65	0	0.537	0.750	1.056	1.024	2.849	1.666	0.124	80	464	83	98	-0.897	29	54	42	56	0
1	10	7	"PFF0458"	"F23526_2"	3080	23330	110	367	379	135	124	127	36	93	91	0	1203	1142	348	107	112	46	100	100	0	0.222	0.246	0.231	0.229	1.773	0.238	0.704	80	534	1339	1290	-2.173	243	1096	255	1035	0
1	11	7	"PFF0461"	"F23551_1"	3280	23330	120	359	358	131	127	132	43	92	85	0	623	580	199	113	118	38	96	95	0	0.455	0.495	0.457	0.486	2.396	0.483	0.664	120	588	742	698	-1.136	232	510	231	467	0
1	12	7	"PFF0463"	"F23564_1"	3470	23330	120	1002	896	403	125	131	42	95	90	0	1671	1506	576	111	114	24	98	97	0	0.562	0.553	0.544	0.502	2.469	0.556	0.805	120	572	2437	2166	-0.831	877	1560	771	1395	0
1	13	7	"PFF1088"	"F45524_1"	3660	23320	110	851	793	274	128	132	40	98	96	0	582	551	193	111	115	27	98	96	0	1.535	1.511	1.483	1.551	1.735	1.612	0.793	80	504	1194	1105	0.618	723	471	665	440	0
1	14	7	"PFF1100"	"F45683_2"	3850	23320	110	905	853	326	128	133	42	98	97	0	1345	1242	380	113	118	52	100	100	0	0.631	0.642	0.626	0.592	1.846	0.645	0.786	80	521	2009	1854	-0.665	777	1232	725	1129	0
1	15	7	"PFF1105"	"F45820_1"	4040	23320	100	163	162	47	123	127	39	50	16	0	159	161	44	111	114	40	56	22	0	0.833	0.780	0.848	0.809	3.594	1.453	0.105	80	457	88	89	-0.263	40	48	39	50	0
1	16	7	"PFF1110"	"F46067_3"	4230	23310	120	303	322	136	124	129	40	88	82	0	734	672	272	111	117	72	93	89	0	0.287	0.353	0.346	0.355	2.781	0.308	0.544	120	558	802	759	-1.799	179	623	198	561	0
1	17	7	"PFF1112"	"F46181_1"	4420	23310	120	285	287	101	128	133	43	85	75	0	422	403	149	110	111	19	95	95	0	0.503	0.543	0.543	0.493	2.757	0.530	0.522	120	538	469	452	-0.991	157	312	159	293	0
1	18	7	"PFF1114"	"F46183_2"	4610	23320	120	177	181	57	127	129	41	55	27	0	248	241	75	109	111	18	90	85	0	0.360	0.409	0.370	0.392	3.108	0.468	0.163	120	520	189	186	-1.475	50	139	54	132	0
1	19	7	"PFF1142"	"F4688_1"	4800	23320	120	2580	2281	914	126	128	39	100	99	0	1326	1192	433	109	113	24	99	99	0	2.016	1.990	1.953	1.879	2.095	2.130	0.830	120	536	3671	3238	1.012	2454	1217	2155	1083	0
1	20	7	"PFF1151"	"F47145_2"	4990	23330	110	201	216	77	130	131	37	72	48	0	486	478	150	109	113	24	98	95	0	0.188	0.233	0.242	0.241	3.032	0.221	0.327	80	485	448	455	-2.409	71	377	86	369	0
1	21	7	"PFF1154"	"F47255_1"	5180	23320	120	188	218	127	133	138	42	57	34	0	192	208	97	115	120	27	75	64	0	0.714	0.914	0.828	0.729	3.639	1.382	0.335	120	539	132	178	-0.485	55	77	85	93	0
1	22	7	"PFF1156"	"F47255_3"	5360	23320	120	166	178	61	129	134	44	45	24	0	173	172	43	114	120	31	74	45	0	0.627	0.845	1.231	0.977	3.068	1.773	0.177	120	589	96	107	-0.673	37	59	49	58	0
1	1	8	"PFF1158"	"F47327_1"	1390	23520	110	883	888	315	115	120	37	100	97	0	582	559	191	101	105	49	97	95	0	1.597	1.688	1.593	1.745	2.201	1.757	0.758	80	522	1249	1231	0.675	768	481	773	458	0
1	2	8	"PFF1160"	"F47350_1"	1570	23530	150	128	138	50	123	124	38	24	10	0	126	133	38	101	108	59	19	3	0	0.200	0.469	1.149	1.054	5.478	5.890	0.020	156	743	30	47	-2.322	5	25	15	32	-50
1	3	8	"PFF1184"	"F48253_6"	1760	23520	100	147	156	54	125	127	38	36	17	0	151	151	34	101	105	20	82	65	0	0.440	0.620	0.807	0.667	2.873	2.640	0.081	80	462	72	81	-1.184	22	50	31	50	0
1	4	8	"PFF1186"	"F48363_2"	1980	23540	80	145	139	48	123	125	37	28	3	0	155	152	38	104	109	23	75	53	0	0.431	0.333	0.800	0.798	1.906	2.770	0.022	52	314	73	64	-1.213	22	51	16	48	0
1	5	8	"PFF1188"	"F48395_1"	2140	23520	110	5040	4473	1959	123	149	299	98	96	0	1556	1384	506	107	123	154	98	93	0	3.393	3.406	3.426	3.202	1.657	3.633	0.872	80	470	6366	5627	1.763	4917	1449	4350	1277	0
1	6	8	"PFF1190"	"F48424_2"	2330	23520	110	360	366	147	124	148	281	35	2	0	721	696	213	112	132	176	95	85	0	0.388	0.414	0.396	0.388	1.857	0.418	0.676	80	534	845	826	-1.368	236	609	242	584	0
1	7	8	"PFF1193"	"F48446_1"	2530	23530	120	257	258	107	127	131	40	75	64	0	448	428	157	109	114	35	95	91	0	0.383	0.411	0.443	0.380	2.525	0.436	0.537	120	567	469	450	-1.383	130	339	131	319	0
1	8	8	"PFF1195"	"F48446_5"	2720	23520	110	291	294	111	126	131	39	87	77	0	419	396	130	110	115	25	95	95	0	0.534	0.587	0.608	0.585	2.019	0.662	0.593	80	429	474	454	-0.905	165	309	168	286	0
1	9	8	"PFF1220"	"F49665_1"	2910	23520	110	325	338	128	126	130	38	91	86	0	574	535	174	109	112	25	98	97	0	0.428	0.498	0.480	0.463	1.972	0.518	0.702	80	512	664	638	-1.224	199	465	212	426	0
1	10	8	"PFF1222"	"F49677_3"	3090	23520	110	1237	1143	525	123	128	42	100	97	0	2526	2289	818	110	121	138	100	98	0	0.461	0.468	0.483	0.406	1.700	0.452	0.861	80	536	3530	3199	-1.117	1114	2416	1020	2179	0
1	11	8	"PFF1225"	"F49959_1"	3290	23520	110	248	245	86	125	129	43	75	66	0	397	391	99	113	123	136	92	55	0	0.433	0.432	0.485	0.391	2.271	0.406	0.434	80	509	407	398	-1.207	123	284	120	278	0
1	12	8	"PFF1234"	"F50107_1"	3470	23530	100	149	157	44	124	129	41	33	10	0	163	162	41	110	113	21	82	58	0	0.472	0.635	0.818	0.670	3.115	2.151	0.064	80	434	78	85	-1.084	25	53	33	52	0
1	13	8	"PFF1237"	"F50551_1"	3660	23520	110	199	212	86	126	129	37	72	48	0	321	324	83	112	115	24	98	93	0	0.349	0.406	0.433	0.372	2.603	0.416	0.285	80	521	282	298	-1.518	73	209	86	212	0
1	14	8	"PFF1239"	"F50598_1"	3850	23520	110	236	237	82	127	129	38	80	71	0	441	426	138	115	118	45	93	91	0	0.334	0.354	0.359	0.343	1.868	0.365	0.574	80	517	435	421	-1.581	109	326	110	311	0
1	15	8	"PFF1927"	"F960_2"	4050	23520	120	414	401	162	124	127	44	90	84	0	1011	939	312	112	115	29	100	100	0	0.323	0.335	0.344	0.307	2.240	0.326	0.660	120	568	1189	1104	-1.632	290	899	277	827	0
1	16	8	"PFF1931"	"F960_7"	4240	23520	120	197	207	76	122	128	46	66	39	0	366	350	103	110	113	23	95	93	0	0.293	0.354	0.369	0.334	2.745	0.360	0.255	120	550	331	325	-1.771	75	256	85	240	0
1	17	8	"PFF1933"	"F9676_1"	4430	23510	110	334	331	124	125	131	42	90	82	0	629	577	201	110	113	30	100	97	0	0.403	0.441	0.428	0.411	1.742	0.472	0.665	80	495	728	673	-1.312	209	519	206	467	0
1	18	8	"PFI0003"	"I10209_1"	4610	23510	110	434	432	136	126	130	41	96	92	0	1210	1127	294	110	112	26	100	100	0	0.280	0.301	0.276	0.287	1.486	0.287	0.738	80	494	1408	1323	-1.837	308	1100	306	1017	0
1	19	8	"PFI0005"	"I1033_3"	4810	23520	120	4101	3520	1608	125	128	41	100	98	0	3148	2788	1190	110	114	24	98	97	0	1.309	1.268	1.272	1.168	2.172	1.304	0.879	120	540	7014	6073	0.388	3976	3038	3395	2678	0
1	20	8	"PFI0009"	"I10565_1"	5000	23520	120	223	230	81	129	132	40	73	54	0	353	354	109	112	116	25	97	95	0	0.390	0.417	0.420	0.406	2.730	0.403	0.335	120	490	335	343	-1.358	94	241	101	242	0
1	21	8	"PFI0038"	"I1136_2"	5180	23510	130	221	230	76	130	134	41	76	54	0	223	213	61	112	114	20	90	79	0	0.820	0.990	0.920	0.951	2.902	1.365	0.243	120	570	202	201	-0.287	91	111	100	101	0
1	22	8	"PFI0041"	"I11448_2"	5380	23510	120	28399	25665	10470	135	141	46	100	100	0	11569	10312	4233	112	116	20	100	99	0	2.467	2.503	2.501	2.503	1.897	2.581	0.884	120	587	39721	35730	1.303	28264	11457	25530	10200	0
1	1	9	"PFI0043"	"I11495_1"	1390	23720	110	6606	6328	2385	117	125	72	100	100	0	3039	2964	1071	101	120	216	100	98	0	2.209	2.169	2.126	2.112	1.569	2.156	0.864	80	581	9427	9074	1.143	6489	2938	6211	2863	0
1	2	9	"PFI0045"	"I11523_4"	1580	23710	110	709	693	215	120	127	76	100	96	0	1021	954	279	101	120	221	96	87	0	0.640	0.672	0.652	0.658	1.488	0.626	0.824	80	490	1509	1426	-0.643	589	920	573	853	0
1	3	9	"PFI0048"	"I1175_1"	1770	23720	110	193	211	77	122	125	36	75	47	0	312	304	89	102	105	26	98	96	0	0.338	0.441	0.456	0.395	2.796	0.484	0.400	80	538	281	291	-1.564	71	210	89	202	0
1	4	9	"PFI0053"	"I11857_2"	1960	23720	110	190	199	63	123	124	36	75	47	0	330	311	77	103	107	26	97	93	0	0.295	0.365	0.350	0.341	2.676	0.365	0.340	80	511	294	284	-1.760	67	227	76	208	0
1	5	9	"PFI0079"	"I12708_1"	2150	23710	120	237	244	81	120	140	267	4	0	0	351	351	125	105	118	138	81	36	0	0.476	0.504	0.531	0.480	2.270	0.494	0.549	120	591	363	370	-1.072	117	246	124	246	0
1	6	9	"PFI0085"	"I12812_3"	2340	23720	110	444	429	130	122	126	39	97	92	0	484	479	126	107	109	20	100	98	0	0.854	0.825	0.842	0.791	1.642	0.773	0.670	80	521	699	679	-0.228	322	377	307	372	0
1	7	9	"PFI0087"	"I12861_2"	2530	23710	100	10687	9746	3927	123	126	41	100	100	0	21683	19253	7247	108	110	21	100	100	0	0.490	0.503	0.495	0.477	1.501	0.477	0.877	80	453	32139	28768	-1.030	10564	21575	9623	19145	0
1	8	9	"PFI0089"	"I12932_1"	2720	23710	110	234	244	90	121	127	40	82	65	0	444	444	113	108	112	26	100	100	0	0.336	0.366	0.347	0.323	2.186	0.349	0.453	80	521	449	459	-1.572	113	336	123	336	0
1	9	9	"PFI0099"	"I13128_2"	2910	23720	120	1588	1460	664	123	129	37	100	96	0	4721	4382	1609	110	114	26	100	100	0	0.318	0.313	0.304	0.275	1.982	0.308	0.847	120	597	6076	5609	-1.654	1465	4611	1337	4272	0
1	10	9	"PFI0102"	"I13218_1"	3100	23720	110	191	206	77	126	129	38	68	46	0	321	319	82	111	115	37	97	92	0	0.310	0.385	0.382	0.332	2.684	0.481	0.337	80	512	275	288	-1.692	65	210	80	208	0
1	11	9	"PFI0124"	"I13978_1"	3300	23710	110	275	290	99	124	127	42	92	85	0	274	266	72	110	112	18	96	91	0	0.921	1.064	1.117	1.130	2.109	1.234	0.499	80	530	315	322	-0.119	151	164	166	156	0
1	12	9	"PFI0126"	"I14041_1"	3490	23710	120	254	266	101	128	131	41	83	65	0	316	312	107	110	112	18	91	90	0	0.612	0.683	0.668	0.679	2.917	0.750	0.487	120	546	332	340	-0.709	126	206	138	202	0
1	13	9	"PFI0128"	"I14195_1"	3670	23710	120	1713	1512	680	127	131	42	99	96	0	3223	2835	1141	114	116	20	100	100	0	0.510	0.509	0.535	0.470	2.070	0.494	0.843	120	505	4695	4106	-0.971	1586	3109	1385	2721	0
1	14	9	"PFI0131"	"I1431_1"	3860	23710	120	320	322	122	124	126	37	90	82	0	300	289	84	113	117	31	92	88	0	1.048	1.125	1.071	1.036	1.901	1.262	0.641	120	549	383	374	0.068	196	187	198	176	0
1	15	9	"PFI0137"	"I14413_3"	4050	23710	120	749	713	316	124	127	39	93	90	0	1963	1727	689	112	115	20	98	98	0	0.338	0.365	0.380	0.336	2.050	0.361	0.826	120	512	2476	2204	-1.566	625	1851	589	1615	0
1	16	9	"PFI0141"	"I14670_1"	4250	23710	120	281	274	107	124	129	38	86	70	0	459	433	144	112	115	23	98	95	0	0.452	0.467	0.476	0.463	2.258	0.489	0.589	120	546	504	471	-1.144	157	347	150	321	0
1	17	9	"PFJ0122"	"J167_5"	4420	23690	90	151	162	48	125	128	39	44	19	0	154	156	32	112	119	34	59	23	0	0.619	0.841	1.058	0.821	4.090	1.206	0.069	52	373	68	81	-0.692	26	42	37	44	0
1	18	9	"PFJ0124"	"J167_7"	4630	23700	100	149	152	52	126	129	40	23	7	0	138	141	36	109	113	22	63	35	0	0.793	0.813	0.864	0.831	3.380	4.149	0.061	80	493	52	58	-0.334	23	29	26	32	0
1	19	9	"PFJ0128"	"J170_18"	4810	23700	110	197	205	64	123	135	157	11	0	0	365	353	102	111	116	28	97	97	0	0.291	0.339	0.338	0.296	2.379	0.334	0.310	80	411	328	324	-1.779	74	254	82	242	0
1	20	9	"PFJ0137"	"J171_6"	4970	23710	150	120	123	32	125	136	125	0	0	0	112	116	23	111	114	25	16	5	0	-5.000	-0.400	1.450	1.301	4.363	52.002	0.000	156	699	-4	3	Error	-5	1	-2	5	-50
1	21	9	"PFJ0150"	"J181_2"	5190	23700	110	565	571	254	124	130	47	95	90	0	592	596	188	107	110	23	100	100	0	0.909	0.914	0.923	0.789	1.920	0.953	0.763	80	515	926	936	-0.137	441	485	447	489	0
1	22	9	"PFJ0153"	"J181_9"	5380	23700	110	2492	2260	779	130	137	45	100	100	0	1050	1033	295	108	113	40	100	100	0	2.507	2.303	2.304	2.229	1.452	2.419	0.886	80	520	3304	3055	1.326	2362	942	2130	925	0
1	1	10	"PFJ0179"	"J198_2"	1410	23920	110	156	162	53	116	121	48	40	18	0	151	156	36	101	115	192	0	0	0	0.800	0.836	1.050	0.929	3.169	0.098	0.025	80	559	90	101	-0.322	40	50	46	55	0
1	2	10	"PFJ0184"	"J206_1"	1590	23910	110	632	607	246	122	123	35	95	95	0	698	644	236	103	106	21	100	100	0	0.857	0.896	0.858	0.843	1.772	0.866	0.794	80	526	1105	1026	-0.222	510	595	485	541	0
1	3	10	"PFJ0186"	"J206_6"	1780	23910	100	355	358	148	123	123	34	90	82	0	280	262	91	102	105	21	91	85	0	1.303	1.469	1.481	1.383	2.182	1.680	0.527	80	472	410	395	0.382	232	178	235	160	0
1	4	10	"PFJ0188"	"J212_1"	1970	23910	110	476	449	170	121	123	37	92	91	0	611	602	226	103	105	27	98	95	0	0.699	0.657	0.734	0.690	1.928	0.633	0.672	80	482	863	827	-0.517	355	508	328	499	0
1	5	10	"PFJ0190"	"J212_4"	2150	23930	150	130	133	43	119	123	38	21	7	0	124	128	34	104	106	20	48	27	0	0.550	0.583	1.000	1.011	4.122	15.247	0.003	156	754	31	38	-0.862	11	20	14	24	-50
1	6	10	"PFJ0197"	"J218_1"	2350	23910	110	144	146	42	120	128	42	32	6	0	192	195	51	105	108	20	90	85	0	0.276	0.289	0.390	0.385	2.636	0.427	0.036	80	522	111	116	-1.858	24	87	26	90	0
1	7	10	"PFJ0220"	"J222_7"	2540	23910	110	202	208	84	121	128	46	66	45	0	395	377	127	108	111	24	95	92	0	0.282	0.323	0.387	0.372	2.401	0.265	0.232	80	538	368	356	-1.825	81	287	87	269	0
1	8	10	"PFJ0228"	"J227_3"	2730	23910	110	1170	1106	393	123	129	44	100	98	0	863	819	264	109	112	22	100	100	0	1.389	1.385	1.404	1.337	1.551	1.425	0.822	80	531	1801	1693	0.474	1047	754	983	710	0
1	9	10	"PFJ0231"	"J22_1"	2930	23910	110	195	212	81	126	128	36	70	48	0	290	291	82	111	114	20	98	95	0	0.385	0.478	0.396	0.387	2.811	0.541	0.281	80	458	248	266	-1.375	69	179	86	180	0
1	10	10	"PFJ0233"	"J22_3"	3100	23920	150	128	136	45	124	127	38	25	8	0	128	130	32	111	114	23	39	16	0	0.235	0.632	1.431	1.520	3.572	12.518	0.004	156	721	21	31	-2.087	4	17	12	19	-50
1	11	10	"PFJ0238"	"J232_6"	3300	23910	110	146	157	55	120	126	41	37	18	0	273	265	76	109	113	25	93	91	0	0.159	0.237	0.338	0.277	2.703	0.293	0.134	80	519	190	193	-2.657	26	164	37	156	0
1	12	10	"PFJ0242"	"J236_1"	3500	23910	110	367	381	136	125	129	40	96	93	0	633	646	172	110	113	23	100	100	0	0.463	0.478	0.473	0.416	1.892	0.495	0.702	80	491	765	792	-1.112	242	523	256	536	0
1	13	10	"PFJ0262"	"J248_1"	3680	23900	120	172	181	64	125	129	41	55	26	0	253	254	68	113	116	24	95	90	0	0.336	0.397	0.411	0.410	2.494	0.490	0.218	120	495	187	197	-1.575	47	140	56	141	0
1	14	10	"PFJ0264"	"J248_11"	3860	23930	150	125	133	40	124	128	40	17	5	0	120	124	29	110	114	24	26	11	0	0.100	0.643	1.762	1.629	3.669	0.002	0.000	156	562	11	23	-3.322	1	10	9	14	-50
1	15	10	"PFJ0267"	"J248_5"	4050	23910	150	137	143	43	124	130	40	25	7	0	138	147	45	112	114	23	52	34	0	0.500	0.543	0.813	0.825	3.744	3.234	0.022	156	611	39	54	-1.000	13	26	19	35	-50
1	16	10	"PFJ0271"	"J252_2"	4250	23900	110	283	280	95	127	131	39	86	77	0	429	399	115	113	115	23	97	95	0	0.494	0.535	0.570	0.554	2.067	0.518	0.509	80	475	472	439	-1.018	156	316	153	286	0
1	17	10	"PFJ0273"	"J252_4"	4440	23900	110	437	432	164	126	131	42	92	90	0	434	415	113	114	117	26	96	95	0	0.972	1.017	1.038	0.942	1.959	1.116	0.691	80	537	631	607	-0.041	311	320	306	301	0
1	18	10	"PFJ0275"	"J2541_2"	4630	23900	110	338	363	156	127	131	40	93	86	0	416	421	231	111	114	19	95	95	0	0.692	0.761	0.712	0.738	2.377	0.676	0.474	80	457	516	546	-0.532	211	305	236	310	0
1	19	10	"PFK0357"	"Kn3479_1"	4800	23920	150	142	162	76	126	135	125	10	3	0	138	156	68	110	114	26	52	27	0	0.571	0.783	1.088	0.988	4.921	18.226	0.023	156	674	44	82	-0.807	16	28	36	46	-50
1	20	10	"PFK0369"	"Kn3690_1"	5010	23900	110	725	713	265	125	131	49	95	93	0	1019	951	267	108	111	21	100	100	0	0.659	0.698	0.674	0.629	1.874	0.672	0.730	80	463	1511	1431	-0.602	600	911	588	843	0
1	21	10	"PFK0371"	"Kn3698_1"	5200	23900	120	532	530	229	124	131	54	91	86	0	507	494	182	106	110	23	99	96	0	1.017	1.046	0.966	0.972	2.258	1.132	0.723	120	582	809	794	0.025	408	401	406	388	0
1	22	10	"PFK0373"	"Kn3698_4"	5390	23890	110	306	319	126	125	130	41	88	78	0	783	793	256	105	117	116	100	95	0	0.267	0.282	0.272	0.243	2.135	0.280	0.593	80	499	859	882	-1.905	181	678	194	688	0
1	1	11	"PFK0375"	"Kn3744_1"	1410	24110	100	689	662	263	116	120	35	100	97	0	1507	1413	463	101	102	17	100	100	0	0.408	0.416	0.401	0.387	1.602	0.418	0.801	80	457	1979	1858	-1.295	573	1406	546	1312	0
1	2	11	"PFK0378"	"Kn3773_1"	1590	24100	110	196	212	83	119	121	35	75	51	0	372	364	103	101	103	20	100	98	0	0.284	0.354	0.424	0.353	2.370	0.345	0.343	80	516	348	356	-1.815	77	271	93	263	0
1	3	11	"PFK0408"	"Kn4447_1"	1780	24100	110	235	241	87	117	119	33	88	77	0	221	222	61	102	104	19	95	92	0	0.992	1.033	1.047	1.051	2.051	1.274	0.455	80	539	237	244	-0.012	118	119	124	120	0
1	4	11	"PFK0410"	"Kn4524_1"	1970	24100	110	355	358	131	119	121	38	91	88	0	514	495	156	103	106	24	100	97	0	0.574	0.610	0.648	0.559	1.862	0.617	0.704	80	538	647	631	-0.800	236	411	239	392	0
1	5	11	"PFK0412"	"Kn459_3"	2170	24100	110	1359	1265	431	118	124	43	100	100	0	1399	1315	359	104	107	25	100	100	0	0.958	0.947	0.930	0.897	1.552	0.973	0.868	80	471	2536	2358	-0.061	1241	1295	1147	1211	0
1	6	11	"PFK0415"	"Kn4670_1"	2360	24110	110	176	186	60	122	126	40	60	31	0	192	189	54	106	109	22	90	76	0	0.628	0.771	0.688	0.740	2.909	1.208	0.154	80	526	140	147	-0.671	54	86	64	83	0
1	7	11	"PFK0423"	"Kn4895_2"	2550	24100	100	152	167	65	121	127	39	45	27	0	188	192	60	107	110	23	87	75	0	0.383	0.541	0.639	0.607	3.030	0.679	0.067	80	458	112	131	-1.386	31	81	46	85	0
1	8	11	"PFK0431"	"Kn5081_1"	2740	24100	120	238	245	88	124	128	39	81	62	0	836	749	282	110	112	23	96	95	0	0.157	0.189	0.192	0.187	2.498	0.174	0.469	120	595	840	760	-2.671	114	726	121	639	0
1	9	11	"PFK0462"	"Kn585_3"	2930	24100	110	262	263	86	123	129	41	87	73	0	637	622	198	109	111	18	100	100	0	0.263	0.273	0.269	0.256	1.937	0.273	0.595	80	466	667	653	-1.925	139	528	140	513	0
1	10	11	"PFK0466"	"Kn588_2"	3110	24100	110	271	281	95	120	126	41	90	75	0	620	594	163	107	110	18	100	100	0	0.294	0.331	0.338	0.313	1.821	0.315	0.547	80	451	664	648	-1.764	151	513	161	487	0
1	11	11	"PFK0469"	"Kn5905_4"	3300	24090	110	199	214	85	123	126	39	72	47	0	395	381	133	109	115	36	95	90	0	0.266	0.335	0.386	0.345	2.393	0.299	0.378	80	512	362	363	-1.912	76	286	91	272	0
1	12	11	"PFK0476"	"Kn603_2"	3490	24090	110	12108	10986	4564	128	157	403	100	96	0	4087	3723	1422	109	137	326	98	98	0	3.012	3.004	3.003	2.891	1.826	3.171	0.871	80	512	15958	14472	1.591	11980	3978	10858	3614	0
1	13	11	"PFK0484"	"Kn656_1"	3680	24090	110	472	463	170	129	158	408	32	1	0	361	349	105	110	137	330	17	0	0	1.367	1.397	1.336	1.353	1.840	1.516	0.710	80	498	594	573	0.451	343	251	334	239	0
1	14	11	"PFK0486"	"Kn657_2"	3870	24090	120	393	395	165	124	129	40	91	85	0	758	706	343	110	113	23	95	94	0	0.415	0.455	0.432	0.468	2.263	0.405	0.654	120	459	917	867	-1.268	269	648	271	596	0
1	15	11	"PFK0519"	"Kn819_1"	4060	24090	120	4866	4624	2038	125	130	39	100	100	0	3604	3415	1585	111	113	20	98	98	0	1.357	1.362	1.383	1.394	2.030	1.368	0.838	120	477	8234	7803	0.441	4741	3493	4499	3304	0
1	16	11	"PFK0523"	"Kn8362_1"	4250	24090	120	381	361	152	121	128	40	87	83	0	456	432	150	111	114	20	96	95	0	0.754	0.748	0.695	0.645	2.196	0.800	0.680	120	541	605	561	-0.408	260	345	240	321	0
1	17	11	"PFK0526"	"Kn8409_1"	4440	24090	120	222	240	91	123	129	38	80	60	0	496	460	159	111	113	18	97	94	0	0.257	0.335	0.306	0.332	2.488	0.323	0.444	120	535	484	466	-1.959	99	385	117	349	0
1	18	11	"PFK0538"	"Kn906_1"	4630	24090	120	268	283	118	124	130	37	85	75	0	468	434	168	112	114	19	94	90	0	0.404	0.494	0.465	0.478	2.526	0.470	0.509	120	508	500	481	-1.306	144	356	159	322	0
1	19	11	"PFK0541"	"Kn918_1"	4830	24090	120	1396	1248	533	124	128	40	98	95	0	2843	2524	1006	111	114	22	100	100	0	0.466	0.466	0.467	0.446	1.859	0.450	0.839	120	465	4004	3537	-1.103	1272	2732	1124	2413	0
1	20	11	"PFK0549"	"Kn945_1"	5020	24090	120	567	527	207	126	129	39	95	89	0	1434	1300	399	108	112	24	99	99	0	0.333	0.336	0.335	0.293	2.197	0.333	0.775	120	502	1767	1593	-1.588	441	1326	401	1192	0
1	21	11	"PFK1038"	"Ks510_8"	5190	24080	110	3392	3020	1337	127	171	383	97	88	0	921	825	327	111	130	136	92	85	0	4.031	4.052	3.992	4.050	1.861	4.239	0.842	80	444	4075	3607	2.011	3265	810	2893	714	0
1	22	11	"PFK1040"	"Ks51_11"	5400	24090	120	596	556	258	127	160	326	63	18	0	917	847	321	110	130	152	93	83	0	0.581	0.582	0.594	0.541	1.899	0.570	0.710	120	617	1276	1166	-0.783	469	807	429	737	0
1	1	12	"PFK1042"	"Ks51_2"	1400	24300	150	136	136	44	113	120	46	24	7	0	121	127	31	102	103	44	21	6	0	1.211	0.920	1.364	1.715	3.954	1.097	0.371	156	889	42	48	0.276	23	19	23	25	-50
1	2	12	"PFK1044"	"Ks51_4"	1600	24290	110	346	354	133	121	123	37	93	87	0	506	482	136	102	104	19	100	97	0	0.557	0.613	0.661	0.556	1.912	0.579	0.621	80	539	629	613	-0.844	225	404	233	380	0
1	3	12	"PFK1046"	"Ks51_6"	1800	24300	110	146	158	55	120	122	36	43	26	0	203	200	58	103	105	17	92	87	0	0.260	0.392	0.467	0.399	3.008	0.611	0.141	80	494	126	135	-1.943	26	100	38	97	0
1	4	12	"PFK1048"	"Ks532_3"	1980	24290	110	180	183	59	120	122	35	62	46	0	163	162	35	103	106	21	83	66	0	1.000	1.068	0.959	1.026	3.058	2.163	0.139	80	475	120	122	0.000	60	60	63	59	0
1	5	12	"PFK1074"	"Ks56_11"	2160	24300	120	220	230	79	118	123	38	80	63	0	224	226	52	103	106	19	100	97	0	0.843	0.911	0.859	0.796	2.533	1.217	0.356	120	582	223	235	-0.246	102	121	112	123	0
1	6	12	"PFK1076"	"Ks56_16"	2360	24290	100	163	170	60	125	129	36	52	28	0	158	163	48	106	109	20	78	62	0	0.731	0.789	1.037	0.864	3.359	1.616	0.113	80	458	90	102	-0.453	38	52	45	57	0
1	7	12	"PFK1078"	"Ks56_18"	2540	24290	110	152	161	58	120	126	41	40	21	0	283	281	90	108	111	24	92	91	0	0.183	0.237	0.295	0.314	2.516	0.235	0.147	80	506	207	214	-2.451	32	175	41	173	0
1	8	12	"PFK1080"	"Ks56_23"	2730	24300	110	212	222	78	122	125	42	70	51	0	329	337	97	108	111	25	100	100	0	0.407	0.437	0.449	0.402	2.347	0.462	0.326	80	479	311	329	-1.296	90	221	100	229	0
1	9	12	"PFK1082"	"Ks56_26"	2930	24290	150	140	145	52	120	124	38	32	14	0	126	134	39	108	109	20	47	25	0	1.111	0.962	1.553	1.429	4.693	6.259	0.027	156	663	38	51	0.152	20	18	25	26	-50
1	10	12	"PFK1085"	"Ks56_32"	3120	24290	120	461	445	171	119	122	38	94	90	0	853	793	264	107	109	17	98	97	0	0.458	0.475	0.455	0.449	2.319	0.469	0.738	120	479	1088	1012	-1.125	342	746	326	686	0
1	11	12	"PFK1110"	"Ks624_12"	3300	24290	120	190	200	69	122	124	39	69	41	0	443	432	139	106	111	33	96	96	0	0.202	0.239	0.265	0.248	2.618	0.214	0.283	120	532	405	404	-2.309	68	337	78	326	0
1	12	12	"PFK1113"	"Ks624_4"	3500	24290	120	371	356	122	127	153	385	10	0	0	515	505	178	108	131	311	69	10	0	0.600	0.577	0.530	0.513	2.453	0.550	0.633	120	560	651	626	-0.738	244	407	229	397	0
1	13	12	"PFK1115"	"Ks625_10"	3690	24280	80	152	156	49	125	130	37	42	19	0	155	158	38	110	113	22	73	50	0	0.600	0.646	0.866	1.138	4.485	2.673	0.034	52	313	72	79	-0.737	27	45	31	48	0
1	14	12	"PFK1117"	"Ks625_14"	3870	24290	120	565	564	246	123	127	41	93	91	0	1094	1009	420	109	113	21	100	97	0	0.449	0.490	0.480	0.456	2.043	0.473	0.723	120	497	1427	1341	-1.156	442	985	441	900	0
1	15	12	"PFK1119"	"Ks625_7"	4060	24280	110	199	208	67	120	126	40	75	46	0	392	379	107	110	114	39	96	93	0	0.280	0.327	0.337	0.278	2.698	0.309	0.356	80	480	361	357	-1.836	79	282	88	269	0
1	16	12	"PFK1122"	"Ks646_2"	4260	24280	110	357	365	132	121	128	50	91	88	0	460	448	126	112	116	41	97	96	0	0.678	0.726	0.681	0.681	1.917	0.726	0.584	80	460	584	580	-0.560	236	348	244	336	0
1	17	12	"PFK1144"	"Ks66_16"	4450	24290	120	275	275	99	122	128	48	85	70	0	639	624	205	113	116	23	99	99	0	0.291	0.299	0.278	0.287	1.992	0.285	0.580	120	448	679	664	-1.782	153	526	153	511	0
1	18	12	"PFK1146"	"Ks66_3"	4630	24290	150	140	148	48	123	128	39	30	12	0	142	149	38	113	117	25	54	32	0	0.586	0.694	1.278	1.295	4.939	4.838	0.022	156	592	46	61	-0.771	17	29	25	36	-50
1	19	12	"PFK1149"	"Ks66_7"	4830	24280	120	632	604	226	126	129	40	98	93	0	380	361	123	111	113	21	94	90	0	1.881	1.912	1.830	1.898	2.115	2.027	0.752	120	484	775	728	0.912	506	269	478	250	0
1	20	12	"PFK1151"	"Ks68_13"	5020	24290	120	2430	2232	823	127	130	39	100	100	0	3732	3326	1310	107	110	18	99	98	0	0.635	0.654	0.637	0.685	2.141	0.613	0.834	120	404	5928	5324	-0.654	2303	3625	2105	3219	0
1	21	12	"PFK1153"	"Ks692_12"	5160	24280	150	130	139	48	127	153	309	0	0	0	126	127	28	110	122	111	0	0	0	0.188	0.706	1.241	1.147	3.346	8.818	0.011	156	671	19	29	-2.415	3	16	12	17	-50
1	22	12	"PFK1155"	"Ks692_6"	5410	24280	110	153	163	58	126	128	38	40	22	0	173	171	42	110	112	19	82	71	0	0.429	0.607	0.613	0.810	4.111	2.135	0.075	80	499	90	98	-1.222	27	63	37	61	0
1	1	13	"PFM0107"	"M17691_2"	1400	24500	150	161	193	111	115	120	48	48	37	0	126	216	158	101	103	47	48	48	0	1.840	0.678	0.604	0.713	3.286	0.656	0.485	156	790	71	193	0.880	46	25	78	115	-50
1	2	13	"PFM0110"	"M18079_3"	1600	24500	100	177	247	173	120	122	37	53	43	0	188	254	222	104	103	25	52	51	0	0.679	0.847	0.626	0.527	2.483	0.746	0.532	80	398	141	277	-0.559	57	84	127	150	0
1	3	13	"PFM0112"	"M18079_5"	1790	24490	150	172	250	176	121	124	39	52	44	0	215	591	600	105	107	23	58	55	0	0.464	0.265	0.289	0.386	3.608	0.261	0.642	156	616	161	615	-1.109	51	110	129	486	-50
1	4	13	"PFM0116"	"M18377_2"	1930	24490	150	127	127	34	119	124	40	18	1	0	106	107	25	105	108	29	10	3	0	8.000	4.000	1.725	1.630	3.055	4.547	0.020	156	669	9	10	3.000	8	1	8	2	-50
1	5	13	"PFM0118"	"M1840_2"	2170	24480	110	192	203	68	116	122	40	76	46	0	309	297	76	101	102	32	97	96	0	0.365	0.444	0.418	0.382	2.360	0.448	0.384	80	515	284	283	-1.453	76	208	87	196	0
1	6	13	"PFM0121"	"M18869_1"	2360	24490	110	339	333	129	118	123	39	87	81	0	781	743	250	104	104	28	100	98	0	0.326	0.336	0.319	0.305	1.742	0.327	0.703	80	481	898	854	-1.615	221	677	215	639	0
1	7	13	"PFM0142"	"M196_6"	2510	24470	110	205	212	69	121	124	38	78	53	0	315	315	89	107	110	22	97	97	0	0.404	0.438	0.421	0.435	2.099	0.459	0.382	80	476	292	299	-1.308	84	208	91	208	0
1	8	13	"PFM0144"	"M196_8"	2700	24470	110	378	392	157	124	131	102	85	65	0	1214	1142	341	103	106	18	100	100	0	0.229	0.258	0.248	0.232	1.888	0.271	0.461	80	481	1365	1307	-2.129	254	1111	268	1039	0
1	9	13	"PFM0148"	"M19895_2"	2880	24460	100	233	233	76	126	129	64	72	36	0	264	270	82	107	108	17	96	93	0	0.682	0.656	0.603	0.635	2.501	0.709	0.488	80	432	264	270	-0.553	107	157	107	163	0
1	10	13	"PFM0152"	"M20060_1"	3080	24460	100	292	293	111	119	122	36	88	80	0	309	307	89	105	108	17	96	93	0	0.848	0.861	0.876	0.812	2.140	1.003	0.556	80	446	377	376	-0.238	173	204	174	202	0
1	11	13	"PFM0154"	"M20186_2"	3270	24460	80	225	242	103	118	123	43	80	57	0	491	485	188	104	108	16	98	98	0	0.276	0.325	0.321	0.316	2.177	0.310	0.431	52	319	494	505	-1.855	107	387	124	381	0
1	12	13	"PFM0156"	"M20989_1"	3450	24450	90	327	332	145	124	127	37	92	84	0	924	870	272	108	112	41	100	100	0	0.249	0.273	0.242	0.237	1.945	0.251	0.598	52	370	1019	970	-2.007	203	816	208	762	0
1	13	13	"PFM0179"	"M22143_2"	3640	24450	110	194	210	73	122	126	37	72	46	0	307	296	90	109	114	38	90	88	0	0.364	0.471	0.446	0.387	2.577	0.474	0.373	80	518	270	275	-1.459	72	198	88	187	0
1	14	13	"PFM0182"	"M22193_2"	3840	24450	120	560	535	195	122	125	38	96	94	0	565	523	181	107	111	21	97	95	0	0.956	0.993	0.983	1.011	2.049	1.007	0.788	120	516	896	829	-0.064	438	458	413	416	0
1	15	13	"PFM0184"	"M22193_8"	4030	24450	110	197	198	61	121	123	38	76	48	0	480	456	139	108	113	33	100	96	0	0.204	0.221	0.207	0.207	2.059	0.221	0.367	80	471	448	425	-2.291	76	372	77	348	0
1	16	13	"PFM0186"	"M22451_2"	4230	24460	150	134	142	47	125	128	48	21	4	0	126	134	40	111	116	38	30	10	0	0.600	0.739	1.020	1.128	4.020	3.388	0.100	156	697	24	40	-0.737	9	15	17	23	-50
1	17	13	"PFM0193"	"M22678_3"	4410	24450	110	482	469	192	126	133	52	93	88	0	977	942	312	113	116	28	100	100	0	0.412	0.414	0.408	0.376	1.844	0.395	0.693	80	423	1220	1172	-1.279	356	864	343	829	0
1	18	13	"PFM0196"	"M2305_1"	4590	24440	110	304	322	203	121	128	42	85	80	0	226	226	77	113	116	27	88	78	0	1.619	1.779	1.615	1.611	2.698	2.496	0.436	80	416	296	314	0.696	183	113	201	113	0
1	19	13	"PFM0218"	"M24561_3"	4790	24450	110	277	286	100	125	132	43	87	76	0	816	768	219	111	113	21	100	100	0	0.216	0.245	0.235	0.228	1.966	0.241	0.564	80	495	857	818	-2.214	152	705	161	657	0
1	20	13	"PFM0224"	"M24933_22"	4970	24460	110	179	177	61	125	128	37	57	31	0	156	156	30	108	109	17	83	67	0	1.125	1.083	1.350	1.259	2.840	3.123	0.143	80	457	102	100	0.170	54	48	52	48	0
1	21	13	"PFM0227"	"M24933_9"	5170	24460	120	170	178	58	123	125	37	56	29	0	173	179	49	108	110	18	88	78	0	0.723	0.775	0.789	0.830	3.333	1.567	0.162	120	481	112	126	-0.468	47	65	55	71	0
1	22	13	"PFM0229"	"M25032_3"	5350	24450	110	474	487	169	125	129	40	95	93	0	1178	1101	302	108	112	28	100	100	0	0.326	0.365	0.347	0.357	1.584	0.342	0.750	80	512	1419	1355	-1.616	349	1070	362	993	0
1	1	14	"PFM0231"	"M2511_3"	1380	24670	110	169	172	51	113	116	34	70	37	0	168	173	44	97	100	16	96	87	0	0.789	0.776	0.771	0.773	2.498	1.201	0.173	80	466	127	135	-0.342	56	71	59	76	0
1	2	14	"PFM0234"	"M25344_2"	1560	24660	120	327	335	132	119	121	37	95	82	0	322	319	105	102	104	19	98	94	0	0.945	0.995	1.010	0.973	2.204	1.130	0.622	120	506	428	433	-0.081	208	220	216	217	0
1	3	14	"PFM0693"	"M50721_5"	1750	24660	110	238	238	80	123	124	41	77	61	0	447	442	128	104	107	21	100	100	0	0.335	0.340	0.369	0.314	2.359	0.348	0.469	80	455	458	453	-1.577	115	343	115	338	0
1	4	14	"PFM0695"	"M51089_1"	1950	24670	110	178	185	57	120	125	41	60	41	0	295	289	76	107	109	26	96	93	0	0.309	0.357	0.419	0.365	2.426	0.353	0.197	80	465	246	247	-1.697	58	188	65	182	0
1	5	14	"PFM0698"	"M51323_1"	2130	24660	110	946	930	313	115	122	47	100	100	0	1364	1299	361	103	104	34	100	100	0	0.659	0.681	0.660	0.646	1.401	0.665	0.845	80	493	2092	2011	-0.602	831	1261	815	1196	0
1	6	14	"PFM0702"	"M5172_2"	2310	24670	100	160	167	54	115	122	46	48	23	0	273	274	69	103	103	34	97	91	0	0.265	0.304	0.308	0.292	2.513	0.289	0.204	80	457	215	223	-1.918	45	170	52	171	0
1	7	14	"PFM0705"	"M52114_1"	2510	24670	110	194	261	181	120	128	57	51	46	0	331	600	603	108	114	69	60	55	0	0.332	0.287	0.333	0.374	3.225	0.240	0.564	80	558	297	633	-1.591	74	223	141	492	0
1	8	14	"PFM0710"	"M52423_1"	2710	24640	90	402	396	138	116	134	124	86	57	0	798	769	221	104	118	91	100	94	0	0.412	0.421	0.414	0.378	1.858	0.401	0.621	52	386	980	945	-1.279	286	694	280	665	0
1	9	14	"PFM0728"	"M53642_4"	2890	24660	110	248	256	103	120	123	40	83	65	0	646	636	170	106	109	41	100	100	0	0.237	0.257	0.245	0.227	1.972	0.256	0.507	80	510	668	666	-2.077	128	540	136	530	0
1	10	14	"PFM0732"	"M53850_1"	3070	24650	110	1224	1138	429	121	128	45	96	95	0	3771	3543	1330	108	133	315	100	100	0	0.301	0.296	0.291	0.263	2.027	0.254	0.792	80	553	4766	4452	-1.732	1103	3663	1017	3435	0
1	11	14	"PFM0734"	"M53930_1"	3270	24650	110	891	849	292	122	129	49	100	96	0	1391	1333	342	109	134	314	100	93	0	0.600	0.594	0.596	0.544	1.670	0.573	0.828	80	556	2051	1951	-0.737	769	1282	727	1224	0
1	12	14	"PFM0738"	"M54370_2"	3470	24670	100	157	158	48	122	127	41	45	15	0	136	145	39	110	112	25	51	30	0	1.346	1.029	1.333	1.375	4.862	7.149	0.013	80	484	61	71	0.429	35	26	36	35	0
1	13	14	"PFM0742"	"M5455_1"	3650	24650	110	723	691	255	121	124	38	100	96	0	904	884	228	109	114	55	100	100	0	0.757	0.735	0.741	0.662	1.797	0.758	0.764	80	519	1397	1345	-0.401	602	795	570	775	0
1	14	14	"PFM0744"	"M5455_6"	3840	24650	120	153	160	53	123	125	37	45	20	0	235	238	83	108	113	53	79	57	0	0.236	0.285	0.393	0.407	3.944	0.266	0.065	120	575	157	167	-2.082	30	127	37	130	0
1	15	14	"PFM0765"	"M55888_4"	4030	24650	110	184	199	79	122	125	40	66	40	0	304	327	113	108	110	18	98	96	0	0.316	0.352	0.347	0.341	2.560	0.293	0.232	80	471	258	296	-1.661	62	196	77	219	0
1	16	14	"PFM0770"	"M55941_1"	4210	24670	150	119	124	40	127	130	40	10	3	0	112	114	23	112	117	25	13	3	0	100000.000	-1.500	2.200	2.036	3.622	37.353	0.002	156	720	-8	-1	16.610	-8	0	-3	2	-50
1	17	14	"PFM0772"	"M56059_1"	4410	24650	110	146	158	57	129	139	79	18	3	0	373	374	141	117	121	28	93	90	0	0.066	0.113	0.180	0.164	3.067	0.137	0.013	80	514	273	286	-3.913	17	256	29	257	0
1	18	14	"PFM0780"	"M56462_2"	4600	24650	120	3720	3376	1408	126	132	63	100	100	0	1473	1347	538	113	117	38	96	95	0	2.643	2.634	2.711	2.794	2.066	2.749	0.872	120	658	4954	4484	1.402	3594	1360	3250	1234	0
1	19	14	"PFM0782"	"M56512_15"	4800	24660	90	158	165	58	122	127	43	46	19	0	142	144	30	110	114	39	38	7	0	1.125	1.265	1.286	1.404	4.303	7.059	0.038	52	396	68	77	0.170	36	32	43	34	0
1	20	14	"PFM0785"	"M56710_1"	4980	24640	110	541	535	213	121	124	44	92	90	0	615	604	187	108	113	47	98	97	0	0.828	0.835	0.862	0.774	1.684	0.841	0.772	80	478	927	910	-0.272	420	507	414	496	0
1	21	14	"PFM0809"	"M58416_1"	5160	24660	150	123	124	35	121	125	43	14	0	0	111	112	23	107	111	41	4	1	0	0.500	0.600	1.400	1.565	3.524	0.838	0.123	156	644	6	8	-1.000	2	4	3	5	-50
1	22	14	"PFM0815"	"M58784_1"	5350	24660	150	126	132	37	120	126	65	8	0	0	117	120	26	106	109	24	28	9	0	0.545	0.857	1.247	1.238	3.485	13.002	0.010	156	863	17	26	-0.874	6	11	12	14	-50
1	1	15	"PFM0817"	"M58847_5"	1380	24860	110	302	311	102	113	116	34	93	92	0	577	567	164	100	102	17	100	100	0	0.396	0.424	0.424	0.381	1.846	0.423	0.663	80	579	666	665	-1.336	189	477	198	467	0
1	2	15	"PFM0820"	"M5894_7"	1570	24860	110	168	192	166	116	119	39	58	32	0	293	289	86	102	104	18	96	95	0	0.272	0.406	0.370	0.332	3.628	0.870	0.091	80	507	243	263	-1.877	52	191	76	187	0
1	3	15	"PFM0824"	"M59170_6"	1770	24870	150	124	139	116	120	123	40	19	5	0	122	130	32	104	108	27	38	18	0	0.222	0.731	1.162	1.256	4.296	8.929	0.027	156	815	22	45	-2.170	4	18	19	26	-50
1	4	15	"PFM0828"	"M59497_4"	1950	24850	110	510	499	172	118	122	36	98	96	0	1070	992	287	105	111	41	100	100	0	0.406	0.430	0.431	0.391	1.829	0.396	0.768	80	476	1357	1268	-1.300	392	965	381	887	0
1	5	15	"PFN0330"	"N134_61"	2150	24860	120	184	192	61	118	123	42	64	36	0	275	273	79	104	108	30	95	90	0	0.386	0.438	0.429	0.419	2.517	0.487	0.330	120	593	237	243	-1.373	66	171	74	169	0
1	6	15	"PFN0332"	"N134_67"	2330	24850	110	359	355	125	118	123	37	96	90	0	608	583	161	104	107	25	98	97	0	0.478	0.495	0.487	0.451	1.913	0.478	0.708	80	478	745	716	-1.064	241	504	237	479	0
1	7	15	"PFN0334"	"N134_74"	2530	24850	110	207	217	71	118	122	37	82	61	0	294	292	71	107	109	25	98	93	0	0.476	0.535	0.534	0.501	2.109	0.612	0.440	80	535	276	284	-1.071	89	187	99	185	0
1	8	15	"PFN0336"	"N134_76"	2720	24850	110	312	317	120	117	122	39	90	80	0	505	495	143	107	111	43	100	96	0	0.490	0.515	0.531	0.473	1.894	0.535	0.634	80	532	593	588	-1.029	195	398	200	388	0
1	9	15	"PFN0338"	"N134_78"	2910	24850	120	175	198	94	121	124	38	59	39	0	335	339	133	106	108	31	91	85	0	0.236	0.330	0.324	0.313	3.248	0.337	0.273	120	584	283	310	-2.084	54	229	77	233	0
1	10	15	"PFN0342"	"N134_83"	3090	24870	110	437	412	233	120	124	42	77	71	0	1042	878	559	106	110	43	77	76	0	0.339	0.378	0.365	0.395	2.109	0.361	0.752	80	477	1253	1064	-1.562	317	936	292	772	0
1	11	15	"PFN0360"	"N135_22"	3290	24860	150	124	139	57	122	127	42	26	14	0	104	144	97	108	111	44	38	28	0	-0.500	0.472	0.717	0.570	3.202	0.478	0.159	156	719	-2	53	Error	2	-4	17	36	-50
1	12	15	"PFN0363"	"N135_27"	3480	24850	100	195	208	78	123	127	41	66	42	0	253	257	80	108	110	20	96	93	0	0.497	0.570	0.673	0.524	2.768	0.587	0.256	80	367	217	234	-1.010	72	145	85	149	0
1	13	15	"PFN0365"	"N135_7"	3660	24850	110	217	231	96	121	126	40	78	57	0	379	388	109	109	112	32	98	98	0	0.356	0.394	0.389	0.360	2.204	0.403	0.394	80	509	366	389	-1.492	96	270	110	279	0
1	14	15	"PFN0367"	"N135_9"	3850	24840	110	185	193	65	120	125	39	65	40	0	322	327	86	109	114	38	100	97	0	0.305	0.335	0.313	0.296	2.661	0.329	0.308	80	503	278	291	-1.712	65	213	73	218	0
1	15	15	"PFN0369"	"N136_13"	4050	24850	120	323	349	154	121	125	37	87	80	0	696	659	248	109	114	36	98	95	0	0.344	0.415	0.387	0.360	2.435	0.405	0.624	120	553	789	778	-1.539	202	587	228	550	0
1	16	15	"PFN0371"	"N136_16"	4230	24860	110	157	157	46	126	130	37	41	20	0	193	191	48	111	115	24	88	72	0	0.378	0.387	0.562	0.500	2.846	0.653	0.068	80	454	113	111	-1.403	31	82	31	80	0
1	17	15	"PFN0390"	"N137_31"	4420	24850	110	261	284	94	128	136	59	81	61	0	477	465	106	116	121	27	98	98	0	0.368	0.447	0.424	0.390	2.093	0.481	0.339	80	538	494	505	-1.441	133	361	156	349	0
1	18	15	"PFN0393"	"N137_38"	4610	24860	100	147	156	57	124	128	39	37	15	0	151	164	53	113	115	20	70	47	0	0.605	0.627	0.930	1.019	3.338	2.088	0.071	80	478	61	83	-0.724	23	38	32	51	0
1	19	15	"PFN0395"	"N137_4"	4800	24850	110	252	262	97	120	124	37	87	70	0	572	539	151	109	111	18	98	98	0	0.285	0.330	0.342	0.303	2.312	0.302	0.466	80	516	595	572	-1.810	132	463	142	430	0
1	20	15	"PFN0398"	"N137_44"	4990	24850	120	196	201	65	122	127	42	64	42	0	384	376	132	108	113	42	95	89	0	0.268	0.295	0.289	0.300	3.236	0.238	0.248	120	578	350	347	-1.899	74	276	79	268	0
1	21	15	"PFN0400"	"N137_5"	5180	24850	120	170	179	65	124	127	37	54	35	0	397	425	169	105	108	18	98	96	0	0.158	0.172	0.183	0.208	2.747	0.162	0.220	120	540	338	375	-2.666	46	292	55	320	0
1	22	15	"PFN0403"	"N137_53"	5380	24860	80	141	152	53	128	129	37	34	13	0	142	149	38	106	109	20	69	44	0	0.361	0.558	1.030	1.031	3.440	3.717	0.031	52	312	49	67	-1.469	13	36	24	43	0
1	1	16	"PFN0420"	"N138_29"	1390	25070	100	163	174	55	114	120	38	60	31	0	145	153	51	103	106	25	66	38	0	1.167	1.200	1.287	1.240	3.984	2.247	0.136	80	501	91	110	0.222	49	42	60	50	0
1	2	16	"PFN0422"	"N138_30"	1580	25050	110	151	164	54	120	123	42	46	23	0	223	227	75	104	106	23	90	87	0	0.261	0.358	0.488	0.406	2.616	0.544	0.162	80	538	150	167	-1.941	31	119	44	123	0
1	3	16	"PFN0427"	"N138_36"	1790	25070	80	153	155	37	120	122	37	46	11	0	152	150	44	107	110	24	63	44	0	0.733	0.814	0.698	0.783	3.098	1.622	0.056	52	304	78	78	-0.447	33	45	35	43	0
1	4	16	"PFN0429"	"N138_39"	1960	25050	110	307	299	108	119	123	34	88	85	0	630	591	199	105	109	26	100	98	0	0.358	0.370	0.368	0.374	2.096	0.331	0.585	80	515	713	666	-1.482	188	525	180	486	0
1	5	16	"PFN0431"	"N138_43"	2140	25050	110	306	322	128	120	124	37	90	83	0	674	649	228	106	114	62	97	96	0	0.327	0.372	0.345	0.320	2.001	0.353	0.667	80	463	754	745	-1.611	186	568	202	543	0
1	6	16	"PFN0435"	"N138_51"	2330	25050	150	120	125	38	120	124	37	17	5	0	114	116	26	106	111	52	5	0	0	0.000	0.500	1.457	1.258	3.539	0.387	0.098	156	671	8	15	Error	0	8	5	10	-50
1	7	16	"PFN0839"	"N163_7"	2530	25070	150	123	138	63	119	121	34	32	17	0	117	132	51	107	109	19	41	25	0	0.400	0.760	1.355	1.215	4.362	2.828	0.069	156	654	14	44	-1.322	4	10	19	25	-50
1	8	16	"PFN0843"	"N164_7"	2720	25050	120	298	314	138	120	123	37	84	80	0	720	685	271	106	109	21	97	96	0	0.290	0.335	0.297	0.314	2.516	0.313	0.554	120	557	792	773	-1.786	178	614	194	579	0
1	9	16	"PFN0846"	"N165_14"	2910	25050	100	925	875	271	123	127	40	98	97	0	755	709	196	110	113	53	100	100	0	1.243	1.255	1.270	1.216	1.398	1.476	0.752	80	416	1447	1351	0.314	802	645	752	599	0
1	10	16	"PFN0848"	"N165_16"	3100	25050	120	5473	4864	3327	126	135	64	95	91	0	4952	4988	3435	114	133	132	90	89	0	1.105	0.972	0.958	0.921	2.328	0.968	0.874	120	560	10185	9612	0.144	5347	4838	4738	4874	0
1	11	16	"PFN0852"	"N165_8"	3280	25040	110	224	237	82	125	131	50	73	48	0	254	273	108	108	126	106	75	22	0	0.678	0.679	0.699	0.630	2.382	0.637	0.435	80	392	245	277	-0.560	99	146	112	165	0
1	12	16	"PFN0854"	"N166_2"	3480	25020	150	121	128	44	121	128	40	18	7	0	109	110	42	108	109	29	18	5	0	0.000	3.500	1.251	1.361	4.469	2.068	0.033	156	564	1	9	Error	0	1	7	2	-50
1	13	16	"PFN0877"	"N168_9"	3650	25050	150	123	126	38	121	126	39	15	1	0	108	111	20	110	111	22	15	4	0	-1.000	5.000	1.631	1.629	4.736	39.400	0.001	156	566	0	6	Error	2	-2	5	1	-50
1	14	16	"PFN0881"	"N169_15"	3840	25050	150	125	128	40	121	126	40	13	4	0	106	108	22	110	113	30	5	1	0	-1.000	-3.500	1.862	1.673	3.410	19.565	0.005	156	642	0	5	Error	4	-4	7	-2	-50
1	15	16	"PFN0884"	"N169_20"	4030	25050	150	127	135	40	121	126	38	22	6	0	122	126	30	110	113	30	26	9	0	0.500	0.875	1.245	1.281	3.406	15.782	0.001	156	656	18	30	-1.000	6	12	14	16	-50
1	16	16	"PFN0889"	"N170_4"	4240	25040	100	167	169	55	123	128	38	56	26	0	192	196	52	108	110	19	92	86	0	0.524	0.523	0.732	0.610	2.717	0.785	0.134	80	448	128	134	-0.933	44	84	46	88	0
1	17	16	"PFN0891"	"N171_3"	4420	25040	110	218	223	75	125	131	40	75	55	0	282	290	76	109	113	24	97	97	0	0.538	0.541	0.529	0.475	3.111	0.625	0.377	80	482	266	279	-0.895	93	173	98	181	0
1	18	16	"PFN0895"	"N173_3"	4600	25070	150	131	135	45	125	131	42	16	7	0	120	124	31	110	114	23	30	11	0	0.600	0.714	1.464	1.323	3.831	22.549	0.002	156	647	16	24	-0.737	6	10	10	14	-50
1	19	16	"PFN0917"	"N177_5"	4810	25060	150	127	129	38	122	127	38	19	4	0	109	113	23	107	110	23	18	3	0	2.500	1.167	1.591	1.828	3.897	0.016	0.000	156	703	7	13	1.322	5	2	7	6	-50
1	20	16	"PFN0923"	"N181_1"	5000	25040	110	294	302	105	123	127	35	93	82	0	671	675	206	107	110	19	100	98	0	0.303	0.315	0.303	0.287	1.788	0.291	0.619	80	478	735	747	-1.722	171	564	179	568	0
1	21	16	"PFN0925"	"N181_11"	5180	25040	110	340	354	124	126	129	37	91	91	0	1188	1144	357	106	110	21	100	100	0	0.198	0.220	0.224	0.209	1.659	0.211	0.726	80	498	1296	1266	-2.338	214	1082	228	1038	0
1	22	16	"PFN0928"	"N181_17"	5370	25040	110	531	512	204	126	130	40	97	91	0	2433	2210	655	106	109	19	100	100	0	0.174	0.183	0.174	0.159	1.923	0.164	0.685	80	528	2732	2490	-2.522	405	2327	386	2104	0
1	1	17	"PFN0931"	"N181_21"	1390	25250	110	171	185	67	112	116	38	61	45	0	228	234	71	101	104	23	95	87	0	0.465	0.549	0.574	0.488	3.072	0.672	0.243	80	530	186	206	-1.106	59	127	73	133	0
1	2	17	"PFN0933"	"N181_25"	1590	25250	150	133	142	61	117	121	41	28	10	0	127	150	88	104	106	22	51	33	0	0.696	0.543	1.186	1.333	4.611	0.301	0.062	156	657	39	71	-0.524	16	23	25	46	-50
1	3	17	"PFN0958"	"N187_1"	1750	25250	150	115	122	39	116	120	39	17	4	0	108	110	23	104	106	19	23	6	0	-0.250	1.000	1.686	1.706	4.022	10.322	0.011	156	707	3	12	Error	-1	4	6	6	-50
1	4	17	"PFN0960"	"N187_5"	1960	25240	110	166	180	62	114	119	34	67	41	0	475	459	125	105	108	21	100	98	0	0.141	0.186	0.158	0.160	2.330	0.187	0.267	80	493	422	420	-2.831	52	370	66	354	0
1	5	17	"PFN0964"	"N189_3"	2150	25260	150	123	125	39	119	124	42	16	3	0	114	120	33	106	112	53	7	0	0	0.500	0.429	1.750	1.840	4.327	24.318	0.002	156	644	12	20	-1.000	4	8	6	14	-50
1	6	17	"PFN0966"	"N189_6"	2340	25240	120	943	893	320	121	124	36	99	96	0	1058	985	372	105	106	16	96	95	0	0.863	0.877	0.879	0.873	1.941	0.864	0.835	120	456	1775	1652	-0.213	822	953	772	880	0
1	7	17	"PFN0969"	"N197_2"	2530	25240	120	804	754	309	123	126	36	97	93	0	1453	1280	537	108	111	19	96	95	0	0.506	0.538	0.540	0.518	2.003	0.519	0.840	120	464	2026	1803	-0.982	681	1345	631	1172	0
1	8	17	"PFN0979"	"N243_1"	2720	25240	110	242	246	74	118	123	34	92	83	0	303	309	75	109	111	21	98	97	0	0.639	0.640	0.645	0.586	2.093	0.665	0.476	80	488	318	328	-0.646	124	194	128	200	0
1	9	17	"PFF1893"	"F8058_1"	2930	25240	150	153	162	61	124	133	57	30	10	0	136	159	69	112	125	110	14	3	0	1.208	0.809	1.050	1.076	4.503	0.548	0.259	156	675	53	85	0.273	29	24	38	47	-50
1	10	17	"PFB0086"	"B312"	3120	25250	100	1129	974	635	127	142	69	83	77	0	3345	2981	1873	120	144	144	88	87	0	0.311	0.296	0.287	0.272	2.394	0.290	0.616	80	409	4227	3708	-1.686	1002	3225	847	2861	0
1	11	17	"PFB0247"	"B619"	3320	25220	150	124	132	44	124	131	49	12	4	0	120	131	60	111	124	84	7	3	0	0.000	0.400	0.857	1.058	4.593	0.253	0.113	156	644	9	28	Error	0	9	8	20	-50
1	12	17	"PFB0263"	"B648"	3510	25250	150	120	124	36	119	125	38	15	3	0	110	115	33	108	111	26	14	5	0	0.500	0.714	2.423	1.922	5.408	30.727	0.000	156	501	3	12	-1.000	1	2	5	7	-50
1	13	17	"PFB0272"	"B666"	3670	25230	110	171	176	62	119	125	38	55	32	0	128	131	30	111	113	21	41	18	0	3.059	2.850	2.425	2.003	3.853	5.485	0.078	80	386	69	77	1.613	52	17	57	20	0
1	14	17	"PFC0108"	"C322"	3860	25230	110	335	319	111	120	125	37	91	85	0	407	399	108	110	112	19	100	100	0	0.724	0.689	0.697	0.640	2.109	0.681	0.626	80	449	512	488	-0.466	215	297	199	289	0
1	15	17	"PFA0055"	"A14801_28"	4060	25240	150	129	139	59	122	126	38	23	6	0	113	134	96	109	112	18	34	19	0	1.750	0.680	1.367	1.376	4.668	0.604	0.111	156	552	11	42	0.807	7	4	17	25	-50
1	16	17	"PFA0082"	"A18792_10"	4250	25250	150	135	139	40	125	129	40	23	6	0	137	136	29	110	114	29	44	11	0	0.370	0.538	1.176	1.242	3.450	14.013	0.006	156	619	37	40	-1.433	10	27	14	26	-50
1	17	17	"PFA0091"	"A18792_4"	4420	25230	90	467	443	184	128	133	44	88	84	0	362	355	133	111	118	45	96	84	0	1.351	1.291	1.206	1.127	2.148	1.414	0.661	52	339	590	559	0.434	339	251	315	244	0
1	18	17	"PFA0097"	"A19747_2"	4620	25240	150	134	134	41	129	135	49	10	3	0	118	124	30	112	118	39	17	2	0	0.833	0.417	1.168	1.222	3.867	1.934	0.096	156	538	11	17	-0.263	5	6	5	12	-50
1	19	17	"PFA0173"	"A4732_13"	4780	25260	150	134	141	47	122	142	264	0	0	0	116	122	30	110	130	368	0	0	0	2.000	1.583	2.050	2.110	4.186	6.136	0.038	156	563	18	31	1.000	12	6	19	12	-50
1	20	17	"PFA0219"	"A8784_10"	5000	25230	90	336	329	133	120	125	39	84	78	0	449	447	155	107	114	38	98	94	0	0.632	0.615	0.587	0.571	1.969	0.600	0.626	52	408	558	549	-0.663	216	342	209	340	0
1	21	17	"PFM0561"	"M44175_1"	5190	25230	100	536	549	251	123	126	39	97	91	0	1419	1350	454	108	112	27	100	100	0	0.315	0.343	0.329	0.297	1.791	0.341	0.747	80	438	1724	1668	-1.666	413	1311	426	1242	0
1	22	17	"PFM0639"	"M46861_1"	5370	25230	150	126	134	45	123	127	38	22	9	0	118	125	29	108	110	20	40	16	0	0.300	0.647	1.537	1.249	4.950	18.170	0.004	156	869	13	28	-1.737	3	10	11	17	-50
1	1	18	"PFM0668"	"M48963_5"	1400	25440	110	253	257	83	111	115	36	90	85	0	503	493	148	100	102	16	100	100	0	0.352	0.372	0.359	0.334	1.990	0.371	0.644	80	447	545	539	-1.505	142	403	146	393	0
1	2	18	"PFM0751"	"M55156_1"	1560	25450	150	116	124	38	114	118	39	17	4	0	112	116	28	102	104	16	40	17	0	0.200	0.714	1.500	1.512	4.288	11.406	0.007	156	656	12	24	-2.322	2	10	10	14	-50
1	3	18	"PFM0789"	"M57163_1"	1780	25440	110	266	272	106	117	128	162	45	8	0	218	228	77	102	106	27	92	86	0	1.284	1.230	1.255	1.183	2.669	2.224	0.285	80	507	265	281	0.361	149	116	155	126	0
1	4	18	"PFM0887"	"M8047_1"	1970	25430	110	352	348	130	120	131	158	66	27	0	642	608	173	106	109	29	100	100	0	0.433	0.454	0.502	0.417	2.054	0.440	0.629	80	538	768	730	-1.208	232	536	228	502	0
1	5	18	"PFD0324"	"D37405_1"	2160	25430	100	170	175	60	120	128	48	50	27	0	157	163	38	106	109	22	86	65	0	0.980	0.965	1.311	1.073	3.418	2.663	0.136	80	342	101	112	-0.029	50	51	55	57	0
1	6	18	"PFD0374"	"D42243_5"	2320	25440	150	128	131	41	123	127	39	22	3	0	112	114	25	106	108	17	25	14	0	0.833	1.000	1.992	1.485	4.107	7.553	0.029	156	585	11	16	-0.263	5	6	8	8	-50
1	7	18	"PFD0381"	"D42873_1"	2540	25440	150	126	135	62	122	125	36	23	7	0	121	129	36	110	112	19	39	21	0	0.364	0.684	1.583	1.253	5.096	16.706	0.006	156	714	15	32	-1.459	4	11	13	19	-50
1	8	18	"PFD0391"	"D42954_8"	2740	25430	110	174	179	58	119	124	35	58	40	0	190	207	66	112	114	20	88	78	0	0.705	0.632	0.718	0.635	3.015	0.671	0.179	80	489	133	155	-0.504	55	78	60	95	0
1	9	18	"PFD0408"	"D47995_1"	2920	25430	120	609	559	224	120	128	40	95	90	0	1163	1040	402	112	118	30	98	96	0	0.465	0.473	0.475	0.473	2.008	0.457	0.822	120	429	1540	1367	-1.104	489	1051	439	928	0
1	10	18	"PFD0468"	"D53677_9"	3080	25440	150	124	132	56	123	131	45	19	3	0	116	119	26	110	118	32	13	3	0	0.167	1.000	2.000	1.995	4.346	7.374	0.023	156	536	7	18	-2.585	1	6	9	9	-50
1	11	18	"IMX067I"	"Y_IMX067I"	3300	25440	150	122	148	168	121	127	42	17	7	0	120	139	85	109	112	22	33	17	0	0.091	0.900	1.500	1.562	3.618	2.422	0.464	156	594	12	57	-3.459	1	11	27	30	-50
1	12	18	"IOX204I"	"Y_IOX204I"	3460	25440	150	124	129	41	123	128	42	17	3	0	108	110	20	111	114	29	6	1	0	-0.333	-6.000	2.417	2.360	3.980	0.352	0.008	156	505	-2	5	Error	1	-3	6	-1	-50
1	13	18	"IDX437I"	"Y_IDX437I"	3650	25430	150	124	128	44	122	128	43	10	5	0	112	112	25	112	116	31	10	1	0	100000.000	100000.000	1.488	1.378	3.793	175.892	0.001	156	574	2	6	16.610	2	0	6	0	-50
1	14	18	"ILX005I"	"Y_ILX005I"	3840	25430	150	124	129	47	120	126	40	17	5	0	114	116	23	112	114	19	21	10	0	2.000	2.250	1.792	2.003	3.049	27.855	0.004	156	606	6	13	1.000	4	2	9	4	-50
1	15	18	"Z_1_10"	"Z_1_10"	4030	25430	150	115	124	50	121	127	44	13	1	0	107	108	24	110	112	18	10	5	0	2.000	-1.500	1.947	2.103	3.425	19.135	0.007	156	512	-9	1	1.000	-6	-3	3	-2	-50
1	16	18	"Z_1_30"	"Z_1_30"	4220	25430	150	124	133	43	126	135	64	9	0	0	113	115	24	113	128	159	0	0	0	100000.000	3.500	2.200	2.122	3.591	0.287	0.427	156	573	-2	9	16.610	-2	0	7	2	-50
1	17	18	"Z_2_70"	"Z_2_70"	4430	25420	130	19141	18388	6238	132	139	63	100	100	0	8057	7638	2489	116	131	158	99	99	0	2.394	2.427	2.387	2.383	1.457	2.434	0.893	120	606	26950	25778	1.259	19009	7941	18256	7522	0
1	18	18	"Z_2_90"	"Z_2_90"	4620	25420	110	24730	22425	8083	135	203	915	100	100	0	11477	9802	3539	119	213	1019	98	96	0	2.165	2.302	2.316	2.323	1.617	2.361	0.894	80	442	35953	31973	1.115	24595	11358	22290	9683	0
1	19	18	"Z_3_10"	"Z_3_10"	4820	25420	120	265	279	119	128	197	906	0	0	0	175	183	101	114	207	1009	0	0	0	2.246	2.188	2.297	2.262	2.998	2.078	0.336	120	451	198	220	1.167	137	61	151	69	0
1	20	18	"Z_3_30"	"Z_3_30"	5000	25470	150	124	128	37	124	129	38	16	4	0	114	118	22	108	112	28	18	3	0	0.000	0.400	1.649	1.780	3.983	32.402	0.001	156	753	6	14	Error	0	6	4	10	-50
1	21	18	"Z_3_50"	"Z_3_50"	5200	25420	110	524	491	166	124	126	38	98	95	0	567	552	139	107	111	25	100	100	0	0.870	0.825	0.841	0.762	1.757	0.864	0.764	80	528	860	812	-0.202	400	460	367	445	0
1	22	18	"Z_3_70"	"Z_3_70"	5390	25420	110	1935	1929	1197	121	124	37	100	100	0	2134	2075	739	107	112	30	100	100	0	0.895	0.919	0.893	0.845	1.608	1.042	0.800	80	503	3841	3776	-0.160	1814	2027	1808	1968	0
1	1	19	"Z_5_10"	"Z_5_10"	1390	25630	150	124	127	40	112	117	35	28	7	0	109	113	24	100	102	17	35	12	0	1.333	1.154	2.015	1.895	3.611	15.070	0.009	156	879	21	28	0.415	12	9	15	13	-50
1	2	19	"Z_5_30"	"Z_5_30"	1600	25630	100	142	148	52	116	120	36	43	20	0	153	154	34	102	104	19	90	63	0	0.510	0.615	0.951	0.810	3.455	2.427	0.058	80	424	77	84	-0.972	26	51	32	52	0
1	3	19	"Z_5_50"	"Z_5_50"	1780	25630	110	364	366	118	116	119	36	93	88	0	1456	1325	424	106	108	19	100	100	0	0.184	0.205	0.193	0.190	1.734	0.196	0.734	80	543	1598	1469	-2.445	248	1350	250	1219	0
1	4	19	"Z_5_70"	"Z_5_70"	1970	25630	110	343	366	158	114	125	153	72	30	0	1053	1198	824	107	110	27	100	98	0	0.242	0.231	0.223	0.247	2.061	0.201	0.667	80	567	1175	1343	-2.046	229	946	252	1091	0
1	5	19	"Z_5_90"	"Z_5_90"	2170	25620	110	2089	1957	623	120	126	40	100	100	0	9151	8348	2658	108	111	20	100	100	0	0.218	0.223	0.225	0.221	1.382	0.210	0.894	80	522	11012	10077	-2.199	1969	9043	1837	8240	0
1	6	19	"Z_6_10"	"Z_6_10"	2370	25630	150	123	130	38	120	125	39	19	5	0	121	124	28	108	110	18	42	20	0	0.231	0.625	1.500	1.361	4.380	24.558	0.003	156	673	16	26	-2.115	3	13	10	16	-50
1	7	19	"Z_7_50"	"Z_7_50"	2550	25630	110	229	234	76	120	123	36	85	66	0	385	367	101	108	110	16	97	96	0	0.394	0.440	0.453	0.394	2.400	0.426	0.413	80	448	386	373	-1.346	109	277	114	259	0
1	8	19	"Z_7_70"	"Z_7_70"	2740	25630	110	404	408	176	121	125	36	97	91	0	814	787	252	110	112	19	100	100	0	0.402	0.424	0.412	0.369	1.917	0.431	0.703	80	526	987	964	-1.315	283	704	287	677	0
1	9	19	"Z_7_90"	"Z_7_90"	2920	25620	110	675	653	234	121	127	41	98	98	0	1508	1404	416	111	116	38	100	100	0	0.397	0.411	0.415	0.386	1.678	0.394	0.814	80	444	1951	1825	-1.334	554	1397	532	1293	0
1	10	19	"Z_8_10"	"Z_8_10"	3100	25600	150	124	134	55	120	124	37	19	8	0	111	115	23	110	113	32	12	3	0	4.000	2.800	1.814	1.739	4.841	1.447	0.025	156	630	5	19	2.000	4	1	14	5	-50
1	11	19	"Z_8_30"	"Z_8_30"	3310	25630	100	170	166	42	121	125	39	56	21	0	141	144	28	110	112	18	68	43	0	1.581	1.324	1.501	1.517	2.902	3.329	0.104	80	413	80	79	0.661	49	31	45	34	0
1	12	19	"Z_8_50"	"Z_8_50"	3490	25620	110	22242	20069	6313	127	132	42	100	100	0	14585	13480	3465	114	121	56	100	100	0	1.528	1.492	1.542	1.435	1.464	1.513	0.903	80	482	36586	33308	0.612	22115	14471	19942	13366	0
1	13	19	"PFA32032"	"oPFA32032"	3680	25620	100	156	160	46	126	132	45	35	15	0	156	158	35	114	119	53	33	5	0	0.714	0.773	0.966	0.895	3.735	3.132	0.041	80	448	72	78	-0.485	30	42	34	44	0
1	14	19	"PFC0775"	"oPFC0775"	3870	25620	110	876	872	297	122	130	49	98	98	0	1465	1382	385	112	115	19	100	100	0	0.557	0.591	0.586	0.562	1.684	0.595	0.828	80	413	2107	2020	-0.844	754	1353	750	1270	0
1	15	19	"PFI17647"	"oPFI17647"	4030	25620	150	127	125	38	121	128	49	8	1	0	112	115	25	111	114	21	17	5	0	6.000	1.000	2.292	2.091	3.607	80.969	0.000	156	566	7	8	2.585	6	1	4	4	-50
1	16	19	"PFF72435"	"oPFF72435"	4250	25620	110	222	237	84	122	129	44	83	55	0	217	227	63	112	115	21	97	88	0	0.952	1.000	0.986	0.966	2.361	1.259	0.362	80	427	205	230	-0.070	100	105	115	115	0
1	17	19	"PFL0040"	"oPFL0040"	4440	25620	120	406	401	182	127	135	64	82	75	0	1196	1156	504	115	127	151	95	88	0	0.258	0.263	0.274	0.243	2.492	0.235	0.646	120	423	1360	1315	-1.954	279	1081	274	1041	0
1	18	19	"PFL0041"	"oPFL0041"	4620	25610	110	1634	1460	666	130	196	933	72	22	0	1629	1507	507	118	222	1014	80	7	0	0.995	0.958	1.004	0.830	1.928	0.989	0.815	80	388	3015	2719	-0.007	1504	1511	1330	1389	0
1	19	19	"PFI17649"	"oPFI17649"	4790	25620	150	131	137	53	127	183	781	0	0	0	119	123	29	115	196	878	0	0	0	1.000	1.250	1.375	1.688	3.639	0.538	0.488	156	616	8	18	0.000	4	4	10	8	-50
1	20	19	"PFJ12790"	"oPFJ12790"	5010	25630	110	272	272	94	124	127	34	87	77	0	385	391	107	109	111	19	100	100	0	0.536	0.525	0.501	0.442	2.306	0.502	0.570	80	391	424	430	-0.899	148	276	148	282	0
1	21	19	"PFJ12792"	"oPFJ12792"	5200	25620	110	329	318	118	124	126	40	85	78	0	450	441	109	108	112	25	100	98	0	0.599	0.583	0.574	0.455	2.366	0.560	0.571	80	451	547	527	-0.738	205	342	194	333	0
1	22	19	"PFK12895"	"oPFK12895"	5400	25630	150	129	130	38	119	122	38	21	3	0	127	132	34	106	111	42	26	7	0	0.476	0.423	1.079	1.098	3.940	3.250	0.020	156	839	31	37	-1.070	10	21	11	26	-50
1	1	20	"PFF72440"	"oPFF72440"	1410	25820	110	1705	1586	612	112	118	35	100	98	0	3102	2901	828	101	103	18	100	100	0	0.531	0.526	0.511	0.480	1.600	0.535	0.869	80	496	4594	4274	-0.914	1593	3001	1474	2800	0
1	2	20	"PFH0004"	"oPFH0004"	1600	25820	110	361	355	129	115	119	36	95	82	0	818	772	239	104	108	22	100	100	0	0.345	0.359	0.343	0.310	2.029	0.338	0.723	80	528	960	908	-1.537	246	714	240	668	0
1	3	20	"PFD66983"	"oPFD66983"	1800	25840	90	147	149	47	112	117	38	46	21	0	161	158	37	109	113	22	75	51	0	0.673	0.755	0.800	0.775	3.009	1.538	0.119	52	379	87	86	-0.571	35	52	37	49	0
1	4	20	"PFBL B0087"	"oPFBLOB0087"	1980	25830	80	149	147	38	111	113	31	55	25	0	151	161	45	111	113	17	71	53	0	0.950	0.720	0.893	0.998	3.983	2.326	0.059	52	323	78	86	-0.074	38	40	36	50	0
1	5	20	"PFBL B0089"	"oPFBLOB0089"	2170	25820	100	175	173	52	118	121	36	63	41	0	212	215	59	108	110	18	93	91	0	0.548	0.514	0.695	0.540	2.770	0.649	0.209	80	453	161	162	-0.868	57	104	55	107	0
1	6	20	"PFL0045"	"oPFL0045"	2350	25820	110	5020	4650	1816	117	122	37	100	100	0	2106	2080	609	109	112	23	100	100	0	2.455	2.300	2.319	2.127	1.422	2.448	0.870	80	459	6900	6504	1.296	4903	1997	4533	1971	0
1	7	20	"PFF72441"	"oPFF72441"	2540	25810	90	146	149	41	118	124	36	40	15	0	144	151	39	110	112	18	75	42	0	0.824	0.756	0.929	0.921	4.190	7.800	0.004	52	376	62	72	-0.280	28	34	31	41	0
1	8	20	"PFBL B0090"	"oPFBLOB0090"	2730	25820	110	237	240	83	120	126	41	82	67	0	759	756	181	113	114	20	100	100	0	0.181	0.187	0.197	0.171	2.052	0.164	0.439	80	485	763	763	-2.465	117	646	120	643	0
1	9	20	"PFD66986"	"oPFD66986"	2930	25830	150	128	135	43	123	128	41	23	6	0	139	143	33	114	117	32	42	13	0	0.200	0.414	1.142	1.023	3.929	6.723	0.015	156	628	30	41	-2.322	5	25	12	29	-50
1	10	20	"PFL0049"	"oPFL0049"	3110	25850	150	123	136	80	123	127	41	17	5	0	126	134	39	114	117	23	34	16	0	0.000	0.650	1.600	1.342	5.132	7.537	0.040	156	548	12	33	Error	0	12	13	20	-50
1	11	20	"PFK12897"	"oPFK12897"	3270	25820	150	129	138	54	120	124	41	21	4	0	124	131	29	113	115	21	36	14	0	0.818	1.000	1.451	1.695	4.296	7.336	0.023	156	639	20	36	-0.290	9	11	18	18	-50
1	12	20	"PFF72442"	"oPFF72442"	3490	25820	110	301	306	114	121	126	42	88	77	0	903	859	237	115	117	21	100	100	0	0.228	0.249	0.244	0.216	2.098	0.244	0.577	80	513	968	929	-2.130	180	788	185	744	0
1	13	20	"PFF72443"	"oPFF72443"	3680	25810	110	1013	977	327	123	128	43	100	98	0	810	780	250	117	123	74	97	96	0	1.284	1.288	1.238	1.305	1.611	1.321	0.839	80	502	1583	1517	0.361	890	693	854	663	0
1	14	20	"PFBL B0094"	"oPFBLOB0094"	3870	25810	110	1660	1511	587	125	133	51	100	100	0	2982	2805	903	113	129	130	100	100	0	0.535	0.515	0.530	0.490	1.628	0.502	0.860	80	416	4404	4078	-0.902	1535	2869	1386	2692	0
1	15	20	"PFH0026"	"oPFH0026"	4010	25790	110	139	142	42	121	129	48	22	5	0	240	240	54	113	123	109	58	7	0	0.142	0.165	0.315	0.288	2.911	0.091	0.048	80	379	145	148	-2.819	18	127	21	127	0
1	16	20	"PFD67003"	"oPFD67003"	4200	25780	110	345	345	108	120	127	41	93	90	0	804	770	188	112	115	22	100	100	0	0.325	0.342	0.321	0.309	1.733	0.311	0.634	80	469	917	883	-1.621	225	692	225	658	0
1	17	20	"PFM60515"	"oPFM60515"	4400	25770	150	148	154	48	123	130	44	32	12	0	131	133	29	111	115	23	46	19	0	1.250	1.409	1.225	1.481	3.583	6.898	0.033	156	625	45	53	0.322	25	20	31	22	-50
1	18	20	"PFL0099"	"oPFL0099"	4580	25780	120	1172	1086	465	121	133	115	95	90	0	3938	3550	1474	112	132	183	98	95	0	0.275	0.281	0.275	0.266	1.990	0.266	0.831	120	484	4877	4403	-1.864	1051	3826	965	3438	0
1	19	20	"PFJ12808"	"oPFJ12808"	4770	25770	110	288	308	109	117	131	121	73	27	0	402	392	104	112	133	194	82	11	0	0.590	0.682	0.685	0.663	2.275	0.676	0.670	80	432	461	471	-0.762	171	290	191	280	0
1	20	20	"PFBL B0145"	"oPFBLOB0145"	4960	25780	110	591	580	239	124	127	34	100	96	0	505	501	145	111	113	25	100	100	0	1.185	1.169	1.103	1.055	1.705	1.234	0.765	80	482	861	846	0.245	467	394	456	390	0
1	21	20	"PFBL B0149"	"oPFBLOB0149"	5160	25780	130	156	165	52	124	128	35	45	25	0	287	283	65	109	111	20	100	97	0	0.180	0.236	0.294	0.248	2.819	0.238	0.126	120	562	210	215	-2.476	32	178	41	174	0
1	22	20	"PFI17700"	"oPFI17700"	5350	25780	120	423	438	267	120	124	34	91	86	0	799	777	305	107	110	44	98	95	0	0.438	0.475	0.440	0.416	2.065	0.503	0.540	120	517	995	988	-1.191	303	692	318	670	0
1	1	21	"PFI17702"	"oPFI17702"	1370	25980	110	699	711	251	111	114	34	100	100	0	1381	1370	414	100	102	22	100	100	0	0.459	0.472	0.439	0.458	1.723	0.428	0.822	80	529	1869	1870	-1.123	588	1281	600	1270	0
1	2	21	"PFG0046"	"oPFG0046"	1560	25990	110	324	325	112	111	115	35	97	93	0	460	476	120	104	106	23	100	100	0	0.598	0.575	0.544	0.536	1.700	0.604	0.616	80	490	569	586	-0.741	213	356	214	372	0
1	3	21	"PFBL B0151"	"oPFBLOB0151"	1750	25990	110	280	281	98	112	115	34	93	82	0	785	765	196	108	109	18	100	100	0	0.248	0.257	0.258	0.233	1.859	0.253	0.618	80	510	845	826	-2.011	168	677	169	657	0
1	4	21	"PFG0047"	"oPFG0047"	1940	25990	110	207	1715	2971	111	114	31	76	60	0	349	2463	4509	116	118	19	98	96	0	0.412	0.683	0.515	0.417	3.280	0.652	0.913	80	497	329	3951	-1.279	96	233	1604	2347	0
1	5	21	"PFD67004"	"oPFD67004"	2120	25980	110	222	227	82	112	114	33	81	68	0	541	523	174	111	115	37	97	97	0	0.256	0.279	0.314	0.254	2.284	0.267	0.523	80	507	540	527	-1.967	110	430	115	412	0
1	6	21	"PFL0107"	"oPFL0107"	2320	25980	110	190	198	64	115	118	36	73	53	0	359	369	96	106	110	38	100	97	0	0.296	0.316	0.319	0.294	2.280	0.300	0.336	80	515	328	346	-1.754	75	253	83	263	0
1	7	21	"PFM60519"	"oPFM60519"	2510	25980	110	905	901	363	118	121	36	98	97	0	1217	1118	413	109	112	27	100	100	0	0.710	0.776	0.753	0.729	1.736	0.745	0.796	80	537	1895	1792	-0.494	787	1108	783	1009	0
1	8	21	"PFI17707"	"oPFI17707"	2700	25980	110	393	378	141	122	127	38	91	85	0	661	665	226	108	111	21	100	98	0	0.490	0.460	0.466	0.428	1.816	0.399	0.625	80	510	824	813	-1.029	271	553	256	557	0
1	9	21	"PFBL B0154"	"oPFBLOB0154"	2890	25980	110	17065	15481	6293	128	134	44	100	100	0	7657	7236	2149	112	116	24	100	100	0	2.245	2.155	2.184	1.981	1.458	2.251	0.885	80	436	24482	22477	1.167	16937	7545	15353	7124	0
1	10	21	"PFM60520"	"oPFM60520"	3070	25980	110	309	323	116	132	137	46	92	80	0	489	490	143	119	122	24	100	100	0	0.478	0.515	0.474	0.439	2.116	0.483	0.565	80	381	547	562	-1.064	177	370	191	371	0
1	11	21	"PFBL B0158"	"oPFBLOB0158"	3270	25980	110	2002	1831	738	120	127	41	100	100	0	1293	1231	337	110	114	23	100	100	0	1.591	1.526	1.492	1.387	1.526	1.583	0.871	80	426	3065	2832	0.670	1882	1183	1711	1121	0
1	12	21	"PFI17709"	"oPFI17709"	3450	25980	110	666	648	282	121	126	41	96	92	0	2132	2040	605	112	122	113	100	100	0	0.270	0.273	0.261	0.227	1.933	0.246	0.775	80	497	2565	2455	-1.890	545	2020	527	1928	0
1	13	21	"PFG0048"	"oPFG0048"	3650	25980	110	769	744	250	122	129	43	100	98	0	4868	4562	1235	114	126	114	100	100	0	0.136	0.140	0.134	0.133	1.550	0.125	0.789	80	505	5401	5070	-2.877	647	4754	622	4448	0
1	14	21	"PFM60526"	"oPFM60526"	3840	25980	120	519	504	210	121	129	44	92	88	0	1388	1274	537	115	127	115	95	91	0	0.313	0.330	0.326	0.315	2.430	0.305	0.732	120	536	1671	1542	-1.677	398	1273	383	1159	0
1	15	21	"PFM60528"	"oPFM60528"	4030	25980	120	552	523	219	119	126	42	94	91	0	724	649	228	112	119	92	92	89	0	0.708	0.752	0.765	0.722	2.371	0.770	0.762	120	541	1045	941	-0.499	433	612	404	537	0
1	16	21	"PFL0111"	"oPFL0111"	4220	25980	120	254	264	104	121	127	43	81	69	0	278	275	89	110	113	23	90	88	0	0.792	0.867	0.788	0.756	2.619	1.018	0.437	120	532	301	308	-0.337	133	168	143	165	0
1	17	21	"E598_1c"	"E598_1c"	4400	26010	150	134	143	65	122	127	42	22	8	0	114	122	38	109	113	24	27	8	0	2.400	1.615	1.913	1.880	3.589	11.549	0.013	156	596	17	34	1.263	12	5	21	13	-50
1	18	21	"E598_1e"	"E598_1e"	4600	26010	150	133	138	44	118	124	39	25	9	0	110	115	28	108	111	21	23	9	0	7.500	2.857	1.391	1.446	4.052	15.186	0.004	156	577	17	27	2.907	15	2	20	7	-50
1	19	21	"E598_1g"	"E598_1g"	4790	26000	150	123	126	38	118	122	37	19	6	0	105	108	22	107	110	23	11	4	0	-2.500	8.000	2.350	1.958	3.774	20.002	0.004	156	647	3	9	Error	5	-2	8	1	-50
1	20	21	"E598_1i"	"E598_1i"	4970	25980	110	210	225	75	123	125	37	85	62	0	269	263	72	109	111	22	96	95	0	0.544	0.662	0.636	0.605	2.253	0.752	0.354	80	472	247	256	-0.879	87	160	102	154	0
1	21	21	"F48446_9a"	"F48446_9a"	5170	26000	150	124	130	60	121	126	35	17	4	0	106	108	19	109	111	22	10	1	0	-1.000	-9.000	1.417	1.475	3.281	17.310	0.006	156	641	0	8	Error	3	-3	9	-1	-50
1	22	21	"F48446_9c"	"F48446_9c"	5360	26000	150	116	125	44	120	124	34	16	7	0	103	104	19	106	108	19	10	2	0	1.333	-2.500	2.000	1.901	3.486	15.234	0.009	156	790	-7	3	0.415	-4	-3	5	-2	-50
1	1	22	"I12861_2g"	"I12861_2g"	1380	26180	110	181	196	66	111	114	35	76	48	0	163	168	37	100	101	16	92	85	0	1.111	1.250	1.117	1.129	2.787	2.159	0.262	80	570	133	153	0.152	70	63	85	68	0
1	2	22	"I12861_2i"	"I12861_2i"	1560	26180	120	175	188	65	110	113	32	73	50	0	200	198	64	100	102	17	87	78	0	0.650	0.796	0.887	0.817	2.804	0.955	0.351	120	608	165	176	-0.621	65	100	78	98	0
1	3	22	"J512_2a"	"J512_2a"	1760	26210	150	115	121	35	111	114	32	27	7	0	97	100	16	102	104	18	9	0	0	-0.800	-5.000	1.870	1.810	4.070	0.013	0.000	156	898	-1	8	Error	4	-5	10	-2	-50
1	4	22	"J512_2c"	"J512_2c"	1950	26210	150	117	122	37	112	115	34	21	8	0	102	103	20	104	107	18	15	4	0	-2.500	-10.000	1.375	1.856	4.846	30.061	0.002	156	853	3	9	Error	5	-2	10	-1	-50
1	5	22	"J512_2e"	"J512_2e"	2140	26210	150	117	122	42	111	115	36	21	4	0	101	105	21	103	109	72	1	0	0	-3.000	5.500	2.000	1.842	3.638	0.016	0.001	156	869	4	13	Error	6	-2	11	2	-50
1	6	22	"J512_2g"	"J512_2g"	2330	26210	150	115	116	34	112	117	39	13	1	0	104	105	20	103	107	68	0	0	0	3.000	2.000	1.739	1.919	3.291	20.584	0.007	156	868	4	6	1.585	3	1	4	2	-50
1	7	22	"M40872_8a"	"M40872_8a"	2520	26210	150	123	124	38	116	121	38	19	4	0	104	105	19	105	107	21	12	1	0	-7.000	100000.000	1.921	2.126	3.270	22.252	0.027	156	868	6	8	Error	7	-1	8	0	-50
1	8	22	"M40872_8c"	"M40872_8c"	2710	26210	150	125	128	41	119	124	38	23	3	0	105	107	19	105	108	20	18	3	0	100000.000	4.500	1.867	2.095	3.415	13.927	0.017	156	868	6	11	16.610	6	0	9	2	-50
1	9	22	"M40872_8e"	"M40872_8e"	2900	26200	150	126	135	80	124	130	64	7	1	0	121	127	37	110	113	22	33	16	0	0.182	0.647	1.333	1.267	4.308	6.460	0.065	156	848	13	28	-2.459	2	11	11	17	-50
1	10	22	"M40872_8g"	"M40872_8g"	3090	26200	150	122	130	45	122	130	63	8	2	0	112	116	24	111	114	22	15	5	0	0.000	1.600	2.230	1.911	4.248	9.230	0.089	156	932	1	13	Error	0	1	8	5	-50
1	11	22	"M40872_8i"	"M40872_8i"	3280	26180	80	129	146	62	120	123	36	32	17	0	145	153	67	110	112	19	63	38	0	0.257	0.605	1.447	1.392	4.738	8.728	0.001	52	314	44	69	-1.959	9	35	26	43	0
1	12	22	"EMPTY"	"EMPTY"	3470	26200	150	146	160	65	119	125	42	37	17	0	144	157	59	107	114	83	25	7	0	0.730	0.820	0.694	0.813	4.470	2.049	0.098	156	932	64	91	-0.455	27	37	41	50	-75
1	13	22	"EMPTY"	"EMPTY"	3660	26200	150	152	175	84	119	127	44	44	26	0	147	185	94	108	112	23	54	46	0	0.846	0.727	0.932	0.936	3.602	0.986	0.295	156	843	72	133	-0.241	33	39	56	77	-75
1	14	22	"EMPTY"	"EMPTY"	3850	26200	150	151	174	79	116	122	43	44	28	0	147	183	90	109	113	27	54	47	0	0.921	0.784	0.850	0.939	3.775	0.879	0.256	156	820	73	132	-0.119	35	38	58	74	-75
1	15	22	"EMPTY"	"EMPTY"	4040	26200	150	146	158	66	116	122	43	41	19	0	147	166	71	107	110	24	53	46	0	0.750	0.712	0.982	1.135	3.103	1.110	0.243	156	818	70	101	-0.415	30	40	42	59	-75
1	16	22	"EMPTY"	"EMPTY"	4230	26200	150	169	233	150	117	123	42	55	41	0	192	268	192	105	108	20	64	59	0	0.598	0.712	0.906	0.946	3.456	0.765	0.639	156	770	139	279	-0.743	52	87	116	163	-75
1	17	22	"EMPTY"	"EMPTY"	4420	26190	150	137	150	58	119	123	38	37	14	0	132	150	70	105	108	21	56	41	0	0.667	0.689	1.186	1.089	3.272	1.042	0.170	156	674	45	76	-0.585	18	27	31	45	-75
1	18	22	"EMPTY"	"EMPTY"	4610	26190	150	144	151	61	116	120	37	42	17	0	130	140	44	105	108	19	52	36	0	1.120	1.000	1.222	1.275	3.877	3.604	0.084	156	660	53	70	0.163	28	25	35	35	-75
1	19	22	"EMPTY"	"EMPTY"	4800	26190	150	117	120	38	113	116	35	19	4	0	103	104	18	105	107	20	7	1	0	-2.000	-7.000	2.500	2.856	3.657	15.151	0.007	156	686	2	6	Error	4	-2	7	-1	-75
1	20	22	"EMPTY"	"EMPTY"	4980	26190	150	116	121	36	115	119	38	17	4	0	104	107	18	105	107	22	7	3	0	-1.000	3.000	2.625	2.541	4.025	13.397	0.006	156	744	0	8	Error	1	-1	6	2	-75
1	21	22	"EMPTY"	"EMPTY"	5170	26190	150	120	122	36	116	120	38	19	3	0	105	109	22	105	107	20	14	5	0	100000.000	1.500	2.857	2.233	4.478	421.543	0.000	156	717	4	10	16.610	4	0	6	4	-75
1	22	22	"EMPTY"	"EMPTY"	5360	26190	150	122	123	33	117	120	33	19	7	0	101	105	18	104	106	19	11	5	0	-1.667	6.000	1.366	1.261	4.000	13.824	0.006	156	889	2	7	Error	5	-3	6	1	-75
2	1	1	"PFA0116"	"A23157_2"	5960	22240	140	312	332	130	124	128	40	91	83	0	790	792	337	108	111	20	99	99	0	0.276	0.304	0.307	0.296	2.054	0.282	0.641	156	680	870	892	-1.859	188	682	208	684	0
2	2	1	"PFA0048"	"A14801_13"	6140	22240	140	367	374	149	131	132	42	90	83	0	1615	1649	616	110	115	26	99	99	0	0.157	0.158	0.164	0.143	2.288	0.141	0.615	156	610	1741	1782	-2.673	236	1505	243	1539	0
2	3	1	"PFA0211"	"A8109_3"	6320	22250	130	897	920	491	129	139	140	94	80	0	1434	1451	690	112	119	61	100	100	0	0.581	0.591	0.559	0.540	1.567	0.615	0.745	120	533	2090	2130	-0.784	768	1322	791	1339	0
2	4	1	"PFA0021"	"A11962_3"	6520	22240	160	199	214	98	127	134	119	25	3	0	247	247	77	111	115	51	85	62	0	0.529	0.640	0.626	0.592	2.568	3.784	0.068	208	766	208	223	-0.918	72	136	87	136	0
2	5	1	"PFA0164"	"A3310_6"	6710	22240	140	290	298	93	125	130	43	94	81	0	504	506	124	110	113	21	100	100	0	0.419	0.437	0.430	0.394	1.799	0.461	0.569	156	555	559	569	-1.256	165	394	173	396	0
2	6	1	"PFA0033"	"A13725_2"	6890	22250	140	703	700	237	126	134	47	100	98	0	499	509	124	111	114	22	100	100	0	1.487	1.442	1.342	1.366	1.584	1.572	0.779	156	601	965	972	0.573	577	388	574	398	0
2	7	1	"PFB0041"	"B180"	7080	22240	140	509	521	206	128	134	42	97	94	0	782	751	269	112	116	25	100	100	0	0.569	0.615	0.587	0.576	1.869	0.596	0.735	156	631	1051	1032	-0.814	381	670	393	639	0
2	8	1	"PFB0043"	"B186"	7280	22250	140	419	433	169	129	134	38	95	92	0	567	566	195	112	115	23	100	99	0	0.637	0.670	0.676	0.645	1.917	0.677	0.711	156	586	745	758	-0.650	290	455	304	454	0
2	9	1	"PFB0048"	"B197"	7450	22250	150	2339	2316	832	129	131	36	100	100	0	977	945	343	109	113	21	99	98	0	2.546	2.616	2.625	2.774	1.710	2.661	0.865	156	653	3078	3023	1.348	2210	868	2187	836	0
2	10	1	"PFB0056"	"B218"	7650	22250	140	11898	11576	4272	131	134	41	100	100	0	11972	11407	4206	114	117	22	99	98	0	0.992	1.013	1.011	1.115	2.334	0.990	0.878	156	621	23625	22738	-0.011	11767	11858	11445	11293	0
2	11	1	"PFB0059"	"B241"	7840	22250	150	246	251	75	131	135	40	87	72	0	260	265	72	116	119	24	99	96	0	0.799	0.805	0.845	0.795	2.174	0.918	0.366	156	688	259	269	-0.324	115	144	120	149	0
2	12	1	"PFB0069"	"B270"	8030	22250	140	307	319	93	130	135	39	98	89	0	459	473	108	114	119	26	100	100	0	0.513	0.526	0.484	0.486	1.757	0.526	0.598	156	587	522	548	-0.963	177	345	189	359	0
2	13	1	"PFB0161"	"B471"	8220	22260	140	402	400	145	128	134	38	92	91	0	792	797	243	112	115	24	99	98	0	0.403	0.397	0.412	0.362	1.918	0.397	0.684	156	572	954	957	-1.311	274	680	272	685	0
2	14	1	"PFB0183"	"B508"	8410	22250	140	290	298	95	125	129	34	93	86	0	406	415	126	110	112	18	100	100	0	0.557	0.567	0.596	0.519	2.023	0.550	0.601	156	603	461	478	-0.843	165	296	173	305	0
2	15	1	"PFB0185"	"B511"	8610	22250	140	680	671	222	128	132	40	100	100	0	570	575	156	112	115	23	100	100	0	1.205	1.173	1.116	1.142	1.622	1.226	0.794	156	636	1010	1006	0.269	552	458	543	463	0
2	16	1	"PFB0199"	"B537"	8790	22260	140	378	378	118	129	133	38	96	93	0	688	667	199	116	119	22	100	99	0	0.435	0.452	0.463	0.438	1.640	0.443	0.693	156	605	821	800	-1.200	249	572	249	551	0
2	17	1	"PFB0205"	"B549"	9000	22250	140	498	495	144	130	134	42	98	96	0	810	825	234	116	121	24	100	100	0	0.530	0.515	0.521	0.489	1.780	0.498	0.738	156	679	1062	1074	-0.915	368	694	365	709	0
2	18	1	"PFB0211"	"B556"	9180	22250	140	2462	2395	976	129	133	42	98	98	0	7621	7459	2599	116	118	20	100	100	0	0.311	0.309	0.320	0.288	1.576	0.307	0.877	156	610	9838	9609	-1.686	2333	7505	2266	7343	0
2	19	1	"PFC0047"	"C187"	9370	22250	140	403	411	148	128	136	52	94	88	0	1515	1485	509	116	120	24	100	99	0	0.197	0.207	0.205	0.195	1.813	0.198	0.732	156	609	1674	1652	-2.347	275	1399	283	1369	0
2	20	1	"PFC0049"	"C191"	9560	22250	140	422	452	219	132	138	52	92	85	0	1139	1199	520	119	122	24	100	100	0	0.284	0.296	0.294	0.259	1.975	0.287	0.693	156	609	1310	1400	-1.814	290	1020	320	1080	0
2	21	1	"PFC0053"	"C199"	9750	22250	140	345	369	131	136	142	47	97	87	0	528	530	142	122	125	25	100	100	0	0.515	0.571	0.515	0.516	1.911	0.578	0.606	156	635	615	641	-0.958	209	406	233	408	0
2	22	1	"PFC0064"	"C230"	9950	22260	120	193	200	63	142	176	630	0	0	0	205	213	47	124	130	30	95	70	0	0.630	0.652	0.795	0.596	3.303	1.390	0.141	120	589	132	147	-0.667	51	81	58	89	0
2	1	2	"PFC0067"	"C234"	5960	22450	140	774	809	337	124	128	41	100	100	0	1594	1569	477	108	111	19	98	98	0	0.437	0.469	0.449	0.482	1.845	0.462	0.790	156	665	2136	2146	-1.193	650	1486	685	1461	0
2	2	2	"PFC0074"	"C249"	6150	22460	140	246	243	74	129	132	44	80	59	0	328	341	83	111	115	27	99	99	0	0.539	0.496	0.515	0.403	2.761	0.502	0.365	156	554	334	344	-0.891	117	217	114	230	0
2	3	2	"PFK0421"	"Kn479_3"	6350	22450	140	343	356	120	131	134	41	96	91	0	489	492	122	113	117	26	100	100	0	0.564	0.594	0.590	0.537	1.811	0.609	0.630	156	526	588	604	-0.827	212	376	225	379	0
2	4	2	"PFK0499"	"Kn722_1"	6530	22450	140	449	474	184	127	131	39	98	95	0	376	379	113	114	117	20	98	97	0	1.229	1.309	1.263	1.285	2.051	1.441	0.656	156	518	584	612	0.297	322	262	347	265	0
2	5	2	"PFK0529"	"Kn862_1"	6730	22450	140	1002	1023	497	129	136	46	98	98	0	1835	1699	769	112	116	24	99	98	0	0.507	0.563	0.509	0.543	2.259	0.528	0.772	156	529	2596	2481	-0.981	873	1723	894	1587	0
2	6	2	"PFK0159"	"Kn1106_2"	6910	22460	130	184	195	72	131	138	42	59	34	0	199	205	53	113	117	25	92	80	0	0.616	0.696	0.849	0.749	3.246	1.323	0.183	120	470	139	156	-0.698	53	86	64	92	0
2	7	2	"PFK0179"	"Kn1255_4"	7100	22450	140	2575	2704	1381	132	137	43	100	100	0	2028	2088	856	112	116	21	100	99	0	1.275	1.302	1.243	1.243	1.955	1.409	0.774	156	557	4359	4548	0.351	2443	1916	2572	1976	0
2	8	2	"PFK0266"	"Kn2144_2"	7300	22450	140	2262	2145	800	130	134	38	100	100	0	959	955	274	111	114	19	100	100	0	2.514	2.387	2.391	2.281	1.682	2.624	0.827	156	505	2980	2859	1.330	2132	848	2015	844	0
2	9	2	"PFK1250"	"Ks8_1"	7490	22450	140	307	326	112	132	137	39	93	84	0	511	533	146	112	116	21	100	100	0	0.439	0.461	0.435	0.407	2.079	0.452	0.594	156	570	574	615	-1.189	175	399	194	421	0
2	10	2	"PFK0668"	"Ks13_2"	7670	22460	140	710	715	311	133	138	40	98	97	0	696	724	233	115	117	22	100	100	0	0.993	0.956	0.965	0.866	1.928	1.046	0.689	156	532	1158	1191	-0.010	577	581	582	609	0
2	11	2	"PFK0833"	"Ks25_5"	7870	22450	140	206	221	77	133	138	41	67	44	0	343	356	101	119	122	25	100	98	0	0.326	0.371	0.416	0.326	2.516	0.392	0.349	156	501	297	325	-1.618	73	224	88	237	0
2	12	2	"PFK0849"	"Ks26_17"	8060	22450	140	530	523	181	129	136	44	98	96	0	426	437	114	118	122	28	100	100	0	1.302	1.235	1.293	1.139	1.786	1.384	0.685	156	475	709	713	0.381	401	308	394	319	0
2	13	2	"PFK0898"	"Ks31_1"	8250	22450	140	882	930	379	132	136	41	100	100	0	678	662	244	115	118	26	98	96	0	1.332	1.459	1.403	1.498	1.826	1.548	0.796	156	408	1313	1345	0.414	750	563	798	547	0
2	14	2	"PFK0968"	"Ks42_6"	8430	22450	150	271	281	96	134	138	42	90	73	0	415	411	121	114	119	27	99	98	0	0.455	0.495	0.494	0.464	2.268	0.493	0.520	156	541	438	444	-1.136	137	301	147	297	0
2	15	2	"PFK1224"	"Ks83_19"	8650	22440	110	187	196	54	133	138	45	61	25	0	194	201	37	117	124	35	92	56	0	0.701	0.750	0.714	0.725	3.057	1.775	0.096	80	451	131	147	-0.512	54	77	63	84	0
2	16	2	"PFK1246"	"Ks89_2"	8820	22450	140	331	333	98	129	136	55	93	82	0	353	353	79	120	126	33	98	96	0	0.867	0.876	0.871	0.858	2.029	0.915	0.609	156	609	435	437	-0.206	202	233	204	233	0
2	17	2	"PFK1245"	"Ks89_10"	9030	22460	110	185	188	57	132	138	43	55	25	0	198	205	48	119	124	28	93	76	0	0.671	0.651	0.786	0.694	2.508	0.987	0.094	80	426	132	142	-0.576	53	79	56	86	0
2	18	2	"PFK1268"	"Ks97_1"	9200	22460	140	323	331	109	130	136	42	92	85	0	641	648	157	115	118	24	100	99	0	0.367	0.377	0.393	0.345	1.835	0.370	0.609	156	474	719	734	-1.446	193	526	201	533	0
2	19	2	"PFK0567"	"Ks101_10"	9380	22460	140	478	486	183	128	134	41	94	91	0	776	768	225	116	119	26	100	100	0	0.530	0.549	0.519	0.485	1.859	0.563	0.718	156	465	1010	1010	-0.915	350	660	358	652	0
2	20	2	"PFK0617"	"Ks117_4"	9570	22450	140	225	231	79	134	137	39	74	54	0	283	293	82	119	121	21	98	92	0	0.555	0.557	0.574	0.553	2.855	0.466	0.225	156	554	255	271	-0.850	91	164	97	174	0
2	21	2	"PFK0689"	"Ks157_11"	9780	22450	140	13343	12414	3934	145	151	49	100	100	0	4264	4090	1093	126	130	26	100	100	0	3.189	3.095	3.067	3.036	1.508	3.293	0.888	156	509	17336	16233	1.673	13198	4138	12269	3964	0
2	22	2	"PFK0731"	"Ks186_10"	9950	22450	140	65535	64534	3571	167	235	889	100	100	89	65535	61923	11037	148	221	896	99	98	82	1.000	1.042	1.000	1.071	1.436	1.013	0.929	156	596	130755	126142	-0.000	65368	65387	64367	61775	0
2	1	3	"PFK0746"	"Ks202_1"	5980	22660	140	1754	1678	522	122	127	39	100	100	0	1497	1402	426	108	111	20	98	98	0	1.175	1.202	1.188	1.219	1.780	1.202	0.860	156	679	3021	2850	0.233	1632	1389	1556	1294	0
2	2	3	"PFK0750"	"Ks202_4"	6170	22660	140	307	321	108	125	129	38	93	87	0	326	335	91	110	112	20	100	99	0	0.843	0.871	0.830	0.774	2.077	0.953	0.537	156	494	398	421	-0.247	182	216	196	225	0
2	3	3	"PFK0747"	"Ks202_10"	6360	22650	140	1325	1391	534	127	132	38	100	100	0	1009	1006	376	113	116	21	99	98	0	1.337	1.415	1.382	1.450	1.812	1.414	0.820	156	479	2094	2157	0.419	1198	896	1264	893	0
2	4	3	"PFK0766"	"Ks212_4"	6550	22660	140	1447	1369	452	129	134	40	99	99	0	1132	1117	290	116	119	22	100	100	0	1.297	1.239	1.297	1.158	1.749	1.313	0.825	156	502	2334	2241	0.375	1318	1016	1240	1001	0
2	5	3	"PFA0029"	"A12706_1"	6740	22650	140	26324	30427	17837	135	140	42	100	100	0	11551	13893	8133	117	121	28	100	100	0	2.290	2.199	2.158	2.167	1.604	2.286	0.849	156	515	37623	44068	1.196	26189	11434	30292	13776	0
2	6	3	"PFA0034"	"A13725_4"	6930	22650	140	2061	2171	1001	138	142	41	100	100	0	1435	1486	490	118	122	26	100	99	0	1.460	1.486	1.446	1.406	1.670	1.640	0.827	156	506	3240	3401	0.546	1923	1317	2033	1368	0
2	7	3	"PFA0036"	"A13725_6"	7120	22650	140	1307	1272	386	135	139	43	100	100	0	1006	980	265	114	116	20	100	100	0	1.314	1.313	1.305	1.293	1.582	1.347	0.817	156	512	2064	2003	0.394	1172	892	1137	866	0
2	8	3	"PFA0038"	"A13725_9"	7310	22650	140	404	409	129	133	137	42	96	94	0	572	570	154	112	115	21	100	100	0	0.589	0.603	0.587	0.563	1.921	0.590	0.671	156	521	731	734	-0.763	271	460	276	458	0
2	9	3	"PFA0041"	"A14195_3"	7500	22710	150	143	151	49	131	136	40	24	8	0	135	143	36	113	116	22	49	29	0	0.545	0.667	1.125	1.202	3.408	3.689	0.057	156	561	34	50	-0.874	12	22	20	30	-50
2	10	3	"PFA0043"	"A14263_1"	7700	22650	140	696	749	325	130	135	39	98	97	0	656	698	242	112	115	22	100	100	0	1.040	1.056	1.048	0.973	1.924	1.138	0.735	156	560	1110	1205	0.057	566	544	619	586	0
2	11	3	"PFA0063"	"A14801_9"	7880	22650	140	202	208	65	126	131	41	71	44	0	189	196	49	112	115	21	94	80	0	0.987	0.976	1.069	0.934	2.854	1.447	0.183	156	516	153	166	-0.019	76	77	82	84	0
2	12	3	"PFA0065"	"A15774_2"	8080	22650	150	288	306	107	126	133	43	91	81	0	304	312	120	114	117	21	100	98	0	0.853	0.909	0.966	0.872	2.146	0.971	0.368	156	473	352	378	-0.230	162	190	180	198	0
2	13	3	"PFA0067"	"A16096_5"	8260	22650	150	214	229	90	129	133	40	72	50	0	205	217	67	113	116	21	97	89	0	0.924	0.962	1.074	0.900	2.393	1.401	0.321	156	407	177	204	-0.114	85	92	100	104	0
2	14	3	"PFA0071"	"A16972_1"	8430	22630	150	158	163	52	132	135	40	35	15	0	154	157	34	115	120	27	62	31	0	0.667	0.738	0.940	0.974	3.136	2.139	0.099	156	455	65	73	-0.585	26	39	31	42	-50
2	15	3	"PFA0073"	"A1700_2"	8610	22670	150	146	154	49	131	134	40	33	12	0	141	144	38	116	123	32	35	16	0	0.600	0.821	1.323	1.106	4.300	2.701	0.044	156	611	40	51	-0.737	15	25	23	28	-50
2	16	3	"PFA0076"	"A1700_6"	8830	22650	140	253	269	91	128	134	59	80	52	0	394	399	92	116	121	29	100	98	0	0.450	0.498	0.443	0.419	2.177	0.558	0.400	156	575	403	424	-1.153	125	278	141	283	0
2	17	3	"PFA0109"	"A22053_4"	9020	22650	150	230	241	73	128	136	61	73	40	0	264	264	54	116	120	26	100	96	0	0.689	0.764	0.743	0.650	2.533	1.169	0.305	156	574	250	261	-0.537	102	148	113	148	0
2	18	3	"PFA0112"	"A23157_12"	9220	22640	140	1152	1143	360	130	135	40	100	100	0	753	724	181	114	116	26	100	100	0	1.599	1.661	1.682	1.625	1.559	1.764	0.825	156	459	1661	1623	0.678	1022	639	1013	610	0
2	19	3	"PFA0114"	"A23157_18"	9400	22640	130	545	548	179	129	135	38	97	97	0	1644	1613	400	114	119	50	100	100	0	0.272	0.280	0.277	0.258	1.568	0.252	0.762	120	458	1946	1918	-1.879	416	1530	419	1499	0
2	20	3	"PFA0117"	"A23157_8"	9600	22650	130	204	209	66	130	136	39	70	45	0	192	204	46	114	119	46	85	39	0	0.949	0.878	0.911	0.827	2.770	0.726	0.124	120	516	152	169	-0.076	74	78	79	90	0
2	21	3	"PFA0123"	"A24704_11"	9790	22650	150	285	292	104	138	147	51	85	66	0	432	446	117	119	125	33	100	100	0	0.470	0.471	0.462	0.422	2.352	0.480	0.423	156	567	460	481	-1.090	147	313	154	327	0
2	22	3	"PFA0126"	"A24704_6"	10000	22620	150	196	207	77	151	206	780	0	0	0	185	196	53	133	195	786	0	0	0	0.865	0.889	1.201	1.142	3.995	0.589	0.395	156	777	97	119	-0.209	45	52	56	63	-50
2	1	4	"PFA0154"	"A3310_10"	5990	22860	120	171	171	48	123	128	39	56	23	0	160	159	32	108	111	20	81	63	0	0.923	0.941	1.040	1.099	3.061	2.937	0.079	120	516	100	99	-0.115	48	52	48	51	0
2	2	4	"PFA0156"	"A3310_15"	6180	22850	140	344	355	117	127	130	37	96	92	0	453	459	124	109	111	20	100	100	0	0.631	0.651	0.685	0.604	1.883	0.644	0.636	156	475	561	578	-0.665	217	344	228	350	0
2	3	4	"PFA0159"	"A3310_22"	6370	22850	140	297	323	145	127	132	38	90	81	0	484	505	147	112	114	20	100	99	0	0.457	0.499	0.485	0.420	2.188	0.543	0.568	156	466	542	589	-1.130	170	372	196	393	0
2	4	4	"PFA0162"	"A3310_32"	6560	22850	140	431	461	189	128	132	40	99	96	0	793	814	263	113	116	22	99	99	0	0.446	0.475	0.446	0.427	1.899	0.465	0.687	156	468	983	1034	-1.166	303	680	333	701	0
2	5	4	"PFA0165"	"A3310_7"	6760	22860	140	228	240	83	131	136	42	80	57	0	373	384	97	115	120	26	100	100	0	0.376	0.405	0.378	0.352	2.210	0.433	0.432	156	473	355	378	-1.411	97	258	109	269	0
2	6	4	"PFA0168"	"A3920_1"	6940	22860	150	136	145	52	134	139	41	21	6	0	136	143	37	117	121	25	41	12	0	0.105	0.423	1.205	1.352	4.377	10.053	0.005	156	465	21	37	-3.248	2	19	11	26	-50
2	7	4	"PFC0075"	"C25"	7130	22850	150	145	155	47	133	137	41	30	12	0	153	154	27	112	116	21	76	47	0	0.293	0.524	1.148	1.042	3.373	4.467	0.036	156	494	53	64	-1.773	12	41	22	42	-50
2	8	4	"PFC0079"	"C258"	7330	22850	140	232	243	78	129	134	42	83	64	0	292	295	66	112	115	20	100	100	0	0.572	0.623	0.644	0.517	2.683	0.717	0.411	156	471	283	297	-0.805	103	180	114	183	0
2	9	4	"PFC0082"	"C269"	7520	22850	140	240	249	77	130	134	42	85	62	0	354	361	95	112	115	21	100	100	0	0.455	0.478	0.466	0.433	2.108	0.484	0.453	156	474	352	368	-1.138	110	242	119	249	0
2	10	4	"PFC0085"	"C273"	7700	22850	90	162	180	63	132	136	39	46	23	0	177	182	35	113	119	25	88	71	0	0.469	0.696	0.766	0.719	3.167	2.677	0.048	52	332	94	117	-1.093	30	64	48	69	0
2	11	4	"PFC0087"	"C277"	7900	22850	140	272	282	94	126	131	38	92	82	0	617	605	180	110	114	21	98	98	0	0.288	0.315	0.300	0.297	1.996	0.286	0.543	156	527	653	651	-1.796	146	507	156	495	0
2	12	4	"PFC0090"	"C285"	8090	22840	140	317	335	123	126	131	39	92	87	0	629	620	182	112	115	19	98	98	0	0.369	0.411	0.396	0.392	2.111	0.395	0.587	156	450	708	717	-1.437	191	517	209	508	0
2	13	4	"PFC0107"	"C321"	8280	22840	140	230	244	85	125	129	39	84	64	0	268	276	62	112	114	20	100	98	0	0.673	0.726	0.702	0.641	2.510	0.833	0.376	156	419	261	283	-0.571	105	156	119	164	0
2	14	4	"PFC0110"	"C332"	8470	22840	140	241	247	85	125	129	39	83	64	0	359	365	78	110	113	24	100	99	0	0.466	0.478	0.450	0.389	2.408	0.512	0.437	156	402	365	377	-1.102	116	249	122	255	0
2	15	4	"PFC0112"	"C337"	8660	22850	130	148	157	43	128	130	37	37	18	0	207	209	34	111	116	43	95	62	0	0.208	0.296	0.391	0.339	2.909	0.514	0.136	120	399	116	127	-2.263	20	96	29	98	0
2	16	4	"PFC0114"	"C344"	8840	22840	140	197	207	67	130	135	48	66	32	0	206	209	50	114	118	39	86	62	0	0.728	0.811	0.924	0.817	2.435	1.097	0.157	156	551	159	172	-0.457	67	92	77	95	0
2	17	4	"PFC0116"	"C35"	9040	22840	100	185	188	58	129	138	57	48	16	0	172	183	52	116	119	24	83	58	0	1.000	0.881	0.962	0.898	3.756	2.026	0.078	80	390	112	126	0.000	56	56	59	67	0
2	18	4	"PFC0119"	"C354"	9230	22840	140	217	228	82	130	135	44	75	48	0	355	355	111	116	119	23	100	99	0	0.364	0.410	0.418	0.363	2.462	0.388	0.266	156	546	326	337	-1.458	87	239	98	239	0
2	19	4	"PFC0135"	"C394"	9420	22840	140	239	250	93	130	135	47	74	56	0	409	407	99	115	119	45	98	98	0	0.371	0.411	0.414	0.356	2.538	0.427	0.342	156	537	403	412	-1.431	109	294	120	292	0
2	20	4	"PFC0138"	"C41"	9610	22830	130	188	192	57	129	134	48	59	22	0	177	184	39	112	114	19	94	80	0	0.908	0.875	0.905	0.884	2.909	2.010	0.143	120	502	124	135	-0.140	59	65	63	72	0
2	21	4	"PFC0140"	"C413"	9790	22830	100	191	196	66	129	135	40	63	36	0	188	191	44	114	117	21	87	77	0	0.838	0.870	1.042	0.918	2.754	1.724	0.159	80	375	136	144	-0.255	62	74	67	77	0
2	22	4	"PFC0142"	"C417"	9990	22830	140	472	483	143	134	141	47	99	97	0	508	500	147	118	124	30	98	94	0	0.867	0.914	0.915	0.944	1.795	0.912	0.728	156	746	728	731	-0.206	338	390	349	382	0
2	1	5	"PFC0144"	"C419"	6010	23040	140	239	243	78	128	131	40	85	62	0	400	405	110	109	114	51	98	97	0	0.381	0.389	0.396	0.346	2.268	0.335	0.376	156	644	402	411	-1.390	111	291	115	296	0
2	2	5	"PFC0147"	"C423"	6190	23040	130	438	442	148	128	133	40	97	95	0	594	589	148	110	113	28	100	100	0	0.640	0.656	0.612	0.595	1.832	0.643	0.697	120	451	794	793	-0.643	310	484	314	479	0
2	3	5	"PFC0161"	"C449"	6380	23050	150	144	153	55	128	134	42	31	8	0	150	152	32	111	115	30	58	26	0	0.410	0.610	0.959	0.955	3.854	3.046	0.051	156	471	55	66	-1.285	16	39	25	41	-50
2	4	5	"PFC0163"	"C453"	6570	23040	140	386	397	153	128	134	43	94	87	0	262	276	81	111	115	27	97	93	0	1.709	1.630	1.610	1.478	2.184	1.899	0.599	156	442	409	434	0.773	258	151	269	165	0
2	5	5	"PFC0165"	"C46"	6760	23050	140	426	447	171	128	134	42	96	92	0	1207	1198	411	110	120	111	98	97	0	0.272	0.293	0.277	0.270	1.843	0.275	0.686	156	435	1395	1407	-1.880	298	1097	319	1088	0
2	6	5	"PFC0168"	"C472"	6960	23040	140	423	420	141	135	141	45	95	89	0	510	517	135	115	127	110	96	92	0	0.729	0.709	0.692	0.633	2.003	0.632	0.551	156	464	683	687	-0.456	288	395	285	402	0
2	7	5	"PFC0171"	"C489"	7150	23040	140	203	212	89	131	134	39	68	45	0	243	247	54	112	117	25	98	95	0	0.550	0.600	0.597	0.506	2.880	4.761	0.057	156	486	203	216	-0.863	72	131	81	135	0
2	8	5	"PFC0174"	"C492"	7330	23040	100	176	175	57	124	130	37	57	31	0	178	177	32	111	116	23	90	73	0	0.776	0.773	1.028	0.847	2.854	2.714	0.071	80	347	119	117	-0.366	52	67	51	66	0
2	9	5	"PFD0418"	"D49176_20"	7520	23040	140	461	479	176	128	134	40	97	94	0	700	698	167	112	116	22	100	100	0	0.566	0.599	0.570	0.531	1.975	0.601	0.654	156	520	921	937	-0.820	333	588	351	586	0
2	10	5	"PFD0422"	"D49176_29"	7710	23030	130	176	182	59	129	134	40	53	25	0	176	187	66	113	115	22	93	74	0	0.746	0.716	0.778	0.768	3.001	0.974	0.092	120	502	110	127	-0.423	47	63	53	74	0
2	11	5	"PFD0425"	"D49176_32"	7900	23030	140	200	217	84	127	133	41	69	44	0	330	335	87	113	115	21	99	98	0	0.336	0.405	0.428	0.372	2.510	0.408	0.270	156	541	290	312	-1.572	73	217	90	222	0
2	12	5	"PFD0428"	"D49176_37"	8090	23030	130	172	183	53	127	132	40	55	30	0	191	196	44	113	116	21	94	80	0	0.577	0.675	0.762	0.686	2.721	1.221	0.148	120	505	123	139	-0.794	45	78	56	83	0
2	13	5	"PFD0431"	"D49176_44"	8290	23030	140	499	492	177	124	129	40	95	94	0	591	599	160	111	112	18	100	99	0	0.781	0.754	0.753	0.708	1.907	0.802	0.729	156	499	855	856	-0.356	375	480	368	488	0
2	14	5	"PFD0436"	"D49176_6"	8470	23020	140	5550	5280	1427	122	126	39	100	100	0	1911	1806	533	105	108	19	95	95	0	3.006	3.032	2.977	2.951	1.360	3.068	0.850	156	460	7234	6859	1.588	5428	1806	5158	1701	0
2	15	5	"PFD0454"	"D51731_2"	8660	23030	140	252	263	82	126	130	40	89	75	0	301	300	63	108	113	40	98	96	0	0.653	0.714	0.695	0.641	2.268	0.795	0.437	156	483	319	329	-0.615	126	193	137	192	0
2	16	5	"PFD0463"	"D53677_1"	8850	23040	130	198	211	91	128	133	42	70	37	0	201	202	42	112	116	39	90	61	0	0.787	0.922	0.785	0.841	3.022	1.528	0.125	120	479	159	173	-0.346	70	89	83	90	0
2	17	5	"PFD0467"	"D53677_8"	9040	23040	140	175	185	62	128	136	49	48	19	0	194	201	52	115	118	22	92	83	0	0.595	0.663	0.686	0.671	2.911	1.194	0.157	156	563	126	143	-0.749	47	79	57	86	0
2	18	5	"PFD0471"	"D54177_1"	9240	23040	150	199	209	64	129	135	46	62	36	0	224	222	50	117	119	22	97	89	0	0.654	0.762	0.740	0.678	2.824	1.207	0.219	156	527	177	185	-0.612	70	107	80	105	0
2	19	5	"PFD0474"	"D54346_3"	9420	23030	130	289	293	129	128	133	47	90	70	0	410	419	90	116	118	22	100	100	0	0.548	0.545	0.570	0.486	2.154	0.588	0.360	120	501	455	468	-0.869	161	294	165	303	0
2	20	5	"PFD0478"	"D56259_1"	9620	23030	140	397	386	140	129	134	47	94	83	0	569	558	162	115	117	22	100	98	0	0.590	0.580	0.570	0.527	2.061	0.588	0.614	156	574	722	700	-0.760	268	454	257	443	0
2	21	5	"PFD0512"	"D6287_18"	9810	23030	150	203	207	73	129	134	39	67	47	0	198	208	54	116	120	21	94	87	0	0.902	0.848	1.032	0.904	2.674	1.303	0.271	156	520	156	170	-0.148	74	82	78	92	0
2	22	5	"PFD0515"	"D6287_22"	9990	23030	140	402	408	159	131	137	42	95	92	0	843	886	286	118	122	23	100	100	0	0.374	0.361	0.358	0.324	1.897	0.346	0.658	156	634	996	1045	-1.420	271	725	277	768	0
2	1	6	"PFD0519"	"D6287_3"	6010	23220	120	146	155	49	128	131	38	37	15	0	163	163	35	110	114	33	70	29	0	0.340	0.509	0.918	0.768	3.938	1.306	0.041	120	557	71	80	-1.558	18	53	27	53	0
2	2	6	"PFD0521"	"D6287_31"	6200	23230	130	298	304	107	127	130	38	90	83	0	539	543	120	109	112	26	100	100	0	0.398	0.408	0.395	0.354	2.009	0.372	0.469	120	515	601	611	-1.330	171	430	177	434	0
2	3	6	"PFD0525"	"D6287_49"	6390	23230	140	2454	2336	890	127	132	41	100	99	0	1289	1226	346	109	114	28	100	99	0	1.972	1.978	2.021	1.858	1.990	2.202	0.815	156	488	3507	3326	0.980	2327	1180	2209	1117	0
2	4	6	"PFD0527"	"D6287_53"	6570	23230	130	353	356	114	128	133	40	97	87	0	295	295	62	110	114	27	100	100	0	1.216	1.232	1.276	1.113	1.977	1.367	0.517	120	458	410	413	0.282	225	185	228	185	0
2	5	6	"PFD0563"	"D65980_2"	6770	23230	140	194	208	70	128	135	42	66	38	0	205	205	48	109	119	107	35	1	0	0.688	0.833	0.768	0.719	2.825	0.191	0.066	156	478	162	176	-0.541	66	96	80	96	0
2	6	6	"PFD0569"	"D6681_10"	6930	23250	130	165	180	63	134	143	50	40	19	0	174	174	45	115	130	113	11	0	0	0.525	0.780	1.065	0.977	3.686	1.596	0.156	120	451	90	105	-0.928	31	59	46	59	0
2	7	6	"PFD0572"	"D6681_3"	7150	23230	140	234	247	99	132	139	46	76	53	0	263	268	61	113	121	33	100	95	0	0.680	0.742	0.612	0.646	2.456	1.052	0.283	156	581	252	270	-0.556	102	150	115	155	0
2	8	6	"PFD0575"	"D66953_1"	7340	23230	140	177	191	63	126	132	39	58	37	0	200	202	53	111	114	21	92	80	0	0.573	0.714	0.814	0.692	3.268	1.112	0.174	156	507	140	156	-0.803	51	89	65	91	0
2	9	6	"PFD0579"	"D7726_1"	7540	23230	140	255	273	115	126	133	41	85	69	0	339	340	82	111	115	21	100	98	0	0.566	0.642	0.598	0.555	2.272	0.779	0.427	156	471	357	376	-0.822	129	228	147	229	0
2	10	6	"PFD0583"	"D8137_1"	7720	23230	140	483	471	166	126	132	42	96	91	0	1029	994	262	113	114	19	100	100	0	0.390	0.392	0.379	0.352	1.921	0.381	0.697	156	524	1273	1226	-1.359	357	916	345	881	0
2	11	6	"PFE0587"	"E6125_5"	7920	23230	130	332	329	102	128	133	41	94	87	0	292	301	78	115	117	21	100	99	0	1.153	1.081	1.148	1.015	2.005	1.268	0.509	120	506	381	387	0.205	204	177	201	186	0
2	12	6	"PFE0589"	"E6662_1"	8100	23230	130	241	264	90	130	134	41	86	70	0	473	478	127	116	118	22	100	100	0	0.311	0.370	0.373	0.332	2.045	0.355	0.476	120	540	468	496	-1.685	111	357	134	362	0
2	13	6	"PFE0591"	"E679_1"	8290	23220	130	1696	1637	493	130	134	40	100	100	0	2036	1961	526	113	119	64	99	99	0	0.814	0.815	0.811	0.780	1.509	0.792	0.854	120	525	3489	3355	-0.296	1566	1923	1507	1848	0
2	14	6	"PFE0593"	"E679_4"	8480	23230	120	172	182	60	128	131	39	55	33	0	177	179	36	109	117	67	52	5	0	0.647	0.771	0.843	0.802	2.976	0.481	0.106	120	487	112	124	-0.628	44	68	54	70	0
2	15	6	"PFE0596"	"E6820_1"	8670	23230	140	354	360	140	125	130	39	91	85	0	587	579	166	112	114	21	99	99	0	0.482	0.503	0.500	0.458	2.219	0.514	0.613	156	542	704	702	-1.053	229	475	235	467	0
2	16	6	"PFE0601"	"E70_3"	8850	23220	130	202	209	64	124	130	41	72	47	0	235	230	44	115	117	20	100	98	0	0.650	0.739	0.764	0.678	2.385	1.012	0.234	120	496	198	200	-0.621	78	120	85	115	0
2	17	6	"PFE0626"	"E8167_12"	9050	23220	130	169	177	50	126	134	46	45	19	0	175	177	37	115	118	23	87	61	0	0.717	0.823	0.880	0.787	2.914	2.384	0.082	120	466	103	113	-0.481	43	60	51	62	0
2	18	6	"PFE0628"	"E8167_2"	9230	23230	150	155	158	49	130	138	47	25	8	0	156	159	35	117	121	24	65	38	0	0.641	0.667	0.841	0.882	3.323	3.665	0.050	156	556	64	70	-0.642	25	39	28	42	-50
2	19	6	"PFE0632"	"E8314_4"	9430	23230	130	178	182	55	129	136	44	54	20	0	180	185	32	117	120	23	95	72	0	0.778	0.779	0.745	0.747	2.719	1.808	0.146	120	524	112	121	-0.363	49	63	53	68	0
2	20	6	"PFE0634"	"E832_1"	9620	23220	130	251	261	81	131	134	41	85	70	0	307	310	66	117	119	23	100	96	0	0.632	0.674	0.666	0.623	2.090	0.744	0.462	120	507	310	323	-0.663	120	190	130	193	0
2	21	6	"PFE0638"	"E84_1"	9820	23220	140	435	420	148	128	131	38	94	92	0	899	857	257	117	119	19	100	99	0	0.393	0.395	0.380	0.372	2.112	0.385	0.710	156	476	1089	1032	-1.349	307	782	292	740	0
2	22	6	"PFE0645"	"E886_1"	10000	23220	140	214	221	77	129	135	42	75	50	0	197	201	43	117	120	19	97	87	0	1.063	1.095	1.078	0.962	2.674	2.011	0.230	156	652	165	176	0.087	85	80	92	84	0
2	1	7	"PFF0003"	"F10044_2"	6030	23420	130	291	305	116	125	130	40	92	81	0	643	629	156	108	111	19	100	100	0	0.310	0.345	0.312	0.303	1.896	0.335	0.583	120	638	701	701	-1.688	166	535	180	521	0
2	2	7	"PFF0005"	"F10154_1"	6210	23430	130	168	172	49	124	127	37	51	28	0	223	226	49	107	109	18	99	98	0	0.379	0.403	0.450	0.404	2.953	0.500	0.148	120	516	160	167	-1.399	44	116	48	119	0
2	3	7	"PFF0010"	"F1021_1"	6400	23420	130	892	841	296	129	131	37	98	98	0	977	933	240	109	115	26	100	100	0	0.879	0.864	0.854	0.803	1.686	0.883	0.819	120	565	1631	1536	-0.186	763	868	712	824	0
2	4	7	"PFF0012"	"F1021_3"	6580	23420	130	1217	1226	362	127	131	36	100	100	0	1418	1373	367	111	115	43	99	99	0	0.834	0.871	0.842	0.881	1.726	0.842	0.843	120	541	2397	2361	-0.262	1090	1307	1099	1262	0
2	5	7	"PFF0016"	"F10318_1"	6780	23430	150	231	238	80	123	129	40	81	62	0	384	397	96	110	115	48	100	98	0	0.394	0.401	0.393	0.362	2.139	0.371	0.395	156	542	382	402	-1.343	108	274	115	287	0
2	6	7	"PFF0020"	"F10626_1"	6970	23420	130	235	244	82	128	134	45	80	61	0	382	394	105	111	117	30	100	100	0	0.395	0.410	0.401	0.362	2.237	0.355	0.360	120	526	378	399	-1.341	107	271	116	283	0
2	7	7	"PFF0043"	"F11007_3"	7170	23420	100	177	184	61	128	132	39	57	27	0	176	178	35	111	115	25	87	63	0	0.754	0.836	0.913	0.840	2.977	1.666	0.079	80	389	114	123	-0.408	49	65	56	67	0
2	8	7	"PFF0046"	"F11089_1"	7360	23420	140	285	290	105	125	131	40	89	75	0	467	466	138	111	113	19	95	95	0	0.449	0.465	0.444	0.420	2.384	0.443	0.529	156	486	516	520	-1.154	160	356	165	355	0
2	9	7	"PFF0054"	"F11484_1"	7540	23430	140	251	253	73	125	130	41	90	73	0	453	463	123	110	112	20	100	100	0	0.367	0.363	0.369	0.339	2.052	0.337	0.489	156	472	469	481	-1.445	126	343	128	353	0
2	10	7	"PFF0057"	"F1150_5"	7730	23420	130	254	258	77	126	129	38	91	77	0	245	249	43	110	113	25	100	100	0	0.948	0.950	0.933	0.815	2.343	1.225	0.458	120	497	263	271	-0.077	128	135	132	139	0
2	11	7	"PFF0059"	"F11570_1"	7920	23420	140	372	369	124	128	132	39	95	89	0	619	614	178	115	117	24	99	99	0	0.484	0.483	0.501	0.462	2.201	0.448	0.608	156	563	748	740	-1.047	244	504	241	499	0
2	12	7	"PFF0063"	"F11624_1"	8110	23420	130	344	362	123	135	138	41	95	88	0	403	397	83	116	118	20	100	100	0	0.728	0.808	0.760	0.697	1.967	0.868	0.578	120	520	496	508	-0.458	209	287	227	281	0
2	13	7	"PFF0697"	"F3247_2"	8310	23420	150	151	156	47	134	137	43	27	11	0	153	157	34	116	122	61	22	3	0	0.459	0.537	0.923	0.889	4.284	3.464	0.044	156	609	54	63	-1.122	17	37	22	41	-50
2	14	7	"PFF0700"	"F32494_1"	8490	23420	130	1450	1417	384	130	134	41	100	100	0	1566	1569	263	113	116	27	100	100	0	0.908	0.884	0.890	0.853	1.331	0.907	0.805	120	480	2773	2743	-0.138	1320	1453	1287	1456	0
2	15	7	"PFF0702"	"F3277_1"	8680	23420	130	366	373	131	129	133	41	95	93	0	776	758	184	114	117	26	100	100	0	0.358	0.379	0.333	0.327	2.049	0.382	0.548	120	532	899	888	-1.482	237	662	244	644	0
2	16	7	"PFF0706"	"F32922_1"	8880	23410	130	294	312	103	128	133	38	95	85	0	403	402	106	115	118	20	100	100	0	0.576	0.641	0.603	0.570	2.258	0.662	0.586	120	520	454	471	-0.795	166	288	184	287	0
2	17	7	"PFF0708"	"F33056_1"	9060	23420	140	374	368	135	132	137	44	92	86	0	699	662	189	117	123	62	96	95	0	0.416	0.433	0.446	0.419	1.956	0.436	0.656	156	531	824	781	-1.266	242	582	236	545	0
2	18	7	"PFF0711"	"F33107_1"	9240	23420	110	169	174	54	139	144	50	32	13	0	183	186	39	121	128	67	46	5	0	0.484	0.538	0.779	0.759	3.921	0.398	0.123	80	454	92	100	-1.047	30	62	35	65	0
2	19	7	"PFF0740"	"F34425_1"	9450	23410	140	317	323	107	133	139	45	92	80	0	562	539	149	119	123	25	98	96	0	0.415	0.452	0.440	0.426	2.468	0.428	0.549	156	620	627	610	-1.268	184	443	190	420	0
2	20	7	"PFF0742"	"F34449_1"	9640	23410	130	187	192	63	131	135	40	65	33	0	190	200	42	116	119	22	96	85	0	0.757	0.726	0.779	0.795	2.559	1.504	0.133	120	503	130	145	-0.402	56	74	61	84	0
2	21	7	"PFF0744"	"F34605_1"	9820	23410	130	451	463	152	127	132	38	99	94	0	347	353	77	117	118	19	100	100	0	1.409	1.424	1.435	1.309	1.882	1.657	0.637	120	500	554	572	0.494	324	230	336	236	0
2	22	7	"PFF0749"	"F34859_1"	10010	23420	130	191	196	60	129	135	42	60	35	0	187	193	53	116	118	20	94	78	0	0.873	0.870	1.029	0.888	2.784	1.745	0.124	120	627	133	144	-0.196	62	71	67	77	0
2	1	8	"PFF0757"	"F35105_1"	6030	23620	140	185	193	62	127	134	69	41	12	0	266	266	68	106	108	18	96	95	0	0.363	0.412	0.462	0.393	2.845	0.471	0.233	156	766	218	226	-1.464	58	160	66	160	0
2	2	8	"PFF0759"	"F35197_1"	6220	23620	150	705	724	242	123	129	38	99	99	0	1579	1546	370	109	112	22	100	100	0	0.396	0.418	0.402	0.391	1.586	0.410	0.821	156	672	2052	2038	-1.337	582	1470	601	1437	0
2	3	8	"PFF0791"	"F35823_1"	6420	23640	110	150	160	59	128	132	38	42	16	0	216	211	48	113	119	30	90	77	0	0.214	0.327	0.512	0.459	3.200	0.606	0.132	80	469	125	130	-2.227	22	103	32	98	0
2	4	8	"PFF0796"	"F36083_1"	6600	23620	130	275	292	110	129	132	36	90	80	0	506	527	121	112	119	51	100	100	0	0.371	0.393	0.358	0.331	2.074	0.412	0.495	120	545	540	578	-1.432	146	394	163	415	0
2	5	8	"PFF0798"	"F36120_1"	6790	23610	130	250	260	121	125	131	42	84	66	0	309	305	73	111	113	29	99	96	0	0.631	0.696	0.597	0.578	2.287	0.890	0.381	120	485	323	329	-0.664	125	198	135	194	0
2	6	8	"PFF0804"	"F36356_4"	6980	23620	140	327	331	121	127	134	51	87	77	0	805	791	262	110	116	35	98	97	0	0.288	0.300	0.292	0.278	2.174	0.297	0.657	156	527	895	885	-1.797	200	695	204	681	0
2	7	8	"PFF0808"	"F36374_1"	7180	23610	140	823	801	277	128	132	47	98	97	0	686	677	224	110	115	36	96	95	0	1.207	1.187	1.123	1.212	2.064	1.210	0.814	156	540	1271	1240	0.271	695	576	673	567	0
2	8	8	"PFF0813"	"F36383_1"	7360	23610	130	305	308	100	125	127	35	94	88	0	383	400	96	110	113	20	100	100	0	0.659	0.631	0.590	0.555	2.129	0.637	0.599	120	469	453	473	-0.601	180	273	183	290	0
2	9	8	"PFF0836"	"F37362_1"	7550	23620	140	1818	1664	621	124	128	37	100	100	0	715	694	216	111	115	25	98	98	0	2.805	2.642	2.619	2.509	1.850	2.892	0.813	156	527	2298	2123	1.488	1694	604	1540	583	0
2	10	8	"PFF0842"	"F37536_1"	7740	23620	130	184	192	60	124	128	35	65	44	0	207	209	40	110	114	29	99	82	0	0.619	0.687	0.764	0.651	2.805	0.964	0.187	120	527	157	167	-0.693	60	97	68	99	0
2	11	8	"PFF0844"	"F37871_2"	7940	23610	130	320	329	109	126	130	38	96	89	0	462	468	113	112	115	20	100	100	0	0.554	0.570	0.573	0.523	1.858	0.546	0.591	120	527	544	559	-0.851	194	350	203	356	0
2	12	8	"PFF0850"	"F38025_1"	8130	23610	130	241	253	82	129	134	40	85	68	0	577	587	121	115	117	20	100	100	0	0.242	0.263	0.240	0.218	2.236	0.262	0.470	120	490	574	596	-2.044	112	462	124	472	0
2	13	8	"PFF0854"	"F38531_3"	8300	23630	120	169	181	66	131	137	54	40	15	0	214	223	77	116	123	45	90	55	0	0.388	0.467	0.528	0.478	2.681	0.866	0.278	120	417	136	157	-1.367	38	98	50	107	0
2	14	8	"PFF0857"	"F38658_1"	8500	23610	140	482	476	171	130	136	52	96	92	0	533	510	147	113	120	45	96	95	0	0.838	0.872	0.871	0.824	2.002	0.908	0.716	156	513	772	743	-0.255	352	420	346	397	0
2	15	8	"PFF1501"	"F59165_1"	8690	23610	130	304	315	119	128	132	40	87	81	0	299	303	65	113	117	29	100	99	0	0.946	0.984	0.891	0.835	2.383	1.230	0.403	120	489	362	377	-0.080	176	186	187	190	0
2	16	8	"PFF1503"	"F59212_1"	8880	23610	140	308	305	107	130	135	39	89	79	0	501	483	132	115	119	26	98	98	0	0.461	0.476	0.479	0.425	2.356	0.493	0.617	156	561	564	543	-1.117	178	386	175	368	0
2	17	8	"PFF1507"	"F59325_1"	9080	23610	140	201	219	75	132	136	44	73	41	0	283	290	70	115	122	61	95	80	0	0.411	0.497	0.475	0.480	2.453	0.562	0.295	156	545	237	262	-1.284	69	168	87	175	0
2	18	8	"PFF1515"	"F59681_5"	9240	23610	90	166	184	79	137	143	51	38	19	0	174	174	43	119	127	77	26	1	0	0.527	0.855	1.377	1.362	4.068	6.256	0.027	52	329	84	102	-0.923	29	55	47	55	0
2	19	8	"PFF1523"	"F60089_1"	9450	23590	110	172	181	57	132	138	44	45	21	0	175	180	39	121	125	28	78	43	0	0.741	0.831	0.962	0.870	3.299	2.156	0.098	80	486	94	108	-0.433	40	54	49	59	0
2	20	8	"PFF1525"	"F60196_1"	9640	23600	130	192	199	63	133	137	42	55	36	0	196	201	39	115	123	82	48	4	0	0.728	0.767	0.780	0.678	2.957	0.179	0.040	120	559	140	152	-0.457	59	81	66	86	0
2	21	8	"PFF1565"	"F62141_1"	9830	23600	130	1379	1302	421	132	136	39	100	100	0	1279	1267	346	115	122	85	99	99	0	1.071	1.016	0.963	0.965	1.440	1.020	0.851	120	535	2411	2322	0.099	1247	1164	1170	1152	0
2	22	8	"PFF1569"	"F62233_2"	10020	23610	130	174	197	111	128	134	42	50	29	0	214	217	46	115	119	30	95	81	0	0.465	0.676	0.712	0.592	3.206	1.801	0.150	120	615	145	171	-1.106	46	99	69	102	0
2	1	9	"PFF1573"	"F62329_1"	6040	23850	150	135	140	41	124	131	41	24	7	0	130	134	27	105	108	20	57	29	0	0.440	0.552	1.280	1.321	4.038	37.386	0.001	156	736	36	45	-1.184	11	25	16	29	-50
2	2	9	"PFF1576"	"F62396_2"	6230	23830	130	154	164	53	124	128	34	45	26	0	195	199	45	108	110	19	97	85	0	0.345	0.440	0.545	0.475	3.169	0.636	0.059	120	479	117	131	-1.536	30	87	40	91	0
2	3	9	"PFF1579"	"F62610_1"	6420	23820	130	154	170	68	128	131	36	41	26	0	299	310	86	109	112	23	100	100	0	0.137	0.209	0.256	0.193	3.989	0.158	0.055	120	561	216	243	-2.869	26	190	42	201	0
2	4	9	"PFF1581"	"F62610_13"	6610	23810	130	224	234	73	124	128	37	84	62	0	376	377	85	108	112	25	100	100	0	0.373	0.409	0.389	0.359	2.093	0.394	0.461	120	486	368	379	-1.422	100	268	110	269	0
2	5	9	"PFF1628"	"F63860_1"	6760	23810	150	129	133	44	123	129	39	19	5	0	126	133	32	109	112	27	37	15	0	0.353	0.417	1.184	1.163	3.997	7.691	0.017	156	605	23	34	-1.503	6	17	10	24	-50
2	6	9	"PFF1634"	"F64095_1"	6980	23800	150	129	168	163	127	133	51	20	10	0	134	176	204	110	113	32	37	14	0	0.083	0.621	1.190	1.316	4.733	0.798	0.606	156	550	26	107	-3.585	2	24	41	66	-50
2	7	9	"PFF1641"	"F64252_1"	7150	23810	140	261	276	92	127	132	51	84	69	0	234	235	65	109	112	34	89	83	0	1.072	1.183	1.248	1.170	2.452	1.467	0.468	156	487	259	275	0.100	134	125	149	126	0
2	8	9	"PFF1644"	"F64347_2"	7340	23810	130	191	200	71	123	127	36	70	46	0	362	382	101	110	114	26	99	99	0	0.270	0.283	0.318	0.268	2.475	0.245	0.230	120	538	320	349	-1.890	68	252	77	272	0
2	9	9	"PFF1647"	"F6440_2"	7540	23810	130	394	409	168	123	128	36	95	90	0	1210	1182	330	113	118	29	100	100	0	0.247	0.268	0.254	0.232	2.002	0.253	0.654	120	521	1368	1355	-2.017	271	1097	286	1069	0
2	10	9	"PFF1652"	"F64735_1"	7730	23810	140	754	717	295	123	126	35	98	93	0	1272	1164	397	111	114	24	100	99	0	0.543	0.564	0.545	0.508	1.992	0.568	0.793	156	538	1792	1647	-0.880	631	1161	594	1053	0
2	11	9	"PFF1680"	"F65658_4"	7920	23810	140	434	426	151	125	128	36	96	92	0	337	328	79	110	113	22	98	98	0	1.361	1.381	1.339	1.278	1.982	1.641	0.674	156	537	536	519	0.445	309	227	301	218	0
2	12	9	"PFF1682"	"F65704_1"	8110	23810	140	239	249	92	125	130	41	82	62	0	249	251	63	113	117	26	95	90	0	0.838	0.899	0.879	0.778	2.378	1.163	0.428	156	500	250	262	-0.255	114	136	124	138	0
2	13	9	"PFF1687"	"F66126_1"	8300	23800	140	344	339	102	128	135	53	94	81	0	285	279	69	114	121	44	94	85	0	1.263	1.279	1.299	1.242	1.957	1.467	0.558	156	462	387	376	0.337	216	171	211	165	0
2	14	9	"PFF1693"	"F66450_1"	8490	23800	140	491	484	150	132	137	52	98	94	0	414	413	121	113	120	44	96	94	0	1.193	1.173	1.141	1.127	2.040	1.244	0.680	156	471	660	652	0.254	359	301	352	300	0
2	15	9	"PFF1696"	"F66665_1"	8680	23800	140	1852	1749	623	128	132	40	100	100	0	1753	1653	527	114	120	27	98	98	0	1.052	1.053	1.039	1.012	1.771	1.072	0.822	156	498	3363	3160	0.073	1724	1639	1621	1539	0
2	16	9	"PFF1698"	"F66828_1"	8880	23810	130	217	222	67	128	132	35	78	60	0	226	233	52	115	120	26	99	90	0	0.802	0.797	0.753	0.663	2.615	0.913	0.325	120	488	200	212	-0.319	89	111	94	118	0
2	17	9	"PFI0357"	"I4256_1"	9060	23800	130	175	197	77	130	134	37	55	39	0	251	261	68	116	119	22	99	95	0	0.333	0.462	0.470	0.448	2.865	0.423	0.194	120	491	180	212	-1.585	45	135	67	145	0
2	18	9	"PFI0360"	"I4355_3"	9260	23800	140	234	242	82	130	137	41	78	60	0	388	381	105	118	120	21	98	98	0	0.385	0.426	0.428	0.373	2.606	0.398	0.349	156	569	374	375	-1.376	104	270	112	263	0
2	19	9	"PFI0362"	"I4394_2"	9440	23800	140	603	601	203	132	139	44	98	96	0	399	402	115	119	121	25	96	95	0	1.682	1.657	1.631	1.612	2.088	1.853	0.672	156	545	751	752	0.750	471	280	469	283	0
2	20	9	"PFI0367"	"I4500_1"	9630	23800	140	185	194	65	134	137	42	56	28	0	261	271	67	116	119	24	99	95	0	0.352	0.387	0.470	0.416	3.029	0.409	0.157	156	491	196	215	-1.507	51	145	60	155	0
2	21	9	"PFI0369"	"I4547_2"	9820	23800	140	248	242	75	133	137	42	79	62	0	409	414	95	117	125	89	98	91	0	0.394	0.367	0.402	0.340	2.358	0.364	0.408	156	495	407	406	-1.344	115	292	109	297	0
2	22	9	"PFI0371"	"I4582_1"	10010	23800	140	218	224	72	130	143	170	16	0	0	364	369	90	117	122	37	98	98	0	0.356	0.373	0.366	0.322	2.655	0.388	0.302	156	665	335	346	-1.489	88	247	94	252	0
2	1	10	"PFI0397"	"I5035_1"	6060	24010	150	143	148	48	121	126	39	35	14	0	121	126	26	106	109	20	42	19	0	1.467	1.350	2.098	2.163	4.875	13.441	0.013	156	600	37	47	0.553	22	15	27	20	-50
2	2	10	"PFI0404"	"I5222_1"	6220	24010	140	254	265	93	126	128	35	89	75	0	463	454	131	108	111	20	99	96	0	0.361	0.402	0.387	0.376	2.223	0.386	0.470	156	428	483	485	-1.472	128	355	139	346	0
2	3	10	"PFI0407"	"I5252_1"	6410	24010	130	186	196	72	130	132	36	58	41	0	238	243	54	109	111	20	99	98	0	0.434	0.493	0.522	0.450	2.727	0.707	0.257	120	494	185	200	-1.204	56	129	66	134	0
2	4	10	"PFI0409"	"I5362_4"	6610	24010	130	345	359	139	123	128	40	93	85	0	291	290	78	109	111	22	99	95	0	1.220	1.304	1.337	1.118	2.574	1.598	0.550	120	480	404	417	0.287	222	182	236	181	0
2	5	10	"PFI0418"	"I5700_1"	6790	24020	120	165	174	61	125	141	90	20	4	0	203	210	50	110	125	76	63	16	0	0.430	0.490	0.556	0.532	2.846	1.125	0.473	120	491	133	149	-1.217	40	93	49	100	0
2	6	10	"PFI0423"	"I5893_2"	6980	24000	130	476	468	140	129	145	89	95	86	0	329	329	71	110	123	74	97	85	0	1.584	1.548	1.569	1.479	1.969	1.616	0.620	120	514	566	558	0.664	347	219	339	219	0
2	7	10	"PFI0448"	"I6567_2"	7170	24000	130	605	613	225	126	132	45	96	94	0	926	863	269	110	112	22	99	99	0	0.587	0.647	0.624	0.622	2.072	0.610	0.746	120	477	1295	1240	-0.769	479	816	487	753	0
2	8	10	"PFI0451"	"I6639_1"	7360	24000	130	184	191	68	125	132	51	52	26	0	258	263	54	114	124	66	94	60	0	0.410	0.443	0.445	0.407	2.883	0.224	0.113	120	513	203	215	-1.287	59	144	66	149	0
2	9	10	"PFI0457"	"I6658_1"	7540	24000	130	393	410	160	126	133	56	97	90	0	425	439	125	117	128	84	98	93	0	0.867	0.882	0.850	0.832	2.067	0.892	0.481	120	548	575	606	-0.206	267	308	284	322	0
2	10	10	"PFI0459"	"I6658_3"	7740	24000	130	409	417	148	124	127	41	96	93	0	396	406	111	112	119	61	99	93	0	1.004	0.997	0.973	0.933	1.743	1.017	0.637	120	526	569	587	0.005	285	284	293	294	0
2	11	10	"PFI0461"	"I6724_2"	7930	24000	130	302	305	112	123	126	38	90	82	0	546	537	169	112	116	30	98	95	0	0.412	0.428	0.440	0.382	2.093	0.398	0.613	120	513	613	607	-1.278	179	434	182	425	0
2	12	10	"PFI0465"	"I6851_2"	8130	23990	130	364	384	122	128	132	43	97	91	0	252	250	52	115	120	33	98	91	0	1.723	1.896	1.826	1.796	2.155	2.500	0.508	120	503	373	391	0.785	236	137	256	135	0
2	13	10	"PFI0492"	"I7697_2"	8320	23990	130	234	241	79	126	132	42	82	61	0	335	333	86	114	117	25	99	95	0	0.489	0.525	0.494	0.495	2.087	0.576	0.397	120	489	329	334	-1.033	108	221	115	219	0
2	14	10	"PFI0498"	"I7884_1"	8520	24000	140	234	240	91	131	134	39	73	60	0	259	264	59	114	118	26	99	96	0	0.710	0.727	0.755	0.602	2.791	0.997	0.413	156	490	248	259	-0.493	103	145	109	150	0
2	15	10	"PFI0501"	"I8013_1"	8710	23990	140	197	210	79	128	133	40	67	44	0	259	256	82	115	120	25	89	85	0	0.479	0.582	0.669	0.606	2.793	0.740	0.331	156	465	213	223	-1.061	69	144	82	141	0
2	16	10	"PFI0504"	"I8083_1"	8900	23990	130	528	518	178	129	134	40	95	95	0	1405	1414	406	117	122	24	100	100	0	0.310	0.300	0.299	0.280	1.658	0.269	0.742	120	500	1687	1686	-1.691	399	1288	389	1297	0
2	17	10	"PFI0510"	"I8305_1"	9090	23990	130	407	407	124	131	134	36	97	95	0	694	678	152	119	121	20	100	100	0	0.480	0.494	0.486	0.445	1.748	0.482	0.692	120	483	851	835	-1.059	276	575	276	559	0
2	18	10	"PFI0513"	"I8332_1"	9280	23990	130	304	306	90	133	139	44	96	85	0	398	391	93	119	120	21	100	99	0	0.613	0.636	0.629	0.602	1.886	0.639	0.511	120	396	450	445	-0.706	171	279	173	272	0
2	19	10	"PFJ0455"	"J53_17"	9470	23990	140	403	407	144	134	140	47	94	88	0	592	574	148	120	123	24	100	99	0	0.570	0.601	0.580	0.551	1.964	0.623	0.640	156	481	741	727	-0.811	269	472	273	454	0
2	20	10	"PFJ0457"	"J53_21"	9660	23980	130	4071	3726	1322	132	133	39	100	100	0	991	922	282	118	120	21	97	97	0	4.512	4.470	4.414	4.251	1.707	4.902	0.805	120	373	4812	4398	2.174	3939	873	3594	804	0
2	21	10	"PFJ0459"	"J53_23"	9810	23990	150	137	145	52	132	135	44	16	8	0	125	130	33	120	124	27	20	8	0	1.000	1.300	1.399	1.286	3.957	24.101	0.002	156	506	10	23	0.000	5	5	13	10	-50
2	22	10	"PFJ0463"	"J53_29"	10040	23990	140	861	861	307	127	132	43	98	98	0	1287	1267	424	117	120	23	99	99	0	0.627	0.638	0.637	0.637	2.108	0.622	0.808	156	702	1904	1884	-0.673	734	1170	734	1150	0
2	1	11	"PFJ0468"	"J53_37"	6050	24190	130	242	243	81	121	130	58	76	50	0	227	231	53	108	115	42	93	75	0	1.017	0.992	1.055	0.946	2.288	1.317	0.438	120	603	240	245	0.024	121	119	122	123	0
2	2	11	"PFJ0472"	"J53_41"	6240	24200	130	339	345	125	128	136	62	90	79	0	590	578	131	111	121	58	100	100	0	0.441	0.465	0.465	0.409	1.944	0.485	0.585	120	481	690	684	-1.183	211	479	217	467	0
2	3	11	"PFJ0495"	"J564_1"	6440	24190	140	465	466	158	125	129	38	96	93	0	804	759	207	109	111	22	99	98	0	0.489	0.525	0.511	0.497	1.768	0.528	0.767	156	551	1035	991	-1.031	340	695	341	650	0
2	4	11	"PFJ0497"	"J564_3"	6630	24190	140	2206	1950	789	125	130	40	99	97	0	784	727	267	109	112	23	97	96	0	3.083	2.953	2.836	2.804	1.905	3.059	0.858	156	568	2756	2443	1.624	2081	675	1825	618	0
2	5	11	"PFJ0500"	"J56_7"	6800	24210	110	173	179	52	125	132	52	48	17	0	166	168	41	111	117	46	60	13	0	0.873	0.947	1.175	1.060	2.951	13.260	0.066	80	401	103	111	-0.196	48	55	54	57	0
2	6	11	"PFJ0503"	"J583_1"	7000	24200	150	134	141	49	131	144	84	7	1	0	131	135	26	111	124	70	5	0	0	0.150	0.417	1.574	1.359	4.125	24.352	0.003	156	582	23	34	-2.737	3	20	10	24	-50
2	7	11	"PFJ0506"	"J587_3"	7150	24190	150	146	155	84	128	133	42	24	10	0	123	131	34	110	114	24	41	21	0	1.385	1.286	1.545	1.309	4.363	5.623	0.081	156	503	31	48	0.469	18	13	27	21	-50
2	8	11	"PFJ0508"	"J587_5"	7340	24190	150	132	139	47	127	136	54	13	3	0	128	132	30	116	126	61	7	0	0	0.417	0.750	1.167	1.249	3.888	6.571	0.021	156	580	17	28	-1.263	5	12	12	16	-50
2	9	11	"PFJ0527"	"J647_6"	7570	24190	130	567	572	170	125	131	52	97	95	0	748	726	171	115	123	62	100	100	0	0.698	0.732	0.749	0.703	1.577	0.703	0.701	120	594	1075	1058	-0.518	442	633	447	611	0
2	10	11	"PFJ0531"	"J64_1"	7760	24190	130	204	214	80	123	128	41	72	48	0	423	422	106	112	121	64	99	93	0	0.260	0.294	0.289	0.263	2.239	0.294	0.356	120	604	392	401	-1.941	81	311	91	310	0
2	11	11	"PFJ0533"	"J64_3"	7960	24180	130	197	205	86	123	128	42	66	44	0	275	267	71	114	119	32	90	88	0	0.460	0.536	0.518	0.520	2.475	0.650	0.265	120	526	235	235	-1.121	74	161	82	153	0
2	12	11	"PFJ0536"	"J65_10"	8140	24180	130	421	579	1372	126	134	94	90	74	0	650	655	194	117	119	21	100	100	0	0.553	0.842	0.517	0.500	2.205	7.702	0.080	120	556	828	991	-0.853	295	533	453	538	0
2	13	11	"PFJ0538"	"J65_12"	8340	24180	150	149	156	48	126	136	106	6	0	0	153	158	39	114	116	20	72	48	0	0.590	0.682	1.050	0.864	4.145	48.984	0.003	156	600	62	74	-0.762	23	39	30	44	-50
2	14	11	"PFJ0540"	"J65_2"	8530	24180	130	214	232	78	128	133	70	60	28	0	442	453	96	112	116	19	100	100	0	0.261	0.305	0.287	0.246	2.443	0.283	0.174	120	497	416	445	-1.940	86	330	104	341	0
2	15	11	"PFJ0567"	"J71_12"	8720	24190	140	175	181	52	130	135	40	55	21	0	264	263	80	117	120	23	89	87	0	0.306	0.349	0.375	0.388	2.610	0.326	0.185	156	456	192	197	-1.708	45	147	51	146	0
2	16	11	"PFJ0569"	"J71_2"	8860	24190	150	137	145	42	132	136	42	23	5	0	132	136	34	120	124	25	29	13	0	0.417	0.813	1.975	1.879	4.919	11.969	0.004	156	564	17	29	-1.263	5	12	13	16	-50
2	17	11	"PFJ0571"	"J71_6"	9120	24160	150	152	168	77	134	137	41	36	17	0	147	157	46	121	124	25	50	26	0	0.692	0.944	1.451	1.477	3.331	2.824	0.155	156	574	44	70	-0.531	18	26	34	36	-50
2	18	11	"PFJ0573"	"J71_9"	9290	24180	140	15658	13776	5214	134	141	46	100	100	0	18417	16168	6376	120	123	23	100	100	0	0.848	0.850	0.835	0.919	2.366	0.831	0.864	156	351	33821	29690	-0.237	15524	18297	13642	16048	0
2	19	11	"PFJ0576"	"J73_13"	9430	24180	150	159	169	69	137	142	49	33	8	0	156	165	46	123	128	27	55	32	0	0.667	0.762	1.044	1.139	3.393	2.775	0.088	156	495	55	74	-0.585	22	33	32	42	-50
2	20	11	"PFJ0578"	"J73_15"	9660	24180	130	1174	1143	394	138	140	45	98	98	0	1482	1418	445	122	128	28	100	100	0	0.762	0.775	0.778	0.744	1.690	0.769	0.816	120	448	2396	2301	-0.393	1036	1360	1005	1296	0
2	21	11	"PFK0742"	"Ks1964_2"	9810	24180	150	142	158	72	131	135	42	28	10	0	143	149	36	121	125	27	44	23	0	0.500	0.964	1.154	1.033	3.940	4.433	0.042	156	564	33	55	-1.000	11	22	27	28	-50
2	22	11	"PFK0745"	"Ks1_2"	10050	24180	140	273	271	100	125	129	39	84	73	0	412	406	113	116	121	25	96	96	0	0.500	0.503	0.516	0.439	2.424	0.539	0.555	156	694	444	436	-1.000	148	296	146	290	0
2	1	12	"PFK0752"	"Ks202_6"	6060	24390	130	981	1003	320	122	131	58	100	100	0	1339	1399	341	108	117	51	100	100	0	0.698	0.682	0.679	0.651	1.431	0.710	0.763	120	647	2090	2172	-0.519	859	1231	881	1291	0
2	2	12	"PFK0755"	"Ks202_9"	6250	24390	130	195	210	73	122	134	65	55	25	0	474	481	122	110	121	61	100	98	0	0.201	0.237	0.217	0.222	2.168	0.229	0.219	120	428	437	459	-2.318	73	364	88	371	0
2	3	12	"PFK0757"	"Ks206_2"	6390	24390	150	127	131	42	121	126	37	20	5	0	113	117	28	108	112	24	21	8	0	1.200	1.111	1.560	1.534	4.557	63.183	0.000	156	595	11	19	0.263	6	5	10	9	-50
2	4	12	"PFK0760"	"Ks210_1"	6620	24400	110	184	194	67	121	140	257	2	0	0	173	181	48	108	113	28	83	56	0	0.969	1.000	1.043	1.111	3.200	1.637	0.196	80	490	128	146	-0.045	63	65	73	73	0
2	5	12	"PFK0786"	"Ks225_7"	6820	24390	130	181	191	61	124	140	238	0	0	0	248	250	55	108	113	26	99	95	0	0.407	0.472	0.427	0.426	2.550	24.615	0.018	120	576	197	209	-1.296	57	140	67	142	0
2	6	12	"PFK0793"	"Ks2300_1"	7000	24380	110	177	178	59	127	130	39	58	30	0	153	156	35	111	114	22	73	45	0	1.190	1.133	1.135	1.253	2.764	3.819	0.065	80	438	92	96	0.252	50	42	51	45	0
2	7	12	"PFK0795"	"Ks2345_1"	7200	24380	130	397	393	145	127	130	37	90	89	0	735	697	212	112	116	24	99	98	0	0.433	0.455	0.456	0.431	1.764	0.431	0.706	120	477	893	851	-1.206	270	623	266	585	0
2	8	12	"PFK0799"	"Ks244_1"	7390	24380	140	287	293	91	122	128	38	92	85	0	408	394	118	114	117	23	96	93	0	0.561	0.611	0.575	0.578	2.135	0.595	0.603	156	529	459	451	-0.833	165	294	171	280	0
2	9	12	"PFK0802"	"Ks244_3"	7570	24390	130	320	343	135	122	128	39	96	90	0	467	481	115	113	116	21	100	100	0	0.559	0.601	0.536	0.538	1.833	0.647	0.593	120	451	552	589	-0.838	198	354	221	368	0
2	10	12	"PFK0804"	"Ks244_8"	7760	24420	150	139	150	85	124	129	42	25	10	0	146	158	49	113	119	37	46	26	0	0.455	0.578	0.855	0.898	3.536	2.511	0.056	156	508	48	71	-1.138	15	33	26	45	-50
2	11	12	"PFK0825"	"Ks25_1"	7960	24380	140	203	217	72	124	131	45	70	44	0	244	245	57	114	118	35	94	87	0	0.608	0.710	0.676	0.617	2.429	0.932	0.276	156	497	209	224	-0.719	79	130	93	131	0
2	12	12	"PFK0827"	"Ks25_12"	8150	24390	130	159	172	61	125	134	103	16	2	0	245	246	61	116	118	20	95	93	0	0.264	0.362	0.349	0.306	3.563	0.423	0.112	120	452	163	177	-1.924	34	129	47	130	0
2	13	12	"PFK0830"	"Ks25_19"	8340	24380	140	464	489	175	130	139	109	93	78	0	531	531	163	116	119	21	98	97	0	0.805	0.865	0.886	0.842	2.127	0.893	0.672	156	558	749	774	-0.313	334	415	359	415	0
2	14	12	"PFK0834"	"Ks25_8"	8520	24380	110	151	162	50	129	136	74	20	1	0	211	213	53	114	119	22	93	86	0	0.227	0.333	0.448	0.430	3.125	0.385	0.053	80	446	119	132	-2.140	22	97	33	99	0
2	15	12	"PFK0839"	"Ks266_15"	8720	24380	140	438	432	165	130	136	44	92	87	0	873	838	295	116	120	21	96	96	0	0.407	0.418	0.421	0.393	1.873	0.399	0.695	156	464	1065	1024	-1.297	308	757	302	722	0
2	16	12	"PFK0841"	"Ks266_6"	8910	24380	140	364	366	143	133	137	44	87	82	0	777	712	296	120	124	25	98	96	0	0.352	0.394	0.394	0.390	2.150	0.371	0.654	156	514	888	825	-1.508	231	657	233	592	0
2	17	12	"PFK0858"	"Ks271_1"	9100	24370	130	421	410	125	133	137	41	96	89	0	891	837	231	121	127	30	99	99	0	0.374	0.387	0.387	0.360	1.663	0.376	0.747	120	482	1058	993	-1.419	288	770	277	716	0
2	18	12	"PFK0868"	"Ks2886_1"	9240	24370	150	139	142	41	136	140	41	14	4	0	131	134	30	122	129	30	21	5	0	0.333	0.500	1.306	1.306	4.405	10.448	0.008	156	426	12	18	-1.585	3	9	6	12	-50
2	19	12	"PFK0871"	"Ks291_5"	9430	24370	150	126	136	48	134	140	44	13	4	0	116	122	25	124	128	27	10	3	0	1.000	-1.000	1.824	2.033	3.939	0.155	0.007	156	405	-16	0	0.000	-8	-8	2	-2	-50
2	20	12	"PFK0873"	"Ks291_8"	9620	24370	150	148	152	46	135	140	47	20	6	0	129	135	29	122	126	25	28	10	0	1.857	1.308	1.379	1.655	4.804	11.865	0.007	156	495	20	30	0.893	13	7	17	13	-50
2	21	12	"PFK0878"	"Ks2_13"	9810	24370	150	143	153	69	133	139	46	25	7	0	132	139	38	123	125	26	28	16	0	1.111	1.250	1.179	1.162	4.569	9.060	0.018	156	581	19	36	0.152	10	9	20	16	-50
2	22	12	"PFK0881"	"Ks2_9"	10050	24370	140	198	200	58	126	130	40	68	46	0	219	220	48	117	120	23	96	89	0	0.706	0.718	0.766	0.693	3.034	1.120	0.212	156	688	174	177	-0.503	72	102	74	103	0
2	1	13	"PFL0033"	"L1_66"	6100	24580	150	132	146	105	119	123	36	32	12	0	129	132	39	106	109	19	51	32	0	0.565	1.038	1.105	1.145	3.759	10.187	0.030	156	614	36	53	-0.823	13	23	27	26	-50
2	2	13	"PFL0035"	"L1_7"	6280	24590	150	122	127	38	118	124	36	19	7	0	114	117	24	105	108	20	26	12	0	0.444	0.750	1.336	1.713	3.985	20.033	0.004	156	365	13	21	-1.170	4	9	9	12	-50
2	3	13	"PFL0037"	"L1_72"	6450	24600	150	140	143	42	119	128	44	29	7	0	137	142	35	107	110	20	62	37	0	0.700	0.686	1.133	1.011	4.666	6.890	0.014	156	417	51	59	-0.515	21	30	24	35	-50
2	4	13	"PFL0041"	"L1_79"	6620	24580	150	126	128	38	122	141	246	0	0	0	117	128	61	108	112	26	26	7	0	0.444	0.300	1.500	1.497	3.873	3.038	0.030	156	540	13	26	-1.170	4	9	6	20	-50
2	5	13	"PFL0043"	"L1_81"	6830	24580	150	129	135	42	123	142	249	0	0	0	151	151	42	109	113	28	56	32	0	0.143	0.286	1.000	1.089	3.401	5.733	0.003	156	528	48	54	-2.807	6	42	12	42	-50
2	6	13	"PFL0045"	"L1_83"	7010	24580	130	231	239	79	129	132	39	82	62	0	315	312	71	111	115	24	99	99	0	0.500	0.547	0.550	0.486	2.322	0.599	0.330	120	465	306	311	-1.000	102	204	110	201	0
2	7	13	"PFL0068"	"L2_117"	7170	24560	130	341	354	118	129	129	36	98	91	0	619	636	171	112	115	22	100	100	0	0.418	0.429	0.416	0.390	1.916	0.411	0.630	120	486	719	749	-1.258	212	507	225	524	0
2	8	13	"PFL0070"	"L2_12"	7360	24560	130	528	519	134	122	126	37	100	100	0	1041	1023	179	113	115	19	100	100	0	0.438	0.436	0.447	0.416	1.490	0.424	0.789	120	537	1334	1307	-1.193	406	928	397	910	0
2	9	13	"PFL0072"	"L2_123"	7580	24570	150	150	155	55	128	133	39	33	14	0	150	154	39	113	115	20	65	46	0	0.595	0.659	0.881	0.908	3.021	2.863	0.059	156	451	59	68	-0.750	22	37	27	41	-50
2	10	13	"PFL0074"	"L2_127"	7740	24550	120	190	194	56	129	133	42	64	35	0	221	227	50	115	117	20	96	95	0	0.575	0.580	0.647	0.538	2.869	0.826	0.251	120	316	167	177	-0.797	61	106	65	112	0
2	11	13	"PFL0077"	"L2_135"	7930	24550	140	674	651	211	127	133	45	98	98	0	379	378	111	115	117	22	96	95	0	2.072	1.992	1.979	2.034	1.789	2.145	0.714	156	467	811	787	1.051	547	264	524	263	0
2	12	13	"PFL0079"	"L2_139"	8120	24550	130	226	234	100	127	131	39	80	65	0	318	323	79	113	115	20	100	100	0	0.483	0.510	0.515	0.454	2.220	0.553	0.314	120	455	304	317	-1.050	99	205	107	210	0
2	13	13	"PFL0101"	"L2_180"	8310	24550	130	230	236	66	126	130	39	83	65	0	328	332	74	115	117	22	100	100	0	0.488	0.507	0.451	0.455	2.119	0.507	0.394	120	518	317	327	-1.034	104	213	110	217	0
2	14	13	"PFL0104"	"L2_185"	8510	24560	100	172	178	62	127	134	42	51	26	0	157	164	35	117	122	27	67	35	0	1.125	1.085	1.349	1.157	4.465	3.286	0.050	80	449	85	98	0.170	45	40	51	47	0
2	15	13	"PFL0109"	"L2_193"	8690	24550	130	282	286	95	125	133	44	90	78	0	425	430	101	115	119	25	100	98	0	0.506	0.511	0.506	0.451	2.080	0.507	0.546	120	511	467	476	-0.982	157	310	161	315	0
2	16	13	"PFL0111"	"L2_195"	8880	24550	130	172	182	57	127	131	41	50	30	0	223	229	50	119	121	23	97	91	0	0.433	0.500	0.525	0.456	3.488	0.658	0.127	120	497	149	165	-1.209	45	104	55	110	0
2	17	13	"PFL0113"	"L2_198"	9060	24570	80	175	193	73	132	133	39	51	25	0	202	198	35	124	133	37	82	55	0	0.551	0.824	0.766	0.668	4.395	2.390	0.031	52	304	121	135	-0.859	43	78	61	74	0
2	18	13	"PFL0115"	"L2_20"	9270	24550	140	755	743	279	130	133	38	98	96	0	554	537	169	121	128	33	98	95	0	1.443	1.474	1.464	1.398	1.998	1.592	0.780	156	480	1058	1029	0.529	625	433	613	416	0
2	19	13	"PFL0135"	"L2_233"	9430	24560	150	134	145	61	128	132	36	24	10	0	142	147	34	118	121	22	51	32	0	0.250	0.586	1.133	1.086	3.983	9.098	0.011	156	409	30	46	-2.000	6	24	17	29	-50
2	20	13	"PFL0138"	"L2_238"	9620	24560	150	132	139	39	130	134	43	16	3	0	137	145	33	117	120	22	47	29	0	0.100	0.321	1.135	0.943	4.842	0.024	0.000	156	492	22	37	-3.322	2	20	9	28	-50
2	21	13	"PFL0141"	"L2_248"	9840	24550	120	194	205	67	131	136	44	61	38	0	400	396	106	118	121	23	99	98	0	0.223	0.266	0.275	0.253	2.460	0.267	0.258	120	479	345	352	-2.162	63	282	74	278	0
2	22	13	"PFL0145"	"L2_259"	10030	24560	150	157	161	62	129	153	159	2	0	0	139	140	30	117	140	156	0	0	0	1.273	1.391	1.753	1.911	3.494	2.071	0.302	156	727	50	55	0.348	28	22	32	23	-50
2	1	14	"PFL0149"	"L2_268"	6040	24760	130	152	164	67	119	125	38	46	30	0	193	202	51	106	108	19	96	90	0	0.379	0.469	0.714	0.603	3.296	0.729	0.064	120	639	120	141	-1.399	33	87	45	96	0
2	2	14	"PFL0152"	"L2_277"	6230	24750	140	303	314	94	123	127	38	94	90	0	504	506	154	108	111	21	98	98	0	0.455	0.480	0.466	0.461	2.084	0.442	0.617	156	491	576	589	-1.138	180	396	191	398	0
2	3	14	"PFM0408"	"M36520_1"	6420	24760	130	204	211	67	118	128	54	68	36	0	337	344	91	108	109	18	99	98	0	0.376	0.394	0.396	0.377	2.369	0.396	0.300	120	380	315	329	-1.413	86	229	93	236	0
2	4	14	"PFM0410"	"M36520_4"	6610	24760	130	178	185	58	120	127	52	53	21	0	238	243	66	109	110	20	100	94	0	0.450	0.485	0.541	0.476	2.500	0.536	0.112	120	424	187	199	-1.153	58	129	65	134	0
2	5	14	"PFM0413"	"M36754_16"	6800	24750	130	2835	2757	832	121	124	34	100	100	0	789	764	223	109	111	21	100	99	0	3.991	4.024	4.052	4.196	1.675	4.125	0.823	120	428	3394	3291	1.997	2714	680	2636	655	0
2	6	14	"PFM0417"	"M36754_20"	6970	24770	150	130	135	40	123	127	40	23	4	0	116	117	23	110	112	21	22	5	0	1.167	1.714	1.692	1.522	3.306	13.415	0.010	156	533	13	19	0.222	7	6	12	7	-50
2	7	14	"PFM0419"	"M36754_23"	7180	24750	130	367	381	116	123	128	41	97	95	0	684	658	187	110	112	19	100	100	0	0.425	0.471	0.466	0.451	1.816	0.403	0.594	120	556	818	806	-1.234	244	574	258	548	0
2	8	14	"PFM0422"	"M3675_2"	7370	24760	130	606	610	190	124	128	39	98	98	0	644	650	140	111	113	19	100	100	0	0.904	0.902	0.924	0.873	1.574	0.954	0.764	120	544	1015	1025	-0.145	482	533	486	539	0
2	9	14	"PFM0440"	"M3766_1"	7560	24750	140	348	351	116	127	131	40	95	87	0	705	711	214	112	115	22	99	99	0	0.373	0.374	0.348	0.342	2.003	0.356	0.653	156	473	814	823	-1.424	221	593	224	599	0
2	10	14	"PFM0442"	"M37744_2"	7730	24760	150	131	134	39	128	131	38	17	6	0	126	131	27	115	118	24	34	12	0	0.273	0.375	1.647	1.340	3.855	76.024	0.000	156	469	14	22	-1.874	3	11	6	16	-50
2	11	14	"PFM0444"	"M37773_2"	7930	24760	150	130	135	39	127	131	39	17	4	0	121	129	35	116	119	23	28	10	0	0.600	0.615	1.587	1.543	3.818	28.329	0.003	156	622	8	21	-0.737	3	5	8	13	-50
2	12	14	"PFM0446"	"M3777_1"	8120	24750	130	321	326	99	128	130	38	94	88	0	296	300	62	114	118	26	100	100	0	1.060	1.065	1.053	0.928	2.256	1.153	0.472	120	600	375	384	0.085	193	182	198	186	0
2	13	14	"PFM0448"	"M37794_11"	8310	24740	110	168	171	46	126	129	39	52	25	0	162	162	37	113	124	195	1	0	0	0.857	0.918	1.261	1.068	3.039	3.152	0.037	80	539	91	94	-0.222	42	49	45	49	0
2	14	14	"PFM0450"	"M37794_14"	8510	24760	90	148	158	48	127	130	41	40	13	0	155	172	48	115	119	22	73	46	0	0.525	0.544	0.977	0.797	3.735	1.913	0.030	52	349	61	88	-0.930	21	40	31	57	0
2	15	14	"PFM0469"	"M38740_1"	8680	24760	150	133	136	39	124	129	39	23	5	0	121	131	34	114	118	24	28	12	0	1.286	0.706	1.614	1.473	4.638	10.334	0.006	156	733	16	29	0.363	9	7	12	17	-50
2	16	14	"PFM0472"	"M38757_4"	8890	24750	130	316	331	108	127	130	37	95	92	0	673	671	113	117	118	21	100	100	0	0.340	0.368	0.356	0.329	1.810	0.372	0.610	120	582	745	758	-1.557	189	556	204	554	0
2	17	14	"PFM0476"	"M38913_1"	9080	24740	130	657	639	201	129	134	43	98	96	0	804	799	228	120	124	26	100	99	0	0.772	0.751	0.722	0.717	1.875	0.696	0.753	120	561	1212	1189	-0.373	528	684	510	679	0
2	18	14	"PFM0478"	"M38913_6"	9270	24750	130	284	285	90	125	133	44	90	80	0	571	578	129	118	121	22	100	100	0	0.351	0.348	0.346	0.325	1.813	0.326	0.521	120	513	612	620	-1.510	159	453	160	460	0
2	19	14	"PFM0481"	"M38941_1"	9460	24740	130	351	347	105	123	128	36	94	90	0	411	402	108	116	120	26	100	97	0	0.773	0.783	0.774	0.755	1.699	0.788	0.684	120	472	523	510	-0.372	228	295	224	286	0
2	20	14	"PFM0484"	"M38941_6"	9650	24740	140	180	189	66	125	130	37	62	38	0	258	260	73	116	119	25	97	93	0	0.387	0.444	0.503	0.455	3.059	0.457	0.172	156	561	197	208	-1.368	55	142	64	144	0
2	21	14	"PFM0510"	"M41547_1"	9840	24740	130	311	331	122	126	131	36	93	87	0	1095	1095	296	115	117	20	100	100	0	0.189	0.209	0.197	0.182	2.021	0.188	0.585	120	510	1165	1185	-2.405	185	980	205	980	0
2	22	14	"PFM0512"	"M41763_12"	10030	24750	140	672	620	248	126	135	94	93	84	0	685	628	206	114	122	65	97	92	0	0.956	0.961	1.010	0.968	1.868	1.030	0.753	156	655	1117	1008	-0.065	546	571	494	514	0
2	1	15	"PFM0514"	"M41763_4"	6020	24980	150	123	128	39	122	125	39	19	4	0	113	119	25	105	108	19	32	12	0	0.125	0.429	1.795	1.724	4.198	37.887	0.001	156	932	9	20	-3.000	1	8	6	14	-50
2	2	15	"PFM0516"	"M41776_1"	6250	24960	90	141	150	46	127	128	38	25	13	0	144	145	26	109	113	30	61	19	0	0.400	0.639	1.047	0.981	3.722	0.954	0.012	52	356	49	59	-1.322	14	35	23	36	0
2	3	15	"PFM0524"	"M42658_1"	6430	24950	140	243	263	105	124	128	45	83	66	0	302	301	98	109	111	26	96	94	0	0.617	0.724	0.725	0.689	2.766	0.805	0.455	156	595	312	331	-0.698	119	193	139	192	0
2	4	15	"PFM0531"	"M42966_1"	6620	24950	140	260	269	92	120	127	46	85	73	0	579	588	197	109	111	27	99	98	0	0.298	0.311	0.325	0.298	2.161	0.286	0.567	156	509	610	628	-1.747	140	470	149	479	0
2	5	15	"PFN0076"	"N128_81"	6790	24960	150	136	149	67	120	123	35	34	16	0	118	141	76	109	110	25	28	17	0	1.778	0.906	1.762	1.513	4.143	1.173	0.157	156	519	25	61	0.830	16	9	29	32	-50
2	6	15	"PFN0079"	"N128_86"	7000	24950	120	154	159	45	121	123	38	43	17	0	178	182	43	108	110	17	95	84	0	0.471	0.514	0.646	0.582	2.743	0.714	0.092	120	464	103	112	-1.085	33	70	38	74	0
2	7	15	"PFN0082"	"N128_90"	7190	24950	130	201	204	70	124	126	35	73	55	0	323	326	94	108	112	20	97	97	0	0.358	0.367	0.405	0.360	2.204	0.386	0.356	120	558	292	298	-1.481	77	215	80	218	0
2	8	15	"PFN0084"	"N128_92"	7380	24950	130	226	238	77	124	128	38	81	65	0	379	383	126	110	113	20	99	96	0	0.379	0.418	0.398	0.365	2.752	0.387	0.444	120	529	371	387	-1.399	102	269	114	273	0
2	9	15	"PFN0086"	"N128_95"	7570	24950	130	219	233	93	123	127	39	75	59	0	368	362	124	111	114	22	95	94	0	0.374	0.438	0.408	0.411	2.490	0.422	0.370	120	437	353	361	-1.421	96	257	110	251	0
2	10	15	"PFN0090"	"N129_1"	7730	24950	150	124	135	48	126	133	49	14	3	0	114	116	21	112	116	23	15	4	0	-1.000	2.250	1.900	1.562	4.140	27.075	0.004	156	503	0	13	Error	-2	2	9	4	-50
2	11	15	"PFN0105"	"N129_41"	7930	24960	150	136	168	122	128	135	49	29	14	0	125	156	97	116	119	23	33	21	0	0.889	1.000	1.200	1.273	4.588	2.307	0.133	156	582	17	80	-0.170	8	9	40	40	-50
2	12	15	"PFN0107"	"N129_48"	8140	24970	150	140	144	44	127	131	42	23	8	0	132	138	36	115	129	206	0	0	0	0.765	0.739	1.392	1.292	4.348	1.188	0.018	156	482	30	40	-0.387	13	17	17	23	-50
2	13	15	"PFN0109"	"N129_6"	8300	24980	150	130	132	37	126	130	41	17	1	0	121	123	23	114	128	208	0	0	0	0.571	0.667	1.754	1.727	4.134	0.046	0.052	156	474	11	15	-0.807	4	7	6	9	-50
2	14	15	"PFN0112"	"N130_1"	8490	24950	150	133	137	45	125	129	39	21	7	0	115	117	21	114	119	28	8	1	0	8.000	4.000	2.148	2.105	3.440	13.409	0.004	156	681	9	15	3.000	8	1	12	3	-50
2	15	15	"PFN0114"	"N130_17"	8720	24940	110	136	141	40	124	127	37	27	10	0	174	177	40	114	119	30	76	48	0	0.200	0.270	0.594	0.569	4.625	0.449	0.023	80	457	72	80	-2.322	12	60	17	63	0
2	16	15	"PFN0116"	"N130_19"	8900	24940	120	378	369	142	129	133	37	91	80	0	520	477	170	117	120	22	95	94	0	0.618	0.667	0.671	0.657	2.143	0.653	0.642	120	488	652	600	-0.695	249	403	240	360	0
2	17	15	"PFN0134"	"N130_43"	9090	24940	140	10391	8918	3581	135	138	42	100	98	0	15116	13285	4494	119	122	24	100	100	0	0.684	0.667	0.695	0.617	2.446	0.670	0.865	156	557	25253	21949	-0.548	10256	14997	8783	13166	0
2	18	15	"PFN0137"	"N130_46"	9270	24940	130	521	545	210	129	139	56	98	93	0	1310	1317	366	118	139	152	100	98	0	0.329	0.347	0.338	0.314	1.697	0.297	0.684	120	508	1584	1615	-1.604	392	1192	416	1199	0
2	19	15	"PFN0139"	"N130_5"	9460	24940	130	1074	1031	362	123	132	51	100	100	0	2221	2167	590	118	136	143	100	100	0	0.452	0.443	0.443	0.417	1.566	0.431	0.821	120	578	3054	2957	-1.145	951	2103	908	2049	0
2	20	15	"PFN0141"	"N130_52"	9650	24940	130	1756	1652	552	126	131	42	99	99	0	2660	2560	749	118	120	25	100	100	0	0.641	0.625	0.631	0.597	1.610	0.584	0.814	120	587	4172	3968	-0.641	1630	2542	1526	2442	0
2	21	15	"PFN0145"	"N130_61"	9850	24940	120	517	519	177	128	130	39	99	96	0	1325	1323	375	117	118	20	100	100	0	0.322	0.324	0.327	0.300	1.749	0.308	0.718	120	471	1597	1597	-1.635	389	1208	391	1206	0
2	22	15	"PFN0147"	"N131_12"	10020	24940	150	149	156	51	121	126	37	43	18	0	135	142	33	113	115	20	54	32	0	1.273	1.207	1.278	1.229	3.939	3.646	0.071	156	684	50	64	0.348	28	22	35	29	-50
2	1	16	"PFN0168"	"N132_106"	6050	25150	120	133	139	43	122	125	40	25	8	0	166	172	43	105	106	17	89	73	0	0.180	0.254	0.533	0.426	3.279	0.894	0.036	120	495	72	84	-2.471	11	61	17	67	0
2	2	16	"PFN0170"	"N132_108"	6240	25150	140	176	179	50	122	126	39	62	33	0	276	274	76	106	110	26	95	92	0	0.318	0.339	0.383	0.336	2.346	0.363	0.246	156	601	224	225	-1.655	54	170	57	168	0
2	3	16	"PFN0172"	"N132_11"	6440	25150	130	490	627	411	124	128	37	95	92	0	707	711	346	108	112	27	96	95	0	0.611	0.834	0.727	0.750	1.999	0.935	0.643	120	541	965	1106	-0.711	366	599	503	603	0
2	4	16	"PFN0175"	"N132_116"	6630	25150	130	374	378	155	123	126	38	91	86	0	802	768	290	109	113	33	99	97	0	0.362	0.387	0.399	0.355	2.022	0.385	0.661	120	492	944	914	-1.465	251	693	255	659	0
2	5	16	"PFN0177"	"N132_119"	6820	25150	140	187	198	69	121	124	36	70	46	0	383	367	112	109	111	26	98	98	0	0.241	0.298	0.304	0.281	2.657	0.270	0.273	156	457	340	335	-2.054	66	274	77	258	0
2	6	16	"PFN0180"	"N132_125"	7000	25140	150	1136	1104	478	124	125	34	100	99	0	573	564	210	108	110	18	100	99	0	2.176	2.149	2.181	2.136	1.641	2.267	0.829	156	517	1477	1436	1.122	1012	465	980	456	0
2	7	16	"PFN0582"	"N145_33"	7190	25150	130	329	332	123	124	125	34	90	87	0	1116	1130	429	107	110	18	100	100	0	0.203	0.203	0.214	0.197	1.872	0.178	0.596	120	447	1214	1231	-2.299	205	1009	208	1023	0
2	8	16	"PFN0584"	"N145_38"	7350	25150	150	129	135	44	124	126	35	23	8	0	113	119	27	111	113	20	25	12	0	2.500	1.375	1.509	1.482	4.067	14.727	0.006	156	504	7	19	1.322	5	2	11	8	-50
2	9	16	"PFN0589"	"N145_44"	7540	25150	150	134	135	35	121	127	38	21	5	0	112	117	22	113	116	19	22	5	0	-13.000	3.500	1.778	1.582	3.481	0.017	0.001	156	499	12	18	Error	13	-1	14	4	-50
2	10	16	"PFN0592"	"N145_50"	7730	25150	150	125	126	36	129	140	102	1	0	0	111	115	25	114	118	27	11	3	0	1.333	-3.000	1.583	1.814	3.862	27.978	0.002	156	557	-7	-2	0.415	-4	-3	-3	1	-50
2	11	16	"PFN0598"	"N145_61"	7980	25150	150	145	150	47	131	141	102	7	0	0	143	147	34	116	121	27	48	25	0	0.519	0.613	1.116	0.951	4.933	9.235	0.015	156	549	41	50	-0.948	14	27	19	31	-50
2	12	16	"PFN0600"	"N145_9"	8140	25130	130	724	701	223	125	130	37	99	99	0	299	293	76	117	121	21	96	94	0	3.291	3.273	3.110	3.266	1.847	3.788	0.653	120	307	781	752	1.719	599	182	576	176	0
2	13	16	"PFN0620"	"N148_2"	8300	25140	150	133	144	54	128	134	47	21	5	0	124	128	28	117	121	22	29	9	0	0.714	1.455	1.600	1.726	4.261	14.405	0.006	156	390	12	27	-0.485	5	7	16	11	-50
2	14	16	"PFN0622"	"N148_6"	8490	25140	150	126	126	38	130	134	45	5	1	0	117	119	26	115	121	32	9	4	0	-2.000	-1.000	1.833	1.648	4.412	6.766	0.021	156	544	-2	0	Error	-4	2	-4	4	-50
2	15	16	"PFN0628"	"N149_12"	8700	25130	130	1949	1894	626	128	133	39	100	100	0	2103	2071	728	116	121	31	99	99	0	0.916	0.903	0.861	0.884	1.588	0.826	0.798	120	621	3808	3721	-0.126	1821	1987	1766	1955	0
2	16	16	"PFN0632"	"N149_18"	8900	25130	130	237	250	84	126	131	36	85	71	0	546	550	134	117	121	22	100	99	0	0.259	0.286	0.278	0.240	2.198	0.270	0.468	120	560	540	557	-1.950	111	429	124	433	0
2	17	16	"PFN0634"	"N149_2"	9090	25130	130	245	254	84	133	139	51	77	55	0	237	244	61	121	127	41	91	72	0	0.966	0.984	0.968	0.925	2.496	1.262	0.374	120	526	228	244	-0.051	112	116	121	123	0
2	18	16	"PFN0637"	"N149_30"	9280	25130	120	726	732	243	133	138	52	100	99	0	1430	1401	422	119	128	66	100	100	0	0.452	0.467	0.464	0.454	1.574	0.444	0.786	120	500	1904	1881	-1.145	593	1311	599	1282	0
2	19	16	"PFN0655"	"N150_39"	9470	25140	130	862	871	583	127	131	41	98	96	0	569	585	293	116	119	22	99	98	0	1.623	1.586	1.559	1.469	1.986	2.111	0.523	120	586	1188	1213	0.698	735	453	744	469	0
2	20	16	"PFN0658"	"N150_49"	9670	25130	110	166	166	47	129	135	45	42	11	0	199	210	47	116	121	27	97	82	0	0.446	0.394	0.538	0.585	2.315	0.648	0.049	80	458	120	131	-1.166	37	83	37	94	0
2	21	16	"PFN0660"	"N150_51"	9850	25130	130	223	231	83	128	133	52	72	46	0	339	351	90	118	121	27	99	97	0	0.430	0.442	0.426	0.404	2.452	0.494	0.287	120	517	316	336	-1.218	95	221	103	233	0
2	22	16	"PFN0662"	"N150_53"	10040	25130	140	236	247	76	124	130	57	81	46	0	736	709	221	115	119	22	98	98	0	0.180	0.207	0.218	0.204	2.202	0.176	0.457	156	646	733	717	-2.471	112	621	123	594	0
2	1	17	"PFN0664"	"N150_57"	6060	25340	140	205	219	85	124	129	39	76	50	0	461	462	118	110	116	77	98	94	0	0.231	0.270	0.246	0.243	2.332	0.246	0.295	156	694	432	447	-2.115	81	351	95	352	0
2	2	17	"PFN0666"	"N150_6"	6250	25340	130	252	258	73	120	125	37	91	80	0	299	301	66	108	115	90	95	58	0	0.691	0.715	0.677	0.660	1.992	0.760	0.429	120	476	323	331	-0.533	132	191	138	193	0
2	3	17	"PFN0680"	"N150_8"	6430	25340	130	500	497	152	122	125	36	99	95	0	661	668	155	108	114	36	100	100	0	0.684	0.670	0.627	0.633	1.676	0.685	0.738	120	538	931	935	-0.549	378	553	375	560	0
2	4	17	"PFN0682"	"N150_82"	6630	25340	130	427	436	173	121	124	34	95	92	0	881	910	246	110	114	30	100	100	0	0.397	0.394	0.378	0.349	1.816	0.408	0.623	120	522	1077	1115	-1.333	306	771	315	800	0
2	5	17	"PFN0685"	"N150_87"	6810	25330	130	333	346	111	121	125	37	95	92	0	590	595	157	111	115	23	100	100	0	0.443	0.465	0.452	0.426	2.026	0.443	0.623	120	457	691	709	-1.176	212	479	225	484	0
2	6	17	"PFN0688"	"N150_9"	7000	25330	140	344	341	111	123	126	38	98	91	0	230	235	64	110	114	22	96	92	0	1.842	1.744	1.742	1.701	2.223	2.140	0.494	156	503	341	343	0.881	221	120	218	125	0
2	7	17	"PFN0694"	"N151_11"	7200	25330	130	371	390	129	120	122	34	98	95	0	447	440	132	110	113	20	100	98	0	0.745	0.818	0.823	0.823	1.776	0.841	0.666	120	473	588	600	-0.425	251	337	270	330	0
2	8	17	"PFN0696"	"N151_18"	7380	25330	130	372	373	115	118	131	165	76	24	0	617	608	166	112	129	262	90	44	0	0.503	0.514	0.502	0.476	1.907	0.533	0.796	120	475	759	751	-0.991	254	505	255	496	0
2	9	17	"PFN0876"	"N168_6"	7570	25330	130	311	320	101	122	137	171	55	6	0	714	710	201	115	134	270	93	63	0	0.316	0.333	0.310	0.306	1.889	0.409	0.663	120	445	788	793	-1.664	189	599	198	595	0
2	10	17	"PFN0874"	"N168_34"	7770	25330	140	580	563	181	126	135	101	96	89	0	837	817	216	115	120	27	99	99	0	0.629	0.623	0.609	0.590	1.707	0.649	0.659	156	506	1176	1139	-0.669	454	722	437	702	0
2	11	17	"PFN0894"	"N173_1"	7950	25340	130	151	161	62	127	135	106	5	1	0	255	258	56	116	120	27	99	95	0	0.173	0.239	0.327	0.281	3.136	3.515	0.074	120	439	163	176	-2.534	24	139	34	142	0
2	12	17	"PFN0907"	"N175_2"	8140	25330	130	1985	1918	597	129	133	37	100	100	0	1941	1929	551	118	121	21	100	100	0	1.018	0.988	0.984	0.962	1.487	0.997	0.855	120	486	3679	3600	0.026	1856	1823	1789	1811	0
2	13	17	"PFN0906"	"N175_16"	8340	25330	120	195	212	152	128	133	46	64	32	0	282	291	73	117	121	24	97	95	0	0.406	0.483	0.442	0.399	2.718	1.232	0.088	120	449	232	258	-1.300	67	165	84	174	0
2	14	17	"PFN0918"	"N177_6"	8520	25330	120	327	342	111	127	132	46	96	91	0	936	917	220	115	122	28	100	100	0	0.244	0.268	0.253	0.249	1.782	0.247	0.576	120	467	1021	1017	-2.037	200	821	215	802	0
2	15	17	"PFL0005"	"L1_103"	8710	25330	130	166	175	60	129	137	74	28	4	0	246	244	76	116	121	27	89	84	0	0.285	0.359	0.384	0.386	3.229	2.190	0.032	120	563	167	174	-1.813	37	130	46	128	0
2	16	17	"PFL0159"	"L2_30"	8900	25320	130	4784	4361	1897	130	137	72	100	100	0	2608	2398	1136	119	124	33	100	99	0	1.870	1.857	1.762	1.845	2.165	1.785	0.815	120	579	7143	6510	0.903	4654	2489	4231	2279	0
2	17	17	"PFL0171"	"L2_55"	9100	25320	130	576	566	214	132	139	52	92	90	0	1965	1771	657	125	133	47	99	99	0	0.241	0.264	0.249	0.254	2.139	0.227	0.697	120	546	2284	2080	-2.051	444	1840	434	1646	0
2	18	17	"PFL0176"	"L2_62"	9280	25320	130	899	863	290	134	139	53	100	97	0	1864	1837	495	124	132	43	100	100	0	0.440	0.426	0.424	0.399	1.655	0.383	0.748	120	580	2505	2442	-1.186	765	1740	729	1713	0
2	19	17	"PFL0064"	"L2_109"	9480	25320	130	215	247	120	131	135	54	65	40	0	317	328	88	119	124	29	98	96	0	0.424	0.555	0.501	0.496	2.383	0.795	0.231	120	561	282	325	-1.237	84	198	116	209	0
2	20	17	"PFL0066"	"L2_114"	9670	25320	130	183	180	53	129	135	57	43	11	0	435	425	88	116	122	29	100	100	0	0.169	0.165	0.203	0.181	2.364	0.156	0.088	120	535	373	360	-2.563	54	319	51	309	0
2	21	17	"PFL0140"	"L2_247"	9850	25320	130	285	282	90	127	132	51	90	65	0	329	327	79	116	120	27	100	96	0	0.742	0.735	0.737	0.690	1.985	0.889	0.432	120	525	371	366	-0.431	158	213	155	211	0
2	22	17	"PFL0150"	"L2_270"	10050	25320	140	796	791	307	125	130	56	98	96	0	811	813	279	116	119	22	100	99	0	0.965	0.956	0.959	0.908	1.797	0.993	0.798	156	663	1366	1363	-0.051	671	695	666	697	0
2	1	18	"PFN0982"	"N244_3"	6020	25540	150	138	144	46	123	128	38	32	8	0	126	129	26	110	117	81	2	0	0	0.938	1.105	1.597	1.590	4.798	0.022	0.001	156	858	31	40	-0.093	15	16	21	19	-50
2	2	18	"PFJ0260"	"J246_2"	6250	25520	130	2568	2432	604	123	128	38	100	100	0	2944	2756	708	113	120	81	100	99	0	0.864	0.874	0.883	0.879	1.521	0.834	0.887	120	592	5276	4952	-0.211	2445	2831	2309	2643	0
2	3	18	"PFJ0281"	"J269_1"	6450	25530	130	212	217	72	125	128	38	75	55	0	277	273	68	110	114	28	95	92	0	0.521	0.564	0.528	0.516	2.496	0.641	0.323	120	518	254	255	-0.941	87	167	92	163	0
2	4	18	"PFJ0305"	"J27_3"	6630	25520	130	295	301	95	123	132	54	91	77	0	349	360	81	111	137	141	90	30	0	0.723	0.715	0.647	0.640	1.979	0.732	0.600	120	495	410	427	-0.469	172	238	178	249	0
2	5	18	"PFJ0475"	"J53_46"	6820	25530	150	376	372	130	124	159	244	51	3	0	824	826	197	114	153	183	99	95	0	0.355	0.348	0.356	0.323	1.980	0.531	0.280	156	556	962	960	-1.494	252	710	248	712	0
2	6	18	"PFJ0505"	"J583_7"	7000	25530	150	147	152	44	127	152	230	0	0	0	131	134	27	115	133	125	0	0	0	1.250	1.316	1.854	1.790	4.534	8.393	0.073	156	582	36	44	0.322	20	16	25	19	-50
2	7	18	"PFJ0549"	"J697_3"	7200	25520	130	217	245	209	122	127	42	79	57	0	198	199	40	112	115	24	97	82	0	1.105	1.414	1.170	1.089	2.876	6.422	0.123	120	588	181	210	0.144	95	86	123	87	0
2	8	18	"PFJ0586"	"J753_2"	7400	25530	120	148	155	48	119	124	61	29	5	0	207	214	63	111	114	19	92	84	0	0.302	0.350	0.394	0.406	2.510	1.496	0.044	120	471	125	139	-1.727	29	96	36	103	0
2	9	18	"PFJ0594"	"J82_7"	7580	25520	140	2644	2453	892	122	136	167	97	96	0	1079	1024	337	113	132	264	93	85	0	2.611	2.559	2.646	2.415	1.897	2.739	0.839	156	467	3488	3242	1.384	2522	966	2331	911	0
2	10	18	"PFK0025"	"Km2326_6"	7740	25530	150	140	147	51	124	132	50	19	7	0	134	139	33	116	124	52	17	3	0	0.889	1.000	1.471	1.521	4.475	8.662	0.011	156	537	34	46	-0.170	16	18	23	23	-50
2	11	18	"PFJ0390"	"J40_6"	7960	25510	140	387	386	127	125	131	40	95	91	0	272	272	74	116	120	22	94	92	0	1.679	1.673	1.627	1.677	2.246	1.929	0.586	156	552	418	417	0.748	262	156	261	156	0
2	12	18	"PFJ0410"	"J43_3"	8150	25520	130	1193	1144	318	125	130	39	100	100	0	1202	1183	220	117	119	21	100	100	0	0.984	0.956	0.962	0.916	1.491	0.989	0.817	120	458	2153	2085	-0.023	1068	1085	1019	1066	0
2	13	18	"PFJ0426"	"J461_4"	8310	25520	150	133	137	44	127	131	39	21	5	0	115	122	28	116	120	23	19	7	0	-6.000	1.667	1.800	1.629	4.790	56.454	0.000	156	571	5	16	Error	6	-1	10	6	-50
2	14	18	"PFJ0465"	"J53_31"	8530	25530	150	143	152	49	124	128	37	35	14	0	146	148	36	114	119	27	52	24	0	0.594	0.824	1.005	1.141	4.061	4.142	0.030	156	562	51	62	-0.752	19	32	28	34	-50
2	15	18	"PFJ0557"	"J6_2"	8720	25520	130	270	285	96	128	133	47	88	70	0	370	367	77	116	120	27	100	100	0	0.559	0.625	0.604	0.555	2.096	0.670	0.466	120	475	396	408	-0.839	142	254	157	251	0
2	16	18	"PFK0041"	"Km302_3"	8900	25530	150	149	157	50	130	143	102	8	0	0	152	156	38	119	128	66	20	1	0	0.576	0.730	0.928	0.894	4.508	3.777	0.033	156	615	52	64	-0.796	19	33	27	37	-50
2	17	18	"PFK0298"	"Kn2549_3"	9100	25510	130	646	650	184	128	134	39	100	99	0	1131	1109	262	121	124	24	100	100	0	0.513	0.528	0.497	0.512	1.557	0.498	0.797	120	566	1528	1510	-0.963	518	1010	522	988	0
2	18	18	"PFK0338"	"Kn3092_1"	9290	25520	100	166	180	56	128	134	49	41	21	0	184	188	41	120	125	25	85	62	0	0.594	0.765	1.000	0.688	4.041	3.611	0.052	80	428	102	120	-0.752	38	64	52	68	0
2	19	18	"PFK0404"	"Kn427_6"	9480	25520	130	336	348	121	132	145	150	71	21	0	489	476	127	122	132	91	95	87	0	0.556	0.610	0.604	0.583	1.932	2.317	0.283	120	507	571	570	-0.847	204	367	216	354	0
2	20	18	"PFK0425"	"Kn5026_1"	9660	25520	150	152	154	47	128	142	146	1	0	0	162	164	50	119	130	90	15	1	0	0.558	0.578	0.833	0.859	4.064	1.277	0.510	156	522	67	71	-0.841	24	43	26	45	-50
2	21	18	"PFK0442"	"Kn5244_3"	9830	25520	150	127	132	40	128	132	39	17	3	0	119	122	27	118	123	27	16	3	0	-1.000	1.000	1.583	1.470	3.686	11.273	0.006	156	629	0	8	Error	-1	1	4	4	-50
2	22	18	"PFK0457"	"Kn5587_2"	10050	25510	140	6287	5489	2255	126	130	38	100	99	0	2646	2303	894	120	122	22	97	96	0	2.439	2.457	2.411	2.327	1.878	2.623	0.848	156	701	8687	7546	1.286	6161	2526	5363	2183	0
2	1	19	"PFK0782"	"Ks2242_1"	6060	25720	140	818	761	257	121	125	37	96	96	0	963	903	301	106	111	50	98	96	0	0.813	0.803	0.829	0.819	1.915	0.793	0.809	156	697	1554	1437	-0.298	697	857	640	797	0
2	2	19	"PFK0818"	"Ks2565_1"	6250	25720	120	472	470	148	124	132	70	96	90	0	578	571	156	111	120	68	98	97	0	0.745	0.752	0.751	0.694	2.003	0.749	0.647	120	487	815	806	-0.424	348	467	346	460	0
2	3	19	"PFK0876"	"Ks2_11"	6440	25720	130	216	278	197	125	135	73	50	43	0	443	556	479	112	121	71	57	56	0	0.275	0.345	0.403	0.399	2.789	0.366	0.387	120	450	422	597	-1.863	91	331	153	444	0
2	4	19	"PFK1002"	"Ks48_16"	6600	25720	150	122	130	42	128	139	78	5	0	0	108	112	53	112	136	137	1	0	0	1.500	100000.000	0.848	0.890	3.233	1.790	0.344	156	547	-10	2	0.585	-6	-4	2	0	-50
2	5	19	"PFK1139"	"Ks667_1"	6820	25720	130	292	348	256	131	165	255	40	15	0	525	615	513	114	156	191	55	50	0	0.392	0.433	0.472	0.500	2.790	0.662	0.324	120	505	572	718	-1.352	161	411	217	501	0
2	6	19	"PFK1174"	"Ks75_10"	7010	25720	130	316	1073	1143	128	158	239	47	44	0	2103	4223	4529	116	137	130	64	56	0	0.095	0.230	0.239	0.356	4.327	0.194	0.589	120	535	2175	5052	-3.402	188	1987	945	4107	0
2	7	19	"PFK0629"	"Ks1228_7"	7210	25700	80	114	131	57	127	139	59	15	3	0	125	130	42	117	127	45	28	1	0	-1.625	0.308	1.000	1.140	2.978	2.166	0.112	52	312	-5	17	Error	-13	8	4	13	0
2	8	19	"PFK1093"	"Ks586_7"	7390	25710	130	554	654	597	121	128	54	58	54	0	195	466	441	114	118	36	52	50	0	5.346	1.514	1.047	1.087	2.530	1.424	0.528	120	503	514	885	2.418	433	81	533	352	0
2	9	19	"pla_LSU"	"PLSU"	7570	25720	150	240	277	185	122	130	45	57	52	0	180	243	183	114	121	61	50	44	0	1.788	1.202	0.985	0.900	2.365	1.023	0.443	156	492	184	284	0.838	118	66	155	129	-50
2	10	19	"pla_ORF129"	"PORF129"	7770	25690	110	722	703	292	122	136	67	96	92	0	758	703	260	115	127	91	92	86	0	0.933	0.988	1.014	0.961	2.486	0.967	0.653	80	443	1243	1169	-0.100	600	643	581	588	0
2	11	19	"pla_ORF79"	"PORF79"	7970	25710	120	238	237	83	124	134	59	72	45	0	313	310	88	119	129	89	85	57	0	0.588	0.592	0.609	0.547	2.268	0.526	0.368	120	521	308	304	-0.767	114	194	113	191	0
2	12	19	"pla_rpl14"	"Prpl14"	8150	25710	130	833	845	298	123	130	43	100	99	0	772	774	216	117	123	57	100	100	0	1.084	1.099	1.157	1.046	1.758	1.113	0.682	120	508	1365	1379	0.116	710	655	722	657	0
2	13	19	"PFBL B0020"	"oPFBLOB0020"	8340	25710	130	916	900	277	129	139	65	100	99	0	1043	1043	295	119	139	153	100	97	0	0.852	0.834	0.840	0.817	1.418	0.819	0.811	120	560	1711	1695	-0.232	787	924	771	924	0
2	14	19	"PFD66970"	"oPFD66970"	8530	25710	130	213	219	75	128	132	40	75	53	0	393	391	104	118	125	36	97	95	0	0.309	0.333	0.313	0.293	2.540	0.300	0.293	120	408	360	364	-1.694	85	275	91	273	0
2	15	19	"PFC0765"	"oPFC0765"	8690	25710	150	143	156	104	133	200	561	0	0	0	133	140	33	121	155	157	0	0	0	0.833	1.211	1.388	1.349	4.120	7.340	0.215	156	459	22	42	-0.263	10	12	23	19	-50
2	16	19	"PFN0250"	"oPFN0250"	8910	25710	130	208	222	77	135	204	576	0	0	0	365	367	85	121	153	159	85	22	0	0.299	0.354	0.392	0.343	2.588	1.136	0.225	120	434	317	333	-1.741	73	244	87	246	0
2	17	19	"PFL0017"	"oPFL0017"	9100	25710	140	1705	1681	850	132	134	38	97	94	0	1732	1753	858	119	122	21	100	99	0	0.975	0.948	0.941	0.900	2.570	0.940	0.792	156	521	3186	3183	-0.036	1573	1613	1549	1634	0
2	18	19	"PFI17637"	"oPFI17637"	9290	25710	130	318	332	104	131	140	71	92	68	0	652	677	165	119	125	61	100	99	0	0.351	0.360	0.370	0.335	1.795	0.323	0.438	120	448	720	759	-1.511	187	533	201	558	0
2	19	19	"PFM60472"	"oPFM60472"	9480	25710	150	143	259	937	129	149	171	4	3	0	166	231	326	117	133	118	12	5	0	0.286	1.140	0.944	0.838	3.490	4.799	0.206	156	403	63	244	-1.807	14	49	130	114	-50
2	20	19	"PFL0020"	"oPFL0020"	9640	25710	150	133	140	65	128	142	152	0	0	0	138	141	28	118	130	97	1	0	0	0.250	0.522	1.372	1.265	4.146	14.380	0.005	156	449	25	35	-2.000	5	20	12	23	-50
2	21	19	"PFI17639"	"oPFI17639"	9870	25720	100	172	185	66	130	134	42	47	22	0	190	194	43	117	125	31	86	55	0	0.575	0.714	0.973	0.850	3.351	0.116	0.061	80	372	115	132	-0.798	42	73	55	77	0
2	22	19	"PFN0252"	"oPFN0252"	10050	25700	130	847	871	319	125	130	42	100	99	0	3302	3323	1001	118	122	23	100	100	0	0.227	0.233	0.222	0.221	1.409	0.218	0.814	120	600	3906	3951	-2.141	722	3184	746	3205	0
2	1	20	"PFBL B0027"	"oPFBLOB0027"	6060	25910	130	159	177	133	123	128	41	43	20	0	211	212	46	108	111	21	98	90	0	0.350	0.519	0.541	0.455	3.524	3.525	0.067	120	548	139	158	-1.517	36	103	54	104	0
2	2	20	"PFC0768"	"oPFC0768"	6260	25910	130	173	175	52	127	136	76	25	2	0	246	250	50	110	120	73	94	38	0	0.338	0.343	0.440	0.360	2.610	0.467	0.207	120	413	182	188	-1.564	46	136	48	140	0
2	3	20	"PFBL B0032"	"oPFBLOB0032"	6420	25910	150	133	184	213	135	143	80	10	7	0	128	164	148	112	124	77	11	7	0	-0.125	0.942	1.894	1.557	4.721	1.820	0.529	156	420	14	101	Error	-2	16	49	52	-50
2	4	20	"PFBL B0033"	"oPFBLOB0033"	6610	25920	150	132	139	44	134	138	46	13	3	0	140	150	53	114	118	32	44	17	0	-0.077	0.139	1.353	1.280	4.275	1.133	0.109	156	415	24	41	Error	-2	26	5	36	-50
2	5	20	"PFB0684"	"oPFB0684"	6790	25910	150	122	128	37	132	138	72	2	0	0	125	131	29	113	117	40	19	3	0	-0.833	-0.222	1.525	1.370	4.075	11.394	0.006	156	448	2	14	Error	-10	12	-4	18	-50
2	6	20	"PFF72417"	"oPFF72417"	6980	25910	150	127	131	37	131	135	38	12	1	0	133	141	36	114	118	25	41	21	0	-0.211	0.000	0.889	0.859	4.194	7.013	0.003	156	457	15	27	Error	-4	19	0	27	-50
2	7	20	"PFG0010"	"oPFG0010"	7170	25910	150	124	130	56	127	135	50	7	2	0	131	137	40	117	124	37	25	7	0	-0.214	0.150	1.547	1.428	3.828	6.617	0.006	156	588	11	23	Error	-3	14	3	20	-50
2	8	20	"PFBL B0035"	"oPFBLOB0035"	7390	25900	130	666	654	180	121	129	49	99	98	0	647	631	126	117	120	36	99	99	0	1.028	1.037	1.038	0.997	1.687	1.049	0.776	120	431	1075	1047	0.040	545	530	533	514	0
2	9	20	"PFBL B0038"	"oPFBLOB0038"	7550	25910	150	127	127	34	122	129	46	10	0	0	122	132	39	117	118	38	17	8	0	1.000	0.333	1.222	1.334	4.702	0.055	0.002	156	412	10	20	0.000	5	5	5	15	-50
2	10	20	"PFG0012"	"oPFG0012"	7740	25910	150	131	143	67	128	138	66	13	2	0	135	148	44	119	130	97	8	1	0	0.188	0.517	1.209	1.493	4.740	12.644	0.001	156	498	19	44	-2.415	3	16	15	29	-50
2	11	20	"PFD66974"	"oPFD66974"	7930	25910	150	135	141	43	128	136	60	12	1	0	153	165	46	123	130	85	14	1	0	0.233	0.310	1.065	0.896	4.481	0.181	0.009	156	584	37	55	-2.100	7	30	13	42	-50
2	12	20	"PFL0029"	"oPFL0029"	8150	25900	130	236	253	87	126	135	58	83	47	0	433	453	120	124	138	142	96	65	0	0.356	0.386	0.355	0.354	2.262	0.340	0.443	120	518	419	456	-1.490	110	309	127	329	0
2	13	20	"PFD66975"	"oPFD66975"	8340	25920	110	459	454	173	127	140	77	93	83	0	1188	1198	411	123	155	197	97	95	0	0.312	0.304	0.304	0.272	2.338	0.283	0.654	80	330	1397	1402	-1.682	332	1065	327	1075	0
2	14	20	"PFM60473"	"oPFM60473"	8480	25930	150	122	133	49	130	144	80	7	0	0	143	170	121	123	152	171	8	3	0	-0.400	0.064	0.953	0.949	3.824	0.256	0.189	156	464	12	50	Error	-8	20	3	47	-50
2	15	20	"PFM60503"	"oPFM60503"	8660	25880	140	151	190	157	132	195	556	1	0	0	318	312	165	125	159	150	57	30	0	0.098	0.310	0.323	0.312	4.481	0.730	0.272	156	451	212	245	-3.345	19	193	58	187	0
2	16	20	"PFL0061"	"oPFL0061"	8850	25860	110	235	233	91	139	214	597	0	0	0	602	579	185	125	169	176	90	70	0	0.201	0.207	0.229	0.193	2.747	7.109	0.069	80	404	573	548	-2.313	96	477	94	454	0
2	17	20	"PFG0034"	"oPFG0034"	9040	25870	130	493	503	188	133	136	45	95	90	0	1269	1243	409	122	130	62	100	98	0	0.314	0.330	0.314	0.305	1.835	0.308	0.716	120	512	1507	1491	-1.672	360	1147	370	1121	0
2	18	20	"PFF72455"	"oPFF72455"	9260	25900	150	135	143	60	131	139	67	8	1	0	122	129	31	121	127	61	5	1	0	4.000	1.500	1.714	1.563	4.459	38.566	0.002	156	480	5	20	2.000	4	1	12	8	-50
2	19	20	"PFM60505"	"oPFM60505"	9420	25870	120	194	199	62	127	142	82	35	8	0	237	235	56	118	128	74	77	19	0	0.563	0.615	0.645	0.602	2.756	1.379	0.199	120	329	186	189	-0.829	67	119	72	117	0
2	20	20	"PFL0063"	"oPFL0063"	9610	25870	130	186	197	69	133	148	84	31	8	0	304	310	78	119	126	36	98	95	0	0.286	0.335	0.384	0.316	2.611	0.740	0.166	120	402	238	255	-1.803	53	185	64	191	0
2	21	20	"PFJ12800"	"oPFJ12800"	9800	25870	130	213	220	64	132	144	77	53	12	0	296	308	74	119	124	29	100	100	0	0.458	0.466	0.452	0.395	2.427	0.558	0.252	120	460	258	277	-1.128	81	177	88	189	0
2	22	20	"PFF72460"	"oPFF72460"	9990	25870	120	248	250	90	125	128	37	85	69	0	359	365	95	117	120	21	100	100	0	0.508	0.504	0.540	0.439	2.409	0.500	0.343	120	505	365	373	-0.976	123	242	125	248	0
2	1	21	"PFK12904"	"oPFK12904"	6020	26080	120	378	372	121	123	127	40	92	88	0	894	917	225	111	114	20	100	100	0	0.326	0.309	0.317	0.270	1.892	0.311	0.692	120	482	1038	1055	-1.619	255	783	249	806	0
2	2	21	"PFM60507"	"oPFM60507"	6190	26070	120	701	698	253	126	131	44	99	95	0	753	697	238	111	113	20	100	100	0	0.896	0.976	0.930	0.939	1.884	0.968	0.729	120	412	1217	1158	-0.159	575	642	572	586	0
2	3	21	"PFK12905"	"oPFK12905"	6390	26080	120	584	590	275	136	145	76	92	87	0	443	453	163	110	117	41	97	96	0	1.345	1.324	1.341	1.221	1.937	1.512	0.725	120	426	781	797	0.428	448	333	454	343	0
2	4	21	"PFF72461"	"oPFF72461"	6580	26070	120	30472	27502	9438	135	145	75	100	100	0	11551	10505	3253	113	119	42	100	100	0	2.652	2.633	2.637	2.587	1.498	2.760	0.892	120	397	41775	37759	1.407	30337	11438	27367	10392	0
2	5	21	"PFN0268"	"oPFN0268"	6770	26070	130	342	346	126	130	133	37	94	85	0	554	550	168	113	114	20	100	100	0	0.481	0.494	0.496	0.459	1.977	0.440	0.519	120	427	653	653	-1.057	212	441	216	437	0
2	6	21	"PFL0071"	"oPFL0071"	6960	26080	120	170	180	58	129	133	38	51	26	0	240	242	65	112	115	23	96	90	0	0.320	0.392	0.400	0.411	3.207	0.383	0.102	120	424	169	181	-1.642	41	128	51	130	0
2	7	21	"PFG0037"	"oPFG0037"	7150	26070	120	242	262	139	128	134	42	76	60	0	282	288	94	112	116	29	98	93	0	0.671	0.761	0.738	0.666	2.713	1.070	0.272	120	401	284	310	-0.577	114	170	134	176	0
2	8	21	"PFJ12801"	"oPFJ12801"	7330	26070	120	770	757	261	128	134	46	100	99	0	360	362	96	116	119	26	100	99	0	2.631	2.557	2.544	2.503	1.657	2.838	0.747	120	445	886	875	1.396	642	244	629	246	0
2	9	21	"PFBL B0124"	"oPFBLOB0124"	7530	26070	130	154	163	55	123	131	48	34	17	0	295	306	81	115	118	21	100	99	0	0.172	0.209	0.232	0.208	3.168	0.143	0.077	120	450	211	231	-2.538	31	180	40	191	0
2	10	21	"PFI17675"	"oPFI17675"	7720	26070	140	8674	7913	3634	125	131	43	100	100	0	4588	4312	1754	116	120	22	99	99	0	1.912	1.856	1.921	1.815	2.154	2.009	0.827	156	483	13021	11984	0.935	8549	4472	7788	4196	0
2	11	21	"PFI17677"	"oPFI17677"	7920	26070	130	265	266	88	127	133	41	86	70	0	667	655	164	117	120	20	100	100	0	0.251	0.258	0.262	0.237	2.125	0.234	0.469	120	458	688	677	-1.995	138	550	139	538	0
2	12	21	"PFBL B0128"	"oPFBLOB0128"	8120	26080	150	157	156	44	125	131	43	38	10	0	145	152	35	120	122	22	56	33	0	1.280	0.969	1.313	1.492	3.739	3.630	0.066	156	562	57	63	0.356	32	25	31	32	-50
2	13	21	"PFG0038"	"oPFG0038"	8290	26070	120	152	163	53	121	126	42	40	20	0	297	297	79	121	122	20	100	99	0	0.176	0.239	0.298	0.239	3.167	0.192	0.089	120	349	207	218	-2.505	31	176	42	176	0
2	14	21	"PFF72465"	"oPFF72465"	8490	26070	140	669	662	228	123	131	59	97	96	0	1355	1315	421	121	129	48	98	98	0	0.442	0.451	0.463	0.450	1.998	0.423	0.772	156	399	1780	1733	-1.176	546	1234	539	1194	0
2	15	21	"PFI17678"	"oPFI17678"	8670	26070	130	203	236	322	126	133	57	60	29	0	211	220	78	121	131	53	75	37	0	0.856	1.111	0.917	0.863	3.235	6.011	0.128	120	475	167	209	-0.225	77	90	110	99	0
2	16	21	"PFD66997"	"oPFD66997"	8870	26070	130	403	407	99	129	134	45	99	98	0	344	343	53	122	131	62	99	95	0	1.234	1.258	1.241	1.206	1.575	1.382	0.681	120	612	496	499	0.304	274	222	278	221	0
2	17	21	"PFM60539"	"oPFM60539"	9070	26090	150	124	133	55	129	133	44	12	3	0	116	119	23	120	124	32	7	1	0	1.250	-4.000	1.481	1.298	3.428	12.071	0.005	156	615	-9	3	0.322	-5	-4	4	-1	-50
2	18	21	"PFBL B0176"	"oPFBLOB0176"	9250	26070	120	574	584	248	130	136	40	96	95	0	973	946	338	119	123	28	98	96	0	0.520	0.549	0.516	0.523	2.166	0.538	0.571	120	443	1298	1281	-0.944	444	854	454	827	0
2	19	21	"PFI17723"	"oPFI17723"	9430	26060	130	763	740	328	131	144	81	91	89	0	1086	1014	476	120	126	36	94	92	0	0.654	0.681	0.625	0.716	2.788	0.618	0.683	120	519	1598	1503	-0.612	632	966	609	894	0
2	20	21	"PFG0055"	"oPFG0055"	9620	26060	130	677	705	281	136	157	104	95	91	0	1264	1296	515	122	129	40	98	96	0	0.474	0.485	0.442	0.489	2.325	0.364	0.549	120	556	1683	1743	-1.078	541	1142	569	1174	0
2	21	21	"PFF72499"	"oPFF72499"	9810	26060	150	185	190	56	132	144	76	35	7	0	230	233	53	121	126	31	95	84	0	0.486	0.518	0.611	0.558	2.658	1.327	0.069	156	632	162	170	-1.040	53	109	58	112	0
2	22	21	"PFF72501"	"oPFF72501"	10000	26060	130	199	209	68	127	131	39	73	45	0	308	321	78	118	121	25	100	99	0	0.379	0.404	0.428	0.379	2.298	0.334	0.207	120	657	262	285	-1.400	72	190	82	203	0
2	1	22	"PFI17727"	"oPFI17727"	6030	26270	140	151	166	168	120	124	45	34	12	0	253	257	79	106	110	35	92	82	0	0.211	0.305	0.277	0.282	3.605	2.516	0.030	156	826	178	197	-2.245	31	147	46	151	0
2	2	22	"PFF72502"	"oPFF72502"	6210	26270	130	142	151	68	122	129	50	25	10	0	267	272	89	109	111	20	97	95	0	0.127	0.178	0.250	0.257	2.582	0.236	0.039	120	639	178	192	-2.982	20	158	29	163	0
2	3	22	"PFA32037"	"oPFA32037"	6410	26270	120	169	173	57	124	131	61	36	10	0	279	288	67	108	112	30	100	100	0	0.263	0.272	0.304	0.298	2.465	0.262	0.137	120	579	216	229	-1.926	45	171	49	180	0
2	4	22	"PFM60541"	"oPFM60541"	6590	26270	130	187	246	305	124	131	59	53	26	0	405	431	184	107	111	28	100	100	0	0.211	0.377	0.257	0.238	2.783	1.003	0.350	120	647	361	446	-2.242	63	298	122	324	0
2	5	22	"PFL0145"	"oPFL0145"	6780	26270	130	230	238	81	122	125	37	83	70	0	423	429	137	107	110	19	95	95	0	0.342	0.360	0.327	0.307	2.212	0.300	0.375	120	660	424	438	-1.549	108	316	116	322	0
2	6	22	"PFL0147"	"oPFL0147"	6970	26270	130	249	260	103	120	124	38	86	70	0	494	505	123	107	109	21	100	100	0	0.333	0.352	0.321	0.287	2.205	0.353	0.457	120	647	516	538	-1.585	129	387	140	398	0
2	7	22	"PFF72508"	"oPFF72508"	7160	26270	130	469	448	154	122	128	40	95	91	0	278	281	69	109	111	20	98	97	0	2.053	1.895	1.937	1.811	2.310	2.250	0.642	120	658	516	498	1.038	347	169	326	172	0
2	8	22	"PFF72510"	"oPFF72510"	7360	26270	150	140	141	40	123	128	41	22	6	0	134	137	34	110	113	20	55	26	0	0.708	0.667	0.987	1.026	3.599	1.940	0.081	156	826	41	45	-0.497	17	24	18	27	-50
2	9	22	"PFM60545"	"oPFM60545"	7520	26270	100	158	169	68	120	128	42	45	18	0	168	165	38	112	116	23	80	60	0	0.679	0.925	0.828	0.799	3.757	4.334	0.031	80	426	94	102	-0.559	38	56	49	53	0
2	10	22	"PFM60547"	"oPFM60547"	7730	26270	130	190	199	63	124	131	56	55	20	0	327	329	93	114	120	42	96	94	0	0.310	0.349	0.341	0.333	2.597	0.252	0.229	120	696	279	290	-1.690	66	213	75	215	0
2	11	22	"PFL0150"	"oPFL0150"	7920	26270	130	215	222	75	124	130	40	74	55	0	444	461	133	117	121	35	99	99	0	0.278	0.285	0.271	0.254	2.529	0.238	0.305	120	700	418	442	-1.845	91	327	98	344	0
2	12	22	"PFL0152"	"oPFL0152"	8120	26280	110	176	173	52	123	130	40	53	32	0	186	191	37	116	119	24	95	72	0	0.757	0.667	0.722	0.789	2.515	1.338	0.087	80	492	123	125	-0.401	53	70	50	75	0
2	13	22	"PFL0154"	"oPFL0154"	8300	26260	150	144	147	37	125	132	54	19	2	0	130	133	32	115	121	42	21	2	0	1.267	1.222	1.177	1.063	3.458	9.943	0.016	156	754	34	40	0.341	19	15	22	18	-50
2	14	22	"PFL0156"	"oPFL0156"	8490	26260	130	1559	1565	506	127	131	54	100	100	0	1033	1033	271	118	125	46	100	99	0	1.565	1.572	1.594	1.541	1.502	1.587	0.850	120	603	2347	2353	0.646	1432	915	1438	915	0
2	15	22	"PFBL B0186"	"oPFBLOB0186"	8680	26260	130	311	313	104	122	126	42	94	85	0	330	327	77	115	118	23	99	97	0	0.879	0.901	0.885	0.816	2.007	0.962	0.573	120	643	404	403	-0.186	189	215	191	212	0
2	16	22	"PFH0037"	"oPFH0037"	8870	26260	130	831	890	294	122	133	120	100	98	0	618	648	189	115	126	199	99	75	0	1.410	1.441	1.453	1.420	1.428	1.484	0.816	120	616	1212	1301	0.495	709	503	768	533	0
2	17	22	"PFF72513"	"oPFF72513"	9060	26270	140	163	167	58	125	135	110	11	0	0	273	273	70	115	125	181	35	0	0	0.241	0.266	0.326	0.300	2.684	0.505	0.448	156	751	196	200	-2.056	38	158	42	158	0
2	18	22	"PFM60550"	"oPFM60550"	9260	26270	90	157	165	65	126	130	38	38	19	0	149	154	34	117	121	24	57	26	0	0.969	1.054	1.471	1.424	3.878	12.278	0.010	52	386	63	76	-0.046	31	32	39	37	0
2	19	22	"EMPTY"	"EMPTY"	9460	26280	150	121	132	61	126	135	65	7	1	0	113	114	19	116	119	27	8	0	0	1.667	-3.000	2.071	1.849	3.106	31.915	0.008	156	898	-8	4	0.737	-5	-3	6	-2	-75
2	20	22	"EMPTY"	"EMPTY"	9650	26280	150	121	125	44	129	138	78	2	1	0	112	116	19	116	120	25	9	1	0	2.000	100000.000	1.471	1.477	4.624	44.598	0.003	156	799	-12	-4	1.000	-8	-4	-4	0	-75
2	21	22	"EMPTY"	"EMPTY"	9840	26280	150	115	124	38	128	133	44	12	0	0	116	119	24	116	120	27	9	3	0	100000.000	-1.333	1.971	2.211	3.264	0.044	0.002	156	791	-13	-1	16.610	-13	0	-4	3	-75
2	22	22	"EMPTY"	"EMPTY"	10030	26280	150	126	132	39	124	129	42	19	5	0	117	121	21	115	119	27	16	3	0	1.000	1.333	1.419	1.523	3.941	0.024	0.000	156	1006	4	14	0.000	2	2	8	6	-75
3	1	1	"PFE0652"	"E9164_1"	10310	22110	110	276	281	106	132	136	40	83	68	0	409	410	131	116	123	29	98	93	0	0.491	0.507	0.496	0.474	2.309	0.511	0.545	80	473	437	443	-1.025	144	293	149	294	0
3	2	1	"PFE0127"	"E15452_2"	10500	22120	120	422	436	178	132	135	38	97	90	0	1876	1926	735	117	120	31	100	100	0	0.165	0.168	0.165	0.155	1.819	0.158	0.708	120	555	2049	2113	-2.601	290	1759	304	1809	0
3	3	1	"PFE0630"	"E8314_1"	10680	22120	120	592	571	242	127	132	42	96	93	0	1145	1168	480	116	114	36	100	99	0	0.452	0.422	0.432	0.387	2.011	0.408	0.785	120	532	1494	1496	-1.146	465	1029	444	1052	0
3	4	1	"PFE0335"	"E23986_4"	10870	22120	120	9492	8670	4072	129	140	90	100	99	0	7169	6782	2799	117	120	52	100	99	0	1.328	1.281	1.282	1.189	2.244	1.360	0.836	120	534	16415	15206	0.409	9363	7052	8541	6665	0
3	5	1	"PFE0497"	"E3038_1"	11060	22120	120	889	911	653	129	140	88	80	70	0	1269	1225	867	116	124	51	80	77	0	0.659	0.705	0.720	0.656	2.846	0.721	0.763	120	532	1913	1891	-0.601	760	1153	782	1109	0
3	6	1	"PFE0489"	"E29931_1"	11250	22120	120	275	339	236	130	142	96	58	43	0	585	693	560	118	128	58	70	68	0	0.310	0.363	0.380	0.405	3.497	0.349	0.449	120	556	612	784	-1.687	145	467	209	575	0
3	7	1	"PFE0152"	"E16122_8"	11430	22110	110	1149	1339	821	133	149	106	92	88	0	1266	1381	761	121	142	167	92	91	0	0.887	0.957	0.856	0.905	2.623	0.974	0.664	80	497	2161	2466	-0.172	1016	1145	1206	1260	0
3	8	1	"PFE0560"	"E5006_15"	11640	22120	120	331	344	141	131	137	49	90	73	0	574	583	181	119	131	151	95	80	0	0.440	0.459	0.410	0.400	2.225	0.459	0.556	120	561	655	677	-1.186	200	455	213	464	0
3	9	1	"PFE0506"	"E3215_1"	11820	22120	120	1428	1346	608	133	138	43	100	98	0	5830	5553	2293	118	123	37	100	100	0	0.227	0.223	0.224	0.203	1.885	0.217	0.851	120	535	7007	6648	-2.141	1295	5712	1213	5435	0
3	10	1	"PFF0276"	"F18248_2"	12010	22120	120	873	847	282	131	138	45	100	97	0	986	959	272	119	123	31	100	100	0	0.856	0.852	0.830	0.810	1.935	0.869	0.783	120	532	1609	1556	-0.225	742	867	716	840	0
3	11	1	"PFF1508"	"F59453_1"	12200	22120	120	662	658	252	131	136	45	96	94	0	935	913	294	115	119	24	100	100	0	0.648	0.660	0.659	0.617	2.026	0.671	0.773	120	532	1351	1325	-0.627	531	820	527	798	0
3	12	1	"PFF1029"	"F4425_1"	12390	22120	120	1860	1794	954	134	139	47	100	97	0	2760	2582	1174	114	119	23	100	100	0	0.652	0.673	0.681	0.602	2.366	0.684	0.799	120	534	4372	4128	-0.616	1726	2646	1660	2468	0
3	13	1	"PFF0774"	"F35531_1"	12580	22120	120	593	607	216	136	138	45	97	95	0	1761	1667	575	116	119	23	100	99	0	0.278	0.304	0.297	0.299	2.282	0.277	0.723	120	532	2102	2022	-1.848	457	1645	471	1551	0
3	14	1	"PFF0382"	"F21003_1"	12770	22120	120	212	217	65	131	134	39	75	52	0	260	258	60	112	115	21	97	93	0	0.547	0.589	0.574	0.530	2.576	0.742	0.298	120	530	229	232	-0.870	81	148	86	146	0
3	15	1	"PFF0437"	"F22770_1"	12960	22120	120	2275	2126	1025	129	134	39	100	98	0	6297	6019	2890	112	115	21	100	100	0	0.347	0.338	0.349	0.336	2.625	0.304	0.768	120	565	8331	7904	-1.527	2146	6185	1997	5907	0
3	16	1	"PFF0027"	"F10724_1"	13160	22120	120	228	227	85	127	134	43	71	59	0	233	232	46	114	117	22	98	95	0	0.849	0.847	0.921	0.765	2.831	1.486	0.224	120	564	220	218	-0.237	101	119	100	118	0
3	17	1	"PFF0760"	"F35197_2"	13350	22120	120	1950	1794	855	129	247	1713	53	0	0	3668	3435	1440	115	146	498	96	92	0	0.513	0.502	0.515	0.456	2.474	1.548	0.138	120	531	5374	4985	-0.964	1821	3553	1665	3320	0
3	18	1	"PFF0169"	"F15775_1"	13540	22120	120	379	377	136	132	253	1739	0	0	0	469	469	129	116	148	506	10	0	0	0.700	0.694	0.719	0.642	2.041	18.931	0.026	120	515	600	598	-0.515	247	353	245	353	0
3	19	1	"PFF1930"	"F960_5"	13720	22120	120	1133	1082	460	129	133	42	97	95	0	2244	2283	817	114	118	25	100	100	0	0.471	0.439	0.433	0.398	2.096	0.428	0.794	120	548	3134	3122	-1.085	1004	2130	953	2169	0
3	20	1	"PFF0151"	"F15196_1"	13920	22120	120	812	817	374	128	133	44	99	96	0	3015	2918	1093	113	118	43	100	99	0	0.236	0.246	0.237	0.223	2.058	0.237	0.767	120	560	3586	3494	-2.085	684	2902	689	2805	0
3	21	1	"PFF1609"	"F63380_2"	14130	22120	150	149	158	48	129	134	44	30	12	0	154	158	35	110	115	38	57	19	0	0.455	0.604	0.846	0.738	4.359	0.623	0.029	156	759	64	77	-1.138	20	44	29	48	-50
3	22	1	"PFF1869"	"F7374_2"	14290	22120	120	326	327	134	126	130	37	88	80	0	217	220	47	111	113	20	98	94	0	1.887	1.844	1.876	1.597	2.230	1.580	0.182	120	546	306	310	0.916	200	106	201	109	0
3	1	2	"PFF1444"	"F5729_1"	10310	22330	120	175	194	72	133	138	40	52	28	0	171	183	49	121	125	24	82	50	0	0.840	0.984	1.125	1.025	3.013	1.977	0.124	120	609	92	123	-0.252	42	50	61	62	0
3	2	2	"PFF0230"	"F17039_3"	10500	22320	110	242	267	103	130	136	39	85	68	0	266	273	70	119	124	25	100	95	0	0.762	0.890	0.949	0.754	2.880	1.120	0.414	80	525	259	291	-0.392	112	147	137	154	0
3	3	2	"PFM0480"	"M38913_8"	10710	22330	120	497	483	195	130	135	42	94	90	0	1267	1217	453	120	124	26	100	100	0	0.320	0.322	0.326	0.289	1.964	0.315	0.752	120	578	1514	1450	-1.644	367	1147	353	1097	0
3	4	2	"PFM0579"	"M446_3"	10900	22320	120	848	861	380	131	136	42	99	98	0	1146	1154	480	118	123	25	99	98	0	0.697	0.705	0.690	0.707	2.194	0.691	0.738	120	550	1745	1766	-0.520	717	1028	730	1036	0
3	5	2	"PFM0717"	"M5299_3"	11090	22320	130	182	197	58	131	134	39	65	36	0	265	258	78	117	120	23	94	89	0	0.345	0.468	0.438	0.417	2.674	0.501	0.233	120	607	199	207	-1.537	51	148	66	141	0
3	6	2	"PFM0868"	"M724_5"	11270	22320	110	235	250	92	129	133	37	78	70	0	423	438	149	118	124	36	98	97	0	0.348	0.378	0.342	0.349	2.354	0.379	0.517	80	477	411	441	-1.525	106	305	121	320	0
3	7	2	"PFM0875"	"M783_4"	11450	22320	110	463	462	171	132	137	48	93	91	0	917	909	277	120	142	159	100	92	0	0.415	0.418	0.424	0.387	1.899	0.366	0.655	80	530	1128	1119	-1.268	331	797	330	789	0
3	8	2	"PFM0093"	"M16622_6"	11650	22320	120	1317	1260	429	131	137	42	100	99	0	1138	1026	375	118	128	90	93	93	0	1.163	1.243	1.270	1.363	2.253	1.242	0.793	120	585	2206	2037	0.218	1186	1020	1129	908	0
3	9	2	"PFM0612"	"M45542_7"	11840	22320	110	570	566	199	136	141	47	100	98	0	1586	1586	475	120	142	162	100	100	0	0.296	0.293	0.291	0.274	1.617	0.267	0.711	80	486	1900	1896	-1.756	434	1466	430	1466	0
3	10	2	"PFM0634"	"M46791_1"	12030	22320	120	944	948	468	133	139	45	90	89	0	1846	1750	997	121	142	151	88	85	0	0.470	0.500	0.508	0.562	2.716	0.432	0.730	120	552	2536	2444	-1.089	811	1725	815	1629	0
3	11	2	"PFM0704"	"M52103_1"	12220	22320	120	649	643	331	132	135	41	91	87	0	436	407	189	115	122	31	88	80	0	1.611	1.750	1.633	1.647	3.096	2.054	0.564	120	546	838	803	0.688	517	321	511	292	0
3	12	2	"PFM0190"	"M22662_1"	12420	22320	120	175	180	65	127	134	43	51	25	0	171	169	39	117	124	97	12	0	0	0.889	1.019	1.235	1.178	2.851	0.136	0.038	120	545	102	105	-0.170	48	54	53	52	0
3	13	2	"PFM0225"	"M24933_4"	12610	22320	120	936	927	353	128	131	38	100	100	0	2246	2173	944	117	120	28	100	100	0	0.380	0.389	0.390	0.416	2.304	0.345	0.784	120	515	2937	2855	-1.398	808	2129	799	2056	0
3	14	2	"PFM0412"	"M36754_1"	12790	22320	120	1269	1295	462	127	130	41	100	100	0	2643	2584	987	114	118	25	100	100	0	0.452	0.473	0.471	0.518	2.373	0.428	0.799	120	536	3671	3638	-1.147	1142	2529	1168	2470	0
3	15	2	"PFM0630"	"M46462_5"	12980	22320	110	484	497	170	127	134	47	100	96	0	1621	1596	424	115	124	81	100	100	0	0.237	0.250	0.243	0.233	1.670	0.219	0.697	80	507	1863	1851	-2.077	357	1506	370	1481	0
3	16	2	"PFM0465"	"M38247_1"	13170	22320	110	599	619	229	127	135	48	98	96	0	1100	1120	329	115	133	110	100	100	0	0.479	0.490	0.472	0.448	1.706	0.443	0.714	80	502	1457	1497	-1.061	472	985	492	1005	0
3	17	2	"PFM0026"	"M11919_1"	13360	22320	120	15127	14418	5482	129	141	92	100	100	0	12031	11125	4468	117	128	74	98	95	0	1.259	1.298	1.284	1.454	2.472	1.290	0.832	120	550	26912	25297	0.332	14998	11914	14289	11008	0
3	18	2	"PFM0819"	"M5894_4"	13550	22320	120	507	499	153	136	145	93	93	89	0	787	773	243	122	126	27	100	95	0	0.558	0.558	0.513	0.570	2.331	0.532	0.512	120	522	1036	1014	-0.842	371	665	363	651	0
3	19	2	"PFM0473"	"M38757_6"	13730	22320	110	247	259	84	138	143	48	78	62	0	375	399	125	124	135	63	100	91	0	0.434	0.440	0.454	0.412	2.264	0.404	0.374	80	485	360	396	-1.203	109	251	121	275	0
3	20	2	"PFM0062"	"M14235_3"	13940	22320	120	1028	1002	426	139	146	54	97	97	0	3920	3838	1436	122	132	59	99	99	0	0.234	0.232	0.243	0.238	2.197	0.215	0.729	120	576	4687	4579	-2.095	889	3798	863	3716	0
3	21	2	"PFM0821"	"M59170_2"	14140	22320	120	977	935	391	135	143	53	98	95	0	3411	3295	1029	121	126	27	100	100	0	0.256	0.252	0.251	0.224	1.767	0.251	0.800	120	519	4132	3974	-1.966	842	3290	800	3174	0
3	22	2	"PFN0022"	"N127_5"	14310	22310	110	1070	1056	401	132	138	49	98	98	0	388	400	116	121	126	38	98	96	0	3.513	3.312	3.176	3.154	1.815	3.966	0.711	80	496	1205	1203	1.813	938	267	924	279	0
3	1	3	"PFN0013"	"N127_32"	10330	22530	120	454	462	161	144	150	46	95	91	0	424	434	116	130	135	27	100	98	0	1.054	1.046	1.025	0.963	2.138	1.163	0.607	120	589	604	622	0.076	310	294	318	304	0
3	2	3	"PFN0021"	"N127_48"	10530	22530	120	295	304	110	141	147	46	86	69	0	659	661	195	125	130	28	100	100	0	0.288	0.304	0.296	0.262	2.140	0.297	0.490	120	544	688	699	-1.794	154	534	163	536	0
3	3	3	"PFN0027"	"N128_1"	10710	22520	130	183	185	60	137	143	47	45	24	0	192	195	46	121	125	23	90	69	0	0.648	0.649	0.973	0.859	2.797	1.831	0.069	120	586	117	122	-0.626	46	71	48	74	0
3	4	3	"PFN0057"	"N128_56"	10910	22520	110	343	344	107	133	138	43	96	90	0	678	670	161	120	126	30	100	100	0	0.376	0.384	0.419	0.345	1.865	0.378	0.660	80	520	768	761	-1.410	210	558	211	550	0
3	5	3	"PFB0078"	"B297"	11100	22520	110	230	246	86	128	135	41	82	63	0	373	373	90	116	121	27	100	100	0	0.397	0.459	0.523	0.434	2.345	0.410	0.388	80	488	359	375	-1.333	102	257	118	257	0
3	6	3	"PFB0080"	"B3"	11280	22520	120	870	850	270	133	136	40	100	99	0	476	443	136	118	124	35	95	90	0	2.059	2.206	2.050	2.435	2.285	2.374	0.736	120	555	1095	1042	1.042	737	358	717	325	0
3	7	3	"PFB0083"	"B306"	11480	22520	130	212	219	61	132	138	43	76	45	0	195	193	38	116	126	80	48	2	0	1.013	1.130	1.272	1.156	2.645	1.970	0.198	120	616	159	164	0.018	80	79	87	77	0
3	8	3	"PFB0085"	"B310"	11670	22520	120	642	618	240	130	134	38	98	95	0	913	845	295	115	118	21	100	98	0	0.642	0.668	0.645	0.630	2.555	0.638	0.638	120	531	1310	1218	-0.640	512	798	488	730	0
3	9	3	"PFB0090"	"B32"	11860	22520	130	221	231	68	129	134	42	80	55	0	210	218	45	118	131	137	17	0	0	1.000	1.020	1.038	0.880	2.909	1.498	0.306	120	608	184	202	0.000	92	92	102	100	0
3	10	3	"PFB0092"	"B322"	12050	22520	120	248	264	89	130	135	43	83	69	0	384	385	122	115	119	23	96	94	0	0.439	0.496	0.479	0.474	2.542	0.479	0.402	120	536	387	404	-1.189	118	269	134	270	0
3	11	3	"PFB0109"	"B366"	12240	22520	120	330	344	172	132	137	44	90	81	0	602	609	181	114	120	33	100	100	0	0.406	0.428	0.416	0.387	2.031	0.453	0.463	120	537	686	707	-1.301	198	488	212	495	0
3	12	3	"PFB0111"	"B370"	12430	22520	120	284	285	101	124	134	46	86	75	0	426	418	129	117	124	99	95	74	0	0.518	0.535	0.548	0.491	2.081	0.389	0.403	120	515	469	462	-0.950	160	309	161	301	0
3	13	3	"PFB0114"	"B374"	12620	22520	120	267	288	122	123	130	41	92	80	0	504	503	138	117	120	27	100	98	0	0.372	0.427	0.392	0.366	1.937	0.454	0.555	120	530	531	551	-1.426	144	387	165	386	0
3	14	3	"PFB0120"	"B388"	12810	22520	120	173	182	57	125	133	68	36	10	0	268	272	72	114	117	22	98	95	0	0.312	0.361	0.347	0.312	2.981	0.848	0.072	120	537	202	215	-1.682	48	154	57	158	0
3	15	3	"PFB0122"	"B391"	13000	22510	110	674	674	293	127	137	72	95	93	0	593	639	276	115	127	93	95	87	0	1.144	1.044	1.009	1.040	2.258	1.070	0.753	80	490	1025	1071	0.195	547	478	547	524	0
3	16	3	"PFB0125"	"B397"	13180	22520	120	217	224	72	129	136	46	72	47	0	391	369	127	113	126	85	85	74	0	0.317	0.371	0.388	0.392	2.430	0.323	0.315	120	540	366	351	-1.660	88	278	95	256	0
3	17	3	"PFB0143"	"B440"	13380	22530	150	162	166	53	131	136	44	36	12	0	145	150	35	115	120	30	49	21	0	1.033	1.000	1.300	1.249	4.428	3.918	0.066	156	639	61	70	0.047	31	30	35	35	-50
3	18	3	"PFB0145"	"B444"	13570	22510	120	2106	2115	875	132	138	79	100	100	0	588	578	196	118	122	27	99	96	0	4.200	4.311	4.142	4.286	1.955	4.852	0.767	120	500	2444	2443	2.070	1974	470	1983	460	0
3	19	3	"PFB0147"	"B449"	13760	22510	120	2568	2680	1178	133	142	79	99	99	0	625	641	245	118	128	55	95	93	0	4.803	4.870	4.774	5.131	1.880	5.235	0.822	120	540	2942	3070	2.264	2435	507	2547	523	0
3	20	3	"PFB0149"	"B453"	13950	22510	120	1618	1583	623	135	143	67	100	100	0	1101	1071	434	120	124	27	97	95	0	1.512	1.523	1.535	1.641	2.069	1.540	0.794	120	541	2464	2399	0.596	1483	981	1448	951	0
3	21	3	"PFB0151"	"B456"	14140	22510	110	2756	2720	1010	138	157	166	100	100	0	1101	1140	302	126	142	126	100	100	0	2.685	2.546	2.495	2.388	1.541	2.801	0.839	80	488	3593	3596	1.425	2618	975	2582	1014	0
3	22	3	"PFB0153"	"B458"	14340	22510	120	273	278	95	132	147	141	49	6	0	358	360	122	120	136	113	83	56	0	0.592	0.608	0.619	0.560	2.458	0.603	0.281	120	671	379	386	-0.755	141	238	146	240	0
3	1	4	"PFB0170"	"B491"	10360	22720	120	2012	1917	780	136	141	41	100	99	0	1723	1566	607	121	124	22	100	97	0	1.171	1.233	1.209	1.283	2.282	1.268	0.810	120	584	3478	3226	0.228	1876	1602	1781	1445	0
3	2	4	"PFB0172"	"B496"	10540	22720	120	368	388	140	142	149	49	97	86	0	263	274	85	127	132	30	95	87	0	1.662	1.673	1.716	1.628	2.030	1.952	0.513	120	485	362	393	0.733	226	136	246	147	0
3	3	4	"PFB0174"	"B498"	10730	22720	120	300	306	103	141	150	59	83	61	0	322	321	88	126	134	56	90	81	0	0.811	0.846	0.841	0.796	2.401	1.064	0.388	120	523	355	360	-0.302	159	196	165	195	0
3	4	4	"PFB0177"	"B50"	10910	22710	110	204	200	71	135	143	47	52	30	0	158	158	27	122	130	57	23	0	0	1.917	1.806	1.890	2.047	3.253	4.021	0.127	80	490	105	101	0.939	69	36	65	36	0
3	5	4	"PFB0179"	"B504"	11110	22720	120	407	396	140	131	140	53	90	85	0	460	435	130	119	125	67	93	87	0	0.809	0.839	0.793	0.764	2.630	0.866	0.599	120	568	617	581	-0.305	276	341	265	316	0
3	6	4	"PFB0181"	"B506"	11300	22710	120	182	190	62	130	136	41	55	29	0	190	198	48	119	122	22	88	73	0	0.732	0.759	0.905	0.821	3.156	1.460	0.108	120	535	123	139	-0.449	52	71	60	79	0
3	7	4	"PFD0024"	"D12635_25"	11490	22720	120	889	873	289	129	135	43	99	98	0	854	852	216	117	121	22	100	100	0	1.031	1.012	1.021	0.971	1.635	1.064	0.787	120	515	1497	1479	0.044	760	737	744	735	0
3	8	4	"PFD0027"	"D12635_33"	11680	22720	120	234	235	79	128	135	41	75	55	0	311	315	70	116	119	20	100	100	0	0.544	0.538	0.559	0.484	2.348	0.620	0.390	120	536	301	306	-0.879	106	195	107	199	0
3	9	4	"PFD0029"	"D12635_37"	11870	22710	110	1368	1334	438	131	136	39	100	100	0	675	676	161	118	123	46	100	100	0	2.221	2.156	2.181	2.060	1.588	2.405	0.810	80	478	1794	1761	1.151	1237	557	1203	558	0
3	10	4	"PFD0031"	"D12635_39"	12050	22710	110	809	779	289	130	137	45	100	98	0	1253	1220	367	120	130	87	100	100	0	0.599	0.590	0.564	0.544	1.804	0.569	0.790	80	519	1812	1749	-0.739	679	1133	649	1100	0
3	11	4	"PFD0034"	"D12635_48"	12250	22710	110	528	512	174	132	138	46	95	92	0	825	836	226	117	126	75	100	100	0	0.559	0.529	0.545	0.482	1.889	0.519	0.749	80	485	1104	1099	-0.838	396	708	380	719	0
3	12	4	"PFD0036"	"D12635_51"	12440	22710	120	9137	8158	3284	128	137	50	100	100	0	3290	3066	1225	115	120	33	98	96	0	2.837	2.721	2.800	2.856	2.160	2.881	0.844	120	504	12184	10981	1.505	9009	3175	8030	2951	0
3	13	4	"PFD0064"	"D16785_11"	12630	22720	120	273	291	103	127	136	51	90	73	0	344	342	75	116	117	21	100	99	0	0.640	0.726	0.655	0.632	1.990	0.838	0.439	120	480	374	390	-0.643	146	228	164	226	0
3	14	4	"PFD0066"	"D16785_17"	12820	22710	120	498	551	298	128	137	72	96	91	0	408	440	165	113	116	20	98	95	0	1.254	1.294	1.214	1.252	1.858	1.541	0.705	120	540	665	750	0.327	370	295	423	327	0
3	15	4	"PFD0069"	"D16785_21"	13010	22710	110	326	332	125	129	136	51	93	80	0	495	480	122	114	120	36	100	100	0	0.517	0.555	0.529	0.482	2.231	0.492	0.460	80	490	578	569	-0.952	197	381	203	366	0
3	16	4	"PFD0073"	"D16785_3"	13200	22710	120	11094	10237	4162	136	141	46	100	100	0	5297	4921	1599	119	125	29	100	99	0	2.116	2.103	2.181	1.978	2.058	2.318	0.829	120	519	16136	14903	1.082	10958	5178	10101	4802	0
3	17	4	"PFD0075"	"D16785_33"	13390	22710	120	347	369	159	134	140	45	88	80	0	246	246	67	124	130	33	90	78	0	1.746	1.926	1.858	1.716	2.415	2.610	0.414	120	500	335	357	0.804	213	122	235	122	0
3	18	4	"PFD0077"	"D16785_36"	13590	22710	120	595	577	236	132	140	82	92	84	0	1305	1210	391	117	122	31	99	98	0	0.390	0.407	0.403	0.381	2.428	0.397	0.700	120	556	1651	1538	-1.359	463	1188	445	1093	0
3	19	4	"PFD0096"	"D17715_112"	13780	22710	120	677	676	239	130	139	78	94	92	0	791	765	202	113	116	21	100	100	0	0.807	0.837	0.819	0.780	1.756	0.881	0.788	120	530	1225	1198	-0.310	547	678	546	652	0
3	20	4	"PFD0098"	"D17715_12"	13960	22700	110	300	327	129	131	146	162	52	15	0	434	460	134	117	122	36	100	98	0	0.533	0.571	0.520	0.472	2.564	1.400	0.154	80	490	486	539	-0.907	169	317	196	343	0
3	21	4	"PFD0102"	"D17715_13"	14160	22700	110	525	522	211	129	145	146	83	68	0	615	585	212	119	133	108	92	87	0	0.798	0.843	0.764	0.757	2.772	0.819	0.694	80	526	892	859	-0.325	396	496	393	466	0
3	22	4	"PFD0104"	"D17715_134"	14340	22700	110	347	341	93	128	135	65	91	83	0	314	314	68	116	122	38	98	95	0	1.106	1.076	0.985	1.044	2.128	1.533	0.470	80	538	417	411	0.145	219	198	213	198	0
3	1	5	"PFD0106"	"D17715_138"	10360	22910	110	264	266	93	127	132	37	82	75	0	358	351	83	117	121	24	100	98	0	0.568	0.594	0.588	0.547	2.147	0.648	0.474	80	538	378	373	-0.815	137	241	139	234	0
3	2	5	"PFD0108"	"D17715_140"	10560	22910	120	324	339	128	131	139	44	90	83	0	458	437	138	122	128	28	97	94	0	0.574	0.660	0.666	0.617	2.361	0.679	0.590	120	567	529	523	-0.800	193	336	208	315	0
3	3	5	"PFD0130"	"D17715_44"	10760	22910	130	230	258	139	135	145	59	67	40	0	238	249	93	124	131	54	80	52	0	0.833	0.984	0.971	0.903	3.385	1.369	0.192	120	552	209	248	-0.263	95	114	123	125	0
3	4	5	"PFD0132"	"D17715_47"	10930	22910	120	250	258	94	132	141	51	80	55	0	303	306	89	119	128	78	87	62	0	0.641	0.674	0.640	0.624	2.740	0.552	0.255	120	501	302	313	-0.641	118	184	126	187	0
3	5	5	"PFD0134"	"D17715_5"	11120	22910	120	208	253	402	129	136	51	66	39	0	216	221	61	117	123	69	67	24	0	0.798	1.192	1.001	0.797	3.086	23.714	0.007	120	506	178	228	-0.326	79	99	124	104	0
3	6	5	"PFD0136"	"D17715_51"	11310	22910	110	192	198	61	127	135	53	56	21	0	267	269	59	119	125	75	91	47	0	0.439	0.473	0.432	0.435	2.769	0.478	0.178	80	463	213	221	-1.187	65	148	71	150	0
3	7	5	"PFD0138"	"D17715_56"	11500	22910	120	890	908	313	126	135	45	100	100	0	1298	1225	427	119	121	29	98	95	0	0.648	0.707	0.691	0.773	2.236	0.665	0.814	120	513	1943	1888	-0.626	764	1179	782	1106	0
3	8	5	"PFD0141"	"D17715_61"	11690	22910	120	278	303	114	127	135	44	90	75	0	350	348	103	117	119	19	97	95	0	0.648	0.762	0.753	0.708	2.715	0.805	0.471	120	493	384	407	-0.626	151	233	176	231	0
3	9	5	"PFE0196"	"E18169_1"	11880	22910	120	1100	1095	415	133	138	39	99	99	0	904	914	265	116	122	44	100	100	0	1.227	1.206	1.250	1.121	1.830	1.319	0.766	120	538	1755	1760	0.295	967	788	962	798	0
3	10	5	"PFE0199"	"E18440_1"	12070	22910	110	341	344	103	132	137	42	97	88	0	648	649	150	118	126	78	100	100	0	0.394	0.399	0.407	0.365	1.758	0.386	0.566	80	458	739	743	-1.342	209	530	212	531	0
3	11	5	"PFE0201"	"E18440_5"	12250	22900	120	228	240	78	132	136	43	83	57	0	315	318	86	119	124	37	96	92	0	0.490	0.543	0.506	0.546	2.629	0.551	0.266	120	534	292	307	-1.030	96	196	108	199	0
3	12	5	"PFE0203"	"E18445_1"	12440	22890	120	273	293	123	130	137	48	84	66	0	658	627	190	118	122	29	98	96	0	0.265	0.320	0.289	0.291	2.445	0.311	0.460	120	516	683	672	-1.917	143	540	163	509	0
3	13	5	"PFE0206"	"E18512_1"	12630	22890	130	231	268	158	129	450	3318	0	0	0	498	512	210	115	320	1832	0	0	0	0.266	0.350	0.296	0.284	2.755	2.480	0.746	120	558	485	536	-1.909	102	383	139	397	0
3	14	5	"PFE0208"	"E18512_4"	12820	22900	110	187	188	65	130	502	3590	0	0	0	173	173	39	112	351	1982	0	0	0	0.934	0.951	1.000	1.115	2.999	1.205	0.913	80	476	118	119	-0.098	57	61	58	61	0
3	15	5	"PFE0230"	"E19008_1"	13010	22890	110	466	471	161	127	131	42	100	92	0	1181	1162	279	113	117	26	100	100	0	0.317	0.328	0.317	0.297	1.637	0.302	0.711	80	514	1407	1393	-1.656	339	1068	344	1049	0
3	16	5	"PFE0234"	"E19248_7"	13190	22890	110	2832	2813	1113	134	148	141	100	100	0	1045	1029	345	118	136	132	96	96	0	2.910	2.941	2.667	2.769	1.907	3.340	0.746	80	424	3625	3590	1.541	2698	927	2679	911	0
3	17	5	"PFE0237"	"E19278_2"	13400	22900	110	236	245	92	134	148	136	27	5	0	454	456	132	123	134	101	98	81	0	0.308	0.333	0.302	0.310	2.365	0.316	0.409	80	471	433	444	-1.698	102	331	111	333	0
3	18	5	"PFE0239"	"E19278_6"	13560	22890	90	161	176	54	133	139	52	36	13	0	169	175	37	120	127	32	73	32	0	0.571	0.782	0.990	0.845	4.656	1.783	0.076	52	367	77	98	-0.807	28	49	43	55	0
3	19	5	"PFE0243"	"E19631_3"	13770	22890	110	645	626	219	129	139	70	100	95	0	1440	1428	345	114	123	52	100	100	0	0.389	0.378	0.374	0.346	1.706	0.365	0.763	80	507	1842	1811	-1.362	516	1326	497	1314	0
3	20	5	"PFE0246"	"E19695_2"	13960	22890	110	457	436	140	132	149	165	82	47	0	667	642	160	117	127	67	97	97	0	0.591	0.579	0.544	0.539	2.212	0.754	0.286	80	528	875	829	-0.759	325	550	304	525	0
3	21	5	"PFE0270"	"E20800_3"	14150	22890	110	718	730	255	129	138	50	100	98	0	441	442	109	119	127	54	100	96	0	1.829	1.861	1.841	1.756	1.754	2.164	0.733	80	526	911	924	0.871	589	322	601	323	0
3	22	5	"PFE0275"	"E21089_1"	14360	22920	150	146	158	91	129	135	52	20	4	0	138	141	29	115	120	29	39	14	0	0.739	1.115	1.268	1.376	4.148	10.662	0.026	156	937	40	55	-0.436	17	23	29	26	-50
3	1	6	"PFE0277"	"E21208_2"	10350	23100	100	184	190	60	131	134	39	56	37	0	203	201	46	118	123	26	83	71	0	0.624	0.711	0.754	0.699	3.332	1.440	0.126	80	481	138	142	-0.681	53	85	59	83	0
3	2	6	"PFE0279"	"E21208_4"	10550	23100	110	302	315	98	130	134	39	95	86	0	308	305	71	119	123	25	100	98	0	0.910	0.995	1.005	0.951	1.936	1.170	0.539	80	521	361	371	-0.136	172	189	185	186	0
3	3	6	"PFE0282"	"E21586_1"	10740	23100	110	383	403	165	133	138	46	93	91	0	828	810	288	121	131	76	100	95	0	0.354	0.392	0.392	0.356	2.072	0.355	0.605	80	495	957	959	-1.500	250	707	270	689	0
3	4	6	"PFE0285"	"E21786_1"	10930	23090	110	421	424	172	133	139	49	93	82	0	1229	1175	397	122	133	97	100	100	0	0.260	0.276	0.284	0.244	1.746	0.260	0.618	80	446	1395	1344	-1.943	288	1107	291	1053	0
3	5	6	"PFE0322"	"E23195_1"	11100	23090	130	264	307	165	130	137	47	85	65	0	287	294	95	122	128	62	86	70	0	0.812	1.029	0.937	0.931	2.654	1.389	0.433	120	563	299	349	-0.300	134	165	177	172	0
3	6	6	"PFE0330"	"E23784_1"	11300	23080	110	644	615	214	133	141	53	95	92	0	767	717	231	123	133	49	100	96	0	0.793	0.811	0.775	0.778	2.062	0.809	0.737	80	519	1155	1076	-0.334	511	644	482	594	0
3	7	6	"PFE0333"	"E23986_1"	11490	23080	110	365	357	143	128	133	38	90	86	0	365	348	117	120	125	36	92	86	0	0.967	1.004	1.057	1.000	2.063	0.917	0.541	80	500	482	457	-0.048	237	245	229	228	0
3	8	6	"PFE0342"	"E24470_2"	11680	23080	110	428	421	169	130	135	42	91	86	0	957	867	293	118	126	62	100	97	0	0.355	0.389	0.363	0.350	2.000	0.370	0.672	80	498	1137	1040	-1.493	298	839	291	749	0
3	9	6	"PFE0347"	"E24550_1"	11880	23090	120	190	199	72	130	138	62	49	20	0	191	187	46	118	124	58	63	10	0	0.822	1.000	1.138	0.996	3.029	2.105	0.140	120	552	133	138	-0.283	60	73	69	69	0
3	10	6	"PFE0349"	"E24569_3"	12070	23090	120	360	350	127	130	138	63	85	72	0	496	466	155	117	119	20	97	95	0	0.607	0.630	0.621	0.601	2.318	0.646	0.638	120	543	609	569	-0.721	230	379	220	349	0
3	11	6	"PFF0266"	"F17836_2"	12260	23080	110	444	423	148	138	147	68	95	81	0	747	696	238	121	128	59	98	92	0	0.489	0.496	0.507	0.468	2.048	0.500	0.626	80	498	932	860	-1.033	306	626	285	575	0
3	12	6	"PFF0268"	"F17989_2"	12460	23090	110	332	340	121	131	143	69	88	71	0	585	556	162	120	125	57	100	96	0	0.432	0.479	0.497	0.450	2.195	0.519	0.392	80	519	666	645	-1.210	201	465	209	436	0
3	13	6	"PFF0274"	"F18154_3"	12640	23080	100	164	171	50	133	363	3016	0	0	0	178	178	37	113	308	1846	0	0	0	0.477	0.585	0.721	0.685	2.826	4.356	0.058	80	444	96	103	-1.068	31	65	38	65	0
3	14	6	"PFF0278"	"F18417_1"	12830	23090	120	893	821	332	129	134	55	95	94	0	1619	1454	530	111	121	161	93	92	0	0.507	0.515	0.542	0.572	2.798	0.493	0.731	120	582	2272	2035	-0.981	764	1508	692	1343	0
3	15	6	"PFF0285"	"F18525_1"	13010	23090	110	230	245	77	126	131	45	86	56	0	606	597	151	110	115	28	100	100	0	0.210	0.244	0.227	0.225	2.081	0.226	0.389	80	491	600	606	-2.254	104	496	119	487	0
3	16	6	"PFF0289"	"F18567_3"	13210	23050	150	138	145	45	130	142	115	3	0	0	136	140	38	115	125	101	2	0	0	0.381	0.600	1.204	1.191	3.678	1.187	0.540	156	752	29	40	-1.392	8	21	15	25	-50
3	17	6	"PFF0323"	"F19549_1"	13400	23080	120	2014	1862	763	128	136	50	97	96	0	1834	1782	692	116	120	23	100	100	0	1.098	1.041	1.068	0.964	2.474	1.054	0.798	120	546	3604	3400	0.135	1886	1718	1734	1666	0
3	18	6	"PFF0329"	"F19626_1"	13590	23090	110	176	190	61	131	136	49	47	21	0	188	185	37	121	124	25	83	60	0	0.672	0.922	0.843	0.801	3.441	2.227	0.090	80	528	112	123	-0.574	45	67	59	64	0
3	19	6	"PFF0332"	"F19746_5"	13790	23080	120	188	195	62	129	136	57	50	19	0	184	187	45	119	125	48	66	23	0	0.908	0.971	1.068	1.027	2.600	1.839	0.172	120	596	124	134	-0.140	59	65	66	68	0
3	20	6	"PFF0334"	"F19787_2"	13970	23080	110	2187	2044	677	134	203	790	87	81	0	7900	7080	2152	124	199	1076	100	96	0	0.264	0.275	0.269	0.258	1.783	0.251	0.844	80	517	9829	8866	-1.921	2053	7776	1910	6956	0
3	21	6	"PFF0336"	"F19828_2"	14170	23080	110	180	193	70	133	141	50	48	28	0	248	248	73	126	133	103	57	16	0	0.385	0.492	0.533	0.479	2.352	0.677	0.135	80	558	169	182	-1.376	47	122	60	122	0
3	22	6	"PFF0338"	"F19846_4"	14370	23090	110	176	187	63	128	132	38	60	33	0	169	180	58	117	122	30	81	41	0	0.923	0.937	1.194	1.037	3.329	1.653	0.110	80	498	100	122	-0.115	48	52	59	63	0
3	1	7	"PFF0364"	"F20448_4"	10370	23290	120	556	544	213	131	137	42	93	89	0	986	902	296	121	127	32	100	99	0	0.491	0.529	0.550	0.480	2.511	0.513	0.708	120	630	1290	1194	-1.025	425	865	413	781	0
3	2	7	"PFF0366"	"F20625_1"	10550	23290	110	337	352	146	132	139	48	90	83	0	786	747	246	126	137	68	97	92	0	0.311	0.354	0.335	0.337	1.836	0.342	0.574	80	490	865	841	-1.687	205	660	220	621	0
3	3	7	"PFF0369"	"F20760_1"	10750	23290	130	377	392	168	134	141	64	91	80	0	734	724	175	123	138	88	100	97	0	0.398	0.429	0.414	0.389	2.016	0.445	0.603	120	631	854	859	-1.330	243	611	258	601	0
3	4	7	"PFF0372"	"F20855_1"	10940	23290	120	216	227	74	135	141	67	60	30	0	230	230	66	123	129	36	89	70	0	0.757	0.860	0.884	0.801	2.620	1.888	0.210	120	569	188	199	-0.402	81	107	92	107	0
3	5	7	"PFF0375"	"F20870_2"	11130	23290	120	260	275	140	135	145	91	61	29	0	386	366	141	123	139	115	80	60	0	0.475	0.576	0.573	0.587	3.458	0.288	0.102	120	560	388	383	-1.073	125	263	140	243	0
3	6	7	"PFF0378"	"F20896_3"	11320	23290	110	202	202	60	134	150	95	33	1	0	205	211	47	126	144	79	47	5	0	0.861	0.800	0.836	0.799	2.729	2.231	0.080	80	515	147	153	-0.216	68	79	68	85	0
3	7	7	"PFF0409"	"F22107_2"	11490	23290	110	180	179	59	130	138	45	51	26	0	179	179	50	127	135	52	48	16	0	0.962	0.942	1.176	1.037	3.582	0.620	0.067	80	542	102	101	-0.057	50	52	49	52	0
3	8	7	"PFF0415"	"F22233_2"	11700	23290	110	355	364	142	136	144	48	90	81	0	597	569	171	128	134	36	97	93	0	0.467	0.517	0.536	0.483	2.367	0.505	0.575	80	554	688	669	-1.099	219	469	228	441	0
3	9	7	"PFF0417"	"F2227_1"	11880	23290	110	1726	1561	535	137	148	71	100	100	0	1538	1431	402	127	135	53	100	100	0	1.126	1.092	1.104	1.040	1.748	1.102	0.793	80	520	3000	2728	0.171	1589	1411	1424	1304	0
3	10	7	"PFF0420"	"F22395_1"	12090	23290	120	218	239	102	134	144	69	59	27	0	213	239	92	122	131	53	80	40	0	0.923	0.897	0.925	0.894	2.989	1.174	0.237	120	542	175	222	-0.115	84	91	105	117	0
3	11	7	"PFF0431"	"F22631_1"	12270	23300	150	233	254	119	136	144	63	62	35	0	231	252	103	121	128	52	81	53	0	0.882	0.901	0.934	0.867	2.956	1.687	0.184	156	705	207	249	-0.181	97	110	118	131	0
3	12	7	"PFF0435"	"F22741_2"	12460	23290	120	392	382	153	140	148	70	82	74	0	640	601	221	120	126	41	97	92	0	0.485	0.503	0.506	0.515	2.326	0.499	0.609	120	572	772	723	-1.045	252	520	242	481	0
3	13	7	"PFF1070"	"F45236_1"	12660	23280	110	1543	1395	587	138	145	51	100	96	0	1134	987	368	114	121	41	100	100	0	1.377	1.440	1.404	1.321	2.575	1.523	0.758	80	533	2425	2130	0.462	1405	1020	1257	873	0
3	14	7	"PFF1072"	"F4524_3"	12840	23290	110	278	274	89	130	136	44	83	73	0	496	482	124	114	118	22	100	98	0	0.387	0.391	0.422	0.377	2.114	0.387	0.476	80	492	530	512	-1.368	148	382	144	368	0
3	15	7	"PFF1075"	"F45282_1"	13040	23290	120	378	376	143	129	134	48	89	81	0	525	498	153	113	117	27	97	95	0	0.604	0.642	0.645	0.611	2.115	0.683	0.660	120	598	661	632	-0.726	249	412	247	385	0
3	16	7	"PFF1077"	"F45296_2"	13230	23280	110	258	263	84	125	132	62	81	58	0	400	377	107	114	118	22	96	96	0	0.465	0.525	0.458	0.476	2.331	0.474	0.546	80	514	419	401	-1.105	133	286	138	263	0
3	17	7	"PFF1080"	"F45354_1"	13410	23280	110	540	556	191	128	132	41	97	96	0	823	803	244	115	121	39	100	100	0	0.582	0.622	0.606	0.565	1.983	0.572	0.702	80	519	1120	1116	-0.781	412	708	428	688	0
3	18	7	"PFF1082"	"F4541_1"	13610	23280	110	539	549	174	126	133	43	98	97	0	1841	1782	504	120	124	40	100	100	0	0.240	0.255	0.250	0.248	1.585	0.223	0.719	80	537	2134	2085	-2.059	413	1721	423	1662	0
3	19	7	"PFF1120"	"F46301_17"	13790	23280	110	429	435	156	125	130	40	96	93	0	1031	952	312	119	123	29	100	100	0	0.333	0.372	0.323	0.339	2.105	0.322	0.659	80	522	1216	1143	-1.585	304	912	310	833	0
3	20	7	"PFF1128"	"F46381_1"	13990	23280	110	1302	1278	479	130	195	783	73	20	0	2347	2256	641	120	197	1070	88	60	0	0.526	0.537	0.523	0.505	1.501	0.532	0.411	80	525	3399	3284	-0.926	1172	2227	1148	2136	0
3	21	7	"PFF1133"	"F46513_1"	14170	23280	110	1123	1123	455	134	140	49	100	98	0	3586	3383	1084	126	138	111	100	100	0	0.286	0.304	0.312	0.285	1.589	0.269	0.760	80	519	4449	4246	-1.807	989	3460	989	3257	0
3	22	7	"PFF1136"	"F46584_1"	14370	23280	110	1626	1516	535	126	131	47	100	100	0	6841	6302	1767	119	130	83	100	100	0	0.223	0.225	0.232	0.215	1.659	0.205	0.786	80	547	8222	7573	-2.164	1500	6722	1390	6183	0
3	1	8	"PFF1138"	"F46705_1"	10390	23480	110	1755	1658	629	132	136	45	100	100	0	2621	2333	855	119	124	30	100	97	0	0.649	0.689	0.665	0.714	2.465	0.658	0.810	80	538	4125	3740	-0.624	1623	2502	1526	2214	0
3	2	8	"PFF1140"	"F46816_1"	10580	23490	120	352	360	133	128	133	42	90	83	0	599	576	194	122	128	56	95	91	0	0.470	0.511	0.498	0.502	2.597	0.501	0.644	120	536	701	686	-1.090	224	477	232	454	0
3	3	8	"PFF1163"	"F47563_1"	10760	23480	110	267	266	99	132	140	67	76	51	0	295	279	83	122	131	45	86	76	0	0.780	0.854	0.852	0.900	3.185	0.934	0.407	80	483	308	291	-0.358	135	173	134	157	0
3	4	8	"PFF1165"	"F47822_1"	10970	23490	110	276	279	100	137	142	49	82	62	0	454	430	130	121	129	38	97	93	0	0.417	0.460	0.477	0.441	2.531	0.516	0.471	80	505	472	451	-1.260	139	333	142	309	0
3	5	8	"PFF1167"	"F47864_3"	11150	23480	110	246	276	152	132	139	48	83	61	0	464	462	184	122	134	113	88	77	0	0.333	0.424	0.364	0.366	2.516	0.437	0.473	80	500	456	484	-1.585	114	342	144	340	0
3	6	8	"PFF1175"	"F48138_1"	11340	23490	110	239	249	80	130	139	44	83	62	0	270	269	68	122	128	57	87	68	0	0.736	0.810	0.815	0.752	2.497	0.609	0.185	80	508	257	266	-0.441	109	148	119	147	0
3	7	8	"PFF1179"	"F48181_2"	11530	23480	110	410	404	155	136	140	42	91	90	0	1126	1085	347	125	132	58	100	100	0	0.274	0.279	0.278	0.278	1.933	0.256	0.655	80	508	1275	1228	-1.869	274	1001	268	960	0
3	8	8	"PFF1182"	"F48253_3"	11710	23480	110	171	173	58	142	146	47	33	16	0	201	198	47	127	136	59	61	12	0	0.392	0.437	0.641	0.644	3.190	0.228	0.021	80	500	103	102	-1.351	29	74	31	71	0
3	9	8	"PFF1197"	"F48515_1"	11900	23480	110	428	407	143	138	148	55	91	82	0	708	652	231	131	141	57	95	88	0	0.503	0.516	0.513	0.538	2.201	0.491	0.636	80	507	867	790	-0.993	290	577	269	521	0
3	10	8	"PFF1204"	"F48839_1"	12100	23490	120	560	574	266	134	142	49	93	88	0	561	542	183	124	133	43	96	94	0	0.975	1.053	1.089	0.917	2.188	1.182	0.691	120	567	863	858	-0.037	426	437	440	418	0
3	11	8	"PFF1208"	"F49178_1"	12300	23480	100	182	194	74	134	140	50	43	20	0	176	173	46	119	123	25	78	58	0	0.842	1.111	1.040	0.885	3.250	2.709	0.155	80	408	105	114	-0.248	48	57	60	54	0
3	12	8	"PFF1210"	"F4934_1"	12480	23480	110	347	360	121	136	143	50	92	83	0	586	554	183	120	124	27	96	95	0	0.453	0.516	0.505	0.496	1.851	0.483	0.581	80	456	677	658	-1.143	211	466	224	434	0
3	13	8	"PFF1215"	"F49538_1"	12660	23480	110	1614	1560	523	130	138	47	100	100	0	2759	2621	555	120	130	96	100	100	0	0.562	0.572	0.591	0.534	1.540	0.549	0.822	80	510	4123	3931	-0.831	1484	2639	1430	2501	0
3	14	8	"PFF1218"	"F49644_4"	12860	23480	120	1112	1021	480	128	134	45	91	89	0	735	683	258	117	126	88	90	87	0	1.592	1.578	1.591	1.391	2.892	1.780	0.733	120	584	1602	1459	0.671	984	618	893	566	0
3	15	8	"PFF1901"	"F8433_1"	13040	23470	110	4182	3668	1647	128	150	214	98	95	0	1289	1182	498	115	130	133	91	88	0	3.453	3.318	3.272	3.076	2.438	3.551	0.791	80	444	5228	4607	1.788	4054	1174	3540	1067	0
3	16	8	"PFF1905"	"F8612_1"	13240	23480	120	1547	1506	658	128	146	191	94	88	0	1793	1652	700	118	136	137	94	90	0	0.847	0.898	0.890	0.850	2.616	0.882	0.738	120	565	3094	2912	-0.239	1419	1675	1378	1534	0
3	17	8	"PFF1913"	"F8921_1"	13430	23480	120	1060	974	423	128	135	46	95	91	0	2907	2526	1104	120	129	81	99	96	0	0.334	0.352	0.353	0.345	2.861	0.314	0.745	120	525	3719	3252	-1.580	932	2787	846	2406	0
3	18	8	"PFF1915"	"F8939_2"	13630	23480	110	306	304	110	131	138	55	86	76	0	584	551	155	116	120	26	100	98	0	0.374	0.398	0.402	0.372	2.218	0.414	0.476	80	477	643	608	-1.419	175	468	173	435	0
3	19	8	"PFF1919"	"F9091_1"	13810	23470	110	301	308	118	129	133	47	87	70	0	507	474	211	116	124	56	82	81	0	0.440	0.500	0.418	0.505	2.909	0.504	0.531	80	491	563	537	-1.185	172	391	179	358	0
3	20	8	"PFF1921"	"F9247_1"	13980	23460	110	282	286	100	130	136	53	83	70	0	505	482	140	115	131	105	93	85	0	0.390	0.425	0.430	0.416	1.962	0.417	0.506	80	441	542	523	-1.359	152	390	156	367	0
3	21	8	"PFI0014"	"I10798_1"	14160	23480	150	127	136	43	128	136	44	16	3	0	131	133	34	117	130	105	1	0	0	-0.071	0.500	1.978	1.704	3.831	0.759	0.044	156	653	13	24	Error	-1	14	8	16	-50
3	22	8	"PFI0017"	"I10882_1"	14340	23480	150	119	124	34	123	131	50	7	0	0	110	114	22	114	121	72	1	0	0	1.000	100000.000	1.846	1.716	4.038	134.989	0.000	156	740	-8	1	0.000	-4	-4	1	0	-50
3	1	9	"PFI0023"	"I11056_2"	10370	23680	100	159	169	55	129	210	817	0	0	0	203	210	57	117	190	814	0	0	0	0.349	0.430	0.401	0.417	3.267	0.998	0.888	80	492	116	133	-1.519	30	86	40	93	0
3	2	9	"PFI0029"	"I11211_1"	10560	23670	120	234	242	98	129	134	43	81	60	0	257	256	61	115	119	21	96	93	0	0.739	0.801	0.799	0.749	2.301	1.211	0.329	120	524	247	254	-0.436	105	142	113	141	0
3	3	9	"PFI0033"	"I11281_1"	10740	23680	150	140	147	67	134	143	77	7	1	0	130	141	76	119	138	228	1	0	0	0.545	0.591	1.182	1.308	3.930	0.203	0.210	156	614	17	35	-0.874	6	11	13	22	-50
3	4	9	"PFI0035"	"I11342_1"	10940	23670	120	627	611	221	132	136	45	95	94	0	1081	1045	311	119	126	45	100	98	0	0.515	0.517	0.518	0.498	1.649	0.516	0.798	120	527	1457	1405	-0.959	495	962	479	926	0
3	5	9	"PFI0056"	"I12038_2"	11130	23670	110	237	244	89	131	133	41	73	60	0	225	228	51	121	126	32	93	77	0	1.019	1.056	1.012	0.863	3.319	0.130	0.089	80	494	210	220	0.027	106	104	113	107	0
3	6	9	"PFI0058"	"I12132_1"	11330	23670	120	411	414	178	135	141	44	90	85	0	1046	983	301	121	128	57	98	96	0	0.298	0.324	0.306	0.289	2.326	0.318	0.611	120	557	1201	1141	-1.745	276	925	279	862	0
3	7	9	"PFI0060"	"I12159_3"	11530	23660	110	193	204	64	134	139	42	67	35	0	190	191	43	120	124	26	87	67	0	0.843	0.986	0.943	1.012	2.476	1.961	0.164	80	415	129	141	-0.247	59	70	70	71	0
3	8	9	"PFI0063"	"I12192_2"	11690	23680	150	131	134	45	136	141	42	10	2	0	134	137	29	124	132	61	5	0	0	-0.500	-0.154	1.500	1.504	4.411	0.094	0.002	156	677	5	11	Error	-5	10	-2	13	-50
3	9	9	"PFI0069"	"I12412_1"	11910	23670	120	315	308	122	135	143	46	85	72	0	357	354	121	127	133	40	94	89	0	0.783	0.762	0.792	0.722	2.545	0.933	0.410	120	578	410	400	-0.354	180	230	173	227	0
3	10	9	"PFI0072"	"I12552_2"	12090	23660	110	2818	2584	965	135	147	74	100	97	0	5806	5283	1657	127	166	382	100	97	0	0.472	0.475	0.480	0.433	1.707	0.465	0.881	80	443	8362	7605	-1.082	2683	5679	2449	5156	0
3	11	9	"PFI0105"	"I13369_2"	12290	23670	120	188	194	61	134	142	71	39	7	0	283	279	74	121	150	334	0	0	0	0.333	0.380	0.420	0.363	3.260	0.471	0.150	120	584	216	218	-1.585	54	162	60	158	0
3	12	9	"PFI0107"	"I13466_1"	12480	23660	120	404	396	141	130	138	55	91	86	0	513	490	150	118	121	29	95	94	0	0.694	0.715	0.791	0.731	2.094	0.751	0.694	120	543	669	638	-0.528	274	395	266	372	0
3	13	9	"PFI0111"	"I13569_2"	12670	23660	110	519	527	189	129	138	57	96	90	0	980	895	307	117	129	101	93	90	0	0.452	0.512	0.505	0.507	1.706	0.528	0.746	80	495	1253	1176	-1.146	390	863	398	778	0
3	14	9	"PFI0113"	"I13674_4"	12850	23670	100	191	193	63	125	132	41	66	35	0	171	175	44	112	118	42	66	30	0	1.119	1.079	1.211	0.963	3.792	1.831	0.213	80	446	125	131	0.162	66	59	68	63	0
3	15	9	"PFI0118"	"I13901_1"	13050	23660	120	239	253	91	135	157	187	20	0	0	225	221	60	115	128	116	43	0	0	0.945	1.113	1.007	0.935	2.423	1.517	0.344	120	596	214	224	-0.081	104	110	118	106	0
3	16	9	"PFI0122"	"I13918_1"	13240	23660	110	1148	1068	377	155	171	125	96	91	0	2352	2216	677	120	138	151	100	95	0	0.445	0.436	0.448	0.414	1.599	0.424	0.830	80	448	3225	3009	-1.168	993	2232	913	2096	0
3	17	9	"PFJ0094"	"J1546_3"	13420	23660	150	175	188	69	165	231	218	1	0	0	150	159	42	121	141	150	1	0	0	0.345	0.605	1.216	1.347	4.317	6.466	0.013	156	575	39	61	-1.536	10	29	23	38	-50
3	18	9	"PFJ0104"	"J157_2"	13610	23660	150	151	164	85	140	198	196	1	0	0	145	149	37	116	119	21	60	32	0	0.379	0.727	0.971	1.135	4.664	130.304	0.000	156	602	40	57	-1.399	11	29	24	33	-50
3	19	9	"PFJ0107"	"J1588_1"	13800	23660	100	454	441	160	132	133	39	93	88	0	861	811	278	113	117	28	100	100	0	0.430	0.443	0.439	0.425	2.270	0.424	0.635	80	385	1070	1007	-1.216	322	748	309	698	0
3	20	9	"PFJ0110"	"J1616_1"	13970	23670	150	136	143	46	127	134	48	15	5	0	127	131	30	114	123	58	7	1	0	0.692	0.941	1.031	1.194	5.116	21.919	0.004	156	710	22	33	-0.531	9	13	16	17	-50
3	21	9	"PFJ0116"	"J163_7"	14200	23650	110	169	176	62	126	131	43	50	28	0	261	257	52	113	117	22	98	98	0	0.291	0.347	0.418	0.393	2.497	0.448	0.156	80	460	191	194	-1.783	43	148	50	144	0
3	22	9	"PFJ0119"	"J167_13"	14390	23660	120	324	323	116	125	131	47	88	82	0	556	535	173	112	115	21	98	95	0	0.448	0.468	0.460	0.487	2.558	0.449	0.546	120	516	643	621	-1.158	199	444	198	423	0
3	1	10	"PFJ0157"	"J183_4"	10410	23880	130	262	270	103	129	139	89	63	32	0	411	404	132	116	126	136	88	65	0	0.451	0.490	0.498	0.425	2.498	0.658	0.252	120	745	428	429	-1.149	133	295	141	288	0
3	2	10	"PFJ0159"	"J183_6"	10610	23880	100	157	165	50	129	148	171	1	0	0	193	186	52	116	121	26	80	65	0	0.364	0.514	0.571	0.589	2.856	18.930	0.043	80	439	105	106	-1.459	28	77	36	70	0
3	3	10	"PFJ0161"	"J183_8"	10770	23860	110	264	275	93	131	154	178	23	2	0	358	408	366	117	145	296	22	3	0	0.552	0.495	0.584	0.494	1.945	0.255	0.137	80	361	374	435	-0.858	133	241	144	291	0
3	4	10	"PFJ0165"	"J1901_2"	10930	23870	150	146	155	54	128	140	84	14	0	0	140	162	109	118	135	216	1	0	0	0.818	0.614	0.982	1.071	4.136	9.517	0.026	156	689	40	71	-0.290	18	22	27	44	-50
3	5	10	"PFJ0168"	"J191_1"	11140	23850	110	198	209	65	128	134	46	68	33	0	309	314	61	120	126	41	100	97	0	0.370	0.418	0.380	0.361	2.315	0.650	0.114	80	501	259	275	-1.433	70	189	81	194	0
3	6	10	"PFJ0170"	"J191_6"	11330	23860	150	155	173	97	136	142	69	21	5	0	148	152	74	121	128	37	36	9	0	0.704	1.194	1.427	1.536	4.264	5.356	0.041	156	728	46	68	-0.507	19	27	37	31	-50
3	7	10	"PFJ0203"	"J21_13"	11540	23860	150	155	164	53	136	140	46	28	10	0	145	148	34	120	126	44	29	5	0	0.760	1.000	1.238	1.212	4.663	2.176	0.010	156	631	44	56	-0.396	19	25	28	28	-50
3	8	10	"PFJ0207"	"J21_24"	11710	23860	110	309	320	123	132	140	51	87	76	0	427	431	139	120	129	57	95	88	0	0.577	0.605	0.664	0.586	2.366	0.557	0.411	80	433	484	499	-0.794	177	307	188	311	0
3	9	10	"PFJ0209"	"J21_26"	11920	23860	110	414	430	177	133	140	48	90	88	0	556	550	180	121	128	35	100	96	0	0.646	0.692	0.760	0.642	2.384	0.723	0.628	80	507	716	726	-0.630	281	435	297	429	0
3	10	10	"PFJ0212"	"J21_31"	12100	23860	120	8584	7412	3198	133	143	71	99	95	0	11547	10030	3973	124	156	346	99	98	0	0.740	0.735	0.735	0.624	2.453	0.735	0.811	120	542	19874	17185	-0.435	8451	11423	7279	9906	0
3	11	10	"PFJ0216"	"J21_9"	12280	23890	150	138	147	76	131	138	66	12	3	0	137	138	23	121	126	39	16	0	0	0.438	0.941	1.529	1.333	3.828	20.919	0.021	156	751	23	33	-1.193	7	16	16	17	-50
3	12	10	"PFJ0218"	"J222_2"	12490	23860	110	331	332	119	129	139	77	85	66	0	420	416	115	117	122	24	98	98	0	0.667	0.679	0.658	0.626	2.083	0.934	0.429	80	391	505	502	-0.585	202	303	203	299	0
3	13	10	"PFJ0247"	"J242_2"	12600	23870	150	142	154	61	128	140	69	17	3	0	129	152	80	117	124	40	33	14	0	1.167	0.743	1.188	1.331	3.372	4.757	0.042	156	794	26	61	0.222	14	12	26	35	-50
3	14	10	"PFJ0250"	"J245_1"	12860	23860	100	224	233	71	124	134	53	78	45	0	270	263	74	108	114	27	93	88	0	0.617	0.703	0.653	0.587	2.450	0.786	0.246	80	484	262	264	-0.696	100	162	109	155	0
3	15	10	"PFJ0252"	"J245_13"	13040	23850	110	282	280	92	142	149	57	80	62	0	313	292	96	112	118	36	90	82	0	0.697	0.767	0.758	0.805	2.511	0.734	0.347	80	518	341	318	-0.522	140	201	138	180	0
3	16	10	"PFJ0254"	"J245_5"	13240	23870	110	183	196	60	154	162	62	31	11	0	272	270	69	116	123	36	97	86	0	0.186	0.273	0.332	0.303	3.742	0.680	0.087	80	522	185	196	-2.427	29	156	42	154	0
3	17	10	"PFJ0257"	"J245_9"	13440	23870	150	363	550	475	174	235	210	46	35	0	140	145	37	117	127	96	6	0	0	8.217	13.429	9.617	6.865	5.980	87.477	0.022	156	606	212	404	3.039	189	23	376	28	-50
3	18	10	"PFJ0259"	"J2465_2"	13590	23860	150	287	365	223	159	223	201	39	17	0	135	140	31	115	119	22	44	27	0	6.400	8.240	4.800	4.442	4.775	196.367	0.002	156	556	148	231	2.678	128	20	206	25	-50
3	19	10	"PFK0310"	"Kn2750_3"	13800	23870	150	139	157	70	131	138	52	23	12	0	127	140	51	114	117	21	39	25	0	0.615	1.000	1.340	1.349	4.187	3.880	0.079	156	620	21	52	-0.700	8	13	26	26	-50
3	20	10	"PFK0321"	"Kn2865_1"	13990	23870	150	147	155	72	127	135	54	25	7	0	124	134	44	114	118	22	32	17	0	2.000	1.400	1.679	1.619	3.626	8.235	0.042	156	638	30	48	1.000	20	10	28	20	-50
3	21	10	"PFK0331"	"Kn3020_1"	14180	23850	110	442	438	176	126	135	57	90	83	0	743	680	239	115	123	63	92	91	0	0.503	0.552	0.548	0.527	1.897	0.535	0.639	80	488	944	877	-0.991	316	628	312	565	0
3	22	10	"PFK0339"	"Kn3094_1"	14380	23860	150	150	162	108	128	134	49	25	8	0	144	147	34	114	120	49	25	3	0	0.733	1.030	1.638	1.505	4.169	2.174	0.062	156	872	52	67	-0.447	22	30	34	33	-50
3	1	11	"PFK0353"	"Kn3360_3"	10390	24070	110	159	164	51	127	132	46	46	13	0	179	175	48	114	118	22	83	66	0	0.492	0.607	0.750	0.647	3.445	3.180	0.036	80	537	97	98	-1.022	32	65	37	61	0
3	2	11	"PFK0355"	"Kn3360_5"	10590	24060	110	524	536	189	127	133	46	98	93	0	614	594	178	116	119	23	100	100	0	0.797	0.856	0.834	0.809	1.647	0.805	0.720	80	505	895	887	-0.327	397	498	409	478	0
3	3	11	"PFK0384"	"Kn386_1"	10780	24060	120	181	191	56	130	139	128	10	0	0	187	188	46	117	122	26	83	66	0	0.729	0.859	0.935	0.865	3.539	1.454	0.151	120	552	121	132	-0.457	51	70	61	71	0
3	4	11	"PFK0387"	"Kn400_3"	10960	24060	110	2454	2455	1195	128	152	151	93	90	0	971	954	358	118	136	110	92	90	0	2.727	2.783	2.627	2.496	1.868	3.101	0.750	80	471	3179	3163	1.447	2326	853	2327	836	0
3	5	11	"PFK0390"	"Kn4028_2"	11170	24070	130	895	827	312	130	150	132	92	85	0	1347	1254	364	121	139	119	97	96	0	0.624	0.615	0.608	0.571	1.923	0.626	0.763	120	649	1991	1830	-0.680	765	1226	697	1133	0
3	6	11	"PFK0393"	"Kn4044_1"	11350	24060	110	547	542	239	133	143	82	88	83	0	342	335	109	120	125	30	92	91	0	1.865	1.902	1.981	1.931	2.034	2.320	0.566	80	473	636	624	0.899	414	222	409	215	0
3	7	11	"PFK0400"	"Kn4252_3"	11550	24060	120	3100	2804	1086	133	138	43	100	100	0	2424	2161	796	120	125	29	97	95	0	1.288	1.309	1.400	1.346	2.131	1.348	0.794	120	530	5271	4712	0.365	2967	2304	2671	2041	0
3	8	11	"PFK0406"	"Kn434_1"	11730	24060	120	2224	2190	999	132	138	46	100	99	0	676	646	259	119	124	34	97	91	0	3.756	3.905	4.021	4.047	2.462	4.329	0.769	120	554	2649	2585	1.909	2092	557	2058	527	0
3	9	11	"PFK0434"	"Kn5123_1"	11920	24060	110	239	318	327	134	154	153	35	10	0	478	518	509	119	135	124	90	78	0	0.292	0.461	0.344	0.390	3.091	0.479	0.247	80	504	464	583	-1.774	105	359	184	399	0
3	10	11	"PFK0438"	"Kn5186_3"	12100	24060	100	1262	1124	471	132	179	254	85	83	0	1751	1587	609	119	151	216	95	90	0	0.692	0.676	0.678	0.600	2.717	0.679	0.707	80	474	2762	2460	-0.530	1130	1632	992	1468	0
3	11	11	"PFK0449"	"Kn5414_1"	12310	24070	110	189	198	68	125	133	54	58	22	0	329	326	107	117	128	91	87	61	0	0.302	0.349	0.358	0.357	2.705	0.312	0.223	80	411	276	282	-1.728	64	212	73	209	0
3	12	11	"PFK0454"	"Kn5561_2"	12490	24050	110	409	394	158	129	136	47	88	82	0	560	520	201	114	121	43	97	91	0	0.628	0.653	0.644	0.630	2.448	0.572	0.557	80	480	726	671	-0.672	280	446	265	406	0
3	13	11	"PFK0456"	"Kn5587_1"	12680	24060	120	22173	20884	8995	132	211	681	99	97	0	7675	7280	3110	117	162	500	96	94	0	2.916	2.897	2.963	2.842	2.486	3.148	0.767	120	550	29599	27915	1.544	22041	7558	20752	7163	0
3	14	11	"PFK0460"	"Kn569_3"	12870	24050	110	2139	1976	649	129	228	847	88	75	0	563	525	155	115	191	738	0	0	0	4.487	4.505	4.363	4.424	1.849	4.898	0.793	80	504	2458	2257	2.166	2010	448	1847	410	0
3	15	11	"PFK0488"	"Kn67_1"	13060	24060	120	373	373	152	128	136	60	87	78	0	368	373	137	113	120	48	92	85	0	0.961	0.942	0.979	1.014	2.514	1.022	0.513	120	568	500	505	-0.058	245	255	245	260	0
3	16	11	"PFK0491"	"Kn6869_1"	13250	24060	120	4362	4169	1900	132	138	56	99	99	0	1305	1216	484	115	118	21	100	99	0	3.555	3.667	3.598	3.091	2.689	4.100	0.754	120	542	5420	5138	1.830	4230	1190	4037	1101	0
3	17	11	"PFK0496"	"Kn707_1"	13440	24050	110	3156	2763	1088	145	157	72	95	92	0	2073	1836	759	119	131	133	97	93	0	1.541	1.525	1.464	1.387	2.476	1.510	0.816	80	466	4965	4335	0.624	3011	1954	2618	1717	0
3	18	11	"PFK0507"	"Kn768_1"	13640	24060	120	331	332	129	139	154	67	83	67	0	412	399	130	116	128	124	85	67	0	0.649	0.682	0.645	0.702	2.493	0.734	0.482	120	548	488	476	-0.624	192	296	193	283	0
3	19	11	"PFK0510"	"Kn7854_1"	13830	24050	110	331	316	119	129	138	52	85	68	0	513	495	164	113	116	21	95	92	0	0.505	0.490	0.574	0.463	2.465	0.457	0.463	80	451	602	569	-0.986	202	400	187	382	0
3	20	11	"PFK0516"	"Kn8017_1"	14010	24050	110	14706	12776	5296	133	145	58	100	100	0	3898	3625	1296	116	128	124	100	100	0	3.853	3.603	4.022	3.501	1.887	4.031	0.787	80	448	18355	16152	1.946	14573	3782	12643	3509	0
3	21	11	"PFK1023"	"Ks506_1"	14200	24050	120	1654	1546	621	133	143	62	100	100	0	2184	1930	811	119	135	129	92	90	0	0.737	0.780	0.804	0.865	2.587	0.733	0.761	120	505	3586	3224	-0.441	1521	2065	1413	1811	0
3	22	11	"PFK1025"	"Ks506_6"	14390	24050	110	391	409	181	131	137	44	90	85	0	1141	1094	379	120	128	51	97	96	0	0.255	0.285	0.299	0.259	2.230	0.250	0.579	80	484	1281	1252	-1.973	260	1021	278	974	0
3	1	12	"PFK1027"	"Ks509_1"	10400	24260	120	214	238	100	127	140	72	56	30	0	326	316	98	116	127	86	86	65	0	0.414	0.555	0.513	0.502	3.557	0.565	0.246	120	638	297	311	-1.271	87	210	111	200	0
3	2	12	"PFK1030"	"Ks509_6"	10590	24260	120	1490	1398	562	132	144	80	98	92	0	763	732	266	119	136	154	91	86	0	2.109	2.065	2.093	1.882	2.714	2.165	0.577	120	568	2002	1879	1.076	1358	644	1266	613	0
3	3	12	"PFK1033"	"Ks510_10"	10780	24260	120	1786	1551	742	129	137	60	92	87	0	604	562	207	119	131	150	86	76	0	3.416	3.210	3.373	2.809	3.308	3.528	0.527	120	534	2142	1865	1.773	1657	485	1422	443	0
3	4	12	"PFK1036"	"Ks510_3"	10970	24260	120	968	919	357	128	137	107	94	89	0	467	453	143	118	129	88	91	84	0	2.407	2.361	2.482	2.168	2.496	2.672	0.710	120	531	1189	1126	1.267	840	349	791	335	0
3	5	12	"PFK1051"	"Ks539_1"	11160	24250	130	1605	1512	478	131	149	132	99	95	0	2648	2401	740	121	162	323	99	95	0	0.583	0.606	0.607	0.602	1.635	0.564	0.822	120	519	4001	3661	-0.778	1474	2527	1381	2280	0
3	6	12	"PFK1053"	"Ks545_4"	11350	24260	120	542	508	196	130	148	130	85	75	0	563	547	198	119	159	314	78	12	0	0.928	0.883	0.859	0.796	2.280	0.726	0.588	120	546	856	806	-0.108	412	444	378	428	0
3	7	12	"PFK1057"	"Ks54_4"	11550	24260	120	735	700	294	129	133	37	90	88	0	954	876	309	118	121	25	100	100	0	0.725	0.753	0.804	0.707	2.445	0.766	0.731	120	484	1442	1329	-0.464	606	836	571	758	0
3	8	12	"PFK1062"	"Ks5580_5"	11740	24260	120	1111	1012	423	133	137	37	95	90	0	988	934	338	119	122	25	100	100	0	1.125	1.079	1.046	0.973	2.557	1.142	0.760	120	491	1847	1694	0.170	978	869	879	815	0
3	9	12	"PFK1065"	"Ks565_1"	11920	24260	120	1161	1108	385	137	154	136	96	91	0	668	645	186	119	134	123	96	88	0	1.865	1.846	1.845	1.774	1.822	2.015	0.766	120	520	1573	1497	0.899	1024	549	971	526	0
3	10	12	"PFK1067"	"Ks565_2"	12120	24260	120	487	479	203	133	172	228	73	24	0	696	657	217	120	145	199	90	77	0	0.615	0.644	0.674	0.577	2.331	0.789	0.648	120	543	930	883	-0.702	354	576	346	537	0
3	11	12	"PFK1087"	"Ks56_4"	12320	24230	150	156	164	58	129	140	82	17	3	0	150	155	46	117	129	110	7	0	0	0.818	0.921	1.172	1.039	3.837	1.942	0.101	156	680	60	73	-0.290	27	33	35	38	-50
3	12	12	"PFK1089"	"Ks56_9"	12490	24250	110	273	288	94	130	142	68	88	53	0	392	389	104	117	126	45	95	91	0	0.520	0.581	0.521	0.569	2.083	0.629	0.333	80	460	418	430	-0.943	143	275	158	272	0
3	13	12	"PFK1091"	"Ks586_5"	12690	24250	120	294	305	125	135	279	993	0	0	0	455	455	142	123	229	880	0	0	0	0.479	0.512	0.496	0.427	2.606	1.047	0.458	120	486	491	502	-1.062	159	332	170	332	0
3	14	12	"PFK1096"	"Ks592_4"	12860	24250	110	4063	3604	1241	138	278	914	92	85	0	2881	2575	807	120	245	813	92	81	0	1.422	1.412	1.455	1.379	1.618	1.368	0.786	80	475	6686	5921	0.508	3925	2761	3466	2455	0
3	15	12	"PFK1098"	"Ks595_2"	13070	24250	120	701	647	268	134	175	281	76	50	0	464	441	150	118	163	290	64	1	0	1.639	1.588	1.583	1.517	2.861	1.885	0.586	120	522	913	836	0.713	567	346	513	323	0
3	16	12	"PFK1103"	"Ks5_1"	13260	24250	120	3887	3662	1444	130	138	55	100	98	0	1082	1010	333	119	121	22	98	97	0	3.901	3.964	4.073	3.692	2.460	4.495	0.768	120	498	4720	4423	1.964	3757	963	3532	891	0
3	17	12	"PFK1124"	"Ks646_6"	13440	24250	110	247	267	99	132	139	49	85	61	0	828	778	235	122	129	79	95	93	0	0.163	0.206	0.200	0.198	2.245	0.194	0.450	80	473	821	791	-2.618	115	706	135	656	0
3	18	12	"PFK1126"	"Ks64_1"	13640	24250	120	239	250	94	132	138	52	77	50	0	327	318	86	120	124	33	95	91	0	0.517	0.596	0.560	0.558	2.660	0.706	0.262	120	516	314	316	-0.952	107	207	118	198	0
3	19	12	"PFK1135"	"Ks664_1"	13830	24240	110	322	332	123	132	140	49	91	77	0	553	540	155	117	121	31	98	97	0	0.436	0.473	0.458	0.434	2.412	0.431	0.551	80	481	626	623	-1.198	190	436	200	423	0
3	20	12	"PFK1137"	"Ks664_35"	14020	24250	120	3212	2921	1278	139	146	50	99	97	0	3170	2988	1194	124	137	120	100	99	0	1.009	0.971	0.954	0.879	2.169	0.997	0.832	120	492	6119	5646	0.013	3073	3046	2782	2864	0
3	21	12	"PFK1140"	"Ks667_3"	14200	24210	150	159	164	57	141	147	49	25	8	0	143	156	93	128	139	105	4	0	0	1.200	0.821	0.987	1.040	3.569	0.491	0.013	156	643	33	51	0.263	18	15	23	28	-50
3	22	12	"PFK1142"	"Ks66_1"	14400	24250	120	2765	2462	919	135	140	44	95	95	0	1911	1703	554	120	128	50	100	99	0	1.468	1.470	1.445	1.276	2.453	1.563	0.839	120	548	4421	3910	0.554	2630	1791	2327	1583	0
3	1	13	"PFM0090"	"M16407_5"	10430	24460	110	416	428	235	135	158	114	67	55	0	1314	1191	580	120	154	158	92	81	0	0.235	0.274	0.285	0.236	2.688	0.267	0.629	80	504	1475	1364	-2.087	281	1194	293	1071	0
3	2	13	"PFM0095"	"M16853_1"	10600	24460	110	264	277	93	132	144	76	78	40	0	496	505	152	116	127	66	97	91	0	0.347	0.373	0.355	0.340	2.174	0.401	0.432	80	441	512	534	-1.525	132	380	145	389	0
3	3	13	"PFM0099"	"M17049_2"	10780	24450	110	1424	1301	585	132	141	56	98	95	0	1539	1578	598	120	143	174	100	92	0	0.911	0.802	0.828	0.700	2.350	0.745	0.744	80	473	2711	2627	-0.135	1292	1419	1169	1458	0
3	4	13	"PFM0101"	"M17181_1"	10970	24450	110	221	224	98	129	135	47	66	50	0	416	398	145	121	145	179	71	28	0	0.312	0.343	0.374	0.366	2.990	0.287	0.259	80	384	387	372	-1.681	92	295	95	277	0
3	5	13	"PFM0103"	"M17230_2"	11130	24440	150	132	135	40	128	141	118	0	0	0	117	125	28	119	151	283	0	0	0	-2.000	1.167	1.429	1.437	3.643	5.620	0.006	156	645	2	13	Error	4	-2	7	6	-50
3	6	13	"PFM0105"	"M17327_1"	11360	24440	110	743	728	282	127	131	41	96	92	0	595	561	212	119	123	35	100	96	0	1.294	1.360	1.313	1.293	2.494	1.280	0.712	80	423	1092	1043	0.372	616	476	601	442	0
3	7	13	"PFM0123"	"M18924_1"	11530	24440	150	178	250	214	126	131	37	55	40	0	133	168	98	116	120	30	41	28	0	3.059	2.385	2.439	2.295	3.663	2.556	0.540	156	557	69	176	1.613	52	17	124	52	-50
3	8	13	"PFM0125"	"M18924_16"	11710	24430	110	1078	1000	374	131	135	39	98	97	0	1684	1515	463	115	118	24	100	100	0	0.604	0.621	0.640	0.560	2.052	0.582	0.762	80	412	2516	2269	-0.728	947	1569	869	1400	0
3	9	13	"PFM0128"	"M18924_2"	11910	24430	100	1269	1177	477	135	162	465	82	66	0	3285	3169	1054	115	123	59	100	100	0	0.358	0.341	0.366	0.310	2.197	0.346	0.369	80	416	4304	4096	-1.483	1134	3170	1042	3054	0
3	10	13	"PFM0134"	"M19188_5"	12090	24430	100	502	506	183	134	144	50	95	90	0	281	278	86	117	123	29	97	87	0	2.244	2.311	2.317	2.172	2.491	2.601	0.640	80	405	532	533	1.166	368	164	372	161	0
3	11	13	"PFM0138"	"M19559_4"	12290	24430	110	200	217	74	138	156	98	33	5	0	333	315	105	124	142	110	81	45	0	0.297	0.414	0.426	0.412	2.736	0.619	0.510	80	485	271	270	-1.753	62	209	79	191	0
3	12	13	"PFM0140"	"M196_2"	12470	24430	100	534	495	220	137	157	110	80	68	0	798	801	281	125	146	115	95	88	0	0.590	0.530	0.539	0.471	2.603	0.513	0.568	80	440	1070	1034	-0.761	397	673	358	676	0
3	13	13	"PFM0160"	"M21368_2"	12670	24420	120	406	416	194	136	150	79	79	70	0	264	263	114	122	131	42	77	69	0	1.901	1.986	1.681	1.737	2.445	2.985	0.306	120	510	412	421	0.927	270	142	280	141	0
3	14	13	"PFM0162"	"M21439_1"	12850	24420	110	354	355	119	140	168	228	45	2	0	288	266	77	124	159	251	1	0	0	1.305	1.514	1.611	1.561	2.076	1.609	0.537	80	460	378	357	0.384	214	164	215	142	0
3	15	13	"PFM0165"	"M21508_2"	13050	24430	120	542	613	661	140	150	60	90	85	0	635	603	169	123	133	46	97	95	0	0.785	0.985	0.848	0.790	2.480	2.864	0.226	120	535	914	953	-0.349	402	512	473	480	0
3	16	13	"PFM0167"	"M2157_1"	13230	24420	110	757	713	280	131	139	46	98	95	0	381	363	108	119	122	28	93	91	0	2.389	2.385	2.356	2.327	2.030	2.537	0.675	80	461	888	826	1.257	626	262	582	244	0
3	17	13	"PFM0171"	"M21780_2"	13430	24420	110	964	944	307	128	136	48	100	100	0	1353	1289	372	120	125	36	100	100	0	0.678	0.698	0.706	0.680	1.617	0.671	0.757	80	433	2069	1985	-0.561	836	1233	816	1169	0
3	18	13	"PFM0173"	"M21780_4"	13600	24430	150	138	151	71	128	134	45	23	6	0	120	128	33	119	123	32	19	5	0	10.000	2.556	1.429	1.160	4.910	14.466	0.015	156	600	11	32	3.322	10	1	23	9	-50
3	19	13	"PFM0202"	"M23550_4"	13800	24420	110	746	718	236	131	148	142	93	86	0	1663	1501	509	116	142	170	100	92	0	0.398	0.424	0.396	0.421	1.721	0.390	0.687	80	433	2162	1972	-1.331	615	1547	587	1385	0
3	20	13	"PFM0204"	"M23550_7"	13980	24430	150	149	152	51	133	147	118	3	0	0	134	137	29	121	142	143	0	0	0	1.231	1.188	1.559	1.639	4.358	0.704	0.187	156	648	29	35	0.300	16	13	19	16	-50
3	21	13	"PFM0209"	"M24104_1"	14190	24420	110	310	312	119	137	142	45	81	71	0	881	854	301	125	130	28	96	95	0	0.229	0.240	0.241	0.234	2.511	0.212	0.577	80	508	929	904	-2.128	173	756	175	729	0
3	22	13	"PFM0211"	"M24315_1"	14380	24420	110	369	358	130	136	139	41	90	82	0	867	819	283	121	125	28	98	96	0	0.312	0.318	0.307	0.309	2.647	0.293	0.645	80	491	979	920	-1.679	233	746	222	698	0
3	1	14	"PFM0214"	"M24561_16"	10390	24630	110	231	227	78	127	131	42	75	60	0	421	400	122	117	126	53	95	88	0	0.342	0.353	0.422	0.353	2.338	0.334	0.374	80	518	408	383	-1.547	104	304	100	283	0
3	2	14	"PFM0216"	"M24561_22"	10580	24630	120	901	848	339	128	132	37	98	95	0	814	786	314	116	122	30	95	95	0	1.107	1.075	1.074	1.076	2.631	1.085	0.739	120	517	1471	1390	0.147	773	698	720	670	0
3	3	14	"PFM0675"	"M49210_1"	10770	24620	110	192	212	78	133	141	52	57	32	0	277	299	76	121	143	170	45	2	0	0.378	0.444	0.417	0.388	2.614	0.400	0.322	80	438	215	257	-1.403	59	156	79	178	0
3	4	14	"PFM0678"	"M49439_1"	10950	24620	120	241	243	79	130	136	45	77	56	0	253	250	74	120	136	145	42	2	0	0.835	0.869	0.926	0.826	2.629	1.013	0.261	120	513	244	243	-0.261	111	133	113	130	0
3	5	14	"PFM0682"	"M49680_3"	11130	24620	110	250	259	99	129	135	50	75	58	0	430	425	113	121	125	30	98	98	0	0.392	0.428	0.365	0.369	2.058	0.432	0.418	80	444	430	434	-1.353	121	309	130	304	0
3	6	14	"PFM0685"	"M50030_1"	11330	24620	120	321	325	134	130	136	46	85	73	0	974	927	352	122	128	36	97	95	0	0.224	0.242	0.220	0.225	2.433	0.217	0.542	120	587	1043	1000	-2.157	191	852	195	805	0
3	7	14	"PFM0689"	"M50253_2"	11520	24610	110	326	327	124	127	132	37	96	88	0	494	482	117	119	122	24	100	100	0	0.531	0.551	0.546	0.498	1.844	0.530	0.544	80	425	574	563	-0.914	199	375	200	363	0
3	8	14	"PFM0691"	"M50721_1"	11710	24610	120	199	201	64	129	133	39	64	44	0	256	260	66	119	122	24	95	90	0	0.511	0.511	0.549	0.501	2.777	0.593	0.236	120	491	207	213	-0.969	70	137	72	141	0
3	9	14	"PFM0712"	"M52704_3"	11890	24630	150	138	153	134	135	158	388	0	0	0	137	140	28	120	125	51	12	0	0	0.176	0.900	1.351	1.299	3.375	70.601	0.011	156	619	20	38	-2.503	3	17	18	20	-50
3	10	14	"PFM0715"	"M5299_1"	12090	24610	120	1088	1033	400	134	154	117	97	94	0	883	868	296	123	137	67	95	95	0	1.255	1.207	1.217	1.251	2.666	1.298	0.698	120	554	1714	1644	0.328	954	760	899	745	0
3	11	14	"PFM0718"	"M53027_1"	12290	24600	110	221	226	78	142	165	103	37	7	0	428	403	144	127	150	78	85	78	0	0.262	0.304	0.358	0.372	3.005	0.446	0.211	80	494	380	360	-1.930	79	301	84	276	0
3	12	14	"PFM0720"	"M53181_3"	12470	24610	110	565	569	383	141	168	156	83	66	0	1272	1226	313	133	151	62	100	100	0	0.372	0.392	0.377	0.346	1.854	0.386	0.505	80	496	1563	1521	-1.426	424	1139	428	1093	0
3	13	14	"PFM0722"	"M53240_1"	12670	24610	120	300	317	120	133	143	51	86	73	0	679	649	236	124	134	42	97	93	0	0.301	0.350	0.321	0.336	2.243	0.323	0.528	120	516	722	709	-1.733	167	555	184	525	0
3	14	14	"PFM0726"	"M53565_1"	12840	24630	150	131	136	40	143	185	507	0	0	0	129	133	28	130	187	668	0	0	0	12.000	-2.333	1.586	1.575	3.820	0.639	0.381	156	649	-13	-4	3.585	-12	-1	-7	3	-50
3	15	14	"PFM0746"	"M54626_1"	13030	24610	110	1442	1381	557	141	200	583	85	62	0	2751	2641	912	130	228	815	92	82	0	0.496	0.494	0.512	0.463	1.743	0.488	0.678	80	496	3922	3751	-1.010	1301	2621	1240	2511	0
3	16	14	"PFM0749"	"M5464_1"	13240	24610	110	308	357	205	135	147	67	86	62	0	798	745	264	121	145	194	93	80	0	0.256	0.356	0.298	0.315	2.261	0.368	0.486	80	482	850	846	-1.968	173	677	222	624	0
3	17	14	"PFM0753"	"M55240_4"	13410	24620	150	132	144	81	130	137	47	17	6	0	122	127	31	119	123	25	19	8	0	0.667	1.750	1.813	1.851	4.758	43.289	0.003	156	631	5	22	-0.585	2	3	14	8	-50
3	18	14	"PFM0758"	"M55479_1"	13600	24620	150	134	140	45	125	132	48	19	5	0	122	128	28	116	119	22	29	14	0	1.500	1.250	1.362	1.708	4.538	22.121	0.006	156	639	15	27	0.585	9	6	15	12	-50
3	19	14	"PFM0761"	"M55746_2"	13810	24610	120	177	184	57	126	141	127	10	0	0	213	215	47	116	134	148	11	0	0	0.526	0.586	0.635	0.572	2.994	4.367	0.043	120	560	148	157	-0.927	51	97	58	99	0
3	20	14	"PFM0763"	"M55888_10"	13990	24600	110	2652	2543	872	131	138	66	100	100	0	2080	1941	531	118	131	135	100	100	0	1.285	1.323	1.334	1.270	1.552	1.341	0.850	80	451	4483	4235	0.362	2521	1962	2412	1823	0
3	21	14	"PFM0787"	"M57062_3"	14190	24600	110	195	203	65	135	139	64	47	18	0	233	232	62	120	130	101	56	5	0	0.531	0.607	0.667	0.660	3.110	0.902	0.219	80	473	173	180	-0.913	60	113	68	112	0
3	22	14	"PFM0790"	"M57295_1"	14360	24620	150	131	136	40	131	135	43	13	2	0	119	123	27	121	124	27	14	5	0	0.000	2.500	1.215	1.348	4.439	22.954	0.003	156	814	-2	7	Error	0	-2	5	2	-50
3	1	15	"PFM0798"	"M57785_5"	10400	24840	150	135	139	44	124	127	38	25	8	0	131	136	32	117	122	30	30	7	0	0.786	0.789	1.337	1.569	4.068	7.366	0.016	156	805	25	34	-0.348	11	14	15	19	-50
3	2	15	"PFM0800"	"M58024_1"	10570	24810	110	278	295	101	127	130	43	88	81	0	371	371	106	121	125	34	97	96	0	0.604	0.672	0.639	0.599	2.264	0.669	0.596	80	385	401	418	-0.727	151	250	168	250	0
3	3	15	"PFM0804"	"M58298_1"	10750	24820	150	138	141	40	130	134	42	21	5	0	125	131	28	120	126	31	19	5	0	1.600	1.000	1.739	1.722	4.191	1.918	0.074	156	725	13	22	0.678	8	5	11	11	-50
3	4	15	"PFM0807"	"M58361_1"	10960	24810	110	2036	1943	792	130	135	41	100	100	0	2694	2523	848	119	124	36	100	100	0	0.740	0.754	0.780	0.716	1.750	0.730	0.769	80	507	4481	4217	-0.434	1906	2575	1813	2404	0
3	5	15	"PFN0316"	"N134_30"	11150	24810	110	200	214	83	131	141	57	60	28	0	427	419	116	125	131	40	97	95	0	0.228	0.282	0.297	0.268	2.528	0.256	0.167	80	524	371	377	-2.130	69	302	83	294	0
3	6	15	"PFN0318"	"N134_34"	11340	24810	110	248	261	96	143	149	52	72	50	0	677	646	196	133	142	41	95	93	0	0.193	0.230	0.243	0.219	2.287	0.212	0.418	80	493	649	631	-2.373	105	544	118	513	0
3	7	15	"PFN0320"	"N134_41"	11530	24810	120	436	418	160	140	147	47	90	85	0	512	485	169	136	142	38	90	88	0	0.787	0.797	0.841	0.823	3.182	0.818	0.513	120	566	672	627	-0.345	296	376	278	349	0
3	8	15	"PFN0324"	"N134_45"	11720	24810	120	5014	4545	1925	137	142	43	100	99	0	3060	2761	1108	129	131	29	98	97	0	1.664	1.675	1.710	1.692	2.776	1.743	0.789	120	513	7808	7040	0.735	4877	2931	4408	2632	0
3	9	15	"PFN0326"	"N134_5"	11920	24810	120	320	329	110	142	146	44	92	84	0	326	324	88	129	133	32	94	91	0	0.904	0.959	0.948	0.963	2.560	1.123	0.438	120	401	375	382	-0.146	178	197	187	195	0
3	10	15	"PFN0328"	"N134_57"	12080	24820	150	150	153	52	140	151	58	12	3	0	140	144	36	127	136	40	21	6	0	0.769	0.765	1.704	1.538	3.963	0.004	0.000	156	509	23	30	-0.379	10	13	13	17	-50
3	11	15	"PFN0346"	"N134_93"	12270	24820	150	170	199	100	143	169	144	17	3	0	154	185	83	125	143	60	33	21	0	0.931	0.933	1.233	1.083	3.849	1.390	0.425	156	629	56	116	-0.103	27	29	56	60	-50
3	12	15	"PFN0348"	"N134_96"	12460	24820	150	136	145	57	144	169	138	1	0	0	125	128	24	132	151	68	1	0	0	1.143	-0.250	1.804	1.452	3.412	0.904	0.891	156	700	-15	-3	0.193	-8	-7	1	-4	-50
3	13	15	"PFN0350"	"N135_1"	12680	24810	110	182	191	74	136	152	66	30	8	0	255	269	96	131	150	69	76	41	0	0.371	0.399	0.515	0.441	3.149	0.718	0.153	80	479	170	193	-1.431	46	124	55	138	0
3	14	15	"PFN0353"	"N135_14"	12860	24810	120	455	454	157	135	150	64	92	90	0	797	747	251	127	138	49	98	96	0	0.478	0.515	0.493	0.511	1.986	0.733	0.305	120	499	990	939	-1.066	320	670	319	620	0
3	15	15	"PFN0355"	"N135_17"	13050	24810	100	253	275	94	135	148	61	78	46	0	536	524	160	123	140	154	90	76	0	0.286	0.349	0.351	0.341	2.371	0.314	0.356	80	477	531	541	-1.807	118	413	140	401	0
3	16	15	"PFN0357"	"N135_2"	13250	24800	110	250	248	86	135	147	123	43	7	0	429	418	105	123	127	27	100	98	0	0.376	0.383	0.416	0.320	2.705	0.807	0.077	80	522	421	408	-1.412	115	306	113	295	0
3	17	15	"PFN0375"	"N136_7"	13430	24800	110	1111	1016	362	132	145	129	97	92	0	1317	1262	321	122	127	34	100	100	0	0.819	0.775	0.811	0.715	1.718	0.834	0.691	80	477	2174	2024	-0.288	979	1195	884	1140	0
3	18	15	"PFN0377"	"N137_11"	13630	24810	110	757	736	265	126	135	55	97	92	0	1561	1432	463	116	120	27	100	100	0	0.437	0.464	0.450	0.427	2.201	0.448	0.714	80	497	2076	1926	-1.195	631	1445	610	1316	0
3	19	15	"PFN0379"	"N137_15"	13810	24810	110	138	165	124	125	133	55	25	8	0	197	203	59	115	118	22	92	81	0	0.159	0.455	0.506	0.521	4.474	4.321	0.038	80	462	95	128	-2.657	13	82	40	88	0
3	20	15	"PFN0383"	"N137_20"	14000	24810	120	156	174	67	129	137	61	34	14	0	239	238	52	119	128	114	55	0	0	0.225	0.378	0.575	0.455	3.341	0.513	0.090	120	578	147	164	-2.152	27	120	45	119	0
3	21	15	"PFN0385"	"N137_22"	14190	24800	110	570	568	202	133	139	47	95	92	0	2254	2132	610	123	132	115	100	100	0	0.205	0.217	0.224	0.206	1.769	0.197	0.723	80	455	2568	2444	-2.286	437	2131	435	2009	0
3	22	15	"PFN0387"	"N137_25"	14380	24800	120	253	263	88	127	133	43	86	69	0	219	224	53	121	129	103	45	4	0	1.286	1.320	1.283	1.223	2.577	1.776	0.335	120	576	224	239	0.363	126	98	136	103	0
3	1	16	"PFN0405"	"N137_9"	10390	25010	110	246	252	76	128	131	37	86	71	0	389	380	106	118	121	25	97	96	0	0.435	0.473	0.473	0.405	2.453	0.460	0.436	80	432	389	386	-1.200	118	271	124	262	0
3	2	16	"PFN0407"	"N138_101"	10560	25020	150	141	146	52	130	132	43	19	5	0	132	136	31	120	125	32	25	5	0	0.917	1.000	0.990	1.031	4.104	17.703	0.006	156	652	23	32	-0.126	11	12	16	16	-50
3	3	16	"PFN0410"	"N138_105"	10780	25010	120	1393	1252	504	129	132	40	95	94	0	2224	1962	864	119	123	25	98	97	0	0.600	0.609	0.590	0.626	2.248	0.564	0.799	120	569	3369	2966	-0.736	1264	2105	1123	1843	0
3	4	16	"PFN0413"	"N138_15"	10980	25000	110	164	181	85	130	134	41	46	22	0	222	224	69	120	125	35	87	72	0	0.333	0.490	0.604	0.448	3.140	0.852	0.140	80	489	136	155	-1.585	34	102	51	104	0
3	5	16	"PFN0416"	"N138_21"	11160	25010	120	337	343	110	132	137	51	89	83	0	231	228	54	119	122	23	95	87	0	1.830	1.936	1.909	1.908	2.551	2.673	0.412	120	512	317	320	0.872	205	112	211	109	0
3	6	16	"PFN0418"	"N138_26"	11340	25000	110	249	256	98	138	142	45	76	66	0	547	551	167	130	137	48	98	95	0	0.266	0.280	0.280	0.281	2.121	0.248	0.378	80	493	528	539	-1.909	111	417	118	421	0
3	7	16	"PFN0821"	"N159_40"	11540	25010	120	3722	3420	1283	138	143	42	100	100	0	2264	2084	741	133	141	50	98	95	0	1.682	1.682	1.722	1.732	2.066	1.741	0.846	120	489	5715	5233	0.750	3584	2131	3282	1951	0
3	8	16	"PFN0823"	"N159_45"	11700	25010	150	150	158	52	138	143	44	24	10	0	149	150	37	133	136	31	28	12	0	0.750	1.176	1.167	1.325	4.870	111.267	0.000	156	671	28	37	-0.415	12	16	20	17	-50
3	9	16	"PFN0826"	"N159_51"	11950	25000	150	139	149	64	139	146	52	13	4	0	137	144	37	132	137	36	22	7	0	0.000	0.833	1.280	1.502	3.858	4.198	0.047	156	630	5	22	Error	0	5	10	12	-50
3	10	16	"PFN0828"	"N159_7"	12100	25000	110	943	977	846	135	146	60	92	91	0	685	750	374	122	128	37	98	98	0	1.435	1.341	1.262	1.184	2.261	2.079	0.433	80	370	1371	1470	0.521	808	563	842	628	0
3	11	16	"PFN0830"	"N161_2"	12290	25000	130	259	268	105	134	144	61	75	50	0	657	642	242	118	124	35	97	93	0	0.232	0.256	0.251	0.234	2.320	0.237	0.322	120	574	664	658	-2.108	125	539	134	524	0
3	12	16	"PFN0833"	"N162_3"	12490	25000	130	284	292	104	133	143	56	83	66	0	397	394	116	121	132	50	95	90	0	0.547	0.582	0.581	0.539	2.259	0.604	0.460	120	510	427	432	-0.870	151	276	159	273	0
3	13	16	"PFN0859"	"N168_1"	12670	25000	130	305	315	122	133	140	50	87	76	0	439	432	129	119	132	51	97	92	0	0.538	0.581	0.576	0.525	2.206	0.621	0.524	120	564	492	495	-0.896	172	320	182	313	0
3	14	16	"PFN0861"	"N168_12"	12850	24990	100	11908	10550	4596	130	139	51	100	100	0	2438	2227	763	116	119	28	100	100	0	5.072	4.936	5.125	4.511	2.026	5.589	0.774	80	432	14100	12531	2.343	11778	2322	10420	2111	0
3	15	16	"PFN0863"	"N168_17"	13060	25000	110	215	216	63	133	138	48	68	40	0	400	391	109	117	123	29	98	95	0	0.290	0.303	0.304	0.279	2.390	0.326	0.302	80	515	365	357	-1.787	82	283	83	274	0
3	16	16	"PFN0866"	"N168_23"	13250	24990	110	247	259	92	133	138	48	80	55	0	201	208	62	122	127	28	86	68	0	1.443	1.465	1.280	1.381	3.201	2.319	0.243	80	467	193	212	0.529	114	79	126	86	0
3	17	16	"PFN0870"	"N168_29"	13410	25010	150	136	139	44	133	143	106	1	0	0	121	125	25	123	127	32	11	1	0	-1.500	3.000	1.714	1.800	3.723	33.020	0.001	156	770	1	8	Error	3	-2	6	2	-50
3	18	16	"PFN0873"	"N168_32"	13630	25000	110	171	187	93	130	139	66	30	12	0	298	290	96	120	122	23	88	87	0	0.230	0.335	0.278	0.284	3.730	0.469	0.091	80	493	219	227	-2.118	41	178	57	170	0
3	19	16	"PFN0901"	"N175_10"	13810	24990	120	3871	3642	1327	129	137	58	99	99	0	2245	2111	868	114	118	21	94	92	0	1.756	1.759	1.799	1.993	2.164	1.752	0.856	120	568	5873	5510	0.812	3742	2131	3513	1997	0
3	20	16	"PFN0903"	"N175_12"	14010	24990	100	216	224	78	129	133	43	77	50	0	170	171	51	119	120	21	70	56	0	1.706	1.827	1.726	1.852	2.748	3.044	0.187	80	395	138	147	0.771	87	51	95	52	0
3	21	16	"PFN0908"	"N175_3"	14180	24980	150	139	148	46	130	137	49	19	6	0	133	137	32	122	129	94	2	0	0	0.818	1.200	1.320	1.366	3.748	0.039	0.002	156	698	20	33	-0.290	9	11	18	15	-50
3	22	16	"PFN0910"	"N175_8"	14380	24990	110	1293	1278	393	128	136	45	100	100	0	824	768	217	125	130	44	100	100	0	1.667	1.788	1.721	1.810	1.702	1.874	0.813	80	513	1864	1793	0.737	1165	699	1150	643	0
3	1	17	"PFN0912"	"N176_2"	10400	25200	110	312	300	98	123	129	38	91	78	0	736	716	198	117	120	26	100	100	0	0.305	0.295	0.312	0.256	2.243	0.260	0.539	80	544	808	776	-1.712	189	619	177	599	0
3	2	17	"PFN0914"	"N176_4"	10580	25200	110	311	307	127	125	131	41	87	76	0	452	436	122	118	121	26	98	97	0	0.557	0.572	0.581	0.547	2.317	0.518	0.454	80	470	520	500	-0.845	186	334	182	318	0
3	3	17	"PFN0936"	"N181_8"	10770	25200	110	279	287	99	128	132	40	87	73	0	534	536	126	118	122	29	100	100	0	0.363	0.380	0.394	0.333	2.045	0.339	0.482	80	490	567	577	-1.462	151	416	159	418	0
3	4	17	"PFN0938"	"N182_2"	10970	25200	120	182	187	61	129	133	57	45	12	0	282	283	81	118	123	27	92	89	0	0.323	0.352	0.407	0.398	3.594	0.523	0.099	120	552	217	223	-1.630	53	164	58	165	0
3	5	17	"PFN0940"	"N182_5"	11160	25190	150	145	149	48	129	132	42	27	8	0	136	140	34	115	119	21	49	21	0	0.762	0.800	1.601	1.385	3.596	8.160	0.021	156	580	37	45	-0.392	16	21	20	25	-50
3	6	17	"PFN0947"	"N185_15"	11340	25190	110	251	255	87	129	131	39	85	65	0	421	427	123	119	125	38	100	97	0	0.404	0.409	0.400	0.357	2.522	0.365	0.410	80	473	424	434	-1.308	122	302	126	308	0
3	7	17	"PFN0951"	"N185_4"	11540	25190	110	645	637	256	125	129	37	97	95	0	564	508	193	118	122	30	95	90	0	1.166	1.313	1.270	1.365	2.304	1.256	0.650	80	502	966	902	0.221	520	446	512	390	0
3	8	17	"PFN0953"	"N185_6"	11730	25190	110	240	249	87	128	132	40	83	65	0	401	403	110	121	127	32	98	96	0	0.400	0.429	0.461	0.370	2.479	0.380	0.437	80	436	392	403	-1.322	112	280	121	282	0
3	9	17	"PFF1635"	"F64095_4"	11910	25210	150	138	147	56	129	135	49	17	9	0	130	150	70	120	125	28	32	19	0	0.900	0.600	1.324	1.194	4.778	1.324	0.050	156	728	19	48	-0.152	9	10	18	30	-50
3	10	17	"PFF1651"	"F64732_1"	12100	25190	110	5861	5174	1923	124	133	63	100	100	0	2327	2105	726	113	125	117	100	97	0	2.591	2.535	2.519	2.503	2.221	2.614	0.787	80	520	7951	7042	1.374	5737	2214	5050	1992	0
3	11	17	"PFF1691"	"F66430_1"	12310	25200	90	252	245	107	126	131	42	75	59	0	215	212	47	111	114	21	92	92	0	1.212	1.178	1.216	1.257	2.803	2.021	0.228	52	332	230	220	0.277	126	104	119	101	0
3	12	17	"PFF1706"	"F67045_1"	12470	25200	150	136	148	65	129	140	60	14	3	0	122	126	26	117	125	45	7	1	0	1.400	2.111	1.700	1.771	3.673	6.590	0.031	156	582	12	28	0.485	7	5	19	9	-50
3	13	17	"PFF1770"	"F69174_1"	12670	25200	140	238	266	128	129	141	75	62	37	0	459	443	261	116	129	83	74	62	0	0.318	0.419	0.489	0.528	3.259	0.358	0.390	156	539	452	464	-1.654	109	343	137	327	0
3	14	17	"PFF1856"	"F72113_1"	12860	25190	120	1933	1748	821	126	136	66	95	95	0	4141	3510	1709	113	123	83	96	95	0	0.449	0.477	0.478	0.509	3.021	0.447	0.817	120	512	5835	5019	-1.156	1807	4028	1622	3397	0
3	15	17	"PFC0253"	"C664"	13060	25190	150	139	153	65	126	134	65	19	7	0	126	145	63	112	119	39	26	12	0	0.929	0.818	1.424	1.421	3.893	4.654	0.030	156	702	27	60	-0.107	13	14	27	33	-50
3	16	17	"PFC0263"	"C68"	13260	25200	110	157	173	107	126	133	71	27	5	0	200	201	47	113	117	21	93	83	0	0.356	0.534	0.524	0.535	3.515	4.178	0.015	80	473	118	135	-1.489	31	87	47	88	0
3	17	17	"PFC0294"	"C735"	13430	25190	100	189	208	100	128	136	54	55	25	0	159	166	43	118	121	26	67	40	0	1.488	1.667	1.385	1.548	3.516	6.134	0.063	80	399	102	128	0.573	61	41	80	48	0
3	18	17	"PFC0298"	"C739"	13640	25180	100	211	219	67	128	136	64	63	28	0	190	193	49	118	121	23	86	73	0	1.153	1.213	1.333	1.117	3.045	2.352	0.170	80	468	155	166	0.205	83	72	91	75	0
3	19	17	"PFC0301"	"C741"	13820	25180	110	399	399	123	131	134	42	95	88	0	284	280	73	119	123	26	90	90	0	1.624	1.665	1.511	1.663	2.287	1.733	0.563	80	509	433	429	0.700	268	165	268	161	0
3	20	17	"PFL0015"	"L1_3"	14020	25190	110	230	255	165	133	140	51	70	47	0	155	160	41	121	124	26	61	32	0	2.853	3.128	1.786	2.033	4.035	10.679	0.064	80	533	131	161	1.512	97	34	122	39	0
3	21	17	"PFM0073"	"M15459_3"	14210	25180	110	171	185	88	132	140	58	38	16	0	199	201	55	122	125	24	85	70	0	0.506	0.671	0.751	0.670	4.249	3.864	0.065	80	489	116	132	-0.981	39	77	53	79	0
3	22	17	"PFM0096"	"M16857_1"	14390	25170	110	1534	1437	425	132	137	43	100	100	0	1568	1484	417	124	131	54	100	100	0	0.971	0.960	0.936	0.952	1.572	0.935	0.822	80	524	2846	2665	-0.043	1402	1444	1305	1360	0
3	1	18	"PFM0259"	"M26257_1"	10390	25380	90	418	399	164	125	134	49	88	84	0	608	570	187	117	126	56	98	94	0	0.597	0.605	0.618	0.577	2.318	0.518	0.512	52	396	784	727	-0.745	293	491	274	453	0
3	2	18	"PFM0321"	"M31208_3"	10570	25380	90	238	246	76	128	135	47	76	55	0	425	425	89	114	123	56	100	98	0	0.354	0.379	0.383	0.334	2.297	0.351	0.401	52	376	421	429	-1.499	110	311	118	311	0
3	3	18	"PFM0389"	"M3590_2"	10760	25400	150	136	143	58	128	133	40	24	6	0	123	126	28	115	120	28	19	7	0	1.000	1.364	1.833	1.827	3.553	23.456	0.004	156	725	16	26	0.000	8	8	15	11	-50
3	4	18	"PFM0523"	"M42640_1"	10970	25380	110	777	740	305	129	134	58	96	90	0	379	366	96	116	119	24	98	97	0	2.464	2.444	2.272	2.086	2.543	2.902	0.645	80	461	911	861	1.301	648	263	611	250	0
3	5	18	"PFD0044"	"D13561_3"	11160	25380	150	135	143	58	128	134	56	10	3	0	122	129	33	116	120	22	32	14	0	1.167	1.154	1.167	0.980	3.806	17.935	0.005	156	637	13	28	0.222	7	6	15	13	-50
3	6	18	"PFD0057"	"D15909_4"	11350	25380	120	729	663	255	128	133	41	97	92	0	380	367	106	117	121	30	94	90	0	2.285	2.140	2.266	2.082	2.202	2.510	0.668	120	544	864	785	1.192	601	263	535	250	0
3	7	18	"PFD0156"	"D17715_93"	11540	25380	110	395	411	127	128	133	54	98	92	0	316	316	72	116	120	31	95	95	0	1.335	1.415	1.272	1.321	1.802	1.720	0.543	80	413	467	483	0.417	267	200	283	200	0
3	8	18	"PFD0171"	"D21102_1"	11700	25400	150	122	125	36	125	133	82	0	0	0	112	114	18	115	119	26	8	0	0	1.000	0.000	2.265	2.361	3.714	97.061	0.001	156	638	-6	-1	0.000	-3	-3	0	-1	-50
3	9	18	"PFD0194"	"D23657_11"	11910	25380	80	175	184	60	123	129	40	53	34	0	156	156	40	114	117	22	73	44	0	1.238	1.452	1.521	1.321	3.599	5.559	0.041	52	298	94	103	0.308	52	42	61	42	0
3	10	18	"PFD0273"	"D33539_50"	12110	25380	100	186	196	62	123	134	55	56	26	0	150	156	31	113	121	84	10	0	0	1.703	1.698	1.644	1.757	3.474	5.179	0.073	80	417	100	116	0.768	63	37	73	43	0
3	11	18	"IAX099I"	"Y_IAX099I"	12280	25390	150	133	149	91	122	130	55	18	8	0	119	124	26	113	123	114	1	0	0	1.833	2.455	2.567	2.527	3.872	35.380	0.008	156	544	17	38	0.874	11	6	27	11	-50
3	12	18	"ICX188I"	"Y_ICX188I"	12470	25390	150	124	133	56	129	140	61	8	3	0	115	117	26	116	124	46	5	0	0	5.000	4.000	1.167	1.158	3.443	21.600	0.005	156	485	-6	5	2.322	-5	-1	4	1	-50
3	13	18	"IEX355I"	"Y_IEX355I"	12660	25390	150	137	155	77	129	142	78	14	3	0	125	137	40	115	129	85	8	0	0	0.800	1.182	1.333	1.280	4.524	1.802	0.159	156	510	18	48	-0.322	8	10	26	22	-50
3	14	18	"IGX361I"	"Y_IGX361I"	12850	25390	150	123	147	206	125	135	69	7	1	0	113	119	28	112	121	85	2	0	0	-2.000	3.143	1.439	1.552	3.924	0.009	0.001	156	481	-1	29	Error	-2	1	22	7	-50
3	15	18	"IIX063I"	"Y_IIX063I"	13040	25390	150	126	137	53	124	132	72	7	2	0	112	115	24	110	115	40	6	0	0	1.000	2.600	1.294	1.302	4.342	39.171	0.002	156	485	4	18	0.000	2	2	13	5	-50
3	16	18	"IKX121I"	"Y_IKX121I"	13230	25390	150	123	130	47	124	133	67	5	1	0	115	117	24	112	118	59	1	0	0	-0.333	1.200	2.077	1.659	3.898	5109.594	0.000	156	600	2	11	Error	-1	3	6	5	-50
3	17	18	"Z_1_50"	"Z_1_50"	13440	25370	120	182	195	86	124	137	101	27	5	0	254	255	89	114	120	61	77	55	0	0.414	0.504	0.560	0.466	3.434	3.857	0.041	120	562	198	212	-1.271	58	140	71	141	0
3	18	18	"Z_1_70"	"Z_1_70"	13630	25370	110	283	304	114	125	137	109	71	35	0	654	635	209	114	123	115	95	87	0	0.293	0.344	0.366	0.333	2.084	0.325	0.190	80	498	698	700	-1.773	158	540	179	521	0
3	19	18	"Z_1_90"	"Z_1_90"	13810	25370	110	638	645	264	128	136	73	95	86	0	1604	1450	502	118	134	147	97	93	0	0.343	0.388	0.357	0.345	2.213	0.313	0.579	80	466	1996	1849	-1.543	510	1486	517	1332	0
3	20	18	"Z_2_10"	"Z_2_10"	13990	25390	150	137	147	113	134	139	48	16	3	0	119	123	28	121	129	73	1	0	0	-1.500	6.500	1.947	1.964	3.803	0.205	0.004	156	755	1	15	Error	3	-2	13	2	-50
3	21	18	"Z_2_30"	"Z_2_30"	14200	25360	100	192	204	64	132	137	50	58	26	0	137	140	30	122	125	23	33	15	0	4.000	4.000	2.857	2.742	3.126	10.427	0.029	80	456	75	90	2.000	60	15	72	18	0
3	22	18	"Z_2_50"	"Z_2_50"	14390	25370	120	21664	18359	8711	129	132	39	100	100	0	9225	7537	3309	121	125	36	95	95	0	2.365	2.458	2.589	2.208	2.289	2.681	0.812	120	611	30639	25646	1.242	21535	9104	18230	7416	0
3	1	19	"Z_3_90"	"Z_3_90"	10410	25580	120	7537	6428	3324	126	133	46	100	100	0	7546	6577	2884	117	122	34	97	97	0	0.998	0.976	0.970	0.926	3.030	1.014	0.832	120	641	14840	12762	-0.003	7411	7429	6302	6460	0
3	2	19	"Z_4_10"	"Z_4_10"	10620	25590	150	146	147	42	128	133	41	23	5	0	131	134	28	117	121	41	16	1	0	1.286	1.118	1.733	1.711	4.072	12.909	0.006	156	597	32	36	0.363	18	14	19	17	-50
3	3	19	"Z_4_30"	"Z_4_30"	10760	25590	150	129	135	45	129	136	44	12	3	0	119	121	23	119	129	81	0	0	0	0.000	3.000	2.359	1.920	3.612	15.427	0.006	156	596	0	8	Error	0	0	6	2	-50
3	4	19	"Z_4_50"	"Z_4_50"	10980	25570	110	6450	5829	2418	133	137	47	100	100	0	2107	1877	822	118	124	48	98	97	0	3.176	3.238	3.225	3.532	2.141	3.313	0.807	80	534	8306	7455	1.667	6317	1989	5696	1759	0
3	5	19	"Z_4_70"	"Z_4_70"	11170	25570	110	12229	10394	4510	131	139	55	100	100	0	4362	3733	1599	118	124	41	100	100	0	2.851	2.839	2.896	2.845	1.882	2.920	0.824	80	494	16342	13878	1.511	12098	4244	10263	3615	0
3	6	19	"Z_4_90"	"Z_4_90"	11360	25570	110	18976	16575	7387	133	141	51	100	100	0	7263	6081	2586	121	130	75	100	100	0	2.638	2.759	2.859	2.680	2.032	2.871	0.802	80	475	25985	22402	1.400	18843	7142	16442	5960	0
3	7	19	"Z_6_30"	"Z_6_30"	11550	25580	150	153	157	49	136	141	55	16	5	0	119	122	23	121	127	66	0	0	0	-8.500	21.000	1.941	2.000	3.837	0.341	0.007	156	535	15	22	Error	17	-2	21	1	-50
3	8	19	"Z_6_50"	"Z_6_50"	11710	25580	150	147	147	46	131	141	90	5	1	0	121	129	36	119	123	23	26	11	0	8.000	1.600	1.608	1.491	4.596	37.801	0.005	156	534	18	26	3.000	16	2	16	10	-50
3	9	19	"Z_6_70"	"Z_6_70"	11920	25580	150	142	148	46	126	134	75	10	1	0	147	153	36	118	121	23	55	35	0	0.552	0.629	0.938	1.165	5.011	6.242	0.014	156	718	45	57	-0.858	16	29	22	35	-50
3	10	19	"Z_6_90"	"Z_6_90"	12120	25570	120	184	191	65	121	128	38	66	40	0	229	230	62	114	117	21	92	87	0	0.548	0.603	0.611	0.600	3.126	0.792	0.179	120	450	178	186	-0.868	63	115	70	116	0
3	11	19	"Z_7_10"	"Z_7_10"	12280	25580	150	131	146	67	121	128	51	20	8	0	117	120	32	115	117	21	19	5	0	5.000	5.000	1.483	1.550	4.130	91.617	0.000	156	502	12	30	2.322	10	2	25	5	-50
3	12	19	"Z_7_30"	"Z_7_30"	12470	25580	150	126	138	60	128	136	62	12	3	0	123	126	30	115	120	29	20	6	0	-0.250	0.909	1.905	1.830	3.492	0.008	0.000	156	573	6	21	Error	-2	8	10	11	-50
3	13	19	"PFI17646"	"oPFI17646"	12690	25560	110	176	184	68	128	134	51	48	21	0	320	327	82	116	121	31	97	96	0	0.235	0.265	0.322	0.251	3.118	0.239	0.166	80	433	252	267	-2.087	48	204	56	211	0
3	14	19	"PFN0256"	"oPFN0256"	12870	25570	120	242	254	99	124	130	52	78	57	0	505	517	194	114	118	28	96	95	0	0.302	0.323	0.316	0.314	3.247	0.278	0.368	120	404	509	533	-1.728	118	391	130	403	0
3	15	19	"PFG0021"	"oPFG0021"	13040	25580	150	128	139	78	125	132	48	17	5	0	125	129	25	114	121	36	21	0	0	0.273	0.933	2.058	1.816	4.878	16.840	0.008	156	456	14	29	-1.874	3	11	14	15	-50
3	16	19	"PFF72433"	"oPFF72433"	13230	25580	150	135	136	38	125	134	49	14	1	0	127	130	26	113	121	64	4	0	0	0.714	0.647	1.400	1.235	4.411	13.488	0.007	156	555	24	28	-0.485	10	14	11	17	-50
3	17	19	"PFJ12787"	"oPFJ12787"	13440	25560	100	191	204	70	128	135	45	65	36	0	135	135	35	117	123	69	7	0	0	3.500	4.222	2.512	2.247	3.695	0.285	0.023	80	422	81	94	1.807	63	18	76	18	0
3	18	19	"PFG0023"	"oPFG0023"	13630	25560	110	1286	1237	531	129	138	64	98	95	0	5658	5233	2142	119	166	508	100	95	0	0.209	0.217	0.221	0.209	1.836	0.196	0.771	80	431	6696	6222	-2.259	1157	5539	1108	5114	0
3	19	19	"PFJ12789"	"oPFJ12789"	13800	25580	150	128	137	53	130	139	71	8	1	0	143	150	45	119	159	418	0	0	0	-0.083	0.226	1.196	1.110	3.700	0.022	0.015	156	680	22	38	Error	-2	24	7	31	-50
3	20	19	"PFBL B0077"	"oPFBLOB0077"	14010	25560	110	227	245	86	129	133	42	80	56	0	437	422	130	119	124	38	93	93	0	0.308	0.383	0.369	0.352	2.880	0.335	0.339	80	442	416	419	-1.698	98	318	116	303	0
3	21	19	"PFF72437"	"oPFF72437"	14200	25560	110	424	417	157	127	134	47	91	87	0	808	782	224	121	132	71	100	96	0	0.432	0.439	0.430	0.378	2.229	0.393	0.652	80	455	984	951	-1.210	297	687	290	661	0
3	22	19	"PFL0043"	"oPFL0043"	14370	25570	150	134	140	44	124	131	40	21	10	0	137	140	32	118	124	52	17	1	0	0.526	0.727	1.208	1.341	4.194	0.185	0.016	156	782	29	38	-0.926	10	19	16	22	-50
3	1	20	"PFBL B0079"	"oPFBLOB0079"	10410	25770	120	215	214	70	128	134	43	70	50	0	194	193	44	118	121	21	89	77	0	1.145	1.147	1.105	1.122	2.540	2.126	0.244	120	515	163	161	0.195	87	76	86	75	0
3	2	20	"PFF72438"	"oPFF72438"	10600	25770	110	1866	1804	829	132	137	43	100	100	0	3055	2750	971	122	130	84	100	100	0	0.591	0.636	0.602	0.557	2.120	0.595	0.756	80	429	4667	4300	-0.758	1734	2933	1672	2628	0
3	3	20	"PFH0006"	"oPFH0006"	10780	25770	110	373	367	130	130	138	47	93	81	0	1035	967	385	126	157	170	91	87	0	0.267	0.282	0.287	0.286	2.227	0.223	0.558	80	380	1152	1078	-1.903	243	909	237	841	0
3	4	20	"PFBL B0083"	"oPFBLOB0083"	10950	25780	150	136	142	51	132	138	46	16	6	0	127	135	32	122	141	124	1	0	0	0.800	0.769	1.606	1.534	3.921	0.128	0.068	156	596	9	23	-0.322	4	5	10	13	-50
3	5	20	"PFBL B0084"	"oPFBLOB0084"	11140	25780	150	142	142	43	131	137	48	14	5	0	125	130	29	119	125	51	8	0	0	1.833	1.000	1.889	1.715	3.585	0.970	0.020	156	642	17	22	0.874	11	6	11	11	-50
3	6	20	"PFM60485"	"oPFM60485"	11360	25770	120	378	369	148	130	135	45	92	82	0	786	729	257	120	127	71	98	95	0	0.372	0.392	0.371	0.384	2.016	0.374	0.596	120	436	914	848	-1.425	248	666	239	609	0
3	7	20	"PFN0258"	"oPFN0258"	11520	25780	150	134	140	43	134	138	43	19	3	0	127	131	27	121	127	65	3	0	0	0.000	0.600	1.532	1.529	3.613	11.038	0.008	156	528	6	16	Error	0	6	6	10	-50
3	8	20	"PFM60486"	"oPFM60486"	11740	25770	120	329	327	126	131	138	45	85	79	0	423	413	143	123	126	25	96	91	0	0.660	0.676	0.684	0.663	2.526	0.676	0.545	120	477	498	486	-0.599	198	300	196	290	0
3	9	20	"PFK12896"	"oPFK12896"	11920	25760	110	586	580	214	127	137	59	93	92	0	404	388	129	122	127	40	96	90	0	1.628	1.703	1.846	1.543	2.631	1.847	0.637	80	439	741	719	0.703	459	282	453	266	0
3	10	20	"PFN0259"	"oPFN0259"	12120	25760	110	562	554	191	124	132	55	97	92	0	1074	986	320	119	125	41	100	100	0	0.459	0.496	0.494	0.479	1.855	0.465	0.744	80	476	1393	1297	-1.125	438	955	430	867	0
3	11	20	"PFL0046"	"oPFL0046"	12300	25760	110	399	394	144	122	135	93	88	70	0	679	668	215	117	123	46	100	98	0	0.493	0.494	0.465	0.475	2.047	0.434	0.567	80	427	839	823	-1.021	277	562	272	551	0
3	12	20	"PFD66984"	"oPFD66984"	12490	25760	110	591	582	241	129	141	76	95	87	0	724	711	222	118	131	84	98	95	0	0.762	0.764	0.785	0.704	1.904	0.829	0.645	80	401	1068	1046	-0.391	462	606	453	593	0
3	13	20	"PFD66985"	"oPFD66985"	12660	25770	150	132	136	39	130	141	72	5	0	0	122	124	24	119	129	64	1	0	0	0.667	1.200	1.677	1.661	3.663	0.842	0.097	156	662	5	11	-0.585	2	3	6	5	-50
3	14	20	"PFL0047"	"oPFL0047"	12870	25760	110	273	304	115	129	140	69	85	55	0	465	472	121	118	125	42	100	98	0	0.415	0.494	0.473	0.442	1.932	0.544	0.433	80	441	491	529	-1.269	144	347	175	354	0
3	15	20	"PFF72478"	"oPFF72478"	13010	25730	90	321	339	148	124	140	111	75	40	0	523	491	191	118	130	56	94	88	0	0.486	0.576	0.557	0.563	2.753	0.543	0.517	52	289	602	588	-1.040	197	405	215	373	0
3	16	20	"PFL0097"	"oPFL0097"	13210	25730	110	244	247	81	123	134	54	80	55	0	468	473	125	116	123	37	100	100	0	0.344	0.347	0.347	0.304	2.444	0.289	0.293	80	434	473	481	-1.541	121	352	124	357	0
3	17	20	"PFBL B0142"	"oPFBLOB0142"	13390	25720	110	1840	1840	612	127	135	50	100	100	0	646	609	181	114	119	28	100	100	0	3.220	3.461	3.434	3.497	1.744	3.620	0.767	80	471	2245	2208	1.687	1713	532	1713	495	0
3	18	20	"PFI17693"	"oPFI17693"	13570	25720	110	1106	1043	403	130	137	48	100	100	0	1916	1903	596	118	136	160	100	100	0	0.543	0.511	0.540	0.477	1.781	0.445	0.768	80	515	2774	2698	-0.881	976	1798	913	1785	0
3	19	20	"PFI17695"	"oPFI17695"	13770	25720	110	10186	9549	2969	131	139	54	100	100	0	7257	6897	2058	118	172	499	100	100	0	1.408	1.389	1.390	1.378	1.510	1.375	0.858	80	465	17194	16197	0.494	10055	7139	9418	6779	0
3	20	20	"PFH0024"	"oPFH0024"	13970	25730	110	240	258	94	129	136	51	73	52	0	442	459	123	121	128	73	98	96	0	0.346	0.382	0.306	0.312	2.361	0.367	0.434	80	547	432	467	-1.532	111	321	129	338	0
3	21	20	"PFBL B0147"	"oPFBLOB0147"	14180	25730	90	165	173	75	129	134	40	48	19	0	159	164	40	123	127	26	59	32	0	1.000	1.073	1.450	1.339	3.765	5.632	0.020	52	363	72	85	0.000	36	36	44	41	0
3	22	20	"PFF72481"	"oPFF72481"	14350	25730	120	265	288	109	122	128	40	90	77	0	445	452	134	119	125	57	96	92	0	0.439	0.498	0.446	0.463	2.297	0.486	0.460	120	588	469	499	-1.189	143	326	166	333	0
3	1	21	"PFJ12809"	"oPFJ12809"	10360	25920	150	135	143	51	127	132	41	24	8	0	124	127	29	116	120	22	33	10	0	1.000	1.455	1.875	1.796	3.871	15.827	0.005	156	880	16	27	0.000	8	8	16	11	-50
3	2	21	"PFH0027"	"oPFH0027"	10560	25940	110	722	719	249	128	134	40	98	95	0	1103	1078	350	122	128	70	100	98	0	0.606	0.618	0.670	0.581	1.926	0.580	0.763	80	466	1575	1547	-0.724	594	981	591	956	0
3	3	21	"PFF72482"	"oPFF72482"	10750	25940	100	378	396	118	125	131	38	100	98	0	1111	1091	347	123	126	24	100	100	0	0.256	0.280	0.271	0.274	1.622	0.242	0.704	80	438	1241	1239	-1.965	253	988	271	968	0
3	4	21	"PFG0045"	"oPFG0045"	10940	25930	110	253	265	98	129	131	38	82	73	0	355	365	112	121	132	105	91	61	0	0.530	0.557	0.529	0.484	2.238	0.544	0.424	80	441	358	380	-0.916	124	234	136	244	0
3	5	21	"PFF72484"	"oPFF72484"	11120	25930	100	633	623	185	129	131	37	98	97	0	413	407	97	119	121	23	100	97	0	1.714	1.715	1.711	1.678	1.862	1.908	0.731	80	386	798	782	0.778	504	294	494	288	0
3	6	21	"PFI17704"	"oPFI17704"	11320	25930	120	3477	3253	1273	128	132	37	100	99	0	1148	1102	418	117	120	23	95	95	0	3.248	3.173	3.234	3.140	2.356	3.473	0.796	120	473	4380	4110	1.700	3349	1031	3125	985	0
3	7	21	"PFH0030"	"oPFH0030"	11510	25930	110	216	224	83	131	136	43	68	50	0	427	447	100	118	123	33	100	100	0	0.275	0.283	0.276	0.248	2.589	0.236	0.264	80	409	394	422	-1.862	85	309	93	329	0
3	8	21	"PFM60518"	"oPFM60518"	11690	25930	110	280	319	146	129	135	44	88	77	0	534	515	193	120	124	25	98	96	0	0.365	0.481	0.406	0.444	2.342	0.422	0.476	80	469	565	585	-1.455	151	414	190	395	0
3	9	21	"PFL0104"	"oPFL0104"	11880	25930	100	203	213	73	124	133	55	61	36	0	339	337	93	119	124	31	97	93	0	0.359	0.408	0.451	0.407	2.248	0.515	0.242	80	469	299	307	-1.478	79	220	89	218	0
3	10	21	"PFI17705"	"oPFI17705"	12080	25930	110	526	521	147	128	135	48	100	98	0	1228	1188	249	120	124	31	100	100	0	0.359	0.368	0.372	0.349	1.624	0.363	0.761	80	521	1506	1461	-1.477	398	1108	393	1068	0
3	11	21	"PFBL B0155"	"oPFBLOB0155"	12270	25930	120	161	171	61	126	139	86	24	1	0	256	261	70	117	123	43	92	82	0	0.252	0.313	0.422	0.370	3.233	3.596	0.018	120	548	174	189	-1.990	35	139	45	144	0
3	12	21	"PFBL B0157"	"oPFBLOB0157"	12480	25960	150	132	156	139	127	135	80	9	3	0	119	124	23	117	128	73	1	0	0	2.500	4.143	1.538	1.789	4.798	18.106	0.030	156	572	7	36	1.322	5	2	29	7	-50
3	13	21	"PFD67005"	"oPFD67005"	12670	25960	150	131	150	143	127	139	90	5	2	0	116	120	26	118	129	69	1	0	0	-2.000	11.500	1.760	2.028	4.224	68.083	0.004	156	503	2	25	Error	4	-2	23	2	-50
3	14	21	"PFD67007"	"oPFD67007"	12860	25960	150	126	135	57	127	143	111	5	1	0	120	124	26	116	121	37	12	1	0	-0.250	1.000	1.667	1.511	3.994	0.003	0.000	156	544	3	16	Error	-1	4	8	8	-50
3	15	21	"PFM60523"	"oPFM60523"	13030	25930	120	1001	949	411	127	140	91	90	87	0	454	443	169	114	120	39	93	87	0	2.571	2.498	2.607	2.217	2.652	2.852	0.721	120	524	1214	1151	1.362	874	340	822	329	0
3	16	21	"PFL0108"	"oPFL0108"	13210	25930	110	204	218	74	127	137	60	58	31	0	287	298	72	118	122	31	100	97	0	0.456	0.506	0.464	0.458	2.562	0.486	0.284	80	526	246	271	-1.134	77	169	91	180	0
3	17	21	"A10325_30a"	"A10325_30a"	13430	25960	150	128	139	80	127	136	60	9	4	0	113	118	26	116	122	36	7	2	0	-0.333	6.000	1.235	1.449	4.559	0.018	0.001	156	732	-2	14	Error	1	-3	12	2	-50
3	18	21	"A10325_30c"	"A10325_30c"	13620	25960	150	129	136	41	127	136	58	10	1	0	113	116	23	114	126	112	0	0	0	-2.000	4.500	1.644	1.663	4.084	0.009	0.000	156	636	1	11	Error	2	-1	9	2	-50
3	19	21	"A10325_30e"	"A10325_30e"	13810	25960	150	128	132	47	129	139	62	5	2	0	114	117	30	115	123	87	0	0	0	1.000	1.500	1.512	1.376	4.274	15.817	0.011	156	632	-2	5	0.000	-1	-1	3	2	-50
3	20	21	"A10325_30g"	"A10325_30g"	14000	25960	150	129	135	50	130	136	46	11	3	0	115	124	31	117	121	23	23	7	0	0.500	0.714	1.607	1.552	4.420	16.741	0.004	156	693	-3	12	-1.000	-1	-2	5	7	-50
3	21	21	"A10325_30i"	"A10325_30i"	14180	25920	80	175	190	67	130	135	42	53	36	0	145	148	31	119	124	27	48	15	0	1.731	2.069	2.700	2.035	6.517	8.686	0.031	52	321	71	89	0.791	45	26	60	29	0
3	22	21	"E598_1a"	"E598_1a"	14400	26010	150	123	130	36	125	130	41	17	1	0	117	122	27	115	118	24	19	7	0	-1.000	0.714	2.000	1.732	3.657	8.871	0.010	156	934	0	12	Error	-2	2	5	7	-50
3	1	22	"F48446_9e"	"F48446_9e"	10340	26180	150	131	134	41	124	128	39	16	5	0	118	121	31	116	118	22	17	6	0	3.500	2.000	1.650	1.564	4.617	75.718	0.000	156	1027	9	15	1.807	7	2	10	5	-50
3	2	22	"F48446_9g"	"F48446_9g"	10560	26130	120	197	210	68	122	129	39	75	49	0	174	188	110	118	119	23	74	57	0	1.339	1.257	1.260	1.371	3.489	0.788	0.104	120	637	131	158	0.421	75	56	88	70	0
3	3	22	"F48446_9i"	"F48446_9i"	10750	26130	120	316	329	98	124	128	37	96	92	0	399	399	118	117	120	23	98	96	0	0.681	0.727	0.697	0.731	2.346	0.711	0.542	120	617	474	487	-0.555	192	282	205	282	0
3	4	22	"I12861_2a"	"I12861_2a"	10960	26160	150	119	127	39	126	128	37	16	3	0	120	120	21	116	120	24	14	1	0	-1.750	0.250	2.277	1.985	4.066	47.701	0.001	156	927	-3	5	Error	-7	4	1	4	-50
3	5	22	"I12861_2c"	"I12861_2c"	11150	26160	150	130	132	41	123	126	35	22	5	0	114	118	26	115	118	21	14	5	0	-7.000	3.000	1.381	1.488	3.765	28.841	0.002	156	884	6	12	Error	7	-1	9	3	-50
3	6	22	"I12861_2e"	"I12861_2e"	11350	26130	150	130	138	45	127	132	41	19	7	0	115	118	22	115	118	27	9	1	0	100000.000	3.667	1.481	1.686	4.619	0.015	0.001	156	783	3	14	16.610	3	0	11	3	-50
3	7	22	"J512_2i"	"J512_2i"	11530	26160	150	123	132	49	128	132	41	14	3	0	112	116	23	115	120	41	7	0	0	1.667	4.000	1.611	1.841	3.935	0.154	0.001	156	851	-8	5	0.737	-5	-3	4	1	-50
3	8	22	"Ks592_1a"	"Ks592_1a"	11720	26160	150	136	139	50	126	129	45	17	3	0	122	125	26	118	120	28	15	4	0	2.500	1.857	2.000	1.811	2.963	11.028	0.012	156	867	14	20	1.322	10	4	13	7	-50
3	9	22	"Ks592_1c"	"Ks592_1c"	11910	26160	150	130	137	43	126	131	47	16	5	0	117	120	23	116	119	24	14	3	0	4.000	2.750	2.071	1.772	4.109	37.030	0.003	156	830	5	15	2.000	4	1	11	4	-50
3	10	22	"Ks592_1e"	"Ks592_1e"	12040	26160	150	123	132	50	125	132	53	10	4	0	115	119	26	115	119	25	16	5	0	100000.000	1.750	1.569	1.414	4.286	8.018	0.028	156	934	-2	11	16.610	-2	0	7	4	-50
3	11	22	"Ks592_1g"	"Ks592_1g"	12290	26150	150	118	132	70	127	135	66	9	1	0	111	115	23	116	119	23	14	3	0	1.800	-5.000	1.739	1.889	3.710	14.519	0.019	156	895	-14	4	0.848	-9	-5	5	-1	-50
3	12	22	"Ks592_1i"	"Ks592_1i"	12460	26130	120	2883	2553	1048	128	132	69	97	95	0	2490	2133	791	111	114	20	100	100	0	1.158	1.199	1.218	1.111	2.277	1.246	0.855	120	491	5134	4447	0.212	2755	2379	2425	2022	0
3	13	22	"EMPTY"	"EMPTY"	12670	26150	150	176	244	220	124	131	80	40	30	0	162	205	124	111	115	21	64	53	0	1.020	1.277	1.355	1.166	3.703	1.610	0.516	156	738	103	214	0.028	52	51	120	94	-75
3	14	22	"EMPTY"	"EMPTY"	12860	26150	150	164	182	95	122	137	119	19	3	0	141	162	69	112	117	65	33	15	0	1.448	1.200	1.300	1.222	3.872	1.852	0.465	156	700	71	110	0.534	42	29	60	50	-75
3	15	22	"EMPTY"	"EMPTY"	13050	26150	150	148	163	79	122	131	56	33	12	0	146	161	58	110	114	25	54	42	0	0.722	0.804	1.000	1.138	3.864	2.549	0.137	156	782	62	92	-0.469	26	36	41	51	-75
3	16	22	"EMPTY"	"EMPTY"	13240	26150	150	140	150	63	127	136	69	16	4	0	129	141	45	111	116	30	39	23	0	0.722	0.767	1.143	1.156	3.746	19.574	0.004	156	818	31	53	-0.469	13	18	23	30	-75
3	17	22	"EMPTY"	"EMPTY"	13430	26150	150	147	163	94	123	133	65	18	7	0	132	147	53	112	115	29	42	25	0	1.200	1.143	0.940	1.051	3.537	9.356	0.015	156	717	44	75	0.263	24	20	40	35	-75
3	18	22	"EMPTY"	"EMPTY"	13620	26150	150	146	161	74	120	128	58	29	11	0	141	156	55	112	116	44	41	18	0	0.897	0.932	1.111	1.169	3.231	4.640	0.092	156	678	55	85	-0.158	26	29	41	44	-75
3	19	22	"EMPTY"	"EMPTY"	13810	26150	150	125	141	91	121	131	67	8	3	0	108	113	20	110	114	41	4	0	0	-2.000	6.667	1.500	1.903	3.589	262.515	0.001	156	678	2	23	Error	4	-2	20	3	-75
3	20	22	"EMPTY"	"EMPTY"	14000	26150	150	128	133	55	121	134	160	1	0	0	112	115	21	111	114	22	14	4	0	7.000	3.000	1.917	2.185	3.848	30.786	0.052	156	717	8	16	2.807	7	1	12	4	-75
3	21	22	"EMPTY"	"EMPTY"	14190	26150	150	114	123	40	121	125	41	12	3	0	114	117	21	113	116	22	15	3	0	-7.000	0.500	2.800	2.871	3.790	23.979	0.003	156	798	-6	6	Error	-7	1	2	4	-75
3	22	22	"EMPTY"	"EMPTY"	14380	26150	150	130	134	42	121	126	43	19	3	0	113	115	22	112	116	26	16	1	0	9.000	4.333	2.000	1.806	4.895	0.063	0.001	156	882	10	16	3.170	9	1	13	3	-75
4	1	1	"PFA0039"	"A1411_1"	14850	22080	130	2602	2519	641	130	136	50	100	100	0	8367	8300	2247	112	117	26	100	100	0	0.299	0.292	0.291	0.299	1.582	0.271	0.866	120	623	10727	10577	-1.740	2472	8255	2389	8188	0
4	2	1	"PFA0101"	"A21885_1"	15030	22090	130	3503	3393	1942	130	138	49	100	100	0	7429	6723	2842	113	118	27	100	100	0	0.461	0.494	0.496	0.423	1.823	0.523	0.851	120	581	10689	9873	-1.117	3373	7316	3263	6610	0
4	3	1	"PFA0019"	"A11546_1"	15220	22080	130	311	312	87	132	138	44	95	84	0	418	412	82	114	120	44	99	98	0	0.589	0.604	0.559	0.543	2.033	0.570	0.477	120	572	483	478	-0.764	179	304	180	298	0
4	4	1	"PFA0144"	"A31870_1"	15400	22080	120	2102	2047	390	135	142	48	100	100	0	8580	8300	1871	116	120	26	100	99	0	0.232	0.234	0.228	0.244	1.783	0.214	0.868	120	508	10431	10096	-2.105	1967	8464	1912	8184	0
4	5	1	"PFA0009"	"A10325_29"	15590	22080	130	31503	30855	12532	138	147	55	100	100	0	12181	12272	3306	117	122	26	100	100	0	2.600	2.527	2.646	2.312	1.642	2.890	0.823	120	585	43429	42872	1.378	31365	12064	30717	12155	0
4	6	1	"PFA0012"	"A10325_32"	15780	22080	130	46159	41339	13085	145	155	58	100	100	0	13849	13116	3445	120	124	26	100	100	0	3.352	3.170	3.265	3.070	1.450	3.341	0.892	120	585	59743	54190	1.745	46014	13729	41194	12996	0
4	7	1	"PFA0030"	"A12797_1"	15970	22080	130	1275	1288	290	140	147	49	100	100	0	1779	1745	421	116	122	28	100	99	0	0.683	0.705	0.662	0.729	1.594	0.670	0.858	120	601	2798	2777	-0.551	1135	1663	1148	1629	0
4	8	1	"PFB0005"	"B11"	16170	22080	130	419	459	169	131	138	49	100	95	0	291	302	76	112	117	25	100	97	0	1.609	1.726	1.674	1.653	1.856	2.131	0.576	120	582	467	518	0.686	288	179	328	190	0
4	9	1	"PFB0219"	"B57"	16360	22090	150	172	185	77	122	130	48	50	25	0	157	160	38	106	111	23	83	55	0	0.980	1.167	1.278	1.203	3.206	3.369	0.124	156	730	101	117	-0.029	50	51	63	54	-50
4	10	1	"PFB0285"	"B92"	16540	22080	120	516	584	262	124	132	62	97	93	0	311	322	115	105	110	22	95	90	0	1.903	2.120	2.069	2.083	2.295	2.579	0.629	120	487	598	677	0.928	392	206	460	217	0
4	11	1	"PFB0008"	"B114"	16730	22080	120	2043	2050	634	122	132	52	100	100	0	1406	1378	374	105	109	19	100	100	0	1.477	1.515	1.533	1.498	1.600	1.566	0.814	120	524	3222	3201	0.562	1921	1301	1928	1273	0
4	12	1	"PFB0034"	"B165"	16920	22080	120	1128	1157	437	122	128	44	100	100	0	1477	1396	520	103	107	19	99	99	0	0.732	0.800	0.766	0.838	1.950	0.781	0.806	120	524	2380	2328	-0.450	1006	1374	1035	1293	0
4	13	1	"PFB0089"	"B319"	17110	22080	130	1510	1472	408	124	131	46	100	100	0	4049	3958	1085	103	107	22	100	100	0	0.351	0.350	0.337	0.359	1.770	0.320	0.827	120	609	5332	5203	-1.509	1386	3946	1348	3855	0
4	14	1	"PFB0104"	"B351"	17300	22090	110	176	185	66	126	133	50	47	20	0	183	182	28	108	113	26	98	78	0	0.667	0.797	0.830	0.824	2.755	2.572	0.105	80	476	125	133	-0.585	50	75	59	74	0
4	15	1	"PFB0113"	"B372"	17500	22080	120	641	663	180	124	130	42	100	99	0	1307	1275	288	104	108	21	100	100	0	0.430	0.460	0.433	0.460	1.730	0.435	0.790	120	539	1720	1710	-1.218	517	1203	539	1171	0
4	16	1	"PFB0116"	"B380"	17680	22080	130	165	166	52	119	127	47	48	17	0	197	197	33	101	104	19	99	96	0	0.479	0.490	0.589	0.537	2.536	1.127	0.085	120	589	142	143	-1.061	46	96	47	96	0
4	17	1	"PFB0118"	"B383"	17880	22090	120	937	929	330	116	123	46	98	95	0	2011	1933	462	101	104	18	100	99	0	0.430	0.444	0.449	0.399	1.676	0.441	0.811	120	549	2731	2645	-1.218	821	1910	813	1832	0
4	18	1	"PFB0140"	"B432"	18070	22080	120	528	544	174	118	126	50	100	99	0	1623	1615	380	102	104	22	100	100	0	0.270	0.282	0.285	0.267	1.610	0.263	0.725	120	522	1931	1939	-1.891	410	1521	426	1513	0
4	19	1	"PFC0315"	"C9"	18260	22090	120	204	218	76	118	125	49	71	45	0	249	255	53	101	103	19	99	99	0	0.581	0.649	0.601	0.531	2.582	0.894	0.283	120	532	234	254	-0.783	86	148	100	154	0
4	20	1	"PFC0207"	"C56"	18450	22080	130	353	364	106	117	122	38	100	97	0	657	643	189	100	103	18	99	98	0	0.424	0.455	0.409	0.458	2.129	0.408	0.644	120	589	793	790	-1.239	236	557	247	543	0
4	21	1	"PFC0316"	"C96"	18640	22080	130	348	392	162	119	124	35	99	95	0	469	471	136	100	102	17	100	99	0	0.621	0.736	0.655	0.683	2.349	0.755	0.511	120	571	598	644	-0.688	229	369	273	371	0
4	22	1	"PFC0007"	"C114"	18830	22090	130	437	448	155	116	121	38	97	94	0	736	722	147	98	101	20	100	99	0	0.503	0.532	0.499	0.468	1.884	0.549	0.697	120	666	959	956	-0.991	321	638	332	624	0
4	1	2	"PFC0021"	"C134"	14850	22290	120	266	276	79	130	136	46	91	78	0	443	445	104	115	119	29	100	98	0	0.415	0.442	0.422	0.422	2.112	0.419	0.387	120	562	464	476	-1.270	136	328	146	330	0
4	2	2	"PFC0034"	"C161"	15040	22290	120	1637	1667	486	129	135	40	100	100	0	1864	1864	503	114	118	26	100	100	0	0.862	0.879	0.874	0.875	1.483	0.880	0.858	120	586	3258	3288	-0.215	1508	1750	1538	1750	0
4	3	2	"PFJ0545"	"J687_3"	15240	22290	120	353	355	139	129	134	43	90	84	0	505	522	193	115	120	45	100	99	0	0.574	0.555	0.523	0.503	2.147	0.544	0.589	120	559	614	633	-0.800	224	390	226	407	0
4	4	2	"PFK0100"	"Km695_2"	15430	22290	120	189	193	62	132	138	49	55	21	0	260	273	67	113	116	21	100	99	0	0.388	0.381	0.362	0.346	2.635	0.425	0.164	120	562	204	221	-1.367	57	147	61	160	0
4	5	2	"PFK0134"	"Km993_1"	15620	22290	130	354	360	120	132	138	47	92	86	0	718	715	206	113	116	25	100	99	0	0.367	0.379	0.372	0.352	1.792	0.366	0.659	120	603	827	830	-1.446	222	605	228	602	0
4	6	2	"PFK0052"	"Km3535_1"	15810	22290	130	289	308	109	134	140	49	92	74	0	416	414	108	114	117	22	99	98	0	0.513	0.580	0.566	0.537	2.240	0.648	0.407	120	511	457	474	-0.962	155	302	174	300	0
4	7	2	"PFK0059"	"Km3703_4"	16000	22290	120	670	671	187	128	136	46	100	100	0	537	525	141	113	115	21	99	99	0	1.278	1.318	1.267	1.321	1.648	1.396	0.742	120	504	966	955	0.354	542	424	543	412	0
4	8	2	"PFK0303"	"Kn267_1"	16180	22290	120	583	601	230	130	136	49	97	97	0	563	582	179	111	114	21	100	99	0	1.002	1.000	0.951	0.938	2.000	1.040	0.711	120	559	905	942	0.003	453	452	471	471	0
4	9	2	"PFK0297"	"Kn2497_2"	16380	22290	130	406	411	105	129	136	48	99	95	0	824	829	176	110	114	24	100	100	0	0.388	0.392	0.386	0.373	1.647	0.369	0.678	120	561	991	1001	-1.366	277	714	282	719	0
4	10	2	"PFK0436"	"Kn5150_1"	16560	22290	120	6375	6194	1657	126	138	65	100	100	0	9807	10083	2574	110	114	25	100	100	0	0.644	0.608	0.608	0.607	1.427	0.591	0.892	120	560	15946	16041	-0.634	6249	9697	6068	9973	0
4	11	2	"PFK0536"	"Kn8928_1"	16760	22290	120	579	630	241	128	137	63	99	98	0	941	999	353	109	113	24	100	100	0	0.542	0.564	0.542	0.546	1.653	0.562	0.774	120	576	1283	1392	-0.883	451	832	502	890	0
4	12	2	"PFK0544"	"Kn9335_1"	16950	22290	120	303	322	118	123	130	45	98	80	0	498	496	122	105	108	22	99	98	0	0.458	0.509	0.469	0.464	2.225	0.501	0.430	120	562	573	590	-1.127	180	393	199	391	0
4	13	2	"PFK0875"	"Ks2_1"	17140	22290	120	564	597	264	123	131	47	100	100	0	396	413	123	104	106	18	100	100	0	1.510	1.534	1.401	1.506	1.648	1.860	0.614	120	532	733	783	0.595	441	292	474	309	0
4	14	2	"PFK0879"	"Ks2_14"	17320	22290	120	2357	2325	517	122	127	40	100	100	0	4065	3969	902	104	107	19	100	100	0	0.564	0.570	0.544	0.587	1.594	0.542	0.886	120	540	6196	6068	-0.826	2235	3961	2203	3865	0
4	15	2	"PFK1056"	"Ks54_1"	17510	22290	130	859	840	190	121	125	37	100	100	0	640	630	148	103	106	20	100	99	0	1.374	1.364	1.324	1.402	1.723	1.384	0.791	120	579	1275	1246	0.459	738	537	719	527	0
4	16	2	"PFK1101"	"Ks59_1"	17710	22290	130	738	867	1064	117	124	44	100	100	0	1024	1085	358	103	106	20	99	99	0	0.674	0.764	0.631	0.706	1.898	1.712	0.234	120	593	1542	1732	-0.569	621	921	750	982	0
4	17	2	"PFK1165"	"Ks72_6"	17910	22290	120	1412	1386	445	118	125	43	99	99	0	912	926	245	102	105	21	100	100	0	1.598	1.539	1.604	1.478	1.674	1.678	0.832	120	550	2104	2092	0.676	1294	810	1268	824	0
4	18	2	"PFK1183"	"Ks75_9"	18090	22290	120	247	245	74	118	124	46	84	62	0	450	461	115	101	105	23	99	99	0	0.370	0.353	0.349	0.316	2.188	0.332	0.460	120	516	478	487	-1.436	129	349	127	360	0
4	19	2	"PFK1209"	"Ks82_1"	18280	22290	120	792	751	288	118	123	39	96	95	0	2101	2108	649	103	106	19	100	100	0	0.337	0.316	0.330	0.296	1.734	0.301	0.791	120	544	2672	2638	-1.568	674	1998	633	2005	0
4	20	2	"PFK1228"	"Ks83_8"	18480	22290	130	790	759	319	116	125	70	95	92	0	3189	3157	992	103	106	18	100	100	0	0.218	0.211	0.219	0.190	1.772	0.211	0.786	120	614	3760	3697	-2.195	674	3086	643	3054	0
4	21	2	"PFK0643"	"Ks127_5"	18670	22280	120	1036	1024	307	120	130	84	99	97	0	602	578	161	104	106	20	100	99	0	1.839	1.907	1.893	1.923	1.858	2.015	0.801	120	541	1414	1378	0.879	916	498	904	474	0
4	22	2	"PFK0638"	"Ks127_16"	18860	22280	130	746	745	265	118	123	41	99	97	0	812	753	264	100	102	18	99	97	0	0.882	0.960	0.941	0.970	2.106	0.943	0.732	120	683	1340	1280	-0.181	628	712	627	653	0
4	1	3	"PFK0659"	"Ks133_2"	14880	22490	120	935	928	255	128	136	49	100	99	0	404	388	98	113	116	23	99	97	0	2.773	2.909	2.862	3.022	1.716	3.155	0.758	120	624	1098	1075	1.472	807	291	800	275	0
4	2	3	"PFK0667"	"Ks139_1"	15070	22510	110	161	170	55	130	135	39	40	22	0	159	170	52	113	118	26	73	43	0	0.674	0.702	0.862	0.962	3.840	1.580	0.082	80	469	77	97	-0.569	31	46	40	57	0
4	3	3	"PFK0682"	"Ks152_11"	15260	22500	140	204	218	79	132	137	48	66	32	0	204	202	44	114	119	24	92	82	0	0.800	0.977	0.982	0.894	2.879	2.481	0.163	156	660	162	174	-0.322	72	90	86	88	0
4	4	3	"PFK0686"	"Ks155_1"	15450	22500	120	442	440	121	130	138	50	100	95	0	1074	1026	262	112	116	27	100	100	0	0.324	0.339	0.330	0.328	1.579	0.310	0.705	120	524	1274	1224	-1.624	312	962	310	914	0
4	5	3	"PFA0001"	"A10325_1"	15670	22500	150	149	166	75	130	137	41	35	18	0	138	142	37	112	118	29	42	14	0	0.731	1.200	1.263	1.367	4.536	6.905	0.025	156	628	45	66	-0.453	19	26	36	30	-50
4	6	3	"PFA0004"	"A10325_16"	15850	22460	150	140	151	50	128	133	42	32	8	0	129	134	29	114	119	39	22	3	0	0.800	1.150	1.491	1.441	4.464	2.454	0.043	156	553	27	43	-0.322	12	15	23	20	-50
4	7	3	"PFA0008"	"A10325_26"	16010	22500	130	170	188	76	130	135	45	46	20	0	190	199	65	115	119	39	79	46	0	0.533	0.690	0.704	0.608	3.329	1.562	0.081	120	519	115	142	-0.907	40	75	58	84	0
4	8	3	"PFA0016"	"A10935_1"	16210	22500	130	5420	5041	1899	134	141	54	100	100	0	4954	4796	1303	113	115	21	100	100	0	1.092	1.048	1.095	0.960	1.788	1.095	0.831	120	584	10127	9590	0.127	5286	4841	4907	4683	0
4	9	3	"PFA0020"	"A11962_1"	16390	22490	120	252	433	741	129	139	56	78	57	0	222	569	1990	110	113	20	98	97	0	1.098	0.662	1.026	0.959	2.745	0.202	0.211	120	532	235	763	0.135	123	112	304	459	0
4	10	3	"PFA0023"	"A12312_15"	16590	22500	120	458	465	160	129	140	60	95	90	0	655	660	174	110	114	24	100	100	0	0.604	0.611	0.608	0.547	1.944	0.611	0.620	120	544	874	886	-0.728	329	545	336	550	0
4	11	3	"PFA0047"	"A14801_11"	16780	22500	120	783	764	263	125	134	56	97	94	0	1368	1331	300	109	112	22	100	100	0	0.523	0.523	0.514	0.465	1.893	0.517	0.746	120	514	1917	1861	-0.936	658	1259	639	1222	0
4	12	3	"PFA0051"	"A14801_2"	16970	22500	130	226	240	92	123	129	42	80	64	0	390	393	112	107	109	22	99	98	0	0.364	0.409	0.400	0.351	2.252	0.432	0.398	120	574	386	403	-1.458	103	283	117	286	0
4	13	3	"PFA0053"	"A14801_24"	17160	22490	130	514	523	161	124	130	44	100	98	0	772	751	199	103	106	18	100	100	0	0.583	0.616	0.589	0.611	1.866	0.586	0.715	120	575	1059	1047	-0.779	390	669	399	648	0
4	14	3	"PFA0056"	"A14801_31"	17370	22500	150	138	142	50	124	128	40	23	8	0	129	134	37	103	106	19	55	33	0	0.538	0.581	0.877	0.868	3.411	4.759	0.038	156	604	40	49	-0.893	14	26	18	31	-50
4	15	3	"PFA0058"	"A14801_37"	17550	22490	150	138	141	43	124	127	37	30	12	0	132	134	29	104	107	19	61	33	0	0.500	0.567	0.950	1.004	3.672	10.287	0.009	156	532	42	47	-1.000	14	28	17	30	-50
4	16	3	"PFA0060"	"A14801_6"	17720	22490	150	142	151	49	121	125	37	38	17	0	132	135	33	104	106	19	58	33	0	0.750	0.968	1.168	1.195	5.231	6.666	0.026	156	616	49	61	-0.415	21	28	30	31	-50
4	17	3	"PFA0083"	"A18792_11"	17920	22490	100	150	162	59	120	125	38	46	16	0	149	152	42	101	105	21	76	53	0	0.625	0.824	0.846	0.799	3.215	2.673	0.064	80	428	78	93	-0.678	30	48	42	51	0
4	18	3	"PFA0087"	"A18792_19"	18120	22490	150	144	156	51	121	125	38	41	19	0	130	133	28	103	105	21	60	25	0	0.852	1.167	1.571	1.300	4.082	4.934	0.042	156	634	50	65	-0.231	23	27	35	30	-50
4	19	3	"PFA0098"	"A20643_1"	18300	22480	110	190	229	326	118	122	37	71	46	0	169	174	44	104	106	20	91	80	0	1.108	1.586	1.196	1.094	3.448	13.847	0.069	80	443	137	181	0.148	72	65	111	70	0
4	20	3	"PFA0103"	"A21885_19"	18500	22490	130	652	640	221	117	125	71	95	92	0	1327	1303	298	103	106	20	100	100	0	0.437	0.436	0.442	0.381	1.945	0.442	0.778	120	581	1759	1723	-1.194	535	1224	523	1200	0
4	21	3	"PFA0105"	"A21885_20"	18690	22490	130	424	433	152	118	130	91	89	80	0	875	864	211	103	108	45	100	100	0	0.396	0.414	0.416	0.366	1.985	0.371	0.547	120	571	1078	1076	-1.335	306	772	315	761	0
4	22	3	"PFA0107"	"A21885_9"	18880	22490	120	294	288	101	120	123	56	85	69	0	343	361	99	101	105	43	99	95	0	0.719	0.646	0.614	0.569	2.245	0.687	0.360	120	610	416	428	-0.476	174	242	168	260	0
4	1	4	"PFA0130"	"A2546_1"	14900	22690	120	1307	1195	436	126	134	44	99	96	0	4581	4322	984	113	117	24	100	100	0	0.264	0.254	0.264	0.221	1.819	0.253	0.856	120	580	5649	5278	-1.920	1181	4468	1069	4209	0
4	2	4	"PFA0132"	"A26463_1"	15080	22690	120	154	158	48	132	136	43	35	11	0	192	199	44	111	115	23	96	85	0	0.272	0.295	0.515	0.487	3.369	0.701	0.044	120	455	103	114	-1.880	22	81	26	88	0
4	3	4	"PFA0137"	"A29544_1"	15260	22720	150	148	155	51	132	138	46	26	9	0	139	141	31	112	116	21	56	27	0	0.593	0.793	1.358	1.466	4.395	6.704	0.026	156	575	43	52	-0.755	16	27	23	29	-50
4	4	4	"PFA0145"	"A31914_2"	15460	22680	130	20651	19070	6169	136	144	53	100	100	0	4524	4147	1390	114	117	21	97	96	0	4.652	4.695	4.615	4.676	1.647	4.786	0.865	120	547	24925	22967	2.218	20515	4410	18934	4033	0
4	5	4	"PFA0147"	"A31914_5"	15650	22680	130	1109	1084	372	132	139	46	98	96	0	456	450	136	114	118	23	99	97	0	2.857	2.833	2.767	2.803	1.963	3.001	0.772	120	546	1319	1288	1.514	977	342	952	336	0
4	6	4	"PFA0149"	"A31914_8"	15850	22690	130	268	269	89	130	132	39	87	73	0	481	472	119	115	120	40	99	98	0	0.377	0.389	0.392	0.357	2.029	0.379	0.479	120	553	504	496	-1.407	138	366	139	357	0
4	7	4	"PFC0052"	"C198"	16020	22690	120	172	183	67	129	133	44	46	19	0	171	173	40	114	118	40	63	25	0	0.754	0.915	1.062	1.048	3.113	4.263	0.083	120	480	100	113	-0.407	43	57	54	59	0
4	8	4	"PFC0057"	"C216"	16220	22690	120	182	225	291	131	140	69	36	14	0	184	195	50	115	118	27	87	65	0	0.739	1.175	1.024	1.038	3.270	15.623	0.053	120	528	120	174	-0.436	51	69	94	80	0
4	9	4	"PFC0059"	"C222"	16420	22690	120	192	204	80	131	139	68	45	14	0	188	194	47	113	116	27	86	75	0	0.813	0.901	1.000	0.925	3.247	3.735	0.091	120	513	136	154	-0.298	61	75	73	81	0
4	10	4	"PFC0062"	"C228"	16600	22690	130	171	185	70	128	137	55	39	18	0	257	260	58	111	117	50	98	75	0	0.295	0.383	0.391	0.326	3.092	0.602	0.103	120	546	189	206	-1.764	43	146	57	149	0
4	11	4	"PFC0068"	"C237"	16790	22680	120	3698	3665	1239	128	135	53	100	100	0	1080	1066	327	109	112	21	100	100	0	3.677	3.696	3.799	3.633	1.490	3.886	0.876	120	501	4541	4494	1.878	3570	971	3537	957	0
4	12	4	"PFC0072"	"C244"	16980	22690	130	410	411	151	127	132	40	93	88	0	951	928	241	108	110	19	99	99	0	0.336	0.346	0.330	0.293	1.956	0.348	0.681	120	531	1126	1104	-1.575	283	843	284	820	0
4	13	4	"PFC0092"	"C291"	17170	22680	120	540	537	175	126	132	45	99	97	0	728	706	197	107	108	19	100	99	0	0.667	0.686	0.693	0.676	1.814	0.679	0.762	120	514	1035	1010	-0.585	414	621	411	599	0
4	14	4	"PFC0094"	"C296"	17360	22680	120	279	289	112	125	132	45	90	78	0	534	512	134	105	108	19	100	99	0	0.359	0.403	0.370	0.362	2.084	0.398	0.368	120	480	583	571	-1.478	154	429	164	407	0
4	15	4	"PFC0096"	"C299"	17560	22690	120	168	173	53	128	132	39	50	21	0	167	173	45	106	108	20	88	73	0	0.656	0.672	0.924	0.834	3.272	3.027	0.049	120	470	101	112	-0.609	40	61	45	67	0
4	16	4	"PFC0099"	"C302"	17740	22680	120	195	199	57	125	129	38	69	47	0	297	303	81	105	107	19	100	100	0	0.365	0.374	0.399	0.347	2.486	0.368	0.243	120	467	262	272	-1.456	70	192	74	198	0
4	17	4	"PFC0101"	"C307"	17930	22680	130	341	345	95	125	130	41	99	91	0	321	323	70	104	106	18	100	99	0	0.995	1.005	1.000	0.952	1.798	1.109	0.634	120	582	433	439	-0.007	216	217	220	219	0
4	18	4	"PFC0103"	"C311"	18140	22680	150	136	140	43	125	131	41	24	5	0	131	132	28	105	107	19	56	26	0	0.423	0.556	1.305	1.155	3.331	7.900	0.017	156	585	37	42	-1.241	11	26	15	27	-50
4	19	4	"PFC0123"	"C370"	18310	22670	120	329	410	814	126	128	39	95	85	0	648	613	205	107	109	25	100	98	0	0.375	0.561	0.371	0.403	2.509	5.036	0.060	120	476	744	790	-1.414	203	541	284	506	0
4	20	4	"PFC0125"	"C374"	18510	22680	150	136	149	60	124	127	38	31	14	0	135	141	36	105	108	24	58	30	0	0.400	0.694	1.200	1.107	4.230	5.034	0.024	156	618	42	61	-1.322	12	30	25	36	-50
4	21	4	"PFC0127"	"C38"	18700	22680	120	331	334	122	120	126	56	88	75	0	391	397	96	103	108	47	99	96	0	0.733	0.728	0.753	0.645	2.146	0.837	0.525	120	482	499	508	-0.449	211	288	214	294	0
4	22	4	"PFC0129"	"C382"	18890	22680	120	207	216	71	119	123	52	74	40	0	303	300	59	102	107	44	98	96	0	0.438	0.490	0.455	0.417	2.627	0.554	0.359	120	570	289	295	-1.192	88	201	97	198	0
4	1	5	"PFC0131"	"C385"	14900	22880	130	214	222	76	123	131	40	75	58	0	278	286	84	111	115	24	98	95	0	0.545	0.566	0.565	0.509	2.564	0.605	0.300	120	644	258	274	-0.876	91	167	99	175	0
4	2	5	"PFC0133"	"C387"	15090	22880	120	304	325	113	125	132	43	95	85	0	537	532	175	112	115	25	100	100	0	0.421	0.476	0.477	0.463	2.021	0.452	0.551	120	503	604	620	-1.248	179	425	200	420	0
4	3	5	"PFC0149"	"C427"	15290	22880	120	318	327	111	126	131	41	94	86	0	299	305	79	112	116	24	97	96	0	1.027	1.041	1.000	1.032	2.109	1.226	0.567	120	449	379	394	0.038	192	187	201	193	0
4	4	5	"PFC0151"	"C43"	15470	22880	120	288	321	118	131	136	46	92	80	0	554	545	160	114	118	25	100	99	0	0.357	0.441	0.423	0.403	2.040	0.429	0.495	120	543	597	621	-1.487	157	440	190	431	0
4	5	5	"PFC0153"	"C436"	15660	22880	120	187	192	57	130	134	43	62	28	0	184	185	39	115	119	23	88	71	0	0.826	0.886	0.899	0.869	3.036	1.756	0.143	120	515	126	132	-0.276	57	69	62	70	0
4	6	5	"PFC0155"	"C441"	15850	22880	120	785	751	266	130	130	35	99	97	0	1393	1309	426	114	118	23	99	99	0	0.512	0.520	0.537	0.509	2.049	0.490	0.769	120	497	1934	1816	-0.965	655	1279	621	1195	0
4	7	5	"PFC0157"	"C445"	16040	22880	120	164	174	54	130	132	43	40	21	0	168	171	39	113	118	24	80	56	0	0.618	0.759	1.054	0.946	3.502	2.107	0.103	120	501	89	102	-0.694	34	55	44	58	0
4	8	5	"PFC0159"	"C447"	16230	22880	130	353	366	130	131	135	47	93	88	0	682	668	214	116	120	24	98	97	0	0.392	0.426	0.412	0.414	2.105	0.420	0.696	120	550	788	787	-1.350	222	566	235	552	0
4	9	5	"PFD0373"	"D42243_45"	16420	22880	120	1826	1775	538	134	139	46	99	99	0	13858	13774	3202	119	123	51	100	100	0	0.123	0.120	0.126	0.117	1.461	0.116	0.845	120	515	15431	15296	-3.021	1692	13739	1641	13655	0
4	10	5	"PFD0380"	"D42715_1"	16620	22890	130	157	169	65	131	137	47	34	15	0	180	188	62	117	121	48	59	27	0	0.413	0.535	0.753	0.650	3.632	0.465	0.042	120	563	89	109	-1.277	26	63	38	71	0
4	11	5	"PFD0387"	"D42954_2"	16790	22870	110	162	167	60	133	136	45	36	13	0	141	144	30	112	115	20	62	31	0	1.000	1.063	1.912	1.734	4.067	10.348	0.017	80	430	58	66	0.000	29	29	34	32	0
4	12	5	"PFD0397"	"D45582_1"	16980	22880	150	143	151	70	128	135	47	19	7	0	135	140	32	109	112	19	60	34	0	0.577	0.742	1.100	1.409	4.856	12.724	0.017	156	618	41	54	-0.794	15	26	23	31	-50
4	13	5	"PFD0405"	"D4722_1"	17170	22880	120	248	250	79	127	136	47	81	60	0	330	329	86	108	110	19	100	98	0	0.545	0.557	0.591	0.495	2.375	0.598	0.365	120	496	343	344	-0.876	121	222	123	221	0
4	14	5	"PFD0416"	"D49176_11"	17360	22870	120	2063	2005	401	126	134	52	100	100	0	1006	999	223	106	108	19	99	98	0	2.152	2.104	2.136	2.142	1.516	2.182	0.871	120	500	2837	2772	1.106	1937	900	1879	893	0
4	15	5	"PFD0438"	"D49176_65"	17550	22870	130	202	226	139	126	131	45	67	39	0	173	181	59	106	108	18	93	81	0	1.134	1.333	1.270	1.104	3.279	2.678	0.355	120	547	143	175	0.182	76	67	100	75	0
4	16	5	"PFD0441"	"D49176_7"	17740	22870	120	5694	5357	1333	129	134	37	100	100	0	1958	1872	513	109	111	19	100	98	0	3.010	2.965	3.001	3.106	1.679	3.099	0.879	120	512	7414	6991	1.590	5565	1849	5228	1763	0
4	17	5	"PFD0444"	"D49942_10"	17930	22870	120	60871	55724	12504	134	137	43	100	100	11	11405	10483	3088	110	113	20	100	99	0	5.377	5.359	5.277	5.414	1.573	5.487	0.888	120	520	72032	65963	2.427	60737	11295	55590	10373	0
4	18	5	"PFD0446"	"D49942_3"	18120	22870	120	8837	8399	2301	131	137	41	100	100	0	2565	2376	767	109	111	19	100	99	0	3.545	3.647	3.611	3.945	1.949	3.740	0.873	120	498	11162	10535	1.826	8706	2456	8268	2267	0
4	19	5	"PFD0448"	"D49942_6"	18310	22870	120	11608	10670	3125	128	132	39	100	100	0	3455	3315	743	108	110	24	100	100	0	3.430	3.287	3.430	3.204	1.744	3.548	0.881	120	521	14827	13749	1.778	11480	3347	10542	3207	0
4	20	5	"PFD0450"	"D49942_9"	18500	22870	120	62575	56086	13471	131	134	39	100	100	40	11190	11501	4696	107	109	25	100	100	0	5.634	4.911	4.995	5.059	1.683	4.945	0.813	120	482	73527	67349	2.494	62444	11083	55955	11394	0
4	21	5	"PFD0482"	"D56400_4"	18690	22870	120	269	268	83	130	134	37	90	80	0	183	188	43	104	108	20	97	85	0	1.759	1.643	1.656	1.689	2.373	2.545	0.332	120	496	218	222	0.815	139	79	138	84	0
4	22	5	"PFD0484"	"D56470_2"	18880	22870	120	871	833	272	126	130	36	100	99	0	326	328	67	105	107	20	100	100	0	3.371	3.170	3.284	2.959	1.731	3.750	0.760	120	580	966	930	1.753	745	221	707	223	0
4	1	6	"PFD0487"	"D56950_2"	14890	23070	120	514	533	155	125	129	38	99	98	0	1501	1417	409	112	116	25	97	97	0	0.280	0.313	0.303	0.322	2.033	0.285	0.758	120	591	1778	1713	-1.836	389	1389	408	1305	0
4	2	6	"PFD0490"	"D5782_1"	15080	23070	110	385	378	127	126	133	42	97	90	0	914	940	192	112	118	48	100	100	0	0.323	0.304	0.317	0.281	1.780	0.275	0.604	80	486	1061	1080	-1.631	259	802	252	828	0
4	3	6	"PFD0508"	"D6287_1"	15280	23080	120	183	191	58	131	138	47	52	28	0	182	186	40	114	122	49	67	26	0	0.765	0.833	0.963	0.879	3.386	2.011	0.135	120	579	120	132	-0.387	52	68	60	72	0
4	4	6	"PFD0510"	"D6287_13"	15480	23080	80	167	179	60	132	138	48	44	17	0	157	156	29	117	124	37	57	7	0	0.875	1.205	1.109	1.276	3.144	2.681	0.048	52	310	75	86	-0.193	35	40	47	39	0
4	5	6	"PFD0529"	"D6287_55"	15650	23070	120	1585	1444	476	128	133	40	100	99	0	558	539	129	114	119	27	100	99	0	3.282	3.096	3.083	2.934	1.856	3.479	0.789	120	525	1901	1741	1.714	1457	444	1316	425	0
4	6	6	"PFD0532"	"D6287_61"	15850	23070	120	165	173	54	129	131	38	49	25	0	171	174	31	115	118	22	87	67	0	0.643	0.746	1.043	0.863	3.541	2.674	0.053	120	514	92	103	-0.637	36	56	44	59	0
4	7	6	"PFD0536"	"D6287_69"	16040	23070	120	183	194	62	130	132	42	59	35	0	184	189	41	116	119	23	91	73	0	0.779	0.877	0.962	0.896	3.353	1.896	0.141	120	484	121	137	-0.360	53	68	64	73	0
4	8	6	"PFD0538"	"D6287_70"	16220	23070	120	198	197	63	132	138	47	59	28	0	238	240	60	118	122	28	93	90	0	0.550	0.533	0.595	0.626	3.006	0.748	0.158	120	513	186	187	-0.862	66	120	65	122	0
4	9	6	"PFD0549"	"D64289_1"	16420	23070	120	37714	34429	8901	135	143	49	100	100	0	38210	36061	7457	124	127	30	100	100	0	0.987	0.954	0.985	0.931	1.646	0.960	0.888	120	498	75665	70231	-0.019	37579	38086	34294	35937	0
4	10	6	"PFD0558"	"D65681_2"	16600	23070	120	799	782	303	133	142	58	95	92	0	786	784	221	120	124	25	99	99	0	1.000	0.977	0.988	0.866	2.042	1.057	0.750	120	498	1332	1313	0.000	666	666	649	664	0
4	11	6	"PFE0558"	"E49_1"	16810	23070	120	227	245	81	132	141	59	75	40	0	298	308	82	117	119	22	99	98	0	0.525	0.592	0.492	0.527	2.537	0.637	0.258	120	552	276	304	-0.930	95	181	113	191	0
4	12	6	"PFE0562"	"E5006_5"	16990	23070	120	1252	1241	403	129	136	49	98	97	0	1911	1816	546	114	116	21	100	99	0	0.625	0.653	0.655	0.656	1.935	0.630	0.794	120	466	2920	2814	-0.678	1123	1797	1112	1702	0
4	13	6	"PFE0565"	"E5141_1"	17180	23070	120	753	732	233	129	136	43	98	97	0	806	774	217	112	114	22	100	100	0	0.899	0.911	0.877	0.878	1.958	0.921	0.768	120	500	1318	1265	-0.153	624	694	603	662	0
4	14	6	"PFE0569"	"E517_1"	17370	23060	120	549	551	186	128	136	57	95	95	0	632	608	189	110	113	20	99	98	0	0.807	0.849	0.849	0.857	2.148	0.887	0.723	120	529	943	921	-0.310	421	522	423	498	0
4	15	6	"PFE0579"	"E5479_3"	17560	23070	120	962	943	293	127	132	44	100	99	0	1521	1478	440	111	114	20	100	99	0	0.592	0.597	0.602	0.589	1.823	0.589	0.799	120	515	2245	2183	-0.756	835	1410	816	1367	0
4	16	6	"PFE0585"	"E598_1"	17750	23070	130	13894	13615	6108	129	134	41	100	100	0	24111	24058	7943	112	114	20	100	100	0	0.574	0.563	0.600	0.501	1.857	0.582	0.851	120	573	37764	37432	-0.802	13765	23999	13486	23946	0
4	17	6	"PFE0608"	"E714_7"	17930	23060	110	198	200	71	129	134	47	65	31	0	220	228	46	112	116	26	98	97	0	0.639	0.612	0.677	0.613	3.195	0.855	0.180	80	472	177	187	-0.646	69	108	71	116	0
4	18	6	"PFE0610"	"E7279_2"	18130	23070	130	405	408	145	124	129	44	93	93	0	742	728	177	109	113	25	99	99	0	0.444	0.459	0.452	0.415	1.907	0.465	0.679	120	617	914	903	-1.172	281	633	284	619	0
4	19	6	"PFE0613"	"E7418_1"	18330	23070	130	251	267	109	123	127	39	86	70	0	341	339	81	108	110	20	98	98	0	0.549	0.623	0.599	0.586	2.315	0.737	0.447	120	564	361	375	-0.864	128	233	144	231	0
4	20	6	"PFE0616"	"E7745_1"	18510	23060	120	155	165	52	123	127	39	45	25	0	182	186	37	106	109	21	95	87	0	0.421	0.525	0.639	0.567	3.499	1.159	0.059	120	499	108	122	-1.248	32	76	42	80	0
4	21	6	"PFE0619"	"E7861_3"	18700	23060	120	339	349	98	127	130	40	97	91	0	527	518	132	105	109	20	98	98	0	0.502	0.538	0.542	0.533	2.094	0.534	0.668	120	516	634	635	-0.993	212	422	222	413	0
4	22	6	"PFE0623"	"E8100_2"	18890	23060	120	2510	2420	601	127	132	42	100	100	0	2671	2513	680	106	109	21	100	99	0	0.929	0.953	0.910	1.001	1.962	0.931	0.864	120	596	4948	4700	-0.106	2383	2565	2293	2407	0
4	1	7	"PFE0649"	"E8914_2"	14910	23260	120	282	294	101	127	186	722	0	0	0	522	508	132	113	186	892	0	0	0	0.379	0.423	0.382	0.383	2.289	0.524	0.555	120	596	564	562	-1.400	155	409	167	395	0
4	2	7	"PFE0654"	"E9225_1"	15100	23270	120	3257	3185	1150	129	136	52	99	97	0	1127	1120	248	112	119	45	100	100	0	3.082	3.032	3.200	2.754	1.861	3.429	0.867	120	535	4143	4064	1.624	3128	1015	3056	1008	0
4	3	7	"PFE0657"	"E9299_3"	15290	23260	130	196	214	93	131	138	54	57	25	0	186	192	40	115	118	22	94	78	0	0.915	1.078	0.890	0.935	2.729	2.777	0.184	120	552	136	160	-0.127	65	71	83	77	0
4	4	7	"PFE0659"	"E9299_6"	15480	23270	120	1876	1740	662	127	134	46	96	95	0	2303	2190	541	117	123	28	100	100	0	0.800	0.778	0.784	0.665	2.042	0.821	0.880	120	534	3935	3686	-0.322	1749	2186	1613	2073	0
4	5	7	"PFE0663"	"E9475_1"	15670	23260	120	931	916	254	125	132	39	100	99	0	1286	1219	350	115	119	25	98	97	0	0.688	0.716	0.685	0.763	2.053	0.690	0.812	120	516	1977	1895	-0.539	806	1171	791	1104	0
4	6	7	"PFE0668"	"E9987_1"	15860	23260	120	1353	1326	404	129	130	37	99	99	0	655	641	174	114	117	22	98	97	0	2.262	2.271	2.245	2.246	1.720	2.509	0.778	120	515	1765	1724	1.178	1224	541	1197	527	0
4	7	7	"PFF0025"	"F10660_2"	16050	23260	120	310	306	101	129	133	43	93	81	0	516	504	142	115	117	21	99	98	0	0.451	0.455	0.450	0.458	2.467	0.426	0.493	120	527	582	566	-1.148	181	401	177	389	0
4	8	7	"PFF0029"	"F10730_3"	16250	23270	120	770	749	270	129	135	45	94	92	0	1019	1000	231	117	119	23	99	99	0	0.711	0.702	0.734	0.613	2.110	0.748	0.828	120	501	1543	1503	-0.493	641	902	620	883	0
4	9	7	"PFF0032"	"F10872_1"	16420	23260	120	373	389	129	135	140	51	95	87	0	635	619	173	120	124	28	98	98	0	0.462	0.509	0.497	0.480	2.180	0.490	0.617	120	486	753	753	-1.114	238	515	254	499	0
4	10	7	"PFF0035"	"F10935_2"	16610	23260	120	2599	2437	959	134	150	80	99	96	0	4425	4333	1311	121	124	26	100	100	0	0.573	0.547	0.568	0.486	2.030	0.534	0.808	120	540	6769	6515	-0.804	2465	4304	2303	4212	0
4	11	7	"PFF0038"	"F10949_3"	16810	23270	120	360	371	146	133	146	71	86	74	0	824	823	238	118	122	24	99	98	0	0.322	0.338	0.343	0.298	1.981	0.335	0.552	120	524	933	943	-1.637	227	706	238	705	0
4	12	7	"PFF0040"	"F10953_1"	16990	23260	120	26430	25283	9943	131	137	48	100	100	0	8520	7982	3430	116	119	27	99	98	0	3.129	3.198	3.084	3.235	2.084	3.293	0.832	120	513	34703	33018	1.646	26299	8404	25152	7866	0
4	13	7	"PFF0668"	"F310_1"	17190	23260	130	212	225	76	134	142	55	62	34	0	210	214	48	115	119	27	93	83	0	0.821	0.919	0.847	0.903	2.662	2.954	0.132	120	579	173	190	-0.284	78	95	91	99	0
4	14	7	"PFF0671"	"F31319_2"	17380	23270	120	289	292	104	132	138	50	84	72	0	1517	1476	320	116	120	22	100	100	0	0.112	0.118	0.117	0.106	1.939	0.110	0.458	120	513	1558	1520	-3.158	157	1401	160	1360	0
4	15	7	"PFF0680"	"F31855_1"	17570	23260	120	240	244	76	129	136	76	65	29	0	247	246	63	117	121	26	92	86	0	0.854	0.891	0.921	0.827	2.689	1.073	0.394	120	516	241	244	-0.228	111	130	115	129	0
4	16	7	"PFF0682"	"F32050_1"	17760	23260	120	280	292	98	130	138	81	75	41	0	471	460	130	115	120	24	99	97	0	0.421	0.470	0.460	0.424	2.278	0.440	0.461	120	521	506	507	-1.247	150	356	162	345	0
4	17	7	"PFF0686"	"F32122_1"	17950	23260	120	1415	1304	455	126	133	54	99	98	0	2050	1964	473	113	118	26	100	100	0	0.665	0.636	0.667	0.578	1.969	0.650	0.812	120	535	3226	3029	-0.588	1289	1937	1178	1851	0
4	18	7	"PFF0693"	"F32325_1"	18140	23260	120	2711	2520	853	122	129	45	100	98	0	1182	1143	268	111	113	21	100	99	0	2.417	2.324	2.365	2.114	1.964	2.547	0.851	120	500	3660	3430	1.273	2589	1071	2398	1032	0
4	19	7	"PFF0715"	"F33346_1"	18330	23260	120	427	435	162	125	132	55	94	90	0	589	579	140	113	116	22	100	100	0	0.634	0.665	0.669	0.629	1.979	0.695	0.625	120	501	778	776	-0.656	302	476	310	466	0
4	20	7	"PFF0719"	"F33441_1"	18520	23260	120	2845	2545	988	123	128	43	98	95	0	3037	2807	820	113	114	21	100	99	0	0.931	0.899	0.927	0.808	1.792	0.935	0.881	120	524	5646	5116	-0.103	2722	2924	2422	2694	0
4	21	7	"PFF0722"	"F33612_1"	18720	23260	120	232	234	77	127	129	44	79	58	0	524	516	133	110	113	19	99	98	0	0.254	0.264	0.276	0.252	2.391	0.264	0.377	120	498	519	513	-1.979	105	414	107	406	0
4	22	7	"PFF0725"	"F33675_1"	18910	23260	120	216	216	71	125	129	45	71	50	0	278	281	64	109	112	23	98	96	0	0.538	0.529	0.592	0.485	2.549	0.635	0.314	120	579	260	263	-0.893	91	169	91	172	0
4	1	8	"PFF0728"	"F33814_1"	14920	23460	120	169	182	70	126	132	49	44	23	0	201	209	49	111	115	23	98	89	0	0.478	0.571	0.607	0.583	2.944	1.309	0.158	120	615	133	154	-1.066	43	90	56	98	0
4	2	8	"PFF0734"	"F34109_1"	15110	23460	120	223	235	72	127	138	91	50	15	0	231	233	55	115	119	23	96	91	0	0.828	0.915	0.775	0.805	2.549	1.484	0.214	120	515	212	226	-0.273	96	116	108	118	0
4	3	8	"PFF0764"	"F35293_1"	15300	23460	120	431	422	128	126	137	91	91	79	0	414	410	89	117	121	25	100	99	0	1.027	1.010	0.962	0.932	1.911	1.106	0.645	120	505	602	589	0.038	305	297	296	293	0
4	4	8	"PFF0773"	"F35453_1"	15500	23470	150	154	165	67	123	133	45	41	19	0	161	168	44	121	125	26	63	33	0	0.775	0.894	1.394	1.187	4.347	2.978	0.060	156	597	71	89	-0.368	31	40	42	47	-50
4	5	8	"PFF0777"	"F35590_1"	15680	23460	120	181	188	69	121	128	39	65	35	0	207	224	155	118	122	24	96	86	0	0.674	0.632	0.890	0.743	2.726	0.263	0.160	120	480	149	173	-0.569	60	89	67	106	0
4	6	8	"PFF0781"	"F35756_2"	15870	23460	120	564	563	168	126	131	39	99	97	0	1609	1524	410	117	120	22	99	98	0	0.294	0.311	0.310	0.309	2.115	0.293	0.784	120	530	1930	1844	-1.768	438	1492	437	1407	0
4	7	8	"PFF0784"	"F35756_5"	16060	23460	120	455	451	141	130	134	44	99	95	0	1006	996	235	117	119	20	100	100	0	0.366	0.365	0.340	0.345	1.824	0.350	0.705	120	515	1214	1200	-1.452	325	889	321	879	0
4	8	8	"PFF0788"	"F35774_1"	16250	23460	120	2099	1989	620	127	136	60	98	97	0	3526	3428	743	116	118	20	100	100	0	0.578	0.562	0.568	0.516	1.737	0.564	0.873	120	514	5382	5174	-0.790	1972	3410	1862	3312	0
4	9	8	"PFF0818"	"F36648_1"	16450	23460	120	598	621	207	131	142	70	99	95	0	1066	1023	295	119	124	32	99	98	0	0.493	0.542	0.518	0.519	1.798	0.526	0.703	120	473	1414	1394	-1.020	467	947	490	904	0
4	10	8	"PFF0821"	"F3666_3"	16630	23490	160	181	199	103	134	145	69	34	12	0	282	304	92	123	135	78	91	52	0	0.296	0.359	0.373	0.377	3.017	0.579	0.113	208	676	206	246	-1.758	47	159	65	181	0
4	11	8	"PFF0823"	"F36721_3"	16840	23450	110	179	181	55	132	138	47	48	16	0	194	201	37	118	129	41	91	45	0	0.618	0.590	0.787	0.654	2.638	2.298	0.055	80	450	123	132	-0.693	47	76	49	83	0
4	12	8	"PFF0825"	"F36734_1"	17020	23460	120	184	198	62	129	136	51	53	28	0	265	270	59	114	117	27	98	96	0	0.364	0.442	0.434	0.384	2.819	0.532	0.281	120	493	206	225	-1.457	55	151	69	156	0
4	13	8	"PFF0827"	"F36803_1"	17190	23460	120	306	312	117	131	137	43	89	75	0	476	475	132	115	120	32	98	97	0	0.485	0.503	0.485	0.449	2.011	0.523	0.574	120	497	536	541	-1.045	175	361	181	360	0
4	14	8	"PFF0831"	"F37098_2"	17390	23450	120	2003	1933	593	132	136	45	100	99	0	1785	1688	580	117	122	29	96	96	0	1.122	1.146	1.123	1.280	2.370	1.111	0.858	120	514	3539	3372	0.166	1871	1668	1801	1571	0
4	15	8	"PFF1472"	"F58335_1"	17590	23460	120	489	479	196	126	134	79	87	80	0	779	750	218	117	122	28	99	99	0	0.548	0.558	0.541	0.481	2.182	0.611	0.626	120	494	1025	986	-0.867	363	662	353	633	0
4	16	8	"PFF1476"	"F58487_1"	17750	23450	110	159	168	60	130	139	83	16	2	0	167	171	40	115	122	29	76	45	0	0.558	0.679	0.845	0.940	3.078	9.293	0.034	80	478	81	94	-0.842	29	52	38	56	0
4	17	8	"PFF1492"	"F58910_1"	17960	23450	120	314	310	99	128	135	50	90	77	0	450	439	139	113	118	27	99	95	0	0.552	0.558	0.549	0.526	2.077	0.528	0.601	120	545	523	508	-0.857	186	337	182	326	0
4	18	8	"PFF1495"	"F59075_2"	18150	23450	120	187	198	66	125	134	54	54	28	0	273	275	62	111	115	22	99	99	0	0.383	0.445	0.459	0.401	2.595	0.641	0.148	120	514	224	237	-1.386	62	162	73	164	0
4	19	8	"PFF1497"	"F5910_2"	18350	23450	120	32753	31072	10156	129	136	55	100	100	0	11994	11586	3273	114	116	21	100	100	0	2.746	2.697	2.746	2.620	1.690	2.915	0.858	120	515	44504	42415	1.457	32624	11880	30943	11472	0
4	20	8	"PFF1499"	"F59139_2"	18540	23450	120	5773	5303	1885	129	131	40	100	100	0	5118	4871	1211	114	116	21	100	100	0	1.128	1.088	1.119	1.013	1.820	1.160	0.857	120	469	10648	9931	0.174	5644	5004	5174	4757	0
4	21	8	"PFF1536"	"F6061_1"	18710	23430	130	593	602	202	127	129	40	99	96	0	368	351	102	111	114	21	94	90	0	1.813	1.979	1.987	1.978	2.083	2.120	0.720	120	558	723	715	0.859	466	257	475	240	0
4	22	8	"PFF1543"	"F607_1"	18920	23440	100	156	166	60	120	125	45	45	22	0	143	149	34	108	111	20	70	38	0	1.029	1.122	1.235	1.170	3.441	8.150	0.028	80	423	71	87	0.041	36	35	46	41	0
4	1	9	"PFF1546"	"F61052_1"	14920	23650	110	164	176	61	124	130	47	43	16	0	177	183	36	111	114	22	92	77	0	0.606	0.722	0.704	0.704	3.095	2.108	0.136	80	522	106	124	-0.722	40	66	52	72	0
4	2	9	"PFF1550"	"F61158_1"	15120	23660	130	268	294	147	127	136	89	70	37	0	649	684	350	115	118	21	100	100	0	0.264	0.293	0.269	0.237	2.193	0.287	0.325	120	537	675	736	-1.921	141	534	167	569	0
4	3	9	"PFF1556"	"F61469_1"	15310	23650	130	414	414	143	127	135	95	87	75	0	380	375	119	117	119	20	94	94	0	1.091	1.112	1.134	1.192	2.526	1.400	0.467	120	431	550	545	0.126	287	263	287	258	0
4	4	9	"PFF1560"	"F61859_2"	15460	23660	150	138	159	129	125	134	50	22	6	0	137	144	49	120	123	26	36	14	0	0.765	1.417	1.467	1.755	3.957	1.358	0.714	156	547	30	58	-0.387	13	17	34	24	-50
4	5	9	"PFF1588"	"F6265_1"	15690	23650	120	856	811	267	122	130	48	97	96	0	1610	1455	465	117	121	26	99	99	0	0.492	0.515	0.513	0.510	1.830	0.496	0.805	120	505	2227	2027	-1.024	734	1493	689	1338	0
4	6	9	"PFF1595"	"F62846_1"	15880	23660	130	315	322	120	125	132	49	91	77	0	756	744	192	116	120	24	98	98	0	0.297	0.314	0.287	0.278	2.140	0.314	0.529	120	533	830	825	-1.752	190	640	197	628	0
4	7	9	"PFF1604"	"F63188_2"	16070	23650	120	1100	1037	358	127	134	50	99	98	0	3151	2977	900	116	119	22	100	100	0	0.321	0.318	0.313	0.315	1.927	0.301	0.818	120	503	4008	3771	-1.641	973	3035	910	2861	0
4	8	9	"PFF1607"	"F63326_1"	16260	23650	120	181	200	124	123	130	48	55	29	0	194	216	178	113	116	20	94	85	0	0.716	0.748	0.740	0.745	2.907	0.737	0.587	120	465	139	180	-0.482	58	81	77	103	0
4	9	9	"PFF1610"	"F63399_1"	16440	23650	120	2342	2214	809	127	135	56	100	97	0	5042	4440	1698	116	123	39	99	99	0	0.450	0.483	0.469	0.493	2.179	0.447	0.827	120	433	7141	6411	-1.153	2215	4926	2087	4324	0
4	10	9	"PFF1614"	"F63448_3"	16640	23650	150	170	196	128	132	136	48	42	21	0	162	166	41	119	138	95	10	0	0	0.884	1.362	1.220	1.251	3.264	0.426	0.029	156	454	81	111	-0.178	38	43	64	47	-50
4	11	9	"PFF1654"	"F64738_1"	16830	23650	120	423	433	159	125	131	51	93	89	0	832	808	271	111	127	89	98	90	0	0.413	0.442	0.431	0.397	2.234	0.411	0.569	120	469	1019	1005	-1.275	298	721	308	697	0
4	12	9	"PFF1656"	"F64738_5"	17020	23650	120	235	246	89	123	128	45	80	60	0	412	412	100	108	112	23	99	99	0	0.368	0.405	0.366	0.350	2.355	0.421	0.374	120	480	416	427	-1.441	112	304	123	304	0
4	13	9	"PFF1659"	"F64888_1"	17220	23650	120	169	177	63	125	130	38	51	31	0	166	170	39	111	115	28	76	48	0	0.800	0.881	0.973	0.886	3.373	1.859	0.126	120	447	99	111	-0.322	44	55	52	59	0
4	14	9	"PFF1666"	"F65043_1"	17400	23640	120	2074	1977	621	128	133	44	100	100	0	1116	1027	329	114	119	41	95	95	0	1.942	2.025	2.042	2.163	2.120	2.082	0.829	120	478	2948	2762	0.958	1946	1002	1849	913	0
4	15	9	"PFF1668"	"F65043_4"	17590	23640	120	729	692	237	130	135	46	97	93	0	516	487	182	115	118	24	94	90	0	1.494	1.511	1.478	1.516	1.875	1.505	0.781	120	536	1000	934	0.579	599	401	562	372	0
4	16	9	"PFF1673"	"F65467_1"	17820	23650	110	157	156	53	130	136	55	25	5	0	143	141	34	111	115	26	55	22	0	0.844	0.867	1.416	1.416	3.148	3.976	0.093	80	491	59	56	-0.245	27	32	26	30	0
4	17	9	"PFI0337"	"I3634_1"	17980	23640	120	912	851	365	125	132	45	95	92	0	1258	1166	370	110	116	31	98	98	0	0.686	0.688	0.673	0.589	2.010	0.725	0.811	120	465	1935	1782	-0.545	787	1148	726	1056	0
4	18	9	"PFI0339"	"I3665_1"	18180	23640	120	247	247	99	126	132	41	74	60	0	467	447	150	112	116	28	96	95	0	0.341	0.361	0.384	0.350	2.773	0.361	0.402	120	478	476	456	-1.553	121	355	121	335	0
4	19	9	"PFI0341"	"I3767_1"	18350	23630	110	412	397	139	125	128	38	95	91	0	577	563	122	110	116	39	100	100	0	0.615	0.600	0.646	0.535	1.956	0.622	0.695	80	418	754	725	-0.702	287	467	272	453	0
4	20	9	"PFI0347"	"I398_3"	18550	23650	150	128	141	89	128	129	39	16	5	0	134	145	118	108	113	35	39	8	0	0.000	0.351	1.211	1.139	4.270	0.680	0.403	156	608	26	50	Error	0	26	13	37	-50
4	21	9	"PFI0352"	"I4167_1"	18740	23640	120	677	665	206	126	130	39	100	96	0	1005	945	297	110	112	21	100	99	0	0.616	0.646	0.616	0.653	1.864	0.621	0.774	120	460	1446	1374	-0.700	551	895	539	835	0
4	22	9	"PFI0354"	"I4179_1"	18910	23630	130	958	975	306	122	129	40	100	99	0	1002	1002	211	108	110	22	100	100	0	0.935	0.954	0.967	0.899	1.494	1.007	0.813	120	629	1730	1747	-0.097	836	894	853	894	0
4	1	10	"PFI0375"	"I4688_1"	14940	23850	150	198	207	72	124	128	43	64	44	0	250	253	60	111	116	49	92	78	0	0.532	0.585	0.595	0.547	2.830	0.775	0.281	156	782	213	225	-0.909	74	139	83	142	0
4	2	10	"PFI0378"	"I4719_5"	15120	23830	120	2355	2218	744	124	128	41	99	98	0	687	647	216	113	116	20	96	95	0	3.887	3.921	3.920	3.978	2.122	4.373	0.751	120	424	2805	2628	1.959	2231	574	2094	534	0
4	3	10	"PFI0380"	"I4730_1"	15290	23830	120	984	958	317	128	134	51	95	93	0	738	735	169	115	117	20	100	100	0	1.374	1.339	1.349	1.215	2.008	1.445	0.801	120	439	1479	1450	0.458	856	623	830	620	0
4	4	10	"PFI0383"	"I4780_1"	15480	23820	110	290	310	109	129	137	53	88	72	0	465	474	117	115	119	24	100	100	0	0.460	0.504	0.498	0.448	2.158	0.470	0.477	80	421	511	540	-1.120	161	350	181	359	0
4	5	10	"PFI0386"	"I4862_1"	15670	23820	120	594	598	165	128	143	149	97	85	0	534	519	136	114	122	56	94	93	0	1.110	1.160	1.125	1.204	2.210	1.183	0.732	120	537	886	875	0.150	466	420	470	405	0
4	6	10	"PFI0393"	"I4989_1"	15870	23830	130	2364	2176	670	127	141	143	94	93	0	1994	1889	413	112	120	56	99	99	0	1.189	1.153	1.171	1.022	1.899	1.233	0.882	120	572	4119	3826	0.249	2237	1882	2049	1777	0
4	7	10	"PFI0428"	"I601_1"	16070	23830	100	169	175	50	125	135	52	43	15	0	165	168	29	112	116	28	83	43	0	0.830	0.893	0.832	0.833	3.253	4.620	0.061	80	416	97	106	-0.268	44	53	50	56	0
4	8	10	"PFI0430"	"I6032_2"	16250	23830	120	960	958	339	122	131	51	97	95	0	2018	2018	495	113	116	22	100	100	0	0.440	0.439	0.442	0.405	1.897	0.435	0.794	120	504	2743	2741	-1.185	838	1905	836	1905	0
4	9	10	"PFI0434"	"I607_1"	16440	23830	120	415	423	145	125	133	56	92	90	0	780	794	181	114	118	30	100	100	0	0.435	0.438	0.430	0.411	1.859	0.439	0.639	120	462	956	978	-1.199	290	666	298	680	0
4	10	10	"PFI0439"	"I6174_2"	16620	23820	130	361	359	106	124	132	58	97	87	0	657	627	184	111	119	87	92	92	0	0.434	0.455	0.440	0.448	2.192	0.396	0.528	120	442	783	751	-1.204	237	546	235	516	0
4	11	10	"PFI0441"	"I6204_2"	16800	23840	150	123	131	53	120	128	52	12	2	0	106	108	19	106	113	82	0	0	0	100000.000	5.500	2.283	2.016	4.013	162.477	0.000	156	462	3	13	16.610	3	0	11	2	-50
4	12	10	"PFI0443"	"I6356_1"	16990	23840	150	113	136	150	120	128	72	6	2	0	102	107	31	106	109	19	15	5	0	1.750	16.000	2.673	2.332	4.500	29.389	0.015	156	500	-11	17	0.807	-7	-4	16	1	-50
4	13	10	"PFI0469"	"I7030_1"	17190	23830	150	145	155	45	123	132	75	17	0	0	141	146	33	109	111	22	69	30	0	0.688	0.865	1.239	1.078	4.087	17.219	0.015	156	500	54	69	-0.541	22	32	32	37	-50
4	14	10	"PFI0471"	"I7085_1"	17370	23840	150	135	488	1185	126	132	48	28	17	0	114	804	2371	112	116	36	21	18	0	4.500	0.523	0.744	0.814	4.402	0.436	0.644	156	530	11	1054	2.170	9	2	362	692	-100
4	15	10	"PFI0473"	"I7097_2"	17570	23820	120	2361	2377	559	127	133	47	100	100	0	1598	1544	473	111	116	37	95	95	0	1.502	1.570	1.490	1.633	1.834	1.550	0.860	120	497	3721	3683	0.587	2234	1487	2250	1433	0
4	16	10	"PFI0475"	"I7106_1"	17760	23830	100	187	185	56	123	130	56	55	20	0	156	158	33	110	115	39	58	17	0	1.391	1.292	1.639	1.549	3.200	2.619	0.055	80	418	110	110	0.476	64	46	62	48	0
4	17	10	"PFI0481"	"I7243_1"	17950	23820	120	165	171	52	121	127	39	51	28	0	198	198	43	110	114	25	92	82	0	0.500	0.568	0.672	0.622	3.125	0.938	0.119	120	484	132	138	-1.000	44	88	50	88	0
4	18	10	"PFI0484"	"I7365_3"	18140	23820	120	329	345	119	124	129	41	95	91	0	897	846	265	110	113	22	98	96	0	0.260	0.300	0.287	0.302	2.428	0.276	0.625	120	484	992	957	-1.941	205	787	221	736	0
4	19	10	"PFJ0441"	"J490_1"	18330	23820	120	4103	3951	1064	126	130	41	100	100	0	1095	1059	236	108	114	38	100	100	0	4.029	4.022	4.123	3.903	1.670	4.315	0.863	120	513	4964	4776	2.011	3977	987	3825	951	0
4	20	10	"PFJ0443"	"J504_1"	18520	23820	120	422	415	114	125	128	47	98	95	0	602	592	174	106	111	23	98	97	0	0.599	0.597	0.565	0.626	2.457	0.551	0.585	120	473	793	776	-0.740	297	496	290	486	0
4	21	10	"PFJ0445"	"J504_5"	18720	23820	120	405	414	144	124	128	39	95	94	0	568	559	135	111	114	25	100	99	0	0.615	0.647	0.666	0.622	1.882	0.656	0.617	120	483	738	738	-0.702	281	457	290	448	0
4	22	10	"PFJ0448"	"J50_1"	18910	23820	120	5693	5333	1915	122	133	126	98	96	0	11605	11271	3231	109	113	32	100	100	0	0.485	0.467	0.478	0.421	2.178	0.468	0.893	120	573	17067	16373	-1.045	5571	11496	5211	11162	0
4	1	11	"PFJ0450"	"J512_2"	14910	24020	110	2974	2995	556	123	131	46	100	100	0	4119	4072	683	113	121	66	100	100	0	0.712	0.725	0.701	0.726	1.294	0.686	0.867	80	488	6857	6831	-0.491	2851	4006	2872	3959	0
4	2	11	"PFJ0452"	"J53_1"	15100	24020	110	189	189	63	124	131	48	57	30	0	156	164	31	117	126	65	28	0	0	1.667	1.383	1.736	1.589	2.722	4.175	0.093	80	498	104	112	0.737	65	39	65	47	0
4	3	11	"PFJ0477"	"J53_50"	15300	24020	120	1528	1525	286	128	136	50	100	100	0	531	534	107	114	118	23	99	99	0	3.357	3.326	3.351	3.440	1.469	3.496	0.823	120	506	1817	1817	1.747	1400	417	1397	420	0
4	4	11	"PFJ0479"	"J53_52"	15470	24040	150	151	366	528	127	136	55	34	26	0	126	402	619	113	117	24	41	32	0	1.846	0.827	1.030	1.185	4.025	0.823	0.639	156	727	37	528	0.885	24	13	239	289	-50
4	5	11	"PFJ0483"	"J53_56"	15680	24020	110	708	736	155	128	147	162	100	97	0	2852	2836	304	114	120	60	100	100	0	0.212	0.223	0.214	0.218	1.297	0.205	0.809	80	441	3318	3330	-2.239	580	2738	608	2722	0
4	6	11	"PFJ0485"	"J53_60"	15840	24040	150	123	128	43	128	142	139	0	0	0	109	110	18	115	121	53	0	0	0	0.833	0.000	2.000	2.110	3.886	3.494	0.496	156	640	-11	-5	-0.263	-5	-6	0	-5	-50
4	7	11	"PFJ0488"	"J541_1"	16030	24040	150	126	143	75	124	132	52	10	4	0	110	113	21	114	118	27	8	1	0	-0.500	-19.000	1.386	1.479	4.256	172.646	0.000	156	664	-2	18	Error	2	-4	19	-1	-50
4	8	11	"PFJ0490"	"J541_4"	16220	24040	150	121	129	48	123	139	103	3	0	0	111	114	19	115	120	33	7	0	0	0.500	-6.000	2.132	2.150	3.249	0.007	0.000	156	686	-6	5	-1.000	-2	-4	6	-1	-50
4	9	11	"PFJ0511"	"J58_3"	16440	24020	120	1060	1013	315	122	139	123	94	94	0	1489	1430	356	111	115	32	98	98	0	0.681	0.676	0.683	0.639	2.383	0.679	0.762	120	485	2316	2210	-0.555	938	1378	891	1319	0
4	10	11	"PFJ0515"	"J6186_1"	16610	24030	150	130	134	47	123	134	67	7	1	0	109	112	18	111	118	50	0	0	0	-3.500	11.000	1.619	1.738	3.471	0.002	0.000	156	550	5	12	Error	7	-2	11	1	-50
4	11	11	"PFJ0518"	"J634_1"	16800	24030	150	116	123	39	124	140	82	3	0	0	106	109	20	110	120	53	2	0	0	2.000	1.000	2.000	2.151	3.955	0.022	0.003	156	505	-12	-2	1.000	-8	-4	-1	-1	-50
4	12	11	"PFJ0520"	"J63_1"	16980	24030	150	112	131	84	125	143	99	2	2	0	107	109	17	109	121	53	0	0	0	6.500	100000.000	2.083	2.506	3.377	18.733	0.013	156	519	-15	6	2.700	-13	-2	6	0	-50
4	13	11	"PFJ0522"	"J63_4"	17180	24030	150	119	121	37	123	135	77	1	0	0	108	109	17	110	119	45	1	0	0	2.000	2.000	3.000	2.553	3.172	20.224	0.014	156	509	-6	-3	1.000	-4	-2	-2	-1	-50
4	14	11	"PFJ0525"	"J647_1"	17360	24010	110	314	322	112	126	130	49	92	85	0	567	554	162	113	116	22	98	96	0	0.414	0.444	0.409	0.416	2.134	0.395	0.536	80	400	642	637	-1.272	188	454	196	441	0
4	15	11	"PFJ0544"	"J687_1"	17550	24010	120	242	253	126	122	126	46	80	62	0	388	368	117	113	114	21	95	92	0	0.436	0.514	0.462	0.445	2.483	0.563	0.277	120	526	395	386	-1.196	120	275	131	255	0
4	16	11	"PFJ0548"	"J697_2"	17740	24010	120	322	866	1541	121	127	50	86	77	0	446	957	1720	111	114	35	91	87	0	0.600	0.881	0.676	0.740	2.998	0.869	0.640	120	547	536	1591	-0.737	201	335	745	846	0
4	17	11	"PFJ0552"	"J69_1"	17930	24000	110	409	400	148	124	130	53	91	83	0	880	844	246	112	116	23	98	98	0	0.371	0.377	0.382	0.352	1.948	0.344	0.623	80	479	1053	1008	-1.430	285	768	276	732	0
4	18	11	"PFJ0555"	"J6_12"	18110	24000	110	461	445	162	123	129	44	92	90	0	610	577	183	111	116	31	96	95	0	0.677	0.691	0.737	0.704	2.121	0.663	0.684	80	498	837	788	-0.562	338	499	322	466	0
4	19	11	"PFJ0559"	"J6_6"	18300	24000	110	2488	2365	897	121	129	45	100	100	0	1269	1180	392	107	116	47	96	96	0	2.037	2.091	2.085	2.157	2.195	2.151	0.806	80	507	3529	3317	1.026	2367	1162	2244	1073	0
4	20	11	"PFJ0565"	"J71_1"	18500	24000	110	351	351	111	125	131	54	92	87	0	269	268	69	108	114	41	95	87	0	1.404	1.413	1.388	1.319	2.062	1.741	0.460	80	535	387	386	0.489	226	161	226	160	0
4	21	11	"PFK0726"	"Ks17_16"	18690	24000	110	441	418	146	124	131	77	92	82	0	922	877	298	110	116	35	95	95	0	0.390	0.383	0.379	0.359	1.691	0.343	0.565	80	510	1129	1061	-1.357	317	812	294	767	0
4	22	11	"PFK0728"	"Ks1832_1"	18880	24000	110	212	221	77	122	127	43	80	51	0	267	268	79	112	118	32	92	91	0	0.581	0.635	0.592	0.587	2.200	0.780	0.289	80	542	245	255	-0.784	90	155	99	156	0
4	1	12	"PFK0730"	"Ks186_1"	14900	24200	110	2574	2380	746	124	131	42	100	100	0	1385	1266	509	113	118	59	97	96	0	1.926	1.957	1.901	2.152	2.176	1.907	0.841	80	568	3722	3409	0.946	2450	1272	2256	1153	0
4	2	12	"PFK0733"	"Ks186_9"	15100	24210	110	254	261	91	128	134	50	82	62	0	216	213	57	118	121	23	87	83	0	1.286	1.400	1.217	1.187	2.358	2.135	0.329	80	512	224	228	0.363	126	98	133	95	0
4	3	12	"PFK0735"	"Ks187_4"	15270	24210	100	259	266	93	131	137	47	75	62	0	416	397	114	118	120	20	96	93	0	0.430	0.484	0.442	0.399	2.744	0.456	0.391	80	436	426	414	-1.219	128	298	135	279	0
4	4	12	"PFK0737"	"Ks187_7"	15460	24210	100	261	277	118	129	137	64	80	51	0	232	230	62	117	123	33	91	81	0	1.148	1.310	1.166	1.020	2.776	1.952	0.311	80	410	247	261	0.199	132	115	148	113	0
4	5	12	"PFK0762"	"Ks210_15"	15660	24210	100	183	187	66	131	143	82	28	2	0	183	185	48	119	123	26	83	66	0	0.813	0.848	0.798	0.814	3.263	5.807	0.052	80	481	116	122	-0.300	52	64	56	66	0
4	6	12	"PFK0765"	"Ks210_4"	15850	24210	110	176	185	57	131	139	64	36	8	0	175	178	51	115	119	22	75	62	0	0.750	0.857	1.000	0.933	3.318	5.012	0.059	80	465	105	117	-0.415	45	60	54	63	0
4	7	12	"PFK0768"	"Ks220_1"	16050	24210	90	158	169	55	132	139	54	38	11	0	146	157	47	116	120	24	59	34	0	0.867	0.902	1.137	1.069	4.333	17.644	0.031	52	359	56	78	-0.206	26	30	37	41	0
4	8	12	"PFK0770"	"Ks220_7"	16260	24220	110	159	174	61	127	138	64	28	7	0	242	254	64	117	123	28	100	98	0	0.256	0.343	0.349	0.312	2.761	1.037	0.045	80	475	157	184	-1.966	32	125	47	137	0
4	9	12	"PFK0781"	"Ks222_1"	16420	24200	110	432	439	154	124	137	80	95	85	0	1406	1360	419	112	117	27	100	100	0	0.238	0.252	0.240	0.236	1.882	0.208	0.672	80	472	1602	1563	-2.071	308	1294	315	1248	0
4	10	12	"PFK0784"	"Ks225_10"	16610	24210	110	252	268	82	126	142	84	76	31	0	443	429	92	117	131	70	95	93	0	0.387	0.455	0.437	0.407	2.011	0.393	0.295	80	451	452	454	-1.371	126	326	142	312	0
4	11	12	"PFK0806"	"Ks245_1"	16800	24230	150	131	140	70	128	146	81	4	1	0	137	149	82	117	132	69	10	1	0	0.150	0.375	1.000	0.762	4.742	1.289	0.062	156	651	23	44	-2.737	3	20	12	32	-50
4	12	12	"PFK0808"	"Ks245_4"	17030	24220	120	315	332	142	128	146	82	82	55	0	323	350	205	116	132	63	94	84	0	0.903	0.872	0.855	0.870	2.244	0.772	0.495	120	519	394	438	-0.147	187	207	204	234	0
4	13	12	"PFK0810"	"Ks248_3"	17220	24210	120	253	268	102	127	135	49	80	63	0	364	360	89	115	125	47	96	93	0	0.506	0.576	0.594	0.516	2.646	0.633	0.396	120	432	375	386	-0.983	126	249	141	245	0
4	14	12	"PFK0813"	"Ks249_3"	17360	24200	110	312	316	97	126	138	91	88	52	0	493	495	136	119	133	147	93	77	0	0.497	0.505	0.494	0.483	1.700	0.505	0.612	80	430	560	566	-1.008	186	374	190	376	0
4	15	12	"PFK0819"	"Ks259_1"	17560	24200	110	2158	2092	627	126	137	89	100	98	0	2445	2309	629	117	129	136	100	98	0	0.873	0.897	0.893	0.876	1.532	0.882	0.848	80	511	4360	4158	-0.196	2032	2328	1966	2192	0
4	16	12	"PFK0823"	"Ks259_6"	17750	24200	110	947	908	296	121	128	48	97	96	0	1246	1171	291	112	117	41	100	100	0	0.728	0.743	0.736	0.675	1.775	0.717	0.799	80	501	1960	1846	-0.457	826	1134	787	1059	0
4	17	12	"PFK0843"	"Ks26_1"	17930	24200	110	228	233	80	120	127	52	78	51	0	468	466	144	113	122	52	95	92	0	0.304	0.320	0.340	0.287	2.473	0.290	0.406	80	540	463	466	-1.717	108	355	113	353	0
4	18	12	"PFK0845"	"Ks26_11"	18120	24200	110	482	496	184	123	128	43	97	95	0	1274	1218	350	112	126	82	97	96	0	0.309	0.337	0.317	0.325	2.048	0.302	0.691	80	538	1521	1479	-1.695	359	1162	373	1106	0
4	19	12	"PFK0847"	"Ks26_15"	18320	24200	120	326	333	120	124	128	40	90	82	0	629	569	199	106	118	74	92	86	0	0.386	0.451	0.419	0.414	2.448	0.443	0.655	120	633	725	672	-1.372	202	523	209	463	0
4	20	12	"PFK0850"	"Ks26_2"	18520	24210	90	133	142	42	124	129	46	26	5	0	167	167	38	108	111	23	84	69	0	0.153	0.305	0.787	0.677	3.267	1.550	0.041	52	387	68	77	-2.713	9	59	18	59	0
4	21	12	"PFK0853"	"Ks26_24"	18690	24200	110	387	397	137	121	129	71	93	88	0	1016	937	306	110	116	49	98	95	0	0.294	0.334	0.325	0.329	1.984	0.311	0.658	80	552	1172	1103	-1.768	266	906	276	827	0
4	22	12	"PFK0856"	"Ks26_5"	18890	24200	110	265	280	94	122	130	59	87	71	0	683	647	196	113	119	47	95	95	0	0.251	0.296	0.267	0.279	1.988	0.260	0.391	80	592	713	692	-1.995	143	570	158	534	0
4	1	13	"PFL0017"	"L1_32"	14910	24400	110	249	255	107	125	132	51	75	58	0	434	418	123	113	116	21	95	95	0	0.386	0.426	0.454	0.391	2.184	0.457	0.358	80	570	445	435	-1.372	124	321	130	305	0
4	2	13	"PFL0021"	"L1_42"	15090	24400	110	2954	2551	998	124	132	50	100	98	0	1447	1286	460	118	121	30	98	97	0	2.129	2.078	2.123	2.123	1.864	2.155	0.810	80	514	4159	3595	1.090	2830	1329	2427	1168	0
4	3	13	"PFL0023"	"L1_45"	15290	24420	150	145	159	57	128	136	54	25	7	0	136	143	45	118	122	31	34	10	0	0.944	1.240	1.216	1.087	4.726	6.140	0.023	156	719	35	56	-0.082	17	18	31	25	-50
4	4	13	"PFL0026"	"L1_48"	15480	24400	120	182	213	198	130	138	60	45	20	0	183	191	57	118	123	33	77	46	0	0.800	1.137	0.904	0.955	3.416	8.872	0.038	120	546	117	156	-0.322	52	65	83	73	0
4	5	13	"PFL0028"	"L1_52"	15660	24400	110	253	263	120	129	138	68	67	42	0	350	337	96	119	126	46	91	87	0	0.537	0.615	0.587	0.588	2.475	0.779	0.256	80	506	355	352	-0.898	124	231	134	218	0
4	6	13	"PFL0030"	"L1_56"	15860	24400	120	220	227	85	129	136	57	64	35	0	418	397	138	117	122	43	95	85	0	0.302	0.350	0.381	0.322	2.729	0.354	0.334	120	591	392	378	-1.726	91	301	98	280	0
4	7	13	"PFL0048"	"L1_89"	16060	24400	120	224	236	80	133	142	76	64	20	0	228	230	73	116	120	28	91	82	0	0.813	0.904	0.928	0.908	2.873	1.925	0.266	120	603	203	217	-0.300	91	112	103	114	0
4	8	13	"PFL0052"	"L1_94"	16260	24410	110	486	507	167	132	143	73	98	92	0	1150	1106	292	114	117	23	100	100	0	0.342	0.378	0.400	0.363	1.918	0.351	0.605	80	512	1390	1367	-1.549	354	1036	375	992	0
4	9	13	"PFL0055"	"L1_97"	16450	24400	110	600	615	170	133	144	74	100	97	0	1072	1004	298	114	118	31	100	100	0	0.487	0.542	0.531	0.563	1.705	0.490	0.735	80	540	1425	1372	-1.037	467	958	482	890	0
4	10	13	"PFL0057"	"L1_99"	16640	24400	100	356	369	129	132	142	68	90	80	0	440	442	107	116	122	43	98	97	0	0.691	0.727	0.691	0.649	2.202	0.745	0.450	80	461	548	563	-0.532	224	324	237	326	0
4	11	13	"PFL0059"	"L2_10"	16820	24400	100	330	340	95	128	136	56	95	86	0	780	750	178	117	119	24	100	100	0	0.305	0.335	0.338	0.313	1.857	0.313	0.616	80	415	865	845	-1.715	202	663	212	633	0
4	12	13	"PFL0061"	"L2_104"	17020	24400	110	838	838	255	125	134	45	100	97	0	1432	1417	392	114	117	28	100	100	0	0.541	0.547	0.537	0.536	1.483	0.544	0.786	80	507	2031	2016	-0.886	713	1318	713	1303	0
4	13	13	"PFL0082"	"L2_146"	17210	24390	110	1097	1099	291	125	131	43	100	98	0	1217	1108	369	113	117	25	100	97	0	0.880	0.979	0.939	1.080	1.931	0.902	0.816	80	503	2076	1969	-0.184	972	1104	974	995	0
4	14	13	"PFL0084"	"L2_148"	17420	24390	150	138	147	49	125	136	77	8	2	0	126	130	26	115	127	119	0	0	0	1.182	1.467	1.275	1.415	4.211	0.211	0.032	156	683	24	37	0.241	13	11	22	15	-50
4	15	13	"PFL0086"	"L2_15"	17590	24400	120	640	634	182	126	137	63	99	96	0	958	931	211	112	125	129	98	95	0	0.608	0.620	0.617	0.587	1.648	0.607	0.764	120	526	1360	1327	-0.719	514	846	508	819	0
4	16	13	"PFL0089"	"L2_154"	17780	24390	110	206	209	72	124	132	56	61	30	0	235	237	60	109	115	41	91	81	0	0.651	0.664	0.717	0.639	3.171	1.166	0.225	80	524	208	213	-0.620	82	126	85	128	0
4	17	13	"PFL0091"	"L2_158"	17970	24400	100	185	197	66	119	124	43	66	46	0	254	251	70	110	115	39	91	85	0	0.458	0.553	0.548	0.483	2.609	0.569	0.203	80	484	210	219	-1.126	66	144	78	141	0
4	18	13	"PFL0098"	"L2_172"	18160	24390	110	326	331	93	120	123	41	98	95	0	326	326	79	107	114	55	96	90	0	0.941	0.963	0.843	0.949	1.944	1.053	0.554	80	525	425	430	-0.088	206	219	211	219	0
4	19	13	"PFL0119"	"L2_203"	18350	24400	120	4215	3835	1372	117	121	43	98	98	0	3891	3575	1156	106	109	23	99	99	0	1.083	1.072	1.091	0.992	2.021	1.094	0.872	120	580	7883	7187	0.115	4098	3785	3718	3469	0
4	20	13	"PFL0123"	"L2_210"	18540	24400	110	261	273	88	121	125	38	92	81	0	237	229	49	107	108	21	97	95	0	1.077	1.246	1.205	1.098	2.175	1.562	0.446	80	519	270	274	0.107	140	130	152	122	0
4	21	13	"PFL0127"	"L2_216"	18740	24400	110	2509	2480	727	122	127	38	100	98	0	3044	2965	841	105	109	23	100	100	0	0.812	0.824	0.815	0.818	1.490	0.825	0.845	80	530	5326	5218	-0.300	2387	2939	2358	2860	0
4	22	13	"PFL0129"	"L2_220"	18920	24400	110	623	624	185	119	121	35	100	100	0	1008	969	224	105	108	24	98	98	0	0.558	0.584	0.594	0.581	1.682	0.590	0.805	80	535	1407	1369	-0.841	504	903	505	864	0
4	1	14	"PFL0131"	"L2_226"	14940	24600	110	155	167	54	128	132	40	37	23	0	286	289	69	115	118	22	97	97	0	0.158	0.224	0.277	0.236	3.154	0.250	0.104	80	572	198	213	-2.663	27	171	39	174	0
4	2	14	"PFL0133"	"L2_23"	15130	24600	110	253	260	92	130	138	58	76	50	0	399	386	104	118	122	28	97	97	0	0.438	0.485	0.561	0.451	2.276	0.477	0.375	80	520	404	398	-1.192	123	281	130	268	0
4	3	14	"PFM0391"	"M35930_11"	15320	24600	120	389	397	139	127	137	55	92	88	0	787	756	244	117	120	23	96	96	0	0.391	0.423	0.415	0.405	2.021	0.400	0.628	120	540	932	909	-1.355	262	670	270	639	0
4	4	14	"PFM0393"	"M35930_13"	15510	24600	100	308	306	101	127	134	51	90	73	0	473	455	103	118	122	31	98	97	0	0.510	0.531	0.490	0.455	2.142	0.531	0.447	80	458	536	516	-0.972	181	355	179	337	0
4	5	14	"PFM0395"	"M35930_4"	15700	24600	110	592	587	174	124	130	45	100	97	0	1059	1005	262	115	119	22	100	100	0	0.496	0.520	0.508	0.507	1.612	0.494	0.745	80	515	1412	1353	-1.012	468	944	463	890	0
4	6	14	"PFM0398"	"M35930_8"	15880	24590	110	1879	1804	420	126	137	63	100	98	0	1004	956	269	116	120	44	100	97	0	1.974	1.998	1.902	2.087	1.855	1.981	0.805	80	483	2641	2518	0.981	1753	888	1678	840	0
4	7	14	"PFM0400"	"M35935_1"	16070	24590	110	203	215	65	130	144	90	38	10	0	261	256	61	116	120	30	97	90	0	0.503	0.607	0.610	0.550	2.625	1.735	0.213	80	510	218	225	-0.990	73	145	85	140	0
4	8	14	"PFM0406"	"M364_1"	16250	24590	110	217	231	74	127	135	53	71	37	0	359	357	99	115	117	23	98	98	0	0.369	0.430	0.402	0.372	2.252	0.388	0.252	80	528	334	346	-1.439	90	244	104	242	0
4	9	14	"PFM0424"	"M36950_1"	16450	24590	110	224	229	83	131	140	64	61	30	0	527	530	119	116	119	31	100	98	0	0.226	0.237	0.239	0.217	2.422	0.225	0.261	80	549	504	512	-2.144	93	411	98	414	0
4	10	14	"PFM0426"	"M3696_3"	16640	24590	110	392	395	130	132	143	66	92	82	0	627	617	170	115	119	30	100	98	0	0.508	0.524	0.514	0.470	1.909	0.539	0.570	80	538	772	765	-0.978	260	512	263	502	0
4	11	14	"PFM0431"	"M37116_3"	16830	24590	100	8790	8236	2327	131	142	71	100	100	0	15053	14000	3588	113	119	34	100	100	0	0.580	0.584	0.578	0.568	1.423	0.568	0.884	80	496	23599	21992	-0.787	8659	14940	8105	13887	0
4	12	14	"PFM0433"	"M37145_2"	17030	24590	110	2859	2697	779	127	136	62	100	100	0	2213	2133	585	114	119	28	100	100	0	1.302	1.273	1.251	1.246	1.425	1.284	0.864	80	538	4831	4589	0.380	2732	2099	2570	2019	0
4	13	14	"PFM0435"	"M37197_1"	17220	24590	100	188	194	61	122	129	42	63	32	0	486	475	136	114	117	23	97	97	0	0.177	0.199	0.215	0.224	2.659	0.149	0.220	80	416	438	433	-2.495	66	372	72	361	0
4	14	14	"PFM0438"	"M37465_1"	17380	24600	150	125	130	43	124	131	47	11	3	0	114	119	25	112	117	31	17	2	0	0.500	0.857	1.875	1.653	4.057	8.479	0.011	156	751	3	13	-1.000	1	2	6	7	-50
4	15	14	"PFM0452"	"M37794_2"	17600	24590	100	687	672	216	124	129	39	96	95	0	1230	1150	303	110	114	33	100	98	0	0.503	0.527	0.523	0.515	1.495	0.518	0.795	80	474	1683	1588	-0.992	563	1120	548	1040	0
4	16	14	"PFM0454"	"M37794_6"	17800	24590	100	159	154	49	121	126	49	38	8	0	191	191	51	107	112	29	91	72	0	0.452	0.393	0.602	0.560	2.495	0.746	0.101	80	488	122	117	-1.144	38	84	33	84	0
4	17	14	"PFM0457"	"M37914_2"	17980	24590	110	363	361	142	119	123	39	93	86	0	1005	955	287	107	110	22	100	98	0	0.272	0.285	0.287	0.254	1.941	0.277	0.634	80	504	1142	1090	-1.880	244	898	242	848	0
4	18	14	"PFM0459"	"M38113_2"	18160	24590	110	4314	4065	1129	120	125	47	100	100	0	1095	1051	261	105	109	28	100	100	0	4.236	4.170	4.143	4.080	1.355	4.413	0.869	80	536	5184	4891	2.083	4194	990	3945	946	0
4	19	14	"PFM0461"	"M38127_1"	18360	24590	100	241	247	72	118	121	44	86	70	0	432	437	103	103	105	22	100	100	0	0.374	0.386	0.384	0.329	2.363	0.362	0.426	80	456	452	463	-1.419	123	329	129	334	0
4	20	14	"PFM0464"	"M38218_2"	18540	24580	110	8388	7777	2042	118	122	42	100	100	0	5086	4658	1321	101	105	27	100	100	0	1.659	1.681	1.659	1.712	1.725	1.667	0.861	80	514	13255	12216	0.730	8270	4985	7659	4557	0
4	21	14	"PFM0486"	"M38941_8"	18730	24580	110	466	464	129	118	125	44	100	97	0	491	473	119	104	111	45	97	96	0	0.899	0.938	0.987	0.936	1.848	0.961	0.721	80	523	735	715	-0.153	348	387	346	369	0
4	22	14	"PFM0489"	"M39036_2"	18930	24590	120	327	324	137	120	124	38	87	79	0	254	247	73	104	110	39	85	78	0	1.380	1.427	1.381	1.307	2.176	1.865	0.533	120	625	357	347	0.465	207	150	204	143	0
4	1	15	"PFM0494"	"M39668_5"	14940	24790	110	276	282	99	130	138	70	75	52	0	440	437	112	118	121	23	100	97	0	0.453	0.476	0.504	0.438	2.109	0.512	0.312	80	570	468	471	-1.141	146	322	152	319	0
4	2	15	"PFM0503"	"M40983_1"	15140	24790	110	166	171	53	134	139	52	35	12	0	236	232	54	119	122	22	93	86	0	0.274	0.327	0.475	0.459	3.356	1.036	0.046	80	548	149	150	-1.870	32	117	37	113	0
4	3	15	"PFM0505"	"M40983_3"	15330	24800	100	188	202	75	127	136	56	53	28	0	173	174	44	117	120	22	72	56	0	1.089	1.316	1.510	1.315	4.368	4.780	0.093	80	443	117	132	0.123	61	56	75	57	0
4	4	15	"PFM0508"	"M41041_1"	15520	24790	100	990	990	497	131	138	55	100	97	0	1378	1379	447	119	121	21	100	100	0	0.682	0.682	0.693	0.627	2.096	0.698	0.533	80	373	2118	2119	-0.552	859	1259	859	1260	0
4	5	15	"PFN0062"	"N128_62"	15670	24800	150	139	155	89	128	135	48	24	7	0	122	133	47	116	119	23	25	12	0	1.833	1.588	2.053	1.774	4.093	6.276	0.056	156	684	17	44	0.874	11	6	27	17	-50
4	6	15	"PFN0064"	"N128_64"	15890	24790	150	135	140	43	129	137	59	12	1	0	128	134	26	116	119	24	35	12	0	0.500	0.611	1.272	1.303	4.497	27.395	0.004	156	771	18	29	-1.000	6	12	11	18	-50
4	7	15	"PFN0066"	"N128_68"	16090	24790	110	449	451	158	125	134	59	93	91	0	559	546	167	117	119	23	98	98	0	0.733	0.760	0.755	0.726	1.701	0.779	0.655	80	514	766	755	-0.448	324	442	326	429	0
4	8	15	"PFN0069"	"N128_71"	16290	24790	110	607	590	218	127	135	61	93	92	0	393	396	98	114	118	23	98	98	0	1.720	1.642	1.684	1.507	2.019	2.080	0.634	80	540	759	745	0.783	480	279	463	282	0
4	9	15	"PFN0071"	"N128_73"	16470	24790	110	178	189	72	127	139	72	38	11	0	210	206	52	115	118	23	91	81	0	0.537	0.681	0.686	0.614	3.681	2.170	0.130	80	526	146	153	-0.897	51	95	62	91	0
4	10	15	"PFN0074"	"N128_76"	16650	24790	100	285	283	87	124	136	61	87	65	0	406	405	114	115	118	21	96	96	0	0.553	0.548	0.506	0.522	2.088	0.554	0.456	80	433	452	449	-0.854	161	291	159	290	0
4	11	15	"PFN0092"	"N129_12"	16830	24820	150	140	150	60	131	142	73	13	3	0	133	153	83	117	122	28	36	15	0	0.563	0.528	1.586	1.511	3.694	0.819	0.196	156	770	25	55	-0.830	9	16	19	36	-50
4	12	15	"PFN0094"	"N129_14"	17030	24780	110	501	509	152	128	154	264	81	17	0	771	735	237	116	144	250	88	77	0	0.569	0.616	0.566	0.638	2.009	0.748	0.329	80	515	1028	1000	-0.812	373	655	381	619	0
4	13	15	"PFN0096"	"N129_17"	17220	24790	110	416	412	148	124	151	267	56	6	0	220	224	58	117	144	246	1	0	0	2.835	2.692	2.665	2.729	2.316	2.100	0.347	80	538	395	395	1.503	292	103	288	107	0
4	14	15	"PFN0098"	"N129_22"	17410	24790	110	4222	3786	1529	126	138	96	100	100	0	2480	2342	654	114	143	419	97	93	0	1.731	1.643	1.765	1.480	1.901	1.891	0.773	80	497	6462	5888	0.792	4096	2366	3660	2228	0
4	15	15	"PFN0100"	"N129_33"	17610	24780	110	2116	2014	551	123	132	88	98	98	0	1003	918	313	112	135	397	87	71	0	2.237	2.346	2.227	2.420	1.772	2.329	0.809	80	548	2884	2697	1.161	1993	891	1891	806	0
4	16	15	"PFN0102"	"N129_38"	17800	24790	100	170	187	64	118	122	40	60	35	0	160	161	38	106	109	23	78	58	0	0.963	1.255	1.353	1.164	3.326	2.426	0.169	80	480	106	124	-0.054	52	54	69	55	0
4	17	15	"PFN0119"	"N130_21"	17990	24780	110	189	189	61	121	135	110	23	1	0	270	258	68	106	113	68	83	66	0	0.415	0.447	0.503	0.433	2.628	1.362	0.405	80	516	232	220	-1.270	68	164	68	152	0
4	18	15	"PFN0121"	"N130_25"	18170	24780	110	207	216	71	121	134	112	33	6	0	335	333	82	104	113	69	93	86	0	0.372	0.415	0.414	0.396	2.258	1.006	0.423	80	512	317	324	-1.425	86	231	95	229	0
4	19	15	"PFN0124"	"N130_29"	18360	24780	110	832	812	279	119	122	36	98	97	0	734	710	188	104	107	38	98	97	0	1.132	1.144	1.181	1.081	2.037	1.173	0.724	80	528	1343	1299	0.179	713	630	693	606	0
4	20	15	"PFN0127"	"N130_35"	18550	24780	110	167	182	68	115	121	57	46	23	0	411	414	119	99	104	27	98	97	0	0.167	0.213	0.206	0.207	2.562	0.193	0.104	80	548	364	382	-2.585	52	312	67	315	0
4	21	15	"PFN0130"	"N130_4"	18750	24780	110	1453	1380	420	116	120	36	100	98	0	2796	2721	752	100	106	37	100	100	0	0.496	0.482	0.490	0.462	1.698	0.459	0.834	80	549	4033	3885	-1.012	1337	2696	1264	2621	0
4	22	15	"PFN0132"	"N130_41"	18940	24780	100	194	200	57	121	124	46	70	35	0	242	237	60	104	107	20	93	91	0	0.529	0.594	0.630	0.559	2.405	0.718	0.312	80	442	211	212	-0.919	73	138	79	133	0
4	1	16	"PFN0149"	"N131_17"	14950	24980	110	1143	1103	319	132	140	69	97	96	0	430	415	124	120	122	22	97	95	0	3.261	3.292	3.309	3.395	2.142	3.344	0.799	80	570	1321	1266	1.705	1011	310	971	295	0
4	2	16	"PFN0153"	"N131_27"	15140	24990	110	445	434	141	126	133	42	96	93	0	1139	1087	287	120	121	24	100	100	0	0.313	0.319	0.308	0.287	1.984	0.303	0.669	80	472	1338	1275	-1.676	319	1019	308	967	0
4	3	16	"PFN0155"	"N131_4"	15320	24990	150	140	153	69	131	143	71	16	3	0	128	146	172	117	120	22	35	15	0	0.818	0.759	2.182	2.090	4.373	0.085	0.003	156	656	20	51	-0.290	9	11	22	29	-50
4	4	16	"PFN0157"	"N131_5"	15510	24990	150	137	156	121	132	146	76	10	2	0	129	131	24	117	120	22	29	10	0	0.417	1.714	1.776	1.780	4.221	3108.716	0.000	156	602	17	38	-1.263	5	12	24	14	-50
4	5	16	"PFN0159"	"N131_52"	15710	24980	110	4279	4039	1209	129	135	46	100	100	0	3061	2829	862	120	123	27	100	100	0	1.411	1.443	1.459	1.469	1.654	1.406	0.846	80	470	7091	6619	0.497	4150	2941	3910	2709	0
4	6	16	"PFN0164"	"N132_101"	15900	24980	110	911	866	309	132	138	49	96	96	0	2022	1887	492	119	123	28	100	100	0	0.409	0.415	0.408	0.398	1.885	0.390	0.756	80	479	2682	2502	-1.289	779	1903	734	1768	0
4	7	16	"PFN0559"	"N143_59"	16100	24990	150	131	145	72	129	136	50	21	6	0	122	128	28	118	121	22	27	12	0	0.500	1.600	1.750	2.030	4.965	0.003	0.000	156	706	6	26	-1.000	2	4	16	10	-50
4	8	16	"PFN0564"	"N143_71"	16270	24980	110	408	405	141	130	140	69	91	82	0	944	898	251	120	124	26	98	98	0	0.337	0.353	0.383	0.345	2.109	0.318	0.623	80	496	1102	1053	-1.568	278	824	275	778	0
4	9	16	"PFN0566"	"N143_9"	16490	24980	90	191	193	65	130	142	95	26	3	0	179	189	58	118	125	32	69	46	0	1.000	0.887	1.000	1.169	3.677	17.616	0.012	52	378	122	134	0.000	61	61	63	71	0
4	10	16	"PFN0576"	"N145_12"	16650	24980	110	1916	1787	627	131	148	118	97	96	0	2296	2165	677	120	123	25	100	100	0	0.820	0.810	0.793	0.771	1.861	0.792	0.802	80	510	3961	3701	-0.286	1785	2176	1656	2045	0
4	11	16	"PFN0578"	"N145_20"	16850	24980	110	6179	5773	1692	137	148	80	100	100	0	2699	2493	654	126	130	34	100	100	0	2.348	2.381	2.352	2.312	1.549	2.469	0.871	80	458	8615	8003	1.232	6042	2573	5636	2367	0
4	12	16	"PFN0580"	"N145_23"	17040	24970	110	65535	59401	14499	142	150	52	100	100	71	43096	36977	13997	128	142	174	97	97	0	1.522	1.608	1.475	1.711	1.999	1.522	0.875	80	538	108361	96108	0.606	65393	42968	59259	36849	0
4	13	16	"PFN0603"	"N147_10"	17230	24980	110	424	423	122	133	146	84	96	83	0	296	291	74	125	129	29	95	91	0	1.702	1.747	1.700	1.709	1.749	2.401	0.470	80	516	462	456	0.767	291	171	290	166	0
4	14	16	"PFN0605"	"N147_13"	17410	24970	110	1021	1030	283	130	141	91	100	98	0	776	725	216	116	142	411	85	10	0	1.350	1.478	1.396	1.585	1.747	1.470	0.801	80	514	1551	1509	0.433	891	660	900	609	0
4	15	16	"PFN0610"	"N147_2"	17600	24980	100	722	690	206	124	135	96	96	95	0	760	720	181	112	139	430	87	6	0	0.923	0.931	0.955	0.892	1.721	0.933	0.788	80	468	1246	1174	-0.116	598	648	566	608	0
4	16	16	"PFN0612"	"N147_24"	17790	24980	110	157	166	57	117	122	43	47	17	0	240	240	53	106	110	23	97	93	0	0.299	0.366	0.404	0.415	2.331	0.447	0.120	80	538	174	183	-1.744	40	134	49	134	0
4	17	16	"PFN0615"	"N147_4"	17990	24970	110	278	285	81	119	123	41	98	83	0	261	262	62	107	109	19	100	97	0	1.032	1.071	1.022	1.026	1.941	1.248	0.457	80	521	313	321	0.046	159	154	166	155	0
4	18	16	"PFN0617"	"N148_1"	18180	24980	120	256	268	90	120	124	43	90	72	0	347	351	78	106	108	22	100	100	0	0.564	0.604	0.588	0.532	2.022	0.711	0.522	120	582	377	393	-0.825	136	241	148	245	0
4	19	16	"PFN0640"	"N149_7"	18370	24970	110	174	180	61	117	118	33	62	43	0	194	194	45	106	110	39	85	60	0	0.648	0.716	0.702	0.686	2.852	0.629	0.119	80	499	145	151	-0.627	57	88	63	88	0
4	20	16	"PFN0642"	"N150_10"	18550	24970	110	774	766	252	117	121	55	98	97	0	1250	1180	297	102	109	43	100	100	0	0.572	0.602	0.594	0.569	1.746	0.577	0.745	80	516	1805	1727	-0.805	657	1148	649	1078	0
4	21	16	"PFN0645"	"N150_15"	18740	24970	110	327	323	104	117	121	36	92	90	0	792	768	205	101	106	24	100	100	0	0.304	0.309	0.292	0.276	2.188	0.279	0.596	80	538	901	873	-1.718	210	691	206	667	0
4	22	16	"PFN0647"	"N150_19"	18940	24970	110	284	299	121	117	122	46	88	76	0	597	592	171	106	107	22	100	100	0	0.340	0.374	0.408	0.335	2.156	0.349	0.449	80	530	658	668	-1.556	167	491	182	486	0
4	1	17	"PFN0649"	"N150_27"	14960	25180	110	4481	4229	1254	126	129	36	100	100	0	2686	2498	692	118	148	612	95	91	0	1.696	1.724	1.680	1.715	1.619	1.811	0.824	80	526	6923	6483	0.762	4355	2568	4103	2380	0
4	2	17	"PFN0652"	"N150_32"	15140	25180	120	475	466	165	125	132	41	95	91	0	601	547	192	119	122	24	95	94	0	0.726	0.797	0.777	0.847	2.688	0.780	0.688	120	563	832	769	-0.462	350	482	341	428	0
4	3	17	"PFN0668"	"N150_62"	15330	25180	100	181	187	62	132	149	72	32	7	0	272	266	70	118	121	24	93	91	0	0.318	0.372	0.407	0.402	2.735	0.594	0.087	80	404	203	203	-1.652	49	154	55	148	0
4	4	17	"PFN0670"	"N150_65"	15520	25180	150	147	157	55	135	150	76	14	2	0	142	144	36	119	122	23	48	21	0	0.522	0.880	1.550	1.310	4.704	14.240	0.013	156	665	35	47	-0.939	12	23	22	25	-50
4	5	17	"PFN0672"	"N150_68"	15710	25170	110	8065	7608	2330	130	136	47	100	100	0	3099	2774	917	122	125	27	100	100	0	2.665	2.820	2.660	2.797	1.733	2.889	0.817	80	484	10912	10130	1.414	7935	2977	7478	2652	0
4	6	17	"PFN0674"	"N150_71"	15890	25170	110	1717	1642	540	129	134	43	98	98	0	1265	1171	350	122	125	23	100	100	0	1.389	1.442	1.348	1.394	2.172	1.473	0.768	80	524	2731	2562	0.474	1588	1143	1513	1049	0
4	7	17	"PFN0676"	"N150_75"	16100	25170	120	542	559	200	130	140	65	96	91	0	619	595	164	121	124	22	98	98	0	0.827	0.905	0.902	0.851	1.855	0.955	0.710	120	536	910	903	-0.274	412	498	429	474	0
4	8	17	"PFN0678"	"N150_78"	16280	25170	110	210	240	134	129	141	69	51	25	0	535	533	145	121	123	21	98	98	0	0.196	0.269	0.235	0.206	2.769	0.235	0.154	80	492	495	523	-2.354	81	414	111	412	0
4	9	17	"PFN0783"	"N157_18"	16470	25170	110	292	289	98	128	139	61	87	65	0	285	293	73	121	123	24	100	93	0	1.000	0.936	0.960	0.906	2.257	1.235	0.289	80	527	328	333	0.000	164	164	161	172	0
4	10	17	"PFN0789"	"N157_41"	16650	25170	110	405	412	134	135	150	98	93	71	0	800	775	218	125	137	77	100	95	0	0.400	0.426	0.379	0.422	2.079	0.419	0.458	80	516	945	927	-1.322	270	675	277	650	0
4	11	17	"PFN0807"	"N159_20"	16840	25170	110	1259	1226	362	136	146	86	98	97	0	2331	2206	599	126	136	78	100	100	0	0.509	0.524	0.517	0.507	1.823	0.488	0.799	80	523	3328	3170	-0.973	1123	2205	1090	2080	0
4	12	17	"PFN0836"	"N163_1"	17040	25170	110	2449	2390	627	133	141	68	100	100	0	1218	1166	286	121	125	27	100	100	0	2.111	2.160	2.048	2.133	1.671	2.322	0.809	80	548	3413	3302	1.078	2316	1097	2257	1045	0
4	13	17	"PFN0840"	"N164_1"	17230	25170	110	1023	1012	321	127	132	39	97	97	0	4145	3853	995	121	124	24	100	100	0	0.223	0.237	0.232	0.237	1.731	0.219	0.799	80	516	4920	4617	-2.167	896	4024	885	3732	0
4	14	17	"PFN0849"	"N165_2"	17410	25170	110	489	477	125	127	133	43	100	96	0	1650	1529	383	120	123	25	100	100	0	0.237	0.248	0.244	0.242	1.616	0.223	0.709	80	522	1892	1759	-2.079	362	1530	350	1409	0
4	15	17	"PFN0935"	"N181_4"	17620	25180	150	133	141	43	123	129	48	21	4	0	150	151	34	113	117	24	63	36	0	0.270	0.474	0.810	0.752	3.791	12.396	0.006	156	745	47	56	-1.888	10	37	18	38	-50
4	16	17	"PFN0929"	"N181_18"	17800	25170	100	497	506	162	124	130	50	98	96	0	2094	1964	514	111	114	25	100	100	0	0.188	0.206	0.190	0.196	1.631	0.186	0.701	80	416	2356	2235	-2.410	373	1983	382	1853	0
4	17	17	"PFN0946"	"N185_14"	17990	25160	110	1437	1349	416	119	126	44	100	100	0	2083	1920	571	108	111	21	100	100	0	0.667	0.679	0.678	0.670	1.755	0.604	0.774	80	511	3293	3042	-0.584	1318	1975	1230	1812	0
4	18	17	"PFN0382"	"N137_2"	18180	25160	110	1262	1202	395	121	125	41	97	97	0	3229	2987	937	106	109	21	100	100	0	0.365	0.375	0.377	0.357	1.995	0.333	0.775	80	506	4264	3962	-1.453	1141	3123	1081	2881	0
4	19	17	"PFL0032"	"L1_63"	18380	25160	110	583	554	202	118	121	37	95	91	0	850	811	312	106	109	21	96	95	0	0.625	0.618	0.628	0.664	2.131	0.533	0.697	80	557	1209	1141	-0.678	465	744	436	705	0
4	20	17	"PFL0051"	"L1_92"	18570	25160	110	1324	1295	452	118	119	35	100	98	0	1410	1357	448	104	107	20	100	100	0	0.923	0.939	0.959	0.894	2.025	0.903	0.753	80	515	2512	2430	-0.115	1206	1306	1177	1253	0
4	21	17	"PFL0093"	"L2_163"	18760	25160	100	169	172	57	117	122	55	46	13	0	178	182	46	103	105	19	93	81	0	0.693	0.696	0.695	0.661	3.519	1.299	0.099	80	460	127	134	-0.528	52	75	55	79	0
4	22	17	"PFL0100"	"L2_176"	18930	25160	110	1574	1534	469	115	119	36	98	98	0	4015	3869	1120	103	107	24	100	100	0	0.373	0.377	0.351	0.365	1.914	0.330	0.768	80	498	5371	5185	-1.423	1459	3912	1419	3766	0
4	1	18	"PFL0105"	"L2_187"	14960	25360	110	34487	32454	9624	129	138	66	100	100	0	27483	23925	9064	122	151	594	98	98	0	1.256	1.358	1.275	1.464	1.874	1.279	0.835	80	558	61719	56128	0.329	34358	27361	32325	23803	0
4	2	18	"PFL0107"	"L2_190"	15150	25370	100	413	408	119	133	142	55	97	90	0	711	671	177	126	130	26	98	97	0	0.479	0.505	0.491	0.489	1.867	0.479	0.642	80	457	865	820	-1.063	280	585	275	545	0
4	3	18	"PFL0118"	"L2_202"	15350	25370	110	525	523	180	135	148	72	95	92	0	703	659	211	122	125	23	95	93	0	0.671	0.723	0.709	0.724	2.416	0.731	0.570	80	512	971	925	-0.575	390	581	388	537	0
4	4	18	"PFL0126"	"L2_215"	15520	25370	110	459	455	147	135	148	64	91	88	0	1318	1233	363	122	126	24	98	98	0	0.271	0.288	0.275	0.269	1.902	0.266	0.663	80	470	1520	1431	-1.884	324	1196	320	1111	0
4	5	18	"PFJ0334"	"J326_1"	15710	25360	110	7090	6770	2158	133	140	52	100	100	0	9959	8950	2822	124	137	153	100	100	0	0.707	0.752	0.732	0.744	1.722	0.716	0.862	80	526	16792	15463	-0.499	6957	9835	6637	8826	0
4	6	18	"PFJ0360"	"J352_5"	15900	25360	110	1736	1674	565	130	138	55	100	98	0	1830	1754	480	124	136	153	100	98	0	0.941	0.947	0.956	0.895	1.711	0.919	0.788	80	523	3312	3174	-0.087	1606	1706	1544	1630	0
4	7	18	"PFJ0381"	"J38_18"	16100	25360	100	195	208	65	131	144	79	37	13	0	199	204	57	121	124	23	83	73	0	0.821	0.928	0.850	0.862	2.861	3.254	0.129	80	443	142	160	-0.285	64	78	77	83	0
4	8	18	"PFJ0399"	"J43_10"	16290	25370	120	228	239	81	130	143	70	65	30	0	362	345	96	121	125	22	96	93	0	0.407	0.487	0.536	0.452	2.364	0.566	0.275	120	572	339	333	-1.298	98	241	109	224	0
4	9	18	"PFJ0409"	"J43_23"	16470	25360	110	457	472	164	132	141	55	97	93	0	1122	1073	292	126	129	22	98	98	0	0.326	0.359	0.323	0.320	1.975	0.334	0.596	80	505	1321	1287	-1.616	325	996	340	947	0
4	10	18	"PFJ0430"	"J478_10"	16660	25360	110	2757	2631	825	137	150	76	100	98	0	4729	4523	1214	130	140	73	100	100	0	0.570	0.568	0.564	0.548	1.737	0.532	0.816	80	402	7219	6887	-0.812	2620	4599	2494	4393	0
4	11	18	"PFJ0226"	"J227_1"	16810	25370	150	139	145	46	139	148	61	14	1	0	139	146	34	128	138	66	8	0	0	0.000	0.333	2.346	2.123	3.665	8.633	0.021	156	781	11	24	Error	0	11	6	18	-50
4	12	18	"PFJ0237"	"J232_2"	17050	25360	110	183	191	61	132	141	72	36	10	0	365	360	86	122	126	28	98	97	0	0.210	0.248	0.278	0.245	2.780	0.305	0.043	80	525	294	297	-2.252	51	243	59	238	0
4	13	18	"PFJ0256"	"J245_7"	17230	25360	100	233	225	76	128	131	46	75	53	0	267	259	68	120	123	23	95	91	0	0.714	0.698	0.716	0.710	2.468	0.864	0.328	80	452	252	236	-0.485	105	147	97	139	0
4	14	18	"PFJ0284"	"J269_5"	17420	25360	110	2201	2070	629	127	132	43	100	98	0	1445	1326	369	123	128	44	98	98	0	1.569	1.615	1.622	1.609	1.742	1.691	0.845	80	510	3396	3146	0.650	2074	1322	1943	1203	0
4	15	18	"PFJ0315"	"J2975_2"	17610	25360	110	732	711	209	120	128	45	100	97	0	1278	1241	327	119	122	26	100	100	0	0.528	0.527	0.543	0.509	1.685	0.489	0.776	80	462	1771	1713	-0.921	612	1159	591	1122	0
4	16	18	"PFJ0365"	"J378_1"	17800	25360	120	842	760	284	117	126	44	94	94	0	1912	1673	651	113	116	22	95	95	0	0.403	0.412	0.390	0.391	2.271	0.389	0.831	120	533	2524	2203	-1.311	725	1799	643	1560	0
4	17	18	"PFK0117"	"Km799_7"	18000	25360	150	125	133	40	120	127	52	16	4	0	134	137	32	109	112	21	53	26	0	0.200	0.464	1.239	1.332	4.633	6.695	0.012	156	665	30	41	-2.322	5	25	13	28	-50
4	18	18	"PFK0142"	"Kn10286_1"	18180	25350	110	1457	1403	396	121	127	53	100	100	0	1342	1221	400	108	111	21	100	100	0	1.083	1.152	1.072	1.221	1.997	1.096	0.780	80	490	2570	2395	0.115	1336	1234	1282	1113	0
4	19	18	"PFK0175"	"Kn1239_1"	18370	25360	80	145	148	41	118	121	35	36	13	0	180	183	37	108	110	20	92	78	0	0.375	0.400	0.473	0.519	3.706	0.355	0.013	52	286	99	105	-1.415	27	72	30	75	0
4	20	18	"PFK0203"	"Kn1453_6"	18530	25360	150	127	135	58	120	125	56	9	4	0	113	119	37	107	109	18	24	8	0	1.167	1.250	1.762	1.807	4.212	45.991	0.003	156	767	13	27	0.222	7	6	15	12	-50
4	21	18	"PFK0250"	"Kn2004_3"	18750	25360	110	275	287	92	117	123	63	83	70	0	439	427	84	103	106	20	100	100	0	0.470	0.525	0.570	0.477	1.861	0.584	0.473	80	452	494	494	-1.089	158	336	170	324	0
4	22	18	"PFK0277"	"Kn2223_1"	18910	25360	150	121	127	44	115	121	46	19	3	0	112	113	22	105	108	21	23	7	0	0.857	1.500	2.250	1.881	4.117	0.000	0.000	156	815	13	20	-0.222	6	7	12	8	-50
4	1	19	"PFK0478"	"Kn610_1"	14950	25560	110	2400	2231	740	129	142	108	100	98	0	950	858	308	119	121	24	98	98	0	2.733	2.844	2.706	2.894	1.821	2.917	0.738	80	489	3102	2841	1.450	2271	831	2102	739	0
4	2	19	"PFK0517"	"Kn8027_1"	15110	25570	150	153	156	55	133	145	91	6	1	0	134	140	31	127	131	30	23	5	0	2.857	1.769	1.941	1.742	4.630	25.898	0.009	156	758	27	36	1.515	20	7	23	13	-50
4	3	19	"PFK0524"	"Kn836_1"	15330	25560	110	207	215	72	138	148	70	48	18	0	402	385	112	126	132	33	97	92	0	0.250	0.297	0.346	0.289	3.320	0.347	0.128	80	536	345	336	-2.000	69	276	77	259	0
4	4	19	"PFK0554"	"Kn962_1"	15520	25560	110	173	199	94	135	148	74	35	12	0	216	216	41	127	130	24	93	82	0	0.427	0.719	0.866	0.712	3.057	2.478	0.109	80	447	127	153	-1.228	38	89	64	89	0
4	5	19	"PFK0701"	"Ks15_2"	15680	25570	150	136	164	139	129	137	47	25	11	0	130	136	30	133	144	140	0	0	0	-2.333	11.667	1.741	1.434	3.225	62.295	0.002	156	624	4	38	Error	7	-3	35	3	-50
4	6	19	"PFK0743"	"Ks196_1"	15870	25560	150	139	146	51	133	138	49	16	7	0	131	139	32	134	145	138	0	0	0	-2.000	2.600	1.421	1.398	4.476	8.599	0.006	156	647	3	18	Error	6	-3	13	5	-50
4	7	19	"PFK1214"	"Ks82_7"	16060	25560	150	142	151	76	134	144	62	13	4	0	137	142	32	134	140	33	18	3	0	2.667	2.125	1.800	1.640	3.514	35.272	0.003	156	773	11	25	1.415	8	3	17	8	-50
4	8	19	"PFK1273"	"Ks97_17"	16290	25540	80	151	161	51	137	146	78	13	3	0	190	192	50	134	140	32	71	42	0	0.250	0.414	0.679	0.584	4.421	8.744	0.031	52	297	70	82	-2.000	14	56	24	58	0
4	9	19	"PFK0237"	"Kn1802_2"	16470	25580	150	159	189	155	138	148	73	18	7	0	153	159	33	142	248	1220	0	0	0	1.909	3.000	2.125	1.927	4.869	0.736	0.236	156	662	32	68	0.933	21	11	51	17	-50
4	10	19	"PFK0352"	"Kn3360_1"	16650	25550	150	140	150	53	136	143	57	15	5	0	139	142	32	131	137	34	20	5	0	0.500	1.273	1.588	1.419	4.026	15.634	0.004	156	625	12	25	-1.000	4	8	14	11	-50
4	11	19	"PFK0401"	"Kn4252_4"	16830	25570	90	258	975	2237	135	144	53	61	55	0	214	951	3274	130	136	33	78	59	0	1.464	1.023	1.523	1.301	4.382	0.622	0.533	52	352	207	1661	0.550	123	84	840	821	0
4	12	19	"PFK0571"	"Ks101_8"	17040	25550	120	606	570	235	132	142	58	91	83	0	499	472	165	132	136	32	94	90	0	1.292	1.288	1.257	1.267	2.154	1.391	0.702	120	602	841	778	0.369	474	367	438	340	0
4	13	19	"PFBL B0018"	"oPFBLOB0018"	17230	25540	110	3904	3583	1165	133	136	43	100	100	0	1072	1024	546	128	135	50	100	97	0	3.995	3.850	3.887	4.104	1.651	3.847	0.756	80	492	4715	4346	1.998	3771	944	3450	896	0
4	14	19	"PFM60469"	"oPFM60469"	17420	25550	120	35182	29184	13458	133	138	58	100	100	0	31322	26042	11680	130	137	48	99	98	0	1.124	1.121	1.116	1.079	2.884	1.135	0.881	120	537	66241	54963	0.168	35049	31192	29051	25912	0
4	15	19	"PFB0683"	"oPFB0683"	17620	25550	110	472	469	155	122	133	64	97	90	0	425	430	119	122	126	35	98	95	0	1.155	1.127	1.085	1.110	1.577	1.163	0.697	80	427	653	655	0.208	350	303	347	308	0
4	16	19	"PFG0004"	"oPFG0004"	17800	25550	100	757	737	199	122	131	44	98	97	0	839	819	217	114	120	36	100	100	0	0.876	0.872	0.870	0.865	1.511	0.853	0.775	80	355	1360	1320	-0.191	635	725	615	705	0
4	17	19	"PFC0763"	"oPFC0763"	17970	25540	150	135	141	47	122	128	42	26	9	0	135	134	30	113	116	21	50	21	0	0.591	0.905	1.192	1.286	3.604	7.662	0.021	156	588	35	40	-0.759	13	22	19	21	-50
4	18	19	"PFL0014"	"oPFL0014"	18180	25540	110	2258	2185	645	121	129	59	100	100	0	2434	2246	671	112	115	23	100	100	0	0.920	0.967	0.972	0.971	1.676	0.888	0.780	80	485	4459	4198	-0.120	2137	2322	2064	2134	0
4	19	19	"PFM60471"	"oPFM60471"	18370	25550	120	3639	3330	1264	121	127	44	97	97	0	16913	15986	4499	113	116	22	100	100	0	0.209	0.202	0.211	0.182	1.883	0.200	0.887	120	500	20318	19082	-2.256	3518	16800	3209	15873	0
4	20	19	"PFL0019"	"oPFL0019"	18560	25540	110	1173	1174	362	117	126	56	98	97	0	2310	2168	564	111	114	21	100	100	0	0.480	0.514	0.527	0.490	1.755	0.471	0.780	80	431	3255	3114	-1.058	1056	2199	1057	2057	0
4	21	19	"PFG0007"	"oPFG0007"	18750	25540	110	776	801	255	115	125	64	100	97	0	1329	1322	381	108	112	23	100	100	0	0.541	0.565	0.546	0.555	1.597	0.514	0.721	80	471	1882	1900	-0.885	661	1221	686	1214	0
4	22	19	"PFI17638"	"oPFI17638"	18940	25540	110	1825	1710	451	116	123	53	100	100	0	7216	6855	1584	111	113	22	100	100	0	0.241	0.236	0.230	0.229	1.506	0.211	0.819	80	469	8814	8338	-2.056	1709	7105	1594	6744	0
4	1	20	"PFBL B0024"	"oPFBLOB0024"	14950	25750	110	692	663	222	125	135	89	93	92	0	1320	1234	370	119	121	20	100	100	0	0.472	0.483	0.487	0.452	2.166	0.455	0.779	80	547	1768	1653	-1.083	567	1201	538	1115	0
4	2	20	"PFBL B0025"	"oPFBLOB0025"	15150	25750	100	268	291	115	130	139	91	77	23	0	443	439	136	124	127	29	98	96	0	0.433	0.511	0.442	0.489	2.140	0.515	0.445	80	425	457	476	-1.209	138	319	161	315	0
4	3	20	"PFN0253"	"oPFN0253"	15340	25750	110	457	451	138	132	145	91	95	82	0	482	473	109	126	132	33	98	96	0	0.913	0.919	0.897	0.871	1.713	0.957	0.660	80	481	681	666	-0.131	325	356	319	347	0
4	4	20	"PFL0021"	"oPFL0021"	15530	25750	110	1607	1563	520	129	142	80	100	97	0	1910	1781	558	131	134	29	100	100	0	0.831	0.869	0.817	0.862	1.557	0.866	0.789	80	405	3257	3084	-0.267	1478	1779	1434	1650	0
4	5	20	"PFF72416"	"oPFF72416"	15690	25770	150	138	145	54	133	142	70	9	3	0	162	165	38	135	138	27	49	21	0	0.185	0.400	1.174	1.048	4.230	20.418	0.002	156	588	32	42	-2.433	5	27	12	30	-50
4	6	20	"PFI17640"	"oPFI17640"	15900	25740	110	466	459	166	140	146	58	93	83	0	435	428	123	146	150	33	96	92	0	1.128	1.131	1.202	1.089	2.470	1.293	0.569	80	466	615	601	0.174	326	289	319	282	0
4	7	20	"PFK12891"	"oPFK12891"	16100	25750	110	544	542	198	134	144	58	95	90	0	876	861	260	149	184	593	75	3	0	0.564	0.573	0.569	0.542	1.707	0.579	0.735	80	463	1137	1120	-0.826	410	727	408	712	0
4	8	20	"PFJ12782"	"oPFJ12782"	16280	25740	110	26515	24996	9381	140	151	68	100	100	0	65535	58364	14878	161	517	2666	100	100	68	0.403	0.427	0.427	0.401	1.740	0.426	0.785	80	510	91749	83059	-1.310	26375	65374	24856	58203	0
4	9	20	"PFL0025"	"oPFL0025"	16480	25750	130	739	720	301	149	443	1740	0	0	0	1330	1404	588	181	688	2810	0	0	0	0.513	0.467	0.468	0.444	2.089	0.949	0.221	120	490	1739	1794	-0.962	590	1149	571	1223	0
4	10	20	"PFF72418"	"oPFF72418"	16670	25750	110	1581	1508	530	141	157	109	100	95	0	3434	3178	886	152	156	39	100	100	0	0.439	0.452	0.481	0.431	1.934	0.434	0.769	80	454	4722	4393	-1.189	1440	3282	1367	3026	0
4	11	20	"PFC0772"	"oPFC0772"	16850	25740	110	327	332	113	136	152	83	86	60	0	747	712	190	145	168	289	88	55	0	0.317	0.346	0.329	0.328	2.007	0.224	0.534	80	405	793	763	-1.656	191	602	196	567	0
4	12	20	"PFA32028"	"oPFA32028"	17010	25750	150	133	136	44	130	142	66	10	0	0	176	184	51	140	156	229	0	0	0	0.083	0.136	0.824	0.835	5.417	0.176	0.319	156	651	39	50	-3.585	3	36	6	44	-50
4	13	20	"PFI17641"	"oPFI17641"	17230	25740	110	1942	1872	582	131	137	48	100	100	0	3849	3603	1022	139	144	28	100	100	0	0.488	0.503	0.503	0.491	1.582	0.471	0.833	80	529	5521	5205	-1.035	1811	3710	1741	3464	0
4	14	20	"PFL0027"	"oPFL0027"	17420	25740	110	642	640	190	133	140	93	96	93	0	728	710	162	139	144	28	100	100	0	0.864	0.888	0.841	0.848	1.728	0.897	0.739	80	387	1098	1078	-0.211	509	589	507	571	0
4	15	20	"PFK12903"	"oPFK12903"	17560	25710	150	140	147	49	127	137	87	8	1	0	170	171	41	127	131	27	58	39	0	0.302	0.455	0.780	0.892	3.750	8.901	0.020	156	619	56	64	-1.726	13	43	20	44	-50
4	16	20	"PFI17664"	"oPFI17664"	17740	25710	100	332	320	107	123	128	39	90	85	0	886	862	210	115	119	23	100	100	0	0.271	0.264	0.246	0.233	1.978	0.239	0.570	80	393	980	944	-1.883	209	771	197	747	0
4	17	20	"PFH0013"	"oPFH0013"	17930	25700	110	624	635	193	122	126	44	100	97	0	1113	1057	252	113	115	20	100	100	0	0.502	0.543	0.547	0.520	1.700	0.486	0.724	80	441	1502	1457	-0.994	502	1000	513	944	0
4	18	20	"PFD66991"	"oPFD66991"	18120	25710	110	174	188	71	119	124	42	62	32	0	277	278	58	112	115	24	98	95	0	0.333	0.416	0.443	0.440	2.454	0.549	0.117	80	508	220	235	-1.585	55	165	69	166	0
4	19	20	"PFM60502"	"oPFM60502"	18310	25710	100	624	633	253	121	129	46	97	95	0	2049	1936	518	112	116	38	100	100	0	0.260	0.281	0.274	0.259	1.961	0.266	0.688	80	420	2440	2336	-1.945	503	1937	512	1824	0
4	20	20	"PFI17667"	"oPFI17667"	18490	25700	110	808	789	241	118	126	46	100	98	0	932	898	265	112	115	23	100	98	0	0.841	0.854	0.847	0.879	2.050	0.776	0.731	80	470	1510	1457	-0.249	690	820	671	786	0
4	21	20	"PFF72456"	"oPFF72456"	18690	25700	110	463	451	140	115	125	60	97	92	0	835	805	214	110	113	26	100	100	0	0.480	0.483	0.466	0.452	2.037	0.442	0.699	80	479	1073	1031	-1.059	348	725	336	695	0
4	22	20	"PFI17668"	"oPFI17668"	18880	25700	110	541	546	193	117	123	48	97	95	0	848	785	269	110	113	22	100	98	0	0.575	0.636	0.643	0.635	2.147	0.574	0.730	80	529	1162	1104	-0.800	424	738	429	675	0
4	1	21	"PFJ12799"	"oPFJ12799"	14920	25950	150	135	141	45	126	132	45	21	5	0	134	139	39	115	118	24	44	21	0	0.474	0.625	1.448	1.419	3.900	11.925	0.007	156	832	28	39	-1.078	9	19	15	24	-50
4	2	21	"PFF72457"	"oPFF72457"	15090	25920	110	1172	1070	375	127	135	56	97	97	0	5099	4716	1244	120	122	22	100	100	0	0.210	0.205	0.212	0.190	1.959	0.199	0.803	80	439	6024	5539	-2.252	1045	4979	943	4596	0
4	3	21	"PFF72459"	"oPFF72459"	15280	25910	100	194	217	98	127	139	93	38	12	0	336	322	110	118	121	22	92	87	0	0.307	0.441	0.425	0.437	3.361	1.534	0.070	80	441	285	294	-1.702	67	218	90	204	0
4	4	21	"PFM60506"	"oPFM60506"	15460	25910	110	901	896	316	129	144	102	97	93	0	1089	1020	344	121	124	23	100	100	0	0.798	0.853	0.814	0.860	2.302	0.801	0.641	80	495	1740	1666	-0.326	772	968	767	899	0
4	5	21	"PFL0067"	"oPFL0067"	15660	25910	110	276	298	129	136	147	81	81	38	0	631	595	189	130	131	27	95	95	0	0.279	0.348	0.322	0.325	2.996	0.301	0.356	80	408	641	627	-1.839	140	501	162	465	0
4	6	21	"PFI17670"	"oPFI17670"	15840	25910	110	837	811	284	138	148	69	97	95	0	1246	1216	391	136	142	39	100	100	0	0.630	0.623	0.622	0.608	1.933	0.563	0.712	80	461	1809	1753	-0.667	699	1110	673	1080	0
4	7	21	"PFI17672"	"oPFI17672"	16030	25910	110	237	234	68	137	152	117	41	3	0	479	459	145	137	142	32	96	92	0	0.292	0.301	0.315	0.352	2.905	0.209	0.105	80	519	442	419	-1.774	100	342	97	322	0
4	8	21	"PFL0068"	"oPFL0068"	16230	25910	110	536	539	193	134	150	85	93	87	0	723	722	217	132	217	1289	0	0	0	0.680	0.686	0.693	0.623	2.151	0.652	0.608	80	505	993	995	-0.556	402	591	405	590	0
4	9	21	"PFL0070"	"oPFL0070"	16420	25910	110	468	445	139	139	436	1760	0	0	0	1494	1410	475	137	567	2531	0	0	0	0.242	0.240	0.249	0.236	2.080	1.857	0.670	80	479	1686	1579	-2.044	329	1357	306	1273	0
4	10	21	"PFF72463"	"oPFF72463"	16610	25910	110	589	610	216	135	425	1756	0	0	0	1270	1230	330	142	325	985	71	0	0	0.402	0.437	0.436	0.400	1.799	0.860	0.559	80	482	1582	1563	-1.313	454	1128	475	1088	0
4	11	21	"PFD66995"	"oPFD66995"	16820	25940	150	146	159	57	134	145	61	20	6	0	154	159	33	139	143	33	31	9	0	0.800	1.250	1.761	1.398	3.958	12.976	0.011	156	642	27	45	-0.322	12	15	25	20	-50
4	12	21	"PFL0074"	"oPFL0074"	16990	25910	100	2200	2129	597	126	135	47	100	100	0	3027	2879	833	132	136	30	100	100	0	0.716	0.729	0.692	0.740	1.448	0.695	0.850	80	337	4969	4750	-0.481	2074	2895	2003	2747	0
4	13	21	"PFJ12802"	"oPFJ12802"	17170	25910	100	1039	992	262	129	139	51	98	98	0	1026	989	258	134	134	25	100	100	0	1.020	1.009	0.982	1.005	1.593	0.989	0.800	80	450	1802	1718	0.029	910	892	863	855	0
4	14	21	"PFBL B0125"	"oPFBLOB0125"	17370	25910	110	263	259	85	130	140	86	68	31	0	450	428	109	132	134	27	97	95	0	0.418	0.436	0.426	0.390	2.572	0.587	0.168	80	517	451	425	-1.258	133	318	129	296	0
4	15	21	"PFN0269"	"oPFN0269"	17560	25910	100	2285	2214	691	125	134	88	100	98	0	6041	5821	1693	122	126	26	100	100	0	0.365	0.367	0.373	0.361	1.450	0.344	0.837	80	444	8079	7788	-1.454	2160	5919	2089	5699	0
4	16	21	"PFD66996"	"oPFD66996"	17750	25910	120	662	636	259	123	126	38	95	90	0	945	869	321	117	120	22	97	95	0	0.651	0.682	0.623	0.647	2.290	1.280	0.269	120	589	1367	1265	-0.619	539	828	513	752	0
4	17	21	"PFF72496"	"oPFF72496"	17940	25900	110	463	477	171	120	126	45	98	97	0	510	505	140	115	116	21	100	98	0	0.868	0.915	0.896	0.897	1.900	0.981	0.675	80	531	738	747	-0.204	343	395	357	390	0
4	18	21	"PFH0035"	"oPFH0035"	18130	25910	100	231	801	3755	119	123	52	83	57	0	536	904	2806	114	118	26	100	100	0	0.265	0.863	0.268	0.285	2.959	9.645	0.003	80	457	534	1472	-1.914	112	422	682	790	0
4	19	21	"PFL0139"	"oPFL0139"	18310	25900	110	563	557	152	119	125	46	98	97	0	1013	989	220	112	116	38	100	100	0	0.493	0.499	0.507	0.472	1.685	0.457	0.725	80	526	1345	1315	-1.021	444	901	438	877	0
4	20	21	"PFBL B0173"	"oPFBLOB0173"	18500	25900	110	209	222	73	120	128	58	70	32	0	343	352	99	110	113	23	100	100	0	0.382	0.421	0.460	0.400	2.149	0.384	0.350	80	516	322	344	-1.388	89	233	102	242	0
4	21	21	"PFI17720"	"oPFI17720"	18690	25900	150	135	142	39	118	125	52	21	4	0	126	132	33	107	111	24	43	21	0	0.895	0.960	1.069	1.139	3.934	10.069	0.027	156	792	36	49	-0.160	17	19	24	25	-50
4	22	21	"PFG0054"	"oPFG0054"	18890	25900	110	1843	1849	608	120	123	39	100	100	0	2461	2371	663	107	109	20	100	100	0	0.732	0.764	0.738	0.749	1.608	0.725	0.806	80	560	4077	3993	-0.450	1723	2354	1729	2264	0
4	1	22	"PFN0287"	"oPFN0287"	14900	26110	100	191	207	72	128	137	62	50	22	0	294	290	69	111	115	27	96	92	0	0.344	0.441	0.364	0.352	2.585	0.647	0.138	80	415	246	258	-1.538	63	183	79	179	0
4	2	22	"PFL0140"	"oPFL0140"	15100	26100	110	1636	1599	552	127	135	59	100	97	0	986	949	350	118	122	27	100	98	0	1.738	1.771	1.700	1.821	2.020	1.762	0.792	80	549	2377	2303	0.798	1509	868	1472	831	0
4	3	22	"PFL0142"	"oPFL0142"	15290	26110	110	269	265	102	126	138	72	71	48	0	619	604	152	116	120	25	100	100	0	0.284	0.285	0.276	0.260	2.115	0.274	0.259	80	570	646	627	-1.815	143	503	139	488	0
4	4	22	"PFL0144"	"oPFL0144"	15480	26110	110	266	296	199	125	135	64	83	52	0	481	485	116	118	120	24	100	98	0	0.388	0.466	0.402	0.382	2.315	0.661	0.174	80	571	504	538	-1.364	141	363	171	367	0
4	5	22	"PFJ12815"	"oPFJ12815"	15670	26100	110	546	527	167	130	143	69	96	91	0	945	881	246	123	126	35	100	100	0	0.506	0.524	0.515	0.495	1.917	0.497	0.711	80	548	1238	1155	-0.983	416	822	397	758	0
4	6	22	"PFI17725"	"oPFI17725"	15850	26100	110	9945	9404	3105	133	142	67	100	100	0	3968	3695	1359	124	136	100	97	97	0	2.553	2.596	2.450	2.549	1.736	2.759	0.791	80	548	13656	12842	1.352	9812	3844	9271	3571	0
4	7	22	"PFL0149"	"oPFL0149"	16040	26110	110	192	205	69	134	144	108	30	3	0	205	205	47	124	134	94	38	0	0	0.716	0.877	0.951	0.892	2.587	2.620	0.139	80	580	139	152	-0.482	58	81	71	81	0
4	8	22	"PFG0057"	"oPFG0057"	16240	26100	110	191	203	78	131	145	88	30	6	0	299	299	76	122	125	22	96	96	0	0.339	0.407	0.413	0.339	3.191	0.574	0.106	80	570	237	249	-1.561	60	177	72	177	0
4	9	22	"PFF72505"	"oPFF72505"	16430	26100	110	332	345	100	128	138	59	93	83	0	327	312	65	118	122	23	100	96	0	0.976	1.119	1.074	1.103	1.896	1.294	0.434	80	560	413	411	-0.035	204	209	217	194	0
4	10	22	"PFM60543"	"oPFM60543"	16620	26110	110	321	326	122	131	135	43	93	83	0	872	843	237	120	123	24	100	98	0	0.253	0.270	0.269	0.249	2.185	0.269	0.525	80	558	942	918	-1.985	190	752	195	723	0
4	11	22	"PFBL B0178"	"oPFBLOB0178"	16800	26100	110	13648	12589	3634	135	143	53	100	100	0	4130	3758	1255	125	130	30	100	100	0	3.374	3.428	3.394	3.552	1.886	3.557	0.827	80	468	17518	16087	1.754	13513	4005	12454	3633	0
4	12	22	"PFG0058"	"oPFG0058"	16990	26100	110	393	424	161	131	146	79	91	81	0	277	279	77	125	128	30	93	85	0	1.724	1.903	2.030	1.851	2.313	2.634	0.404	80	546	414	447	0.785	262	152	293	154	0
4	13	22	"PFBL B0180"	"oPFBLOB0180"	17190	26110	120	236	246	88	128	143	77	62	33	0	286	277	79	125	127	25	91	88	0	0.671	0.776	0.812	0.752	2.405	1.236	0.278	120	670	269	270	-0.576	108	161	118	152	0
4	14	22	"PFBL B0182"	"oPFBLOB0182"	17380	26100	110	1023	999	293	128	136	55	100	97	0	979	903	286	126	128	24	100	98	0	1.049	1.121	1.090	1.153	2.030	1.047	0.735	80	543	1748	1648	0.069	895	853	871	777	0
4	15	22	"PFBL B0184"	"oPFBLOB0184"	17570	26100	110	363	372	135	124	131	60	92	81	0	583	571	179	120	123	24	100	100	0	0.516	0.550	0.520	0.519	2.048	0.477	0.606	80	529	702	699	-0.954	239	463	248	451	0
4	16	22	"PFI17729"	"oPFI17729"	17750	26110	120	153	161	55	123	128	55	32	10	0	146	147	33	117	119	22	52	30	0	1.034	1.267	1.625	1.461	3.744	16.079	0.012	120	622	59	68	0.049	30	29	38	30	0
4	17	22	"PFH0036"	"oPFH0036"	17940	26100	110	1363	1317	392	123	128	38	100	100	0	2540	2367	724	115	118	24	100	100	0	0.511	0.530	0.533	0.529	1.740	0.462	0.781	80	549	3665	3446	-0.968	1240	2425	1194	2252	0
4	18	22	"PFA32038"	"oPFA32038"	18140	26100	120	6269	5459	2439	118	124	46	100	98	0	3557	3112	1470	112	115	25	97	95	0	1.785	1.780	1.784	1.925	2.770	1.833	0.830	120	635	9596	8341	0.836	6151	3445	5341	3000	0
4	19	22	"EMPTY"	"EMPTY"	18340	26120	150	118	122	36	116	123	44	15	1	0	106	108	19	110	112	22	9	3	0	-0.500	-3.000	2.188	1.876	3.806	40.447	0.001	156	890	-2	4	Error	2	-4	6	-2	-50
4	20	22	"EMPTY"	"EMPTY"	18530	26120	150	115	122	46	119	125	43	11	3	0	111	113	22	110	112	22	13	3	0	-4.000	1.000	1.690	1.273	4.409	44.998	0.002	156	822	-3	6	Error	-4	1	3	3	-50
4	21	22	"EMPTY"	"EMPTY"	18720	26120	150	127	135	109	123	128	50	8	1	0	104	106	19	107	111	23	11	1	0	-1.333	-12.000	1.619	1.694	4.057	62.481	0.002	156	808	1	11	Error	4	-3	12	-1	-50
4	22	22	"EMPTY"	"EMPTY"	18910	26120	150	116	120	36	118	122	44	11	2	0	101	103	16	105	108	20	8	2	0	0.500	-1.000	1.690	1.550	4.051	0.017	0.001	156	1027	-6	0	-1.000	-2	-4	2	-2	-50
5	1	1	"PFI0414"	"I5572_1"	1310	26660	120	623	643	271	115	121	36	98	98	0	300	309	78	101	103	16	99	98	0	2.553	2.538	2.516	2.457	1.781	3.075	0.754	120	527	707	736	1.352	508	199	528	208	0
5	2	1	"PFI0486"	"I7438_2"	1480	26670	130	5683	5672	2577	120	123	37	100	100	0	2360	2345	939	103	103	14	100	100	0	2.465	2.476	2.445	2.362	1.470	2.565	0.892	120	563	7820	7794	1.301	5563	2257	5552	2242	0
5	3	1	"PFI0416"	"I5607_1"	1660	26670	120	184	196	68	119	123	38	70	41	0	172	176	38	104	105	15	96	93	0	0.956	1.069	0.958	0.919	2.686	1.768	0.271	120	533	133	149	-0.065	65	68	77	72	0
5	4	1	"PFI0237"	"I16933_1"	1860	26660	130	343	350	129	117	123	60	90	78	0	537	542	190	105	117	250	85	33	0	0.523	0.533	0.508	0.489	2.017	0.316	0.578	120	619	658	670	-0.935	226	432	233	437	0
5	5	1	"PFI0401"	"I5180_2"	2060	26660	130	342	354	123	119	124	64	95	84	0	813	797	222	107	120	260	96	80	0	0.316	0.341	0.316	0.311	2.236	0.262	0.611	120	571	929	925	-1.663	223	706	235	690	0
5	6	1	"PFI0236"	"I1689_2"	2230	26670	120	1219	1216	446	120	126	46	100	99	0	5067	5124	1465	111	117	67	100	100	0	0.222	0.219	0.224	0.204	1.520	0.209	0.840	120	500	6055	6109	-2.173	1099	4956	1096	5013	0
5	7	1	"PFJ0542"	"J667_1"	2420	26670	130	1268	1275	520	126	129	52	100	99	0	1095	1123	400	112	118	62	100	100	0	1.162	1.136	1.169	1.064	1.681	1.219	0.784	120	605	2125	2160	0.216	1142	983	1149	1011	0
5	8	1	"PFJ0005"	"J1011_3"	2620	26670	130	651	615	227	126	131	51	97	94	0	963	981	297	111	114	23	100	100	0	0.616	0.562	0.589	0.509	1.758	0.550	0.761	120	593	1377	1359	-0.699	525	852	489	870	0
5	9	1	"PFJ0310"	"J2896_1"	2800	26670	120	1149	1143	352	121	127	45	100	100	0	4534	4653	1052	111	116	36	100	100	0	0.232	0.225	0.230	0.215	1.484	0.214	0.823	120	516	5451	5564	-2.105	1028	4423	1022	4542	0
5	10	1	"PFJ0140"	"J17_1"	2990	26670	120	4176	4249	1305	126	135	70	100	100	0	3951	4097	1144	115	123	105	100	100	0	1.056	1.035	1.060	1.029	1.375	1.018	0.908	120	559	7886	8105	0.078	4050	3836	4123	3982	0
5	11	1	"PFJ0200"	"J21_1"	3200	26660	130	893	872	240	126	132	56	100	99	0	1378	1366	376	114	118	35	99	99	0	0.607	0.596	0.581	0.586	1.493	0.562	0.831	120	603	2031	1998	-0.721	767	1264	746	1252	0
5	12	1	"PFJ0215"	"J21_7"	3380	26670	120	620	626	201	126	129	38	99	98	0	2042	2021	390	114	116	19	100	100	0	0.256	0.262	0.254	0.241	1.584	0.263	0.794	120	514	2422	2407	-1.965	494	1928	500	1907	0
5	13	1	"PFJ0476"	"J53_48"	3560	26670	120	2409	2422	1015	125	127	39	100	100	0	11825	12405	3832	113	118	47	100	100	0	0.195	0.187	0.193	0.175	1.535	0.179	0.819	120	518	13996	14589	-2.358	2284	11712	2297	12292	0
5	14	1	"PFJ0510"	"J58_2"	3750	26670	120	770	764	294	125	129	39	98	98	0	2506	2544	689	114	120	47	100	100	0	0.270	0.263	0.261	0.242	1.835	0.257	0.777	120	546	3037	3069	-1.891	645	2392	639	2430	0
5	15	1	"PFJ0563"	"J70_2"	3950	26670	120	255	268	95	124	130	39	87	75	0	785	780	207	112	116	22	100	99	0	0.195	0.216	0.195	0.193	1.925	0.208	0.514	120	530	804	812	-2.361	131	673	144	668	0
5	16	1	"PFJ0575"	"J73_12"	4130	26670	120	1442	1375	435	125	131	47	100	100	0	2037	2009	456	112	116	22	100	100	0	0.684	0.659	0.662	0.629	1.538	0.669	0.876	120	530	3242	3147	-0.548	1317	1925	1250	1897	0
5	17	1	"PFJ0599"	"J85_3"	4330	26670	130	580	571	211	125	131	51	96	94	0	887	880	222	112	115	21	100	100	0	0.587	0.581	0.588	0.535	1.707	0.596	0.716	120	630	1230	1214	-0.768	455	775	446	768	0
5	18	1	"PFJ0018"	"J109_5"	4530	26670	130	179	274	463	123	130	49	53	29	0	242	282	264	110	113	21	93	90	0	0.424	0.878	0.575	0.560	3.098	1.971	0.431	120	607	188	323	-1.237	56	132	151	172	0
5	19	1	"PFJ0181"	"J198_5"	4710	26670	120	1895	1780	717	121	126	39	100	99	0	6048	5828	1941	111	113	19	100	100	0	0.299	0.290	0.301	0.269	1.545	0.286	0.877	120	516	7711	7376	-1.743	1774	5937	1659	5717	0
5	20	1	"PFJ0227"	"J227_2"	4900	26670	120	202	212	72	121	128	40	78	51	0	337	351	95	110	112	19	100	100	0	0.357	0.378	0.384	0.358	2.258	0.381	0.383	120	578	308	332	-1.487	81	227	91	241	0
5	21	1	"PFJ0246"	"J242_1"	5110	26660	110	160	167	55	123	130	40	48	23	0	159	156	34	109	113	21	76	53	0	0.740	0.936	1.269	1.166	2.549	2.717	0.100	80	470	87	91	-0.434	37	50	44	47	0
5	22	1	"PFJ0280"	"J268_1"	5280	26670	130	1261	1248	374	123	127	37	100	100	0	1618	1578	323	109	112	22	100	100	0	0.754	0.766	0.781	0.731	1.458	0.765	0.850	120	709	2647	2594	-0.407	1138	1509	1125	1469	0
5	1	2	"PFJ0322"	"J309_17"	1300	26870	120	301	315	98	116	119	35	97	92	0	410	409	104	103	104	15	99	99	0	0.603	0.650	0.600	0.608	1.983	0.657	0.599	120	575	492	505	-0.731	185	307	199	306	0
5	2	2	"PFJ0363"	"J373_1"	1490	26880	130	269	274	85	117	121	36	93	85	0	626	610	160	103	103	14	100	100	0	0.291	0.310	0.322	0.287	1.855	0.296	0.577	120	597	675	664	-1.783	152	523	157	507	0
5	3	2	"PFN0173"	"N132_113"	1690	26870	120	965	952	307	116	120	36	100	99	0	1485	1472	324	105	105	17	100	100	0	0.615	0.612	0.589	0.571	1.536	0.627	0.846	120	532	2229	2203	-0.701	849	1380	836	1367	0
5	4	2	"PFN0184"	"N132_132"	1870	26870	120	1144	1125	368	114	118	37	100	100	0	663	680	169	106	107	17	100	100	0	1.849	1.761	1.754	1.712	1.612	1.913	0.824	120	543	1587	1585	0.887	1030	557	1011	574	0
5	5	2	"PFN0186"	"N132_136"	2070	26870	130	395	414	139	115	120	37	98	96	0	2164	2156	559	108	110	16	100	100	0	0.136	0.146	0.140	0.139	1.894	0.137	0.730	120	605	2336	2347	-2.876	280	2056	299	2048	0
5	6	2	"PFN0203"	"N132_171"	2260	26870	120	269	273	85	117	121	36	95	86	0	576	566	135	112	115	18	100	100	0	0.328	0.344	0.341	0.317	1.878	0.340	0.610	120	532	616	610	-1.610	152	464	156	454	0
5	7	2	"PFN0208"	"N132_178"	2450	26870	120	416	415	146	126	128	44	95	94	0	1418	1428	352	114	116	20	100	100	0	0.222	0.220	0.210	0.192	1.839	0.219	0.724	120	533	1594	1603	-2.169	290	1304	289	1314	0
5	8	2	"PFN0211"	"N132_181"	2640	26870	120	222	235	83	123	129	50	78	49	0	385	395	100	112	114	19	100	100	0	0.363	0.396	0.356	0.346	2.430	0.399	0.310	120	515	372	395	-1.463	99	273	112	283	0
5	9	2	"PFN0362"	"N135_24"	2830	26870	120	885	872	192	120	126	44	100	100	0	1545	1502	365	113	116	24	100	100	0	0.534	0.541	0.538	0.549	1.441	0.516	0.854	120	512	2197	2141	-0.904	765	1432	752	1389	0
5	10	2	"PFN0373"	"N136_4"	3010	26870	130	1042	1022	307	124	131	45	100	100	0	1012	953	353	116	118	26	99	98	0	1.025	1.073	1.028	1.136	1.568	0.977	0.826	120	582	1814	1735	0.035	918	896	898	837	0
5	11	2	"PFN0401"	"N137_50"	3210	26870	120	402	409	126	129	135	44	95	94	0	815	819	222	118	126	34	100	100	0	0.392	0.399	0.372	0.365	1.711	0.406	0.758	120	541	970	981	-1.352	273	697	280	701	0
5	12	2	"PFN0423"	"N138_31"	3400	26880	120	166	178	58	130	135	42	46	30	0	209	218	49	118	126	36	94	67	0	0.396	0.480	0.590	0.505	3.154	0.710	0.148	120	508	127	148	-1.338	36	91	48	100	0
5	13	2	"PFN0433"	"N138_45"	3590	26870	120	285	293	111	125	129	36	92	79	0	444	448	96	112	114	21	100	100	0	0.482	0.500	0.503	0.422	2.253	0.549	0.552	120	517	492	504	-1.053	160	332	168	336	0
5	14	2	"PFN0409"	"N138_104"	3780	26870	130	650	666	248	126	131	40	99	97	0	596	587	147	113	116	19	100	99	0	1.085	1.139	1.104	1.044	1.885	1.250	0.778	120	554	1007	1014	0.118	524	483	540	474	0
5	15	2	"PFN0534"	"N143_18"	3970	26870	120	403	399	131	124	129	41	95	91	0	417	424	96	112	115	20	100	100	0	0.915	0.881	0.842	0.791	1.970	0.967	0.657	120	493	584	587	-0.129	279	305	275	312	0
5	16	2	"PFN0540"	"N143_29"	4160	26870	120	384	393	143	121	127	36	95	94	0	743	735	188	113	115	19	100	100	0	0.417	0.437	0.448	0.395	1.853	0.433	0.661	120	512	893	894	-1.260	263	630	272	622	0
5	17	2	"PFN0556"	"N143_56"	4360	26870	150	142	149	47	123	129	41	35	13	0	149	155	52	112	114	19	70	47	0	0.514	0.605	1.114	0.966	4.080	2.438	0.021	156	628	56	69	-0.962	19	37	26	43	-50
5	18	2	"PFN0562"	"N143_66"	4540	26870	130	543	540	200	123	129	43	95	92	0	980	976	276	110	112	19	100	100	0	0.483	0.482	0.462	0.433	1.909	0.492	0.705	120	523	1290	1283	-1.051	420	870	417	866	0
5	19	2	"PFN0608"	"N147_16"	4730	26870	120	185	193	62	121	128	41	63	36	0	202	210	53	109	110	19	97	89	0	0.688	0.713	0.616	0.654	2.943	0.961	0.205	120	514	157	173	-0.539	64	93	72	101	0
5	20	2	"PFN0623"	"N148_7"	4920	26870	120	172	184	61	123	130	41	56	33	0	271	272	68	109	110	18	99	96	0	0.302	0.374	0.430	0.344	2.886	0.388	0.180	120	513	211	224	-1.725	49	162	61	163	0
5	21	2	"PFN0714"	"N151_50"	5110	26870	120	2093	1950	617	124	130	38	100	100	0	7851	7429	1750	110	114	21	100	100	0	0.254	0.249	0.255	0.236	1.450	0.243	0.865	120	531	9710	9145	-1.975	1969	7741	1826	7319	0
5	22	2	"PFN0723"	"N152_1"	5300	26870	130	439	438	149	121	126	37	98	94	0	965	978	215	112	114	20	100	100	0	0.373	0.366	0.358	0.324	1.754	0.375	0.736	120	640	1171	1183	-1.424	318	853	317	866	0
5	1	3	"PFN0727"	"N152_17"	1320	27080	130	238	249	86	116	120	46	88	65	0	425	434	125	104	106	21	100	100	0	0.380	0.403	0.390	0.381	1.969	0.396	0.484	120	669	443	463	-1.396	122	321	133	330	0
5	2	3	"PFN0735"	"N153_15"	1510	27070	120	318	335	125	116	119	35	96	90	0	556	573	144	104	105	15	100	100	0	0.447	0.467	0.491	0.420	1.999	0.442	0.568	120	516	654	688	-1.162	202	452	219	469	0
5	3	3	"PFN0750"	"N155_14"	1700	27070	120	406	399	125	117	120	35	98	97	0	1678	1698	447	105	106	16	100	100	0	0.184	0.177	0.176	0.168	1.651	0.169	0.761	120	530	1862	1875	-2.444	289	1573	282	1593	0
5	4	3	"PFN0757"	"N155_25"	1890	27070	120	589	594	205	118	121	36	100	99	0	832	863	278	105	107	15	100	100	0	0.648	0.628	0.633	0.601	1.631	0.612	0.784	120	516	1198	1234	-0.626	471	727	476	758	0
5	5	3	"PFB0217"	"B567"	2080	27070	130	463	460	149	117	121	36	97	95	0	500	493	102	108	110	16	100	100	0	0.883	0.891	0.882	0.817	1.797	0.976	0.707	120	595	738	728	-0.180	346	392	343	385	0
5	6	3	"PFB0221"	"B573"	2280	27070	130	518	518	218	115	119	35	96	95	0	1087	1170	461	112	113	17	100	100	0	0.413	0.381	0.380	0.348	1.767	0.385	0.721	120	564	1378	1461	-1.275	403	975	403	1058	0
5	7	3	"PFB0223"	"B577"	2460	27070	120	343	351	115	119	125	41	95	94	0	911	926	229	112	114	20	100	100	0	0.280	0.285	0.289	0.257	1.678	0.274	0.707	120	512	1023	1046	-1.835	224	799	232	814	0
5	8	3	"PFB0225"	"B583"	2660	27060	130	2613	2771	1195	125	130	53	100	100	0	1452	1485	492	112	114	19	100	99	0	1.857	1.927	1.832	1.872	1.643	2.047	0.813	120	560	3828	4019	0.893	2488	1340	2646	1373	0
5	9	3	"PFB0227"	"B587"	2840	27070	130	280	299	116	126	133	54	86	70	0	560	594	203	116	119	25	100	100	0	0.347	0.362	0.361	0.321	2.150	0.352	0.479	120	571	598	651	-1.528	154	444	173	478	0
5	10	3	"PFB0229"	"B590"	3040	27070	130	157	172	65	127	134	45	40	17	0	149	163	57	117	120	26	56	31	0	0.938	0.978	1.272	1.243	4.126	2.308	0.061	120	580	62	91	-0.093	30	32	45	46	0
5	11	3	"PFB0246"	"B618"	3220	27070	150	134	151	78	129	135	45	25	10	0	143	154	46	120	128	35	37	16	0	0.217	0.647	1.315	1.204	4.496	3.042	0.048	156	514	28	56	-2.202	5	23	22	34	-50
5	12	3	"PFB0256"	"B634"	3390	27070	150	153	167	61	129	135	45	37	17	0	161	172	56	120	128	38	51	23	0	0.585	0.731	1.028	0.928	3.461	1.219	0.151	156	496	65	90	-0.773	24	41	38	52	-50
5	13	3	"PFB0259"	"B64"	3610	27060	130	1304	1269	386	122	129	42	100	100	0	1399	1346	376	111	115	23	100	100	0	0.918	0.929	0.939	0.944	1.709	0.948	0.826	120	533	2470	2382	-0.124	1182	1288	1147	1235	0
5	14	3	"PFB0262"	"B645"	3800	27070	150	148	151	45	125	132	43	28	12	0	141	142	27	111	114	20	66	32	0	0.767	0.839	1.273	1.201	3.813	4.775	0.047	156	561	53	57	-0.383	23	30	26	31	-50
5	15	3	"PFB0270"	"B664"	3980	27060	140	232	241	81	124	131	43	82	58	0	188	188	47	112	114	20	89	74	0	1.421	1.539	1.485	1.391	2.710	2.317	0.326	156	546	184	193	0.507	108	76	117	76	0
5	16	3	"PFB0273"	"B667"	4170	27060	130	689	684	185	121	127	39	100	99	0	397	391	89	114	115	21	100	99	0	2.007	2.032	2.004	2.007	1.510	2.133	0.777	120	542	851	840	1.005	568	283	563	277	0
5	17	3	"PFC0002"	"C101"	4360	27060	120	846	849	315	124	128	40	100	99	0	607	612	152	112	115	20	100	99	0	1.459	1.450	1.393	1.350	1.644	1.583	0.810	120	511	1217	1225	0.545	722	495	725	500	0
5	18	3	"PFC0006"	"C113"	4560	27060	120	271	272	97	127	130	38	89	76	0	288	290	62	108	112	23	100	100	0	0.800	0.797	0.732	0.711	2.029	1.023	0.498	120	527	324	327	-0.322	144	180	145	182	0
5	19	3	"PFC0009"	"C116"	4750	27060	120	335	322	89	125	132	40	97	90	0	458	471	116	108	110	21	100	100	0	0.600	0.543	0.548	0.515	1.686	0.535	0.655	120	497	560	560	-0.737	210	350	197	363	0
5	20	3	"PFC0011"	"C118"	4930	27060	130	166	180	63	121	127	39	54	31	0	159	163	38	108	111	19	82	64	0	0.882	1.073	1.174	1.094	3.427	2.700	0.097	120	551	96	114	-0.181	45	51	59	55	0
5	21	3	"PFC0013"	"C122"	5140	27060	150	136	139	44	121	126	37	30	10	0	124	129	28	108	111	20	41	21	0	0.938	0.857	1.286	1.372	3.748	19.007	0.003	156	600	31	39	-0.093	15	16	18	21	-50
5	22	3	"PFC0015"	"C125"	5320	27060	130	1110	1042	301	123	126	42	99	99	0	952	960	221	109	113	26	100	100	0	1.171	1.080	1.131	1.018	1.671	1.128	0.818	120	601	1830	1770	0.228	987	843	919	851	0
5	1	4	"PFC0035"	"C162"	1340	27270	120	1476	1434	388	121	126	48	100	100	0	1972	1895	483	106	109	23	100	100	0	0.726	0.734	0.735	0.724	1.592	0.734	0.862	120	565	3221	3102	-0.462	1355	1866	1313	1789	0
5	2	4	"PFC0037"	"C164"	1520	27270	120	285	299	89	118	124	38	95	90	0	382	384	82	105	107	16	100	100	0	0.603	0.649	0.682	0.600	1.800	0.678	0.606	120	496	444	460	-0.730	167	277	181	279	0
5	3	4	"PFC0039"	"C171"	1710	27270	130	169	189	78	121	126	40	54	37	0	417	411	88	105	108	19	99	99	0	0.154	0.222	0.211	0.185	2.774	0.227	0.202	120	565	360	374	-2.700	48	312	68	306	0
5	4	4	"PFC0042"	"C179"	1900	27260	130	338	336	108	118	121	37	96	93	0	439	442	108	105	106	17	100	99	0	0.659	0.647	0.675	0.598	1.879	0.638	0.636	120	544	554	555	-0.602	220	334	218	337	0
5	5	4	"PFC0044"	"C180"	2090	27270	130	263	274	85	118	120	36	94	85	0	394	387	88	107	109	19	100	100	0	0.505	0.557	0.517	0.509	1.960	0.592	0.609	120	534	432	436	-0.985	145	287	156	280	0
5	6	4	"PFC0046"	"C184"	2290	27260	120	174	180	66	117	122	36	63	40	0	244	245	55	108	111	20	97	97	0	0.419	0.460	0.561	0.514	2.989	0.537	0.191	120	529	193	200	-1.255	57	136	63	137	0
5	7	4	"PFD0183"	"D23156_27"	2480	27260	130	359	366	126	117	123	50	97	90	0	738	723	198	108	110	17	99	99	0	0.384	0.405	0.384	0.374	1.842	0.382	0.617	120	566	872	864	-1.380	242	630	249	615	0
5	8	4	"PFD0186"	"D23156_40"	2670	27260	120	305	309	82	123	130	60	96	76	0	634	632	156	112	114	18	99	99	0	0.349	0.358	0.336	0.344	2.014	0.336	0.619	120	510	704	706	-1.520	182	522	186	520	0
5	9	4	"PFD0190"	"D2337_1"	2850	27270	120	280	284	104	124	132	58	81	65	0	250	261	78	115	118	20	98	96	0	1.156	1.096	1.184	1.032	2.192	1.465	0.398	120	533	291	306	0.209	156	135	160	146	0
5	10	4	"PFD0198"	"D23657_2"	3050	27270	110	153	163	68	127	133	43	33	13	0	152	155	33	117	120	23	66	28	0	0.743	0.947	1.524	1.071	4.012	4.493	0.035	80	472	61	74	-0.429	26	35	36	38	0
5	11	4	"PFD0208"	"D25498_1"	3250	27250	150	133	139	58	126	131	43	17	5	0	124	127	25	118	121	29	16	5	0	1.167	1.444	1.996	2.056	3.681	9.419	0.020	156	548	13	22	0.222	7	6	13	9	-50
5	12	4	"PFD0213"	"D2660_1"	3450	27240	150	127	133	43	125	131	44	21	4	0	124	127	28	116	119	26	24	8	0	0.250	0.727	2.032	1.862	3.627	3.607	0.071	156	531	10	19	-2.000	2	8	8	11	-50
5	13	4	"PFD0248"	"D33539_109"	3620	27260	120	257	273	96	123	129	45	84	73	0	543	530	133	110	114	29	100	99	0	0.309	0.357	0.357	0.311	2.069	0.363	0.504	120	425	567	570	-1.692	134	433	150	420	0
5	14	4	"PFD0250"	"D33539_15"	3800	27260	120	745	739	240	125	131	45	99	98	0	584	573	127	110	114	28	100	99	0	1.308	1.326	1.272	1.242	1.721	1.442	0.790	120	457	1094	1077	0.387	620	474	614	463	0
5	15	4	"PFD0252"	"D33539_17"	3990	27260	120	804	748	251	124	131	41	98	97	0	437	427	109	112	114	21	100	99	0	2.092	1.981	1.938	1.872	1.809	2.190	0.761	120	498	1005	939	1.065	680	325	624	315	0
5	16	4	"PFD0256"	"D33539_23"	4180	27260	120	191	203	68	122	128	39	66	45	0	456	461	92	112	115	21	100	100	0	0.201	0.232	0.225	0.204	2.388	0.213	0.295	120	529	413	430	-2.318	69	344	81	349	0
5	17	4	"PFD0259"	"D33539_28"	4370	27260	120	1301	1268	413	124	129	39	100	100	0	1356	1325	378	112	114	20	99	99	0	0.946	0.943	0.942	0.920	1.523	0.951	0.862	120	529	2421	2357	-0.080	1177	1244	1144	1213	0
5	18	4	"PFD0261"	"D33539_3"	4580	27270	150	132	138	44	125	131	37	24	10	0	129	136	29	111	119	71	8	0	0	0.389	0.520	1.389	1.289	4.764	21.909	0.001	156	720	25	38	-1.363	7	18	13	25	-50
5	19	4	"PFD0277"	"D33539_63"	4760	27260	120	325	339	117	126	130	37	93	87	0	610	621	136	110	117	84	99	99	0	0.398	0.417	0.393	0.363	2.001	0.423	0.641	120	488	699	724	-1.329	199	500	213	511	0
5	20	4	"PFD0281"	"D33539_69"	4940	27240	100	137	146	48	122	127	37	36	16	0	139	142	30	110	115	24	57	25	0	0.517	0.750	1.299	1.245	3.243	4.244	0.025	80	425	44	56	-0.951	15	29	24	32	0
5	21	4	"PFD0283"	"D33539_74"	5150	27260	150	143	146	45	124	128	37	30	11	0	131	133	24	109	112	22	47	17	0	0.864	0.917	1.489	1.488	3.696	8.586	0.018	156	674	41	46	-0.212	19	22	22	24	-50
5	22	4	"PFD0286"	"D33539_85"	5330	27250	130	397	391	126	125	128	42	96	92	0	711	689	171	106	109	25	100	99	0	0.450	0.456	0.460	0.418	1.847	0.457	0.660	120	606	877	849	-1.153	272	605	266	583	0
5	1	5	"PFD0288"	"D33539_87"	1350	27460	120	313	325	138	124	129	41	95	85	0	412	428	128	108	111	21	100	98	0	0.622	0.628	0.614	0.561	1.858	0.700	0.611	120	583	493	521	-0.686	189	304	201	320	0
5	2	5	"PFD0292"	"D33539_97"	1530	27460	130	147	160	55	123	128	41	37	15	0	169	174	51	107	109	20	90	69	0	0.387	0.552	0.634	0.630	3.233	1.192	0.069	120	546	86	104	-1.369	24	62	37	67	0
5	3	5	"PFD0343"	"D40381_1"	1730	27460	130	244	247	83	121	126	39	84	65	0	212	214	41	106	108	20	100	98	0	1.160	1.167	1.099	0.979	2.539	1.735	0.382	120	545	229	234	0.215	123	106	126	108	0
5	4	5	"PFD0345"	"D4043_2"	1910	27460	120	449	437	133	120	123	37	97	96	0	544	557	129	106	108	17	100	100	0	0.751	0.703	0.734	0.627	1.974	0.707	0.720	120	433	767	768	-0.413	329	438	317	451	0
5	5	5	"PFD0355"	"D42243_17"	2070	27450	150	134	136	39	119	123	36	26	6	0	127	133	30	107	110	27	41	19	0	0.750	0.654	0.847	1.057	3.495	3.311	0.053	156	539	35	43	-0.415	15	20	17	26	-50
5	6	5	"PFD0362"	"D42243_29"	2260	27470	150	124	135	43	119	123	36	30	9	0	133	137	38	107	112	27	48	26	0	0.192	0.533	1.167	0.940	3.965	2.232	0.034	156	644	31	46	-2.379	5	26	16	30	-50
5	7	5	"PFD0367"	"D42243_37"	2480	27460	120	646	622	198	115	122	54	99	96	0	1868	1845	450	106	110	20	100	100	0	0.301	0.292	0.299	0.275	1.636	0.277	0.806	120	543	2293	2246	-1.730	531	1762	507	1739	0
5	8	5	"PFD0369"	"D42243_39"	2670	27460	120	207	216	131	121	128	49	71	36	0	511	521	141	110	113	20	100	99	0	0.214	0.231	0.211	0.206	2.322	0.230	0.210	120	514	487	506	-2.221	86	401	95	411	0
5	9	5	"PFE0400"	"E2667_1"	2860	27460	120	178	200	80	124	130	52	52	24	0	210	212	47	114	116	19	100	94	0	0.563	0.776	0.663	0.689	2.508	2.125	0.109	120	500	150	174	-0.830	54	96	76	98	0
5	10	5	"PFE0403"	"E26771_1"	3050	27450	120	454	451	153	124	130	47	95	90	0	1323	1296	292	115	117	21	99	99	0	0.273	0.277	0.273	0.258	1.933	0.260	0.712	120	520	1538	1508	-1.872	330	1208	327	1181	0
5	11	5	"PFE0405"	"E26771_4"	3240	27450	120	260	262	82	122	128	38	89	75	0	468	495	131	114	117	26	99	99	0	0.390	0.367	0.377	0.338	2.082	0.361	0.546	120	532	492	521	-1.359	138	354	140	381	0
5	12	5	"PFE0408"	"E26934_1"	3430	27450	120	277	291	107	128	132	42	90	75	0	790	801	204	117	123	31	100	99	0	0.221	0.238	0.212	0.197	2.225	0.242	0.563	120	527	822	847	-2.175	149	673	163	684	0
5	13	5	"PFE0411"	"E27042_1"	3630	27450	150	143	150	51	129	132	42	25	8	0	140	143	36	115	120	30	41	15	0	0.560	0.750	1.313	1.314	4.497	4.898	0.030	156	608	39	49	-0.837	14	25	21	28	-50
5	14	5	"PFE0415"	"E27173_1"	3810	27450	120	201	216	73	128	128	39	74	46	0	282	287	59	111	114	29	100	99	0	0.427	0.500	0.485	0.430	2.615	0.608	0.318	120	462	244	264	-1.228	73	171	88	176	0
5	15	5	"PFE0439"	"E27723_18"	3990	27450	120	422	410	149	126	131	40	93	89	0	1193	1128	284	115	116	20	100	99	0	0.275	0.280	0.287	0.250	2.096	0.265	0.667	120	519	1374	1297	-1.865	296	1078	284	1013	0
5	16	5	"PFE0443"	"E27723_9"	4180	27460	130	148	163	61	126	134	45	34	17	0	193	199	47	113	115	21	96	84	0	0.275	0.430	0.510	0.487	3.273	1.216	0.096	120	551	102	123	-1.862	22	80	37	86	0
5	17	5	"PFE0446"	"E27742_6"	4370	27450	120	234	262	272	125	133	44	85	63	0	225	233	85	111	116	27	97	90	0	0.956	1.123	0.966	0.979	2.504	5.994	0.074	120	539	223	259	-0.065	109	114	137	122	0
5	18	5	"PFE0452"	"E28056_1"	4560	27480	90	154	166	47	125	132	40	40	21	0	157	160	39	114	122	32	59	32	0	0.674	0.891	1.049	0.816	4.477	1.418	0.137	52	343	72	87	-0.568	29	43	41	46	0
5	19	5	"PFE0454"	"E28350_1"	4750	27450	120	236	239	80	127	130	36	79	69	0	215	219	47	110	118	82	70	10	0	1.038	1.028	1.067	0.969	2.518	0.395	0.102	120	522	214	221	0.054	109	105	112	109	0
5	20	5	"PFE0458"	"E28462_2"	4940	27450	120	162	166	51	127	131	38	46	20	0	164	171	39	109	113	22	86	65	0	0.636	0.629	0.889	0.849	2.955	1.600	0.084	120	612	90	101	-0.652	35	55	39	62	0
5	21	5	"PFE0487"	"E29895_1"	5160	27450	80	154	182	171	128	132	40	38	15	0	154	157	65	113	118	25	63	28	0	0.634	1.227	1.411	1.303	2.832	4.235	0.171	52	285	67	98	-0.657	26	41	54	44	0
5	22	5	"PFE0491"	"E29931_3"	5320	27440	130	538	550	172	125	129	38	98	97	0	306	306	87	109	112	26	95	93	0	2.096	2.157	2.238	2.273	2.196	2.362	0.672	120	638	610	622	1.068	413	197	425	197	0
5	1	6	"PFE0494"	"E30210_1"	1330	27650	110	235	248	96	120	124	40	83	68	0	396	392	76	105	111	33	100	100	0	0.395	0.446	0.429	0.379	2.296	0.441	0.396	80	517	406	415	-1.339	115	291	128	287	0
5	2	6	"PFE0498"	"E3038_3"	1530	27650	120	186	186	56	119	124	40	66	39	0	198	202	48	105	109	34	95	74	0	0.720	0.691	0.800	0.731	2.539	1.008	0.233	120	546	160	164	-0.473	67	93	67	97	0
5	3	6	"PFE0502"	"E3185_4"	1720	27650	120	322	323	99	117	123	43	96	86	0	487	463	116	106	108	34	99	96	0	0.538	0.577	0.523	0.554	1.963	0.554	0.614	120	520	586	563	-0.894	205	381	206	357	0
5	4	6	"PFE0504"	"E3185_6"	1910	27650	120	2279	2231	739	119	124	37	100	100	0	1329	1303	364	109	110	18	99	99	0	1.770	1.769	1.749	1.798	1.772	1.827	0.880	120	492	3380	3306	0.824	2160	1220	2112	1194	0
5	5	6	"PFE0525"	"E3552_1"	2100	27650	120	774	753	211	122	123	35	100	99	0	773	755	199	108	111	26	99	99	0	0.980	0.975	0.983	0.970	1.742	0.963	0.837	120	477	1317	1278	-0.028	652	665	631	647	0
5	6	6	"PFE0531"	"E3831_2"	2290	27660	120	144	152	68	118	121	34	41	18	0	142	148	33	107	110	26	60	32	0	0.743	0.829	1.280	1.319	3.310	6.024	0.037	120	467	61	75	-0.429	26	35	34	41	0
5	7	6	"PFE0534"	"E390_1"	2480	27650	120	740	732	209	118	124	43	100	99	0	318	311	69	108	111	18	98	98	0	2.962	3.025	2.959	2.981	1.737	3.459	0.705	120	512	832	817	1.567	622	210	614	203	0
5	8	6	"PFE0539"	"E4159_1"	2680	27650	120	399	415	139	123	129	44	98	95	0	363	367	80	110	112	18	100	100	0	1.091	1.136	1.080	1.060	1.888	1.332	0.623	120	514	529	549	0.126	276	253	292	257	0
5	9	6	"PFE0542"	"E4247_1"	2870	27650	120	656	635	236	125	131	47	99	96	0	1175	1142	212	111	114	21	100	100	0	0.499	0.495	0.479	0.440	1.728	0.513	0.717	120	505	1595	1541	-1.003	531	1064	510	1031	0
5	10	6	"PFE0547"	"E4295_1"	3050	27650	120	202	208	63	122	127	38	79	55	0	346	348	76	112	113	17	100	100	0	0.342	0.364	0.375	0.346	2.113	0.370	0.360	120	533	314	322	-1.548	80	234	86	236	0
5	11	6	"PFF0499"	"F2457_1"	3250	27650	100	143	154	62	122	129	37	36	21	0	151	149	27	111	113	19	71	51	0	0.525	0.842	1.146	1.118	4.225	5.100	0.050	80	426	61	70	-0.930	21	40	32	38	0
5	12	6	"PFF0505"	"F24631_2"	3430	27650	120	1756	1738	516	127	133	40	100	99	0	903	921	236	116	121	25	100	100	0	2.070	2.001	2.091	1.958	1.662	2.091	0.858	120	541	2416	2416	1.050	1629	787	1611	805	0
5	13	6	"PFF0507"	"F246_1"	3620	27640	100	167	168	71	129	130	38	50	20	0	151	159	38	116	121	26	60	32	0	1.086	0.907	1.042	1.154	3.087	4.370	0.082	80	415	73	82	0.119	38	35	39	43	0
5	14	6	"PFF0509"	"F24843_2"	3810	27650	120	290	301	115	126	127	39	90	78	0	570	584	167	113	114	19	100	99	0	0.359	0.372	0.351	0.330	1.938	0.370	0.560	120	587	621	646	-1.478	164	457	175	471	0
5	15	6	"PFF0513"	"F25069_1"	4010	27650	100	156	200	243	125	129	40	46	28	0	164	199	128	116	118	20	78	60	0	0.646	0.904	0.981	0.913	3.586	1.408	0.554	80	427	79	158	-0.631	31	48	75	83	0
5	16	6	"PFF0515"	"F25114_1"	4190	27640	120	301	315	150	127	133	44	90	79	0	658	638	157	117	118	18	99	98	0	0.322	0.361	0.329	0.339	2.156	0.364	0.475	120	521	715	709	-1.637	174	541	188	521	0
5	17	6	"PFF0554"	"F26408_1"	4390	27640	120	672	673	237	125	132	44	100	99	0	1576	1602	423	115	117	23	100	99	0	0.374	0.369	0.372	0.350	1.742	0.371	0.816	120	509	2008	2035	-1.417	547	1461	548	1487	0
5	18	6	"PFF0556"	"F26422_2"	4570	27640	120	651	629	189	124	131	39	99	99	0	758	719	238	112	115	25	95	95	0	0.816	0.832	0.775	0.828	1.864	0.794	0.773	120	498	1173	1112	-0.294	527	646	505	607	0
5	19	6	"PFF0558"	"F26666_3"	4760	27640	120	8335	8237	2667	130	132	37	100	100	0	2600	2548	861	109	110	17	98	98	0	3.294	3.324	3.302	3.380	1.648	3.417	0.882	120	515	10696	10546	1.720	8205	2491	8107	2439	0
5	20	6	"PFF0560"	"F26774_1"	4950	27640	120	314	345	133	130	132	36	96	90	0	690	696	177	109	111	18	99	99	0	0.317	0.366	0.316	0.324	1.893	0.359	0.586	120	530	765	802	-1.659	184	581	215	587	0
5	21	6	"PFF0563"	"F27064_1"	5150	27640	120	467	464	153	125	128	37	97	96	0	750	737	177	112	114	21	100	100	0	0.536	0.542	0.545	0.491	1.887	0.546	0.735	120	546	980	964	-0.900	342	638	339	625	0
5	22	6	"PFF0568"	"F27351_1"	5330	27640	120	1297	1233	432	123	127	36	100	99	0	460	460	122	110	112	26	100	100	0	3.354	3.171	3.240	3.037	1.790	3.500	0.802	120	580	1524	1460	1.746	1174	350	1110	350	0
5	1	7	"PFF0597"	"F28584_1"	1360	27840	120	167	174	56	117	120	41	53	30	0	165	165	29	103	109	64	45	1	0	0.806	0.919	1.023	0.910	3.238	2.903	0.084	120	599	112	119	-0.310	50	62	57	62	0
5	2	7	"PFF0599"	"F28782_1"	1540	27850	120	355	370	132	115	120	46	95	91	0	774	799	226	105	107	21	100	100	0	0.359	0.367	0.349	0.327	1.829	0.357	0.667	120	506	909	949	-1.479	240	669	255	694	0
5	3	7	"PFF0601"	"F28897_1"	1720	27840	110	494	493	154	117	126	56	97	95	0	889	868	195	107	122	95	100	100	0	0.482	0.494	0.449	0.450	1.748	0.470	0.750	80	473	1159	1137	-1.053	377	782	376	761	0
5	4	7	"PFF0611"	"F29309_1"	1920	27840	130	167	187	78	117	125	51	48	23	0	299	296	73	108	121	85	90	64	0	0.262	0.372	0.323	0.284	3.079	0.367	0.231	120	578	241	258	-1.934	50	191	70	188	0
5	5	7	"PFF0617"	"F29473_1"	2110	27850	150	135	147	60	119	122	37	36	14	0	138	141	31	108	110	18	64	38	0	0.533	0.848	1.258	1.246	3.817	4.726	0.072	156	623	46	61	-0.907	16	30	28	33	-50
5	6	7	"PFF0622"	"F29632_5"	2310	27840	120	303	323	121	118	122	38	92	86	0	778	753	217	109	111	16	98	98	0	0.277	0.318	0.278	0.270	2.243	0.307	0.630	120	495	854	849	-1.854	185	669	205	644	0
5	7	7	"PFF0646"	"F30537_4"	2500	27840	120	713	718	205	119	126	41	100	100	0	788	751	194	111	112	17	98	96	0	0.877	0.936	0.898	0.944	1.792	0.954	0.823	120	515	1271	1239	-0.189	594	677	599	640	0
5	8	7	"PFF0652"	"F30663_2"	2690	27840	120	931	902	294	123	128	44	100	100	0	969	921	273	112	112	18	98	98	0	0.943	0.963	0.916	0.976	2.012	0.977	0.801	120	507	1665	1588	-0.085	808	857	779	809	0
5	9	7	"PFF0656"	"F30728_1"	2860	27840	110	265	266	81	123	127	46	91	70	0	340	345	86	111	118	43	100	100	0	0.620	0.611	0.626	0.553	2.196	0.600	0.447	80	470	371	377	-0.689	142	229	143	234	0
5	10	7	"PFF0659"	"F30796_1"	3070	27840	120	242	264	93	123	129	43	90	71	0	464	456	124	112	118	40	96	95	0	0.338	0.410	0.365	0.378	2.330	0.392	0.438	120	545	471	485	-1.565	119	352	141	344	0
5	11	7	"PFF0661"	"F3084_1"	3250	27840	120	586	607	185	124	130	45	99	99	0	1364	1298	337	111	114	21	98	98	0	0.369	0.407	0.384	0.410	1.922	0.381	0.770	120	520	1715	1670	-1.439	462	1253	483	1187	0
5	12	7	"PFF0665"	"F31008_1"	3440	27840	120	1572	1466	494	121	126	44	100	100	0	2200	2060	708	113	114	17	99	99	0	0.695	0.691	0.681	0.694	1.814	0.655	0.858	120	515	3538	3292	-0.524	1451	2087	1345	1947	0
5	13	7	"PFF1271"	"F51945_3"	3640	27840	120	1069	1070	362	121	125	37	99	99	0	2554	2422	605	111	113	18	99	99	0	0.388	0.411	0.402	0.387	1.585	0.405	0.824	120	566	3391	3260	-1.366	948	2443	949	2311	0
5	14	7	"PFF1274"	"F5206_2"	3820	27840	110	284	303	104	126	131	45	96	76	0	552	561	125	109	112	20	100	100	0	0.357	0.392	0.342	0.331	1.960	0.347	0.525	80	445	601	629	-1.487	158	443	177	452	0
5	15	7	"PFF1276"	"F5206_7"	4010	27840	120	197	201	59	125	129	42	75	40	0	299	297	70	114	116	20	100	98	0	0.389	0.415	0.481	0.434	2.510	0.444	0.251	120	551	257	259	-1.361	72	185	76	183	0
5	16	7	"PFF1278"	"F52084_1"	4210	27840	130	227	241	92	127	130	37	81	60	0	399	395	92	118	120	19	100	100	0	0.356	0.412	0.432	0.371	2.268	0.416	0.362	120	567	381	391	-1.491	100	281	114	277	0
5	17	7	"PFF1290"	"F52397_2"	4390	27840	120	5123	4648	1572	127	133	41	100	100	0	13283	12291	2941	116	119	20	100	100	0	0.379	0.371	0.381	0.336	1.843	0.366	0.890	120	510	18163	16696	-1.398	4996	13167	4521	12175	0
5	18	7	"PFF1292"	"F52444_1"	4590	27840	130	430	420	149	129	132	41	94	89	0	404	405	89	112	115	21	99	99	0	1.031	0.993	1.060	0.877	1.990	1.187	0.665	120	560	593	584	0.044	301	292	291	293	0
5	19	7	"PFF1323"	"F53383_7"	4770	27840	130	1340	1258	423	130	131	38	96	95	0	1818	1754	442	109	111	18	100	100	0	0.708	0.686	0.697	0.640	1.742	0.698	0.860	120	572	2919	2773	-0.498	1210	1709	1128	1645	0
5	20	7	"PFF1327"	"F53446_1"	4970	27840	120	249	253	83	126	128	34	87	77	0	415	419	97	109	111	19	100	99	0	0.402	0.410	0.413	0.374	2.210	0.413	0.488	120	514	429	437	-1.315	123	306	127	310	0
5	21	7	"PFF1329"	"F53449_1"	5150	27840	120	236	246	82	125	128	36	85	69	0	531	524	134	110	112	21	100	100	0	0.264	0.292	0.300	0.268	1.846	0.292	0.510	120	548	532	535	-1.923	111	421	121	414	0
5	22	7	"PFF1335"	"F53749_1"	5350	27830	130	686	682	200	124	128	36	99	99	0	486	474	135	108	110	19	97	95	0	1.487	1.525	1.556	1.575	2.069	1.585	0.762	120	653	940	924	0.572	562	378	558	366	0
5	1	8	"PFF1338"	"F53871_1"	1360	28040	120	214	233	139	116	119	42	85	58	0	211	214	50	103	108	67	84	26	0	0.907	1.054	0.851	0.889	2.494	0.887	0.080	120	609	206	228	-0.140	98	108	117	111	0
5	2	8	"PFF1343"	"F53897_2"	1550	28040	120	7003	6771	1871	116	123	49	100	100	0	2815	2723	738	104	108	37	99	99	0	2.540	2.541	2.549	2.552	1.510	2.594	0.894	120	535	9598	9274	1.345	6887	2711	6655	2619	0
5	3	8	"PFF1370"	"F54899_1"	1750	28040	120	777	754	263	122	127	47	98	97	0	544	543	107	107	115	67	99	98	0	1.499	1.450	1.402	1.368	1.609	1.696	0.775	120	556	1092	1068	0.584	655	437	632	436	0
5	4	8	"PFF1379"	"F55001_1"	1930	28040	120	1087	1072	312	119	124	40	100	100	0	1185	1196	268	106	108	18	99	99	0	0.897	0.874	0.882	0.839	1.449	0.881	0.866	120	530	2047	2043	-0.157	968	1079	953	1090	0
5	5	8	"PFF1381"	"F55001_6"	2120	28040	120	465	476	171	121	124	39	96	94	0	449	438	93	108	111	22	100	99	0	1.009	1.076	1.051	0.968	1.953	1.200	0.679	120	482	685	685	0.013	344	341	355	330	0
5	6	8	"PFF1388"	"F5510_1"	2310	28040	120	176	184	62	120	124	39	60	35	0	233	242	51	112	114	21	99	97	0	0.463	0.492	0.524	0.422	2.961	0.603	0.241	120	528	177	194	-1.112	56	121	64	130	0
5	7	8	"PFF1391"	"F55150_2"	2500	28040	120	171	185	83	122	127	41	55	28	0	205	216	84	113	115	19	96	91	0	0.533	0.612	0.652	0.599	3.499	0.983	0.200	120	528	141	166	-0.909	49	92	63	103	0
5	8	8	"PFF1406"	"F55492_1"	2700	28040	120	2911	2994	1331	125	130	40	99	98	0	16541	16669	5842	115	117	21	100	100	0	0.170	0.173	0.183	0.162	1.686	0.170	0.839	120	513	19212	19423	-2.560	2786	16426	2869	16554	0
5	9	8	"PFF1434"	"F57034_1"	2880	28040	120	232	240	89	124	128	41	84	60	0	348	356	92	114	119	35	100	97	0	0.462	0.479	0.420	0.448	2.313	0.508	0.354	120	519	342	358	-1.115	108	234	116	242	0
5	10	8	"PFF1437"	"F57064_2"	3070	28040	120	236	245	83	124	127	39	83	72	0	721	706	149	113	116	23	99	99	0	0.184	0.204	0.200	0.191	2.194	0.201	0.503	120	526	720	714	-2.441	112	608	121	593	0
5	11	8	"PFF1447"	"F57388_2"	3270	28040	120	377	388	142	127	132	45	94	89	0	628	619	129	115	119	25	99	99	0	0.487	0.518	0.511	0.462	1.927	0.559	0.631	120	530	763	765	-1.037	250	513	261	504	0
5	12	8	"PFF1456"	"F5774_1"	3460	28030	120	1061	1050	317	126	136	67	100	100	0	475	463	124	116	134	254	78	8	0	2.604	2.663	2.649	2.811	1.839	2.008	0.259	120	485	1294	1271	1.381	935	359	924	347	0
5	13	8	"PFF1458"	"F57777_2"	3640	28040	130	263	261	91	123	131	59	75	59	0	424	424	103	112	126	236	75	9	0	0.449	0.442	0.438	0.393	2.217	0.199	0.324	120	558	452	450	-1.156	140	312	138	312	0
5	14	8	"PFF1464"	"F57982_1"	3840	28030	120	236	245	83	126	130	43	82	64	0	380	384	89	109	111	20	99	99	0	0.406	0.433	0.421	0.389	2.395	0.471	0.448	120	518	381	394	-1.301	110	271	119	275	0
5	15	8	"PFI0170"	"I15363_1"	4020	28030	120	302	317	109	125	128	37	92	85	0	709	693	183	110	112	19	99	99	0	0.295	0.329	0.312	0.297	1.935	0.318	0.617	120	526	776	775	-1.759	177	599	192	583	0
5	16	8	"PFI0172"	"I15423_1"	4220	28030	120	300	313	116	124	129	37	92	84	0	511	505	124	112	117	59	99	97	0	0.441	0.481	0.464	0.429	2.042	0.512	0.635	120	511	575	582	-1.181	176	399	189	393	0
5	17	8	"PFI0174"	"I15461_2"	4410	28030	120	243	261	146	125	129	40	84	63	0	392	396	100	112	114	18	99	99	0	0.421	0.479	0.449	0.405	2.547	0.573	0.303	120	505	398	420	-1.247	118	280	136	284	0
5	18	8	"PFI0180"	"I15544_1"	4590	28030	120	716	701	264	122	127	40	99	98	0	825	816	259	109	111	19	99	99	0	0.830	0.819	0.806	0.785	2.001	0.829	0.755	120	506	1310	1286	-0.269	594	716	579	707	0
5	19	8	"PFI0185"	"I1568_2"	4780	28020	110	280	307	129	124	128	38	87	75	0	303	318	94	108	112	24	100	98	0	0.800	0.871	0.815	0.753	2.007	1.100	0.621	80	472	351	393	-0.322	156	195	183	210	0
5	20	8	"PFI0189"	"I15719_2"	4980	28030	120	226	231	84	125	130	41	76	58	0	462	476	137	110	114	25	100	99	0	0.287	0.290	0.307	0.281	2.126	0.284	0.424	120	559	453	472	-1.801	101	352	106	366	0
5	21	8	"PFI0204"	"I16009_1"	5180	28030	80	132	138	46	128	132	41	19	5	0	147	152	33	110	113	22	65	42	0	0.108	0.238	0.878	0.994	4.995	7.630	0.005	52	298	41	52	-3.209	4	37	10	42	0
5	22	8	"PFI0212"	"I16172_1"	5360	28030	150	135	143	42	125	128	37	31	8	0	136	136	28	106	109	20	63	37	0	0.333	0.600	1.087	0.866	3.370	10.643	0.008	156	814	40	48	-1.585	10	30	18	30	-50
5	1	9	"PFI0215"	"I16356_1"	1370	28240	120	253	254	91	115	120	37	87	79	0	353	357	98	102	103	17	99	98	0	0.550	0.545	0.547	0.530	2.419	0.546	0.474	120	616	389	394	-0.863	138	251	139	255	0
5	2	9	"PFI0220"	"I16487_2"	1560	28230	110	508	500	156	118	123	39	100	97	0	707	698	169	103	105	17	100	100	0	0.646	0.642	0.608	0.601	1.549	0.661	0.790	80	494	994	977	-0.631	390	604	382	595	0
5	3	9	"PFI0224"	"I16629_1"	1740	28230	110	264	271	89	121	126	41	91	73	0	954	971	248	103	116	88	100	100	0	0.168	0.173	0.160	0.145	2.104	0.151	0.536	80	502	994	1018	-2.573	143	851	150	868	0
5	4	9	"PFI0228"	"I16684_1"	1950	28240	100	156	160	49	117	122	36	55	23	0	164	170	33	106	115	81	30	1	0	0.672	0.672	0.866	0.854	2.572	1.404	0.130	80	431	97	107	-0.573	39	58	43	64	0
5	5	9	"PFI0262"	"I17505_1"	2130	28230	120	161	166	54	119	125	46	45	20	0	206	209	51	111	113	22	95	85	0	0.442	0.480	0.643	0.531	3.637	0.656	0.133	120	511	137	145	-1.178	42	95	47	98	0
5	6	9	"PFI0266"	"I17587_1"	2310	28240	120	156	161	49	121	126	44	45	14	0	211	222	65	116	119	22	92	81	0	0.368	0.377	0.536	0.482	3.133	0.417	0.084	120	514	130	146	-1.441	35	95	40	106	0
5	7	9	"PFI0268"	"I1781_2"	2510	28230	120	388	382	119	120	124	37	96	95	0	652	637	149	114	115	19	100	99	0	0.498	0.501	0.484	0.463	1.908	0.495	0.688	120	515	806	785	-1.005	268	538	262	523	0
5	8	9	"PFI0273"	"I1897_2"	2700	28230	120	429	430	165	123	127	43	95	92	0	823	821	234	110	112	20	99	99	0	0.429	0.432	0.417	0.393	1.818	0.429	0.703	120	515	1019	1018	-1.220	306	713	307	711	0
[truncated: 1,059,547 more chars]
